# Supplementary material for: Ancestral acetylcholine receptor β-subunit forms homopentamers that prime before opening spontaneously
Source: eLife. 2022 Jul 4;11:e76504. doi: 10.7554/eLife.76504 (PMC9365395; doi:10.7554/eLife.76504)
Supplement: Figure 4—source data 1. — Detected single-channel event durations of spontaneously opening βAnc homomers in the absence (agonist-free) and presence of increasing concentrations of acetylcholine (ACh; 10 µM, 30 µM, 60 µM, and 100 µM) or 2-[(2,6-dimethylphenyl)amino]-N,N,N-trimethyl-2-oxoethaniminium chloride (QX-222; QX; 10 µM, 30 µM, 60 µM, and 100µM). Compressed file includes 27 TAC 4.3.3 event files (*.evt format) of the single-channel detections for the three recordings for each condition (fileA, fileB, and fileC in each case) in the presented kinetic analysis, as well as the associated R scripts (*.txt format) for defining and sorting bursts. [file elife-76504-fig4-data1.zip › F4-SD1/Source Data - Figure 4/Figure4_QX60uM_fileA.evt]

5
File
Acquire	C:\Users\daCostaLab\Desktop\CJT\2-81Homomer Project\QX222 Block\60uM - 120mV - QX-222\Recordings\a1-19-03-13-BAnc81Homomer_BRBS-PQX-222-60OOPS-120mV-13.acquire	0	
Sweeps
1	485.888099	0.000000	0.100325	0.0000000E+000	0.0000000E+000	
Segments
1	220	0.000000	0.100325	0.152710	0.253091	11.475368	11.661654	27.900597	28.011052	31.782336	31.883375	31.916567	32.019733	33.152306	33.541403	34.469443	34.586234	34.603543	34.693988	34.974713	35.098263	35.406710	35.560921	35.614725	35.733252	35.934372	36.102691	36.905093	37.033181	37.156559	37.261051	101.299844	101.475237	101.515799	101.618432	101.700776	101.883984	107.450937	107.556229	107.623955	107.753553	107.872048	108.021224	108.196397	108.330191	108.379938	108.580920	108.593687	108.830183	108.908632	109.085261	109.253584	109.361770	109.447633	109.793452	123.879046	123.979298	126.396902	126.497440	126.745397	126.854097	126.938612	127.047259	127.354150	127.557561	128.295912	128.396132	128.830446	128.930628	129.267309	129.367803	129.396260	129.496612	129.964922	130.108798	130.284808	130.385012	130.605944	130.706136	130.832129	130.932231	131.207001	131.307031	131.373036	131.554608	131.596823	131.786842	133.922501	134.023011	136.085804	136.244810	136.252563	136.352585	136.657625	136.758070	137.252571	137.353514	137.363991	137.444726	137.519655	137.625675	137.678068	137.845988	139.325621	139.426711	144.466859	144.584963	151.587469	151.687814	151.867102	152.069154	152.338205	152.438399	152.609929	152.868791	152.937089	153.092833	153.616953	153.824425	154.164302	154.264582	154.402107	154.537211	154.599959	154.671151	154.948072	155.124477	155.205863	155.352366	155.386391	155.473806	155.590238	155.758708	155.860049	156.041549	156.110710	156.256236	156.668726	156.780085	156.956742	157.057696	157.313812	157.995832	158.007831	158.157135	160.798095	160.920615	161.102418	161.202638	161.429735	161.530662	161.683604	161.785491	162.172234	162.560986	162.717353	162.817564	163.159330	163.291353	163.438114	163.538379	163.578391	163.679706	166.177221	166.277568	186.861124	187.012316	187.040279	187.190172	190.889493	190.999471	191.037975	191.116670	191.358935	191.462671	191.496727	191.602659	191.716576	191.816890	191.991379	192.125775	193.180598	193.502424	193.528343	193.627316	193.659415	193.752902	199.772337	199.915670	213.564901	213.695537	218.689940	218.855451	218.967083	219.122736	219.152919	219.391468	219.474932	219.757242	219.808279	219.956681	220.585810	220.797319	251.249354	251.355818	251.459354	251.570647	251.806450	252.023285	252.977235	253.077615	253.128897	253.229081	253.873619	253.975541	254.018071	254.099715	254.545460	254.645561	254.786664	254.890485	257.971181	258.081601	258.378590	258.478776	258.814692	258.914874	259.695877	259.812918	269.233841	269.341533	280.472525	280.667609	280.738128	280.838305	314.768017	314.868403	315.229103	315.478004	318.310845	318.509369	318.772912	318.911041	321.564431	321.693866	321.732808	321.833109	322.093499	322.193578	337.734209	337.846849	339.620598	339.721076	339.739159	339.854884	339.966593	340.154545	340.294773	340.521277	340.525591	340.605476	340.799110	340.931546	341.093197	341.300748	358.309801	358.410113	358.526696	358.741853	358.744599	358.836018	358.953492	359.059840	359.076539	359.176832	359.923512	360.030813	367.784039	367.884579	367.971608	368.093188	368.407139	368.516637	368.574999	368.708866	373.561833	373.841483	373.883415	373.942265	373.964193	374.064382	374.647970	374.748251	374.800919	374.894909	375.823501	376.026566	376.046103	376.225988	376.242711	376.320470	381.694997	381.843185	381.939743	382.156870	382.507456	382.655618	384.219536	384.437816	385.589471	385.689780	385.807458	385.907941	386.554384	386.762953	390.677726	390.777974	390.895634	391.108911	391.119383	391.218149	391.250455	391.314857	391.341805	391.441809	391.457033	391.557768	392.356180	392.501314	392.561175	392.659550	392.810483	392.996620	393.034379	393.461771	393.535331	393.701762	393.740823	393.814918	397.814692	398.015308	402.117838	402.226035	403.718640	403.949443	404.009421	404.112234	404.161047	404.232627	404.301495	404.401928	404.751512	404.897449	405.414883	405.514890	405.575447	405.675549	406.073900	406.407949	406.454807	406.518078	406.520343	406.588755	406.727253	406.827372	407.126301	407.404270	407.520396	407.620485	407.947213	408.128923	408.158743	408.210954	408.269777	408.446267	413.272051	413.382201	413.508326	413.676655	413.729303	413.871411	413.874480	413.974724	413.997288	414.097645	414.334818	414.454429	414.528958	414.647047	414.712343	414.769989	414.777879	414.884624	414.908951	414.998525	415.278443	415.477521	415.911266	416.011490	416.248634	416.391869	416.416279	416.485846	416.623462	416.797516	416.809495	416.870310	416.882458	416.994582	417.027889	417.166695	417.202711	417.297730	417.928945	418.029414	418.054679	418.126533	418.185751	418.256952	418.770191	418.870734	418.906647	419.065916	419.357773	419.495373	419.540767	419.640899	420.142613	420.242790	420.286761	420.400874	420.484296	420.584537	433.722019	433.835059	433.859258	433.959367	438.514809	438.661100	485.602806	485.888099	
Events
1	0.02472904	1.974723E-012	1.605472E-011	1	0.000000E+000
1	0.02507941	1.605472E-011	1.974723E-012	0	0.000000E+000
1	0.02553991	1.974723E-012	1.605472E-011	1	0.000000E+000
1	0.02594911	1.605472E-011	1.974723E-012	0	0.000000E+000
1	0.02772281	1.974723E-012	1.605472E-011	1	0.000000E+000
1	0.02810353	1.605472E-011	1.974723E-012	0	0.000000E+000
1	0.02903481	1.974723E-012	1.605472E-011	1	0.000000E+000
1	0.02909389	1.605472E-011	1.974723E-012	0	0.000000E+000
1	0.02977853	1.974723E-012	1.605472E-011	1	0.000000E+000
1	0.02988939	1.605472E-011	1.974723E-012	0	0.000000E+000
1	0.02991417	1.974723E-012	1.605472E-011	1	0.000000E+000
1	0.03033622	1.605472E-011	1.974723E-012	0	0.000000E+000
1	0.03174897	1.974723E-012	1.605472E-011	1	0.000000E+000
1	0.03190988	1.605472E-011	1.974723E-012	0	0.000000E+000
1	0.03255785	1.974723E-012	1.605472E-011	1	0.000000E+000
1	0.03308718	1.605472E-011	1.974723E-012	0	0.000000E+000
1	0.03379284	1.974723E-012	1.605472E-011	1	0.000000E+000
1	0.03399935	1.605472E-011	1.974723E-012	0	0.000000E+000
1	0.03529865	1.974723E-012	1.605472E-011	1	0.000000E+000
1	0.03536671	1.605472E-011	1.974723E-012	0	0.000000E+000
1	0.03565607	1.974723E-012	1.605472E-011	1	0.000000E+000
1	0.03620046	1.605472E-011	1.974723E-012	0	0.000000E+000
1	0.03730434	1.974723E-012	1.605472E-011	1	0.000000E+000
1	0.03755127	1.605472E-011	1.974723E-012	0	0.000000E+000
1	0.03811726	1.974723E-012	1.605472E-011	1	0.000000E+000
1	0.03843044	1.605472E-011	1.974723E-012	0	0.000000E+000
1	0.03953872	1.974723E-012	1.605472E-011	1	0.000000E+000
1	0.03957570	1.605472E-011	1.974723E-012	0	0.000000E+000
1	0.04083907	1.974723E-012	1.605472E-011	1	0.000000E+000
1	0.04088200	1.605472E-011	1.974723E-012	0	0.000000E+000
1	0.04322845	1.974723E-012	1.605472E-011	1	0.000000E+000
1	0.04327354	1.605472E-011	1.974723E-012	0	0.000000E+000
1	0.04341581	1.974723E-012	1.605472E-011	1	0.000000E+000
1	0.04345540	1.605472E-011	1.974723E-012	0	0.000000E+000
1	0.04406524	1.974723E-012	1.605472E-011	1	0.000000E+000
1	0.04408796	1.605472E-011	1.974723E-012	0	0.000000E+000
1	0.04411101	1.974723E-012	1.605472E-011	1	0.000000E+000
1	0.04432121	1.605472E-011	1.974723E-012	0	0.000000E+000
1	0.04522781	1.974723E-012	1.605472E-011	1	0.000000E+000
1	0.04526435	1.605472E-011	1.974723E-012	0	0.000000E+000
1	0.04628617	1.974723E-012	1.605472E-011	1	0.000000E+000
1	0.04669121	1.605472E-011	1.974723E-012	0	0.000000E+000
1	0.04681719	1.974723E-012	1.605472E-011	1	0.000000E+000
1	0.04709662	1.605472E-011	1.974723E-012	0	0.000000E+000
1	0.04787338	1.974723E-012	1.605472E-011	1	0.000000E+000
1	0.04790903	1.605472E-011	1.974723E-012	0	0.000000E+000
1	0.04804791	1.974723E-012	1.605472E-011	1	0.000000E+000
1	0.04814483	1.605472E-011	1.974723E-012	0	0.000000E+000
1	0.04824022	1.974723E-012	1.605472E-011	1	0.000000E+000
1	0.04832595	1.605472E-011	1.974723E-012	0	0.000000E+000
1	0.04890223	1.974723E-012	1.605472E-011	1	0.000000E+000
1	0.04914091	1.605472E-011	1.974723E-012	0	0.000000E+000
1	0.04951489	1.974723E-012	1.605472E-011	1	0.000000E+000
1	0.05009711	1.605472E-011	1.974723E-012	0	0.000000E+000
1	0.05037634	1.974723E-012	1.605472E-011	1	0.000000E+000
1	0.05080217	1.605472E-011	1.974723E-012	0	0.000000E+000
1	0.05244376	1.974723E-012	1.605472E-011	1	0.000000E+000
1	0.05291096	1.605472E-011	1.974723E-012	0	0.000000E+000
1	0.05320602	1.974723E-012	1.605472E-011	1	0.000000E+000
1	0.05334757	1.605472E-011	1.974723E-012	0	0.000000E+000
1	0.05354797	1.974723E-012	1.605472E-011	1	0.000000E+000
1	0.05367116	1.605472E-011	1.974723E-012	0	0.000000E+000
1	0.05489375	1.974723E-012	1.605472E-011	1	0.000000E+000
1	0.05498515	1.605472E-011	1.974723E-012	0	0.000000E+000
1	0.05599607	1.974723E-012	1.605472E-011	1	0.000000E+000
1	0.05608367	1.605472E-011	1.974723E-012	0	0.000000E+000
1	0.05650391	1.974723E-012	1.605472E-011	1	0.000000E+000
1	0.05686401	1.605472E-011	1.974723E-012	0	0.000000E+000
1	0.05755362	1.974723E-012	1.605472E-011	1	0.000000E+000
1	0.05784759	1.605472E-011	1.974723E-012	0	0.000000E+000
1	0.05876454	1.974723E-012	1.605472E-011	1	0.000000E+000
1	0.05900388	1.605472E-011	1.974723E-012	0	0.000000E+000
1	0.05965679	1.974723E-012	1.605472E-011	1	0.000000E+000
1	0.05973603	1.605472E-011	1.974723E-012	0	0.000000E+000
1	0.05978476	1.974723E-012	1.605472E-011	1	0.000000E+000
1	0.06022268	1.605472E-011	1.974723E-012	0	0.000000E+000
1	0.06312746	1.974723E-012	1.605472E-011	1	0.000000E+000
1	0.06317976	1.605472E-011	1.974723E-012	0	0.000000E+000
1	0.19000900	1.781773E-012	1.586177E-011	1	0.000000E+000
1	0.19028755	1.586177E-011	1.781773E-012	0	0.000000E+000
1	0.19083465	1.781773E-012	1.586177E-011	1	0.000000E+000
1	0.19099107	1.586177E-011	1.781773E-012	0	0.000000E+000
1	0.19108420	1.781773E-012	1.586177E-011	1	0.000000E+000
1	0.19127247	1.586177E-011	1.781773E-012	0	0.000000E+000
1	0.19170026	1.781773E-012	1.586177E-011	1	0.000000E+000
1	0.19204145	1.586177E-011	1.781773E-012	0	0.000000E+000
1	0.19228628	1.781773E-012	1.586177E-011	1	0.000000E+000
1	0.19229398	1.586177E-011	1.781773E-012	0	0.000000E+000
1	0.19235566	1.781773E-012	1.586177E-011	1	0.000000E+000
1	0.19254627	1.586177E-011	1.781773E-012	0	0.000000E+000
1	0.19331887	1.781773E-012	1.586177E-011	1	0.000000E+000
1	0.19392689	1.586177E-011	1.781773E-012	0	0.000000E+000
1	0.19515738	1.781773E-012	1.586177E-011	1	0.000000E+000
1	0.19517652	1.586177E-011	1.781773E-012	0	0.000000E+000
1	0.19556299	1.781773E-012	1.586177E-011	1	0.000000E+000
1	0.19568854	1.586177E-011	1.781773E-012	0	0.000000E+000
1	0.19687978	1.781773E-012	1.586177E-011	1	0.000000E+000
1	0.19699799	1.586177E-011	1.781773E-012	0	0.000000E+000
1	0.19916479	1.781773E-012	1.586177E-011	1	0.000000E+000
1	0.19924992	1.586177E-011	1.781773E-012	0	0.000000E+000
1	0.19973732	1.781773E-012	1.586177E-011	1	0.000000E+000
1	0.19974307	1.586177E-011	1.781773E-012	0	0.000000E+000
1	0.20165688	1.781773E-012	1.586177E-011	1	0.000000E+000
1	0.20170127	1.586177E-011	1.781773E-012	0	0.000000E+000
1	0.20224361	1.781773E-012	1.586177E-011	1	0.000000E+000
1	0.20232639	1.586177E-011	1.781773E-012	0	0.000000E+000
1	0.20249713	1.781773E-012	1.586177E-011	1	0.000000E+000
1	0.20279318	1.586177E-011	1.781773E-012	0	0.000000E+000
1	0.20286495	1.781773E-012	1.586177E-011	1	0.000000E+000
1	0.20312921	1.586177E-011	1.781773E-012	0	0.000000E+000
1	0.20315655	1.781773E-012	1.586177E-011	1	0.000000E+000
1	0.20337690	1.586177E-011	1.781773E-012	0	0.000000E+000
1	0.20476378	1.781773E-012	1.586177E-011	1	0.000000E+000
1	0.20510933	1.586177E-011	1.781773E-012	0	0.000000E+000
1	0.20564356	1.781773E-012	1.586177E-011	1	0.000000E+000
1	0.20571669	1.586177E-011	1.781773E-012	0	0.000000E+000
1	0.20603834	1.781773E-012	1.586177E-011	1	0.000000E+000
1	0.20628827	1.586177E-011	1.781773E-012	0	0.000000E+000
1	0.20715486	1.781773E-012	1.586177E-011	1	0.000000E+000
1	0.20729348	1.586177E-011	1.781773E-012	0	0.000000E+000
1	11.51657589	1.840027E-012	1.592003E-011	1	0.000000E+000
1	11.51663357	1.592003E-011	1.840027E-012	0	0.000000E+000
1	11.51685274	1.840027E-012	1.592003E-011	1	0.000000E+000
1	11.51694891	1.592003E-011	1.840027E-012	0	0.000000E+000
1	11.51719533	1.840027E-012	1.592003E-011	1	0.000000E+000
1	11.51733690	1.592003E-011	1.840027E-012	0	0.000000E+000
1	11.51794954	1.840027E-012	1.592003E-011	1	0.000000E+000
1	11.51805930	1.592003E-011	1.840027E-012	0	0.000000E+000
1	11.52310818	1.840027E-012	1.592003E-011	1	0.000000E+000
1	11.52339294	1.592003E-011	1.840027E-012	0	0.000000E+000
1	11.52390438	1.840027E-012	1.592003E-011	1	0.000000E+000
1	11.52404928	1.592003E-011	1.840027E-012	0	0.000000E+000
1	11.52507790	1.840027E-012	1.592003E-011	1	0.000000E+000
1	11.52573129	1.592003E-011	1.840027E-012	0	0.000000E+000
1	11.52579944	1.840027E-012	1.592003E-011	1	0.000000E+000
1	11.52603397	1.592003E-011	1.840027E-012	0	0.000000E+000
1	11.52609747	1.840027E-012	1.592003E-011	1	0.000000E+000
1	11.52624695	1.592003E-011	1.840027E-012	0	0.000000E+000
1	11.52880138	1.840027E-012	1.592003E-011	1	0.000000E+000
1	11.52903026	1.592003E-011	1.840027E-012	0	0.000000E+000
1	11.53002565	1.840027E-012	1.592003E-011	1	0.000000E+000
1	11.53049145	1.592003E-011	1.840027E-012	0	0.000000E+000
1	11.53194968	1.840027E-012	1.592003E-011	1	0.000000E+000
1	11.53210662	1.592003E-011	1.840027E-012	0	0.000000E+000
1	11.53295111	1.840027E-012	1.592003E-011	1	0.000000E+000
1	11.53332690	1.592003E-011	1.840027E-012	0	0.000000E+000
1	11.53399226	1.840027E-012	1.592003E-011	1	0.000000E+000
1	11.53435067	1.592003E-011	1.840027E-012	0	0.000000E+000
1	11.53628169	1.840027E-012	1.592003E-011	1	0.000000E+000
1	11.53659784	1.592003E-011	1.840027E-012	0	0.000000E+000
1	11.53693457	1.840027E-012	1.592003E-011	1	0.000000E+000
1	11.53704171	1.592003E-011	1.840027E-012	0	0.000000E+000
1	11.53755359	1.840027E-012	1.592003E-011	1	0.000000E+000
1	11.53771635	1.592003E-011	1.840027E-012	0	0.000000E+000
1	11.53786372	1.840027E-012	1.592003E-011	1	0.000000E+000
1	11.53789413	1.592003E-011	1.840027E-012	0	0.000000E+000
1	11.53802248	1.840027E-012	1.592003E-011	1	0.000000E+000
1	11.53826332	1.592003E-011	1.840027E-012	0	0.000000E+000
1	11.53890332	1.840027E-012	1.592003E-011	1	0.000000E+000
1	11.53893890	1.592003E-011	1.840027E-012	0	0.000000E+000
1	11.53930106	1.840027E-012	1.592003E-011	1	0.000000E+000
1	11.53934161	1.592003E-011	1.840027E-012	0	0.000000E+000
1	11.53995531	1.840027E-012	1.592003E-011	1	0.000000E+000
1	11.54016321	1.592003E-011	1.840027E-012	0	0.000000E+000
1	11.54109718	1.840027E-012	1.592003E-011	1	0.000000E+000
1	11.54114977	1.592003E-011	1.840027E-012	0	0.000000E+000
1	11.54150436	1.840027E-012	1.592003E-011	1	0.000000E+000
1	11.54167392	1.592003E-011	1.840027E-012	0	0.000000E+000
1	11.54173678	1.840027E-012	1.592003E-011	1	0.000000E+000
1	11.54217559	1.592003E-011	1.840027E-012	0	0.000000E+000
1	11.54275239	1.840027E-012	1.592003E-011	1	0.000000E+000
1	11.54283169	1.592003E-011	1.840027E-012	0	0.000000E+000
1	11.54294020	1.840027E-012	1.592003E-011	1	0.000000E+000
1	11.54302945	1.592003E-011	1.840027E-012	0	0.000000E+000
1	11.54311044	1.840027E-012	1.592003E-011	1	0.000000E+000
1	11.54322228	1.592003E-011	1.840027E-012	0	0.000000E+000
1	11.54350162	1.840027E-012	1.592003E-011	1	0.000000E+000
1	11.54356966	1.592003E-011	1.840027E-012	0	0.000000E+000
1	11.54530218	1.840027E-012	1.592003E-011	1	0.000000E+000
1	11.54537561	1.592003E-011	1.840027E-012	0	0.000000E+000
1	11.54547962	1.840027E-012	1.592003E-011	1	0.000000E+000
1	11.54587462	1.592003E-011	1.840027E-012	0	0.000000E+000
1	11.54868546	1.840027E-012	1.592003E-011	1	0.000000E+000
1	11.54891593	1.592003E-011	1.840027E-012	0	0.000000E+000
1	11.55058660	1.840027E-012	1.592003E-011	1	0.000000E+000
1	11.55064901	1.592003E-011	1.840027E-012	0	0.000000E+000
1	11.55122609	1.840027E-012	1.592003E-011	1	0.000000E+000
1	11.55138104	1.592003E-011	1.840027E-012	0	0.000000E+000
1	11.55406637	1.840027E-012	1.592003E-011	1	0.000000E+000
1	11.55453621	1.592003E-011	1.840027E-012	0	0.000000E+000
1	11.55458446	1.840027E-012	1.592003E-011	1	0.000000E+000
1	11.55463833	1.592003E-011	1.840027E-012	0	0.000000E+000
1	11.55471083	1.840027E-012	1.592003E-011	1	0.000000E+000
1	11.55474217	1.592003E-011	1.840027E-012	0	0.000000E+000
1	11.55498436	1.840027E-012	1.592003E-011	1	0.000000E+000
1	11.55532678	1.592003E-011	1.840027E-012	0	0.000000E+000
1	11.55534364	1.840027E-012	1.592003E-011	1	0.000000E+000
1	11.55546991	1.592003E-011	1.840027E-012	0	0.000000E+000
1	11.55554646	1.840027E-012	1.592003E-011	1	0.000000E+000
1	11.55561768	1.592003E-011	1.840027E-012	0	0.000000E+000
1	11.55614328	1.840027E-012	1.592003E-011	1	0.000000E+000
1	11.55620575	1.592003E-011	1.840027E-012	0	0.000000E+000
1	11.55699321	1.840027E-012	1.592003E-011	1	0.000000E+000
1	11.55702421	1.592003E-011	1.840027E-012	0	0.000000E+000
1	11.55738383	1.840027E-012	1.592003E-011	1	0.000000E+000
1	11.55744714	1.592003E-011	1.840027E-012	0	0.000000E+000
1	11.55838219	1.840027E-012	1.592003E-011	1	0.000000E+000
1	11.55860612	1.592003E-011	1.840027E-012	0	0.000000E+000
1	11.55872054	1.840027E-012	1.592003E-011	1	0.000000E+000
1	11.55886617	1.592003E-011	1.840027E-012	0	0.000000E+000
1	11.55912115	1.840027E-012	1.592003E-011	1	0.000000E+000
1	11.55916935	1.592003E-011	1.840027E-012	0	0.000000E+000
1	11.56043414	1.840027E-012	1.592003E-011	1	0.000000E+000
1	11.56045855	1.592003E-011	1.840027E-012	0	0.000000E+000
1	11.56057482	1.840027E-012	1.592003E-011	1	0.000000E+000
1	11.56069963	1.592003E-011	1.840027E-012	0	0.000000E+000
1	11.56150385	1.840027E-012	1.592003E-011	1	0.000000E+000
1	11.56159483	1.592003E-011	1.840027E-012	0	0.000000E+000
1	11.56210035	1.840027E-012	1.592003E-011	1	0.000000E+000
1	11.56213186	1.592003E-011	1.840027E-012	0	0.000000E+000
1	11.56218483	1.840027E-012	1.592003E-011	1	0.000000E+000
1	11.56219852	1.592003E-011	1.840027E-012	0	0.000000E+000
1	11.56228418	1.840027E-012	1.592003E-011	1	0.000000E+000
1	11.56248954	1.592003E-011	1.840027E-012	0	0.000000E+000
1	11.56304999	1.840027E-012	1.592003E-011	1	0.000000E+000
1	11.56316705	1.592003E-011	1.840027E-012	0	0.000000E+000
1	11.56327231	1.840027E-012	1.592003E-011	1	0.000000E+000
1	11.56344371	1.592003E-011	1.840027E-012	0	0.000000E+000
1	11.56415816	1.840027E-012	1.592003E-011	1	0.000000E+000
1	11.56422747	1.592003E-011	1.840027E-012	0	0.000000E+000
1	11.56489213	1.840027E-012	1.592003E-011	1	0.000000E+000
1	11.56499221	1.592003E-011	1.840027E-012	0	0.000000E+000
1	11.56556303	1.840027E-012	1.592003E-011	1	0.000000E+000
1	11.56652241	1.592003E-011	1.840027E-012	0	0.000000E+000
1	11.56672349	1.840027E-012	1.592003E-011	1	0.000000E+000
1	11.56676480	1.592003E-011	1.840027E-012	0	0.000000E+000
1	11.56926152	1.840027E-012	1.592003E-011	1	0.000000E+000
1	11.56981271	1.592003E-011	1.840027E-012	0	0.000000E+000
1	11.56996128	1.840027E-012	1.592003E-011	1	0.000000E+000
1	11.57018392	1.592003E-011	1.840027E-012	0	0.000000E+000
1	11.57046885	1.840027E-012	1.592003E-011	1	0.000000E+000
1	11.57053930	1.592003E-011	1.840027E-012	0	0.000000E+000
1	11.57073304	1.840027E-012	1.592003E-011	1	0.000000E+000
1	11.57097816	1.592003E-011	1.840027E-012	0	0.000000E+000
1	11.57129171	1.840027E-012	1.592003E-011	1	0.000000E+000
1	11.57148824	1.592003E-011	1.840027E-012	0	0.000000E+000
1	11.57175124	1.840027E-012	1.592003E-011	1	0.000000E+000
1	11.57180500	1.592003E-011	1.840027E-012	0	0.000000E+000
1	11.57268610	1.840027E-012	1.592003E-011	1	0.000000E+000
1	11.57271368	1.592003E-011	1.840027E-012	0	0.000000E+000
1	11.57297389	1.840027E-012	1.592003E-011	1	0.000000E+000
1	11.57304006	1.592003E-011	1.840027E-012	0	0.000000E+000
1	11.57547317	1.840027E-012	1.592003E-011	1	0.000000E+000
1	11.57565177	1.592003E-011	1.840027E-012	0	0.000000E+000
1	11.57689302	1.840027E-012	1.592003E-011	1	0.000000E+000
1	11.57753401	1.592003E-011	1.840027E-012	0	0.000000E+000
1	11.57915533	1.840027E-012	1.592003E-011	1	0.000000E+000
1	11.57929889	1.592003E-011	1.840027E-012	0	0.000000E+000
1	11.58450771	1.840027E-012	1.592003E-011	1	0.000000E+000
1	11.58513199	1.592003E-011	1.840027E-012	0	0.000000E+000
1	11.58896989	1.840027E-012	1.592003E-011	1	0.000000E+000
1	11.58910512	1.592003E-011	1.840027E-012	0	0.000000E+000
1	11.58924001	1.840027E-012	1.592003E-011	1	0.000000E+000
1	11.58960204	1.592003E-011	1.840027E-012	0	0.000000E+000
1	11.59012348	1.840027E-012	1.592003E-011	1	0.000000E+000
1	11.59082934	1.592003E-011	1.840027E-012	0	0.000000E+000
1	11.59210704	1.840027E-012	1.592003E-011	1	0.000000E+000
1	11.59225166	1.592003E-011	1.840027E-012	0	0.000000E+000
1	11.59253726	1.840027E-012	1.592003E-011	1	0.000000E+000
1	11.59260188	1.592003E-011	1.840027E-012	0	0.000000E+000
1	11.59410846	1.840027E-012	1.592003E-011	1	0.000000E+000
1	11.59440719	1.592003E-011	1.840027E-012	0	0.000000E+000
1	11.59645119	1.840027E-012	1.592003E-011	1	0.000000E+000
1	11.59671709	1.592003E-011	1.840027E-012	0	0.000000E+000
1	11.60104934	1.840027E-012	1.592003E-011	1	0.000000E+000
1	11.60115273	1.592003E-011	1.840027E-012	0	0.000000E+000
1	11.60320877	1.840027E-012	1.592003E-011	1	0.000000E+000
1	11.60374812	1.592003E-011	1.840027E-012	0	0.000000E+000
1	11.60437220	1.840027E-012	1.592003E-011	1	0.000000E+000
1	11.60459805	1.592003E-011	1.840027E-012	0	0.000000E+000
1	11.60484533	1.840027E-012	1.592003E-011	1	0.000000E+000
1	11.60494175	1.592003E-011	1.840027E-012	0	0.000000E+000
1	11.60532587	1.840027E-012	1.592003E-011	1	0.000000E+000
1	11.60543298	1.592003E-011	1.840027E-012	0	0.000000E+000
1	11.60550592	1.840027E-012	1.592003E-011	1	0.000000E+000
1	11.60577943	1.592003E-011	1.840027E-012	0	0.000000E+000
1	11.60687864	1.840027E-012	1.592003E-011	1	0.000000E+000
1	11.60709194	1.592003E-011	1.840027E-012	0	0.000000E+000
1	11.60731410	1.840027E-012	1.592003E-011	1	0.000000E+000
1	11.60736999	1.592003E-011	1.840027E-012	0	0.000000E+000
1	11.60950745	1.840027E-012	1.592003E-011	1	0.000000E+000
1	11.61069431	1.592003E-011	1.840027E-012	0	0.000000E+000
1	11.61078713	1.840027E-012	1.592003E-011	1	0.000000E+000
1	11.61088080	1.592003E-011	1.840027E-012	0	0.000000E+000
1	11.61114825	1.840027E-012	1.592003E-011	1	0.000000E+000
1	11.61187470	1.592003E-011	1.840027E-012	0	0.000000E+000
1	11.61258290	1.840027E-012	1.592003E-011	1	0.000000E+000
1	11.61259024	1.592003E-011	1.840027E-012	0	0.000000E+000
1	11.61272107	1.840027E-012	1.592003E-011	1	0.000000E+000
1	11.61303786	1.592003E-011	1.840027E-012	0	0.000000E+000
1	11.61354944	1.840027E-012	1.592003E-011	1	0.000000E+000
1	11.61368027	1.592003E-011	1.840027E-012	0	0.000000E+000
1	11.61692544	1.840027E-012	1.592003E-011	1	0.000000E+000
1	11.61759744	1.592003E-011	1.840027E-012	0	0.000000E+000
1	11.61875814	1.840027E-012	1.592003E-011	1	0.000000E+000
1	11.61881427	1.592003E-011	1.840027E-012	0	0.000000E+000
1	11.61899827	1.840027E-012	1.592003E-011	1	0.000000E+000
1	11.61907291	1.592003E-011	1.840027E-012	0	0.000000E+000
1	11.62025484	1.840027E-012	1.592003E-011	1	0.000000E+000
1	11.62047223	1.592003E-011	1.840027E-012	0	0.000000E+000
1	11.62101419	1.840027E-012	1.592003E-011	1	0.000000E+000
1	11.62106403	1.592003E-011	1.840027E-012	0	0.000000E+000
1	11.62118267	1.840027E-012	1.592003E-011	1	0.000000E+000
1	11.62162839	1.592003E-011	1.840027E-012	0	0.000000E+000
1	11.62521210	1.840027E-012	1.592003E-011	1	0.000000E+000
1	11.62540487	1.592003E-011	1.840027E-012	0	0.000000E+000
1	11.62544839	1.840027E-012	1.592003E-011	1	0.000000E+000
1	11.62568351	1.592003E-011	1.840027E-012	0	0.000000E+000
1	11.62582743	1.840027E-012	1.592003E-011	1	0.000000E+000
1	11.62591894	1.592003E-011	1.840027E-012	0	0.000000E+000
1	11.62637678	1.840027E-012	1.592003E-011	1	0.000000E+000
1	11.62659316	1.592003E-011	1.840027E-012	0	0.000000E+000
1	11.62729973	1.840027E-012	1.592003E-011	1	0.000000E+000
1	11.62737402	1.592003E-011	1.840027E-012	0	0.000000E+000
1	11.62807110	1.840027E-012	1.592003E-011	1	0.000000E+000
1	11.62840438	1.592003E-011	1.840027E-012	0	0.000000E+000
1	11.62928377	1.840027E-012	1.592003E-011	1	0.000000E+000
1	11.62946043	1.592003E-011	1.840027E-012	0	0.000000E+000
1	11.62976429	1.840027E-012	1.592003E-011	1	0.000000E+000
1	11.63014404	1.592003E-011	1.840027E-012	0	0.000000E+000
1	11.63018177	1.840027E-012	1.592003E-011	1	0.000000E+000
1	11.63028721	1.592003E-011	1.840027E-012	0	0.000000E+000
1	11.63071907	1.840027E-012	1.592003E-011	1	0.000000E+000
1	11.63106357	1.592003E-011	1.840027E-012	0	0.000000E+000
1	11.63119716	1.840027E-012	1.592003E-011	1	0.000000E+000
1	11.63126585	1.592003E-011	1.840027E-012	0	0.000000E+000
1	11.63227153	1.840027E-012	1.592003E-011	1	0.000000E+000
1	11.63237640	1.592003E-011	1.840027E-012	0	0.000000E+000
1	11.63259667	1.840027E-012	1.592003E-011	1	0.000000E+000
1	11.63286555	1.592003E-011	1.840027E-012	0	0.000000E+000
1	11.63365656	1.840027E-012	1.592003E-011	1	0.000000E+000
1	11.63372439	1.592003E-011	1.840027E-012	0	0.000000E+000
1	11.63452095	1.840027E-012	1.592003E-011	1	0.000000E+000
1	11.63471781	1.592003E-011	1.840027E-012	0	0.000000E+000
1	11.63473685	1.840027E-012	1.592003E-011	1	0.000000E+000
1	11.63490863	1.592003E-011	1.840027E-012	0	0.000000E+000
1	11.63525303	1.840027E-012	1.592003E-011	1	0.000000E+000
1	11.63536972	1.592003E-011	1.840027E-012	0	0.000000E+000
1	11.63873280	1.840027E-012	1.592003E-011	1	0.000000E+000
1	11.63886160	1.592003E-011	1.840027E-012	0	0.000000E+000
1	11.63981006	1.840027E-012	1.592003E-011	1	0.000000E+000
1	11.63987410	1.592003E-011	1.840027E-012	0	0.000000E+000
1	11.64067670	1.840027E-012	1.592003E-011	1	0.000000E+000
1	11.64079492	1.592003E-011	1.840027E-012	0	0.000000E+000
1	11.64199987	1.840027E-012	1.592003E-011	1	0.000000E+000
1	11.64226258	1.592003E-011	1.840027E-012	0	0.000000E+000
1	11.64236409	1.840027E-012	1.592003E-011	1	0.000000E+000
1	11.64239671	1.592003E-011	1.840027E-012	0	0.000000E+000
1	11.64248459	1.840027E-012	1.592003E-011	1	0.000000E+000
1	11.64278809	1.592003E-011	1.840027E-012	0	0.000000E+000
1	11.64290861	1.840027E-012	1.592003E-011	1	0.000000E+000
1	11.64296709	1.592003E-011	1.840027E-012	0	0.000000E+000
1	11.64417972	1.840027E-012	1.592003E-011	1	0.000000E+000
1	11.64422995	1.592003E-011	1.840027E-012	0	0.000000E+000
1	11.64443597	1.840027E-012	1.592003E-011	1	0.000000E+000
1	11.64448099	1.592003E-011	1.840027E-012	0	0.000000E+000
1	11.64873199	1.840027E-012	1.592003E-011	1	0.000000E+000
1	11.64881849	1.592003E-011	1.840027E-012	0	0.000000E+000
1	11.64927396	1.840027E-012	1.592003E-011	1	0.000000E+000
1	11.64932434	1.592003E-011	1.840027E-012	0	0.000000E+000
1	11.64945934	1.840027E-012	1.592003E-011	1	0.000000E+000
1	11.64984338	1.592003E-011	1.840027E-012	0	0.000000E+000
1	11.65013508	1.840027E-012	1.592003E-011	1	0.000000E+000
1	11.65030438	1.592003E-011	1.840027E-012	0	0.000000E+000
1	11.65157441	1.840027E-012	1.592003E-011	1	0.000000E+000
1	11.65178404	1.592003E-011	1.840027E-012	0	0.000000E+000
1	27.93992685	1.588874E-012	1.566887E-011	1	0.000000E+000
1	27.93995403	1.566887E-011	1.588874E-012	0	0.000000E+000
1	27.94083846	1.588874E-012	1.566887E-011	1	0.000000E+000
1	27.94085568	1.566887E-011	1.588874E-012	0	0.000000E+000
1	27.94138984	1.588874E-012	1.566887E-011	1	0.000000E+000
1	27.94152927	1.566887E-011	1.588874E-012	0	0.000000E+000
1	27.94165692	1.588874E-012	1.566887E-011	1	0.000000E+000
1	27.94174293	1.566887E-011	1.588874E-012	0	0.000000E+000
1	27.94227619	1.588874E-012	1.566887E-011	1	0.000000E+000
1	27.94229483	1.566887E-011	1.588874E-012	0	0.000000E+000
1	27.94357713	1.588874E-012	1.566887E-011	1	0.000000E+000
1	27.94370838	1.566887E-011	1.588874E-012	0	0.000000E+000
1	27.94415295	1.588874E-012	1.566887E-011	1	0.000000E+000
1	27.94440737	1.566887E-011	1.588874E-012	0	0.000000E+000
1	27.94446963	1.588874E-012	1.566887E-011	1	0.000000E+000
1	27.94467181	1.566887E-011	1.588874E-012	0	0.000000E+000
1	27.94496141	1.588874E-012	1.566887E-011	1	0.000000E+000
1	27.94528203	1.566887E-011	1.588874E-012	0	0.000000E+000
1	27.94572241	1.588874E-012	1.566887E-011	1	0.000000E+000
1	27.94583066	1.566887E-011	1.588874E-012	0	0.000000E+000
1	27.94588025	1.588874E-012	1.566887E-011	1	0.000000E+000
1	27.94590181	1.566887E-011	1.588874E-012	0	0.000000E+000
1	27.94611775	1.588874E-012	1.566887E-011	1	0.000000E+000
1	27.94623582	1.566887E-011	1.588874E-012	0	0.000000E+000
1	27.94641009	1.588874E-012	1.566887E-011	1	0.000000E+000
1	27.94657064	1.566887E-011	1.588874E-012	0	0.000000E+000
1	27.94672106	1.588874E-012	1.566887E-011	1	0.000000E+000
1	27.94684046	1.566887E-011	1.588874E-012	0	0.000000E+000
1	27.94810373	1.588874E-012	1.566887E-011	1	0.000000E+000
1	27.94813347	1.566887E-011	1.588874E-012	0	0.000000E+000
1	27.94914831	1.588874E-012	1.566887E-011	1	0.000000E+000
1	27.94924376	1.566887E-011	1.588874E-012	0	0.000000E+000
1	27.94951110	1.588874E-012	1.566887E-011	1	0.000000E+000
1	27.94965794	1.566887E-011	1.588874E-012	0	0.000000E+000
1	27.94994665	1.588874E-012	1.566887E-011	1	0.000000E+000
1	27.95005306	1.566887E-011	1.588874E-012	0	0.000000E+000
1	27.95035810	1.588874E-012	1.566887E-011	1	0.000000E+000
1	27.95114284	1.566887E-011	1.588874E-012	0	0.000000E+000
1	27.95163715	1.588874E-012	1.566887E-011	1	0.000000E+000
1	27.95177910	1.566887E-011	1.588874E-012	0	0.000000E+000
1	27.95259637	1.588874E-012	1.566887E-011	1	0.000000E+000
1	27.95279644	1.566887E-011	1.588874E-012	0	0.000000E+000
1	27.95778571	1.588874E-012	1.566887E-011	1	0.000000E+000
1	27.95790825	1.566887E-011	1.588874E-012	0	0.000000E+000
1	27.95817037	1.588874E-012	1.566887E-011	1	0.000000E+000
1	27.95839900	1.566887E-011	1.588874E-012	0	0.000000E+000
1	27.95850247	1.588874E-012	1.566887E-011	1	0.000000E+000
1	27.95893745	1.566887E-011	1.588874E-012	0	0.000000E+000
1	27.95920338	1.588874E-012	1.566887E-011	1	0.000000E+000
1	27.95922586	1.566887E-011	1.588874E-012	0	0.000000E+000
1	27.95926262	1.588874E-012	1.566887E-011	1	0.000000E+000
1	27.95962970	1.566887E-011	1.588874E-012	0	0.000000E+000
1	27.96053951	1.588874E-012	1.566887E-011	1	0.000000E+000
1	27.96111545	1.566887E-011	1.588874E-012	0	0.000000E+000
1	27.96133423	1.588874E-012	1.566887E-011	1	0.000000E+000
1	27.96151639	1.566887E-011	1.588874E-012	0	0.000000E+000
1	27.96201610	1.588874E-012	1.566887E-011	1	0.000000E+000
1	27.96219664	1.566887E-011	1.588874E-012	0	0.000000E+000
1	27.96224999	1.588874E-012	1.566887E-011	1	0.000000E+000
1	27.96240979	1.566887E-011	1.588874E-012	0	0.000000E+000
1	35.02428585	1.282173E-012	1.536217E-011	1	0.000000E+000
1	35.02482816	1.536217E-011	1.282173E-012	0	0.000000E+000
1	35.02494437	1.282173E-012	1.536217E-011	1	0.000000E+000
1	35.02513666	1.536217E-011	1.282173E-012	0	0.000000E+000
1	35.02530146	1.282173E-012	1.536217E-011	1	0.000000E+000
1	35.02555096	1.536217E-011	1.282173E-012	0	0.000000E+000
1	35.02692717	1.282173E-012	1.536217E-011	1	0.000000E+000
1	35.02718376	1.536217E-011	1.282173E-012	0	0.000000E+000
1	35.02735111	1.282173E-012	1.536217E-011	1	0.000000E+000
1	35.02764262	1.536217E-011	1.282173E-012	0	0.000000E+000
1	35.02811614	1.282173E-012	1.536217E-011	1	0.000000E+000
1	35.02841901	1.536217E-011	1.282173E-012	0	0.000000E+000
1	35.02850352	1.282173E-012	1.536217E-011	1	0.000000E+000
1	35.02855236	1.536217E-011	1.282173E-012	0	0.000000E+000
1	35.02954371	1.282173E-012	1.536217E-011	1	0.000000E+000
1	35.02982080	1.536217E-011	1.282173E-012	0	0.000000E+000
1	35.02983244	1.282173E-012	1.536217E-011	1	0.000000E+000
1	35.03021804	1.536217E-011	1.282173E-012	0	0.000000E+000
1	35.03119184	1.282173E-012	1.536217E-011	1	0.000000E+000
1	35.03145961	1.536217E-011	1.282173E-012	0	0.000000E+000
1	35.03164810	1.282173E-012	1.536217E-011	1	0.000000E+000
1	35.03171410	1.536217E-011	1.282173E-012	0	0.000000E+000
1	35.03252325	1.282173E-012	1.536217E-011	1	0.000000E+000
1	35.03277406	1.536217E-011	1.282173E-012	0	0.000000E+000
1	35.03338373	1.282173E-012	1.536217E-011	1	0.000000E+000
1	35.03352753	1.536217E-011	1.282173E-012	0	0.000000E+000
1	35.03445071	1.282173E-012	1.536217E-011	1	0.000000E+000
1	35.03454579	1.536217E-011	1.282173E-012	0	0.000000E+000
1	35.03511657	1.282173E-012	1.536217E-011	1	0.000000E+000
1	35.03528208	1.536217E-011	1.282173E-012	0	0.000000E+000
1	35.03562394	1.282173E-012	1.536217E-011	1	0.000000E+000
1	35.03579351	1.536217E-011	1.282173E-012	0	0.000000E+000
1	35.03593378	1.282173E-012	1.536217E-011	1	0.000000E+000
1	35.03600875	1.536217E-011	1.282173E-012	0	0.000000E+000
1	35.03605047	1.282173E-012	1.536217E-011	1	0.000000E+000
1	35.03634169	1.536217E-011	1.282173E-012	0	0.000000E+000
1	35.03841572	1.282173E-012	1.536217E-011	1	0.000000E+000
1	35.03847337	1.536217E-011	1.282173E-012	0	0.000000E+000
1	35.03857330	1.282173E-012	1.536217E-011	1	0.000000E+000
1	35.03883257	1.536217E-011	1.282173E-012	0	0.000000E+000
1	35.03928454	1.282173E-012	1.536217E-011	1	0.000000E+000
1	35.03934958	1.536217E-011	1.282173E-012	0	0.000000E+000
1	35.03974089	1.282173E-012	1.536217E-011	1	0.000000E+000
1	35.03982722	1.536217E-011	1.282173E-012	0	0.000000E+000
1	35.04028666	1.282173E-012	1.536217E-011	1	0.000000E+000
1	35.04061389	1.536217E-011	1.282173E-012	0	0.000000E+000
1	35.04062552	1.282173E-012	1.536217E-011	1	0.000000E+000
1	35.04064224	1.536217E-011	1.282173E-012	0	0.000000E+000
1	35.04165227	1.282173E-012	1.536217E-011	1	0.000000E+000
1	35.04190623	1.536217E-011	1.282173E-012	0	0.000000E+000
1	35.04201406	1.282173E-012	1.536217E-011	1	0.000000E+000
1	35.04303316	1.536217E-011	1.282173E-012	0	0.000000E+000
1	35.04305181	1.282173E-012	1.536217E-011	1	0.000000E+000
1	35.04311666	1.536217E-011	1.282173E-012	0	0.000000E+000
1	35.04402248	1.282173E-012	1.536217E-011	1	0.000000E+000
1	35.04418829	1.536217E-011	1.282173E-012	0	0.000000E+000
1	35.04446696	1.282173E-012	1.536217E-011	1	0.000000E+000
1	35.04475584	1.536217E-011	1.282173E-012	0	0.000000E+000
1	35.04579843	1.282173E-012	1.536217E-011	1	0.000000E+000
1	35.04616855	1.536217E-011	1.282173E-012	0	0.000000E+000
1	35.04695012	1.282173E-012	1.536217E-011	1	0.000000E+000
1	35.04704959	1.536217E-011	1.282173E-012	0	0.000000E+000
1	35.04770804	1.282173E-012	1.536217E-011	1	0.000000E+000
1	35.04849521	1.536217E-011	1.282173E-012	0	0.000000E+000
1	35.04907010	1.282173E-012	1.536217E-011	1	0.000000E+000
1	35.04924685	1.536217E-011	1.282173E-012	0	0.000000E+000
1	35.04945218	1.282173E-012	1.536217E-011	1	0.000000E+000
1	35.04969232	1.536217E-011	1.282173E-012	0	0.000000E+000
1	35.05002395	1.282173E-012	1.536217E-011	1	0.000000E+000
1	35.05006430	1.536217E-011	1.282173E-012	0	0.000000E+000
1	35.05030777	1.282173E-012	1.536217E-011	1	0.000000E+000
1	35.05039625	1.536217E-011	1.282173E-012	0	0.000000E+000
1	35.05090620	1.282173E-012	1.536217E-011	1	0.000000E+000
1	35.05116867	1.536217E-011	1.282173E-012	0	0.000000E+000
1	35.05478081	1.282173E-012	1.536217E-011	1	0.000000E+000
1	35.05512800	1.536217E-011	1.282173E-012	0	0.000000E+000
1	35.05517453	1.282173E-012	1.536217E-011	1	0.000000E+000
1	35.05518829	1.536217E-011	1.282173E-012	0	0.000000E+000
1	35.05587630	1.282173E-012	1.536217E-011	1	0.000000E+000
1	35.05615759	1.536217E-011	1.282173E-012	0	0.000000E+000
1	35.05622918	1.282173E-012	1.536217E-011	1	0.000000E+000
1	35.05641168	1.536217E-011	1.282173E-012	0	0.000000E+000
1	35.05690840	1.282173E-012	1.536217E-011	1	0.000000E+000
1	35.05692217	1.536217E-011	1.282173E-012	0	0.000000E+000
1	35.05705731	1.282173E-012	1.536217E-011	1	0.000000E+000
1	35.05723983	1.536217E-011	1.282173E-012	0	0.000000E+000
1	35.06776792	1.282173E-012	1.536217E-011	1	0.000000E+000
1	35.06814436	1.536217E-011	1.282173E-012	0	0.000000E+000
1	35.06828086	1.282173E-012	1.536217E-011	1	0.000000E+000
1	35.06856936	1.536217E-011	1.282173E-012	0	0.000000E+000
1	35.06886880	1.282173E-012	1.536217E-011	1	0.000000E+000
1	35.06902599	1.536217E-011	1.282173E-012	0	0.000000E+000
1	35.07196442	1.282173E-012	1.536217E-011	1	0.000000E+000
1	35.07197930	1.536217E-011	1.282173E-012	0	0.000000E+000
1	35.07205768	1.282173E-012	1.536217E-011	1	0.000000E+000
1	35.07226062	1.536217E-011	1.282173E-012	0	0.000000E+000
1	35.07245311	1.282173E-012	1.536217E-011	1	0.000000E+000
1	35.07267809	1.536217E-011	1.282173E-012	0	0.000000E+000
1	35.07510650	1.282173E-012	1.536217E-011	1	0.000000E+000
1	35.07513492	1.536217E-011	1.282173E-012	0	0.000000E+000
1	35.07536600	1.282173E-012	1.536217E-011	1	0.000000E+000
1	35.07570412	1.536217E-011	1.282173E-012	0	0.000000E+000
1	35.07596420	1.282173E-012	1.536217E-011	1	0.000000E+000
1	35.07603572	1.536217E-011	1.282173E-012	0	0.000000E+000
1	35.07727123	1.282173E-012	1.536217E-011	1	0.000000E+000
1	35.07737857	1.536217E-011	1.282173E-012	0	0.000000E+000
1	35.45635234	1.520107E-012	1.560011E-011	1	0.000000E+000
1	35.45635300	1.560011E-011	1.520107E-012	0	0.000000E+000
1	35.45635477	1.520107E-012	1.560011E-011	1	0.000000E+000
1	35.45641525	1.560011E-011	1.520107E-012	0	0.000000E+000
1	35.45654125	1.520107E-012	1.560011E-011	1	0.000000E+000
1	35.45722371	1.560011E-011	1.520107E-012	0	0.000000E+000
1	35.45734893	1.520107E-012	1.560011E-011	1	0.000000E+000
1	35.45736993	1.560011E-011	1.520107E-012	0	0.000000E+000
1	35.45812309	1.520107E-012	1.560011E-011	1	0.000000E+000
1	35.45816559	1.560011E-011	1.520107E-012	0	0.000000E+000
1	35.45825300	1.520107E-012	1.560011E-011	1	0.000000E+000
1	35.45830858	1.560011E-011	1.520107E-012	0	0.000000E+000
1	35.45835227	1.520107E-012	1.560011E-011	1	0.000000E+000
1	35.45864462	1.560011E-011	1.520107E-012	0	0.000000E+000
1	35.46028462	1.520107E-012	1.560011E-011	1	0.000000E+000
1	35.46054927	1.560011E-011	1.520107E-012	0	0.000000E+000
1	35.46177584	1.520107E-012	1.560011E-011	1	0.000000E+000
1	35.46178504	1.560011E-011	1.520107E-012	0	0.000000E+000
1	35.46182208	1.520107E-012	1.560011E-011	1	0.000000E+000
1	35.46197424	1.560011E-011	1.520107E-012	0	0.000000E+000
1	35.46235407	1.520107E-012	1.560011E-011	1	0.000000E+000
1	35.46274941	1.560011E-011	1.520107E-012	0	0.000000E+000
1	35.46304581	1.520107E-012	1.560011E-011	1	0.000000E+000
1	35.46310066	1.560011E-011	1.520107E-012	0	0.000000E+000
1	35.46435466	1.520107E-012	1.560011E-011	1	0.000000E+000
1	35.46451276	1.560011E-011	1.520107E-012	0	0.000000E+000
1	35.46510794	1.520107E-012	1.560011E-011	1	0.000000E+000
1	35.46514960	1.560011E-011	1.520107E-012	0	0.000000E+000
1	35.46552192	1.520107E-012	1.560011E-011	1	0.000000E+000
1	35.46554865	1.560011E-011	1.520107E-012	0	0.000000E+000
1	35.46602066	1.520107E-012	1.560011E-011	1	0.000000E+000
1	35.46634875	1.560011E-011	1.520107E-012	0	0.000000E+000
1	35.46867628	1.520107E-012	1.560011E-011	1	0.000000E+000
1	35.46872885	1.560011E-011	1.520107E-012	0	0.000000E+000
1	35.47166894	1.520107E-012	1.560011E-011	1	0.000000E+000
1	35.47188918	1.560011E-011	1.520107E-012	0	0.000000E+000
1	35.47223986	1.520107E-012	1.560011E-011	1	0.000000E+000
1	35.47238797	1.560011E-011	1.520107E-012	0	0.000000E+000
1	35.47263223	1.520107E-012	1.560011E-011	1	0.000000E+000
1	35.47286705	1.560011E-011	1.520107E-012	0	0.000000E+000
1	35.47308516	1.520107E-012	1.560011E-011	1	0.000000E+000
1	35.47312620	1.560011E-011	1.520107E-012	0	0.000000E+000
1	35.47331704	1.520107E-012	1.560011E-011	1	0.000000E+000
1	35.47365682	1.560011E-011	1.520107E-012	0	0.000000E+000
1	35.47458954	1.520107E-012	1.560011E-011	1	0.000000E+000
1	35.47489723	1.560011E-011	1.520107E-012	0	0.000000E+000
1	35.48058392	1.520107E-012	1.560011E-011	1	0.000000E+000
1	35.48067748	1.560011E-011	1.520107E-012	0	0.000000E+000
1	35.48080238	1.520107E-012	1.560011E-011	1	0.000000E+000
1	35.48093142	1.560011E-011	1.520107E-012	0	0.000000E+000
1	35.48165287	1.520107E-012	1.560011E-011	1	0.000000E+000
1	35.48193553	1.560011E-011	1.520107E-012	0	0.000000E+000
1	35.48200328	1.520107E-012	1.560011E-011	1	0.000000E+000
1	35.48207975	1.560011E-011	1.520107E-012	0	0.000000E+000
1	35.48214676	1.520107E-012	1.560011E-011	1	0.000000E+000
1	35.48216959	1.560011E-011	1.520107E-012	0	0.000000E+000
1	35.48286954	1.520107E-012	1.560011E-011	1	0.000000E+000
1	35.48301545	1.560011E-011	1.520107E-012	0	0.000000E+000
1	35.48323179	1.520107E-012	1.560011E-011	1	0.000000E+000
1	35.48339640	1.560011E-011	1.520107E-012	0	0.000000E+000
1	35.48353684	1.520107E-012	1.560011E-011	1	0.000000E+000
1	35.48358667	1.560011E-011	1.520107E-012	0	0.000000E+000
1	35.48389426	1.520107E-012	1.560011E-011	1	0.000000E+000
1	35.48398873	1.560011E-011	1.520107E-012	0	0.000000E+000
1	35.48551746	1.520107E-012	1.560011E-011	1	0.000000E+000
1	35.48556638	1.560011E-011	1.520107E-012	0	0.000000E+000
1	35.48583190	1.520107E-012	1.560011E-011	1	0.000000E+000
1	35.48593664	1.560011E-011	1.520107E-012	0	0.000000E+000
1	35.48759486	1.520107E-012	1.560011E-011	1	0.000000E+000
1	35.48773022	1.560011E-011	1.520107E-012	0	0.000000E+000
1	35.48804213	1.520107E-012	1.560011E-011	1	0.000000E+000
1	35.48818106	1.560011E-011	1.520107E-012	0	0.000000E+000
1	35.49144630	1.520107E-012	1.560011E-011	1	0.000000E+000
1	35.49146716	1.560011E-011	1.520107E-012	0	0.000000E+000
1	35.49154456	1.520107E-012	1.560011E-011	1	0.000000E+000
1	35.49157178	1.560011E-011	1.520107E-012	0	0.000000E+000
1	35.49181995	1.520107E-012	1.560011E-011	1	0.000000E+000
1	35.49203342	1.560011E-011	1.520107E-012	0	0.000000E+000
1	35.49265615	1.520107E-012	1.560011E-011	1	0.000000E+000
1	35.49268802	1.560011E-011	1.520107E-012	0	0.000000E+000
1	35.49276176	1.520107E-012	1.560011E-011	1	0.000000E+000
1	35.49283254	1.560011E-011	1.520107E-012	0	0.000000E+000
1	35.49287958	1.520107E-012	1.560011E-011	1	0.000000E+000
1	35.49304298	1.560011E-011	1.520107E-012	0	0.000000E+000
1	35.49502334	1.520107E-012	1.560011E-011	1	0.000000E+000
1	35.49505564	1.560011E-011	1.520107E-012	0	0.000000E+000
1	35.49613173	1.520107E-012	1.560011E-011	1	0.000000E+000
1	35.49617478	1.560011E-011	1.520107E-012	0	0.000000E+000
1	35.49808976	1.520107E-012	1.560011E-011	1	0.000000E+000
1	35.49819328	1.560011E-011	1.520107E-012	0	0.000000E+000
1	35.49895303	1.520107E-012	1.560011E-011	1	0.000000E+000
1	35.49913518	1.560011E-011	1.520107E-012	0	0.000000E+000
1	35.49955060	1.520107E-012	1.560011E-011	1	0.000000E+000
1	35.49962431	1.560011E-011	1.520107E-012	0	0.000000E+000
1	35.50017805	1.520107E-012	1.560011E-011	1	0.000000E+000
1	35.50055535	1.560011E-011	1.520107E-012	0	0.000000E+000
1	35.50117424	1.520107E-012	1.560011E-011	1	0.000000E+000
1	35.50171518	1.560011E-011	1.520107E-012	0	0.000000E+000
1	35.50340298	1.520107E-012	1.560011E-011	1	0.000000E+000
1	35.50349003	1.560011E-011	1.520107E-012	0	0.000000E+000
1	35.50358382	1.520107E-012	1.560011E-011	1	0.000000E+000
1	35.50362304	1.560011E-011	1.520107E-012	0	0.000000E+000
1	35.50393115	1.520107E-012	1.560011E-011	1	0.000000E+000
1	35.50402213	1.560011E-011	1.520107E-012	0	0.000000E+000
1	35.50440383	1.520107E-012	1.560011E-011	1	0.000000E+000
1	35.50444179	1.560011E-011	1.520107E-012	0	0.000000E+000
1	35.50453285	1.520107E-012	1.560011E-011	1	0.000000E+000
1	35.50457804	1.560011E-011	1.520107E-012	0	0.000000E+000
1	35.50655057	1.520107E-012	1.560011E-011	1	0.000000E+000
1	35.50682010	1.560011E-011	1.520107E-012	0	0.000000E+000
1	35.50745828	1.520107E-012	1.560011E-011	1	0.000000E+000
1	35.50757661	1.560011E-011	1.520107E-012	0	0.000000E+000
1	35.50808633	1.520107E-012	1.560011E-011	1	0.000000E+000
1	35.50822167	1.560011E-011	1.520107E-012	0	0.000000E+000
1	35.50856404	1.520107E-012	1.560011E-011	1	0.000000E+000
1	35.50860160	1.560011E-011	1.520107E-012	0	0.000000E+000
1	35.50902598	1.520107E-012	1.560011E-011	1	0.000000E+000
1	35.50942424	1.560011E-011	1.520107E-012	0	0.000000E+000
1	35.50955441	1.520107E-012	1.560011E-011	1	0.000000E+000
1	35.50983961	1.560011E-011	1.520107E-012	0	0.000000E+000
1	35.51037529	1.520107E-012	1.560011E-011	1	0.000000E+000
1	35.51116068	1.560011E-011	1.520107E-012	0	0.000000E+000
1	35.51185585	1.520107E-012	1.560011E-011	1	0.000000E+000
1	35.51197643	1.560011E-011	1.520107E-012	0	0.000000E+000
1	35.51248448	1.520107E-012	1.560011E-011	1	0.000000E+000
1	35.51259904	1.560011E-011	1.520107E-012	0	0.000000E+000
1	35.51524871	1.520107E-012	1.560011E-011	1	0.000000E+000
1	35.51553967	1.560011E-011	1.520107E-012	0	0.000000E+000
1	35.51556932	1.520107E-012	1.560011E-011	1	0.000000E+000
1	35.51597795	1.560011E-011	1.520107E-012	0	0.000000E+000
1	35.51650134	1.520107E-012	1.560011E-011	1	0.000000E+000
1	35.51658310	1.560011E-011	1.520107E-012	0	0.000000E+000
1	35.51713855	1.520107E-012	1.560011E-011	1	0.000000E+000
1	35.51728956	1.560011E-011	1.520107E-012	0	0.000000E+000
1	35.64727019	1.465033E-012	1.554503E-011	1	0.000000E+000
1	35.64785826	1.554503E-011	1.465033E-012	0	0.000000E+000
1	35.65056371	1.465033E-012	1.554503E-011	1	0.000000E+000
1	35.65081265	1.554503E-011	1.465033E-012	0	0.000000E+000
1	35.65207558	1.465033E-012	1.554503E-011	1	0.000000E+000
1	35.65215248	1.554503E-011	1.465033E-012	0	0.000000E+000
1	35.65218866	1.465033E-012	1.554503E-011	1	0.000000E+000
1	35.65268580	1.554503E-011	1.465033E-012	0	0.000000E+000
1	35.65296520	1.465033E-012	1.554503E-011	1	0.000000E+000
1	35.65331117	1.554503E-011	1.465033E-012	0	0.000000E+000
1	35.65384309	1.465033E-012	1.554503E-011	1	0.000000E+000
1	35.65403443	1.554503E-011	1.465033E-012	0	0.000000E+000
1	35.65460669	1.465033E-012	1.554503E-011	1	0.000000E+000
1	35.65468365	1.554503E-011	1.465033E-012	0	0.000000E+000
1	35.65499535	1.465033E-012	1.554503E-011	1	0.000000E+000
1	35.65502050	1.554503E-011	1.465033E-012	0	0.000000E+000
1	35.65593837	1.465033E-012	1.554503E-011	1	0.000000E+000
1	35.65615607	1.554503E-011	1.465033E-012	0	0.000000E+000
1	35.65818111	1.465033E-012	1.554503E-011	1	0.000000E+000
1	35.65854500	1.554503E-011	1.465033E-012	0	0.000000E+000
1	35.65990889	1.465033E-012	1.554503E-011	1	0.000000E+000
1	35.66035144	1.554503E-011	1.465033E-012	0	0.000000E+000
1	35.66092366	1.465033E-012	1.554503E-011	1	0.000000E+000
1	35.66105715	1.554503E-011	1.465033E-012	0	0.000000E+000
1	35.66109418	1.465033E-012	1.554503E-011	1	0.000000E+000
1	35.66111000	1.554503E-011	1.465033E-012	0	0.000000E+000
1	35.66159246	1.465033E-012	1.554503E-011	1	0.000000E+000
1	35.66169050	1.554503E-011	1.465033E-012	0	0.000000E+000
1	35.66244169	1.465033E-012	1.554503E-011	1	0.000000E+000
1	35.66246756	1.554503E-011	1.465033E-012	0	0.000000E+000
1	35.66273295	1.465033E-012	1.554503E-011	1	0.000000E+000
1	35.66277009	1.554503E-011	1.465033E-012	0	0.000000E+000
1	35.66375180	1.465033E-012	1.554503E-011	1	0.000000E+000
1	35.66385353	1.554503E-011	1.465033E-012	0	0.000000E+000
1	35.66446099	1.465033E-012	1.554503E-011	1	0.000000E+000
1	35.66520151	1.554503E-011	1.465033E-012	0	0.000000E+000
1	35.66528748	1.465033E-012	1.554503E-011	1	0.000000E+000
1	35.66565290	1.554503E-011	1.465033E-012	0	0.000000E+000
1	35.66598581	1.465033E-012	1.554503E-011	1	0.000000E+000
1	35.66628129	1.554503E-011	1.465033E-012	0	0.000000E+000
1	35.66825820	1.465033E-012	1.554503E-011	1	0.000000E+000
1	35.66843834	1.554503E-011	1.465033E-012	0	0.000000E+000
1	35.66866596	1.465033E-012	1.554503E-011	1	0.000000E+000
1	35.66882065	1.554503E-011	1.465033E-012	0	0.000000E+000
1	35.66887390	1.465033E-012	1.554503E-011	1	0.000000E+000
1	35.66891031	1.554503E-011	1.465033E-012	0	0.000000E+000
1	35.66994942	1.465033E-012	1.554503E-011	1	0.000000E+000
1	35.67010127	1.554503E-011	1.465033E-012	0	0.000000E+000
1	35.67049450	1.465033E-012	1.554503E-011	1	0.000000E+000
1	35.67097120	1.554503E-011	1.465033E-012	0	0.000000E+000
1	35.67200833	1.465033E-012	1.554503E-011	1	0.000000E+000
1	35.67219664	1.554503E-011	1.465033E-012	0	0.000000E+000
1	35.67254021	1.465033E-012	1.554503E-011	1	0.000000E+000
1	35.67269794	1.554503E-011	1.465033E-012	0	0.000000E+000
1	35.67344690	1.465033E-012	1.554503E-011	1	0.000000E+000
1	35.67346252	1.554503E-011	1.465033E-012	0	0.000000E+000
1	35.67352997	1.465033E-012	1.554503E-011	1	0.000000E+000
1	35.67368879	1.554503E-011	1.465033E-012	0	0.000000E+000
1	35.67543646	1.465033E-012	1.554503E-011	1	0.000000E+000
1	35.67551557	1.554503E-011	1.465033E-012	0	0.000000E+000
1	35.67622790	1.465033E-012	1.554503E-011	1	0.000000E+000
1	35.67629373	1.554503E-011	1.465033E-012	0	0.000000E+000
1	35.67651895	1.465033E-012	1.554503E-011	1	0.000000E+000
1	35.67686910	1.554503E-011	1.465033E-012	0	0.000000E+000
1	35.67729953	1.465033E-012	1.554503E-011	1	0.000000E+000
1	35.67770355	1.554503E-011	1.465033E-012	0	0.000000E+000
1	35.67775783	1.465033E-012	1.554503E-011	1	0.000000E+000
1	35.67789147	1.554503E-011	1.465033E-012	0	0.000000E+000
1	35.68055177	1.465033E-012	1.554503E-011	1	0.000000E+000
1	35.68061215	1.554503E-011	1.465033E-012	0	0.000000E+000
1	35.68127322	1.465033E-012	1.554503E-011	1	0.000000E+000
1	35.68140852	1.554503E-011	1.465033E-012	0	0.000000E+000
1	35.68178562	1.465033E-012	1.554503E-011	1	0.000000E+000
1	35.68185590	1.554503E-011	1.465033E-012	0	0.000000E+000
1	35.68188715	1.465033E-012	1.554503E-011	1	0.000000E+000
1	35.68238506	1.554503E-011	1.465033E-012	0	0.000000E+000
1	35.68262762	1.465033E-012	1.554503E-011	1	0.000000E+000
1	35.68305015	1.554503E-011	1.465033E-012	0	0.000000E+000
1	35.68311637	1.465033E-012	1.554503E-011	1	0.000000E+000
1	35.68355032	1.554503E-011	1.465033E-012	0	0.000000E+000
1	35.68382176	1.465033E-012	1.554503E-011	1	0.000000E+000
1	35.68398897	1.554503E-011	1.465033E-012	0	0.000000E+000
1	35.68409029	1.465033E-012	1.554503E-011	1	0.000000E+000
1	35.68439021	1.554503E-011	1.465033E-012	0	0.000000E+000
1	35.68495759	1.465033E-012	1.554503E-011	1	0.000000E+000
1	35.68516127	1.554503E-011	1.465033E-012	0	0.000000E+000
1	35.68523674	1.465033E-012	1.554503E-011	1	0.000000E+000
1	35.68543494	1.554503E-011	1.465033E-012	0	0.000000E+000
1	35.68571854	1.465033E-012	1.554503E-011	1	0.000000E+000
1	35.68589718	1.554503E-011	1.465033E-012	0	0.000000E+000
1	35.68627800	1.465033E-012	1.554503E-011	1	0.000000E+000
1	35.68678744	1.554503E-011	1.465033E-012	0	0.000000E+000
1	35.95670394	1.305055E-012	1.538505E-011	1	0.000000E+000
1	35.95678518	1.538505E-011	1.305055E-012	0	0.000000E+000
1	35.95742729	1.305055E-012	1.538505E-011	1	0.000000E+000
1	35.95762077	1.538505E-011	1.305055E-012	0	0.000000E+000
1	35.95830684	1.305055E-012	1.538505E-011	1	0.000000E+000
1	35.95839501	1.538505E-011	1.305055E-012	0	0.000000E+000
1	35.95883454	1.305055E-012	1.538505E-011	1	0.000000E+000
1	35.95895395	1.538505E-011	1.305055E-012	0	0.000000E+000
1	35.95961990	1.305055E-012	1.538505E-011	1	0.000000E+000
1	35.95980488	1.538505E-011	1.305055E-012	0	0.000000E+000
1	35.95990212	1.305055E-012	1.538505E-011	1	0.000000E+000
1	35.95997332	1.538505E-011	1.305055E-012	0	0.000000E+000
1	35.96020068	1.305055E-012	1.538505E-011	1	0.000000E+000
1	35.96034772	1.538505E-011	1.305055E-012	0	0.000000E+000
1	35.96521501	1.305055E-012	1.538505E-011	1	0.000000E+000
1	35.96531686	1.538505E-011	1.305055E-012	0	0.000000E+000
1	35.96585644	1.305055E-012	1.538505E-011	1	0.000000E+000
1	35.96589179	1.538505E-011	1.305055E-012	0	0.000000E+000
1	35.96669625	1.305055E-012	1.538505E-011	1	0.000000E+000
1	35.96675571	1.538505E-011	1.305055E-012	0	0.000000E+000
1	35.96694602	1.305055E-012	1.538505E-011	1	0.000000E+000
1	35.96717886	1.538505E-011	1.305055E-012	0	0.000000E+000
1	35.96747934	1.305055E-012	1.538505E-011	1	0.000000E+000
1	35.96780816	1.538505E-011	1.305055E-012	0	0.000000E+000
1	35.96818180	1.305055E-012	1.538505E-011	1	0.000000E+000
1	35.96823828	1.538505E-011	1.305055E-012	0	0.000000E+000
1	35.97009846	1.305055E-012	1.538505E-011	1	0.000000E+000
1	35.97011366	1.538505E-011	1.305055E-012	0	0.000000E+000
1	35.97032329	1.305055E-012	1.538505E-011	1	0.000000E+000
1	35.97043913	1.538505E-011	1.305055E-012	0	0.000000E+000
1	35.97090082	1.305055E-012	1.538505E-011	1	0.000000E+000
1	35.97139787	1.538505E-011	1.305055E-012	0	0.000000E+000
1	35.97267280	1.305055E-012	1.538505E-011	1	0.000000E+000
1	35.97326505	1.538505E-011	1.305055E-012	0	0.000000E+000
1	35.97438935	1.305055E-012	1.538505E-011	1	0.000000E+000
1	35.97503053	1.538505E-011	1.305055E-012	0	0.000000E+000
1	35.97571988	1.305055E-012	1.538505E-011	1	0.000000E+000
1	35.97580110	1.538505E-011	1.305055E-012	0	0.000000E+000
1	35.97680671	1.305055E-012	1.538505E-011	1	0.000000E+000
1	35.97683127	1.538505E-011	1.305055E-012	0	0.000000E+000
1	35.97734166	1.305055E-012	1.538505E-011	1	0.000000E+000
1	35.97750688	1.538505E-011	1.305055E-012	0	0.000000E+000
1	35.97793704	1.305055E-012	1.538505E-011	1	0.000000E+000
1	35.97796010	1.538505E-011	1.305055E-012	0	0.000000E+000
1	35.98007299	1.305055E-012	1.538505E-011	1	0.000000E+000
1	35.98026497	1.538505E-011	1.305055E-012	0	0.000000E+000
1	35.98068030	1.305055E-012	1.538505E-011	1	0.000000E+000
1	35.98070876	1.538505E-011	1.305055E-012	0	0.000000E+000
1	35.98076908	1.305055E-012	1.538505E-011	1	0.000000E+000
1	35.98094832	1.538505E-011	1.305055E-012	0	0.000000E+000
1	35.98141390	1.305055E-012	1.538505E-011	1	0.000000E+000
1	35.98153001	1.538505E-011	1.305055E-012	0	0.000000E+000
1	35.98412412	1.305055E-012	1.538505E-011	1	0.000000E+000
1	35.98526350	1.538505E-011	1.305055E-012	0	0.000000E+000
1	35.98544057	1.305055E-012	1.538505E-011	1	0.000000E+000
1	35.98547041	1.538505E-011	1.305055E-012	0	0.000000E+000
1	35.98551889	1.305055E-012	1.538505E-011	1	0.000000E+000
1	35.98587872	1.538505E-011	1.305055E-012	0	0.000000E+000
1	35.98619469	1.305055E-012	1.538505E-011	1	0.000000E+000
1	35.98634894	1.538505E-011	1.305055E-012	0	0.000000E+000
1	35.98694508	1.305055E-012	1.538505E-011	1	0.000000E+000
1	35.98703523	1.538505E-011	1.305055E-012	0	0.000000E+000
1	35.98821119	1.305055E-012	1.538505E-011	1	0.000000E+000
1	35.98829339	1.538505E-011	1.305055E-012	0	0.000000E+000
1	35.98863899	1.305055E-012	1.538505E-011	1	0.000000E+000
1	35.98881006	1.538505E-011	1.305055E-012	0	0.000000E+000
1	35.98915888	1.305055E-012	1.538505E-011	1	0.000000E+000
1	35.98922890	1.538505E-011	1.305055E-012	0	0.000000E+000
1	35.98947621	1.305055E-012	1.538505E-011	1	0.000000E+000
1	35.98963272	1.538505E-011	1.305055E-012	0	0.000000E+000
1	35.98983038	1.305055E-012	1.538505E-011	1	0.000000E+000
1	35.98990781	1.538505E-011	1.305055E-012	0	0.000000E+000
1	35.99179908	1.305055E-012	1.538505E-011	1	0.000000E+000
1	35.99188094	1.538505E-011	1.305055E-012	0	0.000000E+000
1	35.99254847	1.305055E-012	1.538505E-011	1	0.000000E+000
1	35.99267494	1.538505E-011	1.305055E-012	0	0.000000E+000
1	35.99374003	1.305055E-012	1.538505E-011	1	0.000000E+000
1	35.99390888	1.538505E-011	1.305055E-012	0	0.000000E+000
1	35.99455025	1.305055E-012	1.538505E-011	1	0.000000E+000
1	35.99469811	1.538505E-011	1.305055E-012	0	0.000000E+000
1	35.99474445	1.305055E-012	1.538505E-011	1	0.000000E+000
1	35.99477636	1.538505E-011	1.305055E-012	0	0.000000E+000
1	35.99637710	1.305055E-012	1.538505E-011	1	0.000000E+000
1	35.99654524	1.538505E-011	1.305055E-012	0	0.000000E+000
1	35.99661436	1.305055E-012	1.538505E-011	1	0.000000E+000
1	35.99700530	1.538505E-011	1.305055E-012	0	0.000000E+000
1	35.99752354	1.305055E-012	1.538505E-011	1	0.000000E+000
1	35.99824521	1.538505E-011	1.305055E-012	0	0.000000E+000
1	35.99833189	1.305055E-012	1.538505E-011	1	0.000000E+000
1	35.99851535	1.538505E-011	1.305055E-012	0	0.000000E+000
1	35.99872534	1.305055E-012	1.538505E-011	1	0.000000E+000
1	35.99888977	1.538505E-011	1.305055E-012	0	0.000000E+000
1	35.99928596	1.305055E-012	1.538505E-011	1	0.000000E+000
1	35.99945388	1.538505E-011	1.305055E-012	0	0.000000E+000
1	36.00128020	1.305055E-012	1.538505E-011	1	0.000000E+000
1	36.00166654	1.538505E-011	1.305055E-012	0	0.000000E+000
1	36.00258654	1.305055E-012	1.538505E-011	1	0.000000E+000
1	36.00262522	1.538505E-011	1.305055E-012	0	0.000000E+000
1	36.00484545	1.305055E-012	1.538505E-011	1	0.000000E+000
1	36.00495106	1.538505E-011	1.305055E-012	0	0.000000E+000
1	36.00509499	1.305055E-012	1.538505E-011	1	0.000000E+000
1	36.00516557	1.538505E-011	1.305055E-012	0	0.000000E+000
1	36.00524990	1.305055E-012	1.538505E-011	1	0.000000E+000
1	36.00540872	1.538505E-011	1.305055E-012	0	0.000000E+000
1	36.00666379	1.305055E-012	1.538505E-011	1	0.000000E+000
1	36.00696110	1.538505E-011	1.305055E-012	0	0.000000E+000
1	36.00900094	1.305055E-012	1.538505E-011	1	0.000000E+000
1	36.00907316	1.538505E-011	1.305055E-012	0	0.000000E+000
1	36.00930232	1.305055E-012	1.538505E-011	1	0.000000E+000
1	36.00981272	1.538505E-011	1.305055E-012	0	0.000000E+000
1	36.00997327	1.305055E-012	1.538505E-011	1	0.000000E+000
1	36.01025925	1.538505E-011	1.305055E-012	0	0.000000E+000
1	36.01043426	1.305055E-012	1.538505E-011	1	0.000000E+000
1	36.01060421	1.538505E-011	1.305055E-012	0	0.000000E+000
1	36.01091809	1.305055E-012	1.538505E-011	1	0.000000E+000
1	36.01104712	1.538505E-011	1.305055E-012	0	0.000000E+000
1	36.01113309	1.305055E-012	1.538505E-011	1	0.000000E+000
1	36.01131284	1.538505E-011	1.305055E-012	0	0.000000E+000
1	36.01590710	1.305055E-012	1.538505E-011	1	0.000000E+000
1	36.01594980	1.538505E-011	1.305055E-012	0	0.000000E+000
1	36.01617673	1.305055E-012	1.538505E-011	1	0.000000E+000
1	36.01676956	1.538505E-011	1.305055E-012	0	0.000000E+000
1	36.01740462	1.305055E-012	1.538505E-011	1	0.000000E+000
1	36.01744143	1.538505E-011	1.305055E-012	0	0.000000E+000
1	36.01779527	1.305055E-012	1.538505E-011	1	0.000000E+000
1	36.01790831	1.538505E-011	1.305055E-012	0	0.000000E+000
1	36.01832325	1.305055E-012	1.538505E-011	1	0.000000E+000
1	36.01848808	1.538505E-011	1.305055E-012	0	0.000000E+000
1	36.01917414	1.305055E-012	1.538505E-011	1	0.000000E+000
1	36.01975895	1.538505E-011	1.305055E-012	0	0.000000E+000
1	36.02142711	1.305055E-012	1.538505E-011	1	0.000000E+000
1	36.02153174	1.538505E-011	1.305055E-012	0	0.000000E+000
1	36.02204575	1.305055E-012	1.538505E-011	1	0.000000E+000
1	36.02210830	1.538505E-011	1.305055E-012	0	0.000000E+000
1	36.02259521	1.305055E-012	1.538505E-011	1	0.000000E+000
1	36.02270671	1.538505E-011	1.305055E-012	0	0.000000E+000
1	36.02277615	1.305055E-012	1.538505E-011	1	0.000000E+000
1	36.02296800	1.538505E-011	1.305055E-012	0	0.000000E+000
1	36.02396628	1.305055E-012	1.538505E-011	1	0.000000E+000
1	36.02404039	1.538505E-011	1.305055E-012	0	0.000000E+000
1	36.02603500	1.305055E-012	1.538505E-011	1	0.000000E+000
1	36.02634127	1.538505E-011	1.305055E-012	0	0.000000E+000
1	36.02702893	1.305055E-012	1.538505E-011	1	0.000000E+000
1	36.02708882	1.538505E-011	1.305055E-012	0	0.000000E+000
1	36.02749091	1.305055E-012	1.538505E-011	1	0.000000E+000
1	36.02753482	1.538505E-011	1.305055E-012	0	0.000000E+000
1	36.02908531	1.305055E-012	1.538505E-011	1	0.000000E+000
1	36.02912770	1.538505E-011	1.305055E-012	0	0.000000E+000
1	36.03033973	1.305055E-012	1.538505E-011	1	0.000000E+000
1	36.03039954	1.538505E-011	1.305055E-012	0	0.000000E+000
1	36.03161494	1.305055E-012	1.538505E-011	1	0.000000E+000
1	36.03180864	1.538505E-011	1.305055E-012	0	0.000000E+000
1	36.03253070	1.305055E-012	1.538505E-011	1	0.000000E+000
1	36.03256967	1.538505E-011	1.305055E-012	0	0.000000E+000
1	36.03450044	1.305055E-012	1.538505E-011	1	0.000000E+000
1	36.03490582	1.538505E-011	1.305055E-012	0	0.000000E+000
1	36.03517932	1.305055E-012	1.538505E-011	1	0.000000E+000
1	36.03554731	1.538505E-011	1.305055E-012	0	0.000000E+000
1	36.03635985	1.305055E-012	1.538505E-011	1	0.000000E+000
1	36.03644066	1.538505E-011	1.305055E-012	0	0.000000E+000
1	36.03654682	1.305055E-012	1.538505E-011	1	0.000000E+000
1	36.03657979	1.538505E-011	1.305055E-012	0	0.000000E+000
1	36.03763108	1.305055E-012	1.538505E-011	1	0.000000E+000
1	36.03790833	1.538505E-011	1.305055E-012	0	0.000000E+000
1	36.03808874	1.305055E-012	1.538505E-011	1	0.000000E+000
1	36.03892362	1.538505E-011	1.305055E-012	0	0.000000E+000
1	36.03938279	1.305055E-012	1.538505E-011	1	0.000000E+000
1	36.03976824	1.538505E-011	1.305055E-012	0	0.000000E+000
1	36.04218000	1.305055E-012	1.538505E-011	1	0.000000E+000
1	36.04275377	1.538505E-011	1.305055E-012	0	0.000000E+000
1	36.04355221	1.305055E-012	1.538505E-011	1	0.000000E+000
1	36.04366663	1.538505E-011	1.305055E-012	0	0.000000E+000
1	36.04479799	1.305055E-012	1.538505E-011	1	0.000000E+000
1	36.04559780	1.538505E-011	1.305055E-012	0	0.000000E+000
1	36.04662509	1.305055E-012	1.538505E-011	1	0.000000E+000
1	36.04669167	1.538505E-011	1.305055E-012	0	0.000000E+000
1	36.04699674	1.305055E-012	1.538505E-011	1	0.000000E+000
1	36.04710448	1.538505E-011	1.305055E-012	0	0.000000E+000
1	36.04739430	1.305055E-012	1.538505E-011	1	0.000000E+000
1	36.04767104	1.538505E-011	1.305055E-012	0	0.000000E+000
1	36.04957061	1.305055E-012	1.538505E-011	1	0.000000E+000
1	36.04971762	1.538505E-011	1.305055E-012	0	0.000000E+000
1	36.05100431	1.305055E-012	1.538505E-011	1	0.000000E+000
1	36.05112563	1.538505E-011	1.305055E-012	0	0.000000E+000
1	36.05156926	1.305055E-012	1.538505E-011	1	0.000000E+000
1	36.05182202	1.538505E-011	1.305055E-012	0	0.000000E+000
1	36.05189216	1.305055E-012	1.538505E-011	1	0.000000E+000
1	36.05251444	1.538505E-011	1.305055E-012	0	0.000000E+000
1	36.05264036	1.305055E-012	1.538505E-011	1	0.000000E+000
1	36.05304852	1.538505E-011	1.305055E-012	0	0.000000E+000
1	36.05448170	1.305055E-012	1.538505E-011	1	0.000000E+000
1	36.05451586	1.538505E-011	1.305055E-012	0	0.000000E+000
1	36.05541378	1.305055E-012	1.538505E-011	1	0.000000E+000
1	36.05548607	1.538505E-011	1.305055E-012	0	0.000000E+000
1	36.05557228	1.305055E-012	1.538505E-011	1	0.000000E+000
1	36.05560866	1.538505E-011	1.305055E-012	0	0.000000E+000
1	36.05594101	1.305055E-012	1.538505E-011	1	0.000000E+000
1	36.05602694	1.538505E-011	1.305055E-012	0	0.000000E+000
1	36.05760909	1.305055E-012	1.538505E-011	1	0.000000E+000
1	36.05786714	1.538505E-011	1.305055E-012	0	0.000000E+000
1	36.05860529	1.305055E-012	1.538505E-011	1	0.000000E+000
1	36.05860687	1.538505E-011	1.305055E-012	0	0.000000E+000
1	36.05883054	1.305055E-012	1.538505E-011	1	0.000000E+000
1	36.05912321	1.538505E-011	1.305055E-012	0	0.000000E+000
1	36.05929731	1.305055E-012	1.538505E-011	1	0.000000E+000
1	36.05954042	1.538505E-011	1.305055E-012	0	0.000000E+000
1	36.06017092	1.305055E-012	1.538505E-011	1	0.000000E+000
1	36.06023474	1.538505E-011	1.305055E-012	0	0.000000E+000
1	36.06031480	1.305055E-012	1.538505E-011	1	0.000000E+000
1	36.06034758	1.538505E-011	1.305055E-012	0	0.000000E+000
1	37.20572927	1.556871E-012	1.563687E-011	1	0.000000E+000
1	37.20591725	1.563687E-011	1.556871E-012	0	0.000000E+000
1	37.20628956	1.556871E-012	1.563687E-011	1	0.000000E+000
1	37.20690454	1.563687E-011	1.556871E-012	0	0.000000E+000
1	37.20693830	1.556871E-012	1.563687E-011	1	0.000000E+000
1	37.20755861	1.563687E-011	1.556871E-012	0	0.000000E+000
1	37.20790088	1.556871E-012	1.563687E-011	1	0.000000E+000
1	37.20803283	1.563687E-011	1.556871E-012	0	0.000000E+000
1	37.20852632	1.556871E-012	1.563687E-011	1	0.000000E+000
1	37.20918141	1.563687E-011	1.556871E-012	0	0.000000E+000
1	37.20928272	1.556871E-012	1.563687E-011	1	0.000000E+000
1	37.20929451	1.563687E-011	1.556871E-012	0	0.000000E+000
1	37.20984041	1.556871E-012	1.563687E-011	1	0.000000E+000
1	37.20993504	1.563687E-011	1.556871E-012	0	0.000000E+000
1	37.20999824	1.556871E-012	1.563687E-011	1	0.000000E+000
1	37.21057771	1.563687E-011	1.556871E-012	0	0.000000E+000
1	37.21067841	1.556871E-012	1.563687E-011	1	0.000000E+000
1	37.21138589	1.563687E-011	1.556871E-012	0	0.000000E+000
1	37.21375007	1.556871E-012	1.563687E-011	1	0.000000E+000
1	37.21403630	1.563687E-011	1.556871E-012	0	0.000000E+000
1	37.21432050	1.556871E-012	1.563687E-011	1	0.000000E+000
1	37.21435659	1.563687E-011	1.556871E-012	0	0.000000E+000
1	37.21542184	1.556871E-012	1.563687E-011	1	0.000000E+000
1	37.21552033	1.563687E-011	1.556871E-012	0	0.000000E+000
1	37.21922662	1.556871E-012	1.563687E-011	1	0.000000E+000
1	37.21946537	1.563687E-011	1.556871E-012	0	0.000000E+000
1	37.21998364	1.556871E-012	1.563687E-011	1	0.000000E+000
1	37.22000915	1.563687E-011	1.556871E-012	0	0.000000E+000
1	37.22001791	1.556871E-012	1.563687E-011	1	0.000000E+000
1	37.22024315	1.563687E-011	1.556871E-012	0	0.000000E+000
1	37.22033730	1.556871E-012	1.563687E-011	1	0.000000E+000
1	37.22064037	1.563687E-011	1.556871E-012	0	0.000000E+000
1	37.22099289	1.556871E-012	1.563687E-011	1	0.000000E+000
1	37.22104887	1.563687E-011	1.556871E-012	0	0.000000E+000
1	107.90246211	6.813157E-013	1.476132E-011	1	0.000000E+000
1	107.90246300	1.476132E-011	6.813157E-013	0	0.000000E+000
1	107.90246370	6.813157E-013	1.476132E-011	1	0.000000E+000
1	107.90250889	1.476132E-011	6.813157E-013	0	0.000000E+000
1	107.90320623	6.813157E-013	1.476132E-011	1	0.000000E+000
1	107.90329985	1.476132E-011	6.813157E-013	0	0.000000E+000
1	107.90379111	6.813157E-013	1.476132E-011	1	0.000000E+000
1	107.90408055	1.476132E-011	6.813157E-013	0	0.000000E+000
1	107.90476486	6.813157E-013	1.476132E-011	1	0.000000E+000
1	107.90510136	1.476132E-011	6.813157E-013	0	0.000000E+000
1	107.92177831	6.813157E-013	1.476132E-011	1	0.000000E+000
1	107.92278974	1.476132E-011	6.813157E-013	0	0.000000E+000
1	107.92328064	6.813157E-013	1.476132E-011	1	0.000000E+000
1	107.92336008	1.476132E-011	6.813157E-013	0	0.000000E+000
1	107.92586201	6.813157E-013	1.476132E-011	1	0.000000E+000
1	107.92609000	1.476132E-011	6.813157E-013	0	0.000000E+000
1	107.92630464	6.813157E-013	1.476132E-011	1	0.000000E+000
1	107.92651995	1.476132E-011	6.813157E-013	0	0.000000E+000
1	107.92831887	6.813157E-013	1.476132E-011	1	0.000000E+000
1	107.92841725	1.476132E-011	6.813157E-013	0	0.000000E+000
1	107.92895055	6.813157E-013	1.476132E-011	1	0.000000E+000
1	107.92901341	1.476132E-011	6.813157E-013	0	0.000000E+000
1	107.92997293	6.813157E-013	1.476132E-011	1	0.000000E+000
1	107.93001247	1.476132E-011	6.813157E-013	0	0.000000E+000
1	107.93027506	6.813157E-013	1.476132E-011	1	0.000000E+000
1	107.93062596	1.476132E-011	6.813157E-013	0	0.000000E+000
1	107.93618549	6.813157E-013	1.476132E-011	1	0.000000E+000
1	107.93625300	1.476132E-011	6.813157E-013	0	0.000000E+000
1	107.93642242	6.813157E-013	1.476132E-011	1	0.000000E+000
1	107.93643551	1.476132E-011	6.813157E-013	0	0.000000E+000
1	107.93841206	6.813157E-013	1.476132E-011	1	0.000000E+000
1	107.93869050	1.476132E-011	6.813157E-013	0	0.000000E+000
1	107.93951590	6.813157E-013	1.476132E-011	1	0.000000E+000
1	107.93961760	1.476132E-011	6.813157E-013	0	0.000000E+000
1	107.94039992	6.813157E-013	1.476132E-011	1	0.000000E+000
1	107.94048671	1.476132E-011	6.813157E-013	0	0.000000E+000
1	107.94108397	6.813157E-013	1.476132E-011	1	0.000000E+000
1	107.94140471	1.476132E-011	6.813157E-013	0	0.000000E+000
1	107.94270968	6.813157E-013	1.476132E-011	1	0.000000E+000
1	107.94285587	1.476132E-011	6.813157E-013	0	0.000000E+000
1	107.94313973	6.813157E-013	1.476132E-011	1	0.000000E+000
1	107.94322101	1.476132E-011	6.813157E-013	0	0.000000E+000
1	107.94356449	6.813157E-013	1.476132E-011	1	0.000000E+000
1	107.94362448	1.476132E-011	6.813157E-013	0	0.000000E+000
1	107.94383193	6.813157E-013	1.476132E-011	1	0.000000E+000
1	107.94387256	1.476132E-011	6.813157E-013	0	0.000000E+000
1	107.94679255	6.813157E-013	1.476132E-011	1	0.000000E+000
1	107.94688182	1.476132E-011	6.813157E-013	0	0.000000E+000
1	107.94919474	6.813157E-013	1.476132E-011	1	0.000000E+000
1	107.94939854	1.476132E-011	6.813157E-013	0	0.000000E+000
1	107.94969329	6.813157E-013	1.476132E-011	1	0.000000E+000
1	107.95006322	1.476132E-011	6.813157E-013	0	0.000000E+000
1	107.95095903	6.813157E-013	1.476132E-011	1	0.000000E+000
1	107.95156288	1.476132E-011	6.813157E-013	0	0.000000E+000
1	107.95173212	6.813157E-013	1.476132E-011	1	0.000000E+000
1	107.95177925	1.476132E-011	6.813157E-013	0	0.000000E+000
1	107.95305162	6.813157E-013	1.476132E-011	1	0.000000E+000
1	107.95309971	1.476132E-011	6.813157E-013	0	0.000000E+000
1	107.95328164	6.813157E-013	1.476132E-011	1	0.000000E+000
1	107.95337250	1.476132E-011	6.813157E-013	0	0.000000E+000
1	107.95821996	6.813157E-013	1.476132E-011	1	0.000000E+000
1	107.95826047	1.476132E-011	6.813157E-013	0	0.000000E+000
1	107.95844403	6.813157E-013	1.476132E-011	1	0.000000E+000
1	107.95862393	1.476132E-011	6.813157E-013	0	0.000000E+000
1	107.95869342	6.813157E-013	1.476132E-011	1	0.000000E+000
1	107.95904470	1.476132E-011	6.813157E-013	0	0.000000E+000
1	107.96301846	6.813157E-013	1.476132E-011	1	0.000000E+000
1	107.96321567	1.476132E-011	6.813157E-013	0	0.000000E+000
1	107.96382340	6.813157E-013	1.476132E-011	1	0.000000E+000
1	107.96405411	1.476132E-011	6.813157E-013	0	0.000000E+000
1	107.96570203	6.813157E-013	1.476132E-011	1	0.000000E+000
1	107.96646118	1.476132E-011	6.813157E-013	0	0.000000E+000
1	107.96724854	6.813157E-013	1.476132E-011	1	0.000000E+000
1	107.96743835	1.476132E-011	6.813157E-013	0	0.000000E+000
1	107.96773654	6.813157E-013	1.476132E-011	1	0.000000E+000
1	107.96807903	1.476132E-011	6.813157E-013	0	0.000000E+000
1	107.97052278	6.813157E-013	1.476132E-011	1	0.000000E+000
1	107.97057529	1.476132E-011	6.813157E-013	0	0.000000E+000
1	107.97068411	6.813157E-013	1.476132E-011	1	0.000000E+000
1	107.97150829	1.476132E-011	6.813157E-013	0	0.000000E+000
1	107.97186789	6.813157E-013	1.476132E-011	1	0.000000E+000
1	107.97201272	1.476132E-011	6.813157E-013	0	0.000000E+000
1	107.97224176	6.813157E-013	1.476132E-011	1	0.000000E+000
1	107.97253748	1.476132E-011	6.813157E-013	0	0.000000E+000
1	107.97286609	6.813157E-013	1.476132E-011	1	0.000000E+000
1	107.97291824	1.476132E-011	6.813157E-013	0	0.000000E+000
1	107.97321272	6.813157E-013	1.476132E-011	1	0.000000E+000
1	107.97357387	1.476132E-011	6.813157E-013	0	0.000000E+000
1	107.97382725	6.813157E-013	1.476132E-011	1	0.000000E+000
1	107.97403918	1.476132E-011	6.813157E-013	0	0.000000E+000
1	107.97666292	6.813157E-013	1.476132E-011	1	0.000000E+000
1	107.97672680	1.476132E-011	6.813157E-013	0	0.000000E+000
1	107.97753478	6.813157E-013	1.476132E-011	1	0.000000E+000
1	107.97781051	1.476132E-011	6.813157E-013	0	0.000000E+000
1	107.98212905	6.813157E-013	1.476132E-011	1	0.000000E+000
1	107.98234528	1.476132E-011	6.813157E-013	0	0.000000E+000
1	107.98306719	6.813157E-013	1.476132E-011	1	0.000000E+000
1	107.98339377	1.476132E-011	6.813157E-013	0	0.000000E+000
1	107.98393817	6.813157E-013	1.476132E-011	1	0.000000E+000
1	107.98420056	1.476132E-011	6.813157E-013	0	0.000000E+000
1	107.98433150	6.813157E-013	1.476132E-011	1	0.000000E+000
1	107.98449116	1.476132E-011	6.813157E-013	0	0.000000E+000
1	107.98459181	6.813157E-013	1.476132E-011	1	0.000000E+000
1	107.98474175	1.476132E-011	6.813157E-013	0	0.000000E+000
1	107.98479900	6.813157E-013	1.476132E-011	1	0.000000E+000
1	107.98485654	1.476132E-011	6.813157E-013	0	0.000000E+000
1	107.98603825	6.813157E-013	1.476132E-011	1	0.000000E+000
1	107.98604577	1.476132E-011	6.813157E-013	0	0.000000E+000
1	107.98622976	6.813157E-013	1.476132E-011	1	0.000000E+000
1	107.98650357	1.476132E-011	6.813157E-013	0	0.000000E+000
1	107.98688836	6.813157E-013	1.476132E-011	1	0.000000E+000
1	107.98697240	1.476132E-011	6.813157E-013	0	0.000000E+000
1	108.39188545	5.534719E-013	1.463347E-011	1	0.000000E+000
1	108.39205336	1.463347E-011	5.534719E-013	0	0.000000E+000
1	108.39391335	5.534719E-013	1.463347E-011	1	0.000000E+000
1	108.39404044	1.463347E-011	5.534719E-013	0	0.000000E+000
1	108.39524984	5.534719E-013	1.463347E-011	1	0.000000E+000
1	108.39528153	1.463347E-011	5.534719E-013	0	0.000000E+000
1	108.39578210	5.534719E-013	1.463347E-011	1	0.000000E+000
1	108.39596756	1.463347E-011	5.534719E-013	0	0.000000E+000
1	108.39616281	5.534719E-013	1.463347E-011	1	0.000000E+000
1	108.39620651	1.463347E-011	5.534719E-013	0	0.000000E+000
1	108.39652449	5.534719E-013	1.463347E-011	1	0.000000E+000
1	108.39663466	1.463347E-011	5.534719E-013	0	0.000000E+000
1	108.39737421	5.534719E-013	1.463347E-011	1	0.000000E+000
1	108.39755279	1.463347E-011	5.534719E-013	0	0.000000E+000
1	108.39787744	5.534719E-013	1.463347E-011	1	0.000000E+000
1	108.39792201	1.463347E-011	5.534719E-013	0	0.000000E+000
1	108.39814301	5.534719E-013	1.463347E-011	1	0.000000E+000
1	108.39836560	1.463347E-011	5.534719E-013	0	0.000000E+000
1	108.39841624	5.534719E-013	1.463347E-011	1	0.000000E+000
1	108.39870601	1.463347E-011	5.534719E-013	0	0.000000E+000
1	108.40132496	5.534719E-013	1.463347E-011	1	0.000000E+000
1	108.40138309	1.463347E-011	5.534719E-013	0	0.000000E+000
1	108.40570274	5.534719E-013	1.463347E-011	1	0.000000E+000
1	108.40581989	1.463347E-011	5.534719E-013	0	0.000000E+000
1	108.40587111	5.534719E-013	1.463347E-011	1	0.000000E+000
1	108.40608159	1.463347E-011	5.534719E-013	0	0.000000E+000
1	108.40656260	5.534719E-013	1.463347E-011	1	0.000000E+000
1	108.40666333	1.463347E-011	5.534719E-013	0	0.000000E+000
1	108.40721580	5.534719E-013	1.463347E-011	1	0.000000E+000
1	108.40753170	1.463347E-011	5.534719E-013	0	0.000000E+000
1	108.40764156	5.534719E-013	1.463347E-011	1	0.000000E+000
1	108.40782265	1.463347E-011	5.534719E-013	0	0.000000E+000
1	108.40825204	5.534719E-013	1.463347E-011	1	0.000000E+000
1	108.40848176	1.463347E-011	5.534719E-013	0	0.000000E+000
1	108.40851217	5.534719E-013	1.463347E-011	1	0.000000E+000
1	108.40855498	1.463347E-011	5.534719E-013	0	0.000000E+000
1	108.40933784	5.534719E-013	1.463347E-011	1	0.000000E+000
1	108.40960713	1.463347E-011	5.534719E-013	0	0.000000E+000
1	108.40989670	5.534719E-013	1.463347E-011	1	0.000000E+000
1	108.40998124	1.463347E-011	5.534719E-013	0	0.000000E+000
1	108.41017077	5.534719E-013	1.463347E-011	1	0.000000E+000
1	108.41022227	1.463347E-011	5.534719E-013	0	0.000000E+000
1	108.41075795	5.534719E-013	1.463347E-011	1	0.000000E+000
1	108.41079269	1.463347E-011	5.534719E-013	0	0.000000E+000
1	108.41186715	5.534719E-013	1.463347E-011	1	0.000000E+000
1	108.41234232	1.463347E-011	5.534719E-013	0	0.000000E+000
1	108.41349148	5.534719E-013	1.463347E-011	1	0.000000E+000
1	108.41354728	1.463347E-011	5.534719E-013	0	0.000000E+000
1	108.41435399	5.534719E-013	1.463347E-011	1	0.000000E+000
1	108.41448300	1.463347E-011	5.534719E-013	0	0.000000E+000
1	108.41535880	5.534719E-013	1.463347E-011	1	0.000000E+000
1	108.41545095	1.463347E-011	5.534719E-013	0	0.000000E+000
1	108.41572620	5.534719E-013	1.463347E-011	1	0.000000E+000
1	108.41578076	1.463347E-011	5.534719E-013	0	0.000000E+000
1	108.41649641	5.534719E-013	1.463347E-011	1	0.000000E+000
1	108.41679544	1.463347E-011	5.534719E-013	0	0.000000E+000
1	108.41747002	5.534719E-013	1.463347E-011	1	0.000000E+000
1	108.41804502	1.463347E-011	5.534719E-013	0	0.000000E+000
1	108.41910023	5.534719E-013	1.463347E-011	1	0.000000E+000
1	108.41921753	1.463347E-011	5.534719E-013	0	0.000000E+000
1	108.41935836	5.534719E-013	1.463347E-011	1	0.000000E+000
1	108.41937714	1.463347E-011	5.534719E-013	0	0.000000E+000
1	108.42012163	5.534719E-013	1.463347E-011	1	0.000000E+000
1	108.42078859	1.463347E-011	5.534719E-013	0	0.000000E+000
1	108.42165833	5.534719E-013	1.463347E-011	1	0.000000E+000
1	108.42172625	1.463347E-011	5.534719E-013	0	0.000000E+000
1	108.42471849	5.534719E-013	1.463347E-011	1	0.000000E+000
1	108.42484340	1.463347E-011	5.534719E-013	0	0.000000E+000
1	108.42508453	5.534719E-013	1.463347E-011	1	0.000000E+000
1	108.42513397	1.463347E-011	5.534719E-013	0	0.000000E+000
1	108.42518503	5.534719E-013	1.463347E-011	1	0.000000E+000
1	108.42533496	1.463347E-011	5.534719E-013	0	0.000000E+000
1	108.42668171	5.534719E-013	1.463347E-011	1	0.000000E+000
1	108.42690816	1.463347E-011	5.534719E-013	0	0.000000E+000
1	108.42703436	5.534719E-013	1.463347E-011	1	0.000000E+000
1	108.42715633	1.463347E-011	5.534719E-013	0	0.000000E+000
1	108.42758787	5.534719E-013	1.463347E-011	1	0.000000E+000
1	108.42808673	1.463347E-011	5.534719E-013	0	0.000000E+000
1	108.42830507	5.534719E-013	1.463347E-011	1	0.000000E+000
1	108.42860976	1.463347E-011	5.534719E-013	0	0.000000E+000
1	108.42945878	5.534719E-013	1.463347E-011	1	0.000000E+000
1	108.42994448	1.463347E-011	5.534719E-013	0	0.000000E+000
1	108.42997477	5.534719E-013	1.463347E-011	1	0.000000E+000
1	108.43025288	1.463347E-011	5.534719E-013	0	0.000000E+000
1	108.43039852	5.534719E-013	1.463347E-011	1	0.000000E+000
1	108.43054051	1.463347E-011	5.534719E-013	0	0.000000E+000
1	108.43075730	5.534719E-013	1.463347E-011	1	0.000000E+000
1	108.43084065	1.463347E-011	5.534719E-013	0	0.000000E+000
1	108.43092069	5.534719E-013	1.463347E-011	1	0.000000E+000
1	108.43092706	1.463347E-011	5.534719E-013	0	0.000000E+000
1	108.43242885	5.534719E-013	1.463347E-011	1	0.000000E+000
1	108.43244777	1.463347E-011	5.534719E-013	0	0.000000E+000
1	108.43259534	5.534719E-013	1.463347E-011	1	0.000000E+000
1	108.43264753	1.463347E-011	5.534719E-013	0	0.000000E+000
1	108.43269539	5.534719E-013	1.463347E-011	1	0.000000E+000
1	108.43280124	1.463347E-011	5.534719E-013	0	0.000000E+000
1	108.43468048	5.534719E-013	1.463347E-011	1	0.000000E+000
1	108.43470461	1.463347E-011	5.534719E-013	0	0.000000E+000
1	108.43655838	5.534719E-013	1.463347E-011	1	0.000000E+000
1	108.43663488	1.463347E-011	5.534719E-013	0	0.000000E+000
1	108.43705472	5.534719E-013	1.463347E-011	1	0.000000E+000
1	108.43744221	1.463347E-011	5.534719E-013	0	0.000000E+000
1	108.43771271	5.534719E-013	1.463347E-011	1	0.000000E+000
1	108.43779545	1.463347E-011	5.534719E-013	0	0.000000E+000
1	108.43817282	5.534719E-013	1.463347E-011	1	0.000000E+000
1	108.43831419	1.463347E-011	5.534719E-013	0	0.000000E+000
1	108.43851517	5.534719E-013	1.463347E-011	1	0.000000E+000
1	108.43879339	1.463347E-011	5.534719E-013	0	0.000000E+000
1	108.43998237	5.534719E-013	1.463347E-011	1	0.000000E+000
1	108.44014218	1.463347E-011	5.534719E-013	0	0.000000E+000
1	108.44055468	5.534719E-013	1.463347E-011	1	0.000000E+000
1	108.44065982	1.463347E-011	5.534719E-013	0	0.000000E+000
1	108.44096204	5.534719E-013	1.463347E-011	1	0.000000E+000
1	108.44138467	1.463347E-011	5.534719E-013	0	0.000000E+000
1	108.44395114	5.534719E-013	1.463347E-011	1	0.000000E+000
1	108.44414502	1.463347E-011	5.534719E-013	0	0.000000E+000
1	108.44670706	5.534719E-013	1.463347E-011	1	0.000000E+000
1	108.44678342	1.463347E-011	5.534719E-013	0	0.000000E+000
1	108.44727034	5.534719E-013	1.463347E-011	1	0.000000E+000
1	108.44747120	1.463347E-011	5.534719E-013	0	0.000000E+000
1	108.44806247	5.534719E-013	1.463347E-011	1	0.000000E+000
1	108.44816018	1.463347E-011	5.534719E-013	0	0.000000E+000
1	108.44889236	5.534719E-013	1.463347E-011	1	0.000000E+000
1	108.44921498	1.463347E-011	5.534719E-013	0	0.000000E+000
1	108.44938015	5.534719E-013	1.463347E-011	1	0.000000E+000
1	108.44962277	1.463347E-011	5.534719E-013	0	0.000000E+000
1	108.44976350	5.534719E-013	1.463347E-011	1	0.000000E+000
1	108.44983343	1.463347E-011	5.534719E-013	0	0.000000E+000
1	108.45008326	5.534719E-013	1.463347E-011	1	0.000000E+000
1	108.45051686	1.463347E-011	5.534719E-013	0	0.000000E+000
1	108.45108889	5.534719E-013	1.463347E-011	1	0.000000E+000
1	108.45120955	1.463347E-011	5.534719E-013	0	0.000000E+000
1	108.45261442	5.534719E-013	1.463347E-011	1	0.000000E+000
1	108.45277542	1.463347E-011	5.534719E-013	0	0.000000E+000
1	108.45287800	5.534719E-013	1.463347E-011	1	0.000000E+000
1	108.45294635	1.463347E-011	5.534719E-013	0	0.000000E+000
1	108.45307459	5.534719E-013	1.463347E-011	1	0.000000E+000
1	108.45351271	1.463347E-011	5.534719E-013	0	0.000000E+000
1	108.45359433	5.534719E-013	1.463347E-011	1	0.000000E+000
1	108.45380715	1.463347E-011	5.534719E-013	0	0.000000E+000
1	108.45408324	5.534719E-013	1.463347E-011	1	0.000000E+000
1	108.45426788	1.463347E-011	5.534719E-013	0	0.000000E+000
1	108.45433832	5.534719E-013	1.463347E-011	1	0.000000E+000
1	108.45439814	1.463347E-011	5.534719E-013	0	0.000000E+000
1	108.45463572	5.534719E-013	1.463347E-011	1	0.000000E+000
1	108.45480294	1.463347E-011	5.534719E-013	0	0.000000E+000
1	108.45625811	5.534719E-013	1.463347E-011	1	0.000000E+000
1	108.45645032	1.463347E-011	5.534719E-013	0	0.000000E+000
1	108.45762398	5.534719E-013	1.463347E-011	1	0.000000E+000
1	108.45767041	1.463347E-011	5.534719E-013	0	0.000000E+000
1	108.45811557	5.534719E-013	1.463347E-011	1	0.000000E+000
1	108.45824099	1.463347E-011	5.534719E-013	0	0.000000E+000
1	108.45836754	5.534719E-013	1.463347E-011	1	0.000000E+000
1	108.45848514	1.463347E-011	5.534719E-013	0	0.000000E+000
1	108.45907897	5.534719E-013	1.463347E-011	1	0.000000E+000
1	108.45924038	1.463347E-011	5.534719E-013	0	0.000000E+000
1	108.45950558	5.534719E-013	1.463347E-011	1	0.000000E+000
1	108.45961497	1.463347E-011	5.534719E-013	0	0.000000E+000
1	108.45962642	5.534719E-013	1.463347E-011	1	0.000000E+000
1	108.45972196	1.463347E-011	5.534719E-013	0	0.000000E+000
1	108.46041642	5.534719E-013	1.463347E-011	1	0.000000E+000
1	108.46047319	1.463347E-011	5.534719E-013	0	0.000000E+000
1	108.46069091	5.534719E-013	1.463347E-011	1	0.000000E+000
1	108.46100383	1.463347E-011	5.534719E-013	0	0.000000E+000
1	108.46289090	5.534719E-013	1.463347E-011	1	0.000000E+000
1	108.46344068	1.463347E-011	5.534719E-013	0	0.000000E+000
1	108.46365557	5.534719E-013	1.463347E-011	1	0.000000E+000
1	108.46374043	1.463347E-011	5.534719E-013	0	0.000000E+000
1	108.46447246	5.534719E-013	1.463347E-011	1	0.000000E+000
1	108.46503598	1.463347E-011	5.534719E-013	0	0.000000E+000
1	108.46531955	5.534719E-013	1.463347E-011	1	0.000000E+000
1	108.46533825	1.463347E-011	5.534719E-013	0	0.000000E+000
1	108.46644823	5.534719E-013	1.463347E-011	1	0.000000E+000
1	108.46656848	1.463347E-011	5.534719E-013	0	0.000000E+000
1	108.46778903	5.534719E-013	1.463347E-011	1	0.000000E+000
1	108.46807825	1.463347E-011	5.534719E-013	0	0.000000E+000
1	108.47043306	5.534719E-013	1.463347E-011	1	0.000000E+000
1	108.47050141	1.463347E-011	5.534719E-013	0	0.000000E+000
1	108.47196888	5.534719E-013	1.463347E-011	1	0.000000E+000
1	108.47200054	1.463347E-011	5.534719E-013	0	0.000000E+000
1	108.47205849	5.534719E-013	1.463347E-011	1	0.000000E+000
1	108.47263054	1.463347E-011	5.534719E-013	0	0.000000E+000
1	108.47336703	5.534719E-013	1.463347E-011	1	0.000000E+000
1	108.47346030	1.463347E-011	5.534719E-013	0	0.000000E+000
1	108.47348453	5.534719E-013	1.463347E-011	1	0.000000E+000
1	108.47368981	1.463347E-011	5.534719E-013	0	0.000000E+000
1	108.47457654	5.534719E-013	1.463347E-011	1	0.000000E+000
1	108.47469960	1.463347E-011	5.534719E-013	0	0.000000E+000
1	108.47530806	5.534719E-013	1.463347E-011	1	0.000000E+000
1	108.47542482	1.463347E-011	5.534719E-013	0	0.000000E+000
1	108.47823122	5.534719E-013	1.463347E-011	1	0.000000E+000
1	108.47854712	1.463347E-011	5.534719E-013	0	0.000000E+000
1	108.47989867	5.534719E-013	1.463347E-011	1	0.000000E+000
1	108.48005389	1.463347E-011	5.534719E-013	0	0.000000E+000
1	108.48058735	5.534719E-013	1.463347E-011	1	0.000000E+000
1	108.48081177	1.463347E-011	5.534719E-013	0	0.000000E+000
1	108.48103988	5.534719E-013	1.463347E-011	1	0.000000E+000
1	108.48106181	1.463347E-011	5.534719E-013	0	0.000000E+000
1	108.48136252	5.534719E-013	1.463347E-011	1	0.000000E+000
1	108.48152178	1.463347E-011	5.534719E-013	0	0.000000E+000
1	108.48158962	5.534719E-013	1.463347E-011	1	0.000000E+000
1	108.48166116	1.463347E-011	5.534719E-013	0	0.000000E+000
1	108.48185680	5.534719E-013	1.463347E-011	1	0.000000E+000
1	108.48209586	1.463347E-011	5.534719E-013	0	0.000000E+000
1	108.48218603	5.534719E-013	1.463347E-011	1	0.000000E+000
1	108.48246298	1.463347E-011	5.534719E-013	0	0.000000E+000
1	108.48336354	5.534719E-013	1.463347E-011	1	0.000000E+000
1	108.48370655	1.463347E-011	5.534719E-013	0	0.000000E+000
1	108.48387843	5.534719E-013	1.463347E-011	1	0.000000E+000
1	108.48422357	1.463347E-011	5.534719E-013	0	0.000000E+000
1	108.48425778	5.534719E-013	1.463347E-011	1	0.000000E+000
1	108.48468768	1.463347E-011	5.534719E-013	0	0.000000E+000
1	108.48496563	5.534719E-013	1.463347E-011	1	0.000000E+000
1	108.48507901	1.463347E-011	5.534719E-013	0	0.000000E+000
1	108.48583860	5.534719E-013	1.463347E-011	1	0.000000E+000
1	108.48587101	1.463347E-011	5.534719E-013	0	0.000000E+000
1	108.48694312	5.534719E-013	1.463347E-011	1	0.000000E+000
1	108.48700771	1.463347E-011	5.534719E-013	0	0.000000E+000
1	108.48778461	5.534719E-013	1.463347E-011	1	0.000000E+000
1	108.48814319	1.463347E-011	5.534719E-013	0	0.000000E+000
1	108.48953701	5.534719E-013	1.463347E-011	1	0.000000E+000
1	108.48972403	1.463347E-011	5.534719E-013	0	0.000000E+000
1	108.49059819	5.534719E-013	1.463347E-011	1	0.000000E+000
1	108.49074096	1.463347E-011	5.534719E-013	0	0.000000E+000
1	108.49111467	5.534719E-013	1.463347E-011	1	0.000000E+000
1	108.49112163	1.463347E-011	5.534719E-013	0	0.000000E+000
1	108.49149543	5.534719E-013	1.463347E-011	1	0.000000E+000
1	108.49153967	1.463347E-011	5.534719E-013	0	0.000000E+000
1	108.49206781	5.534719E-013	1.463347E-011	1	0.000000E+000
1	108.49240153	1.463347E-011	5.534719E-013	0	0.000000E+000
1	108.49412564	5.534719E-013	1.463347E-011	1	0.000000E+000
1	108.49436124	1.463347E-011	5.534719E-013	0	0.000000E+000
1	108.49443129	5.534719E-013	1.463347E-011	1	0.000000E+000
1	108.49454893	1.463347E-011	5.534719E-013	0	0.000000E+000
1	108.49586655	5.534719E-013	1.463347E-011	1	0.000000E+000
1	108.49634451	1.463347E-011	5.534719E-013	0	0.000000E+000
1	108.49655269	5.534719E-013	1.463347E-011	1	0.000000E+000
1	108.49713533	1.463347E-011	5.534719E-013	0	0.000000E+000
1	108.49748313	5.534719E-013	1.463347E-011	1	0.000000E+000
1	108.49759864	1.463347E-011	5.534719E-013	0	0.000000E+000
1	108.49786534	5.534719E-013	1.463347E-011	1	0.000000E+000
1	108.49787162	1.463347E-011	5.534719E-013	0	0.000000E+000
1	108.49833291	5.534719E-013	1.463347E-011	1	0.000000E+000
1	108.49868128	1.463347E-011	5.534719E-013	0	0.000000E+000
1	108.49929065	5.534719E-013	1.463347E-011	1	0.000000E+000
1	108.49950475	1.463347E-011	5.534719E-013	0	0.000000E+000
1	108.50000406	5.534719E-013	1.463347E-011	1	0.000000E+000
1	108.50013434	1.463347E-011	5.534719E-013	0	0.000000E+000
1	108.50052549	5.534719E-013	1.463347E-011	1	0.000000E+000
1	108.50055097	1.463347E-011	5.534719E-013	0	0.000000E+000
1	108.50174509	5.534719E-013	1.463347E-011	1	0.000000E+000
1	108.50188984	1.463347E-011	5.534719E-013	0	0.000000E+000
1	108.50405706	5.534719E-013	1.463347E-011	1	0.000000E+000
1	108.50410167	1.463347E-011	5.534719E-013	0	0.000000E+000
1	108.50434070	5.534719E-013	1.463347E-011	1	0.000000E+000
1	108.50440093	1.463347E-011	5.534719E-013	0	0.000000E+000
1	108.50469434	5.534719E-013	1.463347E-011	1	0.000000E+000
1	108.50494657	1.463347E-011	5.534719E-013	0	0.000000E+000
1	108.50495482	5.534719E-013	1.463347E-011	1	0.000000E+000
1	108.50503495	1.463347E-011	5.534719E-013	0	0.000000E+000
1	108.50575007	5.534719E-013	1.463347E-011	1	0.000000E+000
1	108.50590895	1.463347E-011	5.534719E-013	0	0.000000E+000
1	108.50622079	5.534719E-013	1.463347E-011	1	0.000000E+000
1	108.50654934	1.463347E-011	5.534719E-013	0	0.000000E+000
1	108.50764416	5.534719E-013	1.463347E-011	1	0.000000E+000
1	108.50768176	1.463347E-011	5.534719E-013	0	0.000000E+000
1	108.51004335	5.534719E-013	1.463347E-011	1	0.000000E+000
1	108.51032250	1.463347E-011	5.534719E-013	0	0.000000E+000
1	108.51081267	5.534719E-013	1.463347E-011	1	0.000000E+000
1	108.51105615	1.463347E-011	5.534719E-013	0	0.000000E+000
1	108.51117716	5.534719E-013	1.463347E-011	1	0.000000E+000
1	108.51131955	1.463347E-011	5.534719E-013	0	0.000000E+000
1	108.51146909	5.534719E-013	1.463347E-011	1	0.000000E+000
1	108.51152223	1.463347E-011	5.534719E-013	0	0.000000E+000
1	108.51154585	5.534719E-013	1.463347E-011	1	0.000000E+000
1	108.51158035	1.463347E-011	5.534719E-013	0	0.000000E+000
1	108.51178291	5.534719E-013	1.463347E-011	1	0.000000E+000
1	108.51198698	1.463347E-011	5.534719E-013	0	0.000000E+000
1	108.51488281	5.534719E-013	1.463347E-011	1	0.000000E+000
1	108.51501468	1.463347E-011	5.534719E-013	0	0.000000E+000
1	108.51750454	5.534719E-013	1.463347E-011	1	0.000000E+000
1	108.51762450	1.463347E-011	5.534719E-013	0	0.000000E+000
1	108.51787033	5.534719E-013	1.463347E-011	1	0.000000E+000
1	108.51802931	1.463347E-011	5.534719E-013	0	0.000000E+000
1	108.51870544	5.534719E-013	1.463347E-011	1	0.000000E+000
1	108.51925604	1.463347E-011	5.534719E-013	0	0.000000E+000
1	108.52035602	5.534719E-013	1.463347E-011	1	0.000000E+000
1	108.52053508	1.463347E-011	5.534719E-013	0	0.000000E+000
1	108.52054022	5.534719E-013	1.463347E-011	1	0.000000E+000
1	108.52058889	1.463347E-011	5.534719E-013	0	0.000000E+000
1	108.52122952	5.534719E-013	1.463347E-011	1	0.000000E+000
1	108.52142236	1.463347E-011	5.534719E-013	0	0.000000E+000
1	108.52156261	5.534719E-013	1.463347E-011	1	0.000000E+000
1	108.52165119	1.463347E-011	5.534719E-013	0	0.000000E+000
1	108.52206594	5.534719E-013	1.463347E-011	1	0.000000E+000
1	108.52237363	1.463347E-011	5.534719E-013	0	0.000000E+000
1	108.52376672	5.534719E-013	1.463347E-011	1	0.000000E+000
1	108.52381266	1.463347E-011	5.534719E-013	0	0.000000E+000
1	108.52561342	5.534719E-013	1.463347E-011	1	0.000000E+000
1	108.52564514	1.463347E-011	5.534719E-013	0	0.000000E+000
1	108.52597369	5.534719E-013	1.463347E-011	1	0.000000E+000
1	108.52599398	1.463347E-011	5.534719E-013	0	0.000000E+000
1	108.52641448	5.534719E-013	1.463347E-011	1	0.000000E+000
1	108.52662114	1.463347E-011	5.534719E-013	0	0.000000E+000
1	108.52736002	5.534719E-013	1.463347E-011	1	0.000000E+000
1	108.52745827	1.463347E-011	5.534719E-013	0	0.000000E+000
1	108.52754633	5.534719E-013	1.463347E-011	1	0.000000E+000
1	108.52778163	1.463347E-011	5.534719E-013	0	0.000000E+000
1	108.52791199	5.534719E-013	1.463347E-011	1	0.000000E+000
1	108.52792003	1.463347E-011	5.534719E-013	0	0.000000E+000
1	108.52832228	5.534719E-013	1.463347E-011	1	0.000000E+000
1	108.52882533	1.463347E-011	5.534719E-013	0	0.000000E+000
1	108.52916892	5.534719E-013	1.463347E-011	1	0.000000E+000
1	108.52947112	1.463347E-011	5.534719E-013	0	0.000000E+000
1	108.53039575	5.534719E-013	1.463347E-011	1	0.000000E+000
1	108.53120382	1.463347E-011	5.534719E-013	0	0.000000E+000
1	108.53283908	5.534719E-013	1.463347E-011	1	0.000000E+000
1	108.53319276	1.463347E-011	5.534719E-013	0	0.000000E+000
1	108.53325267	5.534719E-013	1.463347E-011	1	0.000000E+000
1	108.53349066	1.463347E-011	5.534719E-013	0	0.000000E+000
1	108.53429820	5.534719E-013	1.463347E-011	1	0.000000E+000
1	108.53458629	1.463347E-011	5.534719E-013	0	0.000000E+000
1	108.53475471	5.534719E-013	1.463347E-011	1	0.000000E+000
1	108.53503982	1.463347E-011	5.534719E-013	0	0.000000E+000
1	108.53530379	5.534719E-013	1.463347E-011	1	0.000000E+000
1	108.53547746	1.463347E-011	5.534719E-013	0	0.000000E+000
1	108.53550384	5.534719E-013	1.463347E-011	1	0.000000E+000
1	108.53555950	1.463347E-011	5.534719E-013	0	0.000000E+000
1	108.53664314	5.534719E-013	1.463347E-011	1	0.000000E+000
1	108.53672064	1.463347E-011	5.534719E-013	0	0.000000E+000
1	108.53739297	5.534719E-013	1.463347E-011	1	0.000000E+000
1	108.53764535	1.463347E-011	5.534719E-013	0	0.000000E+000
1	108.53896038	5.534719E-013	1.463347E-011	1	0.000000E+000
1	108.53926899	1.463347E-011	5.534719E-013	0	0.000000E+000
1	108.54000038	5.534719E-013	1.463347E-011	1	0.000000E+000
1	108.54032722	1.463347E-011	5.534719E-013	0	0.000000E+000
1	108.54069697	5.534719E-013	1.463347E-011	1	0.000000E+000
1	108.54094729	1.463347E-011	5.534719E-013	0	0.000000E+000
1	108.54129694	5.534719E-013	1.463347E-011	1	0.000000E+000
1	108.54135095	1.463347E-011	5.534719E-013	0	0.000000E+000
1	108.54227114	5.534719E-013	1.463347E-011	1	0.000000E+000
1	108.54248795	1.463347E-011	5.534719E-013	0	0.000000E+000
1	108.54287327	5.534719E-013	1.463347E-011	1	0.000000E+000
1	108.54289566	1.463347E-011	5.534719E-013	0	0.000000E+000
1	108.54295803	5.534719E-013	1.463347E-011	1	0.000000E+000
1	108.54311290	1.463347E-011	5.534719E-013	0	0.000000E+000
1	108.54387853	5.534719E-013	1.463347E-011	1	0.000000E+000
1	108.54457374	1.463347E-011	5.534719E-013	0	0.000000E+000
1	108.54607365	5.534719E-013	1.463347E-011	1	0.000000E+000
1	108.54619631	1.463347E-011	5.534719E-013	0	0.000000E+000
1	108.54631101	5.534719E-013	1.463347E-011	1	0.000000E+000
1	108.54649628	1.463347E-011	5.534719E-013	0	0.000000E+000
1	108.54688092	5.534719E-013	1.463347E-011	1	0.000000E+000
1	108.54703163	1.463347E-011	5.534719E-013	0	0.000000E+000
1	108.54858662	5.534719E-013	1.463347E-011	1	0.000000E+000
1	108.54869018	1.463347E-011	5.534719E-013	0	0.000000E+000
1	108.55025233	5.534719E-013	1.463347E-011	1	0.000000E+000
1	108.55042466	1.463347E-011	5.534719E-013	0	0.000000E+000
1	108.55066458	5.534719E-013	1.463347E-011	1	0.000000E+000
1	108.55084984	1.463347E-011	5.534719E-013	0	0.000000E+000
1	108.55100876	5.534719E-013	1.463347E-011	1	0.000000E+000
1	108.55109833	1.463347E-011	5.534719E-013	0	0.000000E+000
1	108.55176859	5.534719E-013	1.463347E-011	1	0.000000E+000
1	108.55210960	1.463347E-011	5.534719E-013	0	0.000000E+000
1	108.55322299	5.534719E-013	1.463347E-011	1	0.000000E+000
1	108.55345620	1.463347E-011	5.534719E-013	0	0.000000E+000
1	108.55505718	5.534719E-013	1.463347E-011	1	0.000000E+000
1	108.55520655	1.463347E-011	5.534719E-013	0	0.000000E+000
1	108.55543947	5.534719E-013	1.463347E-011	1	0.000000E+000
1	108.55558359	1.463347E-011	5.534719E-013	0	0.000000E+000
1	108.55584669	5.534719E-013	1.463347E-011	1	0.000000E+000
1	108.55585658	1.463347E-011	5.534719E-013	0	0.000000E+000
1	108.55610099	5.534719E-013	1.463347E-011	1	0.000000E+000
1	108.55635955	1.463347E-011	5.534719E-013	0	0.000000E+000
1	108.56095742	5.534719E-013	1.463347E-011	1	0.000000E+000
1	108.56106943	1.463347E-011	5.534719E-013	0	0.000000E+000
1	108.56132660	5.534719E-013	1.463347E-011	1	0.000000E+000
1	108.56161149	1.463347E-011	5.534719E-013	0	0.000000E+000
1	108.59414776	8.816943E-013	1.496169E-011	1	0.000000E+000
1	108.59415727	1.496169E-011	8.816943E-013	0	0.000000E+000
1	108.59446638	8.816943E-013	1.496169E-011	1	0.000000E+000
1	108.59522761	1.496169E-011	8.816943E-013	0	0.000000E+000
1	108.59545614	8.816943E-013	1.496169E-011	1	0.000000E+000
1	108.59548045	1.496169E-011	8.816943E-013	0	0.000000E+000
1	108.59560924	8.816943E-013	1.496169E-011	1	0.000000E+000
1	108.59592173	1.496169E-011	8.816943E-013	0	0.000000E+000
1	108.59610380	8.816943E-013	1.496169E-011	1	0.000000E+000
1	108.59629179	1.496169E-011	8.816943E-013	0	0.000000E+000
1	108.59683299	8.816943E-013	1.496169E-011	1	0.000000E+000
1	108.59723328	1.496169E-011	8.816943E-013	0	0.000000E+000
1	108.59869858	8.816943E-013	1.496169E-011	1	0.000000E+000
1	108.59897724	1.496169E-011	8.816943E-013	0	0.000000E+000
1	108.59966406	8.816943E-013	1.496169E-011	1	0.000000E+000
1	108.59990221	1.496169E-011	8.816943E-013	0	0.000000E+000
1	108.60030927	8.816943E-013	1.496169E-011	1	0.000000E+000
1	108.60039194	1.496169E-011	8.816943E-013	0	0.000000E+000
1	108.60229000	8.816943E-013	1.496169E-011	1	0.000000E+000
1	108.60231481	1.496169E-011	8.816943E-013	0	0.000000E+000
1	108.60248278	8.816943E-013	1.496169E-011	1	0.000000E+000
1	108.60250180	1.496169E-011	8.816943E-013	0	0.000000E+000
1	108.60286079	8.816943E-013	1.496169E-011	1	0.000000E+000
1	108.60312068	1.496169E-011	8.816943E-013	0	0.000000E+000
1	108.60372953	8.816943E-013	1.496169E-011	1	0.000000E+000
1	108.60375476	1.496169E-011	8.816943E-013	0	0.000000E+000
1	108.60441952	8.816943E-013	1.496169E-011	1	0.000000E+000
1	108.60457871	1.496169E-011	8.816943E-013	0	0.000000E+000
1	108.61644765	8.816943E-013	1.496169E-011	1	0.000000E+000
1	108.61656209	1.496169E-011	8.816943E-013	0	0.000000E+000
1	108.61700164	8.816943E-013	1.496169E-011	1	0.000000E+000
1	108.61777763	1.496169E-011	8.816943E-013	0	0.000000E+000
1	108.61840285	8.816943E-013	1.496169E-011	1	0.000000E+000
1	108.61866360	1.496169E-011	8.816943E-013	0	0.000000E+000
1	108.61906798	8.816943E-013	1.496169E-011	1	0.000000E+000
1	108.61910390	1.496169E-011	8.816943E-013	0	0.000000E+000
1	108.62024179	8.816943E-013	1.496169E-011	1	0.000000E+000
1	108.62031260	1.496169E-011	8.816943E-013	0	0.000000E+000
1	108.62083736	8.816943E-013	1.496169E-011	1	0.000000E+000
1	108.62087109	1.496169E-011	8.816943E-013	0	0.000000E+000
1	108.62187685	8.816943E-013	1.496169E-011	1	0.000000E+000
1	108.62197909	1.496169E-011	8.816943E-013	0	0.000000E+000
1	108.62245051	8.816943E-013	1.496169E-011	1	0.000000E+000
1	108.62248051	1.496169E-011	8.816943E-013	0	0.000000E+000
1	108.62284717	8.816943E-013	1.496169E-011	1	0.000000E+000
1	108.62292358	1.496169E-011	8.816943E-013	0	0.000000E+000
1	108.62451027	8.816943E-013	1.496169E-011	1	0.000000E+000
1	108.62465488	1.496169E-011	8.816943E-013	0	0.000000E+000
1	108.62466748	8.816943E-013	1.496169E-011	1	0.000000E+000
1	108.62471770	1.496169E-011	8.816943E-013	0	0.000000E+000
1	108.62512298	8.816943E-013	1.496169E-011	1	0.000000E+000
1	108.62542754	1.496169E-011	8.816943E-013	0	0.000000E+000
1	108.62547713	8.816943E-013	1.496169E-011	1	0.000000E+000
1	108.62550191	1.496169E-011	8.816943E-013	0	0.000000E+000
1	108.62555320	8.816943E-013	1.496169E-011	1	0.000000E+000
1	108.62562280	1.496169E-011	8.816943E-013	0	0.000000E+000
1	108.62591685	8.816943E-013	1.496169E-011	1	0.000000E+000
1	108.62597208	1.496169E-011	8.816943E-013	0	0.000000E+000
1	108.62602636	8.816943E-013	1.496169E-011	1	0.000000E+000
1	108.62610096	1.496169E-011	8.816943E-013	0	0.000000E+000
1	108.62692543	8.816943E-013	1.496169E-011	1	0.000000E+000
1	108.62712344	1.496169E-011	8.816943E-013	0	0.000000E+000
1	108.62743189	8.816943E-013	1.496169E-011	1	0.000000E+000
1	108.62750817	1.496169E-011	8.816943E-013	0	0.000000E+000
1	108.62781340	8.816943E-013	1.496169E-011	1	0.000000E+000
1	108.62804022	1.496169E-011	8.816943E-013	0	0.000000E+000
1	108.62924963	8.816943E-013	1.496169E-011	1	0.000000E+000
1	108.62931265	1.496169E-011	8.816943E-013	0	0.000000E+000
1	108.62935923	8.816943E-013	1.496169E-011	1	0.000000E+000
1	108.63013803	1.496169E-011	8.816943E-013	0	0.000000E+000
1	108.63125594	8.816943E-013	1.496169E-011	1	0.000000E+000
1	108.63131662	1.496169E-011	8.816943E-013	0	0.000000E+000
1	108.63136083	8.816943E-013	1.496169E-011	1	0.000000E+000
1	108.63139973	1.496169E-011	8.816943E-013	0	0.000000E+000
1	108.63149778	8.816943E-013	1.496169E-011	1	0.000000E+000
1	108.63173077	1.496169E-011	8.816943E-013	0	0.000000E+000
1	108.63346929	8.816943E-013	1.496169E-011	1	0.000000E+000
1	108.63365048	1.496169E-011	8.816943E-013	0	0.000000E+000
1	108.63368867	8.816943E-013	1.496169E-011	1	0.000000E+000
1	108.63376386	1.496169E-011	8.816943E-013	0	0.000000E+000
1	108.63525270	8.816943E-013	1.496169E-011	1	0.000000E+000
1	108.63530717	1.496169E-011	8.816943E-013	0	0.000000E+000
1	108.63683660	8.816943E-013	1.496169E-011	1	0.000000E+000
1	108.63690917	1.496169E-011	8.816943E-013	0	0.000000E+000
1	108.63790850	8.816943E-013	1.496169E-011	1	0.000000E+000
1	108.63802674	1.496169E-011	8.816943E-013	0	0.000000E+000
1	108.63976522	8.816943E-013	1.496169E-011	1	0.000000E+000
1	108.63996257	1.496169E-011	8.816943E-013	0	0.000000E+000
1	108.64030592	8.816943E-013	1.496169E-011	1	0.000000E+000
1	108.64036868	1.496169E-011	8.816943E-013	0	0.000000E+000
1	108.64192778	8.816943E-013	1.496169E-011	1	0.000000E+000
1	108.64226805	1.496169E-011	8.816943E-013	0	0.000000E+000
1	108.64412744	8.816943E-013	1.496169E-011	1	0.000000E+000
1	108.64423071	1.496169E-011	8.816943E-013	0	0.000000E+000
1	108.64450378	8.816943E-013	1.496169E-011	1	0.000000E+000
1	108.64460811	1.496169E-011	8.816943E-013	0	0.000000E+000
1	108.64641399	8.816943E-013	1.496169E-011	1	0.000000E+000
1	108.64685682	1.496169E-011	8.816943E-013	0	0.000000E+000
1	108.64693790	8.816943E-013	1.496169E-011	1	0.000000E+000
1	108.64706184	1.496169E-011	8.816943E-013	0	0.000000E+000
1	108.64878496	8.816943E-013	1.496169E-011	1	0.000000E+000
1	108.64884053	1.496169E-011	8.816943E-013	0	0.000000E+000
1	108.64962482	8.816943E-013	1.496169E-011	1	0.000000E+000
1	108.64970473	1.496169E-011	8.816943E-013	0	0.000000E+000
1	108.65026933	8.816943E-013	1.496169E-011	1	0.000000E+000
1	108.65066653	1.496169E-011	8.816943E-013	0	0.000000E+000
1	108.65106983	8.816943E-013	1.496169E-011	1	0.000000E+000
1	108.65146592	1.496169E-011	8.816943E-013	0	0.000000E+000
1	108.65151481	8.816943E-013	1.496169E-011	1	0.000000E+000
1	108.65170760	1.496169E-011	8.816943E-013	0	0.000000E+000
1	108.65255410	8.816943E-013	1.496169E-011	1	0.000000E+000
1	108.65263195	1.496169E-011	8.816943E-013	0	0.000000E+000
1	108.65277614	8.816943E-013	1.496169E-011	1	0.000000E+000
1	108.65307143	1.496169E-011	8.816943E-013	0	0.000000E+000
1	108.65340559	8.816943E-013	1.496169E-011	1	0.000000E+000
1	108.65354456	1.496169E-011	8.816943E-013	0	0.000000E+000
1	108.65406137	8.816943E-013	1.496169E-011	1	0.000000E+000
1	108.65415280	1.496169E-011	8.816943E-013	0	0.000000E+000
1	108.65434116	8.816943E-013	1.496169E-011	1	0.000000E+000
1	108.65447767	1.496169E-011	8.816943E-013	0	0.000000E+000
1	108.65572887	8.816943E-013	1.496169E-011	1	0.000000E+000
1	108.65579720	1.496169E-011	8.816943E-013	0	0.000000E+000
1	108.65585161	8.816943E-013	1.496169E-011	1	0.000000E+000
1	108.65636095	1.496169E-011	8.816943E-013	0	0.000000E+000
1	108.65659982	8.816943E-013	1.496169E-011	1	0.000000E+000
1	108.65668254	1.496169E-011	8.816943E-013	0	0.000000E+000
1	108.65683203	8.816943E-013	1.496169E-011	1	0.000000E+000
1	108.65698218	1.496169E-011	8.816943E-013	0	0.000000E+000
1	108.65724227	8.816943E-013	1.496169E-011	1	0.000000E+000
1	108.65728835	1.496169E-011	8.816943E-013	0	0.000000E+000
1	108.65847407	8.816943E-013	1.496169E-011	1	0.000000E+000
1	108.65848825	1.496169E-011	8.816943E-013	0	0.000000E+000
1	108.65857362	8.816943E-013	1.496169E-011	1	0.000000E+000
1	108.65898165	1.496169E-011	8.816943E-013	0	0.000000E+000
1	108.66348849	8.816943E-013	1.496169E-011	1	0.000000E+000
1	108.66410019	1.496169E-011	8.816943E-013	0	0.000000E+000
1	108.66428153	8.816943E-013	1.496169E-011	1	0.000000E+000
1	108.66464965	1.496169E-011	8.816943E-013	0	0.000000E+000
1	108.66562233	8.816943E-013	1.496169E-011	1	0.000000E+000
1	108.66584727	1.496169E-011	8.816943E-013	0	0.000000E+000
1	108.66604318	8.816943E-013	1.496169E-011	1	0.000000E+000
1	108.66611112	1.496169E-011	8.816943E-013	0	0.000000E+000
1	108.66635192	8.816943E-013	1.496169E-011	1	0.000000E+000
1	108.66643643	1.496169E-011	8.816943E-013	0	0.000000E+000
1	108.66682081	8.816943E-013	1.496169E-011	1	0.000000E+000
1	108.66686066	1.496169E-011	8.816943E-013	0	0.000000E+000
1	108.66689567	8.816943E-013	1.496169E-011	1	0.000000E+000
1	108.66711528	1.496169E-011	8.816943E-013	0	0.000000E+000
1	108.66735458	8.816943E-013	1.496169E-011	1	0.000000E+000
1	108.66778614	1.496169E-011	8.816943E-013	0	0.000000E+000
1	108.66897384	8.816943E-013	1.496169E-011	1	0.000000E+000
1	108.66929948	1.496169E-011	8.816943E-013	0	0.000000E+000
1	108.66945916	8.816943E-013	1.496169E-011	1	0.000000E+000
1	108.66956978	1.496169E-011	8.816943E-013	0	0.000000E+000
1	108.67016088	8.816943E-013	1.496169E-011	1	0.000000E+000
1	108.67022854	1.496169E-011	8.816943E-013	0	0.000000E+000
1	108.67026603	8.816943E-013	1.496169E-011	1	0.000000E+000
1	108.67028430	1.496169E-011	8.816943E-013	0	0.000000E+000
1	108.67035494	8.816943E-013	1.496169E-011	1	0.000000E+000
1	108.67037402	1.496169E-011	8.816943E-013	0	0.000000E+000
1	108.67076307	8.816943E-013	1.496169E-011	1	0.000000E+000
1	108.67086905	1.496169E-011	8.816943E-013	0	0.000000E+000
1	108.67121361	8.816943E-013	1.496169E-011	1	0.000000E+000
1	108.67130624	1.496169E-011	8.816943E-013	0	0.000000E+000
1	108.67153801	8.816943E-013	1.496169E-011	1	0.000000E+000
1	108.67198206	1.496169E-011	8.816943E-013	0	0.000000E+000
1	108.67212790	8.816943E-013	1.496169E-011	1	0.000000E+000
1	108.67217030	1.496169E-011	8.816943E-013	0	0.000000E+000
1	108.67221089	8.816943E-013	1.496169E-011	1	0.000000E+000
1	108.67222803	1.496169E-011	8.816943E-013	0	0.000000E+000
1	108.67470414	8.816943E-013	1.496169E-011	1	0.000000E+000
1	108.67485960	1.496169E-011	8.816943E-013	0	0.000000E+000
1	108.67613066	8.816943E-013	1.496169E-011	1	0.000000E+000
1	108.67634077	1.496169E-011	8.816943E-013	0	0.000000E+000
1	108.67641839	8.816943E-013	1.496169E-011	1	0.000000E+000
1	108.67677468	1.496169E-011	8.816943E-013	0	0.000000E+000
1	108.67699795	8.816943E-013	1.496169E-011	1	0.000000E+000
1	108.67721484	1.496169E-011	8.816943E-013	0	0.000000E+000
1	108.67799807	8.816943E-013	1.496169E-011	1	0.000000E+000
1	108.67819896	1.496169E-011	8.816943E-013	0	0.000000E+000
1	108.67896788	8.816943E-013	1.496169E-011	1	0.000000E+000
1	108.67907592	1.496169E-011	8.816943E-013	0	0.000000E+000
1	108.67926438	8.816943E-013	1.496169E-011	1	0.000000E+000
1	108.67941507	1.496169E-011	8.816943E-013	0	0.000000E+000
1	108.67975645	8.816943E-013	1.496169E-011	1	0.000000E+000
1	108.67991348	1.496169E-011	8.816943E-013	0	0.000000E+000
1	108.67999294	8.816943E-013	1.496169E-011	1	0.000000E+000
1	108.68032124	1.496169E-011	8.816943E-013	0	0.000000E+000
1	108.68088431	8.816943E-013	1.496169E-011	1	0.000000E+000
1	108.68095865	1.496169E-011	8.816943E-013	0	0.000000E+000
1	108.68100565	8.816943E-013	1.496169E-011	1	0.000000E+000
1	108.68111231	1.496169E-011	8.816943E-013	0	0.000000E+000
1	108.68199058	8.816943E-013	1.496169E-011	1	0.000000E+000
1	108.68209332	1.496169E-011	8.816943E-013	0	0.000000E+000
1	108.68283294	8.816943E-013	1.496169E-011	1	0.000000E+000
1	108.68297531	1.496169E-011	8.816943E-013	0	0.000000E+000
1	108.68860690	8.816943E-013	1.496169E-011	1	0.000000E+000
1	108.68874175	1.496169E-011	8.816943E-013	0	0.000000E+000
1	108.68912093	8.816943E-013	1.496169E-011	1	0.000000E+000
1	108.68925217	1.496169E-011	8.816943E-013	0	0.000000E+000
1	108.68979852	8.816943E-013	1.496169E-011	1	0.000000E+000
1	108.68983949	1.496169E-011	8.816943E-013	0	0.000000E+000
1	108.68994827	8.816943E-013	1.496169E-011	1	0.000000E+000
1	108.68998504	1.496169E-011	8.816943E-013	0	0.000000E+000
1	108.69169191	8.816943E-013	1.496169E-011	1	0.000000E+000
1	108.69177424	1.496169E-011	8.816943E-013	0	0.000000E+000
1	108.69187336	8.816943E-013	1.496169E-011	1	0.000000E+000
1	108.69194209	1.496169E-011	8.816943E-013	0	0.000000E+000
1	108.69196504	8.816943E-013	1.496169E-011	1	0.000000E+000
1	108.69234747	1.496169E-011	8.816943E-013	0	0.000000E+000
1	108.69238437	8.816943E-013	1.496169E-011	1	0.000000E+000
1	108.69251487	1.496169E-011	8.816943E-013	0	0.000000E+000
1	108.69265528	8.816943E-013	1.496169E-011	1	0.000000E+000
1	108.69282826	1.496169E-011	8.816943E-013	0	0.000000E+000
1	108.69303268	8.816943E-013	1.496169E-011	1	0.000000E+000
1	108.69312718	1.496169E-011	8.816943E-013	0	0.000000E+000
1	108.69321194	8.816943E-013	1.496169E-011	1	0.000000E+000
1	108.69323869	1.496169E-011	8.816943E-013	0	0.000000E+000
1	108.69393574	8.816943E-013	1.496169E-011	1	0.000000E+000
1	108.69394445	1.496169E-011	8.816943E-013	0	0.000000E+000
1	108.69398610	8.816943E-013	1.496169E-011	1	0.000000E+000
1	108.69418126	1.496169E-011	8.816943E-013	0	0.000000E+000
1	108.69516748	8.816943E-013	1.496169E-011	1	0.000000E+000
1	108.69527352	1.496169E-011	8.816943E-013	0	0.000000E+000
1	108.69603139	8.816943E-013	1.496169E-011	1	0.000000E+000
1	108.69622927	1.496169E-011	8.816943E-013	0	0.000000E+000
1	108.69628309	8.816943E-013	1.496169E-011	1	0.000000E+000
1	108.69632785	1.496169E-011	8.816943E-013	0	0.000000E+000
1	108.69691440	8.816943E-013	1.496169E-011	1	0.000000E+000
1	108.69713116	1.496169E-011	8.816943E-013	0	0.000000E+000
1	108.69717317	8.816943E-013	1.496169E-011	1	0.000000E+000
1	108.69732430	1.496169E-011	8.816943E-013	0	0.000000E+000
1	108.69785236	8.816943E-013	1.496169E-011	1	0.000000E+000
1	108.69785523	1.496169E-011	8.816943E-013	0	0.000000E+000
1	108.69883667	8.816943E-013	1.496169E-011	1	0.000000E+000
1	108.69897076	1.496169E-011	8.816943E-013	0	0.000000E+000
1	108.69928148	8.816943E-013	1.496169E-011	1	0.000000E+000
1	108.69949834	1.496169E-011	8.816943E-013	0	0.000000E+000
1	108.70049913	8.816943E-013	1.496169E-011	1	0.000000E+000
1	108.70053342	1.496169E-011	8.816943E-013	0	0.000000E+000
1	108.70112064	8.816943E-013	1.496169E-011	1	0.000000E+000
1	108.70134589	1.496169E-011	8.816943E-013	0	0.000000E+000
1	108.70139433	8.816943E-013	1.496169E-011	1	0.000000E+000
1	108.70140895	1.496169E-011	8.816943E-013	0	0.000000E+000
1	108.70166773	8.816943E-013	1.496169E-011	1	0.000000E+000
1	108.70208009	1.496169E-011	8.816943E-013	0	0.000000E+000
1	108.70228285	8.816943E-013	1.496169E-011	1	0.000000E+000
1	108.70230414	1.496169E-011	8.816943E-013	0	0.000000E+000
1	108.70268906	8.816943E-013	1.496169E-011	1	0.000000E+000
1	108.70283754	1.496169E-011	8.816943E-013	0	0.000000E+000
1	108.70328343	8.816943E-013	1.496169E-011	1	0.000000E+000
1	108.70346069	1.496169E-011	8.816943E-013	0	0.000000E+000
1	108.70431025	8.816943E-013	1.496169E-011	1	0.000000E+000
1	108.70437867	1.496169E-011	8.816943E-013	0	0.000000E+000
1	108.70632155	8.816943E-013	1.496169E-011	1	0.000000E+000
1	108.70657718	1.496169E-011	8.816943E-013	0	0.000000E+000
1	108.70702541	8.816943E-013	1.496169E-011	1	0.000000E+000
1	108.70737531	1.496169E-011	8.816943E-013	0	0.000000E+000
1	108.70799534	8.816943E-013	1.496169E-011	1	0.000000E+000
1	108.70833968	1.496169E-011	8.816943E-013	0	0.000000E+000
1	108.70932911	8.816943E-013	1.496169E-011	1	0.000000E+000
1	108.70949470	1.496169E-011	8.816943E-013	0	0.000000E+000
1	108.71155411	8.816943E-013	1.496169E-011	1	0.000000E+000
1	108.71207819	1.496169E-011	8.816943E-013	0	0.000000E+000
1	108.71315953	8.816943E-013	1.496169E-011	1	0.000000E+000
1	108.71327128	1.496169E-011	8.816943E-013	0	0.000000E+000
1	108.71351499	8.816943E-013	1.496169E-011	1	0.000000E+000
1	108.71386996	1.496169E-011	8.816943E-013	0	0.000000E+000
1	108.71410980	8.816943E-013	1.496169E-011	1	0.000000E+000
1	108.71438661	1.496169E-011	8.816943E-013	0	0.000000E+000
1	108.71573605	8.816943E-013	1.496169E-011	1	0.000000E+000
1	108.71579085	1.496169E-011	8.816943E-013	0	0.000000E+000
1	108.71627825	8.816943E-013	1.496169E-011	1	0.000000E+000
1	108.71631340	1.496169E-011	8.816943E-013	0	0.000000E+000
1	108.71641113	8.816943E-013	1.496169E-011	1	0.000000E+000
1	108.71656444	1.496169E-011	8.816943E-013	0	0.000000E+000
1	108.71705593	8.816943E-013	1.496169E-011	1	0.000000E+000
1	108.71731635	1.496169E-011	8.816943E-013	0	0.000000E+000
1	108.71849679	8.816943E-013	1.496169E-011	1	0.000000E+000
1	108.71857707	1.496169E-011	8.816943E-013	0	0.000000E+000
1	108.71899278	8.816943E-013	1.496169E-011	1	0.000000E+000
1	108.71910846	1.496169E-011	8.816943E-013	0	0.000000E+000
1	108.71935288	8.816943E-013	1.496169E-011	1	0.000000E+000
1	108.71974256	1.496169E-011	8.816943E-013	0	0.000000E+000
1	108.71977949	8.816943E-013	1.496169E-011	1	0.000000E+000
1	108.72009946	1.496169E-011	8.816943E-013	0	0.000000E+000
1	108.72028200	8.816943E-013	1.496169E-011	1	0.000000E+000
1	108.72050026	1.496169E-011	8.816943E-013	0	0.000000E+000
1	108.72294446	8.816943E-013	1.496169E-011	1	0.000000E+000
1	108.72301261	1.496169E-011	8.816943E-013	0	0.000000E+000
1	108.72361407	8.816943E-013	1.496169E-011	1	0.000000E+000
1	108.72365243	1.496169E-011	8.816943E-013	0	0.000000E+000
1	108.72413503	8.816943E-013	1.496169E-011	1	0.000000E+000
1	108.72431479	1.496169E-011	8.816943E-013	0	0.000000E+000
1	108.72498276	8.816943E-013	1.496169E-011	1	0.000000E+000
1	108.72506414	1.496169E-011	8.816943E-013	0	0.000000E+000
1	108.72592157	8.816943E-013	1.496169E-011	1	0.000000E+000
1	108.72613745	1.496169E-011	8.816943E-013	0	0.000000E+000
1	108.72644837	8.816943E-013	1.496169E-011	1	0.000000E+000
1	108.72656374	1.496169E-011	8.816943E-013	0	0.000000E+000
1	108.72695212	8.816943E-013	1.496169E-011	1	0.000000E+000
1	108.72738508	1.496169E-011	8.816943E-013	0	0.000000E+000
1	108.73094512	8.816943E-013	1.496169E-011	1	0.000000E+000
1	108.73128385	1.496169E-011	8.816943E-013	0	0.000000E+000
1	108.73165191	8.816943E-013	1.496169E-011	1	0.000000E+000
1	108.73171170	1.496169E-011	8.816943E-013	0	0.000000E+000
1	108.73177802	8.816943E-013	1.496169E-011	1	0.000000E+000
1	108.73204281	1.496169E-011	8.816943E-013	0	0.000000E+000
1	108.73293261	8.816943E-013	1.496169E-011	1	0.000000E+000
1	108.73298127	1.496169E-011	8.816943E-013	0	0.000000E+000
1	108.73367958	8.816943E-013	1.496169E-011	1	0.000000E+000
1	108.73388389	1.496169E-011	8.816943E-013	0	0.000000E+000
1	108.73411148	8.816943E-013	1.496169E-011	1	0.000000E+000
1	108.73413308	1.496169E-011	8.816943E-013	0	0.000000E+000
1	108.73457359	8.816943E-013	1.496169E-011	1	0.000000E+000
1	108.73464264	1.496169E-011	8.816943E-013	0	0.000000E+000
1	108.73580941	8.816943E-013	1.496169E-011	1	0.000000E+000
1	108.73586402	1.496169E-011	8.816943E-013	0	0.000000E+000
1	108.73627903	8.816943E-013	1.496169E-011	1	0.000000E+000
1	108.73638912	1.496169E-011	8.816943E-013	0	0.000000E+000
1	108.73895024	8.816943E-013	1.496169E-011	1	0.000000E+000
1	108.73938385	1.496169E-011	8.816943E-013	0	0.000000E+000
1	108.73956304	8.816943E-013	1.496169E-011	1	0.000000E+000
1	108.73959781	1.496169E-011	8.816943E-013	0	0.000000E+000
1	108.73991945	8.816943E-013	1.496169E-011	1	0.000000E+000
1	108.74163287	1.496169E-011	8.816943E-013	0	0.000000E+000
1	108.74185101	8.816943E-013	1.496169E-011	1	0.000000E+000
1	108.74210714	1.496169E-011	8.816943E-013	0	0.000000E+000
1	108.74216491	8.816943E-013	1.496169E-011	1	0.000000E+000
1	108.74222684	1.496169E-011	8.816943E-013	0	0.000000E+000
1	108.74325540	8.816943E-013	1.496169E-011	1	0.000000E+000
1	108.74382009	1.496169E-011	8.816943E-013	0	0.000000E+000
1	108.74383158	8.816943E-013	1.496169E-011	1	0.000000E+000
1	108.74407248	1.496169E-011	8.816943E-013	0	0.000000E+000
1	108.74482716	8.816943E-013	1.496169E-011	1	0.000000E+000
1	108.74545244	1.496169E-011	8.816943E-013	0	0.000000E+000
1	108.74595270	8.816943E-013	1.496169E-011	1	0.000000E+000
1	108.74605440	1.496169E-011	8.816943E-013	0	0.000000E+000
1	108.75147995	8.816943E-013	1.496169E-011	1	0.000000E+000
1	108.75150539	1.496169E-011	8.816943E-013	0	0.000000E+000
1	108.75169198	8.816943E-013	1.496169E-011	1	0.000000E+000
1	108.75179908	1.496169E-011	8.816943E-013	0	0.000000E+000
1	108.75258008	8.816943E-013	1.496169E-011	1	0.000000E+000
1	108.75310005	1.496169E-011	8.816943E-013	0	0.000000E+000
1	108.75340173	8.816943E-013	1.496169E-011	1	0.000000E+000
1	108.75384231	1.496169E-011	8.816943E-013	0	0.000000E+000
1	108.75398302	8.816943E-013	1.496169E-011	1	0.000000E+000
1	108.75405309	1.496169E-011	8.816943E-013	0	0.000000E+000
1	108.75534052	8.816943E-013	1.496169E-011	1	0.000000E+000
1	108.75541061	1.496169E-011	8.816943E-013	0	0.000000E+000
1	108.75592644	8.816943E-013	1.496169E-011	1	0.000000E+000
1	108.75616602	1.496169E-011	8.816943E-013	0	0.000000E+000
1	108.76022323	8.816943E-013	1.496169E-011	1	0.000000E+000
1	108.76047782	1.496169E-011	8.816943E-013	0	0.000000E+000
1	108.76207657	8.816943E-013	1.496169E-011	1	0.000000E+000
1	108.76211608	1.496169E-011	8.816943E-013	0	0.000000E+000
1	108.76214816	8.816943E-013	1.496169E-011	1	0.000000E+000
1	108.76243538	1.496169E-011	8.816943E-013	0	0.000000E+000
1	108.76369328	8.816943E-013	1.496169E-011	1	0.000000E+000
1	108.76378569	1.496169E-011	8.816943E-013	0	0.000000E+000
1	108.76411258	8.816943E-013	1.496169E-011	1	0.000000E+000
1	108.76431120	1.496169E-011	8.816943E-013	0	0.000000E+000
1	108.76453710	8.816943E-013	1.496169E-011	1	0.000000E+000
1	108.76480688	1.496169E-011	8.816943E-013	0	0.000000E+000
1	108.76534689	8.816943E-013	1.496169E-011	1	0.000000E+000
1	108.76597550	1.496169E-011	8.816943E-013	0	0.000000E+000
1	108.76648350	8.816943E-013	1.496169E-011	1	0.000000E+000
1	108.76653015	1.496169E-011	8.816943E-013	0	0.000000E+000
1	108.76685978	8.816943E-013	1.496169E-011	1	0.000000E+000
1	108.76691594	1.496169E-011	8.816943E-013	0	0.000000E+000
1	108.76991627	8.816943E-013	1.496169E-011	1	0.000000E+000
1	108.77021486	1.496169E-011	8.816943E-013	0	0.000000E+000
1	108.77024773	8.816943E-013	1.496169E-011	1	0.000000E+000
1	108.77073864	1.496169E-011	8.816943E-013	0	0.000000E+000
1	108.77076971	8.816943E-013	1.496169E-011	1	0.000000E+000
1	108.77143541	1.496169E-011	8.816943E-013	0	0.000000E+000
1	108.77243061	8.816943E-013	1.496169E-011	1	0.000000E+000
1	108.77246076	1.496169E-011	8.816943E-013	0	0.000000E+000
1	108.77285053	8.816943E-013	1.496169E-011	1	0.000000E+000
1	108.77302194	1.496169E-011	8.816943E-013	0	0.000000E+000
1	108.77329573	8.816943E-013	1.496169E-011	1	0.000000E+000
1	108.77356737	1.496169E-011	8.816943E-013	0	0.000000E+000
1	108.77428841	8.816943E-013	1.496169E-011	1	0.000000E+000
1	108.77431238	1.496169E-011	8.816943E-013	0	0.000000E+000
1	108.77578919	8.816943E-013	1.496169E-011	1	0.000000E+000
1	108.77605010	1.496169E-011	8.816943E-013	0	0.000000E+000
1	108.77838069	8.816943E-013	1.496169E-011	1	0.000000E+000
1	108.77851588	1.496169E-011	8.816943E-013	0	0.000000E+000
1	108.77894383	8.816943E-013	1.496169E-011	1	0.000000E+000
1	108.77904011	1.496169E-011	8.816943E-013	0	0.000000E+000
1	108.77935399	8.816943E-013	1.496169E-011	1	0.000000E+000
1	108.77937430	1.496169E-011	8.816943E-013	0	0.000000E+000
1	108.77958796	8.816943E-013	1.496169E-011	1	0.000000E+000
1	108.77963699	1.496169E-011	8.816943E-013	0	0.000000E+000
1	108.77977791	8.816943E-013	1.496169E-011	1	0.000000E+000
1	108.78057285	1.496169E-011	8.816943E-013	0	0.000000E+000
1	108.78184028	8.816943E-013	1.496169E-011	1	0.000000E+000
1	108.78191014	1.496169E-011	8.816943E-013	0	0.000000E+000
1	108.78246400	8.816943E-013	1.496169E-011	1	0.000000E+000
1	108.78248844	1.496169E-011	8.816943E-013	0	0.000000E+000
1	108.78330619	8.816943E-013	1.496169E-011	1	0.000000E+000
1	108.78339317	1.496169E-011	8.816943E-013	0	0.000000E+000
1	108.78440478	8.816943E-013	1.496169E-011	1	0.000000E+000
1	108.78448379	1.496169E-011	8.816943E-013	0	0.000000E+000
1	108.78468806	8.816943E-013	1.496169E-011	1	0.000000E+000
1	108.78479100	1.496169E-011	8.816943E-013	0	0.000000E+000
1	108.78497395	8.816943E-013	1.496169E-011	1	0.000000E+000
1	108.78503032	1.496169E-011	8.816943E-013	0	0.000000E+000
1	108.78529179	8.816943E-013	1.496169E-011	1	0.000000E+000
1	108.78545750	1.496169E-011	8.816943E-013	0	0.000000E+000
1	108.78572315	8.816943E-013	1.496169E-011	1	0.000000E+000
1	108.78582851	1.496169E-011	8.816943E-013	0	0.000000E+000
1	108.78635265	8.816943E-013	1.496169E-011	1	0.000000E+000
1	108.78669639	1.496169E-011	8.816943E-013	0	0.000000E+000
1	108.78685229	8.816943E-013	1.496169E-011	1	0.000000E+000
1	108.78705904	1.496169E-011	8.816943E-013	0	0.000000E+000
1	108.78798990	8.816943E-013	1.496169E-011	1	0.000000E+000
1	108.78804604	1.496169E-011	8.816943E-013	0	0.000000E+000
1	108.78925076	8.816943E-013	1.496169E-011	1	0.000000E+000
1	108.78930052	1.496169E-011	8.816943E-013	0	0.000000E+000
1	108.78939330	8.816943E-013	1.496169E-011	1	0.000000E+000
1	108.78959585	1.496169E-011	8.816943E-013	0	0.000000E+000
1	108.79060326	8.816943E-013	1.496169E-011	1	0.000000E+000
1	108.79088567	1.496169E-011	8.816943E-013	0	0.000000E+000
1	108.79106685	8.816943E-013	1.496169E-011	1	0.000000E+000
1	108.79133567	1.496169E-011	8.816943E-013	0	0.000000E+000
1	108.79152822	8.816943E-013	1.496169E-011	1	0.000000E+000
1	108.79167353	1.496169E-011	8.816943E-013	0	0.000000E+000
1	109.27991643	6.917919E-013	1.477179E-011	1	0.000000E+000
1	109.27991700	1.477179E-011	6.917919E-013	0	0.000000E+000
1	109.27991768	6.917919E-013	1.477179E-011	1	0.000000E+000
1	109.27996727	1.477179E-011	6.917919E-013	0	0.000000E+000
1	109.28039310	6.917919E-013	1.477179E-011	1	0.000000E+000
1	109.28042103	1.477179E-011	6.917919E-013	0	0.000000E+000
1	109.28074752	6.917919E-013	1.477179E-011	1	0.000000E+000
1	109.28101085	1.477179E-011	6.917919E-013	0	0.000000E+000
1	109.28140090	6.917919E-013	1.477179E-011	1	0.000000E+000
1	109.28172029	1.477179E-011	6.917919E-013	0	0.000000E+000
1	109.28178346	6.917919E-013	1.477179E-011	1	0.000000E+000
1	109.28182017	1.477179E-011	6.917919E-013	0	0.000000E+000
1	109.28254793	6.917919E-013	1.477179E-011	1	0.000000E+000
1	109.28272093	1.477179E-011	6.917919E-013	0	0.000000E+000
1	109.28321446	6.917919E-013	1.477179E-011	1	0.000000E+000
1	109.28331273	1.477179E-011	6.917919E-013	0	0.000000E+000
1	109.28393444	6.917919E-013	1.477179E-011	1	0.000000E+000
1	109.28402209	1.477179E-011	6.917919E-013	0	0.000000E+000
1	109.28426284	6.917919E-013	1.477179E-011	1	0.000000E+000
1	109.28434561	1.477179E-011	6.917919E-013	0	0.000000E+000
1	109.28515561	6.917919E-013	1.477179E-011	1	0.000000E+000
1	109.28543836	1.477179E-011	6.917919E-013	0	0.000000E+000
1	109.28555654	6.917919E-013	1.477179E-011	1	0.000000E+000
1	109.28561753	1.477179E-011	6.917919E-013	0	0.000000E+000
1	109.28626052	6.917919E-013	1.477179E-011	1	0.000000E+000
1	109.28631095	1.477179E-011	6.917919E-013	0	0.000000E+000
1	109.28760213	6.917919E-013	1.477179E-011	1	0.000000E+000
1	109.28776432	1.477179E-011	6.917919E-013	0	0.000000E+000
1	109.28949632	6.917919E-013	1.477179E-011	1	0.000000E+000
1	109.28967300	1.477179E-011	6.917919E-013	0	0.000000E+000
1	109.29083249	6.917919E-013	1.477179E-011	1	0.000000E+000
1	109.29097865	1.477179E-011	6.917919E-013	0	0.000000E+000
1	109.29189762	6.917919E-013	1.477179E-011	1	0.000000E+000
1	109.29264099	1.477179E-011	6.917919E-013	0	0.000000E+000
1	109.29371465	6.917919E-013	1.477179E-011	1	0.000000E+000
1	109.29400221	1.477179E-011	6.917919E-013	0	0.000000E+000
1	109.30007996	6.917919E-013	1.477179E-011	1	0.000000E+000
1	109.30031446	1.477179E-011	6.917919E-013	0	0.000000E+000
1	109.30042385	6.917919E-013	1.477179E-011	1	0.000000E+000
1	109.30058372	1.477179E-011	6.917919E-013	0	0.000000E+000
1	109.30061680	6.917919E-013	1.477179E-011	1	0.000000E+000
1	109.30093503	1.477179E-011	6.917919E-013	0	0.000000E+000
1	109.30264440	6.917919E-013	1.477179E-011	1	0.000000E+000
1	109.30280172	1.477179E-011	6.917919E-013	0	0.000000E+000
1	109.30329008	6.917919E-013	1.477179E-011	1	0.000000E+000
1	109.30438007	1.477179E-011	6.917919E-013	0	0.000000E+000
1	109.30451654	6.917919E-013	1.477179E-011	1	0.000000E+000
1	109.30487038	1.477179E-011	6.917919E-013	0	0.000000E+000
1	109.30508587	6.917919E-013	1.477179E-011	1	0.000000E+000
1	109.30511868	1.477179E-011	6.917919E-013	0	0.000000E+000
1	109.30673397	6.917919E-013	1.477179E-011	1	0.000000E+000
1	109.30687629	1.477179E-011	6.917919E-013	0	0.000000E+000
1	109.30719147	6.917919E-013	1.477179E-011	1	0.000000E+000
1	109.30772083	1.477179E-011	6.917919E-013	0	0.000000E+000
1	109.30805197	6.917919E-013	1.477179E-011	1	0.000000E+000
1	109.30811470	1.477179E-011	6.917919E-013	0	0.000000E+000
1	109.30899534	6.917919E-013	1.477179E-011	1	0.000000E+000
1	109.30939633	1.477179E-011	6.917919E-013	0	0.000000E+000
1	109.31013365	6.917919E-013	1.477179E-011	1	0.000000E+000
1	109.31016279	1.477179E-011	6.917919E-013	0	0.000000E+000
1	109.31069366	6.917919E-013	1.477179E-011	1	0.000000E+000
1	109.31090353	1.477179E-011	6.917919E-013	0	0.000000E+000
1	109.31107628	6.917919E-013	1.477179E-011	1	0.000000E+000
1	109.31190100	1.477179E-011	6.917919E-013	0	0.000000E+000
1	109.31197619	6.917919E-013	1.477179E-011	1	0.000000E+000
1	109.31212700	1.477179E-011	6.917919E-013	0	0.000000E+000
1	109.31264881	6.917919E-013	1.477179E-011	1	0.000000E+000
1	109.31271186	1.477179E-011	6.917919E-013	0	0.000000E+000
1	109.31441621	6.917919E-013	1.477179E-011	1	0.000000E+000
1	109.31465093	1.477179E-011	6.917919E-013	0	0.000000E+000
1	109.31505943	6.917919E-013	1.477179E-011	1	0.000000E+000
1	109.31512512	1.477179E-011	6.917919E-013	0	0.000000E+000
1	109.31645618	6.917919E-013	1.477179E-011	1	0.000000E+000
1	109.31664740	1.477179E-011	6.917919E-013	0	0.000000E+000
1	109.31673868	6.917919E-013	1.477179E-011	1	0.000000E+000
1	109.31682804	1.477179E-011	6.917919E-013	0	0.000000E+000
1	109.31798128	6.917919E-013	1.477179E-011	1	0.000000E+000
1	109.31801905	1.477179E-011	6.917919E-013	0	0.000000E+000
1	109.31902889	6.917919E-013	1.477179E-011	1	0.000000E+000
1	109.31907272	1.477179E-011	6.917919E-013	0	0.000000E+000
1	109.31935248	6.917919E-013	1.477179E-011	1	0.000000E+000
1	109.31951895	1.477179E-011	6.917919E-013	0	0.000000E+000
1	109.32092283	6.917919E-013	1.477179E-011	1	0.000000E+000
1	109.32105638	1.477179E-011	6.917919E-013	0	0.000000E+000
1	109.32139063	6.917919E-013	1.477179E-011	1	0.000000E+000
1	109.32181688	1.477179E-011	6.917919E-013	0	0.000000E+000
1	109.32262103	6.917919E-013	1.477179E-011	1	0.000000E+000
1	109.32264667	1.477179E-011	6.917919E-013	0	0.000000E+000
1	109.32338314	6.917919E-013	1.477179E-011	1	0.000000E+000
1	109.32341767	1.477179E-011	6.917919E-013	0	0.000000E+000
1	109.32349135	6.917919E-013	1.477179E-011	1	0.000000E+000
1	109.32359583	1.477179E-011	6.917919E-013	0	0.000000E+000
1	109.32566991	6.917919E-013	1.477179E-011	1	0.000000E+000
1	109.32593200	1.477179E-011	6.917919E-013	0	0.000000E+000
1	109.32678040	6.917919E-013	1.477179E-011	1	0.000000E+000
1	109.32702475	1.477179E-011	6.917919E-013	0	0.000000E+000
1	109.32820537	6.917919E-013	1.477179E-011	1	0.000000E+000
1	109.32834524	1.477179E-011	6.917919E-013	0	0.000000E+000
1	109.32986462	6.917919E-013	1.477179E-011	1	0.000000E+000
1	109.33015844	1.477179E-011	6.917919E-013	0	0.000000E+000
1	109.33019874	6.917919E-013	1.477179E-011	1	0.000000E+000
1	109.33032586	1.477179E-011	6.917919E-013	0	0.000000E+000
1	109.33056121	6.917919E-013	1.477179E-011	1	0.000000E+000
1	109.33069509	1.477179E-011	6.917919E-013	0	0.000000E+000
1	109.33195051	6.917919E-013	1.477179E-011	1	0.000000E+000
1	109.33215363	1.477179E-011	6.917919E-013	0	0.000000E+000
1	109.33225863	6.917919E-013	1.477179E-011	1	0.000000E+000
1	109.33228009	1.477179E-011	6.917919E-013	0	0.000000E+000
1	109.33547461	6.917919E-013	1.477179E-011	1	0.000000E+000
1	109.33556956	1.477179E-011	6.917919E-013	0	0.000000E+000
1	109.33575433	6.917919E-013	1.477179E-011	1	0.000000E+000
1	109.33580445	1.477179E-011	6.917919E-013	0	0.000000E+000
1	109.33604110	6.917919E-013	1.477179E-011	1	0.000000E+000
1	109.33612897	1.477179E-011	6.917919E-013	0	0.000000E+000
1	109.33652484	6.917919E-013	1.477179E-011	1	0.000000E+000
1	109.33667070	1.477179E-011	6.917919E-013	0	0.000000E+000
1	109.33667496	6.917919E-013	1.477179E-011	1	0.000000E+000
1	109.33686334	1.477179E-011	6.917919E-013	0	0.000000E+000
1	126.41683029	5.868331E-013	1.466683E-011	1	0.000000E+000
1	126.41696938	1.466683E-011	5.868331E-013	0	0.000000E+000
1	126.41835044	5.868331E-013	1.466683E-011	1	0.000000E+000
1	126.41836922	1.466683E-011	5.868331E-013	0	0.000000E+000
1	126.41916421	5.868331E-013	1.466683E-011	1	0.000000E+000
1	126.41943706	1.466683E-011	5.868331E-013	0	0.000000E+000
1	126.42143580	5.868331E-013	1.466683E-011	1	0.000000E+000
1	126.42146577	1.466683E-011	5.868331E-013	0	0.000000E+000
1	126.42177146	5.868331E-013	1.466683E-011	1	0.000000E+000
1	126.42182672	1.466683E-011	5.868331E-013	0	0.000000E+000
1	126.42374553	5.868331E-013	1.466683E-011	1	0.000000E+000
1	126.42377798	1.466683E-011	5.868331E-013	0	0.000000E+000
1	126.42481011	5.868331E-013	1.466683E-011	1	0.000000E+000
1	126.42485098	1.466683E-011	5.868331E-013	0	0.000000E+000
1	126.42534507	5.868331E-013	1.466683E-011	1	0.000000E+000
1	126.42538699	1.466683E-011	5.868331E-013	0	0.000000E+000
1	126.42649187	5.868331E-013	1.466683E-011	1	0.000000E+000
1	126.42696259	1.466683E-011	5.868331E-013	0	0.000000E+000
1	126.42938691	5.868331E-013	1.466683E-011	1	0.000000E+000
1	126.42986039	1.466683E-011	5.868331E-013	0	0.000000E+000
1	126.43048716	5.868331E-013	1.466683E-011	1	0.000000E+000
1	126.43086200	1.466683E-011	5.868331E-013	0	0.000000E+000
1	126.43131880	5.868331E-013	1.466683E-011	1	0.000000E+000
1	126.43150535	1.466683E-011	5.868331E-013	0	0.000000E+000
1	126.43232169	5.868331E-013	1.466683E-011	1	0.000000E+000
1	126.43250190	1.466683E-011	5.868331E-013	0	0.000000E+000
1	126.43251776	5.868331E-013	1.466683E-011	1	0.000000E+000
1	126.43256457	1.466683E-011	5.868331E-013	0	0.000000E+000
1	126.43402205	5.868331E-013	1.466683E-011	1	0.000000E+000
1	126.43407355	1.466683E-011	5.868331E-013	0	0.000000E+000
1	126.43496263	5.868331E-013	1.466683E-011	1	0.000000E+000
1	126.43537783	1.466683E-011	5.868331E-013	0	0.000000E+000
1	126.43549985	5.868331E-013	1.466683E-011	1	0.000000E+000
1	126.43570215	1.466683E-011	5.868331E-013	0	0.000000E+000
1	126.43650957	5.868331E-013	1.466683E-011	1	0.000000E+000
1	126.43675523	1.466683E-011	5.868331E-013	0	0.000000E+000
1	126.43734747	5.868331E-013	1.466683E-011	1	0.000000E+000
1	126.43737633	1.466683E-011	5.868331E-013	0	0.000000E+000
1	126.43802078	5.868331E-013	1.466683E-011	1	0.000000E+000
1	126.43831106	1.466683E-011	5.868331E-013	0	0.000000E+000
1	126.44062826	5.868331E-013	1.466683E-011	1	0.000000E+000
1	126.44091574	1.466683E-011	5.868331E-013	0	0.000000E+000
1	126.44124134	5.868331E-013	1.466683E-011	1	0.000000E+000
1	126.44126067	1.466683E-011	5.868331E-013	0	0.000000E+000
1	126.44187608	5.868331E-013	1.466683E-011	1	0.000000E+000
1	126.44195525	1.466683E-011	5.868331E-013	0	0.000000E+000
1	126.44336899	5.868331E-013	1.466683E-011	1	0.000000E+000
1	126.44348395	1.466683E-011	5.868331E-013	0	0.000000E+000
1	126.44374905	5.868331E-013	1.466683E-011	1	0.000000E+000
1	126.44394733	1.466683E-011	5.868331E-013	0	0.000000E+000
1	126.44416885	5.868331E-013	1.466683E-011	1	0.000000E+000
1	126.44453914	1.466683E-011	5.868331E-013	0	0.000000E+000
1	126.44463665	5.868331E-013	1.466683E-011	1	0.000000E+000
1	126.44480099	1.466683E-011	5.868331E-013	0	0.000000E+000
1	126.44520380	5.868331E-013	1.466683E-011	1	0.000000E+000
1	126.44564885	1.466683E-011	5.868331E-013	0	0.000000E+000
1	126.44644964	5.868331E-013	1.466683E-011	1	0.000000E+000
1	126.44691915	1.466683E-011	5.868331E-013	0	0.000000E+000
1	126.44706155	5.868331E-013	1.466683E-011	1	0.000000E+000
1	126.44785754	1.466683E-011	5.868331E-013	0	0.000000E+000
1	126.77511306	6.401739E-013	1.472017E-011	1	0.000000E+000
1	126.77511400	1.472017E-011	6.401739E-013	0	0.000000E+000
1	126.77511554	6.401739E-013	1.472017E-011	1	0.000000E+000
1	126.77514635	1.472017E-011	6.401739E-013	0	0.000000E+000
1	126.77586441	6.401739E-013	1.472017E-011	1	0.000000E+000
1	126.77603961	1.472017E-011	6.401739E-013	0	0.000000E+000
1	126.77798249	6.401739E-013	1.472017E-011	1	0.000000E+000
1	126.77817945	1.472017E-011	6.401739E-013	0	0.000000E+000
1	126.77841302	6.401739E-013	1.472017E-011	1	0.000000E+000
1	126.77846139	1.472017E-011	6.401739E-013	0	0.000000E+000
1	126.77898261	6.401739E-013	1.472017E-011	1	0.000000E+000
1	126.77899668	1.472017E-011	6.401739E-013	0	0.000000E+000
1	126.77927602	6.401739E-013	1.472017E-011	1	0.000000E+000
1	126.77937775	1.472017E-011	6.401739E-013	0	0.000000E+000
1	126.77999352	6.401739E-013	1.472017E-011	1	0.000000E+000
1	126.78013748	1.472017E-011	6.401739E-013	0	0.000000E+000
1	126.78068078	6.401739E-013	1.472017E-011	1	0.000000E+000
1	126.78075787	1.472017E-011	6.401739E-013	0	0.000000E+000
1	126.78095969	6.401739E-013	1.472017E-011	1	0.000000E+000
1	126.78150038	1.472017E-011	6.401739E-013	0	0.000000E+000
1	126.78635777	6.401739E-013	1.472017E-011	1	0.000000E+000
1	126.78655957	1.472017E-011	6.401739E-013	0	0.000000E+000
1	126.78754903	6.401739E-013	1.472017E-011	1	0.000000E+000
1	126.78756865	1.472017E-011	6.401739E-013	0	0.000000E+000
1	126.78831315	6.401739E-013	1.472017E-011	1	0.000000E+000
1	126.78836349	1.472017E-011	6.401739E-013	0	0.000000E+000
1	126.78842004	6.401739E-013	1.472017E-011	1	0.000000E+000
1	126.78859208	1.472017E-011	6.401739E-013	0	0.000000E+000
1	126.78944064	6.401739E-013	1.472017E-011	1	0.000000E+000
1	126.78951017	1.472017E-011	6.401739E-013	0	0.000000E+000
1	126.79154588	6.401739E-013	1.472017E-011	1	0.000000E+000
1	126.79162215	1.472017E-011	6.401739E-013	0	0.000000E+000
1	126.79182022	6.401739E-013	1.472017E-011	1	0.000000E+000
1	126.79184265	1.472017E-011	6.401739E-013	0	0.000000E+000
1	126.79206106	6.401739E-013	1.472017E-011	1	0.000000E+000
1	126.79241457	1.472017E-011	6.401739E-013	0	0.000000E+000
1	126.79307558	6.401739E-013	1.472017E-011	1	0.000000E+000
1	126.79315318	1.472017E-011	6.401739E-013	0	0.000000E+000
1	126.79354067	6.401739E-013	1.472017E-011	1	0.000000E+000
1	126.79362640	1.472017E-011	6.401739E-013	0	0.000000E+000
1	126.79396725	6.401739E-013	1.472017E-011	1	0.000000E+000
1	126.79451878	1.472017E-011	6.401739E-013	0	0.000000E+000
1	126.79490035	6.401739E-013	1.472017E-011	1	0.000000E+000
1	126.79556277	1.472017E-011	6.401739E-013	0	0.000000E+000
1	126.79575522	6.401739E-013	1.472017E-011	1	0.000000E+000
1	126.79599844	1.472017E-011	6.401739E-013	0	0.000000E+000
1	126.79659663	6.401739E-013	1.472017E-011	1	0.000000E+000
1	126.79665533	1.472017E-011	6.401739E-013	0	0.000000E+000
1	126.79729174	6.401739E-013	1.472017E-011	1	0.000000E+000
1	126.79739175	1.472017E-011	6.401739E-013	0	0.000000E+000
1	126.79771978	6.401739E-013	1.472017E-011	1	0.000000E+000
1	126.79794881	1.472017E-011	6.401739E-013	0	0.000000E+000
1	126.79797835	6.401739E-013	1.472017E-011	1	0.000000E+000
1	126.79819135	1.472017E-011	6.401739E-013	0	0.000000E+000
1	126.79900018	6.401739E-013	1.472017E-011	1	0.000000E+000
1	126.79923387	1.472017E-011	6.401739E-013	0	0.000000E+000
1	126.80125628	6.401739E-013	1.472017E-011	1	0.000000E+000
1	126.80165652	1.472017E-011	6.401739E-013	0	0.000000E+000
1	126.80193160	6.401739E-013	1.472017E-011	1	0.000000E+000
1	126.80207508	1.472017E-011	6.401739E-013	0	0.000000E+000
1	126.80221530	6.401739E-013	1.472017E-011	1	0.000000E+000
1	126.80274834	1.472017E-011	6.401739E-013	0	0.000000E+000
1	126.80311648	6.401739E-013	1.472017E-011	1	0.000000E+000
1	126.80372295	1.472017E-011	6.401739E-013	0	0.000000E+000
1	126.80386275	6.401739E-013	1.472017E-011	1	0.000000E+000
1	126.80393320	1.472017E-011	6.401739E-013	0	0.000000E+000
1	126.80395326	6.401739E-013	1.472017E-011	1	0.000000E+000
1	126.80457154	1.472017E-011	6.401739E-013	0	0.000000E+000
1	126.80492225	6.401739E-013	1.472017E-011	1	0.000000E+000
1	126.80504941	1.472017E-011	6.401739E-013	0	0.000000E+000
1	126.80511035	6.401739E-013	1.472017E-011	1	0.000000E+000
1	126.80541873	1.472017E-011	6.401739E-013	0	0.000000E+000
1	126.80568734	6.401739E-013	1.472017E-011	1	0.000000E+000
1	126.80575311	1.472017E-011	6.401739E-013	0	0.000000E+000
1	126.80735407	6.401739E-013	1.472017E-011	1	0.000000E+000
1	126.80753567	1.472017E-011	6.401739E-013	0	0.000000E+000
1	126.80770345	6.401739E-013	1.472017E-011	1	0.000000E+000
1	126.80776146	1.472017E-011	6.401739E-013	0	0.000000E+000
1	126.80817405	6.401739E-013	1.472017E-011	1	0.000000E+000
1	126.80830213	1.472017E-011	6.401739E-013	0	0.000000E+000
1	126.80935093	6.401739E-013	1.472017E-011	1	0.000000E+000
1	126.80995267	1.472017E-011	6.401739E-013	0	0.000000E+000
1	126.81075620	6.401739E-013	1.472017E-011	1	0.000000E+000
1	126.81104724	1.472017E-011	6.401739E-013	0	0.000000E+000
1	126.81176542	6.401739E-013	1.472017E-011	1	0.000000E+000
1	126.81183180	1.472017E-011	6.401739E-013	0	0.000000E+000
1	126.81254510	6.401739E-013	1.472017E-011	1	0.000000E+000
1	126.81258455	1.472017E-011	6.401739E-013	0	0.000000E+000
1	126.81300436	6.401739E-013	1.472017E-011	1	0.000000E+000
1	126.81361292	1.472017E-011	6.401739E-013	0	0.000000E+000
1	126.81413432	6.401739E-013	1.472017E-011	1	0.000000E+000
1	126.81415739	1.472017E-011	6.401739E-013	0	0.000000E+000
1	126.81430742	6.401739E-013	1.472017E-011	1	0.000000E+000
1	126.81445418	1.472017E-011	6.401739E-013	0	0.000000E+000
1	126.81462904	6.401739E-013	1.472017E-011	1	0.000000E+000
1	126.81466038	1.472017E-011	6.401739E-013	0	0.000000E+000
1	126.81570611	6.401739E-013	1.472017E-011	1	0.000000E+000
1	126.81594765	1.472017E-011	6.401739E-013	0	0.000000E+000
1	126.81619356	6.401739E-013	1.472017E-011	1	0.000000E+000
1	126.81634858	1.472017E-011	6.401739E-013	0	0.000000E+000
1	126.81648051	6.401739E-013	1.472017E-011	1	0.000000E+000
1	126.81669626	1.472017E-011	6.401739E-013	0	0.000000E+000
1	126.81757543	6.401739E-013	1.472017E-011	1	0.000000E+000
1	126.81770355	1.472017E-011	6.401739E-013	0	0.000000E+000
1	126.81831898	6.401739E-013	1.472017E-011	1	0.000000E+000
1	126.81851394	1.472017E-011	6.401739E-013	0	0.000000E+000
1	126.81910337	6.401739E-013	1.472017E-011	1	0.000000E+000
1	126.81915554	1.472017E-011	6.401739E-013	0	0.000000E+000
1	126.82016586	6.401739E-013	1.472017E-011	1	0.000000E+000
1	126.82025866	1.472017E-011	6.401739E-013	0	0.000000E+000
1	126.82089593	6.401739E-013	1.472017E-011	1	0.000000E+000
1	126.82134018	1.472017E-011	6.401739E-013	0	0.000000E+000
1	126.82172315	6.401739E-013	1.472017E-011	1	0.000000E+000
1	126.82201464	1.472017E-011	6.401739E-013	0	0.000000E+000
1	126.82325348	6.401739E-013	1.472017E-011	1	0.000000E+000
1	126.82344123	1.472017E-011	6.401739E-013	0	0.000000E+000
1	126.82394022	6.401739E-013	1.472017E-011	1	0.000000E+000
1	126.82452535	1.472017E-011	6.401739E-013	0	0.000000E+000
1	126.82592903	6.401739E-013	1.472017E-011	1	0.000000E+000
1	126.82599853	1.472017E-011	6.401739E-013	0	0.000000E+000
1	126.82612773	6.401739E-013	1.472017E-011	1	0.000000E+000
1	126.82624234	1.472017E-011	6.401739E-013	0	0.000000E+000
1	126.82650826	6.401739E-013	1.472017E-011	1	0.000000E+000
1	126.82680824	1.472017E-011	6.401739E-013	0	0.000000E+000
1	126.82881771	6.401739E-013	1.472017E-011	1	0.000000E+000
1	126.82903722	1.472017E-011	6.401739E-013	0	0.000000E+000
1	126.82908419	6.401739E-013	1.472017E-011	1	0.000000E+000
1	126.82927322	1.472017E-011	6.401739E-013	0	0.000000E+000
1	126.82977633	6.401739E-013	1.472017E-011	1	0.000000E+000
1	126.82986677	1.472017E-011	6.401739E-013	0	0.000000E+000
1	126.82992673	6.401739E-013	1.472017E-011	1	0.000000E+000
1	126.83010956	1.472017E-011	6.401739E-013	0	0.000000E+000
1	126.83053693	6.401739E-013	1.472017E-011	1	0.000000E+000
1	126.83068246	1.472017E-011	6.401739E-013	0	0.000000E+000
1	126.83235278	6.401739E-013	1.472017E-011	1	0.000000E+000
1	126.83239616	1.472017E-011	6.401739E-013	0	0.000000E+000
1	126.83345018	6.401739E-013	1.472017E-011	1	0.000000E+000
1	126.83351124	1.472017E-011	6.401739E-013	0	0.000000E+000
1	126.83463129	6.401739E-013	1.472017E-011	1	0.000000E+000
1	126.83469624	1.472017E-011	6.401739E-013	0	0.000000E+000
1	126.83527709	6.401739E-013	1.472017E-011	1	0.000000E+000
1	126.83540328	1.472017E-011	6.401739E-013	0	0.000000E+000
1	128.30931025	4.226598E-013	1.450266E-011	1	0.000000E+000
1	128.30949955	1.450266E-011	4.226598E-013	0	0.000000E+000
1	128.30990555	4.226598E-013	1.450266E-011	1	0.000000E+000
1	128.31033199	1.450266E-011	4.226598E-013	0	0.000000E+000
1	128.31092841	4.226598E-013	1.450266E-011	1	0.000000E+000
1	128.31144140	1.450266E-011	4.226598E-013	0	0.000000E+000
1	128.31219959	4.226598E-013	1.450266E-011	1	0.000000E+000
1	128.31239441	1.450266E-011	4.226598E-013	0	0.000000E+000
1	128.31420438	4.226598E-013	1.450266E-011	1	0.000000E+000
1	128.31441003	1.450266E-011	4.226598E-013	0	0.000000E+000
1	128.31486760	4.226598E-013	1.450266E-011	1	0.000000E+000
1	128.31505894	1.450266E-011	4.226598E-013	0	0.000000E+000
1	128.31559070	4.226598E-013	1.450266E-011	1	0.000000E+000
1	128.31600177	1.450266E-011	4.226598E-013	0	0.000000E+000
1	128.31748488	4.226598E-013	1.450266E-011	1	0.000000E+000
1	128.31751498	1.450266E-011	4.226598E-013	0	0.000000E+000
1	128.31900962	4.226598E-013	1.450266E-011	1	0.000000E+000
1	128.31944460	1.450266E-011	4.226598E-013	0	0.000000E+000
1	128.31976365	4.226598E-013	1.450266E-011	1	0.000000E+000
1	128.31990388	1.450266E-011	4.226598E-013	0	0.000000E+000
1	128.32010027	4.226598E-013	1.450266E-011	1	0.000000E+000
1	128.32018002	1.450266E-011	4.226598E-013	0	0.000000E+000
1	128.32043380	4.226598E-013	1.450266E-011	1	0.000000E+000
1	128.32072626	1.450266E-011	4.226598E-013	0	0.000000E+000
1	128.32082277	4.226598E-013	1.450266E-011	1	0.000000E+000
1	128.32092252	1.450266E-011	4.226598E-013	0	0.000000E+000
1	128.34476851	4.226598E-013	1.450266E-011	1	0.000000E+000
1	128.34483775	1.450266E-011	4.226598E-013	0	0.000000E+000
1	128.34561640	4.226598E-013	1.450266E-011	1	0.000000E+000
1	128.34642989	1.450266E-011	4.226598E-013	0	0.000000E+000
1	128.34672860	4.226598E-013	1.450266E-011	1	0.000000E+000
1	128.34685744	1.450266E-011	4.226598E-013	0	0.000000E+000
1	128.34745278	4.226598E-013	1.450266E-011	1	0.000000E+000
1	128.34759688	1.450266E-011	4.226598E-013	0	0.000000E+000
1	128.34823664	4.226598E-013	1.450266E-011	1	0.000000E+000
1	128.34861845	1.450266E-011	4.226598E-013	0	0.000000E+000
1	128.34928398	4.226598E-013	1.450266E-011	1	0.000000E+000
1	128.34929195	1.450266E-011	4.226598E-013	0	0.000000E+000
1	128.34953722	4.226598E-013	1.450266E-011	1	0.000000E+000
1	128.34954616	1.450266E-011	4.226598E-013	0	0.000000E+000
1	128.34998023	4.226598E-013	1.450266E-011	1	0.000000E+000
1	128.35013009	1.450266E-011	4.226598E-013	0	0.000000E+000
1	128.35085285	4.226598E-013	1.450266E-011	1	0.000000E+000
1	128.35106753	1.450266E-011	4.226598E-013	0	0.000000E+000
1	128.35254908	4.226598E-013	1.450266E-011	1	0.000000E+000
1	128.35266823	1.450266E-011	4.226598E-013	0	0.000000E+000
1	128.35341038	4.226598E-013	1.450266E-011	1	0.000000E+000
1	128.35363409	1.450266E-011	4.226598E-013	0	0.000000E+000
1	128.35370248	4.226598E-013	1.450266E-011	1	0.000000E+000
1	128.35379793	1.450266E-011	4.226598E-013	0	0.000000E+000
1	128.35472720	4.226598E-013	1.450266E-011	1	0.000000E+000
1	128.35489850	1.450266E-011	4.226598E-013	0	0.000000E+000
1	128.35635453	4.226598E-013	1.450266E-011	1	0.000000E+000
1	128.35675557	1.450266E-011	4.226598E-013	0	0.000000E+000
1	128.35682626	4.226598E-013	1.450266E-011	1	0.000000E+000
1	128.35711281	1.450266E-011	4.226598E-013	0	0.000000E+000
1	128.35780737	4.226598E-013	1.450266E-011	1	0.000000E+000
1	128.35806100	1.450266E-011	4.226598E-013	0	0.000000E+000
1	128.35894631	4.226598E-013	1.450266E-011	1	0.000000E+000
1	128.35917709	1.450266E-011	4.226598E-013	0	0.000000E+000
1	128.35953070	4.226598E-013	1.450266E-011	1	0.000000E+000
1	128.35954226	1.450266E-011	4.226598E-013	0	0.000000E+000
1	128.36115217	4.226598E-013	1.450266E-011	1	0.000000E+000
1	128.36125130	1.450266E-011	4.226598E-013	0	0.000000E+000
1	128.36369488	4.226598E-013	1.450266E-011	1	0.000000E+000
1	128.36415117	1.450266E-011	4.226598E-013	0	0.000000E+000
1	128.36444110	4.226598E-013	1.450266E-011	1	0.000000E+000
1	128.36460339	1.450266E-011	4.226598E-013	0	0.000000E+000
1	128.36466765	4.226598E-013	1.450266E-011	1	0.000000E+000
1	128.36506336	1.450266E-011	4.226598E-013	0	0.000000E+000
1	128.36555165	4.226598E-013	1.450266E-011	1	0.000000E+000
1	128.36574123	1.450266E-011	4.226598E-013	0	0.000000E+000
1	128.36626951	4.226598E-013	1.450266E-011	1	0.000000E+000
1	128.36633989	1.450266E-011	4.226598E-013	0	0.000000E+000
1	129.28693345	5.416176E-013	1.462162E-011	1	0.000000E+000
1	129.28699104	1.462162E-011	5.416176E-013	0	0.000000E+000
1	129.28724544	5.416176E-013	1.462162E-011	1	0.000000E+000
1	129.28730506	1.462162E-011	5.416176E-013	0	0.000000E+000
1	129.28736001	5.416176E-013	1.462162E-011	1	0.000000E+000
1	129.28736849	1.462162E-011	5.416176E-013	0	0.000000E+000
1	129.31022142	5.416176E-013	1.462162E-011	1	0.000000E+000
1	129.31028951	1.462162E-011	5.416176E-013	0	0.000000E+000
1	129.31148307	5.416176E-013	1.462162E-011	1	0.000000E+000
1	129.31187736	1.462162E-011	5.416176E-013	0	0.000000E+000
1	129.31277377	5.416176E-013	1.462162E-011	1	0.000000E+000
1	129.31285772	1.462162E-011	5.416176E-013	0	0.000000E+000
1	129.31353902	5.416176E-013	1.462162E-011	1	0.000000E+000
1	129.31378056	1.462162E-011	5.416176E-013	0	0.000000E+000
1	129.31391376	5.416176E-013	1.462162E-011	1	0.000000E+000
1	129.31405248	1.462162E-011	5.416176E-013	0	0.000000E+000
1	129.31540103	5.416176E-013	1.462162E-011	1	0.000000E+000
1	129.31565662	1.462162E-011	5.416176E-013	0	0.000000E+000
1	129.31585708	5.416176E-013	1.462162E-011	1	0.000000E+000
1	129.31599311	1.462162E-011	5.416176E-013	0	0.000000E+000
1	129.31703200	5.416176E-013	1.462162E-011	1	0.000000E+000
1	129.31804000	1.462162E-011	5.416176E-013	0	0.000000E+000
1	129.31818503	5.416176E-013	1.462162E-011	1	0.000000E+000
1	129.31824114	1.462162E-011	5.416176E-013	0	0.000000E+000
1	129.31864270	5.416176E-013	1.462162E-011	1	0.000000E+000
1	129.31901972	1.462162E-011	5.416176E-013	0	0.000000E+000
1	129.31986797	5.416176E-013	1.462162E-011	1	0.000000E+000
1	129.32011849	1.462162E-011	5.416176E-013	0	0.000000E+000
1	129.32128542	5.416176E-013	1.462162E-011	1	0.000000E+000
1	129.32140793	1.462162E-011	5.416176E-013	0	0.000000E+000
1	129.32153811	5.416176E-013	1.462162E-011	1	0.000000E+000
1	129.32157005	1.462162E-011	5.416176E-013	0	0.000000E+000
1	129.32186318	5.416176E-013	1.462162E-011	1	0.000000E+000
1	129.32191681	1.462162E-011	5.416176E-013	0	0.000000E+000
1	129.32220008	5.416176E-013	1.462162E-011	1	0.000000E+000
1	129.32248034	1.462162E-011	5.416176E-013	0	0.000000E+000
1	129.32417144	5.416176E-013	1.462162E-011	1	0.000000E+000
1	129.32441123	1.462162E-011	5.416176E-013	0	0.000000E+000
1	129.32464213	5.416176E-013	1.462162E-011	1	0.000000E+000
1	129.32510111	1.462162E-011	5.416176E-013	0	0.000000E+000
1	129.32522986	5.416176E-013	1.462162E-011	1	0.000000E+000
1	129.32524327	1.462162E-011	5.416176E-013	0	0.000000E+000
1	129.32579046	5.416176E-013	1.462162E-011	1	0.000000E+000
1	129.32595106	1.462162E-011	5.416176E-013	0	0.000000E+000
1	129.32618857	5.416176E-013	1.462162E-011	1	0.000000E+000
1	129.32627639	1.462162E-011	5.416176E-013	0	0.000000E+000
1	129.32637472	5.416176E-013	1.462162E-011	1	0.000000E+000
1	129.32654149	1.462162E-011	5.416176E-013	0	0.000000E+000
1	129.32774465	5.416176E-013	1.462162E-011	1	0.000000E+000
1	129.32780933	1.462162E-011	5.416176E-013	0	0.000000E+000
1	129.33019571	5.416176E-013	1.462162E-011	1	0.000000E+000
1	129.33043487	1.462162E-011	5.416176E-013	0	0.000000E+000
1	129.33128964	5.416176E-013	1.462162E-011	1	0.000000E+000
1	129.33133534	1.462162E-011	5.416176E-013	0	0.000000E+000
1	129.33282381	5.416176E-013	1.462162E-011	1	0.000000E+000
1	129.33308648	1.462162E-011	5.416176E-013	0	0.000000E+000
1	129.33334862	5.416176E-013	1.462162E-011	1	0.000000E+000
1	129.33342511	1.462162E-011	5.416176E-013	0	0.000000E+000
1	129.33380628	5.416176E-013	1.462162E-011	1	0.000000E+000
1	129.33385592	1.462162E-011	5.416176E-013	0	0.000000E+000
1	129.33595322	5.416176E-013	1.462162E-011	1	0.000000E+000
1	129.33610744	1.462162E-011	5.416176E-013	0	0.000000E+000
1	129.33632063	5.416176E-013	1.462162E-011	1	0.000000E+000
1	129.33667469	1.462162E-011	5.416176E-013	0	0.000000E+000
1	129.33777683	5.416176E-013	1.462162E-011	1	0.000000E+000
1	129.33817751	1.462162E-011	5.416176E-013	0	0.000000E+000
1	129.33906523	5.416176E-013	1.462162E-011	1	0.000000E+000
1	129.33943993	1.462162E-011	5.416176E-013	0	0.000000E+000
1	129.33952456	5.416176E-013	1.462162E-011	1	0.000000E+000
1	129.33976794	1.462162E-011	5.416176E-013	0	0.000000E+000
1	129.33991204	5.416176E-013	1.462162E-011	1	0.000000E+000
1	129.33994103	1.462162E-011	5.416176E-013	0	0.000000E+000
1	130.01450447	3.960477E-013	1.447605E-011	1	0.000000E+000
1	130.01501790	1.447605E-011	3.960477E-013	0	0.000000E+000
1	130.01505625	3.960477E-013	1.447605E-011	1	0.000000E+000
1	130.01589928	1.447605E-011	3.960477E-013	0	0.000000E+000
1	130.01760413	3.960477E-013	1.447605E-011	1	0.000000E+000
1	130.01806806	1.447605E-011	3.960477E-013	0	0.000000E+000
1	130.01841485	3.960477E-013	1.447605E-011	1	0.000000E+000
1	130.01853244	1.447605E-011	3.960477E-013	0	0.000000E+000
1	130.01928159	3.960477E-013	1.447605E-011	1	0.000000E+000
1	130.01973131	1.447605E-011	3.960477E-013	0	0.000000E+000
1	130.02026997	3.960477E-013	1.447605E-011	1	0.000000E+000
1	130.02051374	1.447605E-011	3.960477E-013	0	0.000000E+000
1	130.02100053	3.960477E-013	1.447605E-011	1	0.000000E+000
1	130.02105539	1.447605E-011	3.960477E-013	0	0.000000E+000
1	130.02619747	3.960477E-013	1.447605E-011	1	0.000000E+000
1	130.02632491	1.447605E-011	3.960477E-013	0	0.000000E+000
1	130.02670370	3.960477E-013	1.447605E-011	1	0.000000E+000
1	130.02690521	1.447605E-011	3.960477E-013	0	0.000000E+000
1	130.02794688	3.960477E-013	1.447605E-011	1	0.000000E+000
1	130.02817676	1.447605E-011	3.960477E-013	0	0.000000E+000
1	130.02820905	3.960477E-013	1.447605E-011	1	0.000000E+000
1	130.02828181	1.447605E-011	3.960477E-013	0	0.000000E+000
1	130.03190757	3.960477E-013	1.447605E-011	1	0.000000E+000
1	130.03208353	1.447605E-011	3.960477E-013	0	0.000000E+000
1	130.03285802	3.960477E-013	1.447605E-011	1	0.000000E+000
1	130.03306295	1.447605E-011	3.960477E-013	0	0.000000E+000
1	130.03327797	3.960477E-013	1.447605E-011	1	0.000000E+000
1	130.03368082	1.447605E-011	3.960477E-013	0	0.000000E+000
1	130.03386654	3.960477E-013	1.447605E-011	1	0.000000E+000
1	130.03400398	1.447605E-011	3.960477E-013	0	0.000000E+000
1	130.03425132	3.960477E-013	1.447605E-011	1	0.000000E+000
1	130.03429481	1.447605E-011	3.960477E-013	0	0.000000E+000
1	130.03434459	3.960477E-013	1.447605E-011	1	0.000000E+000
1	130.03451859	1.447605E-011	3.960477E-013	0	0.000000E+000
1	130.03471539	3.960477E-013	1.447605E-011	1	0.000000E+000
1	130.03478890	1.447605E-011	3.960477E-013	0	0.000000E+000
1	130.03485088	3.960477E-013	1.447605E-011	1	0.000000E+000
1	130.03502474	1.447605E-011	3.960477E-013	0	0.000000E+000
1	130.03553839	3.960477E-013	1.447605E-011	1	0.000000E+000
1	130.03563445	1.447605E-011	3.960477E-013	0	0.000000E+000
1	130.03786218	3.960477E-013	1.447605E-011	1	0.000000E+000
1	130.03798229	1.447605E-011	3.960477E-013	0	0.000000E+000
1	130.03876556	3.960477E-013	1.447605E-011	1	0.000000E+000
1	130.03910522	1.447605E-011	3.960477E-013	0	0.000000E+000
1	130.03927243	3.960477E-013	1.447605E-011	1	0.000000E+000
1	130.03933916	1.447605E-011	3.960477E-013	0	0.000000E+000
1	130.04095985	3.960477E-013	1.447605E-011	1	0.000000E+000
1	130.04105617	1.447605E-011	3.960477E-013	0	0.000000E+000
1	130.04132036	3.960477E-013	1.447605E-011	1	0.000000E+000
1	130.04134399	1.447605E-011	3.960477E-013	0	0.000000E+000
1	130.04170390	3.960477E-013	1.447605E-011	1	0.000000E+000
1	130.04227795	1.447605E-011	3.960477E-013	0	0.000000E+000
1	130.04280682	3.960477E-013	1.447605E-011	1	0.000000E+000
1	130.04281951	1.447605E-011	3.960477E-013	0	0.000000E+000
1	130.04293104	3.960477E-013	1.447605E-011	1	0.000000E+000
1	130.04299524	1.447605E-011	3.960477E-013	0	0.000000E+000
1	130.04767419	3.960477E-013	1.447605E-011	1	0.000000E+000
1	130.04771093	1.447605E-011	3.960477E-013	0	0.000000E+000
1	130.04847732	3.960477E-013	1.447605E-011	1	0.000000E+000
1	130.04857860	1.447605E-011	3.960477E-013	0	0.000000E+000
1	130.04940490	3.960477E-013	1.447605E-011	1	0.000000E+000
1	130.04953055	1.447605E-011	3.960477E-013	0	0.000000E+000
1	130.05013258	3.960477E-013	1.447605E-011	1	0.000000E+000
1	130.05019389	1.447605E-011	3.960477E-013	0	0.000000E+000
1	130.05162722	3.960477E-013	1.447605E-011	1	0.000000E+000
1	130.05168578	1.447605E-011	3.960477E-013	0	0.000000E+000
1	130.05197795	3.960477E-013	1.447605E-011	1	0.000000E+000
1	130.05199155	1.447605E-011	3.960477E-013	0	0.000000E+000
1	130.05263505	3.960477E-013	1.447605E-011	1	0.000000E+000
1	130.05282318	1.447605E-011	3.960477E-013	0	0.000000E+000
1	130.05367166	3.960477E-013	1.447605E-011	1	0.000000E+000
1	130.05383204	1.447605E-011	3.960477E-013	0	0.000000E+000
1	130.05391327	3.960477E-013	1.447605E-011	1	0.000000E+000
1	130.05402500	1.447605E-011	3.960477E-013	0	0.000000E+000
1	130.05435762	3.960477E-013	1.447605E-011	1	0.000000E+000
1	130.05464051	1.447605E-011	3.960477E-013	0	0.000000E+000
1	130.05490044	3.960477E-013	1.447605E-011	1	0.000000E+000
1	130.05502120	1.447605E-011	3.960477E-013	0	0.000000E+000
1	130.05511627	3.960477E-013	1.447605E-011	1	0.000000E+000
1	130.05522672	1.447605E-011	3.960477E-013	0	0.000000E+000
1	130.05739493	3.960477E-013	1.447605E-011	1	0.000000E+000
1	130.05770851	1.447605E-011	3.960477E-013	0	0.000000E+000
1	130.05809129	3.960477E-013	1.447605E-011	1	0.000000E+000
1	130.05874623	1.447605E-011	3.960477E-013	0	0.000000E+000
1	130.05878713	3.960477E-013	1.447605E-011	1	0.000000E+000
1	130.05890496	1.447605E-011	3.960477E-013	0	0.000000E+000
1	130.05898559	3.960477E-013	1.447605E-011	1	0.000000E+000
1	130.05924419	1.447605E-011	3.960477E-013	0	0.000000E+000
1	130.05960061	3.960477E-013	1.447605E-011	1	0.000000E+000
1	130.05964766	1.447605E-011	3.960477E-013	0	0.000000E+000
1	130.06035435	3.960477E-013	1.447605E-011	1	0.000000E+000
1	130.06041158	1.447605E-011	3.960477E-013	0	0.000000E+000
1	130.06071969	3.960477E-013	1.447605E-011	1	0.000000E+000
1	130.06102330	1.447605E-011	3.960477E-013	0	0.000000E+000
1	130.06226268	3.960477E-013	1.447605E-011	1	0.000000E+000
1	130.06242671	1.447605E-011	3.960477E-013	0	0.000000E+000
1	130.06245389	3.960477E-013	1.447605E-011	1	0.000000E+000
1	130.06251057	1.447605E-011	3.960477E-013	0	0.000000E+000
1	130.06307954	3.960477E-013	1.447605E-011	1	0.000000E+000
1	130.06312615	1.447605E-011	3.960477E-013	0	0.000000E+000
1	130.06613725	3.960477E-013	1.447605E-011	1	0.000000E+000
1	130.06637770	1.447605E-011	3.960477E-013	0	0.000000E+000
1	130.06764243	3.960477E-013	1.447605E-011	1	0.000000E+000
1	130.06770543	1.447605E-011	3.960477E-013	0	0.000000E+000
1	130.06796643	3.960477E-013	1.447605E-011	1	0.000000E+000
1	130.06812079	1.447605E-011	3.960477E-013	0	0.000000E+000
1	130.07021800	3.960477E-013	1.447605E-011	1	0.000000E+000
1	130.07036738	1.447605E-011	3.960477E-013	0	0.000000E+000
1	130.07143386	3.960477E-013	1.447605E-011	1	0.000000E+000
1	130.07153024	1.447605E-011	3.960477E-013	0	0.000000E+000
1	130.07295967	3.960477E-013	1.447605E-011	1	0.000000E+000
1	130.07297398	1.447605E-011	3.960477E-013	0	0.000000E+000
1	130.07630561	3.960477E-013	1.447605E-011	1	0.000000E+000
1	130.07634647	1.447605E-011	3.960477E-013	0	0.000000E+000
1	130.07669117	3.960477E-013	1.447605E-011	1	0.000000E+000
1	130.07673521	1.447605E-011	3.960477E-013	0	0.000000E+000
1	130.07703147	3.960477E-013	1.447605E-011	1	0.000000E+000
1	130.07729525	1.447605E-011	3.960477E-013	0	0.000000E+000
1	130.07790359	3.960477E-013	1.447605E-011	1	0.000000E+000
1	130.07796293	1.447605E-011	3.960477E-013	0	0.000000E+000
1	130.07834245	3.960477E-013	1.447605E-011	1	0.000000E+000
1	130.07842097	1.447605E-011	3.960477E-013	0	0.000000E+000
1	130.07846881	3.960477E-013	1.447605E-011	1	0.000000E+000
1	130.07874815	1.447605E-011	3.960477E-013	0	0.000000E+000
1	130.07877417	3.960477E-013	1.447605E-011	1	0.000000E+000
1	130.07884921	1.447605E-011	3.960477E-013	0	0.000000E+000
1	130.07947988	3.960477E-013	1.447605E-011	1	0.000000E+000
1	130.07972853	1.447605E-011	3.960477E-013	0	0.000000E+000
1	130.08089699	3.960477E-013	1.447605E-011	1	0.000000E+000
1	130.08100847	1.447605E-011	3.960477E-013	0	0.000000E+000
1	130.08442760	3.960477E-013	1.447605E-011	1	0.000000E+000
1	130.08450193	1.447605E-011	3.960477E-013	0	0.000000E+000
1	130.08457994	3.960477E-013	1.447605E-011	1	0.000000E+000
1	130.08461748	1.447605E-011	3.960477E-013	0	0.000000E+000
1	130.08478985	3.960477E-013	1.447605E-011	1	0.000000E+000
1	130.08514615	1.447605E-011	3.960477E-013	0	0.000000E+000
1	130.08587495	3.960477E-013	1.447605E-011	1	0.000000E+000
1	130.08593720	1.447605E-011	3.960477E-013	0	0.000000E+000
1	130.08666721	3.960477E-013	1.447605E-011	1	0.000000E+000
1	130.08689002	1.447605E-011	3.960477E-013	0	0.000000E+000
1	130.08697447	3.960477E-013	1.447605E-011	1	0.000000E+000
1	130.08710174	1.447605E-011	3.960477E-013	0	0.000000E+000
1	130.08811195	3.960477E-013	1.447605E-011	1	0.000000E+000
1	130.08829488	1.447605E-011	3.960477E-013	0	0.000000E+000
1	130.08917336	3.960477E-013	1.447605E-011	1	0.000000E+000
1	130.08941013	1.447605E-011	3.960477E-013	0	0.000000E+000
1	130.09015620	3.960477E-013	1.447605E-011	1	0.000000E+000
1	130.09024734	1.447605E-011	3.960477E-013	0	0.000000E+000
1	130.09131473	3.960477E-013	1.447605E-011	1	0.000000E+000
1	130.09183920	1.447605E-011	3.960477E-013	0	0.000000E+000
1	130.09340140	3.960477E-013	1.447605E-011	1	0.000000E+000
1	130.09346536	1.447605E-011	3.960477E-013	0	0.000000E+000
1	130.09356722	3.960477E-013	1.447605E-011	1	0.000000E+000
1	130.09382667	1.447605E-011	3.960477E-013	0	0.000000E+000
1	130.09474800	3.960477E-013	1.447605E-011	1	0.000000E+000
1	130.09484431	1.447605E-011	3.960477E-013	0	0.000000E+000
1	130.09683985	3.960477E-013	1.447605E-011	1	0.000000E+000
1	130.09690530	1.447605E-011	3.960477E-013	0	0.000000E+000
1	130.09725961	3.960477E-013	1.447605E-011	1	0.000000E+000
1	130.09745608	1.447605E-011	3.960477E-013	0	0.000000E+000
1	130.09763583	3.960477E-013	1.447605E-011	1	0.000000E+000
1	130.09769444	1.447605E-011	3.960477E-013	0	0.000000E+000
1	130.09827495	3.960477E-013	1.447605E-011	1	0.000000E+000
1	130.09835322	1.447605E-011	3.960477E-013	0	0.000000E+000
1	130.09935426	3.960477E-013	1.447605E-011	1	0.000000E+000
1	130.09962973	1.447605E-011	3.960477E-013	0	0.000000E+000
1	130.10047938	3.960477E-013	1.447605E-011	1	0.000000E+000
1	130.10048372	1.447605E-011	3.960477E-013	0	0.000000E+000
1	130.10063759	3.960477E-013	1.447605E-011	1	0.000000E+000
1	130.10071470	1.447605E-011	3.960477E-013	0	0.000000E+000
1	130.30266122	4.485038E-013	1.452850E-011	1	0.000000E+000
1	130.30286209	1.452850E-011	4.485038E-013	0	0.000000E+000
1	130.30350542	4.485038E-013	1.452850E-011	1	0.000000E+000
1	130.30398125	1.452850E-011	4.485038E-013	0	0.000000E+000
1	130.30433609	4.485038E-013	1.452850E-011	1	0.000000E+000
1	130.30448346	1.452850E-011	4.485038E-013	0	0.000000E+000
1	130.30569621	4.485038E-013	1.452850E-011	1	0.000000E+000
1	130.30592638	1.452850E-011	4.485038E-013	0	0.000000E+000
1	130.30604094	4.485038E-013	1.452850E-011	1	0.000000E+000
1	130.30625795	1.452850E-011	4.485038E-013	0	0.000000E+000
1	130.30766120	4.485038E-013	1.452850E-011	1	0.000000E+000
1	130.30775009	1.452850E-011	4.485038E-013	0	0.000000E+000
1	130.30867611	4.485038E-013	1.452850E-011	1	0.000000E+000
1	130.30885417	1.452850E-011	4.485038E-013	0	0.000000E+000
1	130.30954882	4.485038E-013	1.452850E-011	1	0.000000E+000
1	130.30958395	1.452850E-011	4.485038E-013	0	0.000000E+000
1	130.30967699	4.485038E-013	1.452850E-011	1	0.000000E+000
1	130.30977733	1.452850E-011	4.485038E-013	0	0.000000E+000
1	130.30996412	4.485038E-013	1.452850E-011	1	0.000000E+000
1	130.31014748	1.452850E-011	4.485038E-013	0	0.000000E+000
1	130.31097331	4.485038E-013	1.452850E-011	1	0.000000E+000
1	130.31107821	1.452850E-011	4.485038E-013	0	0.000000E+000
1	130.31228621	4.485038E-013	1.452850E-011	1	0.000000E+000
1	130.31262507	1.452850E-011	4.485038E-013	0	0.000000E+000
1	130.31328014	4.485038E-013	1.452850E-011	1	0.000000E+000
1	130.31352319	1.452850E-011	4.485038E-013	0	0.000000E+000
1	130.31403542	4.485038E-013	1.452850E-011	1	0.000000E+000
1	130.31429430	1.452850E-011	4.485038E-013	0	0.000000E+000
1	130.31484202	4.485038E-013	1.452850E-011	1	0.000000E+000
1	130.31521540	1.452850E-011	4.485038E-013	0	0.000000E+000
1	130.31531604	4.485038E-013	1.452850E-011	1	0.000000E+000
1	130.31551778	1.452850E-011	4.485038E-013	0	0.000000E+000
1	130.31581466	4.485038E-013	1.452850E-011	1	0.000000E+000
1	130.31594110	1.452850E-011	4.485038E-013	0	0.000000E+000
1	130.31663173	4.485038E-013	1.452850E-011	1	0.000000E+000
1	130.31676786	1.452850E-011	4.485038E-013	0	0.000000E+000
1	130.31789917	4.485038E-013	1.452850E-011	1	0.000000E+000
1	130.31815963	1.452850E-011	4.485038E-013	0	0.000000E+000
1	130.31820857	4.485038E-013	1.452850E-011	1	0.000000E+000
1	130.31859033	1.452850E-011	4.485038E-013	0	0.000000E+000
1	130.31896771	4.485038E-013	1.452850E-011	1	0.000000E+000
1	130.31939055	1.452850E-011	4.485038E-013	0	0.000000E+000
1	130.32058705	4.485038E-013	1.452850E-011	1	0.000000E+000
1	130.32064626	1.452850E-011	4.485038E-013	0	0.000000E+000
1	130.32072616	4.485038E-013	1.452850E-011	1	0.000000E+000
1	130.32112006	1.452850E-011	4.485038E-013	0	0.000000E+000
1	130.32169258	4.485038E-013	1.452850E-011	1	0.000000E+000
1	130.32194280	1.452850E-011	4.485038E-013	0	0.000000E+000
1	130.32201590	4.485038E-013	1.452850E-011	1	0.000000E+000
1	130.32216349	1.452850E-011	4.485038E-013	0	0.000000E+000
1	130.32235665	4.485038E-013	1.452850E-011	1	0.000000E+000
1	130.32266620	1.452850E-011	4.485038E-013	0	0.000000E+000
1	130.32284626	4.485038E-013	1.452850E-011	1	0.000000E+000
1	130.32292175	1.452850E-011	4.485038E-013	0	0.000000E+000
1	130.32321436	4.485038E-013	1.452850E-011	1	0.000000E+000
1	130.32343683	1.452850E-011	4.485038E-013	0	0.000000E+000
1	130.32350293	4.485038E-013	1.452850E-011	1	0.000000E+000
1	130.32377317	1.452850E-011	4.485038E-013	0	0.000000E+000
1	130.32541265	4.485038E-013	1.452850E-011	1	0.000000E+000
1	130.32559215	1.452850E-011	4.485038E-013	0	0.000000E+000
1	130.32586955	4.485038E-013	1.452850E-011	1	0.000000E+000
1	130.32592361	1.452850E-011	4.485038E-013	0	0.000000E+000
1	130.32647484	4.485038E-013	1.452850E-011	1	0.000000E+000
1	130.32657912	1.452850E-011	4.485038E-013	0	0.000000E+000
1	130.32713413	4.485038E-013	1.452850E-011	1	0.000000E+000
1	130.32721926	1.452850E-011	4.485038E-013	0	0.000000E+000
1	130.32802641	4.485038E-013	1.452850E-011	1	0.000000E+000
1	130.32859834	1.452850E-011	4.485038E-013	0	0.000000E+000
1	130.32883593	4.485038E-013	1.452850E-011	1	0.000000E+000
1	130.32925671	1.452850E-011	4.485038E-013	0	0.000000E+000
1	130.33044775	4.485038E-013	1.452850E-011	1	0.000000E+000
1	130.33064508	1.452850E-011	4.485038E-013	0	0.000000E+000
1	130.33195588	4.485038E-013	1.452850E-011	1	0.000000E+000
1	130.33196511	1.452850E-011	4.485038E-013	0	0.000000E+000
1	130.33342317	4.485038E-013	1.452850E-011	1	0.000000E+000
1	130.33353670	1.452850E-011	4.485038E-013	0	0.000000E+000
1	130.33360845	4.485038E-013	1.452850E-011	1	0.000000E+000
1	130.33369381	1.452850E-011	4.485038E-013	0	0.000000E+000
1	130.33370977	4.485038E-013	1.452850E-011	1	0.000000E+000
1	130.33402681	1.452850E-011	4.485038E-013	0	0.000000E+000
1	130.33448240	4.485038E-013	1.452850E-011	1	0.000000E+000
1	130.33533480	1.452850E-011	4.485038E-013	0	0.000000E+000
1	130.33614897	4.485038E-013	1.452850E-011	1	0.000000E+000
1	130.33633318	1.452850E-011	4.485038E-013	0	0.000000E+000
1	130.33755338	4.485038E-013	1.452850E-011	1	0.000000E+000
1	130.33760028	1.452850E-011	4.485038E-013	0	0.000000E+000
1	130.33786900	4.485038E-013	1.452850E-011	1	0.000000E+000
1	130.33807230	1.452850E-011	4.485038E-013	0	0.000000E+000
1	130.33841753	4.485038E-013	1.452850E-011	1	0.000000E+000
1	130.33846774	1.452850E-011	4.485038E-013	0	0.000000E+000
1	130.33851008	4.485038E-013	1.452850E-011	1	0.000000E+000
1	130.33876815	1.452850E-011	4.485038E-013	0	0.000000E+000
1	130.33978868	4.485038E-013	1.452850E-011	1	0.000000E+000
1	130.33993538	1.452850E-011	4.485038E-013	0	0.000000E+000
1	130.34035264	4.485038E-013	1.452850E-011	1	0.000000E+000
1	130.34041352	1.452850E-011	4.485038E-013	0	0.000000E+000
1	130.34043653	4.485038E-013	1.452850E-011	1	0.000000E+000
1	130.34076150	1.452850E-011	4.485038E-013	0	0.000000E+000
1	130.34183978	4.485038E-013	1.452850E-011	1	0.000000E+000
1	130.34204033	1.452850E-011	4.485038E-013	0	0.000000E+000
1	130.34243500	4.485038E-013	1.452850E-011	1	0.000000E+000
1	130.34252942	1.452850E-011	4.485038E-013	0	0.000000E+000
1	130.34338912	4.485038E-013	1.452850E-011	1	0.000000E+000
1	130.34356582	1.452850E-011	4.485038E-013	0	0.000000E+000
1	130.34423347	4.485038E-013	1.452850E-011	1	0.000000E+000
1	130.34430657	1.452850E-011	4.485038E-013	0	0.000000E+000
1	130.34444076	4.485038E-013	1.452850E-011	1	0.000000E+000
1	130.34457218	1.452850E-011	4.485038E-013	0	0.000000E+000
1	130.34488818	4.485038E-013	1.452850E-011	1	0.000000E+000
1	130.34498373	1.452850E-011	4.485038E-013	0	0.000000E+000
1	130.34503123	4.485038E-013	1.452850E-011	1	0.000000E+000
1	130.34522786	1.452850E-011	4.485038E-013	0	0.000000E+000
1	130.34573614	4.485038E-013	1.452850E-011	1	0.000000E+000
1	130.34580378	1.452850E-011	4.485038E-013	0	0.000000E+000
1	130.34744959	4.485038E-013	1.452850E-011	1	0.000000E+000
1	130.34748742	1.452850E-011	4.485038E-013	0	0.000000E+000
1	130.34755751	4.485038E-013	1.452850E-011	1	0.000000E+000
1	130.34767216	1.452850E-011	4.485038E-013	0	0.000000E+000
1	130.34884960	4.485038E-013	1.452850E-011	1	0.000000E+000
1	130.34892083	1.452850E-011	4.485038E-013	0	0.000000E+000
1	130.35119179	4.485038E-013	1.452850E-011	1	0.000000E+000
1	130.35126578	1.452850E-011	4.485038E-013	0	0.000000E+000
1	130.35140216	4.485038E-013	1.452850E-011	1	0.000000E+000
1	130.35152898	1.452850E-011	4.485038E-013	0	0.000000E+000
1	130.35279508	4.485038E-013	1.452850E-011	1	0.000000E+000
1	130.35284426	1.452850E-011	4.485038E-013	0	0.000000E+000
1	130.35311397	4.485038E-013	1.452850E-011	1	0.000000E+000
1	130.35340894	1.452850E-011	4.485038E-013	0	0.000000E+000
1	130.35360867	4.485038E-013	1.452850E-011	1	0.000000E+000
1	130.35366979	1.452850E-011	4.485038E-013	0	0.000000E+000
1	130.35374916	4.485038E-013	1.452850E-011	1	0.000000E+000
1	130.35385884	1.452850E-011	4.485038E-013	0	0.000000E+000
1	130.35487014	4.485038E-013	1.452850E-011	1	0.000000E+000
1	130.35495911	1.452850E-011	4.485038E-013	0	0.000000E+000
1	130.35505161	4.485038E-013	1.452850E-011	1	0.000000E+000
1	130.35513506	1.452850E-011	4.485038E-013	0	0.000000E+000
1	130.35567513	4.485038E-013	1.452850E-011	1	0.000000E+000
1	130.35588249	1.452850E-011	4.485038E-013	0	0.000000E+000
1	130.35622897	4.485038E-013	1.452850E-011	1	0.000000E+000
1	130.35626011	1.452850E-011	4.485038E-013	0	0.000000E+000
1	130.35916991	4.485038E-013	1.452850E-011	1	0.000000E+000
1	130.35946607	1.452850E-011	4.485038E-013	0	0.000000E+000
1	130.36200044	4.485038E-013	1.452850E-011	1	0.000000E+000
1	130.36205093	1.452850E-011	4.485038E-013	0	0.000000E+000
1	130.36217367	4.485038E-013	1.452850E-011	1	0.000000E+000
1	130.36221873	1.452850E-011	4.485038E-013	0	0.000000E+000
1	130.36267527	4.485038E-013	1.452850E-011	1	0.000000E+000
1	130.36273665	1.452850E-011	4.485038E-013	0	0.000000E+000
1	130.36277821	4.485038E-013	1.452850E-011	1	0.000000E+000
1	130.36298127	1.452850E-011	4.485038E-013	0	0.000000E+000
1	136.13483883	3.491816E-013	1.442918E-011	1	0.000000E+000
1	136.13489921	1.442918E-011	3.491816E-013	0	0.000000E+000
1	136.13536884	3.491816E-013	1.442918E-011	1	0.000000E+000
1	136.13594764	1.442918E-011	3.491816E-013	0	0.000000E+000
1	136.13600267	3.491816E-013	1.442918E-011	1	0.000000E+000
1	136.13603549	1.442918E-011	3.491816E-013	0	0.000000E+000
1	136.13611650	3.491816E-013	1.442918E-011	1	0.000000E+000
1	136.13641116	1.442918E-011	3.491816E-013	0	0.000000E+000
1	136.13679677	3.491816E-013	1.442918E-011	1	0.000000E+000
1	136.13712167	1.442918E-011	3.491816E-013	0	0.000000E+000
1	136.13773383	3.491816E-013	1.442918E-011	1	0.000000E+000
1	136.13779885	1.442918E-011	3.491816E-013	0	0.000000E+000
1	136.13802416	3.491816E-013	1.442918E-011	1	0.000000E+000
1	136.13840071	1.442918E-011	3.491816E-013	0	0.000000E+000
1	136.13847231	3.491816E-013	1.442918E-011	1	0.000000E+000
1	136.13862380	1.442918E-011	3.491816E-013	0	0.000000E+000
1	136.13870134	3.491816E-013	1.442918E-011	1	0.000000E+000
1	136.13875479	1.442918E-011	3.491816E-013	0	0.000000E+000
1	136.13878941	3.491816E-013	1.442918E-011	1	0.000000E+000
1	136.13886289	1.442918E-011	3.491816E-013	0	0.000000E+000
1	136.14051793	3.491816E-013	1.442918E-011	1	0.000000E+000
1	136.14081832	1.442918E-011	3.491816E-013	0	0.000000E+000
1	136.14133440	3.491816E-013	1.442918E-011	1	0.000000E+000
1	136.14145475	1.442918E-011	3.491816E-013	0	0.000000E+000
1	136.14240667	3.491816E-013	1.442918E-011	1	0.000000E+000
1	136.14253872	1.442918E-011	3.491816E-013	0	0.000000E+000
1	136.14389710	3.491816E-013	1.442918E-011	1	0.000000E+000
1	136.14416141	1.442918E-011	3.491816E-013	0	0.000000E+000
1	136.14423411	3.491816E-013	1.442918E-011	1	0.000000E+000
1	136.14432051	1.442918E-011	3.491816E-013	0	0.000000E+000
1	136.14546677	3.491816E-013	1.442918E-011	1	0.000000E+000
1	136.14565344	1.442918E-011	3.491816E-013	0	0.000000E+000
1	136.14575687	3.491816E-013	1.442918E-011	1	0.000000E+000
1	136.14587028	1.442918E-011	3.491816E-013	0	0.000000E+000
1	136.14678969	3.491816E-013	1.442918E-011	1	0.000000E+000
1	136.14702774	1.442918E-011	3.491816E-013	0	0.000000E+000
1	136.14827225	3.491816E-013	1.442918E-011	1	0.000000E+000
1	136.14834441	1.442918E-011	3.491816E-013	0	0.000000E+000
1	136.14877922	3.491816E-013	1.442918E-011	1	0.000000E+000
1	136.14895857	1.442918E-011	3.491816E-013	0	0.000000E+000
1	136.14904319	3.491816E-013	1.442918E-011	1	0.000000E+000
1	136.14924703	1.442918E-011	3.491816E-013	0	0.000000E+000
1	136.14981156	3.491816E-013	1.442918E-011	1	0.000000E+000
1	136.15002741	1.442918E-011	3.491816E-013	0	0.000000E+000
1	136.15061027	3.491816E-013	1.442918E-011	1	0.000000E+000
1	136.15075928	1.442918E-011	3.491816E-013	0	0.000000E+000
1	136.15088762	3.491816E-013	1.442918E-011	1	0.000000E+000
1	136.15115315	1.442918E-011	3.491816E-013	0	0.000000E+000
1	136.15121058	3.491816E-013	1.442918E-011	1	0.000000E+000
1	136.15134900	1.442918E-011	3.491816E-013	0	0.000000E+000
1	136.15206552	3.491816E-013	1.442918E-011	1	0.000000E+000
1	136.15237745	1.442918E-011	3.491816E-013	0	0.000000E+000
1	136.15361656	3.491816E-013	1.442918E-011	1	0.000000E+000
1	136.15365504	1.442918E-011	3.491816E-013	0	0.000000E+000
1	136.15462342	3.491816E-013	1.442918E-011	1	0.000000E+000
1	136.15516858	1.442918E-011	3.491816E-013	0	0.000000E+000
1	136.15564621	3.491816E-013	1.442918E-011	1	0.000000E+000
1	136.15596981	1.442918E-011	3.491816E-013	0	0.000000E+000
1	136.15772717	3.491816E-013	1.442918E-011	1	0.000000E+000
1	136.15792083	1.442918E-011	3.491816E-013	0	0.000000E+000
1	136.15873856	3.491816E-013	1.442918E-011	1	0.000000E+000
1	136.15876131	1.442918E-011	3.491816E-013	0	0.000000E+000
1	136.15895087	3.491816E-013	1.442918E-011	1	0.000000E+000
1	136.15932602	1.442918E-011	3.491816E-013	0	0.000000E+000
1	136.15944265	3.491816E-013	1.442918E-011	1	0.000000E+000
1	136.15951809	1.442918E-011	3.491816E-013	0	0.000000E+000
1	136.15955686	3.491816E-013	1.442918E-011	1	0.000000E+000
1	136.15986035	1.442918E-011	3.491816E-013	0	0.000000E+000
1	136.15990356	3.491816E-013	1.442918E-011	1	0.000000E+000
1	136.16057852	1.442918E-011	3.491816E-013	0	0.000000E+000
1	136.16235565	3.491816E-013	1.442918E-011	1	0.000000E+000
1	136.16257822	1.442918E-011	3.491816E-013	0	0.000000E+000
1	136.16355921	3.491816E-013	1.442918E-011	1	0.000000E+000
1	136.16392493	1.442918E-011	3.491816E-013	0	0.000000E+000
1	136.16429991	3.491816E-013	1.442918E-011	1	0.000000E+000
1	136.16441945	1.442918E-011	3.491816E-013	0	0.000000E+000
1	136.16550103	3.491816E-013	1.442918E-011	1	0.000000E+000
1	136.16596590	1.442918E-011	3.491816E-013	0	0.000000E+000
1	136.16616322	3.491816E-013	1.442918E-011	1	0.000000E+000
1	136.16622532	1.442918E-011	3.491816E-013	0	0.000000E+000
1	136.16667249	3.491816E-013	1.442918E-011	1	0.000000E+000
1	136.16670531	1.442918E-011	3.491816E-013	0	0.000000E+000
1	136.16677134	3.491816E-013	1.442918E-011	1	0.000000E+000
1	136.16680517	1.442918E-011	3.491816E-013	0	0.000000E+000
1	136.16683534	3.491816E-013	1.442918E-011	1	0.000000E+000
1	136.16700231	1.442918E-011	3.491816E-013	0	0.000000E+000
1	136.16712257	3.491816E-013	1.442918E-011	1	0.000000E+000
1	136.16716614	1.442918E-011	3.491816E-013	0	0.000000E+000
1	136.16818102	3.491816E-013	1.442918E-011	1	0.000000E+000
1	136.16821879	1.442918E-011	3.491816E-013	0	0.000000E+000
1	136.16832148	3.491816E-013	1.442918E-011	1	0.000000E+000
1	136.16846916	1.442918E-011	3.491816E-013	0	0.000000E+000
1	136.16888103	3.491816E-013	1.442918E-011	1	0.000000E+000
1	136.16916576	1.442918E-011	3.491816E-013	0	0.000000E+000
1	136.17018946	3.491816E-013	1.442918E-011	1	0.000000E+000
1	136.17030855	1.442918E-011	3.491816E-013	0	0.000000E+000
1	136.17050861	3.491816E-013	1.442918E-011	1	0.000000E+000
1	136.17057920	1.442918E-011	3.491816E-013	0	0.000000E+000
1	136.17068477	3.491816E-013	1.442918E-011	1	0.000000E+000
1	136.17079504	1.442918E-011	3.491816E-013	0	0.000000E+000
1	136.17085813	3.491816E-013	1.442918E-011	1	0.000000E+000
1	136.17091467	1.442918E-011	3.491816E-013	0	0.000000E+000
1	136.17179076	3.491816E-013	1.442918E-011	1	0.000000E+000
1	136.17189323	1.442918E-011	3.491816E-013	0	0.000000E+000
1	136.17202552	3.491816E-013	1.442918E-011	1	0.000000E+000
1	136.17224395	1.442918E-011	3.491816E-013	0	0.000000E+000
1	136.17526412	3.491816E-013	1.442918E-011	1	0.000000E+000
1	136.17553662	1.442918E-011	3.491816E-013	0	0.000000E+000
1	136.17565737	3.491816E-013	1.442918E-011	1	0.000000E+000
1	136.17613677	1.442918E-011	3.491816E-013	0	0.000000E+000
1	136.17677954	3.491816E-013	1.442918E-011	1	0.000000E+000
1	136.17690474	1.442918E-011	3.491816E-013	0	0.000000E+000
1	136.17705477	3.491816E-013	1.442918E-011	1	0.000000E+000
1	136.17707063	1.442918E-011	3.491816E-013	0	0.000000E+000
1	136.17744804	3.491816E-013	1.442918E-011	1	0.000000E+000
1	136.17754078	1.442918E-011	3.491816E-013	0	0.000000E+000
1	136.17821572	3.491816E-013	1.442918E-011	1	0.000000E+000
1	136.17851280	1.442918E-011	3.491816E-013	0	0.000000E+000
1	136.17875546	3.491816E-013	1.442918E-011	1	0.000000E+000
1	136.17893351	1.442918E-011	3.491816E-013	0	0.000000E+000
1	136.18038391	3.491816E-013	1.442918E-011	1	0.000000E+000
1	136.18045475	1.442918E-011	3.491816E-013	0	0.000000E+000
1	136.18238523	3.491816E-013	1.442918E-011	1	0.000000E+000
1	136.18294450	1.442918E-011	3.491816E-013	0	0.000000E+000
1	136.18327765	3.491816E-013	1.442918E-011	1	0.000000E+000
1	136.18367441	1.442918E-011	3.491816E-013	0	0.000000E+000
1	136.18396325	3.491816E-013	1.442918E-011	1	0.000000E+000
1	136.18422126	1.442918E-011	3.491816E-013	0	0.000000E+000
1	136.18497561	3.491816E-013	1.442918E-011	1	0.000000E+000
1	136.18501599	1.442918E-011	3.491816E-013	0	0.000000E+000
1	136.18754793	3.491816E-013	1.442918E-011	1	0.000000E+000
1	136.18763900	1.442918E-011	3.491816E-013	0	0.000000E+000
1	136.18816815	3.491816E-013	1.442918E-011	1	0.000000E+000
1	136.18828260	1.442918E-011	3.491816E-013	0	0.000000E+000
1	136.18925457	3.491816E-013	1.442918E-011	1	0.000000E+000
1	136.18927739	1.442918E-011	3.491816E-013	0	0.000000E+000
1	136.19003144	3.491816E-013	1.442918E-011	1	0.000000E+000
1	136.19013308	1.442918E-011	3.491816E-013	0	0.000000E+000
1	136.19155769	3.491816E-013	1.442918E-011	1	0.000000E+000
1	136.19182125	1.442918E-011	3.491816E-013	0	0.000000E+000
1	136.19300638	3.491816E-013	1.442918E-011	1	0.000000E+000
1	136.19324192	1.442918E-011	3.491816E-013	0	0.000000E+000
1	136.19342870	3.491816E-013	1.442918E-011	1	0.000000E+000
1	136.19356704	1.442918E-011	3.491816E-013	0	0.000000E+000
1	136.19410922	3.491816E-013	1.442918E-011	1	0.000000E+000
1	136.19438865	1.442918E-011	3.491816E-013	0	0.000000E+000
1	136.19442962	3.491816E-013	1.442918E-011	1	0.000000E+000
1	136.19495813	1.442918E-011	3.491816E-013	0	0.000000E+000
1	136.19498561	3.491816E-013	1.442918E-011	1	0.000000E+000
1	136.19501420	1.442918E-011	3.491816E-013	0	0.000000E+000
1	136.19511536	3.491816E-013	1.442918E-011	1	0.000000E+000
1	136.19530997	1.442918E-011	3.491816E-013	0	0.000000E+000
1	136.19567391	3.491816E-013	1.442918E-011	1	0.000000E+000
1	136.19575185	1.442918E-011	3.491816E-013	0	0.000000E+000
1	136.19672505	3.491816E-013	1.442918E-011	1	0.000000E+000
1	136.19677252	1.442918E-011	3.491816E-013	0	0.000000E+000
1	136.19698761	3.491816E-013	1.442918E-011	1	0.000000E+000
1	136.19720658	1.442918E-011	3.491816E-013	0	0.000000E+000
1	136.19817714	3.491816E-013	1.442918E-011	1	0.000000E+000
1	136.19834235	1.442918E-011	3.491816E-013	0	0.000000E+000
1	136.19924513	3.491816E-013	1.442918E-011	1	0.000000E+000
1	136.19932496	1.442918E-011	3.491816E-013	0	0.000000E+000
1	136.19980753	3.491816E-013	1.442918E-011	1	0.000000E+000
1	136.20003281	1.442918E-011	3.491816E-013	0	0.000000E+000
1	136.20270511	3.491816E-013	1.442918E-011	1	0.000000E+000
1	136.20283463	1.442918E-011	3.491816E-013	0	0.000000E+000
1	136.20379557	3.491816E-013	1.442918E-011	1	0.000000E+000
1	136.20389385	1.442918E-011	3.491816E-013	0	0.000000E+000
1	136.20525426	3.491816E-013	1.442918E-011	1	0.000000E+000
1	136.20530998	1.442918E-011	3.491816E-013	0	0.000000E+000
1	136.20640384	3.491816E-013	1.442918E-011	1	0.000000E+000
1	136.20644796	1.442918E-011	3.491816E-013	0	0.000000E+000
1	136.20741634	3.491816E-013	1.442918E-011	1	0.000000E+000
1	136.20754186	1.442918E-011	3.491816E-013	0	0.000000E+000
1	136.20775004	3.491816E-013	1.442918E-011	1	0.000000E+000
1	136.20796129	1.442918E-011	3.491816E-013	0	0.000000E+000
1	136.20813190	3.491816E-013	1.442918E-011	1	0.000000E+000
1	136.20829524	1.442918E-011	3.491816E-013	0	0.000000E+000
1	136.20839137	3.491816E-013	1.442918E-011	1	0.000000E+000
1	136.20859919	1.442918E-011	3.491816E-013	0	0.000000E+000
1	136.21011208	3.491816E-013	1.442918E-011	1	0.000000E+000
1	136.21029877	1.442918E-011	3.491816E-013	0	0.000000E+000
1	136.68922398	3.949215E-013	1.447492E-011	1	0.000000E+000
1	136.68925500	1.447492E-011	3.949215E-013	0	0.000000E+000
1	136.69311621	3.949215E-013	1.447492E-011	1	0.000000E+000
1	136.69347654	1.447492E-011	3.949215E-013	0	0.000000E+000
1	136.69393780	3.949215E-013	1.447492E-011	1	0.000000E+000
1	136.69413834	1.447492E-011	3.949215E-013	0	0.000000E+000
1	136.69497413	3.949215E-013	1.447492E-011	1	0.000000E+000
1	136.69520931	1.447492E-011	3.949215E-013	0	0.000000E+000
1	136.69679595	3.949215E-013	1.447492E-011	1	0.000000E+000
1	136.69687585	1.447492E-011	3.949215E-013	0	0.000000E+000
1	136.69728343	3.949215E-013	1.447492E-011	1	0.000000E+000
1	136.69738958	1.447492E-011	3.949215E-013	0	0.000000E+000
1	136.69764583	3.949215E-013	1.447492E-011	1	0.000000E+000
1	136.69770058	1.447492E-011	3.949215E-013	0	0.000000E+000
1	136.69875758	3.949215E-013	1.447492E-011	1	0.000000E+000
1	136.69923081	1.447492E-011	3.949215E-013	0	0.000000E+000
1	136.70066440	3.949215E-013	1.447492E-011	1	0.000000E+000
1	136.70107208	1.447492E-011	3.949215E-013	0	0.000000E+000
1	136.70108398	3.949215E-013	1.447492E-011	1	0.000000E+000
1	136.70136456	1.447492E-011	3.949215E-013	0	0.000000E+000
1	136.70221559	3.949215E-013	1.447492E-011	1	0.000000E+000
1	136.70231643	1.447492E-011	3.949215E-013	0	0.000000E+000
1	136.70369491	3.949215E-013	1.447492E-011	1	0.000000E+000
1	136.70403916	1.447492E-011	3.949215E-013	0	0.000000E+000
1	136.70444825	3.949215E-013	1.447492E-011	1	0.000000E+000
1	136.70448176	1.447492E-011	3.949215E-013	0	0.000000E+000
1	136.70493433	3.949215E-013	1.447492E-011	1	0.000000E+000
1	136.70511051	1.447492E-011	3.949215E-013	0	0.000000E+000
1	136.70561260	3.949215E-013	1.447492E-011	1	0.000000E+000
1	136.70562614	1.447492E-011	3.949215E-013	0	0.000000E+000
1	136.70663582	3.949215E-013	1.447492E-011	1	0.000000E+000
1	136.70698143	1.447492E-011	3.949215E-013	0	0.000000E+000
1	136.70720647	3.949215E-013	1.447492E-011	1	0.000000E+000
1	136.70735021	1.447492E-011	3.949215E-013	0	0.000000E+000
1	136.70741387	3.949215E-013	1.447492E-011	1	0.000000E+000
1	136.70769796	1.447492E-011	3.949215E-013	0	0.000000E+000
1	136.70771026	3.949215E-013	1.447492E-011	1	0.000000E+000
1	136.70843474	1.447492E-011	3.949215E-013	0	0.000000E+000
1	136.70934375	3.949215E-013	1.447492E-011	1	0.000000E+000
1	136.70941339	1.447492E-011	3.949215E-013	0	0.000000E+000
1	136.70952298	3.949215E-013	1.447492E-011	1	0.000000E+000
1	136.70955528	1.447492E-011	3.949215E-013	0	0.000000E+000
1	136.70961268	3.949215E-013	1.447492E-011	1	0.000000E+000
1	136.70970118	1.447492E-011	3.949215E-013	0	0.000000E+000
1	136.71010431	3.949215E-013	1.447492E-011	1	0.000000E+000
1	136.71063445	1.447492E-011	3.949215E-013	0	0.000000E+000
1	136.71094518	3.949215E-013	1.447492E-011	1	0.000000E+000
1	136.71125342	1.447492E-011	3.949215E-013	0	0.000000E+000
1	136.71234374	3.949215E-013	1.447492E-011	1	0.000000E+000
1	136.71254615	1.447492E-011	3.949215E-013	0	0.000000E+000
1	136.71465253	3.949215E-013	1.447492E-011	1	0.000000E+000
1	136.71472228	1.447492E-011	3.949215E-013	0	0.000000E+000
1	136.71515606	3.949215E-013	1.447492E-011	1	0.000000E+000
1	136.71517561	1.447492E-011	3.949215E-013	0	0.000000E+000
1	136.71779985	3.949215E-013	1.447492E-011	1	0.000000E+000
1	136.71817712	1.447492E-011	3.949215E-013	0	0.000000E+000
1	136.71832118	3.949215E-013	1.447492E-011	1	0.000000E+000
1	136.71867765	1.447492E-011	3.949215E-013	0	0.000000E+000
1	136.71875804	3.949215E-013	1.447492E-011	1	0.000000E+000
1	136.71878214	1.447492E-011	3.949215E-013	0	0.000000E+000
1	136.72040206	3.949215E-013	1.447492E-011	1	0.000000E+000
1	136.72041971	1.447492E-011	3.949215E-013	0	0.000000E+000
1	136.72216185	3.949215E-013	1.447492E-011	1	0.000000E+000
1	136.72261199	1.447492E-011	3.949215E-013	0	0.000000E+000
1	136.72297091	3.949215E-013	1.447492E-011	1	0.000000E+000
1	136.72304189	1.447492E-011	3.949215E-013	0	0.000000E+000
1	136.72305749	3.949215E-013	1.447492E-011	1	0.000000E+000
1	136.72319194	1.447492E-011	3.949215E-013	0	0.000000E+000
1	136.72482057	3.949215E-013	1.447492E-011	1	0.000000E+000
1	136.72491543	1.447492E-011	3.949215E-013	0	0.000000E+000
1	136.72512989	3.949215E-013	1.447492E-011	1	0.000000E+000
1	136.72524079	1.447492E-011	3.949215E-013	0	0.000000E+000
1	136.72552440	3.949215E-013	1.447492E-011	1	0.000000E+000
1	136.72603345	1.447492E-011	3.949215E-013	0	0.000000E+000
1	136.72675442	3.949215E-013	1.447492E-011	1	0.000000E+000
1	136.72693755	1.447492E-011	3.949215E-013	0	0.000000E+000
1	136.72743069	3.949215E-013	1.447492E-011	1	0.000000E+000
1	136.72766182	1.447492E-011	3.949215E-013	0	0.000000E+000
1	136.72802324	3.949215E-013	1.447492E-011	1	0.000000E+000
1	136.72831987	1.447492E-011	3.949215E-013	0	0.000000E+000
1	136.72847950	3.949215E-013	1.447492E-011	1	0.000000E+000
1	136.72857166	1.447492E-011	3.949215E-013	0	0.000000E+000
1	136.72932903	3.949215E-013	1.447492E-011	1	0.000000E+000
1	136.72944308	1.447492E-011	3.949215E-013	0	0.000000E+000
1	136.72958996	3.949215E-013	1.447492E-011	1	0.000000E+000
1	136.72977271	1.447492E-011	3.949215E-013	0	0.000000E+000
1	136.72983926	3.949215E-013	1.447492E-011	1	0.000000E+000
1	136.72986911	1.447492E-011	3.949215E-013	0	0.000000E+000
1	136.73016866	3.949215E-013	1.447492E-011	1	0.000000E+000
1	136.73086515	1.447492E-011	3.949215E-013	0	0.000000E+000
1	136.73202562	3.949215E-013	1.447492E-011	1	0.000000E+000
1	136.73218468	1.447492E-011	3.949215E-013	0	0.000000E+000
1	136.73227426	3.949215E-013	1.447492E-011	1	0.000000E+000
1	136.73228027	1.447492E-011	3.949215E-013	0	0.000000E+000
1	136.73247332	3.949215E-013	1.447492E-011	1	0.000000E+000
1	136.73253686	1.447492E-011	3.949215E-013	0	0.000000E+000
1	136.73267637	3.949215E-013	1.447492E-011	1	0.000000E+000
1	136.73306328	1.447492E-011	3.949215E-013	0	0.000000E+000
1	136.73338592	3.949215E-013	1.447492E-011	1	0.000000E+000
1	136.73372113	1.447492E-011	3.949215E-013	0	0.000000E+000
1	136.73531296	3.949215E-013	1.447492E-011	1	0.000000E+000
1	136.73542786	1.447492E-011	3.949215E-013	0	0.000000E+000
1	136.73605895	3.949215E-013	1.447492E-011	1	0.000000E+000
1	136.73615659	1.447492E-011	3.949215E-013	0	0.000000E+000
1	136.73726261	3.949215E-013	1.447492E-011	1	0.000000E+000
1	136.73728449	1.447492E-011	3.949215E-013	0	0.000000E+000
1	136.73735174	3.949215E-013	1.447492E-011	1	0.000000E+000
1	136.73768413	1.447492E-011	3.949215E-013	0	0.000000E+000
1	136.73795279	3.949215E-013	1.447492E-011	1	0.000000E+000
1	136.73803526	1.447492E-011	3.949215E-013	0	0.000000E+000
1	136.73829890	3.949215E-013	1.447492E-011	1	0.000000E+000
1	136.73839541	1.447492E-011	3.949215E-013	0	0.000000E+000
1	136.73953364	3.949215E-013	1.447492E-011	1	0.000000E+000
1	136.73960329	1.447492E-011	3.949215E-013	0	0.000000E+000
1	136.74103289	3.949215E-013	1.447492E-011	1	0.000000E+000
1	136.74134533	1.447492E-011	3.949215E-013	0	0.000000E+000
1	136.74150597	3.949215E-013	1.447492E-011	1	0.000000E+000
1	136.74187951	1.447492E-011	3.949215E-013	0	0.000000E+000
1	136.74224317	3.949215E-013	1.447492E-011	1	0.000000E+000
1	136.74228579	1.447492E-011	3.949215E-013	0	0.000000E+000
1	136.74255163	3.949215E-013	1.447492E-011	1	0.000000E+000
1	136.74271414	1.447492E-011	3.949215E-013	0	0.000000E+000
1	136.74334151	3.949215E-013	1.447492E-011	1	0.000000E+000
1	136.74338672	1.447492E-011	3.949215E-013	0	0.000000E+000
1	136.74504780	3.949215E-013	1.447492E-011	1	0.000000E+000
1	136.74516910	1.447492E-011	3.949215E-013	0	0.000000E+000
1	136.74747396	3.949215E-013	1.447492E-011	1	0.000000E+000
1	136.74761371	1.447492E-011	3.949215E-013	0	0.000000E+000
1	136.74915624	3.949215E-013	1.447492E-011	1	0.000000E+000
1	136.74917718	1.447492E-011	3.949215E-013	0	0.000000E+000
1	136.74926681	3.949215E-013	1.447492E-011	1	0.000000E+000
1	136.74930565	1.447492E-011	3.949215E-013	0	0.000000E+000
1	136.74967280	3.949215E-013	1.447492E-011	1	0.000000E+000
1	136.74979296	1.447492E-011	3.949215E-013	0	0.000000E+000
1	137.38479158	3.037911E-013	1.438379E-011	1	0.000000E+000
1	137.38479200	1.438379E-011	3.037911E-013	0	0.000000E+000
1	137.38479225	3.037911E-013	1.438379E-011	1	0.000000E+000
1	137.38488035	1.438379E-011	3.037911E-013	0	0.000000E+000
1	137.38494303	3.037911E-013	1.438379E-011	1	0.000000E+000
1	137.38521460	1.438379E-011	3.037911E-013	0	0.000000E+000
1	137.38605186	3.037911E-013	1.438379E-011	1	0.000000E+000
1	137.38617470	1.438379E-011	3.037911E-013	0	0.000000E+000
1	137.38624940	3.037911E-013	1.438379E-011	1	0.000000E+000
1	137.38654403	1.438379E-011	3.037911E-013	0	0.000000E+000
1	137.38706562	3.037911E-013	1.438379E-011	1	0.000000E+000
1	137.38721107	1.438379E-011	3.037911E-013	0	0.000000E+000
1	137.38820311	3.037911E-013	1.438379E-011	1	0.000000E+000
1	137.38825139	1.438379E-011	3.037911E-013	0	0.000000E+000
1	137.38906591	3.037911E-013	1.438379E-011	1	0.000000E+000
1	137.38934397	1.438379E-011	3.037911E-013	0	0.000000E+000
1	137.38956230	3.037911E-013	1.438379E-011	1	0.000000E+000
1	137.38961602	1.438379E-011	3.037911E-013	0	0.000000E+000
1	137.39028199	3.037911E-013	1.438379E-011	1	0.000000E+000
1	137.39039173	1.438379E-011	3.037911E-013	0	0.000000E+000
1	137.39211892	3.037911E-013	1.438379E-011	1	0.000000E+000
1	137.39218901	1.438379E-011	3.037911E-013	0	0.000000E+000
1	137.39236048	3.037911E-013	1.438379E-011	1	0.000000E+000
1	137.39248334	1.438379E-011	3.037911E-013	0	0.000000E+000
1	137.39261493	3.037911E-013	1.438379E-011	1	0.000000E+000
1	137.39262630	1.438379E-011	3.037911E-013	0	0.000000E+000
1	137.39288584	3.037911E-013	1.438379E-011	1	0.000000E+000
1	137.39296120	1.438379E-011	3.037911E-013	0	0.000000E+000
1	137.39316481	3.037911E-013	1.438379E-011	1	0.000000E+000
1	137.39324288	1.438379E-011	3.037911E-013	0	0.000000E+000
1	137.39332973	3.037911E-013	1.438379E-011	1	0.000000E+000
1	137.39355881	1.438379E-011	3.037911E-013	0	0.000000E+000
1	137.39380179	3.037911E-013	1.438379E-011	1	0.000000E+000
1	137.39382231	1.438379E-011	3.037911E-013	0	0.000000E+000
1	137.39420515	3.037911E-013	1.438379E-011	1	0.000000E+000
1	137.39441560	1.438379E-011	3.037911E-013	0	0.000000E+000
1	137.39442800	3.037911E-013	1.438379E-011	1	0.000000E+000
1	137.39490268	1.438379E-011	3.037911E-013	0	0.000000E+000
1	137.39501222	3.037911E-013	1.438379E-011	1	0.000000E+000
1	137.39515867	1.438379E-011	3.037911E-013	0	0.000000E+000
1	137.39530532	3.037911E-013	1.438379E-011	1	0.000000E+000
1	137.39568069	1.438379E-011	3.037911E-013	0	0.000000E+000
1	137.39571882	3.037911E-013	1.438379E-011	1	0.000000E+000
1	137.39574299	1.438379E-011	3.037911E-013	0	0.000000E+000
1	137.39708981	3.037911E-013	1.438379E-011	1	0.000000E+000
1	137.39725392	1.438379E-011	3.037911E-013	0	0.000000E+000
1	137.39753024	3.037911E-013	1.438379E-011	1	0.000000E+000
1	137.39770100	1.438379E-011	3.037911E-013	0	0.000000E+000
1	137.39776720	3.037911E-013	1.438379E-011	1	0.000000E+000
1	137.39789117	1.438379E-011	3.037911E-013	0	0.000000E+000
1	137.39835766	3.037911E-013	1.438379E-011	1	0.000000E+000
1	137.39848380	1.438379E-011	3.037911E-013	0	0.000000E+000
1	137.39856607	3.037911E-013	1.438379E-011	1	0.000000E+000
1	137.39864728	1.438379E-011	3.037911E-013	0	0.000000E+000
1	137.39899640	3.037911E-013	1.438379E-011	1	0.000000E+000
1	137.39914115	1.438379E-011	3.037911E-013	0	0.000000E+000
1	137.40053127	3.037911E-013	1.438379E-011	1	0.000000E+000
1	137.40067640	1.438379E-011	3.037911E-013	0	0.000000E+000
1	137.40093923	3.037911E-013	1.438379E-011	1	0.000000E+000
1	137.40119370	1.438379E-011	3.037911E-013	0	0.000000E+000
1	137.40137358	3.037911E-013	1.438379E-011	1	0.000000E+000
1	137.40149199	1.438379E-011	3.037911E-013	0	0.000000E+000
1	137.40288952	3.037911E-013	1.438379E-011	1	0.000000E+000
1	137.40301408	1.438379E-011	3.037911E-013	0	0.000000E+000
1	137.40350357	3.037911E-013	1.438379E-011	1	0.000000E+000
1	137.40381731	1.438379E-011	3.037911E-013	0	0.000000E+000
1	137.40419550	3.037911E-013	1.438379E-011	1	0.000000E+000
1	137.40421278	1.438379E-011	3.037911E-013	0	0.000000E+000
1	137.40475556	3.037911E-013	1.438379E-011	1	0.000000E+000
1	137.40507367	1.438379E-011	3.037911E-013	0	0.000000E+000
1	137.40525930	3.037911E-013	1.438379E-011	1	0.000000E+000
1	137.40530005	1.438379E-011	3.037911E-013	0	0.000000E+000
1	137.40538312	3.037911E-013	1.438379E-011	1	0.000000E+000
1	137.40556451	1.438379E-011	3.037911E-013	0	0.000000E+000
1	137.40560264	3.037911E-013	1.438379E-011	1	0.000000E+000
1	137.40579251	1.438379E-011	3.037911E-013	0	0.000000E+000
1	137.40747291	3.037911E-013	1.438379E-011	1	0.000000E+000
1	137.40769781	1.438379E-011	3.037911E-013	0	0.000000E+000
1	137.40917429	3.037911E-013	1.438379E-011	1	0.000000E+000
1	137.40934737	1.438379E-011	3.037911E-013	0	0.000000E+000
1	137.40964896	3.037911E-013	1.438379E-011	1	0.000000E+000
1	137.40982100	1.438379E-011	3.037911E-013	0	0.000000E+000
1	137.41132721	3.037911E-013	1.438379E-011	1	0.000000E+000
1	137.41167407	1.438379E-011	3.037911E-013	0	0.000000E+000
1	137.41281126	3.037911E-013	1.438379E-011	1	0.000000E+000
1	137.41289364	1.438379E-011	3.037911E-013	0	0.000000E+000
1	137.41307812	3.037911E-013	1.438379E-011	1	0.000000E+000
1	137.41332815	1.438379E-011	3.037911E-013	0	0.000000E+000
1	137.71492806	4.791100E-013	1.455911E-011	1	0.000000E+000
1	137.71514036	1.455911E-011	4.791100E-013	0	0.000000E+000
1	137.71621984	4.791100E-013	1.455911E-011	1	0.000000E+000
1	137.71633345	1.455911E-011	4.791100E-013	0	0.000000E+000
1	137.71711360	4.791100E-013	1.455911E-011	1	0.000000E+000
1	137.71773652	1.455911E-011	4.791100E-013	0	0.000000E+000
1	137.71876876	4.791100E-013	1.455911E-011	1	0.000000E+000
1	137.71878183	1.455911E-011	4.791100E-013	0	0.000000E+000
1	137.71967633	4.791100E-013	1.455911E-011	1	0.000000E+000
1	137.71972756	1.455911E-011	4.791100E-013	0	0.000000E+000
1	137.71979873	4.791100E-013	1.455911E-011	1	0.000000E+000
1	137.71986681	1.455911E-011	4.791100E-013	0	0.000000E+000
1	137.72072235	4.791100E-013	1.455911E-011	1	0.000000E+000
1	137.72074605	1.455911E-011	4.791100E-013	0	0.000000E+000
1	137.72096670	4.791100E-013	1.455911E-011	1	0.000000E+000
1	137.72103795	1.455911E-011	4.791100E-013	0	0.000000E+000
1	137.72186886	4.791100E-013	1.455911E-011	1	0.000000E+000
1	137.72207616	1.455911E-011	4.791100E-013	0	0.000000E+000
1	137.72238290	4.791100E-013	1.455911E-011	1	0.000000E+000
1	137.72279875	1.455911E-011	4.791100E-013	0	0.000000E+000
1	137.72369857	4.791100E-013	1.455911E-011	1	0.000000E+000
1	137.72374467	1.455911E-011	4.791100E-013	0	0.000000E+000
1	137.72398501	4.791100E-013	1.455911E-011	1	0.000000E+000
1	137.72414380	1.455911E-011	4.791100E-013	0	0.000000E+000
1	137.72499492	4.791100E-013	1.455911E-011	1	0.000000E+000
1	137.72517549	1.455911E-011	4.791100E-013	0	0.000000E+000
1	137.72556596	4.791100E-013	1.455911E-011	1	0.000000E+000
1	137.72563095	1.455911E-011	4.791100E-013	0	0.000000E+000
1	137.72580311	4.791100E-013	1.455911E-011	1	0.000000E+000
1	137.72611790	1.455911E-011	4.791100E-013	0	0.000000E+000
1	137.72763206	4.791100E-013	1.455911E-011	1	0.000000E+000
1	137.72807747	1.455911E-011	4.791100E-013	0	0.000000E+000
1	137.72822622	4.791100E-013	1.455911E-011	1	0.000000E+000
1	137.72859539	1.455911E-011	4.791100E-013	0	0.000000E+000
1	137.72973907	4.791100E-013	1.455911E-011	1	0.000000E+000
1	137.72998291	1.455911E-011	4.791100E-013	0	0.000000E+000
1	137.73122245	4.791100E-013	1.455911E-011	1	0.000000E+000
1	137.73147339	1.455911E-011	4.791100E-013	0	0.000000E+000
1	137.73212744	4.791100E-013	1.455911E-011	1	0.000000E+000
1	137.73222088	1.455911E-011	4.791100E-013	0	0.000000E+000
1	137.73226594	4.791100E-013	1.455911E-011	1	0.000000E+000
1	137.73241714	1.455911E-011	4.791100E-013	0	0.000000E+000
1	137.73388069	4.791100E-013	1.455911E-011	1	0.000000E+000
1	137.73391522	1.455911E-011	4.791100E-013	0	0.000000E+000
1	137.73419366	4.791100E-013	1.455911E-011	1	0.000000E+000
1	137.73422802	1.455911E-011	4.791100E-013	0	0.000000E+000
1	137.73460265	4.791100E-013	1.455911E-011	1	0.000000E+000
1	137.73483169	1.455911E-011	4.791100E-013	0	0.000000E+000
1	137.73532803	4.791100E-013	1.455911E-011	1	0.000000E+000
1	137.73553961	1.455911E-011	4.791100E-013	0	0.000000E+000
1	137.73564235	4.791100E-013	1.455911E-011	1	0.000000E+000
1	137.73570689	1.455911E-011	4.791100E-013	0	0.000000E+000
1	137.73712118	4.791100E-013	1.455911E-011	1	0.000000E+000
1	137.73744626	1.455911E-011	4.791100E-013	0	0.000000E+000
1	137.73927750	4.791100E-013	1.455911E-011	1	0.000000E+000
1	137.73951962	1.455911E-011	4.791100E-013	0	0.000000E+000
1	137.73968262	4.791100E-013	1.455911E-011	1	0.000000E+000
1	137.73972584	1.455911E-011	4.791100E-013	0	0.000000E+000
1	137.74931154	4.791100E-013	1.455911E-011	1	0.000000E+000
1	137.74949987	1.455911E-011	4.791100E-013	0	0.000000E+000
1	137.74956041	4.791100E-013	1.455911E-011	1	0.000000E+000
1	137.74963106	1.455911E-011	4.791100E-013	0	0.000000E+000
1	137.75045602	4.791100E-013	1.455911E-011	1	0.000000E+000
1	137.75065784	1.455911E-011	4.791100E-013	0	0.000000E+000
1	137.75092633	4.791100E-013	1.455911E-011	1	0.000000E+000
1	137.75132473	1.455911E-011	4.791100E-013	0	0.000000E+000
1	137.75195574	4.791100E-013	1.455911E-011	1	0.000000E+000
1	137.75203659	1.455911E-011	4.791100E-013	0	0.000000E+000
1	137.75272038	4.791100E-013	1.455911E-011	1	0.000000E+000
1	137.75274816	1.455911E-011	4.791100E-013	0	0.000000E+000
1	137.75359174	4.791100E-013	1.455911E-011	1	0.000000E+000
1	137.75385193	1.455911E-011	4.791100E-013	0	0.000000E+000
1	137.75501307	4.791100E-013	1.455911E-011	1	0.000000E+000
1	137.75504238	1.455911E-011	4.791100E-013	0	0.000000E+000
1	137.75551018	4.791100E-013	1.455911E-011	1	0.000000E+000
1	137.75556459	1.455911E-011	4.791100E-013	0	0.000000E+000
1	137.75685987	4.791100E-013	1.455911E-011	1	0.000000E+000
1	137.75691387	1.455911E-011	4.791100E-013	0	0.000000E+000
1	137.75701079	4.791100E-013	1.455911E-011	1	0.000000E+000
1	137.75703463	1.455911E-011	4.791100E-013	0	0.000000E+000
1	137.75730207	4.791100E-013	1.455911E-011	1	0.000000E+000
1	137.75735856	1.455911E-011	4.791100E-013	0	0.000000E+000
1	137.75788605	4.791100E-013	1.455911E-011	1	0.000000E+000
1	137.75789946	1.455911E-011	4.791100E-013	0	0.000000E+000
1	137.75934443	4.791100E-013	1.455911E-011	1	0.000000E+000
1	137.75944706	1.455911E-011	4.791100E-013	0	0.000000E+000
1	137.76792385	4.791100E-013	1.455911E-011	1	0.000000E+000
1	137.76810085	1.455911E-011	4.791100E-013	0	0.000000E+000
1	137.76855041	4.791100E-013	1.455911E-011	1	0.000000E+000
1	137.76858290	1.455911E-011	4.791100E-013	0	0.000000E+000
1	137.77131701	4.791100E-013	1.455911E-011	1	0.000000E+000
1	137.77157175	1.455911E-011	4.791100E-013	0	0.000000E+000
1	137.77159535	4.791100E-013	1.455911E-011	1	0.000000E+000
1	137.77208219	1.455911E-011	4.791100E-013	0	0.000000E+000
1	137.77216251	4.791100E-013	1.455911E-011	1	0.000000E+000
1	137.77222848	1.455911E-011	4.791100E-013	0	0.000000E+000
1	137.77244059	4.791100E-013	1.455911E-011	1	0.000000E+000
1	137.77265354	1.455911E-011	4.791100E-013	0	0.000000E+000
1	137.77335584	4.791100E-013	1.455911E-011	1	0.000000E+000
1	137.77354885	1.455911E-011	4.791100E-013	0	0.000000E+000
1	137.77402214	4.791100E-013	1.455911E-011	1	0.000000E+000
1	137.77455627	1.455911E-011	4.791100E-013	0	0.000000E+000
1	137.77473640	4.791100E-013	1.455911E-011	1	0.000000E+000
1	137.77486282	1.455911E-011	4.791100E-013	0	0.000000E+000
1	137.77552261	4.791100E-013	1.455911E-011	1	0.000000E+000
1	137.77627424	1.455911E-011	4.791100E-013	0	0.000000E+000
1	137.77722238	4.791100E-013	1.455911E-011	1	0.000000E+000
1	137.77725525	1.455911E-011	4.791100E-013	0	0.000000E+000
1	137.77907423	4.791100E-013	1.455911E-011	1	0.000000E+000
1	137.77924685	1.455911E-011	4.791100E-013	0	0.000000E+000
1	137.77933938	4.791100E-013	1.455911E-011	1	0.000000E+000
1	137.77943231	1.455911E-011	4.791100E-013	0	0.000000E+000
1	137.78052577	4.791100E-013	1.455911E-011	1	0.000000E+000
1	137.78056743	1.455911E-011	4.791100E-013	0	0.000000E+000
1	137.78148871	4.791100E-013	1.455911E-011	1	0.000000E+000
1	137.78173714	1.455911E-011	4.791100E-013	0	0.000000E+000
1	137.78187615	4.791100E-013	1.455911E-011	1	0.000000E+000
1	137.78201524	1.455911E-011	4.791100E-013	0	0.000000E+000
1	137.78223022	4.791100E-013	1.455911E-011	1	0.000000E+000
1	137.78234545	1.455911E-011	4.791100E-013	0	0.000000E+000
1	137.78387456	4.791100E-013	1.455911E-011	1	0.000000E+000
1	137.78394585	1.455911E-011	4.791100E-013	0	0.000000E+000
1	137.78410998	4.791100E-013	1.455911E-011	1	0.000000E+000
1	137.78422911	1.455911E-011	4.791100E-013	0	0.000000E+000
1	137.78539666	4.791100E-013	1.455911E-011	1	0.000000E+000
1	137.78553598	1.455911E-011	4.791100E-013	0	0.000000E+000
1	137.78586768	4.791100E-013	1.455911E-011	1	0.000000E+000
1	137.78613876	1.455911E-011	4.791100E-013	0	0.000000E+000
1	137.78625658	4.791100E-013	1.455911E-011	1	0.000000E+000
1	137.78640416	1.455911E-011	4.791100E-013	0	0.000000E+000
1	137.78884055	4.791100E-013	1.455911E-011	1	0.000000E+000
1	137.78902271	1.455911E-011	4.791100E-013	0	0.000000E+000
1	137.78941250	4.791100E-013	1.455911E-011	1	0.000000E+000
1	137.78950356	1.455911E-011	4.791100E-013	0	0.000000E+000
1	137.79102497	4.791100E-013	1.455911E-011	1	0.000000E+000
1	137.79127227	1.455911E-011	4.791100E-013	0	0.000000E+000
1	137.79156555	4.791100E-013	1.455911E-011	1	0.000000E+000
1	137.79159333	1.455911E-011	4.791100E-013	0	0.000000E+000
1	137.79171660	4.791100E-013	1.455911E-011	1	0.000000E+000
1	137.79179658	1.455911E-011	4.791100E-013	0	0.000000E+000
1	137.79213815	4.791100E-013	1.455911E-011	1	0.000000E+000
1	137.79227942	1.455911E-011	4.791100E-013	0	0.000000E+000
1	137.79400372	4.791100E-013	1.455911E-011	1	0.000000E+000
1	137.79411259	1.455911E-011	4.791100E-013	0	0.000000E+000
1	137.79411947	4.791100E-013	1.455911E-011	1	0.000000E+000
1	137.79429147	1.455911E-011	4.791100E-013	0	0.000000E+000
1	137.79474155	4.791100E-013	1.455911E-011	1	0.000000E+000
1	137.79482929	1.455911E-011	4.791100E-013	0	0.000000E+000
1	137.79543049	4.791100E-013	1.455911E-011	1	0.000000E+000
1	137.79569925	1.455911E-011	4.791100E-013	0	0.000000E+000
1	137.79578061	4.791100E-013	1.455911E-011	1	0.000000E+000
1	137.79637570	1.455911E-011	4.791100E-013	0	0.000000E+000
1	137.79885056	4.791100E-013	1.455911E-011	1	0.000000E+000
1	137.79897674	1.455911E-011	4.791100E-013	0	0.000000E+000
1	137.79910574	4.791100E-013	1.455911E-011	1	0.000000E+000
1	137.79915847	1.455911E-011	4.791100E-013	0	0.000000E+000
1	137.79959236	4.791100E-013	1.455911E-011	1	0.000000E+000
1	137.79972490	1.455911E-011	4.791100E-013	0	0.000000E+000
1	139.34923381	4.225071E-013	1.450251E-011	1	0.000000E+000
1	139.34935500	1.450251E-011	4.225071E-013	0	0.000000E+000
1	139.34944757	4.225071E-013	1.450251E-011	1	0.000000E+000
1	139.34948732	1.450251E-011	4.225071E-013	0	0.000000E+000
1	139.35078496	4.225071E-013	1.450251E-011	1	0.000000E+000
1	139.35132940	1.450251E-011	4.225071E-013	0	0.000000E+000
1	139.35168717	4.225071E-013	1.450251E-011	1	0.000000E+000
1	139.35176715	1.450251E-011	4.225071E-013	0	0.000000E+000
1	139.35197324	4.225071E-013	1.450251E-011	1	0.000000E+000
1	139.35203910	1.450251E-011	4.225071E-013	0	0.000000E+000
1	139.35317435	4.225071E-013	1.450251E-011	1	0.000000E+000
1	139.35338422	1.450251E-011	4.225071E-013	0	0.000000E+000
1	139.35618072	4.225071E-013	1.450251E-011	1	0.000000E+000
1	139.35620226	1.450251E-011	4.225071E-013	0	0.000000E+000
1	139.35625812	4.225071E-013	1.450251E-011	1	0.000000E+000
1	139.35641100	1.450251E-011	4.225071E-013	0	0.000000E+000
1	139.35733992	4.225071E-013	1.450251E-011	1	0.000000E+000
1	139.35776419	1.450251E-011	4.225071E-013	0	0.000000E+000
1	139.35895852	4.225071E-013	1.450251E-011	1	0.000000E+000
1	139.35918300	1.450251E-011	4.225071E-013	0	0.000000E+000
1	139.35973198	4.225071E-013	1.450251E-011	1	0.000000E+000
1	139.35981373	1.450251E-011	4.225071E-013	0	0.000000E+000
1	139.36044902	4.225071E-013	1.450251E-011	1	0.000000E+000
1	139.36074558	1.450251E-011	4.225071E-013	0	0.000000E+000
1	139.36080081	4.225071E-013	1.450251E-011	1	0.000000E+000
1	139.36092168	1.450251E-011	4.225071E-013	0	0.000000E+000
1	139.36173055	4.225071E-013	1.450251E-011	1	0.000000E+000
1	139.36197973	1.450251E-011	4.225071E-013	0	0.000000E+000
1	139.36204221	4.225071E-013	1.450251E-011	1	0.000000E+000
1	139.36228038	1.450251E-011	4.225071E-013	0	0.000000E+000
1	139.36239045	4.225071E-013	1.450251E-011	1	0.000000E+000
1	139.36246727	1.450251E-011	4.225071E-013	0	0.000000E+000
1	139.36437148	4.225071E-013	1.450251E-011	1	0.000000E+000
1	139.36439351	1.450251E-011	4.225071E-013	0	0.000000E+000
1	139.36465563	4.225071E-013	1.450251E-011	1	0.000000E+000
1	139.36514377	1.450251E-011	4.225071E-013	0	0.000000E+000
1	139.36541336	4.225071E-013	1.450251E-011	1	0.000000E+000
1	139.36609398	1.450251E-011	4.225071E-013	0	0.000000E+000
1	139.36628798	4.225071E-013	1.450251E-011	1	0.000000E+000
1	139.36681440	1.450251E-011	4.225071E-013	0	0.000000E+000
1	139.36758251	4.225071E-013	1.450251E-011	1	0.000000E+000
1	139.36787135	1.450251E-011	4.225071E-013	0	0.000000E+000
1	139.36829048	4.225071E-013	1.450251E-011	1	0.000000E+000
1	139.36838657	1.450251E-011	4.225071E-013	0	0.000000E+000
1	139.36888947	4.225071E-013	1.450251E-011	1	0.000000E+000
1	139.36921265	1.450251E-011	4.225071E-013	0	0.000000E+000
1	139.37050464	4.225071E-013	1.450251E-011	1	0.000000E+000
1	139.37054031	1.450251E-011	4.225071E-013	0	0.000000E+000
1	139.37056350	4.225071E-013	1.450251E-011	1	0.000000E+000
1	139.37061222	1.450251E-011	4.225071E-013	0	0.000000E+000
1	139.37073647	4.225071E-013	1.450251E-011	1	0.000000E+000
1	139.37129624	1.450251E-011	4.225071E-013	0	0.000000E+000
1	139.37147797	4.225071E-013	1.450251E-011	1	0.000000E+000
1	139.37173241	1.450251E-011	4.225071E-013	0	0.000000E+000
1	139.37424992	4.225071E-013	1.450251E-011	1	0.000000E+000
1	139.37431790	1.450251E-011	4.225071E-013	0	0.000000E+000
1	139.37456466	4.225071E-013	1.450251E-011	1	0.000000E+000
1	139.37463864	1.450251E-011	4.225071E-013	0	0.000000E+000
1	139.37531991	4.225071E-013	1.450251E-011	1	0.000000E+000
1	139.37702196	1.450251E-011	4.225071E-013	0	0.000000E+000
1	139.37726090	4.225071E-013	1.450251E-011	1	0.000000E+000
1	139.37733834	1.450251E-011	4.225071E-013	0	0.000000E+000
1	139.37771750	4.225071E-013	1.450251E-011	1	0.000000E+000
1	139.37776265	1.450251E-011	4.225071E-013	0	0.000000E+000
1	139.37780542	4.225071E-013	1.450251E-011	1	0.000000E+000
1	139.37809830	1.450251E-011	4.225071E-013	0	0.000000E+000
1	144.50135045	4.060216E-013	1.448602E-011	1	0.000000E+000
1	144.50135100	1.448602E-011	4.060216E-013	0	0.000000E+000
1	144.50135140	4.060216E-013	1.448602E-011	1	0.000000E+000
1	144.50139515	1.448602E-011	4.060216E-013	0	0.000000E+000
1	144.50205764	4.060216E-013	1.448602E-011	1	0.000000E+000
1	144.50212809	1.448602E-011	4.060216E-013	0	0.000000E+000
1	144.50299064	4.060216E-013	1.448602E-011	1	0.000000E+000
1	144.50300305	1.448602E-011	4.060216E-013	0	0.000000E+000
1	144.50326478	4.060216E-013	1.448602E-011	1	0.000000E+000
1	144.50363948	1.448602E-011	4.060216E-013	0	0.000000E+000
1	144.50365747	4.060216E-013	1.448602E-011	1	0.000000E+000
1	144.50381150	1.448602E-011	4.060216E-013	0	0.000000E+000
1	144.50398633	4.060216E-013	1.448602E-011	1	0.000000E+000
1	144.50412470	1.448602E-011	4.060216E-013	0	0.000000E+000
1	144.50425201	4.060216E-013	1.448602E-011	1	0.000000E+000
1	144.50434370	1.448602E-011	4.060216E-013	0	0.000000E+000
1	144.50518198	4.060216E-013	1.448602E-011	1	0.000000E+000
1	144.50554594	1.448602E-011	4.060216E-013	0	0.000000E+000
1	144.50668829	4.060216E-013	1.448602E-011	1	0.000000E+000
1	144.50673138	1.448602E-011	4.060216E-013	0	0.000000E+000
1	144.50706712	4.060216E-013	1.448602E-011	1	0.000000E+000
1	144.50742377	1.448602E-011	4.060216E-013	0	0.000000E+000
1	144.50744462	4.060216E-013	1.448602E-011	1	0.000000E+000
1	144.50751156	1.448602E-011	4.060216E-013	0	0.000000E+000
1	144.50774674	4.060216E-013	1.448602E-011	1	0.000000E+000
1	144.50814400	1.448602E-011	4.060216E-013	0	0.000000E+000
1	144.50849406	4.060216E-013	1.448602E-011	1	0.000000E+000
1	144.50863332	1.448602E-011	4.060216E-013	0	0.000000E+000
1	144.50917043	4.060216E-013	1.448602E-011	1	0.000000E+000
1	144.50926294	1.448602E-011	4.060216E-013	0	0.000000E+000
1	144.51016569	4.060216E-013	1.448602E-011	1	0.000000E+000
1	144.51018919	1.448602E-011	4.060216E-013	0	0.000000E+000
1	144.51126081	4.060216E-013	1.448602E-011	1	0.000000E+000
1	144.51150044	1.448602E-011	4.060216E-013	0	0.000000E+000
1	144.51267470	4.060216E-013	1.448602E-011	1	0.000000E+000
1	144.51268973	1.448602E-011	4.060216E-013	0	0.000000E+000
1	144.51441450	4.060216E-013	1.448602E-011	1	0.000000E+000
1	144.51455153	1.448602E-011	4.060216E-013	0	0.000000E+000
1	144.51552247	4.060216E-013	1.448602E-011	1	0.000000E+000
1	144.51565507	1.448602E-011	4.060216E-013	0	0.000000E+000
1	144.51573960	4.060216E-013	1.448602E-011	1	0.000000E+000
1	144.51596022	1.448602E-011	4.060216E-013	0	0.000000E+000
1	144.51639344	4.060216E-013	1.448602E-011	1	0.000000E+000
1	144.51680934	1.448602E-011	4.060216E-013	0	0.000000E+000
1	144.51690832	4.060216E-013	1.448602E-011	1	0.000000E+000
1	144.51729041	1.448602E-011	4.060216E-013	0	0.000000E+000
1	144.51733197	4.060216E-013	1.448602E-011	1	0.000000E+000
1	144.51738419	1.448602E-011	4.060216E-013	0	0.000000E+000
1	144.51783115	4.060216E-013	1.448602E-011	1	0.000000E+000
1	144.51795831	1.448602E-011	4.060216E-013	0	0.000000E+000
1	144.52128685	4.060216E-013	1.448602E-011	1	0.000000E+000
1	144.52151836	1.448602E-011	4.060216E-013	0	0.000000E+000
1	144.52223358	4.060216E-013	1.448602E-011	1	0.000000E+000
1	144.52259167	1.448602E-011	4.060216E-013	0	0.000000E+000
1	144.52267976	4.060216E-013	1.448602E-011	1	0.000000E+000
1	144.52299189	1.448602E-011	4.060216E-013	0	0.000000E+000
1	144.52320533	4.060216E-013	1.448602E-011	1	0.000000E+000
1	144.52330425	1.448602E-011	4.060216E-013	0	0.000000E+000
1	144.52393656	4.060216E-013	1.448602E-011	1	0.000000E+000
1	144.52399250	1.448602E-011	4.060216E-013	0	0.000000E+000
1	144.52534439	4.060216E-013	1.448602E-011	1	0.000000E+000
1	144.52569816	1.448602E-011	4.060216E-013	0	0.000000E+000
1	144.52719812	4.060216E-013	1.448602E-011	1	0.000000E+000
1	144.52743017	1.448602E-011	4.060216E-013	0	0.000000E+000
1	144.52780111	4.060216E-013	1.448602E-011	1	0.000000E+000
1	144.52796511	1.448602E-011	4.060216E-013	0	0.000000E+000
1	144.52796914	4.060216E-013	1.448602E-011	1	0.000000E+000
1	144.52805688	1.448602E-011	4.060216E-013	0	0.000000E+000
1	144.52807619	4.060216E-013	1.448602E-011	1	0.000000E+000
1	144.52814199	1.448602E-011	4.060216E-013	0	0.000000E+000
1	144.52985433	4.060216E-013	1.448602E-011	1	0.000000E+000
1	144.52991197	1.448602E-011	4.060216E-013	0	0.000000E+000
1	144.53044636	4.060216E-013	1.448602E-011	1	0.000000E+000
1	144.53056771	1.448602E-011	4.060216E-013	0	0.000000E+000
1	144.53064751	4.060216E-013	1.448602E-011	1	0.000000E+000
1	144.53106953	1.448602E-011	4.060216E-013	0	0.000000E+000
1	144.53128934	4.060216E-013	1.448602E-011	1	0.000000E+000
1	144.53152499	1.448602E-011	4.060216E-013	0	0.000000E+000
1	144.53157352	4.060216E-013	1.448602E-011	1	0.000000E+000
1	144.53163792	1.448602E-011	4.060216E-013	0	0.000000E+000
1	144.53177282	4.060216E-013	1.448602E-011	1	0.000000E+000
1	144.53190230	1.448602E-011	4.060216E-013	0	0.000000E+000
1	144.53298640	4.060216E-013	1.448602E-011	1	0.000000E+000
1	144.53311247	1.448602E-011	4.060216E-013	0	0.000000E+000
1	144.53315121	4.060216E-013	1.448602E-011	1	0.000000E+000
1	144.53327384	1.448602E-011	4.060216E-013	0	0.000000E+000
1	144.53442819	4.060216E-013	1.448602E-011	1	0.000000E+000
1	144.53476228	1.448602E-011	4.060216E-013	0	0.000000E+000
1	144.53479302	4.060216E-013	1.448602E-011	1	0.000000E+000
1	144.53506076	1.448602E-011	4.060216E-013	0	0.000000E+000
1	144.53514874	4.060216E-013	1.448602E-011	1	0.000000E+000
1	144.53539184	1.448602E-011	4.060216E-013	0	0.000000E+000
1	144.53607438	4.060216E-013	1.448602E-011	1	0.000000E+000
1	144.53619997	1.448602E-011	4.060216E-013	0	0.000000E+000
1	144.53763436	4.060216E-013	1.448602E-011	1	0.000000E+000
1	144.53800650	1.448602E-011	4.060216E-013	0	0.000000E+000
1	144.53846415	4.060216E-013	1.448602E-011	1	0.000000E+000
1	144.53863567	1.448602E-011	4.060216E-013	0	0.000000E+000
1	144.54021161	4.060216E-013	1.448602E-011	1	0.000000E+000
1	144.54070318	1.448602E-011	4.060216E-013	0	0.000000E+000
1	144.54112222	4.060216E-013	1.448602E-011	1	0.000000E+000
1	144.54128872	1.448602E-011	4.060216E-013	0	0.000000E+000
1	144.54196068	4.060216E-013	1.448602E-011	1	0.000000E+000
1	144.54259648	1.448602E-011	4.060216E-013	0	0.000000E+000
1	144.54272181	4.060216E-013	1.448602E-011	1	0.000000E+000
1	144.54276787	1.448602E-011	4.060216E-013	0	0.000000E+000
1	144.54321569	4.060216E-013	1.448602E-011	1	0.000000E+000
1	144.54323702	1.448602E-011	4.060216E-013	0	0.000000E+000
1	144.54432057	4.060216E-013	1.448602E-011	1	0.000000E+000
1	144.54438896	1.448602E-011	4.060216E-013	0	0.000000E+000
1	144.54482892	4.060216E-013	1.448602E-011	1	0.000000E+000
1	144.54496141	1.448602E-011	4.060216E-013	0	0.000000E+000
1	144.54552501	4.060216E-013	1.448602E-011	1	0.000000E+000
1	144.54593413	1.448602E-011	4.060216E-013	0	0.000000E+000
1	144.54647959	4.060216E-013	1.448602E-011	1	0.000000E+000
1	144.54668896	1.448602E-011	4.060216E-013	0	0.000000E+000
1	144.54705978	4.060216E-013	1.448602E-011	1	0.000000E+000
1	144.54717837	1.448602E-011	4.060216E-013	0	0.000000E+000
1	144.54750510	4.060216E-013	1.448602E-011	1	0.000000E+000
1	144.54816890	1.448602E-011	4.060216E-013	0	0.000000E+000
1	144.54906496	4.060216E-013	1.448602E-011	1	0.000000E+000
1	144.54917575	1.448602E-011	4.060216E-013	0	0.000000E+000
1	144.54928388	4.060216E-013	1.448602E-011	1	0.000000E+000
1	144.54934346	1.448602E-011	4.060216E-013	0	0.000000E+000
1	144.55081585	4.060216E-013	1.448602E-011	1	0.000000E+000
1	144.55090852	1.448602E-011	4.060216E-013	0	0.000000E+000
1	144.55140566	4.060216E-013	1.448602E-011	1	0.000000E+000
1	144.55191606	1.448602E-011	4.060216E-013	0	0.000000E+000
1	144.55204879	4.060216E-013	1.448602E-011	1	0.000000E+000
1	144.55214656	1.448602E-011	4.060216E-013	0	0.000000E+000
1	144.56045343	4.060216E-013	1.448602E-011	1	0.000000E+000
1	144.56048113	1.448602E-011	4.060216E-013	0	0.000000E+000
1	144.56647673	4.060216E-013	1.448602E-011	1	0.000000E+000
1	144.56650869	1.448602E-011	4.060216E-013	0	0.000000E+000
1	144.56676069	4.060216E-013	1.448602E-011	1	0.000000E+000
1	144.56688679	1.448602E-011	4.060216E-013	0	0.000000E+000
1	144.56714593	4.060216E-013	1.448602E-011	1	0.000000E+000
1	144.56722613	1.448602E-011	4.060216E-013	0	0.000000E+000
1	144.56756479	4.060216E-013	1.448602E-011	1	0.000000E+000
1	144.56781909	1.448602E-011	4.060216E-013	0	0.000000E+000
1	144.56906630	4.060216E-013	1.448602E-011	1	0.000000E+000
1	144.56921921	1.448602E-011	4.060216E-013	0	0.000000E+000
1	144.56956413	4.060216E-013	1.448602E-011	1	0.000000E+000
1	144.56959724	1.448602E-011	4.060216E-013	0	0.000000E+000
1	144.57057230	4.060216E-013	1.448602E-011	1	0.000000E+000
1	144.57072020	1.448602E-011	4.060216E-013	0	0.000000E+000
1	144.57109725	4.060216E-013	1.448602E-011	1	0.000000E+000
1	144.57113069	1.448602E-011	4.060216E-013	0	0.000000E+000
1	144.57139859	4.060216E-013	1.448602E-011	1	0.000000E+000
1	144.57177352	1.448602E-011	4.060216E-013	0	0.000000E+000
1	144.57186104	4.060216E-013	1.448602E-011	1	0.000000E+000
1	144.57193337	1.448602E-011	4.060216E-013	0	0.000000E+000
1	144.57219335	4.060216E-013	1.448602E-011	1	0.000000E+000
1	144.57265584	1.448602E-011	4.060216E-013	0	0.000000E+000
1	144.57331248	4.060216E-013	1.448602E-011	1	0.000000E+000
1	144.57389376	1.448602E-011	4.060216E-013	0	0.000000E+000
1	144.57596552	4.060216E-013	1.448602E-011	1	0.000000E+000
1	144.57651029	1.448602E-011	4.060216E-013	0	0.000000E+000
1	144.57777438	4.060216E-013	1.448602E-011	1	0.000000E+000
1	144.57782197	1.448602E-011	4.060216E-013	0	0.000000E+000
1	144.57835884	4.060216E-013	1.448602E-011	1	0.000000E+000
1	144.57843687	1.448602E-011	4.060216E-013	0	0.000000E+000
1	144.57860637	4.060216E-013	1.448602E-011	1	0.000000E+000
1	144.57897314	1.448602E-011	4.060216E-013	0	0.000000E+000
1	144.57954424	4.060216E-013	1.448602E-011	1	0.000000E+000
1	144.57965488	1.448602E-011	4.060216E-013	0	0.000000E+000
1	144.58044016	4.060216E-013	1.448602E-011	1	0.000000E+000
1	144.58049449	1.448602E-011	4.060216E-013	0	0.000000E+000
1	152.63488631	3.970398E-013	1.447704E-011	1	0.000000E+000
1	152.63518684	1.447704E-011	3.970398E-013	0	0.000000E+000
1	152.63538983	3.970398E-013	1.447704E-011	1	0.000000E+000
1	152.63555933	1.447704E-011	3.970398E-013	0	0.000000E+000
1	152.63606518	3.970398E-013	1.447704E-011	1	0.000000E+000
1	152.63625487	1.447704E-011	3.970398E-013	0	0.000000E+000
1	152.63634262	3.970398E-013	1.447704E-011	1	0.000000E+000
1	152.63652298	1.447704E-011	3.970398E-013	0	0.000000E+000
1	152.63662244	3.970398E-013	1.447704E-011	1	0.000000E+000
1	152.63682807	1.447704E-011	3.970398E-013	0	0.000000E+000
1	152.63699496	3.970398E-013	1.447704E-011	1	0.000000E+000
1	152.63711513	1.447704E-011	3.970398E-013	0	0.000000E+000
1	152.63713068	3.970398E-013	1.447704E-011	1	0.000000E+000
1	152.63733492	1.447704E-011	3.970398E-013	0	0.000000E+000
1	152.63781303	3.970398E-013	1.447704E-011	1	0.000000E+000
1	152.63819134	1.447704E-011	3.970398E-013	0	0.000000E+000
1	152.63875057	3.970398E-013	1.447704E-011	1	0.000000E+000
1	152.63877521	1.447704E-011	3.970398E-013	0	0.000000E+000
1	152.63924663	3.970398E-013	1.447704E-011	1	0.000000E+000
1	152.63946967	1.447704E-011	3.970398E-013	0	0.000000E+000
1	152.63961989	3.970398E-013	1.447704E-011	1	0.000000E+000
1	152.63962738	1.447704E-011	3.970398E-013	0	0.000000E+000
1	152.64152491	3.970398E-013	1.447704E-011	1	0.000000E+000
1	152.64158123	1.447704E-011	3.970398E-013	0	0.000000E+000
1	152.64455522	3.970398E-013	1.447704E-011	1	0.000000E+000
1	152.64469808	1.447704E-011	3.970398E-013	0	0.000000E+000
1	152.64599591	3.970398E-013	1.447704E-011	1	0.000000E+000
1	152.64617490	1.447704E-011	3.970398E-013	0	0.000000E+000
1	152.64690919	3.970398E-013	1.447704E-011	1	0.000000E+000
1	152.64712746	1.447704E-011	3.970398E-013	0	0.000000E+000
1	152.64811970	3.970398E-013	1.447704E-011	1	0.000000E+000
1	152.64818996	1.447704E-011	3.970398E-013	0	0.000000E+000
1	152.64891782	3.970398E-013	1.447704E-011	1	0.000000E+000
1	152.64892515	1.447704E-011	3.970398E-013	0	0.000000E+000
1	152.64934389	3.970398E-013	1.447704E-011	1	0.000000E+000
1	152.64955892	1.447704E-011	3.970398E-013	0	0.000000E+000
1	152.64959302	3.970398E-013	1.447704E-011	1	0.000000E+000
1	152.64980982	1.447704E-011	3.970398E-013	0	0.000000E+000
1	152.65062951	3.970398E-013	1.447704E-011	1	0.000000E+000
1	152.65084087	1.447704E-011	3.970398E-013	0	0.000000E+000
1	152.65194843	3.970398E-013	1.447704E-011	1	0.000000E+000
1	152.65212708	1.447704E-011	3.970398E-013	0	0.000000E+000
1	152.65237906	3.970398E-013	1.447704E-011	1	0.000000E+000
1	152.65245764	1.447704E-011	3.970398E-013	0	0.000000E+000
1	152.65270993	3.970398E-013	1.447704E-011	1	0.000000E+000
1	152.65279066	1.447704E-011	3.970398E-013	0	0.000000E+000
1	152.65300475	3.970398E-013	1.447704E-011	1	0.000000E+000
1	152.65307874	1.447704E-011	3.970398E-013	0	0.000000E+000
1	152.65503070	3.970398E-013	1.447704E-011	1	0.000000E+000
1	152.65505599	1.447704E-011	3.970398E-013	0	0.000000E+000
1	152.65521432	3.970398E-013	1.447704E-011	1	0.000000E+000
1	152.65539743	1.447704E-011	3.970398E-013	0	0.000000E+000
1	152.65889898	3.970398E-013	1.447704E-011	1	0.000000E+000
1	152.65901166	1.447704E-011	3.970398E-013	0	0.000000E+000
1	152.65957958	3.970398E-013	1.447704E-011	1	0.000000E+000
1	152.66023214	1.447704E-011	3.970398E-013	0	0.000000E+000
1	152.66026906	3.970398E-013	1.447704E-011	1	0.000000E+000
1	152.66043124	1.447704E-011	3.970398E-013	0	0.000000E+000
1	152.66111653	3.970398E-013	1.447704E-011	1	0.000000E+000
1	152.66118191	1.447704E-011	3.970398E-013	0	0.000000E+000
1	152.66168725	3.970398E-013	1.447704E-011	1	0.000000E+000
1	152.66173039	1.447704E-011	3.970398E-013	0	0.000000E+000
1	152.66178301	3.970398E-013	1.447704E-011	1	0.000000E+000
1	152.66186617	1.447704E-011	3.970398E-013	0	0.000000E+000
1	152.66229887	3.970398E-013	1.447704E-011	1	0.000000E+000
1	152.66233523	1.447704E-011	3.970398E-013	0	0.000000E+000
1	152.66249620	3.970398E-013	1.447704E-011	1	0.000000E+000
1	152.66272973	1.447704E-011	3.970398E-013	0	0.000000E+000
1	152.66336577	3.970398E-013	1.447704E-011	1	0.000000E+000
1	152.66366945	1.447704E-011	3.970398E-013	0	0.000000E+000
1	152.66404900	3.970398E-013	1.447704E-011	1	0.000000E+000
1	152.66452947	1.447704E-011	3.970398E-013	0	0.000000E+000
1	152.66478620	3.970398E-013	1.447704E-011	1	0.000000E+000
1	152.66482377	1.447704E-011	3.970398E-013	0	0.000000E+000
1	152.66561609	3.970398E-013	1.447704E-011	1	0.000000E+000
1	152.66582535	1.447704E-011	3.970398E-013	0	0.000000E+000
1	152.66641726	3.970398E-013	1.447704E-011	1	0.000000E+000
1	152.66643589	1.447704E-011	3.970398E-013	0	0.000000E+000
1	152.66715301	3.970398E-013	1.447704E-011	1	0.000000E+000
1	152.66729922	1.447704E-011	3.970398E-013	0	0.000000E+000
1	152.66769176	3.970398E-013	1.447704E-011	1	0.000000E+000
1	152.66946948	1.447704E-011	3.970398E-013	0	0.000000E+000
1	152.67063892	3.970398E-013	1.447704E-011	1	0.000000E+000
1	152.67071804	1.447704E-011	3.970398E-013	0	0.000000E+000
1	152.67158810	3.970398E-013	1.447704E-011	1	0.000000E+000
1	152.67165037	1.447704E-011	3.970398E-013	0	0.000000E+000
1	152.67233159	3.970398E-013	1.447704E-011	1	0.000000E+000
1	152.67239364	1.447704E-011	3.970398E-013	0	0.000000E+000
1	152.67268898	3.970398E-013	1.447704E-011	1	0.000000E+000
1	152.67300480	1.447704E-011	3.970398E-013	0	0.000000E+000
1	152.67333228	3.970398E-013	1.447704E-011	1	0.000000E+000
1	152.67336782	1.447704E-011	3.970398E-013	0	0.000000E+000
1	152.67410425	3.970398E-013	1.447704E-011	1	0.000000E+000
1	152.67446912	1.447704E-011	3.970398E-013	0	0.000000E+000
1	152.67478333	3.970398E-013	1.447704E-011	1	0.000000E+000
1	152.67499563	1.447704E-011	3.970398E-013	0	0.000000E+000
1	152.67558534	3.970398E-013	1.447704E-011	1	0.000000E+000
1	152.67582302	1.447704E-011	3.970398E-013	0	0.000000E+000
1	152.67601766	3.970398E-013	1.447704E-011	1	0.000000E+000
1	152.67609405	1.447704E-011	3.970398E-013	0	0.000000E+000
1	152.67624691	3.970398E-013	1.447704E-011	1	0.000000E+000
1	152.67635294	1.447704E-011	3.970398E-013	0	0.000000E+000
1	152.67715518	3.970398E-013	1.447704E-011	1	0.000000E+000
1	152.67719497	1.447704E-011	3.970398E-013	0	0.000000E+000
1	152.67756750	3.970398E-013	1.447704E-011	1	0.000000E+000
1	152.67767919	1.447704E-011	3.970398E-013	0	0.000000E+000
1	152.67784489	3.970398E-013	1.447704E-011	1	0.000000E+000
1	152.67801987	1.447704E-011	3.970398E-013	0	0.000000E+000
1	152.67816960	3.970398E-013	1.447704E-011	1	0.000000E+000
1	152.67850238	1.447704E-011	3.970398E-013	0	0.000000E+000
1	152.68012264	3.970398E-013	1.447704E-011	1	0.000000E+000
1	152.68056136	1.447704E-011	3.970398E-013	0	0.000000E+000
1	152.68110282	3.970398E-013	1.447704E-011	1	0.000000E+000
1	152.68124253	1.447704E-011	3.970398E-013	0	0.000000E+000
1	152.71068070	3.970398E-013	1.447704E-011	1	0.000000E+000
1	152.71092531	1.447704E-011	3.970398E-013	0	0.000000E+000
1	152.71115857	3.970398E-013	1.447704E-011	1	0.000000E+000
1	152.71125500	1.447704E-011	3.970398E-013	0	0.000000E+000
1	152.71128199	3.970398E-013	1.447704E-011	1	0.000000E+000
1	152.71158886	1.447704E-011	3.970398E-013	0	0.000000E+000
1	152.71213407	3.970398E-013	1.447704E-011	1	0.000000E+000
1	152.71224263	1.447704E-011	3.970398E-013	0	0.000000E+000
1	152.71287523	3.970398E-013	1.447704E-011	1	0.000000E+000
1	152.71293878	1.447704E-011	3.970398E-013	0	0.000000E+000
1	152.71399232	3.970398E-013	1.447704E-011	1	0.000000E+000
1	152.71420709	1.447704E-011	3.970398E-013	0	0.000000E+000
1	152.71517082	3.970398E-013	1.447704E-011	1	0.000000E+000
1	152.71535164	1.447704E-011	3.970398E-013	0	0.000000E+000
1	152.71639072	3.970398E-013	1.447704E-011	1	0.000000E+000
1	152.71642030	1.447704E-011	3.970398E-013	0	0.000000E+000
1	152.71654649	3.970398E-013	1.447704E-011	1	0.000000E+000
1	152.71676161	1.447704E-011	3.970398E-013	0	0.000000E+000
1	152.71692750	3.970398E-013	1.447704E-011	1	0.000000E+000
1	152.71709155	1.447704E-011	3.970398E-013	0	0.000000E+000
1	152.71779809	3.970398E-013	1.447704E-011	1	0.000000E+000
1	152.71787142	1.447704E-011	3.970398E-013	0	0.000000E+000
1	152.71808573	3.970398E-013	1.447704E-011	1	0.000000E+000
1	152.71815756	1.447704E-011	3.970398E-013	0	0.000000E+000
1	152.71880996	3.970398E-013	1.447704E-011	1	0.000000E+000
1	152.71886171	1.447704E-011	3.970398E-013	0	0.000000E+000
1	152.71930929	3.970398E-013	1.447704E-011	1	0.000000E+000
1	152.71934096	1.447704E-011	3.970398E-013	0	0.000000E+000
1	152.72034609	3.970398E-013	1.447704E-011	1	0.000000E+000
1	152.72053964	1.447704E-011	3.970398E-013	0	0.000000E+000
1	152.72058350	3.970398E-013	1.447704E-011	1	0.000000E+000
1	152.72096506	1.447704E-011	3.970398E-013	0	0.000000E+000
1	152.72152606	3.970398E-013	1.447704E-011	1	0.000000E+000
1	152.72162441	1.447704E-011	3.970398E-013	0	0.000000E+000
1	152.72230203	3.970398E-013	1.447704E-011	1	0.000000E+000
1	152.72258181	1.447704E-011	3.970398E-013	0	0.000000E+000
1	152.72386781	3.970398E-013	1.447704E-011	1	0.000000E+000
1	152.72424855	1.447704E-011	3.970398E-013	0	0.000000E+000
1	152.72489526	3.970398E-013	1.447704E-011	1	0.000000E+000
1	152.72503763	1.447704E-011	3.970398E-013	0	0.000000E+000
1	152.72522986	3.970398E-013	1.447704E-011	1	0.000000E+000
1	152.72528413	1.447704E-011	3.970398E-013	0	0.000000E+000
1	152.72536325	3.970398E-013	1.447704E-011	1	0.000000E+000
1	152.72578885	1.447704E-011	3.970398E-013	0	0.000000E+000
1	152.72580255	3.970398E-013	1.447704E-011	1	0.000000E+000
1	152.72598952	1.447704E-011	3.970398E-013	0	0.000000E+000
1	152.72604419	3.970398E-013	1.447704E-011	1	0.000000E+000
1	152.72612987	1.447704E-011	3.970398E-013	0	0.000000E+000
1	152.72632721	3.970398E-013	1.447704E-011	1	0.000000E+000
1	152.72637122	1.447704E-011	3.970398E-013	0	0.000000E+000
1	152.72720876	3.970398E-013	1.447704E-011	1	0.000000E+000
1	152.72730080	1.447704E-011	3.970398E-013	0	0.000000E+000
1	152.72784612	3.970398E-013	1.447704E-011	1	0.000000E+000
1	152.72810602	1.447704E-011	3.970398E-013	0	0.000000E+000
1	152.73048738	3.970398E-013	1.447704E-011	1	0.000000E+000
1	152.73066880	1.447704E-011	3.970398E-013	0	0.000000E+000
1	152.73102850	3.970398E-013	1.447704E-011	1	0.000000E+000
1	152.73106888	1.447704E-011	3.970398E-013	0	0.000000E+000
1	152.73227806	3.970398E-013	1.447704E-011	1	0.000000E+000
1	152.73251441	1.447704E-011	3.970398E-013	0	0.000000E+000
1	152.73288720	3.970398E-013	1.447704E-011	1	0.000000E+000
1	152.73297736	1.447704E-011	3.970398E-013	0	0.000000E+000
1	152.73320149	3.970398E-013	1.447704E-011	1	0.000000E+000
1	152.73356823	1.447704E-011	3.970398E-013	0	0.000000E+000
1	152.73362098	3.970398E-013	1.447704E-011	1	0.000000E+000
1	152.73393588	1.447704E-011	3.970398E-013	0	0.000000E+000
1	152.73409603	3.970398E-013	1.447704E-011	1	0.000000E+000
1	152.73445699	1.447704E-011	3.970398E-013	0	0.000000E+000
1	152.73634539	3.970398E-013	1.447704E-011	1	0.000000E+000
1	152.73671404	1.447704E-011	3.970398E-013	0	0.000000E+000
1	152.73721857	3.970398E-013	1.447704E-011	1	0.000000E+000
1	152.73729270	1.447704E-011	3.970398E-013	0	0.000000E+000
1	152.73735275	3.970398E-013	1.447704E-011	1	0.000000E+000
1	152.73752947	1.447704E-011	3.970398E-013	0	0.000000E+000
1	152.73865998	3.970398E-013	1.447704E-011	1	0.000000E+000
1	152.73877838	1.447704E-011	3.970398E-013	0	0.000000E+000
1	152.73884987	3.970398E-013	1.447704E-011	1	0.000000E+000
1	152.73891010	1.447704E-011	3.970398E-013	0	0.000000E+000
1	152.73914805	3.970398E-013	1.447704E-011	1	0.000000E+000
1	152.73922946	1.447704E-011	3.970398E-013	0	0.000000E+000
1	152.74061699	3.970398E-013	1.447704E-011	1	0.000000E+000
1	152.74075011	1.447704E-011	3.970398E-013	0	0.000000E+000
1	152.74136827	3.970398E-013	1.447704E-011	1	0.000000E+000
1	152.74141321	1.447704E-011	3.970398E-013	0	0.000000E+000
1	152.74197272	3.970398E-013	1.447704E-011	1	0.000000E+000
1	152.74227177	1.447704E-011	3.970398E-013	0	0.000000E+000
1	152.74252257	3.970398E-013	1.447704E-011	1	0.000000E+000
1	152.74253884	1.447704E-011	3.970398E-013	0	0.000000E+000
1	152.74261950	3.970398E-013	1.447704E-011	1	0.000000E+000
1	152.74267568	1.447704E-011	3.970398E-013	0	0.000000E+000
1	152.74273230	3.970398E-013	1.447704E-011	1	0.000000E+000
1	152.74293406	1.447704E-011	3.970398E-013	0	0.000000E+000
1	152.74361415	3.970398E-013	1.447704E-011	1	0.000000E+000
1	152.74383040	1.447704E-011	3.970398E-013	0	0.000000E+000
1	152.74498054	3.970398E-013	1.447704E-011	1	0.000000E+000
1	152.74509480	1.447704E-011	3.970398E-013	0	0.000000E+000
1	152.74512793	3.970398E-013	1.447704E-011	1	0.000000E+000
1	152.74521475	1.447704E-011	3.970398E-013	0	0.000000E+000
1	152.74523029	3.970398E-013	1.447704E-011	1	0.000000E+000
1	152.74535426	1.447704E-011	3.970398E-013	0	0.000000E+000
1	152.74609711	3.970398E-013	1.447704E-011	1	0.000000E+000
1	152.74621537	1.447704E-011	3.970398E-013	0	0.000000E+000
1	152.74626091	3.970398E-013	1.447704E-011	1	0.000000E+000
1	152.74633370	1.447704E-011	3.970398E-013	0	0.000000E+000
1	152.74636690	3.970398E-013	1.447704E-011	1	0.000000E+000
1	152.74649601	1.447704E-011	3.970398E-013	0	0.000000E+000
1	152.74715938	3.970398E-013	1.447704E-011	1	0.000000E+000
1	152.74792489	1.447704E-011	3.970398E-013	0	0.000000E+000
1	152.74794261	3.970398E-013	1.447704E-011	1	0.000000E+000
1	152.74859020	1.447704E-011	3.970398E-013	0	0.000000E+000
1	152.74867913	3.970398E-013	1.447704E-011	1	0.000000E+000
1	152.74878253	1.447704E-011	3.970398E-013	0	0.000000E+000
1	152.74934938	3.970398E-013	1.447704E-011	1	0.000000E+000
1	152.74940494	1.447704E-011	3.970398E-013	0	0.000000E+000
1	152.74950879	3.970398E-013	1.447704E-011	1	0.000000E+000
1	152.74977284	1.447704E-011	3.970398E-013	0	0.000000E+000
1	152.75100919	3.970398E-013	1.447704E-011	1	0.000000E+000
1	152.75106259	1.447704E-011	3.970398E-013	0	0.000000E+000
1	152.75131042	3.970398E-013	1.447704E-011	1	0.000000E+000
1	152.75142343	1.447704E-011	3.970398E-013	0	0.000000E+000
1	152.75197610	3.970398E-013	1.447704E-011	1	0.000000E+000
1	152.75202455	1.447704E-011	3.970398E-013	0	0.000000E+000
1	152.75244696	3.970398E-013	1.447704E-011	1	0.000000E+000
1	152.75279792	1.447704E-011	3.970398E-013	0	0.000000E+000
1	152.75350655	3.970398E-013	1.447704E-011	1	0.000000E+000
1	152.75377956	1.447704E-011	3.970398E-013	0	0.000000E+000
1	152.75472980	3.970398E-013	1.447704E-011	1	0.000000E+000
1	152.75479024	1.447704E-011	3.970398E-013	0	0.000000E+000
1	152.75518273	3.970398E-013	1.447704E-011	1	0.000000E+000
1	152.75546015	1.447704E-011	3.970398E-013	0	0.000000E+000
1	152.75607128	3.970398E-013	1.447704E-011	1	0.000000E+000
1	152.75617862	1.447704E-011	3.970398E-013	0	0.000000E+000
1	152.75643969	3.970398E-013	1.447704E-011	1	0.000000E+000
1	152.75658714	1.447704E-011	3.970398E-013	0	0.000000E+000
1	152.75674907	3.970398E-013	1.447704E-011	1	0.000000E+000
1	152.75681437	1.447704E-011	3.970398E-013	0	0.000000E+000
1	152.75711516	3.970398E-013	1.447704E-011	1	0.000000E+000
1	152.75723845	1.447704E-011	3.970398E-013	0	0.000000E+000
1	152.75912813	3.970398E-013	1.447704E-011	1	0.000000E+000
1	152.75941679	1.447704E-011	3.970398E-013	0	0.000000E+000
1	152.76018626	3.970398E-013	1.447704E-011	1	0.000000E+000
1	152.76019811	1.447704E-011	3.970398E-013	0	0.000000E+000
1	152.76114974	3.970398E-013	1.447704E-011	1	0.000000E+000
1	152.76117729	1.447704E-011	3.970398E-013	0	0.000000E+000
1	152.76330110	3.970398E-013	1.447704E-011	1	0.000000E+000
1	152.76337669	1.447704E-011	3.970398E-013	0	0.000000E+000
1	152.76357325	3.970398E-013	1.447704E-011	1	0.000000E+000
1	152.76378139	1.447704E-011	3.970398E-013	0	0.000000E+000
1	152.76404230	3.970398E-013	1.447704E-011	1	0.000000E+000
1	152.76409239	1.447704E-011	3.970398E-013	0	0.000000E+000
1	152.76468613	3.970398E-013	1.447704E-011	1	0.000000E+000
1	152.76503501	1.447704E-011	3.970398E-013	0	0.000000E+000
1	152.76548261	3.970398E-013	1.447704E-011	1	0.000000E+000
1	152.76592930	1.447704E-011	3.970398E-013	0	0.000000E+000
1	152.76604851	3.970398E-013	1.447704E-011	1	0.000000E+000
1	152.76613542	1.447704E-011	3.970398E-013	0	0.000000E+000
1	152.76742720	3.970398E-013	1.447704E-011	1	0.000000E+000
1	152.76819160	1.447704E-011	3.970398E-013	0	0.000000E+000
1	152.76964606	3.970398E-013	1.447704E-011	1	0.000000E+000
1	152.76970399	1.447704E-011	3.970398E-013	0	0.000000E+000
1	152.77082500	3.970398E-013	1.447704E-011	1	0.000000E+000
1	152.77128046	1.447704E-011	3.970398E-013	0	0.000000E+000
1	152.77345895	3.970398E-013	1.447704E-011	1	0.000000E+000
1	152.77393659	1.447704E-011	3.970398E-013	0	0.000000E+000
1	152.77454402	3.970398E-013	1.447704E-011	1	0.000000E+000
1	152.77485001	1.447704E-011	3.970398E-013	0	0.000000E+000
1	152.77620852	3.970398E-013	1.447704E-011	1	0.000000E+000
1	152.77625815	1.447704E-011	3.970398E-013	0	0.000000E+000
1	152.77737212	3.970398E-013	1.447704E-011	1	0.000000E+000
1	152.77748603	1.447704E-011	3.970398E-013	0	0.000000E+000
1	152.77807145	3.970398E-013	1.447704E-011	1	0.000000E+000
1	152.77813790	1.447704E-011	3.970398E-013	0	0.000000E+000
1	152.78093948	3.970398E-013	1.447704E-011	1	0.000000E+000
1	152.78147434	1.447704E-011	3.970398E-013	0	0.000000E+000
1	152.78165771	3.970398E-013	1.447704E-011	1	0.000000E+000
1	152.78171896	1.447704E-011	3.970398E-013	0	0.000000E+000
1	152.78240191	3.970398E-013	1.447704E-011	1	0.000000E+000
1	152.78262202	1.447704E-011	3.970398E-013	0	0.000000E+000
1	152.78312322	3.970398E-013	1.447704E-011	1	0.000000E+000
1	152.78316688	1.447704E-011	3.970398E-013	0	0.000000E+000
1	152.78326811	3.970398E-013	1.447704E-011	1	0.000000E+000
1	152.78335046	1.447704E-011	3.970398E-013	0	0.000000E+000
1	152.78503851	3.970398E-013	1.447704E-011	1	0.000000E+000
1	152.78512060	1.447704E-011	3.970398E-013	0	0.000000E+000
1	152.78613007	3.970398E-013	1.447704E-011	1	0.000000E+000
1	152.78638127	1.447704E-011	3.970398E-013	0	0.000000E+000
1	152.78644195	3.970398E-013	1.447704E-011	1	0.000000E+000
1	152.78682775	1.447704E-011	3.970398E-013	0	0.000000E+000
1	152.78723695	3.970398E-013	1.447704E-011	1	0.000000E+000
1	152.78730524	1.447704E-011	3.970398E-013	0	0.000000E+000
1	152.78788361	3.970398E-013	1.447704E-011	1	0.000000E+000
1	152.78793573	1.447704E-011	3.970398E-013	0	0.000000E+000
1	152.78880642	3.970398E-013	1.447704E-011	1	0.000000E+000
1	152.78897823	1.447704E-011	3.970398E-013	0	0.000000E+000
1	152.78931198	3.970398E-013	1.447704E-011	1	0.000000E+000
1	152.78934677	1.447704E-011	3.970398E-013	0	0.000000E+000
1	152.78957811	3.970398E-013	1.447704E-011	1	0.000000E+000
1	152.78970929	1.447704E-011	3.970398E-013	0	0.000000E+000
1	152.79003821	3.970398E-013	1.447704E-011	1	0.000000E+000
1	152.79014498	1.447704E-011	3.970398E-013	0	0.000000E+000
1	152.79069111	3.970398E-013	1.447704E-011	1	0.000000E+000
1	152.79091238	1.447704E-011	3.970398E-013	0	0.000000E+000
1	152.79102299	3.970398E-013	1.447704E-011	1	0.000000E+000
1	152.79105267	1.447704E-011	3.970398E-013	0	0.000000E+000
1	152.79183071	3.970398E-013	1.447704E-011	1	0.000000E+000
1	152.79193122	1.447704E-011	3.970398E-013	0	0.000000E+000
1	152.79218029	3.970398E-013	1.447704E-011	1	0.000000E+000
1	152.79258984	1.447704E-011	3.970398E-013	0	0.000000E+000
1	152.79446310	3.970398E-013	1.447704E-011	1	0.000000E+000
1	152.79453031	1.447704E-011	3.970398E-013	0	0.000000E+000
1	152.79535259	3.970398E-013	1.447704E-011	1	0.000000E+000
1	152.79618060	1.447704E-011	3.970398E-013	0	0.000000E+000
1	152.79723277	3.970398E-013	1.447704E-011	1	0.000000E+000
1	152.79734690	1.447704E-011	3.970398E-013	0	0.000000E+000
1	152.79768136	3.970398E-013	1.447704E-011	1	0.000000E+000
1	152.79777203	1.447704E-011	3.970398E-013	0	0.000000E+000
1	152.80015645	3.970398E-013	1.447704E-011	1	0.000000E+000
1	152.80054281	1.447704E-011	3.970398E-013	0	0.000000E+000
1	152.80077998	3.970398E-013	1.447704E-011	1	0.000000E+000
1	152.80104433	1.447704E-011	3.970398E-013	0	0.000000E+000
1	152.80181764	3.970398E-013	1.447704E-011	1	0.000000E+000
1	152.80184592	1.447704E-011	3.970398E-013	0	0.000000E+000
1	152.80229050	3.970398E-013	1.447704E-011	1	0.000000E+000
1	152.80278292	1.447704E-011	3.970398E-013	0	0.000000E+000
1	152.80289080	3.970398E-013	1.447704E-011	1	0.000000E+000
1	152.80310927	1.447704E-011	3.970398E-013	0	0.000000E+000
1	152.80379260	3.970398E-013	1.447704E-011	1	0.000000E+000
1	152.80396432	1.447704E-011	3.970398E-013	0	0.000000E+000
1	152.80417446	3.970398E-013	1.447704E-011	1	0.000000E+000
1	152.80442174	1.447704E-011	3.970398E-013	0	0.000000E+000
1	152.80539793	3.970398E-013	1.447704E-011	1	0.000000E+000
1	152.80562862	1.447704E-011	3.970398E-013	0	0.000000E+000
1	152.80658681	3.970398E-013	1.447704E-011	1	0.000000E+000
1	152.80673717	1.447704E-011	3.970398E-013	0	0.000000E+000
1	152.80849709	3.970398E-013	1.447704E-011	1	0.000000E+000
1	152.80866579	1.447704E-011	3.970398E-013	0	0.000000E+000
1	152.80908084	3.970398E-013	1.447704E-011	1	0.000000E+000
1	152.80925815	1.447704E-011	3.970398E-013	0	0.000000E+000
1	152.80998899	3.970398E-013	1.447704E-011	1	0.000000E+000
1	152.81032679	1.447704E-011	3.970398E-013	0	0.000000E+000
1	152.81060492	3.970398E-013	1.447704E-011	1	0.000000E+000
1	152.81070398	1.447704E-011	3.970398E-013	0	0.000000E+000
1	152.81164183	3.970398E-013	1.447704E-011	1	0.000000E+000
1	152.81178294	1.447704E-011	3.970398E-013	0	0.000000E+000
1	152.81272878	3.970398E-013	1.447704E-011	1	0.000000E+000
1	152.81290473	1.447704E-011	3.970398E-013	0	0.000000E+000
1	152.81383512	3.970398E-013	1.447704E-011	1	0.000000E+000
1	152.81391333	1.447704E-011	3.970398E-013	0	0.000000E+000
1	152.81481474	3.970398E-013	1.447704E-011	1	0.000000E+000
1	152.81493475	1.447704E-011	3.970398E-013	0	0.000000E+000
1	152.81582989	3.970398E-013	1.447704E-011	1	0.000000E+000
1	152.81661842	1.447704E-011	3.970398E-013	0	0.000000E+000
1	152.81719409	3.970398E-013	1.447704E-011	1	0.000000E+000
1	152.81723193	1.447704E-011	3.970398E-013	0	0.000000E+000
1	152.81762877	3.970398E-013	1.447704E-011	1	0.000000E+000
1	152.81766351	1.447704E-011	3.970398E-013	0	0.000000E+000
1	152.81781074	3.970398E-013	1.447704E-011	1	0.000000E+000
1	152.81787742	1.447704E-011	3.970398E-013	0	0.000000E+000
1	152.81820599	3.970398E-013	1.447704E-011	1	0.000000E+000
1	152.81854609	1.447704E-011	3.970398E-013	0	0.000000E+000
1	152.81872292	3.970398E-013	1.447704E-011	1	0.000000E+000
1	152.81928290	1.447704E-011	3.970398E-013	0	0.000000E+000
1	152.81938251	3.970398E-013	1.447704E-011	1	0.000000E+000
1	152.81940660	1.447704E-011	3.970398E-013	0	0.000000E+000
1	152.81952224	3.970398E-013	1.447704E-011	1	0.000000E+000
1	152.81986168	1.447704E-011	3.970398E-013	0	0.000000E+000
1	152.82026177	3.970398E-013	1.447704E-011	1	0.000000E+000
1	152.82059980	1.447704E-011	3.970398E-013	0	0.000000E+000
1	152.82070000	3.970398E-013	1.447704E-011	1	0.000000E+000
1	152.82075240	1.447704E-011	3.970398E-013	0	0.000000E+000
1	152.98674265	4.396730E-013	1.451967E-011	1	0.000000E+000
1	152.98691423	1.451967E-011	4.396730E-013	0	0.000000E+000
1	152.98696311	4.396730E-013	1.451967E-011	1	0.000000E+000
1	152.98791993	1.451967E-011	4.396730E-013	0	0.000000E+000
1	152.98897776	4.396730E-013	1.451967E-011	1	0.000000E+000
1	152.98900487	1.451967E-011	4.396730E-013	0	0.000000E+000
1	152.98960352	4.396730E-013	1.451967E-011	1	0.000000E+000
1	152.98988806	1.451967E-011	4.396730E-013	0	0.000000E+000
1	152.98994540	4.396730E-013	1.451967E-011	1	0.000000E+000
1	152.99016308	1.451967E-011	4.396730E-013	0	0.000000E+000
1	152.99064253	4.396730E-013	1.451967E-011	1	0.000000E+000
1	152.99082490	1.451967E-011	4.396730E-013	0	0.000000E+000
1	152.99114020	4.396730E-013	1.451967E-011	1	0.000000E+000
1	152.99117401	1.451967E-011	4.396730E-013	0	0.000000E+000
1	152.99308067	4.396730E-013	1.451967E-011	1	0.000000E+000
1	152.99325949	1.451967E-011	4.396730E-013	0	0.000000E+000
1	152.99344633	4.396730E-013	1.451967E-011	1	0.000000E+000
1	152.99351242	1.451967E-011	4.396730E-013	0	0.000000E+000
1	152.99470411	4.396730E-013	1.451967E-011	1	0.000000E+000
1	152.99471435	1.451967E-011	4.396730E-013	0	0.000000E+000
1	152.99627010	4.396730E-013	1.451967E-011	1	0.000000E+000
1	152.99630041	1.451967E-011	4.396730E-013	0	0.000000E+000
1	152.99636717	4.396730E-013	1.451967E-011	1	0.000000E+000
1	152.99651258	1.451967E-011	4.396730E-013	0	0.000000E+000
1	152.99679621	4.396730E-013	1.451967E-011	1	0.000000E+000
1	152.99731881	1.451967E-011	4.396730E-013	0	0.000000E+000
1	152.99810284	4.396730E-013	1.451967E-011	1	0.000000E+000
1	152.99813971	1.451967E-011	4.396730E-013	0	0.000000E+000
1	152.99851116	4.396730E-013	1.451967E-011	1	0.000000E+000
1	152.99858442	1.451967E-011	4.396730E-013	0	0.000000E+000
1	152.99886919	4.396730E-013	1.451967E-011	1	0.000000E+000
1	152.99890413	1.451967E-011	4.396730E-013	0	0.000000E+000
1	152.99936023	4.396730E-013	1.451967E-011	1	0.000000E+000
1	152.99961200	1.451967E-011	4.396730E-013	0	0.000000E+000
1	153.00029223	4.396730E-013	1.451967E-011	1	0.000000E+000
1	153.00035127	1.451967E-011	4.396730E-013	0	0.000000E+000
1	153.00100158	4.396730E-013	1.451967E-011	1	0.000000E+000
1	153.00127196	1.451967E-011	4.396730E-013	0	0.000000E+000
1	153.00139686	4.396730E-013	1.451967E-011	1	0.000000E+000
1	153.00167436	1.451967E-011	4.396730E-013	0	0.000000E+000
1	153.00179936	4.396730E-013	1.451967E-011	1	0.000000E+000
1	153.00183730	1.451967E-011	4.396730E-013	0	0.000000E+000
1	153.00243380	4.396730E-013	1.451967E-011	1	0.000000E+000
1	153.00244580	1.451967E-011	4.396730E-013	0	0.000000E+000
1	153.00252235	4.396730E-013	1.451967E-011	1	0.000000E+000
1	153.00262182	1.451967E-011	4.396730E-013	0	0.000000E+000
1	153.00266477	4.396730E-013	1.451967E-011	1	0.000000E+000
1	153.00275153	1.451967E-011	4.396730E-013	0	0.000000E+000
1	153.00351891	4.396730E-013	1.451967E-011	1	0.000000E+000
1	153.00356782	1.451967E-011	4.396730E-013	0	0.000000E+000
1	153.00409373	4.396730E-013	1.451967E-011	1	0.000000E+000
1	153.00413589	1.451967E-011	4.396730E-013	0	0.000000E+000
1	153.00476322	4.396730E-013	1.451967E-011	1	0.000000E+000
1	153.00479305	1.451967E-011	4.396730E-013	0	0.000000E+000
1	153.00546716	4.396730E-013	1.451967E-011	1	0.000000E+000
1	153.00555927	1.451967E-011	4.396730E-013	0	0.000000E+000
1	153.00580665	4.396730E-013	1.451967E-011	1	0.000000E+000
1	153.00582873	1.451967E-011	4.396730E-013	0	0.000000E+000
1	153.00664711	4.396730E-013	1.451967E-011	1	0.000000E+000
1	153.00677790	1.451967E-011	4.396730E-013	0	0.000000E+000
1	153.00753539	4.396730E-013	1.451967E-011	1	0.000000E+000
1	153.00759114	1.451967E-011	4.396730E-013	0	0.000000E+000
1	153.00872214	4.396730E-013	1.451967E-011	1	0.000000E+000
1	153.00887814	1.451967E-011	4.396730E-013	0	0.000000E+000
1	153.00953415	4.396730E-013	1.451967E-011	1	0.000000E+000
1	153.00957771	1.451967E-011	4.396730E-013	0	0.000000E+000
1	153.01000466	4.396730E-013	1.451967E-011	1	0.000000E+000
1	153.01014101	1.451967E-011	4.396730E-013	0	0.000000E+000
1	153.01017087	4.396730E-013	1.451967E-011	1	0.000000E+000
1	153.01032504	1.451967E-011	4.396730E-013	0	0.000000E+000
1	153.01242217	4.396730E-013	1.451967E-011	1	0.000000E+000
1	153.01261796	1.451967E-011	4.396730E-013	0	0.000000E+000
1	153.01264959	4.396730E-013	1.451967E-011	1	0.000000E+000
1	153.01294498	1.451967E-011	4.396730E-013	0	0.000000E+000
1	153.01472461	4.396730E-013	1.451967E-011	1	0.000000E+000
1	153.01497275	1.451967E-011	4.396730E-013	0	0.000000E+000
1	153.01501400	4.396730E-013	1.451967E-011	1	0.000000E+000
1	153.01510620	1.451967E-011	4.396730E-013	0	0.000000E+000
1	153.01570098	4.396730E-013	1.451967E-011	1	0.000000E+000
1	153.01573471	1.451967E-011	4.396730E-013	0	0.000000E+000
1	153.01624759	4.396730E-013	1.451967E-011	1	0.000000E+000
1	153.01631994	1.451967E-011	4.396730E-013	0	0.000000E+000
1	153.01682660	4.396730E-013	1.451967E-011	1	0.000000E+000
1	153.01693444	1.451967E-011	4.396730E-013	0	0.000000E+000
1	153.01911432	4.396730E-013	1.451967E-011	1	0.000000E+000
1	153.01912699	1.451967E-011	4.396730E-013	0	0.000000E+000
1	153.01937718	4.396730E-013	1.451967E-011	1	0.000000E+000
1	153.01964085	1.451967E-011	4.396730E-013	0	0.000000E+000
1	153.01988411	4.396730E-013	1.451967E-011	1	0.000000E+000
1	153.01998571	1.451967E-011	4.396730E-013	0	0.000000E+000
1	153.02104252	4.396730E-013	1.451967E-011	1	0.000000E+000
1	153.02113092	1.451967E-011	4.396730E-013	0	0.000000E+000
1	153.02146076	4.396730E-013	1.451967E-011	1	0.000000E+000
1	153.02149277	1.451967E-011	4.396730E-013	0	0.000000E+000
1	153.02245282	4.396730E-013	1.451967E-011	1	0.000000E+000
1	153.02258931	1.451967E-011	4.396730E-013	0	0.000000E+000
1	153.02276094	4.396730E-013	1.451967E-011	1	0.000000E+000
1	153.02299855	1.451967E-011	4.396730E-013	0	0.000000E+000
1	153.02470437	4.396730E-013	1.451967E-011	1	0.000000E+000
1	153.02482156	1.451967E-011	4.396730E-013	0	0.000000E+000
1	153.02490045	4.396730E-013	1.451967E-011	1	0.000000E+000
1	153.02500029	1.451967E-011	4.396730E-013	0	0.000000E+000
1	153.02595773	4.396730E-013	1.451967E-011	1	0.000000E+000
1	153.02599399	1.451967E-011	4.396730E-013	0	0.000000E+000
1	153.02722785	4.396730E-013	1.451967E-011	1	0.000000E+000
1	153.02742378	1.451967E-011	4.396730E-013	0	0.000000E+000
1	153.02828819	4.396730E-013	1.451967E-011	1	0.000000E+000
1	153.02837178	1.451967E-011	4.396730E-013	0	0.000000E+000
1	153.02839545	4.396730E-013	1.451967E-011	1	0.000000E+000
1	153.02853493	1.451967E-011	4.396730E-013	0	0.000000E+000
1	153.02894942	4.396730E-013	1.451967E-011	1	0.000000E+000
1	153.02923592	1.451967E-011	4.396730E-013	0	0.000000E+000
1	153.02926339	4.396730E-013	1.451967E-011	1	0.000000E+000
1	153.02938280	1.451967E-011	4.396730E-013	0	0.000000E+000
1	153.02946093	4.396730E-013	1.451967E-011	1	0.000000E+000
1	153.02958388	1.451967E-011	4.396730E-013	0	0.000000E+000
1	153.03049392	4.396730E-013	1.451967E-011	1	0.000000E+000
1	153.03054457	1.451967E-011	4.396730E-013	0	0.000000E+000
1	153.03066672	4.396730E-013	1.451967E-011	1	0.000000E+000
1	153.03143150	1.451967E-011	4.396730E-013	0	0.000000E+000
1	153.03163692	4.396730E-013	1.451967E-011	1	0.000000E+000
1	153.03188442	1.451967E-011	4.396730E-013	0	0.000000E+000
1	153.03214248	4.396730E-013	1.451967E-011	1	0.000000E+000
1	153.03226990	1.451967E-011	4.396730E-013	0	0.000000E+000
1	153.03324501	4.396730E-013	1.451967E-011	1	0.000000E+000
1	153.03364987	1.451967E-011	4.396730E-013	0	0.000000E+000
1	153.03575352	4.396730E-013	1.451967E-011	1	0.000000E+000
1	153.03603624	1.451967E-011	4.396730E-013	0	0.000000E+000
1	153.03638463	4.396730E-013	1.451967E-011	1	0.000000E+000
1	153.03644599	1.451967E-011	4.396730E-013	0	0.000000E+000
1	153.03756015	4.396730E-013	1.451967E-011	1	0.000000E+000
1	153.03762634	1.451967E-011	4.396730E-013	0	0.000000E+000
1	153.03832251	4.396730E-013	1.451967E-011	1	0.000000E+000
1	153.03835508	1.451967E-011	4.396730E-013	0	0.000000E+000
1	153.03845853	4.396730E-013	1.451967E-011	1	0.000000E+000
1	153.03882880	1.451967E-011	4.396730E-013	0	0.000000E+000
1	153.03920358	4.396730E-013	1.451967E-011	1	0.000000E+000
1	153.03936016	1.451967E-011	4.396730E-013	0	0.000000E+000
1	153.03948777	4.396730E-013	1.451967E-011	1	0.000000E+000
1	153.03973016	1.451967E-011	4.396730E-013	0	0.000000E+000
1	153.04111378	4.396730E-013	1.451967E-011	1	0.000000E+000
1	153.04124556	1.451967E-011	4.396730E-013	0	0.000000E+000
1	153.04147793	4.396730E-013	1.451967E-011	1	0.000000E+000
1	153.04176750	1.451967E-011	4.396730E-013	0	0.000000E+000
1	153.04223654	4.396730E-013	1.451967E-011	1	0.000000E+000
1	153.04313520	1.451967E-011	4.396730E-013	0	0.000000E+000
1	153.04340809	4.396730E-013	1.451967E-011	1	0.000000E+000
1	153.04355557	1.451967E-011	4.396730E-013	0	0.000000E+000
1	153.04482410	4.396730E-013	1.451967E-011	1	0.000000E+000
1	153.04529127	1.451967E-011	4.396730E-013	0	0.000000E+000
1	153.04639676	4.396730E-013	1.451967E-011	1	0.000000E+000
1	153.04652829	1.451967E-011	4.396730E-013	0	0.000000E+000
1	153.04669736	4.396730E-013	1.451967E-011	1	0.000000E+000
1	153.04712086	1.451967E-011	4.396730E-013	0	0.000000E+000
1	153.04907063	4.396730E-013	1.451967E-011	1	0.000000E+000
1	153.04923528	1.451967E-011	4.396730E-013	0	0.000000E+000
1	153.66418553	4.324439E-013	1.451244E-011	1	0.000000E+000
1	153.66428368	1.451244E-011	4.324439E-013	0	0.000000E+000
1	153.66652852	4.324439E-013	1.451244E-011	1	0.000000E+000
1	153.66719776	1.451244E-011	4.324439E-013	0	0.000000E+000
1	153.66735376	4.324439E-013	1.451244E-011	1	0.000000E+000
1	153.66761829	1.451244E-011	4.324439E-013	0	0.000000E+000
1	153.66769030	4.324439E-013	1.451244E-011	1	0.000000E+000
1	153.66795766	1.451244E-011	4.324439E-013	0	0.000000E+000
1	153.66900947	4.324439E-013	1.451244E-011	1	0.000000E+000
1	153.66908841	1.451244E-011	4.324439E-013	0	0.000000E+000
1	153.66917191	4.324439E-013	1.451244E-011	1	0.000000E+000
1	153.66940949	1.451244E-011	4.324439E-013	0	0.000000E+000
1	153.67031383	4.324439E-013	1.451244E-011	1	0.000000E+000
1	153.67061880	1.451244E-011	4.324439E-013	0	0.000000E+000
1	153.67065976	4.324439E-013	1.451244E-011	1	0.000000E+000
1	153.67077737	1.451244E-011	4.324439E-013	0	0.000000E+000
1	153.67199769	4.324439E-013	1.451244E-011	1	0.000000E+000
1	153.67217976	1.451244E-011	4.324439E-013	0	0.000000E+000
1	153.67224114	4.324439E-013	1.451244E-011	1	0.000000E+000
1	153.67262370	1.451244E-011	4.324439E-013	0	0.000000E+000
1	153.67326842	4.324439E-013	1.451244E-011	1	0.000000E+000
1	153.67330265	1.451244E-011	4.324439E-013	0	0.000000E+000
1	153.67619146	4.324439E-013	1.451244E-011	1	0.000000E+000
1	153.67637562	1.451244E-011	4.324439E-013	0	0.000000E+000
1	153.67648249	4.324439E-013	1.451244E-011	1	0.000000E+000
1	153.67665230	1.451244E-011	4.324439E-013	0	0.000000E+000
1	153.67713556	4.324439E-013	1.451244E-011	1	0.000000E+000
1	153.67730070	1.451244E-011	4.324439E-013	0	0.000000E+000
1	153.67733578	4.324439E-013	1.451244E-011	1	0.000000E+000
1	153.67735189	1.451244E-011	4.324439E-013	0	0.000000E+000
1	153.67776277	4.324439E-013	1.451244E-011	1	0.000000E+000
1	153.67827789	1.451244E-011	4.324439E-013	0	0.000000E+000
1	153.67834212	4.324439E-013	1.451244E-011	1	0.000000E+000
1	153.67836818	1.451244E-011	4.324439E-013	0	0.000000E+000
1	153.67982048	4.324439E-013	1.451244E-011	1	0.000000E+000
1	153.67984212	1.451244E-011	4.324439E-013	0	0.000000E+000
1	153.69326307	4.324439E-013	1.451244E-011	1	0.000000E+000
1	153.69333750	1.451244E-011	4.324439E-013	0	0.000000E+000
1	153.69400780	4.324439E-013	1.451244E-011	1	0.000000E+000
1	153.69414706	1.451244E-011	4.324439E-013	0	0.000000E+000
1	153.69464731	4.324439E-013	1.451244E-011	1	0.000000E+000
1	153.69471134	1.451244E-011	4.324439E-013	0	0.000000E+000
1	153.69503149	4.324439E-013	1.451244E-011	1	0.000000E+000
1	153.69510993	1.451244E-011	4.324439E-013	0	0.000000E+000
1	153.69787371	4.324439E-013	1.451244E-011	1	0.000000E+000
1	153.69804602	1.451244E-011	4.324439E-013	0	0.000000E+000
1	153.69975294	4.324439E-013	1.451244E-011	1	0.000000E+000
1	153.69983794	1.451244E-011	4.324439E-013	0	0.000000E+000
1	153.70169061	4.324439E-013	1.451244E-011	1	0.000000E+000
1	153.70174125	1.451244E-011	4.324439E-013	0	0.000000E+000
1	153.70191186	4.324439E-013	1.451244E-011	1	0.000000E+000
1	153.70196233	1.451244E-011	4.324439E-013	0	0.000000E+000
1	153.70301722	4.324439E-013	1.451244E-011	1	0.000000E+000
1	153.70317518	1.451244E-011	4.324439E-013	0	0.000000E+000
1	153.70410978	4.324439E-013	1.451244E-011	1	0.000000E+000
1	153.70430139	1.451244E-011	4.324439E-013	0	0.000000E+000
1	153.70436424	4.324439E-013	1.451244E-011	1	0.000000E+000
1	153.70483293	1.451244E-011	4.324439E-013	0	0.000000E+000
1	153.70565465	4.324439E-013	1.451244E-011	1	0.000000E+000
1	153.70570375	1.451244E-011	4.324439E-013	0	0.000000E+000
1	153.70629209	4.324439E-013	1.451244E-011	1	0.000000E+000
1	153.70658865	1.451244E-011	4.324439E-013	0	0.000000E+000
1	153.70703248	4.324439E-013	1.451244E-011	1	0.000000E+000
1	153.70776168	1.451244E-011	4.324439E-013	0	0.000000E+000
1	153.70798572	4.324439E-013	1.451244E-011	1	0.000000E+000
1	153.70819467	1.451244E-011	4.324439E-013	0	0.000000E+000
1	153.70852578	4.324439E-013	1.451244E-011	1	0.000000E+000
1	153.70855852	1.451244E-011	4.324439E-013	0	0.000000E+000
1	153.70861663	4.324439E-013	1.451244E-011	1	0.000000E+000
1	153.70920806	1.451244E-011	4.324439E-013	0	0.000000E+000
1	153.70964036	4.324439E-013	1.451244E-011	1	0.000000E+000
1	153.70971521	1.451244E-011	4.324439E-013	0	0.000000E+000
1	153.71054999	4.324439E-013	1.451244E-011	1	0.000000E+000
1	153.71072608	1.451244E-011	4.324439E-013	0	0.000000E+000
1	153.71094406	4.324439E-013	1.451244E-011	1	0.000000E+000
1	153.71104425	1.451244E-011	4.324439E-013	0	0.000000E+000
1	153.71183702	4.324439E-013	1.451244E-011	1	0.000000E+000
1	153.71185038	1.451244E-011	4.324439E-013	0	0.000000E+000
1	153.71419239	4.324439E-013	1.451244E-011	1	0.000000E+000
1	153.71447808	1.451244E-011	4.324439E-013	0	0.000000E+000
1	153.71627741	4.324439E-013	1.451244E-011	1	0.000000E+000
1	153.71632836	1.451244E-011	4.324439E-013	0	0.000000E+000
1	153.71712518	4.324439E-013	1.451244E-011	1	0.000000E+000
1	153.71720680	1.451244E-011	4.324439E-013	0	0.000000E+000
1	153.71730044	4.324439E-013	1.451244E-011	1	0.000000E+000
1	153.71738060	1.451244E-011	4.324439E-013	0	0.000000E+000
1	153.72010313	4.324439E-013	1.451244E-011	1	0.000000E+000
1	153.72045382	1.451244E-011	4.324439E-013	0	0.000000E+000
1	153.72090536	4.324439E-013	1.451244E-011	1	0.000000E+000
1	153.72127588	1.451244E-011	4.324439E-013	0	0.000000E+000
1	153.72197826	4.324439E-013	1.451244E-011	1	0.000000E+000
1	153.72211028	1.451244E-011	4.324439E-013	0	0.000000E+000
1	153.77325005	4.324439E-013	1.451244E-011	1	0.000000E+000
1	153.77351067	1.451244E-011	4.324439E-013	0	0.000000E+000
1	153.77357098	4.324439E-013	1.451244E-011	1	0.000000E+000
1	153.77416245	1.451244E-011	4.324439E-013	0	0.000000E+000
1	153.77417103	4.324439E-013	1.451244E-011	1	0.000000E+000
1	153.77429050	1.451244E-011	4.324439E-013	0	0.000000E+000
1	153.77451402	4.324439E-013	1.451244E-011	1	0.000000E+000
1	153.77492279	1.451244E-011	4.324439E-013	0	0.000000E+000
1	153.77761528	4.324439E-013	1.451244E-011	1	0.000000E+000
1	153.77775800	1.451244E-011	4.324439E-013	0	0.000000E+000
1	153.77908569	4.324439E-013	1.451244E-011	1	0.000000E+000
1	153.77913165	1.451244E-011	4.324439E-013	0	0.000000E+000
1	153.77935300	4.324439E-013	1.451244E-011	1	0.000000E+000
1	153.77938394	1.451244E-011	4.324439E-013	0	0.000000E+000
1	153.77954403	4.324439E-013	1.451244E-011	1	0.000000E+000
1	153.77959245	1.451244E-011	4.324439E-013	0	0.000000E+000
1	153.77966075	4.324439E-013	1.451244E-011	1	0.000000E+000
1	153.77997019	1.451244E-011	4.324439E-013	0	0.000000E+000
1	153.78140662	4.324439E-013	1.451244E-011	1	0.000000E+000
1	153.78175987	1.451244E-011	4.324439E-013	0	0.000000E+000
1	153.78282399	4.324439E-013	1.451244E-011	1	0.000000E+000
1	153.78305244	1.451244E-011	4.324439E-013	0	0.000000E+000
1	153.78317583	4.324439E-013	1.451244E-011	1	0.000000E+000
1	153.78321784	1.451244E-011	4.324439E-013	0	0.000000E+000
1	153.78461969	4.324439E-013	1.451244E-011	1	0.000000E+000
1	153.78481006	1.451244E-011	4.324439E-013	0	0.000000E+000
1	153.78557912	4.324439E-013	1.451244E-011	1	0.000000E+000
1	153.78600238	1.451244E-011	4.324439E-013	0	0.000000E+000
1	153.78753344	4.324439E-013	1.451244E-011	1	0.000000E+000
1	153.78755718	1.451244E-011	4.324439E-013	0	0.000000E+000
1	153.78877614	4.324439E-013	1.451244E-011	1	0.000000E+000
1	153.78897185	1.451244E-011	4.324439E-013	0	0.000000E+000
1	153.78953221	4.324439E-013	1.451244E-011	1	0.000000E+000
1	153.78972031	1.451244E-011	4.324439E-013	0	0.000000E+000
1	153.79023060	4.324439E-013	1.451244E-011	1	0.000000E+000
1	153.79023794	1.451244E-011	4.324439E-013	0	0.000000E+000
1	153.79108160	4.324439E-013	1.451244E-011	1	0.000000E+000
1	153.79113727	1.451244E-011	4.324439E-013	0	0.000000E+000
1	153.79121413	4.324439E-013	1.451244E-011	1	0.000000E+000
1	153.79126891	1.451244E-011	4.324439E-013	0	0.000000E+000
1	154.21327985	2.543365E-013	1.433434E-011	1	0.000000E+000
1	154.21336784	1.433434E-011	2.543365E-013	0	0.000000E+000
1	154.21341993	2.543365E-013	1.433434E-011	1	0.000000E+000
1	154.21357229	1.433434E-011	2.543365E-013	0	0.000000E+000
1	154.21384204	2.543365E-013	1.433434E-011	1	0.000000E+000
1	154.21454777	1.433434E-011	2.543365E-013	0	0.000000E+000
1	154.21469036	2.543365E-013	1.433434E-011	1	0.000000E+000
1	154.21504129	1.433434E-011	2.543365E-013	0	0.000000E+000
1	154.21546138	2.543365E-013	1.433434E-011	1	0.000000E+000
1	154.21550771	1.433434E-011	2.543365E-013	0	0.000000E+000
1	154.21592672	2.543365E-013	1.433434E-011	1	0.000000E+000
1	154.21598123	1.433434E-011	2.543365E-013	0	0.000000E+000
1	154.21668812	2.543365E-013	1.433434E-011	1	0.000000E+000
1	154.21678418	1.433434E-011	2.543365E-013	0	0.000000E+000
1	154.21760896	2.543365E-013	1.433434E-011	1	0.000000E+000
1	154.21791956	1.433434E-011	2.543365E-013	0	0.000000E+000
1	154.21822810	2.543365E-013	1.433434E-011	1	0.000000E+000
1	154.21838402	1.433434E-011	2.543365E-013	0	0.000000E+000
1	154.21858080	2.543365E-013	1.433434E-011	1	0.000000E+000
1	154.21862342	1.433434E-011	2.543365E-013	0	0.000000E+000
1	154.21888999	2.543365E-013	1.433434E-011	1	0.000000E+000
1	154.21895836	1.433434E-011	2.543365E-013	0	0.000000E+000
1	154.21910432	2.543365E-013	1.433434E-011	1	0.000000E+000
1	154.21941985	1.433434E-011	2.543365E-013	0	0.000000E+000
1	154.22072534	2.543365E-013	1.433434E-011	1	0.000000E+000
1	154.22088307	1.433434E-011	2.543365E-013	0	0.000000E+000
1	154.22168684	2.543365E-013	1.433434E-011	1	0.000000E+000
1	154.22189379	1.433434E-011	2.543365E-013	0	0.000000E+000
1	154.22212164	2.543365E-013	1.433434E-011	1	0.000000E+000
1	154.22256230	1.433434E-011	2.543365E-013	0	0.000000E+000
1	154.22298857	2.543365E-013	1.433434E-011	1	0.000000E+000
1	154.22302564	1.433434E-011	2.543365E-013	0	0.000000E+000
1	154.22421031	2.543365E-013	1.433434E-011	1	0.000000E+000
1	154.22425964	1.433434E-011	2.543365E-013	0	0.000000E+000
1	154.22428882	2.543365E-013	1.433434E-011	1	0.000000E+000
1	154.22444382	1.433434E-011	2.543365E-013	0	0.000000E+000
1	154.22513649	2.543365E-013	1.433434E-011	1	0.000000E+000
1	154.22525097	1.433434E-011	2.543365E-013	0	0.000000E+000
1	154.22596614	2.543365E-013	1.433434E-011	1	0.000000E+000
1	154.22612076	1.433434E-011	2.543365E-013	0	0.000000E+000
1	154.22752940	2.543365E-013	1.433434E-011	1	0.000000E+000
1	154.22763798	1.433434E-011	2.543365E-013	0	0.000000E+000
1	154.22787019	2.543365E-013	1.433434E-011	1	0.000000E+000
1	154.22859220	1.433434E-011	2.543365E-013	0	0.000000E+000
1	154.22886257	2.543365E-013	1.433434E-011	1	0.000000E+000
1	154.22895678	1.433434E-011	2.543365E-013	0	0.000000E+000
1	154.22962106	2.543365E-013	1.433434E-011	1	0.000000E+000
1	154.22983959	1.433434E-011	2.543365E-013	0	0.000000E+000
1	154.23003151	2.543365E-013	1.433434E-011	1	0.000000E+000
1	154.23008572	1.433434E-011	2.543365E-013	0	0.000000E+000
1	154.23183225	2.543365E-013	1.433434E-011	1	0.000000E+000
1	154.23186965	1.433434E-011	2.543365E-013	0	0.000000E+000
1	154.42723020	4.232635E-013	1.450326E-011	1	0.000000E+000
1	154.42744751	1.450326E-011	4.232635E-013	0	0.000000E+000
1	154.42770238	4.232635E-013	1.450326E-011	1	0.000000E+000
1	154.42797435	1.450326E-011	4.232635E-013	0	0.000000E+000
1	154.42915948	4.232635E-013	1.450326E-011	1	0.000000E+000
1	154.42952445	1.450326E-011	4.232635E-013	0	0.000000E+000
1	154.42998045	4.232635E-013	1.450326E-011	1	0.000000E+000
1	154.43014320	1.450326E-011	4.232635E-013	0	0.000000E+000
1	154.43061129	4.232635E-013	1.450326E-011	1	0.000000E+000
1	154.43073769	1.450326E-011	4.232635E-013	0	0.000000E+000
1	154.43085464	4.232635E-013	1.450326E-011	1	0.000000E+000
1	154.43113727	1.450326E-011	4.232635E-013	0	0.000000E+000
1	154.43202522	4.232635E-013	1.450326E-011	1	0.000000E+000
1	154.43221320	1.450326E-011	4.232635E-013	0	0.000000E+000
1	154.43231602	4.232635E-013	1.450326E-011	1	0.000000E+000
1	154.43260298	1.450326E-011	4.232635E-013	0	0.000000E+000
1	154.43306419	4.232635E-013	1.450326E-011	1	0.000000E+000
1	154.43310442	1.450326E-011	4.232635E-013	0	0.000000E+000
1	154.43349287	4.232635E-013	1.450326E-011	1	0.000000E+000
1	154.43359885	1.450326E-011	4.232635E-013	0	0.000000E+000
1	154.43375610	4.232635E-013	1.450326E-011	1	0.000000E+000
1	154.43380375	1.450326E-011	4.232635E-013	0	0.000000E+000
1	154.44272132	4.232635E-013	1.450326E-011	1	0.000000E+000
1	154.44287164	1.450326E-011	4.232635E-013	0	0.000000E+000
1	154.44316611	4.232635E-013	1.450326E-011	1	0.000000E+000
1	154.44323208	1.450326E-011	4.232635E-013	0	0.000000E+000
1	154.44426611	4.232635E-013	1.450326E-011	1	0.000000E+000
1	154.44435671	1.450326E-011	4.232635E-013	0	0.000000E+000
1	154.44747059	4.232635E-013	1.450326E-011	1	0.000000E+000
1	154.44750262	1.450326E-011	4.232635E-013	0	0.000000E+000
1	154.44835438	4.232635E-013	1.450326E-011	1	0.000000E+000
1	154.44845869	1.450326E-011	4.232635E-013	0	0.000000E+000
1	154.45111844	4.232635E-013	1.450326E-011	1	0.000000E+000
1	154.45124837	1.450326E-011	4.232635E-013	0	0.000000E+000
1	154.45175188	4.232635E-013	1.450326E-011	1	0.000000E+000
1	154.45252102	1.450326E-011	4.232635E-013	0	0.000000E+000
1	154.45254375	4.232635E-013	1.450326E-011	1	0.000000E+000
1	154.45262457	1.450326E-011	4.232635E-013	0	0.000000E+000
1	154.45279324	4.232635E-013	1.450326E-011	1	0.000000E+000
1	154.45292959	1.450326E-011	4.232635E-013	0	0.000000E+000
1	154.45320150	4.232635E-013	1.450326E-011	1	0.000000E+000
1	154.45338410	1.450326E-011	4.232635E-013	0	0.000000E+000
1	154.45497380	4.232635E-013	1.450326E-011	1	0.000000E+000
1	154.45502852	1.450326E-011	4.232635E-013	0	0.000000E+000
1	154.45526800	4.232635E-013	1.450326E-011	1	0.000000E+000
1	154.45535281	1.450326E-011	4.232635E-013	0	0.000000E+000
1	154.45552138	4.232635E-013	1.450326E-011	1	0.000000E+000
1	154.45592014	1.450326E-011	4.232635E-013	0	0.000000E+000
1	154.45609734	4.232635E-013	1.450326E-011	1	0.000000E+000
1	154.45633290	1.450326E-011	4.232635E-013	0	0.000000E+000
1	154.45754347	4.232635E-013	1.450326E-011	1	0.000000E+000
1	154.45804225	1.450326E-011	4.232635E-013	0	0.000000E+000
1	154.45881123	4.232635E-013	1.450326E-011	1	0.000000E+000
1	154.45884945	1.450326E-011	4.232635E-013	0	0.000000E+000
1	154.45924715	4.232635E-013	1.450326E-011	1	0.000000E+000
1	154.45947690	1.450326E-011	4.232635E-013	0	0.000000E+000
1	154.45953845	4.232635E-013	1.450326E-011	1	0.000000E+000
1	154.45978871	1.450326E-011	4.232635E-013	0	0.000000E+000
1	154.46049798	4.232635E-013	1.450326E-011	1	0.000000E+000
1	154.46064981	1.450326E-011	4.232635E-013	0	0.000000E+000
1	154.46074489	4.232635E-013	1.450326E-011	1	0.000000E+000
1	154.46086805	1.450326E-011	4.232635E-013	0	0.000000E+000
1	154.46117162	4.232635E-013	1.450326E-011	1	0.000000E+000
1	154.46132702	1.450326E-011	4.232635E-013	0	0.000000E+000
1	154.46155098	4.232635E-013	1.450326E-011	1	0.000000E+000
1	154.46185377	1.450326E-011	4.232635E-013	0	0.000000E+000
1	154.46205114	4.232635E-013	1.450326E-011	1	0.000000E+000
1	154.46211634	1.450326E-011	4.232635E-013	0	0.000000E+000
1	154.46294455	4.232635E-013	1.450326E-011	1	0.000000E+000
1	154.46326963	1.450326E-011	4.232635E-013	0	0.000000E+000
1	154.46608743	4.232635E-013	1.450326E-011	1	0.000000E+000
1	154.46613093	1.450326E-011	4.232635E-013	0	0.000000E+000
1	154.46614952	4.232635E-013	1.450326E-011	1	0.000000E+000
1	154.46625768	1.450326E-011	4.232635E-013	0	0.000000E+000
1	154.46754839	4.232635E-013	1.450326E-011	1	0.000000E+000
1	154.46770884	1.450326E-011	4.232635E-013	0	0.000000E+000
1	154.46773586	4.232635E-013	1.450326E-011	1	0.000000E+000
1	154.46814254	1.450326E-011	4.232635E-013	0	0.000000E+000
1	154.46912910	4.232635E-013	1.450326E-011	1	0.000000E+000
1	154.46938730	1.450326E-011	4.232635E-013	0	0.000000E+000
1	154.46963085	4.232635E-013	1.450326E-011	1	0.000000E+000
1	154.46987146	1.450326E-011	4.232635E-013	0	0.000000E+000
1	154.47170880	4.232635E-013	1.450326E-011	1	0.000000E+000
1	154.47197549	1.450326E-011	4.232635E-013	0	0.000000E+000
1	154.47229348	4.232635E-013	1.450326E-011	1	0.000000E+000
1	154.47235929	1.450326E-011	4.232635E-013	0	0.000000E+000
1	154.47364788	4.232635E-013	1.450326E-011	1	0.000000E+000
1	154.47402603	1.450326E-011	4.232635E-013	0	0.000000E+000
1	154.47602423	4.232635E-013	1.450326E-011	1	0.000000E+000
1	154.47639684	1.450326E-011	4.232635E-013	0	0.000000E+000
1	154.48001006	4.232635E-013	1.450326E-011	1	0.000000E+000
1	154.48041371	1.450326E-011	4.232635E-013	0	0.000000E+000
1	154.48076082	4.232635E-013	1.450326E-011	1	0.000000E+000
1	154.48096236	1.450326E-011	4.232635E-013	0	0.000000E+000
1	154.48129640	4.232635E-013	1.450326E-011	1	0.000000E+000
1	154.48150667	1.450326E-011	4.232635E-013	0	0.000000E+000
1	154.48155254	4.232635E-013	1.450326E-011	1	0.000000E+000
1	154.48159709	1.450326E-011	4.232635E-013	0	0.000000E+000
1	154.48264769	4.232635E-013	1.450326E-011	1	0.000000E+000
1	154.48280200	1.450326E-011	4.232635E-013	0	0.000000E+000
1	154.48346166	4.232635E-013	1.450326E-011	1	0.000000E+000
1	154.48392331	1.450326E-011	4.232635E-013	0	0.000000E+000
1	154.48404709	4.232635E-013	1.450326E-011	1	0.000000E+000
1	154.48426981	1.450326E-011	4.232635E-013	0	0.000000E+000
1	154.48452582	4.232635E-013	1.450326E-011	1	0.000000E+000
1	154.48466995	1.450326E-011	4.232635E-013	0	0.000000E+000
1	154.48551912	4.232635E-013	1.450326E-011	1	0.000000E+000
1	154.48583239	1.450326E-011	4.232635E-013	0	0.000000E+000
1	154.48628537	4.232635E-013	1.450326E-011	1	0.000000E+000
1	154.48636441	1.450326E-011	4.232635E-013	0	0.000000E+000
1	154.48659108	4.232635E-013	1.450326E-011	1	0.000000E+000
1	154.48662778	1.450326E-011	4.232635E-013	0	0.000000E+000
1	154.48679688	4.232635E-013	1.450326E-011	1	0.000000E+000
1	154.48759277	1.450326E-011	4.232635E-013	0	0.000000E+000
1	154.48872525	4.232635E-013	1.450326E-011	1	0.000000E+000
1	154.48909152	1.450326E-011	4.232635E-013	0	0.000000E+000
1	154.48940399	4.232635E-013	1.450326E-011	1	0.000000E+000
1	154.48946775	1.450326E-011	4.232635E-013	0	0.000000E+000
1	154.48970826	4.232635E-013	1.450326E-011	1	0.000000E+000
1	154.49050097	1.450326E-011	4.232635E-013	0	0.000000E+000
1	154.49168110	4.232635E-013	1.450326E-011	1	0.000000E+000
1	154.49195439	1.450326E-011	4.232635E-013	0	0.000000E+000
1	154.49478702	4.232635E-013	1.450326E-011	1	0.000000E+000
1	154.49486939	1.450326E-011	4.232635E-013	0	0.000000E+000
1	154.49607380	4.232635E-013	1.450326E-011	1	0.000000E+000
1	154.49633266	1.450326E-011	4.232635E-013	0	0.000000E+000
1	154.49805684	4.232635E-013	1.450326E-011	1	0.000000E+000
1	154.49819401	1.450326E-011	4.232635E-013	0	0.000000E+000
1	154.49825504	4.232635E-013	1.450326E-011	1	0.000000E+000
1	154.49862251	1.450326E-011	4.232635E-013	0	0.000000E+000
1	154.49999631	4.232635E-013	1.450326E-011	1	0.000000E+000
1	154.50019941	1.450326E-011	4.232635E-013	0	0.000000E+000
1	154.50043463	4.232635E-013	1.450326E-011	1	0.000000E+000
1	154.50046332	1.450326E-011	4.232635E-013	0	0.000000E+000
1	154.50137019	4.232635E-013	1.450326E-011	1	0.000000E+000
1	154.50168817	1.450326E-011	4.232635E-013	0	0.000000E+000
1	154.50175267	4.232635E-013	1.450326E-011	1	0.000000E+000
1	154.50182200	1.450326E-011	4.232635E-013	0	0.000000E+000
1	154.50376037	4.232635E-013	1.450326E-011	1	0.000000E+000
1	154.50388249	1.450326E-011	4.232635E-013	0	0.000000E+000
1	154.50537818	4.232635E-013	1.450326E-011	1	0.000000E+000
1	154.50549399	1.450326E-011	4.232635E-013	0	0.000000E+000
1	154.50595592	4.232635E-013	1.450326E-011	1	0.000000E+000
1	154.50600822	1.450326E-011	4.232635E-013	0	0.000000E+000
1	154.50654364	4.232635E-013	1.450326E-011	1	0.000000E+000
1	154.50658759	1.450326E-011	4.232635E-013	0	0.000000E+000
1	154.50676739	4.232635E-013	1.450326E-011	1	0.000000E+000
1	154.50686330	1.450326E-011	4.232635E-013	0	0.000000E+000
1	154.50694856	4.232635E-013	1.450326E-011	1	0.000000E+000
1	154.50695935	1.450326E-011	4.232635E-013	0	0.000000E+000
1	154.50697530	4.232635E-013	1.450326E-011	1	0.000000E+000
1	154.50709265	1.450326E-011	4.232635E-013	0	0.000000E+000
1	154.51405279	4.232635E-013	1.450326E-011	1	0.000000E+000
1	154.51429526	1.450326E-011	4.232635E-013	0	0.000000E+000
1	154.51587984	4.232635E-013	1.450326E-011	1	0.000000E+000
1	154.51591388	1.450326E-011	4.232635E-013	0	0.000000E+000
1	154.51600732	4.232635E-013	1.450326E-011	1	0.000000E+000
1	154.51613304	1.450326E-011	4.232635E-013	0	0.000000E+000
1	154.51636253	4.232635E-013	1.450326E-011	1	0.000000E+000
1	154.51645139	1.450326E-011	4.232635E-013	0	0.000000E+000
1	154.51648989	4.232635E-013	1.450326E-011	1	0.000000E+000
1	154.51655913	1.450326E-011	4.232635E-013	0	0.000000E+000
1	154.51711019	4.232635E-013	1.450326E-011	1	0.000000E+000
1	154.51715934	1.450326E-011	4.232635E-013	0	0.000000E+000
1	154.51739653	4.232635E-013	1.450326E-011	1	0.000000E+000
1	154.51762932	1.450326E-011	4.232635E-013	0	0.000000E+000
1	154.51775712	4.232635E-013	1.450326E-011	1	0.000000E+000
1	154.51783069	1.450326E-011	4.232635E-013	0	0.000000E+000
1	154.51918840	4.232635E-013	1.450326E-011	1	0.000000E+000
1	154.51929664	1.450326E-011	4.232635E-013	0	0.000000E+000
1	154.52020345	4.232635E-013	1.450326E-011	1	0.000000E+000
1	154.52023089	1.450326E-011	4.232635E-013	0	0.000000E+000
1	154.52027197	4.232635E-013	1.450326E-011	1	0.000000E+000
1	154.52031263	1.450326E-011	4.232635E-013	0	0.000000E+000
1	154.52049433	4.232635E-013	1.450326E-011	1	0.000000E+000
1	154.52068870	1.450326E-011	4.232635E-013	0	0.000000E+000
1	154.52215122	4.232635E-013	1.450326E-011	1	0.000000E+000
1	154.52223503	1.450326E-011	4.232635E-013	0	0.000000E+000
1	154.52266020	4.232635E-013	1.450326E-011	1	0.000000E+000
1	154.52305360	1.450326E-011	4.232635E-013	0	0.000000E+000
1	154.52347386	4.232635E-013	1.450326E-011	1	0.000000E+000
1	154.52378056	1.450326E-011	4.232635E-013	0	0.000000E+000
1	154.52397873	4.232635E-013	1.450326E-011	1	0.000000E+000
1	154.52457066	1.450326E-011	4.232635E-013	0	0.000000E+000
1	154.52584678	4.232635E-013	1.450326E-011	1	0.000000E+000
1	154.52635047	1.450326E-011	4.232635E-013	0	0.000000E+000
1	154.52649307	4.232635E-013	1.450326E-011	1	0.000000E+000
1	154.52650316	1.450326E-011	4.232635E-013	0	0.000000E+000
1	154.52712311	4.232635E-013	1.450326E-011	1	0.000000E+000
1	154.52719857	1.450326E-011	4.232635E-013	0	0.000000E+000
1	154.52920579	4.232635E-013	1.450326E-011	1	0.000000E+000
1	154.52935639	1.450326E-011	4.232635E-013	0	0.000000E+000
1	154.52953941	4.232635E-013	1.450326E-011	1	0.000000E+000
1	154.52975631	1.450326E-011	4.232635E-013	0	0.000000E+000
1	154.53116995	4.232635E-013	1.450326E-011	1	0.000000E+000
1	154.53167899	1.450326E-011	4.232635E-013	0	0.000000E+000
1	154.53484464	4.232635E-013	1.450326E-011	1	0.000000E+000
1	154.53514464	1.450326E-011	4.232635E-013	0	0.000000E+000
1	154.53530384	4.232635E-013	1.450326E-011	1	0.000000E+000
1	154.53535239	1.450326E-011	4.232635E-013	0	0.000000E+000
1	154.53668811	4.232635E-013	1.450326E-011	1	0.000000E+000
1	154.53675051	1.450326E-011	4.232635E-013	0	0.000000E+000
1	154.53682417	4.232635E-013	1.450326E-011	1	0.000000E+000
1	154.53711593	1.450326E-011	4.232635E-013	0	0.000000E+000
1	155.40692225	1.741014E-013	1.425410E-011	1	0.000000E+000
1	155.40697036	1.425410E-011	1.741014E-013	0	0.000000E+000
1	155.40727717	1.741014E-013	1.425410E-011	1	0.000000E+000
1	155.40755079	1.425410E-011	1.741014E-013	0	0.000000E+000
1	155.40886085	1.741014E-013	1.425410E-011	1	0.000000E+000
1	155.40899591	1.425410E-011	1.741014E-013	0	0.000000E+000
1	155.41029430	1.741014E-013	1.425410E-011	1	0.000000E+000
1	155.41040271	1.425410E-011	1.741014E-013	0	0.000000E+000
1	155.41106233	1.741014E-013	1.425410E-011	1	0.000000E+000
1	155.41117451	1.425410E-011	1.741014E-013	0	0.000000E+000
1	155.41346200	1.741014E-013	1.425410E-011	1	0.000000E+000
1	155.41352311	1.425410E-011	1.741014E-013	0	0.000000E+000
1	155.41374469	1.741014E-013	1.425410E-011	1	0.000000E+000
1	155.41390774	1.425410E-011	1.741014E-013	0	0.000000E+000
1	155.41553666	1.741014E-013	1.425410E-011	1	0.000000E+000
1	155.41566238	1.425410E-011	1.741014E-013	0	0.000000E+000
1	155.41594004	1.741014E-013	1.425410E-011	1	0.000000E+000
1	155.41610055	1.425410E-011	1.741014E-013	0	0.000000E+000
1	155.41623163	1.741014E-013	1.425410E-011	1	0.000000E+000
1	155.41677135	1.425410E-011	1.741014E-013	0	0.000000E+000
1	155.41760938	1.741014E-013	1.425410E-011	1	0.000000E+000
1	155.41768748	1.425410E-011	1.741014E-013	0	0.000000E+000
1	155.41797084	1.741014E-013	1.425410E-011	1	0.000000E+000
1	155.41806883	1.425410E-011	1.741014E-013	0	0.000000E+000
1	155.41928198	1.741014E-013	1.425410E-011	1	0.000000E+000
1	155.41941039	1.425410E-011	1.741014E-013	0	0.000000E+000
1	155.41953614	1.741014E-013	1.425410E-011	1	0.000000E+000
1	155.41961484	1.425410E-011	1.741014E-013	0	0.000000E+000
1	155.42225156	1.741014E-013	1.425410E-011	1	0.000000E+000
1	155.42233375	1.425410E-011	1.741014E-013	0	0.000000E+000
1	155.42262514	1.741014E-013	1.425410E-011	1	0.000000E+000
1	155.42283860	1.425410E-011	1.741014E-013	0	0.000000E+000
1	155.42316945	1.741014E-013	1.425410E-011	1	0.000000E+000
1	155.42372803	1.425410E-011	1.741014E-013	0	0.000000E+000
1	155.42377490	1.741014E-013	1.425410E-011	1	0.000000E+000
1	155.42417723	1.425410E-011	1.741014E-013	0	0.000000E+000
1	155.42535322	1.741014E-013	1.425410E-011	1	0.000000E+000
1	155.42613748	1.425410E-011	1.741014E-013	0	0.000000E+000
1	155.42724418	1.741014E-013	1.425410E-011	1	0.000000E+000
1	155.42767201	1.425410E-011	1.741014E-013	0	0.000000E+000
1	155.62485526	3.700579E-013	1.445006E-011	1	0.000000E+000
1	155.62485700	1.445006E-011	3.700579E-013	0	0.000000E+000
1	155.62485900	3.700579E-013	1.445006E-011	1	0.000000E+000
1	155.62493517	1.445006E-011	3.700579E-013	0	0.000000E+000
1	155.62559256	3.700579E-013	1.445006E-011	1	0.000000E+000
1	155.62606318	1.445006E-011	3.700579E-013	0	0.000000E+000
1	155.62874917	3.700579E-013	1.445006E-011	1	0.000000E+000
1	155.62906100	1.445006E-011	3.700579E-013	0	0.000000E+000
1	155.62921181	3.700579E-013	1.445006E-011	1	0.000000E+000
1	155.62940450	1.445006E-011	3.700579E-013	0	0.000000E+000
1	155.62945631	3.700579E-013	1.445006E-011	1	0.000000E+000
1	155.62954096	1.445006E-011	3.700579E-013	0	0.000000E+000
1	155.63002625	3.700579E-013	1.445006E-011	1	0.000000E+000
1	155.63026607	1.445006E-011	3.700579E-013	0	0.000000E+000
1	155.63085701	3.700579E-013	1.445006E-011	1	0.000000E+000
1	155.63096345	1.445006E-011	3.700579E-013	0	0.000000E+000
1	155.63173954	3.700579E-013	1.445006E-011	1	0.000000E+000
1	155.63206758	1.445006E-011	3.700579E-013	0	0.000000E+000
1	155.63275231	3.700579E-013	1.445006E-011	1	0.000000E+000
1	155.63287299	1.445006E-011	3.700579E-013	0	0.000000E+000
1	155.63292565	3.700579E-013	1.445006E-011	1	0.000000E+000
1	155.63300135	1.445006E-011	3.700579E-013	0	0.000000E+000
1	155.63363428	3.700579E-013	1.445006E-011	1	0.000000E+000
1	155.63372383	1.445006E-011	3.700579E-013	0	0.000000E+000
1	155.63599888	3.700579E-013	1.445006E-011	1	0.000000E+000
1	155.63620585	1.445006E-011	3.700579E-013	0	0.000000E+000
1	155.63674431	3.700579E-013	1.445006E-011	1	0.000000E+000
1	155.63691503	1.445006E-011	3.700579E-013	0	0.000000E+000
1	155.63824636	3.700579E-013	1.445006E-011	1	0.000000E+000
1	155.63835391	1.445006E-011	3.700579E-013	0	0.000000E+000
1	155.63983851	3.700579E-013	1.445006E-011	1	0.000000E+000
1	155.64041945	1.445006E-011	3.700579E-013	0	0.000000E+000
1	155.64051848	3.700579E-013	1.445006E-011	1	0.000000E+000
1	155.64091959	1.445006E-011	3.700579E-013	0	0.000000E+000
1	155.64229068	3.700579E-013	1.445006E-011	1	0.000000E+000
1	155.64234623	1.445006E-011	3.700579E-013	0	0.000000E+000
1	155.64241722	3.700579E-013	1.445006E-011	1	0.000000E+000
1	155.64249958	1.445006E-011	3.700579E-013	0	0.000000E+000
1	155.64391179	3.700579E-013	1.445006E-011	1	0.000000E+000
1	155.64433004	1.445006E-011	3.700579E-013	0	0.000000E+000
1	155.64435373	3.700579E-013	1.445006E-011	1	0.000000E+000
1	155.64471668	1.445006E-011	3.700579E-013	0	0.000000E+000
1	155.64658280	3.700579E-013	1.445006E-011	1	0.000000E+000
1	155.64667158	1.445006E-011	3.700579E-013	0	0.000000E+000
1	155.64747908	3.700579E-013	1.445006E-011	1	0.000000E+000
1	155.64775349	1.445006E-011	3.700579E-013	0	0.000000E+000
1	155.64827342	3.700579E-013	1.445006E-011	1	0.000000E+000
1	155.64845864	1.445006E-011	3.700579E-013	0	0.000000E+000
1	155.65013942	3.700579E-013	1.445006E-011	1	0.000000E+000
1	155.65017433	1.445006E-011	3.700579E-013	0	0.000000E+000
1	155.65150550	3.700579E-013	1.445006E-011	1	0.000000E+000
1	155.65168321	1.445006E-011	3.700579E-013	0	0.000000E+000
1	155.65204751	3.700579E-013	1.445006E-011	1	0.000000E+000
1	155.65241136	1.445006E-011	3.700579E-013	0	0.000000E+000
1	155.65253141	3.700579E-013	1.445006E-011	1	0.000000E+000
1	155.65257059	1.445006E-011	3.700579E-013	0	0.000000E+000
1	155.65578290	3.700579E-013	1.445006E-011	1	0.000000E+000
1	155.65585415	1.445006E-011	3.700579E-013	0	0.000000E+000
1	155.65642184	3.700579E-013	1.445006E-011	1	0.000000E+000
1	155.65721731	1.445006E-011	3.700579E-013	0	0.000000E+000
1	155.65778722	3.700579E-013	1.445006E-011	1	0.000000E+000
1	155.65795121	1.445006E-011	3.700579E-013	0	0.000000E+000
1	155.65847025	3.700579E-013	1.445006E-011	1	0.000000E+000
1	155.65855528	1.445006E-011	3.700579E-013	0	0.000000E+000
1	155.65864028	3.700579E-013	1.445006E-011	1	0.000000E+000
1	155.65894560	1.445006E-011	3.700579E-013	0	0.000000E+000
1	155.65912382	3.700579E-013	1.445006E-011	1	0.000000E+000
1	155.65913553	1.445006E-011	3.700579E-013	0	0.000000E+000
1	155.65962287	3.700579E-013	1.445006E-011	1	0.000000E+000
1	155.65968854	1.445006E-011	3.700579E-013	0	0.000000E+000
1	155.65975359	3.700579E-013	1.445006E-011	1	0.000000E+000
1	155.65991082	1.445006E-011	3.700579E-013	0	0.000000E+000
1	155.66028329	3.700579E-013	1.445006E-011	1	0.000000E+000
1	155.66034321	1.445006E-011	3.700579E-013	0	0.000000E+000
1	155.66037581	3.700579E-013	1.445006E-011	1	0.000000E+000
1	155.66042798	1.445006E-011	3.700579E-013	0	0.000000E+000
1	155.66064853	3.700579E-013	1.445006E-011	1	0.000000E+000
1	155.66071994	1.445006E-011	3.700579E-013	0	0.000000E+000
1	155.66088254	3.700579E-013	1.445006E-011	1	0.000000E+000
1	155.66094122	1.445006E-011	3.700579E-013	0	0.000000E+000
1	155.66179924	3.700579E-013	1.445006E-011	1	0.000000E+000
1	155.66241331	1.445006E-011	3.700579E-013	0	0.000000E+000
1	155.66250530	3.700579E-013	1.445006E-011	1	0.000000E+000
1	155.66301132	1.445006E-011	3.700579E-013	0	0.000000E+000
1	155.66311257	3.700579E-013	1.445006E-011	1	0.000000E+000
1	155.66324635	1.445006E-011	3.700579E-013	0	0.000000E+000
1	155.66330376	3.700579E-013	1.445006E-011	1	0.000000E+000
1	155.66345080	1.445006E-011	3.700579E-013	0	0.000000E+000
1	155.66410356	3.700579E-013	1.445006E-011	1	0.000000E+000
1	155.66413880	1.445006E-011	3.700579E-013	0	0.000000E+000
1	155.66465132	3.700579E-013	1.445006E-011	1	0.000000E+000
1	155.66480308	1.445006E-011	3.700579E-013	0	0.000000E+000
1	155.66729265	3.700579E-013	1.445006E-011	1	0.000000E+000
1	155.66733797	1.445006E-011	3.700579E-013	0	0.000000E+000
1	155.67156154	3.700579E-013	1.445006E-011	1	0.000000E+000
1	155.67170606	1.445006E-011	3.700579E-013	0	0.000000E+000
1	155.67280901	3.700579E-013	1.445006E-011	1	0.000000E+000
1	155.67291142	1.445006E-011	3.700579E-013	0	0.000000E+000
1	155.67383415	3.700579E-013	1.445006E-011	1	0.000000E+000
1	155.67461915	1.445006E-011	3.700579E-013	0	0.000000E+000
1	155.67591482	3.700579E-013	1.445006E-011	1	0.000000E+000
1	155.67621607	1.445006E-011	3.700579E-013	0	0.000000E+000
1	155.67652769	3.700579E-013	1.445006E-011	1	0.000000E+000
1	155.67679706	1.445006E-011	3.700579E-013	0	0.000000E+000
1	155.67751114	3.700579E-013	1.445006E-011	1	0.000000E+000
1	155.67758215	1.445006E-011	3.700579E-013	0	0.000000E+000
1	155.67878619	3.700579E-013	1.445006E-011	1	0.000000E+000
1	155.67882616	1.445006E-011	3.700579E-013	0	0.000000E+000
1	155.67920205	3.700579E-013	1.445006E-011	1	0.000000E+000
1	155.67926647	1.445006E-011	3.700579E-013	0	0.000000E+000
1	155.67946382	3.700579E-013	1.445006E-011	1	0.000000E+000
1	155.67957970	1.445006E-011	3.700579E-013	0	0.000000E+000
1	155.68123395	3.700579E-013	1.445006E-011	1	0.000000E+000
1	155.68145473	1.445006E-011	3.700579E-013	0	0.000000E+000
1	155.68211342	3.700579E-013	1.445006E-011	1	0.000000E+000
1	155.68216020	1.445006E-011	3.700579E-013	0	0.000000E+000
1	155.68258715	3.700579E-013	1.445006E-011	1	0.000000E+000
1	155.68269578	1.445006E-011	3.700579E-013	0	0.000000E+000
1	155.68305917	3.700579E-013	1.445006E-011	1	0.000000E+000
1	155.68327024	1.445006E-011	3.700579E-013	0	0.000000E+000
1	155.68547209	3.700579E-013	1.445006E-011	1	0.000000E+000
1	155.68566852	1.445006E-011	3.700579E-013	0	0.000000E+000
1	155.68727369	3.700579E-013	1.445006E-011	1	0.000000E+000
1	155.68731807	1.445006E-011	3.700579E-013	0	0.000000E+000
1	155.68943622	3.700579E-013	1.445006E-011	1	0.000000E+000
1	155.68948412	1.445006E-011	3.700579E-013	0	0.000000E+000
1	155.69091661	3.700579E-013	1.445006E-011	1	0.000000E+000
1	155.69159538	1.445006E-011	3.700579E-013	0	0.000000E+000
1	155.69162168	3.700579E-013	1.445006E-011	1	0.000000E+000
1	155.69187172	1.445006E-011	3.700579E-013	0	0.000000E+000
1	155.69237969	3.700579E-013	1.445006E-011	1	0.000000E+000
1	155.69243668	1.445006E-011	3.700579E-013	0	0.000000E+000
1	155.69283719	3.700579E-013	1.445006E-011	1	0.000000E+000
1	155.69348874	1.445006E-011	3.700579E-013	0	0.000000E+000
1	155.69432350	3.700579E-013	1.445006E-011	1	0.000000E+000
1	155.69446284	1.445006E-011	3.700579E-013	0	0.000000E+000
1	155.69525874	3.700579E-013	1.445006E-011	1	0.000000E+000
1	155.69534646	1.445006E-011	3.700579E-013	0	0.000000E+000
1	155.69821631	3.700579E-013	1.445006E-011	1	0.000000E+000
1	155.69825245	1.445006E-011	3.700579E-013	0	0.000000E+000
1	155.69911479	3.700579E-013	1.445006E-011	1	0.000000E+000
1	155.69913929	1.445006E-011	3.700579E-013	0	0.000000E+000
1	155.69946772	3.700579E-013	1.445006E-011	1	0.000000E+000
1	155.69979811	1.445006E-011	3.700579E-013	0	0.000000E+000
1	155.69983699	3.700579E-013	1.445006E-011	1	0.000000E+000
1	155.69997214	1.445006E-011	3.700579E-013	0	0.000000E+000
1	155.70026618	3.700579E-013	1.445006E-011	1	0.000000E+000
1	155.70043295	1.445006E-011	3.700579E-013	0	0.000000E+000
1	155.70174486	3.700579E-013	1.445006E-011	1	0.000000E+000
1	155.70203081	1.445006E-011	3.700579E-013	0	0.000000E+000
1	155.70470445	3.700579E-013	1.445006E-011	1	0.000000E+000
1	155.70518909	1.445006E-011	3.700579E-013	0	0.000000E+000
1	155.70592934	3.700579E-013	1.445006E-011	1	0.000000E+000
1	155.70599399	1.445006E-011	3.700579E-013	0	0.000000E+000
1	155.70724354	3.700579E-013	1.445006E-011	1	0.000000E+000
1	155.70735735	1.445006E-011	3.700579E-013	0	0.000000E+000
1	155.70810099	3.700579E-013	1.445006E-011	1	0.000000E+000
1	155.70845081	1.445006E-011	3.700579E-013	0	0.000000E+000
1	155.70952723	3.700579E-013	1.445006E-011	1	0.000000E+000
1	155.70955882	1.445006E-011	3.700579E-013	0	0.000000E+000
1	155.71115085	3.700579E-013	1.445006E-011	1	0.000000E+000
1	155.71118431	1.445006E-011	3.700579E-013	0	0.000000E+000
1	155.71127616	3.700579E-013	1.445006E-011	1	0.000000E+000
1	155.71142447	1.445006E-011	3.700579E-013	0	0.000000E+000
1	155.71163039	3.700579E-013	1.445006E-011	1	0.000000E+000
1	155.71185751	1.445006E-011	3.700579E-013	0	0.000000E+000
1	155.71341569	3.700579E-013	1.445006E-011	1	0.000000E+000
1	155.71362684	1.445006E-011	3.700579E-013	0	0.000000E+000
1	155.71507276	3.700579E-013	1.445006E-011	1	0.000000E+000
1	155.71508227	1.445006E-011	3.700579E-013	0	0.000000E+000
1	155.71534047	3.700579E-013	1.445006E-011	1	0.000000E+000
1	155.71547503	1.445006E-011	3.700579E-013	0	0.000000E+000
1	155.71552624	3.700579E-013	1.445006E-011	1	0.000000E+000
1	155.71555522	1.445006E-011	3.700579E-013	0	0.000000E+000
1	155.71829865	3.700579E-013	1.445006E-011	1	0.000000E+000
1	155.71844528	1.445006E-011	3.700579E-013	0	0.000000E+000
1	155.71853135	3.700579E-013	1.445006E-011	1	0.000000E+000
1	155.71871201	1.445006E-011	3.700579E-013	0	0.000000E+000
1	155.71949145	3.700579E-013	1.445006E-011	1	0.000000E+000
1	155.71992141	1.445006E-011	3.700579E-013	0	0.000000E+000
1	155.72145157	3.700579E-013	1.445006E-011	1	0.000000E+000
1	155.72194912	1.445006E-011	3.700579E-013	0	0.000000E+000
1	155.72625801	3.700579E-013	1.445006E-011	1	0.000000E+000
1	155.72629783	1.445006E-011	3.700579E-013	0	0.000000E+000
1	155.72650986	3.700579E-013	1.445006E-011	1	0.000000E+000
1	155.72654037	1.445006E-011	3.700579E-013	0	0.000000E+000
1	155.72732858	3.700579E-013	1.445006E-011	1	0.000000E+000
1	155.72735197	1.445006E-011	3.700579E-013	0	0.000000E+000
1	155.72747755	3.700579E-013	1.445006E-011	1	0.000000E+000
1	155.72775118	1.445006E-011	3.700579E-013	0	0.000000E+000
1	155.72892439	3.700579E-013	1.445006E-011	1	0.000000E+000
1	155.72987395	1.445006E-011	3.700579E-013	0	0.000000E+000
1	155.72990259	3.700579E-013	1.445006E-011	1	0.000000E+000
1	155.72996962	1.445006E-011	3.700579E-013	0	0.000000E+000
1	155.72999838	3.700579E-013	1.445006E-011	1	0.000000E+000
1	155.73006782	1.445006E-011	3.700579E-013	0	0.000000E+000
1	155.73035646	3.700579E-013	1.445006E-011	1	0.000000E+000
1	155.73043949	1.445006E-011	3.700579E-013	0	0.000000E+000
1	155.73225222	3.700579E-013	1.445006E-011	1	0.000000E+000
1	155.73233795	1.445006E-011	3.700579E-013	0	0.000000E+000
1	155.73602197	3.700579E-013	1.445006E-011	1	0.000000E+000
1	155.73617322	1.445006E-011	3.700579E-013	0	0.000000E+000
1	155.73630312	3.700579E-013	1.445006E-011	1	0.000000E+000
1	155.73649952	1.445006E-011	3.700579E-013	0	0.000000E+000
1	155.73774325	3.700579E-013	1.445006E-011	1	0.000000E+000
1	155.73777173	1.445006E-011	3.700579E-013	0	0.000000E+000
1	155.73789359	3.700579E-013	1.445006E-011	1	0.000000E+000
1	155.73791099	1.445006E-011	3.700579E-013	0	0.000000E+000
1	155.73800889	3.700579E-013	1.445006E-011	1	0.000000E+000
1	155.73831153	1.445006E-011	3.700579E-013	0	0.000000E+000
1	155.74079053	3.700579E-013	1.445006E-011	1	0.000000E+000
1	155.74091977	1.445006E-011	3.700579E-013	0	0.000000E+000
1	155.74113527	3.700579E-013	1.445006E-011	1	0.000000E+000
1	155.74119214	1.445006E-011	3.700579E-013	0	0.000000E+000
1	155.74122611	3.700579E-013	1.445006E-011	1	0.000000E+000
1	155.74133645	1.445006E-011	3.700579E-013	0	0.000000E+000
1	155.74163575	3.700579E-013	1.445006E-011	1	0.000000E+000
1	155.74168005	1.445006E-011	3.700579E-013	0	0.000000E+000
1	155.74194988	3.700579E-013	1.445006E-011	1	0.000000E+000
1	155.74197980	1.445006E-011	3.700579E-013	0	0.000000E+000
1	155.74224692	3.700579E-013	1.445006E-011	1	0.000000E+000
1	155.74234898	1.445006E-011	3.700579E-013	0	0.000000E+000
1	155.74299710	3.700579E-013	1.445006E-011	1	0.000000E+000
1	155.74312392	1.445006E-011	3.700579E-013	0	0.000000E+000
1	155.74455731	3.700579E-013	1.445006E-011	1	0.000000E+000
1	155.74471123	1.445006E-011	3.700579E-013	0	0.000000E+000
1	155.74473817	3.700579E-013	1.445006E-011	1	0.000000E+000
1	155.74518271	1.445006E-011	3.700579E-013	0	0.000000E+000
1	155.90604262	3.850523E-013	1.446505E-011	1	0.000000E+000
1	155.90637751	1.446505E-011	3.850523E-013	0	0.000000E+000
1	155.90752994	3.850523E-013	1.446505E-011	1	0.000000E+000
1	155.90755588	1.446505E-011	3.850523E-013	0	0.000000E+000
1	155.90833190	3.850523E-013	1.446505E-011	1	0.000000E+000
1	155.90881865	1.446505E-011	3.850523E-013	0	0.000000E+000
1	155.90895915	3.850523E-013	1.446505E-011	1	0.000000E+000
1	155.90907726	1.446505E-011	3.850523E-013	0	0.000000E+000
1	155.90974881	3.850523E-013	1.446505E-011	1	0.000000E+000
1	155.91057190	1.446505E-011	3.850523E-013	0	0.000000E+000
1	155.91147569	3.850523E-013	1.446505E-011	1	0.000000E+000
1	155.91163798	1.446505E-011	3.850523E-013	0	0.000000E+000
1	155.91340600	3.850523E-013	1.446505E-011	1	0.000000E+000
1	155.91351374	1.446505E-011	3.850523E-013	0	0.000000E+000
1	155.91352207	3.850523E-013	1.446505E-011	1	0.000000E+000
1	155.91424953	1.446505E-011	3.850523E-013	0	0.000000E+000
1	155.91510282	3.850523E-013	1.446505E-011	1	0.000000E+000
1	155.91544046	1.446505E-011	3.850523E-013	0	0.000000E+000
1	155.91617488	3.850523E-013	1.446505E-011	1	0.000000E+000
1	155.91636396	1.446505E-011	3.850523E-013	0	0.000000E+000
1	155.91642119	3.850523E-013	1.446505E-011	1	0.000000E+000
1	155.91669245	1.446505E-011	3.850523E-013	0	0.000000E+000
1	155.91674113	3.850523E-013	1.446505E-011	1	0.000000E+000
1	155.91679332	1.446505E-011	3.850523E-013	0	0.000000E+000
1	155.91684140	3.850523E-013	1.446505E-011	1	0.000000E+000
1	155.91743962	1.446505E-011	3.850523E-013	0	0.000000E+000
1	155.91748503	3.850523E-013	1.446505E-011	1	0.000000E+000
1	155.91776422	1.446505E-011	3.850523E-013	0	0.000000E+000
1	155.91890995	3.850523E-013	1.446505E-011	1	0.000000E+000
1	155.91915252	1.446505E-011	3.850523E-013	0	0.000000E+000
1	155.91967752	3.850523E-013	1.446505E-011	1	0.000000E+000
1	155.91976344	1.446505E-011	3.850523E-013	0	0.000000E+000
1	155.91981154	3.850523E-013	1.446505E-011	1	0.000000E+000
1	155.91994434	1.446505E-011	3.850523E-013	0	0.000000E+000
1	155.92081509	3.850523E-013	1.446505E-011	1	0.000000E+000
1	155.92095733	1.446505E-011	3.850523E-013	0	0.000000E+000
1	155.92208937	3.850523E-013	1.446505E-011	1	0.000000E+000
1	155.92298575	1.446505E-011	3.850523E-013	0	0.000000E+000
1	155.92367022	3.850523E-013	1.446505E-011	1	0.000000E+000
1	155.92400166	1.446505E-011	3.850523E-013	0	0.000000E+000
1	155.92412557	3.850523E-013	1.446505E-011	1	0.000000E+000
1	155.92428139	1.446505E-011	3.850523E-013	0	0.000000E+000
1	155.92469292	3.850523E-013	1.446505E-011	1	0.000000E+000
1	155.92470816	1.446505E-011	3.850523E-013	0	0.000000E+000
1	155.92532161	3.850523E-013	1.446505E-011	1	0.000000E+000
1	155.92542194	1.446505E-011	3.850523E-013	0	0.000000E+000
1	155.92724932	3.850523E-013	1.446505E-011	1	0.000000E+000
1	155.92739152	1.446505E-011	3.850523E-013	0	0.000000E+000
1	155.92824502	3.850523E-013	1.446505E-011	1	0.000000E+000
1	155.92835605	1.446505E-011	3.850523E-013	0	0.000000E+000
1	155.92891594	3.850523E-013	1.446505E-011	1	0.000000E+000
1	155.92903569	1.446505E-011	3.850523E-013	0	0.000000E+000
1	155.92925914	3.850523E-013	1.446505E-011	1	0.000000E+000
1	155.92931607	1.446505E-011	3.850523E-013	0	0.000000E+000
1	155.93008608	3.850523E-013	1.446505E-011	1	0.000000E+000
1	155.93019789	1.446505E-011	3.850523E-013	0	0.000000E+000
1	155.93073666	3.850523E-013	1.446505E-011	1	0.000000E+000
1	155.93077780	1.446505E-011	3.850523E-013	0	0.000000E+000
1	155.93081521	3.850523E-013	1.446505E-011	1	0.000000E+000
1	155.93088178	1.446505E-011	3.850523E-013	0	0.000000E+000
1	155.93107315	3.850523E-013	1.446505E-011	1	0.000000E+000
1	155.93168969	1.446505E-011	3.850523E-013	0	0.000000E+000
1	155.93254978	3.850523E-013	1.446505E-011	1	0.000000E+000
1	155.93278722	1.446505E-011	3.850523E-013	0	0.000000E+000
1	155.93401008	3.850523E-013	1.446505E-011	1	0.000000E+000
1	155.93412112	1.446505E-011	3.850523E-013	0	0.000000E+000
1	155.93590195	3.850523E-013	1.446505E-011	1	0.000000E+000
1	155.93592666	1.446505E-011	3.850523E-013	0	0.000000E+000
1	155.93625469	3.850523E-013	1.446505E-011	1	0.000000E+000
1	155.93639045	1.446505E-011	3.850523E-013	0	0.000000E+000
1	155.93678876	3.850523E-013	1.446505E-011	1	0.000000E+000
1	155.93681824	1.446505E-011	3.850523E-013	0	0.000000E+000
1	155.93826530	3.850523E-013	1.446505E-011	1	0.000000E+000
1	155.93849279	1.446505E-011	3.850523E-013	0	0.000000E+000
1	155.93876756	3.850523E-013	1.446505E-011	1	0.000000E+000
1	155.93888352	1.446505E-011	3.850523E-013	0	0.000000E+000
1	155.94689204	3.850523E-013	1.446505E-011	1	0.000000E+000
1	155.94736502	1.446505E-011	3.850523E-013	0	0.000000E+000
1	155.94835895	3.850523E-013	1.446505E-011	1	0.000000E+000
1	155.94847485	1.446505E-011	3.850523E-013	0	0.000000E+000
1	155.94901288	3.850523E-013	1.446505E-011	1	0.000000E+000
1	155.94916461	1.446505E-011	3.850523E-013	0	0.000000E+000
1	155.95017095	3.850523E-013	1.446505E-011	1	0.000000E+000
1	155.95018412	1.446505E-011	3.850523E-013	0	0.000000E+000
1	155.95075462	3.850523E-013	1.446505E-011	1	0.000000E+000
1	155.95101120	1.446505E-011	3.850523E-013	0	0.000000E+000
1	155.95147176	3.850523E-013	1.446505E-011	1	0.000000E+000
1	155.95188872	1.446505E-011	3.850523E-013	0	0.000000E+000
1	155.95197916	3.850523E-013	1.446505E-011	1	0.000000E+000
1	155.95201381	1.446505E-011	3.850523E-013	0	0.000000E+000
1	155.95320896	3.850523E-013	1.446505E-011	1	0.000000E+000
1	155.95355046	1.446505E-011	3.850523E-013	0	0.000000E+000
1	155.95397959	3.850523E-013	1.446505E-011	1	0.000000E+000
1	155.95433857	1.446505E-011	3.850523E-013	0	0.000000E+000
1	155.95462305	3.850523E-013	1.446505E-011	1	0.000000E+000
1	155.95503447	1.446505E-011	3.850523E-013	0	0.000000E+000
1	155.95528004	3.850523E-013	1.446505E-011	1	0.000000E+000
1	155.95531442	1.446505E-011	3.850523E-013	0	0.000000E+000
1	155.95569431	3.850523E-013	1.446505E-011	1	0.000000E+000
1	155.95578400	1.446505E-011	3.850523E-013	0	0.000000E+000
1	155.95595312	3.850523E-013	1.446505E-011	1	0.000000E+000
1	155.95604840	1.446505E-011	3.850523E-013	0	0.000000E+000
1	155.95617645	3.850523E-013	1.446505E-011	1	0.000000E+000
1	155.95660647	1.446505E-011	3.850523E-013	0	0.000000E+000
1	155.95827344	3.850523E-013	1.446505E-011	1	0.000000E+000
1	155.95830976	1.446505E-011	3.850523E-013	0	0.000000E+000
1	155.96054761	3.850523E-013	1.446505E-011	1	0.000000E+000
1	155.96061768	1.446505E-011	3.850523E-013	0	0.000000E+000
1	155.96073216	3.850523E-013	1.446505E-011	1	0.000000E+000
1	155.96094358	1.446505E-011	3.850523E-013	0	0.000000E+000
1	155.96276483	3.850523E-013	1.446505E-011	1	0.000000E+000
1	155.96323558	1.446505E-011	3.850523E-013	0	0.000000E+000
1	155.96329659	3.850523E-013	1.446505E-011	1	0.000000E+000
1	155.96333876	1.446505E-011	3.850523E-013	0	0.000000E+000
1	155.96410308	3.850523E-013	1.446505E-011	1	0.000000E+000
1	155.96423666	1.446505E-011	3.850523E-013	0	0.000000E+000
1	155.96533100	3.850523E-013	1.446505E-011	1	0.000000E+000
1	155.96565751	1.446505E-011	3.850523E-013	0	0.000000E+000
1	155.96574712	3.850523E-013	1.446505E-011	1	0.000000E+000
1	155.96635364	1.446505E-011	3.850523E-013	0	0.000000E+000
1	155.96642007	3.850523E-013	1.446505E-011	1	0.000000E+000
1	155.96658947	1.446505E-011	3.850523E-013	0	0.000000E+000
1	155.96685550	3.850523E-013	1.446505E-011	1	0.000000E+000
1	155.96692760	1.446505E-011	3.850523E-013	0	0.000000E+000
1	155.96825169	3.850523E-013	1.446505E-011	1	0.000000E+000
1	155.96845920	1.446505E-011	3.850523E-013	0	0.000000E+000
1	155.96955053	3.850523E-013	1.446505E-011	1	0.000000E+000
1	155.96966764	1.446505E-011	3.850523E-013	0	0.000000E+000
1	155.96981105	3.850523E-013	1.446505E-011	1	0.000000E+000
1	155.96989475	1.446505E-011	3.850523E-013	0	0.000000E+000
1	155.97045649	3.850523E-013	1.446505E-011	1	0.000000E+000
1	155.97062831	1.446505E-011	3.850523E-013	0	0.000000E+000
1	155.97122645	3.850523E-013	1.446505E-011	1	0.000000E+000
1	155.97145709	1.446505E-011	3.850523E-013	0	0.000000E+000
1	155.97151709	3.850523E-013	1.446505E-011	1	0.000000E+000
1	155.97161062	1.446505E-011	3.850523E-013	0	0.000000E+000
1	155.97228378	3.850523E-013	1.446505E-011	1	0.000000E+000
1	155.97234247	1.446505E-011	3.850523E-013	0	0.000000E+000
1	155.97377258	3.850523E-013	1.446505E-011	1	0.000000E+000
1	155.97402383	1.446505E-011	3.850523E-013	0	0.000000E+000
1	155.97463135	3.850523E-013	1.446505E-011	1	0.000000E+000
1	155.97489256	1.446505E-011	3.850523E-013	0	0.000000E+000
1	155.97526728	3.850523E-013	1.446505E-011	1	0.000000E+000
1	155.97539752	1.446505E-011	3.850523E-013	0	0.000000E+000
1	155.97576646	3.850523E-013	1.446505E-011	1	0.000000E+000
1	155.97596654	1.446505E-011	3.850523E-013	0	0.000000E+000
1	155.97602270	3.850523E-013	1.446505E-011	1	0.000000E+000
1	155.97628062	1.446505E-011	3.850523E-013	0	0.000000E+000
1	155.97666496	3.850523E-013	1.446505E-011	1	0.000000E+000
1	155.97721445	1.446505E-011	3.850523E-013	0	0.000000E+000
1	155.97745973	3.850523E-013	1.446505E-011	1	0.000000E+000
1	155.97757979	1.446505E-011	3.850523E-013	0	0.000000E+000
1	155.97897311	3.850523E-013	1.446505E-011	1	0.000000E+000
1	155.97911450	1.446505E-011	3.850523E-013	0	0.000000E+000
1	155.97951429	3.850523E-013	1.446505E-011	1	0.000000E+000
1	155.97987239	1.446505E-011	3.850523E-013	0	0.000000E+000
1	155.98211934	3.850523E-013	1.446505E-011	1	0.000000E+000
1	155.98217048	1.446505E-011	3.850523E-013	0	0.000000E+000
1	155.98257072	3.850523E-013	1.446505E-011	1	0.000000E+000
1	155.98263448	1.446505E-011	3.850523E-013	0	0.000000E+000
1	155.98395469	3.850523E-013	1.446505E-011	1	0.000000E+000
1	155.98405143	1.446505E-011	3.850523E-013	0	0.000000E+000
1	155.98418340	3.850523E-013	1.446505E-011	1	0.000000E+000
1	155.98428959	1.446505E-011	3.850523E-013	0	0.000000E+000
1	155.98471917	3.850523E-013	1.446505E-011	1	0.000000E+000
1	155.98500535	1.446505E-011	3.850523E-013	0	0.000000E+000
1	155.98557423	3.850523E-013	1.446505E-011	1	0.000000E+000
1	155.98567229	1.446505E-011	3.850523E-013	0	0.000000E+000
1	155.98697191	3.850523E-013	1.446505E-011	1	0.000000E+000
1	155.98716636	1.446505E-011	3.850523E-013	0	0.000000E+000
1	155.98835405	3.850523E-013	1.446505E-011	1	0.000000E+000
1	155.98861424	1.446505E-011	3.850523E-013	0	0.000000E+000
1	155.98877887	3.850523E-013	1.446505E-011	1	0.000000E+000
1	155.98880903	1.446505E-011	3.850523E-013	0	0.000000E+000
1	155.98962076	3.850523E-013	1.446505E-011	1	0.000000E+000
1	155.98974813	1.446505E-011	3.850523E-013	0	0.000000E+000
1	155.99053550	3.850523E-013	1.446505E-011	1	0.000000E+000
1	155.99075560	1.446505E-011	3.850523E-013	0	0.000000E+000
1	155.99104755	3.850523E-013	1.446505E-011	1	0.000000E+000
1	155.99172798	1.446505E-011	3.850523E-013	0	0.000000E+000
1	155.99178912	3.850523E-013	1.446505E-011	1	0.000000E+000
1	155.99193590	1.446505E-011	3.850523E-013	0	0.000000E+000
1	155.99221023	3.850523E-013	1.446505E-011	1	0.000000E+000
1	155.99225925	1.446505E-011	3.850523E-013	0	0.000000E+000
1	155.99240878	3.850523E-013	1.446505E-011	1	0.000000E+000
1	155.99246828	1.446505E-011	3.850523E-013	0	0.000000E+000
1	155.99296310	3.850523E-013	1.446505E-011	1	0.000000E+000
1	155.99333614	1.446505E-011	3.850523E-013	0	0.000000E+000
1	155.99460735	3.850523E-013	1.446505E-011	1	0.000000E+000
1	155.99498204	1.446505E-011	3.850523E-013	0	0.000000E+000
1	155.99538868	3.850523E-013	1.446505E-011	1	0.000000E+000
1	155.99545757	1.446505E-011	3.850523E-013	0	0.000000E+000
1	155.99887548	3.850523E-013	1.446505E-011	1	0.000000E+000
1	155.99891795	1.446505E-011	3.850523E-013	0	0.000000E+000
1	155.99931002	3.850523E-013	1.446505E-011	1	0.000000E+000
1	155.99945812	1.446505E-011	3.850523E-013	0	0.000000E+000
1	155.99971288	3.850523E-013	1.446505E-011	1	0.000000E+000
1	156.00015203	1.446505E-011	3.850523E-013	0	0.000000E+000
1	156.00263823	3.850523E-013	1.446505E-011	1	0.000000E+000
1	156.00294518	1.446505E-011	3.850523E-013	0	0.000000E+000
1	156.00331629	3.850523E-013	1.446505E-011	1	0.000000E+000
1	156.00344917	1.446505E-011	3.850523E-013	0	0.000000E+000
1	156.00368372	3.850523E-013	1.446505E-011	1	0.000000E+000
1	156.00383943	1.446505E-011	3.850523E-013	0	0.000000E+000
1	156.00521826	3.850523E-013	1.446505E-011	1	0.000000E+000
1	156.00529087	1.446505E-011	3.850523E-013	0	0.000000E+000
1	156.00736479	3.850523E-013	1.446505E-011	1	0.000000E+000
1	156.00750545	1.446505E-011	3.850523E-013	0	0.000000E+000
1	156.00770022	3.850523E-013	1.446505E-011	1	0.000000E+000
1	156.00791337	1.446505E-011	3.850523E-013	0	0.000000E+000
1	156.00925188	3.850523E-013	1.446505E-011	1	0.000000E+000
1	156.00934883	1.446505E-011	3.850523E-013	0	0.000000E+000
1	156.00966231	3.850523E-013	1.446505E-011	1	0.000000E+000
1	156.00971703	1.446505E-011	3.850523E-013	0	0.000000E+000
1	156.01020523	3.850523E-013	1.446505E-011	1	0.000000E+000
1	156.01062076	1.446505E-011	3.850523E-013	0	0.000000E+000
1	156.01101561	3.850523E-013	1.446505E-011	1	0.000000E+000
1	156.01129666	1.446505E-011	3.850523E-013	0	0.000000E+000
1	156.01189309	3.850523E-013	1.446505E-011	1	0.000000E+000
1	156.01202094	1.446505E-011	3.850523E-013	0	0.000000E+000
1	156.01212534	3.850523E-013	1.446505E-011	1	0.000000E+000
1	156.01240992	1.446505E-011	3.850523E-013	0	0.000000E+000
1	156.01254986	3.850523E-013	1.446505E-011	1	0.000000E+000
1	156.01258391	1.446505E-011	3.850523E-013	0	0.000000E+000
1	156.01343863	3.850523E-013	1.446505E-011	1	0.000000E+000
1	156.01357992	1.446505E-011	3.850523E-013	0	0.000000E+000
1	156.01710332	3.850523E-013	1.446505E-011	1	0.000000E+000
1	156.01720271	1.446505E-011	3.850523E-013	0	0.000000E+000
1	156.01917615	3.850523E-013	1.446505E-011	1	0.000000E+000
1	156.01941363	1.446505E-011	3.850523E-013	0	0.000000E+000
1	156.02008042	3.850523E-013	1.446505E-011	1	0.000000E+000
1	156.02014566	1.446505E-011	3.850523E-013	0	0.000000E+000
1	156.02058008	3.850523E-013	1.446505E-011	1	0.000000E+000
1	156.02106799	1.446505E-011	3.850523E-013	0	0.000000E+000
1	156.02158021	3.850523E-013	1.446505E-011	1	0.000000E+000
1	156.02162220	1.446505E-011	3.850523E-013	0	0.000000E+000
1	156.02170534	3.850523E-013	1.446505E-011	1	0.000000E+000
1	156.02179979	1.446505E-011	3.850523E-013	0	0.000000E+000
1	156.02255027	3.850523E-013	1.446505E-011	1	0.000000E+000
1	156.02262911	1.446505E-011	3.850523E-013	0	0.000000E+000
1	156.02267329	3.850523E-013	1.446505E-011	1	0.000000E+000
1	156.02272882	1.446505E-011	3.850523E-013	0	0.000000E+000
1	156.02385803	3.850523E-013	1.446505E-011	1	0.000000E+000
1	156.02392315	1.446505E-011	3.850523E-013	0	0.000000E+000
1	158.02438602	3.961128E-013	1.447611E-011	1	0.000000E+000
1	158.02438700	1.447611E-011	3.961128E-013	0	0.000000E+000
1	158.02438773	3.961128E-013	1.447611E-011	1	0.000000E+000
1	158.02460960	1.447611E-011	3.961128E-013	0	0.000000E+000
1	158.02500695	3.961128E-013	1.447611E-011	1	0.000000E+000
1	158.02507964	1.447611E-011	3.961128E-013	0	0.000000E+000
1	158.02561527	3.961128E-013	1.447611E-011	1	0.000000E+000
1	158.02584504	1.447611E-011	3.961128E-013	0	0.000000E+000
1	158.02736622	3.961128E-013	1.447611E-011	1	0.000000E+000
1	158.02804950	1.447611E-011	3.961128E-013	0	0.000000E+000
1	158.02864335	3.961128E-013	1.447611E-011	1	0.000000E+000
1	158.02871593	1.447611E-011	3.961128E-013	0	0.000000E+000
1	158.02882741	3.961128E-013	1.447611E-011	1	0.000000E+000
1	158.02886897	1.447611E-011	3.961128E-013	0	0.000000E+000
1	158.02943555	3.961128E-013	1.447611E-011	1	0.000000E+000
1	158.02972711	1.447611E-011	3.961128E-013	0	0.000000E+000
1	158.03035822	3.961128E-013	1.447611E-011	1	0.000000E+000
1	158.03057909	1.447611E-011	3.961128E-013	0	0.000000E+000
1	158.03199735	3.961128E-013	1.447611E-011	1	0.000000E+000
1	158.03206239	1.447611E-011	3.961128E-013	0	0.000000E+000
1	158.03218737	3.961128E-013	1.447611E-011	1	0.000000E+000
1	158.03296024	1.447611E-011	3.961128E-013	0	0.000000E+000
1	158.03333851	3.961128E-013	1.447611E-011	1	0.000000E+000
1	158.03363366	1.447611E-011	3.961128E-013	0	0.000000E+000
1	158.03365469	3.961128E-013	1.447611E-011	1	0.000000E+000
1	158.03374579	1.447611E-011	3.961128E-013	0	0.000000E+000
1	158.03391860	3.961128E-013	1.447611E-011	1	0.000000E+000
1	158.03396220	1.447611E-011	3.961128E-013	0	0.000000E+000
1	158.03792524	3.961128E-013	1.447611E-011	1	0.000000E+000
1	158.03829229	1.447611E-011	3.961128E-013	0	0.000000E+000
1	158.04070845	3.961128E-013	1.447611E-011	1	0.000000E+000
1	158.04085089	1.447611E-011	3.961128E-013	0	0.000000E+000
1	158.04089928	3.961128E-013	1.447611E-011	1	0.000000E+000
1	158.04101168	1.447611E-011	3.961128E-013	0	0.000000E+000
1	158.04121156	3.961128E-013	1.447611E-011	1	0.000000E+000
1	158.04172623	1.447611E-011	3.961128E-013	0	0.000000E+000
1	158.04255578	3.961128E-013	1.447611E-011	1	0.000000E+000
1	158.04272390	1.447611E-011	3.961128E-013	0	0.000000E+000
1	158.04314898	3.961128E-013	1.447611E-011	1	0.000000E+000
1	158.04320043	1.447611E-011	3.961128E-013	0	0.000000E+000
1	158.04327978	3.961128E-013	1.447611E-011	1	0.000000E+000
1	158.04357555	1.447611E-011	3.961128E-013	0	0.000000E+000
1	158.04414617	3.961128E-013	1.447611E-011	1	0.000000E+000
1	158.04437762	1.447611E-011	3.961128E-013	0	0.000000E+000
1	158.04554003	3.961128E-013	1.447611E-011	1	0.000000E+000
1	158.04575518	1.447611E-011	3.961128E-013	0	0.000000E+000
1	158.04654018	3.961128E-013	1.447611E-011	1	0.000000E+000
1	158.04665121	1.447611E-011	3.961128E-013	0	0.000000E+000
1	158.04679675	3.961128E-013	1.447611E-011	1	0.000000E+000
1	158.04689711	1.447611E-011	3.961128E-013	0	0.000000E+000
1	158.04698342	3.961128E-013	1.447611E-011	1	0.000000E+000
1	158.04702939	1.447611E-011	3.961128E-013	0	0.000000E+000
1	158.04908751	3.961128E-013	1.447611E-011	1	0.000000E+000
1	158.04975628	1.447611E-011	3.961128E-013	0	0.000000E+000
1	158.04990407	3.961128E-013	1.447611E-011	1	0.000000E+000
1	158.04991098	1.447611E-011	3.961128E-013	0	0.000000E+000
1	158.05071644	3.961128E-013	1.447611E-011	1	0.000000E+000
1	158.05119111	1.447611E-011	3.961128E-013	0	0.000000E+000
1	158.05162776	3.961128E-013	1.447611E-011	1	0.000000E+000
1	158.05171864	1.447611E-011	3.961128E-013	0	0.000000E+000
1	158.05238029	3.961128E-013	1.447611E-011	1	0.000000E+000
1	158.05296244	1.447611E-011	3.961128E-013	0	0.000000E+000
1	158.05399360	3.961128E-013	1.447611E-011	1	0.000000E+000
1	158.05411894	1.447611E-011	3.961128E-013	0	0.000000E+000
1	158.05472259	3.961128E-013	1.447611E-011	1	0.000000E+000
1	158.05479210	1.447611E-011	3.961128E-013	0	0.000000E+000
1	158.05644044	3.961128E-013	1.447611E-011	1	0.000000E+000
1	158.05716358	1.447611E-011	3.961128E-013	0	0.000000E+000
1	158.05817192	3.961128E-013	1.447611E-011	1	0.000000E+000
1	158.05822371	1.447611E-011	3.961128E-013	0	0.000000E+000
1	158.06048986	3.961128E-013	1.447611E-011	1	0.000000E+000
1	158.06070005	1.447611E-011	3.961128E-013	0	0.000000E+000
1	158.06223356	3.961128E-013	1.447611E-011	1	0.000000E+000
1	158.06231911	1.447611E-011	3.961128E-013	0	0.000000E+000
1	158.06272670	3.961128E-013	1.447611E-011	1	0.000000E+000
1	158.06287699	1.447611E-011	3.961128E-013	0	0.000000E+000
1	158.06305430	3.961128E-013	1.447611E-011	1	0.000000E+000
1	158.06307784	1.447611E-011	3.961128E-013	0	0.000000E+000
1	158.06425792	3.961128E-013	1.447611E-011	1	0.000000E+000
1	158.06434352	1.447611E-011	3.961128E-013	0	0.000000E+000
1	158.06460813	3.961128E-013	1.447611E-011	1	0.000000E+000
1	158.06464318	1.447611E-011	3.961128E-013	0	0.000000E+000
1	158.06471724	3.961128E-013	1.447611E-011	1	0.000000E+000
1	158.06496474	1.447611E-011	3.961128E-013	0	0.000000E+000
1	158.06518937	3.961128E-013	1.447611E-011	1	0.000000E+000
1	158.06547724	1.447611E-011	3.961128E-013	0	0.000000E+000
1	158.06590663	3.961128E-013	1.447611E-011	1	0.000000E+000
1	158.06619710	1.447611E-011	3.961128E-013	0	0.000000E+000
1	158.06771014	3.961128E-013	1.447611E-011	1	0.000000E+000
1	158.06787526	1.447611E-011	3.961128E-013	0	0.000000E+000
1	158.06792099	3.961128E-013	1.447611E-011	1	0.000000E+000
1	158.06815523	1.447611E-011	3.961128E-013	0	0.000000E+000
1	158.06850530	3.961128E-013	1.447611E-011	1	0.000000E+000
1	158.06871130	1.447611E-011	3.961128E-013	0	0.000000E+000
1	158.06937105	3.961128E-013	1.447611E-011	1	0.000000E+000
1	158.06966393	1.447611E-011	3.961128E-013	0	0.000000E+000
1	158.06978623	3.961128E-013	1.447611E-011	1	0.000000E+000
1	158.06980381	1.447611E-011	3.961128E-013	0	0.000000E+000
1	158.07028692	3.961128E-013	1.447611E-011	1	0.000000E+000
1	158.07058186	1.447611E-011	3.961128E-013	0	0.000000E+000
1	158.07075453	3.961128E-013	1.447611E-011	1	0.000000E+000
1	158.07082576	1.447611E-011	3.961128E-013	0	0.000000E+000
1	158.07116307	3.961128E-013	1.447611E-011	1	0.000000E+000
1	158.07137375	1.447611E-011	3.961128E-013	0	0.000000E+000
1	158.07163172	3.961128E-013	1.447611E-011	1	0.000000E+000
1	158.07198263	1.447611E-011	3.961128E-013	0	0.000000E+000
1	158.07335681	3.961128E-013	1.447611E-011	1	0.000000E+000
1	158.07352546	1.447611E-011	3.961128E-013	0	0.000000E+000
1	158.07409439	3.961128E-013	1.447611E-011	1	0.000000E+000
1	158.07434167	1.447611E-011	3.961128E-013	0	0.000000E+000
1	158.07451660	3.961128E-013	1.447611E-011	1	0.000000E+000
1	158.07482125	1.447611E-011	3.961128E-013	0	0.000000E+000
1	158.07492738	3.961128E-013	1.447611E-011	1	0.000000E+000
1	158.07497148	1.447611E-011	3.961128E-013	0	0.000000E+000
1	158.07570858	3.961128E-013	1.447611E-011	1	0.000000E+000
1	158.07592147	1.447611E-011	3.961128E-013	0	0.000000E+000
1	158.07663921	3.961128E-013	1.447611E-011	1	0.000000E+000
1	158.07697260	1.447611E-011	3.961128E-013	0	0.000000E+000
1	158.07742611	3.961128E-013	1.447611E-011	1	0.000000E+000
1	158.07756910	1.447611E-011	3.961128E-013	0	0.000000E+000
1	158.07772501	3.961128E-013	1.447611E-011	1	0.000000E+000
1	158.07777810	1.447611E-011	3.961128E-013	0	0.000000E+000
1	158.07821195	3.961128E-013	1.447611E-011	1	0.000000E+000
1	158.07843497	1.447611E-011	3.961128E-013	0	0.000000E+000
1	158.07860715	3.961128E-013	1.447611E-011	1	0.000000E+000
1	158.07866954	1.447611E-011	3.961128E-013	0	0.000000E+000
1	158.07911970	3.961128E-013	1.447611E-011	1	0.000000E+000
1	158.07915726	1.447611E-011	3.961128E-013	0	0.000000E+000
1	158.07947266	3.961128E-013	1.447611E-011	1	0.000000E+000
1	158.07984801	1.447611E-011	3.961128E-013	0	0.000000E+000
1	158.08031759	3.961128E-013	1.447611E-011	1	0.000000E+000
1	158.08039900	1.447611E-011	3.961128E-013	0	0.000000E+000
1	158.08067511	3.961128E-013	1.447611E-011	1	0.000000E+000
1	158.08076577	1.447611E-011	3.961128E-013	0	0.000000E+000
1	158.08111402	3.961128E-013	1.447611E-011	1	0.000000E+000
1	158.08112252	1.447611E-011	3.961128E-013	0	0.000000E+000
1	158.08255208	3.961128E-013	1.447611E-011	1	0.000000E+000
1	158.08281278	1.447611E-011	3.961128E-013	0	0.000000E+000
1	158.08296279	3.961128E-013	1.447611E-011	1	0.000000E+000
1	158.08403349	1.447611E-011	3.961128E-013	0	0.000000E+000
1	158.08508154	3.961128E-013	1.447611E-011	1	0.000000E+000
1	158.08524339	1.447611E-011	3.961128E-013	0	0.000000E+000
1	158.08548252	3.961128E-013	1.447611E-011	1	0.000000E+000
1	158.08551214	1.447611E-011	3.961128E-013	0	0.000000E+000
1	158.08573685	3.961128E-013	1.447611E-011	1	0.000000E+000
1	158.08584212	1.447611E-011	3.961128E-013	0	0.000000E+000
1	158.08743234	3.961128E-013	1.447611E-011	1	0.000000E+000
1	158.08779481	1.447611E-011	3.961128E-013	0	0.000000E+000
1	158.08858097	3.961128E-013	1.447611E-011	1	0.000000E+000
1	158.08870642	1.447611E-011	3.961128E-013	0	0.000000E+000
1	158.08939729	3.961128E-013	1.447611E-011	1	0.000000E+000
1	158.08968967	1.447611E-011	3.961128E-013	0	0.000000E+000
1	158.09021009	3.961128E-013	1.447611E-011	1	0.000000E+000
1	158.09053835	1.447611E-011	3.961128E-013	0	0.000000E+000
1	158.09152514	3.961128E-013	1.447611E-011	1	0.000000E+000
1	158.09165514	1.447611E-011	3.961128E-013	0	0.000000E+000
1	158.09214953	3.961128E-013	1.447611E-011	1	0.000000E+000
1	158.09244098	1.447611E-011	3.961128E-013	0	0.000000E+000
1	158.09251389	3.961128E-013	1.447611E-011	1	0.000000E+000
1	158.09269095	1.447611E-011	3.961128E-013	0	0.000000E+000
1	158.09464033	3.961128E-013	1.447611E-011	1	0.000000E+000
1	158.09496864	1.447611E-011	3.961128E-013	0	0.000000E+000
1	158.09544497	3.961128E-013	1.447611E-011	1	0.000000E+000
1	158.09555930	1.447611E-011	3.961128E-013	0	0.000000E+000
1	158.09592639	3.961128E-013	1.447611E-011	1	0.000000E+000
1	158.09609721	1.447611E-011	3.961128E-013	0	0.000000E+000
1	158.09656227	3.961128E-013	1.447611E-011	1	0.000000E+000
1	158.09665195	1.447611E-011	3.961128E-013	0	0.000000E+000
1	158.09821251	3.961128E-013	1.447611E-011	1	0.000000E+000
1	158.09830016	1.447611E-011	3.961128E-013	0	0.000000E+000
1	158.09918641	3.961128E-013	1.447611E-011	1	0.000000E+000
1	158.09938944	1.447611E-011	3.961128E-013	0	0.000000E+000
1	158.09947030	3.961128E-013	1.447611E-011	1	0.000000E+000
1	158.09972247	1.447611E-011	3.961128E-013	0	0.000000E+000
1	158.10097925	3.961128E-013	1.447611E-011	1	0.000000E+000
1	158.10106339	1.447611E-011	3.961128E-013	0	0.000000E+000
1	158.10139540	3.961128E-013	1.447611E-011	1	0.000000E+000
1	158.10178388	1.447611E-011	3.961128E-013	0	0.000000E+000
1	158.10223600	3.961128E-013	1.447611E-011	1	0.000000E+000
1	158.10228377	1.447611E-011	3.961128E-013	0	0.000000E+000
1	158.10314586	3.961128E-013	1.447611E-011	1	0.000000E+000
1	158.10430127	1.447611E-011	3.961128E-013	0	0.000000E+000
1	158.10462576	3.961128E-013	1.447611E-011	1	0.000000E+000
1	158.10471389	1.447611E-011	3.961128E-013	0	0.000000E+000
1	158.10479795	3.961128E-013	1.447611E-011	1	0.000000E+000
1	158.10483142	1.447611E-011	3.961128E-013	0	0.000000E+000
1	158.10933369	3.961128E-013	1.447611E-011	1	0.000000E+000
1	158.10959826	1.447611E-011	3.961128E-013	0	0.000000E+000
1	158.10987817	3.961128E-013	1.447611E-011	1	0.000000E+000
1	158.10989188	1.447611E-011	3.961128E-013	0	0.000000E+000
1	158.11066660	3.961128E-013	1.447611E-011	1	0.000000E+000
1	158.11077004	1.447611E-011	3.961128E-013	0	0.000000E+000
1	158.11093458	3.961128E-013	1.447611E-011	1	0.000000E+000
1	158.11101149	1.447611E-011	3.961128E-013	0	0.000000E+000
1	158.11108815	3.961128E-013	1.447611E-011	1	0.000000E+000
1	158.11134108	1.447611E-011	3.961128E-013	0	0.000000E+000
1	158.11246207	3.961128E-013	1.447611E-011	1	0.000000E+000
1	158.11250287	1.447611E-011	3.961128E-013	0	0.000000E+000
1	158.11274314	3.961128E-013	1.447611E-011	1	0.000000E+000
1	158.11277451	1.447611E-011	3.961128E-013	0	0.000000E+000
1	158.11373935	3.961128E-013	1.447611E-011	1	0.000000E+000
1	158.11379211	1.447611E-011	3.961128E-013	0	0.000000E+000
1	158.11420548	3.961128E-013	1.447611E-011	1	0.000000E+000
1	158.11432122	1.447611E-011	3.961128E-013	0	0.000000E+000
1	158.11518355	3.961128E-013	1.447611E-011	1	0.000000E+000
1	158.11526275	1.447611E-011	3.961128E-013	0	0.000000E+000
1	158.11711836	3.961128E-013	1.447611E-011	1	0.000000E+000
1	158.11748420	1.447611E-011	3.961128E-013	0	0.000000E+000
1	158.12006976	3.961128E-013	1.447611E-011	1	0.000000E+000
1	158.12050497	1.447611E-011	3.961128E-013	0	0.000000E+000
1	158.12085902	3.961128E-013	1.447611E-011	1	0.000000E+000
1	158.12089769	1.447611E-011	3.961128E-013	0	0.000000E+000
1	158.12136500	3.961128E-013	1.447611E-011	1	0.000000E+000
1	158.12145249	1.447611E-011	3.961128E-013	0	0.000000E+000
1	158.12149521	3.961128E-013	1.447611E-011	1	0.000000E+000
1	158.12154711	1.447611E-011	3.961128E-013	0	0.000000E+000
1	158.12164743	3.961128E-013	1.447611E-011	1	0.000000E+000
1	158.12176036	1.447611E-011	3.961128E-013	0	0.000000E+000
1	158.12334424	3.961128E-013	1.447611E-011	1	0.000000E+000
1	158.12343702	1.447611E-011	3.961128E-013	0	0.000000E+000
1	158.12373113	3.961128E-013	1.447611E-011	1	0.000000E+000
1	158.12388088	1.447611E-011	3.961128E-013	0	0.000000E+000
1	158.12495293	3.961128E-013	1.447611E-011	1	0.000000E+000
1	158.12523333	1.447611E-011	3.961128E-013	0	0.000000E+000
1	158.12529489	3.961128E-013	1.447611E-011	1	0.000000E+000
1	158.12540233	1.447611E-011	3.961128E-013	0	0.000000E+000
1	158.12576209	3.961128E-013	1.447611E-011	1	0.000000E+000
1	158.12581463	1.447611E-011	3.961128E-013	0	0.000000E+000
1	158.12585880	3.961128E-013	1.447611E-011	1	0.000000E+000
1	158.12587624	1.447611E-011	3.961128E-013	0	0.000000E+000
1	158.12628963	3.961128E-013	1.447611E-011	1	0.000000E+000
1	158.12646385	1.447611E-011	3.961128E-013	0	0.000000E+000
1	158.12691532	3.961128E-013	1.447611E-011	1	0.000000E+000
1	158.12699730	1.447611E-011	3.961128E-013	0	0.000000E+000
1	158.12994409	3.961128E-013	1.447611E-011	1	0.000000E+000
1	158.13005613	1.447611E-011	3.961128E-013	0	0.000000E+000
1	158.13226600	3.961128E-013	1.447611E-011	1	0.000000E+000
1	158.13246752	1.447611E-011	3.961128E-013	0	0.000000E+000
1	158.13251593	3.961128E-013	1.447611E-011	1	0.000000E+000
1	158.13263109	1.447611E-011	3.961128E-013	0	0.000000E+000
1	158.13402643	3.961128E-013	1.447611E-011	1	0.000000E+000
1	158.13409802	1.447611E-011	3.961128E-013	0	0.000000E+000
1	158.13429756	3.961128E-013	1.447611E-011	1	0.000000E+000
1	158.13445305	1.447611E-011	3.961128E-013	0	0.000000E+000
1	158.13606758	3.961128E-013	1.447611E-011	1	0.000000E+000
1	158.13608104	1.447611E-011	3.961128E-013	0	0.000000E+000
1	158.13610601	3.961128E-013	1.447611E-011	1	0.000000E+000
1	158.13624214	1.447611E-011	3.961128E-013	0	0.000000E+000
1	158.13632367	3.961128E-013	1.447611E-011	1	0.000000E+000
1	158.13644034	1.447611E-011	3.961128E-013	0	0.000000E+000
1	158.13655682	3.961128E-013	1.447611E-011	1	0.000000E+000
1	158.13667347	1.447611E-011	3.961128E-013	0	0.000000E+000
1	158.13822442	3.961128E-013	1.447611E-011	1	0.000000E+000
1	158.13843886	1.447611E-011	3.961128E-013	0	0.000000E+000
1	158.13858319	3.961128E-013	1.447611E-011	1	0.000000E+000
1	158.13886399	1.447611E-011	3.961128E-013	0	0.000000E+000
1	158.13945052	3.961128E-013	1.447611E-011	1	0.000000E+000
1	158.13957860	1.447611E-011	3.961128E-013	0	0.000000E+000
1	158.14073709	3.961128E-013	1.447611E-011	1	0.000000E+000
1	158.14086545	1.447611E-011	3.961128E-013	0	0.000000E+000
1	158.14108423	3.961128E-013	1.447611E-011	1	0.000000E+000
1	158.14111602	1.447611E-011	3.961128E-013	0	0.000000E+000
1	158.14340527	3.961128E-013	1.447611E-011	1	0.000000E+000
1	158.14379926	1.447611E-011	3.961128E-013	0	0.000000E+000
1	158.14385732	3.961128E-013	1.447611E-011	1	0.000000E+000
1	158.14407667	1.447611E-011	3.961128E-013	0	0.000000E+000
1	158.14491358	3.961128E-013	1.447611E-011	1	0.000000E+000
1	158.14522849	1.447611E-011	3.961128E-013	0	0.000000E+000
1	158.14548211	3.961128E-013	1.447611E-011	1	0.000000E+000
1	158.14576585	1.447611E-011	3.961128E-013	0	0.000000E+000
1	158.14580798	3.961128E-013	1.447611E-011	1	0.000000E+000
1	158.14612276	1.447611E-011	3.961128E-013	0	0.000000E+000
1	158.14622952	3.961128E-013	1.447611E-011	1	0.000000E+000
1	158.14634580	1.447611E-011	3.961128E-013	0	0.000000E+000
1	158.14696740	3.961128E-013	1.447611E-011	1	0.000000E+000
1	158.14712986	1.447611E-011	3.961128E-013	0	0.000000E+000
1	158.14728553	3.961128E-013	1.447611E-011	1	0.000000E+000
1	158.14730704	1.447611E-011	3.961128E-013	0	0.000000E+000
1	158.14736332	3.961128E-013	1.447611E-011	1	0.000000E+000
1	158.14746290	1.447611E-011	3.961128E-013	0	0.000000E+000
1	158.14792966	3.961128E-013	1.447611E-011	1	0.000000E+000
1	158.14822665	1.447611E-011	3.961128E-013	0	0.000000E+000
1	158.14925329	3.961128E-013	1.447611E-011	1	0.000000E+000
1	158.14948193	1.447611E-011	3.961128E-013	0	0.000000E+000
1	158.15022537	3.961128E-013	1.447611E-011	1	0.000000E+000
1	158.15026862	1.447611E-011	3.961128E-013	0	0.000000E+000
1	158.15047465	3.961128E-013	1.447611E-011	1	0.000000E+000
1	158.15062732	1.447611E-011	3.961128E-013	0	0.000000E+000
1	158.15109917	3.961128E-013	1.447611E-011	1	0.000000E+000
1	158.15138936	1.447611E-011	3.961128E-013	0	0.000000E+000
1	160.80014292	2.787719E-013	1.435877E-011	1	0.000000E+000
1	160.80015677	1.435877E-011	2.787719E-013	0	0.000000E+000
1	160.80043597	2.787719E-013	1.435877E-011	1	0.000000E+000
1	160.80054366	1.435877E-011	2.787719E-013	0	0.000000E+000
1	160.80137956	2.787719E-013	1.435877E-011	1	0.000000E+000
1	160.80151349	1.435877E-011	2.787719E-013	0	0.000000E+000
1	160.80195713	2.787719E-013	1.435877E-011	1	0.000000E+000
1	160.80229083	1.435877E-011	2.787719E-013	0	0.000000E+000
1	160.80237854	2.787719E-013	1.435877E-011	1	0.000000E+000
1	160.80248466	1.435877E-011	2.787719E-013	0	0.000000E+000
1	160.80389049	2.787719E-013	1.435877E-011	1	0.000000E+000
1	160.80414435	1.435877E-011	2.787719E-013	0	0.000000E+000
1	160.80418887	2.787719E-013	1.435877E-011	1	0.000000E+000
1	160.80440599	1.435877E-011	2.787719E-013	0	0.000000E+000
1	160.80466209	2.787719E-013	1.435877E-011	1	0.000000E+000
1	160.80467767	1.435877E-011	2.787719E-013	0	0.000000E+000
1	160.80556543	2.787719E-013	1.435877E-011	1	0.000000E+000
1	160.80576952	1.435877E-011	2.787719E-013	0	0.000000E+000
1	160.80621051	2.787719E-013	1.435877E-011	1	0.000000E+000
1	160.80652072	1.435877E-011	2.787719E-013	0	0.000000E+000
1	160.80688585	2.787719E-013	1.435877E-011	1	0.000000E+000
1	160.80733727	1.435877E-011	2.787719E-013	0	0.000000E+000
1	160.80817069	2.787719E-013	1.435877E-011	1	0.000000E+000
1	160.80849829	1.435877E-011	2.787719E-013	0	0.000000E+000
1	160.80922007	2.787719E-013	1.435877E-011	1	0.000000E+000
1	160.80944207	1.435877E-011	2.787719E-013	0	0.000000E+000
1	160.81070726	2.787719E-013	1.435877E-011	1	0.000000E+000
1	160.81076646	1.435877E-011	2.787719E-013	0	0.000000E+000
1	160.81200026	2.787719E-013	1.435877E-011	1	0.000000E+000
1	160.81248226	1.435877E-011	2.787719E-013	0	0.000000E+000
1	160.81310701	2.787719E-013	1.435877E-011	1	0.000000E+000
1	160.81315729	1.435877E-011	2.787719E-013	0	0.000000E+000
1	160.81374794	2.787719E-013	1.435877E-011	1	0.000000E+000
1	160.81375985	1.435877E-011	2.787719E-013	0	0.000000E+000
1	160.81421572	2.787719E-013	1.435877E-011	1	0.000000E+000
1	160.81436649	1.435877E-011	2.787719E-013	0	0.000000E+000
1	160.81952783	2.787719E-013	1.435877E-011	1	0.000000E+000
1	160.81963881	1.435877E-011	2.787719E-013	0	0.000000E+000
1	160.82006142	2.787719E-013	1.435877E-011	1	0.000000E+000
1	160.82013798	1.435877E-011	2.787719E-013	0	0.000000E+000
1	160.82086639	2.787719E-013	1.435877E-011	1	0.000000E+000
1	160.82105991	1.435877E-011	2.787719E-013	0	0.000000E+000
1	160.82249939	2.787719E-013	1.435877E-011	1	0.000000E+000
1	160.82299529	1.435877E-011	2.787719E-013	0	0.000000E+000
1	160.82394782	2.787719E-013	1.435877E-011	1	0.000000E+000
1	160.82402439	1.435877E-011	2.787719E-013	0	0.000000E+000
1	160.82423092	2.787719E-013	1.435877E-011	1	0.000000E+000
1	160.82428194	1.435877E-011	2.787719E-013	0	0.000000E+000
1	160.82695526	2.787719E-013	1.435877E-011	1	0.000000E+000
1	160.82713636	1.435877E-011	2.787719E-013	0	0.000000E+000
1	160.82824809	2.787719E-013	1.435877E-011	1	0.000000E+000
1	160.82829359	1.435877E-011	2.787719E-013	0	0.000000E+000
1	160.82845662	2.787719E-013	1.435877E-011	1	0.000000E+000
1	160.82866223	1.435877E-011	2.787719E-013	0	0.000000E+000
1	160.83244679	2.787719E-013	1.435877E-011	1	0.000000E+000
1	160.83267455	1.435877E-011	2.787719E-013	0	0.000000E+000
1	160.83339217	2.787719E-013	1.435877E-011	1	0.000000E+000
1	160.83340420	1.435877E-011	2.787719E-013	0	0.000000E+000
1	160.83452066	2.787719E-013	1.435877E-011	1	0.000000E+000
1	160.83488114	1.435877E-011	2.787719E-013	0	0.000000E+000
1	160.83495421	2.787719E-013	1.435877E-011	1	0.000000E+000
1	160.83502854	1.435877E-011	2.787719E-013	0	0.000000E+000
1	160.83578617	2.787719E-013	1.435877E-011	1	0.000000E+000
1	160.83599118	1.435877E-011	2.787719E-013	0	0.000000E+000
1	160.83616203	2.787719E-013	1.435877E-011	1	0.000000E+000
1	160.83644337	1.435877E-011	2.787719E-013	0	0.000000E+000
1	160.83693426	2.787719E-013	1.435877E-011	1	0.000000E+000
1	160.83722254	1.435877E-011	2.787719E-013	0	0.000000E+000
1	160.83755598	2.787719E-013	1.435877E-011	1	0.000000E+000
1	160.83758536	1.435877E-011	2.787719E-013	0	0.000000E+000
1	160.83833189	2.787719E-013	1.435877E-011	1	0.000000E+000
1	160.83843625	1.435877E-011	2.787719E-013	0	0.000000E+000
1	160.83859646	2.787719E-013	1.435877E-011	1	0.000000E+000
1	160.83868696	1.435877E-011	2.787719E-013	0	0.000000E+000
1	160.83900520	2.787719E-013	1.435877E-011	1	0.000000E+000
1	160.83903132	1.435877E-011	2.787719E-013	0	0.000000E+000
1	160.83904630	2.787719E-013	1.435877E-011	1	0.000000E+000
1	160.83929111	1.435877E-011	2.787719E-013	0	0.000000E+000
1	160.84020924	2.787719E-013	1.435877E-011	1	0.000000E+000
1	160.84024742	1.435877E-011	2.787719E-013	0	0.000000E+000
1	160.84046355	2.787719E-013	1.435877E-011	1	0.000000E+000
1	160.84055545	1.435877E-011	2.787719E-013	0	0.000000E+000
1	160.84067736	2.787719E-013	1.435877E-011	1	0.000000E+000
1	160.84111634	1.435877E-011	2.787719E-013	0	0.000000E+000
1	160.84122475	2.787719E-013	1.435877E-011	1	0.000000E+000
1	160.84136329	1.435877E-011	2.787719E-013	0	0.000000E+000
1	160.84166814	2.787719E-013	1.435877E-011	1	0.000000E+000
1	160.84215098	1.435877E-011	2.787719E-013	0	0.000000E+000
1	160.84241405	2.787719E-013	1.435877E-011	1	0.000000E+000
1	160.84294125	1.435877E-011	2.787719E-013	0	0.000000E+000
1	160.84461678	2.787719E-013	1.435877E-011	1	0.000000E+000
1	160.84517809	1.435877E-011	2.787719E-013	0	0.000000E+000
1	160.84572480	2.787719E-013	1.435877E-011	1	0.000000E+000
1	160.84600151	1.435877E-011	2.787719E-013	0	0.000000E+000
1	160.84639786	2.787719E-013	1.435877E-011	1	0.000000E+000
1	160.84642929	1.435877E-011	2.787719E-013	0	0.000000E+000
1	160.84764422	2.787719E-013	1.435877E-011	1	0.000000E+000
1	160.84785745	1.435877E-011	2.787719E-013	0	0.000000E+000
1	160.84800556	2.787719E-013	1.435877E-011	1	0.000000E+000
1	160.84865479	1.435877E-011	2.787719E-013	0	0.000000E+000
1	160.84917367	2.787719E-013	1.435877E-011	1	0.000000E+000
1	160.84922185	1.435877E-011	2.787719E-013	0	0.000000E+000
1	160.84944256	2.787719E-013	1.435877E-011	1	0.000000E+000
1	160.84976709	1.435877E-011	2.787719E-013	0	0.000000E+000
1	160.85017907	2.787719E-013	1.435877E-011	1	0.000000E+000
1	160.85055949	1.435877E-011	2.787719E-013	0	0.000000E+000
1	160.85130221	2.787719E-013	1.435877E-011	1	0.000000E+000
1	160.85177851	1.435877E-011	2.787719E-013	0	0.000000E+000
1	160.85559441	2.787719E-013	1.435877E-011	1	0.000000E+000
1	160.85563402	1.435877E-011	2.787719E-013	0	0.000000E+000
1	160.85783080	2.787719E-013	1.435877E-011	1	0.000000E+000
1	160.85794271	1.435877E-011	2.787719E-013	0	0.000000E+000
1	160.85872487	2.787719E-013	1.435877E-011	1	0.000000E+000
1	160.85897401	1.435877E-011	2.787719E-013	0	0.000000E+000
1	160.85908771	2.787719E-013	1.435877E-011	1	0.000000E+000
1	160.85934526	1.435877E-011	2.787719E-013	0	0.000000E+000
1	160.86087067	2.787719E-013	1.435877E-011	1	0.000000E+000
1	160.86115962	1.435877E-011	2.787719E-013	0	0.000000E+000
1	160.86186855	2.787719E-013	1.435877E-011	1	0.000000E+000
1	160.86259623	1.435877E-011	2.787719E-013	0	0.000000E+000
1	160.86332592	2.787719E-013	1.435877E-011	1	0.000000E+000
1	160.86346210	1.435877E-011	2.787719E-013	0	0.000000E+000
1	160.86529507	2.787719E-013	1.435877E-011	1	0.000000E+000
1	160.86545529	1.435877E-011	2.787719E-013	0	0.000000E+000
1	160.86583457	2.787719E-013	1.435877E-011	1	0.000000E+000
1	160.86598404	1.435877E-011	2.787719E-013	0	0.000000E+000
1	160.86632920	2.787719E-013	1.435877E-011	1	0.000000E+000
1	160.86636673	1.435877E-011	2.787719E-013	0	0.000000E+000
1	160.86641418	2.787719E-013	1.435877E-011	1	0.000000E+000
1	160.86663765	1.435877E-011	2.787719E-013	0	0.000000E+000
1	160.86759530	2.787719E-013	1.435877E-011	1	0.000000E+000
1	160.86766546	1.435877E-011	2.787719E-013	0	0.000000E+000
1	160.86959798	2.787719E-013	1.435877E-011	1	0.000000E+000
1	160.86980045	1.435877E-011	2.787719E-013	0	0.000000E+000
1	160.87001892	2.787719E-013	1.435877E-011	1	0.000000E+000
1	160.87005241	1.435877E-011	2.787719E-013	0	0.000000E+000
1	160.87008615	2.787719E-013	1.435877E-011	1	0.000000E+000
1	160.87093974	1.435877E-011	2.787719E-013	0	0.000000E+000
1	160.87165224	2.787719E-013	1.435877E-011	1	0.000000E+000
1	160.87174692	1.435877E-011	2.787719E-013	0	0.000000E+000
1	160.87519534	2.787719E-013	1.435877E-011	1	0.000000E+000
1	160.87546679	1.435877E-011	2.787719E-013	0	0.000000E+000
1	160.87600853	2.787719E-013	1.435877E-011	1	0.000000E+000
1	160.87606566	1.435877E-011	2.787719E-013	0	0.000000E+000
1	160.87647448	2.787719E-013	1.435877E-011	1	0.000000E+000
1	160.87689216	1.435877E-011	2.787719E-013	0	0.000000E+000
1	160.88265217	2.787719E-013	1.435877E-011	1	0.000000E+000
1	160.88292828	1.435877E-011	2.787719E-013	0	0.000000E+000
1	160.88297448	2.787719E-013	1.435877E-011	1	0.000000E+000
1	160.88312087	1.435877E-011	2.787719E-013	0	0.000000E+000
1	160.88347837	2.787719E-013	1.435877E-011	1	0.000000E+000
1	160.88363352	1.435877E-011	2.787719E-013	0	0.000000E+000
1	160.88482648	2.787719E-013	1.435877E-011	1	0.000000E+000
1	160.88498046	1.435877E-011	2.787719E-013	0	0.000000E+000
1	160.88671430	2.787719E-013	1.435877E-011	1	0.000000E+000
1	160.88683925	1.435877E-011	2.787719E-013	0	0.000000E+000
1	160.88743426	2.787719E-013	1.435877E-011	1	0.000000E+000
1	160.88757112	1.435877E-011	2.787719E-013	0	0.000000E+000
1	160.88759321	2.787719E-013	1.435877E-011	1	0.000000E+000
1	160.88763337	1.435877E-011	2.787719E-013	0	0.000000E+000
1	160.88867529	2.787719E-013	1.435877E-011	1	0.000000E+000
1	160.88910489	1.435877E-011	2.787719E-013	0	0.000000E+000
1	160.88952158	2.787719E-013	1.435877E-011	1	0.000000E+000
1	160.88968429	1.435877E-011	2.787719E-013	0	0.000000E+000
1	160.88976693	2.787719E-013	1.435877E-011	1	0.000000E+000
1	160.89015001	1.435877E-011	2.787719E-013	0	0.000000E+000
1	160.89060957	2.787719E-013	1.435877E-011	1	0.000000E+000
1	160.89066454	1.435877E-011	2.787719E-013	0	0.000000E+000
1	160.89105082	2.787719E-013	1.435877E-011	1	0.000000E+000
1	160.89108165	1.435877E-011	2.787719E-013	0	0.000000E+000
1	160.89152858	2.787719E-013	1.435877E-011	1	0.000000E+000
1	160.89153820	1.435877E-011	2.787719E-013	0	0.000000E+000
1	160.89168277	2.787719E-013	1.435877E-011	1	0.000000E+000
1	160.89169480	1.435877E-011	2.787719E-013	0	0.000000E+000
1	162.73316765	2.396782E-013	1.431968E-011	1	0.000000E+000
1	162.73373962	1.431968E-011	2.396782E-013	0	0.000000E+000
1	162.73379038	2.396782E-013	1.431968E-011	1	0.000000E+000
1	162.73396327	1.431968E-011	2.396782E-013	0	0.000000E+000
1	162.73485364	2.396782E-013	1.431968E-011	1	0.000000E+000
1	162.73534975	1.431968E-011	2.396782E-013	0	0.000000E+000
1	162.73548134	2.396782E-013	1.431968E-011	1	0.000000E+000
1	162.73558431	1.431968E-011	2.396782E-013	0	0.000000E+000
1	162.73732178	2.396782E-013	1.431968E-011	1	0.000000E+000
1	162.73745626	1.431968E-011	2.396782E-013	0	0.000000E+000
1	162.73757181	2.396782E-013	1.431968E-011	1	0.000000E+000
1	162.73768301	1.431968E-011	2.396782E-013	0	0.000000E+000
1	162.73815742	2.396782E-013	1.431968E-011	1	0.000000E+000
1	162.73826128	1.431968E-011	2.396782E-013	0	0.000000E+000
1	162.73968821	2.396782E-013	1.431968E-011	1	0.000000E+000
1	162.73976515	1.431968E-011	2.396782E-013	0	0.000000E+000
1	162.74000047	2.396782E-013	1.431968E-011	1	0.000000E+000
1	162.74045313	1.431968E-011	2.396782E-013	0	0.000000E+000
1	162.74101250	2.396782E-013	1.431968E-011	1	0.000000E+000
1	162.74105069	1.431968E-011	2.396782E-013	0	0.000000E+000
1	162.74224768	2.396782E-013	1.431968E-011	1	0.000000E+000
1	162.74269653	1.431968E-011	2.396782E-013	0	0.000000E+000
1	162.74374900	2.396782E-013	1.431968E-011	1	0.000000E+000
1	162.74446944	1.431968E-011	2.396782E-013	0	0.000000E+000
1	162.74481258	2.396782E-013	1.431968E-011	1	0.000000E+000
1	162.74484367	1.431968E-011	2.396782E-013	0	0.000000E+000
1	162.74551059	2.396782E-013	1.431968E-011	1	0.000000E+000
1	162.74576854	1.431968E-011	2.396782E-013	0	0.000000E+000
1	162.74802670	2.396782E-013	1.431968E-011	1	0.000000E+000
1	162.74807470	1.431968E-011	2.396782E-013	0	0.000000E+000
1	162.74868911	2.396782E-013	1.431968E-011	1	0.000000E+000
1	162.74876579	1.431968E-011	2.396782E-013	0	0.000000E+000
1	162.74923213	2.396782E-013	1.431968E-011	1	0.000000E+000
1	162.75000478	1.431968E-011	2.396782E-013	0	0.000000E+000
1	162.75076936	2.396782E-013	1.431968E-011	1	0.000000E+000
1	162.75085435	1.431968E-011	2.396782E-013	0	0.000000E+000
1	162.75128307	2.396782E-013	1.431968E-011	1	0.000000E+000
1	162.75135943	1.431968E-011	2.396782E-013	0	0.000000E+000
1	162.75168798	2.396782E-013	1.431968E-011	1	0.000000E+000
1	162.75191323	1.431968E-011	2.396782E-013	0	0.000000E+000
1	162.75193362	2.396782E-013	1.431968E-011	1	0.000000E+000
1	162.75198327	1.431968E-011	2.396782E-013	0	0.000000E+000
1	162.75332451	2.396782E-013	1.431968E-011	1	0.000000E+000
1	162.75339189	1.431968E-011	2.396782E-013	0	0.000000E+000
1	162.75526778	2.396782E-013	1.431968E-011	1	0.000000E+000
1	162.75539166	1.431968E-011	2.396782E-013	0	0.000000E+000
1	162.75579879	2.396782E-013	1.431968E-011	1	0.000000E+000
1	162.75592440	1.431968E-011	2.396782E-013	0	0.000000E+000
1	162.75640405	2.396782E-013	1.431968E-011	1	0.000000E+000
1	162.75658112	1.431968E-011	2.396782E-013	0	0.000000E+000
1	162.75716380	2.396782E-013	1.431968E-011	1	0.000000E+000
1	162.75766144	1.431968E-011	2.396782E-013	0	0.000000E+000
1	162.75818958	2.396782E-013	1.431968E-011	1	0.000000E+000
1	162.75882444	1.431968E-011	2.396782E-013	0	0.000000E+000
1	162.76000509	2.396782E-013	1.431968E-011	1	0.000000E+000
1	162.76035754	1.431968E-011	2.396782E-013	0	0.000000E+000
1	162.76101732	2.396782E-013	1.431968E-011	1	0.000000E+000
1	162.76104893	1.431968E-011	2.396782E-013	0	0.000000E+000
1	162.76130023	2.396782E-013	1.431968E-011	1	0.000000E+000
1	162.76165906	1.431968E-011	2.396782E-013	0	0.000000E+000
1	162.76306373	2.396782E-013	1.431968E-011	1	0.000000E+000
1	162.76316873	1.431968E-011	2.396782E-013	0	0.000000E+000
1	162.76349198	2.396782E-013	1.431968E-011	1	0.000000E+000
1	162.76356987	1.431968E-011	2.396782E-013	0	0.000000E+000
1	162.76406682	2.396782E-013	1.431968E-011	1	0.000000E+000
1	162.76426003	1.431968E-011	2.396782E-013	0	0.000000E+000
1	162.76576948	2.396782E-013	1.431968E-011	1	0.000000E+000
1	162.76602569	1.431968E-011	2.396782E-013	0	0.000000E+000
1	162.76700836	2.396782E-013	1.431968E-011	1	0.000000E+000
1	162.76759259	1.431968E-011	2.396782E-013	0	0.000000E+000
1	162.76761707	2.396782E-013	1.431968E-011	1	0.000000E+000
1	162.76790377	1.431968E-011	2.396782E-013	0	0.000000E+000
1	162.76845413	2.396782E-013	1.431968E-011	1	0.000000E+000
1	162.76848442	1.431968E-011	2.396782E-013	0	0.000000E+000
1	162.76851405	2.396782E-013	1.431968E-011	1	0.000000E+000
1	162.76900131	1.431968E-011	2.396782E-013	0	0.000000E+000
1	162.77111551	2.396782E-013	1.431968E-011	1	0.000000E+000
1	162.77131766	1.431968E-011	2.396782E-013	0	0.000000E+000
1	162.77141051	2.396782E-013	1.431968E-011	1	0.000000E+000
1	162.77160769	1.431968E-011	2.396782E-013	0	0.000000E+000
1	162.77208737	2.396782E-013	1.431968E-011	1	0.000000E+000
1	162.77220303	1.431968E-011	2.396782E-013	0	0.000000E+000
1	162.77281967	2.396782E-013	1.431968E-011	1	0.000000E+000
1	162.77293640	1.431968E-011	2.396782E-013	0	0.000000E+000
1	162.77311202	2.396782E-013	1.431968E-011	1	0.000000E+000
1	162.77324468	1.431968E-011	2.396782E-013	0	0.000000E+000
1	162.77441551	2.396782E-013	1.431968E-011	1	0.000000E+000
1	162.77458424	1.431968E-011	2.396782E-013	0	0.000000E+000
1	162.77465729	2.396782E-013	1.431968E-011	1	0.000000E+000
1	162.77466309	1.431968E-011	2.396782E-013	0	0.000000E+000
1	162.77506830	2.396782E-013	1.431968E-011	1	0.000000E+000
1	162.77532600	1.431968E-011	2.396782E-013	0	0.000000E+000
1	162.78032116	2.396782E-013	1.431968E-011	1	0.000000E+000
1	162.78047259	1.431968E-011	2.396782E-013	0	0.000000E+000
1	162.78712039	2.396782E-013	1.431968E-011	1	0.000000E+000
1	162.78740842	1.431968E-011	2.396782E-013	0	0.000000E+000
1	162.78770071	2.396782E-013	1.431968E-011	1	0.000000E+000
1	162.78778751	1.431968E-011	2.396782E-013	0	0.000000E+000
1	162.78861154	2.396782E-013	1.431968E-011	1	0.000000E+000
1	162.78862450	1.431968E-011	2.396782E-013	0	0.000000E+000
1	162.78913843	2.396782E-013	1.431968E-011	1	0.000000E+000
1	162.78940672	1.431968E-011	2.396782E-013	0	0.000000E+000
1	162.78981720	2.396782E-013	1.431968E-011	1	0.000000E+000
1	162.78986494	1.431968E-011	2.396782E-013	0	0.000000E+000
1	162.79041439	2.396782E-013	1.431968E-011	1	0.000000E+000
1	162.79042429	1.431968E-011	2.396782E-013	0	0.000000E+000
1	162.79123923	2.396782E-013	1.431968E-011	1	0.000000E+000
1	162.79132220	1.431968E-011	2.396782E-013	0	0.000000E+000
1	162.79133014	2.396782E-013	1.431968E-011	1	0.000000E+000
1	162.79167642	1.431968E-011	2.396782E-013	0	0.000000E+000
1	162.79208177	2.396782E-013	1.431968E-011	1	0.000000E+000
1	162.79243260	1.431968E-011	2.396782E-013	0	0.000000E+000
1	162.79263514	2.396782E-013	1.431968E-011	1	0.000000E+000
1	162.79267076	1.431968E-011	2.396782E-013	0	0.000000E+000
1	162.79318513	2.396782E-013	1.431968E-011	1	0.000000E+000
1	162.79346959	1.431968E-011	2.396782E-013	0	0.000000E+000
1	162.79474494	2.396782E-013	1.431968E-011	1	0.000000E+000
1	162.79478735	1.431968E-011	2.396782E-013	0	0.000000E+000
1	162.79516768	2.396782E-013	1.431968E-011	1	0.000000E+000
1	162.79588254	1.431968E-011	2.396782E-013	0	0.000000E+000
1	162.79632147	2.396782E-013	1.431968E-011	1	0.000000E+000
1	162.79653109	1.431968E-011	2.396782E-013	0	0.000000E+000
1	162.79823768	2.396782E-013	1.431968E-011	1	0.000000E+000
1	162.79824656	1.431968E-011	2.396782E-013	0	0.000000E+000
1	162.79863153	2.396782E-013	1.431968E-011	1	0.000000E+000
1	162.79864912	1.431968E-011	2.396782E-013	0	0.000000E+000
1	162.80017468	2.396782E-013	1.431968E-011	1	0.000000E+000
1	162.80031063	1.431968E-011	2.396782E-013	0	0.000000E+000
1	162.80052197	2.396782E-013	1.431968E-011	1	0.000000E+000
1	162.80055388	1.431968E-011	2.396782E-013	0	0.000000E+000
1	162.80087521	2.396782E-013	1.431968E-011	1	0.000000E+000
1	162.80095031	1.431968E-011	2.396782E-013	0	0.000000E+000
1	162.80181160	2.396782E-013	1.431968E-011	1	0.000000E+000
1	162.80181530	1.431968E-011	2.396782E-013	0	0.000000E+000
1	162.80325175	2.396782E-013	1.431968E-011	1	0.000000E+000
1	162.80328111	1.431968E-011	2.396782E-013	0	0.000000E+000
1	162.80346875	2.396782E-013	1.431968E-011	1	0.000000E+000
1	162.80369749	1.431968E-011	2.396782E-013	0	0.000000E+000
1	162.80413548	2.396782E-013	1.431968E-011	1	0.000000E+000
1	162.80446031	1.431968E-011	2.396782E-013	0	0.000000E+000
1	162.80500621	2.396782E-013	1.431968E-011	1	0.000000E+000
1	162.80505885	1.431968E-011	2.396782E-013	0	0.000000E+000
1	162.80535315	2.396782E-013	1.431968E-011	1	0.000000E+000
1	162.80561270	1.431968E-011	2.396782E-013	0	0.000000E+000
1	162.80812503	2.396782E-013	1.431968E-011	1	0.000000E+000
1	162.80822430	1.431968E-011	2.396782E-013	0	0.000000E+000
1	162.81082094	2.396782E-013	1.431968E-011	1	0.000000E+000
1	162.81102464	1.431968E-011	2.396782E-013	0	0.000000E+000
1	162.81212828	2.396782E-013	1.431968E-011	1	0.000000E+000
1	162.81225164	1.431968E-011	2.396782E-013	0	0.000000E+000
1	162.81288289	2.396782E-013	1.431968E-011	1	0.000000E+000
1	162.81292883	1.431968E-011	2.396782E-013	0	0.000000E+000
1	162.81366239	2.396782E-013	1.431968E-011	1	0.000000E+000
1	162.81370643	1.431968E-011	2.396782E-013	0	0.000000E+000
1	162.81378040	2.396782E-013	1.431968E-011	1	0.000000E+000
1	162.81384238	1.431968E-011	2.396782E-013	0	0.000000E+000
1	162.81407828	2.396782E-013	1.431968E-011	1	0.000000E+000
1	162.81484724	1.431968E-011	2.396782E-013	0	0.000000E+000
1	163.48543175	2.393900E-013	1.431939E-011	1	0.000000E+000
1	163.48561521	1.431939E-011	2.393900E-013	0	0.000000E+000
1	163.48762591	2.393900E-013	1.431939E-011	1	0.000000E+000
1	163.48802525	1.431939E-011	2.393900E-013	0	0.000000E+000
1	163.48818936	2.393900E-013	1.431939E-011	1	0.000000E+000
1	163.48885945	1.431939E-011	2.393900E-013	0	0.000000E+000
1	163.49017319	2.393900E-013	1.431939E-011	1	0.000000E+000
1	163.49028873	1.431939E-011	2.393900E-013	0	0.000000E+000
1	163.49076578	2.393900E-013	1.431939E-011	1	0.000000E+000
1	163.49099159	1.431939E-011	2.393900E-013	0	0.000000E+000
1	163.49118747	2.393900E-013	1.431939E-011	1	0.000000E+000
1	163.49146187	1.431939E-011	2.393900E-013	0	0.000000E+000
1	163.49177782	2.393900E-013	1.431939E-011	1	0.000000E+000
1	163.49184677	1.431939E-011	2.393900E-013	0	0.000000E+000
1	163.49202088	2.393900E-013	1.431939E-011	1	0.000000E+000
1	163.49265145	1.431939E-011	2.393900E-013	0	0.000000E+000
1	163.49302014	2.393900E-013	1.431939E-011	1	0.000000E+000
1	163.49333504	1.431939E-011	2.393900E-013	0	0.000000E+000
1	163.49355258	2.393900E-013	1.431939E-011	1	0.000000E+000
1	163.49360758	1.431939E-011	2.393900E-013	0	0.000000E+000
1	163.49583394	2.393900E-013	1.431939E-011	1	0.000000E+000
1	163.49659051	1.431939E-011	2.393900E-013	0	0.000000E+000
1	163.49871515	2.393900E-013	1.431939E-011	1	0.000000E+000
1	163.49879947	1.431939E-011	2.393900E-013	0	0.000000E+000
1	163.49956022	2.393900E-013	1.431939E-011	1	0.000000E+000
1	163.49959934	1.431939E-011	2.393900E-013	0	0.000000E+000
1	163.49998461	2.393900E-013	1.431939E-011	1	0.000000E+000
1	163.50047609	1.431939E-011	2.393900E-013	0	0.000000E+000
1	163.50227744	2.393900E-013	1.431939E-011	1	0.000000E+000
1	163.50241677	1.431939E-011	2.393900E-013	0	0.000000E+000
1	163.50280400	2.393900E-013	1.431939E-011	1	0.000000E+000
1	163.50306729	1.431939E-011	2.393900E-013	0	0.000000E+000
1	163.50396103	2.393900E-013	1.431939E-011	1	0.000000E+000
1	163.50432551	1.431939E-011	2.393900E-013	0	0.000000E+000
1	163.50509261	2.393900E-013	1.431939E-011	1	0.000000E+000
1	163.50512236	1.431939E-011	2.393900E-013	0	0.000000E+000
1	163.50566525	2.393900E-013	1.431939E-011	1	0.000000E+000
1	163.50577225	1.431939E-011	2.393900E-013	0	0.000000E+000
1	163.50584180	2.393900E-013	1.431939E-011	1	0.000000E+000
1	163.50595385	1.431939E-011	2.393900E-013	0	0.000000E+000
1	163.50608234	2.393900E-013	1.431939E-011	1	0.000000E+000
1	163.50642221	1.431939E-011	2.393900E-013	0	0.000000E+000
1	163.50655066	2.393900E-013	1.431939E-011	1	0.000000E+000
1	163.50658032	1.431939E-011	2.393900E-013	0	0.000000E+000
1	163.50856125	2.393900E-013	1.431939E-011	1	0.000000E+000
1	163.50860488	1.431939E-011	2.393900E-013	0	0.000000E+000
1	163.50927951	2.393900E-013	1.431939E-011	1	0.000000E+000
1	163.50938791	1.431939E-011	2.393900E-013	0	0.000000E+000
1	163.50974517	2.393900E-013	1.431939E-011	1	0.000000E+000
1	163.50989159	1.431939E-011	2.393900E-013	0	0.000000E+000
1	163.50994140	2.393900E-013	1.431939E-011	1	0.000000E+000
1	163.50997554	1.431939E-011	2.393900E-013	0	0.000000E+000
1	163.51036116	2.393900E-013	1.431939E-011	1	0.000000E+000
1	163.51067201	1.431939E-011	2.393900E-013	0	0.000000E+000
1	163.51112806	2.393900E-013	1.431939E-011	1	0.000000E+000
1	163.51133178	1.431939E-011	2.393900E-013	0	0.000000E+000
1	163.51211994	2.393900E-013	1.431939E-011	1	0.000000E+000
1	163.51232923	1.431939E-011	2.393900E-013	0	0.000000E+000
1	163.51350428	2.393900E-013	1.431939E-011	1	0.000000E+000
1	163.51363935	1.431939E-011	2.393900E-013	0	0.000000E+000
1	163.51382142	2.393900E-013	1.431939E-011	1	0.000000E+000
1	163.51387890	1.431939E-011	2.393900E-013	0	0.000000E+000
1	163.59470864	3.935634E-013	1.447356E-011	1	0.000000E+000
1	163.59511283	1.447356E-011	3.935634E-013	0	0.000000E+000
1	163.59601839	3.935634E-013	1.447356E-011	1	0.000000E+000
1	163.59622345	1.447356E-011	3.935634E-013	0	0.000000E+000
1	163.59638576	3.935634E-013	1.447356E-011	1	0.000000E+000
1	163.59667622	1.447356E-011	3.935634E-013	0	0.000000E+000
1	163.59792483	3.935634E-013	1.447356E-011	1	0.000000E+000
1	163.59815676	1.447356E-011	3.935634E-013	0	0.000000E+000
1	163.59835132	3.935634E-013	1.447356E-011	1	0.000000E+000
1	163.59876198	1.447356E-011	3.935634E-013	0	0.000000E+000
1	163.60085649	3.935634E-013	1.447356E-011	1	0.000000E+000
1	163.60136757	1.447356E-011	3.935634E-013	0	0.000000E+000
1	163.60190198	3.935634E-013	1.447356E-011	1	0.000000E+000
1	163.60206502	1.447356E-011	3.935634E-013	0	0.000000E+000
1	163.60212039	3.935634E-013	1.447356E-011	1	0.000000E+000
1	163.60220573	1.447356E-011	3.935634E-013	0	0.000000E+000
1	163.60251813	3.935634E-013	1.447356E-011	1	0.000000E+000
1	163.60255933	1.447356E-011	3.935634E-013	0	0.000000E+000
1	163.60351922	3.935634E-013	1.447356E-011	1	0.000000E+000
1	163.60378710	1.447356E-011	3.935634E-013	0	0.000000E+000
1	163.60385645	3.935634E-013	1.447356E-011	1	0.000000E+000
1	163.60401082	1.447356E-011	3.935634E-013	0	0.000000E+000
1	163.60418070	3.935634E-013	1.447356E-011	1	0.000000E+000
1	163.60421447	1.447356E-011	3.935634E-013	0	0.000000E+000
1	163.60510026	3.935634E-013	1.447356E-011	1	0.000000E+000
1	163.60543940	1.447356E-011	3.935634E-013	0	0.000000E+000
1	163.60552859	3.935634E-013	1.447356E-011	1	0.000000E+000
1	163.60584742	1.447356E-011	3.935634E-013	0	0.000000E+000
1	163.60602709	3.935634E-013	1.447356E-011	1	0.000000E+000
1	163.60614956	1.447356E-011	3.935634E-013	0	0.000000E+000
1	163.60953133	3.935634E-013	1.447356E-011	1	0.000000E+000
1	163.60954486	1.447356E-011	3.935634E-013	0	0.000000E+000
1	163.61137758	3.935634E-013	1.447356E-011	1	0.000000E+000
1	163.61149390	1.447356E-011	3.935634E-013	0	0.000000E+000
1	163.61175575	3.935634E-013	1.447356E-011	1	0.000000E+000
1	163.61194127	1.447356E-011	3.935634E-013	0	0.000000E+000
1	163.61864702	3.935634E-013	1.447356E-011	1	0.000000E+000
1	163.61897319	1.447356E-011	3.935634E-013	0	0.000000E+000
1	163.62006234	3.935634E-013	1.447356E-011	1	0.000000E+000
1	163.62026138	1.447356E-011	3.935634E-013	0	0.000000E+000
1	163.62102020	3.935634E-013	1.447356E-011	1	0.000000E+000
1	163.62136236	1.447356E-011	3.935634E-013	0	0.000000E+000
1	163.62380521	3.935634E-013	1.447356E-011	1	0.000000E+000
1	163.62383555	1.447356E-011	3.935634E-013	0	0.000000E+000
1	163.62426979	3.935634E-013	1.447356E-011	1	0.000000E+000
1	163.62511967	1.447356E-011	3.935634E-013	0	0.000000E+000
1	163.62527963	3.935634E-013	1.447356E-011	1	0.000000E+000
1	163.62541304	1.447356E-011	3.935634E-013	0	0.000000E+000
1	163.62673833	3.935634E-013	1.447356E-011	1	0.000000E+000
1	163.62687542	1.447356E-011	3.935634E-013	0	0.000000E+000
1	163.62894995	3.935634E-013	1.447356E-011	1	0.000000E+000
1	163.62956680	1.447356E-011	3.935634E-013	0	0.000000E+000
1	163.62958885	3.935634E-013	1.447356E-011	1	0.000000E+000
1	163.62964084	1.447356E-011	3.935634E-013	0	0.000000E+000
1	163.62972534	3.935634E-013	1.447356E-011	1	0.000000E+000
1	163.63014148	1.447356E-011	3.935634E-013	0	0.000000E+000
1	163.63061424	3.935634E-013	1.447356E-011	1	0.000000E+000
1	163.63079669	1.447356E-011	3.935634E-013	0	0.000000E+000
1	163.63191225	3.935634E-013	1.447356E-011	1	0.000000E+000
1	163.63209333	1.447356E-011	3.935634E-013	0	0.000000E+000
1	163.63212734	3.935634E-013	1.447356E-011	1	0.000000E+000
1	163.63216843	1.447356E-011	3.935634E-013	0	0.000000E+000
1	163.63260898	3.935634E-013	1.447356E-011	1	0.000000E+000
1	163.63331868	1.447356E-011	3.935634E-013	0	0.000000E+000
1	163.63396783	3.935634E-013	1.447356E-011	1	0.000000E+000
1	163.63419251	1.447356E-011	3.935634E-013	0	0.000000E+000
1	163.63441205	3.935634E-013	1.447356E-011	1	0.000000E+000
1	163.63453860	1.447356E-011	3.935634E-013	0	0.000000E+000
1	163.63462698	3.935634E-013	1.447356E-011	1	0.000000E+000
1	163.63474787	1.447356E-011	3.935634E-013	0	0.000000E+000
1	163.63478452	3.935634E-013	1.447356E-011	1	0.000000E+000
1	163.63480345	1.447356E-011	3.935634E-013	0	0.000000E+000
1	163.63522243	3.935634E-013	1.447356E-011	1	0.000000E+000
1	163.63533786	1.447356E-011	3.935634E-013	0	0.000000E+000
1	163.63555600	3.935634E-013	1.447356E-011	1	0.000000E+000
1	163.63557628	1.447356E-011	3.935634E-013	0	0.000000E+000
1	163.63660399	3.935634E-013	1.447356E-011	1	0.000000E+000
1	163.63717060	1.447356E-011	3.935634E-013	0	0.000000E+000
1	163.63795880	3.935634E-013	1.447356E-011	1	0.000000E+000
1	163.63815483	1.447356E-011	3.935634E-013	0	0.000000E+000
1	163.63854769	3.935634E-013	1.447356E-011	1	0.000000E+000
1	163.63875132	1.447356E-011	3.935634E-013	0	0.000000E+000
1	163.63978903	3.935634E-013	1.447356E-011	1	0.000000E+000
1	163.63994087	1.447356E-011	3.935634E-013	0	0.000000E+000
1	163.64018849	3.935634E-013	1.447356E-011	1	0.000000E+000
1	163.64020887	1.447356E-011	3.935634E-013	0	0.000000E+000
1	163.64028966	3.935634E-013	1.447356E-011	1	0.000000E+000
1	163.64055587	1.447356E-011	3.935634E-013	0	0.000000E+000
1	163.64113404	3.935634E-013	1.447356E-011	1	0.000000E+000
1	163.64118013	1.447356E-011	3.935634E-013	0	0.000000E+000
1	163.64210262	3.935634E-013	1.447356E-011	1	0.000000E+000
1	163.64211052	1.447356E-011	3.935634E-013	0	0.000000E+000
1	163.64227857	3.935634E-013	1.447356E-011	1	0.000000E+000
1	163.64254394	1.447356E-011	3.935634E-013	0	0.000000E+000
1	163.64353918	3.935634E-013	1.447356E-011	1	0.000000E+000
1	163.64364380	1.447356E-011	3.935634E-013	0	0.000000E+000
1	163.64422073	3.935634E-013	1.447356E-011	1	0.000000E+000
1	163.64439321	1.447356E-011	3.935634E-013	0	0.000000E+000
1	166.22013939	1.712377E-013	1.425124E-011	1	0.000000E+000
1	166.22020611	1.425124E-011	1.712377E-013	0	0.000000E+000
1	166.22130048	1.712377E-013	1.425124E-011	1	0.000000E+000
1	166.22139256	1.425124E-011	1.712377E-013	0	0.000000E+000
1	166.22203733	1.712377E-013	1.425124E-011	1	0.000000E+000
1	166.22232529	1.425124E-011	1.712377E-013	0	0.000000E+000
1	166.22254306	1.712377E-013	1.425124E-011	1	0.000000E+000
1	166.22259100	1.425124E-011	1.712377E-013	0	0.000000E+000
1	166.22285388	1.712377E-013	1.425124E-011	1	0.000000E+000
1	166.22303722	1.425124E-011	1.712377E-013	0	0.000000E+000
1	166.22449688	1.712377E-013	1.425124E-011	1	0.000000E+000
1	166.22477375	1.425124E-011	1.712377E-013	0	0.000000E+000
1	166.22692371	1.712377E-013	1.425124E-011	1	0.000000E+000
1	166.22787603	1.425124E-011	1.712377E-013	0	0.000000E+000
1	166.22902191	1.712377E-013	1.425124E-011	1	0.000000E+000
1	166.22915852	1.425124E-011	1.712377E-013	0	0.000000E+000
1	166.22952022	1.712377E-013	1.425124E-011	1	0.000000E+000
1	166.22979004	1.425124E-011	1.712377E-013	0	0.000000E+000
1	166.23059799	1.712377E-013	1.425124E-011	1	0.000000E+000
1	166.23062996	1.425124E-011	1.712377E-013	0	0.000000E+000
1	166.23101331	1.712377E-013	1.425124E-011	1	0.000000E+000
1	166.23125081	1.425124E-011	1.712377E-013	0	0.000000E+000
1	166.23244289	1.712377E-013	1.425124E-011	1	0.000000E+000
1	166.23254046	1.425124E-011	1.712377E-013	0	0.000000E+000
1	166.23405096	1.712377E-013	1.425124E-011	1	0.000000E+000
1	166.23406447	1.425124E-011	1.712377E-013	0	0.000000E+000
1	166.23504410	1.712377E-013	1.425124E-011	1	0.000000E+000
1	166.23510913	1.425124E-011	1.712377E-013	0	0.000000E+000
1	166.23642348	1.712377E-013	1.425124E-011	1	0.000000E+000
1	166.23707214	1.425124E-011	1.712377E-013	0	0.000000E+000
1	166.23802597	1.712377E-013	1.425124E-011	1	0.000000E+000
1	166.23841689	1.425124E-011	1.712377E-013	0	0.000000E+000
1	166.23890934	1.712377E-013	1.425124E-011	1	0.000000E+000
1	166.23905329	1.425124E-011	1.712377E-013	0	0.000000E+000
1	186.90698519	4.424348E-014	1.412424E-011	1	0.000000E+000
1	186.90718993	1.412424E-011	4.424348E-014	0	0.000000E+000
1	186.90766598	4.424348E-014	1.412424E-011	1	0.000000E+000
1	186.90801543	1.412424E-011	4.424348E-014	0	0.000000E+000
1	186.90970859	4.424348E-014	1.412424E-011	1	0.000000E+000
1	186.90979739	1.412424E-011	4.424348E-014	0	0.000000E+000
1	186.91027222	4.424348E-014	1.412424E-011	1	0.000000E+000
1	186.91030734	1.412424E-011	4.424348E-014	0	0.000000E+000
1	186.91080862	4.424348E-014	1.412424E-011	1	0.000000E+000
1	186.91280508	1.412424E-011	4.424348E-014	0	0.000000E+000
1	186.91353113	4.424348E-014	1.412424E-011	1	0.000000E+000
1	186.91362288	1.412424E-011	4.424348E-014	0	0.000000E+000
1	186.91460708	4.424348E-014	1.412424E-011	1	0.000000E+000
1	186.91468860	1.412424E-011	4.424348E-014	0	0.000000E+000
1	186.91573912	4.424348E-014	1.412424E-011	1	0.000000E+000
1	186.91575810	1.412424E-011	4.424348E-014	0	0.000000E+000
1	186.91713154	4.424348E-014	1.412424E-011	1	0.000000E+000
1	186.91736413	1.412424E-011	4.424348E-014	0	0.000000E+000
1	186.91759624	4.424348E-014	1.412424E-011	1	0.000000E+000
1	186.91811889	1.412424E-011	4.424348E-014	0	0.000000E+000
1	186.91830810	4.424348E-014	1.412424E-011	1	0.000000E+000
1	186.91841142	1.412424E-011	4.424348E-014	0	0.000000E+000
1	186.91850093	4.424348E-014	1.412424E-011	1	0.000000E+000
1	186.91854397	1.412424E-011	4.424348E-014	0	0.000000E+000
1	186.91873487	4.424348E-014	1.412424E-011	1	0.000000E+000
1	186.91876094	1.412424E-011	4.424348E-014	0	0.000000E+000
1	186.91882194	4.424348E-014	1.412424E-011	1	0.000000E+000
1	186.91905991	1.412424E-011	4.424348E-014	0	0.000000E+000
1	186.91975006	4.424348E-014	1.412424E-011	1	0.000000E+000
1	186.91978676	1.412424E-011	4.424348E-014	0	0.000000E+000
1	186.92042210	4.424348E-014	1.412424E-011	1	0.000000E+000
1	186.92057551	1.412424E-011	4.424348E-014	0	0.000000E+000
1	186.92168540	4.424348E-014	1.412424E-011	1	0.000000E+000
1	186.92174959	1.412424E-011	4.424348E-014	0	0.000000E+000
1	186.92194676	4.424348E-014	1.412424E-011	1	0.000000E+000
1	186.92208999	1.412424E-011	4.424348E-014	0	0.000000E+000
1	186.92457255	4.424348E-014	1.412424E-011	1	0.000000E+000
1	186.92463888	1.412424E-011	4.424348E-014	0	0.000000E+000
1	186.92476342	4.424348E-014	1.412424E-011	1	0.000000E+000
1	186.92516993	1.412424E-011	4.424348E-014	0	0.000000E+000
1	186.92529188	4.424348E-014	1.412424E-011	1	0.000000E+000
1	186.92547930	1.412424E-011	4.424348E-014	0	0.000000E+000
1	186.92576592	4.424348E-014	1.412424E-011	1	0.000000E+000
1	186.92592977	1.412424E-011	4.424348E-014	0	0.000000E+000
1	186.92652103	4.424348E-014	1.412424E-011	1	0.000000E+000
1	186.92660046	1.412424E-011	4.424348E-014	0	0.000000E+000
1	186.92664065	4.424348E-014	1.412424E-011	1	0.000000E+000
1	186.92670469	1.412424E-011	4.424348E-014	0	0.000000E+000
1	186.92700573	4.424348E-014	1.412424E-011	1	0.000000E+000
1	186.92707263	1.412424E-011	4.424348E-014	0	0.000000E+000
1	186.92720737	4.424348E-014	1.412424E-011	1	0.000000E+000
1	186.92726917	1.412424E-011	4.424348E-014	0	0.000000E+000
1	186.92743388	4.424348E-014	1.412424E-011	1	0.000000E+000
1	186.92765997	1.412424E-011	4.424348E-014	0	0.000000E+000
1	186.92880646	4.424348E-014	1.412424E-011	1	0.000000E+000
1	186.92902216	1.412424E-011	4.424348E-014	0	0.000000E+000
1	186.92965048	4.424348E-014	1.412424E-011	1	0.000000E+000
1	186.92969185	1.412424E-011	4.424348E-014	0	0.000000E+000
1	186.93048863	4.424348E-014	1.412424E-011	1	0.000000E+000
1	186.93049919	1.412424E-011	4.424348E-014	0	0.000000E+000
1	186.93069957	4.424348E-014	1.412424E-011	1	0.000000E+000
1	186.93087415	1.412424E-011	4.424348E-014	0	0.000000E+000
1	186.93166461	4.424348E-014	1.412424E-011	1	0.000000E+000
1	186.93215170	1.412424E-011	4.424348E-014	0	0.000000E+000
1	186.93226133	4.424348E-014	1.412424E-011	1	0.000000E+000
1	186.93251556	1.412424E-011	4.424348E-014	0	0.000000E+000
1	186.93261862	4.424348E-014	1.412424E-011	1	0.000000E+000
1	186.93267716	1.412424E-011	4.424348E-014	0	0.000000E+000
1	186.93283317	4.424348E-014	1.412424E-011	1	0.000000E+000
1	186.93295390	1.412424E-011	4.424348E-014	0	0.000000E+000
1	186.93383719	4.424348E-014	1.412424E-011	1	0.000000E+000
1	186.93416330	1.412424E-011	4.424348E-014	0	0.000000E+000
1	186.93581777	4.424348E-014	1.412424E-011	1	0.000000E+000
1	186.93585804	1.412424E-011	4.424348E-014	0	0.000000E+000
1	186.93816575	4.424348E-014	1.412424E-011	1	0.000000E+000
1	186.93823920	1.412424E-011	4.424348E-014	0	0.000000E+000
1	186.93854615	4.424348E-014	1.412424E-011	1	0.000000E+000
1	186.93877861	1.412424E-011	4.424348E-014	0	0.000000E+000
1	186.93967751	4.424348E-014	1.412424E-011	1	0.000000E+000
1	186.93971307	1.412424E-011	4.424348E-014	0	0.000000E+000
1	186.95437434	4.424348E-014	1.412424E-011	1	0.000000E+000
1	186.95449125	1.412424E-011	4.424348E-014	0	0.000000E+000
1	186.95456552	4.424348E-014	1.412424E-011	1	0.000000E+000
1	186.95460551	1.412424E-011	4.424348E-014	0	0.000000E+000
1	186.95663787	4.424348E-014	1.412424E-011	1	0.000000E+000
1	186.95665240	1.412424E-011	4.424348E-014	0	0.000000E+000
1	186.95755681	4.424348E-014	1.412424E-011	1	0.000000E+000
1	186.95768240	1.412424E-011	4.424348E-014	0	0.000000E+000
1	186.95824558	4.424348E-014	1.412424E-011	1	0.000000E+000
1	186.95849751	1.412424E-011	4.424348E-014	0	0.000000E+000
1	186.95996716	4.424348E-014	1.412424E-011	1	0.000000E+000
1	186.95999949	1.412424E-011	4.424348E-014	0	0.000000E+000
1	186.96178994	4.424348E-014	1.412424E-011	1	0.000000E+000
1	186.96264273	1.412424E-011	4.424348E-014	0	0.000000E+000
1	186.96439355	4.424348E-014	1.412424E-011	1	0.000000E+000
1	186.96452190	1.412424E-011	4.424348E-014	0	0.000000E+000
1	199.78748453	1.327031E-013	1.421270E-011	1	0.000000E+000
1	199.78769128	1.421270E-011	1.327031E-013	0	0.000000E+000
1	199.78908230	1.327031E-013	1.421270E-011	1	0.000000E+000
1	199.78917371	1.421270E-011	1.327031E-013	0	0.000000E+000
1	199.78952695	1.327031E-013	1.421270E-011	1	0.000000E+000
1	199.78969288	1.421270E-011	1.327031E-013	0	0.000000E+000
1	199.78998985	1.327031E-013	1.421270E-011	1	0.000000E+000
1	199.79010448	1.421270E-011	1.327031E-013	0	0.000000E+000
1	199.79104877	1.327031E-013	1.421270E-011	1	0.000000E+000
1	199.79118781	1.421270E-011	1.327031E-013	0	0.000000E+000
1	199.79130274	1.327031E-013	1.421270E-011	1	0.000000E+000
1	199.79152886	1.421270E-011	1.327031E-013	0	0.000000E+000
1	199.79242891	1.327031E-013	1.421270E-011	1	0.000000E+000
1	199.79269246	1.421270E-011	1.327031E-013	0	0.000000E+000
1	199.79388425	1.327031E-013	1.421270E-011	1	0.000000E+000
1	199.79402712	1.421270E-011	1.327031E-013	0	0.000000E+000
1	199.79451465	1.327031E-013	1.421270E-011	1	0.000000E+000
1	199.79458935	1.421270E-011	1.327031E-013	0	0.000000E+000
1	199.79924011	1.327031E-013	1.421270E-011	1	0.000000E+000
1	199.79935732	1.421270E-011	1.327031E-013	0	0.000000E+000
1	199.80009113	1.327031E-013	1.421270E-011	1	0.000000E+000
1	199.80047129	1.421270E-011	1.327031E-013	0	0.000000E+000
1	199.80056776	1.327031E-013	1.421270E-011	1	0.000000E+000
1	199.80082683	1.421270E-011	1.327031E-013	0	0.000000E+000
1	199.80103191	1.327031E-013	1.421270E-011	1	0.000000E+000
1	199.80119813	1.421270E-011	1.327031E-013	0	0.000000E+000
1	199.80122446	1.327031E-013	1.421270E-011	1	0.000000E+000
1	199.80137715	1.421270E-011	1.327031E-013	0	0.000000E+000
1	199.80227073	1.327031E-013	1.421270E-011	1	0.000000E+000
1	199.80276186	1.421270E-011	1.327031E-013	0	0.000000E+000
1	199.80279345	1.327031E-013	1.421270E-011	1	0.000000E+000
1	199.80284002	1.421270E-011	1.327031E-013	0	0.000000E+000
1	199.80467097	1.327031E-013	1.421270E-011	1	0.000000E+000
1	199.80474308	1.421270E-011	1.327031E-013	0	0.000000E+000
1	199.80495152	1.327031E-013	1.421270E-011	1	0.000000E+000
1	199.80500873	1.421270E-011	1.327031E-013	0	0.000000E+000
1	199.80538251	1.327031E-013	1.421270E-011	1	0.000000E+000
1	199.80544047	1.421270E-011	1.327031E-013	0	0.000000E+000
1	199.80756300	1.327031E-013	1.421270E-011	1	0.000000E+000
1	199.80760171	1.421270E-011	1.327031E-013	0	0.000000E+000
1	199.80929602	1.327031E-013	1.421270E-011	1	0.000000E+000
1	199.80939680	1.421270E-011	1.327031E-013	0	0.000000E+000
1	199.81064033	1.327031E-013	1.421270E-011	1	0.000000E+000
1	199.81088916	1.421270E-011	1.327031E-013	0	0.000000E+000
1	199.81152358	1.327031E-013	1.421270E-011	1	0.000000E+000
1	199.81160340	1.421270E-011	1.327031E-013	0	0.000000E+000
1	199.81261936	1.327031E-013	1.421270E-011	1	0.000000E+000
1	199.81263611	1.421270E-011	1.327031E-013	0	0.000000E+000
1	199.81271382	1.327031E-013	1.421270E-011	1	0.000000E+000
1	199.81291623	1.421270E-011	1.327031E-013	0	0.000000E+000
1	199.81306454	1.327031E-013	1.421270E-011	1	0.000000E+000
1	199.81315885	1.421270E-011	1.327031E-013	0	0.000000E+000
1	199.81368672	1.327031E-013	1.421270E-011	1	0.000000E+000
1	199.81371679	1.421270E-011	1.327031E-013	0	0.000000E+000
1	199.81502127	1.327031E-013	1.421270E-011	1	0.000000E+000
1	199.81515009	1.421270E-011	1.327031E-013	0	0.000000E+000
1	199.81520613	1.327031E-013	1.421270E-011	1	0.000000E+000
1	199.81527966	1.421270E-011	1.327031E-013	0	0.000000E+000
1	199.81559389	1.327031E-013	1.421270E-011	1	0.000000E+000
1	199.81577086	1.421270E-011	1.327031E-013	0	0.000000E+000
1	199.81605450	1.327031E-013	1.421270E-011	1	0.000000E+000
1	199.81628478	1.421270E-011	1.327031E-013	0	0.000000E+000
1	199.81664714	1.327031E-013	1.421270E-011	1	0.000000E+000
1	199.81693929	1.421270E-011	1.327031E-013	0	0.000000E+000
1	199.82043199	1.327031E-013	1.421270E-011	1	0.000000E+000
1	199.82055416	1.421270E-011	1.327031E-013	0	0.000000E+000
1	199.82139350	1.327031E-013	1.421270E-011	1	0.000000E+000
1	199.82153061	1.421270E-011	1.327031E-013	0	0.000000E+000
1	199.82188756	1.327031E-013	1.421270E-011	1	0.000000E+000
1	199.82197630	1.421270E-011	1.327031E-013	0	0.000000E+000
1	199.82204849	1.327031E-013	1.421270E-011	1	0.000000E+000
1	199.82211959	1.421270E-011	1.327031E-013	0	0.000000E+000
1	199.82216771	1.327031E-013	1.421270E-011	1	0.000000E+000
1	199.82289685	1.421270E-011	1.327031E-013	0	0.000000E+000
1	199.82320861	1.327031E-013	1.421270E-011	1	0.000000E+000
1	199.82339116	1.421270E-011	1.327031E-013	0	0.000000E+000
1	199.82472247	1.327031E-013	1.421270E-011	1	0.000000E+000
1	199.82494030	1.421270E-011	1.327031E-013	0	0.000000E+000
1	199.82497133	1.327031E-013	1.421270E-011	1	0.000000E+000
1	199.82502140	1.421270E-011	1.327031E-013	0	0.000000E+000
1	199.82504870	1.327031E-013	1.421270E-011	1	0.000000E+000
1	199.82525018	1.421270E-011	1.327031E-013	0	0.000000E+000
1	199.82637824	1.327031E-013	1.421270E-011	1	0.000000E+000
1	199.82671389	1.421270E-011	1.327031E-013	0	0.000000E+000
1	199.82682669	1.327031E-013	1.421270E-011	1	0.000000E+000
1	199.82713342	1.421270E-011	1.327031E-013	0	0.000000E+000
1	199.82723594	1.327031E-013	1.421270E-011	1	0.000000E+000
1	199.82728300	1.421270E-011	1.327031E-013	0	0.000000E+000
1	199.82739344	1.327031E-013	1.421270E-011	1	0.000000E+000
1	199.82754742	1.421270E-011	1.327031E-013	0	0.000000E+000
1	199.82761831	1.327031E-013	1.421270E-011	1	0.000000E+000
1	199.82770100	1.421270E-011	1.327031E-013	0	0.000000E+000
1	199.82801288	1.327031E-013	1.421270E-011	1	0.000000E+000
1	199.82803373	1.421270E-011	1.327031E-013	0	0.000000E+000
1	199.82837201	1.327031E-013	1.421270E-011	1	0.000000E+000
1	199.82862582	1.421270E-011	1.327031E-013	0	0.000000E+000
1	199.82965541	1.327031E-013	1.421270E-011	1	0.000000E+000
1	199.82976865	1.421270E-011	1.327031E-013	0	0.000000E+000
1	199.83105836	1.327031E-013	1.421270E-011	1	0.000000E+000
1	199.83111660	1.421270E-011	1.327031E-013	0	0.000000E+000
1	199.83323935	1.327031E-013	1.421270E-011	1	0.000000E+000
1	199.83324535	1.421270E-011	1.327031E-013	0	0.000000E+000
1	199.83348131	1.327031E-013	1.421270E-011	1	0.000000E+000
1	199.83354596	1.421270E-011	1.327031E-013	0	0.000000E+000
1	199.83364311	1.327031E-013	1.421270E-011	1	0.000000E+000
1	199.83384311	1.421270E-011	1.327031E-013	0	0.000000E+000
1	199.83443756	1.327031E-013	1.421270E-011	1	0.000000E+000
1	199.83469057	1.421270E-011	1.327031E-013	0	0.000000E+000
1	199.83703856	1.327031E-013	1.421270E-011	1	0.000000E+000
1	199.83734298	1.421270E-011	1.327031E-013	0	0.000000E+000
1	199.83852771	1.327031E-013	1.421270E-011	1	0.000000E+000
1	199.83873122	1.421270E-011	1.327031E-013	0	0.000000E+000
1	199.84075282	1.327031E-013	1.421270E-011	1	0.000000E+000
1	199.84083092	1.421270E-011	1.327031E-013	0	0.000000E+000
1	199.84097052	1.327031E-013	1.421270E-011	1	0.000000E+000
1	199.84106587	1.421270E-011	1.327031E-013	0	0.000000E+000
1	199.84123196	1.327031E-013	1.421270E-011	1	0.000000E+000
1	199.84140156	1.421270E-011	1.327031E-013	0	0.000000E+000
1	199.84297539	1.327031E-013	1.421270E-011	1	0.000000E+000
1	199.84343259	1.421270E-011	1.327031E-013	0	0.000000E+000
1	199.84362638	1.327031E-013	1.421270E-011	1	0.000000E+000
1	199.84369276	1.421270E-011	1.327031E-013	0	0.000000E+000
1	199.84386034	1.327031E-013	1.421270E-011	1	0.000000E+000
1	199.84389784	1.421270E-011	1.327031E-013	0	0.000000E+000
1	199.84410842	1.327031E-013	1.421270E-011	1	0.000000E+000
1	199.84424221	1.421270E-011	1.327031E-013	0	0.000000E+000
1	199.84614637	1.327031E-013	1.421270E-011	1	0.000000E+000
1	199.84619894	1.421270E-011	1.327031E-013	0	0.000000E+000
1	199.84689875	1.327031E-013	1.421270E-011	1	0.000000E+000
1	199.84694503	1.421270E-011	1.327031E-013	0	0.000000E+000
1	199.84710779	1.327031E-013	1.421270E-011	1	0.000000E+000
1	199.84712468	1.421270E-011	1.327031E-013	0	0.000000E+000
1	199.84790407	1.327031E-013	1.421270E-011	1	0.000000E+000
1	199.84794938	1.421270E-011	1.327031E-013	0	0.000000E+000
1	199.84801564	1.327031E-013	1.421270E-011	1	0.000000E+000
1	199.84839234	1.421270E-011	1.327031E-013	0	0.000000E+000
1	199.85025640	1.327031E-013	1.421270E-011	1	0.000000E+000
1	199.85025991	1.421270E-011	1.327031E-013	0	0.000000E+000
1	199.85179366	1.327031E-013	1.421270E-011	1	0.000000E+000
1	199.85184053	1.421270E-011	1.327031E-013	0	0.000000E+000
1	199.85768582	1.327031E-013	1.421270E-011	1	0.000000E+000
1	199.85770040	1.421270E-011	1.327031E-013	0	0.000000E+000
1	199.85959064	1.327031E-013	1.421270E-011	1	0.000000E+000
1	199.85968128	1.421270E-011	1.327031E-013	0	0.000000E+000
1	199.86104328	1.327031E-013	1.421270E-011	1	0.000000E+000
1	199.86181374	1.421270E-011	1.327031E-013	0	0.000000E+000
1	199.86186851	1.327031E-013	1.421270E-011	1	0.000000E+000
1	199.86204314	1.421270E-011	1.327031E-013	0	0.000000E+000
1	199.86276428	1.327031E-013	1.421270E-011	1	0.000000E+000
1	199.86284762	1.421270E-011	1.327031E-013	0	0.000000E+000
1	199.86389318	1.327031E-013	1.421270E-011	1	0.000000E+000
1	199.86401054	1.421270E-011	1.327031E-013	0	0.000000E+000
1	199.86467377	1.327031E-013	1.421270E-011	1	0.000000E+000
1	199.86470979	1.421270E-011	1.327031E-013	0	0.000000E+000
1	199.86481471	1.327031E-013	1.421270E-011	1	0.000000E+000
1	199.86581270	1.421270E-011	1.327031E-013	0	0.000000E+000
1	199.86589665	1.327031E-013	1.421270E-011	1	0.000000E+000
1	199.86608996	1.421270E-011	1.327031E-013	0	0.000000E+000
1	199.86626195	1.327031E-013	1.421270E-011	1	0.000000E+000
1	199.86638471	1.421270E-011	1.327031E-013	0	0.000000E+000
1	199.86700316	1.327031E-013	1.421270E-011	1	0.000000E+000
1	199.86733816	1.421270E-011	1.327031E-013	0	0.000000E+000
1	199.86858995	1.327031E-013	1.421270E-011	1	0.000000E+000
1	199.86878968	1.421270E-011	1.327031E-013	0	0.000000E+000
1	199.86946126	1.327031E-013	1.421270E-011	1	0.000000E+000
1	199.86949946	1.421270E-011	1.327031E-013	0	0.000000E+000
1	199.86959788	1.327031E-013	1.421270E-011	1	0.000000E+000
1	199.86993081	1.421270E-011	1.327031E-013	0	0.000000E+000
1	199.87127445	1.327031E-013	1.421270E-011	1	0.000000E+000
1	199.87139055	1.421270E-011	1.327031E-013	0	0.000000E+000
1	199.87145888	1.327031E-013	1.421270E-011	1	0.000000E+000
1	199.87162647	1.421270E-011	1.327031E-013	0	0.000000E+000
1	199.87200995	1.327031E-013	1.421270E-011	1	0.000000E+000
1	199.87203151	1.421270E-011	1.327031E-013	0	0.000000E+000
1	199.87368868	1.327031E-013	1.421270E-011	1	0.000000E+000
1	199.87408332	1.421270E-011	1.327031E-013	0	0.000000E+000
1	199.87410769	1.327031E-013	1.421270E-011	1	0.000000E+000
1	199.87417702	1.421270E-011	1.327031E-013	0	0.000000E+000
1	199.87443565	1.327031E-013	1.421270E-011	1	0.000000E+000
1	199.87458382	1.421270E-011	1.327031E-013	0	0.000000E+000
1	199.87679980	1.327031E-013	1.421270E-011	1	0.000000E+000
1	199.87704867	1.421270E-011	1.327031E-013	0	0.000000E+000
1	199.87834392	1.327031E-013	1.421270E-011	1	0.000000E+000
1	199.87848625	1.421270E-011	1.327031E-013	0	0.000000E+000
1	220.62428757	8.886597E-014	1.416887E-011	1	0.000000E+000
1	220.62464479	1.416887E-011	8.886597E-014	0	0.000000E+000
1	220.62511957	8.886597E-014	1.416887E-011	1	0.000000E+000
1	220.62528173	1.416887E-011	8.886597E-014	0	0.000000E+000
1	220.62555890	8.886597E-014	1.416887E-011	1	0.000000E+000
1	220.62557304	1.416887E-011	8.886597E-014	0	0.000000E+000
1	220.62564396	8.886597E-014	1.416887E-011	1	0.000000E+000
1	220.62580438	1.416887E-011	8.886597E-014	0	0.000000E+000
1	220.62768468	8.886597E-014	1.416887E-011	1	0.000000E+000
1	220.62776739	1.416887E-011	8.886597E-014	0	0.000000E+000
1	220.62780890	8.886597E-014	1.416887E-011	1	0.000000E+000
1	220.62790284	1.416887E-011	8.886597E-014	0	0.000000E+000
1	220.62809369	8.886597E-014	1.416887E-011	1	0.000000E+000
1	220.62830682	1.416887E-011	8.886597E-014	0	0.000000E+000
1	220.62858398	8.886597E-014	1.416887E-011	1	0.000000E+000
1	220.62869731	1.416887E-011	8.886597E-014	0	0.000000E+000
1	220.62895853	8.886597E-014	1.416887E-011	1	0.000000E+000
1	220.62908541	1.416887E-011	8.886597E-014	0	0.000000E+000
1	220.62985792	8.886597E-014	1.416887E-011	1	0.000000E+000
1	220.62996224	1.416887E-011	8.886597E-014	0	0.000000E+000
1	220.63160037	8.886597E-014	1.416887E-011	1	0.000000E+000
1	220.63192563	1.416887E-011	8.886597E-014	0	0.000000E+000
1	220.63522756	8.886597E-014	1.416887E-011	1	0.000000E+000
1	220.63527005	1.416887E-011	8.886597E-014	0	0.000000E+000
1	220.63539692	8.886597E-014	1.416887E-011	1	0.000000E+000
1	220.63560397	1.416887E-011	8.886597E-014	0	0.000000E+000
1	220.63570619	8.886597E-014	1.416887E-011	1	0.000000E+000
1	220.63641583	1.416887E-011	8.886597E-014	0	0.000000E+000
1	220.63664039	8.886597E-014	1.416887E-011	1	0.000000E+000
1	220.63687030	1.416887E-011	8.886597E-014	0	0.000000E+000
1	220.63696278	8.886597E-014	1.416887E-011	1	0.000000E+000
1	220.63714922	1.416887E-011	8.886597E-014	0	0.000000E+000
1	220.63773255	8.886597E-014	1.416887E-011	1	0.000000E+000
1	220.63799959	1.416887E-011	8.886597E-014	0	0.000000E+000
1	220.63912946	8.886597E-014	1.416887E-011	1	0.000000E+000
1	220.63916973	1.416887E-011	8.886597E-014	0	0.000000E+000
1	220.63948185	8.886597E-014	1.416887E-011	1	0.000000E+000
1	220.63952705	1.416887E-011	8.886597E-014	0	0.000000E+000
1	220.64069583	8.886597E-014	1.416887E-011	1	0.000000E+000
1	220.64085907	1.416887E-011	8.886597E-014	0	0.000000E+000
1	220.64457580	8.886597E-014	1.416887E-011	1	0.000000E+000
1	220.64499594	1.416887E-011	8.886597E-014	0	0.000000E+000
1	220.64686510	8.886597E-014	1.416887E-011	1	0.000000E+000
1	220.64742025	1.416887E-011	8.886597E-014	0	0.000000E+000
1	220.64880146	8.886597E-014	1.416887E-011	1	0.000000E+000
1	220.64950363	1.416887E-011	8.886597E-014	0	0.000000E+000
1	220.64993946	8.886597E-014	1.416887E-011	1	0.000000E+000
1	220.64997350	1.416887E-011	8.886597E-014	0	0.000000E+000
1	220.65056789	8.886597E-014	1.416887E-011	1	0.000000E+000
1	220.65080496	1.416887E-011	8.886597E-014	0	0.000000E+000
1	220.65349385	8.886597E-014	1.416887E-011	1	0.000000E+000
1	220.65398989	1.416887E-011	8.886597E-014	0	0.000000E+000
1	220.65428489	8.886597E-014	1.416887E-011	1	0.000000E+000
1	220.65429236	1.416887E-011	8.886597E-014	0	0.000000E+000
1	220.65507512	8.886597E-014	1.416887E-011	1	0.000000E+000
1	220.65550306	1.416887E-011	8.886597E-014	0	0.000000E+000
1	220.65578854	8.886597E-014	1.416887E-011	1	0.000000E+000
1	220.65589104	1.416887E-011	8.886597E-014	0	0.000000E+000
1	220.65590258	8.886597E-014	1.416887E-011	1	0.000000E+000
1	220.65627416	1.416887E-011	8.886597E-014	0	0.000000E+000
1	220.65635360	8.886597E-014	1.416887E-011	1	0.000000E+000
1	220.65645704	1.416887E-011	8.886597E-014	0	0.000000E+000
1	220.65896702	8.886597E-014	1.416887E-011	1	0.000000E+000
1	220.65914762	1.416887E-011	8.886597E-014	0	0.000000E+000
1	220.66132623	8.886597E-014	1.416887E-011	1	0.000000E+000
1	220.66133443	1.416887E-011	8.886597E-014	0	0.000000E+000
1	220.66413221	8.886597E-014	1.416887E-011	1	0.000000E+000
1	220.66443263	1.416887E-011	8.886597E-014	0	0.000000E+000
1	220.66690495	8.886597E-014	1.416887E-011	1	0.000000E+000
1	220.66708608	1.416887E-011	8.886597E-014	0	0.000000E+000
1	220.66756092	8.886597E-014	1.416887E-011	1	0.000000E+000
1	220.66824359	1.416887E-011	8.886597E-014	0	0.000000E+000
1	220.67130121	8.886597E-014	1.416887E-011	1	0.000000E+000
1	220.67136716	1.416887E-011	8.886597E-014	0	0.000000E+000
1	220.67327503	8.886597E-014	1.416887E-011	1	0.000000E+000
1	220.67331212	1.416887E-011	8.886597E-014	0	0.000000E+000
1	220.67353656	8.886597E-014	1.416887E-011	1	0.000000E+000
1	220.67359111	1.416887E-011	8.886597E-014	0	0.000000E+000
1	220.67554982	8.886597E-014	1.416887E-011	1	0.000000E+000
1	220.67573436	1.416887E-011	8.886597E-014	0	0.000000E+000
1	220.67595051	8.886597E-014	1.416887E-011	1	0.000000E+000
1	220.67620242	1.416887E-011	8.886597E-014	0	0.000000E+000
1	220.67635754	8.886597E-014	1.416887E-011	1	0.000000E+000
1	220.67651633	1.416887E-011	8.886597E-014	0	0.000000E+000
1	220.67703349	8.886597E-014	1.416887E-011	1	0.000000E+000
1	220.67706356	1.416887E-011	8.886597E-014	0	0.000000E+000
1	220.67796699	8.886597E-014	1.416887E-011	1	0.000000E+000
1	220.67800429	1.416887E-011	8.886597E-014	0	0.000000E+000
1	220.67935365	8.886597E-014	1.416887E-011	1	0.000000E+000
1	220.67946335	1.416887E-011	8.886597E-014	0	0.000000E+000
1	220.68007351	8.886597E-014	1.416887E-011	1	0.000000E+000
1	220.68008676	1.416887E-011	8.886597E-014	0	0.000000E+000
1	220.68088677	8.886597E-014	1.416887E-011	1	0.000000E+000
1	220.68116110	1.416887E-011	8.886597E-014	0	0.000000E+000
1	220.68142024	8.886597E-014	1.416887E-011	1	0.000000E+000
1	220.68150014	1.416887E-011	8.886597E-014	0	0.000000E+000
1	220.68176462	8.886597E-014	1.416887E-011	1	0.000000E+000
1	220.68199575	1.416887E-011	8.886597E-014	0	0.000000E+000
1	220.68265557	8.886597E-014	1.416887E-011	1	0.000000E+000
1	220.68287393	1.416887E-011	8.886597E-014	0	0.000000E+000
1	220.68307783	8.886597E-014	1.416887E-011	1	0.000000E+000
1	220.68311408	1.416887E-011	8.886597E-014	0	0.000000E+000
1	220.68321640	8.886597E-014	1.416887E-011	1	0.000000E+000
1	220.68332107	1.416887E-011	8.886597E-014	0	0.000000E+000
1	220.68400011	8.886597E-014	1.416887E-011	1	0.000000E+000
1	220.68405580	1.416887E-011	8.886597E-014	0	0.000000E+000
1	220.68443884	8.886597E-014	1.416887E-011	1	0.000000E+000
1	220.68448219	1.416887E-011	8.886597E-014	0	0.000000E+000
1	220.68518589	8.886597E-014	1.416887E-011	1	0.000000E+000
1	220.68522500	1.416887E-011	8.886597E-014	0	0.000000E+000
1	220.68597805	8.886597E-014	1.416887E-011	1	0.000000E+000
1	220.68621239	1.416887E-011	8.886597E-014	0	0.000000E+000
1	220.68657057	8.886597E-014	1.416887E-011	1	0.000000E+000
1	220.68667996	1.416887E-011	8.886597E-014	0	0.000000E+000
1	220.68845555	8.886597E-014	1.416887E-011	1	0.000000E+000
1	220.68917712	1.416887E-011	8.886597E-014	0	0.000000E+000
1	220.68922774	8.886597E-014	1.416887E-011	1	0.000000E+000
1	220.68956795	1.416887E-011	8.886597E-014	0	0.000000E+000
1	220.69028475	8.886597E-014	1.416887E-011	1	0.000000E+000
1	220.69036353	1.416887E-011	8.886597E-014	0	0.000000E+000
1	220.69059035	8.886597E-014	1.416887E-011	1	0.000000E+000
1	220.69067324	1.416887E-011	8.886597E-014	0	0.000000E+000
1	220.69072232	8.886597E-014	1.416887E-011	1	0.000000E+000
1	220.69110811	1.416887E-011	8.886597E-014	0	0.000000E+000
1	220.69146637	8.886597E-014	1.416887E-011	1	0.000000E+000
1	220.69179716	1.416887E-011	8.886597E-014	0	0.000000E+000
1	220.69210057	8.886597E-014	1.416887E-011	1	0.000000E+000
1	220.69251511	1.416887E-011	8.886597E-014	0	0.000000E+000
1	220.69277904	8.886597E-014	1.416887E-011	1	0.000000E+000
1	220.69282320	1.416887E-011	8.886597E-014	0	0.000000E+000
1	220.69457805	8.886597E-014	1.416887E-011	1	0.000000E+000
1	220.69468211	1.416887E-011	8.886597E-014	0	0.000000E+000
1	220.69556245	8.886597E-014	1.416887E-011	1	0.000000E+000
1	220.69578908	1.416887E-011	8.886597E-014	0	0.000000E+000
1	220.69583879	8.886597E-014	1.416887E-011	1	0.000000E+000
1	220.69597917	1.416887E-011	8.886597E-014	0	0.000000E+000
1	220.69905754	8.886597E-014	1.416887E-011	1	0.000000E+000
1	220.69924273	1.416887E-011	8.886597E-014	0	0.000000E+000
1	220.69929469	8.886597E-014	1.416887E-011	1	0.000000E+000
1	220.69932829	1.416887E-011	8.886597E-014	0	0.000000E+000
1	220.70038283	8.886597E-014	1.416887E-011	1	0.000000E+000
1	220.70051658	1.416887E-011	8.886597E-014	0	0.000000E+000
1	220.70173997	8.886597E-014	1.416887E-011	1	0.000000E+000
1	220.70181164	1.416887E-011	8.886597E-014	0	0.000000E+000
1	220.70349222	8.886597E-014	1.416887E-011	1	0.000000E+000
1	220.70358122	1.416887E-011	8.886597E-014	0	0.000000E+000
1	220.70454494	8.886597E-014	1.416887E-011	1	0.000000E+000
1	220.70473693	1.416887E-011	8.886597E-014	0	0.000000E+000
1	220.70522097	8.886597E-014	1.416887E-011	1	0.000000E+000
1	220.70565293	1.416887E-011	8.886597E-014	0	0.000000E+000
1	220.70976414	8.886597E-014	1.416887E-011	1	0.000000E+000
1	220.71010344	1.416887E-011	8.886597E-014	0	0.000000E+000
1	220.71038734	8.886597E-014	1.416887E-011	1	0.000000E+000
1	220.71051455	1.416887E-011	8.886597E-014	0	0.000000E+000
1	220.71070184	8.886597E-014	1.416887E-011	1	0.000000E+000
1	220.71072816	1.416887E-011	8.886597E-014	0	0.000000E+000
1	220.71083206	8.886597E-014	1.416887E-011	1	0.000000E+000
1	220.71085694	1.416887E-011	8.886597E-014	0	0.000000E+000
1	220.71138076	8.886597E-014	1.416887E-011	1	0.000000E+000
1	220.71146644	1.416887E-011	8.886597E-014	0	0.000000E+000
1	220.71395504	8.886597E-014	1.416887E-011	1	0.000000E+000
1	220.71412541	1.416887E-011	8.886597E-014	0	0.000000E+000
1	220.71540244	8.886597E-014	1.416887E-011	1	0.000000E+000
1	220.71547915	1.416887E-011	8.886597E-014	0	0.000000E+000
1	220.71618332	8.886597E-014	1.416887E-011	1	0.000000E+000
1	220.71633523	1.416887E-011	8.886597E-014	0	0.000000E+000
1	220.71967153	8.886597E-014	1.416887E-011	1	0.000000E+000
1	220.71988114	1.416887E-011	8.886597E-014	0	0.000000E+000
1	220.71990311	8.886597E-014	1.416887E-011	1	0.000000E+000
1	220.72001288	1.416887E-011	8.886597E-014	0	0.000000E+000
1	220.72020255	8.886597E-014	1.416887E-011	1	0.000000E+000
1	220.72037409	1.416887E-011	8.886597E-014	0	0.000000E+000
1	220.72120533	8.886597E-014	1.416887E-011	1	0.000000E+000
1	220.72122713	1.416887E-011	8.886597E-014	0	0.000000E+000
1	220.72225923	8.886597E-014	1.416887E-011	1	0.000000E+000
1	220.72239666	1.416887E-011	8.886597E-014	0	0.000000E+000
1	220.72294542	8.886597E-014	1.416887E-011	1	0.000000E+000
1	220.72297569	1.416887E-011	8.886597E-014	0	0.000000E+000
1	220.72313844	8.886597E-014	1.416887E-011	1	0.000000E+000
1	220.72316998	1.416887E-011	8.886597E-014	0	0.000000E+000
1	220.72431020	8.886597E-014	1.416887E-011	1	0.000000E+000
1	220.72442923	1.416887E-011	8.886597E-014	0	0.000000E+000
1	220.72695721	8.886597E-014	1.416887E-011	1	0.000000E+000
1	220.72732592	1.416887E-011	8.886597E-014	0	0.000000E+000
1	220.72800954	8.886597E-014	1.416887E-011	1	0.000000E+000
1	220.72821927	1.416887E-011	8.886597E-014	0	0.000000E+000
1	220.72940187	8.886597E-014	1.416887E-011	1	0.000000E+000
1	220.72948391	1.416887E-011	8.886597E-014	0	0.000000E+000
1	220.72992257	8.886597E-014	1.416887E-011	1	0.000000E+000
1	220.72994683	1.416887E-011	8.886597E-014	0	0.000000E+000
1	220.73075456	8.886597E-014	1.416887E-011	1	0.000000E+000
1	220.73079993	1.416887E-011	8.886597E-014	0	0.000000E+000
1	220.73093607	8.886597E-014	1.416887E-011	1	0.000000E+000
1	220.73106597	1.416887E-011	8.886597E-014	0	0.000000E+000
1	220.73257565	8.886597E-014	1.416887E-011	1	0.000000E+000
1	220.73323690	1.416887E-011	8.886597E-014	0	0.000000E+000
1	220.73333359	8.886597E-014	1.416887E-011	1	0.000000E+000
1	220.73344898	1.416887E-011	8.886597E-014	0	0.000000E+000
1	220.73417458	8.886597E-014	1.416887E-011	1	0.000000E+000
1	220.73438883	1.416887E-011	8.886597E-014	0	0.000000E+000
1	220.73444395	8.886597E-014	1.416887E-011	1	0.000000E+000
1	220.73451324	1.416887E-011	8.886597E-014	0	0.000000E+000
1	220.73509334	8.886597E-014	1.416887E-011	1	0.000000E+000
1	220.73528576	1.416887E-011	8.886597E-014	0	0.000000E+000
1	220.73557812	8.886597E-014	1.416887E-011	1	0.000000E+000
1	220.73617024	1.416887E-011	8.886597E-014	0	0.000000E+000
1	220.73715473	8.886597E-014	1.416887E-011	1	0.000000E+000
1	220.73728085	1.416887E-011	8.886597E-014	0	0.000000E+000
1	220.73736212	8.886597E-014	1.416887E-011	1	0.000000E+000
1	220.73744232	1.416887E-011	8.886597E-014	0	0.000000E+000
1	220.73780720	8.886597E-014	1.416887E-011	1	0.000000E+000
1	220.73792395	1.416887E-011	8.886597E-014	0	0.000000E+000
1	220.73802934	8.886597E-014	1.416887E-011	1	0.000000E+000
1	220.73814595	1.416887E-011	8.886597E-014	0	0.000000E+000
1	220.74006237	8.886597E-014	1.416887E-011	1	0.000000E+000
1	220.74021014	1.416887E-011	8.886597E-014	0	0.000000E+000
1	220.74240241	8.886597E-014	1.416887E-011	1	0.000000E+000
1	220.74266112	1.416887E-011	8.886597E-014	0	0.000000E+000
1	220.74438682	8.886597E-014	1.416887E-011	1	0.000000E+000
1	220.74448464	1.416887E-011	8.886597E-014	0	0.000000E+000
1	220.74482162	8.886597E-014	1.416887E-011	1	0.000000E+000
1	220.74483155	1.416887E-011	8.886597E-014	0	0.000000E+000
1	220.74488941	8.886597E-014	1.416887E-011	1	0.000000E+000
1	220.74510518	1.416887E-011	8.886597E-014	0	0.000000E+000
1	220.74538160	8.886597E-014	1.416887E-011	1	0.000000E+000
1	220.74539456	1.416887E-011	8.886597E-014	0	0.000000E+000
1	220.74568386	8.886597E-014	1.416887E-011	1	0.000000E+000
1	220.74636419	1.416887E-011	8.886597E-014	0	0.000000E+000
1	220.74678507	8.886597E-014	1.416887E-011	1	0.000000E+000
1	220.74723500	1.416887E-011	8.886597E-014	0	0.000000E+000
1	220.74735000	8.886597E-014	1.416887E-011	1	0.000000E+000
1	220.74777634	1.416887E-011	8.886597E-014	0	0.000000E+000
1	220.74882167	8.886597E-014	1.416887E-011	1	0.000000E+000
1	220.74903358	1.416887E-011	8.886597E-014	0	0.000000E+000
1	220.75042200	8.886597E-014	1.416887E-011	1	0.000000E+000
1	220.75055927	1.416887E-011	8.886597E-014	0	0.000000E+000
1	220.75210192	8.886597E-014	1.416887E-011	1	0.000000E+000
1	220.75219546	1.416887E-011	8.886597E-014	0	0.000000E+000
1	220.75288561	8.886597E-014	1.416887E-011	1	0.000000E+000
1	220.75290125	1.416887E-011	8.886597E-014	0	0.000000E+000
1	220.75313993	8.886597E-014	1.416887E-011	1	0.000000E+000
1	220.75321431	1.416887E-011	8.886597E-014	0	0.000000E+000
1	220.75338243	8.886597E-014	1.416887E-011	1	0.000000E+000
1	220.75369176	1.416887E-011	8.886597E-014	0	0.000000E+000
1	220.75382261	8.886597E-014	1.416887E-011	1	0.000000E+000
1	220.75392902	1.416887E-011	8.886597E-014	0	0.000000E+000
1	220.75432128	8.886597E-014	1.416887E-011	1	0.000000E+000
1	220.75455089	1.416887E-011	8.886597E-014	0	0.000000E+000
1	220.75460782	8.886597E-014	1.416887E-011	1	0.000000E+000
1	220.75473873	1.416887E-011	8.886597E-014	0	0.000000E+000
1	220.75475427	8.886597E-014	1.416887E-011	1	0.000000E+000
1	220.75483633	1.416887E-011	8.886597E-014	0	0.000000E+000
1	220.75510950	8.886597E-014	1.416887E-011	1	0.000000E+000
1	220.75574588	1.416887E-011	8.886597E-014	0	0.000000E+000
1	220.75608463	8.886597E-014	1.416887E-011	1	0.000000E+000
1	220.75636032	1.416887E-011	8.886597E-014	0	0.000000E+000
1	220.75642003	8.886597E-014	1.416887E-011	1	0.000000E+000
1	220.75654092	1.416887E-011	8.886597E-014	0	0.000000E+000
1	220.75682907	8.886597E-014	1.416887E-011	1	0.000000E+000
1	220.75691676	1.416887E-011	8.886597E-014	0	0.000000E+000
1	220.75728735	8.886597E-014	1.416887E-011	1	0.000000E+000
1	220.75745097	1.416887E-011	8.886597E-014	0	0.000000E+000
1	220.75890266	8.886597E-014	1.416887E-011	1	0.000000E+000
1	220.75939534	1.416887E-011	8.886597E-014	0	0.000000E+000
1	220.76012822	8.886597E-014	1.416887E-011	1	0.000000E+000
1	220.76020260	1.416887E-011	8.886597E-014	0	0.000000E+000
1	220.76200564	8.886597E-014	1.416887E-011	1	0.000000E+000
1	220.76208042	1.416887E-011	8.886597E-014	0	0.000000E+000
1	220.76319482	8.886597E-014	1.416887E-011	1	0.000000E+000
1	220.76321850	1.416887E-011	8.886597E-014	0	0.000000E+000
1	220.76338768	8.886597E-014	1.416887E-011	1	0.000000E+000
1	220.76372796	1.416887E-011	8.886597E-014	0	0.000000E+000
1	220.76391827	8.886597E-014	1.416887E-011	1	0.000000E+000
1	220.76398684	1.416887E-011	8.886597E-014	0	0.000000E+000
1	220.76460779	8.886597E-014	1.416887E-011	1	0.000000E+000
1	220.76475721	1.416887E-011	8.886597E-014	0	0.000000E+000
1	220.76543949	8.886597E-014	1.416887E-011	1	0.000000E+000
1	220.76547410	1.416887E-011	8.886597E-014	0	0.000000E+000
1	220.76558628	8.886597E-014	1.416887E-011	1	0.000000E+000
1	220.76566116	1.416887E-011	8.886597E-014	0	0.000000E+000
1	220.76593165	8.886597E-014	1.416887E-011	1	0.000000E+000
1	220.76616886	1.416887E-011	8.886597E-014	0	0.000000E+000
1	220.76627052	8.886597E-014	1.416887E-011	1	0.000000E+000
1	220.76636802	1.416887E-011	8.886597E-014	0	0.000000E+000
1	220.76671190	8.886597E-014	1.416887E-011	1	0.000000E+000
1	220.76686374	1.416887E-011	8.886597E-014	0	0.000000E+000
1	220.76707668	8.886597E-014	1.416887E-011	1	0.000000E+000
1	220.76723805	1.416887E-011	8.886597E-014	0	0.000000E+000
1	220.76779706	8.886597E-014	1.416887E-011	1	0.000000E+000
1	220.76801152	1.416887E-011	8.886597E-014	0	0.000000E+000
1	220.76838219	8.886597E-014	1.416887E-011	1	0.000000E+000
1	220.76857895	1.416887E-011	8.886597E-014	0	0.000000E+000
1	220.77040817	8.886597E-014	1.416887E-011	1	0.000000E+000
1	220.77055069	1.416887E-011	8.886597E-014	0	0.000000E+000
1	220.77082960	8.886597E-014	1.416887E-011	1	0.000000E+000
1	220.77096033	1.416887E-011	8.886597E-014	0	0.000000E+000
1	220.77107359	8.886597E-014	1.416887E-011	1	0.000000E+000
1	220.77135310	1.416887E-011	8.886597E-014	0	0.000000E+000
1	220.77233318	8.886597E-014	1.416887E-011	1	0.000000E+000
1	220.77244570	1.416887E-011	8.886597E-014	0	0.000000E+000
1	220.77353550	8.886597E-014	1.416887E-011	1	0.000000E+000
1	220.77362434	1.416887E-011	8.886597E-014	0	0.000000E+000
1	220.77628686	8.886597E-014	1.416887E-011	1	0.000000E+000
1	220.77652281	1.416887E-011	8.886597E-014	0	0.000000E+000
1	220.77721127	8.886597E-014	1.416887E-011	1	0.000000E+000
1	220.77733824	1.416887E-011	8.886597E-014	0	0.000000E+000
1	220.77740946	8.886597E-014	1.416887E-011	1	0.000000E+000
1	220.77743154	1.416887E-011	8.886597E-014	0	0.000000E+000
1	220.77850069	8.886597E-014	1.416887E-011	1	0.000000E+000
1	220.77886407	1.416887E-011	8.886597E-014	0	0.000000E+000
1	220.77906841	8.886597E-014	1.416887E-011	1	0.000000E+000
1	220.77943771	1.416887E-011	8.886597E-014	0	0.000000E+000
1	220.78040127	8.886597E-014	1.416887E-011	1	0.000000E+000
1	220.78043721	1.416887E-011	8.886597E-014	0	0.000000E+000
1	220.78143561	8.886597E-014	1.416887E-011	1	0.000000E+000
1	220.78160549	1.416887E-011	8.886597E-014	0	0.000000E+000
1	251.49662121	3.857184E-014	1.411857E-011	1	0.000000E+000
1	251.49668318	1.411857E-011	3.857184E-014	0	0.000000E+000
1	251.49675714	3.857184E-014	1.411857E-011	1	0.000000E+000
1	251.49682830	1.411857E-011	3.857184E-014	0	0.000000E+000
1	251.49738143	3.857184E-014	1.411857E-011	1	0.000000E+000
1	251.49743703	1.411857E-011	3.857184E-014	0	0.000000E+000
1	251.49830587	3.857184E-014	1.411857E-011	1	0.000000E+000
1	251.49839253	1.411857E-011	3.857184E-014	0	0.000000E+000
1	251.49870852	3.857184E-014	1.411857E-011	1	0.000000E+000
1	251.49903904	1.411857E-011	3.857184E-014	0	0.000000E+000
1	251.49981074	3.857184E-014	1.411857E-011	1	0.000000E+000
1	251.49983041	1.411857E-011	3.857184E-014	0	0.000000E+000
1	251.50065978	3.857184E-014	1.411857E-011	1	0.000000E+000
1	251.50078341	1.411857E-011	3.857184E-014	0	0.000000E+000
1	251.50114636	3.857184E-014	1.411857E-011	1	0.000000E+000
1	251.50120616	1.411857E-011	3.857184E-014	0	0.000000E+000
1	251.50156672	3.857184E-014	1.411857E-011	1	0.000000E+000
1	251.50171576	1.411857E-011	3.857184E-014	0	0.000000E+000
1	251.50217639	3.857184E-014	1.411857E-011	1	0.000000E+000
1	251.50249983	1.411857E-011	3.857184E-014	0	0.000000E+000
1	251.50298033	3.857184E-014	1.411857E-011	1	0.000000E+000
1	251.50322321	1.411857E-011	3.857184E-014	0	0.000000E+000
1	251.50437844	3.857184E-014	1.411857E-011	1	0.000000E+000
1	251.50490385	1.411857E-011	3.857184E-014	0	0.000000E+000
1	251.50642274	3.857184E-014	1.411857E-011	1	0.000000E+000
1	251.50681314	1.411857E-011	3.857184E-014	0	0.000000E+000
1	251.50773284	3.857184E-014	1.411857E-011	1	0.000000E+000
1	251.50783162	1.411857E-011	3.857184E-014	0	0.000000E+000
1	251.50897898	3.857184E-014	1.411857E-011	1	0.000000E+000
1	251.50963374	1.411857E-011	3.857184E-014	0	0.000000E+000
1	251.50967159	3.857184E-014	1.411857E-011	1	0.000000E+000
1	251.50991122	1.411857E-011	3.857184E-014	0	0.000000E+000
1	251.51245170	3.857184E-014	1.411857E-011	1	0.000000E+000
1	251.51262395	1.411857E-011	3.857184E-014	0	0.000000E+000
1	251.51389888	3.857184E-014	1.411857E-011	1	0.000000E+000
1	251.51418671	1.411857E-011	3.857184E-014	0	0.000000E+000
1	251.51482022	3.857184E-014	1.411857E-011	1	0.000000E+000
1	251.51482694	1.411857E-011	3.857184E-014	0	0.000000E+000
1	251.51547352	3.857184E-014	1.411857E-011	1	0.000000E+000
1	251.51588418	1.411857E-011	3.857184E-014	0	0.000000E+000
1	251.51822731	3.857184E-014	1.411857E-011	1	0.000000E+000
1	251.51833779	1.411857E-011	3.857184E-014	0	0.000000E+000
1	251.52003613	3.857184E-014	1.411857E-011	1	0.000000E+000
1	251.52071172	1.411857E-011	3.857184E-014	0	0.000000E+000
1	251.52079863	3.857184E-014	1.411857E-011	1	0.000000E+000
1	251.52107297	1.411857E-011	3.857184E-014	0	0.000000E+000
1	251.52186008	3.857184E-014	1.411857E-011	1	0.000000E+000
1	251.52214888	1.411857E-011	3.857184E-014	0	0.000000E+000
1	251.52244623	3.857184E-014	1.411857E-011	1	0.000000E+000
1	251.52303149	1.411857E-011	3.857184E-014	0	0.000000E+000
1	251.52426774	3.857184E-014	1.411857E-011	1	0.000000E+000
1	251.52432451	1.411857E-011	3.857184E-014	0	0.000000E+000
1	251.52448765	3.857184E-014	1.411857E-011	1	0.000000E+000
1	251.52457895	1.411857E-011	3.857184E-014	0	0.000000E+000
1	251.52470048	3.857184E-014	1.411857E-011	1	0.000000E+000
1	251.52474564	1.411857E-011	3.857184E-014	0	0.000000E+000
1	251.52520710	3.857184E-014	1.411857E-011	1	0.000000E+000
1	251.52553283	1.411857E-011	3.857184E-014	0	0.000000E+000
1	251.52595320	3.857184E-014	1.411857E-011	1	0.000000E+000
1	251.52603482	1.411857E-011	3.857184E-014	0	0.000000E+000
1	251.52647049	3.857184E-014	1.411857E-011	1	0.000000E+000
1	251.52650614	1.411857E-011	3.857184E-014	0	0.000000E+000
1	251.52875035	3.857184E-014	1.411857E-011	1	0.000000E+000
1	251.52909439	1.411857E-011	3.857184E-014	0	0.000000E+000
1	251.52944603	3.857184E-014	1.411857E-011	1	0.000000E+000
1	251.52955202	1.411857E-011	3.857184E-014	0	0.000000E+000
1	251.53034930	3.857184E-014	1.411857E-011	1	0.000000E+000
1	251.53062312	1.411857E-011	3.857184E-014	0	0.000000E+000
1	251.53107488	3.857184E-014	1.411857E-011	1	0.000000E+000
1	251.53116532	1.411857E-011	3.857184E-014	0	0.000000E+000
1	251.53264887	3.857184E-014	1.411857E-011	1	0.000000E+000
1	251.53270365	1.411857E-011	3.857184E-014	0	0.000000E+000
1	251.53290532	3.857184E-014	1.411857E-011	1	0.000000E+000
1	251.53294220	1.411857E-011	3.857184E-014	0	0.000000E+000
1	251.53337627	3.857184E-014	1.411857E-011	1	0.000000E+000
1	251.53351973	1.411857E-011	3.857184E-014	0	0.000000E+000
1	251.53375090	3.857184E-014	1.411857E-011	1	0.000000E+000
1	251.53400933	1.411857E-011	3.857184E-014	0	0.000000E+000
1	251.53448203	3.857184E-014	1.411857E-011	1	0.000000E+000
1	251.53450826	1.411857E-011	3.857184E-014	0	0.000000E+000
1	251.54269832	3.857184E-014	1.411857E-011	1	0.000000E+000
1	251.54297172	1.411857E-011	3.857184E-014	0	0.000000E+000
1	251.54460294	3.857184E-014	1.411857E-011	1	0.000000E+000
1	251.54462295	1.411857E-011	3.857184E-014	0	0.000000E+000
1	251.54473360	3.857184E-014	1.411857E-011	1	0.000000E+000
1	251.54490864	1.411857E-011	3.857184E-014	0	0.000000E+000
1	251.54498039	3.857184E-014	1.411857E-011	1	0.000000E+000
1	251.54513013	1.411857E-011	3.857184E-014	0	0.000000E+000
1	251.54757808	3.857184E-014	1.411857E-011	1	0.000000E+000
1	251.54784500	1.411857E-011	3.857184E-014	0	0.000000E+000
1	251.54795662	3.857184E-014	1.411857E-011	1	0.000000E+000
1	251.54797727	1.411857E-011	3.857184E-014	0	0.000000E+000
1	251.54804357	3.857184E-014	1.411857E-011	1	0.000000E+000
1	251.54844447	1.411857E-011	3.857184E-014	0	0.000000E+000
1	251.55008851	3.857184E-014	1.411857E-011	1	0.000000E+000
1	251.55025789	1.411857E-011	3.857184E-014	0	0.000000E+000
1	251.55099319	3.857184E-014	1.411857E-011	1	0.000000E+000
1	251.55156079	1.411857E-011	3.857184E-014	0	0.000000E+000
1	251.55203234	3.857184E-014	1.411857E-011	1	0.000000E+000
1	251.55205780	1.411857E-011	3.857184E-014	0	0.000000E+000
1	251.55278827	3.857184E-014	1.411857E-011	1	0.000000E+000
1	251.55297851	1.411857E-011	3.857184E-014	0	0.000000E+000
1	258.01742253	8.086593E-014	1.416087E-011	1	0.000000E+000
1	258.01754109	1.416087E-011	8.086593E-014	0	0.000000E+000
1	258.01779794	8.086593E-014	1.416087E-011	1	0.000000E+000
1	258.01790317	1.416087E-011	8.086593E-014	0	0.000000E+000
1	258.01882628	8.086593E-014	1.416087E-011	1	0.000000E+000
1	258.01904976	1.416087E-011	8.086593E-014	0	0.000000E+000
1	258.02083340	8.086593E-014	1.416087E-011	1	0.000000E+000
1	258.02180160	1.416087E-011	8.086593E-014	0	0.000000E+000
1	258.02287942	8.086593E-014	1.416087E-011	1	0.000000E+000
1	258.02299505	1.416087E-011	8.086593E-014	0	0.000000E+000
1	258.02382502	8.086593E-014	1.416087E-011	1	0.000000E+000
1	258.02393123	1.416087E-011	8.086593E-014	0	0.000000E+000
1	258.02513630	8.086593E-014	1.416087E-011	1	0.000000E+000
1	258.02531809	1.416087E-011	8.086593E-014	0	0.000000E+000
1	258.02541491	8.086593E-014	1.416087E-011	1	0.000000E+000
1	258.02554319	1.416087E-011	8.086593E-014	0	0.000000E+000
1	258.02806343	8.086593E-014	1.416087E-011	1	0.000000E+000
1	258.02818328	1.416087E-011	8.086593E-014	0	0.000000E+000
1	258.02828946	8.086593E-014	1.416087E-011	1	0.000000E+000
1	258.02880963	1.416087E-011	8.086593E-014	0	0.000000E+000
1	258.03029126	8.086593E-014	1.416087E-011	1	0.000000E+000
1	258.03088632	1.416087E-011	8.086593E-014	0	0.000000E+000
1	258.03107973	8.086593E-014	1.416087E-011	1	0.000000E+000
1	258.03156071	1.416087E-011	8.086593E-014	0	0.000000E+000
1	258.03168788	8.086593E-014	1.416087E-011	1	0.000000E+000
1	258.03208835	1.416087E-011	8.086593E-014	0	0.000000E+000
1	258.03529075	8.086593E-014	1.416087E-011	1	0.000000E+000
1	258.03576306	1.416087E-011	8.086593E-014	0	0.000000E+000
1	258.03583375	8.086593E-014	1.416087E-011	1	0.000000E+000
1	258.03588287	1.416087E-011	8.086593E-014	0	0.000000E+000
1	258.03684838	8.086593E-014	1.416087E-011	1	0.000000E+000
1	258.03710355	1.416087E-011	8.086593E-014	0	0.000000E+000
1	258.03726570	8.086593E-014	1.416087E-011	1	0.000000E+000
1	258.03750864	1.416087E-011	8.086593E-014	0	0.000000E+000
1	258.03802077	8.086593E-014	1.416087E-011	1	0.000000E+000
1	258.03804435	1.416087E-011	8.086593E-014	0	0.000000E+000
1	258.03838233	8.086593E-014	1.416087E-011	1	0.000000E+000
1	258.03870024	1.416087E-011	8.086593E-014	0	0.000000E+000
1	258.03947325	8.086593E-014	1.416087E-011	1	0.000000E+000
1	258.03952362	1.416087E-011	8.086593E-014	0	0.000000E+000
1	258.04002927	8.086593E-014	1.416087E-011	1	0.000000E+000
1	258.04005702	1.416087E-011	8.086593E-014	0	0.000000E+000
1	258.04092301	8.086593E-014	1.416087E-011	1	0.000000E+000
1	258.04120668	1.416087E-011	8.086593E-014	0	0.000000E+000
1	258.04289410	8.086593E-014	1.416087E-011	1	0.000000E+000
1	258.04369139	1.416087E-011	8.086593E-014	0	0.000000E+000
1	258.04580795	8.086593E-014	1.416087E-011	1	0.000000E+000
1	258.04596153	1.416087E-011	8.086593E-014	0	0.000000E+000
1	258.04674245	8.086593E-014	1.416087E-011	1	0.000000E+000
1	258.04679562	1.416087E-011	8.086593E-014	0	0.000000E+000
1	258.04834171	8.086593E-014	1.416087E-011	1	0.000000E+000
1	258.04842127	1.416087E-011	8.086593E-014	0	0.000000E+000
1	258.04966574	8.086593E-014	1.416087E-011	1	0.000000E+000
1	258.04991682	1.416087E-011	8.086593E-014	0	0.000000E+000
1	258.05052706	8.086593E-014	1.416087E-011	1	0.000000E+000
1	258.05065735	1.416087E-011	8.086593E-014	0	0.000000E+000
1	258.05121713	8.086593E-014	1.416087E-011	1	0.000000E+000
1	258.05126032	1.416087E-011	8.086593E-014	0	0.000000E+000
1	258.05134791	8.086593E-014	1.416087E-011	1	0.000000E+000
1	258.05168423	1.416087E-011	8.086593E-014	0	0.000000E+000
1	258.05170541	8.086593E-014	1.416087E-011	1	0.000000E+000
1	258.05183578	1.416087E-011	8.086593E-014	0	0.000000E+000
1	258.05271740	8.086593E-014	1.416087E-011	1	0.000000E+000
1	258.05285643	1.416087E-011	8.086593E-014	0	0.000000E+000
1	258.41873924	-1.578565E-013	1.392214E-011	1	0.000000E+000
1	258.41891285	1.392214E-011	-1.578565E-013	0	0.000000E+000
1	258.41901763	-1.578565E-013	1.392214E-011	1	0.000000E+000
1	258.41922201	1.392214E-011	-1.578565E-013	0	0.000000E+000
1	258.42174836	-1.578565E-013	1.392214E-011	1	0.000000E+000
1	258.42185286	1.392214E-011	-1.578565E-013	0	0.000000E+000
1	258.42298542	-1.578565E-013	1.392214E-011	1	0.000000E+000
1	258.42344773	1.392214E-011	-1.578565E-013	0	0.000000E+000
1	258.42404522	-1.578565E-013	1.392214E-011	1	0.000000E+000
1	258.42415572	1.392214E-011	-1.578565E-013	0	0.000000E+000
1	258.42433834	-1.578565E-013	1.392214E-011	1	0.000000E+000
1	258.42465303	1.392214E-011	-1.578565E-013	0	0.000000E+000
1	258.42696849	-1.578565E-013	1.392214E-011	1	0.000000E+000
1	258.42704552	1.392214E-011	-1.578565E-013	0	0.000000E+000
1	258.42766493	-1.578565E-013	1.392214E-011	1	0.000000E+000
1	258.42778162	1.392214E-011	-1.578565E-013	0	0.000000E+000
1	258.42825001	-1.578565E-013	1.392214E-011	1	0.000000E+000
1	258.42912026	1.392214E-011	-1.578565E-013	0	0.000000E+000
1	258.43000300	-1.578565E-013	1.392214E-011	1	0.000000E+000
1	258.43064639	1.392214E-011	-1.578565E-013	0	0.000000E+000
1	258.43093274	-1.578565E-013	1.392214E-011	1	0.000000E+000
1	258.43097053	1.392214E-011	-1.578565E-013	0	0.000000E+000
1	258.43306410	-1.578565E-013	1.392214E-011	1	0.000000E+000
1	258.43309757	1.392214E-011	-1.578565E-013	0	0.000000E+000
1	258.43333409	-1.578565E-013	1.392214E-011	1	0.000000E+000
1	258.43351244	1.392214E-011	-1.578565E-013	0	0.000000E+000
1	258.43372450	-1.578565E-013	1.392214E-011	1	0.000000E+000
1	258.43377118	1.392214E-011	-1.578565E-013	0	0.000000E+000
1	258.43378728	-1.578565E-013	1.392214E-011	1	0.000000E+000
1	258.43383862	1.392214E-011	-1.578565E-013	0	0.000000E+000
1	258.43596793	-1.578565E-013	1.392214E-011	1	0.000000E+000
1	258.43598951	1.392214E-011	-1.578565E-013	0	0.000000E+000
1	258.43645218	-1.578565E-013	1.392214E-011	1	0.000000E+000
1	258.43692678	1.392214E-011	-1.578565E-013	0	0.000000E+000
1	258.43737793	-1.578565E-013	1.392214E-011	1	0.000000E+000
1	258.43739419	1.392214E-011	-1.578565E-013	0	0.000000E+000
1	258.43740884	-1.578565E-013	1.392214E-011	1	0.000000E+000
1	258.43810937	1.392214E-011	-1.578565E-013	0	0.000000E+000
1	258.43905643	-1.578565E-013	1.392214E-011	1	0.000000E+000
1	258.43961287	1.392214E-011	-1.578565E-013	0	0.000000E+000
1	258.44006977	-1.578565E-013	1.392214E-011	1	0.000000E+000
1	258.44025858	1.392214E-011	-1.578565E-013	0	0.000000E+000
1	258.44033225	-1.578565E-013	1.392214E-011	1	0.000000E+000
1	258.44043232	1.392214E-011	-1.578565E-013	0	0.000000E+000
1	258.44548009	-1.578565E-013	1.392214E-011	1	0.000000E+000
1	258.44589140	1.392214E-011	-1.578565E-013	0	0.000000E+000
1	258.44662282	-1.578565E-013	1.392214E-011	1	0.000000E+000
1	258.44665285	1.392214E-011	-1.578565E-013	0	0.000000E+000
1	258.44727207	-1.578565E-013	1.392214E-011	1	0.000000E+000
1	258.44747116	1.392214E-011	-1.578565E-013	0	0.000000E+000
1	258.44898716	-1.578565E-013	1.392214E-011	1	0.000000E+000
1	258.44915823	1.392214E-011	-1.578565E-013	0	0.000000E+000
1	258.44922053	-1.578565E-013	1.392214E-011	1	0.000000E+000
1	258.44956261	1.392214E-011	-1.578565E-013	0	0.000000E+000
1	258.45120264	-1.578565E-013	1.392214E-011	1	0.000000E+000
1	258.45136062	1.392214E-011	-1.578565E-013	0	0.000000E+000
1	258.45196433	-1.578565E-013	1.392214E-011	1	0.000000E+000
1	258.45200166	1.392214E-011	-1.578565E-013	0	0.000000E+000
1	258.45368630	-1.578565E-013	1.392214E-011	1	0.000000E+000
1	258.45418003	1.392214E-011	-1.578565E-013	0	0.000000E+000
1	258.45452519	-1.578565E-013	1.392214E-011	1	0.000000E+000
1	258.45470950	1.392214E-011	-1.578565E-013	0	0.000000E+000
1	258.45797820	-1.578565E-013	1.392214E-011	1	0.000000E+000
1	258.45857142	1.392214E-011	-1.578565E-013	0	0.000000E+000
1	258.45951815	-1.578565E-013	1.392214E-011	1	0.000000E+000
1	258.45958254	1.392214E-011	-1.578565E-013	0	0.000000E+000
1	258.46445284	-1.578565E-013	1.392214E-011	1	0.000000E+000
1	258.46465800	1.392214E-011	-1.578565E-013	0	0.000000E+000
1	258.46497902	-1.578565E-013	1.392214E-011	1	0.000000E+000
1	258.46513960	1.392214E-011	-1.578565E-013	0	0.000000E+000
1	258.46645397	-1.578565E-013	1.392214E-011	1	0.000000E+000
1	258.46648772	1.392214E-011	-1.578565E-013	0	0.000000E+000
1	258.46666582	-1.578565E-013	1.392214E-011	1	0.000000E+000
1	258.46669775	1.392214E-011	-1.578565E-013	0	0.000000E+000
1	258.46774759	-1.578565E-013	1.392214E-011	1	0.000000E+000
1	258.46778877	1.392214E-011	-1.578565E-013	0	0.000000E+000
1	258.46795310	-1.578565E-013	1.392214E-011	1	0.000000E+000
1	258.46797276	1.392214E-011	-1.578565E-013	0	0.000000E+000
1	258.46823683	-1.578565E-013	1.392214E-011	1	0.000000E+000
1	258.46826826	1.392214E-011	-1.578565E-013	0	0.000000E+000
1	258.46902846	-1.578565E-013	1.392214E-011	1	0.000000E+000
1	258.46914450	1.392214E-011	-1.578565E-013	0	0.000000E+000
1	258.46939511	-1.578565E-013	1.392214E-011	1	0.000000E+000
1	258.46973936	1.392214E-011	-1.578565E-013	0	0.000000E+000
1	258.47037529	-1.578565E-013	1.392214E-011	1	0.000000E+000
1	258.47041994	1.392214E-011	-1.578565E-013	0	0.000000E+000
1	258.47279821	-1.578565E-013	1.392214E-011	1	0.000000E+000
1	258.47285151	1.392214E-011	-1.578565E-013	0	0.000000E+000
1	258.47286820	-1.578565E-013	1.392214E-011	1	0.000000E+000
1	258.47320934	1.392214E-011	-1.578565E-013	0	0.000000E+000
1	258.47330728	-1.578565E-013	1.392214E-011	1	0.000000E+000
1	258.47334394	1.392214E-011	-1.578565E-013	0	0.000000E+000
1	258.47429493	-1.578565E-013	1.392214E-011	1	0.000000E+000
1	258.47457765	1.392214E-011	-1.578565E-013	0	0.000000E+000
1	258.47542450	-1.578565E-013	1.392214E-011	1	0.000000E+000
1	258.47570466	1.392214E-011	-1.578565E-013	0	0.000000E+000
1	258.47585665	-1.578565E-013	1.392214E-011	1	0.000000E+000
1	258.47592692	1.392214E-011	-1.578565E-013	0	0.000000E+000
1	258.47616069	-1.578565E-013	1.392214E-011	1	0.000000E+000
1	258.47621167	1.392214E-011	-1.578565E-013	0	0.000000E+000
1	258.47833565	-1.578565E-013	1.392214E-011	1	0.000000E+000
1	258.47843591	1.392214E-011	-1.578565E-013	0	0.000000E+000
1	341.12613700	7.914895E-015	1.408791E-011	1	0.000000E+000
1	341.12628410	1.408791E-011	7.914895E-015	0	0.000000E+000
1	341.12727751	7.914895E-015	1.408791E-011	1	0.000000E+000
1	341.12752498	1.408791E-011	7.914895E-015	0	0.000000E+000
1	341.12772848	7.914895E-015	1.408791E-011	1	0.000000E+000
1	341.12780873	1.408791E-011	7.914895E-015	0	0.000000E+000
1	341.12789430	7.914895E-015	1.408791E-011	1	0.000000E+000
1	341.12796341	1.408791E-011	7.914895E-015	0	0.000000E+000
1	341.12845289	7.914895E-015	1.408791E-011	1	0.000000E+000
1	341.12892090	1.408791E-011	7.914895E-015	0	0.000000E+000
1	341.12916542	7.914895E-015	1.408791E-011	1	0.000000E+000
1	341.12935438	1.408791E-011	7.914895E-015	0	0.000000E+000
1	341.12944222	7.914895E-015	1.408791E-011	1	0.000000E+000
1	341.12966462	1.408791E-011	7.914895E-015	0	0.000000E+000
1	341.12979487	7.914895E-015	1.408791E-011	1	0.000000E+000
1	341.12984217	1.408791E-011	7.914895E-015	0	0.000000E+000
1	341.13197078	7.914895E-015	1.408791E-011	1	0.000000E+000
1	341.13201518	1.408791E-011	7.914895E-015	0	0.000000E+000
1	341.13236400	7.914895E-015	1.408791E-011	1	0.000000E+000
1	341.13277757	1.408791E-011	7.914895E-015	0	0.000000E+000
1	341.13282349	7.914895E-015	1.408791E-011	1	0.000000E+000
1	341.13303252	1.408791E-011	7.914895E-015	0	0.000000E+000
1	341.13366525	7.914895E-015	1.408791E-011	1	0.000000E+000
1	341.13381922	1.408791E-011	7.914895E-015	0	0.000000E+000
1	341.13411462	7.914895E-015	1.408791E-011	1	0.000000E+000
1	341.13445833	1.408791E-011	7.914895E-015	0	0.000000E+000
1	341.13490389	7.914895E-015	1.408791E-011	1	0.000000E+000
1	341.13520741	1.408791E-011	7.914895E-015	0	0.000000E+000
1	341.13539095	7.914895E-015	1.408791E-011	1	0.000000E+000
1	341.13548107	1.408791E-011	7.914895E-015	0	0.000000E+000
1	341.13611968	7.914895E-015	1.408791E-011	1	0.000000E+000
1	341.13641239	1.408791E-011	7.914895E-015	0	0.000000E+000
1	341.13732364	7.914895E-015	1.408791E-011	1	0.000000E+000
1	341.13742216	1.408791E-011	7.914895E-015	0	0.000000E+000
1	341.13834682	7.914895E-015	1.408791E-011	1	0.000000E+000
1	341.13874431	1.408791E-011	7.914895E-015	0	0.000000E+000
1	341.13977571	7.914895E-015	1.408791E-011	1	0.000000E+000
1	341.14028000	1.408791E-011	7.914895E-015	0	0.000000E+000
1	341.14063612	7.914895E-015	1.408791E-011	1	0.000000E+000
1	341.14074454	1.408791E-011	7.914895E-015	0	0.000000E+000
1	341.14121760	7.914895E-015	1.408791E-011	1	0.000000E+000
1	341.14133042	1.408791E-011	7.914895E-015	0	0.000000E+000
1	341.14229307	7.914895E-015	1.408791E-011	1	0.000000E+000
1	341.14254135	1.408791E-011	7.914895E-015	0	0.000000E+000
1	341.14286503	7.914895E-015	1.408791E-011	1	0.000000E+000
1	341.14376161	1.408791E-011	7.914895E-015	0	0.000000E+000
1	341.14438848	7.914895E-015	1.408791E-011	1	0.000000E+000
1	341.14455182	1.408791E-011	7.914895E-015	0	0.000000E+000
1	341.14779573	7.914895E-015	1.408791E-011	1	0.000000E+000
1	341.14788150	1.408791E-011	7.914895E-015	0	0.000000E+000
1	341.14840925	7.914895E-015	1.408791E-011	1	0.000000E+000
1	341.14857554	1.408791E-011	7.914895E-015	0	0.000000E+000
1	341.14899149	7.914895E-015	1.408791E-011	1	0.000000E+000
1	341.14914920	1.408791E-011	7.914895E-015	0	0.000000E+000
1	341.14932344	7.914895E-015	1.408791E-011	1	0.000000E+000
1	341.14947505	1.408791E-011	7.914895E-015	0	0.000000E+000
1	341.14958477	7.914895E-015	1.408791E-011	1	0.000000E+000
1	341.14961100	1.408791E-011	7.914895E-015	0	0.000000E+000
1	341.16400524	7.914895E-015	1.408791E-011	1	0.000000E+000
1	341.16420226	1.408791E-011	7.914895E-015	0	0.000000E+000
1	341.16434755	7.914895E-015	1.408791E-011	1	0.000000E+000
1	341.16435346	1.408791E-011	7.914895E-015	0	0.000000E+000
1	341.16460929	7.914895E-015	1.408791E-011	1	0.000000E+000
1	341.16487497	1.408791E-011	7.914895E-015	0	0.000000E+000
1	341.16531883	7.914895E-015	1.408791E-011	1	0.000000E+000
1	341.16536962	1.408791E-011	7.914895E-015	0	0.000000E+000
1	341.16556818	7.914895E-015	1.408791E-011	1	0.000000E+000
1	341.16604612	1.408791E-011	7.914895E-015	0	0.000000E+000
1	341.16805588	7.914895E-015	1.408791E-011	1	0.000000E+000
1	341.16815106	1.408791E-011	7.914895E-015	0	0.000000E+000
1	341.16817649	7.914895E-015	1.408791E-011	1	0.000000E+000
1	341.16834447	1.408791E-011	7.914895E-015	0	0.000000E+000
1	341.16887563	7.914895E-015	1.408791E-011	1	0.000000E+000
1	341.16906691	1.408791E-011	7.914895E-015	0	0.000000E+000
1	341.17033946	7.914895E-015	1.408791E-011	1	0.000000E+000
1	341.17094674	1.408791E-011	7.914895E-015	0	0.000000E+000
1	341.17100294	7.914895E-015	1.408791E-011	1	0.000000E+000
1	341.17105586	1.408791E-011	7.914895E-015	0	0.000000E+000
1	341.17419695	7.914895E-015	1.408791E-011	1	0.000000E+000
[truncated: 233,288 more chars]
