# Supplementary material for: Ancestral acetylcholine receptor β-subunit forms homopentamers that prime before opening spontaneously
Source: eLife. 2022 Jul 4;11:e76504. doi: 10.7554/eLife.76504 (PMC9365395; doi:10.7554/eLife.76504)
Supplement: Figure 4—source data 1. — Detected single-channel event durations of spontaneously opening βAnc homomers in the absence (agonist-free) and presence of increasing concentrations of acetylcholine (ACh; 10 µM, 30 µM, 60 µM, and 100 µM) or 2-[(2,6-dimethylphenyl)amino]-N,N,N-trimethyl-2-oxoethaniminium chloride (QX-222; QX; 10 µM, 30 µM, 60 µM, and 100µM). Compressed file includes 27 TAC 4.3.3 event files (*.evt format) of the single-channel detections for the three recordings for each condition (fileA, fileB, and fileC in each case) in the presented kinetic analysis, as well as the associated R scripts (*.txt format) for defining and sorting bursts. [file elife-76504-fig4-data1.zip › F4-SD1/Source Data - Figure 4/Figure4_QX60uM_fileB.evt]

5
File
Acquire	C:\Users\daCostaLab\Desktop\CJT\2-81Homomer Project\QX222 Block\60uM - 120mV - QX-222\Recordings\a2-19-03-13-BAnc81Homomer_BRBS-PQX-222-60OOPS-120mV-14.acquire	0	
Sweeps
1	315.980689	0.000000	0.456406	0.0000000E+000	0.0000000E+000	
Segments
1	650	0.000000	0.456406	1.205245	1.346212	3.087613	3.288521	7.225451	7.547108	7.564500	7.623355	7.630036	7.693906	7.873368	7.973669	8.111366	8.437504	8.635369	8.743445	8.744148	8.851455	8.875220	8.991003	9.006292	9.079564	9.520893	9.693625	9.727188	9.818692	10.311728	10.976529	11.932863	12.110070	12.152020	12.291447	13.349180	13.853512	13.925339	14.400410	14.445780	14.582997	14.646926	15.114092	16.113722	16.370700	16.439112	16.568767	17.097510	17.199627	17.263828	17.347220	17.405188	17.527587	17.627320	17.789223	17.899094	18.032451	18.050260	18.348069	19.286825	19.414139	19.768526	19.871215	19.946841	20.092914	20.147412	20.248016	20.283853	20.398040	20.419505	20.552354	20.680405	20.833220	20.871431	21.182704	21.293044	21.408132	21.814614	21.933355	22.390694	22.526188	22.572244	22.794549	22.834388	23.124685	23.180467	23.467611	23.489748	23.739037	23.751892	23.866668	24.025999	24.133112	24.145108	24.497322	24.644613	24.745185	25.374812	25.614418	25.652436	25.780847	25.783508	25.840512	25.959584	26.299600	26.362752	26.582711	26.635476	26.814753	27.177867	27.396704	27.421908	27.551672	28.513272	28.710791	28.732628	28.815494	29.612416	29.790533	31.186177	31.345723	31.354068	31.446122	31.485140	31.612710	31.616212	31.780067	32.076619	32.381232	32.423466	32.536382	32.986693	33.093540	33.478609	33.579748	34.094302	34.196987	34.237652	34.362963	34.368724	34.453371	34.543970	34.826274	34.827476	35.111401	35.155156	35.239889	35.286228	35.411362	35.502840	35.758486	35.955953	36.236350	36.269268	36.911779	36.941710	37.064605	37.152233	37.691410	37.743887	37.868282	37.907668	38.091570	38.128088	38.493757	38.497492	39.196505	39.218388	39.285832	39.690231	39.823066	40.331752	40.463652	40.529108	40.616787	40.660180	40.831264	41.020509	41.130987	41.255069	41.425975	41.743888	41.844424	42.221089	42.492360	42.495188	42.823302	42.956069	43.143488	43.150548	43.215587	43.417444	43.552743	44.058505	44.212453	44.340495	44.670964	44.736918	44.844951	44.854484	44.931698	44.985556	45.294133	46.055971	46.165386	46.986261	47.195774	47.878368	47.978893	48.177700	48.285557	48.685515	48.785815	48.786644	48.840698	48.951189	49.111986	49.268529	49.368680	49.914931	50.026013	50.166780	50.267830	50.293972	50.537219	50.580928	50.879203	50.954557	51.225885	51.363954	51.669918	51.670228	52.146569	52.194516	52.454623	52.456660	52.570169	52.598485	52.699113	52.718804	52.886259	52.929990	53.252413	53.513241	53.756838	54.245172	54.556396	54.645487	54.745709	54.830697	54.991224	56.251743	56.381201	56.641481	56.742394	56.920617	57.020770	57.174050	57.274099	57.525430	58.475113	58.485972	58.586287	58.945077	59.096739	59.328315	59.584241	59.609955	60.078472	60.222295	60.486477	60.659373	60.836555	60.845268	61.021092	61.509878	61.670634	61.967150	62.164297	63.075551	63.175847	64.066417	64.175460	64.241915	64.366730	64.535946	64.694005	64.715066	64.870371	64.997796	65.101815	65.166476	65.522811	65.950650	66.215411	66.230694	66.474429	66.496068	66.619550	67.712358	68.038271	68.054228	68.119233	68.119764	68.453487	68.576526	68.682352	68.930195	69.039866	69.043738	69.519869	69.561556	69.659320	69.756940	70.010527	70.020308	70.332506	70.405442	70.549267	70.785549	71.005854	71.007600	71.519237	71.527636	71.626427	71.658708	71.807420	71.929635	72.029943	72.327091	72.427259	72.743205	72.973873	73.034964	73.180165	73.231572	73.291978	73.602884	73.712604	73.838200	74.039018	74.698489	74.981575	75.280348	75.528551	75.725234	75.853692	75.855749	76.092245	76.257128	76.368282	76.377300	76.924974	77.112584	77.249408	77.294804	77.451103	78.253688	78.399148	78.423103	78.614906	78.969358	79.114631	79.129812	79.478332	79.619639	79.749034	79.789903	80.120102	80.413247	80.579551	80.831741	81.013362	81.291807	81.392000	81.583648	81.696278	81.989476	82.089870	82.144468	82.227884	83.122690	83.242683	83.282808	83.391752	83.500111	83.664412	83.717332	83.952897	83.979476	84.050914	84.051043	84.215889	84.285287	84.526298	88.469517	88.570276	88.890184	89.059628	89.264723	89.473801	89.484500	89.599676	90.084240	90.184783	91.269446	91.369694	91.385044	91.687351	91.712724	91.850019	91.990568	92.232848	92.237012	92.294999	92.302548	92.365562	92.424669	92.561024	92.575333	92.681239	92.695764	92.865384	93.194804	93.324809	93.351124	93.473176	93.482196	93.720775	93.744340	93.849181	94.524541	94.711647	94.839705	95.277201	95.337329	95.440082	95.492906	95.817219	95.841492	96.164171	96.169172	96.699280	97.165009	97.267574	97.702358	97.810566	98.093226	98.193384	98.248742	98.349412	99.015149	99.556235	99.622022	99.803557	99.855668	100.206495	100.232404	100.405549	100.429012	100.730964	100.756692	100.897917	101.324587	101.519954	101.812488	101.912816	101.948305	102.184876	102.198484	102.253730	102.294961	102.443645	102.460628	102.920940	102.988684	103.601680	103.736643	103.842991	104.508877	104.608934	104.666305	104.940317	106.591331	106.828670	106.888044	107.121391	108.865250	109.017700	109.023333	109.236794	109.328109	109.654964	109.815124	109.982253	110.169540	110.295886	110.606311	110.707457	111.120289	111.241073	111.242452	111.405345	111.510453	111.612213	112.044872	112.200418	112.413241	112.555268	112.734026	112.873154	113.404739	113.507534	113.666036	113.789946	113.961552	114.087830	114.135685	114.314971	114.322644	114.392640	114.534301	114.645251	114.650324	115.012040	115.545304	115.650072	115.748569	115.924762	116.061615	116.394243	116.548547	116.648634	116.855774	117.053685	117.215455	117.348058	117.402836	117.478329	117.533908	117.587527	117.601288	117.805987	117.927485	118.027855	118.193972	118.536932	118.957701	119.175559	119.331524	119.431758	119.502975	119.603246	119.631060	119.764041	119.827668	120.006957	120.024276	120.304981	120.374183	120.515548	120.562508	120.781472	120.813078	120.929721	121.119960	121.464058	121.492830	121.606376	121.696196	121.893083	121.986267	122.221593	122.667272	122.767369	122.776788	122.936729	122.973396	123.124240	124.416757	124.517407	125.532476	125.633032	126.050356	126.271815	126.559406	126.720055	126.930854	127.043406	127.352373	128.003956	128.120250	128.422310	128.649447	128.750184	129.106276	129.217596	129.987550	130.090589	130.233479	130.333510	130.580682	130.712943	131.051781	131.152363	131.634676	131.735652	131.865130	131.968271	132.501017	132.629002	132.672724	132.756770	134.090827	134.279442	134.311124	134.364850	134.376660	134.448246	134.507732	134.626882	134.803529	134.944634	135.483707	135.583978	135.648028	135.748296	135.855820	136.062945	136.253674	136.365773	136.439371	136.539578	136.604884	136.861662	137.171417	137.419193	137.460282	137.560408	137.736140	137.836491	137.850068	137.917729	138.678025	138.934502	138.964180	139.092275	139.095252	139.247581	139.308008	139.408125	139.457756	139.576933	139.619540	139.817206	140.589421	140.783586	140.995977	141.340012	141.717153	141.851411	142.033230	142.149237	142.707164	142.903682	143.310309	143.411057	143.420628	143.526269	143.558120	143.660836	144.467780	144.568070	144.926202	145.026566	145.253154	145.423956	146.889106	146.989296	147.045379	147.167313	147.542396	147.713447	148.157793	148.285753	148.335828	148.462088	148.627774	148.780105	148.794580	148.853250	149.183574	149.419176	149.526725	149.652122	150.242558	150.361375	150.367444	150.473168	150.575088	150.718814	150.760660	150.963828	151.235143	151.335547	151.350484	151.403075	151.690209	151.804729	151.809236	151.868166	152.331662	152.539132	152.595668	152.652962	152.661204	153.267452	153.399783	153.509019	155.485609	155.648481	156.802918	156.903430	156.921044	157.065798	157.117652	157.365440	157.379796	157.813774	158.977176	159.141894	159.440193	159.553088	159.980107	160.080437	160.273398	160.385473	161.720032	161.842693	161.901780	162.105292	162.163924	162.229120	163.531162	163.631294	163.699024	163.853757	164.036155	164.164394	164.195540	164.294949	164.326612	164.650861	164.760940	164.962727	164.981972	165.182907	165.461656	165.561948	165.963674	166.098059	166.400883	166.501027	166.582995	166.814985	167.993899	168.139634	168.570454	168.670522	168.717524	168.822104	168.872536	169.450356	170.370329	170.743837	170.749140	171.073326	171.419395	171.588875	171.601108	171.682388	171.732180	171.791614	171.995814	172.096936	172.767837	173.048132	173.211016	173.635028	174.468323	174.638595	174.681300	174.816598	176.451333	176.551622	176.983516	177.083685	177.106132	177.227059	177.237204	177.332163	177.368276	177.458756	177.499348	177.625273	177.630420	177.750409	177.761492	177.993900	178.078306	178.516895	178.547924	178.684053	178.757340	179.253175	179.268820	179.857765	179.858644	179.929262	180.023985	180.212720	180.251860	180.394768	180.448468	180.730545	180.776148	180.830905	180.873580	181.004144	181.084108	181.200431	181.234900	181.290547	181.481780	181.823498	182.001614	182.224399	183.056289	183.156530	183.321557	183.421893	183.485332	183.833837	183.856340	184.325792	186.437650	186.537746	186.584119	186.804030	187.137195	187.383454	187.395284	187.563240	187.985023	188.085284	188.356619	188.688918	188.706004	188.803629	188.922108	189.092173	189.223761	189.383060	189.527657	189.699282	190.779259	190.953639	195.698299	195.892764	197.374048	197.474242	197.662858	197.768697	198.077923	198.351354	198.925208	199.044863	199.473777	199.598115	200.138649	200.240771	202.019845	202.135994	202.228135	202.339532	202.459625	202.591821	202.800278	203.268022	203.405190	203.506212	203.517140	203.605379	203.822009	204.039225	204.450189	204.603458	204.631252	204.849294	205.495586	205.814707	205.961851	206.062492	206.155252	206.579036	206.859452	206.971048	207.228286	207.328430	208.336105	208.503753	208.970913	209.077426	209.223097	209.409590	209.415380	209.929063	209.939668	210.395561	210.404661	210.505584	211.149537	211.276453	211.496715	211.596905	211.707249	212.001847	212.068047	212.241629	212.355529	212.455771	212.638327	212.777810	212.823252	213.117200	213.293193	213.708289	213.744213	214.127502	214.141892	214.242386	214.265044	214.370301	214.396116	214.634733	214.677083	214.795270	215.772349	215.872637	215.949520	216.052934	216.103893	216.227042	216.905627	217.009501	217.017556	217.292454	218.082928	218.183301	218.665887	218.824812	219.279836	219.389460	220.269826	220.370031	220.698441	220.800686	220.818644	220.877108	220.884180	220.955196	221.015252	221.254003	221.907048	222.007571	222.227140	222.327263	228.690696	228.790872	228.890712	228.991118	229.133701	229.271077	229.669221	229.807060	230.990019	231.090844	236.007606	236.331856	236.350676	236.529340	237.113289	237.213836	237.797938	237.972403	238.001879	238.104299	238.120148	238.200473	238.251220	238.337538	238.452027	238.592480	238.767818	239.056962	239.103188	239.344549	239.373799	239.473993	239.629293	239.729547	240.084109	240.210948	240.217300	240.306191	240.582933	240.768567	241.939461	242.039525	242.235805	242.336238	244.019070	244.119598	244.301048	244.401594	247.034985	247.174785	247.473515	247.573909	247.634443	247.749810	247.805364	247.972917	252.812704	252.918071	253.068548	253.212695	257.143442	257.243955	257.870297	257.971253	257.977556	258.034355	258.255330	258.355566	258.728573	258.828704	259.034391	259.134784	259.241638	259.341716	259.408030	259.616013	259.861437	259.961514	260.444319	260.581774	260.749539	260.850150	260.961252	261.084930	262.055978	262.163227	262.171860	262.250873	263.308704	263.409159	263.418291	263.593033	264.355312	264.457553	264.465620	264.573578	264.682361	265.048372	265.172564	265.371877	265.417942	265.800497	265.847832	265.981407	266.072754	266.173573	266.366938	266.473443	266.581173	266.731513	266.814002	267.114306	267.955963	268.056286	268.528354	268.992105	269.159621	269.260051	269.450219	269.550470	269.665231	269.801503	269.856406	269.956928	270.019941	270.236746	270.298324	270.357806	270.363860	270.830489	271.187018	271.370239	271.561668	271.877623	271.936724	271.988997	272.112447	272.264069	272.264404	272.514708	272.526548	272.761853	272.788692	273.096633	273.116372	274.127339	274.325170	274.425442	274.427092	274.818860	274.822405	274.926492	274.951380	275.193531	275.373583	275.682676	275.737812	276.066077	276.397765	276.705546	278.191395	278.342137	278.367803	278.920827	280.312471	280.499643	280.521940	280.693649	281.062242	281.162674	281.501463	281.655475	281.701588	281.761931	281.767124	282.047175	282.170522	282.411831	282.955384	283.065372	283.294490	283.435559	283.473600	283.616756	283.667668	283.841075	283.864276	284.495854	284.750018	284.850290	284.912852	285.327530	285.413129	285.543966	285.726122	285.844907	285.895892	286.085452	286.281826	286.481527	286.485716	286.686580	286.687760	286.813354	288.020568	288.121446	288.613779	288.724051	288.951012	289.051573	289.568206	289.668255	289.825519	290.004359	290.024660	290.154877	290.155732	290.249030	290.286804	290.509475	290.837180	290.937573	290.942164	291.003460	291.054865	291.282762	291.436977	292.036589	292.056276	292.156121	293.181705	293.414521	293.618123	293.718468	293.783756	293.884192	293.918575	294.065830	294.087892	294.299268	295.382703	295.483183	295.707269	295.873041	296.056444	296.225363	297.207115	297.307219	297.526537	297.707885	298.070380	298.170491	298.786821	298.887135	298.945245	299.152567	299.725620	299.825740	300.009166	300.182500	300.182740	300.342830	300.924141	301.029660	301.286560	301.451859	302.478478	302.601583	302.607572	302.711599	302.762451	303.021542	304.298802	304.460557	305.052634	305.153025	305.213426	305.313475	305.380431	305.544458	305.556692	305.620114	305.622228	305.698994	306.249005	306.349135	306.417427	306.528629	306.539732	306.620720	306.670804	306.802915	306.898709	306.998879	307.064020	307.151296	307.195092	307.254395	307.271086	307.371219	307.395725	307.495899	309.448022	309.548632	309.554388	309.732616	311.202567	311.302762	311.338731	311.514835	312.971305	313.449169	314.576134	314.700791	315.086673	315.186879	315.190484	315.262506	315.387092	315.582086	315.583700	315.751914	315.853543	315.980689	
Events
1	1.25456007	3.389895E-012	1.751989E-011	1	0.000000E+000
1	1.25464901	1.751989E-011	3.389895E-012	0	0.000000E+000
1	1.25496188	3.389895E-012	1.751989E-011	1	0.000000E+000
1	1.25525919	1.751989E-011	3.389895E-012	0	0.000000E+000
1	1.25543140	3.389895E-012	1.751989E-011	1	0.000000E+000
1	1.25583695	1.751989E-011	3.389895E-012	0	0.000000E+000
1	1.25713612	3.389895E-012	1.751989E-011	1	0.000000E+000
1	1.25722057	1.751989E-011	3.389895E-012	0	0.000000E+000
1	1.25926175	3.389895E-012	1.751989E-011	1	0.000000E+000
1	1.25956703	1.751989E-011	3.389895E-012	0	0.000000E+000
1	1.26107767	3.389895E-012	1.751989E-011	1	0.000000E+000
1	1.26125176	1.751989E-011	3.389895E-012	0	0.000000E+000
1	1.26154647	3.389895E-012	1.751989E-011	1	0.000000E+000
1	1.26162323	1.751989E-011	3.389895E-012	0	0.000000E+000
1	1.26318409	3.389895E-012	1.751989E-011	1	0.000000E+000
1	1.26339249	1.751989E-011	3.389895E-012	0	0.000000E+000
1	1.26853908	3.389895E-012	1.751989E-011	1	0.000000E+000
1	1.26857917	1.751989E-011	3.389895E-012	0	0.000000E+000
1	1.26965426	3.389895E-012	1.751989E-011	1	0.000000E+000
1	1.26974317	1.751989E-011	3.389895E-012	0	0.000000E+000
1	1.26978538	3.389895E-012	1.751989E-011	1	0.000000E+000
1	1.26997917	1.751989E-011	3.389895E-012	0	0.000000E+000
1	1.27008024	3.389895E-012	1.751989E-011	1	0.000000E+000
1	1.27021695	1.751989E-011	3.389895E-012	0	0.000000E+000
1	1.27168431	3.389895E-012	1.751989E-011	1	0.000000E+000
1	1.27182077	1.751989E-011	3.389895E-012	0	0.000000E+000
1	1.27251137	3.389895E-012	1.751989E-011	1	0.000000E+000
1	1.27261625	1.751989E-011	3.389895E-012	0	0.000000E+000
1	1.27278117	3.389895E-012	1.751989E-011	1	0.000000E+000
1	1.27315883	1.751989E-011	3.389895E-012	0	0.000000E+000
1	1.27392020	3.389895E-012	1.751989E-011	1	0.000000E+000
1	1.27395533	1.751989E-011	3.389895E-012	0	0.000000E+000
1	1.27424054	3.389895E-012	1.751989E-011	1	0.000000E+000
1	1.27438818	1.751989E-011	3.389895E-012	0	0.000000E+000
1	1.27444095	3.389895E-012	1.751989E-011	1	0.000000E+000
1	1.27469725	1.751989E-011	3.389895E-012	0	0.000000E+000
1	1.27588889	3.389895E-012	1.751989E-011	1	0.000000E+000
1	1.27624466	1.751989E-011	3.389895E-012	0	0.000000E+000
1	1.27634088	3.389895E-012	1.751989E-011	1	0.000000E+000
1	1.27636011	1.751989E-011	3.389895E-012	0	0.000000E+000
1	1.27720189	3.389895E-012	1.751989E-011	1	0.000000E+000
1	1.27728092	1.751989E-011	3.389895E-012	0	0.000000E+000
1	1.27743264	3.389895E-012	1.751989E-011	1	0.000000E+000
1	1.27756889	1.751989E-011	3.389895E-012	0	0.000000E+000
1	1.27775039	3.389895E-012	1.751989E-011	1	0.000000E+000
1	1.27776205	1.751989E-011	3.389895E-012	0	0.000000E+000
1	1.28983111	3.389895E-012	1.751989E-011	1	0.000000E+000
1	1.29001089	1.751989E-011	3.389895E-012	0	0.000000E+000
1	1.29028990	3.389895E-012	1.751989E-011	1	0.000000E+000
1	1.29036933	1.751989E-011	3.389895E-012	0	0.000000E+000
1	1.29041926	3.389895E-012	1.751989E-011	1	0.000000E+000
1	1.29045653	1.751989E-011	3.389895E-012	0	0.000000E+000
1	1.29045968	3.389895E-012	1.751989E-011	1	0.000000E+000
1	1.29057092	1.751989E-011	3.389895E-012	0	0.000000E+000
1	1.29058353	3.389895E-012	1.751989E-011	1	0.000000E+000
1	1.29064759	1.751989E-011	3.389895E-012	0	0.000000E+000
1	1.29417508	3.389895E-012	1.751989E-011	1	0.000000E+000
1	1.29431968	1.751989E-011	3.389895E-012	0	0.000000E+000
1	1.29474384	3.389895E-012	1.751989E-011	1	0.000000E+000
1	1.29509512	1.751989E-011	3.389895E-012	0	0.000000E+000
1	1.29522393	3.389895E-012	1.751989E-011	1	0.000000E+000
1	1.29606762	1.751989E-011	3.389895E-012	0	0.000000E+000
1	1.29618345	3.389895E-012	1.751989E-011	1	0.000000E+000
1	1.29640304	1.751989E-011	3.389895E-012	0	0.000000E+000
1	1.29822577	3.389895E-012	1.751989E-011	1	0.000000E+000
1	1.29849185	1.751989E-011	3.389895E-012	0	0.000000E+000
1	3.13339385	3.337029E-012	1.746703E-011	1	0.000000E+000
1	3.13395880	1.746703E-011	3.337029E-012	0	0.000000E+000
1	3.13546793	3.337029E-012	1.746703E-011	1	0.000000E+000
1	3.13554893	1.746703E-011	3.337029E-012	0	0.000000E+000
1	3.13635707	3.337029E-012	1.746703E-011	1	0.000000E+000
1	3.13637609	1.746703E-011	3.337029E-012	0	0.000000E+000
1	3.13666374	3.337029E-012	1.746703E-011	1	0.000000E+000
1	3.13672844	1.746703E-011	3.337029E-012	0	0.000000E+000
1	3.13748629	3.337029E-012	1.746703E-011	1	0.000000E+000
1	3.13752887	1.746703E-011	3.337029E-012	0	0.000000E+000
1	3.13755046	3.337029E-012	1.746703E-011	1	0.000000E+000
1	3.13833331	1.746703E-011	3.337029E-012	0	0.000000E+000
1	3.13867932	3.337029E-012	1.746703E-011	1	0.000000E+000
1	3.13874076	1.746703E-011	3.337029E-012	0	0.000000E+000
1	3.14094150	3.337029E-012	1.746703E-011	1	0.000000E+000
1	3.14100099	1.746703E-011	3.337029E-012	0	0.000000E+000
1	3.14319706	3.337029E-012	1.746703E-011	1	0.000000E+000
1	3.14323722	1.746703E-011	3.337029E-012	0	0.000000E+000
1	3.14483036	3.337029E-012	1.746703E-011	1	0.000000E+000
1	3.14487807	1.746703E-011	3.337029E-012	0	0.000000E+000
1	3.14808171	3.337029E-012	1.746703E-011	1	0.000000E+000
1	3.14817754	1.746703E-011	3.337029E-012	0	0.000000E+000
1	3.14861175	3.337029E-012	1.746703E-011	1	0.000000E+000
1	3.14864864	1.746703E-011	3.337029E-012	0	0.000000E+000
1	3.14901832	3.337029E-012	1.746703E-011	1	0.000000E+000
1	3.14905086	1.746703E-011	3.337029E-012	0	0.000000E+000
1	3.14958446	3.337029E-012	1.746703E-011	1	0.000000E+000
1	3.14993231	1.746703E-011	3.337029E-012	0	0.000000E+000
1	3.15060252	3.337029E-012	1.746703E-011	1	0.000000E+000
1	3.15090826	1.746703E-011	3.337029E-012	0	0.000000E+000
1	3.15293192	3.337029E-012	1.746703E-011	1	0.000000E+000
1	3.15295858	1.746703E-011	3.337029E-012	0	0.000000E+000
1	3.15353892	3.337029E-012	1.746703E-011	1	0.000000E+000
1	3.15366701	1.746703E-011	3.337029E-012	0	0.000000E+000
1	3.15456870	3.337029E-012	1.746703E-011	1	0.000000E+000
1	3.15486563	1.746703E-011	3.337029E-012	0	0.000000E+000
1	3.15522199	3.337029E-012	1.746703E-011	1	0.000000E+000
1	3.15533734	1.746703E-011	3.337029E-012	0	0.000000E+000
1	3.15619042	3.337029E-012	1.746703E-011	1	0.000000E+000
1	3.15656075	1.746703E-011	3.337029E-012	0	0.000000E+000
1	3.15843979	3.337029E-012	1.746703E-011	1	0.000000E+000
1	3.15849470	1.746703E-011	3.337029E-012	0	0.000000E+000
1	3.15922880	3.337029E-012	1.746703E-011	1	0.000000E+000
1	3.15926305	1.746703E-011	3.337029E-012	0	0.000000E+000
1	3.16021056	3.337029E-012	1.746703E-011	1	0.000000E+000
1	3.16027445	1.746703E-011	3.337029E-012	0	0.000000E+000
1	3.16125094	3.337029E-012	1.746703E-011	1	0.000000E+000
1	3.16137642	1.746703E-011	3.337029E-012	0	0.000000E+000
1	3.16227622	3.337029E-012	1.746703E-011	1	0.000000E+000
1	3.16249238	1.746703E-011	3.337029E-012	0	0.000000E+000
1	3.16299590	3.337029E-012	1.746703E-011	1	0.000000E+000
1	3.16305327	1.746703E-011	3.337029E-012	0	0.000000E+000
1	3.16480262	3.337029E-012	1.746703E-011	1	0.000000E+000
1	3.16487403	1.746703E-011	3.337029E-012	0	0.000000E+000
1	3.16505554	3.337029E-012	1.746703E-011	1	0.000000E+000
1	3.16521250	1.746703E-011	3.337029E-012	0	0.000000E+000
1	3.16623663	3.337029E-012	1.746703E-011	1	0.000000E+000
1	3.16642286	1.746703E-011	3.337029E-012	0	0.000000E+000
1	3.16679167	3.337029E-012	1.746703E-011	1	0.000000E+000
1	3.16683042	1.746703E-011	3.337029E-012	0	0.000000E+000
1	3.16857960	3.337029E-012	1.746703E-011	1	0.000000E+000
1	3.16872546	1.746703E-011	3.337029E-012	0	0.000000E+000
1	3.16884735	3.337029E-012	1.746703E-011	1	0.000000E+000
1	3.16937658	1.746703E-011	3.337029E-012	0	0.000000E+000
1	3.16945521	3.337029E-012	1.746703E-011	1	0.000000E+000
1	3.16947603	1.746703E-011	3.337029E-012	0	0.000000E+000
1	3.17076190	3.337029E-012	1.746703E-011	1	0.000000E+000
1	3.17077598	1.746703E-011	3.337029E-012	0	0.000000E+000
1	3.17145610	3.337029E-012	1.746703E-011	1	0.000000E+000
1	3.17167154	1.746703E-011	3.337029E-012	0	0.000000E+000
1	3.17212553	3.337029E-012	1.746703E-011	1	0.000000E+000
1	3.17213857	1.746703E-011	3.337029E-012	0	0.000000E+000
1	3.17306414	3.337029E-012	1.746703E-011	1	0.000000E+000
1	3.17344578	1.746703E-011	3.337029E-012	0	0.000000E+000
1	3.17492937	3.337029E-012	1.746703E-011	1	0.000000E+000
1	3.17509994	1.746703E-011	3.337029E-012	0	0.000000E+000
1	3.17627079	3.337029E-012	1.746703E-011	1	0.000000E+000
1	3.17649171	1.746703E-011	3.337029E-012	0	0.000000E+000
1	3.17726171	3.337029E-012	1.746703E-011	1	0.000000E+000
1	3.17733070	1.746703E-011	3.337029E-012	0	0.000000E+000
1	3.17811972	3.337029E-012	1.746703E-011	1	0.000000E+000
1	3.17817199	1.746703E-011	3.337029E-012	0	0.000000E+000
1	3.17887713	3.337029E-012	1.746703E-011	1	0.000000E+000
1	3.17889268	1.746703E-011	3.337029E-012	0	0.000000E+000
1	3.17902783	3.337029E-012	1.746703E-011	1	0.000000E+000
1	3.17905917	1.746703E-011	3.337029E-012	0	0.000000E+000
1	3.18185878	3.337029E-012	1.746703E-011	1	0.000000E+000
1	3.18204949	1.746703E-011	3.337029E-012	0	0.000000E+000
1	3.18310567	3.337029E-012	1.746703E-011	1	0.000000E+000
1	3.18333278	1.746703E-011	3.337029E-012	0	0.000000E+000
1	3.18350217	3.337029E-012	1.746703E-011	1	0.000000E+000
1	3.18357357	1.746703E-011	3.337029E-012	0	0.000000E+000
1	3.18378047	3.337029E-012	1.746703E-011	1	0.000000E+000
1	3.18398633	1.746703E-011	3.337029E-012	0	0.000000E+000
1	3.18436085	3.337029E-012	1.746703E-011	1	0.000000E+000
1	3.18447310	1.746703E-011	3.337029E-012	0	0.000000E+000
1	3.18494574	3.337029E-012	1.746703E-011	1	0.000000E+000
1	3.18509718	1.746703E-011	3.337029E-012	0	0.000000E+000
1	3.18604063	3.337029E-012	1.746703E-011	1	0.000000E+000
1	3.18607863	1.746703E-011	3.337029E-012	0	0.000000E+000
1	3.18762510	3.337029E-012	1.746703E-011	1	0.000000E+000
1	3.18765551	1.746703E-011	3.337029E-012	0	0.000000E+000
1	3.19226379	3.337029E-012	1.746703E-011	1	0.000000E+000
1	3.19235949	1.746703E-011	3.337029E-012	0	0.000000E+000
1	3.20304482	3.337029E-012	1.746703E-011	1	0.000000E+000
1	3.20311219	1.746703E-011	3.337029E-012	0	0.000000E+000
1	3.20390984	3.337029E-012	1.746703E-011	1	0.000000E+000
1	3.20403277	1.746703E-011	3.337029E-012	0	0.000000E+000
1	3.20511735	3.337029E-012	1.746703E-011	1	0.000000E+000
1	3.20513243	1.746703E-011	3.337029E-012	0	0.000000E+000
1	3.20517854	3.337029E-012	1.746703E-011	1	0.000000E+000
1	3.20532319	1.746703E-011	3.337029E-012	0	0.000000E+000
1	3.20614866	3.337029E-012	1.746703E-011	1	0.000000E+000
1	3.20618149	1.746703E-011	3.337029E-012	0	0.000000E+000
1	3.20686389	3.337029E-012	1.746703E-011	1	0.000000E+000
1	3.20711370	1.746703E-011	3.337029E-012	0	0.000000E+000
1	3.20834111	3.337029E-012	1.746703E-011	1	0.000000E+000
1	3.20840717	1.746703E-011	3.337029E-012	0	0.000000E+000
1	3.20963095	3.337029E-012	1.746703E-011	1	0.000000E+000
1	3.20979860	1.746703E-011	3.337029E-012	0	0.000000E+000
1	3.21018230	3.337029E-012	1.746703E-011	1	0.000000E+000
1	3.21037527	1.746703E-011	3.337029E-012	0	0.000000E+000
1	3.21278322	3.337029E-012	1.746703E-011	1	0.000000E+000
1	3.21292536	1.746703E-011	3.337029E-012	0	0.000000E+000
1	3.21400446	3.337029E-012	1.746703E-011	1	0.000000E+000
1	3.21468313	1.746703E-011	3.337029E-012	0	0.000000E+000
1	3.21622653	3.337029E-012	1.746703E-011	1	0.000000E+000
1	3.21682628	1.746703E-011	3.337029E-012	0	0.000000E+000
1	3.21802443	3.337029E-012	1.746703E-011	1	0.000000E+000
1	3.21826700	1.746703E-011	3.337029E-012	0	0.000000E+000
1	3.21835407	3.337029E-012	1.746703E-011	1	0.000000E+000
1	3.21844964	1.746703E-011	3.337029E-012	0	0.000000E+000
1	3.22000447	3.337029E-012	1.746703E-011	1	0.000000E+000
1	3.22038082	1.746703E-011	3.337029E-012	0	0.000000E+000
1	3.22045070	3.337029E-012	1.746703E-011	1	0.000000E+000
1	3.22073916	1.746703E-011	3.337029E-012	0	0.000000E+000
1	3.22121853	3.337029E-012	1.746703E-011	1	0.000000E+000
1	3.22131166	1.746703E-011	3.337029E-012	0	0.000000E+000
1	3.22145612	3.337029E-012	1.746703E-011	1	0.000000E+000
1	3.22152737	1.746703E-011	3.337029E-012	0	0.000000E+000
1	3.22155377	3.337029E-012	1.746703E-011	1	0.000000E+000
1	3.22161328	1.746703E-011	3.337029E-012	0	0.000000E+000
1	3.22168988	3.337029E-012	1.746703E-011	1	0.000000E+000
1	3.22204861	1.746703E-011	3.337029E-012	0	0.000000E+000
1	3.22224257	3.337029E-012	1.746703E-011	1	0.000000E+000
1	3.22279596	1.746703E-011	3.337029E-012	0	0.000000E+000
1	3.22283098	3.337029E-012	1.746703E-011	1	0.000000E+000
1	3.22304602	1.746703E-011	3.337029E-012	0	0.000000E+000
1	3.22309622	3.337029E-012	1.746703E-011	1	0.000000E+000
1	3.22338234	1.746703E-011	3.337029E-012	0	0.000000E+000
1	3.22345041	3.337029E-012	1.746703E-011	1	0.000000E+000
1	3.22381222	1.746703E-011	3.337029E-012	0	0.000000E+000
1	3.22413161	3.337029E-012	1.746703E-011	1	0.000000E+000
1	3.22415833	1.746703E-011	3.337029E-012	0	0.000000E+000
1	3.22470904	3.337029E-012	1.746703E-011	1	0.000000E+000
1	3.22479719	1.746703E-011	3.337029E-012	0	0.000000E+000
1	3.22510187	3.337029E-012	1.746703E-011	1	0.000000E+000
1	3.22518938	1.746703E-011	3.337029E-012	0	0.000000E+000
1	3.22556234	3.337029E-012	1.746703E-011	1	0.000000E+000
1	3.22569938	1.746703E-011	3.337029E-012	0	0.000000E+000
1	3.22749567	3.337029E-012	1.746703E-011	1	0.000000E+000
1	3.22767156	1.746703E-011	3.337029E-012	0	0.000000E+000
1	3.22825929	3.337029E-012	1.746703E-011	1	0.000000E+000
1	3.22838529	1.746703E-011	3.337029E-012	0	0.000000E+000
1	3.23053470	3.337029E-012	1.746703E-011	1	0.000000E+000
1	3.23060025	1.746703E-011	3.337029E-012	0	0.000000E+000
1	3.23147775	3.337029E-012	1.746703E-011	1	0.000000E+000
1	3.23149103	1.746703E-011	3.337029E-012	0	0.000000E+000
1	3.23227670	3.337029E-012	1.746703E-011	1	0.000000E+000
1	3.23234538	1.746703E-011	3.337029E-012	0	0.000000E+000
1	3.23444398	3.337029E-012	1.746703E-011	1	0.000000E+000
1	3.23482756	1.746703E-011	3.337029E-012	0	0.000000E+000
1	3.23506267	3.337029E-012	1.746703E-011	1	0.000000E+000
1	3.23522796	1.746703E-011	3.337029E-012	0	0.000000E+000
1	3.23550419	3.337029E-012	1.746703E-011	1	0.000000E+000
1	3.23573007	1.746703E-011	3.337029E-012	0	0.000000E+000
1	3.23583868	3.337029E-012	1.746703E-011	1	0.000000E+000
1	3.23586027	1.746703E-011	3.337029E-012	0	0.000000E+000
1	3.23598136	3.337029E-012	1.746703E-011	1	0.000000E+000
1	3.23613664	1.746703E-011	3.337029E-012	0	0.000000E+000
1	3.23645643	3.337029E-012	1.746703E-011	1	0.000000E+000
1	3.23650818	1.746703E-011	3.337029E-012	0	0.000000E+000
1	3.23689297	3.337029E-012	1.746703E-011	1	0.000000E+000
1	3.23691995	1.746703E-011	3.337029E-012	0	0.000000E+000
1	3.23799185	3.337029E-012	1.746703E-011	1	0.000000E+000
1	3.23862659	1.746703E-011	3.337029E-012	0	0.000000E+000
1	3.23910997	3.337029E-012	1.746703E-011	1	0.000000E+000
1	3.23928457	1.746703E-011	3.337029E-012	0	0.000000E+000
1	3.23996116	3.337029E-012	1.746703E-011	1	0.000000E+000
1	3.24012240	1.746703E-011	3.337029E-012	0	0.000000E+000
1	3.24129882	3.337029E-012	1.746703E-011	1	0.000000E+000
1	3.24135530	1.746703E-011	3.337029E-012	0	0.000000E+000
1	3.24253979	3.337029E-012	1.746703E-011	1	0.000000E+000
1	3.24277176	1.746703E-011	3.337029E-012	0	0.000000E+000
1	3.24443089	3.337029E-012	1.746703E-011	1	0.000000E+000
1	3.24458999	1.746703E-011	3.337029E-012	0	0.000000E+000
1	3.24518787	3.337029E-012	1.746703E-011	1	0.000000E+000
1	3.24532110	1.746703E-011	3.337029E-012	0	0.000000E+000
1	3.24571683	3.337029E-012	1.746703E-011	1	0.000000E+000
1	3.24591144	1.746703E-011	3.337029E-012	0	0.000000E+000
1	3.24620573	3.337029E-012	1.746703E-011	1	0.000000E+000
1	3.24652716	1.746703E-011	3.337029E-012	0	0.000000E+000
1	3.24666368	3.337029E-012	1.746703E-011	1	0.000000E+000
1	3.24688637	1.746703E-011	3.337029E-012	0	0.000000E+000
1	3.24690140	3.337029E-012	1.746703E-011	1	0.000000E+000
1	3.24696473	1.746703E-011	3.337029E-012	0	0.000000E+000
1	3.24898988	3.337029E-012	1.746703E-011	1	0.000000E+000
1	3.24905121	1.746703E-011	3.337029E-012	0	0.000000E+000
1	3.24912946	3.337029E-012	1.746703E-011	1	0.000000E+000
1	3.24940308	1.746703E-011	3.337029E-012	0	0.000000E+000
1	3.24970541	3.337029E-012	1.746703E-011	1	0.000000E+000
1	3.24976378	1.746703E-011	3.337029E-012	0	0.000000E+000
1	3.25102563	3.337029E-012	1.746703E-011	1	0.000000E+000
1	3.25108222	1.746703E-011	3.337029E-012	0	0.000000E+000
1	11.96279928	2.615115E-012	1.674512E-011	1	0.000000E+000
1	11.96315444	1.674512E-011	2.615115E-012	0	0.000000E+000
1	11.96741442	2.615115E-012	1.674512E-011	1	0.000000E+000
1	11.96773387	1.674512E-011	2.615115E-012	0	0.000000E+000
1	11.96795516	2.615115E-012	1.674512E-011	1	0.000000E+000
1	11.96801872	1.674512E-011	2.615115E-012	0	0.000000E+000
1	11.96808679	2.615115E-012	1.674512E-011	1	0.000000E+000
1	11.96822015	1.674512E-011	2.615115E-012	0	0.000000E+000
1	11.96858422	2.615115E-012	1.674512E-011	1	0.000000E+000
1	11.96874867	1.674512E-011	2.615115E-012	0	0.000000E+000
1	11.97052836	2.615115E-012	1.674512E-011	1	0.000000E+000
1	11.97059173	1.674512E-011	2.615115E-012	0	0.000000E+000
1	11.97085366	2.615115E-012	1.674512E-011	1	0.000000E+000
1	11.97088469	1.674512E-011	2.615115E-012	0	0.000000E+000
1	11.97155994	2.615115E-012	1.674512E-011	1	0.000000E+000
1	11.97170816	1.674512E-011	2.615115E-012	0	0.000000E+000
1	11.97335448	2.615115E-012	1.674512E-011	1	0.000000E+000
1	11.97390950	1.674512E-011	2.615115E-012	0	0.000000E+000
1	11.97463563	2.615115E-012	1.674512E-011	1	0.000000E+000
1	11.97473205	1.674512E-011	2.615115E-012	0	0.000000E+000
1	11.97588816	2.615115E-012	1.674512E-011	1	0.000000E+000
1	11.97593392	1.674512E-011	2.615115E-012	0	0.000000E+000
1	11.97646365	2.615115E-012	1.674512E-011	1	0.000000E+000
1	11.97650342	1.674512E-011	2.615115E-012	0	0.000000E+000
1	11.97737248	2.615115E-012	1.674512E-011	1	0.000000E+000
1	11.97742711	1.674512E-011	2.615115E-012	0	0.000000E+000
1	11.97989820	2.615115E-012	1.674512E-011	1	0.000000E+000
1	11.98030408	1.674512E-011	2.615115E-012	0	0.000000E+000
1	11.98040566	2.615115E-012	1.674512E-011	1	0.000000E+000
1	11.98048440	1.674512E-011	2.615115E-012	0	0.000000E+000
1	11.98079801	2.615115E-012	1.674512E-011	1	0.000000E+000
1	11.98088769	1.674512E-011	2.615115E-012	0	0.000000E+000
1	11.98120878	2.615115E-012	1.674512E-011	1	0.000000E+000
1	11.98124186	1.674512E-011	2.615115E-012	0	0.000000E+000
1	11.98260744	2.615115E-012	1.674512E-011	1	0.000000E+000
1	11.98282689	1.674512E-011	2.615115E-012	0	0.000000E+000
1	11.98294353	2.615115E-012	1.674512E-011	1	0.000000E+000
1	11.98338696	1.674512E-011	2.615115E-012	0	0.000000E+000
1	11.98464575	2.615115E-012	1.674512E-011	1	0.000000E+000
1	11.98468777	1.674512E-011	2.615115E-012	0	0.000000E+000
1	11.98553713	2.615115E-012	1.674512E-011	1	0.000000E+000
1	11.98559365	1.674512E-011	2.615115E-012	0	0.000000E+000
1	11.98587623	2.615115E-012	1.674512E-011	1	0.000000E+000
1	11.98591941	1.674512E-011	2.615115E-012	0	0.000000E+000
1	11.98608186	2.615115E-012	1.674512E-011	1	0.000000E+000
1	11.98617245	1.674512E-011	2.615115E-012	0	0.000000E+000
1	11.98652599	2.615115E-012	1.674512E-011	1	0.000000E+000
1	11.98658370	1.674512E-011	2.615115E-012	0	0.000000E+000
1	11.98914729	2.615115E-012	1.674512E-011	1	0.000000E+000
1	11.98930512	1.674512E-011	2.615115E-012	0	0.000000E+000
1	11.99259919	2.615115E-012	1.674512E-011	1	0.000000E+000
1	11.99275155	1.674512E-011	2.615115E-012	0	0.000000E+000
1	11.99431454	2.615115E-012	1.674512E-011	1	0.000000E+000
1	11.99436146	1.674512E-011	2.615115E-012	0	0.000000E+000
1	11.99459665	2.615115E-012	1.674512E-011	1	0.000000E+000
1	11.99469640	1.674512E-011	2.615115E-012	0	0.000000E+000
1	11.99516574	2.615115E-012	1.674512E-011	1	0.000000E+000
1	11.99533470	1.674512E-011	2.615115E-012	0	0.000000E+000
1	11.99590992	2.615115E-012	1.674512E-011	1	0.000000E+000
1	11.99611450	1.674512E-011	2.615115E-012	0	0.000000E+000
1	11.99708345	2.615115E-012	1.674512E-011	1	0.000000E+000
1	11.99718281	1.674512E-011	2.615115E-012	0	0.000000E+000
1	11.99869489	2.615115E-012	1.674512E-011	1	0.000000E+000
1	11.99872791	1.674512E-011	2.615115E-012	0	0.000000E+000
1	11.99943660	2.615115E-012	1.674512E-011	1	0.000000E+000
1	11.99952559	1.674512E-011	2.615115E-012	0	0.000000E+000
1	11.99973288	2.615115E-012	1.674512E-011	1	0.000000E+000
1	12.00009911	1.674512E-011	2.615115E-012	0	0.000000E+000
1	12.00043525	2.615115E-012	1.674512E-011	1	0.000000E+000
1	12.00068835	1.674512E-011	2.615115E-012	0	0.000000E+000
1	12.00081349	2.615115E-012	1.674512E-011	1	0.000000E+000
1	12.00089337	1.674512E-011	2.615115E-012	0	0.000000E+000
1	12.00112420	2.615115E-012	1.674512E-011	1	0.000000E+000
1	12.00113612	1.674512E-011	2.615115E-012	0	0.000000E+000
1	12.00210214	2.615115E-012	1.674512E-011	1	0.000000E+000
1	12.00214171	1.674512E-011	2.615115E-012	0	0.000000E+000
1	12.00267836	2.615115E-012	1.674512E-011	1	0.000000E+000
1	12.00268427	1.674512E-011	2.615115E-012	0	0.000000E+000
1	12.00324115	2.615115E-012	1.674512E-011	1	0.000000E+000
1	12.00339670	1.674512E-011	2.615115E-012	0	0.000000E+000
1	12.00349704	2.615115E-012	1.674512E-011	1	0.000000E+000
1	12.00367453	1.674512E-011	2.615115E-012	0	0.000000E+000
1	12.00371265	2.615115E-012	1.674512E-011	1	0.000000E+000
1	12.00383637	1.674512E-011	2.615115E-012	0	0.000000E+000
1	12.00436953	2.615115E-012	1.674512E-011	1	0.000000E+000
1	12.00458457	1.674512E-011	2.615115E-012	0	0.000000E+000
1	12.00471779	2.615115E-012	1.674512E-011	1	0.000000E+000
1	12.00500495	1.674512E-011	2.615115E-012	0	0.000000E+000
1	12.00519842	2.615115E-012	1.674512E-011	1	0.000000E+000
1	12.00523306	1.674512E-011	2.615115E-012	0	0.000000E+000
1	12.00533025	2.615115E-012	1.674512E-011	1	0.000000E+000
1	12.00582462	1.674512E-011	2.615115E-012	0	0.000000E+000
1	12.00610629	2.615115E-012	1.674512E-011	1	0.000000E+000
1	12.00613243	1.674512E-011	2.615115E-012	0	0.000000E+000
1	12.00685968	2.615115E-012	1.674512E-011	1	0.000000E+000
1	12.00691239	1.674512E-011	2.615115E-012	0	0.000000E+000
1	12.00717877	2.615115E-012	1.674512E-011	1	0.000000E+000
1	12.00729390	1.674512E-011	2.615115E-012	0	0.000000E+000
1	12.00731710	2.615115E-012	1.674512E-011	1	0.000000E+000
1	12.00733712	1.674512E-011	2.615115E-012	0	0.000000E+000
1	12.00754127	2.615115E-012	1.674512E-011	1	0.000000E+000
1	12.00774018	1.674512E-011	2.615115E-012	0	0.000000E+000
1	12.00793314	2.615115E-012	1.674512E-011	1	0.000000E+000
1	12.00798559	1.674512E-011	2.615115E-012	0	0.000000E+000
1	12.00802892	2.615115E-012	1.674512E-011	1	0.000000E+000
1	12.00849155	1.674512E-011	2.615115E-012	0	0.000000E+000
1	12.00892127	2.615115E-012	1.674512E-011	1	0.000000E+000
1	12.00913022	1.674512E-011	2.615115E-012	0	0.000000E+000
1	12.00933207	2.615115E-012	1.674512E-011	1	0.000000E+000
1	12.00939968	1.674512E-011	2.615115E-012	0	0.000000E+000
1	12.00992126	2.615115E-012	1.674512E-011	1	0.000000E+000
1	12.00996510	1.674512E-011	2.615115E-012	0	0.000000E+000
1	12.01014373	2.615115E-012	1.674512E-011	1	0.000000E+000
1	12.01015314	1.674512E-011	2.615115E-012	0	0.000000E+000
1	12.01099636	2.615115E-012	1.674512E-011	1	0.000000E+000
1	12.01142817	1.674512E-011	2.615115E-012	0	0.000000E+000
1	12.01214481	2.615115E-012	1.674512E-011	1	0.000000E+000
1	12.01239438	1.674512E-011	2.615115E-012	0	0.000000E+000
1	12.01243988	2.615115E-012	1.674512E-011	1	0.000000E+000
1	12.01258532	1.674512E-011	2.615115E-012	0	0.000000E+000
1	12.01348077	2.615115E-012	1.674512E-011	1	0.000000E+000
1	12.01354228	1.674512E-011	2.615115E-012	0	0.000000E+000
1	12.01377077	2.615115E-012	1.674512E-011	1	0.000000E+000
1	12.01422135	1.674512E-011	2.615115E-012	0	0.000000E+000
1	12.01606634	2.615115E-012	1.674512E-011	1	0.000000E+000
1	12.01634045	1.674512E-011	2.615115E-012	0	0.000000E+000
1	12.02009445	2.615115E-012	1.674512E-011	1	0.000000E+000
1	12.02018496	1.674512E-011	2.615115E-012	0	0.000000E+000
1	12.02026760	2.615115E-012	1.674512E-011	1	0.000000E+000
1	12.02044744	1.674512E-011	2.615115E-012	0	0.000000E+000
1	12.02058659	2.615115E-012	1.674512E-011	1	0.000000E+000
1	12.02076715	1.674512E-011	2.615115E-012	0	0.000000E+000
1	12.02144842	2.615115E-012	1.674512E-011	1	0.000000E+000
1	12.02163018	1.674512E-011	2.615115E-012	0	0.000000E+000
1	12.02223554	2.615115E-012	1.674512E-011	1	0.000000E+000
1	12.02250831	1.674512E-011	2.615115E-012	0	0.000000E+000
1	12.02267569	2.615115E-012	1.674512E-011	1	0.000000E+000
1	12.02271980	1.674512E-011	2.615115E-012	0	0.000000E+000
1	12.02326788	2.615115E-012	1.674512E-011	1	0.000000E+000
1	12.02333794	1.674512E-011	2.615115E-012	0	0.000000E+000
1	12.02455281	2.615115E-012	1.674512E-011	1	0.000000E+000
1	12.02459194	1.674512E-011	2.615115E-012	0	0.000000E+000
1	12.02519883	2.615115E-012	1.674512E-011	1	0.000000E+000
1	12.02531435	1.674512E-011	2.615115E-012	0	0.000000E+000
1	12.02600709	2.615115E-012	1.674512E-011	1	0.000000E+000
1	12.02606246	1.674512E-011	2.615115E-012	0	0.000000E+000
1	12.02726290	2.615115E-012	1.674512E-011	1	0.000000E+000
1	12.02750879	1.674512E-011	2.615115E-012	0	0.000000E+000
1	12.02766899	2.615115E-012	1.674512E-011	1	0.000000E+000
1	12.02785544	1.674512E-011	2.615115E-012	0	0.000000E+000
1	12.02920192	2.615115E-012	1.674512E-011	1	0.000000E+000
1	12.02923641	1.674512E-011	2.615115E-012	0	0.000000E+000
1	12.02940734	2.615115E-012	1.674512E-011	1	0.000000E+000
1	12.02956672	1.674512E-011	2.615115E-012	0	0.000000E+000
1	12.03123063	2.615115E-012	1.674512E-011	1	0.000000E+000
1	12.03132904	1.674512E-011	2.615115E-012	0	0.000000E+000
1	12.03212426	2.615115E-012	1.674512E-011	1	0.000000E+000
1	12.03242589	1.674512E-011	2.615115E-012	0	0.000000E+000
1	12.03374895	2.615115E-012	1.674512E-011	1	0.000000E+000
1	12.03455086	1.674512E-011	2.615115E-012	0	0.000000E+000
1	12.03609410	2.615115E-012	1.674512E-011	1	0.000000E+000
1	12.03677712	1.674512E-011	2.615115E-012	0	0.000000E+000
1	12.03718762	2.615115E-012	1.674512E-011	1	0.000000E+000
1	12.03759576	1.674512E-011	2.615115E-012	0	0.000000E+000
1	12.03781219	2.615115E-012	1.674512E-011	1	0.000000E+000
1	12.03810581	1.674512E-011	2.615115E-012	0	0.000000E+000
1	12.03831306	2.615115E-012	1.674512E-011	1	0.000000E+000
1	12.03853019	1.674512E-011	2.615115E-012	0	0.000000E+000
1	12.03858858	2.615115E-012	1.674512E-011	1	0.000000E+000
1	12.03860602	1.674512E-011	2.615115E-012	0	0.000000E+000
1	12.03870714	2.615115E-012	1.674512E-011	1	0.000000E+000
1	12.03876582	1.674512E-011	2.615115E-012	0	0.000000E+000
1	12.04068537	2.615115E-012	1.674512E-011	1	0.000000E+000
1	12.04071718	1.674512E-011	2.615115E-012	0	0.000000E+000
1	12.04207224	2.615115E-012	1.674512E-011	1	0.000000E+000
1	12.04212184	1.674512E-011	2.615115E-012	0	0.000000E+000
1	12.04407353	2.615115E-012	1.674512E-011	1	0.000000E+000
1	12.04426727	1.674512E-011	2.615115E-012	0	0.000000E+000
1	12.04448870	2.615115E-012	1.674512E-011	1	0.000000E+000
1	12.04454418	1.674512E-011	2.615115E-012	0	0.000000E+000
1	12.04517822	2.615115E-012	1.674512E-011	1	0.000000E+000
1	12.04523802	1.674512E-011	2.615115E-012	0	0.000000E+000
1	12.04549956	2.615115E-012	1.674512E-011	1	0.000000E+000
1	12.04592108	1.674512E-011	2.615115E-012	0	0.000000E+000
1	12.04595740	2.615115E-012	1.674512E-011	1	0.000000E+000
1	12.04603083	1.674512E-011	2.615115E-012	0	0.000000E+000
1	12.04848082	2.615115E-012	1.674512E-011	1	0.000000E+000
1	12.04854116	1.674512E-011	2.615115E-012	0	0.000000E+000
1	12.04968904	2.615115E-012	1.674512E-011	1	0.000000E+000
1	12.04973420	1.674512E-011	2.615115E-012	0	0.000000E+000
1	12.05005904	2.615115E-012	1.674512E-011	1	0.000000E+000
1	12.05032171	1.674512E-011	2.615115E-012	0	0.000000E+000
1	12.05052234	2.615115E-012	1.674512E-011	1	0.000000E+000
1	12.05058590	1.674512E-011	2.615115E-012	0	0.000000E+000
1	12.05279300	2.615115E-012	1.674512E-011	1	0.000000E+000
1	12.05305734	1.674512E-011	2.615115E-012	0	0.000000E+000
1	12.05319588	2.615115E-012	1.674512E-011	1	0.000000E+000
1	12.05374417	1.674512E-011	2.615115E-012	0	0.000000E+000
1	12.05418184	2.615115E-012	1.674512E-011	1	0.000000E+000
1	12.05428680	1.674512E-011	2.615115E-012	0	0.000000E+000
1	12.05499922	2.615115E-012	1.674512E-011	1	0.000000E+000
1	12.05509222	1.674512E-011	2.615115E-012	0	0.000000E+000
1	12.05597071	2.615115E-012	1.674512E-011	1	0.000000E+000
1	12.05613685	1.674512E-011	2.615115E-012	0	0.000000E+000
1	12.05680767	2.615115E-012	1.674512E-011	1	0.000000E+000
1	12.05737639	1.674512E-011	2.615115E-012	0	0.000000E+000
1	12.05789902	2.615115E-012	1.674512E-011	1	0.000000E+000
1	12.05795412	1.674512E-011	2.615115E-012	0	0.000000E+000
1	12.05817563	2.615115E-012	1.674512E-011	1	0.000000E+000
1	12.05820819	1.674512E-011	2.615115E-012	0	0.000000E+000
1	12.05956484	2.615115E-012	1.674512E-011	1	0.000000E+000
1	12.05990703	1.674512E-011	2.615115E-012	0	0.000000E+000
1	12.05999024	2.615115E-012	1.674512E-011	1	0.000000E+000
1	12.06027889	1.674512E-011	2.615115E-012	0	0.000000E+000
1	12.06086936	2.615115E-012	1.674512E-011	1	0.000000E+000
1	12.06090052	1.674512E-011	2.615115E-012	0	0.000000E+000
1	12.06111204	2.615115E-012	1.674512E-011	1	0.000000E+000
1	12.06124044	1.674512E-011	2.615115E-012	0	0.000000E+000
1	12.06179152	2.615115E-012	1.674512E-011	1	0.000000E+000
1	12.06190922	1.674512E-011	2.615115E-012	0	0.000000E+000
1	12.06204603	2.615115E-012	1.674512E-011	1	0.000000E+000
1	12.06222805	1.674512E-011	2.615115E-012	0	0.000000E+000
1	12.06441760	2.615115E-012	1.674512E-011	1	0.000000E+000
1	12.06443990	1.674512E-011	2.615115E-012	0	0.000000E+000
1	12.06474134	2.615115E-012	1.674512E-011	1	0.000000E+000
1	12.06481207	1.674512E-011	2.615115E-012	0	0.000000E+000
1	12.06573580	2.615115E-012	1.674512E-011	1	0.000000E+000
1	12.06586329	1.674512E-011	2.615115E-012	0	0.000000E+000
1	12.06652087	2.615115E-012	1.674512E-011	1	0.000000E+000
1	12.06656370	1.674512E-011	2.615115E-012	0	0.000000E+000
1	12.06721187	2.615115E-012	1.674512E-011	1	0.000000E+000
1	12.06752093	1.674512E-011	2.615115E-012	0	0.000000E+000
1	12.06810070	2.615115E-012	1.674512E-011	1	0.000000E+000
1	12.06817698	1.674512E-011	2.615115E-012	0	0.000000E+000
1	12.06821606	2.615115E-012	1.674512E-011	1	0.000000E+000
1	12.06830165	1.674512E-011	2.615115E-012	0	0.000000E+000
1	12.06911392	2.615115E-012	1.674512E-011	1	0.000000E+000
1	12.06915875	1.674512E-011	2.615115E-012	0	0.000000E+000
1	13.38624090	2.847905E-012	1.697791E-011	1	0.000000E+000
1	13.38641313	1.697791E-011	2.847905E-012	0	0.000000E+000
1	13.38724514	2.847905E-012	1.697791E-011	1	0.000000E+000
1	13.38748311	1.697791E-011	2.847905E-012	0	0.000000E+000
1	13.38841983	2.847905E-012	1.697791E-011	1	0.000000E+000
1	13.38861320	1.697791E-011	2.847905E-012	0	0.000000E+000
1	13.38901330	2.847905E-012	1.697791E-011	1	0.000000E+000
1	13.38910581	1.697791E-011	2.847905E-012	0	0.000000E+000
1	13.38936094	2.847905E-012	1.697791E-011	1	0.000000E+000
1	13.38966427	1.697791E-011	2.847905E-012	0	0.000000E+000
1	13.39114296	2.847905E-012	1.697791E-011	1	0.000000E+000
1	13.39148282	1.697791E-011	2.847905E-012	0	0.000000E+000
1	13.39163666	2.847905E-012	1.697791E-011	1	0.000000E+000
1	13.39174070	1.697791E-011	2.847905E-012	0	0.000000E+000
1	13.39180610	2.847905E-012	1.697791E-011	1	0.000000E+000
1	13.39187994	1.697791E-011	2.847905E-012	0	0.000000E+000
1	13.39240565	2.847905E-012	1.697791E-011	1	0.000000E+000
1	13.39241339	1.697791E-011	2.847905E-012	0	0.000000E+000
1	13.39266217	2.847905E-012	1.697791E-011	1	0.000000E+000
1	13.39287128	1.697791E-011	2.847905E-012	0	0.000000E+000
1	13.39297119	2.847905E-012	1.697791E-011	1	0.000000E+000
1	13.39307171	1.697791E-011	2.847905E-012	0	0.000000E+000
1	13.39376564	2.847905E-012	1.697791E-011	1	0.000000E+000
1	13.39397041	1.697791E-011	2.847905E-012	0	0.000000E+000
1	13.39569861	2.847905E-012	1.697791E-011	1	0.000000E+000
1	13.39572655	1.697791E-011	2.847905E-012	0	0.000000E+000
1	13.39600007	2.847905E-012	1.697791E-011	1	0.000000E+000
1	13.39613386	1.697791E-011	2.847905E-012	0	0.000000E+000
1	13.39905028	2.847905E-012	1.697791E-011	1	0.000000E+000
1	13.39995475	1.697791E-011	2.847905E-012	0	0.000000E+000
1	13.40014035	2.847905E-012	1.697791E-011	1	0.000000E+000
1	13.40032589	1.697791E-011	2.847905E-012	0	0.000000E+000
1	13.40070434	2.847905E-012	1.697791E-011	1	0.000000E+000
1	13.40167659	1.697791E-011	2.847905E-012	0	0.000000E+000
1	13.40202932	2.847905E-012	1.697791E-011	1	0.000000E+000
1	13.40204851	1.697791E-011	2.847905E-012	0	0.000000E+000
1	13.40207783	2.847905E-012	1.697791E-011	1	0.000000E+000
1	13.40212555	1.697791E-011	2.847905E-012	0	0.000000E+000
1	13.40396709	2.847905E-012	1.697791E-011	1	0.000000E+000
1	13.40398952	1.697791E-011	2.847905E-012	0	0.000000E+000
1	13.40444466	2.847905E-012	1.697791E-011	1	0.000000E+000
1	13.40492926	1.697791E-011	2.847905E-012	0	0.000000E+000
1	13.40577018	2.847905E-012	1.697791E-011	1	0.000000E+000
1	13.40583801	1.697791E-011	2.847905E-012	0	0.000000E+000
1	13.40647618	2.847905E-012	1.697791E-011	1	0.000000E+000
1	13.40712859	1.697791E-011	2.847905E-012	0	0.000000E+000
1	13.40934877	2.847905E-012	1.697791E-011	1	0.000000E+000
1	13.40942115	1.697791E-011	2.847905E-012	0	0.000000E+000
1	13.41030743	2.847905E-012	1.697791E-011	1	0.000000E+000
1	13.41043944	1.697791E-011	2.847905E-012	0	0.000000E+000
1	13.41049457	2.847905E-012	1.697791E-011	1	0.000000E+000
1	13.41080240	1.697791E-011	2.847905E-012	0	0.000000E+000
1	13.41166441	2.847905E-012	1.697791E-011	1	0.000000E+000
1	13.41180359	1.697791E-011	2.847905E-012	0	0.000000E+000
1	13.41214002	2.847905E-012	1.697791E-011	1	0.000000E+000
1	13.41256450	1.697791E-011	2.847905E-012	0	0.000000E+000
1	13.41326401	2.847905E-012	1.697791E-011	1	0.000000E+000
1	13.41334525	1.697791E-011	2.847905E-012	0	0.000000E+000
1	13.45657547	2.847905E-012	1.697791E-011	1	0.000000E+000
1	13.45665794	1.697791E-011	2.847905E-012	0	0.000000E+000
1	13.45759373	2.847905E-012	1.697791E-011	1	0.000000E+000
1	13.45763588	1.697791E-011	2.847905E-012	0	0.000000E+000
1	13.45894361	2.847905E-012	1.697791E-011	1	0.000000E+000
1	13.45906652	1.697791E-011	2.847905E-012	0	0.000000E+000
1	13.45983182	2.847905E-012	1.697791E-011	1	0.000000E+000
1	13.45989375	1.697791E-011	2.847905E-012	0	0.000000E+000
1	13.46009889	2.847905E-012	1.697791E-011	1	0.000000E+000
1	13.46012437	1.697791E-011	2.847905E-012	0	0.000000E+000
1	13.46128048	2.847905E-012	1.697791E-011	1	0.000000E+000
1	13.46157054	1.697791E-011	2.847905E-012	0	0.000000E+000
1	13.46186378	2.847905E-012	1.697791E-011	1	0.000000E+000
1	13.46208380	1.697791E-011	2.847905E-012	0	0.000000E+000
1	13.46212967	2.847905E-012	1.697791E-011	1	0.000000E+000
1	13.46237903	1.697791E-011	2.847905E-012	0	0.000000E+000
1	13.46254009	2.847905E-012	1.697791E-011	1	0.000000E+000
1	13.46281731	1.697791E-011	2.847905E-012	0	0.000000E+000
1	13.46309264	2.847905E-012	1.697791E-011	1	0.000000E+000
1	13.46367128	1.697791E-011	2.847905E-012	0	0.000000E+000
1	13.46450795	2.847905E-012	1.697791E-011	1	0.000000E+000
1	13.46463957	1.697791E-011	2.847905E-012	0	0.000000E+000
1	13.46705291	2.847905E-012	1.697791E-011	1	0.000000E+000
1	13.46712678	1.697791E-011	2.847905E-012	0	0.000000E+000
1	13.46727931	2.847905E-012	1.697791E-011	1	0.000000E+000
1	13.46732018	1.697791E-011	2.847905E-012	0	0.000000E+000
1	13.46894110	2.847905E-012	1.697791E-011	1	0.000000E+000
1	13.46924944	1.697791E-011	2.847905E-012	0	0.000000E+000
1	13.46928228	2.847905E-012	1.697791E-011	1	0.000000E+000
1	13.46951108	1.697791E-011	2.847905E-012	0	0.000000E+000
1	13.46961670	2.847905E-012	1.697791E-011	1	0.000000E+000
1	13.46963272	1.697791E-011	2.847905E-012	0	0.000000E+000
1	13.46990475	2.847905E-012	1.697791E-011	1	0.000000E+000
1	13.47046913	1.697791E-011	2.847905E-012	0	0.000000E+000
1	13.47078163	2.847905E-012	1.697791E-011	1	0.000000E+000
1	13.47084872	1.697791E-011	2.847905E-012	0	0.000000E+000
1	13.47226189	2.847905E-012	1.697791E-011	1	0.000000E+000
1	13.47230747	1.697791E-011	2.847905E-012	0	0.000000E+000
1	13.47260904	2.847905E-012	1.697791E-011	1	0.000000E+000
1	13.47263811	1.697791E-011	2.847905E-012	0	0.000000E+000
1	13.47316976	2.847905E-012	1.697791E-011	1	0.000000E+000
1	13.47330317	1.697791E-011	2.847905E-012	0	0.000000E+000
1	13.47350111	2.847905E-012	1.697791E-011	1	0.000000E+000
1	13.47352944	1.697791E-011	2.847905E-012	0	0.000000E+000
1	13.47384998	2.847905E-012	1.697791E-011	1	0.000000E+000
1	13.47398081	1.697791E-011	2.847905E-012	0	0.000000E+000
1	13.47594245	2.847905E-012	1.697791E-011	1	0.000000E+000
1	13.47611633	1.697791E-011	2.847905E-012	0	0.000000E+000
1	13.47706812	2.847905E-012	1.697791E-011	1	0.000000E+000
1	13.47728175	1.697791E-011	2.847905E-012	0	0.000000E+000
1	13.47758713	2.847905E-012	1.697791E-011	1	0.000000E+000
1	13.47781145	1.697791E-011	2.847905E-012	0	0.000000E+000
1	13.47809368	2.847905E-012	1.697791E-011	1	0.000000E+000
1	13.47826168	1.697791E-011	2.847905E-012	0	0.000000E+000
1	13.47839103	2.847905E-012	1.697791E-011	1	0.000000E+000
1	13.47930014	1.697791E-011	2.847905E-012	0	0.000000E+000
1	13.48000630	2.847905E-012	1.697791E-011	1	0.000000E+000
1	13.48036204	1.697791E-011	2.847905E-012	0	0.000000E+000
1	13.48117670	2.847905E-012	1.697791E-011	1	0.000000E+000
1	13.48123482	1.697791E-011	2.847905E-012	0	0.000000E+000
1	13.48413220	2.847905E-012	1.697791E-011	1	0.000000E+000
1	13.48481474	1.697791E-011	2.847905E-012	0	0.000000E+000
1	13.54310883	2.847905E-012	1.697791E-011	1	0.000000E+000
1	13.54442112	1.697791E-011	2.847905E-012	0	0.000000E+000
1	13.54517541	2.847905E-012	1.697791E-011	1	0.000000E+000
1	13.54536279	1.697791E-011	2.847905E-012	0	0.000000E+000
1	13.54587259	2.847905E-012	1.697791E-011	1	0.000000E+000
1	13.54625714	1.697791E-011	2.847905E-012	0	0.000000E+000
1	13.54630364	2.847905E-012	1.697791E-011	1	0.000000E+000
1	13.54643242	1.697791E-011	2.847905E-012	0	0.000000E+000
1	13.54888863	2.847905E-012	1.697791E-011	1	0.000000E+000
1	13.54892370	1.697791E-011	2.847905E-012	0	0.000000E+000
1	13.54980833	2.847905E-012	1.697791E-011	1	0.000000E+000
1	13.54998643	1.697791E-011	2.847905E-012	0	0.000000E+000
1	13.55020398	2.847905E-012	1.697791E-011	1	0.000000E+000
1	13.55022062	1.697791E-011	2.847905E-012	0	0.000000E+000
1	13.55049865	2.847905E-012	1.697791E-011	1	0.000000E+000
1	13.55063490	1.697791E-011	2.847905E-012	0	0.000000E+000
1	13.55186576	2.847905E-012	1.697791E-011	1	0.000000E+000
1	13.55188538	1.697791E-011	2.847905E-012	0	0.000000E+000
1	13.55255942	2.847905E-012	1.697791E-011	1	0.000000E+000
1	13.55270843	1.697791E-011	2.847905E-012	0	0.000000E+000
1	13.55354641	2.847905E-012	1.697791E-011	1	0.000000E+000
1	13.55365573	1.697791E-011	2.847905E-012	0	0.000000E+000
1	13.55402794	2.847905E-012	1.697791E-011	1	0.000000E+000
1	13.55405505	1.697791E-011	2.847905E-012	0	0.000000E+000
1	13.55417694	2.847905E-012	1.697791E-011	1	0.000000E+000
1	13.55456403	1.697791E-011	2.847905E-012	0	0.000000E+000
1	13.55480676	2.847905E-012	1.697791E-011	1	0.000000E+000
1	13.55509008	1.697791E-011	2.847905E-012	0	0.000000E+000
1	13.55549698	2.847905E-012	1.697791E-011	1	0.000000E+000
1	13.55560942	1.697791E-011	2.847905E-012	0	0.000000E+000
1	13.55658824	2.847905E-012	1.697791E-011	1	0.000000E+000
1	13.55688682	1.697791E-011	2.847905E-012	0	0.000000E+000
1	13.55819461	2.847905E-012	1.697791E-011	1	0.000000E+000
1	13.55828006	1.697791E-011	2.847905E-012	0	0.000000E+000
1	13.55868311	2.847905E-012	1.697791E-011	1	0.000000E+000
1	13.55877389	1.697791E-011	2.847905E-012	0	0.000000E+000
1	13.55926691	2.847905E-012	1.697791E-011	1	0.000000E+000
1	13.55932241	1.697791E-011	2.847905E-012	0	0.000000E+000
1	13.55958479	2.847905E-012	1.697791E-011	1	0.000000E+000
1	13.55963401	1.697791E-011	2.847905E-012	0	0.000000E+000
1	13.56065639	2.847905E-012	1.697791E-011	1	0.000000E+000
1	13.56067445	1.697791E-011	2.847905E-012	0	0.000000E+000
1	13.56074943	2.847905E-012	1.697791E-011	1	0.000000E+000
1	13.56083630	1.697791E-011	2.847905E-012	0	0.000000E+000
1	13.56120701	2.847905E-012	1.697791E-011	1	0.000000E+000
1	13.56141529	1.697791E-011	2.847905E-012	0	0.000000E+000
1	13.56162357	2.847905E-012	1.697791E-011	1	0.000000E+000
1	13.56177411	1.697791E-011	2.847905E-012	0	0.000000E+000
1	13.56180179	2.847905E-012	1.697791E-011	1	0.000000E+000
1	13.56200801	1.697791E-011	2.847905E-012	0	0.000000E+000
1	13.56496172	2.847905E-012	1.697791E-011	1	0.000000E+000
1	13.56512196	1.697791E-011	2.847905E-012	0	0.000000E+000
1	13.56528775	2.847905E-012	1.697791E-011	1	0.000000E+000
1	13.56531794	1.697791E-011	2.847905E-012	0	0.000000E+000
1	13.56830735	2.847905E-012	1.697791E-011	1	0.000000E+000
1	13.56838424	1.697791E-011	2.847905E-012	0	0.000000E+000
1	13.56923106	2.847905E-012	1.697791E-011	1	0.000000E+000
1	13.56935626	1.697791E-011	2.847905E-012	0	0.000000E+000
1	13.57146020	2.847905E-012	1.697791E-011	1	0.000000E+000
1	13.57167501	1.697791E-011	2.847905E-012	0	0.000000E+000
1	13.57185753	2.847905E-012	1.697791E-011	1	0.000000E+000
1	13.57226546	1.697791E-011	2.847905E-012	0	0.000000E+000
1	13.57308111	2.847905E-012	1.697791E-011	1	0.000000E+000
1	13.57316570	1.697791E-011	2.847905E-012	0	0.000000E+000
1	13.57630587	2.847905E-012	1.697791E-011	1	0.000000E+000
1	13.57643511	1.697791E-011	2.847905E-012	0	0.000000E+000
1	13.57647410	2.847905E-012	1.697791E-011	1	0.000000E+000
1	13.57667716	1.697791E-011	2.847905E-012	0	0.000000E+000
1	13.57686349	2.847905E-012	1.697791E-011	1	0.000000E+000
1	13.57722168	1.697791E-011	2.847905E-012	0	0.000000E+000
1	13.57742690	2.847905E-012	1.697791E-011	1	0.000000E+000
1	13.57801443	1.697791E-011	2.847905E-012	0	0.000000E+000
1	13.57838702	2.847905E-012	1.697791E-011	1	0.000000E+000
1	13.57841213	1.697791E-011	2.847905E-012	0	0.000000E+000
1	13.57873784	2.847905E-012	1.697791E-011	1	0.000000E+000
1	13.57920767	1.697791E-011	2.847905E-012	0	0.000000E+000
1	13.57992520	2.847905E-012	1.697791E-011	1	0.000000E+000
1	13.58020087	1.697791E-011	2.847905E-012	0	0.000000E+000
1	13.58034151	2.847905E-012	1.697791E-011	1	0.000000E+000
1	13.58055828	1.697791E-011	2.847905E-012	0	0.000000E+000
1	13.58071522	2.847905E-012	1.697791E-011	1	0.000000E+000
1	13.58076504	1.697791E-011	2.847905E-012	0	0.000000E+000
1	13.58086022	2.847905E-012	1.697791E-011	1	0.000000E+000
1	13.58124118	1.697791E-011	2.847905E-012	0	0.000000E+000
1	13.58348642	2.847905E-012	1.697791E-011	1	0.000000E+000
1	13.58355786	1.697791E-011	2.847905E-012	0	0.000000E+000
1	13.58527921	2.847905E-012	1.697791E-011	1	0.000000E+000
1	13.58593010	1.697791E-011	2.847905E-012	0	0.000000E+000
1	13.58681922	2.847905E-012	1.697791E-011	1	0.000000E+000
1	13.58686300	1.697791E-011	2.847905E-012	0	0.000000E+000
1	13.58745119	2.847905E-012	1.697791E-011	1	0.000000E+000
1	13.58759964	1.697791E-011	2.847905E-012	0	0.000000E+000
1	13.58811860	2.847905E-012	1.697791E-011	1	0.000000E+000
1	13.58818197	1.697791E-011	2.847905E-012	0	0.000000E+000
1	13.59096840	2.847905E-012	1.697791E-011	1	0.000000E+000
1	13.59103032	1.697791E-011	2.847905E-012	0	0.000000E+000
1	13.59157199	2.847905E-012	1.697791E-011	1	0.000000E+000
1	13.59162102	1.697791E-011	2.847905E-012	0	0.000000E+000
1	13.59188953	2.847905E-012	1.697791E-011	1	0.000000E+000
1	13.59201574	1.697791E-011	2.847905E-012	0	0.000000E+000
1	13.59350722	2.847905E-012	1.697791E-011	1	0.000000E+000
1	13.59356780	1.697791E-011	2.847905E-012	0	0.000000E+000
1	13.59420050	2.847905E-012	1.697791E-011	1	0.000000E+000
1	13.59430836	1.697791E-011	2.847905E-012	0	0.000000E+000
1	13.59446172	2.847905E-012	1.697791E-011	1	0.000000E+000
1	13.59450481	1.697791E-011	2.847905E-012	0	0.000000E+000
1	13.59487747	2.847905E-012	1.697791E-011	1	0.000000E+000
1	13.59495740	1.697791E-011	2.847905E-012	0	0.000000E+000
1	13.59572202	2.847905E-012	1.697791E-011	1	0.000000E+000
1	13.59607065	1.697791E-011	2.847905E-012	0	0.000000E+000
1	13.59615722	2.847905E-012	1.697791E-011	1	0.000000E+000
1	13.59626678	1.697791E-011	2.847905E-012	0	0.000000E+000
1	13.59774307	2.847905E-012	1.697791E-011	1	0.000000E+000
1	13.59779771	1.697791E-011	2.847905E-012	0	0.000000E+000
1	13.59782930	2.847905E-012	1.697791E-011	1	0.000000E+000
1	13.59800673	1.697791E-011	2.847905E-012	0	0.000000E+000
1	13.59808842	2.847905E-012	1.697791E-011	1	0.000000E+000
1	13.59813976	1.697791E-011	2.847905E-012	0	0.000000E+000
1	13.59849765	2.847905E-012	1.697791E-011	1	0.000000E+000
1	13.59880569	1.697791E-011	2.847905E-012	0	0.000000E+000
1	13.60048636	2.847905E-012	1.697791E-011	1	0.000000E+000
1	13.60066879	1.697791E-011	2.847905E-012	0	0.000000E+000
1	13.60107443	2.847905E-012	1.697791E-011	1	0.000000E+000
1	13.60121093	1.697791E-011	2.847905E-012	0	0.000000E+000
1	13.60136291	2.847905E-012	1.697791E-011	1	0.000000E+000
1	13.60156247	1.697791E-011	2.847905E-012	0	0.000000E+000
1	13.60251720	2.847905E-012	1.697791E-011	1	0.000000E+000
1	13.60271956	1.697791E-011	2.847905E-012	0	0.000000E+000
1	13.60529141	2.847905E-012	1.697791E-011	1	0.000000E+000
1	13.60533581	1.697791E-011	2.847905E-012	0	0.000000E+000
1	13.60551090	2.847905E-012	1.697791E-011	1	0.000000E+000
1	13.60551904	1.697791E-011	2.847905E-012	0	0.000000E+000
1	13.60585763	2.847905E-012	1.697791E-011	1	0.000000E+000
1	13.60613882	1.697791E-011	2.847905E-012	0	0.000000E+000
1	13.60636985	2.847905E-012	1.697791E-011	1	0.000000E+000
1	13.60647874	1.697791E-011	2.847905E-012	0	0.000000E+000
1	13.60693388	2.847905E-012	1.697791E-011	1	0.000000E+000
1	13.60699515	1.697791E-011	2.847905E-012	0	0.000000E+000
1	13.60724378	2.847905E-012	1.697791E-011	1	0.000000E+000
1	13.60789365	1.697791E-011	2.847905E-012	0	0.000000E+000
1	13.60935882	2.847905E-012	1.697791E-011	1	0.000000E+000
1	13.60967581	1.697791E-011	2.847905E-012	0	0.000000E+000
1	13.61073395	2.847905E-012	1.697791E-011	1	0.000000E+000
1	13.61090472	1.697791E-011	2.847905E-012	0	0.000000E+000
1	13.61124893	2.847905E-012	1.697791E-011	1	0.000000E+000
1	13.61134304	1.697791E-011	2.847905E-012	0	0.000000E+000
1	13.61137289	2.847905E-012	1.697791E-011	1	0.000000E+000
1	13.61138504	1.697791E-011	2.847905E-012	0	0.000000E+000
1	13.61238665	2.847905E-012	1.697791E-011	1	0.000000E+000
1	13.61286333	1.697791E-011	2.847905E-012	0	0.000000E+000
1	13.61288894	2.847905E-012	1.697791E-011	1	0.000000E+000
1	13.61317575	1.697791E-011	2.847905E-012	0	0.000000E+000
1	13.61331230	2.847905E-012	1.697791E-011	1	0.000000E+000
1	13.61341115	1.697791E-011	2.847905E-012	0	0.000000E+000
1	13.61397150	2.847905E-012	1.697791E-011	1	0.000000E+000
1	13.61413409	1.697791E-011	2.847905E-012	0	0.000000E+000
1	13.61553302	2.847905E-012	1.697791E-011	1	0.000000E+000
1	13.61553701	1.697791E-011	2.847905E-012	0	0.000000E+000
1	13.61776697	2.847905E-012	1.697791E-011	1	0.000000E+000
1	13.61793970	1.697791E-011	2.847905E-012	0	0.000000E+000
1	13.61916841	2.847905E-012	1.697791E-011	1	0.000000E+000
1	13.61940782	1.697791E-011	2.847905E-012	0	0.000000E+000
1	13.61960880	2.847905E-012	1.697791E-011	1	0.000000E+000
1	13.61992770	1.697791E-011	2.847905E-012	0	0.000000E+000
1	13.62012529	2.847905E-012	1.697791E-011	1	0.000000E+000
1	13.62071366	1.697791E-011	2.847905E-012	0	0.000000E+000
1	13.62133654	2.847905E-012	1.697791E-011	1	0.000000E+000
1	13.62156221	1.697791E-011	2.847905E-012	0	0.000000E+000
1	13.62293179	2.847905E-012	1.697791E-011	1	0.000000E+000
1	13.62319876	1.697791E-011	2.847905E-012	0	0.000000E+000
1	13.62348197	2.847905E-012	1.697791E-011	1	0.000000E+000
1	13.62357159	1.697791E-011	2.847905E-012	0	0.000000E+000
1	13.62366284	2.847905E-012	1.697791E-011	1	0.000000E+000
1	13.62404628	1.697791E-011	2.847905E-012	0	0.000000E+000
1	13.62406426	2.847905E-012	1.697791E-011	1	0.000000E+000
1	13.62413693	1.697791E-011	2.847905E-012	0	0.000000E+000
1	13.62451135	2.847905E-012	1.697791E-011	1	0.000000E+000
1	13.62483794	1.697791E-011	2.847905E-012	0	0.000000E+000
1	13.62494580	2.847905E-012	1.697791E-011	1	0.000000E+000
1	13.62502296	1.697791E-011	2.847905E-012	0	0.000000E+000
1	13.62643983	2.847905E-012	1.697791E-011	1	0.000000E+000
1	13.62646994	1.697791E-011	2.847905E-012	0	0.000000E+000
1	13.62652763	2.847905E-012	1.697791E-011	1	0.000000E+000
1	13.62664422	1.697791E-011	2.847905E-012	0	0.000000E+000
1	13.62921899	2.847905E-012	1.697791E-011	1	0.000000E+000
1	13.62945576	1.697791E-011	2.847905E-012	0	0.000000E+000
1	13.62966647	2.847905E-012	1.697791E-011	1	0.000000E+000
1	13.62999910	1.697791E-011	2.847905E-012	0	0.000000E+000
1	13.63039382	2.847905E-012	1.697791E-011	1	0.000000E+000
1	13.63058009	1.697791E-011	2.847905E-012	0	0.000000E+000
1	13.63076490	2.847905E-012	1.697791E-011	1	0.000000E+000
1	13.63118616	1.697791E-011	2.847905E-012	0	0.000000E+000
1	13.63122804	2.847905E-012	1.697791E-011	1	0.000000E+000
1	13.63180087	1.697791E-011	2.847905E-012	0	0.000000E+000
1	13.63193634	2.847905E-012	1.697791E-011	1	0.000000E+000
1	13.63203032	1.697791E-011	2.847905E-012	0	0.000000E+000
1	13.63314606	2.847905E-012	1.697791E-011	1	0.000000E+000
1	13.63316712	1.697791E-011	2.847905E-012	0	0.000000E+000
1	13.63335294	2.847905E-012	1.697791E-011	1	0.000000E+000
1	13.63349510	1.697791E-011	2.847905E-012	0	0.000000E+000
1	13.63353485	2.847905E-012	1.697791E-011	1	0.000000E+000
1	13.63395992	1.697791E-011	2.847905E-012	0	0.000000E+000
1	13.63419156	2.847905E-012	1.697791E-011	1	0.000000E+000
1	13.63424764	1.697791E-011	2.847905E-012	0	0.000000E+000
1	13.63432530	2.847905E-012	1.697791E-011	1	0.000000E+000
1	13.63490539	1.697791E-011	2.847905E-012	0	0.000000E+000
1	13.63514710	2.847905E-012	1.697791E-011	1	0.000000E+000
1	13.63519426	1.697791E-011	2.847905E-012	0	0.000000E+000
1	13.63532253	2.847905E-012	1.697791E-011	1	0.000000E+000
1	13.63551519	1.697791E-011	2.847905E-012	0	0.000000E+000
1	13.63737226	2.847905E-012	1.697791E-011	1	0.000000E+000
1	13.63794525	1.697791E-011	2.847905E-012	0	0.000000E+000
1	13.63803528	2.847905E-012	1.697791E-011	1	0.000000E+000
1	13.63819743	1.697791E-011	2.847905E-012	0	0.000000E+000
1	13.63834808	2.847905E-012	1.697791E-011	1	0.000000E+000
1	13.63887968	1.697791E-011	2.847905E-012	0	0.000000E+000
1	13.63922471	2.847905E-012	1.697791E-011	1	0.000000E+000
1	13.63939699	1.697791E-011	2.847905E-012	0	0.000000E+000
1	13.63993720	2.847905E-012	1.697791E-011	1	0.000000E+000
1	13.64036572	1.697791E-011	2.847905E-012	0	0.000000E+000
1	13.64059401	2.847905E-012	1.697791E-011	1	0.000000E+000
1	13.64099122	1.697791E-011	2.847905E-012	0	0.000000E+000
1	13.64181473	2.847905E-012	1.697791E-011	1	0.000000E+000
1	13.64201538	1.697791E-011	2.847905E-012	0	0.000000E+000
1	13.64214088	2.847905E-012	1.697791E-011	1	0.000000E+000
1	13.64264154	1.697791E-011	2.847905E-012	0	0.000000E+000
1	13.64481253	2.847905E-012	1.697791E-011	1	0.000000E+000
1	13.64498301	1.697791E-011	2.847905E-012	0	0.000000E+000
1	13.64559446	2.847905E-012	1.697791E-011	1	0.000000E+000
1	13.64614589	1.697791E-011	2.847905E-012	0	0.000000E+000
1	13.64630106	2.847905E-012	1.697791E-011	1	0.000000E+000
1	13.64645301	1.697791E-011	2.847905E-012	0	0.000000E+000
1	13.64832210	2.847905E-012	1.697791E-011	1	0.000000E+000
1	13.64841838	1.697791E-011	2.847905E-012	0	0.000000E+000
1	13.65155642	2.847905E-012	1.697791E-011	1	0.000000E+000
1	13.65157201	1.697791E-011	2.847905E-012	0	0.000000E+000
1	13.65373258	2.847905E-012	1.697791E-011	1	0.000000E+000
1	13.65379774	1.697791E-011	2.847905E-012	0	0.000000E+000
1	13.65509173	2.847905E-012	1.697791E-011	1	0.000000E+000
1	13.65515003	1.697791E-011	2.847905E-012	0	0.000000E+000
1	13.65544836	2.847905E-012	1.697791E-011	1	0.000000E+000
1	13.65571000	1.697791E-011	2.847905E-012	0	0.000000E+000
1	13.65574551	2.847905E-012	1.697791E-011	1	0.000000E+000
1	13.65608078	1.697791E-011	2.847905E-012	0	0.000000E+000
1	13.65753746	2.847905E-012	1.697791E-011	1	0.000000E+000
1	13.65760630	1.697791E-011	2.847905E-012	0	0.000000E+000
1	13.65767818	2.847905E-012	1.697791E-011	1	0.000000E+000
1	13.65800413	1.697791E-011	2.847905E-012	0	0.000000E+000
1	13.65823366	2.847905E-012	1.697791E-011	1	0.000000E+000
1	13.65845579	1.697791E-011	2.847905E-012	0	0.000000E+000
1	13.65885328	2.847905E-012	1.697791E-011	1	0.000000E+000
1	13.65934692	1.697791E-011	2.847905E-012	0	0.000000E+000
1	13.66018483	2.847905E-012	1.697791E-011	1	0.000000E+000
1	13.66034179	1.697791E-011	2.847905E-012	0	0.000000E+000
1	13.66073885	2.847905E-012	1.697791E-011	1	0.000000E+000
1	13.66112933	1.697791E-011	2.847905E-012	0	0.000000E+000
1	13.66150195	2.847905E-012	1.697791E-011	1	0.000000E+000
1	13.66154495	1.697791E-011	2.847905E-012	0	0.000000E+000
1	13.66205049	2.847905E-012	1.697791E-011	1	0.000000E+000
1	13.66242097	1.697791E-011	2.847905E-012	0	0.000000E+000
1	13.66270405	2.847905E-012	1.697791E-011	1	0.000000E+000
1	13.66292258	1.697791E-011	2.847905E-012	0	0.000000E+000
1	13.66302054	2.847905E-012	1.697791E-011	1	0.000000E+000
1	13.66307421	1.697791E-011	2.847905E-012	0	0.000000E+000
1	13.66368430	2.847905E-012	1.697791E-011	1	0.000000E+000
1	13.66374467	1.697791E-011	2.847905E-012	0	0.000000E+000
1	13.66398021	2.847905E-012	1.697791E-011	1	0.000000E+000
1	13.66403338	1.697791E-011	2.847905E-012	0	0.000000E+000
1	13.66470139	2.847905E-012	1.697791E-011	1	0.000000E+000
1	13.66490050	1.697791E-011	2.847905E-012	0	0.000000E+000
1	13.66689823	2.847905E-012	1.697791E-011	1	0.000000E+000
1	13.66713682	1.697791E-011	2.847905E-012	0	0.000000E+000
1	13.66747935	2.847905E-012	1.697791E-011	1	0.000000E+000
1	13.66753031	1.697791E-011	2.847905E-012	0	0.000000E+000
1	13.66769877	2.847905E-012	1.697791E-011	1	0.000000E+000
1	13.66775137	1.697791E-011	2.847905E-012	0	0.000000E+000
1	13.67176167	2.847905E-012	1.697791E-011	1	0.000000E+000
1	13.67183001	1.697791E-011	2.847905E-012	0	0.000000E+000
1	13.67194737	2.847905E-012	1.697791E-011	1	0.000000E+000
1	13.67221503	1.697791E-011	2.847905E-012	0	0.000000E+000
1	13.67302400	2.847905E-012	1.697791E-011	1	0.000000E+000
1	13.67328130	1.697791E-011	2.847905E-012	0	0.000000E+000
1	13.67368224	2.847905E-012	1.697791E-011	1	0.000000E+000
1	13.67376478	1.697791E-011	2.847905E-012	0	0.000000E+000
1	13.67411059	2.847905E-012	1.697791E-011	1	0.000000E+000
1	13.67426659	1.697791E-011	2.847905E-012	0	0.000000E+000
1	13.67471395	2.847905E-012	1.697791E-011	1	0.000000E+000
1	13.67475949	1.697791E-011	2.847905E-012	0	0.000000E+000
1	13.67481466	2.847905E-012	1.697791E-011	1	0.000000E+000
1	13.67500943	1.697791E-011	2.847905E-012	0	0.000000E+000
1	13.67553258	2.847905E-012	1.697791E-011	1	0.000000E+000
1	13.67565672	1.697791E-011	2.847905E-012	0	0.000000E+000
1	13.67582692	2.847905E-012	1.697791E-011	1	0.000000E+000
1	13.67613101	1.697791E-011	2.847905E-012	0	0.000000E+000
1	13.67629829	2.847905E-012	1.697791E-011	1	0.000000E+000
1	13.67687305	1.697791E-011	2.847905E-012	0	0.000000E+000
1	13.67774327	2.847905E-012	1.697791E-011	1	0.000000E+000
1	13.67777047	1.697791E-011	2.847905E-012	0	0.000000E+000
1	13.67814222	2.847905E-012	1.697791E-011	1	0.000000E+000
1	13.67844650	1.697791E-011	2.847905E-012	0	0.000000E+000
1	13.68430561	2.847905E-012	1.697791E-011	1	0.000000E+000
1	13.68434984	1.697791E-011	2.847905E-012	0	0.000000E+000
1	13.68490585	2.847905E-012	1.697791E-011	1	0.000000E+000
1	13.68592986	1.697791E-011	2.847905E-012	0	0.000000E+000
1	13.68599088	2.847905E-012	1.697791E-011	1	0.000000E+000
1	13.68609124	1.697791E-011	2.847905E-012	0	0.000000E+000
1	13.68625254	2.847905E-012	1.697791E-011	1	0.000000E+000
1	13.68627629	1.697791E-011	2.847905E-012	0	0.000000E+000
1	13.68661332	2.847905E-012	1.697791E-011	1	0.000000E+000
1	13.68667750	1.697791E-011	2.847905E-012	0	0.000000E+000
1	13.68672860	2.847905E-012	1.697791E-011	1	0.000000E+000
1	13.68723991	1.697791E-011	2.847905E-012	0	0.000000E+000
1	13.68736168	2.847905E-012	1.697791E-011	1	0.000000E+000
1	13.68760359	1.697791E-011	2.847905E-012	0	0.000000E+000
1	13.68765191	2.847905E-012	1.697791E-011	1	0.000000E+000
1	13.68772733	1.697791E-011	2.847905E-012	0	0.000000E+000
1	13.68878323	2.847905E-012	1.697791E-011	1	0.000000E+000
1	13.68902183	1.697791E-011	2.847905E-012	0	0.000000E+000
1	13.69012661	2.847905E-012	1.697791E-011	1	0.000000E+000
1	13.69021377	1.697791E-011	2.847905E-012	0	0.000000E+000
1	13.69282271	2.847905E-012	1.697791E-011	1	0.000000E+000
1	13.69298853	1.697791E-011	2.847905E-012	0	0.000000E+000
1	13.69315784	2.847905E-012	1.697791E-011	1	0.000000E+000
1	13.69359618	1.697791E-011	2.847905E-012	0	0.000000E+000
1	13.69421833	2.847905E-012	1.697791E-011	1	0.000000E+000
1	13.69424723	1.697791E-011	2.847905E-012	0	0.000000E+000
1	13.69442568	2.847905E-012	1.697791E-011	1	0.000000E+000
1	13.69459488	1.697791E-011	2.847905E-012	0	0.000000E+000
1	13.69880226	2.847905E-012	1.697791E-011	1	0.000000E+000
1	13.69895169	1.697791E-011	2.847905E-012	0	0.000000E+000
1	13.69993207	2.847905E-012	1.697791E-011	1	0.000000E+000
1	13.70028776	1.697791E-011	2.847905E-012	0	0.000000E+000
1	13.70056463	2.847905E-012	1.697791E-011	1	0.000000E+000
1	13.70069511	1.697791E-011	2.847905E-012	0	0.000000E+000
1	13.70145741	2.847905E-012	1.697791E-011	1	0.000000E+000
1	13.70188549	1.697791E-011	2.847905E-012	0	0.000000E+000
1	13.70203229	2.847905E-012	1.697791E-011	1	0.000000E+000
1	13.70278493	1.697791E-011	2.847905E-012	0	0.000000E+000
1	13.70335888	2.847905E-012	1.697791E-011	1	0.000000E+000
1	13.70354914	1.697791E-011	2.847905E-012	0	0.000000E+000
1	13.70442622	2.847905E-012	1.697791E-011	1	0.000000E+000
1	13.70445566	1.697791E-011	2.847905E-012	0	0.000000E+000
1	13.70469236	2.847905E-012	1.697791E-011	1	0.000000E+000
1	13.70481026	1.697791E-011	2.847905E-012	0	0.000000E+000
1	13.70532421	2.847905E-012	1.697791E-011	1	0.000000E+000
1	13.70581075	1.697791E-011	2.847905E-012	0	0.000000E+000
1	13.70893363	2.847905E-012	1.697791E-011	1	0.000000E+000
1	13.70905227	1.697791E-011	2.847905E-012	0	0.000000E+000
1	13.70926095	2.847905E-012	1.697791E-011	1	0.000000E+000
1	13.70930926	1.697791E-011	2.847905E-012	0	0.000000E+000
1	13.70959181	2.847905E-012	1.697791E-011	1	0.000000E+000
1	13.70968573	1.697791E-011	2.847905E-012	0	0.000000E+000
1	13.70988822	2.847905E-012	1.697791E-011	1	0.000000E+000
1	13.71023928	1.697791E-011	2.847905E-012	0	0.000000E+000
1	13.71047249	2.847905E-012	1.697791E-011	1	0.000000E+000
1	13.71050541	1.697791E-011	2.847905E-012	0	0.000000E+000
1	13.71173013	2.847905E-012	1.697791E-011	1	0.000000E+000
1	13.71180952	1.697791E-011	2.847905E-012	0	0.000000E+000
1	13.71278724	2.847905E-012	1.697791E-011	1	0.000000E+000
1	13.71284595	1.697791E-011	2.847905E-012	0	0.000000E+000
1	13.71347912	2.847905E-012	1.697791E-011	1	0.000000E+000
1	13.71352005	1.697791E-011	2.847905E-012	0	0.000000E+000
1	13.71430491	2.847905E-012	1.697791E-011	1	0.000000E+000
1	13.71438078	1.697791E-011	2.847905E-012	0	0.000000E+000
1	13.71449221	2.847905E-012	1.697791E-011	1	0.000000E+000
1	13.71459095	1.697791E-011	2.847905E-012	0	0.000000E+000
1	13.71740927	2.847905E-012	1.697791E-011	1	0.000000E+000
1	13.71751920	1.697791E-011	2.847905E-012	0	0.000000E+000
1	13.71756970	2.847905E-012	1.697791E-011	1	0.000000E+000
1	13.71772362	1.697791E-011	2.847905E-012	0	0.000000E+000
1	13.71855159	2.847905E-012	1.697791E-011	1	0.000000E+000
1	13.71859530	1.697791E-011	2.847905E-012	0	0.000000E+000
1	13.71931058	2.847905E-012	1.697791E-011	1	0.000000E+000
1	13.71960526	1.697791E-011	2.847905E-012	0	0.000000E+000
1	13.71988823	2.847905E-012	1.697791E-011	1	0.000000E+000
1	13.71996593	1.697791E-011	2.847905E-012	0	0.000000E+000
1	13.72037851	2.847905E-012	1.697791E-011	1	0.000000E+000
1	13.72044041	1.697791E-011	2.847905E-012	0	0.000000E+000
1	13.72160895	2.847905E-012	1.697791E-011	1	0.000000E+000
1	13.72192328	1.697791E-011	2.847905E-012	0	0.000000E+000
1	13.72347456	2.847905E-012	1.697791E-011	1	0.000000E+000
1	13.72373564	1.697791E-011	2.847905E-012	0	0.000000E+000
1	13.72414297	2.847905E-012	1.697791E-011	1	0.000000E+000
1	13.72415948	1.697791E-011	2.847905E-012	0	0.000000E+000
1	13.72535723	2.847905E-012	1.697791E-011	1	0.000000E+000
1	13.72554639	1.697791E-011	2.847905E-012	0	0.000000E+000
1	13.72623189	2.847905E-012	1.697791E-011	1	0.000000E+000
1	13.72652043	1.697791E-011	2.847905E-012	0	0.000000E+000
1	13.72653491	2.847905E-012	1.697791E-011	1	0.000000E+000
1	13.72693773	1.697791E-011	2.847905E-012	0	0.000000E+000
1	13.72780211	2.847905E-012	1.697791E-011	1	0.000000E+000
1	13.72830038	1.697791E-011	2.847905E-012	0	0.000000E+000
1	13.73075753	2.847905E-012	1.697791E-011	1	0.000000E+000
1	13.73085380	1.697791E-011	2.847905E-012	0	0.000000E+000
1	13.73090063	2.847905E-012	1.697791E-011	1	0.000000E+000
1	13.73095621	1.697791E-011	2.847905E-012	0	0.000000E+000
1	13.73172273	2.847905E-012	1.697791E-011	1	0.000000E+000
1	13.73179512	1.697791E-011	2.847905E-012	0	0.000000E+000
1	13.73262733	2.847905E-012	1.697791E-011	1	0.000000E+000
1	13.73284572	1.697791E-011	2.847905E-012	0	0.000000E+000
1	13.73346104	2.847905E-012	1.697791E-011	1	0.000000E+000
1	13.73369188	1.697791E-011	2.847905E-012	0	0.000000E+000
1	13.73428913	2.847905E-012	1.697791E-011	1	0.000000E+000
1	13.73438986	1.697791E-011	2.847905E-012	0	0.000000E+000
1	13.73456641	2.847905E-012	1.697791E-011	1	0.000000E+000
1	13.73461763	1.697791E-011	2.847905E-012	0	0.000000E+000
1	13.73477856	2.847905E-012	1.697791E-011	1	0.000000E+000
1	13.73478970	1.697791E-011	2.847905E-012	0	0.000000E+000
1	13.73613587	2.847905E-012	1.697791E-011	1	0.000000E+000
1	13.73648265	1.697791E-011	2.847905E-012	0	0.000000E+000
1	13.73683251	2.847905E-012	1.697791E-011	1	0.000000E+000
1	13.73693602	1.697791E-011	2.847905E-012	0	0.000000E+000
1	13.73782026	2.847905E-012	1.697791E-011	1	0.000000E+000
1	13.73798689	1.697791E-011	2.847905E-012	0	0.000000E+000
1	13.73832345	2.847905E-012	1.697791E-011	1	0.000000E+000
1	13.73835576	1.697791E-011	2.847905E-012	0	0.000000E+000
1	13.73850526	2.847905E-012	1.697791E-011	1	0.000000E+000
1	13.73852497	1.697791E-011	2.847905E-012	0	0.000000E+000
1	13.73907146	2.847905E-012	1.697791E-011	1	0.000000E+000
1	13.73936197	1.697791E-011	2.847905E-012	0	0.000000E+000
1	13.73943952	2.847905E-012	1.697791E-011	1	0.000000E+000
1	13.73955090	1.697791E-011	2.847905E-012	0	0.000000E+000
1	13.74004500	2.847905E-012	1.697791E-011	1	0.000000E+000
1	13.74018613	1.697791E-011	2.847905E-012	0	0.000000E+000
1	13.74108577	2.847905E-012	1.697791E-011	1	0.000000E+000
1	13.74112194	1.697791E-011	2.847905E-012	0	0.000000E+000
1	13.74118156	2.847905E-012	1.697791E-011	1	0.000000E+000
1	13.74124255	1.697791E-011	2.847905E-012	0	0.000000E+000
1	13.74190602	2.847905E-012	1.697791E-011	1	0.000000E+000
1	13.74208376	1.697791E-011	2.847905E-012	0	0.000000E+000
1	13.74462624	2.847905E-012	1.697791E-011	1	0.000000E+000
1	13.74478133	1.697791E-011	2.847905E-012	0	0.000000E+000
1	13.74489986	2.847905E-012	1.697791E-011	1	0.000000E+000
1	13.74502236	1.697791E-011	2.847905E-012	0	0.000000E+000
1	13.74531366	2.847905E-012	1.697791E-011	1	0.000000E+000
1	13.74533210	1.697791E-011	2.847905E-012	0	0.000000E+000
1	13.74541527	2.847905E-012	1.697791E-011	1	0.000000E+000
1	13.74569266	1.697791E-011	2.847905E-012	0	0.000000E+000
1	13.74740366	2.847905E-012	1.697791E-011	1	0.000000E+000
1	13.74748886	1.697791E-011	2.847905E-012	0	0.000000E+000
1	13.74830080	2.847905E-012	1.697791E-011	1	0.000000E+000
1	13.74909605	1.697791E-011	2.847905E-012	0	0.000000E+000
1	13.75001262	2.847905E-012	1.697791E-011	1	0.000000E+000
1	13.75013867	1.697791E-011	2.847905E-012	0	0.000000E+000
1	13.75071829	2.847905E-012	1.697791E-011	1	0.000000E+000
1	13.75077521	1.697791E-011	2.847905E-012	0	0.000000E+000
1	13.75171831	2.847905E-012	1.697791E-011	1	0.000000E+000
1	13.75196596	1.697791E-011	2.847905E-012	0	0.000000E+000
1	13.75292405	2.847905E-012	1.697791E-011	1	0.000000E+000
1	13.75301746	1.697791E-011	2.847905E-012	0	0.000000E+000
1	13.75313807	2.847905E-012	1.697791E-011	1	0.000000E+000
1	13.75345242	1.697791E-011	2.847905E-012	0	0.000000E+000
1	13.75351972	2.847905E-012	1.697791E-011	1	0.000000E+000
1	13.75389574	1.697791E-011	2.847905E-012	0	0.000000E+000
1	13.75657619	2.847905E-012	1.697791E-011	1	0.000000E+000
1	13.75676020	1.697791E-011	2.847905E-012	0	0.000000E+000
1	13.75689003	2.847905E-012	1.697791E-011	1	0.000000E+000
1	13.75692888	1.697791E-011	2.847905E-012	0	0.000000E+000
1	13.75859492	2.847905E-012	1.697791E-011	1	0.000000E+000
1	13.75929877	1.697791E-011	2.847905E-012	0	0.000000E+000
1	13.76011834	2.847905E-012	1.697791E-011	1	0.000000E+000
1	13.76017844	1.697791E-011	2.847905E-012	0	0.000000E+000
1	13.76019596	2.847905E-012	1.697791E-011	1	0.000000E+000
1	13.76026168	1.697791E-011	2.847905E-012	0	0.000000E+000
1	13.76074325	2.847905E-012	1.697791E-011	1	0.000000E+000
1	13.76092547	1.697791E-011	2.847905E-012	0	0.000000E+000
1	13.76257334	2.847905E-012	1.697791E-011	1	0.000000E+000
1	13.76259674	1.697791E-011	2.847905E-012	0	0.000000E+000
1	13.76291179	2.847905E-012	1.697791E-011	1	0.000000E+000
1	13.76291626	1.697791E-011	2.847905E-012	0	0.000000E+000
1	13.76405911	2.847905E-012	1.697791E-011	1	0.000000E+000
1	13.76406861	1.697791E-011	2.847905E-012	0	0.000000E+000
1	13.76486246	2.847905E-012	1.697791E-011	1	0.000000E+000
1	13.76491532	1.697791E-011	2.847905E-012	0	0.000000E+000
1	13.76538955	2.847905E-012	1.697791E-011	1	0.000000E+000
1	13.76566847	1.697791E-011	2.847905E-012	0	0.000000E+000
1	13.76577568	2.847905E-012	1.697791E-011	1	0.000000E+000
1	13.76626070	1.697791E-011	2.847905E-012	0	0.000000E+000
1	13.76678022	2.847905E-012	1.697791E-011	1	0.000000E+000
1	13.76679858	1.697791E-011	2.847905E-012	0	0.000000E+000
1	13.76826065	2.847905E-012	1.697791E-011	1	0.000000E+000
1	13.76852384	1.697791E-011	2.847905E-012	0	0.000000E+000
1	13.77004123	2.847905E-012	1.697791E-011	1	0.000000E+000
1	13.77010700	1.697791E-011	2.847905E-012	0	0.000000E+000
1	13.77018012	2.847905E-012	1.697791E-011	1	0.000000E+000
1	13.77050674	1.697791E-011	2.847905E-012	0	0.000000E+000
1	13.77143160	2.847905E-012	1.697791E-011	1	0.000000E+000
1	13.77162915	1.697791E-011	2.847905E-012	0	0.000000E+000
1	13.77210258	2.847905E-012	1.697791E-011	1	0.000000E+000
1	13.77219213	1.697791E-011	2.847905E-012	0	0.000000E+000
1	13.77255692	2.847905E-012	1.697791E-011	1	0.000000E+000
1	13.77312131	1.697791E-011	2.847905E-012	0	0.000000E+000
1	13.77346234	2.847905E-012	1.697791E-011	1	0.000000E+000
1	13.77354478	1.697791E-011	2.847905E-012	0	0.000000E+000
1	13.77602458	2.847905E-012	1.697791E-011	1	0.000000E+000
1	13.77629454	1.697791E-011	2.847905E-012	0	0.000000E+000
1	13.77725803	2.847905E-012	1.697791E-011	1	0.000000E+000
1	13.77757703	1.697791E-011	2.847905E-012	0	0.000000E+000
1	13.77798552	2.847905E-012	1.697791E-011	1	0.000000E+000
1	13.77813415	1.697791E-011	2.847905E-012	0	0.000000E+000
1	13.77822988	2.847905E-012	1.697791E-011	1	0.000000E+000
1	13.77835063	1.697791E-011	2.847905E-012	0	0.000000E+000
1	13.77922741	2.847905E-012	1.697791E-011	1	0.000000E+000
1	13.77949300	1.697791E-011	2.847905E-012	0	0.000000E+000
1	13.78010649	2.847905E-012	1.697791E-011	1	0.000000E+000
1	13.78015336	1.697791E-011	2.847905E-012	0	0.000000E+000
1	13.78155657	2.847905E-012	1.697791E-011	1	0.000000E+000
1	13.78164671	1.697791E-011	2.847905E-012	0	0.000000E+000
1	13.78363357	2.847905E-012	1.697791E-011	1	0.000000E+000
1	13.78377854	1.697791E-011	2.847905E-012	0	0.000000E+000
1	13.78411899	2.847905E-012	1.697791E-011	1	0.000000E+000
1	13.78420920	1.697791E-011	2.847905E-012	0	0.000000E+000
1	13.78434184	2.847905E-012	1.697791E-011	1	0.000000E+000
1	13.78465219	1.697791E-011	2.847905E-012	0	0.000000E+000
1	13.78594527	2.847905E-012	1.697791E-011	1	0.000000E+000
1	13.78597922	1.697791E-011	2.847905E-012	0	0.000000E+000
1	13.78641099	2.847905E-012	1.697791E-011	1	0.000000E+000
1	13.78656664	1.697791E-011	2.847905E-012	0	0.000000E+000
1	13.78660331	2.847905E-012	1.697791E-011	1	0.000000E+000
1	13.78685367	1.697791E-011	2.847905E-012	0	0.000000E+000
1	13.78908579	2.847905E-012	1.697791E-011	1	0.000000E+000
1	13.78933763	1.697791E-011	2.847905E-012	0	0.000000E+000
1	13.78951658	2.847905E-012	1.697791E-011	1	0.000000E+000
1	13.78952200	1.697791E-011	2.847905E-012	0	0.000000E+000
1	13.78981919	2.847905E-012	1.697791E-011	1	0.000000E+000
1	13.78987583	1.697791E-011	2.847905E-012	0	0.000000E+000
1	13.78990969	2.847905E-012	1.697791E-011	1	0.000000E+000
1	13.79011088	1.697791E-011	2.847905E-012	0	0.000000E+000
1	13.79032885	2.847905E-012	1.697791E-011	1	0.000000E+000
1	13.79035451	1.697791E-011	2.847905E-012	0	0.000000E+000
1	13.79081653	2.847905E-012	1.697791E-011	1	0.000000E+000
1	13.79101689	1.697791E-011	2.847905E-012	0	0.000000E+000
1	13.79151201	2.847905E-012	1.697791E-011	1	0.000000E+000
1	13.79167707	1.697791E-011	2.847905E-012	0	0.000000E+000
1	13.79170019	2.847905E-012	1.697791E-011	1	0.000000E+000
1	13.79230248	1.697791E-011	2.847905E-012	0	0.000000E+000
1	13.79261229	2.847905E-012	1.697791E-011	1	0.000000E+000
1	13.79270444	1.697791E-011	2.847905E-012	0	0.000000E+000
1	13.79301417	2.847905E-012	1.697791E-011	1	0.000000E+000
1	13.79304648	1.697791E-011	2.847905E-012	0	0.000000E+000
1	13.79311001	2.847905E-012	1.697791E-011	1	0.000000E+000
1	13.79337067	1.697791E-011	2.847905E-012	0	0.000000E+000
1	13.79453025	2.847905E-012	1.697791E-011	1	0.000000E+000
1	13.79471038	1.697791E-011	2.847905E-012	0	0.000000E+000
1	13.79491527	2.847905E-012	1.697791E-011	1	0.000000E+000
1	13.79493509	1.697791E-011	2.847905E-012	0	0.000000E+000
1	13.79505936	2.847905E-012	1.697791E-011	1	0.000000E+000
1	13.79520458	1.697791E-011	2.847905E-012	0	0.000000E+000
1	13.79575503	2.847905E-012	1.697791E-011	1	0.000000E+000
1	13.79591764	1.697791E-011	2.847905E-012	0	0.000000E+000
1	13.79655722	2.847905E-012	1.697791E-011	1	0.000000E+000
1	13.79660915	1.697791E-011	2.847905E-012	0	0.000000E+000
1	13.79674546	2.847905E-012	1.697791E-011	1	0.000000E+000
1	13.79711008	1.697791E-011	2.847905E-012	0	0.000000E+000
1	13.79739998	2.847905E-012	1.697791E-011	1	0.000000E+000
1	13.79829338	1.697791E-011	2.847905E-012	0	0.000000E+000
1	13.79870933	2.847905E-012	1.697791E-011	1	0.000000E+000
1	13.79884809	1.697791E-011	2.847905E-012	0	0.000000E+000
1	13.79890121	2.847905E-012	1.697791E-011	1	0.000000E+000
1	13.79910382	1.697791E-011	2.847905E-012	0	0.000000E+000
1	13.79914114	2.847905E-012	1.697791E-011	1	0.000000E+000
1	13.79918672	1.697791E-011	2.847905E-012	0	0.000000E+000
1	13.79920849	2.847905E-012	1.697791E-011	1	0.000000E+000
1	13.79927037	1.697791E-011	2.847905E-012	0	0.000000E+000
1	13.79941011	2.847905E-012	1.697791E-011	1	0.000000E+000
1	13.80026347	1.697791E-011	2.847905E-012	0	0.000000E+000
1	13.80140054	2.847905E-012	1.697791E-011	1	0.000000E+000
1	13.80179863	1.697791E-011	2.847905E-012	0	0.000000E+000
1	13.80183677	2.847905E-012	1.697791E-011	1	0.000000E+000
1	13.80220521	1.697791E-011	2.847905E-012	0	0.000000E+000
1	13.80266573	2.847905E-012	1.697791E-011	1	0.000000E+000
1	13.80365283	1.697791E-011	2.847905E-012	0	0.000000E+000
1	13.80406913	2.847905E-012	1.697791E-011	1	0.000000E+000
1	13.80425929	1.697791E-011	2.847905E-012	0	0.000000E+000
1	13.80459067	2.847905E-012	1.697791E-011	1	0.000000E+000
1	13.80462663	1.697791E-011	2.847905E-012	0	0.000000E+000
1	13.80594426	2.847905E-012	1.697791E-011	1	0.000000E+000
1	13.80595396	1.697791E-011	2.847905E-012	0	0.000000E+000
1	17.28110394	2.675029E-012	1.680503E-011	1	0.000000E+000
1	17.28110400	1.680503E-011	2.675029E-012	0	0.000000E+000
1	17.28110498	2.675029E-012	1.680503E-011	1	0.000000E+000
1	17.28116063	1.680503E-011	2.675029E-012	0	0.000000E+000
1	17.28221233	2.675029E-012	1.680503E-011	1	0.000000E+000
1	17.28226383	1.680503E-011	2.675029E-012	0	0.000000E+000
1	17.28265684	2.675029E-012	1.680503E-011	1	0.000000E+000
1	17.28272390	1.680503E-011	2.675029E-012	0	0.000000E+000
1	17.28333897	2.675029E-012	1.680503E-011	1	0.000000E+000
1	17.28339785	1.680503E-011	2.675029E-012	0	0.000000E+000
1	17.28388032	2.675029E-012	1.680503E-011	1	0.000000E+000
1	17.28402306	1.680503E-011	2.675029E-012	0	0.000000E+000
1	17.28548454	2.675029E-012	1.680503E-011	1	0.000000E+000
1	17.28556440	1.680503E-011	2.675029E-012	0	0.000000E+000
1	17.28686065	2.675029E-012	1.680503E-011	1	0.000000E+000
1	17.28692986	1.680503E-011	2.675029E-012	0	0.000000E+000
1	17.28836358	2.675029E-012	1.680503E-011	1	0.000000E+000
1	17.28860846	1.680503E-011	2.675029E-012	0	0.000000E+000
1	17.28889471	2.675029E-012	1.680503E-011	1	0.000000E+000
1	17.28894065	1.680503E-011	2.675029E-012	0	0.000000E+000
1	17.28989178	2.675029E-012	1.680503E-011	1	0.000000E+000
1	17.29014708	1.680503E-011	2.675029E-012	0	0.000000E+000
1	17.29046656	2.675029E-012	1.680503E-011	1	0.000000E+000
1	17.29125502	1.680503E-011	2.675029E-012	0	0.000000E+000
1	17.29220936	2.675029E-012	1.680503E-011	1	0.000000E+000
1	17.29234008	1.680503E-011	2.675029E-012	0	0.000000E+000
1	17.29459832	2.675029E-012	1.680503E-011	1	0.000000E+000
1	17.29485390	1.680503E-011	2.675029E-012	0	0.000000E+000
1	17.29557102	2.675029E-012	1.680503E-011	1	0.000000E+000
1	17.29610014	1.680503E-011	2.675029E-012	0	0.000000E+000
1	17.29615629	2.675029E-012	1.680503E-011	1	0.000000E+000
1	17.29624499	1.680503E-011	2.675029E-012	0	0.000000E+000
1	17.29647489	2.675029E-012	1.680503E-011	1	0.000000E+000
1	17.29698097	1.680503E-011	2.675029E-012	0	0.000000E+000
1	17.29716882	2.675029E-012	1.680503E-011	1	0.000000E+000
1	17.29756247	1.680503E-011	2.675029E-012	0	0.000000E+000
1	17.29869493	2.675029E-012	1.680503E-011	1	0.000000E+000
1	17.29904951	1.680503E-011	2.675029E-012	0	0.000000E+000
1	17.30026756	2.675029E-012	1.680503E-011	1	0.000000E+000
1	17.30037579	1.680503E-011	2.675029E-012	0	0.000000E+000
1	17.30152591	2.675029E-012	1.680503E-011	1	0.000000E+000
1	17.30164854	1.680503E-011	2.675029E-012	0	0.000000E+000
1	17.30169271	2.675029E-012	1.680503E-011	1	0.000000E+000
1	17.30218613	1.680503E-011	2.675029E-012	0	0.000000E+000
1	17.30303962	2.675029E-012	1.680503E-011	1	0.000000E+000
1	17.30304952	1.680503E-011	2.675029E-012	0	0.000000E+000
1	17.30309963	2.675029E-012	1.680503E-011	1	0.000000E+000
1	17.30328607	1.680503E-011	2.675029E-012	0	0.000000E+000
1	17.30539399	2.675029E-012	1.680503E-011	1	0.000000E+000
1	17.30559208	1.680503E-011	2.675029E-012	0	0.000000E+000
1	17.31093072	2.675029E-012	1.680503E-011	1	0.000000E+000
1	17.31126881	1.680503E-011	2.675029E-012	0	0.000000E+000
1	17.31198545	2.675029E-012	1.680503E-011	1	0.000000E+000
1	17.31207105	1.680503E-011	2.675029E-012	0	0.000000E+000
1	17.31224675	2.675029E-012	1.680503E-011	1	0.000000E+000
1	17.31227530	1.680503E-011	2.675029E-012	0	0.000000E+000
1	17.31266620	2.675029E-012	1.680503E-011	1	0.000000E+000
1	17.31271059	1.680503E-011	2.675029E-012	0	0.000000E+000
1	17.31353742	2.675029E-012	1.680503E-011	1	0.000000E+000
1	17.31395220	1.680503E-011	2.675029E-012	0	0.000000E+000
1	17.31432244	2.675029E-012	1.680503E-011	1	0.000000E+000
1	17.31443414	1.680503E-011	2.675029E-012	0	0.000000E+000
1	17.31475934	2.675029E-012	1.680503E-011	1	0.000000E+000
1	17.31523237	1.680503E-011	2.675029E-012	0	0.000000E+000
1	17.31575506	2.675029E-012	1.680503E-011	1	0.000000E+000
1	17.31586365	1.680503E-011	2.675029E-012	0	0.000000E+000
1	17.31669577	2.675029E-012	1.680503E-011	1	0.000000E+000
1	17.31674915	1.680503E-011	2.675029E-012	0	0.000000E+000
1	17.31925718	2.675029E-012	1.680503E-011	1	0.000000E+000
1	17.31945721	1.680503E-011	2.675029E-012	0	0.000000E+000
1	17.31952496	2.675029E-012	1.680503E-011	1	0.000000E+000
1	17.31956798	1.680503E-011	2.675029E-012	0	0.000000E+000
1	17.32110442	2.675029E-012	1.680503E-011	1	0.000000E+000
1	17.32121674	1.680503E-011	2.675029E-012	0	0.000000E+000
1	17.94797594	2.595876E-012	1.672588E-011	1	0.000000E+000
1	17.94797600	1.672588E-011	2.595876E-012	0	0.000000E+000
1	17.94797844	2.595876E-012	1.672588E-011	1	0.000000E+000
1	17.94801511	1.672588E-011	2.595876E-012	0	0.000000E+000
1	17.94894438	2.595876E-012	1.672588E-011	1	0.000000E+000
1	17.94986163	1.672588E-011	2.595876E-012	0	0.000000E+000
1	17.94993598	2.595876E-012	1.672588E-011	1	0.000000E+000
1	17.95001547	1.672588E-011	2.595876E-012	0	0.000000E+000
1	17.95084617	2.595876E-012	1.672588E-011	1	0.000000E+000
1	17.95090008	1.672588E-011	2.595876E-012	0	0.000000E+000
1	17.95096603	2.595876E-012	1.672588E-011	1	0.000000E+000
1	17.95100995	1.672588E-011	2.595876E-012	0	0.000000E+000
1	17.95160803	2.595876E-012	1.672588E-011	1	0.000000E+000
1	17.95192186	1.672588E-011	2.595876E-012	0	0.000000E+000
1	17.95380285	2.595876E-012	1.672588E-011	1	0.000000E+000
1	17.95389751	1.672588E-011	2.595876E-012	0	0.000000E+000
1	17.95563158	2.595876E-012	1.672588E-011	1	0.000000E+000
1	17.95578936	1.672588E-011	2.595876E-012	0	0.000000E+000
1	17.95661994	2.595876E-012	1.672588E-011	1	0.000000E+000
1	17.95717979	1.672588E-011	2.595876E-012	0	0.000000E+000
1	17.95722479	2.595876E-012	1.672588E-011	1	0.000000E+000
1	17.95722989	1.672588E-011	2.595876E-012	0	0.000000E+000
1	17.95802510	2.595876E-012	1.672588E-011	1	0.000000E+000
1	17.95841177	1.672588E-011	2.595876E-012	0	0.000000E+000
1	17.95853854	2.595876E-012	1.672588E-011	1	0.000000E+000
1	17.95867599	1.672588E-011	2.595876E-012	0	0.000000E+000
1	17.95945955	2.595876E-012	1.672588E-011	1	0.000000E+000
1	17.95953844	1.672588E-011	2.595876E-012	0	0.000000E+000
1	17.96120736	2.595876E-012	1.672588E-011	1	0.000000E+000
1	17.96127180	1.672588E-011	2.595876E-012	0	0.000000E+000
1	17.96164223	2.595876E-012	1.672588E-011	1	0.000000E+000
1	17.96168438	1.672588E-011	2.595876E-012	0	0.000000E+000
1	17.96337981	2.595876E-012	1.672588E-011	1	0.000000E+000
1	17.96353431	1.672588E-011	2.595876E-012	0	0.000000E+000
1	17.96449324	2.595876E-012	1.672588E-011	1	0.000000E+000
1	17.96454577	1.672588E-011	2.595876E-012	0	0.000000E+000
1	17.96577857	2.595876E-012	1.672588E-011	1	0.000000E+000
1	17.96580179	1.672588E-011	2.595876E-012	0	0.000000E+000
1	17.96633060	2.595876E-012	1.672588E-011	1	0.000000E+000
1	17.96640152	1.672588E-011	2.595876E-012	0	0.000000E+000
1	17.96728453	2.595876E-012	1.672588E-011	1	0.000000E+000
1	17.96755882	1.672588E-011	2.595876E-012	0	0.000000E+000
1	17.96780083	2.595876E-012	1.672588E-011	1	0.000000E+000
1	17.96806997	1.672588E-011	2.595876E-012	0	0.000000E+000
1	17.96816799	2.595876E-012	1.672588E-011	1	0.000000E+000
1	17.96817323	1.672588E-011	2.595876E-012	0	0.000000E+000
1	17.96967277	2.595876E-012	1.672588E-011	1	0.000000E+000
1	17.96994393	1.672588E-011	2.595876E-012	0	0.000000E+000
1	17.97172342	2.595876E-012	1.672588E-011	1	0.000000E+000
1	17.97194392	1.672588E-011	2.595876E-012	0	0.000000E+000
1	17.97264222	2.595876E-012	1.672588E-011	1	0.000000E+000
1	17.97274826	1.672588E-011	2.595876E-012	0	0.000000E+000
1	17.97280781	2.595876E-012	1.672588E-011	1	0.000000E+000
1	17.97346803	1.672588E-011	2.595876E-012	0	0.000000E+000
1	17.97400859	2.595876E-012	1.672588E-011	1	0.000000E+000
1	17.97448967	1.672588E-011	2.595876E-012	0	0.000000E+000
1	17.97559858	2.595876E-012	1.672588E-011	1	0.000000E+000
1	17.97576020	1.672588E-011	2.595876E-012	0	0.000000E+000
1	17.97639300	2.595876E-012	1.672588E-011	1	0.000000E+000
1	17.97685672	1.672588E-011	2.595876E-012	0	0.000000E+000
1	17.97693105	2.595876E-012	1.672588E-011	1	0.000000E+000
1	17.97695569	1.672588E-011	2.595876E-012	0	0.000000E+000
1	17.97751627	2.595876E-012	1.672588E-011	1	0.000000E+000
1	17.97778054	1.672588E-011	2.595876E-012	0	0.000000E+000
1	17.97807947	2.595876E-012	1.672588E-011	1	0.000000E+000
1	17.97834859	1.672588E-011	2.595876E-012	0	0.000000E+000
1	17.97848423	2.595876E-012	1.672588E-011	1	0.000000E+000
1	17.97853222	1.672588E-011	2.595876E-012	0	0.000000E+000
1	17.98020868	2.595876E-012	1.672588E-011	1	0.000000E+000
1	17.98030066	1.672588E-011	2.595876E-012	0	0.000000E+000
1	17.98099328	2.595876E-012	1.672588E-011	1	0.000000E+000
1	17.98104429	1.672588E-011	2.595876E-012	0	0.000000E+000
1	17.98108731	2.595876E-012	1.672588E-011	1	0.000000E+000
1	17.98112877	1.672588E-011	2.595876E-012	0	0.000000E+000
1	17.98143102	2.595876E-012	1.672588E-011	1	0.000000E+000
1	17.98196693	1.672588E-011	2.595876E-012	0	0.000000E+000
1	17.98199975	2.595876E-012	1.672588E-011	1	0.000000E+000
1	17.98259249	1.672588E-011	2.595876E-012	0	0.000000E+000
1	17.98269586	2.595876E-012	1.672588E-011	1	0.000000E+000
1	17.98274274	1.672588E-011	2.595876E-012	0	0.000000E+000
1	17.98393580	2.595876E-012	1.672588E-011	1	0.000000E+000
1	17.98428544	1.672588E-011	2.595876E-012	0	0.000000E+000
1	17.98548132	2.595876E-012	1.672588E-011	1	0.000000E+000
1	17.98555980	1.672588E-011	2.595876E-012	0	0.000000E+000
1	17.98763723	2.595876E-012	1.672588E-011	1	0.000000E+000
1	17.98773485	1.672588E-011	2.595876E-012	0	0.000000E+000
1	17.98791954	2.595876E-012	1.672588E-011	1	0.000000E+000
1	17.98826417	1.672588E-011	2.595876E-012	0	0.000000E+000
1	17.98847825	2.595876E-012	1.672588E-011	1	0.000000E+000
1	17.98850495	1.672588E-011	2.595876E-012	0	0.000000E+000
1	17.98887645	2.595876E-012	1.672588E-011	1	0.000000E+000
1	17.98916021	1.672588E-011	2.595876E-012	0	0.000000E+000
1	23.77333041	2.527542E-012	1.665754E-011	1	0.000000E+000
1	23.77385146	1.665754E-011	2.527542E-012	0	0.000000E+000
1	23.77492011	2.527542E-012	1.665754E-011	1	0.000000E+000
1	23.77496661	1.665754E-011	2.527542E-012	0	0.000000E+000
1	23.77510415	2.527542E-012	1.665754E-011	1	0.000000E+000
1	23.77523770	1.665754E-011	2.527542E-012	0	0.000000E+000
1	23.77611491	2.527542E-012	1.665754E-011	1	0.000000E+000
1	23.77618482	1.665754E-011	2.527542E-012	0	0.000000E+000
1	23.77661005	2.527542E-012	1.665754E-011	1	0.000000E+000
1	23.77716771	1.665754E-011	2.527542E-012	0	0.000000E+000
1	23.77907711	2.527542E-012	1.665754E-011	1	0.000000E+000
1	23.77911682	1.665754E-011	2.527542E-012	0	0.000000E+000
1	23.77960689	2.527542E-012	1.665754E-011	1	0.000000E+000
1	23.77963481	1.665754E-011	2.527542E-012	0	0.000000E+000
1	23.77974958	2.527542E-012	1.665754E-011	1	0.000000E+000
1	23.78005844	1.665754E-011	2.527542E-012	0	0.000000E+000
1	23.78072451	2.527542E-012	1.665754E-011	1	0.000000E+000
1	23.78077788	1.665754E-011	2.527542E-012	0	0.000000E+000
1	23.78237320	2.527542E-012	1.665754E-011	1	0.000000E+000
1	23.78257082	1.665754E-011	2.527542E-012	0	0.000000E+000
1	23.78366889	2.527542E-012	1.665754E-011	1	0.000000E+000
1	23.78371047	1.665754E-011	2.527542E-012	0	0.000000E+000
1	23.78375342	2.527542E-012	1.665754E-011	1	0.000000E+000
1	23.78393448	1.665754E-011	2.527542E-012	0	0.000000E+000
1	23.78450491	2.527542E-012	1.665754E-011	1	0.000000E+000
1	23.78502658	1.665754E-011	2.527542E-012	0	0.000000E+000
1	23.78505845	2.527542E-012	1.665754E-011	1	0.000000E+000
1	23.78515096	1.665754E-011	2.527542E-012	0	0.000000E+000
1	23.78560463	2.527542E-012	1.665754E-011	1	0.000000E+000
1	23.78569973	1.665754E-011	2.527542E-012	0	0.000000E+000
1	23.78581195	2.527542E-012	1.665754E-011	1	0.000000E+000
1	23.78676218	1.665754E-011	2.527542E-012	0	0.000000E+000
1	23.78799945	2.527542E-012	1.665754E-011	1	0.000000E+000
1	23.78805123	1.665754E-011	2.527542E-012	0	0.000000E+000
1	23.78832378	2.527542E-012	1.665754E-011	1	0.000000E+000
1	23.78851641	1.665754E-011	2.527542E-012	0	0.000000E+000
1	23.78960275	2.527542E-012	1.665754E-011	1	0.000000E+000
1	23.79004895	1.665754E-011	2.527542E-012	0	0.000000E+000
1	23.79021935	2.527542E-012	1.665754E-011	1	0.000000E+000
1	23.79036830	1.665754E-011	2.527542E-012	0	0.000000E+000
1	23.79055603	2.527542E-012	1.665754E-011	1	0.000000E+000
1	23.79062939	1.665754E-011	2.527542E-012	0	0.000000E+000
1	23.79126745	2.527542E-012	1.665754E-011	1	0.000000E+000
1	23.79131685	1.665754E-011	2.527542E-012	0	0.000000E+000
1	23.79145922	2.527542E-012	1.665754E-011	1	0.000000E+000
1	23.79158837	1.665754E-011	2.527542E-012	0	0.000000E+000
1	23.79190262	2.527542E-012	1.665754E-011	1	0.000000E+000
1	23.79203881	1.665754E-011	2.527542E-012	0	0.000000E+000
1	23.79221600	2.527542E-012	1.665754E-011	1	0.000000E+000
1	23.79236622	1.665754E-011	2.527542E-012	0	0.000000E+000
1	23.79278023	2.527542E-012	1.665754E-011	1	0.000000E+000
1	23.79317777	1.665754E-011	2.527542E-012	0	0.000000E+000
1	23.79401217	2.527542E-012	1.665754E-011	1	0.000000E+000
1	23.79436825	1.665754E-011	2.527542E-012	0	0.000000E+000
1	23.79484720	2.527542E-012	1.665754E-011	1	0.000000E+000
1	23.79514537	1.665754E-011	2.527542E-012	0	0.000000E+000
1	23.79712659	2.527542E-012	1.665754E-011	1	0.000000E+000
1	23.79745312	1.665754E-011	2.527542E-012	0	0.000000E+000
1	23.79752090	2.527542E-012	1.665754E-011	1	0.000000E+000
1	23.79760054	1.665754E-011	2.527542E-012	0	0.000000E+000
1	23.79841656	2.527542E-012	1.665754E-011	1	0.000000E+000
1	23.79844527	1.665754E-011	2.527542E-012	0	0.000000E+000
1	23.79880073	2.527542E-012	1.665754E-011	1	0.000000E+000
1	23.79892258	1.665754E-011	2.527542E-012	0	0.000000E+000
1	23.80052881	2.527542E-012	1.665754E-011	1	0.000000E+000
1	23.80095062	1.665754E-011	2.527542E-012	0	0.000000E+000
1	23.80162275	2.527542E-012	1.665754E-011	1	0.000000E+000
1	23.80174843	1.665754E-011	2.527542E-012	0	0.000000E+000
1	23.80271294	2.527542E-012	1.665754E-011	1	0.000000E+000
1	23.80277279	1.665754E-011	2.527542E-012	0	0.000000E+000
1	23.80338884	2.527542E-012	1.665754E-011	1	0.000000E+000
1	23.80359143	1.665754E-011	2.527542E-012	0	0.000000E+000
1	23.80373976	2.527542E-012	1.665754E-011	1	0.000000E+000
1	23.80385689	1.665754E-011	2.527542E-012	0	0.000000E+000
1	23.80428359	2.527542E-012	1.665754E-011	1	0.000000E+000
1	23.80435660	1.665754E-011	2.527542E-012	0	0.000000E+000
1	23.80536237	2.527542E-012	1.665754E-011	1	0.000000E+000
1	23.80541555	1.665754E-011	2.527542E-012	0	0.000000E+000
1	23.80559627	2.527542E-012	1.665754E-011	1	0.000000E+000
1	23.80607923	1.665754E-011	2.527542E-012	0	0.000000E+000
1	23.80649338	2.527542E-012	1.665754E-011	1	0.000000E+000
1	23.80670384	1.665754E-011	2.527542E-012	0	0.000000E+000
1	23.80802862	2.527542E-012	1.665754E-011	1	0.000000E+000
1	23.80825569	1.665754E-011	2.527542E-012	0	0.000000E+000
1	23.80861737	2.527542E-012	1.665754E-011	1	0.000000E+000
1	23.80897138	1.665754E-011	2.527542E-012	0	0.000000E+000
1	23.80988972	2.527542E-012	1.665754E-011	1	0.000000E+000
1	23.81018909	1.665754E-011	2.527542E-012	0	0.000000E+000
1	23.81038531	2.527542E-012	1.665754E-011	1	0.000000E+000
1	23.81043842	1.665754E-011	2.527542E-012	0	0.000000E+000
1	23.81053500	2.527542E-012	1.665754E-011	1	0.000000E+000
1	23.81058934	1.665754E-011	2.527542E-012	0	0.000000E+000
1	23.81105294	2.527542E-012	1.665754E-011	1	0.000000E+000
1	23.81115263	1.665754E-011	2.527542E-012	0	0.000000E+000
1	23.81245274	2.527542E-012	1.665754E-011	1	0.000000E+000
1	23.81254259	1.665754E-011	2.527542E-012	0	0.000000E+000
1	23.81265419	2.527542E-012	1.665754E-011	1	0.000000E+000
1	23.81281547	1.665754E-011	2.527542E-012	0	0.000000E+000
1	23.81320244	2.527542E-012	1.665754E-011	1	0.000000E+000
1	23.81326175	1.665754E-011	2.527542E-012	0	0.000000E+000
1	23.81358403	2.527542E-012	1.665754E-011	1	0.000000E+000
1	23.81364947	1.665754E-011	2.527542E-012	0	0.000000E+000
1	23.81369472	2.527542E-012	1.665754E-011	1	0.000000E+000
1	23.81377097	1.665754E-011	2.527542E-012	0	0.000000E+000
1	23.81451678	2.527542E-012	1.665754E-011	1	0.000000E+000
1	23.81456265	1.665754E-011	2.527542E-012	0	0.000000E+000
1	23.81491090	2.527542E-012	1.665754E-011	1	0.000000E+000
1	23.81495959	1.665754E-011	2.527542E-012	0	0.000000E+000
1	23.81612014	2.527542E-012	1.665754E-011	1	0.000000E+000
1	23.81684793	1.665754E-011	2.527542E-012	0	0.000000E+000
1	23.81831037	2.527542E-012	1.665754E-011	1	0.000000E+000
1	23.81872234	1.665754E-011	2.527542E-012	0	0.000000E+000
1	23.81918774	2.527542E-012	1.665754E-011	1	0.000000E+000
1	23.81944495	1.665754E-011	2.527542E-012	0	0.000000E+000
1	23.82037014	2.527542E-012	1.665754E-011	1	0.000000E+000
1	23.82044081	1.665754E-011	2.527542E-012	0	0.000000E+000
1	23.82055121	2.527542E-012	1.665754E-011	1	0.000000E+000
1	23.82084518	1.665754E-011	2.527542E-012	0	0.000000E+000
1	23.82126313	2.527542E-012	1.665754E-011	1	0.000000E+000
1	23.82137320	1.665754E-011	2.527542E-012	0	0.000000E+000
1	23.82170829	2.527542E-012	1.665754E-011	1	0.000000E+000
1	23.82172512	1.665754E-011	2.527542E-012	0	0.000000E+000
1	23.82213485	2.527542E-012	1.665754E-011	1	0.000000E+000
1	23.82233529	1.665754E-011	2.527542E-012	0	0.000000E+000
1	23.82257201	2.527542E-012	1.665754E-011	1	0.000000E+000
1	23.82287715	1.665754E-011	2.527542E-012	0	0.000000E+000
1	23.82305927	2.527542E-012	1.665754E-011	1	0.000000E+000
1	23.82329245	1.665754E-011	2.527542E-012	0	0.000000E+000
1	23.82359571	2.527542E-012	1.665754E-011	1	0.000000E+000
1	23.82393839	1.665754E-011	2.527542E-012	0	0.000000E+000
1	23.82480928	2.527542E-012	1.665754E-011	1	0.000000E+000
1	23.82487878	1.665754E-011	2.527542E-012	0	0.000000E+000
1	23.82682568	2.527542E-012	1.665754E-011	1	0.000000E+000
1	23.82691430	1.665754E-011	2.527542E-012	0	0.000000E+000
1	23.82694268	2.527542E-012	1.665754E-011	1	0.000000E+000
1	23.82712128	1.665754E-011	2.527542E-012	0	0.000000E+000
1	23.82795810	2.527542E-012	1.665754E-011	1	0.000000E+000
1	23.82818567	1.665754E-011	2.527542E-012	0	0.000000E+000
1	23.82827449	2.527542E-012	1.665754E-011	1	0.000000E+000
1	23.82838317	1.665754E-011	2.527542E-012	0	0.000000E+000
1	23.82940872	2.527542E-012	1.665754E-011	1	0.000000E+000
1	23.82983572	1.665754E-011	2.527542E-012	0	0.000000E+000
1	23.83022943	2.527542E-012	1.665754E-011	1	0.000000E+000
1	23.83055834	1.665754E-011	2.527542E-012	0	0.000000E+000
1	23.83118678	2.527542E-012	1.665754E-011	1	0.000000E+000
1	23.83146066	1.665754E-011	2.527542E-012	0	0.000000E+000
1	25.38856208	2.496286E-012	1.662629E-011	1	0.000000E+000
1	25.38856300	1.662629E-011	2.496286E-012	0	0.000000E+000
1	25.38856500	2.496286E-012	1.662629E-011	1	0.000000E+000
1	25.38878301	1.662629E-011	2.496286E-012	0	0.000000E+000
1	25.38892946	2.496286E-012	1.662629E-011	1	0.000000E+000
1	25.38912792	1.662629E-011	2.496286E-012	0	0.000000E+000
1	25.38963334	2.496286E-012	1.662629E-011	1	0.000000E+000
1	25.38965866	1.662629E-011	2.496286E-012	0	0.000000E+000
1	25.38979664	2.496286E-012	1.662629E-011	1	0.000000E+000
1	25.39009462	1.662629E-011	2.496286E-012	0	0.000000E+000
1	25.39056467	2.496286E-012	1.662629E-011	1	0.000000E+000
1	25.39060707	1.662629E-011	2.496286E-012	0	0.000000E+000
1	25.39154665	2.496286E-012	1.662629E-011	1	0.000000E+000
1	25.39170682	1.662629E-011	2.496286E-012	0	0.000000E+000
1	25.39235751	2.496286E-012	1.662629E-011	1	0.000000E+000
1	25.39245253	1.662629E-011	2.496286E-012	0	0.000000E+000
1	25.39288257	2.496286E-012	1.662629E-011	1	0.000000E+000
1	25.39308932	1.662629E-011	2.496286E-012	0	0.000000E+000
1	25.39499895	2.496286E-012	1.662629E-011	1	0.000000E+000
1	25.39526727	1.662629E-011	2.496286E-012	0	0.000000E+000
1	25.39567681	2.496286E-012	1.662629E-011	1	0.000000E+000
1	25.39589678	1.662629E-011	2.496286E-012	0	0.000000E+000
1	25.39870119	2.496286E-012	1.662629E-011	1	0.000000E+000
1	25.39910505	1.662629E-011	2.496286E-012	0	0.000000E+000
1	25.40028083	2.496286E-012	1.662629E-011	1	0.000000E+000
1	25.40035237	1.662629E-011	2.496286E-012	0	0.000000E+000
1	25.40870332	2.496286E-012	1.662629E-011	1	0.000000E+000
1	25.40898022	1.662629E-011	2.496286E-012	0	0.000000E+000
1	25.40910556	2.496286E-012	1.662629E-011	1	0.000000E+000
1	25.40914867	1.662629E-011	2.496286E-012	0	0.000000E+000
1	25.40942880	2.496286E-012	1.662629E-011	1	0.000000E+000
1	25.40954517	1.662629E-011	2.496286E-012	0	0.000000E+000
1	25.40975121	2.496286E-012	1.662629E-011	1	0.000000E+000
1	25.40993221	1.662629E-011	2.496286E-012	0	0.000000E+000
1	25.41112095	2.496286E-012	1.662629E-011	1	0.000000E+000
1	25.41138321	1.662629E-011	2.496286E-012	0	0.000000E+000
1	25.41302305	2.496286E-012	1.662629E-011	1	0.000000E+000
1	25.41327846	1.662629E-011	2.496286E-012	0	0.000000E+000
1	25.41541397	2.496286E-012	1.662629E-011	1	0.000000E+000
1	25.41544998	1.662629E-011	2.496286E-012	0	0.000000E+000
1	25.41658219	2.496286E-012	1.662629E-011	1	0.000000E+000
1	25.41666937	1.662629E-011	2.496286E-012	0	0.000000E+000
1	25.41697278	2.496286E-012	1.662629E-011	1	0.000000E+000
1	25.41719616	1.662629E-011	2.496286E-012	0	0.000000E+000
1	25.41725684	2.496286E-012	1.662629E-011	1	0.000000E+000
1	25.41736659	1.662629E-011	2.496286E-012	0	0.000000E+000
1	25.41790232	2.496286E-012	1.662629E-011	1	0.000000E+000
1	25.41793560	1.662629E-011	2.496286E-012	0	0.000000E+000
1	25.41859860	2.496286E-012	1.662629E-011	1	0.000000E+000
1	25.41866568	1.662629E-011	2.496286E-012	0	0.000000E+000
1	25.41908667	2.496286E-012	1.662629E-011	1	0.000000E+000
1	25.41927360	1.662629E-011	2.496286E-012	0	0.000000E+000
1	25.41953849	2.496286E-012	1.662629E-011	1	0.000000E+000
1	25.41973474	1.662629E-011	2.496286E-012	0	0.000000E+000
1	25.42031438	2.496286E-012	1.662629E-011	1	0.000000E+000
1	25.42035269	1.662629E-011	2.496286E-012	0	0.000000E+000
1	25.42112760	2.496286E-012	1.662629E-011	1	0.000000E+000
1	25.42124472	1.662629E-011	2.496286E-012	0	0.000000E+000
1	25.42250355	2.496286E-012	1.662629E-011	1	0.000000E+000
1	25.42256927	1.662629E-011	2.496286E-012	0	0.000000E+000
1	25.42356917	2.496286E-012	1.662629E-011	1	0.000000E+000
1	25.42372962	1.662629E-011	2.496286E-012	0	0.000000E+000
1	25.42437946	2.496286E-012	1.662629E-011	1	0.000000E+000
1	25.42470044	1.662629E-011	2.496286E-012	0	0.000000E+000
1	25.42496140	2.496286E-012	1.662629E-011	1	0.000000E+000
1	25.42532740	1.662629E-011	2.496286E-012	0	0.000000E+000
1	25.42539633	2.496286E-012	1.662629E-011	1	0.000000E+000
1	25.42560262	1.662629E-011	2.496286E-012	0	0.000000E+000
1	25.42798915	2.496286E-012	1.662629E-011	1	0.000000E+000
1	25.42835853	1.662629E-011	2.496286E-012	0	0.000000E+000
1	25.42844840	2.496286E-012	1.662629E-011	1	0.000000E+000
1	25.42862649	1.662629E-011	2.496286E-012	0	0.000000E+000
1	25.43432779	2.496286E-012	1.662629E-011	1	0.000000E+000
1	25.43439863	1.662629E-011	2.496286E-012	0	0.000000E+000
1	25.43503416	2.496286E-012	1.662629E-011	1	0.000000E+000
1	25.43519202	1.662629E-011	2.496286E-012	0	0.000000E+000
1	25.43531373	2.496286E-012	1.662629E-011	1	0.000000E+000
1	25.43545504	1.662629E-011	2.496286E-012	0	0.000000E+000
1	25.43567730	2.496286E-012	1.662629E-011	1	0.000000E+000
1	25.43578423	1.662629E-011	2.496286E-012	0	0.000000E+000
1	25.43696108	2.496286E-012	1.662629E-011	1	0.000000E+000
1	25.43707036	1.662629E-011	2.496286E-012	0	0.000000E+000
1	25.43757650	2.496286E-012	1.662629E-011	1	0.000000E+000
1	25.43794827	1.662629E-011	2.496286E-012	0	0.000000E+000
1	25.43849600	2.496286E-012	1.662629E-011	1	0.000000E+000
1	25.43853862	1.662629E-011	2.496286E-012	0	0.000000E+000
1	25.43899764	2.496286E-012	1.662629E-011	1	0.000000E+000
1	25.43998005	1.662629E-011	2.496286E-012	0	0.000000E+000
1	25.44081422	2.496286E-012	1.662629E-011	1	0.000000E+000
1	25.44084072	1.662629E-011	2.496286E-012	0	0.000000E+000
1	25.44147019	2.496286E-012	1.662629E-011	1	0.000000E+000
1	25.44150959	1.662629E-011	2.496286E-012	0	0.000000E+000
1	25.44169254	2.496286E-012	1.662629E-011	1	0.000000E+000
1	25.44182023	1.662629E-011	2.496286E-012	0	0.000000E+000
1	25.44277992	2.496286E-012	1.662629E-011	1	0.000000E+000
1	25.44292251	1.662629E-011	2.496286E-012	0	0.000000E+000
1	25.44300286	2.496286E-012	1.662629E-011	1	0.000000E+000
1	25.44305228	1.662629E-011	2.496286E-012	0	0.000000E+000
1	25.44308924	2.496286E-012	1.662629E-011	1	0.000000E+000
1	25.44331141	1.662629E-011	2.496286E-012	0	0.000000E+000
1	25.44345393	2.496286E-012	1.662629E-011	1	0.000000E+000
1	25.44359728	1.662629E-011	2.496286E-012	0	0.000000E+000
1	25.44670738	2.496286E-012	1.662629E-011	1	0.000000E+000
1	25.44676075	1.662629E-011	2.496286E-012	0	0.000000E+000
1	25.44854670	2.496286E-012	1.662629E-011	1	0.000000E+000
1	25.44855476	1.662629E-011	2.496286E-012	0	0.000000E+000
1	25.44923501	2.496286E-012	1.662629E-011	1	0.000000E+000
1	25.44958913	1.662629E-011	2.496286E-012	0	0.000000E+000
1	25.45035035	2.496286E-012	1.662629E-011	1	0.000000E+000
1	25.45041347	1.662629E-011	2.496286E-012	0	0.000000E+000
1	25.45133258	2.496286E-012	1.662629E-011	1	0.000000E+000
1	25.45177191	1.662629E-011	2.496286E-012	0	0.000000E+000
1	25.45189255	2.496286E-012	1.662629E-011	1	0.000000E+000
1	25.45217684	1.662629E-011	2.496286E-012	0	0.000000E+000
1	25.45236167	2.496286E-012	1.662629E-011	1	0.000000E+000
1	25.45249727	1.662629E-011	2.496286E-012	0	0.000000E+000
1	25.45258050	2.496286E-012	1.662629E-011	1	0.000000E+000
1	25.45281010	1.662629E-011	2.496286E-012	0	0.000000E+000
1	25.45609295	2.496286E-012	1.662629E-011	1	0.000000E+000
1	25.45628506	1.662629E-011	2.496286E-012	0	0.000000E+000
1	25.45639372	2.496286E-012	1.662629E-011	1	0.000000E+000
1	25.45643596	1.662629E-011	2.496286E-012	0	0.000000E+000
1	25.45954117	2.496286E-012	1.662629E-011	1	0.000000E+000
1	25.45960238	1.662629E-011	2.496286E-012	0	0.000000E+000
1	25.45978103	2.496286E-012	1.662629E-011	1	0.000000E+000
1	25.45998222	1.662629E-011	2.496286E-012	0	0.000000E+000
1	25.46199933	2.496286E-012	1.662629E-011	1	0.000000E+000
1	25.46221610	1.662629E-011	2.496286E-012	0	0.000000E+000
1	25.46315942	2.496286E-012	1.662629E-011	1	0.000000E+000
1	25.46329681	1.662629E-011	2.496286E-012	0	0.000000E+000
1	25.46393800	2.496286E-012	1.662629E-011	1	0.000000E+000
1	25.46396933	1.662629E-011	2.496286E-012	0	0.000000E+000
1	25.46438918	2.496286E-012	1.662629E-011	1	0.000000E+000
1	25.46515793	1.662629E-011	2.496286E-012	0	0.000000E+000
1	25.46518228	2.496286E-012	1.662629E-011	1	0.000000E+000
1	25.46552231	1.662629E-011	2.496286E-012	0	0.000000E+000
1	25.46558080	2.496286E-012	1.662629E-011	1	0.000000E+000
1	25.46584220	1.662629E-011	2.496286E-012	0	0.000000E+000
1	25.46602664	2.496286E-012	1.662629E-011	1	0.000000E+000
1	25.46616992	1.662629E-011	2.496286E-012	0	0.000000E+000
1	25.46715100	2.496286E-012	1.662629E-011	1	0.000000E+000
1	25.46720407	1.662629E-011	2.496286E-012	0	0.000000E+000
1	25.46749965	2.496286E-012	1.662629E-011	1	0.000000E+000
1	25.46750950	1.662629E-011	2.496286E-012	0	0.000000E+000
1	25.46781674	2.496286E-012	1.662629E-011	1	0.000000E+000
1	25.46803288	1.662629E-011	2.496286E-012	0	0.000000E+000
1	25.46877547	2.496286E-012	1.662629E-011	1	0.000000E+000
1	25.46891372	1.662629E-011	2.496286E-012	0	0.000000E+000
1	25.47026522	2.496286E-012	1.662629E-011	1	0.000000E+000
1	25.47048713	1.662629E-011	2.496286E-012	0	0.000000E+000
1	25.47122859	2.496286E-012	1.662629E-011	1	0.000000E+000
1	25.47162789	1.662629E-011	2.496286E-012	0	0.000000E+000
1	25.47188023	2.496286E-012	1.662629E-011	1	0.000000E+000
1	25.47195173	1.662629E-011	2.496286E-012	0	0.000000E+000
1	25.47232124	2.496286E-012	1.662629E-011	1	0.000000E+000
1	25.47238429	1.662629E-011	2.496286E-012	0	0.000000E+000
1	25.47247001	2.496286E-012	1.662629E-011	1	0.000000E+000
1	25.47258037	1.662629E-011	2.496286E-012	0	0.000000E+000
1	25.47333036	2.496286E-012	1.662629E-011	1	0.000000E+000
1	25.47338752	1.662629E-011	2.496286E-012	0	0.000000E+000
1	25.47346276	2.496286E-012	1.662629E-011	1	0.000000E+000
1	25.47347974	1.662629E-011	2.496286E-012	0	0.000000E+000
1	25.47425964	2.496286E-012	1.662629E-011	1	0.000000E+000
1	25.47430663	1.662629E-011	2.496286E-012	0	0.000000E+000
1	25.47474673	2.496286E-012	1.662629E-011	1	0.000000E+000
1	25.47481028	1.662629E-011	2.496286E-012	0	0.000000E+000
1	25.47551627	2.496286E-012	1.662629E-011	1	0.000000E+000
1	25.47585677	1.662629E-011	2.496286E-012	0	0.000000E+000
1	25.47587358	2.496286E-012	1.662629E-011	1	0.000000E+000
1	25.47604952	1.662629E-011	2.496286E-012	0	0.000000E+000
1	25.47606748	2.496286E-012	1.662629E-011	1	0.000000E+000
1	25.47614304	1.662629E-011	2.496286E-012	0	0.000000E+000
1	25.47624737	2.496286E-012	1.662629E-011	1	0.000000E+000
1	25.47647738	1.662629E-011	2.496286E-012	0	0.000000E+000
1	25.47848349	2.496286E-012	1.662629E-011	1	0.000000E+000
1	25.47851911	1.662629E-011	2.496286E-012	0	0.000000E+000
1	25.48785456	2.496286E-012	1.662629E-011	1	0.000000E+000
1	25.48797013	1.662629E-011	2.496286E-012	0	0.000000E+000
1	25.48799216	2.496286E-012	1.662629E-011	1	0.000000E+000
1	25.48813027	1.662629E-011	2.496286E-012	0	0.000000E+000
1	25.48909145	2.496286E-012	1.662629E-011	1	0.000000E+000
1	25.48989620	1.662629E-011	2.496286E-012	0	0.000000E+000
1	25.49082841	2.496286E-012	1.662629E-011	1	0.000000E+000
1	25.49111901	1.662629E-011	2.496286E-012	0	0.000000E+000
1	25.49158722	2.496286E-012	1.662629E-011	1	0.000000E+000
1	25.49188011	1.662629E-011	2.496286E-012	0	0.000000E+000
1	25.49201659	2.496286E-012	1.662629E-011	1	0.000000E+000
1	25.49217861	1.662629E-011	2.496286E-012	0	0.000000E+000
1	25.49234381	2.496286E-012	1.662629E-011	1	0.000000E+000
1	25.49241190	1.662629E-011	2.496286E-012	0	0.000000E+000
1	25.49365246	2.496286E-012	1.662629E-011	1	0.000000E+000
1	25.49411875	1.662629E-011	2.496286E-012	0	0.000000E+000
1	25.49420907	2.496286E-012	1.662629E-011	1	0.000000E+000
1	25.49426542	1.662629E-011	2.496286E-012	0	0.000000E+000
1	25.49470065	2.496286E-012	1.662629E-011	1	0.000000E+000
1	25.49476134	1.662629E-011	2.496286E-012	0	0.000000E+000
1	25.49489598	2.496286E-012	1.662629E-011	1	0.000000E+000
1	25.49560458	1.662629E-011	2.496286E-012	0	0.000000E+000
1	25.50282668	2.496286E-012	1.662629E-011	1	0.000000E+000
1	25.50344421	1.662629E-011	2.496286E-012	0	0.000000E+000
1	25.50372671	2.496286E-012	1.662629E-011	1	0.000000E+000
1	25.50376979	1.662629E-011	2.496286E-012	0	0.000000E+000
1	25.50530055	2.496286E-012	1.662629E-011	1	0.000000E+000
1	25.50533608	1.662629E-011	2.496286E-012	0	0.000000E+000
1	25.50535856	2.496286E-012	1.662629E-011	1	0.000000E+000
1	25.50603862	1.662629E-011	2.496286E-012	0	0.000000E+000
1	25.50719925	2.496286E-012	1.662629E-011	1	0.000000E+000
1	25.50738439	1.662629E-011	2.496286E-012	0	0.000000E+000
1	25.51714794	2.496286E-012	1.662629E-011	1	0.000000E+000
1	25.51716937	1.662629E-011	2.496286E-012	0	0.000000E+000
1	25.51742784	2.496286E-012	1.662629E-011	1	0.000000E+000
1	25.51750983	1.662629E-011	2.496286E-012	0	0.000000E+000
1	25.51764463	2.496286E-012	1.662629E-011	1	0.000000E+000
1	25.51768001	1.662629E-011	2.496286E-012	0	0.000000E+000
1	25.51822307	2.496286E-012	1.662629E-011	1	0.000000E+000
1	25.51829970	1.662629E-011	2.496286E-012	0	0.000000E+000
1	25.52106703	2.496286E-012	1.662629E-011	1	0.000000E+000
1	25.52112171	1.662629E-011	2.496286E-012	0	0.000000E+000
1	25.52152007	2.496286E-012	1.662629E-011	1	0.000000E+000
1	25.52160293	1.662629E-011	2.496286E-012	0	0.000000E+000
1	25.52832804	2.496286E-012	1.662629E-011	1	0.000000E+000
1	25.52864319	1.662629E-011	2.496286E-012	0	0.000000E+000
1	25.53057851	2.496286E-012	1.662629E-011	1	0.000000E+000
1	25.53069428	1.662629E-011	2.496286E-012	0	0.000000E+000
1	25.53131175	2.496286E-012	1.662629E-011	1	0.000000E+000
1	25.53143147	1.662629E-011	2.496286E-012	0	0.000000E+000
1	25.53189472	2.496286E-012	1.662629E-011	1	0.000000E+000
1	25.53195632	1.662629E-011	2.496286E-012	0	0.000000E+000
1	25.53308016	2.496286E-012	1.662629E-011	1	0.000000E+000
1	25.53312123	1.662629E-011	2.496286E-012	0	0.000000E+000
1	25.53456074	2.496286E-012	1.662629E-011	1	0.000000E+000
1	25.53484066	1.662629E-011	2.496286E-012	0	0.000000E+000
1	25.53486829	2.496286E-012	1.662629E-011	1	0.000000E+000
1	25.53521147	1.662629E-011	2.496286E-012	0	0.000000E+000
1	25.53538754	2.496286E-012	1.662629E-011	1	0.000000E+000
1	25.53549366	1.662629E-011	2.496286E-012	0	0.000000E+000
1	25.53565099	2.496286E-012	1.662629E-011	1	0.000000E+000
1	25.53589564	1.662629E-011	2.496286E-012	0	0.000000E+000
1	25.53613889	2.496286E-012	1.662629E-011	1	0.000000E+000
1	25.53618729	1.662629E-011	2.496286E-012	0	0.000000E+000
1	25.53655915	2.496286E-012	1.662629E-011	1	0.000000E+000
1	25.53685664	1.662629E-011	2.496286E-012	0	0.000000E+000
1	25.53727948	2.496286E-012	1.662629E-011	1	0.000000E+000
1	25.53733447	1.662629E-011	2.496286E-012	0	0.000000E+000
1	25.53759332	2.496286E-012	1.662629E-011	1	0.000000E+000
1	25.53772275	1.662629E-011	2.496286E-012	0	0.000000E+000
1	25.53871955	2.496286E-012	1.662629E-011	1	0.000000E+000
1	25.53907147	1.662629E-011	2.496286E-012	0	0.000000E+000
1	25.54110071	2.496286E-012	1.662629E-011	1	0.000000E+000
1	25.54117678	1.662629E-011	2.496286E-012	0	0.000000E+000
1	25.54153759	2.496286E-012	1.662629E-011	1	0.000000E+000
1	25.54168640	1.662629E-011	2.496286E-012	0	0.000000E+000
1	25.54182681	2.496286E-012	1.662629E-011	1	0.000000E+000
1	25.54209515	1.662629E-011	2.496286E-012	0	0.000000E+000
1	25.54216019	2.496286E-012	1.662629E-011	1	0.000000E+000
1	25.54234153	1.662629E-011	2.496286E-012	0	0.000000E+000
1	25.54261930	2.496286E-012	1.662629E-011	1	0.000000E+000
1	25.54276471	1.662629E-011	2.496286E-012	0	0.000000E+000
1	25.54293026	2.496286E-012	1.662629E-011	1	0.000000E+000
1	25.54306993	1.662629E-011	2.496286E-012	0	0.000000E+000
1	25.54365652	2.496286E-012	1.662629E-011	1	0.000000E+000
1	25.54406888	1.662629E-011	2.496286E-012	0	0.000000E+000
1	25.54500083	2.496286E-012	1.662629E-011	1	0.000000E+000
1	25.54573914	1.662629E-011	2.496286E-012	0	0.000000E+000
1	25.54690262	2.496286E-012	1.662629E-011	1	0.000000E+000
1	25.54693894	1.662629E-011	2.496286E-012	0	0.000000E+000
1	25.54695369	2.496286E-012	1.662629E-011	1	0.000000E+000
1	25.54707065	1.662629E-011	2.496286E-012	0	0.000000E+000
1	25.54733958	2.496286E-012	1.662629E-011	1	0.000000E+000
1	25.54739385	1.662629E-011	2.496286E-012	0	0.000000E+000
1	25.54793497	2.496286E-012	1.662629E-011	1	0.000000E+000
1	25.54797006	1.662629E-011	2.496286E-012	0	0.000000E+000
1	25.55027501	2.496286E-012	1.662629E-011	1	0.000000E+000
1	25.55056069	1.662629E-011	2.496286E-012	0	0.000000E+000
1	25.55084359	2.496286E-012	1.662629E-011	1	0.000000E+000
1	25.55085364	1.662629E-011	2.496286E-012	0	0.000000E+000
1	25.55111964	2.496286E-012	1.662629E-011	1	0.000000E+000
1	25.55122036	1.662629E-011	2.496286E-012	0	0.000000E+000
1	25.55242811	2.496286E-012	1.662629E-011	1	0.000000E+000
1	25.55261512	1.662629E-011	2.496286E-012	0	0.000000E+000
1	25.55266150	2.496286E-012	1.662629E-011	1	0.000000E+000
1	25.55319834	1.662629E-011	2.496286E-012	0	0.000000E+000
1	25.55345340	2.496286E-012	1.662629E-011	1	0.000000E+000
1	25.55357041	1.662629E-011	2.496286E-012	0	0.000000E+000
1	25.55478453	2.496286E-012	1.662629E-011	1	0.000000E+000
1	25.55523889	1.662629E-011	2.496286E-012	0	0.000000E+000
1	25.55717806	2.496286E-012	1.662629E-011	1	0.000000E+000
1	25.55740679	1.662629E-011	2.496286E-012	0	0.000000E+000
1	25.55925232	2.496286E-012	1.662629E-011	1	0.000000E+000
1	25.55972769	1.662629E-011	2.496286E-012	0	0.000000E+000
1	25.56328326	2.496286E-012	1.662629E-011	1	0.000000E+000
1	25.56378943	1.662629E-011	2.496286E-012	0	0.000000E+000
1	25.56386532	2.496286E-012	1.662629E-011	1	0.000000E+000
1	25.56424239	1.662629E-011	2.496286E-012	0	0.000000E+000
1	25.56440434	2.496286E-012	1.662629E-011	1	0.000000E+000
1	25.56448576	1.662629E-011	2.496286E-012	0	0.000000E+000
1	25.56452169	2.496286E-012	1.662629E-011	1	0.000000E+000
1	25.56480302	1.662629E-011	2.496286E-012	0	0.000000E+000
1	25.56511154	2.496286E-012	1.662629E-011	1	0.000000E+000
1	25.56541305	1.662629E-011	2.496286E-012	0	0.000000E+000
1	25.56557118	2.496286E-012	1.662629E-011	1	0.000000E+000
1	25.56580263	1.662629E-011	2.496286E-012	0	0.000000E+000
1	25.56582311	2.496286E-012	1.662629E-011	1	0.000000E+000
1	25.56585273	1.662629E-011	2.496286E-012	0	0.000000E+000
1	25.67318663	2.332689E-012	1.646269E-011	1	0.000000E+000
1	25.67330114	1.646269E-011	2.332689E-012	0	0.000000E+000
1	25.67334892	2.332689E-012	1.646269E-011	1	0.000000E+000
1	25.67346278	1.646269E-011	2.332689E-012	0	0.000000E+000
1	25.67544536	2.332689E-012	1.646269E-011	1	0.000000E+000
1	25.67562341	1.646269E-011	2.332689E-012	0	0.000000E+000
1	25.67682621	2.332689E-012	1.646269E-011	1	0.000000E+000
1	25.67728783	1.646269E-011	2.332689E-012	0	0.000000E+000
1	25.67734210	2.332689E-012	1.646269E-011	1	0.000000E+000
1	25.67748229	1.646269E-011	2.332689E-012	0	0.000000E+000
1	25.67784726	2.332689E-012	1.646269E-011	1	0.000000E+000
1	25.67826684	1.646269E-011	2.332689E-012	0	0.000000E+000
1	25.67841265	2.332689E-012	1.646269E-011	1	0.000000E+000
1	25.67845977	1.646269E-011	2.332689E-012	0	0.000000E+000
1	25.67901231	2.332689E-012	1.646269E-011	1	0.000000E+000
1	25.67905085	1.646269E-011	2.332689E-012	0	0.000000E+000
1	25.67913403	2.332689E-012	1.646269E-011	1	0.000000E+000
1	25.67929329	1.646269E-011	2.332689E-012	0	0.000000E+000
1	25.68067205	2.332689E-012	1.646269E-011	1	0.000000E+000
1	25.68079680	1.646269E-011	2.332689E-012	0	0.000000E+000
1	25.68211209	2.332689E-012	1.646269E-011	1	0.000000E+000
1	25.68217208	1.646269E-011	2.332689E-012	0	0.000000E+000
1	25.68280283	2.332689E-012	1.646269E-011	1	0.000000E+000
1	25.68287645	1.646269E-011	2.332689E-012	0	0.000000E+000
1	25.68856918	2.332689E-012	1.646269E-011	1	0.000000E+000
1	25.68859015	1.646269E-011	2.332689E-012	0	0.000000E+000
1	25.69016526	2.332689E-012	1.646269E-011	1	0.000000E+000
1	25.69096923	1.646269E-011	2.332689E-012	0	0.000000E+000
1	25.71402703	2.332689E-012	1.646269E-011	1	0.000000E+000
1	25.71430962	1.646269E-011	2.332689E-012	0	0.000000E+000
1	25.71462971	2.332689E-012	1.646269E-011	1	0.000000E+000
1	25.71467191	1.646269E-011	2.332689E-012	0	0.000000E+000
1	25.71507492	2.332689E-012	1.646269E-011	1	0.000000E+000
1	25.71560052	1.646269E-011	2.332689E-012	0	0.000000E+000
1	25.71726287	2.332689E-012	1.646269E-011	1	0.000000E+000
1	25.71735063	1.646269E-011	2.332689E-012	0	0.000000E+000
1	25.71779836	2.332689E-012	1.646269E-011	1	0.000000E+000
1	25.71801269	1.646269E-011	2.332689E-012	0	0.000000E+000
1	25.72031153	2.332689E-012	1.646269E-011	1	0.000000E+000
1	25.72037716	1.646269E-011	2.332689E-012	0	0.000000E+000
1	25.72230293	2.332689E-012	1.646269E-011	1	0.000000E+000
1	25.72287248	1.646269E-011	2.332689E-012	0	0.000000E+000
1	25.72308076	2.332689E-012	1.646269E-011	1	0.000000E+000
1	25.72362574	1.646269E-011	2.332689E-012	0	0.000000E+000
1	25.72638661	2.332689E-012	1.646269E-011	1	0.000000E+000
1	25.72692715	1.646269E-011	2.332689E-012	0	0.000000E+000
1	25.72793808	2.332689E-012	1.646269E-011	1	0.000000E+000
1	25.72806704	1.646269E-011	2.332689E-012	0	0.000000E+000
1	25.72925215	2.332689E-012	1.646269E-011	1	0.000000E+000
1	25.72929199	1.646269E-011	2.332689E-012	0	0.000000E+000
1	25.72979519	2.332689E-012	1.646269E-011	1	0.000000E+000
1	25.73001336	1.646269E-011	2.332689E-012	0	0.000000E+000
1	25.73017576	2.332689E-012	1.646269E-011	1	0.000000E+000
1	25.73076996	1.646269E-011	2.332689E-012	0	0.000000E+000
1	25.73080532	2.332689E-012	1.646269E-011	1	0.000000E+000
1	25.73107229	1.646269E-011	2.332689E-012	0	0.000000E+000
1	25.73214885	2.332689E-012	1.646269E-011	1	0.000000E+000
1	25.73241929	1.646269E-011	2.332689E-012	0	0.000000E+000
1	25.73267969	2.332689E-012	1.646269E-011	1	0.000000E+000
1	25.73279048	1.646269E-011	2.332689E-012	0	0.000000E+000
1	25.73542012	2.332689E-012	1.646269E-011	1	0.000000E+000
1	25.73547599	1.646269E-011	2.332689E-012	0	0.000000E+000
1	25.73634632	2.332689E-012	1.646269E-011	1	0.000000E+000
1	25.73643842	1.646269E-011	2.332689E-012	0	0.000000E+000
1	25.73656320	2.332689E-012	1.646269E-011	1	0.000000E+000
1	25.73672302	1.646269E-011	2.332689E-012	0	0.000000E+000
1	25.73844357	2.332689E-012	1.646269E-011	1	0.000000E+000
1	25.73860271	1.646269E-011	2.332689E-012	0	0.000000E+000
1	25.73896000	2.332689E-012	1.646269E-011	1	0.000000E+000
1	25.73904598	1.646269E-011	2.332689E-012	0	0.000000E+000
1	25.73974592	2.332689E-012	1.646269E-011	1	0.000000E+000
1	25.73984660	1.646269E-011	2.332689E-012	0	0.000000E+000
1	25.74051672	2.332689E-012	1.646269E-011	1	0.000000E+000
1	25.74059010	1.646269E-011	2.332689E-012	0	0.000000E+000
1	25.74064356	2.332689E-012	1.646269E-011	1	0.000000E+000
1	25.74073297	1.646269E-011	2.332689E-012	0	0.000000E+000
1	25.74084082	2.332689E-012	1.646269E-011	1	0.000000E+000
1	25.74113193	1.646269E-011	2.332689E-012	0	0.000000E+000
1	25.75096267	2.332689E-012	1.646269E-011	1	0.000000E+000
1	25.75102249	1.646269E-011	2.332689E-012	0	0.000000E+000
1	25.75168696	2.332689E-012	1.646269E-011	1	0.000000E+000
1	25.75211357	1.646269E-011	2.332689E-012	0	0.000000E+000
1	25.75213793	2.332689E-012	1.646269E-011	1	0.000000E+000
1	25.75217716	1.646269E-011	2.332689E-012	0	0.000000E+000
1	25.75258736	2.332689E-012	1.646269E-011	1	0.000000E+000
1	25.75260171	1.646269E-011	2.332689E-012	0	0.000000E+000
1	25.75380582	2.332689E-012	1.646269E-011	1	0.000000E+000
1	25.75414135	1.646269E-011	2.332689E-012	0	0.000000E+000
1	25.75539517	2.332689E-012	1.646269E-011	1	0.000000E+000
1	25.75548542	1.646269E-011	2.332689E-012	0	0.000000E+000
1	25.75723873	2.332689E-012	1.646269E-011	1	0.000000E+000
1	25.75738600	1.646269E-011	2.332689E-012	0	0.000000E+000
1	25.75900515	2.332689E-012	1.646269E-011	1	0.000000E+000
1	25.75928725	1.646269E-011	2.332689E-012	0	0.000000E+000
1	25.76032173	2.332689E-012	1.646269E-011	1	0.000000E+000
1	25.76050803	1.646269E-011	2.332689E-012	0	0.000000E+000
1	25.76164100	2.332689E-012	1.646269E-011	1	0.000000E+000
1	25.76169457	1.646269E-011	2.332689E-012	0	0.000000E+000
1	25.76197240	2.332689E-012	1.646269E-011	1	0.000000E+000
1	25.76201598	1.646269E-011	2.332689E-012	0	0.000000E+000
1	25.76269907	2.332689E-012	1.646269E-011	1	0.000000E+000
1	25.76275967	1.646269E-011	2.332689E-012	0	0.000000E+000
1	25.76280181	2.332689E-012	1.646269E-011	1	0.000000E+000
1	25.76298432	1.646269E-011	2.332689E-012	0	0.000000E+000
1	25.76365357	2.332689E-012	1.646269E-011	1	0.000000E+000
1	25.76401334	1.646269E-011	2.332689E-012	0	0.000000E+000
1	25.76492933	2.332689E-012	1.646269E-011	1	0.000000E+000
1	25.76559068	1.646269E-011	2.332689E-012	0	0.000000E+000
1	27.21687366	2.133916E-012	1.626392E-011	1	0.000000E+000
1	27.21730659	1.626392E-011	2.133916E-012	0	0.000000E+000
1	27.21776545	2.133916E-012	1.626392E-011	1	0.000000E+000
1	27.21777629	1.626392E-011	2.133916E-012	0	0.000000E+000
1	27.21898457	2.133916E-012	1.626392E-011	1	0.000000E+000
1	27.21944775	1.626392E-011	2.133916E-012	0	0.000000E+000
1	27.22102177	2.133916E-012	1.626392E-011	1	0.000000E+000
1	27.22106054	1.626392E-011	2.133916E-012	0	0.000000E+000
1	27.22144116	2.133916E-012	1.626392E-011	1	0.000000E+000
1	27.22153110	1.626392E-011	2.133916E-012	0	0.000000E+000
1	27.22178528	2.133916E-012	1.626392E-011	1	0.000000E+000
1	27.22180718	1.626392E-011	2.133916E-012	0	0.000000E+000
1	27.22183935	2.133916E-012	1.626392E-011	1	0.000000E+000
1	27.22197121	1.626392E-011	2.133916E-012	0	0.000000E+000
1	27.22314725	2.133916E-012	1.626392E-011	1	0.000000E+000
1	27.22334592	1.626392E-011	2.133916E-012	0	0.000000E+000
1	27.22338365	2.133916E-012	1.626392E-011	1	0.000000E+000
1	27.22385154	1.626392E-011	2.133916E-012	0	0.000000E+000
1	27.22569491	2.133916E-012	1.626392E-011	1	0.000000E+000
1	27.22579494	1.626392E-011	2.133916E-012	0	0.000000E+000
1	27.22585387	2.133916E-012	1.626392E-011	1	0.000000E+000
1	27.22595861	1.626392E-011	2.133916E-012	0	0.000000E+000
1	27.22612586	2.133916E-012	1.626392E-011	1	0.000000E+000
1	27.22613086	1.626392E-011	2.133916E-012	0	0.000000E+000
1	27.22749249	2.133916E-012	1.626392E-011	1	0.000000E+000
1	27.22756666	1.626392E-011	2.133916E-012	0	0.000000E+000
1	27.22766044	2.133916E-012	1.626392E-011	1	0.000000E+000
1	27.22818456	1.626392E-011	2.133916E-012	0	0.000000E+000
1	27.22829227	2.133916E-012	1.626392E-011	1	0.000000E+000
1	27.22841872	1.626392E-011	2.133916E-012	0	0.000000E+000
1	27.22875563	2.133916E-012	1.626392E-011	1	0.000000E+000
1	27.22881854	1.626392E-011	2.133916E-012	0	0.000000E+000
1	27.23041703	2.133916E-012	1.626392E-011	1	0.000000E+000
1	27.23045113	1.626392E-011	2.133916E-012	0	0.000000E+000
1	27.23311741	2.133916E-012	1.626392E-011	1	0.000000E+000
1	27.23355443	1.626392E-011	2.133916E-012	0	0.000000E+000
1	27.23363520	2.133916E-012	1.626392E-011	1	0.000000E+000
1	27.23386825	1.626392E-011	2.133916E-012	0	0.000000E+000
1	27.23426596	2.133916E-012	1.626392E-011	1	0.000000E+000
1	27.23449126	1.626392E-011	2.133916E-012	0	0.000000E+000
1	27.23515722	2.133916E-012	1.626392E-011	1	0.000000E+000
1	27.23534066	1.626392E-011	2.133916E-012	0	0.000000E+000
1	27.23538642	2.133916E-012	1.626392E-011	1	0.000000E+000
1	27.23566459	1.626392E-011	2.133916E-012	0	0.000000E+000
1	27.23740788	2.133916E-012	1.626392E-011	1	0.000000E+000
1	27.23774793	1.626392E-011	2.133916E-012	0	0.000000E+000
1	27.23883250	2.133916E-012	1.626392E-011	1	0.000000E+000
1	27.23918403	1.626392E-011	2.133916E-012	0	0.000000E+000
1	27.23966500	2.133916E-012	1.626392E-011	1	0.000000E+000
1	27.23985501	1.626392E-011	2.133916E-012	0	0.000000E+000
1	27.24004450	2.133916E-012	1.626392E-011	1	0.000000E+000
1	27.24007781	1.626392E-011	2.133916E-012	0	0.000000E+000
1	27.24020569	2.133916E-012	1.626392E-011	1	0.000000E+000
1	27.24028626	1.626392E-011	2.133916E-012	0	0.000000E+000
1	27.24033293	2.133916E-012	1.626392E-011	1	0.000000E+000
1	27.24037059	1.626392E-011	2.133916E-012	0	0.000000E+000
1	27.24042552	2.133916E-012	1.626392E-011	1	0.000000E+000
1	27.24055783	1.626392E-011	2.133916E-012	0	0.000000E+000
1	27.24069377	2.133916E-012	1.626392E-011	1	0.000000E+000
1	27.24145939	1.626392E-011	2.133916E-012	0	0.000000E+000
1	27.24261870	2.133916E-012	1.626392E-011	1	0.000000E+000
1	27.24266005	1.626392E-011	2.133916E-012	0	0.000000E+000
1	27.24349083	2.133916E-012	1.626392E-011	1	0.000000E+000
1	27.24367647	1.626392E-011	2.133916E-012	0	0.000000E+000
1	27.24383542	2.133916E-012	1.626392E-011	1	0.000000E+000
1	27.24415746	1.626392E-011	2.133916E-012	0	0.000000E+000
1	27.24493094	2.133916E-012	1.626392E-011	1	0.000000E+000
1	27.24498776	1.626392E-011	2.133916E-012	0	0.000000E+000
1	27.24618977	2.133916E-012	1.626392E-011	1	0.000000E+000
1	27.24623265	1.626392E-011	2.133916E-012	0	0.000000E+000
1	27.24723299	2.133916E-012	1.626392E-011	1	0.000000E+000
1	27.24760775	1.626392E-011	2.133916E-012	0	0.000000E+000
1	27.24764396	2.133916E-012	1.626392E-011	1	0.000000E+000
1	27.24782219	1.626392E-011	2.133916E-012	0	0.000000E+000
1	27.24821210	2.133916E-012	1.626392E-011	1	0.000000E+000
1	27.24863605	1.626392E-011	2.133916E-012	0	0.000000E+000
1	27.24935683	2.133916E-012	1.626392E-011	1	0.000000E+000
1	27.24994944	1.626392E-011	2.133916E-012	0	0.000000E+000
1	27.25020539	2.133916E-012	1.626392E-011	1	0.000000E+000
1	27.25027505	1.626392E-011	2.133916E-012	0	0.000000E+000
1	27.25034819	2.133916E-012	1.626392E-011	1	0.000000E+000
1	27.25067657	1.626392E-011	2.133916E-012	0	0.000000E+000
1	27.25142538	2.133916E-012	1.626392E-011	1	0.000000E+000
1	27.25150238	1.626392E-011	2.133916E-012	0	0.000000E+000
1	27.25184823	2.133916E-012	1.626392E-011	1	0.000000E+000
1	27.25188180	1.626392E-011	2.133916E-012	0	0.000000E+000
1	27.26261561	2.133916E-012	1.626392E-011	1	0.000000E+000
1	27.26265085	1.626392E-011	2.133916E-012	0	0.000000E+000
1	27.26272624	2.133916E-012	1.626392E-011	1	0.000000E+000
1	27.26277830	1.626392E-011	2.133916E-012	0	0.000000E+000
1	27.26314371	2.133916E-012	1.626392E-011	1	0.000000E+000
1	27.26330612	1.626392E-011	2.133916E-012	0	0.000000E+000
1	27.26361780	2.133916E-012	1.626392E-011	1	0.000000E+000
1	27.26374881	1.626392E-011	2.133916E-012	0	0.000000E+000
1	27.26449667	2.133916E-012	1.626392E-011	1	0.000000E+000
1	27.26467738	1.626392E-011	2.133916E-012	0	0.000000E+000
1	27.26498871	2.133916E-012	1.626392E-011	1	0.000000E+000
1	27.26549343	1.626392E-011	2.133916E-012	0	0.000000E+000
1	27.26603026	2.133916E-012	1.626392E-011	1	0.000000E+000
1	27.26614546	1.626392E-011	2.133916E-012	0	0.000000E+000
1	27.26656779	2.133916E-012	1.626392E-011	1	0.000000E+000
1	27.26665764	1.626392E-011	2.133916E-012	0	0.000000E+000
1	27.26748993	2.133916E-012	1.626392E-011	1	0.000000E+000
1	27.26871064	1.626392E-011	2.133916E-012	0	0.000000E+000
1	27.26939592	2.133916E-012	1.626392E-011	1	0.000000E+000
1	27.26947772	1.626392E-011	2.133916E-012	0	0.000000E+000
1	27.26985602	2.133916E-012	1.626392E-011	1	0.000000E+000
1	27.26988769	1.626392E-011	2.133916E-012	0	0.000000E+000
1	27.27099030	2.133916E-012	1.626392E-011	1	0.000000E+000
1	27.27108711	1.626392E-011	2.133916E-012	0	0.000000E+000
1	27.27313686	2.133916E-012	1.626392E-011	1	0.000000E+000
1	27.27328693	1.626392E-011	2.133916E-012	0	0.000000E+000
1	27.27352752	2.133916E-012	1.626392E-011	1	0.000000E+000
1	27.27357789	1.626392E-011	2.133916E-012	0	0.000000E+000
1	27.27467487	2.133916E-012	1.626392E-011	1	0.000000E+000
1	27.27477076	1.626392E-011	2.133916E-012	0	0.000000E+000
1	27.27509783	2.133916E-012	1.626392E-011	1	0.000000E+000
1	27.27520260	1.626392E-011	2.133916E-012	0	0.000000E+000
1	27.27522987	2.133916E-012	1.626392E-011	1	0.000000E+000
1	27.27550438	1.626392E-011	2.133916E-012	0	0.000000E+000
1	27.29312422	2.133916E-012	1.626392E-011	1	0.000000E+000
1	27.29328830	1.626392E-011	2.133916E-012	0	0.000000E+000
1	27.29338040	2.133916E-012	1.626392E-011	1	0.000000E+000
1	27.29378000	1.626392E-011	2.133916E-012	0	0.000000E+000
1	27.29418093	2.133916E-012	1.626392E-011	1	0.000000E+000
1	27.29502345	1.626392E-011	2.133916E-012	0	0.000000E+000
1	27.29531844	2.133916E-012	1.626392E-011	1	0.000000E+000
1	27.29548396	1.626392E-011	2.133916E-012	0	0.000000E+000
1	27.29571189	2.133916E-012	1.626392E-011	1	0.000000E+000
1	27.29589696	1.626392E-011	2.133916E-012	0	0.000000E+000
1	27.29659455	2.133916E-012	1.626392E-011	1	0.000000E+000
1	27.29689271	1.626392E-011	2.133916E-012	0	0.000000E+000
1	27.29724231	2.133916E-012	1.626392E-011	1	0.000000E+000
1	27.29727963	1.626392E-011	2.133916E-012	0	0.000000E+000
1	27.29749631	2.133916E-012	1.626392E-011	1	0.000000E+000
1	27.29759831	1.626392E-011	2.133916E-012	0	0.000000E+000
1	27.29834026	2.133916E-012	1.626392E-011	1	0.000000E+000
1	27.29845955	1.626392E-011	2.133916E-012	0	0.000000E+000
1	27.29852338	2.133916E-012	1.626392E-011	1	0.000000E+000
1	27.29880922	1.626392E-011	2.133916E-012	0	0.000000E+000
1	27.29901284	2.133916E-012	1.626392E-011	1	0.000000E+000
1	27.29915478	1.626392E-011	2.133916E-012	0	0.000000E+000
1	27.29947202	2.133916E-012	1.626392E-011	1	0.000000E+000
1	27.29973227	1.626392E-011	2.133916E-012	0	0.000000E+000
1	27.30132918	2.133916E-012	1.626392E-011	1	0.000000E+000
1	27.30143574	1.626392E-011	2.133916E-012	0	0.000000E+000
1	27.30213933	2.133916E-012	1.626392E-011	1	0.000000E+000
1	27.30228373	1.626392E-011	2.133916E-012	0	0.000000E+000
1	27.30316501	2.133916E-012	1.626392E-011	1	0.000000E+000
1	27.30336048	1.626392E-011	2.133916E-012	0	0.000000E+000
1	27.30345379	2.133916E-012	1.626392E-011	1	0.000000E+000
1	27.30373319	1.626392E-011	2.133916E-012	0	0.000000E+000
1	27.30491285	2.133916E-012	1.626392E-011	1	0.000000E+000
1	27.30494690	1.626392E-011	2.133916E-012	0	0.000000E+000
1	27.30661391	2.133916E-012	1.626392E-011	1	0.000000E+000
1	27.30699626	1.626392E-011	2.133916E-012	0	0.000000E+000
1	27.30719735	2.133916E-012	1.626392E-011	1	0.000000E+000
1	27.30723528	1.626392E-011	2.133916E-012	0	0.000000E+000
1	27.30744689	2.133916E-012	1.626392E-011	1	0.000000E+000
1	27.30752374	1.626392E-011	2.133916E-012	0	0.000000E+000
1	27.30878699	2.133916E-012	1.626392E-011	1	0.000000E+000
1	27.30938140	1.626392E-011	2.133916E-012	0	0.000000E+000
1	27.30947326	2.133916E-012	1.626392E-011	1	0.000000E+000
1	27.30961217	1.626392E-011	2.133916E-012	0	0.000000E+000
1	27.31141788	2.133916E-012	1.626392E-011	1	0.000000E+000
1	27.31149513	1.626392E-011	2.133916E-012	0	0.000000E+000
1	27.31183340	2.133916E-012	1.626392E-011	1	0.000000E+000
1	27.31188965	1.626392E-011	2.133916E-012	0	0.000000E+000
1	27.31228677	2.133916E-012	1.626392E-011	1	0.000000E+000
1	27.31269096	1.626392E-011	2.133916E-012	0	0.000000E+000
1	27.31301042	2.133916E-012	1.626392E-011	1	0.000000E+000
1	27.31330430	1.626392E-011	2.133916E-012	0	0.000000E+000
1	27.31449045	2.133916E-012	1.626392E-011	1	0.000000E+000
1	27.31495238	1.626392E-011	2.133916E-012	0	0.000000E+000
1	27.31600164	2.133916E-012	1.626392E-011	1	0.000000E+000
1	27.31614383	1.626392E-011	2.133916E-012	0	0.000000E+000
1	27.31634862	2.133916E-012	1.626392E-011	1	0.000000E+000
1	27.31641357	1.626392E-011	2.133916E-012	0	0.000000E+000
1	27.31646337	2.133916E-012	1.626392E-011	1	0.000000E+000
1	27.31663130	1.626392E-011	2.133916E-012	0	0.000000E+000
1	27.31667570	2.133916E-012	1.626392E-011	1	0.000000E+000
1	27.31675687	1.626392E-011	2.133916E-012	0	0.000000E+000
1	27.31786438	2.133916E-012	1.626392E-011	1	0.000000E+000
1	27.31792740	1.626392E-011	2.133916E-012	0	0.000000E+000
1	27.31911128	2.133916E-012	1.626392E-011	1	0.000000E+000
1	27.31913857	1.626392E-011	2.133916E-012	0	0.000000E+000
1	27.31921213	2.133916E-012	1.626392E-011	1	0.000000E+000
1	27.31923453	1.626392E-011	2.133916E-012	0	0.000000E+000
1	27.32000249	2.133916E-012	1.626392E-011	1	0.000000E+000
1	27.32025192	1.626392E-011	2.133916E-012	0	0.000000E+000
1	27.32047814	2.133916E-012	1.626392E-011	1	0.000000E+000
1	27.32069485	1.626392E-011	2.133916E-012	0	0.000000E+000
1	27.32085251	2.133916E-012	1.626392E-011	1	0.000000E+000
1	27.32118271	1.626392E-011	2.133916E-012	0	0.000000E+000
1	27.32209228	2.133916E-012	1.626392E-011	1	0.000000E+000
1	27.32214231	1.626392E-011	2.133916E-012	0	0.000000E+000
1	27.32229725	2.133916E-012	1.626392E-011	1	0.000000E+000
1	27.32248400	1.626392E-011	2.133916E-012	0	0.000000E+000
1	27.32257263	2.133916E-012	1.626392E-011	1	0.000000E+000
1	27.32272519	1.626392E-011	2.133916E-012	0	0.000000E+000
1	27.32302592	2.133916E-012	1.626392E-011	1	0.000000E+000
1	27.32303847	1.626392E-011	2.133916E-012	0	0.000000E+000
1	27.32308400	2.133916E-012	1.626392E-011	1	0.000000E+000
1	27.32320487	1.626392E-011	2.133916E-012	0	0.000000E+000
1	27.32501051	2.133916E-012	1.626392E-011	1	0.000000E+000
1	27.32509522	1.626392E-011	2.133916E-012	0	0.000000E+000
1	27.32706935	2.133916E-012	1.626392E-011	1	0.000000E+000
1	27.32748744	1.626392E-011	2.133916E-012	0	0.000000E+000
1	27.32847974	2.133916E-012	1.626392E-011	1	0.000000E+000
1	27.32868266	1.626392E-011	2.133916E-012	0	0.000000E+000
1	27.32918940	2.133916E-012	1.626392E-011	1	0.000000E+000
1	27.32922843	1.626392E-011	2.133916E-012	0	0.000000E+000
1	27.32952758	2.133916E-012	1.626392E-011	1	0.000000E+000
1	27.32958339	1.626392E-011	2.133916E-012	0	0.000000E+000
1	27.32984321	2.133916E-012	1.626392E-011	1	0.000000E+000
1	27.33030553	1.626392E-011	2.133916E-012	0	0.000000E+000
1	27.33044857	2.133916E-012	1.626392E-011	1	0.000000E+000
1	27.33076437	1.626392E-011	2.133916E-012	0	0.000000E+000
1	27.33131781	2.133916E-012	1.626392E-011	1	0.000000E+000
1	27.33155392	1.626392E-011	2.133916E-012	0	0.000000E+000
1	27.33200655	2.133916E-012	1.626392E-011	1	0.000000E+000
1	27.33202289	1.626392E-011	2.133916E-012	0	0.000000E+000
1	27.33209935	2.133916E-012	1.626392E-011	1	0.000000E+000
1	27.33278758	1.626392E-011	2.133916E-012	0	0.000000E+000
1	27.33295709	2.133916E-012	1.626392E-011	1	0.000000E+000
1	27.33305755	1.626392E-011	2.133916E-012	0	0.000000E+000
1	27.33329333	2.133916E-012	1.626392E-011	1	0.000000E+000
1	27.33382422	1.626392E-011	2.133916E-012	0	0.000000E+000
1	27.33548083	2.133916E-012	1.626392E-011	1	0.000000E+000
1	27.33557516	1.626392E-011	2.133916E-012	0	0.000000E+000
1	27.33613494	2.133916E-012	1.626392E-011	1	0.000000E+000
1	27.33619249	1.626392E-011	2.133916E-012	0	0.000000E+000
1	27.33806607	2.133916E-012	1.626392E-011	1	0.000000E+000
1	27.33835979	1.626392E-011	2.133916E-012	0	0.000000E+000
1	27.33851884	2.133916E-012	1.626392E-011	1	0.000000E+000
1	27.33864656	1.626392E-011	2.133916E-012	0	0.000000E+000
1	27.33880998	2.133916E-012	1.626392E-011	1	0.000000E+000
1	27.33883450	1.626392E-011	2.133916E-012	0	0.000000E+000
1	27.33979298	2.133916E-012	1.626392E-011	1	0.000000E+000
1	27.33986667	1.626392E-011	2.133916E-012	0	0.000000E+000
1	27.34103813	2.133916E-012	1.626392E-011	1	0.000000E+000
1	27.34131167	1.626392E-011	2.133916E-012	0	0.000000E+000
1	27.34148308	2.133916E-012	1.626392E-011	1	0.000000E+000
1	27.34177029	1.626392E-011	2.133916E-012	0	0.000000E+000
1	27.34184713	2.133916E-012	1.626392E-011	1	0.000000E+000
1	27.34236441	1.626392E-011	2.133916E-012	0	0.000000E+000
1	27.34268157	2.133916E-012	1.626392E-011	1	0.000000E+000
1	27.34311735	1.626392E-011	2.133916E-012	0	0.000000E+000
1	27.34404785	2.133916E-012	1.626392E-011	1	0.000000E+000
1	27.34436782	1.626392E-011	2.133916E-012	0	0.000000E+000
1	27.34598742	2.133916E-012	1.626392E-011	1	0.000000E+000
1	27.34602228	1.626392E-011	2.133916E-012	0	0.000000E+000
1	27.34610529	2.133916E-012	1.626392E-011	1	0.000000E+000
1	27.34641725	1.626392E-011	2.133916E-012	0	0.000000E+000
1	27.34660809	2.133916E-012	1.626392E-011	1	0.000000E+000
1	27.34707379	1.626392E-011	2.133916E-012	0	0.000000E+000
1	27.34768697	2.133916E-012	1.626392E-011	1	0.000000E+000
1	27.34825303	1.626392E-011	2.133916E-012	0	0.000000E+000
1	27.34875012	2.133916E-012	1.626392E-011	1	0.000000E+000
1	27.34921827	1.626392E-011	2.133916E-012	0	0.000000E+000
1	27.34934578	2.133916E-012	1.626392E-011	1	0.000000E+000
1	27.34953842	1.626392E-011	2.133916E-012	0	0.000000E+000
1	27.34977788	2.133916E-012	1.626392E-011	1	0.000000E+000
1	27.34979181	1.626392E-011	2.133916E-012	0	0.000000E+000
1	27.35028935	2.133916E-012	1.626392E-011	1	0.000000E+000
1	27.35046195	1.626392E-011	2.133916E-012	0	0.000000E+000
1	27.35055687	2.133916E-012	1.626392E-011	1	0.000000E+000
1	27.35056724	1.626392E-011	2.133916E-012	0	0.000000E+000
1	27.35061907	2.133916E-012	1.626392E-011	1	0.000000E+000
1	27.35064746	1.626392E-011	2.133916E-012	0	0.000000E+000
1	27.35361343	2.133916E-012	1.626392E-011	1	0.000000E+000
1	27.35394342	1.626392E-011	2.133916E-012	0	0.000000E+000
1	32.12088862	2.125202E-012	1.625520E-011	1	0.000000E+000
1	32.12088900	1.625520E-011	2.125202E-012	0	0.000000E+000
1	32.12088983	2.125202E-012	1.625520E-011	1	0.000000E+000
1	32.12095109	1.625520E-011	2.125202E-012	0	0.000000E+000
1	32.12126923	2.125202E-012	1.625520E-011	1	0.000000E+000
1	32.12141842	1.625520E-011	2.125202E-012	0	0.000000E+000
1	32.12207783	2.125202E-012	1.625520E-011	1	0.000000E+000
1	32.12221819	1.625520E-011	2.125202E-012	0	0.000000E+000
1	32.12379720	2.125202E-012	1.625520E-011	1	0.000000E+000
1	32.12382768	1.625520E-011	2.125202E-012	0	0.000000E+000
1	32.12394743	2.125202E-012	1.625520E-011	1	0.000000E+000
1	32.12401733	1.625520E-011	2.125202E-012	0	0.000000E+000
1	32.12425178	2.125202E-012	1.625520E-011	1	0.000000E+000
1	32.12443394	1.625520E-011	2.125202E-012	0	0.000000E+000
1	32.12480018	2.125202E-012	1.625520E-011	1	0.000000E+000
1	32.12487561	1.625520E-011	2.125202E-012	0	0.000000E+000
1	32.12568668	2.125202E-012	1.625520E-011	1	0.000000E+000
1	32.12638670	1.625520E-011	2.125202E-012	0	0.000000E+000
1	32.12657306	2.125202E-012	1.625520E-011	1	0.000000E+000
1	32.12667568	1.625520E-011	2.125202E-012	0	0.000000E+000
1	32.12765500	2.125202E-012	1.625520E-011	1	0.000000E+000
1	32.12777897	1.625520E-011	2.125202E-012	0	0.000000E+000
1	32.12815439	2.125202E-012	1.625520E-011	1	0.000000E+000
1	32.12823541	1.625520E-011	2.125202E-012	0	0.000000E+000
1	32.12839974	2.125202E-012	1.625520E-011	1	0.000000E+000
1	32.12845770	1.625520E-011	2.125202E-012	0	0.000000E+000
1	32.12918247	2.125202E-012	1.625520E-011	1	0.000000E+000
1	32.12922067	1.625520E-011	2.125202E-012	0	0.000000E+000
1	32.12967624	2.125202E-012	1.625520E-011	1	0.000000E+000
1	32.13002875	1.625520E-011	2.125202E-012	0	0.000000E+000
1	32.13285394	2.125202E-012	1.625520E-011	1	0.000000E+000
1	32.13288398	1.625520E-011	2.125202E-012	0	0.000000E+000
1	32.13310307	2.125202E-012	1.625520E-011	1	0.000000E+000
1	32.13317853	1.625520E-011	2.125202E-012	0	0.000000E+000
1	32.14421583	2.125202E-012	1.625520E-011	1	0.000000E+000
1	32.14426921	1.625520E-011	2.125202E-012	0	0.000000E+000
1	32.14433521	2.125202E-012	1.625520E-011	1	0.000000E+000
1	32.14461625	1.625520E-011	2.125202E-012	0	0.000000E+000
1	32.14469566	2.125202E-012	1.625520E-011	1	0.000000E+000
1	32.14483142	1.625520E-011	2.125202E-012	0	0.000000E+000
1	32.14519056	2.125202E-012	1.625520E-011	1	0.000000E+000
1	32.14522384	1.625520E-011	2.125202E-012	0	0.000000E+000
1	32.14743349	2.125202E-012	1.625520E-011	1	0.000000E+000
1	32.14756232	1.625520E-011	2.125202E-012	0	0.000000E+000
1	32.14807222	2.125202E-012	1.625520E-011	1	0.000000E+000
1	32.14814304	1.625520E-011	2.125202E-012	0	0.000000E+000
1	32.15059222	2.125202E-012	1.625520E-011	1	0.000000E+000
1	32.15075226	1.625520E-011	2.125202E-012	0	0.000000E+000
1	32.15090430	2.125202E-012	1.625520E-011	1	0.000000E+000
1	32.15107599	1.625520E-011	2.125202E-012	0	0.000000E+000
1	32.15160495	2.125202E-012	1.625520E-011	1	0.000000E+000
1	32.15174605	1.625520E-011	2.125202E-012	0	0.000000E+000
1	32.15281035	2.125202E-012	1.625520E-011	1	0.000000E+000
1	32.15285240	1.625520E-011	2.125202E-012	0	0.000000E+000
1	32.15303092	2.125202E-012	1.625520E-011	1	0.000000E+000
1	32.15336346	1.625520E-011	2.125202E-012	0	0.000000E+000
1	32.15355091	2.125202E-012	1.625520E-011	1	0.000000E+000
1	32.15364204	1.625520E-011	2.125202E-012	0	0.000000E+000
1	32.15450675	2.125202E-012	1.625520E-011	1	0.000000E+000
1	32.15483366	1.625520E-011	2.125202E-012	0	0.000000E+000
1	32.15529230	2.125202E-012	1.625520E-011	1	0.000000E+000
1	32.15546315	1.625520E-011	2.125202E-012	0	0.000000E+000
1	32.15579353	2.125202E-012	1.625520E-011	1	0.000000E+000
1	32.15605836	1.625520E-011	2.125202E-012	0	0.000000E+000
1	32.15658068	2.125202E-012	1.625520E-011	1	0.000000E+000
1	32.15675089	1.625520E-011	2.125202E-012	0	0.000000E+000
1	32.15708144	2.125202E-012	1.625520E-011	1	0.000000E+000
1	32.15715516	1.625520E-011	2.125202E-012	0	0.000000E+000
1	32.15742527	2.125202E-012	1.625520E-011	1	0.000000E+000
1	32.15747439	1.625520E-011	2.125202E-012	0	0.000000E+000
1	32.15856140	2.125202E-012	1.625520E-011	1	0.000000E+000
1	32.15869627	1.625520E-011	2.125202E-012	0	0.000000E+000
1	32.15904110	2.125202E-012	1.625520E-011	1	0.000000E+000
1	32.15919438	1.625520E-011	2.125202E-012	0	0.000000E+000
1	32.15957586	2.125202E-012	1.625520E-011	1	0.000000E+000
1	32.15970323	1.625520E-011	2.125202E-012	0	0.000000E+000
1	32.16072350	2.125202E-012	1.625520E-011	1	0.000000E+000
1	32.16083795	1.625520E-011	2.125202E-012	0	0.000000E+000
1	32.16125651	2.125202E-012	1.625520E-011	1	0.000000E+000
1	32.16150014	1.625520E-011	2.125202E-012	0	0.000000E+000
1	32.16215017	2.125202E-012	1.625520E-011	1	0.000000E+000
1	32.16296238	1.625520E-011	2.125202E-012	0	0.000000E+000
1	32.16377996	2.125202E-012	1.625520E-011	1	0.000000E+000
1	32.16387410	1.625520E-011	2.125202E-012	0	0.000000E+000
1	32.16471823	2.125202E-012	1.625520E-011	1	0.000000E+000
1	32.16476874	1.625520E-011	2.125202E-012	0	0.000000E+000
1	32.16657023	2.125202E-012	1.625520E-011	1	0.000000E+000
1	32.16662626	1.625520E-011	2.125202E-012	0	0.000000E+000
1	32.16763030	2.125202E-012	1.625520E-011	1	0.000000E+000
1	32.16768104	1.625520E-011	2.125202E-012	0	0.000000E+000
1	32.16789578	2.125202E-012	1.625520E-011	1	0.000000E+000
1	32.16798584	1.625520E-011	2.125202E-012	0	0.000000E+000
1	32.16805283	2.125202E-012	1.625520E-011	1	0.000000E+000
1	32.16839102	1.625520E-011	2.125202E-012	0	0.000000E+000
1	32.16853308	2.125202E-012	1.625520E-011	1	0.000000E+000
1	32.16876002	1.625520E-011	2.125202E-012	0	0.000000E+000
1	32.16891316	2.125202E-012	1.625520E-011	1	0.000000E+000
1	32.16892287	1.625520E-011	2.125202E-012	0	0.000000E+000
1	32.17026079	2.125202E-012	1.625520E-011	1	0.000000E+000
1	32.17038303	1.625520E-011	2.125202E-012	0	0.000000E+000
1	32.17059938	2.125202E-012	1.625520E-011	1	0.000000E+000
1	32.17085012	1.625520E-011	2.125202E-012	0	0.000000E+000
1	32.17089292	2.125202E-012	1.625520E-011	1	0.000000E+000
1	32.17102526	1.625520E-011	2.125202E-012	0	0.000000E+000
1	32.17174668	2.125202E-012	1.625520E-011	1	0.000000E+000
1	32.17197845	1.625520E-011	2.125202E-012	0	0.000000E+000
1	32.17239771	2.125202E-012	1.625520E-011	1	0.000000E+000
1	32.17251034	1.625520E-011	2.125202E-012	0	0.000000E+000
1	32.17267953	2.125202E-012	1.625520E-011	1	0.000000E+000
1	32.17280236	1.625520E-011	2.125202E-012	0	0.000000E+000
1	32.17336918	2.125202E-012	1.625520E-011	1	0.000000E+000
1	32.17383826	1.625520E-011	2.125202E-012	0	0.000000E+000
1	32.17412427	2.125202E-012	1.625520E-011	1	0.000000E+000
1	32.17463043	1.625520E-011	2.125202E-012	0	0.000000E+000
1	32.17543843	2.125202E-012	1.625520E-011	1	0.000000E+000
1	32.17548880	1.625520E-011	2.125202E-012	0	0.000000E+000
1	32.17660786	2.125202E-012	1.625520E-011	1	0.000000E+000
1	32.17676466	1.625520E-011	2.125202E-012	0	0.000000E+000
1	32.17721911	2.125202E-012	1.625520E-011	1	0.000000E+000
1	32.17724857	1.625520E-011	2.125202E-012	0	0.000000E+000
1	32.17755973	2.125202E-012	1.625520E-011	1	0.000000E+000
1	32.17769636	1.625520E-011	2.125202E-012	0	0.000000E+000
1	32.17788002	2.125202E-012	1.625520E-011	1	0.000000E+000
1	32.17798863	1.625520E-011	2.125202E-012	0	0.000000E+000
1	32.17809590	2.125202E-012	1.625520E-011	1	0.000000E+000
1	32.17814259	1.625520E-011	2.125202E-012	0	0.000000E+000
1	32.17846886	2.125202E-012	1.625520E-011	1	0.000000E+000
1	32.17899957	1.625520E-011	2.125202E-012	0	0.000000E+000
1	32.17985522	2.125202E-012	1.625520E-011	1	0.000000E+000
1	32.18000394	1.625520E-011	2.125202E-012	0	0.000000E+000
1	32.18068258	2.125202E-012	1.625520E-011	1	0.000000E+000
1	32.18108293	1.625520E-011	2.125202E-012	0	0.000000E+000
1	32.18184236	2.125202E-012	1.625520E-011	1	0.000000E+000
1	32.18196660	1.625520E-011	2.125202E-012	0	0.000000E+000
1	32.18227113	2.125202E-012	1.625520E-011	1	0.000000E+000
1	32.18237055	1.625520E-011	2.125202E-012	0	0.000000E+000
1	32.18559828	2.125202E-012	1.625520E-011	1	0.000000E+000
1	32.18614118	1.625520E-011	2.125202E-012	0	0.000000E+000
1	32.18712820	2.125202E-012	1.625520E-011	1	0.000000E+000
1	32.18728988	1.625520E-011	2.125202E-012	0	0.000000E+000
1	32.18782840	2.125202E-012	1.625520E-011	1	0.000000E+000
1	32.18806483	1.625520E-011	2.125202E-012	0	0.000000E+000
1	32.18857162	2.125202E-012	1.625520E-011	1	0.000000E+000
1	32.18867415	1.625520E-011	2.125202E-012	0	0.000000E+000
1	32.18941401	2.125202E-012	1.625520E-011	1	0.000000E+000
1	32.18988063	1.625520E-011	2.125202E-012	0	0.000000E+000
1	32.19079357	2.125202E-012	1.625520E-011	1	0.000000E+000
1	32.19130560	1.625520E-011	2.125202E-012	0	0.000000E+000
1	32.19200063	2.125202E-012	1.625520E-011	1	0.000000E+000
1	32.19208216	1.625520E-011	2.125202E-012	0	0.000000E+000
1	32.19256203	2.125202E-012	1.625520E-011	1	0.000000E+000
1	32.19289706	1.625520E-011	2.125202E-012	0	0.000000E+000
1	32.19293065	2.125202E-012	1.625520E-011	1	0.000000E+000
1	32.19296483	1.625520E-011	2.125202E-012	0	0.000000E+000
1	32.19422625	2.125202E-012	1.625520E-011	1	0.000000E+000
1	32.19427082	1.625520E-011	2.125202E-012	0	0.000000E+000
1	32.19446594	2.125202E-012	1.625520E-011	1	0.000000E+000
1	32.19468647	1.625520E-011	2.125202E-012	0	0.000000E+000
1	32.19547143	2.125202E-012	1.625520E-011	1	0.000000E+000
1	32.19584397	1.625520E-011	2.125202E-012	0	0.000000E+000
1	32.19599533	2.125202E-012	1.625520E-011	1	0.000000E+000
1	32.19624013	1.625520E-011	2.125202E-012	0	0.000000E+000
1	32.19723671	2.125202E-012	1.625520E-011	1	0.000000E+000
1	32.19732362	1.625520E-011	2.125202E-012	0	0.000000E+000
1	32.20009935	2.125202E-012	1.625520E-011	1	0.000000E+000
1	32.20015239	1.625520E-011	2.125202E-012	0	0.000000E+000
1	32.20091761	2.125202E-012	1.625520E-011	1	0.000000E+000
1	32.20106660	1.625520E-011	2.125202E-012	0	0.000000E+000
1	32.20110912	2.125202E-012	1.625520E-011	1	0.000000E+000
1	32.20140562	1.625520E-011	2.125202E-012	0	0.000000E+000
1	32.20170397	2.125202E-012	1.625520E-011	1	0.000000E+000
1	32.20206102	1.625520E-011	2.125202E-012	0	0.000000E+000
1	32.20308413	2.125202E-012	1.625520E-011	1	0.000000E+000
1	32.20331118	1.625520E-011	2.125202E-012	0	0.000000E+000
1	32.20345072	2.125202E-012	1.625520E-011	1	0.000000E+000
1	32.20392147	1.625520E-011	2.125202E-012	0	0.000000E+000
1	32.20423231	2.125202E-012	1.625520E-011	1	0.000000E+000
1	32.20456502	1.625520E-011	2.125202E-012	0	0.000000E+000
1	32.20535935	2.125202E-012	1.625520E-011	1	0.000000E+000
1	32.20592779	1.625520E-011	2.125202E-012	0	0.000000E+000
1	32.20746681	2.125202E-012	1.625520E-011	1	0.000000E+000
1	32.20749885	1.625520E-011	2.125202E-012	0	0.000000E+000
1	32.20809298	2.125202E-012	1.625520E-011	1	0.000000E+000
1	32.20824008	1.625520E-011	2.125202E-012	0	0.000000E+000
1	32.20864038	2.125202E-012	1.625520E-011	1	0.000000E+000
1	32.20876799	1.625520E-011	2.125202E-012	0	0.000000E+000
1	32.20889196	2.125202E-012	1.625520E-011	1	0.000000E+000
1	32.20919475	1.625520E-011	2.125202E-012	0	0.000000E+000
1	32.20966205	2.125202E-012	1.625520E-011	1	0.000000E+000
1	32.20976931	1.625520E-011	2.125202E-012	0	0.000000E+000
1	32.21159525	2.125202E-012	1.625520E-011	1	0.000000E+000
1	32.21170333	1.625520E-011	2.125202E-012	0	0.000000E+000
1	32.21213799	2.125202E-012	1.625520E-011	1	0.000000E+000
1	32.21232559	1.625520E-011	2.125202E-012	0	0.000000E+000
1	32.21254747	2.125202E-012	1.625520E-011	1	0.000000E+000
1	32.21260066	1.625520E-011	2.125202E-012	0	0.000000E+000
1	32.21293819	2.125202E-012	1.625520E-011	1	0.000000E+000
1	32.21302737	1.625520E-011	2.125202E-012	0	0.000000E+000
1	32.21421983	2.125202E-012	1.625520E-011	1	0.000000E+000
1	32.21439977	1.625520E-011	2.125202E-012	0	0.000000E+000
1	32.21450754	2.125202E-012	1.625520E-011	1	0.000000E+000
1	32.21470824	1.625520E-011	2.125202E-012	0	0.000000E+000
1	32.21472087	2.125202E-012	1.625520E-011	1	0.000000E+000
1	32.21497440	1.625520E-011	2.125202E-012	0	0.000000E+000
1	32.21523788	2.125202E-012	1.625520E-011	1	0.000000E+000
1	32.21530189	1.625520E-011	2.125202E-012	0	0.000000E+000
1	32.21572528	2.125202E-012	1.625520E-011	1	0.000000E+000
1	32.21622260	1.625520E-011	2.125202E-012	0	0.000000E+000
1	32.21649238	2.125202E-012	1.625520E-011	1	0.000000E+000
1	32.21656725	1.625520E-011	2.125202E-012	0	0.000000E+000
1	32.21664315	2.125202E-012	1.625520E-011	1	0.000000E+000
1	32.21697501	1.625520E-011	2.125202E-012	0	0.000000E+000
1	32.21699648	2.125202E-012	1.625520E-011	1	0.000000E+000
1	32.21709826	1.625520E-011	2.125202E-012	0	0.000000E+000
1	32.21724092	2.125202E-012	1.625520E-011	1	0.000000E+000
1	32.21729485	1.625520E-011	2.125202E-012	0	0.000000E+000
1	32.21804686	2.125202E-012	1.625520E-011	1	0.000000E+000
1	32.21806541	1.625520E-011	2.125202E-012	0	0.000000E+000
1	32.21811359	2.125202E-012	1.625520E-011	1	0.000000E+000
1	32.21815725	1.625520E-011	2.125202E-012	0	0.000000E+000
1	32.21823089	2.125202E-012	1.625520E-011	1	0.000000E+000
1	32.21851943	1.625520E-011	2.125202E-012	0	0.000000E+000
1	32.22036568	2.125202E-012	1.625520E-011	1	0.000000E+000
1	32.22040178	1.625520E-011	2.125202E-012	0	0.000000E+000
1	32.22043574	2.125202E-012	1.625520E-011	1	0.000000E+000
1	32.22052607	1.625520E-011	2.125202E-012	0	0.000000E+000
1	32.22081305	2.125202E-012	1.625520E-011	1	0.000000E+000
1	32.22153869	1.625520E-011	2.125202E-012	0	0.000000E+000
1	32.22505695	2.125202E-012	1.625520E-011	1	0.000000E+000
1	32.22517687	1.625520E-011	2.125202E-012	0	0.000000E+000
1	32.22660615	2.125202E-012	1.625520E-011	1	0.000000E+000
1	32.22692293	1.625520E-011	2.125202E-012	0	0.000000E+000
1	32.22921482	2.125202E-012	1.625520E-011	1	0.000000E+000
1	32.22949601	1.625520E-011	2.125202E-012	0	0.000000E+000
1	32.22980108	2.125202E-012	1.625520E-011	1	0.000000E+000
1	32.22993661	1.625520E-011	2.125202E-012	0	0.000000E+000
1	32.23127869	2.125202E-012	1.625520E-011	1	0.000000E+000
1	32.23130196	1.625520E-011	2.125202E-012	0	0.000000E+000
1	32.23288145	2.125202E-012	1.625520E-011	1	0.000000E+000
1	32.23317007	1.625520E-011	2.125202E-012	0	0.000000E+000
1	32.23332568	2.125202E-012	1.625520E-011	1	0.000000E+000
1	32.23378411	1.625520E-011	2.125202E-012	0	0.000000E+000
1	32.23388035	2.125202E-012	1.625520E-011	1	0.000000E+000
1	32.23429158	1.625520E-011	2.125202E-012	0	0.000000E+000
1	32.23625269	2.125202E-012	1.625520E-011	1	0.000000E+000
1	32.23655363	1.625520E-011	2.125202E-012	0	0.000000E+000
1	32.23676915	2.125202E-012	1.625520E-011	1	0.000000E+000
1	32.23689857	1.625520E-011	2.125202E-012	0	0.000000E+000
1	32.23932915	2.125202E-012	1.625520E-011	1	0.000000E+000
1	32.23938341	1.625520E-011	2.125202E-012	0	0.000000E+000
1	32.24058935	2.125202E-012	1.625520E-011	1	0.000000E+000
1	32.24062258	1.625520E-011	2.125202E-012	0	0.000000E+000
1	32.24136838	2.125202E-012	1.625520E-011	1	0.000000E+000
1	32.24139114	1.625520E-011	2.125202E-012	0	0.000000E+000
1	32.24176259	2.125202E-012	1.625520E-011	1	0.000000E+000
1	32.24183382	1.625520E-011	2.125202E-012	0	0.000000E+000
1	32.24368644	2.125202E-012	1.625520E-011	1	0.000000E+000
1	32.24419724	1.625520E-011	2.125202E-012	0	0.000000E+000
1	32.24457464	2.125202E-012	1.625520E-011	1	0.000000E+000
1	32.24526868	1.625520E-011	2.125202E-012	0	0.000000E+000
1	32.24572973	2.125202E-012	1.625520E-011	1	0.000000E+000
1	32.24577248	1.625520E-011	2.125202E-012	0	0.000000E+000
1	32.24585011	2.125202E-012	1.625520E-011	1	0.000000E+000
1	32.24611557	1.625520E-011	2.125202E-012	0	0.000000E+000
1	32.24727867	2.125202E-012	1.625520E-011	1	0.000000E+000
1	32.24733724	1.625520E-011	2.125202E-012	0	0.000000E+000
1	32.24841043	2.125202E-012	1.625520E-011	1	0.000000E+000
1	32.24851673	1.625520E-011	2.125202E-012	0	0.000000E+000
1	32.24917113	2.125202E-012	1.625520E-011	1	0.000000E+000
1	32.24949471	1.625520E-011	2.125202E-012	0	0.000000E+000
1	32.24955830	2.125202E-012	1.625520E-011	1	0.000000E+000
1	32.25015807	1.625520E-011	2.125202E-012	0	0.000000E+000
1	32.25040481	2.125202E-012	1.625520E-011	1	0.000000E+000
1	32.25051061	1.625520E-011	2.125202E-012	0	0.000000E+000
1	32.25122677	2.125202E-012	1.625520E-011	1	0.000000E+000
1	32.25149668	1.625520E-011	2.125202E-012	0	0.000000E+000
1	32.25354498	2.125202E-012	1.625520E-011	1	0.000000E+000
1	32.25363532	1.625520E-011	2.125202E-012	0	0.000000E+000
1	32.25446103	2.125202E-012	1.625520E-011	1	0.000000E+000
1	32.25451094	1.625520E-011	2.125202E-012	0	0.000000E+000
1	32.25502830	2.125202E-012	1.625520E-011	1	0.000000E+000
1	32.25512460	1.625520E-011	2.125202E-012	0	0.000000E+000
1	32.25532878	2.125202E-012	1.625520E-011	1	0.000000E+000
1	32.25533940	1.625520E-011	2.125202E-012	0	0.000000E+000
1	32.25783668	2.125202E-012	1.625520E-011	1	0.000000E+000
1	32.25803321	1.625520E-011	2.125202E-012	0	0.000000E+000
1	32.25864960	2.125202E-012	1.625520E-011	1	0.000000E+000
1	32.25879928	1.625520E-011	2.125202E-012	0	0.000000E+000
1	32.25946302	2.125202E-012	1.625520E-011	1	0.000000E+000
1	32.25978660	1.625520E-011	2.125202E-012	0	0.000000E+000
1	32.25983320	2.125202E-012	1.625520E-011	1	0.000000E+000
1	32.25990755	1.625520E-011	2.125202E-012	0	0.000000E+000
1	32.25997395	2.125202E-012	1.625520E-011	1	0.000000E+000
1	32.26000724	1.625520E-011	2.125202E-012	0	0.000000E+000
1	32.26075100	2.125202E-012	1.625520E-011	1	0.000000E+000
1	32.26080279	1.625520E-011	2.125202E-012	0	0.000000E+000
1	32.26084231	2.125202E-012	1.625520E-011	1	0.000000E+000
1	32.26108339	1.625520E-011	2.125202E-012	0	0.000000E+000
1	32.26140815	2.125202E-012	1.625520E-011	1	0.000000E+000
1	32.26156570	1.625520E-011	2.125202E-012	0	0.000000E+000
1	32.26174179	2.125202E-012	1.625520E-011	1	0.000000E+000
1	32.26198330	1.625520E-011	2.125202E-012	0	0.000000E+000
1	32.26220305	2.125202E-012	1.625520E-011	1	0.000000E+000
1	32.26231747	1.625520E-011	2.125202E-012	0	0.000000E+000
1	32.26263411	2.125202E-012	1.625520E-011	1	0.000000E+000
1	32.26273370	1.625520E-011	2.125202E-012	0	0.000000E+000
1	32.26282419	2.125202E-012	1.625520E-011	1	0.000000E+000
1	32.26311207	1.625520E-011	2.125202E-012	0	0.000000E+000
1	32.26369340	2.125202E-012	1.625520E-011	1	0.000000E+000
1	32.26415186	1.625520E-011	2.125202E-012	0	0.000000E+000
1	32.26445078	2.125202E-012	1.625520E-011	1	0.000000E+000
1	32.26456474	1.625520E-011	2.125202E-012	0	0.000000E+000
1	32.26606377	2.125202E-012	1.625520E-011	1	0.000000E+000
1	32.26618972	1.625520E-011	2.125202E-012	0	0.000000E+000
1	32.26855667	2.125202E-012	1.625520E-011	1	0.000000E+000
1	32.26863777	1.625520E-011	2.125202E-012	0	0.000000E+000
1	32.26875876	2.125202E-012	1.625520E-011	1	0.000000E+000
1	32.26883652	1.625520E-011	2.125202E-012	0	0.000000E+000
1	32.26983738	2.125202E-012	1.625520E-011	1	0.000000E+000
1	32.26992148	1.625520E-011	2.125202E-012	0	0.000000E+000
1	32.27092225	2.125202E-012	1.625520E-011	1	0.000000E+000
1	32.27095653	1.625520E-011	2.125202E-012	0	0.000000E+000
1	32.27318991	2.125202E-012	1.625520E-011	1	0.000000E+000
1	32.27335044	1.625520E-011	2.125202E-012	0	0.000000E+000
1	32.27402108	2.125202E-012	1.625520E-011	1	0.000000E+000
1	32.27406638	1.625520E-011	2.125202E-012	0	0.000000E+000
1	32.27441845	2.125202E-012	1.625520E-011	1	0.000000E+000
1	32.27455730	1.625520E-011	2.125202E-012	0	0.000000E+000
1	32.27651614	2.125202E-012	1.625520E-011	1	0.000000E+000
1	32.27672414	1.625520E-011	2.125202E-012	0	0.000000E+000
1	32.27753603	2.125202E-012	1.625520E-011	1	0.000000E+000
1	32.27761786	1.625520E-011	2.125202E-012	0	0.000000E+000
1	32.27781932	2.125202E-012	1.625520E-011	1	0.000000E+000
1	32.27792500	1.625520E-011	2.125202E-012	0	0.000000E+000
1	32.27906620	2.125202E-012	1.625520E-011	1	0.000000E+000
1	32.27915007	1.625520E-011	2.125202E-012	0	0.000000E+000
1	32.27929888	2.125202E-012	1.625520E-011	1	0.000000E+000
1	32.27946108	1.625520E-011	2.125202E-012	0	0.000000E+000
1	32.28480749	2.125202E-012	1.625520E-011	1	0.000000E+000
1	32.28493709	1.625520E-011	2.125202E-012	0	0.000000E+000
1	32.28526297	2.125202E-012	1.625520E-011	1	0.000000E+000
1	32.28560661	1.625520E-011	2.125202E-012	0	0.000000E+000
1	32.28646607	2.125202E-012	1.625520E-011	1	0.000000E+000
1	32.28672303	1.625520E-011	2.125202E-012	0	0.000000E+000
1	32.28716515	2.125202E-012	1.625520E-011	1	0.000000E+000
1	32.28725877	1.625520E-011	2.125202E-012	0	0.000000E+000
1	32.28727995	2.125202E-012	1.625520E-011	1	0.000000E+000
1	32.28733820	1.625520E-011	2.125202E-012	0	0.000000E+000
1	32.28808624	2.125202E-012	1.625520E-011	1	0.000000E+000
1	32.28819000	1.625520E-011	2.125202E-012	0	0.000000E+000
1	32.28977343	2.125202E-012	1.625520E-011	1	0.000000E+000
1	32.28985340	1.625520E-011	2.125202E-012	0	0.000000E+000
1	32.29181780	2.125202E-012	1.625520E-011	1	0.000000E+000
1	32.29182312	1.625520E-011	2.125202E-012	0	0.000000E+000
1	32.29316610	2.125202E-012	1.625520E-011	1	0.000000E+000
1	32.29334377	1.625520E-011	2.125202E-012	0	0.000000E+000
1	32.29337970	2.125202E-012	1.625520E-011	1	0.000000E+000
1	32.29341919	1.625520E-011	2.125202E-012	0	0.000000E+000
1	32.29489966	2.125202E-012	1.625520E-011	1	0.000000E+000
1	32.29539260	1.625520E-011	2.125202E-012	0	0.000000E+000
1	32.29594240	2.125202E-012	1.625520E-011	1	0.000000E+000
1	32.29602462	1.625520E-011	2.125202E-012	0	0.000000E+000
1	32.29649008	2.125202E-012	1.625520E-011	1	0.000000E+000
1	32.29704907	1.625520E-011	2.125202E-012	0	0.000000E+000
1	32.29713902	2.125202E-012	1.625520E-011	1	0.000000E+000
1	32.29727874	1.625520E-011	2.125202E-012	0	0.000000E+000
1	32.30018457	2.125202E-012	1.625520E-011	1	0.000000E+000
1	32.30142747	1.625520E-011	2.125202E-012	0	0.000000E+000
1	32.30217366	2.125202E-012	1.625520E-011	1	0.000000E+000
1	32.30235337	1.625520E-011	2.125202E-012	0	0.000000E+000
1	32.30239685	2.125202E-012	1.625520E-011	1	0.000000E+000
1	32.30310277	1.625520E-011	2.125202E-012	0	0.000000E+000
1	32.30541356	2.125202E-012	1.625520E-011	1	0.000000E+000
1	32.30583727	1.625520E-011	2.125202E-012	0	0.000000E+000
1	32.30596953	2.125202E-012	1.625520E-011	1	0.000000E+000
1	32.30617319	1.625520E-011	2.125202E-012	0	0.000000E+000
1	32.30631418	2.125202E-012	1.625520E-011	1	0.000000E+000
1	32.30679940	1.625520E-011	2.125202E-012	0	0.000000E+000
1	32.30768981	2.125202E-012	1.625520E-011	1	0.000000E+000
1	32.30784629	1.625520E-011	2.125202E-012	0	0.000000E+000
1	32.31006418	2.125202E-012	1.625520E-011	1	0.000000E+000
1	32.31018950	1.625520E-011	2.125202E-012	0	0.000000E+000
1	32.31337098	2.125202E-012	1.625520E-011	1	0.000000E+000
1	32.31352604	1.625520E-011	2.125202E-012	0	0.000000E+000
1	32.31488359	2.125202E-012	1.625520E-011	1	0.000000E+000
1	32.31517480	1.625520E-011	2.125202E-012	0	0.000000E+000
1	32.31732362	2.125202E-012	1.625520E-011	1	0.000000E+000
1	32.31745806	1.625520E-011	2.125202E-012	0	0.000000E+000
1	32.31861522	2.125202E-012	1.625520E-011	1	0.000000E+000
1	32.31895405	1.625520E-011	2.125202E-012	0	0.000000E+000
1	32.32142041	2.125202E-012	1.625520E-011	1	0.000000E+000
1	32.32157495	1.625520E-011	2.125202E-012	0	0.000000E+000
1	32.32222176	2.125202E-012	1.625520E-011	1	0.000000E+000
1	32.32242726	1.625520E-011	2.125202E-012	0	0.000000E+000
1	32.32512714	2.125202E-012	1.625520E-011	1	0.000000E+000
1	32.32562925	1.625520E-011	2.125202E-012	0	0.000000E+000
1	32.32569176	2.125202E-012	1.625520E-011	1	0.000000E+000
1	32.32613319	1.625520E-011	2.125202E-012	0	0.000000E+000
1	32.32623108	2.125202E-012	1.625520E-011	1	0.000000E+000
1	32.32634234	1.625520E-011	2.125202E-012	0	0.000000E+000
1	32.32652592	2.125202E-012	1.625520E-011	1	0.000000E+000
1	32.32670520	1.625520E-011	2.125202E-012	0	0.000000E+000
1	32.32999449	2.125202E-012	1.625520E-011	1	0.000000E+000
1	32.33023950	1.625520E-011	2.125202E-012	0	0.000000E+000
1	32.33048304	2.125202E-012	1.625520E-011	1	0.000000E+000
1	32.33108349	1.625520E-011	2.125202E-012	0	0.000000E+000
1	32.33118752	2.125202E-012	1.625520E-011	1	0.000000E+000
1	32.33138240	1.625520E-011	2.125202E-012	0	0.000000E+000
1	32.33140935	2.125202E-012	1.625520E-011	1	0.000000E+000
1	32.33153902	1.625520E-011	2.125202E-012	0	0.000000E+000
1	32.33254973	2.125202E-012	1.625520E-011	1	0.000000E+000
1	32.33291194	1.625520E-011	2.125202E-012	0	0.000000E+000
1	32.33387127	2.125202E-012	1.625520E-011	1	0.000000E+000
1	32.33399138	1.625520E-011	2.125202E-012	0	0.000000E+000
1	32.33546643	2.125202E-012	1.625520E-011	1	0.000000E+000
1	32.33559761	1.625520E-011	2.125202E-012	0	0.000000E+000
1	32.33739164	2.125202E-012	1.625520E-011	1	0.000000E+000
1	32.33773788	1.625520E-011	2.125202E-012	0	0.000000E+000
1	32.33792758	2.125202E-012	1.625520E-011	1	0.000000E+000
1	32.33798513	1.625520E-011	2.125202E-012	0	0.000000E+000
1	32.33836375	2.125202E-012	1.625520E-011	1	0.000000E+000
1	32.33849676	1.625520E-011	2.125202E-012	0	0.000000E+000
1	32.33930743	2.125202E-012	1.625520E-011	1	0.000000E+000
1	32.33936041	1.625520E-011	2.125202E-012	0	0.000000E+000
1	32.34010348	2.125202E-012	1.625520E-011	1	0.000000E+000
1	32.34022322	1.625520E-011	2.125202E-012	0	0.000000E+000
1	32.34094687	2.125202E-012	1.625520E-011	1	0.000000E+000
1	32.34100474	1.625520E-011	2.125202E-012	0	0.000000E+000
1	32.34121958	2.125202E-012	1.625520E-011	1	0.000000E+000
1	32.34131588	1.625520E-011	2.125202E-012	0	0.000000E+000
1	32.34159119	2.125202E-012	1.625520E-011	1	0.000000E+000
1	32.34169625	1.625520E-011	2.125202E-012	0	0.000000E+000
1	32.34284917	2.125202E-012	1.625520E-011	1	0.000000E+000
1	32.34300582	1.625520E-011	2.125202E-012	0	0.000000E+000
1	32.34323113	2.125202E-012	1.625520E-011	1	0.000000E+000
1	32.34333390	1.625520E-011	2.125202E-012	0	0.000000E+000
1	32.34482343	2.125202E-012	1.625520E-011	1	0.000000E+000
1	32.34506665	1.625520E-011	2.125202E-012	0	0.000000E+000
1	32.34514646	2.125202E-012	1.625520E-011	1	0.000000E+000
1	32.34549183	1.625520E-011	2.125202E-012	0	0.000000E+000
1	32.34567270	2.125202E-012	1.625520E-011	1	0.000000E+000
1	32.34575164	1.625520E-011	2.125202E-012	0	0.000000E+000
1	32.34647661	2.125202E-012	1.625520E-011	1	0.000000E+000
1	32.34667917	1.625520E-011	2.125202E-012	0	0.000000E+000
1	32.34745819	2.125202E-012	1.625520E-011	1	0.000000E+000
1	32.34771535	1.625520E-011	2.125202E-012	0	0.000000E+000
1	32.34986662	2.125202E-012	1.625520E-011	1	0.000000E+000
1	32.35028125	1.625520E-011	2.125202E-012	0	0.000000E+000
1	32.35047178	2.125202E-012	1.625520E-011	1	0.000000E+000
1	32.35056657	1.625520E-011	2.125202E-012	0	0.000000E+000
1	32.35071416	2.125202E-012	1.625520E-011	1	0.000000E+000
1	32.35085452	1.625520E-011	2.125202E-012	0	0.000000E+000
1	32.35098308	2.125202E-012	1.625520E-011	1	0.000000E+000
1	32.35105872	1.625520E-011	2.125202E-012	0	0.000000E+000
1	34.24933690	2.035868E-012	1.616587E-011	1	0.000000E+000
1	34.24967822	1.616587E-011	2.035868E-012	0	0.000000E+000
1	34.25240218	2.035868E-012	1.616587E-011	1	0.000000E+000
1	34.25324786	1.616587E-011	2.035868E-012	0	0.000000E+000
1	34.25338240	2.035868E-012	1.616587E-011	1	0.000000E+000
1	34.25345500	1.616587E-011	2.035868E-012	0	0.000000E+000
1	34.25401388	2.035868E-012	1.616587E-011	1	0.000000E+000
1	34.25412481	1.616587E-011	2.035868E-012	0	0.000000E+000
1	34.25463828	2.035868E-012	1.616587E-011	1	0.000000E+000
1	34.25489304	1.616587E-011	2.035868E-012	0	0.000000E+000
1	34.25546141	2.035868E-012	1.616587E-011	1	0.000000E+000
1	34.25559311	1.616587E-011	2.035868E-012	0	0.000000E+000
1	34.25613742	2.035868E-012	1.616587E-011	1	0.000000E+000
1	34.25625127	1.616587E-011	2.035868E-012	0	0.000000E+000
1	34.25645219	2.035868E-012	1.616587E-011	1	0.000000E+000
1	34.25704221	1.616587E-011	2.035868E-012	0	0.000000E+000
1	34.25721920	2.035868E-012	1.616587E-011	1	0.000000E+000
1	34.25783748	1.616587E-011	2.035868E-012	0	0.000000E+000
1	34.25796506	2.035868E-012	1.616587E-011	1	0.000000E+000
1	34.25799345	1.616587E-011	2.035868E-012	0	0.000000E+000
1	34.25809838	2.035868E-012	1.616587E-011	1	0.000000E+000
1	34.25816503	1.616587E-011	2.035868E-012	0	0.000000E+000
1	34.25934648	2.035868E-012	1.616587E-011	1	0.000000E+000
1	34.25972026	1.616587E-011	2.035868E-012	0	0.000000E+000
1	34.25990939	2.035868E-012	1.616587E-011	1	0.000000E+000
1	34.26097995	1.616587E-011	2.035868E-012	0	0.000000E+000
1	34.26107116	2.035868E-012	1.616587E-011	1	0.000000E+000
1	34.26158273	1.616587E-011	2.035868E-012	0	0.000000E+000
1	34.26197788	2.035868E-012	1.616587E-011	1	0.000000E+000
1	34.26212393	1.616587E-011	2.035868E-012	0	0.000000E+000
1	34.26214368	2.035868E-012	1.616587E-011	1	0.000000E+000
1	34.26225639	1.616587E-011	2.035868E-012	0	0.000000E+000
1	34.26350256	2.035868E-012	1.616587E-011	1	0.000000E+000
1	34.26359052	1.616587E-011	2.035868E-012	0	0.000000E+000
1	34.26376843	2.035868E-012	1.616587E-011	1	0.000000E+000
1	34.26394250	1.616587E-011	2.035868E-012	0	0.000000E+000
1	34.26428092	2.035868E-012	1.616587E-011	1	0.000000E+000
1	34.26437736	1.616587E-011	2.035868E-012	0	0.000000E+000
1	34.26469156	2.035868E-012	1.616587E-011	1	0.000000E+000
1	34.26482090	1.616587E-011	2.035868E-012	0	0.000000E+000
1	34.26601775	2.035868E-012	1.616587E-011	1	0.000000E+000
1	34.26615309	1.616587E-011	2.035868E-012	0	0.000000E+000
1	34.26652106	2.035868E-012	1.616587E-011	1	0.000000E+000
1	34.26658153	1.616587E-011	2.035868E-012	0	0.000000E+000
1	34.26700384	2.035868E-012	1.616587E-011	1	0.000000E+000
1	34.26705153	1.616587E-011	2.035868E-012	0	0.000000E+000
1	34.26818812	2.035868E-012	1.616587E-011	1	0.000000E+000
1	34.26822096	1.616587E-011	2.035868E-012	0	0.000000E+000
1	34.26835805	2.035868E-012	1.616587E-011	1	0.000000E+000
1	34.26845840	1.616587E-011	2.035868E-012	0	0.000000E+000
1	34.26854880	2.035868E-012	1.616587E-011	1	0.000000E+000
1	34.26865672	1.616587E-011	2.035868E-012	0	0.000000E+000
1	34.26871439	2.035868E-012	1.616587E-011	1	0.000000E+000
1	34.26913931	1.616587E-011	2.035868E-012	0	0.000000E+000
1	34.26993883	2.035868E-012	1.616587E-011	1	0.000000E+000
1	34.26996269	1.616587E-011	2.035868E-012	0	0.000000E+000
1	34.27161988	2.035868E-012	1.616587E-011	1	0.000000E+000
1	34.27168761	1.616587E-011	2.035868E-012	0	0.000000E+000
1	34.27214639	2.035868E-012	1.616587E-011	1	0.000000E+000
1	34.27217414	1.616587E-011	2.035868E-012	0	0.000000E+000
1	34.27236881	2.035868E-012	1.616587E-011	1	0.000000E+000
1	34.27241585	1.616587E-011	2.035868E-012	0	0.000000E+000
1	34.27270714	2.035868E-012	1.616587E-011	1	0.000000E+000
1	34.27283017	1.616587E-011	2.035868E-012	0	0.000000E+000
1	34.27354896	2.035868E-012	1.616587E-011	1	0.000000E+000
1	34.27366166	1.616587E-011	2.035868E-012	0	0.000000E+000
1	34.27442592	2.035868E-012	1.616587E-011	1	0.000000E+000
1	34.27497198	1.616587E-011	2.035868E-012	0	0.000000E+000
1	34.27546308	2.035868E-012	1.616587E-011	1	0.000000E+000
1	34.27547120	1.616587E-011	2.035868E-012	0	0.000000E+000
1	34.27572278	2.035868E-012	1.616587E-011	1	0.000000E+000
1	34.27584852	1.616587E-011	2.035868E-012	0	0.000000E+000
1	34.27617733	2.035868E-012	1.616587E-011	1	0.000000E+000
1	34.27639649	1.616587E-011	2.035868E-012	0	0.000000E+000
1	34.27651219	2.035868E-012	1.616587E-011	1	0.000000E+000
1	34.27716022	1.616587E-011	2.035868E-012	0	0.000000E+000
1	34.27720416	2.035868E-012	1.616587E-011	1	0.000000E+000
1	34.27731462	1.616587E-011	2.035868E-012	0	0.000000E+000
1	34.27739383	2.035868E-012	1.616587E-011	1	0.000000E+000
1	34.27782255	1.616587E-011	2.035868E-012	0	0.000000E+000
1	34.27847730	2.035868E-012	1.616587E-011	1	0.000000E+000
1	34.27849964	1.616587E-011	2.035868E-012	0	0.000000E+000
1	34.27854153	2.035868E-012	1.616587E-011	1	0.000000E+000
1	34.27860452	1.616587E-011	2.035868E-012	0	0.000000E+000
1	34.27902551	2.035868E-012	1.616587E-011	1	0.000000E+000
1	34.27923609	1.616587E-011	2.035868E-012	0	0.000000E+000
1	34.27968462	2.035868E-012	1.616587E-011	1	0.000000E+000
1	34.27987304	1.616587E-011	2.035868E-012	0	0.000000E+000
1	34.28064234	2.035868E-012	1.616587E-011	1	0.000000E+000
1	34.28065872	1.616587E-011	2.035868E-012	0	0.000000E+000
1	34.28160941	2.035868E-012	1.616587E-011	1	0.000000E+000
1	34.28199106	1.616587E-011	2.035868E-012	0	0.000000E+000
1	34.28270882	2.035868E-012	1.616587E-011	1	0.000000E+000
1	34.28313260	1.616587E-011	2.035868E-012	0	0.000000E+000
1	34.28320118	2.035868E-012	1.616587E-011	1	0.000000E+000
1	34.28349994	1.616587E-011	2.035868E-012	0	0.000000E+000
1	34.28600910	2.035868E-012	1.616587E-011	1	0.000000E+000
1	34.28614507	1.616587E-011	2.035868E-012	0	0.000000E+000
1	34.28721990	2.035868E-012	1.616587E-011	1	0.000000E+000
1	34.28725464	1.616587E-011	2.035868E-012	0	0.000000E+000
1	34.28798016	2.035868E-012	1.616587E-011	1	0.000000E+000
1	34.28804412	1.616587E-011	2.035868E-012	0	0.000000E+000
1	34.28818090	2.035868E-012	1.616587E-011	1	0.000000E+000
1	34.28821671	1.616587E-011	2.035868E-012	0	0.000000E+000
1	34.28887209	2.035868E-012	1.616587E-011	1	0.000000E+000
1	34.28912219	1.616587E-011	2.035868E-012	0	0.000000E+000
1	34.28939763	2.035868E-012	1.616587E-011	1	0.000000E+000
1	34.28970009	1.616587E-011	2.035868E-012	0	0.000000E+000
1	34.29000209	2.035868E-012	1.616587E-011	1	0.000000E+000
1	34.29051530	1.616587E-011	2.035868E-012	0	0.000000E+000
1	34.29159062	2.035868E-012	1.616587E-011	1	0.000000E+000
1	34.29212058	1.616587E-011	2.035868E-012	0	0.000000E+000
1	34.29270464	2.035868E-012	1.616587E-011	1	0.000000E+000
1	34.29281850	1.616587E-011	2.035868E-012	0	0.000000E+000
1	34.29384884	2.035868E-012	1.616587E-011	1	0.000000E+000
1	34.29397897	1.616587E-011	2.035868E-012	0	0.000000E+000
1	34.29500587	2.035868E-012	1.616587E-011	1	0.000000E+000
1	34.29529463	1.616587E-011	2.035868E-012	0	0.000000E+000
1	34.29644829	2.035868E-012	1.616587E-011	1	0.000000E+000
1	34.29651342	1.616587E-011	2.035868E-012	0	0.000000E+000
1	34.29768765	2.035868E-012	1.616587E-011	1	0.000000E+000
1	34.29774053	1.616587E-011	2.035868E-012	0	0.000000E+000
1	34.29842255	2.035868E-012	1.616587E-011	1	0.000000E+000
1	34.29847867	1.616587E-011	2.035868E-012	0	0.000000E+000
1	34.29858921	2.035868E-012	1.616587E-011	1	0.000000E+000
1	34.29864559	1.616587E-011	2.035868E-012	0	0.000000E+000
1	34.29883832	2.035868E-012	1.616587E-011	1	0.000000E+000
1	34.29891325	1.616587E-011	2.035868E-012	0	0.000000E+000
1	34.29932296	2.035868E-012	1.616587E-011	1	0.000000E+000
1	34.30012119	1.616587E-011	2.035868E-012	0	0.000000E+000
1	34.30371567	2.035868E-012	1.616587E-011	1	0.000000E+000
1	34.30376879	1.616587E-011	2.035868E-012	0	0.000000E+000
1	34.30422057	2.035868E-012	1.616587E-011	1	0.000000E+000
1	34.30441333	1.616587E-011	2.035868E-012	0	0.000000E+000
1	34.30456300	2.035868E-012	1.616587E-011	1	0.000000E+000
1	34.30488390	1.616587E-011	2.035868E-012	0	0.000000E+000
1	34.30500446	2.035868E-012	1.616587E-011	1	0.000000E+000
1	34.30523653	1.616587E-011	2.035868E-012	0	0.000000E+000
1	34.30565822	2.035868E-012	1.616587E-011	1	0.000000E+000
1	34.30577222	1.616587E-011	2.035868E-012	0	0.000000E+000
1	34.30596627	2.035868E-012	1.616587E-011	1	0.000000E+000
1	34.30640806	1.616587E-011	2.035868E-012	0	0.000000E+000
1	34.30671408	2.035868E-012	1.616587E-011	1	0.000000E+000
1	34.30678697	1.616587E-011	2.035868E-012	0	0.000000E+000
1	34.30711372	2.035868E-012	1.616587E-011	1	0.000000E+000
1	34.30722632	1.616587E-011	2.035868E-012	0	0.000000E+000
1	34.30743232	2.035868E-012	1.616587E-011	1	0.000000E+000
1	34.30748245	1.616587E-011	2.035868E-012	0	0.000000E+000
1	34.30764818	2.035868E-012	1.616587E-011	1	0.000000E+000
1	34.30766213	1.616587E-011	2.035868E-012	0	0.000000E+000
1	34.31066844	2.035868E-012	1.616587E-011	1	0.000000E+000
1	34.31090124	1.616587E-011	2.035868E-012	0	0.000000E+000
1	34.31117312	2.035868E-012	1.616587E-011	1	0.000000E+000
1	34.31154787	1.616587E-011	2.035868E-012	0	0.000000E+000
1	34.31182260	2.035868E-012	1.616587E-011	1	0.000000E+000
1	34.31203299	1.616587E-011	2.035868E-012	0	0.000000E+000
1	34.31245467	2.035868E-012	1.616587E-011	1	0.000000E+000
1	34.31252582	1.616587E-011	2.035868E-012	0	0.000000E+000
1	34.31260706	2.035868E-012	1.616587E-011	1	0.000000E+000
1	34.31323541	1.616587E-011	2.035868E-012	0	0.000000E+000
1	34.31412191	2.035868E-012	1.616587E-011	1	0.000000E+000
1	34.31425744	1.616587E-011	2.035868E-012	0	0.000000E+000
1	34.31554119	2.035868E-012	1.616587E-011	1	0.000000E+000
1	34.31563193	1.616587E-011	2.035868E-012	0	0.000000E+000
1	34.31575948	2.035868E-012	1.616587E-011	1	0.000000E+000
1	34.31597457	1.616587E-011	2.035868E-012	0	0.000000E+000
1	34.31608551	2.035868E-012	1.616587E-011	1	0.000000E+000
1	34.31612032	1.616587E-011	2.035868E-012	0	0.000000E+000
1	34.31624471	2.035868E-012	1.616587E-011	1	0.000000E+000
1	34.31641367	1.616587E-011	2.035868E-012	0	0.000000E+000
1	34.31761172	2.035868E-012	1.616587E-011	1	0.000000E+000
1	34.31770169	1.616587E-011	2.035868E-012	0	0.000000E+000
1	34.31964434	2.035868E-012	1.616587E-011	1	0.000000E+000
1	34.31982253	1.616587E-011	2.035868E-012	0	0.000000E+000
1	34.32097300	2.035868E-012	1.616587E-011	1	0.000000E+000
1	34.32137457	1.616587E-011	2.035868E-012	0	0.000000E+000
1	34.32327722	2.035868E-012	1.616587E-011	1	0.000000E+000
1	34.32364253	1.616587E-011	2.035868E-012	0	0.000000E+000
1	34.32397809	2.035868E-012	1.616587E-011	1	0.000000E+000
1	34.32409556	1.616587E-011	2.035868E-012	0	0.000000E+000
1	34.32413604	2.035868E-012	1.616587E-011	1	0.000000E+000
1	34.32424871	1.616587E-011	2.035868E-012	0	0.000000E+000
1	34.32445786	2.035868E-012	1.616587E-011	1	0.000000E+000
1	34.32447842	1.616587E-011	2.035868E-012	0	0.000000E+000
1	34.32456143	2.035868E-012	1.616587E-011	1	0.000000E+000
1	34.32472519	1.616587E-011	2.035868E-012	0	0.000000E+000
1	34.32477549	2.035868E-012	1.616587E-011	1	0.000000E+000
1	34.32477835	1.616587E-011	2.035868E-012	0	0.000000E+000
1	35.55256993	1.975344E-012	1.610534E-011	1	0.000000E+000
1	35.55287616	1.610534E-011	1.975344E-012	0	0.000000E+000
1	35.55296022	1.975344E-012	1.610534E-011	1	0.000000E+000
1	35.55384779	1.610534E-011	1.975344E-012	0	0.000000E+000
1	35.55434847	1.975344E-012	1.610534E-011	1	0.000000E+000
1	35.55437009	1.610534E-011	1.975344E-012	0	0.000000E+000
1	35.55447412	1.975344E-012	1.610534E-011	1	0.000000E+000
1	35.55464226	1.610534E-011	1.975344E-012	0	0.000000E+000
1	35.55465688	1.975344E-012	1.610534E-011	1	0.000000E+000
1	35.55510959	1.610534E-011	1.975344E-012	0	0.000000E+000
1	35.55522226	1.975344E-012	1.610534E-011	1	0.000000E+000
1	35.55558575	1.610534E-011	1.975344E-012	0	0.000000E+000
1	35.55648909	1.975344E-012	1.610534E-011	1	0.000000E+000
1	35.55663587	1.610534E-011	1.975344E-012	0	0.000000E+000
1	35.55771275	1.975344E-012	1.610534E-011	1	0.000000E+000
1	35.55794571	1.610534E-011	1.975344E-012	0	0.000000E+000
1	35.55833052	1.975344E-012	1.610534E-011	1	0.000000E+000
1	35.55846589	1.610534E-011	1.975344E-012	0	0.000000E+000
1	35.55859593	1.975344E-012	1.610534E-011	1	0.000000E+000
1	35.55903342	1.610534E-011	1.975344E-012	0	0.000000E+000
1	35.56021855	1.975344E-012	1.610534E-011	1	0.000000E+000
1	35.56044397	1.610534E-011	1.975344E-012	0	0.000000E+000
1	35.56839175	1.975344E-012	1.610534E-011	1	0.000000E+000
1	35.56856624	1.610534E-011	1.975344E-012	0	0.000000E+000
1	35.56865322	1.975344E-012	1.610534E-011	1	0.000000E+000
1	35.56897049	1.610534E-011	1.975344E-012	0	0.000000E+000
1	35.57012534	1.975344E-012	1.610534E-011	1	0.000000E+000
1	35.57017720	1.610534E-011	1.975344E-012	0	0.000000E+000
1	35.57071930	1.975344E-012	1.610534E-011	1	0.000000E+000
1	35.57077608	1.610534E-011	1.975344E-012	0	0.000000E+000
1	35.57455618	1.975344E-012	1.610534E-011	1	0.000000E+000
1	35.57477255	1.610534E-011	1.975344E-012	0	0.000000E+000
1	35.57527883	1.975344E-012	1.610534E-011	1	0.000000E+000
1	35.57537378	1.610534E-011	1.975344E-012	0	0.000000E+000
1	35.57596946	1.975344E-012	1.610534E-011	1	0.000000E+000
1	35.57620814	1.610534E-011	1.975344E-012	0	0.000000E+000
1	35.57631899	1.975344E-012	1.610534E-011	1	0.000000E+000
1	35.57635134	1.610534E-011	1.975344E-012	0	0.000000E+000
1	35.57640926	1.975344E-012	1.610534E-011	1	0.000000E+000
1	35.57651383	1.610534E-011	1.975344E-012	0	0.000000E+000
1	35.57686618	1.975344E-012	1.610534E-011	1	0.000000E+000
1	35.57694688	1.610534E-011	1.975344E-012	0	0.000000E+000
1	35.57730758	1.975344E-012	1.610534E-011	1	0.000000E+000
1	35.57808476	1.610534E-011	1.975344E-012	0	0.000000E+000
1	35.57938419	1.975344E-012	1.610534E-011	1	0.000000E+000
1	35.57944548	1.610534E-011	1.975344E-012	0	0.000000E+000
1	35.58096907	1.975344E-012	1.610534E-011	1	0.000000E+000
1	35.58100862	1.610534E-011	1.975344E-012	0	0.000000E+000
1	35.58110689	1.975344E-012	1.610534E-011	1	0.000000E+000
1	35.58138230	1.610534E-011	1.975344E-012	0	0.000000E+000
1	35.58179055	1.975344E-012	1.610534E-011	1	0.000000E+000
1	35.58208988	1.610534E-011	1.975344E-012	0	0.000000E+000
1	35.58313767	1.975344E-012	1.610534E-011	1	0.000000E+000
1	35.58334325	1.610534E-011	1.975344E-012	0	0.000000E+000
1	35.58457110	1.975344E-012	1.610534E-011	1	0.000000E+000
1	35.58465169	1.610534E-011	1.975344E-012	0	0.000000E+000
1	35.58499456	1.975344E-012	1.610534E-011	1	0.000000E+000
1	35.58513589	1.610534E-011	1.975344E-012	0	0.000000E+000
1	35.58746386	1.975344E-012	1.610534E-011	1	0.000000E+000
1	35.58775522	1.610534E-011	1.975344E-012	0	0.000000E+000
1	35.58788154	1.975344E-012	1.610534E-011	1	0.000000E+000
1	35.58802237	1.610534E-011	1.975344E-012	0	0.000000E+000
1	35.59123908	1.975344E-012	1.610534E-011	1	0.000000E+000
1	35.59128471	1.610534E-011	1.975344E-012	0	0.000000E+000
1	35.59294928	1.975344E-012	1.610534E-011	1	0.000000E+000
1	35.59296817	1.610534E-011	1.975344E-012	0	0.000000E+000
1	35.59423845	1.975344E-012	1.610534E-011	1	0.000000E+000
1	35.59431199	1.610534E-011	1.975344E-012	0	0.000000E+000
1	35.59502920	1.975344E-012	1.610534E-011	1	0.000000E+000
1	35.59511439	1.610534E-011	1.975344E-012	0	0.000000E+000
1	35.59591329	1.975344E-012	1.610534E-011	1	0.000000E+000
1	35.59594794	1.610534E-011	1.975344E-012	0	0.000000E+000
1	35.59685152	1.975344E-012	1.610534E-011	1	0.000000E+000
1	35.59691600	1.610534E-011	1.975344E-012	0	0.000000E+000
1	35.59713107	1.975344E-012	1.610534E-011	1	0.000000E+000
1	35.59755030	1.610534E-011	1.975344E-012	0	0.000000E+000
1	35.59756886	1.975344E-012	1.610534E-011	1	0.000000E+000
1	35.59799191	1.610534E-011	1.975344E-012	0	0.000000E+000
1	35.59850084	1.975344E-012	1.610534E-011	1	0.000000E+000
1	35.59867771	1.610534E-011	1.975344E-012	0	0.000000E+000
1	35.59874279	1.975344E-012	1.610534E-011	1	0.000000E+000
1	35.59929866	1.610534E-011	1.975344E-012	0	0.000000E+000
1	35.59960887	1.975344E-012	1.610534E-011	1	0.000000E+000
1	35.59965322	1.610534E-011	1.975344E-012	0	0.000000E+000
1	35.60007611	1.975344E-012	1.610534E-011	1	0.000000E+000
1	35.60010463	1.610534E-011	1.975344E-012	0	0.000000E+000
1	35.60297102	1.975344E-012	1.610534E-011	1	0.000000E+000
1	35.60310998	1.610534E-011	1.975344E-012	0	0.000000E+000
1	35.60324573	1.975344E-012	1.610534E-011	1	0.000000E+000
1	35.60336226	1.610534E-011	1.975344E-012	0	0.000000E+000
1	35.60413897	1.975344E-012	1.610534E-011	1	0.000000E+000
1	35.60449257	1.610534E-011	1.975344E-012	0	0.000000E+000
1	35.60799871	1.975344E-012	1.610534E-011	1	0.000000E+000
1	35.60804672	1.610534E-011	1.975344E-012	0	0.000000E+000
1	35.60820473	1.975344E-012	1.610534E-011	1	0.000000E+000
1	35.60828715	1.610534E-011	1.975344E-012	0	0.000000E+000
1	35.60919729	1.975344E-012	1.610534E-011	1	0.000000E+000
1	35.60939450	1.610534E-011	1.975344E-012	0	0.000000E+000
1	35.60972526	1.975344E-012	1.610534E-011	1	0.000000E+000
1	35.60987006	1.610534E-011	1.975344E-012	0	0.000000E+000
1	35.61008272	1.975344E-012	1.610534E-011	1	0.000000E+000
1	35.61021121	1.610534E-011	1.975344E-012	0	0.000000E+000
1	35.61683428	1.975344E-012	1.610534E-011	1	0.000000E+000
1	35.61707720	1.610534E-011	1.975344E-012	0	0.000000E+000
1	35.61896494	1.975344E-012	1.610534E-011	1	0.000000E+000
1	35.61936088	1.610534E-011	1.975344E-012	0	0.000000E+000
1	35.61942816	1.975344E-012	1.610534E-011	1	0.000000E+000
1	35.61958981	1.610534E-011	1.975344E-012	0	0.000000E+000
1	35.62095130	1.975344E-012	1.610534E-011	1	0.000000E+000
1	35.62112736	1.610534E-011	1.975344E-012	0	0.000000E+000
1	35.62163165	1.975344E-012	1.610534E-011	1	0.000000E+000
1	35.62175428	1.610534E-011	1.975344E-012	0	0.000000E+000
1	35.62190171	1.975344E-012	1.610534E-011	1	0.000000E+000
1	35.62233220	1.610534E-011	1.975344E-012	0	0.000000E+000
1	35.62269808	1.975344E-012	1.610534E-011	1	0.000000E+000
1	35.62285236	1.610534E-011	1.975344E-012	0	0.000000E+000
1	35.62366354	1.975344E-012	1.610534E-011	1	0.000000E+000
1	35.62369885	1.610534E-011	1.975344E-012	0	0.000000E+000
1	35.62420110	1.975344E-012	1.610534E-011	1	0.000000E+000
1	35.62432245	1.610534E-011	1.975344E-012	0	0.000000E+000
1	35.62804139	1.975344E-012	1.610534E-011	1	0.000000E+000
1	35.62805960	1.610534E-011	1.975344E-012	0	0.000000E+000
1	35.63409822	1.975344E-012	1.610534E-011	1	0.000000E+000
1	35.63436212	1.610534E-011	1.975344E-012	0	0.000000E+000
1	35.63501087	1.975344E-012	1.610534E-011	1	0.000000E+000
1	35.63503104	1.610534E-011	1.975344E-012	0	0.000000E+000
1	35.63509287	1.975344E-012	1.610534E-011	1	0.000000E+000
1	35.63556211	1.610534E-011	1.975344E-012	0	0.000000E+000
1	35.63579200	1.975344E-012	1.610534E-011	1	0.000000E+000
1	35.63597782	1.610534E-011	1.975344E-012	0	0.000000E+000
1	35.63616597	1.975344E-012	1.610534E-011	1	0.000000E+000
1	35.63639920	1.610534E-011	1.975344E-012	0	0.000000E+000
1	35.63653626	1.975344E-012	1.610534E-011	1	0.000000E+000
1	35.63662867	1.610534E-011	1.975344E-012	0	0.000000E+000
1	35.64157293	1.975344E-012	1.610534E-011	1	0.000000E+000
1	35.64160023	1.610534E-011	1.975344E-012	0	0.000000E+000
1	35.64166870	1.975344E-012	1.610534E-011	1	0.000000E+000
1	35.64186161	1.610534E-011	1.975344E-012	0	0.000000E+000
1	35.64250728	1.975344E-012	1.610534E-011	1	0.000000E+000
1	35.64262987	1.610534E-011	1.975344E-012	0	0.000000E+000
1	35.64287838	1.975344E-012	1.610534E-011	1	0.000000E+000
1	35.64293789	1.610534E-011	1.975344E-012	0	0.000000E+000
1	35.64315367	1.975344E-012	1.610534E-011	1	0.000000E+000
1	35.64347679	1.610534E-011	1.975344E-012	0	0.000000E+000
1	35.64407241	1.975344E-012	1.610534E-011	1	0.000000E+000
1	35.64412359	1.610534E-011	1.975344E-012	0	0.000000E+000
1	35.64425524	1.975344E-012	1.610534E-011	1	0.000000E+000
1	35.64429895	1.610534E-011	1.975344E-012	0	0.000000E+000
1	35.64604659	1.975344E-012	1.610534E-011	1	0.000000E+000
1	35.64629754	1.610534E-011	1.975344E-012	0	0.000000E+000
1	35.64634475	1.975344E-012	1.610534E-011	1	0.000000E+000
1	35.64672841	1.610534E-011	1.975344E-012	0	0.000000E+000
1	35.64812761	1.975344E-012	1.610534E-011	1	0.000000E+000
1	35.64825171	1.610534E-011	1.975344E-012	0	0.000000E+000
1	35.64828105	1.975344E-012	1.610534E-011	1	0.000000E+000
1	35.64897071	1.610534E-011	1.975344E-012	0	0.000000E+000
1	35.64916030	1.975344E-012	1.610534E-011	1	0.000000E+000
1	35.64943360	1.610534E-011	1.975344E-012	0	0.000000E+000
1	35.64983514	1.975344E-012	1.610534E-011	1	0.000000E+000
1	35.64991137	1.610534E-011	1.975344E-012	0	0.000000E+000
1	35.64998215	1.975344E-012	1.610534E-011	1	0.000000E+000
1	35.65000701	1.610534E-011	1.975344E-012	0	0.000000E+000
1	35.65023555	1.975344E-012	1.610534E-011	1	0.000000E+000
1	35.65029955	1.610534E-011	1.975344E-012	0	0.000000E+000
1	35.65110197	1.975344E-012	1.610534E-011	1	0.000000E+000
1	35.65143512	1.610534E-011	1.975344E-012	0	0.000000E+000
1	35.65184072	1.975344E-012	1.610534E-011	1	0.000000E+000
1	35.65190842	1.610534E-011	1.975344E-012	0	0.000000E+000
1	35.65194804	1.975344E-012	1.610534E-011	1	0.000000E+000
1	35.65201541	1.610534E-011	1.975344E-012	0	0.000000E+000
1	35.65207192	1.975344E-012	1.610534E-011	1	0.000000E+000
1	35.65242377	1.610534E-011	1.975344E-012	0	0.000000E+000
1	35.65424533	1.975344E-012	1.610534E-011	1	0.000000E+000
1	35.65428888	1.610534E-011	1.975344E-012	0	0.000000E+000
1	35.65471017	1.975344E-012	1.610534E-011	1	0.000000E+000
1	35.65477176	1.610534E-011	1.975344E-012	0	0.000000E+000
1	35.65530165	1.975344E-012	1.610534E-011	1	0.000000E+000
1	35.65532498	1.610534E-011	1.975344E-012	0	0.000000E+000
1	35.65614062	1.975344E-012	1.610534E-011	1	0.000000E+000
1	35.65627702	1.610534E-011	1.975344E-012	0	0.000000E+000
1	35.65651205	1.975344E-012	1.610534E-011	1	0.000000E+000
1	35.65690561	1.610534E-011	1.975344E-012	0	0.000000E+000
1	35.65726416	1.975344E-012	1.610534E-011	1	0.000000E+000
1	35.65756330	1.610534E-011	1.975344E-012	0	0.000000E+000
1	35.65762193	1.975344E-012	1.610534E-011	1	0.000000E+000
1	35.65785913	1.610534E-011	1.975344E-012	0	0.000000E+000
1	35.65811942	1.975344E-012	1.610534E-011	1	0.000000E+000
1	35.65832384	1.610534E-011	1.975344E-012	0	0.000000E+000
1	35.65893163	1.975344E-012	1.610534E-011	1	0.000000E+000
1	35.65896382	1.610534E-011	1.975344E-012	0	0.000000E+000
1	35.65930016	1.975344E-012	1.610534E-011	1	0.000000E+000
1	35.65939729	1.610534E-011	1.975344E-012	0	0.000000E+000
1	35.65951221	1.975344E-012	1.610534E-011	1	0.000000E+000
1	35.65957869	1.610534E-011	1.975344E-012	0	0.000000E+000
1	35.66112353	1.975344E-012	1.610534E-011	1	0.000000E+000
1	35.66145622	1.610534E-011	1.975344E-012	0	0.000000E+000
1	35.66181436	1.975344E-012	1.610534E-011	1	0.000000E+000
1	35.66228737	1.610534E-011	1.975344E-012	0	0.000000E+000
1	35.66243982	1.975344E-012	1.610534E-011	1	0.000000E+000
1	35.66258696	1.610534E-011	1.975344E-012	0	0.000000E+000
1	35.66764425	1.975344E-012	1.610534E-011	1	0.000000E+000
1	35.66805637	1.610534E-011	1.975344E-012	0	0.000000E+000
1	35.66832045	1.975344E-012	1.610534E-011	1	0.000000E+000
1	35.66857324	1.610534E-011	1.975344E-012	0	0.000000E+000
1	35.66892073	1.975344E-012	1.610534E-011	1	0.000000E+000
1	35.66937583	1.610534E-011	1.975344E-012	0	0.000000E+000
1	35.67002228	1.975344E-012	1.610534E-011	1	0.000000E+000
1	35.67009529	1.610534E-011	1.975344E-012	0	0.000000E+000
1	35.67093106	1.975344E-012	1.610534E-011	1	0.000000E+000
1	35.67164742	1.610534E-011	1.975344E-012	0	0.000000E+000
1	35.67271755	1.975344E-012	1.610534E-011	1	0.000000E+000
1	35.67274237	1.610534E-011	1.975344E-012	0	0.000000E+000
1	35.67411233	1.975344E-012	1.610534E-011	1	0.000000E+000
1	35.67474338	1.610534E-011	1.975344E-012	0	0.000000E+000
1	35.67509261	1.975344E-012	1.610534E-011	1	0.000000E+000
1	35.67546196	1.610534E-011	1.975344E-012	0	0.000000E+000
1	35.67610400	1.975344E-012	1.610534E-011	1	0.000000E+000
1	35.67637024	1.610534E-011	1.975344E-012	0	0.000000E+000
1	35.67772061	1.975344E-012	1.610534E-011	1	0.000000E+000
1	35.67780132	1.610534E-011	1.975344E-012	0	0.000000E+000
1	35.67840255	1.975344E-012	1.610534E-011	1	0.000000E+000
1	35.67872346	1.610534E-011	1.975344E-012	0	0.000000E+000
1	35.67899117	1.975344E-012	1.610534E-011	1	0.000000E+000
1	35.67905826	1.610534E-011	1.975344E-012	0	0.000000E+000
1	35.68006226	1.975344E-012	1.610534E-011	1	0.000000E+000
1	35.68044035	1.610534E-011	1.975344E-012	0	0.000000E+000
1	35.68129800	1.975344E-012	1.610534E-011	1	0.000000E+000
1	35.68160840	1.610534E-011	1.975344E-012	0	0.000000E+000
1	35.68351290	1.975344E-012	1.610534E-011	1	0.000000E+000
1	35.68420935	1.610534E-011	1.975344E-012	0	0.000000E+000
1	35.68437788	1.975344E-012	1.610534E-011	1	0.000000E+000
1	35.68445700	1.610534E-011	1.975344E-012	0	0.000000E+000
1	35.68751092	1.975344E-012	1.610534E-011	1	0.000000E+000
1	35.68755145	1.610534E-011	1.975344E-012	0	0.000000E+000
1	35.68810933	1.975344E-012	1.610534E-011	1	0.000000E+000
1	35.68814423	1.610534E-011	1.975344E-012	0	0.000000E+000
1	35.68880402	1.975344E-012	1.610534E-011	1	0.000000E+000
1	35.68906852	1.610534E-011	1.975344E-012	0	0.000000E+000
1	35.68934107	1.975344E-012	1.610534E-011	1	0.000000E+000
1	35.68962468	1.610534E-011	1.975344E-012	0	0.000000E+000
1	35.69046330	1.975344E-012	1.610534E-011	1	0.000000E+000
1	35.69057520	1.610534E-011	1.975344E-012	0	0.000000E+000
1	35.69243012	1.975344E-012	1.610534E-011	1	0.000000E+000
1	35.69247653	1.610534E-011	1.975344E-012	0	0.000000E+000
1	35.69350375	1.975344E-012	1.610534E-011	1	0.000000E+000
1	35.69358537	1.610534E-011	1.975344E-012	0	0.000000E+000
1	35.69524113	1.975344E-012	1.610534E-011	1	0.000000E+000
1	35.69565356	1.610534E-011	1.975344E-012	0	0.000000E+000
1	35.69569658	1.975344E-012	1.610534E-011	1	0.000000E+000
1	35.69584348	1.610534E-011	1.975344E-012	0	0.000000E+000
1	35.69656370	1.975344E-012	1.610534E-011	1	0.000000E+000
1	35.69753807	1.610534E-011	1.975344E-012	0	0.000000E+000
1	35.69942274	1.975344E-012	1.610534E-011	1	0.000000E+000
1	35.69949021	1.610534E-011	1.975344E-012	0	0.000000E+000
1	35.70232160	1.975344E-012	1.610534E-011	1	0.000000E+000
1	35.70263401	1.610534E-011	1.975344E-012	0	0.000000E+000
1	35.70282449	1.975344E-012	1.610534E-011	1	0.000000E+000
1	35.70284724	1.610534E-011	1.975344E-012	0	0.000000E+000
1	35.70323780	1.975344E-012	1.610534E-011	1	0.000000E+000
1	35.70363767	1.610534E-011	1.975344E-012	0	0.000000E+000
1	35.70427497	1.975344E-012	1.610534E-011	1	0.000000E+000
1	35.70441194	1.610534E-011	1.975344E-012	0	0.000000E+000
1	35.70455935	1.975344E-012	1.610534E-011	1	0.000000E+000
1	35.70517137	1.610534E-011	1.975344E-012	0	0.000000E+000
1	35.70537684	1.975344E-012	1.610534E-011	1	0.000000E+000
1	35.70559274	1.610534E-011	1.975344E-012	0	0.000000E+000
1	35.70606030	1.975344E-012	1.610534E-011	1	0.000000E+000
1	35.70623890	1.610534E-011	1.975344E-012	0	0.000000E+000
1	35.70703806	1.975344E-012	1.610534E-011	1	0.000000E+000
1	35.70730865	1.610534E-011	1.975344E-012	0	0.000000E+000
1	35.70770918	1.975344E-012	1.610534E-011	1	0.000000E+000
1	35.70832057	1.610534E-011	1.975344E-012	0	0.000000E+000
1	35.70859042	1.975344E-012	1.610534E-011	1	0.000000E+000
1	35.70897005	1.610534E-011	1.975344E-012	0	0.000000E+000
1	35.70934429	1.975344E-012	1.610534E-011	1	0.000000E+000
1	35.70940091	1.610534E-011	1.975344E-012	0	0.000000E+000
1	35.71004648	1.975344E-012	1.610534E-011	1	0.000000E+000
1	35.71007204	1.610534E-011	1.975344E-012	0	0.000000E+000
1	35.71093205	1.975344E-012	1.610534E-011	1	0.000000E+000
1	35.71121381	1.610534E-011	1.975344E-012	0	0.000000E+000
1	35.71199917	1.975344E-012	1.610534E-011	1	0.000000E+000
1	35.71201375	1.610534E-011	1.975344E-012	0	0.000000E+000
1	35.71348789	1.975344E-012	1.610534E-011	1	0.000000E+000
1	35.71401636	1.610534E-011	1.975344E-012	0	0.000000E+000
1	35.71533130	1.975344E-012	1.610534E-011	1	0.000000E+000
1	35.71535851	1.610534E-011	1.975344E-012	0	0.000000E+000
1	35.71745116	1.975344E-012	1.610534E-011	1	0.000000E+000
1	35.71751813	1.610534E-011	1.975344E-012	0	0.000000E+000
1	35.71810968	1.975344E-012	1.610534E-011	1	0.000000E+000
1	35.71844504	1.610534E-011	1.975344E-012	0	0.000000E+000
1	35.71981034	1.975344E-012	1.610534E-011	1	0.000000E+000
1	35.71989358	1.610534E-011	1.975344E-012	0	0.000000E+000
1	35.71998938	1.975344E-012	1.610534E-011	1	0.000000E+000
1	35.72007573	1.610534E-011	1.975344E-012	0	0.000000E+000
1	35.72039918	1.975344E-012	1.610534E-011	1	0.000000E+000
1	35.72044673	1.610534E-011	1.975344E-012	0	0.000000E+000
1	35.72062902	1.975344E-012	1.610534E-011	1	0.000000E+000
1	35.72074907	1.610534E-011	1.975344E-012	0	0.000000E+000
1	35.72164066	1.975344E-012	1.610534E-011	1	0.000000E+000
1	35.72173539	1.610534E-011	1.975344E-012	0	0.000000E+000
1	35.72229840	1.975344E-012	1.610534E-011	1	0.000000E+000
1	35.72264985	1.610534E-011	1.975344E-012	0	0.000000E+000
1	35.72318079	1.975344E-012	1.610534E-011	1	0.000000E+000
1	35.72347112	1.610534E-011	1.975344E-012	0	0.000000E+000
1	35.72354957	1.975344E-012	1.610534E-011	1	0.000000E+000
1	35.72366459	1.610534E-011	1.975344E-012	0	0.000000E+000
1	35.72484338	1.975344E-012	1.610534E-011	1	0.000000E+000
1	35.72521126	1.610534E-011	1.975344E-012	0	0.000000E+000
1	35.72614886	1.975344E-012	1.610534E-011	1	0.000000E+000
1	35.72625532	1.610534E-011	1.975344E-012	0	0.000000E+000
1	35.72634918	1.975344E-012	1.610534E-011	1	0.000000E+000
1	35.72639739	1.610534E-011	1.975344E-012	0	0.000000E+000
1	35.72675031	1.975344E-012	1.610534E-011	1	0.000000E+000
1	35.72710781	1.610534E-011	1.975344E-012	0	0.000000E+000
1	35.72765899	1.975344E-012	1.610534E-011	1	0.000000E+000
1	35.72787395	1.610534E-011	1.975344E-012	0	0.000000E+000
1	35.72813587	1.975344E-012	1.610534E-011	1	0.000000E+000
1	35.72833413	1.610534E-011	1.975344E-012	0	0.000000E+000
1	35.72850639	1.975344E-012	1.610534E-011	1	0.000000E+000
1	35.72854270	1.610534E-011	1.975344E-012	0	0.000000E+000
1	35.73040865	1.975344E-012	1.610534E-011	1	0.000000E+000
1	35.73057112	1.610534E-011	1.975344E-012	0	0.000000E+000
1	35.73192035	1.975344E-012	1.610534E-011	1	0.000000E+000
1	35.73218451	1.610534E-011	1.975344E-012	0	0.000000E+000
1	35.73225072	1.975344E-012	1.610534E-011	1	0.000000E+000
1	35.73234004	1.610534E-011	1.975344E-012	0	0.000000E+000
1	35.73395345	1.975344E-012	1.610534E-011	1	0.000000E+000
1	35.73400203	1.610534E-011	1.975344E-012	0	0.000000E+000
1	35.73599624	1.975344E-012	1.610534E-011	1	0.000000E+000
1	35.73609984	1.610534E-011	1.975344E-012	0	0.000000E+000
1	35.73750180	1.975344E-012	1.610534E-011	1	0.000000E+000
1	35.73753906	1.610534E-011	1.975344E-012	0	0.000000E+000
1	35.73793143	1.975344E-012	1.610534E-011	1	0.000000E+000
1	35.73801695	1.610534E-011	1.975344E-012	0	0.000000E+000
1	35.73886286	1.975344E-012	1.610534E-011	1	0.000000E+000
1	35.73916094	1.610534E-011	1.975344E-012	0	0.000000E+000
1	35.73919674	1.975344E-012	1.610534E-011	1	0.000000E+000
1	35.73933187	1.610534E-011	1.975344E-012	0	0.000000E+000
1	35.73934804	1.975344E-012	1.610534E-011	1	0.000000E+000
1	35.73950335	1.610534E-011	1.975344E-012	0	0.000000E+000
1	35.74029330	1.975344E-012	1.610534E-011	1	0.000000E+000
1	35.74040328	1.610534E-011	1.975344E-012	0	0.000000E+000
1	35.74081989	1.975344E-012	1.610534E-011	1	0.000000E+000
1	35.74090704	1.610534E-011	1.975344E-012	0	0.000000E+000
1	35.74093034	1.975344E-012	1.610534E-011	1	0.000000E+000
1	35.74099424	1.610534E-011	1.975344E-012	0	0.000000E+000
1	35.74129481	1.975344E-012	1.610534E-011	1	0.000000E+000
1	35.74140467	1.610534E-011	1.975344E-012	0	0.000000E+000
1	35.74160254	1.975344E-012	1.610534E-011	1	0.000000E+000
1	35.74171222	1.610534E-011	1.975344E-012	0	0.000000E+000
1	35.74290456	1.975344E-012	1.610534E-011	1	0.000000E+000
1	35.74293334	1.610534E-011	1.975344E-012	0	0.000000E+000
1	35.74402790	1.975344E-012	1.610534E-011	1	0.000000E+000
1	35.74404919	1.610534E-011	1.975344E-012	0	0.000000E+000
1	35.74410173	1.975344E-012	1.610534E-011	1	0.000000E+000
1	35.74417344	1.610534E-011	1.975344E-012	0	0.000000E+000
1	40.37364554	2.094204E-012	1.622420E-011	1	0.000000E+000
1	40.37390191	1.622420E-011	2.094204E-012	0	0.000000E+000
1	40.37499642	2.094204E-012	1.622420E-011	1	0.000000E+000
1	40.37507592	1.622420E-011	2.094204E-012	0	0.000000E+000
1	40.37514367	2.094204E-012	1.622420E-011	1	0.000000E+000
1	40.37535195	1.622420E-011	2.094204E-012	0	0.000000E+000
1	40.37870675	2.094204E-012	1.622420E-011	1	0.000000E+000
1	40.37886694	1.622420E-011	2.094204E-012	0	0.000000E+000
1	40.37970446	2.094204E-012	1.622420E-011	1	0.000000E+000
1	40.37975526	1.622420E-011	2.094204E-012	0	0.000000E+000
1	40.38127730	2.094204E-012	1.622420E-011	1	0.000000E+000
1	40.38136468	1.622420E-011	2.094204E-012	0	0.000000E+000
1	40.38140581	2.094204E-012	1.622420E-011	1	0.000000E+000
1	40.38151739	1.622420E-011	2.094204E-012	0	0.000000E+000
1	40.38168392	2.094204E-012	1.622420E-011	1	0.000000E+000
1	40.38216898	1.622420E-011	2.094204E-012	0	0.000000E+000
1	40.38222267	2.094204E-012	1.622420E-011	1	0.000000E+000
1	40.38238796	1.622420E-011	2.094204E-012	0	0.000000E+000
1	40.38248728	2.094204E-012	1.622420E-011	1	0.000000E+000
1	40.38272504	1.622420E-011	2.094204E-012	0	0.000000E+000
1	40.38328340	2.094204E-012	1.622420E-011	1	0.000000E+000
1	40.38363106	1.622420E-011	2.094204E-012	0	0.000000E+000
1	40.38371163	2.094204E-012	1.622420E-011	1	0.000000E+000
1	40.38398707	1.622420E-011	2.094204E-012	0	0.000000E+000
1	40.38406529	2.094204E-012	1.622420E-011	1	0.000000E+000
1	40.38410996	1.622420E-011	2.094204E-012	0	0.000000E+000
1	40.38438962	2.094204E-012	1.622420E-011	1	0.000000E+000
1	40.38463734	1.622420E-011	2.094204E-012	0	0.000000E+000
1	40.38552057	2.094204E-012	1.622420E-011	1	0.000000E+000
1	40.38606586	1.622420E-011	2.094204E-012	0	0.000000E+000
1	40.38637936	2.094204E-012	1.622420E-011	1	0.000000E+000
1	40.38640857	1.622420E-011	2.094204E-012	0	0.000000E+000
1	40.38732520	2.094204E-012	1.622420E-011	1	0.000000E+000
1	40.38749162	1.622420E-011	2.094204E-012	0	0.000000E+000
1	40.38804187	2.094204E-012	1.622420E-011	1	0.000000E+000
1	40.38828837	1.622420E-011	2.094204E-012	0	0.000000E+000
1	40.38853355	2.094204E-012	1.622420E-011	1	0.000000E+000
1	40.38858861	1.622420E-011	2.094204E-012	0	0.000000E+000
1	40.38871666	2.094204E-012	1.622420E-011	1	0.000000E+000
1	40.38879857	1.622420E-011	2.094204E-012	0	0.000000E+000
1	40.39294106	2.094204E-012	1.622420E-011	1	0.000000E+000
1	40.39389188	1.622420E-011	2.094204E-012	0	0.000000E+000
1	40.39393958	2.094204E-012	1.622420E-011	1	0.000000E+000
1	40.39396872	1.622420E-011	2.094204E-012	0	0.000000E+000
1	40.39593808	2.094204E-012	1.622420E-011	1	0.000000E+000
1	40.39601367	1.622420E-011	2.094204E-012	0	0.000000E+000
1	40.39637293	2.094204E-012	1.622420E-011	1	0.000000E+000
1	40.39682581	1.622420E-011	2.094204E-012	0	0.000000E+000
1	40.39747511	2.094204E-012	1.622420E-011	1	0.000000E+000
1	40.39750935	1.622420E-011	2.094204E-012	0	0.000000E+000
1	40.39857444	2.094204E-012	1.622420E-011	1	0.000000E+000
1	40.39901850	1.622420E-011	2.094204E-012	0	0.000000E+000
1	40.39963211	2.094204E-012	1.622420E-011	1	0.000000E+000
1	40.39966178	1.622420E-011	2.094204E-012	0	0.000000E+000
1	40.40061291	2.094204E-012	1.622420E-011	1	0.000000E+000
1	40.40085528	1.622420E-011	2.094204E-012	0	0.000000E+000
1	40.40124708	2.094204E-012	1.622420E-011	1	0.000000E+000
1	40.40128941	1.622420E-011	2.094204E-012	0	0.000000E+000
1	40.40171320	2.094204E-012	1.622420E-011	1	0.000000E+000
1	40.40180697	1.622420E-011	2.094204E-012	0	0.000000E+000
1	40.40249134	2.094204E-012	1.622420E-011	1	0.000000E+000
1	40.40250946	1.622420E-011	2.094204E-012	0	0.000000E+000
1	40.40827756	2.094204E-012	1.622420E-011	1	0.000000E+000
1	40.40849690	1.622420E-011	2.094204E-012	0	0.000000E+000
1	40.40886744	2.094204E-012	1.622420E-011	1	0.000000E+000
1	40.40905299	1.622420E-011	2.094204E-012	0	0.000000E+000
1	40.40952223	2.094204E-012	1.622420E-011	1	0.000000E+000
1	40.40972587	1.622420E-011	2.094204E-012	0	0.000000E+000
1	40.40995433	2.094204E-012	1.622420E-011	1	0.000000E+000
1	40.41005676	1.622420E-011	2.094204E-012	0	0.000000E+000
1	40.41030972	2.094204E-012	1.622420E-011	1	0.000000E+000
1	40.41032183	1.622420E-011	2.094204E-012	0	0.000000E+000
1	40.41173096	2.094204E-012	1.622420E-011	1	0.000000E+000
1	40.41176618	1.622420E-011	2.094204E-012	0	0.000000E+000
1	40.41251244	2.094204E-012	1.622420E-011	1	0.000000E+000
1	40.41383320	1.622420E-011	2.094204E-012	0	0.000000E+000
1	40.41421081	2.094204E-012	1.622420E-011	1	0.000000E+000
1	40.41425328	1.622420E-011	2.094204E-012	0	0.000000E+000
1	41.28768935	1.911409E-012	1.604141E-011	1	0.000000E+000
1	41.28807942	1.604141E-011	1.911409E-012	0	0.000000E+000
1	41.29256406	1.911409E-012	1.604141E-011	1	0.000000E+000
1	41.29292573	1.604141E-011	1.911409E-012	0	0.000000E+000
1	41.29348928	1.911409E-012	1.604141E-011	1	0.000000E+000
1	41.29383868	1.604141E-011	1.911409E-012	0	0.000000E+000
1	41.29460371	1.911409E-012	1.604141E-011	1	0.000000E+000
1	41.29477008	1.604141E-011	1.911409E-012	0	0.000000E+000
1	41.29611346	1.911409E-012	1.604141E-011	1	0.000000E+000
1	41.29638733	1.604141E-011	1.911409E-012	0	0.000000E+000
1	41.29658747	1.911409E-012	1.604141E-011	1	0.000000E+000
1	41.29692664	1.604141E-011	1.911409E-012	0	0.000000E+000
1	41.29942750	1.911409E-012	1.604141E-011	1	0.000000E+000
1	41.29954006	1.604141E-011	1.911409E-012	0	0.000000E+000
1	41.30028969	1.911409E-012	1.604141E-011	1	0.000000E+000
1	41.30031605	1.604141E-011	1.911409E-012	0	0.000000E+000
1	41.30040112	1.911409E-012	1.604141E-011	1	0.000000E+000
1	41.30047557	1.604141E-011	1.911409E-012	0	0.000000E+000
1	41.30125636	1.911409E-012	1.604141E-011	1	0.000000E+000
1	41.30148225	1.604141E-011	1.911409E-012	0	0.000000E+000
1	41.30258266	1.911409E-012	1.604141E-011	1	0.000000E+000
1	41.30276149	1.604141E-011	1.911409E-012	0	0.000000E+000
1	41.30394497	1.911409E-012	1.604141E-011	1	0.000000E+000
1	41.30420667	1.604141E-011	1.911409E-012	0	0.000000E+000
1	41.30475240	1.911409E-012	1.604141E-011	1	0.000000E+000
1	41.30478387	1.604141E-011	1.911409E-012	0	0.000000E+000
1	41.30483808	1.911409E-012	1.604141E-011	1	0.000000E+000
1	41.30512266	1.604141E-011	1.911409E-012	0	0.000000E+000
1	41.30519284	1.911409E-012	1.604141E-011	1	0.000000E+000
1	41.30569613	1.604141E-011	1.911409E-012	0	0.000000E+000
1	41.30627357	1.911409E-012	1.604141E-011	1	0.000000E+000
1	41.30641166	1.604141E-011	1.911409E-012	0	0.000000E+000
1	41.30901872	1.911409E-012	1.604141E-011	1	0.000000E+000
1	41.30911342	1.604141E-011	1.911409E-012	0	0.000000E+000
1	41.30994073	1.911409E-012	1.604141E-011	1	0.000000E+000
1	41.31029056	1.604141E-011	1.911409E-012	0	0.000000E+000
1	41.31035682	1.911409E-012	1.604141E-011	1	0.000000E+000
1	41.31057088	1.604141E-011	1.911409E-012	0	0.000000E+000
1	41.31167560	1.911409E-012	1.604141E-011	1	0.000000E+000
1	41.31202960	1.604141E-011	1.911409E-012	0	0.000000E+000
1	41.31425627	1.911409E-012	1.604141E-011	1	0.000000E+000
1	41.31439714	1.604141E-011	1.911409E-012	0	0.000000E+000
1	41.31537605	1.911409E-012	1.604141E-011	1	0.000000E+000
1	41.31570309	1.604141E-011	1.911409E-012	0	0.000000E+000
1	41.31664132	1.911409E-012	1.604141E-011	1	0.000000E+000
1	41.31673918	1.604141E-011	1.911409E-012	0	0.000000E+000
1	41.31771822	1.911409E-012	1.604141E-011	1	0.000000E+000
1	41.31775520	1.604141E-011	1.911409E-012	0	0.000000E+000
1	41.31990268	1.911409E-012	1.604141E-011	1	0.000000E+000
1	41.31995717	1.604141E-011	1.911409E-012	0	0.000000E+000
1	41.32159820	1.911409E-012	1.604141E-011	1	0.000000E+000
1	41.32179453	1.604141E-011	1.911409E-012	0	0.000000E+000
1	41.32283423	1.911409E-012	1.604141E-011	1	0.000000E+000
1	41.32334452	1.604141E-011	1.911409E-012	0	0.000000E+000
1	41.32630333	1.911409E-012	1.604141E-011	1	0.000000E+000
1	41.32634776	1.604141E-011	1.911409E-012	0	0.000000E+000
1	41.32638514	1.911409E-012	1.604141E-011	1	0.000000E+000
1	41.32665149	1.604141E-011	1.911409E-012	0	0.000000E+000
1	41.32715333	1.911409E-012	1.604141E-011	1	0.000000E+000
1	41.32718636	1.604141E-011	1.911409E-012	0	0.000000E+000
1	41.32756638	1.911409E-012	1.604141E-011	1	0.000000E+000
1	41.32769909	1.604141E-011	1.911409E-012	0	0.000000E+000
1	41.32777627	1.911409E-012	1.604141E-011	1	0.000000E+000
1	41.32809868	1.604141E-011	1.911409E-012	0	0.000000E+000
1	41.32826653	1.911409E-012	1.604141E-011	1	0.000000E+000
1	41.32838915	1.604141E-011	1.911409E-012	0	0.000000E+000
1	41.32844267	1.911409E-012	1.604141E-011	1	0.000000E+000
1	41.32869026	1.604141E-011	1.911409E-012	0	0.000000E+000
1	41.32890858	1.911409E-012	1.604141E-011	1	0.000000E+000
1	41.32906590	1.604141E-011	1.911409E-012	0	0.000000E+000
1	41.32907170	1.911409E-012	1.604141E-011	1	0.000000E+000
1	41.32915391	1.604141E-011	1.911409E-012	0	0.000000E+000
1	41.33224312	1.911409E-012	1.604141E-011	1	0.000000E+000
1	41.33242057	1.604141E-011	1.911409E-012	0	0.000000E+000
1	41.33358284	1.911409E-012	1.604141E-011	1	0.000000E+000
1	41.33363281	1.604141E-011	1.911409E-012	0	0.000000E+000
1	41.33666465	1.911409E-012	1.604141E-011	1	0.000000E+000
1	41.33668725	1.604141E-011	1.911409E-012	0	0.000000E+000
1	41.33822328	1.911409E-012	1.604141E-011	1	0.000000E+000
1	41.33868009	1.604141E-011	1.911409E-012	0	0.000000E+000
1	41.33868784	1.911409E-012	1.604141E-011	1	0.000000E+000
1	41.33875947	1.604141E-011	1.911409E-012	0	0.000000E+000
1	41.34098684	1.911409E-012	1.604141E-011	1	0.000000E+000
1	41.34127454	1.604141E-011	1.911409E-012	0	0.000000E+000
1	41.34183849	1.911409E-012	1.604141E-011	1	0.000000E+000
1	41.34215061	1.604141E-011	1.911409E-012	0	0.000000E+000
1	41.34314913	1.911409E-012	1.604141E-011	1	0.000000E+000
1	41.34317426	1.604141E-011	1.911409E-012	0	0.000000E+000
1	41.34381642	1.911409E-012	1.604141E-011	1	0.000000E+000
1	41.34392939	1.604141E-011	1.911409E-012	0	0.000000E+000
1	41.34462869	1.911409E-012	1.604141E-011	1	0.000000E+000
1	41.34474415	1.604141E-011	1.911409E-012	0	0.000000E+000
1	41.34479730	1.911409E-012	1.604141E-011	1	0.000000E+000
1	41.34542775	1.604141E-011	1.911409E-012	0	0.000000E+000
1	41.34842213	1.911409E-012	1.604141E-011	1	0.000000E+000
1	41.34861756	1.604141E-011	1.911409E-012	0	0.000000E+000
1	41.35100563	1.911409E-012	1.604141E-011	1	0.000000E+000
1	41.35131436	1.604141E-011	1.911409E-012	0	0.000000E+000
1	41.35140155	1.911409E-012	1.604141E-011	1	0.000000E+000
1	41.35163135	1.604141E-011	1.911409E-012	0	0.000000E+000
1	41.35188070	1.911409E-012	1.604141E-011	1	0.000000E+000
1	41.35209625	1.604141E-011	1.911409E-012	0	0.000000E+000
1	41.35243466	1.911409E-012	1.604141E-011	1	0.000000E+000
1	41.35247805	1.604141E-011	1.911409E-012	0	0.000000E+000
1	41.35275119	1.911409E-012	1.604141E-011	1	0.000000E+000
1	41.35277938	1.604141E-011	1.911409E-012	0	0.000000E+000
1	41.35335548	1.911409E-012	1.604141E-011	1	0.000000E+000
1	41.35338058	1.604141E-011	1.911409E-012	0	0.000000E+000
1	41.35393026	1.911409E-012	1.604141E-011	1	0.000000E+000
1	41.35399262	1.604141E-011	1.911409E-012	0	0.000000E+000
1	41.35446081	1.911409E-012	1.604141E-011	1	0.000000E+000
1	41.35457274	1.604141E-011	1.911409E-012	0	0.000000E+000
1	41.35639538	1.911409E-012	1.604141E-011	1	0.000000E+000
1	41.35673617	1.604141E-011	1.911409E-012	0	0.000000E+000
1	41.35721468	1.911409E-012	1.604141E-011	1	0.000000E+000
1	41.35822943	1.604141E-011	1.911409E-012	0	0.000000E+000
1	41.36273288	1.911409E-012	1.604141E-011	1	0.000000E+000
1	41.36275509	1.604141E-011	1.911409E-012	0	0.000000E+000
1	41.36376408	1.911409E-012	1.604141E-011	1	0.000000E+000
1	41.36395851	1.604141E-011	1.911409E-012	0	0.000000E+000
1	41.36450829	1.911409E-012	1.604141E-011	1	0.000000E+000
1	41.36468484	1.604141E-011	1.911409E-012	0	0.000000E+000
1	41.36666254	1.911409E-012	1.604141E-011	1	0.000000E+000
1	41.36672423	1.604141E-011	1.911409E-012	0	0.000000E+000
1	41.36710873	1.911409E-012	1.604141E-011	1	0.000000E+000
1	41.36713008	1.604141E-011	1.911409E-012	0	0.000000E+000
1	41.36716811	1.911409E-012	1.604141E-011	1	0.000000E+000
1	41.36733877	1.604141E-011	1.911409E-012	0	0.000000E+000
1	41.36779045	1.911409E-012	1.604141E-011	1	0.000000E+000
1	41.36783525	1.604141E-011	1.911409E-012	0	0.000000E+000
1	41.36809192	1.911409E-012	1.604141E-011	1	0.000000E+000
1	41.36843020	1.604141E-011	1.911409E-012	0	0.000000E+000
1	41.37031154	1.911409E-012	1.604141E-011	1	0.000000E+000
1	41.37038850	1.604141E-011	1.911409E-012	0	0.000000E+000
1	41.37148582	1.911409E-012	1.604141E-011	1	0.000000E+000
1	41.37161042	1.604141E-011	1.911409E-012	0	0.000000E+000
1	41.37186940	1.911409E-012	1.604141E-011	1	0.000000E+000
1	41.37201794	1.604141E-011	1.911409E-012	0	0.000000E+000
1	41.37247645	1.911409E-012	1.604141E-011	1	0.000000E+000
1	41.37254748	1.604141E-011	1.911409E-012	0	0.000000E+000
1	41.37345803	1.911409E-012	1.604141E-011	1	0.000000E+000
1	41.37356589	1.604141E-011	1.911409E-012	0	0.000000E+000
1	41.37359727	1.911409E-012	1.604141E-011	1	0.000000E+000
1	41.37378363	1.604141E-011	1.911409E-012	0	0.000000E+000
1	41.37547715	1.911409E-012	1.604141E-011	1	0.000000E+000
1	41.37618186	1.604141E-011	1.911409E-012	0	0.000000E+000
1	41.37748630	1.911409E-012	1.604141E-011	1	0.000000E+000
1	41.37754085	1.604141E-011	1.911409E-012	0	0.000000E+000
1	41.37826596	1.911409E-012	1.604141E-011	1	0.000000E+000
1	41.37886610	1.604141E-011	1.911409E-012	0	0.000000E+000
1	42.99131340	1.915437E-012	1.604544E-011	1	0.000000E+000
1	42.99141030	1.604544E-011	1.915437E-012	0	0.000000E+000
1	42.99173485	1.915437E-012	1.604544E-011	1	0.000000E+000
1	42.99176374	1.604544E-011	1.915437E-012	0	0.000000E+000
1	42.99299211	1.785778E-012	1.591578E-011	1	0.000000E+000
1	42.99319719	1.591578E-011	1.785778E-012	0	0.000000E+000
1	42.99504386	1.785778E-012	1.591578E-011	1	0.000000E+000
1	42.99519750	1.591578E-011	1.785778E-012	0	0.000000E+000
1	42.99547382	1.785778E-012	1.591578E-011	1	0.000000E+000
1	42.99578650	1.591578E-011	1.785778E-012	0	0.000000E+000
1	42.99716872	1.785778E-012	1.591578E-011	1	0.000000E+000
1	42.99756018	1.591578E-011	1.785778E-012	0	0.000000E+000
1	42.99880538	1.785778E-012	1.591578E-011	1	0.000000E+000
1	42.99883800	1.591578E-011	1.785778E-012	0	0.000000E+000
1	42.99920208	1.785778E-012	1.591578E-011	1	0.000000E+000
1	42.99923760	1.591578E-011	1.785778E-012	0	0.000000E+000
1	42.99956474	1.785778E-012	1.591578E-011	1	0.000000E+000
1	42.99967637	1.591578E-011	1.785778E-012	0	0.000000E+000
1	42.99982611	1.785778E-012	1.591578E-011	1	0.000000E+000
1	42.99991752	1.591578E-011	1.785778E-012	0	0.000000E+000
1	43.00013624	1.785778E-012	1.591578E-011	1	0.000000E+000
1	43.00026800	1.591578E-011	1.785778E-012	0	0.000000E+000
1	43.00055766	1.785778E-012	1.591578E-011	1	0.000000E+000
1	43.00064854	1.591578E-011	1.785778E-012	0	0.000000E+000
1	43.00067720	1.785778E-012	1.591578E-011	1	0.000000E+000
1	43.00075495	1.591578E-011	1.785778E-012	0	0.000000E+000
1	43.00375199	1.785778E-012	1.591578E-011	1	0.000000E+000
1	43.00381907	1.591578E-011	1.785778E-012	0	0.000000E+000
1	43.00400237	1.785778E-012	1.591578E-011	1	0.000000E+000
1	43.00424959	1.591578E-011	1.785778E-012	0	0.000000E+000
1	43.00440539	1.785778E-012	1.591578E-011	1	0.000000E+000
1	43.00442144	1.591578E-011	1.785778E-012	0	0.000000E+000
1	43.00503207	1.785778E-012	1.591578E-011	1	0.000000E+000
1	43.00520890	1.591578E-011	1.785778E-012	0	0.000000E+000
1	43.00574177	1.785778E-012	1.591578E-011	1	0.000000E+000
1	43.00595820	1.591578E-011	1.785778E-012	0	0.000000E+000
1	43.00601246	1.785778E-012	1.591578E-011	1	0.000000E+000
1	43.00651626	1.591578E-011	1.785778E-012	0	0.000000E+000
1	43.00656089	1.785778E-012	1.591578E-011	1	0.000000E+000
1	43.00660796	1.591578E-011	1.785778E-012	0	0.000000E+000
1	43.00852652	1.785778E-012	1.591578E-011	1	0.000000E+000
1	43.00868148	1.591578E-011	1.785778E-012	0	0.000000E+000
1	43.00934763	1.785778E-012	1.591578E-011	1	0.000000E+000
1	43.00956569	1.591578E-011	1.785778E-012	0	0.000000E+000
1	43.00990455	1.785778E-012	1.591578E-011	1	0.000000E+000
1	43.00994870	1.591578E-011	1.785778E-012	0	0.000000E+000
1	43.01109630	1.785778E-012	1.591578E-011	1	0.000000E+000
1	43.01121508	1.591578E-011	1.785778E-012	0	0.000000E+000
1	43.01127909	1.785778E-012	1.591578E-011	1	0.000000E+000
1	43.01142913	1.591578E-011	1.785778E-012	0	0.000000E+000
1	43.01241787	1.785778E-012	1.591578E-011	1	0.000000E+000
1	43.01340113	1.591578E-011	1.785778E-012	0	0.000000E+000
1	43.01499220	1.785778E-012	1.591578E-011	1	0.000000E+000
1	43.01611663	1.591578E-011	1.785778E-012	0	0.000000E+000
1	43.01616123	1.785778E-012	1.591578E-011	1	0.000000E+000
1	43.01634731	1.591578E-011	1.785778E-012	0	0.000000E+000
1	43.01803785	1.785778E-012	1.591578E-011	1	0.000000E+000
1	43.01810007	1.591578E-011	1.785778E-012	0	0.000000E+000
1	43.01939167	1.785778E-012	1.591578E-011	1	0.000000E+000
1	43.01957952	1.591578E-011	1.785778E-012	0	0.000000E+000
1	43.02025119	1.785778E-012	1.591578E-011	1	0.000000E+000
1	43.02028236	1.591578E-011	1.785778E-012	0	0.000000E+000
1	43.02227720	1.785778E-012	1.591578E-011	1	0.000000E+000
1	43.02279101	1.591578E-011	1.785778E-012	0	0.000000E+000
1	43.02295656	1.785778E-012	1.591578E-011	1	0.000000E+000
1	43.02300362	1.591578E-011	1.785778E-012	0	0.000000E+000
1	43.02368972	1.785778E-012	1.591578E-011	1	0.000000E+000
1	43.02396866	1.591578E-011	1.785778E-012	0	0.000000E+000
1	43.02397241	1.785778E-012	1.591578E-011	1	0.000000E+000
1	43.02407990	1.591578E-011	1.785778E-012	0	0.000000E+000
1	43.02416275	1.785778E-012	1.591578E-011	1	0.000000E+000
1	43.02427044	1.591578E-011	1.785778E-012	0	0.000000E+000
1	43.02577030	1.785778E-012	1.591578E-011	1	0.000000E+000
1	43.02586707	1.591578E-011	1.785778E-012	0	0.000000E+000
1	43.02748053	1.785778E-012	1.591578E-011	1	0.000000E+000
1	43.02768597	1.591578E-011	1.785778E-012	0	0.000000E+000
1	43.02780476	1.785778E-012	1.591578E-011	1	0.000000E+000
1	43.02823274	1.591578E-011	1.785778E-012	0	0.000000E+000
1	43.02991518	1.785778E-012	1.591578E-011	1	0.000000E+000
1	43.02997537	1.591578E-011	1.785778E-012	0	0.000000E+000
1	43.03149153	1.785778E-012	1.591578E-011	1	0.000000E+000
1	43.03156050	1.591578E-011	1.785778E-012	0	0.000000E+000
1	43.03252844	1.785778E-012	1.591578E-011	1	0.000000E+000
1	43.03285331	1.591578E-011	1.785778E-012	0	0.000000E+000
1	43.06060190	1.785778E-012	1.591578E-011	1	0.000000E+000
1	43.06069973	1.591578E-011	1.785778E-012	0	0.000000E+000
1	43.06570431	1.785778E-012	1.591578E-011	1	0.000000E+000
1	43.06583855	1.591578E-011	1.785778E-012	0	0.000000E+000
1	43.06586416	1.785778E-012	1.591578E-011	1	0.000000E+000
1	43.06633875	1.591578E-011	1.785778E-012	0	0.000000E+000
1	43.06659705	1.785778E-012	1.591578E-011	1	0.000000E+000
1	43.06664768	1.591578E-011	1.785778E-012	0	0.000000E+000
1	43.06675797	1.785778E-012	1.591578E-011	1	0.000000E+000
1	43.06697148	1.591578E-011	1.785778E-012	0	0.000000E+000
1	43.06813860	1.785778E-012	1.591578E-011	1	0.000000E+000
1	43.06842318	1.591578E-011	1.785778E-012	0	0.000000E+000
1	43.06861608	1.785778E-012	1.591578E-011	1	0.000000E+000
1	43.06884496	1.591578E-011	1.785778E-012	0	0.000000E+000
1	43.07111729	1.785778E-012	1.591578E-011	1	0.000000E+000
1	43.07136154	1.591578E-011	1.785778E-012	0	0.000000E+000
1	43.07171353	1.785778E-012	1.591578E-011	1	0.000000E+000
1	43.07198495	1.591578E-011	1.785778E-012	0	0.000000E+000
1	43.07233000	1.785778E-012	1.591578E-011	1	0.000000E+000
1	43.07237207	1.591578E-011	1.785778E-012	0	0.000000E+000
1	43.07258767	1.785778E-012	1.591578E-011	1	0.000000E+000
1	43.07276094	1.591578E-011	1.785778E-012	0	0.000000E+000
1	43.07354240	1.785778E-012	1.591578E-011	1	0.000000E+000
1	43.07400043	1.591578E-011	1.785778E-012	0	0.000000E+000
1	43.07466584	1.785778E-012	1.591578E-011	1	0.000000E+000
1	43.07477194	1.591578E-011	1.785778E-012	0	0.000000E+000
1	43.07529146	1.785778E-012	1.591578E-011	1	0.000000E+000
1	43.07564135	1.591578E-011	1.785778E-012	0	0.000000E+000
1	43.07634343	1.785778E-012	1.591578E-011	1	0.000000E+000
1	43.07658362	1.591578E-011	1.785778E-012	0	0.000000E+000
1	43.07670276	1.785778E-012	1.591578E-011	1	0.000000E+000
1	43.07672935	1.591578E-011	1.785778E-012	0	0.000000E+000
1	43.07729746	1.785778E-012	1.591578E-011	1	0.000000E+000
1	43.07753090	1.591578E-011	1.785778E-012	0	0.000000E+000
1	43.07995766	1.785778E-012	1.591578E-011	1	0.000000E+000
1	43.08034904	1.591578E-011	1.785778E-012	0	0.000000E+000
1	43.08103441	1.785778E-012	1.591578E-011	1	0.000000E+000
1	43.08119238	1.591578E-011	1.785778E-012	0	0.000000E+000
1	43.08130470	1.785778E-012	1.591578E-011	1	0.000000E+000
1	43.08182792	1.591578E-011	1.785778E-012	0	0.000000E+000
1	43.08194104	1.785778E-012	1.591578E-011	1	0.000000E+000
1	43.08207321	1.591578E-011	1.785778E-012	0	0.000000E+000
1	43.08228976	1.785778E-012	1.591578E-011	1	0.000000E+000
1	43.08244934	1.591578E-011	1.785778E-012	0	0.000000E+000
1	43.08334032	1.785778E-012	1.591578E-011	1	0.000000E+000
1	43.08337759	1.591578E-011	1.785778E-012	0	0.000000E+000
1	43.08377877	1.785778E-012	1.591578E-011	1	0.000000E+000
1	43.08380140	1.591578E-011	1.785778E-012	0	0.000000E+000
1	43.08498121	1.785778E-012	1.591578E-011	1	0.000000E+000
1	43.08538166	1.591578E-011	1.785778E-012	0	0.000000E+000
1	43.08604808	1.785778E-012	1.591578E-011	1	0.000000E+000
1	43.08636671	1.591578E-011	1.785778E-012	0	0.000000E+000
1	43.08652441	1.785778E-012	1.591578E-011	1	0.000000E+000
1	43.08717948	1.591578E-011	1.785778E-012	0	0.000000E+000
1	43.08822849	1.785778E-012	1.591578E-011	1	0.000000E+000
1	43.08859399	1.591578E-011	1.785778E-012	0	0.000000E+000
1	43.09026448	1.785778E-012	1.591578E-011	1	0.000000E+000
1	43.09040098	1.591578E-011	1.785778E-012	0	0.000000E+000
1	43.09214300	1.785778E-012	1.591578E-011	1	0.000000E+000
1	43.09220375	1.591578E-011	1.785778E-012	0	0.000000E+000
1	43.09309140	1.785778E-012	1.591578E-011	1	0.000000E+000
1	43.09381129	1.591578E-011	1.785778E-012	0	0.000000E+000
1	43.09548528	1.785778E-012	1.591578E-011	1	0.000000E+000
1	43.09574485	1.591578E-011	1.785778E-012	0	0.000000E+000
1	43.09576101	1.785778E-012	1.591578E-011	1	0.000000E+000
1	43.09588105	1.591578E-011	1.785778E-012	0	0.000000E+000
1	43.09616637	1.785778E-012	1.591578E-011	1	0.000000E+000
1	43.09619568	1.591578E-011	1.785778E-012	0	0.000000E+000
1	43.09672969	1.785778E-012	1.591578E-011	1	0.000000E+000
1	43.09679939	1.591578E-011	1.785778E-012	0	0.000000E+000
1	43.09767524	1.785778E-012	1.591578E-011	1	0.000000E+000
1	43.09776435	1.591578E-011	1.785778E-012	0	0.000000E+000
1	43.09789250	1.785778E-012	1.591578E-011	1	0.000000E+000
1	43.09798277	1.591578E-011	1.785778E-012	0	0.000000E+000
1	43.09893539	1.785778E-012	1.591578E-011	1	0.000000E+000
1	43.09912564	1.591578E-011	1.785778E-012	0	0.000000E+000
1	43.10041694	1.785778E-012	1.591578E-011	1	0.000000E+000
1	43.10044655	1.591578E-011	1.785778E-012	0	0.000000E+000
1	43.10050778	1.785778E-012	1.591578E-011	1	0.000000E+000
1	43.10058286	1.591578E-011	1.785778E-012	0	0.000000E+000
1	43.46489396	1.852228E-012	1.598223E-011	1	0.000000E+000
1	43.46489500	1.598223E-011	1.852228E-012	0	0.000000E+000
1	43.46489700	1.852228E-012	1.598223E-011	1	0.000000E+000
1	43.46510208	1.598223E-011	1.852228E-012	0	0.000000E+000
1	43.46695839	1.852228E-012	1.598223E-011	1	0.000000E+000
1	43.46753540	1.598223E-011	1.852228E-012	0	0.000000E+000
1	43.46768387	1.852228E-012	1.598223E-011	1	0.000000E+000
1	43.46777170	1.598223E-011	1.852228E-012	0	0.000000E+000
1	43.46789534	1.852228E-012	1.598223E-011	1	0.000000E+000
1	43.46815255	1.598223E-011	1.852228E-012	0	0.000000E+000
1	43.46836552	1.852228E-012	1.598223E-011	1	0.000000E+000
1	43.46855818	1.598223E-011	1.852228E-012	0	0.000000E+000
1	43.46971851	1.852228E-012	1.598223E-011	1	0.000000E+000
1	43.47003987	1.598223E-011	1.852228E-012	0	0.000000E+000
1	43.47052126	1.852228E-012	1.598223E-011	1	0.000000E+000
1	43.47075621	1.598223E-011	1.852228E-012	0	0.000000E+000
1	43.47128711	1.852228E-012	1.598223E-011	1	0.000000E+000
1	43.47143322	1.598223E-011	1.852228E-012	0	0.000000E+000
1	43.47149330	1.852228E-012	1.598223E-011	1	0.000000E+000
1	43.47180845	1.598223E-011	1.852228E-012	0	0.000000E+000
1	43.47271523	1.852228E-012	1.598223E-011	1	0.000000E+000
1	43.47319478	1.598223E-011	1.852228E-012	0	0.000000E+000
1	43.47401633	1.852228E-012	1.598223E-011	1	0.000000E+000
1	43.47426885	1.598223E-011	1.852228E-012	0	0.000000E+000
1	43.47468715	1.852228E-012	1.598223E-011	1	0.000000E+000
1	43.47475451	1.598223E-011	1.852228E-012	0	0.000000E+000
1	43.47512203	1.852228E-012	1.598223E-011	1	0.000000E+000
1	43.47529413	1.598223E-011	1.852228E-012	0	0.000000E+000
1	43.47599079	1.852228E-012	1.598223E-011	1	0.000000E+000
1	43.47610642	1.598223E-011	1.852228E-012	0	0.000000E+000
1	43.47646039	1.852228E-012	1.598223E-011	1	0.000000E+000
1	43.47683632	1.598223E-011	1.852228E-012	0	0.000000E+000
1	43.47867427	1.852228E-012	1.598223E-011	1	0.000000E+000
1	43.47892324	1.598223E-011	1.852228E-012	0	0.000000E+000
1	43.47924974	1.852228E-012	1.598223E-011	1	0.000000E+000
1	43.47967311	1.598223E-011	1.852228E-012	0	0.000000E+000
1	43.47976863	1.852228E-012	1.598223E-011	1	0.000000E+000
1	43.47985142	1.598223E-011	1.852228E-012	0	0.000000E+000
1	43.48051937	1.852228E-012	1.598223E-011	1	0.000000E+000
1	43.48066261	1.598223E-011	1.852228E-012	0	0.000000E+000
1	43.48226556	1.852228E-012	1.598223E-011	1	0.000000E+000
1	43.48228229	1.598223E-011	1.852228E-012	0	0.000000E+000
1	43.48254942	1.852228E-012	1.598223E-011	1	0.000000E+000
1	43.48259146	1.598223E-011	1.852228E-012	0	0.000000E+000
1	43.48286559	1.852228E-012	1.598223E-011	1	0.000000E+000
1	43.48329827	1.598223E-011	1.852228E-012	0	0.000000E+000
1	43.48436625	1.852228E-012	1.598223E-011	1	0.000000E+000
1	43.48456990	1.598223E-011	1.852228E-012	0	0.000000E+000
1	43.48532312	1.852228E-012	1.598223E-011	1	0.000000E+000
1	43.48558331	1.598223E-011	1.852228E-012	0	0.000000E+000
1	43.48633539	1.852228E-012	1.598223E-011	1	0.000000E+000
1	43.48636150	1.598223E-011	1.852228E-012	0	0.000000E+000
1	43.48677550	1.852228E-012	1.598223E-011	1	0.000000E+000
1	43.48682386	1.598223E-011	1.852228E-012	0	0.000000E+000
1	43.48698349	1.852228E-012	1.598223E-011	1	0.000000E+000
1	43.48701334	1.598223E-011	1.852228E-012	0	0.000000E+000
1	43.48912717	1.852228E-012	1.598223E-011	1	0.000000E+000
1	43.48932714	1.598223E-011	1.852228E-012	0	0.000000E+000
1	43.49452241	1.852228E-012	1.598223E-011	1	0.000000E+000
1	43.49466104	1.598223E-011	1.852228E-012	0	0.000000E+000
1	43.49511560	1.852228E-012	1.598223E-011	1	0.000000E+000
1	43.49525845	1.598223E-011	1.852228E-012	0	0.000000E+000
1	43.49533684	1.852228E-012	1.598223E-011	1	0.000000E+000
1	43.49562530	1.598223E-011	1.852228E-012	0	0.000000E+000
1	43.49569115	1.852228E-012	1.598223E-011	1	0.000000E+000
1	43.49581895	1.598223E-011	1.852228E-012	0	0.000000E+000
1	43.49621771	1.852228E-012	1.598223E-011	1	0.000000E+000
1	43.49638837	1.598223E-011	1.852228E-012	0	0.000000E+000
1	43.49699212	1.852228E-012	1.598223E-011	1	0.000000E+000
1	43.49705084	1.598223E-011	1.852228E-012	0	0.000000E+000
1	43.49734500	1.852228E-012	1.598223E-011	1	0.000000E+000
1	43.49749356	1.598223E-011	1.852228E-012	0	0.000000E+000
1	43.49846711	1.852228E-012	1.598223E-011	1	0.000000E+000
1	43.49853407	1.598223E-011	1.852228E-012	0	0.000000E+000
1	43.49865542	1.852228E-012	1.598223E-011	1	0.000000E+000
1	43.49868309	1.598223E-011	1.852228E-012	0	0.000000E+000
1	43.49948448	1.852228E-012	1.598223E-011	1	0.000000E+000
1	43.49967646	1.598223E-011	1.852228E-012	0	0.000000E+000
1	43.50039636	1.852228E-012	1.598223E-011	1	0.000000E+000
1	43.50042172	1.598223E-011	1.852228E-012	0	0.000000E+000
1	43.50047346	1.852228E-012	1.598223E-011	1	0.000000E+000
1	43.50052735	1.598223E-011	1.852228E-012	0	0.000000E+000
1	43.50096893	1.852228E-012	1.598223E-011	1	0.000000E+000
1	43.50127207	1.598223E-011	1.852228E-012	0	0.000000E+000
1	43.50208831	1.852228E-012	1.598223E-011	1	0.000000E+000
1	43.50272731	1.598223E-011	1.852228E-012	0	0.000000E+000
1	43.50297301	1.852228E-012	1.598223E-011	1	0.000000E+000
1	43.50318889	1.598223E-011	1.852228E-012	0	0.000000E+000
1	43.50344680	1.852228E-012	1.598223E-011	1	0.000000E+000
1	43.50349477	1.598223E-011	1.852228E-012	0	0.000000E+000
1	43.51523370	1.852228E-012	1.598223E-011	1	0.000000E+000
1	43.51539761	1.598223E-011	1.852228E-012	0	0.000000E+000
1	43.51562127	1.852228E-012	1.598223E-011	1	0.000000E+000
1	43.51577609	1.598223E-011	1.852228E-012	0	0.000000E+000
1	43.51628463	1.852228E-012	1.598223E-011	1	0.000000E+000
1	43.51633624	1.598223E-011	1.852228E-012	0	0.000000E+000
1	43.51819584	1.852228E-012	1.598223E-011	1	0.000000E+000
1	43.51835405	1.598223E-011	1.852228E-012	0	0.000000E+000
1	43.51864401	1.852228E-012	1.598223E-011	1	0.000000E+000
1	43.51899829	1.598223E-011	1.852228E-012	0	0.000000E+000
1	43.51994308	1.852228E-012	1.598223E-011	1	0.000000E+000
1	43.52014489	1.598223E-011	1.852228E-012	0	0.000000E+000
1	43.52017897	1.852228E-012	1.598223E-011	1	0.000000E+000
1	43.52026155	1.598223E-011	1.852228E-012	0	0.000000E+000
1	43.52091545	1.852228E-012	1.598223E-011	1	0.000000E+000
1	43.52097557	1.598223E-011	1.852228E-012	0	0.000000E+000
1	43.52225331	1.852228E-012	1.598223E-011	1	0.000000E+000
1	43.52232959	1.598223E-011	1.852228E-012	0	0.000000E+000
1	43.52270551	1.852228E-012	1.598223E-011	1	0.000000E+000
1	43.52300183	1.598223E-011	1.852228E-012	0	0.000000E+000
1	46.08647949	1.727918E-012	1.585792E-011	1	0.000000E+000
1	46.08658104	1.585792E-011	1.727918E-012	0	0.000000E+000
1	46.08797094	1.727918E-012	1.585792E-011	1	0.000000E+000
1	46.08800750	1.585792E-011	1.727918E-012	0	0.000000E+000
1	46.08905965	1.727918E-012	1.585792E-011	1	0.000000E+000
1	46.08942968	1.585792E-011	1.727918E-012	0	0.000000E+000
1	46.08969415	1.727918E-012	1.585792E-011	1	0.000000E+000
1	46.08972949	1.585792E-011	1.727918E-012	0	0.000000E+000
1	46.08990710	1.727918E-012	1.585792E-011	1	0.000000E+000
1	46.09006886	1.585792E-011	1.727918E-012	0	0.000000E+000
1	46.09149776	1.727918E-012	1.585792E-011	1	0.000000E+000
1	46.09173009	1.585792E-011	1.727918E-012	0	0.000000E+000
1	46.09214998	1.727918E-012	1.585792E-011	1	0.000000E+000
1	46.09218888	1.585792E-011	1.727918E-012	0	0.000000E+000
1	46.09382337	1.727918E-012	1.585792E-011	1	0.000000E+000
1	46.09448036	1.585792E-011	1.727918E-012	0	0.000000E+000
1	46.09553200	1.727918E-012	1.585792E-011	1	0.000000E+000
1	46.09556415	1.585792E-011	1.727918E-012	0	0.000000E+000
1	46.09566325	1.727918E-012	1.585792E-011	1	0.000000E+000
1	46.09572561	1.585792E-011	1.727918E-012	0	0.000000E+000
1	46.09594124	1.727918E-012	1.585792E-011	1	0.000000E+000
1	46.09640389	1.585792E-011	1.727918E-012	0	0.000000E+000
1	46.09826096	1.727918E-012	1.585792E-011	1	0.000000E+000
1	46.09829318	1.585792E-011	1.727918E-012	0	0.000000E+000
1	46.09841305	1.727918E-012	1.585792E-011	1	0.000000E+000
1	46.09847142	1.585792E-011	1.727918E-012	0	0.000000E+000
1	46.10003667	1.727918E-012	1.585792E-011	1	0.000000E+000
1	46.10030897	1.585792E-011	1.727918E-012	0	0.000000E+000
1	46.10048312	1.727918E-012	1.585792E-011	1	0.000000E+000
1	46.10057822	1.585792E-011	1.727918E-012	0	0.000000E+000
1	46.10059975	1.727918E-012	1.585792E-011	1	0.000000E+000
1	46.10067414	1.585792E-011	1.727918E-012	0	0.000000E+000
1	46.10107845	1.727918E-012	1.585792E-011	1	0.000000E+000
1	46.10150375	1.585792E-011	1.727918E-012	0	0.000000E+000
1	46.10204489	1.727918E-012	1.585792E-011	1	0.000000E+000
1	46.10232995	1.585792E-011	1.727918E-012	0	0.000000E+000
1	46.10408920	1.727918E-012	1.585792E-011	1	0.000000E+000
1	46.10442843	1.585792E-011	1.727918E-012	0	0.000000E+000
1	46.10504538	1.727918E-012	1.585792E-011	1	0.000000E+000
1	46.10524221	1.585792E-011	1.727918E-012	0	0.000000E+000
1	46.10574334	1.727918E-012	1.585792E-011	1	0.000000E+000
1	46.10616259	1.585792E-011	1.727918E-012	0	0.000000E+000
1	46.10618725	1.727918E-012	1.585792E-011	1	0.000000E+000
1	46.10692995	1.585792E-011	1.727918E-012	0	0.000000E+000
1	46.10829591	1.727918E-012	1.585792E-011	1	0.000000E+000
1	46.10861959	1.585792E-011	1.727918E-012	0	0.000000E+000
1	46.10981135	1.727918E-012	1.585792E-011	1	0.000000E+000
1	46.10985282	1.585792E-011	1.727918E-012	0	0.000000E+000
1	46.11031313	1.727918E-012	1.585792E-011	1	0.000000E+000
1	46.11058424	1.585792E-011	1.727918E-012	0	0.000000E+000
1	46.11058528	1.727918E-012	1.585792E-011	1	0.000000E+000
1	46.11063507	1.585792E-011	1.727918E-012	0	0.000000E+000
1	46.11084306	1.727918E-012	1.585792E-011	1	0.000000E+000
1	46.11111223	1.585792E-011	1.727918E-012	0	0.000000E+000
1	46.11152629	1.727918E-012	1.585792E-011	1	0.000000E+000
1	46.11165720	1.585792E-011	1.727918E-012	0	0.000000E+000
1	46.11185711	1.727918E-012	1.585792E-011	1	0.000000E+000
1	46.11210393	1.585792E-011	1.727918E-012	0	0.000000E+000
1	46.11296052	1.727918E-012	1.585792E-011	1	0.000000E+000
1	46.11305323	1.585792E-011	1.727918E-012	0	0.000000E+000
1	46.11308773	1.727918E-012	1.585792E-011	1	0.000000E+000
1	46.11315431	1.585792E-011	1.727918E-012	0	0.000000E+000
1	46.11459263	1.727918E-012	1.585792E-011	1	0.000000E+000
1	46.11558302	1.585792E-011	1.727918E-012	0	0.000000E+000
1	46.11602648	1.727918E-012	1.585792E-011	1	0.000000E+000
1	46.11606693	1.585792E-011	1.727918E-012	0	0.000000E+000
1	46.11682680	1.727918E-012	1.585792E-011	1	0.000000E+000
1	46.11694536	1.585792E-011	1.727918E-012	0	0.000000E+000
1	46.11707366	1.727918E-012	1.585792E-011	1	0.000000E+000
1	46.11710144	1.585792E-011	1.727918E-012	0	0.000000E+000
1	46.11725490	1.727918E-012	1.585792E-011	1	0.000000E+000
1	46.11726249	1.585792E-011	1.727918E-012	0	0.000000E+000
1	46.11735894	1.727918E-012	1.585792E-011	1	0.000000E+000
1	46.11742330	1.585792E-011	1.727918E-012	0	0.000000E+000
1	46.11828186	1.727918E-012	1.585792E-011	1	0.000000E+000
1	46.11853120	1.585792E-011	1.727918E-012	0	0.000000E+000
1	46.11863187	1.727918E-012	1.585792E-011	1	0.000000E+000
1	46.11867362	1.585792E-011	1.727918E-012	0	0.000000E+000
1	46.11887246	1.727918E-012	1.585792E-011	1	0.000000E+000
1	46.11897332	1.585792E-011	1.727918E-012	0	0.000000E+000
1	46.12187659	1.727918E-012	1.585792E-011	1	0.000000E+000
1	46.12198949	1.585792E-011	1.727918E-012	0	0.000000E+000
1	46.12223869	1.727918E-012	1.585792E-011	1	0.000000E+000
1	46.12235226	1.585792E-011	1.727918E-012	0	0.000000E+000
1	46.12384365	1.727918E-012	1.585792E-011	1	0.000000E+000
1	46.12406876	1.585792E-011	1.727918E-012	0	0.000000E+000
1	46.12452952	1.727918E-012	1.585792E-011	1	0.000000E+000
1	46.12454853	1.585792E-011	1.727918E-012	0	0.000000E+000
1	46.12569940	1.727918E-012	1.585792E-011	1	0.000000E+000
1	46.12585881	1.585792E-011	1.727918E-012	0	0.000000E+000
1	46.12594782	1.727918E-012	1.585792E-011	1	0.000000E+000
1	46.12604511	1.585792E-011	1.727918E-012	0	0.000000E+000
1	49.00019582	1.929126E-012	1.605913E-011	1	0.000000E+000
1	49.00019600	1.605913E-011	1.929126E-012	0	0.000000E+000
1	49.00019679	1.929126E-012	1.605913E-011	1	0.000000E+000
1	49.00028113	1.605913E-011	1.929126E-012	0	0.000000E+000
1	49.00034812	1.929126E-012	1.605913E-011	1	0.000000E+000
1	49.00048746	1.605913E-011	1.929126E-012	0	0.000000E+000
1	49.00085917	1.929126E-012	1.605913E-011	1	0.000000E+000
1	49.00102711	1.605913E-011	1.929126E-012	0	0.000000E+000
1	49.00104197	1.929126E-012	1.605913E-011	1	0.000000E+000
1	49.00131253	1.605913E-011	1.929126E-012	0	0.000000E+000
1	49.00140368	1.929126E-012	1.605913E-011	1	0.000000E+000
1	49.00182762	1.605913E-011	1.929126E-012	0	0.000000E+000
1	49.00232676	1.929126E-012	1.605913E-011	1	0.000000E+000
1	49.00260413	1.605913E-011	1.929126E-012	0	0.000000E+000
1	49.00277300	1.929126E-012	1.605913E-011	1	0.000000E+000
1	49.00306426	1.605913E-011	1.929126E-012	0	0.000000E+000
1	49.00317038	1.929126E-012	1.605913E-011	1	0.000000E+000
1	49.00339021	1.605913E-011	1.929126E-012	0	0.000000E+000
1	49.00349193	1.929126E-012	1.605913E-011	1	0.000000E+000
1	49.00390147	1.605913E-011	1.929126E-012	0	0.000000E+000
1	49.00550942	1.929126E-012	1.605913E-011	1	0.000000E+000
1	49.00554430	1.605913E-011	1.929126E-012	0	0.000000E+000
1	49.00578988	1.929126E-012	1.605913E-011	1	0.000000E+000
1	49.00591154	1.605913E-011	1.929126E-012	0	0.000000E+000
1	49.00708713	1.929126E-012	1.605913E-011	1	0.000000E+000
1	49.00714179	1.605913E-011	1.929126E-012	0	0.000000E+000
1	49.00781997	1.929126E-012	1.605913E-011	1	0.000000E+000
1	49.00785181	1.605913E-011	1.929126E-012	0	0.000000E+000
1	49.00866381	1.929126E-012	1.605913E-011	1	0.000000E+000
1	49.00869574	1.605913E-011	1.929126E-012	0	0.000000E+000
1	49.00910071	1.929126E-012	1.605913E-011	1	0.000000E+000
1	49.00923963	1.605913E-011	1.929126E-012	0	0.000000E+000
1	49.01202217	1.929126E-012	1.605913E-011	1	0.000000E+000
1	49.01214144	1.605913E-011	1.929126E-012	0	0.000000E+000
1	49.01227865	1.929126E-012	1.605913E-011	1	0.000000E+000
1	49.01230450	1.605913E-011	1.929126E-012	0	0.000000E+000
1	49.01283202	1.929126E-012	1.605913E-011	1	0.000000E+000
1	49.01305549	1.605913E-011	1.929126E-012	0	0.000000E+000
1	49.01341580	1.929126E-012	1.605913E-011	1	0.000000E+000
1	49.01382151	1.605913E-011	1.929126E-012	0	0.000000E+000
1	49.01390915	1.929126E-012	1.605913E-011	1	0.000000E+000
1	49.01427871	1.605913E-011	1.929126E-012	0	0.000000E+000
1	49.01457205	1.929126E-012	1.605913E-011	1	0.000000E+000
1	49.01460842	1.605913E-011	1.929126E-012	0	0.000000E+000
1	49.01547906	1.929126E-012	1.605913E-011	1	0.000000E+000
1	49.01554751	1.605913E-011	1.929126E-012	0	0.000000E+000
1	49.01588465	1.929126E-012	1.605913E-011	1	0.000000E+000
1	49.01613873	1.605913E-011	1.929126E-012	0	0.000000E+000
1	49.01683501	1.929126E-012	1.605913E-011	1	0.000000E+000
1	49.01695797	1.605913E-011	1.929126E-012	0	0.000000E+000
1	49.01967749	1.929126E-012	1.605913E-011	1	0.000000E+000
1	49.02008018	1.605913E-011	1.929126E-012	0	0.000000E+000
1	49.02015940	1.929126E-012	1.605913E-011	1	0.000000E+000
1	49.02020541	1.605913E-011	1.929126E-012	0	0.000000E+000
1	49.02150942	1.929126E-012	1.605913E-011	1	0.000000E+000
1	49.02154187	1.605913E-011	1.929126E-012	0	0.000000E+000
1	49.02161574	1.929126E-012	1.605913E-011	1	0.000000E+000
1	49.02182121	1.605913E-011	1.929126E-012	0	0.000000E+000
1	49.02184384	1.929126E-012	1.605913E-011	1	0.000000E+000
1	49.02224614	1.605913E-011	1.929126E-012	0	0.000000E+000
1	49.02362508	1.929126E-012	1.605913E-011	1	0.000000E+000
1	49.02366030	1.605913E-011	1.929126E-012	0	0.000000E+000
1	49.02773890	1.929126E-012	1.605913E-011	1	0.000000E+000
1	49.02785152	1.605913E-011	1.929126E-012	0	0.000000E+000
1	49.02862027	1.929126E-012	1.605913E-011	1	0.000000E+000
1	49.02883622	1.605913E-011	1.929126E-012	0	0.000000E+000
1	49.02886155	1.929126E-012	1.605913E-011	1	0.000000E+000
1	49.02889296	1.605913E-011	1.929126E-012	0	0.000000E+000
1	49.02994063	1.929126E-012	1.605913E-011	1	0.000000E+000
1	49.03013937	1.605913E-011	1.929126E-012	0	0.000000E+000
1	49.03053965	1.929126E-012	1.605913E-011	1	0.000000E+000
1	49.03066410	1.605913E-011	1.929126E-012	0	0.000000E+000
1	49.03086817	1.929126E-012	1.605913E-011	1	0.000000E+000
1	49.03101671	1.605913E-011	1.929126E-012	0	0.000000E+000
1	49.03105812	1.929126E-012	1.605913E-011	1	0.000000E+000
1	49.03120957	1.605913E-011	1.929126E-012	0	0.000000E+000
1	49.03157527	1.929126E-012	1.605913E-011	1	0.000000E+000
1	49.03162719	1.605913E-011	1.929126E-012	0	0.000000E+000
1	49.03177611	1.929126E-012	1.605913E-011	1	0.000000E+000
1	49.03185377	1.605913E-011	1.929126E-012	0	0.000000E+000
1	49.03442651	1.929126E-012	1.605913E-011	1	0.000000E+000
1	49.03469220	1.605913E-011	1.929126E-012	0	0.000000E+000
1	49.03517373	1.929126E-012	1.605913E-011	1	0.000000E+000
1	49.03578812	1.605913E-011	1.929126E-012	0	0.000000E+000
1	49.03688569	1.929126E-012	1.605913E-011	1	0.000000E+000
1	49.03690321	1.605913E-011	1.929126E-012	0	0.000000E+000
1	49.04039510	1.929126E-012	1.605913E-011	1	0.000000E+000
1	49.04085034	1.605913E-011	1.929126E-012	0	0.000000E+000
1	49.04222802	1.929126E-012	1.605913E-011	1	0.000000E+000
1	49.04225404	1.605913E-011	1.929126E-012	0	0.000000E+000
1	49.04267269	1.929126E-012	1.605913E-011	1	0.000000E+000
1	49.04280530	1.605913E-011	1.929126E-012	0	0.000000E+000
1	49.04553319	1.929126E-012	1.605913E-011	1	0.000000E+000
1	49.04610673	1.605913E-011	1.929126E-012	0	0.000000E+000
1	49.04618376	1.929126E-012	1.605913E-011	1	0.000000E+000
1	49.04621974	1.605913E-011	1.929126E-012	0	0.000000E+000
1	49.04644788	1.929126E-012	1.605913E-011	1	0.000000E+000
1	49.04685873	1.605913E-011	1.929126E-012	0	0.000000E+000
1	49.04719300	1.929126E-012	1.605913E-011	1	0.000000E+000
1	49.04728487	1.605913E-011	1.929126E-012	0	0.000000E+000
1	49.04799189	1.929126E-012	1.605913E-011	1	0.000000E+000
1	49.04820814	1.605913E-011	1.929126E-012	0	0.000000E+000
1	49.04879645	1.929126E-012	1.605913E-011	1	0.000000E+000
1	49.04890714	1.605913E-011	1.929126E-012	0	0.000000E+000
1	49.04948602	1.929126E-012	1.605913E-011	1	0.000000E+000
1	49.04952324	1.605913E-011	1.929126E-012	0	0.000000E+000
1	49.05019901	1.929126E-012	1.605913E-011	1	0.000000E+000
1	49.05058286	1.605913E-011	1.929126E-012	0	0.000000E+000
1	49.05077933	1.929126E-012	1.605913E-011	1	0.000000E+000
1	49.05083210	1.605913E-011	1.929126E-012	0	0.000000E+000
1	49.05191905	1.929126E-012	1.605913E-011	1	0.000000E+000
1	49.05228195	1.605913E-011	1.929126E-012	0	0.000000E+000
1	49.05344000	1.929126E-012	1.605913E-011	1	0.000000E+000
1	49.05372521	1.605913E-011	1.929126E-012	0	0.000000E+000
1	49.05379532	1.929126E-012	1.605913E-011	1	0.000000E+000
1	49.05435351	1.605913E-011	1.929126E-012	0	0.000000E+000
1	49.05492041	1.929126E-012	1.605913E-011	1	0.000000E+000
1	49.05495797	1.605913E-011	1.929126E-012	0	0.000000E+000
1	49.05556987	1.929126E-012	1.605913E-011	1	0.000000E+000
1	49.05559813	1.605913E-011	1.929126E-012	0	0.000000E+000
1	49.05596804	1.929126E-012	1.605913E-011	1	0.000000E+000
1	49.05600454	1.605913E-011	1.929126E-012	0	0.000000E+000
1	49.05685343	1.929126E-012	1.605913E-011	1	0.000000E+000
1	49.05717585	1.605913E-011	1.929126E-012	0	0.000000E+000
1	49.05836483	1.929126E-012	1.605913E-011	1	0.000000E+000
1	49.05840241	1.605913E-011	1.929126E-012	0	0.000000E+000
1	49.05879016	1.929126E-012	1.605913E-011	1	0.000000E+000
1	49.05894511	1.605913E-011	1.929126E-012	0	0.000000E+000
1	49.06103306	1.929126E-012	1.605913E-011	1	0.000000E+000
1	49.06126867	1.605913E-011	1.929126E-012	0	0.000000E+000
1	49.06148564	1.929126E-012	1.605913E-011	1	0.000000E+000
1	49.06219357	1.605913E-011	1.929126E-012	0	0.000000E+000
1	51.38720710	1.821834E-012	1.595183E-011	1	0.000000E+000
1	51.38743927	1.595183E-011	1.821834E-012	0	0.000000E+000
1	51.38752422	1.821834E-012	1.595183E-011	1	0.000000E+000
1	51.38757608	1.595183E-011	1.821834E-012	0	0.000000E+000
1	51.38876112	1.821834E-012	1.595183E-011	1	0.000000E+000
1	51.38903572	1.595183E-011	1.821834E-012	0	0.000000E+000
1	51.38943588	1.821834E-012	1.595183E-011	1	0.000000E+000
1	51.38949945	1.595183E-011	1.821834E-012	0	0.000000E+000
1	51.38991069	1.821834E-012	1.595183E-011	1	0.000000E+000
1	51.39009379	1.595183E-011	1.821834E-012	0	0.000000E+000
1	51.39030792	1.821834E-012	1.595183E-011	1	0.000000E+000
1	51.39040997	1.595183E-011	1.821834E-012	0	0.000000E+000
1	51.39100768	1.821834E-012	1.595183E-011	1	0.000000E+000
1	51.39104986	1.595183E-011	1.821834E-012	0	0.000000E+000
1	51.39238579	1.821834E-012	1.595183E-011	1	0.000000E+000
1	51.39257134	1.595183E-011	1.821834E-012	0	0.000000E+000
1	51.39506044	1.821834E-012	1.595183E-011	1	0.000000E+000
1	51.39550416	1.595183E-011	1.821834E-012	0	0.000000E+000
1	51.39779349	1.821834E-012	1.595183E-011	1	0.000000E+000
1	51.39786650	1.595183E-011	1.821834E-012	0	0.000000E+000
1	51.39897062	1.821834E-012	1.595183E-011	1	0.000000E+000
1	51.39900279	1.595183E-011	1.821834E-012	0	0.000000E+000
1	51.39900604	1.821834E-012	1.595183E-011	1	0.000000E+000
1	51.39932173	1.595183E-011	1.821834E-012	0	0.000000E+000
1	51.39970575	1.821834E-012	1.595183E-011	1	0.000000E+000
1	51.40002977	1.595183E-011	1.821834E-012	0	0.000000E+000
1	51.40112672	1.821834E-012	1.595183E-011	1	0.000000E+000
1	51.40115760	1.595183E-011	1.821834E-012	0	0.000000E+000
1	51.40130115	1.821834E-012	1.595183E-011	1	0.000000E+000
1	51.40150423	1.595183E-011	1.821834E-012	0	0.000000E+000
1	51.40205368	1.821834E-012	1.595183E-011	1	0.000000E+000
1	51.40214338	1.595183E-011	1.821834E-012	0	0.000000E+000
1	51.40216915	1.821834E-012	1.595183E-011	1	0.000000E+000
1	51.40258734	1.595183E-011	1.821834E-012	0	0.000000E+000
1	51.40403158	1.821834E-012	1.595183E-011	1	0.000000E+000
1	51.40426659	1.595183E-011	1.821834E-012	0	0.000000E+000
1	51.40434103	1.821834E-012	1.595183E-011	1	0.000000E+000
1	51.40438232	1.595183E-011	1.821834E-012	0	0.000000E+000
1	51.40453174	1.821834E-012	1.595183E-011	1	0.000000E+000
1	51.40475201	1.595183E-011	1.821834E-012	0	0.000000E+000
1	51.40499796	1.821834E-012	1.595183E-011	1	0.000000E+000
1	51.40511052	1.595183E-011	1.821834E-012	0	0.000000E+000
1	51.40648083	1.821834E-012	1.595183E-011	1	0.000000E+000
1	51.40681231	1.595183E-011	1.821834E-012	0	0.000000E+000
1	51.40689346	1.821834E-012	1.595183E-011	1	0.000000E+000
1	51.40695967	1.595183E-011	1.821834E-012	0	0.000000E+000
1	51.40727330	1.821834E-012	1.595183E-011	1	0.000000E+000
1	51.40749319	1.595183E-011	1.821834E-012	0	0.000000E+000
1	51.41374592	1.821834E-012	1.595183E-011	1	0.000000E+000
1	51.41454097	1.595183E-011	1.821834E-012	0	0.000000E+000
1	51.41516896	1.821834E-012	1.595183E-011	1	0.000000E+000
1	51.41543723	1.595183E-011	1.821834E-012	0	0.000000E+000
1	51.41640571	1.821834E-012	1.595183E-011	1	0.000000E+000
1	51.41645598	1.595183E-011	1.821834E-012	0	0.000000E+000
1	51.41772606	1.821834E-012	1.595183E-011	1	0.000000E+000
1	51.41776961	1.595183E-011	1.821834E-012	0	0.000000E+000
1	51.41881471	1.821834E-012	1.595183E-011	1	0.000000E+000
1	51.41910459	1.595183E-011	1.821834E-012	0	0.000000E+000
1	51.42048348	1.821834E-012	1.595183E-011	1	0.000000E+000
1	51.42060191	1.595183E-011	1.821834E-012	0	0.000000E+000
1	51.42182498	1.821834E-012	1.595183E-011	1	0.000000E+000
1	51.42207608	1.595183E-011	1.821834E-012	0	0.000000E+000
1	51.42246479	1.821834E-012	1.595183E-011	1	0.000000E+000
1	51.42250937	1.595183E-011	1.821834E-012	0	0.000000E+000
1	51.42331068	1.821834E-012	1.595183E-011	1	0.000000E+000
1	51.42336177	1.595183E-011	1.821834E-012	0	0.000000E+000
1	51.42431534	1.821834E-012	1.595183E-011	1	0.000000E+000
1	51.42458709	1.595183E-011	1.821834E-012	0	0.000000E+000
1	51.42575981	1.821834E-012	1.595183E-011	1	0.000000E+000
1	51.42646882	1.595183E-011	1.821834E-012	0	0.000000E+000
1	51.42775072	1.821834E-012	1.595183E-011	1	0.000000E+000
1	51.42790081	1.595183E-011	1.821834E-012	0	0.000000E+000
1	51.42861064	1.821834E-012	1.595183E-011	1	0.000000E+000
1	51.42896432	1.595183E-011	1.821834E-012	0	0.000000E+000
1	51.42901356	1.821834E-012	1.595183E-011	1	0.000000E+000
1	51.42905597	1.595183E-011	1.821834E-012	0	0.000000E+000
1	51.42929258	1.821834E-012	1.595183E-011	1	0.000000E+000
1	51.42935597	1.595183E-011	1.821834E-012	0	0.000000E+000
1	51.42955862	1.821834E-012	1.595183E-011	1	0.000000E+000
1	51.42989210	1.595183E-011	1.821834E-012	0	0.000000E+000
1	51.43036220	1.821834E-012	1.595183E-011	1	0.000000E+000
1	51.43044615	1.595183E-011	1.821834E-012	0	0.000000E+000
1	51.43052189	1.821834E-012	1.595183E-011	1	0.000000E+000
1	51.43075478	1.595183E-011	1.821834E-012	0	0.000000E+000
1	51.43223345	1.821834E-012	1.595183E-011	1	0.000000E+000
1	51.43227439	1.595183E-011	1.821834E-012	0	0.000000E+000
1	51.43263071	1.821834E-012	1.595183E-011	1	0.000000E+000
1	51.43283305	1.595183E-011	1.821834E-012	0	0.000000E+000
1	51.43367081	1.821834E-012	1.595183E-011	1	0.000000E+000
1	51.43395316	1.595183E-011	1.821834E-012	0	0.000000E+000
1	51.43421099	1.821834E-012	1.595183E-011	1	0.000000E+000
1	51.43470849	1.595183E-011	1.821834E-012	0	0.000000E+000
1	51.44294645	1.821834E-012	1.595183E-011	1	0.000000E+000
1	51.44309358	1.595183E-011	1.821834E-012	0	0.000000E+000
1	51.44374255	1.821834E-012	1.595183E-011	1	0.000000E+000
1	51.44392993	1.595183E-011	1.821834E-012	0	0.000000E+000
1	51.44473802	1.821834E-012	1.595183E-011	1	0.000000E+000
1	51.44518687	1.595183E-011	1.821834E-012	0	0.000000E+000
1	51.44573402	1.821834E-012	1.595183E-011	1	0.000000E+000
1	51.44577179	1.595183E-011	1.821834E-012	0	0.000000E+000
1	51.44580002	1.821834E-012	1.595183E-011	1	0.000000E+000
1	51.44597734	1.595183E-011	1.821834E-012	0	0.000000E+000
1	51.44614223	1.821834E-012	1.595183E-011	1	0.000000E+000
1	51.44621606	1.595183E-011	1.821834E-012	0	0.000000E+000
1	51.44670277	1.821834E-012	1.595183E-011	1	0.000000E+000
1	51.44698075	1.595183E-011	1.821834E-012	0	0.000000E+000
1	51.44713735	1.821834E-012	1.595183E-011	1	0.000000E+000
1	51.44719876	1.595183E-011	1.821834E-012	0	0.000000E+000
1	51.44768971	1.821834E-012	1.595183E-011	1	0.000000E+000
1	51.44773769	1.595183E-011	1.821834E-012	0	0.000000E+000
1	51.44827678	1.821834E-012	1.595183E-011	1	0.000000E+000
1	51.44851431	1.595183E-011	1.821834E-012	0	0.000000E+000
1	51.44894999	1.821834E-012	1.595183E-011	1	0.000000E+000
1	51.44901042	1.595183E-011	1.821834E-012	0	0.000000E+000
1	51.44951717	1.821834E-012	1.595183E-011	1	0.000000E+000
1	51.44968773	1.595183E-011	1.821834E-012	0	0.000000E+000
1	51.44995113	1.821834E-012	1.595183E-011	1	0.000000E+000
1	51.45041021	1.595183E-011	1.821834E-012	0	0.000000E+000
1	51.45204482	1.821834E-012	1.595183E-011	1	0.000000E+000
1	51.45237085	1.595183E-011	1.821834E-012	0	0.000000E+000
1	51.45255698	1.821834E-012	1.595183E-011	1	0.000000E+000
1	51.45259485	1.595183E-011	1.821834E-012	0	0.000000E+000
1	51.45325226	1.821834E-012	1.595183E-011	1	0.000000E+000
1	51.45345858	1.595183E-011	1.821834E-012	0	0.000000E+000
1	51.45505658	1.821834E-012	1.595183E-011	1	0.000000E+000
1	51.45527079	1.595183E-011	1.821834E-012	0	0.000000E+000
1	51.45554239	1.821834E-012	1.595183E-011	1	0.000000E+000
1	51.45565872	1.595183E-011	1.821834E-012	0	0.000000E+000
1	51.45654098	1.821834E-012	1.595183E-011	1	0.000000E+000
1	51.45662121	1.595183E-011	1.821834E-012	0	0.000000E+000
1	51.45665704	1.821834E-012	1.595183E-011	1	0.000000E+000
1	51.45668165	1.595183E-011	1.821834E-012	0	0.000000E+000
1	51.45728460	1.821834E-012	1.595183E-011	1	0.000000E+000
1	51.45738550	1.595183E-011	1.821834E-012	0	0.000000E+000
1	51.45754754	1.821834E-012	1.595183E-011	1	0.000000E+000
1	51.45775946	1.595183E-011	1.821834E-012	0	0.000000E+000
1	51.45870926	1.821834E-012	1.595183E-011	1	0.000000E+000
1	51.45898717	1.595183E-011	1.821834E-012	0	0.000000E+000
1	51.46009618	1.821834E-012	1.595183E-011	1	0.000000E+000
1	51.46021375	1.595183E-011	1.821834E-012	0	0.000000E+000
1	51.46153401	1.821834E-012	1.595183E-011	1	0.000000E+000
1	51.46181244	1.595183E-011	1.821834E-012	0	0.000000E+000
1	51.46639198	1.821834E-012	1.595183E-011	1	0.000000E+000
1	51.46649201	1.595183E-011	1.821834E-012	0	0.000000E+000
1	51.46698600	1.821834E-012	1.595183E-011	1	0.000000E+000
1	51.46708329	1.595183E-011	1.821834E-012	0	0.000000E+000
1	51.46778678	1.821834E-012	1.595183E-011	1	0.000000E+000
1	51.46786002	1.595183E-011	1.821834E-012	0	0.000000E+000
1	51.46885014	1.821834E-012	1.595183E-011	1	0.000000E+000
1	51.46901283	1.595183E-011	1.821834E-012	0	0.000000E+000
1	51.47079840	1.821834E-012	1.595183E-011	1	0.000000E+000
1	51.47113307	1.595183E-011	1.821834E-012	0	0.000000E+000
1	51.47252304	1.821834E-012	1.595183E-011	1	0.000000E+000
1	51.47265499	1.595183E-011	1.821834E-012	0	0.000000E+000
1	51.47497570	1.821834E-012	1.595183E-011	1	0.000000E+000
1	51.47534930	1.595183E-011	1.821834E-012	0	0.000000E+000
1	51.47642120	1.821834E-012	1.595183E-011	1	0.000000E+000
1	51.47654694	1.595183E-011	1.821834E-012	0	0.000000E+000
1	51.47706961	1.821834E-012	1.595183E-011	1	0.000000E+000
1	51.47729891	1.595183E-011	1.821834E-012	0	0.000000E+000
1	51.47741655	1.821834E-012	1.595183E-011	1	0.000000E+000
1	51.47746831	1.595183E-011	1.821834E-012	0	0.000000E+000
1	51.47749421	1.821834E-012	1.595183E-011	1	0.000000E+000
1	51.47755707	1.595183E-011	1.821834E-012	0	0.000000E+000
1	51.47781855	1.821834E-012	1.595183E-011	1	0.000000E+000
1	51.47817242	1.595183E-011	1.821834E-012	0	0.000000E+000
1	51.47891197	1.821834E-012	1.595183E-011	1	0.000000E+000
1	51.47913478	1.595183E-011	1.821834E-012	0	0.000000E+000
1	51.47974369	1.821834E-012	1.595183E-011	1	0.000000E+000
1	51.47998444	1.595183E-011	1.821834E-012	0	0.000000E+000
1	51.48009868	1.821834E-012	1.595183E-011	1	0.000000E+000
1	51.48025738	1.595183E-011	1.821834E-012	0	0.000000E+000
1	51.48090502	1.821834E-012	1.595183E-011	1	0.000000E+000
1	51.48095526	1.595183E-011	1.821834E-012	0	0.000000E+000
1	51.48213484	1.821834E-012	1.595183E-011	1	0.000000E+000
1	51.48233132	1.595183E-011	1.821834E-012	0	0.000000E+000
1	51.48237761	1.821834E-012	1.595183E-011	1	0.000000E+000
1	51.48273913	1.595183E-011	1.821834E-012	0	0.000000E+000
1	51.48320264	1.821834E-012	1.595183E-011	1	0.000000E+000
1	51.48331487	1.595183E-011	1.821834E-012	0	0.000000E+000
1	51.48386479	1.821834E-012	1.595183E-011	1	0.000000E+000
1	51.48407257	1.595183E-011	1.821834E-012	0	0.000000E+000
1	51.48411538	1.821834E-012	1.595183E-011	1	0.000000E+000
1	51.48425313	1.595183E-011	1.821834E-012	0	0.000000E+000
1	51.48444502	1.821834E-012	1.595183E-011	1	0.000000E+000
1	51.48498203	1.595183E-011	1.821834E-012	0	0.000000E+000
1	51.48521792	1.821834E-012	1.595183E-011	1	0.000000E+000
1	51.48554389	1.595183E-011	1.821834E-012	0	0.000000E+000
1	51.48626565	1.821834E-012	1.595183E-011	1	0.000000E+000
1	51.48649890	1.595183E-011	1.821834E-012	0	0.000000E+000
1	51.48709812	1.821834E-012	1.595183E-011	1	0.000000E+000
1	51.48715382	1.595183E-011	1.821834E-012	0	0.000000E+000
1	51.48822732	1.821834E-012	1.595183E-011	1	0.000000E+000
1	51.48840452	1.595183E-011	1.821834E-012	0	0.000000E+000
1	51.48869258	1.821834E-012	1.595183E-011	1	0.000000E+000
1	51.48890388	1.595183E-011	1.821834E-012	0	0.000000E+000
1	51.48894507	1.821834E-012	1.595183E-011	1	0.000000E+000
1	51.48896086	1.595183E-011	1.821834E-012	0	0.000000E+000
1	51.49191001	1.821834E-012	1.595183E-011	1	0.000000E+000
1	51.49268400	1.595183E-011	1.821834E-012	0	0.000000E+000
1	51.49274705	1.821834E-012	1.595183E-011	1	0.000000E+000
1	51.49280776	1.595183E-011	1.821834E-012	0	0.000000E+000
1	51.49298963	1.821834E-012	1.595183E-011	1	0.000000E+000
1	51.49310545	1.595183E-011	1.821834E-012	0	0.000000E+000
1	51.50206476	1.821834E-012	1.595183E-011	1	0.000000E+000
1	51.50221316	1.595183E-011	1.821834E-012	0	0.000000E+000
1	51.50234685	1.821834E-012	1.595183E-011	1	0.000000E+000
1	51.50268779	1.595183E-011	1.821834E-012	0	0.000000E+000
1	51.50295201	1.821834E-012	1.595183E-011	1	0.000000E+000
1	51.50304507	1.595183E-011	1.821834E-012	0	0.000000E+000
1	51.50321834	1.821834E-012	1.595183E-011	1	0.000000E+000
1	51.50374534	1.595183E-011	1.821834E-012	0	0.000000E+000
1	51.50414888	1.821834E-012	1.595183E-011	1	0.000000E+000
1	51.50431525	1.595183E-011	1.821834E-012	0	0.000000E+000
1	51.50527435	1.821834E-012	1.595183E-011	1	0.000000E+000
1	51.50567900	1.595183E-011	1.821834E-012	0	0.000000E+000
1	51.50650862	1.821834E-012	1.595183E-011	1	0.000000E+000
1	51.50696798	1.595183E-011	1.821834E-012	0	0.000000E+000
1	51.50785825	1.821834E-012	1.595183E-011	1	0.000000E+000
1	51.50791349	1.595183E-011	1.821834E-012	0	0.000000E+000
1	51.50818992	1.821834E-012	1.595183E-011	1	0.000000E+000
1	51.50826114	1.595183E-011	1.821834E-012	0	0.000000E+000
1	51.50848633	1.821834E-012	1.595183E-011	1	0.000000E+000
1	51.50858661	1.595183E-011	1.821834E-012	0	0.000000E+000
1	51.51038912	1.821834E-012	1.595183E-011	1	0.000000E+000
1	51.51092047	1.595183E-011	1.821834E-012	0	0.000000E+000
1	51.51237065	1.821834E-012	1.595183E-011	1	0.000000E+000
1	51.51288644	1.595183E-011	1.821834E-012	0	0.000000E+000
1	51.51410196	1.821834E-012	1.595183E-011	1	0.000000E+000
1	51.51423396	1.595183E-011	1.821834E-012	0	0.000000E+000
1	51.51490863	1.821834E-012	1.595183E-011	1	0.000000E+000
1	51.51508668	1.595183E-011	1.821834E-012	0	0.000000E+000
1	51.51521242	1.821834E-012	1.595183E-011	1	0.000000E+000
1	51.51524270	1.595183E-011	1.821834E-012	0	0.000000E+000
1	51.51564805	1.821834E-012	1.595183E-011	1	0.000000E+000
1	51.51576677	1.595183E-011	1.821834E-012	0	0.000000E+000
1	51.51583230	1.821834E-012	1.595183E-011	1	0.000000E+000
1	51.51594076	1.595183E-011	1.821834E-012	0	0.000000E+000
1	51.51699265	1.821834E-012	1.595183E-011	1	0.000000E+000
1	51.51718369	1.595183E-011	1.821834E-012	0	0.000000E+000
1	51.51752891	1.821834E-012	1.595183E-011	1	0.000000E+000
1	51.51821153	1.595183E-011	1.821834E-012	0	0.000000E+000
1	51.51821925	1.821834E-012	1.595183E-011	1	0.000000E+000
1	51.51848435	1.595183E-011	1.821834E-012	0	0.000000E+000
1	51.52022642	1.821834E-012	1.595183E-011	1	0.000000E+000
1	51.52061429	1.595183E-011	1.821834E-012	0	0.000000E+000
1	51.52106553	1.821834E-012	1.595183E-011	1	0.000000E+000
1	51.52147740	1.595183E-011	1.821834E-012	0	0.000000E+000
1	51.52234938	1.821834E-012	1.595183E-011	1	0.000000E+000
1	51.52264312	1.595183E-011	1.821834E-012	0	0.000000E+000
1	51.52368346	1.821834E-012	1.595183E-011	1	0.000000E+000
1	51.52395085	1.595183E-011	1.821834E-012	0	0.000000E+000
1	51.52439451	1.821834E-012	1.595183E-011	1	0.000000E+000
1	51.52440499	1.595183E-011	1.821834E-012	0	0.000000E+000
1	51.52479252	1.821834E-012	1.595183E-011	1	0.000000E+000
1	51.52485370	1.595183E-011	1.821834E-012	0	0.000000E+000
1	51.52576085	1.821834E-012	1.595183E-011	1	0.000000E+000
1	51.52588510	1.595183E-011	1.821834E-012	0	0.000000E+000
1	51.52614778	1.821834E-012	1.595183E-011	1	0.000000E+000
1	51.52621195	1.595183E-011	1.821834E-012	0	0.000000E+000
1	51.52836802	1.821834E-012	1.595183E-011	1	0.000000E+000
1	51.52861748	1.595183E-011	1.821834E-012	0	0.000000E+000
1	51.52932189	1.821834E-012	1.595183E-011	1	0.000000E+000
1	51.52946142	1.595183E-011	1.821834E-012	0	0.000000E+000
1	51.53102950	1.821834E-012	1.595183E-011	1	0.000000E+000
1	51.53109512	1.595183E-011	1.821834E-012	0	0.000000E+000
1	51.53246411	1.821834E-012	1.595183E-011	1	0.000000E+000
1	51.53256496	1.595183E-011	1.821834E-012	0	0.000000E+000
1	51.53270787	1.821834E-012	1.595183E-011	1	0.000000E+000
1	51.53289857	1.595183E-011	1.821834E-012	0	0.000000E+000
1	51.53417623	1.821834E-012	1.595183E-011	1	0.000000E+000
1	51.53447306	1.595183E-011	1.821834E-012	0	0.000000E+000
1	51.53686167	1.821834E-012	1.595183E-011	1	0.000000E+000
1	51.53702346	1.595183E-011	1.821834E-012	0	0.000000E+000
1	51.53733943	1.821834E-012	1.595183E-011	1	0.000000E+000
1	51.53752715	1.595183E-011	1.821834E-012	0	0.000000E+000
1	51.53799651	1.821834E-012	1.595183E-011	1	0.000000E+000
1	51.53805394	1.595183E-011	1.821834E-012	0	0.000000E+000
1	51.53849470	1.821834E-012	1.595183E-011	1	0.000000E+000
1	51.53886223	1.595183E-011	1.821834E-012	0	0.000000E+000
1	51.54080806	1.821834E-012	1.595183E-011	1	0.000000E+000
1	51.54100293	1.595183E-011	1.821834E-012	0	0.000000E+000
1	51.54114368	1.821834E-012	1.595183E-011	1	0.000000E+000
1	51.54137316	1.595183E-011	1.821834E-012	0	0.000000E+000
1	51.54154058	1.821834E-012	1.595183E-011	1	0.000000E+000
1	51.54173059	1.595183E-011	1.821834E-012	0	0.000000E+000
1	51.54264870	1.821834E-012	1.595183E-011	1	0.000000E+000
1	51.54282815	1.595183E-011	1.821834E-012	0	0.000000E+000
1	51.54350160	1.821834E-012	1.595183E-011	1	0.000000E+000
1	51.54352614	1.595183E-011	1.821834E-012	0	0.000000E+000
1	51.54354051	1.821834E-012	1.595183E-011	1	0.000000E+000
1	51.54355816	1.595183E-011	1.821834E-012	0	0.000000E+000
1	51.54595499	1.821834E-012	1.595183E-011	1	0.000000E+000
1	51.54611148	1.595183E-011	1.821834E-012	0	0.000000E+000
1	51.54651115	1.821834E-012	1.595183E-011	1	0.000000E+000
1	51.54679427	1.595183E-011	1.821834E-012	0	0.000000E+000
1	51.54714445	1.821834E-012	1.595183E-011	1	0.000000E+000
1	51.54792656	1.595183E-011	1.821834E-012	0	0.000000E+000
1	51.54890630	1.821834E-012	1.595183E-011	1	0.000000E+000
1	51.54897852	1.595183E-011	1.821834E-012	0	0.000000E+000
1	51.54989786	1.821834E-012	1.595183E-011	1	0.000000E+000
1	51.54995040	1.595183E-011	1.821834E-012	0	0.000000E+000
1	51.55705355	1.821834E-012	1.595183E-011	1	0.000000E+000
1	51.55747322	1.595183E-011	1.821834E-012	0	0.000000E+000
1	51.55762530	1.821834E-012	1.595183E-011	1	0.000000E+000
1	51.55783272	1.595183E-011	1.821834E-012	0	0.000000E+000
1	51.55796750	1.821834E-012	1.595183E-011	1	0.000000E+000
1	51.55812486	1.595183E-011	1.821834E-012	0	0.000000E+000
1	51.55849585	1.821834E-012	1.595183E-011	1	0.000000E+000
1	51.55886770	1.595183E-011	1.821834E-012	0	0.000000E+000
1	51.55993822	1.821834E-012	1.595183E-011	1	0.000000E+000
1	51.56004108	1.595183E-011	1.821834E-012	0	0.000000E+000
1	51.56086392	1.821834E-012	1.595183E-011	1	0.000000E+000
1	51.56113643	1.595183E-011	1.821834E-012	0	0.000000E+000
1	51.56116516	1.821834E-012	1.595183E-011	1	0.000000E+000
1	51.56124489	1.595183E-011	1.821834E-012	0	0.000000E+000
1	51.56166223	1.821834E-012	1.595183E-011	1	0.000000E+000
1	51.56187209	1.595183E-011	1.821834E-012	0	0.000000E+000
1	51.56219192	1.821834E-012	1.595183E-011	1	0.000000E+000
1	51.56245832	1.595183E-011	1.821834E-012	0	0.000000E+000
1	51.56302855	1.821834E-012	1.595183E-011	1	0.000000E+000
1	51.56340109	1.595183E-011	1.821834E-012	0	0.000000E+000
1	51.56368683	1.821834E-012	1.595183E-011	1	0.000000E+000
1	51.56412172	1.595183E-011	1.821834E-012	0	0.000000E+000
1	51.56458448	1.821834E-012	1.595183E-011	1	0.000000E+000
1	51.56476668	1.595183E-011	1.821834E-012	0	0.000000E+000
1	51.56575338	1.821834E-012	1.595183E-011	1	0.000000E+000
1	51.56582920	1.595183E-011	1.821834E-012	0	0.000000E+000
1	51.56783849	1.821834E-012	1.595183E-011	1	0.000000E+000
1	51.56786918	1.595183E-011	1.821834E-012	0	0.000000E+000
1	51.56909344	1.821834E-012	1.595183E-011	1	0.000000E+000
1	51.56916954	1.595183E-011	1.821834E-012	0	0.000000E+000
1	51.56920783	1.821834E-012	1.595183E-011	1	0.000000E+000
1	51.56927155	1.595183E-011	1.821834E-012	0	0.000000E+000
1	51.57067095	1.821834E-012	1.595183E-011	1	0.000000E+000
1	51.57068911	1.595183E-011	1.821834E-012	0	0.000000E+000
1	51.57144503	1.821834E-012	1.595183E-011	1	0.000000E+000
1	51.57164352	1.595183E-011	1.821834E-012	0	0.000000E+000
1	51.57173204	1.821834E-012	1.595183E-011	1	0.000000E+000
1	51.57183485	1.595183E-011	1.821834E-012	0	0.000000E+000
1	51.57192536	1.821834E-012	1.595183E-011	1	0.000000E+000
1	51.57194086	1.595183E-011	1.821834E-012	0	0.000000E+000
1	51.57254641	1.821834E-012	1.595183E-011	1	0.000000E+000
1	51.57285771	1.595183E-011	1.821834E-012	0	0.000000E+000
1	51.57295313	1.821834E-012	1.595183E-011	1	0.000000E+000
1	51.57310555	1.595183E-011	1.821834E-012	0	0.000000E+000
1	51.57382218	1.821834E-012	1.595183E-011	1	0.000000E+000
1	51.57401268	1.595183E-011	1.821834E-012	0	0.000000E+000
1	51.57453589	1.821834E-012	1.595183E-011	1	0.000000E+000
1	51.57471791	1.595183E-011	1.821834E-012	0	0.000000E+000
1	51.57528127	1.821834E-012	1.595183E-011	1	0.000000E+000
1	51.57556654	1.595183E-011	1.821834E-012	0	0.000000E+000
1	51.57678519	1.821834E-012	1.595183E-011	1	0.000000E+000
1	51.57693487	1.595183E-011	1.821834E-012	0	0.000000E+000
1	51.57700275	1.821834E-012	1.595183E-011	1	0.000000E+000
1	51.57703762	1.595183E-011	1.821834E-012	0	0.000000E+000
1	51.57727806	1.821834E-012	1.595183E-011	1	0.000000E+000
1	51.57744130	1.595183E-011	1.821834E-012	0	0.000000E+000
1	51.57829269	1.821834E-012	1.595183E-011	1	0.000000E+000
1	51.57837029	1.595183E-011	1.821834E-012	0	0.000000E+000
1	51.57921616	1.821834E-012	1.595183E-011	1	0.000000E+000
1	51.57931486	1.595183E-011	1.821834E-012	0	0.000000E+000
1	51.58132901	1.821834E-012	1.595183E-011	1	0.000000E+000
1	51.58164608	1.595183E-011	1.821834E-012	0	0.000000E+000
1	51.58171392	1.821834E-012	1.595183E-011	1	0.000000E+000
1	51.58203592	1.595183E-011	1.821834E-012	0	0.000000E+000
1	51.58208426	1.821834E-012	1.595183E-011	1	0.000000E+000
1	51.58221742	1.595183E-011	1.821834E-012	0	0.000000E+000
1	51.58241194	1.821834E-012	1.595183E-011	1	0.000000E+000
1	51.58255221	1.595183E-011	1.821834E-012	0	0.000000E+000
1	51.58279273	1.821834E-012	1.595183E-011	1	0.000000E+000
1	51.58302277	1.595183E-011	1.821834E-012	0	0.000000E+000
1	51.58398726	1.821834E-012	1.595183E-011	1	0.000000E+000
1	51.58414086	1.595183E-011	1.821834E-012	0	0.000000E+000
1	51.58436806	1.821834E-012	1.595183E-011	1	0.000000E+000
1	51.58440580	1.595183E-011	1.821834E-012	0	0.000000E+000
1	51.58508229	1.821834E-012	1.595183E-011	1	0.000000E+000
1	51.58509320	1.595183E-011	1.821834E-012	0	0.000000E+000
1	51.58586656	1.821834E-012	1.595183E-011	1	0.000000E+000
1	51.58595730	1.595183E-011	1.821834E-012	0	0.000000E+000
1	51.58687095	1.821834E-012	1.595183E-011	1	0.000000E+000
1	51.58730222	1.595183E-011	1.821834E-012	0	0.000000E+000
1	51.58746787	1.821834E-012	1.595183E-011	1	0.000000E+000
1	51.58764299	1.595183E-011	1.821834E-012	0	0.000000E+000
1	51.60843401	1.821834E-012	1.595183E-011	1	0.000000E+000
1	51.60857898	1.595183E-011	1.821834E-012	0	0.000000E+000
1	51.61224310	1.821834E-012	1.595183E-011	1	0.000000E+000
1	51.61234700	1.595183E-011	1.821834E-012	0	0.000000E+000
1	51.61261013	1.821834E-012	1.595183E-011	1	0.000000E+000
1	51.61264593	1.595183E-011	1.821834E-012	0	0.000000E+000
1	51.61348119	1.821834E-012	1.595183E-011	1	0.000000E+000
1	51.61353530	1.595183E-011	1.821834E-012	0	0.000000E+000
1	51.61441109	1.821834E-012	1.595183E-011	1	0.000000E+000
1	51.61452764	1.595183E-011	1.821834E-012	0	0.000000E+000
1	51.61505813	1.821834E-012	1.595183E-011	1	0.000000E+000
1	51.61518824	1.595183E-011	1.821834E-012	0	0.000000E+000
1	51.61569069	1.821834E-012	1.595183E-011	1	0.000000E+000
1	51.61580109	1.595183E-011	1.821834E-012	0	0.000000E+000
1	51.61639325	1.821834E-012	1.595183E-011	1	0.000000E+000
1	51.61644424	1.595183E-011	1.821834E-012	0	0.000000E+000
1	51.61680041	1.821834E-012	1.595183E-011	1	0.000000E+000
1	51.61711186	1.595183E-011	1.821834E-012	0	0.000000E+000
1	51.61764866	1.821834E-012	1.595183E-011	1	0.000000E+000
1	51.61777388	1.595183E-011	1.821834E-012	0	0.000000E+000
1	51.61835588	1.821834E-012	1.595183E-011	1	0.000000E+000
1	51.61842633	1.595183E-011	1.821834E-012	0	0.000000E+000
1	51.61888274	1.821834E-012	1.595183E-011	1	0.000000E+000
1	51.61895256	1.595183E-011	1.821834E-012	0	0.000000E+000
1	51.61900855	1.821834E-012	1.595183E-011	1	0.000000E+000
1	51.61908258	1.595183E-011	1.821834E-012	0	0.000000E+000
1	51.61941093	1.821834E-012	1.595183E-011	1	0.000000E+000
1	51.61948193	1.595183E-011	1.821834E-012	0	0.000000E+000
1	51.61969262	1.821834E-012	1.595183E-011	1	0.000000E+000
1	51.62033161	1.595183E-011	1.821834E-012	0	0.000000E+000
1	51.62127698	1.821834E-012	1.595183E-011	1	0.000000E+000
1	51.62134517	1.595183E-011	1.821834E-012	0	0.000000E+000
1	51.62206511	1.821834E-012	1.595183E-011	1	0.000000E+000
1	51.62240899	1.595183E-011	1.821834E-012	0	0.000000E+000
1	51.62420845	1.821834E-012	1.595183E-011	1	0.000000E+000
1	51.62433153	1.595183E-011	1.821834E-012	0	0.000000E+000
