# Supplementary material for: Ancestral acetylcholine receptor β-subunit forms homopentamers that prime before opening spontaneously
Source: eLife. 2022 Jul 4;11:e76504. doi: 10.7554/eLife.76504 (PMC9365395; doi:10.7554/eLife.76504)
Supplement: Figure 4—source data 1. — Detected single-channel event durations of spontaneously opening βAnc homomers in the absence (agonist-free) and presence of increasing concentrations of acetylcholine (ACh; 10 µM, 30 µM, 60 µM, and 100 µM) or 2-[(2,6-dimethylphenyl)amino]-N,N,N-trimethyl-2-oxoethaniminium chloride (QX-222; QX; 10 µM, 30 µM, 60 µM, and 100µM). Compressed file includes 27 TAC 4.3.3 event files (*.evt format) of the single-channel detections for the three recordings for each condition (fileA, fileB, and fileC in each case) in the presented kinetic analysis, as well as the associated R scripts (*.txt format) for defining and sorting bursts. [file elife-76504-fig4-data1.zip › F4-SD1/Source Data - Figure 4/Figure4_QX60uM_fileC.evt]

5
File
Acquire	C:\Users\daCostaLab\Desktop\CJT\2-81Homomer Project\QX222 Block\60uM - 120mV - QX-222\Recordings\a3-19-04-02-BAnc81Homomer-BRBS-PQX222-60OOPS-120mV-17.acquire	0	
Sweeps
1	203.095564	0.000000	0.230884	0.0000000E+000	0.0000000E+000	
Segments
1	301	0.000000	0.230884	0.261644	0.570196	0.615584	0.774604	0.809330	0.910267	1.167229	1.267792	1.332083	1.468478	1.506828	1.572130	1.744133	1.985051	2.111873	2.236116	2.357901	2.458423	2.489868	2.612916	2.620940	2.780833	2.847261	2.952382	3.014156	3.114292	3.199627	3.336676	3.833986	4.019902	4.136200	4.388734	4.390412	4.559535	4.649503	4.752031	4.783628	4.946901	4.980236	5.137990	5.176844	5.266472	5.495786	5.598194	5.718461	5.825472	5.832204	5.961454	6.164252	6.277128	6.925479	7.042926	7.276604	7.514090	7.698693	8.013995	8.060428	8.239655	8.438655	8.540147	8.996199	9.300034	9.324740	9.463585	9.502220	9.598844	9.764576	9.896891	10.118097	10.218342	10.566792	10.719504	10.866377	10.967162	11.252468	11.587761	11.868983	11.969342	11.992588	12.064919	12.123660	12.230626	12.622966	12.730205	12.779020	12.880378	12.949771	13.229354	13.305912	13.482902	15.151031	15.260486	16.286985	16.389271	17.463171	17.592850	17.778482	17.879229	17.890828	17.999092	18.021900	18.153297	18.389076	18.489569	19.014753	19.140407	20.314329	20.414391	20.685154	20.984829	21.036556	21.266121	21.972334	22.073844	22.100739	22.200882	22.273629	22.839611	22.871564	23.019043	23.496303	23.802285	24.136747	24.242270	24.574847	24.924625	24.989652	25.101636	25.736956	25.846261	25.896138	25.996990	26.017292	26.189844	26.436637	26.681370	26.738188	26.824302	26.890660	27.136909	27.490149	27.614764	28.444865	28.549848	30.529806	30.753247	32.053714	32.188919	32.370295	32.760096	33.744520	33.870343	34.183557	34.329634	34.546339	34.713278	35.586308	35.690018	36.562147	36.696790	36.699660	37.117807	37.220405	37.320638	37.370341	37.535260	39.314951	39.448772	39.607017	39.940971	43.236154	43.337181	44.427922	44.567798	44.629516	44.719176	44.842562	45.057170	45.241246	45.365589	46.019908	46.211165	46.353471	46.833295	46.857740	46.964231	46.988812	47.247097	47.254836	47.405357	47.447564	47.577081	47.662158	47.771435	47.775244	47.954296	48.173880	48.306817	48.390124	48.543659	48.885369	49.006846	49.233725	49.334782	49.542042	49.664331	51.999299	52.099406	52.506235	52.722337	52.870217	53.033430	53.389129	53.490167	54.078480	54.181219	54.375083	54.475505	54.696837	54.807949	54.913906	55.021357	55.154142	55.296892	55.531563	55.665067	56.314839	56.464695	57.882641	57.982899	57.998860	58.143277	59.288402	59.405088	59.937865	60.038421	61.273106	61.496066	61.641211	61.856265	62.574075	63.166838	63.289138	63.436765	63.590446	63.799091	63.945542	64.275650	64.363162	64.529138	64.785551	64.909286	64.945676	65.089110	65.249904	65.371003	65.517906	65.672673	66.170004	66.323187	66.570829	66.835804	67.611474	67.735619	68.059952	68.176987	68.925893	69.122037	69.858170	69.961776	72.839616	72.945595	73.265446	73.382165	73.496305	73.596710	73.771625	73.875887	73.977568	74.087919	74.961458	75.062158	75.458738	75.565644	75.668085	75.796273	76.128304	76.244155	77.250340	77.358111	77.397516	77.568301	78.614932	78.715336	79.004080	79.142637	79.166988	79.241922	79.298060	79.386784	79.702797	79.936187	81.991998	82.121838	82.263269	82.444040	83.064369	83.164932	84.105443	84.319711	84.472295	84.783168	85.086026	85.195690	85.220792	85.326784	85.589935	85.690995	85.720588	85.825106	85.862012	86.058882	87.977235	88.083756	88.361078	88.475461	88.724429	88.877366	89.548073	89.653690	90.028184	90.128531	90.341522	90.466408	90.512141	90.900714	91.044585	91.154271	91.160076	91.243341	91.408701	91.519980	91.583791	91.699422	91.750904	92.057240	92.193168	92.293699	92.339724	92.531209	92.738527	92.909230	93.434213	93.589767	96.185848	96.311100	96.596352	96.751579	98.684670	98.846746	98.958768	99.140439	99.155468	99.252488	99.338656	99.442505	99.494726	99.682796	100.201215	100.421689	100.466188	100.574325	100.637344	100.773621	100.793868	100.851457	100.859404	101.123729	101.187084	101.414166	101.798952	101.951138	102.590091	102.729853	104.331857	104.450154	105.810913	105.911304	106.165158	106.393818	109.156120	109.256522	116.827846	116.928665	117.189891	117.290655	118.945728	119.111100	119.615041	119.715691	120.102178	120.318333	120.510308	120.663120	120.770237	120.870955	121.089434	121.284574	121.400484	121.529270	122.237099	122.337518	122.562313	122.674513	122.867008	123.018376	123.273021	123.373480	123.816239	124.054556	124.085888	124.221822	125.003628	125.126111	125.260113	125.408629	125.435404	125.495689	126.045015	126.309679	126.542821	126.753360	127.583041	127.683434	127.752164	127.862377	128.174919	128.331912	128.647644	128.788774	129.115855	129.216245	129.763854	129.884478	129.996335	130.261821	131.010030	131.212667	131.268108	131.339561	131.454034	131.845184	131.961423	132.073604	132.900277	133.069239	133.588522	133.803289	134.040844	134.153950	134.816340	135.246469	137.622646	137.772924	137.821708	137.903735	138.552991	138.671780	140.990290	141.123283	141.164044	141.272268	141.325383	141.466988	141.525998	141.626178	141.688332	141.776125	141.819404	141.881081	142.866838	143.075880	143.130124	143.231204	143.659894	143.768972	143.785484	143.875924	144.325668	144.439759	145.536029	145.706003	145.870889	146.024708	154.945227	155.045889	156.306024	156.559332	156.757928	156.858113	161.335605	161.460009	161.843391	161.969512	162.350559	162.471082	162.728688	162.835292	162.966133	163.066413	163.384743	163.574620	163.657191	163.759710	164.082034	164.187824	164.248437	164.419845	164.429324	164.555691	164.560396	164.642724	165.222721	165.540556	166.107196	166.325700	169.090216	169.190817	169.222781	169.323305	169.344524	169.463078	169.791285	169.893306	170.186168	170.377565	174.537926	174.820056	175.029521	175.222926	178.195997	178.384341	178.456717	178.557351	179.345813	179.456910	179.958182	180.084153	180.092428	180.242758	180.534762	180.635031	181.038817	181.173826	181.206540	181.329192	184.003707	184.104353	184.659959	184.760988	184.811020	184.937115	184.948017	185.119600	187.680928	187.869579	188.423604	188.524889	189.564076	189.744894	189.791756	190.193852	191.486397	191.635967	191.754902	191.888880	191.888908	192.123046	193.359634	193.541196	196.130694	196.387366	196.412245	196.569649	196.635899	196.786353	196.994438	197.152016	197.976836	198.151566	198.444632	198.545139	202.014209	202.114684	202.178060	202.424289	202.440204	202.625556	203.035271	203.095564	
Events
1	0.01670165	5.860912E-013	1.527609E-011	1	0.000000E+000
1	0.01677135	1.527609E-011	5.860912E-013	0	0.000000E+000
1	0.01683082	5.860912E-013	1.527609E-011	1	0.000000E+000
1	0.01707572	1.527609E-011	5.860912E-013	0	0.000000E+000
1	0.01887965	5.860912E-013	1.527609E-011	1	0.000000E+000
1	0.01902800	1.527609E-011	5.860912E-013	0	0.000000E+000
1	0.01923558	5.860912E-013	1.527609E-011	1	0.000000E+000
1	0.01995550	1.527609E-011	5.860912E-013	0	0.000000E+000
1	0.02016482	5.860912E-013	1.527609E-011	1	0.000000E+000
1	0.02023705	1.527609E-011	5.860912E-013	0	0.000000E+000
1	0.02025400	5.860912E-013	1.527609E-011	1	0.000000E+000
1	0.02028663	1.527609E-011	5.860912E-013	0	0.000000E+000
1	0.02117472	5.860912E-013	1.527609E-011	1	0.000000E+000
1	0.02126876	1.527609E-011	5.860912E-013	0	0.000000E+000
1	0.02182765	5.860912E-013	1.527609E-011	1	0.000000E+000
1	0.02251729	1.527609E-011	5.860912E-013	0	0.000000E+000
1	0.02324296	5.860912E-013	1.527609E-011	1	0.000000E+000
1	0.02344735	1.527609E-011	5.860912E-013	0	0.000000E+000
1	0.02449127	5.860912E-013	1.527609E-011	1	0.000000E+000
1	0.02469043	1.527609E-011	5.860912E-013	0	0.000000E+000
1	0.02532924	5.860912E-013	1.527609E-011	1	0.000000E+000
1	0.02554829	1.527609E-011	5.860912E-013	0	0.000000E+000
1	0.02572307	5.860912E-013	1.527609E-011	1	0.000000E+000
1	0.02586166	1.527609E-011	5.860912E-013	0	0.000000E+000
1	0.02646086	5.860912E-013	1.527609E-011	1	0.000000E+000
1	0.02653308	1.527609E-011	5.860912E-013	0	0.000000E+000
1	0.02657278	5.860912E-013	1.527609E-011	1	0.000000E+000
1	0.02660376	1.527609E-011	5.860912E-013	0	0.000000E+000
1	0.02720268	5.860912E-013	1.527609E-011	1	0.000000E+000
1	0.02726272	1.527609E-011	5.860912E-013	0	0.000000E+000
1	0.08005769	5.860912E-013	1.527609E-011	1	0.000000E+000
1	0.08013240	1.527609E-011	5.860912E-013	0	0.000000E+000
1	0.08047381	5.860912E-013	1.527609E-011	1	0.000000E+000
1	0.08051935	1.527609E-011	5.860912E-013	0	0.000000E+000
1	0.08148189	5.860912E-013	1.527609E-011	1	0.000000E+000
1	0.08151089	1.527609E-011	5.860912E-013	0	0.000000E+000
1	0.08257332	5.860912E-013	1.527609E-011	1	0.000000E+000
1	0.08314177	1.527609E-011	5.860912E-013	0	0.000000E+000
1	0.08566536	5.860912E-013	1.527609E-011	1	0.000000E+000
1	0.08570324	1.527609E-011	5.860912E-013	0	0.000000E+000
1	0.08918468	5.860912E-013	1.527609E-011	1	0.000000E+000
1	0.08922509	1.527609E-011	5.860912E-013	0	0.000000E+000
1	0.09040513	5.860912E-013	1.527609E-011	1	0.000000E+000
1	0.09057242	1.527609E-011	5.860912E-013	0	0.000000E+000
1	0.09141681	5.860912E-013	1.527609E-011	1	0.000000E+000
1	0.09164407	1.527609E-011	5.860912E-013	0	0.000000E+000
1	0.09217508	5.860912E-013	1.527609E-011	1	0.000000E+000
1	0.09262730	1.527609E-011	5.860912E-013	0	0.000000E+000
1	0.12351879	5.860912E-013	1.527609E-011	1	0.000000E+000
1	0.12354821	1.527609E-011	5.860912E-013	0	0.000000E+000
1	0.12358295	5.860912E-013	1.527609E-011	1	0.000000E+000
1	0.12400330	1.527609E-011	5.860912E-013	0	0.000000E+000
1	0.12609065	5.860912E-013	1.527609E-011	1	0.000000E+000
1	0.12611083	1.527609E-011	5.860912E-013	0	0.000000E+000
1	0.12701338	5.860912E-013	1.527609E-011	1	0.000000E+000
1	0.12730156	1.527609E-011	5.860912E-013	0	0.000000E+000
1	0.12918217	5.860912E-013	1.527609E-011	1	0.000000E+000
1	0.12921467	1.527609E-011	5.860912E-013	0	0.000000E+000
1	0.12933620	5.860912E-013	1.527609E-011	1	0.000000E+000
1	0.12943834	1.527609E-011	5.860912E-013	0	0.000000E+000
1	0.12997892	5.860912E-013	1.527609E-011	1	0.000000E+000
1	0.13020937	1.527609E-011	5.860912E-013	0	0.000000E+000
1	0.13225436	5.860912E-013	1.527609E-011	1	0.000000E+000
1	0.13245312	1.527609E-011	5.860912E-013	0	0.000000E+000
1	0.13278071	5.860912E-013	1.527609E-011	1	0.000000E+000
1	0.13305646	1.527609E-011	5.860912E-013	0	0.000000E+000
1	0.13626973	5.860912E-013	1.527609E-011	1	0.000000E+000
1	0.13629753	1.527609E-011	5.860912E-013	0	0.000000E+000
1	0.13872374	5.860912E-013	1.527609E-011	1	0.000000E+000
1	0.13881063	1.527609E-011	5.860912E-013	0	0.000000E+000
1	0.14014188	5.860912E-013	1.527609E-011	1	0.000000E+000
1	0.14039166	1.527609E-011	5.860912E-013	0	0.000000E+000
1	0.14157487	5.860912E-013	1.527609E-011	1	0.000000E+000
1	0.14201198	1.527609E-011	5.860912E-013	0	0.000000E+000
1	0.14218940	5.860912E-013	1.527609E-011	1	0.000000E+000
1	0.14240129	1.527609E-011	5.860912E-013	0	0.000000E+000
1	0.14376653	5.860912E-013	1.527609E-011	1	0.000000E+000
1	0.14384313	1.527609E-011	5.860912E-013	0	0.000000E+000
1	0.14471210	5.860912E-013	1.527609E-011	1	0.000000E+000
1	0.14548153	1.527609E-011	5.860912E-013	0	0.000000E+000
1	0.14689535	5.860912E-013	1.527609E-011	1	0.000000E+000
1	0.14714296	1.527609E-011	5.860912E-013	0	0.000000E+000
1	0.14761335	5.860912E-013	1.527609E-011	1	0.000000E+000
1	0.14790504	1.527609E-011	5.860912E-013	0	0.000000E+000
1	0.14797001	5.860912E-013	1.527609E-011	1	0.000000E+000
1	0.14811329	1.527609E-011	5.860912E-013	0	0.000000E+000
1	0.15005991	5.860912E-013	1.527609E-011	1	0.000000E+000
1	0.15028435	1.527609E-011	5.860912E-013	0	0.000000E+000
1	0.15126194	5.860912E-013	1.527609E-011	1	0.000000E+000
1	0.15140432	1.527609E-011	5.860912E-013	0	0.000000E+000
1	0.15189163	5.860912E-013	1.527609E-011	1	0.000000E+000
1	0.15232433	1.527609E-011	5.860912E-013	0	0.000000E+000
1	0.15284972	5.860912E-013	1.527609E-011	1	0.000000E+000
1	0.15286136	1.527609E-011	5.860912E-013	0	0.000000E+000
1	0.15397427	5.860912E-013	1.527609E-011	1	0.000000E+000
1	0.15414209	1.527609E-011	5.860912E-013	0	0.000000E+000
1	0.15446474	5.860912E-013	1.527609E-011	1	0.000000E+000
1	0.15450667	1.527609E-011	5.860912E-013	0	0.000000E+000
1	0.15787102	5.860912E-013	1.527609E-011	1	0.000000E+000
1	0.15854737	1.527609E-011	5.860912E-013	0	0.000000E+000
1	0.15857426	5.860912E-013	1.527609E-011	1	0.000000E+000
1	0.15863672	1.527609E-011	5.860912E-013	0	0.000000E+000
1	0.15885074	5.860912E-013	1.527609E-011	1	0.000000E+000
1	0.15933837	1.527609E-011	5.860912E-013	0	0.000000E+000
1	0.15966078	5.860912E-013	1.527609E-011	1	0.000000E+000
1	0.15979949	1.527609E-011	5.860912E-013	0	0.000000E+000
1	0.16004415	5.860912E-013	1.527609E-011	1	0.000000E+000
1	0.16007443	1.527609E-011	5.860912E-013	0	0.000000E+000
1	0.16359130	5.860912E-013	1.527609E-011	1	0.000000E+000
1	0.16397753	1.527609E-011	5.860912E-013	0	0.000000E+000
1	0.16482616	5.860912E-013	1.527609E-011	1	0.000000E+000
1	0.16489945	1.527609E-011	5.860912E-013	0	0.000000E+000
1	0.16494182	5.860912E-013	1.527609E-011	1	0.000000E+000
1	0.16496837	1.527609E-011	5.860912E-013	0	0.000000E+000
1	0.16501054	5.860912E-013	1.527609E-011	1	0.000000E+000
1	0.16514647	1.527609E-011	5.860912E-013	0	0.000000E+000
1	0.16656868	5.860912E-013	1.527609E-011	1	0.000000E+000
1	0.16667710	1.527609E-011	5.860912E-013	0	0.000000E+000
1	0.16731903	5.860912E-013	1.527609E-011	1	0.000000E+000
1	0.16785574	1.527609E-011	5.860912E-013	0	0.000000E+000
1	0.16798871	5.860912E-013	1.527609E-011	1	0.000000E+000
1	0.16863439	1.527609E-011	5.860912E-013	0	0.000000E+000
1	0.16936710	5.860912E-013	1.527609E-011	1	0.000000E+000
1	0.16940936	1.527609E-011	5.860912E-013	0	0.000000E+000
1	0.17306743	5.860912E-013	1.527609E-011	1	0.000000E+000
1	0.17316889	1.527609E-011	5.860912E-013	0	0.000000E+000
1	0.17457741	5.860912E-013	1.527609E-011	1	0.000000E+000
1	0.17501925	1.527609E-011	5.860912E-013	0	0.000000E+000
1	0.17692588	5.860912E-013	1.527609E-011	1	0.000000E+000
1	0.17724098	1.527609E-011	5.860912E-013	0	0.000000E+000
1	0.17832702	5.860912E-013	1.527609E-011	1	0.000000E+000
1	0.17853408	1.527609E-011	5.860912E-013	0	0.000000E+000
1	0.17970267	5.860912E-013	1.527609E-011	1	0.000000E+000
1	0.17977670	1.527609E-011	5.860912E-013	0	0.000000E+000
1	0.17988589	5.860912E-013	1.527609E-011	1	0.000000E+000
1	0.18052784	1.527609E-011	5.860912E-013	0	0.000000E+000
1	0.18059765	5.860912E-013	1.527609E-011	1	0.000000E+000
1	0.18086640	1.527609E-011	5.860912E-013	0	0.000000E+000
1	0.18106881	5.860912E-013	1.527609E-011	1	0.000000E+000
1	0.18114152	1.527609E-011	5.860912E-013	0	0.000000E+000
1	0.18211845	5.860912E-013	1.527609E-011	1	0.000000E+000
1	0.18248653	1.527609E-011	5.860912E-013	0	0.000000E+000
1	0.65896789	5.390386E-013	1.522904E-011	1	0.000000E+000
1	0.65906036	1.522904E-011	5.390386E-013	0	0.000000E+000
1	0.65993950	5.390386E-013	1.522904E-011	1	0.000000E+000
1	0.66005665	1.522904E-011	5.390386E-013	0	0.000000E+000
1	0.66157036	5.390386E-013	1.522904E-011	1	0.000000E+000
1	0.66173020	1.522904E-011	5.390386E-013	0	0.000000E+000
1	0.66273327	5.390386E-013	1.522904E-011	1	0.000000E+000
1	0.66276732	1.522904E-011	5.390386E-013	0	0.000000E+000
1	0.66408401	5.390386E-013	1.522904E-011	1	0.000000E+000
1	0.66433953	1.522904E-011	5.390386E-013	0	0.000000E+000
1	0.66460020	5.390386E-013	1.522904E-011	1	0.000000E+000
1	0.66471459	1.522904E-011	5.390386E-013	0	0.000000E+000
1	0.66536301	5.390386E-013	1.522904E-011	1	0.000000E+000
1	0.66546961	1.522904E-011	5.390386E-013	0	0.000000E+000
1	0.66569968	5.390386E-013	1.522904E-011	1	0.000000E+000
1	0.66616161	1.522904E-011	5.390386E-013	0	0.000000E+000
1	0.66700378	5.390386E-013	1.522904E-011	1	0.000000E+000
1	0.66706956	1.522904E-011	5.390386E-013	0	0.000000E+000
1	0.66818245	5.390386E-013	1.522904E-011	1	0.000000E+000
1	0.66823762	1.522904E-011	5.390386E-013	0	0.000000E+000
1	0.66888147	5.390386E-013	1.522904E-011	1	0.000000E+000
1	0.66897883	1.522904E-011	5.390386E-013	0	0.000000E+000
1	0.67048488	5.390386E-013	1.522904E-011	1	0.000000E+000
1	0.67068737	1.522904E-011	5.390386E-013	0	0.000000E+000
1	0.67083501	5.390386E-013	1.522904E-011	1	0.000000E+000
1	0.67112455	1.522904E-011	5.390386E-013	0	0.000000E+000
1	0.67218869	5.390386E-013	1.522904E-011	1	0.000000E+000
1	0.67245454	1.522904E-011	5.390386E-013	0	0.000000E+000
1	0.67341866	5.390386E-013	1.522904E-011	1	0.000000E+000
1	0.67346726	1.522904E-011	5.390386E-013	0	0.000000E+000
1	0.67365916	5.390386E-013	1.522904E-011	1	0.000000E+000
1	0.67383131	1.522904E-011	5.390386E-013	0	0.000000E+000
1	0.67455635	5.390386E-013	1.522904E-011	1	0.000000E+000
1	0.67481301	1.522904E-011	5.390386E-013	0	0.000000E+000
1	0.67543724	5.390386E-013	1.522904E-011	1	0.000000E+000
1	0.67567419	1.522904E-011	5.390386E-013	0	0.000000E+000
1	0.67588189	5.390386E-013	1.522904E-011	1	0.000000E+000
1	0.67660318	1.522904E-011	5.390386E-013	0	0.000000E+000
1	0.67671508	5.390386E-013	1.522904E-011	1	0.000000E+000
1	0.67679406	1.522904E-011	5.390386E-013	0	0.000000E+000
1	0.67882470	5.390386E-013	1.522904E-011	1	0.000000E+000
1	0.67908824	1.522904E-011	5.390386E-013	0	0.000000E+000
1	0.67966649	5.390386E-013	1.522904E-011	1	0.000000E+000
1	0.67981645	1.522904E-011	5.390386E-013	0	0.000000E+000
1	0.68046004	5.390386E-013	1.522904E-011	1	0.000000E+000
1	0.68076525	1.522904E-011	5.390386E-013	0	0.000000E+000
1	0.68102146	5.390386E-013	1.522904E-011	1	0.000000E+000
1	0.68157007	1.522904E-011	5.390386E-013	0	0.000000E+000
1	0.68241634	5.390386E-013	1.522904E-011	1	0.000000E+000
1	0.68287114	1.522904E-011	5.390386E-013	0	0.000000E+000
1	0.68352556	5.390386E-013	1.522904E-011	1	0.000000E+000
1	0.68359515	1.522904E-011	5.390386E-013	0	0.000000E+000
1	0.68680958	5.390386E-013	1.522904E-011	1	0.000000E+000
1	0.68695414	1.522904E-011	5.390386E-013	0	0.000000E+000
1	0.68805889	5.390386E-013	1.522904E-011	1	0.000000E+000
1	0.68809412	1.522904E-011	5.390386E-013	0	0.000000E+000
1	0.68934034	5.390386E-013	1.522904E-011	1	0.000000E+000
1	0.68935206	1.522904E-011	5.390386E-013	0	0.000000E+000
1	0.69080635	5.390386E-013	1.522904E-011	1	0.000000E+000
1	0.69094827	1.522904E-011	5.390386E-013	0	0.000000E+000
1	0.69274153	5.390386E-013	1.522904E-011	1	0.000000E+000
1	0.69291821	1.522904E-011	5.390386E-013	0	0.000000E+000
1	0.69309432	5.390386E-013	1.522904E-011	1	0.000000E+000
1	0.69318743	1.522904E-011	5.390386E-013	0	0.000000E+000
1	0.69325417	5.390386E-013	1.522904E-011	1	0.000000E+000
1	0.69390524	1.522904E-011	5.390386E-013	0	0.000000E+000
1	0.69400415	5.390386E-013	1.522904E-011	1	0.000000E+000
1	0.69412107	1.522904E-011	5.390386E-013	0	0.000000E+000
1	0.69438682	5.390386E-013	1.522904E-011	1	0.000000E+000
1	0.69456754	1.522904E-011	5.390386E-013	0	0.000000E+000
1	0.69545383	5.390386E-013	1.522904E-011	1	0.000000E+000
1	0.69550004	1.522904E-011	5.390386E-013	0	0.000000E+000
1	0.69644735	5.390386E-013	1.522904E-011	1	0.000000E+000
1	0.69653305	1.522904E-011	5.390386E-013	0	0.000000E+000
1	0.69684461	5.390386E-013	1.522904E-011	1	0.000000E+000
1	0.69702700	1.522904E-011	5.390386E-013	0	0.000000E+000
1	0.69724286	5.390386E-013	1.522904E-011	1	0.000000E+000
1	0.69727435	1.522904E-011	5.390386E-013	0	0.000000E+000
1	0.69765229	5.390386E-013	1.522904E-011	1	0.000000E+000
1	0.69771254	1.522904E-011	5.390386E-013	0	0.000000E+000
1	0.69932239	5.390386E-013	1.522904E-011	1	0.000000E+000
1	0.69944576	1.522904E-011	5.390386E-013	0	0.000000E+000
1	0.69960240	5.390386E-013	1.522904E-011	1	0.000000E+000
1	0.69985482	1.522904E-011	5.390386E-013	0	0.000000E+000
1	0.70101541	5.390386E-013	1.522904E-011	1	0.000000E+000
1	0.70105870	1.522904E-011	5.390386E-013	0	0.000000E+000
1	0.70122606	5.390386E-013	1.522904E-011	1	0.000000E+000
1	0.70143612	1.522904E-011	5.390386E-013	0	0.000000E+000
1	0.70174251	5.390386E-013	1.522904E-011	1	0.000000E+000
1	0.70177059	1.522904E-011	5.390386E-013	0	0.000000E+000
1	0.70336392	5.390386E-013	1.522904E-011	1	0.000000E+000
1	0.70359278	1.522904E-011	5.390386E-013	0	0.000000E+000
1	0.70717738	5.390386E-013	1.522904E-011	1	0.000000E+000
1	0.70748732	1.522904E-011	5.390386E-013	0	0.000000E+000
1	0.70875385	5.390386E-013	1.522904E-011	1	0.000000E+000
1	0.70915373	1.522904E-011	5.390386E-013	0	0.000000E+000
1	0.70933022	5.390386E-013	1.522904E-011	1	0.000000E+000
1	0.70943093	1.522904E-011	5.390386E-013	0	0.000000E+000
1	0.71014645	5.390386E-013	1.522904E-011	1	0.000000E+000
1	0.71017629	1.522904E-011	5.390386E-013	0	0.000000E+000
1	0.71096700	5.390386E-013	1.522904E-011	1	0.000000E+000
1	0.71117493	1.522904E-011	5.390386E-013	0	0.000000E+000
1	0.71212341	5.390386E-013	1.522904E-011	1	0.000000E+000
1	0.71230336	1.522904E-011	5.390386E-013	0	0.000000E+000
1	0.71279537	5.390386E-013	1.522904E-011	1	0.000000E+000
1	0.71284154	1.522904E-011	5.390386E-013	0	0.000000E+000
1	0.71319102	5.390386E-013	1.522904E-011	1	0.000000E+000
1	0.71324317	1.522904E-011	5.390386E-013	0	0.000000E+000
1	0.71352383	5.390386E-013	1.522904E-011	1	0.000000E+000
1	0.71361659	1.522904E-011	5.390386E-013	0	0.000000E+000
1	0.71443839	5.390386E-013	1.522904E-011	1	0.000000E+000
1	0.71453658	1.522904E-011	5.390386E-013	0	0.000000E+000
1	0.71681740	5.390386E-013	1.522904E-011	1	0.000000E+000
1	0.71713727	1.522904E-011	5.390386E-013	0	0.000000E+000
1	0.71777850	5.390386E-013	1.522904E-011	1	0.000000E+000
1	0.71842589	1.522904E-011	5.390386E-013	0	0.000000E+000
1	0.71877420	5.390386E-013	1.522904E-011	1	0.000000E+000
1	0.71884205	1.522904E-011	5.390386E-013	0	0.000000E+000
1	0.71892812	5.390386E-013	1.522904E-011	1	0.000000E+000
1	0.71924959	1.522904E-011	5.390386E-013	0	0.000000E+000
1	0.72027991	5.390386E-013	1.522904E-011	1	0.000000E+000
1	0.72050712	1.522904E-011	5.390386E-013	0	0.000000E+000
1	0.72053028	5.390386E-013	1.522904E-011	1	0.000000E+000
1	0.72066132	1.522904E-011	5.390386E-013	0	0.000000E+000
1	0.72270298	5.390386E-013	1.522904E-011	1	0.000000E+000
1	0.72277661	1.522904E-011	5.390386E-013	0	0.000000E+000
1	0.72334595	5.390386E-013	1.522904E-011	1	0.000000E+000
1	0.72361026	1.522904E-011	5.390386E-013	0	0.000000E+000
1	0.72397578	5.390386E-013	1.522904E-011	1	0.000000E+000
1	0.72460234	1.522904E-011	5.390386E-013	0	0.000000E+000
1	2.15585865	4.497098E-013	1.513971E-011	1	0.000000E+000
1	2.15586000	1.513971E-011	4.497098E-013	0	0.000000E+000
1	2.15586778	4.497098E-013	1.513971E-011	1	0.000000E+000
1	2.15587923	1.513971E-011	4.497098E-013	0	0.000000E+000
1	2.15591068	4.497098E-013	1.513971E-011	1	0.000000E+000
1	2.15596868	1.513971E-011	4.497098E-013	0	0.000000E+000
1	2.15652181	4.497098E-013	1.513971E-011	1	0.000000E+000
1	2.15661601	1.513971E-011	4.497098E-013	0	0.000000E+000
1	2.15682475	4.497098E-013	1.513971E-011	1	0.000000E+000
1	2.15689425	1.513971E-011	4.497098E-013	0	0.000000E+000
1	2.15728548	4.497098E-013	1.513971E-011	1	0.000000E+000
1	2.15741297	1.513971E-011	4.497098E-013	0	0.000000E+000
1	2.15945164	4.497098E-013	1.513971E-011	1	0.000000E+000
1	2.15971403	1.513971E-011	4.497098E-013	0	0.000000E+000
1	2.16012861	4.497098E-013	1.513971E-011	1	0.000000E+000
1	2.16024113	1.513971E-011	4.497098E-013	0	0.000000E+000
1	2.16187744	4.497098E-013	1.513971E-011	1	0.000000E+000
1	2.16259806	1.513971E-011	4.497098E-013	0	0.000000E+000
1	2.16335015	4.497098E-013	1.513971E-011	1	0.000000E+000
1	2.16352331	1.513971E-011	4.497098E-013	0	0.000000E+000
1	2.16581468	4.497098E-013	1.513971E-011	1	0.000000E+000
1	2.16602341	1.513971E-011	4.497098E-013	0	0.000000E+000
1	2.16769807	4.497098E-013	1.513971E-011	1	0.000000E+000
1	2.16770795	1.513971E-011	4.497098E-013	0	0.000000E+000
1	2.16785781	4.497098E-013	1.513971E-011	1	0.000000E+000
1	2.16812628	1.513971E-011	4.497098E-013	0	0.000000E+000
1	2.16917100	4.497098E-013	1.513971E-011	1	0.000000E+000
1	2.16923026	1.513971E-011	4.497098E-013	0	0.000000E+000
1	2.16945208	4.497098E-013	1.513971E-011	1	0.000000E+000
1	2.16973822	1.513971E-011	4.497098E-013	0	0.000000E+000
1	2.16988456	4.497098E-013	1.513971E-011	1	0.000000E+000
1	2.17015801	1.513971E-011	4.497098E-013	0	0.000000E+000
1	2.17101676	4.497098E-013	1.513971E-011	1	0.000000E+000
1	2.17175995	1.513971E-011	4.497098E-013	0	0.000000E+000
1	2.17323027	4.497098E-013	1.513971E-011	1	0.000000E+000
1	2.17329872	1.513971E-011	4.497098E-013	0	0.000000E+000
1	2.17353005	4.497098E-013	1.513971E-011	1	0.000000E+000
1	2.17370453	1.513971E-011	4.497098E-013	0	0.000000E+000
1	2.17439640	4.497098E-013	1.513971E-011	1	0.000000E+000
1	2.17443963	1.513971E-011	4.497098E-013	0	0.000000E+000
1	2.17450362	4.497098E-013	1.513971E-011	1	0.000000E+000
1	2.17492335	1.513971E-011	4.497098E-013	0	0.000000E+000
1	2.17508386	4.497098E-013	1.513971E-011	1	0.000000E+000
1	2.17526051	1.513971E-011	4.497098E-013	0	0.000000E+000
1	2.17558631	4.497098E-013	1.513971E-011	1	0.000000E+000
1	2.17640419	1.513971E-011	4.497098E-013	0	0.000000E+000
1	2.17674668	4.497098E-013	1.513971E-011	1	0.000000E+000
1	2.17684569	1.513971E-011	4.497098E-013	0	0.000000E+000
1	2.17729934	4.497098E-013	1.513971E-011	1	0.000000E+000
1	2.17738060	1.513971E-011	4.497098E-013	0	0.000000E+000
1	2.17844161	4.497098E-013	1.513971E-011	1	0.000000E+000
1	2.17847264	1.513971E-011	4.497098E-013	0	0.000000E+000
1	2.17868506	4.497098E-013	1.513971E-011	1	0.000000E+000
1	2.17876224	1.513971E-011	4.497098E-013	0	0.000000E+000
1	2.17892696	4.497098E-013	1.513971E-011	1	0.000000E+000
1	2.17900379	1.513971E-011	4.497098E-013	0	0.000000E+000
1	2.17908064	4.497098E-013	1.513971E-011	1	0.000000E+000
1	2.17914284	1.513971E-011	4.497098E-013	0	0.000000E+000
1	2.17984627	4.497098E-013	1.513971E-011	1	0.000000E+000
1	2.17989036	1.513971E-011	4.497098E-013	0	0.000000E+000
1	2.17994694	4.497098E-013	1.513971E-011	1	0.000000E+000
1	2.18008278	1.513971E-011	4.497098E-013	0	0.000000E+000
1	2.18025626	4.497098E-013	1.513971E-011	1	0.000000E+000
1	2.18030786	1.513971E-011	4.497098E-013	0	0.000000E+000
1	2.18110715	4.497098E-013	1.513971E-011	1	0.000000E+000
1	2.18114434	1.513971E-011	4.497098E-013	0	0.000000E+000
1	2.18210765	4.497098E-013	1.513971E-011	1	0.000000E+000
1	2.18280574	1.513971E-011	4.497098E-013	0	0.000000E+000
1	2.18463473	4.497098E-013	1.513971E-011	1	0.000000E+000
1	2.18471684	1.513971E-011	4.497098E-013	0	0.000000E+000
1	2.18488186	4.497098E-013	1.513971E-011	1	0.000000E+000
1	2.18495733	1.513971E-011	4.497098E-013	0	0.000000E+000
1	2.18510293	4.497098E-013	1.513971E-011	1	0.000000E+000
1	2.18573347	1.513971E-011	4.497098E-013	0	0.000000E+000
1	2.18604457	4.497098E-013	1.513971E-011	1	0.000000E+000
1	2.18642054	1.513971E-011	4.497098E-013	0	0.000000E+000
1	2.18906221	4.497098E-013	1.513971E-011	1	0.000000E+000
1	2.18925686	1.513971E-011	4.497098E-013	0	0.000000E+000
1	2.87249695	4.728257E-013	1.516283E-011	1	0.000000E+000
1	2.87249700	1.516283E-011	4.728257E-013	0	0.000000E+000
1	2.87249900	4.728257E-013	1.516283E-011	1	0.000000E+000
1	2.87264035	1.516283E-011	4.728257E-013	0	0.000000E+000
1	2.87507941	4.728257E-013	1.516283E-011	1	0.000000E+000
1	2.87539541	1.516283E-011	4.728257E-013	0	0.000000E+000
1	2.87764132	4.728257E-013	1.516283E-011	1	0.000000E+000
1	2.87769999	1.516283E-011	4.728257E-013	0	0.000000E+000
1	2.88838118	4.728257E-013	1.516283E-011	1	0.000000E+000
1	2.88843308	1.516283E-011	4.728257E-013	0	0.000000E+000
1	2.88958252	4.728257E-013	1.516283E-011	1	0.000000E+000
1	2.88966143	1.516283E-011	4.728257E-013	0	0.000000E+000
1	2.89220826	4.728257E-013	1.516283E-011	1	0.000000E+000
1	2.89244105	1.516283E-011	4.728257E-013	0	0.000000E+000
1	2.89444393	4.728257E-013	1.516283E-011	1	0.000000E+000
1	2.89451375	1.516283E-011	4.728257E-013	0	0.000000E+000
1	2.89525450	4.728257E-013	1.516283E-011	1	0.000000E+000
1	2.89558245	1.516283E-011	4.728257E-013	0	0.000000E+000
1	2.89600238	4.728257E-013	1.516283E-011	1	0.000000E+000
1	2.89611198	1.516283E-011	4.728257E-013	0	0.000000E+000
1	2.89716867	4.728257E-013	1.516283E-011	1	0.000000E+000
1	2.89747437	1.516283E-011	4.728257E-013	0	0.000000E+000
1	2.89756637	4.728257E-013	1.516283E-011	1	0.000000E+000
1	2.89777444	1.516283E-011	4.728257E-013	0	0.000000E+000
1	2.89886517	4.728257E-013	1.516283E-011	1	0.000000E+000
1	2.89908742	1.516283E-011	4.728257E-013	0	0.000000E+000
1	2.89928377	4.728257E-013	1.516283E-011	1	0.000000E+000
1	2.89960774	1.516283E-011	4.728257E-013	0	0.000000E+000
1	2.89968454	4.728257E-013	1.516283E-011	1	0.000000E+000
1	2.89977862	1.516283E-011	4.728257E-013	0	0.000000E+000
1	2.89981521	4.728257E-013	1.516283E-011	1	0.000000E+000
1	2.89996371	1.516283E-011	4.728257E-013	0	0.000000E+000
1	2.90006024	4.728257E-013	1.516283E-011	1	0.000000E+000
1	2.90027503	1.516283E-011	4.728257E-013	0	0.000000E+000
1	2.90078482	4.728257E-013	1.516283E-011	1	0.000000E+000
1	2.90087042	1.516283E-011	4.728257E-013	0	0.000000E+000
1	2.90091972	4.728257E-013	1.516283E-011	1	0.000000E+000
1	2.90092453	1.516283E-011	4.728257E-013	0	0.000000E+000
1	2.90095606	4.728257E-013	1.516283E-011	1	0.000000E+000
1	2.90117991	1.516283E-011	4.728257E-013	0	0.000000E+000
1	2.90163190	4.728257E-013	1.516283E-011	1	0.000000E+000
1	2.90205123	1.516283E-011	4.728257E-013	0	0.000000E+000
1	2.90235594	4.728257E-013	1.516283E-011	1	0.000000E+000
1	2.90268139	1.516283E-011	4.728257E-013	0	0.000000E+000
1	2.90296791	4.728257E-013	1.516283E-011	1	0.000000E+000
1	2.90299770	1.516283E-011	4.728257E-013	0	0.000000E+000
1	2.90337420	4.728257E-013	1.516283E-011	1	0.000000E+000
1	2.90343608	1.516283E-011	4.728257E-013	0	0.000000E+000
1	3.87384401	4.283684E-013	1.511837E-011	1	0.000000E+000
1	3.87395556	1.511837E-011	4.283684E-013	0	0.000000E+000
1	3.87446707	4.283684E-013	1.511837E-011	1	0.000000E+000
1	3.87449325	1.511837E-011	4.283684E-013	0	0.000000E+000
1	3.87551882	4.283684E-013	1.511837E-011	1	0.000000E+000
1	3.87594644	1.511837E-011	4.283684E-013	0	0.000000E+000
1	3.87647156	4.283684E-013	1.511837E-011	1	0.000000E+000
1	3.87671533	1.511837E-011	4.283684E-013	0	0.000000E+000
1	3.87714787	4.283684E-013	1.511837E-011	1	0.000000E+000
1	3.87724479	1.511837E-011	4.283684E-013	0	0.000000E+000
1	3.87788287	4.283684E-013	1.511837E-011	1	0.000000E+000
1	3.87798885	1.511837E-011	4.283684E-013	0	0.000000E+000
1	3.87963584	4.283684E-013	1.511837E-011	1	0.000000E+000
1	3.87980382	1.511837E-011	4.283684E-013	0	0.000000E+000
1	3.88040614	4.283684E-013	1.511837E-011	1	0.000000E+000
1	3.88057436	1.511837E-011	4.283684E-013	0	0.000000E+000
1	3.88215468	4.283684E-013	1.511837E-011	1	0.000000E+000
1	3.88235367	1.511837E-011	4.283684E-013	0	0.000000E+000
1	3.88294721	4.283684E-013	1.511837E-011	1	0.000000E+000
1	3.88298081	1.511837E-011	4.283684E-013	0	0.000000E+000
1	3.88345043	4.283684E-013	1.511837E-011	1	0.000000E+000
1	3.88347318	1.511837E-011	4.283684E-013	0	0.000000E+000
1	3.88363706	4.283684E-013	1.511837E-011	1	0.000000E+000
1	3.88402075	1.511837E-011	4.283684E-013	0	0.000000E+000
1	3.88438614	4.283684E-013	1.511837E-011	1	0.000000E+000
1	3.88481484	1.511837E-011	4.283684E-013	0	0.000000E+000
1	3.88512946	4.283684E-013	1.511837E-011	1	0.000000E+000
1	3.88518288	1.511837E-011	4.283684E-013	0	0.000000E+000
1	3.88559847	4.283684E-013	1.511837E-011	1	0.000000E+000
1	3.88565034	1.511837E-011	4.283684E-013	0	0.000000E+000
1	3.88617437	4.283684E-013	1.511837E-011	1	0.000000E+000
1	3.88647910	1.511837E-011	4.283684E-013	0	0.000000E+000
1	3.88750411	4.283684E-013	1.511837E-011	1	0.000000E+000
1	3.88756249	1.511837E-011	4.283684E-013	0	0.000000E+000
1	3.88794032	4.283684E-013	1.511837E-011	1	0.000000E+000
1	3.88805068	1.511837E-011	4.283684E-013	0	0.000000E+000
1	3.88932164	4.283684E-013	1.511837E-011	1	0.000000E+000
1	3.88987291	1.511837E-011	4.283684E-013	0	0.000000E+000
1	3.89263243	4.283684E-013	1.511837E-011	1	0.000000E+000
1	3.89277327	1.511837E-011	4.283684E-013	0	0.000000E+000
1	3.89336470	4.283684E-013	1.511837E-011	1	0.000000E+000
1	3.89388232	1.511837E-011	4.283684E-013	0	0.000000E+000
1	3.89396637	4.283684E-013	1.511837E-011	1	0.000000E+000
1	3.89399645	1.511837E-011	4.283684E-013	0	0.000000E+000
1	3.89543305	4.283684E-013	1.511837E-011	1	0.000000E+000
1	3.89558800	1.511837E-011	4.283684E-013	0	0.000000E+000
1	3.89599640	4.283684E-013	1.511837E-011	1	0.000000E+000
1	3.89631155	1.511837E-011	4.283684E-013	0	0.000000E+000
1	3.89676501	4.283684E-013	1.511837E-011	1	0.000000E+000
1	3.89684801	1.511837E-011	4.283684E-013	0	0.000000E+000
1	3.89714099	4.283684E-013	1.511837E-011	1	0.000000E+000
1	3.89725808	1.511837E-011	4.283684E-013	0	0.000000E+000
1	3.89737859	4.283684E-013	1.511837E-011	1	0.000000E+000
1	3.89752237	1.511837E-011	4.283684E-013	0	0.000000E+000
1	3.89857822	4.283684E-013	1.511837E-011	1	0.000000E+000
1	3.89897549	1.511837E-011	4.283684E-013	0	0.000000E+000
1	3.89927063	4.283684E-013	1.511837E-011	1	0.000000E+000
1	3.89927804	1.511837E-011	4.283684E-013	0	0.000000E+000
1	3.90006602	4.283684E-013	1.511837E-011	1	0.000000E+000
1	3.90033152	1.511837E-011	4.283684E-013	0	0.000000E+000
1	3.90072125	4.283684E-013	1.511837E-011	1	0.000000E+000
1	3.90077511	1.511837E-011	4.283684E-013	0	0.000000E+000
1	3.90244254	4.283684E-013	1.511837E-011	1	0.000000E+000
1	3.90258828	1.511837E-011	4.283684E-013	0	0.000000E+000
1	3.90322167	4.283684E-013	1.511837E-011	1	0.000000E+000
1	3.90343681	1.511837E-011	4.283684E-013	0	0.000000E+000
1	3.90426106	4.283684E-013	1.511837E-011	1	0.000000E+000
1	3.90435543	1.511837E-011	4.283684E-013	0	0.000000E+000
1	3.90440016	4.283684E-013	1.511837E-011	1	0.000000E+000
1	3.90456469	1.511837E-011	4.283684E-013	0	0.000000E+000
1	3.90574548	4.283684E-013	1.511837E-011	1	0.000000E+000
1	3.90579896	1.511837E-011	4.283684E-013	0	0.000000E+000
1	3.90639546	4.283684E-013	1.511837E-011	1	0.000000E+000
1	3.90654476	1.511837E-011	4.283684E-013	0	0.000000E+000
1	3.90691524	4.283684E-013	1.511837E-011	1	0.000000E+000
1	3.90711689	1.511837E-011	4.283684E-013	0	0.000000E+000
1	3.90753267	4.283684E-013	1.511837E-011	1	0.000000E+000
1	3.90779577	1.511837E-011	4.283684E-013	0	0.000000E+000
1	3.91006356	4.283684E-013	1.511837E-011	1	0.000000E+000
1	3.91019915	1.511837E-011	4.283684E-013	0	0.000000E+000
1	3.91179375	4.283684E-013	1.511837E-011	1	0.000000E+000
1	3.91180816	1.511837E-011	4.283684E-013	0	0.000000E+000
1	3.91389756	4.283684E-013	1.511837E-011	1	0.000000E+000
1	3.91409075	1.511837E-011	4.283684E-013	0	0.000000E+000
1	3.91424532	4.283684E-013	1.511837E-011	1	0.000000E+000
1	3.91428563	1.511837E-011	4.283684E-013	0	0.000000E+000
1	3.91504140	4.283684E-013	1.511837E-011	1	0.000000E+000
1	3.91508694	1.511837E-011	4.283684E-013	0	0.000000E+000
1	3.91528726	4.283684E-013	1.511837E-011	1	0.000000E+000
1	3.91540623	1.511837E-011	4.283684E-013	0	0.000000E+000
1	3.91756770	4.283684E-013	1.511837E-011	1	0.000000E+000
1	3.91778045	1.511837E-011	4.283684E-013	0	0.000000E+000
1	3.91816538	4.283684E-013	1.511837E-011	1	0.000000E+000
1	3.91843505	1.511837E-011	4.283684E-013	0	0.000000E+000
1	3.91899909	4.283684E-013	1.511837E-011	1	0.000000E+000
1	3.91924376	1.511837E-011	4.283684E-013	0	0.000000E+000
1	3.91929354	4.283684E-013	1.511837E-011	1	0.000000E+000
1	3.91959072	1.511837E-011	4.283684E-013	0	0.000000E+000
1	3.92125472	4.283684E-013	1.511837E-011	1	0.000000E+000
1	3.92142792	1.511837E-011	4.283684E-013	0	0.000000E+000
1	3.92299180	4.283684E-013	1.511837E-011	1	0.000000E+000
1	3.92301983	1.511837E-011	4.283684E-013	0	0.000000E+000
1	3.92320515	4.283684E-013	1.511837E-011	1	0.000000E+000
1	3.92423174	1.511837E-011	4.283684E-013	0	0.000000E+000
1	3.92513246	4.283684E-013	1.511837E-011	1	0.000000E+000
1	3.92514405	1.511837E-011	4.283684E-013	0	0.000000E+000
1	3.92528820	4.283684E-013	1.511837E-011	1	0.000000E+000
1	3.92550566	1.511837E-011	4.283684E-013	0	0.000000E+000
1	3.92979341	4.283684E-013	1.511837E-011	1	0.000000E+000
1	3.92998758	1.511837E-011	4.283684E-013	0	0.000000E+000
1	3.93040365	4.283684E-013	1.511837E-011	1	0.000000E+000
1	3.93073899	1.511837E-011	4.283684E-013	0	0.000000E+000
1	3.93098448	4.283684E-013	1.511837E-011	1	0.000000E+000
1	3.93134936	1.511837E-011	4.283684E-013	0	0.000000E+000
1	3.93313316	4.283684E-013	1.511837E-011	1	0.000000E+000
1	3.93329544	1.511837E-011	4.283684E-013	0	0.000000E+000
1	3.93470781	4.283684E-013	1.511837E-011	1	0.000000E+000
1	3.93494636	1.511837E-011	4.283684E-013	0	0.000000E+000
1	3.93533154	4.283684E-013	1.511837E-011	1	0.000000E+000
1	3.93584554	1.511837E-011	4.283684E-013	0	0.000000E+000
1	3.93608772	4.283684E-013	1.511837E-011	1	0.000000E+000
1	3.93611900	1.511837E-011	4.283684E-013	0	0.000000E+000
1	3.93647236	4.283684E-013	1.511837E-011	1	0.000000E+000
1	3.93656542	1.511837E-011	4.283684E-013	0	0.000000E+000
1	3.93678595	4.283684E-013	1.511837E-011	1	0.000000E+000
1	3.93686494	1.511837E-011	4.283684E-013	0	0.000000E+000
1	3.93747765	4.283684E-013	1.511837E-011	1	0.000000E+000
1	3.93762874	1.511837E-011	4.283684E-013	0	0.000000E+000
1	3.93796167	4.283684E-013	1.511837E-011	1	0.000000E+000
1	3.93806577	1.511837E-011	4.283684E-013	0	0.000000E+000
1	3.93829188	4.283684E-013	1.511837E-011	1	0.000000E+000
1	3.93857806	1.511837E-011	4.283684E-013	0	0.000000E+000
1	3.93965651	4.283684E-013	1.511837E-011	1	0.000000E+000
1	3.93997989	1.511837E-011	4.283684E-013	0	0.000000E+000
1	3.94134607	4.283684E-013	1.511837E-011	1	0.000000E+000
1	3.94148355	1.511837E-011	4.283684E-013	0	0.000000E+000
1	3.94160865	4.283684E-013	1.511837E-011	1	0.000000E+000
1	3.94164128	1.511837E-011	4.283684E-013	0	0.000000E+000
1	3.94512135	4.283684E-013	1.511837E-011	1	0.000000E+000
1	3.94526669	1.511837E-011	4.283684E-013	0	0.000000E+000
1	3.94609492	4.283684E-013	1.511837E-011	1	0.000000E+000
1	3.94620792	1.511837E-011	4.283684E-013	0	0.000000E+000
1	3.94831331	4.283684E-013	1.511837E-011	1	0.000000E+000
1	3.94871303	1.511837E-011	4.283684E-013	0	0.000000E+000
1	3.95004595	4.283684E-013	1.511837E-011	1	0.000000E+000
1	3.95022384	1.511837E-011	4.283684E-013	0	0.000000E+000
1	3.95053758	4.283684E-013	1.511837E-011	1	0.000000E+000
1	3.95064342	1.511837E-011	4.283684E-013	0	0.000000E+000
1	3.95183966	4.283684E-013	1.511837E-011	1	0.000000E+000
1	3.95187579	1.511837E-011	4.283684E-013	0	0.000000E+000
1	3.95194036	4.283684E-013	1.511837E-011	1	0.000000E+000
1	3.95204640	1.511837E-011	4.283684E-013	0	0.000000E+000
1	3.95330137	4.283684E-013	1.511837E-011	1	0.000000E+000
1	3.95402901	1.511837E-011	4.283684E-013	0	0.000000E+000
1	3.95408285	4.283684E-013	1.511837E-011	1	0.000000E+000
1	3.95419832	1.511837E-011	4.283684E-013	0	0.000000E+000
1	3.95431550	4.283684E-013	1.511837E-011	1	0.000000E+000
1	3.95437544	1.511837E-011	4.283684E-013	0	0.000000E+000
1	3.95506337	4.283684E-013	1.511837E-011	1	0.000000E+000
1	3.95547723	1.511837E-011	4.283684E-013	0	0.000000E+000
1	3.95658874	4.283684E-013	1.511837E-011	1	0.000000E+000
1	3.95662503	1.511837E-011	4.283684E-013	0	0.000000E+000
1	3.95810093	4.283684E-013	1.511837E-011	1	0.000000E+000
1	3.95815358	1.511837E-011	4.283684E-013	0	0.000000E+000
1	3.95850408	4.283684E-013	1.511837E-011	1	0.000000E+000
1	3.95878029	1.511837E-011	4.283684E-013	0	0.000000E+000
1	3.96019451	4.283684E-013	1.511837E-011	1	0.000000E+000
1	3.96024462	1.511837E-011	4.283684E-013	0	0.000000E+000
1	3.96073884	4.283684E-013	1.511837E-011	1	0.000000E+000
1	3.96082257	1.511837E-011	4.283684E-013	0	0.000000E+000
1	3.96085182	4.283684E-013	1.511837E-011	1	0.000000E+000
1	3.96119702	1.511837E-011	4.283684E-013	0	0.000000E+000
1	3.96216799	4.283684E-013	1.511837E-011	1	0.000000E+000
1	3.96224158	1.511837E-011	4.283684E-013	0	0.000000E+000
1	3.96234839	4.283684E-013	1.511837E-011	1	0.000000E+000
1	3.96248043	1.511837E-011	4.283684E-013	0	0.000000E+000
1	3.96275979	4.283684E-013	1.511837E-011	1	0.000000E+000
1	3.96300072	1.511837E-011	4.283684E-013	0	0.000000E+000
1	3.96438117	4.283684E-013	1.511837E-011	1	0.000000E+000
1	3.96479438	1.511837E-011	4.283684E-013	0	0.000000E+000
1	3.96616042	4.283684E-013	1.511837E-011	1	0.000000E+000
1	3.96627628	1.511837E-011	4.283684E-013	0	0.000000E+000
1	3.96634713	4.283684E-013	1.511837E-011	1	0.000000E+000
1	3.96636933	1.511837E-011	4.283684E-013	0	0.000000E+000
1	3.96685436	4.283684E-013	1.511837E-011	1	0.000000E+000
1	3.96703283	1.511837E-011	4.283684E-013	0	0.000000E+000
1	3.96776513	4.283684E-013	1.511837E-011	1	0.000000E+000
1	3.96799101	1.511837E-011	4.283684E-013	0	0.000000E+000
1	3.96823188	4.283684E-013	1.511837E-011	1	0.000000E+000
1	3.96828618	1.511837E-011	4.283684E-013	0	0.000000E+000
1	3.96831589	4.283684E-013	1.511837E-011	1	0.000000E+000
1	3.96844467	1.511837E-011	4.283684E-013	0	0.000000E+000
1	3.96919928	4.283684E-013	1.511837E-011	1	0.000000E+000
1	3.96987813	1.511837E-011	4.283684E-013	0	0.000000E+000
1	3.97100365	4.283684E-013	1.511837E-011	1	0.000000E+000
1	3.97102944	1.511837E-011	4.283684E-013	0	0.000000E+000
1	3.97148284	4.283684E-013	1.511837E-011	1	0.000000E+000
1	3.97164266	1.511837E-011	4.283684E-013	0	0.000000E+000
1	5.86700142	6.491380E-013	1.533914E-011	1	0.000000E+000
1	5.86705669	1.533914E-011	6.491380E-013	0	0.000000E+000
1	5.87149693	6.491380E-013	1.533914E-011	1	0.000000E+000
1	5.87150755	1.533914E-011	6.491380E-013	0	0.000000E+000
1	5.87183178	6.491380E-013	1.533914E-011	1	0.000000E+000
1	5.87190292	1.533914E-011	6.491380E-013	0	0.000000E+000
1	5.87195537	6.491380E-013	1.533914E-011	1	0.000000E+000
1	5.87200602	1.533914E-011	6.491380E-013	0	0.000000E+000
1	5.87402441	6.491380E-013	1.533914E-011	1	0.000000E+000
1	5.87431819	1.533914E-011	6.491380E-013	0	0.000000E+000
1	5.87470884	6.491380E-013	1.533914E-011	1	0.000000E+000
1	5.87499104	1.533914E-011	6.491380E-013	0	0.000000E+000
1	5.87739701	6.491380E-013	1.533914E-011	1	0.000000E+000
1	5.87748515	1.533914E-011	6.491380E-013	0	0.000000E+000
1	5.87826497	6.491380E-013	1.533914E-011	1	0.000000E+000
1	5.87846314	1.533914E-011	6.491380E-013	0	0.000000E+000
1	5.87877227	6.491380E-013	1.533914E-011	1	0.000000E+000
1	5.87901165	1.533914E-011	6.491380E-013	0	0.000000E+000
1	5.87906164	6.491380E-013	1.533914E-011	1	0.000000E+000
1	5.87923746	1.533914E-011	6.491380E-013	0	0.000000E+000
1	5.88143187	6.491380E-013	1.533914E-011	1	0.000000E+000
1	5.88152864	1.533914E-011	6.491380E-013	0	0.000000E+000
1	5.88226682	6.491380E-013	1.533914E-011	1	0.000000E+000
1	5.88235190	1.533914E-011	6.491380E-013	0	0.000000E+000
1	5.88252066	6.491380E-013	1.533914E-011	1	0.000000E+000
1	5.88263383	1.533914E-011	6.491380E-013	0	0.000000E+000
1	5.88604642	6.491380E-013	1.533914E-011	1	0.000000E+000
1	5.88635055	1.533914E-011	6.491380E-013	0	0.000000E+000
1	5.88674167	6.491380E-013	1.533914E-011	1	0.000000E+000
1	5.88694060	1.533914E-011	6.491380E-013	0	0.000000E+000
1	5.89488994	6.491380E-013	1.533914E-011	1	0.000000E+000
1	5.89508007	1.533914E-011	6.491380E-013	0	0.000000E+000
1	5.89524456	6.491380E-013	1.533914E-011	1	0.000000E+000
1	5.89527677	1.533914E-011	6.491380E-013	0	0.000000E+000
1	5.89546834	6.491380E-013	1.533914E-011	1	0.000000E+000
1	5.89556259	1.533914E-011	6.491380E-013	0	0.000000E+000
1	5.89620607	6.491380E-013	1.533914E-011	1	0.000000E+000
1	5.89651671	1.533914E-011	6.491380E-013	0	0.000000E+000
1	5.89657328	6.491380E-013	1.533914E-011	1	0.000000E+000
1	5.89690972	1.533914E-011	6.491380E-013	0	0.000000E+000
1	5.89719919	6.491380E-013	1.533914E-011	1	0.000000E+000
1	5.89723044	1.533914E-011	6.491380E-013	0	0.000000E+000
1	5.89775712	6.491380E-013	1.533914E-011	1	0.000000E+000
1	5.89778721	1.533914E-011	6.491380E-013	0	0.000000E+000
1	5.89942142	6.491380E-013	1.533914E-011	1	0.000000E+000
1	5.89949012	1.533914E-011	6.491380E-013	0	0.000000E+000
1	5.90065561	6.491380E-013	1.533914E-011	1	0.000000E+000
1	5.90070645	1.533914E-011	6.491380E-013	0	0.000000E+000
1	5.90421466	6.491380E-013	1.533914E-011	1	0.000000E+000
1	5.90423168	1.533914E-011	6.491380E-013	0	0.000000E+000
1	5.90520556	6.491380E-013	1.533914E-011	1	0.000000E+000
1	5.90526419	1.533914E-011	6.491380E-013	0	0.000000E+000
1	5.90586385	6.491380E-013	1.533914E-011	1	0.000000E+000
1	5.90620817	1.533914E-011	6.491380E-013	0	0.000000E+000
1	5.90666839	6.491380E-013	1.533914E-011	1	0.000000E+000
1	5.90679130	1.533914E-011	6.491380E-013	0	0.000000E+000
1	5.90716217	6.491380E-013	1.533914E-011	1	0.000000E+000
1	5.90721760	1.533914E-011	6.491380E-013	0	0.000000E+000
1	5.90785470	6.491380E-013	1.533914E-011	1	0.000000E+000
1	5.90830825	1.533914E-011	6.491380E-013	0	0.000000E+000
1	5.90926395	6.491380E-013	1.533914E-011	1	0.000000E+000
1	5.90944079	1.533914E-011	6.491380E-013	0	0.000000E+000
1	5.91049328	6.491380E-013	1.533914E-011	1	0.000000E+000
1	5.91122846	1.533914E-011	6.491380E-013	0	0.000000E+000
1	5.91136584	6.491380E-013	1.533914E-011	1	0.000000E+000
1	5.91140076	1.533914E-011	6.491380E-013	0	0.000000E+000
1	5.91149627	6.491380E-013	1.533914E-011	1	0.000000E+000
1	5.91167717	1.533914E-011	6.491380E-013	0	0.000000E+000
1	5.91244642	6.491380E-013	1.533914E-011	1	0.000000E+000
1	5.91269930	1.533914E-011	6.491380E-013	0	0.000000E+000
1	5.91351298	6.491380E-013	1.533914E-011	1	0.000000E+000
1	5.91374531	1.533914E-011	6.491380E-013	0	0.000000E+000
1	5.91521903	6.491380E-013	1.533914E-011	1	0.000000E+000
1	5.91547062	1.533914E-011	6.491380E-013	0	0.000000E+000
1	5.91593870	6.491380E-013	1.533914E-011	1	0.000000E+000
1	5.91601576	1.533914E-011	6.491380E-013	0	0.000000E+000
1	5.91636196	6.491380E-013	1.533914E-011	1	0.000000E+000
1	5.91675495	1.533914E-011	6.491380E-013	0	0.000000E+000
1	5.91832378	6.491380E-013	1.533914E-011	1	0.000000E+000
1	5.91844592	1.533914E-011	6.491380E-013	0	0.000000E+000
1	5.91846591	6.491380E-013	1.533914E-011	1	0.000000E+000
1	5.91851507	1.533914E-011	6.491380E-013	0	0.000000E+000
1	5.92036056	6.491380E-013	1.533914E-011	1	0.000000E+000
1	5.92057405	1.533914E-011	6.491380E-013	0	0.000000E+000
1	5.92153575	6.491380E-013	1.533914E-011	1	0.000000E+000
1	5.92158265	1.533914E-011	6.491380E-013	0	0.000000E+000
1	5.92209218	6.491380E-013	1.533914E-011	1	0.000000E+000
1	5.92228796	1.533914E-011	6.491380E-013	0	0.000000E+000
1	5.92245345	6.491380E-013	1.533914E-011	1	0.000000E+000
1	5.92267174	1.533914E-011	6.491380E-013	0	0.000000E+000
1	5.92558471	6.491380E-013	1.533914E-011	1	0.000000E+000
1	5.92563133	1.533914E-011	6.491380E-013	0	0.000000E+000
1	5.92642779	6.491380E-013	1.533914E-011	1	0.000000E+000
1	5.92654339	1.533914E-011	6.491380E-013	0	0.000000E+000
1	5.92664546	6.491380E-013	1.533914E-011	1	0.000000E+000
1	5.92695084	1.533914E-011	6.491380E-013	0	0.000000E+000
1	5.92840996	6.491380E-013	1.533914E-011	1	0.000000E+000
1	5.92845586	1.533914E-011	6.491380E-013	0	0.000000E+000
1	5.92865573	6.491380E-013	1.533914E-011	1	0.000000E+000
1	5.92901908	1.533914E-011	6.491380E-013	0	0.000000E+000
1	5.92954463	6.491380E-013	1.533914E-011	1	0.000000E+000
1	5.92959006	1.533914E-011	6.491380E-013	0	0.000000E+000
1	5.92976381	6.491380E-013	1.533914E-011	1	0.000000E+000
1	5.92983905	1.533914E-011	6.491380E-013	0	0.000000E+000
1	5.93115580	6.491380E-013	1.533914E-011	1	0.000000E+000
1	5.93146736	1.533914E-011	6.491380E-013	0	0.000000E+000
1	6.96624617	4.625339E-013	1.515253E-011	1	0.000000E+000
1	6.96662357	1.515253E-011	4.625339E-013	0	0.000000E+000
1	6.96700193	4.625339E-013	1.515253E-011	1	0.000000E+000
1	6.96708547	1.515253E-011	4.625339E-013	0	0.000000E+000
1	6.96729682	4.625339E-013	1.515253E-011	1	0.000000E+000
1	6.96758837	1.515253E-011	4.625339E-013	0	0.000000E+000
1	6.96830052	4.625339E-013	1.515253E-011	1	0.000000E+000
1	6.96843119	1.515253E-011	4.625339E-013	0	0.000000E+000
1	6.96984253	4.625339E-013	1.515253E-011	1	0.000000E+000
1	6.97004108	1.515253E-011	4.625339E-013	0	0.000000E+000
1	6.97152690	4.625339E-013	1.515253E-011	1	0.000000E+000
1	6.97179576	1.515253E-011	4.625339E-013	0	0.000000E+000
1	6.97204487	4.625339E-013	1.515253E-011	1	0.000000E+000
1	6.97221892	1.515253E-011	4.625339E-013	0	0.000000E+000
1	6.97233320	4.625339E-013	1.515253E-011	1	0.000000E+000
1	6.97235828	1.515253E-011	4.625339E-013	0	0.000000E+000
1	6.97305139	4.625339E-013	1.515253E-011	1	0.000000E+000
1	6.97315810	1.515253E-011	4.625339E-013	0	0.000000E+000
1	6.97361609	4.625339E-013	1.515253E-011	1	0.000000E+000
1	6.97370061	1.515253E-011	4.625339E-013	0	0.000000E+000
1	6.97384841	4.625339E-013	1.515253E-011	1	0.000000E+000
1	6.97401692	1.515253E-011	4.625339E-013	0	0.000000E+000
1	6.97440610	4.625339E-013	1.515253E-011	1	0.000000E+000
1	6.97451280	1.515253E-011	4.625339E-013	0	0.000000E+000
1	6.97510482	4.625339E-013	1.515253E-011	1	0.000000E+000
1	6.97545623	1.515253E-011	4.625339E-013	0	0.000000E+000
1	6.97582418	4.625339E-013	1.515253E-011	1	0.000000E+000
1	6.97617067	1.515253E-011	4.625339E-013	0	0.000000E+000
1	6.97719540	4.625339E-013	1.515253E-011	1	0.000000E+000
1	6.97725507	1.515253E-011	4.625339E-013	0	0.000000E+000
1	6.97740441	4.625339E-013	1.515253E-011	1	0.000000E+000
1	6.97750019	1.515253E-011	4.625339E-013	0	0.000000E+000
1	6.97845090	4.625339E-013	1.515253E-011	1	0.000000E+000
1	6.97853267	1.515253E-011	4.625339E-013	0	0.000000E+000
1	6.97916687	4.625339E-013	1.515253E-011	1	0.000000E+000
1	6.97918517	1.515253E-011	4.625339E-013	0	0.000000E+000
1	6.97977124	4.625339E-013	1.515253E-011	1	0.000000E+000
1	6.97995733	1.515253E-011	4.625339E-013	0	0.000000E+000
1	6.98098555	4.625339E-013	1.515253E-011	1	0.000000E+000
1	6.98105527	1.515253E-011	4.625339E-013	0	0.000000E+000
1	6.98123184	4.625339E-013	1.515253E-011	1	0.000000E+000
1	6.98157089	1.515253E-011	4.625339E-013	0	0.000000E+000
1	6.98160592	4.625339E-013	1.515253E-011	1	0.000000E+000
1	6.98170700	1.515253E-011	4.625339E-013	0	0.000000E+000
1	6.98312271	4.625339E-013	1.515253E-011	1	0.000000E+000
1	6.98366996	1.515253E-011	4.625339E-013	0	0.000000E+000
1	6.98503242	4.625339E-013	1.515253E-011	1	0.000000E+000
1	6.98513998	1.515253E-011	4.625339E-013	0	0.000000E+000
1	6.98620839	4.625339E-013	1.515253E-011	1	0.000000E+000
1	6.98625302	1.515253E-011	4.625339E-013	0	0.000000E+000
1	6.98691121	4.625339E-013	1.515253E-011	1	0.000000E+000
1	6.98716661	1.515253E-011	4.625339E-013	0	0.000000E+000
1	6.98865793	4.625339E-013	1.515253E-011	1	0.000000E+000
1	6.98868904	1.515253E-011	4.625339E-013	0	0.000000E+000
1	6.98921168	4.625339E-013	1.515253E-011	1	0.000000E+000
1	6.98925927	1.515253E-011	4.625339E-013	0	0.000000E+000
1	6.99174208	4.625339E-013	1.515253E-011	1	0.000000E+000
1	6.99182596	1.515253E-011	4.625339E-013	0	0.000000E+000
1	6.99240723	4.625339E-013	1.515253E-011	1	0.000000E+000
1	6.99282635	1.515253E-011	4.625339E-013	0	0.000000E+000
1	6.99296989	4.625339E-013	1.515253E-011	1	0.000000E+000
1	6.99305301	1.515253E-011	4.625339E-013	0	0.000000E+000
1	6.99500714	4.625339E-013	1.515253E-011	1	0.000000E+000
1	6.99531949	1.515253E-011	4.625339E-013	0	0.000000E+000
1	6.99683640	4.625339E-013	1.515253E-011	1	0.000000E+000
1	6.99692482	1.515253E-011	4.625339E-013	0	0.000000E+000
1	6.99780543	4.625339E-013	1.515253E-011	1	0.000000E+000
1	6.99784216	1.515253E-011	4.625339E-013	0	0.000000E+000
1	6.99815875	4.625339E-013	1.515253E-011	1	0.000000E+000
1	6.99825305	1.515253E-011	4.625339E-013	0	0.000000E+000
1	8.08718150	6.345896E-013	1.532459E-011	1	0.000000E+000
1	8.08726304	1.532459E-011	6.345896E-013	0	0.000000E+000
1	8.08793032	6.345896E-013	1.532459E-011	1	0.000000E+000
1	8.08804415	1.532459E-011	6.345896E-013	0	0.000000E+000
1	8.08833546	6.345896E-013	1.532459E-011	1	0.000000E+000
1	8.08834564	1.532459E-011	6.345896E-013	0	0.000000E+000
1	8.08903073	6.345896E-013	1.532459E-011	1	0.000000E+000
1	8.08914173	1.532459E-011	6.345896E-013	0	0.000000E+000
1	8.08952892	6.345896E-013	1.532459E-011	1	0.000000E+000
1	8.09008850	1.532459E-011	6.345896E-013	0	0.000000E+000
1	8.09130310	6.345896E-013	1.532459E-011	1	0.000000E+000
1	8.09151086	1.532459E-011	6.345896E-013	0	0.000000E+000
1	8.09272120	6.345896E-013	1.532459E-011	1	0.000000E+000
1	8.09276053	1.532459E-011	6.345896E-013	0	0.000000E+000
1	8.09282808	6.345896E-013	1.532459E-011	1	0.000000E+000
1	8.09286020	1.532459E-011	6.345896E-013	0	0.000000E+000
1	8.09492700	6.345896E-013	1.532459E-011	1	0.000000E+000
1	8.09532008	1.532459E-011	6.345896E-013	0	0.000000E+000
1	8.09564135	6.345896E-013	1.532459E-011	1	0.000000E+000
1	8.09569975	1.532459E-011	6.345896E-013	0	0.000000E+000
1	8.09821023	6.345896E-013	1.532459E-011	1	0.000000E+000
1	8.09836234	1.532459E-011	6.345896E-013	0	0.000000E+000
1	8.09855397	6.345896E-013	1.532459E-011	1	0.000000E+000
1	8.09857456	1.532459E-011	6.345896E-013	0	0.000000E+000
1	8.09884125	6.345896E-013	1.532459E-011	1	0.000000E+000
1	8.09968663	1.532459E-011	6.345896E-013	0	0.000000E+000
1	8.10005594	6.345896E-013	1.532459E-011	1	0.000000E+000
1	8.10013309	1.532459E-011	6.345896E-013	0	0.000000E+000
1	8.10094064	6.345896E-013	1.532459E-011	1	0.000000E+000
1	8.10132320	1.532459E-011	6.345896E-013	0	0.000000E+000
1	8.10136220	6.345896E-013	1.532459E-011	1	0.000000E+000
1	8.10144289	1.532459E-011	6.345896E-013	0	0.000000E+000
1	8.10148147	6.345896E-013	1.532459E-011	1	0.000000E+000
1	8.10161537	1.532459E-011	6.345896E-013	0	0.000000E+000
1	8.10221019	6.345896E-013	1.532459E-011	1	0.000000E+000
1	8.10241225	1.532459E-011	6.345896E-013	0	0.000000E+000
1	8.10260940	6.345896E-013	1.532459E-011	1	0.000000E+000
1	8.10266739	1.532459E-011	6.345896E-013	0	0.000000E+000
1	8.10274596	6.345896E-013	1.532459E-011	1	0.000000E+000
1	8.10297371	1.532459E-011	6.345896E-013	0	0.000000E+000
1	8.10305746	6.345896E-013	1.532459E-011	1	0.000000E+000
1	8.10328285	1.532459E-011	6.345896E-013	0	0.000000E+000
1	8.10429934	6.345896E-013	1.532459E-011	1	0.000000E+000
1	8.10463965	1.532459E-011	6.345896E-013	0	0.000000E+000
1	8.10562259	6.345896E-013	1.532459E-011	1	0.000000E+000
1	8.10600078	1.532459E-011	6.345896E-013	0	0.000000E+000
1	8.10722254	6.345896E-013	1.532459E-011	1	0.000000E+000
1	8.10724318	1.532459E-011	6.345896E-013	0	0.000000E+000
1	8.10857541	6.345896E-013	1.532459E-011	1	0.000000E+000
1	8.10875138	1.532459E-011	6.345896E-013	0	0.000000E+000
1	8.11098381	6.345896E-013	1.532459E-011	1	0.000000E+000
1	8.11103862	1.532459E-011	6.345896E-013	0	0.000000E+000
1	8.11128683	6.345896E-013	1.532459E-011	1	0.000000E+000
1	8.11141722	1.532459E-011	6.345896E-013	0	0.000000E+000
1	8.11336862	6.345896E-013	1.532459E-011	1	0.000000E+000
1	8.11341446	1.532459E-011	6.345896E-013	0	0.000000E+000
1	8.11416963	6.345896E-013	1.532459E-011	1	0.000000E+000
1	8.11422773	1.532459E-011	6.345896E-013	0	0.000000E+000
1	8.11623175	6.345896E-013	1.532459E-011	1	0.000000E+000
1	8.11635971	1.532459E-011	6.345896E-013	0	0.000000E+000
1	8.12364218	6.345896E-013	1.532459E-011	1	0.000000E+000
1	8.12393241	1.532459E-011	6.345896E-013	0	0.000000E+000
1	8.12442387	6.345896E-013	1.532459E-011	1	0.000000E+000
1	8.12468873	1.532459E-011	6.345896E-013	0	0.000000E+000
1	8.12477542	6.345896E-013	1.532459E-011	1	0.000000E+000
1	8.12512135	1.532459E-011	6.345896E-013	0	0.000000E+000
1	8.12587347	6.345896E-013	1.532459E-011	1	0.000000E+000
1	8.12599193	1.532459E-011	6.345896E-013	0	0.000000E+000
1	8.12615007	6.345896E-013	1.532459E-011	1	0.000000E+000
1	8.12634768	1.532459E-011	6.345896E-013	0	0.000000E+000
1	8.12696051	6.345896E-013	1.532459E-011	1	0.000000E+000
1	8.12714805	1.532459E-011	6.345896E-013	0	0.000000E+000
1	8.12726202	6.345896E-013	1.532459E-011	1	0.000000E+000
1	8.12764969	1.532459E-011	6.345896E-013	0	0.000000E+000
1	8.13042299	6.345896E-013	1.532459E-011	1	0.000000E+000
1	8.13073638	1.532459E-011	6.345896E-013	0	0.000000E+000
1	8.13087802	6.345896E-013	1.532459E-011	1	0.000000E+000
1	8.13089884	1.532459E-011	6.345896E-013	0	0.000000E+000
1	8.13109046	6.345896E-013	1.532459E-011	1	0.000000E+000
1	8.13111782	1.532459E-011	6.345896E-013	0	0.000000E+000
1	8.13177606	6.345896E-013	1.532459E-011	1	0.000000E+000
1	8.13187443	1.532459E-011	6.345896E-013	0	0.000000E+000
1	8.13326075	6.345896E-013	1.532459E-011	1	0.000000E+000
1	8.13339293	1.532459E-011	6.345896E-013	0	0.000000E+000
1	8.13352648	6.345896E-013	1.532459E-011	1	0.000000E+000
1	8.13371183	1.532459E-011	6.345896E-013	0	0.000000E+000
1	8.13470469	6.345896E-013	1.532459E-011	1	0.000000E+000
1	8.13473313	1.532459E-011	6.345896E-013	0	0.000000E+000
1	8.13488594	6.345896E-013	1.532459E-011	1	0.000000E+000
1	8.13552410	1.532459E-011	6.345896E-013	0	0.000000E+000
1	8.14168331	6.345896E-013	1.532459E-011	1	0.000000E+000
1	8.14183787	1.532459E-011	6.345896E-013	0	0.000000E+000
1	8.14367630	6.345896E-013	1.532459E-011	1	0.000000E+000
1	8.14372055	1.532459E-011	6.345896E-013	0	0.000000E+000
1	8.14501173	6.345896E-013	1.532459E-011	1	0.000000E+000
1	8.14506471	1.532459E-011	6.345896E-013	0	0.000000E+000
1	8.14787604	6.345896E-013	1.532459E-011	1	0.000000E+000
1	8.14830933	1.532459E-011	6.345896E-013	0	0.000000E+000
1	8.14982819	6.345896E-013	1.532459E-011	1	0.000000E+000
1	8.15005465	1.532459E-011	6.345896E-013	0	0.000000E+000
1	8.15077858	6.345896E-013	1.532459E-011	1	0.000000E+000
1	8.15078736	1.532459E-011	6.345896E-013	0	0.000000E+000
1	8.15336371	6.345896E-013	1.532459E-011	1	0.000000E+000
1	8.15341137	1.532459E-011	6.345896E-013	0	0.000000E+000
1	8.15385909	6.345896E-013	1.532459E-011	1	0.000000E+000
1	8.15403975	1.532459E-011	6.345896E-013	0	0.000000E+000
1	8.15510401	6.345896E-013	1.532459E-011	1	0.000000E+000
1	8.15553397	1.532459E-011	6.345896E-013	0	0.000000E+000
1	8.15609169	6.345896E-013	1.532459E-011	1	0.000000E+000
1	8.15610573	1.532459E-011	6.345896E-013	0	0.000000E+000
1	8.15746215	6.345896E-013	1.532459E-011	1	0.000000E+000
1	8.15789360	1.532459E-011	6.345896E-013	0	0.000000E+000
1	8.16025353	6.345896E-013	1.532459E-011	1	0.000000E+000
1	8.16041815	1.532459E-011	6.345896E-013	0	0.000000E+000
1	8.16090284	6.345896E-013	1.532459E-011	1	0.000000E+000
1	8.16099420	1.532459E-011	6.345896E-013	0	0.000000E+000
1	8.16104786	6.345896E-013	1.532459E-011	1	0.000000E+000
1	8.16142068	1.532459E-011	6.345896E-013	0	0.000000E+000
1	8.16168552	6.345896E-013	1.532459E-011	1	0.000000E+000
1	8.16195362	1.532459E-011	6.345896E-013	0	0.000000E+000
1	8.16384713	6.345896E-013	1.532459E-011	1	0.000000E+000
1	8.16389163	1.532459E-011	6.345896E-013	0	0.000000E+000
1	8.16596415	6.345896E-013	1.532459E-011	1	0.000000E+000
1	8.16599412	1.532459E-011	6.345896E-013	0	0.000000E+000
1	8.16632217	6.345896E-013	1.532459E-011	1	0.000000E+000
1	8.16663099	1.532459E-011	6.345896E-013	0	0.000000E+000
1	8.16752996	6.345896E-013	1.532459E-011	1	0.000000E+000
1	8.16780248	1.532459E-011	6.345896E-013	0	0.000000E+000
1	8.16868124	6.345896E-013	1.532459E-011	1	0.000000E+000
1	8.16881323	1.532459E-011	6.345896E-013	0	0.000000E+000
1	8.16911031	6.345896E-013	1.532459E-011	1	0.000000E+000
1	8.16924404	1.532459E-011	6.345896E-013	0	0.000000E+000
1	8.17020851	6.345896E-013	1.532459E-011	1	0.000000E+000
1	8.17032774	1.532459E-011	6.345896E-013	0	0.000000E+000
1	8.17507190	6.345896E-013	1.532459E-011	1	0.000000E+000
1	8.17513783	1.532459E-011	6.345896E-013	0	0.000000E+000
1	8.17836049	6.345896E-013	1.532459E-011	1	0.000000E+000
1	8.17859696	1.532459E-011	6.345896E-013	0	0.000000E+000
1	8.17880328	6.345896E-013	1.532459E-011	1	0.000000E+000
1	8.17889528	1.532459E-011	6.345896E-013	0	0.000000E+000
1	8.17898847	6.345896E-013	1.532459E-011	1	0.000000E+000
1	8.17902424	1.532459E-011	6.345896E-013	0	0.000000E+000
1	8.18061368	6.345896E-013	1.532459E-011	1	0.000000E+000
1	8.18095982	1.532459E-011	6.345896E-013	0	0.000000E+000
1	8.18190276	6.345896E-013	1.532459E-011	1	0.000000E+000
1	8.18204630	1.532459E-011	6.345896E-013	0	0.000000E+000
1	8.18212412	6.345896E-013	1.532459E-011	1	0.000000E+000
1	8.18214925	1.532459E-011	6.345896E-013	0	0.000000E+000
1	8.18253816	6.345896E-013	1.532459E-011	1	0.000000E+000
1	8.18260898	1.532459E-011	6.345896E-013	0	0.000000E+000
1	8.18503857	6.345896E-013	1.532459E-011	1	0.000000E+000
1	8.18536097	1.532459E-011	6.345896E-013	0	0.000000E+000
1	8.18652603	6.345896E-013	1.532459E-011	1	0.000000E+000
1	8.18702182	1.532459E-011	6.345896E-013	0	0.000000E+000
1	8.18796394	6.345896E-013	1.532459E-011	1	0.000000E+000
1	8.18799337	1.532459E-011	6.345896E-013	0	0.000000E+000
1	8.18846873	6.345896E-013	1.532459E-011	1	0.000000E+000
1	8.18854764	1.532459E-011	6.345896E-013	0	0.000000E+000
1	8.18909119	6.345896E-013	1.532459E-011	1	0.000000E+000
1	8.18961212	1.532459E-011	6.345896E-013	0	0.000000E+000
1	8.18966044	6.345896E-013	1.532459E-011	1	0.000000E+000
1	8.18970325	1.532459E-011	6.345896E-013	0	0.000000E+000
1	8.19227919	6.345896E-013	1.532459E-011	1	0.000000E+000
1	8.19228938	1.532459E-011	6.345896E-013	0	0.000000E+000
1	8.19556697	6.345896E-013	1.532459E-011	1	0.000000E+000
1	8.19573228	1.532459E-011	6.345896E-013	0	0.000000E+000
1	8.19608651	6.345896E-013	1.532459E-011	1	0.000000E+000
1	8.19618724	1.532459E-011	6.345896E-013	0	0.000000E+000
1	8.19656744	6.345896E-013	1.532459E-011	1	0.000000E+000
1	8.19666154	1.532459E-011	6.345896E-013	0	0.000000E+000
1	9.03296716	5.349371E-013	1.522494E-011	1	0.000000E+000
1	9.03298627	1.522494E-011	5.349371E-013	0	0.000000E+000
1	9.03327114	5.349371E-013	1.522494E-011	1	0.000000E+000
1	9.03333542	1.522494E-011	5.349371E-013	0	0.000000E+000
1	9.03560534	5.349371E-013	1.522494E-011	1	0.000000E+000
1	9.03565890	1.522494E-011	5.349371E-013	0	0.000000E+000
1	9.03619816	5.349371E-013	1.522494E-011	1	0.000000E+000
1	9.03624238	1.522494E-011	5.349371E-013	0	0.000000E+000
1	9.03675855	5.349371E-013	1.522494E-011	1	0.000000E+000
1	9.03692091	1.522494E-011	5.349371E-013	0	0.000000E+000
1	9.03990511	5.349371E-013	1.522494E-011	1	0.000000E+000
1	9.03999268	1.522494E-011	5.349371E-013	0	0.000000E+000
1	9.04018266	5.349371E-013	1.522494E-011	1	0.000000E+000
1	9.04021791	1.522494E-011	5.349371E-013	0	0.000000E+000
1	9.04080871	5.349371E-013	1.522494E-011	1	0.000000E+000
1	9.04104010	1.522494E-011	5.349371E-013	0	0.000000E+000
1	9.04222258	5.349371E-013	1.522494E-011	1	0.000000E+000
1	9.04238327	1.522494E-011	5.349371E-013	0	0.000000E+000
1	9.04351984	5.349371E-013	1.522494E-011	1	0.000000E+000
1	9.04363962	1.522494E-011	5.349371E-013	0	0.000000E+000
1	9.04437281	5.349371E-013	1.522494E-011	1	0.000000E+000
1	9.04450232	1.522494E-011	5.349371E-013	0	0.000000E+000
1	9.04469127	5.349371E-013	1.522494E-011	1	0.000000E+000
1	9.04470407	1.522494E-011	5.349371E-013	0	0.000000E+000
1	9.04618753	5.349371E-013	1.522494E-011	1	0.000000E+000
1	9.04679649	1.522494E-011	5.349371E-013	0	0.000000E+000
1	9.04690324	5.349371E-013	1.522494E-011	1	0.000000E+000
1	9.04690524	1.522494E-011	5.349371E-013	0	0.000000E+000
1	9.04740852	5.349371E-013	1.522494E-011	1	0.000000E+000
1	9.04753463	1.522494E-011	5.349371E-013	0	0.000000E+000
1	9.04789185	5.349371E-013	1.522494E-011	1	0.000000E+000
1	9.04794595	1.522494E-011	5.349371E-013	0	0.000000E+000
1	9.05003623	5.349371E-013	1.522494E-011	1	0.000000E+000
1	9.05023875	1.522494E-011	5.349371E-013	0	0.000000E+000
1	9.05057123	5.349371E-013	1.522494E-011	1	0.000000E+000
1	9.05071779	1.522494E-011	5.349371E-013	0	0.000000E+000
1	9.05148556	5.349371E-013	1.522494E-011	1	0.000000E+000
1	9.05151689	1.522494E-011	5.349371E-013	0	0.000000E+000
1	9.05156479	5.349371E-013	1.522494E-011	1	0.000000E+000
1	9.05187557	1.522494E-011	5.349371E-013	0	0.000000E+000
1	9.05254824	5.349371E-013	1.522494E-011	1	0.000000E+000
1	9.05278834	1.522494E-011	5.349371E-013	0	0.000000E+000
1	9.05361852	5.349371E-013	1.522494E-011	1	0.000000E+000
1	9.05388468	1.522494E-011	5.349371E-013	0	0.000000E+000
1	9.05579300	5.349371E-013	1.522494E-011	1	0.000000E+000
1	9.05614475	1.522494E-011	5.349371E-013	0	0.000000E+000
1	9.05691282	5.349371E-013	1.522494E-011	1	0.000000E+000
1	9.05693272	1.522494E-011	5.349371E-013	0	0.000000E+000
1	9.05762943	5.349371E-013	1.522494E-011	1	0.000000E+000
1	9.05783948	1.522494E-011	5.349371E-013	0	0.000000E+000
1	9.05836908	5.349371E-013	1.522494E-011	1	0.000000E+000
1	9.05844564	1.522494E-011	5.349371E-013	0	0.000000E+000
1	9.05904305	5.349371E-013	1.522494E-011	1	0.000000E+000
1	9.05907229	1.522494E-011	5.349371E-013	0	0.000000E+000
1	9.05976040	5.349371E-013	1.522494E-011	1	0.000000E+000
1	9.06004125	1.522494E-011	5.349371E-013	0	0.000000E+000
1	9.06022788	5.349371E-013	1.522494E-011	1	0.000000E+000
1	9.06028878	1.522494E-011	5.349371E-013	0	0.000000E+000
1	9.06265578	5.349371E-013	1.522494E-011	1	0.000000E+000
1	9.06343676	1.522494E-011	5.349371E-013	0	0.000000E+000
1	9.06584424	5.349371E-013	1.522494E-011	1	0.000000E+000
1	9.06592474	1.522494E-011	5.349371E-013	0	0.000000E+000
1	9.06814969	5.349371E-013	1.522494E-011	1	0.000000E+000
1	9.06824168	1.522494E-011	5.349371E-013	0	0.000000E+000
1	9.06864276	5.349371E-013	1.522494E-011	1	0.000000E+000
1	9.06868140	1.522494E-011	5.349371E-013	0	0.000000E+000
1	9.07037590	5.349371E-013	1.522494E-011	1	0.000000E+000
1	9.07076542	1.522494E-011	5.349371E-013	0	0.000000E+000
1	9.07271526	5.349371E-013	1.522494E-011	1	0.000000E+000
1	9.07291320	1.522494E-011	5.349371E-013	0	0.000000E+000
1	9.07385907	5.349371E-013	1.522494E-011	1	0.000000E+000
1	9.07403499	1.522494E-011	5.349371E-013	0	0.000000E+000
1	9.07423131	5.349371E-013	1.522494E-011	1	0.000000E+000
1	9.07429517	1.522494E-011	5.349371E-013	0	0.000000E+000
1	9.07553734	5.349371E-013	1.522494E-011	1	0.000000E+000
1	9.07559493	1.522494E-011	5.349371E-013	0	0.000000E+000
1	9.07643902	5.349371E-013	1.522494E-011	1	0.000000E+000
1	9.07673997	1.522494E-011	5.349371E-013	0	0.000000E+000
1	9.07677781	5.349371E-013	1.522494E-011	1	0.000000E+000
1	9.07708860	1.522494E-011	5.349371E-013	0	0.000000E+000
1	9.07742182	5.349371E-013	1.522494E-011	1	0.000000E+000
1	9.07752521	1.522494E-011	5.349371E-013	0	0.000000E+000
1	9.07878892	5.349371E-013	1.522494E-011	1	0.000000E+000
1	9.07904230	1.522494E-011	5.349371E-013	0	0.000000E+000
1	9.07964798	5.349371E-013	1.522494E-011	1	0.000000E+000
1	9.07983564	1.522494E-011	5.349371E-013	0	0.000000E+000
1	9.07987582	5.349371E-013	1.522494E-011	1	0.000000E+000
1	9.08004654	1.522494E-011	5.349371E-013	0	0.000000E+000
1	9.08288291	5.349371E-013	1.522494E-011	1	0.000000E+000
1	9.08300287	1.522494E-011	5.349371E-013	0	0.000000E+000
1	9.08409128	5.349371E-013	1.522494E-011	1	0.000000E+000
1	9.08442063	1.522494E-011	5.349371E-013	0	0.000000E+000
1	9.08876501	5.349371E-013	1.522494E-011	1	0.000000E+000
1	9.08878347	1.522494E-011	5.349371E-013	0	0.000000E+000
1	9.08905149	5.349371E-013	1.522494E-011	1	0.000000E+000
1	9.08920161	1.522494E-011	5.349371E-013	0	0.000000E+000
1	9.08943661	5.349371E-013	1.522494E-011	1	0.000000E+000
1	9.08980279	1.522494E-011	5.349371E-013	0	0.000000E+000
1	9.09332209	5.349371E-013	1.522494E-011	1	0.000000E+000
1	9.09333817	1.522494E-011	5.349371E-013	0	0.000000E+000
1	9.09338832	5.349371E-013	1.522494E-011	1	0.000000E+000
1	9.09378172	1.522494E-011	5.349371E-013	0	0.000000E+000
1	9.09641264	5.349371E-013	1.522494E-011	1	0.000000E+000
1	9.09684556	1.522494E-011	5.349371E-013	0	0.000000E+000
1	9.09728915	5.349371E-013	1.522494E-011	1	0.000000E+000
1	9.09737643	1.522494E-011	5.349371E-013	0	0.000000E+000
1	9.10592742	5.349371E-013	1.522494E-011	1	0.000000E+000
1	9.10637036	1.522494E-011	5.349371E-013	0	0.000000E+000
1	9.10668628	5.349371E-013	1.522494E-011	1	0.000000E+000
1	9.10725121	1.522494E-011	5.349371E-013	0	0.000000E+000
1	9.10804723	5.349371E-013	1.522494E-011	1	0.000000E+000
1	9.10828820	1.522494E-011	5.349371E-013	0	0.000000E+000
1	9.10992093	5.349371E-013	1.522494E-011	1	0.000000E+000
1	9.11035470	1.522494E-011	5.349371E-013	0	0.000000E+000
1	9.11076463	5.349371E-013	1.522494E-011	1	0.000000E+000
1	9.11089963	1.522494E-011	5.349371E-013	0	0.000000E+000
1	9.11098641	5.349371E-013	1.522494E-011	1	0.000000E+000
1	9.11101407	1.522494E-011	5.349371E-013	0	0.000000E+000
1	9.11138509	5.349371E-013	1.522494E-011	1	0.000000E+000
1	9.11152080	1.522494E-011	5.349371E-013	0	0.000000E+000
1	9.11249768	5.349371E-013	1.522494E-011	1	0.000000E+000
1	9.11263475	1.522494E-011	5.349371E-013	0	0.000000E+000
1	9.11432379	5.349371E-013	1.522494E-011	1	0.000000E+000
1	9.11457505	1.522494E-011	5.349371E-013	0	0.000000E+000
1	9.11554806	5.349371E-013	1.522494E-011	1	0.000000E+000
1	9.11577989	1.522494E-011	5.349371E-013	0	0.000000E+000
1	9.11583180	5.349371E-013	1.522494E-011	1	0.000000E+000
1	9.11599788	1.522494E-011	5.349371E-013	0	0.000000E+000
1	9.11737707	5.349371E-013	1.522494E-011	1	0.000000E+000
1	9.11742788	1.522494E-011	5.349371E-013	0	0.000000E+000
1	9.11775688	5.349371E-013	1.522494E-011	1	0.000000E+000
1	9.11798958	1.522494E-011	5.349371E-013	0	0.000000E+000
1	9.11969620	5.349371E-013	1.522494E-011	1	0.000000E+000
1	9.11994370	1.522494E-011	5.349371E-013	0	0.000000E+000
1	9.12039979	5.349371E-013	1.522494E-011	1	0.000000E+000
1	9.12059436	1.522494E-011	5.349371E-013	0	0.000000E+000
1	9.12227592	5.349371E-013	1.522494E-011	1	0.000000E+000
1	9.12241243	1.522494E-011	5.349371E-013	0	0.000000E+000
1	9.12319897	5.349371E-013	1.522494E-011	1	0.000000E+000
1	9.12327129	1.522494E-011	5.349371E-013	0	0.000000E+000
1	9.12396964	5.349371E-013	1.522494E-011	1	0.000000E+000
1	9.12454437	1.522494E-011	5.349371E-013	0	0.000000E+000
1	9.12770135	5.349371E-013	1.522494E-011	1	0.000000E+000
1	9.12813371	1.522494E-011	5.349371E-013	0	0.000000E+000
1	9.12892604	5.349371E-013	1.522494E-011	1	0.000000E+000
1	9.12944842	1.522494E-011	5.349371E-013	0	0.000000E+000
1	9.12959095	5.349371E-013	1.522494E-011	1	0.000000E+000
1	9.12967516	1.522494E-011	5.349371E-013	0	0.000000E+000
1	9.12983289	5.349371E-013	1.522494E-011	1	0.000000E+000
1	9.12989422	1.522494E-011	5.349371E-013	0	0.000000E+000
1	9.13144369	5.349371E-013	1.522494E-011	1	0.000000E+000
1	9.13158087	1.522494E-011	5.349371E-013	0	0.000000E+000
1	9.13235919	5.349371E-013	1.522494E-011	1	0.000000E+000
1	9.13267864	1.522494E-011	5.349371E-013	0	0.000000E+000
1	9.13367341	5.349371E-013	1.522494E-011	1	0.000000E+000
1	9.13370951	1.522494E-011	5.349371E-013	0	0.000000E+000
1	9.13501708	5.349371E-013	1.522494E-011	1	0.000000E+000
1	9.13509891	1.522494E-011	5.349371E-013	0	0.000000E+000
1	9.14074188	5.349371E-013	1.522494E-011	1	0.000000E+000
1	9.14079020	1.522494E-011	5.349371E-013	0	0.000000E+000
1	9.14095117	5.349371E-013	1.522494E-011	1	0.000000E+000
1	9.14122494	1.522494E-011	5.349371E-013	0	0.000000E+000
1	9.14186953	5.349371E-013	1.522494E-011	1	0.000000E+000
1	9.14189711	1.522494E-011	5.349371E-013	0	0.000000E+000
1	9.14209290	5.349371E-013	1.522494E-011	1	0.000000E+000
1	9.14221443	1.522494E-011	5.349371E-013	0	0.000000E+000
1	9.14353674	5.349371E-013	1.522494E-011	1	0.000000E+000
1	9.14379492	1.522494E-011	5.349371E-013	0	0.000000E+000
1	9.14447430	5.349371E-013	1.522494E-011	1	0.000000E+000
1	9.14471945	1.522494E-011	5.349371E-013	0	0.000000E+000
1	9.14510050	5.349371E-013	1.522494E-011	1	0.000000E+000
1	9.14517901	1.522494E-011	5.349371E-013	0	0.000000E+000
1	9.14527888	5.349371E-013	1.522494E-011	1	0.000000E+000
1	9.14539632	1.522494E-011	5.349371E-013	0	0.000000E+000
1	9.14542894	5.349371E-013	1.522494E-011	1	0.000000E+000
1	9.14553116	1.522494E-011	5.349371E-013	0	0.000000E+000
1	9.14615049	5.349371E-013	1.522494E-011	1	0.000000E+000
1	9.14655081	1.522494E-011	5.349371E-013	0	0.000000E+000
1	9.14713318	5.349371E-013	1.522494E-011	1	0.000000E+000
1	9.14728564	1.522494E-011	5.349371E-013	0	0.000000E+000
1	9.14804961	5.349371E-013	1.522494E-011	1	0.000000E+000
1	9.14805764	1.522494E-011	5.349371E-013	0	0.000000E+000
1	9.14853129	5.349371E-013	1.522494E-011	1	0.000000E+000
1	9.14875730	1.522494E-011	5.349371E-013	0	0.000000E+000
1	9.14880914	5.349371E-013	1.522494E-011	1	0.000000E+000
1	9.14891877	1.522494E-011	5.349371E-013	0	0.000000E+000
1	9.14994844	5.349371E-013	1.522494E-011	1	0.000000E+000
1	9.15007701	1.522494E-011	5.349371E-013	0	0.000000E+000
1	9.15168906	5.349371E-013	1.522494E-011	1	0.000000E+000
1	9.15172585	1.522494E-011	5.349371E-013	0	0.000000E+000
1	9.15214476	5.349371E-013	1.522494E-011	1	0.000000E+000
1	9.15225379	1.522494E-011	5.349371E-013	0	0.000000E+000
1	9.15429906	5.349371E-013	1.522494E-011	1	0.000000E+000
1	9.15453417	1.522494E-011	5.349371E-013	0	0.000000E+000
1	9.15492497	5.349371E-013	1.522494E-011	1	0.000000E+000
1	9.15563693	1.522494E-011	5.349371E-013	0	0.000000E+000
1	9.21746446	5.349371E-013	1.522494E-011	1	0.000000E+000
1	9.21759825	1.522494E-011	5.349371E-013	0	0.000000E+000
1	9.21768477	5.349371E-013	1.522494E-011	1	0.000000E+000
1	9.21783125	1.522494E-011	5.349371E-013	0	0.000000E+000
1	9.21797441	5.349371E-013	1.522494E-011	1	0.000000E+000
1	9.21845129	1.522494E-011	5.349371E-013	0	0.000000E+000
1	9.21858514	5.349371E-013	1.522494E-011	1	0.000000E+000
1	9.21878524	1.522494E-011	5.349371E-013	0	0.000000E+000
1	9.22216119	5.349371E-013	1.522494E-011	1	0.000000E+000
1	9.22237846	1.522494E-011	5.349371E-013	0	0.000000E+000
1	9.22278820	5.349371E-013	1.522494E-011	1	0.000000E+000
1	9.22283555	1.522494E-011	5.349371E-013	0	0.000000E+000
1	9.22292773	5.349371E-013	1.522494E-011	1	0.000000E+000
1	9.22310260	1.522494E-011	5.349371E-013	0	0.000000E+000
1	9.22330257	5.349371E-013	1.522494E-011	1	0.000000E+000
1	9.22352814	1.522494E-011	5.349371E-013	0	0.000000E+000
1	9.22548899	5.349371E-013	1.522494E-011	1	0.000000E+000
1	9.22577962	1.522494E-011	5.349371E-013	0	0.000000E+000
1	9.22659436	5.349371E-013	1.522494E-011	1	0.000000E+000
1	9.22675484	1.522494E-011	5.349371E-013	0	0.000000E+000
1	9.22703009	5.349371E-013	1.522494E-011	1	0.000000E+000
1	9.22709240	1.522494E-011	5.349371E-013	0	0.000000E+000
1	9.22878305	5.349371E-013	1.522494E-011	1	0.000000E+000
1	9.22892493	1.522494E-011	5.349371E-013	0	0.000000E+000
1	9.22903801	5.349371E-013	1.522494E-011	1	0.000000E+000
1	9.22912230	1.522494E-011	5.349371E-013	0	0.000000E+000
1	9.22936456	5.349371E-013	1.522494E-011	1	0.000000E+000
1	9.23004270	1.522494E-011	5.349371E-013	0	0.000000E+000
1	9.23070510	5.349371E-013	1.522494E-011	1	0.000000E+000
1	9.23074208	1.522494E-011	5.349371E-013	0	0.000000E+000
1	9.23195172	5.349371E-013	1.522494E-011	1	0.000000E+000
1	9.23201967	1.522494E-011	5.349371E-013	0	0.000000E+000
1	9.23293259	5.349371E-013	1.522494E-011	1	0.000000E+000
1	9.23298683	1.522494E-011	5.349371E-013	0	0.000000E+000
1	9.23427948	5.349371E-013	1.522494E-011	1	0.000000E+000
1	9.23479601	1.522494E-011	5.349371E-013	0	0.000000E+000
1	9.23513686	5.349371E-013	1.522494E-011	1	0.000000E+000
1	9.23574074	1.522494E-011	5.349371E-013	0	0.000000E+000
1	9.23613021	5.349371E-013	1.522494E-011	1	0.000000E+000
1	9.23658276	1.522494E-011	5.349371E-013	0	0.000000E+000
1	9.23763917	5.349371E-013	1.522494E-011	1	0.000000E+000
1	9.23780830	1.522494E-011	5.349371E-013	0	0.000000E+000
1	9.23826142	5.349371E-013	1.522494E-011	1	0.000000E+000
1	9.23835167	1.522494E-011	5.349371E-013	0	0.000000E+000
1	9.23920148	5.349371E-013	1.522494E-011	1	0.000000E+000
1	9.23930641	1.522494E-011	5.349371E-013	0	0.000000E+000
1	9.24005949	5.349371E-013	1.522494E-011	1	0.000000E+000
1	9.24048965	1.522494E-011	5.349371E-013	0	0.000000E+000
1	9.24126959	5.349371E-013	1.522494E-011	1	0.000000E+000
1	9.24142122	1.522494E-011	5.349371E-013	0	0.000000E+000
1	9.24144905	5.349371E-013	1.522494E-011	1	0.000000E+000
1	9.24161932	1.522494E-011	5.349371E-013	0	0.000000E+000
1	9.24230223	5.349371E-013	1.522494E-011	1	0.000000E+000
1	9.24248641	1.522494E-011	5.349371E-013	0	0.000000E+000
1	9.24437196	5.349371E-013	1.522494E-011	1	0.000000E+000
1	9.24440966	1.522494E-011	5.349371E-013	0	0.000000E+000
1	9.24445267	5.349371E-013	1.522494E-011	1	0.000000E+000
1	9.24448267	1.522494E-011	5.349371E-013	0	0.000000E+000
1	9.24487781	5.349371E-013	1.522494E-011	1	0.000000E+000
1	9.24502036	1.522494E-011	5.349371E-013	0	0.000000E+000
1	9.24612187	5.349371E-013	1.522494E-011	1	0.000000E+000
1	9.24667950	1.522494E-011	5.349371E-013	0	0.000000E+000
1	9.24670736	5.349371E-013	1.522494E-011	1	0.000000E+000
1	9.24685508	1.522494E-011	5.349371E-013	0	0.000000E+000
1	9.24951450	5.349371E-013	1.522494E-011	1	0.000000E+000
1	9.24976696	1.522494E-011	5.349371E-013	0	0.000000E+000
1	9.25020322	5.349371E-013	1.522494E-011	1	0.000000E+000
1	9.25046414	1.522494E-011	5.349371E-013	0	0.000000E+000
1	9.25212005	5.349371E-013	1.522494E-011	1	0.000000E+000
1	9.25213371	1.522494E-011	5.349371E-013	0	0.000000E+000
1	9.25427134	5.349371E-013	1.522494E-011	1	0.000000E+000
1	9.25429055	1.522494E-011	5.349371E-013	0	0.000000E+000
1	9.36715035	4.222490E-013	1.511225E-011	1	0.000000E+000
1	9.36720141	1.511225E-011	4.222490E-013	0	0.000000E+000
1	9.36764998	4.222490E-013	1.511225E-011	1	0.000000E+000
1	9.36769202	1.511225E-011	4.222490E-013	0	0.000000E+000
1	9.36924050	4.222490E-013	1.511225E-011	1	0.000000E+000
1	9.36938605	1.511225E-011	4.222490E-013	0	0.000000E+000
1	9.37023377	4.222490E-013	1.511225E-011	1	0.000000E+000
1	9.37039860	1.511225E-011	4.222490E-013	0	0.000000E+000
1	9.37432051	4.222490E-013	1.511225E-011	1	0.000000E+000
1	9.37433339	1.511225E-011	4.222490E-013	0	0.000000E+000
1	9.37478388	4.222490E-013	1.511225E-011	1	0.000000E+000
1	9.37546937	1.511225E-011	4.222490E-013	0	0.000000E+000
1	9.37556993	4.222490E-013	1.511225E-011	1	0.000000E+000
1	9.37566526	1.511225E-011	4.222490E-013	0	0.000000E+000
1	9.37595182	4.222490E-013	1.511225E-011	1	0.000000E+000
1	9.37608815	1.511225E-011	4.222490E-013	0	0.000000E+000
1	9.37653316	4.222490E-013	1.511225E-011	1	0.000000E+000
1	9.37681412	1.511225E-011	4.222490E-013	0	0.000000E+000
1	9.37705935	4.222490E-013	1.511225E-011	1	0.000000E+000
1	9.37710598	1.511225E-011	4.222490E-013	0	0.000000E+000
1	9.37729137	4.222490E-013	1.511225E-011	1	0.000000E+000
1	9.37733074	1.511225E-011	4.222490E-013	0	0.000000E+000
1	9.37770690	4.222490E-013	1.511225E-011	1	0.000000E+000
1	9.37774839	1.511225E-011	4.222490E-013	0	0.000000E+000
1	9.37908412	4.222490E-013	1.511225E-011	1	0.000000E+000
1	9.37924625	1.511225E-011	4.222490E-013	0	0.000000E+000
1	9.37936341	4.222490E-013	1.511225E-011	1	0.000000E+000
1	9.37939221	1.511225E-011	4.222490E-013	0	0.000000E+000
1	9.37982258	4.222490E-013	1.511225E-011	1	0.000000E+000
1	9.37987236	1.511225E-011	4.222490E-013	0	0.000000E+000
1	9.38162281	4.222490E-013	1.511225E-011	1	0.000000E+000
1	9.38170334	1.511225E-011	4.222490E-013	0	0.000000E+000
1	9.38225271	4.222490E-013	1.511225E-011	1	0.000000E+000
1	9.38239670	1.511225E-011	4.222490E-013	0	0.000000E+000
1	9.38439158	4.222490E-013	1.511225E-011	1	0.000000E+000
1	9.38452492	1.511225E-011	4.222490E-013	0	0.000000E+000
1	9.40067526	4.222490E-013	1.511225E-011	1	0.000000E+000
1	9.40069534	1.511225E-011	4.222490E-013	0	0.000000E+000
1	9.40128592	4.222490E-013	1.511225E-011	1	0.000000E+000
1	9.40172164	1.511225E-011	4.222490E-013	0	0.000000E+000
1	9.40297578	4.222490E-013	1.511225E-011	1	0.000000E+000
1	9.40304312	1.511225E-011	4.222490E-013	0	0.000000E+000
1	9.40345033	4.222490E-013	1.511225E-011	1	0.000000E+000
1	9.40375343	1.511225E-011	4.222490E-013	0	0.000000E+000
1	9.40385787	4.222490E-013	1.511225E-011	1	0.000000E+000
1	9.40390863	1.511225E-011	4.222490E-013	0	0.000000E+000
1	9.40454407	4.222490E-013	1.511225E-011	1	0.000000E+000
1	9.40470847	1.511225E-011	4.222490E-013	0	0.000000E+000
1	9.40501608	4.222490E-013	1.511225E-011	1	0.000000E+000
1	9.40538472	1.511225E-011	4.222490E-013	0	0.000000E+000
1	9.40618287	4.222490E-013	1.511225E-011	1	0.000000E+000
1	9.40628365	1.511225E-011	4.222490E-013	0	0.000000E+000
1	9.40755754	4.222490E-013	1.511225E-011	1	0.000000E+000
1	9.40762698	1.511225E-011	4.222490E-013	0	0.000000E+000
1	9.40936286	4.222490E-013	1.511225E-011	1	0.000000E+000
1	9.40951039	1.511225E-011	4.222490E-013	0	0.000000E+000
1	9.40988531	4.222490E-013	1.511225E-011	1	0.000000E+000
1	9.40992984	1.511225E-011	4.222490E-013	0	0.000000E+000
1	9.41068151	4.222490E-013	1.511225E-011	1	0.000000E+000
1	9.41075119	1.511225E-011	4.222490E-013	0	0.000000E+000
1	9.41081664	4.222490E-013	1.511225E-011	1	0.000000E+000
1	9.41098694	1.511225E-011	4.222490E-013	0	0.000000E+000
1	9.41145936	4.222490E-013	1.511225E-011	1	0.000000E+000
1	9.41228755	1.511225E-011	4.222490E-013	0	0.000000E+000
1	9.41310020	4.222490E-013	1.511225E-011	1	0.000000E+000
1	9.41360698	1.511225E-011	4.222490E-013	0	0.000000E+000
1	9.41439005	4.222490E-013	1.511225E-011	1	0.000000E+000
1	9.41444030	1.511225E-011	4.222490E-013	0	0.000000E+000
1	9.41601144	4.222490E-013	1.511225E-011	1	0.000000E+000
1	9.41622123	1.511225E-011	4.222490E-013	0	0.000000E+000
1	9.41701230	4.222490E-013	1.511225E-011	1	0.000000E+000
1	9.41711353	1.511225E-011	4.222490E-013	0	0.000000E+000
1	9.41723045	4.222490E-013	1.511225E-011	1	0.000000E+000
1	9.41757136	1.511225E-011	4.222490E-013	0	0.000000E+000
1	9.42439162	4.222490E-013	1.511225E-011	1	0.000000E+000
1	9.42440347	1.511225E-011	4.222490E-013	0	0.000000E+000
1	11.27757261	4.294881E-013	1.511949E-011	1	0.000000E+000
1	11.27757300	1.511949E-011	4.294881E-013	0	0.000000E+000
1	11.27757500	4.294881E-013	1.511949E-011	1	0.000000E+000
1	11.27792459	1.511949E-011	4.294881E-013	0	0.000000E+000
1	11.27836064	4.294881E-013	1.511949E-011	1	0.000000E+000
1	11.27849635	1.511949E-011	4.294881E-013	0	0.000000E+000
1	11.27942192	4.294881E-013	1.511949E-011	1	0.000000E+000
1	11.27964742	1.511949E-011	4.294881E-013	0	0.000000E+000
1	11.28096918	4.294881E-013	1.511949E-011	1	0.000000E+000
1	11.28102285	1.511949E-011	4.294881E-013	0	0.000000E+000
1	11.28492710	4.294881E-013	1.511949E-011	1	0.000000E+000
1	11.28509055	1.511949E-011	4.294881E-013	0	0.000000E+000
1	11.28668813	4.294881E-013	1.511949E-011	1	0.000000E+000
1	11.28707258	1.511949E-011	4.294881E-013	0	0.000000E+000
1	11.28722797	4.294881E-013	1.511949E-011	1	0.000000E+000
1	11.28726742	1.511949E-011	4.294881E-013	0	0.000000E+000
1	11.28808653	4.294881E-013	1.511949E-011	1	0.000000E+000
1	11.28815624	1.511949E-011	4.294881E-013	0	0.000000E+000
1	11.28905328	4.294881E-013	1.511949E-011	1	0.000000E+000
1	11.28920298	1.511949E-011	4.294881E-013	0	0.000000E+000
1	11.28951322	4.294881E-013	1.511949E-011	1	0.000000E+000
1	11.28982088	1.511949E-011	4.294881E-013	0	0.000000E+000
1	11.29192149	4.294881E-013	1.511949E-011	1	0.000000E+000
1	11.29208841	1.511949E-011	4.294881E-013	0	0.000000E+000
1	11.29212513	4.294881E-013	1.511949E-011	1	0.000000E+000
1	11.29217502	1.511949E-011	4.294881E-013	0	0.000000E+000
1	11.29289881	4.294881E-013	1.511949E-011	1	0.000000E+000
1	11.29295173	1.511949E-011	4.294881E-013	0	0.000000E+000
1	11.29334234	4.294881E-013	1.511949E-011	1	0.000000E+000
1	11.29347580	1.511949E-011	4.294881E-013	0	0.000000E+000
1	11.29372046	4.294881E-013	1.511949E-011	1	0.000000E+000
1	11.29378168	1.511949E-011	4.294881E-013	0	0.000000E+000
1	11.29473935	4.294881E-013	1.511949E-011	1	0.000000E+000
1	11.29493481	1.511949E-011	4.294881E-013	0	0.000000E+000
1	11.29577241	4.294881E-013	1.511949E-011	1	0.000000E+000
1	11.29587376	1.511949E-011	4.294881E-013	0	0.000000E+000
1	11.29663121	4.294881E-013	1.511949E-011	1	0.000000E+000
1	11.29670687	1.511949E-011	4.294881E-013	0	0.000000E+000
1	11.29711274	4.294881E-013	1.511949E-011	1	0.000000E+000
1	11.29716934	1.511949E-011	4.294881E-013	0	0.000000E+000
1	11.29738755	4.294881E-013	1.511949E-011	1	0.000000E+000
1	11.29752937	1.511949E-011	4.294881E-013	0	0.000000E+000
1	11.29876725	4.294881E-013	1.511949E-011	1	0.000000E+000
1	11.29894317	1.511949E-011	4.294881E-013	0	0.000000E+000
1	11.29999859	4.294881E-013	1.511949E-011	1	0.000000E+000
1	11.30030022	1.511949E-011	4.294881E-013	0	0.000000E+000
1	11.30124896	4.294881E-013	1.511949E-011	1	0.000000E+000
1	11.30150735	1.511949E-011	4.294881E-013	0	0.000000E+000
1	11.30166780	4.294881E-013	1.511949E-011	1	0.000000E+000
1	11.30171214	1.511949E-011	4.294881E-013	0	0.000000E+000
1	11.30209174	4.294881E-013	1.511949E-011	1	0.000000E+000
1	11.30214714	1.511949E-011	4.294881E-013	0	0.000000E+000
1	11.30225194	4.294881E-013	1.511949E-011	1	0.000000E+000
1	11.30235031	1.511949E-011	4.294881E-013	0	0.000000E+000
1	11.30261652	4.294881E-013	1.511949E-011	1	0.000000E+000
1	11.30317879	1.511949E-011	4.294881E-013	0	0.000000E+000
1	11.30401618	4.294881E-013	1.511949E-011	1	0.000000E+000
1	11.30409806	1.511949E-011	4.294881E-013	0	0.000000E+000
1	11.30452502	4.294881E-013	1.511949E-011	1	0.000000E+000
1	11.30516850	1.511949E-011	4.294881E-013	0	0.000000E+000
1	11.30521102	4.294881E-013	1.511949E-011	1	0.000000E+000
1	11.30536727	1.511949E-011	4.294881E-013	0	0.000000E+000
1	11.30555371	4.294881E-013	1.511949E-011	1	0.000000E+000
1	11.30597901	1.511949E-011	4.294881E-013	0	0.000000E+000
1	11.30718660	4.294881E-013	1.511949E-011	1	0.000000E+000
1	11.30726327	1.511949E-011	4.294881E-013	0	0.000000E+000
1	11.30771630	4.294881E-013	1.511949E-011	1	0.000000E+000
1	11.30785978	1.511949E-011	4.294881E-013	0	0.000000E+000
1	11.30932860	4.294881E-013	1.511949E-011	1	0.000000E+000
1	11.30934813	1.511949E-011	4.294881E-013	0	0.000000E+000
1	11.31036398	4.294881E-013	1.511949E-011	1	0.000000E+000
1	11.31087956	1.511949E-011	4.294881E-013	0	0.000000E+000
1	11.31169431	4.294881E-013	1.511949E-011	1	0.000000E+000
1	11.31193115	1.511949E-011	4.294881E-013	0	0.000000E+000
1	11.31430076	4.294881E-013	1.511949E-011	1	0.000000E+000
1	11.31442668	1.511949E-011	4.294881E-013	0	0.000000E+000
1	11.31576796	4.294881E-013	1.511949E-011	1	0.000000E+000
1	11.31579214	1.511949E-011	4.294881E-013	0	0.000000E+000
1	11.31598283	4.294881E-013	1.511949E-011	1	0.000000E+000
1	11.31605439	1.511949E-011	4.294881E-013	0	0.000000E+000
1	11.31681922	4.294881E-013	1.511949E-011	1	0.000000E+000
1	11.31694692	1.511949E-011	4.294881E-013	0	0.000000E+000
1	11.31702852	4.294881E-013	1.511949E-011	1	0.000000E+000
1	11.31710157	1.511949E-011	4.294881E-013	0	0.000000E+000
1	11.31805319	4.294881E-013	1.511949E-011	1	0.000000E+000
1	11.31814596	1.511949E-011	4.294881E-013	0	0.000000E+000
1	11.31987376	4.294881E-013	1.511949E-011	1	0.000000E+000
1	11.32010682	1.511949E-011	4.294881E-013	0	0.000000E+000
1	11.32015843	4.294881E-013	1.511949E-011	1	0.000000E+000
1	11.32027947	1.511949E-011	4.294881E-013	0	0.000000E+000
1	11.32049548	4.294881E-013	1.511949E-011	1	0.000000E+000
1	11.32075070	1.511949E-011	4.294881E-013	0	0.000000E+000
1	11.32145939	4.294881E-013	1.511949E-011	1	0.000000E+000
1	11.32152477	1.511949E-011	4.294881E-013	0	0.000000E+000
1	11.32154748	4.294881E-013	1.511949E-011	1	0.000000E+000
1	11.32163916	1.511949E-011	4.294881E-013	0	0.000000E+000
1	11.32416922	4.294881E-013	1.511949E-011	1	0.000000E+000
1	11.32419274	1.511949E-011	4.294881E-013	0	0.000000E+000
1	11.32447941	4.294881E-013	1.511949E-011	1	0.000000E+000
1	11.32450546	1.511949E-011	4.294881E-013	0	0.000000E+000
1	11.32455437	4.294881E-013	1.511949E-011	1	0.000000E+000
1	11.32463718	1.511949E-011	4.294881E-013	0	0.000000E+000
1	11.32586500	4.294881E-013	1.511949E-011	1	0.000000E+000
1	11.32590800	1.511949E-011	4.294881E-013	0	0.000000E+000
1	11.32604123	4.294881E-013	1.511949E-011	1	0.000000E+000
1	11.32644479	1.511949E-011	4.294881E-013	0	0.000000E+000
1	11.32685410	4.294881E-013	1.511949E-011	1	0.000000E+000
1	11.32694949	1.511949E-011	4.294881E-013	0	0.000000E+000
1	11.32738730	4.294881E-013	1.511949E-011	1	0.000000E+000
1	11.32742271	1.511949E-011	4.294881E-013	0	0.000000E+000
1	11.32951088	4.294881E-013	1.511949E-011	1	0.000000E+000
1	11.32983388	1.511949E-011	4.294881E-013	0	0.000000E+000
1	11.33059879	4.294881E-013	1.511949E-011	1	0.000000E+000
1	11.33072101	1.511949E-011	4.294881E-013	0	0.000000E+000
1	11.33095311	4.294881E-013	1.511949E-011	1	0.000000E+000
1	11.33112065	1.511949E-011	4.294881E-013	0	0.000000E+000
1	11.33119686	4.294881E-013	1.511949E-011	1	0.000000E+000
1	11.33129687	1.511949E-011	4.294881E-013	0	0.000000E+000
1	11.33189639	4.294881E-013	1.511949E-011	1	0.000000E+000
1	11.33205345	1.511949E-011	4.294881E-013	0	0.000000E+000
1	11.33236594	4.294881E-013	1.511949E-011	1	0.000000E+000
1	11.33250260	1.511949E-011	4.294881E-013	0	0.000000E+000
1	11.33336380	4.294881E-013	1.511949E-011	1	0.000000E+000
1	11.33346491	1.511949E-011	4.294881E-013	0	0.000000E+000
1	11.33397413	4.294881E-013	1.511949E-011	1	0.000000E+000
1	11.33444730	1.511949E-011	4.294881E-013	0	0.000000E+000
1	11.33447274	4.294881E-013	1.511949E-011	1	0.000000E+000
1	11.33453220	1.511949E-011	4.294881E-013	0	0.000000E+000
1	11.33603049	4.294881E-013	1.511949E-011	1	0.000000E+000
1	11.33611458	1.511949E-011	4.294881E-013	0	0.000000E+000
1	11.33665482	4.294881E-013	1.511949E-011	1	0.000000E+000
1	11.33681085	1.511949E-011	4.294881E-013	0	0.000000E+000
1	11.33693402	4.294881E-013	1.511949E-011	1	0.000000E+000
1	11.33765239	1.511949E-011	4.294881E-013	0	0.000000E+000
1	11.33861474	4.294881E-013	1.511949E-011	1	0.000000E+000
1	11.33864135	1.511949E-011	4.294881E-013	0	0.000000E+000
1	11.33904852	4.294881E-013	1.511949E-011	1	0.000000E+000
1	11.33912535	1.511949E-011	4.294881E-013	0	0.000000E+000
1	11.33940645	4.294881E-013	1.511949E-011	1	0.000000E+000
1	11.33943834	1.511949E-011	4.294881E-013	0	0.000000E+000
1	11.34064627	4.294881E-013	1.511949E-011	1	0.000000E+000
1	11.34092210	1.511949E-011	4.294881E-013	0	0.000000E+000
1	11.34105613	4.294881E-013	1.511949E-011	1	0.000000E+000
1	11.34120025	1.511949E-011	4.294881E-013	0	0.000000E+000
1	11.34335248	4.294881E-013	1.511949E-011	1	0.000000E+000
1	11.34369977	1.511949E-011	4.294881E-013	0	0.000000E+000
1	11.34398679	4.294881E-013	1.511949E-011	1	0.000000E+000
1	11.34404812	1.511949E-011	4.294881E-013	0	0.000000E+000
1	11.34446372	4.294881E-013	1.511949E-011	1	0.000000E+000
1	11.34455333	1.511949E-011	4.294881E-013	0	0.000000E+000
1	11.34473715	4.294881E-013	1.511949E-011	1	0.000000E+000
1	11.34491312	1.511949E-011	4.294881E-013	0	0.000000E+000
1	11.34505469	4.294881E-013	1.511949E-011	1	0.000000E+000
1	11.34520689	1.511949E-011	4.294881E-013	0	0.000000E+000
1	11.34525385	4.294881E-013	1.511949E-011	1	0.000000E+000
1	11.34528649	1.511949E-011	4.294881E-013	0	0.000000E+000
1	11.34569832	4.294881E-013	1.511949E-011	1	0.000000E+000
1	11.34599457	1.511949E-011	4.294881E-013	0	0.000000E+000
1	11.34609010	4.294881E-013	1.511949E-011	1	0.000000E+000
1	11.34621395	1.511949E-011	4.294881E-013	0	0.000000E+000
1	11.34740062	4.294881E-013	1.511949E-011	1	0.000000E+000
1	11.34743630	1.511949E-011	4.294881E-013	0	0.000000E+000
1	11.34950733	4.294881E-013	1.511949E-011	1	0.000000E+000
1	11.34968849	1.511949E-011	4.294881E-013	0	0.000000E+000
1	11.34985428	4.294881E-013	1.511949E-011	1	0.000000E+000
1	11.34988508	1.511949E-011	4.294881E-013	0	0.000000E+000
1	11.35017664	4.294881E-013	1.511949E-011	1	0.000000E+000
1	11.35033582	1.511949E-011	4.294881E-013	0	0.000000E+000
1	11.35099373	4.294881E-013	1.511949E-011	1	0.000000E+000
1	11.35122500	1.511949E-011	4.294881E-013	0	0.000000E+000
1	11.35131607	4.294881E-013	1.511949E-011	1	0.000000E+000
1	11.35145486	1.511949E-011	4.294881E-013	0	0.000000E+000
1	11.35244591	4.294881E-013	1.511949E-011	1	0.000000E+000
1	11.35247187	1.511949E-011	4.294881E-013	0	0.000000E+000
1	11.35275942	4.294881E-013	1.511949E-011	1	0.000000E+000
1	11.35298584	1.511949E-011	4.294881E-013	0	0.000000E+000
1	11.35304452	4.294881E-013	1.511949E-011	1	0.000000E+000
1	11.35321860	1.511949E-011	4.294881E-013	0	0.000000E+000
1	11.35329099	4.294881E-013	1.511949E-011	1	0.000000E+000
1	11.35337343	1.511949E-011	4.294881E-013	0	0.000000E+000
1	11.35382266	4.294881E-013	1.511949E-011	1	0.000000E+000
1	11.35419823	1.511949E-011	4.294881E-013	0	0.000000E+000
1	11.35520596	4.294881E-013	1.511949E-011	1	0.000000E+000
1	11.35524224	1.511949E-011	4.294881E-013	0	0.000000E+000
1	11.35570426	4.294881E-013	1.511949E-011	1	0.000000E+000
1	11.35576096	1.511949E-011	4.294881E-013	0	0.000000E+000
1	11.35634150	4.294881E-013	1.511949E-011	1	0.000000E+000
1	11.35748642	1.511949E-011	4.294881E-013	0	0.000000E+000
1	11.39567042	4.294881E-013	1.511949E-011	1	0.000000E+000
1	11.39584007	1.511949E-011	4.294881E-013	0	0.000000E+000
1	11.39775574	4.294881E-013	1.511949E-011	1	0.000000E+000
1	11.39779628	1.511949E-011	4.294881E-013	0	0.000000E+000
1	11.39788808	4.294881E-013	1.511949E-011	1	0.000000E+000
1	11.39803039	1.511949E-011	4.294881E-013	0	0.000000E+000
1	11.39808151	4.294881E-013	1.511949E-011	1	0.000000E+000
1	11.39840252	1.511949E-011	4.294881E-013	0	0.000000E+000
1	11.39848214	4.294881E-013	1.511949E-011	1	0.000000E+000
1	11.39849910	1.511949E-011	4.294881E-013	0	0.000000E+000
1	11.39999867	4.294881E-013	1.511949E-011	1	0.000000E+000
1	11.40018568	1.511949E-011	4.294881E-013	0	0.000000E+000
1	11.40067533	4.294881E-013	1.511949E-011	1	0.000000E+000
1	11.40075306	1.511949E-011	4.294881E-013	0	0.000000E+000
1	11.40099243	4.294881E-013	1.511949E-011	1	0.000000E+000
1	11.40130585	1.511949E-011	4.294881E-013	0	0.000000E+000
1	11.40326767	4.294881E-013	1.511949E-011	1	0.000000E+000
1	11.40356199	1.511949E-011	4.294881E-013	0	0.000000E+000
1	11.40471645	4.294881E-013	1.511949E-011	1	0.000000E+000
1	11.40539289	1.511949E-011	4.294881E-013	0	0.000000E+000
1	11.40554713	4.294881E-013	1.511949E-011	1	0.000000E+000
1	11.40575532	1.511949E-011	4.294881E-013	0	0.000000E+000
1	11.40722712	4.294881E-013	1.511949E-011	1	0.000000E+000
1	11.40725625	1.511949E-011	4.294881E-013	0	0.000000E+000
1	11.40811688	4.294881E-013	1.511949E-011	1	0.000000E+000
1	11.40812128	1.511949E-011	4.294881E-013	0	0.000000E+000
1	11.40870774	4.294881E-013	1.511949E-011	1	0.000000E+000
1	11.40920132	1.511949E-011	4.294881E-013	0	0.000000E+000
1	11.41137060	4.294881E-013	1.511949E-011	1	0.000000E+000
1	11.41138573	1.511949E-011	4.294881E-013	0	0.000000E+000
1	11.41353873	4.294881E-013	1.511949E-011	1	0.000000E+000
1	11.41358514	1.511949E-011	4.294881E-013	0	0.000000E+000
1	11.41362968	4.294881E-013	1.511949E-011	1	0.000000E+000
1	11.41392661	1.511949E-011	4.294881E-013	0	0.000000E+000
1	11.41422645	4.294881E-013	1.511949E-011	1	0.000000E+000
1	11.41445605	1.511949E-011	4.294881E-013	0	0.000000E+000
1	11.41576941	4.294881E-013	1.511949E-011	1	0.000000E+000
1	11.41579599	1.511949E-011	4.294881E-013	0	0.000000E+000
1	11.41624408	4.294881E-013	1.511949E-011	1	0.000000E+000
1	11.41668163	1.511949E-011	4.294881E-013	0	0.000000E+000
1	11.41712522	4.294881E-013	1.511949E-011	1	0.000000E+000
1	11.41750377	1.511949E-011	4.294881E-013	0	0.000000E+000
1	11.41907859	4.294881E-013	1.511949E-011	1	0.000000E+000
1	11.41909235	1.511949E-011	4.294881E-013	0	0.000000E+000
1	11.42109087	4.294881E-013	1.511949E-011	1	0.000000E+000
1	11.42121380	1.511949E-011	4.294881E-013	0	0.000000E+000
1	11.42222582	4.294881E-013	1.511949E-011	1	0.000000E+000
1	11.42228737	1.511949E-011	4.294881E-013	0	0.000000E+000
1	11.42250206	4.294881E-013	1.511949E-011	1	0.000000E+000
1	11.42268787	1.511949E-011	4.294881E-013	0	0.000000E+000
1	11.42559785	4.294881E-013	1.511949E-011	1	0.000000E+000
1	11.42571698	1.511949E-011	4.294881E-013	0	0.000000E+000
1	11.42755089	4.294881E-013	1.511949E-011	1	0.000000E+000
1	11.42764637	1.511949E-011	4.294881E-013	0	0.000000E+000
1	11.42906504	4.294881E-013	1.511949E-011	1	0.000000E+000
1	11.42934670	1.511949E-011	4.294881E-013	0	0.000000E+000
1	11.42947714	4.294881E-013	1.511949E-011	1	0.000000E+000
1	11.42948497	1.511949E-011	4.294881E-013	0	0.000000E+000
1	11.43026247	4.294881E-013	1.511949E-011	1	0.000000E+000
1	11.43085714	1.511949E-011	4.294881E-013	0	0.000000E+000
1	11.43094247	4.294881E-013	1.511949E-011	1	0.000000E+000
1	11.43145523	1.511949E-011	4.294881E-013	0	0.000000E+000
1	11.43278293	4.294881E-013	1.511949E-011	1	0.000000E+000
1	11.43289620	1.511949E-011	4.294881E-013	0	0.000000E+000
1	11.43496390	4.294881E-013	1.511949E-011	1	0.000000E+000
1	11.43503755	1.511949E-011	4.294881E-013	0	0.000000E+000
1	11.43509839	4.294881E-013	1.511949E-011	1	0.000000E+000
1	11.43524810	1.511949E-011	4.294881E-013	0	0.000000E+000
1	11.43599446	4.294881E-013	1.511949E-011	1	0.000000E+000
1	11.43608105	1.511949E-011	4.294881E-013	0	0.000000E+000
1	11.43843314	4.294881E-013	1.511949E-011	1	0.000000E+000
1	11.43856907	1.511949E-011	4.294881E-013	0	0.000000E+000
1	11.43866632	4.294881E-013	1.511949E-011	1	0.000000E+000
1	11.43879219	1.511949E-011	4.294881E-013	0	0.000000E+000
1	11.43961419	4.294881E-013	1.511949E-011	1	0.000000E+000
1	11.43987565	1.511949E-011	4.294881E-013	0	0.000000E+000
1	11.44045945	4.294881E-013	1.511949E-011	1	0.000000E+000
1	11.44053674	1.511949E-011	4.294881E-013	0	0.000000E+000
1	11.44150466	4.294881E-013	1.511949E-011	1	0.000000E+000
1	11.44157781	1.511949E-011	4.294881E-013	0	0.000000E+000
1	11.44259534	4.294881E-013	1.511949E-011	1	0.000000E+000
1	11.44284560	1.511949E-011	4.294881E-013	0	0.000000E+000
1	11.44359863	4.294881E-013	1.511949E-011	1	0.000000E+000
1	11.44363867	1.511949E-011	4.294881E-013	0	0.000000E+000
1	11.44546350	4.294881E-013	1.511949E-011	1	0.000000E+000
1	11.44583207	1.511949E-011	4.294881E-013	0	0.000000E+000
1	11.44618349	4.294881E-013	1.511949E-011	1	0.000000E+000
1	11.44678939	1.511949E-011	4.294881E-013	0	0.000000E+000
1	11.44726430	4.294881E-013	1.511949E-011	1	0.000000E+000
1	11.44744747	1.511949E-011	4.294881E-013	0	0.000000E+000
1	11.44755432	4.294881E-013	1.511949E-011	1	0.000000E+000
1	11.44803561	1.511949E-011	4.294881E-013	0	0.000000E+000
1	11.44825064	4.294881E-013	1.511949E-011	1	0.000000E+000
1	11.44849104	1.511949E-011	4.294881E-013	0	0.000000E+000
1	11.44975404	4.294881E-013	1.511949E-011	1	0.000000E+000
1	11.44980649	1.511949E-011	4.294881E-013	0	0.000000E+000
1	11.44982595	4.294881E-013	1.511949E-011	1	0.000000E+000
1	11.45002886	1.511949E-011	4.294881E-013	0	0.000000E+000
1	11.45018259	4.294881E-013	1.511949E-011	1	0.000000E+000
1	11.45071927	1.511949E-011	4.294881E-013	0	0.000000E+000
1	11.45089055	4.294881E-013	1.511949E-011	1	0.000000E+000
1	11.45130496	1.511949E-011	4.294881E-013	0	0.000000E+000
1	11.45148805	4.294881E-013	1.511949E-011	1	0.000000E+000
1	11.45180400	1.511949E-011	4.294881E-013	0	0.000000E+000
1	11.45217637	4.294881E-013	1.511949E-011	1	0.000000E+000
1	11.45223289	1.511949E-011	4.294881E-013	0	0.000000E+000
1	11.45307158	4.294881E-013	1.511949E-011	1	0.000000E+000
1	11.45315566	1.511949E-011	4.294881E-013	0	0.000000E+000
1	11.45358709	4.294881E-013	1.511949E-011	1	0.000000E+000
1	11.45372259	1.511949E-011	4.294881E-013	0	0.000000E+000
1	11.45521881	4.294881E-013	1.511949E-011	1	0.000000E+000
1	11.45528558	1.511949E-011	4.294881E-013	0	0.000000E+000
1	11.45838241	4.294881E-013	1.511949E-011	1	0.000000E+000
1	11.45845451	1.511949E-011	4.294881E-013	0	0.000000E+000
1	11.46100693	4.294881E-013	1.511949E-011	1	0.000000E+000
1	11.46110186	1.511949E-011	4.294881E-013	0	0.000000E+000
1	11.46194110	4.294881E-013	1.511949E-011	1	0.000000E+000
1	11.46251874	1.511949E-011	4.294881E-013	0	0.000000E+000
1	11.46278200	4.294881E-013	1.511949E-011	1	0.000000E+000
1	11.46282015	1.511949E-011	4.294881E-013	0	0.000000E+000
1	11.46342727	4.294881E-013	1.511949E-011	1	0.000000E+000
1	11.46393500	1.511949E-011	4.294881E-013	0	0.000000E+000
1	11.46426322	4.294881E-013	1.511949E-011	1	0.000000E+000
1	11.46439821	1.511949E-011	4.294881E-013	0	0.000000E+000
1	11.46492518	4.294881E-013	1.511949E-011	1	0.000000E+000
1	11.46502805	1.511949E-011	4.294881E-013	0	0.000000E+000
1	11.46649050	4.294881E-013	1.511949E-011	1	0.000000E+000
1	11.46657824	1.511949E-011	4.294881E-013	0	0.000000E+000
1	11.46693042	4.294881E-013	1.511949E-011	1	0.000000E+000
1	11.46764670	1.511949E-011	4.294881E-013	0	0.000000E+000
1	11.46960932	4.294881E-013	1.511949E-011	1	0.000000E+000
1	11.46986569	1.511949E-011	4.294881E-013	0	0.000000E+000
1	11.47176842	4.294881E-013	1.511949E-011	1	0.000000E+000
1	11.47194084	1.511949E-011	4.294881E-013	0	0.000000E+000
1	11.47470645	4.294881E-013	1.511949E-011	1	0.000000E+000
1	11.47492566	1.511949E-011	4.294881E-013	0	0.000000E+000
1	11.47601111	4.294881E-013	1.511949E-011	1	0.000000E+000
1	11.47628701	1.511949E-011	4.294881E-013	0	0.000000E+000
1	11.51721198	4.294881E-013	1.511949E-011	1	0.000000E+000
1	11.51729988	1.511949E-011	4.294881E-013	0	0.000000E+000
1	11.51734080	4.294881E-013	1.511949E-011	1	0.000000E+000
1	11.51737586	1.511949E-011	4.294881E-013	0	0.000000E+000
1	11.51852755	4.294881E-013	1.511949E-011	1	0.000000E+000
1	11.51859907	1.511949E-011	4.294881E-013	0	0.000000E+000
1	11.51944375	4.294881E-013	1.511949E-011	1	0.000000E+000
1	11.51970683	1.511949E-011	4.294881E-013	0	0.000000E+000
1	11.52091736	4.294881E-013	1.511949E-011	1	0.000000E+000
1	11.52093095	1.511949E-011	4.294881E-013	0	0.000000E+000
1	11.52305886	4.294881E-013	1.511949E-011	1	0.000000E+000
1	11.52314266	1.511949E-011	4.294881E-013	0	0.000000E+000
1	11.52322974	4.294881E-013	1.511949E-011	1	0.000000E+000
1	11.52339062	1.511949E-011	4.294881E-013	0	0.000000E+000
1	11.52427577	4.294881E-013	1.511949E-011	1	0.000000E+000
1	11.52435874	1.511949E-011	4.294881E-013	0	0.000000E+000
1	11.52486739	4.294881E-013	1.511949E-011	1	0.000000E+000
1	11.52489022	1.511949E-011	4.294881E-013	0	0.000000E+000
1	11.52577250	4.294881E-013	1.511949E-011	1	0.000000E+000
1	11.52637105	1.511949E-011	4.294881E-013	0	0.000000E+000
1	11.52740764	4.294881E-013	1.511949E-011	1	0.000000E+000
1	11.52753215	1.511949E-011	4.294881E-013	0	0.000000E+000
1	11.52790492	4.294881E-013	1.511949E-011	1	0.000000E+000
1	11.52809738	1.511949E-011	4.294881E-013	0	0.000000E+000
1	11.52834838	4.294881E-013	1.511949E-011	1	0.000000E+000
1	11.52845695	1.511949E-011	4.294881E-013	0	0.000000E+000
1	11.53007868	4.294881E-013	1.511949E-011	1	0.000000E+000
1	11.53037400	1.511949E-011	4.294881E-013	0	0.000000E+000
1	11.53067936	4.294881E-013	1.511949E-011	1	0.000000E+000
1	11.53072003	1.511949E-011	4.294881E-013	0	0.000000E+000
1	11.53194849	4.294881E-013	1.511949E-011	1	0.000000E+000
1	11.53218254	1.511949E-011	4.294881E-013	0	0.000000E+000
1	11.53236582	4.294881E-013	1.511949E-011	1	0.000000E+000
1	11.53241758	1.511949E-011	4.294881E-013	0	0.000000E+000
1	11.53281490	4.294881E-013	1.511949E-011	1	0.000000E+000
1	11.53286581	1.511949E-011	4.294881E-013	0	0.000000E+000
1	11.53333079	4.294881E-013	1.511949E-011	1	0.000000E+000
1	11.53375033	1.511949E-011	4.294881E-013	0	0.000000E+000
1	11.53396294	4.294881E-013	1.511949E-011	1	0.000000E+000
1	11.53400757	1.511949E-011	4.294881E-013	0	0.000000E+000
1	11.53707950	4.294881E-013	1.511949E-011	1	0.000000E+000
1	11.53754034	1.511949E-011	4.294881E-013	0	0.000000E+000
1	11.53794077	4.294881E-013	1.511949E-011	1	0.000000E+000
1	11.53816502	1.511949E-011	4.294881E-013	0	0.000000E+000
1	11.53860667	4.294881E-013	1.511949E-011	1	0.000000E+000
1	11.53879791	1.511949E-011	4.294881E-013	0	0.000000E+000
1	12.14653001	3.770699E-013	1.506707E-011	1	0.000000E+000
1	12.14654373	1.506707E-011	3.770699E-013	0	0.000000E+000
1	12.14673801	3.770699E-013	1.506707E-011	1	0.000000E+000
1	12.14687458	1.506707E-011	3.770699E-013	0	0.000000E+000
1	12.14902158	3.770699E-013	1.506707E-011	1	0.000000E+000
1	12.14916735	1.506707E-011	3.770699E-013	0	0.000000E+000
1	12.14917280	3.770699E-013	1.506707E-011	1	0.000000E+000
1	12.14948044	1.506707E-011	3.770699E-013	0	0.000000E+000
1	12.15426259	3.770699E-013	1.506707E-011	1	0.000000E+000
1	12.15431525	1.506707E-011	3.770699E-013	0	0.000000E+000
1	12.15707849	3.770699E-013	1.506707E-011	1	0.000000E+000
1	12.15711578	1.506707E-011	3.770699E-013	0	0.000000E+000
1	12.15743716	3.770699E-013	1.506707E-011	1	0.000000E+000
1	12.15760301	1.506707E-011	3.770699E-013	0	0.000000E+000
1	12.15818944	3.770699E-013	1.506707E-011	1	0.000000E+000
1	12.15826152	1.506707E-011	3.770699E-013	0	0.000000E+000
1	12.15872762	3.770699E-013	1.506707E-011	1	0.000000E+000
1	12.15911789	1.506707E-011	3.770699E-013	0	0.000000E+000
1	12.16063409	3.770699E-013	1.506707E-011	1	0.000000E+000
1	12.16086564	1.506707E-011	3.770699E-013	0	0.000000E+000
1	12.16102915	3.770699E-013	1.506707E-011	1	0.000000E+000
1	12.16107633	1.506707E-011	3.770699E-013	0	0.000000E+000
1	12.16207918	3.770699E-013	1.506707E-011	1	0.000000E+000
1	12.16226037	1.506707E-011	3.770699E-013	0	0.000000E+000
1	12.16240256	3.770699E-013	1.506707E-011	1	0.000000E+000
1	12.16294377	1.506707E-011	3.770699E-013	0	0.000000E+000
1	12.16541290	3.770699E-013	1.506707E-011	1	0.000000E+000
1	12.16563939	1.506707E-011	3.770699E-013	0	0.000000E+000
1	12.16580680	3.770699E-013	1.506707E-011	1	0.000000E+000
1	12.16581962	1.506707E-011	3.770699E-013	0	0.000000E+000
1	12.16715904	3.770699E-013	1.506707E-011	1	0.000000E+000
1	12.16721216	1.506707E-011	3.770699E-013	0	0.000000E+000
1	12.16746390	3.770699E-013	1.506707E-011	1	0.000000E+000
1	12.16758115	1.506707E-011	3.770699E-013	0	0.000000E+000
1	12.16887644	3.770699E-013	1.506707E-011	1	0.000000E+000
1	12.16936135	1.506707E-011	3.770699E-013	0	0.000000E+000
1	12.16969330	3.770699E-013	1.506707E-011	1	0.000000E+000
1	12.17003950	1.506707E-011	3.770699E-013	0	0.000000E+000
1	12.17027827	3.770699E-013	1.506707E-011	1	0.000000E+000
1	12.17039090	1.506707E-011	3.770699E-013	0	0.000000E+000
1	12.17319141	3.770699E-013	1.506707E-011	1	0.000000E+000
1	12.17346583	1.506707E-011	3.770699E-013	0	0.000000E+000
1	12.17354500	3.770699E-013	1.506707E-011	1	0.000000E+000
1	12.17388585	1.506707E-011	3.770699E-013	0	0.000000E+000
1	12.17415408	3.770699E-013	1.506707E-011	1	0.000000E+000
1	12.17454777	1.506707E-011	3.770699E-013	0	0.000000E+000
1	12.17458586	3.770699E-013	1.506707E-011	1	0.000000E+000
1	12.17478922	1.506707E-011	3.770699E-013	0	0.000000E+000
1	12.17647914	3.770699E-013	1.506707E-011	1	0.000000E+000
1	12.17712386	1.506707E-011	3.770699E-013	0	0.000000E+000
1	12.17848614	3.770699E-013	1.506707E-011	1	0.000000E+000
1	12.17862170	1.506707E-011	3.770699E-013	0	0.000000E+000
1	12.17950985	3.770699E-013	1.506707E-011	1	0.000000E+000
1	12.17958549	1.506707E-011	3.770699E-013	0	0.000000E+000
1	12.17961059	3.770699E-013	1.506707E-011	1	0.000000E+000
1	12.18013675	1.506707E-011	3.770699E-013	0	0.000000E+000
1	12.18049186	3.770699E-013	1.506707E-011	1	0.000000E+000
1	12.18099580	1.506707E-011	3.770699E-013	0	0.000000E+000
1	12.18374603	3.770699E-013	1.506707E-011	1	0.000000E+000
1	12.18378194	1.506707E-011	3.770699E-013	0	0.000000E+000
1	12.18429784	3.770699E-013	1.506707E-011	1	0.000000E+000
1	12.18441272	1.506707E-011	3.770699E-013	0	0.000000E+000
1	12.18489971	3.770699E-013	1.506707E-011	1	0.000000E+000
1	12.18499496	1.506707E-011	3.770699E-013	0	0.000000E+000
1	12.18512501	3.770699E-013	1.506707E-011	1	0.000000E+000
1	12.18514686	1.506707E-011	3.770699E-013	0	0.000000E+000
1	12.19595890	3.770699E-013	1.506707E-011	1	0.000000E+000
1	12.19596692	1.506707E-011	3.770699E-013	0	0.000000E+000
1	12.78249378	4.275040E-013	1.511750E-011	1	0.000000E+000
1	12.78278172	1.511750E-011	4.275040E-013	0	0.000000E+000
1	12.78349427	4.275040E-013	1.511750E-011	1	0.000000E+000
1	12.78373407	1.511750E-011	4.275040E-013	0	0.000000E+000
1	12.78387133	4.275040E-013	1.511750E-011	1	0.000000E+000
1	12.78399065	1.511750E-011	4.275040E-013	0	0.000000E+000
1	12.78572067	4.275040E-013	1.511750E-011	1	0.000000E+000
1	12.78606980	1.511750E-011	4.275040E-013	0	0.000000E+000
1	12.78609840	4.275040E-013	1.511750E-011	1	0.000000E+000
1	12.78642669	1.511750E-011	4.275040E-013	0	0.000000E+000
1	12.78645905	4.275040E-013	1.511750E-011	1	0.000000E+000
1	12.78649214	1.511750E-011	4.275040E-013	0	0.000000E+000
1	12.78856984	4.275040E-013	1.511750E-011	1	0.000000E+000
1	12.78859454	1.511750E-011	4.275040E-013	0	0.000000E+000
1	12.78864425	4.275040E-013	1.511750E-011	1	0.000000E+000
1	12.78881177	1.511750E-011	4.275040E-013	0	0.000000E+000
1	12.79163482	4.275040E-013	1.511750E-011	1	0.000000E+000
1	12.79196326	1.511750E-011	4.275040E-013	0	0.000000E+000
1	12.79215796	4.275040E-013	1.511750E-011	1	0.000000E+000
1	12.79218138	1.511750E-011	4.275040E-013	0	0.000000E+000
1	12.79235929	4.275040E-013	1.511750E-011	1	0.000000E+000
1	12.79254101	1.511750E-011	4.275040E-013	0	0.000000E+000
1	12.79311421	4.275040E-013	1.511750E-011	1	0.000000E+000
1	12.79379354	1.511750E-011	4.275040E-013	0	0.000000E+000
1	12.79388399	4.275040E-013	1.511750E-011	1	0.000000E+000
1	12.79393547	1.511750E-011	4.275040E-013	0	0.000000E+000
1	12.79405158	4.275040E-013	1.511750E-011	1	0.000000E+000
1	12.79424139	1.511750E-011	4.275040E-013	0	0.000000E+000
1	12.79439912	4.275040E-013	1.511750E-011	1	0.000000E+000
1	12.79492767	1.511750E-011	4.275040E-013	0	0.000000E+000
1	12.79534259	4.275040E-013	1.511750E-011	1	0.000000E+000
1	12.79546934	1.511750E-011	4.275040E-013	0	0.000000E+000
1	12.79654026	4.275040E-013	1.511750E-011	1	0.000000E+000
1	12.79659006	1.511750E-011	4.275040E-013	0	0.000000E+000
1	12.79768673	4.275040E-013	1.511750E-011	1	0.000000E+000
1	12.79788505	1.511750E-011	4.275040E-013	0	0.000000E+000
1	12.79841610	4.275040E-013	1.511750E-011	1	0.000000E+000
1	12.79844757	1.511750E-011	4.275040E-013	0	0.000000E+000
1	12.79903203	4.275040E-013	1.511750E-011	1	0.000000E+000
1	12.79947579	1.511750E-011	4.275040E-013	0	0.000000E+000
1	12.79973510	4.275040E-013	1.511750E-011	1	0.000000E+000
1	12.79974210	1.511750E-011	4.275040E-013	0	0.000000E+000
1	12.80027729	4.275040E-013	1.511750E-011	1	0.000000E+000
1	12.80033189	1.511750E-011	4.275040E-013	0	0.000000E+000
1	12.80399580	4.275040E-013	1.511750E-011	1	0.000000E+000
1	12.80411751	1.511750E-011	4.275040E-013	0	0.000000E+000
1	12.80614352	4.275040E-013	1.511750E-011	1	0.000000E+000
1	12.80675004	1.511750E-011	4.275040E-013	0	0.000000E+000
1	12.80748771	4.275040E-013	1.511750E-011	1	0.000000E+000
1	12.80761907	1.511750E-011	4.275040E-013	0	0.000000E+000
1	12.80774565	4.275040E-013	1.511750E-011	1	0.000000E+000
1	12.80789540	1.511750E-011	4.275040E-013	0	0.000000E+000
1	12.80797681	4.275040E-013	1.511750E-011	1	0.000000E+000
1	12.80819913	1.511750E-011	4.275040E-013	0	0.000000E+000
1	12.80836638	4.275040E-013	1.511750E-011	1	0.000000E+000
1	12.80871897	1.511750E-011	4.275040E-013	0	0.000000E+000
1	12.80940315	4.275040E-013	1.511750E-011	1	0.000000E+000
1	12.80969466	1.511750E-011	4.275040E-013	0	0.000000E+000
1	12.81008696	4.275040E-013	1.511750E-011	1	0.000000E+000
1	12.81039491	1.511750E-011	4.275040E-013	0	0.000000E+000
1	12.81049882	4.275040E-013	1.511750E-011	1	0.000000E+000
1	12.81053461	1.511750E-011	4.275040E-013	0	0.000000E+000
1	12.81133293	4.275040E-013	1.511750E-011	1	0.000000E+000
1	12.81166141	1.511750E-011	4.275040E-013	0	0.000000E+000
1	12.81199984	4.275040E-013	1.511750E-011	1	0.000000E+000
1	12.81200333	1.511750E-011	4.275040E-013	0	0.000000E+000
1	12.81395645	4.275040E-013	1.511750E-011	1	0.000000E+000
1	12.81401863	1.511750E-011	4.275040E-013	0	0.000000E+000
1	12.81411487	4.275040E-013	1.511750E-011	1	0.000000E+000
1	12.81462400	1.511750E-011	4.275040E-013	0	0.000000E+000
1	12.81466644	4.275040E-013	1.511750E-011	1	0.000000E+000
1	12.81497428	1.511750E-011	4.275040E-013	0	0.000000E+000
1	12.81557135	4.275040E-013	1.511750E-011	1	0.000000E+000
1	12.81572610	1.511750E-011	4.275040E-013	0	0.000000E+000
1	12.81824178	4.275040E-013	1.511750E-011	1	0.000000E+000
1	12.81827918	1.511750E-011	4.275040E-013	0	0.000000E+000
1	12.81854202	4.275040E-013	1.511750E-011	1	0.000000E+000
1	12.81898787	1.511750E-011	4.275040E-013	0	0.000000E+000
1	12.81945220	4.275040E-013	1.511750E-011	1	0.000000E+000
1	12.82015680	1.511750E-011	4.275040E-013	0	0.000000E+000
1	12.82018134	4.275040E-013	1.511750E-011	1	0.000000E+000
1	12.82043628	1.511750E-011	4.275040E-013	0	0.000000E+000
1	12.82067884	4.275040E-013	1.511750E-011	1	0.000000E+000
1	12.82079015	1.511750E-011	4.275040E-013	0	0.000000E+000
1	12.82090334	4.275040E-013	1.511750E-011	1	0.000000E+000
1	12.82102567	1.511750E-011	4.275040E-013	0	0.000000E+000
1	12.82218805	4.275040E-013	1.511750E-011	1	0.000000E+000
1	12.82225350	1.511750E-011	4.275040E-013	0	0.000000E+000
1	12.82227701	4.275040E-013	1.511750E-011	1	0.000000E+000
1	12.82243861	1.511750E-011	4.275040E-013	0	0.000000E+000
1	12.82290455	4.275040E-013	1.511750E-011	1	0.000000E+000
1	12.82305950	1.511750E-011	4.275040E-013	0	0.000000E+000
1	12.82323417	4.275040E-013	1.511750E-011	1	0.000000E+000
1	12.82337934	1.511750E-011	4.275040E-013	0	0.000000E+000
1	12.82349344	4.275040E-013	1.511750E-011	1	0.000000E+000
1	12.82368104	1.511750E-011	4.275040E-013	0	0.000000E+000
1	12.82428010	4.275040E-013	1.511750E-011	1	0.000000E+000
1	12.82439157	1.511750E-011	4.275040E-013	0	0.000000E+000
1	12.82465466	4.275040E-013	1.511750E-011	1	0.000000E+000
1	12.82466354	1.511750E-011	4.275040E-013	0	0.000000E+000
1	12.82475703	4.275040E-013	1.511750E-011	1	0.000000E+000
1	12.82499494	1.511750E-011	4.275040E-013	0	0.000000E+000
1	12.82599846	4.275040E-013	1.511750E-011	1	0.000000E+000
1	12.82618984	1.511750E-011	4.275040E-013	0	0.000000E+000
1	12.82623446	4.275040E-013	1.511750E-011	1	0.000000E+000
1	12.82638702	1.511750E-011	4.275040E-013	0	0.000000E+000
1	12.82766284	4.275040E-013	1.511750E-011	1	0.000000E+000
1	12.82773433	1.511750E-011	4.275040E-013	0	0.000000E+000
1	12.82790149	4.275040E-013	1.511750E-011	1	0.000000E+000
1	12.82831573	1.511750E-011	4.275040E-013	0	0.000000E+000
1	12.82893780	4.275040E-013	1.511750E-011	1	0.000000E+000
1	12.82902464	1.511750E-011	4.275040E-013	0	0.000000E+000
1	12.82909908	4.275040E-013	1.511750E-011	1	0.000000E+000
1	12.82924784	1.511750E-011	4.275040E-013	0	0.000000E+000
1	12.82929031	4.275040E-013	1.511750E-011	1	0.000000E+000
1	12.82961013	1.511750E-011	4.275040E-013	0	0.000000E+000
1	12.82975960	4.275040E-013	1.511750E-011	1	0.000000E+000
1	12.83007871	1.511750E-011	4.275040E-013	0	0.000000E+000
1	12.83015087	4.275040E-013	1.511750E-011	1	0.000000E+000
1	12.83045955	1.511750E-011	4.275040E-013	0	0.000000E+000
1	22.02041979	1.873974E-013	1.487740E-011	1	0.000000E+000
1	22.02076251	1.487740E-011	1.873974E-013	0	0.000000E+000
1	22.02079754	1.873974E-013	1.487740E-011	1	0.000000E+000
1	22.02082791	1.487740E-011	1.873974E-013	0	0.000000E+000
1	22.02171829	1.873974E-013	1.487740E-011	1	0.000000E+000
1	22.02176667	1.487740E-011	1.873974E-013	0	0.000000E+000
1	22.02208090	1.873974E-013	1.487740E-011	1	0.000000E+000
1	22.02213999	1.487740E-011	1.873974E-013	0	0.000000E+000
1	22.02220715	1.873974E-013	1.487740E-011	1	0.000000E+000
1	22.02228808	1.487740E-011	1.873974E-013	0	0.000000E+000
1	22.02246168	1.873974E-013	1.487740E-011	1	0.000000E+000
1	22.02288964	1.487740E-011	1.873974E-013	0	0.000000E+000
1	22.02334335	1.873974E-013	1.487740E-011	1	0.000000E+000
1	22.02352850	1.487740E-011	1.873974E-013	0	0.000000E+000
1	22.02365609	1.873974E-013	1.487740E-011	1	0.000000E+000
1	22.02398067	1.487740E-011	1.873974E-013	0	0.000000E+000
1	22.02538994	1.873974E-013	1.487740E-011	1	0.000000E+000
1	22.02540147	1.487740E-011	1.873974E-013	0	0.000000E+000
1	22.02576375	1.873974E-013	1.487740E-011	1	0.000000E+000
1	22.02623911	1.487740E-011	1.873974E-013	0	0.000000E+000
1	22.02938108	1.873974E-013	1.487740E-011	1	0.000000E+000
1	22.02986314	1.487740E-011	1.873974E-013	0	0.000000E+000
1	22.03477593	1.873974E-013	1.487740E-011	1	0.000000E+000
1	22.03497915	1.487740E-011	1.873974E-013	0	0.000000E+000
1	22.03577908	1.873974E-013	1.487740E-011	1	0.000000E+000
1	22.03582098	1.487740E-011	1.873974E-013	0	0.000000E+000
1	22.03584034	1.873974E-013	1.487740E-011	1	0.000000E+000
1	22.03588762	1.487740E-011	1.873974E-013	0	0.000000E+000
1	22.03643448	1.873974E-013	1.487740E-011	1	0.000000E+000
1	22.03679988	1.487740E-011	1.873974E-013	0	0.000000E+000
1	22.03702007	1.873974E-013	1.487740E-011	1	0.000000E+000
1	22.03715172	1.487740E-011	1.873974E-013	0	0.000000E+000
1	22.03903080	1.873974E-013	1.487740E-011	1	0.000000E+000
1	22.03903871	1.487740E-011	1.873974E-013	0	0.000000E+000
1	22.03930141	1.873974E-013	1.487740E-011	1	0.000000E+000
1	22.03933154	1.487740E-011	1.873974E-013	0	0.000000E+000
1	22.03938835	1.873974E-013	1.487740E-011	1	0.000000E+000
1	22.03940508	1.487740E-011	1.873974E-013	0	0.000000E+000
1	22.03979442	1.873974E-013	1.487740E-011	1	0.000000E+000
1	22.03992264	1.487740E-011	1.873974E-013	0	0.000000E+000
1	22.04080607	1.873974E-013	1.487740E-011	1	0.000000E+000
1	22.04084212	1.487740E-011	1.873974E-013	0	0.000000E+000
1	22.04114982	1.873974E-013	1.487740E-011	1	0.000000E+000
1	22.04133119	1.487740E-011	1.873974E-013	0	0.000000E+000
1	22.04226245	1.873974E-013	1.487740E-011	1	0.000000E+000
1	22.04238866	1.487740E-011	1.873974E-013	0	0.000000E+000
1	22.04271434	1.873974E-013	1.487740E-011	1	0.000000E+000
1	22.04292549	1.487740E-011	1.873974E-013	0	0.000000E+000
1	22.04322369	1.873974E-013	1.487740E-011	1	0.000000E+000
1	22.04334003	1.487740E-011	1.873974E-013	0	0.000000E+000
1	22.04486181	1.873974E-013	1.487740E-011	1	0.000000E+000
1	22.04502094	1.487740E-011	1.873974E-013	0	0.000000E+000
1	22.04573413	1.873974E-013	1.487740E-011	1	0.000000E+000
1	22.04577150	1.487740E-011	1.873974E-013	0	0.000000E+000
1	22.04642465	1.873974E-013	1.487740E-011	1	0.000000E+000
1	22.04658918	1.487740E-011	1.873974E-013	0	0.000000E+000
1	22.04773528	1.873974E-013	1.487740E-011	1	0.000000E+000
1	22.04776328	1.487740E-011	1.873974E-013	0	0.000000E+000
1	22.04785292	1.873974E-013	1.487740E-011	1	0.000000E+000
1	22.04794301	1.487740E-011	1.873974E-013	0	0.000000E+000
1	22.04883070	1.873974E-013	1.487740E-011	1	0.000000E+000
1	22.04895032	1.487740E-011	1.873974E-013	0	0.000000E+000
1	22.04914610	1.873974E-013	1.487740E-011	1	0.000000E+000
1	22.04916019	1.487740E-011	1.873974E-013	0	0.000000E+000
1	22.04944418	1.873974E-013	1.487740E-011	1	0.000000E+000
1	22.04956271	1.487740E-011	1.873974E-013	0	0.000000E+000
1	22.05096740	1.873974E-013	1.487740E-011	1	0.000000E+000
1	22.05101788	1.487740E-011	1.873974E-013	0	0.000000E+000
1	22.05257931	1.873974E-013	1.487740E-011	1	0.000000E+000
1	22.05306087	1.487740E-011	1.873974E-013	0	0.000000E+000
1	22.05693304	1.873974E-013	1.487740E-011	1	0.000000E+000
1	22.05703690	1.487740E-011	1.873974E-013	0	0.000000E+000
1	22.05730031	1.873974E-013	1.487740E-011	1	0.000000E+000
1	22.05760454	1.487740E-011	1.873974E-013	0	0.000000E+000
1	22.05884144	1.873974E-013	1.487740E-011	1	0.000000E+000
1	22.05928121	1.487740E-011	1.873974E-013	0	0.000000E+000
1	22.05997005	1.873974E-013	1.487740E-011	1	0.000000E+000
1	22.06014615	1.487740E-011	1.873974E-013	0	0.000000E+000
1	22.06139636	1.873974E-013	1.487740E-011	1	0.000000E+000
1	22.06143838	1.487740E-011	1.873974E-013	0	0.000000E+000
1	22.06407131	1.873974E-013	1.487740E-011	1	0.000000E+000
1	22.06410709	1.487740E-011	1.873974E-013	0	0.000000E+000
1	22.89730345	2.431990E-013	1.493320E-011	1	0.000000E+000
1	22.89747406	1.493320E-011	2.431990E-013	0	0.000000E+000
1	22.89820430	2.431990E-013	1.493320E-011	1	0.000000E+000
1	22.89853539	1.493320E-011	2.431990E-013	0	0.000000E+000
1	22.89878266	2.431990E-013	1.493320E-011	1	0.000000E+000
1	22.89910302	1.493320E-011	2.431990E-013	0	0.000000E+000
1	22.90032365	2.431990E-013	1.493320E-011	1	0.000000E+000
1	22.90038826	1.493320E-011	2.431990E-013	0	0.000000E+000
1	22.90051250	2.431990E-013	1.493320E-011	1	0.000000E+000
1	22.90052905	1.493320E-011	2.431990E-013	0	0.000000E+000
1	22.90061897	2.431990E-013	1.493320E-011	1	0.000000E+000
1	22.90067470	1.493320E-011	2.431990E-013	0	0.000000E+000
1	22.90245476	2.431990E-013	1.493320E-011	1	0.000000E+000
1	22.90252937	1.493320E-011	2.431990E-013	0	0.000000E+000
1	22.90339966	2.431990E-013	1.493320E-011	1	0.000000E+000
1	22.90421747	1.493320E-011	2.431990E-013	0	0.000000E+000
1	22.90627116	2.431990E-013	1.493320E-011	1	0.000000E+000
1	22.90639157	1.493320E-011	2.431990E-013	0	0.000000E+000
1	22.90680090	2.431990E-013	1.493320E-011	1	0.000000E+000
1	22.90704609	1.493320E-011	2.431990E-013	0	0.000000E+000
1	22.90938937	2.431990E-013	1.493320E-011	1	0.000000E+000
1	22.90944483	1.493320E-011	2.431990E-013	0	0.000000E+000
1	22.91104830	2.431990E-013	1.493320E-011	1	0.000000E+000
1	22.91115356	1.493320E-011	2.431990E-013	0	0.000000E+000
1	22.91147202	2.431990E-013	1.493320E-011	1	0.000000E+000
1	22.91155215	1.493320E-011	2.431990E-013	0	0.000000E+000
1	22.91190129	2.431990E-013	1.493320E-011	1	0.000000E+000
1	22.91192604	1.493320E-011	2.431990E-013	0	0.000000E+000
1	22.91395111	2.431990E-013	1.493320E-011	1	0.000000E+000
1	22.91403521	1.493320E-011	2.431990E-013	0	0.000000E+000
1	22.91476149	2.431990E-013	1.493320E-011	1	0.000000E+000
1	22.91489316	1.493320E-011	2.431990E-013	0	0.000000E+000
1	22.91702927	2.431990E-013	1.493320E-011	1	0.000000E+000
1	22.91712423	1.493320E-011	2.431990E-013	0	0.000000E+000
1	22.92535814	2.431990E-013	1.493320E-011	1	0.000000E+000
1	22.92539741	1.493320E-011	2.431990E-013	0	0.000000E+000
1	22.92741813	2.431990E-013	1.493320E-011	1	0.000000E+000
1	22.92762815	1.493320E-011	2.431990E-013	0	0.000000E+000
1	22.92897696	2.431990E-013	1.493320E-011	1	0.000000E+000
1	22.92907916	1.493320E-011	2.431990E-013	0	0.000000E+000
1	22.92978376	2.431990E-013	1.493320E-011	1	0.000000E+000
1	22.93000445	1.493320E-011	2.431990E-013	0	0.000000E+000
1	22.93091399	2.431990E-013	1.493320E-011	1	0.000000E+000
1	22.93105477	1.493320E-011	2.431990E-013	0	0.000000E+000
1	22.93154367	2.431990E-013	1.493320E-011	1	0.000000E+000
1	22.93178212	1.493320E-011	2.431990E-013	0	0.000000E+000
1	22.93340156	2.431990E-013	1.493320E-011	1	0.000000E+000
1	22.93355074	1.493320E-011	2.431990E-013	0	0.000000E+000
1	22.93388805	2.431990E-013	1.493320E-011	1	0.000000E+000
1	22.93393719	1.493320E-011	2.431990E-013	0	0.000000E+000
1	22.93986473	2.431990E-013	1.493320E-011	1	0.000000E+000
1	22.93996321	1.493320E-011	2.431990E-013	0	0.000000E+000
1	22.94151754	2.431990E-013	1.493320E-011	1	0.000000E+000
1	22.94185547	1.493320E-011	2.431990E-013	0	0.000000E+000
1	22.94242757	2.431990E-013	1.493320E-011	1	0.000000E+000
1	22.94255106	1.493320E-011	2.431990E-013	0	0.000000E+000
1	22.94294020	2.431990E-013	1.493320E-011	1	0.000000E+000
1	22.94325115	1.493320E-011	2.431990E-013	0	0.000000E+000
1	22.94345373	2.431990E-013	1.493320E-011	1	0.000000E+000
1	22.94357222	1.493320E-011	2.431990E-013	0	0.000000E+000
1	22.94420137	2.431990E-013	1.493320E-011	1	0.000000E+000
1	22.94446470	1.493320E-011	2.431990E-013	0	0.000000E+000
1	22.94497414	2.431990E-013	1.493320E-011	1	0.000000E+000
1	22.94500267	1.493320E-011	2.431990E-013	0	0.000000E+000
1	22.94565124	2.431990E-013	1.493320E-011	1	0.000000E+000
1	22.94601011	1.493320E-011	2.431990E-013	0	0.000000E+000
1	22.94636844	2.431990E-013	1.493320E-011	1	0.000000E+000
1	22.94663399	1.493320E-011	2.431990E-013	0	0.000000E+000
1	22.94676816	2.431990E-013	1.493320E-011	1	0.000000E+000
1	22.94707404	1.493320E-011	2.431990E-013	0	0.000000E+000
1	22.94713560	2.431990E-013	1.493320E-011	1	0.000000E+000
1	22.94719734	1.493320E-011	2.431990E-013	0	0.000000E+000
1	22.94785243	2.431990E-013	1.493320E-011	1	0.000000E+000
1	22.94790777	1.493320E-011	2.431990E-013	0	0.000000E+000
1	22.94879337	2.431990E-013	1.493320E-011	1	0.000000E+000
1	22.94897545	1.493320E-011	2.431990E-013	0	0.000000E+000
1	22.94915461	2.431990E-013	1.493320E-011	1	0.000000E+000
1	22.94919840	1.493320E-011	2.431990E-013	0	0.000000E+000
1	22.95013514	2.431990E-013	1.493320E-011	1	0.000000E+000
1	22.95021061	1.493320E-011	2.431990E-013	0	0.000000E+000
1	22.95031270	2.431990E-013	1.493320E-011	1	0.000000E+000
1	22.95069864	1.493320E-011	2.431990E-013	0	0.000000E+000
1	22.96039228	2.431990E-013	1.493320E-011	1	0.000000E+000
1	22.96046430	1.493320E-011	2.431990E-013	0	0.000000E+000
1	22.96062181	2.431990E-013	1.493320E-011	1	0.000000E+000
1	22.96063799	1.493320E-011	2.431990E-013	0	0.000000E+000
1	22.96076731	2.431990E-013	1.493320E-011	1	0.000000E+000
1	22.96123403	1.493320E-011	2.431990E-013	0	0.000000E+000
1	22.96325958	2.431990E-013	1.493320E-011	1	0.000000E+000
1	22.96342047	1.493320E-011	2.431990E-013	0	0.000000E+000
1	22.96347827	2.431990E-013	1.493320E-011	1	0.000000E+000
1	22.96358075	1.493320E-011	2.431990E-013	0	0.000000E+000
1	22.96380300	2.431990E-013	1.493320E-011	1	0.000000E+000
1	22.96387399	1.493320E-011	2.431990E-013	0	0.000000E+000
1	22.96445382	2.431990E-013	1.493320E-011	1	0.000000E+000
1	22.96473507	1.493320E-011	2.431990E-013	0	0.000000E+000
1	22.96626686	2.431990E-013	1.493320E-011	1	0.000000E+000
1	22.96635385	1.493320E-011	2.431990E-013	0	0.000000E+000
1	22.96688327	2.431990E-013	1.493320E-011	1	0.000000E+000
1	22.96717819	1.493320E-011	2.431990E-013	0	0.000000E+000
1	22.96757047	2.431990E-013	1.493320E-011	1	0.000000E+000
1	22.96759022	1.493320E-011	2.431990E-013	0	0.000000E+000
1	22.96764785	2.431990E-013	1.493320E-011	1	0.000000E+000
1	22.96768564	1.493320E-011	2.431990E-013	0	0.000000E+000
1	22.96804139	2.431990E-013	1.493320E-011	1	0.000000E+000
1	22.96905716	1.493320E-011	2.431990E-013	0	0.000000E+000
1	22.97125534	2.431990E-013	1.493320E-011	1	0.000000E+000
1	22.97127965	1.493320E-011	2.431990E-013	0	0.000000E+000
1	22.97234139	2.431990E-013	1.493320E-011	1	0.000000E+000
1	22.97285297	1.493320E-011	2.431990E-013	0	0.000000E+000
1	22.97368700	2.431990E-013	1.493320E-011	1	0.000000E+000
1	22.97382268	1.493320E-011	2.431990E-013	0	0.000000E+000
1	22.97435503	2.431990E-013	1.493320E-011	1	0.000000E+000
1	22.97473034	1.493320E-011	2.431990E-013	0	0.000000E+000
1	22.97773857	2.431990E-013	1.493320E-011	1	0.000000E+000
1	22.97778264	1.493320E-011	2.431990E-013	0	0.000000E+000
1	22.97811049	2.431990E-013	1.493320E-011	1	0.000000E+000
1	22.97818601	1.493320E-011	2.431990E-013	0	0.000000E+000
1	22.97824296	2.431990E-013	1.493320E-011	1	0.000000E+000
1	22.97832388	1.493320E-011	2.431990E-013	0	0.000000E+000
1	22.97940588	2.431990E-013	1.493320E-011	1	0.000000E+000
1	22.97965108	1.493320E-011	2.431990E-013	0	0.000000E+000
1	22.97976496	2.431990E-013	1.493320E-011	1	0.000000E+000
1	22.97987523	1.493320E-011	2.431990E-013	0	0.000000E+000
1	22.98005034	2.431990E-013	1.493320E-011	1	0.000000E+000
1	22.98009296	1.493320E-011	2.431990E-013	0	0.000000E+000
1	22.98130935	2.431990E-013	1.493320E-011	1	0.000000E+000
1	22.98137875	1.493320E-011	2.431990E-013	0	0.000000E+000
1	22.98270347	2.431990E-013	1.493320E-011	1	0.000000E+000
1	22.98272017	1.493320E-011	2.431990E-013	0	0.000000E+000
1	24.18669170	2.064663E-013	1.489647E-011	1	0.000000E+000
1	24.18703816	1.489647E-011	2.064663E-013	0	0.000000E+000
1	24.18705081	2.064663E-013	1.489647E-011	1	0.000000E+000
1	24.18730392	1.489647E-011	2.064663E-013	0	0.000000E+000
1	24.18758360	2.064663E-013	1.489647E-011	1	0.000000E+000
1	24.18759865	1.489647E-011	2.064663E-013	0	0.000000E+000
1	24.18867250	2.064663E-013	1.489647E-011	1	0.000000E+000
1	24.18903307	1.489647E-011	2.064663E-013	0	0.000000E+000
1	24.18992778	2.064663E-013	1.489647E-011	1	0.000000E+000
1	24.18997421	1.489647E-011	2.064663E-013	0	0.000000E+000
1	24.19018060	2.064663E-013	1.489647E-011	1	0.000000E+000
1	24.19024639	1.489647E-011	2.064663E-013	0	0.000000E+000
1	24.19113481	2.064663E-013	1.489647E-011	1	0.000000E+000
1	24.19208664	1.489647E-011	2.064663E-013	0	0.000000E+000
1	24.19233133	2.064663E-013	1.489647E-011	1	0.000000E+000
1	24.19252926	1.489647E-011	2.064663E-013	0	0.000000E+000
1	24.19370531	2.064663E-013	1.489647E-011	1	0.000000E+000
1	24.19377369	1.489647E-011	2.064663E-013	0	0.000000E+000
1	24.19422126	2.064663E-013	1.489647E-011	1	0.000000E+000
1	24.19429163	1.489647E-011	2.064663E-013	0	0.000000E+000
1	24.19534462	2.064663E-013	1.489647E-011	1	0.000000E+000
1	24.19555179	1.489647E-011	2.064663E-013	0	0.000000E+000
1	24.19605286	2.064663E-013	1.489647E-011	1	0.000000E+000
1	24.19606452	1.489647E-011	2.064663E-013	0	0.000000E+000
1	24.19677541	2.064663E-013	1.489647E-011	1	0.000000E+000
1	24.19705786	1.489647E-011	2.064663E-013	0	0.000000E+000
1	24.19782478	2.064663E-013	1.489647E-011	1	0.000000E+000
1	24.19831563	1.489647E-011	2.064663E-013	0	0.000000E+000
1	24.20021922	2.064663E-013	1.489647E-011	1	0.000000E+000
1	24.20046246	1.489647E-011	2.064663E-013	0	0.000000E+000
1	24.20128390	2.064663E-013	1.489647E-011	1	0.000000E+000
1	24.20133538	1.489647E-011	2.064663E-013	0	0.000000E+000
1	24.20247223	2.064663E-013	1.489647E-011	1	0.000000E+000
1	24.20253902	1.489647E-011	2.064663E-013	0	0.000000E+000
1	24.20276842	2.064663E-013	1.489647E-011	1	0.000000E+000
1	24.20286199	1.489647E-011	2.064663E-013	0	0.000000E+000
1	24.20288561	2.064663E-013	1.489647E-011	1	0.000000E+000
1	24.20311688	1.489647E-011	2.064663E-013	0	0.000000E+000
1	24.20344550	2.064663E-013	1.489647E-011	1	0.000000E+000
1	24.20360834	1.489647E-011	2.064663E-013	0	0.000000E+000
1	24.20947965	2.064663E-013	1.489647E-011	1	0.000000E+000
1	24.20958290	1.489647E-011	2.064663E-013	0	0.000000E+000
1	24.21030827	2.064663E-013	1.489647E-011	1	0.000000E+000
1	24.21065186	1.489647E-011	2.064663E-013	0	0.000000E+000
1	24.21137404	2.064663E-013	1.489647E-011	1	0.000000E+000
1	24.21139410	1.489647E-011	2.064663E-013	0	0.000000E+000
1	24.21146921	2.064663E-013	1.489647E-011	1	0.000000E+000
1	24.21157311	1.489647E-011	2.064663E-013	0	0.000000E+000
1	24.61951440	3.264096E-013	1.501641E-011	1	0.000000E+000
1	24.61981506	1.501641E-011	3.264096E-013	0	0.000000E+000
1	24.62085707	3.264096E-013	1.501641E-011	1	0.000000E+000
1	24.62097548	1.501641E-011	3.264096E-013	0	0.000000E+000
1	24.62284335	3.264096E-013	1.501641E-011	1	0.000000E+000
1	24.62293631	1.501641E-011	3.264096E-013	0	0.000000E+000
1	24.62354541	3.264096E-013	1.501641E-011	1	0.000000E+000
1	24.62361158	1.501641E-011	3.264096E-013	0	0.000000E+000
1	24.62425995	3.264096E-013	1.501641E-011	1	0.000000E+000
1	24.62438361	1.501641E-011	3.264096E-013	0	0.000000E+000
1	24.62488629	3.264096E-013	1.501641E-011	1	0.000000E+000
1	24.62540161	1.501641E-011	3.264096E-013	0	0.000000E+000
1	24.62705190	3.264096E-013	1.501641E-011	1	0.000000E+000
1	24.62715420	1.501641E-011	3.264096E-013	0	0.000000E+000
1	24.62793684	3.264096E-013	1.501641E-011	1	0.000000E+000
1	24.62859295	1.501641E-011	3.264096E-013	0	0.000000E+000
1	24.62902843	3.264096E-013	1.501641E-011	1	0.000000E+000
1	24.62917416	1.501641E-011	3.264096E-013	0	0.000000E+000
1	24.63111621	3.264096E-013	1.501641E-011	1	0.000000E+000
1	24.63116807	1.501641E-011	3.264096E-013	0	0.000000E+000
1	24.63139665	3.264096E-013	1.501641E-011	1	0.000000E+000
1	24.63150738	1.501641E-011	3.264096E-013	0	0.000000E+000
1	24.63196619	3.264096E-013	1.501641E-011	1	0.000000E+000
1	24.63219073	1.501641E-011	3.264096E-013	0	0.000000E+000
1	24.63222068	3.264096E-013	1.501641E-011	1	0.000000E+000
1	24.63235716	1.501641E-011	3.264096E-013	0	0.000000E+000
1	24.63483910	3.264096E-013	1.501641E-011	1	0.000000E+000
1	24.63512581	1.501641E-011	3.264096E-013	0	0.000000E+000
1	24.63688303	3.264096E-013	1.501641E-011	1	0.000000E+000
1	24.63693261	1.501641E-011	3.264096E-013	0	0.000000E+000
1	24.63786670	3.264096E-013	1.501641E-011	1	0.000000E+000
1	24.63818060	1.501641E-011	3.264096E-013	0	0.000000E+000
1	24.63824704	3.264096E-013	1.501641E-011	1	0.000000E+000
1	24.63831187	1.501641E-011	3.264096E-013	0	0.000000E+000
1	24.63921278	3.264096E-013	1.501641E-011	1	0.000000E+000
1	24.63927007	1.501641E-011	3.264096E-013	0	0.000000E+000
1	24.64077870	3.264096E-013	1.501641E-011	1	0.000000E+000
1	24.64106643	1.501641E-011	3.264096E-013	0	0.000000E+000
1	24.64296636	3.264096E-013	1.501641E-011	1	0.000000E+000
1	24.64322545	1.501641E-011	3.264096E-013	0	0.000000E+000
1	24.64391588	3.264096E-013	1.501641E-011	1	0.000000E+000
1	24.64407008	1.501641E-011	3.264096E-013	0	0.000000E+000
1	24.64508553	3.264096E-013	1.501641E-011	1	0.000000E+000
1	24.64514049	1.501641E-011	3.264096E-013	0	0.000000E+000
1	24.64761529	3.264096E-013	1.501641E-011	1	0.000000E+000
1	24.64771371	1.501641E-011	3.264096E-013	0	0.000000E+000
1	24.64808893	3.264096E-013	1.501641E-011	1	0.000000E+000
1	24.64823114	1.501641E-011	3.264096E-013	0	0.000000E+000
1	24.64835233	3.264096E-013	1.501641E-011	1	0.000000E+000
1	24.64847060	1.501641E-011	3.264096E-013	0	0.000000E+000
1	24.64901896	3.264096E-013	1.501641E-011	1	0.000000E+000
1	24.64914997	1.501641E-011	3.264096E-013	0	0.000000E+000
1	24.64984481	3.264096E-013	1.501641E-011	1	0.000000E+000
1	24.64994463	1.501641E-011	3.264096E-013	0	0.000000E+000
1	24.65019534	3.264096E-013	1.501641E-011	1	0.000000E+000
1	24.65074996	1.501641E-011	3.264096E-013	0	0.000000E+000
1	24.65189285	3.264096E-013	1.501641E-011	1	0.000000E+000
1	24.65200042	1.501641E-011	3.264096E-013	0	0.000000E+000
1	24.65266287	3.264096E-013	1.501641E-011	1	0.000000E+000
1	24.65270992	1.501641E-011	3.264096E-013	0	0.000000E+000
1	24.65353825	3.264096E-013	1.501641E-011	1	0.000000E+000
1	24.65366558	1.501641E-011	3.264096E-013	0	0.000000E+000
1	24.65420978	3.264096E-013	1.501641E-011	1	0.000000E+000
1	24.65434142	1.501641E-011	3.264096E-013	0	0.000000E+000
1	24.65447380	3.264096E-013	1.501641E-011	1	0.000000E+000
1	24.65457134	1.501641E-011	3.264096E-013	0	0.000000E+000
1	24.65487607	3.264096E-013	1.501641E-011	1	0.000000E+000
1	24.65490150	1.501641E-011	3.264096E-013	0	0.000000E+000
1	24.65512366	3.264096E-013	1.501641E-011	1	0.000000E+000
1	24.65538164	1.501641E-011	3.264096E-013	0	0.000000E+000
1	24.65540669	3.264096E-013	1.501641E-011	1	0.000000E+000
1	24.65565601	1.501641E-011	3.264096E-013	0	0.000000E+000
1	24.65751090	3.264096E-013	1.501641E-011	1	0.000000E+000
1	24.65761559	1.501641E-011	3.264096E-013	0	0.000000E+000
1	24.65796181	3.264096E-013	1.501641E-011	1	0.000000E+000
1	24.65829921	1.501641E-011	3.264096E-013	0	0.000000E+000
1	24.65883784	3.264096E-013	1.501641E-011	1	0.000000E+000
1	24.65896973	1.501641E-011	3.264096E-013	0	0.000000E+000
1	24.66080689	3.264096E-013	1.501641E-011	1	0.000000E+000
1	24.66083546	1.501641E-011	3.264096E-013	0	0.000000E+000
1	24.66125960	3.264096E-013	1.501641E-011	1	0.000000E+000
1	24.66150721	1.501641E-011	3.264096E-013	0	0.000000E+000
1	24.66218147	3.264096E-013	1.501641E-011	1	0.000000E+000
1	24.66240424	1.501641E-011	3.264096E-013	0	0.000000E+000
1	24.66301966	3.264096E-013	1.501641E-011	1	0.000000E+000
1	24.66414622	1.501641E-011	3.264096E-013	0	0.000000E+000
1	24.66561667	3.264096E-013	1.501641E-011	1	0.000000E+000
1	24.66586844	1.501641E-011	3.264096E-013	0	0.000000E+000
1	24.66730843	3.264096E-013	1.501641E-011	1	0.000000E+000
1	24.66737033	1.501641E-011	3.264096E-013	0	0.000000E+000
1	24.66807544	3.264096E-013	1.501641E-011	1	0.000000E+000
1	24.66812428	1.501641E-011	3.264096E-013	0	0.000000E+000
1	24.66860332	3.264096E-013	1.501641E-011	1	0.000000E+000
1	24.66867487	1.501641E-011	3.264096E-013	0	0.000000E+000
1	24.66897137	3.264096E-013	1.501641E-011	1	0.000000E+000
1	24.66905854	1.501641E-011	3.264096E-013	0	0.000000E+000
1	24.66909990	3.264096E-013	1.501641E-011	1	0.000000E+000
1	24.66929091	1.501641E-011	3.264096E-013	0	0.000000E+000
1	24.67020507	3.264096E-013	1.501641E-011	1	0.000000E+000
1	24.67034168	1.501641E-011	3.264096E-013	0	0.000000E+000
1	24.67078298	3.264096E-013	1.501641E-011	1	0.000000E+000
1	24.67086902	1.501641E-011	3.264096E-013	0	0.000000E+000
1	24.67153977	3.264096E-013	1.501641E-011	1	0.000000E+000
1	24.67158329	1.501641E-011	3.264096E-013	0	0.000000E+000
1	24.67387220	3.264096E-013	1.501641E-011	1	0.000000E+000
1	24.67391620	1.501641E-011	3.264096E-013	0	0.000000E+000
1	24.67419404	3.264096E-013	1.501641E-011	1	0.000000E+000
1	24.67477851	1.501641E-011	3.264096E-013	0	0.000000E+000
1	24.67507200	3.264096E-013	1.501641E-011	1	0.000000E+000
1	24.67511168	1.501641E-011	3.264096E-013	0	0.000000E+000
1	24.67671422	3.264096E-013	1.501641E-011	1	0.000000E+000
1	24.67693033	1.501641E-011	3.264096E-013	0	0.000000E+000
1	24.67765064	3.264096E-013	1.501641E-011	1	0.000000E+000
1	24.67777963	1.501641E-011	3.264096E-013	0	0.000000E+000
1	24.67835008	3.264096E-013	1.501641E-011	1	0.000000E+000
1	24.67842885	1.501641E-011	3.264096E-013	0	0.000000E+000
1	24.67848771	3.264096E-013	1.501641E-011	1	0.000000E+000
1	24.67870772	1.501641E-011	3.264096E-013	0	0.000000E+000
1	24.68091820	3.264096E-013	1.501641E-011	1	0.000000E+000
1	24.68094473	1.501641E-011	3.264096E-013	0	0.000000E+000
1	24.68108043	3.264096E-013	1.501641E-011	1	0.000000E+000
1	24.68115893	1.501641E-011	3.264096E-013	0	0.000000E+000
1	24.68573518	3.264096E-013	1.501641E-011	1	0.000000E+000
1	24.68579894	1.501641E-011	3.264096E-013	0	0.000000E+000
1	24.68651728	3.264096E-013	1.501641E-011	1	0.000000E+000
1	24.68697885	1.501641E-011	3.264096E-013	0	0.000000E+000
1	24.68774583	3.264096E-013	1.501641E-011	1	0.000000E+000
1	24.68815544	1.501641E-011	3.264096E-013	0	0.000000E+000
1	24.68822368	3.264096E-013	1.501641E-011	1	0.000000E+000
1	24.68839275	1.501641E-011	3.264096E-013	0	0.000000E+000
1	24.68860364	3.264096E-013	1.501641E-011	1	0.000000E+000
1	24.68878635	1.501641E-011	3.264096E-013	0	0.000000E+000
1	24.68880290	3.264096E-013	1.501641E-011	1	0.000000E+000
1	24.68898006	1.501641E-011	3.264096E-013	0	0.000000E+000
1	24.69195712	3.264096E-013	1.501641E-011	1	0.000000E+000
1	24.69206048	1.501641E-011	3.264096E-013	0	0.000000E+000
1	24.69300113	3.264096E-013	1.501641E-011	1	0.000000E+000
1	24.69391687	1.501641E-011	3.264096E-013	0	0.000000E+000
1	24.69488234	3.264096E-013	1.501641E-011	1	0.000000E+000
1	24.69527301	1.501641E-011	3.264096E-013	0	0.000000E+000
1	24.69549110	3.264096E-013	1.501641E-011	1	0.000000E+000
1	24.69552694	1.501641E-011	3.264096E-013	0	0.000000E+000
1	24.69583042	3.264096E-013	1.501641E-011	1	0.000000E+000
1	24.69594286	1.501641E-011	3.264096E-013	0	0.000000E+000
1	24.69724673	3.264096E-013	1.501641E-011	1	0.000000E+000
1	24.69738178	1.501641E-011	3.264096E-013	0	0.000000E+000
1	24.69758019	3.264096E-013	1.501641E-011	1	0.000000E+000
1	24.69760260	1.501641E-011	3.264096E-013	0	0.000000E+000
1	24.69763713	3.264096E-013	1.501641E-011	1	0.000000E+000
1	24.69780422	1.501641E-011	3.264096E-013	0	0.000000E+000
1	24.69880202	3.264096E-013	1.501641E-011	1	0.000000E+000
1	24.69889998	1.501641E-011	3.264096E-013	0	0.000000E+000
1	24.69926573	3.264096E-013	1.501641E-011	1	0.000000E+000
1	24.69995958	1.501641E-011	3.264096E-013	0	0.000000E+000
1	24.70058702	3.264096E-013	1.501641E-011	1	0.000000E+000
1	24.70092460	1.501641E-011	3.264096E-013	0	0.000000E+000
1	24.70179140	3.264096E-013	1.501641E-011	1	0.000000E+000
1	24.70181385	1.501641E-011	3.264096E-013	0	0.000000E+000
1	24.70426390	3.264096E-013	1.501641E-011	1	0.000000E+000
1	24.70443387	1.501641E-011	3.264096E-013	0	0.000000E+000
1	24.70468679	3.264096E-013	1.501641E-011	1	0.000000E+000
1	24.70502669	1.501641E-011	3.264096E-013	0	0.000000E+000
1	24.70628173	3.264096E-013	1.501641E-011	1	0.000000E+000
1	24.70689922	1.501641E-011	3.264096E-013	0	0.000000E+000
1	24.70800436	3.264096E-013	1.501641E-011	1	0.000000E+000
1	24.70808985	1.501641E-011	3.264096E-013	0	0.000000E+000
1	24.70914449	3.264096E-013	1.501641E-011	1	0.000000E+000
1	24.70921234	1.501641E-011	3.264096E-013	0	0.000000E+000
1	24.70925788	3.264096E-013	1.501641E-011	1	0.000000E+000
1	24.70946348	1.501641E-011	3.264096E-013	0	0.000000E+000
1	24.70993880	3.264096E-013	1.501641E-011	1	0.000000E+000
1	24.71003199	1.501641E-011	3.264096E-013	0	0.000000E+000
1	24.71006807	3.264096E-013	1.501641E-011	1	0.000000E+000
1	24.71013779	1.501641E-011	3.264096E-013	0	0.000000E+000
1	24.71114405	3.264096E-013	1.501641E-011	1	0.000000E+000
1	24.71116549	1.501641E-011	3.264096E-013	0	0.000000E+000
1	24.71342448	3.264096E-013	1.501641E-011	1	0.000000E+000
1	24.71372098	1.501641E-011	3.264096E-013	0	0.000000E+000
1	24.71385713	3.264096E-013	1.501641E-011	1	0.000000E+000
1	24.71422672	1.501641E-011	3.264096E-013	0	0.000000E+000
1	24.71449557	3.264096E-013	1.501641E-011	1	0.000000E+000
1	24.71455421	1.501641E-011	3.264096E-013	0	0.000000E+000
1	24.71488532	3.264096E-013	1.501641E-011	1	0.000000E+000
1	24.71583055	1.501641E-011	3.264096E-013	0	0.000000E+000
1	24.71621661	3.264096E-013	1.501641E-011	1	0.000000E+000
1	24.71674420	1.501641E-011	3.264096E-013	0	0.000000E+000
1	24.71727753	3.264096E-013	1.501641E-011	1	0.000000E+000
1	24.71739746	1.501641E-011	3.264096E-013	0	0.000000E+000
1	24.71748267	3.264096E-013	1.501641E-011	1	0.000000E+000
1	24.71795826	1.501641E-011	3.264096E-013	0	0.000000E+000
1	24.71839323	3.264096E-013	1.501641E-011	1	0.000000E+000
1	24.71841941	1.501641E-011	3.264096E-013	0	0.000000E+000
1	24.71972212	3.264096E-013	1.501641E-011	1	0.000000E+000
1	24.72003749	1.501641E-011	3.264096E-013	0	0.000000E+000
1	24.72014875	3.264096E-013	1.501641E-011	1	0.000000E+000
1	24.72023655	1.501641E-011	3.264096E-013	0	0.000000E+000
1	24.72076096	3.264096E-013	1.501641E-011	1	0.000000E+000
1	24.72091978	1.501641E-011	3.264096E-013	0	0.000000E+000
1	24.72150305	3.264096E-013	1.501641E-011	1	0.000000E+000
1	24.72169487	1.501641E-011	3.264096E-013	0	0.000000E+000
1	24.72229568	3.264096E-013	1.501641E-011	1	0.000000E+000
1	24.72242851	1.501641E-011	3.264096E-013	0	0.000000E+000
1	24.72351010	3.264096E-013	1.501641E-011	1	0.000000E+000
1	24.72360636	1.501641E-011	3.264096E-013	0	0.000000E+000
1	24.72401490	3.264096E-013	1.501641E-011	1	0.000000E+000
1	24.72422551	1.501641E-011	3.264096E-013	0	0.000000E+000
1	24.72426310	3.264096E-013	1.501641E-011	1	0.000000E+000
1	24.72437740	1.501641E-011	3.264096E-013	0	0.000000E+000
1	24.72591542	3.264096E-013	1.501641E-011	1	0.000000E+000
1	24.72601533	1.501641E-011	3.264096E-013	0	0.000000E+000
1	24.72875790	3.264096E-013	1.501641E-011	1	0.000000E+000
1	24.72880880	1.501641E-011	3.264096E-013	0	0.000000E+000
1	24.72996434	3.264096E-013	1.501641E-011	1	0.000000E+000
1	24.73001393	1.501641E-011	3.264096E-013	0	0.000000E+000
1	24.73209960	3.264096E-013	1.501641E-011	1	0.000000E+000
1	24.73216081	1.501641E-011	3.264096E-013	0	0.000000E+000
1	24.73344382	3.264096E-013	1.501641E-011	1	0.000000E+000
1	24.73352504	1.501641E-011	3.264096E-013	0	0.000000E+000
1	24.73612779	3.264096E-013	1.501641E-011	1	0.000000E+000
1	24.73649182	1.501641E-011	3.264096E-013	0	0.000000E+000
1	24.73748006	3.264096E-013	1.501641E-011	1	0.000000E+000
1	24.73755143	1.501641E-011	3.264096E-013	0	0.000000E+000
1	24.73788618	3.264096E-013	1.501641E-011	1	0.000000E+000
1	24.73812200	1.501641E-011	3.264096E-013	0	0.000000E+000
1	24.73873084	3.264096E-013	1.501641E-011	1	0.000000E+000
1	24.73893593	1.501641E-011	3.264096E-013	0	0.000000E+000
1	24.74315747	3.264096E-013	1.501641E-011	1	0.000000E+000
1	24.74343164	1.501641E-011	3.264096E-013	0	0.000000E+000
1	24.74362653	3.264096E-013	1.501641E-011	1	0.000000E+000
1	24.74387158	1.501641E-011	3.264096E-013	0	0.000000E+000
1	24.74445527	3.264096E-013	1.501641E-011	1	0.000000E+000
1	24.74502249	1.501641E-011	3.264096E-013	0	0.000000E+000
1	24.74567057	3.264096E-013	1.501641E-011	1	0.000000E+000
1	24.74605520	1.501641E-011	3.264096E-013	0	0.000000E+000
1	24.74638364	3.264096E-013	1.501641E-011	1	0.000000E+000
1	24.74668325	1.501641E-011	3.264096E-013	0	0.000000E+000
1	24.79139639	3.264096E-013	1.501641E-011	1	0.000000E+000
1	24.79159690	1.501641E-011	3.264096E-013	0	0.000000E+000
1	24.79331904	3.264096E-013	1.501641E-011	1	0.000000E+000
1	24.79372808	1.501641E-011	3.264096E-013	0	0.000000E+000
1	24.79378720	3.264096E-013	1.501641E-011	1	0.000000E+000
1	24.79410356	1.501641E-011	3.264096E-013	0	0.000000E+000
1	24.79425849	3.264096E-013	1.501641E-011	1	0.000000E+000
1	24.79492128	1.501641E-011	3.264096E-013	0	0.000000E+000
1	24.79740879	3.264096E-013	1.501641E-011	1	0.000000E+000
1	24.79776782	1.501641E-011	3.264096E-013	0	0.000000E+000
1	24.79801610	3.264096E-013	1.501641E-011	1	0.000000E+000
1	24.79818388	1.501641E-011	3.264096E-013	0	0.000000E+000
1	24.79863676	3.264096E-013	1.501641E-011	1	0.000000E+000
1	24.79875836	1.501641E-011	3.264096E-013	0	0.000000E+000
1	24.79992942	3.264096E-013	1.501641E-011	1	0.000000E+000
1	24.80019500	1.501641E-011	3.264096E-013	0	0.000000E+000
1	24.80028726	3.264096E-013	1.501641E-011	1	0.000000E+000
1	24.80041204	1.501641E-011	3.264096E-013	0	0.000000E+000
1	24.80075455	3.264096E-013	1.501641E-011	1	0.000000E+000
1	24.80079862	1.501641E-011	3.264096E-013	0	0.000000E+000
1	24.80086580	3.264096E-013	1.501641E-011	1	0.000000E+000
1	24.80095108	1.501641E-011	3.264096E-013	0	0.000000E+000
1	24.80141269	3.264096E-013	1.501641E-011	1	0.000000E+000
1	24.80152297	1.501641E-011	3.264096E-013	0	0.000000E+000
1	24.80235677	3.264096E-013	1.501641E-011	1	0.000000E+000
1	24.80244334	1.501641E-011	3.264096E-013	0	0.000000E+000
1	24.80307208	3.264096E-013	1.501641E-011	1	0.000000E+000
1	24.80350120	1.501641E-011	3.264096E-013	0	0.000000E+000
1	24.80416868	3.264096E-013	1.501641E-011	1	0.000000E+000
1	24.80423966	1.501641E-011	3.264096E-013	0	0.000000E+000
1	24.80713163	3.264096E-013	1.501641E-011	1	0.000000E+000
1	24.80760404	1.501641E-011	3.264096E-013	0	0.000000E+000
1	24.80766102	3.264096E-013	1.501641E-011	1	0.000000E+000
1	24.80777156	1.501641E-011	3.264096E-013	0	0.000000E+000
1	24.80843923	3.264096E-013	1.501641E-011	1	0.000000E+000
1	24.80858515	1.501641E-011	3.264096E-013	0	0.000000E+000
1	24.80997883	3.264096E-013	1.501641E-011	1	0.000000E+000
1	24.81015559	1.501641E-011	3.264096E-013	0	0.000000E+000
1	24.81059478	3.264096E-013	1.501641E-011	1	0.000000E+000
1	24.81072216	1.501641E-011	3.264096E-013	0	0.000000E+000
1	24.81294726	3.264096E-013	1.501641E-011	1	0.000000E+000
1	24.81315741	1.501641E-011	3.264096E-013	0	0.000000E+000
1	24.81325396	3.264096E-013	1.501641E-011	1	0.000000E+000
1	24.81331064	1.501641E-011	3.264096E-013	0	0.000000E+000
1	24.81370326	3.264096E-013	1.501641E-011	1	0.000000E+000
1	24.81375264	1.501641E-011	3.264096E-013	0	0.000000E+000
1	24.81387996	3.264096E-013	1.501641E-011	1	0.000000E+000
1	24.81392559	1.501641E-011	3.264096E-013	0	0.000000E+000
1	24.81402265	3.264096E-013	1.501641E-011	1	0.000000E+000
1	24.81419773	1.501641E-011	3.264096E-013	0	0.000000E+000
1	24.81483386	3.264096E-013	1.501641E-011	1	0.000000E+000
1	24.81486664	1.501641E-011	3.264096E-013	0	0.000000E+000
1	24.81526525	3.264096E-013	1.501641E-011	1	0.000000E+000
1	24.81548833	1.501641E-011	3.264096E-013	0	0.000000E+000
1	24.81559623	3.264096E-013	1.501641E-011	1	0.000000E+000
1	24.81573490	1.501641E-011	3.264096E-013	0	0.000000E+000
1	24.86159862	3.264096E-013	1.501641E-011	1	0.000000E+000
1	24.86170083	1.501641E-011	3.264096E-013	0	0.000000E+000
1	24.86290516	3.264096E-013	1.501641E-011	1	0.000000E+000
1	24.86299028	1.501641E-011	3.264096E-013	0	0.000000E+000
1	24.86417116	3.264096E-013	1.501641E-011	1	0.000000E+000
1	24.86457862	1.501641E-011	3.264096E-013	0	0.000000E+000
1	24.86477681	3.264096E-013	1.501641E-011	1	0.000000E+000
1	24.86480766	1.501641E-011	3.264096E-013	0	0.000000E+000
1	24.86516217	3.264096E-013	1.501641E-011	1	0.000000E+000
1	24.86519040	1.501641E-011	3.264096E-013	0	0.000000E+000
1	24.86587762	3.264096E-013	1.501641E-011	1	0.000000E+000
1	24.86590040	1.501641E-011	3.264096E-013	0	0.000000E+000
1	24.86610073	3.264096E-013	1.501641E-011	1	0.000000E+000
1	24.86650189	1.501641E-011	3.264096E-013	0	0.000000E+000
1	24.86817673	3.264096E-013	1.501641E-011	1	0.000000E+000
1	24.86819343	1.501641E-011	3.264096E-013	0	0.000000E+000
1	24.86844860	3.264096E-013	1.501641E-011	1	0.000000E+000
1	24.86865389	1.501641E-011	3.264096E-013	0	0.000000E+000
1	24.86889431	3.264096E-013	1.501641E-011	1	0.000000E+000
1	24.86893974	1.501641E-011	3.264096E-013	0	0.000000E+000
1	24.87090691	3.264096E-013	1.501641E-011	1	0.000000E+000
1	24.87128722	1.501641E-011	3.264096E-013	0	0.000000E+000
1	24.87219958	3.264096E-013	1.501641E-011	1	0.000000E+000
1	24.87239991	1.501641E-011	3.264096E-013	0	0.000000E+000
1	24.87241905	3.264096E-013	1.501641E-011	1	0.000000E+000
1	24.87263052	1.501641E-011	3.264096E-013	0	0.000000E+000
1	24.87418400	3.264096E-013	1.501641E-011	1	0.000000E+000
1	24.87433032	1.501641E-011	3.264096E-013	0	0.000000E+000
1	24.87433575	3.264096E-013	1.501641E-011	1	0.000000E+000
1	24.87437049	1.501641E-011	3.264096E-013	0	0.000000E+000
1	24.87456630	3.264096E-013	1.501641E-011	1	0.000000E+000
1	24.87474086	1.501641E-011	3.264096E-013	0	0.000000E+000
1	24.87481970	3.264096E-013	1.501641E-011	1	0.000000E+000
1	24.87499069	1.501641E-011	3.264096E-013	0	0.000000E+000
1	24.87677667	3.264096E-013	1.501641E-011	1	0.000000E+000
1	24.87693893	1.501641E-011	3.264096E-013	0	0.000000E+000
1	24.87743123	3.264096E-013	1.501641E-011	1	0.000000E+000
1	24.87746950	1.501641E-011	3.264096E-013	0	0.000000E+000
1	27.53443870	2.534618E-013	1.494346E-011	1	0.000000E+000
1	27.53462935	1.494346E-011	2.534618E-013	0	0.000000E+000
1	27.53471000	2.534618E-013	1.494346E-011	1	0.000000E+000
1	27.53478018	1.494346E-011	2.534618E-013	0	0.000000E+000
1	27.53620160	2.534618E-013	1.494346E-011	1	0.000000E+000
1	27.53634909	1.494346E-011	2.534618E-013	0	0.000000E+000
1	27.53753486	2.534618E-013	1.494346E-011	1	0.000000E+000
1	27.53763624	1.494346E-011	2.534618E-013	0	0.000000E+000
1	27.54016249	2.534618E-013	1.494346E-011	1	0.000000E+000
1	27.54151439	1.494346E-011	2.534618E-013	0	0.000000E+000
1	27.54178373	2.534618E-013	1.494346E-011	1	0.000000E+000
1	27.54179509	1.494346E-011	2.534618E-013	0	0.000000E+000
1	27.54185282	2.534618E-013	1.494346E-011	1	0.000000E+000
1	27.54193449	1.494346E-011	2.534618E-013	0	0.000000E+000
1	27.54233098	2.534618E-013	1.494346E-011	1	0.000000E+000
1	27.54241499	1.494346E-011	2.534618E-013	0	0.000000E+000
1	27.54270368	2.534618E-013	1.494346E-011	1	0.000000E+000
1	27.54279861	1.494346E-011	2.534618E-013	0	0.000000E+000
1	27.54444121	2.534618E-013	1.494346E-011	1	0.000000E+000
1	27.54448839	1.494346E-011	2.534618E-013	0	0.000000E+000
1	27.54451435	2.534618E-013	1.494346E-011	1	0.000000E+000
1	27.54463135	1.494346E-011	2.534618E-013	0	0.000000E+000
1	27.54520558	2.534618E-013	1.494346E-011	1	0.000000E+000
1	27.54544414	1.494346E-011	2.534618E-013	0	0.000000E+000
1	27.54582252	2.534618E-013	1.494346E-011	1	0.000000E+000
1	27.54611909	1.494346E-011	2.534618E-013	0	0.000000E+000
1	27.54760577	2.534618E-013	1.494346E-011	1	0.000000E+000
1	27.54761195	1.494346E-011	2.534618E-013	0	0.000000E+000
1	27.54996550	2.534618E-013	1.494346E-011	1	0.000000E+000
1	27.55018737	1.494346E-011	2.534618E-013	0	0.000000E+000
1	27.55026713	2.534618E-013	1.494346E-011	1	0.000000E+000
1	27.55044916	1.494346E-011	2.534618E-013	0	0.000000E+000
1	27.55049126	2.534618E-013	1.494346E-011	1	0.000000E+000
1	27.55074835	1.494346E-011	2.534618E-013	0	0.000000E+000
1	27.55143064	2.534618E-013	1.494346E-011	1	0.000000E+000
1	27.55154804	1.494346E-011	2.534618E-013	0	0.000000E+000
1	27.55288849	2.534618E-013	1.494346E-011	1	0.000000E+000
1	27.55329354	1.494346E-011	2.534618E-013	0	0.000000E+000
1	27.55411013	2.534618E-013	1.494346E-011	1	0.000000E+000
1	27.55419648	1.494346E-011	2.534618E-013	0	0.000000E+000
1	27.55446989	2.534618E-013	1.494346E-011	1	0.000000E+000
1	27.55456269	1.494346E-011	2.534618E-013	0	0.000000E+000
1	27.55471380	2.534618E-013	1.494346E-011	1	0.000000E+000
1	27.55474585	1.494346E-011	2.534618E-013	0	0.000000E+000
1	27.55538832	2.534618E-013	1.494346E-011	1	0.000000E+000
1	27.55572690	1.494346E-011	2.534618E-013	0	0.000000E+000
1	27.55791608	2.534618E-013	1.494346E-011	1	0.000000E+000
1	27.55813073	1.494346E-011	2.534618E-013	0	0.000000E+000
1	27.55836786	2.534618E-013	1.494346E-011	1	0.000000E+000
1	27.55841093	1.494346E-011	2.534618E-013	0	0.000000E+000
1	27.55894850	2.534618E-013	1.494346E-011	1	0.000000E+000
1	27.55954975	1.494346E-011	2.534618E-013	0	0.000000E+000
1	27.55989226	2.534618E-013	1.494346E-011	1	0.000000E+000
1	27.56063977	1.494346E-011	2.534618E-013	0	0.000000E+000
1	27.56095434	2.534618E-013	1.494346E-011	1	0.000000E+000
1	27.56103548	1.494346E-011	2.534618E-013	0	0.000000E+000
1	27.56106295	2.534618E-013	1.494346E-011	1	0.000000E+000
1	27.56108535	1.494346E-011	2.534618E-013	0	0.000000E+000
1	27.56198041	2.534618E-013	1.494346E-011	1	0.000000E+000
1	27.56223151	1.494346E-011	2.534618E-013	0	0.000000E+000
1	27.56332942	2.534618E-013	1.494346E-011	1	0.000000E+000
1	27.56358884	1.494346E-011	2.534618E-013	0	0.000000E+000
1	27.56413109	2.534618E-013	1.494346E-011	1	0.000000E+000
1	27.56438135	1.494346E-011	2.534618E-013	0	0.000000E+000
1	27.56443838	2.534618E-013	1.494346E-011	1	0.000000E+000
1	27.56482328	1.494346E-011	2.534618E-013	0	0.000000E+000
1	27.56749390	2.534618E-013	1.494346E-011	1	0.000000E+000
1	27.56752635	1.494346E-011	2.534618E-013	0	0.000000E+000
1	27.56770889	2.534618E-013	1.494346E-011	1	0.000000E+000
1	27.56813077	1.494346E-011	2.534618E-013	0	0.000000E+000
1	30.57971621	4.018844E-013	1.509188E-011	1	0.000000E+000
1	30.58018559	1.509188E-011	4.018844E-013	0	0.000000E+000
1	30.58024849	4.018844E-013	1.509188E-011	1	0.000000E+000
1	30.58037316	1.509188E-011	4.018844E-013	0	0.000000E+000
1	30.58192091	4.018844E-013	1.509188E-011	1	0.000000E+000
1	30.58196533	1.509188E-011	4.018844E-013	0	0.000000E+000
1	30.58213209	4.018844E-013	1.509188E-011	1	0.000000E+000
1	30.58227093	1.509188E-011	4.018844E-013	0	0.000000E+000
1	30.58231294	4.018844E-013	1.509188E-011	1	0.000000E+000
1	30.58252729	1.509188E-011	4.018844E-013	0	0.000000E+000
1	30.58272493	4.018844E-013	1.509188E-011	1	0.000000E+000
1	30.58279465	1.509188E-011	4.018844E-013	0	0.000000E+000
1	30.58341581	4.018844E-013	1.509188E-011	1	0.000000E+000
1	30.58362813	1.509188E-011	4.018844E-013	0	0.000000E+000
1	30.58536173	4.018844E-013	1.509188E-011	1	0.000000E+000
1	30.58542013	1.509188E-011	4.018844E-013	0	0.000000E+000
1	30.58699888	4.018844E-013	1.509188E-011	1	0.000000E+000
1	30.58710510	1.509188E-011	4.018844E-013	0	0.000000E+000
1	30.58738356	4.018844E-013	1.509188E-011	1	0.000000E+000
1	30.58744456	1.509188E-011	4.018844E-013	0	0.000000E+000
1	30.58760084	4.018844E-013	1.509188E-011	1	0.000000E+000
1	30.58767976	1.509188E-011	4.018844E-013	0	0.000000E+000
1	30.58871281	4.018844E-013	1.509188E-011	1	0.000000E+000
1	30.58885566	1.509188E-011	4.018844E-013	0	0.000000E+000
1	30.60002443	4.018844E-013	1.509188E-011	1	0.000000E+000
1	30.60003230	1.509188E-011	4.018844E-013	0	0.000000E+000
1	30.60222588	4.018844E-013	1.509188E-011	1	0.000000E+000
1	30.60224913	1.509188E-011	4.018844E-013	0	0.000000E+000
1	30.60381274	4.018844E-013	1.509188E-011	1	0.000000E+000
1	30.60428028	1.509188E-011	4.018844E-013	0	0.000000E+000
1	30.60435983	4.018844E-013	1.509188E-011	1	0.000000E+000
1	30.60458084	1.509188E-011	4.018844E-013	0	0.000000E+000
1	30.60625057	4.018844E-013	1.509188E-011	1	0.000000E+000
1	30.60633379	1.509188E-011	4.018844E-013	0	0.000000E+000
1	30.60650553	4.018844E-013	1.509188E-011	1	0.000000E+000
1	30.60660728	1.509188E-011	4.018844E-013	0	0.000000E+000
1	30.60786335	4.018844E-013	1.509188E-011	1	0.000000E+000
1	30.60794321	1.509188E-011	4.018844E-013	0	0.000000E+000
1	30.60799439	4.018844E-013	1.509188E-011	1	0.000000E+000
1	30.60818909	1.509188E-011	4.018844E-013	0	0.000000E+000
1	30.61067694	4.018844E-013	1.509188E-011	1	0.000000E+000
1	30.61074902	1.509188E-011	4.018844E-013	0	0.000000E+000
1	30.61132245	4.018844E-013	1.509188E-011	1	0.000000E+000
1	30.61196853	1.509188E-011	4.018844E-013	0	0.000000E+000
1	30.61355344	4.018844E-013	1.509188E-011	1	0.000000E+000
1	30.61359131	1.509188E-011	4.018844E-013	0	0.000000E+000
1	30.61529317	4.018844E-013	1.509188E-011	1	0.000000E+000
1	30.61533445	1.509188E-011	4.018844E-013	0	0.000000E+000
1	30.61540144	4.018844E-013	1.509188E-011	1	0.000000E+000
1	30.61563673	1.509188E-011	4.018844E-013	0	0.000000E+000
1	30.61640264	4.018844E-013	1.509188E-011	1	0.000000E+000
1	30.61648437	1.509188E-011	4.018844E-013	0	0.000000E+000
1	30.61811905	4.018844E-013	1.509188E-011	1	0.000000E+000
1	30.61815942	1.509188E-011	4.018844E-013	0	0.000000E+000
1	30.61830958	4.018844E-013	1.509188E-011	1	0.000000E+000
1	30.61854257	1.509188E-011	4.018844E-013	0	0.000000E+000
1	30.61857583	4.018844E-013	1.509188E-011	1	0.000000E+000
1	30.61871614	1.509188E-011	4.018844E-013	0	0.000000E+000
1	30.61936125	4.018844E-013	1.509188E-011	1	0.000000E+000
1	30.61944985	1.509188E-011	4.018844E-013	0	0.000000E+000
1	30.62003604	4.018844E-013	1.509188E-011	1	0.000000E+000
1	30.62009187	1.509188E-011	4.018844E-013	0	0.000000E+000
1	30.62059513	4.018844E-013	1.509188E-011	1	0.000000E+000
1	30.62078002	1.509188E-011	4.018844E-013	0	0.000000E+000
1	30.62139178	4.018844E-013	1.509188E-011	1	0.000000E+000
1	30.62146115	1.509188E-011	4.018844E-013	0	0.000000E+000
1	30.62246291	4.018844E-013	1.509188E-011	1	0.000000E+000
1	30.62307276	1.509188E-011	4.018844E-013	0	0.000000E+000
1	30.62370840	4.018844E-013	1.509188E-011	1	0.000000E+000
1	30.62411619	1.509188E-011	4.018844E-013	0	0.000000E+000
1	30.62509705	4.018844E-013	1.509188E-011	1	0.000000E+000
1	30.62523635	1.509188E-011	4.018844E-013	0	0.000000E+000
1	30.62549842	4.018844E-013	1.509188E-011	1	0.000000E+000
1	30.62567133	1.509188E-011	4.018844E-013	0	0.000000E+000
1	30.62570616	4.018844E-013	1.509188E-011	1	0.000000E+000
1	30.62575449	1.509188E-011	4.018844E-013	0	0.000000E+000
1	30.62610326	4.018844E-013	1.509188E-011	1	0.000000E+000
1	30.62634809	1.509188E-011	4.018844E-013	0	0.000000E+000
1	30.62714493	4.018844E-013	1.509188E-011	1	0.000000E+000
1	30.62740662	1.509188E-011	4.018844E-013	0	0.000000E+000
1	30.63128761	4.018844E-013	1.509188E-011	1	0.000000E+000
1	30.63139265	1.509188E-011	4.018844E-013	0	0.000000E+000
1	30.63148239	4.018844E-013	1.509188E-011	1	0.000000E+000
1	30.63151900	1.509188E-011	4.018844E-013	0	0.000000E+000
1	30.63345308	4.018844E-013	1.509188E-011	1	0.000000E+000
1	30.63361593	1.509188E-011	4.018844E-013	0	0.000000E+000
1	30.63593721	4.018844E-013	1.509188E-011	1	0.000000E+000
1	30.63621784	1.509188E-011	4.018844E-013	0	0.000000E+000
1	30.63731722	4.018844E-013	1.509188E-011	1	0.000000E+000
1	30.63737749	1.509188E-011	4.018844E-013	0	0.000000E+000
1	30.63759691	4.018844E-013	1.509188E-011	1	0.000000E+000
1	30.63767106	1.509188E-011	4.018844E-013	0	0.000000E+000
1	30.63773682	4.018844E-013	1.509188E-011	1	0.000000E+000
1	30.63780993	1.509188E-011	4.018844E-013	0	0.000000E+000
1	30.63806588	4.018844E-013	1.509188E-011	1	0.000000E+000
1	30.63813616	1.509188E-011	4.018844E-013	0	0.000000E+000
1	30.63964758	4.018844E-013	1.509188E-011	1	0.000000E+000
1	30.63991951	1.509188E-011	4.018844E-013	0	0.000000E+000
1	30.64000240	4.018844E-013	1.509188E-011	1	0.000000E+000
1	30.64033144	1.509188E-011	4.018844E-013	0	0.000000E+000
1	30.64124219	4.018844E-013	1.509188E-011	1	0.000000E+000
1	30.64144949	1.509188E-011	4.018844E-013	0	0.000000E+000
1	30.64405199	4.018844E-013	1.509188E-011	1	0.000000E+000
1	30.64408221	1.509188E-011	4.018844E-013	0	0.000000E+000
1	30.64420220	4.018844E-013	1.509188E-011	1	0.000000E+000
1	30.64436531	1.509188E-011	4.018844E-013	0	0.000000E+000
1	30.64511902	4.018844E-013	1.509188E-011	1	0.000000E+000
1	30.64529692	1.509188E-011	4.018844E-013	0	0.000000E+000
1	30.64546705	4.018844E-013	1.509188E-011	1	0.000000E+000
1	30.64549949	1.509188E-011	4.018844E-013	0	0.000000E+000
1	30.64610038	4.018844E-013	1.509188E-011	1	0.000000E+000
1	30.64616676	1.509188E-011	4.018844E-013	0	0.000000E+000
1	30.64696645	4.018844E-013	1.509188E-011	1	0.000000E+000
1	30.64702461	1.509188E-011	4.018844E-013	0	0.000000E+000
1	30.64864748	4.018844E-013	1.509188E-011	1	0.000000E+000
1	30.64881470	1.509188E-011	4.018844E-013	0	0.000000E+000
1	30.64962449	4.018844E-013	1.509188E-011	1	0.000000E+000
1	30.64971359	1.509188E-011	4.018844E-013	0	0.000000E+000
1	30.65186458	4.018844E-013	1.509188E-011	1	0.000000E+000
1	30.65255435	1.509188E-011	4.018844E-013	0	0.000000E+000
1	30.65461048	4.018844E-013	1.509188E-011	1	0.000000E+000
1	30.65556974	1.509188E-011	4.018844E-013	0	0.000000E+000
1	30.65644459	4.018844E-013	1.509188E-011	1	0.000000E+000
1	30.65653787	1.509188E-011	4.018844E-013	0	0.000000E+000
1	30.65658069	4.018844E-013	1.509188E-011	1	0.000000E+000
1	30.65685287	1.509188E-011	4.018844E-013	0	0.000000E+000
1	30.65856813	4.018844E-013	1.509188E-011	1	0.000000E+000
1	30.65874804	1.509188E-011	4.018844E-013	0	0.000000E+000
1	30.65927812	4.018844E-013	1.509188E-011	1	0.000000E+000
1	30.65933501	1.509188E-011	4.018844E-013	0	0.000000E+000
1	30.65946584	4.018844E-013	1.509188E-011	1	0.000000E+000
1	30.65971030	1.509188E-011	4.018844E-013	0	0.000000E+000
1	30.66090735	4.018844E-013	1.509188E-011	1	0.000000E+000
1	30.66095438	1.509188E-011	4.018844E-013	0	0.000000E+000
1	30.66178859	4.018844E-013	1.509188E-011	1	0.000000E+000
1	30.66196209	1.509188E-011	4.018844E-013	0	0.000000E+000
1	30.66990869	4.018844E-013	1.509188E-011	1	0.000000E+000
1	30.67000651	1.509188E-011	4.018844E-013	0	0.000000E+000
1	30.67097475	4.018844E-013	1.509188E-011	1	0.000000E+000
1	30.67103472	1.509188E-011	4.018844E-013	0	0.000000E+000
1	30.67136611	4.018844E-013	1.509188E-011	1	0.000000E+000
1	30.67140985	1.509188E-011	4.018844E-013	0	0.000000E+000
1	30.67153146	4.018844E-013	1.509188E-011	1	0.000000E+000
1	30.67179626	1.509188E-011	4.018844E-013	0	0.000000E+000
1	30.67235940	4.018844E-013	1.509188E-011	1	0.000000E+000
1	30.67262471	1.509188E-011	4.018844E-013	0	0.000000E+000
1	30.67266775	4.018844E-013	1.509188E-011	1	0.000000E+000
1	30.67287167	1.509188E-011	4.018844E-013	0	0.000000E+000
1	30.67434165	4.018844E-013	1.509188E-011	1	0.000000E+000
1	30.67444111	1.509188E-011	4.018844E-013	0	0.000000E+000
1	30.67461442	4.018844E-013	1.509188E-011	1	0.000000E+000
1	30.67468224	1.509188E-011	4.018844E-013	0	0.000000E+000
1	30.67491179	4.018844E-013	1.509188E-011	1	0.000000E+000
1	30.67499263	1.509188E-011	4.018844E-013	0	0.000000E+000
1	30.67520051	4.018844E-013	1.509188E-011	1	0.000000E+000
1	30.67526128	1.509188E-011	4.018844E-013	0	0.000000E+000
1	30.67528609	4.018844E-013	1.509188E-011	1	0.000000E+000
1	30.67541166	1.509188E-011	4.018844E-013	0	0.000000E+000
1	30.67606965	4.018844E-013	1.509188E-011	1	0.000000E+000
1	30.67665785	1.509188E-011	4.018844E-013	0	0.000000E+000
1	30.67778577	4.018844E-013	1.509188E-011	1	0.000000E+000
1	30.67794705	1.509188E-011	4.018844E-013	0	0.000000E+000
1	30.67959653	4.018844E-013	1.509188E-011	1	0.000000E+000
1	30.67987326	1.509188E-011	4.018844E-013	0	0.000000E+000
1	30.68036272	4.018844E-013	1.509188E-011	1	0.000000E+000
1	30.68057438	1.509188E-011	4.018844E-013	0	0.000000E+000
1	30.68074585	4.018844E-013	1.509188E-011	1	0.000000E+000
1	30.68078826	1.509188E-011	4.018844E-013	0	0.000000E+000
1	30.68186983	4.018844E-013	1.509188E-011	1	0.000000E+000
1	30.68190557	1.509188E-011	4.018844E-013	0	0.000000E+000
1	30.68441508	4.018844E-013	1.509188E-011	1	0.000000E+000
1	30.68446844	1.509188E-011	4.018844E-013	0	0.000000E+000
1	30.68635647	4.018844E-013	1.509188E-011	1	0.000000E+000
1	30.68647717	1.509188E-011	4.018844E-013	0	0.000000E+000
1	30.68812211	4.018844E-013	1.509188E-011	1	0.000000E+000
1	30.68826929	1.509188E-011	4.018844E-013	0	0.000000E+000
1	30.68841164	4.018844E-013	1.509188E-011	1	0.000000E+000
1	30.68851702	1.509188E-011	4.018844E-013	0	0.000000E+000
1	30.68854576	4.018844E-013	1.509188E-011	1	0.000000E+000
1	30.68870748	1.509188E-011	4.018844E-013	0	0.000000E+000
1	30.68895110	4.018844E-013	1.509188E-011	1	0.000000E+000
1	30.68896914	1.509188E-011	4.018844E-013	0	0.000000E+000
1	30.68967640	4.018844E-013	1.509188E-011	1	0.000000E+000
1	30.68985400	1.509188E-011	4.018844E-013	0	0.000000E+000
1	30.69022762	4.018844E-013	1.509188E-011	1	0.000000E+000
1	30.69059453	1.509188E-011	4.018844E-013	0	0.000000E+000
1	30.69101740	4.018844E-013	1.509188E-011	1	0.000000E+000
1	30.69131864	1.509188E-011	4.018844E-013	0	0.000000E+000
1	30.69187102	4.018844E-013	1.509188E-011	1	0.000000E+000
1	30.69190588	1.509188E-011	4.018844E-013	0	0.000000E+000
1	30.69237550	4.018844E-013	1.509188E-011	1	0.000000E+000
1	30.69267969	1.509188E-011	4.018844E-013	0	0.000000E+000
1	30.69721029	4.018844E-013	1.509188E-011	1	0.000000E+000
1	30.69751532	1.509188E-011	4.018844E-013	0	0.000000E+000
1	30.69857234	4.018844E-013	1.509188E-011	1	0.000000E+000
1	30.69874922	1.509188E-011	4.018844E-013	0	0.000000E+000
1	30.69907795	4.018844E-013	1.509188E-011	1	0.000000E+000
1	30.69926893	1.509188E-011	4.018844E-013	0	0.000000E+000
1	30.69932441	4.018844E-013	1.509188E-011	1	0.000000E+000
1	30.69937277	1.509188E-011	4.018844E-013	0	0.000000E+000
1	30.69951937	4.018844E-013	1.509188E-011	1	0.000000E+000
1	30.69952919	1.509188E-011	4.018844E-013	0	0.000000E+000
1	30.69987664	4.018844E-013	1.509188E-011	1	0.000000E+000
1	30.69996723	1.509188E-011	4.018844E-013	0	0.000000E+000
1	30.70020188	4.018844E-013	1.509188E-011	1	0.000000E+000
1	30.70021667	1.509188E-011	4.018844E-013	0	0.000000E+000
1	30.70148091	4.018844E-013	1.509188E-011	1	0.000000E+000
1	30.70158034	1.509188E-011	4.018844E-013	0	0.000000E+000
1	30.70162645	4.018844E-013	1.509188E-011	1	0.000000E+000
1	30.70173050	1.509188E-011	4.018844E-013	0	0.000000E+000
1	30.70177050	4.018844E-013	1.509188E-011	1	0.000000E+000
1	30.70190964	1.509188E-011	4.018844E-013	0	0.000000E+000
1	30.70210517	4.018844E-013	1.509188E-011	1	0.000000E+000
1	30.70229872	1.509188E-011	4.018844E-013	0	0.000000E+000
1	30.70245276	4.018844E-013	1.509188E-011	1	0.000000E+000
1	30.70254610	1.509188E-011	4.018844E-013	0	0.000000E+000
1	30.70260981	4.018844E-013	1.509188E-011	1	0.000000E+000
1	30.70298981	1.509188E-011	4.018844E-013	0	0.000000E+000
1	30.70338488	4.018844E-013	1.509188E-011	1	0.000000E+000
1	30.70364817	1.509188E-011	4.018844E-013	0	0.000000E+000
1	30.70399342	4.018844E-013	1.509188E-011	1	0.000000E+000
1	30.70404033	1.509188E-011	4.018844E-013	0	0.000000E+000
1	32.09638861	4.495818E-014	1.473496E-011	1	0.000000E+000
1	32.09653218	1.473496E-011	4.495818E-014	0	0.000000E+000
1	32.09780464	4.495818E-014	1.473496E-011	1	0.000000E+000
1	32.09796704	1.473496E-011	4.495818E-014	0	0.000000E+000
1	32.09906578	4.495818E-014	1.473496E-011	1	0.000000E+000
1	32.09907883	1.473496E-011	4.495818E-014	0	0.000000E+000
1	32.09914668	4.495818E-014	1.473496E-011	1	0.000000E+000
1	32.09925209	1.473496E-011	4.495818E-014	0	0.000000E+000
1	32.10022159	4.495818E-014	1.473496E-011	1	0.000000E+000
1	32.10058918	1.473496E-011	4.495818E-014	0	0.000000E+000
1	32.10109772	4.495818E-014	1.473496E-011	1	0.000000E+000
1	32.10112367	1.473496E-011	4.495818E-014	0	0.000000E+000
1	32.10138694	4.495818E-014	1.473496E-011	1	0.000000E+000
1	32.10149386	1.473496E-011	4.495818E-014	0	0.000000E+000
1	32.10285289	4.495818E-014	1.473496E-011	1	0.000000E+000
1	32.10287030	1.473496E-011	4.495818E-014	0	0.000000E+000
1	32.10326202	4.495818E-014	1.473496E-011	1	0.000000E+000
1	32.10332440	1.473496E-011	4.495818E-014	0	0.000000E+000
1	32.10377137	4.495818E-014	1.473496E-011	1	0.000000E+000
1	32.10424042	1.473496E-011	4.495818E-014	0	0.000000E+000
1	32.10555212	4.495818E-014	1.473496E-011	1	0.000000E+000
1	32.10572551	1.473496E-011	4.495818E-014	0	0.000000E+000
1	32.10630505	4.495818E-014	1.473496E-011	1	0.000000E+000
1	32.10680548	1.473496E-011	4.495818E-014	0	0.000000E+000
1	32.10746669	4.495818E-014	1.473496E-011	1	0.000000E+000
1	32.10758092	1.473496E-011	4.495818E-014	0	0.000000E+000
1	32.10770447	4.495818E-014	1.473496E-011	1	0.000000E+000
1	32.10809436	1.473496E-011	4.495818E-014	0	0.000000E+000
1	32.11007896	4.495818E-014	1.473496E-011	1	0.000000E+000
1	32.11011571	1.473496E-011	4.495818E-014	0	0.000000E+000
1	32.11158693	4.495818E-014	1.473496E-011	1	0.000000E+000
1	32.11165182	1.473496E-011	4.495818E-014	0	0.000000E+000
1	32.11181300	4.495818E-014	1.473496E-011	1	0.000000E+000
1	32.11194752	1.473496E-011	4.495818E-014	0	0.000000E+000
1	32.11274264	4.495818E-014	1.473496E-011	1	0.000000E+000
1	32.11283986	1.473496E-011	4.495818E-014	0	0.000000E+000
1	32.11381398	4.495818E-014	1.473496E-011	1	0.000000E+000
1	32.11383704	1.473496E-011	4.495818E-014	0	0.000000E+000
1	32.11580332	4.495818E-014	1.473496E-011	1	0.000000E+000
1	32.11588304	1.473496E-011	4.495818E-014	0	0.000000E+000
1	32.11604019	4.495818E-014	1.473496E-011	1	0.000000E+000
1	32.11624067	1.473496E-011	4.495818E-014	0	0.000000E+000
1	32.11786526	4.495818E-014	1.473496E-011	1	0.000000E+000
1	32.11810686	1.473496E-011	4.495818E-014	0	0.000000E+000
1	32.11861258	4.495818E-014	1.473496E-011	1	0.000000E+000
1	32.11866207	1.473496E-011	4.495818E-014	0	0.000000E+000
1	32.12339449	4.495818E-014	1.473496E-011	1	0.000000E+000
1	32.12342583	1.473496E-011	4.495818E-014	0	0.000000E+000
1	32.12352329	4.495818E-014	1.473496E-011	1	0.000000E+000
1	32.12354997	1.473496E-011	4.495818E-014	0	0.000000E+000
1	32.12377834	4.495818E-014	1.473496E-011	1	0.000000E+000
1	32.12453771	1.473496E-011	4.495818E-014	0	0.000000E+000
1	32.12519283	4.495818E-014	1.473496E-011	1	0.000000E+000
1	32.12551717	1.473496E-011	4.495818E-014	0	0.000000E+000
1	32.12581570	4.495818E-014	1.473496E-011	1	0.000000E+000
1	32.12602400	1.473496E-011	4.495818E-014	0	0.000000E+000
1	32.12611413	4.495818E-014	1.473496E-011	1	0.000000E+000
1	32.12628523	1.473496E-011	4.495818E-014	0	0.000000E+000
1	32.12710633	4.495818E-014	1.473496E-011	1	0.000000E+000
1	32.12733089	1.473496E-011	4.495818E-014	0	0.000000E+000
1	32.12931936	4.495818E-014	1.473496E-011	1	0.000000E+000
1	32.12936852	1.473496E-011	4.495818E-014	0	0.000000E+000
1	32.13126027	4.495818E-014	1.473496E-011	1	0.000000E+000
1	32.13129295	1.473496E-011	4.495818E-014	0	0.000000E+000
1	32.13153704	4.495818E-014	1.473496E-011	1	0.000000E+000
1	32.13174432	1.473496E-011	4.495818E-014	0	0.000000E+000
1	32.13745260	4.495818E-014	1.473496E-011	1	0.000000E+000
1	32.13776851	1.473496E-011	4.495818E-014	0	0.000000E+000
1	32.13787427	4.495818E-014	1.473496E-011	1	0.000000E+000
1	32.13790257	1.473496E-011	4.495818E-014	0	0.000000E+000
1	32.13843076	4.495818E-014	1.473496E-011	1	0.000000E+000
1	32.13848595	1.473496E-011	4.495818E-014	0	0.000000E+000
1	32.13849829	4.495818E-014	1.473496E-011	1	0.000000E+000
1	32.13893159	1.473496E-011	4.495818E-014	0	0.000000E+000
1	32.13897350	4.495818E-014	1.473496E-011	1	0.000000E+000
1	32.13902583	1.473496E-011	4.495818E-014	0	0.000000E+000
1	32.14051231	4.495818E-014	1.473496E-011	1	0.000000E+000
1	32.14060412	1.473496E-011	4.495818E-014	0	0.000000E+000
1	32.14143469	4.495818E-014	1.473496E-011	1	0.000000E+000
1	32.14146017	1.473496E-011	4.495818E-014	0	0.000000E+000
1	32.14246757	4.495818E-014	1.473496E-011	1	0.000000E+000
1	32.14275429	1.473496E-011	4.495818E-014	0	0.000000E+000
1	32.14301027	4.495818E-014	1.473496E-011	1	0.000000E+000
1	32.14311521	1.473496E-011	4.495818E-014	0	0.000000E+000
1	32.14383186	4.495818E-014	1.473496E-011	1	0.000000E+000
1	32.14389521	1.473496E-011	4.495818E-014	0	0.000000E+000
1	32.14441587	4.495818E-014	1.473496E-011	1	0.000000E+000
1	32.14472843	1.473496E-011	4.495818E-014	0	0.000000E+000
1	32.14665999	4.495818E-014	1.473496E-011	1	0.000000E+000
1	32.14676854	1.473496E-011	4.495818E-014	0	0.000000E+000
1	32.14849028	4.495818E-014	1.473496E-011	1	0.000000E+000
1	32.14858797	1.473496E-011	4.495818E-014	0	0.000000E+000
1	32.14888701	4.495818E-014	1.473496E-011	1	0.000000E+000
1	32.14899840	1.473496E-011	4.495818E-014	0	0.000000E+000
1	32.42003135	2.671093E-013	1.495711E-011	1	0.000000E+000
1	32.42022093	1.495711E-011	2.671093E-013	0	0.000000E+000
1	32.42035462	2.671093E-013	1.495711E-011	1	0.000000E+000
1	32.42036815	1.495711E-011	2.671093E-013	0	0.000000E+000
1	32.42045807	2.671093E-013	1.495711E-011	1	0.000000E+000
1	32.42068734	1.495711E-011	2.671093E-013	0	0.000000E+000
1	32.42070061	2.671093E-013	1.495711E-011	1	0.000000E+000
1	32.42154830	1.495711E-011	2.671093E-013	0	0.000000E+000
1	32.42161094	2.671093E-013	1.495711E-011	1	0.000000E+000
1	32.42163168	1.495711E-011	2.671093E-013	0	0.000000E+000
1	32.42205892	2.671093E-013	1.495711E-011	1	0.000000E+000
1	32.42212183	1.495711E-011	2.671093E-013	0	0.000000E+000
1	32.42221387	2.671093E-013	1.495711E-011	1	0.000000E+000
1	32.42310530	1.495711E-011	2.671093E-013	0	0.000000E+000
1	32.42354628	2.671093E-013	1.495711E-011	1	0.000000E+000
1	32.42358715	1.495711E-011	2.671093E-013	0	0.000000E+000
1	32.42583553	2.671093E-013	1.495711E-011	1	0.000000E+000
1	32.42588534	1.495711E-011	2.671093E-013	0	0.000000E+000
1	32.42611018	2.671093E-013	1.495711E-011	1	0.000000E+000
1	32.42614233	1.495711E-011	2.671093E-013	0	0.000000E+000
1	32.42685064	2.671093E-013	1.495711E-011	1	0.000000E+000
1	32.42697917	1.495711E-011	2.671093E-013	0	0.000000E+000
1	32.42718723	2.671093E-013	1.495711E-011	1	0.000000E+000
1	32.42728635	1.495711E-011	2.671093E-013	0	0.000000E+000
1	32.42794397	2.671093E-013	1.495711E-011	1	0.000000E+000
1	32.42810582	1.495711E-011	2.671093E-013	0	0.000000E+000
1	32.42912508	2.671093E-013	1.495711E-011	1	0.000000E+000
1	32.42916783	1.495711E-011	2.671093E-013	0	0.000000E+000
1	32.43108159	2.671093E-013	1.495711E-011	1	0.000000E+000
1	32.43122479	1.495711E-011	2.671093E-013	0	0.000000E+000
1	32.43193452	2.671093E-013	1.495711E-011	1	0.000000E+000
1	32.43217878	1.495711E-011	2.671093E-013	0	0.000000E+000
1	32.43220004	2.671093E-013	1.495711E-011	1	0.000000E+000
1	32.43233812	1.495711E-011	2.671093E-013	0	0.000000E+000
1	32.43435367	2.671093E-013	1.495711E-011	1	0.000000E+000
1	32.43440502	1.495711E-011	2.671093E-013	0	0.000000E+000
1	32.43639971	2.671093E-013	1.495711E-011	1	0.000000E+000
1	32.43651009	1.495711E-011	2.671093E-013	0	0.000000E+000
1	32.43789146	2.671093E-013	1.495711E-011	1	0.000000E+000
1	32.43851488	1.495711E-011	2.671093E-013	0	0.000000E+000
1	32.43861477	2.671093E-013	1.495711E-011	1	0.000000E+000
1	32.43943280	1.495711E-011	2.671093E-013	0	0.000000E+000
1	32.43959238	2.671093E-013	1.495711E-011	1	0.000000E+000
1	32.43969700	1.495711E-011	2.671093E-013	0	0.000000E+000
1	32.44153961	2.671093E-013	1.495711E-011	1	0.000000E+000
1	32.44160484	1.495711E-011	2.671093E-013	0	0.000000E+000
1	32.44293087	2.671093E-013	1.495711E-011	1	0.000000E+000
1	32.44325782	1.495711E-011	2.671093E-013	0	0.000000E+000
1	32.44494026	2.671093E-013	1.495711E-011	1	0.000000E+000
1	32.44516205	1.495711E-011	2.671093E-013	0	0.000000E+000
1	32.44522314	2.671093E-013	1.495711E-011	1	0.000000E+000
1	32.44534334	1.495711E-011	2.671093E-013	0	0.000000E+000
1	32.44601673	2.671093E-013	1.495711E-011	1	0.000000E+000
1	32.44611520	1.495711E-011	2.671093E-013	0	0.000000E+000
1	32.44657497	2.671093E-013	1.495711E-011	1	0.000000E+000
1	32.44665846	1.495711E-011	2.671093E-013	0	0.000000E+000
1	32.44683898	2.671093E-013	1.495711E-011	1	0.000000E+000
1	32.44733668	1.495711E-011	2.671093E-013	0	0.000000E+000
1	32.44784050	2.671093E-013	1.495711E-011	1	0.000000E+000
1	32.44789873	1.495711E-011	2.671093E-013	0	0.000000E+000
1	32.49163896	2.671093E-013	1.495711E-011	1	0.000000E+000
1	32.49178130	1.495711E-011	2.671093E-013	0	0.000000E+000
1	32.49200351	2.671093E-013	1.495711E-011	1	0.000000E+000
1	32.49204914	1.495711E-011	2.671093E-013	0	0.000000E+000
1	32.49268869	2.671093E-013	1.495711E-011	1	0.000000E+000
1	32.49274250	1.495711E-011	2.671093E-013	0	0.000000E+000
1	32.49287517	2.671093E-013	1.495711E-011	1	0.000000E+000
1	32.49290971	1.495711E-011	2.671093E-013	0	0.000000E+000
1	32.49322631	2.671093E-013	1.495711E-011	1	0.000000E+000
1	32.49336112	1.495711E-011	2.671093E-013	0	0.000000E+000
1	32.49434942	2.671093E-013	1.495711E-011	1	0.000000E+000
1	32.49469876	1.495711E-011	2.671093E-013	0	0.000000E+000
1	32.49510720	2.671093E-013	1.495711E-011	1	0.000000E+000
1	32.49511227	1.495711E-011	2.671093E-013	0	0.000000E+000
1	32.49516888	2.671093E-013	1.495711E-011	1	0.000000E+000
1	32.49535734	1.495711E-011	2.671093E-013	0	0.000000E+000
1	32.49660339	2.671093E-013	1.495711E-011	1	0.000000E+000
1	32.49696265	1.495711E-011	2.671093E-013	0	0.000000E+000
1	32.49705639	2.671093E-013	1.495711E-011	1	0.000000E+000
1	32.49714565	1.495711E-011	2.671093E-013	0	0.000000E+000
1	32.49794672	2.671093E-013	1.495711E-011	1	0.000000E+000
1	32.49817489	1.495711E-011	2.671093E-013	0	0.000000E+000
1	32.49836342	2.671093E-013	1.495711E-011	1	0.000000E+000
1	32.49874789	1.495711E-011	2.671093E-013	0	0.000000E+000
1	32.49991402	2.671093E-013	1.495711E-011	1	0.000000E+000
1	32.50040085	1.495711E-011	2.671093E-013	0	0.000000E+000
1	32.50144052	2.671093E-013	1.495711E-011	1	0.000000E+000
1	32.50145389	1.495711E-011	2.671093E-013	0	0.000000E+000
1	32.50230125	2.671093E-013	1.495711E-011	1	0.000000E+000
1	32.50238701	1.495711E-011	2.671093E-013	0	0.000000E+000
1	32.50380543	2.671093E-013	1.495711E-011	1	0.000000E+000
1	32.50384666	1.495711E-011	2.671093E-013	0	0.000000E+000
1	32.50423292	2.671093E-013	1.495711E-011	1	0.000000E+000
1	32.50533516	1.495711E-011	2.671093E-013	0	0.000000E+000
1	32.50563565	2.671093E-013	1.495711E-011	1	0.000000E+000
1	32.50571034	1.495711E-011	2.671093E-013	0	0.000000E+000
1	32.50748634	2.671093E-013	1.495711E-011	1	0.000000E+000
1	32.50760789	1.495711E-011	2.671093E-013	0	0.000000E+000
1	32.50888227	2.671093E-013	1.495711E-011	1	0.000000E+000
1	32.50913455	1.495711E-011	2.671093E-013	0	0.000000E+000
1	32.50924263	2.671093E-013	1.495711E-011	1	0.000000E+000
1	32.50934814	1.495711E-011	2.671093E-013	0	0.000000E+000
1	32.51001729	2.671093E-013	1.495711E-011	1	0.000000E+000
1	32.51025002	1.495711E-011	2.671093E-013	0	0.000000E+000
1	32.51168304	2.671093E-013	1.495711E-011	1	0.000000E+000
1	32.51190986	1.495711E-011	2.671093E-013	0	0.000000E+000
1	32.51203541	2.671093E-013	1.495711E-011	1	0.000000E+000
1	32.51219108	1.495711E-011	2.671093E-013	0	0.000000E+000
1	32.51265466	2.671093E-013	1.495711E-011	1	0.000000E+000
1	32.51276490	1.495711E-011	2.671093E-013	0	0.000000E+000
1	32.51346338	2.671093E-013	1.495711E-011	1	0.000000E+000
1	32.51359314	1.495711E-011	2.671093E-013	0	0.000000E+000
1	32.51509717	2.671093E-013	1.495711E-011	1	0.000000E+000
1	32.51517226	1.495711E-011	2.671093E-013	0	0.000000E+000
1	32.51531141	2.671093E-013	1.495711E-011	1	0.000000E+000
1	32.51537472	1.495711E-011	2.671093E-013	0	0.000000E+000
1	32.51566886	2.671093E-013	1.495711E-011	1	0.000000E+000
1	32.51571622	1.495711E-011	2.671093E-013	0	0.000000E+000
1	32.51696938	2.671093E-013	1.495711E-011	1	0.000000E+000
1	32.51707471	1.495711E-011	2.671093E-013	0	0.000000E+000
1	32.51769093	2.671093E-013	1.495711E-011	1	0.000000E+000
1	32.51773877	1.495711E-011	2.671093E-013	0	0.000000E+000
1	32.51775824	2.671093E-013	1.495711E-011	1	0.000000E+000
1	32.51794861	1.495711E-011	2.671093E-013	0	0.000000E+000
1	32.51805744	2.671093E-013	1.495711E-011	1	0.000000E+000
1	32.51832717	1.495711E-011	2.671093E-013	0	0.000000E+000
1	32.52007603	2.671093E-013	1.495711E-011	1	0.000000E+000
1	32.52022919	1.495711E-011	2.671093E-013	0	0.000000E+000
1	32.52043389	2.671093E-013	1.495711E-011	1	0.000000E+000
1	32.52048658	1.495711E-011	2.671093E-013	0	0.000000E+000
1	32.52088859	2.671093E-013	1.495711E-011	1	0.000000E+000
1	32.52107910	1.495711E-011	2.671093E-013	0	0.000000E+000
1	32.52122653	2.671093E-013	1.495711E-011	1	0.000000E+000
1	32.52139719	1.495711E-011	2.671093E-013	0	0.000000E+000
1	32.52477566	2.671093E-013	1.495711E-011	1	0.000000E+000
1	32.52479813	1.495711E-011	2.671093E-013	0	0.000000E+000
1	32.52519382	2.671093E-013	1.495711E-011	1	0.000000E+000
1	32.52520710	1.495711E-011	2.671093E-013	0	0.000000E+000
1	32.52608697	2.671093E-013	1.495711E-011	1	0.000000E+000
1	32.52643679	1.495711E-011	2.671093E-013	0	0.000000E+000
1	32.53034418	2.671093E-013	1.495711E-011	1	0.000000E+000
1	32.53087645	1.495711E-011	2.671093E-013	0	0.000000E+000
1	32.53202769	2.671093E-013	1.495711E-011	1	0.000000E+000
1	32.53225526	1.495711E-011	2.671093E-013	0	0.000000E+000
1	32.53872559	2.671093E-013	1.495711E-011	1	0.000000E+000
1	32.53875168	1.495711E-011	2.671093E-013	0	0.000000E+000
1	32.54387892	2.671093E-013	1.495711E-011	1	0.000000E+000
1	32.54426428	1.495711E-011	2.671093E-013	0	0.000000E+000
1	32.54602231	2.671093E-013	1.495711E-011	1	0.000000E+000
1	32.54621463	1.495711E-011	2.671093E-013	0	0.000000E+000
1	32.54626640	2.671093E-013	1.495711E-011	1	0.000000E+000
1	32.54636243	1.495711E-011	2.671093E-013	0	0.000000E+000
1	32.54652491	2.671093E-013	1.495711E-011	1	0.000000E+000
1	32.54709877	1.495711E-011	2.671093E-013	0	0.000000E+000
1	32.54799818	2.671093E-013	1.495711E-011	1	0.000000E+000
1	32.54810116	1.495711E-011	2.671093E-013	0	0.000000E+000
1	32.54813946	2.671093E-013	1.495711E-011	1	0.000000E+000
1	32.54832707	1.495711E-011	2.671093E-013	0	0.000000E+000
1	32.55804697	2.671093E-013	1.495711E-011	1	0.000000E+000
1	32.55821362	1.495711E-011	2.671093E-013	0	0.000000E+000
1	32.55850416	2.671093E-013	1.495711E-011	1	0.000000E+000
1	32.55858955	1.495711E-011	2.671093E-013	0	0.000000E+000
1	32.55951766	2.671093E-013	1.495711E-011	1	0.000000E+000
1	32.55976997	1.495711E-011	2.671093E-013	0	0.000000E+000
1	32.56563981	2.671093E-013	1.495711E-011	1	0.000000E+000
1	32.56592192	1.495711E-011	2.671093E-013	0	0.000000E+000
1	32.56611265	2.671093E-013	1.495711E-011	1	0.000000E+000
1	32.56615640	1.495711E-011	2.671093E-013	0	0.000000E+000
1	32.56622263	2.671093E-013	1.495711E-011	1	0.000000E+000
1	32.56640370	1.495711E-011	2.671093E-013	0	0.000000E+000
1	32.56725072	2.671093E-013	1.495711E-011	1	0.000000E+000
1	32.56729063	1.495711E-011	2.671093E-013	0	0.000000E+000
1	32.56795998	2.671093E-013	1.495711E-011	1	0.000000E+000
1	32.56825927	1.495711E-011	2.671093E-013	0	0.000000E+000
1	32.56856776	2.671093E-013	1.495711E-011	1	0.000000E+000
1	32.56858550	1.495711E-011	2.671093E-013	0	0.000000E+000
1	32.56868345	2.671093E-013	1.495711E-011	1	0.000000E+000
1	32.56885880	1.495711E-011	2.671093E-013	0	0.000000E+000
1	32.57099241	2.671093E-013	1.495711E-011	1	0.000000E+000
1	32.57137906	1.495711E-011	2.671093E-013	0	0.000000E+000
1	32.57346612	2.671093E-013	1.495711E-011	1	0.000000E+000
1	32.57357017	1.495711E-011	2.671093E-013	0	0.000000E+000
1	32.57700211	2.671093E-013	1.495711E-011	1	0.000000E+000
1	32.57708571	1.495711E-011	2.671093E-013	0	0.000000E+000
1	32.57719798	2.671093E-013	1.495711E-011	1	0.000000E+000
1	32.57811452	1.495711E-011	2.671093E-013	0	0.000000E+000
1	32.57827900	2.671093E-013	1.495711E-011	1	0.000000E+000
1	32.57906502	1.495711E-011	2.671093E-013	0	0.000000E+000
1	32.57947555	2.671093E-013	1.495711E-011	1	0.000000E+000
1	32.57967981	1.495711E-011	2.671093E-013	0	0.000000E+000
1	32.58062400	2.671093E-013	1.495711E-011	1	0.000000E+000
1	32.58081282	1.495711E-011	2.671093E-013	0	0.000000E+000
1	32.58134646	2.671093E-013	1.495711E-011	1	0.000000E+000
1	32.58153356	1.495711E-011	2.671093E-013	0	0.000000E+000
1	32.58415115	2.671093E-013	1.495711E-011	1	0.000000E+000
1	32.58449261	1.495711E-011	2.671093E-013	0	0.000000E+000
1	32.58665651	2.671093E-013	1.495711E-011	1	0.000000E+000
1	32.58678209	1.495711E-011	2.671093E-013	0	0.000000E+000
1	32.58680705	2.671093E-013	1.495711E-011	1	0.000000E+000
1	32.58685911	1.495711E-011	2.671093E-013	0	0.000000E+000
1	32.58782396	2.671093E-013	1.495711E-011	1	0.000000E+000
1	32.58784266	1.495711E-011	2.671093E-013	0	0.000000E+000
1	32.58926822	2.671093E-013	1.495711E-011	1	0.000000E+000
1	32.59002418	1.495711E-011	2.671093E-013	0	0.000000E+000
1	32.59560270	2.671093E-013	1.495711E-011	1	0.000000E+000
1	32.59575070	1.495711E-011	2.671093E-013	0	0.000000E+000
1	32.59626062	2.671093E-013	1.495711E-011	1	0.000000E+000
1	32.59674128	1.495711E-011	2.671093E-013	0	0.000000E+000
1	32.59763830	2.671093E-013	1.495711E-011	1	0.000000E+000
1	32.59779897	1.495711E-011	2.671093E-013	0	0.000000E+000
1	32.59847710	2.671093E-013	1.495711E-011	1	0.000000E+000
1	32.59869754	1.495711E-011	2.671093E-013	0	0.000000E+000
1	32.59894017	2.671093E-013	1.495711E-011	1	0.000000E+000
1	32.59898608	1.495711E-011	2.671093E-013	0	0.000000E+000
1	32.59951786	2.671093E-013	1.495711E-011	1	0.000000E+000
1	32.59974617	1.495711E-011	2.671093E-013	0	0.000000E+000
1	32.60030524	2.671093E-013	1.495711E-011	1	0.000000E+000
1	32.60044078	1.495711E-011	2.671093E-013	0	0.000000E+000
1	32.60300977	2.671093E-013	1.495711E-011	1	0.000000E+000
1	32.60305490	1.495711E-011	2.671093E-013	0	0.000000E+000
1	32.60486089	2.671093E-013	1.495711E-011	1	0.000000E+000
1	32.60520092	1.495711E-011	2.671093E-013	0	0.000000E+000
1	32.60898259	2.671093E-013	1.495711E-011	1	0.000000E+000
1	32.60909118	1.495711E-011	2.671093E-013	0	0.000000E+000
1	32.61111461	2.671093E-013	1.495711E-011	1	0.000000E+000
1	32.61135412	1.495711E-011	2.671093E-013	0	0.000000E+000
1	32.61252009	2.671093E-013	1.495711E-011	1	0.000000E+000
1	32.61253732	1.495711E-011	2.671093E-013	0	0.000000E+000
1	32.61284670	2.671093E-013	1.495711E-011	1	0.000000E+000
1	32.61286464	1.495711E-011	2.671093E-013	0	0.000000E+000
1	32.61306788	2.671093E-013	1.495711E-011	1	0.000000E+000
1	32.61349399	1.495711E-011	2.671093E-013	0	0.000000E+000
1	32.61733368	2.671093E-013	1.495711E-011	1	0.000000E+000
1	32.61743924	1.495711E-011	2.671093E-013	0	0.000000E+000
1	32.61747394	2.671093E-013	1.495711E-011	1	0.000000E+000
1	32.61765262	1.495711E-011	2.671093E-013	0	0.000000E+000
1	32.61853039	2.671093E-013	1.495711E-011	1	0.000000E+000
1	32.61860231	1.495711E-011	2.671093E-013	0	0.000000E+000
1	32.61874228	2.671093E-013	1.495711E-011	1	0.000000E+000
1	32.61878662	1.495711E-011	2.671093E-013	0	0.000000E+000
1	32.61920009	2.671093E-013	1.495711E-011	1	0.000000E+000
1	32.61931419	1.495711E-011	2.671093E-013	0	0.000000E+000
1	32.62144561	2.671093E-013	1.495711E-011	1	0.000000E+000
1	32.62146026	1.495711E-011	2.671093E-013	0	0.000000E+000
1	32.62160327	2.671093E-013	1.495711E-011	1	0.000000E+000
1	32.62184010	1.495711E-011	2.671093E-013	0	0.000000E+000
1	32.62231617	2.671093E-013	1.495711E-011	1	0.000000E+000
1	32.62236723	1.495711E-011	2.671093E-013	0	0.000000E+000
1	32.62250689	2.671093E-013	1.495711E-011	1	0.000000E+000
1	32.62252839	1.495711E-011	2.671093E-013	0	0.000000E+000
1	32.62273074	2.671093E-013	1.495711E-011	1	0.000000E+000
1	32.62321490	1.495711E-011	2.671093E-013	0	0.000000E+000
1	32.62346312	2.671093E-013	1.495711E-011	1	0.000000E+000
1	32.62373280	1.495711E-011	2.671093E-013	0	0.000000E+000
1	32.62391429	2.671093E-013	1.495711E-011	1	0.000000E+000
1	32.62410298	1.495711E-011	2.671093E-013	0	0.000000E+000
1	32.62444682	2.671093E-013	1.495711E-011	1	0.000000E+000
1	32.62482155	1.495711E-011	2.671093E-013	0	0.000000E+000
1	32.62589442	2.671093E-013	1.495711E-011	1	0.000000E+000
1	32.62611661	1.495711E-011	2.671093E-013	0	0.000000E+000
1	32.62882129	2.671093E-013	1.495711E-011	1	0.000000E+000
1	32.62886100	1.495711E-011	2.671093E-013	0	0.000000E+000
1	32.62919599	2.671093E-013	1.495711E-011	1	0.000000E+000
1	32.62940169	1.495711E-011	2.671093E-013	0	0.000000E+000
1	32.63026458	2.671093E-013	1.495711E-011	1	0.000000E+000
1	32.63032574	1.495711E-011	2.671093E-013	0	0.000000E+000
1	32.63036659	2.671093E-013	1.495711E-011	1	0.000000E+000
1	32.63043689	1.495711E-011	2.671093E-013	0	0.000000E+000
1	32.63054219	2.671093E-013	1.495711E-011	1	0.000000E+000
1	32.63064214	1.495711E-011	2.671093E-013	0	0.000000E+000
1	32.63073776	2.671093E-013	1.495711E-011	1	0.000000E+000
1	32.63080991	1.495711E-011	2.671093E-013	0	0.000000E+000
1	32.63116262	2.671093E-013	1.495711E-011	1	0.000000E+000
1	32.63123773	1.495711E-011	2.671093E-013	0	0.000000E+000
1	32.63134227	2.671093E-013	1.495711E-011	1	0.000000E+000
1	32.63138223	1.495711E-011	2.671093E-013	0	0.000000E+000
1	32.65110703	2.671093E-013	1.495711E-011	1	0.000000E+000
1	32.65188030	1.495711E-011	2.671093E-013	0	0.000000E+000
1	32.65231449	2.671093E-013	1.495711E-011	1	0.000000E+000
1	32.65233158	1.495711E-011	2.671093E-013	0	0.000000E+000
1	32.65238832	2.671093E-013	1.495711E-011	1	0.000000E+000
1	32.65248341	1.495711E-011	2.671093E-013	0	0.000000E+000
1	32.65266224	2.671093E-013	1.495711E-011	1	0.000000E+000
1	32.65322304	1.495711E-011	2.671093E-013	0	0.000000E+000
1	32.65348201	2.671093E-013	1.495711E-011	1	0.000000E+000
1	32.65374341	1.495711E-011	2.671093E-013	0	0.000000E+000
1	32.65434364	2.671093E-013	1.495711E-011	1	0.000000E+000
1	32.65458028	1.495711E-011	2.671093E-013	0	0.000000E+000
1	32.65739869	2.671093E-013	1.495711E-011	1	0.000000E+000
1	32.65744442	1.495711E-011	2.671093E-013	0	0.000000E+000
1	32.65820307	2.671093E-013	1.495711E-011	1	0.000000E+000
1	32.65824273	1.495711E-011	2.671093E-013	0	0.000000E+000
1	32.65833215	2.671093E-013	1.495711E-011	1	0.000000E+000
1	32.65874637	1.495711E-011	2.671093E-013	0	0.000000E+000
1	32.65982827	2.671093E-013	1.495711E-011	1	0.000000E+000
1	32.66009771	1.495711E-011	2.671093E-013	0	0.000000E+000
1	32.66033490	2.671093E-013	1.495711E-011	1	0.000000E+000
1	32.66038458	1.495711E-011	2.671093E-013	0	0.000000E+000
1	32.66086797	2.671093E-013	1.495711E-011	1	0.000000E+000
1	32.66089600	1.495711E-011	2.671093E-013	0	0.000000E+000
1	32.66258881	2.671093E-013	1.495711E-011	1	0.000000E+000
1	32.66259946	1.495711E-011	2.671093E-013	0	0.000000E+000
1	32.66387432	2.671093E-013	1.495711E-011	1	0.000000E+000
1	32.66427456	1.495711E-011	2.671093E-013	0	0.000000E+000
1	32.66430684	2.671093E-013	1.495711E-011	1	0.000000E+000
1	32.66445788	1.495711E-011	2.671093E-013	0	0.000000E+000
1	32.66506276	2.671093E-013	1.495711E-011	1	0.000000E+000
1	32.66528766	1.495711E-011	2.671093E-013	0	0.000000E+000
1	32.66551203	2.671093E-013	1.495711E-011	1	0.000000E+000
1	32.66557531	1.495711E-011	2.671093E-013	0	0.000000E+000
1	32.66588846	2.671093E-013	1.495711E-011	1	0.000000E+000
1	32.66602107	1.495711E-011	2.671093E-013	0	0.000000E+000
1	32.66606101	2.671093E-013	1.495711E-011	1	0.000000E+000
1	32.66615917	1.495711E-011	2.671093E-013	0	0.000000E+000
1	32.66663321	2.671093E-013	1.495711E-011	1	0.000000E+000
1	32.66674715	1.495711E-011	2.671093E-013	0	0.000000E+000
1	32.66678441	2.671093E-013	1.495711E-011	1	0.000000E+000
1	32.66711917	1.495711E-011	2.671093E-013	0	0.000000E+000
1	32.66717031	2.671093E-013	1.495711E-011	1	0.000000E+000
1	32.66723543	1.495711E-011	2.671093E-013	0	0.000000E+000
1	32.66740476	2.671093E-013	1.495711E-011	1	0.000000E+000
1	32.66751749	1.495711E-011	2.671093E-013	0	0.000000E+000
1	32.66765825	2.671093E-013	1.495711E-011	1	0.000000E+000
1	32.66778770	1.495711E-011	2.671093E-013	0	0.000000E+000
1	32.66830055	2.671093E-013	1.495711E-011	1	0.000000E+000
1	32.66834361	1.495711E-011	2.671093E-013	0	0.000000E+000
1	32.66835565	2.671093E-013	1.495711E-011	1	0.000000E+000
1	32.66847929	1.495711E-011	2.671093E-013	0	0.000000E+000
1	32.67062938	2.671093E-013	1.495711E-011	1	0.000000E+000
1	32.67097491	1.495711E-011	2.671093E-013	0	0.000000E+000
1	32.67158704	2.671093E-013	1.495711E-011	1	0.000000E+000
1	32.67215271	1.495711E-011	2.671093E-013	0	0.000000E+000
1	32.67219222	2.671093E-013	1.495711E-011	1	0.000000E+000
1	32.67257035	1.495711E-011	2.671093E-013	0	0.000000E+000
1	32.67678343	2.671093E-013	1.495711E-011	1	0.000000E+000
1	32.67683678	1.495711E-011	2.671093E-013	0	0.000000E+000
1	32.67832955	2.671093E-013	1.495711E-011	1	0.000000E+000
1	32.67853644	1.495711E-011	2.671093E-013	0	0.000000E+000
1	32.67911070	2.671093E-013	1.495711E-011	1	0.000000E+000
1	32.67917122	1.495711E-011	2.671093E-013	0	0.000000E+000
1	32.68261073	2.671093E-013	1.495711E-011	1	0.000000E+000
1	32.68284640	1.495711E-011	2.671093E-013	0	0.000000E+000
1	32.68313672	2.671093E-013	1.495711E-011	1	0.000000E+000
1	32.68326045	1.495711E-011	2.671093E-013	0	0.000000E+000
1	32.68596532	2.671093E-013	1.495711E-011	1	0.000000E+000
1	32.68603432	1.495711E-011	2.671093E-013	0	0.000000E+000
1	32.68624534	2.671093E-013	1.495711E-011	1	0.000000E+000
1	32.68650500	1.495711E-011	2.671093E-013	0	0.000000E+000
1	32.68703618	2.671093E-013	1.495711E-011	1	0.000000E+000
1	32.68763971	1.495711E-011	2.671093E-013	0	0.000000E+000
1	32.68911391	2.671093E-013	1.495711E-011	1	0.000000E+000
1	32.68926928	1.495711E-011	2.671093E-013	0	0.000000E+000
1	32.68937729	2.671093E-013	1.495711E-011	1	0.000000E+000
1	32.68950836	1.495711E-011	2.671093E-013	0	0.000000E+000
1	32.68957338	2.671093E-013	1.495711E-011	1	0.000000E+000
1	32.68960424	1.495711E-011	2.671093E-013	0	0.000000E+000
1	32.68973480	2.671093E-013	1.495711E-011	1	0.000000E+000
1	32.68995434	1.495711E-011	2.671093E-013	0	0.000000E+000
1	32.69002415	2.671093E-013	1.495711E-011	1	0.000000E+000
1	32.69009252	1.495711E-011	2.671093E-013	0	0.000000E+000
1	32.69153080	2.671093E-013	1.495711E-011	1	0.000000E+000
1	32.69165961	1.495711E-011	2.671093E-013	0	0.000000E+000
1	32.69202894	2.671093E-013	1.495711E-011	1	0.000000E+000
1	32.69229308	1.495711E-011	2.671093E-013	0	0.000000E+000
1	32.69292584	2.671093E-013	1.495711E-011	1	0.000000E+000
1	32.69301795	1.495711E-011	2.671093E-013	0	0.000000E+000
1	32.69385726	2.671093E-013	1.495711E-011	1	0.000000E+000
1	32.69399837	1.495711E-011	2.671093E-013	0	0.000000E+000
1	32.69526034	2.671093E-013	1.495711E-011	1	0.000000E+000
1	32.69529831	1.495711E-011	2.671093E-013	0	0.000000E+000
1	32.69560971	2.671093E-013	1.495711E-011	1	0.000000E+000
1	32.69566970	1.495711E-011	2.671093E-013	0	0.000000E+000
1	32.69626426	2.671093E-013	1.495711E-011	1	0.000000E+000
1	32.69634781	1.495711E-011	2.671093E-013	0	0.000000E+000
1	32.69834265	2.671093E-013	1.495711E-011	1	0.000000E+000
1	32.69848023	1.495711E-011	2.671093E-013	0	0.000000E+000
1	32.69978877	2.671093E-013	1.495711E-011	1	0.000000E+000
1	32.70003104	1.495711E-011	2.671093E-013	0	0.000000E+000
1	32.70030889	2.671093E-013	1.495711E-011	1	0.000000E+000
1	32.70044177	1.495711E-011	2.671093E-013	0	0.000000E+000
1	32.70217107	2.671093E-013	1.495711E-011	1	0.000000E+000
1	32.70229932	1.495711E-011	2.671093E-013	0	0.000000E+000
1	32.70359294	2.671093E-013	1.495711E-011	1	0.000000E+000
1	32.70373379	1.495711E-011	2.671093E-013	0	0.000000E+000
1	32.70445383	2.671093E-013	1.495711E-011	1	0.000000E+000
1	32.70453827	1.495711E-011	2.671093E-013	0	0.000000E+000
1	32.70479587	2.671093E-013	1.495711E-011	1	0.000000E+000
1	32.70504055	1.495711E-011	2.671093E-013	0	0.000000E+000
1	32.70507354	2.671093E-013	1.495711E-011	1	0.000000E+000
1	32.70529338	1.495711E-011	2.671093E-013	0	0.000000E+000
1	32.70553754	2.671093E-013	1.495711E-011	1	0.000000E+000
1	32.70567720	1.495711E-011	2.671093E-013	0	0.000000E+000
1	32.70581015	2.671093E-013	1.495711E-011	1	0.000000E+000
1	32.70588983	1.495711E-011	2.671093E-013	0	0.000000E+000
1	32.70594672	2.671093E-013	1.495711E-011	1	0.000000E+000
1	32.70603500	1.495711E-011	2.671093E-013	0	0.000000E+000
1	32.70612799	2.671093E-013	1.495711E-011	1	0.000000E+000
1	32.70627283	1.495711E-011	2.671093E-013	0	0.000000E+000
1	32.70692800	2.671093E-013	1.495711E-011	1	0.000000E+000
1	32.70768798	1.495711E-011	2.671093E-013	0	0.000000E+000
1	32.70936753	2.671093E-013	1.495711E-011	1	0.000000E+000
1	32.71001035	1.495711E-011	2.671093E-013	0	0.000000E+000
1	32.71022451	2.671093E-013	1.495711E-011	1	0.000000E+000
1	32.71033458	1.495711E-011	2.671093E-013	0	0.000000E+000
1	34.22528644	2.397332E-013	1.492973E-011	1	0.000000E+000
1	34.22528700	1.492973E-011	2.397332E-013	0	0.000000E+000
1	34.22528827	2.397332E-013	1.492973E-011	1	0.000000E+000
1	34.22545096	1.492973E-011	2.397332E-013	0	0.000000E+000
1	34.22555033	2.397332E-013	1.492973E-011	1	0.000000E+000
1	34.22586695	1.492973E-011	2.397332E-013	0	0.000000E+000
1	34.22810833	2.397332E-013	1.492973E-011	1	0.000000E+000
1	34.22819999	1.492973E-011	2.397332E-013	0	0.000000E+000
1	34.22825686	2.397332E-013	1.492973E-011	1	0.000000E+000
1	34.22831006	1.492973E-011	2.397332E-013	0	0.000000E+000
1	34.23049663	2.397332E-013	1.492973E-011	1	0.000000E+000
1	34.23054732	1.492973E-011	2.397332E-013	0	0.000000E+000
1	34.23346152	2.397332E-013	1.492973E-011	1	0.000000E+000
1	34.23370245	1.492973E-011	2.397332E-013	0	0.000000E+000
1	34.23376863	2.397332E-013	1.492973E-011	1	0.000000E+000
1	34.23403839	1.492973E-011	2.397332E-013	0	0.000000E+000
1	34.23537941	2.397332E-013	1.492973E-011	1	0.000000E+000
1	34.23546982	1.492973E-011	2.397332E-013	0	0.000000E+000
1	34.23743197	2.397332E-013	1.492973E-011	1	0.000000E+000
1	34.23781862	1.492973E-011	2.397332E-013	0	0.000000E+000
1	34.23907288	2.397332E-013	1.492973E-011	1	0.000000E+000
1	34.23933765	1.492973E-011	2.397332E-013	0	0.000000E+000
1	34.24098832	2.397332E-013	1.492973E-011	1	0.000000E+000
1	34.24118435	1.492973E-011	2.397332E-013	0	0.000000E+000
1	34.24221944	2.397332E-013	1.492973E-011	1	0.000000E+000
1	34.24228222	1.492973E-011	2.397332E-013	0	0.000000E+000
1	34.24305602	2.397332E-013	1.492973E-011	1	0.000000E+000
1	34.24314142	1.492973E-011	2.397332E-013	0	0.000000E+000
1	34.24365637	2.397332E-013	1.492973E-011	1	0.000000E+000
1	34.24369796	1.492973E-011	2.397332E-013	0	0.000000E+000
1	34.24374863	2.397332E-013	1.492973E-011	1	0.000000E+000
1	34.24384648	1.492973E-011	2.397332E-013	0	0.000000E+000
1	34.24454393	2.397332E-013	1.492973E-011	1	0.000000E+000
1	34.24464811	1.492973E-011	2.397332E-013	0	0.000000E+000
1	34.24780831	2.397332E-013	1.492973E-011	1	0.000000E+000
1	34.24799115	1.492973E-011	2.397332E-013	0	0.000000E+000
1	34.24804191	2.397332E-013	1.492973E-011	1	0.000000E+000
1	34.24810594	1.492973E-011	2.397332E-013	0	0.000000E+000
1	34.24816692	2.397332E-013	1.492973E-011	1	0.000000E+000
1	34.24829415	1.492973E-011	2.397332E-013	0	0.000000E+000
1	34.24891509	2.397332E-013	1.492973E-011	1	0.000000E+000
1	34.24904259	1.492973E-011	2.397332E-013	0	0.000000E+000
1	34.24910919	2.397332E-013	1.492973E-011	1	0.000000E+000
1	34.24946952	1.492973E-011	2.397332E-013	0	0.000000E+000
1	34.24998345	2.397332E-013	1.492973E-011	1	0.000000E+000
1	34.25002758	1.492973E-011	2.397332E-013	0	0.000000E+000
1	34.25117898	2.397332E-013	1.492973E-011	1	0.000000E+000
1	34.25135559	1.492973E-011	2.397332E-013	0	0.000000E+000
1	34.25152879	2.397332E-013	1.492973E-011	1	0.000000E+000
1	34.25161579	1.492973E-011	2.397332E-013	0	0.000000E+000
1	34.25231326	2.397332E-013	1.492973E-011	1	0.000000E+000
1	34.25236034	1.492973E-011	2.397332E-013	0	0.000000E+000
1	34.25279178	2.397332E-013	1.492973E-011	1	0.000000E+000
1	34.25331545	1.492973E-011	2.397332E-013	0	0.000000E+000
1	34.25350739	2.397332E-013	1.492973E-011	1	0.000000E+000
1	34.25356789	1.492973E-011	2.397332E-013	0	0.000000E+000
1	34.25409429	2.397332E-013	1.492973E-011	1	0.000000E+000
1	34.25426003	1.492973E-011	2.397332E-013	0	0.000000E+000
1	34.25508513	2.397332E-013	1.492973E-011	1	0.000000E+000
1	34.25518946	1.492973E-011	2.397332E-013	0	0.000000E+000
1	34.26014741	2.397332E-013	1.492973E-011	1	0.000000E+000
1	34.26031457	1.492973E-011	2.397332E-013	0	0.000000E+000
1	34.26036626	2.397332E-013	1.492973E-011	1	0.000000E+000
1	34.26051943	1.492973E-011	2.397332E-013	0	0.000000E+000
1	34.26054950	2.397332E-013	1.492973E-011	1	0.000000E+000
1	34.26062809	1.492973E-011	2.397332E-013	0	0.000000E+000
1	34.26205054	2.397332E-013	1.492973E-011	1	0.000000E+000
1	34.26258069	1.492973E-011	2.397332E-013	0	0.000000E+000
1	34.26358294	2.397332E-013	1.492973E-011	1	0.000000E+000
1	34.26370302	1.492973E-011	2.397332E-013	0	0.000000E+000
1	34.26389306	2.397332E-013	1.492973E-011	1	0.000000E+000
1	34.26396233	1.492973E-011	2.397332E-013	0	0.000000E+000
1	34.26418506	2.397332E-013	1.492973E-011	1	0.000000E+000
1	34.26427601	1.492973E-011	2.397332E-013	0	0.000000E+000
1	34.26570682	2.397332E-013	1.492973E-011	1	0.000000E+000
1	34.26613398	1.492973E-011	2.397332E-013	0	0.000000E+000
1	34.26815998	2.397332E-013	1.492973E-011	1	0.000000E+000
1	34.26825198	1.492973E-011	2.397332E-013	0	0.000000E+000
1	34.27207449	2.397332E-013	1.492973E-011	1	0.000000E+000
1	34.27213532	1.492973E-011	2.397332E-013	0	0.000000E+000
1	34.27220629	2.397332E-013	1.492973E-011	1	0.000000E+000
1	34.27235119	1.492973E-011	2.397332E-013	0	0.000000E+000
1	34.27324032	2.397332E-013	1.492973E-011	1	0.000000E+000
1	34.27344738	1.492973E-011	2.397332E-013	0	0.000000E+000
1	34.27372464	2.397332E-013	1.492973E-011	1	0.000000E+000
1	34.27404112	1.492973E-011	2.397332E-013	0	0.000000E+000
1	34.27652997	2.397332E-013	1.492973E-011	1	0.000000E+000
1	34.27673397	1.492973E-011	2.397332E-013	0	0.000000E+000
1	34.27707729	2.397332E-013	1.492973E-011	1	0.000000E+000
1	34.27715397	1.492973E-011	2.397332E-013	0	0.000000E+000
1	34.27716110	2.397332E-013	1.492973E-011	1	0.000000E+000
1	34.27725896	1.492973E-011	2.397332E-013	0	0.000000E+000
1	34.27810112	2.397332E-013	1.492973E-011	1	0.000000E+000
1	34.27843979	1.492973E-011	2.397332E-013	0	0.000000E+000
1	34.27875557	2.397332E-013	1.492973E-011	1	0.000000E+000
1	34.27897012	1.492973E-011	2.397332E-013	0	0.000000E+000
1	34.27909494	2.397332E-013	1.492973E-011	1	0.000000E+000
1	34.27918045	1.492973E-011	2.397332E-013	0	0.000000E+000
1	34.27939644	2.397332E-013	1.492973E-011	1	0.000000E+000
1	34.27954606	1.492973E-011	2.397332E-013	0	0.000000E+000
1	34.27974685	2.397332E-013	1.492973E-011	1	0.000000E+000
1	34.28007246	1.492973E-011	2.397332E-013	0	0.000000E+000
1	34.28144119	2.397332E-013	1.492973E-011	1	0.000000E+000
1	34.28149349	1.492973E-011	2.397332E-013	0	0.000000E+000
1	34.28382506	2.397332E-013	1.492973E-011	1	0.000000E+000
1	34.28396618	1.492973E-011	2.397332E-013	0	0.000000E+000
1	34.28418759	2.397332E-013	1.492973E-011	1	0.000000E+000
1	34.28453592	1.492973E-011	2.397332E-013	0	0.000000E+000
1	34.28537478	2.397332E-013	1.492973E-011	1	0.000000E+000
1	34.28549921	1.492973E-011	2.397332E-013	0	0.000000E+000
1	34.28559062	2.397332E-013	1.492973E-011	1	0.000000E+000
1	34.28559234	1.492973E-011	2.397332E-013	0	0.000000E+000
1	34.28863824	2.397332E-013	1.492973E-011	1	0.000000E+000
1	34.28885087	1.492973E-011	2.397332E-013	0	0.000000E+000
1	34.29041878	2.397332E-013	1.492973E-011	1	0.000000E+000
1	34.29061957	1.492973E-011	2.397332E-013	0	0.000000E+000
1	34.29182856	2.397332E-013	1.492973E-011	1	0.000000E+000
1	34.29192434	1.492973E-011	2.397332E-013	0	0.000000E+000
1	34.29258932	2.397332E-013	1.492973E-011	1	0.000000E+000
1	34.29270091	1.492973E-011	2.397332E-013	0	0.000000E+000
1	34.29272153	2.397332E-013	1.492973E-011	1	0.000000E+000
1	34.29284318	1.492973E-011	2.397332E-013	0	0.000000E+000
1	34.29340011	2.397332E-013	1.492973E-011	1	0.000000E+000
1	34.29353074	1.492973E-011	2.397332E-013	0	0.000000E+000
1	34.29357428	2.397332E-013	1.492973E-011	1	0.000000E+000
1	34.29358528	1.492973E-011	2.397332E-013	0	0.000000E+000
1	34.29520657	2.397332E-013	1.492973E-011	1	0.000000E+000
1	34.29528393	1.492973E-011	2.397332E-013	0	0.000000E+000
1	34.29530802	2.397332E-013	1.492973E-011	1	0.000000E+000
1	34.29547930	1.492973E-011	2.397332E-013	0	0.000000E+000
1	34.29838773	2.397332E-013	1.492973E-011	1	0.000000E+000
1	34.29840615	1.492973E-011	2.397332E-013	0	0.000000E+000
1	34.29885646	2.397332E-013	1.492973E-011	1	0.000000E+000
1	34.29907127	1.492973E-011	2.397332E-013	0	0.000000E+000
1	34.30011990	2.397332E-013	1.492973E-011	1	0.000000E+000
1	34.30016970	1.492973E-011	2.397332E-013	0	0.000000E+000
1	34.59601799	1.860363E-013	1.487604E-011	1	0.000000E+000
1	34.59601900	1.487604E-011	1.860363E-013	0	0.000000E+000
1	34.59602077	1.860363E-013	1.487604E-011	1	0.000000E+000
1	34.59617973	1.487604E-011	1.860363E-013	0	0.000000E+000
1	34.59627274	1.860363E-013	1.487604E-011	1	0.000000E+000
1	34.59653146	1.487604E-011	1.860363E-013	0	0.000000E+000
1	34.59674190	1.860363E-013	1.487604E-011	1	0.000000E+000
1	34.59693765	1.487604E-011	1.860363E-013	0	0.000000E+000
1	34.59698312	1.860363E-013	1.487604E-011	1	0.000000E+000
1	34.59711183	1.487604E-011	1.860363E-013	0	0.000000E+000
1	34.59712847	1.860363E-013	1.487604E-011	1	0.000000E+000
1	34.59715398	1.487604E-011	1.860363E-013	0	0.000000E+000
1	34.59922522	1.860363E-013	1.487604E-011	1	0.000000E+000
1	34.59951432	1.487604E-011	1.860363E-013	0	0.000000E+000
1	34.60145328	1.860363E-013	1.487604E-011	1	0.000000E+000
1	34.60147445	1.487604E-011	1.860363E-013	0	0.000000E+000
1	34.60176587	1.860363E-013	1.487604E-011	1	0.000000E+000
1	34.60182524	1.487604E-011	1.860363E-013	0	0.000000E+000
1	34.60338778	1.860363E-013	1.487604E-011	1	0.000000E+000
1	34.60341175	1.487604E-011	1.860363E-013	0	0.000000E+000
1	34.60365047	1.860363E-013	1.487604E-011	1	0.000000E+000
1	34.60388072	1.487604E-011	1.860363E-013	0	0.000000E+000
1	34.60427465	1.860363E-013	1.487604E-011	1	0.000000E+000
1	34.60447375	1.487604E-011	1.860363E-013	0	0.000000E+000
1	34.60478094	1.860363E-013	1.487604E-011	1	0.000000E+000
1	34.60488374	1.487604E-011	1.860363E-013	0	0.000000E+000
1	34.60522454	1.860363E-013	1.487604E-011	1	0.000000E+000
1	34.60539117	1.487604E-011	1.860363E-013	0	0.000000E+000
1	34.60563798	1.860363E-013	1.487604E-011	1	0.000000E+000
1	34.60575543	1.487604E-011	1.860363E-013	0	0.000000E+000
1	34.60582811	1.860363E-013	1.487604E-011	1	0.000000E+000
1	34.60591795	1.487604E-011	1.860363E-013	0	0.000000E+000
1	34.60614414	1.860363E-013	1.487604E-011	1	0.000000E+000
1	34.60620528	1.487604E-011	1.860363E-013	0	0.000000E+000
1	34.60630890	1.860363E-013	1.487604E-011	1	0.000000E+000
1	34.60727478	1.487604E-011	1.860363E-013	0	0.000000E+000
1	34.60749005	1.860363E-013	1.487604E-011	1	0.000000E+000
1	34.60776478	1.487604E-011	1.860363E-013	0	0.000000E+000
1	34.60936353	1.860363E-013	1.487604E-011	1	0.000000E+000
1	34.60982692	1.487604E-011	1.860363E-013	0	0.000000E+000
1	34.61072093	1.860363E-013	1.487604E-011	1	0.000000E+000
1	34.61088957	1.487604E-011	1.860363E-013	0	0.000000E+000
1	34.61103005	1.860363E-013	1.487604E-011	1	0.000000E+000
1	34.61105722	1.487604E-011	1.860363E-013	0	0.000000E+000
1	34.61111128	1.860363E-013	1.487604E-011	1	0.000000E+000
1	34.61121608	1.487604E-011	1.860363E-013	0	0.000000E+000
1	34.61147454	1.860363E-013	1.487604E-011	1	0.000000E+000
1	34.61149410	1.487604E-011	1.860363E-013	0	0.000000E+000
1	34.61279601	1.860363E-013	1.487604E-011	1	0.000000E+000
1	34.61287315	1.487604E-011	1.860363E-013	0	0.000000E+000
1	34.61344029	1.860363E-013	1.487604E-011	1	0.000000E+000
1	34.61369163	1.487604E-011	1.860363E-013	0	0.000000E+000
1	34.61507284	1.860363E-013	1.487604E-011	1	0.000000E+000
1	34.61521883	1.487604E-011	1.860363E-013	0	0.000000E+000
1	34.61569027	1.860363E-013	1.487604E-011	1	0.000000E+000
1	34.61590274	1.487604E-011	1.860363E-013	0	0.000000E+000
1	34.61759556	1.860363E-013	1.487604E-011	1	0.000000E+000
1	34.61772460	1.487604E-011	1.860363E-013	0	0.000000E+000
1	34.61774789	1.860363E-013	1.487604E-011	1	0.000000E+000
1	34.61788280	1.487604E-011	1.860363E-013	0	0.000000E+000
1	34.61975157	1.860363E-013	1.487604E-011	1	0.000000E+000
1	34.61983490	1.487604E-011	1.860363E-013	0	0.000000E+000
1	34.62061024	1.860363E-013	1.487604E-011	1	0.000000E+000
1	34.62081973	1.487604E-011	1.860363E-013	0	0.000000E+000
1	34.62132732	1.860363E-013	1.487604E-011	1	0.000000E+000
1	34.62136249	1.487604E-011	1.860363E-013	0	0.000000E+000
1	34.62228207	1.860363E-013	1.487604E-011	1	0.000000E+000
1	34.62229441	1.487604E-011	1.860363E-013	0	0.000000E+000
1	34.62353869	1.860363E-013	1.487604E-011	1	0.000000E+000
1	34.62363137	1.487604E-011	1.860363E-013	0	0.000000E+000
1	34.62394593	1.860363E-013	1.487604E-011	1	0.000000E+000
1	34.62396522	1.487604E-011	1.860363E-013	0	0.000000E+000
1	34.62444758	1.860363E-013	1.487604E-011	1	0.000000E+000
1	34.62457777	1.487604E-011	1.860363E-013	0	0.000000E+000
1	34.62725792	1.860363E-013	1.487604E-011	1	0.000000E+000
1	34.62744824	1.487604E-011	1.860363E-013	0	0.000000E+000
1	34.62828110	1.860363E-013	1.487604E-011	1	0.000000E+000
1	34.62840034	1.487604E-011	1.860363E-013	0	0.000000E+000
1	34.62916874	1.860363E-013	1.487604E-011	1	0.000000E+000
1	34.62981539	1.487604E-011	1.860363E-013	0	0.000000E+000
1	34.63028094	1.860363E-013	1.487604E-011	1	0.000000E+000
1	34.63043914	1.487604E-011	1.860363E-013	0	0.000000E+000
1	34.63146645	1.860363E-013	1.487604E-011	1	0.000000E+000
1	34.63156131	1.487604E-011	1.860363E-013	0	0.000000E+000
1	34.63196079	1.860363E-013	1.487604E-011	1	0.000000E+000
1	34.63233702	1.487604E-011	1.860363E-013	0	0.000000E+000
1	34.63247694	1.860363E-013	1.487604E-011	1	0.000000E+000
1	34.63259148	1.487604E-011	1.860363E-013	0	0.000000E+000
1	34.63600578	1.860363E-013	1.487604E-011	1	0.000000E+000
1	34.63607555	1.487604E-011	1.860363E-013	0	0.000000E+000
1	34.63664317	1.860363E-013	1.487604E-011	1	0.000000E+000
1	34.63672194	1.487604E-011	1.860363E-013	0	0.000000E+000
1	34.63716595	1.860363E-013	1.487604E-011	1	0.000000E+000
1	34.63722084	1.487604E-011	1.860363E-013	0	0.000000E+000
1	34.63730994	1.860363E-013	1.487604E-011	1	0.000000E+000
1	34.63749770	1.487604E-011	1.860363E-013	0	0.000000E+000
1	34.63941341	1.860363E-013	1.487604E-011	1	0.000000E+000
1	34.63956986	1.487604E-011	1.860363E-013	0	0.000000E+000
1	34.64203339	1.860363E-013	1.487604E-011	1	0.000000E+000
1	34.64205429	1.487604E-011	1.860363E-013	0	0.000000E+000
1	34.64236238	1.860363E-013	1.487604E-011	1	0.000000E+000
1	34.64330916	1.487604E-011	1.860363E-013	0	0.000000E+000
1	34.64381070	1.860363E-013	1.487604E-011	1	0.000000E+000
1	34.64388210	1.487604E-011	1.860363E-013	0	0.000000E+000
1	34.64446996	1.860363E-013	1.487604E-011	1	0.000000E+000
1	34.64455293	1.487604E-011	1.860363E-013	0	0.000000E+000
1	34.64458204	1.860363E-013	1.487604E-011	1	0.000000E+000
1	34.64467603	1.487604E-011	1.860363E-013	0	0.000000E+000
1	34.64527577	1.860363E-013	1.487604E-011	1	0.000000E+000
1	34.64547914	1.487604E-011	1.860363E-013	0	0.000000E+000
1	34.64575127	1.860363E-013	1.487604E-011	1	0.000000E+000
1	34.64589584	1.487604E-011	1.860363E-013	0	0.000000E+000
1	34.64618535	1.860363E-013	1.487604E-011	1	0.000000E+000
1	34.64621282	1.487604E-011	1.860363E-013	0	0.000000E+000
1	34.64650507	1.860363E-013	1.487604E-011	1	0.000000E+000
1	34.64652221	1.487604E-011	1.860363E-013	0	0.000000E+000
1	34.64780467	1.860363E-013	1.487604E-011	1	0.000000E+000
1	34.64789604	1.487604E-011	1.860363E-013	0	0.000000E+000
1	34.64793946	1.860363E-013	1.487604E-011	1	0.000000E+000
1	34.64805713	1.487604E-011	1.860363E-013	0	0.000000E+000
1	34.64809392	1.860363E-013	1.487604E-011	1	0.000000E+000
1	34.64818127	1.487604E-011	1.860363E-013	0	0.000000E+000
1	34.65019443	1.860363E-013	1.487604E-011	1	0.000000E+000
1	34.65024226	1.487604E-011	1.860363E-013	0	0.000000E+000
1	34.65086636	1.860363E-013	1.487604E-011	1	0.000000E+000
1	34.65090858	1.487604E-011	1.860363E-013	0	0.000000E+000
1	34.65229643	1.860363E-013	1.487604E-011	1	0.000000E+000
1	34.65235879	1.487604E-011	1.860363E-013	0	0.000000E+000
1	34.65723027	1.860363E-013	1.487604E-011	1	0.000000E+000
1	34.65797419	1.487604E-011	1.860363E-013	0	0.000000E+000
1	34.65802812	1.860363E-013	1.487604E-011	1	0.000000E+000
1	34.65841751	1.487604E-011	1.860363E-013	0	0.000000E+000
1	34.65992628	1.860363E-013	1.487604E-011	1	0.000000E+000
1	34.66015130	1.487604E-011	1.860363E-013	0	0.000000E+000
1	34.66264786	1.860363E-013	1.487604E-011	1	0.000000E+000
1	34.66326072	1.487604E-011	1.860363E-013	0	0.000000E+000
1	34.66370634	1.860363E-013	1.487604E-011	1	0.000000E+000
1	34.66372673	1.487604E-011	1.860363E-013	0	0.000000E+000
1	34.66393146	1.860363E-013	1.487604E-011	1	0.000000E+000
1	34.66410988	1.487604E-011	1.860363E-013	0	0.000000E+000
1	34.66497592	1.860363E-013	1.487604E-011	1	0.000000E+000
1	34.66510457	1.487604E-011	1.860363E-013	0	0.000000E+000
1	34.66523920	1.860363E-013	1.487604E-011	1	0.000000E+000
1	34.66528553	1.487604E-011	1.860363E-013	0	0.000000E+000
1	34.66580122	1.860363E-013	1.487604E-011	1	0.000000E+000
1	34.66598457	1.487604E-011	1.860363E-013	0	0.000000E+000
1	34.66707877	1.860363E-013	1.487604E-011	1	0.000000E+000
1	34.66719521	1.487604E-011	1.860363E-013	0	0.000000E+000
1	34.66734605	1.860363E-013	1.487604E-011	1	0.000000E+000
1	34.66740489	1.487604E-011	1.860363E-013	0	0.000000E+000
1	34.66785900	1.860363E-013	1.487604E-011	1	0.000000E+000
1	34.66817366	1.487604E-011	1.860363E-013	0	0.000000E+000
1	34.66953749	1.860363E-013	1.487604E-011	1	0.000000E+000
1	34.66971005	1.487604E-011	1.860363E-013	0	0.000000E+000
1	34.67047403	1.860363E-013	1.487604E-011	1	0.000000E+000
1	34.67051582	1.487604E-011	1.860363E-013	0	0.000000E+000
1	34.67111822	1.860363E-013	1.487604E-011	1	0.000000E+000
1	34.67123502	1.487604E-011	1.860363E-013	0	0.000000E+000
1	34.67196500	1.860363E-013	1.487604E-011	1	0.000000E+000
1	34.67198173	1.487604E-011	1.860363E-013	0	0.000000E+000
1	34.67302939	1.860363E-013	1.487604E-011	1	0.000000E+000
1	34.67307803	1.487604E-011	1.860363E-013	0	0.000000E+000
1	34.67382898	1.860363E-013	1.487604E-011	1	0.000000E+000
1	34.67384166	1.487604E-011	1.860363E-013	0	0.000000E+000
1	34.67403589	1.860363E-013	1.487604E-011	1	0.000000E+000
1	34.67423113	1.487604E-011	1.860363E-013	0	0.000000E+000
1	34.67432773	1.860363E-013	1.487604E-011	1	0.000000E+000
1	34.67436365	1.487604E-011	1.860363E-013	0	0.000000E+000
1	34.67720639	1.860363E-013	1.487604E-011	1	0.000000E+000
1	34.67732839	1.487604E-011	1.860363E-013	0	0.000000E+000
1	34.68004835	1.860363E-013	1.487604E-011	1	0.000000E+000
1	34.68014225	1.487604E-011	1.860363E-013	0	0.000000E+000
1	34.68041272	1.860363E-013	1.487604E-011	1	0.000000E+000
1	34.68055780	1.487604E-011	1.860363E-013	0	0.000000E+000
1	34.68110817	1.860363E-013	1.487604E-011	1	0.000000E+000
1	34.68122282	1.487604E-011	1.860363E-013	0	0.000000E+000
1	34.68130571	1.860363E-013	1.487604E-011	1	0.000000E+000
1	34.68133279	1.487604E-011	1.860363E-013	0	0.000000E+000
1	34.68187278	1.860363E-013	1.487604E-011	1	0.000000E+000
1	34.68217765	1.487604E-011	1.860363E-013	0	0.000000E+000
1	46.39507101	7.776879E-014	1.476777E-011	1	0.000000E+000
1	46.39517690	1.476777E-011	7.776879E-014	0	0.000000E+000
1	46.39649469	7.776879E-014	1.476777E-011	1	0.000000E+000
1	46.39681155	1.476777E-011	7.776879E-014	0	0.000000E+000
1	46.40016415	7.776879E-014	1.476777E-011	1	0.000000E+000
1	46.40036504	1.476777E-011	7.776879E-014	0	0.000000E+000
1	46.40077718	7.776879E-014	1.476777E-011	1	0.000000E+000
1	46.40081283	1.476777E-011	7.776879E-014	0	0.000000E+000
1	46.40173151	7.776879E-014	1.476777E-011	1	0.000000E+000
1	46.40186233	1.476777E-011	7.776879E-014	0	0.000000E+000
1	46.40307662	7.776879E-014	1.476777E-011	1	0.000000E+000
1	46.40314682	1.476777E-011	7.776879E-014	0	0.000000E+000
1	46.40351930	7.776879E-014	1.476777E-011	1	0.000000E+000
1	46.40451420	1.476777E-011	7.776879E-014	0	0.000000E+000
1	46.40456058	7.776879E-014	1.476777E-011	1	0.000000E+000
1	46.40456848	1.476777E-011	7.776879E-014	0	0.000000E+000
1	46.40539814	7.776879E-014	1.476777E-011	1	0.000000E+000
1	46.40558842	1.476777E-011	7.776879E-014	0	0.000000E+000
1	46.40610371	7.776879E-014	1.476777E-011	1	0.000000E+000
1	46.40628862	1.476777E-011	7.776879E-014	0	0.000000E+000
1	46.40656188	7.776879E-014	1.476777E-011	1	0.000000E+000
1	46.40662224	1.476777E-011	7.776879E-014	0	0.000000E+000
1	46.40693125	7.776879E-014	1.476777E-011	1	0.000000E+000
1	46.40695188	1.476777E-011	7.776879E-014	0	0.000000E+000
1	46.40749127	7.776879E-014	1.476777E-011	1	0.000000E+000
1	46.40755356	1.476777E-011	7.776879E-014	0	0.000000E+000
1	46.40816374	7.776879E-014	1.476777E-011	1	0.000000E+000
1	46.40825613	1.476777E-011	7.776879E-014	0	0.000000E+000
1	46.40876790	7.776879E-014	1.476777E-011	1	0.000000E+000
1	46.40888496	1.476777E-011	7.776879E-014	0	0.000000E+000
1	46.40920477	7.776879E-014	1.476777E-011	1	0.000000E+000
1	46.40922724	1.476777E-011	7.776879E-014	0	0.000000E+000
1	46.40966425	7.776879E-014	1.476777E-011	1	0.000000E+000
1	46.41009031	1.476777E-011	7.776879E-014	0	0.000000E+000
1	46.41010851	7.776879E-014	1.476777E-011	1	0.000000E+000
1	46.41025351	1.476777E-011	7.776879E-014	0	0.000000E+000
1	46.41153225	7.776879E-014	1.476777E-011	1	0.000000E+000
1	46.41173597	1.476777E-011	7.776879E-014	0	0.000000E+000
1	46.41209035	7.776879E-014	1.476777E-011	1	0.000000E+000
1	46.41225412	1.476777E-011	7.776879E-014	0	0.000000E+000
1	46.41282719	7.776879E-014	1.476777E-011	1	0.000000E+000
1	46.41286387	1.476777E-011	7.776879E-014	0	0.000000E+000
1	46.41419229	7.776879E-014	1.476777E-011	1	0.000000E+000
1	46.41421279	1.476777E-011	7.776879E-014	0	0.000000E+000
1	46.41499710	7.776879E-014	1.476777E-011	1	0.000000E+000
1	46.41505977	1.476777E-011	7.776879E-014	0	0.000000E+000
1	46.41658096	7.776879E-014	1.476777E-011	1	0.000000E+000
1	46.41678291	1.476777E-011	7.776879E-014	0	0.000000E+000
1	46.41680987	7.776879E-014	1.476777E-011	1	0.000000E+000
1	46.41684434	1.476777E-011	7.776879E-014	0	0.000000E+000
1	46.41687519	7.776879E-014	1.476777E-011	1	0.000000E+000
1	46.41691047	1.476777E-011	7.776879E-014	0	0.000000E+000
1	46.41810767	7.776879E-014	1.476777E-011	1	0.000000E+000
1	46.41843837	1.476777E-011	7.776879E-014	0	0.000000E+000
1	46.42222721	7.776879E-014	1.476777E-011	1	0.000000E+000
1	46.42239942	1.476777E-011	7.776879E-014	0	0.000000E+000
1	46.42270009	7.776879E-014	1.476777E-011	1	0.000000E+000
1	46.42278945	1.476777E-011	7.776879E-014	0	0.000000E+000
1	46.42309919	7.776879E-014	1.476777E-011	1	0.000000E+000
1	46.42340486	1.476777E-011	7.776879E-014	0	0.000000E+000
1	46.42626485	7.776879E-014	1.476777E-011	1	0.000000E+000
1	46.42639768	1.476777E-011	7.776879E-014	0	0.000000E+000
1	46.42805324	7.776879E-014	1.476777E-011	1	0.000000E+000
1	46.42852026	1.476777E-011	7.776879E-014	0	0.000000E+000
1	46.42986160	7.776879E-014	1.476777E-011	1	0.000000E+000
1	46.43008589	1.476777E-011	7.776879E-014	0	0.000000E+000
1	46.43081556	7.776879E-014	1.476777E-011	1	0.000000E+000
1	46.43117312	1.476777E-011	7.776879E-014	0	0.000000E+000
1	46.43200850	7.776879E-014	1.476777E-011	1	0.000000E+000
1	46.43208106	1.476777E-011	7.776879E-014	0	0.000000E+000
1	46.43224312	7.776879E-014	1.476777E-011	1	0.000000E+000
1	46.43236344	1.476777E-011	7.776879E-014	0	0.000000E+000
1	46.43286083	7.776879E-014	1.476777E-011	1	0.000000E+000
1	46.43302225	1.476777E-011	7.776879E-014	0	0.000000E+000
1	46.43543485	7.776879E-014	1.476777E-011	1	0.000000E+000
1	46.43551403	1.476777E-011	7.776879E-014	0	0.000000E+000
1	46.43619986	7.776879E-014	1.476777E-011	1	0.000000E+000
1	46.43627858	1.476777E-011	7.776879E-014	0	0.000000E+000
1	46.43658965	7.776879E-014	1.476777E-011	1	0.000000E+000
1	46.43691595	1.476777E-011	7.776879E-014	0	0.000000E+000
1	46.43800336	7.776879E-014	1.476777E-011	1	0.000000E+000
1	46.43800879	1.476777E-011	7.776879E-014	0	0.000000E+000
1	46.44177505	7.776879E-014	1.476777E-011	1	0.000000E+000
1	46.44223144	1.476777E-011	7.776879E-014	0	0.000000E+000
1	46.44246978	7.776879E-014	1.476777E-011	1	0.000000E+000
1	46.44261473	1.476777E-011	7.776879E-014	0	0.000000E+000
1	46.44433670	7.776879E-014	1.476777E-011	1	0.000000E+000
1	46.44440509	1.476777E-011	7.776879E-014	0	0.000000E+000
1	46.44684774	7.776879E-014	1.476777E-011	1	0.000000E+000
1	46.44694295	1.476777E-011	7.776879E-014	0	0.000000E+000
1	46.44702023	7.776879E-014	1.476777E-011	1	0.000000E+000
1	46.44728464	1.476777E-011	7.776879E-014	0	0.000000E+000
1	46.44910833	7.776879E-014	1.476777E-011	1	0.000000E+000
1	46.44929211	1.476777E-011	7.776879E-014	0	0.000000E+000
1	46.45045430	7.776879E-014	1.476777E-011	1	0.000000E+000
1	46.45064169	1.476777E-011	7.776879E-014	0	0.000000E+000
1	46.45235994	7.776879E-014	1.476777E-011	1	0.000000E+000
1	46.45284663	1.476777E-011	7.776879E-014	0	0.000000E+000
1	46.45295992	7.776879E-014	1.476777E-011	1	0.000000E+000
1	46.45303524	1.476777E-011	7.776879E-014	0	0.000000E+000
1	46.45460531	7.776879E-014	1.476777E-011	1	0.000000E+000
1	46.45486493	1.476777E-011	7.776879E-014	0	0.000000E+000
1	46.45665892	7.776879E-014	1.476777E-011	1	0.000000E+000
1	46.45677547	1.476777E-011	7.776879E-014	0	0.000000E+000
1	46.45707603	7.776879E-014	1.476777E-011	1	0.000000E+000
1	46.45709359	1.476777E-011	7.776879E-014	0	0.000000E+000
1	46.45875635	7.776879E-014	1.476777E-011	1	0.000000E+000
1	46.45936523	1.476777E-011	7.776879E-014	0	0.000000E+000
1	46.45998051	7.776879E-014	1.476777E-011	1	0.000000E+000
1	46.46003621	1.476777E-011	7.776879E-014	0	0.000000E+000
1	46.46274387	7.776879E-014	1.476777E-011	1	0.000000E+000
1	46.46297089	1.476777E-011	7.776879E-014	0	0.000000E+000
1	46.46458382	7.776879E-014	1.476777E-011	1	0.000000E+000
1	46.46467924	1.476777E-011	7.776879E-014	0	0.000000E+000
1	46.46515679	7.776879E-014	1.476777E-011	1	0.000000E+000
1	46.46545078	1.476777E-011	7.776879E-014	0	0.000000E+000
1	46.46576448	7.776879E-014	1.476777E-011	1	0.000000E+000
1	46.46600417	1.476777E-011	7.776879E-014	0	0.000000E+000
1	46.46632756	7.776879E-014	1.476777E-011	1	0.000000E+000
1	46.46639209	1.476777E-011	7.776879E-014	0	0.000000E+000
1	46.46818482	7.776879E-014	1.476777E-011	1	0.000000E+000
1	46.46847532	1.476777E-011	7.776879E-014	0	0.000000E+000
1	46.46858825	7.776879E-014	1.476777E-011	1	0.000000E+000
1	46.46870999	1.476777E-011	7.776879E-014	0	0.000000E+000
1	46.47048649	7.776879E-014	1.476777E-011	1	0.000000E+000
1	46.47053891	1.476777E-011	7.776879E-014	0	0.000000E+000
1	46.47142988	7.776879E-014	1.476777E-011	1	0.000000E+000
1	46.47146997	1.476777E-011	7.776879E-014	0	0.000000E+000
1	46.47181196	7.776879E-014	1.476777E-011	1	0.000000E+000
1	46.47221820	1.476777E-011	7.776879E-014	0	0.000000E+000
1	46.47237001	7.776879E-014	1.476777E-011	1	0.000000E+000
1	46.47251482	1.476777E-011	7.776879E-014	0	0.000000E+000
1	46.47296268	7.776879E-014	1.476777E-011	1	0.000000E+000
1	46.47319985	1.476777E-011	7.776879E-014	0	0.000000E+000
1	46.47354640	7.776879E-014	1.476777E-011	1	0.000000E+000
1	46.47378983	1.476777E-011	7.776879E-014	0	0.000000E+000
1	46.47435141	7.776879E-014	1.476777E-011	1	0.000000E+000
1	46.47457993	1.476777E-011	7.776879E-014	0	0.000000E+000
1	46.47493823	7.776879E-014	1.476777E-011	1	0.000000E+000
1	46.47510879	1.476777E-011	7.776879E-014	0	0.000000E+000
1	46.47525115	7.776879E-014	1.476777E-011	1	0.000000E+000
1	46.47544549	1.476777E-011	7.776879E-014	0	0.000000E+000
1	46.47577719	7.776879E-014	1.476777E-011	1	0.000000E+000
1	46.47584869	1.476777E-011	7.776879E-014	0	0.000000E+000
1	46.47615619	7.776879E-014	1.476777E-011	1	0.000000E+000
1	46.47623735	1.476777E-011	7.776879E-014	0	0.000000E+000
1	46.47692280	7.776879E-014	1.476777E-011	1	0.000000E+000
1	46.47695291	1.476777E-011	7.776879E-014	0	0.000000E+000
1	46.48161632	7.776879E-014	1.476777E-011	1	0.000000E+000
1	46.48209552	1.476777E-011	7.776879E-014	0	0.000000E+000
1	46.48302018	7.776879E-014	1.476777E-011	1	0.000000E+000
1	46.48316561	1.476777E-011	7.776879E-014	0	0.000000E+000
1	46.48320379	7.776879E-014	1.476777E-011	1	0.000000E+000
1	46.48324629	1.476777E-011	7.776879E-014	0	0.000000E+000
1	46.48482021	7.776879E-014	1.476777E-011	1	0.000000E+000
1	46.48501076	1.476777E-011	7.776879E-014	0	0.000000E+000
1	46.48505614	7.776879E-014	1.476777E-011	1	0.000000E+000
1	46.48508331	1.476777E-011	7.776879E-014	0	0.000000E+000
1	46.48513715	7.776879E-014	1.476777E-011	1	0.000000E+000
1	46.48517654	1.476777E-011	7.776879E-014	0	0.000000E+000
1	46.49072747	7.776879E-014	1.476777E-011	1	0.000000E+000
1	46.49082808	1.476777E-011	7.776879E-014	0	0.000000E+000
1	46.49103164	7.776879E-014	1.476777E-011	1	0.000000E+000
1	46.49108929	1.476777E-011	7.776879E-014	0	0.000000E+000
1	46.49163870	7.776879E-014	1.476777E-011	1	0.000000E+000
1	46.49164806	1.476777E-011	7.776879E-014	0	0.000000E+000
1	46.49263026	7.776879E-014	1.476777E-011	1	0.000000E+000
1	46.49283149	1.476777E-011	7.776879E-014	0	0.000000E+000
1	46.49302883	7.776879E-014	1.476777E-011	1	0.000000E+000
1	46.49310801	1.476777E-011	7.776879E-014	0	0.000000E+000
1	46.49570431	7.776879E-014	1.476777E-011	1	0.000000E+000
1	46.49594374	1.476777E-011	7.776879E-014	0	0.000000E+000
1	46.49603404	7.776879E-014	1.476777E-011	1	0.000000E+000
1	46.49625677	1.476777E-011	7.776879E-014	0	0.000000E+000
1	46.49646772	7.776879E-014	1.476777E-011	1	0.000000E+000
1	46.49671303	1.476777E-011	7.776879E-014	0	0.000000E+000
1	46.49759367	7.776879E-014	1.476777E-011	1	0.000000E+000
1	46.49806395	1.476777E-011	7.776879E-014	0	0.000000E+000
1	46.49853904	7.776879E-014	1.476777E-011	1	0.000000E+000
1	46.49883112	1.476777E-011	7.776879E-014	0	0.000000E+000
1	46.49890920	7.776879E-014	1.476777E-011	1	0.000000E+000
1	46.49910734	1.476777E-011	7.776879E-014	0	0.000000E+000
1	46.49949077	7.776879E-014	1.476777E-011	1	0.000000E+000
1	46.49958684	1.476777E-011	7.776879E-014	0	0.000000E+000
1	46.50016362	7.776879E-014	1.476777E-011	1	0.000000E+000
1	46.50048302	1.476777E-011	7.776879E-014	0	0.000000E+000
1	46.50230633	7.776879E-014	1.476777E-011	1	0.000000E+000
1	46.50249610	1.476777E-011	7.776879E-014	0	0.000000E+000
1	46.54395793	7.776879E-014	1.476777E-011	1	0.000000E+000
1	46.54399675	1.476777E-011	7.776879E-014	0	0.000000E+000
1	46.54406911	7.776879E-014	1.476777E-011	1	0.000000E+000
1	46.54427633	1.476777E-011	7.776879E-014	0	0.000000E+000
1	46.54521915	7.776879E-014	1.476777E-011	1	0.000000E+000
1	46.54557043	1.476777E-011	7.776879E-014	0	0.000000E+000
1	46.54661404	7.776879E-014	1.476777E-011	1	0.000000E+000
1	46.54691629	1.476777E-011	7.776879E-014	0	0.000000E+000
1	46.54760140	7.776879E-014	1.476777E-011	1	0.000000E+000
1	46.54796073	1.476777E-011	7.776879E-014	0	0.000000E+000
1	46.54815664	7.776879E-014	1.476777E-011	1	0.000000E+000
1	46.54824311	1.476777E-011	7.776879E-014	0	0.000000E+000
1	46.54843771	7.776879E-014	1.476777E-011	1	0.000000E+000
1	46.54856220	1.476777E-011	7.776879E-014	0	0.000000E+000
1	46.54968187	7.776879E-014	1.476777E-011	1	0.000000E+000
1	46.55006008	1.476777E-011	7.776879E-014	0	0.000000E+000
1	46.55020634	7.776879E-014	1.476777E-011	1	0.000000E+000
1	46.55038308	1.476777E-011	7.776879E-014	0	0.000000E+000
1	46.55099252	7.776879E-014	1.476777E-011	1	0.000000E+000
1	46.55113838	1.476777E-011	7.776879E-014	0	0.000000E+000
1	46.55240044	7.776879E-014	1.476777E-011	1	0.000000E+000
1	46.55245935	1.476777E-011	7.776879E-014	0	0.000000E+000
1	46.55261545	7.776879E-014	1.476777E-011	1	0.000000E+000
1	46.55265918	1.476777E-011	7.776879E-014	0	0.000000E+000
1	46.55350123	7.776879E-014	1.476777E-011	1	0.000000E+000
1	46.55369102	1.476777E-011	7.776879E-014	0	0.000000E+000
1	46.55528614	7.776879E-014	1.476777E-011	1	0.000000E+000
1	46.55567035	1.476777E-011	7.776879E-014	0	0.000000E+000
1	46.55568690	7.776879E-014	1.476777E-011	1	0.000000E+000
1	46.55594530	1.476777E-011	7.776879E-014	0	0.000000E+000
1	46.55767311	7.776879E-014	1.476777E-011	1	0.000000E+000
1	46.55800872	1.476777E-011	7.776879E-014	0	0.000000E+000
1	46.55806013	7.776879E-014	1.476777E-011	1	0.000000E+000
1	46.55812694	1.476777E-011	7.776879E-014	0	0.000000E+000
1	46.55820007	7.776879E-014	1.476777E-011	1	0.000000E+000
1	46.55828762	1.476777E-011	7.776879E-014	0	0.000000E+000
1	46.55918270	7.776879E-014	1.476777E-011	1	0.000000E+000
1	46.55955490	1.476777E-011	7.776879E-014	0	0.000000E+000
1	46.56046736	7.776879E-014	1.476777E-011	1	0.000000E+000
1	46.56061692	1.476777E-011	7.776879E-014	0	0.000000E+000
1	46.56084546	7.776879E-014	1.476777E-011	1	0.000000E+000
1	46.56094980	1.476777E-011	7.776879E-014	0	0.000000E+000
1	46.56669293	7.776879E-014	1.476777E-011	1	0.000000E+000
1	46.56695072	1.476777E-011	7.776879E-014	0	0.000000E+000
1	46.56713925	7.776879E-014	1.476777E-011	1	0.000000E+000
1	46.56722565	1.476777E-011	7.776879E-014	0	0.000000E+000
1	46.56735217	7.776879E-014	1.476777E-011	1	0.000000E+000
1	46.56743393	1.476777E-011	7.776879E-014	0	0.000000E+000
1	46.56749787	7.776879E-014	1.476777E-011	1	0.000000E+000
1	46.56763186	1.476777E-011	7.776879E-014	0	0.000000E+000
1	46.56861682	7.776879E-014	1.476777E-011	1	0.000000E+000
1	46.56866531	1.476777E-011	7.776879E-014	0	0.000000E+000
1	46.56880826	7.776879E-014	1.476777E-011	1	0.000000E+000
1	46.56883487	1.476777E-011	7.776879E-014	0	0.000000E+000
1	46.56962113	7.776879E-014	1.476777E-011	1	0.000000E+000
1	46.57009261	1.476777E-011	7.776879E-014	0	0.000000E+000
1	46.57155996	7.776879E-014	1.476777E-011	1	0.000000E+000
1	46.57192393	1.476777E-011	7.776879E-014	0	0.000000E+000
1	46.57410598	7.776879E-014	1.476777E-011	1	0.000000E+000
1	46.57484449	1.476777E-011	7.776879E-014	0	0.000000E+000
1	46.57514437	7.776879E-014	1.476777E-011	1	0.000000E+000
1	46.57535920	1.476777E-011	7.776879E-014	0	0.000000E+000
1	46.57592009	7.776879E-014	1.476777E-011	1	0.000000E+000
1	46.57619126	1.476777E-011	7.776879E-014	0	0.000000E+000
1	46.57635077	7.776879E-014	1.476777E-011	1	0.000000E+000
1	46.57652412	1.476777E-011	7.776879E-014	0	0.000000E+000
1	46.57674157	7.776879E-014	1.476777E-011	1	0.000000E+000
1	46.57680973	1.476777E-011	7.776879E-014	0	0.000000E+000
1	46.57731004	7.776879E-014	1.476777E-011	1	0.000000E+000
1	46.57737090	1.476777E-011	7.776879E-014	0	0.000000E+000
1	46.58027982	7.776879E-014	1.476777E-011	1	0.000000E+000
1	46.58061487	1.476777E-011	7.776879E-014	0	0.000000E+000
1	46.58203200	7.776879E-014	1.476777E-011	1	0.000000E+000
1	46.58207923	1.476777E-011	7.776879E-014	0	0.000000E+000
1	46.58465144	7.776879E-014	1.476777E-011	1	0.000000E+000
1	46.58479201	1.476777E-011	7.776879E-014	0	0.000000E+000
1	46.58530397	7.776879E-014	1.476777E-011	1	0.000000E+000
1	46.58552723	1.476777E-011	7.776879E-014	0	0.000000E+000
1	46.58579318	7.776879E-014	1.476777E-011	1	0.000000E+000
1	46.58661466	1.476777E-011	7.776879E-014	0	0.000000E+000
1	46.58710074	7.776879E-014	1.476777E-011	1	0.000000E+000
1	46.58741662	1.476777E-011	7.776879E-014	0	0.000000E+000
1	46.59344238	7.776879E-014	1.476777E-011	1	0.000000E+000
1	46.59370790	1.476777E-011	7.776879E-014	0	0.000000E+000
1	46.59442257	7.776879E-014	1.476777E-011	1	0.000000E+000
1	46.59473489	1.476777E-011	7.776879E-014	0	0.000000E+000
1	46.59698231	7.776879E-014	1.476777E-011	1	0.000000E+000
1	46.59723264	1.476777E-011	7.776879E-014	0	0.000000E+000
1	46.59751762	7.776879E-014	1.476777E-011	1	0.000000E+000
1	46.59806323	1.476777E-011	7.776879E-014	0	0.000000E+000
1	46.59979534	7.776879E-014	1.476777E-011	1	0.000000E+000
1	46.60024038	1.476777E-011	7.776879E-014	0	0.000000E+000
1	46.60052748	7.776879E-014	1.476777E-011	1	0.000000E+000
1	46.60069121	1.476777E-011	7.776879E-014	0	0.000000E+000
1	46.60077249	7.776879E-014	1.476777E-011	1	0.000000E+000
1	46.60082280	1.476777E-011	7.776879E-014	0	0.000000E+000
1	46.60184601	7.776879E-014	1.476777E-011	1	0.000000E+000
1	46.60193109	1.476777E-011	7.776879E-014	0	0.000000E+000
1	46.60245396	7.776879E-014	1.476777E-011	1	0.000000E+000
1	46.60313992	1.476777E-011	7.776879E-014	0	0.000000E+000
1	46.60521998	7.776879E-014	1.476777E-011	1	0.000000E+000
1	46.60526817	1.476777E-011	7.776879E-014	0	0.000000E+000
1	46.60534192	7.776879E-014	1.476777E-011	1	0.000000E+000
1	46.60552325	1.476777E-011	7.776879E-014	0	0.000000E+000
1	46.60852400	7.776879E-014	1.476777E-011	1	0.000000E+000
1	46.60869212	1.476777E-011	7.776879E-014	0	0.000000E+000
1	46.60885558	7.776879E-014	1.476777E-011	1	0.000000E+000
1	46.60892804	1.476777E-011	7.776879E-014	0	0.000000E+000
1	46.60922065	7.776879E-014	1.476777E-011	1	0.000000E+000
1	46.60931954	1.476777E-011	7.776879E-014	0	0.000000E+000
1	46.61048115	7.776879E-014	1.476777E-011	1	0.000000E+000
1	46.61084081	1.476777E-011	7.776879E-014	0	0.000000E+000
1	46.61143074	7.776879E-014	1.476777E-011	1	0.000000E+000
1	46.61200750	1.476777E-011	7.776879E-014	0	0.000000E+000
1	46.61698844	7.776879E-014	1.476777E-011	1	0.000000E+000
1	46.61735398	1.476777E-011	7.776879E-014	0	0.000000E+000
1	46.61741689	7.776879E-014	1.476777E-011	1	0.000000E+000
1	46.61778560	1.476777E-011	7.776879E-014	0	0.000000E+000
1	46.61817560	7.776879E-014	1.476777E-011	1	0.000000E+000
1	46.61828417	1.476777E-011	7.776879E-014	0	0.000000E+000
1	46.61863979	7.776879E-014	1.476777E-011	1	0.000000E+000
1	46.61877080	1.476777E-011	7.776879E-014	0	0.000000E+000
1	46.62343970	7.776879E-014	1.476777E-011	1	0.000000E+000
1	46.62371176	1.476777E-011	7.776879E-014	0	0.000000E+000
1	46.62465924	7.776879E-014	1.476777E-011	1	0.000000E+000
1	46.62473083	1.476777E-011	7.776879E-014	0	0.000000E+000
1	46.62545720	7.776879E-014	1.476777E-011	1	0.000000E+000
1	46.62572327	1.476777E-011	7.776879E-014	0	0.000000E+000
1	46.62590602	7.776879E-014	1.476777E-011	1	0.000000E+000
1	46.62620173	1.476777E-011	7.776879E-014	0	0.000000E+000
1	46.62639022	7.776879E-014	1.476777E-011	1	0.000000E+000
1	46.62691999	1.476777E-011	7.776879E-014	0	0.000000E+000
1	46.62698326	7.776879E-014	1.476777E-011	1	0.000000E+000
1	46.62711283	1.476777E-011	7.776879E-014	0	0.000000E+000
1	46.62780696	7.776879E-014	1.476777E-011	1	0.000000E+000
1	46.62793874	1.476777E-011	7.776879E-014	0	0.000000E+000
1	46.62867998	7.776879E-014	1.476777E-011	1	0.000000E+000
1	46.62906104	1.476777E-011	7.776879E-014	0	0.000000E+000
1	46.62964592	7.776879E-014	1.476777E-011	1	0.000000E+000
1	46.62978091	1.476777E-011	7.776879E-014	0	0.000000E+000
1	46.63049418	7.776879E-014	1.476777E-011	1	0.000000E+000
1	46.63058250	1.476777E-011	7.776879E-014	0	0.000000E+000
1	46.63213308	7.776879E-014	1.476777E-011	1	0.000000E+000
1	46.63221817	1.476777E-011	7.776879E-014	0	0.000000E+000
1	46.63285565	7.776879E-014	1.476777E-011	1	0.000000E+000
1	46.63288357	1.476777E-011	7.776879E-014	0	0.000000E+000
1	46.63444376	7.776879E-014	1.476777E-011	1	0.000000E+000
1	46.63450900	1.476777E-011	7.776879E-014	0	0.000000E+000
1	46.63525931	7.776879E-014	1.476777E-011	1	0.000000E+000
1	46.63527520	1.476777E-011	7.776879E-014	0	0.000000E+000
1	46.63531528	7.776879E-014	1.476777E-011	1	0.000000E+000
1	46.63600795	1.476777E-011	7.776879E-014	0	0.000000E+000
1	46.63619701	7.776879E-014	1.476777E-011	1	0.000000E+000
1	46.63623339	1.476777E-011	7.776879E-014	0	0.000000E+000
1	46.63624672	7.776879E-014	1.476777E-011	1	0.000000E+000
1	46.63629323	1.476777E-011	7.776879E-014	0	0.000000E+000
1	46.63727880	7.776879E-014	1.476777E-011	1	0.000000E+000
1	46.63734747	1.476777E-011	7.776879E-014	0	0.000000E+000
1	46.63829595	7.776879E-014	1.476777E-011	1	0.000000E+000
1	46.63831418	1.476777E-011	7.776879E-014	0	0.000000E+000
1	46.63992148	7.776879E-014	1.476777E-011	1	0.000000E+000
1	46.64010552	1.476777E-011	7.776879E-014	0	0.000000E+000
1	46.64011935	7.776879E-014	1.476777E-011	1	0.000000E+000
1	46.64025468	1.476777E-011	7.776879E-014	0	0.000000E+000
1	46.64045860	7.776879E-014	1.476777E-011	1	0.000000E+000
1	46.64075731	1.476777E-011	7.776879E-014	0	0.000000E+000
1	46.64087046	7.776879E-014	1.476777E-011	1	0.000000E+000
1	46.64111165	1.476777E-011	7.776879E-014	0	0.000000E+000
1	46.64117286	7.776879E-014	1.476777E-011	1	0.000000E+000
1	46.64134208	1.476777E-011	7.776879E-014	0	0.000000E+000
1	46.64287683	7.776879E-014	1.476777E-011	1	0.000000E+000
1	46.64325252	1.476777E-011	7.776879E-014	0	0.000000E+000
1	46.64434907	7.776879E-014	1.476777E-011	1	0.000000E+000
1	46.64448825	1.476777E-011	7.776879E-014	0	0.000000E+000
1	46.64568115	7.776879E-014	1.476777E-011	1	0.000000E+000
1	46.64581268	1.476777E-011	7.776879E-014	0	0.000000E+000
1	46.64753311	7.776879E-014	1.476777E-011	1	0.000000E+000
1	46.64769099	1.476777E-011	7.776879E-014	0	0.000000E+000
1	46.64899109	7.776879E-014	1.476777E-011	1	0.000000E+000
1	46.64902398	1.476777E-011	7.776879E-014	0	0.000000E+000
1	46.64933086	7.776879E-014	1.476777E-011	1	0.000000E+000
1	46.64939929	1.476777E-011	7.776879E-014	0	0.000000E+000
1	46.65076958	7.776879E-014	1.476777E-011	1	0.000000E+000
1	46.65118665	1.476777E-011	7.776879E-014	0	0.000000E+000
1	46.65177009	7.776879E-014	1.476777E-011	1	0.000000E+000
1	46.65203928	1.476777E-011	7.776879E-014	0	0.000000E+000
1	46.65284177	7.776879E-014	1.476777E-011	1	0.000000E+000
1	46.65291017	1.476777E-011	7.776879E-014	0	0.000000E+000
1	46.65302061	7.776879E-014	1.476777E-011	1	0.000000E+000
1	46.65309520	1.476777E-011	7.776879E-014	0	0.000000E+000
1	46.65325736	7.776879E-014	1.476777E-011	1	0.000000E+000
1	46.65340156	1.476777E-011	7.776879E-014	0	0.000000E+000
1	46.65354492	7.776879E-014	1.476777E-011	1	0.000000E+000
1	46.65392115	1.476777E-011	7.776879E-014	0	0.000000E+000
1	46.65456271	7.776879E-014	1.476777E-011	1	0.000000E+000
1	46.65461916	1.476777E-011	7.776879E-014	0	0.000000E+000
1	46.65467588	7.776879E-014	1.476777E-011	1	0.000000E+000
1	46.65481667	1.476777E-011	7.776879E-014	0	0.000000E+000
1	46.65533938	7.776879E-014	1.476777E-011	1	0.000000E+000
1	46.65552440	1.476777E-011	7.776879E-014	0	0.000000E+000
1	46.65554764	7.776879E-014	1.476777E-011	1	0.000000E+000
1	46.65557694	1.476777E-011	7.776879E-014	0	0.000000E+000
1	46.65579888	7.776879E-014	1.476777E-011	1	0.000000E+000
1	46.65605422	1.476777E-011	7.776879E-014	0	0.000000E+000
1	46.65631862	7.776879E-014	1.476777E-011	1	0.000000E+000
1	46.65645644	1.476777E-011	7.776879E-014	0	0.000000E+000
1	46.65711007	7.776879E-014	1.476777E-011	1	0.000000E+000
1	46.65744409	1.476777E-011	7.776879E-014	0	0.000000E+000
1	46.65798063	7.776879E-014	1.476777E-011	1	0.000000E+000
1	46.65802510	1.476777E-011	7.776879E-014	0	0.000000E+000
1	46.65911384	7.776879E-014	1.476777E-011	1	0.000000E+000
1	46.65935364	1.476777E-011	7.776879E-014	0	0.000000E+000
1	46.66023291	7.776879E-014	1.476777E-011	1	0.000000E+000
1	46.66026604	1.476777E-011	7.776879E-014	0	0.000000E+000
1	46.66111256	7.776879E-014	1.476777E-011	1	0.000000E+000
1	46.66125203	1.476777E-011	7.776879E-014	0	0.000000E+000
1	46.66196478	7.776879E-014	1.476777E-011	1	0.000000E+000
1	46.66201261	1.476777E-011	7.776879E-014	0	0.000000E+000
1	46.66255230	7.776879E-014	1.476777E-011	1	0.000000E+000
1	46.66265437	1.476777E-011	7.776879E-014	0	0.000000E+000
1	46.66474014	7.776879E-014	1.476777E-011	1	0.000000E+000
1	46.66488706	1.476777E-011	7.776879E-014	0	0.000000E+000
1	46.66501190	7.776879E-014	1.476777E-011	1	0.000000E+000
1	46.66545199	1.476777E-011	7.776879E-014	0	0.000000E+000
1	46.66577576	7.776879E-014	1.476777E-011	1	0.000000E+000
1	46.66605834	1.476777E-011	7.776879E-014	0	0.000000E+000
1	46.66616888	7.776879E-014	1.476777E-011	1	0.000000E+000
1	46.66621443	1.476777E-011	7.776879E-014	0	0.000000E+000
1	46.66644915	7.776879E-014	1.476777E-011	1	0.000000E+000
1	46.66652220	1.476777E-011	7.776879E-014	0	0.000000E+000
1	46.66659046	7.776879E-014	1.476777E-011	1	0.000000E+000
1	46.66680809	1.476777E-011	7.776879E-014	0	0.000000E+000
1	46.66683650	7.776879E-014	1.476777E-011	1	0.000000E+000
1	46.66712784	1.476777E-011	7.776879E-014	0	0.000000E+000
1	46.66741495	7.776879E-014	1.476777E-011	1	0.000000E+000
1	46.66746273	1.476777E-011	7.776879E-014	0	0.000000E+000
1	46.66804302	7.776879E-014	1.476777E-011	1	0.000000E+000
1	46.66815424	1.476777E-011	7.776879E-014	0	0.000000E+000
1	46.68837267	7.776879E-014	1.476777E-011	1	0.000000E+000
1	46.68881090	1.476777E-011	7.776879E-014	0	0.000000E+000
1	46.68894548	7.776879E-014	1.476777E-011	1	0.000000E+000
1	46.68899345	1.476777E-011	7.776879E-014	0	0.000000E+000
1	46.68972652	7.776879E-014	1.476777E-011	1	0.000000E+000
1	46.68974840	1.476777E-011	7.776879E-014	0	0.000000E+000
1	46.69537451	7.776879E-014	1.476777E-011	1	0.000000E+000
1	46.69549322	1.476777E-011	7.776879E-014	0	0.000000E+000
1	46.69573556	7.776879E-014	1.476777E-011	1	0.000000E+000
1	46.69670075	1.476777E-011	7.776879E-014	0	0.000000E+000
1	46.69722736	7.776879E-014	1.476777E-011	1	0.000000E+000
1	46.69732115	1.476777E-011	7.776879E-014	0	0.000000E+000
1	46.69747973	7.776879E-014	1.476777E-011	1	0.000000E+000
1	46.69754960	1.476777E-011	7.776879E-014	0	0.000000E+000
1	46.69861618	7.776879E-014	1.476777E-011	1	0.000000E+000
1	46.69908168	1.476777E-011	7.776879E-014	0	0.000000E+000
1	46.69988776	7.776879E-014	1.476777E-011	1	0.000000E+000
1	46.70003984	1.476777E-011	7.776879E-014	0	0.000000E+000
1	46.70044840	7.776879E-014	1.476777E-011	1	0.000000E+000
1	46.70070772	1.476777E-011	7.776879E-014	0	0.000000E+000
1	46.70234810	7.776879E-014	1.476777E-011	1	0.000000E+000
1	46.70280866	1.476777E-011	7.776879E-014	0	0.000000E+000
1	46.70381054	7.776879E-014	1.476777E-011	1	0.000000E+000
1	46.70394155	1.476777E-011	7.776879E-014	0	0.000000E+000
1	46.70468638	7.776879E-014	1.476777E-011	1	0.000000E+000
1	46.70487829	1.476777E-011	7.776879E-014	0	0.000000E+000
1	46.70773452	7.776879E-014	1.476777E-011	1	0.000000E+000
1	46.70791260	1.476777E-011	7.776879E-014	0	0.000000E+000
1	46.70798108	7.776879E-014	1.476777E-011	1	0.000000E+000
1	46.70838192	1.476777E-011	7.776879E-014	0	0.000000E+000
1	46.70902439	7.776879E-014	1.476777E-011	1	0.000000E+000
1	46.70925363	1.476777E-011	7.776879E-014	0	0.000000E+000
1	46.70989972	7.776879E-014	1.476777E-011	1	0.000000E+000
1	46.71002983	1.476777E-011	7.776879E-014	0	0.000000E+000
1	46.71004471	7.776879E-014	1.476777E-011	1	0.000000E+000
1	46.71014951	1.476777E-011	7.776879E-014	0	0.000000E+000
1	46.71026953	7.776879E-014	1.476777E-011	1	0.000000E+000
1	46.71039737	1.476777E-011	7.776879E-014	0	0.000000E+000
1	46.71119138	7.776879E-014	1.476777E-011	1	0.000000E+000
1	46.71131247	1.476777E-011	7.776879E-014	0	0.000000E+000
1	46.71176568	7.776879E-014	1.476777E-011	1	0.000000E+000
1	46.71210326	1.476777E-011	7.776879E-014	0	0.000000E+000
1	46.71221320	7.776879E-014	1.476777E-011	1	0.000000E+000
1	46.71262496	1.476777E-011	7.776879E-014	0	0.000000E+000
1	46.71333086	7.776879E-014	1.476777E-011	1	0.000000E+000
1	46.71375731	1.476777E-011	7.776879E-014	0	0.000000E+000
1	46.71385977	7.776879E-014	1.476777E-011	1	0.000000E+000
1	46.71425937	1.476777E-011	7.776879E-014	0	0.000000E+000
1	46.71495041	7.776879E-014	1.476777E-011	1	0.000000E+000
1	46.71501129	1.476777E-011	7.776879E-014	0	0.000000E+000
1	46.71523623	7.776879E-014	1.476777E-011	1	0.000000E+000
1	46.71550967	1.476777E-011	7.776879E-014	0	0.000000E+000
1	46.71574650	7.776879E-014	1.476777E-011	1	0.000000E+000
1	46.71590575	1.476777E-011	7.776879E-014	0	0.000000E+000
1	46.71601036	7.776879E-014	1.476777E-011	1	0.000000E+000
1	46.71605941	1.476777E-011	7.776879E-014	0	0.000000E+000
1	46.71860762	7.776879E-014	1.476777E-011	1	0.000000E+000
1	46.71871598	1.476777E-011	7.776879E-014	0	0.000000E+000
1	46.71968524	7.776879E-014	1.476777E-011	1	0.000000E+000
1	46.72000435	1.476777E-011	7.776879E-014	0	0.000000E+000
1	46.72030707	7.776879E-014	1.476777E-011	1	0.000000E+000
1	46.72035494	1.476777E-011	7.776879E-014	0	0.000000E+000
1	46.72157120	7.776879E-014	1.476777E-011	1	0.000000E+000
1	46.72172477	1.476777E-011	7.776879E-014	0	0.000000E+000
1	46.72200672	7.776879E-014	1.476777E-011	1	0.000000E+000
1	46.72240629	1.476777E-011	7.776879E-014	0	0.000000E+000
1	46.72310594	7.776879E-014	1.476777E-011	1	0.000000E+000
1	46.72323196	1.476777E-011	7.776879E-014	0	0.000000E+000
1	46.72400262	7.776879E-014	1.476777E-011	1	0.000000E+000
1	46.72413676	1.476777E-011	7.776879E-014	0	0.000000E+000
1	46.72414871	7.776879E-014	1.476777E-011	1	0.000000E+000
1	46.72459510	1.476777E-011	7.776879E-014	0	0.000000E+000
1	46.72476121	7.776879E-014	1.476777E-011	1	0.000000E+000
1	46.72525668	1.476777E-011	7.776879E-014	0	0.000000E+000
1	46.72550116	7.776879E-014	1.476777E-011	1	0.000000E+000
1	46.72564351	1.476777E-011	7.776879E-014	0	0.000000E+000
1	46.72574448	7.776879E-014	1.476777E-011	1	0.000000E+000
1	46.72583660	1.476777E-011	7.776879E-014	0	0.000000E+000
1	46.72659516	7.776879E-014	1.476777E-011	1	0.000000E+000
1	46.72693444	1.476777E-011	7.776879E-014	0	0.000000E+000
1	46.72712837	7.776879E-014	1.476777E-011	1	0.000000E+000
1	46.72714235	1.476777E-011	7.776879E-014	0	0.000000E+000
1	46.72764093	7.776879E-014	1.476777E-011	1	0.000000E+000
1	46.72778689	1.476777E-011	7.776879E-014	0	0.000000E+000
1	46.72796717	7.776879E-014	1.476777E-011	1	0.000000E+000
1	46.72826158	1.476777E-011	7.776879E-014	0	0.000000E+000
1	46.72839310	7.776879E-014	1.476777E-011	1	0.000000E+000
1	46.72858543	1.476777E-011	7.776879E-014	0	0.000000E+000
1	46.72914935	7.776879E-014	1.476777E-011	1	0.000000E+000
1	46.72925122	1.476777E-011	7.776879E-014	0	0.000000E+000
1	46.73041081	7.776879E-014	1.476777E-011	1	0.000000E+000
1	46.73083302	1.476777E-011	7.776879E-014	0	0.000000E+000
1	46.73288633	7.776879E-014	1.476777E-011	1	0.000000E+000
1	46.73297104	1.476777E-011	7.776879E-014	0	0.000000E+000
1	46.73312008	7.776879E-014	1.476777E-011	1	0.000000E+000
1	46.73348884	1.476777E-011	7.776879E-014	0	0.000000E+000
1	46.73421913	7.776879E-014	1.476777E-011	1	0.000000E+000
1	46.73445904	1.476777E-011	7.776879E-014	0	0.000000E+000
1	46.73618150	7.776879E-014	1.476777E-011	1	0.000000E+000
1	46.73649174	1.476777E-011	7.776879E-014	0	0.000000E+000
1	46.73692643	7.776879E-014	1.476777E-011	1	0.000000E+000
1	46.73699434	1.476777E-011	7.776879E-014	0	0.000000E+000
1	46.73829691	7.776879E-014	1.476777E-011	1	0.000000E+000
1	46.73909926	1.476777E-011	7.776879E-014	0	0.000000E+000
1	46.73929463	7.776879E-014	1.476777E-011	1	0.000000E+000
1	46.73955509	1.476777E-011	7.776879E-014	0	0.000000E+000
1	46.74047419	7.776879E-014	1.476777E-011	1	0.000000E+000
1	46.74050828	1.476777E-011	7.776879E-014	0	0.000000E+000
1	46.74054619	7.776879E-014	1.476777E-011	1	0.000000E+000
1	46.74059800	1.476777E-011	7.776879E-014	0	0.000000E+000
1	46.74075739	7.776879E-014	1.476777E-011	1	0.000000E+000
1	46.74094102	1.476777E-011	7.776879E-014	0	0.000000E+000
1	46.74205863	7.776879E-014	1.476777E-011	1	0.000000E+000
1	46.74222932	1.476777E-011	7.776879E-014	0	0.000000E+000
1	46.74324200	7.776879E-014	1.476777E-011	1	0.000000E+000
1	46.74329038	1.476777E-011	7.776879E-014	0	0.000000E+000
1	46.74379776	7.776879E-014	1.476777E-011	1	0.000000E+000
1	46.74385934	1.476777E-011	7.776879E-014	0	0.000000E+000
1	46.74389428	7.776879E-014	1.476777E-011	1	0.000000E+000
1	46.74397860	1.476777E-011	7.776879E-014	0	0.000000E+000
1	46.74425897	7.776879E-014	1.476777E-011	1	0.000000E+000
1	46.74426978	1.476777E-011	7.776879E-014	0	0.000000E+000
1	46.74689693	7.776879E-014	1.476777E-011	1	0.000000E+000
1	46.74740876	1.476777E-011	7.776879E-014	0	0.000000E+000
1	46.74761339	7.776879E-014	1.476777E-011	1	0.000000E+000
1	46.74786439	1.476777E-011	7.776879E-014	0	0.000000E+000
1	46.74818358	7.776879E-014	1.476777E-011	1	0.000000E+000
1	46.74821964	1.476777E-011	7.776879E-014	0	0.000000E+000
1	46.74859156	7.776879E-014	1.476777E-011	1	0.000000E+000
1	46.74872375	1.476777E-011	7.776879E-014	0	0.000000E+000
1	46.74930116	7.776879E-014	1.476777E-011	1	0.000000E+000
1	46.74936829	1.476777E-011	7.776879E-014	0	0.000000E+000
1	46.74973565	7.776879E-014	1.476777E-011	1	0.000000E+000
1	46.74998309	1.476777E-011	7.776879E-014	0	0.000000E+000
1	46.75038555	7.776879E-014	1.476777E-011	1	0.000000E+000
1	46.75072758	1.476777E-011	7.776879E-014	0	0.000000E+000
1	46.75470142	7.776879E-014	1.476777E-011	1	0.000000E+000
1	46.75486276	1.476777E-011	7.776879E-014	0	0.000000E+000
1	46.75574383	7.776879E-014	1.476777E-011	1	0.000000E+000
1	46.75606859	1.476777E-011	7.776879E-014	0	0.000000E+000
1	46.75643353	7.776879E-014	1.476777E-011	1	0.000000E+000
1	46.75645806	1.476777E-011	7.776879E-014	0	0.000000E+000
1	46.75748607	7.776879E-014	1.476777E-011	1	0.000000E+000
1	46.75761484	1.476777E-011	7.776879E-014	0	0.000000E+000
1	46.75851777	7.776879E-014	1.476777E-011	1	0.000000E+000
1	46.75867284	1.476777E-011	7.776879E-014	0	0.000000E+000
1	46.75899252	7.776879E-014	1.476777E-011	1	0.000000E+000
1	46.75916835	1.476777E-011	7.776879E-014	0	0.000000E+000
1	46.75932112	7.776879E-014	1.476777E-011	1	0.000000E+000
1	46.75954643	1.476777E-011	7.776879E-014	0	0.000000E+000
1	46.76081877	7.776879E-014	1.476777E-011	1	0.000000E+000
1	46.76098180	1.476777E-011	7.776879E-014	0	0.000000E+000
1	46.76213387	7.776879E-014	1.476777E-011	1	0.000000E+000
1	46.76229604	1.476777E-011	7.776879E-014	0	0.000000E+000
1	46.76303172	7.776879E-014	1.476777E-011	1	0.000000E+000
1	46.76325863	1.476777E-011	7.776879E-014	0	0.000000E+000
1	46.76338160	7.776879E-014	1.476777E-011	1	0.000000E+000
1	46.76346673	1.476777E-011	7.776879E-014	0	0.000000E+000
1	46.76388106	7.776879E-014	1.476777E-011	1	0.000000E+000
1	46.76400545	1.476777E-011	7.776879E-014	0	0.000000E+000
1	46.76551616	7.776879E-014	1.476777E-011	1	0.000000E+000
1	46.76555429	1.476777E-011	7.776879E-014	0	0.000000E+000
1	46.76593176	7.776879E-014	1.476777E-011	1	0.000000E+000
1	46.76617120	1.476777E-011	7.776879E-014	0	0.000000E+000
1	46.76628611	7.776879E-014	1.476777E-011	1	0.000000E+000
1	46.76667550	1.476777E-011	7.776879E-014	0	0.000000E+000
1	46.76951016	7.776879E-014	1.476777E-011	1	0.000000E+000
1	46.76956350	1.476777E-011	7.776879E-014	0	0.000000E+000
1	46.76973842	7.776879E-014	1.476777E-011	1	0.000000E+000
1	46.76999271	1.476777E-011	7.776879E-014	0	0.000000E+000
1	46.77162666	7.776879E-014	1.476777E-011	1	0.000000E+000
1	46.77172166	1.476777E-011	7.776879E-014	0	0.000000E+000
1	46.77184640	7.776879E-014	1.476777E-011	1	0.000000E+000
1	46.77196706	1.476777E-011	7.776879E-014	0	0.000000E+000
1	46.77204943	7.776879E-014	1.476777E-011	1	0.000000E+000
1	46.77211935	1.476777E-011	7.776879E-014	0	0.000000E+000
1	46.77221514	7.776879E-014	1.476777E-011	1	0.000000E+000
1	46.77229358	1.476777E-011	7.776879E-014	0	0.000000E+000
1	46.77261620	7.776879E-014	1.476777E-011	1	0.000000E+000
1	46.77276844	1.476777E-011	7.776879E-014	0	0.000000E+000
1	46.77279012	7.776879E-014	1.476777E-011	1	0.000000E+000
1	46.77331079	1.476777E-011	7.776879E-014	0	0.000000E+000
1	46.77393996	7.776879E-014	1.476777E-011	1	0.000000E+000
1	46.77414862	1.476777E-011	7.776879E-014	0	0.000000E+000
1	46.77535319	7.776879E-014	1.476777E-011	1	0.000000E+000
1	46.77578801	1.476777E-011	7.776879E-014	0	0.000000E+000
1	46.77582430	7.776879E-014	1.476777E-011	1	0.000000E+000
1	46.77599328	1.476777E-011	7.776879E-014	0	0.000000E+000
1	46.77604135	7.776879E-014	1.476777E-011	1	0.000000E+000
1	46.77615526	1.476777E-011	7.776879E-014	0	0.000000E+000
1	46.77635613	7.776879E-014	1.476777E-011	1	0.000000E+000
1	46.77651563	1.476777E-011	7.776879E-014	0	0.000000E+000
1	46.77668142	7.776879E-014	1.476777E-011	1	0.000000E+000
1	46.77674328	1.476777E-011	7.776879E-014	0	0.000000E+000
1	46.77753263	7.776879E-014	1.476777E-011	1	0.000000E+000
1	46.77781673	1.476777E-011	7.776879E-014	0	0.000000E+000
1	46.77857854	7.776879E-014	1.476777E-011	1	0.000000E+000
1	46.77897593	1.476777E-011	7.776879E-014	0	0.000000E+000
1	46.77946786	7.776879E-014	1.476777E-011	1	0.000000E+000
1	46.77967039	1.476777E-011	7.776879E-014	0	0.000000E+000
1	46.78060544	7.776879E-014	1.476777E-011	1	0.000000E+000
1	46.78108434	1.476777E-011	7.776879E-014	0	0.000000E+000
1	46.78154443	7.776879E-014	1.476777E-011	1	0.000000E+000
1	46.78160197	1.476777E-011	7.776879E-014	0	0.000000E+000
1	46.78176758	7.776879E-014	1.476777E-011	1	0.000000E+000
1	46.78202197	1.476777E-011	7.776879E-014	0	0.000000E+000
1	46.78229332	7.776879E-014	1.476777E-011	1	0.000000E+000
1	46.78281833	1.476777E-011	7.776879E-014	0	0.000000E+000
1	46.78294190	7.776879E-014	1.476777E-011	1	0.000000E+000
1	46.78328118	1.476777E-011	7.776879E-014	0	0.000000E+000
1	46.78349181	7.776879E-014	1.476777E-011	1	0.000000E+000
1	46.78365293	1.476777E-011	7.776879E-014	0	0.000000E+000
1	47.47957001	1.215315E-013	1.481153E-011	1	0.000000E+000
1	47.47965264	1.481153E-011	1.215315E-013	0	0.000000E+000
1	47.47971477	1.215315E-013	1.481153E-011	1	0.000000E+000
1	47.47992042	1.481153E-011	1.215315E-013	0	0.000000E+000
1	47.48151577	1.215315E-013	1.481153E-011	1	0.000000E+000
1	47.48170472	1.481153E-011	1.215315E-013	0	0.000000E+000
1	47.48243867	1.215315E-013	1.481153E-011	1	0.000000E+000
1	47.48249748	1.481153E-011	1.215315E-013	0	0.000000E+000
1	47.48345807	1.215315E-013	1.481153E-011	1	0.000000E+000
1	47.48357658	1.481153E-011	1.215315E-013	0	0.000000E+000
1	47.48364364	1.215315E-013	1.481153E-011	1	0.000000E+000
1	47.48383776	1.481153E-011	1.215315E-013	0	0.000000E+000
1	47.48419526	1.215315E-013	1.481153E-011	1	0.000000E+000
1	47.48431408	1.481153E-011	1.215315E-013	0	0.000000E+000
1	47.48555822	1.215315E-013	1.481153E-011	1	0.000000E+000
1	47.48591176	1.481153E-011	1.215315E-013	0	0.000000E+000
1	47.48594455	1.215315E-013	1.481153E-011	1	0.000000E+000
1	47.48641152	1.481153E-011	1.215315E-013	0	0.000000E+000
1	47.48999595	1.215315E-013	1.481153E-011	1	0.000000E+000
1	47.49002631	1.481153E-011	1.215315E-013	0	0.000000E+000
1	47.49017079	1.215315E-013	1.481153E-011	1	0.000000E+000
1	47.49026471	1.481153E-011	1.215315E-013	0	0.000000E+000
1	47.49178626	1.215315E-013	1.481153E-011	1	0.000000E+000
1	47.49199067	1.481153E-011	1.215315E-013	0	0.000000E+000
1	47.49222446	1.215315E-013	1.481153E-011	1	0.000000E+000
1	47.49230990	1.481153E-011	1.215315E-013	0	0.000000E+000
1	47.49427592	1.215315E-013	1.481153E-011	1	0.000000E+000
1	47.49452859	1.481153E-011	1.215315E-013	0	0.000000E+000
1	47.49557349	1.215315E-013	1.481153E-011	1	0.000000E+000
1	47.49563782	1.481153E-011	1.215315E-013	0	0.000000E+000
1	47.49784448	1.215315E-013	1.481153E-011	1	0.000000E+000
1	47.49811864	1.481153E-011	1.215315E-013	0	0.000000E+000
1	47.49853000	1.215315E-013	1.481153E-011	1	0.000000E+000
1	47.49859641	1.481153E-011	1.215315E-013	0	0.000000E+000
1	47.49927372	1.215315E-013	1.481153E-011	1	0.000000E+000
1	47.49930393	1.481153E-011	1.215315E-013	0	0.000000E+000
1	47.49968124	1.215315E-013	1.481153E-011	1	0.000000E+000
1	47.49978343	1.481153E-011	1.215315E-013	0	0.000000E+000
1	47.50033736	1.215315E-013	1.481153E-011	1	0.000000E+000
1	47.50051171	1.481153E-011	1.215315E-013	0	0.000000E+000
1	47.50234618	1.215315E-013	1.481153E-011	1	0.000000E+000
1	47.50281784	1.481153E-011	1.215315E-013	0	0.000000E+000
1	47.50323232	1.215315E-013	1.481153E-011	1	0.000000E+000
1	47.50331960	1.481153E-011	1.215315E-013	0	0.000000E+000
1	47.50403344	1.215315E-013	1.481153E-011	1	0.000000E+000
1	47.50415959	1.481153E-011	1.215315E-013	0	0.000000E+000
1	47.50516197	1.215315E-013	1.481153E-011	1	0.000000E+000
1	47.50528736	1.481153E-011	1.215315E-013	0	0.000000E+000
1	47.50544714	1.215315E-013	1.481153E-011	1	0.000000E+000
1	47.50550946	1.481153E-011	1.215315E-013	0	0.000000E+000
1	47.50620457	1.215315E-013	1.481153E-011	1	0.000000E+000
1	47.50641355	1.481153E-011	1.215315E-013	0	0.000000E+000
1	47.50751799	1.215315E-013	1.481153E-011	1	0.000000E+000
1	47.50754989	1.481153E-011	1.215315E-013	0	0.000000E+000
1	47.50824481	1.215315E-013	1.481153E-011	1	0.000000E+000
1	47.50834540	1.481153E-011	1.215315E-013	0	0.000000E+000
1	47.50905599	1.215315E-013	1.481153E-011	1	0.000000E+000
1	47.50909874	1.481153E-011	1.215315E-013	0	0.000000E+000
1	47.50956715	1.215315E-013	1.481153E-011	1	0.000000E+000
1	47.51004443	1.481153E-011	1.215315E-013	0	0.000000E+000
1	47.51036578	1.215315E-013	1.481153E-011	1	0.000000E+000
1	47.51040792	1.481153E-011	1.215315E-013	0	0.000000E+000
1	47.51082376	1.215315E-013	1.481153E-011	1	0.000000E+000
1	47.51095252	1.481153E-011	1.215315E-013	0	0.000000E+000
1	47.51132413	1.215315E-013	1.481153E-011	1	0.000000E+000
1	47.51171841	1.481153E-011	1.215315E-013	0	0.000000E+000
1	47.51240564	1.215315E-013	1.481153E-011	1	0.000000E+000
1	47.51260380	1.481153E-011	1.215315E-013	0	0.000000E+000
1	47.51470494	1.215315E-013	1.481153E-011	1	0.000000E+000
1	47.51490175	1.481153E-011	1.215315E-013	0	0.000000E+000
1	47.51504525	1.215315E-013	1.481153E-011	1	0.000000E+000
1	47.51519172	1.481153E-011	1.215315E-013	0	0.000000E+000
1	47.51525422	1.215315E-013	1.481153E-011	1	0.000000E+000
1	47.51545024	1.481153E-011	1.215315E-013	0	0.000000E+000
1	47.51686228	1.215315E-013	1.481153E-011	1	0.000000E+000
1	47.51745225	1.481153E-011	1.215315E-013	0	0.000000E+000
1	47.51818972	1.215315E-013	1.481153E-011	1	0.000000E+000
1	47.51827349	1.481153E-011	1.215315E-013	0	0.000000E+000
1	47.51833878	1.215315E-013	1.481153E-011	1	0.000000E+000
1	47.51877848	1.481153E-011	1.215315E-013	0	0.000000E+000
1	47.51901453	1.215315E-013	1.481153E-011	1	0.000000E+000
1	47.51921850	1.481153E-011	1.215315E-013	0	0.000000E+000
1	47.52029380	1.215315E-013	1.481153E-011	1	0.000000E+000
1	47.52111607	1.481153E-011	1.215315E-013	0	0.000000E+000
1	47.52114276	1.215315E-013	1.481153E-011	1	0.000000E+000
1	47.52117627	1.481153E-011	1.215315E-013	0	0.000000E+000
1	47.52202220	1.215315E-013	1.481153E-011	1	0.000000E+000
1	47.52220714	1.481153E-011	1.215315E-013	0	0.000000E+000
1	47.52262875	1.215315E-013	1.481153E-011	1	0.000000E+000
1	47.52282558	1.481153E-011	1.215315E-013	0	0.000000E+000
1	47.52323277	1.215315E-013	1.481153E-011	1	0.000000E+000
1	47.52339354	1.481153E-011	1.215315E-013	0	0.000000E+000
1	47.52352382	1.215315E-013	1.481153E-011	1	0.000000E+000
1	47.52369050	1.481153E-011	1.215315E-013	0	0.000000E+000
1	47.52418839	1.215315E-013	1.481153E-011	1	0.000000E+000
1	47.52485379	1.481153E-011	1.215315E-013	0	0.000000E+000
1	47.52542657	1.215315E-013	1.481153E-011	1	0.000000E+000
1	47.52557183	1.481153E-011	1.215315E-013	0	0.000000E+000
1	47.52574830	1.215315E-013	1.481153E-011	1	0.000000E+000
1	47.52604454	1.481153E-011	1.215315E-013	0	0.000000E+000
1	47.52640132	1.215315E-013	1.481153E-011	1	0.000000E+000
1	47.52686799	1.481153E-011	1.215315E-013	0	0.000000E+000
1	47.52703808	1.215315E-013	1.481153E-011	1	0.000000E+000
1	47.52728495	1.481153E-011	1.215315E-013	0	0.000000E+000
1	47.52844257	1.215315E-013	1.481153E-011	1	0.000000E+000
1	47.52859515	1.481153E-011	1.215315E-013	0	0.000000E+000
1	52.92017615	1.371972E-013	1.482720E-011	1	0.000000E+000
1	52.92072769	1.482720E-011	1.371972E-013	0	0.000000E+000
1	52.92128256	1.371972E-013	1.482720E-011	1	0.000000E+000
1	52.92135489	1.482720E-011	1.371972E-013	0	0.000000E+000
1	52.92180862	1.371972E-013	1.482720E-011	1	0.000000E+000
1	52.92206956	1.482720E-011	1.371972E-013	0	0.000000E+000
1	52.92317044	1.371972E-013	1.482720E-011	1	0.000000E+000
1	52.92333332	1.482720E-011	1.371972E-013	0	0.000000E+000
1	52.92361033	1.371972E-013	1.482720E-011	1	0.000000E+000
1	52.92367839	1.482720E-011	1.371972E-013	0	0.000000E+000
1	52.92394415	1.371972E-013	1.482720E-011	1	0.000000E+000
1	52.92399036	1.482720E-011	1.371972E-013	0	0.000000E+000
1	52.92550666	1.371972E-013	1.482720E-011	1	0.000000E+000
1	52.92574019	1.482720E-011	1.371972E-013	0	0.000000E+000
1	52.92687805	1.371972E-013	1.482720E-011	1	0.000000E+000
1	52.92713359	1.482720E-011	1.371972E-013	0	0.000000E+000
1	52.92933068	1.371972E-013	1.482720E-011	1	0.000000E+000
1	52.92951881	1.482720E-011	1.371972E-013	0	0.000000E+000
1	52.93002323	1.371972E-013	1.482720E-011	1	0.000000E+000
1	52.93020557	1.482720E-011	1.371972E-013	0	0.000000E+000
1	52.93171819	1.371972E-013	1.482720E-011	1	0.000000E+000
1	52.93177202	1.482720E-011	1.371972E-013	0	0.000000E+000
1	52.93258363	1.371972E-013	1.482720E-011	1	0.000000E+000
1	52.93262679	1.482720E-011	1.371972E-013	0	0.000000E+000
1	52.93285040	1.371972E-013	1.482720E-011	1	0.000000E+000
1	52.93304930	1.482720E-011	1.371972E-013	0	0.000000E+000
1	52.93584806	1.371972E-013	1.482720E-011	1	0.000000E+000
1	52.93600946	1.482720E-011	1.371972E-013	0	0.000000E+000
1	52.93676323	1.371972E-013	1.482720E-011	1	0.000000E+000
1	52.93715226	1.482720E-011	1.371972E-013	0	0.000000E+000
1	52.93839449	1.371972E-013	1.482720E-011	1	0.000000E+000
1	52.93863144	1.482720E-011	1.371972E-013	0	0.000000E+000
1	52.93927357	1.371972E-013	1.482720E-011	1	0.000000E+000
1	52.93941355	1.482720E-011	1.371972E-013	0	0.000000E+000
1	52.94091110	1.371972E-013	1.482720E-011	1	0.000000E+000
1	52.94104947	1.482720E-011	1.371972E-013	0	0.000000E+000
1	52.94118128	1.371972E-013	1.482720E-011	1	0.000000E+000
1	52.94120668	1.482720E-011	1.371972E-013	0	0.000000E+000
1	52.94156887	1.371972E-013	1.482720E-011	1	0.000000E+000
1	52.94196167	1.482720E-011	1.371972E-013	0	0.000000E+000
1	52.94270643	1.371972E-013	1.482720E-011	1	0.000000E+000
1	52.94283112	1.482720E-011	1.371972E-013	0	0.000000E+000
1	52.94349948	1.371972E-013	1.482720E-011	1	0.000000E+000
1	52.94366260	1.482720E-011	1.371972E-013	0	0.000000E+000
1	52.94399959	1.371972E-013	1.482720E-011	1	0.000000E+000
1	52.94416452	1.482720E-011	1.371972E-013	0	0.000000E+000
1	52.94455365	1.371972E-013	1.482720E-011	1	0.000000E+000
1	52.94463480	1.482720E-011	1.371972E-013	0	0.000000E+000
1	52.94530635	1.371972E-013	1.482720E-011	1	0.000000E+000
1	52.94555633	1.482720E-011	1.371972E-013	0	0.000000E+000
1	52.94751852	1.371972E-013	1.482720E-011	1	0.000000E+000
1	52.94759464	1.482720E-011	1.371972E-013	0	0.000000E+000
1	52.94908965	1.371972E-013	1.482720E-011	1	0.000000E+000
1	52.94923142	1.482720E-011	1.371972E-013	0	0.000000E+000
1	52.94933928	1.371972E-013	1.482720E-011	1	0.000000E+000
1	52.94943438	1.482720E-011	1.371972E-013	0	0.000000E+000
1	52.95041367	1.371972E-013	1.482720E-011	1	0.000000E+000
1	52.95044275	1.482720E-011	1.371972E-013	0	0.000000E+000
1	52.95046862	1.371972E-013	1.482720E-011	1	0.000000E+000
1	52.95048543	1.482720E-011	1.371972E-013	0	0.000000E+000
1	52.95107364	1.371972E-013	1.482720E-011	1	0.000000E+000
1	52.95140989	1.482720E-011	1.371972E-013	0	0.000000E+000
1	52.95233438	1.371972E-013	1.482720E-011	1	0.000000E+000
1	52.95243621	1.482720E-011	1.371972E-013	0	0.000000E+000
1	52.95361176	1.371972E-013	1.482720E-011	1	0.000000E+000
1	52.95367084	1.482720E-011	1.371972E-013	0	0.000000E+000
1	52.95488548	1.371972E-013	1.482720E-011	1	0.000000E+000
1	52.95527248	1.482720E-011	1.371972E-013	0	0.000000E+000
1	52.95562097	1.371972E-013	1.482720E-011	1	0.000000E+000
1	52.95605905	1.482720E-011	1.371972E-013	0	0.000000E+000
1	52.95783805	1.371972E-013	1.482720E-011	1	0.000000E+000
1	52.95820961	1.482720E-011	1.371972E-013	0	0.000000E+000
1	52.95827426	1.371972E-013	1.482720E-011	1	0.000000E+000
1	52.95835940	1.482720E-011	1.371972E-013	0	0.000000E+000
1	52.95857351	1.371972E-013	1.482720E-011	1	0.000000E+000
1	52.95863441	1.482720E-011	1.371972E-013	0	0.000000E+000
1	52.96000731	1.371972E-013	1.482720E-011	1	0.000000E+000
1	52.96067797	1.482720E-011	1.371972E-013	0	0.000000E+000
1	52.96259569	1.371972E-013	1.482720E-011	1	0.000000E+000
1	52.96280664	1.482720E-011	1.371972E-013	0	0.000000E+000
1	52.96377243	1.371972E-013	1.482720E-011	1	0.000000E+000
1	52.96399238	1.482720E-011	1.371972E-013	0	0.000000E+000
1	52.96407189	1.371972E-013	1.482720E-011	1	0.000000E+000
1	52.96411717	1.482720E-011	1.371972E-013	0	0.000000E+000
1	52.96466851	1.371972E-013	1.482720E-011	1	0.000000E+000
1	52.96477432	1.482720E-011	1.371972E-013	0	0.000000E+000
1	52.96587452	1.371972E-013	1.482720E-011	1	0.000000E+000
1	52.96592295	1.482720E-011	1.371972E-013	0	0.000000E+000
1	52.96748536	1.371972E-013	1.482720E-011	1	0.000000E+000
1	52.96755383	1.482720E-011	1.371972E-013	0	0.000000E+000
1	52.97012826	1.371972E-013	1.482720E-011	1	0.000000E+000
1	52.97025825	1.482720E-011	1.371972E-013	0	0.000000E+000
1	52.97054047	1.371972E-013	1.482720E-011	1	0.000000E+000
1	52.97058259	1.482720E-011	1.371972E-013	0	0.000000E+000
1	52.97089000	1.371972E-013	1.482720E-011	1	0.000000E+000
1	52.97102738	1.482720E-011	1.371972E-013	0	0.000000E+000
1	52.97157377	1.371972E-013	1.482720E-011	1	0.000000E+000
1	52.97181626	1.482720E-011	1.371972E-013	0	0.000000E+000
1	52.97229452	1.371972E-013	1.482720E-011	1	0.000000E+000
1	52.97234099	1.482720E-011	1.371972E-013	0	0.000000E+000
1	52.97296729	1.371972E-013	1.482720E-011	1	0.000000E+000
1	52.97317622	1.482720E-011	1.371972E-013	0	0.000000E+000
1	52.97354329	1.371972E-013	1.482720E-011	1	0.000000E+000
1	52.97395061	1.482720E-011	1.371972E-013	0	0.000000E+000
1	52.97458752	1.371972E-013	1.482720E-011	1	0.000000E+000
1	52.97466034	1.482720E-011	1.371972E-013	0	0.000000E+000
1	52.97474636	1.371972E-013	1.482720E-011	1	0.000000E+000
1	52.97504113	1.482720E-011	1.371972E-013	0	0.000000E+000
1	52.97576623	1.371972E-013	1.482720E-011	1	0.000000E+000
1	52.97581439	1.482720E-011	1.371972E-013	0	0.000000E+000
1	52.97671478	1.371972E-013	1.482720E-011	1	0.000000E+000
1	52.97688431	1.482720E-011	1.371972E-013	0	0.000000E+000
1	52.97720547	1.371972E-013	1.482720E-011	1	0.000000E+000
1	52.97728531	1.482720E-011	1.371972E-013	0	0.000000E+000
1	52.97740093	1.371972E-013	1.482720E-011	1	0.000000E+000
1	52.97756601	1.482720E-011	1.371972E-013	0	0.000000E+000
1	52.98286069	1.371972E-013	1.482720E-011	1	0.000000E+000
1	52.98327152	1.482720E-011	1.371972E-013	0	0.000000E+000
1	52.98331868	1.371972E-013	1.482720E-011	1	0.000000E+000
1	52.98335393	1.482720E-011	1.371972E-013	0	0.000000E+000
1	52.98356633	1.371972E-013	1.482720E-011	1	0.000000E+000
1	52.98367914	1.482720E-011	1.371972E-013	0	0.000000E+000
1	52.98430778	1.371972E-013	1.482720E-011	1	0.000000E+000
1	52.98443085	1.482720E-011	1.371972E-013	0	0.000000E+000
1	52.98558441	1.371972E-013	1.482720E-011	1	0.000000E+000
1	52.98558961	1.482720E-011	1.371972E-013	0	0.000000E+000
1	52.98585931	1.371972E-013	1.482720E-011	1	0.000000E+000
1	52.98631262	1.482720E-011	1.371972E-013	0	0.000000E+000
1	52.98802897	1.371972E-013	1.482720E-011	1	0.000000E+000
1	52.98820200	1.482720E-011	1.371972E-013	0	0.000000E+000
1	52.98868584	1.371972E-013	1.482720E-011	1	0.000000E+000
1	52.98871409	1.482720E-011	1.371972E-013	0	0.000000E+000
1	52.99088254	1.371972E-013	1.482720E-011	1	0.000000E+000
1	52.99103508	1.482720E-011	1.371972E-013	0	0.000000E+000
1	52.99165589	1.371972E-013	1.482720E-011	1	0.000000E+000
1	52.99185538	1.482720E-011	1.371972E-013	0	0.000000E+000
1	54.96351354	2.750751E-013	1.496508E-011	1	0.000000E+000
1	54.96351500	1.496508E-011	2.750751E-013	0	0.000000E+000
1	54.96351631	2.750751E-013	1.496508E-011	1	0.000000E+000
1	54.96400148	1.496508E-011	2.750751E-013	0	0.000000E+000
1	54.96435984	2.750751E-013	1.496508E-011	1	0.000000E+000
1	54.96445588	1.496508E-011	2.750751E-013	0	0.000000E+000
1	54.96473102	2.750751E-013	1.496508E-011	1	0.000000E+000
1	54.96490783	1.496508E-011	2.750751E-013	0	0.000000E+000
1	54.96543293	2.750751E-013	1.496508E-011	1	0.000000E+000
1	54.96565202	1.496508E-011	2.750751E-013	0	0.000000E+000
1	54.96602066	2.750751E-013	1.496508E-011	1	0.000000E+000
1	54.96614353	1.496508E-011	2.750751E-013	0	0.000000E+000
1	54.96652284	2.750751E-013	1.496508E-011	1	0.000000E+000
1	54.96712068	1.496508E-011	2.750751E-013	0	0.000000E+000
1	54.96716590	2.750751E-013	1.496508E-011	1	0.000000E+000
1	54.96738142	1.496508E-011	2.750751E-013	0	0.000000E+000
1	54.96931406	2.750751E-013	1.496508E-011	1	0.000000E+000
1	54.96941901	1.496508E-011	2.750751E-013	0	0.000000E+000
1	54.96981677	2.750751E-013	1.496508E-011	1	0.000000E+000
1	54.96985106	1.496508E-011	2.750751E-013	0	0.000000E+000
1	54.97031030	2.750751E-013	1.496508E-011	1	0.000000E+000
1	54.97044283	1.496508E-011	2.750751E-013	0	0.000000E+000
1	54.97054216	2.750751E-013	1.496508E-011	1	0.000000E+000
1	54.97061347	1.496508E-011	2.750751E-013	0	0.000000E+000
1	54.97064113	2.750751E-013	1.496508E-011	1	0.000000E+000
1	54.97073357	1.496508E-011	2.750751E-013	0	0.000000E+000
1	54.97079410	2.750751E-013	1.496508E-011	1	0.000000E+000
1	54.97135361	1.496508E-011	2.750751E-013	0	0.000000E+000
1	54.97194590	2.750751E-013	1.496508E-011	1	0.000000E+000
1	54.97197092	1.496508E-011	2.750751E-013	0	0.000000E+000
1	54.97201509	2.750751E-013	1.496508E-011	1	0.000000E+000
1	54.97223999	1.496508E-011	2.750751E-013	0	0.000000E+000
1	54.97302214	2.750751E-013	1.496508E-011	1	0.000000E+000
1	54.97318673	1.496508E-011	2.750751E-013	0	0.000000E+000
1	54.97417001	2.750751E-013	1.496508E-011	1	0.000000E+000
1	54.97459037	1.496508E-011	2.750751E-013	0	0.000000E+000
1	54.97533086	2.750751E-013	1.496508E-011	1	0.000000E+000
1	54.97534995	1.496508E-011	2.750751E-013	0	0.000000E+000
1	54.97586935	2.750751E-013	1.496508E-011	1	0.000000E+000
1	54.97618285	1.496508E-011	2.750751E-013	0	0.000000E+000
1	54.97758070	2.750751E-013	1.496508E-011	1	0.000000E+000
1	54.97789524	1.496508E-011	2.750751E-013	0	0.000000E+000
1	54.97804625	2.750751E-013	1.496508E-011	1	0.000000E+000
1	54.97813907	1.496508E-011	2.750751E-013	0	0.000000E+000
1	54.97962231	2.750751E-013	1.496508E-011	1	0.000000E+000
1	54.97969623	1.496508E-011	2.750751E-013	0	0.000000E+000
1	54.97995873	2.750751E-013	1.496508E-011	1	0.000000E+000
1	54.98005005	1.496508E-011	2.750751E-013	0	0.000000E+000
1	54.98086436	2.750751E-013	1.496508E-011	1	0.000000E+000
1	54.98116873	1.496508E-011	2.750751E-013	0	0.000000E+000
1	54.98543843	2.750751E-013	1.496508E-011	1	0.000000E+000
1	54.98577674	1.496508E-011	2.750751E-013	0	0.000000E+000
1	55.18750004	4.582698E-013	1.514827E-011	1	0.000000E+000
1	55.18750200	1.514827E-011	4.582698E-013	0	0.000000E+000
1	55.18750400	4.582698E-013	1.514827E-011	1	0.000000E+000
1	55.18751722	1.514827E-011	4.582698E-013	0	0.000000E+000
1	55.19064947	4.582698E-013	1.514827E-011	1	0.000000E+000
1	55.19094965	1.514827E-011	4.582698E-013	0	0.000000E+000
1	55.19150680	4.582698E-013	1.514827E-011	1	0.000000E+000
1	55.19190033	1.514827E-011	4.582698E-013	0	0.000000E+000
1	55.19253081	4.582698E-013	1.514827E-011	1	0.000000E+000
1	55.19298744	1.514827E-011	4.582698E-013	0	0.000000E+000
1	55.19752543	4.582698E-013	1.514827E-011	1	0.000000E+000
1	55.19765038	1.514827E-011	4.582698E-013	0	0.000000E+000
1	55.19802681	4.582698E-013	1.514827E-011	1	0.000000E+000
1	55.19807523	1.514827E-011	4.582698E-013	0	0.000000E+000
1	55.19923854	4.582698E-013	1.514827E-011	1	0.000000E+000
1	55.19951356	1.514827E-011	4.582698E-013	0	0.000000E+000
1	55.19982746	4.582698E-013	1.514827E-011	1	0.000000E+000
1	55.20005596	1.514827E-011	4.582698E-013	0	0.000000E+000
1	55.20068869	4.582698E-013	1.514827E-011	1	0.000000E+000
1	55.20098718	1.514827E-011	4.582698E-013	0	0.000000E+000
1	55.20100241	4.582698E-013	1.514827E-011	1	0.000000E+000
1	55.20111793	1.514827E-011	4.582698E-013	0	0.000000E+000
1	55.20346871	4.582698E-013	1.514827E-011	1	0.000000E+000
1	55.20351223	1.514827E-011	4.582698E-013	0	0.000000E+000
1	55.20375127	4.582698E-013	1.514827E-011	1	0.000000E+000
1	55.20395715	1.514827E-011	4.582698E-013	0	0.000000E+000
1	55.20417500	4.582698E-013	1.514827E-011	1	0.000000E+000
1	55.20422676	1.514827E-011	4.582698E-013	0	0.000000E+000
1	55.20438727	4.582698E-013	1.514827E-011	1	0.000000E+000
1	55.20471179	1.514827E-011	4.582698E-013	0	0.000000E+000
1	55.20789754	4.582698E-013	1.514827E-011	1	0.000000E+000
1	55.20809600	1.514827E-011	4.582698E-013	0	0.000000E+000
1	55.20816527	4.582698E-013	1.514827E-011	1	0.000000E+000
1	55.20887159	1.514827E-011	4.582698E-013	0	0.000000E+000
1	55.20935193	4.582698E-013	1.514827E-011	1	0.000000E+000
1	55.20941374	1.514827E-011	4.582698E-013	0	0.000000E+000
1	55.20959399	4.582698E-013	1.514827E-011	1	0.000000E+000
1	55.20963192	1.514827E-011	4.582698E-013	0	0.000000E+000
1	55.20983650	4.582698E-013	1.514827E-011	1	0.000000E+000
1	55.21023956	1.514827E-011	4.582698E-013	0	0.000000E+000
1	55.21151406	4.582698E-013	1.514827E-011	1	0.000000E+000
1	55.21155720	1.514827E-011	4.582698E-013	0	0.000000E+000
1	55.21281680	4.582698E-013	1.514827E-011	1	0.000000E+000
1	55.21285470	1.514827E-011	4.582698E-013	0	0.000000E+000
1	55.21303973	4.582698E-013	1.514827E-011	1	0.000000E+000
1	55.21326493	1.514827E-011	4.582698E-013	0	0.000000E+000
1	55.21393800	4.582698E-013	1.514827E-011	1	0.000000E+000
1	55.21420905	1.514827E-011	4.582698E-013	0	0.000000E+000
1	55.21437109	4.582698E-013	1.514827E-011	1	0.000000E+000
1	55.21452202	1.514827E-011	4.582698E-013	0	0.000000E+000
1	55.21491953	4.582698E-013	1.514827E-011	1	0.000000E+000
1	55.21523136	1.514827E-011	4.582698E-013	0	0.000000E+000
1	55.21535137	4.582698E-013	1.514827E-011	1	0.000000E+000
1	55.21542048	1.514827E-011	4.582698E-013	0	0.000000E+000
1	55.21752983	4.582698E-013	1.514827E-011	1	0.000000E+000
1	55.21759371	1.514827E-011	4.582698E-013	0	0.000000E+000
1	55.21784879	4.582698E-013	1.514827E-011	1	0.000000E+000
1	55.21804622	1.514827E-011	4.582698E-013	0	0.000000E+000
1	55.21819539	4.582698E-013	1.514827E-011	1	0.000000E+000
1	55.21828098	1.514827E-011	4.582698E-013	0	0.000000E+000
1	55.21834870	4.582698E-013	1.514827E-011	1	0.000000E+000
1	55.21868928	1.514827E-011	4.582698E-013	0	0.000000E+000
1	55.21881603	4.582698E-013	1.514827E-011	1	0.000000E+000
1	55.21884559	1.514827E-011	4.582698E-013	0	0.000000E+000
1	55.21899199	4.582698E-013	1.514827E-011	1	0.000000E+000
1	55.21906575	1.514827E-011	4.582698E-013	0	0.000000E+000
1	55.22237475	4.582698E-013	1.514827E-011	1	0.000000E+000
1	55.22264692	1.514827E-011	4.582698E-013	0	0.000000E+000
1	55.22276411	4.582698E-013	1.514827E-011	1	0.000000E+000
1	55.22276937	1.514827E-011	4.582698E-013	0	0.000000E+000
1	55.22313276	4.582698E-013	1.514827E-011	1	0.000000E+000
1	55.22323020	1.514827E-011	4.582698E-013	0	0.000000E+000
1	55.22567395	4.582698E-013	1.514827E-011	1	0.000000E+000
1	55.22586650	1.514827E-011	4.582698E-013	0	0.000000E+000
1	55.22617971	4.582698E-013	1.514827E-011	1	0.000000E+000
1	55.22667878	1.514827E-011	4.582698E-013	0	0.000000E+000
1	55.22797149	4.582698E-013	1.514827E-011	1	0.000000E+000
1	55.22827312	1.514827E-011	4.582698E-013	0	0.000000E+000
1	55.23002844	4.582698E-013	1.514827E-011	1	0.000000E+000
1	55.23011240	1.514827E-011	4.582698E-013	0	0.000000E+000
1	55.23108659	4.582698E-013	1.514827E-011	1	0.000000E+000
1	55.23130541	1.514827E-011	4.582698E-013	0	0.000000E+000
1	55.23293727	4.582698E-013	1.514827E-011	1	0.000000E+000
1	55.23297519	1.514827E-011	4.582698E-013	0	0.000000E+000
1	55.23362761	4.582698E-013	1.514827E-011	1	0.000000E+000
1	55.23367693	1.514827E-011	4.582698E-013	0	0.000000E+000
1	55.23509675	4.582698E-013	1.514827E-011	1	0.000000E+000
1	55.23537880	1.514827E-011	4.582698E-013	0	0.000000E+000
1	55.23576984	4.582698E-013	1.514827E-011	1	0.000000E+000
1	55.23652390	1.514827E-011	4.582698E-013	0	0.000000E+000
1	55.23683928	4.582698E-013	1.514827E-011	1	0.000000E+000
1	55.23714414	1.514827E-011	4.582698E-013	0	0.000000E+000
1	55.23746611	4.582698E-013	1.514827E-011	1	0.000000E+000
1	55.23759690	1.514827E-011	4.582698E-013	0	0.000000E+000
1	55.23866475	4.582698E-013	1.514827E-011	1	0.000000E+000
1	55.23895057	1.514827E-011	4.582698E-013	0	0.000000E+000
1	55.23984615	4.582698E-013	1.514827E-011	1	0.000000E+000
1	55.24044341	1.514827E-011	4.582698E-013	0	0.000000E+000
1	55.24158690	4.582698E-013	1.514827E-011	1	0.000000E+000
1	55.24211749	1.514827E-011	4.582698E-013	0	0.000000E+000
1	55.24229663	4.582698E-013	1.514827E-011	1	0.000000E+000
1	55.24242558	1.514827E-011	4.582698E-013	0	0.000000E+000
1	55.24300192	4.582698E-013	1.514827E-011	1	0.000000E+000
1	55.24304722	1.514827E-011	4.582698E-013	0	0.000000E+000
1	55.24311485	4.582698E-013	1.514827E-011	1	0.000000E+000
1	55.24369615	1.514827E-011	4.582698E-013	0	0.000000E+000
1	55.24402170	4.582698E-013	1.514827E-011	1	0.000000E+000
1	55.24410916	1.514827E-011	4.582698E-013	0	0.000000E+000
1	55.24508107	4.582698E-013	1.514827E-011	1	0.000000E+000
1	55.24525138	1.514827E-011	4.582698E-013	0	0.000000E+000
1	55.24615861	4.582698E-013	1.514827E-011	1	0.000000E+000
1	55.24665131	1.514827E-011	4.582698E-013	0	0.000000E+000
1	55.24705526	4.582698E-013	1.514827E-011	1	0.000000E+000
1	55.24721013	1.514827E-011	4.582698E-013	0	0.000000E+000
1	55.24724434	4.582698E-013	1.514827E-011	1	0.000000E+000
1	55.24734432	1.514827E-011	4.582698E-013	0	0.000000E+000
1	55.24909046	4.582698E-013	1.514827E-011	1	0.000000E+000
1	55.24911654	1.514827E-011	4.582698E-013	0	0.000000E+000
1	55.24925706	4.582698E-013	1.514827E-011	1	0.000000E+000
1	55.24928532	1.514827E-011	4.582698E-013	0	0.000000E+000
1	55.25211746	4.582698E-013	1.514827E-011	1	0.000000E+000
1	55.25217070	1.514827E-011	4.582698E-013	0	0.000000E+000
1	55.25240444	4.582698E-013	1.514827E-011	1	0.000000E+000
1	55.25264483	1.514827E-011	4.582698E-013	0	0.000000E+000
1	55.25324628	4.582698E-013	1.514827E-011	1	0.000000E+000
1	55.25330936	1.514827E-011	4.582698E-013	0	0.000000E+000
1	55.25347070	4.582698E-013	1.514827E-011	1	0.000000E+000
1	55.25353119	1.514827E-011	4.582698E-013	0	0.000000E+000
1	55.25380732	4.582698E-013	1.514827E-011	1	0.000000E+000
1	55.25408987	1.514827E-011	4.582698E-013	0	0.000000E+000
1	55.25418259	4.582698E-013	1.514827E-011	1	0.000000E+000
1	55.25431364	1.514827E-011	4.582698E-013	0	0.000000E+000
1	55.57088789	1.164816E-013	1.480648E-011	1	0.000000E+000
1	55.57121552	1.480648E-011	1.164816E-013	0	0.000000E+000
1	55.57191802	1.164816E-013	1.480648E-011	1	0.000000E+000
1	55.57231254	1.480648E-011	1.164816E-013	0	0.000000E+000
1	55.57326544	1.164816E-013	1.480648E-011	1	0.000000E+000
1	55.57337996	1.480648E-011	1.164816E-013	0	0.000000E+000
1	55.57344847	1.164816E-013	1.480648E-011	1	0.000000E+000
1	55.57348763	1.480648E-011	1.164816E-013	0	0.000000E+000
1	55.57659433	1.164816E-013	1.480648E-011	1	0.000000E+000
1	55.57661647	1.480648E-011	1.164816E-013	0	0.000000E+000
1	55.57802987	1.164816E-013	1.480648E-011	1	0.000000E+000
1	55.57816891	1.480648E-011	1.164816E-013	0	0.000000E+000
1	55.57822295	1.164816E-013	1.480648E-011	1	0.000000E+000
1	55.57837485	1.480648E-011	1.164816E-013	0	0.000000E+000
1	55.57853120	1.164816E-013	1.480648E-011	1	0.000000E+000
1	55.57875753	1.480648E-011	1.164816E-013	0	0.000000E+000
1	55.58155755	1.164816E-013	1.480648E-011	1	0.000000E+000
1	55.58208016	1.480648E-011	1.164816E-013	0	0.000000E+000
1	55.58211879	1.164816E-013	1.480648E-011	1	0.000000E+000
1	55.58222034	1.480648E-011	1.164816E-013	0	0.000000E+000
1	55.58367880	1.164816E-013	1.480648E-011	1	0.000000E+000
1	55.58386350	1.480648E-011	1.164816E-013	0	0.000000E+000
1	55.58389695	1.164816E-013	1.480648E-011	1	0.000000E+000
1	55.58402055	1.480648E-011	1.164816E-013	0	0.000000E+000
1	55.58477058	1.164816E-013	1.480648E-011	1	0.000000E+000
1	55.58488460	1.480648E-011	1.164816E-013	0	0.000000E+000
1	55.58519710	1.164816E-013	1.480648E-011	1	0.000000E+000
1	55.58524489	1.480648E-011	1.164816E-013	0	0.000000E+000
1	55.58853997	1.164816E-013	1.480648E-011	1	0.000000E+000
1	55.58879220	1.480648E-011	1.164816E-013	0	0.000000E+000
1	55.58999682	1.164816E-013	1.480648E-011	1	0.000000E+000
1	55.59013599	1.480648E-011	1.164816E-013	0	0.000000E+000
1	55.59146237	1.164816E-013	1.480648E-011	1	0.000000E+000
1	55.59177793	1.480648E-011	1.164816E-013	0	0.000000E+000
1	55.59186114	1.164816E-013	1.480648E-011	1	0.000000E+000
1	55.59221887	1.480648E-011	1.164816E-013	0	0.000000E+000
1	55.59293510	1.164816E-013	1.480648E-011	1	0.000000E+000
1	55.59304728	1.480648E-011	1.164816E-013	0	0.000000E+000
1	55.59451309	1.164816E-013	1.480648E-011	1	0.000000E+000
1	55.59469980	1.480648E-011	1.164816E-013	0	0.000000E+000
1	55.59572313	1.164816E-013	1.480648E-011	1	0.000000E+000
1	55.59581286	1.480648E-011	1.164816E-013	0	0.000000E+000
1	55.59752818	1.164816E-013	1.480648E-011	1	0.000000E+000
1	55.59765201	1.480648E-011	1.164816E-013	0	0.000000E+000
1	55.59830230	1.164816E-013	1.480648E-011	1	0.000000E+000
1	55.59843020	1.480648E-011	1.164816E-013	0	0.000000E+000
1	55.59895770	1.164816E-013	1.480648E-011	1	0.000000E+000
1	55.59897577	1.480648E-011	1.164816E-013	0	0.000000E+000
1	55.59952454	1.164816E-013	1.480648E-011	1	0.000000E+000
1	55.60003517	1.480648E-011	1.164816E-013	0	0.000000E+000
1	55.60042028	1.164816E-013	1.480648E-011	1	0.000000E+000
1	55.60079940	1.480648E-011	1.164816E-013	0	0.000000E+000
1	55.60144657	1.164816E-013	1.480648E-011	1	0.000000E+000
1	55.60243071	1.480648E-011	1.164816E-013	0	0.000000E+000
1	55.60429662	1.164816E-013	1.480648E-011	1	0.000000E+000
1	55.60452770	1.480648E-011	1.164816E-013	0	0.000000E+000
1	55.60572495	1.164816E-013	1.480648E-011	1	0.000000E+000
1	55.60581615	1.480648E-011	1.164816E-013	0	0.000000E+000
1	55.60593093	1.164816E-013	1.480648E-011	1	0.000000E+000
1	55.60612396	1.480648E-011	1.164816E-013	0	0.000000E+000
1	55.60646502	1.164816E-013	1.480648E-011	1	0.000000E+000
1	55.60648143	1.480648E-011	1.164816E-013	0	0.000000E+000
1	55.60849962	1.164816E-013	1.480648E-011	1	0.000000E+000
1	55.60924201	1.480648E-011	1.164816E-013	0	0.000000E+000
1	55.61049694	1.164816E-013	1.480648E-011	1	0.000000E+000
1	55.61057073	1.480648E-011	1.164816E-013	0	0.000000E+000
1	55.61214134	1.164816E-013	1.480648E-011	1	0.000000E+000
1	55.61274703	1.480648E-011	1.164816E-013	0	0.000000E+000
1	55.61295061	1.164816E-013	1.480648E-011	1	0.000000E+000
1	55.61367311	1.480648E-011	1.164816E-013	0	0.000000E+000
1	55.61393490	1.164816E-013	1.480648E-011	1	0.000000E+000
1	55.61413013	1.480648E-011	1.164816E-013	0	0.000000E+000
1	55.61439108	1.164816E-013	1.480648E-011	1	0.000000E+000
1	55.61471328	1.480648E-011	1.164816E-013	0	0.000000E+000
1	55.61475290	1.164816E-013	1.480648E-011	1	0.000000E+000
1	55.61504537	1.480648E-011	1.164816E-013	0	0.000000E+000
1	55.61516156	1.164816E-013	1.480648E-011	1	0.000000E+000
1	55.61524206	1.480648E-011	1.164816E-013	0	0.000000E+000
1	55.61594154	1.164816E-013	1.480648E-011	1	0.000000E+000
1	55.61617773	1.480648E-011	1.164816E-013	0	0.000000E+000
1	55.61678913	1.164816E-013	1.480648E-011	1	0.000000E+000
1	55.61685457	1.480648E-011	1.164816E-013	0	0.000000E+000
1	55.61720813	1.164816E-013	1.480648E-011	1	0.000000E+000
1	55.61727544	1.480648E-011	1.164816E-013	0	0.000000E+000
1	55.61838925	1.164816E-013	1.480648E-011	1	0.000000E+000
1	55.61843150	1.480648E-011	1.164816E-013	0	0.000000E+000
1	55.61885734	1.164816E-013	1.480648E-011	1	0.000000E+000
1	55.61892984	1.480648E-011	1.164816E-013	0	0.000000E+000
1	55.62340723	1.164816E-013	1.480648E-011	1	0.000000E+000
1	55.62343113	1.480648E-011	1.164816E-013	0	0.000000E+000
1	55.62429408	1.164816E-013	1.480648E-011	1	0.000000E+000
1	55.62439675	1.480648E-011	1.164816E-013	0	0.000000E+000
1	55.62496457	1.164816E-013	1.480648E-011	1	0.000000E+000
1	55.62507912	1.480648E-011	1.164816E-013	0	0.000000E+000
1	55.62680359	1.164816E-013	1.480648E-011	1	0.000000E+000
1	55.62691549	1.480648E-011	1.164816E-013	0	0.000000E+000
1	61.68477402	2.672523E-014	1.471673E-011	1	0.000000E+000
1	61.68480426	1.471673E-011	2.672523E-014	0	0.000000E+000
1	61.68500361	2.672523E-014	1.471673E-011	1	0.000000E+000
1	61.68524662	1.471673E-011	2.672523E-014	0	0.000000E+000
1	61.68560894	2.672523E-014	1.471673E-011	1	0.000000E+000
1	61.68571213	1.471673E-011	2.672523E-014	0	0.000000E+000
1	61.68987279	2.672523E-014	1.471673E-011	1	0.000000E+000
1	61.69008494	1.471673E-011	2.672523E-014	0	0.000000E+000
1	61.69023864	2.672523E-014	1.471673E-011	1	0.000000E+000
1	61.69036305	1.471673E-011	2.672523E-014	0	0.000000E+000
1	61.69106527	2.672523E-014	1.471673E-011	1	0.000000E+000
1	61.69127139	1.471673E-011	2.672523E-014	0	0.000000E+000
1	61.69129171	2.672523E-014	1.471673E-011	1	0.000000E+000
1	61.69134932	1.471673E-011	2.672523E-014	0	0.000000E+000
1	61.69142036	2.672523E-014	1.471673E-011	1	0.000000E+000
1	61.69173283	1.471673E-011	2.672523E-014	0	0.000000E+000
1	61.69242969	2.672523E-014	1.471673E-011	1	0.000000E+000
1	61.69254980	1.471673E-011	2.672523E-014	0	0.000000E+000
1	61.69563465	2.672523E-014	1.471673E-011	1	0.000000E+000
1	61.69565693	1.471673E-011	2.672523E-014	0	0.000000E+000
1	61.69599228	2.672523E-014	1.471673E-011	1	0.000000E+000
1	61.69624329	1.471673E-011	2.672523E-014	0	0.000000E+000
1	61.69714813	2.672523E-014	1.471673E-011	1	0.000000E+000
1	61.69828326	1.471673E-011	2.672523E-014	0	0.000000E+000
1	61.70003514	2.672523E-014	1.471673E-011	1	0.000000E+000
1	61.70014790	1.471673E-011	2.672523E-014	0	0.000000E+000
1	61.70065362	2.672523E-014	1.471673E-011	1	0.000000E+000
1	61.70068962	1.471673E-011	2.672523E-014	0	0.000000E+000
1	61.70083348	2.672523E-014	1.471673E-011	1	0.000000E+000
1	61.70092561	1.471673E-011	2.672523E-014	0	0.000000E+000
1	61.70129765	2.672523E-014	1.471673E-011	1	0.000000E+000
1	61.70135316	1.471673E-011	2.672523E-014	0	0.000000E+000
1	61.70237767	2.672523E-014	1.471673E-011	1	0.000000E+000
1	61.70242197	1.471673E-011	2.672523E-014	0	0.000000E+000
1	61.70253845	2.672523E-014	1.471673E-011	1	0.000000E+000
1	61.70259811	1.471673E-011	2.672523E-014	0	0.000000E+000
1	61.70308243	2.672523E-014	1.471673E-011	1	0.000000E+000
1	61.70325590	1.471673E-011	2.672523E-014	0	0.000000E+000
1	61.70346932	2.672523E-014	1.471673E-011	1	0.000000E+000
1	61.70352196	1.471673E-011	2.672523E-014	0	0.000000E+000
1	61.70388857	2.672523E-014	1.471673E-011	1	0.000000E+000
1	61.70419089	1.471673E-011	2.672523E-014	0	0.000000E+000
1	61.70471894	2.672523E-014	1.471673E-011	1	0.000000E+000
1	61.70480377	1.471673E-011	2.672523E-014	0	0.000000E+000
1	61.70663432	2.672523E-014	1.471673E-011	1	0.000000E+000
1	61.70711519	1.471673E-011	2.672523E-014	0	0.000000E+000
1	61.70745899	2.672523E-014	1.471673E-011	1	0.000000E+000
1	61.70758322	1.471673E-011	2.672523E-014	0	0.000000E+000
1	61.78739270	2.672523E-014	1.471673E-011	1	0.000000E+000
1	61.78743764	1.471673E-011	2.672523E-014	0	0.000000E+000
1	61.78942179	2.672523E-014	1.471673E-011	1	0.000000E+000
1	61.78989993	1.471673E-011	2.672523E-014	0	0.000000E+000
1	61.79032387	2.672523E-014	1.471673E-011	1	0.000000E+000
1	61.79061377	1.471673E-011	2.672523E-014	0	0.000000E+000
1	61.79106375	2.672523E-014	1.471673E-011	1	0.000000E+000
1	61.79120718	1.471673E-011	2.672523E-014	0	0.000000E+000
1	61.79137831	2.672523E-014	1.471673E-011	1	0.000000E+000
1	61.79149576	1.471673E-011	2.672523E-014	0	0.000000E+000
1	61.79275932	2.672523E-014	1.471673E-011	1	0.000000E+000
1	61.79301442	1.471673E-011	2.672523E-014	0	0.000000E+000
1	61.79389889	2.672523E-014	1.471673E-011	1	0.000000E+000
1	61.79396894	1.471673E-011	2.672523E-014	0	0.000000E+000
1	61.79417756	2.672523E-014	1.471673E-011	1	0.000000E+000
1	61.79423385	1.471673E-011	2.672523E-014	0	0.000000E+000
1	61.79445511	2.672523E-014	1.471673E-011	1	0.000000E+000
1	61.79454121	1.471673E-011	2.672523E-014	0	0.000000E+000
1	61.79468800	2.672523E-014	1.471673E-011	1	0.000000E+000
1	61.79512193	1.471673E-011	2.672523E-014	0	0.000000E+000
1	61.79846219	2.672523E-014	1.471673E-011	1	0.000000E+000
1	61.79851626	1.471673E-011	2.672523E-014	0	0.000000E+000
1	61.80036049	2.672523E-014	1.471673E-011	1	0.000000E+000
1	61.80070722	1.471673E-011	2.672523E-014	0	0.000000E+000
1	61.80187936	2.672523E-014	1.471673E-011	1	0.000000E+000
1	61.80200861	1.471673E-011	2.672523E-014	0	0.000000E+000
1	61.80261159	2.672523E-014	1.471673E-011	1	0.000000E+000
1	61.80264897	1.471673E-011	2.672523E-014	0	0.000000E+000
1	61.80359756	2.672523E-014	1.471673E-011	1	0.000000E+000
1	61.80405102	1.471673E-011	2.672523E-014	0	0.000000E+000
1	61.80547510	2.672523E-014	1.471673E-011	1	0.000000E+000
1	61.80561228	1.471673E-011	2.672523E-014	0	0.000000E+000
1	61.80563507	2.672523E-014	1.471673E-011	1	0.000000E+000
1	61.80627955	1.471673E-011	2.672523E-014	0	0.000000E+000
1	61.80992794	2.672523E-014	1.471673E-011	1	0.000000E+000
1	61.81003522	1.471673E-011	2.672523E-014	0	0.000000E+000
1	61.81022051	2.672523E-014	1.471673E-011	1	0.000000E+000
1	61.81028146	1.471673E-011	2.672523E-014	0	0.000000E+000
1	61.81327165	2.672523E-014	1.471673E-011	1	0.000000E+000
1	61.81331374	1.471673E-011	2.672523E-014	0	0.000000E+000
1	61.81385960	2.672523E-014	1.471673E-011	1	0.000000E+000
1	61.81400796	1.471673E-011	2.672523E-014	0	0.000000E+000
1	61.81482351	2.672523E-014	1.471673E-011	1	0.000000E+000
1	61.81485104	1.471673E-011	2.672523E-014	0	0.000000E+000
1	61.81550916	2.672523E-014	1.471673E-011	1	0.000000E+000
1	61.81556895	1.471673E-011	2.672523E-014	0	0.000000E+000
1	61.81581229	2.672523E-014	1.471673E-011	1	0.000000E+000
1	61.81591870	1.471673E-011	2.672523E-014	0	0.000000E+000
1	61.81595756	2.672523E-014	1.471673E-011	1	0.000000E+000
1	61.81604188	1.471673E-011	2.672523E-014	0	0.000000E+000
1	61.81621150	2.672523E-014	1.471673E-011	1	0.000000E+000
1	61.81631093	1.471673E-011	2.672523E-014	0	0.000000E+000
1	61.81673502	2.672523E-014	1.471673E-011	1	0.000000E+000
1	61.81682116	1.471673E-011	2.672523E-014	0	0.000000E+000
1	61.81902948	2.672523E-014	1.471673E-011	1	0.000000E+000
1	61.81910880	1.471673E-011	2.672523E-014	0	0.000000E+000
1	61.82018105	2.672523E-014	1.471673E-011	1	0.000000E+000
1	61.82028068	1.471673E-011	2.672523E-014	0	0.000000E+000
1	63.33024796	1.478184E-013	1.483782E-011	1	0.000000E+000
1	63.33024800	1.483782E-011	1.478184E-013	0	0.000000E+000
1	63.33025189	1.478184E-013	1.483782E-011	1	0.000000E+000
1	63.33034698	1.483782E-011	1.478184E-013	0	0.000000E+000
1	63.33103755	1.478184E-013	1.483782E-011	1	0.000000E+000
1	63.33127565	1.483782E-011	1.478184E-013	0	0.000000E+000
1	63.33143323	1.478184E-013	1.483782E-011	1	0.000000E+000
1	63.33148367	1.483782E-011	1.478184E-013	0	0.000000E+000
1	63.33153137	1.478184E-013	1.483782E-011	1	0.000000E+000
1	63.33155186	1.483782E-011	1.478184E-013	0	0.000000E+000
1	63.33181673	1.478184E-013	1.483782E-011	1	0.000000E+000
1	63.33192777	1.483782E-011	1.478184E-013	0	0.000000E+000
1	63.33336403	1.478184E-013	1.483782E-011	1	0.000000E+000
1	63.33379788	1.483782E-011	1.478184E-013	0	0.000000E+000
1	63.33546886	1.478184E-013	1.483782E-011	1	0.000000E+000
1	63.33548033	1.483782E-011	1.478184E-013	0	0.000000E+000
1	63.33614022	1.478184E-013	1.483782E-011	1	0.000000E+000
1	63.33619128	1.483782E-011	1.478184E-013	0	0.000000E+000
1	63.33793977	1.478184E-013	1.483782E-011	1	0.000000E+000
1	63.33826940	1.483782E-011	1.478184E-013	0	0.000000E+000
1	63.33832927	1.478184E-013	1.483782E-011	1	0.000000E+000
1	63.33837631	1.483782E-011	1.478184E-013	0	0.000000E+000
1	63.33895183	1.478184E-013	1.483782E-011	1	0.000000E+000
1	63.33900371	1.483782E-011	1.478184E-013	0	0.000000E+000
1	63.33916650	1.478184E-013	1.483782E-011	1	0.000000E+000
1	63.33981192	1.483782E-011	1.478184E-013	0	0.000000E+000
1	63.33984201	1.478184E-013	1.483782E-011	1	0.000000E+000
1	63.33988756	1.483782E-011	1.478184E-013	0	0.000000E+000
1	63.34124555	1.478184E-013	1.483782E-011	1	0.000000E+000
1	63.34133493	1.483782E-011	1.478184E-013	0	0.000000E+000
1	63.34320113	1.478184E-013	1.483782E-011	1	0.000000E+000
1	63.34327281	1.483782E-011	1.478184E-013	0	0.000000E+000
1	63.34348676	1.478184E-013	1.483782E-011	1	0.000000E+000
1	63.34352651	1.483782E-011	1.478184E-013	0	0.000000E+000
1	63.34358681	1.478184E-013	1.483782E-011	1	0.000000E+000
1	63.34362374	1.483782E-011	1.478184E-013	0	0.000000E+000
1	63.34559150	1.478184E-013	1.483782E-011	1	0.000000E+000
1	63.34563351	1.483782E-011	1.478184E-013	0	0.000000E+000
1	63.34640742	1.478184E-013	1.483782E-011	1	0.000000E+000
1	63.34651107	1.483782E-011	1.478184E-013	0	0.000000E+000
1	63.34713280	1.478184E-013	1.483782E-011	1	0.000000E+000
1	63.34722448	1.483782E-011	1.478184E-013	0	0.000000E+000
1	63.34792901	1.478184E-013	1.483782E-011	1	0.000000E+000
1	63.34810716	1.483782E-011	1.478184E-013	0	0.000000E+000
1	63.35031918	1.478184E-013	1.483782E-011	1	0.000000E+000
1	63.35098167	1.483782E-011	1.478184E-013	0	0.000000E+000
1	63.37017037	1.478184E-013	1.483782E-011	1	0.000000E+000
1	63.37056921	1.483782E-011	1.478184E-013	0	0.000000E+000
1	63.37149636	1.478184E-013	1.483782E-011	1	0.000000E+000
1	63.37166085	1.483782E-011	1.478184E-013	0	0.000000E+000
1	63.37187420	1.478184E-013	1.483782E-011	1	0.000000E+000
1	63.37192996	1.483782E-011	1.478184E-013	0	0.000000E+000
1	63.37298428	1.478184E-013	1.483782E-011	1	0.000000E+000
1	63.37303116	1.483782E-011	1.478184E-013	0	0.000000E+000
1	63.37390981	1.478184E-013	1.483782E-011	1	0.000000E+000
1	63.37393510	1.483782E-011	1.478184E-013	0	0.000000E+000
1	63.37428981	1.478184E-013	1.483782E-011	1	0.000000E+000
1	63.37441213	1.483782E-011	1.478184E-013	0	0.000000E+000
1	63.37644961	1.478184E-013	1.483782E-011	1	0.000000E+000
1	63.37668134	1.483782E-011	1.478184E-013	0	0.000000E+000
1	63.37689594	1.478184E-013	1.483782E-011	1	0.000000E+000
1	63.37710042	1.483782E-011	1.478184E-013	0	0.000000E+000
1	63.37739159	1.478184E-013	1.483782E-011	1	0.000000E+000
1	63.37740249	1.483782E-011	1.478184E-013	0	0.000000E+000
1	63.37767746	1.478184E-013	1.483782E-011	1	0.000000E+000
1	63.37783727	1.483782E-011	1.478184E-013	0	0.000000E+000
1	63.37789254	1.478184E-013	1.483782E-011	1	0.000000E+000
1	63.37807965	1.483782E-011	1.478184E-013	0	0.000000E+000
1	63.37820086	1.478184E-013	1.483782E-011	1	0.000000E+000
1	63.37832397	1.483782E-011	1.478184E-013	0	0.000000E+000
1	63.38074322	1.478184E-013	1.483782E-011	1	0.000000E+000
1	63.38102868	1.483782E-011	1.478184E-013	0	0.000000E+000
1	63.38188273	1.478184E-013	1.483782E-011	1	0.000000E+000
1	63.38193276	1.483782E-011	1.478184E-013	0	0.000000E+000
1	63.38197605	1.478184E-013	1.483782E-011	1	0.000000E+000
1	63.38202262	1.483782E-011	1.478184E-013	0	0.000000E+000
1	63.38232140	1.478184E-013	1.483782E-011	1	0.000000E+000
1	63.38251800	1.483782E-011	1.478184E-013	0	0.000000E+000
1	63.38294047	1.478184E-013	1.483782E-011	1	0.000000E+000
1	63.38326594	1.483782E-011	1.478184E-013	0	0.000000E+000
1	63.38631577	1.478184E-013	1.483782E-011	1	0.000000E+000
1	63.38641100	1.483782E-011	1.478184E-013	0	0.000000E+000
1	63.38666231	1.478184E-013	1.483782E-011	1	0.000000E+000
1	63.38710466	1.483782E-011	1.478184E-013	0	0.000000E+000
1	63.38758959	1.478184E-013	1.483782E-011	1	0.000000E+000
1	63.38766897	1.483782E-011	1.478184E-013	0	0.000000E+000
1	63.38816033	1.478184E-013	1.483782E-011	1	0.000000E+000
1	63.38866148	1.483782E-011	1.478184E-013	0	0.000000E+000
1	63.63516106	2.679830E-013	1.495798E-011	1	0.000000E+000
1	63.63543277	1.495798E-011	2.679830E-013	0	0.000000E+000
1	63.63608659	2.679830E-013	1.495798E-011	1	0.000000E+000
1	63.63627733	1.495798E-011	2.679830E-013	0	0.000000E+000
1	63.63673469	2.679830E-013	1.495798E-011	1	0.000000E+000
1	63.63677670	1.495798E-011	2.679830E-013	0	0.000000E+000
1	63.63876916	2.679830E-013	1.495798E-011	1	0.000000E+000
1	63.63900764	1.495798E-011	2.679830E-013	0	0.000000E+000
1	63.63995164	2.679830E-013	1.495798E-011	1	0.000000E+000
1	63.64014819	1.495798E-011	2.679830E-013	0	0.000000E+000
1	63.64062640	2.679830E-013	1.495798E-011	1	0.000000E+000
1	63.64122571	1.495798E-011	2.679830E-013	0	0.000000E+000
1	63.64133961	2.679830E-013	1.495798E-011	1	0.000000E+000
1	63.64145766	1.495798E-011	2.679830E-013	0	0.000000E+000
1	63.64197153	2.679830E-013	1.495798E-011	1	0.000000E+000
1	63.64246436	1.495798E-011	2.679830E-013	0	0.000000E+000
1	63.64313561	2.679830E-013	1.495798E-011	1	0.000000E+000
1	63.64337829	1.495798E-011	2.679830E-013	0	0.000000E+000
1	63.64513656	2.679830E-013	1.495798E-011	1	0.000000E+000
1	63.64527825	1.495798E-011	2.679830E-013	0	0.000000E+000
1	63.64595412	2.679830E-013	1.495798E-011	1	0.000000E+000
1	63.64648299	1.495798E-011	2.679830E-013	0	0.000000E+000
1	63.64921447	2.679830E-013	1.495798E-011	1	0.000000E+000
1	63.64956511	1.495798E-011	2.679830E-013	0	0.000000E+000
1	63.65634137	2.679830E-013	1.495798E-011	1	0.000000E+000
1	63.65641420	1.495798E-011	2.679830E-013	0	0.000000E+000
1	63.65721582	2.679830E-013	1.495798E-011	1	0.000000E+000
1	63.65726835	1.495798E-011	2.679830E-013	0	0.000000E+000
1	63.65753965	2.679830E-013	1.495798E-011	1	0.000000E+000
1	63.65775300	1.495798E-011	2.679830E-013	0	0.000000E+000
1	63.65809379	2.679830E-013	1.495798E-011	1	0.000000E+000
1	63.65833050	1.495798E-011	2.679830E-013	0	0.000000E+000
1	63.65993605	2.679830E-013	1.495798E-011	1	0.000000E+000
1	63.65998925	1.495798E-011	2.679830E-013	0	0.000000E+000
1	63.66012212	2.679830E-013	1.495798E-011	1	0.000000E+000
1	63.66022470	1.495798E-011	2.679830E-013	0	0.000000E+000
1	63.66051304	2.679830E-013	1.495798E-011	1	0.000000E+000
1	63.66052968	1.495798E-011	2.679830E-013	0	0.000000E+000
1	63.66114353	2.679830E-013	1.495798E-011	1	0.000000E+000
1	63.66140582	1.495798E-011	2.679830E-013	0	0.000000E+000
1	63.66161058	2.679830E-013	1.495798E-011	1	0.000000E+000
1	63.66164080	1.495798E-011	2.679830E-013	0	0.000000E+000
1	63.66221097	2.679830E-013	1.495798E-011	1	0.000000E+000
1	63.66235436	1.495798E-011	2.679830E-013	0	0.000000E+000
1	63.66310073	2.679830E-013	1.495798E-011	1	0.000000E+000
1	63.66314826	1.495798E-011	2.679830E-013	0	0.000000E+000
1	63.66564357	2.679830E-013	1.495798E-011	1	0.000000E+000
1	63.66585872	1.495798E-011	2.679830E-013	0	0.000000E+000
1	63.66646016	2.679830E-013	1.495798E-011	1	0.000000E+000
1	63.66669764	1.495798E-011	2.679830E-013	0	0.000000E+000
1	63.66814700	2.679830E-013	1.495798E-011	1	0.000000E+000
1	63.66817500	1.495798E-011	2.679830E-013	0	0.000000E+000
1	63.66889968	2.679830E-013	1.495798E-011	1	0.000000E+000
1	63.66895667	1.495798E-011	2.679830E-013	0	0.000000E+000
1	63.66909719	2.679830E-013	1.495798E-011	1	0.000000E+000
1	63.66925543	1.495798E-011	2.679830E-013	0	0.000000E+000
1	63.67078608	2.679830E-013	1.495798E-011	1	0.000000E+000
1	63.67084350	1.495798E-011	2.679830E-013	0	0.000000E+000
1	63.67093122	2.679830E-013	1.495798E-011	1	0.000000E+000
1	63.67100008	1.495798E-011	2.679830E-013	0	0.000000E+000
1	63.67148331	2.679830E-013	1.495798E-011	1	0.000000E+000
1	63.67181517	1.495798E-011	2.679830E-013	0	0.000000E+000
1	63.67290614	2.679830E-013	1.495798E-011	1	0.000000E+000
1	63.67305867	1.495798E-011	2.679830E-013	0	0.000000E+000
1	63.67343066	2.679830E-013	1.495798E-011	1	0.000000E+000
1	63.67372308	1.495798E-011	2.679830E-013	0	0.000000E+000
1	63.67403204	2.679830E-013	1.495798E-011	1	0.000000E+000
1	63.67405828	1.495798E-011	2.679830E-013	0	0.000000E+000
1	63.67612006	2.679830E-013	1.495798E-011	1	0.000000E+000
1	63.67654594	1.495798E-011	2.679830E-013	0	0.000000E+000
1	63.67880243	2.679830E-013	1.495798E-011	1	0.000000E+000
1	63.67884814	1.495798E-011	2.679830E-013	0	0.000000E+000
1	63.68013155	2.679830E-013	1.495798E-011	1	0.000000E+000
1	63.68016216	1.495798E-011	2.679830E-013	0	0.000000E+000
1	63.68057020	2.679830E-013	1.495798E-011	1	0.000000E+000
1	63.68071377	1.495798E-011	2.679830E-013	0	0.000000E+000
1	63.68255814	2.679830E-013	1.495798E-011	1	0.000000E+000
1	63.68258832	1.495798E-011	2.679830E-013	0	0.000000E+000
1	63.68270075	2.679830E-013	1.495798E-011	1	0.000000E+000
1	63.68271667	1.495798E-011	2.679830E-013	0	0.000000E+000
1	63.68274467	2.679830E-013	1.495798E-011	1	0.000000E+000
1	63.68275414	1.495798E-011	2.679830E-013	0	0.000000E+000
1	63.68567933	2.679830E-013	1.495798E-011	1	0.000000E+000
1	63.68593537	1.495798E-011	2.679830E-013	0	0.000000E+000
1	63.68677775	2.679830E-013	1.495798E-011	1	0.000000E+000
1	63.68748387	1.495798E-011	2.679830E-013	0	0.000000E+000
1	63.68792636	2.679830E-013	1.495798E-011	1	0.000000E+000
1	63.68823233	1.495798E-011	2.679830E-013	0	0.000000E+000
1	63.68826209	2.679830E-013	1.495798E-011	1	0.000000E+000
1	63.68839195	1.495798E-011	2.679830E-013	0	0.000000E+000
1	63.68850300	2.679830E-013	1.495798E-011	1	0.000000E+000
1	63.68855967	1.495798E-011	2.679830E-013	0	0.000000E+000
1	63.70540644	2.679830E-013	1.495798E-011	1	0.000000E+000
1	63.70546193	1.495798E-011	2.679830E-013	0	0.000000E+000
1	63.70566551	2.679830E-013	1.495798E-011	1	0.000000E+000
1	63.70575281	1.495798E-011	2.679830E-013	0	0.000000E+000
1	63.70680281	2.679830E-013	1.495798E-011	1	0.000000E+000
1	63.70691240	1.495798E-011	2.679830E-013	0	0.000000E+000
1	63.70810540	2.679830E-013	1.495798E-011	1	0.000000E+000
1	63.70813304	1.495798E-011	2.679830E-013	0	0.000000E+000
1	63.70860338	2.679830E-013	1.495798E-011	1	0.000000E+000
1	63.70865026	1.495798E-011	2.679830E-013	0	0.000000E+000
1	63.70958396	2.679830E-013	1.495798E-011	1	0.000000E+000
1	63.70965864	1.495798E-011	2.679830E-013	0	0.000000E+000
1	63.70973225	2.679830E-013	1.495798E-011	1	0.000000E+000
1	63.71051465	1.495798E-011	2.679830E-013	0	0.000000E+000
1	63.71080853	2.679830E-013	1.495798E-011	1	0.000000E+000
1	63.71085369	1.495798E-011	2.679830E-013	0	0.000000E+000
1	63.71137261	2.679830E-013	1.495798E-011	1	0.000000E+000
1	63.71142915	1.495798E-011	2.679830E-013	0	0.000000E+000
1	63.71147910	2.679830E-013	1.495798E-011	1	0.000000E+000
1	63.71154147	1.495798E-011	2.679830E-013	0	0.000000E+000
1	63.71211233	2.679830E-013	1.495798E-011	1	0.000000E+000
1	63.71229109	1.495798E-011	2.679830E-013	0	0.000000E+000
1	63.71270600	2.679830E-013	1.495798E-011	1	0.000000E+000
1	63.71283879	1.495798E-011	2.679830E-013	0	0.000000E+000
1	63.71323356	2.679830E-013	1.495798E-011	1	0.000000E+000
1	63.71347545	1.495798E-011	2.679830E-013	0	0.000000E+000
1	63.71380422	2.679830E-013	1.495798E-011	1	0.000000E+000
1	63.71408271	1.495798E-011	2.679830E-013	0	0.000000E+000
1	63.71608020	2.679830E-013	1.495798E-011	1	0.000000E+000
1	63.71640539	1.495798E-011	2.679830E-013	0	0.000000E+000
1	63.71684684	2.679830E-013	1.495798E-011	1	0.000000E+000
1	63.71695785	1.495798E-011	2.679830E-013	0	0.000000E+000
1	63.71771241	2.679830E-013	1.495798E-011	1	0.000000E+000
1	63.71785860	1.495798E-011	2.679830E-013	0	0.000000E+000
1	63.71826727	2.679830E-013	1.495798E-011	1	0.000000E+000
1	63.71866340	1.495798E-011	2.679830E-013	0	0.000000E+000
1	63.71949911	2.679830E-013	1.495798E-011	1	0.000000E+000
1	63.71965326	1.495798E-011	2.679830E-013	0	0.000000E+000
1	63.72029173	2.679830E-013	1.495798E-011	1	0.000000E+000
1	63.72044261	1.495798E-011	2.679830E-013	0	0.000000E+000
1	63.72082103	2.679830E-013	1.495798E-011	1	0.000000E+000
1	63.72090019	1.495798E-011	2.679830E-013	0	0.000000E+000
1	63.72110676	2.679830E-013	1.495798E-011	1	0.000000E+000
1	63.72123676	1.495798E-011	2.679830E-013	0	0.000000E+000
1	63.72128962	2.679830E-013	1.495798E-011	1	0.000000E+000
1	63.72132834	1.495798E-011	2.679830E-013	0	0.000000E+000
1	63.72235078	2.679830E-013	1.495798E-011	1	0.000000E+000
1	63.72244499	1.495798E-011	2.679830E-013	0	0.000000E+000
1	63.72319424	2.679830E-013	1.495798E-011	1	0.000000E+000
1	63.72324886	1.495798E-011	2.679830E-013	0	0.000000E+000
1	63.72549078	2.679830E-013	1.495798E-011	1	0.000000E+000
1	63.72562649	1.495798E-011	2.679830E-013	0	0.000000E+000
1	63.72606642	2.679830E-013	1.495798E-011	1	0.000000E+000
1	63.72629027	1.495798E-011	2.679830E-013	0	0.000000E+000
1	63.72833350	2.679830E-013	1.495798E-011	1	0.000000E+000
1	63.72919562	1.495798E-011	2.679830E-013	0	0.000000E+000
1	63.72959681	2.679830E-013	1.495798E-011	1	0.000000E+000
1	63.72979810	1.495798E-011	2.679830E-013	0	0.000000E+000
1	63.72983634	2.679830E-013	1.495798E-011	1	0.000000E+000
1	63.73013156	1.495798E-011	2.679830E-013	0	0.000000E+000
1	63.73016937	2.679830E-013	1.495798E-011	1	0.000000E+000
1	63.73020735	1.495798E-011	2.679830E-013	0	0.000000E+000
1	63.73182605	2.679830E-013	1.495798E-011	1	0.000000E+000
1	63.73207907	1.495798E-011	2.679830E-013	0	0.000000E+000
1	63.73365526	2.679830E-013	1.495798E-011	1	0.000000E+000
1	63.73384025	1.495798E-011	2.679830E-013	0	0.000000E+000
1	63.73622021	2.679830E-013	1.495798E-011	1	0.000000E+000
1	63.73627444	1.495798E-011	2.679830E-013	0	0.000000E+000
1	63.73984699	2.679830E-013	1.495798E-011	1	0.000000E+000
1	63.73996823	1.495798E-011	2.679830E-013	0	0.000000E+000
1	63.74039847	2.679830E-013	1.495798E-011	1	0.000000E+000
1	63.74050151	1.495798E-011	2.679830E-013	0	0.000000E+000
1	63.74076696	2.679830E-013	1.495798E-011	1	0.000000E+000
1	63.74086604	1.495798E-011	2.679830E-013	0	0.000000E+000
1	63.74182043	2.679830E-013	1.495798E-011	1	0.000000E+000
1	63.74188014	1.495798E-011	2.679830E-013	0	0.000000E+000
1	63.74194288	2.679830E-013	1.495798E-011	1	0.000000E+000
1	63.74202884	1.495798E-011	2.679830E-013	0	0.000000E+000
1	63.74308346	2.679830E-013	1.495798E-011	1	0.000000E+000
1	63.74355340	1.495798E-011	2.679830E-013	0	0.000000E+000
1	63.74418942	2.679830E-013	1.495798E-011	1	0.000000E+000
1	63.74441496	1.495798E-011	2.679830E-013	0	0.000000E+000
1	63.74587946	2.679830E-013	1.495798E-011	1	0.000000E+000
1	63.74612874	1.495798E-011	2.679830E-013	0	0.000000E+000
1	63.74716751	2.679830E-013	1.495798E-011	1	0.000000E+000
1	63.74727112	1.495798E-011	2.679830E-013	0	0.000000E+000
1	63.74742884	2.679830E-013	1.495798E-011	1	0.000000E+000
1	63.74747137	1.495798E-011	2.679830E-013	0	0.000000E+000
1	63.74789080	2.679830E-013	1.495798E-011	1	0.000000E+000
1	63.74792379	1.495798E-011	2.679830E-013	0	0.000000E+000
1	63.74814055	2.679830E-013	1.495798E-011	1	0.000000E+000
1	63.74838768	1.495798E-011	2.679830E-013	0	0.000000E+000
1	63.74856388	2.679830E-013	1.495798E-011	1	0.000000E+000
1	63.74867179	1.495798E-011	2.679830E-013	0	0.000000E+000
1	63.74899536	2.679830E-013	1.495798E-011	1	0.000000E+000
1	63.74945118	1.495798E-011	2.679830E-013	0	0.000000E+000
1	63.75022888	2.679830E-013	1.495798E-011	1	0.000000E+000
1	63.75030270	1.495798E-011	2.679830E-013	0	0.000000E+000
1	63.99512491	2.680981E-013	1.495810E-011	1	0.000000E+000
1	63.99512600	1.495810E-011	2.680981E-013	0	0.000000E+000
1	63.99512614	2.680981E-013	1.495810E-011	1	0.000000E+000
1	63.99524206	1.495810E-011	2.680981E-013	0	0.000000E+000
1	63.99549278	2.680981E-013	1.495810E-011	1	0.000000E+000
1	63.99587255	1.495810E-011	2.680981E-013	0	0.000000E+000
1	63.99600582	2.680981E-013	1.495810E-011	1	0.000000E+000
1	63.99611320	1.495810E-011	2.680981E-013	0	0.000000E+000
1	63.99642270	2.680981E-013	1.495810E-011	1	0.000000E+000
1	63.99650910	1.495810E-011	2.680981E-013	0	0.000000E+000
1	63.99666527	2.680981E-013	1.495810E-011	1	0.000000E+000
1	63.99671153	1.495810E-011	2.680981E-013	0	0.000000E+000
1	64.00142642	2.680981E-013	1.495810E-011	1	0.000000E+000
1	64.00144552	1.495810E-011	2.680981E-013	0	0.000000E+000
1	64.00181743	2.680981E-013	1.495810E-011	1	0.000000E+000
1	64.00189080	1.495810E-011	2.680981E-013	0	0.000000E+000
1	64.00285119	2.680981E-013	1.495810E-011	1	0.000000E+000
1	64.00298694	1.495810E-011	2.680981E-013	0	0.000000E+000
1	64.00371903	2.680981E-013	1.495810E-011	1	0.000000E+000
1	64.00376103	1.495810E-011	2.680981E-013	0	0.000000E+000
1	64.00386616	2.680981E-013	1.495810E-011	1	0.000000E+000
1	64.00405903	1.495810E-011	2.680981E-013	0	0.000000E+000
1	64.00478027	2.680981E-013	1.495810E-011	1	0.000000E+000
1	64.00482357	1.495810E-011	2.680981E-013	0	0.000000E+000
1	64.00557317	2.680981E-013	1.495810E-011	1	0.000000E+000
1	64.00579220	1.495810E-011	2.680981E-013	0	0.000000E+000
1	64.00637431	2.680981E-013	1.495810E-011	1	0.000000E+000
1	64.00663367	1.495810E-011	2.680981E-013	0	0.000000E+000
1	64.00720382	2.680981E-013	1.495810E-011	1	0.000000E+000
1	64.00724423	1.495810E-011	2.680981E-013	0	0.000000E+000
1	64.00743291	2.680981E-013	1.495810E-011	1	0.000000E+000
1	64.00752220	1.495810E-011	2.680981E-013	0	0.000000E+000
1	64.00859921	2.680981E-013	1.495810E-011	1	0.000000E+000
1	64.00864385	1.495810E-011	2.680981E-013	0	0.000000E+000
1	64.00872191	2.680981E-013	1.495810E-011	1	0.000000E+000
1	64.00943394	1.495810E-011	2.680981E-013	0	0.000000E+000
1	64.00975022	2.680981E-013	1.495810E-011	1	0.000000E+000
1	64.01005189	1.495810E-011	2.680981E-013	0	0.000000E+000
1	64.01013600	2.680981E-013	1.495810E-011	1	0.000000E+000
1	64.01018045	1.495810E-011	2.680981E-013	0	0.000000E+000
1	64.01246095	2.680981E-013	1.495810E-011	1	0.000000E+000
1	64.01248000	1.495810E-011	2.680981E-013	0	0.000000E+000
1	64.01600891	2.680981E-013	1.495810E-011	1	0.000000E+000
1	64.01613421	1.495810E-011	2.680981E-013	0	0.000000E+000
1	64.01676664	2.680981E-013	1.495810E-011	1	0.000000E+000
1	64.01682289	1.495810E-011	2.680981E-013	0	0.000000E+000
1	64.01736203	2.680981E-013	1.495810E-011	1	0.000000E+000
1	64.01754505	1.495810E-011	2.680981E-013	0	0.000000E+000
1	64.01813771	2.680981E-013	1.495810E-011	1	0.000000E+000
1	64.01831136	1.495810E-011	2.680981E-013	0	0.000000E+000
1	64.01851507	2.680981E-013	1.495810E-011	1	0.000000E+000
1	64.01860572	1.495810E-011	2.680981E-013	0	0.000000E+000
1	64.01879561	2.680981E-013	1.495810E-011	1	0.000000E+000
1	64.01897713	1.495810E-011	2.680981E-013	0	0.000000E+000
1	64.01909648	2.680981E-013	1.495810E-011	1	0.000000E+000
1	64.01914730	1.495810E-011	2.680981E-013	0	0.000000E+000
1	64.01961675	2.680981E-013	1.495810E-011	1	0.000000E+000
1	64.02001002	1.495810E-011	2.680981E-013	0	0.000000E+000
1	64.02120118	2.680981E-013	1.495810E-011	1	0.000000E+000
1	64.02140779	1.495810E-011	2.680981E-013	0	0.000000E+000
1	64.02236007	2.680981E-013	1.495810E-011	1	0.000000E+000
1	64.02243016	1.495810E-011	2.680981E-013	0	0.000000E+000
1	64.02381268	2.680981E-013	1.495810E-011	1	0.000000E+000
1	64.02389748	1.495810E-011	2.680981E-013	0	0.000000E+000
1	64.02400799	2.680981E-013	1.495810E-011	1	0.000000E+000
1	64.02413593	1.495810E-011	2.680981E-013	0	0.000000E+000
1	64.02440117	2.680981E-013	1.495810E-011	1	0.000000E+000
1	64.02469407	1.495810E-011	2.680981E-013	0	0.000000E+000
1	64.02608256	2.680981E-013	1.495810E-011	1	0.000000E+000
1	64.02635951	1.495810E-011	2.680981E-013	0	0.000000E+000
1	64.02710831	2.680981E-013	1.495810E-011	1	0.000000E+000
1	64.02727329	1.495810E-011	2.680981E-013	0	0.000000E+000
1	64.02773892	2.680981E-013	1.495810E-011	1	0.000000E+000
1	64.02778503	1.495810E-011	2.680981E-013	0	0.000000E+000
1	64.02831186	2.680981E-013	1.495810E-011	1	0.000000E+000
1	64.02836968	1.495810E-011	2.680981E-013	0	0.000000E+000
1	64.02840761	2.680981E-013	1.495810E-011	1	0.000000E+000
1	64.02849119	1.495810E-011	2.680981E-013	0	0.000000E+000
1	64.02887883	2.680981E-013	1.495810E-011	1	0.000000E+000
1	64.02904180	1.495810E-011	2.680981E-013	0	0.000000E+000
1	64.03009295	2.680981E-013	1.495810E-011	1	0.000000E+000
1	64.03020087	1.495810E-011	2.680981E-013	0	0.000000E+000
1	64.03046048	2.680981E-013	1.495810E-011	1	0.000000E+000
1	64.03061916	1.495810E-011	2.680981E-013	0	0.000000E+000
1	64.03210651	2.680981E-013	1.495810E-011	1	0.000000E+000
1	64.03215012	1.495810E-011	2.680981E-013	0	0.000000E+000
1	64.03236410	2.680981E-013	1.495810E-011	1	0.000000E+000
1	64.03259493	1.495810E-011	2.680981E-013	0	0.000000E+000
1	64.03425505	2.680981E-013	1.495810E-011	1	0.000000E+000
1	64.03433054	1.495810E-011	2.680981E-013	0	0.000000E+000
1	64.03460180	2.680981E-013	1.495810E-011	1	0.000000E+000
1	64.03513953	1.495810E-011	2.680981E-013	0	0.000000E+000
1	64.03775278	2.680981E-013	1.495810E-011	1	0.000000E+000
1	64.03794536	1.495810E-011	2.680981E-013	0	0.000000E+000
1	64.03830830	2.680981E-013	1.495810E-011	1	0.000000E+000
1	64.03841743	1.495810E-011	2.680981E-013	0	0.000000E+000
1	64.03855130	2.680981E-013	1.495810E-011	1	0.000000E+000
1	64.03889202	1.495810E-011	2.680981E-013	0	0.000000E+000
1	64.03914212	2.680981E-013	1.495810E-011	1	0.000000E+000
1	64.03934743	1.495810E-011	2.680981E-013	0	0.000000E+000
1	64.05008799	2.680981E-013	1.495810E-011	1	0.000000E+000
1	64.05016342	1.495810E-011	2.680981E-013	0	0.000000E+000
1	64.05039354	2.680981E-013	1.495810E-011	1	0.000000E+000
1	64.05067016	1.495810E-011	2.680981E-013	0	0.000000E+000
1	64.05183898	2.680981E-013	1.495810E-011	1	0.000000E+000
1	64.05188376	1.495810E-011	2.680981E-013	0	0.000000E+000
1	64.05223500	2.680981E-013	1.495810E-011	1	0.000000E+000
1	64.05232692	1.495810E-011	2.680981E-013	0	0.000000E+000
1	64.05283350	2.680981E-013	1.495810E-011	1	0.000000E+000
1	64.05287654	1.495810E-011	2.680981E-013	0	0.000000E+000
1	64.05358958	2.680981E-013	1.495810E-011	1	0.000000E+000
1	64.05370711	1.495810E-011	2.680981E-013	0	0.000000E+000
1	64.05396515	2.680981E-013	1.495810E-011	1	0.000000E+000
1	64.05404658	1.495810E-011	2.680981E-013	0	0.000000E+000
1	64.05746239	2.680981E-013	1.495810E-011	1	0.000000E+000
1	64.05774953	1.495810E-011	2.680981E-013	0	0.000000E+000
1	64.05800285	2.680981E-013	1.495810E-011	1	0.000000E+000
1	64.05817681	1.495810E-011	2.680981E-013	0	0.000000E+000
1	64.05884529	2.680981E-013	1.495810E-011	1	0.000000E+000
1	64.05893661	1.495810E-011	2.680981E-013	0	0.000000E+000
1	64.05964778	2.680981E-013	1.495810E-011	1	0.000000E+000
1	64.05966427	1.495810E-011	2.680981E-013	0	0.000000E+000
1	64.05993302	2.680981E-013	1.495810E-011	1	0.000000E+000
1	64.06013393	1.495810E-011	2.680981E-013	0	0.000000E+000
1	64.06061222	2.680981E-013	1.495810E-011	1	0.000000E+000
1	64.06070178	1.495810E-011	2.680981E-013	0	0.000000E+000
1	64.06106828	2.680981E-013	1.495810E-011	1	0.000000E+000
1	64.06125029	1.495810E-011	2.680981E-013	0	0.000000E+000
1	64.06222411	2.680981E-013	1.495810E-011	1	0.000000E+000
1	64.06223193	1.495810E-011	2.680981E-013	0	0.000000E+000
1	64.06228017	2.680981E-013	1.495810E-011	1	0.000000E+000
1	64.06240372	1.495810E-011	2.680981E-013	0	0.000000E+000
1	64.06417722	2.680981E-013	1.495810E-011	1	0.000000E+000
1	64.06423020	1.495810E-011	2.680981E-013	0	0.000000E+000
1	64.06540935	2.680981E-013	1.495810E-011	1	0.000000E+000
1	64.06548862	1.495810E-011	2.680981E-013	0	0.000000E+000
1	64.06792841	2.680981E-013	1.495810E-011	1	0.000000E+000
1	64.06812647	1.495810E-011	2.680981E-013	0	0.000000E+000
1	64.06903963	2.680981E-013	1.495810E-011	1	0.000000E+000
1	64.06923974	1.495810E-011	2.680981E-013	0	0.000000E+000
1	64.07142940	2.680981E-013	1.495810E-011	1	0.000000E+000
1	64.07147551	1.495810E-011	2.680981E-013	0	0.000000E+000
1	64.07236928	2.680981E-013	1.495810E-011	1	0.000000E+000
1	64.07255536	1.495810E-011	2.680981E-013	0	0.000000E+000
1	64.07260869	2.680981E-013	1.495810E-011	1	0.000000E+000
1	64.07280203	1.495810E-011	2.680981E-013	0	0.000000E+000
1	64.07308560	2.680981E-013	1.495810E-011	1	0.000000E+000
1	64.07310040	1.495810E-011	2.680981E-013	0	0.000000E+000
1	64.07311966	2.680981E-013	1.495810E-011	1	0.000000E+000
1	64.07330135	1.495810E-011	2.680981E-013	0	0.000000E+000
1	64.07353133	2.680981E-013	1.495810E-011	1	0.000000E+000
1	64.07363261	1.495810E-011	2.680981E-013	0	0.000000E+000
1	64.07697418	2.680981E-013	1.495810E-011	1	0.000000E+000
1	64.07700926	1.495810E-011	2.680981E-013	0	0.000000E+000
1	64.07706865	2.680981E-013	1.495810E-011	1	0.000000E+000
1	64.07750500	1.495810E-011	2.680981E-013	0	0.000000E+000
1	64.07786563	2.680981E-013	1.495810E-011	1	0.000000E+000
1	64.07790549	1.495810E-011	2.680981E-013	0	0.000000E+000
1	64.07963356	2.680981E-013	1.495810E-011	1	0.000000E+000
1	64.08004225	1.495810E-011	2.680981E-013	0	0.000000E+000
1	64.08027682	2.680981E-013	1.495810E-011	1	0.000000E+000
1	64.08040835	1.495810E-011	2.680981E-013	0	0.000000E+000
1	64.08343052	2.680981E-013	1.495810E-011	1	0.000000E+000
1	64.08350879	1.495810E-011	2.680981E-013	0	0.000000E+000
1	64.08390522	2.680981E-013	1.495810E-011	1	0.000000E+000
1	64.08414203	1.495810E-011	2.680981E-013	0	0.000000E+000
1	64.08476200	2.680981E-013	1.495810E-011	1	0.000000E+000
1	64.08538702	1.495810E-011	2.680981E-013	0	0.000000E+000
1	64.08540723	2.680981E-013	1.495810E-011	1	0.000000E+000
1	64.08548359	1.495810E-011	2.680981E-013	0	0.000000E+000
1	64.08581329	2.680981E-013	1.495810E-011	1	0.000000E+000
1	64.08581908	1.495810E-011	2.680981E-013	0	0.000000E+000
1	64.08598159	2.680981E-013	1.495810E-011	1	0.000000E+000
1	64.08611338	1.495810E-011	2.680981E-013	0	0.000000E+000
1	64.08700180	2.680981E-013	1.495810E-011	1	0.000000E+000
1	64.08705913	1.495810E-011	2.680981E-013	0	0.000000E+000
1	64.08769081	2.680981E-013	1.495810E-011	1	0.000000E+000
1	64.08773998	1.495810E-011	2.680981E-013	0	0.000000E+000
1	64.08914889	2.680981E-013	1.495810E-011	1	0.000000E+000
1	64.08926829	1.495810E-011	2.680981E-013	0	0.000000E+000
1	64.08931972	2.680981E-013	1.495810E-011	1	0.000000E+000
1	64.08947603	1.495810E-011	2.680981E-013	0	0.000000E+000
1	64.09019614	2.680981E-013	1.495810E-011	1	0.000000E+000
1	64.09031704	1.495810E-011	2.680981E-013	0	0.000000E+000
1	64.09348601	2.680981E-013	1.495810E-011	1	0.000000E+000
1	64.09367336	1.495810E-011	2.680981E-013	0	0.000000E+000
1	64.09491748	2.680981E-013	1.495810E-011	1	0.000000E+000
1	64.09493977	1.495810E-011	2.680981E-013	0	0.000000E+000
1	64.09751583	2.680981E-013	1.495810E-011	1	0.000000E+000
1	64.09761436	1.495810E-011	2.680981E-013	0	0.000000E+000
1	64.09841380	2.680981E-013	1.495810E-011	1	0.000000E+000
1	64.09848056	1.495810E-011	2.680981E-013	0	0.000000E+000
1	64.09883740	2.680981E-013	1.495810E-011	1	0.000000E+000
1	64.09924125	1.495810E-011	2.680981E-013	0	0.000000E+000
1	64.09954399	2.680981E-013	1.495810E-011	1	0.000000E+000
1	64.09973874	1.495810E-011	2.680981E-013	0	0.000000E+000
1	64.15471045	2.680981E-013	1.495810E-011	1	0.000000E+000
1	64.15527309	1.495810E-011	2.680981E-013	0	0.000000E+000
1	64.15619474	2.680981E-013	1.495810E-011	1	0.000000E+000
1	64.15672101	1.495810E-011	2.680981E-013	0	0.000000E+000
1	64.17142661	2.680981E-013	1.495810E-011	1	0.000000E+000
1	64.17158507	1.495810E-011	2.680981E-013	0	0.000000E+000
1	64.17177920	2.680981E-013	1.495810E-011	1	0.000000E+000
1	64.17188772	1.495810E-011	2.680981E-013	0	0.000000E+000
1	64.17361854	2.680981E-013	1.495810E-011	1	0.000000E+000
1	64.17403913	1.495810E-011	2.680981E-013	0	0.000000E+000
1	64.17409576	2.680981E-013	1.495810E-011	1	0.000000E+000
1	64.17432776	1.495810E-011	2.680981E-013	0	0.000000E+000
1	64.17499800	2.680981E-013	1.495810E-011	1	0.000000E+000
1	64.17555120	1.495810E-011	2.680981E-013	0	0.000000E+000
1	64.17637337	2.680981E-013	1.495810E-011	1	0.000000E+000
1	64.17642638	1.495810E-011	2.680981E-013	0	0.000000E+000
1	64.17770972	2.680981E-013	1.495810E-011	1	0.000000E+000
1	64.17781901	1.495810E-011	2.680981E-013	0	0.000000E+000
1	64.17872422	2.680981E-013	1.495810E-011	1	0.000000E+000
1	64.17878123	1.495810E-011	2.680981E-013	0	0.000000E+000
1	64.19237515	2.680981E-013	1.495810E-011	1	0.000000E+000
1	64.19248233	1.495810E-011	2.680981E-013	0	0.000000E+000
1	64.19301573	2.680981E-013	1.495810E-011	1	0.000000E+000
1	64.19321165	1.495810E-011	2.680981E-013	0	0.000000E+000
1	64.19647511	2.680981E-013	1.495810E-011	1	0.000000E+000
1	64.19688807	1.495810E-011	2.680981E-013	0	0.000000E+000
1	64.19802830	2.680981E-013	1.495810E-011	1	0.000000E+000
1	64.19811421	1.495810E-011	2.680981E-013	0	0.000000E+000
1	64.19815516	2.680981E-013	1.495810E-011	1	0.000000E+000
1	64.19820558	1.495810E-011	2.680981E-013	0	0.000000E+000
1	64.20015144	2.680981E-013	1.495810E-011	1	0.000000E+000
1	64.20029419	1.495810E-011	2.680981E-013	0	0.000000E+000
1	64.20187034	2.680981E-013	1.495810E-011	1	0.000000E+000
1	64.20193466	1.495810E-011	2.680981E-013	0	0.000000E+000
1	64.20352869	2.680981E-013	1.495810E-011	1	0.000000E+000
1	64.20360475	1.495810E-011	2.680981E-013	0	0.000000E+000
1	64.20463444	2.680981E-013	1.495810E-011	1	0.000000E+000
1	64.20480345	1.495810E-011	2.680981E-013	0	0.000000E+000
1	64.20648560	2.680981E-013	1.495810E-011	1	0.000000E+000
1	64.20681800	1.495810E-011	2.680981E-013	0	0.000000E+000
1	64.20731452	2.680981E-013	1.495810E-011	1	0.000000E+000
1	64.20736293	1.495810E-011	2.680981E-013	0	0.000000E+000
1	64.20766484	2.680981E-013	1.495810E-011	1	0.000000E+000
1	64.20786179	1.495810E-011	2.680981E-013	0	0.000000E+000
1	64.20876852	2.680981E-013	1.495810E-011	1	0.000000E+000
1	64.20919688	1.495810E-011	2.680981E-013	0	0.000000E+000
1	64.20943534	2.680981E-013	1.495810E-011	1	0.000000E+000
1	64.20951072	1.495810E-011	2.680981E-013	0	0.000000E+000
1	64.20970384	2.680981E-013	1.495810E-011	1	0.000000E+000
1	64.20993872	1.495810E-011	2.680981E-013	0	0.000000E+000
1	64.21061546	2.680981E-013	1.495810E-011	1	0.000000E+000
1	64.21093136	1.495810E-011	2.680981E-013	0	0.000000E+000
1	64.21158188	2.680981E-013	1.495810E-011	1	0.000000E+000
1	64.21175814	1.495810E-011	2.680981E-013	0	0.000000E+000
1	64.21188286	2.680981E-013	1.495810E-011	1	0.000000E+000
1	64.21200791	1.495810E-011	2.680981E-013	0	0.000000E+000
1	64.21207927	2.680981E-013	1.495810E-011	1	0.000000E+000
1	64.21228305	1.495810E-011	2.680981E-013	0	0.000000E+000
1	64.21270327	2.680981E-013	1.495810E-011	1	0.000000E+000
1	64.21314697	1.495810E-011	2.680981E-013	0	0.000000E+000
1	64.21507721	2.680981E-013	1.495810E-011	1	0.000000E+000
1	64.21539105	1.495810E-011	2.680981E-013	0	0.000000E+000
1	64.21711556	2.680981E-013	1.495810E-011	1	0.000000E+000
1	64.21717295	1.495810E-011	2.680981E-013	0	0.000000E+000
1	64.21718482	2.680981E-013	1.495810E-011	1	0.000000E+000
1	64.21752107	1.495810E-011	2.680981E-013	0	0.000000E+000
1	64.21818454	2.680981E-013	1.495810E-011	1	0.000000E+000
1	64.21835209	1.495810E-011	2.680981E-013	0	0.000000E+000
1	64.22060108	2.680981E-013	1.495810E-011	1	0.000000E+000
1	64.22064175	1.495810E-011	2.680981E-013	0	0.000000E+000
1	64.22156901	2.680981E-013	1.495810E-011	1	0.000000E+000
1	64.22173976	1.495810E-011	2.680981E-013	0	0.000000E+000
1	64.22282419	2.680981E-013	1.495810E-011	1	0.000000E+000
1	64.22310289	1.495810E-011	2.680981E-013	0	0.000000E+000
1	64.22374753	2.680981E-013	1.495810E-011	1	0.000000E+000
1	64.22393202	1.495810E-011	2.680981E-013	0	0.000000E+000
1	64.22397682	2.680981E-013	1.495810E-011	1	0.000000E+000
1	64.22404021	1.495810E-011	2.680981E-013	0	0.000000E+000
1	64.22426521	2.680981E-013	1.495810E-011	1	0.000000E+000
1	64.22460870	1.495810E-011	2.680981E-013	0	0.000000E+000
1	64.22472248	2.680981E-013	1.495810E-011	1	0.000000E+000
1	64.22530100	1.495810E-011	2.680981E-013	0	0.000000E+000
1	64.22564248	2.680981E-013	1.495810E-011	1	0.000000E+000
1	64.22587157	1.495810E-011	2.680981E-013	0	0.000000E+000
1	64.22595392	2.680981E-013	1.495810E-011	1	0.000000E+000
1	64.22612721	1.495810E-011	2.680981E-013	0	0.000000E+000
1	64.22624583	2.680981E-013	1.495810E-011	1	0.000000E+000
1	64.22637915	1.495810E-011	2.680981E-013	0	0.000000E+000
1	64.22691940	2.680981E-013	1.495810E-011	1	0.000000E+000
1	64.22706421	1.495810E-011	2.680981E-013	0	0.000000E+000
1	64.22726884	2.680981E-013	1.495810E-011	1	0.000000E+000
1	64.22745211	1.495810E-011	2.680981E-013	0	0.000000E+000
1	64.23141235	2.680981E-013	1.495810E-011	1	0.000000E+000
1	64.23149029	1.495810E-011	2.680981E-013	0	0.000000E+000
1	64.23540488	2.680981E-013	1.495810E-011	1	0.000000E+000
1	64.23549905	1.495810E-011	2.680981E-013	0	0.000000E+000
1	64.23687287	2.680981E-013	1.495810E-011	1	0.000000E+000
1	64.23692875	1.495810E-011	2.680981E-013	0	0.000000E+000
1	64.23702276	2.680981E-013	1.495810E-011	1	0.000000E+000
1	64.23722717	1.495810E-011	2.680981E-013	0	0.000000E+000
1	64.23839705	2.680981E-013	1.495810E-011	1	0.000000E+000
1	64.23861480	1.495810E-011	2.680981E-013	0	0.000000E+000
1	64.23875192	2.680981E-013	1.495810E-011	1	0.000000E+000
1	64.23885836	1.495810E-011	2.680981E-013	0	0.000000E+000
1	64.23927393	2.680981E-013	1.495810E-011	1	0.000000E+000
1	64.23938363	1.495810E-011	2.680981E-013	0	0.000000E+000
1	64.23942118	2.680981E-013	1.495810E-011	1	0.000000E+000
1	64.23966083	1.495810E-011	2.680981E-013	0	0.000000E+000
1	64.24066886	2.680981E-013	1.495810E-011	1	0.000000E+000
1	64.24119439	1.495810E-011	2.680981E-013	0	0.000000E+000
1	64.24239706	2.680981E-013	1.495810E-011	1	0.000000E+000
1	64.24246948	1.495810E-011	2.680981E-013	0	0.000000E+000
1	64.24259641	2.680981E-013	1.495810E-011	1	0.000000E+000
1	64.24268997	1.495810E-011	2.680981E-013	0	0.000000E+000
1	64.24313528	2.680981E-013	1.495810E-011	1	0.000000E+000
1	64.24347106	1.495810E-011	2.680981E-013	0	0.000000E+000
1	64.24354556	2.680981E-013	1.495810E-011	1	0.000000E+000
1	64.24363871	1.495810E-011	2.680981E-013	0	0.000000E+000
1	64.24570893	2.680981E-013	1.495810E-011	1	0.000000E+000
1	64.24600458	1.495810E-011	2.680981E-013	0	0.000000E+000
1	64.24828967	2.680981E-013	1.495810E-011	1	0.000000E+000
1	64.24862365	1.495810E-011	2.680981E-013	0	0.000000E+000
1	64.24883486	2.680981E-013	1.495810E-011	1	0.000000E+000
1	64.24888186	1.495810E-011	2.680981E-013	0	0.000000E+000
1	64.25115753	2.680981E-013	1.495810E-011	1	0.000000E+000
1	64.25132861	1.495810E-011	2.680981E-013	0	0.000000E+000
1	64.25157598	2.680981E-013	1.495810E-011	1	0.000000E+000
1	64.25167054	1.495810E-011	2.680981E-013	0	0.000000E+000
1	64.25184775	2.680981E-013	1.495810E-011	1	0.000000E+000
1	64.25187253	1.495810E-011	2.680981E-013	0	0.000000E+000
1	64.25222936	2.680981E-013	1.495810E-011	1	0.000000E+000
1	64.25254426	1.495810E-011	2.680981E-013	0	0.000000E+000
1	64.25294552	2.680981E-013	1.495810E-011	1	0.000000E+000
1	64.25304491	1.495810E-011	2.680981E-013	0	0.000000E+000
1	64.25371880	2.680981E-013	1.495810E-011	1	0.000000E+000
1	64.25388683	1.495810E-011	2.680981E-013	0	0.000000E+000
1	64.25513272	2.680981E-013	1.495810E-011	1	0.000000E+000
1	64.25518402	1.495810E-011	2.680981E-013	0	0.000000E+000
1	64.25524869	2.680981E-013	1.495810E-011	1	0.000000E+000
1	64.25531346	1.495810E-011	2.680981E-013	0	0.000000E+000
1	64.25553607	2.680981E-013	1.495810E-011	1	0.000000E+000
1	64.25567220	1.495810E-011	2.680981E-013	0	0.000000E+000
1	64.25569645	2.680981E-013	1.495810E-011	1	0.000000E+000
1	64.25578391	1.495810E-011	2.680981E-013	0	0.000000E+000
1	64.25937178	2.680981E-013	1.495810E-011	1	0.000000E+000
1	64.25938409	1.495810E-011	2.680981E-013	0	0.000000E+000
1	64.25949069	2.680981E-013	1.495810E-011	1	0.000000E+000
1	64.25967363	1.495810E-011	2.680981E-013	0	0.000000E+000
1	64.26051357	2.680981E-013	1.495810E-011	1	0.000000E+000
1	64.26057755	1.495810E-011	2.680981E-013	0	0.000000E+000
1	64.26099343	2.680981E-013	1.495810E-011	1	0.000000E+000
1	64.26107526	1.495810E-011	2.680981E-013	0	0.000000E+000
1	64.26148280	2.680981E-013	1.495810E-011	1	0.000000E+000
1	64.26156437	1.495810E-011	2.680981E-013	0	0.000000E+000
1	64.95234359	-2.861808E-014	1.466138E-011	1	0.000000E+000
1	64.95302054	1.466138E-011	-2.861808E-014	0	0.000000E+000
1	64.95760736	-2.861808E-014	1.466138E-011	1	0.000000E+000
1	64.95775662	1.466138E-011	-2.861808E-014	0	0.000000E+000
1	64.95795123	-2.861808E-014	1.466138E-011	1	0.000000E+000
1	64.95798622	1.466138E-011	-2.861808E-014	0	0.000000E+000
1	64.95968757	-2.861808E-014	1.466138E-011	1	0.000000E+000
1	64.96001323	1.466138E-011	-2.861808E-014	0	0.000000E+000
1	64.96166131	-2.861808E-014	1.466138E-011	1	0.000000E+000
1	64.96187187	1.466138E-011	-2.861808E-014	0	0.000000E+000
1	64.96199708	-2.861808E-014	1.466138E-011	1	0.000000E+000
1	64.96222267	1.466138E-011	-2.861808E-014	0	0.000000E+000
1	64.96417737	-2.861808E-014	1.466138E-011	1	0.000000E+000
1	64.96446014	1.466138E-011	-2.861808E-014	0	0.000000E+000
1	64.96572877	-2.861808E-014	1.466138E-011	1	0.000000E+000
1	64.96587461	1.466138E-011	-2.861808E-014	0	0.000000E+000
1	64.96616950	-2.861808E-014	1.466138E-011	1	0.000000E+000
1	64.96650439	1.466138E-011	-2.861808E-014	0	0.000000E+000
1	64.96756940	-2.861808E-014	1.466138E-011	1	0.000000E+000
1	64.96764531	1.466138E-011	-2.861808E-014	0	0.000000E+000
1	64.96789134	-2.861808E-014	1.466138E-011	1	0.000000E+000
1	64.96806180	1.466138E-011	-2.861808E-014	0	0.000000E+000
1	64.96875228	-2.861808E-014	1.466138E-011	1	0.000000E+000
1	64.96917569	1.466138E-011	-2.861808E-014	0	0.000000E+000
1	64.97024287	-2.861808E-014	1.466138E-011	1	0.000000E+000
1	64.97053820	1.466138E-011	-2.861808E-014	0	0.000000E+000
1	64.97570409	-2.861808E-014	1.466138E-011	1	0.000000E+000
1	64.97579363	1.466138E-011	-2.861808E-014	0	0.000000E+000
1	64.97675844	-2.861808E-014	1.466138E-011	1	0.000000E+000
1	64.97683796	1.466138E-011	-2.861808E-014	0	0.000000E+000
1	64.97818808	-2.861808E-014	1.466138E-011	1	0.000000E+000
1	64.97859783	1.466138E-011	-2.861808E-014	0	0.000000E+000
1	64.98024040	-2.861808E-014	1.466138E-011	1	0.000000E+000
1	64.98082256	1.466138E-011	-2.861808E-014	0	0.000000E+000
1	64.98091134	-2.861808E-014	1.466138E-011	1	0.000000E+000
1	64.98094144	1.466138E-011	-2.861808E-014	0	0.000000E+000
1	64.98261285	-2.861808E-014	1.466138E-011	1	0.000000E+000
1	64.98274822	1.466138E-011	-2.861808E-014	0	0.000000E+000
1	64.98452659	-2.861808E-014	1.466138E-011	1	0.000000E+000
1	64.98456727	1.466138E-011	-2.861808E-014	0	0.000000E+000
1	64.98540294	-2.861808E-014	1.466138E-011	1	0.000000E+000
1	64.98560655	1.466138E-011	-2.861808E-014	0	0.000000E+000
1	64.98620075	-2.861808E-014	1.466138E-011	1	0.000000E+000
1	64.98648309	1.466138E-011	-2.861808E-014	0	0.000000E+000
1	64.98683343	-2.861808E-014	1.466138E-011	1	0.000000E+000
1	64.98703261	1.466138E-011	-2.861808E-014	0	0.000000E+000
1	64.98745225	-2.861808E-014	1.466138E-011	1	0.000000E+000
1	64.98746207	1.466138E-011	-2.861808E-014	0	0.000000E+000
1	64.98762520	-2.861808E-014	1.466138E-011	1	0.000000E+000
1	64.98778033	1.466138E-011	-2.861808E-014	0	0.000000E+000
1	64.98834909	-2.861808E-014	1.466138E-011	1	0.000000E+000
1	64.98866137	1.466138E-011	-2.861808E-014	0	0.000000E+000
1	64.98880936	-2.861808E-014	1.466138E-011	1	0.000000E+000
1	64.98903093	1.466138E-011	-2.861808E-014	0	0.000000E+000
1	64.98939490	-2.861808E-014	1.466138E-011	1	0.000000E+000
1	64.98945012	1.466138E-011	-2.861808E-014	0	0.000000E+000
1	64.99156842	-2.861808E-014	1.466138E-011	1	0.000000E+000
1	64.99203027	1.466138E-011	-2.861808E-014	0	0.000000E+000
1	64.99257995	-2.861808E-014	1.466138E-011	1	0.000000E+000
1	64.99270218	1.466138E-011	-2.861808E-014	0	0.000000E+000
1	64.99360891	-2.861808E-014	1.466138E-011	1	0.000000E+000
1	64.99378061	1.466138E-011	-2.861808E-014	0	0.000000E+000
1	64.99488256	-2.861808E-014	1.466138E-011	1	0.000000E+000
1	64.99508073	1.466138E-011	-2.861808E-014	0	0.000000E+000
1	64.99767138	-2.861808E-014	1.466138E-011	1	0.000000E+000
1	64.99775792	1.466138E-011	-2.861808E-014	0	0.000000E+000
1	65.00746508	-2.861808E-014	1.466138E-011	1	0.000000E+000
1	65.00797156	1.466138E-011	-2.861808E-014	0	0.000000E+000
1	65.00853103	-2.861808E-014	1.466138E-011	1	0.000000E+000
1	65.00868160	1.466138E-011	-2.861808E-014	0	0.000000E+000
1	65.00972881	-2.861808E-014	1.466138E-011	1	0.000000E+000
1	65.00991245	1.466138E-011	-2.861808E-014	0	0.000000E+000
1	65.01077818	-2.861808E-014	1.466138E-011	1	0.000000E+000
1	65.01087045	1.466138E-011	-2.861808E-014	0	0.000000E+000
1	65.01145855	-2.861808E-014	1.466138E-011	1	0.000000E+000
1	65.01151823	1.466138E-011	-2.861808E-014	0	0.000000E+000
1	65.01172718	-2.861808E-014	1.466138E-011	1	0.000000E+000
1	65.01195992	1.466138E-011	-2.861808E-014	0	0.000000E+000
1	65.01243093	-2.861808E-014	1.466138E-011	1	0.000000E+000
1	65.01248966	1.466138E-011	-2.861808E-014	0	0.000000E+000
1	65.01264866	-2.861808E-014	1.466138E-011	1	0.000000E+000
1	65.01267480	1.466138E-011	-2.861808E-014	0	0.000000E+000
1	65.01329081	-2.861808E-014	1.466138E-011	1	0.000000E+000
1	65.01363882	1.466138E-011	-2.861808E-014	0	0.000000E+000
1	65.01491068	-2.861808E-014	1.466138E-011	1	0.000000E+000
1	65.01538032	1.466138E-011	-2.861808E-014	0	0.000000E+000
1	65.01563023	-2.861808E-014	1.466138E-011	1	0.000000E+000
1	65.01594754	1.466138E-011	-2.861808E-014	0	0.000000E+000
1	65.01613046	-2.861808E-014	1.466138E-011	1	0.000000E+000
1	65.01618856	1.466138E-011	-2.861808E-014	0	0.000000E+000
1	65.01640171	-2.861808E-014	1.466138E-011	1	0.000000E+000
1	65.01646503	1.466138E-011	-2.861808E-014	0	0.000000E+000
1	65.01780756	-2.861808E-014	1.466138E-011	1	0.000000E+000
1	65.01788973	1.466138E-011	-2.861808E-014	0	0.000000E+000
1	65.02103039	-2.861808E-014	1.466138E-011	1	0.000000E+000
1	65.02115887	1.466138E-011	-2.861808E-014	0	0.000000E+000
1	65.02317965	-2.861808E-014	1.466138E-011	1	0.000000E+000
1	65.02348493	1.466138E-011	-2.861808E-014	0	0.000000E+000
1	65.02409460	-2.861808E-014	1.466138E-011	1	0.000000E+000
1	65.02429354	1.466138E-011	-2.861808E-014	0	0.000000E+000
1	65.02433323	-2.861808E-014	1.466138E-011	1	0.000000E+000
1	65.02436051	1.466138E-011	-2.861808E-014	0	0.000000E+000
1	65.02610927	-2.861808E-014	1.466138E-011	1	0.000000E+000
1	65.02621220	1.466138E-011	-2.861808E-014	0	0.000000E+000
1	65.02728264	-2.861808E-014	1.466138E-011	1	0.000000E+000
1	65.02739779	1.466138E-011	-2.861808E-014	0	0.000000E+000
1	65.02793328	-2.861808E-014	1.466138E-011	1	0.000000E+000
1	65.02815826	1.466138E-011	-2.861808E-014	0	0.000000E+000
1	65.02826878	-2.861808E-014	1.466138E-011	1	0.000000E+000
1	65.02836267	1.466138E-011	-2.861808E-014	0	0.000000E+000
1	65.03069160	-2.861808E-014	1.466138E-011	1	0.000000E+000
1	65.03092853	1.466138E-011	-2.861808E-014	0	0.000000E+000
1	65.03159887	-2.861808E-014	1.466138E-011	1	0.000000E+000
1	65.03165214	1.466138E-011	-2.861808E-014	0	0.000000E+000
1	65.03170300	-2.861808E-014	1.466138E-011	1	0.000000E+000
1	65.03194225	1.466138E-011	-2.861808E-014	0	0.000000E+000
1	65.03220939	-2.861808E-014	1.466138E-011	1	0.000000E+000
1	65.03243237	1.466138E-011	-2.861808E-014	0	0.000000E+000
1	65.03305164	-2.861808E-014	1.466138E-011	1	0.000000E+000
1	65.03319791	1.466138E-011	-2.861808E-014	0	0.000000E+000
1	65.03555591	-2.861808E-014	1.466138E-011	1	0.000000E+000
1	65.03594846	1.466138E-011	-2.861808E-014	0	0.000000E+000
1	65.03606878	-2.861808E-014	1.466138E-011	1	0.000000E+000
1	65.03669661	1.466138E-011	-2.861808E-014	0	0.000000E+000
1	65.03684115	-2.861808E-014	1.466138E-011	1	0.000000E+000
1	65.03697686	1.466138E-011	-2.861808E-014	0	0.000000E+000
1	65.03746999	-2.861808E-014	1.466138E-011	1	0.000000E+000
1	65.03773990	1.466138E-011	-2.861808E-014	0	0.000000E+000
1	65.03859010	-2.861808E-014	1.466138E-011	1	0.000000E+000
1	65.03912836	1.466138E-011	-2.861808E-014	0	0.000000E+000
1	65.04365481	-2.861808E-014	1.466138E-011	1	0.000000E+000
1	65.04382465	1.466138E-011	-2.861808E-014	0	0.000000E+000
1	65.04389894	-2.861808E-014	1.466138E-011	1	0.000000E+000
1	65.04411430	1.466138E-011	-2.861808E-014	0	0.000000E+000
1	65.04455031	-2.861808E-014	1.466138E-011	1	0.000000E+000
1	65.04462293	1.466138E-011	-2.861808E-014	0	0.000000E+000
1	65.04472623	-2.861808E-014	1.466138E-011	1	0.000000E+000
1	65.04473623	1.466138E-011	-2.861808E-014	0	0.000000E+000
1	65.04514922	-2.861808E-014	1.466138E-011	1	0.000000E+000
1	65.04516737	1.466138E-011	-2.861808E-014	0	0.000000E+000
1	68.96928813	2.254328E-013	1.491543E-011	1	0.000000E+000
1	68.96931875	1.491543E-011	2.254328E-013	0	0.000000E+000
1	68.97298374	2.254328E-013	1.491543E-011	1	0.000000E+000
1	68.97303764	1.491543E-011	2.254328E-013	0	0.000000E+000
1	68.97565397	2.254328E-013	1.491543E-011	1	0.000000E+000
1	68.97583577	1.491543E-011	2.254328E-013	0	0.000000E+000
1	68.97606552	2.254328E-013	1.491543E-011	1	0.000000E+000
1	68.97656207	1.491543E-011	2.254328E-013	0	0.000000E+000
1	68.97727137	2.254328E-013	1.491543E-011	1	0.000000E+000
1	68.97729124	1.491543E-011	2.254328E-013	0	0.000000E+000
1	68.97746731	2.254328E-013	1.491543E-011	1	0.000000E+000
1	68.97748204	1.491543E-011	2.254328E-013	0	0.000000E+000
1	68.97813845	2.254328E-013	1.491543E-011	1	0.000000E+000
1	68.97846097	1.491543E-011	2.254328E-013	0	0.000000E+000
1	68.99916936	2.254328E-013	1.491543E-011	1	0.000000E+000
1	68.99931946	1.491543E-011	2.254328E-013	0	0.000000E+000
1	68.99941063	2.254328E-013	1.491543E-011	1	0.000000E+000
1	68.99960164	1.491543E-011	2.254328E-013	0	0.000000E+000
1	68.99962146	2.254328E-013	1.491543E-011	1	0.000000E+000
1	68.99974487	1.491543E-011	2.254328E-013	0	0.000000E+000
1	68.99992587	2.254328E-013	1.491543E-011	1	0.000000E+000
1	69.00000056	1.491543E-011	2.254328E-013	0	0.000000E+000
1	69.00154978	2.254328E-013	1.491543E-011	1	0.000000E+000
1	69.00180888	1.491543E-011	2.254328E-013	0	0.000000E+000
1	69.00244960	2.254328E-013	1.491543E-011	1	0.000000E+000
1	69.00291825	1.491543E-011	2.254328E-013	0	0.000000E+000
1	69.00405804	2.254328E-013	1.491543E-011	1	0.000000E+000
1	69.00414678	1.491543E-011	2.254328E-013	0	0.000000E+000
1	69.00594792	2.254328E-013	1.491543E-011	1	0.000000E+000
1	69.00607237	1.491543E-011	2.254328E-013	0	0.000000E+000
1	69.00678603	2.254328E-013	1.491543E-011	1	0.000000E+000
1	69.00686194	1.491543E-011	2.254328E-013	0	0.000000E+000
1	69.00797820	2.254328E-013	1.491543E-011	1	0.000000E+000
1	69.00798540	1.491543E-011	2.254328E-013	0	0.000000E+000
1	69.00802710	2.254328E-013	1.491543E-011	1	0.000000E+000
1	69.00809137	1.491543E-011	2.254328E-013	0	0.000000E+000
1	69.00963744	2.254328E-013	1.491543E-011	1	0.000000E+000
1	69.01001412	1.491543E-011	2.254328E-013	0	0.000000E+000
1	69.01111258	2.254328E-013	1.491543E-011	1	0.000000E+000
1	69.01161428	1.491543E-011	2.254328E-013	0	0.000000E+000
1	69.01175203	2.254328E-013	1.491543E-011	1	0.000000E+000
1	69.01214861	1.491543E-011	2.254328E-013	0	0.000000E+000
1	69.02516579	2.254328E-013	1.491543E-011	1	0.000000E+000
1	69.02524166	1.491543E-011	2.254328E-013	0	0.000000E+000
1	69.02620057	2.254328E-013	1.491543E-011	1	0.000000E+000
1	69.02629407	1.491543E-011	2.254328E-013	0	0.000000E+000
1	69.02645186	2.254328E-013	1.491543E-011	1	0.000000E+000
1	69.02647409	1.491543E-011	2.254328E-013	0	0.000000E+000
1	69.02731952	2.254328E-013	1.491543E-011	1	0.000000E+000
1	69.02782414	1.491543E-011	2.254328E-013	0	0.000000E+000
1	69.02894956	2.254328E-013	1.491543E-011	1	0.000000E+000
1	69.02923416	1.491543E-011	2.254328E-013	0	0.000000E+000
1	69.02966367	2.254328E-013	1.491543E-011	1	0.000000E+000
1	69.02980405	1.491543E-011	2.254328E-013	0	0.000000E+000
1	69.03020716	2.254328E-013	1.491543E-011	1	0.000000E+000
1	69.03109107	1.491543E-011	2.254328E-013	0	0.000000E+000
1	69.03123423	2.254328E-013	1.491543E-011	1	0.000000E+000
1	69.03128216	1.491543E-011	2.254328E-013	0	0.000000E+000
1	69.03144752	2.254328E-013	1.491543E-011	1	0.000000E+000
1	69.03222704	1.491543E-011	2.254328E-013	0	0.000000E+000
1	69.03259581	2.254328E-013	1.491543E-011	1	0.000000E+000
1	69.03274157	1.491543E-011	2.254328E-013	0	0.000000E+000
1	69.03303836	2.254328E-013	1.491543E-011	1	0.000000E+000
1	69.03330215	1.491543E-011	2.254328E-013	0	0.000000E+000
1	69.03347892	2.254328E-013	1.491543E-011	1	0.000000E+000
1	69.03351908	1.491543E-011	2.254328E-013	0	0.000000E+000
1	69.03380660	2.254328E-013	1.491543E-011	1	0.000000E+000
1	69.03407043	1.491543E-011	2.254328E-013	0	0.000000E+000
1	69.03410093	2.254328E-013	1.491543E-011	1	0.000000E+000
1	69.03424665	1.491543E-011	2.254328E-013	0	0.000000E+000
1	69.03671553	2.254328E-013	1.491543E-011	1	0.000000E+000
1	69.03677469	1.491543E-011	2.254328E-013	0	0.000000E+000
1	69.03688549	2.254328E-013	1.491543E-011	1	0.000000E+000
1	69.03692439	1.491543E-011	2.254328E-013	0	0.000000E+000
1	69.03745384	2.254328E-013	1.491543E-011	1	0.000000E+000
1	69.03766971	1.491543E-011	2.254328E-013	0	0.000000E+000
1	69.03778419	2.254328E-013	1.491543E-011	1	0.000000E+000
1	69.03780451	1.491543E-011	2.254328E-013	0	0.000000E+000
1	69.04390447	2.254328E-013	1.491543E-011	1	0.000000E+000
1	69.04392934	1.491543E-011	2.254328E-013	0	0.000000E+000
1	69.04398677	2.254328E-013	1.491543E-011	1	0.000000E+000
1	69.04417154	1.491543E-011	2.254328E-013	0	0.000000E+000
1	69.04494327	2.254328E-013	1.491543E-011	1	0.000000E+000
1	69.04504152	1.491543E-011	2.254328E-013	0	0.000000E+000
1	69.04519824	2.254328E-013	1.491543E-011	1	0.000000E+000
1	69.04534372	1.491543E-011	2.254328E-013	0	0.000000E+000
1	69.04626172	2.254328E-013	1.491543E-011	1	0.000000E+000
1	69.04642487	1.491543E-011	2.254328E-013	0	0.000000E+000
1	69.04658148	2.254328E-013	1.491543E-011	1	0.000000E+000
1	69.04662114	1.491543E-011	2.254328E-013	0	0.000000E+000
1	69.04729171	2.254328E-013	1.491543E-011	1	0.000000E+000
1	69.04733280	1.491543E-011	2.254328E-013	0	0.000000E+000
1	69.04797584	2.254328E-013	1.491543E-011	1	0.000000E+000
1	69.04815734	1.491543E-011	2.254328E-013	0	0.000000E+000
1	69.04873324	2.254328E-013	1.491543E-011	1	0.000000E+000
1	69.04878672	1.491543E-011	2.254328E-013	0	0.000000E+000
1	69.05035178	2.254328E-013	1.491543E-011	1	0.000000E+000
1	69.05059817	1.491543E-011	2.254328E-013	0	0.000000E+000
1	69.05082969	2.254328E-013	1.491543E-011	1	0.000000E+000
1	69.05094294	1.491543E-011	2.254328E-013	0	0.000000E+000
1	69.05176664	2.254328E-013	1.491543E-011	1	0.000000E+000
1	69.05179204	1.491543E-011	2.254328E-013	0	0.000000E+000
1	69.05359078	2.254328E-013	1.491543E-011	1	0.000000E+000
1	69.05376433	1.491543E-011	2.254328E-013	0	0.000000E+000
1	69.05539984	2.254328E-013	1.491543E-011	1	0.000000E+000
1	69.05567942	1.491543E-011	2.254328E-013	0	0.000000E+000
1	69.05614011	2.254328E-013	1.491543E-011	1	0.000000E+000
1	69.05621861	1.491543E-011	2.254328E-013	0	0.000000E+000
1	69.05738441	2.254328E-013	1.491543E-011	1	0.000000E+000
1	69.05742890	1.491543E-011	2.254328E-013	0	0.000000E+000
1	69.05804756	2.254328E-013	1.491543E-011	1	0.000000E+000
1	69.05814318	1.491543E-011	2.254328E-013	0	0.000000E+000
1	69.05844133	2.254328E-013	1.491543E-011	1	0.000000E+000
1	69.05915574	1.491543E-011	2.254328E-013	0	0.000000E+000
1	69.05923047	2.254328E-013	1.491543E-011	1	0.000000E+000
1	69.05940185	1.491543E-011	2.254328E-013	0	0.000000E+000
1	69.05963425	2.254328E-013	1.491543E-011	1	0.000000E+000
1	69.05969576	1.491543E-011	2.254328E-013	0	0.000000E+000
1	69.06185617	2.254328E-013	1.491543E-011	1	0.000000E+000
1	69.06203471	1.491543E-011	2.254328E-013	0	0.000000E+000
1	69.06315517	2.254328E-013	1.491543E-011	1	0.000000E+000
1	69.06344431	1.491543E-011	2.254328E-013	0	0.000000E+000
1	69.06401570	2.254328E-013	1.491543E-011	1	0.000000E+000
1	69.06420778	1.491543E-011	2.254328E-013	0	0.000000E+000
1	69.06504408	2.254328E-013	1.491543E-011	1	0.000000E+000
1	69.06513753	1.491543E-011	2.254328E-013	0	0.000000E+000
1	69.06915856	2.254328E-013	1.491543E-011	1	0.000000E+000
1	69.06948246	1.491543E-011	2.254328E-013	0	0.000000E+000
1	69.07019296	2.254328E-013	1.491543E-011	1	0.000000E+000
1	69.07046889	1.491543E-011	2.254328E-013	0	0.000000E+000
1	69.07140479	2.254328E-013	1.491543E-011	1	0.000000E+000
1	69.07198927	1.491543E-011	2.254328E-013	0	0.000000E+000
1	69.07216236	2.254328E-013	1.491543E-011	1	0.000000E+000
1	69.07221719	1.491543E-011	2.254328E-013	0	0.000000E+000
1	69.07382054	2.254328E-013	1.491543E-011	1	0.000000E+000
1	69.07395622	1.491543E-011	2.254328E-013	0	0.000000E+000
1	69.07415075	2.254328E-013	1.491543E-011	1	0.000000E+000
1	69.07436962	1.491543E-011	2.254328E-013	0	0.000000E+000
1	69.07515197	2.254328E-013	1.491543E-011	1	0.000000E+000
1	69.07521309	1.491543E-011	2.254328E-013	0	0.000000E+000
1	69.07539214	2.254328E-013	1.491543E-011	1	0.000000E+000
1	69.07550077	1.491543E-011	2.254328E-013	0	0.000000E+000
1	69.07666530	2.254328E-013	1.491543E-011	1	0.000000E+000
1	69.07668270	1.491543E-011	2.254328E-013	0	0.000000E+000
1	69.07718968	2.254328E-013	1.491543E-011	1	0.000000E+000
1	69.07719517	1.491543E-011	2.254328E-013	0	0.000000E+000
1	69.07831301	2.254328E-013	1.491543E-011	1	0.000000E+000
1	69.07840185	1.491543E-011	2.254328E-013	0	0.000000E+000
1	69.07867269	2.254328E-013	1.491543E-011	1	0.000000E+000
1	69.07906481	1.491543E-011	2.254328E-013	0	0.000000E+000
1	69.07960735	2.254328E-013	1.491543E-011	1	0.000000E+000
1	69.07963517	1.491543E-011	2.254328E-013	0	0.000000E+000
1	69.08035522	2.254328E-013	1.491543E-011	1	0.000000E+000
1	69.08050638	1.491543E-011	2.254328E-013	0	0.000000E+000
1	69.08120201	2.254328E-013	1.491543E-011	1	0.000000E+000
1	69.08127585	1.491543E-011	2.254328E-013	0	0.000000E+000
1	69.08129753	2.254328E-013	1.491543E-011	1	0.000000E+000
1	69.08135439	1.491543E-011	2.254328E-013	0	0.000000E+000
1	69.08146731	2.254328E-013	1.491543E-011	1	0.000000E+000
1	69.08163975	1.491543E-011	2.254328E-013	0	0.000000E+000
1	69.08245230	2.254328E-013	1.491543E-011	1	0.000000E+000
1	69.08251573	1.491543E-011	2.254328E-013	0	0.000000E+000
1	74.98913534	1.339549E-013	1.482395E-011	1	0.000000E+000
1	74.98913600	1.482395E-011	1.339549E-013	0	0.000000E+000
1	74.98913668	1.339549E-013	1.482395E-011	1	0.000000E+000
1	74.98918158	1.482395E-011	1.339549E-013	0	0.000000E+000
1	74.98977087	1.339549E-013	1.482395E-011	1	0.000000E+000
1	74.99012211	1.482395E-011	1.339549E-013	0	0.000000E+000
1	74.99075731	1.339549E-013	1.482395E-011	1	0.000000E+000
1	74.99090869	1.482395E-011	1.339549E-013	0	0.000000E+000
1	74.99212385	1.339549E-013	1.482395E-011	1	0.000000E+000
1	74.99248747	1.482395E-011	1.339549E-013	0	0.000000E+000
1	74.99289121	1.339549E-013	1.482395E-011	1	0.000000E+000
1	74.99296926	1.482395E-011	1.339549E-013	0	0.000000E+000
1	74.99418809	1.339549E-013	1.482395E-011	1	0.000000E+000
1	74.99436937	1.482395E-011	1.339549E-013	0	0.000000E+000
1	74.99484437	1.339549E-013	1.482395E-011	1	0.000000E+000
1	74.99488244	1.482395E-011	1.339549E-013	0	0.000000E+000
1	74.99495377	1.339549E-013	1.482395E-011	1	0.000000E+000
1	74.99539423	1.482395E-011	1.339549E-013	0	0.000000E+000
1	74.99755535	1.339549E-013	1.482395E-011	1	0.000000E+000
1	74.99765945	1.482395E-011	1.339549E-013	0	0.000000E+000
1	74.99776264	1.339549E-013	1.482395E-011	1	0.000000E+000
1	74.99781736	1.482395E-011	1.339549E-013	0	0.000000E+000
1	74.99785780	1.339549E-013	1.482395E-011	1	0.000000E+000
1	74.99792654	1.482395E-011	1.339549E-013	0	0.000000E+000
1	74.99877346	1.339549E-013	1.482395E-011	1	0.000000E+000
1	74.99910796	1.482395E-011	1.339549E-013	0	0.000000E+000
1	74.99928880	1.339549E-013	1.482395E-011	1	0.000000E+000
1	74.99943094	1.482395E-011	1.339549E-013	0	0.000000E+000
1	75.00349700	1.339549E-013	1.482395E-011	1	0.000000E+000
1	75.00370763	1.482395E-011	1.339549E-013	0	0.000000E+000
1	75.00376207	1.339549E-013	1.482395E-011	1	0.000000E+000
1	75.00391261	1.482395E-011	1.339549E-013	0	0.000000E+000
1	75.00573962	1.339549E-013	1.482395E-011	1	0.000000E+000
1	75.00579504	1.482395E-011	1.339549E-013	0	0.000000E+000
1	75.00614990	1.339549E-013	1.482395E-011	1	0.000000E+000
1	75.00620737	1.482395E-011	1.339549E-013	0	0.000000E+000
1	75.00671392	1.339549E-013	1.482395E-011	1	0.000000E+000
1	75.00691284	1.482395E-011	1.339549E-013	0	0.000000E+000
1	75.00732576	1.339549E-013	1.482395E-011	1	0.000000E+000
1	75.00738431	1.482395E-011	1.339549E-013	0	0.000000E+000
1	75.00779502	1.339549E-013	1.482395E-011	1	0.000000E+000
1	75.00795261	1.482395E-011	1.339549E-013	0	0.000000E+000
1	75.00843959	1.339549E-013	1.482395E-011	1	0.000000E+000
1	75.00867676	1.482395E-011	1.339549E-013	0	0.000000E+000
1	75.00904437	1.339549E-013	1.482395E-011	1	0.000000E+000
1	75.00923861	1.482395E-011	1.339549E-013	0	0.000000E+000
1	75.01107242	1.339549E-013	1.482395E-011	1	0.000000E+000
1	75.01109833	1.482395E-011	1.339549E-013	0	0.000000E+000
1	75.01146262	1.339549E-013	1.482395E-011	1	0.000000E+000
1	75.01215917	1.482395E-011	1.339549E-013	0	0.000000E+000
1	75.01224308	1.339549E-013	1.482395E-011	1	0.000000E+000
1	75.01227408	1.482395E-011	1.339549E-013	0	0.000000E+000
1	75.01288605	1.339549E-013	1.482395E-011	1	0.000000E+000
1	75.01302937	1.482395E-011	1.339549E-013	0	0.000000E+000
1	75.01547277	1.339549E-013	1.482395E-011	1	0.000000E+000
1	75.01550917	1.482395E-011	1.339549E-013	0	0.000000E+000
1	75.01582228	1.339549E-013	1.482395E-011	1	0.000000E+000
1	75.01583377	1.482395E-011	1.339549E-013	0	0.000000E+000
1	75.01587132	1.339549E-013	1.482395E-011	1	0.000000E+000
1	75.01598600	1.482395E-011	1.339549E-013	0	0.000000E+000
1	75.01708038	1.339549E-013	1.482395E-011	1	0.000000E+000
1	75.01738873	1.482395E-011	1.339549E-013	0	0.000000E+000
1	75.01900497	1.339549E-013	1.482395E-011	1	0.000000E+000
1	75.01909028	1.482395E-011	1.339549E-013	0	0.000000E+000
1	75.01938130	1.339549E-013	1.482395E-011	1	0.000000E+000
1	75.01941633	1.482395E-011	1.339549E-013	0	0.000000E+000
1	75.02119293	1.339549E-013	1.482395E-011	1	0.000000E+000
1	75.02127233	1.482395E-011	1.339549E-013	0	0.000000E+000
1	75.02199015	1.339549E-013	1.482395E-011	1	0.000000E+000
1	75.02202963	1.482395E-011	1.339549E-013	0	0.000000E+000
1	75.02314688	1.339549E-013	1.482395E-011	1	0.000000E+000
1	75.02324727	1.482395E-011	1.339549E-013	0	0.000000E+000
1	75.02417160	1.339549E-013	1.482395E-011	1	0.000000E+000
1	75.02443551	1.482395E-011	1.339549E-013	0	0.000000E+000
1	75.02589236	1.339549E-013	1.482395E-011	1	0.000000E+000
1	75.02591333	1.482395E-011	1.339549E-013	0	0.000000E+000
1	75.02650077	1.339549E-013	1.482395E-011	1	0.000000E+000
1	75.02655662	1.482395E-011	1.339549E-013	0	0.000000E+000
1	75.02879505	1.339549E-013	1.482395E-011	1	0.000000E+000
1	75.02917751	1.482395E-011	1.339549E-013	0	0.000000E+000
1	75.02922916	1.339549E-013	1.482395E-011	1	0.000000E+000
1	75.02924823	1.482395E-011	1.339549E-013	0	0.000000E+000
1	75.03389411	1.339549E-013	1.482395E-011	1	0.000000E+000
1	75.03405625	1.482395E-011	1.339549E-013	0	0.000000E+000
1	75.03494013	1.339549E-013	1.482395E-011	1	0.000000E+000
1	75.03498011	1.482395E-011	1.339549E-013	0	0.000000E+000
1	75.03574071	1.339549E-013	1.482395E-011	1	0.000000E+000
1	75.03575162	1.482395E-011	1.339549E-013	0	0.000000E+000
1	75.03668641	1.339549E-013	1.482395E-011	1	0.000000E+000
1	75.03684353	1.482395E-011	1.339549E-013	0	0.000000E+000
1	75.03903725	1.339549E-013	1.482395E-011	1	0.000000E+000
1	75.03909812	1.482395E-011	1.339549E-013	0	0.000000E+000
1	75.04002737	1.339549E-013	1.482395E-011	1	0.000000E+000
1	75.04015897	1.482395E-011	1.339549E-013	0	0.000000E+000
1	75.04028042	1.339549E-013	1.482395E-011	1	0.000000E+000
1	75.04057476	1.482395E-011	1.339549E-013	0	0.000000E+000
1	75.04107422	1.339549E-013	1.482395E-011	1	0.000000E+000
1	75.04114302	1.482395E-011	1.339549E-013	0	0.000000E+000
1	75.04137538	1.339549E-013	1.482395E-011	1	0.000000E+000
1	75.04145232	1.482395E-011	1.339549E-013	0	0.000000E+000
1	75.04170067	1.339549E-013	1.482395E-011	1	0.000000E+000
1	75.04178757	1.482395E-011	1.339549E-013	0	0.000000E+000
1	75.04197781	1.339549E-013	1.482395E-011	1	0.000000E+000
1	75.04217182	1.482395E-011	1.339549E-013	0	0.000000E+000
1	75.04223903	1.339549E-013	1.482395E-011	1	0.000000E+000
1	75.04239223	1.482395E-011	1.339549E-013	0	0.000000E+000
1	75.04378124	1.339549E-013	1.482395E-011	1	0.000000E+000
1	75.04385555	1.482395E-011	1.339549E-013	0	0.000000E+000
1	79.30235042	1.507765E-013	1.484078E-011	1	0.000000E+000
1	79.30249092	1.484078E-011	1.507765E-013	0	0.000000E+000
1	79.30330588	1.507765E-013	1.484078E-011	1	0.000000E+000
1	79.30342504	1.484078E-011	1.507765E-013	0	0.000000E+000
1	79.30426650	1.507765E-013	1.484078E-011	1	0.000000E+000
1	79.30435226	1.484078E-011	1.507765E-013	0	0.000000E+000
1	79.30487711	1.507765E-013	1.484078E-011	1	0.000000E+000
1	79.30509125	1.484078E-011	1.507765E-013	0	0.000000E+000
1	79.30547658	1.507765E-013	1.484078E-011	1	0.000000E+000
1	79.30557934	1.484078E-011	1.507765E-013	0	0.000000E+000
1	79.30729511	1.507765E-013	1.484078E-011	1	0.000000E+000
1	79.30732772	1.484078E-011	1.507765E-013	0	0.000000E+000
1	79.30744484	1.507765E-013	1.484078E-011	1	0.000000E+000
1	79.30756466	1.484078E-011	1.507765E-013	0	0.000000E+000
1	79.30761247	1.507765E-013	1.484078E-011	1	0.000000E+000
1	79.30805892	1.484078E-011	1.507765E-013	0	0.000000E+000
1	79.30863005	1.507765E-013	1.484078E-011	1	0.000000E+000
1	79.30882538	1.484078E-011	1.507765E-013	0	0.000000E+000
1	79.30912907	1.507765E-013	1.484078E-011	1	0.000000E+000
1	79.30921207	1.484078E-011	1.507765E-013	0	0.000000E+000
1	79.31007380	1.507765E-013	1.484078E-011	1	0.000000E+000
1	79.31019790	1.484078E-011	1.507765E-013	0	0.000000E+000
1	79.31028369	1.507765E-013	1.484078E-011	1	0.000000E+000
1	79.31046616	1.484078E-011	1.507765E-013	0	0.000000E+000
1	79.31078672	1.507765E-013	1.484078E-011	1	0.000000E+000
1	79.31089029	1.484078E-011	1.507765E-013	0	0.000000E+000
1	79.31144191	1.507765E-013	1.484078E-011	1	0.000000E+000
1	79.31158160	1.484078E-011	1.507765E-013	0	0.000000E+000
1	79.31282327	1.507765E-013	1.484078E-011	1	0.000000E+000
1	79.31295213	1.484078E-011	1.507765E-013	0	0.000000E+000
1	79.31335966	1.507765E-013	1.484078E-011	1	0.000000E+000
1	79.31354627	1.484078E-011	1.507765E-013	0	0.000000E+000
1	79.31370995	1.507765E-013	1.484078E-011	1	0.000000E+000
1	79.31378129	1.484078E-011	1.507765E-013	0	0.000000E+000
1	79.31558066	1.507765E-013	1.484078E-011	1	0.000000E+000
1	79.31559233	1.484078E-011	1.507765E-013	0	0.000000E+000
1	79.31819270	1.507765E-013	1.484078E-011	1	0.000000E+000
1	79.31832090	1.484078E-011	1.507765E-013	0	0.000000E+000
1	79.31917864	1.507765E-013	1.484078E-011	1	0.000000E+000
1	79.31925370	1.484078E-011	1.507765E-013	0	0.000000E+000
1	79.32070784	1.507765E-013	1.484078E-011	1	0.000000E+000
1	79.32152267	1.484078E-011	1.507765E-013	0	0.000000E+000
1	79.32212410	1.507765E-013	1.484078E-011	1	0.000000E+000
1	79.32219956	1.484078E-011	1.507765E-013	0	0.000000E+000
1	79.32224674	1.507765E-013	1.484078E-011	1	0.000000E+000
1	79.32237461	1.484078E-011	1.507765E-013	0	0.000000E+000
1	79.32334590	1.507765E-013	1.484078E-011	1	0.000000E+000
1	79.32397795	1.484078E-011	1.507765E-013	0	0.000000E+000
1	79.32502784	1.507765E-013	1.484078E-011	1	0.000000E+000
1	79.32520567	1.484078E-011	1.507765E-013	0	0.000000E+000
1	79.32626605	1.507765E-013	1.484078E-011	1	0.000000E+000
1	79.32636975	1.484078E-011	1.507765E-013	0	0.000000E+000
1	79.32768377	1.507765E-013	1.484078E-011	1	0.000000E+000
1	79.32784236	1.484078E-011	1.507765E-013	0	0.000000E+000
1	79.32912644	1.507765E-013	1.484078E-011	1	0.000000E+000
1	79.32917582	1.484078E-011	1.507765E-013	0	0.000000E+000
1	79.32940953	1.507765E-013	1.484078E-011	1	0.000000E+000
1	79.32943671	1.484078E-011	1.507765E-013	0	0.000000E+000
1	79.32982793	1.507765E-013	1.484078E-011	1	0.000000E+000
1	79.32985407	1.484078E-011	1.507765E-013	0	0.000000E+000
1	79.33007451	1.507765E-013	1.484078E-011	1	0.000000E+000
1	79.33014493	1.484078E-011	1.507765E-013	0	0.000000E+000
1	79.33071835	1.507765E-013	1.484078E-011	1	0.000000E+000
1	79.33076178	1.484078E-011	1.507765E-013	0	0.000000E+000
1	79.33124600	1.507765E-013	1.484078E-011	1	0.000000E+000
1	79.33129530	1.484078E-011	1.507765E-013	0	0.000000E+000
1	79.33160240	1.507765E-013	1.484078E-011	1	0.000000E+000
1	79.33175840	1.484078E-011	1.507765E-013	0	0.000000E+000
1	79.33203645	1.507765E-013	1.484078E-011	1	0.000000E+000
1	79.33306519	1.484078E-011	1.507765E-013	0	0.000000E+000
1	79.33354805	1.507765E-013	1.484078E-011	1	0.000000E+000
1	79.33403040	1.484078E-011	1.507765E-013	0	0.000000E+000
1	79.33450798	1.507765E-013	1.484078E-011	1	0.000000E+000
1	79.33484825	1.484078E-011	1.507765E-013	0	0.000000E+000
1	79.33499143	1.507765E-013	1.484078E-011	1	0.000000E+000
1	79.33512306	1.484078E-011	1.507765E-013	0	0.000000E+000
1	79.33582013	1.507765E-013	1.484078E-011	1	0.000000E+000
1	79.33647675	1.484078E-011	1.507765E-013	0	0.000000E+000
1	79.33661973	1.507765E-013	1.484078E-011	1	0.000000E+000
1	79.33671576	1.484078E-011	1.507765E-013	0	0.000000E+000
1	79.33676334	1.507765E-013	1.484078E-011	1	0.000000E+000
1	79.33699933	1.484078E-011	1.507765E-013	0	0.000000E+000
1	79.33797728	1.507765E-013	1.484078E-011	1	0.000000E+000
1	79.33807873	1.484078E-011	1.507765E-013	0	0.000000E+000
1	79.34013271	1.507765E-013	1.484078E-011	1	0.000000E+000
1	79.34034602	1.484078E-011	1.507765E-013	0	0.000000E+000
1	79.34147308	1.507765E-013	1.484078E-011	1	0.000000E+000
1	79.34196037	1.484078E-011	1.507765E-013	0	0.000000E+000
1	79.34259861	1.507765E-013	1.484078E-011	1	0.000000E+000
1	79.34283358	1.484078E-011	1.507765E-013	0	0.000000E+000
1	79.34326249	1.507765E-013	1.484078E-011	1	0.000000E+000
1	79.34328719	1.484078E-011	1.507765E-013	0	0.000000E+000
1	79.34334690	1.507765E-013	1.484078E-011	1	0.000000E+000
1	79.34337003	1.484078E-011	1.507765E-013	0	0.000000E+000
1	79.34348730	1.507765E-013	1.484078E-011	1	0.000000E+000
1	79.34373960	1.484078E-011	1.507765E-013	0	0.000000E+000
1	79.73358984	1.035022E-013	1.479350E-011	1	0.000000E+000
1	79.73359100	1.479350E-011	1.035022E-013	0	0.000000E+000
1	79.73359407	1.035022E-013	1.479350E-011	1	0.000000E+000
1	79.73397748	1.479350E-011	1.035022E-013	0	0.000000E+000
1	79.73738892	1.035022E-013	1.479350E-011	1	0.000000E+000
1	79.73749924	1.479350E-011	1.035022E-013	0	0.000000E+000
1	79.73790452	1.035022E-013	1.479350E-011	1	0.000000E+000
1	79.73797445	1.479350E-011	1.035022E-013	0	0.000000E+000
1	79.73890025	1.035022E-013	1.479350E-011	1	0.000000E+000
1	79.73903882	1.479350E-011	1.035022E-013	0	0.000000E+000
1	79.73986517	1.035022E-013	1.479350E-011	1	0.000000E+000
1	79.73992329	1.479350E-011	1.035022E-013	0	0.000000E+000
1	79.74346531	1.035022E-013	1.479350E-011	1	0.000000E+000
1	79.74349840	1.479350E-011	1.035022E-013	0	0.000000E+000
1	79.74412281	1.035022E-013	1.479350E-011	1	0.000000E+000
1	79.74432340	1.479350E-011	1.035022E-013	0	0.000000E+000
1	79.74659693	1.035022E-013	1.479350E-011	1	0.000000E+000
1	79.74667816	1.479350E-011	1.035022E-013	0	0.000000E+000
1	79.74756600	1.035022E-013	1.479350E-011	1	0.000000E+000
1	79.74772797	1.479350E-011	1.035022E-013	0	0.000000E+000
1	79.74804419	1.035022E-013	1.479350E-011	1	0.000000E+000
1	79.74824208	1.479350E-011	1.035022E-013	0	0.000000E+000
1	79.74875871	1.035022E-013	1.479350E-011	1	0.000000E+000
1	79.74889550	1.479350E-011	1.035022E-013	0	0.000000E+000
1	79.74905448	1.035022E-013	1.479350E-011	1	0.000000E+000
1	79.74909042	1.479350E-011	1.035022E-013	0	0.000000E+000
1	79.75146964	1.035022E-013	1.479350E-011	1	0.000000E+000
1	79.75148327	1.479350E-011	1.035022E-013	0	0.000000E+000
1	79.75256093	1.035022E-013	1.479350E-011	1	0.000000E+000
1	79.75265201	1.479350E-011	1.035022E-013	0	0.000000E+000
1	79.75276200	1.035022E-013	1.479350E-011	1	0.000000E+000
1	79.75289494	1.479350E-011	1.035022E-013	0	0.000000E+000
1	79.75296469	1.035022E-013	1.479350E-011	1	0.000000E+000
1	79.75350198	1.479350E-011	1.035022E-013	0	0.000000E+000
1	79.75370878	1.035022E-013	1.479350E-011	1	0.000000E+000
1	79.75386560	1.479350E-011	1.035022E-013	0	0.000000E+000
1	79.75601801	1.035022E-013	1.479350E-011	1	0.000000E+000
1	79.75639322	1.479350E-011	1.035022E-013	0	0.000000E+000
1	79.75640005	1.035022E-013	1.479350E-011	1	0.000000E+000
1	79.75651842	1.479350E-011	1.035022E-013	0	0.000000E+000
1	79.75662954	1.035022E-013	1.479350E-011	1	0.000000E+000
1	79.75666325	1.479350E-011	1.035022E-013	0	0.000000E+000
1	79.75775160	1.035022E-013	1.479350E-011	1	0.000000E+000
1	79.75788271	1.479350E-011	1.035022E-013	0	0.000000E+000
1	79.75790661	1.035022E-013	1.479350E-011	1	0.000000E+000
1	79.75877088	1.479350E-011	1.035022E-013	0	0.000000E+000
1	79.75970678	1.035022E-013	1.479350E-011	1	0.000000E+000
1	79.75972418	1.479350E-011	1.035022E-013	0	0.000000E+000
1	79.76209817	1.035022E-013	1.479350E-011	1	0.000000E+000
1	79.76211149	1.479350E-011	1.035022E-013	0	0.000000E+000
1	79.76215059	1.035022E-013	1.479350E-011	1	0.000000E+000
1	79.76216409	1.479350E-011	1.035022E-013	0	0.000000E+000
1	79.76356754	1.035022E-013	1.479350E-011	1	0.000000E+000
1	79.76378985	1.479350E-011	1.035022E-013	0	0.000000E+000
1	79.76428037	1.035022E-013	1.479350E-011	1	0.000000E+000
1	79.76436943	1.479350E-011	1.035022E-013	0	0.000000E+000
1	79.76522495	1.035022E-013	1.479350E-011	1	0.000000E+000
1	79.76528518	1.479350E-011	1.035022E-013	0	0.000000E+000
1	79.76892356	1.035022E-013	1.479350E-011	1	0.000000E+000
1	79.76897970	1.479350E-011	1.035022E-013	0	0.000000E+000
1	79.77019779	1.035022E-013	1.479350E-011	1	0.000000E+000
1	79.77061143	1.479350E-011	1.035022E-013	0	0.000000E+000
1	79.77066979	1.035022E-013	1.479350E-011	1	0.000000E+000
1	79.77075152	1.479350E-011	1.035022E-013	0	0.000000E+000
1	79.77391308	1.035022E-013	1.479350E-011	1	0.000000E+000
1	79.77403568	1.479350E-011	1.035022E-013	0	0.000000E+000
1	79.77446078	1.035022E-013	1.479350E-011	1	0.000000E+000
1	79.77466307	1.479350E-011	1.035022E-013	0	0.000000E+000
1	79.77502823	1.035022E-013	1.479350E-011	1	0.000000E+000
1	79.77504242	1.479350E-011	1.035022E-013	0	0.000000E+000
1	79.77555863	1.035022E-013	1.479350E-011	1	0.000000E+000
1	79.77597073	1.479350E-011	1.035022E-013	0	0.000000E+000
1	79.77601007	1.035022E-013	1.479350E-011	1	0.000000E+000
1	79.77608467	1.479350E-011	1.035022E-013	0	0.000000E+000
1	79.77679112	1.035022E-013	1.479350E-011	1	0.000000E+000
1	79.77695873	1.479350E-011	1.035022E-013	0	0.000000E+000
1	79.77709806	1.035022E-013	1.479350E-011	1	0.000000E+000
1	79.77726719	1.479350E-011	1.035022E-013	0	0.000000E+000
1	79.77898315	1.035022E-013	1.479350E-011	1	0.000000E+000
1	79.77910411	1.479350E-011	1.035022E-013	0	0.000000E+000
1	79.77996998	1.035022E-013	1.479350E-011	1	0.000000E+000
1	79.78024117	1.479350E-011	1.035022E-013	0	0.000000E+000
1	79.78043233	1.035022E-013	1.479350E-011	1	0.000000E+000
1	79.78058707	1.479350E-011	1.035022E-013	0	0.000000E+000
1	79.78137130	1.035022E-013	1.479350E-011	1	0.000000E+000
1	79.78145861	1.479350E-011	1.035022E-013	0	0.000000E+000
1	79.78199535	1.035022E-013	1.479350E-011	1	0.000000E+000
1	79.78234226	1.479350E-011	1.035022E-013	0	0.000000E+000
1	79.78240648	1.035022E-013	1.479350E-011	1	0.000000E+000
1	79.78252847	1.479350E-011	1.035022E-013	0	0.000000E+000
1	79.78260311	1.035022E-013	1.479350E-011	1	0.000000E+000
1	79.78278097	1.479350E-011	1.035022E-013	0	0.000000E+000
1	79.78316774	1.035022E-013	1.479350E-011	1	0.000000E+000
1	79.78347685	1.479350E-011	1.035022E-013	0	0.000000E+000
1	79.78357579	1.035022E-013	1.479350E-011	1	0.000000E+000
1	79.78391827	1.479350E-011	1.035022E-013	0	0.000000E+000
1	79.78439280	1.035022E-013	1.479350E-011	1	0.000000E+000
1	79.78477882	1.479350E-011	1.035022E-013	0	0.000000E+000
1	79.78545636	1.035022E-013	1.479350E-011	1	0.000000E+000
1	79.78564163	1.479350E-011	1.035022E-013	0	0.000000E+000
1	79.78583475	1.035022E-013	1.479350E-011	1	0.000000E+000
1	79.78596884	1.479350E-011	1.035022E-013	0	0.000000E+000
1	79.78670417	1.035022E-013	1.479350E-011	1	0.000000E+000
1	79.78685457	1.479350E-011	1.035022E-013	0	0.000000E+000
1	79.78695669	1.035022E-013	1.479350E-011	1	0.000000E+000
1	79.78712890	1.479350E-011	1.035022E-013	0	0.000000E+000
1	79.78791682	1.035022E-013	1.479350E-011	1	0.000000E+000
1	79.78828481	1.479350E-011	1.035022E-013	0	0.000000E+000
1	79.78913837	1.035022E-013	1.479350E-011	1	0.000000E+000
1	79.78920982	1.479350E-011	1.035022E-013	0	0.000000E+000
1	79.78924859	1.035022E-013	1.479350E-011	1	0.000000E+000
1	79.78958228	1.479350E-011	1.035022E-013	0	0.000000E+000
1	79.79082701	1.035022E-013	1.479350E-011	1	0.000000E+000
1	79.79098735	1.479350E-011	1.035022E-013	0	0.000000E+000
1	79.79138325	1.035022E-013	1.479350E-011	1	0.000000E+000
1	79.79183462	1.479350E-011	1.035022E-013	0	0.000000E+000
1	79.79198615	1.035022E-013	1.479350E-011	1	0.000000E+000
1	79.79204541	1.479350E-011	1.035022E-013	0	0.000000E+000
1	79.79259936	1.035022E-013	1.479350E-011	1	0.000000E+000
1	79.79281779	1.479350E-011	1.035022E-013	0	0.000000E+000
1	79.79365348	1.035022E-013	1.479350E-011	1	0.000000E+000
1	79.79380116	1.479350E-011	1.035022E-013	0	0.000000E+000
1	79.79542852	1.035022E-013	1.479350E-011	1	0.000000E+000
1	79.79555744	1.479350E-011	1.035022E-013	0	0.000000E+000
1	79.79608286	1.035022E-013	1.479350E-011	1	0.000000E+000
1	79.79612987	1.479350E-011	1.035022E-013	0	0.000000E+000
1	79.79613549	1.035022E-013	1.479350E-011	1	0.000000E+000
1	79.79639445	1.479350E-011	1.035022E-013	0	0.000000E+000
1	79.79720404	1.035022E-013	1.479350E-011	1	0.000000E+000
1	79.79721015	1.479350E-011	1.035022E-013	0	0.000000E+000
1	79.79944651	1.035022E-013	1.479350E-011	1	0.000000E+000
1	79.79971594	1.479350E-011	1.035022E-013	0	0.000000E+000
1	79.80144521	1.035022E-013	1.479350E-011	1	0.000000E+000
1	79.80182356	1.479350E-011	1.035022E-013	0	0.000000E+000
1	79.80212266	1.035022E-013	1.479350E-011	1	0.000000E+000
1	79.80300669	1.479350E-011	1.035022E-013	0	0.000000E+000
1	79.80384798	1.035022E-013	1.479350E-011	1	0.000000E+000
1	79.80388975	1.479350E-011	1.035022E-013	0	0.000000E+000
1	79.80706762	1.035022E-013	1.479350E-011	1	0.000000E+000
1	79.80724221	1.479350E-011	1.035022E-013	0	0.000000E+000
1	79.80734139	1.035022E-013	1.479350E-011	1	0.000000E+000
1	79.80737793	1.479350E-011	1.035022E-013	0	0.000000E+000
1	79.80822904	1.035022E-013	1.479350E-011	1	0.000000E+000
1	79.80832023	1.479350E-011	1.035022E-013	0	0.000000E+000
1	79.80934114	1.035022E-013	1.479350E-011	1	0.000000E+000
1	79.80959692	1.479350E-011	1.035022E-013	0	0.000000E+000
1	79.80996861	1.035022E-013	1.479350E-011	1	0.000000E+000
1	79.81003119	1.479350E-011	1.035022E-013	0	0.000000E+000
1	79.81051015	1.035022E-013	1.479350E-011	1	0.000000E+000
1	79.81069706	1.479350E-011	1.035022E-013	0	0.000000E+000
1	79.81074395	1.035022E-013	1.479350E-011	1	0.000000E+000
1	79.81114372	1.479350E-011	1.035022E-013	0	0.000000E+000
1	79.81343488	1.035022E-013	1.479350E-011	1	0.000000E+000
1	79.81388224	1.479350E-011	1.035022E-013	0	0.000000E+000
1	79.81393138	1.035022E-013	1.479350E-011	1	0.000000E+000
1	79.81402738	1.479350E-011	1.035022E-013	0	0.000000E+000
1	79.81493806	1.035022E-013	1.479350E-011	1	0.000000E+000
1	79.81505085	1.479350E-011	1.035022E-013	0	0.000000E+000
1	79.81601885	1.035022E-013	1.479350E-011	1	0.000000E+000
1	79.81604809	1.479350E-011	1.035022E-013	0	0.000000E+000
1	79.81685030	1.035022E-013	1.479350E-011	1	0.000000E+000
1	79.81693868	1.479350E-011	1.035022E-013	0	0.000000E+000
1	79.81745937	1.035022E-013	1.479350E-011	1	0.000000E+000
1	79.81787041	1.479350E-011	1.035022E-013	0	0.000000E+000
1	79.81843254	1.035022E-013	1.479350E-011	1	0.000000E+000
1	79.81860890	1.479350E-011	1.035022E-013	0	0.000000E+000
1	79.82013716	1.035022E-013	1.479350E-011	1	0.000000E+000
1	79.82025921	1.479350E-011	1.035022E-013	0	0.000000E+000
1	79.82094931	1.035022E-013	1.479350E-011	1	0.000000E+000
1	79.82100848	1.479350E-011	1.035022E-013	0	0.000000E+000
1	79.82230001	1.035022E-013	1.479350E-011	1	0.000000E+000
1	79.82257505	1.479350E-011	1.035022E-013	0	0.000000E+000
1	79.82383713	1.035022E-013	1.479350E-011	1	0.000000E+000
1	79.82425496	1.479350E-011	1.035022E-013	0	0.000000E+000
1	79.82769956	1.035022E-013	1.479350E-011	1	0.000000E+000
1	79.82800141	1.479350E-011	1.035022E-013	0	0.000000E+000
1	79.82806582	1.035022E-013	1.479350E-011	1	0.000000E+000
1	79.82818779	1.479350E-011	1.035022E-013	0	0.000000E+000
1	79.82864374	1.035022E-013	1.479350E-011	1	0.000000E+000
1	79.82874114	1.479350E-011	1.035022E-013	0	0.000000E+000
1	79.82879054	1.035022E-013	1.479350E-011	1	0.000000E+000
1	79.82918281	1.479350E-011	1.035022E-013	0	0.000000E+000
1	79.82928145	1.035022E-013	1.479350E-011	1	0.000000E+000
1	79.82937344	1.479350E-011	1.035022E-013	0	0.000000E+000
1	79.82940438	1.035022E-013	1.479350E-011	1	0.000000E+000
1	79.82965873	1.479350E-011	1.035022E-013	0	0.000000E+000
1	79.83071928	1.035022E-013	1.479350E-011	1	0.000000E+000
1	79.83096437	1.479350E-011	1.035022E-013	0	0.000000E+000
1	79.83804451	1.035022E-013	1.479350E-011	1	0.000000E+000
1	79.83809671	1.479350E-011	1.035022E-013	0	0.000000E+000
1	79.83916278	1.035022E-013	1.479350E-011	1	0.000000E+000
1	79.83944967	1.479350E-011	1.035022E-013	0	0.000000E+000
1	79.83977718	1.035022E-013	1.479350E-011	1	0.000000E+000
1	79.83995682	1.479350E-011	1.035022E-013	0	0.000000E+000
1	79.84022607	1.035022E-013	1.479350E-011	1	0.000000E+000
1	79.84027727	1.479350E-011	1.035022E-013	0	0.000000E+000
1	79.84084340	1.035022E-013	1.479350E-011	1	0.000000E+000
1	79.84087825	1.479350E-011	1.035022E-013	0	0.000000E+000
1	79.84133114	1.035022E-013	1.479350E-011	1	0.000000E+000
1	79.84135968	1.479350E-011	1.035022E-013	0	0.000000E+000
1	79.84184476	1.035022E-013	1.479350E-011	1	0.000000E+000
1	79.84198037	1.479350E-011	1.035022E-013	0	0.000000E+000
1	79.84324084	1.035022E-013	1.479350E-011	1	0.000000E+000
1	79.84327291	1.479350E-011	1.035022E-013	0	0.000000E+000
1	79.84408522	1.035022E-013	1.479350E-011	1	0.000000E+000
1	79.84425398	1.479350E-011	1.035022E-013	0	0.000000E+000
1	79.84430430	1.035022E-013	1.479350E-011	1	0.000000E+000
1	79.84481714	1.479350E-011	1.035022E-013	0	0.000000E+000
1	79.84539610	1.035022E-013	1.479350E-011	1	0.000000E+000
1	79.84554124	1.479350E-011	1.035022E-013	0	0.000000E+000
1	79.84863282	1.035022E-013	1.479350E-011	1	0.000000E+000
1	79.84890244	1.479350E-011	1.035022E-013	0	0.000000E+000
1	79.84941359	1.035022E-013	1.479350E-011	1	0.000000E+000
1	79.84956318	1.479350E-011	1.035022E-013	0	0.000000E+000
1	79.85090598	1.035022E-013	1.479350E-011	1	0.000000E+000
1	79.85091643	1.479350E-011	1.035022E-013	0	0.000000E+000
1	79.85131476	1.035022E-013	1.479350E-011	1	0.000000E+000
1	79.85195673	1.479350E-011	1.035022E-013	0	0.000000E+000
1	79.85263954	1.035022E-013	1.479350E-011	1	0.000000E+000
1	79.85313885	1.479350E-011	1.035022E-013	0	0.000000E+000
1	79.85403670	1.035022E-013	1.479350E-011	1	0.000000E+000
1	79.85418090	1.479350E-011	1.035022E-013	0	0.000000E+000
1	79.85532850	1.035022E-013	1.479350E-011	1	0.000000E+000
1	79.85551727	1.479350E-011	1.035022E-013	0	0.000000E+000
1	79.85961682	1.035022E-013	1.479350E-011	1	0.000000E+000
1	79.85998670	1.479350E-011	1.035022E-013	0	0.000000E+000
1	79.86018643	1.035022E-013	1.479350E-011	1	0.000000E+000
1	79.86027214	1.479350E-011	1.035022E-013	0	0.000000E+000
1	79.86189442	1.035022E-013	1.479350E-011	1	0.000000E+000
1	79.86211792	1.479350E-011	1.035022E-013	0	0.000000E+000
1	79.86220824	1.035022E-013	1.479350E-011	1	0.000000E+000
1	79.86230801	1.479350E-011	1.035022E-013	0	0.000000E+000
1	79.86267906	1.035022E-013	1.479350E-011	1	0.000000E+000
1	79.86277059	1.479350E-011	1.035022E-013	0	0.000000E+000
1	79.86351068	1.035022E-013	1.479350E-011	1	0.000000E+000
1	79.86364820	1.479350E-011	1.035022E-013	0	0.000000E+000
1	79.86409299	1.035022E-013	1.479350E-011	1	0.000000E+000
1	79.86418504	1.479350E-011	1.035022E-013	0	0.000000E+000
1	79.86497118	1.035022E-013	1.479350E-011	1	0.000000E+000
1	79.86506644	1.479350E-011	1.035022E-013	0	0.000000E+000
1	79.86550713	1.035022E-013	1.479350E-011	1	0.000000E+000
1	79.86575840	1.479350E-011	1.035022E-013	0	0.000000E+000
1	79.86619006	1.035022E-013	1.479350E-011	1	0.000000E+000
1	79.86638692	1.479350E-011	1.035022E-013	0	0.000000E+000
1	79.86679229	1.035022E-013	1.479350E-011	1	0.000000E+000
1	79.86697335	1.479350E-011	1.035022E-013	0	0.000000E+000
1	79.86717331	1.035022E-013	1.479350E-011	1	0.000000E+000
1	79.86735915	1.479350E-011	1.035022E-013	0	0.000000E+000
1	79.86813451	1.035022E-013	1.479350E-011	1	0.000000E+000
1	79.86817996	1.479350E-011	1.035022E-013	0	0.000000E+000
1	79.87021014	1.035022E-013	1.479350E-011	1	0.000000E+000
1	79.87026132	1.479350E-011	1.035022E-013	0	0.000000E+000
1	79.87705243	1.035022E-013	1.479350E-011	1	0.000000E+000
1	79.87717447	1.479350E-011	1.035022E-013	0	0.000000E+000
1	79.87975702	1.035022E-013	1.479350E-011	1	0.000000E+000
1	79.88000641	1.479350E-011	1.035022E-013	0	0.000000E+000
1	79.88005701	1.035022E-013	1.479350E-011	1	0.000000E+000
1	79.88020582	1.479350E-011	1.035022E-013	0	0.000000E+000
1	79.88154535	1.035022E-013	1.479350E-011	1	0.000000E+000
1	79.88160510	1.479350E-011	1.035022E-013	0	0.000000E+000
1	79.88189807	1.035022E-013	1.479350E-011	1	0.000000E+000
1	79.88197448	1.479350E-011	1.035022E-013	0	0.000000E+000
1	79.88274281	1.035022E-013	1.479350E-011	1	0.000000E+000
1	79.88282725	1.479350E-011	1.035022E-013	0	0.000000E+000
1	79.88298956	1.035022E-013	1.479350E-011	1	0.000000E+000
1	79.88304302	1.479350E-011	1.035022E-013	0	0.000000E+000
1	79.88363954	1.035022E-013	1.479350E-011	1	0.000000E+000
1	79.88454059	1.479350E-011	1.035022E-013	0	0.000000E+000
1	79.88472906	1.035022E-013	1.479350E-011	1	0.000000E+000
1	79.88474972	1.479350E-011	1.035022E-013	0	0.000000E+000
1	79.88528339	1.035022E-013	1.479350E-011	1	0.000000E+000
1	79.88614956	1.479350E-011	1.035022E-013	0	0.000000E+000
1	79.88635565	1.035022E-013	1.479350E-011	1	0.000000E+000
1	79.88642708	1.479350E-011	1.035022E-013	0	0.000000E+000
1	79.88656258	1.035022E-013	1.479350E-011	1	0.000000E+000
1	79.88658320	1.479350E-011	1.035022E-013	0	0.000000E+000
1	79.88758326	1.035022E-013	1.479350E-011	1	0.000000E+000
1	79.88764355	1.479350E-011	1.035022E-013	0	0.000000E+000
1	79.88847334	1.035022E-013	1.479350E-011	1	0.000000E+000
1	79.88850742	1.479350E-011	1.035022E-013	0	0.000000E+000
1	79.89063774	1.035022E-013	1.479350E-011	1	0.000000E+000
1	79.89069474	1.479350E-011	1.035022E-013	0	0.000000E+000
1	79.89163734	1.035022E-013	1.479350E-011	1	0.000000E+000
1	79.89183143	1.479350E-011	1.035022E-013	0	0.000000E+000
1	79.89189621	1.035022E-013	1.479350E-011	1	0.000000E+000
1	79.89199929	1.479350E-011	1.035022E-013	0	0.000000E+000
1	79.89274382	1.035022E-013	1.479350E-011	1	0.000000E+000
1	79.89327077	1.479350E-011	1.035022E-013	0	0.000000E+000
1	79.89373667	1.035022E-013	1.479350E-011	1	0.000000E+000
1	79.89376657	1.479350E-011	1.035022E-013	0	0.000000E+000
1	79.89471552	1.035022E-013	1.479350E-011	1	0.000000E+000
1	79.89500886	1.479350E-011	1.035022E-013	0	0.000000E+000
1	79.89717260	1.035022E-013	1.479350E-011	1	0.000000E+000
1	79.89720128	1.479350E-011	1.035022E-013	0	0.000000E+000
1	79.89775510	1.035022E-013	1.479350E-011	1	0.000000E+000
1	79.89778156	1.479350E-011	1.035022E-013	0	0.000000E+000
1	79.89873829	1.035022E-013	1.479350E-011	1	0.000000E+000
1	79.89895995	1.479350E-011	1.035022E-013	0	0.000000E+000
1	79.90016935	1.035022E-013	1.479350E-011	1	0.000000E+000
1	79.90034933	1.479350E-011	1.035022E-013	0	0.000000E+000
1	79.90275467	1.035022E-013	1.479350E-011	1	0.000000E+000
1	79.90278717	1.479350E-011	1.035022E-013	0	0.000000E+000
1	79.90317504	1.035022E-013	1.479350E-011	1	0.000000E+000
1	79.90355695	1.479350E-011	1.035022E-013	0	0.000000E+000
1	79.90440116	1.035022E-013	1.479350E-011	1	0.000000E+000
1	79.90452575	1.479350E-011	1.035022E-013	0	0.000000E+000
1	79.90459057	1.035022E-013	1.479350E-011	1	0.000000E+000
1	79.90463602	1.479350E-011	1.035022E-013	0	0.000000E+000
1	79.90540362	1.035022E-013	1.479350E-011	1	0.000000E+000
1	79.90558711	1.479350E-011	1.035022E-013	0	0.000000E+000
1	84.14948801	-1.937673E-014	1.467062E-011	1	0.000000E+000
1	84.15001398	1.467062E-011	-1.937673E-014	0	0.000000E+000
1	84.15088135	-1.937673E-014	1.467062E-011	1	0.000000E+000
1	84.15097337	1.467062E-011	-1.937673E-014	0	0.000000E+000
1	84.15286774	-1.937673E-014	1.467062E-011	1	0.000000E+000
1	84.15311686	1.467062E-011	-1.937673E-014	0	0.000000E+000
1	84.15499869	-1.937673E-014	1.467062E-011	1	0.000000E+000
1	84.15540136	1.467062E-011	-1.937673E-014	0	0.000000E+000
1	84.15580141	-1.937673E-014	1.467062E-011	1	0.000000E+000
1	84.15596103	1.467062E-011	-1.937673E-014	0	0.000000E+000
1	84.15612404	-1.937673E-014	1.467062E-011	1	0.000000E+000
1	84.15619260	1.467062E-011	-1.937673E-014	0	0.000000E+000
1	84.15741083	-1.937673E-014	1.467062E-011	1	0.000000E+000
1	84.15770152	1.467062E-011	-1.937673E-014	0	0.000000E+000
1	84.15794369	-1.937673E-014	1.467062E-011	1	0.000000E+000
1	84.15808724	1.467062E-011	-1.937673E-014	0	0.000000E+000
1	84.15819467	-1.937673E-014	1.467062E-011	1	0.000000E+000
1	84.15839180	1.467062E-011	-1.937673E-014	0	0.000000E+000
1	84.15864855	-1.937673E-014	1.467062E-011	1	0.000000E+000
1	84.15871049	1.467062E-011	-1.937673E-014	0	0.000000E+000
1	84.15875145	-1.937673E-014	1.467062E-011	1	0.000000E+000
1	84.15885243	1.467062E-011	-1.937673E-014	0	0.000000E+000
1	84.15900888	-1.937673E-014	1.467062E-011	1	0.000000E+000
1	84.15941906	1.467062E-011	-1.937673E-014	0	0.000000E+000
1	84.16054214	-1.937673E-014	1.467062E-011	1	0.000000E+000
1	84.16074937	1.467062E-011	-1.937673E-014	0	0.000000E+000
1	84.16166963	-1.937673E-014	1.467062E-011	1	0.000000E+000
1	84.16170399	1.467062E-011	-1.937673E-014	0	0.000000E+000
1	84.16249938	-1.937673E-014	1.467062E-011	1	0.000000E+000
1	84.16250632	1.467062E-011	-1.937673E-014	0	0.000000E+000
1	84.16327844	-1.937673E-014	1.467062E-011	1	0.000000E+000
1	84.16337822	1.467062E-011	-1.937673E-014	0	0.000000E+000
1	84.16363010	-1.937673E-014	1.467062E-011	1	0.000000E+000
1	84.16369520	1.467062E-011	-1.937673E-014	0	0.000000E+000
1	84.16483052	-1.937673E-014	1.467062E-011	1	0.000000E+000
1	84.16492539	1.467062E-011	-1.937673E-014	0	0.000000E+000
1	84.16499644	-1.937673E-014	1.467062E-011	1	0.000000E+000
1	84.16544581	1.467062E-011	-1.937673E-014	0	0.000000E+000
1	84.16593020	-1.937673E-014	1.467062E-011	1	0.000000E+000
1	84.16641495	1.467062E-011	-1.937673E-014	0	0.000000E+000
1	84.16696147	-1.937673E-014	1.467062E-011	1	0.000000E+000
1	84.16705485	1.467062E-011	-1.937673E-014	0	0.000000E+000
1	84.16815243	-1.937673E-014	1.467062E-011	1	0.000000E+000
1	84.16845438	1.467062E-011	-1.937673E-014	0	0.000000E+000
1	84.16924464	-1.937673E-014	1.467062E-011	1	0.000000E+000
1	84.16961232	1.467062E-011	-1.937673E-014	0	0.000000E+000
1	84.16974214	-1.937673E-014	1.467062E-011	1	0.000000E+000
1	84.16988954	1.467062E-011	-1.937673E-014	0	0.000000E+000
1	84.16994179	-1.937673E-014	1.467062E-011	1	0.000000E+000
1	84.17085378	1.467062E-011	-1.937673E-014	0	0.000000E+000
1	84.17199600	-1.937673E-014	1.467062E-011	1	0.000000E+000
1	84.17211109	1.467062E-011	-1.937673E-014	0	0.000000E+000
1	84.17225288	-1.937673E-014	1.467062E-011	1	0.000000E+000
1	84.17230212	1.467062E-011	-1.937673E-014	0	0.000000E+000
1	84.17773904	-1.937673E-014	1.467062E-011	1	0.000000E+000
1	84.17794173	1.467062E-011	-1.937673E-014	0	0.000000E+000
1	84.17840188	-1.937673E-014	1.467062E-011	1	0.000000E+000
1	84.17856490	1.467062E-011	-1.937673E-014	0	0.000000E+000
1	84.17914117	-1.937673E-014	1.467062E-011	1	0.000000E+000
1	84.17932144	1.467062E-011	-1.937673E-014	0	0.000000E+000
1	84.17948189	-1.937673E-014	1.467062E-011	1	0.000000E+000
1	84.17957838	1.467062E-011	-1.937673E-014	0	0.000000E+000
1	84.18002505	-1.937673E-014	1.467062E-011	1	0.000000E+000
1	84.18009758	1.467062E-011	-1.937673E-014	0	0.000000E+000
1	84.18044482	-1.937673E-014	1.467062E-011	1	0.000000E+000
1	84.18055969	1.467062E-011	-1.937673E-014	0	0.000000E+000
1	84.18285857	-1.937673E-014	1.467062E-011	1	0.000000E+000
1	84.18324210	1.467062E-011	-1.937673E-014	0	0.000000E+000
1	84.18747738	-1.937673E-014	1.467062E-011	1	0.000000E+000
1	84.18771283	1.467062E-011	-1.937673E-014	0	0.000000E+000
1	84.18891815	-1.937673E-014	1.467062E-011	1	0.000000E+000
1	84.18906239	1.467062E-011	-1.937673E-014	0	0.000000E+000
1	84.19326224	-1.937673E-014	1.467062E-011	1	0.000000E+000
1	84.19330023	1.467062E-011	-1.937673E-014	0	0.000000E+000
1	84.19528866	-1.937673E-014	1.467062E-011	1	0.000000E+000
1	84.19550438	1.467062E-011	-1.937673E-014	0	0.000000E+000
1	84.19865635	-1.937673E-014	1.467062E-011	1	0.000000E+000
1	84.19885663	1.467062E-011	-1.937673E-014	0	0.000000E+000
1	84.19896266	-1.937673E-014	1.467062E-011	1	0.000000E+000
1	84.19926264	1.467062E-011	-1.937673E-014	0	0.000000E+000
1	84.19938511	-1.937673E-014	1.467062E-011	1	0.000000E+000
1	84.19949512	1.467062E-011	-1.937673E-014	0	0.000000E+000
1	84.20007698	-1.937673E-014	1.467062E-011	1	0.000000E+000
1	84.20010966	1.467062E-011	-1.937673E-014	0	0.000000E+000
1	84.20051582	-1.937673E-014	1.467062E-011	1	0.000000E+000
1	84.20072815	1.467062E-011	-1.937673E-014	0	0.000000E+000
1	84.20130831	-1.937673E-014	1.467062E-011	1	0.000000E+000
1	84.20150536	1.467062E-011	-1.937673E-014	0	0.000000E+000
1	84.20208778	-1.937673E-014	1.467062E-011	1	0.000000E+000
1	84.20231896	1.467062E-011	-1.937673E-014	0	0.000000E+000
1	84.20279207	-1.937673E-014	1.467062E-011	1	0.000000E+000
1	84.20286838	1.467062E-011	-1.937673E-014	0	0.000000E+000
1	84.20300194	-1.937673E-014	1.467062E-011	1	0.000000E+000
1	84.20306352	1.467062E-011	-1.937673E-014	0	0.000000E+000
1	84.20499751	-1.937673E-014	1.467062E-011	1	0.000000E+000
1	84.20506217	1.467062E-011	-1.937673E-014	0	0.000000E+000
1	84.20533964	-1.937673E-014	1.467062E-011	1	0.000000E+000
1	84.20593248	1.467062E-011	-1.937673E-014	0	0.000000E+000
1	84.20639129	-1.937673E-014	1.467062E-011	1	0.000000E+000
1	84.20651254	1.467062E-011	-1.937673E-014	0	0.000000E+000
1	84.20844239	-1.937673E-014	1.467062E-011	1	0.000000E+000
1	84.20852353	1.467062E-011	-1.937673E-014	0	0.000000E+000
1	84.20880027	-1.937673E-014	1.467062E-011	1	0.000000E+000
1	84.20958575	1.467062E-011	-1.937673E-014	0	0.000000E+000
1	84.21013583	-1.937673E-014	1.467062E-011	1	0.000000E+000
1	84.21039409	1.467062E-011	-1.937673E-014	0	0.000000E+000
1	84.21747066	-1.937673E-014	1.467062E-011	1	0.000000E+000
1	84.21782279	1.467062E-011	-1.937673E-014	0	0.000000E+000
1	84.21827225	-1.937673E-014	1.467062E-011	1	0.000000E+000
1	84.21829688	1.467062E-011	-1.937673E-014	0	0.000000E+000
1	84.22074151	-1.937673E-014	1.467062E-011	1	0.000000E+000
1	84.22079876	1.467062E-011	-1.937673E-014	0	0.000000E+000
1	84.22085463	-1.937673E-014	1.467062E-011	1	0.000000E+000
1	84.22097512	1.467062E-011	-1.937673E-014	0	0.000000E+000
1	84.22120291	-1.937673E-014	1.467062E-011	1	0.000000E+000
1	84.22126989	1.467062E-011	-1.937673E-014	0	0.000000E+000
1	84.22189472	-1.937673E-014	1.467062E-011	1	0.000000E+000
1	84.22209227	1.467062E-011	-1.937673E-014	0	0.000000E+000
1	84.22483989	-1.937673E-014	1.467062E-011	1	0.000000E+000
1	84.22490327	1.467062E-011	-1.937673E-014	0	0.000000E+000
1	84.22507117	-1.937673E-014	1.467062E-011	1	0.000000E+000
1	84.22510616	1.467062E-011	-1.937673E-014	0	0.000000E+000
1	84.22584913	-1.937673E-014	1.467062E-011	1	0.000000E+000
1	84.22603971	1.467062E-011	-1.937673E-014	0	0.000000E+000
1	84.22626993	-1.937673E-014	1.467062E-011	1	0.000000E+000
1	84.22630664	1.467062E-011	-1.937673E-014	0	0.000000E+000
1	84.22651931	-1.937673E-014	1.467062E-011	1	0.000000E+000
1	84.22659397	1.467062E-011	-1.937673E-014	0	0.000000E+000
1	84.22834290	-1.937673E-014	1.467062E-011	1	0.000000E+000
1	84.22838146	1.467062E-011	-1.937673E-014	0	0.000000E+000
1	84.22860011	-1.937673E-014	1.467062E-011	1	0.000000E+000
1	84.22865413	1.467062E-011	-1.937673E-014	0	0.000000E+000
1	84.22883112	-1.937673E-014	1.467062E-011	1	0.000000E+000
1	84.22914614	1.467062E-011	-1.937673E-014	0	0.000000E+000
1	84.22938634	-1.937673E-014	1.467062E-011	1	0.000000E+000
1	84.22987052	1.467062E-011	-1.937673E-014	0	0.000000E+000
1	84.23004614	-1.937673E-014	1.467062E-011	1	0.000000E+000
1	84.23020260	1.467062E-011	-1.937673E-014	0	0.000000E+000
1	84.23047879	-1.937673E-014	1.467062E-011	1	0.000000E+000
1	84.23048288	1.467062E-011	-1.937673E-014	0	0.000000E+000
1	84.23125038	-1.937673E-014	1.467062E-011	1	0.000000E+000
1	84.23144254	1.467062E-011	-1.937673E-014	0	0.000000E+000
1	84.23146672	-1.937673E-014	1.467062E-011	1	0.000000E+000
1	84.23170069	1.467062E-011	-1.937673E-014	0	0.000000E+000
1	84.23300430	-1.937673E-014	1.467062E-011	1	0.000000E+000
1	84.23321833	1.467062E-011	-1.937673E-014	0	0.000000E+000
1	84.23335011	-1.937673E-014	1.467062E-011	1	0.000000E+000
1	84.23346359	1.467062E-011	-1.937673E-014	0	0.000000E+000
1	84.23440503	-1.937673E-014	1.467062E-011	1	0.000000E+000
1	84.23507799	1.467062E-011	-1.937673E-014	0	0.000000E+000
1	84.23563441	-1.937673E-014	1.467062E-011	1	0.000000E+000
1	84.23582561	1.467062E-011	-1.937673E-014	0	0.000000E+000
1	84.23589743	-1.937673E-014	1.467062E-011	1	0.000000E+000
1	84.23621600	1.467062E-011	-1.937673E-014	0	0.000000E+000
1	84.23784211	-1.937673E-014	1.467062E-011	1	0.000000E+000
1	84.23798681	1.467062E-011	-1.937673E-014	0	0.000000E+000
1	84.23824360	-1.937673E-014	1.467062E-011	1	0.000000E+000
1	84.23833390	1.467062E-011	-1.937673E-014	0	0.000000E+000
1	84.24727120	-1.937673E-014	1.467062E-011	1	0.000000E+000
1	84.24737061	1.467062E-011	-1.937673E-014	0	0.000000E+000
1	84.25010300	-1.937673E-014	1.467062E-011	1	0.000000E+000
1	84.25028014	1.467062E-011	-1.937673E-014	0	0.000000E+000
1	84.25043449	-1.937673E-014	1.467062E-011	1	0.000000E+000
1	84.25071842	1.467062E-011	-1.937673E-014	0	0.000000E+000
1	84.25082835	-1.937673E-014	1.467062E-011	1	0.000000E+000
1	84.25087048	1.467062E-011	-1.937673E-014	0	0.000000E+000
1	84.25091661	-1.937673E-014	1.467062E-011	1	0.000000E+000
1	84.25094110	1.467062E-011	-1.937673E-014	0	0.000000E+000
1	84.25187680	-1.937673E-014	1.467062E-011	1	0.000000E+000
1	84.25200056	1.467062E-011	-1.937673E-014	0	0.000000E+000
1	84.25289032	-1.937673E-014	1.467062E-011	1	0.000000E+000
1	84.25295618	1.467062E-011	-1.937673E-014	0	0.000000E+000
1	84.25297164	-1.937673E-014	1.467062E-011	1	0.000000E+000
1	84.25327119	1.467062E-011	-1.937673E-014	0	0.000000E+000
1	84.25364705	-1.937673E-014	1.467062E-011	1	0.000000E+000
1	84.25366805	1.467062E-011	-1.937673E-014	0	0.000000E+000
1	84.25469084	-1.937673E-014	1.467062E-011	1	0.000000E+000
1	84.25476430	1.467062E-011	-1.937673E-014	0	0.000000E+000
1	84.25602054	-1.937673E-014	1.467062E-011	1	0.000000E+000
1	84.25607823	1.467062E-011	-1.937673E-014	0	0.000000E+000
1	84.25669578	-1.937673E-014	1.467062E-011	1	0.000000E+000
1	84.25689728	1.467062E-011	-1.937673E-014	0	0.000000E+000
1	84.25770037	-1.937673E-014	1.467062E-011	1	0.000000E+000
1	84.25778309	1.467062E-011	-1.937673E-014	0	0.000000E+000
1	84.25787042	-1.937673E-014	1.467062E-011	1	0.000000E+000
1	84.25789191	1.467062E-011	-1.937673E-014	0	0.000000E+000
1	84.25804965	-1.937673E-014	1.467062E-011	1	0.000000E+000
1	84.25883617	1.467062E-011	-1.937673E-014	0	0.000000E+000
1	84.25940949	-1.937673E-014	1.467062E-011	1	0.000000E+000
1	84.26001054	1.467062E-011	-1.937673E-014	0	0.000000E+000
1	84.26084469	-1.937673E-014	1.467062E-011	1	0.000000E+000
1	84.26091880	1.467062E-011	-1.937673E-014	0	0.000000E+000
1	84.26145006	-1.937673E-014	1.467062E-011	1	0.000000E+000
1	84.26147110	1.467062E-011	-1.937673E-014	0	0.000000E+000
1	84.26230844	-1.937673E-014	1.467062E-011	1	0.000000E+000
1	84.26257119	1.467062E-011	-1.937673E-014	0	0.000000E+000
1	84.26369541	-1.937673E-014	1.467062E-011	1	0.000000E+000
1	84.26381855	1.467062E-011	-1.937673E-014	0	0.000000E+000
1	84.26418912	-1.937673E-014	1.467062E-011	1	0.000000E+000
1	84.26423439	1.467062E-011	-1.937673E-014	0	0.000000E+000
1	84.26602696	-1.937673E-014	1.467062E-011	1	0.000000E+000
1	84.26605989	1.467062E-011	-1.937673E-014	0	0.000000E+000
1	84.26908277	-1.937673E-014	1.467062E-011	1	0.000000E+000
1	84.26974905	1.467062E-011	-1.937673E-014	0	0.000000E+000
1	84.27084712	-1.937673E-014	1.467062E-011	1	0.000000E+000
1	84.27086393	1.467062E-011	-1.937673E-014	0	0.000000E+000
1	84.27171583	-1.937673E-014	1.467062E-011	1	0.000000E+000
1	84.27203562	1.467062E-011	-1.937673E-014	0	0.000000E+000
1	84.27272196	-1.937673E-014	1.467062E-011	1	0.000000E+000
1	84.27291508	1.467062E-011	-1.937673E-014	0	0.000000E+000
1	84.27300478	-1.937673E-014	1.467062E-011	1	0.000000E+000
1	84.27324672	1.467062E-011	-1.937673E-014	0	0.000000E+000
1	84.27688972	-1.937673E-014	1.467062E-011	1	0.000000E+000
1	84.27708732	1.467062E-011	-1.937673E-014	0	0.000000E+000
1	84.27868452	-1.937673E-014	1.467062E-011	1	0.000000E+000
1	84.27872793	1.467062E-011	-1.937673E-014	0	0.000000E+000
1	84.27919558	-1.937673E-014	1.467062E-011	1	0.000000E+000
1	84.27926256	1.467062E-011	-1.937673E-014	0	0.000000E+000
1	84.27940836	-1.937673E-014	1.467062E-011	1	0.000000E+000
1	84.27983963	1.467062E-011	-1.937673E-014	0	0.000000E+000
1	84.28024776	-1.937673E-014	1.467062E-011	1	0.000000E+000
1	84.28027920	1.467062E-011	-1.937673E-014	0	0.000000E+000
1	84.28149639	-1.937673E-014	1.467062E-011	1	0.000000E+000
1	84.28198919	1.467062E-011	-1.937673E-014	0	0.000000E+000
1	84.28299418	-1.937673E-014	1.467062E-011	1	0.000000E+000
1	84.28303473	1.467062E-011	-1.937673E-014	0	0.000000E+000
1	84.28447599	-1.937673E-014	1.467062E-011	1	0.000000E+000
1	84.28454084	1.467062E-011	-1.937673E-014	0	0.000000E+000
1	84.28467925	-1.937673E-014	1.467062E-011	1	0.000000E+000
1	84.28471913	1.467062E-011	-1.937673E-014	0	0.000000E+000
1	84.28535617	-1.937673E-014	1.467062E-011	1	0.000000E+000
1	84.28539561	1.467062E-011	-1.937673E-014	0	0.000000E+000
1	84.28549573	-1.937673E-014	1.467062E-011	1	0.000000E+000
1	84.28564981	1.467062E-011	-1.937673E-014	0	0.000000E+000
1	84.28715663	-1.937673E-014	1.467062E-011	1	0.000000E+000
1	84.28725180	1.467062E-011	-1.937673E-014	0	0.000000E+000
1	84.28727524	-1.937673E-014	1.467062E-011	1	0.000000E+000
1	84.28740343	1.467062E-011	-1.937673E-014	0	0.000000E+000
1	84.28853462	-1.937673E-014	1.467062E-011	1	0.000000E+000
1	84.28878983	1.467062E-011	-1.937673E-014	0	0.000000E+000
1	84.28968818	-1.937673E-014	1.467062E-011	1	0.000000E+000
1	84.28972957	1.467062E-011	-1.937673E-014	0	0.000000E+000
1	84.28995093	-1.937673E-014	1.467062E-011	1	0.000000E+000
1	84.29034854	1.467062E-011	-1.937673E-014	0	0.000000E+000
1	84.52195257	7.495076E-014	1.476495E-011	1	0.000000E+000
1	84.52201176	1.476495E-011	7.495076E-014	0	0.000000E+000
1	84.52231219	7.495076E-014	1.476495E-011	1	0.000000E+000
1	84.52290886	1.476495E-011	7.495076E-014	0	0.000000E+000
1	84.52456769	7.495076E-014	1.476495E-011	1	0.000000E+000
1	84.52459024	1.476495E-011	7.495076E-014	0	0.000000E+000
1	84.52487021	7.495076E-014	1.476495E-011	1	0.000000E+000
1	84.52600501	1.476495E-011	7.495076E-014	0	0.000000E+000
1	84.52709933	7.495076E-014	1.476495E-011	1	0.000000E+000
1	84.52740324	1.476495E-011	7.495076E-014	0	0.000000E+000
1	84.52855225	7.495076E-014	1.476495E-011	1	0.000000E+000
1	84.52869590	1.476495E-011	7.495076E-014	0	0.000000E+000
1	84.52873699	7.495076E-014	1.476495E-011	1	0.000000E+000
1	84.52876798	1.476495E-011	7.495076E-014	0	0.000000E+000
1	84.52886736	7.495076E-014	1.476495E-011	1	0.000000E+000
1	84.52899681	1.476495E-011	7.495076E-014	0	0.000000E+000
1	84.52943901	7.495076E-014	1.476495E-011	1	0.000000E+000
1	84.52970777	1.476495E-011	7.495076E-014	0	0.000000E+000
1	84.52978905	7.495076E-014	1.476495E-011	1	0.000000E+000
1	84.52982299	1.476495E-011	7.495076E-014	0	0.000000E+000
1	84.52989551	7.495076E-014	1.476495E-011	1	0.000000E+000
1	84.53006965	1.476495E-011	7.495076E-014	0	0.000000E+000
1	84.53054549	7.495076E-014	1.476495E-011	1	0.000000E+000
1	84.53063269	1.476495E-011	7.495076E-014	0	0.000000E+000
1	84.53219489	7.495076E-014	1.476495E-011	1	0.000000E+000
1	84.53222845	1.476495E-011	7.495076E-014	0	0.000000E+000
1	84.53231562	7.495076E-014	1.476495E-011	1	0.000000E+000
1	84.53241966	1.476495E-011	7.495076E-014	0	0.000000E+000
1	84.53315616	7.495076E-014	1.476495E-011	1	0.000000E+000
1	84.53326142	1.476495E-011	7.495076E-014	0	0.000000E+000
1	84.53336036	7.495076E-014	1.476495E-011	1	0.000000E+000
1	84.53337130	1.476495E-011	7.495076E-014	0	0.000000E+000
1	84.53379999	7.495076E-014	1.476495E-011	1	0.000000E+000
1	84.53390815	1.476495E-011	7.495076E-014	0	0.000000E+000
1	84.53466327	7.495076E-014	1.476495E-011	1	0.000000E+000
1	84.53485920	1.476495E-011	7.495076E-014	0	0.000000E+000
1	84.53697875	7.495076E-014	1.476495E-011	1	0.000000E+000
1	84.53698262	1.476495E-011	7.495076E-014	0	0.000000E+000
1	84.53737722	7.495076E-014	1.476495E-011	1	0.000000E+000
1	84.53753142	1.476495E-011	7.495076E-014	0	0.000000E+000
1	84.54525293	7.495076E-014	1.476495E-011	1	0.000000E+000
1	84.54529650	1.476495E-011	7.495076E-014	0	0.000000E+000
1	84.54566644	7.495076E-014	1.476495E-011	1	0.000000E+000
1	84.54572120	1.476495E-011	7.495076E-014	0	0.000000E+000
1	84.54579192	7.495076E-014	1.476495E-011	1	0.000000E+000
1	84.54617808	1.476495E-011	7.495076E-014	0	0.000000E+000
1	84.54624590	7.495076E-014	1.476495E-011	1	0.000000E+000
1	84.54631314	1.476495E-011	7.495076E-014	0	0.000000E+000
1	84.54639876	7.495076E-014	1.476495E-011	1	0.000000E+000
1	84.54650505	1.476495E-011	7.495076E-014	0	0.000000E+000
1	84.54678157	7.495076E-014	1.476495E-011	1	0.000000E+000
1	84.54686230	1.476495E-011	7.495076E-014	0	0.000000E+000
1	84.54800599	7.495076E-014	1.476495E-011	1	0.000000E+000
1	84.54822532	1.476495E-011	7.495076E-014	0	0.000000E+000
1	84.54831919	7.495076E-014	1.476495E-011	1	0.000000E+000
1	84.54858509	1.476495E-011	7.495076E-014	0	0.000000E+000
1	84.54922021	7.495076E-014	1.476495E-011	1	0.000000E+000
1	84.54927681	1.476495E-011	7.495076E-014	0	0.000000E+000
1	84.54959892	7.495076E-014	1.476495E-011	1	0.000000E+000
1	84.54991113	1.476495E-011	7.495076E-014	0	0.000000E+000
1	84.55396840	7.495076E-014	1.476495E-011	1	0.000000E+000
1	84.55409164	1.476495E-011	7.495076E-014	0	0.000000E+000
1	84.55417564	7.495076E-014	1.476495E-011	1	0.000000E+000
1	84.55421251	1.476495E-011	7.495076E-014	0	0.000000E+000
1	84.55530000	7.495076E-014	1.476495E-011	1	0.000000E+000
1	84.55548845	1.476495E-011	7.495076E-014	0	0.000000E+000
1	84.55661727	7.495076E-014	1.476495E-011	1	0.000000E+000
1	84.55693684	1.476495E-011	7.495076E-014	0	0.000000E+000
1	84.55704727	7.495076E-014	1.476495E-011	1	0.000000E+000
1	84.55770624	1.476495E-011	7.495076E-014	0	0.000000E+000
1	84.56012374	7.495076E-014	1.476495E-011	1	0.000000E+000
1	84.56035823	1.476495E-011	7.495076E-014	0	0.000000E+000
1	84.56063244	7.495076E-014	1.476495E-011	1	0.000000E+000
1	84.56137209	1.476495E-011	7.495076E-014	0	0.000000E+000
1	84.56317768	7.495076E-014	1.476495E-011	1	0.000000E+000
1	84.56328769	1.476495E-011	7.495076E-014	0	0.000000E+000
1	84.56333142	7.495076E-014	1.476495E-011	1	0.000000E+000
1	84.56337092	1.476495E-011	7.495076E-014	0	0.000000E+000
1	84.56439143	7.495076E-014	1.476495E-011	1	0.000000E+000
1	84.56495056	1.476495E-011	7.495076E-014	0	0.000000E+000
1	84.61844926	7.495076E-014	1.476495E-011	1	0.000000E+000
1	84.61909456	1.476495E-011	7.495076E-014	0	0.000000E+000
1	84.61964389	7.495076E-014	1.476495E-011	1	0.000000E+000
1	84.61966808	1.476495E-011	7.495076E-014	0	0.000000E+000
1	84.61999196	7.495076E-014	1.476495E-011	1	0.000000E+000
1	84.62039180	1.476495E-011	7.495076E-014	0	0.000000E+000
1	84.62101085	7.495076E-014	1.476495E-011	1	0.000000E+000
1	84.62108840	1.476495E-011	7.495076E-014	0	0.000000E+000
1	84.62386437	7.495076E-014	1.476495E-011	1	0.000000E+000
1	84.62412643	1.476495E-011	7.495076E-014	0	0.000000E+000
1	84.62770334	7.495076E-014	1.476495E-011	1	0.000000E+000
1	84.62806250	1.476495E-011	7.495076E-014	0	0.000000E+000
1	84.62845660	7.495076E-014	1.476495E-011	1	0.000000E+000
1	84.62846103	1.476495E-011	7.495076E-014	0	0.000000E+000
1	84.63127920	7.495076E-014	1.476495E-011	1	0.000000E+000
1	84.63135346	1.476495E-011	7.495076E-014	0	0.000000E+000
1	84.63195767	7.495076E-014	1.476495E-011	1	0.000000E+000
1	84.63203350	1.476495E-011	7.495076E-014	0	0.000000E+000
1	84.63625315	7.495076E-014	1.476495E-011	1	0.000000E+000
1	84.63633086	1.476495E-011	7.495076E-014	0	0.000000E+000
1	84.63702182	7.495076E-014	1.476495E-011	1	0.000000E+000
1	84.63737751	1.476495E-011	7.495076E-014	0	0.000000E+000
1	84.63754740	7.495076E-014	1.476495E-011	1	0.000000E+000
1	84.63804397	1.476495E-011	7.495076E-014	0	0.000000E+000
1	84.63848397	7.495076E-014	1.476495E-011	1	0.000000E+000
1	84.63863959	1.476495E-011	7.495076E-014	0	0.000000E+000
1	84.64043242	7.495076E-014	1.476495E-011	1	0.000000E+000
1	84.64056782	1.476495E-011	7.495076E-014	0	0.000000E+000
1	84.64290256	7.495076E-014	1.476495E-011	1	0.000000E+000
1	84.64294804	1.476495E-011	7.495076E-014	0	0.000000E+000
1	84.64322858	7.495076E-014	1.476495E-011	1	0.000000E+000
1	84.64354435	1.476495E-011	7.495076E-014	0	0.000000E+000
1	84.64377870	7.495076E-014	1.476495E-011	1	0.000000E+000
1	84.64401220	1.476495E-011	7.495076E-014	0	0.000000E+000
1	84.64497338	7.495076E-014	1.476495E-011	1	0.000000E+000
1	84.64526959	1.476495E-011	7.495076E-014	0	0.000000E+000
1	84.64532579	7.495076E-014	1.476495E-011	1	0.000000E+000
1	84.64560406	1.476495E-011	7.495076E-014	0	0.000000E+000
1	84.64756321	7.495076E-014	1.476495E-011	1	0.000000E+000
1	84.64760058	1.476495E-011	7.495076E-014	0	0.000000E+000
1	84.64957521	7.495076E-014	1.476495E-011	1	0.000000E+000
1	84.64965051	1.476495E-011	7.495076E-014	0	0.000000E+000
1	84.65000481	7.495076E-014	1.476495E-011	1	0.000000E+000
1	84.65020040	1.476495E-011	7.495076E-014	0	0.000000E+000
1	84.65068925	7.495076E-014	1.476495E-011	1	0.000000E+000
1	84.65083037	1.476495E-011	7.495076E-014	0	0.000000E+000
1	84.65085126	7.495076E-014	1.476495E-011	1	0.000000E+000
1	84.65095242	1.476495E-011	7.495076E-014	0	0.000000E+000
1	84.65149851	7.495076E-014	1.476495E-011	1	0.000000E+000
1	84.65189537	1.476495E-011	7.495076E-014	0	0.000000E+000
1	84.65197342	7.495076E-014	1.476495E-011	1	0.000000E+000
1	84.65246067	1.476495E-011	7.495076E-014	0	0.000000E+000
1	84.65354425	7.495076E-014	1.476495E-011	1	0.000000E+000
1	84.65358456	1.476495E-011	7.495076E-014	0	0.000000E+000
1	84.65414174	7.495076E-014	1.476495E-011	1	0.000000E+000
1	84.65431037	1.476495E-011	7.495076E-014	0	0.000000E+000
1	84.65589419	7.495076E-014	1.476495E-011	1	0.000000E+000
1	84.65653029	1.476495E-011	7.495076E-014	0	0.000000E+000
1	84.65703604	7.495076E-014	1.476495E-011	1	0.000000E+000
1	84.65714404	1.476495E-011	7.495076E-014	0	0.000000E+000
1	84.65828642	7.495076E-014	1.476495E-011	1	0.000000E+000
1	84.65832995	1.476495E-011	7.495076E-014	0	0.000000E+000
1	84.65910906	7.495076E-014	1.476495E-011	1	0.000000E+000
1	84.65929716	1.476495E-011	7.495076E-014	0	0.000000E+000
1	84.65953829	7.495076E-014	1.476495E-011	1	0.000000E+000
1	84.65965574	1.476495E-011	7.495076E-014	0	0.000000E+000
1	84.66002163	7.495076E-014	1.476495E-011	1	0.000000E+000
1	84.66032687	1.476495E-011	7.495076E-014	0	0.000000E+000
1	84.66040216	7.495076E-014	1.476495E-011	1	0.000000E+000
1	84.66050965	1.476495E-011	7.495076E-014	0	0.000000E+000
1	84.66064100	7.495076E-014	1.476495E-011	1	0.000000E+000
1	84.66072130	1.476495E-011	7.495076E-014	0	0.000000E+000
1	84.66120777	7.495076E-014	1.476495E-011	1	0.000000E+000
1	84.66139234	1.476495E-011	7.495076E-014	0	0.000000E+000
1	84.66153576	7.495076E-014	1.476495E-011	1	0.000000E+000
1	84.66162249	1.476495E-011	7.495076E-014	0	0.000000E+000
1	84.66262899	7.495076E-014	1.476495E-011	1	0.000000E+000
1	84.66275520	1.476495E-011	7.495076E-014	0	0.000000E+000
1	84.66481691	7.495076E-014	1.476495E-011	1	0.000000E+000
1	84.66502431	1.476495E-011	7.495076E-014	0	0.000000E+000
1	84.66533878	7.495076E-014	1.476495E-011	1	0.000000E+000
1	84.66551651	1.476495E-011	7.495076E-014	0	0.000000E+000
1	84.66741980	7.495076E-014	1.476495E-011	1	0.000000E+000
1	84.66751493	1.476495E-011	7.495076E-014	0	0.000000E+000
1	84.70717823	7.495076E-014	1.476495E-011	1	0.000000E+000
1	84.70745802	1.476495E-011	7.495076E-014	0	0.000000E+000
1	84.70792724	7.495076E-014	1.476495E-011	1	0.000000E+000
1	84.70815826	1.476495E-011	7.495076E-014	0	0.000000E+000
1	84.70830218	7.495076E-014	1.476495E-011	1	0.000000E+000
1	84.70843908	1.476495E-011	7.495076E-014	0	0.000000E+000
1	84.70888053	7.495076E-014	1.476495E-011	1	0.000000E+000
1	84.70918541	1.476495E-011	7.495076E-014	0	0.000000E+000
1	84.70922036	7.495076E-014	1.476495E-011	1	0.000000E+000
1	84.70934530	1.476495E-011	7.495076E-014	0	0.000000E+000
1	84.70977241	7.495076E-014	1.476495E-011	1	0.000000E+000
1	84.70993939	1.476495E-011	7.495076E-014	0	0.000000E+000
1	84.71047378	7.495076E-014	1.476495E-011	1	0.000000E+000
1	84.71073738	1.476495E-011	7.495076E-014	0	0.000000E+000
1	84.71076953	7.495076E-014	1.476495E-011	1	0.000000E+000
1	84.71093902	1.476495E-011	7.495076E-014	0	0.000000E+000
1	84.71175267	7.495076E-014	1.476495E-011	1	0.000000E+000
1	84.71203584	1.476495E-011	7.495076E-014	0	0.000000E+000
1	84.71208945	7.495076E-014	1.476495E-011	1	0.000000E+000
1	84.71226561	1.476495E-011	7.495076E-014	0	0.000000E+000
1	84.71411621	7.495076E-014	1.476495E-011	1	0.000000E+000
1	84.71413914	1.476495E-011	7.495076E-014	0	0.000000E+000
1	84.71415944	7.495076E-014	1.476495E-011	1	0.000000E+000
1	84.71420140	1.476495E-011	7.495076E-014	0	0.000000E+000
1	84.71486849	7.495076E-014	1.476495E-011	1	0.000000E+000
1	84.71499731	1.476495E-011	7.495076E-014	0	0.000000E+000
1	84.71527327	7.495076E-014	1.476495E-011	1	0.000000E+000
1	84.71536260	1.476495E-011	7.495076E-014	0	0.000000E+000
1	84.71707327	7.495076E-014	1.476495E-011	1	0.000000E+000
1	84.71766938	1.476495E-011	7.495076E-014	0	0.000000E+000
1	84.71785137	7.495076E-014	1.476495E-011	1	0.000000E+000
1	84.71800048	1.476495E-011	7.495076E-014	0	0.000000E+000
1	84.72111121	7.495076E-014	1.476495E-011	1	0.000000E+000
1	84.72118780	1.476495E-011	7.495076E-014	0	0.000000E+000
1	84.72170865	7.495076E-014	1.476495E-011	1	0.000000E+000
1	84.72213442	1.476495E-011	7.495076E-014	0	0.000000E+000
1	84.72491092	7.495076E-014	1.476495E-011	1	0.000000E+000
1	84.72497868	1.476495E-011	7.495076E-014	0	0.000000E+000
1	84.72555721	7.495076E-014	1.476495E-011	1	0.000000E+000
1	84.72566753	1.476495E-011	7.495076E-014	0	0.000000E+000
1	84.72594147	7.495076E-014	1.476495E-011	1	0.000000E+000
1	84.72635703	1.476495E-011	7.495076E-014	0	0.000000E+000
1	84.72671686	7.495076E-014	1.476495E-011	1	0.000000E+000
1	84.72709012	1.476495E-011	7.495076E-014	0	0.000000E+000
1	84.72792861	7.495076E-014	1.476495E-011	1	0.000000E+000
1	84.72802003	1.476495E-011	7.495076E-014	0	0.000000E+000
1	84.72879915	7.495076E-014	1.476495E-011	1	0.000000E+000
1	84.72886605	1.476495E-011	7.495076E-014	0	0.000000E+000
1	84.73001981	7.495076E-014	1.476495E-011	1	0.000000E+000
1	84.73015110	1.476495E-011	7.495076E-014	0	0.000000E+000
1	84.73218605	7.495076E-014	1.476495E-011	1	0.000000E+000
1	84.73226711	1.476495E-011	7.495076E-014	0	0.000000E+000
1	84.73254416	7.495076E-014	1.476495E-011	1	0.000000E+000
1	84.73272424	1.476495E-011	7.495076E-014	0	0.000000E+000
1	84.73310895	7.495076E-014	1.476495E-011	1	0.000000E+000
1	84.73358481	1.476495E-011	7.495076E-014	0	0.000000E+000
1	84.73380993	7.495076E-014	1.476495E-011	1	0.000000E+000
1	84.73383626	1.476495E-011	7.495076E-014	0	0.000000E+000
1	84.73442508	7.495076E-014	1.476495E-011	1	0.000000E+000
1	84.73458324	1.476495E-011	7.495076E-014	0	0.000000E+000
1	84.73551738	7.495076E-014	1.476495E-011	1	0.000000E+000
1	84.73561526	1.476495E-011	7.495076E-014	0	0.000000E+000
1	84.73577758	7.495076E-014	1.476495E-011	1	0.000000E+000
1	84.73589168	1.476495E-011	7.495076E-014	0	0.000000E+000
1	84.73712001	7.495076E-014	1.476495E-011	1	0.000000E+000
1	84.73720232	1.476495E-011	7.495076E-014	0	0.000000E+000
1	84.73773175	7.495076E-014	1.476495E-011	1	0.000000E+000
1	84.73792040	1.476495E-011	7.495076E-014	0	0.000000E+000
1	85.90483488	3.731951E-014	1.472732E-011	1	0.000000E+000
1	85.90487641	1.472732E-011	3.731951E-014	0	0.000000E+000
1	85.90496346	3.731951E-014	1.472732E-011	1	0.000000E+000
1	85.90498866	1.472732E-011	3.731951E-014	0	0.000000E+000
1	85.90543259	3.731951E-014	1.472732E-011	1	0.000000E+000
1	85.90584781	1.472732E-011	3.731951E-014	0	0.000000E+000
1	85.90836637	3.731951E-014	1.472732E-011	1	0.000000E+000
1	85.90844546	1.472732E-011	3.731951E-014	0	0.000000E+000
1	85.91198506	3.731951E-014	1.472732E-011	1	0.000000E+000
1	85.91258697	1.472732E-011	3.731951E-014	0	0.000000E+000
1	85.91274338	3.731951E-014	1.472732E-011	1	0.000000E+000
1	85.91291632	1.472732E-011	3.731951E-014	0	0.000000E+000
1	85.91324493	3.731951E-014	1.472732E-011	1	0.000000E+000
1	85.91382614	1.472732E-011	3.731951E-014	0	0.000000E+000
1	85.91635070	3.731951E-014	1.472732E-011	1	0.000000E+000
1	85.91668771	1.472732E-011	3.731951E-014	0	0.000000E+000
1	85.91715048	3.731951E-014	1.472732E-011	1	0.000000E+000
1	85.91718454	1.472732E-011	3.731951E-014	0	0.000000E+000
1	85.92926347	3.731951E-014	1.472732E-011	1	0.000000E+000
1	85.92934906	1.472732E-011	3.731951E-014	0	0.000000E+000
1	85.92992646	3.731951E-014	1.472732E-011	1	0.000000E+000
1	85.92998862	1.472732E-011	3.731951E-014	0	0.000000E+000
1	85.93005054	3.731951E-014	1.472732E-011	1	0.000000E+000
1	85.93026351	1.472732E-011	3.731951E-014	0	0.000000E+000
1	85.93042409	3.731951E-014	1.472732E-011	1	0.000000E+000
1	85.93063164	1.472732E-011	3.731951E-014	0	0.000000E+000
1	85.93197769	3.731951E-014	1.472732E-011	1	0.000000E+000
1	85.93216272	1.472732E-011	3.731951E-014	0	0.000000E+000
1	85.93220491	3.731951E-014	1.472732E-011	1	0.000000E+000
1	85.93243382	1.472732E-011	3.731951E-014	0	0.000000E+000
1	85.93285466	3.731951E-014	1.472732E-011	1	0.000000E+000
1	85.93316123	1.472732E-011	3.731951E-014	0	0.000000E+000
1	85.93761801	3.731951E-014	1.472732E-011	1	0.000000E+000
1	85.93848055	1.472732E-011	3.731951E-014	0	0.000000E+000
1	85.94166757	3.731951E-014	1.472732E-011	1	0.000000E+000
1	85.94204154	1.472732E-011	3.731951E-014	0	0.000000E+000
1	85.94265915	3.731951E-014	1.472732E-011	1	0.000000E+000
1	85.94278315	1.472732E-011	3.731951E-014	0	0.000000E+000
1	85.94453653	3.731951E-014	1.472732E-011	1	0.000000E+000
1	85.94482339	1.472732E-011	3.731951E-014	0	0.000000E+000
1	85.94504499	3.731951E-014	1.472732E-011	1	0.000000E+000
1	85.94537645	1.472732E-011	3.731951E-014	0	0.000000E+000
1	85.94547019	3.731951E-014	1.472732E-011	1	0.000000E+000
1	85.94550390	1.472732E-011	3.731951E-014	0	0.000000E+000
1	85.94671636	3.731951E-014	1.472732E-011	1	0.000000E+000
1	85.94679614	1.472732E-011	3.731951E-014	0	0.000000E+000
1	85.94684268	3.731951E-014	1.472732E-011	1	0.000000E+000
1	85.94714527	1.472732E-011	3.731951E-014	0	0.000000E+000
1	85.95231071	3.731951E-014	1.472732E-011	1	0.000000E+000
1	85.95237279	1.472732E-011	3.731951E-014	0	0.000000E+000
1	85.95252152	3.731951E-014	1.472732E-011	1	0.000000E+000
1	85.95263981	1.472732E-011	3.731951E-014	0	0.000000E+000
1	85.95273006	3.731951E-014	1.472732E-011	1	0.000000E+000
1	85.95288538	1.472732E-011	3.731951E-014	0	0.000000E+000
1	85.95318147	3.731951E-014	1.472732E-011	1	0.000000E+000
1	85.95322961	1.472732E-011	3.731951E-014	0	0.000000E+000
1	85.95368085	3.731951E-014	1.472732E-011	1	0.000000E+000
1	85.95388818	1.472732E-011	3.731951E-014	0	0.000000E+000
1	85.95436540	3.731951E-014	1.472732E-011	1	0.000000E+000
1	85.95466684	1.472732E-011	3.731951E-014	0	0.000000E+000
1	85.95488372	3.731951E-014	1.472732E-011	1	0.000000E+000
1	85.95506821	1.472732E-011	3.731951E-014	0	0.000000E+000
1	85.95530716	3.731951E-014	1.472732E-011	1	0.000000E+000
1	85.95564110	1.472732E-011	3.731951E-014	0	0.000000E+000
1	85.95685537	3.731951E-014	1.472732E-011	1	0.000000E+000
1	85.95706676	1.472732E-011	3.731951E-014	0	0.000000E+000
1	85.95757009	3.731951E-014	1.472732E-011	1	0.000000E+000
1	85.95773718	1.472732E-011	3.731951E-014	0	0.000000E+000
1	85.95948394	3.731951E-014	1.472732E-011	1	0.000000E+000
1	85.95968348	1.472732E-011	3.731951E-014	0	0.000000E+000
1	85.95985043	3.731951E-014	1.472732E-011	1	0.000000E+000
1	85.95991601	1.472732E-011	3.731951E-014	0	0.000000E+000
[truncated: 240,507 more chars]
