# Supplementary material for: Ancestral acetylcholine receptor β-subunit forms homopentamers that prime before opening spontaneously
Source: eLife. 2022 Jul 4;11:e76504. doi: 10.7554/eLife.76504 (PMC9365395; doi:10.7554/eLife.76504)
Supplement: Figure 4—figure supplement 1—source data 1. — Detected single-channel event durations for the human adult muscle-type acetylcholine receptor in the presence of increasing concentrations of acetylcholine (ACh; 3 µM, 6 µM, 10 µM, 18 µM, 30 µM, 60 µM, 100 µM, and 180 µM). Compressed file includes 24 TAC 4.3.3 event files (*.evt format) of the single-channel detections for the three recordings for each acetylcholine concentration (fileA, fileB, and fileC in each case) in the presented kinetic analysis, as well as the associated R scripts (*.txt format) for defining and sorting bursts. [file elife-76504-fig4-figsupp1-data1.zip]

Archive with 105 entries (102 files):
- F4S1-SD1/__MACOSX/
- F4S1-SD1/__MACOSX/._Source Data - Figure 4-figure supplement 1
- F4S1-SD1/__MACOSX/Source Data - Figure 4-figure supplement 1/
- F4S1-SD1/__MACOSX/Source Data - Figure 4-figure supplement 1/._.DS_Store
- F4S1-SD1/__MACOSX/Source Data - Figure 4-figure supplement 1/._.Rapp.history
- F4S1-SD1/__MACOSX/Source Data - Figure 4-figure supplement 1/._Figure 4-figure supplement 1_WTMuscle100uMACh_fileA.evt
- F4S1-SD1/__MACOSX/Source Data - Figure 4-figure supplement 1/._Figure 4-figure supplement 1_WTMuscle100uMACh_fileA_script.txt
- F4S1-SD1/__MACOSX/Source Data - Figure 4-figure supplement 1/._Figure 4-figure supplement 1_WTMuscle100uMACh_fileB.evt
- F4S1-SD1/__MACOSX/Source Data - Figure 4-figure supplement 1/._Figure 4-figure supplement 1_WTMuscle100uMACh_fileB_script.txt
- F4S1-SD1/__MACOSX/Source Data - Figure 4-figure supplement 1/._Figure 4-figure supplement 1_WTMuscle100uMACh_fileC.evt
- F4S1-SD1/__MACOSX/Source Data - Figure 4-figure supplement 1/._Figure 4-figure supplement 1_WTMuscle100uMACh_fileC_script.txt
- F4S1-SD1/__MACOSX/Source Data - Figure 4-figure supplement 1/._Figure 4-figure supplement 1_WTMuscle10uMACh_fileA.evt
- F4S1-SD1/__MACOSX/Source Data - Figure 4-figure supplement 1/._Figure 4-figure supplement 1_WTMuscle10uMACh_fileA_script.txt
- F4S1-SD1/__MACOSX/Source Data - Figure 4-figure supplement 1/._Figure 4-figure supplement 1_WTMuscle10uMACh_fileB.evt
- F4S1-SD1/__MACOSX/Source Data - Figure 4-figure supplement 1/._Figure 4-figure supplement 1_WTMuscle10uMACh_fileB_script.txt
- F4S1-SD1/__MACOSX/Source Data - Figure 4-figure supplement 1/._Figure 4-figure supplement 1_WTMuscle10uMACh_fileC.evt
- F4S1-SD1/__MACOSX/Source Data - Figure 4-figure supplement 1/._Figure 4-figure supplement 1_WTMuscle10uMACh_fileC_script.txt
- F4S1-SD1/__MACOSX/Source Data - Figure 4-figure supplement 1/._Figure 4-figure supplement 1_WTMuscle180uMACh_fileA.evt
- F4S1-SD1/__MACOSX/Source Data - Figure 4-figure supplement 1/._Figure 4-figure supplement 1_WTMuscle180uMACh_fileA_script.txt
- F4S1-SD1/__MACOSX/Source Data - Figure 4-figure supplement 1/._Figure 4-figure supplement 1_WTMuscle180uMACh_fileB.evt
- F4S1-SD1/__MACOSX/Source Data - Figure 4-figure supplement 1/._Figure 4-figure supplement 1_WTMuscle180uMACh_fileB_script.txt
- F4S1-SD1/__MACOSX/Source Data - Figure 4-figure supplement 1/._Figure 4-figure supplement 1_WTMuscle180uMACh_fileC.evt
- F4S1-SD1/__MACOSX/Source Data - Figure 4-figure supplement 1/._Figure 4-figure supplement 1_WTMuscle180uMACh_fileC_script.txt
- F4S1-SD1/__MACOSX/Source Data - Figure 4-figure supplement 1/._Figure 4-figure supplement 1_WTMuscle18uMACh_fileA.evt
- F4S1-SD1/__MACOSX/Source Data - Figure 4-figure supplement 1/._Figure 4-figure supplement 1_WTMuscle18uMACh_fileA_script.txt
- F4S1-SD1/__MACOSX/Source Data - Figure 4-figure supplement 1/._Figure 4-figure supplement 1_WTMuscle18uMACh_fileB.evt
- F4S1-SD1/__MACOSX/Source Data - Figure 4-figure supplement 1/._Figure 4-figure supplement 1_WTMuscle18uMACh_fileB_script.txt
- F4S1-SD1/__MACOSX/Source Data - Figure 4-figure supplement 1/._Figure 4-figure supplement 1_WTMuscle18uMACh_fileC.evt
- F4S1-SD1/__MACOSX/Source Data - Figure 4-figure supplement 1/._Figure 4-figure supplement 1_WTMuscle18uMACh_fileC_script.txt
- F4S1-SD1/__MACOSX/Source Data - Figure 4-figure supplement 1/._Figure 4-figure supplement 1_WTMuscle30uMACh_fileA.evt
- F4S1-SD1/__MACOSX/Source Data - Figure 4-figure supplement 1/._Figure 4-figure supplement 1_WTMuscle30uMACh_fileA_script.txt
- F4S1-SD1/__MACOSX/Source Data - Figure 4-figure supplement 1/._Figure 4-figure supplement 1_WTMuscle30uMACh_fileB.evt
- F4S1-SD1/__MACOSX/Source Data - Figure 4-figure supplement 1/._Figure 4-figure supplement 1_WTMuscle30uMACh_fileB_script.txt
- F4S1-SD1/__MACOSX/Source Data - Figure 4-figure supplement 1/._Figure 4-figure supplement 1_WTMuscle30uMACh_fileC.evt
- F4S1-SD1/__MACOSX/Source Data - Figure 4-figure supplement 1/._Figure 4-figure supplement 1_WTMuscle30uMACh_fileC_script.txt
- F4S1-SD1/__MACOSX/Source Data - Figure 4-figure supplement 1/._Figure 4-figure supplement 1_WTMuscle3uMACh_fileA.evt
- F4S1-SD1/__MACOSX/Source Data - Figure 4-figure supplement 1/._Figure 4-figure supplement 1_WTMuscle3uMACh_fileA_script.txt
- F4S1-SD1/__MACOSX/Source Data - Figure 4-figure supplement 1/._Figure 4-figure supplement 1_WTMuscle3uMACh_fileB.evt
- F4S1-SD1/__MACOSX/Source Data - Figure 4-figure supplement 1/._Figure 4-figure supplement 1_WTMuscle3uMACh_fileB_script.txt
- F4S1-SD1/__MACOSX/Source Data - Figure 4-figure supplement 1/._Figure 4-figure supplement 1_WTMuscle3uMACh_fileC.evt
- F4S1-SD1/__MACOSX/Source Data - Figure 4-figure supplement 1/._Figure 4-figure supplement 1_WTMuscle3uMACh_fileC_script.txt
- F4S1-SD1/__MACOSX/Source Data - Figure 4-figure supplement 1/._Figure 4-figure supplement 1_WTMuscle60uMACh_fileA.evt
- F4S1-SD1/__MACOSX/Source Data - Figure 4-figure supplement 1/._Figure 4-figure supplement 1_WTMuscle60uMACh_fileA_script.txt
- F4S1-SD1/__MACOSX/Source Data - Figure 4-figure supplement 1/._Figure 4-figure supplement 1_WTMuscle60uMACh_fileB.evt
- F4S1-SD1/__MACOSX/Source Data - Figure 4-figure supplement 1/._Figure 4-figure supplement 1_WTMuscle60uMACh_fileB_script.txt
- F4S1-SD1/__MACOSX/Source Data - Figure 4-figure supplement 1/._Figure 4-figure supplement 1_WTMuscle60uMACh_fileC.evt
- F4S1-SD1/__MACOSX/Source Data - Figure 4-figure supplement 1/._Figure 4-figure supplement 1_WTMuscle60uMACh_fileC_script.txt
- F4S1-SD1/__MACOSX/Source Data - Figure 4-figure supplement 1/._Figure 4-figure supplement 1_WTMuscle6uMACh_fileA.evt
- F4S1-SD1/__MACOSX/Source Data - Figure 4-figure supplement 1/._Figure 4-figure supplement 1_WTMuscle6uMACh_fileA_script.txt
- F4S1-SD1/__MACOSX/Source Data - Figure 4-figure supplement 1/._Figure 4-figure supplement 1_WTMuscle6uMACh_fileB.evt
- F4S1-SD1/__MACOSX/Source Data - Figure 4-figure supplement 1/._Figure 4-figure supplement 1_WTMuscle6uMACh_fileB_script.txt
- F4S1-SD1/__MACOSX/Source Data - Figure 4-figure supplement 1/._Figure 4-figure supplement 1_WTMuscle6uMACh_fileC.evt
- F4S1-SD1/__MACOSX/Source Data - Figure 4-figure supplement 1/._Figure 4-figure supplement 1_WTMuscle6uMACh_fileC_script.txt
- F4S1-SD1/Figure 4-figure supplement 1_cmyk_rasterized.eps
- F4S1-SD1/Source Data - Figure 4-figure supplement 1/
- F4S1-SD1/Source Data - Figure 4-figure supplement 1/.DS_Store
- F4S1-SD1/Source Data - Figure 4-figure supplement 1/.Rapp.history
- F4S1-SD1/Source Data - Figure 4-figure supplement 1/Figure 4-figure supplement 1_WTMuscle100uMACh_fileA.evt
- F4S1-SD1/Source Data - Figure 4-figure supplement 1/Figure 4-figure supplement 1_WTMuscle100uMACh_fileA_script.txt
- F4S1-SD1/Source Data - Figure 4-figure supplement 1/Figure 4-figure supplement 1_WTMuscle100uMACh_fileB.evt
- F4S1-SD1/Source Data - Figure 4-figure supplement 1/Figure 4-figure supplement 1_WTMuscle100uMACh_fileB_script.txt
- F4S1-SD1/Source Data - Figure 4-figure supplement 1/Figure 4-figure supplement 1_WTMuscle100uMACh_fileC.evt
- F4S1-SD1/Source Data - Figure 4-figure supplement 1/Figure 4-figure supplement 1_WTMuscle100uMACh_fileC_script.txt
- F4S1-SD1/Source Data - Figure 4-figure supplement 1/Figure 4-figure supplement 1_WTMuscle10uMACh_fileA.evt
- F4S1-SD1/Source Data - Figure 4-figure supplement 1/Figure 4-figure supplement 1_WTMuscle10uMACh_fileA_script.txt
- F4S1-SD1/Source Data - Figure 4-figure supplement 1/Figure 4-figure supplement 1_WTMuscle10uMACh_fileB.evt
- F4S1-SD1/Source Data - Figure 4-figure supplement 1/Figure 4-figure supplement 1_WTMuscle10uMACh_fileB_script.txt
- F4S1-SD1/Source Data - Figure 4-figure supplement 1/Figure 4-figure supplement 1_WTMuscle10uMACh_fileC.evt
- F4S1-SD1/Source Data - Figure 4-figure supplement 1/Figure 4-figure supplement 1_WTMuscle10uMACh_fileC_script.txt
- F4S1-SD1/Source Data - Figure 4-figure supplement 1/Figure 4-figure supplement 1_WTMuscle180uMACh_fileA.evt
- F4S1-SD1/Source Data - Figure 4-figure supplement 1/Figure 4-figure supplement 1_WTMuscle180uMACh_fileA_script.txt
- F4S1-SD1/Source Data - Figure 4-figure supplement 1/Figure 4-figure supplement 1_WTMuscle180uMACh_fileB.evt
- F4S1-SD1/Source Data - Figure 4-figure supplement 1/Figure 4-figure supplement 1_WTMuscle180uMACh_fileB_script.txt
- F4S1-SD1/Source Data - Figure 4-figure supplement 1/Figure 4-figure supplement 1_WTMuscle180uMACh_fileC.evt
- F4S1-SD1/Source Data - Figure 4-figure supplement 1/Figure 4-figure supplement 1_WTMuscle180uMACh_fileC_script.txt
- F4S1-SD1/Source Data - Figure 4-figure supplement 1/Figure 4-figure supplement 1_WTMuscle18uMACh_fileA.evt
- F4S1-SD1/Source Data - Figure 4-figure supplement 1/Figure 4-figure supplement 1_WTMuscle18uMACh_fileA_script.txt
- F4S1-SD1/Source Data - Figure 4-figure supplement 1/Figure 4-figure supplement 1_WTMuscle18uMACh_fileB.evt
- F4S1-SD1/Source Data - Figure 4-figure supplement 1/Figure 4-figure supplement 1_WTMuscle18uMACh_fileB_script.txt
- F4S1-SD1/Source Data - Figure 4-figure supplement 1/Figure 4-figure supplement 1_WTMuscle18uMACh_fileC.evt
- F4S1-SD1/Source Data - Figure 4-figure supplement 1/Figure 4-figure supplement 1_WTMuscle18uMACh_fileC_script.txt
- F4S1-SD1/Source Data - Figure 4-figure supplement 1/Figure 4-figure supplement 1_WTMuscle30uMACh_fileA.evt
- F4S1-SD1/Source Data - Figure 4-figure supplement 1/Figure 4-figure supplement 1_WTMuscle30uMACh_fileA_script.txt
- F4S1-SD1/Source Data - Figure 4-figure supplement 1/Figure 4-figure supplement 1_WTMuscle30uMACh_fileB.evt
- F4S1-SD1/Source Data - Figure 4-figure supplement 1/Figure 4-figure supplement 1_WTMuscle30uMACh_fileB_script.txt
- F4S1-SD1/Source Data - Figure 4-figure supplement 1/Figure 4-figure supplement 1_WTMuscle30uMACh_fileC.evt
- F4S1-SD1/Source Data - Figure 4-figure supplement 1/Figure 4-figure supplement 1_WTMuscle30uMACh_fileC_script.txt
- F4S1-SD1/Source Data - Figure 4-figure supplement 1/Figure 4-figure supplement 1_WTMuscle3uMACh_fileA.evt
- F4S1-SD1/Source Data - Figure 4-figure supplement 1/Figure 4-figure supplement 1_WTMuscle3uMACh_fileA_script.txt
- F4S1-SD1/Source Data - Figure 4-figure supplement 1/Figure 4-figure supplement 1_WTMuscle3uMACh_fileB.evt
- F4S1-SD1/Source Data - Figure 4-figure supplement 1/Figure 4-figure supplement 1_WTMuscle3uMACh_fileB_script.txt
- F4S1-SD1/Source Data - Figure 4-figure supplement 1/Figure 4-figure supplement 1_WTMuscle3uMACh_fileC.evt
- F4S1-SD1/Source Data - Figure 4-figure supplement 1/Figure 4-figure supplement 1_WTMuscle3uMACh_fileC_script.txt
- F4S1-SD1/Source Data - Figure 4-figure supplement 1/Figure 4-figure supplement 1_WTMuscle60uMACh_fileA.evt
- F4S1-SD1/Source Data - Figure 4-figure supplement 1/Figure 4-figure supplement 1_WTMuscle60uMACh_fileA_script.txt
- F4S1-SD1/Source Data - Figure 4-figure supplement 1/Figure 4-figure supplement 1_WTMuscle60uMACh_fileB.evt
- F4S1-SD1/Source Data - Figure 4-figure supplement 1/Figure 4-figure supplement 1_WTMuscle60uMACh_fileB_script.txt
- F4S1-SD1/Source Data - Figure 4-figure supplement 1/Figure 4-figure supplement 1_WTMuscle60uMACh_fileC.evt
- F4S1-SD1/Source Data - Figure 4-figure supplement 1/Figure 4-figure supplement 1_WTMuscle60uMACh_fileC_script.txt
- F4S1-SD1/Source Data - Figure 4-figure supplement 1/Figure 4-figure supplement 1_WTMuscle6uMACh_fileA.evt
- F4S1-SD1/Source Data - Figure 4-figure supplement 1/Figure 4-figure supplement 1_WTMuscle6uMACh_fileA_script.txt
- F4S1-SD1/Source Data - Figure 4-figure supplement 1/Figure 4-figure supplement 1_WTMuscle6uMACh_fileB.evt
- F4S1-SD1/Source Data - Figure 4-figure supplement 1/Figure 4-figure supplement 1_WTMuscle6uMACh_fileB_script.txt
- F4S1-SD1/Source Data - Figure 4-figure supplement 1/Figure 4-figure supplement 1_WTMuscle6uMACh_fileC.evt
- F4S1-SD1/Source Data - Figure 4-figure supplement 1/Figure 4-figure supplement 1_WTMuscle6uMACh_fileC_script.txt
