# Supplementary material for: Ancestral acetylcholine receptor β-subunit forms homopentamers that prime before opening spontaneously
Source: eLife. 2022 Jul 4;11:e76504. doi: 10.7554/eLife.76504 (PMC9365395; doi:10.7554/eLife.76504)
Supplement: Figure 4—figure supplement 1—source data 1. — Detected single-channel event durations for the human adult muscle-type acetylcholine receptor in the presence of increasing concentrations of acetylcholine (ACh; 3 µM, 6 µM, 10 µM, 18 µM, 30 µM, 60 µM, 100 µM, and 180 µM). Compressed file includes 24 TAC 4.3.3 event files (*.evt format) of the single-channel detections for the three recordings for each acetylcholine concentration (fileA, fileB, and fileC in each case) in the presented kinetic analysis, as well as the associated R scripts (*.txt format) for defining and sorting bursts. [file elife-76504-fig4-figsupp1-data1.zip › F4S1-SD1/Source Data - Figure 4-figure supplement 1/Figure 4-figure supplement 1_WTMuscle100uMACh_fileA.evt]

5
File
Acquire	D:\Data\Christian\1-Single Channel Recordings\WTMuscle (control)\100uM ACh\Recordings\a1 - 17-06-28-WTmuscle-BRBS-PA100OOPS-120mv-7.acquire	0	
Sweeps
1	304.516759	0.000000	0.107388	0.0000000E+000	0.0000000E+000	
Segments
1	33	0.000000	0.107388	1.860608	2.015502	26.884659	27.104164	39.477523	39.610247	43.617170	43.732452	55.343499	55.467437	67.505255	67.620713	73.616207	73.750163	82.262808	82.366857	82.427248	82.547090	86.768031	87.217593	87.863878	87.980609	97.908105	98.022685	98.153355	98.589943	98.599543	98.724997	105.474526	105.702367	107.015335	107.137611	112.282359	112.482830	114.539706	114.776627	120.011545	120.258186	132.707677	132.881133	153.099974	153.248542	174.919178	175.078985	184.718147	184.964837	193.573986	193.731744	208.845780	209.023625	212.458946	212.563847	212.566647	212.641048	249.988275	250.112193	280.179836	280.327100	281.445098	281.703501	290.693436	290.816188	304.369127	304.516759	
Events
1	0.04997520	5.322308E-012	1.874231E-011	1	0.000000E+000
1	0.05032030	1.874231E-011	5.322308E-012	0	0.000000E+000
1	0.05033717	5.322308E-012	1.874231E-011	1	0.000000E+000
1	0.05142039	1.874231E-011	5.322308E-012	0	0.000000E+000
1	0.05150520	5.322308E-012	1.874231E-011	1	0.000000E+000
1	0.05186230	1.874231E-011	5.322308E-012	0	0.000000E+000
1	0.05188634	5.322308E-012	1.874231E-011	1	0.000000E+000
1	0.05206073	1.874231E-011	5.322308E-012	0	0.000000E+000
1	0.05209738	5.322308E-012	1.874231E-011	1	0.000000E+000
1	0.05233880	1.874231E-011	5.322308E-012	0	0.000000E+000
1	0.05234809	5.322308E-012	1.874231E-011	1	0.000000E+000
1	0.05280220	1.874231E-011	5.322308E-012	0	0.000000E+000
1	0.05284311	5.322308E-012	1.874231E-011	1	0.000000E+000
1	0.05372294	1.874231E-011	5.322308E-012	0	0.000000E+000
1	0.05375577	5.322308E-012	1.874231E-011	1	0.000000E+000
1	0.05381401	1.874231E-011	5.322308E-012	0	0.000000E+000
1	0.05382972	5.322308E-012	1.874231E-011	1	0.000000E+000
1	0.05387432	1.874231E-011	5.322308E-012	0	0.000000E+000
1	0.05390846	5.322308E-012	1.874231E-011	1	0.000000E+000
1	0.05396426	1.874231E-011	5.322308E-012	0	0.000000E+000
1	0.05397336	5.322308E-012	1.874231E-011	1	0.000000E+000
1	0.05424909	1.874231E-011	5.322308E-012	0	0.000000E+000
1	0.05428677	5.322308E-012	1.874231E-011	1	0.000000E+000
1	0.05447396	1.874231E-011	5.322308E-012	0	0.000000E+000
1	0.05449010	5.322308E-012	1.874231E-011	1	0.000000E+000
1	0.05456043	1.874231E-011	5.322308E-012	0	0.000000E+000
1	0.05456744	5.322308E-012	1.874231E-011	1	0.000000E+000
1	0.05502086	1.874231E-011	5.322308E-012	0	0.000000E+000
1	0.05502918	5.322308E-012	1.874231E-011	1	0.000000E+000
1	0.05514391	1.874231E-011	5.322308E-012	0	0.000000E+000
1	0.05516516	5.322308E-012	1.874231E-011	1	0.000000E+000
1	0.05532550	1.874231E-011	5.322308E-012	0	0.000000E+000
1	0.05534398	5.322308E-012	1.874231E-011	1	0.000000E+000
1	0.05548764	1.874231E-011	5.322308E-012	0	0.000000E+000
1	0.05554062	5.322308E-012	1.874231E-011	1	0.000000E+000
1	0.05602603	1.874231E-011	5.322308E-012	0	0.000000E+000
1	0.05603309	5.322308E-012	1.874231E-011	1	0.000000E+000
1	0.05620197	1.874231E-011	5.322308E-012	0	0.000000E+000
1	0.05621746	5.322308E-012	1.874231E-011	1	0.000000E+000
1	0.05669653	1.874231E-011	5.322308E-012	0	0.000000E+000
1	0.05672167	5.322308E-012	1.874231E-011	1	0.000000E+000
1	0.05725676	1.874231E-011	5.322308E-012	0	0.000000E+000
1	0.05729013	5.322308E-012	1.874231E-011	1	0.000000E+000
1	0.05746774	1.874231E-011	5.322308E-012	0	0.000000E+000
1	1.90877978	5.205977E-012	1.862598E-011	1	0.000000E+000
1	1.90884860	1.862598E-011	5.205977E-012	0	0.000000E+000
1	1.90952523	5.205977E-012	1.862598E-011	1	0.000000E+000
1	1.90965599	1.862598E-011	5.205977E-012	0	0.000000E+000
1	1.91047090	5.205977E-012	1.862598E-011	1	0.000000E+000
1	1.91060839	1.862598E-011	5.205977E-012	0	0.000000E+000
1	1.91070741	5.205977E-012	1.862598E-011	1	0.000000E+000
1	1.91086523	1.862598E-011	5.205977E-012	0	0.000000E+000
1	1.91087433	5.205977E-012	1.862598E-011	1	0.000000E+000
1	1.91132636	1.862598E-011	5.205977E-012	0	0.000000E+000
1	1.91137329	5.205977E-012	1.862598E-011	1	0.000000E+000
1	1.91142425	1.862598E-011	5.205977E-012	0	0.000000E+000
1	1.91145052	5.205977E-012	1.862598E-011	1	0.000000E+000
1	1.91163427	1.862598E-011	5.205977E-012	0	0.000000E+000
1	1.91189547	5.205977E-012	1.862598E-011	1	0.000000E+000
1	1.91218306	1.862598E-011	5.205977E-012	0	0.000000E+000
1	1.91225000	5.205977E-012	1.862598E-011	1	0.000000E+000
1	1.91281121	1.862598E-011	5.205977E-012	0	0.000000E+000
1	1.91281927	5.205977E-012	1.862598E-011	1	0.000000E+000
1	1.91292598	1.862598E-011	5.205977E-012	0	0.000000E+000
1	1.91338587	5.205977E-012	1.862598E-011	1	0.000000E+000
1	1.91348028	1.862598E-011	5.205977E-012	0	0.000000E+000
1	1.91356329	5.205977E-012	1.862598E-011	1	0.000000E+000
1	1.91368567	1.862598E-011	5.205977E-012	0	0.000000E+000
1	1.91377589	5.205977E-012	1.862598E-011	1	0.000000E+000
1	1.91383876	1.862598E-011	5.205977E-012	0	0.000000E+000
1	1.91390227	5.205977E-012	1.862598E-011	1	0.000000E+000
1	1.91408932	1.862598E-011	5.205977E-012	0	0.000000E+000
1	1.91409321	5.205977E-012	1.862598E-011	1	0.000000E+000
1	1.91446727	1.862598E-011	5.205977E-012	0	0.000000E+000
1	1.91481766	5.205977E-012	1.862598E-011	1	0.000000E+000
1	1.91485902	1.862598E-011	5.205977E-012	0	0.000000E+000
1	1.91491002	5.205977E-012	1.862598E-011	1	0.000000E+000
1	1.91521923	1.862598E-011	5.205977E-012	0	0.000000E+000
1	1.91537813	5.205977E-012	1.862598E-011	1	0.000000E+000
1	1.91548142	1.862598E-011	5.205977E-012	0	0.000000E+000
1	1.91552067	5.205977E-012	1.862598E-011	1	0.000000E+000
1	1.91569660	1.862598E-011	5.205977E-012	0	0.000000E+000
1	1.91572666	5.205977E-012	1.862598E-011	1	0.000000E+000
1	1.91576802	1.862598E-011	5.205977E-012	0	0.000000E+000
1	1.91586278	5.205977E-012	1.862598E-011	1	0.000000E+000
1	1.91610783	1.862598E-011	5.205977E-012	0	0.000000E+000
1	1.91612262	5.205977E-012	1.862598E-011	1	0.000000E+000
1	1.91647241	1.862598E-011	5.205977E-012	0	0.000000E+000
1	1.91648313	5.205977E-012	1.862598E-011	1	0.000000E+000
1	1.91703894	1.862598E-011	5.205977E-012	0	0.000000E+000
1	1.91707164	5.205977E-012	1.862598E-011	1	0.000000E+000
1	1.91746509	1.862598E-011	5.205977E-012	0	0.000000E+000
1	1.91749378	5.205977E-012	1.862598E-011	1	0.000000E+000
1	1.91789802	1.862598E-011	5.205977E-012	0	0.000000E+000
1	1.91793327	5.205977E-012	1.862598E-011	1	0.000000E+000
1	1.91798540	1.862598E-011	5.205977E-012	0	0.000000E+000
1	1.91800713	5.205977E-012	1.862598E-011	1	0.000000E+000
1	1.91824605	1.862598E-011	5.205977E-012	0	0.000000E+000
1	1.91825791	5.205977E-012	1.862598E-011	1	0.000000E+000
1	1.91874220	1.862598E-011	5.205977E-012	0	0.000000E+000
1	1.91877471	5.205977E-012	1.862598E-011	1	0.000000E+000
1	1.91890171	1.862598E-011	5.205977E-012	0	0.000000E+000
1	1.92008698	5.205977E-012	1.862598E-011	1	0.000000E+000
1	1.92011959	1.862598E-011	5.205977E-012	0	0.000000E+000
1	1.92026960	5.205977E-012	1.862598E-011	1	0.000000E+000
1	1.92059426	1.862598E-011	5.205977E-012	0	0.000000E+000
1	1.92111824	5.205977E-012	1.862598E-011	1	0.000000E+000
1	1.92158119	1.862598E-011	5.205977E-012	0	0.000000E+000
1	1.92160723	5.205977E-012	1.862598E-011	1	0.000000E+000
1	1.92183842	1.862598E-011	5.205977E-012	0	0.000000E+000
1	1.92191903	5.205977E-012	1.862598E-011	1	0.000000E+000
1	1.92313088	1.862598E-011	5.205977E-012	0	0.000000E+000
1	1.92313441	5.205977E-012	1.862598E-011	1	0.000000E+000
1	1.92402760	1.862598E-011	5.205977E-012	0	0.000000E+000
1	1.92470156	5.205977E-012	1.862598E-011	1	0.000000E+000
1	1.92476089	1.862598E-011	5.205977E-012	0	0.000000E+000
1	1.92528339	5.205977E-012	1.862598E-011	1	0.000000E+000
1	1.92556457	1.862598E-011	5.205977E-012	0	0.000000E+000
1	1.92897413	5.205977E-012	1.862598E-011	1	0.000000E+000
1	1.92974173	1.862598E-011	5.205977E-012	0	0.000000E+000
1	1.92976185	5.205977E-012	1.862598E-011	1	0.000000E+000
1	1.93008788	1.862598E-011	5.205977E-012	0	0.000000E+000
1	1.93010699	5.205977E-012	1.862598E-011	1	0.000000E+000
1	1.93016590	1.862598E-011	5.205977E-012	0	0.000000E+000
1	1.93020864	5.205977E-012	1.862598E-011	1	0.000000E+000
1	1.93026172	1.862598E-011	5.205977E-012	0	0.000000E+000
1	1.93028663	5.205977E-012	1.862598E-011	1	0.000000E+000
1	1.93035812	1.862598E-011	5.205977E-012	0	0.000000E+000
1	1.93043897	5.205977E-012	1.862598E-011	1	0.000000E+000
1	1.93064129	1.862598E-011	5.205977E-012	0	0.000000E+000
1	1.93067870	5.205977E-012	1.862598E-011	1	0.000000E+000
1	1.93080385	1.862598E-011	5.205977E-012	0	0.000000E+000
1	1.93106261	5.205977E-012	1.862598E-011	1	0.000000E+000
1	1.93138666	1.862598E-011	5.205977E-012	0	0.000000E+000
1	1.93154189	5.205977E-012	1.862598E-011	1	0.000000E+000
1	1.93166372	1.862598E-011	5.205977E-012	0	0.000000E+000
1	1.93170574	5.205977E-012	1.862598E-011	1	0.000000E+000
1	1.93189882	1.862598E-011	5.205977E-012	0	0.000000E+000
1	1.93192302	5.205977E-012	1.862598E-011	1	0.000000E+000
1	1.93194903	1.862598E-011	5.205977E-012	0	0.000000E+000
1	1.93237120	5.205977E-012	1.862598E-011	1	0.000000E+000
1	1.93244852	1.862598E-011	5.205977E-012	0	0.000000E+000
1	1.93253399	5.205977E-012	1.862598E-011	1	0.000000E+000
1	1.93267718	1.862598E-011	5.205977E-012	0	0.000000E+000
1	1.93268415	5.205977E-012	1.862598E-011	1	0.000000E+000
1	1.93313509	1.862598E-011	5.205977E-012	0	0.000000E+000
1	1.93358905	5.205977E-012	1.862598E-011	1	0.000000E+000
1	1.93363055	1.862598E-011	5.205977E-012	0	0.000000E+000
1	1.93372523	5.205977E-012	1.862598E-011	1	0.000000E+000
1	1.93384342	1.862598E-011	5.205977E-012	0	0.000000E+000
1	1.93430301	5.205977E-012	1.862598E-011	1	0.000000E+000
1	1.93439670	1.862598E-011	5.205977E-012	0	0.000000E+000
1	1.93448786	5.205977E-012	1.862598E-011	1	0.000000E+000
1	1.93449637	1.862598E-011	5.205977E-012	0	0.000000E+000
1	1.93456986	5.205977E-012	1.862598E-011	1	0.000000E+000
1	1.93529835	1.862598E-011	5.205977E-012	0	0.000000E+000
1	1.93540472	5.205977E-012	1.862598E-011	1	0.000000E+000
1	1.93577679	1.862598E-011	5.205977E-012	0	0.000000E+000
1	1.93581069	5.205977E-012	1.862598E-011	1	0.000000E+000
1	1.93601353	1.862598E-011	5.205977E-012	0	0.000000E+000
1	1.93610511	5.205977E-012	1.862598E-011	1	0.000000E+000
1	1.93651053	1.862598E-011	5.205977E-012	0	0.000000E+000
1	1.93651969	5.205977E-012	1.862598E-011	1	0.000000E+000
1	1.93668520	1.862598E-011	5.205977E-012	0	0.000000E+000
1	1.93672697	5.205977E-012	1.862598E-011	1	0.000000E+000
1	1.93692376	1.862598E-011	5.205977E-012	0	0.000000E+000
1	1.93694871	5.205977E-012	1.862598E-011	1	0.000000E+000
1	1.93707059	1.862598E-011	5.205977E-012	0	0.000000E+000
1	1.93708566	5.205977E-012	1.862598E-011	1	0.000000E+000
1	1.93720178	1.862598E-011	5.205977E-012	0	0.000000E+000
1	1.93722259	5.205977E-012	1.862598E-011	1	0.000000E+000
1	1.93725134	1.862598E-011	5.205977E-012	0	0.000000E+000
1	1.93728014	5.205977E-012	1.862598E-011	1	0.000000E+000
1	1.93751472	1.862598E-011	5.205977E-012	0	0.000000E+000
1	1.93752091	5.205977E-012	1.862598E-011	1	0.000000E+000
1	1.93757284	1.862598E-011	5.205977E-012	0	0.000000E+000
1	1.93760952	5.205977E-012	1.862598E-011	1	0.000000E+000
1	1.93807037	1.862598E-011	5.205977E-012	0	0.000000E+000
1	1.93811989	5.205977E-012	1.862598E-011	1	0.000000E+000
1	1.93829947	1.862598E-011	5.205977E-012	0	0.000000E+000
1	1.93936475	5.205977E-012	1.862598E-011	1	0.000000E+000
1	1.93944013	1.862598E-011	5.205977E-012	0	0.000000E+000
1	1.93969813	5.205977E-012	1.862598E-011	1	0.000000E+000
1	1.94009079	1.862598E-011	5.205977E-012	0	0.000000E+000
1	1.94063930	5.205977E-012	1.862598E-011	1	0.000000E+000
1	1.94092375	1.862598E-011	5.205977E-012	0	0.000000E+000
1	1.94094483	5.205977E-012	1.862598E-011	1	0.000000E+000
1	1.94105948	1.862598E-011	5.205977E-012	0	0.000000E+000
1	1.94109687	5.205977E-012	1.862598E-011	1	0.000000E+000
1	1.94131693	1.862598E-011	5.205977E-012	0	0.000000E+000
1	1.94134541	5.205977E-012	1.862598E-011	1	0.000000E+000
1	1.94201166	1.862598E-011	5.205977E-012	0	0.000000E+000
1	1.94202614	5.205977E-012	1.862598E-011	1	0.000000E+000
1	1.94210179	1.862598E-011	5.205977E-012	0	0.000000E+000
1	1.94290753	5.205977E-012	1.862598E-011	1	0.000000E+000
1	1.94332656	1.862598E-011	5.205977E-012	0	0.000000E+000
1	1.94336989	5.205977E-012	1.862598E-011	1	0.000000E+000
1	1.94357947	1.862598E-011	5.205977E-012	0	0.000000E+000
1	1.94361659	5.205977E-012	1.862598E-011	1	0.000000E+000
1	1.94367883	1.862598E-011	5.205977E-012	0	0.000000E+000
1	1.94374659	5.205977E-012	1.862598E-011	1	0.000000E+000
1	1.94389656	1.862598E-011	5.205977E-012	0	0.000000E+000
1	1.94391705	5.205977E-012	1.862598E-011	1	0.000000E+000
1	1.94435817	1.862598E-011	5.205977E-012	0	0.000000E+000
1	1.94492710	5.205977E-012	1.862598E-011	1	0.000000E+000
1	1.94513220	1.862598E-011	5.205977E-012	0	0.000000E+000
1	1.94515475	5.205977E-012	1.862598E-011	1	0.000000E+000
1	1.94520033	1.862598E-011	5.205977E-012	0	0.000000E+000
1	1.94522384	5.205977E-012	1.862598E-011	1	0.000000E+000
1	1.94542254	1.862598E-011	5.205977E-012	0	0.000000E+000
1	1.94544036	5.205977E-012	1.862598E-011	1	0.000000E+000
1	1.94565215	1.862598E-011	5.205977E-012	0	0.000000E+000
1	1.94572212	5.205977E-012	1.862598E-011	1	0.000000E+000
1	1.94585009	1.862598E-011	5.205977E-012	0	0.000000E+000
1	1.94623492	5.205977E-012	1.862598E-011	1	0.000000E+000
1	1.94636976	1.862598E-011	5.205977E-012	0	0.000000E+000
1	1.94638171	5.205977E-012	1.862598E-011	1	0.000000E+000
1	1.94658554	1.862598E-011	5.205977E-012	0	0.000000E+000
1	1.94660322	5.205977E-012	1.862598E-011	1	0.000000E+000
1	1.94671085	1.862598E-011	5.205977E-012	0	0.000000E+000
1	1.94673676	5.205977E-012	1.862598E-011	1	0.000000E+000
1	1.94687766	1.862598E-011	5.205977E-012	0	0.000000E+000
1	1.94689971	5.205977E-012	1.862598E-011	1	0.000000E+000
1	1.94693456	1.862598E-011	5.205977E-012	0	0.000000E+000
1	1.94750068	5.205977E-012	1.862598E-011	1	0.000000E+000
1	1.94789326	1.862598E-011	5.205977E-012	0	0.000000E+000
1	1.94810060	5.205977E-012	1.862598E-011	1	0.000000E+000
1	1.94815148	1.862598E-011	5.205977E-012	0	0.000000E+000
1	1.94826761	5.205977E-012	1.862598E-011	1	0.000000E+000
1	1.94858777	1.862598E-011	5.205977E-012	0	0.000000E+000
1	1.94862183	5.205977E-012	1.862598E-011	1	0.000000E+000
1	1.94975359	1.862598E-011	5.205977E-012	0	0.000000E+000
1	1.94977706	5.205977E-012	1.862598E-011	1	0.000000E+000
1	1.94999102	1.862598E-011	5.205977E-012	0	0.000000E+000
1	1.95001485	5.205977E-012	1.862598E-011	1	0.000000E+000
1	1.95020773	1.862598E-011	5.205977E-012	0	0.000000E+000
1	1.95022040	5.205977E-012	1.862598E-011	1	0.000000E+000
1	1.95037391	1.862598E-011	5.205977E-012	0	0.000000E+000
1	1.95045328	5.205977E-012	1.862598E-011	1	0.000000E+000
1	1.95096993	1.862598E-011	5.205977E-012	0	0.000000E+000
1	1.95125590	5.205977E-012	1.862598E-011	1	0.000000E+000
1	1.95128905	1.862598E-011	5.205977E-012	0	0.000000E+000
1	1.95135937	5.205977E-012	1.862598E-011	1	0.000000E+000
1	1.95144061	1.862598E-011	5.205977E-012	0	0.000000E+000
1	1.95153035	5.205977E-012	1.862598E-011	1	0.000000E+000
1	1.95154285	1.862598E-011	5.205977E-012	0	0.000000E+000
1	1.95183698	5.205977E-012	1.862598E-011	1	0.000000E+000
1	1.95186306	1.862598E-011	5.205977E-012	0	0.000000E+000
1	1.95188219	5.205977E-012	1.862598E-011	1	0.000000E+000
1	1.95208195	1.862598E-011	5.205977E-012	0	0.000000E+000
1	1.95210123	5.205977E-012	1.862598E-011	1	0.000000E+000
1	1.95255305	1.862598E-011	5.205977E-012	0	0.000000E+000
1	1.95264408	5.205977E-012	1.862598E-011	1	0.000000E+000
1	1.95273693	1.862598E-011	5.205977E-012	0	0.000000E+000
1	1.95276205	5.205977E-012	1.862598E-011	1	0.000000E+000
1	1.95286018	1.862598E-011	5.205977E-012	0	0.000000E+000
1	1.95296994	5.205977E-012	1.862598E-011	1	0.000000E+000
1	1.95343246	1.862598E-011	5.205977E-012	0	0.000000E+000
1	1.95361443	5.205977E-012	1.862598E-011	1	0.000000E+000
1	1.95384165	1.862598E-011	5.205977E-012	0	0.000000E+000
1	1.95385908	5.205977E-012	1.862598E-011	1	0.000000E+000
1	1.95399410	1.862598E-011	5.205977E-012	0	0.000000E+000
1	1.95400447	5.205977E-012	1.862598E-011	1	0.000000E+000
1	1.95405754	1.862598E-011	5.205977E-012	0	0.000000E+000
1	1.95409511	5.205977E-012	1.862598E-011	1	0.000000E+000
1	1.95438665	1.862598E-011	5.205977E-012	0	0.000000E+000
1	1.95443373	5.205977E-012	1.862598E-011	1	0.000000E+000
1	1.95447122	1.862598E-011	5.205977E-012	0	0.000000E+000
1	1.95451190	5.205977E-012	1.862598E-011	1	0.000000E+000
1	1.95452717	1.862598E-011	5.205977E-012	0	0.000000E+000
1	1.95481425	5.205977E-012	1.862598E-011	1	0.000000E+000
1	1.95486440	1.862598E-011	5.205977E-012	0	0.000000E+000
1	1.95502463	5.205977E-012	1.862598E-011	1	0.000000E+000
1	1.95539601	1.862598E-011	5.205977E-012	0	0.000000E+000
1	1.95542724	5.205977E-012	1.862598E-011	1	0.000000E+000
1	1.95546196	1.862598E-011	5.205977E-012	0	0.000000E+000
1	1.95548506	5.205977E-012	1.862598E-011	1	0.000000E+000
1	1.95574023	1.862598E-011	5.205977E-012	0	0.000000E+000
1	1.95575490	5.205977E-012	1.862598E-011	1	0.000000E+000
1	1.95589388	1.862598E-011	5.205977E-012	0	0.000000E+000
1	1.95591187	5.205977E-012	1.862598E-011	1	0.000000E+000
1	1.95595021	1.862598E-011	5.205977E-012	0	0.000000E+000
1	1.95650532	5.205977E-012	1.862598E-011	1	0.000000E+000
1	1.95691934	1.862598E-011	5.205977E-012	0	0.000000E+000
1	1.95693637	5.205977E-012	1.862598E-011	1	0.000000E+000
1	1.95738207	1.862598E-011	5.205977E-012	0	0.000000E+000
1	1.95774002	5.205977E-012	1.862598E-011	1	0.000000E+000
1	1.95776649	1.862598E-011	5.205977E-012	0	0.000000E+000
1	1.95802605	5.205977E-012	1.862598E-011	1	0.000000E+000
1	1.95810239	1.862598E-011	5.205977E-012	0	0.000000E+000
1	1.95812345	5.205977E-012	1.862598E-011	1	0.000000E+000
1	1.95828982	1.862598E-011	5.205977E-012	0	0.000000E+000
1	1.95854770	5.205977E-012	1.862598E-011	1	0.000000E+000
1	1.95868438	1.862598E-011	5.205977E-012	0	0.000000E+000
1	1.95973758	5.205977E-012	1.862598E-011	1	0.000000E+000
1	1.95989210	1.862598E-011	5.205977E-012	0	0.000000E+000
1	1.95993364	5.205977E-012	1.862598E-011	1	0.000000E+000
1	1.96031009	1.862598E-011	5.205977E-012	0	0.000000E+000
1	1.96097204	5.205977E-012	1.862598E-011	1	0.000000E+000
1	1.96137034	1.862598E-011	5.205977E-012	0	0.000000E+000
1	1.96167904	5.205977E-012	1.862598E-011	1	0.000000E+000
1	1.96171888	1.862598E-011	5.205977E-012	0	0.000000E+000
1	1.96255291	5.205977E-012	1.862598E-011	1	0.000000E+000
1	1.96266806	1.862598E-011	5.205977E-012	0	0.000000E+000
1	1.96267994	5.205977E-012	1.862598E-011	1	0.000000E+000
1	1.96281968	1.862598E-011	5.205977E-012	0	0.000000E+000
1	1.96297958	5.205977E-012	1.862598E-011	1	0.000000E+000
1	1.96368929	1.862598E-011	5.205977E-012	0	0.000000E+000
1	1.96373155	5.205977E-012	1.862598E-011	1	0.000000E+000
1	1.96386444	1.862598E-011	5.205977E-012	0	0.000000E+000
1	1.96387687	5.205977E-012	1.862598E-011	1	0.000000E+000
1	1.96411020	1.862598E-011	5.205977E-012	0	0.000000E+000
1	1.96412959	5.205977E-012	1.862598E-011	1	0.000000E+000
1	1.96416246	1.862598E-011	5.205977E-012	0	0.000000E+000
1	1.96447831	5.205977E-012	1.862598E-011	1	0.000000E+000
1	1.96455096	1.862598E-011	5.205977E-012	0	0.000000E+000
1	1.96468062	5.205977E-012	1.862598E-011	1	0.000000E+000
1	1.96500723	1.862598E-011	5.205977E-012	0	0.000000E+000
1	1.96502406	5.205977E-012	1.862598E-011	1	0.000000E+000
1	1.96507011	1.862598E-011	5.205977E-012	0	0.000000E+000
1	1.96515854	5.205977E-012	1.862598E-011	1	0.000000E+000
1	1.96521247	1.862598E-011	5.205977E-012	0	0.000000E+000
1	1.96524969	5.205977E-012	1.862598E-011	1	0.000000E+000
1	1.96532417	1.862598E-011	5.205977E-012	0	0.000000E+000
1	1.96535551	5.205977E-012	1.862598E-011	1	0.000000E+000
1	1.96543275	1.862598E-011	5.205977E-012	0	0.000000E+000
1	1.96555174	5.205977E-012	1.862598E-011	1	0.000000E+000
1	1.96564405	1.862598E-011	5.205977E-012	0	0.000000E+000
1	1.96565273	5.205977E-012	1.862598E-011	1	0.000000E+000
1	1.96577413	1.862598E-011	5.205977E-012	0	0.000000E+000
1	1.96579723	5.205977E-012	1.862598E-011	1	0.000000E+000
1	1.96586181	1.862598E-011	5.205977E-012	0	0.000000E+000
1	1.96646125	5.205977E-012	1.862598E-011	1	0.000000E+000
1	1.96662891	1.862598E-011	5.205977E-012	0	0.000000E+000
1	1.96664622	5.205977E-012	1.862598E-011	1	0.000000E+000
1	1.96670387	1.862598E-011	5.205977E-012	0	0.000000E+000
1	26.93457185	5.557069E-012	1.897707E-011	1	0.000000E+000
1	26.93470466	1.897707E-011	5.557069E-012	0	0.000000E+000
1	26.93472599	5.557069E-012	1.897707E-011	1	0.000000E+000
1	26.93480388	1.897707E-011	5.557069E-012	0	0.000000E+000
1	26.93484311	5.557069E-012	1.897707E-011	1	0.000000E+000
1	26.93509900	1.897707E-011	5.557069E-012	0	0.000000E+000
1	26.93513058	5.557069E-012	1.897707E-011	1	0.000000E+000
1	26.93535656	1.897707E-011	5.557069E-012	0	0.000000E+000
1	26.93541675	5.557069E-012	1.897707E-011	1	0.000000E+000
1	26.93545451	1.897707E-011	5.557069E-012	0	0.000000E+000
1	26.93547686	5.557069E-012	1.897707E-011	1	0.000000E+000
1	26.93552000	1.897707E-011	5.557069E-012	0	0.000000E+000
1	26.93561739	5.557069E-012	1.897707E-011	1	0.000000E+000
1	26.93566894	1.897707E-011	5.557069E-012	0	0.000000E+000
1	26.93585501	5.557069E-012	1.897707E-011	1	0.000000E+000
1	26.93619114	1.897707E-011	5.557069E-012	0	0.000000E+000
1	26.93620214	5.557069E-012	1.897707E-011	1	0.000000E+000
1	26.93631978	1.897707E-011	5.557069E-012	0	0.000000E+000
1	26.93634506	5.557069E-012	1.897707E-011	1	0.000000E+000
1	26.93675539	1.897707E-011	5.557069E-012	0	0.000000E+000
1	26.93676911	5.557069E-012	1.897707E-011	1	0.000000E+000
1	26.93681098	1.897707E-011	5.557069E-012	0	0.000000E+000
1	26.93742545	5.557069E-012	1.897707E-011	1	0.000000E+000
1	26.93833679	1.897707E-011	5.557069E-012	0	0.000000E+000
1	26.93856367	5.557069E-012	1.897707E-011	1	0.000000E+000
1	26.93860138	1.897707E-011	5.557069E-012	0	0.000000E+000
1	26.93862095	5.557069E-012	1.897707E-011	1	0.000000E+000
1	26.93877476	1.897707E-011	5.557069E-012	0	0.000000E+000
1	26.93880593	5.557069E-012	1.897707E-011	1	0.000000E+000
1	26.93888254	1.897707E-011	5.557069E-012	0	0.000000E+000
1	26.93891640	5.557069E-012	1.897707E-011	1	0.000000E+000
1	26.93916352	1.897707E-011	5.557069E-012	0	0.000000E+000
1	26.93918439	5.557069E-012	1.897707E-011	1	0.000000E+000
1	26.93924669	1.897707E-011	5.557069E-012	0	0.000000E+000
1	26.93926280	5.557069E-012	1.897707E-011	1	0.000000E+000
1	26.93950188	1.897707E-011	5.557069E-012	0	0.000000E+000
1	26.94007059	5.557069E-012	1.897707E-011	1	0.000000E+000
1	26.94029160	1.897707E-011	5.557069E-012	0	0.000000E+000
1	26.94046890	5.557069E-012	1.897707E-011	1	0.000000E+000
1	26.94049859	1.897707E-011	5.557069E-012	0	0.000000E+000
1	26.94060047	5.557069E-012	1.897707E-011	1	0.000000E+000
1	26.94108199	1.897707E-011	5.557069E-012	0	0.000000E+000
1	26.94110271	5.557069E-012	1.897707E-011	1	0.000000E+000
1	26.94196740	1.897707E-011	5.557069E-012	0	0.000000E+000
1	26.94198556	5.557069E-012	1.897707E-011	1	0.000000E+000
1	26.94242065	1.897707E-011	5.557069E-012	0	0.000000E+000
1	26.94270274	5.557069E-012	1.897707E-011	1	0.000000E+000
1	26.94328335	1.897707E-011	5.557069E-012	0	0.000000E+000
1	26.94332872	5.557069E-012	1.897707E-011	1	0.000000E+000
1	26.94373476	1.897707E-011	5.557069E-012	0	0.000000E+000
1	26.94378090	5.557069E-012	1.897707E-011	1	0.000000E+000
1	26.94428389	1.897707E-011	5.557069E-012	0	0.000000E+000
1	26.94428704	5.557069E-012	1.897707E-011	1	0.000000E+000
1	26.94446877	1.897707E-011	5.557069E-012	0	0.000000E+000
1	26.94448445	5.557069E-012	1.897707E-011	1	0.000000E+000
1	26.94457060	1.897707E-011	5.557069E-012	0	0.000000E+000
1	26.94458001	5.557069E-012	1.897707E-011	1	0.000000E+000
1	26.94506508	1.897707E-011	5.557069E-012	0	0.000000E+000
1	26.94509083	5.557069E-012	1.897707E-011	1	0.000000E+000
1	26.94516068	1.897707E-011	5.557069E-012	0	0.000000E+000
1	26.94971188	5.557069E-012	1.897707E-011	1	0.000000E+000
1	26.94999552	1.897707E-011	5.557069E-012	0	0.000000E+000
1	26.95021821	5.557069E-012	1.897707E-011	1	0.000000E+000
1	26.95096966	1.897707E-011	5.557069E-012	0	0.000000E+000
1	26.95115540	5.557069E-012	1.897707E-011	1	0.000000E+000
1	26.95124081	1.897707E-011	5.557069E-012	0	0.000000E+000
1	26.95126853	5.557069E-012	1.897707E-011	1	0.000000E+000
1	26.95151212	1.897707E-011	5.557069E-012	0	0.000000E+000
1	26.95153954	5.557069E-012	1.897707E-011	1	0.000000E+000
1	26.95170324	1.897707E-011	5.557069E-012	0	0.000000E+000
1	26.95228361	5.557069E-012	1.897707E-011	1	0.000000E+000
1	26.95244536	1.897707E-011	5.557069E-012	0	0.000000E+000
1	26.95246769	5.557069E-012	1.897707E-011	1	0.000000E+000
1	26.95257013	1.897707E-011	5.557069E-012	0	0.000000E+000
1	26.95262279	5.557069E-012	1.897707E-011	1	0.000000E+000
1	26.95294624	1.897707E-011	5.557069E-012	0	0.000000E+000
1	26.95296347	5.557069E-012	1.897707E-011	1	0.000000E+000
1	26.95315137	1.897707E-011	5.557069E-012	0	0.000000E+000
1	26.95325873	5.557069E-012	1.897707E-011	1	0.000000E+000
1	26.95368799	1.897707E-011	5.557069E-012	0	0.000000E+000
1	26.95371770	5.557069E-012	1.897707E-011	1	0.000000E+000
1	26.95423074	1.897707E-011	5.557069E-012	0	0.000000E+000
1	26.95426663	5.557069E-012	1.897707E-011	1	0.000000E+000
1	26.95456642	1.897707E-011	5.557069E-012	0	0.000000E+000
1	26.95461633	5.557069E-012	1.897707E-011	1	0.000000E+000
1	26.95554773	1.897707E-011	5.557069E-012	0	0.000000E+000
1	26.95572179	5.557069E-012	1.897707E-011	1	0.000000E+000
1	26.95578453	1.897707E-011	5.557069E-012	0	0.000000E+000
1	26.95581048	5.557069E-012	1.897707E-011	1	0.000000E+000
1	26.95598172	1.897707E-011	5.557069E-012	0	0.000000E+000
1	26.95601976	5.557069E-012	1.897707E-011	1	0.000000E+000
1	26.95617052	1.897707E-011	5.557069E-012	0	0.000000E+000
1	26.95623856	5.557069E-012	1.897707E-011	1	0.000000E+000
1	26.95629275	1.897707E-011	5.557069E-012	0	0.000000E+000
1	26.95636276	5.557069E-012	1.897707E-011	1	0.000000E+000
1	26.95671416	1.897707E-011	5.557069E-012	0	0.000000E+000
1	26.95671713	5.557069E-012	1.897707E-011	1	0.000000E+000
1	26.95680543	1.897707E-011	5.557069E-012	0	0.000000E+000
1	26.95683636	5.557069E-012	1.897707E-011	1	0.000000E+000
1	26.95714720	1.897707E-011	5.557069E-012	0	0.000000E+000
1	26.95717506	5.557069E-012	1.897707E-011	1	0.000000E+000
1	26.95758547	1.897707E-011	5.557069E-012	0	0.000000E+000
1	26.95762525	5.557069E-012	1.897707E-011	1	0.000000E+000
1	26.95773684	1.897707E-011	5.557069E-012	0	0.000000E+000
1	26.95776052	5.557069E-012	1.897707E-011	1	0.000000E+000
1	26.95843344	1.897707E-011	5.557069E-012	0	0.000000E+000
1	26.95848313	5.557069E-012	1.897707E-011	1	0.000000E+000
1	26.95869533	1.897707E-011	5.557069E-012	0	0.000000E+000
1	26.95898341	5.557069E-012	1.897707E-011	1	0.000000E+000
1	26.95912973	1.897707E-011	5.557069E-012	0	0.000000E+000
1	26.95929635	5.557069E-012	1.897707E-011	1	0.000000E+000
1	26.95941572	1.897707E-011	5.557069E-012	0	0.000000E+000
1	26.95943506	5.557069E-012	1.897707E-011	1	0.000000E+000
1	26.95970179	1.897707E-011	5.557069E-012	0	0.000000E+000
1	26.95996670	5.557069E-012	1.897707E-011	1	0.000000E+000
1	26.96050213	1.897707E-011	5.557069E-012	0	0.000000E+000
1	26.96057038	5.557069E-012	1.897707E-011	1	0.000000E+000
1	26.96060134	1.897707E-011	5.557069E-012	0	0.000000E+000
1	26.96080372	5.557069E-012	1.897707E-011	1	0.000000E+000
1	26.96091292	1.897707E-011	5.557069E-012	0	0.000000E+000
1	26.96094302	5.557069E-012	1.897707E-011	1	0.000000E+000
1	26.96163701	1.897707E-011	5.557069E-012	0	0.000000E+000
1	26.96172315	5.557069E-012	1.897707E-011	1	0.000000E+000
1	26.96219481	1.897707E-011	5.557069E-012	0	0.000000E+000
1	26.96224806	5.557069E-012	1.897707E-011	1	0.000000E+000
1	26.96232247	1.897707E-011	5.557069E-012	0	0.000000E+000
1	26.96235633	5.557069E-012	1.897707E-011	1	0.000000E+000
1	26.96347789	1.897707E-011	5.557069E-012	0	0.000000E+000
1	26.96406464	5.557069E-012	1.897707E-011	1	0.000000E+000
1	26.96408085	1.897707E-011	5.557069E-012	0	0.000000E+000
1	26.96434641	5.557069E-012	1.897707E-011	1	0.000000E+000
1	26.96474119	1.897707E-011	5.557069E-012	0	0.000000E+000
1	26.96475991	5.557069E-012	1.897707E-011	1	0.000000E+000
1	26.96483618	1.897707E-011	5.557069E-012	0	0.000000E+000
1	26.96490577	5.557069E-012	1.897707E-011	1	0.000000E+000
1	26.96588035	1.897707E-011	5.557069E-012	0	0.000000E+000
1	26.96599129	5.557069E-012	1.897707E-011	1	0.000000E+000
1	26.96618853	1.897707E-011	5.557069E-012	0	0.000000E+000
1	26.96622621	5.557069E-012	1.897707E-011	1	0.000000E+000
1	26.96630589	1.897707E-011	5.557069E-012	0	0.000000E+000
1	26.96632652	5.557069E-012	1.897707E-011	1	0.000000E+000
1	26.96636788	1.897707E-011	5.557069E-012	0	0.000000E+000
1	26.96651778	5.557069E-012	1.897707E-011	1	0.000000E+000
1	26.96665590	1.897707E-011	5.557069E-012	0	0.000000E+000
1	26.96668041	5.557069E-012	1.897707E-011	1	0.000000E+000
1	26.96675561	1.897707E-011	5.557069E-012	0	0.000000E+000
1	26.96678647	5.557069E-012	1.897707E-011	1	0.000000E+000
1	26.96704311	1.897707E-011	5.557069E-012	0	0.000000E+000
1	26.96714197	5.557069E-012	1.897707E-011	1	0.000000E+000
1	26.96748719	1.897707E-011	5.557069E-012	0	0.000000E+000
1	26.96751351	5.557069E-012	1.897707E-011	1	0.000000E+000
1	26.96762554	1.897707E-011	5.557069E-012	0	0.000000E+000
1	26.96769856	5.557069E-012	1.897707E-011	1	0.000000E+000
1	26.96801831	1.897707E-011	5.557069E-012	0	0.000000E+000
1	26.96810253	5.557069E-012	1.897707E-011	1	0.000000E+000
1	26.96827388	1.897707E-011	5.557069E-012	0	0.000000E+000
1	26.96829452	5.557069E-012	1.897707E-011	1	0.000000E+000
1	26.96848897	1.897707E-011	5.557069E-012	0	0.000000E+000
1	26.96851238	5.557069E-012	1.897707E-011	1	0.000000E+000
1	26.96874786	1.897707E-011	5.557069E-012	0	0.000000E+000
1	26.96876791	5.557069E-012	1.897707E-011	1	0.000000E+000
1	26.96880040	1.897707E-011	5.557069E-012	0	0.000000E+000
1	26.96889023	5.557069E-012	1.897707E-011	1	0.000000E+000
1	26.96891713	1.897707E-011	5.557069E-012	0	0.000000E+000
1	26.96894795	5.557069E-012	1.897707E-011	1	0.000000E+000
1	26.96922672	1.897707E-011	5.557069E-012	0	0.000000E+000
1	26.96925269	5.557069E-012	1.897707E-011	1	0.000000E+000
1	26.96950085	1.897707E-011	5.557069E-012	0	0.000000E+000
1	26.96952678	5.557069E-012	1.897707E-011	1	0.000000E+000
1	26.96985221	1.897707E-011	5.557069E-012	0	0.000000E+000
1	26.96988894	5.557069E-012	1.897707E-011	1	0.000000E+000
1	26.97018586	1.897707E-011	5.557069E-012	0	0.000000E+000
1	26.97026717	5.557069E-012	1.897707E-011	1	0.000000E+000
1	26.97075317	1.897707E-011	5.557069E-012	0	0.000000E+000
1	26.97083251	5.557069E-012	1.897707E-011	1	0.000000E+000
1	26.97090642	1.897707E-011	5.557069E-012	0	0.000000E+000
1	26.97091957	5.557069E-012	1.897707E-011	1	0.000000E+000
1	26.97128601	1.897707E-011	5.557069E-012	0	0.000000E+000
1	26.97149931	5.557069E-012	1.897707E-011	1	0.000000E+000
1	26.97192879	1.897707E-011	5.557069E-012	0	0.000000E+000
1	26.97194851	5.557069E-012	1.897707E-011	1	0.000000E+000
1	26.97203001	1.897707E-011	5.557069E-012	0	0.000000E+000
1	26.97222425	5.557069E-012	1.897707E-011	1	0.000000E+000
1	26.97234042	1.897707E-011	5.557069E-012	0	0.000000E+000
1	26.97240313	5.557069E-012	1.897707E-011	1	0.000000E+000
1	26.97246797	1.897707E-011	5.557069E-012	0	0.000000E+000
1	26.97295356	5.557069E-012	1.897707E-011	1	0.000000E+000
1	26.97412828	1.897707E-011	5.557069E-012	0	0.000000E+000
1	26.97413992	5.557069E-012	1.897707E-011	1	0.000000E+000
1	26.97431706	1.897707E-011	5.557069E-012	0	0.000000E+000
1	26.97446763	5.557069E-012	1.897707E-011	1	0.000000E+000
1	26.97468033	1.897707E-011	5.557069E-012	0	0.000000E+000
1	26.97468404	5.557069E-012	1.897707E-011	1	0.000000E+000
1	26.97475407	1.897707E-011	5.557069E-012	0	0.000000E+000
1	26.97478286	5.557069E-012	1.897707E-011	1	0.000000E+000
1	26.97496697	1.897707E-011	5.557069E-012	0	0.000000E+000
1	26.97502718	5.557069E-012	1.897707E-011	1	0.000000E+000
1	26.97503932	1.897707E-011	5.557069E-012	0	0.000000E+000
1	26.97537638	5.557069E-012	1.897707E-011	1	0.000000E+000
1	26.97554316	1.897707E-011	5.557069E-012	0	0.000000E+000
1	26.97557648	5.557069E-012	1.897707E-011	1	0.000000E+000
1	26.97626354	1.897707E-011	5.557069E-012	0	0.000000E+000
1	26.97628764	5.557069E-012	1.897707E-011	1	0.000000E+000
1	26.97640193	1.897707E-011	5.557069E-012	0	0.000000E+000
1	26.97654702	5.557069E-012	1.897707E-011	1	0.000000E+000
1	26.97697372	1.897707E-011	5.557069E-012	0	0.000000E+000
1	26.97709968	5.557069E-012	1.897707E-011	1	0.000000E+000
1	26.97722535	1.897707E-011	5.557069E-012	0	0.000000E+000
1	26.97725072	5.557069E-012	1.897707E-011	1	0.000000E+000
1	26.97798717	1.897707E-011	5.557069E-012	0	0.000000E+000
1	26.97818690	5.557069E-012	1.897707E-011	1	0.000000E+000
1	26.97852817	1.897707E-011	5.557069E-012	0	0.000000E+000
1	26.97882515	5.557069E-012	1.897707E-011	1	0.000000E+000
1	26.97894905	1.897707E-011	5.557069E-012	0	0.000000E+000
1	26.97900511	5.557069E-012	1.897707E-011	1	0.000000E+000
1	26.97914702	1.897707E-011	5.557069E-012	0	0.000000E+000
1	26.97917685	5.557069E-012	1.897707E-011	1	0.000000E+000
1	26.97954831	1.897707E-011	5.557069E-012	0	0.000000E+000
1	26.97976812	5.557069E-012	1.897707E-011	1	0.000000E+000
1	26.98016462	1.897707E-011	5.557069E-012	0	0.000000E+000
1	26.98032584	5.557069E-012	1.897707E-011	1	0.000000E+000
1	26.98042312	1.897707E-011	5.557069E-012	0	0.000000E+000
1	26.98047661	5.557069E-012	1.897707E-011	1	0.000000E+000
1	26.98051720	1.897707E-011	5.557069E-012	0	0.000000E+000
1	26.98054665	5.557069E-012	1.897707E-011	1	0.000000E+000
1	26.98065416	1.897707E-011	5.557069E-012	0	0.000000E+000
1	26.98078324	5.557069E-012	1.897707E-011	1	0.000000E+000
1	26.98177014	1.897707E-011	5.557069E-012	0	0.000000E+000
1	26.98178362	5.557069E-012	1.897707E-011	1	0.000000E+000
1	26.98209572	1.897707E-011	5.557069E-012	0	0.000000E+000
1	26.98213540	5.557069E-012	1.897707E-011	1	0.000000E+000
1	26.98226059	1.897707E-011	5.557069E-012	0	0.000000E+000
1	26.98227054	5.557069E-012	1.897707E-011	1	0.000000E+000
1	26.98232239	1.897707E-011	5.557069E-012	0	0.000000E+000
1	26.98248662	5.557069E-012	1.897707E-011	1	0.000000E+000
1	26.98260313	1.897707E-011	5.557069E-012	0	0.000000E+000
1	26.98261995	5.557069E-012	1.897707E-011	1	0.000000E+000
1	26.98348002	1.897707E-011	5.557069E-012	0	0.000000E+000
1	26.98351148	5.557069E-012	1.897707E-011	1	0.000000E+000
1	26.98386128	1.897707E-011	5.557069E-012	0	0.000000E+000
1	26.98388272	5.557069E-012	1.897707E-011	1	0.000000E+000
1	26.98396029	1.897707E-011	5.557069E-012	0	0.000000E+000
1	26.98398963	5.557069E-012	1.897707E-011	1	0.000000E+000
1	26.98416600	1.897707E-011	5.557069E-012	0	0.000000E+000
1	26.98420022	5.557069E-012	1.897707E-011	1	0.000000E+000
1	26.98422627	1.897707E-011	5.557069E-012	0	0.000000E+000
1	26.98432958	5.557069E-012	1.897707E-011	1	0.000000E+000
1	26.98447887	1.897707E-011	5.557069E-012	0	0.000000E+000
1	26.98450248	5.557069E-012	1.897707E-011	1	0.000000E+000
1	26.98470722	1.897707E-011	5.557069E-012	0	0.000000E+000
1	26.98478885	5.557069E-012	1.897707E-011	1	0.000000E+000
1	26.98521074	1.897707E-011	5.557069E-012	0	0.000000E+000
1	26.98521990	5.557069E-012	1.897707E-011	1	0.000000E+000
1	26.98570583	1.897707E-011	5.557069E-012	0	0.000000E+000
1	26.98573312	5.557069E-012	1.897707E-011	1	0.000000E+000
1	26.98588567	1.897707E-011	5.557069E-012	0	0.000000E+000
1	26.98597784	5.557069E-012	1.897707E-011	1	0.000000E+000
1	26.98640024	1.897707E-011	5.557069E-012	0	0.000000E+000
1	26.98662671	5.557069E-012	1.897707E-011	1	0.000000E+000
1	26.98692138	1.897707E-011	5.557069E-012	0	0.000000E+000
1	26.98695010	5.557069E-012	1.897707E-011	1	0.000000E+000
1	26.98702514	1.897707E-011	5.557069E-012	0	0.000000E+000
1	26.98705527	5.557069E-012	1.897707E-011	1	0.000000E+000
1	26.98718691	1.897707E-011	5.557069E-012	0	0.000000E+000
1	26.98724226	5.557069E-012	1.897707E-011	1	0.000000E+000
1	26.98742790	1.897707E-011	5.557069E-012	0	0.000000E+000
1	26.98745223	5.557069E-012	1.897707E-011	1	0.000000E+000
1	26.98851690	1.897707E-011	5.557069E-012	0	0.000000E+000
1	26.98852095	5.557069E-012	1.897707E-011	1	0.000000E+000
1	26.98870995	1.897707E-011	5.557069E-012	0	0.000000E+000
1	26.98874715	5.557069E-012	1.897707E-011	1	0.000000E+000
1	26.98929503	1.897707E-011	5.557069E-012	0	0.000000E+000
1	26.98945769	5.557069E-012	1.897707E-011	1	0.000000E+000
1	26.98949013	1.897707E-011	5.557069E-012	0	0.000000E+000
1	26.99238219	5.557069E-012	1.897707E-011	1	0.000000E+000
1	26.99240046	1.897707E-011	5.557069E-012	0	0.000000E+000
1	26.99838732	5.557069E-012	1.897707E-011	1	0.000000E+000
1	26.99848996	1.897707E-011	5.557069E-012	0	0.000000E+000
1	26.99851052	5.557069E-012	1.897707E-011	1	0.000000E+000
1	26.99876863	1.897707E-011	5.557069E-012	0	0.000000E+000
1	26.99879236	5.557069E-012	1.897707E-011	1	0.000000E+000
1	26.99919785	1.897707E-011	5.557069E-012	0	0.000000E+000
1	26.99929218	5.557069E-012	1.897707E-011	1	0.000000E+000
1	26.99962394	1.897707E-011	5.557069E-012	0	0.000000E+000
1	26.99965813	5.557069E-012	1.897707E-011	1	0.000000E+000
1	27.00040987	1.897707E-011	5.557069E-012	0	0.000000E+000
1	27.00043795	5.557069E-012	1.897707E-011	1	0.000000E+000
1	27.00113783	1.897707E-011	5.557069E-012	0	0.000000E+000
1	27.00123425	5.557069E-012	1.897707E-011	1	0.000000E+000
1	27.00150622	1.897707E-011	5.557069E-012	0	0.000000E+000
1	27.00151055	5.557069E-012	1.897707E-011	1	0.000000E+000
1	27.00160319	1.897707E-011	5.557069E-012	0	0.000000E+000
1	27.00162642	5.557069E-012	1.897707E-011	1	0.000000E+000
1	27.00185421	1.897707E-011	5.557069E-012	0	0.000000E+000
1	27.00187549	5.557069E-012	1.897707E-011	1	0.000000E+000
1	27.00222482	1.897707E-011	5.557069E-012	0	0.000000E+000
1	27.00224353	5.557069E-012	1.897707E-011	1	0.000000E+000
1	27.00262258	1.897707E-011	5.557069E-012	0	0.000000E+000
1	27.00268091	5.557069E-012	1.897707E-011	1	0.000000E+000
1	27.00279551	1.897707E-011	5.557069E-012	0	0.000000E+000
1	27.00281160	5.557069E-012	1.897707E-011	1	0.000000E+000
1	27.00345360	1.897707E-011	5.557069E-012	0	0.000000E+000
1	27.00358091	5.557069E-012	1.897707E-011	1	0.000000E+000
1	27.00474828	1.897707E-011	5.557069E-012	0	0.000000E+000
1	27.00477112	5.557069E-012	1.897707E-011	1	0.000000E+000
1	27.00498521	1.897707E-011	5.557069E-012	0	0.000000E+000
1	27.00529385	5.557069E-012	1.897707E-011	1	0.000000E+000
1	27.00543012	1.897707E-011	5.557069E-012	0	0.000000E+000
1	27.00552413	5.557069E-012	1.897707E-011	1	0.000000E+000
1	27.00574238	1.897707E-011	5.557069E-012	0	0.000000E+000
1	27.00580334	5.557069E-012	1.897707E-011	1	0.000000E+000
1	27.00599975	1.897707E-011	5.557069E-012	0	0.000000E+000
1	27.00600547	5.557069E-012	1.897707E-011	1	0.000000E+000
1	27.00640306	1.897707E-011	5.557069E-012	0	0.000000E+000
1	27.00644080	5.557069E-012	1.897707E-011	1	0.000000E+000
1	27.00646695	1.897707E-011	5.557069E-012	0	0.000000E+000
1	27.00649204	5.557069E-012	1.897707E-011	1	0.000000E+000
1	27.00689872	1.897707E-011	5.557069E-012	0	0.000000E+000
1	27.00691069	5.557069E-012	1.897707E-011	1	0.000000E+000
1	27.00701295	1.897707E-011	5.557069E-012	0	0.000000E+000
1	27.00703069	5.557069E-012	1.897707E-011	1	0.000000E+000
1	27.00710951	1.897707E-011	5.557069E-012	0	0.000000E+000
1	27.00716062	5.557069E-012	1.897707E-011	1	0.000000E+000
1	27.00724476	1.897707E-011	5.557069E-012	0	0.000000E+000
1	27.00725911	5.557069E-012	1.897707E-011	1	0.000000E+000
1	27.00729963	1.897707E-011	5.557069E-012	0	0.000000E+000
1	27.00736098	5.557069E-012	1.897707E-011	1	0.000000E+000
1	27.00748063	1.897707E-011	5.557069E-012	0	0.000000E+000
1	27.00751760	5.557069E-012	1.897707E-011	1	0.000000E+000
1	27.00858467	1.897707E-011	5.557069E-012	0	0.000000E+000
1	27.00861160	5.557069E-012	1.897707E-011	1	0.000000E+000
1	27.00907219	1.897707E-011	5.557069E-012	0	0.000000E+000
1	27.00930172	5.557069E-012	1.897707E-011	1	0.000000E+000
1	27.00938196	1.897707E-011	5.557069E-012	0	0.000000E+000
1	27.00941529	5.557069E-012	1.897707E-011	1	0.000000E+000
1	27.00961503	1.897707E-011	5.557069E-012	0	0.000000E+000
1	27.00962718	5.557069E-012	1.897707E-011	1	0.000000E+000
1	27.00972596	1.897707E-011	5.557069E-012	0	0.000000E+000
1	27.00974865	5.557069E-012	1.897707E-011	1	0.000000E+000
1	27.00994359	1.897707E-011	5.557069E-012	0	0.000000E+000
1	27.01000116	5.557069E-012	1.897707E-011	1	0.000000E+000
1	27.01057460	1.897707E-011	5.557069E-012	0	0.000000E+000
1	27.01058872	5.557069E-012	1.897707E-011	1	0.000000E+000
1	27.01075936	1.897707E-011	5.557069E-012	0	0.000000E+000
1	27.01087737	5.557069E-012	1.897707E-011	1	0.000000E+000
1	27.01092826	1.897707E-011	5.557069E-012	0	0.000000E+000
1	27.01093473	5.557069E-012	1.897707E-011	1	0.000000E+000
1	27.01105067	1.897707E-011	5.557069E-012	0	0.000000E+000
1	27.01109220	5.557069E-012	1.897707E-011	1	0.000000E+000
1	27.01113239	1.897707E-011	5.557069E-012	0	0.000000E+000
1	27.01114485	5.557069E-012	1.897707E-011	1	0.000000E+000
1	27.01120907	1.897707E-011	5.557069E-012	0	0.000000E+000
1	27.01123304	5.557069E-012	1.897707E-011	1	0.000000E+000
1	27.01153186	1.897707E-011	5.557069E-012	0	0.000000E+000
1	27.01155063	5.557069E-012	1.897707E-011	1	0.000000E+000
1	27.01179705	1.897707E-011	5.557069E-012	0	0.000000E+000
1	27.01185951	5.557069E-012	1.897707E-011	1	0.000000E+000
1	27.01213435	1.897707E-011	5.557069E-012	0	0.000000E+000
1	27.01216300	5.557069E-012	1.897707E-011	1	0.000000E+000
1	27.01284633	1.897707E-011	5.557069E-012	0	0.000000E+000
1	27.01287511	5.557069E-012	1.897707E-011	1	0.000000E+000
1	27.01296497	1.897707E-011	5.557069E-012	0	0.000000E+000
1	27.01298692	5.557069E-012	1.897707E-011	1	0.000000E+000
1	27.01325706	1.897707E-011	5.557069E-012	0	0.000000E+000
1	27.01328194	5.557069E-012	1.897707E-011	1	0.000000E+000
1	27.01337693	1.897707E-011	5.557069E-012	0	0.000000E+000
1	27.01339013	5.557069E-012	1.897707E-011	1	0.000000E+000
1	27.01346206	1.897707E-011	5.557069E-012	0	0.000000E+000
1	27.01376896	5.557069E-012	1.897707E-011	1	0.000000E+000
1	27.01433934	1.897707E-011	5.557069E-012	0	0.000000E+000
1	27.01474461	5.557069E-012	1.897707E-011	1	0.000000E+000
1	27.01495899	1.897707E-011	5.557069E-012	0	0.000000E+000
1	27.01498234	5.557069E-012	1.897707E-011	1	0.000000E+000
1	27.01534863	1.897707E-011	5.557069E-012	0	0.000000E+000
1	27.01537966	5.557069E-012	1.897707E-011	1	0.000000E+000
1	27.01551469	1.897707E-011	5.557069E-012	0	0.000000E+000
1	27.01552479	5.557069E-012	1.897707E-011	1	0.000000E+000
1	27.01652334	1.897707E-011	5.557069E-012	0	0.000000E+000
1	27.01661319	5.557069E-012	1.897707E-011	1	0.000000E+000
1	27.01664787	1.897707E-011	5.557069E-012	0	0.000000E+000
1	27.01665805	5.557069E-012	1.897707E-011	1	0.000000E+000
1	27.01686108	1.897707E-011	5.557069E-012	0	0.000000E+000
1	27.01687187	5.557069E-012	1.897707E-011	1	0.000000E+000
1	27.01696629	1.897707E-011	5.557069E-012	0	0.000000E+000
1	27.01699112	5.557069E-012	1.897707E-011	1	0.000000E+000
1	27.01710896	1.897707E-011	5.557069E-012	0	0.000000E+000
1	27.01716381	5.557069E-012	1.897707E-011	1	0.000000E+000
1	27.01761017	1.897707E-011	5.557069E-012	0	0.000000E+000
1	27.01767004	5.557069E-012	1.897707E-011	1	0.000000E+000
1	27.01810168	1.897707E-011	5.557069E-012	0	0.000000E+000
1	27.01812679	5.557069E-012	1.897707E-011	1	0.000000E+000
1	27.01859677	1.897707E-011	5.557069E-012	0	0.000000E+000
1	27.01861545	5.557069E-012	1.897707E-011	1	0.000000E+000
1	27.01941743	1.897707E-011	5.557069E-012	0	0.000000E+000
1	27.01950654	5.557069E-012	1.897707E-011	1	0.000000E+000
1	27.01952815	1.897707E-011	5.557069E-012	0	0.000000E+000
1	27.01957478	5.557069E-012	1.897707E-011	1	0.000000E+000
1	27.01973276	1.897707E-011	5.557069E-012	0	0.000000E+000
1	27.02017110	5.557069E-012	1.897707E-011	1	0.000000E+000
1	27.02024806	1.897707E-011	5.557069E-012	0	0.000000E+000
1	27.02032922	5.557069E-012	1.897707E-011	1	0.000000E+000
1	27.02061524	1.897707E-011	5.557069E-012	0	0.000000E+000
1	27.02097333	5.557069E-012	1.897707E-011	1	0.000000E+000
1	27.02105034	1.897707E-011	5.557069E-012	0	0.000000E+000
1	27.02106705	5.557069E-012	1.897707E-011	1	0.000000E+000
1	27.02136249	1.897707E-011	5.557069E-012	0	0.000000E+000
1	27.02139294	5.557069E-012	1.897707E-011	1	0.000000E+000
1	27.02158878	1.897707E-011	5.557069E-012	0	0.000000E+000
1	27.02162021	5.557069E-012	1.897707E-011	1	0.000000E+000
1	27.02172375	1.897707E-011	5.557069E-012	0	0.000000E+000
1	27.02174030	5.557069E-012	1.897707E-011	1	0.000000E+000
1	27.02230499	1.897707E-011	5.557069E-012	0	0.000000E+000
1	27.02232751	5.557069E-012	1.897707E-011	1	0.000000E+000
1	27.02272318	1.897707E-011	5.557069E-012	0	0.000000E+000
1	27.02275379	5.557069E-012	1.897707E-011	1	0.000000E+000
1	27.02308520	1.897707E-011	5.557069E-012	0	0.000000E+000
1	27.02310796	5.557069E-012	1.897707E-011	1	0.000000E+000
1	27.02328933	1.897707E-011	5.557069E-012	0	0.000000E+000
1	27.02334221	5.557069E-012	1.897707E-011	1	0.000000E+000
1	27.02341411	1.897707E-011	5.557069E-012	0	0.000000E+000
1	27.02342805	5.557069E-012	1.897707E-011	1	0.000000E+000
1	27.02354757	1.897707E-011	5.557069E-012	0	0.000000E+000
1	27.02358230	5.557069E-012	1.897707E-011	1	0.000000E+000
1	27.02398432	1.897707E-011	5.557069E-012	0	0.000000E+000
1	27.02401172	5.557069E-012	1.897707E-011	1	0.000000E+000
1	27.02447312	1.897707E-011	5.557069E-012	0	0.000000E+000
1	27.02453415	5.557069E-012	1.897707E-011	1	0.000000E+000
1	27.02458088	1.897707E-011	5.557069E-012	0	0.000000E+000
1	27.02463387	5.557069E-012	1.897707E-011	1	0.000000E+000
1	27.02465889	1.897707E-011	5.557069E-012	0	0.000000E+000
1	27.02468878	5.557069E-012	1.897707E-011	1	0.000000E+000
1	27.02487539	1.897707E-011	5.557069E-012	0	0.000000E+000
1	27.02490882	5.557069E-012	1.897707E-011	1	0.000000E+000
1	27.02541479	1.897707E-011	5.557069E-012	0	0.000000E+000
1	27.02542322	5.557069E-012	1.897707E-011	1	0.000000E+000
1	27.02555723	1.897707E-011	5.557069E-012	0	0.000000E+000
1	27.02557868	5.557069E-012	1.897707E-011	1	0.000000E+000
1	27.02625263	1.897707E-011	5.557069E-012	0	0.000000E+000
1	27.02627850	5.557069E-012	1.897707E-011	1	0.000000E+000
1	27.02650775	1.897707E-011	5.557069E-012	0	0.000000E+000
1	27.02664237	5.557069E-012	1.897707E-011	1	0.000000E+000
1	27.02684359	1.897707E-011	5.557069E-012	0	0.000000E+000
1	27.02689856	5.557069E-012	1.897707E-011	1	0.000000E+000
1	27.02704188	1.897707E-011	5.557069E-012	0	0.000000E+000
1	27.02705501	5.557069E-012	1.897707E-011	1	0.000000E+000
1	27.02709599	1.897707E-011	5.557069E-012	0	0.000000E+000
1	27.02713312	5.557069E-012	1.897707E-011	1	0.000000E+000
1	27.02750603	1.897707E-011	5.557069E-012	0	0.000000E+000
1	27.02754381	5.557069E-012	1.897707E-011	1	0.000000E+000
1	27.02789115	1.897707E-011	5.557069E-012	0	0.000000E+000
1	27.02791493	5.557069E-012	1.897707E-011	1	0.000000E+000
1	27.02824911	1.897707E-011	5.557069E-012	0	0.000000E+000
1	27.02843549	5.557069E-012	1.897707E-011	1	0.000000E+000
1	27.02861868	1.897707E-011	5.557069E-012	0	0.000000E+000
1	27.02873929	5.557069E-012	1.897707E-011	1	0.000000E+000
1	27.02898040	1.897707E-011	5.557069E-012	0	0.000000E+000
1	27.02911677	5.557069E-012	1.897707E-011	1	0.000000E+000
1	27.02917684	1.897707E-011	5.557069E-012	0	0.000000E+000
1	27.02949015	5.557069E-012	1.897707E-011	1	0.000000E+000
1	27.02957315	1.897707E-011	5.557069E-012	0	0.000000E+000
1	27.02959504	5.557069E-012	1.897707E-011	1	0.000000E+000
1	27.02988298	1.897707E-011	5.557069E-012	0	0.000000E+000
1	27.02993351	5.557069E-012	1.897707E-011	1	0.000000E+000
1	27.02996396	1.897707E-011	5.557069E-012	0	0.000000E+000
1	27.02999250	5.557069E-012	1.897707E-011	1	0.000000E+000
1	27.03080131	1.897707E-011	5.557069E-012	0	0.000000E+000
1	27.03087846	5.557069E-012	1.897707E-011	1	0.000000E+000
1	27.03158957	1.897707E-011	5.557069E-012	0	0.000000E+000
1	27.03161908	5.557069E-012	1.897707E-011	1	0.000000E+000
1	27.03222912	1.897707E-011	5.557069E-012	0	0.000000E+000
1	27.03224793	5.557069E-012	1.897707E-011	1	0.000000E+000
1	27.03260282	1.897707E-011	5.557069E-012	0	0.000000E+000
1	27.03264402	5.557069E-012	1.897707E-011	1	0.000000E+000
1	27.03274557	1.897707E-011	5.557069E-012	0	0.000000E+000
1	27.03277901	5.557069E-012	1.897707E-011	1	0.000000E+000
1	27.03285234	1.897707E-011	5.557069E-012	0	0.000000E+000
1	27.03286945	5.557069E-012	1.897707E-011	1	0.000000E+000
1	27.03306290	1.897707E-011	5.557069E-012	0	0.000000E+000
1	27.03315912	5.557069E-012	1.897707E-011	1	0.000000E+000
1	27.03328072	1.897707E-011	5.557069E-012	0	0.000000E+000
1	27.03359161	5.557069E-012	1.897707E-011	1	0.000000E+000
1	27.03372532	1.897707E-011	5.557069E-012	0	0.000000E+000
1	27.03374965	5.557069E-012	1.897707E-011	1	0.000000E+000
1	27.03378403	1.897707E-011	5.557069E-012	0	0.000000E+000
1	27.03381806	5.557069E-012	1.897707E-011	1	0.000000E+000
1	27.03405454	1.897707E-011	5.557069E-012	0	0.000000E+000
1	27.03417981	5.557069E-012	1.897707E-011	1	0.000000E+000
1	27.03433742	1.897707E-011	5.557069E-012	0	0.000000E+000
1	27.03436000	5.557069E-012	1.897707E-011	1	0.000000E+000
1	27.03484688	1.897707E-011	5.557069E-012	0	0.000000E+000
1	27.03487881	5.557069E-012	1.897707E-011	1	0.000000E+000
1	27.03499375	1.897707E-011	5.557069E-012	0	0.000000E+000
1	27.03515275	5.557069E-012	1.897707E-011	1	0.000000E+000
1	27.03542271	1.897707E-011	5.557069E-012	0	0.000000E+000
1	27.03543354	5.557069E-012	1.897707E-011	1	0.000000E+000
1	27.03583712	1.897707E-011	5.557069E-012	0	0.000000E+000
1	27.03587971	5.557069E-012	1.897707E-011	1	0.000000E+000
1	27.03632475	1.897707E-011	5.557069E-012	0	0.000000E+000
1	27.03635184	5.557069E-012	1.897707E-011	1	0.000000E+000
1	27.03668266	1.897707E-011	5.557069E-012	0	0.000000E+000
1	27.03671859	5.557069E-012	1.897707E-011	1	0.000000E+000
1	27.03731381	1.897707E-011	5.557069E-012	0	0.000000E+000
1	27.03734337	5.557069E-012	1.897707E-011	1	0.000000E+000
1	27.03756556	1.897707E-011	5.557069E-012	0	0.000000E+000
1	27.03760446	5.557069E-012	1.897707E-011	1	0.000000E+000
1	27.03786405	1.897707E-011	5.557069E-012	0	0.000000E+000
1	27.03792281	5.557069E-012	1.897707E-011	1	0.000000E+000
1	27.03805083	1.897707E-011	5.557069E-012	0	0.000000E+000
1	27.03849300	5.557069E-012	1.897707E-011	1	0.000000E+000
1	27.03901032	1.897707E-011	5.557069E-012	0	0.000000E+000
1	27.03903387	5.557069E-012	1.897707E-011	1	0.000000E+000
1	27.03932993	1.897707E-011	5.557069E-012	0	0.000000E+000
1	27.03936354	5.557069E-012	1.897707E-011	1	0.000000E+000
1	27.03947777	1.897707E-011	5.557069E-012	0	0.000000E+000
1	27.03951791	5.557069E-012	1.897707E-011	1	0.000000E+000
1	27.03955901	1.897707E-011	5.557069E-012	0	0.000000E+000
1	27.03961702	5.557069E-012	1.897707E-011	1	0.000000E+000
1	27.03979094	1.897707E-011	5.557069E-012	0	0.000000E+000
1	27.03985299	5.557069E-012	1.897707E-011	1	0.000000E+000
1	27.04031957	1.897707E-011	5.557069E-012	0	0.000000E+000
1	27.04034401	5.557069E-012	1.897707E-011	1	0.000000E+000
1	27.04053760	1.897707E-011	5.557069E-012	0	0.000000E+000
1	27.04055451	5.557069E-012	1.897707E-011	1	0.000000E+000
1	27.04108503	1.897707E-011	5.557069E-012	0	0.000000E+000
1	27.04136803	5.557069E-012	1.897707E-011	1	0.000000E+000
1	27.04141575	1.897707E-011	5.557069E-012	0	0.000000E+000
1	27.04148641	5.557069E-012	1.897707E-011	1	0.000000E+000
1	27.04164691	1.897707E-011	5.557069E-012	0	0.000000E+000
1	27.04172588	5.557069E-012	1.897707E-011	1	0.000000E+000
1	27.04228582	1.897707E-011	5.557069E-012	0	0.000000E+000
1	27.04231031	5.557069E-012	1.897707E-011	1	0.000000E+000
1	27.04247761	1.897707E-011	5.557069E-012	0	0.000000E+000
1	27.04256536	5.557069E-012	1.897707E-011	1	0.000000E+000
1	27.04271239	1.897707E-011	5.557069E-012	0	0.000000E+000
1	27.04289570	5.557069E-012	1.897707E-011	1	0.000000E+000
1	27.04293944	1.897707E-011	5.557069E-012	0	0.000000E+000
1	27.04295039	5.557069E-012	1.897707E-011	1	0.000000E+000
1	27.04301185	1.897707E-011	5.557069E-012	0	0.000000E+000
1	27.04305806	5.557069E-012	1.897707E-011	1	0.000000E+000
1	27.04311196	1.897707E-011	5.557069E-012	0	0.000000E+000
1	27.04311210	5.557069E-012	1.897707E-011	1	0.000000E+000
1	27.04331365	1.897707E-011	5.557069E-012	0	0.000000E+000
1	27.04342871	5.557069E-012	1.897707E-011	1	0.000000E+000
1	27.04344258	1.897707E-011	5.557069E-012	0	0.000000E+000
1	27.04347781	5.557069E-012	1.897707E-011	1	0.000000E+000
1	27.04384472	1.897707E-011	5.557069E-012	0	0.000000E+000
1	27.04385172	5.557069E-012	1.897707E-011	1	0.000000E+000
1	27.04420964	1.897707E-011	5.557069E-012	0	0.000000E+000
1	27.04426002	5.557069E-012	1.897707E-011	1	0.000000E+000
1	27.04450640	1.897707E-011	5.557069E-012	0	0.000000E+000
1	27.04451362	5.557069E-012	1.897707E-011	1	0.000000E+000
1	27.04465347	1.897707E-011	5.557069E-012	0	0.000000E+000
1	27.04467468	5.557069E-012	1.897707E-011	1	0.000000E+000
1	27.04470544	1.897707E-011	5.557069E-012	0	0.000000E+000
1	27.04499170	5.557069E-012	1.897707E-011	1	0.000000E+000
1	27.04534444	1.897707E-011	5.557069E-012	0	0.000000E+000
1	27.04536461	5.557069E-012	1.897707E-011	1	0.000000E+000
1	27.04568464	1.897707E-011	5.557069E-012	0	0.000000E+000
1	27.04568981	5.557069E-012	1.897707E-011	1	0.000000E+000
1	27.04583140	1.897707E-011	5.557069E-012	0	0.000000E+000
1	27.04586495	5.557069E-012	1.897707E-011	1	0.000000E+000
1	27.04606737	1.897707E-011	5.557069E-012	0	0.000000E+000
1	27.04611493	5.557069E-012	1.897707E-011	1	0.000000E+000
1	27.04623406	1.897707E-011	5.557069E-012	0	0.000000E+000
1	27.04625024	5.557069E-012	1.897707E-011	1	0.000000E+000
1	27.04652221	1.897707E-011	5.557069E-012	0	0.000000E+000
1	27.04665528	5.557069E-012	1.897707E-011	1	0.000000E+000
1	27.04676059	1.897707E-011	5.557069E-012	0	0.000000E+000
1	27.04680291	5.557069E-012	1.897707E-011	1	0.000000E+000
1	27.04700830	1.897707E-011	5.557069E-012	0	0.000000E+000
1	27.04706399	5.557069E-012	1.897707E-011	1	0.000000E+000
1	27.04731440	1.897707E-011	5.557069E-012	0	0.000000E+000
1	27.04733330	5.557069E-012	1.897707E-011	1	0.000000E+000
1	27.04755826	1.897707E-011	5.557069E-012	0	0.000000E+000
1	27.04757507	5.557069E-012	1.897707E-011	1	0.000000E+000
1	27.04805897	1.897707E-011	5.557069E-012	0	0.000000E+000
1	27.04808183	5.557069E-012	1.897707E-011	1	0.000000E+000
1	27.04817857	1.897707E-011	5.557069E-012	0	0.000000E+000
1	27.04822030	5.557069E-012	1.897707E-011	1	0.000000E+000
1	27.04902067	1.897707E-011	5.557069E-012	0	0.000000E+000
1	27.04906002	5.557069E-012	1.897707E-011	1	0.000000E+000
1	27.04964305	1.897707E-011	5.557069E-012	0	0.000000E+000
1	27.04967987	5.557069E-012	1.897707E-011	1	0.000000E+000
1	27.05042077	1.897707E-011	5.557069E-012	0	0.000000E+000
1	27.05043274	5.557069E-012	1.897707E-011	1	0.000000E+000
1	27.05056304	1.897707E-011	5.557069E-012	0	0.000000E+000
1	27.05059485	5.557069E-012	1.897707E-011	1	0.000000E+000
1	27.05062045	1.897707E-011	5.557069E-012	0	0.000000E+000
1	27.05063731	5.557069E-012	1.897707E-011	1	0.000000E+000
1	27.05151258	1.897707E-011	5.557069E-012	0	0.000000E+000
1	27.05173574	5.557069E-012	1.897707E-011	1	0.000000E+000
1	27.05174861	1.897707E-011	5.557069E-012	0	0.000000E+000
1	27.05188238	5.557069E-012	1.897707E-011	1	0.000000E+000
1	27.05212641	1.897707E-011	5.557069E-012	0	0.000000E+000
1	27.05217106	5.557069E-012	1.897707E-011	1	0.000000E+000
1	27.05237697	1.897707E-011	5.557069E-012	0	0.000000E+000
1	27.05239217	5.557069E-012	1.897707E-011	1	0.000000E+000
1	27.05318615	1.897707E-011	5.557069E-012	0	0.000000E+000
1	27.05321600	5.557069E-012	1.897707E-011	1	0.000000E+000
1	27.05328222	1.897707E-011	5.557069E-012	0	0.000000E+000
1	27.05333122	5.557069E-012	1.897707E-011	1	0.000000E+000
1	27.05392976	1.897707E-011	5.557069E-012	0	0.000000E+000
1	27.05399950	5.557069E-012	1.897707E-011	1	0.000000E+000
1	27.05423918	1.897707E-011	5.557069E-012	0	0.000000E+000
1	27.05424566	5.557069E-012	1.897707E-011	1	0.000000E+000
1	27.05427591	1.897707E-011	5.557069E-012	0	0.000000E+000
1	39.52742479	5.410183E-012	1.883018E-011	1	0.000000E+000
1	39.52745225	1.883018E-011	5.410183E-012	0	0.000000E+000
1	39.52746646	5.410183E-012	1.883018E-011	1	0.000000E+000
1	39.52755770	1.883018E-011	5.410183E-012	0	0.000000E+000
1	39.52756662	5.410183E-012	1.883018E-011	1	0.000000E+000
1	39.52808711	1.883018E-011	5.410183E-012	0	0.000000E+000
1	39.52810189	5.410183E-012	1.883018E-011	1	0.000000E+000
1	39.52875012	1.883018E-011	5.410183E-012	0	0.000000E+000
1	39.52875307	5.410183E-012	1.883018E-011	1	0.000000E+000
1	39.52880927	1.883018E-011	5.410183E-012	0	0.000000E+000
1	39.52882439	5.410183E-012	1.883018E-011	1	0.000000E+000
1	39.52897492	1.883018E-011	5.410183E-012	0	0.000000E+000
1	39.52905389	5.410183E-012	1.883018E-011	1	0.000000E+000
1	39.52951873	1.883018E-011	5.410183E-012	0	0.000000E+000
1	39.52955596	5.410183E-012	1.883018E-011	1	0.000000E+000
1	39.52961213	1.883018E-011	5.410183E-012	0	0.000000E+000
1	39.52962614	5.410183E-012	1.883018E-011	1	0.000000E+000
1	39.53044153	1.883018E-011	5.410183E-012	0	0.000000E+000
1	39.53065857	5.410183E-012	1.883018E-011	1	0.000000E+000
1	39.53106827	1.883018E-011	5.410183E-012	0	0.000000E+000
1	39.53109738	5.410183E-012	1.883018E-011	1	0.000000E+000
1	39.53115876	1.883018E-011	5.410183E-012	0	0.000000E+000
1	39.53118296	5.410183E-012	1.883018E-011	1	0.000000E+000
1	39.53167449	1.883018E-011	5.410183E-012	0	0.000000E+000
1	39.53179169	5.410183E-012	1.883018E-011	1	0.000000E+000
1	39.53187539	1.883018E-011	5.410183E-012	0	0.000000E+000
1	39.53189821	5.410183E-012	1.883018E-011	1	0.000000E+000
1	39.53222995	1.883018E-011	5.410183E-012	0	0.000000E+000
1	39.53223416	5.410183E-012	1.883018E-011	1	0.000000E+000
1	39.53229916	1.883018E-011	5.410183E-012	0	0.000000E+000
1	39.53237845	5.410183E-012	1.883018E-011	1	0.000000E+000
1	39.53246349	1.883018E-011	5.410183E-012	0	0.000000E+000
1	39.53252815	5.410183E-012	1.883018E-011	1	0.000000E+000
1	39.53255533	1.883018E-011	5.410183E-012	0	0.000000E+000
1	39.53290224	5.410183E-012	1.883018E-011	1	0.000000E+000
1	39.53319843	1.883018E-011	5.410183E-012	0	0.000000E+000
1	39.53345685	5.410183E-012	1.883018E-011	1	0.000000E+000
1	39.53416497	1.883018E-011	5.410183E-012	0	0.000000E+000
1	39.53417567	5.410183E-012	1.883018E-011	1	0.000000E+000
1	39.53434877	1.883018E-011	5.410183E-012	0	0.000000E+000
1	39.53443806	5.410183E-012	1.883018E-011	1	0.000000E+000
1	39.53463594	1.883018E-011	5.410183E-012	0	0.000000E+000
1	39.53463927	5.410183E-012	1.883018E-011	1	0.000000E+000
1	39.53473311	1.883018E-011	5.410183E-012	0	0.000000E+000
1	39.53475582	5.410183E-012	1.883018E-011	1	0.000000E+000
1	39.53568218	1.883018E-011	5.410183E-012	0	0.000000E+000
1	39.53572027	5.410183E-012	1.883018E-011	1	0.000000E+000
1	39.53581678	1.883018E-011	5.410183E-012	0	0.000000E+000
1	39.53582192	5.410183E-012	1.883018E-011	1	0.000000E+000
1	39.53627984	1.883018E-011	5.410183E-012	0	0.000000E+000
1	39.53709483	5.410183E-012	1.883018E-011	1	0.000000E+000
1	39.53766808	1.883018E-011	5.410183E-012	0	0.000000E+000
1	39.53767534	5.410183E-012	1.883018E-011	1	0.000000E+000
1	39.53777133	1.883018E-011	5.410183E-012	0	0.000000E+000
1	39.53778200	5.410183E-012	1.883018E-011	1	0.000000E+000
1	39.53819069	1.883018E-011	5.410183E-012	0	0.000000E+000
1	39.53828909	5.410183E-012	1.883018E-011	1	0.000000E+000
1	39.53840175	1.883018E-011	5.410183E-012	0	0.000000E+000
1	39.53845503	5.410183E-012	1.883018E-011	1	0.000000E+000
1	39.53851035	1.883018E-011	5.410183E-012	0	0.000000E+000
1	39.53853045	5.410183E-012	1.883018E-011	1	0.000000E+000
1	39.53883728	1.883018E-011	5.410183E-012	0	0.000000E+000
1	39.53896573	5.410183E-012	1.883018E-011	1	0.000000E+000
1	39.53956090	1.883018E-011	5.410183E-012	0	0.000000E+000
1	39.53960737	5.410183E-012	1.883018E-011	1	0.000000E+000
1	39.53985955	1.883018E-011	5.410183E-012	0	0.000000E+000
1	39.53991513	5.410183E-012	1.883018E-011	1	0.000000E+000
1	39.54049358	1.883018E-011	5.410183E-012	0	0.000000E+000
1	39.54063701	5.410183E-012	1.883018E-011	1	0.000000E+000
1	39.54116058	1.883018E-011	5.410183E-012	0	0.000000E+000
1	39.54116811	5.410183E-012	1.883018E-011	1	0.000000E+000
1	39.54134906	1.883018E-011	5.410183E-012	0	0.000000E+000
1	39.54136205	5.410183E-012	1.883018E-011	1	0.000000E+000
1	39.54184261	1.883018E-011	5.410183E-012	0	0.000000E+000
1	39.54187256	5.410183E-012	1.883018E-011	1	0.000000E+000
1	39.54190176	1.883018E-011	5.410183E-012	0	0.000000E+000
1	39.54192670	5.410183E-012	1.883018E-011	1	0.000000E+000
1	39.54226984	1.883018E-011	5.410183E-012	0	0.000000E+000
1	39.54229343	5.410183E-012	1.883018E-011	1	0.000000E+000
1	39.54237327	1.883018E-011	5.410183E-012	0	0.000000E+000
1	39.54267758	5.410183E-012	1.883018E-011	1	0.000000E+000
1	39.54269580	1.883018E-011	5.410183E-012	0	0.000000E+000
1	39.54272815	5.410183E-012	1.883018E-011	1	0.000000E+000
1	39.54275803	1.883018E-011	5.410183E-012	0	0.000000E+000
1	39.54310616	5.410183E-012	1.883018E-011	1	0.000000E+000
1	39.54314355	1.883018E-011	5.410183E-012	0	0.000000E+000
1	39.54315462	5.410183E-012	1.883018E-011	1	0.000000E+000
1	39.54346588	1.883018E-011	5.410183E-012	0	0.000000E+000
1	39.54347930	5.410183E-012	1.883018E-011	1	0.000000E+000
1	39.54371988	1.883018E-011	5.410183E-012	0	0.000000E+000
1	39.54379520	5.410183E-012	1.883018E-011	1	0.000000E+000
1	39.54430942	1.883018E-011	5.410183E-012	0	0.000000E+000
1	39.54433775	5.410183E-012	1.883018E-011	1	0.000000E+000
1	39.54445525	1.883018E-011	5.410183E-012	0	0.000000E+000
1	39.54446994	5.410183E-012	1.883018E-011	1	0.000000E+000
1	39.54481283	1.883018E-011	5.410183E-012	0	0.000000E+000
1	39.54490053	5.410183E-012	1.883018E-011	1	0.000000E+000
1	39.54520271	1.883018E-011	5.410183E-012	0	0.000000E+000
1	39.54525319	5.410183E-012	1.883018E-011	1	0.000000E+000
1	39.54536803	1.883018E-011	5.410183E-012	0	0.000000E+000
1	39.54538898	5.410183E-012	1.883018E-011	1	0.000000E+000
1	39.54545018	1.883018E-011	5.410183E-012	0	0.000000E+000
1	39.54556750	5.410183E-012	1.883018E-011	1	0.000000E+000
1	39.54581781	1.883018E-011	5.410183E-012	0	0.000000E+000
1	39.54591944	5.410183E-012	1.883018E-011	1	0.000000E+000
1	39.54604444	1.883018E-011	5.410183E-012	0	0.000000E+000
1	39.54628667	5.410183E-012	1.883018E-011	1	0.000000E+000
1	39.54632049	1.883018E-011	5.410183E-012	0	0.000000E+000
1	39.54637161	5.410183E-012	1.883018E-011	1	0.000000E+000
1	39.54648306	1.883018E-011	5.410183E-012	0	0.000000E+000
1	39.54652900	5.410183E-012	1.883018E-011	1	0.000000E+000
1	39.54658822	1.883018E-011	5.410183E-012	0	0.000000E+000
1	39.54662034	5.410183E-012	1.883018E-011	1	0.000000E+000
1	39.54751744	1.883018E-011	5.410183E-012	0	0.000000E+000
1	39.54756069	5.410183E-012	1.883018E-011	1	0.000000E+000
1	39.54830978	1.883018E-011	5.410183E-012	0	0.000000E+000
1	39.54833496	5.410183E-012	1.883018E-011	1	0.000000E+000
1	39.54889411	1.883018E-011	5.410183E-012	0	0.000000E+000
1	39.54894571	5.410183E-012	1.883018E-011	1	0.000000E+000
1	39.54908654	1.883018E-011	5.410183E-012	0	0.000000E+000
1	39.54914109	5.410183E-012	1.883018E-011	1	0.000000E+000
1	39.54920859	1.883018E-011	5.410183E-012	0	0.000000E+000
1	39.54922154	5.410183E-012	1.883018E-011	1	0.000000E+000
1	39.54931282	1.883018E-011	5.410183E-012	0	0.000000E+000
1	39.54932894	5.410183E-012	1.883018E-011	1	0.000000E+000
1	39.54937108	1.883018E-011	5.410183E-012	0	0.000000E+000
1	39.54941221	5.410183E-012	1.883018E-011	1	0.000000E+000
1	39.54992871	1.883018E-011	5.410183E-012	0	0.000000E+000
1	39.55007396	5.410183E-012	1.883018E-011	1	0.000000E+000
1	39.55021931	1.883018E-011	5.410183E-012	0	0.000000E+000
1	39.55736305	5.410183E-012	1.883018E-011	1	0.000000E+000
1	39.55809101	1.883018E-011	5.410183E-012	0	0.000000E+000
1	39.55814114	5.410183E-012	1.883018E-011	1	0.000000E+000
1	39.55824964	1.883018E-011	5.410183E-012	0	0.000000E+000
1	39.55827669	5.410183E-012	1.883018E-011	1	0.000000E+000
1	39.55926547	1.883018E-011	5.410183E-012	0	0.000000E+000
1	39.55937360	5.410183E-012	1.883018E-011	1	0.000000E+000
1	39.55951971	1.883018E-011	5.410183E-012	0	0.000000E+000
1	39.55955292	5.410183E-012	1.883018E-011	1	0.000000E+000
1	39.56027802	1.883018E-011	5.410183E-012	0	0.000000E+000
1	43.66707834	5.469980E-012	1.888998E-011	1	0.000000E+000
1	43.66737392	1.888998E-011	5.469980E-012	0	0.000000E+000
1	43.66748309	5.469980E-012	1.888998E-011	1	0.000000E+000
1	43.66773386	1.888998E-011	5.469980E-012	0	0.000000E+000
1	43.66788454	5.469980E-012	1.888998E-011	1	0.000000E+000
1	43.66818089	1.888998E-011	5.469980E-012	0	0.000000E+000
1	43.66820722	5.469980E-012	1.888998E-011	1	0.000000E+000
1	43.66825156	1.888998E-011	5.469980E-012	0	0.000000E+000
1	43.66879638	5.469980E-012	1.888998E-011	1	0.000000E+000
1	43.66912017	1.888998E-011	5.469980E-012	0	0.000000E+000
1	43.66914398	5.469980E-012	1.888998E-011	1	0.000000E+000
1	43.66925022	1.888998E-011	5.469980E-012	0	0.000000E+000
1	43.66948383	5.469980E-012	1.888998E-011	1	0.000000E+000
1	43.66960386	1.888998E-011	5.469980E-012	0	0.000000E+000
1	43.66962926	5.469980E-012	1.888998E-011	1	0.000000E+000
1	43.66988142	1.888998E-011	5.469980E-012	0	0.000000E+000
1	43.66988739	5.469980E-012	1.888998E-011	1	0.000000E+000
1	43.67007919	1.888998E-011	5.469980E-012	0	0.000000E+000
1	43.67009024	5.469980E-012	1.888998E-011	1	0.000000E+000
1	43.67113770	1.888998E-011	5.469980E-012	0	0.000000E+000
1	43.67118599	5.469980E-012	1.888998E-011	1	0.000000E+000
1	43.67148800	1.888998E-011	5.469980E-012	0	0.000000E+000
1	43.67150201	5.469980E-012	1.888998E-011	1	0.000000E+000
1	43.67208858	1.888998E-011	5.469980E-012	0	0.000000E+000
1	43.67211103	5.469980E-012	1.888998E-011	1	0.000000E+000
1	43.67216997	1.888998E-011	5.469980E-012	0	0.000000E+000
1	43.67219948	5.469980E-012	1.888998E-011	1	0.000000E+000
1	43.67253240	1.888998E-011	5.469980E-012	0	0.000000E+000
1	43.67258666	5.469980E-012	1.888998E-011	1	0.000000E+000
1	43.67274595	1.888998E-011	5.469980E-012	0	0.000000E+000
1	43.67274823	5.469980E-012	1.888998E-011	1	0.000000E+000
1	43.67391546	1.888998E-011	5.469980E-012	0	0.000000E+000
1	43.67393359	5.469980E-012	1.888998E-011	1	0.000000E+000
1	43.67418396	1.888998E-011	5.469980E-012	0	0.000000E+000
1	43.67419464	5.469980E-012	1.888998E-011	1	0.000000E+000
1	43.67463189	1.888998E-011	5.469980E-012	0	0.000000E+000
1	43.67478313	5.469980E-012	1.888998E-011	1	0.000000E+000
1	43.67543845	1.888998E-011	5.469980E-012	0	0.000000E+000
1	43.67546252	5.469980E-012	1.888998E-011	1	0.000000E+000
1	43.67560315	1.888998E-011	5.469980E-012	0	0.000000E+000
1	43.67566285	5.469980E-012	1.888998E-011	1	0.000000E+000
1	43.67640397	1.888998E-011	5.469980E-012	0	0.000000E+000
1	43.67643179	5.469980E-012	1.888998E-011	1	0.000000E+000
1	43.67690490	1.888998E-011	5.469980E-012	0	0.000000E+000
1	43.67693414	5.469980E-012	1.888998E-011	1	0.000000E+000
1	43.67716310	1.888998E-011	5.469980E-012	0	0.000000E+000
1	43.67719018	5.469980E-012	1.888998E-011	1	0.000000E+000
1	43.67775218	1.888998E-011	5.469980E-012	0	0.000000E+000
1	43.67777731	5.469980E-012	1.888998E-011	1	0.000000E+000
1	43.67826669	1.888998E-011	5.469980E-012	0	0.000000E+000
1	43.67828561	5.469980E-012	1.888998E-011	1	0.000000E+000
1	43.67841291	1.888998E-011	5.469980E-012	0	0.000000E+000
1	43.67843464	5.469980E-012	1.888998E-011	1	0.000000E+000
1	43.67860171	1.888998E-011	5.469980E-012	0	0.000000E+000
1	43.67890323	5.469980E-012	1.888998E-011	1	0.000000E+000
1	43.67896118	1.888998E-011	5.469980E-012	0	0.000000E+000
1	43.67898382	5.469980E-012	1.888998E-011	1	0.000000E+000
1	43.67908796	1.888998E-011	5.469980E-012	0	0.000000E+000
1	43.67909566	5.469980E-012	1.888998E-011	1	0.000000E+000
1	43.67953519	1.888998E-011	5.469980E-012	0	0.000000E+000
1	43.68001990	5.469980E-012	1.888998E-011	1	0.000000E+000
1	43.68020607	1.888998E-011	5.469980E-012	0	0.000000E+000
1	43.68022996	5.469980E-012	1.888998E-011	1	0.000000E+000
1	43.68026522	1.888998E-011	5.469980E-012	0	0.000000E+000
1	43.68029139	5.469980E-012	1.888998E-011	1	0.000000E+000
1	43.68035398	1.888998E-011	5.469980E-012	0	0.000000E+000
1	43.68037130	5.469980E-012	1.888998E-011	1	0.000000E+000
1	43.68116394	1.888998E-011	5.469980E-012	0	0.000000E+000
1	43.68140091	5.469980E-012	1.888998E-011	1	0.000000E+000
1	43.68143388	1.888998E-011	5.469980E-012	0	0.000000E+000
1	43.68149415	5.469980E-012	1.888998E-011	1	0.000000E+000
1	43.68196642	1.888998E-011	5.469980E-012	0	0.000000E+000
1	43.68200077	5.469980E-012	1.888998E-011	1	0.000000E+000
1	43.68209593	1.888998E-011	5.469980E-012	0	0.000000E+000
1	43.68210231	5.469980E-012	1.888998E-011	1	0.000000E+000
1	43.68215404	1.888998E-011	5.469980E-012	0	0.000000E+000
1	43.68219399	5.469980E-012	1.888998E-011	1	0.000000E+000
1	43.68253161	1.888998E-011	5.469980E-012	0	0.000000E+000
1	55.39210320	5.497208E-012	1.891721E-011	1	0.000000E+000
1	55.39225954	1.891721E-011	5.497208E-012	0	0.000000E+000
1	55.39228796	5.497208E-012	1.891721E-011	1	0.000000E+000
1	55.39234815	1.891721E-011	5.497208E-012	0	0.000000E+000
1	55.39245502	5.497208E-012	1.891721E-011	1	0.000000E+000
1	55.39250500	1.891721E-011	5.497208E-012	0	0.000000E+000
1	55.39250790	5.497208E-012	1.891721E-011	1	0.000000E+000
1	55.39269371	1.891721E-011	5.497208E-012	0	0.000000E+000
1	55.39287049	5.497208E-012	1.891721E-011	1	0.000000E+000
1	55.39292303	1.891721E-011	5.497208E-012	0	0.000000E+000
1	55.39338845	5.497208E-012	1.891721E-011	1	0.000000E+000
1	55.39355243	1.891721E-011	5.497208E-012	0	0.000000E+000
1	55.39358864	5.497208E-012	1.891721E-011	1	0.000000E+000
1	55.39364925	1.891721E-011	5.497208E-012	0	0.000000E+000
1	55.39366601	5.497208E-012	1.891721E-011	1	0.000000E+000
1	55.39374263	1.891721E-011	5.497208E-012	0	0.000000E+000
1	55.39379348	5.497208E-012	1.891721E-011	1	0.000000E+000
1	55.39402994	1.891721E-011	5.497208E-012	0	0.000000E+000
1	55.39406682	5.497208E-012	1.891721E-011	1	0.000000E+000
1	55.39432258	1.891721E-011	5.497208E-012	0	0.000000E+000
1	55.39437359	5.497208E-012	1.891721E-011	1	0.000000E+000
1	55.39503403	1.891721E-011	5.497208E-012	0	0.000000E+000
1	55.39520356	5.497208E-012	1.891721E-011	1	0.000000E+000
1	55.39522453	1.891721E-011	5.497208E-012	0	0.000000E+000
1	55.39567442	5.497208E-012	1.891721E-011	1	0.000000E+000
1	55.39602837	1.891721E-011	5.497208E-012	0	0.000000E+000
1	55.39607189	5.497208E-012	1.891721E-011	1	0.000000E+000
1	55.39620222	1.891721E-011	5.497208E-012	0	0.000000E+000
1	55.39630953	5.497208E-012	1.891721E-011	1	0.000000E+000
1	55.39701247	1.891721E-011	5.497208E-012	0	0.000000E+000
1	55.39716942	5.497208E-012	1.891721E-011	1	0.000000E+000
1	55.39740538	1.891721E-011	5.497208E-012	0	0.000000E+000
1	55.39741804	5.497208E-012	1.891721E-011	1	0.000000E+000
1	55.39748294	1.891721E-011	5.497208E-012	0	0.000000E+000
1	55.39780713	5.497208E-012	1.891721E-011	1	0.000000E+000
1	55.39802890	1.891721E-011	5.497208E-012	0	0.000000E+000
1	55.39809912	5.497208E-012	1.891721E-011	1	0.000000E+000
1	55.39817206	1.891721E-011	5.497208E-012	0	0.000000E+000
1	55.39831193	5.497208E-012	1.891721E-011	1	0.000000E+000
1	55.39847137	1.891721E-011	5.497208E-012	0	0.000000E+000
1	55.39904540	5.497208E-012	1.891721E-011	1	0.000000E+000
1	55.39905271	1.891721E-011	5.497208E-012	0	0.000000E+000
1	55.39918276	5.497208E-012	1.891721E-011	1	0.000000E+000
1	55.39960158	1.891721E-011	5.497208E-012	0	0.000000E+000
1	55.39965934	5.497208E-012	1.891721E-011	1	0.000000E+000
1	55.39988470	1.891721E-011	5.497208E-012	0	0.000000E+000
1	55.40068214	5.497208E-012	1.891721E-011	1	0.000000E+000
1	55.40073608	1.891721E-011	5.497208E-012	0	0.000000E+000
1	55.40082031	5.497208E-012	1.891721E-011	1	0.000000E+000
1	55.40122721	1.891721E-011	5.497208E-012	0	0.000000E+000
1	55.40125198	5.497208E-012	1.891721E-011	1	0.000000E+000
1	55.40128805	1.891721E-011	5.497208E-012	0	0.000000E+000
1	55.40161203	5.497208E-012	1.891721E-011	1	0.000000E+000
1	55.40170888	1.891721E-011	5.497208E-012	0	0.000000E+000
1	55.40185904	5.497208E-012	1.891721E-011	1	0.000000E+000
1	55.40224895	1.891721E-011	5.497208E-012	0	0.000000E+000
1	55.40233945	5.497208E-012	1.891721E-011	1	0.000000E+000
1	55.40248078	1.891721E-011	5.497208E-012	0	0.000000E+000
1	55.40251376	5.497208E-012	1.891721E-011	1	0.000000E+000
1	55.40253583	1.891721E-011	5.497208E-012	0	0.000000E+000
1	55.40281708	5.497208E-012	1.891721E-011	1	0.000000E+000
1	55.40306623	1.891721E-011	5.497208E-012	0	0.000000E+000
1	55.40370872	5.497208E-012	1.891721E-011	1	0.000000E+000
1	55.40405334	1.891721E-011	5.497208E-012	0	0.000000E+000
1	55.40409391	5.497208E-012	1.891721E-011	1	0.000000E+000
1	55.40430744	1.891721E-011	5.497208E-012	0	0.000000E+000
1	55.40433107	5.497208E-012	1.891721E-011	1	0.000000E+000
1	55.40439108	1.891721E-011	5.497208E-012	0	0.000000E+000
1	55.40440685	5.497208E-012	1.891721E-011	1	0.000000E+000
1	55.40451086	1.891721E-011	5.497208E-012	0	0.000000E+000
1	55.40452755	5.497208E-012	1.891721E-011	1	0.000000E+000
1	55.40468126	1.891721E-011	5.497208E-012	0	0.000000E+000
1	55.40469815	5.497208E-012	1.891721E-011	1	0.000000E+000
1	55.40488532	1.891721E-011	5.497208E-012	0	0.000000E+000
1	55.40489584	5.497208E-012	1.891721E-011	1	0.000000E+000
1	55.40498239	1.891721E-011	5.497208E-012	0	0.000000E+000
1	55.40501461	5.497208E-012	1.891721E-011	1	0.000000E+000
1	55.40521716	1.891721E-011	5.497208E-012	0	0.000000E+000
1	55.40526744	5.497208E-012	1.891721E-011	1	0.000000E+000
1	55.40537121	1.891721E-011	5.497208E-012	0	0.000000E+000
1	55.40545546	5.497208E-012	1.891721E-011	1	0.000000E+000
1	55.40561442	1.891721E-011	5.497208E-012	0	0.000000E+000
1	55.40564382	5.497208E-012	1.891721E-011	1	0.000000E+000
1	55.40573666	1.891721E-011	5.497208E-012	0	0.000000E+000
1	55.40585445	5.497208E-012	1.891721E-011	1	0.000000E+000
1	55.40605828	1.891721E-011	5.497208E-012	0	0.000000E+000
1	55.40609130	5.497208E-012	1.891721E-011	1	0.000000E+000
1	55.40614385	1.891721E-011	5.497208E-012	0	0.000000E+000
1	55.40620860	5.497208E-012	1.891721E-011	1	0.000000E+000
1	55.40640813	1.891721E-011	5.497208E-012	0	0.000000E+000
1	55.40644277	5.497208E-012	1.891721E-011	1	0.000000E+000
1	55.40669124	1.891721E-011	5.497208E-012	0	0.000000E+000
1	55.40671197	5.497208E-012	1.891721E-011	1	0.000000E+000
1	55.40675023	1.891721E-011	5.497208E-012	0	0.000000E+000
1	55.40678649	5.497208E-012	1.891721E-011	1	0.000000E+000
1	55.40692643	1.891721E-011	5.497208E-012	0	0.000000E+000
1	55.40697039	5.497208E-012	1.891721E-011	1	0.000000E+000
1	55.40704103	1.891721E-011	5.497208E-012	0	0.000000E+000
1	55.40705784	5.497208E-012	1.891721E-011	1	0.000000E+000
1	55.40763022	1.891721E-011	5.497208E-012	0	0.000000E+000
1	55.40787424	5.497208E-012	1.891721E-011	1	0.000000E+000
1	55.40798018	1.891721E-011	5.497208E-012	0	0.000000E+000
1	55.40799951	5.497208E-012	1.891721E-011	1	0.000000E+000
1	55.40804961	1.891721E-011	5.497208E-012	0	0.000000E+000
1	55.40868378	5.497208E-012	1.891721E-011	1	0.000000E+000
1	55.40901761	1.891721E-011	5.497208E-012	0	0.000000E+000
1	55.40904474	5.497208E-012	1.891721E-011	1	0.000000E+000
1	55.40914227	1.891721E-011	5.497208E-012	0	0.000000E+000
1	55.40917533	5.497208E-012	1.891721E-011	1	0.000000E+000
1	55.40923582	1.891721E-011	5.497208E-012	0	0.000000E+000
1	55.40993117	5.497208E-012	1.891721E-011	1	0.000000E+000
1	55.41004636	1.891721E-011	5.497208E-012	0	0.000000E+000
1	55.41009326	5.497208E-012	1.891721E-011	1	0.000000E+000
1	55.41014985	1.891721E-011	5.497208E-012	0	0.000000E+000
1	55.41128584	5.497208E-012	1.891721E-011	1	0.000000E+000
1	55.41153741	1.891721E-011	5.497208E-012	0	0.000000E+000
1	55.41156239	5.497208E-012	1.891721E-011	1	0.000000E+000
1	55.41164663	1.891721E-011	5.497208E-012	0	0.000000E+000
1	55.41172025	5.497208E-012	1.891721E-011	1	0.000000E+000
1	55.41184123	1.891721E-011	5.497208E-012	0	0.000000E+000
1	55.41190075	5.497208E-012	1.891721E-011	1	0.000000E+000
1	55.41191498	1.891721E-011	5.497208E-012	0	0.000000E+000
1	55.41220495	5.497208E-012	1.891721E-011	1	0.000000E+000
1	55.41241927	1.891721E-011	5.497208E-012	0	0.000000E+000
1	55.41324058	5.497208E-012	1.891721E-011	1	0.000000E+000
1	55.41333952	1.891721E-011	5.497208E-012	0	0.000000E+000
1	55.41337345	5.497208E-012	1.891721E-011	1	0.000000E+000
1	55.41351484	1.891721E-011	5.497208E-012	0	0.000000E+000
1	55.41355843	5.497208E-012	1.891721E-011	1	0.000000E+000
1	55.41436821	1.891721E-011	5.497208E-012	0	0.000000E+000
1	55.41438284	5.497208E-012	1.891721E-011	1	0.000000E+000
1	55.41471015	1.891721E-011	5.497208E-012	0	0.000000E+000
1	55.41488185	5.497208E-012	1.891721E-011	1	0.000000E+000
1	55.41515646	1.891721E-011	5.497208E-012	0	0.000000E+000
1	55.41518669	5.497208E-012	1.891721E-011	1	0.000000E+000
1	55.41526382	1.891721E-011	5.497208E-012	0	0.000000E+000
1	55.41530441	5.497208E-012	1.891721E-011	1	0.000000E+000
1	55.41532742	1.891721E-011	5.497208E-012	0	0.000000E+000
1	55.41542181	5.497208E-012	1.891721E-011	1	0.000000E+000
1	55.41599554	1.891721E-011	5.497208E-012	0	0.000000E+000
1	55.41600686	5.497208E-012	1.891721E-011	1	0.000000E+000
1	55.41658801	1.891721E-011	5.497208E-012	0	0.000000E+000
1	55.41666865	5.497208E-012	1.891721E-011	1	0.000000E+000
1	55.41695214	1.891721E-011	5.497208E-012	0	0.000000E+000
1	55.41733306	5.497208E-012	1.891721E-011	1	0.000000E+000
1	55.41745376	1.891721E-011	5.497208E-012	0	0.000000E+000
1	55.41748133	5.497208E-012	1.891721E-011	1	0.000000E+000
1	55.41754108	1.891721E-011	5.497208E-012	0	0.000000E+000
1	55.41759305	5.497208E-012	1.891721E-011	1	0.000000E+000
1	55.41789620	1.891721E-011	5.497208E-012	0	0.000000E+000
1	73.66582858	4.838431E-012	1.825843E-011	1	0.000000E+000
1	73.66583000	1.825843E-011	4.838431E-012	0	0.000000E+000
1	73.66583127	4.838431E-012	1.825843E-011	1	0.000000E+000
1	73.66595026	1.825843E-011	4.838431E-012	0	0.000000E+000
1	73.66623270	4.838431E-012	1.825843E-011	1	0.000000E+000
1	73.66725921	1.825843E-011	4.838431E-012	0	0.000000E+000
1	73.66726495	4.838431E-012	1.825843E-011	1	0.000000E+000
1	73.66730334	1.825843E-011	4.838431E-012	0	0.000000E+000
1	73.66734137	4.838431E-012	1.825843E-011	1	0.000000E+000
1	73.66738009	1.825843E-011	4.838431E-012	0	0.000000E+000
1	73.66740910	4.838431E-012	1.825843E-011	1	0.000000E+000
1	73.66780882	1.825843E-011	4.838431E-012	0	0.000000E+000
1	73.66788968	4.838431E-012	1.825843E-011	1	0.000000E+000
1	73.66801198	1.825843E-011	4.838431E-012	0	0.000000E+000
1	73.66803902	4.838431E-012	1.825843E-011	1	0.000000E+000
1	73.66821324	1.825843E-011	4.838431E-012	0	0.000000E+000
1	73.66824279	4.838431E-012	1.825843E-011	1	0.000000E+000
1	73.66894101	1.825843E-011	4.838431E-012	0	0.000000E+000
1	73.66898878	4.838431E-012	1.825843E-011	1	0.000000E+000
1	73.66968460	1.825843E-011	4.838431E-012	0	0.000000E+000
1	73.66974304	4.838431E-012	1.825843E-011	1	0.000000E+000
1	73.66988699	1.825843E-011	4.838431E-012	0	0.000000E+000
1	73.66995335	4.838431E-012	1.825843E-011	1	0.000000E+000
1	73.67003010	1.825843E-011	4.838431E-012	0	0.000000E+000
1	73.67007414	4.838431E-012	1.825843E-011	1	0.000000E+000
1	73.67014655	1.825843E-011	4.838431E-012	0	0.000000E+000
1	73.67018821	4.838431E-012	1.825843E-011	1	0.000000E+000
1	73.67042712	1.825843E-011	4.838431E-012	0	0.000000E+000
1	73.67046355	4.838431E-012	1.825843E-011	1	0.000000E+000
1	73.67061394	1.825843E-011	4.838431E-012	0	0.000000E+000
1	73.67062198	4.838431E-012	1.825843E-011	1	0.000000E+000
1	73.67077016	1.825843E-011	4.838431E-012	0	0.000000E+000
1	73.67085174	4.838431E-012	1.825843E-011	1	0.000000E+000
1	73.67087609	1.825843E-011	4.838431E-012	0	0.000000E+000
1	73.67090064	4.838431E-012	1.825843E-011	1	0.000000E+000
1	73.67095177	1.825843E-011	4.838431E-012	0	0.000000E+000
1	73.67097778	4.838431E-012	1.825843E-011	1	0.000000E+000
1	73.67116337	1.825843E-011	4.838431E-012	0	0.000000E+000
1	73.67117733	4.838431E-012	1.825843E-011	1	0.000000E+000
1	73.67163084	1.825843E-011	4.838431E-012	0	0.000000E+000
1	73.67182462	4.838431E-012	1.825843E-011	1	0.000000E+000
1	73.67199994	1.825843E-011	4.838431E-012	0	0.000000E+000
1	73.67201131	4.838431E-012	1.825843E-011	1	0.000000E+000
1	73.67210341	1.825843E-011	4.838431E-012	0	0.000000E+000
1	73.67215594	4.838431E-012	1.825843E-011	1	0.000000E+000
1	73.67231134	1.825843E-011	4.838431E-012	0	0.000000E+000
1	73.67232594	4.838431E-012	1.825843E-011	1	0.000000E+000
1	73.67270291	1.825843E-011	4.838431E-012	0	0.000000E+000
1	73.67272418	4.838431E-012	1.825843E-011	1	0.000000E+000
1	73.67284973	1.825843E-011	4.838431E-012	0	0.000000E+000
1	73.67288433	4.838431E-012	1.825843E-011	1	0.000000E+000
1	73.67304710	1.825843E-011	4.838431E-012	0	0.000000E+000
1	73.67307042	4.838431E-012	1.825843E-011	1	0.000000E+000
1	73.67311787	1.825843E-011	4.838431E-012	0	0.000000E+000
1	73.67329503	4.838431E-012	1.825843E-011	1	0.000000E+000
1	73.67358086	1.825843E-011	4.838431E-012	0	0.000000E+000
1	73.67363250	4.838431E-012	1.825843E-011	1	0.000000E+000
1	73.67366887	1.825843E-011	4.838431E-012	0	0.000000E+000
1	73.67376110	4.838431E-012	1.825843E-011	1	0.000000E+000
1	73.67382827	1.825843E-011	4.838431E-012	0	0.000000E+000
1	73.67387257	4.838431E-012	1.825843E-011	1	0.000000E+000
1	73.67470648	1.825843E-011	4.838431E-012	0	0.000000E+000
1	73.67480405	4.838431E-012	1.825843E-011	1	0.000000E+000
1	73.67495102	1.825843E-011	4.838431E-012	0	0.000000E+000
1	73.67500421	4.838431E-012	1.825843E-011	1	0.000000E+000
1	73.67506206	1.825843E-011	4.838431E-012	0	0.000000E+000
1	73.67506805	4.838431E-012	1.825843E-011	1	0.000000E+000
1	73.67563879	1.825843E-011	4.838431E-012	0	0.000000E+000
1	73.67568164	4.838431E-012	1.825843E-011	1	0.000000E+000
1	73.67576510	1.825843E-011	4.838431E-012	0	0.000000E+000
1	73.67578229	4.838431E-012	1.825843E-011	1	0.000000E+000
1	73.67628140	1.825843E-011	4.838431E-012	0	0.000000E+000
1	73.67634741	4.838431E-012	1.825843E-011	1	0.000000E+000
1	73.67644194	1.825843E-011	4.838431E-012	0	0.000000E+000
1	73.67646823	4.838431E-012	1.825843E-011	1	0.000000E+000
1	73.67652721	1.825843E-011	4.838431E-012	0	0.000000E+000
1	73.67658582	4.838431E-012	1.825843E-011	1	0.000000E+000
1	73.67705215	1.825843E-011	4.838431E-012	0	0.000000E+000
1	73.67707139	4.838431E-012	1.825843E-011	1	0.000000E+000
1	73.67741922	1.825843E-011	4.838431E-012	0	0.000000E+000
1	73.67743670	4.838431E-012	1.825843E-011	1	0.000000E+000
1	73.67751106	1.825843E-011	4.838431E-012	0	0.000000E+000
1	73.67771566	4.838431E-012	1.825843E-011	1	0.000000E+000
1	73.67785671	1.825843E-011	4.838431E-012	0	0.000000E+000
1	73.67803901	4.838431E-012	1.825843E-011	1	0.000000E+000
1	73.67820903	1.825843E-011	4.838431E-012	0	0.000000E+000
1	73.67822607	4.838431E-012	1.825843E-011	1	0.000000E+000
1	73.67877722	1.825843E-011	4.838431E-012	0	0.000000E+000
1	73.67878252	4.838431E-012	1.825843E-011	1	0.000000E+000
1	73.67882005	1.825843E-011	4.838431E-012	0	0.000000E+000
1	73.67885343	4.838431E-012	1.825843E-011	1	0.000000E+000
1	73.67934157	1.825843E-011	4.838431E-012	0	0.000000E+000
1	73.67936913	4.838431E-012	1.825843E-011	1	0.000000E+000
1	73.67953793	1.825843E-011	4.838431E-012	0	0.000000E+000
1	73.67963054	4.838431E-012	1.825843E-011	1	0.000000E+000
1	73.67986504	1.825843E-011	4.838431E-012	0	0.000000E+000
1	73.67986860	4.838431E-012	1.825843E-011	1	0.000000E+000
1	73.67995162	1.825843E-011	4.838431E-012	0	0.000000E+000
1	73.67999509	4.838431E-012	1.825843E-011	1	0.000000E+000
1	73.68050059	1.825843E-011	4.838431E-012	0	0.000000E+000
1	73.68052075	4.838431E-012	1.825843E-011	1	0.000000E+000
1	73.68139270	1.825843E-011	4.838431E-012	0	0.000000E+000
1	73.68153084	4.838431E-012	1.825843E-011	1	0.000000E+000
1	73.68195710	1.825843E-011	4.838431E-012	0	0.000000E+000
1	73.68199980	4.838431E-012	1.825843E-011	1	0.000000E+000
1	73.68276622	1.825843E-011	4.838431E-012	0	0.000000E+000
1	73.68305889	4.838431E-012	1.825843E-011	1	0.000000E+000
1	73.68311041	1.825843E-011	4.838431E-012	0	0.000000E+000
1	73.68355471	4.838431E-012	1.825843E-011	1	0.000000E+000
1	73.68366514	1.825843E-011	4.838431E-012	0	0.000000E+000
1	73.68368002	4.838431E-012	1.825843E-011	1	0.000000E+000
1	73.68377210	1.825843E-011	4.838431E-012	0	0.000000E+000
1	73.68379176	4.838431E-012	1.825843E-011	1	0.000000E+000
1	73.68468072	1.825843E-011	4.838431E-012	0	0.000000E+000
1	73.68472062	4.838431E-012	1.825843E-011	1	0.000000E+000
1	73.68494320	1.825843E-011	4.838431E-012	0	0.000000E+000
1	73.68495885	4.838431E-012	1.825843E-011	1	0.000000E+000
1	73.68538696	1.825843E-011	4.838431E-012	0	0.000000E+000
1	73.68543261	4.838431E-012	1.825843E-011	1	0.000000E+000
1	73.68548194	1.825843E-011	4.838431E-012	0	0.000000E+000
1	73.68552210	4.838431E-012	1.825843E-011	1	0.000000E+000
1	73.68642064	1.825843E-011	4.838431E-012	0	0.000000E+000
1	73.68645224	4.838431E-012	1.825843E-011	1	0.000000E+000
1	73.68661128	1.825843E-011	4.838431E-012	0	0.000000E+000
1	73.68667041	4.838431E-012	1.825843E-011	1	0.000000E+000
1	73.68700382	1.825843E-011	4.838431E-012	0	0.000000E+000
1	73.69066053	4.838431E-012	1.825843E-011	1	0.000000E+000
1	73.69076355	1.825843E-011	4.838431E-012	0	0.000000E+000
1	73.69078314	4.838431E-012	1.825843E-011	1	0.000000E+000
1	73.69133864	1.825843E-011	4.838431E-012	0	0.000000E+000
1	73.69134394	4.838431E-012	1.825843E-011	1	0.000000E+000
1	73.69154474	1.825843E-011	4.838431E-012	0	0.000000E+000
1	73.69213636	4.838431E-012	1.825843E-011	1	0.000000E+000
1	73.69268137	1.825843E-011	4.838431E-012	0	0.000000E+000
1	73.69270501	4.838431E-012	1.825843E-011	1	0.000000E+000
1	73.69340685	1.825843E-011	4.838431E-012	0	0.000000E+000
1	73.69342250	4.838431E-012	1.825843E-011	1	0.000000E+000
1	73.69350250	1.825843E-011	4.838431E-012	0	0.000000E+000
1	73.69351006	4.838431E-012	1.825843E-011	1	0.000000E+000
1	73.69366921	1.825843E-011	4.838431E-012	0	0.000000E+000
1	73.69367138	4.838431E-012	1.825843E-011	1	0.000000E+000
1	73.69376188	1.825843E-011	4.838431E-012	0	0.000000E+000
1	73.69395137	4.838431E-012	1.825843E-011	1	0.000000E+000
1	73.69402652	1.825843E-011	4.838431E-012	0	0.000000E+000
1	73.69407431	4.838431E-012	1.825843E-011	1	0.000000E+000
1	73.69423522	1.825843E-011	4.838431E-012	0	0.000000E+000
1	73.69423928	4.838431E-012	1.825843E-011	1	0.000000E+000
1	73.69472149	1.825843E-011	4.838431E-012	0	0.000000E+000
1	73.69482887	4.838431E-012	1.825843E-011	1	0.000000E+000
1	73.69493470	1.825843E-011	4.838431E-012	0	0.000000E+000
1	73.69493868	4.838431E-012	1.825843E-011	1	0.000000E+000
1	73.69517442	1.825843E-011	4.838431E-012	0	0.000000E+000
1	73.69521529	4.838431E-012	1.825843E-011	1	0.000000E+000
1	73.69536851	1.825843E-011	4.838431E-012	0	0.000000E+000
1	73.69538244	4.838431E-012	1.825843E-011	1	0.000000E+000
1	73.69590402	1.825843E-011	4.838431E-012	0	0.000000E+000
1	73.69657835	4.838431E-012	1.825843E-011	1	0.000000E+000
1	73.69677083	1.825843E-011	4.838431E-012	0	0.000000E+000
1	73.69683610	4.838431E-012	1.825843E-011	1	0.000000E+000
1	73.69687679	1.825843E-011	4.838431E-012	0	0.000000E+000
1	73.69693560	4.838431E-012	1.825843E-011	1	0.000000E+000
1	73.69703131	1.825843E-011	4.838431E-012	0	0.000000E+000
1	73.69704444	4.838431E-012	1.825843E-011	1	0.000000E+000
1	73.69722915	1.825843E-011	4.838431E-012	0	0.000000E+000
1	73.69726238	4.838431E-012	1.825843E-011	1	0.000000E+000
1	73.69800740	1.825843E-011	4.838431E-012	0	0.000000E+000
1	73.69803011	4.838431E-012	1.825843E-011	1	0.000000E+000
1	73.69831740	1.825843E-011	4.838431E-012	0	0.000000E+000
1	73.69834515	4.838431E-012	1.825843E-011	1	0.000000E+000
1	73.69857843	1.825843E-011	4.838431E-012	0	0.000000E+000
1	73.69886576	4.838431E-012	1.825843E-011	1	0.000000E+000
1	73.69926689	1.825843E-011	4.838431E-012	0	0.000000E+000
1	73.69929668	4.838431E-012	1.825843E-011	1	0.000000E+000
1	73.69947635	1.825843E-011	4.838431E-012	0	0.000000E+000
1	73.69953637	4.838431E-012	1.825843E-011	1	0.000000E+000
1	73.69958084	1.825843E-011	4.838431E-012	0	0.000000E+000
1	73.69959814	4.838431E-012	1.825843E-011	1	0.000000E+000
1	73.69975635	1.825843E-011	4.838431E-012	0	0.000000E+000
1	73.69979074	4.838431E-012	1.825843E-011	1	0.000000E+000
1	73.70033339	1.825843E-011	4.838431E-012	0	0.000000E+000
1	82.30855075	4.764330E-012	1.818433E-011	1	0.000000E+000
1	82.30877377	1.818433E-011	4.764330E-012	0	0.000000E+000
1	82.31005084	4.764330E-012	1.818433E-011	1	0.000000E+000
1	82.31009051	1.818433E-011	4.764330E-012	0	0.000000E+000
1	82.31047521	4.764330E-012	1.818433E-011	1	0.000000E+000
1	82.31071115	1.818433E-011	4.764330E-012	0	0.000000E+000
1	82.31072845	4.764330E-012	1.818433E-011	1	0.000000E+000
1	82.31086848	1.818433E-011	4.764330E-012	0	0.000000E+000
1	82.31175169	4.764330E-012	1.818433E-011	1	0.000000E+000
1	82.31223503	1.818433E-011	4.764330E-012	0	0.000000E+000
1	82.31270092	4.764330E-012	1.818433E-011	1	0.000000E+000
1	82.31277768	1.818433E-011	4.764330E-012	0	0.000000E+000
1	82.31280981	4.764330E-012	1.818433E-011	1	0.000000E+000
1	82.31304977	1.818433E-011	4.764330E-012	0	0.000000E+000
1	82.31306936	4.764330E-012	1.818433E-011	1	0.000000E+000
1	82.31341606	1.818433E-011	4.764330E-012	0	0.000000E+000
1	82.31346006	4.764330E-012	1.818433E-011	1	0.000000E+000
1	82.31356143	1.818433E-011	4.764330E-012	0	0.000000E+000
1	82.31365789	4.764330E-012	1.818433E-011	1	0.000000E+000
1	82.31399845	1.818433E-011	4.764330E-012	0	0.000000E+000
1	82.31403636	4.764330E-012	1.818433E-011	1	0.000000E+000
1	82.31408081	1.818433E-011	4.764330E-012	0	0.000000E+000
1	82.31418310	4.764330E-012	1.818433E-011	1	0.000000E+000
1	82.31434761	1.818433E-011	4.764330E-012	0	0.000000E+000
1	82.31437110	4.764330E-012	1.818433E-011	1	0.000000E+000
1	82.31444430	1.818433E-011	4.764330E-012	0	0.000000E+000
1	82.31446943	4.764330E-012	1.818433E-011	1	0.000000E+000
1	82.31450093	1.818433E-011	4.764330E-012	0	0.000000E+000
1	82.31454589	4.764330E-012	1.818433E-011	1	0.000000E+000
1	82.31459482	1.818433E-011	4.764330E-012	0	0.000000E+000
1	82.31468459	4.764330E-012	1.818433E-011	1	0.000000E+000
1	82.31480871	1.818433E-011	4.764330E-012	0	0.000000E+000
1	82.31482151	4.764330E-012	1.818433E-011	1	0.000000E+000
1	82.31521940	1.818433E-011	4.764330E-012	0	0.000000E+000
1	82.31522534	4.764330E-012	1.818433E-011	1	0.000000E+000
1	82.31531846	1.818433E-011	4.764330E-012	0	0.000000E+000
1	82.31542864	4.764330E-012	1.818433E-011	1	0.000000E+000
1	82.31561570	1.818433E-011	4.764330E-012	0	0.000000E+000
1	82.31565004	4.764330E-012	1.818433E-011	1	0.000000E+000
1	82.31573983	1.818433E-011	4.764330E-012	0	0.000000E+000
1	82.31578552	4.764330E-012	1.818433E-011	1	0.000000E+000
1	82.31690148	1.818433E-011	4.764330E-012	0	0.000000E+000
1	82.47713288	4.757833E-012	1.817783E-011	1	0.000000E+000
1	82.47791626	1.817783E-011	4.757833E-012	0	0.000000E+000
1	82.47800870	4.757833E-012	1.817783E-011	1	0.000000E+000
1	82.47836129	1.817783E-011	4.757833E-012	0	0.000000E+000
1	82.47846934	4.757833E-012	1.817783E-011	1	0.000000E+000
1	82.47872286	1.817783E-011	4.757833E-012	0	0.000000E+000
1	82.47879937	4.757833E-012	1.817783E-011	1	0.000000E+000
1	82.47900218	1.817783E-011	4.757833E-012	0	0.000000E+000
1	82.47907774	4.757833E-012	1.817783E-011	1	0.000000E+000
1	82.47921359	1.817783E-011	4.757833E-012	0	0.000000E+000
1	82.47951642	4.757833E-012	1.817783E-011	1	0.000000E+000
1	82.48031934	1.817783E-011	4.757833E-012	0	0.000000E+000
1	82.48042312	4.757833E-012	1.817783E-011	1	0.000000E+000
1	82.48052774	1.817783E-011	4.757833E-012	0	0.000000E+000
1	82.48056921	4.757833E-012	1.817783E-011	1	0.000000E+000
1	82.48112451	1.817783E-011	4.757833E-012	0	0.000000E+000
1	82.48121162	4.757833E-012	1.817783E-011	1	0.000000E+000
1	82.48134956	1.817783E-011	4.757833E-012	0	0.000000E+000
1	82.48136679	4.757833E-012	1.817783E-011	1	0.000000E+000
1	82.48139869	1.817783E-011	4.757833E-012	0	0.000000E+000
1	82.48141861	4.757833E-012	1.817783E-011	1	0.000000E+000
1	82.48176366	1.817783E-011	4.757833E-012	0	0.000000E+000
1	82.48177985	4.757833E-012	1.817783E-011	1	0.000000E+000
1	82.48198153	1.817783E-011	4.757833E-012	0	0.000000E+000
1	82.48199103	4.757833E-012	1.817783E-011	1	0.000000E+000
1	82.48212028	1.817783E-011	4.757833E-012	0	0.000000E+000
1	82.48214308	4.757833E-012	1.817783E-011	1	0.000000E+000
1	82.48289316	1.817783E-011	4.757833E-012	0	0.000000E+000
1	82.48291269	4.757833E-012	1.817783E-011	1	0.000000E+000
1	82.48325418	1.817783E-011	4.757833E-012	0	0.000000E+000
1	82.48326622	4.757833E-012	1.817783E-011	1	0.000000E+000
1	82.48354938	1.817783E-011	4.757833E-012	0	0.000000E+000
1	82.48372482	4.757833E-012	1.817783E-011	1	0.000000E+000
1	82.48404223	1.817783E-011	4.757833E-012	0	0.000000E+000
1	82.48436710	4.757833E-012	1.817783E-011	1	0.000000E+000
1	82.48464399	1.817783E-011	4.757833E-012	0	0.000000E+000
1	82.48515412	4.757833E-012	1.817783E-011	1	0.000000E+000
1	82.48532371	1.817783E-011	4.757833E-012	0	0.000000E+000
1	82.48534890	4.757833E-012	1.817783E-011	1	0.000000E+000
1	82.48566701	1.817783E-011	4.757833E-012	0	0.000000E+000
1	82.48568074	4.757833E-012	1.817783E-011	1	0.000000E+000
1	82.48605214	1.817783E-011	4.757833E-012	0	0.000000E+000
1	82.48605566	4.757833E-012	1.817783E-011	1	0.000000E+000
1	82.48615542	1.817783E-011	4.757833E-012	0	0.000000E+000
1	82.48617538	4.757833E-012	1.817783E-011	1	0.000000E+000
1	82.48632679	1.817783E-011	4.757833E-012	0	0.000000E+000
1	82.48633633	4.757833E-012	1.817783E-011	1	0.000000E+000
1	82.48670903	1.817783E-011	4.757833E-012	0	0.000000E+000
1	82.48716467	4.757833E-012	1.817783E-011	1	0.000000E+000
1	82.48720323	1.817783E-011	4.757833E-012	0	0.000000E+000
1	82.48750901	4.757833E-012	1.817783E-011	1	0.000000E+000
1	82.48769362	1.817783E-011	4.757833E-012	0	0.000000E+000
1	82.48771741	4.757833E-012	1.817783E-011	1	0.000000E+000
1	82.48787130	1.817783E-011	4.757833E-012	0	0.000000E+000
1	82.48789282	4.757833E-012	1.817783E-011	1	0.000000E+000
1	82.48802802	1.817783E-011	4.757833E-012	0	0.000000E+000
1	82.48805022	4.757833E-012	1.817783E-011	1	0.000000E+000
1	82.48846436	1.817783E-011	4.757833E-012	0	0.000000E+000
1	82.48848248	4.757833E-012	1.817783E-011	1	0.000000E+000
1	82.48867589	1.817783E-011	4.757833E-012	0	0.000000E+000
1	82.48877521	4.757833E-012	1.817783E-011	1	0.000000E+000
1	82.48886138	1.817783E-011	4.757833E-012	0	0.000000E+000
1	82.48908516	4.757833E-012	1.817783E-011	1	0.000000E+000
1	82.48928031	1.817783E-011	4.757833E-012	0	0.000000E+000
1	82.48929858	4.757833E-012	1.817783E-011	1	0.000000E+000
1	82.48956529	1.817783E-011	4.757833E-012	0	0.000000E+000
1	82.48958500	4.757833E-012	1.817783E-011	1	0.000000E+000
1	82.48998569	1.817783E-011	4.757833E-012	0	0.000000E+000
1	82.48999898	4.757833E-012	1.817783E-011	1	0.000000E+000
1	82.49042263	1.817783E-011	4.757833E-012	0	0.000000E+000
1	82.49044984	4.757833E-012	1.817783E-011	1	0.000000E+000
1	82.49088529	1.817783E-011	4.757833E-012	0	0.000000E+000
1	82.49103937	4.757833E-012	1.817783E-011	1	0.000000E+000
1	82.49118742	1.817783E-011	4.757833E-012	0	0.000000E+000
1	82.49208962	4.757833E-012	1.817783E-011	1	0.000000E+000
1	82.49218516	1.817783E-011	4.757833E-012	0	0.000000E+000
1	82.49223504	4.757833E-012	1.817783E-011	1	0.000000E+000
1	82.49229448	1.817783E-011	4.757833E-012	0	0.000000E+000
1	82.49230564	4.757833E-012	1.817783E-011	1	0.000000E+000
1	82.49241189	1.817783E-011	4.757833E-012	0	0.000000E+000
1	82.49244140	4.757833E-012	1.817783E-011	1	0.000000E+000
1	82.49247094	1.817783E-011	4.757833E-012	0	0.000000E+000
1	82.49250817	4.757833E-012	1.817783E-011	1	0.000000E+000
1	82.49263461	1.817783E-011	4.757833E-012	0	0.000000E+000
1	82.49338526	4.757833E-012	1.817783E-011	1	0.000000E+000
1	82.49344495	1.817783E-011	4.757833E-012	0	0.000000E+000
1	82.49574903	4.757833E-012	1.817783E-011	1	0.000000E+000
1	82.49589052	1.817783E-011	4.757833E-012	0	0.000000E+000
1	82.49606423	4.757833E-012	1.817783E-011	1	0.000000E+000
1	82.49704764	1.817783E-011	4.757833E-012	0	0.000000E+000
1	82.49719449	4.757833E-012	1.817783E-011	1	0.000000E+000
1	82.49731518	1.817783E-011	4.757833E-012	0	0.000000E+000
1	86.81774448	4.686809E-012	1.810681E-011	1	0.000000E+000
1	86.81788324	1.810681E-011	4.686809E-012	0	0.000000E+000
1	86.81789279	4.686809E-012	1.810681E-011	1	0.000000E+000
1	86.81810707	1.810681E-011	4.686809E-012	0	0.000000E+000
1	86.81832805	4.686809E-012	1.810681E-011	1	0.000000E+000
1	86.81866730	1.810681E-011	4.686809E-012	0	0.000000E+000
1	86.81868989	4.686809E-012	1.810681E-011	1	0.000000E+000
1	86.81916173	1.810681E-011	4.686809E-012	0	0.000000E+000
1	86.81951385	4.686809E-012	1.810681E-011	1	0.000000E+000
1	86.81965442	1.810681E-011	4.686809E-012	0	0.000000E+000
1	86.81969393	4.686809E-012	1.810681E-011	1	0.000000E+000
1	86.82169160	1.810681E-011	4.686809E-012	0	0.000000E+000
1	86.82171871	4.686809E-012	1.810681E-011	1	0.000000E+000
1	86.82175221	1.810681E-011	4.686809E-012	0	0.000000E+000
1	86.82178351	4.686809E-012	1.810681E-011	1	0.000000E+000
1	86.82197444	1.810681E-011	4.686809E-012	0	0.000000E+000
1	86.82200425	4.686809E-012	1.810681E-011	1	0.000000E+000
1	86.82268567	1.810681E-011	4.686809E-012	0	0.000000E+000
1	86.82269395	4.686809E-012	1.810681E-011	1	0.000000E+000
1	86.82275692	1.810681E-011	4.686809E-012	0	0.000000E+000
1	86.82277036	4.686809E-012	1.810681E-011	1	0.000000E+000
1	86.82299546	1.810681E-011	4.686809E-012	0	0.000000E+000
1	86.82302420	4.686809E-012	1.810681E-011	1	0.000000E+000
1	86.82314407	1.810681E-011	4.686809E-012	0	0.000000E+000
1	86.82316567	4.686809E-012	1.810681E-011	1	0.000000E+000
1	86.82320666	1.810681E-011	4.686809E-012	0	0.000000E+000
1	86.82333733	4.686809E-012	1.810681E-011	1	0.000000E+000
1	86.82369224	1.810681E-011	4.686809E-012	0	0.000000E+000
1	86.82370156	4.686809E-012	1.810681E-011	1	0.000000E+000
1	86.82376680	1.810681E-011	4.686809E-012	0	0.000000E+000
1	86.82379910	4.686809E-012	1.810681E-011	1	0.000000E+000
1	86.82392483	1.810681E-011	4.686809E-012	0	0.000000E+000
1	86.82397184	4.686809E-012	1.810681E-011	1	0.000000E+000
1	86.82412907	1.810681E-011	4.686809E-012	0	0.000000E+000
1	86.82417209	4.686809E-012	1.810681E-011	1	0.000000E+000
1	86.82419858	1.810681E-011	4.686809E-012	0	0.000000E+000
1	86.82430738	4.686809E-012	1.810681E-011	1	0.000000E+000
1	86.82460840	1.810681E-011	4.686809E-012	0	0.000000E+000
1	86.82471153	4.686809E-012	1.810681E-011	1	0.000000E+000
1	86.82481873	1.810681E-011	4.686809E-012	0	0.000000E+000
1	86.82482784	4.686809E-012	1.810681E-011	1	0.000000E+000
1	86.82510173	1.810681E-011	4.686809E-012	0	0.000000E+000
1	86.82513317	4.686809E-012	1.810681E-011	1	0.000000E+000
1	86.82570450	1.810681E-011	4.686809E-012	0	0.000000E+000
1	86.82573311	4.686809E-012	1.810681E-011	1	0.000000E+000
1	86.82582247	1.810681E-011	4.686809E-012	0	0.000000E+000
1	86.82584846	4.686809E-012	1.810681E-011	1	0.000000E+000
1	86.82598191	1.810681E-011	4.686809E-012	0	0.000000E+000
1	86.82601569	4.686809E-012	1.810681E-011	1	0.000000E+000
1	86.82724154	1.810681E-011	4.686809E-012	0	0.000000E+000
1	86.82727190	4.686809E-012	1.810681E-011	1	0.000000E+000
1	86.82743068	1.810681E-011	4.686809E-012	0	0.000000E+000
1	86.82748095	4.686809E-012	1.810681E-011	1	0.000000E+000
1	86.82768052	1.810681E-011	4.686809E-012	0	0.000000E+000
1	86.82771180	4.686809E-012	1.810681E-011	1	0.000000E+000
1	86.82796072	1.810681E-011	4.686809E-012	0	0.000000E+000
1	86.82868553	4.686809E-012	1.810681E-011	1	0.000000E+000
1	86.82909759	1.810681E-011	4.686809E-012	0	0.000000E+000
1	86.82915414	4.686809E-012	1.810681E-011	1	0.000000E+000
1	86.82922927	1.810681E-011	4.686809E-012	0	0.000000E+000
1	86.82925702	4.686809E-012	1.810681E-011	1	0.000000E+000
1	86.82956479	1.810681E-011	4.686809E-012	0	0.000000E+000
1	86.82961277	4.686809E-012	1.810681E-011	1	0.000000E+000
1	86.82967726	1.810681E-011	4.686809E-012	0	0.000000E+000
1	86.82969188	4.686809E-012	1.810681E-011	1	0.000000E+000
1	86.82977311	1.810681E-011	4.686809E-012	0	0.000000E+000
1	86.82978785	4.686809E-012	1.810681E-011	1	0.000000E+000
1	86.83040897	1.810681E-011	4.686809E-012	0	0.000000E+000
1	86.83049329	4.686809E-012	1.810681E-011	1	0.000000E+000
1	86.83058516	1.810681E-011	4.686809E-012	0	0.000000E+000
1	86.83078080	4.686809E-012	1.810681E-011	1	0.000000E+000
1	86.83145394	1.810681E-011	4.686809E-012	0	0.000000E+000
1	86.83177979	4.686809E-012	1.810681E-011	1	0.000000E+000
1	86.83201943	1.810681E-011	4.686809E-012	0	0.000000E+000
1	86.83204268	4.686809E-012	1.810681E-011	1	0.000000E+000
1	86.83210128	1.810681E-011	4.686809E-012	0	0.000000E+000
1	86.83212203	4.686809E-012	1.810681E-011	1	0.000000E+000
1	86.83220273	1.810681E-011	4.686809E-012	0	0.000000E+000
1	86.83221197	4.686809E-012	1.810681E-011	1	0.000000E+000
1	86.83266699	1.810681E-011	4.686809E-012	0	0.000000E+000
1	86.83268643	4.686809E-012	1.810681E-011	1	0.000000E+000
1	86.83295646	1.810681E-011	4.686809E-012	0	0.000000E+000
1	86.83325725	4.686809E-012	1.810681E-011	1	0.000000E+000
1	86.83354901	1.810681E-011	4.686809E-012	0	0.000000E+000
1	86.83358652	4.686809E-012	1.810681E-011	1	0.000000E+000
1	86.83382398	1.810681E-011	4.686809E-012	0	0.000000E+000
1	86.83386049	4.686809E-012	1.810681E-011	1	0.000000E+000
1	86.83425256	1.810681E-011	4.686809E-012	0	0.000000E+000
1	86.83426821	4.686809E-012	1.810681E-011	1	0.000000E+000
1	86.83430424	1.810681E-011	4.686809E-012	0	0.000000E+000
1	86.83432262	4.686809E-012	1.810681E-011	1	0.000000E+000
1	86.83439745	1.810681E-011	4.686809E-012	0	0.000000E+000
1	86.83441620	4.686809E-012	1.810681E-011	1	0.000000E+000
1	86.83468381	1.810681E-011	4.686809E-012	0	0.000000E+000
1	86.83471568	4.686809E-012	1.810681E-011	1	0.000000E+000
1	86.83497068	1.810681E-011	4.686809E-012	0	0.000000E+000
1	86.83501825	4.686809E-012	1.810681E-011	1	0.000000E+000
1	86.83506495	1.810681E-011	4.686809E-012	0	0.000000E+000
1	86.83513243	4.686809E-012	1.810681E-011	1	0.000000E+000
1	86.83537952	1.810681E-011	4.686809E-012	0	0.000000E+000
1	86.83544664	4.686809E-012	1.810681E-011	1	0.000000E+000
1	86.83567927	1.810681E-011	4.686809E-012	0	0.000000E+000
1	86.83570539	4.686809E-012	1.810681E-011	1	0.000000E+000
1	86.83589978	1.810681E-011	4.686809E-012	0	0.000000E+000
1	86.83597037	4.686809E-012	1.810681E-011	1	0.000000E+000
1	86.83619524	1.810681E-011	4.686809E-012	0	0.000000E+000
1	86.83621415	4.686809E-012	1.810681E-011	1	0.000000E+000
1	86.83637914	1.810681E-011	4.686809E-012	0	0.000000E+000
1	86.83642428	4.686809E-012	1.810681E-011	1	0.000000E+000
1	86.83654518	1.810681E-011	4.686809E-012	0	0.000000E+000
1	86.83673452	4.686809E-012	1.810681E-011	1	0.000000E+000
1	86.83681824	1.810681E-011	4.686809E-012	0	0.000000E+000
1	86.83695935	4.686809E-012	1.810681E-011	1	0.000000E+000
1	86.83727273	1.810681E-011	4.686809E-012	0	0.000000E+000
1	86.83729882	4.686809E-012	1.810681E-011	1	0.000000E+000
1	86.83731498	1.810681E-011	4.686809E-012	0	0.000000E+000
1	86.83735794	4.686809E-012	1.810681E-011	1	0.000000E+000
1	86.83765167	1.810681E-011	4.686809E-012	0	0.000000E+000
1	86.83772347	4.686809E-012	1.810681E-011	1	0.000000E+000
1	86.83792016	1.810681E-011	4.686809E-012	0	0.000000E+000
1	86.83800725	4.686809E-012	1.810681E-011	1	0.000000E+000
1	86.83842855	1.810681E-011	4.686809E-012	0	0.000000E+000
1	86.83878881	4.686809E-012	1.810681E-011	1	0.000000E+000
1	86.83894485	1.810681E-011	4.686809E-012	0	0.000000E+000
1	86.83899354	4.686809E-012	1.810681E-011	1	0.000000E+000
1	86.83949542	1.810681E-011	4.686809E-012	0	0.000000E+000
1	86.83953084	4.686809E-012	1.810681E-011	1	0.000000E+000
1	86.84022944	1.810681E-011	4.686809E-012	0	0.000000E+000
1	86.84036106	4.686809E-012	1.810681E-011	1	0.000000E+000
1	86.84068942	1.810681E-011	4.686809E-012	0	0.000000E+000
1	86.84084840	4.686809E-012	1.810681E-011	1	0.000000E+000
1	86.84109551	1.810681E-011	4.686809E-012	0	0.000000E+000
1	86.84111326	4.686809E-012	1.810681E-011	1	0.000000E+000
1	86.84162327	1.810681E-011	4.686809E-012	0	0.000000E+000
1	86.84166011	4.686809E-012	1.810681E-011	1	0.000000E+000
1	86.84170783	1.810681E-011	4.686809E-012	0	0.000000E+000
1	86.84173830	4.686809E-012	1.810681E-011	1	0.000000E+000
1	86.84185369	1.810681E-011	4.686809E-012	0	0.000000E+000
1	86.84189380	4.686809E-012	1.810681E-011	1	0.000000E+000
1	86.84213641	1.810681E-011	4.686809E-012	0	0.000000E+000
1	86.84214323	4.686809E-012	1.810681E-011	1	0.000000E+000
1	86.84228539	1.810681E-011	4.686809E-012	0	0.000000E+000
1	86.84261199	4.686809E-012	1.810681E-011	1	0.000000E+000
1	86.84269357	1.810681E-011	4.686809E-012	0	0.000000E+000
1	86.84270570	4.686809E-012	1.810681E-011	1	0.000000E+000
1	86.84281267	1.810681E-011	4.686809E-012	0	0.000000E+000
1	86.84292704	4.686809E-012	1.810681E-011	1	0.000000E+000
1	86.84309930	1.810681E-011	4.686809E-012	0	0.000000E+000
1	86.84314638	4.686809E-012	1.810681E-011	1	0.000000E+000
1	86.84336563	1.810681E-011	4.686809E-012	0	0.000000E+000
1	86.84341973	4.686809E-012	1.810681E-011	1	0.000000E+000
1	86.84372998	1.810681E-011	4.686809E-012	0	0.000000E+000
1	86.84375371	4.686809E-012	1.810681E-011	1	0.000000E+000
1	86.84397159	1.810681E-011	4.686809E-012	0	0.000000E+000
1	86.84397704	4.686809E-012	1.810681E-011	1	0.000000E+000
1	86.84400644	1.810681E-011	4.686809E-012	0	0.000000E+000
1	86.84415149	4.686809E-012	1.810681E-011	1	0.000000E+000
1	86.84417141	1.810681E-011	4.686809E-012	0	0.000000E+000
1	86.84421736	4.686809E-012	1.810681E-011	1	0.000000E+000
1	86.84438758	1.810681E-011	4.686809E-012	0	0.000000E+000
1	86.84441340	4.686809E-012	1.810681E-011	1	0.000000E+000
1	86.84461621	1.810681E-011	4.686809E-012	0	0.000000E+000
1	86.84463303	4.686809E-012	1.810681E-011	1	0.000000E+000
1	86.84482367	1.810681E-011	4.686809E-012	0	0.000000E+000
1	86.84497427	4.686809E-012	1.810681E-011	1	0.000000E+000
1	86.84501495	1.810681E-011	4.686809E-012	0	0.000000E+000
1	86.84505441	4.686809E-012	1.810681E-011	1	0.000000E+000
1	86.84551028	1.810681E-011	4.686809E-012	0	0.000000E+000
1	86.84552216	4.686809E-012	1.810681E-011	1	0.000000E+000
1	86.84574303	1.810681E-011	4.686809E-012	0	0.000000E+000
1	86.84616245	4.686809E-012	1.810681E-011	1	0.000000E+000
1	86.84621519	1.810681E-011	4.686809E-012	0	0.000000E+000
1	86.84633880	4.686809E-012	1.810681E-011	1	0.000000E+000
1	86.84643806	1.810681E-011	4.686809E-012	0	0.000000E+000
1	86.84649829	4.686809E-012	1.810681E-011	1	0.000000E+000
1	86.84687524	1.810681E-011	4.686809E-012	0	0.000000E+000
1	86.84691031	4.686809E-012	1.810681E-011	1	0.000000E+000
1	86.84703847	1.810681E-011	4.686809E-012	0	0.000000E+000
1	86.84706174	4.686809E-012	1.810681E-011	1	0.000000E+000
1	86.84753858	1.810681E-011	4.686809E-012	0	0.000000E+000
1	86.84755667	4.686809E-012	1.810681E-011	1	0.000000E+000
1	86.84762610	1.810681E-011	4.686809E-012	0	0.000000E+000
1	86.84784035	4.686809E-012	1.810681E-011	1	0.000000E+000
1	86.84787986	1.810681E-011	4.686809E-012	0	0.000000E+000
1	86.84791847	4.686809E-012	1.810681E-011	1	0.000000E+000
1	86.84826462	1.810681E-011	4.686809E-012	0	0.000000E+000
1	86.84830043	4.686809E-012	1.810681E-011	1	0.000000E+000
1	86.84833868	1.810681E-011	4.686809E-012	0	0.000000E+000
1	86.84838922	4.686809E-012	1.810681E-011	1	0.000000E+000
1	86.84848493	1.810681E-011	4.686809E-012	0	0.000000E+000
1	86.84853543	4.686809E-012	1.810681E-011	1	0.000000E+000
1	86.84856226	1.810681E-011	4.686809E-012	0	0.000000E+000
1	86.84857913	4.686809E-012	1.810681E-011	1	0.000000E+000
1	86.84971323	1.810681E-011	4.686809E-012	0	0.000000E+000
1	86.84983127	4.686809E-012	1.810681E-011	1	0.000000E+000
1	86.85051275	1.810681E-011	4.686809E-012	0	0.000000E+000
1	86.85052683	4.686809E-012	1.810681E-011	1	0.000000E+000
1	86.85093554	1.810681E-011	4.686809E-012	0	0.000000E+000
1	86.85115331	4.686809E-012	1.810681E-011	1	0.000000E+000
1	86.85157975	1.810681E-011	4.686809E-012	0	0.000000E+000
1	86.85158900	4.686809E-012	1.810681E-011	1	0.000000E+000
1	86.85205498	1.810681E-011	4.686809E-012	0	0.000000E+000
1	86.85215275	4.686809E-012	1.810681E-011	1	0.000000E+000
1	86.85219063	1.810681E-011	4.686809E-012	0	0.000000E+000
1	86.85227165	4.686809E-012	1.810681E-011	1	0.000000E+000
1	86.85242298	1.810681E-011	4.686809E-012	0	0.000000E+000
1	86.85243559	4.686809E-012	1.810681E-011	1	0.000000E+000
1	86.85269787	1.810681E-011	4.686809E-012	0	0.000000E+000
1	86.85279574	4.686809E-012	1.810681E-011	1	0.000000E+000
1	86.85316201	1.810681E-011	4.686809E-012	0	0.000000E+000
1	86.85352869	4.686809E-012	1.810681E-011	1	0.000000E+000
1	86.85375763	1.810681E-011	4.686809E-012	0	0.000000E+000
1	86.85378902	4.686809E-012	1.810681E-011	1	0.000000E+000
1	86.85403229	1.810681E-011	4.686809E-012	0	0.000000E+000
1	86.85453096	4.686809E-012	1.810681E-011	1	0.000000E+000
1	86.85491089	1.810681E-011	4.686809E-012	0	0.000000E+000
1	86.85499563	4.686809E-012	1.810681E-011	1	0.000000E+000
1	86.85503186	1.810681E-011	4.686809E-012	0	0.000000E+000
1	86.85509340	4.686809E-012	1.810681E-011	1	0.000000E+000
1	86.85513891	1.810681E-011	4.686809E-012	0	0.000000E+000
1	86.85519803	4.686809E-012	1.810681E-011	1	0.000000E+000
1	86.85540459	1.810681E-011	4.686809E-012	0	0.000000E+000
1	86.85547135	4.686809E-012	1.810681E-011	1	0.000000E+000
1	86.85569225	1.810681E-011	4.686809E-012	0	0.000000E+000
1	86.85572124	4.686809E-012	1.810681E-011	1	0.000000E+000
1	86.85647815	1.810681E-011	4.686809E-012	0	0.000000E+000
1	86.85652745	4.686809E-012	1.810681E-011	1	0.000000E+000
1	86.85699651	1.810681E-011	4.686809E-012	0	0.000000E+000
1	86.85704434	4.686809E-012	1.810681E-011	1	0.000000E+000
1	86.85722925	1.810681E-011	4.686809E-012	0	0.000000E+000
1	86.85727326	4.686809E-012	1.810681E-011	1	0.000000E+000
1	86.85733364	1.810681E-011	4.686809E-012	0	0.000000E+000
1	86.85734308	4.686809E-012	1.810681E-011	1	0.000000E+000
1	86.85743619	1.810681E-011	4.686809E-012	0	0.000000E+000
1	86.85792830	4.686809E-012	1.810681E-011	1	0.000000E+000
1	86.85810539	1.810681E-011	4.686809E-012	0	0.000000E+000
1	86.85811034	4.686809E-012	1.810681E-011	1	0.000000E+000
1	86.85820076	1.810681E-011	4.686809E-012	0	0.000000E+000
1	86.85840727	4.686809E-012	1.810681E-011	1	0.000000E+000
1	86.85856315	1.810681E-011	4.686809E-012	0	0.000000E+000
1	86.85866113	4.686809E-012	1.810681E-011	1	0.000000E+000
1	86.85873454	1.810681E-011	4.686809E-012	0	0.000000E+000
1	86.85875161	4.686809E-012	1.810681E-011	1	0.000000E+000
1	86.85910487	1.810681E-011	4.686809E-012	0	0.000000E+000
1	86.85935397	4.686809E-012	1.810681E-011	1	0.000000E+000
1	86.85941359	1.810681E-011	4.686809E-012	0	0.000000E+000
1	86.85943681	4.686809E-012	1.810681E-011	1	0.000000E+000
1	86.85949568	1.810681E-011	4.686809E-012	0	0.000000E+000
1	86.85951994	4.686809E-012	1.810681E-011	1	0.000000E+000
1	86.85957272	1.810681E-011	4.686809E-012	0	0.000000E+000
1	86.85958177	4.686809E-012	1.810681E-011	1	0.000000E+000
1	86.85982114	1.810681E-011	4.686809E-012	0	0.000000E+000
1	86.85983485	4.686809E-012	1.810681E-011	1	0.000000E+000
1	86.86011839	1.810681E-011	4.686809E-012	0	0.000000E+000
1	86.86014770	4.686809E-012	1.810681E-011	1	0.000000E+000
1	86.86046154	1.810681E-011	4.686809E-012	0	0.000000E+000
1	86.86046785	4.686809E-012	1.810681E-011	1	0.000000E+000
1	86.86064310	1.810681E-011	4.686809E-012	0	0.000000E+000
1	86.86065142	4.686809E-012	1.810681E-011	1	0.000000E+000
1	86.86071278	1.810681E-011	4.686809E-012	0	0.000000E+000
1	86.86121176	4.686809E-012	1.810681E-011	1	0.000000E+000
1	86.86123624	1.810681E-011	4.686809E-012	0	0.000000E+000
1	86.86140527	4.686809E-012	1.810681E-011	1	0.000000E+000
1	86.86166677	1.810681E-011	4.686809E-012	0	0.000000E+000
1	86.86168743	4.686809E-012	1.810681E-011	1	0.000000E+000
1	86.86245472	1.810681E-011	4.686809E-012	0	0.000000E+000
1	86.86247338	4.686809E-012	1.810681E-011	1	0.000000E+000
1	86.86250205	1.810681E-011	4.686809E-012	0	0.000000E+000
1	86.86251998	4.686809E-012	1.810681E-011	1	0.000000E+000
1	86.86256908	1.810681E-011	4.686809E-012	0	0.000000E+000
1	86.86258529	4.686809E-012	1.810681E-011	1	0.000000E+000
1	86.86272885	1.810681E-011	4.686809E-012	0	0.000000E+000
1	86.86274756	4.686809E-012	1.810681E-011	1	0.000000E+000
1	86.86283783	1.810681E-011	4.686809E-012	0	0.000000E+000
1	86.86284396	4.686809E-012	1.810681E-011	1	0.000000E+000
1	86.86348597	1.810681E-011	4.686809E-012	0	0.000000E+000
1	86.86350872	4.686809E-012	1.810681E-011	1	0.000000E+000
1	86.86356916	1.810681E-011	4.686809E-012	0	0.000000E+000
1	86.86358422	4.686809E-012	1.810681E-011	1	0.000000E+000
1	86.86366913	1.810681E-011	4.686809E-012	0	0.000000E+000
1	86.86371147	4.686809E-012	1.810681E-011	1	0.000000E+000
1	86.86403478	1.810681E-011	4.686809E-012	0	0.000000E+000
1	86.86404416	4.686809E-012	1.810681E-011	1	0.000000E+000
1	86.86410813	1.810681E-011	4.686809E-012	0	0.000000E+000
1	86.86413744	4.686809E-012	1.810681E-011	1	0.000000E+000
1	86.86423198	1.810681E-011	4.686809E-012	0	0.000000E+000
1	86.86433061	4.686809E-012	1.810681E-011	1	0.000000E+000
1	86.86434519	1.810681E-011	4.686809E-012	0	0.000000E+000
1	86.86441201	4.686809E-012	1.810681E-011	1	0.000000E+000
1	86.86500173	1.810681E-011	4.686809E-012	0	0.000000E+000
1	86.86502191	4.686809E-012	1.810681E-011	1	0.000000E+000
1	86.86508044	1.810681E-011	4.686809E-012	0	0.000000E+000
1	86.86569448	4.686809E-012	1.810681E-011	1	0.000000E+000
1	86.86607090	1.810681E-011	4.686809E-012	0	0.000000E+000
1	86.86609144	4.686809E-012	1.810681E-011	1	0.000000E+000
1	86.86620536	1.810681E-011	4.686809E-012	0	0.000000E+000
1	86.86623805	4.686809E-012	1.810681E-011	1	0.000000E+000
1	86.86626950	1.810681E-011	4.686809E-012	0	0.000000E+000
1	86.86628162	4.686809E-012	1.810681E-011	1	0.000000E+000
1	86.86647158	1.810681E-011	4.686809E-012	0	0.000000E+000
1	86.86653988	4.686809E-012	1.810681E-011	1	0.000000E+000
1	86.86662630	1.810681E-011	4.686809E-012	0	0.000000E+000
1	86.86687458	4.686809E-012	1.810681E-011	1	0.000000E+000
1	86.86724586	1.810681E-011	4.686809E-012	0	0.000000E+000
1	86.86735421	4.686809E-012	1.810681E-011	1	0.000000E+000
1	86.86736426	1.810681E-011	4.686809E-012	0	0.000000E+000
1	86.86765519	4.686809E-012	1.810681E-011	1	0.000000E+000
1	86.86787415	1.810681E-011	4.686809E-012	0	0.000000E+000
1	86.86803706	4.686809E-012	1.810681E-011	1	0.000000E+000
1	86.86856960	1.810681E-011	4.686809E-012	0	0.000000E+000
1	86.86862647	4.686809E-012	1.810681E-011	1	0.000000E+000
1	86.86872480	1.810681E-011	4.686809E-012	0	0.000000E+000
1	86.86875530	4.686809E-012	1.810681E-011	1	0.000000E+000
1	86.86904251	1.810681E-011	4.686809E-012	0	0.000000E+000
1	86.86923645	4.686809E-012	1.810681E-011	1	0.000000E+000
1	86.86957888	1.810681E-011	4.686809E-012	0	0.000000E+000
1	86.86963116	4.686809E-012	1.810681E-011	1	0.000000E+000
1	86.86990110	1.810681E-011	4.686809E-012	0	0.000000E+000
1	86.86994067	4.686809E-012	1.810681E-011	1	0.000000E+000
1	86.87000506	1.810681E-011	4.686809E-012	0	0.000000E+000
1	86.87024527	4.686809E-012	1.810681E-011	1	0.000000E+000
1	86.87050377	1.810681E-011	4.686809E-012	0	0.000000E+000
1	86.87069595	4.686809E-012	1.810681E-011	1	0.000000E+000
1	86.87090501	1.810681E-011	4.686809E-012	0	0.000000E+000
1	86.87101159	4.686809E-012	1.810681E-011	1	0.000000E+000
1	86.87178125	1.810681E-011	4.686809E-012	0	0.000000E+000
1	86.87180805	4.686809E-012	1.810681E-011	1	0.000000E+000
1	86.87209959	1.810681E-011	4.686809E-012	0	0.000000E+000
1	86.87244042	4.686809E-012	1.810681E-011	1	0.000000E+000
1	86.87271953	1.810681E-011	4.686809E-012	0	0.000000E+000
1	86.87272782	4.686809E-012	1.810681E-011	1	0.000000E+000
1	86.87367834	1.810681E-011	4.686809E-012	0	0.000000E+000
1	86.87371246	4.686809E-012	1.810681E-011	1	0.000000E+000
1	86.87389297	1.810681E-011	4.686809E-012	0	0.000000E+000
1	86.87392653	4.686809E-012	1.810681E-011	1	0.000000E+000
1	86.87440280	1.810681E-011	4.686809E-012	0	0.000000E+000
1	86.87442113	4.686809E-012	1.810681E-011	1	0.000000E+000
1	86.87446937	1.810681E-011	4.686809E-012	0	0.000000E+000
1	86.87447403	4.686809E-012	1.810681E-011	1	0.000000E+000
1	86.87452992	1.810681E-011	4.686809E-012	0	0.000000E+000
1	86.87485031	4.686809E-012	1.810681E-011	1	0.000000E+000
1	86.87491182	1.810681E-011	4.686809E-012	0	0.000000E+000
1	86.87494890	4.686809E-012	1.810681E-011	1	0.000000E+000
1	86.87500698	1.810681E-011	4.686809E-012	0	0.000000E+000
1	86.87504944	4.686809E-012	1.810681E-011	1	0.000000E+000
1	86.87516412	1.810681E-011	4.686809E-012	0	0.000000E+000
1	86.87519223	4.686809E-012	1.810681E-011	1	0.000000E+000
1	86.87527046	1.810681E-011	4.686809E-012	0	0.000000E+000
1	86.87530039	4.686809E-012	1.810681E-011	1	0.000000E+000
1	86.87537286	1.810681E-011	4.686809E-012	0	0.000000E+000
1	86.87538247	4.686809E-012	1.810681E-011	1	0.000000E+000
1	86.87545672	1.810681E-011	4.686809E-012	0	0.000000E+000
1	86.87549483	4.686809E-012	1.810681E-011	1	0.000000E+000
1	86.87553864	1.810681E-011	4.686809E-012	0	0.000000E+000
1	86.87632951	4.686809E-012	1.810681E-011	1	0.000000E+000
1	86.87638155	1.810681E-011	4.686809E-012	0	0.000000E+000
1	86.87641109	4.686809E-012	1.810681E-011	1	0.000000E+000
1	86.87702850	1.810681E-011	4.686809E-012	0	0.000000E+000
1	86.87707339	4.686809E-012	1.810681E-011	1	0.000000E+000
1	86.87821372	1.810681E-011	4.686809E-012	0	0.000000E+000
1	86.87823029	4.686809E-012	1.810681E-011	1	0.000000E+000
1	86.87841215	1.810681E-011	4.686809E-012	0	0.000000E+000
1	86.87843616	4.686809E-012	1.810681E-011	1	0.000000E+000
1	86.87852989	1.810681E-011	4.686809E-012	0	0.000000E+000
1	86.87855526	4.686809E-012	1.810681E-011	1	0.000000E+000
1	86.87875558	1.810681E-011	4.686809E-012	0	0.000000E+000
1	86.87877131	4.686809E-012	1.810681E-011	1	0.000000E+000
1	86.87888755	1.810681E-011	4.686809E-012	0	0.000000E+000
1	86.87893012	4.686809E-012	1.810681E-011	1	0.000000E+000
1	86.87898471	1.810681E-011	4.686809E-012	0	0.000000E+000
1	86.87901144	4.686809E-012	1.810681E-011	1	0.000000E+000
1	86.87930866	1.810681E-011	4.686809E-012	0	0.000000E+000
1	86.87950351	4.686809E-012	1.810681E-011	1	0.000000E+000
1	86.87968437	1.810681E-011	4.686809E-012	0	0.000000E+000
1	86.88010579	4.686809E-012	1.810681E-011	1	0.000000E+000
1	86.88109238	1.810681E-011	4.686809E-012	0	0.000000E+000
1	86.88112254	4.686809E-012	1.810681E-011	1	0.000000E+000
1	86.88116786	1.810681E-011	4.686809E-012	0	0.000000E+000
1	86.88121341	4.686809E-012	1.810681E-011	1	0.000000E+000
1	86.88157982	1.810681E-011	4.686809E-012	0	0.000000E+000
1	86.88170955	4.686809E-012	1.810681E-011	1	0.000000E+000
1	86.88211024	1.810681E-011	4.686809E-012	0	0.000000E+000
1	86.88212947	4.686809E-012	1.810681E-011	1	0.000000E+000
1	86.88284398	1.810681E-011	4.686809E-012	0	0.000000E+000
1	86.88290033	4.686809E-012	1.810681E-011	1	0.000000E+000
1	86.88318202	1.810681E-011	4.686809E-012	0	0.000000E+000
1	86.88331401	4.686809E-012	1.810681E-011	1	0.000000E+000
1	86.88353773	1.810681E-011	4.686809E-012	0	0.000000E+000
1	86.88363975	4.686809E-012	1.810681E-011	1	0.000000E+000
1	86.88404288	1.810681E-011	4.686809E-012	0	0.000000E+000
1	86.88411293	4.686809E-012	1.810681E-011	1	0.000000E+000
1	86.88489944	1.810681E-011	4.686809E-012	0	0.000000E+000
1	86.88507749	4.686809E-012	1.810681E-011	1	0.000000E+000
1	86.88512404	1.810681E-011	4.686809E-012	0	0.000000E+000
1	86.88536781	4.686809E-012	1.810681E-011	1	0.000000E+000
1	86.88542923	1.810681E-011	4.686809E-012	0	0.000000E+000
1	86.88581549	4.686809E-012	1.810681E-011	1	0.000000E+000
1	86.88596430	1.810681E-011	4.686809E-012	0	0.000000E+000
1	86.88598916	4.686809E-012	1.810681E-011	1	0.000000E+000
1	86.88689945	1.810681E-011	4.686809E-012	0	0.000000E+000
1	86.88699614	4.686809E-012	1.810681E-011	1	0.000000E+000
1	86.88702832	1.810681E-011	4.686809E-012	0	0.000000E+000
1	86.88705507	4.686809E-012	1.810681E-011	1	0.000000E+000
1	86.88707295	1.810681E-011	4.686809E-012	0	0.000000E+000
1	86.88710392	4.686809E-012	1.810681E-011	1	0.000000E+000
1	86.88715956	1.810681E-011	4.686809E-012	0	0.000000E+000
1	86.88725635	4.686809E-012	1.810681E-011	1	0.000000E+000
1	86.88754050	1.810681E-011	4.686809E-012	0	0.000000E+000
1	86.88758743	4.686809E-012	1.810681E-011	1	0.000000E+000
1	86.88781920	1.810681E-011	4.686809E-012	0	0.000000E+000
1	86.88785583	4.686809E-012	1.810681E-011	1	0.000000E+000
1	86.88804352	1.810681E-011	4.686809E-012	0	0.000000E+000
1	86.88805842	4.686809E-012	1.810681E-011	1	0.000000E+000
1	86.88836609	1.810681E-011	4.686809E-012	0	0.000000E+000
1	86.88839568	4.686809E-012	1.810681E-011	1	0.000000E+000
1	86.88868858	1.810681E-011	4.686809E-012	0	0.000000E+000
1	86.88872334	4.686809E-012	1.810681E-011	1	0.000000E+000
1	86.88904672	1.810681E-011	4.686809E-012	0	0.000000E+000
1	86.88907633	4.686809E-012	1.810681E-011	1	0.000000E+000
1	86.88950143	1.810681E-011	4.686809E-012	0	0.000000E+000
1	86.88951579	4.686809E-012	1.810681E-011	1	0.000000E+000
1	86.88966213	1.810681E-011	4.686809E-012	0	0.000000E+000
1	86.88970513	4.686809E-012	1.810681E-011	1	0.000000E+000
1	86.88995174	1.810681E-011	4.686809E-012	0	0.000000E+000
1	86.89009481	4.686809E-012	1.810681E-011	1	0.000000E+000
1	86.89033985	1.810681E-011	4.686809E-012	0	0.000000E+000
1	86.89036113	4.686809E-012	1.810681E-011	1	0.000000E+000
1	86.89041115	1.810681E-011	4.686809E-012	0	0.000000E+000
1	86.89066908	4.686809E-012	1.810681E-011	1	0.000000E+000
1	86.89067743	1.810681E-011	4.686809E-012	0	0.000000E+000
1	86.89078784	4.686809E-012	1.810681E-011	1	0.000000E+000
1	86.89092527	1.810681E-011	4.686809E-012	0	0.000000E+000
1	86.89098125	4.686809E-012	1.810681E-011	1	0.000000E+000
1	86.89123123	1.810681E-011	4.686809E-012	0	0.000000E+000
1	86.89130738	4.686809E-012	1.810681E-011	1	0.000000E+000
1	86.89159749	1.810681E-011	4.686809E-012	0	0.000000E+000
1	86.89165786	4.686809E-012	1.810681E-011	1	0.000000E+000
1	86.89268939	1.810681E-011	4.686809E-012	0	0.000000E+000
1	86.89270393	4.686809E-012	1.810681E-011	1	0.000000E+000
1	86.89283995	1.810681E-011	4.686809E-012	0	0.000000E+000
1	86.89286765	4.686809E-012	1.810681E-011	1	0.000000E+000
1	86.89294018	1.810681E-011	4.686809E-012	0	0.000000E+000
1	86.89337707	4.686809E-012	1.810681E-011	1	0.000000E+000
1	86.89344226	1.810681E-011	4.686809E-012	0	0.000000E+000
1	86.89345541	4.686809E-012	1.810681E-011	1	0.000000E+000
1	86.89355759	1.810681E-011	4.686809E-012	0	0.000000E+000
1	86.89356615	4.686809E-012	1.810681E-011	1	0.000000E+000
1	86.89409440	1.810681E-011	4.686809E-012	0	0.000000E+000
1	86.89410162	4.686809E-012	1.810681E-011	1	0.000000E+000
1	86.89479715	1.810681E-011	4.686809E-012	0	0.000000E+000
1	86.89481430	4.686809E-012	1.810681E-011	1	0.000000E+000
1	86.89494141	1.810681E-011	4.686809E-012	0	0.000000E+000
1	86.89508305	4.686809E-012	1.810681E-011	1	0.000000E+000
1	86.89520042	1.810681E-011	4.686809E-012	0	0.000000E+000
1	86.89520901	4.686809E-012	1.810681E-011	1	0.000000E+000
1	86.89536366	1.810681E-011	4.686809E-012	0	0.000000E+000
1	86.89537191	4.686809E-012	1.810681E-011	1	0.000000E+000
1	86.89571047	1.810681E-011	4.686809E-012	0	0.000000E+000
1	86.89571615	4.686809E-012	1.810681E-011	1	0.000000E+000
1	86.89595383	1.810681E-011	4.686809E-012	0	0.000000E+000
1	86.89629963	4.686809E-012	1.810681E-011	1	0.000000E+000
1	86.89636130	1.810681E-011	4.686809E-012	0	0.000000E+000
1	86.89641674	4.686809E-012	1.810681E-011	1	0.000000E+000
1	86.89652645	1.810681E-011	4.686809E-012	0	0.000000E+000
1	86.89652723	4.686809E-012	1.810681E-011	1	0.000000E+000
1	86.89692135	1.810681E-011	4.686809E-012	0	0.000000E+000
1	86.89695246	4.686809E-012	1.810681E-011	1	0.000000E+000
1	86.89702512	1.810681E-011	4.686809E-012	0	0.000000E+000
1	86.89705017	4.686809E-012	1.810681E-011	1	0.000000E+000
1	86.89715824	1.810681E-011	4.686809E-012	0	0.000000E+000
1	86.89718076	4.686809E-012	1.810681E-011	1	0.000000E+000
1	86.89725711	1.810681E-011	4.686809E-012	0	0.000000E+000
1	86.89733977	4.686809E-012	1.810681E-011	1	0.000000E+000
1	86.89788327	1.810681E-011	4.686809E-012	0	0.000000E+000
1	86.89790286	4.686809E-012	1.810681E-011	1	0.000000E+000
1	86.89801336	1.810681E-011	4.686809E-012	0	0.000000E+000
1	86.89806008	4.686809E-012	1.810681E-011	1	0.000000E+000
1	86.89823881	1.810681E-011	4.686809E-012	0	0.000000E+000
1	86.89827063	4.686809E-012	1.810681E-011	1	0.000000E+000
1	86.89879060	1.810681E-011	4.686809E-012	0	0.000000E+000
1	86.89885898	4.686809E-012	1.810681E-011	1	0.000000E+000
1	86.89894354	1.810681E-011	4.686809E-012	0	0.000000E+000
1	86.89899702	4.686809E-012	1.810681E-011	1	0.000000E+000
1	86.89938840	1.810681E-011	4.686809E-012	0	0.000000E+000
1	86.89942444	4.686809E-012	1.810681E-011	1	0.000000E+000
1	86.89968419	1.810681E-011	4.686809E-012	0	0.000000E+000
1	86.89997837	4.686809E-012	1.810681E-011	1	0.000000E+000
1	86.90007321	1.810681E-011	4.686809E-012	0	0.000000E+000
1	86.90008658	4.686809E-012	1.810681E-011	1	0.000000E+000
1	86.90030275	1.810681E-011	4.686809E-012	0	0.000000E+000
1	86.90031809	4.686809E-012	1.810681E-011	1	0.000000E+000
1	86.90045040	1.810681E-011	4.686809E-012	0	0.000000E+000
1	86.90046642	4.686809E-012	1.810681E-011	1	0.000000E+000
1	86.90058234	1.810681E-011	4.686809E-012	0	0.000000E+000
1	86.90059078	4.686809E-012	1.810681E-011	1	0.000000E+000
1	86.90065702	1.810681E-011	4.686809E-012	0	0.000000E+000
1	86.90068963	4.686809E-012	1.810681E-011	1	0.000000E+000
1	86.90141290	1.810681E-011	4.686809E-012	0	0.000000E+000
1	86.90144083	4.686809E-012	1.810681E-011	1	0.000000E+000
1	86.90154921	1.810681E-011	4.686809E-012	0	0.000000E+000
1	86.90157594	4.686809E-012	1.810681E-011	1	0.000000E+000
1	86.90160368	1.810681E-011	4.686809E-012	0	0.000000E+000
1	86.90164095	4.686809E-012	1.810681E-011	1	0.000000E+000
1	86.90222664	1.810681E-011	4.686809E-012	0	0.000000E+000
1	86.90224032	4.686809E-012	1.810681E-011	1	0.000000E+000
1	86.90257830	1.810681E-011	4.686809E-012	0	0.000000E+000
1	86.90261894	4.686809E-012	1.810681E-011	1	0.000000E+000
1	86.90361148	1.810681E-011	4.686809E-012	0	0.000000E+000
1	86.90367954	4.686809E-012	1.810681E-011	1	0.000000E+000
1	86.90377666	1.810681E-011	4.686809E-012	0	0.000000E+000
1	86.90379047	4.686809E-012	1.810681E-011	1	0.000000E+000
1	86.90394678	1.810681E-011	4.686809E-012	0	0.000000E+000
1	86.90397548	4.686809E-012	1.810681E-011	1	0.000000E+000
1	86.90423204	1.810681E-011	4.686809E-012	0	0.000000E+000
1	86.90435819	4.686809E-012	1.810681E-011	1	0.000000E+000
1	86.90440057	1.810681E-011	4.686809E-012	0	0.000000E+000
1	86.90440463	4.686809E-012	1.810681E-011	1	0.000000E+000
1	86.90483090	1.810681E-011	4.686809E-012	0	0.000000E+000
1	86.90491721	4.686809E-012	1.810681E-011	1	0.000000E+000
1	86.90512954	1.810681E-011	4.686809E-012	0	0.000000E+000
1	86.90531168	4.686809E-012	1.810681E-011	1	0.000000E+000
1	86.90552160	1.810681E-011	4.686809E-012	0	0.000000E+000
1	86.90560979	4.686809E-012	1.810681E-011	1	0.000000E+000
1	86.90607436	1.810681E-011	4.686809E-012	0	0.000000E+000
1	86.90608632	4.686809E-012	1.810681E-011	1	0.000000E+000
1	86.90628153	1.810681E-011	4.686809E-012	0	0.000000E+000
1	86.90629480	4.686809E-012	1.810681E-011	1	0.000000E+000
1	86.90651076	1.810681E-011	4.686809E-012	0	0.000000E+000
1	86.90653703	4.686809E-012	1.810681E-011	1	0.000000E+000
1	86.90662367	1.810681E-011	4.686809E-012	0	0.000000E+000
1	86.90664193	4.686809E-012	1.810681E-011	1	0.000000E+000
1	86.90685153	1.810681E-011	4.686809E-012	0	0.000000E+000
1	86.90688054	4.686809E-012	1.810681E-011	1	0.000000E+000
1	86.90703048	1.810681E-011	4.686809E-012	0	0.000000E+000
1	86.90725331	4.686809E-012	1.810681E-011	1	0.000000E+000
1	86.90762246	1.810681E-011	4.686809E-012	0	0.000000E+000
1	86.90775913	4.686809E-012	1.810681E-011	1	0.000000E+000
1	86.90828252	1.810681E-011	4.686809E-012	0	0.000000E+000
1	86.90828925	4.686809E-012	1.810681E-011	1	0.000000E+000
1	86.90849861	1.810681E-011	4.686809E-012	0	0.000000E+000
1	86.90852345	4.686809E-012	1.810681E-011	1	0.000000E+000
1	86.90962041	1.810681E-011	4.686809E-012	0	0.000000E+000
1	86.90964909	4.686809E-012	1.810681E-011	1	0.000000E+000
1	86.91006240	1.810681E-011	4.686809E-012	0	0.000000E+000
1	86.91010254	4.686809E-012	1.810681E-011	1	0.000000E+000
1	86.91164589	1.810681E-011	4.686809E-012	0	0.000000E+000
1	86.91224330	4.686809E-012	1.810681E-011	1	0.000000E+000
1	86.91228339	1.810681E-011	4.686809E-012	0	0.000000E+000
1	86.91231351	4.686809E-012	1.810681E-011	1	0.000000E+000
1	86.91244100	1.810681E-011	4.686809E-012	0	0.000000E+000
1	86.91247741	4.686809E-012	1.810681E-011	1	0.000000E+000
1	86.91276230	1.810681E-011	4.686809E-012	0	0.000000E+000
1	86.91276877	4.686809E-012	1.810681E-011	1	0.000000E+000
1	86.91374110	1.810681E-011	4.686809E-012	0	0.000000E+000
1	86.91378594	4.686809E-012	1.810681E-011	1	0.000000E+000
1	86.91385962	1.810681E-011	4.686809E-012	0	0.000000E+000
1	86.91390144	4.686809E-012	1.810681E-011	1	0.000000E+000
1	86.91420369	1.810681E-011	4.686809E-012	0	0.000000E+000
1	86.91425355	4.686809E-012	1.810681E-011	1	0.000000E+000
1	86.91440676	1.810681E-011	4.686809E-012	0	0.000000E+000
1	86.91444936	4.686809E-012	1.810681E-011	1	0.000000E+000
1	86.91481198	1.810681E-011	4.686809E-012	0	0.000000E+000
1	86.91481863	4.686809E-012	1.810681E-011	1	0.000000E+000
1	86.91487330	1.810681E-011	4.686809E-012	0	0.000000E+000
1	86.91487756	4.686809E-012	1.810681E-011	1	0.000000E+000
1	86.91506517	1.810681E-011	4.686809E-012	0	0.000000E+000
1	86.91508236	4.686809E-012	1.810681E-011	1	0.000000E+000
1	86.91579684	1.810681E-011	4.686809E-012	0	0.000000E+000
1	86.91580499	4.686809E-012	1.810681E-011	1	0.000000E+000
1	86.91588331	1.810681E-011	4.686809E-012	0	0.000000E+000
1	86.91591726	4.686809E-012	1.810681E-011	1	0.000000E+000
1	86.91609706	1.810681E-011	4.686809E-012	0	0.000000E+000
1	86.91611928	4.686809E-012	1.810681E-011	1	0.000000E+000
1	86.91621306	1.810681E-011	4.686809E-012	0	0.000000E+000
1	86.91625286	4.686809E-012	1.810681E-011	1	0.000000E+000
1	86.91630498	1.810681E-011	4.686809E-012	0	0.000000E+000
1	86.91647097	4.686809E-012	1.810681E-011	1	0.000000E+000
1	86.91652605	1.810681E-011	4.686809E-012	0	0.000000E+000
1	86.91664886	4.686809E-012	1.810681E-011	1	0.000000E+000
1	86.91677195	1.810681E-011	4.686809E-012	0	0.000000E+000
1	86.91683291	4.686809E-012	1.810681E-011	1	0.000000E+000
1	86.91695866	1.810681E-011	4.686809E-012	0	0.000000E+000
1	86.91698497	4.686809E-012	1.810681E-011	1	0.000000E+000
1	86.91701866	1.810681E-011	4.686809E-012	0	0.000000E+000
1	86.91710964	4.686809E-012	1.810681E-011	1	0.000000E+000
1	86.91720296	1.810681E-011	4.686809E-012	0	0.000000E+000
1	86.91751312	4.686809E-012	1.810681E-011	1	0.000000E+000
1	86.91810639	1.810681E-011	4.686809E-012	0	0.000000E+000
1	86.91815110	4.686809E-012	1.810681E-011	1	0.000000E+000
1	86.91865085	1.810681E-011	4.686809E-012	0	0.000000E+000
1	86.91869481	4.686809E-012	1.810681E-011	1	0.000000E+000
1	86.91939626	1.810681E-011	4.686809E-012	0	0.000000E+000
1	86.91939923	4.686809E-012	1.810681E-011	1	0.000000E+000
1	86.91960664	1.810681E-011	4.686809E-012	0	0.000000E+000
1	86.91973579	4.686809E-012	1.810681E-011	1	0.000000E+000
1	86.91978464	1.810681E-011	4.686809E-012	0	0.000000E+000
1	86.91978538	4.686809E-012	1.810681E-011	1	0.000000E+000
1	86.92002666	1.810681E-011	4.686809E-012	0	0.000000E+000
1	86.92005502	4.686809E-012	1.810681E-011	1	0.000000E+000
1	86.92046953	1.810681E-011	4.686809E-012	0	0.000000E+000
1	86.92049670	4.686809E-012	1.810681E-011	1	0.000000E+000
1	86.92143572	1.810681E-011	4.686809E-012	0	0.000000E+000
1	86.92145808	4.686809E-012	1.810681E-011	1	0.000000E+000
1	86.92169938	1.810681E-011	4.686809E-012	0	0.000000E+000
1	86.92206534	4.686809E-012	1.810681E-011	1	0.000000E+000
1	86.92218762	1.810681E-011	4.686809E-012	0	0.000000E+000
1	86.92279649	4.686809E-012	1.810681E-011	1	0.000000E+000
1	86.92374939	1.810681E-011	4.686809E-012	0	0.000000E+000
1	86.92377659	4.686809E-012	1.810681E-011	1	0.000000E+000
1	86.92390009	1.810681E-011	4.686809E-012	0	0.000000E+000
1	86.92392636	4.686809E-012	1.810681E-011	1	0.000000E+000
1	86.92403130	1.810681E-011	4.686809E-012	0	0.000000E+000
1	86.92408465	4.686809E-012	1.810681E-011	1	0.000000E+000
1	86.92421653	1.810681E-011	4.686809E-012	0	0.000000E+000
1	86.92425447	4.686809E-012	1.810681E-011	1	0.000000E+000
1	86.92480353	1.810681E-011	4.686809E-012	0	0.000000E+000
1	86.92480866	4.686809E-012	1.810681E-011	1	0.000000E+000
1	86.92503349	1.810681E-011	4.686809E-012	0	0.000000E+000
1	86.92505916	4.686809E-012	1.810681E-011	1	0.000000E+000
1	86.92532733	1.810681E-011	4.686809E-012	0	0.000000E+000
1	86.92549696	4.686809E-012	1.810681E-011	1	0.000000E+000
1	86.92602799	1.810681E-011	4.686809E-012	0	0.000000E+000
1	86.92605290	4.686809E-012	1.810681E-011	1	0.000000E+000
1	86.92636795	1.810681E-011	4.686809E-012	0	0.000000E+000
1	86.92638758	4.686809E-012	1.810681E-011	1	0.000000E+000
1	86.92645870	1.810681E-011	4.686809E-012	0	0.000000E+000
1	86.92648575	4.686809E-012	1.810681E-011	1	0.000000E+000
1	86.92662567	1.810681E-011	4.686809E-012	0	0.000000E+000
1	86.92711903	4.686809E-012	1.810681E-011	1	0.000000E+000
1	86.92741201	1.810681E-011	4.686809E-012	0	0.000000E+000
1	86.92743549	4.686809E-012	1.810681E-011	1	0.000000E+000
1	86.92749190	1.810681E-011	4.686809E-012	0	0.000000E+000
1	86.92787868	4.686809E-012	1.810681E-011	1	0.000000E+000
1	86.92902506	1.810681E-011	4.686809E-012	0	0.000000E+000
1	86.92903883	4.686809E-012	1.810681E-011	1	0.000000E+000
1	86.92909626	1.810681E-011	4.686809E-012	0	0.000000E+000
1	86.92947980	4.686809E-012	1.810681E-011	1	0.000000E+000
1	86.93030474	1.810681E-011	4.686809E-012	0	0.000000E+000
1	86.93031759	4.686809E-012	1.810681E-011	1	0.000000E+000
1	86.93047182	1.810681E-011	4.686809E-012	0	0.000000E+000
1	86.93051725	4.686809E-012	1.810681E-011	1	0.000000E+000
1	86.93062548	1.810681E-011	4.686809E-012	0	0.000000E+000
1	86.93068138	4.686809E-012	1.810681E-011	1	0.000000E+000
1	86.93093961	1.810681E-011	4.686809E-012	0	0.000000E+000
1	86.93112618	4.686809E-012	1.810681E-011	1	0.000000E+000
1	86.93145343	1.810681E-011	4.686809E-012	0	0.000000E+000
1	86.93186088	4.686809E-012	1.810681E-011	1	0.000000E+000
1	86.93223797	1.810681E-011	4.686809E-012	0	0.000000E+000
1	86.93228809	4.686809E-012	1.810681E-011	1	0.000000E+000
1	86.93277368	1.810681E-011	4.686809E-012	0	0.000000E+000
1	86.93278594	4.686809E-012	1.810681E-011	1	0.000000E+000
1	86.93323268	1.810681E-011	4.686809E-012	0	0.000000E+000
1	86.93325289	4.686809E-012	1.810681E-011	1	0.000000E+000
1	86.93402029	1.810681E-011	4.686809E-012	0	0.000000E+000
1	86.93427774	4.686809E-012	1.810681E-011	1	0.000000E+000
1	86.93463194	1.810681E-011	4.686809E-012	0	0.000000E+000
1	86.93467759	4.686809E-012	1.810681E-011	1	0.000000E+000
1	86.93495608	1.810681E-011	4.686809E-012	0	0.000000E+000
1	86.93500538	4.686809E-012	1.810681E-011	1	0.000000E+000
1	86.93540063	1.810681E-011	4.686809E-012	0	0.000000E+000
1	86.93541739	4.686809E-012	1.810681E-011	1	0.000000E+000
1	86.93566023	1.810681E-011	4.686809E-012	0	0.000000E+000
1	86.93579021	4.686809E-012	1.810681E-011	1	0.000000E+000
1	86.93589100	1.810681E-011	4.686809E-012	0	0.000000E+000
1	86.93596448	4.686809E-012	1.810681E-011	1	0.000000E+000
1	86.93604830	1.810681E-011	4.686809E-012	0	0.000000E+000
1	86.93607393	4.686809E-012	1.810681E-011	1	0.000000E+000
1	86.93626907	1.810681E-011	4.686809E-012	0	0.000000E+000
1	86.93629175	4.686809E-012	1.810681E-011	1	0.000000E+000
1	86.93646863	1.810681E-011	4.686809E-012	0	0.000000E+000
1	86.93649759	4.686809E-012	1.810681E-011	1	0.000000E+000
1	86.93680399	1.810681E-011	4.686809E-012	0	0.000000E+000
1	86.93744667	4.686809E-012	1.810681E-011	1	0.000000E+000
1	86.93753771	1.810681E-011	4.686809E-012	0	0.000000E+000
1	86.93758575	4.686809E-012	1.810681E-011	1	0.000000E+000
1	86.93809452	1.810681E-011	4.686809E-012	0	0.000000E+000
1	86.93853351	4.686809E-012	1.810681E-011	1	0.000000E+000
1	86.93872723	1.810681E-011	4.686809E-012	0	0.000000E+000
1	86.93882682	4.686809E-012	1.810681E-011	1	0.000000E+000
1	86.93919726	1.810681E-011	4.686809E-012	0	0.000000E+000
1	86.93921119	4.686809E-012	1.810681E-011	1	0.000000E+000
1	86.93946665	1.810681E-011	4.686809E-012	0	0.000000E+000
1	86.93949017	4.686809E-012	1.810681E-011	1	0.000000E+000
1	86.93958521	1.810681E-011	4.686809E-012	0	0.000000E+000
1	86.93960306	4.686809E-012	1.810681E-011	1	0.000000E+000
1	86.93996254	1.810681E-011	4.686809E-012	0	0.000000E+000
1	86.93998069	4.686809E-012	1.810681E-011	1	0.000000E+000
1	86.94012452	1.810681E-011	4.686809E-012	0	0.000000E+000
1	86.94014166	4.686809E-012	1.810681E-011	1	0.000000E+000
1	86.94017790	1.810681E-011	4.686809E-012	0	0.000000E+000
1	86.94020314	4.686809E-012	1.810681E-011	1	0.000000E+000
1	86.94030756	1.810681E-011	4.686809E-012	0	0.000000E+000
1	86.94085716	4.686809E-012	1.810681E-011	1	0.000000E+000
1	86.94125840	1.810681E-011	4.686809E-012	0	0.000000E+000
1	86.94129583	4.686809E-012	1.810681E-011	1	0.000000E+000
1	86.94198405	1.810681E-011	4.686809E-012	0	0.000000E+000
1	86.94219934	4.686809E-012	1.810681E-011	1	0.000000E+000
1	86.94233381	1.810681E-011	4.686809E-012	0	0.000000E+000
1	86.94234666	4.686809E-012	1.810681E-011	1	0.000000E+000
1	86.94251291	1.810681E-011	4.686809E-012	0	0.000000E+000
1	86.94255539	4.686809E-012	1.810681E-011	1	0.000000E+000
1	86.94261637	1.810681E-011	4.686809E-012	0	0.000000E+000
1	86.94283076	4.686809E-012	1.810681E-011	1	0.000000E+000
1	86.94289494	1.810681E-011	4.686809E-012	0	0.000000E+000
1	86.94292359	4.686809E-012	1.810681E-011	1	0.000000E+000
1	86.94310597	1.810681E-011	4.686809E-012	0	0.000000E+000
1	86.94310927	4.686809E-012	1.810681E-011	1	0.000000E+000
1	86.94355017	1.810681E-011	4.686809E-012	0	0.000000E+000
1	86.94366471	4.686809E-012	1.810681E-011	1	0.000000E+000
1	86.94371528	1.810681E-011	4.686809E-012	0	0.000000E+000
1	86.94377822	4.686809E-012	1.810681E-011	1	0.000000E+000
1	86.94381150	1.810681E-011	4.686809E-012	0	0.000000E+000
1	86.94384748	4.686809E-012	1.810681E-011	1	0.000000E+000
1	86.94386217	1.810681E-011	4.686809E-012	0	0.000000E+000
1	86.94389882	4.686809E-012	1.810681E-011	1	0.000000E+000
1	86.94397345	1.810681E-011	4.686809E-012	0	0.000000E+000
1	86.94398154	4.686809E-012	1.810681E-011	1	0.000000E+000
1	86.94405004	1.810681E-011	4.686809E-012	0	0.000000E+000
1	86.94441102	4.686809E-012	1.810681E-011	1	0.000000E+000
1	86.94464890	1.810681E-011	4.686809E-012	0	0.000000E+000
1	86.94472384	4.686809E-012	1.810681E-011	1	0.000000E+000
1	86.94505422	1.810681E-011	4.686809E-012	0	0.000000E+000
1	86.94524070	4.686809E-012	1.810681E-011	1	0.000000E+000
1	86.94648383	1.810681E-011	4.686809E-012	0	0.000000E+000
1	86.94651805	4.686809E-012	1.810681E-011	1	0.000000E+000
1	86.94734919	1.810681E-011	4.686809E-012	0	0.000000E+000
1	86.94745035	4.686809E-012	1.810681E-011	1	0.000000E+000
1	86.94757200	1.810681E-011	4.686809E-012	0	0.000000E+000
1	86.94760094	4.686809E-012	1.810681E-011	1	0.000000E+000
1	86.94846908	1.810681E-011	4.686809E-012	0	0.000000E+000
1	86.94847629	4.686809E-012	1.810681E-011	1	0.000000E+000
1	86.94878038	1.810681E-011	4.686809E-012	0	0.000000E+000
1	86.94879878	4.686809E-012	1.810681E-011	1	0.000000E+000
1	86.94886416	1.810681E-011	4.686809E-012	0	0.000000E+000
1	86.94889112	4.686809E-012	1.810681E-011	1	0.000000E+000
1	86.94974315	1.810681E-011	4.686809E-012	0	0.000000E+000
1	86.94976856	4.686809E-012	1.810681E-011	1	0.000000E+000
1	86.94995692	1.810681E-011	4.686809E-012	0	0.000000E+000
1	86.95997581	4.686809E-012	1.810681E-011	1	0.000000E+000
1	86.96139775	1.810681E-011	4.686809E-012	0	0.000000E+000
1	86.96146381	4.686809E-012	1.810681E-011	1	0.000000E+000
1	86.96187672	1.810681E-011	4.686809E-012	0	0.000000E+000
1	86.96218259	4.686809E-012	1.810681E-011	1	0.000000E+000
1	86.96221012	1.810681E-011	4.686809E-012	0	0.000000E+000
1	86.96222608	4.686809E-012	1.810681E-011	1	0.000000E+000
1	86.96260112	1.810681E-011	4.686809E-012	0	0.000000E+000
1	86.96263892	4.686809E-012	1.810681E-011	1	0.000000E+000
1	86.96409485	1.810681E-011	4.686809E-012	0	0.000000E+000
1	86.96411280	4.686809E-012	1.810681E-011	1	0.000000E+000
1	86.96451680	1.810681E-011	4.686809E-012	0	0.000000E+000
1	86.96454542	4.686809E-012	1.810681E-011	1	0.000000E+000
1	86.96482111	1.810681E-011	4.686809E-012	0	0.000000E+000
1	86.96484588	4.686809E-012	1.810681E-011	1	0.000000E+000
1	86.96496311	1.810681E-011	4.686809E-012	0	0.000000E+000
1	86.96497624	4.686809E-012	1.810681E-011	1	0.000000E+000
1	86.96517338	1.810681E-011	4.686809E-012	0	0.000000E+000
1	86.96518643	4.686809E-012	1.810681E-011	1	0.000000E+000
1	86.96546189	1.810681E-011	4.686809E-012	0	0.000000E+000
1	86.96548125	4.686809E-012	1.810681E-011	1	0.000000E+000
1	86.96633563	1.810681E-011	4.686809E-012	0	0.000000E+000
1	86.96644136	4.686809E-012	1.810681E-011	1	0.000000E+000
1	86.96661776	1.810681E-011	4.686809E-012	0	0.000000E+000
1	86.96663091	4.686809E-012	1.810681E-011	1	0.000000E+000
1	86.96679633	1.810681E-011	4.686809E-012	0	0.000000E+000
1	86.96681456	4.686809E-012	1.810681E-011	1	0.000000E+000
1	86.96691552	1.810681E-011	4.686809E-012	0	0.000000E+000
1	86.96692689	4.686809E-012	1.810681E-011	1	0.000000E+000
1	86.96697489	1.810681E-011	4.686809E-012	0	0.000000E+000
1	86.96700319	4.686809E-012	1.810681E-011	1	0.000000E+000
1	86.96707948	1.810681E-011	4.686809E-012	0	0.000000E+000
1	86.96709959	4.686809E-012	1.810681E-011	1	0.000000E+000
1	86.96735355	1.810681E-011	4.686809E-012	0	0.000000E+000
1	86.96735901	4.686809E-012	1.810681E-011	1	0.000000E+000
1	86.96768208	1.810681E-011	4.686809E-012	0	0.000000E+000
1	86.96769543	4.686809E-012	1.810681E-011	1	0.000000E+000
1	86.96818850	1.810681E-011	4.686809E-012	0	0.000000E+000
1	86.96821608	4.686809E-012	1.810681E-011	1	0.000000E+000
1	86.96830882	1.810681E-011	4.686809E-012	0	0.000000E+000
1	86.96943140	4.686809E-012	1.810681E-011	1	0.000000E+000
1	86.96946642	1.810681E-011	4.686809E-012	0	0.000000E+000
1	86.96952583	4.686809E-012	1.810681E-011	1	0.000000E+000
1	86.96970120	1.810681E-011	4.686809E-012	0	0.000000E+000
1	86.96970710	4.686809E-012	1.810681E-011	1	0.000000E+000
1	86.96994484	1.810681E-011	4.686809E-012	0	0.000000E+000
1	86.96996721	4.686809E-012	1.810681E-011	1	0.000000E+000
1	86.97003043	1.810681E-011	4.686809E-012	0	0.000000E+000
1	86.97004178	4.686809E-012	1.810681E-011	1	0.000000E+000
1	86.97026247	1.810681E-011	4.686809E-012	0	0.000000E+000
1	86.97060402	4.686809E-012	1.810681E-011	1	0.000000E+000
1	86.97062077	1.810681E-011	4.686809E-012	0	0.000000E+000
1	86.97066865	4.686809E-012	1.810681E-011	1	0.000000E+000
1	86.97093749	1.810681E-011	4.686809E-012	0	0.000000E+000
1	86.97099000	4.686809E-012	1.810681E-011	1	0.000000E+000
1	86.97107416	1.810681E-011	4.686809E-012	0	0.000000E+000
1	86.97110170	4.686809E-012	1.810681E-011	1	0.000000E+000
1	86.97141819	1.810681E-011	4.686809E-012	0	0.000000E+000
1	86.97143191	4.686809E-012	1.810681E-011	1	0.000000E+000
1	86.97155497	1.810681E-011	4.686809E-012	0	0.000000E+000
1	86.97175944	4.686809E-012	1.810681E-011	1	0.000000E+000
1	86.97232301	1.810681E-011	4.686809E-012	0	0.000000E+000
1	86.97236494	4.686809E-012	1.810681E-011	1	0.000000E+000
1	86.97238946	1.810681E-011	4.686809E-012	0	0.000000E+000
1	86.97241485	4.686809E-012	1.810681E-011	1	0.000000E+000
1	86.97345465	1.810681E-011	4.686809E-012	0	0.000000E+000
1	86.97346857	4.686809E-012	1.810681E-011	1	0.000000E+000
1	86.97363926	1.810681E-011	4.686809E-012	0	0.000000E+000
1	86.97366116	4.686809E-012	1.810681E-011	1	0.000000E+000
1	86.97416106	1.810681E-011	4.686809E-012	0	0.000000E+000
1	86.97419107	4.686809E-012	1.810681E-011	1	0.000000E+000
1	86.97422554	1.810681E-011	4.686809E-012	0	0.000000E+000
1	86.97423615	4.686809E-012	1.810681E-011	1	0.000000E+000
1	86.97472613	1.810681E-011	4.686809E-012	0	0.000000E+000
1	86.97475441	4.686809E-012	1.810681E-011	1	0.000000E+000
1	86.97479639	1.810681E-011	4.686809E-012	0	0.000000E+000
1	86.97483860	4.686809E-012	1.810681E-011	1	0.000000E+000
1	86.97550587	1.810681E-011	4.686809E-012	0	0.000000E+000
1	86.97553884	4.686809E-012	1.810681E-011	1	0.000000E+000
1	86.97647013	1.810681E-011	4.686809E-012	0	0.000000E+000
1	86.97650773	4.686809E-012	1.810681E-011	1	0.000000E+000
1	86.97657217	1.810681E-011	4.686809E-012	0	0.000000E+000
1	86.97661600	4.686809E-012	1.810681E-011	1	0.000000E+000
1	86.97665337	1.810681E-011	4.686809E-012	0	0.000000E+000
1	86.97666220	4.686809E-012	1.810681E-011	1	0.000000E+000
1	86.97672269	1.810681E-011	4.686809E-012	0	0.000000E+000
1	86.97684628	4.686809E-012	1.810681E-011	1	0.000000E+000
1	86.97696117	1.810681E-011	4.686809E-012	0	0.000000E+000
1	86.97698425	4.686809E-012	1.810681E-011	1	0.000000E+000
1	86.97855941	1.810681E-011	4.686809E-012	0	0.000000E+000
1	86.97858451	4.686809E-012	1.810681E-011	1	0.000000E+000
1	86.97870495	1.810681E-011	4.686809E-012	0	0.000000E+000
1	86.97875858	4.686809E-012	1.810681E-011	1	0.000000E+000
1	86.97895395	1.810681E-011	4.686809E-012	0	0.000000E+000
1	86.97992398	4.686809E-012	1.810681E-011	1	0.000000E+000
1	86.97996899	1.810681E-011	4.686809E-012	0	0.000000E+000
1	86.98000280	4.686809E-012	1.810681E-011	1	0.000000E+000
1	86.98012733	1.810681E-011	4.686809E-012	0	0.000000E+000
1	86.98076232	4.686809E-012	1.810681E-011	1	0.000000E+000
1	86.98096713	1.810681E-011	4.686809E-012	0	0.000000E+000
1	86.98172902	4.686809E-012	1.810681E-011	1	0.000000E+000
1	86.98193231	1.810681E-011	4.686809E-012	0	0.000000E+000
1	86.98201981	4.686809E-012	1.810681E-011	1	0.000000E+000
1	86.98209615	1.810681E-011	4.686809E-012	0	0.000000E+000
1	86.98227452	4.686809E-012	1.810681E-011	1	0.000000E+000
1	86.98241444	1.810681E-011	4.686809E-012	0	0.000000E+000
1	86.98245174	4.686809E-012	1.810681E-011	1	0.000000E+000
1	86.98248157	1.810681E-011	4.686809E-012	0	0.000000E+000
1	86.98249996	4.686809E-012	1.810681E-011	1	0.000000E+000
1	86.98268841	1.810681E-011	4.686809E-012	0	0.000000E+000
1	86.98325906	4.686809E-012	1.810681E-011	1	0.000000E+000
1	86.98338437	1.810681E-011	4.686809E-012	0	0.000000E+000
1	86.98367651	4.686809E-012	1.810681E-011	1	0.000000E+000
1	86.98437684	1.810681E-011	4.686809E-012	0	0.000000E+000
1	86.98437963	4.686809E-012	1.810681E-011	1	0.000000E+000
1	86.98449884	1.810681E-011	4.686809E-012	0	0.000000E+000
1	86.98460054	4.686809E-012	1.810681E-011	1	0.000000E+000
1	86.98508710	1.810681E-011	4.686809E-012	0	0.000000E+000
1	86.98510005	4.686809E-012	1.810681E-011	1	0.000000E+000
1	86.98524739	1.810681E-011	4.686809E-012	0	0.000000E+000
1	86.98527140	4.686809E-012	1.810681E-011	1	0.000000E+000
1	86.98541060	1.810681E-011	4.686809E-012	0	0.000000E+000
1	86.98542760	4.686809E-012	1.810681E-011	1	0.000000E+000
1	86.98552599	1.810681E-011	4.686809E-012	0	0.000000E+000
1	86.98554017	4.686809E-012	1.810681E-011	1	0.000000E+000
1	86.98569409	1.810681E-011	4.686809E-012	0	0.000000E+000
1	86.98582530	4.686809E-012	1.810681E-011	1	0.000000E+000
1	86.98585456	1.810681E-011	4.686809E-012	0	0.000000E+000
1	86.98620148	4.686809E-012	1.810681E-011	1	0.000000E+000
1	86.98683274	1.810681E-011	4.686809E-012	0	0.000000E+000
1	86.98684125	4.686809E-012	1.810681E-011	1	0.000000E+000
1	86.98688761	1.810681E-011	4.686809E-012	0	0.000000E+000
1	86.98787959	4.686809E-012	1.810681E-011	1	0.000000E+000
1	86.98804139	1.810681E-011	4.686809E-012	0	0.000000E+000
1	86.98806946	4.686809E-012	1.810681E-011	1	0.000000E+000
1	86.98816007	1.810681E-011	4.686809E-012	0	0.000000E+000
1	86.98819943	4.686809E-012	1.810681E-011	1	0.000000E+000
1	86.98845700	1.810681E-011	4.686809E-012	0	0.000000E+000
1	86.98851416	4.686809E-012	1.810681E-011	1	0.000000E+000
1	86.98931307	1.810681E-011	4.686809E-012	0	0.000000E+000
1	86.98942391	4.686809E-012	1.810681E-011	1	0.000000E+000
1	86.98944117	1.810681E-011	4.686809E-012	0	0.000000E+000
1	86.98952276	4.686809E-012	1.810681E-011	1	0.000000E+000
1	86.98956944	1.810681E-011	4.686809E-012	0	0.000000E+000
1	86.98992409	4.686809E-012	1.810681E-011	1	0.000000E+000
1	86.99043364	1.810681E-011	4.686809E-012	0	0.000000E+000
1	86.99052869	4.686809E-012	1.810681E-011	1	0.000000E+000
1	86.99068461	1.810681E-011	4.686809E-012	0	0.000000E+000
1	86.99071350	4.686809E-012	1.810681E-011	1	0.000000E+000
1	86.99108685	1.810681E-011	4.686809E-012	0	0.000000E+000
1	86.99109123	4.686809E-012	1.810681E-011	1	0.000000E+000
1	86.99131389	1.810681E-011	4.686809E-012	0	0.000000E+000
1	86.99132987	4.686809E-012	1.810681E-011	1	0.000000E+000
1	86.99179544	1.810681E-011	4.686809E-012	0	0.000000E+000
1	86.99183474	4.686809E-012	1.810681E-011	1	0.000000E+000
1	86.99215309	1.810681E-011	4.686809E-012	0	0.000000E+000
1	86.99219368	4.686809E-012	1.810681E-011	1	0.000000E+000
1	86.99254985	1.810681E-011	4.686809E-012	0	0.000000E+000
1	86.99255361	4.686809E-012	1.810681E-011	1	0.000000E+000
1	86.99352972	1.810681E-011	4.686809E-012	0	0.000000E+000
1	86.99397746	4.686809E-012	1.810681E-011	1	0.000000E+000
1	86.99401218	1.810681E-011	4.686809E-012	0	0.000000E+000
1	86.99424701	4.686809E-012	1.810681E-011	1	0.000000E+000
1	86.99431961	1.810681E-011	4.686809E-012	0	0.000000E+000
1	86.99433561	4.686809E-012	1.810681E-011	1	0.000000E+000
1	86.99475695	1.810681E-011	4.686809E-012	0	0.000000E+000
1	86.99477182	4.686809E-012	1.810681E-011	1	0.000000E+000
1	86.99484010	1.810681E-011	4.686809E-012	0	0.000000E+000
1	86.99484824	4.686809E-012	1.810681E-011	1	0.000000E+000
1	86.99503494	1.810681E-011	4.686809E-012	0	0.000000E+000
1	86.99507026	4.686809E-012	1.810681E-011	1	0.000000E+000
1	86.99541356	1.810681E-011	4.686809E-012	0	0.000000E+000
1	86.99547087	4.686809E-012	1.810681E-011	1	0.000000E+000
1	86.99597102	1.810681E-011	4.686809E-012	0	0.000000E+000
1	86.99599390	4.686809E-012	1.810681E-011	1	0.000000E+000
1	86.99615501	1.810681E-011	4.686809E-012	0	0.000000E+000
1	86.99629743	4.686809E-012	1.810681E-011	1	0.000000E+000
1	86.99653727	1.810681E-011	4.686809E-012	0	0.000000E+000
1	86.99672378	4.686809E-012	1.810681E-011	1	0.000000E+000
1	86.99675945	1.810681E-011	4.686809E-012	0	0.000000E+000
1	86.99717834	4.686809E-012	1.810681E-011	1	0.000000E+000
1	86.99731810	1.810681E-011	4.686809E-012	0	0.000000E+000
1	86.99733637	4.686809E-012	1.810681E-011	1	0.000000E+000
1	86.99736152	1.810681E-011	4.686809E-012	0	0.000000E+000
1	86.99738032	4.686809E-012	1.810681E-011	1	0.000000E+000
1	86.99779234	1.810681E-011	4.686809E-012	0	0.000000E+000
1	86.99795113	4.686809E-012	1.810681E-011	1	0.000000E+000
1	86.99819911	1.810681E-011	4.686809E-012	0	0.000000E+000
1	86.99823436	4.686809E-012	1.810681E-011	1	0.000000E+000
1	86.99854672	1.810681E-011	4.686809E-012	0	0.000000E+000
1	86.99855315	4.686809E-012	1.810681E-011	1	0.000000E+000
1	86.99866163	1.810681E-011	4.686809E-012	0	0.000000E+000
1	86.99877289	4.686809E-012	1.810681E-011	1	0.000000E+000
1	86.99879313	1.810681E-011	4.686809E-012	0	0.000000E+000
1	86.99881234	4.686809E-012	1.810681E-011	1	0.000000E+000
1	86.99883860	1.810681E-011	4.686809E-012	0	0.000000E+000
1	86.99912615	4.686809E-012	1.810681E-011	1	0.000000E+000
1	86.99935420	1.810681E-011	4.686809E-012	0	0.000000E+000
1	86.99946987	4.686809E-012	1.810681E-011	1	0.000000E+000
1	86.99955132	1.810681E-011	4.686809E-012	0	0.000000E+000
1	86.99957105	4.686809E-012	1.810681E-011	1	0.000000E+000
1	86.99994430	1.810681E-011	4.686809E-012	0	0.000000E+000
1	87.00002793	4.686809E-012	1.810681E-011	1	0.000000E+000
1	87.00008342	1.810681E-011	4.686809E-012	0	0.000000E+000
1	87.00011816	4.686809E-012	1.810681E-011	1	0.000000E+000
1	87.00020223	1.810681E-011	4.686809E-012	0	0.000000E+000
1	87.00022420	4.686809E-012	1.810681E-011	1	0.000000E+000
1	87.00070880	1.810681E-011	4.686809E-012	0	0.000000E+000
1	87.00112217	4.686809E-012	1.810681E-011	1	0.000000E+000
1	87.00134209	1.810681E-011	4.686809E-012	0	0.000000E+000
1	87.00150837	4.686809E-012	1.810681E-011	1	0.000000E+000
1	87.00156865	1.810681E-011	4.686809E-012	0	0.000000E+000
1	87.00157786	4.686809E-012	1.810681E-011	1	0.000000E+000
1	87.00208246	1.810681E-011	4.686809E-012	0	0.000000E+000
1	87.00214035	4.686809E-012	1.810681E-011	1	0.000000E+000
1	87.00221968	1.810681E-011	4.686809E-012	0	0.000000E+000
1	87.00263528	4.686809E-012	1.810681E-011	1	0.000000E+000
1	87.00271277	1.810681E-011	4.686809E-012	0	0.000000E+000
1	87.00273676	4.686809E-012	1.810681E-011	1	0.000000E+000
1	87.00283434	1.810681E-011	4.686809E-012	0	0.000000E+000
1	87.00289898	4.686809E-012	1.810681E-011	1	0.000000E+000
1	87.00299728	1.810681E-011	4.686809E-012	0	0.000000E+000
1	87.00302744	4.686809E-012	1.810681E-011	1	0.000000E+000
1	87.00317616	1.810681E-011	4.686809E-012	0	0.000000E+000
1	87.00337104	4.686809E-012	1.810681E-011	1	0.000000E+000
1	87.00410075	1.810681E-011	4.686809E-012	0	0.000000E+000
1	87.00433758	4.686809E-012	1.810681E-011	1	0.000000E+000
1	87.00446446	1.810681E-011	4.686809E-012	0	0.000000E+000
1	87.00450308	4.686809E-012	1.810681E-011	1	0.000000E+000
1	87.00460769	1.810681E-011	4.686809E-012	0	0.000000E+000
1	87.00474446	4.686809E-012	1.810681E-011	1	0.000000E+000
1	87.00495276	1.810681E-011	4.686809E-012	0	0.000000E+000
1	87.00496716	4.686809E-012	1.810681E-011	1	0.000000E+000
1	87.00521385	1.810681E-011	4.686809E-012	0	0.000000E+000
1	87.00524999	4.686809E-012	1.810681E-011	1	0.000000E+000
1	87.00558191	1.810681E-011	4.686809E-012	0	0.000000E+000
1	87.00562346	4.686809E-012	1.810681E-011	1	0.000000E+000
1	87.00591057	1.810681E-011	4.686809E-012	0	0.000000E+000
1	87.00606443	4.686809E-012	1.810681E-011	1	0.000000E+000
1	87.00624419	1.810681E-011	4.686809E-012	0	0.000000E+000
1	87.00627378	4.686809E-012	1.810681E-011	1	0.000000E+000
1	87.00630961	1.810681E-011	4.686809E-012	0	0.000000E+000
1	87.00635406	4.686809E-012	1.810681E-011	1	0.000000E+000
1	87.00639846	1.810681E-011	4.686809E-012	0	0.000000E+000
1	87.00642071	4.686809E-012	1.810681E-011	1	0.000000E+000
1	87.00653088	1.810681E-011	4.686809E-012	0	0.000000E+000
1	87.00687470	4.686809E-012	1.810681E-011	1	0.000000E+000
1	87.00711576	1.810681E-011	4.686809E-012	0	0.000000E+000
1	87.00714624	4.686809E-012	1.810681E-011	1	0.000000E+000
1	87.00735114	1.810681E-011	4.686809E-012	0	0.000000E+000
1	87.00741027	4.686809E-012	1.810681E-011	1	0.000000E+000
1	87.00754752	1.810681E-011	4.686809E-012	0	0.000000E+000
1	87.00756384	4.686809E-012	1.810681E-011	1	0.000000E+000
1	87.00800231	1.810681E-011	4.686809E-012	0	0.000000E+000
1	87.00804515	4.686809E-012	1.810681E-011	1	0.000000E+000
1	87.00819898	1.810681E-011	4.686809E-012	0	0.000000E+000
1	87.00824389	4.686809E-012	1.810681E-011	1	0.000000E+000
1	87.00846910	1.810681E-011	4.686809E-012	0	0.000000E+000
1	87.00849498	4.686809E-012	1.810681E-011	1	0.000000E+000
1	87.00870601	1.810681E-011	4.686809E-012	0	0.000000E+000
1	87.00873224	4.686809E-012	1.810681E-011	1	0.000000E+000
1	87.00884115	1.810681E-011	4.686809E-012	0	0.000000E+000
1	87.00898038	4.686809E-012	1.810681E-011	1	0.000000E+000
1	87.00908697	1.810681E-011	4.686809E-012	0	0.000000E+000
1	87.00912277	4.686809E-012	1.810681E-011	1	0.000000E+000
1	87.00925161	1.810681E-011	4.686809E-012	0	0.000000E+000
1	87.00966218	4.686809E-012	1.810681E-011	1	0.000000E+000
1	87.00976135	1.810681E-011	4.686809E-012	0	0.000000E+000
1	87.00977609	4.686809E-012	1.810681E-011	1	0.000000E+000
1	87.00983312	1.810681E-011	4.686809E-012	0	0.000000E+000
1	87.01026269	4.686809E-012	1.810681E-011	1	0.000000E+000
1	87.01052099	1.810681E-011	4.686809E-012	0	0.000000E+000
1	87.01052997	4.686809E-012	1.810681E-011	1	0.000000E+000
1	87.01088567	1.810681E-011	4.686809E-012	0	0.000000E+000
1	87.01346271	4.686809E-012	1.810681E-011	1	0.000000E+000
1	87.01363279	1.810681E-011	4.686809E-012	0	0.000000E+000
1	87.01369901	4.686809E-012	1.810681E-011	1	0.000000E+000
1	87.01393430	1.810681E-011	4.686809E-012	0	0.000000E+000
1	87.01420116	4.686809E-012	1.810681E-011	1	0.000000E+000
1	87.01436863	1.810681E-011	4.686809E-012	0	0.000000E+000
1	87.01440892	4.686809E-012	1.810681E-011	1	0.000000E+000
1	87.01479964	1.810681E-011	4.686809E-012	0	0.000000E+000
1	87.01484276	4.686809E-012	1.810681E-011	1	0.000000E+000
1	87.01504760	1.810681E-011	4.686809E-012	0	0.000000E+000
1	87.01533237	4.686809E-012	1.810681E-011	1	0.000000E+000
1	87.01570735	1.810681E-011	4.686809E-012	0	0.000000E+000
1	87.01574175	4.686809E-012	1.810681E-011	1	0.000000E+000
1	87.01617568	1.810681E-011	4.686809E-012	0	0.000000E+000
1	87.01621540	4.686809E-012	1.810681E-011	1	0.000000E+000
1	87.01651076	1.810681E-011	4.686809E-012	0	0.000000E+000
1	87.01662309	4.686809E-012	1.810681E-011	1	0.000000E+000
1	87.01681865	1.810681E-011	4.686809E-012	0	0.000000E+000
1	87.01705428	4.686809E-012	1.810681E-011	1	0.000000E+000
1	87.01753399	1.810681E-011	4.686809E-012	0	0.000000E+000
1	87.01755210	4.686809E-012	1.810681E-011	1	0.000000E+000
1	87.01908288	1.810681E-011	4.686809E-012	0	0.000000E+000
1	87.01921081	4.686809E-012	1.810681E-011	1	0.000000E+000
1	87.01946183	1.810681E-011	4.686809E-012	0	0.000000E+000
1	87.01991408	4.686809E-012	1.810681E-011	1	0.000000E+000
1	87.02007767	1.810681E-011	4.686809E-012	0	0.000000E+000
1	87.02035618	4.686809E-012	1.810681E-011	1	0.000000E+000
1	87.02075481	1.810681E-011	4.686809E-012	0	0.000000E+000
1	87.02083368	4.686809E-012	1.810681E-011	1	0.000000E+000
1	87.02113611	1.810681E-011	4.686809E-012	0	0.000000E+000
1	87.02116581	4.686809E-012	1.810681E-011	1	0.000000E+000
1	87.02121035	1.810681E-011	4.686809E-012	0	0.000000E+000
1	87.02131498	4.686809E-012	1.810681E-011	1	0.000000E+000
1	87.02157428	1.810681E-011	4.686809E-012	0	0.000000E+000
1	87.02176424	4.686809E-012	1.810681E-011	1	0.000000E+000
1	87.02207506	1.810681E-011	4.686809E-012	0	0.000000E+000
1	87.02209982	4.686809E-012	1.810681E-011	1	0.000000E+000
1	87.02230778	1.810681E-011	4.686809E-012	0	0.000000E+000
1	87.02234670	4.686809E-012	1.810681E-011	1	0.000000E+000
1	87.02250966	1.810681E-011	4.686809E-012	0	0.000000E+000
1	87.02253630	4.686809E-012	1.810681E-011	1	0.000000E+000
1	87.02260752	1.810681E-011	4.686809E-012	0	0.000000E+000
1	87.02262619	4.686809E-012	1.810681E-011	1	0.000000E+000
1	87.02272398	1.810681E-011	4.686809E-012	0	0.000000E+000
1	87.02309305	4.686809E-012	1.810681E-011	1	0.000000E+000
1	87.02318270	1.810681E-011	4.686809E-012	0	0.000000E+000
1	87.02326421	4.686809E-012	1.810681E-011	1	0.000000E+000
1	87.02351769	1.810681E-011	4.686809E-012	0	0.000000E+000
1	87.02353108	4.686809E-012	1.810681E-011	1	0.000000E+000
1	87.02357663	1.810681E-011	4.686809E-012	0	0.000000E+000
1	87.02357998	4.686809E-012	1.810681E-011	1	0.000000E+000
1	87.02368517	1.810681E-011	4.686809E-012	0	0.000000E+000
1	87.02387097	4.686809E-012	1.810681E-011	1	0.000000E+000
1	87.02398347	1.810681E-011	4.686809E-012	0	0.000000E+000
1	87.02400864	4.686809E-012	1.810681E-011	1	0.000000E+000
1	87.02415514	1.810681E-011	4.686809E-012	0	0.000000E+000
1	87.02416502	4.686809E-012	1.810681E-011	1	0.000000E+000
1	87.02420074	1.810681E-011	4.686809E-012	0	0.000000E+000
1	87.02420436	4.686809E-012	1.810681E-011	1	0.000000E+000
1	87.02485233	1.810681E-011	4.686809E-012	0	0.000000E+000
1	87.02508149	4.686809E-012	1.810681E-011	1	0.000000E+000
1	87.02511111	1.810681E-011	4.686809E-012	0	0.000000E+000
1	87.02513488	4.686809E-012	1.810681E-011	1	0.000000E+000
1	87.02516702	1.810681E-011	4.686809E-012	0	0.000000E+000
1	87.02520386	4.686809E-012	1.810681E-011	1	0.000000E+000
1	87.02580752	1.810681E-011	4.686809E-012	0	0.000000E+000
1	87.02585211	4.686809E-012	1.810681E-011	1	0.000000E+000
1	87.02600772	1.810681E-011	4.686809E-012	0	0.000000E+000
1	87.02604204	4.686809E-012	1.810681E-011	1	0.000000E+000
1	87.02693224	1.810681E-011	4.686809E-012	0	0.000000E+000
1	87.02696563	4.686809E-012	1.810681E-011	1	0.000000E+000
1	87.02707159	1.810681E-011	4.686809E-012	0	0.000000E+000
1	87.02710980	4.686809E-012	1.810681E-011	1	0.000000E+000
1	87.02731089	1.810681E-011	4.686809E-012	0	0.000000E+000
1	87.02734662	4.686809E-012	1.810681E-011	1	0.000000E+000
1	87.02739954	1.810681E-011	4.686809E-012	0	0.000000E+000
1	87.02781683	4.686809E-012	1.810681E-011	1	0.000000E+000
1	87.02798960	1.810681E-011	4.686809E-012	0	0.000000E+000
1	87.02859329	4.686809E-012	1.810681E-011	1	0.000000E+000
1	87.02862313	1.810681E-011	4.686809E-012	0	0.000000E+000
1	87.02866801	4.686809E-012	1.810681E-011	1	0.000000E+000
1	87.02870388	1.810681E-011	4.686809E-012	0	0.000000E+000
1	87.02870827	4.686809E-012	1.810681E-011	1	0.000000E+000
1	87.02902545	1.810681E-011	4.686809E-012	0	0.000000E+000
1	87.02908565	4.686809E-012	1.810681E-011	1	0.000000E+000
1	87.02934420	1.810681E-011	4.686809E-012	0	0.000000E+000
1	87.02985851	4.686809E-012	1.810681E-011	1	0.000000E+000
1	87.02998972	1.810681E-011	4.686809E-012	0	0.000000E+000
1	87.02999634	4.686809E-012	1.810681E-011	1	0.000000E+000
1	87.03127676	1.810681E-011	4.686809E-012	0	0.000000E+000
1	87.03130354	4.686809E-012	1.810681E-011	1	0.000000E+000
1	87.03143004	1.810681E-011	4.686809E-012	0	0.000000E+000
1	87.03145382	4.686809E-012	1.810681E-011	1	0.000000E+000
1	87.03152046	1.810681E-011	4.686809E-012	0	0.000000E+000
1	87.03154468	4.686809E-012	1.810681E-011	1	0.000000E+000
1	87.03169177	1.810681E-011	4.686809E-012	0	0.000000E+000
1	87.03171318	4.686809E-012	1.810681E-011	1	0.000000E+000
1	87.03195580	1.810681E-011	4.686809E-012	0	0.000000E+000
1	87.03196961	4.686809E-012	1.810681E-011	1	0.000000E+000
1	87.03247564	1.810681E-011	4.686809E-012	0	0.000000E+000
1	87.03253213	4.686809E-012	1.810681E-011	1	0.000000E+000
1	87.03262323	1.810681E-011	4.686809E-012	0	0.000000E+000
1	87.03264814	4.686809E-012	1.810681E-011	1	0.000000E+000
1	87.03274555	1.810681E-011	4.686809E-012	0	0.000000E+000
1	87.03280011	4.686809E-012	1.810681E-011	1	0.000000E+000
1	87.03301924	1.810681E-011	4.686809E-012	0	0.000000E+000
1	87.03322218	4.686809E-012	1.810681E-011	1	0.000000E+000
1	87.03341334	1.810681E-011	4.686809E-012	0	0.000000E+000
1	87.03345526	4.686809E-012	1.810681E-011	1	0.000000E+000
1	87.03348345	1.810681E-011	4.686809E-012	0	0.000000E+000
1	87.03356800	4.686809E-012	1.810681E-011	1	0.000000E+000
1	87.03375917	1.810681E-011	4.686809E-012	0	0.000000E+000
1	87.03377817	4.686809E-012	1.810681E-011	1	0.000000E+000
1	87.03381065	1.810681E-011	4.686809E-012	0	0.000000E+000
1	87.03385290	4.686809E-012	1.810681E-011	1	0.000000E+000
1	87.03432748	1.810681E-011	4.686809E-012	0	0.000000E+000
1	87.03434207	4.686809E-012	1.810681E-011	1	0.000000E+000
1	87.03438315	1.810681E-011	4.686809E-012	0	0.000000E+000
1	87.03439958	4.686809E-012	1.810681E-011	1	0.000000E+000
1	87.03451977	1.810681E-011	4.686809E-012	0	0.000000E+000
1	87.03455377	4.686809E-012	1.810681E-011	1	0.000000E+000
1	87.03469237	1.810681E-011	4.686809E-012	0	0.000000E+000
1	87.03478131	4.686809E-012	1.810681E-011	1	0.000000E+000
1	87.03511827	1.810681E-011	4.686809E-012	0	0.000000E+000
1	87.03519884	4.686809E-012	1.810681E-011	1	0.000000E+000
1	87.03595147	1.810681E-011	4.686809E-012	0	0.000000E+000
1	87.03657206	4.686809E-012	1.810681E-011	1	0.000000E+000
1	87.03711135	1.810681E-011	4.686809E-012	0	0.000000E+000
1	87.03713258	4.686809E-012	1.810681E-011	1	0.000000E+000
1	87.03731464	1.810681E-011	4.686809E-012	0	0.000000E+000
1	87.03734961	4.686809E-012	1.810681E-011	1	0.000000E+000
1	87.03740102	1.810681E-011	4.686809E-012	0	0.000000E+000
1	87.03741286	4.686809E-012	1.810681E-011	1	0.000000E+000
1	87.03769369	1.810681E-011	4.686809E-012	0	0.000000E+000
1	87.03773668	4.686809E-012	1.810681E-011	1	0.000000E+000
1	87.03775702	1.810681E-011	4.686809E-012	0	0.000000E+000
1	87.03779780	4.686809E-012	1.810681E-011	1	0.000000E+000
1	87.03785419	1.810681E-011	4.686809E-012	0	0.000000E+000
1	87.03792785	4.686809E-012	1.810681E-011	1	0.000000E+000
1	87.03827534	1.810681E-011	4.686809E-012	0	0.000000E+000
1	87.03828638	4.686809E-012	1.810681E-011	1	0.000000E+000
1	87.03858669	1.810681E-011	4.686809E-012	0	0.000000E+000
1	87.03912895	4.686809E-012	1.810681E-011	1	0.000000E+000
1	87.03918780	1.810681E-011	4.686809E-012	0	0.000000E+000
1	87.03922952	4.686809E-012	1.810681E-011	1	0.000000E+000
1	87.03938326	1.810681E-011	4.686809E-012	0	0.000000E+000
1	87.03945318	4.686809E-012	1.810681E-011	1	0.000000E+000
1	87.03961256	1.810681E-011	4.686809E-012	0	0.000000E+000
1	87.03985662	4.686809E-012	1.810681E-011	1	0.000000E+000
1	87.03994122	1.810681E-011	4.686809E-012	0	0.000000E+000
1	87.04006136	4.686809E-012	1.810681E-011	1	0.000000E+000
1	87.04011792	1.810681E-011	4.686809E-012	0	0.000000E+000
1	87.04013111	4.686809E-012	1.810681E-011	1	0.000000E+000
1	87.04019716	1.810681E-011	4.686809E-012	0	0.000000E+000
1	87.04023379	4.686809E-012	1.810681E-011	1	0.000000E+000
1	87.04074325	1.810681E-011	4.686809E-012	0	0.000000E+000
1	87.04078517	4.686809E-012	1.810681E-011	1	0.000000E+000
1	87.04151746	1.810681E-011	4.686809E-012	0	0.000000E+000
1	87.04158541	4.686809E-012	1.810681E-011	1	0.000000E+000
1	87.04190042	1.810681E-011	4.686809E-012	0	0.000000E+000
1	87.04195028	4.686809E-012	1.810681E-011	1	0.000000E+000
1	87.04199402	1.810681E-011	4.686809E-012	0	0.000000E+000
1	87.04203402	4.686809E-012	1.810681E-011	1	0.000000E+000
1	87.04236699	1.810681E-011	4.686809E-012	0	0.000000E+000
1	87.04239980	4.686809E-012	1.810681E-011	1	0.000000E+000
1	87.04298058	1.810681E-011	4.686809E-012	0	0.000000E+000
1	87.04300509	4.686809E-012	1.810681E-011	1	0.000000E+000
1	87.04306600	1.810681E-011	4.686809E-012	0	0.000000E+000
1	87.04310344	4.686809E-012	1.810681E-011	1	0.000000E+000
1	87.04355407	1.810681E-011	4.686809E-012	0	0.000000E+000
1	87.04356752	4.686809E-012	1.810681E-011	1	0.000000E+000
1	87.04379876	1.810681E-011	4.686809E-012	0	0.000000E+000
1	87.04386157	4.686809E-012	1.810681E-011	1	0.000000E+000
1	87.04389652	1.810681E-011	4.686809E-012	0	0.000000E+000
1	87.04395081	4.686809E-012	1.810681E-011	1	0.000000E+000
1	87.04402487	1.810681E-011	4.686809E-012	0	0.000000E+000
1	87.04408942	4.686809E-012	1.810681E-011	1	0.000000E+000
1	87.04415544	1.810681E-011	4.686809E-012	0	0.000000E+000
1	87.04423939	4.686809E-012	1.810681E-011	1	0.000000E+000
1	87.04439862	1.810681E-011	4.686809E-012	0	0.000000E+000
1	87.04446893	4.686809E-012	1.810681E-011	1	0.000000E+000
1	87.04468946	1.810681E-011	4.686809E-012	0	0.000000E+000
1	87.04480773	4.686809E-012	1.810681E-011	1	0.000000E+000
1	87.04518947	1.810681E-011	4.686809E-012	0	0.000000E+000
1	87.04524022	4.686809E-012	1.810681E-011	1	0.000000E+000
1	87.04580223	1.810681E-011	4.686809E-012	0	0.000000E+000
1	87.04638888	4.686809E-012	1.810681E-011	1	0.000000E+000
1	87.04644190	1.810681E-011	4.686809E-012	0	0.000000E+000
1	87.04646047	4.686809E-012	1.810681E-011	1	0.000000E+000
1	87.04745109	1.810681E-011	4.686809E-012	0	0.000000E+000
1	87.04750923	4.686809E-012	1.810681E-011	1	0.000000E+000
1	87.04762269	1.810681E-011	4.686809E-012	0	0.000000E+000
1	87.04764611	4.686809E-012	1.810681E-011	1	0.000000E+000
1	87.04788973	1.810681E-011	4.686809E-012	0	0.000000E+000
1	87.04791874	4.686809E-012	1.810681E-011	1	0.000000E+000
1	87.04812234	1.810681E-011	4.686809E-012	0	0.000000E+000
1	87.04814352	4.686809E-012	1.810681E-011	1	0.000000E+000
1	87.04826445	1.810681E-011	4.686809E-012	0	0.000000E+000
1	87.04834225	4.686809E-012	1.810681E-011	1	0.000000E+000
1	87.04843975	1.810681E-011	4.686809E-012	0	0.000000E+000
1	87.04845517	4.686809E-012	1.810681E-011	1	0.000000E+000
1	87.04871587	1.810681E-011	4.686809E-012	0	0.000000E+000
1	87.04882159	4.686809E-012	1.810681E-011	1	0.000000E+000
1	87.04919484	1.810681E-011	4.686809E-012	0	0.000000E+000
1	87.04920914	4.686809E-012	1.810681E-011	1	0.000000E+000
1	87.04939260	1.810681E-011	4.686809E-012	0	0.000000E+000
1	87.04942584	4.686809E-012	1.810681E-011	1	0.000000E+000
1	87.04947049	1.810681E-011	4.686809E-012	0	0.000000E+000
1	87.04950807	4.686809E-012	1.810681E-011	1	0.000000E+000
1	87.04958644	1.810681E-011	4.686809E-012	0	0.000000E+000
1	87.04978504	4.686809E-012	1.810681E-011	1	0.000000E+000
1	87.05007781	1.810681E-011	4.686809E-012	0	0.000000E+000
1	87.05011065	4.686809E-012	1.810681E-011	1	0.000000E+000
1	87.05063963	1.810681E-011	4.686809E-012	0	0.000000E+000
1	87.05066885	4.686809E-012	1.810681E-011	1	0.000000E+000
1	87.05087079	1.810681E-011	4.686809E-012	0	0.000000E+000
1	87.05092683	4.686809E-012	1.810681E-011	1	0.000000E+000
1	87.05108084	1.810681E-011	4.686809E-012	0	0.000000E+000
1	87.05110446	4.686809E-012	1.810681E-011	1	0.000000E+000
1	87.05115882	1.810681E-011	4.686809E-012	0	0.000000E+000
1	87.05117948	4.686809E-012	1.810681E-011	1	0.000000E+000
1	87.05137219	1.810681E-011	4.686809E-012	0	0.000000E+000
1	87.05145103	4.686809E-012	1.810681E-011	1	0.000000E+000
1	87.05177813	1.810681E-011	4.686809E-012	0	0.000000E+000
1	87.05211460	4.686809E-012	1.810681E-011	1	0.000000E+000
1	87.05222760	1.810681E-011	4.686809E-012	0	0.000000E+000
1	87.05230745	4.686809E-012	1.810681E-011	1	0.000000E+000
1	87.05271117	1.810681E-011	4.686809E-012	0	0.000000E+000
1	87.05275653	4.686809E-012	1.810681E-011	1	0.000000E+000
1	87.05300092	1.810681E-011	4.686809E-012	0	0.000000E+000
1	87.05313821	4.686809E-012	1.810681E-011	1	0.000000E+000
1	87.05382562	1.810681E-011	4.686809E-012	0	0.000000E+000
1	87.05449215	4.686809E-012	1.810681E-011	1	0.000000E+000
1	87.05487758	1.810681E-011	4.686809E-012	0	0.000000E+000
1	87.05491248	4.686809E-012	1.810681E-011	1	0.000000E+000
1	87.05496633	1.810681E-011	4.686809E-012	0	0.000000E+000
1	87.05498404	4.686809E-012	1.810681E-011	1	0.000000E+000
1	87.05525778	1.810681E-011	4.686809E-012	0	0.000000E+000
1	87.05528447	4.686809E-012	1.810681E-011	1	0.000000E+000
1	87.05571520	1.810681E-011	4.686809E-012	0	0.000000E+000
1	87.05575403	4.686809E-012	1.810681E-011	1	0.000000E+000
1	87.05632197	1.810681E-011	4.686809E-012	0	0.000000E+000
1	87.05648684	4.686809E-012	1.810681E-011	1	0.000000E+000
1	87.05672484	1.810681E-011	4.686809E-012	0	0.000000E+000
1	87.05673634	4.686809E-012	1.810681E-011	1	0.000000E+000
1	87.05683696	1.810681E-011	4.686809E-012	0	0.000000E+000
1	87.05709398	4.686809E-012	1.810681E-011	1	0.000000E+000
1	87.05727833	1.810681E-011	4.686809E-012	0	0.000000E+000
1	87.05738600	4.686809E-012	1.810681E-011	1	0.000000E+000
1	87.05810822	1.810681E-011	4.686809E-012	0	0.000000E+000
1	87.05831786	4.686809E-012	1.810681E-011	1	0.000000E+000
1	87.05852306	1.810681E-011	4.686809E-012	0	0.000000E+000
1	87.05854844	4.686809E-012	1.810681E-011	1	0.000000E+000
1	87.05863134	1.810681E-011	4.686809E-012	0	0.000000E+000
1	87.05865846	4.686809E-012	1.810681E-011	1	0.000000E+000
1	87.05876740	1.810681E-011	4.686809E-012	0	0.000000E+000
1	87.05882684	4.686809E-012	1.810681E-011	1	0.000000E+000
1	87.05897414	1.810681E-011	4.686809E-012	0	0.000000E+000
1	87.05920705	4.686809E-012	1.810681E-011	1	0.000000E+000
1	87.05932487	1.810681E-011	4.686809E-012	0	0.000000E+000
1	87.05935937	4.686809E-012	1.810681E-011	1	0.000000E+000
1	87.05950007	1.810681E-011	4.686809E-012	0	0.000000E+000
1	87.05951180	4.686809E-012	1.810681E-011	1	0.000000E+000
1	87.05954237	1.810681E-011	4.686809E-012	0	0.000000E+000
1	87.05955036	4.686809E-012	1.810681E-011	1	0.000000E+000
1	87.05972177	1.810681E-011	4.686809E-012	0	0.000000E+000
1	87.06005792	4.686809E-012	1.810681E-011	1	0.000000E+000
1	87.06012559	1.810681E-011	4.686809E-012	0	0.000000E+000
1	87.06022693	4.686809E-012	1.810681E-011	1	0.000000E+000
1	87.06026218	1.810681E-011	4.686809E-012	0	0.000000E+000
1	87.06030904	4.686809E-012	1.810681E-011	1	0.000000E+000
1	87.06054371	1.810681E-011	4.686809E-012	0	0.000000E+000
1	87.06056832	4.686809E-012	1.810681E-011	1	0.000000E+000
1	87.06063433	1.810681E-011	4.686809E-012	0	0.000000E+000
1	87.06065291	4.686809E-012	1.810681E-011	1	0.000000E+000
1	87.06072937	1.810681E-011	4.686809E-012	0	0.000000E+000
1	87.06099508	4.686809E-012	1.810681E-011	1	0.000000E+000
1	87.06120007	1.810681E-011	4.686809E-012	0	0.000000E+000
1	87.06147273	4.686809E-012	1.810681E-011	1	0.000000E+000
1	87.06161369	1.810681E-011	4.686809E-012	0	0.000000E+000
1	87.06164592	4.686809E-012	1.810681E-011	1	0.000000E+000
1	87.06190970	1.810681E-011	4.686809E-012	0	0.000000E+000
1	87.06198450	4.686809E-012	1.810681E-011	1	0.000000E+000
1	87.06221653	1.810681E-011	4.686809E-012	0	0.000000E+000
1	87.06222617	4.686809E-012	1.810681E-011	1	0.000000E+000
1	87.06230942	1.810681E-011	4.686809E-012	0	0.000000E+000
1	87.06239677	4.686809E-012	1.810681E-011	1	0.000000E+000
1	87.06258641	1.810681E-011	4.686809E-012	0	0.000000E+000
1	87.06311789	4.686809E-012	1.810681E-011	1	0.000000E+000
1	87.06431346	1.810681E-011	4.686809E-012	0	0.000000E+000
1	87.06434693	4.686809E-012	1.810681E-011	1	0.000000E+000
1	87.06473066	1.810681E-011	4.686809E-012	0	0.000000E+000
1	87.06475468	4.686809E-012	1.810681E-011	1	0.000000E+000
1	87.06497754	1.810681E-011	4.686809E-012	0	0.000000E+000
1	87.06501167	4.686809E-012	1.810681E-011	1	0.000000E+000
1	87.06507479	1.810681E-011	4.686809E-012	0	0.000000E+000
1	87.06508010	4.686809E-012	1.810681E-011	1	0.000000E+000
1	87.06586449	1.810681E-011	4.686809E-012	0	0.000000E+000
1	87.06611828	4.686809E-012	1.810681E-011	1	0.000000E+000
1	87.06655771	1.810681E-011	4.686809E-012	0	0.000000E+000
1	87.06661990	4.686809E-012	1.810681E-011	1	0.000000E+000
1	87.06669001	1.810681E-011	4.686809E-012	0	0.000000E+000
1	87.06682369	4.686809E-012	1.810681E-011	1	0.000000E+000
1	87.06785059	1.810681E-011	4.686809E-012	0	0.000000E+000
1	87.06787112	4.686809E-012	1.810681E-011	1	0.000000E+000
1	87.06841854	1.810681E-011	4.686809E-012	0	0.000000E+000
1	87.06844034	4.686809E-012	1.810681E-011	1	0.000000E+000
1	87.06866085	1.810681E-011	4.686809E-012	0	0.000000E+000
1	87.06881636	4.686809E-012	1.810681E-011	1	0.000000E+000
1	87.06914567	1.810681E-011	4.686809E-012	0	0.000000E+000
1	87.06916804	4.686809E-012	1.810681E-011	1	0.000000E+000
1	87.06941421	1.810681E-011	4.686809E-012	0	0.000000E+000
1	87.06944008	4.686809E-012	1.810681E-011	1	0.000000E+000
1	87.06973751	1.810681E-011	4.686809E-012	0	0.000000E+000
1	87.06979304	4.686809E-012	1.810681E-011	1	0.000000E+000
1	87.06991905	1.810681E-011	4.686809E-012	0	0.000000E+000
1	87.06994374	4.686809E-012	1.810681E-011	1	0.000000E+000
1	87.07037196	1.810681E-011	4.686809E-012	0	0.000000E+000
1	87.07038954	4.686809E-012	1.810681E-011	1	0.000000E+000
1	87.07134585	1.810681E-011	4.686809E-012	0	0.000000E+000
1	87.07135936	4.686809E-012	1.810681E-011	1	0.000000E+000
1	87.07166064	1.810681E-011	4.686809E-012	0	0.000000E+000
1	87.07195503	4.686809E-012	1.810681E-011	1	0.000000E+000
1	87.07206200	1.810681E-011	4.686809E-012	0	0.000000E+000
1	87.07244903	4.686809E-012	1.810681E-011	1	0.000000E+000
1	87.07253309	1.810681E-011	4.686809E-012	0	0.000000E+000
1	87.07288608	4.686809E-012	1.810681E-011	1	0.000000E+000
1	87.07297003	1.810681E-011	4.686809E-012	0	0.000000E+000
1	87.07372358	4.686809E-012	1.810681E-011	1	0.000000E+000
1	87.07405058	1.810681E-011	4.686809E-012	0	0.000000E+000
1	87.07411514	4.686809E-012	1.810681E-011	1	0.000000E+000
1	87.07424298	1.810681E-011	4.686809E-012	0	0.000000E+000
1	87.07428608	4.686809E-012	1.810681E-011	1	0.000000E+000
1	87.07434992	1.810681E-011	4.686809E-012	0	0.000000E+000
1	87.07436450	4.686809E-012	1.810681E-011	1	0.000000E+000
1	87.07456798	1.810681E-011	4.686809E-012	0	0.000000E+000
1	87.07509084	4.686809E-012	1.810681E-011	1	0.000000E+000
1	87.07536763	1.810681E-011	4.686809E-012	0	0.000000E+000
1	87.07539304	4.686809E-012	1.810681E-011	1	0.000000E+000
1	87.07556578	1.810681E-011	4.686809E-012	0	0.000000E+000
1	87.07559781	4.686809E-012	1.810681E-011	1	0.000000E+000
1	87.07586829	1.810681E-011	4.686809E-012	0	0.000000E+000
1	87.07590293	4.686809E-012	1.810681E-011	1	0.000000E+000
1	87.07605099	1.810681E-011	4.686809E-012	0	0.000000E+000
1	87.07608011	4.686809E-012	1.810681E-011	1	0.000000E+000
1	87.07611044	1.810681E-011	4.686809E-012	0	0.000000E+000
1	87.07612405	4.686809E-012	1.810681E-011	1	0.000000E+000
1	87.07687053	1.810681E-011	4.686809E-012	0	0.000000E+000
1	87.07687667	4.686809E-012	1.810681E-011	1	0.000000E+000
1	87.07693020	1.810681E-011	4.686809E-012	0	0.000000E+000
1	87.07696111	4.686809E-012	1.810681E-011	1	0.000000E+000
1	87.07707488	1.810681E-011	4.686809E-012	0	0.000000E+000
1	87.07708679	4.686809E-012	1.810681E-011	1	0.000000E+000
1	87.07739215	1.810681E-011	4.686809E-012	0	0.000000E+000
1	87.07739495	4.686809E-012	1.810681E-011	1	0.000000E+000
1	87.07753389	1.810681E-011	4.686809E-012	0	0.000000E+000
1	87.07757714	4.686809E-012	1.810681E-011	1	0.000000E+000
1	87.07781649	1.810681E-011	4.686809E-012	0	0.000000E+000
1	87.07784614	4.686809E-012	1.810681E-011	1	0.000000E+000
1	87.07787911	1.810681E-011	4.686809E-012	0	0.000000E+000
1	87.10047101	4.686809E-012	1.810681E-011	1	0.000000E+000
1	87.10069115	1.810681E-011	4.686809E-012	0	0.000000E+000
1	87.10077014	4.686809E-012	1.810681E-011	1	0.000000E+000
1	87.10089675	1.810681E-011	4.686809E-012	0	0.000000E+000
1	87.10090476	4.686809E-012	1.810681E-011	1	0.000000E+000
1	87.10130781	1.810681E-011	4.686809E-012	0	0.000000E+000
1	87.10131688	4.686809E-012	1.810681E-011	1	0.000000E+000
1	87.10179528	1.810681E-011	4.686809E-012	0	0.000000E+000
1	87.10182181	4.686809E-012	1.810681E-011	1	0.000000E+000
1	87.10194967	1.810681E-011	4.686809E-012	0	0.000000E+000
1	87.10197103	4.686809E-012	1.810681E-011	1	0.000000E+000
1	87.10217586	1.810681E-011	4.686809E-012	0	0.000000E+000
1	87.10218366	4.686809E-012	1.810681E-011	1	0.000000E+000
1	87.10258700	1.810681E-011	4.686809E-012	0	0.000000E+000
1	87.10261425	4.686809E-012	1.810681E-011	1	0.000000E+000
1	87.10273855	1.810681E-011	4.686809E-012	0	0.000000E+000
1	87.10278030	4.686809E-012	1.810681E-011	1	0.000000E+000
1	87.10298682	1.810681E-011	4.686809E-012	0	0.000000E+000
1	87.10301871	4.686809E-012	1.810681E-011	1	0.000000E+000
1	87.10330989	1.810681E-011	4.686809E-012	0	0.000000E+000
1	87.10335622	4.686809E-012	1.810681E-011	1	0.000000E+000
1	87.10358643	1.810681E-011	4.686809E-012	0	0.000000E+000
1	87.10363290	4.686809E-012	1.810681E-011	1	0.000000E+000
1	87.10367890	1.810681E-011	4.686809E-012	0	0.000000E+000
1	87.10429462	4.686809E-012	1.810681E-011	1	0.000000E+000
1	87.10466300	1.810681E-011	4.686809E-012	0	0.000000E+000
1	87.10538207	4.686809E-012	1.810681E-011	1	0.000000E+000
1	87.10542158	1.810681E-011	4.686809E-012	0	0.000000E+000
1	87.10544445	4.686809E-012	1.810681E-011	1	0.000000E+000
1	87.10548730	1.810681E-011	4.686809E-012	0	0.000000E+000
1	87.10551308	4.686809E-012	1.810681E-011	1	0.000000E+000
1	87.10559538	1.810681E-011	4.686809E-012	0	0.000000E+000
1	87.10564616	4.686809E-012	1.810681E-011	1	0.000000E+000
1	87.10567016	1.810681E-011	4.686809E-012	0	0.000000E+000
1	87.10575878	4.686809E-012	1.810681E-011	1	0.000000E+000
1	87.10658642	1.810681E-011	4.686809E-012	0	0.000000E+000
1	87.10690355	4.686809E-012	1.810681E-011	1	0.000000E+000
1	87.10695103	1.810681E-011	4.686809E-012	0	0.000000E+000
1	87.10697077	4.686809E-012	1.810681E-011	1	0.000000E+000
1	87.10728484	1.810681E-011	4.686809E-012	0	0.000000E+000
1	87.10729643	4.686809E-012	1.810681E-011	1	0.000000E+000
1	87.10778206	1.810681E-011	4.686809E-012	0	0.000000E+000
1	87.10779947	4.686809E-012	1.810681E-011	1	0.000000E+000
1	87.10801248	1.810681E-011	4.686809E-012	0	0.000000E+000
1	87.10802668	4.686809E-012	1.810681E-011	1	0.000000E+000
1	87.10840175	1.810681E-011	4.686809E-012	0	0.000000E+000
1	87.10844213	4.686809E-012	1.810681E-011	1	0.000000E+000
1	87.10883863	1.810681E-011	4.686809E-012	0	0.000000E+000
1	87.10883968	4.686809E-012	1.810681E-011	1	0.000000E+000
1	87.10890750	1.810681E-011	4.686809E-012	0	0.000000E+000
1	87.10892127	4.686809E-012	1.810681E-011	1	0.000000E+000
1	87.10912493	1.810681E-011	4.686809E-012	0	0.000000E+000
1	87.10914482	4.686809E-012	1.810681E-011	1	0.000000E+000
1	87.11009997	1.810681E-011	4.686809E-012	0	0.000000E+000
1	87.11014392	4.686809E-012	1.810681E-011	1	0.000000E+000
1	87.11021999	1.810681E-011	4.686809E-012	0	0.000000E+000
1	87.11026933	4.686809E-012	1.810681E-011	1	0.000000E+000
1	87.11051162	1.810681E-011	4.686809E-012	0	0.000000E+000
1	87.11051236	4.686809E-012	1.810681E-011	1	0.000000E+000
1	87.11060276	1.810681E-011	4.686809E-012	0	0.000000E+000
1	87.11063114	4.686809E-012	1.810681E-011	1	0.000000E+000
1	87.11064533	1.810681E-011	4.686809E-012	0	0.000000E+000
1	87.11117225	4.686809E-012	1.810681E-011	1	0.000000E+000
1	87.11161619	1.810681E-011	4.686809E-012	0	0.000000E+000
1	87.11164320	4.686809E-012	1.810681E-011	1	0.000000E+000
1	87.11177505	1.810681E-011	4.686809E-012	0	0.000000E+000
1	87.11195447	4.686809E-012	1.810681E-011	1	0.000000E+000
1	87.11228299	1.810681E-011	4.686809E-012	0	0.000000E+000
1	87.11264617	4.686809E-012	1.810681E-011	1	0.000000E+000
1	87.11311483	1.810681E-011	4.686809E-012	0	0.000000E+000
1	87.11312576	4.686809E-012	1.810681E-011	1	0.000000E+000
1	87.11319566	1.810681E-011	4.686809E-012	0	0.000000E+000
1	87.11322441	4.686809E-012	1.810681E-011	1	0.000000E+000
1	87.11414294	1.810681E-011	4.686809E-012	0	0.000000E+000
1	87.11417161	4.686809E-012	1.810681E-011	1	0.000000E+000
1	87.11419412	1.810681E-011	4.686809E-012	0	0.000000E+000
1	87.11424482	4.686809E-012	1.810681E-011	1	0.000000E+000
1	87.11444544	1.810681E-011	4.686809E-012	0	0.000000E+000
1	87.11485923	4.686809E-012	1.810681E-011	1	0.000000E+000
1	87.11589165	1.810681E-011	4.686809E-012	0	0.000000E+000
1	87.11592157	4.686809E-012	1.810681E-011	1	0.000000E+000
1	87.11638671	1.810681E-011	4.686809E-012	0	0.000000E+000
1	87.11643782	4.686809E-012	1.810681E-011	1	0.000000E+000
1	87.11673476	1.810681E-011	4.686809E-012	0	0.000000E+000
1	87.11674148	4.686809E-012	1.810681E-011	1	0.000000E+000
1	87.11681802	1.810681E-011	4.686809E-012	0	0.000000E+000
1	87.11690532	4.686809E-012	1.810681E-011	1	0.000000E+000
1	87.11708745	1.810681E-011	4.686809E-012	0	0.000000E+000
1	87.11751267	4.686809E-012	1.810681E-011	1	0.000000E+000
1	87.11793682	1.810681E-011	4.686809E-012	0	0.000000E+000
1	87.11795203	4.686809E-012	1.810681E-011	1	0.000000E+000
1	87.11802560	1.810681E-011	4.686809E-012	0	0.000000E+000
1	87.11804957	4.686809E-012	1.810681E-011	1	0.000000E+000
1	87.11845224	1.810681E-011	4.686809E-012	0	0.000000E+000
1	87.11873573	4.686809E-012	1.810681E-011	1	0.000000E+000
1	87.11889301	1.810681E-011	4.686809E-012	0	0.000000E+000
1	87.11893412	4.686809E-012	1.810681E-011	1	0.000000E+000
1	87.11915696	1.810681E-011	4.686809E-012	0	0.000000E+000
1	87.11996260	4.686809E-012	1.810681E-011	1	0.000000E+000
1	87.12000932	1.810681E-011	4.686809E-012	0	0.000000E+000
1	87.12002781	4.686809E-012	1.810681E-011	1	0.000000E+000
1	87.12013533	1.810681E-011	4.686809E-012	0	0.000000E+000
1	87.12015194	4.686809E-012	1.810681E-011	1	0.000000E+000
1	87.12120291	1.810681E-011	4.686809E-012	0	0.000000E+000
1	87.12122554	4.686809E-012	1.810681E-011	1	0.000000E+000
1	87.12190785	1.810681E-011	4.686809E-012	0	0.000000E+000
1	87.12192579	4.686809E-012	1.810681E-011	1	0.000000E+000
1	87.12300279	1.810681E-011	4.686809E-012	0	0.000000E+000
1	87.12303368	4.686809E-012	1.810681E-011	1	0.000000E+000
1	87.12323010	1.810681E-011	4.686809E-012	0	0.000000E+000
1	87.12325954	4.686809E-012	1.810681E-011	1	0.000000E+000
1	87.12386715	1.810681E-011	4.686809E-012	0	0.000000E+000
1	87.12387508	4.686809E-012	1.810681E-011	1	0.000000E+000
1	87.12409964	1.810681E-011	4.686809E-012	0	0.000000E+000
1	87.12411125	4.686809E-012	1.810681E-011	1	0.000000E+000
1	87.12417127	1.810681E-011	4.686809E-012	0	0.000000E+000
1	87.12420211	4.686809E-012	1.810681E-011	1	0.000000E+000
1	87.12439288	1.810681E-011	4.686809E-012	0	0.000000E+000
1	87.12510956	4.686809E-012	1.810681E-011	1	0.000000E+000
1	87.12576953	1.810681E-011	4.686809E-012	0	0.000000E+000
1	87.12581673	4.686809E-012	1.810681E-011	1	0.000000E+000
1	87.12600721	1.810681E-011	4.686809E-012	0	0.000000E+000
1	87.12603078	4.686809E-012	1.810681E-011	1	0.000000E+000
1	87.12609913	1.810681E-011	4.686809E-012	0	0.000000E+000
1	87.12611549	4.686809E-012	1.810681E-011	1	0.000000E+000
1	87.12684689	1.810681E-011	4.686809E-012	0	0.000000E+000
1	87.12693030	4.686809E-012	1.810681E-011	1	0.000000E+000
1	87.12699473	1.810681E-011	4.686809E-012	0	0.000000E+000
1	87.12710235	4.686809E-012	1.810681E-011	1	0.000000E+000
1	87.12714560	1.810681E-011	4.686809E-012	0	0.000000E+000
1	87.12718947	4.686809E-012	1.810681E-011	1	0.000000E+000
1	87.12724836	1.810681E-011	4.686809E-012	0	0.000000E+000
1	87.12740360	4.686809E-012	1.810681E-011	1	0.000000E+000
1	87.12793383	1.810681E-011	4.686809E-012	0	0.000000E+000
1	87.12816195	4.686809E-012	1.810681E-011	1	0.000000E+000
1	87.12853909	1.810681E-011	4.686809E-012	0	0.000000E+000
1	87.12856877	4.686809E-012	1.810681E-011	1	0.000000E+000
1	87.12871662	1.810681E-011	4.686809E-012	0	0.000000E+000
1	87.12875801	4.686809E-012	1.810681E-011	1	0.000000E+000
1	87.12888512	1.810681E-011	4.686809E-012	0	0.000000E+000
1	87.12936084	4.686809E-012	1.810681E-011	1	0.000000E+000
1	87.12955634	1.810681E-011	4.686809E-012	0	0.000000E+000
1	87.12966441	4.686809E-012	1.810681E-011	1	0.000000E+000
1	87.12970175	1.810681E-011	4.686809E-012	0	0.000000E+000
1	87.12974239	4.686809E-012	1.810681E-011	1	0.000000E+000
1	87.12989540	1.810681E-011	4.686809E-012	0	0.000000E+000
1	87.12993924	4.686809E-012	1.810681E-011	1	0.000000E+000
1	87.13010636	1.810681E-011	4.686809E-012	0	0.000000E+000
1	87.13012849	4.686809E-012	1.810681E-011	1	0.000000E+000
1	87.13034099	1.810681E-011	4.686809E-012	0	0.000000E+000
1	87.13067113	4.686809E-012	1.810681E-011	1	0.000000E+000
1	87.13070966	1.810681E-011	4.686809E-012	0	0.000000E+000
1	87.13073623	4.686809E-012	1.810681E-011	1	0.000000E+000
1	87.13095438	1.810681E-011	4.686809E-012	0	0.000000E+000
1	87.13098244	4.686809E-012	1.810681E-011	1	0.000000E+000
1	87.13107166	1.810681E-011	4.686809E-012	0	0.000000E+000
1	87.13113795	4.686809E-012	1.810681E-011	1	0.000000E+000
1	87.13164495	1.810681E-011	4.686809E-012	0	0.000000E+000
1	87.13172482	4.686809E-012	1.810681E-011	1	0.000000E+000
1	87.13175937	1.810681E-011	4.686809E-012	0	0.000000E+000
1	87.13187558	4.686809E-012	1.810681E-011	1	0.000000E+000
1	87.13190168	1.810681E-011	4.686809E-012	0	0.000000E+000
1	87.13192354	4.686809E-012	1.810681E-011	1	0.000000E+000
1	87.13217049	1.810681E-011	4.686809E-012	0	0.000000E+000
1	87.13218344	4.686809E-012	1.810681E-011	1	0.000000E+000
1	87.13291241	1.810681E-011	4.686809E-012	0	0.000000E+000
1	87.13294377	4.686809E-012	1.810681E-011	1	0.000000E+000
1	87.13309522	1.810681E-011	4.686809E-012	0	0.000000E+000
1	87.13312607	4.686809E-012	1.810681E-011	1	0.000000E+000
1	87.13319202	1.810681E-011	4.686809E-012	0	0.000000E+000
1	87.13323943	4.686809E-012	1.810681E-011	1	0.000000E+000
1	87.13337558	1.810681E-011	4.686809E-012	0	0.000000E+000
1	87.13343611	4.686809E-012	1.810681E-011	1	0.000000E+000
1	87.13344376	1.810681E-011	4.686809E-012	0	0.000000E+000
1	87.13378753	4.686809E-012	1.810681E-011	1	0.000000E+000
1	87.13404877	1.810681E-011	4.686809E-012	0	0.000000E+000
1	87.13429308	4.686809E-012	1.810681E-011	1	0.000000E+000
1	87.13443052	1.810681E-011	4.686809E-012	0	0.000000E+000
1	87.13444230	4.686809E-012	1.810681E-011	1	0.000000E+000
1	87.13457526	1.810681E-011	4.686809E-012	0	0.000000E+000
1	87.13459745	4.686809E-012	1.810681E-011	1	0.000000E+000
1	87.13488698	1.810681E-011	4.686809E-012	0	0.000000E+000
1	87.13498316	4.686809E-012	1.810681E-011	1	0.000000E+000
1	87.13564960	1.810681E-011	4.686809E-012	0	0.000000E+000
1	87.13568135	4.686809E-012	1.810681E-011	1	0.000000E+000
1	87.13629338	1.810681E-011	4.686809E-012	0	0.000000E+000
1	87.13634226	4.686809E-012	1.810681E-011	1	0.000000E+000
1	87.13645809	1.810681E-011	4.686809E-012	0	0.000000E+000
1	87.13646505	4.686809E-012	1.810681E-011	1	0.000000E+000
1	87.13660991	1.810681E-011	4.686809E-012	0	0.000000E+000
1	87.13663934	4.686809E-012	1.810681E-011	1	0.000000E+000
1	87.13678763	1.810681E-011	4.686809E-012	0	0.000000E+000
1	87.13681677	4.686809E-012	1.810681E-011	1	0.000000E+000
1	87.13692974	1.810681E-011	4.686809E-012	0	0.000000E+000
1	87.13695537	4.686809E-012	1.810681E-011	1	0.000000E+000
1	87.13707660	1.810681E-011	4.686809E-012	0	0.000000E+000
1	87.13711741	4.686809E-012	1.810681E-011	1	0.000000E+000
1	87.13768943	1.810681E-011	4.686809E-012	0	0.000000E+000
1	87.13773397	4.686809E-012	1.810681E-011	1	0.000000E+000
1	87.13826034	1.810681E-011	4.686809E-012	0	0.000000E+000
1	87.13833787	4.686809E-012	1.810681E-011	1	0.000000E+000
1	87.13883052	1.810681E-011	4.686809E-012	0	0.000000E+000
1	87.13956905	4.686809E-012	1.810681E-011	1	0.000000E+000
1	87.13961417	1.810681E-011	4.686809E-012	0	0.000000E+000
1	87.13964636	4.686809E-012	1.810681E-011	1	0.000000E+000
1	87.13971884	1.810681E-011	4.686809E-012	0	0.000000E+000
1	87.13972584	4.686809E-012	1.810681E-011	1	0.000000E+000
1	87.13983517	1.810681E-011	4.686809E-012	0	0.000000E+000
1	87.13985095	4.686809E-012	1.810681E-011	1	0.000000E+000
1	87.13991511	1.810681E-011	4.686809E-012	0	0.000000E+000
1	87.13993641	4.686809E-012	1.810681E-011	1	0.000000E+000
1	87.14055438	1.810681E-011	4.686809E-012	0	0.000000E+000
1	87.14057410	4.686809E-012	1.810681E-011	1	0.000000E+000
1	87.14101989	1.810681E-011	4.686809E-012	0	0.000000E+000
1	87.14106737	4.686809E-012	1.810681E-011	1	0.000000E+000
1	87.14118413	1.810681E-011	4.686809E-012	0	0.000000E+000
1	87.14152176	4.686809E-012	1.810681E-011	1	0.000000E+000
1	87.14159815	1.810681E-011	4.686809E-012	0	0.000000E+000
1	87.14160976	4.686809E-012	1.810681E-011	1	0.000000E+000
1	87.14164234	1.810681E-011	4.686809E-012	0	0.000000E+000
1	87.14166413	4.686809E-012	1.810681E-011	1	0.000000E+000
1	87.14175841	1.810681E-011	4.686809E-012	0	0.000000E+000
1	87.14261799	4.686809E-012	1.810681E-011	1	0.000000E+000
1	87.14359800	1.810681E-011	4.686809E-012	0	0.000000E+000
1	87.14360773	4.686809E-012	1.810681E-011	1	0.000000E+000
1	87.14389500	1.810681E-011	4.686809E-012	0	0.000000E+000
1	87.14393786	4.686809E-012	1.810681E-011	1	0.000000E+000
1	87.14396708	1.810681E-011	4.686809E-012	0	0.000000E+000
1	87.14401695	4.686809E-012	1.810681E-011	1	0.000000E+000
1	87.14425563	1.810681E-011	4.686809E-012	0	0.000000E+000
1	87.14428538	4.686809E-012	1.810681E-011	1	0.000000E+000
1	87.14453877	1.810681E-011	4.686809E-012	0	0.000000E+000
1	87.14457164	4.686809E-012	1.810681E-011	1	0.000000E+000
1	87.14476443	1.810681E-011	4.686809E-012	0	0.000000E+000
1	87.14482338	4.686809E-012	1.810681E-011	1	0.000000E+000
1	87.14490879	1.810681E-011	4.686809E-012	0	0.000000E+000
1	87.14494141	4.686809E-012	1.810681E-011	1	0.000000E+000
1	87.14556796	1.810681E-011	4.686809E-012	0	0.000000E+000
1	87.14557878	4.686809E-012	1.810681E-011	1	0.000000E+000
1	87.14558177	1.810681E-011	4.686809E-012	0	0.000000E+000
1	87.14560874	4.686809E-012	1.810681E-011	1	0.000000E+000
1	87.14601311	1.810681E-011	4.686809E-012	0	0.000000E+000
1	87.14603653	4.686809E-012	1.810681E-011	1	0.000000E+000
1	87.14620384	1.810681E-011	4.686809E-012	0	0.000000E+000
1	87.14672783	4.686809E-012	1.810681E-011	1	0.000000E+000
1	87.14680659	1.810681E-011	4.686809E-012	0	0.000000E+000
1	87.14683620	4.686809E-012	1.810681E-011	1	0.000000E+000
1	87.14704166	1.810681E-011	4.686809E-012	0	0.000000E+000
1	87.14712072	4.686809E-012	1.810681E-011	1	0.000000E+000
1	87.14713846	1.810681E-011	4.686809E-012	0	0.000000E+000
1	87.14731880	4.686809E-012	1.810681E-011	1	0.000000E+000
1	87.14758744	1.810681E-011	4.686809E-012	0	0.000000E+000
1	87.14759457	4.686809E-012	1.810681E-011	1	0.000000E+000
1	87.14802285	1.810681E-011	4.686809E-012	0	0.000000E+000
1	87.14838096	4.686809E-012	1.810681E-011	1	0.000000E+000
1	87.14847095	1.810681E-011	4.686809E-012	0	0.000000E+000
1	87.14848282	4.686809E-012	1.810681E-011	1	0.000000E+000
1	87.14855720	1.810681E-011	4.686809E-012	0	0.000000E+000
1	87.14874726	4.686809E-012	1.810681E-011	1	0.000000E+000
1	87.14887566	1.810681E-011	4.686809E-012	0	0.000000E+000
1	87.14891908	4.686809E-012	1.810681E-011	1	0.000000E+000
1	87.14934312	1.810681E-011	4.686809E-012	0	0.000000E+000
1	87.14939748	4.686809E-012	1.810681E-011	1	0.000000E+000
1	87.14953773	1.810681E-011	4.686809E-012	0	0.000000E+000
1	87.14954308	4.686809E-012	1.810681E-011	1	0.000000E+000
1	87.14968618	1.810681E-011	4.686809E-012	0	0.000000E+000
1	87.14983182	4.686809E-012	1.810681E-011	1	0.000000E+000
1	87.15017975	1.810681E-011	4.686809E-012	0	0.000000E+000
1	87.15019550	4.686809E-012	1.810681E-011	1	0.000000E+000
1	87.15043028	1.810681E-011	4.686809E-012	0	0.000000E+000
1	87.15046203	4.686809E-012	1.810681E-011	1	0.000000E+000
1	87.15077344	1.810681E-011	4.686809E-012	0	0.000000E+000
1	87.15093733	4.686809E-012	1.810681E-011	1	0.000000E+000
1	87.15130790	1.810681E-011	4.686809E-012	0	0.000000E+000
1	87.15133418	4.686809E-012	1.810681E-011	1	0.000000E+000
1	87.15138935	1.810681E-011	4.686809E-012	0	0.000000E+000
1	87.15140714	4.686809E-012	1.810681E-011	1	0.000000E+000
1	87.15156878	1.810681E-011	4.686809E-012	0	0.000000E+000
1	87.15160027	4.686809E-012	1.810681E-011	1	0.000000E+000
1	87.15182104	1.810681E-011	4.686809E-012	0	0.000000E+000
1	87.15214401	4.686809E-012	1.810681E-011	1	0.000000E+000
1	87.15252076	1.810681E-011	4.686809E-012	0	0.000000E+000
1	87.15254282	4.686809E-012	1.810681E-011	1	0.000000E+000
1	87.15260421	1.810681E-011	4.686809E-012	0	0.000000E+000
1	87.15262161	4.686809E-012	1.810681E-011	1	0.000000E+000
1	87.15291838	1.810681E-011	4.686809E-012	0	0.000000E+000
1	87.15294103	4.686809E-012	1.810681E-011	1	0.000000E+000
1	87.15352943	1.810681E-011	4.686809E-012	0	0.000000E+000
1	87.15385759	4.686809E-012	1.810681E-011	1	0.000000E+000
1	87.15388251	1.810681E-011	4.686809E-012	0	0.000000E+000
1	87.15398117	4.686809E-012	1.810681E-011	1	0.000000E+000
1	87.15401788	1.810681E-011	4.686809E-012	0	0.000000E+000
1	87.15402421	4.686809E-012	1.810681E-011	1	0.000000E+000
1	87.15413812	1.810681E-011	4.686809E-012	0	0.000000E+000
1	87.15418815	4.686809E-012	1.810681E-011	1	0.000000E+000
1	87.15479476	1.810681E-011	4.686809E-012	0	0.000000E+000
1	87.15480708	4.686809E-012	1.810681E-011	1	0.000000E+000
1	87.15518148	1.810681E-011	4.686809E-012	0	0.000000E+000
1	87.15520289	4.686809E-012	1.810681E-011	1	0.000000E+000
1	87.15603047	1.810681E-011	4.686809E-012	0	0.000000E+000
1	87.15614938	4.686809E-012	1.810681E-011	1	0.000000E+000
1	87.15622817	1.810681E-011	4.686809E-012	0	0.000000E+000
1	87.15628438	4.686809E-012	1.810681E-011	1	0.000000E+000
1	87.15659405	1.810681E-011	4.686809E-012	0	0.000000E+000
1	87.15661599	4.686809E-012	1.810681E-011	1	0.000000E+000
1	87.15705873	1.810681E-011	4.686809E-012	0	0.000000E+000
1	87.15708878	4.686809E-012	1.810681E-011	1	0.000000E+000
1	87.15725161	1.810681E-011	4.686809E-012	0	0.000000E+000
1	87.15729049	4.686809E-012	1.810681E-011	1	0.000000E+000
1	87.15730523	1.810681E-011	4.686809E-012	0	0.000000E+000
1	87.15732858	4.686809E-012	1.810681E-011	1	0.000000E+000
1	87.15737771	1.810681E-011	4.686809E-012	0	0.000000E+000
1	87.15784413	4.686809E-012	1.810681E-011	1	0.000000E+000
1	87.15787971	1.810681E-011	4.686809E-012	0	0.000000E+000
1	87.15788726	4.686809E-012	1.810681E-011	1	0.000000E+000
1	87.15797475	1.810681E-011	4.686809E-012	0	0.000000E+000
1	87.15826308	4.686809E-012	1.810681E-011	1	0.000000E+000
1	87.15828419	1.810681E-011	4.686809E-012	0	0.000000E+000
1	87.15851285	4.686809E-012	1.810681E-011	1	0.000000E+000
1	87.15859551	1.810681E-011	4.686809E-012	0	0.000000E+000
1	87.15862153	4.686809E-012	1.810681E-011	1	0.000000E+000
1	87.15888870	1.810681E-011	4.686809E-012	0	0.000000E+000
1	87.15892497	4.686809E-012	1.810681E-011	1	0.000000E+000
1	87.15943328	1.810681E-011	4.686809E-012	0	0.000000E+000
1	87.15951838	4.686809E-012	1.810681E-011	1	0.000000E+000
1	87.15980236	1.810681E-011	4.686809E-012	0	0.000000E+000
1	87.15982575	4.686809E-012	1.810681E-011	1	0.000000E+000
1	87.15986833	1.810681E-011	4.686809E-012	0	0.000000E+000
1	87.15991488	4.686809E-012	1.810681E-011	1	0.000000E+000
1	87.16016116	1.810681E-011	4.686809E-012	0	0.000000E+000
1	87.16016891	4.686809E-012	1.810681E-011	1	0.000000E+000
1	87.16035039	1.810681E-011	4.686809E-012	0	0.000000E+000
1	87.16036321	4.686809E-012	1.810681E-011	1	0.000000E+000
1	87.16041106	1.810681E-011	4.686809E-012	0	0.000000E+000
1	87.16042529	4.686809E-012	1.810681E-011	1	0.000000E+000
1	87.16133345	1.810681E-011	4.686809E-012	0	0.000000E+000
1	87.16136646	4.686809E-012	1.810681E-011	1	0.000000E+000
1	87.16152731	1.810681E-011	4.686809E-012	0	0.000000E+000
1	87.16156700	4.686809E-012	1.810681E-011	1	0.000000E+000
1	87.16203283	1.810681E-011	4.686809E-012	0	0.000000E+000
1	87.16204121	4.686809E-012	1.810681E-011	1	0.000000E+000
1	87.16210867	1.810681E-011	4.686809E-012	0	0.000000E+000
1	87.16212518	4.686809E-012	1.810681E-011	1	0.000000E+000
1	87.16215356	1.810681E-011	4.686809E-012	0	0.000000E+000
1	87.16223268	4.686809E-012	1.810681E-011	1	0.000000E+000
1	87.16238904	1.810681E-011	4.686809E-012	0	0.000000E+000
1	87.16251204	4.686809E-012	1.810681E-011	1	0.000000E+000
1	87.16257042	1.810681E-011	4.686809E-012	0	0.000000E+000
1	87.16262010	4.686809E-012	1.810681E-011	1	0.000000E+000
1	87.16273179	1.810681E-011	4.686809E-012	0	0.000000E+000
1	87.16274171	4.686809E-012	1.810681E-011	1	0.000000E+000
1	87.16300197	1.810681E-011	4.686809E-012	0	0.000000E+000
1	87.16306611	4.686809E-012	1.810681E-011	1	0.000000E+000
1	87.16323401	1.810681E-011	4.686809E-012	0	0.000000E+000
1	87.16330901	4.686809E-012	1.810681E-011	1	0.000000E+000
1	87.16349764	1.810681E-011	4.686809E-012	0	0.000000E+000
1	87.16352534	4.686809E-012	1.810681E-011	1	0.000000E+000
1	87.16374029	1.810681E-011	4.686809E-012	0	0.000000E+000
1	87.16378734	4.686809E-012	1.810681E-011	1	0.000000E+000
1	87.16425093	1.810681E-011	4.686809E-012	0	0.000000E+000
1	87.16426651	4.686809E-012	1.810681E-011	1	0.000000E+000
1	87.16456207	1.810681E-011	4.686809E-012	0	0.000000E+000
1	87.16476254	4.686809E-012	1.810681E-011	1	0.000000E+000
1	87.16485858	1.810681E-011	4.686809E-012	0	0.000000E+000
1	87.16491127	4.686809E-012	1.810681E-011	1	0.000000E+000
1	87.16497405	1.810681E-011	4.686809E-012	0	0.000000E+000
1	87.16503877	4.686809E-012	1.810681E-011	1	0.000000E+000
1	87.16518779	1.810681E-011	4.686809E-012	0	0.000000E+000
1	87.16519903	4.686809E-012	1.810681E-011	1	0.000000E+000
1	87.16556422	1.810681E-011	4.686809E-012	0	0.000000E+000
1	87.16570644	4.686809E-012	1.810681E-011	1	0.000000E+000
1	87.16609890	1.810681E-011	4.686809E-012	0	0.000000E+000
1	87.16615148	4.686809E-012	1.810681E-011	1	0.000000E+000
1	87.16627142	1.810681E-011	4.686809E-012	0	0.000000E+000
1	87.16630471	4.686809E-012	1.810681E-011	1	0.000000E+000
1	87.16667494	1.810681E-011	4.686809E-012	0	0.000000E+000
1	87.16671105	4.686809E-012	1.810681E-011	1	0.000000E+000
1	87.16686190	1.810681E-011	4.686809E-012	0	0.000000E+000
1	87.16687473	4.686809E-012	1.810681E-011	1	0.000000E+000
1	87.16734808	1.810681E-011	4.686809E-012	0	0.000000E+000
1	87.16736495	4.686809E-012	1.810681E-011	1	0.000000E+000
1	87.16741851	1.810681E-011	4.686809E-012	0	0.000000E+000
1	87.16745723	4.686809E-012	1.810681E-011	1	0.000000E+000
1	87.16771325	1.810681E-011	4.686809E-012	0	0.000000E+000
1	87.91292961	4.696830E-012	1.811683E-011	1	0.000000E+000
1	87.91299712	1.811683E-011	4.696830E-012	0	0.000000E+000
1	87.91359567	4.696830E-012	1.811683E-011	1	0.000000E+000
1	87.91374128	1.811683E-011	4.696830E-012	0	0.000000E+000
1	87.91377565	4.696830E-012	1.811683E-011	1	0.000000E+000
1	87.91385590	1.811683E-011	4.696830E-012	0	0.000000E+000
1	87.91387819	4.696830E-012	1.811683E-011	1	0.000000E+000
1	87.91398393	1.811683E-011	4.696830E-012	0	0.000000E+000
1	87.91410315	4.696830E-012	1.811683E-011	1	0.000000E+000
1	87.91421181	1.811683E-011	4.696830E-012	0	0.000000E+000
1	87.91421857	4.696830E-012	1.811683E-011	1	0.000000E+000
1	87.91551864	1.811683E-011	4.696830E-012	0	0.000000E+000
1	87.91553663	4.696830E-012	1.811683E-011	1	0.000000E+000
1	87.91603549	1.811683E-011	4.696830E-012	0	0.000000E+000
1	87.91604937	4.696830E-012	1.811683E-011	1	0.000000E+000
1	87.91613882	1.811683E-011	4.696830E-012	0	0.000000E+000
1	87.91614982	4.696830E-012	1.811683E-011	1	0.000000E+000
1	87.91677938	1.811683E-011	4.696830E-012	0	0.000000E+000
1	87.91679001	4.696830E-012	1.811683E-011	1	0.000000E+000
1	87.91687651	1.811683E-011	4.696830E-012	0	0.000000E+000
1	87.91688980	4.696830E-012	1.811683E-011	1	0.000000E+000
1	87.91694776	1.811683E-011	4.696830E-012	0	0.000000E+000
1	87.91695880	4.696830E-012	1.811683E-011	1	0.000000E+000
1	87.91701087	1.811683E-011	4.696830E-012	0	0.000000E+000
1	87.91751255	4.696830E-012	1.811683E-011	1	0.000000E+000
1	87.91805494	1.811683E-011	4.696830E-012	0	0.000000E+000
1	87.91810281	4.696830E-012	1.811683E-011	1	0.000000E+000
1	87.91823303	1.811683E-011	4.696830E-012	0	0.000000E+000
1	87.91825895	4.696830E-012	1.811683E-011	1	0.000000E+000
1	87.91849579	1.811683E-011	4.696830E-012	0	0.000000E+000
1	87.91851061	4.696830E-012	1.811683E-011	1	0.000000E+000
1	87.91889538	1.811683E-011	4.696830E-012	0	0.000000E+000
1	87.91891901	4.696830E-012	1.811683E-011	1	0.000000E+000
1	87.91897571	1.811683E-011	4.696830E-012	0	0.000000E+000
1	87.91899835	4.696830E-012	1.811683E-011	1	0.000000E+000
1	87.91901504	1.811683E-011	4.696830E-012	0	0.000000E+000
1	87.91904792	4.696830E-012	1.811683E-011	1	0.000000E+000
1	87.91929946	1.811683E-011	4.696830E-012	0	0.000000E+000
1	87.91933362	4.696830E-012	1.811683E-011	1	0.000000E+000
1	87.91945219	1.811683E-011	4.696830E-012	0	0.000000E+000
1	87.91979002	4.696830E-012	1.811683E-011	1	0.000000E+000
1	87.92069160	1.811683E-011	4.696830E-012	0	0.000000E+000
1	87.92072175	4.696830E-012	1.811683E-011	1	0.000000E+000
1	87.92090985	1.811683E-011	4.696830E-012	0	0.000000E+000
1	87.92094368	4.696830E-012	1.811683E-011	1	0.000000E+000
1	87.92098196	1.811683E-011	4.696830E-012	0	0.000000E+000
1	87.92102555	4.696830E-012	1.811683E-011	1	0.000000E+000
1	87.92136734	1.811683E-011	4.696830E-012	0	0.000000E+000
1	87.92158602	4.696830E-012	1.811683E-011	1	0.000000E+000
1	87.92236814	1.811683E-011	4.696830E-012	0	0.000000E+000
1	87.92241899	4.696830E-012	1.811683E-011	1	0.000000E+000
1	87.92345064	1.811683E-011	4.696830E-012	0	0.000000E+000
1	87.92347668	4.696830E-012	1.811683E-011	1	0.000000E+000
1	87.92363732	1.811683E-011	4.696830E-012	0	0.000000E+000
1	87.92367223	4.696830E-012	1.811683E-011	1	0.000000E+000
1	87.92401243	1.811683E-011	4.696830E-012	0	0.000000E+000
1	87.92407472	4.696830E-012	1.811683E-011	1	0.000000E+000
1	87.92463210	1.811683E-011	4.696830E-012	0	0.000000E+000
1	87.92465526	4.696830E-012	1.811683E-011	1	0.000000E+000
1	87.92473951	1.811683E-011	4.696830E-012	0	0.000000E+000
1	87.92477020	4.696830E-012	1.811683E-011	1	0.000000E+000
1	87.92481614	1.811683E-011	4.696830E-012	0	0.000000E+000
1	87.92482913	4.696830E-012	1.811683E-011	1	0.000000E+000
1	87.92503422	1.811683E-011	4.696830E-012	0	0.000000E+000
1	87.92506248	4.696830E-012	1.811683E-011	1	0.000000E+000
1	87.92508303	1.811683E-011	4.696830E-012	0	0.000000E+000
1	87.92513208	4.696830E-012	1.811683E-011	1	0.000000E+000
1	87.92581182	1.811683E-011	4.696830E-012	0	0.000000E+000
1	87.92583527	4.696830E-012	1.811683E-011	1	0.000000E+000
1	87.92594318	1.811683E-011	4.696830E-012	0	0.000000E+000
1	87.92594977	4.696830E-012	1.811683E-011	1	0.000000E+000
1	87.92604685	1.811683E-011	4.696830E-012	0	0.000000E+000
1	87.92608881	4.696830E-012	1.811683E-011	1	0.000000E+000
1	87.92615938	1.811683E-011	4.696830E-012	0	0.000000E+000
1	87.92621884	4.696830E-012	1.811683E-011	1	0.000000E+000
1	87.92644606	1.811683E-011	4.696830E-012	0	0.000000E+000
1	87.92655855	4.696830E-012	1.811683E-011	1	0.000000E+000
1	87.92713398	1.811683E-011	4.696830E-012	0	0.000000E+000
1	87.92714691	4.696830E-012	1.811683E-011	1	0.000000E+000
1	87.92749290	1.811683E-011	4.696830E-012	0	0.000000E+000
1	87.92751067	4.696830E-012	1.811683E-011	1	0.000000E+000
1	87.92785209	1.811683E-011	4.696830E-012	0	0.000000E+000
1	87.92813017	4.696830E-012	1.811683E-011	1	0.000000E+000
1	87.92835140	1.811683E-011	4.696830E-012	0	0.000000E+000
1	87.92839889	4.696830E-012	1.811683E-011	1	0.000000E+000
1	87.92884549	1.811683E-011	4.696830E-012	0	0.000000E+000
1	87.92886775	4.696830E-012	1.811683E-011	1	0.000000E+000
1	87.92901433	1.811683E-011	4.696830E-012	0	0.000000E+000
1	87.92919897	4.696830E-012	1.811683E-011	1	0.000000E+000
1	87.92941996	1.811683E-011	4.696830E-012	0	0.000000E+000
1	87.92944871	4.696830E-012	1.811683E-011	1	0.000000E+000
1	87.92951818	1.811683E-011	4.696830E-012	0	0.000000E+000
1	87.92953194	4.696830E-012	1.811683E-011	1	0.000000E+000
1	87.92968297	1.811683E-011	4.696830E-012	0	0.000000E+000
1	87.92972308	4.696830E-012	1.811683E-011	1	0.000000E+000
1	87.93017567	1.811683E-011	4.696830E-012	0	0.000000E+000
1	87.93045875	4.696830E-012	1.811683E-011	1	0.000000E+000
1	87.93066371	1.811683E-011	4.696830E-012	0	0.000000E+000
1	87.93067469	4.696830E-012	1.811683E-011	1	0.000000E+000
1	87.93098360	1.811683E-011	4.696830E-012	0	0.000000E+000
1	87.93168120	4.696830E-012	1.811683E-011	1	0.000000E+000
1	87.93220760	1.811683E-011	4.696830E-012	0	0.000000E+000
1	97.95792087	4.523851E-012	1.794385E-011	1	0.000000E+000
1	97.95801555	1.794385E-011	4.523851E-012	0	0.000000E+000
1	97.95803181	4.523851E-012	1.794385E-011	1	0.000000E+000
1	97.95810921	1.794385E-011	4.523851E-012	0	0.000000E+000
1	97.95815089	4.523851E-012	1.794385E-011	1	0.000000E+000
1	97.95822996	1.794385E-011	4.523851E-012	0	0.000000E+000
1	97.95827815	4.523851E-012	1.794385E-011	1	0.000000E+000
1	97.95861857	1.794385E-011	4.523851E-012	0	0.000000E+000
1	97.95872618	4.523851E-012	1.794385E-011	1	0.000000E+000
1	97.95875622	1.794385E-011	4.523851E-012	0	0.000000E+000
1	97.95911080	4.523851E-012	1.794385E-011	1	0.000000E+000
1	97.95931783	1.794385E-011	4.523851E-012	0	0.000000E+000
1	97.95935256	4.523851E-012	1.794385E-011	1	0.000000E+000
1	97.95997619	1.794385E-011	4.523851E-012	0	0.000000E+000
1	97.96039326	4.523851E-012	1.794385E-011	1	0.000000E+000
1	97.96047595	1.794385E-011	4.523851E-012	0	0.000000E+000
1	97.96106547	4.523851E-012	1.794385E-011	1	0.000000E+000
1	97.96109720	1.794385E-011	4.523851E-012	0	0.000000E+000
1	97.96139717	4.523851E-012	1.794385E-011	1	0.000000E+000
1	97.96158277	1.794385E-011	4.523851E-012	0	0.000000E+000
1	97.96163345	4.523851E-012	1.794385E-011	1	0.000000E+000
1	97.96188099	1.794385E-011	4.523851E-012	0	0.000000E+000
1	97.96191124	4.523851E-012	1.794385E-011	1	0.000000E+000
1	97.96222718	1.794385E-011	4.523851E-012	0	0.000000E+000
1	97.96226055	4.523851E-012	1.794385E-011	1	0.000000E+000
1	97.96245864	1.794385E-011	4.523851E-012	0	0.000000E+000
1	97.96248091	4.523851E-012	1.794385E-011	1	0.000000E+000
1	97.96259152	1.794385E-011	4.523851E-012	0	0.000000E+000
1	97.96261061	4.523851E-012	1.794385E-011	1	0.000000E+000
1	97.96288811	1.794385E-011	4.523851E-012	0	0.000000E+000
1	97.96292334	4.523851E-012	1.794385E-011	1	0.000000E+000
1	97.96362227	1.794385E-011	4.523851E-012	0	0.000000E+000
1	97.96403984	4.523851E-012	1.794385E-011	1	0.000000E+000
1	97.96457579	1.794385E-011	4.523851E-012	0	0.000000E+000
1	97.96468865	4.523851E-012	1.794385E-011	1	0.000000E+000
1	97.96485102	1.794385E-011	4.523851E-012	0	0.000000E+000
1	97.96489815	4.523851E-012	1.794385E-011	1	0.000000E+000
1	97.96497564	1.794385E-011	4.523851E-012	0	0.000000E+000
1	97.96499503	4.523851E-012	1.794385E-011	1	0.000000E+000
1	97.96507589	1.794385E-011	4.523851E-012	0	0.000000E+000
1	97.96509498	4.523851E-012	1.794385E-011	1	0.000000E+000
1	97.96515794	1.794385E-011	4.523851E-012	0	0.000000E+000
1	97.96518716	4.523851E-012	1.794385E-011	1	0.000000E+000
1	97.96576178	1.794385E-011	4.523851E-012	0	0.000000E+000
1	97.96580818	4.523851E-012	1.794385E-011	1	0.000000E+000
1	97.96616404	1.794385E-011	4.523851E-012	0	0.000000E+000
1	97.96631017	4.523851E-012	1.794385E-011	1	0.000000E+000
1	97.96659101	1.794385E-011	4.523851E-012	0	0.000000E+000
1	97.96661763	4.523851E-012	1.794385E-011	1	0.000000E+000
1	97.96672526	1.794385E-011	4.523851E-012	0	0.000000E+000
1	97.96685576	4.523851E-012	1.794385E-011	1	0.000000E+000
1	97.96692292	1.794385E-011	4.523851E-012	0	0.000000E+000
1	97.96696131	4.523851E-012	1.794385E-011	1	0.000000E+000
1	97.96720772	1.794385E-011	4.523851E-012	0	0.000000E+000
1	97.96725920	4.523851E-012	1.794385E-011	1	0.000000E+000
1	97.96736606	1.794385E-011	4.523851E-012	0	0.000000E+000
1	97.96738932	4.523851E-012	1.794385E-011	1	0.000000E+000
1	97.96749816	1.794385E-011	4.523851E-012	0	0.000000E+000
1	97.96757514	4.523851E-012	1.794385E-011	1	0.000000E+000
1	97.96766152	1.794385E-011	4.523851E-012	0	0.000000E+000
1	97.96793108	4.523851E-012	1.794385E-011	1	0.000000E+000
1	97.96819993	1.794385E-011	4.523851E-012	0	0.000000E+000
1	97.96822979	4.523851E-012	1.794385E-011	1	0.000000E+000
1	97.96855914	1.794385E-011	4.523851E-012	0	0.000000E+000
1	97.96892183	4.523851E-012	1.794385E-011	1	0.000000E+000
1	97.97001612	1.794385E-011	4.523851E-012	0	0.000000E+000
1	97.97035311	4.523851E-012	1.794385E-011	1	0.000000E+000
1	97.97058963	1.794385E-011	4.523851E-012	0	0.000000E+000
1	97.97107592	4.523851E-012	1.794385E-011	1	0.000000E+000
1	97.97139599	1.794385E-011	4.523851E-012	0	0.000000E+000
1	97.97141854	4.523851E-012	1.794385E-011	1	0.000000E+000
1	97.97236605	1.794385E-011	4.523851E-012	0	0.000000E+000
1	97.97237755	4.523851E-012	1.794385E-011	1	0.000000E+000
1	97.97248726	1.794385E-011	4.523851E-012	0	0.000000E+000
1	97.97250410	4.523851E-012	1.794385E-011	1	0.000000E+000
1	97.97273050	1.794385E-011	4.523851E-012	0	0.000000E+000
1	97.97274171	4.523851E-012	1.794385E-011	1	0.000000E+000
1	97.97283136	1.794385E-011	4.523851E-012	0	0.000000E+000
1	98.20300180	4.667653E-012	1.808765E-011	1	0.000000E+000
1	98.20308939	1.808765E-011	4.667653E-012	0	0.000000E+000
1	98.20310854	4.667653E-012	1.808765E-011	1	0.000000E+000
1	98.20316013	1.808765E-011	4.667653E-012	0	0.000000E+000
1	98.20336321	4.667653E-012	1.808765E-011	1	0.000000E+000
1	98.20367199	1.808765E-011	4.667653E-012	0	0.000000E+000
1	98.20371507	4.667653E-012	1.808765E-011	1	0.000000E+000
1	98.20386843	1.808765E-011	4.667653E-012	0	0.000000E+000
1	98.20389699	4.667653E-012	1.808765E-011	1	0.000000E+000
1	98.20422598	1.808765E-011	4.667653E-012	0	0.000000E+000
1	98.20445368	4.667653E-012	1.808765E-011	1	0.000000E+000
1	98.20469807	1.808765E-011	4.667653E-012	0	0.000000E+000
1	98.20474585	4.667653E-012	1.808765E-011	1	0.000000E+000
1	98.20490027	1.808765E-011	4.667653E-012	0	0.000000E+000
1	98.20491058	4.667653E-012	1.808765E-011	1	0.000000E+000
1	98.20580434	1.808765E-011	4.667653E-012	0	0.000000E+000
1	98.20582638	4.667653E-012	1.808765E-011	1	0.000000E+000
1	98.20620664	1.808765E-011	4.667653E-012	0	0.000000E+000
1	98.20622468	4.667653E-012	1.808765E-011	1	0.000000E+000
1	98.20633579	1.808765E-011	4.667653E-012	0	0.000000E+000
1	98.20636315	4.667653E-012	1.808765E-011	1	0.000000E+000
1	98.20702165	1.808765E-011	4.667653E-012	0	0.000000E+000
1	98.20704346	4.667653E-012	1.808765E-011	1	0.000000E+000
1	98.20782200	1.808765E-011	4.667653E-012	0	0.000000E+000
1	98.20782988	4.667653E-012	1.808765E-011	1	0.000000E+000
1	98.20787243	1.808765E-011	4.667653E-012	0	0.000000E+000
1	98.20792339	4.667653E-012	1.808765E-011	1	0.000000E+000
1	98.20797347	1.808765E-011	4.667653E-012	0	0.000000E+000
1	98.20805046	4.667653E-012	1.808765E-011	1	0.000000E+000
1	98.20811355	1.808765E-011	4.667653E-012	0	0.000000E+000
1	98.20830970	4.667653E-012	1.808765E-011	1	0.000000E+000
1	98.20865984	1.808765E-011	4.667653E-012	0	0.000000E+000
1	98.20887682	4.667653E-012	1.808765E-011	1	0.000000E+000
1	98.20894088	1.808765E-011	4.667653E-012	0	0.000000E+000
1	98.20897199	4.667653E-012	1.808765E-011	1	0.000000E+000
1	98.20927989	1.808765E-011	4.667653E-012	0	0.000000E+000
1	98.20931004	4.667653E-012	1.808765E-011	1	0.000000E+000
1	98.20953126	1.808765E-011	4.667653E-012	0	0.000000E+000
1	98.21186691	4.667653E-012	1.808765E-011	1	0.000000E+000
1	98.21189399	1.808765E-011	4.667653E-012	0	0.000000E+000
1	98.21192968	4.667653E-012	1.808765E-011	1	0.000000E+000
1	98.21363813	1.808765E-011	4.667653E-012	0	0.000000E+000
1	98.21366767	4.667653E-012	1.808765E-011	1	0.000000E+000
1	98.21442433	1.808765E-011	4.667653E-012	0	0.000000E+000
1	98.21443846	4.667653E-012	1.808765E-011	1	0.000000E+000
1	98.21520502	1.808765E-011	4.667653E-012	0	0.000000E+000
1	98.21524197	4.667653E-012	1.808765E-011	1	0.000000E+000
1	98.21605852	1.808765E-011	4.667653E-012	0	0.000000E+000
1	98.21609714	4.667653E-012	1.808765E-011	1	0.000000E+000
1	98.21624768	1.808765E-011	4.667653E-012	0	0.000000E+000
1	98.21627998	4.667653E-012	1.808765E-011	1	0.000000E+000
1	98.21736344	1.808765E-011	4.667653E-012	0	0.000000E+000
1	98.21739767	4.667653E-012	1.808765E-011	1	0.000000E+000
1	98.21744774	1.808765E-011	4.667653E-012	0	0.000000E+000
1	98.21757081	4.667653E-012	1.808765E-011	1	0.000000E+000
1	98.21771053	1.808765E-011	4.667653E-012	0	0.000000E+000
1	98.21813773	4.667653E-012	1.808765E-011	1	0.000000E+000
1	98.21823835	1.808765E-011	4.667653E-012	0	0.000000E+000
1	98.21833446	4.667653E-012	1.808765E-011	1	0.000000E+000
1	98.21865154	1.808765E-011	4.667653E-012	0	0.000000E+000
1	98.21867784	4.667653E-012	1.808765E-011	1	0.000000E+000
1	98.21875756	1.808765E-011	4.667653E-012	0	0.000000E+000
1	98.21878086	4.667653E-012	1.808765E-011	1	0.000000E+000
1	98.21888852	1.808765E-011	4.667653E-012	0	0.000000E+000
1	98.21891108	4.667653E-012	1.808765E-011	1	0.000000E+000
1	98.21955445	1.808765E-011	4.667653E-012	0	0.000000E+000
1	98.21961958	4.667653E-012	1.808765E-011	1	0.000000E+000
1	98.21991585	1.808765E-011	4.667653E-012	0	0.000000E+000
1	98.21998269	4.667653E-012	1.808765E-011	1	0.000000E+000
1	98.22020769	1.808765E-011	4.667653E-012	0	0.000000E+000
1	98.22022083	4.667653E-012	1.808765E-011	1	0.000000E+000
1	98.22031979	1.808765E-011	4.667653E-012	0	0.000000E+000
1	98.22038761	4.667653E-012	1.808765E-011	1	0.000000E+000
1	98.22115731	1.808765E-011	4.667653E-012	0	0.000000E+000
1	98.22119696	4.667653E-012	1.808765E-011	1	0.000000E+000
1	98.22163222	1.808765E-011	4.667653E-012	0	0.000000E+000
1	98.22176258	4.667653E-012	1.808765E-011	1	0.000000E+000
1	98.22195250	1.808765E-011	4.667653E-012	0	0.000000E+000
1	98.22203086	4.667653E-012	1.808765E-011	1	0.000000E+000
1	98.22213661	1.808765E-011	4.667653E-012	0	0.000000E+000
1	98.22216168	4.667653E-012	1.808765E-011	1	0.000000E+000
1	98.22225015	1.808765E-011	4.667653E-012	0	0.000000E+000
1	98.22227563	4.667653E-012	1.808765E-011	1	0.000000E+000
1	98.22263505	1.808765E-011	4.667653E-012	0	0.000000E+000
1	98.22265842	4.667653E-012	1.808765E-011	1	0.000000E+000
1	98.22291590	1.808765E-011	4.667653E-012	0	0.000000E+000
1	98.22292541	4.667653E-012	1.808765E-011	1	0.000000E+000
1	98.22297518	1.808765E-011	4.667653E-012	0	0.000000E+000
1	98.22298531	4.667653E-012	1.808765E-011	1	0.000000E+000
1	98.22340084	1.808765E-011	4.667653E-012	0	0.000000E+000
1	98.22400146	4.667653E-012	1.808765E-011	1	0.000000E+000
1	98.22453729	1.808765E-011	4.667653E-012	0	0.000000E+000
1	98.22455669	4.667653E-012	1.808765E-011	1	0.000000E+000
1	98.22466659	1.808765E-011	4.667653E-012	0	0.000000E+000
1	98.22468344	4.667653E-012	1.808765E-011	1	0.000000E+000
1	98.22482666	1.808765E-011	4.667653E-012	0	0.000000E+000
1	98.22486370	4.667653E-012	1.808765E-011	1	0.000000E+000
1	98.22528975	1.808765E-011	4.667653E-012	0	0.000000E+000
1	98.22531219	4.667653E-012	1.808765E-011	1	0.000000E+000
1	98.22548533	1.808765E-011	4.667653E-012	0	0.000000E+000
1	98.22550218	4.667653E-012	1.808765E-011	1	0.000000E+000
1	98.22584384	1.808765E-011	4.667653E-012	0	0.000000E+000
1	98.22589416	4.667653E-012	1.808765E-011	1	0.000000E+000
1	98.22622170	1.808765E-011	4.667653E-012	0	0.000000E+000
1	98.22626578	4.667653E-012	1.808765E-011	1	0.000000E+000
1	98.22630688	1.808765E-011	4.667653E-012	0	0.000000E+000
1	98.22632760	4.667653E-012	1.808765E-011	1	0.000000E+000
1	98.22645909	1.808765E-011	4.667653E-012	0	0.000000E+000
1	98.22721796	4.667653E-012	1.808765E-011	1	0.000000E+000
1	98.22768940	1.808765E-011	4.667653E-012	0	0.000000E+000
1	98.22776089	4.667653E-012	1.808765E-011	1	0.000000E+000
1	98.22791029	1.808765E-011	4.667653E-012	0	0.000000E+000
1	98.22793001	4.667653E-012	1.808765E-011	1	0.000000E+000
1	98.22810205	1.808765E-011	4.667653E-012	0	0.000000E+000
1	98.22813688	4.667653E-012	1.808765E-011	1	0.000000E+000
1	98.22820089	1.808765E-011	4.667653E-012	0	0.000000E+000
1	98.22820813	4.667653E-012	1.808765E-011	1	0.000000E+000
1	98.22827737	1.808765E-011	4.667653E-012	0	0.000000E+000
1	98.22835101	4.667653E-012	1.808765E-011	1	0.000000E+000
1	98.22867260	1.808765E-011	4.667653E-012	0	0.000000E+000
1	98.22871892	4.667653E-012	1.808765E-011	1	0.000000E+000
1	98.22888089	1.808765E-011	4.667653E-012	0	0.000000E+000
1	98.22890672	4.667653E-012	1.808765E-011	1	0.000000E+000
1	98.22895300	1.808765E-011	4.667653E-012	0	0.000000E+000
1	98.22897923	4.667653E-012	1.808765E-011	1	0.000000E+000
1	98.22904456	1.808765E-011	4.667653E-012	0	0.000000E+000
1	98.22909942	4.667653E-012	1.808765E-011	1	0.000000E+000
1	98.22971924	1.808765E-011	4.667653E-012	0	0.000000E+000
1	98.22974925	4.667653E-012	1.808765E-011	1	0.000000E+000
1	98.23000691	1.808765E-011	4.667653E-012	0	0.000000E+000
1	98.23010618	4.667653E-012	1.808765E-011	1	0.000000E+000
1	98.23014067	1.808765E-011	4.667653E-012	0	0.000000E+000
1	98.23030066	4.667653E-012	1.808765E-011	1	0.000000E+000
1	98.23059835	1.808765E-011	4.667653E-012	0	0.000000E+000
1	98.23063049	4.667653E-012	1.808765E-011	1	0.000000E+000
1	98.23172577	1.808765E-011	4.667653E-012	0	0.000000E+000
1	98.23191867	4.667653E-012	1.808765E-011	1	0.000000E+000
1	98.23207970	1.808765E-011	4.667653E-012	0	0.000000E+000
1	98.23209496	4.667653E-012	1.808765E-011	1	0.000000E+000
1	98.23306946	1.808765E-011	4.667653E-012	0	0.000000E+000
1	98.23313178	4.667653E-012	1.808765E-011	1	0.000000E+000
1	98.23315285	1.808765E-011	4.667653E-012	0	0.000000E+000
1	98.23319981	4.667653E-012	1.808765E-011	1	0.000000E+000
1	98.23379829	1.808765E-011	4.667653E-012	0	0.000000E+000
1	98.23381520	4.667653E-012	1.808765E-011	1	0.000000E+000
1	98.23445783	1.808765E-011	4.667653E-012	0	0.000000E+000
1	98.23451352	4.667653E-012	1.808765E-011	1	0.000000E+000
1	98.23477226	1.808765E-011	4.667653E-012	0	0.000000E+000
1	98.23480693	4.667653E-012	1.808765E-011	1	0.000000E+000
1	98.23482945	1.808765E-011	4.667653E-012	0	0.000000E+000
1	98.23486099	4.667653E-012	1.808765E-011	1	0.000000E+000
1	98.23547317	1.808765E-011	4.667653E-012	0	0.000000E+000
1	98.23550080	4.667653E-012	1.808765E-011	1	0.000000E+000
1	98.23555954	1.808765E-011	4.667653E-012	0	0.000000E+000
1	98.23562225	4.667653E-012	1.808765E-011	1	0.000000E+000
1	98.23628038	1.808765E-011	4.667653E-012	0	0.000000E+000
1	98.23645417	4.667653E-012	1.808765E-011	1	0.000000E+000
1	98.23649643	1.808765E-011	4.667653E-012	0	0.000000E+000
1	98.23653223	4.667653E-012	1.808765E-011	1	0.000000E+000
1	98.23656420	1.808765E-011	4.667653E-012	0	0.000000E+000
1	98.23659438	4.667653E-012	1.808765E-011	1	0.000000E+000
1	98.23664050	1.808765E-011	4.667653E-012	0	0.000000E+000
1	98.23665813	4.667653E-012	1.808765E-011	1	0.000000E+000
1	98.23669559	1.808765E-011	4.667653E-012	0	0.000000E+000
1	98.23672242	4.667653E-012	1.808765E-011	1	0.000000E+000
1	98.23676522	1.808765E-011	4.667653E-012	0	0.000000E+000
1	98.23681242	4.667653E-012	1.808765E-011	1	0.000000E+000
1	98.23698299	1.808765E-011	4.667653E-012	0	0.000000E+000
1	98.23701704	4.667653E-012	1.808765E-011	1	0.000000E+000
1	98.23738744	1.808765E-011	4.667653E-012	0	0.000000E+000
1	98.23746079	4.667653E-012	1.808765E-011	1	0.000000E+000
1	98.23771984	1.808765E-011	4.667653E-012	0	0.000000E+000
1	98.23774282	4.667653E-012	1.808765E-011	1	0.000000E+000
1	98.23791361	1.808765E-011	4.667653E-012	0	0.000000E+000
1	98.23794793	4.667653E-012	1.808765E-011	1	0.000000E+000
1	98.23824942	1.808765E-011	4.667653E-012	0	0.000000E+000
1	98.23826623	4.667653E-012	1.808765E-011	1	0.000000E+000
1	98.23829441	1.808765E-011	4.667653E-012	0	0.000000E+000
1	98.23840979	4.667653E-012	1.808765E-011	1	0.000000E+000
1	98.23858228	1.808765E-011	4.667653E-012	0	0.000000E+000
1	98.23894032	4.667653E-012	1.808765E-011	1	0.000000E+000
1	98.23931900	1.808765E-011	4.667653E-012	0	0.000000E+000
1	98.23934525	4.667653E-012	1.808765E-011	1	0.000000E+000
1	98.23942229	1.808765E-011	4.667653E-012	0	0.000000E+000
1	98.23947590	4.667653E-012	1.808765E-011	1	0.000000E+000
1	98.24029586	1.808765E-011	4.667653E-012	0	0.000000E+000
1	98.24034409	4.667653E-012	1.808765E-011	1	0.000000E+000
1	98.24064166	1.808765E-011	4.667653E-012	0	0.000000E+000
1	98.24066485	4.667653E-012	1.808765E-011	1	0.000000E+000
1	98.24092146	1.808765E-011	4.667653E-012	0	0.000000E+000
1	98.24104325	4.667653E-012	1.808765E-011	1	0.000000E+000
1	98.24118691	1.808765E-011	4.667653E-012	0	0.000000E+000
1	98.24118936	4.667653E-012	1.808765E-011	1	0.000000E+000
1	98.24133050	1.808765E-011	4.667653E-012	0	0.000000E+000
1	98.24136413	4.667653E-012	1.808765E-011	1	0.000000E+000
1	98.24171536	1.808765E-011	4.667653E-012	0	0.000000E+000
1	98.24188091	4.667653E-012	1.808765E-011	1	0.000000E+000
1	98.24223143	1.808765E-011	4.667653E-012	0	0.000000E+000
1	98.24237535	4.667653E-012	1.808765E-011	1	0.000000E+000
1	98.24308518	1.808765E-011	4.667653E-012	0	0.000000E+000
1	98.24309645	4.667653E-012	1.808765E-011	1	0.000000E+000
1	98.24345634	1.808765E-011	4.667653E-012	0	0.000000E+000
1	98.24347162	4.667653E-012	1.808765E-011	1	0.000000E+000
1	98.24367287	1.808765E-011	4.667653E-012	0	0.000000E+000
1	98.24371519	4.667653E-012	1.808765E-011	1	0.000000E+000
1	98.24377783	1.808765E-011	4.667653E-012	0	0.000000E+000
1	98.24378059	4.667653E-012	1.808765E-011	1	0.000000E+000
1	98.24382394	1.808765E-011	4.667653E-012	0	0.000000E+000
1	98.24456162	4.667653E-012	1.808765E-011	1	0.000000E+000
1	98.24481318	1.808765E-011	4.667653E-012	0	0.000000E+000
1	98.24484371	4.667653E-012	1.808765E-011	1	0.000000E+000
1	98.24491629	1.808765E-011	4.667653E-012	0	0.000000E+000
1	98.24499022	4.667653E-012	1.808765E-011	1	0.000000E+000
1	98.24560885	1.808765E-011	4.667653E-012	0	0.000000E+000
1	98.24567485	4.667653E-012	1.808765E-011	1	0.000000E+000
1	98.24573963	1.808765E-011	4.667653E-012	0	0.000000E+000
1	98.24575606	4.667653E-012	1.808765E-011	1	0.000000E+000
1	98.24619577	1.808765E-011	4.667653E-012	0	0.000000E+000
1	98.24621549	4.667653E-012	1.808765E-011	1	0.000000E+000
1	98.24643713	1.808765E-011	4.667653E-012	0	0.000000E+000
1	98.24664270	4.667653E-012	1.808765E-011	1	0.000000E+000
1	98.24695220	1.808765E-011	4.667653E-012	0	0.000000E+000
1	98.24697297	4.667653E-012	1.808765E-011	1	0.000000E+000
1	98.24700175	1.808765E-011	4.667653E-012	0	0.000000E+000
1	98.24705298	4.667653E-012	1.808765E-011	1	0.000000E+000
1	98.24828391	1.808765E-011	4.667653E-012	0	0.000000E+000
1	98.24841128	4.667653E-012	1.808765E-011	1	0.000000E+000
1	98.24851773	1.808765E-011	4.667653E-012	0	0.000000E+000
1	98.24854466	4.667653E-012	1.808765E-011	1	0.000000E+000
1	98.24871844	1.808765E-011	4.667653E-012	0	0.000000E+000
1	98.24898754	4.667653E-012	1.808765E-011	1	0.000000E+000
1	98.24917015	1.808765E-011	4.667653E-012	0	0.000000E+000
1	98.24919525	4.667653E-012	1.808765E-011	1	0.000000E+000
1	98.24920944	1.808765E-011	4.667653E-012	0	0.000000E+000
1	98.24927850	4.667653E-012	1.808765E-011	1	0.000000E+000
1	98.24971770	1.808765E-011	4.667653E-012	0	0.000000E+000
1	98.24986825	4.667653E-012	1.808765E-011	1	0.000000E+000
1	98.24989974	1.808765E-011	4.667653E-012	0	0.000000E+000
1	98.24993061	4.667653E-012	1.808765E-011	1	0.000000E+000
1	98.25008933	1.808765E-011	4.667653E-012	0	0.000000E+000
1	98.25020959	4.667653E-012	1.808765E-011	1	0.000000E+000
1	98.25025743	1.808765E-011	4.667653E-012	0	0.000000E+000
1	98.25029107	4.667653E-012	1.808765E-011	1	0.000000E+000
1	98.25052246	1.808765E-011	4.667653E-012	0	0.000000E+000
1	98.25058703	4.667653E-012	1.808765E-011	1	0.000000E+000
1	98.25066158	1.808765E-011	4.667653E-012	0	0.000000E+000
1	98.25080665	4.667653E-012	1.808765E-011	1	0.000000E+000
1	98.25126628	1.808765E-011	4.667653E-012	0	0.000000E+000
1	98.25181435	4.667653E-012	1.808765E-011	1	0.000000E+000
1	98.25199834	1.808765E-011	4.667653E-012	0	0.000000E+000
1	98.25202332	4.667653E-012	1.808765E-011	1	0.000000E+000
1	98.25207735	1.808765E-011	4.667653E-012	0	0.000000E+000
1	98.25237249	4.667653E-012	1.808765E-011	1	0.000000E+000
1	98.25304467	1.808765E-011	4.667653E-012	0	0.000000E+000
1	98.25306017	4.667653E-012	1.808765E-011	1	0.000000E+000
1	98.25314248	1.808765E-011	4.667653E-012	0	0.000000E+000
1	98.25329766	4.667653E-012	1.808765E-011	1	0.000000E+000
1	98.25339562	1.808765E-011	4.667653E-012	0	0.000000E+000
1	98.25342308	4.667653E-012	1.808765E-011	1	0.000000E+000
1	98.25352106	1.808765E-011	4.667653E-012	0	0.000000E+000
1	98.25362167	4.667653E-012	1.808765E-011	1	0.000000E+000
1	98.25430447	1.808765E-011	4.667653E-012	0	0.000000E+000
1	98.25437007	4.667653E-012	1.808765E-011	1	0.000000E+000
1	98.25461338	1.808765E-011	4.667653E-012	0	0.000000E+000
1	98.25463277	4.667653E-012	1.808765E-011	1	0.000000E+000
1	98.25474586	1.808765E-011	4.667653E-012	0	0.000000E+000
1	98.25477793	4.667653E-012	1.808765E-011	1	0.000000E+000
1	98.25525272	1.808765E-011	4.667653E-012	0	0.000000E+000
1	98.25532875	4.667653E-012	1.808765E-011	1	0.000000E+000
1	98.25555707	1.808765E-011	4.667653E-012	0	0.000000E+000
1	98.25624304	4.667653E-012	1.808765E-011	1	0.000000E+000
1	98.25633463	1.808765E-011	4.667653E-012	0	0.000000E+000
1	98.25635002	4.667653E-012	1.808765E-011	1	0.000000E+000
1	98.25656801	1.808765E-011	4.667653E-012	0	0.000000E+000
1	98.25661037	4.667653E-012	1.808765E-011	1	0.000000E+000
1	98.25692643	1.808765E-011	4.667653E-012	0	0.000000E+000
1	98.25694809	4.667653E-012	1.808765E-011	1	0.000000E+000
1	98.25704373	1.808765E-011	4.667653E-012	0	0.000000E+000
1	98.25705686	4.667653E-012	1.808765E-011	1	0.000000E+000
1	98.25739577	1.808765E-011	4.667653E-012	0	0.000000E+000
1	98.25741312	4.667653E-012	1.808765E-011	1	0.000000E+000
1	98.25746432	1.808765E-011	4.667653E-012	0	0.000000E+000
1	98.25748671	4.667653E-012	1.808765E-011	1	0.000000E+000
1	98.25752278	1.808765E-011	4.667653E-012	0	0.000000E+000
1	98.25755202	4.667653E-012	1.808765E-011	1	0.000000E+000
1	98.25787283	1.808765E-011	4.667653E-012	0	0.000000E+000
1	98.25791059	4.667653E-012	1.808765E-011	1	0.000000E+000
1	98.25800926	1.808765E-011	4.667653E-012	0	0.000000E+000
1	98.25817694	4.667653E-012	1.808765E-011	1	0.000000E+000
1	98.25826294	1.808765E-011	4.667653E-012	0	0.000000E+000
1	98.25826847	4.667653E-012	1.808765E-011	1	0.000000E+000
1	98.25887953	1.808765E-011	4.667653E-012	0	0.000000E+000
1	98.25894985	4.667653E-012	1.808765E-011	1	0.000000E+000
1	98.25928281	1.808765E-011	4.667653E-012	0	0.000000E+000
1	98.25930417	4.667653E-012	1.808765E-011	1	0.000000E+000
1	98.25964840	1.808765E-011	4.667653E-012	0	0.000000E+000
1	98.25966753	4.667653E-012	1.808765E-011	1	0.000000E+000
1	98.26009023	1.808765E-011	4.667653E-012	0	0.000000E+000
1	98.26016883	4.667653E-012	1.808765E-011	1	0.000000E+000
1	98.26020221	1.808765E-011	4.667653E-012	0	0.000000E+000
1	98.26031094	4.667653E-012	1.808765E-011	1	0.000000E+000
1	98.26088157	1.808765E-011	4.667653E-012	0	0.000000E+000
1	98.26097009	4.667653E-012	1.808765E-011	1	0.000000E+000
1	98.26109577	1.808765E-011	4.667653E-012	0	0.000000E+000
1	98.26111937	4.667653E-012	1.808765E-011	1	0.000000E+000
1	98.26163556	1.808765E-011	4.667653E-012	0	0.000000E+000
1	98.26199532	4.667653E-012	1.808765E-011	1	0.000000E+000
1	98.26209571	1.808765E-011	4.667653E-012	0	0.000000E+000
1	98.26251577	4.667653E-012	1.808765E-011	1	0.000000E+000
1	98.26261910	1.808765E-011	4.667653E-012	0	0.000000E+000
1	98.26263351	4.667653E-012	1.808765E-011	1	0.000000E+000
1	98.26270836	1.808765E-011	4.667653E-012	0	0.000000E+000
1	98.26272916	4.667653E-012	1.808765E-011	1	0.000000E+000
1	98.26300523	1.808765E-011	4.667653E-012	0	0.000000E+000
1	98.26320801	4.667653E-012	1.808765E-011	1	0.000000E+000
1	98.26356749	1.808765E-011	4.667653E-012	0	0.000000E+000
1	98.26357195	4.667653E-012	1.808765E-011	1	0.000000E+000
1	98.26374238	1.808765E-011	4.667653E-012	0	0.000000E+000
1	98.26376121	4.667653E-012	1.808765E-011	1	0.000000E+000
1	98.26388089	1.808765E-011	4.667653E-012	0	0.000000E+000
1	98.26392193	4.667653E-012	1.808765E-011	1	0.000000E+000
1	98.26403925	1.808765E-011	4.667653E-012	0	0.000000E+000
1	98.26405641	4.667653E-012	1.808765E-011	1	0.000000E+000
1	98.26423476	1.808765E-011	4.667653E-012	0	0.000000E+000
1	98.26425003	4.667653E-012	1.808765E-011	1	0.000000E+000
1	98.26450081	1.808765E-011	4.667653E-012	0	0.000000E+000
1	98.26451800	4.667653E-012	1.808765E-011	1	0.000000E+000
1	98.26481130	1.808765E-011	4.667653E-012	0	0.000000E+000
1	98.26484217	4.667653E-012	1.808765E-011	1	0.000000E+000
1	98.26491800	1.808765E-011	4.667653E-012	0	0.000000E+000
1	98.26495091	4.667653E-012	1.808765E-011	1	0.000000E+000
1	98.26535116	1.808765E-011	4.667653E-012	0	0.000000E+000
1	98.26539467	4.667653E-012	1.808765E-011	1	0.000000E+000
1	98.26567377	1.808765E-011	4.667653E-012	0	0.000000E+000
1	98.26573376	4.667653E-012	1.808765E-011	1	0.000000E+000
1	98.26620757	1.808765E-011	4.667653E-012	0	0.000000E+000
1	98.26622365	4.667653E-012	1.808765E-011	1	0.000000E+000
1	98.26625509	1.808765E-011	4.667653E-012	0	0.000000E+000
1	98.26627479	4.667653E-012	1.808765E-011	1	0.000000E+000
1	98.26672855	1.808765E-011	4.667653E-012	0	0.000000E+000
1	98.26729466	4.667653E-012	1.808765E-011	1	0.000000E+000
1	98.26733693	1.808765E-011	4.667653E-012	0	0.000000E+000
1	98.26735386	4.667653E-012	1.808765E-011	1	0.000000E+000
1	98.26751585	1.808765E-011	4.667653E-012	0	0.000000E+000
1	98.26754505	4.667653E-012	1.808765E-011	1	0.000000E+000
1	98.26783756	1.808765E-011	4.667653E-012	0	0.000000E+000
1	98.26785603	4.667653E-012	1.808765E-011	1	0.000000E+000
1	98.26817666	1.808765E-011	4.667653E-012	0	0.000000E+000
1	98.26824019	4.667653E-012	1.808765E-011	1	0.000000E+000
1	98.26835425	1.808765E-011	4.667653E-012	0	0.000000E+000
1	98.26842005	4.667653E-012	1.808765E-011	1	0.000000E+000
1	98.26883463	1.808765E-011	4.667653E-012	0	0.000000E+000
1	98.26908058	4.667653E-012	1.808765E-011	1	0.000000E+000
1	98.26944758	1.808765E-011	4.667653E-012	0	0.000000E+000
1	98.30489200	4.667653E-012	1.808765E-011	1	0.000000E+000
1	98.30504075	1.808765E-011	4.667653E-012	0	0.000000E+000
1	98.30505742	4.667653E-012	1.808765E-011	1	0.000000E+000
1	98.30516801	1.808765E-011	4.667653E-012	0	0.000000E+000
1	98.30519743	4.667653E-012	1.808765E-011	1	0.000000E+000
1	98.30535100	1.808765E-011	4.667653E-012	0	0.000000E+000
1	98.30537755	4.667653E-012	1.808765E-011	1	0.000000E+000
1	98.30551099	1.808765E-011	4.667653E-012	0	0.000000E+000
1	98.30554002	4.667653E-012	1.808765E-011	1	0.000000E+000
1	98.30561838	1.808765E-011	4.667653E-012	0	0.000000E+000
1	98.30563604	4.667653E-012	1.808765E-011	1	0.000000E+000
1	98.30579736	1.808765E-011	4.667653E-012	0	0.000000E+000
1	98.30581836	4.667653E-012	1.808765E-011	1	0.000000E+000
1	98.30590459	1.808765E-011	4.667653E-012	0	0.000000E+000
1	98.30592692	4.667653E-012	1.808765E-011	1	0.000000E+000
1	98.30610634	1.808765E-011	4.667653E-012	0	0.000000E+000
1	98.30630794	4.667653E-012	1.808765E-011	1	0.000000E+000
1	98.30650157	1.808765E-011	4.667653E-012	0	0.000000E+000
1	98.30651925	4.667653E-012	1.808765E-011	1	0.000000E+000
1	98.30708202	1.808765E-011	4.667653E-012	0	0.000000E+000
1	98.30712723	4.667653E-012	1.808765E-011	1	0.000000E+000
1	98.30715467	1.808765E-011	4.667653E-012	0	0.000000E+000
1	98.30732426	4.667653E-012	1.808765E-011	1	0.000000E+000
1	98.30736220	1.808765E-011	4.667653E-012	0	0.000000E+000
1	98.30738692	4.667653E-012	1.808765E-011	1	0.000000E+000
1	98.30767793	1.808765E-011	4.667653E-012	0	0.000000E+000
1	98.30768783	4.667653E-012	1.808765E-011	1	0.000000E+000
1	98.30772555	1.808765E-011	4.667653E-012	0	0.000000E+000
1	98.30775874	4.667653E-012	1.808765E-011	1	0.000000E+000
1	98.30783746	1.808765E-011	4.667653E-012	0	0.000000E+000
1	98.30787321	4.667653E-012	1.808765E-011	1	0.000000E+000
1	98.30908250	1.808765E-011	4.667653E-012	0	0.000000E+000
1	98.30909657	4.667653E-012	1.808765E-011	1	0.000000E+000
1	98.30923048	1.808765E-011	4.667653E-012	0	0.000000E+000
1	98.31141310	4.667653E-012	1.808765E-011	1	0.000000E+000
1	98.31143705	1.808765E-011	4.667653E-012	0	0.000000E+000
1	98.31147199	4.667653E-012	1.808765E-011	1	0.000000E+000
1	98.31158221	1.808765E-011	4.667653E-012	0	0.000000E+000
1	98.31171353	4.667653E-012	1.808765E-011	1	0.000000E+000
1	98.31277854	1.808765E-011	4.667653E-012	0	0.000000E+000
1	98.31280706	4.667653E-012	1.808765E-011	1	0.000000E+000
1	98.31284232	1.808765E-011	4.667653E-012	0	0.000000E+000
1	98.31295192	4.667653E-012	1.808765E-011	1	0.000000E+000
1	98.31311753	1.808765E-011	4.667653E-012	0	0.000000E+000
1	98.31315823	4.667653E-012	1.808765E-011	1	0.000000E+000
1	98.31345787	1.808765E-011	4.667653E-012	0	0.000000E+000
1	98.31346924	4.667653E-012	1.808765E-011	1	0.000000E+000
1	98.31364098	1.808765E-011	4.667653E-012	0	0.000000E+000
1	98.31377456	4.667653E-012	1.808765E-011	1	0.000000E+000
1	98.31388568	1.808765E-011	4.667653E-012	0	0.000000E+000
1	98.31389573	4.667653E-012	1.808765E-011	1	0.000000E+000
1	98.31494489	1.808765E-011	4.667653E-012	0	0.000000E+000
1	98.31495715	4.667653E-012	1.808765E-011	1	0.000000E+000
1	98.31504743	1.808765E-011	4.667653E-012	0	0.000000E+000
1	98.31511170	4.667653E-012	1.808765E-011	1	0.000000E+000
1	98.31524047	1.808765E-011	4.667653E-012	0	0.000000E+000
1	98.31524632	4.667653E-012	1.808765E-011	1	0.000000E+000
1	98.31546335	1.808765E-011	4.667653E-012	0	0.000000E+000
1	98.31548192	4.667653E-012	1.808765E-011	1	0.000000E+000
1	98.31552803	1.808765E-011	4.667653E-012	0	0.000000E+000
1	98.31554504	4.667653E-012	1.808765E-011	1	0.000000E+000
1	98.31574235	1.808765E-011	4.667653E-012	0	0.000000E+000
1	98.31593336	4.667653E-012	1.808765E-011	1	0.000000E+000
1	98.31640813	1.808765E-011	4.667653E-012	0	0.000000E+000
1	98.31641257	4.667653E-012	1.808765E-011	1	0.000000E+000
1	98.31647742	1.808765E-011	4.667653E-012	0	0.000000E+000
1	98.31650990	4.667653E-012	1.808765E-011	1	0.000000E+000
1	98.31657462	1.808765E-011	4.667653E-012	0	0.000000E+000
1	98.31660842	4.667653E-012	1.808765E-011	1	0.000000E+000
1	98.31664091	1.808765E-011	4.667653E-012	0	0.000000E+000
1	98.31667280	4.667653E-012	1.808765E-011	1	0.000000E+000
1	98.31672894	1.808765E-011	4.667653E-012	0	0.000000E+000
1	98.31681196	4.667653E-012	1.808765E-011	1	0.000000E+000
1	98.31684724	1.808765E-011	4.667653E-012	0	0.000000E+000
1	98.31694648	4.667653E-012	1.808765E-011	1	0.000000E+000
1	98.31697382	1.808765E-011	4.667653E-012	0	0.000000E+000
1	98.31700451	4.667653E-012	1.808765E-011	1	0.000000E+000
1	98.31712436	1.808765E-011	4.667653E-012	0	0.000000E+000
1	98.31729373	4.667653E-012	1.808765E-011	1	0.000000E+000
1	98.31745151	1.808765E-011	4.667653E-012	0	0.000000E+000
1	98.31752673	4.667653E-012	1.808765E-011	1	0.000000E+000
1	98.31754465	1.808765E-011	4.667653E-012	0	0.000000E+000
1	98.31757094	4.667653E-012	1.808765E-011	1	0.000000E+000
1	98.31781760	1.808765E-011	4.667653E-012	0	0.000000E+000
1	98.31783972	4.667653E-012	1.808765E-011	1	0.000000E+000
1	98.31834662	1.808765E-011	4.667653E-012	0	0.000000E+000
1	98.31843162	4.667653E-012	1.808765E-011	1	0.000000E+000
1	98.31848686	1.808765E-011	4.667653E-012	0	0.000000E+000
1	98.31851102	4.667653E-012	1.808765E-011	1	0.000000E+000
1	98.31878458	1.808765E-011	4.667653E-012	0	0.000000E+000
1	98.31886522	4.667653E-012	1.808765E-011	1	0.000000E+000
1	98.31994025	1.808765E-011	4.667653E-012	0	0.000000E+000
1	98.32054203	4.667653E-012	1.808765E-011	1	0.000000E+000
1	98.32073777	1.808765E-011	4.667653E-012	0	0.000000E+000
1	98.32076009	4.667653E-012	1.808765E-011	1	0.000000E+000
1	98.32181153	1.808765E-011	4.667653E-012	0	0.000000E+000
1	98.32184662	4.667653E-012	1.808765E-011	1	0.000000E+000
1	98.32192733	1.808765E-011	4.667653E-012	0	0.000000E+000
1	98.32205845	4.667653E-012	1.808765E-011	1	0.000000E+000
1	98.32218555	1.808765E-011	4.667653E-012	0	0.000000E+000
1	98.32223626	4.667653E-012	1.808765E-011	1	0.000000E+000
1	98.32225752	1.808765E-011	4.667653E-012	0	0.000000E+000
1	98.32229315	4.667653E-012	1.808765E-011	1	0.000000E+000
1	98.32237666	1.808765E-011	4.667653E-012	0	0.000000E+000
1	98.32245354	4.667653E-012	1.808765E-011	1	0.000000E+000
1	98.32259388	1.808765E-011	4.667653E-012	0	0.000000E+000
1	98.32261332	4.667653E-012	1.808765E-011	1	0.000000E+000
1	98.32342439	1.808765E-011	4.667653E-012	0	0.000000E+000
1	98.32371454	4.667653E-012	1.808765E-011	1	0.000000E+000
1	98.32416624	1.808765E-011	4.667653E-012	0	0.000000E+000
1	98.32437217	4.667653E-012	1.808765E-011	1	0.000000E+000
1	98.32453011	1.808765E-011	4.667653E-012	0	0.000000E+000
1	98.32453934	4.667653E-012	1.808765E-011	1	0.000000E+000
1	98.32482978	1.808765E-011	4.667653E-012	0	0.000000E+000
1	98.32498168	4.667653E-012	1.808765E-011	1	0.000000E+000
1	98.32584455	1.808765E-011	4.667653E-012	0	0.000000E+000
1	98.32598956	4.667653E-012	1.808765E-011	1	0.000000E+000
1	98.32671645	1.808765E-011	4.667653E-012	0	0.000000E+000
1	98.32673466	4.667653E-012	1.808765E-011	1	0.000000E+000
1	98.32683405	1.808765E-011	4.667653E-012	0	0.000000E+000
1	98.32690606	4.667653E-012	1.808765E-011	1	0.000000E+000
1	98.32694916	1.808765E-011	4.667653E-012	0	0.000000E+000
1	98.32700124	4.667653E-012	1.808765E-011	1	0.000000E+000
1	98.32710173	1.808765E-011	4.667653E-012	0	0.000000E+000
1	98.32713978	4.667653E-012	1.808765E-011	1	0.000000E+000
1	98.32728726	1.808765E-011	4.667653E-012	0	0.000000E+000
1	98.32732021	4.667653E-012	1.808765E-011	1	0.000000E+000
1	98.32805982	1.808765E-011	4.667653E-012	0	0.000000E+000
1	98.32808015	4.667653E-012	1.808765E-011	1	0.000000E+000
1	98.32812198	1.808765E-011	4.667653E-012	0	0.000000E+000
1	98.32855280	4.667653E-012	1.808765E-011	1	0.000000E+000
1	98.32915984	1.808765E-011	4.667653E-012	0	0.000000E+000
1	98.32917739	4.667653E-012	1.808765E-011	1	0.000000E+000
1	98.32920492	1.808765E-011	4.667653E-012	0	0.000000E+000
1	98.32932018	4.667653E-012	1.808765E-011	1	0.000000E+000
1	98.32959675	1.808765E-011	4.667653E-012	0	0.000000E+000
1	98.32962222	4.667653E-012	1.808765E-011	1	0.000000E+000
1	98.33003556	1.808765E-011	4.667653E-012	0	0.000000E+000
1	98.33006855	4.667653E-012	1.808765E-011	1	0.000000E+000
1	98.33016630	1.808765E-011	4.667653E-012	0	0.000000E+000
1	98.33018742	4.667653E-012	1.808765E-011	1	0.000000E+000
1	98.33148746	1.808765E-011	4.667653E-012	0	0.000000E+000
1	98.33149936	4.667653E-012	1.808765E-011	1	0.000000E+000
1	98.33212806	1.808765E-011	4.667653E-012	0	0.000000E+000
1	98.33218051	4.667653E-012	1.808765E-011	1	0.000000E+000
1	98.33225975	1.808765E-011	4.667653E-012	0	0.000000E+000
1	98.33228901	4.667653E-012	1.808765E-011	1	0.000000E+000
1	98.33268820	1.808765E-011	4.667653E-012	0	0.000000E+000
1	98.33271246	4.667653E-012	1.808765E-011	1	0.000000E+000
1	98.33286118	1.808765E-011	4.667653E-012	0	0.000000E+000
1	98.33324308	4.667653E-012	1.808765E-011	1	0.000000E+000
1	98.33328478	1.808765E-011	4.667653E-012	0	0.000000E+000
1	98.33329823	4.667653E-012	1.808765E-011	1	0.000000E+000
1	98.33400513	1.808765E-011	4.667653E-012	0	0.000000E+000
1	98.33405878	4.667653E-012	1.808765E-011	1	0.000000E+000
1	98.33407513	1.808765E-011	4.667653E-012	0	0.000000E+000
1	98.33409860	4.667653E-012	1.808765E-011	1	0.000000E+000
1	98.33425603	1.808765E-011	4.667653E-012	0	0.000000E+000
1	98.33437528	4.667653E-012	1.808765E-011	1	0.000000E+000
1	98.33490067	1.808765E-011	4.667653E-012	0	0.000000E+000
1	98.33492533	4.667653E-012	1.808765E-011	1	0.000000E+000
1	98.33502415	1.808765E-011	4.667653E-012	0	0.000000E+000
1	98.33503739	4.667653E-012	1.808765E-011	1	0.000000E+000
1	98.33506120	1.808765E-011	4.667653E-012	0	0.000000E+000
1	98.33509485	4.667653E-012	1.808765E-011	1	0.000000E+000
1	98.33542123	1.808765E-011	4.667653E-012	0	0.000000E+000
1	98.33546132	4.667653E-012	1.808765E-011	1	0.000000E+000
1	98.33553192	1.808765E-011	4.667653E-012	0	0.000000E+000
1	98.33553840	4.667653E-012	1.808765E-011	1	0.000000E+000
1	98.33567222	1.808765E-011	4.667653E-012	0	0.000000E+000
1	98.33569297	4.667653E-012	1.808765E-011	1	0.000000E+000
1	98.33624433	1.808765E-011	4.667653E-012	0	0.000000E+000
1	98.33666999	4.667653E-012	1.808765E-011	1	0.000000E+000
1	98.33680681	1.808765E-011	4.667653E-012	0	0.000000E+000
1	98.33682599	4.667653E-012	1.808765E-011	1	0.000000E+000
1	98.33744142	1.808765E-011	4.667653E-012	0	0.000000E+000
1	98.33747637	4.667653E-012	1.808765E-011	1	0.000000E+000
1	98.33778796	1.808765E-011	4.667653E-012	0	0.000000E+000
1	98.33781980	4.667653E-012	1.808765E-011	1	0.000000E+000
1	98.33791572	1.808765E-011	4.667653E-012	0	0.000000E+000
1	98.33793237	4.667653E-012	1.808765E-011	1	0.000000E+000
1	98.33797077	1.808765E-011	4.667653E-012	0	0.000000E+000
1	98.33830392	4.667653E-012	1.808765E-011	1	0.000000E+000
1	98.33831602	1.808765E-011	4.667653E-012	0	0.000000E+000
1	98.33837784	4.667653E-012	1.808765E-011	1	0.000000E+000
1	98.33882861	1.808765E-011	4.667653E-012	0	0.000000E+000
1	98.33886865	4.667653E-012	1.808765E-011	1	0.000000E+000
1	98.33902364	1.808765E-011	4.667653E-012	0	0.000000E+000
1	98.33911538	4.667653E-012	1.808765E-011	1	0.000000E+000
1	98.33928288	1.808765E-011	4.667653E-012	0	0.000000E+000
1	98.33930266	4.667653E-012	1.808765E-011	1	0.000000E+000
1	98.33970121	1.808765E-011	4.667653E-012	0	0.000000E+000
1	98.33971144	4.667653E-012	1.808765E-011	1	0.000000E+000
1	98.33973601	1.808765E-011	4.667653E-012	0	0.000000E+000
1	98.33975896	4.667653E-012	1.808765E-011	1	0.000000E+000
1	98.33980799	1.808765E-011	4.667653E-012	0	0.000000E+000
1	98.33981942	4.667653E-012	1.808765E-011	1	0.000000E+000
1	98.33996091	1.808765E-011	4.667653E-012	0	0.000000E+000
1	98.34031629	4.667653E-012	1.808765E-011	1	0.000000E+000
1	98.34074881	1.808765E-011	4.667653E-012	0	0.000000E+000
1	98.34077846	4.667653E-012	1.808765E-011	1	0.000000E+000
1	98.34086816	1.808765E-011	4.667653E-012	0	0.000000E+000
1	98.34105615	4.667653E-012	1.808765E-011	1	0.000000E+000
1	98.34143569	1.808765E-011	4.667653E-012	0	0.000000E+000
1	98.34156686	4.667653E-012	1.808765E-011	1	0.000000E+000
1	98.34181690	1.808765E-011	4.667653E-012	0	0.000000E+000
1	98.34206986	4.667653E-012	1.808765E-011	1	0.000000E+000
1	98.34239036	1.808765E-011	4.667653E-012	0	0.000000E+000
1	98.34260701	4.667653E-012	1.808765E-011	1	0.000000E+000
1	98.34282590	1.808765E-011	4.667653E-012	0	0.000000E+000
1	98.34284834	4.667653E-012	1.808765E-011	1	0.000000E+000
1	98.34331572	1.808765E-011	4.667653E-012	0	0.000000E+000
1	98.34345561	4.667653E-012	1.808765E-011	1	0.000000E+000
1	98.34382974	1.808765E-011	4.667653E-012	0	0.000000E+000
1	98.34386214	4.667653E-012	1.808765E-011	1	0.000000E+000
1	98.34415996	1.808765E-011	4.667653E-012	0	0.000000E+000
1	98.34416906	4.667653E-012	1.808765E-011	1	0.000000E+000
1	98.34423089	1.808765E-011	4.667653E-012	0	0.000000E+000
1	98.34424520	4.667653E-012	1.808765E-011	1	0.000000E+000
1	98.34434168	1.808765E-011	4.667653E-012	0	0.000000E+000
1	98.34434588	4.667653E-012	1.808765E-011	1	0.000000E+000
1	98.34450233	1.808765E-011	4.667653E-012	0	0.000000E+000
1	98.34451887	4.667653E-012	1.808765E-011	1	0.000000E+000
1	98.34465560	1.808765E-011	4.667653E-012	0	0.000000E+000
1	98.34466754	4.667653E-012	1.808765E-011	1	0.000000E+000
1	98.34484308	1.808765E-011	4.667653E-012	0	0.000000E+000
1	98.34497698	4.667653E-012	1.808765E-011	1	0.000000E+000
1	98.34580753	1.808765E-011	4.667653E-012	0	0.000000E+000
1	98.34581730	4.667653E-012	1.808765E-011	1	0.000000E+000
1	98.34591828	1.808765E-011	4.667653E-012	0	0.000000E+000
1	98.34595936	4.667653E-012	1.808765E-011	1	0.000000E+000
1	98.34635096	1.808765E-011	4.667653E-012	0	0.000000E+000
1	98.34636896	4.667653E-012	1.808765E-011	1	0.000000E+000
1	98.34646674	1.808765E-011	4.667653E-012	0	0.000000E+000
1	98.34648436	4.667653E-012	1.808765E-011	1	0.000000E+000
1	98.34668068	1.808765E-011	4.667653E-012	0	0.000000E+000
1	98.34670660	4.667653E-012	1.808765E-011	1	0.000000E+000
1	98.34706690	1.808765E-011	4.667653E-012	0	0.000000E+000
1	98.34720081	4.667653E-012	1.808765E-011	1	0.000000E+000
1	98.34744514	1.808765E-011	4.667653E-012	0	0.000000E+000
1	98.34745485	4.667653E-012	1.808765E-011	1	0.000000E+000
1	98.34760157	1.808765E-011	4.667653E-012	0	0.000000E+000
1	98.34786116	4.667653E-012	1.808765E-011	1	0.000000E+000
1	98.34797824	1.808765E-011	4.667653E-012	0	0.000000E+000
1	98.34801759	4.667653E-012	1.808765E-011	1	0.000000E+000
1	98.34847076	1.808765E-011	4.667653E-012	0	0.000000E+000
1	98.34851388	4.667653E-012	1.808765E-011	1	0.000000E+000
1	98.34858548	1.808765E-011	4.667653E-012	0	0.000000E+000
1	98.34862081	4.667653E-012	1.808765E-011	1	0.000000E+000
1	98.34904085	1.808765E-011	4.667653E-012	0	0.000000E+000
1	98.34908270	4.667653E-012	1.808765E-011	1	0.000000E+000
1	98.34934681	1.808765E-011	4.667653E-012	0	0.000000E+000
1	98.34940631	4.667653E-012	1.808765E-011	1	0.000000E+000
1	98.34944802	1.808765E-011	4.667653E-012	0	0.000000E+000
1	98.34953696	4.667653E-012	1.808765E-011	1	0.000000E+000
1	98.35006313	1.808765E-011	4.667653E-012	0	0.000000E+000
1	98.35013589	4.667653E-012	1.808765E-011	1	0.000000E+000
1	98.35017893	1.808765E-011	4.667653E-012	0	0.000000E+000
1	98.35022222	4.667653E-012	1.808765E-011	1	0.000000E+000
1	98.35025709	1.808765E-011	4.667653E-012	0	0.000000E+000
1	98.35028847	4.667653E-012	1.808765E-011	1	0.000000E+000
1	98.35044360	1.808765E-011	4.667653E-012	0	0.000000E+000
1	98.35044817	4.667653E-012	1.808765E-011	1	0.000000E+000
1	98.35049182	1.808765E-011	4.667653E-012	0	0.000000E+000
1	98.35057966	4.667653E-012	1.808765E-011	1	0.000000E+000
1	98.35079248	1.808765E-011	4.667653E-012	0	0.000000E+000
1	98.35082403	4.667653E-012	1.808765E-011	1	0.000000E+000
1	98.35088314	1.808765E-011	4.667653E-012	0	0.000000E+000
1	98.35091425	4.667653E-012	1.808765E-011	1	0.000000E+000
1	98.35121843	1.808765E-011	4.667653E-012	0	0.000000E+000
1	98.35128288	4.667653E-012	1.808765E-011	1	0.000000E+000
1	98.35174457	1.808765E-011	4.667653E-012	0	0.000000E+000
1	98.35181322	4.667653E-012	1.808765E-011	1	0.000000E+000
1	98.35199977	1.808765E-011	4.667653E-012	0	0.000000E+000
1	98.35202311	4.667653E-012	1.808765E-011	1	0.000000E+000
1	98.35297724	1.808765E-011	4.667653E-012	0	0.000000E+000
1	98.35304898	4.667653E-012	1.808765E-011	1	0.000000E+000
1	98.35325911	1.808765E-011	4.667653E-012	0	0.000000E+000
1	98.35327175	4.667653E-012	1.808765E-011	1	0.000000E+000
1	98.35367236	1.808765E-011	4.667653E-012	0	0.000000E+000
1	98.35368657	4.667653E-012	1.808765E-011	1	0.000000E+000
1	98.35373050	1.808765E-011	4.667653E-012	0	0.000000E+000
1	98.35377212	4.667653E-012	1.808765E-011	1	0.000000E+000
1	98.35413975	1.808765E-011	4.667653E-012	0	0.000000E+000
1	98.35432153	4.667653E-012	1.808765E-011	1	0.000000E+000
1	98.35463988	1.808765E-011	4.667653E-012	0	0.000000E+000
1	98.35474710	4.667653E-012	1.808765E-011	1	0.000000E+000
1	98.35476249	1.808765E-011	4.667653E-012	0	0.000000E+000
1	98.35479213	4.667653E-012	1.808765E-011	1	0.000000E+000
1	98.35544264	1.808765E-011	4.667653E-012	0	0.000000E+000
1	98.35547345	4.667653E-012	1.808765E-011	1	0.000000E+000
1	98.35576752	1.808765E-011	4.667653E-012	0	0.000000E+000
1	98.35581719	4.667653E-012	1.808765E-011	1	0.000000E+000
1	98.35591138	1.808765E-011	4.667653E-012	0	0.000000E+000
1	98.35594453	4.667653E-012	1.808765E-011	1	0.000000E+000
1	98.35599385	1.808765E-011	4.667653E-012	0	0.000000E+000
1	98.35604141	4.667653E-012	1.808765E-011	1	0.000000E+000
1	98.35615036	1.808765E-011	4.667653E-012	0	0.000000E+000
1	98.35616051	4.667653E-012	1.808765E-011	1	0.000000E+000
1	98.35627131	1.808765E-011	4.667653E-012	0	0.000000E+000
1	98.35629496	4.667653E-012	1.808765E-011	1	0.000000E+000
1	98.35650049	1.808765E-011	4.667653E-012	0	0.000000E+000
1	98.35651610	4.667653E-012	1.808765E-011	1	0.000000E+000
1	98.35703518	1.808765E-011	4.667653E-012	0	0.000000E+000
1	98.35708614	4.667653E-012	1.808765E-011	1	0.000000E+000
1	98.35734652	1.808765E-011	4.667653E-012	0	0.000000E+000
1	98.35736469	4.667653E-012	1.808765E-011	1	0.000000E+000
1	98.35744911	1.808765E-011	4.667653E-012	0	0.000000E+000
1	98.35749972	4.667653E-012	1.808765E-011	1	0.000000E+000
1	98.35763913	1.808765E-011	4.667653E-012	0	0.000000E+000
1	98.35772760	4.667653E-012	1.808765E-011	1	0.000000E+000
1	98.35777521	1.808765E-011	4.667653E-012	0	0.000000E+000
1	98.35779888	4.667653E-012	1.808765E-011	1	0.000000E+000
1	98.35784836	1.808765E-011	4.667653E-012	0	0.000000E+000
1	98.35793906	4.667653E-012	1.808765E-011	1	0.000000E+000
1	98.35831251	1.808765E-011	4.667653E-012	0	0.000000E+000
1	98.35835237	4.667653E-012	1.808765E-011	1	0.000000E+000
1	98.35843564	1.808765E-011	4.667653E-012	0	0.000000E+000
1	98.35844948	4.667653E-012	1.808765E-011	1	0.000000E+000
1	98.35855664	1.808765E-011	4.667653E-012	0	0.000000E+000
1	98.35864595	4.667653E-012	1.808765E-011	1	0.000000E+000
1	98.35877377	1.808765E-011	4.667653E-012	0	0.000000E+000
1	98.35882299	4.667653E-012	1.808765E-011	1	0.000000E+000
1	98.35918233	1.808765E-011	4.667653E-012	0	0.000000E+000
1	98.35921758	4.667653E-012	1.808765E-011	1	0.000000E+000
1	98.35925724	1.808765E-011	4.667653E-012	0	0.000000E+000
1	98.35927548	4.667653E-012	1.808765E-011	1	0.000000E+000
1	98.35937496	1.808765E-011	4.667653E-012	0	0.000000E+000
1	98.35939066	4.667653E-012	1.808765E-011	1	0.000000E+000
1	98.35944245	1.808765E-011	4.667653E-012	0	0.000000E+000
1	98.35959006	4.667653E-012	1.808765E-011	1	0.000000E+000
1	98.35972748	1.808765E-011	4.667653E-012	0	0.000000E+000
1	98.35981558	4.667653E-012	1.808765E-011	1	0.000000E+000
1	98.35984200	1.808765E-011	4.667653E-012	0	0.000000E+000
1	98.35985856	4.667653E-012	1.808765E-011	1	0.000000E+000
1	98.35988687	1.808765E-011	4.667653E-012	0	0.000000E+000
1	98.35990834	4.667653E-012	1.808765E-011	1	0.000000E+000
1	98.36006527	1.808765E-011	4.667653E-012	0	0.000000E+000
1	98.36015237	4.667653E-012	1.808765E-011	1	0.000000E+000
1	98.36078168	1.808765E-011	4.667653E-012	0	0.000000E+000
1	98.36079938	4.667653E-012	1.808765E-011	1	0.000000E+000
1	98.36114241	1.808765E-011	4.667653E-012	0	0.000000E+000
1	98.36116106	4.667653E-012	1.808765E-011	1	0.000000E+000
1	98.36117719	1.808765E-011	4.667653E-012	0	0.000000E+000
1	98.36138375	4.667653E-012	1.808765E-011	1	0.000000E+000
1	98.36178728	1.808765E-011	4.667653E-012	0	0.000000E+000
1	98.36180531	4.667653E-012	1.808765E-011	1	0.000000E+000
1	98.36186588	1.808765E-011	4.667653E-012	0	0.000000E+000
1	98.36190992	4.667653E-012	1.808765E-011	1	0.000000E+000
1	98.36242903	1.808765E-011	4.667653E-012	0	0.000000E+000
1	98.36246346	4.667653E-012	1.808765E-011	1	0.000000E+000
1	98.36257776	1.808765E-011	4.667653E-012	0	0.000000E+000
1	98.36260081	4.667653E-012	1.808765E-011	1	0.000000E+000
1	98.36289655	1.808765E-011	4.667653E-012	0	0.000000E+000
1	98.36291923	4.667653E-012	1.808765E-011	1	0.000000E+000
1	98.36322166	1.808765E-011	4.667653E-012	0	0.000000E+000
1	98.36324305	4.667653E-012	1.808765E-011	1	0.000000E+000
1	98.36327235	1.808765E-011	4.667653E-012	0	0.000000E+000
1	98.36327840	4.667653E-012	1.808765E-011	1	0.000000E+000
1	98.36341267	1.808765E-011	4.667653E-012	0	0.000000E+000
1	98.36345799	4.667653E-012	1.808765E-011	1	0.000000E+000
1	98.36421418	1.808765E-011	4.667653E-012	0	0.000000E+000
1	98.36436389	4.667653E-012	1.808765E-011	1	0.000000E+000
1	98.36458794	1.808765E-011	4.667653E-012	0	0.000000E+000
1	98.36459710	4.667653E-012	1.808765E-011	1	0.000000E+000
1	98.36536765	1.808765E-011	4.667653E-012	0	0.000000E+000
1	98.36540259	4.667653E-012	1.808765E-011	1	0.000000E+000
1	98.36552544	1.808765E-011	4.667653E-012	0	0.000000E+000
1	98.36557839	4.667653E-012	1.808765E-011	1	0.000000E+000
1	98.36577281	1.808765E-011	4.667653E-012	0	0.000000E+000
1	98.36580083	4.667653E-012	1.808765E-011	1	0.000000E+000
1	98.36610012	1.808765E-011	4.667653E-012	0	0.000000E+000
1	98.36629207	4.667653E-012	1.808765E-011	1	0.000000E+000
1	98.36632382	1.808765E-011	4.667653E-012	0	0.000000E+000
1	98.36672432	4.667653E-012	1.808765E-011	1	0.000000E+000
1	98.36678090	1.808765E-011	4.667653E-012	0	0.000000E+000
1	98.36681256	4.667653E-012	1.808765E-011	1	0.000000E+000
1	98.36683965	1.808765E-011	4.667653E-012	0	0.000000E+000
1	98.36686339	4.667653E-012	1.808765E-011	1	0.000000E+000
1	98.36695594	1.808765E-011	4.667653E-012	0	0.000000E+000
1	98.36706892	4.667653E-012	1.808765E-011	1	0.000000E+000
1	98.36730375	1.808765E-011	4.667653E-012	0	0.000000E+000
1	98.36806951	4.667653E-012	1.808765E-011	1	0.000000E+000
1	98.36831223	1.808765E-011	4.667653E-012	0	0.000000E+000
1	98.36834675	4.667653E-012	1.808765E-011	1	0.000000E+000
1	98.36841780	1.808765E-011	4.667653E-012	0	0.000000E+000
1	98.36850861	4.667653E-012	1.808765E-011	1	0.000000E+000
1	98.36854240	1.808765E-011	4.667653E-012	0	0.000000E+000
1	98.36857169	4.667653E-012	1.808765E-011	1	0.000000E+000
1	98.36881134	1.808765E-011	4.667653E-012	0	0.000000E+000
1	98.36884248	4.667653E-012	1.808765E-011	1	0.000000E+000
1	98.36892445	1.808765E-011	4.667653E-012	0	0.000000E+000
1	98.36896180	4.667653E-012	1.808765E-011	1	0.000000E+000
1	98.36912817	1.808765E-011	4.667653E-012	0	0.000000E+000
1	98.36914164	4.667653E-012	1.808765E-011	1	0.000000E+000
1	98.36916563	1.808765E-011	4.667653E-012	0	0.000000E+000
1	98.36919644	4.667653E-012	1.808765E-011	1	0.000000E+000
1	98.36940892	1.808765E-011	4.667653E-012	0	0.000000E+000
1	98.36942869	4.667653E-012	1.808765E-011	1	0.000000E+000
1	98.36955148	1.808765E-011	4.667653E-012	0	0.000000E+000
1	98.36963496	4.667653E-012	1.808765E-011	1	0.000000E+000
1	98.36965816	1.808765E-011	4.667653E-012	0	0.000000E+000
1	98.36970547	4.667653E-012	1.808765E-011	1	0.000000E+000
1	98.36976851	1.808765E-011	4.667653E-012	0	0.000000E+000
1	98.37793957	4.667653E-012	1.808765E-011	1	0.000000E+000
1	98.37808023	1.808765E-011	4.667653E-012	0	0.000000E+000
1	98.37858215	4.667653E-012	1.808765E-011	1	0.000000E+000
1	98.37862804	1.808765E-011	4.667653E-012	0	0.000000E+000
1	98.37865496	4.667653E-012	1.808765E-011	1	0.000000E+000
1	98.37924615	1.808765E-011	4.667653E-012	0	0.000000E+000
1	98.37927731	4.667653E-012	1.808765E-011	1	0.000000E+000
1	98.37969666	1.808765E-011	4.667653E-012	0	0.000000E+000
1	98.37971740	4.667653E-012	1.808765E-011	1	0.000000E+000
1	98.37996557	1.808765E-011	4.667653E-012	0	0.000000E+000
1	98.37998040	4.667653E-012	1.808765E-011	1	0.000000E+000
1	98.38032582	1.808765E-011	4.667653E-012	0	0.000000E+000
1	98.38032808	4.667653E-012	1.808765E-011	1	0.000000E+000
1	98.38065985	1.808765E-011	4.667653E-012	0	0.000000E+000
1	98.38066760	4.667653E-012	1.808765E-011	1	0.000000E+000
1	98.38070568	1.808765E-011	4.667653E-012	0	0.000000E+000
1	98.38073364	4.667653E-012	1.808765E-011	1	0.000000E+000
1	98.38080671	1.808765E-011	4.667653E-012	0	0.000000E+000
1	98.38085761	4.667653E-012	1.808765E-011	1	0.000000E+000
1	98.38151868	1.808765E-011	4.667653E-012	0	0.000000E+000
1	98.38160892	4.667653E-012	1.808765E-011	1	0.000000E+000
1	98.38165916	1.808765E-011	4.667653E-012	0	0.000000E+000
1	98.38168954	4.667653E-012	1.808765E-011	1	0.000000E+000
1	98.38174131	1.808765E-011	4.667653E-012	0	0.000000E+000
1	98.38192154	4.667653E-012	1.808765E-011	1	0.000000E+000
1	98.38195500	1.808765E-011	4.667653E-012	0	0.000000E+000
1	98.38221726	4.667653E-012	1.808765E-011	1	0.000000E+000
1	98.38264894	1.808765E-011	4.667653E-012	0	0.000000E+000
1	98.38268567	4.667653E-012	1.808765E-011	1	0.000000E+000
1	98.38281726	1.808765E-011	4.667653E-012	0	0.000000E+000
1	98.38284271	4.667653E-012	1.808765E-011	1	0.000000E+000
1	98.38295968	1.808765E-011	4.667653E-012	0	0.000000E+000
1	98.38310908	4.667653E-012	1.808765E-011	1	0.000000E+000
1	98.38320644	1.808765E-011	4.667653E-012	0	0.000000E+000
1	98.38332418	4.667653E-012	1.808765E-011	1	0.000000E+000
1	98.38349901	1.808765E-011	4.667653E-012	0	0.000000E+000
1	98.38352143	4.667653E-012	1.808765E-011	1	0.000000E+000
1	98.38365963	1.808765E-011	4.667653E-012	0	0.000000E+000
1	98.38392629	4.667653E-012	1.808765E-011	1	0.000000E+000
1	98.38447775	1.808765E-011	4.667653E-012	0	0.000000E+000
1	98.38450028	4.667653E-012	1.808765E-011	1	0.000000E+000
1	98.38477509	1.808765E-011	4.667653E-012	0	0.000000E+000
1	98.38486905	4.667653E-012	1.808765E-011	1	0.000000E+000
1	98.38498804	1.808765E-011	4.667653E-012	0	0.000000E+000
1	98.38501290	4.667653E-012	1.808765E-011	1	0.000000E+000
1	98.38574189	1.808765E-011	4.667653E-012	0	0.000000E+000
1	98.38577186	4.667653E-012	1.808765E-011	1	0.000000E+000
1	98.38602436	1.808765E-011	4.667653E-012	0	0.000000E+000
1	98.38604478	4.667653E-012	1.808765E-011	1	0.000000E+000
1	98.38618695	1.808765E-011	4.667653E-012	0	0.000000E+000
1	98.38621311	4.667653E-012	1.808765E-011	1	0.000000E+000
1	98.38699946	1.808765E-011	4.667653E-012	0	0.000000E+000
1	98.38740324	4.667653E-012	1.808765E-011	1	0.000000E+000
1	98.38775651	1.808765E-011	4.667653E-012	0	0.000000E+000
1	98.38778779	4.667653E-012	1.808765E-011	1	0.000000E+000
1	98.38785930	1.808765E-011	4.667653E-012	0	0.000000E+000
1	98.38788388	4.667653E-012	1.808765E-011	1	0.000000E+000
1	98.38816697	1.808765E-011	4.667653E-012	0	0.000000E+000
1	98.38819427	4.667653E-012	1.808765E-011	1	0.000000E+000
1	98.38830242	1.808765E-011	4.667653E-012	0	0.000000E+000
1	98.38833259	4.667653E-012	1.808765E-011	1	0.000000E+000
1	98.38844387	1.808765E-011	4.667653E-012	0	0.000000E+000
1	98.38845771	4.667653E-012	1.808765E-011	1	0.000000E+000
1	98.38864171	1.808765E-011	4.667653E-012	0	0.000000E+000
1	98.38866992	4.667653E-012	1.808765E-011	1	0.000000E+000
1	98.38869151	1.808765E-011	4.667653E-012	0	0.000000E+000
1	98.38873048	4.667653E-012	1.808765E-011	1	0.000000E+000
1	98.38876225	1.808765E-011	4.667653E-012	0	0.000000E+000
1	98.38877594	4.667653E-012	1.808765E-011	1	0.000000E+000
1	98.38903906	1.808765E-011	4.667653E-012	0	0.000000E+000
1	98.38906004	4.667653E-012	1.808765E-011	1	0.000000E+000
1	98.38914868	1.808765E-011	4.667653E-012	0	0.000000E+000
1	98.38932238	4.667653E-012	1.808765E-011	1	0.000000E+000
1	98.38948925	1.808765E-011	4.667653E-012	0	0.000000E+000
1	98.38952739	4.667653E-012	1.808765E-011	1	0.000000E+000
1	98.38959900	1.808765E-011	4.667653E-012	0	0.000000E+000
1	98.38973873	4.667653E-012	1.808765E-011	1	0.000000E+000
1	98.38988624	1.808765E-011	4.667653E-012	0	0.000000E+000
1	98.39028599	4.667653E-012	1.808765E-011	1	0.000000E+000
1	98.39036013	1.808765E-011	4.667653E-012	0	0.000000E+000
1	98.39041143	4.667653E-012	1.808765E-011	1	0.000000E+000
1	98.39047916	1.808765E-011	4.667653E-012	0	0.000000E+000
1	98.39061173	4.667653E-012	1.808765E-011	1	0.000000E+000
1	98.39142545	1.808765E-011	4.667653E-012	0	0.000000E+000
1	98.39146259	4.667653E-012	1.808765E-011	1	0.000000E+000
1	98.39160475	1.808765E-011	4.667653E-012	0	0.000000E+000
1	98.39162384	4.667653E-012	1.808765E-011	1	0.000000E+000
1	98.39227008	1.808765E-011	4.667653E-012	0	0.000000E+000
1	98.39231959	4.667653E-012	1.808765E-011	1	0.000000E+000
1	98.39235616	1.808765E-011	4.667653E-012	0	0.000000E+000
1	98.39244869	4.667653E-012	1.808765E-011	1	0.000000E+000
1	98.39252063	1.808765E-011	4.667653E-012	0	0.000000E+000
1	98.39253677	4.667653E-012	1.808765E-011	1	0.000000E+000
1	98.39265386	1.808765E-011	4.667653E-012	0	0.000000E+000
1	98.39271563	4.667653E-012	1.808765E-011	1	0.000000E+000
1	98.39274839	1.808765E-011	4.667653E-012	0	0.000000E+000
1	98.39276486	4.667653E-012	1.808765E-011	1	0.000000E+000
1	98.39287149	1.808765E-011	4.667653E-012	0	0.000000E+000
1	98.39331242	4.667653E-012	1.808765E-011	1	0.000000E+000
1	98.39356716	1.808765E-011	4.667653E-012	0	0.000000E+000
1	98.39363061	4.667653E-012	1.808765E-011	1	0.000000E+000
1	98.39373833	1.808765E-011	4.667653E-012	0	0.000000E+000
1	98.39377026	4.667653E-012	1.808765E-011	1	0.000000E+000
1	98.39410791	1.808765E-011	4.667653E-012	0	0.000000E+000
1	98.39411170	4.667653E-012	1.808765E-011	1	0.000000E+000
1	98.39422876	1.808765E-011	4.667653E-012	0	0.000000E+000
1	98.39433324	4.667653E-012	1.808765E-011	1	0.000000E+000
1	98.39448509	1.808765E-011	4.667653E-012	0	0.000000E+000
1	98.39453957	4.667653E-012	1.808765E-011	1	0.000000E+000
1	98.39521382	1.808765E-011	4.667653E-012	0	0.000000E+000
1	98.39532270	4.667653E-012	1.808765E-011	1	0.000000E+000
1	98.39567194	1.808765E-011	4.667653E-012	0	0.000000E+000
1	98.39570938	4.667653E-012	1.808765E-011	1	0.000000E+000
1	98.39581267	1.808765E-011	4.667653E-012	0	0.000000E+000
1	98.39582584	4.667653E-012	1.808765E-011	1	0.000000E+000
1	98.39596714	1.808765E-011	4.667653E-012	0	0.000000E+000
1	98.39603899	4.667653E-012	1.808765E-011	1	0.000000E+000
1	98.39615590	1.808765E-011	4.667653E-012	0	0.000000E+000
1	98.39654528	4.667653E-012	1.808765E-011	1	0.000000E+000
1	98.39655523	1.808765E-011	4.667653E-012	0	0.000000E+000
1	98.39688251	4.667653E-012	1.808765E-011	1	0.000000E+000
1	98.39706874	1.808765E-011	4.667653E-012	0	0.000000E+000
1	98.39708444	4.667653E-012	1.808765E-011	1	0.000000E+000
1	98.39720453	1.808765E-011	4.667653E-012	0	0.000000E+000
1	98.39726018	4.667653E-012	1.808765E-011	1	0.000000E+000
1	98.39729873	1.808765E-011	4.667653E-012	0	0.000000E+000
1	98.39732902	4.667653E-012	1.808765E-011	1	0.000000E+000
1	98.39760545	1.808765E-011	4.667653E-012	0	0.000000E+000
1	98.39761800	4.667653E-012	1.808765E-011	1	0.000000E+000
1	98.39774839	1.808765E-011	4.667653E-012	0	0.000000E+000
1	98.39781903	4.667653E-012	1.808765E-011	1	0.000000E+000
1	98.39787788	1.808765E-011	4.667653E-012	0	0.000000E+000
1	98.39789836	4.667653E-012	1.808765E-011	1	0.000000E+000
1	98.39810026	1.808765E-011	4.667653E-012	0	0.000000E+000
1	98.39837345	4.667653E-012	1.808765E-011	1	0.000000E+000
1	98.39844910	1.808765E-011	4.667653E-012	0	0.000000E+000
1	98.39851582	4.667653E-012	1.808765E-011	1	0.000000E+000
1	98.39903949	1.808765E-011	4.667653E-012	0	0.000000E+000
1	98.39907471	4.667653E-012	1.808765E-011	1	0.000000E+000
1	98.39933091	1.808765E-011	4.667653E-012	0	0.000000E+000
1	98.39933651	4.667653E-012	1.808765E-011	1	0.000000E+000
1	98.39940590	1.808765E-011	4.667653E-012	0	0.000000E+000
1	98.39945942	4.667653E-012	1.808765E-011	1	0.000000E+000
1	98.39967646	1.808765E-011	4.667653E-012	0	0.000000E+000
1	98.39968289	4.667653E-012	1.808765E-011	1	0.000000E+000
1	98.39987033	1.808765E-011	4.667653E-012	0	0.000000E+000
1	98.39989514	4.667653E-012	1.808765E-011	1	0.000000E+000
1	98.40008466	1.808765E-011	4.667653E-012	0	0.000000E+000
1	98.40010405	4.667653E-012	1.808765E-011	1	0.000000E+000
1	98.40050388	1.808765E-011	4.667653E-012	0	0.000000E+000
1	98.40090065	4.667653E-012	1.808765E-011	1	0.000000E+000
1	98.40098572	1.808765E-011	4.667653E-012	0	0.000000E+000
1	98.40100246	4.667653E-012	1.808765E-011	1	0.000000E+000
1	98.40134559	1.808765E-011	4.667653E-012	0	0.000000E+000
1	98.40136235	4.667653E-012	1.808765E-011	1	0.000000E+000
1	98.40147148	1.808765E-011	4.667653E-012	0	0.000000E+000
1	98.40187098	4.667653E-012	1.808765E-011	1	0.000000E+000
1	98.40218955	1.808765E-011	4.667653E-012	0	0.000000E+000
1	98.40220283	4.667653E-012	1.808765E-011	1	0.000000E+000
1	98.40229857	1.808765E-011	4.667653E-012	0	0.000000E+000
1	98.40233663	4.667653E-012	1.808765E-011	1	0.000000E+000
1	98.40251183	1.808765E-011	4.667653E-012	0	0.000000E+000
1	98.40253403	4.667653E-012	1.808765E-011	1	0.000000E+000
1	98.40256880	1.808765E-011	4.667653E-012	0	0.000000E+000
1	98.40264582	4.667653E-012	1.808765E-011	1	0.000000E+000
1	98.40288059	1.808765E-011	4.667653E-012	0	0.000000E+000
1	98.40332993	4.667653E-012	1.808765E-011	1	0.000000E+000
1	98.40353215	1.808765E-011	4.667653E-012	0	0.000000E+000
1	98.40356765	4.667653E-012	1.808765E-011	1	0.000000E+000
1	98.40362050	1.808765E-011	4.667653E-012	0	0.000000E+000
1	98.40366705	4.667653E-012	1.808765E-011	1	0.000000E+000
1	98.40368864	1.808765E-011	4.667653E-012	0	0.000000E+000
1	98.40371331	4.667653E-012	1.808765E-011	1	0.000000E+000
1	98.40393024	1.808765E-011	4.667653E-012	0	0.000000E+000
1	98.40412380	4.667653E-012	1.808765E-011	1	0.000000E+000
1	98.40428612	1.808765E-011	4.667653E-012	0	0.000000E+000
1	98.40435969	4.667653E-012	1.808765E-011	1	0.000000E+000
1	98.40444536	1.808765E-011	4.667653E-012	0	0.000000E+000
1	98.40450890	4.667653E-012	1.808765E-011	1	0.000000E+000
1	98.40493893	1.808765E-011	4.667653E-012	0	0.000000E+000
1	98.40498632	4.667653E-012	1.808765E-011	1	0.000000E+000
1	98.40502943	1.808765E-011	4.667653E-012	0	0.000000E+000
1	98.40504631	4.667653E-012	1.808765E-011	1	0.000000E+000
1	98.40532142	1.808765E-011	4.667653E-012	0	0.000000E+000
1	98.40537263	4.667653E-012	1.808765E-011	1	0.000000E+000
1	98.40567142	1.808765E-011	4.667653E-012	0	0.000000E+000
1	98.40586179	4.667653E-012	1.808765E-011	1	0.000000E+000
1	98.40604743	1.808765E-011	4.667653E-012	0	0.000000E+000
1	98.40607369	4.667653E-012	1.808765E-011	1	0.000000E+000
1	98.40611497	1.808765E-011	4.667653E-012	0	0.000000E+000
1	98.40615445	4.667653E-012	1.808765E-011	1	0.000000E+000
1	98.40635801	1.808765E-011	4.667653E-012	0	0.000000E+000
1	98.40639038	4.667653E-012	1.808765E-011	1	0.000000E+000
1	98.40664824	1.808765E-011	4.667653E-012	0	0.000000E+000
1	98.40666612	4.667653E-012	1.808765E-011	1	0.000000E+000
1	98.40672948	1.808765E-011	4.667653E-012	0	0.000000E+000
1	98.40677474	4.667653E-012	1.808765E-011	1	0.000000E+000
1	98.40701337	1.808765E-011	4.667653E-012	0	0.000000E+000
1	98.40703411	4.667653E-012	1.808765E-011	1	0.000000E+000
1	98.40710545	1.808765E-011	4.667653E-012	0	0.000000E+000
1	98.40713576	4.667653E-012	1.808765E-011	1	0.000000E+000
1	98.40719379	1.808765E-011	4.667653E-012	0	0.000000E+000
1	98.40723043	4.667653E-012	1.808765E-011	1	0.000000E+000
1	98.40729169	1.808765E-011	4.667653E-012	0	0.000000E+000
1	98.40731490	4.667653E-012	1.808765E-011	1	0.000000E+000
1	98.40746835	1.808765E-011	4.667653E-012	0	0.000000E+000
1	98.40778947	4.667653E-012	1.808765E-011	1	0.000000E+000
1	98.40784114	1.808765E-011	4.667653E-012	0	0.000000E+000
1	98.40805932	4.667653E-012	1.808765E-011	1	0.000000E+000
1	98.40810062	1.808765E-011	4.667653E-012	0	0.000000E+000
1	98.40813741	4.667653E-012	1.808765E-011	1	0.000000E+000
1	98.40847288	1.808765E-011	4.667653E-012	0	0.000000E+000
1	98.40849633	4.667653E-012	1.808765E-011	1	0.000000E+000
1	98.40911885	1.808765E-011	4.667653E-012	0	0.000000E+000
1	98.40915849	4.667653E-012	1.808765E-011	1	0.000000E+000
1	98.40920887	1.808765E-011	4.667653E-012	0	0.000000E+000
1	98.40922308	4.667653E-012	1.808765E-011	1	0.000000E+000
1	98.40934500	1.808765E-011	4.667653E-012	0	0.000000E+000
1	98.40936512	4.667653E-012	1.808765E-011	1	0.000000E+000
1	98.40956402	1.808765E-011	4.667653E-012	0	0.000000E+000
1	98.40960798	4.667653E-012	1.808765E-011	1	0.000000E+000
1	98.41042361	1.808765E-011	4.667653E-012	0	0.000000E+000
1	98.41043309	4.667653E-012	1.808765E-011	1	0.000000E+000
1	98.41075678	1.808765E-011	4.667653E-012	0	0.000000E+000
1	98.41076713	4.667653E-012	1.808765E-011	1	0.000000E+000
1	98.41078701	1.808765E-011	4.667653E-012	0	0.000000E+000
1	98.41082533	4.667653E-012	1.808765E-011	1	0.000000E+000
1	98.41090623	1.808765E-011	4.667653E-012	0	0.000000E+000
1	98.41101305	4.667653E-012	1.808765E-011	1	0.000000E+000
1	98.41107688	1.808765E-011	4.667653E-012	0	0.000000E+000
1	98.41110453	4.667653E-012	1.808765E-011	1	0.000000E+000
1	98.41149937	1.808765E-011	4.667653E-012	0	0.000000E+000
1	98.41154670	4.667653E-012	1.808765E-011	1	0.000000E+000
1	98.41163508	1.808765E-011	4.667653E-012	0	0.000000E+000
1	98.41166126	4.667653E-012	1.808765E-011	1	0.000000E+000
1	98.41169362	1.808765E-011	4.667653E-012	0	0.000000E+000
1	98.41218389	4.667653E-012	1.808765E-011	1	0.000000E+000
1	98.41289799	1.808765E-011	4.667653E-012	0	0.000000E+000
1	98.41291218	4.667653E-012	1.808765E-011	1	0.000000E+000
1	98.41328716	1.808765E-011	4.667653E-012	0	0.000000E+000
1	98.41331013	4.667653E-012	1.808765E-011	1	0.000000E+000
1	98.41342906	1.808765E-011	4.667653E-012	0	0.000000E+000
1	98.41346308	4.667653E-012	1.808765E-011	1	0.000000E+000
1	98.41363365	1.808765E-011	4.667653E-012	0	0.000000E+000
1	98.41365668	4.667653E-012	1.808765E-011	1	0.000000E+000
1	98.41392055	1.808765E-011	4.667653E-012	0	0.000000E+000
1	98.41424185	4.667653E-012	1.808765E-011	1	0.000000E+000
1	98.41453715	1.808765E-011	4.667653E-012	0	0.000000E+000
1	98.41616227	4.667653E-012	1.808765E-011	1	0.000000E+000
1	98.41630503	1.808765E-011	4.667653E-012	0	0.000000E+000
1	98.41633727	4.667653E-012	1.808765E-011	1	0.000000E+000
1	98.41637934	1.808765E-011	4.667653E-012	0	0.000000E+000
1	98.41640996	4.667653E-012	1.808765E-011	1	0.000000E+000
1	98.41661901	1.808765E-011	4.667653E-012	0	0.000000E+000
1	98.41663726	4.667653E-012	1.808765E-011	1	0.000000E+000
1	98.41682881	1.808765E-011	4.667653E-012	0	0.000000E+000
1	98.41685518	4.667653E-012	1.808765E-011	1	0.000000E+000
1	98.41726375	1.808765E-011	4.667653E-012	0	0.000000E+000
1	98.41731451	4.667653E-012	1.808765E-011	1	0.000000E+000
1	98.41740257	1.808765E-011	4.667653E-012	0	0.000000E+000
1	98.41758728	4.667653E-012	1.808765E-011	1	0.000000E+000
1	98.41790763	1.808765E-011	4.667653E-012	0	0.000000E+000
1	98.41792475	4.667653E-012	1.808765E-011	1	0.000000E+000
1	98.41813962	1.808765E-011	4.667653E-012	0	0.000000E+000
1	98.41815349	4.667653E-012	1.808765E-011	1	0.000000E+000
1	98.41819301	1.808765E-011	4.667653E-012	0	0.000000E+000
1	98.41844871	4.667653E-012	1.808765E-011	1	0.000000E+000
1	98.41915262	1.808765E-011	4.667653E-012	0	0.000000E+000
1	98.41921353	4.667653E-012	1.808765E-011	1	0.000000E+000
1	98.41937720	1.808765E-011	4.667653E-012	0	0.000000E+000
1	98.41947844	4.667653E-012	1.808765E-011	1	0.000000E+000
1	98.41988850	1.808765E-011	4.667653E-012	0	0.000000E+000
1	98.41990886	4.667653E-012	1.808765E-011	1	0.000000E+000
1	98.42096598	1.808765E-011	4.667653E-012	0	0.000000E+000
1	98.42099173	4.667653E-012	1.808765E-011	1	0.000000E+000
1	98.42130252	1.808765E-011	4.667653E-012	0	0.000000E+000
1	98.42139280	4.667653E-012	1.808765E-011	1	0.000000E+000
1	98.42143622	1.808765E-011	4.667653E-012	0	0.000000E+000
1	98.42144767	4.667653E-012	1.808765E-011	1	0.000000E+000
1	98.42148019	1.808765E-011	4.667653E-012	0	0.000000E+000
1	98.42314975	4.667653E-012	1.808765E-011	1	0.000000E+000
1	98.42318959	1.808765E-011	4.667653E-012	0	0.000000E+000
1	98.42323082	4.667653E-012	1.808765E-011	1	0.000000E+000
1	98.42345965	1.808765E-011	4.667653E-012	0	0.000000E+000
1	98.42347921	4.667653E-012	1.808765E-011	1	0.000000E+000
1	98.42370244	1.808765E-011	4.667653E-012	0	0.000000E+000
1	98.42376522	4.667653E-012	1.808765E-011	1	0.000000E+000
1	98.42388348	1.808765E-011	4.667653E-012	0	0.000000E+000
1	98.42389632	4.667653E-012	1.808765E-011	1	0.000000E+000
1	98.42460940	1.808765E-011	4.667653E-012	0	0.000000E+000
1	98.42463543	4.667653E-012	1.808765E-011	1	0.000000E+000
1	98.42465844	1.808765E-011	4.667653E-012	0	0.000000E+000
1	98.42467093	4.667653E-012	1.808765E-011	1	0.000000E+000
1	98.42519693	1.808765E-011	4.667653E-012	0	0.000000E+000
1	98.42521559	4.667653E-012	1.808765E-011	1	0.000000E+000
1	98.42548209	1.808765E-011	4.667653E-012	0	0.000000E+000
1	98.42550727	4.667653E-012	1.808765E-011	1	0.000000E+000
1	98.42555319	1.808765E-011	4.667653E-012	0	0.000000E+000
1	98.42566119	4.667653E-012	1.808765E-011	1	0.000000E+000
1	98.42600779	1.808765E-011	4.667653E-012	0	0.000000E+000
1	98.42649409	4.667653E-012	1.808765E-011	1	0.000000E+000
1	98.42680462	1.808765E-011	4.667653E-012	0	0.000000E+000
1	98.42684132	4.667653E-012	1.808765E-011	1	0.000000E+000
1	98.42690355	1.808765E-011	4.667653E-012	0	0.000000E+000
1	98.42693176	4.667653E-012	1.808765E-011	1	0.000000E+000
1	98.42704731	1.808765E-011	4.667653E-012	0	0.000000E+000
1	98.42709244	4.667653E-012	1.808765E-011	1	0.000000E+000
1	98.42725196	1.808765E-011	4.667653E-012	0	0.000000E+000
1	98.42749276	4.667653E-012	1.808765E-011	1	0.000000E+000
1	98.42854324	1.808765E-011	4.667653E-012	0	0.000000E+000
1	98.42856684	4.667653E-012	1.808765E-011	1	0.000000E+000
1	98.42875267	1.808765E-011	4.667653E-012	0	0.000000E+000
1	98.42893363	4.667653E-012	1.808765E-011	1	0.000000E+000
1	98.42898264	1.808765E-011	4.667653E-012	0	0.000000E+000
1	98.42901312	4.667653E-012	1.808765E-011	1	0.000000E+000
1	98.42912877	1.808765E-011	4.667653E-012	0	0.000000E+000
1	98.42916867	4.667653E-012	1.808765E-011	1	0.000000E+000
1	98.43001245	1.808765E-011	4.667653E-012	0	0.000000E+000
1	98.43004861	4.667653E-012	1.808765E-011	1	0.000000E+000
1	98.43065907	1.808765E-011	4.667653E-012	0	0.000000E+000
1	98.43068768	4.667653E-012	1.808765E-011	1	0.000000E+000
1	98.43075329	1.808765E-011	4.667653E-012	0	0.000000E+000
1	98.43078124	4.667653E-012	1.808765E-011	1	0.000000E+000
1	98.43112274	1.808765E-011	4.667653E-012	0	0.000000E+000
1	98.43113827	4.667653E-012	1.808765E-011	1	0.000000E+000
1	98.43122138	1.808765E-011	4.667653E-012	0	0.000000E+000
1	98.43142543	4.667653E-012	1.808765E-011	1	0.000000E+000
1	98.43171738	1.808765E-011	4.667653E-012	0	0.000000E+000
1	98.43190519	4.667653E-012	1.808765E-011	1	0.000000E+000
1	98.43200908	1.808765E-011	4.667653E-012	0	0.000000E+000
1	98.43210146	4.667653E-012	1.808765E-011	1	0.000000E+000
1	98.43218446	1.808765E-011	4.667653E-012	0	0.000000E+000
1	98.43222441	4.667653E-012	1.808765E-011	1	0.000000E+000
1	98.43265832	1.808765E-011	4.667653E-012	0	0.000000E+000
1	98.43281785	4.667653E-012	1.808765E-011	1	0.000000E+000
1	98.43284733	1.808765E-011	4.667653E-012	0	0.000000E+000
1	98.43287812	4.667653E-012	1.808765E-011	1	0.000000E+000
1	98.43305355	1.808765E-011	4.667653E-012	0	0.000000E+000
1	98.43336168	4.667653E-012	1.808765E-011	1	0.000000E+000
1	98.43351667	1.808765E-011	4.667653E-012	0	0.000000E+000
1	98.43354565	4.667653E-012	1.808765E-011	1	0.000000E+000
1	98.43433439	1.808765E-011	4.667653E-012	0	0.000000E+000
1	98.43444088	4.667653E-012	1.808765E-011	1	0.000000E+000
1	98.43460560	1.808765E-011	4.667653E-012	0	0.000000E+000
1	98.43473434	4.667653E-012	1.808765E-011	1	0.000000E+000
1	98.43480742	1.808765E-011	4.667653E-012	0	0.000000E+000
1	98.43483346	4.667653E-012	1.808765E-011	1	0.000000E+000
1	98.43510441	1.808765E-011	4.667653E-012	0	0.000000E+000
1	98.43513572	4.667653E-012	1.808765E-011	1	0.000000E+000
1	98.43559103	1.808765E-011	4.667653E-012	0	0.000000E+000
1	98.43562265	4.667653E-012	1.808765E-011	1	0.000000E+000
1	98.43596551	1.808765E-011	4.667653E-012	0	0.000000E+000
1	98.43599134	4.667653E-012	1.808765E-011	1	0.000000E+000
1	98.43642206	1.808765E-011	4.667653E-012	0	0.000000E+000
1	98.43644222	4.667653E-012	1.808765E-011	1	0.000000E+000
1	98.43669215	1.808765E-011	4.667653E-012	0	0.000000E+000
1	98.43671229	4.667653E-012	1.808765E-011	1	0.000000E+000
1	98.43676038	1.808765E-011	4.667653E-012	0	0.000000E+000
1	98.43679047	4.667653E-012	1.808765E-011	1	0.000000E+000
1	98.43704267	1.808765E-011	4.667653E-012	0	0.000000E+000
1	98.43728517	4.667653E-012	1.808765E-011	1	0.000000E+000
1	98.43734675	1.808765E-011	4.667653E-012	0	0.000000E+000
1	98.43752591	4.667653E-012	1.808765E-011	1	0.000000E+000
1	98.43771178	1.808765E-011	4.667653E-012	0	0.000000E+000
1	98.43779736	4.667653E-012	1.808765E-011	1	0.000000E+000
1	98.43783919	1.808765E-011	4.667653E-012	0	0.000000E+000
1	98.43796824	4.667653E-012	1.808765E-011	1	0.000000E+000
1	98.43799739	1.808765E-011	4.667653E-012	0	0.000000E+000
1	98.43802569	4.667653E-012	1.808765E-011	1	0.000000E+000
1	98.43838336	1.808765E-011	4.667653E-012	0	0.000000E+000
1	98.43842935	4.667653E-012	1.808765E-011	1	0.000000E+000
1	98.43955250	1.808765E-011	4.667653E-012	0	0.000000E+000
1	98.43958037	4.667653E-012	1.808765E-011	1	0.000000E+000
1	98.43975798	1.808765E-011	4.667653E-012	0	0.000000E+000
1	98.43978629	4.667653E-012	1.808765E-011	1	0.000000E+000
1	98.43999161	1.808765E-011	4.667653E-012	0	0.000000E+000
1	98.44000382	4.667653E-012	1.808765E-011	1	0.000000E+000
1	98.44006804	1.808765E-011	4.667653E-012	0	0.000000E+000
1	98.44012822	4.667653E-012	1.808765E-011	1	0.000000E+000
1	98.44052373	1.808765E-011	4.667653E-012	0	0.000000E+000
1	98.44053822	4.667653E-012	1.808765E-011	1	0.000000E+000
1	98.44058285	1.808765E-011	4.667653E-012	0	0.000000E+000
1	98.44114093	4.667653E-012	1.808765E-011	1	0.000000E+000
1	98.44121256	1.808765E-011	4.667653E-012	0	0.000000E+000
1	98.44123404	4.667653E-012	1.808765E-011	1	0.000000E+000
1	98.44126862	1.808765E-011	4.667653E-012	0	0.000000E+000
1	98.44130225	4.667653E-012	1.808765E-011	1	0.000000E+000
1	98.44150266	1.808765E-011	4.667653E-012	0	0.000000E+000
1	98.44151703	4.667653E-012	1.808765E-011	1	0.000000E+000
1	98.44164301	1.808765E-011	4.667653E-012	0	0.000000E+000
1	98.44169563	4.667653E-012	1.808765E-011	1	0.000000E+000
1	98.44264954	1.808765E-011	4.667653E-012	0	0.000000E+000
1	98.44268412	4.667653E-012	1.808765E-011	1	0.000000E+000
1	98.44273445	1.808765E-011	4.667653E-012	0	0.000000E+000
1	98.44276525	4.667653E-012	1.808765E-011	1	0.000000E+000
1	98.44284269	1.808765E-011	4.667653E-012	0	0.000000E+000
1	98.44285894	4.667653E-012	1.808765E-011	1	0.000000E+000
1	98.44288820	1.808765E-011	4.667653E-012	0	0.000000E+000
1	98.44293088	4.667653E-012	1.808765E-011	1	0.000000E+000
1	98.44386337	1.808765E-011	4.667653E-012	0	0.000000E+000
1	98.44387973	4.667653E-012	1.808765E-011	1	0.000000E+000
1	98.44439998	1.808765E-011	4.667653E-012	0	0.000000E+000
1	98.44442911	4.667653E-012	1.808765E-011	1	0.000000E+000
1	98.44459863	1.808765E-011	4.667653E-012	0	0.000000E+000
1	98.44461946	4.667653E-012	1.808765E-011	1	0.000000E+000
1	98.44491438	1.808765E-011	4.667653E-012	0	0.000000E+000
1	98.44526850	4.667653E-012	1.808765E-011	1	0.000000E+000
1	98.44531754	1.808765E-011	4.667653E-012	0	0.000000E+000
1	98.44583792	4.667653E-012	1.808765E-011	1	0.000000E+000
1	98.44624152	1.808765E-011	4.667653E-012	0	0.000000E+000
1	98.44627007	4.667653E-012	1.808765E-011	1	0.000000E+000
1	98.44684866	1.808765E-011	4.667653E-012	0	0.000000E+000
1	98.44689213	4.667653E-012	1.808765E-011	1	0.000000E+000
1	98.44695053	1.808765E-011	4.667653E-012	0	0.000000E+000
1	98.44701994	4.667653E-012	1.808765E-011	1	0.000000E+000
1	98.44707173	1.808765E-011	4.667653E-012	0	0.000000E+000
1	98.44712820	4.667653E-012	1.808765E-011	1	0.000000E+000
1	98.44718903	1.808765E-011	4.667653E-012	0	0.000000E+000
1	98.44756080	4.667653E-012	1.808765E-011	1	0.000000E+000
1	98.44780882	1.808765E-011	4.667653E-012	0	0.000000E+000
1	98.44782368	4.667653E-012	1.808765E-011	1	0.000000E+000
1	98.44789598	1.808765E-011	4.667653E-012	0	0.000000E+000
1	98.44793352	4.667653E-012	1.808765E-011	1	0.000000E+000
1	98.44803709	1.808765E-011	4.667653E-012	0	0.000000E+000
1	98.44805539	4.667653E-012	1.808765E-011	1	0.000000E+000
1	98.44819397	1.808765E-011	4.667653E-012	0	0.000000E+000
1	98.44823955	4.667653E-012	1.808765E-011	1	0.000000E+000
1	98.44862869	1.808765E-011	4.667653E-012	0	0.000000E+000
1	98.44867582	4.667653E-012	1.808765E-011	1	0.000000E+000
1	98.44950186	1.808765E-011	4.667653E-012	0	0.000000E+000
1	98.44952421	4.667653E-012	1.808765E-011	1	0.000000E+000
1	98.44999441	1.808765E-011	4.667653E-012	0	0.000000E+000
1	98.45007521	4.667653E-012	1.808765E-011	1	0.000000E+000
1	98.45010192	1.808765E-011	4.667653E-012	0	0.000000E+000
1	98.45016864	4.667653E-012	1.808765E-011	1	0.000000E+000
1	98.45177835	1.808765E-011	4.667653E-012	0	0.000000E+000
1	98.45198891	4.667653E-012	1.808765E-011	1	0.000000E+000
1	98.45277350	1.808765E-011	4.667653E-012	0	0.000000E+000
1	98.45282102	4.667653E-012	1.808765E-011	1	0.000000E+000
1	98.45330248	1.808765E-011	4.667653E-012	0	0.000000E+000
1	98.45332550	4.667653E-012	1.808765E-011	1	0.000000E+000
1	98.45357019	1.808765E-011	4.667653E-012	0	0.000000E+000
1	98.45359753	4.667653E-012	1.808765E-011	1	0.000000E+000
1	98.45361818	1.808765E-011	4.667653E-012	0	0.000000E+000
1	98.45363363	4.667653E-012	1.808765E-011	1	0.000000E+000
1	98.45400912	1.808765E-011	4.667653E-012	0	0.000000E+000
1	98.45433598	4.667653E-012	1.808765E-011	1	0.000000E+000
1	98.45437711	1.808765E-011	4.667653E-012	0	0.000000E+000
1	98.45441404	4.667653E-012	1.808765E-011	1	0.000000E+000
1	98.45475247	1.808765E-011	4.667653E-012	0	0.000000E+000
1	98.45478510	4.667653E-012	1.808765E-011	1	0.000000E+000
1	98.45480379	1.808765E-011	4.667653E-012	0	0.000000E+000
1	98.45482559	4.667653E-012	1.808765E-011	1	0.000000E+000
1	98.45494893	1.808765E-011	4.667653E-012	0	0.000000E+000
1	98.45497328	4.667653E-012	1.808765E-011	1	0.000000E+000
1	98.45511998	1.808765E-011	4.667653E-012	0	0.000000E+000
1	98.45515794	4.667653E-012	1.808765E-011	1	0.000000E+000
1	98.45553868	1.808765E-011	4.667653E-012	0	0.000000E+000
1	98.45554673	4.667653E-012	1.808765E-011	1	0.000000E+000
1	98.45578150	1.808765E-011	4.667653E-012	0	0.000000E+000
1	98.45581254	4.667653E-012	1.808765E-011	1	0.000000E+000
1	98.45594617	1.808765E-011	4.667653E-012	0	0.000000E+000
1	98.45596832	4.667653E-012	1.808765E-011	1	0.000000E+000
1	98.45629276	1.808765E-011	4.667653E-012	0	0.000000E+000
1	98.45636858	4.667653E-012	1.808765E-011	1	0.000000E+000
1	98.45665523	1.808765E-011	4.667653E-012	0	0.000000E+000
1	98.45667738	4.667653E-012	1.808765E-011	1	0.000000E+000
1	98.45677267	1.808765E-011	4.667653E-012	0	0.000000E+000
1	98.45679258	4.667653E-012	1.808765E-011	1	0.000000E+000
1	98.45684679	1.808765E-011	4.667653E-012	0	0.000000E+000
1	98.45717153	4.667653E-012	1.808765E-011	1	0.000000E+000
1	98.45746868	1.808765E-011	4.667653E-012	0	0.000000E+000
1	98.45748598	4.667653E-012	1.808765E-011	1	0.000000E+000
1	98.45766993	1.808765E-011	4.667653E-012	0	0.000000E+000
1	98.45809251	4.667653E-012	1.808765E-011	1	0.000000E+000
1	98.45861195	1.808765E-011	4.667653E-012	0	0.000000E+000
1	98.45861900	4.667653E-012	1.808765E-011	1	0.000000E+000
1	98.45869794	1.808765E-011	4.667653E-012	0	0.000000E+000
1	98.45870483	4.667653E-012	1.808765E-011	1	0.000000E+000
1	98.45892229	1.808765E-011	4.667653E-012	0	0.000000E+000
1	98.45895535	4.667653E-012	1.808765E-011	1	0.000000E+000
1	98.45915032	1.808765E-011	4.667653E-012	0	0.000000E+000
1	98.45945197	4.667653E-012	1.808765E-011	1	0.000000E+000
1	98.45969492	1.808765E-011	4.667653E-012	0	0.000000E+000
1	98.45971244	4.667653E-012	1.808765E-011	1	0.000000E+000
1	98.46007278	1.808765E-011	4.667653E-012	0	0.000000E+000
1	98.46009396	4.667653E-012	1.808765E-011	1	0.000000E+000
1	98.46024200	1.808765E-011	4.667653E-012	0	0.000000E+000
1	98.46026174	4.667653E-012	1.808765E-011	1	0.000000E+000
1	98.46046220	1.808765E-011	4.667653E-012	0	0.000000E+000
1	98.46047796	4.667653E-012	1.808765E-011	1	0.000000E+000
1	98.46081353	1.808765E-011	4.667653E-012	0	0.000000E+000
1	98.46081908	4.667653E-012	1.808765E-011	1	0.000000E+000
1	98.46135349	1.808765E-011	4.667653E-012	0	0.000000E+000
1	98.46136300	4.667653E-012	1.808765E-011	1	0.000000E+000
1	98.46144791	1.808765E-011	4.667653E-012	0	0.000000E+000
1	98.46149895	4.667653E-012	1.808765E-011	1	0.000000E+000
1	98.46163086	1.808765E-011	4.667653E-012	0	0.000000E+000
1	98.46192320	4.667653E-012	1.808765E-011	1	0.000000E+000
1	98.46211867	1.808765E-011	4.667653E-012	0	0.000000E+000
1	98.46214179	4.667653E-012	1.808765E-011	1	0.000000E+000
1	98.46284012	1.808765E-011	4.667653E-012	0	0.000000E+000
1	98.46285524	4.667653E-012	1.808765E-011	1	0.000000E+000
1	98.46319234	1.808765E-011	4.667653E-012	0	0.000000E+000
1	98.46326823	4.667653E-012	1.808765E-011	1	0.000000E+000
1	98.46400837	1.808765E-011	4.667653E-012	0	0.000000E+000
1	98.46406680	4.667653E-012	1.808765E-011	1	0.000000E+000
1	98.46421760	1.808765E-011	4.667653E-012	0	0.000000E+000
1	98.46423187	4.667653E-012	1.808765E-011	1	0.000000E+000
1	98.46447494	1.808765E-011	4.667653E-012	0	0.000000E+000
1	98.46508117	4.667653E-012	1.808765E-011	1	0.000000E+000
1	98.46529104	1.808765E-011	4.667653E-012	0	0.000000E+000
1	98.46550260	4.667653E-012	1.808765E-011	1	0.000000E+000
1	98.46580549	1.808765E-011	4.667653E-012	0	0.000000E+000
1	98.46585301	4.667653E-012	1.808765E-011	1	0.000000E+000
1	98.46619493	1.808765E-011	4.667653E-012	0	0.000000E+000
1	98.46623055	4.667653E-012	1.808765E-011	1	0.000000E+000
1	98.46629293	1.808765E-011	4.667653E-012	0	0.000000E+000
1	98.46646653	4.667653E-012	1.808765E-011	1	0.000000E+000
1	98.46649479	1.808765E-011	4.667653E-012	0	0.000000E+000
1	98.46653676	4.667653E-012	1.808765E-011	1	0.000000E+000
1	98.46686590	1.808765E-011	4.667653E-012	0	0.000000E+000
1	98.46691722	4.667653E-012	1.808765E-011	1	0.000000E+000
1	98.46726437	1.808765E-011	4.667653E-012	0	0.000000E+000
1	98.46742472	4.667653E-012	1.808765E-011	1	0.000000E+000
1	98.46770275	1.808765E-011	4.667653E-012	0	0.000000E+000
1	98.46773982	4.667653E-012	1.808765E-011	1	0.000000E+000
1	98.46894591	1.808765E-011	4.667653E-012	0	0.000000E+000
1	98.46896358	4.667653E-012	1.808765E-011	1	0.000000E+000
1	98.46900219	1.808765E-011	4.667653E-012	0	0.000000E+000
1	98.46907768	4.667653E-012	1.808765E-011	1	0.000000E+000
1	98.46936548	1.808765E-011	4.667653E-012	0	0.000000E+000
1	98.46948875	4.667653E-012	1.808765E-011	1	0.000000E+000
1	98.47012124	1.808765E-011	4.667653E-012	0	0.000000E+000
1	98.47015775	4.667653E-012	1.808765E-011	1	0.000000E+000
1	98.47033999	1.808765E-011	4.667653E-012	0	0.000000E+000
1	98.47037845	4.667653E-012	1.808765E-011	1	0.000000E+000
1	98.47043429	1.808765E-011	4.667653E-012	0	0.000000E+000
1	98.47062816	4.667653E-012	1.808765E-011	1	0.000000E+000
1	98.47074072	1.808765E-011	4.667653E-012	0	0.000000E+000
1	98.47076243	4.667653E-012	1.808765E-011	1	0.000000E+000
1	98.47114083	1.808765E-011	4.667653E-012	0	0.000000E+000
1	98.47114905	4.667653E-012	1.808765E-011	1	0.000000E+000
1	98.47169088	1.808765E-011	4.667653E-012	0	0.000000E+000
1	98.47173559	4.667653E-012	1.808765E-011	1	0.000000E+000
1	98.47205906	1.808765E-011	4.667653E-012	0	0.000000E+000
1	98.47211690	4.667653E-012	1.808765E-011	1	0.000000E+000
1	98.47228607	1.808765E-011	4.667653E-012	0	0.000000E+000
1	98.47229230	4.667653E-012	1.808765E-011	1	0.000000E+000
1	98.47252055	1.808765E-011	4.667653E-012	0	0.000000E+000
1	98.47252848	4.667653E-012	1.808765E-011	1	0.000000E+000
1	98.47261297	1.808765E-011	4.667653E-012	0	0.000000E+000
1	98.47267334	4.667653E-012	1.808765E-011	1	0.000000E+000
1	98.47287607	1.808765E-011	4.667653E-012	0	0.000000E+000
1	98.47288088	4.667653E-012	1.808765E-011	1	0.000000E+000
1	98.47333509	1.808765E-011	4.667653E-012	0	0.000000E+000
1	98.47389898	4.667653E-012	1.808765E-011	1	0.000000E+000
1	98.47397340	1.808765E-011	4.667653E-012	0	0.000000E+000
1	98.47421225	4.667653E-012	1.808765E-011	1	0.000000E+000
1	98.47423866	1.808765E-011	4.667653E-012	0	0.000000E+000
1	98.47426532	4.667653E-012	1.808765E-011	1	0.000000E+000
1	98.47451986	1.808765E-011	4.667653E-012	0	0.000000E+000
1	98.47490302	4.667653E-012	1.808765E-011	1	0.000000E+000
1	98.47547614	1.808765E-011	4.667653E-012	0	0.000000E+000
1	98.47577673	4.667653E-012	1.808765E-011	1	0.000000E+000
1	98.47580541	1.808765E-011	4.667653E-012	0	0.000000E+000
1	98.47694436	4.667653E-012	1.808765E-011	1	0.000000E+000
1	98.47715440	1.808765E-011	4.667653E-012	0	0.000000E+000
1	98.47735557	4.667653E-012	1.808765E-011	1	0.000000E+000
1	98.47792620	1.808765E-011	4.667653E-012	0	0.000000E+000
1	98.47793232	4.667653E-012	1.808765E-011	1	0.000000E+000
1	98.47810931	1.808765E-011	4.667653E-012	0	0.000000E+000
1	98.47829977	4.667653E-012	1.808765E-011	1	0.000000E+000
1	98.47860969	1.808765E-011	4.667653E-012	0	0.000000E+000
1	98.47865818	4.667653E-012	1.808765E-011	1	0.000000E+000
1	98.47884750	1.808765E-011	4.667653E-012	0	0.000000E+000
1	98.47909933	4.667653E-012	1.808765E-011	1	0.000000E+000
1	98.47941936	1.808765E-011	4.667653E-012	0	0.000000E+000
1	98.47947844	4.667653E-012	1.808765E-011	1	0.000000E+000
1	98.48037669	1.808765E-011	4.667653E-012	0	0.000000E+000
1	98.48059873	4.667653E-012	1.808765E-011	1	0.000000E+000
1	98.48072179	1.808765E-011	4.667653E-012	0	0.000000E+000
1	98.48075145	4.667653E-012	1.808765E-011	1	0.000000E+000
1	98.48083636	1.808765E-011	4.667653E-012	0	0.000000E+000
1	98.48084184	4.667653E-012	1.808765E-011	1	0.000000E+000
1	98.48089312	1.808765E-011	4.667653E-012	0	0.000000E+000
1	98.48090522	4.667653E-012	1.808765E-011	1	0.000000E+000
1	98.48112108	1.808765E-011	4.667653E-012	0	0.000000E+000
1	98.48123631	4.667653E-012	1.808765E-011	1	0.000000E+000
1	98.48173401	1.808765E-011	4.667653E-012	0	0.000000E+000
1	98.48180970	4.667653E-012	1.808765E-011	1	0.000000E+000
1	98.48195127	1.808765E-011	4.667653E-012	0	0.000000E+000
1	98.48200518	4.667653E-012	1.808765E-011	1	0.000000E+000
1	98.48231663	1.808765E-011	4.667653E-012	0	0.000000E+000
1	98.48232539	4.667653E-012	1.808765E-011	1	0.000000E+000
1	98.48265343	1.808765E-011	4.667653E-012	0	0.000000E+000
1	98.48268429	4.667653E-012	1.808765E-011	1	0.000000E+000
1	98.48288231	1.808765E-011	4.667653E-012	0	0.000000E+000
1	98.48323576	4.667653E-012	1.808765E-011	1	0.000000E+000
1	98.48353059	1.808765E-011	4.667653E-012	0	0.000000E+000
1	98.48355828	4.667653E-012	1.808765E-011	1	0.000000E+000
1	98.48359125	1.808765E-011	4.667653E-012	0	0.000000E+000
1	98.48364308	4.667653E-012	1.808765E-011	1	0.000000E+000
1	98.48370119	1.808765E-011	4.667653E-012	0	0.000000E+000
1	98.48376405	4.667653E-012	1.808765E-011	1	0.000000E+000
1	98.48385674	1.808765E-011	4.667653E-012	0	0.000000E+000
1	98.48385901	4.667653E-012	1.808765E-011	1	0.000000E+000
1	98.48414002	1.808765E-011	4.667653E-012	0	0.000000E+000
1	98.48419063	4.667653E-012	1.808765E-011	1	0.000000E+000
1	98.48435623	1.808765E-011	4.667653E-012	0	0.000000E+000
1	98.48436171	4.667653E-012	1.808765E-011	1	0.000000E+000
1	98.48465066	1.808765E-011	4.667653E-012	0	0.000000E+000
1	98.48466793	4.667653E-012	1.808765E-011	1	0.000000E+000
1	98.48488319	1.808765E-011	4.667653E-012	0	0.000000E+000
1	98.48503042	4.667653E-012	1.808765E-011	1	0.000000E+000
1	98.48506479	1.808765E-011	4.667653E-012	0	0.000000E+000
1	98.48508727	4.667653E-012	1.808765E-011	1	0.000000E+000
1	98.48534461	1.808765E-011	4.667653E-012	0	0.000000E+000
1	98.48536826	4.667653E-012	1.808765E-011	1	0.000000E+000
1	98.48599721	1.808765E-011	4.667653E-012	0	0.000000E+000
1	98.48602515	4.667653E-012	1.808765E-011	1	0.000000E+000
1	98.48671460	1.808765E-011	4.667653E-012	0	0.000000E+000
1	98.48671927	4.667653E-012	1.808765E-011	1	0.000000E+000
1	98.48727857	1.808765E-011	4.667653E-012	0	0.000000E+000
1	98.48728221	4.667653E-012	1.808765E-011	1	0.000000E+000
1	98.48853565	1.808765E-011	4.667653E-012	0	0.000000E+000
1	98.48866515	4.667653E-012	1.808765E-011	1	0.000000E+000
1	98.48952413	1.808765E-011	4.667653E-012	0	0.000000E+000
1	98.48953917	4.667653E-012	1.808765E-011	1	0.000000E+000
1	98.48977410	1.808765E-011	4.667653E-012	0	0.000000E+000
1	98.48979072	4.667653E-012	1.808765E-011	1	0.000000E+000
1	98.49021283	1.808765E-011	4.667653E-012	0	0.000000E+000
1	98.49035707	4.667653E-012	1.808765E-011	1	0.000000E+000
1	98.49037681	1.808765E-011	4.667653E-012	0	0.000000E+000
1	98.49041465	4.667653E-012	1.808765E-011	1	0.000000E+000
1	98.49052172	1.808765E-011	4.667653E-012	0	0.000000E+000
1	98.49055632	4.667653E-012	1.808765E-011	1	0.000000E+000
1	98.49059815	1.808765E-011	4.667653E-012	0	0.000000E+000
1	98.49068179	4.667653E-012	1.808765E-011	1	0.000000E+000
1	98.49085314	1.808765E-011	4.667653E-012	0	0.000000E+000
1	98.49086995	4.667653E-012	1.808765E-011	1	0.000000E+000
1	98.49098876	1.808765E-011	4.667653E-012	0	0.000000E+000
1	98.49107997	4.667653E-012	1.808765E-011	1	0.000000E+000
1	98.49173142	1.808765E-011	4.667653E-012	0	0.000000E+000
1	98.49179095	4.667653E-012	1.808765E-011	1	0.000000E+000
1	98.49187911	1.808765E-011	4.667653E-012	0	0.000000E+000
1	98.49190082	4.667653E-012	1.808765E-011	1	0.000000E+000
1	98.49206329	1.808765E-011	4.667653E-012	0	0.000000E+000
1	98.49207039	4.667653E-012	1.808765E-011	1	0.000000E+000
1	98.49230431	1.808765E-011	4.667653E-012	0	0.000000E+000
1	98.49230722	4.667653E-012	1.808765E-011	1	0.000000E+000
1	98.49242449	1.808765E-011	4.667653E-012	0	0.000000E+000
1	98.49244168	4.667653E-012	1.808765E-011	1	0.000000E+000
1	98.49280164	1.808765E-011	4.667653E-012	0	0.000000E+000
1	98.49280646	4.667653E-012	1.808765E-011	1	0.000000E+000
1	98.49361049	1.808765E-011	4.667653E-012	0	0.000000E+000
1	98.49362434	4.667653E-012	1.808765E-011	1	0.000000E+000
1	98.49372304	1.808765E-011	4.667653E-012	0	0.000000E+000
1	98.49376425	4.667653E-012	1.808765E-011	1	0.000000E+000
1	98.49422434	1.808765E-011	4.667653E-012	0	0.000000E+000
1	98.49424095	4.667653E-012	1.808765E-011	1	0.000000E+000
1	98.49454455	1.808765E-011	4.667653E-012	0	0.000000E+000
1	98.49457566	4.667653E-012	1.808765E-011	1	0.000000E+000
1	98.49488055	1.808765E-011	4.667653E-012	0	0.000000E+000
1	98.49490629	4.667653E-012	1.808765E-011	1	0.000000E+000
1	98.49501022	1.808765E-011	4.667653E-012	0	0.000000E+000
1	98.49520175	4.667653E-012	1.808765E-011	1	0.000000E+000
1	98.49549427	1.808765E-011	4.667653E-012	0	0.000000E+000
1	98.49551410	4.667653E-012	1.808765E-011	1	0.000000E+000
1	98.49624720	1.808765E-011	4.667653E-012	0	0.000000E+000
1	98.49625195	4.667653E-012	1.808765E-011	1	0.000000E+000
1	98.49649897	1.808765E-011	4.667653E-012	0	0.000000E+000
1	98.50262673	4.667653E-012	1.808765E-011	1	0.000000E+000
1	98.50305555	1.808765E-011	4.667653E-012	0	0.000000E+000
1	98.50309970	4.667653E-012	1.808765E-011	1	0.000000E+000
1	98.50354606	1.808765E-011	4.667653E-012	0	0.000000E+000
1	98.50378747	4.667653E-012	1.808765E-011	1	0.000000E+000
1	98.50381682	1.808765E-011	4.667653E-012	0	0.000000E+000
1	98.50389957	4.667653E-012	1.808765E-011	1	0.000000E+000
1	98.50434812	1.808765E-011	4.667653E-012	0	0.000000E+000
1	98.50435958	4.667653E-012	1.808765E-011	1	0.000000E+000
1	98.50447155	1.808765E-011	4.667653E-012	0	0.000000E+000
1	98.50450058	4.667653E-012	1.808765E-011	1	0.000000E+000
1	98.50526238	1.808765E-011	4.667653E-012	0	0.000000E+000
1	98.50528787	4.667653E-012	1.808765E-011	1	0.000000E+000
1	98.50541990	1.808765E-011	4.667653E-012	0	0.000000E+000
1	98.50547343	4.667653E-012	1.808765E-011	1	0.000000E+000
1	98.50580319	1.808765E-011	4.667653E-012	0	0.000000E+000
1	98.50582478	4.667653E-012	1.808765E-011	1	0.000000E+000
1	98.50617598	1.808765E-011	4.667653E-012	0	0.000000E+000
1	98.50631947	4.667653E-012	1.808765E-011	1	0.000000E+000
1	98.50661325	1.808765E-011	4.667653E-012	0	0.000000E+000
1	98.50662304	4.667653E-012	1.808765E-011	1	0.000000E+000
1	98.50679452	1.808765E-011	4.667653E-012	0	0.000000E+000
1	98.50680553	4.667653E-012	1.808765E-011	1	0.000000E+000
1	98.50693594	1.808765E-011	4.667653E-012	0	0.000000E+000
1	98.50694787	4.667653E-012	1.808765E-011	1	0.000000E+000
1	98.50764441	1.808765E-011	4.667653E-012	0	0.000000E+000
1	98.50769622	4.667653E-012	1.808765E-011	1	0.000000E+000
1	98.50815984	1.808765E-011	4.667653E-012	0	0.000000E+000
1	98.50818957	4.667653E-012	1.808765E-011	1	0.000000E+000
1	98.50871670	1.808765E-011	4.667653E-012	0	0.000000E+000
1	98.50872869	4.667653E-012	1.808765E-011	1	0.000000E+000
1	98.50911070	1.808765E-011	4.667653E-012	0	0.000000E+000
1	98.50918862	4.667653E-012	1.808765E-011	1	0.000000E+000
1	98.50940532	1.808765E-011	4.667653E-012	0	0.000000E+000
1	98.50943967	4.667653E-012	1.808765E-011	1	0.000000E+000
1	98.50945776	1.808765E-011	4.667653E-012	0	0.000000E+000
1	98.50946611	4.667653E-012	1.808765E-011	1	0.000000E+000
1	98.51077538	1.808765E-011	4.667653E-012	0	0.000000E+000
1	98.51088909	4.667653E-012	1.808765E-011	1	0.000000E+000
1	98.51098685	1.808765E-011	4.667653E-012	0	0.000000E+000
1	98.51111992	4.667653E-012	1.808765E-011	1	0.000000E+000
1	98.51114193	1.808765E-011	4.667653E-012	0	0.000000E+000
1	98.51125095	4.667653E-012	1.808765E-011	1	0.000000E+000
1	98.51136796	1.808765E-011	4.667653E-012	0	0.000000E+000
1	98.51140999	4.667653E-012	1.808765E-011	1	0.000000E+000
1	98.51209867	1.808765E-011	4.667653E-012	0	0.000000E+000
1	98.51213254	4.667653E-012	1.808765E-011	1	0.000000E+000
1	98.51217070	1.808765E-011	4.667653E-012	0	0.000000E+000
1	98.51221268	4.667653E-012	1.808765E-011	1	0.000000E+000
1	98.51242314	1.808765E-011	4.667653E-012	0	0.000000E+000
1	98.51249221	4.667653E-012	1.808765E-011	1	0.000000E+000
1	98.51254003	1.808765E-011	4.667653E-012	0	0.000000E+000
1	98.51274273	4.667653E-012	1.808765E-011	1	0.000000E+000
1	98.51335357	1.808765E-011	4.667653E-012	0	0.000000E+000
1	98.51337424	4.667653E-012	1.808765E-011	1	0.000000E+000
1	98.51345708	1.808765E-011	4.667653E-012	0	0.000000E+000
1	98.51347508	4.667653E-012	1.808765E-011	1	0.000000E+000
1	98.51364254	1.808765E-011	4.667653E-012	0	0.000000E+000
1	98.51365349	4.667653E-012	1.808765E-011	1	0.000000E+000
1	98.51375504	1.808765E-011	4.667653E-012	0	0.000000E+000
1	98.51382383	4.667653E-012	1.808765E-011	1	0.000000E+000
1	98.51385759	1.808765E-011	4.667653E-012	0	0.000000E+000
1	98.51388252	4.667653E-012	1.808765E-011	1	0.000000E+000
1	98.51476401	1.808765E-011	4.667653E-012	0	0.000000E+000
1	98.51478139	4.667653E-012	1.808765E-011	1	0.000000E+000
1	98.51533077	1.808765E-011	4.667653E-012	0	0.000000E+000
1	98.51569331	4.667653E-012	1.808765E-011	1	0.000000E+000
1	98.51608200	1.808765E-011	4.667653E-012	0	0.000000E+000
1	98.51609198	4.667653E-012	1.808765E-011	1	0.000000E+000
1	98.51614290	1.808765E-011	4.667653E-012	0	0.000000E+000
1	98.51618835	4.667653E-012	1.808765E-011	1	0.000000E+000
1	98.51626646	1.808765E-011	4.667653E-012	0	0.000000E+000
1	98.51630592	4.667653E-012	1.808765E-011	1	0.000000E+000
1	98.51632632	1.808765E-011	4.667653E-012	0	0.000000E+000
1	98.51642948	4.667653E-012	1.808765E-011	1	0.000000E+000
1	98.51653110	1.808765E-011	4.667653E-012	0	0.000000E+000
1	98.51656672	4.667653E-012	1.808765E-011	1	0.000000E+000
1	98.51657156	1.808765E-011	4.667653E-012	0	0.000000E+000
1	98.51663256	4.667653E-012	1.808765E-011	1	0.000000E+000
1	98.51693432	1.808765E-011	4.667653E-012	0	0.000000E+000
1	98.51695757	4.667653E-012	1.808765E-011	1	0.000000E+000
1	98.51769950	1.808765E-011	4.667653E-012	0	0.000000E+000
1	98.51777518	4.667653E-012	1.808765E-011	1	0.000000E+000
1	98.51802805	1.808765E-011	4.667653E-012	0	0.000000E+000
1	98.51805637	4.667653E-012	1.808765E-011	1	0.000000E+000
1	98.51827933	1.808765E-011	4.667653E-012	0	0.000000E+000
1	98.51837904	4.667653E-012	1.808765E-011	1	0.000000E+000
1	98.51848976	1.808765E-011	4.667653E-012	0	0.000000E+000
1	98.51849411	4.667653E-012	1.808765E-011	1	0.000000E+000
1	98.51859495	1.808765E-011	4.667653E-012	0	0.000000E+000
1	98.51862044	4.667653E-012	1.808765E-011	1	0.000000E+000
1	98.51869946	1.808765E-011	4.667653E-012	0	0.000000E+000
1	98.51909456	4.667653E-012	1.808765E-011	1	0.000000E+000
1	98.51924389	1.808765E-011	4.667653E-012	0	0.000000E+000
1	98.51925311	4.667653E-012	1.808765E-011	1	0.000000E+000
1	98.51929834	1.808765E-011	4.667653E-012	0	0.000000E+000
1	98.51932628	4.667653E-012	1.808765E-011	1	0.000000E+000
1	98.51940584	1.808765E-011	4.667653E-012	0	0.000000E+000
1	98.51942545	4.667653E-012	1.808765E-011	1	0.000000E+000
1	98.51948858	1.808765E-011	4.667653E-012	0	0.000000E+000
1	98.51951044	4.667653E-012	1.808765E-011	1	0.000000E+000
1	98.51994802	1.808765E-011	4.667653E-012	0	0.000000E+000
1	98.51996717	4.667653E-012	1.808765E-011	1	0.000000E+000
1	98.52017870	1.808765E-011	4.667653E-012	0	0.000000E+000
1	98.52023854	4.667653E-012	1.808765E-011	1	0.000000E+000
1	98.52027963	1.808765E-011	4.667653E-012	0	0.000000E+000
1	98.52034001	4.667653E-012	1.808765E-011	1	0.000000E+000
1	98.52074830	1.808765E-011	4.667653E-012	0	0.000000E+000
1	98.52079198	4.667653E-012	1.808765E-011	1	0.000000E+000
1	98.52086050	1.808765E-011	4.667653E-012	0	0.000000E+000
1	98.52089054	4.667653E-012	1.808765E-011	1	0.000000E+000
1	98.52120242	1.808765E-011	4.667653E-012	0	0.000000E+000
1	98.52123892	4.667653E-012	1.808765E-011	1	0.000000E+000
1	98.52158339	1.808765E-011	4.667653E-012	0	0.000000E+000
1	98.52433681	4.667653E-012	1.808765E-011	1	0.000000E+000
1	98.52437454	1.808765E-011	4.667653E-012	0	0.000000E+000
1	98.52441749	4.667653E-012	1.808765E-011	1	0.000000E+000
1	98.52445643	1.808765E-011	4.667653E-012	0	0.000000E+000
1	98.52445848	4.667653E-012	1.808765E-011	1	0.000000E+000
1	98.52460346	1.808765E-011	4.667653E-012	0	0.000000E+000
1	98.52462573	4.667653E-012	1.808765E-011	1	0.000000E+000
1	98.52484126	1.808765E-011	4.667653E-012	0	0.000000E+000
1	98.52486458	4.667653E-012	1.808765E-011	1	0.000000E+000
1	98.52488414	1.808765E-011	4.667653E-012	0	0.000000E+000
1	98.52499450	4.667653E-012	1.808765E-011	1	0.000000E+000
1	98.52508562	1.808765E-011	4.667653E-012	0	0.000000E+000
1	98.52510285	4.667653E-012	1.808765E-011	1	0.000000E+000
1	98.52517567	1.808765E-011	4.667653E-012	0	0.000000E+000
1	98.52556231	4.667653E-012	1.808765E-011	1	0.000000E+000
1	98.52599764	1.808765E-011	4.667653E-012	0	0.000000E+000
1	98.52600620	4.667653E-012	1.808765E-011	1	0.000000E+000
1	98.52642789	1.808765E-011	4.667653E-012	0	0.000000E+000
1	98.52647145	4.667653E-012	1.808765E-011	1	0.000000E+000
1	98.52672966	1.808765E-011	4.667653E-012	0	0.000000E+000
1	98.52676728	4.667653E-012	1.808765E-011	1	0.000000E+000
1	98.52698103	1.808765E-011	4.667653E-012	0	0.000000E+000
1	98.52700055	4.667653E-012	1.808765E-011	1	0.000000E+000
1	98.52703955	1.808765E-011	4.667653E-012	0	0.000000E+000
1	98.52706818	4.667653E-012	1.808765E-011	1	0.000000E+000
1	98.52766020	1.808765E-011	4.667653E-012	0	0.000000E+000
1	98.52770060	4.667653E-012	1.808765E-011	1	0.000000E+000
1	98.52795619	1.808765E-011	4.667653E-012	0	0.000000E+000
1	98.52798221	4.667653E-012	1.808765E-011	1	0.000000E+000
1	98.52829506	1.808765E-011	4.667653E-012	0	0.000000E+000
1	98.52951967	4.667653E-012	1.808765E-011	1	0.000000E+000
1	98.52992295	1.808765E-011	4.667653E-012	0	0.000000E+000
1	98.52996193	4.667653E-012	1.808765E-011	1	0.000000E+000
1	98.53010355	1.808765E-011	4.667653E-012	0	0.000000E+000
1	98.53025254	4.667653E-012	1.808765E-011	1	0.000000E+000
1	98.53032789	1.808765E-011	4.667653E-012	0	0.000000E+000
1	98.53033616	4.667653E-012	1.808765E-011	1	0.000000E+000
1	98.53051090	1.808765E-011	4.667653E-012	0	0.000000E+000
1	98.53053843	4.667653E-012	1.808765E-011	1	0.000000E+000
1	98.53087946	1.808765E-011	4.667653E-012	0	0.000000E+000
1	98.53098993	4.667653E-012	1.808765E-011	1	0.000000E+000
1	98.53117585	1.808765E-011	4.667653E-012	0	0.000000E+000
1	98.53122074	4.667653E-012	1.808765E-011	1	0.000000E+000
1	98.53124225	1.808765E-011	4.667653E-012	0	0.000000E+000
1	98.53129622	4.667653E-012	1.808765E-011	1	0.000000E+000
1	98.53145462	1.808765E-011	4.667653E-012	0	0.000000E+000
1	98.53170243	4.667653E-012	1.808765E-011	1	0.000000E+000
1	98.53173257	1.808765E-011	4.667653E-012	0	0.000000E+000
1	98.53177131	4.667653E-012	1.808765E-011	1	0.000000E+000
1	98.53257901	1.808765E-011	4.667653E-012	0	0.000000E+000
1	98.53264528	4.667653E-012	1.808765E-011	1	0.000000E+000
1	98.53275548	1.808765E-011	4.667653E-012	0	0.000000E+000
1	98.53279082	4.667653E-012	1.808765E-011	1	0.000000E+000
1	98.53283143	1.808765E-011	4.667653E-012	0	0.000000E+000
1	98.53287131	4.667653E-012	1.808765E-011	1	0.000000E+000
1	98.53291604	1.808765E-011	4.667653E-012	0	0.000000E+000
1	98.53295941	4.667653E-012	1.808765E-011	1	0.000000E+000
1	98.53312632	1.808765E-011	4.667653E-012	0	0.000000E+000
1	98.53316443	4.667653E-012	1.808765E-011	1	0.000000E+000
1	98.53351038	1.808765E-011	4.667653E-012	0	0.000000E+000
1	98.53353251	4.667653E-012	1.808765E-011	1	0.000000E+000
1	98.53356294	1.808765E-011	4.667653E-012	0	0.000000E+000
1	98.53359474	4.667653E-012	1.808765E-011	1	0.000000E+000
1	98.53364874	1.808765E-011	4.667653E-012	0	0.000000E+000
1	98.53367792	4.667653E-012	1.808765E-011	1	0.000000E+000
1	98.53390152	1.808765E-011	4.667653E-012	0	0.000000E+000
1	98.53413853	4.667653E-012	1.808765E-011	1	0.000000E+000
1	98.53427319	1.808765E-011	4.667653E-012	0	0.000000E+000
1	98.53488410	4.667653E-012	1.808765E-011	1	0.000000E+000
1	98.53541422	1.808765E-011	4.667653E-012	0	0.000000E+000
1	98.53545839	4.667653E-012	1.808765E-011	1	0.000000E+000
1	98.53570455	1.808765E-011	4.667653E-012	0	0.000000E+000
1	98.53571620	4.667653E-012	1.808765E-011	1	0.000000E+000
1	98.53587138	1.808765E-011	4.667653E-012	0	0.000000E+000
1	98.53589640	4.667653E-012	1.808765E-011	1	0.000000E+000
1	98.53682902	1.808765E-011	4.667653E-012	0	0.000000E+000
1	98.53685302	4.667653E-012	1.808765E-011	1	0.000000E+000
1	98.53701896	1.808765E-011	4.667653E-012	0	0.000000E+000
1	98.53703923	4.667653E-012	1.808765E-011	1	0.000000E+000
1	98.53711130	1.808765E-011	4.667653E-012	0	0.000000E+000
1	98.53712796	4.667653E-012	1.808765E-011	1	0.000000E+000
1	98.53802914	1.808765E-011	4.667653E-012	0	0.000000E+000
1	98.53816853	4.667653E-012	1.808765E-011	1	0.000000E+000
1	98.53829833	1.808765E-011	4.667653E-012	0	0.000000E+000
1	98.53831453	4.667653E-012	1.808765E-011	1	0.000000E+000
1	98.53882389	1.808765E-011	4.667653E-012	0	0.000000E+000
1	98.53885278	4.667653E-012	1.808765E-011	1	0.000000E+000
1	98.53905090	1.808765E-011	4.667653E-012	0	0.000000E+000
1	98.53938447	4.667653E-012	1.808765E-011	1	0.000000E+000
1	98.53949545	1.808765E-011	4.667653E-012	0	0.000000E+000
1	98.53962889	4.667653E-012	1.808765E-011	1	0.000000E+000
1	98.54011695	1.808765E-011	4.667653E-012	0	0.000000E+000
1	98.63856888	4.624601E-012	1.804460E-011	1	0.000000E+000
1	98.63875552	1.804460E-011	4.624601E-012	0	0.000000E+000
1	98.63878967	4.624601E-012	1.804460E-011	1	0.000000E+000
1	98.63882119	1.804460E-011	4.624601E-012	0	0.000000E+000
1	98.63883700	4.624601E-012	1.804460E-011	1	0.000000E+000
1	98.63894632	1.804460E-011	4.624601E-012	0	0.000000E+000
1	98.63898183	4.624601E-012	1.804460E-011	1	0.000000E+000
1	98.63976968	1.804460E-011	4.624601E-012	0	0.000000E+000
1	98.63982277	4.624601E-012	1.804460E-011	1	0.000000E+000
1	98.64055535	1.804460E-011	4.624601E-012	0	0.000000E+000
1	98.64056944	4.624601E-012	1.804460E-011	1	0.000000E+000
1	98.64072438	1.804460E-011	4.624601E-012	0	0.000000E+000
1	98.64139507	4.624601E-012	1.804460E-011	1	0.000000E+000
1	98.64154662	1.804460E-011	4.624601E-012	0	0.000000E+000
1	98.64156852	4.624601E-012	1.804460E-011	1	0.000000E+000
1	98.64163354	1.804460E-011	4.624601E-012	0	0.000000E+000
1	98.64165732	4.624601E-012	1.804460E-011	1	0.000000E+000
1	98.64171337	1.804460E-011	4.624601E-012	0	0.000000E+000
1	98.64174357	4.624601E-012	1.804460E-011	1	0.000000E+000
1	98.64183913	1.804460E-011	4.624601E-012	0	0.000000E+000
1	98.64188489	4.624601E-012	1.804460E-011	1	0.000000E+000
1	98.64206889	1.804460E-011	4.624601E-012	0	0.000000E+000
1	98.64209419	4.624601E-012	1.804460E-011	1	0.000000E+000
1	98.64226137	1.804460E-011	4.624601E-012	0	0.000000E+000
1	98.64228746	4.624601E-012	1.804460E-011	1	0.000000E+000
1	98.64245627	1.804460E-011	4.624601E-012	0	0.000000E+000
1	98.64252111	4.624601E-012	1.804460E-011	1	0.000000E+000
1	98.64279857	1.804460E-011	4.624601E-012	0	0.000000E+000
1	98.64281771	4.624601E-012	1.804460E-011	1	0.000000E+000
1	98.64306267	1.804460E-011	4.624601E-012	0	0.000000E+000
1	98.64313985	4.624601E-012	1.804460E-011	1	0.000000E+000
1	98.64325450	1.804460E-011	4.624601E-012	0	0.000000E+000
1	98.64328044	4.624601E-012	1.804460E-011	1	0.000000E+000
1	98.64349006	1.804460E-011	4.624601E-012	0	0.000000E+000
1	98.64365154	4.624601E-012	1.804460E-011	1	0.000000E+000
1	98.64439544	1.804460E-011	4.624601E-012	0	0.000000E+000
1	98.64441537	4.624601E-012	1.804460E-011	1	0.000000E+000
1	98.64486567	1.804460E-011	4.624601E-012	0	0.000000E+000
1	98.64493307	4.624601E-012	1.804460E-011	1	0.000000E+000
1	98.64499586	1.804460E-011	4.624601E-012	0	0.000000E+000
1	98.64500657	4.624601E-012	1.804460E-011	1	0.000000E+000
1	98.64587971	1.804460E-011	4.624601E-012	0	0.000000E+000
1	98.64589618	4.624601E-012	1.804460E-011	1	0.000000E+000
1	98.64594328	1.804460E-011	4.624601E-012	0	0.000000E+000
1	98.64599729	4.624601E-012	1.804460E-011	1	0.000000E+000
1	98.64646436	1.804460E-011	4.624601E-012	0	0.000000E+000
1	98.64650395	4.624601E-012	1.804460E-011	1	0.000000E+000
1	98.64684535	1.804460E-011	4.624601E-012	0	0.000000E+000
1	98.64687369	4.624601E-012	1.804460E-011	1	0.000000E+000
1	98.64784180	1.804460E-011	4.624601E-012	0	0.000000E+000
1	98.64790871	4.624601E-012	1.804460E-011	1	0.000000E+000
1	98.64802110	1.804460E-011	4.624601E-012	0	0.000000E+000
1	98.64805099	4.624601E-012	1.804460E-011	1	0.000000E+000
1	98.64808491	1.804460E-011	4.624601E-012	0	0.000000E+000
1	98.64811509	4.624601E-012	1.804460E-011	1	0.000000E+000
1	98.64859350	1.804460E-011	4.624601E-012	0	0.000000E+000
1	98.64861573	4.624601E-012	1.804460E-011	1	0.000000E+000
1	98.64873172	1.804460E-011	4.624601E-012	0	0.000000E+000
1	98.64875836	4.624601E-012	1.804460E-011	1	0.000000E+000
1	98.64884666	1.804460E-011	4.624601E-012	0	0.000000E+000
1	98.64908113	4.624601E-012	1.804460E-011	1	0.000000E+000
1	98.64912270	1.804460E-011	4.624601E-012	0	0.000000E+000
1	98.64997535	4.624601E-012	1.804460E-011	1	0.000000E+000
1	98.65002903	1.804460E-011	4.624601E-012	0	0.000000E+000
1	98.65005918	4.624601E-012	1.804460E-011	1	0.000000E+000
1	98.65036001	1.804460E-011	4.624601E-012	0	0.000000E+000
1	98.65036653	4.624601E-012	1.804460E-011	1	0.000000E+000
1	98.65051438	1.804460E-011	4.624601E-012	0	0.000000E+000
1	98.65064388	4.624601E-012	1.804460E-011	1	0.000000E+000
1	98.65125303	1.804460E-011	4.624601E-012	0	0.000000E+000
1	98.65137695	4.624601E-012	1.804460E-011	1	0.000000E+000
1	98.65154147	1.804460E-011	4.624601E-012	0	0.000000E+000
1	98.65155159	4.624601E-012	1.804460E-011	1	0.000000E+000
1	98.65208638	1.804460E-011	4.624601E-012	0	0.000000E+000
1	98.65224211	4.624601E-012	1.804460E-011	1	0.000000E+000
1	98.65238651	1.804460E-011	4.624601E-012	0	0.000000E+000
1	98.65244740	4.624601E-012	1.804460E-011	1	0.000000E+000
1	98.65249990	1.804460E-011	4.624601E-012	0	0.000000E+000
1	98.65252016	4.624601E-012	1.804460E-011	1	0.000000E+000
1	98.65265307	1.804460E-011	4.624601E-012	0	0.000000E+000
1	98.65267755	4.624601E-012	1.804460E-011	1	0.000000E+000
1	98.65283098	1.804460E-011	4.624601E-012	0	0.000000E+000
1	98.65285321	4.624601E-012	1.804460E-011	1	0.000000E+000
1	98.65307601	1.804460E-011	4.624601E-012	0	0.000000E+000
1	98.65310714	4.624601E-012	1.804460E-011	1	0.000000E+000
1	98.65423868	1.804460E-011	4.624601E-012	0	0.000000E+000
1	98.65425031	4.624601E-012	1.804460E-011	1	0.000000E+000
1	98.65469107	1.804460E-011	4.624601E-012	0	0.000000E+000
1	98.65474466	4.624601E-012	1.804460E-011	1	0.000000E+000
1	98.65523066	1.804460E-011	4.624601E-012	0	0.000000E+000
1	98.65527204	4.624601E-012	1.804460E-011	1	0.000000E+000
1	98.65573090	1.804460E-011	4.624601E-012	0	0.000000E+000
1	98.65580467	4.624601E-012	1.804460E-011	1	0.000000E+000
1	98.65600423	1.804460E-011	4.624601E-012	0	0.000000E+000
1	98.65601639	4.624601E-012	1.804460E-011	1	0.000000E+000
1	98.65610958	1.804460E-011	4.624601E-012	0	0.000000E+000
1	98.65615087	4.624601E-012	1.804460E-011	1	0.000000E+000
1	98.65617840	1.804460E-011	4.624601E-012	0	0.000000E+000
1	98.65671342	4.624601E-012	1.804460E-011	1	0.000000E+000
1	98.65676556	1.804460E-011	4.624601E-012	0	0.000000E+000
1	98.65702629	4.624601E-012	1.804460E-011	1	0.000000E+000
1	98.65707728	1.804460E-011	4.624601E-012	0	0.000000E+000
1	98.65711829	4.624601E-012	1.804460E-011	1	0.000000E+000
1	98.65716673	1.804460E-011	4.624601E-012	0	0.000000E+000
1	98.65728497	4.624601E-012	1.804460E-011	1	0.000000E+000
1	98.65750557	1.804460E-011	4.624601E-012	0	0.000000E+000
1	98.65750766	4.624601E-012	1.804460E-011	1	0.000000E+000
1	98.65870759	1.804460E-011	4.624601E-012	0	0.000000E+000
1	98.65874914	4.624601E-012	1.804460E-011	1	0.000000E+000
1	98.65877554	1.804460E-011	4.624601E-012	0	0.000000E+000
1	98.65881866	4.624601E-012	1.804460E-011	1	0.000000E+000
1	98.65887910	1.804460E-011	4.624601E-012	0	0.000000E+000
1	98.65890909	4.624601E-012	1.804460E-011	1	0.000000E+000
1	98.65902253	1.804460E-011	4.624601E-012	0	0.000000E+000
1	98.65904415	4.624601E-012	1.804460E-011	1	0.000000E+000
1	98.65917990	1.804460E-011	4.624601E-012	0	0.000000E+000
1	98.65920683	4.624601E-012	1.804460E-011	1	0.000000E+000
1	98.65924124	1.804460E-011	4.624601E-012	0	0.000000E+000
1	98.65938244	4.624601E-012	1.804460E-011	1	0.000000E+000
1	98.65956042	1.804460E-011	4.624601E-012	0	0.000000E+000
1	98.65959425	4.624601E-012	1.804460E-011	1	0.000000E+000
1	98.65971094	1.804460E-011	4.624601E-012	0	0.000000E+000
1	98.65973198	4.624601E-012	1.804460E-011	1	0.000000E+000
1	98.66005949	1.804460E-011	4.624601E-012	0	0.000000E+000
1	98.66007194	4.624601E-012	1.804460E-011	1	0.000000E+000
1	98.66009943	1.804460E-011	4.624601E-012	0	0.000000E+000
1	98.66014004	4.624601E-012	1.804460E-011	1	0.000000E+000
1	98.66022705	1.804460E-011	4.624601E-012	0	0.000000E+000
1	98.66065023	4.624601E-012	1.804460E-011	1	0.000000E+000
1	98.66078026	1.804460E-011	4.624601E-012	0	0.000000E+000
1	98.66086036	4.624601E-012	1.804460E-011	1	0.000000E+000
1	98.66136887	1.804460E-011	4.624601E-012	0	0.000000E+000
1	98.66141878	4.624601E-012	1.804460E-011	1	0.000000E+000
1	98.66178934	1.804460E-011	4.624601E-012	0	0.000000E+000
1	98.66184086	4.624601E-012	1.804460E-011	1	0.000000E+000
1	98.66269377	1.804460E-011	4.624601E-012	0	0.000000E+000
1	98.66278677	4.624601E-012	1.804460E-011	1	0.000000E+000
1	98.66350633	1.804460E-011	4.624601E-012	0	0.000000E+000
1	98.66358239	4.624601E-012	1.804460E-011	1	0.000000E+000
1	98.66366321	1.804460E-011	4.624601E-012	0	0.000000E+000
1	98.66395298	4.624601E-012	1.804460E-011	1	0.000000E+000
1	98.66410874	1.804460E-011	4.624601E-012	0	0.000000E+000
1	98.66412722	4.624601E-012	1.804460E-011	1	0.000000E+000
1	98.66419974	1.804460E-011	4.624601E-012	0	0.000000E+000
1	98.66421061	4.624601E-012	1.804460E-011	1	0.000000E+000
1	98.66446907	1.804460E-011	4.624601E-012	0	0.000000E+000
1	98.66449086	4.624601E-012	1.804460E-011	1	0.000000E+000
1	98.66454092	1.804460E-011	4.624601E-012	0	0.000000E+000
1	98.66458064	4.624601E-012	1.804460E-011	1	0.000000E+000
1	98.66492503	1.804460E-011	4.624601E-012	0	0.000000E+000
1	98.66494538	4.624601E-012	1.804460E-011	1	0.000000E+000
1	98.66509112	1.804460E-011	4.624601E-012	0	0.000000E+000
1	98.66513003	4.624601E-012	1.804460E-011	1	0.000000E+000
1	98.66523373	1.804460E-011	4.624601E-012	0	0.000000E+000
1	98.66525394	4.624601E-012	1.804460E-011	1	0.000000E+000
1	98.66532146	1.804460E-011	4.624601E-012	0	0.000000E+000
1	98.66534267	4.624601E-012	1.804460E-011	1	0.000000E+000
1	98.66552195	1.804460E-011	4.624601E-012	0	0.000000E+000
1	98.66556219	4.624601E-012	1.804460E-011	1	0.000000E+000
1	98.66560034	1.804460E-011	4.624601E-012	0	0.000000E+000
1	98.66564197	4.624601E-012	1.804460E-011	1	0.000000E+000
1	98.66602498	1.804460E-011	4.624601E-012	0	0.000000E+000
1	98.66628287	4.624601E-012	1.804460E-011	1	0.000000E+000
1	98.66630738	1.804460E-011	4.624601E-012	0	0.000000E+000
1	98.66647405	4.624601E-012	1.804460E-011	1	0.000000E+000
1	98.66656186	1.804460E-011	4.624601E-012	0	0.000000E+000
1	98.66711808	4.624601E-012	1.804460E-011	1	0.000000E+000
1	98.66718426	1.804460E-011	4.624601E-012	0	0.000000E+000
1	98.66733188	4.624601E-012	1.804460E-011	1	0.000000E+000
1	98.66747519	1.804460E-011	4.624601E-012	0	0.000000E+000
1	98.66762726	4.624601E-012	1.804460E-011	1	0.000000E+000
1	98.66774689	1.804460E-011	4.624601E-012	0	0.000000E+000
1	98.66777901	4.624601E-012	1.804460E-011	1	0.000000E+000
1	98.66783672	1.804460E-011	4.624601E-012	0	0.000000E+000
1	98.66796677	4.624601E-012	1.804460E-011	1	0.000000E+000
1	98.66809143	1.804460E-011	4.624601E-012	0	0.000000E+000
1	98.66812680	4.624601E-012	1.804460E-011	1	0.000000E+000
1	98.66826157	1.804460E-011	4.624601E-012	0	0.000000E+000
1	98.66826545	4.624601E-012	1.804460E-011	1	0.000000E+000
1	98.66833443	1.804460E-011	4.624601E-012	0	0.000000E+000
1	98.66837184	4.624601E-012	1.804460E-011	1	0.000000E+000
1	98.66838922	1.804460E-011	4.624601E-012	0	0.000000E+000
1	98.66844122	4.624601E-012	1.804460E-011	1	0.000000E+000
1	98.66908394	1.804460E-011	4.624601E-012	0	0.000000E+000
1	98.66908861	4.624601E-012	1.804460E-011	1	0.000000E+000
1	98.66950659	1.804460E-011	4.624601E-012	0	0.000000E+000
1	98.66969670	4.624601E-012	1.804460E-011	1	0.000000E+000
1	98.67006169	1.804460E-011	4.624601E-012	0	0.000000E+000
1	98.67007781	4.624601E-012	1.804460E-011	1	0.000000E+000
1	98.67119611	1.804460E-011	4.624601E-012	0	0.000000E+000
1	98.67121755	4.624601E-012	1.804460E-011	1	0.000000E+000
1	98.67126265	1.804460E-011	4.624601E-012	0	0.000000E+000
1	98.67129679	4.624601E-012	1.804460E-011	1	0.000000E+000
1	98.67295415	1.804460E-011	4.624601E-012	0	0.000000E+000
1	98.67314968	4.624601E-012	1.804460E-011	1	0.000000E+000
1	98.67321372	1.804460E-011	4.624601E-012	0	0.000000E+000
1	98.67322949	4.624601E-012	1.804460E-011	1	0.000000E+000
1	98.67328981	1.804460E-011	4.624601E-012	0	0.000000E+000
1	98.67331496	4.624601E-012	1.804460E-011	1	0.000000E+000
1	98.67356144	1.804460E-011	4.624601E-012	0	0.000000E+000
1	98.67356398	4.624601E-012	1.804460E-011	1	0.000000E+000
1	98.67374452	1.804460E-011	4.624601E-012	0	0.000000E+000
1	98.67403238	4.624601E-012	1.804460E-011	1	0.000000E+000
1	98.67455870	1.804460E-011	4.624601E-012	0	0.000000E+000
1	98.67460705	4.624601E-012	1.804460E-011	1	0.000000E+000
1	98.67465483	1.804460E-011	4.624601E-012	0	0.000000E+000
1	98.67469488	4.624601E-012	1.804460E-011	1	0.000000E+000
1	98.67495827	1.804460E-011	4.624601E-012	0	0.000000E+000
1	98.67504505	4.624601E-012	1.804460E-011	1	0.000000E+000
1	98.67521639	1.804460E-011	4.624601E-012	0	0.000000E+000
1	105.52409638	4.419670E-012	1.783967E-011	1	0.000000E+000
1	105.52415510	1.783967E-011	4.419670E-012	0	0.000000E+000
1	105.52437067	4.419670E-012	1.783967E-011	1	0.000000E+000
1	105.52461732	1.783967E-011	4.419670E-012	0	0.000000E+000
1	105.52465150	4.419670E-012	1.783967E-011	1	0.000000E+000
1	105.52481987	1.783967E-011	4.419670E-012	0	0.000000E+000
1	105.52489637	4.419670E-012	1.783967E-011	1	0.000000E+000
1	105.52494829	1.783967E-011	4.419670E-012	0	0.000000E+000
1	105.52496995	4.419670E-012	1.783967E-011	1	0.000000E+000
1	105.52555991	1.783967E-011	4.419670E-012	0	0.000000E+000
1	105.52558675	4.419670E-012	1.783967E-011	1	0.000000E+000
1	105.52577364	1.783967E-011	4.419670E-012	0	0.000000E+000
1	105.52577869	4.419670E-012	1.783967E-011	1	0.000000E+000
1	105.52584627	1.783967E-011	4.419670E-012	0	0.000000E+000
1	105.52593308	4.419670E-012	1.783967E-011	1	0.000000E+000
1	105.52657313	1.783967E-011	4.419670E-012	0	0.000000E+000
1	105.52673564	4.419670E-012	1.783967E-011	1	0.000000E+000
1	105.52754032	1.783967E-011	4.419670E-012	0	0.000000E+000
1	105.52760804	4.419670E-012	1.783967E-011	1	0.000000E+000
1	105.52796512	1.783967E-011	4.419670E-012	0	0.000000E+000
1	105.52800006	4.419670E-012	1.783967E-011	1	0.000000E+000
1	105.52809103	1.783967E-011	4.419670E-012	0	0.000000E+000
1	105.52811006	4.419670E-012	1.783967E-011	1	0.000000E+000
1	105.52822025	1.783967E-011	4.419670E-012	0	0.000000E+000
1	105.52827667	4.419670E-012	1.783967E-011	1	0.000000E+000
1	105.52846074	1.783967E-011	4.419670E-012	0	0.000000E+000
1	105.52848669	4.419670E-012	1.783967E-011	1	0.000000E+000
1	105.52856913	1.783967E-011	4.419670E-012	0	0.000000E+000
1	105.52858869	4.419670E-012	1.783967E-011	1	0.000000E+000
1	105.52866878	1.783967E-011	4.419670E-012	0	0.000000E+000
1	105.52885896	4.419670E-012	1.783967E-011	1	0.000000E+000
1	105.52894532	1.783967E-011	4.419670E-012	0	0.000000E+000
1	105.52897157	4.419670E-012	1.783967E-011	1	0.000000E+000
1	105.52910745	1.783967E-011	4.419670E-012	0	0.000000E+000
1	105.52915162	4.419670E-012	1.783967E-011	1	0.000000E+000
1	105.52928382	1.783967E-011	4.419670E-012	0	0.000000E+000
1	105.52931472	4.419670E-012	1.783967E-011	1	0.000000E+000
1	105.53005274	1.783967E-011	4.419670E-012	0	0.000000E+000
1	105.53008266	4.419670E-012	1.783967E-011	1	0.000000E+000
1	105.53029993	1.783967E-011	4.419670E-012	0	0.000000E+000
1	105.53034607	4.419670E-012	1.783967E-011	1	0.000000E+000
1	105.53042399	1.783967E-011	4.419670E-012	0	0.000000E+000
1	105.53045043	4.419670E-012	1.783967E-011	1	0.000000E+000
1	105.53049434	1.783967E-011	4.419670E-012	0	0.000000E+000
1	105.53052242	4.419670E-012	1.783967E-011	1	0.000000E+000
1	105.53089758	1.783967E-011	4.419670E-012	0	0.000000E+000
1	105.53124580	4.419670E-012	1.783967E-011	1	0.000000E+000
1	105.53128755	1.783967E-011	4.419670E-012	0	0.000000E+000
1	105.53148019	4.419670E-012	1.783967E-011	1	0.000000E+000
1	105.53151709	1.783967E-011	4.419670E-012	0	0.000000E+000
1	105.53157177	4.419670E-012	1.783967E-011	1	0.000000E+000
1	105.53165236	1.783967E-011	4.419670E-012	0	0.000000E+000
1	105.53231277	4.419670E-012	1.783967E-011	1	0.000000E+000
1	105.53240049	1.783967E-011	4.419670E-012	0	0.000000E+000
1	105.53241752	4.419670E-012	1.783967E-011	1	0.000000E+000
1	105.53284319	1.783967E-011	4.419670E-012	0	0.000000E+000
1	105.53287677	4.419670E-012	1.783967E-011	1	0.000000E+000
1	105.53294085	1.783967E-011	4.419670E-012	0	0.000000E+000
1	105.53295886	4.419670E-012	1.783967E-011	1	0.000000E+000
1	105.53312771	1.783967E-011	4.419670E-012	0	0.000000E+000
1	105.53328232	4.419670E-012	1.783967E-011	1	0.000000E+000
1	105.53339728	1.783967E-011	4.419670E-012	0	0.000000E+000
1	105.53343436	4.419670E-012	1.783967E-011	1	0.000000E+000
1	105.53345367	1.783967E-011	4.419670E-012	0	0.000000E+000
1	105.53351196	4.419670E-012	1.783967E-011	1	0.000000E+000
1	105.53355403	1.783967E-011	4.419670E-012	0	0.000000E+000
1	105.53366181	4.419670E-012	1.783967E-011	1	0.000000E+000
1	105.53381251	1.783967E-011	4.419670E-012	0	0.000000E+000
1	105.53388993	4.419670E-012	1.783967E-011	1	0.000000E+000
1	105.53413715	1.783967E-011	4.419670E-012	0	0.000000E+000
1	105.53423169	4.419670E-012	1.783967E-011	1	0.000000E+000
1	105.53425335	1.783967E-011	4.419670E-012	0	0.000000E+000
1	105.53431263	4.419670E-012	1.783967E-011	1	0.000000E+000
1	105.53456700	1.783967E-011	4.419670E-012	0	0.000000E+000
1	105.53458417	4.419670E-012	1.783967E-011	1	0.000000E+000
1	105.53462783	1.783967E-011	4.419670E-012	0	0.000000E+000
1	105.53465822	4.419670E-012	1.783967E-011	1	0.000000E+000
1	105.53516943	1.783967E-011	4.419670E-012	0	0.000000E+000
1	105.53519359	4.419670E-012	1.783967E-011	1	0.000000E+000
1	105.53526214	1.783967E-011	4.419670E-012	0	0.000000E+000
1	105.53527329	4.419670E-012	1.783967E-011	1	0.000000E+000
1	105.53557468	1.783967E-011	4.419670E-012	0	0.000000E+000
1	105.53560638	4.419670E-012	1.783967E-011	1	0.000000E+000
1	105.53580272	1.783967E-011	4.419670E-012	0	0.000000E+000
1	105.53583636	4.419670E-012	1.783967E-011	1	0.000000E+000
1	105.53600087	1.783967E-011	4.419670E-012	0	0.000000E+000
1	105.53602355	4.419670E-012	1.783967E-011	1	0.000000E+000
1	105.53609171	1.783967E-011	4.419670E-012	0	0.000000E+000
1	105.53613615	4.419670E-012	1.783967E-011	1	0.000000E+000
1	105.53615696	1.783967E-011	4.419670E-012	0	0.000000E+000
1	105.53619040	4.419670E-012	1.783967E-011	1	0.000000E+000
1	105.53630247	1.783967E-011	4.419670E-012	0	0.000000E+000
1	105.53632480	4.419670E-012	1.783967E-011	1	0.000000E+000
1	105.53633980	1.783967E-011	4.419670E-012	0	0.000000E+000
1	105.53638219	4.419670E-012	1.783967E-011	1	0.000000E+000
1	105.53729726	1.783967E-011	4.419670E-012	0	0.000000E+000
1	105.53731237	4.419670E-012	1.783967E-011	1	0.000000E+000
1	105.53739715	1.783967E-011	4.419670E-012	0	0.000000E+000
1	105.53813553	4.419670E-012	1.783967E-011	1	0.000000E+000
1	105.53816160	1.783967E-011	4.419670E-012	0	0.000000E+000
1	105.53818498	4.419670E-012	1.783967E-011	1	0.000000E+000
1	105.53824563	1.783967E-011	4.419670E-012	0	0.000000E+000
1	105.53864017	4.419670E-012	1.783967E-011	1	0.000000E+000
1	105.53963961	1.783967E-011	4.419670E-012	0	0.000000E+000
1	105.53965051	4.419670E-012	1.783967E-011	1	0.000000E+000
1	105.54012610	1.783967E-011	4.419670E-012	0	0.000000E+000
1	105.54016076	4.419670E-012	1.783967E-011	1	0.000000E+000
1	105.54026218	1.783967E-011	4.419670E-012	0	0.000000E+000
1	105.54030530	4.419670E-012	1.783967E-011	1	0.000000E+000
1	105.54052680	1.783967E-011	4.419670E-012	0	0.000000E+000
1	105.54052702	4.419670E-012	1.783967E-011	1	0.000000E+000
1	105.54069496	1.783967E-011	4.419670E-012	0	0.000000E+000
1	105.54072065	4.419670E-012	1.783967E-011	1	0.000000E+000
1	105.54084588	1.783967E-011	4.419670E-012	0	0.000000E+000
1	105.54098288	4.419670E-012	1.783967E-011	1	0.000000E+000
1	105.54115444	1.783967E-011	4.419670E-012	0	0.000000E+000
1	105.54119396	4.419670E-012	1.783967E-011	1	0.000000E+000
1	105.54197453	1.783967E-011	4.419670E-012	0	0.000000E+000
1	105.54199887	4.419670E-012	1.783967E-011	1	0.000000E+000
1	105.54229234	1.783967E-011	4.419670E-012	0	0.000000E+000
1	105.54229804	4.419670E-012	1.783967E-011	1	0.000000E+000
1	105.54238054	1.783967E-011	4.419670E-012	0	0.000000E+000
1	105.54239169	4.419670E-012	1.783967E-011	1	0.000000E+000
1	105.54277441	1.783967E-011	4.419670E-012	0	0.000000E+000
1	105.54281287	4.419670E-012	1.783967E-011	1	0.000000E+000
1	105.54392000	1.783967E-011	4.419670E-012	0	0.000000E+000
1	105.54397817	4.419670E-012	1.783967E-011	1	0.000000E+000
1	105.54408377	1.783967E-011	4.419670E-012	0	0.000000E+000
1	105.54412339	4.419670E-012	1.783967E-011	1	0.000000E+000
1	105.54449280	1.783967E-011	4.419670E-012	0	0.000000E+000
1	105.54450844	4.419670E-012	1.783967E-011	1	0.000000E+000
1	105.54467343	1.783967E-011	4.419670E-012	0	0.000000E+000
1	105.54470308	4.419670E-012	1.783967E-011	1	0.000000E+000
1	105.54483231	1.783967E-011	4.419670E-012	0	0.000000E+000
1	105.54485694	4.419670E-012	1.783967E-011	1	0.000000E+000
1	105.54504114	1.783967E-011	4.419670E-012	0	0.000000E+000
1	105.54506582	4.419670E-012	1.783967E-011	1	0.000000E+000
1	105.54519577	1.783967E-011	4.419670E-012	0	0.000000E+000
1	105.54523503	4.419670E-012	1.783967E-011	1	0.000000E+000
1	105.54536440	1.783967E-011	4.419670E-012	0	0.000000E+000
1	105.54540903	4.419670E-012	1.783967E-011	1	0.000000E+000
1	105.54569028	1.783967E-011	4.419670E-012	0	0.000000E+000
1	105.54571339	4.419670E-012	1.783967E-011	1	0.000000E+000
1	105.54587377	1.783967E-011	4.419670E-012	0	0.000000E+000
1	105.54589683	4.419670E-012	1.783967E-011	1	0.000000E+000
1	105.54631111	1.783967E-011	4.419670E-012	0	0.000000E+000
1	105.54640303	4.419670E-012	1.783967E-011	1	0.000000E+000
1	105.54652531	1.783967E-011	4.419670E-012	0	0.000000E+000
1	105.54655915	4.419670E-012	1.783967E-011	1	0.000000E+000
1	105.54656872	1.783967E-011	4.419670E-012	0	0.000000E+000
1	105.54694578	4.419670E-012	1.783967E-011	1	0.000000E+000
1	105.54696339	1.783967E-011	4.419670E-012	0	0.000000E+000
1	105.54700173	4.419670E-012	1.783967E-011	1	0.000000E+000
1	105.54703383	1.783967E-011	4.419670E-012	0	0.000000E+000
1	105.54706192	4.419670E-012	1.783967E-011	1	0.000000E+000
1	105.54713467	1.783967E-011	4.419670E-012	0	0.000000E+000
1	105.54720374	4.419670E-012	1.783967E-011	1	0.000000E+000
1	105.54782525	1.783967E-011	4.419670E-012	0	0.000000E+000
1	105.54784504	4.419670E-012	1.783967E-011	1	0.000000E+000
1	105.54793331	1.783967E-011	4.419670E-012	0	0.000000E+000
1	105.54795155	4.419670E-012	1.783967E-011	1	0.000000E+000
1	105.54800940	1.783967E-011	4.419670E-012	0	0.000000E+000
1	105.54803155	4.419670E-012	1.783967E-011	1	0.000000E+000
1	105.54822842	1.783967E-011	4.419670E-012	0	0.000000E+000
1	105.54824233	4.419670E-012	1.783967E-011	1	0.000000E+000
1	105.54845705	1.783967E-011	4.419670E-012	0	0.000000E+000
1	105.54899891	4.419670E-012	1.783967E-011	1	0.000000E+000
1	105.54919184	1.783967E-011	4.419670E-012	0	0.000000E+000
1	105.54921418	4.419670E-012	1.783967E-011	1	0.000000E+000
1	105.54924656	1.783967E-011	4.419670E-012	0	0.000000E+000
1	105.54929190	4.419670E-012	1.783967E-011	1	0.000000E+000
1	105.54936046	1.783967E-011	4.419670E-012	0	0.000000E+000
1	105.54936744	4.419670E-012	1.783967E-011	1	0.000000E+000
1	105.54951128	1.783967E-011	4.419670E-012	0	0.000000E+000
1	105.54951683	4.419670E-012	1.783967E-011	1	0.000000E+000
1	105.54955258	1.783967E-011	4.419670E-012	0	0.000000E+000
1	105.54958706	4.419670E-012	1.783967E-011	1	0.000000E+000
1	105.54968912	1.783967E-011	4.419670E-012	0	0.000000E+000
1	105.54970677	4.419670E-012	1.783967E-011	1	0.000000E+000
1	105.54975407	1.783967E-011	4.419670E-012	0	0.000000E+000
1	105.54990825	4.419670E-012	1.783967E-011	1	0.000000E+000
1	105.55000570	1.783967E-011	4.419670E-012	0	0.000000E+000
1	105.55003672	4.419670E-012	1.783967E-011	1	0.000000E+000
1	105.55007921	1.783967E-011	4.419670E-012	0	0.000000E+000
1	105.55009369	4.419670E-012	1.783967E-011	1	0.000000E+000
1	105.55012844	1.783967E-011	4.419670E-012	0	0.000000E+000
1	105.55020142	4.419670E-012	1.783967E-011	1	0.000000E+000
1	105.55032015	1.783967E-011	4.419670E-012	0	0.000000E+000
1	105.55032709	4.419670E-012	1.783967E-011	1	0.000000E+000
1	105.55037948	1.783967E-011	4.419670E-012	0	0.000000E+000
1	105.55042480	4.419670E-012	1.783967E-011	1	0.000000E+000
1	105.55046447	1.783967E-011	4.419670E-012	0	0.000000E+000
1	105.55049959	4.419670E-012	1.783967E-011	1	0.000000E+000
1	105.55067196	1.783967E-011	4.419670E-012	0	0.000000E+000
1	105.55069846	4.419670E-012	1.783967E-011	1	0.000000E+000
1	105.55071533	1.783967E-011	4.419670E-012	0	0.000000E+000
1	105.55076219	4.419670E-012	1.783967E-011	1	0.000000E+000
1	105.55110008	1.783967E-011	4.419670E-012	0	0.000000E+000
1	105.55112279	4.419670E-012	1.783967E-011	1	0.000000E+000
1	105.55195129	1.783967E-011	4.419670E-012	0	0.000000E+000
1	105.55198166	4.419670E-012	1.783967E-011	1	0.000000E+000
1	105.55206118	1.783967E-011	4.419670E-012	0	0.000000E+000
1	105.55208424	4.419670E-012	1.783967E-011	1	0.000000E+000
1	105.55224001	1.783967E-011	4.419670E-012	0	0.000000E+000
1	105.55225925	4.419670E-012	1.783967E-011	1	0.000000E+000
1	105.55268185	1.783967E-011	4.419670E-012	0	0.000000E+000
1	105.55312771	4.419670E-012	1.783967E-011	1	0.000000E+000
1	105.55335804	1.783967E-011	4.419670E-012	0	0.000000E+000
1	105.55337940	4.419670E-012	1.783967E-011	1	0.000000E+000
1	105.55343708	1.783967E-011	4.419670E-012	0	0.000000E+000
1	105.55346049	4.419670E-012	1.783967E-011	1	0.000000E+000
1	105.55350030	1.783967E-011	4.419670E-012	0	0.000000E+000
1	105.55355975	4.419670E-012	1.783967E-011	1	0.000000E+000
1	105.55483277	1.783967E-011	4.419670E-012	0	0.000000E+000
1	105.55484731	4.419670E-012	1.783967E-011	1	0.000000E+000
1	105.55500584	1.783967E-011	4.419670E-012	0	0.000000E+000
1	105.55504473	4.419670E-012	1.783967E-011	1	0.000000E+000
1	105.55534615	1.783967E-011	4.419670E-012	0	0.000000E+000
1	105.55572974	4.419670E-012	1.783967E-011	1	0.000000E+000
1	105.55633414	1.783967E-011	4.419670E-012	0	0.000000E+000
1	105.55634568	4.419670E-012	1.783967E-011	1	0.000000E+000
1	105.55640430	1.783967E-011	4.419670E-012	0	0.000000E+000
1	105.55647111	4.419670E-012	1.783967E-011	1	0.000000E+000
1	105.55689170	1.783967E-011	4.419670E-012	0	0.000000E+000
1	105.55692815	4.419670E-012	1.783967E-011	1	0.000000E+000
1	105.55704869	1.783967E-011	4.419670E-012	0	0.000000E+000
1	105.55707152	4.419670E-012	1.783967E-011	1	0.000000E+000
1	105.55714625	1.783967E-011	4.419670E-012	0	0.000000E+000
1	105.55727843	4.419670E-012	1.783967E-011	1	0.000000E+000
1	105.55734717	1.783967E-011	4.419670E-012	0	0.000000E+000
1	105.55748969	4.419670E-012	1.783967E-011	1	0.000000E+000
1	105.55773162	1.783967E-011	4.419670E-012	0	0.000000E+000
1	105.55777063	4.419670E-012	1.783967E-011	1	0.000000E+000
1	105.55795494	1.783967E-011	4.419670E-012	0	0.000000E+000
1	105.55800315	4.419670E-012	1.783967E-011	1	0.000000E+000
1	105.55847957	1.783967E-011	4.419670E-012	0	0.000000E+000
1	105.55852673	4.419670E-012	1.783967E-011	1	0.000000E+000
1	105.55858293	1.783967E-011	4.419670E-012	0	0.000000E+000
1	105.55864046	4.419670E-012	1.783967E-011	1	0.000000E+000
1	105.55894876	1.783967E-011	4.419670E-012	0	0.000000E+000
1	105.56212665	4.419670E-012	1.783967E-011	1	0.000000E+000
1	105.56215612	1.783967E-011	4.419670E-012	0	0.000000E+000
1	105.56221375	4.419670E-012	1.783967E-011	1	0.000000E+000
1	105.56262844	1.783967E-011	4.419670E-012	0	0.000000E+000
1	105.56264076	4.419670E-012	1.783967E-011	1	0.000000E+000
1	105.56281719	1.783967E-011	4.419670E-012	0	0.000000E+000
1	105.56283876	4.419670E-012	1.783967E-011	1	0.000000E+000
1	105.56288183	1.783967E-011	4.419670E-012	0	0.000000E+000
1	105.56289383	4.419670E-012	1.783967E-011	1	0.000000E+000
1	105.56369698	1.783967E-011	4.419670E-012	0	0.000000E+000
1	105.56386863	4.419670E-012	1.783967E-011	1	0.000000E+000
1	105.56393007	1.783967E-011	4.419670E-012	0	0.000000E+000
1	105.56408429	4.419670E-012	1.783967E-011	1	0.000000E+000
1	105.56455026	1.783967E-011	4.419670E-012	0	0.000000E+000
1	105.56456056	4.419670E-012	1.783967E-011	1	0.000000E+000
1	105.56472952	1.783967E-011	4.419670E-012	0	0.000000E+000
1	105.56476104	4.419670E-012	1.783967E-011	1	0.000000E+000
1	105.56530088	1.783967E-011	4.419670E-012	0	0.000000E+000
1	105.56532486	4.419670E-012	1.783967E-011	1	0.000000E+000
1	105.56564552	1.783967E-011	4.419670E-012	0	0.000000E+000
1	105.56565103	4.419670E-012	1.783967E-011	1	0.000000E+000
1	105.56571940	1.783967E-011	4.419670E-012	0	0.000000E+000
1	105.56574308	4.419670E-012	1.783967E-011	1	0.000000E+000
1	105.56648977	1.783967E-011	4.419670E-012	0	0.000000E+000
1	105.56649249	4.419670E-012	1.783967E-011	1	0.000000E+000
1	105.56655409	1.783967E-011	4.419670E-012	0	0.000000E+000
1	105.56663874	4.419670E-012	1.783967E-011	1	0.000000E+000
1	105.56673207	1.783967E-011	4.419670E-012	0	0.000000E+000
1	105.56677264	4.419670E-012	1.783967E-011	1	0.000000E+000
1	105.56697533	1.783967E-011	4.419670E-012	0	0.000000E+000
1	105.56700139	4.419670E-012	1.783967E-011	1	0.000000E+000
1	105.56707579	1.783967E-011	4.419670E-012	0	0.000000E+000
1	105.56727840	4.419670E-012	1.783967E-011	1	0.000000E+000
1	105.56731249	1.783967E-011	4.419670E-012	0	0.000000E+000
1	105.56734895	4.419670E-012	1.783967E-011	1	0.000000E+000
1	105.56760690	1.783967E-011	4.419670E-012	0	0.000000E+000
1	105.56762355	4.419670E-012	1.783967E-011	1	0.000000E+000
1	105.56776323	1.783967E-011	4.419670E-012	0	0.000000E+000
1	105.56781217	4.419670E-012	1.783967E-011	1	0.000000E+000
1	105.56815130	1.783967E-011	4.419670E-012	0	0.000000E+000
1	105.56818238	4.419670E-012	1.783967E-011	1	0.000000E+000
1	105.56820367	1.783967E-011	4.419670E-012	0	0.000000E+000
1	105.56822523	4.419670E-012	1.783967E-011	1	0.000000E+000
1	105.56837556	1.783967E-011	4.419670E-012	0	0.000000E+000
1	105.56841037	4.419670E-012	1.783967E-011	1	0.000000E+000
1	105.56856757	1.783967E-011	4.419670E-012	0	0.000000E+000
1	105.56859455	4.419670E-012	1.783967E-011	1	0.000000E+000
1	105.56871297	1.783967E-011	4.419670E-012	0	0.000000E+000
1	105.56874014	4.419670E-012	1.783967E-011	1	0.000000E+000
1	105.56893847	1.783967E-011	4.419670E-012	0	0.000000E+000
1	105.56895073	4.419670E-012	1.783967E-011	1	0.000000E+000
1	105.56936624	1.783967E-011	4.419670E-012	0	0.000000E+000
1	105.56936802	4.419670E-012	1.783967E-011	1	0.000000E+000
1	105.56977387	1.783967E-011	4.419670E-012	0	0.000000E+000
1	105.56982101	4.419670E-012	1.783967E-011	1	0.000000E+000
1	105.56984327	1.783967E-011	4.419670E-012	0	0.000000E+000
1	105.56989343	4.419670E-012	1.783967E-011	1	0.000000E+000
1	105.57011130	1.783967E-011	4.419670E-012	0	0.000000E+000
1	105.57014622	4.419670E-012	1.783967E-011	1	0.000000E+000
1	105.57036154	1.783967E-011	4.419670E-012	0	0.000000E+000
1	105.57050699	4.419670E-012	1.783967E-011	1	0.000000E+000
1	105.57074311	1.783967E-011	4.419670E-012	0	0.000000E+000
1	105.57087746	4.419670E-012	1.783967E-011	1	0.000000E+000
1	105.57091925	1.783967E-011	4.419670E-012	0	0.000000E+000
1	105.57094156	4.419670E-012	1.783967E-011	1	0.000000E+000
1	105.57098825	1.783967E-011	4.419670E-012	0	0.000000E+000
1	105.57099971	4.419670E-012	1.783967E-011	1	0.000000E+000
1	105.57134620	1.783967E-011	4.419670E-012	0	0.000000E+000
1	105.57144573	4.419670E-012	1.783967E-011	1	0.000000E+000
1	105.57145941	1.783967E-011	4.419670E-012	0	0.000000E+000
1	105.57147776	4.419670E-012	1.783967E-011	1	0.000000E+000
1	105.57174090	1.783967E-011	4.419670E-012	0	0.000000E+000
1	105.57175805	4.419670E-012	1.783967E-011	1	0.000000E+000
1	105.57204109	1.783967E-011	4.419670E-012	0	0.000000E+000
1	105.57207133	4.419670E-012	1.783967E-011	1	0.000000E+000
1	105.57225826	1.783967E-011	4.419670E-012	0	0.000000E+000
1	105.57229292	4.419670E-012	1.783967E-011	1	0.000000E+000
1	105.57236935	1.783967E-011	4.419670E-012	0	0.000000E+000
1	105.57239360	4.419670E-012	1.783967E-011	1	0.000000E+000
1	105.57256098	1.783967E-011	4.419670E-012	0	0.000000E+000
1	105.57258992	4.419670E-012	1.783967E-011	1	0.000000E+000
1	105.57275199	1.783967E-011	4.419670E-012	0	0.000000E+000
1	105.57277716	4.419670E-012	1.783967E-011	1	0.000000E+000
1	105.57297849	1.783967E-011	4.419670E-012	0	0.000000E+000
1	105.57304031	4.419670E-012	1.783967E-011	1	0.000000E+000
1	105.57311135	1.783967E-011	4.419670E-012	0	0.000000E+000
1	105.57313186	4.419670E-012	1.783967E-011	1	0.000000E+000
1	105.57321636	1.783967E-011	4.419670E-012	0	0.000000E+000
1	105.57326263	4.419670E-012	1.783967E-011	1	0.000000E+000
1	105.57377540	1.783967E-011	4.419670E-012	0	0.000000E+000
1	105.57379976	4.419670E-012	1.783967E-011	1	0.000000E+000
1	105.57395212	1.783967E-011	4.419670E-012	0	0.000000E+000
1	105.57426868	4.419670E-012	1.783967E-011	1	0.000000E+000
1	105.57438041	1.783967E-011	4.419670E-012	0	0.000000E+000
1	105.57454571	4.419670E-012	1.783967E-011	1	0.000000E+000
1	105.57459124	1.783967E-011	4.419670E-012	0	0.000000E+000
1	105.57462847	4.419670E-012	1.783967E-011	1	0.000000E+000
1	105.57471633	1.783967E-011	4.419670E-012	0	0.000000E+000
1	105.57483740	4.419670E-012	1.783967E-011	1	0.000000E+000
1	105.57485634	1.783967E-011	4.419670E-012	0	0.000000E+000
1	105.57490174	4.419670E-012	1.783967E-011	1	0.000000E+000
1	105.57495331	1.783967E-011	4.419670E-012	0	0.000000E+000
1	105.57497738	4.419670E-012	1.783967E-011	1	0.000000E+000
1	105.57511199	1.783967E-011	4.419670E-012	0	0.000000E+000
1	105.57512069	4.419670E-012	1.783967E-011	1	0.000000E+000
1	105.57547166	1.783967E-011	4.419670E-012	0	0.000000E+000
1	105.57548863	4.419670E-012	1.783967E-011	1	0.000000E+000
1	105.57559324	1.783967E-011	4.419670E-012	0	0.000000E+000
1	105.57562884	4.419670E-012	1.783967E-011	1	0.000000E+000
1	105.57569645	1.783967E-011	4.419670E-012	0	0.000000E+000
1	105.57571476	4.419670E-012	1.783967E-011	1	0.000000E+000
1	105.57583174	1.783967E-011	4.419670E-012	0	0.000000E+000
1	105.57585344	4.419670E-012	1.783967E-011	1	0.000000E+000
1	105.57592856	1.783967E-011	4.419670E-012	0	0.000000E+000
1	105.57636298	4.419670E-012	1.783967E-011	1	0.000000E+000
1	105.57647061	1.783967E-011	4.419670E-012	0	0.000000E+000
1	105.57659685	4.419670E-012	1.783967E-011	1	0.000000E+000
1	105.57686522	1.783967E-011	4.419670E-012	0	0.000000E+000
1	105.57689055	4.419670E-012	1.783967E-011	1	0.000000E+000
1	105.57709673	1.783967E-011	4.419670E-012	0	0.000000E+000
1	105.57710586	4.419670E-012	1.783967E-011	1	0.000000E+000
1	105.57763160	1.783967E-011	4.419670E-012	0	0.000000E+000
1	105.57763859	4.419670E-012	1.783967E-011	1	0.000000E+000
1	105.57775270	1.783967E-011	4.419670E-012	0	0.000000E+000
1	105.57812082	4.419670E-012	1.783967E-011	1	0.000000E+000
1	105.57819568	1.783967E-011	4.419670E-012	0	0.000000E+000
1	105.57825241	4.419670E-012	1.783967E-011	1	0.000000E+000
1	105.57882737	1.783967E-011	4.419670E-012	0	0.000000E+000
1	105.57885859	4.419670E-012	1.783967E-011	1	0.000000E+000
1	105.58043505	1.783967E-011	4.419670E-012	0	0.000000E+000
1	105.58052893	4.419670E-012	1.783967E-011	1	0.000000E+000
1	105.58069312	1.783967E-011	4.419670E-012	0	0.000000E+000
1	105.58082204	4.419670E-012	1.783967E-011	1	0.000000E+000
1	105.58133481	1.783967E-011	4.419670E-012	0	0.000000E+000
1	105.58136144	4.419670E-012	1.783967E-011	1	0.000000E+000
1	105.58167985	1.783967E-011	4.419670E-012	0	0.000000E+000
1	105.58176655	4.419670E-012	1.783967E-011	1	0.000000E+000
1	105.58231132	1.783967E-011	4.419670E-012	0	0.000000E+000
1	105.58232796	4.419670E-012	1.783967E-011	1	0.000000E+000
1	105.58270618	1.783967E-011	4.419670E-012	0	0.000000E+000
1	105.58279702	4.419670E-012	1.783967E-011	1	0.000000E+000
1	105.58314968	1.783967E-011	4.419670E-012	0	0.000000E+000
1	105.58317618	4.419670E-012	1.783967E-011	1	0.000000E+000
1	105.58339473	1.783967E-011	4.419670E-012	0	0.000000E+000
1	105.58364234	4.419670E-012	1.783967E-011	1	0.000000E+000
1	105.58369049	1.783967E-011	4.419670E-012	0	0.000000E+000
1	105.58370646	4.419670E-012	1.783967E-011	1	0.000000E+000
1	105.58376412	1.783967E-011	4.419670E-012	0	0.000000E+000
1	105.58378196	4.419670E-012	1.783967E-011	1	0.000000E+000
1	105.58394055	1.783967E-011	4.419670E-012	0	0.000000E+000
1	105.58396011	4.419670E-012	1.783967E-011	1	0.000000E+000
1	105.58414289	1.783967E-011	4.419670E-012	0	0.000000E+000
1	105.58415088	4.419670E-012	1.783967E-011	1	0.000000E+000
1	105.58422776	1.783967E-011	4.419670E-012	0	0.000000E+000
1	105.58519483	4.419670E-012	1.783967E-011	1	0.000000E+000
1	105.58524608	1.783967E-011	4.419670E-012	0	0.000000E+000
1	105.58527984	4.419670E-012	1.783967E-011	1	0.000000E+000
1	105.58536466	1.783967E-011	4.419670E-012	0	0.000000E+000
1	105.58539181	4.419670E-012	1.783967E-011	1	0.000000E+000
1	105.58557884	1.783967E-011	4.419670E-012	0	0.000000E+000
1	105.58561778	4.419670E-012	1.783967E-011	1	0.000000E+000
1	105.58569088	1.783967E-011	4.419670E-012	0	0.000000E+000
1	105.58570569	4.419670E-012	1.783967E-011	1	0.000000E+000
1	105.58635505	1.783967E-011	4.419670E-012	0	0.000000E+000
1	105.58637978	4.419670E-012	1.783967E-011	1	0.000000E+000
1	105.58642458	1.783967E-011	4.419670E-012	0	0.000000E+000
1	105.58648924	4.419670E-012	1.783967E-011	1	0.000000E+000
1	105.58682976	1.783967E-011	4.419670E-012	0	0.000000E+000
1	105.58685578	4.419670E-012	1.783967E-011	1	0.000000E+000
1	105.58688892	1.783967E-011	4.419670E-012	0	0.000000E+000
1	105.58700835	4.419670E-012	1.783967E-011	1	0.000000E+000
1	105.58712896	1.783967E-011	4.419670E-012	0	0.000000E+000
1	105.58713548	4.419670E-012	1.783967E-011	1	0.000000E+000
1	105.58742490	1.783967E-011	4.419670E-012	0	0.000000E+000
1	105.58745997	4.419670E-012	1.783967E-011	1	0.000000E+000
1	105.58749933	1.783967E-011	4.419670E-012	0	0.000000E+000
1	105.58753487	4.419670E-012	1.783967E-011	1	0.000000E+000
1	105.58768452	1.783967E-011	4.419670E-012	0	0.000000E+000
1	105.58772955	4.419670E-012	1.783967E-011	1	0.000000E+000
1	105.58794827	1.783967E-011	4.419670E-012	0	0.000000E+000
1	105.58798389	4.419670E-012	1.783967E-011	1	0.000000E+000
1	105.58800529	1.783967E-011	4.419670E-012	0	0.000000E+000
1	105.58805218	4.419670E-012	1.783967E-011	1	0.000000E+000
1	105.58844346	1.783967E-011	4.419670E-012	0	0.000000E+000
1	105.58847850	4.419670E-012	1.783967E-011	1	0.000000E+000
1	105.58924008	1.783967E-011	4.419670E-012	0	0.000000E+000
1	105.58949380	4.419670E-012	1.783967E-011	1	0.000000E+000
1	105.58978644	1.783967E-011	4.419670E-012	0	0.000000E+000
1	105.58983222	4.419670E-012	1.783967E-011	1	0.000000E+000
1	105.59004729	1.783967E-011	4.419670E-012	0	0.000000E+000
1	105.59012781	4.419670E-012	1.783967E-011	1	0.000000E+000
1	105.59051443	1.783967E-011	4.419670E-012	0	0.000000E+000
1	105.59054626	4.419670E-012	1.783967E-011	1	0.000000E+000
1	105.59065272	1.783967E-011	4.419670E-012	0	0.000000E+000
1	105.59066408	4.419670E-012	1.783967E-011	1	0.000000E+000
1	105.59088554	1.783967E-011	4.419670E-012	0	0.000000E+000
1	105.59096364	4.419670E-012	1.783967E-011	1	0.000000E+000
1	105.59106622	1.783967E-011	4.419670E-012	0	0.000000E+000
1	105.59108666	4.419670E-012	1.783967E-011	1	0.000000E+000
1	105.59143272	1.783967E-011	4.419670E-012	0	0.000000E+000
1	105.59149094	4.419670E-012	1.783967E-011	1	0.000000E+000
1	105.59197955	1.783967E-011	4.419670E-012	0	0.000000E+000
1	105.59202572	4.419670E-012	1.783967E-011	1	0.000000E+000
1	105.59219277	1.783967E-011	4.419670E-012	0	0.000000E+000
1	105.59221171	4.419670E-012	1.783967E-011	1	0.000000E+000
1	105.59303348	1.783967E-011	4.419670E-012	0	0.000000E+000
1	105.59304064	4.419670E-012	1.783967E-011	1	0.000000E+000
1	105.59320221	1.783967E-011	4.419670E-012	0	0.000000E+000
1	105.59321010	4.419670E-012	1.783967E-011	1	0.000000E+000
1	105.59335333	1.783967E-011	4.419670E-012	0	0.000000E+000
1	105.59342329	4.419670E-012	1.783967E-011	1	0.000000E+000
1	105.59425448	1.783967E-011	4.419670E-012	0	0.000000E+000
1	105.59430860	4.419670E-012	1.783967E-011	1	0.000000E+000
1	105.59466716	1.783967E-011	4.419670E-012	0	0.000000E+000
1	105.59468362	4.419670E-012	1.783967E-011	1	0.000000E+000
1	105.59527813	1.783967E-011	4.419670E-012	0	0.000000E+000
1	105.59530299	4.419670E-012	1.783967E-011	1	0.000000E+000
1	105.59543989	1.783967E-011	4.419670E-012	0	0.000000E+000
1	105.59546756	4.419670E-012	1.783967E-011	1	0.000000E+000
1	105.59558308	1.783967E-011	4.419670E-012	0	0.000000E+000
1	105.59561092	4.419670E-012	1.783967E-011	1	0.000000E+000
1	105.59570153	1.783967E-011	4.419670E-012	0	0.000000E+000
1	105.59574746	4.419670E-012	1.783967E-011	1	0.000000E+000
1	105.59625655	1.783967E-011	4.419670E-012	0	0.000000E+000
1	105.59629468	4.419670E-012	1.783967E-011	1	0.000000E+000
1	105.59654738	1.783967E-011	4.419670E-012	0	0.000000E+000
1	105.59666200	4.419670E-012	1.783967E-011	1	0.000000E+000
1	105.59675124	1.783967E-011	4.419670E-012	0	0.000000E+000
1	105.59677781	4.419670E-012	1.783967E-011	1	0.000000E+000
1	105.59710748	1.783967E-011	4.419670E-012	0	0.000000E+000
1	105.59753636	4.419670E-012	1.783967E-011	1	0.000000E+000
1	105.59759231	1.783967E-011	4.419670E-012	0	0.000000E+000
1	105.59761705	4.419670E-012	1.783967E-011	1	0.000000E+000
1	105.59774533	1.783967E-011	4.419670E-012	0	0.000000E+000
1	105.59775865	4.419670E-012	1.783967E-011	1	0.000000E+000
1	105.59817199	1.783967E-011	4.419670E-012	0	0.000000E+000
1	105.59820161	4.419670E-012	1.783967E-011	1	0.000000E+000
1	105.59837325	1.783967E-011	4.419670E-012	0	0.000000E+000
1	105.59840427	4.419670E-012	1.783967E-011	1	0.000000E+000
1	105.59866968	1.783967E-011	4.419670E-012	0	0.000000E+000
1	105.59868796	4.419670E-012	1.783967E-011	1	0.000000E+000
1	105.59870863	1.783967E-011	4.419670E-012	0	0.000000E+000
1	105.59906778	4.419670E-012	1.783967E-011	1	0.000000E+000
1	105.59937833	1.783967E-011	4.419670E-012	0	0.000000E+000
1	105.59939800	4.419670E-012	1.783967E-011	1	0.000000E+000
1	105.60005909	1.783967E-011	4.419670E-012	0	0.000000E+000
1	105.60020910	4.419670E-012	1.783967E-011	1	0.000000E+000
1	105.60034131	1.783967E-011	4.419670E-012	0	0.000000E+000
1	105.60044139	4.419670E-012	1.783967E-011	1	0.000000E+000
1	105.60068552	1.783967E-011	4.419670E-012	0	0.000000E+000
1	105.60070428	4.419670E-012	1.783967E-011	1	0.000000E+000
1	105.60091227	1.783967E-011	4.419670E-012	0	0.000000E+000
1	105.60102196	4.419670E-012	1.783967E-011	1	0.000000E+000
1	105.60119514	1.783967E-011	4.419670E-012	0	0.000000E+000
1	105.60120024	4.419670E-012	1.783967E-011	1	0.000000E+000
1	105.60149367	1.783967E-011	4.419670E-012	0	0.000000E+000
1	105.60153490	4.419670E-012	1.783967E-011	1	0.000000E+000
1	105.60226290	1.783967E-011	4.419670E-012	0	0.000000E+000
1	105.60272505	4.419670E-012	1.783967E-011	1	0.000000E+000
1	105.60281533	1.783967E-011	4.419670E-012	0	0.000000E+000
1	105.60283029	4.419670E-012	1.783967E-011	1	0.000000E+000
1	105.60290800	1.783967E-011	4.419670E-012	0	0.000000E+000
1	105.60302377	4.419670E-012	1.783967E-011	1	0.000000E+000
1	105.60419454	1.783967E-011	4.419670E-012	0	0.000000E+000
1	105.60442889	4.419670E-012	1.783967E-011	1	0.000000E+000
1	105.60464406	1.783967E-011	4.419670E-012	0	0.000000E+000
1	105.60468149	4.419670E-012	1.783967E-011	1	0.000000E+000
1	105.60475616	1.783967E-011	4.419670E-012	0	0.000000E+000
1	105.63186607	4.419670E-012	1.783967E-011	1	0.000000E+000
1	105.63255435	1.783967E-011	4.419670E-012	0	0.000000E+000
1	105.63261581	4.419670E-012	1.783967E-011	1	0.000000E+000
1	105.63272082	1.783967E-011	4.419670E-012	0	0.000000E+000
1	105.63275134	4.419670E-012	1.783967E-011	1	0.000000E+000
1	105.63303286	1.783967E-011	4.419670E-012	0	0.000000E+000
1	105.63308793	4.419670E-012	1.783967E-011	1	0.000000E+000
1	105.63322134	1.783967E-011	4.419670E-012	0	0.000000E+000
1	105.63327669	4.419670E-012	1.783967E-011	1	0.000000E+000
1	105.63336619	1.783967E-011	4.419670E-012	0	0.000000E+000
1	105.63344952	4.419670E-012	1.783967E-011	1	0.000000E+000
1	105.63346496	1.783967E-011	4.419670E-012	0	0.000000E+000
1	105.63350452	4.419670E-012	1.783967E-011	1	0.000000E+000
1	105.63352904	1.783967E-011	4.419670E-012	0	0.000000E+000
1	105.63355759	4.419670E-012	1.783967E-011	1	0.000000E+000
1	105.63362987	1.783967E-011	4.419670E-012	0	0.000000E+000
1	105.63369646	4.419670E-012	1.783967E-011	1	0.000000E+000
1	105.63396483	1.783967E-011	4.419670E-012	0	0.000000E+000
1	105.63398831	4.419670E-012	1.783967E-011	1	0.000000E+000
1	105.63423117	1.783967E-011	4.419670E-012	0	0.000000E+000
1	105.63424763	4.419670E-012	1.783967E-011	1	0.000000E+000
1	105.63436477	1.783967E-011	4.419670E-012	0	0.000000E+000
1	105.63441368	4.419670E-012	1.783967E-011	1	0.000000E+000
1	105.63486550	1.783967E-011	4.419670E-012	0	0.000000E+000
1	105.63490798	4.419670E-012	1.783967E-011	1	0.000000E+000
1	105.63493632	1.783967E-011	4.419670E-012	0	0.000000E+000
1	105.63494039	4.419670E-012	1.783967E-011	1	0.000000E+000
1	105.63513395	1.783967E-011	4.419670E-012	0	0.000000E+000
1	105.63626126	4.419670E-012	1.783967E-011	1	0.000000E+000
1	105.63655006	1.783967E-011	4.419670E-012	0	0.000000E+000
1	105.63657673	4.419670E-012	1.783967E-011	1	0.000000E+000
1	105.63665004	1.783967E-011	4.419670E-012	0	0.000000E+000
1	105.63669563	4.419670E-012	1.783967E-011	1	0.000000E+000
1	105.63674060	1.783967E-011	4.419670E-012	0	0.000000E+000
1	105.63677177	4.419670E-012	1.783967E-011	1	0.000000E+000
1	105.63681240	1.783967E-011	4.419670E-012	0	0.000000E+000
1	105.63683649	4.419670E-012	1.783967E-011	1	0.000000E+000
1	105.63704712	1.783967E-011	4.419670E-012	0	0.000000E+000
1	105.63705928	4.419670E-012	1.783967E-011	1	0.000000E+000
1	105.63707497	1.783967E-011	4.419670E-012	0	0.000000E+000
1	105.63709549	4.419670E-012	1.783967E-011	1	0.000000E+000
1	105.63721622	1.783967E-011	4.419670E-012	0	0.000000E+000
1	105.63724283	4.419670E-012	1.783967E-011	1	0.000000E+000
1	105.63752444	1.783967E-011	4.419670E-012	0	0.000000E+000
1	105.63755020	4.419670E-012	1.783967E-011	1	0.000000E+000
1	105.63784691	1.783967E-011	4.419670E-012	0	0.000000E+000
1	105.63785242	4.419670E-012	1.783967E-011	1	0.000000E+000
1	105.63794955	1.783967E-011	4.419670E-012	0	0.000000E+000
1	105.63796568	4.419670E-012	1.783967E-011	1	0.000000E+000
1	105.63839788	1.783967E-011	4.419670E-012	0	0.000000E+000
1	105.63840766	4.419670E-012	1.783967E-011	1	0.000000E+000
1	105.63879293	1.783967E-011	4.419670E-012	0	0.000000E+000
1	105.63925361	4.419670E-012	1.783967E-011	1	0.000000E+000
1	105.63932527	1.783967E-011	4.419670E-012	0	0.000000E+000
1	105.63934557	4.419670E-012	1.783967E-011	1	0.000000E+000
1	105.63946714	1.783967E-011	4.419670E-012	0	0.000000E+000
1	105.63948714	4.419670E-012	1.783967E-011	1	0.000000E+000
1	105.63958827	1.783967E-011	4.419670E-012	0	0.000000E+000
1	105.63982273	4.419670E-012	1.783967E-011	1	0.000000E+000
1	105.63986468	1.783967E-011	4.419670E-012	0	0.000000E+000
1	105.63988753	4.419670E-012	1.783967E-011	1	0.000000E+000
1	105.64036877	1.783967E-011	4.419670E-012	0	0.000000E+000
1	105.64038718	4.419670E-012	1.783967E-011	1	0.000000E+000
1	105.64046771	1.783967E-011	4.419670E-012	0	0.000000E+000
1	105.64051001	4.419670E-012	1.783967E-011	1	0.000000E+000
1	105.64064647	1.783967E-011	4.419670E-012	0	0.000000E+000
1	105.64072534	4.419670E-012	1.783967E-011	1	0.000000E+000
1	105.64089292	1.783967E-011	4.419670E-012	0	0.000000E+000
1	105.64119820	4.419670E-012	1.783967E-011	1	0.000000E+000
1	105.64141256	1.783967E-011	4.419670E-012	0	0.000000E+000
1	105.64144068	4.419670E-012	1.783967E-011	1	0.000000E+000
1	105.64150492	1.783967E-011	4.419670E-012	0	0.000000E+000
1	105.64152307	4.419670E-012	1.783967E-011	1	0.000000E+000
1	105.64174553	1.783967E-011	4.419670E-012	0	0.000000E+000
1	105.64187913	4.419670E-012	1.783967E-011	1	0.000000E+000
1	105.64219107	1.783967E-011	4.419670E-012	0	0.000000E+000
1	105.64220967	4.419670E-012	1.783967E-011	1	0.000000E+000
1	105.64231675	1.783967E-011	4.419670E-012	0	0.000000E+000
1	105.64234150	4.419670E-012	1.783967E-011	1	0.000000E+000
1	105.64253404	1.783967E-011	4.419670E-012	0	0.000000E+000
1	105.64305099	4.419670E-012	1.783967E-011	1	0.000000E+000
1	105.64312497	1.783967E-011	4.419670E-012	0	0.000000E+000
1	105.64317351	4.419670E-012	1.783967E-011	1	0.000000E+000
1	105.64334484	1.783967E-011	4.419670E-012	0	0.000000E+000
1	105.64380735	4.419670E-012	1.783967E-011	1	0.000000E+000
1	105.64453766	1.783967E-011	4.419670E-012	0	0.000000E+000
1	105.64456317	4.419670E-012	1.783967E-011	1	0.000000E+000
1	105.64486313	1.783967E-011	4.419670E-012	0	0.000000E+000
1	105.64492491	4.419670E-012	1.783967E-011	1	0.000000E+000
1	105.64503835	1.783967E-011	4.419670E-012	0	0.000000E+000
1	105.64504100	4.419670E-012	1.783967E-011	1	0.000000E+000
1	105.64511061	1.783967E-011	4.419670E-012	0	0.000000E+000
1	105.64533107	4.419670E-012	1.783967E-011	1	0.000000E+000
1	105.64534577	1.783967E-011	4.419670E-012	0	0.000000E+000
1	105.64573136	4.419670E-012	1.783967E-011	1	0.000000E+000
1	105.64577239	1.783967E-011	4.419670E-012	0	0.000000E+000
1	105.64578588	4.419670E-012	1.783967E-011	1	0.000000E+000
1	105.64582697	1.783967E-011	4.419670E-012	0	0.000000E+000
1	105.64585211	4.419670E-012	1.783967E-011	1	0.000000E+000
1	105.64594760	1.783967E-011	4.419670E-012	0	0.000000E+000
1	105.64596378	4.419670E-012	1.783967E-011	1	0.000000E+000
1	105.64623746	1.783967E-011	4.419670E-012	0	0.000000E+000
1	105.64624865	4.419670E-012	1.783967E-011	1	0.000000E+000
1	105.64640392	1.783967E-011	4.419670E-012	0	0.000000E+000
1	105.64642915	4.419670E-012	1.783967E-011	1	0.000000E+000
1	105.64657554	1.783967E-011	4.419670E-012	0	0.000000E+000
1	105.64675740	4.419670E-012	1.783967E-011	1	0.000000E+000
1	105.64685038	1.783967E-011	4.419670E-012	0	0.000000E+000
1	105.64687689	4.419670E-012	1.783967E-011	1	0.000000E+000
1	105.64725937	1.783967E-011	4.419670E-012	0	0.000000E+000
1	105.64729150	4.419670E-012	1.783967E-011	1	0.000000E+000
1	105.64737874	1.783967E-011	4.419670E-012	0	0.000000E+000
1	105.64739426	4.419670E-012	1.783967E-011	1	0.000000E+000
1	105.64782614	1.783967E-011	4.419670E-012	0	0.000000E+000
1	105.64786341	4.419670E-012	1.783967E-011	1	0.000000E+000
1	105.64802709	1.783967E-011	4.419670E-012	0	0.000000E+000
1	105.64803497	4.419670E-012	1.783967E-011	1	0.000000E+000
1	105.64887719	1.783967E-011	4.419670E-012	0	0.000000E+000
1	105.64900095	4.419670E-012	1.783967E-011	1	0.000000E+000
1	105.64908638	1.783967E-011	4.419670E-012	0	0.000000E+000
1	105.64971798	4.419670E-012	1.783967E-011	1	0.000000E+000
1	105.65018465	1.783967E-011	4.419670E-012	0	0.000000E+000
1	105.65020262	4.419670E-012	1.783967E-011	1	0.000000E+000
1	105.65043875	1.783967E-011	4.419670E-012	0	0.000000E+000
1	105.65049906	4.419670E-012	1.783967E-011	1	0.000000E+000
1	105.65070993	1.783967E-011	4.419670E-012	0	0.000000E+000
1	105.65080603	4.419670E-012	1.783967E-011	1	0.000000E+000
1	105.65098032	1.783967E-011	4.419670E-012	0	0.000000E+000
1	105.65106972	4.419670E-012	1.783967E-011	1	0.000000E+000
1	105.65129361	1.783967E-011	4.419670E-012	0	0.000000E+000
1	105.65141593	4.419670E-012	1.783967E-011	1	0.000000E+000
1	105.65169549	1.783967E-011	4.419670E-012	0	0.000000E+000
1	105.65171259	4.419670E-012	1.783967E-011	1	0.000000E+000
1	105.65193107	1.783967E-011	4.419670E-012	0	0.000000E+000
1	105.65195546	4.419670E-012	1.783967E-011	1	0.000000E+000
1	105.65198892	1.783967E-011	4.419670E-012	0	0.000000E+000
1	105.65200788	4.419670E-012	1.783967E-011	1	0.000000E+000
1	105.65203565	1.783967E-011	4.419670E-012	0	0.000000E+000
1	105.65209321	4.419670E-012	1.783967E-011	1	0.000000E+000
1	105.65220584	1.783967E-011	4.419670E-012	0	0.000000E+000
1	105.65222064	4.419670E-012	1.783967E-011	1	0.000000E+000
1	105.65227824	1.783967E-011	4.419670E-012	0	0.000000E+000
1	105.65229074	4.419670E-012	1.783967E-011	1	0.000000E+000
1	105.65245948	1.783967E-011	4.419670E-012	0	0.000000E+000
1	105.65251946	4.419670E-012	1.783967E-011	1	0.000000E+000
1	105.65264498	1.783967E-011	4.419670E-012	0	0.000000E+000
1	105.65291284	4.419670E-012	1.783967E-011	1	0.000000E+000
1	105.65300668	1.783967E-011	4.419670E-012	0	0.000000E+000
1	107.06519435	4.339286E-012	1.775929E-011	1	0.000000E+000
1	107.06519500	1.775929E-011	4.339286E-012	0	0.000000E+000
1	107.06519657	4.339286E-012	1.775929E-011	1	0.000000E+000
1	107.06548502	1.775929E-011	4.339286E-012	0	0.000000E+000
1	107.06551950	4.339286E-012	1.775929E-011	1	0.000000E+000
1	107.06569707	1.775929E-011	4.339286E-012	0	0.000000E+000
1	107.06573545	4.339286E-012	1.775929E-011	1	0.000000E+000
1	107.06597764	1.775929E-011	4.339286E-012	0	0.000000E+000
1	107.06601346	4.339286E-012	1.775929E-011	1	0.000000E+000
1	107.06617840	1.775929E-011	4.339286E-012	0	0.000000E+000
1	107.06629129	4.339286E-012	1.775929E-011	1	0.000000E+000
1	107.06731774	1.775929E-011	4.339286E-012	0	0.000000E+000
1	107.06735450	4.339286E-012	1.775929E-011	1	0.000000E+000
1	107.06792010	1.775929E-011	4.339286E-012	0	0.000000E+000
1	107.06795413	4.339286E-012	1.775929E-011	1	0.000000E+000
1	107.06806415	1.775929E-011	4.339286E-012	0	0.000000E+000
1	107.06807393	4.339286E-012	1.775929E-011	1	0.000000E+000
1	107.06812714	1.775929E-011	4.339286E-012	0	0.000000E+000
1	107.06816372	4.339286E-012	1.775929E-011	1	0.000000E+000
1	107.06842609	1.775929E-011	4.339286E-012	0	0.000000E+000
1	107.06843658	4.339286E-012	1.775929E-011	1	0.000000E+000
1	107.06847033	1.775929E-011	4.339286E-012	0	0.000000E+000
1	107.06851745	4.339286E-012	1.775929E-011	1	0.000000E+000
1	107.06887924	1.775929E-011	4.339286E-012	0	0.000000E+000
1	107.06890074	4.339286E-012	1.775929E-011	1	0.000000E+000
1	107.06896809	1.775929E-011	4.339286E-012	0	0.000000E+000
1	107.06912470	4.339286E-012	1.775929E-011	1	0.000000E+000
1	107.06923123	1.775929E-011	4.339286E-012	0	0.000000E+000
1	107.06924956	4.339286E-012	1.775929E-011	1	0.000000E+000
1	107.06949693	1.775929E-011	4.339286E-012	0	0.000000E+000
1	107.06950530	4.339286E-012	1.775929E-011	1	0.000000E+000
1	107.07000890	1.775929E-011	4.339286E-012	0	0.000000E+000
1	107.07003126	4.339286E-012	1.775929E-011	1	0.000000E+000
1	107.07045163	1.775929E-011	4.339286E-012	0	0.000000E+000
1	107.07047971	4.339286E-012	1.775929E-011	1	0.000000E+000
1	107.07051836	1.775929E-011	4.339286E-012	0	0.000000E+000
1	107.07055106	4.339286E-012	1.775929E-011	1	0.000000E+000
1	107.07061543	1.775929E-011	4.339286E-012	0	0.000000E+000
1	107.07062045	4.339286E-012	1.775929E-011	1	0.000000E+000
1	107.07065761	1.775929E-011	4.339286E-012	0	0.000000E+000
1	107.07074113	4.339286E-012	1.775929E-011	1	0.000000E+000
1	107.07119488	1.775929E-011	4.339286E-012	0	0.000000E+000
1	107.07124428	4.339286E-012	1.775929E-011	1	0.000000E+000
1	107.07135311	1.775929E-011	4.339286E-012	0	0.000000E+000
1	107.07145163	4.339286E-012	1.775929E-011	1	0.000000E+000
1	107.07147746	1.775929E-011	4.339286E-012	0	0.000000E+000
1	107.07180142	4.339286E-012	1.775929E-011	1	0.000000E+000
1	107.07192670	1.775929E-011	4.339286E-012	0	0.000000E+000
1	107.07195809	4.339286E-012	1.775929E-011	1	0.000000E+000
1	107.07242208	1.775929E-011	4.339286E-012	0	0.000000E+000
1	107.07244786	4.339286E-012	1.775929E-011	1	0.000000E+000
1	107.07272860	1.775929E-011	4.339286E-012	0	0.000000E+000
1	107.07274582	4.339286E-012	1.775929E-011	1	0.000000E+000
1	107.07298706	1.775929E-011	4.339286E-012	0	0.000000E+000
1	107.07300548	4.339286E-012	1.775929E-011	1	0.000000E+000
1	107.07342785	1.775929E-011	4.339286E-012	0	0.000000E+000
1	107.07343736	4.339286E-012	1.775929E-011	1	0.000000E+000
1	107.07359516	1.775929E-011	4.339286E-012	0	0.000000E+000
1	107.07363895	4.339286E-012	1.775929E-011	1	0.000000E+000
1	107.07502416	1.775929E-011	4.339286E-012	0	0.000000E+000
1	107.07514024	4.339286E-012	1.775929E-011	1	0.000000E+000
1	107.07594060	1.775929E-011	4.339286E-012	0	0.000000E+000
1	107.07597140	4.339286E-012	1.775929E-011	1	0.000000E+000
1	107.07605042	1.775929E-011	4.339286E-012	0	0.000000E+000
1	107.07607963	4.339286E-012	1.775929E-011	1	0.000000E+000
1	107.07645994	1.775929E-011	4.339286E-012	0	0.000000E+000
1	107.07657044	4.339286E-012	1.775929E-011	1	0.000000E+000
1	107.07707865	1.775929E-011	4.339286E-012	0	0.000000E+000
1	107.07721715	4.339286E-012	1.775929E-011	1	0.000000E+000
1	107.07803626	1.775929E-011	4.339286E-012	0	0.000000E+000
1	107.07823586	4.339286E-012	1.775929E-011	1	0.000000E+000
1	107.07853996	1.775929E-011	4.339286E-012	0	0.000000E+000
1	107.07855027	4.339286E-012	1.775929E-011	1	0.000000E+000
1	107.07860422	1.775929E-011	4.339286E-012	0	0.000000E+000
1	107.07865895	4.339286E-012	1.775929E-011	1	0.000000E+000
1	107.07890045	1.775929E-011	4.339286E-012	0	0.000000E+000
1	107.07892617	4.339286E-012	1.775929E-011	1	0.000000E+000
1	107.07906619	1.775929E-011	4.339286E-012	0	0.000000E+000
1	107.08019163	4.339286E-012	1.775929E-011	1	0.000000E+000
1	107.08024464	1.775929E-011	4.339286E-012	0	0.000000E+000
1	107.08026649	4.339286E-012	1.775929E-011	1	0.000000E+000
1	107.08052382	1.775929E-011	4.339286E-012	0	0.000000E+000
1	107.08054184	4.339286E-012	1.775929E-011	1	0.000000E+000
1	107.08068910	1.775929E-011	4.339286E-012	0	0.000000E+000
1	107.08072976	4.339286E-012	1.775929E-011	1	0.000000E+000
1	107.08139079	1.775929E-011	4.339286E-012	0	0.000000E+000
1	107.08142192	4.339286E-012	1.775929E-011	1	0.000000E+000
1	107.08164394	1.775929E-011	4.339286E-012	0	0.000000E+000
1	107.08164891	4.339286E-012	1.775929E-011	1	0.000000E+000
1	107.08239629	1.775929E-011	4.339286E-012	0	0.000000E+000
1	107.08242564	4.339286E-012	1.775929E-011	1	0.000000E+000
1	107.08256776	1.775929E-011	4.339286E-012	0	0.000000E+000
1	107.08258746	4.339286E-012	1.775929E-011	1	0.000000E+000
1	107.08302054	1.775929E-011	4.339286E-012	0	0.000000E+000
1	107.08304625	4.339286E-012	1.775929E-011	1	0.000000E+000
1	107.08314230	1.775929E-011	4.339286E-012	0	0.000000E+000
1	107.08317223	4.339286E-012	1.775929E-011	1	0.000000E+000
1	107.08326178	1.775929E-011	4.339286E-012	0	0.000000E+000
1	107.08338606	4.339286E-012	1.775929E-011	1	0.000000E+000
1	107.08359313	1.775929E-011	4.339286E-012	0	0.000000E+000
1	107.08375453	4.339286E-012	1.775929E-011	1	0.000000E+000
1	107.08380873	1.775929E-011	4.339286E-012	0	0.000000E+000
1	107.08381771	4.339286E-012	1.775929E-011	1	0.000000E+000
1	107.08389126	1.775929E-011	4.339286E-012	0	0.000000E+000
1	107.08394778	4.339286E-012	1.775929E-011	1	0.000000E+000
1	107.08421400	1.775929E-011	4.339286E-012	0	0.000000E+000
1	107.08436668	4.339286E-012	1.775929E-011	1	0.000000E+000
1	107.08449484	1.775929E-011	4.339286E-012	0	0.000000E+000
1	107.08467802	4.339286E-012	1.775929E-011	1	0.000000E+000
1	107.08526113	1.775929E-011	4.339286E-012	0	0.000000E+000
1	107.08530170	4.339286E-012	1.775929E-011	1	0.000000E+000
1	107.08545362	1.775929E-011	4.339286E-012	0	0.000000E+000
1	107.08569365	4.339286E-012	1.775929E-011	1	0.000000E+000
1	107.08572422	1.775929E-011	4.339286E-012	0	0.000000E+000
1	107.08588172	4.339286E-012	1.775929E-011	1	0.000000E+000
1	107.08597814	1.775929E-011	4.339286E-012	0	0.000000E+000
1	107.08641212	4.339286E-012	1.775929E-011	1	0.000000E+000
1	107.08656661	1.775929E-011	4.339286E-012	0	0.000000E+000
1	107.08672548	4.339286E-012	1.775929E-011	1	0.000000E+000
1	107.08680465	1.775929E-011	4.339286E-012	0	0.000000E+000
1	107.08682395	4.339286E-012	1.775929E-011	1	0.000000E+000
1	107.08717336	1.775929E-011	4.339286E-012	0	0.000000E+000
1	107.08724171	4.339286E-012	1.775929E-011	1	0.000000E+000
1	107.08754307	1.775929E-011	4.339286E-012	0	0.000000E+000
1	107.08760069	4.339286E-012	1.775929E-011	1	0.000000E+000
1	107.08786301	1.775929E-011	4.339286E-012	0	0.000000E+000
1	114.58952806	4.432105E-012	1.785211E-011	1	0.000000E+000
1	114.58964865	1.785211E-011	4.432105E-012	0	0.000000E+000
1	114.58969070	4.432105E-012	1.785211E-011	1	0.000000E+000
1	114.58991174	1.785211E-011	4.432105E-012	0	0.000000E+000
1	114.58994052	4.432105E-012	1.785211E-011	1	0.000000E+000
1	114.59026737	1.785211E-011	4.432105E-012	0	0.000000E+000
1	114.59030467	4.432105E-012	1.785211E-011	1	0.000000E+000
1	114.59045963	1.785211E-011	4.432105E-012	0	0.000000E+000
1	114.59054561	4.432105E-012	1.785211E-011	1	0.000000E+000
1	114.59059943	1.785211E-011	4.432105E-012	0	0.000000E+000
1	114.59062704	4.432105E-012	1.785211E-011	1	0.000000E+000
1	114.59083927	1.785211E-011	4.432105E-012	0	0.000000E+000
1	114.59097277	4.432105E-012	1.785211E-011	1	0.000000E+000
1	114.59099474	1.785211E-011	4.432105E-012	0	0.000000E+000
1	114.59175381	4.432105E-012	1.785211E-011	1	0.000000E+000
1	114.59230410	1.785211E-011	4.432105E-012	0	0.000000E+000
1	114.59242184	4.432105E-012	1.785211E-011	1	0.000000E+000
1	114.59308922	1.785211E-011	4.432105E-012	0	0.000000E+000
1	114.59310263	4.432105E-012	1.785211E-011	1	0.000000E+000
1	114.59317607	1.785211E-011	4.432105E-012	0	0.000000E+000
1	114.59319975	4.432105E-012	1.785211E-011	1	0.000000E+000
1	114.59328322	1.785211E-011	4.432105E-012	0	0.000000E+000
1	114.59329560	4.432105E-012	1.785211E-011	1	0.000000E+000
1	114.59334941	1.785211E-011	4.432105E-012	0	0.000000E+000
1	114.59350184	4.432105E-012	1.785211E-011	1	0.000000E+000
1	114.59363622	1.785211E-011	4.432105E-012	0	0.000000E+000
1	114.59377794	4.432105E-012	1.785211E-011	1	0.000000E+000
1	114.59416010	1.785211E-011	4.432105E-012	0	0.000000E+000
1	114.59417055	4.432105E-012	1.785211E-011	1	0.000000E+000
1	114.59480564	1.785211E-011	4.432105E-012	0	0.000000E+000
1	114.59488823	4.432105E-012	1.785211E-011	1	0.000000E+000
1	114.59511331	1.785211E-011	4.432105E-012	0	0.000000E+000
1	114.59518008	4.432105E-012	1.785211E-011	1	0.000000E+000
1	114.59523494	1.785211E-011	4.432105E-012	0	0.000000E+000
1	114.59525982	4.432105E-012	1.785211E-011	1	0.000000E+000
1	114.59530882	1.785211E-011	4.432105E-012	0	0.000000E+000
1	114.59532393	4.432105E-012	1.785211E-011	1	0.000000E+000
1	114.59606976	1.785211E-011	4.432105E-012	0	0.000000E+000
1	114.59624480	4.432105E-012	1.785211E-011	1	0.000000E+000
1	114.59632761	1.785211E-011	4.432105E-012	0	0.000000E+000
1	114.59635631	4.432105E-012	1.785211E-011	1	0.000000E+000
1	114.59648023	1.785211E-011	4.432105E-012	0	0.000000E+000
1	114.59671462	4.432105E-012	1.785211E-011	1	0.000000E+000
1	114.59713742	1.785211E-011	4.432105E-012	0	0.000000E+000
1	114.59777551	4.432105E-012	1.785211E-011	1	0.000000E+000
1	114.59778748	1.785211E-011	4.432105E-012	0	0.000000E+000
1	114.59801216	4.432105E-012	1.785211E-011	1	0.000000E+000
1	114.59823800	1.785211E-011	4.432105E-012	0	0.000000E+000
1	114.59863056	4.432105E-012	1.785211E-011	1	0.000000E+000
1	114.59865315	1.785211E-011	4.432105E-012	0	0.000000E+000
1	114.59873966	4.432105E-012	1.785211E-011	1	0.000000E+000
1	114.59882393	1.785211E-011	4.432105E-012	0	0.000000E+000
1	114.59899653	4.432105E-012	1.785211E-011	1	0.000000E+000
1	114.59921133	1.785211E-011	4.432105E-012	0	0.000000E+000
1	114.59924744	4.432105E-012	1.785211E-011	1	0.000000E+000
1	114.59959065	1.785211E-011	4.432105E-012	0	0.000000E+000
1	114.59979706	4.432105E-012	1.785211E-011	1	0.000000E+000
1	114.60003151	1.785211E-011	4.432105E-012	0	0.000000E+000
1	114.60008233	4.432105E-012	1.785211E-011	1	0.000000E+000
1	114.60031022	1.785211E-011	4.432105E-012	0	0.000000E+000
1	114.60033509	4.432105E-012	1.785211E-011	1	0.000000E+000
1	114.60110946	1.785211E-011	4.432105E-012	0	0.000000E+000
1	114.60112613	4.432105E-012	1.785211E-011	1	0.000000E+000
1	114.60116088	1.785211E-011	4.432105E-012	0	0.000000E+000
1	114.60147294	4.432105E-012	1.785211E-011	1	0.000000E+000
1	114.60162402	1.785211E-011	4.432105E-012	0	0.000000E+000
1	114.60167704	4.432105E-012	1.785211E-011	1	0.000000E+000
1	114.60204675	1.785211E-011	4.432105E-012	0	0.000000E+000
1	114.60205672	4.432105E-012	1.785211E-011	1	0.000000E+000
1	114.60213508	1.785211E-011	4.432105E-012	0	0.000000E+000
1	114.60220959	4.432105E-012	1.785211E-011	1	0.000000E+000
1	114.60223904	1.785211E-011	4.432105E-012	0	0.000000E+000
1	114.60225372	4.432105E-012	1.785211E-011	1	0.000000E+000
1	114.60264002	1.785211E-011	4.432105E-012	0	0.000000E+000
1	114.60296153	4.432105E-012	1.785211E-011	1	0.000000E+000
1	114.60322644	1.785211E-011	4.432105E-012	0	0.000000E+000
1	114.60323806	4.432105E-012	1.785211E-011	1	0.000000E+000
1	114.60338139	1.785211E-011	4.432105E-012	0	0.000000E+000
1	114.60340454	4.432105E-012	1.785211E-011	1	0.000000E+000
1	114.60386002	1.785211E-011	4.432105E-012	0	0.000000E+000
1	114.60393310	4.432105E-012	1.785211E-011	1	0.000000E+000
1	114.60398189	1.785211E-011	4.432105E-012	0	0.000000E+000
1	114.60399605	4.432105E-012	1.785211E-011	1	0.000000E+000
1	114.60422827	1.785211E-011	4.432105E-012	0	0.000000E+000
1	114.60427096	4.432105E-012	1.785211E-011	1	0.000000E+000
1	114.60432185	1.785211E-011	4.432105E-012	0	0.000000E+000
1	114.60434356	4.432105E-012	1.785211E-011	1	0.000000E+000
1	114.60475465	1.785211E-011	4.432105E-012	0	0.000000E+000
1	114.60480117	4.432105E-012	1.785211E-011	1	0.000000E+000
1	114.60486660	1.785211E-011	4.432105E-012	0	0.000000E+000
1	114.60499916	4.432105E-012	1.785211E-011	1	0.000000E+000
1	114.60523890	1.785211E-011	4.432105E-012	0	0.000000E+000
1	114.60526807	4.432105E-012	1.785211E-011	1	0.000000E+000
1	114.60532771	1.785211E-011	4.432105E-012	0	0.000000E+000
1	114.60543249	4.432105E-012	1.785211E-011	1	0.000000E+000
1	114.60634478	1.785211E-011	4.432105E-012	0	0.000000E+000
1	114.60635214	4.432105E-012	1.785211E-011	1	0.000000E+000
1	114.60641351	1.785211E-011	4.432105E-012	0	0.000000E+000
1	114.60677886	4.432105E-012	1.785211E-011	1	0.000000E+000
1	114.60688001	1.785211E-011	4.432105E-012	0	0.000000E+000
1	114.60691900	4.432105E-012	1.785211E-011	1	0.000000E+000
1	114.60706858	1.785211E-011	4.432105E-012	0	0.000000E+000
1	114.60710443	4.432105E-012	1.785211E-011	1	0.000000E+000
1	114.60719654	1.785211E-011	4.432105E-012	0	0.000000E+000
1	114.60721753	4.432105E-012	1.785211E-011	1	0.000000E+000
1	114.60728451	1.785211E-011	4.432105E-012	0	0.000000E+000
1	114.60731293	4.432105E-012	1.785211E-011	1	0.000000E+000
1	114.60751426	1.785211E-011	4.432105E-012	0	0.000000E+000
1	114.60752377	4.432105E-012	1.785211E-011	1	0.000000E+000
1	114.60832824	1.785211E-011	4.432105E-012	0	0.000000E+000
1	114.60845117	4.432105E-012	1.785211E-011	1	0.000000E+000
1	114.60858423	1.785211E-011	4.432105E-012	0	0.000000E+000
1	114.60863822	4.432105E-012	1.785211E-011	1	0.000000E+000
1	114.60907060	1.785211E-011	4.432105E-012	0	0.000000E+000
1	114.60913092	4.432105E-012	1.785211E-011	1	0.000000E+000
1	114.60924675	1.785211E-011	4.432105E-012	0	0.000000E+000
1	114.60931125	4.432105E-012	1.785211E-011	1	0.000000E+000
1	114.60951872	1.785211E-011	4.432105E-012	0	0.000000E+000
1	114.60955988	4.432105E-012	1.785211E-011	1	0.000000E+000
1	114.61033780	1.785211E-011	4.432105E-012	0	0.000000E+000
1	114.61043719	4.432105E-012	1.785211E-011	1	0.000000E+000
1	114.61073136	1.785211E-011	4.432105E-012	0	0.000000E+000
1	114.61074774	4.432105E-012	1.785211E-011	1	0.000000E+000
1	114.61104595	1.785211E-011	4.432105E-012	0	0.000000E+000
1	114.61108138	4.432105E-012	1.785211E-011	1	0.000000E+000
1	114.61117659	1.785211E-011	4.432105E-012	0	0.000000E+000
1	114.61124032	4.432105E-012	1.785211E-011	1	0.000000E+000
1	114.61238002	1.785211E-011	4.432105E-012	0	0.000000E+000
1	114.61260017	4.432105E-012	1.785211E-011	1	0.000000E+000
1	114.61268334	1.785211E-011	4.432105E-012	0	0.000000E+000
1	114.61271924	4.432105E-012	1.785211E-011	1	0.000000E+000
1	114.61303299	1.785211E-011	4.432105E-012	0	0.000000E+000
1	114.61307416	4.432105E-012	1.785211E-011	1	0.000000E+000
1	114.61362422	1.785211E-011	4.432105E-012	0	0.000000E+000
1	114.61400211	4.432105E-012	1.785211E-011	1	0.000000E+000
1	114.61405755	1.785211E-011	4.432105E-012	0	0.000000E+000
1	114.61411141	4.432105E-012	1.785211E-011	1	0.000000E+000
1	114.61442767	1.785211E-011	4.432105E-012	0	0.000000E+000
1	114.61480280	4.432105E-012	1.785211E-011	1	0.000000E+000
1	114.61491355	1.785211E-011	4.432105E-012	0	0.000000E+000
1	114.61492056	4.432105E-012	1.785211E-011	1	0.000000E+000
1	114.61522322	1.785211E-011	4.432105E-012	0	0.000000E+000
1	114.61523660	4.432105E-012	1.785211E-011	1	0.000000E+000
1	114.61544228	1.785211E-011	4.432105E-012	0	0.000000E+000
1	114.61552755	4.432105E-012	1.785211E-011	1	0.000000E+000
1	114.61583675	1.785211E-011	4.432105E-012	0	0.000000E+000
1	114.61584437	4.432105E-012	1.785211E-011	1	0.000000E+000
1	114.61635042	1.785211E-011	4.432105E-012	0	0.000000E+000
1	114.61638023	4.432105E-012	1.785211E-011	1	0.000000E+000
1	114.61712161	1.785211E-011	4.432105E-012	0	0.000000E+000
1	114.61713170	4.432105E-012	1.785211E-011	1	0.000000E+000
1	114.61795984	1.785211E-011	4.432105E-012	0	0.000000E+000
1	114.61798193	4.432105E-012	1.785211E-011	1	0.000000E+000
1	114.61839941	1.785211E-011	4.432105E-012	0	0.000000E+000
1	114.61849365	4.432105E-012	1.785211E-011	1	0.000000E+000
1	114.61863618	1.785211E-011	4.432105E-012	0	0.000000E+000
1	114.61865354	4.432105E-012	1.785211E-011	1	0.000000E+000
1	114.61921778	1.785211E-011	4.432105E-012	0	0.000000E+000
1	114.61924060	4.432105E-012	1.785211E-011	1	0.000000E+000
1	114.61949979	1.785211E-011	4.432105E-012	0	0.000000E+000
1	114.61952805	4.432105E-012	1.785211E-011	1	0.000000E+000
1	114.62011611	1.785211E-011	4.432105E-012	0	0.000000E+000
1	114.62013866	4.432105E-012	1.785211E-011	1	0.000000E+000
1	114.62077169	1.785211E-011	4.432105E-012	0	0.000000E+000
1	114.62080012	4.432105E-012	1.785211E-011	1	0.000000E+000
1	114.62111915	1.785211E-011	4.432105E-012	0	0.000000E+000
1	114.62122766	4.432105E-012	1.785211E-011	1	0.000000E+000
1	114.62173854	1.785211E-011	4.432105E-012	0	0.000000E+000
1	114.62181434	4.432105E-012	1.785211E-011	1	0.000000E+000
1	114.62198472	1.785211E-011	4.432105E-012	0	0.000000E+000
1	114.62199712	4.432105E-012	1.785211E-011	1	0.000000E+000
1	114.62219370	1.785211E-011	4.432105E-012	0	0.000000E+000
1	114.62221133	4.432105E-012	1.785211E-011	1	0.000000E+000
1	114.62273170	1.785211E-011	4.432105E-012	0	0.000000E+000
1	114.62299416	4.432105E-012	1.785211E-011	1	0.000000E+000
1	114.62320951	1.785211E-011	4.432105E-012	0	0.000000E+000
1	114.62338395	4.432105E-012	1.785211E-011	1	0.000000E+000
1	114.62440179	1.785211E-011	4.432105E-012	0	0.000000E+000
1	114.62440833	4.432105E-012	1.785211E-011	1	0.000000E+000
1	114.62463424	1.785211E-011	4.432105E-012	0	0.000000E+000
1	114.62466539	4.432105E-012	1.785211E-011	1	0.000000E+000
1	114.62530107	1.785211E-011	4.432105E-012	0	0.000000E+000
1	114.62535813	4.432105E-012	1.785211E-011	1	0.000000E+000
1	114.62539024	1.785211E-011	4.432105E-012	0	0.000000E+000
1	114.62540805	4.432105E-012	1.785211E-011	1	0.000000E+000
1	114.62556135	1.785211E-011	4.432105E-012	0	0.000000E+000
1	114.62559429	4.432105E-012	1.785211E-011	1	0.000000E+000
1	114.62570514	1.785211E-011	4.432105E-012	0	0.000000E+000
1	114.62574545	4.432105E-012	1.785211E-011	1	0.000000E+000
1	114.62607599	1.785211E-011	4.432105E-012	0	0.000000E+000
1	114.62620045	4.432105E-012	1.785211E-011	1	0.000000E+000
1	114.62637676	1.785211E-011	4.432105E-012	0	0.000000E+000
1	114.62649769	4.432105E-012	1.785211E-011	1	0.000000E+000
1	114.62662112	1.785211E-011	4.432105E-012	0	0.000000E+000
1	114.62671895	4.432105E-012	1.785211E-011	1	0.000000E+000
1	114.62682040	1.785211E-011	4.432105E-012	0	0.000000E+000
1	114.62686077	4.432105E-012	1.785211E-011	1	0.000000E+000
1	114.62773076	1.785211E-011	4.432105E-012	0	0.000000E+000
1	114.62775810	4.432105E-012	1.785211E-011	1	0.000000E+000
1	114.62802022	1.785211E-011	4.432105E-012	0	0.000000E+000
1	114.62804746	4.432105E-012	1.785211E-011	1	0.000000E+000
1	114.62835749	1.785211E-011	4.432105E-012	0	0.000000E+000
1	114.62845129	4.432105E-012	1.785211E-011	1	0.000000E+000
1	114.62851054	1.785211E-011	4.432105E-012	0	0.000000E+000
1	114.62852952	4.432105E-012	1.785211E-011	1	0.000000E+000
1	114.62867411	1.785211E-011	4.432105E-012	0	0.000000E+000
1	114.62907419	4.432105E-012	1.785211E-011	1	0.000000E+000
1	114.62911555	1.785211E-011	4.432105E-012	0	0.000000E+000
1	114.62913037	4.432105E-012	1.785211E-011	1	0.000000E+000
1	114.62940565	1.785211E-011	4.432105E-012	0	0.000000E+000
1	114.62942265	4.432105E-012	1.785211E-011	1	0.000000E+000
1	114.62979303	1.785211E-011	4.432105E-012	0	0.000000E+000
1	114.62980299	4.432105E-012	1.785211E-011	1	0.000000E+000
1	114.63006624	1.785211E-011	4.432105E-012	0	0.000000E+000
1	114.63008317	4.432105E-012	1.785211E-011	1	0.000000E+000
1	114.63015574	1.785211E-011	4.432105E-012	0	0.000000E+000
1	114.63030679	4.432105E-012	1.785211E-011	1	0.000000E+000
1	114.63036528	1.785211E-011	4.432105E-012	0	0.000000E+000
1	114.63038725	4.432105E-012	1.785211E-011	1	0.000000E+000
1	114.63044801	1.785211E-011	4.432105E-012	0	0.000000E+000
1	114.63047297	4.432105E-012	1.785211E-011	1	0.000000E+000
1	114.63112779	1.785211E-011	4.432105E-012	0	0.000000E+000
1	114.63113565	4.432105E-012	1.785211E-011	1	0.000000E+000
1	114.63155541	1.785211E-011	4.432105E-012	0	0.000000E+000
1	114.63157251	4.432105E-012	1.785211E-011	1	0.000000E+000
1	114.63312583	1.785211E-011	4.432105E-012	0	0.000000E+000
1	114.63315453	4.432105E-012	1.785211E-011	1	0.000000E+000
1	114.63334934	1.785211E-011	4.432105E-012	0	0.000000E+000
1	114.63336714	4.432105E-012	1.785211E-011	1	0.000000E+000
1	114.63408103	1.785211E-011	4.432105E-012	0	0.000000E+000
1	114.63411903	4.432105E-012	1.785211E-011	1	0.000000E+000
1	114.63488830	1.785211E-011	4.432105E-012	0	0.000000E+000
1	114.63493770	4.432105E-012	1.785211E-011	1	0.000000E+000
1	114.63568887	1.785211E-011	4.432105E-012	0	0.000000E+000
1	114.63571576	4.432105E-012	1.785211E-011	1	0.000000E+000
1	114.63614982	1.785211E-011	4.432105E-012	0	0.000000E+000
1	114.63618751	4.432105E-012	1.785211E-011	1	0.000000E+000
1	114.63635523	1.785211E-011	4.432105E-012	0	0.000000E+000
1	114.63640421	4.432105E-012	1.785211E-011	1	0.000000E+000
1	114.63680085	1.785211E-011	4.432105E-012	0	0.000000E+000
1	114.63682046	4.432105E-012	1.785211E-011	1	0.000000E+000
1	114.63683873	1.785211E-011	4.432105E-012	0	0.000000E+000
1	114.63686427	4.432105E-012	1.785211E-011	1	0.000000E+000
1	114.63699987	1.785211E-011	4.432105E-012	0	0.000000E+000
1	114.63702000	4.432105E-012	1.785211E-011	1	0.000000E+000
1	114.63713932	1.785211E-011	4.432105E-012	0	0.000000E+000
1	114.63721524	4.432105E-012	1.785211E-011	1	0.000000E+000
1	114.63732408	1.785211E-011	4.432105E-012	0	0.000000E+000
1	114.63737642	4.432105E-012	1.785211E-011	1	0.000000E+000
1	114.63761036	1.785211E-011	4.432105E-012	0	0.000000E+000
1	114.63763647	4.432105E-012	1.785211E-011	1	0.000000E+000
1	114.63779769	1.785211E-011	4.432105E-012	0	0.000000E+000
1	114.63781640	4.432105E-012	1.785211E-011	1	0.000000E+000
1	114.63892433	1.785211E-011	4.432105E-012	0	0.000000E+000
1	114.63903541	4.432105E-012	1.785211E-011	1	0.000000E+000
1	114.63941217	1.785211E-011	4.432105E-012	0	0.000000E+000
1	114.63952347	4.432105E-012	1.785211E-011	1	0.000000E+000
1	114.63994811	1.785211E-011	4.432105E-012	0	0.000000E+000
1	114.63997514	4.432105E-012	1.785211E-011	1	0.000000E+000
1	114.64001668	1.785211E-011	4.432105E-012	0	0.000000E+000
1	114.64024592	4.432105E-012	1.785211E-011	1	0.000000E+000
1	114.64040168	1.785211E-011	4.432105E-012	0	0.000000E+000
1	114.64044849	4.432105E-012	1.785211E-011	1	0.000000E+000
1	114.64065152	1.785211E-011	4.432105E-012	0	0.000000E+000
1	114.64068834	4.432105E-012	1.785211E-011	1	0.000000E+000
1	114.64070567	1.785211E-011	4.432105E-012	0	0.000000E+000
1	114.64071951	4.432105E-012	1.785211E-011	1	0.000000E+000
1	114.64086389	1.785211E-011	4.432105E-012	0	0.000000E+000
1	114.64087976	4.432105E-012	1.785211E-011	1	0.000000E+000
1	114.64105234	1.785211E-011	4.432105E-012	0	0.000000E+000
1	114.64106944	4.432105E-012	1.785211E-011	1	0.000000E+000
1	114.64134126	1.785211E-011	4.432105E-012	0	0.000000E+000
1	114.64138183	4.432105E-012	1.785211E-011	1	0.000000E+000
1	114.64148237	1.785211E-011	4.432105E-012	0	0.000000E+000
1	114.64151528	4.432105E-012	1.785211E-011	1	0.000000E+000
1	114.64155175	1.785211E-011	4.432105E-012	0	0.000000E+000
1	114.64159471	4.432105E-012	1.785211E-011	1	0.000000E+000
1	114.64165965	1.785211E-011	4.432105E-012	0	0.000000E+000
1	114.64172754	4.432105E-012	1.785211E-011	1	0.000000E+000
1	114.64214972	1.785211E-011	4.432105E-012	0	0.000000E+000
1	114.64217530	4.432105E-012	1.785211E-011	1	0.000000E+000
1	114.64250310	1.785211E-011	4.432105E-012	0	0.000000E+000
1	114.64268551	4.432105E-012	1.785211E-011	1	0.000000E+000
1	114.64300326	1.785211E-011	4.432105E-012	0	0.000000E+000
1	114.64302077	4.432105E-012	1.785211E-011	1	0.000000E+000
1	114.64317038	1.785211E-011	4.432105E-012	0	0.000000E+000
1	114.64319128	4.432105E-012	1.785211E-011	1	0.000000E+000
1	114.64335549	1.785211E-011	4.432105E-012	0	0.000000E+000
1	114.64345280	4.432105E-012	1.785211E-011	1	0.000000E+000
1	114.64356520	1.785211E-011	4.432105E-012	0	0.000000E+000
1	114.64360297	4.432105E-012	1.785211E-011	1	0.000000E+000
1	114.64401660	1.785211E-011	4.432105E-012	0	0.000000E+000
1	114.64403547	4.432105E-012	1.785211E-011	1	0.000000E+000
1	114.64410798	1.785211E-011	4.432105E-012	0	0.000000E+000
1	114.64413608	4.432105E-012	1.785211E-011	1	0.000000E+000
1	114.64426069	1.785211E-011	4.432105E-012	0	0.000000E+000
1	114.64427688	4.432105E-012	1.785211E-011	1	0.000000E+000
1	114.64430983	1.785211E-011	4.432105E-012	0	0.000000E+000
1	114.64434075	4.432105E-012	1.785211E-011	1	0.000000E+000
1	114.64451657	1.785211E-011	4.432105E-012	0	0.000000E+000
1	114.64517119	4.432105E-012	1.785211E-011	1	0.000000E+000
1	114.64527493	1.785211E-011	4.432105E-012	0	0.000000E+000
1	114.64537185	4.432105E-012	1.785211E-011	1	0.000000E+000
1	114.64574013	1.785211E-011	4.432105E-012	0	0.000000E+000
1	114.64575606	4.432105E-012	1.785211E-011	1	0.000000E+000
1	114.64580370	1.785211E-011	4.432105E-012	0	0.000000E+000
1	114.64582095	4.432105E-012	1.785211E-011	1	0.000000E+000
1	114.64606763	1.785211E-011	4.432105E-012	0	0.000000E+000
1	114.64609544	4.432105E-012	1.785211E-011	1	0.000000E+000
1	114.64618245	1.785211E-011	4.432105E-012	0	0.000000E+000
1	114.64623806	4.432105E-012	1.785211E-011	1	0.000000E+000
1	114.64646001	1.785211E-011	4.432105E-012	0	0.000000E+000
1	114.64649521	4.432105E-012	1.785211E-011	1	0.000000E+000
1	114.64653878	1.785211E-011	4.432105E-012	0	0.000000E+000
1	114.64703289	4.432105E-012	1.785211E-011	1	0.000000E+000
1	114.64704734	1.785211E-011	4.432105E-012	0	0.000000E+000
1	114.64721386	4.432105E-012	1.785211E-011	1	0.000000E+000
1	114.64724754	1.785211E-011	4.432105E-012	0	0.000000E+000
1	114.64742878	4.432105E-012	1.785211E-011	1	0.000000E+000
1	114.64748746	1.785211E-011	4.432105E-012	0	0.000000E+000
1	114.64820982	4.432105E-012	1.785211E-011	1	0.000000E+000
1	114.64830809	1.785211E-011	4.432105E-012	0	0.000000E+000
1	114.64831532	4.432105E-012	1.785211E-011	1	0.000000E+000
1	114.64865593	1.785211E-011	4.432105E-012	0	0.000000E+000
1	114.64898753	4.432105E-012	1.785211E-011	1	0.000000E+000
1	114.64902058	1.785211E-011	4.432105E-012	0	0.000000E+000
1	114.64906693	4.432105E-012	1.785211E-011	1	0.000000E+000
1	114.64919301	1.785211E-011	4.432105E-012	0	0.000000E+000
1	114.64920186	4.432105E-012	1.785211E-011	1	0.000000E+000
1	114.64933974	1.785211E-011	4.432105E-012	0	0.000000E+000
1	114.64937141	4.432105E-012	1.785211E-011	1	0.000000E+000
1	114.64942467	1.785211E-011	4.432105E-012	0	0.000000E+000
1	114.64944556	4.432105E-012	1.785211E-011	1	0.000000E+000
1	114.64964821	1.785211E-011	4.432105E-012	0	0.000000E+000
1	114.64967902	4.432105E-012	1.785211E-011	1	0.000000E+000
1	114.64987563	1.785211E-011	4.432105E-012	0	0.000000E+000
1	114.64989793	4.432105E-012	1.785211E-011	1	0.000000E+000
1	114.65045215	1.785211E-011	4.432105E-012	0	0.000000E+000
1	114.65046841	4.432105E-012	1.785211E-011	1	0.000000E+000
1	114.65055077	1.785211E-011	4.432105E-012	0	0.000000E+000
1	114.65079974	4.432105E-012	1.785211E-011	1	0.000000E+000
1	114.65094079	1.785211E-011	4.432105E-012	0	0.000000E+000
1	114.65094553	4.432105E-012	1.785211E-011	1	0.000000E+000
1	114.65145985	1.785211E-011	4.432105E-012	0	0.000000E+000
1	114.65150470	4.432105E-012	1.785211E-011	1	0.000000E+000
1	114.65160417	1.785211E-011	4.432105E-012	0	0.000000E+000
1	114.65162237	4.432105E-012	1.785211E-011	1	0.000000E+000
1	114.65170421	1.785211E-011	4.432105E-012	0	0.000000E+000
1	114.65179730	4.432105E-012	1.785211E-011	1	0.000000E+000
1	114.65246182	1.785211E-011	4.432105E-012	0	0.000000E+000
1	114.65247892	4.432105E-012	1.785211E-011	1	0.000000E+000
1	114.65276992	1.785211E-011	4.432105E-012	0	0.000000E+000
1	114.65279889	4.432105E-012	1.785211E-011	1	0.000000E+000
1	114.65317978	1.785211E-011	4.432105E-012	0	0.000000E+000
1	114.65318588	4.432105E-012	1.785211E-011	1	0.000000E+000
1	114.65328962	1.785211E-011	4.432105E-012	0	0.000000E+000
1	114.65331905	4.432105E-012	1.785211E-011	1	0.000000E+000
1	114.65338971	1.785211E-011	4.432105E-012	0	0.000000E+000
1	114.65342473	4.432105E-012	1.785211E-011	1	0.000000E+000
1	114.65359565	1.785211E-011	4.432105E-012	0	0.000000E+000
1	114.65373744	4.432105E-012	1.785211E-011	1	0.000000E+000
1	114.65380871	1.785211E-011	4.432105E-012	0	0.000000E+000
1	114.65402838	4.432105E-012	1.785211E-011	1	0.000000E+000
1	114.65477228	1.785211E-011	4.432105E-012	0	0.000000E+000
1	114.65479592	4.432105E-012	1.785211E-011	1	0.000000E+000
1	114.65553321	1.785211E-011	4.432105E-012	0	0.000000E+000
1	114.65557060	4.432105E-012	1.785211E-011	1	0.000000E+000
1	114.65578522	1.785211E-011	4.432105E-012	0	0.000000E+000
1	114.65603432	4.432105E-012	1.785211E-011	1	0.000000E+000
1	114.65614397	1.785211E-011	4.432105E-012	0	0.000000E+000
1	114.65619728	4.432105E-012	1.785211E-011	1	0.000000E+000
1	114.65638667	1.785211E-011	4.432105E-012	0	0.000000E+000
1	114.65645540	4.432105E-012	1.785211E-011	1	0.000000E+000
1	114.65678883	1.785211E-011	4.432105E-012	0	0.000000E+000
1	114.65680269	4.432105E-012	1.785211E-011	1	0.000000E+000
1	114.65745412	1.785211E-011	4.432105E-012	0	0.000000E+000
1	114.65749848	4.432105E-012	1.785211E-011	1	0.000000E+000
1	114.65768262	1.785211E-011	4.432105E-012	0	0.000000E+000
1	114.65771028	4.432105E-012	1.785211E-011	1	0.000000E+000
1	114.65821031	1.785211E-011	4.432105E-012	0	0.000000E+000
1	114.65821709	4.432105E-012	1.785211E-011	1	0.000000E+000
1	114.65841280	1.785211E-011	4.432105E-012	0	0.000000E+000
1	114.65854317	4.432105E-012	1.785211E-011	1	0.000000E+000
1	114.65874455	1.785211E-011	4.432105E-012	0	0.000000E+000
1	114.65881822	4.432105E-012	1.785211E-011	1	0.000000E+000
1	114.65899099	1.785211E-011	4.432105E-012	0	0.000000E+000
1	114.65905487	4.432105E-012	1.785211E-011	1	0.000000E+000
1	114.65930476	1.785211E-011	4.432105E-012	0	0.000000E+000
1	114.65931708	4.432105E-012	1.785211E-011	1	0.000000E+000
1	114.65945764	1.785211E-011	4.432105E-012	0	0.000000E+000
1	114.65946747	4.432105E-012	1.785211E-011	1	0.000000E+000
1	114.65991909	1.785211E-011	4.432105E-012	0	0.000000E+000
1	114.65999734	4.432105E-012	1.785211E-011	1	0.000000E+000
1	114.66025548	1.785211E-011	4.432105E-012	0	0.000000E+000
1	114.66027162	4.432105E-012	1.785211E-011	1	0.000000E+000
1	114.66033432	1.785211E-011	4.432105E-012	0	0.000000E+000
1	114.66055757	4.432105E-012	1.785211E-011	1	0.000000E+000
1	114.66081620	1.785211E-011	4.432105E-012	0	0.000000E+000
1	114.66083430	4.432105E-012	1.785211E-011	1	0.000000E+000
1	114.66086384	1.785211E-011	4.432105E-012	0	0.000000E+000
1	114.66088188	4.432105E-012	1.785211E-011	1	0.000000E+000
1	114.66109868	1.785211E-011	4.432105E-012	0	0.000000E+000
1	114.66113027	4.432105E-012	1.785211E-011	1	0.000000E+000
1	114.66123025	1.785211E-011	4.432105E-012	0	0.000000E+000
1	114.66127379	4.432105E-012	1.785211E-011	1	0.000000E+000
1	114.66147848	1.785211E-011	4.432105E-012	0	0.000000E+000
1	114.66150379	4.432105E-012	1.785211E-011	1	0.000000E+000
1	114.66155505	1.785211E-011	4.432105E-012	0	0.000000E+000
1	114.66171384	4.432105E-012	1.785211E-011	1	0.000000E+000
1	114.66180877	1.785211E-011	4.432105E-012	0	0.000000E+000
1	114.66203005	4.432105E-012	1.785211E-011	1	0.000000E+000
1	114.66221330	1.785211E-011	4.432105E-012	0	0.000000E+000
1	114.66222609	4.432105E-012	1.785211E-011	1	0.000000E+000
1	114.66254076	1.785211E-011	4.432105E-012	0	0.000000E+000
1	114.66256562	4.432105E-012	1.785211E-011	1	0.000000E+000
1	114.66262687	1.785211E-011	4.432105E-012	0	0.000000E+000
1	114.66269901	4.432105E-012	1.785211E-011	1	0.000000E+000
1	114.66304221	1.785211E-011	4.432105E-012	0	0.000000E+000
1	114.66328657	4.432105E-012	1.785211E-011	1	0.000000E+000
1	114.66335699	1.785211E-011	4.432105E-012	0	0.000000E+000
1	114.66340637	4.432105E-012	1.785211E-011	1	0.000000E+000
1	114.66351801	1.785211E-011	4.432105E-012	0	0.000000E+000
1	114.66353447	4.432105E-012	1.785211E-011	1	0.000000E+000
1	114.66402267	1.785211E-011	4.432105E-012	0	0.000000E+000
1	114.66415795	4.432105E-012	1.785211E-011	1	0.000000E+000
1	114.66432106	1.785211E-011	4.432105E-012	0	0.000000E+000
1	114.66432617	4.432105E-012	1.785211E-011	1	0.000000E+000
1	114.66450150	1.785211E-011	4.432105E-012	0	0.000000E+000
1	114.66451463	4.432105E-012	1.785211E-011	1	0.000000E+000
1	114.66455342	1.785211E-011	4.432105E-012	0	0.000000E+000
1	114.66465550	4.432105E-012	1.785211E-011	1	0.000000E+000
1	114.66482995	1.785211E-011	4.432105E-012	0	0.000000E+000
1	114.66486289	4.432105E-012	1.785211E-011	1	0.000000E+000
1	114.66495610	1.785211E-011	4.432105E-012	0	0.000000E+000
1	114.66501164	4.432105E-012	1.785211E-011	1	0.000000E+000
1	114.66504886	1.785211E-011	4.432105E-012	0	0.000000E+000
1	114.66506789	4.432105E-012	1.785211E-011	1	0.000000E+000
1	114.66615938	1.785211E-011	4.432105E-012	0	0.000000E+000
1	114.66617532	4.432105E-012	1.785211E-011	1	0.000000E+000
1	114.66664695	1.785211E-011	4.432105E-012	0	0.000000E+000
1	114.66665726	4.432105E-012	1.785211E-011	1	0.000000E+000
1	114.66696332	1.785211E-011	4.432105E-012	0	0.000000E+000
1	114.66698265	4.432105E-012	1.785211E-011	1	0.000000E+000
1	114.66792256	1.785211E-011	4.432105E-012	0	0.000000E+000
1	114.66796987	4.432105E-012	1.785211E-011	1	0.000000E+000
1	114.66800623	1.785211E-011	4.432105E-012	0	0.000000E+000
1	114.66801542	4.432105E-012	1.785211E-011	1	0.000000E+000
1	114.66815133	1.785211E-011	4.432105E-012	0	0.000000E+000
1	114.66822178	4.432105E-012	1.785211E-011	1	0.000000E+000
1	114.66864169	1.785211E-011	4.432105E-012	0	0.000000E+000
1	114.66870687	4.432105E-012	1.785211E-011	1	0.000000E+000
1	114.66890151	1.785211E-011	4.432105E-012	0	0.000000E+000
1	114.66891375	4.432105E-012	1.785211E-011	1	0.000000E+000
1	114.66900082	1.785211E-011	4.432105E-012	0	0.000000E+000
1	114.66900453	4.432105E-012	1.785211E-011	1	0.000000E+000
1	114.66917198	1.785211E-011	4.432105E-012	0	0.000000E+000
1	114.66921240	4.432105E-012	1.785211E-011	1	0.000000E+000
1	114.66932604	1.785211E-011	4.432105E-012	0	0.000000E+000
1	114.66934809	4.432105E-012	1.785211E-011	1	0.000000E+000
1	114.66985659	1.785211E-011	4.432105E-012	0	0.000000E+000
1	114.66988813	4.432105E-012	1.785211E-011	1	0.000000E+000
1	114.67032058	1.785211E-011	4.432105E-012	0	0.000000E+000
1	114.67033034	4.432105E-012	1.785211E-011	1	0.000000E+000
1	114.67060715	1.785211E-011	4.432105E-012	0	0.000000E+000
1	114.67063427	4.432105E-012	1.785211E-011	1	0.000000E+000
1	114.67082534	1.785211E-011	4.432105E-012	0	0.000000E+000
1	114.67097945	4.432105E-012	1.785211E-011	1	0.000000E+000
1	114.67128215	1.785211E-011	4.432105E-012	0	0.000000E+000
1	114.67135973	4.432105E-012	1.785211E-011	1	0.000000E+000
1	114.67174524	1.785211E-011	4.432105E-012	0	0.000000E+000
1	114.67176055	4.432105E-012	1.785211E-011	1	0.000000E+000
1	114.67207190	1.785211E-011	4.432105E-012	0	0.000000E+000
1	114.67213076	4.432105E-012	1.785211E-011	1	0.000000E+000
1	114.67218974	1.785211E-011	4.432105E-012	0	0.000000E+000
1	114.67239604	4.432105E-012	1.785211E-011	1	0.000000E+000
1	114.67254555	1.785211E-011	4.432105E-012	0	0.000000E+000
1	114.67258208	4.432105E-012	1.785211E-011	1	0.000000E+000
1	114.67275789	1.785211E-011	4.432105E-012	0	0.000000E+000
1	114.67277476	4.432105E-012	1.785211E-011	1	0.000000E+000
1	114.67306333	1.785211E-011	4.432105E-012	0	0.000000E+000
1	114.67309792	4.432105E-012	1.785211E-011	1	0.000000E+000
1	114.67341337	1.785211E-011	4.432105E-012	0	0.000000E+000
1	114.67352569	4.432105E-012	1.785211E-011	1	0.000000E+000
1	114.67357545	1.785211E-011	4.432105E-012	0	0.000000E+000
1	114.67366081	4.432105E-012	1.785211E-011	1	0.000000E+000
1	114.67384045	1.785211E-011	4.432105E-012	0	0.000000E+000
1	114.67384695	4.432105E-012	1.785211E-011	1	0.000000E+000
1	114.67418079	1.785211E-011	4.432105E-012	0	0.000000E+000
1	114.67438351	4.432105E-012	1.785211E-011	1	0.000000E+000
1	114.67477218	1.785211E-011	4.432105E-012	0	0.000000E+000
1	114.67510662	4.432105E-012	1.785211E-011	1	0.000000E+000
1	114.67588363	1.785211E-011	4.432105E-012	0	0.000000E+000
1	114.67590160	4.432105E-012	1.785211E-011	1	0.000000E+000
1	114.67610336	1.785211E-011	4.432105E-012	0	0.000000E+000
1	114.67618790	4.432105E-012	1.785211E-011	1	0.000000E+000
1	114.67630662	1.785211E-011	4.432105E-012	0	0.000000E+000
1	114.67641096	4.432105E-012	1.785211E-011	1	0.000000E+000
1	114.67665930	1.785211E-011	4.432105E-012	0	0.000000E+000
1	114.67668795	4.432105E-012	1.785211E-011	1	0.000000E+000
1	114.67672009	1.785211E-011	4.432105E-012	0	0.000000E+000
1	114.67673229	4.432105E-012	1.785211E-011	1	0.000000E+000
1	114.67677781	1.785211E-011	4.432105E-012	0	0.000000E+000
1	114.67680458	4.432105E-012	1.785211E-011	1	0.000000E+000
1	114.67686270	1.785211E-011	4.432105E-012	0	0.000000E+000
1	114.67687184	4.432105E-012	1.785211E-011	1	0.000000E+000
1	114.67706872	1.785211E-011	4.432105E-012	0	0.000000E+000
1	114.67738184	4.432105E-012	1.785211E-011	1	0.000000E+000
1	114.67777820	1.785211E-011	4.432105E-012	0	0.000000E+000
1	114.67779171	4.432105E-012	1.785211E-011	1	0.000000E+000
1	114.67854755	1.785211E-011	4.432105E-012	0	0.000000E+000
1	114.67859280	4.432105E-012	1.785211E-011	1	0.000000E+000
1	114.67860510	1.785211E-011	4.432105E-012	0	0.000000E+000
1	114.67863581	4.432105E-012	1.785211E-011	1	0.000000E+000
1	114.67870810	1.785211E-011	4.432105E-012	0	0.000000E+000
1	114.67876069	4.432105E-012	1.785211E-011	1	0.000000E+000
1	114.67974873	1.785211E-011	4.432105E-012	0	0.000000E+000
1	114.67977885	4.432105E-012	1.785211E-011	1	0.000000E+000
1	114.67991965	1.785211E-011	4.432105E-012	0	0.000000E+000
1	114.67993107	4.432105E-012	1.785211E-011	1	0.000000E+000
1	114.68007038	1.785211E-011	4.432105E-012	0	0.000000E+000
1	114.68007984	4.432105E-012	1.785211E-011	1	0.000000E+000
1	114.68019394	1.785211E-011	4.432105E-012	0	0.000000E+000
1	114.68020556	4.432105E-012	1.785211E-011	1	0.000000E+000
1	114.68029786	1.785211E-011	4.432105E-012	0	0.000000E+000
1	114.68032274	4.432105E-012	1.785211E-011	1	0.000000E+000
1	114.68036960	1.785211E-011	4.432105E-012	0	0.000000E+000
1	114.68057093	4.432105E-012	1.785211E-011	1	0.000000E+000
1	114.68093934	1.785211E-011	4.432105E-012	0	0.000000E+000
1	114.68102343	4.432105E-012	1.785211E-011	1	0.000000E+000
1	114.68136276	1.785211E-011	4.432105E-012	0	0.000000E+000
1	114.68153076	4.432105E-012	1.785211E-011	1	0.000000E+000
1	114.68199972	1.785211E-011	4.432105E-012	0	0.000000E+000
1	114.68794153	4.432105E-012	1.785211E-011	1	0.000000E+000
1	114.68820821	1.785211E-011	4.432105E-012	0	0.000000E+000
1	114.68823840	4.432105E-012	1.785211E-011	1	0.000000E+000
1	114.68826413	1.785211E-011	4.432105E-012	0	0.000000E+000
1	114.68863857	4.432105E-012	1.785211E-011	1	0.000000E+000
1	114.68881290	1.785211E-011	4.432105E-012	0	0.000000E+000
1	114.68883131	4.432105E-012	1.785211E-011	1	0.000000E+000
1	114.68901348	1.785211E-011	4.432105E-012	0	0.000000E+000
1	114.68931834	4.432105E-012	1.785211E-011	1	0.000000E+000
1	114.68940936	1.785211E-011	4.432105E-012	0	0.000000E+000
1	114.68947829	4.432105E-012	1.785211E-011	1	0.000000E+000
1	114.68999358	1.785211E-011	4.432105E-012	0	0.000000E+000
1	114.69000746	4.432105E-012	1.785211E-011	1	0.000000E+000
1	114.69031539	1.785211E-011	4.432105E-012	0	0.000000E+000
1	114.69033363	4.432105E-012	1.785211E-011	1	0.000000E+000
1	114.69076940	1.785211E-011	4.432105E-012	0	0.000000E+000
1	114.69082033	4.432105E-012	1.785211E-011	1	0.000000E+000
1	114.69115539	1.785211E-011	4.432105E-012	0	0.000000E+000
1	114.69116492	4.432105E-012	1.785211E-011	1	0.000000E+000
1	114.69121605	1.785211E-011	4.432105E-012	0	0.000000E+000
1	114.69127049	4.432105E-012	1.785211E-011	1	0.000000E+000
1	114.69131230	1.785211E-011	4.432105E-012	0	0.000000E+000
1	114.69132759	4.432105E-012	1.785211E-011	1	0.000000E+000
1	114.69142823	1.785211E-011	4.432105E-012	0	0.000000E+000
1	114.69150245	4.432105E-012	1.785211E-011	1	0.000000E+000
1	114.69189643	1.785211E-011	4.432105E-012	0	0.000000E+000
1	114.69193002	4.432105E-012	1.785211E-011	1	0.000000E+000
1	114.69208026	1.785211E-011	4.432105E-012	0	0.000000E+000
1	114.69225486	4.432105E-012	1.785211E-011	1	0.000000E+000
1	114.69235256	1.785211E-011	4.432105E-012	0	0.000000E+000
1	114.69256051	4.432105E-012	1.785211E-011	1	0.000000E+000
1	114.69281686	1.785211E-011	4.432105E-012	0	0.000000E+000
1	114.69284112	4.432105E-012	1.785211E-011	1	0.000000E+000
1	114.69318993	1.785211E-011	4.432105E-012	0	0.000000E+000
1	114.69320631	4.432105E-012	1.785211E-011	1	0.000000E+000
1	114.69334084	1.785211E-011	4.432105E-012	0	0.000000E+000
1	114.69352986	4.432105E-012	1.785211E-011	1	0.000000E+000
1	114.69371496	1.785211E-011	4.432105E-012	0	0.000000E+000
1	114.69389363	4.432105E-012	1.785211E-011	1	0.000000E+000
1	114.69489579	1.785211E-011	4.432105E-012	0	0.000000E+000
1	114.69491769	4.432105E-012	1.785211E-011	1	0.000000E+000
1	114.69507124	1.785211E-011	4.432105E-012	0	0.000000E+000
1	114.69518011	4.432105E-012	1.785211E-011	1	0.000000E+000
1	114.69531927	1.785211E-011	4.432105E-012	0	0.000000E+000
1	114.69532509	4.432105E-012	1.785211E-011	1	0.000000E+000
1	114.69545388	1.785211E-011	4.432105E-012	0	0.000000E+000
1	114.69550330	4.432105E-012	1.785211E-011	1	0.000000E+000
1	114.69569933	1.785211E-011	4.432105E-012	0	0.000000E+000
1	114.69570902	4.432105E-012	1.785211E-011	1	0.000000E+000
1	114.69578006	1.785211E-011	4.432105E-012	0	0.000000E+000
1	114.69579292	4.432105E-012	1.785211E-011	1	0.000000E+000
1	114.69646591	1.785211E-011	4.432105E-012	0	0.000000E+000
1	114.69658955	4.432105E-012	1.785211E-011	1	0.000000E+000
1	114.69666517	1.785211E-011	4.432105E-012	0	0.000000E+000
1	114.69667885	4.432105E-012	1.785211E-011	1	0.000000E+000
1	114.69681219	1.785211E-011	4.432105E-012	0	0.000000E+000
1	114.69708760	4.432105E-012	1.785211E-011	1	0.000000E+000
1	114.69737356	1.785211E-011	4.432105E-012	0	0.000000E+000
1	114.69739508	4.432105E-012	1.785211E-011	1	0.000000E+000
1	114.69742207	1.785211E-011	4.432105E-012	0	0.000000E+000
1	114.69744278	4.432105E-012	1.785211E-011	1	0.000000E+000
1	114.69804799	1.785211E-011	4.432105E-012	0	0.000000E+000
1	114.69811788	4.432105E-012	1.785211E-011	1	0.000000E+000
1	114.69819157	1.785211E-011	4.432105E-012	0	0.000000E+000
1	114.69821460	4.432105E-012	1.785211E-011	1	0.000000E+000
1	114.69835178	1.785211E-011	4.432105E-012	0	0.000000E+000
1	114.69839010	4.432105E-012	1.785211E-011	1	0.000000E+000
1	114.69841330	1.785211E-011	4.432105E-012	0	0.000000E+000
1	114.69842811	4.432105E-012	1.785211E-011	1	0.000000E+000
1	114.69857765	1.785211E-011	4.432105E-012	0	0.000000E+000
1	114.69871637	4.432105E-012	1.785211E-011	1	0.000000E+000
1	114.69900596	1.785211E-011	4.432105E-012	0	0.000000E+000
1	114.69905246	4.432105E-012	1.785211E-011	1	0.000000E+000
1	114.69948745	1.785211E-011	4.432105E-012	0	0.000000E+000
1	114.69953301	4.432105E-012	1.785211E-011	1	0.000000E+000
1	114.69978948	1.785211E-011	4.432105E-012	0	0.000000E+000
1	114.69983201	4.432105E-012	1.785211E-011	1	0.000000E+000
1	114.70003937	1.785211E-011	4.432105E-012	0	0.000000E+000
1	114.70007477	4.432105E-012	1.785211E-011	1	0.000000E+000
1	114.70026108	1.785211E-011	4.432105E-012	0	0.000000E+000
1	114.70027445	4.432105E-012	1.785211E-011	1	0.000000E+000
1	114.70066329	1.785211E-011	4.432105E-012	0	0.000000E+000
1	114.70066991	4.432105E-012	1.785211E-011	1	0.000000E+000
1	114.70085740	1.785211E-011	4.432105E-012	0	0.000000E+000
1	114.70086759	4.432105E-012	1.785211E-011	1	0.000000E+000
1	114.70097227	1.785211E-011	4.432105E-012	0	0.000000E+000
1	114.70119090	4.432105E-012	1.785211E-011	1	0.000000E+000
1	114.70124613	1.785211E-011	4.432105E-012	0	0.000000E+000
1	114.70126937	4.432105E-012	1.785211E-011	1	0.000000E+000
1	114.70130344	1.785211E-011	4.432105E-012	0	0.000000E+000
1	114.70133764	4.432105E-012	1.785211E-011	1	0.000000E+000
1	114.70196082	1.785211E-011	4.432105E-012	0	0.000000E+000
1	114.70196740	4.432105E-012	1.785211E-011	1	0.000000E+000
1	114.70229325	1.785211E-011	4.432105E-012	0	0.000000E+000
1	114.70230124	4.432105E-012	1.785211E-011	1	0.000000E+000
1	114.70237251	1.785211E-011	4.432105E-012	0	0.000000E+000
1	114.70239765	4.432105E-012	1.785211E-011	1	0.000000E+000
1	114.70246475	1.785211E-011	4.432105E-012	0	0.000000E+000
1	114.70247387	4.432105E-012	1.785211E-011	1	0.000000E+000
1	114.70313147	1.785211E-011	4.432105E-012	0	0.000000E+000
1	114.70315056	4.432105E-012	1.785211E-011	1	0.000000E+000
1	114.70332716	1.785211E-011	4.432105E-012	0	0.000000E+000
1	114.70333957	4.432105E-012	1.785211E-011	1	0.000000E+000
1	114.70341059	1.785211E-011	4.432105E-012	0	0.000000E+000
1	114.70342339	4.432105E-012	1.785211E-011	1	0.000000E+000
1	114.70359035	1.785211E-011	4.432105E-012	0	0.000000E+000
1	114.70363786	4.432105E-012	1.785211E-011	1	0.000000E+000
1	114.70371989	1.785211E-011	4.432105E-012	0	0.000000E+000
1	114.70373609	4.432105E-012	1.785211E-011	1	0.000000E+000
1	114.70416731	1.785211E-011	4.432105E-012	0	0.000000E+000
1	114.70420076	4.432105E-012	1.785211E-011	1	0.000000E+000
1	114.70453731	1.785211E-011	4.432105E-012	0	0.000000E+000
1	114.70454764	4.432105E-012	1.785211E-011	1	0.000000E+000
1	114.70539987	1.785211E-011	4.432105E-012	0	0.000000E+000
1	114.70542998	4.432105E-012	1.785211E-011	1	0.000000E+000
1	114.70546157	1.785211E-011	4.432105E-012	0	0.000000E+000
1	114.70548870	4.432105E-012	1.785211E-011	1	0.000000E+000
1	114.70577721	1.785211E-011	4.432105E-012	0	0.000000E+000
1	114.70581871	4.432105E-012	1.785211E-011	1	0.000000E+000
1	114.70617654	1.785211E-011	4.432105E-012	0	0.000000E+000
1	114.70626777	4.432105E-012	1.785211E-011	1	0.000000E+000
1	114.70638546	1.785211E-011	4.432105E-012	0	0.000000E+000
1	114.70641023	4.432105E-012	1.785211E-011	1	0.000000E+000
1	114.70659085	1.785211E-011	4.432105E-012	0	0.000000E+000
1	114.70661885	4.432105E-012	1.785211E-011	1	0.000000E+000
1	114.70671500	1.785211E-011	4.432105E-012	0	0.000000E+000
1	114.70674374	4.432105E-012	1.785211E-011	1	0.000000E+000
1	114.70736847	1.785211E-011	4.432105E-012	0	0.000000E+000
1	114.70742539	4.432105E-012	1.785211E-011	1	0.000000E+000
1	114.70766395	1.785211E-011	4.432105E-012	0	0.000000E+000
1	114.70791179	4.432105E-012	1.785211E-011	1	0.000000E+000
1	114.70796090	1.785211E-011	4.432105E-012	0	0.000000E+000
1	114.70800692	4.432105E-012	1.785211E-011	1	0.000000E+000
1	114.70805941	1.785211E-011	4.432105E-012	0	0.000000E+000
1	114.70814049	4.432105E-012	1.785211E-011	1	0.000000E+000
1	114.70847383	1.785211E-011	4.432105E-012	0	0.000000E+000
1	114.70857040	4.432105E-012	1.785211E-011	1	0.000000E+000
1	114.70860364	1.785211E-011	4.432105E-012	0	0.000000E+000
1	114.70863450	4.432105E-012	1.785211E-011	1	0.000000E+000
1	114.70877961	1.785211E-011	4.432105E-012	0	0.000000E+000
1	114.70888652	4.432105E-012	1.785211E-011	1	0.000000E+000
[truncated: 277,950 more chars]
