# Supplementary material for: Ancestral acetylcholine receptor β-subunit forms homopentamers that prime before opening spontaneously
Source: eLife. 2022 Jul 4;11:e76504. doi: 10.7554/eLife.76504 (PMC9365395; doi:10.7554/eLife.76504)
Supplement: Figure 4—figure supplement 1—source data 1. — Detected single-channel event durations for the human adult muscle-type acetylcholine receptor in the presence of increasing concentrations of acetylcholine (ACh; 3 µM, 6 µM, 10 µM, 18 µM, 30 µM, 60 µM, 100 µM, and 180 µM). Compressed file includes 24 TAC 4.3.3 event files (*.evt format) of the single-channel detections for the three recordings for each acetylcholine concentration (fileA, fileB, and fileC in each case) in the presented kinetic analysis, as well as the associated R scripts (*.txt format) for defining and sorting bursts. [file elife-76504-fig4-figsupp1-data1.zip › F4S1-SD1/Source Data - Figure 4-figure supplement 1/Figure 4-figure supplement 1_WTMuscle100uMACh_fileB.evt]

5
File
Acquire	D:\Data\Christian\1-Single Channel Recordings\WTMuscle (control)\100uM ACh\Recordings\a2 - 17-07-24-WTmuslce-BRBS-PA100OOPS-120mV-4.acquire	0	
Sweeps
1	0.135439	0.000000	0.135439	0.0000000E+000	0.0000000E+000	
2	414.986085	0.000000	0.240640	0.0000000E+000	0.0000000E+000	
3	19.786973	0.000000	0.190142	0.0000000E+000	0.0000000E+000	
Segments
1	1	0.000000	0.135439	
2	109	0.000000	0.240640	0.488525	0.653919	5.872096	6.171364	11.919683	12.068345	16.793712	17.145086	18.278432	18.686336	22.923799	23.087262	23.165150	23.602410	23.662324	23.824130	24.617287	24.796397	25.125836	25.584283	28.018648	28.357865	29.859157	29.983120	30.647079	30.769215	39.857751	40.064639	41.805874	42.013815	43.294625	43.395610	50.463438	50.581327	50.877982	51.017185	53.122085	53.334098	53.643210	53.848513	58.732691	58.971803	61.897981	62.072573	64.915842	65.137077	65.175344	65.341947	74.512948	74.688253	81.000378	81.260671	82.468281	82.616011	87.126644	87.249922	108.524018	108.855454	108.988686	109.263197	111.535998	111.721630	112.157648	112.372395	116.728041	116.844001	116.883248	117.031835	117.867324	117.983027	120.132260	120.258554	120.295460	120.449478	122.604945	122.812632	130.273821	130.465857	133.031021	133.148569	133.201712	133.322380	133.332784	133.508193	136.421075	136.568828	136.751317	137.349024	146.960527	147.255210	151.629042	151.731007	154.094914	154.200664	154.569449	154.683887	155.328196	155.810467	160.613304	161.155305	161.185584	161.357656	166.220363	166.345198	166.584282	166.702480	167.705409	167.860283	168.439455	168.669204	168.722224	168.935526	177.040563	177.165152	177.178459	177.417852	185.679716	185.802957	187.275771	187.398167	187.604548	187.951407	192.252995	192.605544	200.115467	200.272544	204.653811	204.772503	205.288792	205.399346	206.936019	207.346975	207.428848	207.553224	217.241658	217.450817	224.789421	224.893762	225.041788	225.284169	227.754123	228.425031	228.535883	228.947149	229.190695	229.372992	239.887610	240.009418	244.017082	244.203016	253.893617	254.094225	256.133662	256.319503	260.027126	260.140427	260.159588	260.715287	273.795906	274.241482	274.661575	274.827691	275.158554	275.611074	275.702892	275.860622	275.877227	276.031859	276.288978	276.419650	278.208670	279.143453	281.198052	281.467851	282.319048	282.487136	282.492720	282.609666	285.125415	285.311593	288.037865	288.190573	309.213476	309.332012	313.065347	313.358351	334.585774	334.756762	335.206324	335.400685	336.886608	337.032646	338.529388	338.716370	341.520077	341.741051	343.667813	343.850281	352.417242	352.747761	352.812848	353.254051	355.529645	355.709280	371.472103	371.638285	399.766939	400.151654	400.235521	400.432290	408.122429	408.473370	414.254928	414.478743	414.874372	414.986085	
3	9	0.000000	0.190142	10.162910	10.368938	10.371505	10.655642	10.839727	11.006806	11.195721	11.353962	11.490220	11.666363	15.562604	15.683466	16.399268	16.748065	19.532922	19.786973	
Events
2	0.04989062	2.766731E-012	1.722673E-011	1	0.000000E+000
2	0.05002265	1.722673E-011	2.766731E-012	0	0.000000E+000
2	0.05008826	2.766731E-012	1.722673E-011	1	0.000000E+000
2	0.05013101	1.722673E-011	2.766731E-012	0	0.000000E+000
2	0.05014922	2.766731E-012	1.722673E-011	1	0.000000E+000
2	0.05028889	1.722673E-011	2.766731E-012	0	0.000000E+000
2	0.05032071	2.766731E-012	1.722673E-011	1	0.000000E+000
2	0.05085384	1.722673E-011	2.766731E-012	0	0.000000E+000
2	0.05101221	2.766731E-012	1.722673E-011	1	0.000000E+000
2	0.05163215	1.722673E-011	2.766731E-012	0	0.000000E+000
2	0.05165474	2.766731E-012	1.722673E-011	1	0.000000E+000
2	0.05174618	1.722673E-011	2.766731E-012	0	0.000000E+000
2	0.05176551	2.766731E-012	1.722673E-011	1	0.000000E+000
2	0.05254667	1.722673E-011	2.766731E-012	0	0.000000E+000
2	0.05258544	2.766731E-012	1.722673E-011	1	0.000000E+000
2	0.05289354	1.722673E-011	2.766731E-012	0	0.000000E+000
2	0.05291654	2.766731E-012	1.722673E-011	1	0.000000E+000
2	0.05330276	1.722673E-011	2.766731E-012	0	0.000000E+000
2	0.05333336	2.766731E-012	1.722673E-011	1	0.000000E+000
2	0.05346402	1.722673E-011	2.766731E-012	0	0.000000E+000
2	0.05349725	2.766731E-012	1.722673E-011	1	0.000000E+000
2	0.05404114	1.722673E-011	2.766731E-012	0	0.000000E+000
2	0.05405636	2.766731E-012	1.722673E-011	1	0.000000E+000
2	0.05501797	1.722673E-011	2.766731E-012	0	0.000000E+000
2	0.05503447	2.766731E-012	1.722673E-011	1	0.000000E+000
2	0.05529219	1.722673E-011	2.766731E-012	0	0.000000E+000
2	0.05530581	2.766731E-012	1.722673E-011	1	0.000000E+000
2	0.05541756	1.722673E-011	2.766731E-012	0	0.000000E+000
2	0.05548920	2.766731E-012	1.722673E-011	1	0.000000E+000
2	0.05565185	1.722673E-011	2.766731E-012	0	0.000000E+000
2	0.05569601	2.766731E-012	1.722673E-011	1	0.000000E+000
2	0.05587649	1.722673E-011	2.766731E-012	0	0.000000E+000
2	0.05589850	2.766731E-012	1.722673E-011	1	0.000000E+000
2	0.05612302	1.722673E-011	2.766731E-012	0	0.000000E+000
2	0.05614896	2.766731E-012	1.722673E-011	1	0.000000E+000
2	0.05827003	1.722673E-011	2.766731E-012	0	0.000000E+000
2	0.05829474	2.766731E-012	1.722673E-011	1	0.000000E+000
2	0.05869038	1.722673E-011	2.766731E-012	0	0.000000E+000
2	0.05870947	2.766731E-012	1.722673E-011	1	0.000000E+000
2	0.05934945	1.722673E-011	2.766731E-012	0	0.000000E+000
2	0.05935669	2.766731E-012	1.722673E-011	1	0.000000E+000
2	0.05978734	1.722673E-011	2.766731E-012	0	0.000000E+000
2	0.05979427	2.766731E-012	1.722673E-011	1	0.000000E+000
2	0.05985011	1.722673E-011	2.766731E-012	0	0.000000E+000
2	0.05987234	2.766731E-012	1.722673E-011	1	0.000000E+000
2	0.06083191	1.722673E-011	2.766731E-012	0	0.000000E+000
2	0.06085789	2.766731E-012	1.722673E-011	1	0.000000E+000
2	0.06112476	1.722673E-011	2.766731E-012	0	0.000000E+000
2	0.06115798	2.766731E-012	1.722673E-011	1	0.000000E+000
2	0.06143903	1.722673E-011	2.766731E-012	0	0.000000E+000
2	0.06146754	2.766731E-012	1.722673E-011	1	0.000000E+000
2	0.06198049	1.722673E-011	2.766731E-012	0	0.000000E+000
2	0.06200844	2.766731E-012	1.722673E-011	1	0.000000E+000
2	0.06293143	1.722673E-011	2.766731E-012	0	0.000000E+000
2	0.06299706	2.766731E-012	1.722673E-011	1	0.000000E+000
2	0.06319717	1.722673E-011	2.766731E-012	0	0.000000E+000
2	0.06324332	2.766731E-012	1.722673E-011	1	0.000000E+000
2	0.06334950	1.722673E-011	2.766731E-012	0	0.000000E+000
2	0.06345011	2.766731E-012	1.722673E-011	1	0.000000E+000
2	0.06369438	1.722673E-011	2.766731E-012	0	0.000000E+000
2	0.06373432	2.766731E-012	1.722673E-011	1	0.000000E+000
2	0.06387181	1.722673E-011	2.766731E-012	0	0.000000E+000
2	0.06388991	2.766731E-012	1.722673E-011	1	0.000000E+000
2	0.06393448	1.722673E-011	2.766731E-012	0	0.000000E+000
2	0.06394168	2.766731E-012	1.722673E-011	1	0.000000E+000
2	0.06397990	1.722673E-011	2.766731E-012	0	0.000000E+000
2	0.06407957	2.766731E-012	1.722673E-011	1	0.000000E+000
2	0.06435375	1.722673E-011	2.766731E-012	0	0.000000E+000
2	0.06437661	2.766731E-012	1.722673E-011	1	0.000000E+000
2	0.06455654	1.722673E-011	2.766731E-012	0	0.000000E+000
2	0.06457269	2.766731E-012	1.722673E-011	1	0.000000E+000
2	0.06490445	1.722673E-011	2.766731E-012	0	0.000000E+000
2	0.06494344	2.766731E-012	1.722673E-011	1	0.000000E+000
2	0.06500082	1.722673E-011	2.766731E-012	0	0.000000E+000
2	0.06501924	2.766731E-012	1.722673E-011	1	0.000000E+000
2	0.06518298	1.722673E-011	2.766731E-012	0	0.000000E+000
2	0.06522047	2.766731E-012	1.722673E-011	1	0.000000E+000
2	0.06534820	1.722673E-011	2.766731E-012	0	0.000000E+000
2	0.06535553	2.766731E-012	1.722673E-011	1	0.000000E+000
2	0.06553883	1.722673E-011	2.766731E-012	0	0.000000E+000
2	0.06557425	2.766731E-012	1.722673E-011	1	0.000000E+000
2	0.06625009	1.722673E-011	2.766731E-012	0	0.000000E+000
2	0.06627870	2.766731E-012	1.722673E-011	1	0.000000E+000
2	0.06737167	1.722673E-011	2.766731E-012	0	0.000000E+000
2	0.06738919	2.766731E-012	1.722673E-011	1	0.000000E+000
2	0.06793391	1.722673E-011	2.766731E-012	0	0.000000E+000
2	0.06810698	2.766731E-012	1.722673E-011	1	0.000000E+000
2	0.06812574	1.722673E-011	2.766731E-012	0	0.000000E+000
2	0.06825458	2.766731E-012	1.722673E-011	1	0.000000E+000
2	0.06848030	1.722673E-011	2.766731E-012	0	0.000000E+000
2	0.06852454	2.766731E-012	1.722673E-011	1	0.000000E+000
2	0.06918168	1.722673E-011	2.766731E-012	0	0.000000E+000
2	0.06921087	2.766731E-012	1.722673E-011	1	0.000000E+000
2	0.06923748	1.722673E-011	2.766731E-012	0	0.000000E+000
2	0.06939973	2.766731E-012	1.722673E-011	1	0.000000E+000
2	0.06996365	1.722673E-011	2.766731E-012	0	0.000000E+000
2	0.06999932	2.766731E-012	1.722673E-011	1	0.000000E+000
2	0.07015102	1.722673E-011	2.766731E-012	0	0.000000E+000
2	0.07022560	2.766731E-012	1.722673E-011	1	0.000000E+000
2	0.07046794	1.722673E-011	2.766731E-012	0	0.000000E+000
2	0.07050920	2.766731E-012	1.722673E-011	1	0.000000E+000
2	0.07059106	1.722673E-011	2.766731E-012	0	0.000000E+000
2	0.07061658	2.766731E-012	1.722673E-011	1	0.000000E+000
2	0.07085723	1.722673E-011	2.766731E-012	0	0.000000E+000
2	0.07087992	2.766731E-012	1.722673E-011	1	0.000000E+000
2	0.07096714	1.722673E-011	2.766731E-012	0	0.000000E+000
2	0.07099598	2.766731E-012	1.722673E-011	1	0.000000E+000
2	0.07165010	1.722673E-011	2.766731E-012	0	0.000000E+000
2	0.07181047	2.766731E-012	1.722673E-011	1	0.000000E+000
2	0.07229031	1.722673E-011	2.766731E-012	0	0.000000E+000
2	0.07265205	2.766731E-012	1.722673E-011	1	0.000000E+000
2	0.07310826	1.722673E-011	2.766731E-012	0	0.000000E+000
2	0.07312539	2.766731E-012	1.722673E-011	1	0.000000E+000
2	0.07328107	1.722673E-011	2.766731E-012	0	0.000000E+000
2	0.07329235	2.766731E-012	1.722673E-011	1	0.000000E+000
2	0.07395717	1.722673E-011	2.766731E-012	0	0.000000E+000
2	0.07398008	2.766731E-012	1.722673E-011	1	0.000000E+000
2	0.07401027	1.722673E-011	2.766731E-012	0	0.000000E+000
2	0.07406118	2.766731E-012	1.722673E-011	1	0.000000E+000
2	0.07421319	1.722673E-011	2.766731E-012	0	0.000000E+000
2	0.07422871	2.766731E-012	1.722673E-011	1	0.000000E+000
2	0.07429121	1.722673E-011	2.766731E-012	0	0.000000E+000
2	0.07442418	2.766731E-012	1.722673E-011	1	0.000000E+000
2	0.07490300	1.722673E-011	2.766731E-012	0	0.000000E+000
2	0.07492604	2.766731E-012	1.722673E-011	1	0.000000E+000
2	0.07514355	1.722673E-011	2.766731E-012	0	0.000000E+000
2	0.07517333	2.766731E-012	1.722673E-011	1	0.000000E+000
2	0.07528065	1.722673E-011	2.766731E-012	0	0.000000E+000
2	0.07529386	2.766731E-012	1.722673E-011	1	0.000000E+000
2	0.07536106	1.722673E-011	2.766731E-012	0	0.000000E+000
2	0.07537648	2.766731E-012	1.722673E-011	1	0.000000E+000
2	0.07569239	1.722673E-011	2.766731E-012	0	0.000000E+000
2	0.07570879	2.766731E-012	1.722673E-011	1	0.000000E+000
2	0.07615228	1.722673E-011	2.766731E-012	0	0.000000E+000
2	0.07621003	2.766731E-012	1.722673E-011	1	0.000000E+000
2	0.07640472	1.722673E-011	2.766731E-012	0	0.000000E+000
2	0.07644543	2.766731E-012	1.722673E-011	1	0.000000E+000
2	0.07652410	1.722673E-011	2.766731E-012	0	0.000000E+000
2	0.07653336	2.766731E-012	1.722673E-011	1	0.000000E+000
2	0.07717222	1.722673E-011	2.766731E-012	0	0.000000E+000
2	0.07718470	2.766731E-012	1.722673E-011	1	0.000000E+000
2	0.07748881	1.722673E-011	2.766731E-012	0	0.000000E+000
2	0.07752012	2.766731E-012	1.722673E-011	1	0.000000E+000
2	0.07764068	1.722673E-011	2.766731E-012	0	0.000000E+000
2	0.07765190	2.766731E-012	1.722673E-011	1	0.000000E+000
2	0.07832461	1.722673E-011	2.766731E-012	0	0.000000E+000
2	0.07834121	2.766731E-012	1.722673E-011	1	0.000000E+000
2	0.07840050	1.722673E-011	2.766731E-012	0	0.000000E+000
2	0.07841751	2.766731E-012	1.722673E-011	1	0.000000E+000
2	0.07852613	1.722673E-011	2.766731E-012	0	0.000000E+000
2	0.07855739	2.766731E-012	1.722673E-011	1	0.000000E+000
2	0.07864887	1.722673E-011	2.766731E-012	0	0.000000E+000
2	0.07867118	2.766731E-012	1.722673E-011	1	0.000000E+000
2	0.07869905	1.722673E-011	2.766731E-012	0	0.000000E+000
2	0.07874810	2.766731E-012	1.722673E-011	1	0.000000E+000
2	0.07913434	1.722673E-011	2.766731E-012	0	0.000000E+000
2	0.07914687	2.766731E-012	1.722673E-011	1	0.000000E+000
2	0.07973171	1.722673E-011	2.766731E-012	0	0.000000E+000
2	0.07975123	2.766731E-012	1.722673E-011	1	0.000000E+000
2	0.07996210	1.722673E-011	2.766731E-012	0	0.000000E+000
2	0.08000776	2.766731E-012	1.722673E-011	1	0.000000E+000
2	0.08047928	1.722673E-011	2.766731E-012	0	0.000000E+000
2	0.08051193	2.766731E-012	1.722673E-011	1	0.000000E+000
2	0.08074188	1.722673E-011	2.766731E-012	0	0.000000E+000
2	0.08075959	2.766731E-012	1.722673E-011	1	0.000000E+000
2	0.08124268	1.722673E-011	2.766731E-012	0	0.000000E+000
2	0.08127020	2.766731E-012	1.722673E-011	1	0.000000E+000
2	0.08154114	1.722673E-011	2.766731E-012	0	0.000000E+000
2	0.08173227	2.766731E-012	1.722673E-011	1	0.000000E+000
2	0.08176897	1.722673E-011	2.766731E-012	0	0.000000E+000
2	0.08182300	2.766731E-012	1.722673E-011	1	0.000000E+000
2	0.08204377	1.722673E-011	2.766731E-012	0	0.000000E+000
2	0.08207859	2.766731E-012	1.722673E-011	1	0.000000E+000
2	0.08241584	1.722673E-011	2.766731E-012	0	0.000000E+000
2	0.08242036	2.766731E-012	1.722673E-011	1	0.000000E+000
2	0.08264713	1.722673E-011	2.766731E-012	0	0.000000E+000
2	0.08270750	2.766731E-012	1.722673E-011	1	0.000000E+000
2	0.08280562	1.722673E-011	2.766731E-012	0	0.000000E+000
2	0.08281746	2.766731E-012	1.722673E-011	1	0.000000E+000
2	0.08308626	1.722673E-011	2.766731E-012	0	0.000000E+000
2	0.08317793	2.766731E-012	1.722673E-011	1	0.000000E+000
2	0.08350811	1.722673E-011	2.766731E-012	0	0.000000E+000
2	0.08351713	2.766731E-012	1.722673E-011	1	0.000000E+000
2	0.08358666	1.722673E-011	2.766731E-012	0	0.000000E+000
2	0.08367312	2.766731E-012	1.722673E-011	1	0.000000E+000
2	0.08396530	1.722673E-011	2.766731E-012	0	0.000000E+000
2	0.08400011	2.766731E-012	1.722673E-011	1	0.000000E+000
2	0.08407909	1.722673E-011	2.766731E-012	0	0.000000E+000
2	0.08409619	2.766731E-012	1.722673E-011	1	0.000000E+000
2	0.08470593	1.722673E-011	2.766731E-012	0	0.000000E+000
2	0.08480850	2.766731E-012	1.722673E-011	1	0.000000E+000
2	0.08513174	1.722673E-011	2.766731E-012	0	0.000000E+000
2	0.08521241	2.766731E-012	1.722673E-011	1	0.000000E+000
2	0.08573516	1.722673E-011	2.766731E-012	0	0.000000E+000
2	0.08576613	2.766731E-012	1.722673E-011	1	0.000000E+000
2	0.08637599	1.722673E-011	2.766731E-012	0	0.000000E+000
2	0.08639353	2.766731E-012	1.722673E-011	1	0.000000E+000
2	0.08658386	1.722673E-011	2.766731E-012	0	0.000000E+000
2	0.08661641	2.766731E-012	1.722673E-011	1	0.000000E+000
2	0.08670583	1.722673E-011	2.766731E-012	0	0.000000E+000
2	0.08671815	2.766731E-012	1.722673E-011	1	0.000000E+000
2	0.08675923	1.722673E-011	2.766731E-012	0	0.000000E+000
2	0.08677676	2.766731E-012	1.722673E-011	1	0.000000E+000
2	0.08680494	1.722673E-011	2.766731E-012	0	0.000000E+000
2	0.08682499	2.766731E-012	1.722673E-011	1	0.000000E+000
2	0.08691683	1.722673E-011	2.766731E-012	0	0.000000E+000
2	0.08693578	2.766731E-012	1.722673E-011	1	0.000000E+000
2	0.08752657	1.722673E-011	2.766731E-012	0	0.000000E+000
2	0.08753965	2.766731E-012	1.722673E-011	1	0.000000E+000
2	0.08768059	1.722673E-011	2.766731E-012	0	0.000000E+000
2	0.08769100	2.766731E-012	1.722673E-011	1	0.000000E+000
2	0.08780999	1.722673E-011	2.766731E-012	0	0.000000E+000
2	0.08782198	2.766731E-012	1.722673E-011	1	0.000000E+000
2	0.08869069	1.722673E-011	2.766731E-012	0	0.000000E+000
2	0.08871099	2.766731E-012	1.722673E-011	1	0.000000E+000
2	0.08903858	1.722673E-011	2.766731E-012	0	0.000000E+000
2	0.08905423	2.766731E-012	1.722673E-011	1	0.000000E+000
2	0.08976783	1.722673E-011	2.766731E-012	0	0.000000E+000
2	0.08978347	2.766731E-012	1.722673E-011	1	0.000000E+000
2	0.08999372	1.722673E-011	2.766731E-012	0	0.000000E+000
2	0.09000046	2.766731E-012	1.722673E-011	1	0.000000E+000
2	0.09089186	1.722673E-011	2.766731E-012	0	0.000000E+000
2	0.09091578	2.766731E-012	1.722673E-011	1	0.000000E+000
2	0.09119547	1.722673E-011	2.766731E-012	0	0.000000E+000
2	0.09122767	2.766731E-012	1.722673E-011	1	0.000000E+000
2	0.09171497	1.722673E-011	2.766731E-012	0	0.000000E+000
2	0.09175442	2.766731E-012	1.722673E-011	1	0.000000E+000
2	0.09184425	1.722673E-011	2.766731E-012	0	0.000000E+000
2	0.09185894	2.766731E-012	1.722673E-011	1	0.000000E+000
2	0.09189132	1.722673E-011	2.766731E-012	0	0.000000E+000
2	0.09190476	2.766731E-012	1.722673E-011	1	0.000000E+000
2	0.09207065	1.722673E-011	2.766731E-012	0	0.000000E+000
2	0.09208169	2.766731E-012	1.722673E-011	1	0.000000E+000
2	0.09237470	1.722673E-011	2.766731E-012	0	0.000000E+000
2	0.09240134	2.766731E-012	1.722673E-011	1	0.000000E+000
2	0.09357965	1.722673E-011	2.766731E-012	0	0.000000E+000
2	0.09367866	2.766731E-012	1.722673E-011	1	0.000000E+000
2	0.09382443	1.722673E-011	2.766731E-012	0	0.000000E+000
2	0.09385078	2.766731E-012	1.722673E-011	1	0.000000E+000
2	0.09396969	1.722673E-011	2.766731E-012	0	0.000000E+000
2	0.09400126	2.766731E-012	1.722673E-011	1	0.000000E+000
2	0.09423799	1.722673E-011	2.766731E-012	0	0.000000E+000
2	0.09428520	2.766731E-012	1.722673E-011	1	0.000000E+000
2	0.09492953	1.722673E-011	2.766731E-012	0	0.000000E+000
2	0.09499409	2.766731E-012	1.722673E-011	1	0.000000E+000
2	0.09546677	1.722673E-011	2.766731E-012	0	0.000000E+000
2	0.09549433	2.766731E-012	1.722673E-011	1	0.000000E+000
2	0.09622224	1.722673E-011	2.766731E-012	0	0.000000E+000
2	0.09623724	2.766731E-012	1.722673E-011	1	0.000000E+000
2	0.09629920	1.722673E-011	2.766731E-012	0	0.000000E+000
2	0.09630613	2.766731E-012	1.722673E-011	1	0.000000E+000
2	0.09643840	1.722673E-011	2.766731E-012	0	0.000000E+000
2	0.09646196	2.766731E-012	1.722673E-011	1	0.000000E+000
2	0.09662735	1.722673E-011	2.766731E-012	0	0.000000E+000
2	0.09665385	2.766731E-012	1.722673E-011	1	0.000000E+000
2	0.09692394	1.722673E-011	2.766731E-012	0	0.000000E+000
2	0.09695512	2.766731E-012	1.722673E-011	1	0.000000E+000
2	0.09716916	1.722673E-011	2.766731E-012	0	0.000000E+000
2	0.09718602	2.766731E-012	1.722673E-011	1	0.000000E+000
2	0.09726862	1.722673E-011	2.766731E-012	0	0.000000E+000
2	0.09729844	2.766731E-012	1.722673E-011	1	0.000000E+000
2	0.09736324	1.722673E-011	2.766731E-012	0	0.000000E+000
2	0.09739141	2.766731E-012	1.722673E-011	1	0.000000E+000
2	0.09768451	1.722673E-011	2.766731E-012	0	0.000000E+000
2	0.09791418	2.766731E-012	1.722673E-011	1	0.000000E+000
2	0.09793625	1.722673E-011	2.766731E-012	0	0.000000E+000
2	0.09797314	2.766731E-012	1.722673E-011	1	0.000000E+000
2	0.09869327	1.722673E-011	2.766731E-012	0	0.000000E+000
2	0.09872199	2.766731E-012	1.722673E-011	1	0.000000E+000
2	0.09898016	1.722673E-011	2.766731E-012	0	0.000000E+000
2	0.09899150	2.766731E-012	1.722673E-011	1	0.000000E+000
2	0.09952875	1.722673E-011	2.766731E-012	0	0.000000E+000
2	0.09954791	2.766731E-012	1.722673E-011	1	0.000000E+000
2	0.09999611	1.722673E-011	2.766731E-012	0	0.000000E+000
2	0.10004938	2.766731E-012	1.722673E-011	1	0.000000E+000
2	0.10021665	1.722673E-011	2.766731E-012	0	0.000000E+000
2	0.10022655	2.766731E-012	1.722673E-011	1	0.000000E+000
2	0.10026747	1.722673E-011	2.766731E-012	0	0.000000E+000
2	0.10027098	2.766731E-012	1.722673E-011	1	0.000000E+000
2	0.10120630	1.722673E-011	2.766731E-012	0	0.000000E+000
2	0.10124202	2.766731E-012	1.722673E-011	1	0.000000E+000
2	0.10146125	1.722673E-011	2.766731E-012	0	0.000000E+000
2	0.10147498	2.766731E-012	1.722673E-011	1	0.000000E+000
2	0.10164275	1.722673E-011	2.766731E-012	0	0.000000E+000
2	0.10164939	2.766731E-012	1.722673E-011	1	0.000000E+000
2	0.10169689	1.722673E-011	2.766731E-012	0	0.000000E+000
2	0.10172036	2.766731E-012	1.722673E-011	1	0.000000E+000
2	0.10240396	1.722673E-011	2.766731E-012	0	0.000000E+000
2	0.10244009	2.766731E-012	1.722673E-011	1	0.000000E+000
2	0.10267547	1.722673E-011	2.766731E-012	0	0.000000E+000
2	0.10272082	2.766731E-012	1.722673E-011	1	0.000000E+000
2	0.10281210	1.722673E-011	2.766731E-012	0	0.000000E+000
2	0.10284135	2.766731E-012	1.722673E-011	1	0.000000E+000
2	0.10305240	1.722673E-011	2.766731E-012	0	0.000000E+000
2	0.10314799	2.766731E-012	1.722673E-011	1	0.000000E+000
2	0.10333112	1.722673E-011	2.766731E-012	0	0.000000E+000
2	0.10336240	2.766731E-012	1.722673E-011	1	0.000000E+000
2	0.10337347	1.722673E-011	2.766731E-012	0	0.000000E+000
2	0.10340754	2.766731E-012	1.722673E-011	1	0.000000E+000
2	0.10418454	1.722673E-011	2.766731E-012	0	0.000000E+000
2	0.10419956	2.766731E-012	1.722673E-011	1	0.000000E+000
2	0.10435287	1.722673E-011	2.766731E-012	0	0.000000E+000
2	0.10439537	2.766731E-012	1.722673E-011	1	0.000000E+000
2	0.10461535	1.722673E-011	2.766731E-012	0	0.000000E+000
2	0.10464821	2.766731E-012	1.722673E-011	1	0.000000E+000
2	0.10523709	1.722673E-011	2.766731E-012	0	0.000000E+000
2	0.10526144	2.766731E-012	1.722673E-011	1	0.000000E+000
2	0.10527066	1.722673E-011	2.766731E-012	0	0.000000E+000
2	0.10532433	2.766731E-012	1.722673E-011	1	0.000000E+000
2	0.10555009	1.722673E-011	2.766731E-012	0	0.000000E+000
2	0.10557221	2.766731E-012	1.722673E-011	1	0.000000E+000
2	0.10576267	1.722673E-011	2.766731E-012	0	0.000000E+000
2	0.10576753	2.766731E-012	1.722673E-011	1	0.000000E+000
2	0.10586086	1.722673E-011	2.766731E-012	0	0.000000E+000
2	0.10587596	2.766731E-012	1.722673E-011	1	0.000000E+000
2	0.10605538	1.722673E-011	2.766731E-012	0	0.000000E+000
2	0.10608769	2.766731E-012	1.722673E-011	1	0.000000E+000
2	0.10638103	1.722673E-011	2.766731E-012	0	0.000000E+000
2	0.10643516	2.766731E-012	1.722673E-011	1	0.000000E+000
2	0.10661104	1.722673E-011	2.766731E-012	0	0.000000E+000
2	0.10663746	2.766731E-012	1.722673E-011	1	0.000000E+000
2	0.10679873	1.722673E-011	2.766731E-012	0	0.000000E+000
2	0.10682329	2.766731E-012	1.722673E-011	1	0.000000E+000
2	0.10748014	1.722673E-011	2.766731E-012	0	0.000000E+000
2	0.10750476	2.766731E-012	1.722673E-011	1	0.000000E+000
2	0.10794567	1.722673E-011	2.766731E-012	0	0.000000E+000
2	0.10797202	2.766731E-012	1.722673E-011	1	0.000000E+000
2	0.10807930	1.722673E-011	2.766731E-012	0	0.000000E+000
2	0.10809850	2.766731E-012	1.722673E-011	1	0.000000E+000
2	0.10812658	1.722673E-011	2.766731E-012	0	0.000000E+000
2	0.10816397	2.766731E-012	1.722673E-011	1	0.000000E+000
2	0.10835952	1.722673E-011	2.766731E-012	0	0.000000E+000
2	0.10836510	2.766731E-012	1.722673E-011	1	0.000000E+000
2	0.10881614	1.722673E-011	2.766731E-012	0	0.000000E+000
2	0.10886206	2.766731E-012	1.722673E-011	1	0.000000E+000
2	0.10945910	1.722673E-011	2.766731E-012	0	0.000000E+000
2	0.10948717	2.766731E-012	1.722673E-011	1	0.000000E+000
2	0.11019104	1.722673E-011	2.766731E-012	0	0.000000E+000
2	0.11021594	2.766731E-012	1.722673E-011	1	0.000000E+000
2	0.11090070	1.722673E-011	2.766731E-012	0	0.000000E+000
2	0.11091217	2.766731E-012	1.722673E-011	1	0.000000E+000
2	0.11120114	1.722673E-011	2.766731E-012	0	0.000000E+000
2	0.11126640	2.766731E-012	1.722673E-011	1	0.000000E+000
2	0.11177884	1.722673E-011	2.766731E-012	0	0.000000E+000
2	0.11184455	2.766731E-012	1.722673E-011	1	0.000000E+000
2	0.11223031	1.722673E-011	2.766731E-012	0	0.000000E+000
2	0.11227845	2.766731E-012	1.722673E-011	1	0.000000E+000
2	0.11284677	1.722673E-011	2.766731E-012	0	0.000000E+000
2	0.11289847	2.766731E-012	1.722673E-011	1	0.000000E+000
2	0.11292056	1.722673E-011	2.766731E-012	0	0.000000E+000
2	0.11293892	2.766731E-012	1.722673E-011	1	0.000000E+000
2	0.11336923	1.722673E-011	2.766731E-012	0	0.000000E+000
2	0.11339828	2.766731E-012	1.722673E-011	1	0.000000E+000
2	0.11350187	1.722673E-011	2.766731E-012	0	0.000000E+000
2	0.11354830	2.766731E-012	1.722673E-011	1	0.000000E+000
2	0.11385880	1.722673E-011	2.766731E-012	0	0.000000E+000
2	0.11389792	2.766731E-012	1.722673E-011	1	0.000000E+000
2	0.11449251	1.722673E-011	2.766731E-012	0	0.000000E+000
2	0.11466038	2.766731E-012	1.722673E-011	1	0.000000E+000
2	0.11492872	1.722673E-011	2.766731E-012	0	0.000000E+000
2	0.11493026	2.766731E-012	1.722673E-011	1	0.000000E+000
2	0.11497479	1.722673E-011	2.766731E-012	0	0.000000E+000
2	0.11509293	2.766731E-012	1.722673E-011	1	0.000000E+000
2	0.11564629	1.722673E-011	2.766731E-012	0	0.000000E+000
2	0.11566745	2.766731E-012	1.722673E-011	1	0.000000E+000
2	0.11592642	1.722673E-011	2.766731E-012	0	0.000000E+000
2	0.11595321	2.766731E-012	1.722673E-011	1	0.000000E+000
2	0.11614763	1.722673E-011	2.766731E-012	0	0.000000E+000
2	0.11617838	2.766731E-012	1.722673E-011	1	0.000000E+000
2	0.11628257	1.722673E-011	2.766731E-012	0	0.000000E+000
2	0.11651827	2.766731E-012	1.722673E-011	1	0.000000E+000
2	0.11668892	1.722673E-011	2.766731E-012	0	0.000000E+000
2	0.11670749	2.766731E-012	1.722673E-011	1	0.000000E+000
2	0.11687959	1.722673E-011	2.766731E-012	0	0.000000E+000
2	0.11690707	2.766731E-012	1.722673E-011	1	0.000000E+000
2	0.11695072	1.722673E-011	2.766731E-012	0	0.000000E+000
2	0.11697471	2.766731E-012	1.722673E-011	1	0.000000E+000
2	0.11731940	1.722673E-011	2.766731E-012	0	0.000000E+000
2	0.11732626	2.766731E-012	1.722673E-011	1	0.000000E+000
2	0.11775399	1.722673E-011	2.766731E-012	0	0.000000E+000
2	0.11777189	2.766731E-012	1.722673E-011	1	0.000000E+000
2	0.11788652	1.722673E-011	2.766731E-012	0	0.000000E+000
2	0.11792867	2.766731E-012	1.722673E-011	1	0.000000E+000
2	0.11819475	1.722673E-011	2.766731E-012	0	0.000000E+000
2	0.11823623	2.766731E-012	1.722673E-011	1	0.000000E+000
2	0.11836846	1.722673E-011	2.766731E-012	0	0.000000E+000
2	0.11838935	2.766731E-012	1.722673E-011	1	0.000000E+000
2	0.11846943	1.722673E-011	2.766731E-012	0	0.000000E+000
2	0.11847960	2.766731E-012	1.722673E-011	1	0.000000E+000
2	0.11866005	1.722673E-011	2.766731E-012	0	0.000000E+000
2	0.11959807	2.766731E-012	1.722673E-011	1	0.000000E+000
2	0.12097606	1.722673E-011	2.766731E-012	0	0.000000E+000
2	0.12099058	2.766731E-012	1.722673E-011	1	0.000000E+000
2	0.12118258	1.722673E-011	2.766731E-012	0	0.000000E+000
2	0.12121231	2.766731E-012	1.722673E-011	1	0.000000E+000
2	0.12200835	1.722673E-011	2.766731E-012	0	0.000000E+000
2	0.12201080	2.766731E-012	1.722673E-011	1	0.000000E+000
2	0.12226003	1.722673E-011	2.766731E-012	0	0.000000E+000
2	0.12228245	2.766731E-012	1.722673E-011	1	0.000000E+000
2	0.12279779	1.722673E-011	2.766731E-012	0	0.000000E+000
2	0.12281830	2.766731E-012	1.722673E-011	1	0.000000E+000
2	0.12320988	1.722673E-011	2.766731E-012	0	0.000000E+000
2	0.12322794	2.766731E-012	1.722673E-011	1	0.000000E+000
2	0.12389549	1.722673E-011	2.766731E-012	0	0.000000E+000
2	0.12394980	2.766731E-012	1.722673E-011	1	0.000000E+000
2	0.12417018	1.722673E-011	2.766731E-012	0	0.000000E+000
2	0.12425471	2.766731E-012	1.722673E-011	1	0.000000E+000
2	0.12471329	1.722673E-011	2.766731E-012	0	0.000000E+000
2	0.12473731	2.766731E-012	1.722673E-011	1	0.000000E+000
2	0.12548676	1.722673E-011	2.766731E-012	0	0.000000E+000
2	0.12552299	2.766731E-012	1.722673E-011	1	0.000000E+000
2	0.12622032	1.722673E-011	2.766731E-012	0	0.000000E+000
2	0.12625206	2.766731E-012	1.722673E-011	1	0.000000E+000
2	0.12633967	1.722673E-011	2.766731E-012	0	0.000000E+000
2	0.12636059	2.766731E-012	1.722673E-011	1	0.000000E+000
2	0.12649198	1.722673E-011	2.766731E-012	0	0.000000E+000
2	0.12652881	2.766731E-012	1.722673E-011	1	0.000000E+000
2	0.12710620	1.722673E-011	2.766731E-012	0	0.000000E+000
2	0.12713370	2.766731E-012	1.722673E-011	1	0.000000E+000
2	0.12729577	1.722673E-011	2.766731E-012	0	0.000000E+000
2	0.12733603	2.766731E-012	1.722673E-011	1	0.000000E+000
2	0.12733805	1.722673E-011	2.766731E-012	0	0.000000E+000
2	0.12736632	2.766731E-012	1.722673E-011	1	0.000000E+000
2	0.12744184	1.722673E-011	2.766731E-012	0	0.000000E+000
2	0.12745174	2.766731E-012	1.722673E-011	1	0.000000E+000
2	0.12781719	1.722673E-011	2.766731E-012	0	0.000000E+000
2	0.12783501	2.766731E-012	1.722673E-011	1	0.000000E+000
2	0.12788830	1.722673E-011	2.766731E-012	0	0.000000E+000
2	0.12791119	2.766731E-012	1.722673E-011	1	0.000000E+000
2	0.12891916	1.722673E-011	2.766731E-012	0	0.000000E+000
2	0.12896512	2.766731E-012	1.722673E-011	1	0.000000E+000
2	0.12940958	1.722673E-011	2.766731E-012	0	0.000000E+000
2	0.12943098	2.766731E-012	1.722673E-011	1	0.000000E+000
2	0.12983630	1.722673E-011	2.766731E-012	0	0.000000E+000
2	0.13011893	2.766731E-012	1.722673E-011	1	0.000000E+000
2	0.13068658	1.722673E-011	2.766731E-012	0	0.000000E+000
2	0.13072584	2.766731E-012	1.722673E-011	1	0.000000E+000
2	0.13077759	1.722673E-011	2.766731E-012	0	0.000000E+000
2	0.13080629	2.766731E-012	1.722673E-011	1	0.000000E+000
2	0.13103537	1.722673E-011	2.766731E-012	0	0.000000E+000
2	0.13105285	2.766731E-012	1.722673E-011	1	0.000000E+000
2	0.13120077	1.722673E-011	2.766731E-012	0	0.000000E+000
2	0.13124434	2.766731E-012	1.722673E-011	1	0.000000E+000
2	0.13130672	1.722673E-011	2.766731E-012	0	0.000000E+000
2	0.13134237	2.766731E-012	1.722673E-011	1	0.000000E+000
2	0.13182652	1.722673E-011	2.766731E-012	0	0.000000E+000
2	0.13184907	2.766731E-012	1.722673E-011	1	0.000000E+000
2	0.13214028	1.722673E-011	2.766731E-012	0	0.000000E+000
2	0.13215856	2.766731E-012	1.722673E-011	1	0.000000E+000
2	0.13244393	1.722673E-011	2.766731E-012	0	0.000000E+000
2	0.13245074	2.766731E-012	1.722673E-011	1	0.000000E+000
2	0.13291385	1.722673E-011	2.766731E-012	0	0.000000E+000
2	0.13293616	2.766731E-012	1.722673E-011	1	0.000000E+000
2	0.13306186	1.722673E-011	2.766731E-012	0	0.000000E+000
2	0.13308572	2.766731E-012	1.722673E-011	1	0.000000E+000
2	0.13328507	1.722673E-011	2.766731E-012	0	0.000000E+000
2	0.13335243	2.766731E-012	1.722673E-011	1	0.000000E+000
2	0.13377111	1.722673E-011	2.766731E-012	0	0.000000E+000
2	0.13383544	2.766731E-012	1.722673E-011	1	0.000000E+000
2	0.13393711	1.722673E-011	2.766731E-012	0	0.000000E+000
2	0.13396097	2.766731E-012	1.722673E-011	1	0.000000E+000
2	0.13399742	1.722673E-011	2.766731E-012	0	0.000000E+000
2	0.13401961	2.766731E-012	1.722673E-011	1	0.000000E+000
2	0.13463005	1.722673E-011	2.766731E-012	0	0.000000E+000
2	0.13465473	2.766731E-012	1.722673E-011	1	0.000000E+000
2	0.13467186	1.722673E-011	2.766731E-012	0	0.000000E+000
2	0.13469606	2.766731E-012	1.722673E-011	1	0.000000E+000
2	0.13483377	1.722673E-011	2.766731E-012	0	0.000000E+000
2	0.13485842	2.766731E-012	1.722673E-011	1	0.000000E+000
2	0.13490782	1.722673E-011	2.766731E-012	0	0.000000E+000
2	0.13493664	2.766731E-012	1.722673E-011	1	0.000000E+000
2	0.13498074	1.722673E-011	2.766731E-012	0	0.000000E+000
2	0.13501003	2.766731E-012	1.722673E-011	1	0.000000E+000
2	0.13748790	1.722673E-011	2.766731E-012	0	0.000000E+000
2	0.13752792	2.766731E-012	1.722673E-011	1	0.000000E+000
2	0.13767580	1.722673E-011	2.766731E-012	0	0.000000E+000
2	0.13771978	2.766731E-012	1.722673E-011	1	0.000000E+000
2	0.13785708	1.722673E-011	2.766731E-012	0	0.000000E+000
2	0.13796935	2.766731E-012	1.722673E-011	1	0.000000E+000
2	0.13843182	1.722673E-011	2.766731E-012	0	0.000000E+000
2	0.13846149	2.766731E-012	1.722673E-011	1	0.000000E+000
2	0.13861215	1.722673E-011	2.766731E-012	0	0.000000E+000
2	0.13864388	2.766731E-012	1.722673E-011	1	0.000000E+000
2	0.13869824	1.722673E-011	2.766731E-012	0	0.000000E+000
2	0.13871705	2.766731E-012	1.722673E-011	1	0.000000E+000
2	0.13885133	1.722673E-011	2.766731E-012	0	0.000000E+000
2	0.13888572	2.766731E-012	1.722673E-011	1	0.000000E+000
2	0.13895286	1.722673E-011	2.766731E-012	0	0.000000E+000
2	0.13899007	2.766731E-012	1.722673E-011	1	0.000000E+000
2	0.13904272	1.722673E-011	2.766731E-012	0	0.000000E+000
2	0.13905585	2.766731E-012	1.722673E-011	1	0.000000E+000
2	0.14015707	1.722673E-011	2.766731E-012	0	0.000000E+000
2	0.14025018	2.766731E-012	1.722673E-011	1	0.000000E+000
2	0.14077021	1.722673E-011	2.766731E-012	0	0.000000E+000
2	0.14080332	2.766731E-012	1.722673E-011	1	0.000000E+000
2	0.14084464	1.722673E-011	2.766731E-012	0	0.000000E+000
2	0.14090078	2.766731E-012	1.722673E-011	1	0.000000E+000
2	0.14100443	1.722673E-011	2.766731E-012	0	0.000000E+000
2	0.14113720	2.766731E-012	1.722673E-011	1	0.000000E+000
2	0.14117868	1.722673E-011	2.766731E-012	0	0.000000E+000
2	0.14121425	2.766731E-012	1.722673E-011	1	0.000000E+000
2	0.14184635	1.722673E-011	2.766731E-012	0	0.000000E+000
2	0.14187105	2.766731E-012	1.722673E-011	1	0.000000E+000
2	0.14257259	1.722673E-011	2.766731E-012	0	0.000000E+000
2	0.14267552	2.766731E-012	1.722673E-011	1	0.000000E+000
2	0.14274512	1.722673E-011	2.766731E-012	0	0.000000E+000
2	0.14277435	2.766731E-012	1.722673E-011	1	0.000000E+000
2	0.14305295	1.722673E-011	2.766731E-012	0	0.000000E+000
2	0.14312041	2.766731E-012	1.722673E-011	1	0.000000E+000
2	0.14333867	1.722673E-011	2.766731E-012	0	0.000000E+000
2	0.14339620	2.766731E-012	1.722673E-011	1	0.000000E+000
2	0.14379124	1.722673E-011	2.766731E-012	0	0.000000E+000
2	0.14387133	2.766731E-012	1.722673E-011	1	0.000000E+000
2	0.14400464	1.722673E-011	2.766731E-012	0	0.000000E+000
2	0.14400717	2.766731E-012	1.722673E-011	1	0.000000E+000
2	0.14410442	1.722673E-011	2.766731E-012	0	0.000000E+000
2	0.14412088	2.766731E-012	1.722673E-011	1	0.000000E+000
2	0.14428659	1.722673E-011	2.766731E-012	0	0.000000E+000
2	0.14439910	2.766731E-012	1.722673E-011	1	0.000000E+000
2	0.14446394	1.722673E-011	2.766731E-012	0	0.000000E+000
2	0.14449462	2.766731E-012	1.722673E-011	1	0.000000E+000
2	0.14497467	1.722673E-011	2.766731E-012	0	0.000000E+000
2	0.14501924	2.766731E-012	1.722673E-011	1	0.000000E+000
2	0.14517028	1.722673E-011	2.766731E-012	0	0.000000E+000
2	0.14519390	2.766731E-012	1.722673E-011	1	0.000000E+000
2	0.14544201	1.722673E-011	2.766731E-012	0	0.000000E+000
2	0.14547971	2.766731E-012	1.722673E-011	1	0.000000E+000
2	0.14595119	1.722673E-011	2.766731E-012	0	0.000000E+000
2	0.14596730	2.766731E-012	1.722673E-011	1	0.000000E+000
2	0.14613739	1.722673E-011	2.766731E-012	0	0.000000E+000
2	0.14616544	2.766731E-012	1.722673E-011	1	0.000000E+000
2	0.14693363	1.722673E-011	2.766731E-012	0	0.000000E+000
2	0.14698259	2.766731E-012	1.722673E-011	1	0.000000E+000
2	0.14699832	1.722673E-011	2.766731E-012	0	0.000000E+000
2	0.14721013	2.766731E-012	1.722673E-011	1	0.000000E+000
2	0.14727592	1.722673E-011	2.766731E-012	0	0.000000E+000
2	0.14733267	2.766731E-012	1.722673E-011	1	0.000000E+000
2	0.14751419	1.722673E-011	2.766731E-012	0	0.000000E+000
2	0.14754398	2.766731E-012	1.722673E-011	1	0.000000E+000
2	0.14793608	1.722673E-011	2.766731E-012	0	0.000000E+000
2	0.14794082	2.766731E-012	1.722673E-011	1	0.000000E+000
2	0.14798820	1.722673E-011	2.766731E-012	0	0.000000E+000
2	0.14803839	2.766731E-012	1.722673E-011	1	0.000000E+000
2	0.14848208	1.722673E-011	2.766731E-012	0	0.000000E+000
2	0.14850777	2.766731E-012	1.722673E-011	1	0.000000E+000
2	0.14857371	1.722673E-011	2.766731E-012	0	0.000000E+000
2	0.14861001	2.766731E-012	1.722673E-011	1	0.000000E+000
2	0.14876337	1.722673E-011	2.766731E-012	0	0.000000E+000
2	0.14878659	2.766731E-012	1.722673E-011	1	0.000000E+000
2	0.14921586	1.722673E-011	2.766731E-012	0	0.000000E+000
2	0.14922410	2.766731E-012	1.722673E-011	1	0.000000E+000
2	0.14941364	1.722673E-011	2.766731E-012	0	0.000000E+000
2	0.14954816	2.766731E-012	1.722673E-011	1	0.000000E+000
2	0.14972623	1.722673E-011	2.766731E-012	0	0.000000E+000
2	0.14974633	2.766731E-012	1.722673E-011	1	0.000000E+000
2	0.14989423	1.722673E-011	2.766731E-012	0	0.000000E+000
2	0.15001270	2.766731E-012	1.722673E-011	1	0.000000E+000
2	0.15015666	1.722673E-011	2.766731E-012	0	0.000000E+000
2	0.15019477	2.766731E-012	1.722673E-011	1	0.000000E+000
2	0.15053390	1.722673E-011	2.766731E-012	0	0.000000E+000
2	0.15054800	2.766731E-012	1.722673E-011	1	0.000000E+000
2	0.15083907	1.722673E-011	2.766731E-012	0	0.000000E+000
2	0.15086495	2.766731E-012	1.722673E-011	1	0.000000E+000
2	0.15104308	1.722673E-011	2.766731E-012	0	0.000000E+000
2	0.15106128	2.766731E-012	1.722673E-011	1	0.000000E+000
2	0.15115360	1.722673E-011	2.766731E-012	0	0.000000E+000
2	0.15121318	2.766731E-012	1.722673E-011	1	0.000000E+000
2	0.15194633	1.722673E-011	2.766731E-012	0	0.000000E+000
2	0.15196523	2.766731E-012	1.722673E-011	1	0.000000E+000
2	0.15261606	1.722673E-011	2.766731E-012	0	0.000000E+000
2	0.15263613	2.766731E-012	1.722673E-011	1	0.000000E+000
2	0.15319579	1.722673E-011	2.766731E-012	0	0.000000E+000
2	0.15323625	2.766731E-012	1.722673E-011	1	0.000000E+000
2	0.15339274	1.722673E-011	2.766731E-012	0	0.000000E+000
2	0.15341125	2.766731E-012	1.722673E-011	1	0.000000E+000
2	0.15376218	1.722673E-011	2.766731E-012	0	0.000000E+000
2	0.15378825	2.766731E-012	1.722673E-011	1	0.000000E+000
2	0.15491458	1.722673E-011	2.766731E-012	0	0.000000E+000
2	0.15498579	2.766731E-012	1.722673E-011	1	0.000000E+000
2	0.15502337	1.722673E-011	2.766731E-012	0	0.000000E+000
2	0.15503645	2.766731E-012	1.722673E-011	1	0.000000E+000
2	0.15540466	1.722673E-011	2.766731E-012	0	0.000000E+000
2	0.15544406	2.766731E-012	1.722673E-011	1	0.000000E+000
2	0.15570887	1.722673E-011	2.766731E-012	0	0.000000E+000
2	0.15572230	2.766731E-012	1.722673E-011	1	0.000000E+000
2	0.15658776	1.722673E-011	2.766731E-012	0	0.000000E+000
2	0.15662182	2.766731E-012	1.722673E-011	1	0.000000E+000
2	0.15683942	1.722673E-011	2.766731E-012	0	0.000000E+000
2	0.15686086	2.766731E-012	1.722673E-011	1	0.000000E+000
2	0.15709265	1.722673E-011	2.766731E-012	0	0.000000E+000
2	0.15712551	2.766731E-012	1.722673E-011	1	0.000000E+000
2	0.15760744	1.722673E-011	2.766731E-012	0	0.000000E+000
2	0.15763249	2.766731E-012	1.722673E-011	1	0.000000E+000
2	0.15777690	1.722673E-011	2.766731E-012	0	0.000000E+000
2	0.15780181	2.766731E-012	1.722673E-011	1	0.000000E+000
2	0.15796095	1.722673E-011	2.766731E-012	0	0.000000E+000
2	0.15800833	2.766731E-012	1.722673E-011	1	0.000000E+000
2	0.15824329	1.722673E-011	2.766731E-012	0	0.000000E+000
2	0.15894620	2.766731E-012	1.722673E-011	1	0.000000E+000
2	0.15988823	1.722673E-011	2.766731E-012	0	0.000000E+000
2	0.15991678	2.766731E-012	1.722673E-011	1	0.000000E+000
2	0.16002967	1.722673E-011	2.766731E-012	0	0.000000E+000
2	0.16005202	2.766731E-012	1.722673E-011	1	0.000000E+000
2	0.16088958	1.722673E-011	2.766731E-012	0	0.000000E+000
2	0.16092161	2.766731E-012	1.722673E-011	1	0.000000E+000
2	0.16151571	1.722673E-011	2.766731E-012	0	0.000000E+000
2	0.16154703	2.766731E-012	1.722673E-011	1	0.000000E+000
2	0.16158277	1.722673E-011	2.766731E-012	0	0.000000E+000
2	0.16160083	2.766731E-012	1.722673E-011	1	0.000000E+000
2	0.16177609	1.722673E-011	2.766731E-012	0	0.000000E+000
2	0.16179599	2.766731E-012	1.722673E-011	1	0.000000E+000
2	0.16184606	1.722673E-011	2.766731E-012	0	0.000000E+000
2	0.16187395	2.766731E-012	1.722673E-011	1	0.000000E+000
2	0.16229949	1.722673E-011	2.766731E-012	0	0.000000E+000
2	0.16231707	2.766731E-012	1.722673E-011	1	0.000000E+000
2	0.16235757	1.722673E-011	2.766731E-012	0	0.000000E+000
2	0.16242140	2.766731E-012	1.722673E-011	1	0.000000E+000
2	0.16244971	1.722673E-011	2.766731E-012	0	0.000000E+000
2	0.16247254	2.766731E-012	1.722673E-011	1	0.000000E+000
2	0.16282430	1.722673E-011	2.766731E-012	0	0.000000E+000
2	0.16284364	2.766731E-012	1.722673E-011	1	0.000000E+000
2	0.16291202	1.722673E-011	2.766731E-012	0	0.000000E+000
2	0.16292707	2.766731E-012	1.722673E-011	1	0.000000E+000
2	0.16497730	1.722673E-011	2.766731E-012	0	0.000000E+000
2	0.16511856	2.766731E-012	1.722673E-011	1	0.000000E+000
2	0.16589532	1.722673E-011	2.766731E-012	0	0.000000E+000
2	0.16592794	2.766731E-012	1.722673E-011	1	0.000000E+000
2	0.16632660	1.722673E-011	2.766731E-012	0	0.000000E+000
2	0.16634713	2.766731E-012	1.722673E-011	1	0.000000E+000
2	0.16646185	1.722673E-011	2.766731E-012	0	0.000000E+000
2	0.16648406	2.766731E-012	1.722673E-011	1	0.000000E+000
2	0.16656963	1.722673E-011	2.766731E-012	0	0.000000E+000
2	0.16661814	2.766731E-012	1.722673E-011	1	0.000000E+000
2	0.16691271	1.722673E-011	2.766731E-012	0	0.000000E+000
2	0.16694239	2.766731E-012	1.722673E-011	1	0.000000E+000
2	0.16700928	1.722673E-011	2.766731E-012	0	0.000000E+000
2	0.16702191	2.766731E-012	1.722673E-011	1	0.000000E+000
2	0.16766430	1.722673E-011	2.766731E-012	0	0.000000E+000
2	0.16768151	2.766731E-012	1.722673E-011	1	0.000000E+000
2	0.16790353	1.722673E-011	2.766731E-012	0	0.000000E+000
2	0.16794321	2.766731E-012	1.722673E-011	1	0.000000E+000
2	0.16817317	1.722673E-011	2.766731E-012	0	0.000000E+000
2	0.16822375	2.766731E-012	1.722673E-011	1	0.000000E+000
2	0.16878111	1.722673E-011	2.766731E-012	0	0.000000E+000
2	0.16878523	2.766731E-012	1.722673E-011	1	0.000000E+000
2	0.16888269	1.722673E-011	2.766731E-012	0	0.000000E+000
2	0.16894219	2.766731E-012	1.722673E-011	1	0.000000E+000
2	0.16905225	1.722673E-011	2.766731E-012	0	0.000000E+000
2	0.16907100	2.766731E-012	1.722673E-011	1	0.000000E+000
2	0.16916201	1.722673E-011	2.766731E-012	0	0.000000E+000
2	0.16918073	2.766731E-012	1.722673E-011	1	0.000000E+000
2	0.16932266	1.722673E-011	2.766731E-012	0	0.000000E+000
2	0.16942995	2.766731E-012	1.722673E-011	1	0.000000E+000
2	0.17024376	1.722673E-011	2.766731E-012	0	0.000000E+000
2	0.17027313	2.766731E-012	1.722673E-011	1	0.000000E+000
2	0.17032787	1.722673E-011	2.766731E-012	0	0.000000E+000
2	0.17033608	2.766731E-012	1.722673E-011	1	0.000000E+000
2	0.17131162	1.722673E-011	2.766731E-012	0	0.000000E+000
2	0.17135690	2.766731E-012	1.722673E-011	1	0.000000E+000
2	0.17174275	1.722673E-011	2.766731E-012	0	0.000000E+000
2	0.17176212	2.766731E-012	1.722673E-011	1	0.000000E+000
2	0.17202206	1.722673E-011	2.766731E-012	0	0.000000E+000
2	0.17204842	2.766731E-012	1.722673E-011	1	0.000000E+000
2	0.17215450	1.722673E-011	2.766731E-012	0	0.000000E+000
2	0.17216874	2.766731E-012	1.722673E-011	1	0.000000E+000
2	0.17242753	1.722673E-011	2.766731E-012	0	0.000000E+000
2	0.17244880	2.766731E-012	1.722673E-011	1	0.000000E+000
2	0.17271376	1.722673E-011	2.766731E-012	0	0.000000E+000
2	0.17299408	2.766731E-012	1.722673E-011	1	0.000000E+000
2	0.17303560	1.722673E-011	2.766731E-012	0	0.000000E+000
2	0.17305486	2.766731E-012	1.722673E-011	1	0.000000E+000
2	0.17325606	1.722673E-011	2.766731E-012	0	0.000000E+000
2	0.17328293	2.766731E-012	1.722673E-011	1	0.000000E+000
2	0.17394015	1.722673E-011	2.766731E-012	0	0.000000E+000
2	0.17396464	2.766731E-012	1.722673E-011	1	0.000000E+000
2	0.17433322	1.722673E-011	2.766731E-012	0	0.000000E+000
2	0.17486907	2.766731E-012	1.722673E-011	1	0.000000E+000
2	0.17502139	1.722673E-011	2.766731E-012	0	0.000000E+000
2	0.17509174	2.766731E-012	1.722673E-011	1	0.000000E+000
2	0.17532985	1.722673E-011	2.766731E-012	0	0.000000E+000
2	0.17536692	2.766731E-012	1.722673E-011	1	0.000000E+000
2	0.17554784	1.722673E-011	2.766731E-012	0	0.000000E+000
2	0.17556282	2.766731E-012	1.722673E-011	1	0.000000E+000
2	0.17572160	1.722673E-011	2.766731E-012	0	0.000000E+000
2	0.17576994	2.766731E-012	1.722673E-011	1	0.000000E+000
2	0.17593397	1.722673E-011	2.766731E-012	0	0.000000E+000
2	0.17597103	2.766731E-012	1.722673E-011	1	0.000000E+000
2	0.17643038	1.722673E-011	2.766731E-012	0	0.000000E+000
2	0.17643473	2.766731E-012	1.722673E-011	1	0.000000E+000
2	0.17681601	1.722673E-011	2.766731E-012	0	0.000000E+000
2	0.17682353	2.766731E-012	1.722673E-011	1	0.000000E+000
2	0.17695723	1.722673E-011	2.766731E-012	0	0.000000E+000
2	0.17696144	2.766731E-012	1.722673E-011	1	0.000000E+000
2	0.17740030	1.722673E-011	2.766731E-012	0	0.000000E+000
2	0.17741508	2.766731E-012	1.722673E-011	1	0.000000E+000
2	0.17816328	1.722673E-011	2.766731E-012	0	0.000000E+000
2	0.17818758	2.766731E-012	1.722673E-011	1	0.000000E+000
2	0.17835776	1.722673E-011	2.766731E-012	0	0.000000E+000
2	0.17838766	2.766731E-012	1.722673E-011	1	0.000000E+000
2	0.17855803	1.722673E-011	2.766731E-012	0	0.000000E+000
2	0.17899973	2.766731E-012	1.722673E-011	1	0.000000E+000
2	0.17969802	1.722673E-011	2.766731E-012	0	0.000000E+000
2	0.17972189	2.766731E-012	1.722673E-011	1	0.000000E+000
2	0.17982416	1.722673E-011	2.766731E-012	0	0.000000E+000
2	0.17984472	2.766731E-012	1.722673E-011	1	0.000000E+000
2	0.17988974	1.722673E-011	2.766731E-012	0	0.000000E+000
2	0.17990494	2.766731E-012	1.722673E-011	1	0.000000E+000
2	0.18029930	1.722673E-011	2.766731E-012	0	0.000000E+000
2	0.18032403	2.766731E-012	1.722673E-011	1	0.000000E+000
2	0.18042813	1.722673E-011	2.766731E-012	0	0.000000E+000
2	0.18045247	2.766731E-012	1.722673E-011	1	0.000000E+000
2	0.18051454	1.722673E-011	2.766731E-012	0	0.000000E+000
2	0.18054715	2.766731E-012	1.722673E-011	1	0.000000E+000
2	0.18111511	1.722673E-011	2.766731E-012	0	0.000000E+000
2	0.18114002	2.766731E-012	1.722673E-011	1	0.000000E+000
2	0.18160998	1.722673E-011	2.766731E-012	0	0.000000E+000
2	0.18162209	2.766731E-012	1.722673E-011	1	0.000000E+000
2	0.18176058	1.722673E-011	2.766731E-012	0	0.000000E+000
2	0.18178139	2.766731E-012	1.722673E-011	1	0.000000E+000
2	0.18185129	1.722673E-011	2.766731E-012	0	0.000000E+000
2	0.18186154	2.766731E-012	1.722673E-011	1	0.000000E+000
2	0.18221167	1.722673E-011	2.766731E-012	0	0.000000E+000
2	0.18222230	2.766731E-012	1.722673E-011	1	0.000000E+000
2	0.18230394	1.722673E-011	2.766731E-012	0	0.000000E+000
2	0.18231885	2.766731E-012	1.722673E-011	1	0.000000E+000
2	0.18235585	1.722673E-011	2.766731E-012	0	0.000000E+000
2	0.18235621	2.766731E-012	1.722673E-011	1	0.000000E+000
2	0.18282341	1.722673E-011	2.766731E-012	0	0.000000E+000
2	0.18285948	2.766731E-012	1.722673E-011	1	0.000000E+000
2	0.18317292	1.722673E-011	2.766731E-012	0	0.000000E+000
2	0.18327976	2.766731E-012	1.722673E-011	1	0.000000E+000
2	0.18346855	1.722673E-011	2.766731E-012	0	0.000000E+000
2	0.18350351	2.766731E-012	1.722673E-011	1	0.000000E+000
2	0.18352057	1.722673E-011	2.766731E-012	0	0.000000E+000
2	0.18399562	2.766731E-012	1.722673E-011	1	0.000000E+000
2	0.18415362	1.722673E-011	2.766731E-012	0	0.000000E+000
2	0.18416508	2.766731E-012	1.722673E-011	1	0.000000E+000
2	0.18489297	1.722673E-011	2.766731E-012	0	0.000000E+000
2	0.18510381	2.766731E-012	1.722673E-011	1	0.000000E+000
2	0.18545426	1.722673E-011	2.766731E-012	0	0.000000E+000
2	0.18552449	2.766731E-012	1.722673E-011	1	0.000000E+000
2	0.18584631	1.722673E-011	2.766731E-012	0	0.000000E+000
2	0.18587054	2.766731E-012	1.722673E-011	1	0.000000E+000
2	0.18599202	1.722673E-011	2.766731E-012	0	0.000000E+000
2	0.18603637	2.766731E-012	1.722673E-011	1	0.000000E+000
2	0.18608536	1.722673E-011	2.766731E-012	0	0.000000E+000
2	0.18612400	2.766731E-012	1.722673E-011	1	0.000000E+000
2	0.18635322	1.722673E-011	2.766731E-012	0	0.000000E+000
2	0.18636993	2.766731E-012	1.722673E-011	1	0.000000E+000
2	0.18647047	1.722673E-011	2.766731E-012	0	0.000000E+000
2	0.18647629	2.766731E-012	1.722673E-011	1	0.000000E+000
2	0.18654804	1.722673E-011	2.766731E-012	0	0.000000E+000
2	0.18663859	2.766731E-012	1.722673E-011	1	0.000000E+000
2	0.18748245	1.722673E-011	2.766731E-012	0	0.000000E+000
2	0.18755562	2.766731E-012	1.722673E-011	1	0.000000E+000
2	0.18777394	1.722673E-011	2.766731E-012	0	0.000000E+000
2	0.18780296	2.766731E-012	1.722673E-011	1	0.000000E+000
2	0.18785714	1.722673E-011	2.766731E-012	0	0.000000E+000
2	0.18787972	2.766731E-012	1.722673E-011	1	0.000000E+000
2	0.18791272	1.722673E-011	2.766731E-012	0	0.000000E+000
2	0.18793142	2.766731E-012	1.722673E-011	1	0.000000E+000
2	0.18866649	1.722673E-011	2.766731E-012	0	0.000000E+000
2	0.18866958	2.766731E-012	1.722673E-011	1	0.000000E+000
2	0.18891718	1.722673E-011	2.766731E-012	0	0.000000E+000
2	0.18895344	2.766731E-012	1.722673E-011	1	0.000000E+000
2	0.18926648	1.722673E-011	2.766731E-012	0	0.000000E+000
2	0.18928873	2.766731E-012	1.722673E-011	1	0.000000E+000
2	0.18962883	1.722673E-011	2.766731E-012	0	0.000000E+000
2	0.18972983	2.766731E-012	1.722673E-011	1	0.000000E+000
2	0.19005677	1.722673E-011	2.766731E-012	0	0.000000E+000
2	0.19006854	2.766731E-012	1.722673E-011	1	0.000000E+000
2	0.19033562	1.722673E-011	2.766731E-012	0	0.000000E+000
2	0.19035242	2.766731E-012	1.722673E-011	1	0.000000E+000
2	0.19066696	1.722673E-011	2.766731E-012	0	0.000000E+000
2	0.53823530	2.800846E-012	1.726085E-011	1	0.000000E+000
2	0.53827315	1.726085E-011	2.800846E-012	0	0.000000E+000
2	0.53831692	2.800846E-012	1.726085E-011	1	0.000000E+000
2	0.53832807	1.726085E-011	2.800846E-012	0	0.000000E+000
2	0.53835661	2.800846E-012	1.726085E-011	1	0.000000E+000
2	0.53839854	1.726085E-011	2.800846E-012	0	0.000000E+000
2	0.53851068	2.800846E-012	1.726085E-011	1	0.000000E+000
2	0.53870473	1.726085E-011	2.800846E-012	0	0.000000E+000
2	0.53877754	2.800846E-012	1.726085E-011	1	0.000000E+000
2	0.53884983	1.726085E-011	2.800846E-012	0	0.000000E+000
2	0.53891311	2.800846E-012	1.726085E-011	1	0.000000E+000
2	0.53954351	1.726085E-011	2.800846E-012	0	0.000000E+000
2	0.53958186	2.800846E-012	1.726085E-011	1	0.000000E+000
2	0.53990039	1.726085E-011	2.800846E-012	0	0.000000E+000
2	0.53994256	2.800846E-012	1.726085E-011	1	0.000000E+000
2	0.54003386	1.726085E-011	2.800846E-012	0	0.000000E+000
2	0.54006046	2.800846E-012	1.726085E-011	1	0.000000E+000
2	0.54049642	1.726085E-011	2.800846E-012	0	0.000000E+000
2	0.54050870	2.800846E-012	1.726085E-011	1	0.000000E+000
2	0.54064646	1.726085E-011	2.800846E-012	0	0.000000E+000
2	0.54067072	2.800846E-012	1.726085E-011	1	0.000000E+000
2	0.54074464	1.726085E-011	2.800846E-012	0	0.000000E+000
2	0.54078554	2.800846E-012	1.726085E-011	1	0.000000E+000
2	0.54084070	1.726085E-011	2.800846E-012	0	0.000000E+000
2	0.54090372	2.800846E-012	1.726085E-011	1	0.000000E+000
2	0.54163117	1.726085E-011	2.800846E-012	0	0.000000E+000
2	0.54167462	2.800846E-012	1.726085E-011	1	0.000000E+000
2	0.54289188	1.726085E-011	2.800846E-012	0	0.000000E+000
2	0.54289929	2.800846E-012	1.726085E-011	1	0.000000E+000
2	0.54306910	1.726085E-011	2.800846E-012	0	0.000000E+000
2	0.54308773	2.800846E-012	1.726085E-011	1	0.000000E+000
2	0.54407650	1.726085E-011	2.800846E-012	0	0.000000E+000
2	0.54408560	2.800846E-012	1.726085E-011	1	0.000000E+000
2	0.54420356	1.726085E-011	2.800846E-012	0	0.000000E+000
2	0.54422702	2.800846E-012	1.726085E-011	1	0.000000E+000
2	0.54467753	1.726085E-011	2.800846E-012	0	0.000000E+000
2	0.54468034	2.800846E-012	1.726085E-011	1	0.000000E+000
2	0.54512564	1.726085E-011	2.800846E-012	0	0.000000E+000
2	0.54513760	2.800846E-012	1.726085E-011	1	0.000000E+000
2	0.54557367	1.726085E-011	2.800846E-012	0	0.000000E+000
2	0.54559886	2.800846E-012	1.726085E-011	1	0.000000E+000
2	0.54588289	1.726085E-011	2.800846E-012	0	0.000000E+000
2	0.54590133	2.800846E-012	1.726085E-011	1	0.000000E+000
2	0.54594493	1.726085E-011	2.800846E-012	0	0.000000E+000
2	0.54594964	2.800846E-012	1.726085E-011	1	0.000000E+000
2	0.54629793	1.726085E-011	2.800846E-012	0	0.000000E+000
2	0.54631714	2.800846E-012	1.726085E-011	1	0.000000E+000
2	0.54673042	1.726085E-011	2.800846E-012	0	0.000000E+000
2	0.54675341	2.800846E-012	1.726085E-011	1	0.000000E+000
2	0.54686960	1.726085E-011	2.800846E-012	0	0.000000E+000
2	0.54701864	2.800846E-012	1.726085E-011	1	0.000000E+000
2	0.54817272	1.726085E-011	2.800846E-012	0	0.000000E+000
2	0.54821061	2.800846E-012	1.726085E-011	1	0.000000E+000
2	0.54859186	1.726085E-011	2.800846E-012	0	0.000000E+000
2	0.54867949	2.800846E-012	1.726085E-011	1	0.000000E+000
2	0.54919602	1.726085E-011	2.800846E-012	0	0.000000E+000
2	0.54930079	2.800846E-012	1.726085E-011	1	0.000000E+000
2	0.54938038	1.726085E-011	2.800846E-012	0	0.000000E+000
2	0.54940367	2.800846E-012	1.726085E-011	1	0.000000E+000
2	0.54950107	1.726085E-011	2.800846E-012	0	0.000000E+000
2	0.54950800	2.800846E-012	1.726085E-011	1	0.000000E+000
2	0.55068907	1.726085E-011	2.800846E-012	0	0.000000E+000
2	0.55071612	2.800846E-012	1.726085E-011	1	0.000000E+000
2	0.55095984	1.726085E-011	2.800846E-012	0	0.000000E+000
2	0.55098698	2.800846E-012	1.726085E-011	1	0.000000E+000
2	0.55104669	1.726085E-011	2.800846E-012	0	0.000000E+000
2	0.55107774	2.800846E-012	1.726085E-011	1	0.000000E+000
2	0.55133981	1.726085E-011	2.800846E-012	0	0.000000E+000
2	0.55139524	2.800846E-012	1.726085E-011	1	0.000000E+000
2	0.55141922	1.726085E-011	2.800846E-012	0	0.000000E+000
2	0.55147978	2.800846E-012	1.726085E-011	1	0.000000E+000
2	0.55194443	1.726085E-011	2.800846E-012	0	0.000000E+000
2	0.55199202	2.800846E-012	1.726085E-011	1	0.000000E+000
2	0.55202106	1.726085E-011	2.800846E-012	0	0.000000E+000
2	0.55204328	2.800846E-012	1.726085E-011	1	0.000000E+000
2	0.55237046	1.726085E-011	2.800846E-012	0	0.000000E+000
2	0.55238271	2.800846E-012	1.726085E-011	1	0.000000E+000
2	0.55314211	1.726085E-011	2.800846E-012	0	0.000000E+000
2	0.55319590	2.800846E-012	1.726085E-011	1	0.000000E+000
2	0.55367051	1.726085E-011	2.800846E-012	0	0.000000E+000
2	0.55368149	2.800846E-012	1.726085E-011	1	0.000000E+000
2	0.55372003	1.726085E-011	2.800846E-012	0	0.000000E+000
2	0.55378841	2.800846E-012	1.726085E-011	1	0.000000E+000
2	0.55385481	1.726085E-011	2.800846E-012	0	0.000000E+000
2	0.55385976	2.800846E-012	1.726085E-011	1	0.000000E+000
2	0.55424403	1.726085E-011	2.800846E-012	0	0.000000E+000
2	0.55426670	2.800846E-012	1.726085E-011	1	0.000000E+000
2	0.55428295	1.726085E-011	2.800846E-012	0	0.000000E+000
2	0.55443075	2.800846E-012	1.726085E-011	1	0.000000E+000
2	0.55475980	1.726085E-011	2.800846E-012	0	0.000000E+000
2	0.55482866	2.800846E-012	1.726085E-011	1	0.000000E+000
2	0.55547915	1.726085E-011	2.800846E-012	0	0.000000E+000
2	0.55550856	2.800846E-012	1.726085E-011	1	0.000000E+000
2	0.55569152	1.726085E-011	2.800846E-012	0	0.000000E+000
2	0.55572242	2.800846E-012	1.726085E-011	1	0.000000E+000
2	0.55576966	1.726085E-011	2.800846E-012	0	0.000000E+000
2	0.55580093	2.800846E-012	1.726085E-011	1	0.000000E+000
2	0.55599746	1.726085E-011	2.800846E-012	0	0.000000E+000
2	0.55604777	2.800846E-012	1.726085E-011	1	0.000000E+000
2	0.55647906	1.726085E-011	2.800846E-012	0	0.000000E+000
2	0.55653748	2.800846E-012	1.726085E-011	1	0.000000E+000
2	0.55722885	1.726085E-011	2.800846E-012	0	0.000000E+000
2	0.55728361	2.800846E-012	1.726085E-011	1	0.000000E+000
2	0.55762342	1.726085E-011	2.800846E-012	0	0.000000E+000
2	0.55763178	2.800846E-012	1.726085E-011	1	0.000000E+000
2	0.55850933	1.726085E-011	2.800846E-012	0	0.000000E+000
2	0.55855333	2.800846E-012	1.726085E-011	1	0.000000E+000
2	0.55884757	1.726085E-011	2.800846E-012	0	0.000000E+000
2	0.55889162	2.800846E-012	1.726085E-011	1	0.000000E+000
2	0.55908663	1.726085E-011	2.800846E-012	0	0.000000E+000
2	0.55920188	2.800846E-012	1.726085E-011	1	0.000000E+000
2	0.55934038	1.726085E-011	2.800846E-012	0	0.000000E+000
2	0.55938626	2.800846E-012	1.726085E-011	1	0.000000E+000
2	0.55945798	1.726085E-011	2.800846E-012	0	0.000000E+000
2	0.55947751	2.800846E-012	1.726085E-011	1	0.000000E+000
2	0.55954127	1.726085E-011	2.800846E-012	0	0.000000E+000
2	0.55956968	2.800846E-012	1.726085E-011	1	0.000000E+000
2	0.55975635	1.726085E-011	2.800846E-012	0	0.000000E+000
2	0.55979377	2.800846E-012	1.726085E-011	1	0.000000E+000
2	0.56015074	1.726085E-011	2.800846E-012	0	0.000000E+000
2	0.56017232	2.800846E-012	1.726085E-011	1	0.000000E+000
2	0.56046676	1.726085E-011	2.800846E-012	0	0.000000E+000
2	0.56047754	2.800846E-012	1.726085E-011	1	0.000000E+000
2	0.56075538	1.726085E-011	2.800846E-012	0	0.000000E+000
2	0.56080275	2.800846E-012	1.726085E-011	1	0.000000E+000
2	0.56083064	1.726085E-011	2.800846E-012	0	0.000000E+000
2	0.56086990	2.800846E-012	1.726085E-011	1	0.000000E+000
2	0.56108681	1.726085E-011	2.800846E-012	0	0.000000E+000
2	0.56110338	2.800846E-012	1.726085E-011	1	0.000000E+000
2	0.56175651	1.726085E-011	2.800846E-012	0	0.000000E+000
2	0.56182126	2.800846E-012	1.726085E-011	1	0.000000E+000
2	0.56205624	1.726085E-011	2.800846E-012	0	0.000000E+000
2	0.56211666	2.800846E-012	1.726085E-011	1	0.000000E+000
2	0.56216337	1.726085E-011	2.800846E-012	0	0.000000E+000
2	0.56218500	2.800846E-012	1.726085E-011	1	0.000000E+000
2	0.56246824	1.726085E-011	2.800846E-012	0	0.000000E+000
2	0.56251012	2.800846E-012	1.726085E-011	1	0.000000E+000
2	0.56263101	1.726085E-011	2.800846E-012	0	0.000000E+000
2	0.56265090	2.800846E-012	1.726085E-011	1	0.000000E+000
2	0.56273924	1.726085E-011	2.800846E-012	0	0.000000E+000
2	0.56278296	2.800846E-012	1.726085E-011	1	0.000000E+000
2	0.56309032	1.726085E-011	2.800846E-012	0	0.000000E+000
2	0.56312015	2.800846E-012	1.726085E-011	1	0.000000E+000
2	0.56323433	1.726085E-011	2.800846E-012	0	0.000000E+000
2	0.56328807	2.800846E-012	1.726085E-011	1	0.000000E+000
2	0.56332331	1.726085E-011	2.800846E-012	0	0.000000E+000
2	0.56334624	2.800846E-012	1.726085E-011	1	0.000000E+000
2	0.56352445	1.726085E-011	2.800846E-012	0	0.000000E+000
2	0.56353666	2.800846E-012	1.726085E-011	1	0.000000E+000
2	0.56362493	1.726085E-011	2.800846E-012	0	0.000000E+000
2	0.56365766	2.800846E-012	1.726085E-011	1	0.000000E+000
2	0.56367573	1.726085E-011	2.800846E-012	0	0.000000E+000
2	0.56371190	2.800846E-012	1.726085E-011	1	0.000000E+000
2	0.56381753	1.726085E-011	2.800846E-012	0	0.000000E+000
2	0.56382102	2.800846E-012	1.726085E-011	1	0.000000E+000
2	0.56424682	1.726085E-011	2.800846E-012	0	0.000000E+000
2	0.56440686	2.800846E-012	1.726085E-011	1	0.000000E+000
2	0.56448827	1.726085E-011	2.800846E-012	0	0.000000E+000
2	0.56463521	2.800846E-012	1.726085E-011	1	0.000000E+000
2	0.56467365	1.726085E-011	2.800846E-012	0	0.000000E+000
2	0.56489690	2.800846E-012	1.726085E-011	1	0.000000E+000
2	0.56501962	1.726085E-011	2.800846E-012	0	0.000000E+000
2	0.56560420	2.800846E-012	1.726085E-011	1	0.000000E+000
2	0.56563308	1.726085E-011	2.800846E-012	0	0.000000E+000
2	0.56639024	2.800846E-012	1.726085E-011	1	0.000000E+000
2	0.56650488	1.726085E-011	2.800846E-012	0	0.000000E+000
2	0.56653162	2.800846E-012	1.726085E-011	1	0.000000E+000
2	0.56669254	1.726085E-011	2.800846E-012	0	0.000000E+000
2	0.56669792	2.800846E-012	1.726085E-011	1	0.000000E+000
2	0.56680757	1.726085E-011	2.800846E-012	0	0.000000E+000
2	0.56682120	2.800846E-012	1.726085E-011	1	0.000000E+000
2	0.56723386	1.726085E-011	2.800846E-012	0	0.000000E+000
2	0.56725195	2.800846E-012	1.726085E-011	1	0.000000E+000
2	0.56789266	1.726085E-011	2.800846E-012	0	0.000000E+000
2	0.56795291	2.800846E-012	1.726085E-011	1	0.000000E+000
2	0.56831787	1.726085E-011	2.800846E-012	0	0.000000E+000
2	0.56836614	2.800846E-012	1.726085E-011	1	0.000000E+000
2	0.56856553	1.726085E-011	2.800846E-012	0	0.000000E+000
2	0.56857207	2.800846E-012	1.726085E-011	1	0.000000E+000
2	0.56883422	1.726085E-011	2.800846E-012	0	0.000000E+000
2	0.56885974	2.800846E-012	1.726085E-011	1	0.000000E+000
2	0.56915399	1.726085E-011	2.800846E-012	0	0.000000E+000
2	0.56953966	2.800846E-012	1.726085E-011	1	0.000000E+000
2	0.56989736	1.726085E-011	2.800846E-012	0	0.000000E+000
2	0.56992687	2.800846E-012	1.726085E-011	1	0.000000E+000
2	0.57008969	1.726085E-011	2.800846E-012	0	0.000000E+000
2	0.57024251	2.800846E-012	1.726085E-011	1	0.000000E+000
2	0.57039038	1.726085E-011	2.800846E-012	0	0.000000E+000
2	0.57050040	2.800846E-012	1.726085E-011	1	0.000000E+000
2	0.57085818	1.726085E-011	2.800846E-012	0	0.000000E+000
2	0.57111374	2.800846E-012	1.726085E-011	1	0.000000E+000
2	0.57125629	1.726085E-011	2.800846E-012	0	0.000000E+000
2	0.57129391	2.800846E-012	1.726085E-011	1	0.000000E+000
2	0.57162122	1.726085E-011	2.800846E-012	0	0.000000E+000
2	0.57166609	2.800846E-012	1.726085E-011	1	0.000000E+000
2	0.57198945	1.726085E-011	2.800846E-012	0	0.000000E+000
2	0.57200773	2.800846E-012	1.726085E-011	1	0.000000E+000
2	0.57226147	1.726085E-011	2.800846E-012	0	0.000000E+000
2	0.57230391	2.800846E-012	1.726085E-011	1	0.000000E+000
2	0.57249320	1.726085E-011	2.800846E-012	0	0.000000E+000
2	0.57254367	2.800846E-012	1.726085E-011	1	0.000000E+000
2	0.57278084	1.726085E-011	2.800846E-012	0	0.000000E+000
2	0.57280865	2.800846E-012	1.726085E-011	1	0.000000E+000
2	0.57335268	1.726085E-011	2.800846E-012	0	0.000000E+000
2	0.57339501	2.800846E-012	1.726085E-011	1	0.000000E+000
2	0.57354102	1.726085E-011	2.800846E-012	0	0.000000E+000
2	0.57355609	2.800846E-012	1.726085E-011	1	0.000000E+000
2	0.57404951	1.726085E-011	2.800846E-012	0	0.000000E+000
2	0.57406511	2.800846E-012	1.726085E-011	1	0.000000E+000
2	0.57461929	1.726085E-011	2.800846E-012	0	0.000000E+000
2	0.57464830	2.800846E-012	1.726085E-011	1	0.000000E+000
2	0.57491273	1.726085E-011	2.800846E-012	0	0.000000E+000
2	0.57493962	2.800846E-012	1.726085E-011	1	0.000000E+000
2	0.57497875	1.726085E-011	2.800846E-012	0	0.000000E+000
2	0.57501345	2.800846E-012	1.726085E-011	1	0.000000E+000
2	0.57589354	1.726085E-011	2.800846E-012	0	0.000000E+000
2	0.57593206	2.800846E-012	1.726085E-011	1	0.000000E+000
2	0.57601370	1.726085E-011	2.800846E-012	0	0.000000E+000
2	0.57601784	2.800846E-012	1.726085E-011	1	0.000000E+000
2	0.57628662	1.726085E-011	2.800846E-012	0	0.000000E+000
2	0.57634045	2.800846E-012	1.726085E-011	1	0.000000E+000
2	0.57676157	1.726085E-011	2.800846E-012	0	0.000000E+000
2	0.57678188	2.800846E-012	1.726085E-011	1	0.000000E+000
2	0.57699408	1.726085E-011	2.800846E-012	0	0.000000E+000
2	0.57700428	2.800846E-012	1.726085E-011	1	0.000000E+000
2	0.57731140	1.726085E-011	2.800846E-012	0	0.000000E+000
2	0.57737189	2.800846E-012	1.726085E-011	1	0.000000E+000
2	0.57754446	1.726085E-011	2.800846E-012	0	0.000000E+000
2	0.57757728	2.800846E-012	1.726085E-011	1	0.000000E+000
2	0.57763205	1.726085E-011	2.800846E-012	0	0.000000E+000
2	0.57766081	2.800846E-012	1.726085E-011	1	0.000000E+000
2	0.57780534	1.726085E-011	2.800846E-012	0	0.000000E+000
2	0.57787851	2.800846E-012	1.726085E-011	1	0.000000E+000
2	0.57910288	1.726085E-011	2.800846E-012	0	0.000000E+000
2	0.57911466	2.800846E-012	1.726085E-011	1	0.000000E+000
2	0.57921116	1.726085E-011	2.800846E-012	0	0.000000E+000
2	0.57922811	2.800846E-012	1.726085E-011	1	0.000000E+000
2	0.58031653	1.726085E-011	2.800846E-012	0	0.000000E+000
2	0.58036196	2.800846E-012	1.726085E-011	1	0.000000E+000
2	0.58076240	1.726085E-011	2.800846E-012	0	0.000000E+000
2	0.58078924	2.800846E-012	1.726085E-011	1	0.000000E+000
2	0.58167141	1.726085E-011	2.800846E-012	0	0.000000E+000
2	0.58170218	2.800846E-012	1.726085E-011	1	0.000000E+000
2	0.58227886	1.726085E-011	2.800846E-012	0	0.000000E+000
2	0.58231018	2.800846E-012	1.726085E-011	1	0.000000E+000
2	0.58280324	1.726085E-011	2.800846E-012	0	0.000000E+000
2	0.58284363	2.800846E-012	1.726085E-011	1	0.000000E+000
2	0.58285758	1.726085E-011	2.800846E-012	0	0.000000E+000
2	0.58289938	2.800846E-012	1.726085E-011	1	0.000000E+000
2	0.58302622	1.726085E-011	2.800846E-012	0	0.000000E+000
2	0.58321986	2.800846E-012	1.726085E-011	1	0.000000E+000
2	0.58335224	1.726085E-011	2.800846E-012	0	0.000000E+000
2	0.58336373	2.800846E-012	1.726085E-011	1	0.000000E+000
2	0.58359952	1.726085E-011	2.800846E-012	0	0.000000E+000
2	0.58361022	2.800846E-012	1.726085E-011	1	0.000000E+000
2	0.58442335	1.726085E-011	2.800846E-012	0	0.000000E+000
2	0.58443930	2.800846E-012	1.726085E-011	1	0.000000E+000
2	0.58461817	1.726085E-011	2.800846E-012	0	0.000000E+000
2	0.58474248	2.800846E-012	1.726085E-011	1	0.000000E+000
2	0.58499881	1.726085E-011	2.800846E-012	0	0.000000E+000
2	0.58503307	2.800846E-012	1.726085E-011	1	0.000000E+000
2	0.58540768	1.726085E-011	2.800846E-012	0	0.000000E+000
2	0.58542711	2.800846E-012	1.726085E-011	1	0.000000E+000
2	0.58584311	1.726085E-011	2.800846E-012	0	0.000000E+000
2	0.58586494	2.800846E-012	1.726085E-011	1	0.000000E+000
2	0.58595903	1.726085E-011	2.800846E-012	0	0.000000E+000
2	0.58601540	2.800846E-012	1.726085E-011	1	0.000000E+000
2	0.58614365	1.726085E-011	2.800846E-012	0	0.000000E+000
2	0.58617623	2.800846E-012	1.726085E-011	1	0.000000E+000
2	0.58649722	1.726085E-011	2.800846E-012	0	0.000000E+000
2	0.58651299	2.800846E-012	1.726085E-011	1	0.000000E+000
2	0.58671919	1.726085E-011	2.800846E-012	0	0.000000E+000
2	0.58675142	2.800846E-012	1.726085E-011	1	0.000000E+000
2	0.58741073	1.726085E-011	2.800846E-012	0	0.000000E+000
2	0.58744010	2.800846E-012	1.726085E-011	1	0.000000E+000
2	0.58772283	1.726085E-011	2.800846E-012	0	0.000000E+000
2	0.58773187	2.800846E-012	1.726085E-011	1	0.000000E+000
2	0.58795731	1.726085E-011	2.800846E-012	0	0.000000E+000
2	0.58799999	2.800846E-012	1.726085E-011	1	0.000000E+000
2	0.58833493	1.726085E-011	2.800846E-012	0	0.000000E+000
2	0.58835041	2.800846E-012	1.726085E-011	1	0.000000E+000
2	0.58844510	1.726085E-011	2.800846E-012	0	0.000000E+000
2	0.58846720	2.800846E-012	1.726085E-011	1	0.000000E+000
2	0.58882286	1.726085E-011	2.800846E-012	0	0.000000E+000
2	0.58884901	2.800846E-012	1.726085E-011	1	0.000000E+000
2	0.58892960	1.726085E-011	2.800846E-012	0	0.000000E+000
2	0.58905357	2.800846E-012	1.726085E-011	1	0.000000E+000
2	0.58965976	1.726085E-011	2.800846E-012	0	0.000000E+000
2	0.58982431	2.800846E-012	1.726085E-011	1	0.000000E+000
2	0.58999785	1.726085E-011	2.800846E-012	0	0.000000E+000
2	0.59000660	2.800846E-012	1.726085E-011	1	0.000000E+000
2	0.59036916	1.726085E-011	2.800846E-012	0	0.000000E+000
2	0.59041681	2.800846E-012	1.726085E-011	1	0.000000E+000
2	0.59073337	1.726085E-011	2.800846E-012	0	0.000000E+000
2	0.59075646	2.800846E-012	1.726085E-011	1	0.000000E+000
2	0.59124096	1.726085E-011	2.800846E-012	0	0.000000E+000
2	0.59124578	2.800846E-012	1.726085E-011	1	0.000000E+000
2	0.59170605	1.726085E-011	2.800846E-012	0	0.000000E+000
2	0.59175682	2.800846E-012	1.726085E-011	1	0.000000E+000
2	0.59193422	1.726085E-011	2.800846E-012	0	0.000000E+000
2	0.59196589	2.800846E-012	1.726085E-011	1	0.000000E+000
2	0.59201333	1.726085E-011	2.800846E-012	0	0.000000E+000
2	0.59204564	2.800846E-012	1.726085E-011	1	0.000000E+000
2	0.59233796	1.726085E-011	2.800846E-012	0	0.000000E+000
2	0.59235817	2.800846E-012	1.726085E-011	1	0.000000E+000
2	0.59241503	1.726085E-011	2.800846E-012	0	0.000000E+000
2	0.59246078	2.800846E-012	1.726085E-011	1	0.000000E+000
2	0.59248552	1.726085E-011	2.800846E-012	0	0.000000E+000
2	0.59254454	2.800846E-012	1.726085E-011	1	0.000000E+000
2	0.59279219	1.726085E-011	2.800846E-012	0	0.000000E+000
2	0.59280613	2.800846E-012	1.726085E-011	1	0.000000E+000
2	0.59285363	1.726085E-011	2.800846E-012	0	0.000000E+000
2	0.59288269	2.800846E-012	1.726085E-011	1	0.000000E+000
2	0.59301690	1.726085E-011	2.800846E-012	0	0.000000E+000
2	0.59321780	2.800846E-012	1.726085E-011	1	0.000000E+000
2	0.59334718	1.726085E-011	2.800846E-012	0	0.000000E+000
2	0.59339133	2.800846E-012	1.726085E-011	1	0.000000E+000
2	0.59347615	1.726085E-011	2.800846E-012	0	0.000000E+000
2	0.59349401	2.800846E-012	1.726085E-011	1	0.000000E+000
2	0.59402312	1.726085E-011	2.800846E-012	0	0.000000E+000
2	0.59408286	2.800846E-012	1.726085E-011	1	0.000000E+000
2	0.59417823	1.726085E-011	2.800846E-012	0	0.000000E+000
2	0.59420941	2.800846E-012	1.726085E-011	1	0.000000E+000
2	0.59443137	1.726085E-011	2.800846E-012	0	0.000000E+000
2	0.59445067	2.800846E-012	1.726085E-011	1	0.000000E+000
2	0.59463128	1.726085E-011	2.800846E-012	0	0.000000E+000
2	0.59465448	2.800846E-012	1.726085E-011	1	0.000000E+000
2	0.59474037	1.726085E-011	2.800846E-012	0	0.000000E+000
2	0.59479662	2.800846E-012	1.726085E-011	1	0.000000E+000
2	0.59515183	1.726085E-011	2.800846E-012	0	0.000000E+000
2	0.59515698	2.800846E-012	1.726085E-011	1	0.000000E+000
2	0.59544363	1.726085E-011	2.800846E-012	0	0.000000E+000
2	0.59546838	2.800846E-012	1.726085E-011	1	0.000000E+000
2	0.59564352	1.726085E-011	2.800846E-012	0	0.000000E+000
2	0.59568435	2.800846E-012	1.726085E-011	1	0.000000E+000
2	0.59584338	1.726085E-011	2.800846E-012	0	0.000000E+000
2	0.59588196	2.800846E-012	1.726085E-011	1	0.000000E+000
2	0.59610859	1.726085E-011	2.800846E-012	0	0.000000E+000
2	0.59613649	2.800846E-012	1.726085E-011	1	0.000000E+000
2	0.59622214	1.726085E-011	2.800846E-012	0	0.000000E+000
2	0.59789279	2.800846E-012	1.726085E-011	1	0.000000E+000
2	0.59796610	1.726085E-011	2.800846E-012	0	0.000000E+000
2	0.59799143	2.800846E-012	1.726085E-011	1	0.000000E+000
2	0.59800856	1.726085E-011	2.800846E-012	0	0.000000E+000
2	0.59804841	2.800846E-012	1.726085E-011	1	0.000000E+000
2	0.59870800	1.726085E-011	2.800846E-012	0	0.000000E+000
2	0.59873292	2.800846E-012	1.726085E-011	1	0.000000E+000
2	0.59902001	1.726085E-011	2.800846E-012	0	0.000000E+000
2	0.59909433	2.800846E-012	1.726085E-011	1	0.000000E+000
2	0.59922501	1.726085E-011	2.800846E-012	0	0.000000E+000
2	0.59933022	2.800846E-012	1.726085E-011	1	0.000000E+000
2	0.59946862	1.726085E-011	2.800846E-012	0	0.000000E+000
2	0.59949598	2.800846E-012	1.726085E-011	1	0.000000E+000
2	0.59975823	1.726085E-011	2.800846E-012	0	0.000000E+000
2	0.59977245	2.800846E-012	1.726085E-011	1	0.000000E+000
2	0.60004859	1.726085E-011	2.800846E-012	0	0.000000E+000
2	0.60010750	2.800846E-012	1.726085E-011	1	0.000000E+000
2	0.60047480	1.726085E-011	2.800846E-012	0	0.000000E+000
2	0.60054787	2.800846E-012	1.726085E-011	1	0.000000E+000
2	0.60098070	1.726085E-011	2.800846E-012	0	0.000000E+000
2	0.60099669	2.800846E-012	1.726085E-011	1	0.000000E+000
2	0.60110257	1.726085E-011	2.800846E-012	0	0.000000E+000
2	0.60119231	2.800846E-012	1.726085E-011	1	0.000000E+000
2	0.60134546	1.726085E-011	2.800846E-012	0	0.000000E+000
2	0.60137385	2.800846E-012	1.726085E-011	1	0.000000E+000
2	0.60150091	1.726085E-011	2.800846E-012	0	0.000000E+000
2	0.60151405	2.800846E-012	1.726085E-011	1	0.000000E+000
2	0.60164390	1.726085E-011	2.800846E-012	0	0.000000E+000
2	0.60166870	2.800846E-012	1.726085E-011	1	0.000000E+000
2	0.60197529	1.726085E-011	2.800846E-012	0	0.000000E+000
2	0.60199600	2.800846E-012	1.726085E-011	1	0.000000E+000
2	0.60211671	1.726085E-011	2.800846E-012	0	0.000000E+000
2	0.60216432	2.800846E-012	1.726085E-011	1	0.000000E+000
2	0.60216722	1.726085E-011	2.800846E-012	0	0.000000E+000
2	0.60221446	2.800846E-012	1.726085E-011	1	0.000000E+000
2	0.60230421	1.726085E-011	2.800846E-012	0	0.000000E+000
2	0.60233148	2.800846E-012	1.726085E-011	1	0.000000E+000
2	0.60235080	1.726085E-011	2.800846E-012	0	0.000000E+000
2	0.60236901	2.800846E-012	1.726085E-011	1	0.000000E+000
2	0.60303969	1.726085E-011	2.800846E-012	0	0.000000E+000
2	0.60309749	2.800846E-012	1.726085E-011	1	0.000000E+000
2	0.60327030	1.726085E-011	2.800846E-012	0	0.000000E+000
2	0.60330486	2.800846E-012	1.726085E-011	1	0.000000E+000
2	0.60348853	1.726085E-011	2.800846E-012	0	0.000000E+000
2	0.60350334	2.800846E-012	1.726085E-011	1	0.000000E+000
2	0.60367651	1.726085E-011	2.800846E-012	0	0.000000E+000
2	0.60370786	2.800846E-012	1.726085E-011	1	0.000000E+000
2	0.60387766	1.726085E-011	2.800846E-012	0	0.000000E+000
2	0.60389960	2.800846E-012	1.726085E-011	1	0.000000E+000
2	0.60399718	1.726085E-011	2.800846E-012	0	0.000000E+000
2	11.96969751	2.735384E-012	1.719538E-011	1	0.000000E+000
2	11.97074097	1.719538E-011	2.735384E-012	0	0.000000E+000
2	11.97076146	2.735384E-012	1.719538E-011	1	0.000000E+000
2	11.97103669	1.719538E-011	2.735384E-012	0	0.000000E+000
2	11.97105479	2.735384E-012	1.719538E-011	1	0.000000E+000
2	11.97110021	1.719538E-011	2.735384E-012	0	0.000000E+000
2	11.97114470	2.735384E-012	1.719538E-011	1	0.000000E+000
2	11.97132223	1.719538E-011	2.735384E-012	0	0.000000E+000
2	11.97139424	2.735384E-012	1.719538E-011	1	0.000000E+000
2	11.97178717	1.719538E-011	2.735384E-012	0	0.000000E+000
2	11.97188697	2.735384E-012	1.719538E-011	1	0.000000E+000
2	11.97234512	1.719538E-011	2.735384E-012	0	0.000000E+000
2	11.97258251	2.735384E-012	1.719538E-011	1	0.000000E+000
2	11.97265963	1.719538E-011	2.735384E-012	0	0.000000E+000
2	11.97269486	2.735384E-012	1.719538E-011	1	0.000000E+000
2	11.97303550	1.719538E-011	2.735384E-012	0	0.000000E+000
2	11.97307170	2.735384E-012	1.719538E-011	1	0.000000E+000
2	11.97310998	1.719538E-011	2.735384E-012	0	0.000000E+000
2	11.97313564	2.735384E-012	1.719538E-011	1	0.000000E+000
2	11.97320229	1.719538E-011	2.735384E-012	0	0.000000E+000
2	11.97326322	2.735384E-012	1.719538E-011	1	0.000000E+000
2	11.97388321	1.719538E-011	2.735384E-012	0	0.000000E+000
2	11.97390533	2.735384E-012	1.719538E-011	1	0.000000E+000
2	11.97415658	1.719538E-011	2.735384E-012	0	0.000000E+000
2	11.97417768	2.735384E-012	1.719538E-011	1	0.000000E+000
2	11.97427602	1.719538E-011	2.735384E-012	0	0.000000E+000
2	11.97439849	2.735384E-012	1.719538E-011	1	0.000000E+000
2	11.97464113	1.719538E-011	2.735384E-012	0	0.000000E+000
2	11.97465580	2.735384E-012	1.719538E-011	1	0.000000E+000
2	11.97510528	1.719538E-011	2.735384E-012	0	0.000000E+000
2	11.97515528	2.735384E-012	1.719538E-011	1	0.000000E+000
2	11.97541710	1.719538E-011	2.735384E-012	0	0.000000E+000
2	11.97544410	2.735384E-012	1.719538E-011	1	0.000000E+000
2	11.97584241	1.719538E-011	2.735384E-012	0	0.000000E+000
2	11.97586118	2.735384E-012	1.719538E-011	1	0.000000E+000
2	11.97612227	1.719538E-011	2.735384E-012	0	0.000000E+000
2	11.97615129	2.735384E-012	1.719538E-011	1	0.000000E+000
2	11.97625941	1.719538E-011	2.735384E-012	0	0.000000E+000
2	11.97633530	2.735384E-012	1.719538E-011	1	0.000000E+000
2	11.97691483	1.719538E-011	2.735384E-012	0	0.000000E+000
2	11.97693021	2.735384E-012	1.719538E-011	1	0.000000E+000
2	11.97712394	1.719538E-011	2.735384E-012	0	0.000000E+000
2	11.97715383	2.735384E-012	1.719538E-011	1	0.000000E+000
2	11.97721158	1.719538E-011	2.735384E-012	0	0.000000E+000
2	11.97723861	2.735384E-012	1.719538E-011	1	0.000000E+000
2	11.97783877	1.719538E-011	2.735384E-012	0	0.000000E+000
2	11.97786768	2.735384E-012	1.719538E-011	1	0.000000E+000
2	11.97830924	1.719538E-011	2.735384E-012	0	0.000000E+000
2	11.97831508	2.735384E-012	1.719538E-011	1	0.000000E+000
2	11.97856192	1.719538E-011	2.735384E-012	0	0.000000E+000
2	11.97862498	2.735384E-012	1.719538E-011	1	0.000000E+000
2	11.97866127	1.719538E-011	2.735384E-012	0	0.000000E+000
2	11.97871112	2.735384E-012	1.719538E-011	1	0.000000E+000
2	11.97909605	1.719538E-011	2.735384E-012	0	0.000000E+000
2	11.97911633	2.735384E-012	1.719538E-011	1	0.000000E+000
2	11.97991310	1.719538E-011	2.735384E-012	0	0.000000E+000
2	11.98018782	2.735384E-012	1.719538E-011	1	0.000000E+000
2	11.98029488	1.719538E-011	2.735384E-012	0	0.000000E+000
2	11.98030745	2.735384E-012	1.719538E-011	1	0.000000E+000
2	11.98038451	1.719538E-011	2.735384E-012	0	0.000000E+000
2	11.98039775	2.735384E-012	1.719538E-011	1	0.000000E+000
2	11.98069877	1.719538E-011	2.735384E-012	0	0.000000E+000
2	11.98075690	2.735384E-012	1.719538E-011	1	0.000000E+000
2	11.98080282	1.719538E-011	2.735384E-012	0	0.000000E+000
2	11.98130439	2.735384E-012	1.719538E-011	1	0.000000E+000
2	11.98182444	1.719538E-011	2.735384E-012	0	0.000000E+000
2	11.98186103	2.735384E-012	1.719538E-011	1	0.000000E+000
2	11.98264614	1.719538E-011	2.735384E-012	0	0.000000E+000
2	11.98267333	2.735384E-012	1.719538E-011	1	0.000000E+000
2	11.98269888	1.719538E-011	2.735384E-012	0	0.000000E+000
2	11.98276080	2.735384E-012	1.719538E-011	1	0.000000E+000
2	11.98280710	1.719538E-011	2.735384E-012	0	0.000000E+000
2	11.98284511	2.735384E-012	1.719538E-011	1	0.000000E+000
2	11.98296129	1.719538E-011	2.735384E-012	0	0.000000E+000
2	11.98297673	2.735384E-012	1.719538E-011	1	0.000000E+000
2	11.98341946	1.719538E-011	2.735384E-012	0	0.000000E+000
2	11.98343733	2.735384E-012	1.719538E-011	1	0.000000E+000
2	11.98349946	1.719538E-011	2.735384E-012	0	0.000000E+000
2	11.98352398	2.735384E-012	1.719538E-011	1	0.000000E+000
2	11.98355710	1.719538E-011	2.735384E-012	0	0.000000E+000
2	11.98361472	2.735384E-012	1.719538E-011	1	0.000000E+000
2	11.98374951	1.719538E-011	2.735384E-012	0	0.000000E+000
2	11.98388039	2.735384E-012	1.719538E-011	1	0.000000E+000
2	11.98417357	1.719538E-011	2.735384E-012	0	0.000000E+000
2	11.98419363	2.735384E-012	1.719538E-011	1	0.000000E+000
2	11.98423056	1.719538E-011	2.735384E-012	0	0.000000E+000
2	11.98423177	2.735384E-012	1.719538E-011	1	0.000000E+000
2	11.98473978	1.719538E-011	2.735384E-012	0	0.000000E+000
2	11.98476628	2.735384E-012	1.719538E-011	1	0.000000E+000
2	11.98506959	1.719538E-011	2.735384E-012	0	0.000000E+000
2	11.98510190	2.735384E-012	1.719538E-011	1	0.000000E+000
2	11.98559834	1.719538E-011	2.735384E-012	0	0.000000E+000
2	11.98572896	2.735384E-012	1.719538E-011	1	0.000000E+000
2	11.98578027	1.719538E-011	2.735384E-012	0	0.000000E+000
2	11.98601293	2.735384E-012	1.719538E-011	1	0.000000E+000
2	11.98607163	1.719538E-011	2.735384E-012	0	0.000000E+000
2	11.98610608	2.735384E-012	1.719538E-011	1	0.000000E+000
2	11.98616714	1.719538E-011	2.735384E-012	0	0.000000E+000
2	11.98618415	2.735384E-012	1.719538E-011	1	0.000000E+000
2	11.98621869	1.719538E-011	2.735384E-012	0	0.000000E+000
2	11.98628958	2.735384E-012	1.719538E-011	1	0.000000E+000
2	11.98649387	1.719538E-011	2.735384E-012	0	0.000000E+000
2	11.98651547	2.735384E-012	1.719538E-011	1	0.000000E+000
2	11.98685294	1.719538E-011	2.735384E-012	0	0.000000E+000
2	11.98732500	2.735384E-012	1.719538E-011	1	0.000000E+000
2	11.98753448	1.719538E-011	2.735384E-012	0	0.000000E+000
2	11.98765267	2.735384E-012	1.719538E-011	1	0.000000E+000
2	11.98789635	1.719538E-011	2.735384E-012	0	0.000000E+000
2	11.98794072	2.735384E-012	1.719538E-011	1	0.000000E+000
2	11.98814495	1.719538E-011	2.735384E-012	0	0.000000E+000
2	11.98866813	2.735384E-012	1.719538E-011	1	0.000000E+000
2	11.98901370	1.719538E-011	2.735384E-012	0	0.000000E+000
2	11.98905546	2.735384E-012	1.719538E-011	1	0.000000E+000
2	11.98922097	1.719538E-011	2.735384E-012	0	0.000000E+000
2	11.98924272	2.735384E-012	1.719538E-011	1	0.000000E+000
2	11.98944342	1.719538E-011	2.735384E-012	0	0.000000E+000
2	11.99371596	2.735384E-012	1.719538E-011	1	0.000000E+000
2	11.99391250	1.719538E-011	2.735384E-012	0	0.000000E+000
2	11.99391829	2.735384E-012	1.719538E-011	1	0.000000E+000
2	11.99419097	1.719538E-011	2.735384E-012	0	0.000000E+000
2	11.99423817	2.735384E-012	1.719538E-011	1	0.000000E+000
2	11.99535473	1.719538E-011	2.735384E-012	0	0.000000E+000
2	11.99539353	2.735384E-012	1.719538E-011	1	0.000000E+000
2	11.99571845	1.719538E-011	2.735384E-012	0	0.000000E+000
2	11.99573344	2.735384E-012	1.719538E-011	1	0.000000E+000
2	11.99592133	1.719538E-011	2.735384E-012	0	0.000000E+000
2	11.99593643	2.735384E-012	1.719538E-011	1	0.000000E+000
2	11.99636265	1.719538E-011	2.735384E-012	0	0.000000E+000
2	11.99637707	2.735384E-012	1.719538E-011	1	0.000000E+000
2	11.99651641	1.719538E-011	2.735384E-012	0	0.000000E+000
2	11.99657909	2.735384E-012	1.719538E-011	1	0.000000E+000
2	11.99666485	1.719538E-011	2.735384E-012	0	0.000000E+000
2	11.99670958	2.735384E-012	1.719538E-011	1	0.000000E+000
2	11.99714817	1.719538E-011	2.735384E-012	0	0.000000E+000
2	11.99718646	2.735384E-012	1.719538E-011	1	0.000000E+000
2	11.99766276	1.719538E-011	2.735384E-012	0	0.000000E+000
2	11.99769793	2.735384E-012	1.719538E-011	1	0.000000E+000
2	11.99799954	1.719538E-011	2.735384E-012	0	0.000000E+000
2	11.99803567	2.735384E-012	1.719538E-011	1	0.000000E+000
2	11.99834440	1.719538E-011	2.735384E-012	0	0.000000E+000
2	11.99834952	2.735384E-012	1.719538E-011	1	0.000000E+000
2	11.99856627	1.719538E-011	2.735384E-012	0	0.000000E+000
2	11.99861999	2.735384E-012	1.719538E-011	1	0.000000E+000
2	11.99879341	1.719538E-011	2.735384E-012	0	0.000000E+000
2	11.99886255	2.735384E-012	1.719538E-011	1	0.000000E+000
2	11.99921673	1.719538E-011	2.735384E-012	0	0.000000E+000
2	11.99923157	2.735384E-012	1.719538E-011	1	0.000000E+000
2	11.99927717	1.719538E-011	2.735384E-012	0	0.000000E+000
2	11.99929520	2.735384E-012	1.719538E-011	1	0.000000E+000
2	11.99947518	1.719538E-011	2.735384E-012	0	0.000000E+000
2	11.99957811	2.735384E-012	1.719538E-011	1	0.000000E+000
2	11.99961664	1.719538E-011	2.735384E-012	0	0.000000E+000
2	11.99974231	2.735384E-012	1.719538E-011	1	0.000000E+000
2	11.99990218	1.719538E-011	2.735384E-012	0	0.000000E+000
2	12.00031645	2.735384E-012	1.719538E-011	1	0.000000E+000
2	12.00090112	1.719538E-011	2.735384E-012	0	0.000000E+000
2	12.00093098	2.735384E-012	1.719538E-011	1	0.000000E+000
2	12.00288820	1.719538E-011	2.735384E-012	0	0.000000E+000
2	12.00294210	2.735384E-012	1.719538E-011	1	0.000000E+000
2	12.00385872	1.719538E-011	2.735384E-012	0	0.000000E+000
2	12.00388180	2.735384E-012	1.719538E-011	1	0.000000E+000
2	12.00391074	1.719538E-011	2.735384E-012	0	0.000000E+000
2	12.00397517	2.735384E-012	1.719538E-011	1	0.000000E+000
2	12.00405145	1.719538E-011	2.735384E-012	0	0.000000E+000
2	12.00436302	2.735384E-012	1.719538E-011	1	0.000000E+000
2	12.00551375	1.719538E-011	2.735384E-012	0	0.000000E+000
2	12.00554230	2.735384E-012	1.719538E-011	1	0.000000E+000
2	12.00574260	1.719538E-011	2.735384E-012	0	0.000000E+000
2	12.00578136	2.735384E-012	1.719538E-011	1	0.000000E+000
2	12.00591297	1.719538E-011	2.735384E-012	0	0.000000E+000
2	12.00593283	2.735384E-012	1.719538E-011	1	0.000000E+000
2	12.00688160	1.719538E-011	2.735384E-012	0	0.000000E+000
2	12.00691457	2.735384E-012	1.719538E-011	1	0.000000E+000
2	12.00728550	1.719538E-011	2.735384E-012	0	0.000000E+000
2	12.00732269	2.735384E-012	1.719538E-011	1	0.000000E+000
2	12.00748977	1.719538E-011	2.735384E-012	0	0.000000E+000
2	12.00749408	2.735384E-012	1.719538E-011	1	0.000000E+000
2	12.00776690	1.719538E-011	2.735384E-012	0	0.000000E+000
2	12.00780319	2.735384E-012	1.719538E-011	1	0.000000E+000
2	12.00796266	1.719538E-011	2.735384E-012	0	0.000000E+000
2	12.00800510	2.735384E-012	1.719538E-011	1	0.000000E+000
2	12.00813588	1.719538E-011	2.735384E-012	0	0.000000E+000
2	12.00816202	2.735384E-012	1.719538E-011	1	0.000000E+000
2	12.00832300	1.719538E-011	2.735384E-012	0	0.000000E+000
2	12.00835794	2.735384E-012	1.719538E-011	1	0.000000E+000
2	12.00837124	1.719538E-011	2.735384E-012	0	0.000000E+000
2	12.00839234	2.735384E-012	1.719538E-011	1	0.000000E+000
2	12.00858712	1.719538E-011	2.735384E-012	0	0.000000E+000
2	12.00862369	2.735384E-012	1.719538E-011	1	0.000000E+000
2	12.00901887	1.719538E-011	2.735384E-012	0	0.000000E+000
2	12.00932155	2.735384E-012	1.719538E-011	1	0.000000E+000
2	12.00940494	1.719538E-011	2.735384E-012	0	0.000000E+000
2	12.00943650	2.735384E-012	1.719538E-011	1	0.000000E+000
2	12.00952995	1.719538E-011	2.735384E-012	0	0.000000E+000
2	12.00954986	2.735384E-012	1.719538E-011	1	0.000000E+000
2	12.00959722	1.719538E-011	2.735384E-012	0	0.000000E+000
2	12.00963414	2.735384E-012	1.719538E-011	1	0.000000E+000
2	12.00983382	1.719538E-011	2.735384E-012	0	0.000000E+000
2	12.00985084	2.735384E-012	1.719538E-011	1	0.000000E+000
2	12.01045142	1.719538E-011	2.735384E-012	0	0.000000E+000
2	12.01047001	2.735384E-012	1.719538E-011	1	0.000000E+000
2	12.01051438	1.719538E-011	2.735384E-012	0	0.000000E+000
2	12.01054032	2.735384E-012	1.719538E-011	1	0.000000E+000
2	12.01056703	1.719538E-011	2.735384E-012	0	0.000000E+000
2	12.01058727	2.735384E-012	1.719538E-011	1	0.000000E+000
2	12.01072444	1.719538E-011	2.735384E-012	0	0.000000E+000
2	12.01074244	2.735384E-012	1.719538E-011	1	0.000000E+000
2	12.01094676	1.719538E-011	2.735384E-012	0	0.000000E+000
2	12.01098403	2.735384E-012	1.719538E-011	1	0.000000E+000
2	12.01107828	1.719538E-011	2.735384E-012	0	0.000000E+000
2	12.01109179	2.735384E-012	1.719538E-011	1	0.000000E+000
2	12.01131633	1.719538E-011	2.735384E-012	0	0.000000E+000
2	12.01133187	2.735384E-012	1.719538E-011	1	0.000000E+000
2	12.01164561	1.719538E-011	2.735384E-012	0	0.000000E+000
2	12.01167854	2.735384E-012	1.719538E-011	1	0.000000E+000
2	12.01171299	1.719538E-011	2.735384E-012	0	0.000000E+000
2	12.01173256	2.735384E-012	1.719538E-011	1	0.000000E+000
2	12.01178010	1.719538E-011	2.735384E-012	0	0.000000E+000
2	12.01180637	2.735384E-012	1.719538E-011	1	0.000000E+000
2	12.01217116	1.719538E-011	2.735384E-012	0	0.000000E+000
2	12.01219902	2.735384E-012	1.719538E-011	1	0.000000E+000
2	12.01228663	1.719538E-011	2.735384E-012	0	0.000000E+000
2	12.01234811	2.735384E-012	1.719538E-011	1	0.000000E+000
2	12.01287832	1.719538E-011	2.735384E-012	0	0.000000E+000
2	12.01292463	2.735384E-012	1.719538E-011	1	0.000000E+000
2	12.01320646	1.719538E-011	2.735384E-012	0	0.000000E+000
2	12.01322402	2.735384E-012	1.719538E-011	1	0.000000E+000
2	12.01344393	1.719538E-011	2.735384E-012	0	0.000000E+000
2	12.01349014	2.735384E-012	1.719538E-011	1	0.000000E+000
2	12.01369046	1.719538E-011	2.735384E-012	0	0.000000E+000
2	12.01369876	2.735384E-012	1.719538E-011	1	0.000000E+000
2	12.01379128	1.719538E-011	2.735384E-012	0	0.000000E+000
2	12.01380593	2.735384E-012	1.719538E-011	1	0.000000E+000
2	12.01392918	1.719538E-011	2.735384E-012	0	0.000000E+000
2	12.01393461	2.735384E-012	1.719538E-011	1	0.000000E+000
2	12.01408784	1.719538E-011	2.735384E-012	0	0.000000E+000
2	12.01413204	2.735384E-012	1.719538E-011	1	0.000000E+000
2	12.01428495	1.719538E-011	2.735384E-012	0	0.000000E+000
2	12.01443128	2.735384E-012	1.719538E-011	1	0.000000E+000
2	12.01505429	1.719538E-011	2.735384E-012	0	0.000000E+000
2	12.01507418	2.735384E-012	1.719538E-011	1	0.000000E+000
2	12.01520489	1.719538E-011	2.735384E-012	0	0.000000E+000
2	12.01531526	2.735384E-012	1.719538E-011	1	0.000000E+000
2	12.01593428	1.719538E-011	2.735384E-012	0	0.000000E+000
2	12.01594249	2.735384E-012	1.719538E-011	1	0.000000E+000
2	12.01599888	1.719538E-011	2.735384E-012	0	0.000000E+000
2	12.01602943	2.735384E-012	1.719538E-011	1	0.000000E+000
2	12.01624761	1.719538E-011	2.735384E-012	0	0.000000E+000
2	12.01633248	2.735384E-012	1.719538E-011	1	0.000000E+000
2	12.01678888	1.719538E-011	2.735384E-012	0	0.000000E+000
2	12.01682312	2.735384E-012	1.719538E-011	1	0.000000E+000
2	12.01686000	1.719538E-011	2.735384E-012	0	0.000000E+000
2	12.01687898	2.735384E-012	1.719538E-011	1	0.000000E+000
2	12.01693904	1.719538E-011	2.735384E-012	0	0.000000E+000
2	12.01707340	2.735384E-012	1.719538E-011	1	0.000000E+000
2	12.01782564	1.719538E-011	2.735384E-012	0	0.000000E+000
2	12.01784480	2.735384E-012	1.719538E-011	1	0.000000E+000
2	12.01816791	1.719538E-011	2.735384E-012	0	0.000000E+000
2	12.01818880	2.735384E-012	1.719538E-011	1	0.000000E+000
2	12.01834462	1.719538E-011	2.735384E-012	0	0.000000E+000
2	16.84365515	2.677022E-012	1.713702E-011	1	0.000000E+000
2	16.84371821	1.713702E-011	2.677022E-012	0	0.000000E+000
2	16.84374266	2.677022E-012	1.713702E-011	1	0.000000E+000
2	16.84385041	1.713702E-011	2.677022E-012	0	0.000000E+000
2	16.84386482	2.677022E-012	1.713702E-011	1	0.000000E+000
2	16.84488299	1.713702E-011	2.677022E-012	0	0.000000E+000
2	16.84490838	2.677022E-012	1.713702E-011	1	0.000000E+000
2	16.84524728	1.713702E-011	2.677022E-012	0	0.000000E+000
2	16.84536956	2.677022E-012	1.713702E-011	1	0.000000E+000
2	16.84540299	1.713702E-011	2.677022E-012	0	0.000000E+000
2	16.84540748	2.677022E-012	1.713702E-011	1	0.000000E+000
2	16.84580054	1.713702E-011	2.677022E-012	0	0.000000E+000
2	16.84583514	2.677022E-012	1.713702E-011	1	0.000000E+000
2	16.84656815	1.713702E-011	2.677022E-012	0	0.000000E+000
2	16.84658501	2.677022E-012	1.713702E-011	1	0.000000E+000
2	16.84666072	1.713702E-011	2.677022E-012	0	0.000000E+000
2	16.84668202	2.677022E-012	1.713702E-011	1	0.000000E+000
2	16.84679155	1.713702E-011	2.677022E-012	0	0.000000E+000
2	16.84715126	2.677022E-012	1.713702E-011	1	0.000000E+000
2	16.84850911	1.713702E-011	2.677022E-012	0	0.000000E+000
2	16.84852443	2.677022E-012	1.713702E-011	1	0.000000E+000
2	16.84901791	1.713702E-011	2.677022E-012	0	0.000000E+000
2	16.84923567	2.677022E-012	1.713702E-011	1	0.000000E+000
2	16.84940926	1.713702E-011	2.677022E-012	0	0.000000E+000
2	16.84979408	2.677022E-012	1.713702E-011	1	0.000000E+000
2	16.85029982	1.713702E-011	2.677022E-012	0	0.000000E+000
2	16.85033603	2.677022E-012	1.713702E-011	1	0.000000E+000
2	16.85043073	1.713702E-011	2.677022E-012	0	0.000000E+000
2	16.85046522	2.677022E-012	1.713702E-011	1	0.000000E+000
2	16.85065216	1.713702E-011	2.677022E-012	0	0.000000E+000
2	16.85067704	2.677022E-012	1.713702E-011	1	0.000000E+000
2	16.85079503	1.713702E-011	2.677022E-012	0	0.000000E+000
2	16.85081870	2.677022E-012	1.713702E-011	1	0.000000E+000
2	16.85089980	1.713702E-011	2.677022E-012	0	0.000000E+000
2	16.85090786	2.677022E-012	1.713702E-011	1	0.000000E+000
2	16.85132811	1.713702E-011	2.677022E-012	0	0.000000E+000
2	16.85140132	2.677022E-012	1.713702E-011	1	0.000000E+000
2	16.85205127	1.713702E-011	2.677022E-012	0	0.000000E+000
2	16.85206624	2.677022E-012	1.713702E-011	1	0.000000E+000
2	16.85254735	1.713702E-011	2.677022E-012	0	0.000000E+000
2	16.85260732	2.677022E-012	1.713702E-011	1	0.000000E+000
2	16.85262590	1.713702E-011	2.677022E-012	0	0.000000E+000
2	16.85272531	2.677022E-012	1.713702E-011	1	0.000000E+000
2	16.85304605	1.713702E-011	2.677022E-012	0	0.000000E+000
2	16.85314976	2.677022E-012	1.713702E-011	1	0.000000E+000
2	16.85324142	1.713702E-011	2.677022E-012	0	0.000000E+000
2	16.85325550	2.677022E-012	1.713702E-011	1	0.000000E+000
2	16.85330293	1.713702E-011	2.677022E-012	0	0.000000E+000
2	16.85332216	2.677022E-012	1.713702E-011	1	0.000000E+000
2	16.85386712	1.713702E-011	2.677022E-012	0	0.000000E+000
2	16.85404535	2.677022E-012	1.713702E-011	1	0.000000E+000
2	16.85429322	1.713702E-011	2.677022E-012	0	0.000000E+000
2	16.85432626	2.677022E-012	1.713702E-011	1	0.000000E+000
2	16.85483865	1.713702E-011	2.677022E-012	0	0.000000E+000
2	16.85487968	2.677022E-012	1.713702E-011	1	0.000000E+000
2	16.85501646	1.713702E-011	2.677022E-012	0	0.000000E+000
2	16.85505386	2.677022E-012	1.713702E-011	1	0.000000E+000
2	16.85513589	1.713702E-011	2.677022E-012	0	0.000000E+000
2	16.85514070	2.677022E-012	1.713702E-011	1	0.000000E+000
2	16.85523332	1.713702E-011	2.677022E-012	0	0.000000E+000
2	16.85525285	2.677022E-012	1.713702E-011	1	0.000000E+000
2	16.85582708	1.713702E-011	2.677022E-012	0	0.000000E+000
2	16.85583742	2.677022E-012	1.713702E-011	1	0.000000E+000
2	16.85599778	1.713702E-011	2.677022E-012	0	0.000000E+000
2	16.85603607	2.677022E-012	1.713702E-011	1	0.000000E+000
2	16.85684589	1.713702E-011	2.677022E-012	0	0.000000E+000
2	16.85686994	2.677022E-012	1.713702E-011	1	0.000000E+000
2	16.85705965	1.713702E-011	2.677022E-012	0	0.000000E+000
2	16.85712543	2.677022E-012	1.713702E-011	1	0.000000E+000
2	16.85741802	1.713702E-011	2.677022E-012	0	0.000000E+000
2	16.85744671	2.677022E-012	1.713702E-011	1	0.000000E+000
2	16.85753753	1.713702E-011	2.677022E-012	0	0.000000E+000
2	16.85755527	2.677022E-012	1.713702E-011	1	0.000000E+000
2	16.85764873	1.713702E-011	2.677022E-012	0	0.000000E+000
2	16.85767866	2.677022E-012	1.713702E-011	1	0.000000E+000
2	16.85785530	1.713702E-011	2.677022E-012	0	0.000000E+000
2	16.85785886	2.677022E-012	1.713702E-011	1	0.000000E+000
2	16.85792814	1.713702E-011	2.677022E-012	0	0.000000E+000
2	16.85794410	2.677022E-012	1.713702E-011	1	0.000000E+000
2	16.85821209	1.713702E-011	2.677022E-012	0	0.000000E+000
2	16.85829961	2.677022E-012	1.713702E-011	1	0.000000E+000
2	16.85887282	1.713702E-011	2.677022E-012	0	0.000000E+000
2	16.85889829	2.677022E-012	1.713702E-011	1	0.000000E+000
2	16.85944144	1.713702E-011	2.677022E-012	0	0.000000E+000
2	16.85948478	2.677022E-012	1.713702E-011	1	0.000000E+000
2	16.85990455	1.713702E-011	2.677022E-012	0	0.000000E+000
2	16.85993034	2.677022E-012	1.713702E-011	1	0.000000E+000
2	16.86073029	1.713702E-011	2.677022E-012	0	0.000000E+000
2	16.86088022	2.677022E-012	1.713702E-011	1	0.000000E+000
2	16.86093230	1.713702E-011	2.677022E-012	0	0.000000E+000
2	16.86094943	2.677022E-012	1.713702E-011	1	0.000000E+000
2	16.86130917	1.713702E-011	2.677022E-012	0	0.000000E+000
2	16.86133536	2.677022E-012	1.713702E-011	1	0.000000E+000
2	16.86176189	1.713702E-011	2.677022E-012	0	0.000000E+000
2	16.86176687	2.677022E-012	1.713702E-011	1	0.000000E+000
2	16.86212706	1.713702E-011	2.677022E-012	0	0.000000E+000
2	16.86227576	2.677022E-012	1.713702E-011	1	0.000000E+000
2	16.86252103	1.713702E-011	2.677022E-012	0	0.000000E+000
2	16.86252823	2.677022E-012	1.713702E-011	1	0.000000E+000
2	16.86290284	1.713702E-011	2.677022E-012	0	0.000000E+000
2	16.86290480	2.677022E-012	1.713702E-011	1	0.000000E+000
2	16.86307086	1.713702E-011	2.677022E-012	0	0.000000E+000
2	16.86311655	2.677022E-012	1.713702E-011	1	0.000000E+000
2	16.86353650	1.713702E-011	2.677022E-012	0	0.000000E+000
2	16.86389242	2.677022E-012	1.713702E-011	1	0.000000E+000
2	16.86415036	1.713702E-011	2.677022E-012	0	0.000000E+000
2	16.86417664	2.677022E-012	1.713702E-011	1	0.000000E+000
2	16.86466099	1.713702E-011	2.677022E-012	0	0.000000E+000
2	16.86468226	2.677022E-012	1.713702E-011	1	0.000000E+000
2	16.86505459	1.713702E-011	2.677022E-012	0	0.000000E+000
2	16.86506429	2.677022E-012	1.713702E-011	1	0.000000E+000
2	16.86512811	1.713702E-011	2.677022E-012	0	0.000000E+000
2	16.86514950	2.677022E-012	1.713702E-011	1	0.000000E+000
2	16.86595002	1.713702E-011	2.677022E-012	0	0.000000E+000
2	16.86596491	2.677022E-012	1.713702E-011	1	0.000000E+000
2	16.86714048	1.713702E-011	2.677022E-012	0	0.000000E+000
2	16.86718957	2.677022E-012	1.713702E-011	1	0.000000E+000
2	16.86731081	1.713702E-011	2.677022E-012	0	0.000000E+000
2	16.86732171	2.677022E-012	1.713702E-011	1	0.000000E+000
2	16.86788749	1.713702E-011	2.677022E-012	0	0.000000E+000
2	16.86795306	2.677022E-012	1.713702E-011	1	0.000000E+000
2	16.86880814	1.713702E-011	2.677022E-012	0	0.000000E+000
2	16.86884100	2.677022E-012	1.713702E-011	1	0.000000E+000
2	16.86924440	1.713702E-011	2.677022E-012	0	0.000000E+000
2	16.86928880	2.677022E-012	1.713702E-011	1	0.000000E+000
2	16.86932375	1.713702E-011	2.677022E-012	0	0.000000E+000
2	16.86934158	2.677022E-012	1.713702E-011	1	0.000000E+000
2	16.86954309	1.713702E-011	2.677022E-012	0	0.000000E+000
2	16.86955907	2.677022E-012	1.713702E-011	1	0.000000E+000
2	16.86969618	1.713702E-011	2.677022E-012	0	0.000000E+000
2	16.86972311	2.677022E-012	1.713702E-011	1	0.000000E+000
2	16.87024524	1.713702E-011	2.677022E-012	0	0.000000E+000
2	16.87026599	2.677022E-012	1.713702E-011	1	0.000000E+000
2	16.87030034	1.713702E-011	2.677022E-012	0	0.000000E+000
2	16.87033231	2.677022E-012	1.713702E-011	1	0.000000E+000
2	16.87039609	1.713702E-011	2.677022E-012	0	0.000000E+000
2	16.87041131	2.677022E-012	1.713702E-011	1	0.000000E+000
2	16.87059013	1.713702E-011	2.677022E-012	0	0.000000E+000
2	16.87061065	2.677022E-012	1.713702E-011	1	0.000000E+000
2	16.87120204	1.713702E-011	2.677022E-012	0	0.000000E+000
2	16.87121620	2.677022E-012	1.713702E-011	1	0.000000E+000
2	16.87130533	1.713702E-011	2.677022E-012	0	0.000000E+000
2	16.87134622	2.677022E-012	1.713702E-011	1	0.000000E+000
2	16.87142370	1.713702E-011	2.677022E-012	0	0.000000E+000
2	16.87149128	2.677022E-012	1.713702E-011	1	0.000000E+000
2	16.87235042	1.713702E-011	2.677022E-012	0	0.000000E+000
2	16.87237142	2.677022E-012	1.713702E-011	1	0.000000E+000
2	16.87254605	1.713702E-011	2.677022E-012	0	0.000000E+000
2	16.87259981	2.677022E-012	1.713702E-011	1	0.000000E+000
2	16.87282107	1.713702E-011	2.677022E-012	0	0.000000E+000
2	16.87284182	2.677022E-012	1.713702E-011	1	0.000000E+000
2	16.87333591	1.713702E-011	2.677022E-012	0	0.000000E+000
2	16.87334941	2.677022E-012	1.713702E-011	1	0.000000E+000
2	16.87340390	1.713702E-011	2.677022E-012	0	0.000000E+000
2	16.87345237	2.677022E-012	1.713702E-011	1	0.000000E+000
2	16.87445138	1.713702E-011	2.677022E-012	0	0.000000E+000
2	16.87447599	2.677022E-012	1.713702E-011	1	0.000000E+000
2	16.87514476	1.713702E-011	2.677022E-012	0	0.000000E+000
2	16.87530346	2.677022E-012	1.713702E-011	1	0.000000E+000
2	16.87543445	1.713702E-011	2.677022E-012	0	0.000000E+000
2	16.87547031	2.677022E-012	1.713702E-011	1	0.000000E+000
2	16.87560149	1.713702E-011	2.677022E-012	0	0.000000E+000
2	16.87564534	2.677022E-012	1.713702E-011	1	0.000000E+000
2	16.87709962	1.713702E-011	2.677022E-012	0	0.000000E+000
2	16.87712535	2.677022E-012	1.713702E-011	1	0.000000E+000
2	16.87750911	1.713702E-011	2.677022E-012	0	0.000000E+000
2	16.87754611	2.677022E-012	1.713702E-011	1	0.000000E+000
2	16.87796661	1.713702E-011	2.677022E-012	0	0.000000E+000
2	16.87802706	2.677022E-012	1.713702E-011	1	0.000000E+000
2	16.87844195	1.713702E-011	2.677022E-012	0	0.000000E+000
2	16.87846878	2.677022E-012	1.713702E-011	1	0.000000E+000
2	16.87873464	1.713702E-011	2.677022E-012	0	0.000000E+000
2	16.87878298	2.677022E-012	1.713702E-011	1	0.000000E+000
2	16.87890525	1.713702E-011	2.677022E-012	0	0.000000E+000
2	16.87892172	2.677022E-012	1.713702E-011	1	0.000000E+000
2	16.87996409	1.713702E-011	2.677022E-012	0	0.000000E+000
2	16.87996906	2.677022E-012	1.713702E-011	1	0.000000E+000
2	16.88025977	1.713702E-011	2.677022E-012	0	0.000000E+000
2	16.88039375	2.677022E-012	1.713702E-011	1	0.000000E+000
2	16.88055403	1.713702E-011	2.677022E-012	0	0.000000E+000
2	16.88056923	2.677022E-012	1.713702E-011	1	0.000000E+000
2	16.88077913	1.713702E-011	2.677022E-012	0	0.000000E+000
2	16.88078867	2.677022E-012	1.713702E-011	1	0.000000E+000
2	16.88160282	1.713702E-011	2.677022E-012	0	0.000000E+000
2	16.88161146	2.677022E-012	1.713702E-011	1	0.000000E+000
2	16.88217902	1.713702E-011	2.677022E-012	0	0.000000E+000
2	16.88220458	2.677022E-012	1.713702E-011	1	0.000000E+000
2	16.88250595	1.713702E-011	2.677022E-012	0	0.000000E+000
2	16.88251624	2.677022E-012	1.713702E-011	1	0.000000E+000
2	16.88269221	1.713702E-011	2.677022E-012	0	0.000000E+000
2	16.88280645	2.677022E-012	1.713702E-011	1	0.000000E+000
2	16.88490615	1.713702E-011	2.677022E-012	0	0.000000E+000
2	16.88492747	2.677022E-012	1.713702E-011	1	0.000000E+000
2	16.88559888	1.713702E-011	2.677022E-012	0	0.000000E+000
2	16.88564731	2.677022E-012	1.713702E-011	1	0.000000E+000
2	16.88579173	1.713702E-011	2.677022E-012	0	0.000000E+000
2	16.88579885	2.677022E-012	1.713702E-011	1	0.000000E+000
2	16.88593465	1.713702E-011	2.677022E-012	0	0.000000E+000
2	16.88597268	2.677022E-012	1.713702E-011	1	0.000000E+000
2	16.88606821	1.713702E-011	2.677022E-012	0	0.000000E+000
2	16.88608377	2.677022E-012	1.713702E-011	1	0.000000E+000
2	16.88610482	1.713702E-011	2.677022E-012	0	0.000000E+000
2	16.88613261	2.677022E-012	1.713702E-011	1	0.000000E+000
2	16.88619427	1.713702E-011	2.677022E-012	0	0.000000E+000
2	16.88626573	2.677022E-012	1.713702E-011	1	0.000000E+000
2	16.88639956	1.713702E-011	2.677022E-012	0	0.000000E+000
2	16.88643490	2.677022E-012	1.713702E-011	1	0.000000E+000
2	16.88664618	1.713702E-011	2.677022E-012	0	0.000000E+000
2	16.88666149	2.677022E-012	1.713702E-011	1	0.000000E+000
2	16.88669880	1.713702E-011	2.677022E-012	0	0.000000E+000
2	16.88672643	2.677022E-012	1.713702E-011	1	0.000000E+000
2	16.88680161	1.713702E-011	2.677022E-012	0	0.000000E+000
2	16.88682861	2.677022E-012	1.713702E-011	1	0.000000E+000
2	16.88692112	1.713702E-011	2.677022E-012	0	0.000000E+000
2	16.88694324	2.677022E-012	1.713702E-011	1	0.000000E+000
2	16.88713921	1.713702E-011	2.677022E-012	0	0.000000E+000
2	16.88715908	2.677022E-012	1.713702E-011	1	0.000000E+000
2	16.88738682	1.713702E-011	2.677022E-012	0	0.000000E+000
2	16.88740972	2.677022E-012	1.713702E-011	1	0.000000E+000
2	16.88782277	1.713702E-011	2.677022E-012	0	0.000000E+000
2	16.88785056	2.677022E-012	1.713702E-011	1	0.000000E+000
2	16.88890063	1.713702E-011	2.677022E-012	0	0.000000E+000
2	16.88892483	2.677022E-012	1.713702E-011	1	0.000000E+000
2	16.88956921	1.713702E-011	2.677022E-012	0	0.000000E+000
2	16.88958396	2.677022E-012	1.713702E-011	1	0.000000E+000
2	16.89017180	1.713702E-011	2.677022E-012	0	0.000000E+000
2	16.89018233	2.677022E-012	1.713702E-011	1	0.000000E+000
2	16.89020811	1.713702E-011	2.677022E-012	0	0.000000E+000
2	16.89027625	2.677022E-012	1.713702E-011	1	0.000000E+000
2	16.89043306	1.713702E-011	2.677022E-012	0	0.000000E+000
2	16.89054233	2.677022E-012	1.713702E-011	1	0.000000E+000
2	16.89058760	1.713702E-011	2.677022E-012	0	0.000000E+000
2	16.89060019	2.677022E-012	1.713702E-011	1	0.000000E+000
2	16.89066832	1.713702E-011	2.677022E-012	0	0.000000E+000
2	16.89068793	2.677022E-012	1.713702E-011	1	0.000000E+000
2	16.89072189	1.713702E-011	2.677022E-012	0	0.000000E+000
2	16.89075169	2.677022E-012	1.713702E-011	1	0.000000E+000
2	16.89093622	1.713702E-011	2.677022E-012	0	0.000000E+000
2	16.89096015	2.677022E-012	1.713702E-011	1	0.000000E+000
2	16.89142805	1.713702E-011	2.677022E-012	0	0.000000E+000
2	16.89143830	2.677022E-012	1.713702E-011	1	0.000000E+000
2	16.89148758	1.713702E-011	2.677022E-012	0	0.000000E+000
2	16.89150230	2.677022E-012	1.713702E-011	1	0.000000E+000
2	16.89161666	1.713702E-011	2.677022E-012	0	0.000000E+000
2	16.89162953	2.677022E-012	1.713702E-011	1	0.000000E+000
2	16.89175430	1.713702E-011	2.677022E-012	0	0.000000E+000
2	16.89196615	2.677022E-012	1.713702E-011	1	0.000000E+000
2	16.89225745	1.713702E-011	2.677022E-012	0	0.000000E+000
2	16.89227951	2.677022E-012	1.713702E-011	1	0.000000E+000
2	16.89236585	1.713702E-011	2.677022E-012	0	0.000000E+000
2	16.89238880	2.677022E-012	1.713702E-011	1	0.000000E+000
2	16.89282798	1.713702E-011	2.677022E-012	0	0.000000E+000
2	16.89321961	2.677022E-012	1.713702E-011	1	0.000000E+000
2	16.89352842	1.713702E-011	2.677022E-012	0	0.000000E+000
2	16.89354457	2.677022E-012	1.713702E-011	1	0.000000E+000
2	16.89391083	1.713702E-011	2.677022E-012	0	0.000000E+000
2	16.89392885	2.677022E-012	1.713702E-011	1	0.000000E+000
2	16.89399870	1.713702E-011	2.677022E-012	0	0.000000E+000
2	16.89404649	2.677022E-012	1.713702E-011	1	0.000000E+000
2	16.89429581	1.713702E-011	2.677022E-012	0	0.000000E+000
2	16.89430882	2.677022E-012	1.713702E-011	1	0.000000E+000
2	16.89437718	1.713702E-011	2.677022E-012	0	0.000000E+000
2	16.89441755	2.677022E-012	1.713702E-011	1	0.000000E+000
2	16.89463869	1.713702E-011	2.677022E-012	0	0.000000E+000
2	16.89465263	2.677022E-012	1.713702E-011	1	0.000000E+000
2	16.89475419	1.713702E-011	2.677022E-012	0	0.000000E+000
2	16.89476817	2.677022E-012	1.713702E-011	1	0.000000E+000
2	16.89498184	1.713702E-011	2.677022E-012	0	0.000000E+000
2	16.89502169	2.677022E-012	1.713702E-011	1	0.000000E+000
2	16.89515403	1.713702E-011	2.677022E-012	0	0.000000E+000
2	16.89516300	2.677022E-012	1.713702E-011	1	0.000000E+000
2	16.89560238	1.713702E-011	2.677022E-012	0	0.000000E+000
2	16.89561849	2.677022E-012	1.713702E-011	1	0.000000E+000
2	16.89582173	1.713702E-011	2.677022E-012	0	0.000000E+000
2	16.89590758	2.677022E-012	1.713702E-011	1	0.000000E+000
2	16.89672022	1.713702E-011	2.677022E-012	0	0.000000E+000
2	16.89673777	2.677022E-012	1.713702E-011	1	0.000000E+000
2	16.89681562	1.713702E-011	2.677022E-012	0	0.000000E+000
2	16.89682169	2.677022E-012	1.713702E-011	1	0.000000E+000
2	16.89686783	1.713702E-011	2.677022E-012	0	0.000000E+000
2	16.89688125	2.677022E-012	1.713702E-011	1	0.000000E+000
2	16.89715131	1.713702E-011	2.677022E-012	0	0.000000E+000
2	16.89715956	2.677022E-012	1.713702E-011	1	0.000000E+000
2	16.89732425	1.713702E-011	2.677022E-012	0	0.000000E+000
2	16.89734393	2.677022E-012	1.713702E-011	1	0.000000E+000
2	16.89754473	1.713702E-011	2.677022E-012	0	0.000000E+000
2	16.89756090	2.677022E-012	1.713702E-011	1	0.000000E+000
2	16.89770110	1.713702E-011	2.677022E-012	0	0.000000E+000
2	16.89794644	2.677022E-012	1.713702E-011	1	0.000000E+000
2	16.89824419	1.713702E-011	2.677022E-012	0	0.000000E+000
2	16.89826554	2.677022E-012	1.713702E-011	1	0.000000E+000
2	16.89895672	1.713702E-011	2.677022E-012	0	0.000000E+000
2	16.89896888	2.677022E-012	1.713702E-011	1	0.000000E+000
2	16.89930827	1.713702E-011	2.677022E-012	0	0.000000E+000
2	16.89932582	2.677022E-012	1.713702E-011	1	0.000000E+000
2	16.89940950	1.713702E-011	2.677022E-012	0	0.000000E+000
2	16.89942038	2.677022E-012	1.713702E-011	1	0.000000E+000
2	16.89980616	1.713702E-011	2.677022E-012	0	0.000000E+000
2	16.89982877	2.677022E-012	1.713702E-011	1	0.000000E+000
2	16.89987776	1.713702E-011	2.677022E-012	0	0.000000E+000
2	16.89989291	2.677022E-012	1.713702E-011	1	0.000000E+000
2	16.90011274	1.713702E-011	2.677022E-012	0	0.000000E+000
2	16.90012863	2.677022E-012	1.713702E-011	1	0.000000E+000
2	16.90019727	1.713702E-011	2.677022E-012	0	0.000000E+000
2	16.90020947	2.677022E-012	1.713702E-011	1	0.000000E+000
2	16.90037779	1.713702E-011	2.677022E-012	0	0.000000E+000
2	16.90040269	2.677022E-012	1.713702E-011	1	0.000000E+000
2	16.90057989	1.713702E-011	2.677022E-012	0	0.000000E+000
2	16.90059288	2.677022E-012	1.713702E-011	1	0.000000E+000
2	16.90103295	1.713702E-011	2.677022E-012	0	0.000000E+000
2	16.90105790	2.677022E-012	1.713702E-011	1	0.000000E+000
2	16.90164895	1.713702E-011	2.677022E-012	0	0.000000E+000
2	16.90165955	2.677022E-012	1.713702E-011	1	0.000000E+000
2	16.90176113	1.713702E-011	2.677022E-012	0	0.000000E+000
2	16.90178327	2.677022E-012	1.713702E-011	1	0.000000E+000
2	16.90189807	1.713702E-011	2.677022E-012	0	0.000000E+000
2	16.90192407	2.677022E-012	1.713702E-011	1	0.000000E+000
2	16.90256231	1.713702E-011	2.677022E-012	0	0.000000E+000
2	16.90259311	2.677022E-012	1.713702E-011	1	0.000000E+000
2	16.90298165	1.713702E-011	2.677022E-012	0	0.000000E+000
2	16.90302104	2.677022E-012	1.713702E-011	1	0.000000E+000
2	16.90382299	1.713702E-011	2.677022E-012	0	0.000000E+000
2	16.90392164	2.677022E-012	1.713702E-011	1	0.000000E+000
2	16.90413635	1.713702E-011	2.677022E-012	0	0.000000E+000
2	16.90414446	2.677022E-012	1.713702E-011	1	0.000000E+000
2	16.90458224	1.713702E-011	2.677022E-012	0	0.000000E+000
2	16.90459616	2.677022E-012	1.713702E-011	1	0.000000E+000
2	16.90468798	1.713702E-011	2.677022E-012	0	0.000000E+000
2	16.91861026	2.677022E-012	1.713702E-011	1	0.000000E+000
2	16.91868107	1.713702E-011	2.677022E-012	0	0.000000E+000
2	16.91885988	2.677022E-012	1.713702E-011	1	0.000000E+000
2	16.91910488	1.713702E-011	2.677022E-012	0	0.000000E+000
2	16.91912584	2.677022E-012	1.713702E-011	1	0.000000E+000
2	16.91935195	1.713702E-011	2.677022E-012	0	0.000000E+000
2	16.91937995	2.677022E-012	1.713702E-011	1	0.000000E+000
2	16.91943932	1.713702E-011	2.677022E-012	0	0.000000E+000
2	16.91945077	2.677022E-012	1.713702E-011	1	0.000000E+000
2	16.91984187	1.713702E-011	2.677022E-012	0	0.000000E+000
2	16.91987188	2.677022E-012	1.713702E-011	1	0.000000E+000
2	16.92048144	1.713702E-011	2.677022E-012	0	0.000000E+000
2	16.92051619	2.677022E-012	1.713702E-011	1	0.000000E+000
2	16.92076043	1.713702E-011	2.677022E-012	0	0.000000E+000
2	16.92077198	2.677022E-012	1.713702E-011	1	0.000000E+000
2	16.92082894	1.713702E-011	2.677022E-012	0	0.000000E+000
2	16.92083758	2.677022E-012	1.713702E-011	1	0.000000E+000
2	16.92104117	1.713702E-011	2.677022E-012	0	0.000000E+000
2	16.92110760	2.677022E-012	1.713702E-011	1	0.000000E+000
2	16.92139110	1.713702E-011	2.677022E-012	0	0.000000E+000
2	16.92156002	2.677022E-012	1.713702E-011	1	0.000000E+000
2	16.92169244	1.713702E-011	2.677022E-012	0	0.000000E+000
2	16.92173300	2.677022E-012	1.713702E-011	1	0.000000E+000
2	16.92182374	1.713702E-011	2.677022E-012	0	0.000000E+000
2	16.92182621	2.677022E-012	1.713702E-011	1	0.000000E+000
2	16.92189348	1.713702E-011	2.677022E-012	0	0.000000E+000
2	16.92191548	2.677022E-012	1.713702E-011	1	0.000000E+000
2	16.92210168	1.713702E-011	2.677022E-012	0	0.000000E+000
2	16.92257078	2.677022E-012	1.713702E-011	1	0.000000E+000
2	16.92285942	1.713702E-011	2.677022E-012	0	0.000000E+000
2	16.92291455	2.677022E-012	1.713702E-011	1	0.000000E+000
2	16.92338312	1.713702E-011	2.677022E-012	0	0.000000E+000
2	16.92342258	2.677022E-012	1.713702E-011	1	0.000000E+000
2	16.92442753	1.713702E-011	2.677022E-012	0	0.000000E+000
2	16.92462925	2.677022E-012	1.713702E-011	1	0.000000E+000
2	16.92478638	1.713702E-011	2.677022E-012	0	0.000000E+000
2	16.92480944	2.677022E-012	1.713702E-011	1	0.000000E+000
2	16.92496925	1.713702E-011	2.677022E-012	0	0.000000E+000
2	16.92499604	2.677022E-012	1.713702E-011	1	0.000000E+000
2	16.92545904	1.713702E-011	2.677022E-012	0	0.000000E+000
2	16.92548898	2.677022E-012	1.713702E-011	1	0.000000E+000
2	16.92556242	1.713702E-011	2.677022E-012	0	0.000000E+000
2	16.92559403	2.677022E-012	1.713702E-011	1	0.000000E+000
2	16.92563624	1.713702E-011	2.677022E-012	0	0.000000E+000
2	16.92565120	2.677022E-012	1.713702E-011	1	0.000000E+000
2	16.92606116	1.713702E-011	2.677022E-012	0	0.000000E+000
2	16.92608272	2.677022E-012	1.713702E-011	1	0.000000E+000
2	16.92652090	1.713702E-011	2.677022E-012	0	0.000000E+000
2	16.92653943	2.677022E-012	1.713702E-011	1	0.000000E+000
2	16.92708311	1.713702E-011	2.677022E-012	0	0.000000E+000
2	16.92709179	2.677022E-012	1.713702E-011	1	0.000000E+000
2	16.92714366	1.713702E-011	2.677022E-012	0	0.000000E+000
2	16.92717901	2.677022E-012	1.713702E-011	1	0.000000E+000
2	16.92745477	1.713702E-011	2.677022E-012	0	0.000000E+000
2	16.92750252	2.677022E-012	1.713702E-011	1	0.000000E+000
2	16.92811512	1.713702E-011	2.677022E-012	0	0.000000E+000
2	16.92815286	2.677022E-012	1.713702E-011	1	0.000000E+000
2	16.92880587	1.713702E-011	2.677022E-012	0	0.000000E+000
2	16.92913619	2.677022E-012	1.713702E-011	1	0.000000E+000
2	16.93009481	1.713702E-011	2.677022E-012	0	0.000000E+000
2	16.93011501	2.677022E-012	1.713702E-011	1	0.000000E+000
2	16.93085610	1.713702E-011	2.677022E-012	0	0.000000E+000
2	16.93090342	2.677022E-012	1.713702E-011	1	0.000000E+000
2	16.93097456	1.713702E-011	2.677022E-012	0	0.000000E+000
2	16.93128366	2.677022E-012	1.713702E-011	1	0.000000E+000
2	16.93157393	1.713702E-011	2.677022E-012	0	0.000000E+000
2	16.93159043	2.677022E-012	1.713702E-011	1	0.000000E+000
2	16.93168008	1.713702E-011	2.677022E-012	0	0.000000E+000
2	16.93169406	2.677022E-012	1.713702E-011	1	0.000000E+000
2	16.93183809	1.713702E-011	2.677022E-012	0	0.000000E+000
2	16.93189115	2.677022E-012	1.713702E-011	1	0.000000E+000
2	16.93192203	1.713702E-011	2.677022E-012	0	0.000000E+000
2	16.93195386	2.677022E-012	1.713702E-011	1	0.000000E+000
2	16.93207187	1.713702E-011	2.677022E-012	0	0.000000E+000
2	16.93209620	2.677022E-012	1.713702E-011	1	0.000000E+000
2	16.93233091	1.713702E-011	2.677022E-012	0	0.000000E+000
2	16.93235866	2.677022E-012	1.713702E-011	1	0.000000E+000
2	16.93273961	1.713702E-011	2.677022E-012	0	0.000000E+000
2	16.93276488	2.677022E-012	1.713702E-011	1	0.000000E+000
2	16.93307916	1.713702E-011	2.677022E-012	0	0.000000E+000
2	16.93308449	2.677022E-012	1.713702E-011	1	0.000000E+000
2	16.93340622	1.713702E-011	2.677022E-012	0	0.000000E+000
2	16.93371833	2.677022E-012	1.713702E-011	1	0.000000E+000
2	16.93374622	1.713702E-011	2.677022E-012	0	0.000000E+000
2	16.93375527	2.677022E-012	1.713702E-011	1	0.000000E+000
2	16.93411454	1.713702E-011	2.677022E-012	0	0.000000E+000
2	16.93414328	2.677022E-012	1.713702E-011	1	0.000000E+000
2	16.93479298	1.713702E-011	2.677022E-012	0	0.000000E+000
2	16.93492233	2.677022E-012	1.713702E-011	1	0.000000E+000
2	16.93580046	1.713702E-011	2.677022E-012	0	0.000000E+000
2	16.93581625	2.677022E-012	1.713702E-011	1	0.000000E+000
2	16.93584033	1.713702E-011	2.677022E-012	0	0.000000E+000
2	16.93588728	2.677022E-012	1.713702E-011	1	0.000000E+000
2	16.93595617	1.713702E-011	2.677022E-012	0	0.000000E+000
2	16.93596841	2.677022E-012	1.713702E-011	1	0.000000E+000
2	16.93705861	1.713702E-011	2.677022E-012	0	0.000000E+000
2	16.93707715	2.677022E-012	1.713702E-011	1	0.000000E+000
2	16.93741633	1.713702E-011	2.677022E-012	0	0.000000E+000
2	16.93743811	2.677022E-012	1.713702E-011	1	0.000000E+000
2	16.93761638	1.713702E-011	2.677022E-012	0	0.000000E+000
2	16.93764981	2.677022E-012	1.713702E-011	1	0.000000E+000
2	16.93781383	1.713702E-011	2.677022E-012	0	0.000000E+000
2	16.93783223	2.677022E-012	1.713702E-011	1	0.000000E+000
2	16.93886619	1.713702E-011	2.677022E-012	0	0.000000E+000
2	16.93888721	2.677022E-012	1.713702E-011	1	0.000000E+000
2	16.93897997	1.713702E-011	2.677022E-012	0	0.000000E+000
2	16.94247206	2.677022E-012	1.713702E-011	1	0.000000E+000
2	16.94279265	1.713702E-011	2.677022E-012	0	0.000000E+000
2	16.94281728	2.677022E-012	1.713702E-011	1	0.000000E+000
2	16.94307322	1.713702E-011	2.677022E-012	0	0.000000E+000
2	16.94310147	2.677022E-012	1.713702E-011	1	0.000000E+000
2	16.94323203	1.713702E-011	2.677022E-012	0	0.000000E+000
2	16.94327039	2.677022E-012	1.713702E-011	1	0.000000E+000
2	16.94337374	1.713702E-011	2.677022E-012	0	0.000000E+000
2	16.94352916	2.677022E-012	1.713702E-011	1	0.000000E+000
2	16.94406412	1.713702E-011	2.677022E-012	0	0.000000E+000
2	16.94414854	2.677022E-012	1.713702E-011	1	0.000000E+000
2	16.94427350	1.713702E-011	2.677022E-012	0	0.000000E+000
2	16.94430390	2.677022E-012	1.713702E-011	1	0.000000E+000
2	16.94474553	1.713702E-011	2.677022E-012	0	0.000000E+000
2	16.94478565	2.677022E-012	1.713702E-011	1	0.000000E+000
2	16.94535983	1.713702E-011	2.677022E-012	0	0.000000E+000
2	16.94540962	2.677022E-012	1.713702E-011	1	0.000000E+000
2	16.94572882	1.713702E-011	2.677022E-012	0	0.000000E+000
2	16.94575538	2.677022E-012	1.713702E-011	1	0.000000E+000
2	16.94587638	1.713702E-011	2.677022E-012	0	0.000000E+000
2	16.94589888	2.677022E-012	1.713702E-011	1	0.000000E+000
2	16.94604595	1.713702E-011	2.677022E-012	0	0.000000E+000
2	16.94618777	2.677022E-012	1.713702E-011	1	0.000000E+000
2	16.94663860	1.713702E-011	2.677022E-012	0	0.000000E+000
2	16.94664998	2.677022E-012	1.713702E-011	1	0.000000E+000
2	16.94676636	1.713702E-011	2.677022E-012	0	0.000000E+000
2	16.94679852	2.677022E-012	1.713702E-011	1	0.000000E+000
2	16.94686833	1.713702E-011	2.677022E-012	0	0.000000E+000
2	16.94688260	2.677022E-012	1.713702E-011	1	0.000000E+000
2	16.94690483	1.713702E-011	2.677022E-012	0	0.000000E+000
2	16.94715478	2.677022E-012	1.713702E-011	1	0.000000E+000
2	16.94790968	1.713702E-011	2.677022E-012	0	0.000000E+000
2	16.94792985	2.677022E-012	1.713702E-011	1	0.000000E+000
2	16.94928789	1.713702E-011	2.677022E-012	0	0.000000E+000
2	16.94949646	2.677022E-012	1.713702E-011	1	0.000000E+000
2	16.94983709	1.713702E-011	2.677022E-012	0	0.000000E+000
2	16.94987371	2.677022E-012	1.713702E-011	1	0.000000E+000
2	16.95001382	1.713702E-011	2.677022E-012	0	0.000000E+000
2	16.95041783	2.677022E-012	1.713702E-011	1	0.000000E+000
2	16.95045579	1.713702E-011	2.677022E-012	0	0.000000E+000
2	16.95048220	2.677022E-012	1.713702E-011	1	0.000000E+000
2	16.95146407	1.713702E-011	2.677022E-012	0	0.000000E+000
2	16.95148689	2.677022E-012	1.713702E-011	1	0.000000E+000
2	16.95205604	1.713702E-011	2.677022E-012	0	0.000000E+000
2	16.95206864	2.677022E-012	1.713702E-011	1	0.000000E+000
2	16.95229987	1.713702E-011	2.677022E-012	0	0.000000E+000
2	16.95232698	2.677022E-012	1.713702E-011	1	0.000000E+000
2	16.95235120	1.713702E-011	2.677022E-012	0	0.000000E+000
2	16.95236557	2.677022E-012	1.713702E-011	1	0.000000E+000
2	16.95294700	1.713702E-011	2.677022E-012	0	0.000000E+000
2	16.95295351	2.677022E-012	1.713702E-011	1	0.000000E+000
2	16.95320701	1.713702E-011	2.677022E-012	0	0.000000E+000
2	16.95322877	2.677022E-012	1.713702E-011	1	0.000000E+000
2	16.95327327	1.713702E-011	2.677022E-012	0	0.000000E+000
2	16.95340081	2.677022E-012	1.713702E-011	1	0.000000E+000
2	16.95360311	1.713702E-011	2.677022E-012	0	0.000000E+000
2	16.95369514	2.677022E-012	1.713702E-011	1	0.000000E+000
2	16.95394043	1.713702E-011	2.677022E-012	0	0.000000E+000
2	16.95397171	2.677022E-012	1.713702E-011	1	0.000000E+000
2	16.95410174	1.713702E-011	2.677022E-012	0	0.000000E+000
2	16.95411886	2.677022E-012	1.713702E-011	1	0.000000E+000
2	16.95429035	1.713702E-011	2.677022E-012	0	0.000000E+000
2	16.95433519	2.677022E-012	1.713702E-011	1	0.000000E+000
2	16.95444259	1.713702E-011	2.677022E-012	0	0.000000E+000
2	16.95444828	2.677022E-012	1.713702E-011	1	0.000000E+000
2	16.95457208	1.713702E-011	2.677022E-012	0	0.000000E+000
2	16.95459554	2.677022E-012	1.713702E-011	1	0.000000E+000
2	16.95468849	1.713702E-011	2.677022E-012	0	0.000000E+000
2	16.95470020	2.677022E-012	1.713702E-011	1	0.000000E+000
2	16.95493704	1.713702E-011	2.677022E-012	0	0.000000E+000
2	16.95494496	2.677022E-012	1.713702E-011	1	0.000000E+000
2	16.95582519	1.713702E-011	2.677022E-012	0	0.000000E+000
2	16.95586665	2.677022E-012	1.713702E-011	1	0.000000E+000
2	16.95647867	1.713702E-011	2.677022E-012	0	0.000000E+000
2	16.95655406	2.677022E-012	1.713702E-011	1	0.000000E+000
2	16.95668911	1.713702E-011	2.677022E-012	0	0.000000E+000
2	16.95674891	2.677022E-012	1.713702E-011	1	0.000000E+000
2	16.95679972	1.713702E-011	2.677022E-012	0	0.000000E+000
2	16.95683778	2.677022E-012	1.713702E-011	1	0.000000E+000
2	16.95703801	1.713702E-011	2.677022E-012	0	0.000000E+000
2	16.95709718	2.677022E-012	1.713702E-011	1	0.000000E+000
2	16.95728713	1.713702E-011	2.677022E-012	0	0.000000E+000
2	16.95730411	2.677022E-012	1.713702E-011	1	0.000000E+000
2	16.95747391	1.713702E-011	2.677022E-012	0	0.000000E+000
2	16.95759214	2.677022E-012	1.713702E-011	1	0.000000E+000
2	16.95848179	1.713702E-011	2.677022E-012	0	0.000000E+000
2	16.95851144	2.677022E-012	1.713702E-011	1	0.000000E+000
2	16.95864638	1.713702E-011	2.677022E-012	0	0.000000E+000
2	16.95865370	2.677022E-012	1.713702E-011	1	0.000000E+000
2	16.95909423	1.713702E-011	2.677022E-012	0	0.000000E+000
2	16.95912105	2.677022E-012	1.713702E-011	1	0.000000E+000
2	16.95941938	1.713702E-011	2.677022E-012	0	0.000000E+000
2	16.95943505	2.677022E-012	1.713702E-011	1	0.000000E+000
2	16.95951624	1.713702E-011	2.677022E-012	0	0.000000E+000
2	16.96005458	2.677022E-012	1.713702E-011	1	0.000000E+000
2	16.96016635	1.713702E-011	2.677022E-012	0	0.000000E+000
2	16.96018830	2.677022E-012	1.713702E-011	1	0.000000E+000
2	16.96028241	1.713702E-011	2.677022E-012	0	0.000000E+000
2	16.96029856	2.677022E-012	1.713702E-011	1	0.000000E+000
2	16.96075622	1.713702E-011	2.677022E-012	0	0.000000E+000
2	16.96083057	2.677022E-012	1.713702E-011	1	0.000000E+000
2	16.96104303	1.713702E-011	2.677022E-012	0	0.000000E+000
2	16.96111328	2.677022E-012	1.713702E-011	1	0.000000E+000
2	16.96225213	1.713702E-011	2.677022E-012	0	0.000000E+000
2	16.96230020	2.677022E-012	1.713702E-011	1	0.000000E+000
2	16.96250725	1.713702E-011	2.677022E-012	0	0.000000E+000
2	16.96253473	2.677022E-012	1.713702E-011	1	0.000000E+000
2	16.96294432	1.713702E-011	2.677022E-012	0	0.000000E+000
2	16.96295277	2.677022E-012	1.713702E-011	1	0.000000E+000
2	16.96311377	1.713702E-011	2.677022E-012	0	0.000000E+000
2	16.96317826	2.677022E-012	1.713702E-011	1	0.000000E+000
2	16.96360262	1.713702E-011	2.677022E-012	0	0.000000E+000
2	16.96384554	2.677022E-012	1.713702E-011	1	0.000000E+000
2	16.96387870	1.713702E-011	2.677022E-012	0	0.000000E+000
2	16.96391443	2.677022E-012	1.713702E-011	1	0.000000E+000
2	16.96400632	1.713702E-011	2.677022E-012	0	0.000000E+000
2	16.96403858	2.677022E-012	1.713702E-011	1	0.000000E+000
2	16.96419131	1.713702E-011	2.677022E-012	0	0.000000E+000
2	16.96423555	2.677022E-012	1.713702E-011	1	0.000000E+000
2	16.96503274	1.713702E-011	2.677022E-012	0	0.000000E+000
2	16.96504666	2.677022E-012	1.713702E-011	1	0.000000E+000
2	16.96539731	1.713702E-011	2.677022E-012	0	0.000000E+000
2	16.96542476	2.677022E-012	1.713702E-011	1	0.000000E+000
2	16.96547179	1.713702E-011	2.677022E-012	0	0.000000E+000
2	16.96548442	2.677022E-012	1.713702E-011	1	0.000000E+000
2	16.96598828	1.713702E-011	2.677022E-012	0	0.000000E+000
2	16.96604436	2.677022E-012	1.713702E-011	1	0.000000E+000
2	16.96649225	1.713702E-011	2.677022E-012	0	0.000000E+000
2	16.96651124	2.677022E-012	1.713702E-011	1	0.000000E+000
2	16.96667151	1.713702E-011	2.677022E-012	0	0.000000E+000
2	16.96667404	2.677022E-012	1.713702E-011	1	0.000000E+000
2	16.96672205	1.713702E-011	2.677022E-012	0	0.000000E+000
2	16.96674416	2.677022E-012	1.713702E-011	1	0.000000E+000
2	16.96711964	1.713702E-011	2.677022E-012	0	0.000000E+000
2	16.96713737	2.677022E-012	1.713702E-011	1	0.000000E+000
2	16.96848554	1.713702E-011	2.677022E-012	0	0.000000E+000
2	16.96852266	2.677022E-012	1.713702E-011	1	0.000000E+000
2	16.96946241	1.713702E-011	2.677022E-012	0	0.000000E+000
2	16.96948467	2.677022E-012	1.713702E-011	1	0.000000E+000
2	16.96974352	1.713702E-011	2.677022E-012	0	0.000000E+000
2	16.96976871	2.677022E-012	1.713702E-011	1	0.000000E+000
2	16.97000734	1.713702E-011	2.677022E-012	0	0.000000E+000
2	16.97001229	2.677022E-012	1.713702E-011	1	0.000000E+000
2	16.97005095	1.713702E-011	2.677022E-012	0	0.000000E+000
2	16.97014193	2.677022E-012	1.713702E-011	1	0.000000E+000
2	16.97053879	1.713702E-011	2.677022E-012	0	0.000000E+000
2	16.97055861	2.677022E-012	1.713702E-011	1	0.000000E+000
2	16.97072451	1.713702E-011	2.677022E-012	0	0.000000E+000
2	16.97076259	2.677022E-012	1.713702E-011	1	0.000000E+000
2	16.97086975	1.713702E-011	2.677022E-012	0	0.000000E+000
2	16.97098660	2.677022E-012	1.713702E-011	1	0.000000E+000
2	16.97111496	1.713702E-011	2.677022E-012	0	0.000000E+000
2	16.97112876	2.677022E-012	1.713702E-011	1	0.000000E+000
2	16.97159433	1.713702E-011	2.677022E-012	0	0.000000E+000
2	16.97163539	2.677022E-012	1.713702E-011	1	0.000000E+000
2	16.97259498	1.713702E-011	2.677022E-012	0	0.000000E+000
2	16.97260463	2.677022E-012	1.713702E-011	1	0.000000E+000
2	16.97265832	1.713702E-011	2.677022E-012	0	0.000000E+000
2	16.97281426	2.677022E-012	1.713702E-011	1	0.000000E+000
2	16.97298666	1.713702E-011	2.677022E-012	0	0.000000E+000
2	16.97299569	2.677022E-012	1.713702E-011	1	0.000000E+000
2	16.97309071	1.713702E-011	2.677022E-012	0	0.000000E+000
2	16.97311138	2.677022E-012	1.713702E-011	1	0.000000E+000
2	16.97323356	1.713702E-011	2.677022E-012	0	0.000000E+000
2	16.97363970	2.677022E-012	1.713702E-011	1	0.000000E+000
2	16.97367947	1.713702E-011	2.677022E-012	0	0.000000E+000
2	16.97368700	2.677022E-012	1.713702E-011	1	0.000000E+000
2	16.97375928	1.713702E-011	2.677022E-012	0	0.000000E+000
2	16.97377441	2.677022E-012	1.713702E-011	1	0.000000E+000
2	16.97383399	1.713702E-011	2.677022E-012	0	0.000000E+000
2	16.97387109	2.677022E-012	1.713702E-011	1	0.000000E+000
2	16.97406028	1.713702E-011	2.677022E-012	0	0.000000E+000
2	16.97407178	2.677022E-012	1.713702E-011	1	0.000000E+000
2	16.97418736	1.713702E-011	2.677022E-012	0	0.000000E+000
2	16.97421531	2.677022E-012	1.713702E-011	1	0.000000E+000
2	16.97435370	1.713702E-011	2.677022E-012	0	0.000000E+000
2	16.97437330	2.677022E-012	1.713702E-011	1	0.000000E+000
2	16.97508780	1.713702E-011	2.677022E-012	0	0.000000E+000
2	16.97512284	2.677022E-012	1.713702E-011	1	0.000000E+000
2	16.97515994	1.713702E-011	2.677022E-012	0	0.000000E+000
2	16.97526041	2.677022E-012	1.713702E-011	1	0.000000E+000
2	16.97558994	1.713702E-011	2.677022E-012	0	0.000000E+000
2	16.97562241	2.677022E-012	1.713702E-011	1	0.000000E+000
2	16.97590766	1.713702E-011	2.677022E-012	0	0.000000E+000
2	16.97592841	2.677022E-012	1.713702E-011	1	0.000000E+000
2	16.97596256	1.713702E-011	2.677022E-012	0	0.000000E+000
2	16.97620400	2.677022E-012	1.713702E-011	1	0.000000E+000
2	16.97628709	1.713702E-011	2.677022E-012	0	0.000000E+000
2	16.97631896	2.677022E-012	1.713702E-011	1	0.000000E+000
2	16.97636951	1.713702E-011	2.677022E-012	0	0.000000E+000
2	16.97668384	2.677022E-012	1.713702E-011	1	0.000000E+000
2	16.97671173	1.713702E-011	2.677022E-012	0	0.000000E+000
2	16.97674256	2.677022E-012	1.713702E-011	1	0.000000E+000
2	16.97699270	1.713702E-011	2.677022E-012	0	0.000000E+000
2	16.97701361	2.677022E-012	1.713702E-011	1	0.000000E+000
2	16.97706289	1.713702E-011	2.677022E-012	0	0.000000E+000
2	16.97709652	2.677022E-012	1.713702E-011	1	0.000000E+000
2	16.97743616	1.713702E-011	2.677022E-012	0	0.000000E+000
2	16.97744232	2.677022E-012	1.713702E-011	1	0.000000E+000
2	16.97764143	1.713702E-011	2.677022E-012	0	0.000000E+000
2	16.97766566	2.677022E-012	1.713702E-011	1	0.000000E+000
2	16.97864858	1.713702E-011	2.677022E-012	0	0.000000E+000
2	16.97866718	2.677022E-012	1.713702E-011	1	0.000000E+000
2	16.97898895	1.713702E-011	2.677022E-012	0	0.000000E+000
2	16.97900359	2.677022E-012	1.713702E-011	1	0.000000E+000
2	16.97939152	1.713702E-011	2.677022E-012	0	0.000000E+000
2	16.97940382	2.677022E-012	1.713702E-011	1	0.000000E+000
2	16.97970878	1.713702E-011	2.677022E-012	0	0.000000E+000
2	16.97971033	2.677022E-012	1.713702E-011	1	0.000000E+000
2	16.97973626	1.713702E-011	2.677022E-012	0	0.000000E+000
2	16.97978295	2.677022E-012	1.713702E-011	1	0.000000E+000
2	16.97981957	1.713702E-011	2.677022E-012	0	0.000000E+000
2	16.97982548	2.677022E-012	1.713702E-011	1	0.000000E+000
2	16.97989830	1.713702E-011	2.677022E-012	0	0.000000E+000
2	16.97995633	2.677022E-012	1.713702E-011	1	0.000000E+000
2	16.98002197	1.713702E-011	2.677022E-012	0	0.000000E+000
2	16.98010186	2.677022E-012	1.713702E-011	1	0.000000E+000
2	16.98021251	1.713702E-011	2.677022E-012	0	0.000000E+000
2	16.98025733	2.677022E-012	1.713702E-011	1	0.000000E+000
2	16.98052922	1.713702E-011	2.677022E-012	0	0.000000E+000
2	16.98056098	2.677022E-012	1.713702E-011	1	0.000000E+000
2	16.98057818	1.713702E-011	2.677022E-012	0	0.000000E+000
2	16.98061878	2.677022E-012	1.713702E-011	1	0.000000E+000
2	16.98076505	1.713702E-011	2.677022E-012	0	0.000000E+000
2	16.98112339	2.677022E-012	1.713702E-011	1	0.000000E+000
2	16.98181192	1.713702E-011	2.677022E-012	0	0.000000E+000
2	16.98193299	2.677022E-012	1.713702E-011	1	0.000000E+000
2	16.98195736	1.713702E-011	2.677022E-012	0	0.000000E+000
2	16.98197812	2.677022E-012	1.713702E-011	1	0.000000E+000
2	16.98258533	1.713702E-011	2.677022E-012	0	0.000000E+000
2	16.98261668	2.677022E-012	1.713702E-011	1	0.000000E+000
2	16.98271376	1.713702E-011	2.677022E-012	0	0.000000E+000
2	16.98275560	2.677022E-012	1.713702E-011	1	0.000000E+000
2	16.98311690	1.713702E-011	2.677022E-012	0	0.000000E+000
2	16.98314680	2.677022E-012	1.713702E-011	1	0.000000E+000
2	16.98355067	1.713702E-011	2.677022E-012	0	0.000000E+000
2	16.98357804	2.677022E-012	1.713702E-011	1	0.000000E+000
2	16.98390766	1.713702E-011	2.677022E-012	0	0.000000E+000
2	16.98396606	2.677022E-012	1.713702E-011	1	0.000000E+000
2	16.98409351	1.713702E-011	2.677022E-012	0	0.000000E+000
2	16.98412316	2.677022E-012	1.713702E-011	1	0.000000E+000
2	16.98437335	1.713702E-011	2.677022E-012	0	0.000000E+000
2	16.98443675	2.677022E-012	1.713702E-011	1	0.000000E+000
2	16.98487092	1.713702E-011	2.677022E-012	0	0.000000E+000
2	16.98488848	2.677022E-012	1.713702E-011	1	0.000000E+000
2	16.98563179	1.713702E-011	2.677022E-012	0	0.000000E+000
2	16.98566064	2.677022E-012	1.713702E-011	1	0.000000E+000
2	16.98585702	1.713702E-011	2.677022E-012	0	0.000000E+000
2	16.98589446	2.677022E-012	1.713702E-011	1	0.000000E+000
2	16.98594143	1.713702E-011	2.677022E-012	0	0.000000E+000
2	16.98595908	2.677022E-012	1.713702E-011	1	0.000000E+000
2	16.98615058	1.713702E-011	2.677022E-012	0	0.000000E+000
2	16.98627394	2.677022E-012	1.713702E-011	1	0.000000E+000
2	16.98650037	1.713702E-011	2.677022E-012	0	0.000000E+000
2	16.98652322	2.677022E-012	1.713702E-011	1	0.000000E+000
2	16.98672892	1.713702E-011	2.677022E-012	0	0.000000E+000
2	16.98715645	2.677022E-012	1.713702E-011	1	0.000000E+000
2	16.98717644	1.713702E-011	2.677022E-012	0	0.000000E+000
2	16.98745021	2.677022E-012	1.713702E-011	1	0.000000E+000
2	16.98776206	1.713702E-011	2.677022E-012	0	0.000000E+000
2	16.98780125	2.677022E-012	1.713702E-011	1	0.000000E+000
2	16.98802334	1.713702E-011	2.677022E-012	0	0.000000E+000
2	16.98806296	2.677022E-012	1.713702E-011	1	0.000000E+000
2	16.98824019	1.713702E-011	2.677022E-012	0	0.000000E+000
2	16.98826124	2.677022E-012	1.713702E-011	1	0.000000E+000
2	16.98834370	1.713702E-011	2.677022E-012	0	0.000000E+000
2	16.98836340	2.677022E-012	1.713702E-011	1	0.000000E+000
2	16.98877411	1.713702E-011	2.677022E-012	0	0.000000E+000
2	16.98888105	2.677022E-012	1.713702E-011	1	0.000000E+000
2	16.98918833	1.713702E-011	2.677022E-012	0	0.000000E+000
2	16.98920540	2.677022E-012	1.713702E-011	1	0.000000E+000
2	16.98935429	1.713702E-011	2.677022E-012	0	0.000000E+000
2	16.98961880	2.677022E-012	1.713702E-011	1	0.000000E+000
2	16.98987737	1.713702E-011	2.677022E-012	0	0.000000E+000
2	16.99010854	2.677022E-012	1.713702E-011	1	0.000000E+000
2	16.99068585	1.713702E-011	2.677022E-012	0	0.000000E+000
2	16.99071855	2.677022E-012	1.713702E-011	1	0.000000E+000
2	16.99189848	1.713702E-011	2.677022E-012	0	0.000000E+000
2	16.99193904	2.677022E-012	1.713702E-011	1	0.000000E+000
2	16.99207252	1.713702E-011	2.677022E-012	0	0.000000E+000
2	16.99211949	2.677022E-012	1.713702E-011	1	0.000000E+000
2	16.99230801	1.713702E-011	2.677022E-012	0	0.000000E+000
2	16.99234452	2.677022E-012	1.713702E-011	1	0.000000E+000
2	16.99246700	1.713702E-011	2.677022E-012	0	0.000000E+000
2	16.99247406	2.677022E-012	1.713702E-011	1	0.000000E+000
2	16.99271047	1.713702E-011	2.677022E-012	0	0.000000E+000
2	16.99272529	2.677022E-012	1.713702E-011	1	0.000000E+000
2	16.99291058	1.713702E-011	2.677022E-012	0	0.000000E+000
2	16.99292976	2.677022E-012	1.713702E-011	1	0.000000E+000
2	16.99297952	1.713702E-011	2.677022E-012	0	0.000000E+000
2	16.99300712	2.677022E-012	1.713702E-011	1	0.000000E+000
2	16.99346428	1.713702E-011	2.677022E-012	0	0.000000E+000
2	16.99347275	2.677022E-012	1.713702E-011	1	0.000000E+000
2	16.99366497	1.713702E-011	2.677022E-012	0	0.000000E+000
2	16.99370318	2.677022E-012	1.713702E-011	1	0.000000E+000
2	16.99384128	1.713702E-011	2.677022E-012	0	0.000000E+000
2	16.99389896	2.677022E-012	1.713702E-011	1	0.000000E+000
2	16.99429506	1.713702E-011	2.677022E-012	0	0.000000E+000
2	16.99432303	2.677022E-012	1.713702E-011	1	0.000000E+000
2	16.99442024	1.713702E-011	2.677022E-012	0	0.000000E+000
2	16.99443421	2.677022E-012	1.713702E-011	1	0.000000E+000
2	16.99449175	1.713702E-011	2.677022E-012	0	0.000000E+000
2	16.99453580	2.677022E-012	1.713702E-011	1	0.000000E+000
2	16.99500841	1.713702E-011	2.677022E-012	0	0.000000E+000
2	16.99501780	2.677022E-012	1.713702E-011	1	0.000000E+000
2	16.99520045	1.713702E-011	2.677022E-012	0	0.000000E+000
2	16.99531685	2.677022E-012	1.713702E-011	1	0.000000E+000
2	16.99557689	1.713702E-011	2.677022E-012	0	0.000000E+000
2	16.99573912	2.677022E-012	1.713702E-011	1	0.000000E+000
2	16.99649628	1.713702E-011	2.677022E-012	0	0.000000E+000
2	16.99654129	2.677022E-012	1.713702E-011	1	0.000000E+000
2	16.99681930	1.713702E-011	2.677022E-012	0	0.000000E+000
2	16.99685292	2.677022E-012	1.713702E-011	1	0.000000E+000
2	16.99687976	1.713702E-011	2.677022E-012	0	0.000000E+000
2	16.99689720	2.677022E-012	1.713702E-011	1	0.000000E+000
2	16.99749135	1.713702E-011	2.677022E-012	0	0.000000E+000
2	16.99752894	2.677022E-012	1.713702E-011	1	0.000000E+000
2	16.99763147	1.713702E-011	2.677022E-012	0	0.000000E+000
2	16.99765606	2.677022E-012	1.713702E-011	1	0.000000E+000
2	16.99798881	1.713702E-011	2.677022E-012	0	0.000000E+000
2	16.99810855	2.677022E-012	1.713702E-011	1	0.000000E+000
2	16.99846666	1.713702E-011	2.677022E-012	0	0.000000E+000
2	16.99850449	2.677022E-012	1.713702E-011	1	0.000000E+000
2	16.99864059	1.713702E-011	2.677022E-012	0	0.000000E+000
2	16.99880772	2.677022E-012	1.713702E-011	1	0.000000E+000
2	16.99912926	1.713702E-011	2.677022E-012	0	0.000000E+000
2	16.99915310	2.677022E-012	1.713702E-011	1	0.000000E+000
2	16.99925145	1.713702E-011	2.677022E-012	0	0.000000E+000
2	16.99929291	2.677022E-012	1.713702E-011	1	0.000000E+000
2	16.99936415	1.713702E-011	2.677022E-012	0	0.000000E+000
2	16.99940937	2.677022E-012	1.713702E-011	1	0.000000E+000
2	16.99949934	1.713702E-011	2.677022E-012	0	0.000000E+000
2	16.99957938	2.677022E-012	1.713702E-011	1	0.000000E+000
2	16.99960521	1.713702E-011	2.677022E-012	0	0.000000E+000
2	16.99964073	2.677022E-012	1.713702E-011	1	0.000000E+000
2	16.99976796	1.713702E-011	2.677022E-012	0	0.000000E+000
2	16.99979370	2.677022E-012	1.713702E-011	1	0.000000E+000
2	16.99995610	1.713702E-011	2.677022E-012	0	0.000000E+000
2	17.00025186	2.677022E-012	1.713702E-011	1	0.000000E+000
2	17.00057285	1.713702E-011	2.677022E-012	0	0.000000E+000
2	17.00063176	2.677022E-012	1.713702E-011	1	0.000000E+000
2	17.00066470	1.713702E-011	2.677022E-012	0	0.000000E+000
2	17.00069534	2.677022E-012	1.713702E-011	1	0.000000E+000
2	17.00102853	1.713702E-011	2.677022E-012	0	0.000000E+000
2	17.00103623	2.677022E-012	1.713702E-011	1	0.000000E+000
2	17.00114210	1.713702E-011	2.677022E-012	0	0.000000E+000
2	17.00115882	2.677022E-012	1.713702E-011	1	0.000000E+000
2	17.00189515	1.713702E-011	2.677022E-012	0	0.000000E+000
2	17.00191402	2.677022E-012	1.713702E-011	1	0.000000E+000
2	17.00215592	1.713702E-011	2.677022E-012	0	0.000000E+000
2	17.00216143	2.677022E-012	1.713702E-011	1	0.000000E+000
2	17.00224360	1.713702E-011	2.677022E-012	0	0.000000E+000
2	17.00227714	2.677022E-012	1.713702E-011	1	0.000000E+000
2	17.00264475	1.713702E-011	2.677022E-012	0	0.000000E+000
2	17.00266455	2.677022E-012	1.713702E-011	1	0.000000E+000
2	17.00271149	1.713702E-011	2.677022E-012	0	0.000000E+000
2	17.00274269	2.677022E-012	1.713702E-011	1	0.000000E+000
2	17.00334792	1.713702E-011	2.677022E-012	0	0.000000E+000
2	17.00339006	2.677022E-012	1.713702E-011	1	0.000000E+000
2	17.00349949	1.713702E-011	2.677022E-012	0	0.000000E+000
2	17.00351061	2.677022E-012	1.713702E-011	1	0.000000E+000
2	17.00378535	1.713702E-011	2.677022E-012	0	0.000000E+000
2	17.00405557	2.677022E-012	1.713702E-011	1	0.000000E+000
2	17.00423779	1.713702E-011	2.677022E-012	0	0.000000E+000
2	17.00428079	2.677022E-012	1.713702E-011	1	0.000000E+000
2	17.00442222	1.713702E-011	2.677022E-012	0	0.000000E+000
2	17.00454453	2.677022E-012	1.713702E-011	1	0.000000E+000
2	17.00463683	1.713702E-011	2.677022E-012	0	0.000000E+000
2	17.00465230	2.677022E-012	1.713702E-011	1	0.000000E+000
2	17.00491398	1.713702E-011	2.677022E-012	0	0.000000E+000
2	17.00498268	2.677022E-012	1.713702E-011	1	0.000000E+000
2	17.00517319	1.713702E-011	2.677022E-012	0	0.000000E+000
2	17.00539375	2.677022E-012	1.713702E-011	1	0.000000E+000
2	17.00642537	1.713702E-011	2.677022E-012	0	0.000000E+000
2	17.00661896	2.677022E-012	1.713702E-011	1	0.000000E+000
2	17.00695904	1.713702E-011	2.677022E-012	0	0.000000E+000
2	17.00697294	2.677022E-012	1.713702E-011	1	0.000000E+000
2	17.00711667	1.713702E-011	2.677022E-012	0	0.000000E+000
2	17.00714416	2.677022E-012	1.713702E-011	1	0.000000E+000
2	17.00721157	1.713702E-011	2.677022E-012	0	0.000000E+000
2	17.00741726	2.677022E-012	1.713702E-011	1	0.000000E+000
2	17.00764281	1.713702E-011	2.677022E-012	0	0.000000E+000
2	17.00769257	2.677022E-012	1.713702E-011	1	0.000000E+000
2	17.00893301	1.713702E-011	2.677022E-012	0	0.000000E+000
2	17.00898272	2.677022E-012	1.713702E-011	1	0.000000E+000
2	17.00959334	1.713702E-011	2.677022E-012	0	0.000000E+000
2	17.00960883	2.677022E-012	1.713702E-011	1	0.000000E+000
2	17.01036936	1.713702E-011	2.677022E-012	0	0.000000E+000
2	17.01040920	2.677022E-012	1.713702E-011	1	0.000000E+000
2	17.01070160	1.713702E-011	2.677022E-012	0	0.000000E+000
2	17.01081006	2.677022E-012	1.713702E-011	1	0.000000E+000
2	17.01117968	1.713702E-011	2.677022E-012	0	0.000000E+000
2	17.01119773	2.677022E-012	1.713702E-011	1	0.000000E+000
2	17.01143014	1.713702E-011	2.677022E-012	0	0.000000E+000
2	17.01146231	2.677022E-012	1.713702E-011	1	0.000000E+000
2	17.01163405	1.713702E-011	2.677022E-012	0	0.000000E+000
2	17.01175548	2.677022E-012	1.713702E-011	1	0.000000E+000
2	17.01181375	1.713702E-011	2.677022E-012	0	0.000000E+000
2	17.01182555	2.677022E-012	1.713702E-011	1	0.000000E+000
2	17.01192087	1.713702E-011	2.677022E-012	0	0.000000E+000
2	17.01195487	2.677022E-012	1.713702E-011	1	0.000000E+000
2	17.01205890	1.713702E-011	2.677022E-012	0	0.000000E+000
2	17.01209153	2.677022E-012	1.713702E-011	1	0.000000E+000
2	17.01230249	1.713702E-011	2.677022E-012	0	0.000000E+000
2	17.01235376	2.677022E-012	1.713702E-011	1	0.000000E+000
2	17.01241663	1.713702E-011	2.677022E-012	0	0.000000E+000
2	17.01245872	2.677022E-012	1.713702E-011	1	0.000000E+000
2	17.01284813	1.713702E-011	2.677022E-012	0	0.000000E+000
2	17.01288935	2.677022E-012	1.713702E-011	1	0.000000E+000
2	17.01306936	1.713702E-011	2.677022E-012	0	0.000000E+000
2	17.01310003	2.677022E-012	1.713702E-011	1	0.000000E+000
2	17.01318451	1.713702E-011	2.677022E-012	0	0.000000E+000
2	17.01369272	2.677022E-012	1.713702E-011	1	0.000000E+000
2	17.01380381	1.713702E-011	2.677022E-012	0	0.000000E+000
2	17.01387152	2.677022E-012	1.713702E-011	1	0.000000E+000
2	17.01431459	1.713702E-011	2.677022E-012	0	0.000000E+000
2	17.01438368	2.677022E-012	1.713702E-011	1	0.000000E+000
2	17.01452475	1.713702E-011	2.677022E-012	0	0.000000E+000
2	17.01456468	2.677022E-012	1.713702E-011	1	0.000000E+000
2	17.01471502	1.713702E-011	2.677022E-012	0	0.000000E+000
2	17.01472768	2.677022E-012	1.713702E-011	1	0.000000E+000
2	17.01480426	1.713702E-011	2.677022E-012	0	0.000000E+000
2	17.01484680	2.677022E-012	1.713702E-011	1	0.000000E+000
2	17.01519127	1.713702E-011	2.677022E-012	0	0.000000E+000
2	17.01523891	2.677022E-012	1.713702E-011	1	0.000000E+000
2	17.01527465	1.713702E-011	2.677022E-012	0	0.000000E+000
2	17.01529786	2.677022E-012	1.713702E-011	1	0.000000E+000
2	17.01546663	1.713702E-011	2.677022E-012	0	0.000000E+000
2	17.01548852	2.677022E-012	1.713702E-011	1	0.000000E+000
2	17.01597785	1.713702E-011	2.677022E-012	0	0.000000E+000
2	17.01601736	2.677022E-012	1.713702E-011	1	0.000000E+000
2	17.01604247	1.713702E-011	2.677022E-012	0	0.000000E+000
2	17.01606955	2.677022E-012	1.713702E-011	1	0.000000E+000
2	17.01620373	1.713702E-011	2.677022E-012	0	0.000000E+000
2	17.01621219	2.677022E-012	1.713702E-011	1	0.000000E+000
2	17.01656833	1.713702E-011	2.677022E-012	0	0.000000E+000
2	17.01658707	2.677022E-012	1.713702E-011	1	0.000000E+000
2	17.01774313	1.713702E-011	2.677022E-012	0	0.000000E+000
2	17.01775177	2.677022E-012	1.713702E-011	1	0.000000E+000
2	17.01825880	1.713702E-011	2.677022E-012	0	0.000000E+000
2	17.01827773	2.677022E-012	1.713702E-011	1	0.000000E+000
2	17.01862106	1.713702E-011	2.677022E-012	0	0.000000E+000
2	17.01868797	2.677022E-012	1.713702E-011	1	0.000000E+000
2	17.01943804	1.713702E-011	2.677022E-012	0	0.000000E+000
2	17.01945492	2.677022E-012	1.713702E-011	1	0.000000E+000
2	17.01951461	1.713702E-011	2.677022E-012	0	0.000000E+000
2	17.01952712	2.677022E-012	1.713702E-011	1	0.000000E+000
2	17.01967154	1.713702E-011	2.677022E-012	0	0.000000E+000
2	17.01971293	2.677022E-012	1.713702E-011	1	0.000000E+000
2	17.01993299	1.713702E-011	2.677022E-012	0	0.000000E+000
2	17.01997609	2.677022E-012	1.713702E-011	1	0.000000E+000
2	17.02000994	1.713702E-011	2.677022E-012	0	0.000000E+000
2	17.02016693	2.677022E-012	1.713702E-011	1	0.000000E+000
2	17.02044782	1.713702E-011	2.677022E-012	0	0.000000E+000
2	17.02047874	2.677022E-012	1.713702E-011	1	0.000000E+000
2	17.02138549	1.713702E-011	2.677022E-012	0	0.000000E+000
2	17.02155942	2.677022E-012	1.713702E-011	1	0.000000E+000
2	17.02209217	1.713702E-011	2.677022E-012	0	0.000000E+000
2	17.02212020	2.677022E-012	1.713702E-011	1	0.000000E+000
2	17.02251972	1.713702E-011	2.677022E-012	0	0.000000E+000
2	17.02253840	2.677022E-012	1.713702E-011	1	0.000000E+000
2	17.02255983	1.713702E-011	2.677022E-012	0	0.000000E+000
2	17.02258171	2.677022E-012	1.713702E-011	1	0.000000E+000
2	17.02399706	1.713702E-011	2.677022E-012	0	0.000000E+000
2	17.02414250	2.677022E-012	1.713702E-011	1	0.000000E+000
2	17.02433003	1.713702E-011	2.677022E-012	0	0.000000E+000
2	17.02436057	2.677022E-012	1.713702E-011	1	0.000000E+000
2	17.02464571	1.713702E-011	2.677022E-012	0	0.000000E+000
2	17.02468668	2.677022E-012	1.713702E-011	1	0.000000E+000
2	17.02503598	1.713702E-011	2.677022E-012	0	0.000000E+000
2	17.02505208	2.677022E-012	1.713702E-011	1	0.000000E+000
2	17.02513152	1.713702E-011	2.677022E-012	0	0.000000E+000
2	17.02519602	2.677022E-012	1.713702E-011	1	0.000000E+000
2	17.02555274	1.713702E-011	2.677022E-012	0	0.000000E+000
2	17.02557646	2.677022E-012	1.713702E-011	1	0.000000E+000
2	17.02564774	1.713702E-011	2.677022E-012	0	0.000000E+000
2	17.02565689	2.677022E-012	1.713702E-011	1	0.000000E+000
2	17.02577161	1.713702E-011	2.677022E-012	0	0.000000E+000
2	17.02577923	2.677022E-012	1.713702E-011	1	0.000000E+000
2	17.02601671	1.713702E-011	2.677022E-012	0	0.000000E+000
2	17.02603391	2.677022E-012	1.713702E-011	1	0.000000E+000
2	17.02617493	1.713702E-011	2.677022E-012	0	0.000000E+000
2	17.02659466	2.677022E-012	1.713702E-011	1	0.000000E+000
2	17.02680465	1.713702E-011	2.677022E-012	0	0.000000E+000
2	17.02692072	2.677022E-012	1.713702E-011	1	0.000000E+000
2	17.02719623	1.713702E-011	2.677022E-012	0	0.000000E+000
2	17.02720702	2.677022E-012	1.713702E-011	1	0.000000E+000
2	17.02728485	1.713702E-011	2.677022E-012	0	0.000000E+000
2	17.02732236	2.677022E-012	1.713702E-011	1	0.000000E+000
2	17.02737663	1.713702E-011	2.677022E-012	0	0.000000E+000
2	17.02739391	2.677022E-012	1.713702E-011	1	0.000000E+000
2	17.02799485	1.713702E-011	2.677022E-012	0	0.000000E+000
2	17.02802445	2.677022E-012	1.713702E-011	1	0.000000E+000
2	17.02814888	1.713702E-011	2.677022E-012	0	0.000000E+000
2	17.02816713	2.677022E-012	1.713702E-011	1	0.000000E+000
2	17.02871890	1.713702E-011	2.677022E-012	0	0.000000E+000
2	17.02916094	2.677022E-012	1.713702E-011	1	0.000000E+000
2	17.02918574	1.713702E-011	2.677022E-012	0	0.000000E+000
2	17.02940352	2.677022E-012	1.713702E-011	1	0.000000E+000
2	17.02968141	1.713702E-011	2.677022E-012	0	0.000000E+000
2	17.02989798	2.677022E-012	1.713702E-011	1	0.000000E+000
2	17.02995479	1.713702E-011	2.677022E-012	0	0.000000E+000
2	17.03000111	2.677022E-012	1.713702E-011	1	0.000000E+000
2	17.03026784	1.713702E-011	2.677022E-012	0	0.000000E+000
2	17.03030088	2.677022E-012	1.713702E-011	1	0.000000E+000
2	17.03032757	1.713702E-011	2.677022E-012	0	0.000000E+000
2	17.03054952	2.677022E-012	1.713702E-011	1	0.000000E+000
2	17.03062094	1.713702E-011	2.677022E-012	0	0.000000E+000
2	17.03065198	2.677022E-012	1.713702E-011	1	0.000000E+000
2	17.03077343	1.713702E-011	2.677022E-012	0	0.000000E+000
2	17.03082486	2.677022E-012	1.713702E-011	1	0.000000E+000
2	17.03100115	1.713702E-011	2.677022E-012	0	0.000000E+000
2	17.03105210	2.677022E-012	1.713702E-011	1	0.000000E+000
2	17.03117528	1.713702E-011	2.677022E-012	0	0.000000E+000
2	17.03122226	2.677022E-012	1.713702E-011	1	0.000000E+000
2	17.03136065	1.713702E-011	2.677022E-012	0	0.000000E+000
2	17.03145985	2.677022E-012	1.713702E-011	1	0.000000E+000
2	17.03149093	1.713702E-011	2.677022E-012	0	0.000000E+000
2	17.03165617	2.677022E-012	1.713702E-011	1	0.000000E+000
2	17.03194068	1.713702E-011	2.677022E-012	0	0.000000E+000
2	17.03194658	2.677022E-012	1.713702E-011	1	0.000000E+000
2	17.03233430	1.713702E-011	2.677022E-012	0	0.000000E+000
2	17.03235573	2.677022E-012	1.713702E-011	1	0.000000E+000
2	17.03271800	1.713702E-011	2.677022E-012	0	0.000000E+000
2	17.03307484	2.677022E-012	1.713702E-011	1	0.000000E+000
2	17.03320199	1.713702E-011	2.677022E-012	0	0.000000E+000
2	17.03326172	2.677022E-012	1.713702E-011	1	0.000000E+000
2	17.03343966	1.713702E-011	2.677022E-012	0	0.000000E+000
2	17.03346156	2.677022E-012	1.713702E-011	1	0.000000E+000
2	17.03355727	1.713702E-011	2.677022E-012	0	0.000000E+000
2	17.03357910	2.677022E-012	1.713702E-011	1	0.000000E+000
2	17.03439229	1.713702E-011	2.677022E-012	0	0.000000E+000
2	17.03447506	2.677022E-012	1.713702E-011	1	0.000000E+000
2	17.03485503	1.713702E-011	2.677022E-012	0	0.000000E+000
2	17.03490287	2.677022E-012	1.713702E-011	1	0.000000E+000
2	17.03519479	1.713702E-011	2.677022E-012	0	0.000000E+000
2	17.03529328	2.677022E-012	1.713702E-011	1	0.000000E+000
2	17.03533612	1.713702E-011	2.677022E-012	0	0.000000E+000
2	17.03557905	2.677022E-012	1.713702E-011	1	0.000000E+000
2	17.03615242	1.713702E-011	2.677022E-012	0	0.000000E+000
2	17.03616075	2.677022E-012	1.713702E-011	1	0.000000E+000
2	17.03668550	1.713702E-011	2.677022E-012	0	0.000000E+000
2	17.03674108	2.677022E-012	1.713702E-011	1	0.000000E+000
2	17.03680732	1.713702E-011	2.677022E-012	0	0.000000E+000
2	17.03682827	2.677022E-012	1.713702E-011	1	0.000000E+000
2	17.03698953	1.713702E-011	2.677022E-012	0	0.000000E+000
2	17.03704473	2.677022E-012	1.713702E-011	1	0.000000E+000
2	17.03725281	1.713702E-011	2.677022E-012	0	0.000000E+000
2	17.03725691	2.677022E-012	1.713702E-011	1	0.000000E+000
2	17.03754386	1.713702E-011	2.677022E-012	0	0.000000E+000
2	17.03755081	2.677022E-012	1.713702E-011	1	0.000000E+000
2	17.03761559	1.713702E-011	2.677022E-012	0	0.000000E+000
2	17.03765118	2.677022E-012	1.713702E-011	1	0.000000E+000
2	17.03805895	1.713702E-011	2.677022E-012	0	0.000000E+000
2	17.03809402	2.677022E-012	1.713702E-011	1	0.000000E+000
2	17.03844700	1.713702E-011	2.677022E-012	0	0.000000E+000
2	17.03861319	2.677022E-012	1.713702E-011	1	0.000000E+000
2	17.03877322	1.713702E-011	2.677022E-012	0	0.000000E+000
2	17.03902275	2.677022E-012	1.713702E-011	1	0.000000E+000
2	17.03907724	1.713702E-011	2.677022E-012	0	0.000000E+000
2	17.03929889	2.677022E-012	1.713702E-011	1	0.000000E+000
2	17.03935694	1.713702E-011	2.677022E-012	0	0.000000E+000
2	17.03938523	2.677022E-012	1.713702E-011	1	0.000000E+000
2	17.03954164	1.713702E-011	2.677022E-012	0	0.000000E+000
2	17.03960241	2.677022E-012	1.713702E-011	1	0.000000E+000
2	17.03976719	1.713702E-011	2.677022E-012	0	0.000000E+000
2	17.03978833	2.677022E-012	1.713702E-011	1	0.000000E+000
2	17.04026391	1.713702E-011	2.677022E-012	0	0.000000E+000
2	17.04030307	2.677022E-012	1.713702E-011	1	0.000000E+000
2	17.04033145	1.713702E-011	2.677022E-012	0	0.000000E+000
2	17.04035952	2.677022E-012	1.713702E-011	1	0.000000E+000
2	17.04099504	1.713702E-011	2.677022E-012	0	0.000000E+000
2	17.04100928	2.677022E-012	1.713702E-011	1	0.000000E+000
2	17.04135353	1.713702E-011	2.677022E-012	0	0.000000E+000
2	17.04137495	2.677022E-012	1.713702E-011	1	0.000000E+000
2	17.04166165	1.713702E-011	2.677022E-012	0	0.000000E+000
2	17.04172892	2.677022E-012	1.713702E-011	1	0.000000E+000
2	17.04220713	1.713702E-011	2.677022E-012	0	0.000000E+000
2	17.04223173	2.677022E-012	1.713702E-011	1	0.000000E+000
2	17.04231300	1.713702E-011	2.677022E-012	0	0.000000E+000
2	17.04235002	2.677022E-012	1.713702E-011	1	0.000000E+000
2	17.04258368	1.713702E-011	2.677022E-012	0	0.000000E+000
2	17.04258921	2.677022E-012	1.713702E-011	1	0.000000E+000
2	17.04267789	1.713702E-011	2.677022E-012	0	0.000000E+000
2	17.04270567	2.677022E-012	1.713702E-011	1	0.000000E+000
2	17.04322036	1.713702E-011	2.677022E-012	0	0.000000E+000
2	17.04326432	2.677022E-012	1.713702E-011	1	0.000000E+000
2	17.04341125	1.713702E-011	2.677022E-012	0	0.000000E+000
2	17.04342259	2.677022E-012	1.713702E-011	1	0.000000E+000
2	17.04371136	1.713702E-011	2.677022E-012	0	0.000000E+000
2	17.04373978	2.677022E-012	1.713702E-011	1	0.000000E+000
2	17.04384124	1.713702E-011	2.677022E-012	0	0.000000E+000
2	17.04386022	2.677022E-012	1.713702E-011	1	0.000000E+000
2	17.04415136	1.713702E-011	2.677022E-012	0	0.000000E+000
2	17.04417782	2.677022E-012	1.713702E-011	1	0.000000E+000
2	17.04441975	1.713702E-011	2.677022E-012	0	0.000000E+000
2	17.04450018	2.677022E-012	1.713702E-011	1	0.000000E+000
2	17.04482548	1.713702E-011	2.677022E-012	0	0.000000E+000
2	17.04485592	2.677022E-012	1.713702E-011	1	0.000000E+000
2	17.04489949	1.713702E-011	2.677022E-012	0	0.000000E+000
2	17.04500663	2.677022E-012	1.713702E-011	1	0.000000E+000
2	17.04534585	1.713702E-011	2.677022E-012	0	0.000000E+000
2	17.04540899	2.677022E-012	1.713702E-011	1	0.000000E+000
2	17.04551957	1.713702E-011	2.677022E-012	0	0.000000E+000
2	17.04556763	2.677022E-012	1.713702E-011	1	0.000000E+000
2	17.04568398	1.713702E-011	2.677022E-012	0	0.000000E+000
2	17.04587662	2.677022E-012	1.713702E-011	1	0.000000E+000
2	17.04613753	1.713702E-011	2.677022E-012	0	0.000000E+000
2	17.04614973	2.677022E-012	1.713702E-011	1	0.000000E+000
2	17.04621812	1.713702E-011	2.677022E-012	0	0.000000E+000
2	17.04623696	2.677022E-012	1.713702E-011	1	0.000000E+000
2	17.04689831	1.713702E-011	2.677022E-012	0	0.000000E+000
2	17.04692883	2.677022E-012	1.713702E-011	1	0.000000E+000
2	17.04703142	1.713702E-011	2.677022E-012	0	0.000000E+000
2	17.04707973	2.677022E-012	1.713702E-011	1	0.000000E+000
2	17.04717032	1.713702E-011	2.677022E-012	0	0.000000E+000
2	17.04721573	2.677022E-012	1.713702E-011	1	0.000000E+000
2	17.04739860	1.713702E-011	2.677022E-012	0	0.000000E+000
2	17.04741433	2.677022E-012	1.713702E-011	1	0.000000E+000
2	17.04747324	1.713702E-011	2.677022E-012	0	0.000000E+000
2	17.04748638	2.677022E-012	1.713702E-011	1	0.000000E+000
2	17.04756948	1.713702E-011	2.677022E-012	0	0.000000E+000
2	17.04763055	2.677022E-012	1.713702E-011	1	0.000000E+000
2	17.04797827	1.713702E-011	2.677022E-012	0	0.000000E+000
2	17.04811787	2.677022E-012	1.713702E-011	1	0.000000E+000
2	17.04826363	1.713702E-011	2.677022E-012	0	0.000000E+000
2	17.04827055	2.677022E-012	1.713702E-011	1	0.000000E+000
2	17.04840973	1.713702E-011	2.677022E-012	0	0.000000E+000
2	17.04844287	2.677022E-012	1.713702E-011	1	0.000000E+000
2	17.04865210	1.713702E-011	2.677022E-012	0	0.000000E+000
2	17.04869682	2.677022E-012	1.713702E-011	1	0.000000E+000
2	17.04893777	1.713702E-011	2.677022E-012	0	0.000000E+000
2	17.04904541	2.677022E-012	1.713702E-011	1	0.000000E+000
2	17.04910998	1.713702E-011	2.677022E-012	0	0.000000E+000
2	17.04915766	2.677022E-012	1.713702E-011	1	0.000000E+000
2	17.04934963	1.713702E-011	2.677022E-012	0	0.000000E+000
2	17.04941576	2.677022E-012	1.713702E-011	1	0.000000E+000
2	17.04958389	1.713702E-011	2.677022E-012	0	0.000000E+000
2	17.04960885	2.677022E-012	1.713702E-011	1	0.000000E+000
2	17.04977257	1.713702E-011	2.677022E-012	0	0.000000E+000
2	17.04979640	2.677022E-012	1.713702E-011	1	0.000000E+000
2	17.04998446	1.713702E-011	2.677022E-012	0	0.000000E+000
2	17.05000013	2.677022E-012	1.713702E-011	1	0.000000E+000
2	17.05060178	1.713702E-011	2.677022E-012	0	0.000000E+000
2	17.05066974	2.677022E-012	1.713702E-011	1	0.000000E+000
2	17.05080303	1.713702E-011	2.677022E-012	0	0.000000E+000
2	17.05082875	2.677022E-012	1.713702E-011	1	0.000000E+000
2	17.05105443	1.713702E-011	2.677022E-012	0	0.000000E+000
2	17.05128133	2.677022E-012	1.713702E-011	1	0.000000E+000
2	17.05133075	1.713702E-011	2.677022E-012	0	0.000000E+000
2	17.05137870	2.677022E-012	1.713702E-011	1	0.000000E+000
2	17.05141520	1.713702E-011	2.677022E-012	0	0.000000E+000
2	17.05144450	2.677022E-012	1.713702E-011	1	0.000000E+000
2	17.05195035	1.713702E-011	2.677022E-012	0	0.000000E+000
2	17.05197330	2.677022E-012	1.713702E-011	1	0.000000E+000
2	17.05209883	1.713702E-011	2.677022E-012	0	0.000000E+000
2	17.05211813	2.677022E-012	1.713702E-011	1	0.000000E+000
2	17.05223597	1.713702E-011	2.677022E-012	0	0.000000E+000
2	17.05229643	2.677022E-012	1.713702E-011	1	0.000000E+000
2	17.05240813	1.713702E-011	2.677022E-012	0	0.000000E+000
2	17.05279624	2.677022E-012	1.713702E-011	1	0.000000E+000
2	17.05377350	1.713702E-011	2.677022E-012	0	0.000000E+000
2	17.05379397	2.677022E-012	1.713702E-011	1	0.000000E+000
2	17.05399841	1.713702E-011	2.677022E-012	0	0.000000E+000
2	17.05403425	2.677022E-012	1.713702E-011	1	0.000000E+000
2	17.05409879	1.713702E-011	2.677022E-012	0	0.000000E+000
2	17.05418059	2.677022E-012	1.713702E-011	1	0.000000E+000
2	17.05455278	1.713702E-011	2.677022E-012	0	0.000000E+000
2	17.05457460	2.677022E-012	1.713702E-011	1	0.000000E+000
2	17.05465691	1.713702E-011	2.677022E-012	0	0.000000E+000
2	17.05467324	2.677022E-012	1.713702E-011	1	0.000000E+000
2	17.05541460	1.713702E-011	2.677022E-012	0	0.000000E+000
2	17.05580343	2.677022E-012	1.713702E-011	1	0.000000E+000
2	17.05584810	1.713702E-011	2.677022E-012	0	0.000000E+000
2	17.05587909	2.677022E-012	1.713702E-011	1	0.000000E+000
2	17.05653278	1.713702E-011	2.677022E-012	0	0.000000E+000
2	17.05655185	2.677022E-012	1.713702E-011	1	0.000000E+000
2	17.05661885	1.713702E-011	2.677022E-012	0	0.000000E+000
2	17.05662333	2.677022E-012	1.713702E-011	1	0.000000E+000
2	17.05667720	1.713702E-011	2.677022E-012	0	0.000000E+000
2	17.05670884	2.677022E-012	1.713702E-011	1	0.000000E+000
2	17.05682630	1.713702E-011	2.677022E-012	0	0.000000E+000
2	17.05686963	2.677022E-012	1.713702E-011	1	0.000000E+000
2	17.05710036	1.713702E-011	2.677022E-012	0	0.000000E+000
2	17.05711718	2.677022E-012	1.713702E-011	1	0.000000E+000
2	17.05736295	1.713702E-011	2.677022E-012	0	0.000000E+000
2	17.05739458	2.677022E-012	1.713702E-011	1	0.000000E+000
2	17.05741769	1.713702E-011	2.677022E-012	0	0.000000E+000
2	17.05749369	2.677022E-012	1.713702E-011	1	0.000000E+000
2	17.05828780	1.713702E-011	2.677022E-012	0	0.000000E+000
2	17.05830905	2.677022E-012	1.713702E-011	1	0.000000E+000
2	17.05894087	1.713702E-011	2.677022E-012	0	0.000000E+000
2	17.05903271	2.677022E-012	1.713702E-011	1	0.000000E+000
2	17.05908008	1.713702E-011	2.677022E-012	0	0.000000E+000
2	17.05933615	2.677022E-012	1.713702E-011	1	0.000000E+000
2	17.05941513	1.713702E-011	2.677022E-012	0	0.000000E+000
2	17.05945165	2.677022E-012	1.713702E-011	1	0.000000E+000
2	17.05976576	1.713702E-011	2.677022E-012	0	0.000000E+000
2	17.05977609	2.677022E-012	1.713702E-011	1	0.000000E+000
2	17.06038326	1.713702E-011	2.677022E-012	0	0.000000E+000
2	17.06041457	2.677022E-012	1.713702E-011	1	0.000000E+000
2	17.06101495	1.713702E-011	2.677022E-012	0	0.000000E+000
2	17.06103699	2.677022E-012	1.713702E-011	1	0.000000E+000
2	17.06133109	1.713702E-011	2.677022E-012	0	0.000000E+000
2	17.06134464	2.677022E-012	1.713702E-011	1	0.000000E+000
2	17.06142954	1.713702E-011	2.677022E-012	0	0.000000E+000
2	17.06159250	2.677022E-012	1.713702E-011	1	0.000000E+000
2	17.06187764	1.713702E-011	2.677022E-012	0	0.000000E+000
2	17.06191690	2.677022E-012	1.713702E-011	1	0.000000E+000
2	17.06197232	1.713702E-011	2.677022E-012	0	0.000000E+000
2	17.06206489	2.677022E-012	1.713702E-011	1	0.000000E+000
2	17.06218292	1.713702E-011	2.677022E-012	0	0.000000E+000
2	17.06221964	2.677022E-012	1.713702E-011	1	0.000000E+000
2	17.06228991	1.713702E-011	2.677022E-012	0	0.000000E+000
2	17.06234252	2.677022E-012	1.713702E-011	1	0.000000E+000
2	17.06261135	1.713702E-011	2.677022E-012	0	0.000000E+000
2	17.06262077	2.677022E-012	1.713702E-011	1	0.000000E+000
2	17.06270813	1.713702E-011	2.677022E-012	0	0.000000E+000
2	17.06275981	2.677022E-012	1.713702E-011	1	0.000000E+000
2	17.06291340	1.713702E-011	2.677022E-012	0	0.000000E+000
2	17.06296153	2.677022E-012	1.713702E-011	1	0.000000E+000
2	17.06322381	1.713702E-011	2.677022E-012	0	0.000000E+000
2	17.06325002	2.677022E-012	1.713702E-011	1	0.000000E+000
2	17.06355758	1.713702E-011	2.677022E-012	0	0.000000E+000
2	17.06359879	2.677022E-012	1.713702E-011	1	0.000000E+000
2	17.06367170	1.713702E-011	2.677022E-012	0	0.000000E+000
2	17.06369214	2.677022E-012	1.713702E-011	1	0.000000E+000
2	17.06376736	1.713702E-011	2.677022E-012	0	0.000000E+000
2	17.06377387	2.677022E-012	1.713702E-011	1	0.000000E+000
2	17.06446749	1.713702E-011	2.677022E-012	0	0.000000E+000
2	17.06450274	2.677022E-012	1.713702E-011	1	0.000000E+000
2	17.06453330	1.713702E-011	2.677022E-012	0	0.000000E+000
2	17.06456591	2.677022E-012	1.713702E-011	1	0.000000E+000
2	17.06492053	1.713702E-011	2.677022E-012	0	0.000000E+000
2	17.06493036	2.677022E-012	1.713702E-011	1	0.000000E+000
2	17.06548544	1.713702E-011	2.677022E-012	0	0.000000E+000
2	17.06562875	2.677022E-012	1.713702E-011	1	0.000000E+000
2	17.06599599	1.713702E-011	2.677022E-012	0	0.000000E+000
2	17.06600648	2.677022E-012	1.713702E-011	1	0.000000E+000
2	17.06619356	1.713702E-011	2.677022E-012	0	0.000000E+000
2	17.06644483	2.677022E-012	1.713702E-011	1	0.000000E+000
2	17.06652085	1.713702E-011	2.677022E-012	0	0.000000E+000
2	17.06671955	2.677022E-012	1.713702E-011	1	0.000000E+000
2	17.06779053	1.713702E-011	2.677022E-012	0	0.000000E+000
2	17.06781706	2.677022E-012	1.713702E-011	1	0.000000E+000
2	17.06799142	1.713702E-011	2.677022E-012	0	0.000000E+000
2	17.06803408	2.677022E-012	1.713702E-011	1	0.000000E+000
2	17.06811229	1.713702E-011	2.677022E-012	0	0.000000E+000
2	17.06822064	2.677022E-012	1.713702E-011	1	0.000000E+000
2	17.06861440	1.713702E-011	2.677022E-012	0	0.000000E+000
2	17.06864543	2.677022E-012	1.713702E-011	1	0.000000E+000
2	17.06880840	1.713702E-011	2.677022E-012	0	0.000000E+000
2	17.06881502	2.677022E-012	1.713702E-011	1	0.000000E+000
2	17.06888906	1.713702E-011	2.677022E-012	0	0.000000E+000
2	17.06891968	2.677022E-012	1.713702E-011	1	0.000000E+000
2	17.06899589	1.713702E-011	2.677022E-012	0	0.000000E+000
2	17.06936864	2.677022E-012	1.713702E-011	1	0.000000E+000
2	17.06947819	1.713702E-011	2.677022E-012	0	0.000000E+000
2	17.06952996	2.677022E-012	1.713702E-011	1	0.000000E+000
2	17.06959764	1.713702E-011	2.677022E-012	0	0.000000E+000
2	17.06962524	2.677022E-012	1.713702E-011	1	0.000000E+000
2	17.06971920	1.713702E-011	2.677022E-012	0	0.000000E+000
2	17.06973908	2.677022E-012	1.713702E-011	1	0.000000E+000
2	17.07021715	1.713702E-011	2.677022E-012	0	0.000000E+000
2	17.07026023	2.677022E-012	1.713702E-011	1	0.000000E+000
2	17.07042095	1.713702E-011	2.677022E-012	0	0.000000E+000
2	17.07043478	2.677022E-012	1.713702E-011	1	0.000000E+000
2	17.07047198	1.713702E-011	2.677022E-012	0	0.000000E+000
2	17.07067955	2.677022E-012	1.713702E-011	1	0.000000E+000
2	17.07098974	1.713702E-011	2.677022E-012	0	0.000000E+000
2	17.07100716	2.677022E-012	1.713702E-011	1	0.000000E+000
2	17.07126445	1.713702E-011	2.677022E-012	0	0.000000E+000
2	17.07129390	2.677022E-012	1.713702E-011	1	0.000000E+000
2	17.07148038	1.713702E-011	2.677022E-012	0	0.000000E+000
2	17.07151276	2.677022E-012	1.713702E-011	1	0.000000E+000
2	17.07169940	1.713702E-011	2.677022E-012	0	0.000000E+000
2	17.07180321	2.677022E-012	1.713702E-011	1	0.000000E+000
2	17.07260135	1.713702E-011	2.677022E-012	0	0.000000E+000
2	17.07262076	2.677022E-012	1.713702E-011	1	0.000000E+000
2	17.07271898	1.713702E-011	2.677022E-012	0	0.000000E+000
2	17.07276849	2.677022E-012	1.713702E-011	1	0.000000E+000
2	17.07282903	1.713702E-011	2.677022E-012	0	0.000000E+000
2	17.07284058	2.677022E-012	1.713702E-011	1	0.000000E+000
2	17.07295127	1.713702E-011	2.677022E-012	0	0.000000E+000
2	17.07297606	2.677022E-012	1.713702E-011	1	0.000000E+000
2	17.07330944	1.713702E-011	2.677022E-012	0	0.000000E+000
2	17.07332790	2.677022E-012	1.713702E-011	1	0.000000E+000
2	17.07335649	1.713702E-011	2.677022E-012	0	0.000000E+000
2	17.07338711	2.677022E-012	1.713702E-011	1	0.000000E+000
2	17.07346244	1.713702E-011	2.677022E-012	0	0.000000E+000
2	17.07348389	2.677022E-012	1.713702E-011	1	0.000000E+000
2	17.07354747	1.713702E-011	2.677022E-012	0	0.000000E+000
2	17.07366876	2.677022E-012	1.713702E-011	1	0.000000E+000
2	17.07377530	1.713702E-011	2.677022E-012	0	0.000000E+000
2	17.07383889	2.677022E-012	1.713702E-011	1	0.000000E+000
2	17.07397776	1.713702E-011	2.677022E-012	0	0.000000E+000
2	17.07398468	2.677022E-012	1.713702E-011	1	0.000000E+000
2	17.07426634	1.713702E-011	2.677022E-012	0	0.000000E+000
2	17.07430953	2.677022E-012	1.713702E-011	1	0.000000E+000
2	17.07439917	1.713702E-011	2.677022E-012	0	0.000000E+000
2	17.07442504	2.677022E-012	1.713702E-011	1	0.000000E+000
2	17.07457372	1.713702E-011	2.677022E-012	0	0.000000E+000
2	17.07463943	2.677022E-012	1.713702E-011	1	0.000000E+000
2	17.07488024	1.713702E-011	2.677022E-012	0	0.000000E+000
2	17.07490962	2.677022E-012	1.713702E-011	1	0.000000E+000
2	17.07551513	1.713702E-011	2.677022E-012	0	0.000000E+000
2	17.07594064	2.677022E-012	1.713702E-011	1	0.000000E+000
2	17.07645961	1.713702E-011	2.677022E-012	0	0.000000E+000
2	17.07649938	2.677022E-012	1.713702E-011	1	0.000000E+000
2	17.07651283	1.713702E-011	2.677022E-012	0	0.000000E+000
2	17.07665100	2.677022E-012	1.713702E-011	1	0.000000E+000
2	17.07679805	1.713702E-011	2.677022E-012	0	0.000000E+000
2	17.07680848	2.677022E-012	1.713702E-011	1	0.000000E+000
2	17.07731650	1.713702E-011	2.677022E-012	0	0.000000E+000
2	17.07755359	2.677022E-012	1.713702E-011	1	0.000000E+000
2	17.07758103	1.713702E-011	2.677022E-012	0	0.000000E+000
2	17.07759825	2.677022E-012	1.713702E-011	1	0.000000E+000
2	17.07770007	1.713702E-011	2.677022E-012	0	0.000000E+000
2	17.07795521	2.677022E-012	1.713702E-011	1	0.000000E+000
2	17.07867770	1.713702E-011	2.677022E-012	0	0.000000E+000
2	17.07869754	2.677022E-012	1.713702E-011	1	0.000000E+000
2	17.07883107	1.713702E-011	2.677022E-012	0	0.000000E+000
2	17.07884596	2.677022E-012	1.713702E-011	1	0.000000E+000
2	17.07900542	1.713702E-011	2.677022E-012	0	0.000000E+000
2	17.07902242	2.677022E-012	1.713702E-011	1	0.000000E+000
2	17.07948301	1.713702E-011	2.677022E-012	0	0.000000E+000
2	17.07951159	2.677022E-012	1.713702E-011	1	0.000000E+000
2	17.07985457	1.713702E-011	2.677022E-012	0	0.000000E+000
2	17.07989503	2.677022E-012	1.713702E-011	1	0.000000E+000
2	17.07995237	1.713702E-011	2.677022E-012	0	0.000000E+000
2	17.08001160	2.677022E-012	1.713702E-011	1	0.000000E+000
2	17.08015516	1.713702E-011	2.677022E-012	0	0.000000E+000
2	17.08019781	2.677022E-012	1.713702E-011	1	0.000000E+000
2	17.08024341	1.713702E-011	2.677022E-012	0	0.000000E+000
2	17.08057636	2.677022E-012	1.713702E-011	1	0.000000E+000
2	17.08064645	1.713702E-011	2.677022E-012	0	0.000000E+000
2	17.08087423	2.677022E-012	1.713702E-011	1	0.000000E+000
2	17.08094876	1.713702E-011	2.677022E-012	0	0.000000E+000
2	17.08095644	2.677022E-012	1.713702E-011	1	0.000000E+000
2	17.08137780	1.713702E-011	2.677022E-012	0	0.000000E+000
2	17.08140006	2.677022E-012	1.713702E-011	1	0.000000E+000
2	17.08192192	1.713702E-011	2.677022E-012	0	0.000000E+000
2	17.08193363	2.677022E-012	1.713702E-011	1	0.000000E+000
2	17.08217258	1.713702E-011	2.677022E-012	0	0.000000E+000
2	17.08218868	2.677022E-012	1.713702E-011	1	0.000000E+000
2	17.08235502	1.713702E-011	2.677022E-012	0	0.000000E+000
2	17.08239725	2.677022E-012	1.713702E-011	1	0.000000E+000
2	17.08242204	1.713702E-011	2.677022E-012	0	0.000000E+000
2	17.08252557	2.677022E-012	1.713702E-011	1	0.000000E+000
2	17.08318516	1.713702E-011	2.677022E-012	0	0.000000E+000
2	17.08321631	2.677022E-012	1.713702E-011	1	0.000000E+000
2	17.08324562	1.713702E-011	2.677022E-012	0	0.000000E+000
2	17.08327583	2.677022E-012	1.713702E-011	1	0.000000E+000
2	17.08337109	1.713702E-011	2.677022E-012	0	0.000000E+000
2	17.08344342	2.677022E-012	1.713702E-011	1	0.000000E+000
2	17.08375303	1.713702E-011	2.677022E-012	0	0.000000E+000
2	17.08378782	2.677022E-012	1.713702E-011	1	0.000000E+000
2	17.08381147	1.713702E-011	2.677022E-012	0	0.000000E+000
2	17.08383067	2.677022E-012	1.713702E-011	1	0.000000E+000
2	17.08459532	1.713702E-011	2.677022E-012	0	0.000000E+000
2	17.08461178	2.677022E-012	1.713702E-011	1	0.000000E+000
2	17.08469623	1.713702E-011	2.677022E-012	0	0.000000E+000
2	17.08473086	2.677022E-012	1.713702E-011	1	0.000000E+000
2	17.08489331	1.713702E-011	2.677022E-012	0	0.000000E+000
2	17.08498485	2.677022E-012	1.713702E-011	1	0.000000E+000
2	17.08510312	1.713702E-011	2.677022E-012	0	0.000000E+000
2	17.08514133	2.677022E-012	1.713702E-011	1	0.000000E+000
2	17.08540597	1.713702E-011	2.677022E-012	0	0.000000E+000
2	17.08541639	2.677022E-012	1.713702E-011	1	0.000000E+000
2	17.08599625	1.713702E-011	2.677022E-012	0	0.000000E+000
2	17.08602924	2.677022E-012	1.713702E-011	1	0.000000E+000
2	17.08698758	1.713702E-011	2.677022E-012	0	0.000000E+000
2	17.08701727	2.677022E-012	1.713702E-011	1	0.000000E+000
2	17.08744857	1.713702E-011	2.677022E-012	0	0.000000E+000
2	17.08745601	2.677022E-012	1.713702E-011	1	0.000000E+000
2	17.08766206	1.713702E-011	2.677022E-012	0	0.000000E+000
2	17.08768138	2.677022E-012	1.713702E-011	1	0.000000E+000
2	17.08797563	1.713702E-011	2.677022E-012	0	0.000000E+000
2	17.08799905	2.677022E-012	1.713702E-011	1	0.000000E+000
2	17.08806788	1.713702E-011	2.677022E-012	0	0.000000E+000
2	17.08810046	2.677022E-012	1.713702E-011	1	0.000000E+000
2	17.08846365	1.713702E-011	2.677022E-012	0	0.000000E+000
2	17.08848251	2.677022E-012	1.713702E-011	1	0.000000E+000
2	17.08859291	1.713702E-011	2.677022E-012	0	0.000000E+000
2	17.08863887	2.677022E-012	1.713702E-011	1	0.000000E+000
2	17.08890616	1.713702E-011	2.677022E-012	0	0.000000E+000
2	17.08892560	2.677022E-012	1.713702E-011	1	0.000000E+000
2	17.08902066	1.713702E-011	2.677022E-012	0	0.000000E+000
2	17.08904785	2.677022E-012	1.713702E-011	1	0.000000E+000
2	17.08971732	1.713702E-011	2.677022E-012	0	0.000000E+000
2	17.08974392	2.677022E-012	1.713702E-011	1	0.000000E+000
2	17.08986761	1.713702E-011	2.677022E-012	0	0.000000E+000
2	17.08988086	2.677022E-012	1.713702E-011	1	0.000000E+000
2	17.09073810	1.713702E-011	2.677022E-012	0	0.000000E+000
2	17.09077557	2.677022E-012	1.713702E-011	1	0.000000E+000
2	17.09166240	1.713702E-011	2.677022E-012	0	0.000000E+000
2	17.09167387	2.677022E-012	1.713702E-011	1	0.000000E+000
2	17.09178424	1.713702E-011	2.677022E-012	0	0.000000E+000
2	17.09182914	2.677022E-012	1.713702E-011	1	0.000000E+000
2	17.09188361	1.713702E-011	2.677022E-012	0	0.000000E+000
2	17.09189472	2.677022E-012	1.713702E-011	1	0.000000E+000
2	17.09209112	1.713702E-011	2.677022E-012	0	0.000000E+000
2	17.09210487	2.677022E-012	1.713702E-011	1	0.000000E+000
2	17.09223198	1.713702E-011	2.677022E-012	0	0.000000E+000
2	17.09225750	2.677022E-012	1.713702E-011	1	0.000000E+000
2	17.09259500	1.713702E-011	2.677022E-012	0	0.000000E+000
2	17.09260013	2.677022E-012	1.713702E-011	1	0.000000E+000
2	17.09272474	1.713702E-011	2.677022E-012	0	0.000000E+000
2	17.09276412	2.677022E-012	1.713702E-011	1	0.000000E+000
2	17.09294388	1.713702E-011	2.677022E-012	0	0.000000E+000
2	17.09300401	2.677022E-012	1.713702E-011	1	0.000000E+000
2	17.09315450	1.713702E-011	2.677022E-012	0	0.000000E+000
2	17.09317387	2.677022E-012	1.713702E-011	1	0.000000E+000
2	17.09333817	1.713702E-011	2.677022E-012	0	0.000000E+000
2	17.09335689	2.677022E-012	1.713702E-011	1	0.000000E+000
2	17.09341716	1.713702E-011	2.677022E-012	0	0.000000E+000
2	17.09343982	2.677022E-012	1.713702E-011	1	0.000000E+000
2	17.09350303	1.713702E-011	2.677022E-012	0	0.000000E+000
2	17.09355299	2.677022E-012	1.713702E-011	1	0.000000E+000
2	17.09383651	1.713702E-011	2.677022E-012	0	0.000000E+000
2	17.09384934	2.677022E-012	1.713702E-011	1	0.000000E+000
2	17.09454883	1.713702E-011	2.677022E-012	0	0.000000E+000
2	17.09457058	2.677022E-012	1.713702E-011	1	0.000000E+000
2	17.09468758	1.713702E-011	2.677022E-012	0	0.000000E+000
2	17.09469013	2.677022E-012	1.713702E-011	1	0.000000E+000
2	17.09473356	1.713702E-011	2.677022E-012	0	0.000000E+000
2	17.09482256	2.677022E-012	1.713702E-011	1	0.000000E+000
2	17.09515969	1.713702E-011	2.677022E-012	0	0.000000E+000
2	18.32838886	2.703813E-012	1.716381E-011	1	0.000000E+000
2	18.32854874	1.716381E-011	2.703813E-012	0	0.000000E+000
2	18.32857092	2.703813E-012	1.716381E-011	1	0.000000E+000
2	18.32863365	1.716381E-011	2.703813E-012	0	0.000000E+000
2	18.32865769	2.703813E-012	1.716381E-011	1	0.000000E+000
2	18.32909544	1.716381E-011	2.703813E-012	0	0.000000E+000
2	18.32912412	2.703813E-012	1.716381E-011	1	0.000000E+000
2	18.32967126	1.716381E-011	2.703813E-012	0	0.000000E+000
2	18.32968699	2.703813E-012	1.716381E-011	1	0.000000E+000
2	18.33018728	1.716381E-011	2.703813E-012	0	0.000000E+000
2	18.33021016	2.703813E-012	1.716381E-011	1	0.000000E+000
2	18.33032275	1.716381E-011	2.703813E-012	0	0.000000E+000
2	18.33033953	2.703813E-012	1.716381E-011	1	0.000000E+000
2	18.33037775	1.716381E-011	2.703813E-012	0	0.000000E+000
2	18.33040657	2.703813E-012	1.716381E-011	1	0.000000E+000
2	18.33165791	1.716381E-011	2.703813E-012	0	0.000000E+000
2	18.33169991	2.703813E-012	1.716381E-011	1	0.000000E+000
2	18.33178737	1.716381E-011	2.703813E-012	0	0.000000E+000
2	18.33180655	2.703813E-012	1.716381E-011	1	0.000000E+000
2	18.33207803	1.716381E-011	2.703813E-012	0	0.000000E+000
2	18.33209758	2.703813E-012	1.716381E-011	1	0.000000E+000
2	18.33230121	1.716381E-011	2.703813E-012	0	0.000000E+000
2	18.33231953	2.703813E-012	1.716381E-011	1	0.000000E+000
2	18.33254753	1.716381E-011	2.703813E-012	0	0.000000E+000
2	18.33256970	2.703813E-012	1.716381E-011	1	0.000000E+000
2	18.33305772	1.716381E-011	2.703813E-012	0	0.000000E+000
2	18.33307714	2.703813E-012	1.716381E-011	1	0.000000E+000
2	18.33349788	1.716381E-011	2.703813E-012	0	0.000000E+000
2	18.33351530	2.703813E-012	1.716381E-011	1	0.000000E+000
2	18.33364599	1.716381E-011	2.703813E-012	0	0.000000E+000
2	18.33364775	2.703813E-012	1.716381E-011	1	0.000000E+000
2	18.33396157	1.716381E-011	2.703813E-012	0	0.000000E+000
2	18.33439092	2.703813E-012	1.716381E-011	1	0.000000E+000
2	18.33454941	1.716381E-011	2.703813E-012	0	0.000000E+000
2	18.33455765	2.703813E-012	1.716381E-011	1	0.000000E+000
2	18.33470776	1.716381E-011	2.703813E-012	0	0.000000E+000
2	18.33473680	2.703813E-012	1.716381E-011	1	0.000000E+000
2	18.33509467	1.716381E-011	2.703813E-012	0	0.000000E+000
2	18.33516820	2.703813E-012	1.716381E-011	1	0.000000E+000
2	18.33522747	1.716381E-011	2.703813E-012	0	0.000000E+000
2	18.33525378	2.703813E-012	1.716381E-011	1	0.000000E+000
2	18.33544263	1.716381E-011	2.703813E-012	0	0.000000E+000
2	18.33546899	2.703813E-012	1.716381E-011	1	0.000000E+000
2	18.33573850	1.716381E-011	2.703813E-012	0	0.000000E+000
2	18.33575845	2.703813E-012	1.716381E-011	1	0.000000E+000
2	18.33642851	1.716381E-011	2.703813E-012	0	0.000000E+000
2	18.33645603	2.703813E-012	1.716381E-011	1	0.000000E+000
2	18.33754651	1.716381E-011	2.703813E-012	0	0.000000E+000
2	18.33756343	2.703813E-012	1.716381E-011	1	0.000000E+000
2	18.33800970	1.716381E-011	2.703813E-012	0	0.000000E+000
2	18.33805155	2.703813E-012	1.716381E-011	1	0.000000E+000
2	18.33865019	1.716381E-011	2.703813E-012	0	0.000000E+000
2	18.33867513	2.703813E-012	1.716381E-011	1	0.000000E+000
2	18.33877749	1.716381E-011	2.703813E-012	0	0.000000E+000
2	18.33884030	2.703813E-012	1.716381E-011	1	0.000000E+000
2	18.33927832	1.716381E-011	2.703813E-012	0	0.000000E+000
2	18.33929528	2.703813E-012	1.716381E-011	1	0.000000E+000
2	18.33947444	1.716381E-011	2.703813E-012	0	0.000000E+000
2	18.33950659	2.703813E-012	1.716381E-011	1	0.000000E+000
2	18.33961750	1.716381E-011	2.703813E-012	0	0.000000E+000
2	18.33964088	2.703813E-012	1.716381E-011	1	0.000000E+000
2	18.33968510	1.716381E-011	2.703813E-012	0	0.000000E+000
2	18.33970349	2.703813E-012	1.716381E-011	1	0.000000E+000
2	18.34084380	1.716381E-011	2.703813E-012	0	0.000000E+000
2	18.34089106	2.703813E-012	1.716381E-011	1	0.000000E+000
2	18.34110063	1.716381E-011	2.703813E-012	0	0.000000E+000
2	18.34112516	2.703813E-012	1.716381E-011	1	0.000000E+000
2	18.34168300	1.716381E-011	2.703813E-012	0	0.000000E+000
2	18.34169525	2.703813E-012	1.716381E-011	1	0.000000E+000
2	18.34192212	1.716381E-011	2.703813E-012	0	0.000000E+000
2	18.34206038	2.703813E-012	1.716381E-011	1	0.000000E+000
2	18.34293337	1.716381E-011	2.703813E-012	0	0.000000E+000
2	18.34296343	2.703813E-012	1.716381E-011	1	0.000000E+000
2	18.34325884	1.716381E-011	2.703813E-012	0	0.000000E+000
2	18.34337141	2.703813E-012	1.716381E-011	1	0.000000E+000
2	18.34376258	1.716381E-011	2.703813E-012	0	0.000000E+000
2	18.34379661	2.703813E-012	1.716381E-011	1	0.000000E+000
2	18.34442444	1.716381E-011	2.703813E-012	0	0.000000E+000
2	18.34446458	2.703813E-012	1.716381E-011	1	0.000000E+000
2	18.34446901	1.716381E-011	2.703813E-012	0	0.000000E+000
2	18.34576888	2.703813E-012	1.716381E-011	1	0.000000E+000
2	18.34596037	1.716381E-011	2.703813E-012	0	0.000000E+000
2	18.34597777	2.703813E-012	1.716381E-011	1	0.000000E+000
2	18.34623890	1.716381E-011	2.703813E-012	0	0.000000E+000
2	18.34624004	2.703813E-012	1.716381E-011	1	0.000000E+000
2	18.34674964	1.716381E-011	2.703813E-012	0	0.000000E+000
2	18.34707140	2.703813E-012	1.716381E-011	1	0.000000E+000
2	18.34832815	1.716381E-011	2.703813E-012	0	0.000000E+000
2	18.34836125	2.703813E-012	1.716381E-011	1	0.000000E+000
2	18.34859592	1.716381E-011	2.703813E-012	0	0.000000E+000
2	18.34864103	2.703813E-012	1.716381E-011	1	0.000000E+000
2	18.34866323	1.716381E-011	2.703813E-012	0	0.000000E+000
2	18.34868268	2.703813E-012	1.716381E-011	1	0.000000E+000
2	18.34885065	1.716381E-011	2.703813E-012	0	0.000000E+000
2	18.34885813	2.703813E-012	1.716381E-011	1	0.000000E+000
2	18.34903201	1.716381E-011	2.703813E-012	0	0.000000E+000
2	18.35033648	2.703813E-012	1.716381E-011	1	0.000000E+000
2	18.35076075	1.716381E-011	2.703813E-012	0	0.000000E+000
2	18.35080189	2.703813E-012	1.716381E-011	1	0.000000E+000
2	18.35100315	1.716381E-011	2.703813E-012	0	0.000000E+000
2	18.35103290	2.703813E-012	1.716381E-011	1	0.000000E+000
2	18.35115376	1.716381E-011	2.703813E-012	0	0.000000E+000
2	18.35119229	2.703813E-012	1.716381E-011	1	0.000000E+000
2	18.35142236	1.716381E-011	2.703813E-012	0	0.000000E+000
2	18.35145049	2.703813E-012	1.716381E-011	1	0.000000E+000
2	18.35148409	1.716381E-011	2.703813E-012	0	0.000000E+000
2	18.35185311	2.703813E-012	1.716381E-011	1	0.000000E+000
2	18.35251428	1.716381E-011	2.703813E-012	0	0.000000E+000
2	18.35252566	2.703813E-012	1.716381E-011	1	0.000000E+000
2	18.35285534	1.716381E-011	2.703813E-012	0	0.000000E+000
2	18.35289111	2.703813E-012	1.716381E-011	1	0.000000E+000
2	18.35298415	1.716381E-011	2.703813E-012	0	0.000000E+000
2	18.35303585	2.703813E-012	1.716381E-011	1	0.000000E+000
2	18.35344392	1.716381E-011	2.703813E-012	0	0.000000E+000
2	18.35348205	2.703813E-012	1.716381E-011	1	0.000000E+000
2	18.35386660	1.716381E-011	2.703813E-012	0	0.000000E+000
2	18.35405570	2.703813E-012	1.716381E-011	1	0.000000E+000
2	18.35410381	1.716381E-011	2.703813E-012	0	0.000000E+000
2	18.35413669	2.703813E-012	1.716381E-011	1	0.000000E+000
2	18.35433070	1.716381E-011	2.703813E-012	0	0.000000E+000
2	18.35437753	2.703813E-012	1.716381E-011	1	0.000000E+000
2	18.35453717	1.716381E-011	2.703813E-012	0	0.000000E+000
2	18.35456203	2.703813E-012	1.716381E-011	1	0.000000E+000
2	18.35483521	1.716381E-011	2.703813E-012	0	0.000000E+000
2	18.35498652	2.703813E-012	1.716381E-011	1	0.000000E+000
2	18.35526661	1.716381E-011	2.703813E-012	0	0.000000E+000
2	18.35528795	2.703813E-012	1.716381E-011	1	0.000000E+000
2	18.35553755	1.716381E-011	2.703813E-012	0	0.000000E+000
2	18.35554836	2.703813E-012	1.716381E-011	1	0.000000E+000
2	18.35603393	1.716381E-011	2.703813E-012	0	0.000000E+000
2	18.35603802	2.703813E-012	1.716381E-011	1	0.000000E+000
2	18.35626549	1.716381E-011	2.703813E-012	0	0.000000E+000
2	18.35627624	2.703813E-012	1.716381E-011	1	0.000000E+000
2	18.35638222	1.716381E-011	2.703813E-012	0	0.000000E+000
2	18.35640360	2.703813E-012	1.716381E-011	1	0.000000E+000
2	18.35694837	1.716381E-011	2.703813E-012	0	0.000000E+000
2	18.35698546	2.703813E-012	1.716381E-011	1	0.000000E+000
2	18.35720931	1.716381E-011	2.703813E-012	0	0.000000E+000
2	18.35724862	2.703813E-012	1.716381E-011	1	0.000000E+000
2	18.35759840	1.716381E-011	2.703813E-012	0	0.000000E+000
2	18.35763561	2.703813E-012	1.716381E-011	1	0.000000E+000
2	18.35777135	1.716381E-011	2.703813E-012	0	0.000000E+000
2	18.35779571	2.703813E-012	1.716381E-011	1	0.000000E+000
2	18.35787100	1.716381E-011	2.703813E-012	0	0.000000E+000
2	18.35789336	2.703813E-012	1.716381E-011	1	0.000000E+000
2	18.35794087	1.716381E-011	2.703813E-012	0	0.000000E+000
2	18.35807387	2.703813E-012	1.716381E-011	1	0.000000E+000
2	18.35835811	1.716381E-011	2.703813E-012	0	0.000000E+000
2	18.35836571	2.703813E-012	1.716381E-011	1	0.000000E+000
2	18.35889032	1.716381E-011	2.703813E-012	0	0.000000E+000
2	18.35890571	2.703813E-012	1.716381E-011	1	0.000000E+000
2	18.35937105	1.716381E-011	2.703813E-012	0	0.000000E+000
2	18.35940173	2.703813E-012	1.716381E-011	1	0.000000E+000
2	18.36028751	1.716381E-011	2.703813E-012	0	0.000000E+000
2	18.36043302	2.703813E-012	1.716381E-011	1	0.000000E+000
2	18.36049227	1.716381E-011	2.703813E-012	0	0.000000E+000
2	18.36054308	2.703813E-012	1.716381E-011	1	0.000000E+000
2	18.36086591	1.716381E-011	2.703813E-012	0	0.000000E+000
2	18.36090655	2.703813E-012	1.716381E-011	1	0.000000E+000
2	18.36112199	1.716381E-011	2.703813E-012	0	0.000000E+000
2	18.36118399	2.703813E-012	1.716381E-011	1	0.000000E+000
2	18.36232170	1.716381E-011	2.703813E-012	0	0.000000E+000
2	18.36232977	2.703813E-012	1.716381E-011	1	0.000000E+000
2	18.36237893	1.716381E-011	2.703813E-012	0	0.000000E+000
2	18.36240595	2.703813E-012	1.716381E-011	1	0.000000E+000
2	18.36266472	1.716381E-011	2.703813E-012	0	0.000000E+000
2	18.36267487	2.703813E-012	1.716381E-011	1	0.000000E+000
2	18.36305582	1.716381E-011	2.703813E-012	0	0.000000E+000
2	18.36308664	2.703813E-012	1.716381E-011	1	0.000000E+000
2	18.36312456	1.716381E-011	2.703813E-012	0	0.000000E+000
2	18.36312632	2.703813E-012	1.716381E-011	1	0.000000E+000
2	18.36332138	1.716381E-011	2.703813E-012	0	0.000000E+000
2	18.36351485	2.703813E-012	1.716381E-011	1	0.000000E+000
2	18.36390802	1.716381E-011	2.703813E-012	0	0.000000E+000
2	18.36392527	2.703813E-012	1.716381E-011	1	0.000000E+000
2	18.36440123	1.716381E-011	2.703813E-012	0	0.000000E+000
2	18.36440853	2.703813E-012	1.716381E-011	1	0.000000E+000
2	18.36526805	1.716381E-011	2.703813E-012	0	0.000000E+000
2	18.36528304	2.703813E-012	1.716381E-011	1	0.000000E+000
2	18.36572654	1.716381E-011	2.703813E-012	0	0.000000E+000
2	18.36574810	2.703813E-012	1.716381E-011	1	0.000000E+000
2	18.36584197	1.716381E-011	2.703813E-012	0	0.000000E+000
2	18.36586215	2.703813E-012	1.716381E-011	1	0.000000E+000
2	18.36589566	1.716381E-011	2.703813E-012	0	0.000000E+000
2	18.36590801	2.703813E-012	1.716381E-011	1	0.000000E+000
2	18.36620380	1.716381E-011	2.703813E-012	0	0.000000E+000
2	18.36621453	2.703813E-012	1.716381E-011	1	0.000000E+000
2	18.36630950	1.716381E-011	2.703813E-012	0	0.000000E+000
2	18.36639168	2.703813E-012	1.716381E-011	1	0.000000E+000
2	18.36649033	1.716381E-011	2.703813E-012	0	0.000000E+000
2	18.36651910	2.703813E-012	1.716381E-011	1	0.000000E+000
2	18.36668271	1.716381E-011	2.703813E-012	0	0.000000E+000
2	18.36669310	2.703813E-012	1.716381E-011	1	0.000000E+000
2	18.36678289	1.716381E-011	2.703813E-012	0	0.000000E+000
2	18.36680171	2.703813E-012	1.716381E-011	1	0.000000E+000
2	18.36724003	1.716381E-011	2.703813E-012	0	0.000000E+000
2	18.36726980	2.703813E-012	1.716381E-011	1	0.000000E+000
2	18.36735778	1.716381E-011	2.703813E-012	0	0.000000E+000
2	18.36739406	2.703813E-012	1.716381E-011	1	0.000000E+000
2	18.36751997	1.716381E-011	2.703813E-012	0	0.000000E+000
2	18.36752601	2.703813E-012	1.716381E-011	1	0.000000E+000
2	18.36768365	1.716381E-011	2.703813E-012	0	0.000000E+000
2	18.36770479	2.703813E-012	1.716381E-011	1	0.000000E+000
2	18.36806546	1.716381E-011	2.703813E-012	0	0.000000E+000
2	18.36811590	2.703813E-012	1.716381E-011	1	0.000000E+000
2	18.36814903	1.716381E-011	2.703813E-012	0	0.000000E+000
2	18.36817250	2.703813E-012	1.716381E-011	1	0.000000E+000
2	18.36839166	1.716381E-011	2.703813E-012	0	0.000000E+000
2	18.36842004	2.703813E-012	1.716381E-011	1	0.000000E+000
2	18.36867809	1.716381E-011	2.703813E-012	0	0.000000E+000
2	18.36870732	2.703813E-012	1.716381E-011	1	0.000000E+000
2	18.36884315	1.716381E-011	2.703813E-012	0	0.000000E+000
2	18.36890490	2.703813E-012	1.716381E-011	1	0.000000E+000
2	18.36941309	1.716381E-011	2.703813E-012	0	0.000000E+000
2	18.36952842	2.703813E-012	1.716381E-011	1	0.000000E+000
2	18.37008451	1.716381E-011	2.703813E-012	0	0.000000E+000
2	18.37032833	2.703813E-012	1.716381E-011	1	0.000000E+000
2	18.37075791	1.716381E-011	2.703813E-012	0	0.000000E+000
2	18.37078518	2.703813E-012	1.716381E-011	1	0.000000E+000
2	18.37100805	1.716381E-011	2.703813E-012	0	0.000000E+000
2	18.37104624	2.703813E-012	1.716381E-011	1	0.000000E+000
2	18.37118689	1.716381E-011	2.703813E-012	0	0.000000E+000
2	18.37121559	2.703813E-012	1.716381E-011	1	0.000000E+000
2	18.37134470	1.716381E-011	2.703813E-012	0	0.000000E+000
2	18.37143408	2.703813E-012	1.716381E-011	1	0.000000E+000
2	18.37155754	1.716381E-011	2.703813E-012	0	0.000000E+000
2	18.37173603	2.703813E-012	1.716381E-011	1	0.000000E+000
2	18.37182716	1.716381E-011	2.703813E-012	0	0.000000E+000
2	18.37185933	2.703813E-012	1.716381E-011	1	0.000000E+000
2	18.37195257	1.716381E-011	2.703813E-012	0	0.000000E+000
2	18.37199767	2.703813E-012	1.716381E-011	1	0.000000E+000
2	18.37210910	1.716381E-011	2.703813E-012	0	0.000000E+000
2	18.37213575	2.703813E-012	1.716381E-011	1	0.000000E+000
2	18.37241894	1.716381E-011	2.703813E-012	0	0.000000E+000
2	18.37262933	2.703813E-012	1.716381E-011	1	0.000000E+000
2	18.37313458	1.716381E-011	2.703813E-012	0	0.000000E+000
2	18.37325884	2.703813E-012	1.716381E-011	1	0.000000E+000
2	18.37341054	1.716381E-011	2.703813E-012	0	0.000000E+000
2	18.37344413	2.703813E-012	1.716381E-011	1	0.000000E+000
2	18.37377716	1.716381E-011	2.703813E-012	0	0.000000E+000
2	18.37379989	2.703813E-012	1.716381E-011	1	0.000000E+000
2	18.37384309	1.716381E-011	2.703813E-012	0	0.000000E+000
2	18.37417290	2.703813E-012	1.716381E-011	1	0.000000E+000
2	18.37421159	1.716381E-011	2.703813E-012	0	0.000000E+000
2	18.37422987	2.703813E-012	1.716381E-011	1	0.000000E+000
2	18.37452290	1.716381E-011	2.703813E-012	0	0.000000E+000
2	18.37455318	2.703813E-012	1.716381E-011	1	0.000000E+000
2	18.37494765	1.716381E-011	2.703813E-012	0	0.000000E+000
2	18.37497195	2.703813E-012	1.716381E-011	1	0.000000E+000
2	18.37505756	1.716381E-011	2.703813E-012	0	0.000000E+000
2	18.37512780	2.703813E-012	1.716381E-011	1	0.000000E+000
2	18.37581279	1.716381E-011	2.703813E-012	0	0.000000E+000
2	18.37581993	2.703813E-012	1.716381E-011	1	0.000000E+000
2	18.37718316	1.716381E-011	2.703813E-012	0	0.000000E+000
2	18.37719901	2.703813E-012	1.716381E-011	1	0.000000E+000
2	18.37735426	1.716381E-011	2.703813E-012	0	0.000000E+000
2	18.37743919	2.703813E-012	1.716381E-011	1	0.000000E+000
2	18.37792529	1.716381E-011	2.703813E-012	0	0.000000E+000
2	18.37794893	2.703813E-012	1.716381E-011	1	0.000000E+000
2	18.37811111	1.716381E-011	2.703813E-012	0	0.000000E+000
2	18.37812990	2.703813E-012	1.716381E-011	1	0.000000E+000
2	18.37821013	1.716381E-011	2.703813E-012	0	0.000000E+000
2	18.37822431	2.703813E-012	1.716381E-011	1	0.000000E+000
2	18.37888820	1.716381E-011	2.703813E-012	0	0.000000E+000
2	18.37890577	2.703813E-012	1.716381E-011	1	0.000000E+000
2	18.37891906	1.716381E-011	2.703813E-012	0	0.000000E+000
2	18.37910167	2.703813E-012	1.716381E-011	1	0.000000E+000
2	18.37931521	1.716381E-011	2.703813E-012	0	0.000000E+000
2	18.37933686	2.703813E-012	1.716381E-011	1	0.000000E+000
2	18.37950674	1.716381E-011	2.703813E-012	0	0.000000E+000
2	18.37958954	2.703813E-012	1.716381E-011	1	0.000000E+000
2	18.37982160	1.716381E-011	2.703813E-012	0	0.000000E+000
2	18.37985917	2.703813E-012	1.716381E-011	1	0.000000E+000
2	18.37991504	1.716381E-011	2.703813E-012	0	0.000000E+000
2	18.41802536	2.703813E-012	1.716381E-011	1	0.000000E+000
2	18.41857523	1.716381E-011	2.703813E-012	0	0.000000E+000
2	18.41860259	2.703813E-012	1.716381E-011	1	0.000000E+000
2	18.41939277	1.716381E-011	2.703813E-012	0	0.000000E+000
2	18.41941218	2.703813E-012	1.716381E-011	1	0.000000E+000
2	18.41946364	1.716381E-011	2.703813E-012	0	0.000000E+000
2	18.41948574	2.703813E-012	1.716381E-011	1	0.000000E+000
2	18.41962136	1.716381E-011	2.703813E-012	0	0.000000E+000
2	18.41964865	2.703813E-012	1.716381E-011	1	0.000000E+000
2	18.41991008	1.716381E-011	2.703813E-012	0	0.000000E+000
2	18.41993412	2.703813E-012	1.716381E-011	1	0.000000E+000
2	18.42082844	1.716381E-011	2.703813E-012	0	0.000000E+000
2	18.42086963	2.703813E-012	1.716381E-011	1	0.000000E+000
2	18.42098860	1.716381E-011	2.703813E-012	0	0.000000E+000
2	18.42100106	2.703813E-012	1.716381E-011	1	0.000000E+000
2	18.42105321	1.716381E-011	2.703813E-012	0	0.000000E+000
2	18.42108359	2.703813E-012	1.716381E-011	1	0.000000E+000
2	18.42164012	1.716381E-011	2.703813E-012	0	0.000000E+000
2	18.42167063	2.703813E-012	1.716381E-011	1	0.000000E+000
2	18.42176607	1.716381E-011	2.703813E-012	0	0.000000E+000
2	18.42178499	2.703813E-012	1.716381E-011	1	0.000000E+000
2	18.42186880	1.716381E-011	2.703813E-012	0	0.000000E+000
2	18.42188433	2.703813E-012	1.716381E-011	1	0.000000E+000
2	18.42210133	1.716381E-011	2.703813E-012	0	0.000000E+000
2	18.42212114	2.703813E-012	1.716381E-011	1	0.000000E+000
2	18.42231016	1.716381E-011	2.703813E-012	0	0.000000E+000
2	18.42234887	2.703813E-012	1.716381E-011	1	0.000000E+000
2	18.42241650	1.716381E-011	2.703813E-012	0	0.000000E+000
2	18.42244869	2.703813E-012	1.716381E-011	1	0.000000E+000
2	18.42257257	1.716381E-011	2.703813E-012	0	0.000000E+000
2	18.42259052	2.703813E-012	1.716381E-011	1	0.000000E+000
2	18.42268774	1.716381E-011	2.703813E-012	0	0.000000E+000
2	18.42270369	2.703813E-012	1.716381E-011	1	0.000000E+000
2	18.42277032	1.716381E-011	2.703813E-012	0	0.000000E+000
2	18.42281708	2.703813E-012	1.716381E-011	1	0.000000E+000
2	18.42325544	1.716381E-011	2.703813E-012	0	0.000000E+000
2	18.42329037	2.703813E-012	1.716381E-011	1	0.000000E+000
2	18.42365162	1.716381E-011	2.703813E-012	0	0.000000E+000
2	18.42365633	2.703813E-012	1.716381E-011	1	0.000000E+000
2	18.42387839	1.716381E-011	2.703813E-012	0	0.000000E+000
2	18.42390433	2.703813E-012	1.716381E-011	1	0.000000E+000
2	18.42394590	1.716381E-011	2.703813E-012	0	0.000000E+000
2	18.42399575	2.703813E-012	1.716381E-011	1	0.000000E+000
2	18.42405631	1.716381E-011	2.703813E-012	0	0.000000E+000
2	18.42407357	2.703813E-012	1.716381E-011	1	0.000000E+000
2	18.42459772	1.716381E-011	2.703813E-012	0	0.000000E+000
2	18.42461748	2.703813E-012	1.716381E-011	1	0.000000E+000
2	18.42470281	1.716381E-011	2.703813E-012	0	0.000000E+000
2	18.42474605	2.703813E-012	1.716381E-011	1	0.000000E+000
2	18.42544487	1.716381E-011	2.703813E-012	0	0.000000E+000
2	18.42546478	2.703813E-012	1.716381E-011	1	0.000000E+000
2	18.42597166	1.716381E-011	2.703813E-012	0	0.000000E+000
2	18.42598053	2.703813E-012	1.716381E-011	1	0.000000E+000
2	18.42756899	1.716381E-011	2.703813E-012	0	0.000000E+000
2	18.42761085	2.703813E-012	1.716381E-011	1	0.000000E+000
2	18.42802578	1.716381E-011	2.703813E-012	0	0.000000E+000
2	18.42806214	2.703813E-012	1.716381E-011	1	0.000000E+000
2	18.42817886	1.716381E-011	2.703813E-012	0	0.000000E+000
2	18.42836537	2.703813E-012	1.716381E-011	1	0.000000E+000
2	18.42838969	1.716381E-011	2.703813E-012	0	0.000000E+000
2	18.42848484	2.703813E-012	1.716381E-011	1	0.000000E+000
2	18.42910142	1.716381E-011	2.703813E-012	0	0.000000E+000
2	18.42912850	2.703813E-012	1.716381E-011	1	0.000000E+000
2	18.42997298	1.716381E-011	2.703813E-012	0	0.000000E+000
2	18.43003733	2.703813E-012	1.716381E-011	1	0.000000E+000
2	18.43051326	1.716381E-011	2.703813E-012	0	0.000000E+000
2	18.43052746	2.703813E-012	1.716381E-011	1	0.000000E+000
2	18.43065438	1.716381E-011	2.703813E-012	0	0.000000E+000
2	18.43069016	2.703813E-012	1.716381E-011	1	0.000000E+000
2	18.43079523	1.716381E-011	2.703813E-012	0	0.000000E+000
2	18.43141594	2.703813E-012	1.716381E-011	1	0.000000E+000
2	18.43193627	1.716381E-011	2.703813E-012	0	0.000000E+000
2	18.43198298	2.703813E-012	1.716381E-011	1	0.000000E+000
2	18.43201736	1.716381E-011	2.703813E-012	0	0.000000E+000
2	18.43203695	2.703813E-012	1.716381E-011	1	0.000000E+000
2	18.43225934	1.716381E-011	2.703813E-012	0	0.000000E+000
2	18.43227535	2.703813E-012	1.716381E-011	1	0.000000E+000
2	18.43290229	1.716381E-011	2.703813E-012	0	0.000000E+000
2	18.43292660	2.703813E-012	1.716381E-011	1	0.000000E+000
2	18.43306212	1.716381E-011	2.703813E-012	0	0.000000E+000
2	18.43307569	2.703813E-012	1.716381E-011	1	0.000000E+000
2	18.43332086	1.716381E-011	2.703813E-012	0	0.000000E+000
2	18.43333995	2.703813E-012	1.716381E-011	1	0.000000E+000
2	18.43341331	1.716381E-011	2.703813E-012	0	0.000000E+000
2	18.43342750	2.703813E-012	1.716381E-011	1	0.000000E+000
2	18.43360753	1.716381E-011	2.703813E-012	0	0.000000E+000
2	18.43364926	2.703813E-012	1.716381E-011	1	0.000000E+000
2	18.43376608	1.716381E-011	2.703813E-012	0	0.000000E+000
2	18.43378539	2.703813E-012	1.716381E-011	1	0.000000E+000
2	18.43385117	1.716381E-011	2.703813E-012	0	0.000000E+000
2	18.43399908	2.703813E-012	1.716381E-011	1	0.000000E+000
2	18.43432944	1.716381E-011	2.703813E-012	0	0.000000E+000
2	18.43434134	2.703813E-012	1.716381E-011	1	0.000000E+000
2	18.43666045	1.716381E-011	2.703813E-012	0	0.000000E+000
2	18.43670813	2.703813E-012	1.716381E-011	1	0.000000E+000
2	18.43679167	1.716381E-011	2.703813E-012	0	0.000000E+000
2	18.43681628	2.703813E-012	1.716381E-011	1	0.000000E+000
2	18.43696519	1.716381E-011	2.703813E-012	0	0.000000E+000
2	18.43699004	2.703813E-012	1.716381E-011	1	0.000000E+000
2	18.43705339	1.716381E-011	2.703813E-012	0	0.000000E+000
2	18.43710746	2.703813E-012	1.716381E-011	1	0.000000E+000
2	18.43727165	1.716381E-011	2.703813E-012	0	0.000000E+000
2	18.43729990	2.703813E-012	1.716381E-011	1	0.000000E+000
2	18.43794508	1.716381E-011	2.703813E-012	0	0.000000E+000
2	18.43812722	2.703813E-012	1.716381E-011	1	0.000000E+000
2	18.43831241	1.716381E-011	2.703813E-012	0	0.000000E+000
2	18.43833642	2.703813E-012	1.716381E-011	1	0.000000E+000
2	18.43895293	1.716381E-011	2.703813E-012	0	0.000000E+000
2	18.43911881	2.703813E-012	1.716381E-011	1	0.000000E+000
2	18.43917398	1.716381E-011	2.703813E-012	0	0.000000E+000
2	18.43919395	2.703813E-012	1.716381E-011	1	0.000000E+000
2	18.43923881	1.716381E-011	2.703813E-012	0	0.000000E+000
2	18.43928445	2.703813E-012	1.716381E-011	1	0.000000E+000
2	18.43940344	1.716381E-011	2.703813E-012	0	0.000000E+000
2	18.43962239	2.703813E-012	1.716381E-011	1	0.000000E+000
2	18.43996293	1.716381E-011	2.703813E-012	0	0.000000E+000
2	18.44001536	2.703813E-012	1.716381E-011	1	0.000000E+000
2	18.44002687	1.716381E-011	2.703813E-012	0	0.000000E+000
2	18.44009880	2.703813E-012	1.716381E-011	1	0.000000E+000
2	18.44021899	1.716381E-011	2.703813E-012	0	0.000000E+000
2	18.44024810	2.703813E-012	1.716381E-011	1	0.000000E+000
2	18.44062380	1.716381E-011	2.703813E-012	0	0.000000E+000
2	18.44065521	2.703813E-012	1.716381E-011	1	0.000000E+000
2	18.44074227	1.716381E-011	2.703813E-012	0	0.000000E+000
2	18.44075748	2.703813E-012	1.716381E-011	1	0.000000E+000
2	18.44115548	1.716381E-011	2.703813E-012	0	0.000000E+000
2	18.44131534	2.703813E-012	1.716381E-011	1	0.000000E+000
2	18.44190300	1.716381E-011	2.703813E-012	0	0.000000E+000
2	18.44193788	2.703813E-012	1.716381E-011	1	0.000000E+000
2	18.44257046	1.716381E-011	2.703813E-012	0	0.000000E+000
2	18.44260810	2.703813E-012	1.716381E-011	1	0.000000E+000
2	18.44280792	1.716381E-011	2.703813E-012	0	0.000000E+000
2	18.44281959	2.703813E-012	1.716381E-011	1	0.000000E+000
2	18.44317442	1.716381E-011	2.703813E-012	0	0.000000E+000
2	18.44319521	2.703813E-012	1.716381E-011	1	0.000000E+000
2	18.44325611	1.716381E-011	2.703813E-012	0	0.000000E+000
2	18.44326826	2.703813E-012	1.716381E-011	1	0.000000E+000
2	18.44331332	1.716381E-011	2.703813E-012	0	0.000000E+000
2	18.44334070	2.703813E-012	1.716381E-011	1	0.000000E+000
2	18.44340889	1.716381E-011	2.703813E-012	0	0.000000E+000
2	18.44344986	2.703813E-012	1.716381E-011	1	0.000000E+000
2	18.44390527	1.716381E-011	2.703813E-012	0	0.000000E+000
2	18.44403493	2.703813E-012	1.716381E-011	1	0.000000E+000
2	18.44440998	1.716381E-011	2.703813E-012	0	0.000000E+000
2	18.44442817	2.703813E-012	1.716381E-011	1	0.000000E+000
2	18.44540388	1.716381E-011	2.703813E-012	0	0.000000E+000
2	18.44542433	2.703813E-012	1.716381E-011	1	0.000000E+000
2	18.44635365	1.716381E-011	2.703813E-012	0	0.000000E+000
2	18.44639160	2.703813E-012	1.716381E-011	1	0.000000E+000
2	18.44648497	1.716381E-011	2.703813E-012	0	0.000000E+000
2	18.44649197	2.703813E-012	1.716381E-011	1	0.000000E+000
2	18.44767054	1.716381E-011	2.703813E-012	0	0.000000E+000
2	18.44767882	2.703813E-012	1.716381E-011	1	0.000000E+000
2	18.44889343	1.716381E-011	2.703813E-012	0	0.000000E+000
2	18.44891321	2.703813E-012	1.716381E-011	1	0.000000E+000
2	18.44921281	1.716381E-011	2.703813E-012	0	0.000000E+000
2	18.44929706	2.703813E-012	1.716381E-011	1	0.000000E+000
2	18.44961361	1.716381E-011	2.703813E-012	0	0.000000E+000
2	18.44975153	2.703813E-012	1.716381E-011	1	0.000000E+000
2	18.45062090	1.716381E-011	2.703813E-012	0	0.000000E+000
2	18.45066213	2.703813E-012	1.716381E-011	1	0.000000E+000
2	18.45070212	1.716381E-011	2.703813E-012	0	0.000000E+000
2	18.45093251	2.703813E-012	1.716381E-011	1	0.000000E+000
2	18.45108949	1.716381E-011	2.703813E-012	0	0.000000E+000
2	18.45110083	2.703813E-012	1.716381E-011	1	0.000000E+000
2	18.45113024	1.716381E-011	2.703813E-012	0	0.000000E+000
2	18.45117491	2.703813E-012	1.716381E-011	1	0.000000E+000
2	18.45132091	1.716381E-011	2.703813E-012	0	0.000000E+000
2	18.45134518	2.703813E-012	1.716381E-011	1	0.000000E+000
2	18.45153937	1.716381E-011	2.703813E-012	0	0.000000E+000
2	18.45158306	2.703813E-012	1.716381E-011	1	0.000000E+000
2	18.45160813	1.716381E-011	2.703813E-012	0	0.000000E+000
2	18.45164462	2.703813E-012	1.716381E-011	1	0.000000E+000
2	18.45225373	1.716381E-011	2.703813E-012	0	0.000000E+000
2	18.45227589	2.703813E-012	1.716381E-011	1	0.000000E+000
2	18.45253550	1.716381E-011	2.703813E-012	0	0.000000E+000
2	18.45256700	2.703813E-012	1.716381E-011	1	0.000000E+000
2	18.45267781	1.716381E-011	2.703813E-012	0	0.000000E+000
2	18.45270719	2.703813E-012	1.716381E-011	1	0.000000E+000
2	18.45273600	1.716381E-011	2.703813E-012	0	0.000000E+000
2	18.45293796	2.703813E-012	1.716381E-011	1	0.000000E+000
2	18.45310301	1.716381E-011	2.703813E-012	0	0.000000E+000
2	18.45321160	2.703813E-012	1.716381E-011	1	0.000000E+000
2	18.45343392	1.716381E-011	2.703813E-012	0	0.000000E+000
2	18.45349279	2.703813E-012	1.716381E-011	1	0.000000E+000
2	18.45369170	1.716381E-011	2.703813E-012	0	0.000000E+000
2	18.45371550	2.703813E-012	1.716381E-011	1	0.000000E+000
2	18.45381078	1.716381E-011	2.703813E-012	0	0.000000E+000
2	18.45383631	2.703813E-012	1.716381E-011	1	0.000000E+000
2	18.45438346	1.716381E-011	2.703813E-012	0	0.000000E+000
2	18.45443081	2.703813E-012	1.716381E-011	1	0.000000E+000
2	18.45450969	1.716381E-011	2.703813E-012	0	0.000000E+000
2	18.45464713	2.703813E-012	1.716381E-011	1	0.000000E+000
2	18.45475202	1.716381E-011	2.703813E-012	0	0.000000E+000
2	18.45545070	2.703813E-012	1.716381E-011	1	0.000000E+000
2	18.45565545	1.716381E-011	2.703813E-012	0	0.000000E+000
2	18.45569095	2.703813E-012	1.716381E-011	1	0.000000E+000
2	18.45599219	1.716381E-011	2.703813E-012	0	0.000000E+000
2	18.45602524	2.703813E-012	1.716381E-011	1	0.000000E+000
2	18.45659371	1.716381E-011	2.703813E-012	0	0.000000E+000
2	18.45683398	2.703813E-012	1.716381E-011	1	0.000000E+000
2	18.45703838	1.716381E-011	2.703813E-012	0	0.000000E+000
2	18.45746732	2.703813E-012	1.716381E-011	1	0.000000E+000
2	18.45749576	1.716381E-011	2.703813E-012	0	0.000000E+000
2	18.45769255	2.703813E-012	1.716381E-011	1	0.000000E+000
2	18.45778462	1.716381E-011	2.703813E-012	0	0.000000E+000
2	18.45780698	2.703813E-012	1.716381E-011	1	0.000000E+000
2	18.45836973	1.716381E-011	2.703813E-012	0	0.000000E+000
2	18.45838901	2.703813E-012	1.716381E-011	1	0.000000E+000
2	18.45870735	1.716381E-011	2.703813E-012	0	0.000000E+000
2	18.45873351	2.703813E-012	1.716381E-011	1	0.000000E+000
2	18.45923420	1.716381E-011	2.703813E-012	0	0.000000E+000
2	18.46004481	2.703813E-012	1.716381E-011	1	0.000000E+000
2	18.46007165	1.716381E-011	2.703813E-012	0	0.000000E+000
2	18.46010466	2.703813E-012	1.716381E-011	1	0.000000E+000
2	18.46069201	1.716381E-011	2.703813E-012	0	0.000000E+000
2	18.46080608	2.703813E-012	1.716381E-011	1	0.000000E+000
2	18.46120187	1.716381E-011	2.703813E-012	0	0.000000E+000
2	18.46121876	2.703813E-012	1.716381E-011	1	0.000000E+000
2	18.46156906	1.716381E-011	2.703813E-012	0	0.000000E+000
2	18.46160330	2.703813E-012	1.716381E-011	1	0.000000E+000
2	18.46162927	1.716381E-011	2.703813E-012	0	0.000000E+000
2	18.46165705	2.703813E-012	1.716381E-011	1	0.000000E+000
2	18.46176925	1.716381E-011	2.703813E-012	0	0.000000E+000
2	18.46183269	2.703813E-012	1.716381E-011	1	0.000000E+000
2	18.46219433	1.716381E-011	2.703813E-012	0	0.000000E+000
2	18.46225317	2.703813E-012	1.716381E-011	1	0.000000E+000
2	18.46227234	1.716381E-011	2.703813E-012	0	0.000000E+000
2	18.46250059	2.703813E-012	1.716381E-011	1	0.000000E+000
2	18.46307798	1.716381E-011	2.703813E-012	0	0.000000E+000
2	18.46309331	2.703813E-012	1.716381E-011	1	0.000000E+000
2	18.46316735	1.716381E-011	2.703813E-012	0	0.000000E+000
2	18.46355723	2.703813E-012	1.716381E-011	1	0.000000E+000
2	18.46436085	1.716381E-011	2.703813E-012	0	0.000000E+000
2	18.46436897	2.703813E-012	1.716381E-011	1	0.000000E+000
2	18.46443733	1.716381E-011	2.703813E-012	0	0.000000E+000
2	18.46446380	2.703813E-012	1.716381E-011	1	0.000000E+000
2	18.46484309	1.716381E-011	2.703813E-012	0	0.000000E+000
2	18.46486560	2.703813E-012	1.716381E-011	1	0.000000E+000
2	18.46548387	1.716381E-011	2.703813E-012	0	0.000000E+000
2	18.46552581	2.703813E-012	1.716381E-011	1	0.000000E+000
2	18.46559299	1.716381E-011	2.703813E-012	0	0.000000E+000
2	18.46561948	2.703813E-012	1.716381E-011	1	0.000000E+000
2	18.46570108	1.716381E-011	2.703813E-012	0	0.000000E+000
2	18.46575111	2.703813E-012	1.716381E-011	1	0.000000E+000
2	18.46593708	1.716381E-011	2.703813E-012	0	0.000000E+000
2	18.46595355	2.703813E-012	1.716381E-011	1	0.000000E+000
2	18.46601748	1.716381E-011	2.703813E-012	0	0.000000E+000
2	18.46602823	2.703813E-012	1.716381E-011	1	0.000000E+000
2	18.46637499	1.716381E-011	2.703813E-012	0	0.000000E+000
2	18.46645810	2.703813E-012	1.716381E-011	1	0.000000E+000
2	18.46682836	1.716381E-011	2.703813E-012	0	0.000000E+000
2	18.46685289	2.703813E-012	1.716381E-011	1	0.000000E+000
2	18.46751180	1.716381E-011	2.703813E-012	0	0.000000E+000
2	18.46752967	2.703813E-012	1.716381E-011	1	0.000000E+000
2	18.46767681	1.716381E-011	2.703813E-012	0	0.000000E+000
2	18.46770892	2.703813E-012	1.716381E-011	1	0.000000E+000
2	18.46782449	1.716381E-011	2.703813E-012	0	0.000000E+000
2	18.46785618	2.703813E-012	1.716381E-011	1	0.000000E+000
2	18.46788739	1.716381E-011	2.703813E-012	0	0.000000E+000
2	18.46790488	2.703813E-012	1.716381E-011	1	0.000000E+000
2	18.46798264	1.716381E-011	2.703813E-012	0	0.000000E+000
2	18.46806812	2.703813E-012	1.716381E-011	1	0.000000E+000
2	18.46816014	1.716381E-011	2.703813E-012	0	0.000000E+000
2	18.46816972	2.703813E-012	1.716381E-011	1	0.000000E+000
2	18.46853065	1.716381E-011	2.703813E-012	0	0.000000E+000
2	18.46857157	2.703813E-012	1.716381E-011	1	0.000000E+000
2	18.46875068	1.716381E-011	2.703813E-012	0	0.000000E+000
2	18.46954363	2.703813E-012	1.716381E-011	1	0.000000E+000
2	18.46971373	1.716381E-011	2.703813E-012	0	0.000000E+000
2	18.46974518	2.703813E-012	1.716381E-011	1	0.000000E+000
2	18.46978089	1.716381E-011	2.703813E-012	0	0.000000E+000
2	18.46992733	2.703813E-012	1.716381E-011	1	0.000000E+000
2	18.47011688	1.716381E-011	2.703813E-012	0	0.000000E+000
2	18.47038145	2.703813E-012	1.716381E-011	1	0.000000E+000
2	18.47047466	1.716381E-011	2.703813E-012	0	0.000000E+000
2	18.47051583	2.703813E-012	1.716381E-011	1	0.000000E+000
2	18.47118693	1.716381E-011	2.703813E-012	0	0.000000E+000
2	18.47121720	2.703813E-012	1.716381E-011	1	0.000000E+000
2	18.47124940	1.716381E-011	2.703813E-012	0	0.000000E+000
2	18.47130754	2.703813E-012	1.716381E-011	1	0.000000E+000
2	18.47150666	1.716381E-011	2.703813E-012	0	0.000000E+000
2	18.47152161	2.703813E-012	1.716381E-011	1	0.000000E+000
2	18.47168540	1.716381E-011	2.703813E-012	0	0.000000E+000
2	18.47173427	2.703813E-012	1.716381E-011	1	0.000000E+000
2	18.47183946	1.716381E-011	2.703813E-012	0	0.000000E+000
2	18.47186148	2.703813E-012	1.716381E-011	1	0.000000E+000
2	18.47201238	1.716381E-011	2.703813E-012	0	0.000000E+000
2	18.47226316	2.703813E-012	1.716381E-011	1	0.000000E+000
2	18.47330752	1.716381E-011	2.703813E-012	0	0.000000E+000
2	18.47348206	2.703813E-012	1.716381E-011	1	0.000000E+000
2	18.47391002	1.716381E-011	2.703813E-012	0	0.000000E+000
2	18.47394473	2.703813E-012	1.716381E-011	1	0.000000E+000
2	18.47406749	1.716381E-011	2.703813E-012	0	0.000000E+000
2	18.47437564	2.703813E-012	1.716381E-011	1	0.000000E+000
2	18.47451697	1.716381E-011	2.703813E-012	0	0.000000E+000
2	18.47457818	2.703813E-012	1.716381E-011	1	0.000000E+000
2	18.47460917	1.716381E-011	2.703813E-012	0	0.000000E+000
2	18.47464110	2.703813E-012	1.716381E-011	1	0.000000E+000
2	18.47476061	1.716381E-011	2.703813E-012	0	0.000000E+000
2	18.47479107	2.703813E-012	1.716381E-011	1	0.000000E+000
2	18.47488051	1.716381E-011	2.703813E-012	0	0.000000E+000
2	18.47491783	2.703813E-012	1.716381E-011	1	0.000000E+000
2	18.47500870	1.716381E-011	2.703813E-012	0	0.000000E+000
2	18.47565203	2.703813E-012	1.716381E-011	1	0.000000E+000
2	18.47571151	1.716381E-011	2.703813E-012	0	0.000000E+000
2	18.47573653	2.703813E-012	1.716381E-011	1	0.000000E+000
2	18.47580562	1.716381E-011	2.703813E-012	0	0.000000E+000
2	18.47582428	2.703813E-012	1.716381E-011	1	0.000000E+000
2	18.47599976	1.716381E-011	2.703813E-012	0	0.000000E+000
2	18.47602326	2.703813E-012	1.716381E-011	1	0.000000E+000
2	18.47647083	1.716381E-011	2.703813E-012	0	0.000000E+000
2	18.47648237	2.703813E-012	1.716381E-011	1	0.000000E+000
2	18.47662913	1.716381E-011	2.703813E-012	0	0.000000E+000
2	18.47663227	2.703813E-012	1.716381E-011	1	0.000000E+000
2	18.47676835	1.716381E-011	2.703813E-012	0	0.000000E+000
2	18.47680522	2.703813E-012	1.716381E-011	1	0.000000E+000
2	18.47709752	1.716381E-011	2.703813E-012	0	0.000000E+000
2	18.47712658	2.703813E-012	1.716381E-011	1	0.000000E+000
2	18.47715327	1.716381E-011	2.703813E-012	0	0.000000E+000
2	18.47716298	2.703813E-012	1.716381E-011	1	0.000000E+000
2	18.47727432	1.716381E-011	2.703813E-012	0	0.000000E+000
2	18.47734676	2.703813E-012	1.716381E-011	1	0.000000E+000
2	18.47735546	1.716381E-011	2.703813E-012	0	0.000000E+000
2	18.47739004	2.703813E-012	1.716381E-011	1	0.000000E+000
2	18.47770269	1.716381E-011	2.703813E-012	0	0.000000E+000
2	18.47773417	2.703813E-012	1.716381E-011	1	0.000000E+000
2	18.47786560	1.716381E-011	2.703813E-012	0	0.000000E+000
2	18.47788502	2.703813E-012	1.716381E-011	1	0.000000E+000
2	18.47963130	1.716381E-011	2.703813E-012	0	0.000000E+000
2	18.47965505	2.703813E-012	1.716381E-011	1	0.000000E+000
2	18.47993438	1.716381E-011	2.703813E-012	0	0.000000E+000
2	18.48001495	2.703813E-012	1.716381E-011	1	0.000000E+000
2	18.48023717	1.716381E-011	2.703813E-012	0	0.000000E+000
2	18.48026991	2.703813E-012	1.716381E-011	1	0.000000E+000
2	18.48030844	1.716381E-011	2.703813E-012	0	0.000000E+000
2	18.48034599	2.703813E-012	1.716381E-011	1	0.000000E+000
2	18.48058373	1.716381E-011	2.703813E-012	0	0.000000E+000
2	18.48061226	2.703813E-012	1.716381E-011	1	0.000000E+000
2	18.48100184	1.716381E-011	2.703813E-012	0	0.000000E+000
2	18.48136702	2.703813E-012	1.716381E-011	1	0.000000E+000
2	18.48142313	1.716381E-011	2.703813E-012	0	0.000000E+000
2	18.48144025	2.703813E-012	1.716381E-011	1	0.000000E+000
2	18.48191732	1.716381E-011	2.703813E-012	0	0.000000E+000
2	18.48194599	2.703813E-012	1.716381E-011	1	0.000000E+000
2	18.48202320	1.716381E-011	2.703813E-012	0	0.000000E+000
2	18.48205128	2.703813E-012	1.716381E-011	1	0.000000E+000
2	18.48216811	1.716381E-011	2.703813E-012	0	0.000000E+000
2	18.48234781	2.703813E-012	1.716381E-011	1	0.000000E+000
2	18.48307333	1.716381E-011	2.703813E-012	0	0.000000E+000
2	18.48308219	2.703813E-012	1.716381E-011	1	0.000000E+000
2	18.48321162	1.716381E-011	2.703813E-012	0	0.000000E+000
2	18.48324813	2.703813E-012	1.716381E-011	1	0.000000E+000
2	18.48376539	1.716381E-011	2.703813E-012	0	0.000000E+000
2	18.48414246	2.703813E-012	1.716381E-011	1	0.000000E+000
2	18.48454801	1.716381E-011	2.703813E-012	0	0.000000E+000
2	18.48457616	2.703813E-012	1.716381E-011	1	0.000000E+000
2	18.48493210	1.716381E-011	2.703813E-012	0	0.000000E+000
2	18.48507336	2.703813E-012	1.716381E-011	1	0.000000E+000
2	18.48512612	1.716381E-011	2.703813E-012	0	0.000000E+000
2	18.48530734	2.703813E-012	1.716381E-011	1	0.000000E+000
2	18.48576630	1.716381E-011	2.703813E-012	0	0.000000E+000
2	18.48578549	2.703813E-012	1.716381E-011	1	0.000000E+000
2	18.48707666	1.716381E-011	2.703813E-012	0	0.000000E+000
2	18.48709573	2.703813E-012	1.716381E-011	1	0.000000E+000
2	18.48721011	1.716381E-011	2.703813E-012	0	0.000000E+000
2	18.48725292	2.703813E-012	1.716381E-011	1	0.000000E+000
2	18.48747948	1.716381E-011	2.703813E-012	0	0.000000E+000
2	18.48753460	2.703813E-012	1.716381E-011	1	0.000000E+000
2	18.48757051	1.716381E-011	2.703813E-012	0	0.000000E+000
2	18.48760037	2.703813E-012	1.716381E-011	1	0.000000E+000
2	18.48763473	1.716381E-011	2.703813E-012	0	0.000000E+000
2	18.48766875	2.703813E-012	1.716381E-011	1	0.000000E+000
2	18.48772173	1.716381E-011	2.703813E-012	0	0.000000E+000
2	18.48773044	2.703813E-012	1.716381E-011	1	0.000000E+000
2	18.48843313	1.716381E-011	2.703813E-012	0	0.000000E+000
2	18.48846460	2.703813E-012	1.716381E-011	1	0.000000E+000
2	18.48859621	1.716381E-011	2.703813E-012	0	0.000000E+000
2	18.48861877	2.703813E-012	1.716381E-011	1	0.000000E+000
2	18.48896302	1.716381E-011	2.703813E-012	0	0.000000E+000
2	18.48908505	2.703813E-012	1.716381E-011	1	0.000000E+000
2	18.48936041	1.716381E-011	2.703813E-012	0	0.000000E+000
2	18.48945798	2.703813E-012	1.716381E-011	1	0.000000E+000
2	18.48993366	1.716381E-011	2.703813E-012	0	0.000000E+000
2	18.48995540	2.703813E-012	1.716381E-011	1	0.000000E+000
2	18.49003515	1.716381E-011	2.703813E-012	0	0.000000E+000
2	18.49006871	2.703813E-012	1.716381E-011	1	0.000000E+000
2	18.49016930	1.716381E-011	2.703813E-012	0	0.000000E+000
2	18.49018105	2.703813E-012	1.716381E-011	1	0.000000E+000
2	18.49046563	1.716381E-011	2.703813E-012	0	0.000000E+000
2	18.49048431	2.703813E-012	1.716381E-011	1	0.000000E+000
2	18.49057921	1.716381E-011	2.703813E-012	0	0.000000E+000
2	18.49062532	2.703813E-012	1.716381E-011	1	0.000000E+000
2	18.49079167	1.716381E-011	2.703813E-012	0	0.000000E+000
2	18.49081912	2.703813E-012	1.716381E-011	1	0.000000E+000
2	18.49094849	1.716381E-011	2.703813E-012	0	0.000000E+000
2	18.49097616	2.703813E-012	1.716381E-011	1	0.000000E+000
2	18.49104483	1.716381E-011	2.703813E-012	0	0.000000E+000
2	18.49107472	2.703813E-012	1.716381E-011	1	0.000000E+000
2	18.49120229	1.716381E-011	2.703813E-012	0	0.000000E+000
2	18.49123505	2.703813E-012	1.716381E-011	1	0.000000E+000
2	18.49145981	1.716381E-011	2.703813E-012	0	0.000000E+000
2	18.49228532	2.703813E-012	1.716381E-011	1	0.000000E+000
2	18.49259066	1.716381E-011	2.703813E-012	0	0.000000E+000
2	18.49273282	2.703813E-012	1.716381E-011	1	0.000000E+000
2	18.49282237	1.716381E-011	2.703813E-012	0	0.000000E+000
2	18.49284942	2.703813E-012	1.716381E-011	1	0.000000E+000
2	18.49291349	1.716381E-011	2.703813E-012	0	0.000000E+000
2	18.49296767	2.703813E-012	1.716381E-011	1	0.000000E+000
2	18.49315645	1.716381E-011	2.703813E-012	0	0.000000E+000
2	18.49320782	2.703813E-012	1.716381E-011	1	0.000000E+000
2	18.49328613	1.716381E-011	2.703813E-012	0	0.000000E+000
2	18.49331055	2.703813E-012	1.716381E-011	1	0.000000E+000
2	18.49346030	1.716381E-011	2.703813E-012	0	0.000000E+000
2	18.49347776	2.703813E-012	1.716381E-011	1	0.000000E+000
2	18.49356532	1.716381E-011	2.703813E-012	0	0.000000E+000
2	18.49360969	2.703813E-012	1.716381E-011	1	0.000000E+000
2	18.49372125	1.716381E-011	2.703813E-012	0	0.000000E+000
2	18.49378976	2.703813E-012	1.716381E-011	1	0.000000E+000
2	18.49405344	1.716381E-011	2.703813E-012	0	0.000000E+000
2	18.49406376	2.703813E-012	1.716381E-011	1	0.000000E+000
2	18.49450498	1.716381E-011	2.703813E-012	0	0.000000E+000
2	18.49480092	2.703813E-012	1.716381E-011	1	0.000000E+000
2	18.49514450	1.716381E-011	2.703813E-012	0	0.000000E+000
2	18.49517835	2.703813E-012	1.716381E-011	1	0.000000E+000
2	18.49581074	1.716381E-011	2.703813E-012	0	0.000000E+000
2	18.49583139	2.703813E-012	1.716381E-011	1	0.000000E+000
2	18.49597486	1.716381E-011	2.703813E-012	0	0.000000E+000
2	18.49600933	2.703813E-012	1.716381E-011	1	0.000000E+000
2	18.49603721	1.716381E-011	2.703813E-012	0	0.000000E+000
2	18.49623346	2.703813E-012	1.716381E-011	1	0.000000E+000
2	18.49643149	1.716381E-011	2.703813E-012	0	0.000000E+000
2	18.49646007	2.703813E-012	1.716381E-011	1	0.000000E+000
2	18.49671198	1.716381E-011	2.703813E-012	0	0.000000E+000
2	18.49673851	2.703813E-012	1.716381E-011	1	0.000000E+000
2	18.49712705	1.716381E-011	2.703813E-012	0	0.000000E+000
2	18.49713779	2.703813E-012	1.716381E-011	1	0.000000E+000
2	18.49751326	1.716381E-011	2.703813E-012	0	0.000000E+000
2	18.49754758	2.703813E-012	1.716381E-011	1	0.000000E+000
2	18.49770702	1.716381E-011	2.703813E-012	0	0.000000E+000
2	18.49774448	2.703813E-012	1.716381E-011	1	0.000000E+000
2	18.49788248	1.716381E-011	2.703813E-012	0	0.000000E+000
2	18.49809035	2.703813E-012	1.716381E-011	1	0.000000E+000
2	18.49821622	1.716381E-011	2.703813E-012	0	0.000000E+000
2	18.49825612	2.703813E-012	1.716381E-011	1	0.000000E+000
2	18.49830600	1.716381E-011	2.703813E-012	0	0.000000E+000
2	18.49831782	2.703813E-012	1.716381E-011	1	0.000000E+000
2	18.49844092	1.716381E-011	2.703813E-012	0	0.000000E+000
2	18.49848535	2.703813E-012	1.716381E-011	1	0.000000E+000
2	18.49866611	1.716381E-011	2.703813E-012	0	0.000000E+000
2	18.49871648	2.703813E-012	1.716381E-011	1	0.000000E+000
2	18.49919192	1.716381E-011	2.703813E-012	0	0.000000E+000
2	18.49933197	2.703813E-012	1.716381E-011	1	0.000000E+000
2	18.49961837	1.716381E-011	2.703813E-012	0	0.000000E+000
2	18.49961910	2.703813E-012	1.716381E-011	1	0.000000E+000
2	18.50006889	1.716381E-011	2.703813E-012	0	0.000000E+000
2	18.50023123	2.703813E-012	1.716381E-011	1	0.000000E+000
2	18.50077882	1.716381E-011	2.703813E-012	0	0.000000E+000
2	18.50081234	2.703813E-012	1.716381E-011	1	0.000000E+000
2	18.50093199	1.716381E-011	2.703813E-012	0	0.000000E+000
2	18.50098856	2.703813E-012	1.716381E-011	1	0.000000E+000
2	18.50112109	1.716381E-011	2.703813E-012	0	0.000000E+000
2	18.50116123	2.703813E-012	1.716381E-011	1	0.000000E+000
2	18.50131686	1.716381E-011	2.703813E-012	0	0.000000E+000
2	18.50133946	2.703813E-012	1.716381E-011	1	0.000000E+000
2	18.50152507	1.716381E-011	2.703813E-012	0	0.000000E+000
2	18.50154477	2.703813E-012	1.716381E-011	1	0.000000E+000
2	18.50171139	1.716381E-011	2.703813E-012	0	0.000000E+000
2	18.50183725	2.703813E-012	1.716381E-011	1	0.000000E+000
2	18.50200398	1.716381E-011	2.703813E-012	0	0.000000E+000
2	18.50207934	2.703813E-012	1.716381E-011	1	0.000000E+000
2	18.50221760	1.716381E-011	2.703813E-012	0	0.000000E+000
2	18.50224695	2.703813E-012	1.716381E-011	1	0.000000E+000
2	18.50261772	1.716381E-011	2.703813E-012	0	0.000000E+000
2	18.50269948	2.703813E-012	1.716381E-011	1	0.000000E+000
2	18.50277449	1.716381E-011	2.703813E-012	0	0.000000E+000
2	18.50313496	2.703813E-012	1.716381E-011	1	0.000000E+000
2	18.50316181	1.716381E-011	2.703813E-012	0	0.000000E+000
2	18.50319076	2.703813E-012	1.716381E-011	1	0.000000E+000
2	18.50362264	1.716381E-011	2.703813E-012	0	0.000000E+000
2	18.50365327	2.703813E-012	1.716381E-011	1	0.000000E+000
2	18.50371542	1.716381E-011	2.703813E-012	0	0.000000E+000
2	18.50373054	2.703813E-012	1.716381E-011	1	0.000000E+000
2	18.50415195	1.716381E-011	2.703813E-012	0	0.000000E+000
2	18.50422013	2.703813E-012	1.716381E-011	1	0.000000E+000
2	18.50436754	1.716381E-011	2.703813E-012	0	0.000000E+000
2	18.50440886	2.703813E-012	1.716381E-011	1	0.000000E+000
2	18.50449717	1.716381E-011	2.703813E-012	0	0.000000E+000
2	18.50454378	2.703813E-012	1.716381E-011	1	0.000000E+000
2	18.50462985	1.716381E-011	2.703813E-012	0	0.000000E+000
2	18.50464173	2.703813E-012	1.716381E-011	1	0.000000E+000
2	18.50488107	1.716381E-011	2.703813E-012	0	0.000000E+000
2	18.50489695	2.703813E-012	1.716381E-011	1	0.000000E+000
2	18.50496080	1.716381E-011	2.703813E-012	0	0.000000E+000
2	18.50497535	2.703813E-012	1.716381E-011	1	0.000000E+000
2	18.50512860	1.716381E-011	2.703813E-012	0	0.000000E+000
2	18.50522076	2.703813E-012	1.716381E-011	1	0.000000E+000
2	18.50525288	1.716381E-011	2.703813E-012	0	0.000000E+000
2	18.50526290	2.703813E-012	1.716381E-011	1	0.000000E+000
2	18.50537103	1.716381E-011	2.703813E-012	0	0.000000E+000
2	18.50539123	2.703813E-012	1.716381E-011	1	0.000000E+000
2	18.50566246	1.716381E-011	2.703813E-012	0	0.000000E+000
2	18.50568601	2.703813E-012	1.716381E-011	1	0.000000E+000
2	18.50588835	1.716381E-011	2.703813E-012	0	0.000000E+000
2	18.50590444	2.703813E-012	1.716381E-011	1	0.000000E+000
2	18.50633834	1.716381E-011	2.703813E-012	0	0.000000E+000
2	18.50655084	2.703813E-012	1.716381E-011	1	0.000000E+000
2	18.50679186	1.716381E-011	2.703813E-012	0	0.000000E+000
2	18.50680585	2.703813E-012	1.716381E-011	1	0.000000E+000
2	18.50685192	1.716381E-011	2.703813E-012	0	0.000000E+000
2	18.50688219	2.703813E-012	1.716381E-011	1	0.000000E+000
2	18.50693869	1.716381E-011	2.703813E-012	0	0.000000E+000
2	18.50708879	2.703813E-012	1.716381E-011	1	0.000000E+000
2	18.50715213	1.716381E-011	2.703813E-012	0	0.000000E+000
2	18.50723549	2.703813E-012	1.716381E-011	1	0.000000E+000
2	18.50734825	1.716381E-011	2.703813E-012	0	0.000000E+000
2	18.50737369	2.703813E-012	1.716381E-011	1	0.000000E+000
2	18.50742794	1.716381E-011	2.703813E-012	0	0.000000E+000
2	18.50744545	2.703813E-012	1.716381E-011	1	0.000000E+000
2	18.50758999	1.716381E-011	2.703813E-012	0	0.000000E+000
2	18.50767862	2.703813E-012	1.716381E-011	1	0.000000E+000
2	18.50819203	1.716381E-011	2.703813E-012	0	0.000000E+000
2	18.50826887	2.703813E-012	1.716381E-011	1	0.000000E+000
2	18.50854369	1.716381E-011	2.703813E-012	0	0.000000E+000
2	18.50858959	2.703813E-012	1.716381E-011	1	0.000000E+000
2	18.50863412	1.716381E-011	2.703813E-012	0	0.000000E+000
2	18.50865948	2.703813E-012	1.716381E-011	1	0.000000E+000
2	18.50893718	1.716381E-011	2.703813E-012	0	0.000000E+000
2	18.50896903	2.703813E-012	1.716381E-011	1	0.000000E+000
2	18.50903648	1.716381E-011	2.703813E-012	0	0.000000E+000
2	18.50905877	2.703813E-012	1.716381E-011	1	0.000000E+000
2	18.50929487	1.716381E-011	2.703813E-012	0	0.000000E+000
2	18.50930307	2.703813E-012	1.716381E-011	1	0.000000E+000
2	18.50953860	1.716381E-011	2.703813E-012	0	0.000000E+000
2	18.51005117	2.703813E-012	1.716381E-011	1	0.000000E+000
2	18.51025211	1.716381E-011	2.703813E-012	0	0.000000E+000
2	18.51027633	2.703813E-012	1.716381E-011	1	0.000000E+000
2	18.51037022	1.716381E-011	2.703813E-012	0	0.000000E+000
2	18.51039247	2.703813E-012	1.716381E-011	1	0.000000E+000
2	18.51048408	1.716381E-011	2.703813E-012	0	0.000000E+000
2	18.51049421	2.703813E-012	1.716381E-011	1	0.000000E+000
2	18.51100695	1.716381E-011	2.703813E-012	0	0.000000E+000
2	18.51103356	2.703813E-012	1.716381E-011	1	0.000000E+000
2	18.51140657	1.716381E-011	2.703813E-012	0	0.000000E+000
2	18.51142576	2.703813E-012	1.716381E-011	1	0.000000E+000
2	18.51201770	1.716381E-011	2.703813E-012	0	0.000000E+000
2	18.51202970	2.703813E-012	1.716381E-011	1	0.000000E+000
2	18.51229666	1.716381E-011	2.703813E-012	0	0.000000E+000
2	18.51230907	2.703813E-012	1.716381E-011	1	0.000000E+000
2	18.51235629	1.716381E-011	2.703813E-012	0	0.000000E+000
2	18.51238374	2.703813E-012	1.716381E-011	1	0.000000E+000
2	18.51257038	1.716381E-011	2.703813E-012	0	0.000000E+000
2	18.51258752	2.703813E-012	1.716381E-011	1	0.000000E+000
2	18.51282692	1.716381E-011	2.703813E-012	0	0.000000E+000
2	18.51285500	2.703813E-012	1.716381E-011	1	0.000000E+000
2	18.51314557	1.716381E-011	2.703813E-012	0	0.000000E+000
2	18.51315219	2.703813E-012	1.716381E-011	1	0.000000E+000
2	18.51319380	1.716381E-011	2.703813E-012	0	0.000000E+000
2	18.51321055	2.703813E-012	1.716381E-011	1	0.000000E+000
2	18.51333548	1.716381E-011	2.703813E-012	0	0.000000E+000
2	18.51344104	2.703813E-012	1.716381E-011	1	0.000000E+000
2	18.51365106	1.716381E-011	2.703813E-012	0	0.000000E+000
2	18.51368798	2.703813E-012	1.716381E-011	1	0.000000E+000
2	18.51411725	1.716381E-011	2.703813E-012	0	0.000000E+000
2	18.51540397	2.703813E-012	1.716381E-011	1	0.000000E+000
2	18.51546388	1.716381E-011	2.703813E-012	0	0.000000E+000
2	18.51548386	2.703813E-012	1.716381E-011	1	0.000000E+000
2	18.51596885	1.716381E-011	2.703813E-012	0	0.000000E+000
2	18.51599957	2.703813E-012	1.716381E-011	1	0.000000E+000
2	18.51701654	1.716381E-011	2.703813E-012	0	0.000000E+000
2	18.51708120	2.703813E-012	1.716381E-011	1	0.000000E+000
2	18.51709518	1.716381E-011	2.703813E-012	0	0.000000E+000
2	18.51714694	2.703813E-012	1.716381E-011	1	0.000000E+000
2	18.51811397	1.716381E-011	2.703813E-012	0	0.000000E+000
2	18.51811975	2.703813E-012	1.716381E-011	1	0.000000E+000
2	18.51822244	1.716381E-011	2.703813E-012	0	0.000000E+000
2	18.51847584	2.703813E-012	1.716381E-011	1	0.000000E+000
2	18.51850857	1.716381E-011	2.703813E-012	0	0.000000E+000
2	18.51852210	2.703813E-012	1.716381E-011	1	0.000000E+000
2	18.51865364	1.716381E-011	2.703813E-012	0	0.000000E+000
2	18.51867285	2.703813E-012	1.716381E-011	1	0.000000E+000
2	18.51939787	1.716381E-011	2.703813E-012	0	0.000000E+000
2	18.51940137	2.703813E-012	1.716381E-011	1	0.000000E+000
2	18.51992185	1.716381E-011	2.703813E-012	0	0.000000E+000
2	18.51996017	2.703813E-012	1.716381E-011	1	0.000000E+000
2	18.52002218	1.716381E-011	2.703813E-012	0	0.000000E+000
2	18.52005766	2.703813E-012	1.716381E-011	1	0.000000E+000
2	18.52015711	1.716381E-011	2.703813E-012	0	0.000000E+000
2	18.52019349	2.703813E-012	1.716381E-011	1	0.000000E+000
2	18.52072986	1.716381E-011	2.703813E-012	0	0.000000E+000
2	18.52077101	2.703813E-012	1.716381E-011	1	0.000000E+000
2	18.52083328	1.716381E-011	2.703813E-012	0	0.000000E+000
2	18.52086560	2.703813E-012	1.716381E-011	1	0.000000E+000
2	18.52092915	1.716381E-011	2.703813E-012	0	0.000000E+000
2	18.52095429	2.703813E-012	1.716381E-011	1	0.000000E+000
2	18.52104291	1.716381E-011	2.703813E-012	0	0.000000E+000
2	18.52106516	2.703813E-012	1.716381E-011	1	0.000000E+000
2	18.52143339	1.716381E-011	2.703813E-012	0	0.000000E+000
2	18.52146471	2.703813E-012	1.716381E-011	1	0.000000E+000
2	18.52214385	1.716381E-011	2.703813E-012	0	0.000000E+000
2	18.52216601	2.703813E-012	1.716381E-011	1	0.000000E+000
2	18.52228564	1.716381E-011	2.703813E-012	0	0.000000E+000
2	18.52231913	2.703813E-012	1.716381E-011	1	0.000000E+000
2	18.52248821	1.716381E-011	2.703813E-012	0	0.000000E+000
2	18.52250786	2.703813E-012	1.716381E-011	1	0.000000E+000
2	18.52375635	1.716381E-011	2.703813E-012	0	0.000000E+000
2	18.52377414	2.703813E-012	1.716381E-011	1	0.000000E+000
2	18.52480780	1.716381E-011	2.703813E-012	0	0.000000E+000
2	18.52494344	2.703813E-012	1.716381E-011	1	0.000000E+000
2	18.52502631	1.716381E-011	2.703813E-012	0	0.000000E+000
2	18.52506829	2.703813E-012	1.716381E-011	1	0.000000E+000
2	18.52528064	1.716381E-011	2.703813E-012	0	0.000000E+000
2	18.52533063	2.703813E-012	1.716381E-011	1	0.000000E+000
2	18.52544482	1.716381E-011	2.703813E-012	0	0.000000E+000
2	18.52546304	2.703813E-012	1.716381E-011	1	0.000000E+000
2	18.52572487	1.716381E-011	2.703813E-012	0	0.000000E+000
2	18.52576469	2.703813E-012	1.716381E-011	1	0.000000E+000
2	18.52597864	1.716381E-011	2.703813E-012	0	0.000000E+000
2	18.52599597	2.703813E-012	1.716381E-011	1	0.000000E+000
2	18.52608128	1.716381E-011	2.703813E-012	0	0.000000E+000
2	18.52615437	2.703813E-012	1.716381E-011	1	0.000000E+000
2	18.52632255	1.716381E-011	2.703813E-012	0	0.000000E+000
2	18.52637122	2.703813E-012	1.716381E-011	1	0.000000E+000
2	18.52650295	1.716381E-011	2.703813E-012	0	0.000000E+000
2	18.52678093	2.703813E-012	1.716381E-011	1	0.000000E+000
2	18.52735873	1.716381E-011	2.703813E-012	0	0.000000E+000
2	18.52738861	2.703813E-012	1.716381E-011	1	0.000000E+000
2	18.52746004	1.716381E-011	2.703813E-012	0	0.000000E+000
2	18.52746738	2.703813E-012	1.716381E-011	1	0.000000E+000
2	18.52771742	1.716381E-011	2.703813E-012	0	0.000000E+000
2	18.52773500	2.703813E-012	1.716381E-011	1	0.000000E+000
2	18.52829777	1.716381E-011	2.703813E-012	0	0.000000E+000
2	18.52865150	2.703813E-012	1.716381E-011	1	0.000000E+000
2	18.52876931	1.716381E-011	2.703813E-012	0	0.000000E+000
2	18.52880100	2.703813E-012	1.716381E-011	1	0.000000E+000
2	18.52934828	1.716381E-011	2.703813E-012	0	0.000000E+000
2	18.52937398	2.703813E-012	1.716381E-011	1	0.000000E+000
2	18.52972571	1.716381E-011	2.703813E-012	0	0.000000E+000
2	18.52973373	2.703813E-012	1.716381E-011	1	0.000000E+000
2	18.52987598	1.716381E-011	2.703813E-012	0	0.000000E+000
2	18.52992705	2.703813E-012	1.716381E-011	1	0.000000E+000
2	18.53029777	1.716381E-011	2.703813E-012	0	0.000000E+000
2	18.53035172	2.703813E-012	1.716381E-011	1	0.000000E+000
2	18.53038088	1.716381E-011	2.703813E-012	0	0.000000E+000
2	18.53039212	2.703813E-012	1.716381E-011	1	0.000000E+000
2	18.53103032	1.716381E-011	2.703813E-012	0	0.000000E+000
2	18.53104320	2.703813E-012	1.716381E-011	1	0.000000E+000
2	18.53127937	1.716381E-011	2.703813E-012	0	0.000000E+000
2	18.53130407	2.703813E-012	1.716381E-011	1	0.000000E+000
2	18.53137840	1.716381E-011	2.703813E-012	0	0.000000E+000
2	18.53141523	2.703813E-012	1.716381E-011	1	0.000000E+000
2	18.53188382	1.716381E-011	2.703813E-012	0	0.000000E+000
2	18.53191412	2.703813E-012	1.716381E-011	1	0.000000E+000
2	18.53221282	1.716381E-011	2.703813E-012	0	0.000000E+000
2	18.53243282	2.703813E-012	1.716381E-011	1	0.000000E+000
2	18.53244619	1.716381E-011	2.703813E-012	0	0.000000E+000
2	18.53257680	2.703813E-012	1.716381E-011	1	0.000000E+000
2	18.53261227	1.716381E-011	2.703813E-012	0	0.000000E+000
2	18.53336694	2.703813E-012	1.716381E-011	1	0.000000E+000
2	18.53386032	1.716381E-011	2.703813E-012	0	0.000000E+000
2	18.53387867	2.703813E-012	1.716381E-011	1	0.000000E+000
2	18.53433849	1.716381E-011	2.703813E-012	0	0.000000E+000
2	18.53445523	2.703813E-012	1.716381E-011	1	0.000000E+000
2	18.53467209	1.716381E-011	2.703813E-012	0	0.000000E+000
2	18.53506709	2.703813E-012	1.716381E-011	1	0.000000E+000
2	18.53521832	1.716381E-011	2.703813E-012	0	0.000000E+000
2	18.53524249	2.703813E-012	1.716381E-011	1	0.000000E+000
2	18.53527006	1.716381E-011	2.703813E-012	0	0.000000E+000
2	18.53555281	2.703813E-012	1.716381E-011	1	0.000000E+000
2	18.53578389	1.716381E-011	2.703813E-012	0	0.000000E+000
2	18.53579788	2.703813E-012	1.716381E-011	1	0.000000E+000
2	18.53586235	1.716381E-011	2.703813E-012	0	0.000000E+000
2	18.53587637	2.703813E-012	1.716381E-011	1	0.000000E+000
2	18.53599508	1.716381E-011	2.703813E-012	0	0.000000E+000
2	18.53617672	2.703813E-012	1.716381E-011	1	0.000000E+000
2	18.53622857	1.716381E-011	2.703813E-012	0	0.000000E+000
2	18.53623533	2.703813E-012	1.716381E-011	1	0.000000E+000
2	18.53634905	1.716381E-011	2.703813E-012	0	0.000000E+000
2	18.53636131	2.703813E-012	1.716381E-011	1	0.000000E+000
2	18.53714196	1.716381E-011	2.703813E-012	0	0.000000E+000
2	18.53716025	2.703813E-012	1.716381E-011	1	0.000000E+000
2	18.53735393	1.716381E-011	2.703813E-012	0	0.000000E+000
2	18.53737694	2.703813E-012	1.716381E-011	1	0.000000E+000
2	18.53753333	1.716381E-011	2.703813E-012	0	0.000000E+000
2	18.53754947	2.703813E-012	1.716381E-011	1	0.000000E+000
2	18.53798006	1.716381E-011	2.703813E-012	0	0.000000E+000
2	18.53804945	2.703813E-012	1.716381E-011	1	0.000000E+000
2	18.53832105	1.716381E-011	2.703813E-012	0	0.000000E+000
2	18.53855581	2.703813E-012	1.716381E-011	1	0.000000E+000
2	18.54000132	1.716381E-011	2.703813E-012	0	0.000000E+000
2	18.54006302	2.703813E-012	1.716381E-011	1	0.000000E+000
2	18.54008247	1.716381E-011	2.703813E-012	0	0.000000E+000
2	18.54009934	2.703813E-012	1.716381E-011	1	0.000000E+000
2	18.54039920	1.716381E-011	2.703813E-012	0	0.000000E+000
2	18.54041912	2.703813E-012	1.716381E-011	1	0.000000E+000
2	18.54044331	1.716381E-011	2.703813E-012	0	0.000000E+000
2	18.55028468	2.703813E-012	1.716381E-011	1	0.000000E+000
2	18.55035690	1.716381E-011	2.703813E-012	0	0.000000E+000
2	18.55036924	2.703813E-012	1.716381E-011	1	0.000000E+000
2	18.55041169	1.716381E-011	2.703813E-012	0	0.000000E+000
2	18.55057675	2.703813E-012	1.716381E-011	1	0.000000E+000
2	18.55166267	1.716381E-011	2.703813E-012	0	0.000000E+000
2	18.55169330	2.703813E-012	1.716381E-011	1	0.000000E+000
2	18.55176035	1.716381E-011	2.703813E-012	0	0.000000E+000
2	18.55177969	2.703813E-012	1.716381E-011	1	0.000000E+000
2	18.55190734	1.716381E-011	2.703813E-012	0	0.000000E+000
2	18.55193034	2.703813E-012	1.716381E-011	1	0.000000E+000
2	18.55196936	1.716381E-011	2.703813E-012	0	0.000000E+000
2	18.55201448	2.703813E-012	1.716381E-011	1	0.000000E+000
2	18.55203347	1.716381E-011	2.703813E-012	0	0.000000E+000
2	18.55207495	2.703813E-012	1.716381E-011	1	0.000000E+000
2	18.55240314	1.716381E-011	2.703813E-012	0	0.000000E+000
2	18.55243129	2.703813E-012	1.716381E-011	1	0.000000E+000
2	18.55272482	1.716381E-011	2.703813E-012	0	0.000000E+000
2	18.55273338	2.703813E-012	1.716381E-011	1	0.000000E+000
2	18.55342501	1.716381E-011	2.703813E-012	0	0.000000E+000
2	18.55349451	2.703813E-012	1.716381E-011	1	0.000000E+000
2	18.55374573	1.716381E-011	2.703813E-012	0	0.000000E+000
2	18.55409893	2.703813E-012	1.716381E-011	1	0.000000E+000
2	18.55457643	1.716381E-011	2.703813E-012	0	0.000000E+000
2	18.55460404	2.703813E-012	1.716381E-011	1	0.000000E+000
2	18.55663065	1.716381E-011	2.703813E-012	0	0.000000E+000
2	18.55665683	2.703813E-012	1.716381E-011	1	0.000000E+000
2	18.55721710	1.716381E-011	2.703813E-012	0	0.000000E+000
2	18.55723131	2.703813E-012	1.716381E-011	1	0.000000E+000
2	18.55739212	1.716381E-011	2.703813E-012	0	0.000000E+000
2	18.55770447	2.703813E-012	1.716381E-011	1	0.000000E+000
2	18.55786995	1.716381E-011	2.703813E-012	0	0.000000E+000
2	18.55788634	2.703813E-012	1.716381E-011	1	0.000000E+000
2	18.55794121	1.716381E-011	2.703813E-012	0	0.000000E+000
2	18.55798535	2.703813E-012	1.716381E-011	1	0.000000E+000
2	18.55804599	1.716381E-011	2.703813E-012	0	0.000000E+000
2	18.55808476	2.703813E-012	1.716381E-011	1	0.000000E+000
2	18.55889941	1.716381E-011	2.703813E-012	0	0.000000E+000
2	18.55895069	2.703813E-012	1.716381E-011	1	0.000000E+000
2	18.55899735	1.716381E-011	2.703813E-012	0	0.000000E+000
2	18.55901944	2.703813E-012	1.716381E-011	1	0.000000E+000
2	18.55932954	1.716381E-011	2.703813E-012	0	0.000000E+000
2	18.55934699	2.703813E-012	1.716381E-011	1	0.000000E+000
2	18.55947287	1.716381E-011	2.703813E-012	0	0.000000E+000
2	18.55948922	2.703813E-012	1.716381E-011	1	0.000000E+000
2	18.56043992	1.716381E-011	2.703813E-012	0	0.000000E+000
2	18.56046495	2.703813E-012	1.716381E-011	1	0.000000E+000
2	18.56053471	1.716381E-011	2.703813E-012	0	0.000000E+000
2	18.56060009	2.703813E-012	1.716381E-011	1	0.000000E+000
2	18.56090525	1.716381E-011	2.703813E-012	0	0.000000E+000
2	18.56116900	2.703813E-012	1.716381E-011	1	0.000000E+000
2	18.56197788	1.716381E-011	2.703813E-012	0	0.000000E+000
2	18.56199795	2.703813E-012	1.716381E-011	1	0.000000E+000
2	18.56229132	1.716381E-011	2.703813E-012	0	0.000000E+000
2	18.56230434	2.703813E-012	1.716381E-011	1	0.000000E+000
2	18.56236031	1.716381E-011	2.703813E-012	0	0.000000E+000
2	18.56236687	2.703813E-012	1.716381E-011	1	0.000000E+000
2	18.56241695	1.716381E-011	2.703813E-012	0	0.000000E+000
2	18.56244492	2.703813E-012	1.716381E-011	1	0.000000E+000
2	18.56287627	1.716381E-011	2.703813E-012	0	0.000000E+000
2	18.56289666	2.703813E-012	1.716381E-011	1	0.000000E+000
2	18.56320094	1.716381E-011	2.703813E-012	0	0.000000E+000
2	18.56323934	2.703813E-012	1.716381E-011	1	0.000000E+000
2	18.56327372	1.716381E-011	2.703813E-012	0	0.000000E+000
2	18.56338769	2.703813E-012	1.716381E-011	1	0.000000E+000
2	18.56350039	1.716381E-011	2.703813E-012	0	0.000000E+000
2	18.56353045	2.703813E-012	1.716381E-011	1	0.000000E+000
2	18.56376016	1.716381E-011	2.703813E-012	0	0.000000E+000
2	18.56379716	2.703813E-012	1.716381E-011	1	0.000000E+000
2	18.56406177	1.716381E-011	2.703813E-012	0	0.000000E+000
2	18.56408815	2.703813E-012	1.716381E-011	1	0.000000E+000
2	18.56442781	1.716381E-011	2.703813E-012	0	0.000000E+000
2	18.56446549	2.703813E-012	1.716381E-011	1	0.000000E+000
2	18.56461762	1.716381E-011	2.703813E-012	0	0.000000E+000
2	18.56468732	2.703813E-012	1.716381E-011	1	0.000000E+000
2	18.56487243	1.716381E-011	2.703813E-012	0	0.000000E+000
2	18.56489587	2.703813E-012	1.716381E-011	1	0.000000E+000
2	18.56496442	1.716381E-011	2.703813E-012	0	0.000000E+000
2	18.56497113	2.703813E-012	1.716381E-011	1	0.000000E+000
2	18.56522414	1.716381E-011	2.703813E-012	0	0.000000E+000
2	18.56534024	2.703813E-012	1.716381E-011	1	0.000000E+000
2	18.56548121	1.716381E-011	2.703813E-012	0	0.000000E+000
2	18.56564965	2.703813E-012	1.716381E-011	1	0.000000E+000
2	18.56578645	1.716381E-011	2.703813E-012	0	0.000000E+000
2	18.56582093	2.703813E-012	1.716381E-011	1	0.000000E+000
2	18.56598134	1.716381E-011	2.703813E-012	0	0.000000E+000
2	18.56601118	2.703813E-012	1.716381E-011	1	0.000000E+000
2	18.56626699	1.716381E-011	2.703813E-012	0	0.000000E+000
2	18.56638799	2.703813E-012	1.716381E-011	1	0.000000E+000
2	18.56666107	1.716381E-011	2.703813E-012	0	0.000000E+000
2	18.56681775	2.703813E-012	1.716381E-011	1	0.000000E+000
2	18.56690565	1.716381E-011	2.703813E-012	0	0.000000E+000
2	18.56695577	2.703813E-012	1.716381E-011	1	0.000000E+000
2	18.56706365	1.716381E-011	2.703813E-012	0	0.000000E+000
2	18.56711931	2.703813E-012	1.716381E-011	1	0.000000E+000
2	18.56719855	1.716381E-011	2.703813E-012	0	0.000000E+000
2	18.56724822	2.703813E-012	1.716381E-011	1	0.000000E+000
2	18.56738671	1.716381E-011	2.703813E-012	0	0.000000E+000
2	18.56753179	2.703813E-012	1.716381E-011	1	0.000000E+000
2	18.56763853	1.716381E-011	2.703813E-012	0	0.000000E+000
2	18.56766890	2.703813E-012	1.716381E-011	1	0.000000E+000
2	18.56789652	1.716381E-011	2.703813E-012	0	0.000000E+000
2	18.56794957	2.703813E-012	1.716381E-011	1	0.000000E+000
2	18.56823980	1.716381E-011	2.703813E-012	0	0.000000E+000
2	18.56830115	2.703813E-012	1.716381E-011	1	0.000000E+000
2	18.56846419	1.716381E-011	2.703813E-012	0	0.000000E+000
2	18.56856314	2.703813E-012	1.716381E-011	1	0.000000E+000
2	18.56876654	1.716381E-011	2.703813E-012	0	0.000000E+000
2	18.56877817	2.703813E-012	1.716381E-011	1	0.000000E+000
2	18.56972030	1.716381E-011	2.703813E-012	0	0.000000E+000
2	18.56973299	2.703813E-012	1.716381E-011	1	0.000000E+000
2	18.56997461	1.716381E-011	2.703813E-012	0	0.000000E+000
2	18.56998468	2.703813E-012	1.716381E-011	1	0.000000E+000
2	18.57023559	1.716381E-011	2.703813E-012	0	0.000000E+000
2	18.57026987	2.703813E-012	1.716381E-011	1	0.000000E+000
2	18.57042792	1.716381E-011	2.703813E-012	0	0.000000E+000
2	18.57043901	2.703813E-012	1.716381E-011	1	0.000000E+000
2	18.57049630	1.716381E-011	2.703813E-012	0	0.000000E+000
2	18.57053068	2.703813E-012	1.716381E-011	1	0.000000E+000
2	18.57103880	1.716381E-011	2.703813E-012	0	0.000000E+000
2	18.57105312	2.703813E-012	1.716381E-011	1	0.000000E+000
2	18.57162219	1.716381E-011	2.703813E-012	0	0.000000E+000
2	18.57163131	2.703813E-012	1.716381E-011	1	0.000000E+000
2	18.57228617	1.716381E-011	2.703813E-012	0	0.000000E+000
2	18.57231299	2.703813E-012	1.716381E-011	1	0.000000E+000
2	18.57270141	1.716381E-011	2.703813E-012	0	0.000000E+000
2	18.57271492	2.703813E-012	1.716381E-011	1	0.000000E+000
2	18.57282658	1.716381E-011	2.703813E-012	0	0.000000E+000
2	18.57297362	2.703813E-012	1.716381E-011	1	0.000000E+000
2	18.57311991	1.716381E-011	2.703813E-012	0	0.000000E+000
2	18.57312793	2.703813E-012	1.716381E-011	1	0.000000E+000
2	18.57324489	1.716381E-011	2.703813E-012	0	0.000000E+000
2	18.57328296	2.703813E-012	1.716381E-011	1	0.000000E+000
2	18.57332555	1.716381E-011	2.703813E-012	0	0.000000E+000
2	18.57334715	2.703813E-012	1.716381E-011	1	0.000000E+000
2	18.57339614	1.716381E-011	2.703813E-012	0	0.000000E+000
2	18.57343853	2.703813E-012	1.716381E-011	1	0.000000E+000
2	18.57363027	1.716381E-011	2.703813E-012	0	0.000000E+000
2	18.57365650	2.703813E-012	1.716381E-011	1	0.000000E+000
2	18.57371475	1.716381E-011	2.703813E-012	0	0.000000E+000
2	18.57373404	2.703813E-012	1.716381E-011	1	0.000000E+000
2	18.57392619	1.716381E-011	2.703813E-012	0	0.000000E+000
2	18.57394335	2.703813E-012	1.716381E-011	1	0.000000E+000
2	18.57433624	1.716381E-011	2.703813E-012	0	0.000000E+000
2	18.57434932	2.703813E-012	1.716381E-011	1	0.000000E+000
2	18.57461410	1.716381E-011	2.703813E-012	0	0.000000E+000
2	18.57467318	2.703813E-012	1.716381E-011	1	0.000000E+000
2	18.57532882	1.716381E-011	2.703813E-012	0	0.000000E+000
2	18.57533442	2.703813E-012	1.716381E-011	1	0.000000E+000
2	18.57607174	1.716381E-011	2.703813E-012	0	0.000000E+000
2	18.57612475	2.703813E-012	1.716381E-011	1	0.000000E+000
2	18.57622268	1.716381E-011	2.703813E-012	0	0.000000E+000
2	18.57628197	2.703813E-012	1.716381E-011	1	0.000000E+000
2	18.57640530	1.716381E-011	2.703813E-012	0	0.000000E+000
2	18.57664850	2.703813E-012	1.716381E-011	1	0.000000E+000
2	18.57676441	1.716381E-011	2.703813E-012	0	0.000000E+000
2	18.57679643	2.703813E-012	1.716381E-011	1	0.000000E+000
2	18.57712133	1.716381E-011	2.703813E-012	0	0.000000E+000
2	18.57714180	2.703813E-012	1.716381E-011	1	0.000000E+000
2	18.57723574	1.716381E-011	2.703813E-012	0	0.000000E+000
2	18.57729549	2.703813E-012	1.716381E-011	1	0.000000E+000
2	18.57744147	1.716381E-011	2.703813E-012	0	0.000000E+000
2	18.57744891	2.703813E-012	1.716381E-011	1	0.000000E+000
2	18.57759219	1.716381E-011	2.703813E-012	0	0.000000E+000
2	18.57761145	2.703813E-012	1.716381E-011	1	0.000000E+000
2	18.57773416	1.716381E-011	2.703813E-012	0	0.000000E+000
2	18.57776113	2.703813E-012	1.716381E-011	1	0.000000E+000
2	18.57794219	1.716381E-011	2.703813E-012	0	0.000000E+000
2	18.57796037	2.703813E-012	1.716381E-011	1	0.000000E+000
2	18.57819360	1.716381E-011	2.703813E-012	0	0.000000E+000
2	18.57828750	2.703813E-012	1.716381E-011	1	0.000000E+000
2	18.57852773	1.716381E-011	2.703813E-012	0	0.000000E+000
2	18.57855161	2.703813E-012	1.716381E-011	1	0.000000E+000
2	18.57862910	1.716381E-011	2.703813E-012	0	0.000000E+000
2	18.57863915	2.703813E-012	1.716381E-011	1	0.000000E+000
2	18.57876500	1.716381E-011	2.703813E-012	0	0.000000E+000
2	18.57879926	2.703813E-012	1.716381E-011	1	0.000000E+000
2	18.57911560	1.716381E-011	2.703813E-012	0	0.000000E+000
2	18.57913123	2.703813E-012	1.716381E-011	1	0.000000E+000
2	18.57939364	1.716381E-011	2.703813E-012	0	0.000000E+000
2	18.57941814	2.703813E-012	1.716381E-011	1	0.000000E+000
2	18.57966544	1.716381E-011	2.703813E-012	0	0.000000E+000
2	18.57967277	2.703813E-012	1.716381E-011	1	0.000000E+000
2	18.58019903	1.716381E-011	2.703813E-012	0	0.000000E+000
2	18.58022213	2.703813E-012	1.716381E-011	1	0.000000E+000
2	18.58026425	1.716381E-011	2.703813E-012	0	0.000000E+000
2	18.58040952	2.703813E-012	1.716381E-011	1	0.000000E+000
2	18.58053791	1.716381E-011	2.703813E-012	0	0.000000E+000
2	18.58061001	2.703813E-012	1.716381E-011	1	0.000000E+000
2	18.58067324	1.716381E-011	2.703813E-012	0	0.000000E+000
2	18.58069701	2.703813E-012	1.716381E-011	1	0.000000E+000
2	18.58093388	1.716381E-011	2.703813E-012	0	0.000000E+000
2	18.58109172	2.703813E-012	1.716381E-011	1	0.000000E+000
2	18.58139421	1.716381E-011	2.703813E-012	0	0.000000E+000
2	18.58147908	2.703813E-012	1.716381E-011	1	0.000000E+000
2	18.58163138	1.716381E-011	2.703813E-012	0	0.000000E+000
2	18.58165528	2.703813E-012	1.716381E-011	1	0.000000E+000
2	18.58169401	1.716381E-011	2.703813E-012	0	0.000000E+000
2	18.58170437	2.703813E-012	1.716381E-011	1	0.000000E+000
2	18.58251605	1.716381E-011	2.703813E-012	0	0.000000E+000
2	18.58253475	2.703813E-012	1.716381E-011	1	0.000000E+000
2	18.58277801	1.716381E-011	2.703813E-012	0	0.000000E+000
2	18.58278812	2.703813E-012	1.716381E-011	1	0.000000E+000
2	18.58297188	1.716381E-011	2.703813E-012	0	0.000000E+000
2	18.58299247	2.703813E-012	1.716381E-011	1	0.000000E+000
2	18.58316938	1.716381E-011	2.703813E-012	0	0.000000E+000
2	18.58325282	2.703813E-012	1.716381E-011	1	0.000000E+000
2	18.58327867	1.716381E-011	2.703813E-012	0	0.000000E+000
2	18.58333697	2.703813E-012	1.716381E-011	1	0.000000E+000
2	18.58358542	1.716381E-011	2.703813E-012	0	0.000000E+000
2	18.58363883	2.703813E-012	1.716381E-011	1	0.000000E+000
2	18.58367148	1.716381E-011	2.703813E-012	0	0.000000E+000
2	18.58376698	2.703813E-012	1.716381E-011	1	0.000000E+000
2	18.58381130	1.716381E-011	2.703813E-012	0	0.000000E+000
2	18.58384238	2.703813E-012	1.716381E-011	1	0.000000E+000
2	18.58405602	1.716381E-011	2.703813E-012	0	0.000000E+000
2	18.58410054	2.703813E-012	1.716381E-011	1	0.000000E+000
2	18.58425381	1.716381E-011	2.703813E-012	0	0.000000E+000
2	18.58478239	2.703813E-012	1.716381E-011	1	0.000000E+000
2	18.58486675	1.716381E-011	2.703813E-012	0	0.000000E+000
2	18.58487917	2.703813E-012	1.716381E-011	1	0.000000E+000
2	18.58496227	1.716381E-011	2.703813E-012	0	0.000000E+000
2	18.58498668	2.703813E-012	1.716381E-011	1	0.000000E+000
2	18.58532300	1.716381E-011	2.703813E-012	0	0.000000E+000
2	18.58542274	2.703813E-012	1.716381E-011	1	0.000000E+000
2	18.58562478	1.716381E-011	2.703813E-012	0	0.000000E+000
2	18.58564714	2.703813E-012	1.716381E-011	1	0.000000E+000
2	18.58585528	1.716381E-011	2.703813E-012	0	0.000000E+000
2	18.58588261	2.703813E-012	1.716381E-011	1	0.000000E+000
2	18.58630182	1.716381E-011	2.703813E-012	0	0.000000E+000
2	18.58644218	2.703813E-012	1.716381E-011	1	0.000000E+000
2	18.58651225	1.716381E-011	2.703813E-012	0	0.000000E+000
2	18.58653661	2.703813E-012	1.716381E-011	1	0.000000E+000
2	18.58655620	1.716381E-011	2.703813E-012	0	0.000000E+000
2	18.58658565	2.703813E-012	1.716381E-011	1	0.000000E+000
2	18.58669551	1.716381E-011	2.703813E-012	0	0.000000E+000
2	18.58674034	2.703813E-012	1.716381E-011	1	0.000000E+000
2	18.58700090	1.716381E-011	2.703813E-012	0	0.000000E+000
2	18.58704074	2.703813E-012	1.716381E-011	1	0.000000E+000
2	18.58715995	1.716381E-011	2.703813E-012	0	0.000000E+000
2	18.58717877	2.703813E-012	1.716381E-011	1	0.000000E+000
2	18.58734043	1.716381E-011	2.703813E-012	0	0.000000E+000
2	18.58735442	2.703813E-012	1.716381E-011	1	0.000000E+000
2	18.58740387	1.716381E-011	2.703813E-012	0	0.000000E+000
2	18.58744528	2.703813E-012	1.716381E-011	1	0.000000E+000
2	18.58803869	1.716381E-011	2.703813E-012	0	0.000000E+000
2	18.58811187	2.703813E-012	1.716381E-011	1	0.000000E+000
2	18.58812815	1.716381E-011	2.703813E-012	0	0.000000E+000
2	18.58815063	2.703813E-012	1.716381E-011	1	0.000000E+000
2	18.58818158	1.716381E-011	2.703813E-012	0	0.000000E+000
2	18.58819567	2.703813E-012	1.716381E-011	1	0.000000E+000
2	18.58825102	1.716381E-011	2.703813E-012	0	0.000000E+000
2	18.58827437	2.703813E-012	1.716381E-011	1	0.000000E+000
2	18.58895030	1.716381E-011	2.703813E-012	0	0.000000E+000
2	18.58909291	2.703813E-012	1.716381E-011	1	0.000000E+000
2	18.58923050	1.716381E-011	2.703813E-012	0	0.000000E+000
2	18.58953426	2.703813E-012	1.716381E-011	1	0.000000E+000
2	18.58956175	1.716381E-011	2.703813E-012	0	0.000000E+000
2	18.58956668	2.703813E-012	1.716381E-011	1	0.000000E+000
2	18.58967588	1.716381E-011	2.703813E-012	0	0.000000E+000
2	18.58996491	2.703813E-012	1.716381E-011	1	0.000000E+000
2	18.59015738	1.716381E-011	2.703813E-012	0	0.000000E+000
2	18.59018293	2.703813E-012	1.716381E-011	1	0.000000E+000
2	18.59051638	1.716381E-011	2.703813E-012	0	0.000000E+000
2	18.59054450	2.703813E-012	1.716381E-011	1	0.000000E+000
2	18.59069216	1.716381E-011	2.703813E-012	0	0.000000E+000
2	18.59071142	2.703813E-012	1.716381E-011	1	0.000000E+000
2	18.59074545	1.716381E-011	2.703813E-012	0	0.000000E+000
2	18.59075682	2.703813E-012	1.716381E-011	1	0.000000E+000
2	18.59082687	1.716381E-011	2.703813E-012	0	0.000000E+000
2	18.59086869	2.703813E-012	1.716381E-011	1	0.000000E+000
2	18.59105023	1.716381E-011	2.703813E-012	0	0.000000E+000
2	18.59108558	2.703813E-012	1.716381E-011	1	0.000000E+000
2	18.59114846	1.716381E-011	2.703813E-012	0	0.000000E+000
2	18.59117720	2.703813E-012	1.716381E-011	1	0.000000E+000
2	18.59138953	1.716381E-011	2.703813E-012	0	0.000000E+000
2	18.59144600	2.703813E-012	1.716381E-011	1	0.000000E+000
2	18.59195962	1.716381E-011	2.703813E-012	0	0.000000E+000
2	18.59206865	2.703813E-012	1.716381E-011	1	0.000000E+000
2	18.59214936	1.716381E-011	2.703813E-012	0	0.000000E+000
2	18.59216430	2.703813E-012	1.716381E-011	1	0.000000E+000
2	18.59264265	1.716381E-011	2.703813E-012	0	0.000000E+000
2	18.59287445	2.703813E-012	1.716381E-011	1	0.000000E+000
2	18.59304627	1.716381E-011	2.703813E-012	0	0.000000E+000
2	18.59321268	2.703813E-012	1.716381E-011	1	0.000000E+000
2	18.59420368	1.716381E-011	2.703813E-012	0	0.000000E+000
2	18.59429103	2.703813E-012	1.716381E-011	1	0.000000E+000
2	18.59434126	1.716381E-011	2.703813E-012	0	0.000000E+000
2	18.59435427	2.703813E-012	1.716381E-011	1	0.000000E+000
2	18.59495927	1.716381E-011	2.703813E-012	0	0.000000E+000
2	18.59499146	2.703813E-012	1.716381E-011	1	0.000000E+000
2	18.59528176	1.716381E-011	2.703813E-012	0	0.000000E+000
2	18.59528701	2.703813E-012	1.716381E-011	1	0.000000E+000
2	18.59577176	1.716381E-011	2.703813E-012	0	0.000000E+000
2	18.59577822	2.703813E-012	1.716381E-011	1	0.000000E+000
2	18.59620175	1.716381E-011	2.703813E-012	0	0.000000E+000
2	18.59626685	2.703813E-012	1.716381E-011	1	0.000000E+000
2	18.59645276	1.716381E-011	2.703813E-012	0	0.000000E+000
2	18.59646749	2.703813E-012	1.716381E-011	1	0.000000E+000
2	18.59704528	1.716381E-011	2.703813E-012	0	0.000000E+000
2	18.59726142	2.703813E-012	1.716381E-011	1	0.000000E+000
2	18.59785617	1.716381E-011	2.703813E-012	0	0.000000E+000
2	18.59787977	2.703813E-012	1.716381E-011	1	0.000000E+000
2	18.59793722	1.716381E-011	2.703813E-012	0	0.000000E+000
2	18.59794661	2.703813E-012	1.716381E-011	1	0.000000E+000
2	18.59819256	1.716381E-011	2.703813E-012	0	0.000000E+000
2	18.59820991	2.703813E-012	1.716381E-011	1	0.000000E+000
2	18.59883343	1.716381E-011	2.703813E-012	0	0.000000E+000
2	18.59915515	2.703813E-012	1.716381E-011	1	0.000000E+000
2	18.59917864	1.716381E-011	2.703813E-012	0	0.000000E+000
2	18.59920057	2.703813E-012	1.716381E-011	1	0.000000E+000
2	18.59949050	1.716381E-011	2.703813E-012	0	0.000000E+000
2	18.59950547	2.703813E-012	1.716381E-011	1	0.000000E+000
2	18.60002290	1.716381E-011	2.703813E-012	0	0.000000E+000
2	18.60004900	2.703813E-012	1.716381E-011	1	0.000000E+000
2	18.60011148	1.716381E-011	2.703813E-012	0	0.000000E+000
2	18.60033635	2.703813E-012	1.716381E-011	1	0.000000E+000
2	18.60047955	1.716381E-011	2.703813E-012	0	0.000000E+000
2	18.60165011	2.703813E-012	1.716381E-011	1	0.000000E+000
2	18.60180183	1.716381E-011	2.703813E-012	0	0.000000E+000
2	18.60182427	2.703813E-012	1.716381E-011	1	0.000000E+000
2	18.60194512	1.716381E-011	2.703813E-012	0	0.000000E+000
2	18.60196983	2.703813E-012	1.716381E-011	1	0.000000E+000
2	18.60220847	1.716381E-011	2.703813E-012	0	0.000000E+000
2	18.60245609	2.703813E-012	1.716381E-011	1	0.000000E+000
2	18.60270344	1.716381E-011	2.703813E-012	0	0.000000E+000
2	18.60271492	2.703813E-012	1.716381E-011	1	0.000000E+000
2	18.60306699	1.716381E-011	2.703813E-012	0	0.000000E+000
2	18.60319718	2.703813E-012	1.716381E-011	1	0.000000E+000
2	18.60327448	1.716381E-011	2.703813E-012	0	0.000000E+000
2	18.60330150	2.703813E-012	1.716381E-011	1	0.000000E+000
2	18.60396018	1.716381E-011	2.703813E-012	0	0.000000E+000
2	18.60397286	2.703813E-012	1.716381E-011	1	0.000000E+000
2	18.60421300	1.716381E-011	2.703813E-012	0	0.000000E+000
2	18.60425329	2.703813E-012	1.716381E-011	1	0.000000E+000
2	18.60439439	1.716381E-011	2.703813E-012	0	0.000000E+000
2	18.60441757	2.703813E-012	1.716381E-011	1	0.000000E+000
2	18.60445028	1.716381E-011	2.703813E-012	0	0.000000E+000
2	18.60448038	2.703813E-012	1.716381E-011	1	0.000000E+000
2	18.60495937	1.716381E-011	2.703813E-012	0	0.000000E+000
2	18.60497213	2.703813E-012	1.716381E-011	1	0.000000E+000
2	18.60500333	1.716381E-011	2.703813E-012	0	0.000000E+000
2	18.60504890	2.703813E-012	1.716381E-011	1	0.000000E+000
2	18.60521738	1.716381E-011	2.703813E-012	0	0.000000E+000
2	18.60524336	2.703813E-012	1.716381E-011	1	0.000000E+000
2	18.60537977	1.716381E-011	2.703813E-012	0	0.000000E+000
2	18.60544786	2.703813E-012	1.716381E-011	1	0.000000E+000
2	18.60604742	1.716381E-011	2.703813E-012	0	0.000000E+000
2	18.60609123	2.703813E-012	1.716381E-011	1	0.000000E+000
2	18.60642167	1.716381E-011	2.703813E-012	0	0.000000E+000
2	18.60644322	2.703813E-012	1.716381E-011	1	0.000000E+000
2	18.60647760	1.716381E-011	2.703813E-012	0	0.000000E+000
2	18.60653096	2.703813E-012	1.716381E-011	1	0.000000E+000
2	18.60664813	1.716381E-011	2.703813E-012	0	0.000000E+000
2	18.60715100	2.703813E-012	1.716381E-011	1	0.000000E+000
2	18.60721150	1.716381E-011	2.703813E-012	0	0.000000E+000
2	18.60723483	2.703813E-012	1.716381E-011	1	0.000000E+000
2	18.60731457	1.716381E-011	2.703813E-012	0	0.000000E+000
2	18.60733424	2.703813E-012	1.716381E-011	1	0.000000E+000
2	18.60796147	1.716381E-011	2.703813E-012	0	0.000000E+000
2	18.60797927	2.703813E-012	1.716381E-011	1	0.000000E+000
2	18.60798979	1.716381E-011	2.703813E-012	0	0.000000E+000
2	18.60805203	2.703813E-012	1.716381E-011	1	0.000000E+000
2	18.60845327	1.716381E-011	2.703813E-012	0	0.000000E+000
2	18.60847010	2.703813E-012	1.716381E-011	1	0.000000E+000
2	18.60878705	1.716381E-011	2.703813E-012	0	0.000000E+000
2	18.60880813	2.703813E-012	1.716381E-011	1	0.000000E+000
2	18.60952279	1.716381E-011	2.703813E-012	0	0.000000E+000
2	18.60964163	2.703813E-012	1.716381E-011	1	0.000000E+000
2	18.60977101	1.716381E-011	2.703813E-012	0	0.000000E+000
2	18.60978038	2.703813E-012	1.716381E-011	1	0.000000E+000
2	18.60980615	1.716381E-011	2.703813E-012	0	0.000000E+000
2	18.61000606	2.703813E-012	1.716381E-011	1	0.000000E+000
2	18.61002440	1.716381E-011	2.703813E-012	0	0.000000E+000
2	18.61006702	2.703813E-012	1.716381E-011	1	0.000000E+000
2	18.61021799	1.716381E-011	2.703813E-012	0	0.000000E+000
2	18.61027211	2.703813E-012	1.716381E-011	1	0.000000E+000
2	18.61044558	1.716381E-011	2.703813E-012	0	0.000000E+000
2	18.61047364	2.703813E-012	1.716381E-011	1	0.000000E+000
2	18.61057832	1.716381E-011	2.703813E-012	0	0.000000E+000
2	18.61060807	2.703813E-012	1.716381E-011	1	0.000000E+000
2	18.61079036	1.716381E-011	2.703813E-012	0	0.000000E+000
2	18.61084334	2.703813E-012	1.716381E-011	1	0.000000E+000
2	18.61109851	1.716381E-011	2.703813E-012	0	0.000000E+000
2	18.61111250	2.703813E-012	1.716381E-011	1	0.000000E+000
2	18.61155294	1.716381E-011	2.703813E-012	0	0.000000E+000
2	18.61158995	2.703813E-012	1.716381E-011	1	0.000000E+000
2	18.61183175	1.716381E-011	2.703813E-012	0	0.000000E+000
2	18.61186843	2.703813E-012	1.716381E-011	1	0.000000E+000
2	18.61258690	1.716381E-011	2.703813E-012	0	0.000000E+000
2	18.61262332	2.703813E-012	1.716381E-011	1	0.000000E+000
2	18.61310785	1.716381E-011	2.703813E-012	0	0.000000E+000
2	18.61312673	2.703813E-012	1.716381E-011	1	0.000000E+000
2	18.61326398	1.716381E-011	2.703813E-012	0	0.000000E+000
2	18.61328965	2.703813E-012	1.716381E-011	1	0.000000E+000
2	18.61337003	1.716381E-011	2.703813E-012	0	0.000000E+000
2	18.61340371	2.703813E-012	1.716381E-011	1	0.000000E+000
2	18.61345954	1.716381E-011	2.703813E-012	0	0.000000E+000
2	18.61350810	2.703813E-012	1.716381E-011	1	0.000000E+000
2	18.61358228	1.716381E-011	2.703813E-012	0	0.000000E+000
2	18.61382598	2.703813E-012	1.716381E-011	1	0.000000E+000
2	18.61396683	1.716381E-011	2.703813E-012	0	0.000000E+000
2	18.61407751	2.703813E-012	1.716381E-011	1	0.000000E+000
2	18.61460070	1.716381E-011	2.703813E-012	0	0.000000E+000
2	18.61460443	2.703813E-012	1.716381E-011	1	0.000000E+000
2	18.61474181	1.716381E-011	2.703813E-012	0	0.000000E+000
2	18.61476965	2.703813E-012	1.716381E-011	1	0.000000E+000
2	18.61486197	1.716381E-011	2.703813E-012	0	0.000000E+000
2	18.61490260	2.703813E-012	1.716381E-011	1	0.000000E+000
2	18.61517576	1.716381E-011	2.703813E-012	0	0.000000E+000
2	18.61520714	2.703813E-012	1.716381E-011	1	0.000000E+000
2	18.61527716	1.716381E-011	2.703813E-012	0	0.000000E+000
2	18.61529348	2.703813E-012	1.716381E-011	1	0.000000E+000
2	18.61536573	1.716381E-011	2.703813E-012	0	0.000000E+000
2	18.61539509	2.703813E-012	1.716381E-011	1	0.000000E+000
2	18.61560620	1.716381E-011	2.703813E-012	0	0.000000E+000
2	18.61565447	2.703813E-012	1.716381E-011	1	0.000000E+000
2	18.61571151	1.716381E-011	2.703813E-012	0	0.000000E+000
2	18.61587201	2.703813E-012	1.716381E-011	1	0.000000E+000
2	18.61590513	1.716381E-011	2.703813E-012	0	0.000000E+000
2	18.61594094	2.703813E-012	1.716381E-011	1	0.000000E+000
2	18.61654888	1.716381E-011	2.703813E-012	0	0.000000E+000
2	18.61679235	2.703813E-012	1.716381E-011	1	0.000000E+000
2	18.61683528	1.716381E-011	2.703813E-012	0	0.000000E+000
2	18.61686355	2.703813E-012	1.716381E-011	1	0.000000E+000
2	18.61715814	1.716381E-011	2.703813E-012	0	0.000000E+000
2	18.61719105	2.703813E-012	1.716381E-011	1	0.000000E+000
2	18.61780073	1.716381E-011	2.703813E-012	0	0.000000E+000
2	18.61815759	2.703813E-012	1.716381E-011	1	0.000000E+000
2	18.61825605	1.716381E-011	2.703813E-012	0	0.000000E+000
2	18.61830682	2.703813E-012	1.716381E-011	1	0.000000E+000
2	18.61838260	1.716381E-011	2.703813E-012	0	0.000000E+000
2	18.61839104	2.703813E-012	1.716381E-011	1	0.000000E+000
2	18.61854180	1.716381E-011	2.703813E-012	0	0.000000E+000
2	18.61968318	2.703813E-012	1.716381E-011	1	0.000000E+000
2	18.62002041	1.716381E-011	2.703813E-012	0	0.000000E+000
2	18.62004653	2.703813E-012	1.716381E-011	1	0.000000E+000
2	18.62035565	1.716381E-011	2.703813E-012	0	0.000000E+000
2	18.62040601	2.703813E-012	1.716381E-011	1	0.000000E+000
2	18.62046803	1.716381E-011	2.703813E-012	0	0.000000E+000
2	18.62049103	2.703813E-012	1.716381E-011	1	0.000000E+000
2	18.62099751	1.716381E-011	2.703813E-012	0	0.000000E+000
2	18.62102490	2.703813E-012	1.716381E-011	1	0.000000E+000
2	18.62117188	1.716381E-011	2.703813E-012	0	0.000000E+000
2	18.62122337	2.703813E-012	1.716381E-011	1	0.000000E+000
2	18.62150813	1.716381E-011	2.703813E-012	0	0.000000E+000
2	18.62154354	2.703813E-012	1.716381E-011	1	0.000000E+000
2	18.62228156	1.716381E-011	2.703813E-012	0	0.000000E+000
2	18.62229690	2.703813E-012	1.716381E-011	1	0.000000E+000
2	18.62239614	1.716381E-011	2.703813E-012	0	0.000000E+000
2	18.62255374	2.703813E-012	1.716381E-011	1	0.000000E+000
2	18.62284884	1.716381E-011	2.703813E-012	0	0.000000E+000
2	18.62288097	2.703813E-012	1.716381E-011	1	0.000000E+000
2	18.62290494	1.716381E-011	2.703813E-012	0	0.000000E+000
2	18.62291891	2.703813E-012	1.716381E-011	1	0.000000E+000
2	18.62360803	1.716381E-011	2.703813E-012	0	0.000000E+000
2	18.62362783	2.703813E-012	1.716381E-011	1	0.000000E+000
2	18.62367821	1.716381E-011	2.703813E-012	0	0.000000E+000
2	18.62393611	2.703813E-012	1.716381E-011	1	0.000000E+000
2	18.62400030	1.716381E-011	2.703813E-012	0	0.000000E+000
2	18.62401762	2.703813E-012	1.716381E-011	1	0.000000E+000
2	18.62403480	1.716381E-011	2.703813E-012	0	0.000000E+000
2	18.62406457	2.703813E-012	1.716381E-011	1	0.000000E+000
2	18.62421182	1.716381E-011	2.703813E-012	0	0.000000E+000
2	18.62427046	2.703813E-012	1.716381E-011	1	0.000000E+000
2	18.62438566	1.716381E-011	2.703813E-012	0	0.000000E+000
2	18.62445937	2.703813E-012	1.716381E-011	1	0.000000E+000
2	18.62453398	1.716381E-011	2.703813E-012	0	0.000000E+000
2	18.62455346	2.703813E-012	1.716381E-011	1	0.000000E+000
2	18.62484574	1.716381E-011	2.703813E-012	0	0.000000E+000
2	18.62489293	2.703813E-012	1.716381E-011	1	0.000000E+000
2	18.62506555	1.716381E-011	2.703813E-012	0	0.000000E+000
2	18.62508549	2.703813E-012	1.716381E-011	1	0.000000E+000
2	18.62511749	1.716381E-011	2.703813E-012	0	0.000000E+000
2	18.62514569	2.703813E-012	1.716381E-011	1	0.000000E+000
2	18.62517257	1.716381E-011	2.703813E-012	0	0.000000E+000
2	18.62520649	2.703813E-012	1.716381E-011	1	0.000000E+000
2	18.62585668	1.716381E-011	2.703813E-012	0	0.000000E+000
2	18.62586963	2.703813E-012	1.716381E-011	1	0.000000E+000
2	18.62622427	1.716381E-011	2.703813E-012	0	0.000000E+000
2	18.62624164	2.703813E-012	1.716381E-011	1	0.000000E+000
2	18.62670124	1.716381E-011	2.703813E-012	0	0.000000E+000
2	18.62672596	2.703813E-012	1.716381E-011	1	0.000000E+000
2	18.62678261	1.716381E-011	2.703813E-012	0	0.000000E+000
2	18.62680042	2.703813E-012	1.716381E-011	1	0.000000E+000
2	18.62686960	1.716381E-011	2.703813E-012	0	0.000000E+000
2	18.62690349	2.703813E-012	1.716381E-011	1	0.000000E+000
2	18.62695818	1.716381E-011	2.703813E-012	0	0.000000E+000
2	18.62711829	2.703813E-012	1.716381E-011	1	0.000000E+000
2	18.62718915	1.716381E-011	2.703813E-012	0	0.000000E+000
2	18.62723550	2.703813E-012	1.716381E-011	1	0.000000E+000
2	18.62763493	1.716381E-011	2.703813E-012	0	0.000000E+000
2	18.62764062	2.703813E-012	1.716381E-011	1	0.000000E+000
2	18.62787162	1.716381E-011	2.703813E-012	0	0.000000E+000
2	18.62790420	2.703813E-012	1.716381E-011	1	0.000000E+000
2	18.62819570	1.716381E-011	2.703813E-012	0	0.000000E+000
2	18.62822586	2.703813E-012	1.716381E-011	1	0.000000E+000
2	18.62837862	1.716381E-011	2.703813E-012	0	0.000000E+000
2	18.62841930	2.703813E-012	1.716381E-011	1	0.000000E+000
2	18.62859675	1.716381E-011	2.703813E-012	0	0.000000E+000
2	18.62860661	2.703813E-012	1.716381E-011	1	0.000000E+000
2	18.62939974	1.716381E-011	2.703813E-012	0	0.000000E+000
2	18.62982475	2.703813E-012	1.716381E-011	1	0.000000E+000
2	18.62988003	1.716381E-011	2.703813E-012	0	0.000000E+000
2	18.63042942	2.703813E-012	1.716381E-011	1	0.000000E+000
2	18.63048171	1.716381E-011	2.703813E-012	0	0.000000E+000
2	18.63051898	2.703813E-012	1.716381E-011	1	0.000000E+000
2	18.63054240	1.716381E-011	2.703813E-012	0	0.000000E+000
2	18.63054748	2.703813E-012	1.716381E-011	1	0.000000E+000
2	18.63115648	1.716381E-011	2.703813E-012	0	0.000000E+000
2	18.63118577	2.703813E-012	1.716381E-011	1	0.000000E+000
2	18.63134914	1.716381E-011	2.703813E-012	0	0.000000E+000
2	18.63136952	2.703813E-012	1.716381E-011	1	0.000000E+000
2	18.63170135	1.716381E-011	2.703813E-012	0	0.000000E+000
2	18.63174499	2.703813E-012	1.716381E-011	1	0.000000E+000
2	18.63192088	1.716381E-011	2.703813E-012	0	0.000000E+000
2	18.63204894	2.703813E-012	1.716381E-011	1	0.000000E+000
2	18.63220543	1.716381E-011	2.703813E-012	0	0.000000E+000
2	18.63222704	2.703813E-012	1.716381E-011	1	0.000000E+000
2	18.63237783	1.716381E-011	2.703813E-012	0	0.000000E+000
2	18.63241425	2.703813E-012	1.716381E-011	1	0.000000E+000
2	18.63271670	1.716381E-011	2.703813E-012	0	0.000000E+000
2	18.63275558	2.703813E-012	1.716381E-011	1	0.000000E+000
2	18.63373642	1.716381E-011	2.703813E-012	0	0.000000E+000
2	18.63375202	2.703813E-012	1.716381E-011	1	0.000000E+000
2	18.63414807	1.716381E-011	2.703813E-012	0	0.000000E+000
2	18.63418810	2.703813E-012	1.716381E-011	1	0.000000E+000
2	18.63498240	1.716381E-011	2.703813E-012	0	0.000000E+000
2	18.63500377	2.703813E-012	1.716381E-011	1	0.000000E+000
2	18.63526572	1.716381E-011	2.703813E-012	0	0.000000E+000
2	18.63532537	2.703813E-012	1.716381E-011	1	0.000000E+000
2	18.63587793	1.716381E-011	2.703813E-012	0	0.000000E+000
2	18.63593832	2.703813E-012	1.716381E-011	1	0.000000E+000
2	18.63622995	1.716381E-011	2.703813E-012	0	0.000000E+000
2	18.63628472	2.703813E-012	1.716381E-011	1	0.000000E+000
2	18.63635483	1.716381E-011	2.703813E-012	0	0.000000E+000
2	18.63649441	2.703813E-012	1.716381E-011	1	0.000000E+000
2	18.63654221	1.716381E-011	2.703813E-012	0	0.000000E+000
2	18.63658713	2.703813E-012	1.716381E-011	1	0.000000E+000
2	18.63661816	1.716381E-011	2.703813E-012	0	0.000000E+000
2	22.97347298	2.807004E-012	1.726700E-011	1	0.000000E+000
2	22.97377042	1.726700E-011	2.807004E-012	0	0.000000E+000
2	22.97379703	2.807004E-012	1.726700E-011	1	0.000000E+000
2	22.97390378	1.726700E-011	2.807004E-012	0	0.000000E+000
2	22.97419483	2.807004E-012	1.726700E-011	1	0.000000E+000
2	22.97457108	1.726700E-011	2.807004E-012	0	0.000000E+000
2	22.97457710	2.807004E-012	1.726700E-011	1	0.000000E+000
2	22.97463122	1.726700E-011	2.807004E-012	0	0.000000E+000
2	22.97464916	2.807004E-012	1.726700E-011	1	0.000000E+000
2	22.97504574	1.726700E-011	2.807004E-012	0	0.000000E+000
2	22.97510211	2.807004E-012	1.726700E-011	1	0.000000E+000
2	22.97514264	1.726700E-011	2.807004E-012	0	0.000000E+000
2	22.97516273	2.807004E-012	1.726700E-011	1	0.000000E+000
2	22.97523983	1.726700E-011	2.807004E-012	0	0.000000E+000
2	22.97547717	2.807004E-012	1.726700E-011	1	0.000000E+000
2	22.97561180	1.726700E-011	2.807004E-012	0	0.000000E+000
2	22.97592910	2.807004E-012	1.726700E-011	1	0.000000E+000
2	22.97619138	1.726700E-011	2.807004E-012	0	0.000000E+000
2	22.97630113	2.807004E-012	1.726700E-011	1	0.000000E+000
2	22.97702623	1.726700E-011	2.807004E-012	0	0.000000E+000
2	22.97702937	2.807004E-012	1.726700E-011	1	0.000000E+000
2	22.97740693	1.726700E-011	2.807004E-012	0	0.000000E+000
2	22.97745561	2.807004E-012	1.726700E-011	1	0.000000E+000
2	22.97776668	1.726700E-011	2.807004E-012	0	0.000000E+000
2	22.97777257	2.807004E-012	1.726700E-011	1	0.000000E+000
2	22.97778250	1.726700E-011	2.807004E-012	0	0.000000E+000
2	22.97779668	2.807004E-012	1.726700E-011	1	0.000000E+000
2	22.97805554	1.726700E-011	2.807004E-012	0	0.000000E+000
2	22.97808444	2.807004E-012	1.726700E-011	1	0.000000E+000
2	22.97851612	1.726700E-011	2.807004E-012	0	0.000000E+000
2	22.97853002	2.807004E-012	1.726700E-011	1	0.000000E+000
2	22.97861046	1.726700E-011	2.807004E-012	0	0.000000E+000
2	22.97862128	2.807004E-012	1.726700E-011	1	0.000000E+000
2	22.97900325	1.726700E-011	2.807004E-012	0	0.000000E+000
2	22.97901824	2.807004E-012	1.726700E-011	1	0.000000E+000
2	22.97983856	1.726700E-011	2.807004E-012	0	0.000000E+000
2	22.97994936	2.807004E-012	1.726700E-011	1	0.000000E+000
2	22.98007435	1.726700E-011	2.807004E-012	0	0.000000E+000
2	22.98014479	2.807004E-012	1.726700E-011	1	0.000000E+000
2	22.98016490	1.726700E-011	2.807004E-012	0	0.000000E+000
2	22.98017870	2.807004E-012	1.726700E-011	1	0.000000E+000
2	22.98051362	1.726700E-011	2.807004E-012	0	0.000000E+000
2	22.98077201	2.807004E-012	1.726700E-011	1	0.000000E+000
2	22.98091691	1.726700E-011	2.807004E-012	0	0.000000E+000
2	22.98096160	2.807004E-012	1.726700E-011	1	0.000000E+000
2	22.98100631	1.726700E-011	2.807004E-012	0	0.000000E+000
2	22.98106086	2.807004E-012	1.726700E-011	1	0.000000E+000
2	22.98117630	1.726700E-011	2.807004E-012	0	0.000000E+000
2	22.98118839	2.807004E-012	1.726700E-011	1	0.000000E+000
2	22.98130262	1.726700E-011	2.807004E-012	0	0.000000E+000
2	22.98134056	2.807004E-012	1.726700E-011	1	0.000000E+000
2	22.98140268	1.726700E-011	2.807004E-012	0	0.000000E+000
2	22.98155594	2.807004E-012	1.726700E-011	1	0.000000E+000
2	22.98207570	1.726700E-011	2.807004E-012	0	0.000000E+000
2	22.98207985	2.807004E-012	1.726700E-011	1	0.000000E+000
2	22.98214591	1.726700E-011	2.807004E-012	0	0.000000E+000
2	22.98215974	2.807004E-012	1.726700E-011	1	0.000000E+000
2	22.98305099	1.726700E-011	2.807004E-012	0	0.000000E+000
2	22.98342167	2.807004E-012	1.726700E-011	1	0.000000E+000
2	22.98369662	1.726700E-011	2.807004E-012	0	0.000000E+000
2	22.98373049	2.807004E-012	1.726700E-011	1	0.000000E+000
2	22.98393909	1.726700E-011	2.807004E-012	0	0.000000E+000
2	22.98399974	2.807004E-012	1.726700E-011	1	0.000000E+000
2	22.98422652	1.726700E-011	2.807004E-012	0	0.000000E+000
2	22.98426573	2.807004E-012	1.726700E-011	1	0.000000E+000
2	22.98512458	1.726700E-011	2.807004E-012	0	0.000000E+000
2	22.98514087	2.807004E-012	1.726700E-011	1	0.000000E+000
2	22.98536001	1.726700E-011	2.807004E-012	0	0.000000E+000
2	22.98542483	2.807004E-012	1.726700E-011	1	0.000000E+000
2	22.98558712	1.726700E-011	2.807004E-012	0	0.000000E+000
2	22.98560130	2.807004E-012	1.726700E-011	1	0.000000E+000
2	22.98604698	1.726700E-011	2.807004E-012	0	0.000000E+000
2	22.98605859	2.807004E-012	1.726700E-011	1	0.000000E+000
2	22.98611287	1.726700E-011	2.807004E-012	0	0.000000E+000
2	22.98612683	2.807004E-012	1.726700E-011	1	0.000000E+000
2	22.98642054	1.726700E-011	2.807004E-012	0	0.000000E+000
2	22.98646069	2.807004E-012	1.726700E-011	1	0.000000E+000
2	22.98654078	1.726700E-011	2.807004E-012	0	0.000000E+000
2	22.98656297	2.807004E-012	1.726700E-011	1	0.000000E+000
2	22.98659587	1.726700E-011	2.807004E-012	0	0.000000E+000
2	22.98664674	2.807004E-012	1.726700E-011	1	0.000000E+000
2	22.98735534	1.726700E-011	2.807004E-012	0	0.000000E+000
2	22.98753323	2.807004E-012	1.726700E-011	1	0.000000E+000
2	22.98787988	1.726700E-011	2.807004E-012	0	0.000000E+000
2	22.98792343	2.807004E-012	1.726700E-011	1	0.000000E+000
2	22.98819562	1.726700E-011	2.807004E-012	0	0.000000E+000
2	22.98834349	2.807004E-012	1.726700E-011	1	0.000000E+000
2	22.98869061	1.726700E-011	2.807004E-012	0	0.000000E+000
2	22.98872845	2.807004E-012	1.726700E-011	1	0.000000E+000
2	22.98883606	1.726700E-011	2.807004E-012	0	0.000000E+000
2	22.98885461	2.807004E-012	1.726700E-011	1	0.000000E+000
2	22.98921710	1.726700E-011	2.807004E-012	0	0.000000E+000
2	22.98926942	2.807004E-012	1.726700E-011	1	0.000000E+000
2	22.98939353	1.726700E-011	2.807004E-012	0	0.000000E+000
2	22.98942532	2.807004E-012	1.726700E-011	1	0.000000E+000
2	22.99009950	1.726700E-011	2.807004E-012	0	0.000000E+000
2	22.99011105	2.807004E-012	1.726700E-011	1	0.000000E+000
2	22.99052809	1.726700E-011	2.807004E-012	0	0.000000E+000
2	22.99055595	2.807004E-012	1.726700E-011	1	0.000000E+000
2	22.99079940	1.726700E-011	2.807004E-012	0	0.000000E+000
2	22.99102764	2.807004E-012	1.726700E-011	1	0.000000E+000
2	22.99139973	1.726700E-011	2.807004E-012	0	0.000000E+000
2	22.99144423	2.807004E-012	1.726700E-011	1	0.000000E+000
2	22.99173190	1.726700E-011	2.807004E-012	0	0.000000E+000
2	22.99176225	2.807004E-012	1.726700E-011	1	0.000000E+000
2	22.99185858	1.726700E-011	2.807004E-012	0	0.000000E+000
2	22.99190993	2.807004E-012	1.726700E-011	1	0.000000E+000
2	22.99280127	1.726700E-011	2.807004E-012	0	0.000000E+000
2	22.99281560	2.807004E-012	1.726700E-011	1	0.000000E+000
2	22.99341887	1.726700E-011	2.807004E-012	0	0.000000E+000
2	22.99343399	2.807004E-012	1.726700E-011	1	0.000000E+000
2	22.99344126	1.726700E-011	2.807004E-012	0	0.000000E+000
2	22.99347273	2.807004E-012	1.726700E-011	1	0.000000E+000
2	22.99361570	1.726700E-011	2.807004E-012	0	0.000000E+000
2	22.99364336	2.807004E-012	1.726700E-011	1	0.000000E+000
2	22.99377842	1.726700E-011	2.807004E-012	0	0.000000E+000
2	22.99379955	2.807004E-012	1.726700E-011	1	0.000000E+000
2	22.99476233	1.726700E-011	2.807004E-012	0	0.000000E+000
2	22.99480854	2.807004E-012	1.726700E-011	1	0.000000E+000
2	22.99518018	1.726700E-011	2.807004E-012	0	0.000000E+000
2	22.99521234	2.807004E-012	1.726700E-011	1	0.000000E+000
2	22.99542201	1.726700E-011	2.807004E-012	0	0.000000E+000
2	22.99550500	2.807004E-012	1.726700E-011	1	0.000000E+000
2	22.99596358	1.726700E-011	2.807004E-012	0	0.000000E+000
2	22.99598421	2.807004E-012	1.726700E-011	1	0.000000E+000
2	22.99685462	1.726700E-011	2.807004E-012	0	0.000000E+000
2	22.99691259	2.807004E-012	1.726700E-011	1	0.000000E+000
2	22.99720701	1.726700E-011	2.807004E-012	0	0.000000E+000
2	22.99721303	2.807004E-012	1.726700E-011	1	0.000000E+000
2	22.99746965	1.726700E-011	2.807004E-012	0	0.000000E+000
2	22.99749120	2.807004E-012	1.726700E-011	1	0.000000E+000
2	22.99756034	1.726700E-011	2.807004E-012	0	0.000000E+000
2	22.99758407	2.807004E-012	1.726700E-011	1	0.000000E+000
2	22.99780927	1.726700E-011	2.807004E-012	0	0.000000E+000
2	22.99784396	2.807004E-012	1.726700E-011	1	0.000000E+000
2	22.99845957	1.726700E-011	2.807004E-012	0	0.000000E+000
2	22.99853839	2.807004E-012	1.726700E-011	1	0.000000E+000
2	22.99857524	1.726700E-011	2.807004E-012	0	0.000000E+000
2	22.99881938	2.807004E-012	1.726700E-011	1	0.000000E+000
2	22.99954244	1.726700E-011	2.807004E-012	0	0.000000E+000
2	22.99957587	2.807004E-012	1.726700E-011	1	0.000000E+000
2	22.99978191	1.726700E-011	2.807004E-012	0	0.000000E+000
2	22.99978579	2.807004E-012	1.726700E-011	1	0.000000E+000
2	23.00010360	1.726700E-011	2.807004E-012	0	0.000000E+000
2	23.00014804	2.807004E-012	1.726700E-011	1	0.000000E+000
2	23.00021536	1.726700E-011	2.807004E-012	0	0.000000E+000
2	23.00028296	2.807004E-012	1.726700E-011	1	0.000000E+000
2	23.00053960	1.726700E-011	2.807004E-012	0	0.000000E+000
2	23.00055718	2.807004E-012	1.726700E-011	1	0.000000E+000
2	23.00080791	1.726700E-011	2.807004E-012	0	0.000000E+000
2	23.00083506	2.807004E-012	1.726700E-011	1	0.000000E+000
2	23.00120204	1.726700E-011	2.807004E-012	0	0.000000E+000
2	23.00126204	2.807004E-012	1.726700E-011	1	0.000000E+000
2	23.00131661	1.726700E-011	2.807004E-012	0	0.000000E+000
2	23.00137349	2.807004E-012	1.726700E-011	1	0.000000E+000
2	23.00143818	1.726700E-011	2.807004E-012	0	0.000000E+000
2	23.00147695	2.807004E-012	1.726700E-011	1	0.000000E+000
2	23.00154908	1.726700E-011	2.807004E-012	0	0.000000E+000
2	23.00158366	2.807004E-012	1.726700E-011	1	0.000000E+000
2	23.00172954	1.726700E-011	2.807004E-012	0	0.000000E+000
2	23.00173923	2.807004E-012	1.726700E-011	1	0.000000E+000
2	23.00182436	1.726700E-011	2.807004E-012	0	0.000000E+000
2	23.00182931	2.807004E-012	1.726700E-011	1	0.000000E+000
2	23.00186421	1.726700E-011	2.807004E-012	0	0.000000E+000
2	23.00187900	2.807004E-012	1.726700E-011	1	0.000000E+000
2	23.00225386	1.726700E-011	2.807004E-012	0	0.000000E+000
2	23.00226540	2.807004E-012	1.726700E-011	1	0.000000E+000
2	23.00271600	1.726700E-011	2.807004E-012	0	0.000000E+000
2	23.00271911	2.807004E-012	1.726700E-011	1	0.000000E+000
2	23.00297181	1.726700E-011	2.807004E-012	0	0.000000E+000
2	23.00297431	2.807004E-012	1.726700E-011	1	0.000000E+000
2	23.00306074	1.726700E-011	2.807004E-012	0	0.000000E+000
2	23.00311371	2.807004E-012	1.726700E-011	1	0.000000E+000
2	23.00314566	1.726700E-011	2.807004E-012	0	0.000000E+000
2	23.00318203	2.807004E-012	1.726700E-011	1	0.000000E+000
2	23.00329610	1.726700E-011	2.807004E-012	0	0.000000E+000
2	23.00333580	2.807004E-012	1.726700E-011	1	0.000000E+000
2	23.00382221	1.726700E-011	2.807004E-012	0	0.000000E+000
2	23.00384346	2.807004E-012	1.726700E-011	1	0.000000E+000
2	23.00395808	1.726700E-011	2.807004E-012	0	0.000000E+000
2	23.00420234	2.807004E-012	1.726700E-011	1	0.000000E+000
2	23.00426298	1.726700E-011	2.807004E-012	0	0.000000E+000
2	23.00438331	2.807004E-012	1.726700E-011	1	0.000000E+000
2	23.00444067	1.726700E-011	2.807004E-012	0	0.000000E+000
2	23.00449231	2.807004E-012	1.726700E-011	1	0.000000E+000
2	23.00454870	1.726700E-011	2.807004E-012	0	0.000000E+000
2	23.00455953	2.807004E-012	1.726700E-011	1	0.000000E+000
2	23.00500085	1.726700E-011	2.807004E-012	0	0.000000E+000
2	23.00501410	2.807004E-012	1.726700E-011	1	0.000000E+000
2	23.00530642	1.726700E-011	2.807004E-012	0	0.000000E+000
2	23.00533070	2.807004E-012	1.726700E-011	1	0.000000E+000
2	23.00555994	1.726700E-011	2.807004E-012	0	0.000000E+000
2	23.00556527	2.807004E-012	1.726700E-011	1	0.000000E+000
2	23.00587820	1.726700E-011	2.807004E-012	0	0.000000E+000
2	23.00591213	2.807004E-012	1.726700E-011	1	0.000000E+000
2	23.00603578	1.726700E-011	2.807004E-012	0	0.000000E+000
2	23.00603693	2.807004E-012	1.726700E-011	1	0.000000E+000
2	23.00617499	1.726700E-011	2.807004E-012	0	0.000000E+000
2	23.00620796	2.807004E-012	1.726700E-011	1	0.000000E+000
2	23.00632154	1.726700E-011	2.807004E-012	0	0.000000E+000
2	23.00659272	2.807004E-012	1.726700E-011	1	0.000000E+000
2	23.00684700	1.726700E-011	2.807004E-012	0	0.000000E+000
2	23.00686017	2.807004E-012	1.726700E-011	1	0.000000E+000
2	23.00717769	1.726700E-011	2.807004E-012	0	0.000000E+000
2	23.00720431	2.807004E-012	1.726700E-011	1	0.000000E+000
2	23.00727640	1.726700E-011	2.807004E-012	0	0.000000E+000
2	23.00729249	2.807004E-012	1.726700E-011	1	0.000000E+000
2	23.00785880	1.726700E-011	2.807004E-012	0	0.000000E+000
2	23.00801718	2.807004E-012	1.726700E-011	1	0.000000E+000
2	23.00844568	1.726700E-011	2.807004E-012	0	0.000000E+000
2	23.00847923	2.807004E-012	1.726700E-011	1	0.000000E+000
2	23.00857870	1.726700E-011	2.807004E-012	0	0.000000E+000
2	23.00864428	2.807004E-012	1.726700E-011	1	0.000000E+000
2	23.00883624	1.726700E-011	2.807004E-012	0	0.000000E+000
2	23.00887292	2.807004E-012	1.726700E-011	1	0.000000E+000
2	23.00908695	1.726700E-011	2.807004E-012	0	0.000000E+000
2	23.00910247	2.807004E-012	1.726700E-011	1	0.000000E+000
2	23.00925801	1.726700E-011	2.807004E-012	0	0.000000E+000
2	23.00927372	2.807004E-012	1.726700E-011	1	0.000000E+000
2	23.00962830	1.726700E-011	2.807004E-012	0	0.000000E+000
2	23.00964721	2.807004E-012	1.726700E-011	1	0.000000E+000
2	23.01023593	1.726700E-011	2.807004E-012	0	0.000000E+000
2	23.01026237	2.807004E-012	1.726700E-011	1	0.000000E+000
2	23.01039307	1.726700E-011	2.807004E-012	0	0.000000E+000
2	23.01040373	2.807004E-012	1.726700E-011	1	0.000000E+000
2	23.01054896	1.726700E-011	2.807004E-012	0	0.000000E+000
2	23.01055627	2.807004E-012	1.726700E-011	1	0.000000E+000
2	23.01101940	1.726700E-011	2.807004E-012	0	0.000000E+000
2	23.01103201	2.807004E-012	1.726700E-011	1	0.000000E+000
2	23.01118275	1.726700E-011	2.807004E-012	0	0.000000E+000
2	23.01121297	2.807004E-012	1.726700E-011	1	0.000000E+000
2	23.01154180	1.726700E-011	2.807004E-012	0	0.000000E+000
2	23.01154983	2.807004E-012	1.726700E-011	1	0.000000E+000
2	23.01171964	1.726700E-011	2.807004E-012	0	0.000000E+000
2	23.01174433	2.807004E-012	1.726700E-011	1	0.000000E+000
2	23.01205991	1.726700E-011	2.807004E-012	0	0.000000E+000
2	23.01208468	2.807004E-012	1.726700E-011	1	0.000000E+000
2	23.01277480	1.726700E-011	2.807004E-012	0	0.000000E+000
2	23.01279921	2.807004E-012	1.726700E-011	1	0.000000E+000
2	23.01313443	1.726700E-011	2.807004E-012	0	0.000000E+000
2	23.01314909	2.807004E-012	1.726700E-011	1	0.000000E+000
2	23.01335168	1.726700E-011	2.807004E-012	0	0.000000E+000
2	23.01336576	2.807004E-012	1.726700E-011	1	0.000000E+000
2	23.01342622	1.726700E-011	2.807004E-012	0	0.000000E+000
2	23.01357619	2.807004E-012	1.726700E-011	1	0.000000E+000
2	23.01379091	1.726700E-011	2.807004E-012	0	0.000000E+000
2	23.01380060	2.807004E-012	1.726700E-011	1	0.000000E+000
2	23.01422078	1.726700E-011	2.807004E-012	0	0.000000E+000
2	23.01424246	2.807004E-012	1.726700E-011	1	0.000000E+000
2	23.01448495	1.726700E-011	2.807004E-012	0	0.000000E+000
2	23.01451853	2.807004E-012	1.726700E-011	1	0.000000E+000
2	23.01476680	1.726700E-011	2.807004E-012	0	0.000000E+000
2	23.01505259	2.807004E-012	1.726700E-011	1	0.000000E+000
2	23.01513722	1.726700E-011	2.807004E-012	0	0.000000E+000
2	23.01537997	2.807004E-012	1.726700E-011	1	0.000000E+000
2	23.01542915	1.726700E-011	2.807004E-012	0	0.000000E+000
2	23.01544978	2.807004E-012	1.726700E-011	1	0.000000E+000
2	23.01557331	1.726700E-011	2.807004E-012	0	0.000000E+000
2	23.01558913	2.807004E-012	1.726700E-011	1	0.000000E+000
2	23.01581126	1.726700E-011	2.807004E-012	0	0.000000E+000
2	23.01581888	2.807004E-012	1.726700E-011	1	0.000000E+000
2	23.01652113	1.726700E-011	2.807004E-012	0	0.000000E+000
2	23.01654241	2.807004E-012	1.726700E-011	1	0.000000E+000
2	23.01673210	1.726700E-011	2.807004E-012	0	0.000000E+000
2	23.01679571	2.807004E-012	1.726700E-011	1	0.000000E+000
2	23.01716644	1.726700E-011	2.807004E-012	0	0.000000E+000
2	23.01718163	2.807004E-012	1.726700E-011	1	0.000000E+000
2	23.01733942	1.726700E-011	2.807004E-012	0	0.000000E+000
2	23.01748553	2.807004E-012	1.726700E-011	1	0.000000E+000
2	23.01750917	1.726700E-011	2.807004E-012	0	0.000000E+000
2	23.01817412	2.807004E-012	1.726700E-011	1	0.000000E+000
2	23.01821166	1.726700E-011	2.807004E-012	0	0.000000E+000
2	23.01823909	2.807004E-012	1.726700E-011	1	0.000000E+000
2	23.01845592	1.726700E-011	2.807004E-012	0	0.000000E+000
2	23.01850713	2.807004E-012	1.726700E-011	1	0.000000E+000
2	23.01858797	1.726700E-011	2.807004E-012	0	0.000000E+000
2	23.01864589	2.807004E-012	1.726700E-011	1	0.000000E+000
2	23.01868268	1.726700E-011	2.807004E-012	0	0.000000E+000
2	23.01869691	2.807004E-012	1.726700E-011	1	0.000000E+000
2	23.01878540	1.726700E-011	2.807004E-012	0	0.000000E+000
2	23.01883893	2.807004E-012	1.726700E-011	1	0.000000E+000
2	23.01949287	1.726700E-011	2.807004E-012	0	0.000000E+000
2	23.01963425	2.807004E-012	1.726700E-011	1	0.000000E+000
2	23.01997720	1.726700E-011	2.807004E-012	0	0.000000E+000
2	23.02032464	2.807004E-012	1.726700E-011	1	0.000000E+000
2	23.02054347	1.726700E-011	2.807004E-012	0	0.000000E+000
2	23.02071367	2.807004E-012	1.726700E-011	1	0.000000E+000
2	23.02118017	1.726700E-011	2.807004E-012	0	0.000000E+000
2	23.02122570	2.807004E-012	1.726700E-011	1	0.000000E+000
2	23.02158996	1.726700E-011	2.807004E-012	0	0.000000E+000
2	23.02161751	2.807004E-012	1.726700E-011	1	0.000000E+000
2	23.02167166	1.726700E-011	2.807004E-012	0	0.000000E+000
2	23.02170265	2.807004E-012	1.726700E-011	1	0.000000E+000
2	23.02178294	1.726700E-011	2.807004E-012	0	0.000000E+000
2	23.02181248	2.807004E-012	1.726700E-011	1	0.000000E+000
2	23.02211194	1.726700E-011	2.807004E-012	0	0.000000E+000
2	23.02219233	2.807004E-012	1.726700E-011	1	0.000000E+000
2	23.02250581	1.726700E-011	2.807004E-012	0	0.000000E+000
2	23.02262855	2.807004E-012	1.726700E-011	1	0.000000E+000
2	23.02269925	1.726700E-011	2.807004E-012	0	0.000000E+000
2	23.02272879	2.807004E-012	1.726700E-011	1	0.000000E+000
2	23.02277451	1.726700E-011	2.807004E-012	0	0.000000E+000
2	23.02281389	2.807004E-012	1.726700E-011	1	0.000000E+000
2	23.02289182	1.726700E-011	2.807004E-012	0	0.000000E+000
2	23.02298844	2.807004E-012	1.726700E-011	1	0.000000E+000
2	23.02310518	1.726700E-011	2.807004E-012	0	0.000000E+000
2	23.02314645	2.807004E-012	1.726700E-011	1	0.000000E+000
2	23.02317717	1.726700E-011	2.807004E-012	0	0.000000E+000
2	23.02334981	2.807004E-012	1.726700E-011	1	0.000000E+000
2	23.02351499	1.726700E-011	2.807004E-012	0	0.000000E+000
2	23.02353655	2.807004E-012	1.726700E-011	1	0.000000E+000
2	23.02358943	1.726700E-011	2.807004E-012	0	0.000000E+000
2	23.02372595	2.807004E-012	1.726700E-011	1	0.000000E+000
2	23.02394255	1.726700E-011	2.807004E-012	0	0.000000E+000
2	23.02396082	2.807004E-012	1.726700E-011	1	0.000000E+000
2	23.02444291	1.726700E-011	2.807004E-012	0	0.000000E+000
2	23.02445473	2.807004E-012	1.726700E-011	1	0.000000E+000
2	23.02492262	1.726700E-011	2.807004E-012	0	0.000000E+000
2	23.02494432	2.807004E-012	1.726700E-011	1	0.000000E+000
2	23.02510922	1.726700E-011	2.807004E-012	0	0.000000E+000
2	23.02514777	2.807004E-012	1.726700E-011	1	0.000000E+000
2	23.02544311	1.726700E-011	2.807004E-012	0	0.000000E+000
2	23.02547407	2.807004E-012	1.726700E-011	1	0.000000E+000
2	23.02607079	1.726700E-011	2.807004E-012	0	0.000000E+000
2	23.02609827	2.807004E-012	1.726700E-011	1	0.000000E+000
2	23.02615548	1.726700E-011	2.807004E-012	0	0.000000E+000
2	23.02618105	2.807004E-012	1.726700E-011	1	0.000000E+000
2	23.02810170	1.726700E-011	2.807004E-012	0	0.000000E+000
2	23.02812792	2.807004E-012	1.726700E-011	1	0.000000E+000
2	23.02869515	1.726700E-011	2.807004E-012	0	0.000000E+000
2	23.02872226	2.807004E-012	1.726700E-011	1	0.000000E+000
2	23.02896303	1.726700E-011	2.807004E-012	0	0.000000E+000
2	23.02897066	2.807004E-012	1.726700E-011	1	0.000000E+000
2	23.02905983	1.726700E-011	2.807004E-012	0	0.000000E+000
2	23.02910968	2.807004E-012	1.726700E-011	1	0.000000E+000
2	23.02918628	1.726700E-011	2.807004E-012	0	0.000000E+000
2	23.02919693	2.807004E-012	1.726700E-011	1	0.000000E+000
2	23.02933860	1.726700E-011	2.807004E-012	0	0.000000E+000
2	23.02935420	2.807004E-012	1.726700E-011	1	0.000000E+000
2	23.02978409	1.726700E-011	2.807004E-012	0	0.000000E+000
2	23.02984473	2.807004E-012	1.726700E-011	1	0.000000E+000
2	23.03048549	1.726700E-011	2.807004E-012	0	0.000000E+000
2	23.03051192	2.807004E-012	1.726700E-011	1	0.000000E+000
2	23.03060113	1.726700E-011	2.807004E-012	0	0.000000E+000
2	23.03062608	2.807004E-012	1.726700E-011	1	0.000000E+000
2	23.03077878	1.726700E-011	2.807004E-012	0	0.000000E+000
2	23.03114135	2.807004E-012	1.726700E-011	1	0.000000E+000
2	23.03139236	1.726700E-011	2.807004E-012	0	0.000000E+000
2	23.03140384	2.807004E-012	1.726700E-011	1	0.000000E+000
2	23.03172743	1.726700E-011	2.807004E-012	0	0.000000E+000
2	23.03178477	2.807004E-012	1.726700E-011	1	0.000000E+000
2	23.03220606	1.726700E-011	2.807004E-012	0	0.000000E+000
2	23.03227186	2.807004E-012	1.726700E-011	1	0.000000E+000
2	23.03279388	1.726700E-011	2.807004E-012	0	0.000000E+000
2	23.03281861	2.807004E-012	1.726700E-011	1	0.000000E+000
2	23.03356905	1.726700E-011	2.807004E-012	0	0.000000E+000
2	23.03358456	2.807004E-012	1.726700E-011	1	0.000000E+000
2	23.03379417	1.726700E-011	2.807004E-012	0	0.000000E+000
2	23.03381152	2.807004E-012	1.726700E-011	1	0.000000E+000
2	23.03386430	1.726700E-011	2.807004E-012	0	0.000000E+000
2	23.03387384	2.807004E-012	1.726700E-011	1	0.000000E+000
2	23.03419234	1.726700E-011	2.807004E-012	0	0.000000E+000
2	23.03420017	2.807004E-012	1.726700E-011	1	0.000000E+000
2	23.03430054	1.726700E-011	2.807004E-012	0	0.000000E+000
2	23.03432743	2.807004E-012	1.726700E-011	1	0.000000E+000
2	23.03463407	1.726700E-011	2.807004E-012	0	0.000000E+000
2	23.03464231	2.807004E-012	1.726700E-011	1	0.000000E+000
2	23.03500056	1.726700E-011	2.807004E-012	0	0.000000E+000
2	23.03501901	2.807004E-012	1.726700E-011	1	0.000000E+000
2	23.03558691	1.726700E-011	2.807004E-012	0	0.000000E+000
2	23.03564704	2.807004E-012	1.726700E-011	1	0.000000E+000
2	23.03570726	1.726700E-011	2.807004E-012	0	0.000000E+000
2	23.03574178	2.807004E-012	1.726700E-011	1	0.000000E+000
2	23.03601635	1.726700E-011	2.807004E-012	0	0.000000E+000
2	23.03603257	2.807004E-012	1.726700E-011	1	0.000000E+000
2	23.03638427	1.726700E-011	2.807004E-012	0	0.000000E+000
2	23.03639855	2.807004E-012	1.726700E-011	1	0.000000E+000
2	23.03724362	1.726700E-011	2.807004E-012	0	0.000000E+000
2	23.71230606	2.664658E-012	1.712466E-011	1	0.000000E+000
2	23.71242508	1.712466E-011	2.664658E-012	0	0.000000E+000
2	23.71246341	2.664658E-012	1.712466E-011	1	0.000000E+000
2	23.71306856	1.712466E-011	2.664658E-012	0	0.000000E+000
2	23.71310800	2.664658E-012	1.712466E-011	1	0.000000E+000
2	23.71409048	1.712466E-011	2.664658E-012	0	0.000000E+000
2	23.71412350	2.664658E-012	1.712466E-011	1	0.000000E+000
2	23.71467832	1.712466E-011	2.664658E-012	0	0.000000E+000
2	23.71470682	2.664658E-012	1.712466E-011	1	0.000000E+000
2	23.71472450	1.712466E-011	2.664658E-012	0	0.000000E+000
2	23.71482025	2.664658E-012	1.712466E-011	1	0.000000E+000
2	23.71518166	1.712466E-011	2.664658E-012	0	0.000000E+000
2	23.71520715	2.664658E-012	1.712466E-011	1	0.000000E+000
2	23.71611495	1.712466E-011	2.664658E-012	0	0.000000E+000
2	23.71615128	2.664658E-012	1.712466E-011	1	0.000000E+000
2	23.71641444	1.712466E-011	2.664658E-012	0	0.000000E+000
2	23.71643771	2.664658E-012	1.712466E-011	1	0.000000E+000
2	23.71698883	1.712466E-011	2.664658E-012	0	0.000000E+000
2	23.71700841	2.664658E-012	1.712466E-011	1	0.000000E+000
2	23.71722593	1.712466E-011	2.664658E-012	0	0.000000E+000
2	23.71724438	2.664658E-012	1.712466E-011	1	0.000000E+000
2	23.71841175	1.712466E-011	2.664658E-012	0	0.000000E+000
2	23.71864584	2.664658E-012	1.712466E-011	1	0.000000E+000
2	23.71899329	1.712466E-011	2.664658E-012	0	0.000000E+000
2	23.71901470	2.664658E-012	1.712466E-011	1	0.000000E+000
2	23.71914298	1.712466E-011	2.664658E-012	0	0.000000E+000
2	23.71916705	2.664658E-012	1.712466E-011	1	0.000000E+000
2	23.71972173	1.712466E-011	2.664658E-012	0	0.000000E+000
2	23.72007876	2.664658E-012	1.712466E-011	1	0.000000E+000
2	23.72009065	1.712466E-011	2.664658E-012	0	0.000000E+000
2	23.72011189	2.664658E-012	1.712466E-011	1	0.000000E+000
2	23.72044808	1.712466E-011	2.664658E-012	0	0.000000E+000
2	23.72048065	2.664658E-012	1.712466E-011	1	0.000000E+000
2	23.72060064	1.712466E-011	2.664658E-012	0	0.000000E+000
2	23.72062761	2.664658E-012	1.712466E-011	1	0.000000E+000
2	23.72091394	1.712466E-011	2.664658E-012	0	0.000000E+000
2	23.72095061	2.664658E-012	1.712466E-011	1	0.000000E+000
2	23.72111161	1.712466E-011	2.664658E-012	0	0.000000E+000
2	23.72113058	2.664658E-012	1.712466E-011	1	0.000000E+000
2	23.72123943	1.712466E-011	2.664658E-012	0	0.000000E+000
2	23.72127112	2.664658E-012	1.712466E-011	1	0.000000E+000
2	23.72144499	1.712466E-011	2.664658E-012	0	0.000000E+000
2	23.72146537	2.664658E-012	1.712466E-011	1	0.000000E+000
2	23.72177772	1.712466E-011	2.664658E-012	0	0.000000E+000
2	23.72179774	2.664658E-012	1.712466E-011	1	0.000000E+000
2	23.72201201	1.712466E-011	2.664658E-012	0	0.000000E+000
2	23.72239582	2.664658E-012	1.712466E-011	1	0.000000E+000
2	23.72253682	1.712466E-011	2.664658E-012	0	0.000000E+000
2	23.72260575	2.664658E-012	1.712466E-011	1	0.000000E+000
2	23.72294648	1.712466E-011	2.664658E-012	0	0.000000E+000
2	23.72297377	2.664658E-012	1.712466E-011	1	0.000000E+000
2	23.72307296	1.712466E-011	2.664658E-012	0	0.000000E+000
2	23.72347060	2.664658E-012	1.712466E-011	1	0.000000E+000
2	23.72347310	1.712466E-011	2.664658E-012	0	0.000000E+000
2	23.72370917	2.664658E-012	1.712466E-011	1	0.000000E+000
2	23.72394691	1.712466E-011	2.664658E-012	0	0.000000E+000
2	23.72396435	2.664658E-012	1.712466E-011	1	0.000000E+000
2	23.72410683	1.712466E-011	2.664658E-012	0	0.000000E+000
2	23.72413702	2.664658E-012	1.712466E-011	1	0.000000E+000
2	23.72442015	1.712466E-011	2.664658E-012	0	0.000000E+000
2	23.72446526	2.664658E-012	1.712466E-011	1	0.000000E+000
2	23.72493612	1.712466E-011	2.664658E-012	0	0.000000E+000
2	23.72496271	2.664658E-012	1.712466E-011	1	0.000000E+000
2	23.72515987	1.712466E-011	2.664658E-012	0	0.000000E+000
2	23.72518578	2.664658E-012	1.712466E-011	1	0.000000E+000
2	23.72525392	1.712466E-011	2.664658E-012	0	0.000000E+000
2	23.72527425	2.664658E-012	1.712466E-011	1	0.000000E+000
2	23.72530871	1.712466E-011	2.664658E-012	0	0.000000E+000
2	23.72536118	2.664658E-012	1.712466E-011	1	0.000000E+000
2	23.72581833	1.712466E-011	2.664658E-012	0	0.000000E+000
2	23.72587359	2.664658E-012	1.712466E-011	1	0.000000E+000
2	23.72651451	1.712466E-011	2.664658E-012	0	0.000000E+000
2	23.72657300	2.664658E-012	1.712466E-011	1	0.000000E+000
2	23.72700531	1.712466E-011	2.664658E-012	0	0.000000E+000
2	23.72703108	2.664658E-012	1.712466E-011	1	0.000000E+000
2	23.72733063	1.712466E-011	2.664658E-012	0	0.000000E+000
2	23.72757489	2.664658E-012	1.712466E-011	1	0.000000E+000
2	23.72780736	1.712466E-011	2.664658E-012	0	0.000000E+000
2	23.72786267	2.664658E-012	1.712466E-011	1	0.000000E+000
2	23.72832628	1.712466E-011	2.664658E-012	0	0.000000E+000
2	23.72833323	2.664658E-012	1.712466E-011	1	0.000000E+000
2	23.72834310	1.712466E-011	2.664658E-012	0	0.000000E+000
2	23.72840936	2.664658E-012	1.712466E-011	1	0.000000E+000
2	23.72841719	1.712466E-011	2.664658E-012	0	0.000000E+000
2	23.72844631	2.664658E-012	1.712466E-011	1	0.000000E+000
2	23.72872523	1.712466E-011	2.664658E-012	0	0.000000E+000
2	23.72877939	2.664658E-012	1.712466E-011	1	0.000000E+000
2	23.72921650	1.712466E-011	2.664658E-012	0	0.000000E+000
2	23.72926629	2.664658E-012	1.712466E-011	1	0.000000E+000
2	23.72936300	1.712466E-011	2.664658E-012	0	0.000000E+000
2	23.72950741	2.664658E-012	1.712466E-011	1	0.000000E+000
2	23.72969638	1.712466E-011	2.664658E-012	0	0.000000E+000
2	23.72973577	2.664658E-012	1.712466E-011	1	0.000000E+000
2	23.73007622	1.712466E-011	2.664658E-012	0	0.000000E+000
2	23.73012816	2.664658E-012	1.712466E-011	1	0.000000E+000
2	23.73026564	1.712466E-011	2.664658E-012	0	0.000000E+000
2	23.73028707	2.664658E-012	1.712466E-011	1	0.000000E+000
2	23.73033772	1.712466E-011	2.664658E-012	0	0.000000E+000
2	23.73043041	2.664658E-012	1.712466E-011	1	0.000000E+000
2	23.73069688	1.712466E-011	2.664658E-012	0	0.000000E+000
2	23.73077571	2.664658E-012	1.712466E-011	1	0.000000E+000
2	23.73104053	1.712466E-011	2.664658E-012	0	0.000000E+000
2	23.73107127	2.664658E-012	1.712466E-011	1	0.000000E+000
2	23.73110718	1.712466E-011	2.664658E-012	0	0.000000E+000
2	23.73114998	2.664658E-012	1.712466E-011	1	0.000000E+000
2	23.73130912	1.712466E-011	2.664658E-012	0	0.000000E+000
2	23.73133714	2.664658E-012	1.712466E-011	1	0.000000E+000
2	23.73139596	1.712466E-011	2.664658E-012	0	0.000000E+000
2	23.73141914	2.664658E-012	1.712466E-011	1	0.000000E+000
2	23.73207074	1.712466E-011	2.664658E-012	0	0.000000E+000
2	23.73208888	2.664658E-012	1.712466E-011	1	0.000000E+000
2	23.73238883	1.712466E-011	2.664658E-012	0	0.000000E+000
2	23.73241832	2.664658E-012	1.712466E-011	1	0.000000E+000
2	23.73280331	1.712466E-011	2.664658E-012	0	0.000000E+000
2	23.73286233	2.664658E-012	1.712466E-011	1	0.000000E+000
2	23.73288455	1.712466E-011	2.664658E-012	0	0.000000E+000
2	23.73298864	2.664658E-012	1.712466E-011	1	0.000000E+000
2	23.73329800	1.712466E-011	2.664658E-012	0	0.000000E+000
2	23.73366058	2.664658E-012	1.712466E-011	1	0.000000E+000
2	23.73371110	1.712466E-011	2.664658E-012	0	0.000000E+000
2	23.73373063	2.664658E-012	1.712466E-011	1	0.000000E+000
2	23.73385539	1.712466E-011	2.664658E-012	0	0.000000E+000
2	23.73387008	2.664658E-012	1.712466E-011	1	0.000000E+000
2	23.73401056	1.712466E-011	2.664658E-012	0	0.000000E+000
2	23.73404697	2.664658E-012	1.712466E-011	1	0.000000E+000
2	23.73419214	1.712466E-011	2.664658E-012	0	0.000000E+000
2	23.73423463	2.664658E-012	1.712466E-011	1	0.000000E+000
2	23.73430054	1.712466E-011	2.664658E-012	0	0.000000E+000
2	23.73432552	2.664658E-012	1.712466E-011	1	0.000000E+000
2	23.73456982	1.712466E-011	2.664658E-012	0	0.000000E+000
2	23.73464810	2.664658E-012	1.712466E-011	1	0.000000E+000
2	23.73480394	1.712466E-011	2.664658E-012	0	0.000000E+000
2	23.73480687	2.664658E-012	1.712466E-011	1	0.000000E+000
2	23.73588637	1.712466E-011	2.664658E-012	0	0.000000E+000
2	23.73590491	2.664658E-012	1.712466E-011	1	0.000000E+000
2	23.73625488	1.712466E-011	2.664658E-012	0	0.000000E+000
2	23.73628486	2.664658E-012	1.712466E-011	1	0.000000E+000
2	23.73651369	1.712466E-011	2.664658E-012	0	0.000000E+000
2	23.73651598	2.664658E-012	1.712466E-011	1	0.000000E+000
2	23.73702015	1.712466E-011	2.664658E-012	0	0.000000E+000
2	23.73702137	2.664658E-012	1.712466E-011	1	0.000000E+000
2	23.73713449	1.712466E-011	2.664658E-012	0	0.000000E+000
2	23.73722096	2.664658E-012	1.712466E-011	1	0.000000E+000
2	23.73744129	1.712466E-011	2.664658E-012	0	0.000000E+000
2	23.73746699	2.664658E-012	1.712466E-011	1	0.000000E+000
2	23.73782430	1.712466E-011	2.664658E-012	0	0.000000E+000
2	23.73782742	2.664658E-012	1.712466E-011	1	0.000000E+000
2	23.73817546	1.712466E-011	2.664658E-012	0	0.000000E+000
2	23.73838949	2.664658E-012	1.712466E-011	1	0.000000E+000
2	23.73894109	1.712466E-011	2.664658E-012	0	0.000000E+000
2	23.73897020	2.664658E-012	1.712466E-011	1	0.000000E+000
2	23.73917726	1.712466E-011	2.664658E-012	0	0.000000E+000
2	23.73966709	2.664658E-012	1.712466E-011	1	0.000000E+000
2	23.73986625	1.712466E-011	2.664658E-012	0	0.000000E+000
2	23.74009771	2.664658E-012	1.712466E-011	1	0.000000E+000
2	23.74020169	1.712466E-011	2.664658E-012	0	0.000000E+000
2	23.74047950	2.664658E-012	1.712466E-011	1	0.000000E+000
2	23.74057806	1.712466E-011	2.664658E-012	0	0.000000E+000
2	23.74063733	2.664658E-012	1.712466E-011	1	0.000000E+000
2	23.74067879	1.712466E-011	2.664658E-012	0	0.000000E+000
2	23.74072120	2.664658E-012	1.712466E-011	1	0.000000E+000
2	23.74100091	1.712466E-011	2.664658E-012	0	0.000000E+000
2	23.74123412	2.664658E-012	1.712466E-011	1	0.000000E+000
2	23.74137385	1.712466E-011	2.664658E-012	0	0.000000E+000
2	23.74138509	2.664658E-012	1.712466E-011	1	0.000000E+000
2	23.74153303	1.712466E-011	2.664658E-012	0	0.000000E+000
2	23.74157993	2.664658E-012	1.712466E-011	1	0.000000E+000
2	23.74209981	1.712466E-011	2.664658E-012	0	0.000000E+000
2	23.74210908	2.664658E-012	1.712466E-011	1	0.000000E+000
2	23.74220241	1.712466E-011	2.664658E-012	0	0.000000E+000
2	23.74228554	2.664658E-012	1.712466E-011	1	0.000000E+000
2	23.74332542	1.712466E-011	2.664658E-012	0	0.000000E+000
2	23.74349871	2.664658E-012	1.712466E-011	1	0.000000E+000
2	23.74353793	1.712466E-011	2.664658E-012	0	0.000000E+000
2	23.74356311	2.664658E-012	1.712466E-011	1	0.000000E+000
2	23.74364775	1.712466E-011	2.664658E-012	0	0.000000E+000
2	23.74366712	2.664658E-012	1.712466E-011	1	0.000000E+000
2	23.74372299	1.712466E-011	2.664658E-012	0	0.000000E+000
2	23.74386105	2.664658E-012	1.712466E-011	1	0.000000E+000
2	23.74392655	1.712466E-011	2.664658E-012	0	0.000000E+000
2	23.74393433	2.664658E-012	1.712466E-011	1	0.000000E+000
2	23.74416302	1.712466E-011	2.664658E-012	0	0.000000E+000
2	23.74428132	2.664658E-012	1.712466E-011	1	0.000000E+000
2	23.74441184	1.712466E-011	2.664658E-012	0	0.000000E+000
2	23.74464363	2.664658E-012	1.712466E-011	1	0.000000E+000
2	23.74497144	1.712466E-011	2.664658E-012	0	0.000000E+000
2	23.74501787	2.664658E-012	1.712466E-011	1	0.000000E+000
2	23.74509859	1.712466E-011	2.664658E-012	0	0.000000E+000
2	23.74511520	2.664658E-012	1.712466E-011	1	0.000000E+000
2	23.74525783	1.712466E-011	2.664658E-012	0	0.000000E+000
2	23.74526558	2.664658E-012	1.712466E-011	1	0.000000E+000
2	23.74590494	1.712466E-011	2.664658E-012	0	0.000000E+000
2	23.74590811	2.664658E-012	1.712466E-011	1	0.000000E+000
2	23.74597153	1.712466E-011	2.664658E-012	0	0.000000E+000
2	23.74600279	2.664658E-012	1.712466E-011	1	0.000000E+000
2	23.74604423	1.712466E-011	2.664658E-012	0	0.000000E+000
2	23.74646587	2.664658E-012	1.712466E-011	1	0.000000E+000
2	23.74660563	1.712466E-011	2.664658E-012	0	0.000000E+000
2	23.74662223	2.664658E-012	1.712466E-011	1	0.000000E+000
2	23.74683698	1.712466E-011	2.664658E-012	0	0.000000E+000
2	23.74686876	2.664658E-012	1.712466E-011	1	0.000000E+000
2	23.74689976	1.712466E-011	2.664658E-012	0	0.000000E+000
2	23.74714933	2.664658E-012	1.712466E-011	1	0.000000E+000
2	23.74730902	1.712466E-011	2.664658E-012	0	0.000000E+000
2	23.74733060	2.664658E-012	1.712466E-011	1	0.000000E+000
2	23.74791150	1.712466E-011	2.664658E-012	0	0.000000E+000
2	23.74793330	2.664658E-012	1.712466E-011	1	0.000000E+000
2	23.74864573	1.712466E-011	2.664658E-012	0	0.000000E+000
2	23.74866904	2.664658E-012	1.712466E-011	1	0.000000E+000
2	23.74886452	1.712466E-011	2.664658E-012	0	0.000000E+000
2	23.74889304	2.664658E-012	1.712466E-011	1	0.000000E+000
2	23.74894504	1.712466E-011	2.664658E-012	0	0.000000E+000
2	23.74896636	2.664658E-012	1.712466E-011	1	0.000000E+000
2	23.74900339	1.712466E-011	2.664658E-012	0	0.000000E+000
2	23.74910937	2.664658E-012	1.712466E-011	1	0.000000E+000
2	23.74963746	1.712466E-011	2.664658E-012	0	0.000000E+000
2	23.74966967	2.664658E-012	1.712466E-011	1	0.000000E+000
2	23.74994758	1.712466E-011	2.664658E-012	0	0.000000E+000
2	23.74996238	2.664658E-012	1.712466E-011	1	0.000000E+000
2	23.75077213	1.712466E-011	2.664658E-012	0	0.000000E+000
2	23.75081777	2.664658E-012	1.712466E-011	1	0.000000E+000
2	23.75193267	1.712466E-011	2.664658E-012	0	0.000000E+000
2	23.75195209	2.664658E-012	1.712466E-011	1	0.000000E+000
2	23.75218162	1.712466E-011	2.664658E-012	0	0.000000E+000
2	23.75221053	2.664658E-012	1.712466E-011	1	0.000000E+000
2	23.75240324	1.712466E-011	2.664658E-012	0	0.000000E+000
2	23.75241586	2.664658E-012	1.712466E-011	1	0.000000E+000
2	23.75275600	1.712466E-011	2.664658E-012	0	0.000000E+000
2	23.75278291	2.664658E-012	1.712466E-011	1	0.000000E+000
2	23.75282767	1.712466E-011	2.664658E-012	0	0.000000E+000
2	23.75284334	2.664658E-012	1.712466E-011	1	0.000000E+000
2	23.75294875	1.712466E-011	2.664658E-012	0	0.000000E+000
2	23.75298138	2.664658E-012	1.712466E-011	1	0.000000E+000
2	23.75303417	1.712466E-011	2.664658E-012	0	0.000000E+000
2	23.75305546	2.664658E-012	1.712466E-011	1	0.000000E+000
2	23.75308654	1.712466E-011	2.664658E-012	0	0.000000E+000
2	23.75309179	2.664658E-012	1.712466E-011	1	0.000000E+000
2	23.75323877	1.712466E-011	2.664658E-012	0	0.000000E+000
2	23.75330723	2.664658E-012	1.712466E-011	1	0.000000E+000
2	23.75332240	1.712466E-011	2.664658E-012	0	0.000000E+000
2	23.75336007	2.664658E-012	1.712466E-011	1	0.000000E+000
2	23.75429138	1.712466E-011	2.664658E-012	0	0.000000E+000
2	23.75434973	2.664658E-012	1.712466E-011	1	0.000000E+000
2	23.75448684	1.712466E-011	2.664658E-012	0	0.000000E+000
2	23.75449137	2.664658E-012	1.712466E-011	1	0.000000E+000
2	23.75472865	1.712466E-011	2.664658E-012	0	0.000000E+000
2	23.75478168	2.664658E-012	1.712466E-011	1	0.000000E+000
2	23.75504737	1.712466E-011	2.664658E-012	0	0.000000E+000
2	23.75511840	2.664658E-012	1.712466E-011	1	0.000000E+000
2	23.75525789	1.712466E-011	2.664658E-012	0	0.000000E+000
2	23.75528607	2.664658E-012	1.712466E-011	1	0.000000E+000
2	23.75552611	1.712466E-011	2.664658E-012	0	0.000000E+000
2	23.75564693	2.664658E-012	1.712466E-011	1	0.000000E+000
2	23.75623297	1.712466E-011	2.664658E-012	0	0.000000E+000
2	23.75625416	2.664658E-012	1.712466E-011	1	0.000000E+000
2	23.75663256	1.712466E-011	2.664658E-012	0	0.000000E+000
2	23.75694990	2.664658E-012	1.712466E-011	1	0.000000E+000
2	23.75705812	1.712466E-011	2.664658E-012	0	0.000000E+000
2	23.75706846	2.664658E-012	1.712466E-011	1	0.000000E+000
2	23.75713960	1.712466E-011	2.664658E-012	0	0.000000E+000
2	23.75715190	2.664658E-012	1.712466E-011	1	0.000000E+000
2	23.75785113	1.712466E-011	2.664658E-012	0	0.000000E+000
2	23.75788258	2.664658E-012	1.712466E-011	1	0.000000E+000
2	23.75810362	1.712466E-011	2.664658E-012	0	0.000000E+000
2	23.75817021	2.664658E-012	1.712466E-011	1	0.000000E+000
2	23.75823650	1.712466E-011	2.664658E-012	0	0.000000E+000
2	23.75824785	2.664658E-012	1.712466E-011	1	0.000000E+000
2	23.75830293	1.712466E-011	2.664658E-012	0	0.000000E+000
2	23.75832864	2.664658E-012	1.712466E-011	1	0.000000E+000
2	23.75881267	1.712466E-011	2.664658E-012	0	0.000000E+000
2	23.75885456	2.664658E-012	1.712466E-011	1	0.000000E+000
2	23.75911017	1.712466E-011	2.664658E-012	0	0.000000E+000
2	23.75913223	2.664658E-012	1.712466E-011	1	0.000000E+000
2	23.75934417	1.712466E-011	2.664658E-012	0	0.000000E+000
2	23.75938970	2.664658E-012	1.712466E-011	1	0.000000E+000
2	23.75972377	1.712466E-011	2.664658E-012	0	0.000000E+000
2	23.75979478	2.664658E-012	1.712466E-011	1	0.000000E+000
2	23.76008129	1.712466E-011	2.664658E-012	0	0.000000E+000
2	23.76016517	2.664658E-012	1.712466E-011	1	0.000000E+000
2	23.76043279	1.712466E-011	2.664658E-012	0	0.000000E+000
2	23.76043972	2.664658E-012	1.712466E-011	1	0.000000E+000
2	23.76118537	1.712466E-011	2.664658E-012	0	0.000000E+000
2	23.76127124	2.664658E-012	1.712466E-011	1	0.000000E+000
2	23.76209250	1.712466E-011	2.664658E-012	0	0.000000E+000
2	23.76211456	2.664658E-012	1.712466E-011	1	0.000000E+000
2	23.76252038	1.712466E-011	2.664658E-012	0	0.000000E+000
2	23.76254732	2.664658E-012	1.712466E-011	1	0.000000E+000
2	23.76285002	1.712466E-011	2.664658E-012	0	0.000000E+000
2	23.76288393	2.664658E-012	1.712466E-011	1	0.000000E+000
2	23.76334306	1.712466E-011	2.664658E-012	0	0.000000E+000
2	23.76337129	2.664658E-012	1.712466E-011	1	0.000000E+000
2	23.76393303	1.712466E-011	2.664658E-012	0	0.000000E+000
2	23.76394941	2.664658E-012	1.712466E-011	1	0.000000E+000
2	23.76402243	1.712466E-011	2.664658E-012	0	0.000000E+000
2	23.76428013	2.664658E-012	1.712466E-011	1	0.000000E+000
2	23.76494210	1.712466E-011	2.664658E-012	0	0.000000E+000
2	23.76501413	2.664658E-012	1.712466E-011	1	0.000000E+000
2	23.76517402	1.712466E-011	2.664658E-012	0	0.000000E+000
2	23.76522550	2.664658E-012	1.712466E-011	1	0.000000E+000
2	23.76571039	1.712466E-011	2.664658E-012	0	0.000000E+000
2	23.76574863	2.664658E-012	1.712466E-011	1	0.000000E+000
2	23.76581861	1.712466E-011	2.664658E-012	0	0.000000E+000
2	23.76612801	2.664658E-012	1.712466E-011	1	0.000000E+000
2	23.76618715	1.712466E-011	2.664658E-012	0	0.000000E+000
2	23.76620872	2.664658E-012	1.712466E-011	1	0.000000E+000
2	23.76633833	1.712466E-011	2.664658E-012	0	0.000000E+000
2	23.76727007	2.664658E-012	1.712466E-011	1	0.000000E+000
2	23.76728751	1.712466E-011	2.664658E-012	0	0.000000E+000
2	23.76735776	2.664658E-012	1.712466E-011	1	0.000000E+000
2	23.76748694	1.712466E-011	2.664658E-012	0	0.000000E+000
2	23.76750415	2.664658E-012	1.712466E-011	1	0.000000E+000
2	23.76766432	1.712466E-011	2.664658E-012	0	0.000000E+000
2	23.76769399	2.664658E-012	1.712466E-011	1	0.000000E+000
2	23.76824581	1.712466E-011	2.664658E-012	0	0.000000E+000
2	23.76828595	2.664658E-012	1.712466E-011	1	0.000000E+000
2	23.76836106	1.712466E-011	2.664658E-012	0	0.000000E+000
2	23.76837968	2.664658E-012	1.712466E-011	1	0.000000E+000
2	23.76847087	1.712466E-011	2.664658E-012	0	0.000000E+000
2	23.76849056	2.664658E-012	1.712466E-011	1	0.000000E+000
2	23.76913148	1.712466E-011	2.664658E-012	0	0.000000E+000
2	23.76916673	2.664658E-012	1.712466E-011	1	0.000000E+000
2	23.76971264	1.712466E-011	2.664658E-012	0	0.000000E+000
2	23.77001581	2.664658E-012	1.712466E-011	1	0.000000E+000
2	23.77062758	1.712466E-011	2.664658E-012	0	0.000000E+000
2	23.77066535	2.664658E-012	1.712466E-011	1	0.000000E+000
2	23.77071707	1.712466E-011	2.664658E-012	0	0.000000E+000
2	23.77072629	2.664658E-012	1.712466E-011	1	0.000000E+000
2	23.77084117	1.712466E-011	2.664658E-012	0	0.000000E+000
2	23.77099896	2.664658E-012	1.712466E-011	1	0.000000E+000
2	23.77104737	1.712466E-011	2.664658E-012	0	0.000000E+000
2	23.77105997	2.664658E-012	1.712466E-011	1	0.000000E+000
2	23.77109634	1.712466E-011	2.664658E-012	0	0.000000E+000
2	23.77112890	2.664658E-012	1.712466E-011	1	0.000000E+000
2	23.77141047	1.712466E-011	2.664658E-012	0	0.000000E+000
2	23.77146421	2.664658E-012	1.712466E-011	1	0.000000E+000
2	23.77239658	1.712466E-011	2.664658E-012	0	0.000000E+000
2	23.77245374	2.664658E-012	1.712466E-011	1	0.000000E+000
2	23.77271783	1.712466E-011	2.664658E-012	0	0.000000E+000
2	23.77275463	2.664658E-012	1.712466E-011	1	0.000000E+000
2	23.77376284	1.712466E-011	2.664658E-012	0	0.000000E+000
2	23.77379125	2.664658E-012	1.712466E-011	1	0.000000E+000
2	23.77397517	1.712466E-011	2.664658E-012	0	0.000000E+000
2	23.77398983	2.664658E-012	1.712466E-011	1	0.000000E+000
2	23.77402620	1.712466E-011	2.664658E-012	0	0.000000E+000
2	23.77448804	2.664658E-012	1.712466E-011	1	0.000000E+000
2	23.77455190	1.712466E-011	2.664658E-012	0	0.000000E+000
2	23.77457830	2.664658E-012	1.712466E-011	1	0.000000E+000
2	23.77473242	1.712466E-011	2.664658E-012	0	0.000000E+000
2	23.77476331	2.664658E-012	1.712466E-011	1	0.000000E+000
2	23.77481596	1.712466E-011	2.664658E-012	0	0.000000E+000
2	23.77486606	2.664658E-012	1.712466E-011	1	0.000000E+000
2	23.77492251	1.712466E-011	2.664658E-012	0	0.000000E+000
2	24.66668478	2.650624E-012	1.711062E-011	1	0.000000E+000
2	24.66686642	1.711062E-011	2.650624E-012	0	0.000000E+000
2	24.66694801	2.650624E-012	1.711062E-011	1	0.000000E+000
2	24.66711157	1.711062E-011	2.650624E-012	0	0.000000E+000
2	24.66754913	2.650624E-012	1.711062E-011	1	0.000000E+000
2	24.66800547	1.711062E-011	2.650624E-012	0	0.000000E+000
2	24.66805306	2.650624E-012	1.711062E-011	1	0.000000E+000
2	24.66817224	1.711062E-011	2.650624E-012	0	0.000000E+000
2	24.66823573	2.650624E-012	1.711062E-011	1	0.000000E+000
2	24.66832891	1.711062E-011	2.650624E-012	0	0.000000E+000
2	24.66833022	2.650624E-012	1.711062E-011	1	0.000000E+000
2	24.66866510	1.711062E-011	2.650624E-012	0	0.000000E+000
2	24.66867055	2.650624E-012	1.711062E-011	1	0.000000E+000
2	24.66920629	1.711062E-011	2.650624E-012	0	0.000000E+000
2	24.66922073	2.650624E-012	1.711062E-011	1	0.000000E+000
2	24.66954588	1.711062E-011	2.650624E-012	0	0.000000E+000
2	24.66955477	2.650624E-012	1.711062E-011	1	0.000000E+000
2	24.66963445	1.711062E-011	2.650624E-012	0	0.000000E+000
2	24.66964459	2.650624E-012	1.711062E-011	1	0.000000E+000
2	24.66972665	1.711062E-011	2.650624E-012	0	0.000000E+000
2	24.66973197	2.650624E-012	1.711062E-011	1	0.000000E+000
2	24.67082962	1.711062E-011	2.650624E-012	0	0.000000E+000
2	24.67084353	2.650624E-012	1.711062E-011	1	0.000000E+000
2	24.67136831	1.711062E-011	2.650624E-012	0	0.000000E+000
2	24.67141929	2.650624E-012	1.711062E-011	1	0.000000E+000
2	24.67151584	1.711062E-011	2.650624E-012	0	0.000000E+000
2	24.67153030	2.650624E-012	1.711062E-011	1	0.000000E+000
2	24.67163499	1.711062E-011	2.650624E-012	0	0.000000E+000
2	24.67164528	2.650624E-012	1.711062E-011	1	0.000000E+000
2	24.67172872	1.711062E-011	2.650624E-012	0	0.000000E+000
2	24.67174865	2.650624E-012	1.711062E-011	1	0.000000E+000
2	24.67212927	1.711062E-011	2.650624E-012	0	0.000000E+000
2	24.67215797	2.650624E-012	1.711062E-011	1	0.000000E+000
2	24.67231287	1.711062E-011	2.650624E-012	0	0.000000E+000
2	24.67234613	2.650624E-012	1.711062E-011	1	0.000000E+000
2	24.67241756	1.711062E-011	2.650624E-012	0	0.000000E+000
2	24.67243413	2.650624E-012	1.711062E-011	1	0.000000E+000
2	24.67276250	1.711062E-011	2.650624E-012	0	0.000000E+000
2	24.67354319	2.650624E-012	1.711062E-011	1	0.000000E+000
2	24.67407939	1.711062E-011	2.650624E-012	0	0.000000E+000
2	24.67412520	2.650624E-012	1.711062E-011	1	0.000000E+000
2	24.67428090	1.711062E-011	2.650624E-012	0	0.000000E+000
2	24.67429744	2.650624E-012	1.711062E-011	1	0.000000E+000
2	24.67438910	1.711062E-011	2.650624E-012	0	0.000000E+000
2	24.67440363	2.650624E-012	1.711062E-011	1	0.000000E+000
2	24.67444240	1.711062E-011	2.650624E-012	0	0.000000E+000
2	24.67446561	2.650624E-012	1.711062E-011	1	0.000000E+000
2	24.67482178	1.711062E-011	2.650624E-012	0	0.000000E+000
2	24.67507254	2.650624E-012	1.711062E-011	1	0.000000E+000
2	24.67512557	1.711062E-011	2.650624E-012	0	0.000000E+000
2	24.67513931	2.650624E-012	1.711062E-011	1	0.000000E+000
2	24.67530813	1.711062E-011	2.650624E-012	0	0.000000E+000
2	24.67559984	2.650624E-012	1.711062E-011	1	0.000000E+000
2	24.67572670	1.711062E-011	2.650624E-012	0	0.000000E+000
2	24.67574157	2.650624E-012	1.711062E-011	1	0.000000E+000
2	24.67698706	1.711062E-011	2.650624E-012	0	0.000000E+000
2	24.67702149	2.650624E-012	1.711062E-011	1	0.000000E+000
2	24.67705230	1.711062E-011	2.650624E-012	0	0.000000E+000
2	24.67707819	2.650624E-012	1.711062E-011	1	0.000000E+000
2	24.67769337	1.711062E-011	2.650624E-012	0	0.000000E+000
2	24.67772468	2.650624E-012	1.711062E-011	1	0.000000E+000
2	24.67789614	1.711062E-011	2.650624E-012	0	0.000000E+000
2	24.67793121	2.650624E-012	1.711062E-011	1	0.000000E+000
2	24.67837246	1.711062E-011	2.650624E-012	0	0.000000E+000
2	24.67839170	2.650624E-012	1.711062E-011	1	0.000000E+000
2	24.67861634	1.711062E-011	2.650624E-012	0	0.000000E+000
2	24.67863790	2.650624E-012	1.711062E-011	1	0.000000E+000
2	24.67875596	1.711062E-011	2.650624E-012	0	0.000000E+000
2	24.67877580	2.650624E-012	1.711062E-011	1	0.000000E+000
2	24.67882265	1.711062E-011	2.650624E-012	0	0.000000E+000
2	24.67900865	2.650624E-012	1.711062E-011	1	0.000000E+000
2	24.67915444	1.711062E-011	2.650624E-012	0	0.000000E+000
2	24.67919145	2.650624E-012	1.711062E-011	1	0.000000E+000
2	24.68002377	1.711062E-011	2.650624E-012	0	0.000000E+000
2	24.68004104	2.650624E-012	1.711062E-011	1	0.000000E+000
2	24.68159094	1.711062E-011	2.650624E-012	0	0.000000E+000
2	24.68198241	2.650624E-012	1.711062E-011	1	0.000000E+000
2	24.68245013	1.711062E-011	2.650624E-012	0	0.000000E+000
2	24.68247983	2.650624E-012	1.711062E-011	1	0.000000E+000
2	24.68305220	1.711062E-011	2.650624E-012	0	0.000000E+000
2	24.68305953	2.650624E-012	1.711062E-011	1	0.000000E+000
2	24.68309755	1.711062E-011	2.650624E-012	0	0.000000E+000
2	24.68311485	2.650624E-012	1.711062E-011	1	0.000000E+000
2	24.68319993	1.711062E-011	2.650624E-012	0	0.000000E+000
2	24.68349828	2.650624E-012	1.711062E-011	1	0.000000E+000
2	24.68366602	1.711062E-011	2.650624E-012	0	0.000000E+000
2	24.68367578	2.650624E-012	1.711062E-011	1	0.000000E+000
2	24.68372936	1.711062E-011	2.650624E-012	0	0.000000E+000
2	24.68374851	2.650624E-012	1.711062E-011	1	0.000000E+000
2	24.68414883	1.711062E-011	2.650624E-012	0	0.000000E+000
2	24.68417405	2.650624E-012	1.711062E-011	1	0.000000E+000
2	24.68419191	1.711062E-011	2.650624E-012	0	0.000000E+000
2	24.68422403	2.650624E-012	1.711062E-011	1	0.000000E+000
2	24.68442186	1.711062E-011	2.650624E-012	0	0.000000E+000
2	24.68444388	2.650624E-012	1.711062E-011	1	0.000000E+000
2	24.68445751	1.711062E-011	2.650624E-012	0	0.000000E+000
2	24.68448621	2.650624E-012	1.711062E-011	1	0.000000E+000
2	24.68558886	1.711062E-011	2.650624E-012	0	0.000000E+000
2	24.68563022	2.650624E-012	1.711062E-011	1	0.000000E+000
2	24.68627029	1.711062E-011	2.650624E-012	0	0.000000E+000
2	24.68628965	2.650624E-012	1.711062E-011	1	0.000000E+000
2	24.68642874	1.711062E-011	2.650624E-012	0	0.000000E+000
2	24.68645499	2.650624E-012	1.711062E-011	1	0.000000E+000
2	24.68679553	1.711062E-011	2.650624E-012	0	0.000000E+000
2	24.68692071	2.650624E-012	1.711062E-011	1	0.000000E+000
2	24.68711046	1.711062E-011	2.650624E-012	0	0.000000E+000
2	24.68713906	2.650624E-012	1.711062E-011	1	0.000000E+000
2	24.68745385	1.711062E-011	2.650624E-012	0	0.000000E+000
2	24.68747725	2.650624E-012	1.711062E-011	1	0.000000E+000
2	24.68767956	1.711062E-011	2.650624E-012	0	0.000000E+000
2	24.68769295	2.650624E-012	1.711062E-011	1	0.000000E+000
2	24.68779872	1.711062E-011	2.650624E-012	0	0.000000E+000
2	24.68784896	2.650624E-012	1.711062E-011	1	0.000000E+000
2	24.68794489	1.711062E-011	2.650624E-012	0	0.000000E+000
2	24.68794609	2.650624E-012	1.711062E-011	1	0.000000E+000
2	24.68800856	1.711062E-011	2.650624E-012	0	0.000000E+000
2	24.68802851	2.650624E-012	1.711062E-011	1	0.000000E+000
2	24.68878043	1.711062E-011	2.650624E-012	0	0.000000E+000
2	24.68881134	2.650624E-012	1.711062E-011	1	0.000000E+000
2	24.68906899	1.711062E-011	2.650624E-012	0	0.000000E+000
2	24.68912454	2.650624E-012	1.711062E-011	1	0.000000E+000
2	24.68927333	1.711062E-011	2.650624E-012	0	0.000000E+000
2	24.68928825	2.650624E-012	1.711062E-011	1	0.000000E+000
2	24.68954588	1.711062E-011	2.650624E-012	0	0.000000E+000
2	24.68954943	2.650624E-012	1.711062E-011	1	0.000000E+000
2	24.68960038	1.711062E-011	2.650624E-012	0	0.000000E+000
2	24.68962808	2.650624E-012	1.711062E-011	1	0.000000E+000
2	24.68985463	1.711062E-011	2.650624E-012	0	0.000000E+000
2	24.68988649	2.650624E-012	1.711062E-011	1	0.000000E+000
2	24.69083151	1.711062E-011	2.650624E-012	0	0.000000E+000
2	24.69085560	2.650624E-012	1.711062E-011	1	0.000000E+000
2	24.69109356	1.711062E-011	2.650624E-012	0	0.000000E+000
2	24.69110497	2.650624E-012	1.711062E-011	1	0.000000E+000
2	24.69123303	1.711062E-011	2.650624E-012	0	0.000000E+000
2	24.69128198	2.650624E-012	1.711062E-011	1	0.000000E+000
2	24.69134529	1.711062E-011	2.650624E-012	0	0.000000E+000
2	24.69137984	2.650624E-012	1.711062E-011	1	0.000000E+000
2	24.69148122	1.711062E-011	2.650624E-012	0	0.000000E+000
2	24.69148756	2.650624E-012	1.711062E-011	1	0.000000E+000
2	24.69171670	1.711062E-011	2.650624E-012	0	0.000000E+000
2	24.69180035	2.650624E-012	1.711062E-011	1	0.000000E+000
2	24.69191087	1.711062E-011	2.650624E-012	0	0.000000E+000
2	24.69194505	2.650624E-012	1.711062E-011	1	0.000000E+000
2	24.69195769	1.711062E-011	2.650624E-012	0	0.000000E+000
2	24.69198201	2.650624E-012	1.711062E-011	1	0.000000E+000
2	24.69209629	1.711062E-011	2.650624E-012	0	0.000000E+000
2	24.69212332	2.650624E-012	1.711062E-011	1	0.000000E+000
2	24.69227589	1.711062E-011	2.650624E-012	0	0.000000E+000
2	24.69230942	2.650624E-012	1.711062E-011	1	0.000000E+000
2	24.69261611	1.711062E-011	2.650624E-012	0	0.000000E+000
2	24.69266763	2.650624E-012	1.711062E-011	1	0.000000E+000
2	24.69273912	1.711062E-011	2.650624E-012	0	0.000000E+000
2	24.69275596	2.650624E-012	1.711062E-011	1	0.000000E+000
2	24.69337353	1.711062E-011	2.650624E-012	0	0.000000E+000
2	24.69344577	2.650624E-012	1.711062E-011	1	0.000000E+000
2	24.69357552	1.711062E-011	2.650624E-012	0	0.000000E+000
2	24.69358568	2.650624E-012	1.711062E-011	1	0.000000E+000
2	24.69481868	1.711062E-011	2.650624E-012	0	0.000000E+000
2	24.69482100	2.650624E-012	1.711062E-011	1	0.000000E+000
2	24.69501313	1.711062E-011	2.650624E-012	0	0.000000E+000
2	24.69509246	2.650624E-012	1.711062E-011	1	0.000000E+000
2	24.69532562	1.711062E-011	2.650624E-012	0	0.000000E+000
2	24.69536103	2.650624E-012	1.711062E-011	1	0.000000E+000
2	24.69555444	1.711062E-011	2.650624E-012	0	0.000000E+000
2	24.69556114	2.650624E-012	1.711062E-011	1	0.000000E+000
2	24.69563021	1.711062E-011	2.650624E-012	0	0.000000E+000
2	24.69565206	2.650624E-012	1.711062E-011	1	0.000000E+000
2	24.69594914	1.711062E-011	2.650624E-012	0	0.000000E+000
2	24.69597571	2.650624E-012	1.711062E-011	1	0.000000E+000
2	24.69608457	1.711062E-011	2.650624E-012	0	0.000000E+000
2	24.69610717	2.650624E-012	1.711062E-011	1	0.000000E+000
2	24.69633062	1.711062E-011	2.650624E-012	0	0.000000E+000
2	24.69635297	2.650624E-012	1.711062E-011	1	0.000000E+000
2	24.69656860	1.711062E-011	2.650624E-012	0	0.000000E+000
2	24.69657590	2.650624E-012	1.711062E-011	1	0.000000E+000
2	24.69850173	1.711062E-011	2.650624E-012	0	0.000000E+000
2	24.69852282	2.650624E-012	1.711062E-011	1	0.000000E+000
2	24.69871075	1.711062E-011	2.650624E-012	0	0.000000E+000
2	24.69871778	2.650624E-012	1.711062E-011	1	0.000000E+000
2	24.69881950	1.711062E-011	2.650624E-012	0	0.000000E+000
2	24.69883897	2.650624E-012	1.711062E-011	1	0.000000E+000
2	24.69928151	1.711062E-011	2.650624E-012	0	0.000000E+000
2	24.69935825	2.650624E-012	1.711062E-011	1	0.000000E+000
2	24.69964154	1.711062E-011	2.650624E-012	0	0.000000E+000
2	24.69968028	2.650624E-012	1.711062E-011	1	0.000000E+000
2	24.69989236	1.711062E-011	2.650624E-012	0	0.000000E+000
2	24.69990596	2.650624E-012	1.711062E-011	1	0.000000E+000
2	24.70029080	1.711062E-011	2.650624E-012	0	0.000000E+000
2	24.70031371	2.650624E-012	1.711062E-011	1	0.000000E+000
2	24.70052277	1.711062E-011	2.650624E-012	0	0.000000E+000
2	24.70057854	2.650624E-012	1.711062E-011	1	0.000000E+000
2	24.70061328	1.711062E-011	2.650624E-012	0	0.000000E+000
2	24.70068465	2.650624E-012	1.711062E-011	1	0.000000E+000
2	24.70098681	1.711062E-011	2.650624E-012	0	0.000000E+000
2	24.70102889	2.650624E-012	1.711062E-011	1	0.000000E+000
2	24.70177119	1.711062E-011	2.650624E-012	0	0.000000E+000
2	24.70179122	2.650624E-012	1.711062E-011	1	0.000000E+000
2	24.70181294	1.711062E-011	2.650624E-012	0	0.000000E+000
2	24.70184641	2.650624E-012	1.711062E-011	1	0.000000E+000
2	24.70210411	1.711062E-011	2.650624E-012	0	0.000000E+000
2	24.70212286	2.650624E-012	1.711062E-011	1	0.000000E+000
2	24.70299130	1.711062E-011	2.650624E-012	0	0.000000E+000
2	24.70301635	2.650624E-012	1.711062E-011	1	0.000000E+000
2	24.70396919	1.711062E-011	2.650624E-012	0	0.000000E+000
2	24.70404946	2.650624E-012	1.711062E-011	1	0.000000E+000
2	24.70408624	1.711062E-011	2.650624E-012	0	0.000000E+000
2	24.70409458	2.650624E-012	1.711062E-011	1	0.000000E+000
2	24.70428911	1.711062E-011	2.650624E-012	0	0.000000E+000
2	24.70431620	2.650624E-012	1.711062E-011	1	0.000000E+000
2	24.70441346	1.711062E-011	2.650624E-012	0	0.000000E+000
2	24.70477569	2.650624E-012	1.711062E-011	1	0.000000E+000
2	24.70497053	1.711062E-011	2.650624E-012	0	0.000000E+000
2	24.70506693	2.650624E-012	1.711062E-011	1	0.000000E+000
2	24.70587014	1.711062E-011	2.650624E-012	0	0.000000E+000
2	24.70626521	2.650624E-012	1.711062E-011	1	0.000000E+000
2	24.70692660	1.711062E-011	2.650624E-012	0	0.000000E+000
2	24.70697993	2.650624E-012	1.711062E-011	1	0.000000E+000
2	24.70707879	1.711062E-011	2.650624E-012	0	0.000000E+000
2	24.70709040	2.650624E-012	1.711062E-011	1	0.000000E+000
2	24.70735361	1.711062E-011	2.650624E-012	0	0.000000E+000
2	24.70739860	2.650624E-012	1.711062E-011	1	0.000000E+000
2	24.70762011	1.711062E-011	2.650624E-012	0	0.000000E+000
2	24.70764913	2.650624E-012	1.711062E-011	1	0.000000E+000
2	24.70779822	1.711062E-011	2.650624E-012	0	0.000000E+000
2	24.70783736	2.650624E-012	1.711062E-011	1	0.000000E+000
2	24.70794731	1.711062E-011	2.650624E-012	0	0.000000E+000
2	24.70805783	2.650624E-012	1.711062E-011	1	0.000000E+000
2	24.70820042	1.711062E-011	2.650624E-012	0	0.000000E+000
2	24.70820466	2.650624E-012	1.711062E-011	1	0.000000E+000
2	24.70945107	1.711062E-011	2.650624E-012	0	0.000000E+000
2	24.70963165	2.650624E-012	1.711062E-011	1	0.000000E+000
2	24.70965958	1.711062E-011	2.650624E-012	0	0.000000E+000
2	24.70967968	2.650624E-012	1.711062E-011	1	0.000000E+000
2	24.70982038	1.711062E-011	2.650624E-012	0	0.000000E+000
2	24.70985340	2.650624E-012	1.711062E-011	1	0.000000E+000
2	24.71035746	1.711062E-011	2.650624E-012	0	0.000000E+000
2	24.71039252	2.650624E-012	1.711062E-011	1	0.000000E+000
2	24.71051363	1.711062E-011	2.650624E-012	0	0.000000E+000
2	24.71053418	2.650624E-012	1.711062E-011	1	0.000000E+000
2	24.71068986	1.711062E-011	2.650624E-012	0	0.000000E+000
2	24.71072261	2.650624E-012	1.711062E-011	1	0.000000E+000
2	24.71232429	1.711062E-011	2.650624E-012	0	0.000000E+000
2	24.71241827	2.650624E-012	1.711062E-011	1	0.000000E+000
2	24.71251688	1.711062E-011	2.650624E-012	0	0.000000E+000
2	24.71253210	2.650624E-012	1.711062E-011	1	0.000000E+000
2	24.71296082	1.711062E-011	2.650624E-012	0	0.000000E+000
2	24.71302046	2.650624E-012	1.711062E-011	1	0.000000E+000
2	24.71354083	1.711062E-011	2.650624E-012	0	0.000000E+000
2	24.71356595	2.650624E-012	1.711062E-011	1	0.000000E+000
2	24.71378035	1.711062E-011	2.650624E-012	0	0.000000E+000
2	24.71380175	2.650624E-012	1.711062E-011	1	0.000000E+000
2	24.71393059	1.711062E-011	2.650624E-012	0	0.000000E+000
2	24.71394065	2.650624E-012	1.711062E-011	1	0.000000E+000
2	24.71417146	1.711062E-011	2.650624E-012	0	0.000000E+000
2	24.71420136	2.650624E-012	1.711062E-011	1	0.000000E+000
2	24.71505963	1.711062E-011	2.650624E-012	0	0.000000E+000
2	24.71509784	2.650624E-012	1.711062E-011	1	0.000000E+000
2	24.71515993	1.711062E-011	2.650624E-012	0	0.000000E+000
2	24.71519833	2.650624E-012	1.711062E-011	1	0.000000E+000
2	24.71525100	1.711062E-011	2.650624E-012	0	0.000000E+000
2	24.71642832	2.650624E-012	1.711062E-011	1	0.000000E+000
2	24.71690898	1.711062E-011	2.650624E-012	0	0.000000E+000
2	24.71701614	2.650624E-012	1.711062E-011	1	0.000000E+000
2	24.71705362	1.711062E-011	2.650624E-012	0	0.000000E+000
2	24.71708293	2.650624E-012	1.711062E-011	1	0.000000E+000
2	24.71722777	1.711062E-011	2.650624E-012	0	0.000000E+000
2	24.71726835	2.650624E-012	1.711062E-011	1	0.000000E+000
2	24.71733996	1.711062E-011	2.650624E-012	0	0.000000E+000
2	24.71735439	2.650624E-012	1.711062E-011	1	0.000000E+000
2	24.71757616	1.711062E-011	2.650624E-012	0	0.000000E+000
2	24.71758818	2.650624E-012	1.711062E-011	1	0.000000E+000
2	24.71824460	1.711062E-011	2.650624E-012	0	0.000000E+000
2	24.71825372	2.650624E-012	1.711062E-011	1	0.000000E+000
2	24.71849379	1.711062E-011	2.650624E-012	0	0.000000E+000
2	24.71858156	2.650624E-012	1.711062E-011	1	0.000000E+000
2	24.71918976	1.711062E-011	2.650624E-012	0	0.000000E+000
2	24.71921355	2.650624E-012	1.711062E-011	1	0.000000E+000
2	24.71957970	1.711062E-011	2.650624E-012	0	0.000000E+000
2	24.71962800	2.650624E-012	1.711062E-011	1	0.000000E+000
2	24.72007938	1.711062E-011	2.650624E-012	0	0.000000E+000
2	24.72036856	2.650624E-012	1.711062E-011	1	0.000000E+000
2	24.72087535	1.711062E-011	2.650624E-012	0	0.000000E+000
2	24.72090434	2.650624E-012	1.711062E-011	1	0.000000E+000
2	24.72095220	1.711062E-011	2.650624E-012	0	0.000000E+000
2	24.72097704	2.650624E-012	1.711062E-011	1	0.000000E+000
2	24.72117536	1.711062E-011	2.650624E-012	0	0.000000E+000
2	24.72155511	2.650624E-012	1.711062E-011	1	0.000000E+000
2	24.72166472	1.711062E-011	2.650624E-012	0	0.000000E+000
2	24.72175445	2.650624E-012	1.711062E-011	1	0.000000E+000
2	24.72215258	1.711062E-011	2.650624E-012	0	0.000000E+000
2	24.73228114	2.650624E-012	1.711062E-011	1	0.000000E+000
2	24.73261982	1.711062E-011	2.650624E-012	0	0.000000E+000
2	24.73263664	2.650624E-012	1.711062E-011	1	0.000000E+000
2	24.73307976	1.711062E-011	2.650624E-012	0	0.000000E+000
2	24.73312467	2.650624E-012	1.711062E-011	1	0.000000E+000
2	24.73327340	1.711062E-011	2.650624E-012	0	0.000000E+000
2	24.73336221	2.650624E-012	1.711062E-011	1	0.000000E+000
2	24.73339806	1.711062E-011	2.650624E-012	0	0.000000E+000
2	24.73344024	2.650624E-012	1.711062E-011	1	0.000000E+000
2	24.73420688	1.711062E-011	2.650624E-012	0	0.000000E+000
2	24.73421254	2.650624E-012	1.711062E-011	1	0.000000E+000
2	24.73429599	1.711062E-011	2.650624E-012	0	0.000000E+000
2	24.73430174	2.650624E-012	1.711062E-011	1	0.000000E+000
2	24.73456334	1.711062E-011	2.650624E-012	0	0.000000E+000
2	24.73458405	2.650624E-012	1.711062E-011	1	0.000000E+000
2	24.73461538	1.711062E-011	2.650624E-012	0	0.000000E+000
2	24.73476393	2.650624E-012	1.711062E-011	1	0.000000E+000
2	24.73519242	1.711062E-011	2.650624E-012	0	0.000000E+000
2	24.73522645	2.650624E-012	1.711062E-011	1	0.000000E+000
2	24.73541878	1.711062E-011	2.650624E-012	0	0.000000E+000
2	24.73544949	2.650624E-012	1.711062E-011	1	0.000000E+000
2	24.73575275	1.711062E-011	2.650624E-012	0	0.000000E+000
2	24.73582564	2.650624E-012	1.711062E-011	1	0.000000E+000
2	24.73594601	1.711062E-011	2.650624E-012	0	0.000000E+000
2	24.73598399	2.650624E-012	1.711062E-011	1	0.000000E+000
2	24.73628023	1.711062E-011	2.650624E-012	0	0.000000E+000
2	24.73633647	2.650624E-012	1.711062E-011	1	0.000000E+000
2	24.73688755	1.711062E-011	2.650624E-012	0	0.000000E+000
2	24.73696058	2.650624E-012	1.711062E-011	1	0.000000E+000
2	24.73703461	1.711062E-011	2.650624E-012	0	0.000000E+000
2	24.73706228	2.650624E-012	1.711062E-011	1	0.000000E+000
2	24.73786606	1.711062E-011	2.650624E-012	0	0.000000E+000
2	24.73787703	2.650624E-012	1.711062E-011	1	0.000000E+000
2	24.73826183	1.711062E-011	2.650624E-012	0	0.000000E+000
2	24.73829273	2.650624E-012	1.711062E-011	1	0.000000E+000
2	24.73861991	1.711062E-011	2.650624E-012	0	0.000000E+000
2	24.73862448	2.650624E-012	1.711062E-011	1	0.000000E+000
2	24.73869031	1.711062E-011	2.650624E-012	0	0.000000E+000
2	24.73873734	2.650624E-012	1.711062E-011	1	0.000000E+000
2	24.73891806	1.711062E-011	2.650624E-012	0	0.000000E+000
2	24.73892674	2.650624E-012	1.711062E-011	1	0.000000E+000
2	24.73919991	1.711062E-011	2.650624E-012	0	0.000000E+000
2	24.73922549	2.650624E-012	1.711062E-011	1	0.000000E+000
2	24.73968724	1.711062E-011	2.650624E-012	0	0.000000E+000
2	24.73971281	2.650624E-012	1.711062E-011	1	0.000000E+000
2	24.74027327	1.711062E-011	2.650624E-012	0	0.000000E+000
2	24.74031973	2.650624E-012	1.711062E-011	1	0.000000E+000
2	24.74036072	1.711062E-011	2.650624E-012	0	0.000000E+000
2	24.74037138	2.650624E-012	1.711062E-011	1	0.000000E+000
2	24.74050744	1.711062E-011	2.650624E-012	0	0.000000E+000
2	24.74052112	2.650624E-012	1.711062E-011	1	0.000000E+000
2	24.74078499	1.711062E-011	2.650624E-012	0	0.000000E+000
2	24.74123307	2.650624E-012	1.711062E-011	1	0.000000E+000
2	24.74140747	1.711062E-011	2.650624E-012	0	0.000000E+000
2	24.74144035	2.650624E-012	1.711062E-011	1	0.000000E+000
2	24.74175193	1.711062E-011	2.650624E-012	0	0.000000E+000
2	24.74177468	2.650624E-012	1.711062E-011	1	0.000000E+000
2	24.74197123	1.711062E-011	2.650624E-012	0	0.000000E+000
2	24.74202568	2.650624E-012	1.711062E-011	1	0.000000E+000
2	24.74286396	1.711062E-011	2.650624E-012	0	0.000000E+000
2	24.74288563	2.650624E-012	1.711062E-011	1	0.000000E+000
2	24.74322776	1.711062E-011	2.650624E-012	0	0.000000E+000
2	24.74326004	2.650624E-012	1.711062E-011	1	0.000000E+000
2	24.74389001	1.711062E-011	2.650624E-012	0	0.000000E+000
2	24.74393336	2.650624E-012	1.711062E-011	1	0.000000E+000
2	24.74406183	1.711062E-011	2.650624E-012	0	0.000000E+000
2	24.74408934	2.650624E-012	1.711062E-011	1	0.000000E+000
2	24.74423083	1.711062E-011	2.650624E-012	0	0.000000E+000
2	24.74425301	2.650624E-012	1.711062E-011	1	0.000000E+000
2	24.74452318	1.711062E-011	2.650624E-012	0	0.000000E+000
2	24.74459341	2.650624E-012	1.711062E-011	1	0.000000E+000
2	24.74509572	1.711062E-011	2.650624E-012	0	0.000000E+000
2	24.74514005	2.650624E-012	1.711062E-011	1	0.000000E+000
2	24.74576729	1.711062E-011	2.650624E-012	0	0.000000E+000
2	24.74581175	2.650624E-012	1.711062E-011	1	0.000000E+000
2	24.74644031	1.711062E-011	2.650624E-012	0	0.000000E+000
2	25.17570894	2.742206E-012	1.720221E-011	1	0.000000E+000
2	25.17599155	1.720221E-011	2.742206E-012	0	0.000000E+000
2	25.17602104	2.742206E-012	1.720221E-011	1	0.000000E+000
2	25.17613962	1.720221E-011	2.742206E-012	0	0.000000E+000
2	25.17620425	2.742206E-012	1.720221E-011	1	0.000000E+000
2	25.17635079	1.720221E-011	2.742206E-012	0	0.000000E+000
2	25.17636542	2.742206E-012	1.720221E-011	1	0.000000E+000
2	25.17694211	1.720221E-011	2.742206E-012	0	0.000000E+000
2	25.17695173	2.742206E-012	1.720221E-011	1	0.000000E+000
2	25.17700172	1.720221E-011	2.742206E-012	0	0.000000E+000
2	25.17703113	2.742206E-012	1.720221E-011	1	0.000000E+000
2	25.17719666	1.720221E-011	2.742206E-012	0	0.000000E+000
2	25.17725089	2.742206E-012	1.720221E-011	1	0.000000E+000
2	25.17775353	1.720221E-011	2.742206E-012	0	0.000000E+000
2	25.17777839	2.742206E-012	1.720221E-011	1	0.000000E+000
2	25.17847507	1.720221E-011	2.742206E-012	0	0.000000E+000
2	25.17848867	2.742206E-012	1.720221E-011	1	0.000000E+000
2	25.17859628	1.720221E-011	2.742206E-012	0	0.000000E+000
2	25.17864196	2.742206E-012	1.720221E-011	1	0.000000E+000
2	25.17874755	1.720221E-011	2.742206E-012	0	0.000000E+000
2	25.17877175	2.742206E-012	1.720221E-011	1	0.000000E+000
2	25.17905059	1.720221E-011	2.742206E-012	0	0.000000E+000
2	25.17908860	2.742206E-012	1.720221E-011	1	0.000000E+000
2	25.17932417	1.720221E-011	2.742206E-012	0	0.000000E+000
2	25.17935758	2.742206E-012	1.720221E-011	1	0.000000E+000
2	25.17957407	1.720221E-011	2.742206E-012	0	0.000000E+000
2	25.17960413	2.742206E-012	1.720221E-011	1	0.000000E+000
2	25.18002176	1.720221E-011	2.742206E-012	0	0.000000E+000
2	25.18042270	2.742206E-012	1.720221E-011	1	0.000000E+000
2	25.18046151	1.720221E-011	2.742206E-012	0	0.000000E+000
2	25.18147834	2.742206E-012	1.720221E-011	1	0.000000E+000
2	25.18162922	1.720221E-011	2.742206E-012	0	0.000000E+000
2	25.18164681	2.742206E-012	1.720221E-011	1	0.000000E+000
2	25.18168068	1.720221E-011	2.742206E-012	0	0.000000E+000
2	25.18169671	2.742206E-012	1.720221E-011	1	0.000000E+000
2	25.18175845	1.720221E-011	2.742206E-012	0	0.000000E+000
2	25.18176704	2.742206E-012	1.720221E-011	1	0.000000E+000
2	25.18188715	1.720221E-011	2.742206E-012	0	0.000000E+000
2	25.18190293	2.742206E-012	1.720221E-011	1	0.000000E+000
2	25.18276562	1.720221E-011	2.742206E-012	0	0.000000E+000
2	25.18286514	2.742206E-012	1.720221E-011	1	0.000000E+000
2	25.18294873	1.720221E-011	2.742206E-012	0	0.000000E+000
2	25.18297718	2.742206E-012	1.720221E-011	1	0.000000E+000
2	25.18319084	1.720221E-011	2.742206E-012	0	0.000000E+000
2	25.18337952	2.742206E-012	1.720221E-011	1	0.000000E+000
2	25.18388539	1.720221E-011	2.742206E-012	0	0.000000E+000
2	25.18391753	2.742206E-012	1.720221E-011	1	0.000000E+000
2	25.18416164	1.720221E-011	2.742206E-012	0	0.000000E+000
2	25.18420389	2.742206E-012	1.720221E-011	1	0.000000E+000
2	25.18450963	1.720221E-011	2.742206E-012	0	0.000000E+000
2	25.18451307	2.742206E-012	1.720221E-011	1	0.000000E+000
2	25.18488215	1.720221E-011	2.742206E-012	0	0.000000E+000
2	25.18502637	2.742206E-012	1.720221E-011	1	0.000000E+000
2	25.18505000	1.720221E-011	2.742206E-012	0	0.000000E+000
2	25.18506820	2.742206E-012	1.720221E-011	1	0.000000E+000
2	25.18510310	1.720221E-011	2.742206E-012	0	0.000000E+000
2	25.18513125	2.742206E-012	1.720221E-011	1	0.000000E+000
2	25.18546534	1.720221E-011	2.742206E-012	0	0.000000E+000
2	25.18546808	2.742206E-012	1.720221E-011	1	0.000000E+000
2	25.18563886	1.720221E-011	2.742206E-012	0	0.000000E+000
2	25.18567249	2.742206E-012	1.720221E-011	1	0.000000E+000
2	25.18584049	1.720221E-011	2.742206E-012	0	0.000000E+000
2	25.18589180	2.742206E-012	1.720221E-011	1	0.000000E+000
2	25.18594011	1.720221E-011	2.742206E-012	0	0.000000E+000
2	25.18597117	2.742206E-012	1.720221E-011	1	0.000000E+000
2	25.18614229	1.720221E-011	2.742206E-012	0	0.000000E+000
2	25.18618410	2.742206E-012	1.720221E-011	1	0.000000E+000
2	25.18634580	1.720221E-011	2.742206E-012	0	0.000000E+000
2	25.18638561	2.742206E-012	1.720221E-011	1	0.000000E+000
2	25.18680946	1.720221E-011	2.742206E-012	0	0.000000E+000
2	25.18690774	2.742206E-012	1.720221E-011	1	0.000000E+000
2	25.18767872	1.720221E-011	2.742206E-012	0	0.000000E+000
2	25.18774802	2.742206E-012	1.720221E-011	1	0.000000E+000
2	25.18797191	1.720221E-011	2.742206E-012	0	0.000000E+000
2	25.18799318	2.742206E-012	1.720221E-011	1	0.000000E+000
2	25.18877201	1.720221E-011	2.742206E-012	0	0.000000E+000
2	25.18881351	2.742206E-012	1.720221E-011	1	0.000000E+000
2	25.18904556	1.720221E-011	2.742206E-012	0	0.000000E+000
2	25.18905631	2.742206E-012	1.720221E-011	1	0.000000E+000
2	25.18921880	1.720221E-011	2.742206E-012	0	0.000000E+000
2	25.18922724	2.742206E-012	1.720221E-011	1	0.000000E+000
2	25.18950560	1.720221E-011	2.742206E-012	0	0.000000E+000
2	25.18961519	2.742206E-012	1.720221E-011	1	0.000000E+000
2	25.18995809	1.720221E-011	2.742206E-012	0	0.000000E+000
2	25.18999978	2.742206E-012	1.720221E-011	1	0.000000E+000
2	25.19007888	1.720221E-011	2.742206E-012	0	0.000000E+000
2	25.19010471	2.742206E-012	1.720221E-011	1	0.000000E+000
2	25.19013909	1.720221E-011	2.742206E-012	0	0.000000E+000
2	25.19017585	2.742206E-012	1.720221E-011	1	0.000000E+000
2	25.19028136	1.720221E-011	2.742206E-012	0	0.000000E+000
2	25.19030326	2.742206E-012	1.720221E-011	1	0.000000E+000
2	25.19044764	1.720221E-011	2.742206E-012	0	0.000000E+000
2	25.19048897	2.742206E-012	1.720221E-011	1	0.000000E+000
2	25.19056533	1.720221E-011	2.742206E-012	0	0.000000E+000
2	25.19058904	2.742206E-012	1.720221E-011	1	0.000000E+000
2	25.19069429	1.720221E-011	2.742206E-012	0	0.000000E+000
2	25.19073078	2.742206E-012	1.720221E-011	1	0.000000E+000
2	25.19084027	1.720221E-011	2.742206E-012	0	0.000000E+000
2	25.19087818	2.742206E-012	1.720221E-011	1	0.000000E+000
2	25.19142459	1.720221E-011	2.742206E-012	0	0.000000E+000
2	25.19144749	2.742206E-012	1.720221E-011	1	0.000000E+000
2	25.19156795	1.720221E-011	2.742206E-012	0	0.000000E+000
2	25.19157746	2.742206E-012	1.720221E-011	1	0.000000E+000
2	25.19164027	1.720221E-011	2.742206E-012	0	0.000000E+000
2	25.19173333	2.742206E-012	1.720221E-011	1	0.000000E+000
2	25.19216061	1.720221E-011	2.742206E-012	0	0.000000E+000
2	25.19218356	2.742206E-012	1.720221E-011	1	0.000000E+000
2	25.19238936	1.720221E-011	2.742206E-012	0	0.000000E+000
2	25.19246628	2.742206E-012	1.720221E-011	1	0.000000E+000
2	25.19255372	1.720221E-011	2.742206E-012	0	0.000000E+000
2	25.19257964	2.742206E-012	1.720221E-011	1	0.000000E+000
2	25.19262977	1.720221E-011	2.742206E-012	0	0.000000E+000
2	25.19283301	2.742206E-012	1.720221E-011	1	0.000000E+000
2	25.19329376	1.720221E-011	2.742206E-012	0	0.000000E+000
2	25.19332821	2.742206E-012	1.720221E-011	1	0.000000E+000
2	25.19363764	1.720221E-011	2.742206E-012	0	0.000000E+000
2	25.19372384	2.742206E-012	1.720221E-011	1	0.000000E+000
2	25.19382573	1.720221E-011	2.742206E-012	0	0.000000E+000
2	25.19385087	2.742206E-012	1.720221E-011	1	0.000000E+000
2	25.19421269	1.720221E-011	2.742206E-012	0	0.000000E+000
2	25.19423443	2.742206E-012	1.720221E-011	1	0.000000E+000
2	25.19437394	1.720221E-011	2.742206E-012	0	0.000000E+000
2	25.19446827	2.742206E-012	1.720221E-011	1	0.000000E+000
2	25.19456149	1.720221E-011	2.742206E-012	0	0.000000E+000
2	25.19489065	2.742206E-012	1.720221E-011	1	0.000000E+000
2	25.19504701	1.720221E-011	2.742206E-012	0	0.000000E+000
2	25.19520607	2.742206E-012	1.720221E-011	1	0.000000E+000
2	25.19683366	1.720221E-011	2.742206E-012	0	0.000000E+000
2	25.19714585	2.742206E-012	1.720221E-011	1	0.000000E+000
2	25.19720957	1.720221E-011	2.742206E-012	0	0.000000E+000
2	25.19724397	2.742206E-012	1.720221E-011	1	0.000000E+000
2	25.19762327	1.720221E-011	2.742206E-012	0	0.000000E+000
2	25.19764978	2.742206E-012	1.720221E-011	1	0.000000E+000
2	25.19783130	1.720221E-011	2.742206E-012	0	0.000000E+000
2	25.19787010	2.742206E-012	1.720221E-011	1	0.000000E+000
2	25.19876407	1.720221E-011	2.742206E-012	0	0.000000E+000
2	25.19889961	2.742206E-012	1.720221E-011	1	0.000000E+000
2	25.19985016	1.720221E-011	2.742206E-012	0	0.000000E+000
2	25.19987476	2.742206E-012	1.720221E-011	1	0.000000E+000
2	25.19997605	1.720221E-011	2.742206E-012	0	0.000000E+000
2	25.20000325	2.742206E-012	1.720221E-011	1	0.000000E+000
2	25.20108689	1.720221E-011	2.742206E-012	0	0.000000E+000
2	25.20109874	2.742206E-012	1.720221E-011	1	0.000000E+000
2	25.20119601	1.720221E-011	2.742206E-012	0	0.000000E+000
2	25.20123340	2.742206E-012	1.720221E-011	1	0.000000E+000
2	25.20149456	1.720221E-011	2.742206E-012	0	0.000000E+000
2	25.20155732	2.742206E-012	1.720221E-011	1	0.000000E+000
2	25.20187740	1.720221E-011	2.742206E-012	0	0.000000E+000
2	25.20191362	2.742206E-012	1.720221E-011	1	0.000000E+000
2	25.20245738	1.720221E-011	2.742206E-012	0	0.000000E+000
2	25.20255768	2.742206E-012	1.720221E-011	1	0.000000E+000
2	25.20317174	1.720221E-011	2.742206E-012	0	0.000000E+000
2	25.20325694	2.742206E-012	1.720221E-011	1	0.000000E+000
2	25.20345569	1.720221E-011	2.742206E-012	0	0.000000E+000
2	25.20348483	2.742206E-012	1.720221E-011	1	0.000000E+000
2	25.20426482	1.720221E-011	2.742206E-012	0	0.000000E+000
2	25.20428281	2.742206E-012	1.720221E-011	1	0.000000E+000
2	25.20444474	1.720221E-011	2.742206E-012	0	0.000000E+000
2	25.20446006	2.742206E-012	1.720221E-011	1	0.000000E+000
2	25.20480409	1.720221E-011	2.742206E-012	0	0.000000E+000
2	25.20482371	2.742206E-012	1.720221E-011	1	0.000000E+000
2	25.20527895	1.720221E-011	2.742206E-012	0	0.000000E+000
2	25.20529761	2.742206E-012	1.720221E-011	1	0.000000E+000
2	25.20540722	1.720221E-011	2.742206E-012	0	0.000000E+000
2	25.20543330	2.742206E-012	1.720221E-011	1	0.000000E+000
2	25.20561847	1.720221E-011	2.742206E-012	0	0.000000E+000
2	25.20563403	2.742206E-012	1.720221E-011	1	0.000000E+000
2	25.20604107	1.720221E-011	2.742206E-012	0	0.000000E+000
2	25.20611482	2.742206E-012	1.720221E-011	1	0.000000E+000
2	25.20651151	1.720221E-011	2.742206E-012	0	0.000000E+000
2	25.20653186	2.742206E-012	1.720221E-011	1	0.000000E+000
2	25.20702374	1.720221E-011	2.742206E-012	0	0.000000E+000
2	25.20705916	2.742206E-012	1.720221E-011	1	0.000000E+000
2	25.20730731	1.720221E-011	2.742206E-012	0	0.000000E+000
2	25.20733883	2.742206E-012	1.720221E-011	1	0.000000E+000
2	25.20771286	1.720221E-011	2.742206E-012	0	0.000000E+000
2	25.20773315	2.742206E-012	1.720221E-011	1	0.000000E+000
2	25.20784570	1.720221E-011	2.742206E-012	0	0.000000E+000
2	25.20787637	2.742206E-012	1.720221E-011	1	0.000000E+000
2	25.20792905	1.720221E-011	2.742206E-012	0	0.000000E+000
2	25.20796064	2.742206E-012	1.720221E-011	1	0.000000E+000
2	25.20803028	1.720221E-011	2.742206E-012	0	0.000000E+000
2	25.20803765	2.742206E-012	1.720221E-011	1	0.000000E+000
2	25.20810164	1.720221E-011	2.742206E-012	0	0.000000E+000
2	25.20812127	2.742206E-012	1.720221E-011	1	0.000000E+000
2	25.20827503	1.720221E-011	2.742206E-012	0	0.000000E+000
2	25.20830541	2.742206E-012	1.720221E-011	1	0.000000E+000
2	25.20848365	1.720221E-011	2.742206E-012	0	0.000000E+000
2	25.20850364	2.742206E-012	1.720221E-011	1	0.000000E+000
2	25.20916952	1.720221E-011	2.742206E-012	0	0.000000E+000
2	25.20917486	2.742206E-012	1.720221E-011	1	0.000000E+000
2	25.20970026	1.720221E-011	2.742206E-012	0	0.000000E+000
2	25.20972491	2.742206E-012	1.720221E-011	1	0.000000E+000
2	25.21019804	1.720221E-011	2.742206E-012	0	0.000000E+000
2	25.21021379	2.742206E-012	1.720221E-011	1	0.000000E+000
2	25.21030060	1.720221E-011	2.742206E-012	0	0.000000E+000
2	25.21031330	2.742206E-012	1.720221E-011	1	0.000000E+000
2	25.21080693	1.720221E-011	2.742206E-012	0	0.000000E+000
2	25.21082309	2.742206E-012	1.720221E-011	1	0.000000E+000
2	25.21110299	1.720221E-011	2.742206E-012	0	0.000000E+000
2	25.21113050	2.742206E-012	1.720221E-011	1	0.000000E+000
2	25.21124198	1.720221E-011	2.742206E-012	0	0.000000E+000
2	25.21129279	2.742206E-012	1.720221E-011	1	0.000000E+000
2	25.21147575	1.720221E-011	2.742206E-012	0	0.000000E+000
2	25.21148728	2.742206E-012	1.720221E-011	1	0.000000E+000
2	25.21169482	1.720221E-011	2.742206E-012	0	0.000000E+000
2	25.21174806	2.742206E-012	1.720221E-011	1	0.000000E+000
2	25.21194705	1.720221E-011	2.742206E-012	0	0.000000E+000
2	25.21198723	2.742206E-012	1.720221E-011	1	0.000000E+000
2	25.21225970	1.720221E-011	2.742206E-012	0	0.000000E+000
2	25.21231220	2.742206E-012	1.720221E-011	1	0.000000E+000
2	25.21292061	1.720221E-011	2.742206E-012	0	0.000000E+000
2	25.21292945	2.742206E-012	1.720221E-011	1	0.000000E+000
2	25.21311631	1.720221E-011	2.742206E-012	0	0.000000E+000
2	25.21313131	2.742206E-012	1.720221E-011	1	0.000000E+000
2	25.21317701	1.720221E-011	2.742206E-012	0	0.000000E+000
2	25.21318909	2.742206E-012	1.720221E-011	1	0.000000E+000
2	25.21392582	1.720221E-011	2.742206E-012	0	0.000000E+000
2	25.21394166	2.742206E-012	1.720221E-011	1	0.000000E+000
2	25.21429410	1.720221E-011	2.742206E-012	0	0.000000E+000
2	25.21433462	2.742206E-012	1.720221E-011	1	0.000000E+000
2	25.21490198	1.720221E-011	2.742206E-012	0	0.000000E+000
2	25.21491959	2.742206E-012	1.720221E-011	1	0.000000E+000
2	25.21505806	1.720221E-011	2.742206E-012	0	0.000000E+000
2	25.21508845	2.742206E-012	1.720221E-011	1	0.000000E+000
2	25.21554588	1.720221E-011	2.742206E-012	0	0.000000E+000
2	25.21557260	2.742206E-012	1.720221E-011	1	0.000000E+000
2	25.21570423	1.720221E-011	2.742206E-012	0	0.000000E+000
2	25.21576167	2.742206E-012	1.720221E-011	1	0.000000E+000
2	25.21653881	1.720221E-011	2.742206E-012	0	0.000000E+000
2	25.21658457	2.742206E-012	1.720221E-011	1	0.000000E+000
2	25.21659009	1.720221E-011	2.742206E-012	0	0.000000E+000
2	25.21661735	2.742206E-012	1.720221E-011	1	0.000000E+000
2	25.21665866	1.720221E-011	2.742206E-012	0	0.000000E+000
2	25.21667208	2.742206E-012	1.720221E-011	1	0.000000E+000
2	25.21696670	1.720221E-011	2.742206E-012	0	0.000000E+000
2	25.21700180	2.742206E-012	1.720221E-011	1	0.000000E+000
2	25.21700321	1.720221E-011	2.742206E-012	0	0.000000E+000
2	25.21706068	2.742206E-012	1.720221E-011	1	0.000000E+000
2	25.21713972	1.720221E-011	2.742206E-012	0	0.000000E+000
2	25.21715117	2.742206E-012	1.720221E-011	1	0.000000E+000
2	25.21740679	1.720221E-011	2.742206E-012	0	0.000000E+000
2	25.21744226	2.742206E-012	1.720221E-011	1	0.000000E+000
2	25.21751291	1.720221E-011	2.742206E-012	0	0.000000E+000
2	25.21752568	2.742206E-012	1.720221E-011	1	0.000000E+000
2	25.21760392	1.720221E-011	2.742206E-012	0	0.000000E+000
2	25.21763736	2.742206E-012	1.720221E-011	1	0.000000E+000
2	25.21792220	1.720221E-011	2.742206E-012	0	0.000000E+000
2	25.21799752	2.742206E-012	1.720221E-011	1	0.000000E+000
2	25.21832384	1.720221E-011	2.742206E-012	0	0.000000E+000
2	25.21836513	2.742206E-012	1.720221E-011	1	0.000000E+000
2	25.21840256	1.720221E-011	2.742206E-012	0	0.000000E+000
2	25.21843876	2.742206E-012	1.720221E-011	1	0.000000E+000
2	25.21851091	1.720221E-011	2.742206E-012	0	0.000000E+000
2	25.21852732	2.742206E-012	1.720221E-011	1	0.000000E+000
2	25.21905864	1.720221E-011	2.742206E-012	0	0.000000E+000
2	25.21912247	2.742206E-012	1.720221E-011	1	0.000000E+000
2	25.21921152	1.720221E-011	2.742206E-012	0	0.000000E+000
2	25.21921412	2.742206E-012	1.720221E-011	1	0.000000E+000
2	25.21932337	1.720221E-011	2.742206E-012	0	0.000000E+000
2	25.21935302	2.742206E-012	1.720221E-011	1	0.000000E+000
2	25.21957243	1.720221E-011	2.742206E-012	0	0.000000E+000
2	25.21960267	2.742206E-012	1.720221E-011	1	0.000000E+000
2	25.21969361	1.720221E-011	2.742206E-012	0	0.000000E+000
2	25.21970661	2.742206E-012	1.720221E-011	1	0.000000E+000
2	25.22013526	1.720221E-011	2.742206E-012	0	0.000000E+000
2	25.22018093	2.742206E-012	1.720221E-011	1	0.000000E+000
2	25.22068133	1.720221E-011	2.742206E-012	0	0.000000E+000
2	25.31286630	2.742206E-012	1.720221E-011	1	0.000000E+000
2	25.31289190	1.720221E-011	2.742206E-012	0	0.000000E+000
2	25.31290832	2.742206E-012	1.720221E-011	1	0.000000E+000
2	25.31293930	1.720221E-011	2.742206E-012	0	0.000000E+000
2	25.31300287	2.742206E-012	1.720221E-011	1	0.000000E+000
2	25.31302630	1.720221E-011	2.742206E-012	0	0.000000E+000
2	25.31318850	2.742206E-012	1.720221E-011	1	0.000000E+000
2	25.31372871	1.720221E-011	2.742206E-012	0	0.000000E+000
2	25.31421249	2.742206E-012	1.720221E-011	1	0.000000E+000
2	25.31424720	1.720221E-011	2.742206E-012	0	0.000000E+000
2	25.31426070	2.742206E-012	1.720221E-011	1	0.000000E+000
2	25.31431185	1.720221E-011	2.742206E-012	0	0.000000E+000
2	25.31432249	2.742206E-012	1.720221E-011	1	0.000000E+000
2	25.31471458	1.720221E-011	2.742206E-012	0	0.000000E+000
2	25.31478369	2.742206E-012	1.720221E-011	1	0.000000E+000
2	25.31526650	1.720221E-011	2.742206E-012	0	0.000000E+000
2	25.31533429	2.742206E-012	1.720221E-011	1	0.000000E+000
2	25.31569713	1.720221E-011	2.742206E-012	0	0.000000E+000
2	25.31580674	2.742206E-012	1.720221E-011	1	0.000000E+000
2	25.31628977	1.720221E-011	2.742206E-012	0	0.000000E+000
2	25.31629552	2.742206E-012	1.720221E-011	1	0.000000E+000
2	25.31637553	1.720221E-011	2.742206E-012	0	0.000000E+000
2	25.31640387	2.742206E-012	1.720221E-011	1	0.000000E+000
2	25.31643628	1.720221E-011	2.742206E-012	0	0.000000E+000
2	25.31648575	2.742206E-012	1.720221E-011	1	0.000000E+000
2	25.31664950	1.720221E-011	2.742206E-012	0	0.000000E+000
2	25.31666448	2.742206E-012	1.720221E-011	1	0.000000E+000
2	25.31677215	1.720221E-011	2.742206E-012	0	0.000000E+000
2	25.31681283	2.742206E-012	1.720221E-011	1	0.000000E+000
2	25.31742141	1.720221E-011	2.742206E-012	0	0.000000E+000
2	25.31746127	2.742206E-012	1.720221E-011	1	0.000000E+000
2	25.31759911	1.720221E-011	2.742206E-012	0	0.000000E+000
2	25.31764616	2.742206E-012	1.720221E-011	1	0.000000E+000
2	25.31783068	1.720221E-011	2.742206E-012	0	0.000000E+000
2	25.31835960	2.742206E-012	1.720221E-011	1	0.000000E+000
2	25.31837716	1.720221E-011	2.742206E-012	0	0.000000E+000
2	25.31845635	2.742206E-012	1.720221E-011	1	0.000000E+000
2	25.31849953	1.720221E-011	2.742206E-012	0	0.000000E+000
2	25.31850503	2.742206E-012	1.720221E-011	1	0.000000E+000
2	25.31857438	1.720221E-011	2.742206E-012	0	0.000000E+000
2	25.31863232	2.742206E-012	1.720221E-011	1	0.000000E+000
2	25.31876641	1.720221E-011	2.742206E-012	0	0.000000E+000
2	25.31883730	2.742206E-012	1.720221E-011	1	0.000000E+000
2	25.31888524	1.720221E-011	2.742206E-012	0	0.000000E+000
2	25.31894685	2.742206E-012	1.720221E-011	1	0.000000E+000
2	25.31917241	1.720221E-011	2.742206E-012	0	0.000000E+000
2	25.31919854	2.742206E-012	1.720221E-011	1	0.000000E+000
2	25.31930922	1.720221E-011	2.742206E-012	0	0.000000E+000
2	25.31934394	2.742206E-012	1.720221E-011	1	0.000000E+000
2	25.31964857	1.720221E-011	2.742206E-012	0	0.000000E+000
2	25.31965990	2.742206E-012	1.720221E-011	1	0.000000E+000
2	25.31973189	1.720221E-011	2.742206E-012	0	0.000000E+000
2	25.31981677	2.742206E-012	1.720221E-011	1	0.000000E+000
2	25.31983291	1.720221E-011	2.742206E-012	0	0.000000E+000
2	25.32002985	2.742206E-012	1.720221E-011	1	0.000000E+000
2	25.32039848	1.720221E-011	2.742206E-012	0	0.000000E+000
2	25.32041301	2.742206E-012	1.720221E-011	1	0.000000E+000
2	25.32152240	1.720221E-011	2.742206E-012	0	0.000000E+000
2	25.32179039	2.742206E-012	1.720221E-011	1	0.000000E+000
2	25.32215424	1.720221E-011	2.742206E-012	0	0.000000E+000
2	25.32218943	2.742206E-012	1.720221E-011	1	0.000000E+000
2	25.32277641	1.720221E-011	2.742206E-012	0	0.000000E+000
2	25.32279339	2.742206E-012	1.720221E-011	1	0.000000E+000
2	25.32289009	1.720221E-011	2.742206E-012	0	0.000000E+000
2	25.32289626	2.742206E-012	1.720221E-011	1	0.000000E+000
2	25.32300639	1.720221E-011	2.742206E-012	0	0.000000E+000
2	25.32302105	2.742206E-012	1.720221E-011	1	0.000000E+000
2	25.32336521	1.720221E-011	2.742206E-012	0	0.000000E+000
2	25.32341316	2.742206E-012	1.720221E-011	1	0.000000E+000
2	25.32347553	1.720221E-011	2.742206E-012	0	0.000000E+000
2	25.32348829	2.742206E-012	1.720221E-011	1	0.000000E+000
2	25.32356290	1.720221E-011	2.742206E-012	0	0.000000E+000
2	25.32358892	2.742206E-012	1.720221E-011	1	0.000000E+000
2	25.32362470	1.720221E-011	2.742206E-012	0	0.000000E+000
2	25.32366075	2.742206E-012	1.720221E-011	1	0.000000E+000
2	25.32402418	1.720221E-011	2.742206E-012	0	0.000000E+000
2	25.32407253	2.742206E-012	1.720221E-011	1	0.000000E+000
2	25.32428192	1.720221E-011	2.742206E-012	0	0.000000E+000
2	25.32431662	2.742206E-012	1.720221E-011	1	0.000000E+000
2	25.32434055	1.720221E-011	2.742206E-012	0	0.000000E+000
2	25.32437134	2.742206E-012	1.720221E-011	1	0.000000E+000
2	25.32443017	1.720221E-011	2.742206E-012	0	0.000000E+000
2	25.32445565	2.742206E-012	1.720221E-011	1	0.000000E+000
2	25.32466581	1.720221E-011	2.742206E-012	0	0.000000E+000
2	25.32469515	2.742206E-012	1.720221E-011	1	0.000000E+000
2	25.32476611	1.720221E-011	2.742206E-012	0	0.000000E+000
2	25.32485180	2.742206E-012	1.720221E-011	1	0.000000E+000
2	25.32495530	1.720221E-011	2.742206E-012	0	0.000000E+000
2	25.32499462	2.742206E-012	1.720221E-011	1	0.000000E+000
2	25.32529222	1.720221E-011	2.742206E-012	0	0.000000E+000
2	25.32533764	2.742206E-012	1.720221E-011	1	0.000000E+000
2	25.32537853	1.720221E-011	2.742206E-012	0	0.000000E+000
2	25.32538364	2.742206E-012	1.720221E-011	1	0.000000E+000
2	25.32585329	1.720221E-011	2.742206E-012	0	0.000000E+000
2	25.32587268	2.742206E-012	1.720221E-011	1	0.000000E+000
2	25.32609847	1.720221E-011	2.742206E-012	0	0.000000E+000
2	25.32625884	2.742206E-012	1.720221E-011	1	0.000000E+000
2	25.32653975	1.720221E-011	2.742206E-012	0	0.000000E+000
2	25.32656633	2.742206E-012	1.720221E-011	1	0.000000E+000
2	25.32659324	1.720221E-011	2.742206E-012	0	0.000000E+000
2	25.32660204	2.742206E-012	1.720221E-011	1	0.000000E+000
2	25.32703384	1.720221E-011	2.742206E-012	0	0.000000E+000
2	25.32710442	2.742206E-012	1.720221E-011	1	0.000000E+000
2	25.32715281	1.720221E-011	2.742206E-012	0	0.000000E+000
2	25.32720802	2.742206E-012	1.720221E-011	1	0.000000E+000
2	25.32734765	1.720221E-011	2.742206E-012	0	0.000000E+000
2	25.32742437	2.742206E-012	1.720221E-011	1	0.000000E+000
2	25.32770055	1.720221E-011	2.742206E-012	0	0.000000E+000
2	25.32775813	2.742206E-012	1.720221E-011	1	0.000000E+000
2	25.32825088	1.720221E-011	2.742206E-012	0	0.000000E+000
2	25.32826424	2.742206E-012	1.720221E-011	1	0.000000E+000
2	25.32836981	1.720221E-011	2.742206E-012	0	0.000000E+000
2	25.32856491	2.742206E-012	1.720221E-011	1	0.000000E+000
2	25.32869202	1.720221E-011	2.742206E-012	0	0.000000E+000
2	25.32872788	2.742206E-012	1.720221E-011	1	0.000000E+000
2	25.32876117	1.720221E-011	2.742206E-012	0	0.000000E+000
2	25.32879155	2.742206E-012	1.720221E-011	1	0.000000E+000
2	25.32898844	1.720221E-011	2.742206E-012	0	0.000000E+000
2	25.32899971	2.742206E-012	1.720221E-011	1	0.000000E+000
2	25.32912549	1.720221E-011	2.742206E-012	0	0.000000E+000
2	25.32914935	2.742206E-012	1.720221E-011	1	0.000000E+000
2	25.32927685	1.720221E-011	2.742206E-012	0	0.000000E+000
2	25.32930842	2.742206E-012	1.720221E-011	1	0.000000E+000
2	25.32997168	1.720221E-011	2.742206E-012	0	0.000000E+000
2	25.32998814	2.742206E-012	1.720221E-011	1	0.000000E+000
2	25.33026412	1.720221E-011	2.742206E-012	0	0.000000E+000
2	25.33030858	2.742206E-012	1.720221E-011	1	0.000000E+000
2	25.33059871	1.720221E-011	2.742206E-012	0	0.000000E+000
2	25.33061758	2.742206E-012	1.720221E-011	1	0.000000E+000
2	25.33093949	1.720221E-011	2.742206E-012	0	0.000000E+000
2	25.33096842	2.742206E-012	1.720221E-011	1	0.000000E+000
2	25.33173857	1.720221E-011	2.742206E-012	0	0.000000E+000
2	25.33177796	2.742206E-012	1.720221E-011	1	0.000000E+000
2	25.33185503	1.720221E-011	2.742206E-012	0	0.000000E+000
2	25.33188214	2.742206E-012	1.720221E-011	1	0.000000E+000
2	25.33191424	1.720221E-011	2.742206E-012	0	0.000000E+000
2	25.33192516	2.742206E-012	1.720221E-011	1	0.000000E+000
2	25.33237189	1.720221E-011	2.742206E-012	0	0.000000E+000
2	25.33245990	2.742206E-012	1.720221E-011	1	0.000000E+000
2	25.33309283	1.720221E-011	2.742206E-012	0	0.000000E+000
2	25.33312597	2.742206E-012	1.720221E-011	1	0.000000E+000
2	25.33371591	1.720221E-011	2.742206E-012	0	0.000000E+000
2	25.33375447	2.742206E-012	1.720221E-011	1	0.000000E+000
2	25.33386751	1.720221E-011	2.742206E-012	0	0.000000E+000
2	25.33387567	2.742206E-012	1.720221E-011	1	0.000000E+000
2	25.33452480	1.720221E-011	2.742206E-012	0	0.000000E+000
2	25.33464599	2.742206E-012	1.720221E-011	1	0.000000E+000
2	25.33471688	1.720221E-011	2.742206E-012	0	0.000000E+000
2	25.33474165	2.742206E-012	1.720221E-011	1	0.000000E+000
2	25.33512600	1.720221E-011	2.742206E-012	0	0.000000E+000
2	25.33514773	2.742206E-012	1.720221E-011	1	0.000000E+000
2	25.33553177	1.720221E-011	2.742206E-012	0	0.000000E+000
2	25.33564329	2.742206E-012	1.720221E-011	1	0.000000E+000
2	25.33574981	1.720221E-011	2.742206E-012	0	0.000000E+000
2	25.33580945	2.742206E-012	1.720221E-011	1	0.000000E+000
2	25.33594772	1.720221E-011	2.742206E-012	0	0.000000E+000
2	25.33597300	2.742206E-012	1.720221E-011	1	0.000000E+000
2	25.33638637	1.720221E-011	2.742206E-012	0	0.000000E+000
2	25.33670000	2.742206E-012	1.720221E-011	1	0.000000E+000
2	25.33692393	1.720221E-011	2.742206E-012	0	0.000000E+000
2	25.33694763	2.742206E-012	1.720221E-011	1	0.000000E+000
2	25.33773554	1.720221E-011	2.742206E-012	0	0.000000E+000
2	25.33778267	2.742206E-012	1.720221E-011	1	0.000000E+000
2	25.33824707	1.720221E-011	2.742206E-012	0	0.000000E+000
2	25.33829376	2.742206E-012	1.720221E-011	1	0.000000E+000
2	25.33840082	1.720221E-011	2.742206E-012	0	0.000000E+000
2	25.33842483	2.742206E-012	1.720221E-011	1	0.000000E+000
2	25.33847355	1.720221E-011	2.742206E-012	0	0.000000E+000
2	25.33849093	2.742206E-012	1.720221E-011	1	0.000000E+000
2	25.33875418	1.720221E-011	2.742206E-012	0	0.000000E+000
2	25.33877432	2.742206E-012	1.720221E-011	1	0.000000E+000
2	25.33937007	1.720221E-011	2.742206E-012	0	0.000000E+000
2	25.33939109	2.742206E-012	1.720221E-011	1	0.000000E+000
2	25.33942089	1.720221E-011	2.742206E-012	0	0.000000E+000
2	25.33944707	2.742206E-012	1.720221E-011	1	0.000000E+000
2	25.34004209	1.720221E-011	2.742206E-012	0	0.000000E+000
2	25.34008284	2.742206E-012	1.720221E-011	1	0.000000E+000
2	25.34017559	1.720221E-011	2.742206E-012	0	0.000000E+000
2	25.34018905	2.742206E-012	1.720221E-011	1	0.000000E+000
2	25.34025359	1.720221E-011	2.742206E-012	0	0.000000E+000
2	25.34030096	2.742206E-012	1.720221E-011	1	0.000000E+000
2	25.34126885	1.720221E-011	2.742206E-012	0	0.000000E+000
2	25.34129114	2.742206E-012	1.720221E-011	1	0.000000E+000
2	25.34146864	1.720221E-011	2.742206E-012	0	0.000000E+000
2	25.34149039	2.742206E-012	1.720221E-011	1	0.000000E+000
2	25.34179561	1.720221E-011	2.742206E-012	0	0.000000E+000
2	25.34183261	2.742206E-012	1.720221E-011	1	0.000000E+000
2	25.34213954	1.720221E-011	2.742206E-012	0	0.000000E+000
2	25.34218695	2.742206E-012	1.720221E-011	1	0.000000E+000
2	25.34237090	1.720221E-011	2.742206E-012	0	0.000000E+000
2	25.34239885	2.742206E-012	1.720221E-011	1	0.000000E+000
2	25.34258353	1.720221E-011	2.742206E-012	0	0.000000E+000
2	25.34262886	2.742206E-012	1.720221E-011	1	0.000000E+000
2	25.34267802	1.720221E-011	2.742206E-012	0	0.000000E+000
2	25.34273523	2.742206E-012	1.720221E-011	1	0.000000E+000
2	25.34359197	1.720221E-011	2.742206E-012	0	0.000000E+000
2	25.34361193	2.742206E-012	1.720221E-011	1	0.000000E+000
2	25.34373876	1.720221E-011	2.742206E-012	0	0.000000E+000
2	25.34375977	2.742206E-012	1.720221E-011	1	0.000000E+000
2	25.34392155	1.720221E-011	2.742206E-012	0	0.000000E+000
2	25.34396039	2.742206E-012	1.720221E-011	1	0.000000E+000
2	25.34403026	1.720221E-011	2.742206E-012	0	0.000000E+000
2	25.34407430	2.742206E-012	1.720221E-011	1	0.000000E+000
2	25.34425595	1.720221E-011	2.742206E-012	0	0.000000E+000
2	25.34426536	2.742206E-012	1.720221E-011	1	0.000000E+000
2	25.34452100	1.720221E-011	2.742206E-012	0	0.000000E+000
2	25.34454413	2.742206E-012	1.720221E-011	1	0.000000E+000
2	25.34511042	1.720221E-011	2.742206E-012	0	0.000000E+000
2	25.34512567	2.742206E-012	1.720221E-011	1	0.000000E+000
2	25.34527478	1.720221E-011	2.742206E-012	0	0.000000E+000
2	25.34528820	2.742206E-012	1.720221E-011	1	0.000000E+000
2	25.34543902	1.720221E-011	2.742206E-012	0	0.000000E+000
2	25.34545307	2.742206E-012	1.720221E-011	1	0.000000E+000
2	25.34559103	1.720221E-011	2.742206E-012	0	0.000000E+000
2	25.34564890	2.742206E-012	1.720221E-011	1	0.000000E+000
2	25.34577380	1.720221E-011	2.742206E-012	0	0.000000E+000
2	25.34578335	2.742206E-012	1.720221E-011	1	0.000000E+000
2	25.34587278	1.720221E-011	2.742206E-012	0	0.000000E+000
2	25.34589353	2.742206E-012	1.720221E-011	1	0.000000E+000
2	25.34593314	1.720221E-011	2.742206E-012	0	0.000000E+000
2	25.34596333	2.742206E-012	1.720221E-011	1	0.000000E+000
2	25.34651192	1.720221E-011	2.742206E-012	0	0.000000E+000
2	25.34654175	2.742206E-012	1.720221E-011	1	0.000000E+000
2	25.34683354	1.720221E-011	2.742206E-012	0	0.000000E+000
2	25.34693255	2.742206E-012	1.720221E-011	1	0.000000E+000
2	25.34702927	1.720221E-011	2.742206E-012	0	0.000000E+000
2	25.34704445	2.742206E-012	1.720221E-011	1	0.000000E+000
2	25.34721637	1.720221E-011	2.742206E-012	0	0.000000E+000
2	25.34723821	2.742206E-012	1.720221E-011	1	0.000000E+000
2	25.34746189	1.720221E-011	2.742206E-012	0	0.000000E+000
2	25.34747558	2.742206E-012	1.720221E-011	1	0.000000E+000
2	25.34773018	1.720221E-011	2.742206E-012	0	0.000000E+000
2	25.34777372	2.742206E-012	1.720221E-011	1	0.000000E+000
2	25.34801737	1.720221E-011	2.742206E-012	0	0.000000E+000
2	25.34806259	2.742206E-012	1.720221E-011	1	0.000000E+000
2	25.34826449	1.720221E-011	2.742206E-012	0	0.000000E+000
2	25.34829689	2.742206E-012	1.720221E-011	1	0.000000E+000
2	25.34843174	1.720221E-011	2.742206E-012	0	0.000000E+000
2	25.34846354	2.742206E-012	1.720221E-011	1	0.000000E+000
2	25.34884768	1.720221E-011	2.742206E-012	0	0.000000E+000
2	25.34890937	2.742206E-012	1.720221E-011	1	0.000000E+000
2	25.34896305	1.720221E-011	2.742206E-012	0	0.000000E+000
2	25.34902178	2.742206E-012	1.720221E-011	1	0.000000E+000
2	25.34914398	1.720221E-011	2.742206E-012	0	0.000000E+000
2	25.34919887	2.742206E-012	1.720221E-011	1	0.000000E+000
2	25.35001587	1.720221E-011	2.742206E-012	0	0.000000E+000
2	25.35003736	2.742206E-012	1.720221E-011	1	0.000000E+000
2	25.35011929	1.720221E-011	2.742206E-012	0	0.000000E+000
2	25.35019226	2.742206E-012	1.720221E-011	1	0.000000E+000
2	25.35053618	1.720221E-011	2.742206E-012	0	0.000000E+000
2	25.35055463	2.742206E-012	1.720221E-011	1	0.000000E+000
2	25.35065282	1.720221E-011	2.742206E-012	0	0.000000E+000
2	25.35067009	2.742206E-012	1.720221E-011	1	0.000000E+000
2	25.35094199	1.720221E-011	2.742206E-012	0	0.000000E+000
2	25.35095787	2.742206E-012	1.720221E-011	1	0.000000E+000
2	25.35101767	1.720221E-011	2.742206E-012	0	0.000000E+000
2	25.35111926	2.742206E-012	1.720221E-011	1	0.000000E+000
2	25.35124229	1.720221E-011	2.742206E-012	0	0.000000E+000
2	25.35125842	2.742206E-012	1.720221E-011	1	0.000000E+000
2	25.35185736	1.720221E-011	2.742206E-012	0	0.000000E+000
2	25.35187604	2.742206E-012	1.720221E-011	1	0.000000E+000
2	25.35215374	1.720221E-011	2.742206E-012	0	0.000000E+000
2	25.35217302	2.742206E-012	1.720221E-011	1	0.000000E+000
2	25.35236201	1.720221E-011	2.742206E-012	0	0.000000E+000
2	25.35247405	2.742206E-012	1.720221E-011	1	0.000000E+000
2	25.35298203	1.720221E-011	2.742206E-012	0	0.000000E+000
2	25.35301075	2.742206E-012	1.720221E-011	1	0.000000E+000
2	25.35318561	1.720221E-011	2.742206E-012	0	0.000000E+000
2	25.35320280	2.742206E-012	1.720221E-011	1	0.000000E+000
2	25.35323072	1.720221E-011	2.742206E-012	0	0.000000E+000
2	25.35324851	2.742206E-012	1.720221E-011	1	0.000000E+000
2	25.35327494	1.720221E-011	2.742206E-012	0	0.000000E+000
2	25.35329890	2.742206E-012	1.720221E-011	1	0.000000E+000
2	25.35378233	1.720221E-011	2.742206E-012	0	0.000000E+000
2	25.35383815	2.742206E-012	1.720221E-011	1	0.000000E+000
2	25.35458639	1.720221E-011	2.742206E-012	0	0.000000E+000
2	25.35460321	2.742206E-012	1.720221E-011	1	0.000000E+000
2	25.35498225	1.720221E-011	2.742206E-012	0	0.000000E+000
2	25.35502294	2.742206E-012	1.720221E-011	1	0.000000E+000
2	25.35507169	1.720221E-011	2.742206E-012	0	0.000000E+000
2	25.35507818	2.742206E-012	1.720221E-011	1	0.000000E+000
2	25.35533687	1.720221E-011	2.742206E-012	0	0.000000E+000
2	25.35539434	2.742206E-012	1.720221E-011	1	0.000000E+000
2	25.35572029	1.720221E-011	2.742206E-012	0	0.000000E+000
2	25.35575212	2.742206E-012	1.720221E-011	1	0.000000E+000
2	25.35633125	1.720221E-011	2.742206E-012	0	0.000000E+000
2	25.35636070	2.742206E-012	1.720221E-011	1	0.000000E+000
2	25.35652669	1.720221E-011	2.742206E-012	0	0.000000E+000
2	25.35694137	2.742206E-012	1.720221E-011	1	0.000000E+000
2	25.35719447	1.720221E-011	2.742206E-012	0	0.000000E+000
2	25.35722720	2.742206E-012	1.720221E-011	1	0.000000E+000
2	25.35729945	1.720221E-011	2.742206E-012	0	0.000000E+000
2	25.35731165	2.742206E-012	1.720221E-011	1	0.000000E+000
2	25.35832232	1.720221E-011	2.742206E-012	0	0.000000E+000
2	25.35835124	2.742206E-012	1.720221E-011	1	0.000000E+000
2	25.35959980	1.720221E-011	2.742206E-012	0	0.000000E+000
2	25.35962574	2.742206E-012	1.720221E-011	1	0.000000E+000
2	25.35980202	1.720221E-011	2.742206E-012	0	0.000000E+000
2	25.35982074	2.742206E-012	1.720221E-011	1	0.000000E+000
2	25.36005213	1.720221E-011	2.742206E-012	0	0.000000E+000
2	25.36009693	2.742206E-012	1.720221E-011	1	0.000000E+000
2	25.36018161	1.720221E-011	2.742206E-012	0	0.000000E+000
2	25.36034081	2.742206E-012	1.720221E-011	1	0.000000E+000
2	25.36091182	1.720221E-011	2.742206E-012	0	0.000000E+000
2	25.36106362	2.742206E-012	1.720221E-011	1	0.000000E+000
2	25.36115261	1.720221E-011	2.742206E-012	0	0.000000E+000
2	25.36123207	2.742206E-012	1.720221E-011	1	0.000000E+000
2	25.36127471	1.720221E-011	2.742206E-012	0	0.000000E+000
2	25.36128303	2.742206E-012	1.720221E-011	1	0.000000E+000
2	25.36156915	1.720221E-011	2.742206E-012	0	0.000000E+000
2	25.36160188	2.742206E-012	1.720221E-011	1	0.000000E+000
2	25.36176766	1.720221E-011	2.742206E-012	0	0.000000E+000
2	25.36181416	2.742206E-012	1.720221E-011	1	0.000000E+000
2	25.36189885	1.720221E-011	2.742206E-012	0	0.000000E+000
2	25.36196447	2.742206E-012	1.720221E-011	1	0.000000E+000
2	25.36243152	1.720221E-011	2.742206E-012	0	0.000000E+000
2	25.36245707	2.742206E-012	1.720221E-011	1	0.000000E+000
2	25.36276778	1.720221E-011	2.742206E-012	0	0.000000E+000
2	25.36277674	2.742206E-012	1.720221E-011	1	0.000000E+000
2	25.36283135	1.720221E-011	2.742206E-012	0	0.000000E+000
2	25.36288265	2.742206E-012	1.720221E-011	1	0.000000E+000
2	25.36308330	1.720221E-011	2.742206E-012	0	0.000000E+000
2	25.36312505	2.742206E-012	1.720221E-011	1	0.000000E+000
2	25.36318119	1.720221E-011	2.742206E-012	0	0.000000E+000
2	25.36320718	2.742206E-012	1.720221E-011	1	0.000000E+000
2	25.36346433	1.720221E-011	2.742206E-012	0	0.000000E+000
2	25.36355587	2.742206E-012	1.720221E-011	1	0.000000E+000
2	25.36366497	1.720221E-011	2.742206E-012	0	0.000000E+000
2	25.36377667	2.742206E-012	1.720221E-011	1	0.000000E+000
2	25.36399333	1.720221E-011	2.742206E-012	0	0.000000E+000
2	25.36402385	2.742206E-012	1.720221E-011	1	0.000000E+000
2	25.36419863	1.720221E-011	2.742206E-012	0	0.000000E+000
2	25.36420896	2.742206E-012	1.720221E-011	1	0.000000E+000
2	25.36462134	1.720221E-011	2.742206E-012	0	0.000000E+000
2	25.36466745	2.742206E-012	1.720221E-011	1	0.000000E+000
2	25.36493752	1.720221E-011	2.742206E-012	0	0.000000E+000
2	25.36496911	2.742206E-012	1.720221E-011	1	0.000000E+000
2	25.36500311	1.720221E-011	2.742206E-012	0	0.000000E+000
2	25.36502872	2.742206E-012	1.720221E-011	1	0.000000E+000
2	25.36514474	1.720221E-011	2.742206E-012	0	0.000000E+000
2	25.36520339	2.742206E-012	1.720221E-011	1	0.000000E+000
2	25.36556245	1.720221E-011	2.742206E-012	0	0.000000E+000
2	25.36557394	2.742206E-012	1.720221E-011	1	0.000000E+000
2	25.36572779	1.720221E-011	2.742206E-012	0	0.000000E+000
2	25.36574591	2.742206E-012	1.720221E-011	1	0.000000E+000
2	25.36577108	1.720221E-011	2.742206E-012	0	0.000000E+000
2	25.36582962	2.742206E-012	1.720221E-011	1	0.000000E+000
2	25.36583416	1.720221E-011	2.742206E-012	0	0.000000E+000
2	25.36586666	2.742206E-012	1.720221E-011	1	0.000000E+000
2	25.36622606	1.720221E-011	2.742206E-012	0	0.000000E+000
2	25.36625635	2.742206E-012	1.720221E-011	1	0.000000E+000
2	25.36636938	1.720221E-011	2.742206E-012	0	0.000000E+000
2	25.36642249	2.742206E-012	1.720221E-011	1	0.000000E+000
2	25.36646973	1.720221E-011	2.742206E-012	0	0.000000E+000
2	25.36650823	2.742206E-012	1.720221E-011	1	0.000000E+000
2	25.36683567	1.720221E-011	2.742206E-012	0	0.000000E+000
2	25.36684965	2.742206E-012	1.720221E-011	1	0.000000E+000
2	25.36690103	1.720221E-011	2.742206E-012	0	0.000000E+000
2	25.36692498	2.742206E-012	1.720221E-011	1	0.000000E+000
2	25.36729482	1.720221E-011	2.742206E-012	0	0.000000E+000
2	25.36759633	2.742206E-012	1.720221E-011	1	0.000000E+000
2	25.36783373	1.720221E-011	2.742206E-012	0	0.000000E+000
2	25.36784956	2.742206E-012	1.720221E-011	1	0.000000E+000
2	25.36799519	1.720221E-011	2.742206E-012	0	0.000000E+000
2	25.36804591	2.742206E-012	1.720221E-011	1	0.000000E+000
2	25.36822835	1.720221E-011	2.742206E-012	0	0.000000E+000
2	25.36824444	2.742206E-012	1.720221E-011	1	0.000000E+000
2	25.36866845	1.720221E-011	2.742206E-012	0	0.000000E+000
2	25.36868137	2.742206E-012	1.720221E-011	1	0.000000E+000
2	25.36882195	1.720221E-011	2.742206E-012	0	0.000000E+000
2	25.36891067	2.742206E-012	1.720221E-011	1	0.000000E+000
2	25.36923471	1.720221E-011	2.742206E-012	0	0.000000E+000
2	25.36927283	2.742206E-012	1.720221E-011	1	0.000000E+000
2	25.36930282	1.720221E-011	2.742206E-012	0	0.000000E+000
2	25.36935083	2.742206E-012	1.720221E-011	1	0.000000E+000
2	25.36940282	1.720221E-011	2.742206E-012	0	0.000000E+000
2	25.36943512	2.742206E-012	1.720221E-011	1	0.000000E+000
2	25.36945957	1.720221E-011	2.742206E-012	0	0.000000E+000
2	25.36948546	2.742206E-012	1.720221E-011	1	0.000000E+000
2	25.36967204	1.720221E-011	2.742206E-012	0	0.000000E+000
2	25.36972525	2.742206E-012	1.720221E-011	1	0.000000E+000
2	25.36978958	1.720221E-011	2.742206E-012	0	0.000000E+000
2	25.36985799	2.742206E-012	1.720221E-011	1	0.000000E+000
2	25.37006078	1.720221E-011	2.742206E-012	0	0.000000E+000
2	25.37007997	2.742206E-012	1.720221E-011	1	0.000000E+000
2	25.37025061	1.720221E-011	2.742206E-012	0	0.000000E+000
2	25.37030130	2.742206E-012	1.720221E-011	1	0.000000E+000
2	25.37053338	1.720221E-011	2.742206E-012	0	0.000000E+000
2	25.37055412	2.742206E-012	1.720221E-011	1	0.000000E+000
2	25.37103616	1.720221E-011	2.742206E-012	0	0.000000E+000
2	25.37105991	2.742206E-012	1.720221E-011	1	0.000000E+000
2	25.37124748	1.720221E-011	2.742206E-012	0	0.000000E+000
2	25.37132243	2.742206E-012	1.720221E-011	1	0.000000E+000
2	25.37199386	1.720221E-011	2.742206E-012	0	0.000000E+000
2	25.37216803	2.742206E-012	1.720221E-011	1	0.000000E+000
2	25.37222504	1.720221E-011	2.742206E-012	0	0.000000E+000
2	25.37237798	2.742206E-012	1.720221E-011	1	0.000000E+000
2	25.37243382	1.720221E-011	2.742206E-012	0	0.000000E+000
2	25.37244880	2.742206E-012	1.720221E-011	1	0.000000E+000
2	25.37293460	1.720221E-011	2.742206E-012	0	0.000000E+000
2	25.37294789	2.742206E-012	1.720221E-011	1	0.000000E+000
2	25.37296349	1.720221E-011	2.742206E-012	0	0.000000E+000
2	25.37300126	2.742206E-012	1.720221E-011	1	0.000000E+000
2	25.37313034	1.720221E-011	2.742206E-012	0	0.000000E+000
2	25.37315458	2.742206E-012	1.720221E-011	1	0.000000E+000
2	25.37323918	1.720221E-011	2.742206E-012	0	0.000000E+000
2	25.37325486	2.742206E-012	1.720221E-011	1	0.000000E+000
2	25.37353653	1.720221E-011	2.742206E-012	0	0.000000E+000
2	25.37355125	2.742206E-012	1.720221E-011	1	0.000000E+000
2	25.37370306	1.720221E-011	2.742206E-012	0	0.000000E+000
2	25.37399670	2.742206E-012	1.720221E-011	1	0.000000E+000
2	25.37444553	1.720221E-011	2.742206E-012	0	0.000000E+000
2	25.37446452	2.742206E-012	1.720221E-011	1	0.000000E+000
2	25.37461451	1.720221E-011	2.742206E-012	0	0.000000E+000
2	25.37464560	2.742206E-012	1.720221E-011	1	0.000000E+000
2	25.37479107	1.720221E-011	2.742206E-012	0	0.000000E+000
2	25.37482976	2.742206E-012	1.720221E-011	1	0.000000E+000
2	25.37487219	1.720221E-011	2.742206E-012	0	0.000000E+000
2	25.37491961	2.742206E-012	1.720221E-011	1	0.000000E+000
2	25.37518007	1.720221E-011	2.742206E-012	0	0.000000E+000
2	25.37540319	2.742206E-012	1.720221E-011	1	0.000000E+000
2	25.37595785	1.720221E-011	2.742206E-012	0	0.000000E+000
2	25.37600052	2.742206E-012	1.720221E-011	1	0.000000E+000
2	25.37603258	1.720221E-011	2.742206E-012	0	0.000000E+000
2	25.37608355	2.742206E-012	1.720221E-011	1	0.000000E+000
2	25.37614942	1.720221E-011	2.742206E-012	0	0.000000E+000
2	25.37617416	2.742206E-012	1.720221E-011	1	0.000000E+000
2	25.37628518	1.720221E-011	2.742206E-012	0	0.000000E+000
2	25.37629698	2.742206E-012	1.720221E-011	1	0.000000E+000
2	25.37637722	1.720221E-011	2.742206E-012	0	0.000000E+000
2	25.37643027	2.742206E-012	1.720221E-011	1	0.000000E+000
2	25.37646322	1.720221E-011	2.742206E-012	0	0.000000E+000
2	25.37701286	2.742206E-012	1.720221E-011	1	0.000000E+000
2	25.37720467	1.720221E-011	2.742206E-012	0	0.000000E+000
2	25.37721627	2.742206E-012	1.720221E-011	1	0.000000E+000
2	25.37738168	1.720221E-011	2.742206E-012	0	0.000000E+000
2	25.37738375	2.742206E-012	1.720221E-011	1	0.000000E+000
2	25.37746234	1.720221E-011	2.742206E-012	0	0.000000E+000
2	25.37747232	2.742206E-012	1.720221E-011	1	0.000000E+000
2	25.37779102	1.720221E-011	2.742206E-012	0	0.000000E+000
2	25.37783771	2.742206E-012	1.720221E-011	1	0.000000E+000
2	25.37860527	1.720221E-011	2.742206E-012	0	0.000000E+000
2	25.37861251	2.742206E-012	1.720221E-011	1	0.000000E+000
2	25.37875520	1.720221E-011	2.742206E-012	0	0.000000E+000
2	25.37888669	2.742206E-012	1.720221E-011	1	0.000000E+000
2	25.37909873	1.720221E-011	2.742206E-012	0	0.000000E+000
2	25.37927880	2.742206E-012	1.720221E-011	1	0.000000E+000
2	25.37932476	1.720221E-011	2.742206E-012	0	0.000000E+000
2	25.37933729	2.742206E-012	1.720221E-011	1	0.000000E+000
2	25.38022002	1.720221E-011	2.742206E-012	0	0.000000E+000
2	25.38033003	2.742206E-012	1.720221E-011	1	0.000000E+000
2	25.38043555	1.720221E-011	2.742206E-012	0	0.000000E+000
2	25.38045168	2.742206E-012	1.720221E-011	1	0.000000E+000
2	25.38051646	1.720221E-011	2.742206E-012	0	0.000000E+000
2	25.38055137	2.742206E-012	1.720221E-011	1	0.000000E+000
2	25.38080407	1.720221E-011	2.742206E-012	0	0.000000E+000
2	25.38084436	2.742206E-012	1.720221E-011	1	0.000000E+000
2	25.38101588	1.720221E-011	2.742206E-012	0	0.000000E+000
2	25.38102640	2.742206E-012	1.720221E-011	1	0.000000E+000
2	25.38154963	1.720221E-011	2.742206E-012	0	0.000000E+000
2	25.38157536	2.742206E-012	1.720221E-011	1	0.000000E+000
2	25.38197688	1.720221E-011	2.742206E-012	0	0.000000E+000
2	25.38255529	2.742206E-012	1.720221E-011	1	0.000000E+000
2	25.38285109	1.720221E-011	2.742206E-012	0	0.000000E+000
2	25.38286539	2.742206E-012	1.720221E-011	1	0.000000E+000
2	25.38298793	1.720221E-011	2.742206E-012	0	0.000000E+000
2	25.38301361	2.742206E-012	1.720221E-011	1	0.000000E+000
2	25.38308413	1.720221E-011	2.742206E-012	0	0.000000E+000
2	25.38309292	2.742206E-012	1.720221E-011	1	0.000000E+000
2	25.38311502	1.720221E-011	2.742206E-012	0	0.000000E+000
2	25.38314337	2.742206E-012	1.720221E-011	1	0.000000E+000
2	25.38361929	1.720221E-011	2.742206E-012	0	0.000000E+000
2	25.38393450	2.742206E-012	1.720221E-011	1	0.000000E+000
2	25.38466640	1.720221E-011	2.742206E-012	0	0.000000E+000
2	25.38469053	2.742206E-012	1.720221E-011	1	0.000000E+000
2	25.38480075	1.720221E-011	2.742206E-012	0	0.000000E+000
2	25.38481636	2.742206E-012	1.720221E-011	1	0.000000E+000
2	25.38499729	1.720221E-011	2.742206E-012	0	0.000000E+000
2	25.38502663	2.742206E-012	1.720221E-011	1	0.000000E+000
2	25.38566154	1.720221E-011	2.742206E-012	0	0.000000E+000
2	25.38568874	2.742206E-012	1.720221E-011	1	0.000000E+000
2	25.38582172	1.720221E-011	2.742206E-012	0	0.000000E+000
2	25.38586435	2.742206E-012	1.720221E-011	1	0.000000E+000
2	25.38643304	1.720221E-011	2.742206E-012	0	0.000000E+000
2	25.38645335	2.742206E-012	1.720221E-011	1	0.000000E+000
2	25.38656192	1.720221E-011	2.742206E-012	0	0.000000E+000
2	25.38662385	2.742206E-012	1.720221E-011	1	0.000000E+000
2	25.38704606	1.720221E-011	2.742206E-012	0	0.000000E+000
2	25.38704748	2.742206E-012	1.720221E-011	1	0.000000E+000
2	25.38710457	1.720221E-011	2.742206E-012	0	0.000000E+000
2	25.38724466	2.742206E-012	1.720221E-011	1	0.000000E+000
2	25.38764292	1.720221E-011	2.742206E-012	0	0.000000E+000
2	25.38770222	2.742206E-012	1.720221E-011	1	0.000000E+000
2	25.38786608	1.720221E-011	2.742206E-012	0	0.000000E+000
2	25.38804942	2.742206E-012	1.720221E-011	1	0.000000E+000
2	25.38819555	1.720221E-011	2.742206E-012	0	0.000000E+000
2	25.38822674	2.742206E-012	1.720221E-011	1	0.000000E+000
2	25.38846716	1.720221E-011	2.742206E-012	0	0.000000E+000
2	25.38849808	2.742206E-012	1.720221E-011	1	0.000000E+000
2	25.38873564	1.720221E-011	2.742206E-012	0	0.000000E+000
2	25.38874950	2.742206E-012	1.720221E-011	1	0.000000E+000
2	25.38886354	1.720221E-011	2.742206E-012	0	0.000000E+000
2	25.38900616	2.742206E-012	1.720221E-011	1	0.000000E+000
2	25.38922175	1.720221E-011	2.742206E-012	0	0.000000E+000
2	25.38923269	2.742206E-012	1.720221E-011	1	0.000000E+000
2	25.38952812	1.720221E-011	2.742206E-012	0	0.000000E+000
2	25.38954390	2.742206E-012	1.720221E-011	1	0.000000E+000
2	25.38979290	1.720221E-011	2.742206E-012	0	0.000000E+000
2	25.38981671	2.742206E-012	1.720221E-011	1	0.000000E+000
2	25.39004382	1.720221E-011	2.742206E-012	0	0.000000E+000
2	25.39006685	2.742206E-012	1.720221E-011	1	0.000000E+000
2	25.39032730	1.720221E-011	2.742206E-012	0	0.000000E+000
2	25.39062637	2.742206E-012	1.720221E-011	1	0.000000E+000
2	25.39065436	1.720221E-011	2.742206E-012	0	0.000000E+000
2	25.39069612	2.742206E-012	1.720221E-011	1	0.000000E+000
2	25.39078526	1.720221E-011	2.742206E-012	0	0.000000E+000
2	25.39083479	2.742206E-012	1.720221E-011	1	0.000000E+000
2	25.39114509	1.720221E-011	2.742206E-012	0	0.000000E+000
2	25.39116768	2.742206E-012	1.720221E-011	1	0.000000E+000
2	25.39163443	1.720221E-011	2.742206E-012	0	0.000000E+000
2	25.39172152	2.742206E-012	1.720221E-011	1	0.000000E+000
2	25.39185621	1.720221E-011	2.742206E-012	0	0.000000E+000
2	25.39189251	2.742206E-012	1.720221E-011	1	0.000000E+000
2	25.39198578	1.720221E-011	2.742206E-012	0	0.000000E+000
2	25.39201851	2.742206E-012	1.720221E-011	1	0.000000E+000
2	25.39211372	1.720221E-011	2.742206E-012	0	0.000000E+000
2	25.39214746	2.742206E-012	1.720221E-011	1	0.000000E+000
2	25.39280623	1.720221E-011	2.742206E-012	0	0.000000E+000
2	25.39281724	2.742206E-012	1.720221E-011	1	0.000000E+000
2	25.39294007	1.720221E-011	2.742206E-012	0	0.000000E+000
2	25.39322192	2.742206E-012	1.720221E-011	1	0.000000E+000
2	25.39354785	1.720221E-011	2.742206E-012	0	0.000000E+000
2	25.39356901	2.742206E-012	1.720221E-011	1	0.000000E+000
2	25.39413687	1.720221E-011	2.742206E-012	0	0.000000E+000
2	25.39415653	2.742206E-012	1.720221E-011	1	0.000000E+000
2	25.39470576	1.720221E-011	2.742206E-012	0	0.000000E+000
2	25.39474808	2.742206E-012	1.720221E-011	1	0.000000E+000
2	25.39528481	1.720221E-011	2.742206E-012	0	0.000000E+000
2	25.39530331	2.742206E-012	1.720221E-011	1	0.000000E+000
2	25.39569442	1.720221E-011	2.742206E-012	0	0.000000E+000
2	25.39572848	2.742206E-012	1.720221E-011	1	0.000000E+000
2	25.39584831	1.720221E-011	2.742206E-012	0	0.000000E+000
2	25.39588289	2.742206E-012	1.720221E-011	1	0.000000E+000
2	25.39601130	1.720221E-011	2.742206E-012	0	0.000000E+000
2	25.39647302	2.742206E-012	1.720221E-011	1	0.000000E+000
2	25.39714470	1.720221E-011	2.742206E-012	0	0.000000E+000
2	25.39716344	2.742206E-012	1.720221E-011	1	0.000000E+000
2	25.39721400	1.720221E-011	2.742206E-012	0	0.000000E+000
2	25.39728975	2.742206E-012	1.720221E-011	1	0.000000E+000
2	25.39779406	1.720221E-011	2.742206E-012	0	0.000000E+000
2	25.39780510	2.742206E-012	1.720221E-011	1	0.000000E+000
2	25.39801659	1.720221E-011	2.742206E-012	0	0.000000E+000
2	25.39802877	2.742206E-012	1.720221E-011	1	0.000000E+000
2	25.39883282	1.720221E-011	2.742206E-012	0	0.000000E+000
2	25.39885238	2.742206E-012	1.720221E-011	1	0.000000E+000
2	25.39907920	1.720221E-011	2.742206E-012	0	0.000000E+000
2	25.39909183	2.742206E-012	1.720221E-011	1	0.000000E+000
2	25.39932924	1.720221E-011	2.742206E-012	0	0.000000E+000
2	25.39933806	2.742206E-012	1.720221E-011	1	0.000000E+000
2	25.39963425	1.720221E-011	2.742206E-012	0	0.000000E+000
2	25.39964460	2.742206E-012	1.720221E-011	1	0.000000E+000
2	25.40020529	1.720221E-011	2.742206E-012	0	0.000000E+000
2	25.40023321	2.742206E-012	1.720221E-011	1	0.000000E+000
2	25.40115766	1.720221E-011	2.742206E-012	0	0.000000E+000
2	25.40147866	2.742206E-012	1.720221E-011	1	0.000000E+000
2	25.40175428	1.720221E-011	2.742206E-012	0	0.000000E+000
2	25.40186902	2.742206E-012	1.720221E-011	1	0.000000E+000
2	25.40199742	1.720221E-011	2.742206E-012	0	0.000000E+000
2	25.40201818	2.742206E-012	1.720221E-011	1	0.000000E+000
2	25.40207547	1.720221E-011	2.742206E-012	0	0.000000E+000
2	25.40215013	2.742206E-012	1.720221E-011	1	0.000000E+000
2	25.40313658	1.720221E-011	2.742206E-012	0	0.000000E+000
2	25.40317152	2.742206E-012	1.720221E-011	1	0.000000E+000
2	25.40376886	1.720221E-011	2.742206E-012	0	0.000000E+000
2	25.40379167	2.742206E-012	1.720221E-011	1	0.000000E+000
2	25.40402090	1.720221E-011	2.742206E-012	0	0.000000E+000
2	25.40402434	2.742206E-012	1.720221E-011	1	0.000000E+000
2	25.40409001	1.720221E-011	2.742206E-012	0	0.000000E+000
2	25.40411871	2.742206E-012	1.720221E-011	1	0.000000E+000
2	25.40429228	1.720221E-011	2.742206E-012	0	0.000000E+000
2	25.40430485	2.742206E-012	1.720221E-011	1	0.000000E+000
2	25.40545263	1.720221E-011	2.742206E-012	0	0.000000E+000
2	25.40545404	2.742206E-012	1.720221E-011	1	0.000000E+000
2	25.40579622	1.720221E-011	2.742206E-012	0	0.000000E+000
2	25.40582690	2.742206E-012	1.720221E-011	1	0.000000E+000
2	25.40641765	1.720221E-011	2.742206E-012	0	0.000000E+000
2	25.40642140	2.742206E-012	1.720221E-011	1	0.000000E+000
2	25.40648611	1.720221E-011	2.742206E-012	0	0.000000E+000
2	25.40651995	2.742206E-012	1.720221E-011	1	0.000000E+000
2	25.40661238	1.720221E-011	2.742206E-012	0	0.000000E+000
2	25.40665610	2.742206E-012	1.720221E-011	1	0.000000E+000
2	25.40695118	1.720221E-011	2.742206E-012	0	0.000000E+000
2	25.40699494	2.742206E-012	1.720221E-011	1	0.000000E+000
2	25.40701600	1.720221E-011	2.742206E-012	0	0.000000E+000
2	25.40704221	2.742206E-012	1.720221E-011	1	0.000000E+000
2	25.40808048	1.720221E-011	2.742206E-012	0	0.000000E+000
2	25.40811085	2.742206E-012	1.720221E-011	1	0.000000E+000
2	25.40846840	1.720221E-011	2.742206E-012	0	0.000000E+000
2	25.40850761	2.742206E-012	1.720221E-011	1	0.000000E+000
2	25.40891288	1.720221E-011	2.742206E-012	0	0.000000E+000
2	25.40891917	2.742206E-012	1.720221E-011	1	0.000000E+000
2	25.40924456	1.720221E-011	2.742206E-012	0	0.000000E+000
2	25.40961998	2.742206E-012	1.720221E-011	1	0.000000E+000
2	25.40996260	1.720221E-011	2.742206E-012	0	0.000000E+000
2	25.40999099	2.742206E-012	1.720221E-011	1	0.000000E+000
2	25.41003627	1.720221E-011	2.742206E-012	0	0.000000E+000
2	25.41006290	2.742206E-012	1.720221E-011	1	0.000000E+000
2	25.41032364	1.720221E-011	2.742206E-012	0	0.000000E+000
2	25.41038606	2.742206E-012	1.720221E-011	1	0.000000E+000
2	25.41053878	1.720221E-011	2.742206E-012	0	0.000000E+000
2	25.41054433	2.742206E-012	1.720221E-011	1	0.000000E+000
2	25.41077346	1.720221E-011	2.742206E-012	0	0.000000E+000
2	25.41081252	2.742206E-012	1.720221E-011	1	0.000000E+000
2	25.41106363	1.720221E-011	2.742206E-012	0	0.000000E+000
2	25.41125790	2.742206E-012	1.720221E-011	1	0.000000E+000
2	25.41140947	1.720221E-011	2.742206E-012	0	0.000000E+000
2	25.41143106	2.742206E-012	1.720221E-011	1	0.000000E+000
2	25.41149686	1.720221E-011	2.742206E-012	0	0.000000E+000
2	25.41152302	2.742206E-012	1.720221E-011	1	0.000000E+000
2	25.41155123	1.720221E-011	2.742206E-012	0	0.000000E+000
2	25.41157778	2.742206E-012	1.720221E-011	1	0.000000E+000
2	25.41160317	1.720221E-011	2.742206E-012	0	0.000000E+000
2	25.41161352	2.742206E-012	1.720221E-011	1	0.000000E+000
2	25.41171121	1.720221E-011	2.742206E-012	0	0.000000E+000
2	25.41175869	2.742206E-012	1.720221E-011	1	0.000000E+000
2	25.41199216	1.720221E-011	2.742206E-012	0	0.000000E+000
2	25.41201506	2.742206E-012	1.720221E-011	1	0.000000E+000
2	25.41206136	1.720221E-011	2.742206E-012	0	0.000000E+000
2	25.41208894	2.742206E-012	1.720221E-011	1	0.000000E+000
2	25.41210398	1.720221E-011	2.742206E-012	0	0.000000E+000
2	25.41215230	2.742206E-012	1.720221E-011	1	0.000000E+000
2	25.41289346	1.720221E-011	2.742206E-012	0	0.000000E+000
2	25.41293098	2.742206E-012	1.720221E-011	1	0.000000E+000
2	25.41303039	1.720221E-011	2.742206E-012	0	0.000000E+000
2	25.41311848	2.742206E-012	1.720221E-011	1	0.000000E+000
2	25.41319222	1.720221E-011	2.742206E-012	0	0.000000E+000
2	25.41338994	2.742206E-012	1.720221E-011	1	0.000000E+000
2	25.41350961	1.720221E-011	2.742206E-012	0	0.000000E+000
2	25.41360083	2.742206E-012	1.720221E-011	1	0.000000E+000
2	25.41383462	1.720221E-011	2.742206E-012	0	0.000000E+000
2	25.41388779	2.742206E-012	1.720221E-011	1	0.000000E+000
2	25.41440910	1.720221E-011	2.742206E-012	0	0.000000E+000
2	25.41442089	2.742206E-012	1.720221E-011	1	0.000000E+000
2	25.41448351	1.720221E-011	2.742206E-012	0	0.000000E+000
2	25.41451594	2.742206E-012	1.720221E-011	1	0.000000E+000
2	25.41462587	1.720221E-011	2.742206E-012	0	0.000000E+000
2	25.41463924	2.742206E-012	1.720221E-011	1	0.000000E+000
2	25.41474079	1.720221E-011	2.742206E-012	0	0.000000E+000
2	25.41474734	2.742206E-012	1.720221E-011	1	0.000000E+000
2	25.41492581	1.720221E-011	2.742206E-012	0	0.000000E+000
2	25.41496424	2.742206E-012	1.720221E-011	1	0.000000E+000
2	25.41596045	1.720221E-011	2.742206E-012	0	0.000000E+000
2	25.41600728	2.742206E-012	1.720221E-011	1	0.000000E+000
2	25.41615239	1.720221E-011	2.742206E-012	0	0.000000E+000
2	25.41625684	2.742206E-012	1.720221E-011	1	0.000000E+000
2	25.41646365	1.720221E-011	2.742206E-012	0	0.000000E+000
2	25.41648137	2.742206E-012	1.720221E-011	1	0.000000E+000
2	25.41688691	1.720221E-011	2.742206E-012	0	0.000000E+000
2	25.41690484	2.742206E-012	1.720221E-011	1	0.000000E+000
2	25.41704886	1.720221E-011	2.742206E-012	0	0.000000E+000
2	25.41751509	2.742206E-012	1.720221E-011	1	0.000000E+000
2	25.41766689	1.720221E-011	2.742206E-012	0	0.000000E+000
2	25.41768740	2.742206E-012	1.720221E-011	1	0.000000E+000
2	25.41777847	1.720221E-011	2.742206E-012	0	0.000000E+000
2	25.41781866	2.742206E-012	1.720221E-011	1	0.000000E+000
2	25.41786953	1.720221E-011	2.742206E-012	0	0.000000E+000
2	25.41791203	2.742206E-012	1.720221E-011	1	0.000000E+000
2	25.41882978	1.720221E-011	2.742206E-012	0	0.000000E+000
2	25.41885261	2.742206E-012	1.720221E-011	1	0.000000E+000
2	25.41891205	1.720221E-011	2.742206E-012	0	0.000000E+000
2	25.41896617	2.742206E-012	1.720221E-011	1	0.000000E+000
2	25.41910963	1.720221E-011	2.742206E-012	0	0.000000E+000
2	25.41914154	2.742206E-012	1.720221E-011	1	0.000000E+000
2	25.41957990	1.720221E-011	2.742206E-012	0	0.000000E+000
2	25.41962184	2.742206E-012	1.720221E-011	1	0.000000E+000
2	25.41977436	1.720221E-011	2.742206E-012	0	0.000000E+000
2	25.41979016	2.742206E-012	1.720221E-011	1	0.000000E+000
2	25.41981502	1.720221E-011	2.742206E-012	0	0.000000E+000
2	25.41985591	2.742206E-012	1.720221E-011	1	0.000000E+000
2	25.41993258	1.720221E-011	2.742206E-012	0	0.000000E+000
2	25.41996715	2.742206E-012	1.720221E-011	1	0.000000E+000
2	25.42016894	1.720221E-011	2.742206E-012	0	0.000000E+000
2	25.42019166	2.742206E-012	1.720221E-011	1	0.000000E+000
2	25.42036946	1.720221E-011	2.742206E-012	0	0.000000E+000
2	25.42039478	2.742206E-012	1.720221E-011	1	0.000000E+000
2	25.42042463	1.720221E-011	2.742206E-012	0	0.000000E+000
2	25.42046227	2.742206E-012	1.720221E-011	1	0.000000E+000
2	25.42075458	1.720221E-011	2.742206E-012	0	0.000000E+000
2	25.42096751	2.742206E-012	1.720221E-011	1	0.000000E+000
2	25.42135441	1.720221E-011	2.742206E-012	0	0.000000E+000
2	25.42137818	2.742206E-012	1.720221E-011	1	0.000000E+000
2	25.42145901	1.720221E-011	2.742206E-012	0	0.000000E+000
2	25.42148922	2.742206E-012	1.720221E-011	1	0.000000E+000
2	25.42151721	1.720221E-011	2.742206E-012	0	0.000000E+000
2	25.42154434	2.742206E-012	1.720221E-011	1	0.000000E+000
2	25.42177702	1.720221E-011	2.742206E-012	0	0.000000E+000
2	25.42180436	2.742206E-012	1.720221E-011	1	0.000000E+000
2	25.42230570	1.720221E-011	2.742206E-012	0	0.000000E+000
2	25.42231572	2.742206E-012	1.720221E-011	1	0.000000E+000
2	25.42304206	1.720221E-011	2.742206E-012	0	0.000000E+000
2	25.42313960	2.742206E-012	1.720221E-011	1	0.000000E+000
2	25.42373858	1.720221E-011	2.742206E-012	0	0.000000E+000
2	25.42374679	2.742206E-012	1.720221E-011	1	0.000000E+000
2	25.42413316	1.720221E-011	2.742206E-012	0	0.000000E+000
2	25.42418783	2.742206E-012	1.720221E-011	1	0.000000E+000
2	25.42442892	1.720221E-011	2.742206E-012	0	0.000000E+000
2	25.42448886	2.742206E-012	1.720221E-011	1	0.000000E+000
2	25.42547614	1.720221E-011	2.742206E-012	0	0.000000E+000
2	25.42549926	2.742206E-012	1.720221E-011	1	0.000000E+000
2	25.42604451	1.720221E-011	2.742206E-012	0	0.000000E+000
2	25.42614082	2.742206E-012	1.720221E-011	1	0.000000E+000
2	25.42632678	1.720221E-011	2.742206E-012	0	0.000000E+000
2	25.42636557	2.742206E-012	1.720221E-011	1	0.000000E+000
2	25.42661960	1.720221E-011	2.742206E-012	0	0.000000E+000
2	25.42686227	2.742206E-012	1.720221E-011	1	0.000000E+000
2	25.42688785	1.720221E-011	2.742206E-012	0	0.000000E+000
2	25.42690531	2.742206E-012	1.720221E-011	1	0.000000E+000
2	25.42697200	1.720221E-011	2.742206E-012	0	0.000000E+000
2	25.42702160	2.742206E-012	1.720221E-011	1	0.000000E+000
2	25.42706439	1.720221E-011	2.742206E-012	0	0.000000E+000
2	25.42712269	2.742206E-012	1.720221E-011	1	0.000000E+000
2	25.42738080	1.720221E-011	2.742206E-012	0	0.000000E+000
2	25.42738597	2.742206E-012	1.720221E-011	1	0.000000E+000
2	25.42774388	1.720221E-011	2.742206E-012	0	0.000000E+000
2	25.42776572	2.742206E-012	1.720221E-011	1	0.000000E+000
2	25.42783620	1.720221E-011	2.742206E-012	0	0.000000E+000
2	25.42786364	2.742206E-012	1.720221E-011	1	0.000000E+000
2	25.42795225	1.720221E-011	2.742206E-012	0	0.000000E+000
2	25.42795626	2.742206E-012	1.720221E-011	1	0.000000E+000
2	25.42811670	1.720221E-011	2.742206E-012	0	0.000000E+000
2	25.42812828	2.742206E-012	1.720221E-011	1	0.000000E+000
2	25.42833592	1.720221E-011	2.742206E-012	0	0.000000E+000
2	25.42840298	2.742206E-012	1.720221E-011	1	0.000000E+000
2	25.42848763	1.720221E-011	2.742206E-012	0	0.000000E+000
2	25.42856141	2.742206E-012	1.720221E-011	1	0.000000E+000
2	25.42860420	1.720221E-011	2.742206E-012	0	0.000000E+000
2	25.42864251	2.742206E-012	1.720221E-011	1	0.000000E+000
2	25.42916447	1.720221E-011	2.742206E-012	0	0.000000E+000
2	25.42917410	2.742206E-012	1.720221E-011	1	0.000000E+000
2	25.42990496	1.720221E-011	2.742206E-012	0	0.000000E+000
2	25.42994194	2.742206E-012	1.720221E-011	1	0.000000E+000
2	25.43007370	1.720221E-011	2.742206E-012	0	0.000000E+000
2	25.43015852	2.742206E-012	1.720221E-011	1	0.000000E+000
2	25.43024783	1.720221E-011	2.742206E-012	0	0.000000E+000
2	25.43027094	2.742206E-012	1.720221E-011	1	0.000000E+000
2	25.43056993	1.720221E-011	2.742206E-012	0	0.000000E+000
2	25.43058904	2.742206E-012	1.720221E-011	1	0.000000E+000
2	25.43081264	1.720221E-011	2.742206E-012	0	0.000000E+000
2	25.43082723	2.742206E-012	1.720221E-011	1	0.000000E+000
2	25.43120475	1.720221E-011	2.742206E-012	0	0.000000E+000
2	25.43124866	2.742206E-012	1.720221E-011	1	0.000000E+000
2	25.43189889	1.720221E-011	2.742206E-012	0	0.000000E+000
2	25.43195361	2.742206E-012	1.720221E-011	1	0.000000E+000
2	25.43210067	1.720221E-011	2.742206E-012	0	0.000000E+000
2	25.43211148	2.742206E-012	1.720221E-011	1	0.000000E+000
2	25.43236124	1.720221E-011	2.742206E-012	0	0.000000E+000
2	25.43274739	2.742206E-012	1.720221E-011	1	0.000000E+000
2	25.43296231	1.720221E-011	2.742206E-012	0	0.000000E+000
2	25.43300528	2.742206E-012	1.720221E-011	1	0.000000E+000
2	25.43340088	1.720221E-011	2.742206E-012	0	0.000000E+000
2	25.43341010	2.742206E-012	1.720221E-011	1	0.000000E+000
2	25.43346240	1.720221E-011	2.742206E-012	0	0.000000E+000
2	25.43349994	2.742206E-012	1.720221E-011	1	0.000000E+000
2	25.43434509	1.720221E-011	2.742206E-012	0	0.000000E+000
2	25.43434899	2.742206E-012	1.720221E-011	1	0.000000E+000
2	25.43447044	1.720221E-011	2.742206E-012	0	0.000000E+000
2	25.43449033	2.742206E-012	1.720221E-011	1	0.000000E+000
2	25.43462996	1.720221E-011	2.742206E-012	0	0.000000E+000
2	25.43464445	2.742206E-012	1.720221E-011	1	0.000000E+000
2	25.43516444	1.720221E-011	2.742206E-012	0	0.000000E+000
2	25.43520778	2.742206E-012	1.720221E-011	1	0.000000E+000
2	25.43560568	1.720221E-011	2.742206E-012	0	0.000000E+000
2	25.43561186	2.742206E-012	1.720221E-011	1	0.000000E+000
2	25.43577716	1.720221E-011	2.742206E-012	0	0.000000E+000
2	25.43579865	2.742206E-012	1.720221E-011	1	0.000000E+000
2	25.43599133	1.720221E-011	2.742206E-012	0	0.000000E+000
2	25.43601320	2.742206E-012	1.720221E-011	1	0.000000E+000
2	25.43631216	1.720221E-011	2.742206E-012	0	0.000000E+000
2	25.43633914	2.742206E-012	1.720221E-011	1	0.000000E+000
2	25.43671384	1.720221E-011	2.742206E-012	0	0.000000E+000
2	25.43672232	2.742206E-012	1.720221E-011	1	0.000000E+000
2	25.43697731	1.720221E-011	2.742206E-012	0	0.000000E+000
2	25.43700123	2.742206E-012	1.720221E-011	1	0.000000E+000
2	25.43724334	1.720221E-011	2.742206E-012	0	0.000000E+000
2	25.43731930	2.742206E-012	1.720221E-011	1	0.000000E+000
2	25.43743154	1.720221E-011	2.742206E-012	0	0.000000E+000
2	25.43743730	2.742206E-012	1.720221E-011	1	0.000000E+000
2	25.43761038	1.720221E-011	2.742206E-012	0	0.000000E+000
2	25.43765030	2.742206E-012	1.720221E-011	1	0.000000E+000
2	25.43806760	1.720221E-011	2.742206E-012	0	0.000000E+000
2	25.43809469	2.742206E-012	1.720221E-011	1	0.000000E+000
2	25.43827401	1.720221E-011	2.742206E-012	0	0.000000E+000
2	25.43830095	2.742206E-012	1.720221E-011	1	0.000000E+000
2	25.43853318	1.720221E-011	2.742206E-012	0	0.000000E+000
2	25.43855063	2.742206E-012	1.720221E-011	1	0.000000E+000
2	25.43882567	1.720221E-011	2.742206E-012	0	0.000000E+000
2	25.43883124	2.742206E-012	1.720221E-011	1	0.000000E+000
2	25.43893319	1.720221E-011	2.742206E-012	0	0.000000E+000
2	25.43895940	2.742206E-012	1.720221E-011	1	0.000000E+000
2	25.43974987	1.720221E-011	2.742206E-012	0	0.000000E+000
2	25.43978095	2.742206E-012	1.720221E-011	1	0.000000E+000
2	25.44024971	1.720221E-011	2.742206E-012	0	0.000000E+000
2	25.44026468	2.742206E-012	1.720221E-011	1	0.000000E+000
2	25.44057892	1.720221E-011	2.742206E-012	0	0.000000E+000
2	25.44060070	2.742206E-012	1.720221E-011	1	0.000000E+000
2	25.44064006	1.720221E-011	2.742206E-012	0	0.000000E+000
2	25.44065527	2.742206E-012	1.720221E-011	1	0.000000E+000
2	25.44067139	1.720221E-011	2.742206E-012	0	0.000000E+000
2	25.44070758	2.742206E-012	1.720221E-011	1	0.000000E+000
2	25.44108032	1.720221E-011	2.742206E-012	0	0.000000E+000
2	25.44112792	2.742206E-012	1.720221E-011	1	0.000000E+000
2	25.44123930	1.720221E-011	2.742206E-012	0	0.000000E+000
2	25.44146397	2.742206E-012	1.720221E-011	1	0.000000E+000
2	25.44168564	1.720221E-011	2.742206E-012	0	0.000000E+000
2	25.44172018	2.742206E-012	1.720221E-011	1	0.000000E+000
2	25.44198351	1.720221E-011	2.742206E-012	0	0.000000E+000
2	25.44199775	2.742206E-012	1.720221E-011	1	0.000000E+000
2	25.44303341	1.720221E-011	2.742206E-012	0	0.000000E+000
2	25.44304998	2.742206E-012	1.720221E-011	1	0.000000E+000
2	25.44323450	1.720221E-011	2.742206E-012	0	0.000000E+000
2	25.44324991	2.742206E-012	1.720221E-011	1	0.000000E+000
2	25.44338546	1.720221E-011	2.742206E-012	0	0.000000E+000
2	25.44339206	2.742206E-012	1.720221E-011	1	0.000000E+000
2	25.44345732	1.720221E-011	2.742206E-012	0	0.000000E+000
2	25.44347808	2.742206E-012	1.720221E-011	1	0.000000E+000
2	25.44356095	1.720221E-011	2.742206E-012	0	0.000000E+000
2	25.44359190	2.742206E-012	1.720221E-011	1	0.000000E+000
2	25.44400788	1.720221E-011	2.742206E-012	0	0.000000E+000
2	25.44405641	2.742206E-012	1.720221E-011	1	0.000000E+000
2	25.44414802	1.720221E-011	2.742206E-012	0	0.000000E+000
2	25.44417886	2.742206E-012	1.720221E-011	1	0.000000E+000
2	25.44493355	1.720221E-011	2.742206E-012	0	0.000000E+000
2	25.44496269	2.742206E-012	1.720221E-011	1	0.000000E+000
2	25.44508689	1.720221E-011	2.742206E-012	0	0.000000E+000
2	25.44512619	2.742206E-012	1.720221E-011	1	0.000000E+000
2	25.44531430	1.720221E-011	2.742206E-012	0	0.000000E+000
2	25.44570655	2.742206E-012	1.720221E-011	1	0.000000E+000
2	25.44593174	1.720221E-011	2.742206E-012	0	0.000000E+000
2	25.44615757	2.742206E-012	1.720221E-011	1	0.000000E+000
2	25.44618512	1.720221E-011	2.742206E-012	0	0.000000E+000
2	25.44623551	2.742206E-012	1.720221E-011	1	0.000000E+000
2	25.44662968	1.720221E-011	2.742206E-012	0	0.000000E+000
2	25.44712531	2.742206E-012	1.720221E-011	1	0.000000E+000
2	25.44734749	1.720221E-011	2.742206E-012	0	0.000000E+000
2	25.44738705	2.742206E-012	1.720221E-011	1	0.000000E+000
2	25.44753777	1.720221E-011	2.742206E-012	0	0.000000E+000
2	25.44754851	2.742206E-012	1.720221E-011	1	0.000000E+000
2	25.44777480	1.720221E-011	2.742206E-012	0	0.000000E+000
2	25.44780538	2.742206E-012	1.720221E-011	1	0.000000E+000
2	25.44821658	1.720221E-011	2.742206E-012	0	0.000000E+000
2	25.44824824	2.742206E-012	1.720221E-011	1	0.000000E+000
2	25.44850999	1.720221E-011	2.742206E-012	0	0.000000E+000
2	25.44857430	2.742206E-012	1.720221E-011	1	0.000000E+000
2	25.44862859	1.720221E-011	2.742206E-012	0	0.000000E+000
2	25.44864827	2.742206E-012	1.720221E-011	1	0.000000E+000
2	25.44872019	1.720221E-011	2.742206E-012	0	0.000000E+000
2	25.44874002	2.742206E-012	1.720221E-011	1	0.000000E+000
2	25.44960773	1.720221E-011	2.742206E-012	0	0.000000E+000
2	25.44968244	2.742206E-012	1.720221E-011	1	0.000000E+000
2	25.44981888	1.720221E-011	2.742206E-012	0	0.000000E+000
2	25.44984885	2.742206E-012	1.720221E-011	1	0.000000E+000
2	25.45001988	1.720221E-011	2.742206E-012	0	0.000000E+000
2	25.45004701	2.742206E-012	1.720221E-011	1	0.000000E+000
2	25.45091424	1.720221E-011	2.742206E-012	0	0.000000E+000
2	25.45092103	2.742206E-012	1.720221E-011	1	0.000000E+000
2	25.45106188	1.720221E-011	2.742206E-012	0	0.000000E+000
2	25.45109590	2.742206E-012	1.720221E-011	1	0.000000E+000
2	25.45148309	1.720221E-011	2.742206E-012	0	0.000000E+000
2	25.45149217	2.742206E-012	1.720221E-011	1	0.000000E+000
2	25.45168229	1.720221E-011	2.742206E-012	0	0.000000E+000
2	25.45171343	2.742206E-012	1.720221E-011	1	0.000000E+000
2	25.45208161	1.720221E-011	2.742206E-012	0	0.000000E+000
2	25.45210329	2.742206E-012	1.720221E-011	1	0.000000E+000
2	25.45219151	1.720221E-011	2.742206E-012	0	0.000000E+000
2	25.45222571	2.742206E-012	1.720221E-011	1	0.000000E+000
2	25.45231883	1.720221E-011	2.742206E-012	0	0.000000E+000
2	25.45234625	2.742206E-012	1.720221E-011	1	0.000000E+000
2	25.45262521	1.720221E-011	2.742206E-012	0	0.000000E+000
2	25.45264481	2.742206E-012	1.720221E-011	1	0.000000E+000
2	25.45343416	1.720221E-011	2.742206E-012	0	0.000000E+000
2	25.45344250	2.742206E-012	1.720221E-011	1	0.000000E+000
2	25.45394528	1.720221E-011	2.742206E-012	0	0.000000E+000
2	25.45401228	2.742206E-012	1.720221E-011	1	0.000000E+000
2	25.45413756	1.720221E-011	2.742206E-012	0	0.000000E+000
2	25.45416536	2.742206E-012	1.720221E-011	1	0.000000E+000
2	25.45441446	1.720221E-011	2.742206E-012	0	0.000000E+000
2	25.45466575	2.742206E-012	1.720221E-011	1	0.000000E+000
2	25.45491809	1.720221E-011	2.742206E-012	0	0.000000E+000
2	25.45492719	2.742206E-012	1.720221E-011	1	0.000000E+000
2	25.45508183	1.720221E-011	2.742206E-012	0	0.000000E+000
2	25.45510908	2.742206E-012	1.720221E-011	1	0.000000E+000
2	25.45590609	1.720221E-011	2.742206E-012	0	0.000000E+000
2	25.45594714	2.742206E-012	1.720221E-011	1	0.000000E+000
2	25.45625439	1.720221E-011	2.742206E-012	0	0.000000E+000
2	25.45627305	2.742206E-012	1.720221E-011	1	0.000000E+000
2	25.45654363	1.720221E-011	2.742206E-012	0	0.000000E+000
2	25.45657299	2.742206E-012	1.720221E-011	1	0.000000E+000
2	25.45685046	1.720221E-011	2.742206E-012	0	0.000000E+000
2	25.45687188	2.742206E-012	1.720221E-011	1	0.000000E+000
2	25.45708704	1.720221E-011	2.742206E-012	0	0.000000E+000
2	25.45713378	2.742206E-012	1.720221E-011	1	0.000000E+000
2	25.45792186	1.720221E-011	2.742206E-012	0	0.000000E+000
2	25.45797252	2.742206E-012	1.720221E-011	1	0.000000E+000
2	25.45837177	1.720221E-011	2.742206E-012	0	0.000000E+000
2	25.45840636	2.742206E-012	1.720221E-011	1	0.000000E+000
2	25.45845180	1.720221E-011	2.742206E-012	0	0.000000E+000
2	25.45847793	2.742206E-012	1.720221E-011	1	0.000000E+000
2	25.45866548	1.720221E-011	2.742206E-012	0	0.000000E+000
2	25.45867026	2.742206E-012	1.720221E-011	1	0.000000E+000
2	25.45915768	1.720221E-011	2.742206E-012	0	0.000000E+000
2	25.45927938	2.742206E-012	1.720221E-011	1	0.000000E+000
2	25.45934254	1.720221E-011	2.742206E-012	0	0.000000E+000
2	25.45937196	2.742206E-012	1.720221E-011	1	0.000000E+000
2	25.45944909	1.720221E-011	2.742206E-012	0	0.000000E+000
2	25.45948472	2.742206E-012	1.720221E-011	1	0.000000E+000
2	25.45953862	1.720221E-011	2.742206E-012	0	0.000000E+000
2	25.45959430	2.742206E-012	1.720221E-011	1	0.000000E+000
2	25.46002821	1.720221E-011	2.742206E-012	0	0.000000E+000
2	25.46005243	2.742206E-012	1.720221E-011	1	0.000000E+000
2	25.46014531	1.720221E-011	2.742206E-012	0	0.000000E+000
2	25.46016808	2.742206E-012	1.720221E-011	1	0.000000E+000
2	25.46021588	1.720221E-011	2.742206E-012	0	0.000000E+000
2	25.46023567	2.742206E-012	1.720221E-011	1	0.000000E+000
2	25.46038267	1.720221E-011	2.742206E-012	0	0.000000E+000
2	25.46038702	2.742206E-012	1.720221E-011	1	0.000000E+000
2	25.46096411	1.720221E-011	2.742206E-012	0	0.000000E+000
2	25.46098898	2.742206E-012	1.720221E-011	1	0.000000E+000
2	25.46106229	1.720221E-011	2.742206E-012	0	0.000000E+000
2	25.46111485	2.742206E-012	1.720221E-011	1	0.000000E+000
2	25.46139074	1.720221E-011	2.742206E-012	0	0.000000E+000
2	25.46143027	2.742206E-012	1.720221E-011	1	0.000000E+000
2	25.46206922	1.720221E-011	2.742206E-012	0	0.000000E+000
2	25.46209529	2.742206E-012	1.720221E-011	1	0.000000E+000
2	25.46211519	1.720221E-011	2.742206E-012	0	0.000000E+000
2	25.46215845	2.742206E-012	1.720221E-011	1	0.000000E+000
2	25.46236215	1.720221E-011	2.742206E-012	0	0.000000E+000
2	25.46261312	2.742206E-012	1.720221E-011	1	0.000000E+000
2	25.46264647	1.720221E-011	2.742206E-012	0	0.000000E+000
2	25.46267801	2.742206E-012	1.720221E-011	1	0.000000E+000
2	25.46309595	1.720221E-011	2.742206E-012	0	0.000000E+000
2	25.46310731	2.742206E-012	1.720221E-011	1	0.000000E+000
2	25.46384799	1.720221E-011	2.742206E-012	0	0.000000E+000
2	25.46387129	2.742206E-012	1.720221E-011	1	0.000000E+000
2	25.46393205	1.720221E-011	2.742206E-012	0	0.000000E+000
2	25.46395744	2.742206E-012	1.720221E-011	1	0.000000E+000
2	25.46405189	1.720221E-011	2.742206E-012	0	0.000000E+000
2	25.46410972	2.742206E-012	1.720221E-011	1	0.000000E+000
2	25.46476812	1.720221E-011	2.742206E-012	0	0.000000E+000
2	25.46479196	2.742206E-012	1.720221E-011	1	0.000000E+000
2	25.46502836	1.720221E-011	2.742206E-012	0	0.000000E+000
2	25.46505013	2.742206E-012	1.720221E-011	1	0.000000E+000
2	25.46539359	1.720221E-011	2.742206E-012	0	0.000000E+000
2	25.46541301	2.742206E-012	1.720221E-011	1	0.000000E+000
2	25.46564977	1.720221E-011	2.742206E-012	0	0.000000E+000
2	25.46566779	2.742206E-012	1.720221E-011	1	0.000000E+000
2	25.46592213	1.720221E-011	2.742206E-012	0	0.000000E+000
2	25.46593477	2.742206E-012	1.720221E-011	1	0.000000E+000
2	25.46634181	1.720221E-011	2.742206E-012	0	0.000000E+000
2	25.46639757	2.742206E-012	1.720221E-011	1	0.000000E+000
2	25.46696883	1.720221E-011	2.742206E-012	0	0.000000E+000
2	25.46698611	2.742206E-012	1.720221E-011	1	0.000000E+000
2	25.46707497	1.720221E-011	2.742206E-012	0	0.000000E+000
2	25.46726331	2.742206E-012	1.720221E-011	1	0.000000E+000
2	25.46732277	1.720221E-011	2.742206E-012	0	0.000000E+000
2	25.46734440	2.742206E-012	1.720221E-011	1	0.000000E+000
2	25.46790666	1.720221E-011	2.742206E-012	0	0.000000E+000
2	25.46791569	2.742206E-012	1.720221E-011	1	0.000000E+000
2	25.46801660	1.720221E-011	2.742206E-012	0	0.000000E+000
2	25.46802595	2.742206E-012	1.720221E-011	1	0.000000E+000
2	25.46814291	1.720221E-011	2.742206E-012	0	0.000000E+000
2	25.46816855	2.742206E-012	1.720221E-011	1	0.000000E+000
2	25.46900173	1.720221E-011	2.742206E-012	0	0.000000E+000
2	25.46903795	2.742206E-012	1.720221E-011	1	0.000000E+000
2	25.46907259	1.720221E-011	2.742206E-012	0	0.000000E+000
2	25.46911119	2.742206E-012	1.720221E-011	1	0.000000E+000
2	25.46929741	1.720221E-011	2.742206E-012	0	0.000000E+000
2	25.46940949	2.742206E-012	1.720221E-011	1	0.000000E+000
2	25.46947702	1.720221E-011	2.742206E-012	0	0.000000E+000
2	25.46950721	2.742206E-012	1.720221E-011	1	0.000000E+000
2	25.47031504	1.720221E-011	2.742206E-012	0	0.000000E+000
2	25.47044849	2.742206E-012	1.720221E-011	1	0.000000E+000
2	25.47052683	1.720221E-011	2.742206E-012	0	0.000000E+000
2	25.47054138	2.742206E-012	1.720221E-011	1	0.000000E+000
2	25.47069860	1.720221E-011	2.742206E-012	0	0.000000E+000
2	25.47120588	2.742206E-012	1.720221E-011	1	0.000000E+000
2	25.47149770	1.720221E-011	2.742206E-012	0	0.000000E+000
2	25.47153582	2.742206E-012	1.720221E-011	1	0.000000E+000
2	25.47199928	1.720221E-011	2.742206E-012	0	0.000000E+000
2	25.47202001	2.742206E-012	1.720221E-011	1	0.000000E+000
2	25.47220607	1.720221E-011	2.742206E-012	0	0.000000E+000
2	25.47222519	2.742206E-012	1.720221E-011	1	0.000000E+000
2	25.47259866	1.720221E-011	2.742206E-012	0	0.000000E+000
2	25.47262060	2.742206E-012	1.720221E-011	1	0.000000E+000
2	25.47326000	1.720221E-011	2.742206E-012	0	0.000000E+000
2	25.47344084	2.742206E-012	1.720221E-011	1	0.000000E+000
2	25.47379702	1.720221E-011	2.742206E-012	0	0.000000E+000
2	25.47389043	2.742206E-012	1.720221E-011	1	0.000000E+000
2	25.47402312	1.720221E-011	2.742206E-012	0	0.000000E+000
2	25.47445623	2.742206E-012	1.720221E-011	1	0.000000E+000
2	25.47456701	1.720221E-011	2.742206E-012	0	0.000000E+000
2	25.47459755	2.742206E-012	1.720221E-011	1	0.000000E+000
2	25.47466388	1.720221E-011	2.742206E-012	0	0.000000E+000
2	25.47469043	2.742206E-012	1.720221E-011	1	0.000000E+000
2	25.47496321	1.720221E-011	2.742206E-012	0	0.000000E+000
2	25.47497779	2.742206E-012	1.720221E-011	1	0.000000E+000
2	25.47511210	1.720221E-011	2.742206E-012	0	0.000000E+000
2	25.47516802	2.742206E-012	1.720221E-011	1	0.000000E+000
2	25.47528420	1.720221E-011	2.742206E-012	0	0.000000E+000
2	25.47534448	2.742206E-012	1.720221E-011	1	0.000000E+000
2	25.47549955	1.720221E-011	2.742206E-012	0	0.000000E+000
2	25.47554718	2.742206E-012	1.720221E-011	1	0.000000E+000
2	25.47562320	1.720221E-011	2.742206E-012	0	0.000000E+000
2	25.47565030	2.742206E-012	1.720221E-011	1	0.000000E+000
2	25.47577414	1.720221E-011	2.742206E-012	0	0.000000E+000
2	25.47578839	2.742206E-012	1.720221E-011	1	0.000000E+000
2	25.47592569	1.720221E-011	2.742206E-012	0	0.000000E+000
2	25.47595437	2.742206E-012	1.720221E-011	1	0.000000E+000
2	25.47671581	1.720221E-011	2.742206E-012	0	0.000000E+000
2	25.47672724	2.742206E-012	1.720221E-011	1	0.000000E+000
2	25.47689066	1.720221E-011	2.742206E-012	0	0.000000E+000
2	25.47694548	2.742206E-012	1.720221E-011	1	0.000000E+000
2	25.47706129	1.720221E-011	2.742206E-012	0	0.000000E+000
2	25.47711712	2.742206E-012	1.720221E-011	1	0.000000E+000
2	25.47728081	1.720221E-011	2.742206E-012	0	0.000000E+000
2	25.47730610	2.742206E-012	1.720221E-011	1	0.000000E+000
2	25.47746036	1.720221E-011	2.742206E-012	0	0.000000E+000
2	25.47747591	2.742206E-012	1.720221E-011	1	0.000000E+000
2	25.47767156	1.720221E-011	2.742206E-012	0	0.000000E+000
2	25.47780940	2.742206E-012	1.720221E-011	1	0.000000E+000
2	25.47851394	1.720221E-011	2.742206E-012	0	0.000000E+000
2	25.47853703	2.742206E-012	1.720221E-011	1	0.000000E+000
2	25.47858357	1.720221E-011	2.742206E-012	0	0.000000E+000
2	25.47859037	2.742206E-012	1.720221E-011	1	0.000000E+000
2	25.47941187	1.720221E-011	2.742206E-012	0	0.000000E+000
2	25.47941947	2.742206E-012	1.720221E-011	1	0.000000E+000
2	25.47961360	1.720221E-011	2.742206E-012	0	0.000000E+000
2	25.47966900	2.742206E-012	1.720221E-011	1	0.000000E+000
2	25.47982985	1.720221E-011	2.742206E-012	0	0.000000E+000
2	25.47984194	2.742206E-012	1.720221E-011	1	0.000000E+000
2	25.48004310	1.720221E-011	2.742206E-012	0	0.000000E+000
2	25.48012063	2.742206E-012	1.720221E-011	1	0.000000E+000
2	25.48043525	1.720221E-011	2.742206E-012	0	0.000000E+000
2	25.48047654	2.742206E-012	1.720221E-011	1	0.000000E+000
2	25.48111481	1.720221E-011	2.742206E-012	0	0.000000E+000
2	25.48113024	2.742206E-012	1.720221E-011	1	0.000000E+000
2	25.48163273	1.720221E-011	2.742206E-012	0	0.000000E+000
2	25.48165497	2.742206E-012	1.720221E-011	1	0.000000E+000
2	25.48191571	1.720221E-011	2.742206E-012	0	0.000000E+000
2	25.48191621	2.742206E-012	1.720221E-011	1	0.000000E+000
2	25.48200957	1.720221E-011	2.742206E-012	0	0.000000E+000
2	25.48202415	2.742206E-012	1.720221E-011	1	0.000000E+000
2	25.48235983	1.720221E-011	2.742206E-012	0	0.000000E+000
2	25.48238122	2.742206E-012	1.720221E-011	1	0.000000E+000
2	25.48301094	1.720221E-011	2.742206E-012	0	0.000000E+000
2	25.48306311	2.742206E-012	1.720221E-011	1	0.000000E+000
2	25.48317159	1.720221E-011	2.742206E-012	0	0.000000E+000
2	25.48320660	2.742206E-012	1.720221E-011	1	0.000000E+000
2	25.48361900	1.720221E-011	2.742206E-012	0	0.000000E+000
2	25.48363690	2.742206E-012	1.720221E-011	1	0.000000E+000
2	25.48394886	1.720221E-011	2.742206E-012	0	0.000000E+000
2	25.48397846	2.742206E-012	1.720221E-011	1	0.000000E+000
2	25.48473886	1.720221E-011	2.742206E-012	0	0.000000E+000
2	25.48476475	2.742206E-012	1.720221E-011	1	0.000000E+000
2	25.48507571	1.720221E-011	2.742206E-012	0	0.000000E+000
2	25.48514109	2.742206E-012	1.720221E-011	1	0.000000E+000
2	25.48584853	1.720221E-011	2.742206E-012	0	0.000000E+000
2	25.48589271	2.742206E-012	1.720221E-011	1	0.000000E+000
2	25.48630106	1.720221E-011	2.742206E-012	0	0.000000E+000
2	25.48632030	2.742206E-012	1.720221E-011	1	0.000000E+000
2	25.48718821	1.720221E-011	2.742206E-012	0	0.000000E+000
2	25.48722933	2.742206E-012	1.720221E-011	1	0.000000E+000
2	25.48761161	1.720221E-011	2.742206E-012	0	0.000000E+000
2	25.48767313	2.742206E-012	1.720221E-011	1	0.000000E+000
2	25.48807773	1.720221E-011	2.742206E-012	0	0.000000E+000
2	25.48817573	2.742206E-012	1.720221E-011	1	0.000000E+000
2	25.48842257	1.720221E-011	2.742206E-012	0	0.000000E+000
2	25.48844468	2.742206E-012	1.720221E-011	1	0.000000E+000
2	25.48889519	1.720221E-011	2.742206E-012	0	0.000000E+000
2	25.48891544	2.742206E-012	1.720221E-011	1	0.000000E+000
2	25.48910809	1.720221E-011	2.742206E-012	0	0.000000E+000
2	25.48929291	2.742206E-012	1.720221E-011	1	0.000000E+000
2	25.48942779	1.720221E-011	2.742206E-012	0	0.000000E+000
2	25.48944312	2.742206E-012	1.720221E-011	1	0.000000E+000
2	25.48986712	1.720221E-011	2.742206E-012	0	0.000000E+000
2	25.48990335	2.742206E-012	1.720221E-011	1	0.000000E+000
2	25.49011127	1.720221E-011	2.742206E-012	0	0.000000E+000
2	25.49012691	2.742206E-012	1.720221E-011	1	0.000000E+000
2	25.49045521	1.720221E-011	2.742206E-012	0	0.000000E+000
2	25.49047202	2.742206E-012	1.720221E-011	1	0.000000E+000
2	25.49058179	1.720221E-011	2.742206E-012	0	0.000000E+000
2	25.49065329	2.742206E-012	1.720221E-011	1	0.000000E+000
2	25.49077461	1.720221E-011	2.742206E-012	0	0.000000E+000
2	25.49079744	2.742206E-012	1.720221E-011	1	0.000000E+000
2	25.49085691	1.720221E-011	2.742206E-012	0	0.000000E+000
2	25.49088114	2.742206E-012	1.720221E-011	1	0.000000E+000
2	25.49090401	1.720221E-011	2.742206E-012	0	0.000000E+000
2	25.49096865	2.742206E-012	1.720221E-011	1	0.000000E+000
2	25.49167003	1.720221E-011	2.742206E-012	0	0.000000E+000
2	25.49169542	2.742206E-012	1.720221E-011	1	0.000000E+000
2	25.49179680	1.720221E-011	2.742206E-012	0	0.000000E+000
2	25.49191531	2.742206E-012	1.720221E-011	1	0.000000E+000
2	25.49206129	1.720221E-011	2.742206E-012	0	0.000000E+000
2	25.49207801	2.742206E-012	1.720221E-011	1	0.000000E+000
2	25.49239984	1.720221E-011	2.742206E-012	0	0.000000E+000
2	25.49243711	2.742206E-012	1.720221E-011	1	0.000000E+000
2	25.49267547	1.720221E-011	2.742206E-012	0	0.000000E+000
2	25.49271944	2.742206E-012	1.720221E-011	1	0.000000E+000
2	25.49284164	1.720221E-011	2.742206E-012	0	0.000000E+000
2	25.49292386	2.742206E-012	1.720221E-011	1	0.000000E+000
2	25.49298608	1.720221E-011	2.742206E-012	0	0.000000E+000
2	25.49301888	2.742206E-012	1.720221E-011	1	0.000000E+000
2	25.49310237	1.720221E-011	2.742206E-012	0	0.000000E+000
2	25.49322272	2.742206E-012	1.720221E-011	1	0.000000E+000
2	25.49324699	1.720221E-011	2.742206E-012	0	0.000000E+000
2	25.49327173	2.742206E-012	1.720221E-011	1	0.000000E+000
2	25.49338258	1.720221E-011	2.742206E-012	0	0.000000E+000
2	25.49349677	2.742206E-012	1.720221E-011	1	0.000000E+000
2	25.49383168	1.720221E-011	2.742206E-012	0	0.000000E+000
2	25.49383923	2.742206E-012	1.720221E-011	1	0.000000E+000
2	25.49431213	1.720221E-011	2.742206E-012	0	0.000000E+000
2	25.49434440	2.742206E-012	1.720221E-011	1	0.000000E+000
2	25.49465132	1.720221E-011	2.742206E-012	0	0.000000E+000
2	25.49466227	2.742206E-012	1.720221E-011	1	0.000000E+000
2	25.49471415	1.720221E-011	2.742206E-012	0	0.000000E+000
2	25.49471939	2.742206E-012	1.720221E-011	1	0.000000E+000
2	25.49480236	1.720221E-011	2.742206E-012	0	0.000000E+000
2	25.49481757	2.742206E-012	1.720221E-011	1	0.000000E+000
2	25.49519466	1.720221E-011	2.742206E-012	0	0.000000E+000
2	25.49537609	2.742206E-012	1.720221E-011	1	0.000000E+000
2	25.49541940	1.720221E-011	2.742206E-012	0	0.000000E+000
2	25.49553423	2.742206E-012	1.720221E-011	1	0.000000E+000
2	25.49573946	1.720221E-011	2.742206E-012	0	0.000000E+000
2	25.49576819	2.742206E-012	1.720221E-011	1	0.000000E+000
2	25.49585071	1.720221E-011	2.742206E-012	0	0.000000E+000
2	25.49599285	2.742206E-012	1.720221E-011	1	0.000000E+000
2	25.49603101	1.720221E-011	2.742206E-012	0	0.000000E+000
2	25.49606629	2.742206E-012	1.720221E-011	1	0.000000E+000
2	25.49627063	1.720221E-011	2.742206E-012	0	0.000000E+000
2	25.49662410	2.742206E-012	1.720221E-011	1	0.000000E+000
2	25.49726648	1.720221E-011	2.742206E-012	0	0.000000E+000
2	25.49733019	2.742206E-012	1.720221E-011	1	0.000000E+000
2	25.49800695	1.720221E-011	2.742206E-012	0	0.000000E+000
2	25.49801326	2.742206E-012	1.720221E-011	1	0.000000E+000
2	25.49829922	1.720221E-011	2.742206E-012	0	0.000000E+000
2	25.49834378	2.742206E-012	1.720221E-011	1	0.000000E+000
2	25.49860964	1.720221E-011	2.742206E-012	0	0.000000E+000
2	25.49927988	2.742206E-012	1.720221E-011	1	0.000000E+000
2	25.49933940	1.720221E-011	2.742206E-012	0	0.000000E+000
2	25.49934761	2.742206E-012	1.720221E-011	1	0.000000E+000
2	25.49986990	1.720221E-011	2.742206E-012	0	0.000000E+000
2	25.49987708	2.742206E-012	1.720221E-011	1	0.000000E+000
2	25.50009346	1.720221E-011	2.742206E-012	0	0.000000E+000
2	25.50014268	2.742206E-012	1.720221E-011	1	0.000000E+000
2	25.50021007	1.720221E-011	2.742206E-012	0	0.000000E+000
2	25.50022310	2.742206E-012	1.720221E-011	1	0.000000E+000
2	25.50056539	1.720221E-011	2.742206E-012	0	0.000000E+000
2	25.50058502	2.742206E-012	1.720221E-011	1	0.000000E+000
2	25.50066527	1.720221E-011	2.742206E-012	0	0.000000E+000
2	25.50073560	2.742206E-012	1.720221E-011	1	0.000000E+000
2	25.50116448	1.720221E-011	2.742206E-012	0	0.000000E+000
2	25.50120537	2.742206E-012	1.720221E-011	1	0.000000E+000
2	25.50135125	1.720221E-011	2.742206E-012	0	0.000000E+000
2	25.50138069	2.742206E-012	1.720221E-011	1	0.000000E+000
2	25.50182316	1.720221E-011	2.742206E-012	0	0.000000E+000
2	25.50184178	2.742206E-012	1.720221E-011	1	0.000000E+000
2	25.50195630	1.720221E-011	2.742206E-012	0	0.000000E+000
2	25.50198000	2.742206E-012	1.720221E-011	1	0.000000E+000
2	25.50207246	1.720221E-011	2.742206E-012	0	0.000000E+000
2	25.50210126	2.742206E-012	1.720221E-011	1	0.000000E+000
2	25.50242672	1.720221E-011	2.742206E-012	0	0.000000E+000
2	25.50242852	2.742206E-012	1.720221E-011	1	0.000000E+000
2	25.50250285	1.720221E-011	2.742206E-012	0	0.000000E+000
2	25.50257510	2.742206E-012	1.720221E-011	1	0.000000E+000
2	25.50274665	1.720221E-011	2.742206E-012	0	0.000000E+000
2	25.50294108	2.742206E-012	1.720221E-011	1	0.000000E+000
2	25.50299939	1.720221E-011	2.742206E-012	0	0.000000E+000
2	25.50303506	2.742206E-012	1.720221E-011	1	0.000000E+000
2	25.50307609	1.720221E-011	2.742206E-012	0	0.000000E+000
2	25.50310865	2.742206E-012	1.720221E-011	1	0.000000E+000
2	25.50313968	1.720221E-011	2.742206E-012	0	0.000000E+000
2	25.50318958	2.742206E-012	1.720221E-011	1	0.000000E+000
2	25.50353162	1.720221E-011	2.742206E-012	0	0.000000E+000
2	25.50354213	2.742206E-012	1.720221E-011	1	0.000000E+000
2	25.50363705	1.720221E-011	2.742206E-012	0	0.000000E+000
2	25.50365403	2.742206E-012	1.720221E-011	1	0.000000E+000
2	25.50400680	1.720221E-011	2.742206E-012	0	0.000000E+000
2	25.50404420	2.742206E-012	1.720221E-011	1	0.000000E+000
2	25.50411266	1.720221E-011	2.742206E-012	0	0.000000E+000
2	25.50411811	2.742206E-012	1.720221E-011	1	0.000000E+000
2	25.50433649	1.720221E-011	2.742206E-012	0	0.000000E+000
2	25.50435614	2.742206E-012	1.720221E-011	1	0.000000E+000
2	25.50446208	1.720221E-011	2.742206E-012	0	0.000000E+000
2	25.50497164	2.742206E-012	1.720221E-011	1	0.000000E+000
2	25.50538465	1.720221E-011	2.742206E-012	0	0.000000E+000
2	25.50541352	2.742206E-012	1.720221E-011	1	0.000000E+000
2	25.50550664	1.720221E-011	2.742206E-012	0	0.000000E+000
2	25.50555082	2.742206E-012	1.720221E-011	1	0.000000E+000
2	25.50600495	1.720221E-011	2.742206E-012	0	0.000000E+000
2	25.50601348	2.742206E-012	1.720221E-011	1	0.000000E+000
2	25.50628976	1.720221E-011	2.742206E-012	0	0.000000E+000
2	25.50632585	2.742206E-012	1.720221E-011	1	0.000000E+000
2	25.50654615	1.720221E-011	2.742206E-012	0	0.000000E+000
2	25.50655649	2.742206E-012	1.720221E-011	1	0.000000E+000
2	25.50705489	1.720221E-011	2.742206E-012	0	0.000000E+000
2	25.50708058	2.742206E-012	1.720221E-011	1	0.000000E+000
2	25.50747285	1.720221E-011	2.742206E-012	0	0.000000E+000
[truncated: 370,389 more chars]
