# Supplementary material for: Ancestral acetylcholine receptor β-subunit forms homopentamers that prime before opening spontaneously
Source: eLife. 2022 Jul 4;11:e76504. doi: 10.7554/eLife.76504 (PMC9365395; doi:10.7554/eLife.76504)
Supplement: Figure 4—figure supplement 1—source data 1. — Detected single-channel event durations for the human adult muscle-type acetylcholine receptor in the presence of increasing concentrations of acetylcholine (ACh; 3 µM, 6 µM, 10 µM, 18 µM, 30 µM, 60 µM, 100 µM, and 180 µM). Compressed file includes 24 TAC 4.3.3 event files (*.evt format) of the single-channel detections for the three recordings for each acetylcholine concentration (fileA, fileB, and fileC in each case) in the presented kinetic analysis, as well as the associated R scripts (*.txt format) for defining and sorting bursts. [file elife-76504-fig4-figsupp1-data1.zip › F4S1-SD1/Source Data - Figure 4-figure supplement 1/Figure 4-figure supplement 1_WTMuscle100uMACh_fileC.evt]

5
File
Acquire	D:\Data\Christian\1-Single Channel Recordings\WTMuscle (control)\100uM ACh\Recordings\a3 - 17-06-30-WTmuscle-BRBS-PA100OOPS-120mv- 1.acquire	0	
Sweeps
1	71.444492	0.000000	0.207415	0.0000000E+000	0.0000000E+000	
2	89.680565	0.000000	0.335597	0.0000000E+000	0.0000000E+000	
Segments
1	57	0.000000	0.207415	0.435505	0.609570	0.620392	0.788093	1.193891	1.491702	1.757538	1.865045	2.899724	3.151324	3.375497	3.788425	5.843810	5.966124	6.899992	7.048349	8.093583	8.366259	8.975588	9.299476	9.644830	9.775048	12.321464	12.624532	13.484685	13.789292	14.594789	14.695199	14.710632	14.915250	15.548535	15.673706	16.320078	16.502992	17.117045	17.252299	17.869546	18.059105	18.327988	18.577081	18.731945	18.917365	21.473371	21.770997	22.459580	22.846827	23.076796	23.598323	23.952643	24.080162	25.631811	25.732791	26.481092	26.633517	28.779175	28.900588	30.580471	30.681571	33.671689	34.147641	34.820508	34.976044	35.026792	35.209161	39.894238	40.157133	40.528645	40.674638	40.782480	41.323362	42.083546	42.413273	43.204505	43.407516	43.587178	44.493419	44.980556	45.248395	48.144214	48.454856	48.926215	49.033203	49.410340	49.511285	52.679911	53.274916	53.340628	53.835039	58.328837	58.475469	59.063518	59.333875	59.340648	59.437045	59.867167	59.983918	60.009480	60.112160	61.121535	61.421057	61.717331	62.179869	63.821619	63.955007	64.155578	64.331995	68.921601	69.148192	69.171048	69.931535	71.262150	71.444492	
2	65	0.000000	0.335597	0.731047	1.020159	3.006916	3.357922	3.398148	3.695591	5.603440	5.718351	5.917458	6.019420	8.507283	8.608310	9.000099	9.173750	10.024202	10.141999	10.217853	10.368281	11.303760	11.776846	13.769802	13.999711	14.671359	14.828708	16.430530	16.583232	16.925699	17.026004	18.325454	18.443727	19.117768	19.320431	21.078354	21.225398	23.740821	23.841524	24.178358	24.278953	24.510671	24.700612	25.727728	26.081740	26.802732	26.903179	27.781580	27.882309	28.365621	28.560364	31.296096	31.529293	31.756265	32.019568	34.939507	35.218123	35.220149	35.485913	37.138491	37.520910	38.063146	38.169315	38.174232	38.532596	39.359880	39.623187	39.896549	40.116167	40.135349	40.276419	42.277957	42.801082	42.950017	43.066934	43.084469	43.404890	55.853097	56.118689	57.330214	58.011494	58.616278	58.892928	58.944181	59.149249	60.842191	60.994760	61.424952	61.648641	63.601686	63.702381	64.962607	65.064982	65.134876	65.249469	65.602829	65.902455	67.134383	67.453107	69.536127	69.638475	70.707042	70.943468	72.056707	72.580619	75.834150	75.977440	82.121592	82.441529	82.471605	82.648887	82.668213	82.807308	86.721558	87.090524	87.152430	87.370791	88.172340	88.272756	88.482777	88.583599	88.631989	88.722172	88.927140	89.078166	89.145183	89.340388	89.394849	89.495751	89.591208	89.680565	
Events
1	5.89300674	5.568491E-012	1.907849E-011	1	0.000000E+000
1	5.89302529	1.907849E-011	5.568491E-012	0	0.000000E+000
1	5.89369795	5.568491E-012	1.907849E-011	1	0.000000E+000
1	5.89384546	1.907849E-011	5.568491E-012	0	0.000000E+000
1	5.89387201	5.568491E-012	1.907849E-011	1	0.000000E+000
1	5.89425039	1.907849E-011	5.568491E-012	0	0.000000E+000
1	5.89425674	5.568491E-012	1.907849E-011	1	0.000000E+000
1	5.89435078	1.907849E-011	5.568491E-012	0	0.000000E+000
1	5.89438393	5.568491E-012	1.907849E-011	1	0.000000E+000
1	5.89490199	1.907849E-011	5.568491E-012	0	0.000000E+000
1	5.89491442	5.568491E-012	1.907849E-011	1	0.000000E+000
1	5.89564613	1.907849E-011	5.568491E-012	0	0.000000E+000
1	5.89575911	5.568491E-012	1.907849E-011	1	0.000000E+000
1	5.89592540	1.907849E-011	5.568491E-012	0	0.000000E+000
1	5.89596684	5.568491E-012	1.907849E-011	1	0.000000E+000
1	5.89602066	1.907849E-011	5.568491E-012	0	0.000000E+000
1	5.89604223	5.568491E-012	1.907849E-011	1	0.000000E+000
1	5.89610295	1.907849E-011	5.568491E-012	0	0.000000E+000
1	5.89613481	5.568491E-012	1.907849E-011	1	0.000000E+000
1	5.89630812	1.907849E-011	5.568491E-012	0	0.000000E+000
1	5.89633893	5.568491E-012	1.907849E-011	1	0.000000E+000
1	5.89677219	1.907849E-011	5.568491E-012	0	0.000000E+000
1	5.89682668	5.568491E-012	1.907849E-011	1	0.000000E+000
1	5.89754157	1.907849E-011	5.568491E-012	0	0.000000E+000
1	5.89755682	5.568491E-012	1.907849E-011	1	0.000000E+000
1	5.89757791	1.907849E-011	5.568491E-012	0	0.000000E+000
1	5.89760076	5.568491E-012	1.907849E-011	1	0.000000E+000
1	5.89773880	1.907849E-011	5.568491E-012	0	0.000000E+000
1	5.89779288	5.568491E-012	1.907849E-011	1	0.000000E+000
1	5.89807921	1.907849E-011	5.568491E-012	0	0.000000E+000
1	5.89813380	5.568491E-012	1.907849E-011	1	0.000000E+000
1	5.89829479	1.907849E-011	5.568491E-012	0	0.000000E+000
1	5.89830343	5.568491E-012	1.907849E-011	1	0.000000E+000
1	5.89899802	1.907849E-011	5.568491E-012	0	0.000000E+000
1	5.89931160	5.568491E-012	1.907849E-011	1	0.000000E+000
1	5.89940956	1.907849E-011	5.568491E-012	0	0.000000E+000
1	5.89945273	5.568491E-012	1.907849E-011	1	0.000000E+000
1	5.89953876	1.907849E-011	5.568491E-012	0	0.000000E+000
1	5.89957348	5.568491E-012	1.907849E-011	1	0.000000E+000
1	5.90049648	1.907849E-011	5.568491E-012	0	0.000000E+000
1	5.90052111	5.568491E-012	1.907849E-011	1	0.000000E+000
1	5.90057283	1.907849E-011	5.568491E-012	0	0.000000E+000
1	5.90059612	5.568491E-012	1.907849E-011	1	0.000000E+000
1	5.90088393	1.907849E-011	5.568491E-012	0	0.000000E+000
1	5.90090052	5.568491E-012	1.907849E-011	1	0.000000E+000
1	5.90099970	1.907849E-011	5.568491E-012	0	0.000000E+000
1	5.90129481	5.568491E-012	1.907849E-011	1	0.000000E+000
1	5.90141543	1.907849E-011	5.568491E-012	0	0.000000E+000
1	5.90158385	5.568491E-012	1.907849E-011	1	0.000000E+000
1	5.90214756	1.907849E-011	5.568491E-012	0	0.000000E+000
1	5.90215391	5.568491E-012	1.907849E-011	1	0.000000E+000
1	5.90219688	1.907849E-011	5.568491E-012	0	0.000000E+000
1	5.90232783	5.568491E-012	1.907849E-011	1	0.000000E+000
1	5.90257538	1.907849E-011	5.568491E-012	0	0.000000E+000
1	5.90266360	5.568491E-012	1.907849E-011	1	0.000000E+000
1	5.90321874	1.907849E-011	5.568491E-012	0	0.000000E+000
1	5.90352999	5.568491E-012	1.907849E-011	1	0.000000E+000
1	5.90371542	1.907849E-011	5.568491E-012	0	0.000000E+000
1	5.90372421	5.568491E-012	1.907849E-011	1	0.000000E+000
1	5.90452148	1.907849E-011	5.568491E-012	0	0.000000E+000
1	5.91462357	5.568491E-012	1.907849E-011	1	0.000000E+000
1	5.91492138	1.907849E-011	5.568491E-012	0	0.000000E+000
1	5.91496426	5.568491E-012	1.907849E-011	1	0.000000E+000
1	5.91503028	1.907849E-011	5.568491E-012	0	0.000000E+000
1	5.91504173	5.568491E-012	1.907849E-011	1	0.000000E+000
1	5.91505955	1.907849E-011	5.568491E-012	0	0.000000E+000
1	5.91538503	5.568491E-012	1.907849E-011	1	0.000000E+000
1	5.91550859	1.907849E-011	5.568491E-012	0	0.000000E+000
1	5.91554288	5.568491E-012	1.907849E-011	1	0.000000E+000
1	5.91621762	1.907849E-011	5.568491E-012	0	0.000000E+000
1	6.94977722	5.478228E-012	1.898823E-011	1	0.000000E+000
1	6.94998344	1.898823E-011	5.478228E-012	0	0.000000E+000
1	6.95010415	5.478228E-012	1.898823E-011	1	0.000000E+000
1	6.95093287	1.898823E-011	5.478228E-012	0	0.000000E+000
1	6.95096642	5.478228E-012	1.898823E-011	1	0.000000E+000
1	6.95105634	1.898823E-011	5.478228E-012	0	0.000000E+000
1	6.95110827	5.478228E-012	1.898823E-011	1	0.000000E+000
1	6.95144850	1.898823E-011	5.478228E-012	0	0.000000E+000
1	6.95147803	5.478228E-012	1.898823E-011	1	0.000000E+000
1	6.95174267	1.898823E-011	5.478228E-012	0	0.000000E+000
1	6.95175172	5.478228E-012	1.898823E-011	1	0.000000E+000
1	6.95204255	1.898823E-011	5.478228E-012	0	0.000000E+000
1	6.95219435	5.478228E-012	1.898823E-011	1	0.000000E+000
1	6.95233616	1.898823E-011	5.478228E-012	0	0.000000E+000
1	6.95235133	5.478228E-012	1.898823E-011	1	0.000000E+000
1	6.95246651	1.898823E-011	5.478228E-012	0	0.000000E+000
1	6.95247145	5.478228E-012	1.898823E-011	1	0.000000E+000
1	6.95252143	1.898823E-011	5.478228E-012	0	0.000000E+000
1	6.95256093	5.478228E-012	1.898823E-011	1	0.000000E+000
1	6.95262276	1.898823E-011	5.478228E-012	0	0.000000E+000
1	6.95263139	5.478228E-012	1.898823E-011	1	0.000000E+000
1	6.95298403	1.898823E-011	5.478228E-012	0	0.000000E+000
1	6.95301167	5.478228E-012	1.898823E-011	1	0.000000E+000
1	6.95326583	1.898823E-011	5.478228E-012	0	0.000000E+000
1	6.95332844	5.478228E-012	1.898823E-011	1	0.000000E+000
1	6.95347869	1.898823E-011	5.478228E-012	0	0.000000E+000
1	6.95351720	5.478228E-012	1.898823E-011	1	0.000000E+000
1	6.95407398	1.898823E-011	5.478228E-012	0	0.000000E+000
1	6.95407841	5.478228E-012	1.898823E-011	1	0.000000E+000
1	6.95448281	1.898823E-011	5.478228E-012	0	0.000000E+000
1	6.95470802	5.478228E-012	1.898823E-011	1	0.000000E+000
1	6.95484033	1.898823E-011	5.478228E-012	0	0.000000E+000
1	6.95492416	5.478228E-012	1.898823E-011	1	0.000000E+000
1	6.95564886	1.898823E-011	5.478228E-012	0	0.000000E+000
1	6.95565944	5.478228E-012	1.898823E-011	1	0.000000E+000
1	6.95579893	1.898823E-011	5.478228E-012	0	0.000000E+000
1	6.95581734	5.478228E-012	1.898823E-011	1	0.000000E+000
1	6.95590902	1.898823E-011	5.478228E-012	0	0.000000E+000
1	6.95592713	5.478228E-012	1.898823E-011	1	0.000000E+000
1	6.95623032	1.898823E-011	5.478228E-012	0	0.000000E+000
1	6.95624191	5.478228E-012	1.898823E-011	1	0.000000E+000
1	6.95627664	1.898823E-011	5.478228E-012	0	0.000000E+000
1	6.95629769	5.478228E-012	1.898823E-011	1	0.000000E+000
1	6.95653707	1.898823E-011	5.478228E-012	0	0.000000E+000
1	6.95657041	5.478228E-012	1.898823E-011	1	0.000000E+000
1	6.95659464	1.898823E-011	5.478228E-012	0	0.000000E+000
1	6.95662843	5.478228E-012	1.898823E-011	1	0.000000E+000
1	6.95731524	1.898823E-011	5.478228E-012	0	0.000000E+000
1	6.95732354	5.478228E-012	1.898823E-011	1	0.000000E+000
1	6.95737427	1.898823E-011	5.478228E-012	0	0.000000E+000
1	6.95740882	5.478228E-012	1.898823E-011	1	0.000000E+000
1	6.95793267	1.898823E-011	5.478228E-012	0	0.000000E+000
1	6.95799567	5.478228E-012	1.898823E-011	1	0.000000E+000
1	6.95833414	1.898823E-011	5.478228E-012	0	0.000000E+000
1	6.95834805	5.478228E-012	1.898823E-011	1	0.000000E+000
1	6.95843993	1.898823E-011	5.478228E-012	0	0.000000E+000
1	6.95848220	5.478228E-012	1.898823E-011	1	0.000000E+000
1	6.95872401	1.898823E-011	5.478228E-012	0	0.000000E+000
1	6.95878374	5.478228E-012	1.898823E-011	1	0.000000E+000
1	6.95891662	1.898823E-011	5.478228E-012	0	0.000000E+000
1	6.95893771	5.478228E-012	1.898823E-011	1	0.000000E+000
1	6.95904749	1.898823E-011	5.478228E-012	0	0.000000E+000
1	6.95931402	5.478228E-012	1.898823E-011	1	0.000000E+000
1	6.96032458	1.898823E-011	5.478228E-012	0	0.000000E+000
1	6.96033387	5.478228E-012	1.898823E-011	1	0.000000E+000
1	6.96067807	1.898823E-011	5.478228E-012	0	0.000000E+000
1	6.96069504	5.478228E-012	1.898823E-011	1	0.000000E+000
1	6.96079131	1.898823E-011	5.478228E-012	0	0.000000E+000
1	6.96086304	5.478228E-012	1.898823E-011	1	0.000000E+000
1	6.96097431	1.898823E-011	5.478228E-012	0	0.000000E+000
1	6.96100471	5.478228E-012	1.898823E-011	1	0.000000E+000
1	6.96154299	1.898823E-011	5.478228E-012	0	0.000000E+000
1	6.96155029	5.478228E-012	1.898823E-011	1	0.000000E+000
1	6.96184413	1.898823E-011	5.478228E-012	0	0.000000E+000
1	6.96185014	5.478228E-012	1.898823E-011	1	0.000000E+000
1	6.96229380	1.898823E-011	5.478228E-012	0	0.000000E+000
1	6.96234214	5.478228E-012	1.898823E-011	1	0.000000E+000
1	6.96309790	1.898823E-011	5.478228E-012	0	0.000000E+000
1	6.96312850	5.478228E-012	1.898823E-011	1	0.000000E+000
1	6.96332036	1.898823E-011	5.478228E-012	0	0.000000E+000
1	6.96335608	5.478228E-012	1.898823E-011	1	0.000000E+000
1	6.96391677	1.898823E-011	5.478228E-012	0	0.000000E+000
1	6.96395374	5.478228E-012	1.898823E-011	1	0.000000E+000
1	6.96396621	1.898823E-011	5.478228E-012	0	0.000000E+000
1	6.96399024	5.478228E-012	1.898823E-011	1	0.000000E+000
1	6.96423632	1.898823E-011	5.478228E-012	0	0.000000E+000
1	6.96433624	5.478228E-012	1.898823E-011	1	0.000000E+000
1	6.96457426	1.898823E-011	5.478228E-012	0	0.000000E+000
1	6.96460005	5.478228E-012	1.898823E-011	1	0.000000E+000
1	6.96474739	1.898823E-011	5.478228E-012	0	0.000000E+000
1	6.96476927	5.478228E-012	1.898823E-011	1	0.000000E+000
1	6.96505182	1.898823E-011	5.478228E-012	0	0.000000E+000
1	6.96508783	5.478228E-012	1.898823E-011	1	0.000000E+000
1	6.96532951	1.898823E-011	5.478228E-012	0	0.000000E+000
1	6.96538179	5.478228E-012	1.898823E-011	1	0.000000E+000
1	6.96555095	1.898823E-011	5.478228E-012	0	0.000000E+000
1	6.96560434	5.478228E-012	1.898823E-011	1	0.000000E+000
1	6.96565422	1.898823E-011	5.478228E-012	0	0.000000E+000
1	6.96567712	5.478228E-012	1.898823E-011	1	0.000000E+000
1	6.96572318	1.898823E-011	5.478228E-012	0	0.000000E+000
1	6.96582598	5.478228E-012	1.898823E-011	1	0.000000E+000
1	6.96612485	1.898823E-011	5.478228E-012	0	0.000000E+000
1	6.96615336	5.478228E-012	1.898823E-011	1	0.000000E+000
1	6.96638471	1.898823E-011	5.478228E-012	0	0.000000E+000
1	6.96641954	5.478228E-012	1.898823E-011	1	0.000000E+000
1	6.96741642	1.898823E-011	5.478228E-012	0	0.000000E+000
1	6.96744507	5.478228E-012	1.898823E-011	1	0.000000E+000
1	6.96747756	1.898823E-011	5.478228E-012	0	0.000000E+000
1	6.96749160	5.478228E-012	1.898823E-011	1	0.000000E+000
1	6.96752672	1.898823E-011	5.478228E-012	0	0.000000E+000
1	6.96755833	5.478228E-012	1.898823E-011	1	0.000000E+000
1	6.96771764	1.898823E-011	5.478228E-012	0	0.000000E+000
1	6.96775422	5.478228E-012	1.898823E-011	1	0.000000E+000
1	6.96824537	1.898823E-011	5.478228E-012	0	0.000000E+000
1	6.96826272	5.478228E-012	1.898823E-011	1	0.000000E+000
1	6.96856307	1.898823E-011	5.478228E-012	0	0.000000E+000
1	6.96858240	5.478228E-012	1.898823E-011	1	0.000000E+000
1	6.96890685	1.898823E-011	5.478228E-012	0	0.000000E+000
1	6.96893050	5.478228E-012	1.898823E-011	1	0.000000E+000
1	6.96906027	1.898823E-011	5.478228E-012	0	0.000000E+000
1	6.96910877	5.478228E-012	1.898823E-011	1	0.000000E+000
1	6.96938206	1.898823E-011	5.478228E-012	0	0.000000E+000
1	6.96939933	5.478228E-012	1.898823E-011	1	0.000000E+000
1	6.96986205	1.898823E-011	5.478228E-012	0	0.000000E+000
1	6.96988397	5.478228E-012	1.898823E-011	1	0.000000E+000
1	6.97028647	1.898823E-011	5.478228E-012	0	0.000000E+000
1	6.97031812	5.478228E-012	1.898823E-011	1	0.000000E+000
1	6.97123371	1.898823E-011	5.478228E-012	0	0.000000E+000
1	6.97124253	5.478228E-012	1.898823E-011	1	0.000000E+000
1	6.97133872	1.898823E-011	5.478228E-012	0	0.000000E+000
1	6.97136709	5.478228E-012	1.898823E-011	1	0.000000E+000
1	6.97164174	1.898823E-011	5.478228E-012	0	0.000000E+000
1	6.97166100	5.478228E-012	1.898823E-011	1	0.000000E+000
1	6.97173807	1.898823E-011	5.478228E-012	0	0.000000E+000
1	6.97177534	5.478228E-012	1.898823E-011	1	0.000000E+000
1	6.97194255	1.898823E-011	5.478228E-012	0	0.000000E+000
1	6.97195400	5.478228E-012	1.898823E-011	1	0.000000E+000
1	6.97209288	1.898823E-011	5.478228E-012	0	0.000000E+000
1	6.97211028	5.478228E-012	1.898823E-011	1	0.000000E+000
1	6.97216494	1.898823E-011	5.478228E-012	0	0.000000E+000
1	6.97219951	5.478228E-012	1.898823E-011	1	0.000000E+000
1	6.97242785	1.898823E-011	5.478228E-012	0	0.000000E+000
1	6.97244637	5.478228E-012	1.898823E-011	1	0.000000E+000
1	6.97250729	1.898823E-011	5.478228E-012	0	0.000000E+000
1	6.97253656	5.478228E-012	1.898823E-011	1	0.000000E+000
1	6.97269745	1.898823E-011	5.478228E-012	0	0.000000E+000
1	6.97274565	5.478228E-012	1.898823E-011	1	0.000000E+000
1	6.97326585	1.898823E-011	5.478228E-012	0	0.000000E+000
1	6.97329430	5.478228E-012	1.898823E-011	1	0.000000E+000
1	6.97398847	1.898823E-011	5.478228E-012	0	0.000000E+000
1	6.97402102	5.478228E-012	1.898823E-011	1	0.000000E+000
1	6.97472297	1.898823E-011	5.478228E-012	0	0.000000E+000
1	6.97473307	5.478228E-012	1.898823E-011	1	0.000000E+000
1	6.97482824	1.898823E-011	5.478228E-012	0	0.000000E+000
1	6.97485795	5.478228E-012	1.898823E-011	1	0.000000E+000
1	6.97496113	1.898823E-011	5.478228E-012	0	0.000000E+000
1	6.97499816	5.478228E-012	1.898823E-011	1	0.000000E+000
1	6.97544815	1.898823E-011	5.478228E-012	0	0.000000E+000
1	6.97547046	5.478228E-012	1.898823E-011	1	0.000000E+000
1	6.97562391	1.898823E-011	5.478228E-012	0	0.000000E+000
1	6.97564962	5.478228E-012	1.898823E-011	1	0.000000E+000
1	6.97576663	1.898823E-011	5.478228E-012	0	0.000000E+000
1	6.97579838	5.478228E-012	1.898823E-011	1	0.000000E+000
1	6.97620106	1.898823E-011	5.478228E-012	0	0.000000E+000
1	6.97625020	5.478228E-012	1.898823E-011	1	0.000000E+000
1	6.97642251	1.898823E-011	5.478228E-012	0	0.000000E+000
1	6.97647045	5.478228E-012	1.898823E-011	1	0.000000E+000
1	6.97652376	1.898823E-011	5.478228E-012	0	0.000000E+000
1	6.97655977	5.478228E-012	1.898823E-011	1	0.000000E+000
1	6.97696634	1.898823E-011	5.478228E-012	0	0.000000E+000
1	6.97698237	5.478228E-012	1.898823E-011	1	0.000000E+000
1	6.97753747	1.898823E-011	5.478228E-012	0	0.000000E+000
1	6.97754262	5.478228E-012	1.898823E-011	1	0.000000E+000
1	6.97796343	1.898823E-011	5.478228E-012	0	0.000000E+000
1	6.97798118	5.478228E-012	1.898823E-011	1	0.000000E+000
1	6.97872161	1.898823E-011	5.478228E-012	0	0.000000E+000
1	6.97875346	5.478228E-012	1.898823E-011	1	0.000000E+000
1	6.97882648	1.898823E-011	5.478228E-012	0	0.000000E+000
1	6.97884733	5.478228E-012	1.898823E-011	1	0.000000E+000
1	6.97948299	1.898823E-011	5.478228E-012	0	0.000000E+000
1	6.97952599	5.478228E-012	1.898823E-011	1	0.000000E+000
1	6.97968649	1.898823E-011	5.478228E-012	0	0.000000E+000
1	6.97969210	5.478228E-012	1.898823E-011	1	0.000000E+000
1	6.98042143	1.898823E-011	5.478228E-012	0	0.000000E+000
1	6.98043444	5.478228E-012	1.898823E-011	1	0.000000E+000
1	6.98054264	1.898823E-011	5.478228E-012	0	0.000000E+000
1	6.98057646	5.478228E-012	1.898823E-011	1	0.000000E+000
1	6.98094437	1.898823E-011	5.478228E-012	0	0.000000E+000
1	6.98098289	5.478228E-012	1.898823E-011	1	0.000000E+000
1	6.98117283	1.898823E-011	5.478228E-012	0	0.000000E+000
1	6.98119895	5.478228E-012	1.898823E-011	1	0.000000E+000
1	6.98136108	1.898823E-011	5.478228E-012	0	0.000000E+000
1	6.98137587	5.478228E-012	1.898823E-011	1	0.000000E+000
1	6.98151148	1.898823E-011	5.478228E-012	0	0.000000E+000
1	6.98154911	5.478228E-012	1.898823E-011	1	0.000000E+000
1	6.98172084	1.898823E-011	5.478228E-012	0	0.000000E+000
1	6.98174427	5.478228E-012	1.898823E-011	1	0.000000E+000
1	6.98335673	1.898823E-011	5.478228E-012	0	0.000000E+000
1	6.98337546	5.478228E-012	1.898823E-011	1	0.000000E+000
1	6.98346046	1.898823E-011	5.478228E-012	0	0.000000E+000
1	6.98348182	5.478228E-012	1.898823E-011	1	0.000000E+000
1	6.98367924	1.898823E-011	5.478228E-012	0	0.000000E+000
1	6.98389429	5.478228E-012	1.898823E-011	1	0.000000E+000
1	6.98413289	1.898823E-011	5.478228E-012	0	0.000000E+000
1	6.98415958	5.478228E-012	1.898823E-011	1	0.000000E+000
1	6.98433096	1.898823E-011	5.478228E-012	0	0.000000E+000
1	6.98434633	5.478228E-012	1.898823E-011	1	0.000000E+000
1	6.98479311	1.898823E-011	5.478228E-012	0	0.000000E+000
1	6.98483482	5.478228E-012	1.898823E-011	1	0.000000E+000
1	6.98491034	1.898823E-011	5.478228E-012	0	0.000000E+000
1	6.98493907	5.478228E-012	1.898823E-011	1	0.000000E+000
1	6.98538541	1.898823E-011	5.478228E-012	0	0.000000E+000
1	6.98540174	5.478228E-012	1.898823E-011	1	0.000000E+000
1	6.98558780	1.898823E-011	5.478228E-012	0	0.000000E+000
1	6.98565376	5.478228E-012	1.898823E-011	1	0.000000E+000
1	6.98571802	1.898823E-011	5.478228E-012	0	0.000000E+000
1	6.98573813	5.478228E-012	1.898823E-011	1	0.000000E+000
1	6.98625557	1.898823E-011	5.478228E-012	0	0.000000E+000
1	6.98634404	5.478228E-012	1.898823E-011	1	0.000000E+000
1	6.98695146	1.898823E-011	5.478228E-012	0	0.000000E+000
1	6.98697597	5.478228E-012	1.898823E-011	1	0.000000E+000
1	6.98701608	1.898823E-011	5.478228E-012	0	0.000000E+000
1	6.98703703	5.478228E-012	1.898823E-011	1	0.000000E+000
1	6.98708276	1.898823E-011	5.478228E-012	0	0.000000E+000
1	6.98715104	5.478228E-012	1.898823E-011	1	0.000000E+000
1	6.98717780	1.898823E-011	5.478228E-012	0	0.000000E+000
1	6.98723120	5.478228E-012	1.898823E-011	1	0.000000E+000
1	6.98726415	1.898823E-011	5.478228E-012	0	0.000000E+000
1	6.98732651	5.478228E-012	1.898823E-011	1	0.000000E+000
1	6.98737826	1.898823E-011	5.478228E-012	0	0.000000E+000
1	6.98745181	5.478228E-012	1.898823E-011	1	0.000000E+000
1	6.98755055	1.898823E-011	5.478228E-012	0	0.000000E+000
1	6.98765796	5.478228E-012	1.898823E-011	1	0.000000E+000
1	6.98777615	1.898823E-011	5.478228E-012	0	0.000000E+000
1	6.98777814	5.478228E-012	1.898823E-011	1	0.000000E+000
1	6.98810564	1.898823E-011	5.478228E-012	0	0.000000E+000
1	6.98814014	5.478228E-012	1.898823E-011	1	0.000000E+000
1	6.98815331	1.898823E-011	5.478228E-012	0	0.000000E+000
1	6.98817333	5.478228E-012	1.898823E-011	1	0.000000E+000
1	6.98904367	1.898823E-011	5.478228E-012	0	0.000000E+000
1	6.98908494	5.478228E-012	1.898823E-011	1	0.000000E+000
1	6.98941999	1.898823E-011	5.478228E-012	0	0.000000E+000
1	6.98943782	5.478228E-012	1.898823E-011	1	0.000000E+000
1	6.98966490	1.898823E-011	5.478228E-012	0	0.000000E+000
1	6.98994821	5.478228E-012	1.898823E-011	1	0.000000E+000
1	6.99001184	1.898823E-011	5.478228E-012	0	0.000000E+000
1	6.99005494	5.478228E-012	1.898823E-011	1	0.000000E+000
1	6.99026731	1.898823E-011	5.478228E-012	0	0.000000E+000
1	6.99028280	5.478228E-012	1.898823E-011	1	0.000000E+000
1	6.99034167	1.898823E-011	5.478228E-012	0	0.000000E+000
1	6.99039627	5.478228E-012	1.898823E-011	1	0.000000E+000
1	6.99075016	1.898823E-011	5.478228E-012	0	0.000000E+000
1	6.99077817	5.478228E-012	1.898823E-011	1	0.000000E+000
1	6.99105197	1.898823E-011	5.478228E-012	0	0.000000E+000
1	6.99108490	5.478228E-012	1.898823E-011	1	0.000000E+000
1	6.99113113	1.898823E-011	5.478228E-012	0	0.000000E+000
1	6.99114862	5.478228E-012	1.898823E-011	1	0.000000E+000
1	6.99151780	1.898823E-011	5.478228E-012	0	0.000000E+000
1	6.99156010	5.478228E-012	1.898823E-011	1	0.000000E+000
1	6.99179420	1.898823E-011	5.478228E-012	0	0.000000E+000
1	6.99181868	5.478228E-012	1.898823E-011	1	0.000000E+000
1	6.99222194	1.898823E-011	5.478228E-012	0	0.000000E+000
1	6.99223531	5.478228E-012	1.898823E-011	1	0.000000E+000
1	6.99367149	1.898823E-011	5.478228E-012	0	0.000000E+000
1	6.99374389	5.478228E-012	1.898823E-011	1	0.000000E+000
1	6.99380760	1.898823E-011	5.478228E-012	0	0.000000E+000
1	6.99382747	5.478228E-012	1.898823E-011	1	0.000000E+000
1	6.99398394	1.898823E-011	5.478228E-012	0	0.000000E+000
1	6.99407919	5.478228E-012	1.898823E-011	1	0.000000E+000
1	6.99509154	1.898823E-011	5.478228E-012	0	0.000000E+000
1	6.99510593	5.478228E-012	1.898823E-011	1	0.000000E+000
1	6.99544689	1.898823E-011	5.478228E-012	0	0.000000E+000
1	6.99548142	5.478228E-012	1.898823E-011	1	0.000000E+000
1	6.99561777	1.898823E-011	5.478228E-012	0	0.000000E+000
1	6.99563053	5.478228E-012	1.898823E-011	1	0.000000E+000
1	6.99609912	1.898823E-011	5.478228E-012	0	0.000000E+000
1	6.99613120	5.478228E-012	1.898823E-011	1	0.000000E+000
1	6.99621579	1.898823E-011	5.478228E-012	0	0.000000E+000
1	6.99627674	5.478228E-012	1.898823E-011	1	0.000000E+000
1	6.99640764	1.898823E-011	5.478228E-012	0	0.000000E+000
1	6.99643330	5.478228E-012	1.898823E-011	1	0.000000E+000
1	6.99715425	1.898823E-011	5.478228E-012	0	0.000000E+000
1	6.99719792	5.478228E-012	1.898823E-011	1	0.000000E+000
1	6.99731197	1.898823E-011	5.478228E-012	0	0.000000E+000
1	6.99737308	5.478228E-012	1.898823E-011	1	0.000000E+000
1	6.99744952	1.898823E-011	5.478228E-012	0	0.000000E+000
1	6.99767119	5.478228E-012	1.898823E-011	1	0.000000E+000
1	6.99807642	1.898823E-011	5.478228E-012	0	0.000000E+000
1	6.99813321	5.478228E-012	1.898823E-011	1	0.000000E+000
1	6.99831814	1.898823E-011	5.478228E-012	0	0.000000E+000
1	6.99839223	5.478228E-012	1.898823E-011	1	0.000000E+000
1	6.99854757	1.898823E-011	5.478228E-012	0	0.000000E+000
1	8.14325933	5.286499E-012	1.879650E-011	1	0.000000E+000
1	8.14350857	1.879650E-011	5.286499E-012	0	0.000000E+000
1	8.14354992	5.286499E-012	1.879650E-011	1	0.000000E+000
1	8.14380826	1.879650E-011	5.286499E-012	0	0.000000E+000
1	8.14386458	5.286499E-012	1.879650E-011	1	0.000000E+000
1	8.14393732	1.879650E-011	5.286499E-012	0	0.000000E+000
1	8.14406282	5.286499E-012	1.879650E-011	1	0.000000E+000
1	8.14411999	1.879650E-011	5.286499E-012	0	0.000000E+000
1	8.14414908	5.286499E-012	1.879650E-011	1	0.000000E+000
1	8.14461634	1.879650E-011	5.286499E-012	0	0.000000E+000
1	8.14463080	5.286499E-012	1.879650E-011	1	0.000000E+000
1	8.14497240	1.879650E-011	5.286499E-012	0	0.000000E+000
1	8.14500619	5.286499E-012	1.879650E-011	1	0.000000E+000
1	8.14517045	1.879650E-011	5.286499E-012	0	0.000000E+000
1	8.14520520	5.286499E-012	1.879650E-011	1	0.000000E+000
1	8.14529955	1.879650E-011	5.286499E-012	0	0.000000E+000
1	8.14534392	5.286499E-012	1.879650E-011	1	0.000000E+000
1	8.14554924	1.879650E-011	5.286499E-012	0	0.000000E+000
1	8.14559840	5.286499E-012	1.879650E-011	1	0.000000E+000
1	8.14576468	1.879650E-011	5.286499E-012	0	0.000000E+000
1	8.14577502	5.286499E-012	1.879650E-011	1	0.000000E+000
1	8.14586091	1.879650E-011	5.286499E-012	0	0.000000E+000
1	8.14591544	5.286499E-012	1.879650E-011	1	0.000000E+000
1	8.14598255	1.879650E-011	5.286499E-012	0	0.000000E+000
1	8.14622112	5.286499E-012	1.879650E-011	1	0.000000E+000
1	8.14686099	1.879650E-011	5.286499E-012	0	0.000000E+000
1	8.14691634	5.286499E-012	1.879650E-011	1	0.000000E+000
1	8.14700306	1.879650E-011	5.286499E-012	0	0.000000E+000
1	8.14707107	5.286499E-012	1.879650E-011	1	0.000000E+000
1	8.14765982	1.879650E-011	5.286499E-012	0	0.000000E+000
1	8.14768647	5.286499E-012	1.879650E-011	1	0.000000E+000
1	8.14874576	1.879650E-011	5.286499E-012	0	0.000000E+000
1	8.14878115	5.286499E-012	1.879650E-011	1	0.000000E+000
1	8.14926458	1.879650E-011	5.286499E-012	0	0.000000E+000
1	8.14940241	5.286499E-012	1.879650E-011	1	0.000000E+000
1	8.14990337	1.879650E-011	5.286499E-012	0	0.000000E+000
1	8.15000591	5.286499E-012	1.879650E-011	1	0.000000E+000
1	8.15015956	1.879650E-011	5.286499E-012	0	0.000000E+000
1	8.15017160	5.286499E-012	1.879650E-011	1	0.000000E+000
1	8.15022357	1.879650E-011	5.286499E-012	0	0.000000E+000
1	8.15023671	5.286499E-012	1.879650E-011	1	0.000000E+000
1	8.15028144	1.879650E-011	5.286499E-012	0	0.000000E+000
1	8.15031666	5.286499E-012	1.879650E-011	1	0.000000E+000
1	8.15049503	1.879650E-011	5.286499E-012	0	0.000000E+000
1	8.15061362	5.286499E-012	1.879650E-011	1	0.000000E+000
1	8.15123468	1.879650E-011	5.286499E-012	0	0.000000E+000
1	8.15128400	5.286499E-012	1.879650E-011	1	0.000000E+000
1	8.15195792	1.879650E-011	5.286499E-012	0	0.000000E+000
1	8.15196746	5.286499E-012	1.879650E-011	1	0.000000E+000
1	8.15202602	1.879650E-011	5.286499E-012	0	0.000000E+000
1	8.15204013	5.286499E-012	1.879650E-011	1	0.000000E+000
1	8.15227232	1.879650E-011	5.286499E-012	0	0.000000E+000
1	8.15229174	5.286499E-012	1.879650E-011	1	0.000000E+000
1	8.15248329	1.879650E-011	5.286499E-012	0	0.000000E+000
1	8.15249010	5.286499E-012	1.879650E-011	1	0.000000E+000
1	8.15259629	1.879650E-011	5.286499E-012	0	0.000000E+000
1	8.15260942	5.286499E-012	1.879650E-011	1	0.000000E+000
1	8.15267441	1.879650E-011	5.286499E-012	0	0.000000E+000
1	8.15274811	5.286499E-012	1.879650E-011	1	0.000000E+000
1	8.15288650	1.879650E-011	5.286499E-012	0	0.000000E+000
1	8.15296728	5.286499E-012	1.879650E-011	1	0.000000E+000
1	8.15304969	1.879650E-011	5.286499E-012	0	0.000000E+000
1	8.15313562	5.286499E-012	1.879650E-011	1	0.000000E+000
1	8.15326350	1.879650E-011	5.286499E-012	0	0.000000E+000
1	8.15327710	5.286499E-012	1.879650E-011	1	0.000000E+000
1	8.15333189	1.879650E-011	5.286499E-012	0	0.000000E+000
1	8.15336961	5.286499E-012	1.879650E-011	1	0.000000E+000
1	8.15352262	1.879650E-011	5.286499E-012	0	0.000000E+000
1	8.15356900	5.286499E-012	1.879650E-011	1	0.000000E+000
1	8.15396480	1.879650E-011	5.286499E-012	0	0.000000E+000
1	8.15396972	5.286499E-012	1.879650E-011	1	0.000000E+000
1	8.15436457	1.879650E-011	5.286499E-012	0	0.000000E+000
1	8.15438895	5.286499E-012	1.879650E-011	1	0.000000E+000
1	8.15506642	1.879650E-011	5.286499E-012	0	0.000000E+000
1	8.15509102	5.286499E-012	1.879650E-011	1	0.000000E+000
1	8.15560102	1.879650E-011	5.286499E-012	0	0.000000E+000
1	8.15561575	5.286499E-012	1.879650E-011	1	0.000000E+000
1	8.15580042	1.879650E-011	5.286499E-012	0	0.000000E+000
1	8.15587521	5.286499E-012	1.879650E-011	1	0.000000E+000
1	8.15635312	1.879650E-011	5.286499E-012	0	0.000000E+000
1	8.15638509	5.286499E-012	1.879650E-011	1	0.000000E+000
1	8.15664177	1.879650E-011	5.286499E-012	0	0.000000E+000
1	8.15665619	5.286499E-012	1.879650E-011	1	0.000000E+000
1	8.15785166	1.879650E-011	5.286499E-012	0	0.000000E+000
1	8.15791798	5.286499E-012	1.879650E-011	1	0.000000E+000
1	8.15814878	1.879650E-011	5.286499E-012	0	0.000000E+000
1	8.15818622	5.286499E-012	1.879650E-011	1	0.000000E+000
1	8.15829536	1.879650E-011	5.286499E-012	0	0.000000E+000
1	8.15838703	5.286499E-012	1.879650E-011	1	0.000000E+000
1	8.15944603	1.879650E-011	5.286499E-012	0	0.000000E+000
1	8.15949221	5.286499E-012	1.879650E-011	1	0.000000E+000
1	8.15964973	1.879650E-011	5.286499E-012	0	0.000000E+000
1	8.15969017	5.286499E-012	1.879650E-011	1	0.000000E+000
1	8.16213415	1.879650E-011	5.286499E-012	0	0.000000E+000
1	8.16230213	5.286499E-012	1.879650E-011	1	0.000000E+000
1	8.16263537	1.879650E-011	5.286499E-012	0	0.000000E+000
1	8.16264618	5.286499E-012	1.879650E-011	1	0.000000E+000
1	8.16290203	1.879650E-011	5.286499E-012	0	0.000000E+000
1	8.16293428	5.286499E-012	1.879650E-011	1	0.000000E+000
1	8.16327323	1.879650E-011	5.286499E-012	0	0.000000E+000
1	8.16329640	5.286499E-012	1.879650E-011	1	0.000000E+000
1	8.16340936	1.879650E-011	5.286499E-012	0	0.000000E+000
1	8.16344984	5.286499E-012	1.879650E-011	1	0.000000E+000
1	8.16456457	1.879650E-011	5.286499E-012	0	0.000000E+000
1	8.16460940	5.286499E-012	1.879650E-011	1	0.000000E+000
1	8.16518951	1.879650E-011	5.286499E-012	0	0.000000E+000
1	8.16519804	5.286499E-012	1.879650E-011	1	0.000000E+000
1	8.16540117	1.879650E-011	5.286499E-012	0	0.000000E+000
1	8.16542847	5.286499E-012	1.879650E-011	1	0.000000E+000
1	8.16561917	1.879650E-011	5.286499E-012	0	0.000000E+000
1	8.16565729	5.286499E-012	1.879650E-011	1	0.000000E+000
1	8.16575245	1.879650E-011	5.286499E-012	0	0.000000E+000
1	8.16579462	5.286499E-012	1.879650E-011	1	0.000000E+000
1	8.16606289	1.879650E-011	5.286499E-012	0	0.000000E+000
1	8.16607425	5.286499E-012	1.879650E-011	1	0.000000E+000
1	8.16610964	1.879650E-011	5.286499E-012	0	0.000000E+000
1	8.16614032	5.286499E-012	1.879650E-011	1	0.000000E+000
1	8.16631748	1.879650E-011	5.286499E-012	0	0.000000E+000
1	8.16632936	5.286499E-012	1.879650E-011	1	0.000000E+000
1	8.16683594	1.879650E-011	5.286499E-012	0	0.000000E+000
1	8.16713009	5.286499E-012	1.879650E-011	1	0.000000E+000
1	8.16731265	1.879650E-011	5.286499E-012	0	0.000000E+000
1	8.16738275	5.286499E-012	1.879650E-011	1	0.000000E+000
1	8.16769231	1.879650E-011	5.286499E-012	0	0.000000E+000
1	8.16795085	5.286499E-012	1.879650E-011	1	0.000000E+000
1	8.16839717	1.879650E-011	5.286499E-012	0	0.000000E+000
1	8.16855194	5.286499E-012	1.879650E-011	1	0.000000E+000
1	8.16863342	1.879650E-011	5.286499E-012	0	0.000000E+000
1	8.16865281	5.286499E-012	1.879650E-011	1	0.000000E+000
1	8.16898397	1.879650E-011	5.286499E-012	0	0.000000E+000
1	8.16902009	5.286499E-012	1.879650E-011	1	0.000000E+000
1	8.16904227	1.879650E-011	5.286499E-012	0	0.000000E+000
1	8.16907387	5.286499E-012	1.879650E-011	1	0.000000E+000
1	8.16917032	1.879650E-011	5.286499E-012	0	0.000000E+000
1	8.16919018	5.286499E-012	1.879650E-011	1	0.000000E+000
1	8.16930885	1.879650E-011	5.286499E-012	0	0.000000E+000
1	8.16934335	5.286499E-012	1.879650E-011	1	0.000000E+000
1	8.16942780	1.879650E-011	5.286499E-012	0	0.000000E+000
1	8.16946398	5.286499E-012	1.879650E-011	1	0.000000E+000
1	8.16958509	1.879650E-011	5.286499E-012	0	0.000000E+000
1	8.16972084	5.286499E-012	1.879650E-011	1	0.000000E+000
1	8.17039067	1.879650E-011	5.286499E-012	0	0.000000E+000
1	8.17078975	5.286499E-012	1.879650E-011	1	0.000000E+000
1	8.17082691	1.879650E-011	5.286499E-012	0	0.000000E+000
1	8.17100744	5.286499E-012	1.879650E-011	1	0.000000E+000
1	8.17158432	1.879650E-011	5.286499E-012	0	0.000000E+000
1	8.17160279	5.286499E-012	1.879650E-011	1	0.000000E+000
1	8.17210164	1.879650E-011	5.286499E-012	0	0.000000E+000
1	8.17211387	5.286499E-012	1.879650E-011	1	0.000000E+000
1	8.17241056	1.879650E-011	5.286499E-012	0	0.000000E+000
1	8.17242070	5.286499E-012	1.879650E-011	1	0.000000E+000
1	8.17288142	1.879650E-011	5.286499E-012	0	0.000000E+000
1	8.17352971	5.286499E-012	1.879650E-011	1	0.000000E+000
1	8.17406364	1.879650E-011	5.286499E-012	0	0.000000E+000
1	8.17408092	5.286499E-012	1.879650E-011	1	0.000000E+000
1	8.17441333	1.879650E-011	5.286499E-012	0	0.000000E+000
1	8.17447066	5.286499E-012	1.879650E-011	1	0.000000E+000
1	8.17471874	1.879650E-011	5.286499E-012	0	0.000000E+000
1	8.17520574	5.286499E-012	1.879650E-011	1	0.000000E+000
1	8.17566998	1.879650E-011	5.286499E-012	0	0.000000E+000
1	8.17568523	5.286499E-012	1.879650E-011	1	0.000000E+000
1	8.17575886	1.879650E-011	5.286499E-012	0	0.000000E+000
1	8.17576723	5.286499E-012	1.879650E-011	1	0.000000E+000
1	8.17595893	1.879650E-011	5.286499E-012	0	0.000000E+000
1	8.17597942	5.286499E-012	1.879650E-011	1	0.000000E+000
1	8.17609687	1.879650E-011	5.286499E-012	0	0.000000E+000
1	8.17612025	5.286499E-012	1.879650E-011	1	0.000000E+000
1	8.17716625	1.879650E-011	5.286499E-012	0	0.000000E+000
1	8.17719329	5.286499E-012	1.879650E-011	1	0.000000E+000
1	8.17798654	1.879650E-011	5.286499E-012	0	0.000000E+000
1	8.17801716	5.286499E-012	1.879650E-011	1	0.000000E+000
1	8.17818385	1.879650E-011	5.286499E-012	0	0.000000E+000
1	8.17836334	5.286499E-012	1.879650E-011	1	0.000000E+000
1	8.17885690	1.879650E-011	5.286499E-012	0	0.000000E+000
1	8.17903754	5.286499E-012	1.879650E-011	1	0.000000E+000
1	8.17919997	1.879650E-011	5.286499E-012	0	0.000000E+000
1	8.17922300	5.286499E-012	1.879650E-011	1	0.000000E+000
1	8.17963625	1.879650E-011	5.286499E-012	0	0.000000E+000
1	8.17991280	5.286499E-012	1.879650E-011	1	0.000000E+000
1	8.18072987	1.879650E-011	5.286499E-012	0	0.000000E+000
1	8.18074443	5.286499E-012	1.879650E-011	1	0.000000E+000
1	8.18090701	1.879650E-011	5.286499E-012	0	0.000000E+000
1	8.18099010	5.286499E-012	1.879650E-011	1	0.000000E+000
1	8.18127195	1.879650E-011	5.286499E-012	0	0.000000E+000
1	8.18168127	5.286499E-012	1.879650E-011	1	0.000000E+000
1	8.18195234	1.879650E-011	5.286499E-012	0	0.000000E+000
1	8.18199340	5.286499E-012	1.879650E-011	1	0.000000E+000
1	8.18224495	1.879650E-011	5.286499E-012	0	0.000000E+000
1	8.18226497	5.286499E-012	1.879650E-011	1	0.000000E+000
1	8.18235417	1.879650E-011	5.286499E-012	0	0.000000E+000
1	8.18244275	5.286499E-012	1.879650E-011	1	0.000000E+000
1	8.18274455	1.879650E-011	5.286499E-012	0	0.000000E+000
1	8.18276399	5.286499E-012	1.879650E-011	1	0.000000E+000
1	8.18303072	1.879650E-011	5.286499E-012	0	0.000000E+000
1	8.18308794	5.286499E-012	1.879650E-011	1	0.000000E+000
1	8.18317224	1.879650E-011	5.286499E-012	0	0.000000E+000
1	8.18318380	5.286499E-012	1.879650E-011	1	0.000000E+000
1	8.18337248	1.879650E-011	5.286499E-012	0	0.000000E+000
1	8.18355375	5.286499E-012	1.879650E-011	1	0.000000E+000
1	8.18361073	1.879650E-011	5.286499E-012	0	0.000000E+000
1	8.18362332	5.286499E-012	1.879650E-011	1	0.000000E+000
1	8.18368194	1.879650E-011	5.286499E-012	0	0.000000E+000
1	8.18368718	5.286499E-012	1.879650E-011	1	0.000000E+000
1	8.18402560	1.879650E-011	5.286499E-012	0	0.000000E+000
1	8.18403261	5.286499E-012	1.879650E-011	1	0.000000E+000
1	8.18419810	1.879650E-011	5.286499E-012	0	0.000000E+000
1	8.18428247	5.286499E-012	1.879650E-011	1	0.000000E+000
1	8.18469439	1.879650E-011	5.286499E-012	0	0.000000E+000
1	8.18471396	5.286499E-012	1.879650E-011	1	0.000000E+000
1	8.18485381	1.879650E-011	5.286499E-012	0	0.000000E+000
1	8.18489090	5.286499E-012	1.879650E-011	1	0.000000E+000
1	8.18524117	1.879650E-011	5.286499E-012	0	0.000000E+000
1	8.18526268	5.286499E-012	1.879650E-011	1	0.000000E+000
1	8.18550030	1.879650E-011	5.286499E-012	0	0.000000E+000
1	8.18603860	5.286499E-012	1.879650E-011	1	0.000000E+000
1	8.18626232	1.879650E-011	5.286499E-012	0	0.000000E+000
1	8.18628059	5.286499E-012	1.879650E-011	1	0.000000E+000
1	8.18667281	1.879650E-011	5.286499E-012	0	0.000000E+000
1	8.18692273	5.286499E-012	1.879650E-011	1	0.000000E+000
1	8.18696941	1.879650E-011	5.286499E-012	0	0.000000E+000
1	8.18700178	5.286499E-012	1.879650E-011	1	0.000000E+000
1	8.18718455	1.879650E-011	5.286499E-012	0	0.000000E+000
1	8.18721342	5.286499E-012	1.879650E-011	1	0.000000E+000
1	8.18723340	1.879650E-011	5.286499E-012	0	0.000000E+000
1	8.18727677	5.286499E-012	1.879650E-011	1	0.000000E+000
1	8.18808771	1.879650E-011	5.286499E-012	0	0.000000E+000
1	8.18813709	5.286499E-012	1.879650E-011	1	0.000000E+000
1	8.18880992	1.879650E-011	5.286499E-012	0	0.000000E+000
1	8.18884217	5.286499E-012	1.879650E-011	1	0.000000E+000
1	8.18906235	1.879650E-011	5.286499E-012	0	0.000000E+000
1	8.18909587	5.286499E-012	1.879650E-011	1	0.000000E+000
1	8.18914746	1.879650E-011	5.286499E-012	0	0.000000E+000
1	8.18918546	5.286499E-012	1.879650E-011	1	0.000000E+000
1	8.18948724	1.879650E-011	5.286499E-012	0	0.000000E+000
1	8.18951522	5.286499E-012	1.879650E-011	1	0.000000E+000
1	8.19019048	1.879650E-011	5.286499E-012	0	0.000000E+000
1	8.19024060	5.286499E-012	1.879650E-011	1	0.000000E+000
1	8.19064512	1.879650E-011	5.286499E-012	0	0.000000E+000
1	8.19068002	5.286499E-012	1.879650E-011	1	0.000000E+000
1	8.19133560	1.879650E-011	5.286499E-012	0	0.000000E+000
1	8.19137055	5.286499E-012	1.879650E-011	1	0.000000E+000
1	8.19149188	1.879650E-011	5.286499E-012	0	0.000000E+000
1	8.19152439	5.286499E-012	1.879650E-011	1	0.000000E+000
1	8.19168767	1.879650E-011	5.286499E-012	0	0.000000E+000
1	8.19171113	5.286499E-012	1.879650E-011	1	0.000000E+000
1	8.19187710	1.879650E-011	5.286499E-012	0	0.000000E+000
1	8.19188581	5.286499E-012	1.879650E-011	1	0.000000E+000
1	8.19250216	1.879650E-011	5.286499E-012	0	0.000000E+000
1	8.19251968	5.286499E-012	1.879650E-011	1	0.000000E+000
1	8.19255272	1.879650E-011	5.286499E-012	0	0.000000E+000
1	8.19258097	5.286499E-012	1.879650E-011	1	0.000000E+000
1	8.19261817	1.879650E-011	5.286499E-012	0	0.000000E+000
1	8.19264749	5.286499E-012	1.879650E-011	1	0.000000E+000
1	8.19284356	1.879650E-011	5.286499E-012	0	0.000000E+000
1	8.19288505	5.286499E-012	1.879650E-011	1	0.000000E+000
1	8.19297001	1.879650E-011	5.286499E-012	0	0.000000E+000
1	8.19301135	5.286499E-012	1.879650E-011	1	0.000000E+000
1	8.19318417	1.879650E-011	5.286499E-012	0	0.000000E+000
1	8.19322515	5.286499E-012	1.879650E-011	1	0.000000E+000
1	8.19324565	1.879650E-011	5.286499E-012	0	0.000000E+000
1	8.19327166	5.286499E-012	1.879650E-011	1	0.000000E+000
1	8.19394483	1.879650E-011	5.286499E-012	0	0.000000E+000
1	8.19409594	5.286499E-012	1.879650E-011	1	0.000000E+000
1	8.19417593	1.879650E-011	5.286499E-012	0	0.000000E+000
1	8.19432308	5.286499E-012	1.879650E-011	1	0.000000E+000
1	8.19489634	1.879650E-011	5.286499E-012	0	0.000000E+000
1	8.19491110	5.286499E-012	1.879650E-011	1	0.000000E+000
1	8.19513962	1.879650E-011	5.286499E-012	0	0.000000E+000
1	8.19516362	5.286499E-012	1.879650E-011	1	0.000000E+000
1	8.19522278	1.879650E-011	5.286499E-012	0	0.000000E+000
1	8.19524412	5.286499E-012	1.879650E-011	1	0.000000E+000
1	8.19552556	1.879650E-011	5.286499E-012	0	0.000000E+000
1	8.19555691	5.286499E-012	1.879650E-011	1	0.000000E+000
1	8.19557770	1.879650E-011	5.286499E-012	0	0.000000E+000
1	8.19562447	5.286499E-012	1.879650E-011	1	0.000000E+000
1	8.19566578	1.879650E-011	5.286499E-012	0	0.000000E+000
1	8.19569962	5.286499E-012	1.879650E-011	1	0.000000E+000
1	8.19586801	1.879650E-011	5.286499E-012	0	0.000000E+000
1	8.19589028	5.286499E-012	1.879650E-011	1	0.000000E+000
1	8.19603020	1.879650E-011	5.286499E-012	0	0.000000E+000
1	8.19604357	5.286499E-012	1.879650E-011	1	0.000000E+000
1	8.19610206	1.879650E-011	5.286499E-012	0	0.000000E+000
1	8.19614049	5.286499E-012	1.879650E-011	1	0.000000E+000
1	8.19695763	1.879650E-011	5.286499E-012	0	0.000000E+000
1	8.19703494	5.286499E-012	1.879650E-011	1	0.000000E+000
1	8.19829017	1.879650E-011	5.286499E-012	0	0.000000E+000
1	8.19830812	5.286499E-012	1.879650E-011	1	0.000000E+000
1	8.19928559	1.879650E-011	5.286499E-012	0	0.000000E+000
1	8.19930916	5.286499E-012	1.879650E-011	1	0.000000E+000
1	8.20001489	1.879650E-011	5.286499E-012	0	0.000000E+000
1	8.20002212	5.286499E-012	1.879650E-011	1	0.000000E+000
1	8.20069465	1.879650E-011	5.286499E-012	0	0.000000E+000
1	8.20081268	5.286499E-012	1.879650E-011	1	0.000000E+000
1	8.20094643	1.879650E-011	5.286499E-012	0	0.000000E+000
1	8.20108873	5.286499E-012	1.879650E-011	1	0.000000E+000
1	8.20187818	1.879650E-011	5.286499E-012	0	0.000000E+000
1	8.20189755	5.286499E-012	1.879650E-011	1	0.000000E+000
1	8.20200213	1.879650E-011	5.286499E-012	0	0.000000E+000
1	8.20203478	5.286499E-012	1.879650E-011	1	0.000000E+000
1	8.20250214	1.879650E-011	5.286499E-012	0	0.000000E+000
1	8.20258007	5.286499E-012	1.879650E-011	1	0.000000E+000
1	8.20271673	1.879650E-011	5.286499E-012	0	0.000000E+000
1	8.20306238	5.286499E-012	1.879650E-011	1	0.000000E+000
1	8.20355945	1.879650E-011	5.286499E-012	0	0.000000E+000
1	8.20357933	5.286499E-012	1.879650E-011	1	0.000000E+000
1	8.20370642	1.879650E-011	5.286499E-012	0	0.000000E+000
1	8.20375652	5.286499E-012	1.879650E-011	1	0.000000E+000
1	8.20415689	1.879650E-011	5.286499E-012	0	0.000000E+000
1	8.20428862	5.286499E-012	1.879650E-011	1	0.000000E+000
1	8.20433624	1.879650E-011	5.286499E-012	0	0.000000E+000
1	8.20434696	5.286499E-012	1.879650E-011	1	0.000000E+000
1	8.20442499	1.879650E-011	5.286499E-012	0	0.000000E+000
1	8.20453432	5.286499E-012	1.879650E-011	1	0.000000E+000
1	8.20454859	1.879650E-011	5.286499E-012	0	0.000000E+000
1	8.20462765	5.286499E-012	1.879650E-011	1	0.000000E+000
1	8.20470862	1.879650E-011	5.286499E-012	0	0.000000E+000
1	8.20474502	5.286499E-012	1.879650E-011	1	0.000000E+000
1	8.20492598	1.879650E-011	5.286499E-012	0	0.000000E+000
1	8.20498828	5.286499E-012	1.879650E-011	1	0.000000E+000
1	8.20506091	1.879650E-011	5.286499E-012	0	0.000000E+000
1	8.20527272	5.286499E-012	1.879650E-011	1	0.000000E+000
1	8.20544621	1.879650E-011	5.286499E-012	0	0.000000E+000
1	8.20553905	5.286499E-012	1.879650E-011	1	0.000000E+000
1	8.20574200	1.879650E-011	5.286499E-012	0	0.000000E+000
1	8.20589186	5.286499E-012	1.879650E-011	1	0.000000E+000
1	8.20597176	1.879650E-011	5.286499E-012	0	0.000000E+000
1	8.20599583	5.286499E-012	1.879650E-011	1	0.000000E+000
1	8.20604399	1.879650E-011	5.286499E-012	0	0.000000E+000
1	8.20634270	5.286499E-012	1.879650E-011	1	0.000000E+000
1	8.20652479	1.879650E-011	5.286499E-012	0	0.000000E+000
1	8.20656613	5.286499E-012	1.879650E-011	1	0.000000E+000
1	8.20661439	1.879650E-011	5.286499E-012	0	0.000000E+000
1	8.20669277	5.286499E-012	1.879650E-011	1	0.000000E+000
1	8.20676139	1.879650E-011	5.286499E-012	0	0.000000E+000
1	8.20679340	5.286499E-012	1.879650E-011	1	0.000000E+000
1	8.20699198	1.879650E-011	5.286499E-012	0	0.000000E+000
1	8.20701974	5.286499E-012	1.879650E-011	1	0.000000E+000
1	8.20769797	1.879650E-011	5.286499E-012	0	0.000000E+000
1	8.20772316	5.286499E-012	1.879650E-011	1	0.000000E+000
1	8.20782632	1.879650E-011	5.286499E-012	0	0.000000E+000
1	8.20784750	5.286499E-012	1.879650E-011	1	0.000000E+000
1	8.20799117	1.879650E-011	5.286499E-012	0	0.000000E+000
1	8.20802890	5.286499E-012	1.879650E-011	1	0.000000E+000
1	8.20847307	1.879650E-011	5.286499E-012	0	0.000000E+000
1	8.20860229	5.286499E-012	1.879650E-011	1	0.000000E+000
1	8.20879277	1.879650E-011	5.286499E-012	0	0.000000E+000
1	8.20883990	5.286499E-012	1.879650E-011	1	0.000000E+000
1	8.20946946	1.879650E-011	5.286499E-012	0	0.000000E+000
1	8.20953192	5.286499E-012	1.879650E-011	1	0.000000E+000
1	8.20984147	1.879650E-011	5.286499E-012	0	0.000000E+000
1	8.20985564	5.286499E-012	1.879650E-011	1	0.000000E+000
1	8.21000772	1.879650E-011	5.286499E-012	0	0.000000E+000
1	8.21003203	5.286499E-012	1.879650E-011	1	0.000000E+000
1	8.21019455	1.879650E-011	5.286499E-012	0	0.000000E+000
1	8.21022855	5.286499E-012	1.879650E-011	1	0.000000E+000
1	8.21029760	1.879650E-011	5.286499E-012	0	0.000000E+000
1	8.21033648	5.286499E-012	1.879650E-011	1	0.000000E+000
1	8.21041312	1.879650E-011	5.286499E-012	0	0.000000E+000
1	8.21043386	5.286499E-012	1.879650E-011	1	0.000000E+000
1	8.21048343	1.879650E-011	5.286499E-012	0	0.000000E+000
1	8.21051793	5.286499E-012	1.879650E-011	1	0.000000E+000
1	8.21053519	1.879650E-011	5.286499E-012	0	0.000000E+000
1	8.21072569	5.286499E-012	1.879650E-011	1	0.000000E+000
1	8.21151218	1.879650E-011	5.286499E-012	0	0.000000E+000
1	8.21154983	5.286499E-012	1.879650E-011	1	0.000000E+000
1	8.21236944	1.879650E-011	5.286499E-012	0	0.000000E+000
1	8.21240137	5.286499E-012	1.879650E-011	1	0.000000E+000
1	8.21269095	1.879650E-011	5.286499E-012	0	0.000000E+000
1	8.21280991	5.286499E-012	1.879650E-011	1	0.000000E+000
1	8.21290649	1.879650E-011	5.286499E-012	0	0.000000E+000
1	8.21292642	5.286499E-012	1.879650E-011	1	0.000000E+000
1	8.21312223	1.879650E-011	5.286499E-012	0	0.000000E+000
1	8.21315012	5.286499E-012	1.879650E-011	1	0.000000E+000
1	8.21354860	1.879650E-011	5.286499E-012	0	0.000000E+000
1	8.21358970	5.286499E-012	1.879650E-011	1	0.000000E+000
1	8.21373531	1.879650E-011	5.286499E-012	0	0.000000E+000
1	8.21376657	5.286499E-012	1.879650E-011	1	0.000000E+000
1	8.21392675	1.879650E-011	5.286499E-012	0	0.000000E+000
1	8.21400453	5.286499E-012	1.879650E-011	1	0.000000E+000
1	8.21455595	1.879650E-011	5.286499E-012	0	0.000000E+000
1	8.21458570	5.286499E-012	1.879650E-011	1	0.000000E+000
1	8.21512358	1.879650E-011	5.286499E-012	0	0.000000E+000
1	8.21514258	5.286499E-012	1.879650E-011	1	0.000000E+000
1	8.21527896	1.879650E-011	5.286499E-012	0	0.000000E+000
1	8.21551355	5.286499E-012	1.879650E-011	1	0.000000E+000
1	8.21560117	1.879650E-011	5.286499E-012	0	0.000000E+000
1	8.21606035	5.286499E-012	1.879650E-011	1	0.000000E+000
1	8.21697261	1.879650E-011	5.286499E-012	0	0.000000E+000
1	8.21737245	5.286499E-012	1.879650E-011	1	0.000000E+000
1	8.21742169	1.879650E-011	5.286499E-012	0	0.000000E+000
1	8.21761866	5.286499E-012	1.879650E-011	1	0.000000E+000
1	8.21815242	1.879650E-011	5.286499E-012	0	0.000000E+000
1	8.21822644	5.286499E-012	1.879650E-011	1	0.000000E+000
1	8.21841818	1.879650E-011	5.286499E-012	0	0.000000E+000
1	8.21847775	5.286499E-012	1.879650E-011	1	0.000000E+000
1	8.21863519	1.879650E-011	5.286499E-012	0	0.000000E+000
1	8.21864566	5.286499E-012	1.879650E-011	1	0.000000E+000
1	8.21911716	1.879650E-011	5.286499E-012	0	0.000000E+000
1	8.21913339	5.286499E-012	1.879650E-011	1	0.000000E+000
1	8.21991781	1.879650E-011	5.286499E-012	0	0.000000E+000
1	8.21994129	5.286499E-012	1.879650E-011	1	0.000000E+000
1	8.22000469	1.879650E-011	5.286499E-012	0	0.000000E+000
1	8.22005430	5.286499E-012	1.879650E-011	1	0.000000E+000
1	8.22017225	1.879650E-011	5.286499E-012	0	0.000000E+000
1	8.22023550	5.286499E-012	1.879650E-011	1	0.000000E+000
1	8.22041791	1.879650E-011	5.286499E-012	0	0.000000E+000
1	8.22050844	5.286499E-012	1.879650E-011	1	0.000000E+000
1	8.22093067	1.879650E-011	5.286499E-012	0	0.000000E+000
1	8.22094232	5.286499E-012	1.879650E-011	1	0.000000E+000
1	8.22103917	1.879650E-011	5.286499E-012	0	0.000000E+000
1	8.22105240	5.286499E-012	1.879650E-011	1	0.000000E+000
1	8.22121559	1.879650E-011	5.286499E-012	0	0.000000E+000
1	8.22122533	5.286499E-012	1.879650E-011	1	0.000000E+000
1	8.22144113	1.879650E-011	5.286499E-012	0	0.000000E+000
1	8.22150995	5.286499E-012	1.879650E-011	1	0.000000E+000
1	8.22156627	1.879650E-011	5.286499E-012	0	0.000000E+000
1	8.22157411	5.286499E-012	1.879650E-011	1	0.000000E+000
1	8.22163853	1.879650E-011	5.286499E-012	0	0.000000E+000
1	8.22167665	5.286499E-012	1.879650E-011	1	0.000000E+000
1	8.22193019	1.879650E-011	5.286499E-012	0	0.000000E+000
1	8.23055689	5.286499E-012	1.879650E-011	1	0.000000E+000
1	8.23064169	1.879650E-011	5.286499E-012	0	0.000000E+000
1	8.23066379	5.286499E-012	1.879650E-011	1	0.000000E+000
1	8.23075238	1.879650E-011	5.286499E-012	0	0.000000E+000
1	8.23079951	5.286499E-012	1.879650E-011	1	0.000000E+000
1	8.23081247	1.879650E-011	5.286499E-012	0	0.000000E+000
1	8.23084391	5.286499E-012	1.879650E-011	1	0.000000E+000
1	8.23088348	1.879650E-011	5.286499E-012	0	0.000000E+000
1	8.23092639	5.286499E-012	1.879650E-011	1	0.000000E+000
1	8.23107041	1.879650E-011	5.286499E-012	0	0.000000E+000
1	8.23111142	5.286499E-012	1.879650E-011	1	0.000000E+000
1	8.23136130	1.879650E-011	5.286499E-012	0	0.000000E+000
1	8.23140836	5.286499E-012	1.879650E-011	1	0.000000E+000
1	8.23240840	1.879650E-011	5.286499E-012	0	0.000000E+000
1	8.23275858	5.286499E-012	1.879650E-011	1	0.000000E+000
1	8.23277177	1.879650E-011	5.286499E-012	0	0.000000E+000
1	8.23285889	5.286499E-012	1.879650E-011	1	0.000000E+000
1	8.23331123	1.879650E-011	5.286499E-012	0	0.000000E+000
1	8.23331611	5.286499E-012	1.879650E-011	1	0.000000E+000
1	8.23406880	1.879650E-011	5.286499E-012	0	0.000000E+000
1	8.23417666	5.286499E-012	1.879650E-011	1	0.000000E+000
1	8.23456290	1.879650E-011	5.286499E-012	0	0.000000E+000
1	8.23462649	5.286499E-012	1.879650E-011	1	0.000000E+000
1	8.23469566	1.879650E-011	5.286499E-012	0	0.000000E+000
1	8.23471722	5.286499E-012	1.879650E-011	1	0.000000E+000
1	8.23499432	1.879650E-011	5.286499E-012	0	0.000000E+000
1	8.23515140	5.286499E-012	1.879650E-011	1	0.000000E+000
1	8.23540041	1.879650E-011	5.286499E-012	0	0.000000E+000
1	8.23541457	5.286499E-012	1.879650E-011	1	0.000000E+000
1	8.23546437	1.879650E-011	5.286499E-012	0	0.000000E+000
1	8.23549274	5.286499E-012	1.879650E-011	1	0.000000E+000
1	8.23571441	1.879650E-011	5.286499E-012	0	0.000000E+000
1	8.23575586	5.286499E-012	1.879650E-011	1	0.000000E+000
1	8.23732167	1.879650E-011	5.286499E-012	0	0.000000E+000
1	8.23741944	5.286499E-012	1.879650E-011	1	0.000000E+000
1	8.23768063	1.879650E-011	5.286499E-012	0	0.000000E+000
1	8.23796958	5.286499E-012	1.879650E-011	1	0.000000E+000
1	8.23806139	1.879650E-011	5.286499E-012	0	0.000000E+000
1	8.23808467	5.286499E-012	1.879650E-011	1	0.000000E+000
1	8.23819260	1.879650E-011	5.286499E-012	0	0.000000E+000
1	8.23826548	5.286499E-012	1.879650E-011	1	0.000000E+000
1	8.23837464	1.879650E-011	5.286499E-012	0	0.000000E+000
1	8.23843222	5.286499E-012	1.879650E-011	1	0.000000E+000
1	8.23872318	1.879650E-011	5.286499E-012	0	0.000000E+000
1	8.23873877	5.286499E-012	1.879650E-011	1	0.000000E+000
1	8.23883986	1.879650E-011	5.286499E-012	0	0.000000E+000
1	8.23886373	5.286499E-012	1.879650E-011	1	0.000000E+000
1	8.23913776	1.879650E-011	5.286499E-012	0	0.000000E+000
1	8.23916264	5.286499E-012	1.879650E-011	1	0.000000E+000
1	8.23916758	1.879650E-011	5.286499E-012	0	0.000000E+000
1	8.23920671	5.286499E-012	1.879650E-011	1	0.000000E+000
1	8.23936375	1.879650E-011	5.286499E-012	0	0.000000E+000
1	8.23975288	5.286499E-012	1.879650E-011	1	0.000000E+000
1	8.23980442	1.879650E-011	5.286499E-012	0	0.000000E+000
1	8.24013732	5.286499E-012	1.879650E-011	1	0.000000E+000
1	8.24113400	1.879650E-011	5.286499E-012	0	0.000000E+000
1	8.24114450	5.286499E-012	1.879650E-011	1	0.000000E+000
1	8.24190295	1.879650E-011	5.286499E-012	0	0.000000E+000
1	8.24192669	5.286499E-012	1.879650E-011	1	0.000000E+000
1	8.24195279	1.879650E-011	5.286499E-012	0	0.000000E+000
1	8.24210725	5.286499E-012	1.879650E-011	1	0.000000E+000
1	8.24259910	1.879650E-011	5.286499E-012	0	0.000000E+000
1	8.24266624	5.286499E-012	1.879650E-011	1	0.000000E+000
1	8.24288491	1.879650E-011	5.286499E-012	0	0.000000E+000
1	8.24290402	5.286499E-012	1.879650E-011	1	0.000000E+000
1	8.24332876	1.879650E-011	5.286499E-012	0	0.000000E+000
1	8.24338518	5.286499E-012	1.879650E-011	1	0.000000E+000
1	8.24342310	1.879650E-011	5.286499E-012	0	0.000000E+000
1	8.24346098	5.286499E-012	1.879650E-011	1	0.000000E+000
1	8.24399762	1.879650E-011	5.286499E-012	0	0.000000E+000
1	8.24404527	5.286499E-012	1.879650E-011	1	0.000000E+000
1	8.24425637	1.879650E-011	5.286499E-012	0	0.000000E+000
1	8.24427184	5.286499E-012	1.879650E-011	1	0.000000E+000
1	8.24478824	1.879650E-011	5.286499E-012	0	0.000000E+000
1	8.24481514	5.286499E-012	1.879650E-011	1	0.000000E+000
1	8.24486402	1.879650E-011	5.286499E-012	0	0.000000E+000
1	8.24489088	5.286499E-012	1.879650E-011	1	0.000000E+000
1	8.24506094	1.879650E-011	5.286499E-012	0	0.000000E+000
1	8.24506663	5.286499E-012	1.879650E-011	1	0.000000E+000
1	8.24534067	1.879650E-011	5.286499E-012	0	0.000000E+000
1	8.24537598	5.286499E-012	1.879650E-011	1	0.000000E+000
1	8.24538820	1.879650E-011	5.286499E-012	0	0.000000E+000
1	8.24541799	5.286499E-012	1.879650E-011	1	0.000000E+000
1	8.24554224	1.879650E-011	5.286499E-012	0	0.000000E+000
1	8.24575438	5.286499E-012	1.879650E-011	1	0.000000E+000
1	8.24583260	1.879650E-011	5.286499E-012	0	0.000000E+000
1	8.24585690	5.286499E-012	1.879650E-011	1	0.000000E+000
1	8.24600339	1.879650E-011	5.286499E-012	0	0.000000E+000
1	8.24601595	5.286499E-012	1.879650E-011	1	0.000000E+000
1	8.24668495	1.879650E-011	5.286499E-012	0	0.000000E+000
1	8.24670159	5.286499E-012	1.879650E-011	1	0.000000E+000
1	8.24700112	1.879650E-011	5.286499E-012	0	0.000000E+000
1	8.24703844	5.286499E-012	1.879650E-011	1	0.000000E+000
1	8.24727652	1.879650E-011	5.286499E-012	0	0.000000E+000
1	8.24729353	5.286499E-012	1.879650E-011	1	0.000000E+000
1	8.24760225	1.879650E-011	5.286499E-012	0	0.000000E+000
1	8.24785817	5.286499E-012	1.879650E-011	1	0.000000E+000
1	8.24806578	1.879650E-011	5.286499E-012	0	0.000000E+000
1	8.24809624	5.286499E-012	1.879650E-011	1	0.000000E+000
1	8.24836939	1.879650E-011	5.286499E-012	0	0.000000E+000
1	8.24856034	5.286499E-012	1.879650E-011	1	0.000000E+000
1	8.24886588	1.879650E-011	5.286499E-012	0	0.000000E+000
1	8.24900637	5.286499E-012	1.879650E-011	1	0.000000E+000
1	8.24901967	1.879650E-011	5.286499E-012	0	0.000000E+000
1	8.24923540	5.286499E-012	1.879650E-011	1	0.000000E+000
1	8.24929358	1.879650E-011	5.286499E-012	0	0.000000E+000
1	8.24936372	5.286499E-012	1.879650E-011	1	0.000000E+000
1	8.24938496	1.879650E-011	5.286499E-012	0	0.000000E+000
1	8.24945101	5.286499E-012	1.879650E-011	1	0.000000E+000
1	8.24962759	1.879650E-011	5.286499E-012	0	0.000000E+000
1	8.24964013	5.286499E-012	1.879650E-011	1	0.000000E+000
1	8.24967432	1.879650E-011	5.286499E-012	0	0.000000E+000
1	8.24994689	5.286499E-012	1.879650E-011	1	0.000000E+000
1	8.24998254	1.879650E-011	5.286499E-012	0	0.000000E+000
1	8.24999769	5.286499E-012	1.879650E-011	1	0.000000E+000
1	8.25019792	1.879650E-011	5.286499E-012	0	0.000000E+000
1	8.25021604	5.286499E-012	1.879650E-011	1	0.000000E+000
1	8.25114942	1.879650E-011	5.286499E-012	0	0.000000E+000
1	8.25117456	5.286499E-012	1.879650E-011	1	0.000000E+000
1	8.25146332	1.879650E-011	5.286499E-012	0	0.000000E+000
1	8.25211098	5.286499E-012	1.879650E-011	1	0.000000E+000
1	8.25231719	1.879650E-011	5.286499E-012	0	0.000000E+000
1	8.25236898	5.286499E-012	1.879650E-011	1	0.000000E+000
1	8.25276355	1.879650E-011	5.286499E-012	0	0.000000E+000
1	8.25278123	5.286499E-012	1.879650E-011	1	0.000000E+000
1	8.25300644	1.879650E-011	5.286499E-012	0	0.000000E+000
1	8.25318837	5.286499E-012	1.879650E-011	1	0.000000E+000
1	8.25379762	1.879650E-011	5.286499E-012	0	0.000000E+000
1	8.25382299	5.286499E-012	1.879650E-011	1	0.000000E+000
1	8.25398703	1.879650E-011	5.286499E-012	0	0.000000E+000
1	8.25401370	5.286499E-012	1.879650E-011	1	0.000000E+000
1	8.25442430	1.879650E-011	5.286499E-012	0	0.000000E+000
1	8.25451511	5.286499E-012	1.879650E-011	1	0.000000E+000
1	8.25476726	1.879650E-011	5.286499E-012	0	0.000000E+000
1	8.25481633	5.286499E-012	1.879650E-011	1	0.000000E+000
1	8.25485817	1.879650E-011	5.286499E-012	0	0.000000E+000
1	8.25489717	5.286499E-012	1.879650E-011	1	0.000000E+000
1	8.25501068	1.879650E-011	5.286499E-012	0	0.000000E+000
1	8.25503857	5.286499E-012	1.879650E-011	1	0.000000E+000
1	8.25570975	1.879650E-011	5.286499E-012	0	0.000000E+000
1	8.25573364	5.286499E-012	1.879650E-011	1	0.000000E+000
1	8.25578203	1.879650E-011	5.286499E-012	0	0.000000E+000
1	8.25580050	5.286499E-012	1.879650E-011	1	0.000000E+000
1	8.25589056	1.879650E-011	5.286499E-012	0	0.000000E+000
1	8.25591029	5.286499E-012	1.879650E-011	1	0.000000E+000
1	8.25627885	1.879650E-011	5.286499E-012	0	0.000000E+000
1	8.25631267	5.286499E-012	1.879650E-011	1	0.000000E+000
1	8.25669216	1.879650E-011	5.286499E-012	0	0.000000E+000
1	8.25670855	5.286499E-012	1.879650E-011	1	0.000000E+000
1	8.25673565	1.879650E-011	5.286499E-012	0	0.000000E+000
1	8.25674368	5.286499E-012	1.879650E-011	1	0.000000E+000
1	8.25679213	1.879650E-011	5.286499E-012	0	0.000000E+000
1	8.25680893	5.286499E-012	1.879650E-011	1	0.000000E+000
1	8.25691331	1.879650E-011	5.286499E-012	0	0.000000E+000
1	8.25694340	5.286499E-012	1.879650E-011	1	0.000000E+000
1	8.25702787	1.879650E-011	5.286499E-012	0	0.000000E+000
1	8.25704888	5.286499E-012	1.879650E-011	1	0.000000E+000
1	8.25718697	1.879650E-011	5.286499E-012	0	0.000000E+000
1	8.25738809	5.286499E-012	1.879650E-011	1	0.000000E+000
1	8.25740099	1.879650E-011	5.286499E-012	0	0.000000E+000
1	8.25777577	5.286499E-012	1.879650E-011	1	0.000000E+000
1	8.25802403	1.879650E-011	5.286499E-012	0	0.000000E+000
1	8.25809979	5.286499E-012	1.879650E-011	1	0.000000E+000
1	8.25898569	1.879650E-011	5.286499E-012	0	0.000000E+000
1	8.25903145	5.286499E-012	1.879650E-011	1	0.000000E+000
1	8.25913575	1.879650E-011	5.286499E-012	0	0.000000E+000
1	8.25918603	5.286499E-012	1.879650E-011	1	0.000000E+000
1	8.25929382	1.879650E-011	5.286499E-012	0	0.000000E+000
1	8.25931049	5.286499E-012	1.879650E-011	1	0.000000E+000
1	8.25959246	1.879650E-011	5.286499E-012	0	0.000000E+000
1	8.25960999	5.286499E-012	1.879650E-011	1	0.000000E+000
1	8.25967595	1.879650E-011	5.286499E-012	0	0.000000E+000
1	8.25970116	5.286499E-012	1.879650E-011	1	0.000000E+000
1	8.26004739	1.879650E-011	5.286499E-012	0	0.000000E+000
1	8.26011398	5.286499E-012	1.879650E-011	1	0.000000E+000
1	8.26042117	1.879650E-011	5.286499E-012	0	0.000000E+000
1	8.26043979	5.286499E-012	1.879650E-011	1	0.000000E+000
1	8.26088172	1.879650E-011	5.286499E-012	0	0.000000E+000
1	8.26088419	5.286499E-012	1.879650E-011	1	0.000000E+000
1	8.26133069	1.879650E-011	5.286499E-012	0	0.000000E+000
1	8.26135261	5.286499E-012	1.879650E-011	1	0.000000E+000
1	8.26149805	1.879650E-011	5.286499E-012	0	0.000000E+000
1	8.26156404	5.286499E-012	1.879650E-011	1	0.000000E+000
1	8.26173339	1.879650E-011	5.286499E-012	0	0.000000E+000
1	8.26175613	5.286499E-012	1.879650E-011	1	0.000000E+000
1	8.26216690	1.879650E-011	5.286499E-012	0	0.000000E+000
1	8.26221004	5.286499E-012	1.879650E-011	1	0.000000E+000
1	8.26275160	1.879650E-011	5.286499E-012	0	0.000000E+000
1	8.26279595	5.286499E-012	1.879650E-011	1	0.000000E+000
1	8.26363414	1.879650E-011	5.286499E-012	0	0.000000E+000
1	8.26364108	5.286499E-012	1.879650E-011	1	0.000000E+000
1	8.26393735	1.879650E-011	5.286499E-012	0	0.000000E+000
1	8.26396649	5.286499E-012	1.879650E-011	1	0.000000E+000
1	8.26420763	1.879650E-011	5.286499E-012	0	0.000000E+000
1	8.26423923	5.286499E-012	1.879650E-011	1	0.000000E+000
1	8.26456110	1.879650E-011	5.286499E-012	0	0.000000E+000
1	8.26462323	5.286499E-012	1.879650E-011	1	0.000000E+000
1	8.26480610	1.879650E-011	5.286499E-012	0	0.000000E+000
1	8.26482170	5.286499E-012	1.879650E-011	1	0.000000E+000
1	8.26560153	1.879650E-011	5.286499E-012	0	0.000000E+000
1	8.26561124	5.286499E-012	1.879650E-011	1	0.000000E+000
1	8.26565328	1.879650E-011	5.286499E-012	0	0.000000E+000
1	8.26566253	5.286499E-012	1.879650E-011	1	0.000000E+000
1	8.26606199	1.879650E-011	5.286499E-012	0	0.000000E+000
1	8.26607409	5.286499E-012	1.879650E-011	1	0.000000E+000
1	8.26640314	1.879650E-011	5.286499E-012	0	0.000000E+000
1	8.26641308	5.286499E-012	1.879650E-011	1	0.000000E+000
1	8.26664382	1.879650E-011	5.286499E-012	0	0.000000E+000
1	8.26671567	5.286499E-012	1.879650E-011	1	0.000000E+000
1	8.26694806	1.879650E-011	5.286499E-012	0	0.000000E+000
1	8.26699252	5.286499E-012	1.879650E-011	1	0.000000E+000
1	8.26732581	1.879650E-011	5.286499E-012	0	0.000000E+000
1	8.26734948	5.286499E-012	1.879650E-011	1	0.000000E+000
1	8.26800719	1.879650E-011	5.286499E-012	0	0.000000E+000
1	8.26802790	5.286499E-012	1.879650E-011	1	0.000000E+000
1	8.26817999	1.879650E-011	5.286499E-012	0	0.000000E+000
1	8.26824229	5.286499E-012	1.879650E-011	1	0.000000E+000
1	8.26855395	1.879650E-011	5.286499E-012	0	0.000000E+000
1	8.26867734	5.286499E-012	1.879650E-011	1	0.000000E+000
1	8.27004982	1.879650E-011	5.286499E-012	0	0.000000E+000
1	8.27006560	5.286499E-012	1.879650E-011	1	0.000000E+000
1	8.27019875	1.879650E-011	5.286499E-012	0	0.000000E+000
1	8.27022501	5.286499E-012	1.879650E-011	1	0.000000E+000
1	8.27034108	1.879650E-011	5.286499E-012	0	0.000000E+000
1	8.27036809	5.286499E-012	1.879650E-011	1	0.000000E+000
1	8.27051248	1.879650E-011	5.286499E-012	0	0.000000E+000
1	8.27059596	5.286499E-012	1.879650E-011	1	0.000000E+000
1	8.27125860	1.879650E-011	5.286499E-012	0	0.000000E+000
1	8.27150516	5.286499E-012	1.879650E-011	1	0.000000E+000
1	8.27221681	1.879650E-011	5.286499E-012	0	0.000000E+000
1	8.27223890	5.286499E-012	1.879650E-011	1	0.000000E+000
1	8.27262352	1.879650E-011	5.286499E-012	0	0.000000E+000
1	8.27267168	5.286499E-012	1.879650E-011	1	0.000000E+000
1	8.27296625	1.879650E-011	5.286499E-012	0	0.000000E+000
1	8.27297543	5.286499E-012	1.879650E-011	1	0.000000E+000
1	8.27370005	1.879650E-011	5.286499E-012	0	0.000000E+000
1	8.27398024	5.286499E-012	1.879650E-011	1	0.000000E+000
1	8.27422731	1.879650E-011	5.286499E-012	0	0.000000E+000
1	8.27425811	5.286499E-012	1.879650E-011	1	0.000000E+000
1	8.27441655	1.879650E-011	5.286499E-012	0	0.000000E+000
1	8.27519055	5.286499E-012	1.879650E-011	1	0.000000E+000
1	8.27553964	1.879650E-011	5.286499E-012	0	0.000000E+000
1	8.27618215	5.286499E-012	1.879650E-011	1	0.000000E+000
1	8.27621377	1.879650E-011	5.286499E-012	0	0.000000E+000
1	8.27622495	5.286499E-012	1.879650E-011	1	0.000000E+000
1	8.27636127	1.879650E-011	5.286499E-012	0	0.000000E+000
1	8.27638086	5.286499E-012	1.879650E-011	1	0.000000E+000
1	8.27642391	1.879650E-011	5.286499E-012	0	0.000000E+000
1	8.27642408	5.286499E-012	1.879650E-011	1	0.000000E+000
1	8.27654398	1.879650E-011	5.286499E-012	0	0.000000E+000
1	8.27656762	5.286499E-012	1.879650E-011	1	0.000000E+000
1	8.27682667	1.879650E-011	5.286499E-012	0	0.000000E+000
1	8.27683782	5.286499E-012	1.879650E-011	1	0.000000E+000
1	8.27722653	1.879650E-011	5.286499E-012	0	0.000000E+000
1	8.27724937	5.286499E-012	1.879650E-011	1	0.000000E+000
1	8.27728217	1.879650E-011	5.286499E-012	0	0.000000E+000
1	8.27730243	5.286499E-012	1.879650E-011	1	0.000000E+000
1	8.27768036	1.879650E-011	5.286499E-012	0	0.000000E+000
1	8.27793554	5.286499E-012	1.879650E-011	1	0.000000E+000
1	8.27797488	1.879650E-011	5.286499E-012	0	0.000000E+000
1	8.27814387	5.286499E-012	1.879650E-011	1	0.000000E+000
1	8.27861482	1.879650E-011	5.286499E-012	0	0.000000E+000
1	8.27864370	5.286499E-012	1.879650E-011	1	0.000000E+000
1	8.27871648	1.879650E-011	5.286499E-012	0	0.000000E+000
1	8.27875363	5.286499E-012	1.879650E-011	1	0.000000E+000
1	8.27898723	1.879650E-011	5.286499E-012	0	0.000000E+000
1	8.27900803	5.286499E-012	1.879650E-011	1	0.000000E+000
1	8.27910046	1.879650E-011	5.286499E-012	0	0.000000E+000
1	8.27913988	5.286499E-012	1.879650E-011	1	0.000000E+000
1	8.28019836	1.879650E-011	5.286499E-012	0	0.000000E+000
1	8.28022941	5.286499E-012	1.879650E-011	1	0.000000E+000
1	8.28044764	1.879650E-011	5.286499E-012	0	0.000000E+000
1	8.28047866	5.286499E-012	1.879650E-011	1	0.000000E+000
1	8.28073720	1.879650E-011	5.286499E-012	0	0.000000E+000
1	8.28137070	5.286499E-012	1.879650E-011	1	0.000000E+000
1	8.28141207	1.879650E-011	5.286499E-012	0	0.000000E+000
1	8.28145628	5.286499E-012	1.879650E-011	1	0.000000E+000
1	8.28169530	1.879650E-011	5.286499E-012	0	0.000000E+000
1	8.28190289	5.286499E-012	1.879650E-011	1	0.000000E+000
1	8.28235012	1.879650E-011	5.286499E-012	0	0.000000E+000
1	8.28235566	5.286499E-012	1.879650E-011	1	0.000000E+000
1	8.28251730	1.879650E-011	5.286499E-012	0	0.000000E+000
1	8.28254493	5.286499E-012	1.879650E-011	1	0.000000E+000
1	8.28269984	1.879650E-011	5.286499E-012	0	0.000000E+000
1	8.28314105	5.286499E-012	1.879650E-011	1	0.000000E+000
1	8.28342788	1.879650E-011	5.286499E-012	0	0.000000E+000
1	8.28345623	5.286499E-012	1.879650E-011	1	0.000000E+000
1	8.28377789	1.879650E-011	5.286499E-012	0	0.000000E+000
1	8.28380165	5.286499E-012	1.879650E-011	1	0.000000E+000
1	8.28419296	1.879650E-011	5.286499E-012	0	0.000000E+000
1	8.28424077	5.286499E-012	1.879650E-011	1	0.000000E+000
1	8.28556297	1.879650E-011	5.286499E-012	0	0.000000E+000
1	8.28573946	5.286499E-012	1.879650E-011	1	0.000000E+000
1	8.28617355	1.879650E-011	5.286499E-012	0	0.000000E+000
1	8.28622039	5.286499E-012	1.879650E-011	1	0.000000E+000
1	8.28644490	1.879650E-011	5.286499E-012	0	0.000000E+000
1	8.28648726	5.286499E-012	1.879650E-011	1	0.000000E+000
1	8.28659952	1.879650E-011	5.286499E-012	0	0.000000E+000
1	8.28665510	5.286499E-012	1.879650E-011	1	0.000000E+000
1	8.28720794	1.879650E-011	5.286499E-012	0	0.000000E+000
1	8.28723579	5.286499E-012	1.879650E-011	1	0.000000E+000
1	8.28742374	1.879650E-011	5.286499E-012	0	0.000000E+000
1	8.28743388	5.286499E-012	1.879650E-011	1	0.000000E+000
1	8.28749572	1.879650E-011	5.286499E-012	0	0.000000E+000
1	8.28753500	5.286499E-012	1.879650E-011	1	0.000000E+000
1	8.28760211	1.879650E-011	5.286499E-012	0	0.000000E+000
1	8.28760684	5.286499E-012	1.879650E-011	1	0.000000E+000
1	8.28783277	1.879650E-011	5.286499E-012	0	0.000000E+000
1	8.28788987	5.286499E-012	1.879650E-011	1	0.000000E+000
1	8.28855531	1.879650E-011	5.286499E-012	0	0.000000E+000
1	8.28855833	5.286499E-012	1.879650E-011	1	0.000000E+000
1	8.28864928	1.879650E-011	5.286499E-012	0	0.000000E+000
1	8.28874825	5.286499E-012	1.879650E-011	1	0.000000E+000
1	8.28901270	1.879650E-011	5.286499E-012	0	0.000000E+000
1	8.28905382	5.286499E-012	1.879650E-011	1	0.000000E+000
1	8.28911353	1.879650E-011	5.286499E-012	0	0.000000E+000
1	8.28937576	5.286499E-012	1.879650E-011	1	0.000000E+000
1	8.28975695	1.879650E-011	5.286499E-012	0	0.000000E+000
1	8.28976882	5.286499E-012	1.879650E-011	1	0.000000E+000
1	8.28987682	1.879650E-011	5.286499E-012	0	0.000000E+000
1	8.28989525	5.286499E-012	1.879650E-011	1	0.000000E+000
1	8.28993434	1.879650E-011	5.286499E-012	0	0.000000E+000
1	8.28996395	5.286499E-012	1.879650E-011	1	0.000000E+000
1	8.29036415	1.879650E-011	5.286499E-012	0	0.000000E+000
1	8.29039622	5.286499E-012	1.879650E-011	1	0.000000E+000
1	8.29049848	1.879650E-011	5.286499E-012	0	0.000000E+000
1	8.29067624	5.286499E-012	1.879650E-011	1	0.000000E+000
1	8.29091257	1.879650E-011	5.286499E-012	0	0.000000E+000
1	8.29094264	5.286499E-012	1.879650E-011	1	0.000000E+000
1	8.29108210	1.879650E-011	5.286499E-012	0	0.000000E+000
1	8.29115634	5.286499E-012	1.879650E-011	1	0.000000E+000
1	8.29130838	1.879650E-011	5.286499E-012	0	0.000000E+000
1	8.29134748	5.286499E-012	1.879650E-011	1	0.000000E+000
1	8.29145120	1.879650E-011	5.286499E-012	0	0.000000E+000
1	8.29152165	5.286499E-012	1.879650E-011	1	0.000000E+000
1	8.29237351	1.879650E-011	5.286499E-012	0	0.000000E+000
1	8.29242811	5.286499E-012	1.879650E-011	1	0.000000E+000
1	8.29254188	1.879650E-011	5.286499E-012	0	0.000000E+000
1	8.29257913	5.286499E-012	1.879650E-011	1	0.000000E+000
1	8.29293650	1.879650E-011	5.286499E-012	0	0.000000E+000
1	8.29297671	5.286499E-012	1.879650E-011	1	0.000000E+000
1	8.29309829	1.879650E-011	5.286499E-012	0	0.000000E+000
1	8.29312550	5.286499E-012	1.879650E-011	1	0.000000E+000
1	8.29337359	1.879650E-011	5.286499E-012	0	0.000000E+000
1	8.29354673	5.286499E-012	1.879650E-011	1	0.000000E+000
1	8.29366179	1.879650E-011	5.286499E-012	0	0.000000E+000
1	8.29368593	5.286499E-012	1.879650E-011	1	0.000000E+000
1	8.29388758	1.879650E-011	5.286499E-012	0	0.000000E+000
1	8.29392712	5.286499E-012	1.879650E-011	1	0.000000E+000
1	8.29429946	1.879650E-011	5.286499E-012	0	0.000000E+000
1	8.29434670	5.286499E-012	1.879650E-011	1	0.000000E+000
1	8.29465355	1.879650E-011	5.286499E-012	0	0.000000E+000
1	8.29467942	5.286499E-012	1.879650E-011	1	0.000000E+000
1	8.29618874	1.879650E-011	5.286499E-012	0	0.000000E+000
1	8.29621588	5.286499E-012	1.879650E-011	1	0.000000E+000
1	8.29650225	1.879650E-011	5.286499E-012	0	0.000000E+000
1	8.29652765	5.286499E-012	1.879650E-011	1	0.000000E+000
1	8.29653753	1.879650E-011	5.286499E-012	0	0.000000E+000
1	8.29657609	5.286499E-012	1.879650E-011	1	0.000000E+000
1	8.29693544	1.879650E-011	5.286499E-012	0	0.000000E+000
1	8.29694718	5.286499E-012	1.879650E-011	1	0.000000E+000
1	8.29717624	1.879650E-011	5.286499E-012	0	0.000000E+000
1	8.29719327	5.286499E-012	1.879650E-011	1	0.000000E+000
1	8.29729623	1.879650E-011	5.286499E-012	0	0.000000E+000
1	8.29732808	5.286499E-012	1.879650E-011	1	0.000000E+000
1	8.29737847	1.879650E-011	5.286499E-012	0	0.000000E+000
1	8.29740445	5.286499E-012	1.879650E-011	1	0.000000E+000
1	8.29768887	1.879650E-011	5.286499E-012	0	0.000000E+000
1	8.29773355	5.286499E-012	1.879650E-011	1	0.000000E+000
1	8.29784355	1.879650E-011	5.286499E-012	0	0.000000E+000
1	8.29789776	5.286499E-012	1.879650E-011	1	0.000000E+000
1	8.29879047	1.879650E-011	5.286499E-012	0	0.000000E+000
1	8.29886170	5.286499E-012	1.879650E-011	1	0.000000E+000
1	8.29954533	1.879650E-011	5.286499E-012	0	0.000000E+000
1	8.29964835	5.286499E-012	1.879650E-011	1	0.000000E+000
1	8.29974080	1.879650E-011	5.286499E-012	0	0.000000E+000
1	8.29980781	5.286499E-012	1.879650E-011	1	0.000000E+000
1	8.30007858	1.879650E-011	5.286499E-012	0	0.000000E+000
1	8.30010964	5.286499E-012	1.879650E-011	1	0.000000E+000
1	8.30071265	1.879650E-011	5.286499E-012	0	0.000000E+000
1	8.30074467	5.286499E-012	1.879650E-011	1	0.000000E+000
1	8.30076226	1.879650E-011	5.286499E-012	0	0.000000E+000
1	8.30085015	5.286499E-012	1.879650E-011	1	0.000000E+000
1	8.30146788	1.879650E-011	5.286499E-012	0	0.000000E+000
1	8.30151806	5.286499E-012	1.879650E-011	1	0.000000E+000
1	8.30172656	1.879650E-011	5.286499E-012	0	0.000000E+000
1	8.30176937	5.286499E-012	1.879650E-011	1	0.000000E+000
1	8.30202278	1.879650E-011	5.286499E-012	0	0.000000E+000
1	8.30233532	5.286499E-012	1.879650E-011	1	0.000000E+000
1	8.30248972	1.879650E-011	5.286499E-012	0	0.000000E+000
1	8.30249747	5.286499E-012	1.879650E-011	1	0.000000E+000
1	8.30254682	1.879650E-011	5.286499E-012	0	0.000000E+000
1	8.30258437	5.286499E-012	1.879650E-011	1	0.000000E+000
1	8.30336383	1.879650E-011	5.286499E-012	0	0.000000E+000
1	8.30339156	5.286499E-012	1.879650E-011	1	0.000000E+000
1	8.30343908	1.879650E-011	5.286499E-012	0	0.000000E+000
1	8.30345671	5.286499E-012	1.879650E-011	1	0.000000E+000
1	8.30384042	1.879650E-011	5.286499E-012	0	0.000000E+000
1	8.30398210	5.286499E-012	1.879650E-011	1	0.000000E+000
1	8.30419863	1.879650E-011	5.286499E-012	0	0.000000E+000
1	8.30440430	5.286499E-012	1.879650E-011	1	0.000000E+000
1	8.30449413	1.879650E-011	5.286499E-012	0	0.000000E+000
1	8.30452547	5.286499E-012	1.879650E-011	1	0.000000E+000
1	8.30454718	1.879650E-011	5.286499E-012	0	0.000000E+000
1	8.30458013	5.286499E-012	1.879650E-011	1	0.000000E+000
1	8.30464575	1.879650E-011	5.286499E-012	0	0.000000E+000
1	8.30465018	5.286499E-012	1.879650E-011	1	0.000000E+000
1	8.30476683	1.879650E-011	5.286499E-012	0	0.000000E+000
1	8.30479031	5.286499E-012	1.879650E-011	1	0.000000E+000
1	8.30487586	1.879650E-011	5.286499E-012	0	0.000000E+000
1	8.30505958	5.286499E-012	1.879650E-011	1	0.000000E+000
1	8.30536233	1.879650E-011	5.286499E-012	0	0.000000E+000
1	8.30541829	5.286499E-012	1.879650E-011	1	0.000000E+000
1	8.30575607	1.879650E-011	5.286499E-012	0	0.000000E+000
1	8.30601875	5.286499E-012	1.879650E-011	1	0.000000E+000
1	8.30610194	1.879650E-011	5.286499E-012	0	0.000000E+000
1	8.30613084	5.286499E-012	1.879650E-011	1	0.000000E+000
1	8.30614904	1.879650E-011	5.286499E-012	0	0.000000E+000
1	8.30616512	5.286499E-012	1.879650E-011	1	0.000000E+000
1	8.30658055	1.879650E-011	5.286499E-012	0	0.000000E+000
1	8.30659042	5.286499E-012	1.879650E-011	1	0.000000E+000
1	8.30676442	1.879650E-011	5.286499E-012	0	0.000000E+000
1	8.30680593	5.286499E-012	1.879650E-011	1	0.000000E+000
1	8.30712220	1.879650E-011	5.286499E-012	0	0.000000E+000
1	8.30716010	5.286499E-012	1.879650E-011	1	0.000000E+000
1	8.30730798	1.879650E-011	5.286499E-012	0	0.000000E+000
1	8.30736990	5.286499E-012	1.879650E-011	1	0.000000E+000
1	8.30814031	1.879650E-011	5.286499E-012	0	0.000000E+000
1	8.30846933	5.286499E-012	1.879650E-011	1	0.000000E+000
1	8.30849142	1.879650E-011	5.286499E-012	0	0.000000E+000
1	8.30854023	5.286499E-012	1.879650E-011	1	0.000000E+000
1	8.30873061	1.879650E-011	5.286499E-012	0	0.000000E+000
1	8.30873534	5.286499E-012	1.879650E-011	1	0.000000E+000
1	8.30927451	1.879650E-011	5.286499E-012	0	0.000000E+000
1	8.30957336	5.286499E-012	1.879650E-011	1	0.000000E+000
1	8.30969566	1.879650E-011	5.286499E-012	0	0.000000E+000
1	8.30972291	5.286499E-012	1.879650E-011	1	0.000000E+000
1	8.31062616	1.879650E-011	5.286499E-012	0	0.000000E+000
1	8.31095747	5.286499E-012	1.879650E-011	1	0.000000E+000
1	8.31108372	1.879650E-011	5.286499E-012	0	0.000000E+000
1	8.31110834	5.286499E-012	1.879650E-011	1	0.000000E+000
1	8.31215713	1.879650E-011	5.286499E-012	0	0.000000E+000
1	8.31241190	5.286499E-012	1.879650E-011	1	0.000000E+000
1	8.31242882	1.879650E-011	5.286499E-012	0	0.000000E+000
1	8.31248937	5.286499E-012	1.879650E-011	1	0.000000E+000
1	8.31254281	1.879650E-011	5.286499E-012	0	0.000000E+000
1	8.31255731	5.286499E-012	1.879650E-011	1	0.000000E+000
1	8.31267108	1.879650E-011	5.286499E-012	0	0.000000E+000
1	8.31270359	5.286499E-012	1.879650E-011	1	0.000000E+000
1	8.31278544	1.879650E-011	5.286499E-012	0	0.000000E+000
1	8.31289021	5.286499E-012	1.879650E-011	1	0.000000E+000
1	8.31296396	1.879650E-011	5.286499E-012	0	0.000000E+000
1	8.31299409	5.286499E-012	1.879650E-011	1	0.000000E+000
1	8.31326197	1.879650E-011	5.286499E-012	0	0.000000E+000
1	8.31329022	5.286499E-012	1.879650E-011	1	0.000000E+000
1	8.31399433	1.879650E-011	5.286499E-012	0	0.000000E+000
1	8.31403092	5.286499E-012	1.879650E-011	1	0.000000E+000
1	8.31406004	1.879650E-011	5.286499E-012	0	0.000000E+000
1	8.31410964	5.286499E-012	1.879650E-011	1	0.000000E+000
1	8.31454560	1.879650E-011	5.286499E-012	0	0.000000E+000
1	8.31458865	5.286499E-012	1.879650E-011	1	0.000000E+000
1	8.31470585	1.879650E-011	5.286499E-012	0	0.000000E+000
1	8.31475171	5.286499E-012	1.879650E-011	1	0.000000E+000
1	8.31496834	1.879650E-011	5.286499E-012	0	0.000000E+000
1	8.31499204	5.286499E-012	1.879650E-011	1	0.000000E+000
1	8.31512097	1.879650E-011	5.286499E-012	0	0.000000E+000
1	8.31518589	5.286499E-012	1.879650E-011	1	0.000000E+000
1	8.31523390	1.879650E-011	5.286499E-012	0	0.000000E+000
1	8.31530194	5.286499E-012	1.879650E-011	1	0.000000E+000
1	8.31540472	1.879650E-011	5.286499E-012	0	0.000000E+000
1	8.31545685	5.286499E-012	1.879650E-011	1	0.000000E+000
1	8.31588502	1.879650E-011	5.286499E-012	0	0.000000E+000
1	8.31624893	5.286499E-012	1.879650E-011	1	0.000000E+000
1	8.31670984	1.879650E-011	5.286499E-012	0	0.000000E+000
1	8.34369059	5.286499E-012	1.879650E-011	1	0.000000E+000
1	8.34371624	1.879650E-011	5.286499E-012	0	0.000000E+000
1	13.53441753	5.219439E-012	1.872944E-011	1	0.000000E+000
1	13.53466338	1.872944E-011	5.219439E-012	0	0.000000E+000
1	13.53469295	5.219439E-012	1.872944E-011	1	0.000000E+000
1	13.53483701	1.872944E-011	5.219439E-012	0	0.000000E+000
1	13.53486752	5.219439E-012	1.872944E-011	1	0.000000E+000
1	13.53487836	1.872944E-011	5.219439E-012	0	0.000000E+000
1	13.53499924	5.219439E-012	1.872944E-011	1	0.000000E+000
1	13.53540959	1.872944E-011	5.219439E-012	0	0.000000E+000
1	13.53541457	5.219439E-012	1.872944E-011	1	0.000000E+000
1	13.53600403	1.872944E-011	5.219439E-012	0	0.000000E+000
1	13.53614174	5.219439E-012	1.872944E-011	1	0.000000E+000
1	13.53622001	1.872944E-011	5.219439E-012	0	0.000000E+000
1	13.53623936	5.219439E-012	1.872944E-011	1	0.000000E+000
1	13.53624965	1.872944E-011	5.219439E-012	0	0.000000E+000
1	13.53646738	5.219439E-012	1.872944E-011	1	0.000000E+000
1	13.53663070	1.872944E-011	5.219439E-012	0	0.000000E+000
1	13.53665204	5.219439E-012	1.872944E-011	1	0.000000E+000
1	13.53698219	1.872944E-011	5.219439E-012	0	0.000000E+000
1	13.53700862	5.219439E-012	1.872944E-011	1	0.000000E+000
1	13.53728971	1.872944E-011	5.219439E-012	0	0.000000E+000
1	13.53730996	5.219439E-012	1.872944E-011	1	0.000000E+000
1	13.53770228	1.872944E-011	5.219439E-012	0	0.000000E+000
1	13.53775457	5.219439E-012	1.872944E-011	1	0.000000E+000
1	13.53960999	1.872944E-011	5.219439E-012	0	0.000000E+000
1	13.53965150	5.219439E-012	1.872944E-011	1	0.000000E+000
1	13.54050736	1.872944E-011	5.219439E-012	0	0.000000E+000
1	13.54055028	5.219439E-012	1.872944E-011	1	0.000000E+000
1	13.54061411	1.872944E-011	5.219439E-012	0	0.000000E+000
1	13.54062536	5.219439E-012	1.872944E-011	1	0.000000E+000
1	13.54086909	1.872944E-011	5.219439E-012	0	0.000000E+000
1	13.54090252	5.219439E-012	1.872944E-011	1	0.000000E+000
1	13.54121303	1.872944E-011	5.219439E-012	0	0.000000E+000
1	13.54123093	5.219439E-012	1.872944E-011	1	0.000000E+000
1	13.54152998	1.872944E-011	5.219439E-012	0	0.000000E+000
1	13.54155938	5.219439E-012	1.872944E-011	1	0.000000E+000
1	13.54164519	1.872944E-011	5.219439E-012	0	0.000000E+000
1	13.54165471	5.219439E-012	1.872944E-011	1	0.000000E+000
1	13.54203005	1.872944E-011	5.219439E-012	0	0.000000E+000
1	13.54206830	5.219439E-012	1.872944E-011	1	0.000000E+000
1	13.54238603	1.872944E-011	5.219439E-012	0	0.000000E+000
1	13.54279389	5.219439E-012	1.872944E-011	1	0.000000E+000
1	13.54306159	1.872944E-011	5.219439E-012	0	0.000000E+000
1	13.54309408	5.219439E-012	1.872944E-011	1	0.000000E+000
1	13.54346922	1.872944E-011	5.219439E-012	0	0.000000E+000
1	13.54349759	5.219439E-012	1.872944E-011	1	0.000000E+000
1	13.54366554	1.872944E-011	5.219439E-012	0	0.000000E+000
1	13.54404395	5.219439E-012	1.872944E-011	1	0.000000E+000
1	13.54476351	1.872944E-011	5.219439E-012	0	0.000000E+000
1	13.54477599	5.219439E-012	1.872944E-011	1	0.000000E+000
1	13.54486336	1.872944E-011	5.219439E-012	0	0.000000E+000
1	13.54490056	5.219439E-012	1.872944E-011	1	0.000000E+000
1	13.54495756	1.872944E-011	5.219439E-012	0	0.000000E+000
1	13.54498421	5.219439E-012	1.872944E-011	1	0.000000E+000
1	13.54510661	1.872944E-011	5.219439E-012	0	0.000000E+000
1	13.54534149	5.219439E-012	1.872944E-011	1	0.000000E+000
1	13.54564030	1.872944E-011	5.219439E-012	0	0.000000E+000
1	13.54588349	5.219439E-012	1.872944E-011	1	0.000000E+000
1	13.54623156	1.872944E-011	5.219439E-012	0	0.000000E+000
1	13.54624814	5.219439E-012	1.872944E-011	1	0.000000E+000
1	13.54689368	1.872944E-011	5.219439E-012	0	0.000000E+000
1	13.54691430	5.219439E-012	1.872944E-011	1	0.000000E+000
1	13.54698223	1.872944E-011	5.219439E-012	0	0.000000E+000
1	13.54705127	5.219439E-012	1.872944E-011	1	0.000000E+000
1	13.54710382	1.872944E-011	5.219439E-012	0	0.000000E+000
1	13.54711129	5.219439E-012	1.872944E-011	1	0.000000E+000
1	13.54749888	1.872944E-011	5.219439E-012	0	0.000000E+000
1	13.54752685	5.219439E-012	1.872944E-011	1	0.000000E+000
1	13.54753806	1.872944E-011	5.219439E-012	0	0.000000E+000
1	13.54762257	5.219439E-012	1.872944E-011	1	0.000000E+000
1	13.54794287	1.872944E-011	5.219439E-012	0	0.000000E+000
1	13.54797659	5.219439E-012	1.872944E-011	1	0.000000E+000
1	13.54814123	1.872944E-011	5.219439E-012	0	0.000000E+000
1	13.54822701	5.219439E-012	1.872944E-011	1	0.000000E+000
1	13.54840641	1.872944E-011	5.219439E-012	0	0.000000E+000
1	13.54841729	5.219439E-012	1.872944E-011	1	0.000000E+000
1	13.54880052	1.872944E-011	5.219439E-012	0	0.000000E+000
1	13.54886660	5.219439E-012	1.872944E-011	1	0.000000E+000
1	13.54892173	1.872944E-011	5.219439E-012	0	0.000000E+000
1	13.54894976	5.219439E-012	1.872944E-011	1	0.000000E+000
1	13.54899469	1.872944E-011	5.219439E-012	0	0.000000E+000
1	13.54902874	5.219439E-012	1.872944E-011	1	0.000000E+000
1	13.54939616	1.872944E-011	5.219439E-012	0	0.000000E+000
1	13.54943117	5.219439E-012	1.872944E-011	1	0.000000E+000
1	13.54996072	1.872944E-011	5.219439E-012	0	0.000000E+000
1	13.54999411	5.219439E-012	1.872944E-011	1	0.000000E+000
1	13.55016261	1.872944E-011	5.219439E-012	0	0.000000E+000
1	13.55043626	5.219439E-012	1.872944E-011	1	0.000000E+000
1	13.55061398	1.872944E-011	5.219439E-012	0	0.000000E+000
1	13.55063475	5.219439E-012	1.872944E-011	1	0.000000E+000
1	13.55089645	1.872944E-011	5.219439E-012	0	0.000000E+000
1	13.55091914	5.219439E-012	1.872944E-011	1	0.000000E+000
1	13.55107298	1.872944E-011	5.219439E-012	0	0.000000E+000
1	13.55109238	5.219439E-012	1.872944E-011	1	0.000000E+000
1	13.55112059	1.872944E-011	5.219439E-012	0	0.000000E+000
1	13.55117424	5.219439E-012	1.872944E-011	1	0.000000E+000
1	13.55143599	1.872944E-011	5.219439E-012	0	0.000000E+000
1	13.55145041	5.219439E-012	1.872944E-011	1	0.000000E+000
1	13.55166602	1.872944E-011	5.219439E-012	0	0.000000E+000
1	13.55177367	5.219439E-012	1.872944E-011	1	0.000000E+000
1	13.55230624	1.872944E-011	5.219439E-012	0	0.000000E+000
1	13.55246346	5.219439E-012	1.872944E-011	1	0.000000E+000
1	13.55292825	1.872944E-011	5.219439E-012	0	0.000000E+000
1	13.55310601	5.219439E-012	1.872944E-011	1	0.000000E+000
1	13.55321186	1.872944E-011	5.219439E-012	0	0.000000E+000
1	13.55326631	5.219439E-012	1.872944E-011	1	0.000000E+000
1	13.55353625	1.872944E-011	5.219439E-012	0	0.000000E+000
1	13.55381135	5.219439E-012	1.872944E-011	1	0.000000E+000
1	13.55405793	1.872944E-011	5.219439E-012	0	0.000000E+000
1	13.55410475	5.219439E-012	1.872944E-011	1	0.000000E+000
1	13.55468172	1.872944E-011	5.219439E-012	0	0.000000E+000
1	13.55470358	5.219439E-012	1.872944E-011	1	0.000000E+000
1	13.55531688	1.872944E-011	5.219439E-012	0	0.000000E+000
1	13.55544897	5.219439E-012	1.872944E-011	1	0.000000E+000
1	13.55617938	1.872944E-011	5.219439E-012	0	0.000000E+000
1	13.55620226	5.219439E-012	1.872944E-011	1	0.000000E+000
1	13.55672193	1.872944E-011	5.219439E-012	0	0.000000E+000
1	13.55675604	5.219439E-012	1.872944E-011	1	0.000000E+000
1	13.55689433	1.872944E-011	5.219439E-012	0	0.000000E+000
1	13.55691484	5.219439E-012	1.872944E-011	1	0.000000E+000
1	13.55712170	1.872944E-011	5.219439E-012	0	0.000000E+000
1	13.55714656	5.219439E-012	1.872944E-011	1	0.000000E+000
1	13.55717179	1.872944E-011	5.219439E-012	0	0.000000E+000
1	13.55719901	5.219439E-012	1.872944E-011	1	0.000000E+000
1	13.55722938	1.872944E-011	5.219439E-012	0	0.000000E+000
1	13.55730227	5.219439E-012	1.872944E-011	1	0.000000E+000
1	13.55803193	1.872944E-011	5.219439E-012	0	0.000000E+000
1	13.55804761	5.219439E-012	1.872944E-011	1	0.000000E+000
1	13.55860273	1.872944E-011	5.219439E-012	0	0.000000E+000
1	13.55862462	5.219439E-012	1.872944E-011	1	0.000000E+000
1	13.55952109	1.872944E-011	5.219439E-012	0	0.000000E+000
1	13.55952756	5.219439E-012	1.872944E-011	1	0.000000E+000
1	13.55961911	1.872944E-011	5.219439E-012	0	0.000000E+000
1	13.56048263	5.219439E-012	1.872944E-011	1	0.000000E+000
1	13.56056854	1.872944E-011	5.219439E-012	0	0.000000E+000
1	13.56060843	5.219439E-012	1.872944E-011	1	0.000000E+000
1	13.56079368	1.872944E-011	5.219439E-012	0	0.000000E+000
1	13.56098027	5.219439E-012	1.872944E-011	1	0.000000E+000
1	13.56108703	1.872944E-011	5.219439E-012	0	0.000000E+000
1	13.56111035	5.219439E-012	1.872944E-011	1	0.000000E+000
1	13.56131817	1.872944E-011	5.219439E-012	0	0.000000E+000
1	13.56135720	5.219439E-012	1.872944E-011	1	0.000000E+000
1	13.56176776	1.872944E-011	5.219439E-012	0	0.000000E+000
1	13.56179084	5.219439E-012	1.872944E-011	1	0.000000E+000
1	13.56214731	1.872944E-011	5.219439E-012	0	0.000000E+000
1	13.56216947	5.219439E-012	1.872944E-011	1	0.000000E+000
1	13.56295167	1.872944E-011	5.219439E-012	0	0.000000E+000
1	13.56296022	5.219439E-012	1.872944E-011	1	0.000000E+000
1	13.56305013	1.872944E-011	5.219439E-012	0	0.000000E+000
1	13.56309900	5.219439E-012	1.872944E-011	1	0.000000E+000
1	13.56317862	1.872944E-011	5.219439E-012	0	0.000000E+000
1	13.56353310	5.219439E-012	1.872944E-011	1	0.000000E+000
1	13.56393711	1.872944E-011	5.219439E-012	0	0.000000E+000
1	13.56395635	5.219439E-012	1.872944E-011	1	0.000000E+000
1	13.56402286	1.872944E-011	5.219439E-012	0	0.000000E+000
1	13.56410258	5.219439E-012	1.872944E-011	1	0.000000E+000
1	13.56457316	1.872944E-011	5.219439E-012	0	0.000000E+000
1	13.56462339	5.219439E-012	1.872944E-011	1	0.000000E+000
1	13.56510382	1.872944E-011	5.219439E-012	0	0.000000E+000
1	13.56511926	5.219439E-012	1.872944E-011	1	0.000000E+000
1	13.56533901	1.872944E-011	5.219439E-012	0	0.000000E+000
1	13.56553022	5.219439E-012	1.872944E-011	1	0.000000E+000
1	13.56562760	1.872944E-011	5.219439E-012	0	0.000000E+000
1	13.56564308	5.219439E-012	1.872944E-011	1	0.000000E+000
1	13.56603986	1.872944E-011	5.219439E-012	0	0.000000E+000
1	13.56604576	5.219439E-012	1.872944E-011	1	0.000000E+000
1	13.56616290	1.872944E-011	5.219439E-012	0	0.000000E+000
1	13.56626436	5.219439E-012	1.872944E-011	1	0.000000E+000
1	13.56703126	1.872944E-011	5.219439E-012	0	0.000000E+000
1	13.56704901	5.219439E-012	1.872944E-011	1	0.000000E+000
1	13.56733778	1.872944E-011	5.219439E-012	0	0.000000E+000
1	13.56797362	5.219439E-012	1.872944E-011	1	0.000000E+000
1	13.56809030	1.872944E-011	5.219439E-012	0	0.000000E+000
1	13.56812393	5.219439E-012	1.872944E-011	1	0.000000E+000
1	13.56826230	1.872944E-011	5.219439E-012	0	0.000000E+000
1	13.56826418	5.219439E-012	1.872944E-011	1	0.000000E+000
1	13.56842942	1.872944E-011	5.219439E-012	0	0.000000E+000
1	13.56843913	5.219439E-012	1.872944E-011	1	0.000000E+000
1	13.56927834	1.872944E-011	5.219439E-012	0	0.000000E+000
1	13.56941396	5.219439E-012	1.872944E-011	1	0.000000E+000
1	13.56974104	1.872944E-011	5.219439E-012	0	0.000000E+000
1	13.56975731	5.219439E-012	1.872944E-011	1	0.000000E+000
1	13.56982696	1.872944E-011	5.219439E-012	0	0.000000E+000
1	13.56984381	5.219439E-012	1.872944E-011	1	0.000000E+000
1	13.56987864	1.872944E-011	5.219439E-012	0	0.000000E+000
1	13.57024796	5.219439E-012	1.872944E-011	1	0.000000E+000
1	13.57035452	1.872944E-011	5.219439E-012	0	0.000000E+000
1	13.57038410	5.219439E-012	1.872944E-011	1	0.000000E+000
1	13.57062997	1.872944E-011	5.219439E-012	0	0.000000E+000
1	13.57065087	5.219439E-012	1.872944E-011	1	0.000000E+000
1	13.57107247	1.872944E-011	5.219439E-012	0	0.000000E+000
1	13.57146811	5.219439E-012	1.872944E-011	1	0.000000E+000
1	13.57201868	1.872944E-011	5.219439E-012	0	0.000000E+000
1	13.57202456	5.219439E-012	1.872944E-011	1	0.000000E+000
1	13.57255081	1.872944E-011	5.219439E-012	0	0.000000E+000
1	13.57255130	5.219439E-012	1.872944E-011	1	0.000000E+000
1	13.57275551	1.872944E-011	5.219439E-012	0	0.000000E+000
1	13.57278329	5.219439E-012	1.872944E-011	1	0.000000E+000
1	13.57284859	1.872944E-011	5.219439E-012	0	0.000000E+000
1	13.57292390	5.219439E-012	1.872944E-011	1	0.000000E+000
1	13.57319978	1.872944E-011	5.219439E-012	0	0.000000E+000
1	13.57320508	5.219439E-012	1.872944E-011	1	0.000000E+000
1	13.57332340	1.872944E-011	5.219439E-012	0	0.000000E+000
1	13.57333867	5.219439E-012	1.872944E-011	1	0.000000E+000
1	13.57360765	1.872944E-011	5.219439E-012	0	0.000000E+000
1	13.57363566	5.219439E-012	1.872944E-011	1	0.000000E+000
1	13.57369711	1.872944E-011	5.219439E-012	0	0.000000E+000
1	13.57370204	5.219439E-012	1.872944E-011	1	0.000000E+000
1	13.57385940	1.872944E-011	5.219439E-012	0	0.000000E+000
1	13.57417664	5.219439E-012	1.872944E-011	1	0.000000E+000
1	13.57447092	1.872944E-011	5.219439E-012	0	0.000000E+000
1	13.57447712	5.219439E-012	1.872944E-011	1	0.000000E+000
1	13.57456558	1.872944E-011	5.219439E-012	0	0.000000E+000
1	13.57458241	5.219439E-012	1.872944E-011	1	0.000000E+000
1	13.57484444	1.872944E-011	5.219439E-012	0	0.000000E+000
1	13.57492772	5.219439E-012	1.872944E-011	1	0.000000E+000
1	13.57498342	1.872944E-011	5.219439E-012	0	0.000000E+000
1	13.57507499	5.219439E-012	1.872944E-011	1	0.000000E+000
1	13.57518450	1.872944E-011	5.219439E-012	0	0.000000E+000
1	13.57519054	5.219439E-012	1.872944E-011	1	0.000000E+000
1	13.57576794	1.872944E-011	5.219439E-012	0	0.000000E+000
1	13.57579048	5.219439E-012	1.872944E-011	1	0.000000E+000
1	13.57592270	1.872944E-011	5.219439E-012	0	0.000000E+000
1	13.57594834	5.219439E-012	1.872944E-011	1	0.000000E+000
1	13.57606417	1.872944E-011	5.219439E-012	0	0.000000E+000
1	13.57609296	5.219439E-012	1.872944E-011	1	0.000000E+000
1	13.57622994	1.872944E-011	5.219439E-012	0	0.000000E+000
1	13.57623764	5.219439E-012	1.872944E-011	1	0.000000E+000
1	13.57631317	1.872944E-011	5.219439E-012	0	0.000000E+000
1	13.57641384	5.219439E-012	1.872944E-011	1	0.000000E+000
1	13.57644168	1.872944E-011	5.219439E-012	0	0.000000E+000
1	13.57673693	5.219439E-012	1.872944E-011	1	0.000000E+000
1	13.57699004	1.872944E-011	5.219439E-012	0	0.000000E+000
1	13.57726243	5.219439E-012	1.872944E-011	1	0.000000E+000
1	13.57753792	1.872944E-011	5.219439E-012	0	0.000000E+000
1	13.57755682	5.219439E-012	1.872944E-011	1	0.000000E+000
1	13.57786352	1.872944E-011	5.219439E-012	0	0.000000E+000
1	13.57790898	5.219439E-012	1.872944E-011	1	0.000000E+000
1	13.57806065	1.872944E-011	5.219439E-012	0	0.000000E+000
1	13.57809429	5.219439E-012	1.872944E-011	1	0.000000E+000
1	13.57835637	1.872944E-011	5.219439E-012	0	0.000000E+000
1	13.57837611	5.219439E-012	1.872944E-011	1	0.000000E+000
1	13.57863544	1.872944E-011	5.219439E-012	0	0.000000E+000
1	13.57866314	5.219439E-012	1.872944E-011	1	0.000000E+000
1	13.57881644	1.872944E-011	5.219439E-012	0	0.000000E+000
1	13.57883963	5.219439E-012	1.872944E-011	1	0.000000E+000
1	13.57906736	1.872944E-011	5.219439E-012	0	0.000000E+000
1	13.57907730	5.219439E-012	1.872944E-011	1	0.000000E+000
1	13.57928180	1.872944E-011	5.219439E-012	0	0.000000E+000
1	13.57928949	5.219439E-012	1.872944E-011	1	0.000000E+000
1	13.57935273	1.872944E-011	5.219439E-012	0	0.000000E+000
1	13.57945641	5.219439E-012	1.872944E-011	1	0.000000E+000
1	13.57946861	1.872944E-011	5.219439E-012	0	0.000000E+000
1	13.57948740	5.219439E-012	1.872944E-011	1	0.000000E+000
1	13.57965160	1.872944E-011	5.219439E-012	0	0.000000E+000
1	13.57969145	5.219439E-012	1.872944E-011	1	0.000000E+000
1	13.58011810	1.872944E-011	5.219439E-012	0	0.000000E+000
1	13.58015045	5.219439E-012	1.872944E-011	1	0.000000E+000
1	13.58021518	1.872944E-011	5.219439E-012	0	0.000000E+000
1	13.58023016	5.219439E-012	1.872944E-011	1	0.000000E+000
1	13.58049603	1.872944E-011	5.219439E-012	0	0.000000E+000
1	13.58051507	5.219439E-012	1.872944E-011	1	0.000000E+000
1	13.58116384	1.872944E-011	5.219439E-012	0	0.000000E+000
1	13.58119137	5.219439E-012	1.872944E-011	1	0.000000E+000
1	13.58145898	1.872944E-011	5.219439E-012	0	0.000000E+000
1	13.58157427	5.219439E-012	1.872944E-011	1	0.000000E+000
1	13.58240092	1.872944E-011	5.219439E-012	0	0.000000E+000
1	13.58242295	5.219439E-012	1.872944E-011	1	0.000000E+000
1	13.58250028	1.872944E-011	5.219439E-012	0	0.000000E+000
1	13.58287993	5.219439E-012	1.872944E-011	1	0.000000E+000
1	13.58324484	1.872944E-011	5.219439E-012	0	0.000000E+000
1	13.58326520	5.219439E-012	1.872944E-011	1	0.000000E+000
1	13.58335999	1.872944E-011	5.219439E-012	0	0.000000E+000
1	13.58337565	5.219439E-012	1.872944E-011	1	0.000000E+000
1	13.58350267	1.872944E-011	5.219439E-012	0	0.000000E+000
1	13.58353880	5.219439E-012	1.872944E-011	1	0.000000E+000
1	13.58384836	1.872944E-011	5.219439E-012	0	0.000000E+000
1	13.58386784	5.219439E-012	1.872944E-011	1	0.000000E+000
1	13.58478144	1.872944E-011	5.219439E-012	0	0.000000E+000
1	13.58479701	5.219439E-012	1.872944E-011	1	0.000000E+000
1	13.58483757	1.872944E-011	5.219439E-012	0	0.000000E+000
1	13.58484868	5.219439E-012	1.872944E-011	1	0.000000E+000
1	13.58494786	1.872944E-011	5.219439E-012	0	0.000000E+000
1	13.58497814	5.219439E-012	1.872944E-011	1	0.000000E+000
1	13.58538264	1.872944E-011	5.219439E-012	0	0.000000E+000
1	13.58540603	5.219439E-012	1.872944E-011	1	0.000000E+000
1	13.58572534	1.872944E-011	5.219439E-012	0	0.000000E+000
1	13.58574157	5.219439E-012	1.872944E-011	1	0.000000E+000
1	13.58599671	1.872944E-011	5.219439E-012	0	0.000000E+000
1	13.58602536	5.219439E-012	1.872944E-011	1	0.000000E+000
1	13.58672838	1.872944E-011	5.219439E-012	0	0.000000E+000
1	13.58676937	5.219439E-012	1.872944E-011	1	0.000000E+000
1	13.58699989	1.872944E-011	5.219439E-012	0	0.000000E+000
1	13.58701298	5.219439E-012	1.872944E-011	1	0.000000E+000
1	13.58752171	1.872944E-011	5.219439E-012	0	0.000000E+000
1	13.58753157	5.219439E-012	1.872944E-011	1	0.000000E+000
1	13.58783336	1.872944E-011	5.219439E-012	0	0.000000E+000
1	13.58786691	5.219439E-012	1.872944E-011	1	0.000000E+000
1	13.58814631	1.872944E-011	5.219439E-012	0	0.000000E+000
1	13.58817368	5.219439E-012	1.872944E-011	1	0.000000E+000
1	13.58829603	1.872944E-011	5.219439E-012	0	0.000000E+000
1	13.58833255	5.219439E-012	1.872944E-011	1	0.000000E+000
1	13.58887705	1.872944E-011	5.219439E-012	0	0.000000E+000
1	13.58890324	5.219439E-012	1.872944E-011	1	0.000000E+000
1	13.58906976	1.872944E-011	5.219439E-012	0	0.000000E+000
1	13.58932490	5.219439E-012	1.872944E-011	1	0.000000E+000
1	13.58940970	1.872944E-011	5.219439E-012	0	0.000000E+000
1	13.58942755	5.219439E-012	1.872944E-011	1	0.000000E+000
1	13.58979443	1.872944E-011	5.219439E-012	0	0.000000E+000
1	13.58982239	5.219439E-012	1.872944E-011	1	0.000000E+000
1	13.58987465	1.872944E-011	5.219439E-012	0	0.000000E+000
1	13.58996852	5.219439E-012	1.872944E-011	1	0.000000E+000
1	13.59010484	1.872944E-011	5.219439E-012	0	0.000000E+000
1	13.59020453	5.219439E-012	1.872944E-011	1	0.000000E+000
1	13.59032779	1.872944E-011	5.219439E-012	0	0.000000E+000
1	13.59039248	5.219439E-012	1.872944E-011	1	0.000000E+000
1	13.59188048	1.872944E-011	5.219439E-012	0	0.000000E+000
1	13.59190710	5.219439E-012	1.872944E-011	1	0.000000E+000
1	13.59214083	1.872944E-011	5.219439E-012	0	0.000000E+000
1	13.59220129	5.219439E-012	1.872944E-011	1	0.000000E+000
1	13.59232507	1.872944E-011	5.219439E-012	0	0.000000E+000
1	13.59255112	5.219439E-012	1.872944E-011	1	0.000000E+000
1	13.59277504	1.872944E-011	5.219439E-012	0	0.000000E+000
1	13.59284240	5.219439E-012	1.872944E-011	1	0.000000E+000
1	13.59290541	1.872944E-011	5.219439E-012	0	0.000000E+000
1	13.59305882	5.219439E-012	1.872944E-011	1	0.000000E+000
1	13.59308591	1.872944E-011	5.219439E-012	0	0.000000E+000
1	13.59310002	5.219439E-012	1.872944E-011	1	0.000000E+000
1	13.59350006	1.872944E-011	5.219439E-012	0	0.000000E+000
1	13.59364873	5.219439E-012	1.872944E-011	1	0.000000E+000
1	13.59376608	1.872944E-011	5.219439E-012	0	0.000000E+000
1	13.59378938	5.219439E-012	1.872944E-011	1	0.000000E+000
1	13.59383148	1.872944E-011	5.219439E-012	0	0.000000E+000
1	13.59386527	5.219439E-012	1.872944E-011	1	0.000000E+000
1	13.59393358	1.872944E-011	5.219439E-012	0	0.000000E+000
1	13.59394397	5.219439E-012	1.872944E-011	1	0.000000E+000
1	13.59440066	1.872944E-011	5.219439E-012	0	0.000000E+000
1	13.59442466	5.219439E-012	1.872944E-011	1	0.000000E+000
1	13.59454601	1.872944E-011	5.219439E-012	0	0.000000E+000
1	13.59455103	5.219439E-012	1.872944E-011	1	0.000000E+000
1	13.59469367	1.872944E-011	5.219439E-012	0	0.000000E+000
1	13.59471352	5.219439E-012	1.872944E-011	1	0.000000E+000
1	13.59497711	1.872944E-011	5.219439E-012	0	0.000000E+000
1	13.59499257	5.219439E-012	1.872944E-011	1	0.000000E+000
1	13.59507011	1.872944E-011	5.219439E-012	0	0.000000E+000
1	13.59509624	5.219439E-012	1.872944E-011	1	0.000000E+000
1	13.59617920	1.872944E-011	5.219439E-012	0	0.000000E+000
1	13.59621892	5.219439E-012	1.872944E-011	1	0.000000E+000
1	13.59632243	1.872944E-011	5.219439E-012	0	0.000000E+000
1	13.59635451	5.219439E-012	1.872944E-011	1	0.000000E+000
1	13.59683110	1.872944E-011	5.219439E-012	0	0.000000E+000
1	13.59684224	5.219439E-012	1.872944E-011	1	0.000000E+000
1	13.59764366	1.872944E-011	5.219439E-012	0	0.000000E+000
1	13.59768122	5.219439E-012	1.872944E-011	1	0.000000E+000
1	13.59809683	1.872944E-011	5.219439E-012	0	0.000000E+000
1	13.59825251	5.219439E-012	1.872944E-011	1	0.000000E+000
1	13.59833609	1.872944E-011	5.219439E-012	0	0.000000E+000
1	13.59835606	5.219439E-012	1.872944E-011	1	0.000000E+000
1	13.59846239	1.872944E-011	5.219439E-012	0	0.000000E+000
1	13.59882806	5.219439E-012	1.872944E-011	1	0.000000E+000
1	13.59900245	1.872944E-011	5.219439E-012	0	0.000000E+000
1	13.59901431	5.219439E-012	1.872944E-011	1	0.000000E+000
1	13.59983107	1.872944E-011	5.219439E-012	0	0.000000E+000
1	13.59985301	5.219439E-012	1.872944E-011	1	0.000000E+000
1	13.60063909	1.872944E-011	5.219439E-012	0	0.000000E+000
1	13.60065699	5.219439E-012	1.872944E-011	1	0.000000E+000
1	13.60148630	1.872944E-011	5.219439E-012	0	0.000000E+000
1	13.60155749	5.219439E-012	1.872944E-011	1	0.000000E+000
1	13.60173285	1.872944E-011	5.219439E-012	0	0.000000E+000
1	13.60174355	5.219439E-012	1.872944E-011	1	0.000000E+000
1	13.60182963	1.872944E-011	5.219439E-012	0	0.000000E+000
1	13.60184961	5.219439E-012	1.872944E-011	1	0.000000E+000
1	13.60271254	1.872944E-011	5.219439E-012	0	0.000000E+000
1	13.60272935	5.219439E-012	1.872944E-011	1	0.000000E+000
1	13.60335916	1.872944E-011	5.219439E-012	0	0.000000E+000
1	13.60340355	5.219439E-012	1.872944E-011	1	0.000000E+000
1	13.60401970	1.872944E-011	5.219439E-012	0	0.000000E+000
1	13.60407314	5.219439E-012	1.872944E-011	1	0.000000E+000
1	13.60418425	1.872944E-011	5.219439E-012	0	0.000000E+000
1	13.60425262	5.219439E-012	1.872944E-011	1	0.000000E+000
1	13.60436089	1.872944E-011	5.219439E-012	0	0.000000E+000
1	13.60436758	5.219439E-012	1.872944E-011	1	0.000000E+000
1	13.60443159	1.872944E-011	5.219439E-012	0	0.000000E+000
1	13.60444948	5.219439E-012	1.872944E-011	1	0.000000E+000
1	13.60452553	1.872944E-011	5.219439E-012	0	0.000000E+000
1	13.60454356	5.219439E-012	1.872944E-011	1	0.000000E+000
1	13.60461477	1.872944E-011	5.219439E-012	0	0.000000E+000
1	13.60466780	5.219439E-012	1.872944E-011	1	0.000000E+000
1	13.60493671	1.872944E-011	5.219439E-012	0	0.000000E+000
1	13.60496077	5.219439E-012	1.872944E-011	1	0.000000E+000
1	13.60600761	1.872944E-011	5.219439E-012	0	0.000000E+000
1	13.60607189	5.219439E-012	1.872944E-011	1	0.000000E+000
1	13.60618663	1.872944E-011	5.219439E-012	0	0.000000E+000
1	13.60620710	5.219439E-012	1.872944E-011	1	0.000000E+000
1	13.60661246	1.872944E-011	5.219439E-012	0	0.000000E+000
1	13.60663831	5.219439E-012	1.872944E-011	1	0.000000E+000
1	13.60702605	1.872944E-011	5.219439E-012	0	0.000000E+000
1	13.60703675	5.219439E-012	1.872944E-011	1	0.000000E+000
1	13.60735308	1.872944E-011	5.219439E-012	0	0.000000E+000
1	13.60737053	5.219439E-012	1.872944E-011	1	0.000000E+000
1	13.60765715	1.872944E-011	5.219439E-012	0	0.000000E+000
1	13.60773142	5.219439E-012	1.872944E-011	1	0.000000E+000
1	13.60782482	1.872944E-011	5.219439E-012	0	0.000000E+000
1	13.60784814	5.219439E-012	1.872944E-011	1	0.000000E+000
1	13.60809244	1.872944E-011	5.219439E-012	0	0.000000E+000
1	13.60813055	5.219439E-012	1.872944E-011	1	0.000000E+000
1	13.60884706	1.872944E-011	5.219439E-012	0	0.000000E+000
1	13.60887817	5.219439E-012	1.872944E-011	1	0.000000E+000
1	13.60900174	1.872944E-011	5.219439E-012	0	0.000000E+000
1	13.60904283	5.219439E-012	1.872944E-011	1	0.000000E+000
1	13.60946299	1.872944E-011	5.219439E-012	0	0.000000E+000
1	13.60980646	5.219439E-012	1.872944E-011	1	0.000000E+000
1	13.60984266	1.872944E-011	5.219439E-012	0	0.000000E+000
1	13.60985656	5.219439E-012	1.872944E-011	1	0.000000E+000
1	13.61052002	1.872944E-011	5.219439E-012	0	0.000000E+000
1	13.61055882	5.219439E-012	1.872944E-011	1	0.000000E+000
1	13.61070213	1.872944E-011	5.219439E-012	0	0.000000E+000
1	13.61082241	5.219439E-012	1.872944E-011	1	0.000000E+000
1	13.61115772	1.872944E-011	5.219439E-012	0	0.000000E+000
1	13.61122542	5.219439E-012	1.872944E-011	1	0.000000E+000
1	13.61178745	1.872944E-011	5.219439E-012	0	0.000000E+000
1	13.61195949	5.219439E-012	1.872944E-011	1	0.000000E+000
1	13.61245920	1.872944E-011	5.219439E-012	0	0.000000E+000
1	13.61248379	5.219439E-012	1.872944E-011	1	0.000000E+000
1	13.61291019	1.872944E-011	5.219439E-012	0	0.000000E+000
1	13.61292994	5.219439E-012	1.872944E-011	1	0.000000E+000
1	13.61393692	1.872944E-011	5.219439E-012	0	0.000000E+000
1	13.61395472	5.219439E-012	1.872944E-011	1	0.000000E+000
1	13.61408756	1.872944E-011	5.219439E-012	0	0.000000E+000
1	13.61410358	5.219439E-012	1.872944E-011	1	0.000000E+000
1	13.61494074	1.872944E-011	5.219439E-012	0	0.000000E+000
1	13.61502824	5.219439E-012	1.872944E-011	1	0.000000E+000
1	13.61531494	1.872944E-011	5.219439E-012	0	0.000000E+000
1	13.61533757	5.219439E-012	1.872944E-011	1	0.000000E+000
1	13.61569670	1.872944E-011	5.219439E-012	0	0.000000E+000
1	13.61571380	5.219439E-012	1.872944E-011	1	0.000000E+000
1	13.61603981	1.872944E-011	5.219439E-012	0	0.000000E+000
1	13.61605829	5.219439E-012	1.872944E-011	1	0.000000E+000
1	13.61681269	1.872944E-011	5.219439E-012	0	0.000000E+000
1	13.61695742	5.219439E-012	1.872944E-011	1	0.000000E+000
1	13.61703354	1.872944E-011	5.219439E-012	0	0.000000E+000
1	13.61704445	5.219439E-012	1.872944E-011	1	0.000000E+000
1	13.61741151	1.872944E-011	5.219439E-012	0	0.000000E+000
1	13.61746208	5.219439E-012	1.872944E-011	1	0.000000E+000
1	13.61783155	1.872944E-011	5.219439E-012	0	0.000000E+000
1	13.61792537	5.219439E-012	1.872944E-011	1	0.000000E+000
1	13.61802834	1.872944E-011	5.219439E-012	0	0.000000E+000
1	13.61804954	5.219439E-012	1.872944E-011	1	0.000000E+000
1	13.61819603	1.872944E-011	5.219439E-012	0	0.000000E+000
1	13.61820752	5.219439E-012	1.872944E-011	1	0.000000E+000
1	13.61931450	1.872944E-011	5.219439E-012	0	0.000000E+000
1	13.61934437	5.219439E-012	1.872944E-011	1	0.000000E+000
1	13.62014962	1.872944E-011	5.219439E-012	0	0.000000E+000
1	13.62016665	5.219439E-012	1.872944E-011	1	0.000000E+000
1	13.62141373	1.872944E-011	5.219439E-012	0	0.000000E+000
1	13.62145361	5.219439E-012	1.872944E-011	1	0.000000E+000
1	13.62148000	1.872944E-011	5.219439E-012	0	0.000000E+000
1	13.62180624	5.219439E-012	1.872944E-011	1	0.000000E+000
1	13.62206823	1.872944E-011	5.219439E-012	0	0.000000E+000
1	13.62209755	5.219439E-012	1.872944E-011	1	0.000000E+000
1	13.62227917	1.872944E-011	5.219439E-012	0	0.000000E+000
1	13.62229717	5.219439E-012	1.872944E-011	1	0.000000E+000
1	13.62301955	1.872944E-011	5.219439E-012	0	0.000000E+000
1	13.62303039	5.219439E-012	1.872944E-011	1	0.000000E+000
1	13.62308235	1.872944E-011	5.219439E-012	0	0.000000E+000
1	13.62309120	5.219439E-012	1.872944E-011	1	0.000000E+000
1	13.62328835	1.872944E-011	5.219439E-012	0	0.000000E+000
1	13.62331886	5.219439E-012	1.872944E-011	1	0.000000E+000
1	13.62351458	1.872944E-011	5.219439E-012	0	0.000000E+000
1	13.62353438	5.219439E-012	1.872944E-011	1	0.000000E+000
1	13.62359619	1.872944E-011	5.219439E-012	0	0.000000E+000
1	13.62363553	5.219439E-012	1.872944E-011	1	0.000000E+000
1	13.62368873	1.872944E-011	5.219439E-012	0	0.000000E+000
1	13.62371404	5.219439E-012	1.872944E-011	1	0.000000E+000
1	13.62433081	1.872944E-011	5.219439E-012	0	0.000000E+000
1	13.62434120	5.219439E-012	1.872944E-011	1	0.000000E+000
1	13.62446021	1.872944E-011	5.219439E-012	0	0.000000E+000
1	13.62448312	5.219439E-012	1.872944E-011	1	0.000000E+000
1	13.62476899	1.872944E-011	5.219439E-012	0	0.000000E+000
1	13.62478768	5.219439E-012	1.872944E-011	1	0.000000E+000
1	13.62506384	1.872944E-011	5.219439E-012	0	0.000000E+000
1	13.62506645	5.219439E-012	1.872944E-011	1	0.000000E+000
1	13.62517165	1.872944E-011	5.219439E-012	0	0.000000E+000
1	13.62518207	5.219439E-012	1.872944E-011	1	0.000000E+000
1	13.62566806	1.872944E-011	5.219439E-012	0	0.000000E+000
1	13.62569042	5.219439E-012	1.872944E-011	1	0.000000E+000
1	13.62620280	1.872944E-011	5.219439E-012	0	0.000000E+000
1	13.62622808	5.219439E-012	1.872944E-011	1	0.000000E+000
1	13.62638739	1.872944E-011	5.219439E-012	0	0.000000E+000
1	13.62640619	5.219439E-012	1.872944E-011	1	0.000000E+000
1	13.62662293	1.872944E-011	5.219439E-012	0	0.000000E+000
1	13.62662675	5.219439E-012	1.872944E-011	1	0.000000E+000
1	13.62696662	1.872944E-011	5.219439E-012	0	0.000000E+000
1	13.62700521	5.219439E-012	1.872944E-011	1	0.000000E+000
1	13.62719659	1.872944E-011	5.219439E-012	0	0.000000E+000
1	13.62722496	5.219439E-012	1.872944E-011	1	0.000000E+000
1	13.62732828	1.872944E-011	5.219439E-012	0	0.000000E+000
1	13.62736316	5.219439E-012	1.872944E-011	1	0.000000E+000
1	13.62752985	1.872944E-011	5.219439E-012	0	0.000000E+000
1	13.62760765	5.219439E-012	1.872944E-011	1	0.000000E+000
1	13.62803577	1.872944E-011	5.219439E-012	0	0.000000E+000
1	13.62805278	5.219439E-012	1.872944E-011	1	0.000000E+000
1	13.62821009	1.872944E-011	5.219439E-012	0	0.000000E+000
1	13.62823993	5.219439E-012	1.872944E-011	1	0.000000E+000
1	13.62849434	1.872944E-011	5.219439E-012	0	0.000000E+000
1	13.62853836	5.219439E-012	1.872944E-011	1	0.000000E+000
1	13.62883420	1.872944E-011	5.219439E-012	0	0.000000E+000
1	13.62886117	5.219439E-012	1.872944E-011	1	0.000000E+000
1	13.62895964	1.872944E-011	5.219439E-012	0	0.000000E+000
1	13.62899527	5.219439E-012	1.872944E-011	1	0.000000E+000
1	13.62903598	1.872944E-011	5.219439E-012	0	0.000000E+000
1	13.62906394	5.219439E-012	1.872944E-011	1	0.000000E+000
1	13.62951858	1.872944E-011	5.219439E-012	0	0.000000E+000
1	13.62953931	5.219439E-012	1.872944E-011	1	0.000000E+000
1	13.62983989	1.872944E-011	5.219439E-012	0	0.000000E+000
1	13.62986699	5.219439E-012	1.872944E-011	1	0.000000E+000
1	13.63002306	1.872944E-011	5.219439E-012	0	0.000000E+000
1	13.63005396	5.219439E-012	1.872944E-011	1	0.000000E+000
1	13.63013651	1.872944E-011	5.219439E-012	0	0.000000E+000
1	13.63018499	5.219439E-012	1.872944E-011	1	0.000000E+000
1	13.63028923	1.872944E-011	5.219439E-012	0	0.000000E+000
1	13.63107122	5.219439E-012	1.872944E-011	1	0.000000E+000
1	13.63189583	1.872944E-011	5.219439E-012	0	0.000000E+000
1	13.63193853	5.219439E-012	1.872944E-011	1	0.000000E+000
1	13.63201708	1.872944E-011	5.219439E-012	0	0.000000E+000
1	13.63204731	5.219439E-012	1.872944E-011	1	0.000000E+000
1	13.63207369	1.872944E-011	5.219439E-012	0	0.000000E+000
1	13.63211444	5.219439E-012	1.872944E-011	1	0.000000E+000
1	13.63248079	1.872944E-011	5.219439E-012	0	0.000000E+000
1	13.63249204	5.219439E-012	1.872944E-011	1	0.000000E+000
1	13.63256768	1.872944E-011	5.219439E-012	0	0.000000E+000
1	13.63278353	5.219439E-012	1.872944E-011	1	0.000000E+000
1	13.63319120	1.872944E-011	5.219439E-012	0	0.000000E+000
1	13.63325301	5.219439E-012	1.872944E-011	1	0.000000E+000
1	13.63337535	1.872944E-011	5.219439E-012	0	0.000000E+000
1	13.63338760	5.219439E-012	1.872944E-011	1	0.000000E+000
1	13.63370724	1.872944E-011	5.219439E-012	0	0.000000E+000
1	13.63373848	5.219439E-012	1.872944E-011	1	0.000000E+000
1	13.63387416	1.872944E-011	5.219439E-012	0	0.000000E+000
1	13.63390235	5.219439E-012	1.872944E-011	1	0.000000E+000
1	13.63391914	1.872944E-011	5.219439E-012	0	0.000000E+000
1	13.63394130	5.219439E-012	1.872944E-011	1	0.000000E+000
1	13.63504157	1.872944E-011	5.219439E-012	0	0.000000E+000
1	13.63506250	5.219439E-012	1.872944E-011	1	0.000000E+000
1	13.63622122	1.872944E-011	5.219439E-012	0	0.000000E+000
1	13.63623996	5.219439E-012	1.872944E-011	1	0.000000E+000
1	13.63641439	1.872944E-011	5.219439E-012	0	0.000000E+000
1	13.63642780	5.219439E-012	1.872944E-011	1	0.000000E+000
1	13.63648682	1.872944E-011	5.219439E-012	0	0.000000E+000
1	13.63649659	5.219439E-012	1.872944E-011	1	0.000000E+000
1	13.63662682	1.872944E-011	5.219439E-012	0	0.000000E+000
1	13.63667857	5.219439E-012	1.872944E-011	1	0.000000E+000
1	13.63678363	1.872944E-011	5.219439E-012	0	0.000000E+000
1	13.63679646	5.219439E-012	1.872944E-011	1	0.000000E+000
1	13.63716276	1.872944E-011	5.219439E-012	0	0.000000E+000
1	13.63717976	5.219439E-012	1.872944E-011	1	0.000000E+000
1	13.63767468	1.872944E-011	5.219439E-012	0	0.000000E+000
1	13.63769537	5.219439E-012	1.872944E-011	1	0.000000E+000
1	13.63788855	1.872944E-011	5.219439E-012	0	0.000000E+000
1	13.63790919	5.219439E-012	1.872944E-011	1	0.000000E+000
1	13.63818671	1.872944E-011	5.219439E-012	0	0.000000E+000
1	13.63828576	5.219439E-012	1.872944E-011	1	0.000000E+000
1	13.63947018	1.872944E-011	5.219439E-012	0	0.000000E+000
1	13.63949825	5.219439E-012	1.872944E-011	1	0.000000E+000
1	13.64032339	1.872944E-011	5.219439E-012	0	0.000000E+000
1	13.64035088	5.219439E-012	1.872944E-011	1	0.000000E+000
1	13.64040294	1.872944E-011	5.219439E-012	0	0.000000E+000
1	13.64047163	5.219439E-012	1.872944E-011	1	0.000000E+000
1	13.64075824	1.872944E-011	5.219439E-012	0	0.000000E+000
1	13.64080522	5.219439E-012	1.872944E-011	1	0.000000E+000
1	13.64087041	1.872944E-011	5.219439E-012	0	0.000000E+000
1	13.64094614	5.219439E-012	1.872944E-011	1	0.000000E+000
1	13.64149374	1.872944E-011	5.219439E-012	0	0.000000E+000
1	13.64151767	5.219439E-012	1.872944E-011	1	0.000000E+000
1	13.64160111	1.872944E-011	5.219439E-012	0	0.000000E+000
1	13.64163348	5.219439E-012	1.872944E-011	1	0.000000E+000
1	13.64192561	1.872944E-011	5.219439E-012	0	0.000000E+000
1	13.64199268	5.219439E-012	1.872944E-011	1	0.000000E+000
1	13.64207649	1.872944E-011	5.219439E-012	0	0.000000E+000
1	13.64232681	5.219439E-012	1.872944E-011	1	0.000000E+000
1	13.64348399	1.872944E-011	5.219439E-012	0	0.000000E+000
1	13.64351589	5.219439E-012	1.872944E-011	1	0.000000E+000
1	13.64355267	1.872944E-011	5.219439E-012	0	0.000000E+000
1	13.64357142	5.219439E-012	1.872944E-011	1	0.000000E+000
1	13.64381130	1.872944E-011	5.219439E-012	0	0.000000E+000
1	13.64387537	5.219439E-012	1.872944E-011	1	0.000000E+000
1	13.64509615	1.872944E-011	5.219439E-012	0	0.000000E+000
1	13.64513867	5.219439E-012	1.872944E-011	1	0.000000E+000
1	13.64546587	1.872944E-011	5.219439E-012	0	0.000000E+000
1	13.64550179	5.219439E-012	1.872944E-011	1	0.000000E+000
1	13.64584382	1.872944E-011	5.219439E-012	0	0.000000E+000
1	13.64587030	5.219439E-012	1.872944E-011	1	0.000000E+000
1	13.64618886	1.872944E-011	5.219439E-012	0	0.000000E+000
1	13.64619976	5.219439E-012	1.872944E-011	1	0.000000E+000
1	13.64630438	1.872944E-011	5.219439E-012	0	0.000000E+000
1	13.64633156	5.219439E-012	1.872944E-011	1	0.000000E+000
1	13.64653984	1.872944E-011	5.219439E-012	0	0.000000E+000
1	13.64657772	5.219439E-012	1.872944E-011	1	0.000000E+000
1	13.64670455	1.872944E-011	5.219439E-012	0	0.000000E+000
1	13.64671630	5.219439E-012	1.872944E-011	1	0.000000E+000
1	13.64680038	1.872944E-011	5.219439E-012	0	0.000000E+000
1	13.64682936	5.219439E-012	1.872944E-011	1	0.000000E+000
1	13.64696984	1.872944E-011	5.219439E-012	0	0.000000E+000
1	13.64702154	5.219439E-012	1.872944E-011	1	0.000000E+000
1	13.64733095	1.872944E-011	5.219439E-012	0	0.000000E+000
1	13.64734991	5.219439E-012	1.872944E-011	1	0.000000E+000
1	13.64778287	1.872944E-011	5.219439E-012	0	0.000000E+000
1	13.64778600	5.219439E-012	1.872944E-011	1	0.000000E+000
1	13.64821276	1.872944E-011	5.219439E-012	0	0.000000E+000
1	13.64823809	5.219439E-012	1.872944E-011	1	0.000000E+000
1	13.64838200	1.872944E-011	5.219439E-012	0	0.000000E+000
1	13.64849156	5.219439E-012	1.872944E-011	1	0.000000E+000
1	13.64890388	1.872944E-011	5.219439E-012	0	0.000000E+000
1	13.64893804	5.219439E-012	1.872944E-011	1	0.000000E+000
1	13.64913910	1.872944E-011	5.219439E-012	0	0.000000E+000
1	13.64922800	5.219439E-012	1.872944E-011	1	0.000000E+000
1	13.64999106	1.872944E-011	5.219439E-012	0	0.000000E+000
1	13.64999966	5.219439E-012	1.872944E-011	1	0.000000E+000
1	13.65097646	1.872944E-011	5.219439E-012	0	0.000000E+000
1	13.65121234	5.219439E-012	1.872944E-011	1	0.000000E+000
1	13.65147237	1.872944E-011	5.219439E-012	0	0.000000E+000
1	13.65151080	5.219439E-012	1.872944E-011	1	0.000000E+000
1	13.65166366	1.872944E-011	5.219439E-012	0	0.000000E+000
1	13.65170963	5.219439E-012	1.872944E-011	1	0.000000E+000
1	13.65172221	1.872944E-011	5.219439E-012	0	0.000000E+000
1	13.65174490	5.219439E-012	1.872944E-011	1	0.000000E+000
1	13.65223520	1.872944E-011	5.219439E-012	0	0.000000E+000
1	13.65225492	5.219439E-012	1.872944E-011	1	0.000000E+000
1	13.65231588	1.872944E-011	5.219439E-012	0	0.000000E+000
1	13.65253200	5.219439E-012	1.872944E-011	1	0.000000E+000
1	13.65271781	1.872944E-011	5.219439E-012	0	0.000000E+000
1	13.65273369	5.219439E-012	1.872944E-011	1	0.000000E+000
1	13.65364283	1.872944E-011	5.219439E-012	0	0.000000E+000
1	13.65365916	5.219439E-012	1.872944E-011	1	0.000000E+000
1	13.65398246	1.872944E-011	5.219439E-012	0	0.000000E+000
1	13.65400938	5.219439E-012	1.872944E-011	1	0.000000E+000
1	13.65401841	1.872944E-011	5.219439E-012	0	0.000000E+000
1	13.65406191	5.219439E-012	1.872944E-011	1	0.000000E+000
1	13.65513889	1.872944E-011	5.219439E-012	0	0.000000E+000
1	13.65516616	5.219439E-012	1.872944E-011	1	0.000000E+000
1	13.65522466	1.872944E-011	5.219439E-012	0	0.000000E+000
1	13.65524230	5.219439E-012	1.872944E-011	1	0.000000E+000
1	13.65531376	1.872944E-011	5.219439E-012	0	0.000000E+000
1	13.65536740	5.219439E-012	1.872944E-011	1	0.000000E+000
1	13.65578721	1.872944E-011	5.219439E-012	0	0.000000E+000
1	13.65581803	5.219439E-012	1.872944E-011	1	0.000000E+000
1	13.65621056	1.872944E-011	5.219439E-012	0	0.000000E+000
1	13.65624229	5.219439E-012	1.872944E-011	1	0.000000E+000
1	13.65670272	1.872944E-011	5.219439E-012	0	0.000000E+000
1	13.65670837	5.219439E-012	1.872944E-011	1	0.000000E+000
1	13.65677053	1.872944E-011	5.219439E-012	0	0.000000E+000
1	13.65682200	5.219439E-012	1.872944E-011	1	0.000000E+000
1	13.65760820	1.872944E-011	5.219439E-012	0	0.000000E+000
1	13.65762905	5.219439E-012	1.872944E-011	1	0.000000E+000
1	13.65830222	1.872944E-011	5.219439E-012	0	0.000000E+000
1	13.65833229	5.219439E-012	1.872944E-011	1	0.000000E+000
1	13.65867668	1.872944E-011	5.219439E-012	0	0.000000E+000
1	13.65869872	5.219439E-012	1.872944E-011	1	0.000000E+000
1	13.65952869	1.872944E-011	5.219439E-012	0	0.000000E+000
1	13.65954946	5.219439E-012	1.872944E-011	1	0.000000E+000
1	13.65984783	1.872944E-011	5.219439E-012	0	0.000000E+000
1	13.65987020	5.219439E-012	1.872944E-011	1	0.000000E+000
1	13.66041678	1.872944E-011	5.219439E-012	0	0.000000E+000
1	13.66042234	5.219439E-012	1.872944E-011	1	0.000000E+000
1	13.66116772	1.872944E-011	5.219439E-012	0	0.000000E+000
1	13.66119840	5.219439E-012	1.872944E-011	1	0.000000E+000
1	13.66122874	1.872944E-011	5.219439E-012	0	0.000000E+000
1	13.66130471	5.219439E-012	1.872944E-011	1	0.000000E+000
1	13.66156241	1.872944E-011	5.219439E-012	0	0.000000E+000
1	13.66157123	5.219439E-012	1.872944E-011	1	0.000000E+000
1	13.66161819	1.872944E-011	5.219439E-012	0	0.000000E+000
1	13.66164206	5.219439E-012	1.872944E-011	1	0.000000E+000
1	13.66182435	1.872944E-011	5.219439E-012	0	0.000000E+000
1	13.66184892	5.219439E-012	1.872944E-011	1	0.000000E+000
1	13.66233703	1.872944E-011	5.219439E-012	0	0.000000E+000
1	13.66241267	5.219439E-012	1.872944E-011	1	0.000000E+000
1	13.66288282	1.872944E-011	5.219439E-012	0	0.000000E+000
1	13.66308962	5.219439E-012	1.872944E-011	1	0.000000E+000
1	13.66318233	1.872944E-011	5.219439E-012	0	0.000000E+000
1	13.66321669	5.219439E-012	1.872944E-011	1	0.000000E+000
1	13.66350842	1.872944E-011	5.219439E-012	0	0.000000E+000
1	13.66355081	5.219439E-012	1.872944E-011	1	0.000000E+000
1	13.66361213	1.872944E-011	5.219439E-012	0	0.000000E+000
1	13.66365706	5.219439E-012	1.872944E-011	1	0.000000E+000
1	13.66409068	1.872944E-011	5.219439E-012	0	0.000000E+000
1	13.66413859	5.219439E-012	1.872944E-011	1	0.000000E+000
1	13.66489059	1.872944E-011	5.219439E-012	0	0.000000E+000
1	13.66489731	5.219439E-012	1.872944E-011	1	0.000000E+000
1	13.66529273	1.872944E-011	5.219439E-012	0	0.000000E+000
1	13.66532224	5.219439E-012	1.872944E-011	1	0.000000E+000
1	13.66560647	1.872944E-011	5.219439E-012	0	0.000000E+000
1	13.66565128	5.219439E-012	1.872944E-011	1	0.000000E+000
1	13.66575037	1.872944E-011	5.219439E-012	0	0.000000E+000
1	13.66582264	5.219439E-012	1.872944E-011	1	0.000000E+000
1	13.66634931	1.872944E-011	5.219439E-012	0	0.000000E+000
1	13.66653286	5.219439E-012	1.872944E-011	1	0.000000E+000
1	13.66686345	1.872944E-011	5.219439E-012	0	0.000000E+000
1	13.66692168	5.219439E-012	1.872944E-011	1	0.000000E+000
1	13.66705155	1.872944E-011	5.219439E-012	0	0.000000E+000
1	13.66706957	5.219439E-012	1.872944E-011	1	0.000000E+000
1	13.66725988	1.872944E-011	5.219439E-012	0	0.000000E+000
1	13.66727217	5.219439E-012	1.872944E-011	1	0.000000E+000
1	13.66750658	1.872944E-011	5.219439E-012	0	0.000000E+000
1	13.66753416	5.219439E-012	1.872944E-011	1	0.000000E+000
1	13.66767197	1.872944E-011	5.219439E-012	0	0.000000E+000
1	13.66767751	5.219439E-012	1.872944E-011	1	0.000000E+000
1	13.66802689	1.872944E-011	5.219439E-012	0	0.000000E+000
1	13.66807026	5.219439E-012	1.872944E-011	1	0.000000E+000
1	13.66813403	1.872944E-011	5.219439E-012	0	0.000000E+000
1	13.66814718	5.219439E-012	1.872944E-011	1	0.000000E+000
1	13.66821002	1.872944E-011	5.219439E-012	0	0.000000E+000
1	13.66826004	5.219439E-012	1.872944E-011	1	0.000000E+000
1	13.66868602	1.872944E-011	5.219439E-012	0	0.000000E+000
1	13.66870716	5.219439E-012	1.872944E-011	1	0.000000E+000
1	13.66946501	1.872944E-011	5.219439E-012	0	0.000000E+000
1	13.66949376	5.219439E-012	1.872944E-011	1	0.000000E+000
1	13.66964129	1.872944E-011	5.219439E-012	0	0.000000E+000
1	13.66967159	5.219439E-012	1.872944E-011	1	0.000000E+000
1	13.66988519	1.872944E-011	5.219439E-012	0	0.000000E+000
1	13.66990476	5.219439E-012	1.872944E-011	1	0.000000E+000
1	13.66996444	1.872944E-011	5.219439E-012	0	0.000000E+000
1	13.67000160	5.219439E-012	1.872944E-011	1	0.000000E+000
1	13.67002497	1.872944E-011	5.219439E-012	0	0.000000E+000
1	13.67004713	5.219439E-012	1.872944E-011	1	0.000000E+000
1	13.67058014	1.872944E-011	5.219439E-012	0	0.000000E+000
1	13.67071601	5.219439E-012	1.872944E-011	1	0.000000E+000
1	13.67086662	1.872944E-011	5.219439E-012	0	0.000000E+000
1	13.67087770	5.219439E-012	1.872944E-011	1	0.000000E+000
1	13.67098073	1.872944E-011	5.219439E-012	0	0.000000E+000
1	13.67103543	5.219439E-012	1.872944E-011	1	0.000000E+000
1	13.67106615	1.872944E-011	5.219439E-012	0	0.000000E+000
1	13.67110997	5.219439E-012	1.872944E-011	1	0.000000E+000
1	13.67138876	1.872944E-011	5.219439E-012	0	0.000000E+000
1	13.67229182	5.219439E-012	1.872944E-011	1	0.000000E+000
1	13.67247698	1.872944E-011	5.219439E-012	0	0.000000E+000
1	13.67249118	5.219439E-012	1.872944E-011	1	0.000000E+000
1	13.67270293	1.872944E-011	5.219439E-012	0	0.000000E+000
1	13.67272791	5.219439E-012	1.872944E-011	1	0.000000E+000
1	13.67284815	1.872944E-011	5.219439E-012	0	0.000000E+000
1	13.67287702	5.219439E-012	1.872944E-011	1	0.000000E+000
1	13.67310023	1.872944E-011	5.219439E-012	0	0.000000E+000
1	13.67349721	5.219439E-012	1.872944E-011	1	0.000000E+000
1	13.67381846	1.872944E-011	5.219439E-012	0	0.000000E+000
1	13.67389715	5.219439E-012	1.872944E-011	1	0.000000E+000
1	13.67443681	1.872944E-011	5.219439E-012	0	0.000000E+000
1	13.67446220	5.219439E-012	1.872944E-011	1	0.000000E+000
1	13.67465046	1.872944E-011	5.219439E-012	0	0.000000E+000
1	13.67467061	5.219439E-012	1.872944E-011	1	0.000000E+000
1	13.67475014	1.872944E-011	5.219439E-012	0	0.000000E+000
1	13.67546456	5.219439E-012	1.872944E-011	1	0.000000E+000
1	13.67577623	1.872944E-011	5.219439E-012	0	0.000000E+000
1	13.67580592	5.219439E-012	1.872944E-011	1	0.000000E+000
1	13.67589089	1.872944E-011	5.219439E-012	0	0.000000E+000
1	13.67595255	5.219439E-012	1.872944E-011	1	0.000000E+000
1	13.67694411	1.872944E-011	5.219439E-012	0	0.000000E+000
1	13.67695624	5.219439E-012	1.872944E-011	1	0.000000E+000
1	13.67717699	1.872944E-011	5.219439E-012	0	0.000000E+000
1	13.67726235	5.219439E-012	1.872944E-011	1	0.000000E+000
1	13.67731813	1.872944E-011	5.219439E-012	0	0.000000E+000
1	13.67733216	5.219439E-012	1.872944E-011	1	0.000000E+000
1	13.67761314	1.872944E-011	5.219439E-012	0	0.000000E+000
1	13.67767486	5.219439E-012	1.872944E-011	1	0.000000E+000
1	13.67802736	1.872944E-011	5.219439E-012	0	0.000000E+000
1	13.67810284	5.219439E-012	1.872944E-011	1	0.000000E+000
1	13.67815024	1.872944E-011	5.219439E-012	0	0.000000E+000
1	13.67829738	5.219439E-012	1.872944E-011	1	0.000000E+000
1	13.67842424	1.872944E-011	5.219439E-012	0	0.000000E+000
1	13.67842950	5.219439E-012	1.872944E-011	1	0.000000E+000
1	13.67867627	1.872944E-011	5.219439E-012	0	0.000000E+000
1	13.67877392	5.219439E-012	1.872944E-011	1	0.000000E+000
1	13.67966425	1.872944E-011	5.219439E-012	0	0.000000E+000
1	13.67971558	5.219439E-012	1.872944E-011	1	0.000000E+000
1	13.68006455	1.872944E-011	5.219439E-012	0	0.000000E+000
1	13.68016649	5.219439E-012	1.872944E-011	1	0.000000E+000
1	13.68049538	1.872944E-011	5.219439E-012	0	0.000000E+000
1	13.68052041	5.219439E-012	1.872944E-011	1	0.000000E+000
1	13.68061096	1.872944E-011	5.219439E-012	0	0.000000E+000
1	13.68068302	5.219439E-012	1.872944E-011	1	0.000000E+000
1	13.68083315	1.872944E-011	5.219439E-012	0	0.000000E+000
1	13.68121141	5.219439E-012	1.872944E-011	1	0.000000E+000
1	13.68125640	1.872944E-011	5.219439E-012	0	0.000000E+000
1	13.68128892	5.219439E-012	1.872944E-011	1	0.000000E+000
1	13.68133025	1.872944E-011	5.219439E-012	0	0.000000E+000
1	13.68135543	5.219439E-012	1.872944E-011	1	0.000000E+000
1	13.68160586	1.872944E-011	5.219439E-012	0	0.000000E+000
1	13.68163107	5.219439E-012	1.872944E-011	1	0.000000E+000
1	13.68193831	1.872944E-011	5.219439E-012	0	0.000000E+000
1	13.68232088	5.219439E-012	1.872944E-011	1	0.000000E+000
1	13.68394464	1.872944E-011	5.219439E-012	0	0.000000E+000
1	13.68398555	5.219439E-012	1.872944E-011	1	0.000000E+000
1	13.68468009	1.872944E-011	5.219439E-012	0	0.000000E+000
1	13.68471018	5.219439E-012	1.872944E-011	1	0.000000E+000
1	13.68549093	1.872944E-011	5.219439E-012	0	0.000000E+000
1	13.68550325	5.219439E-012	1.872944E-011	1	0.000000E+000
1	13.68576162	1.872944E-011	5.219439E-012	0	0.000000E+000
1	13.68576852	5.219439E-012	1.872944E-011	1	0.000000E+000
1	13.68662935	1.872944E-011	5.219439E-012	0	0.000000E+000
1	13.68666397	5.219439E-012	1.872944E-011	1	0.000000E+000
1	13.68669715	1.872944E-011	5.219439E-012	0	0.000000E+000
1	13.68673893	5.219439E-012	1.872944E-011	1	0.000000E+000
1	13.68682192	1.872944E-011	5.219439E-012	0	0.000000E+000
1	13.68682928	5.219439E-012	1.872944E-011	1	0.000000E+000
1	13.68693168	1.872944E-011	5.219439E-012	0	0.000000E+000
1	13.68708275	5.219439E-012	1.872944E-011	1	0.000000E+000
1	13.68752037	1.872944E-011	5.219439E-012	0	0.000000E+000
1	13.68753619	5.219439E-012	1.872944E-011	1	0.000000E+000
1	13.68804744	1.872944E-011	5.219439E-012	0	0.000000E+000
1	13.68806312	5.219439E-012	1.872944E-011	1	0.000000E+000
1	13.68837692	1.872944E-011	5.219439E-012	0	0.000000E+000
1	13.68846722	5.219439E-012	1.872944E-011	1	0.000000E+000
1	13.68848874	1.872944E-011	5.219439E-012	0	0.000000E+000
1	13.68850204	5.219439E-012	1.872944E-011	1	0.000000E+000
1	13.68905153	1.872944E-011	5.219439E-012	0	0.000000E+000
1	13.68906487	5.219439E-012	1.872944E-011	1	0.000000E+000
1	13.68945020	1.872944E-011	5.219439E-012	0	0.000000E+000
1	13.68946662	5.219439E-012	1.872944E-011	1	0.000000E+000
1	13.68948233	1.872944E-011	5.219439E-012	0	0.000000E+000
1	13.68951749	5.219439E-012	1.872944E-011	1	0.000000E+000
1	13.68957292	1.872944E-011	5.219439E-012	0	0.000000E+000
1	13.68968472	5.219439E-012	1.872944E-011	1	0.000000E+000
1	13.69058410	1.872944E-011	5.219439E-012	0	0.000000E+000
1	13.69064448	5.219439E-012	1.872944E-011	1	0.000000E+000
1	13.69146743	1.872944E-011	5.219439E-012	0	0.000000E+000
1	13.69152470	5.219439E-012	1.872944E-011	1	0.000000E+000
1	13.69157535	1.872944E-011	5.219439E-012	0	0.000000E+000
1	13.69180774	5.219439E-012	1.872944E-011	1	0.000000E+000
1	13.69185783	1.872944E-011	5.219439E-012	0	0.000000E+000
1	13.69190839	5.219439E-012	1.872944E-011	1	0.000000E+000
1	13.69210888	1.872944E-011	5.219439E-012	0	0.000000E+000
1	13.69212155	5.219439E-012	1.872944E-011	1	0.000000E+000
1	13.69278142	1.872944E-011	5.219439E-012	0	0.000000E+000
1	13.69292028	5.219439E-012	1.872944E-011	1	0.000000E+000
1	13.69303274	1.872944E-011	5.219439E-012	0	0.000000E+000
1	13.69303987	5.219439E-012	1.872944E-011	1	0.000000E+000
1	13.69396540	1.872944E-011	5.219439E-012	0	0.000000E+000
1	13.69399487	5.219439E-012	1.872944E-011	1	0.000000E+000
1	13.69407209	1.872944E-011	5.219439E-012	0	0.000000E+000
1	13.69410018	5.219439E-012	1.872944E-011	1	0.000000E+000
1	13.69441813	1.872944E-011	5.219439E-012	0	0.000000E+000
1	13.69442901	5.219439E-012	1.872944E-011	1	0.000000E+000
1	13.69462007	1.872944E-011	5.219439E-012	0	0.000000E+000
1	13.69463802	5.219439E-012	1.872944E-011	1	0.000000E+000
1	13.69509671	1.872944E-011	5.219439E-012	0	0.000000E+000
1	13.69512687	5.219439E-012	1.872944E-011	1	0.000000E+000
1	13.69578895	1.872944E-011	5.219439E-012	0	0.000000E+000
1	13.69584888	5.219439E-012	1.872944E-011	1	0.000000E+000
1	13.69604631	1.872944E-011	5.219439E-012	0	0.000000E+000
1	13.69608537	5.219439E-012	1.872944E-011	1	0.000000E+000
1	13.69656698	1.872944E-011	5.219439E-012	0	0.000000E+000
1	13.69657521	5.219439E-012	1.872944E-011	1	0.000000E+000
1	13.69669265	1.872944E-011	5.219439E-012	0	0.000000E+000
1	13.69672656	5.219439E-012	1.872944E-011	1	0.000000E+000
1	13.69690796	1.872944E-011	5.219439E-012	0	0.000000E+000
1	13.69691574	5.219439E-012	1.872944E-011	1	0.000000E+000
1	13.69779672	1.872944E-011	5.219439E-012	0	0.000000E+000
1	13.69781770	5.219439E-012	1.872944E-011	1	0.000000E+000
1	13.69851060	1.872944E-011	5.219439E-012	0	0.000000E+000
1	13.69854325	5.219439E-012	1.872944E-011	1	0.000000E+000
1	13.69856787	1.872944E-011	5.219439E-012	0	0.000000E+000
1	13.69872290	5.219439E-012	1.872944E-011	1	0.000000E+000
1	13.69879843	1.872944E-011	5.219439E-012	0	0.000000E+000
1	13.69881747	5.219439E-012	1.872944E-011	1	0.000000E+000
1	13.69925234	1.872944E-011	5.219439E-012	0	0.000000E+000
1	13.69952965	5.219439E-012	1.872944E-011	1	0.000000E+000
1	13.70008771	1.872944E-011	5.219439E-012	0	0.000000E+000
1	13.70009515	5.219439E-012	1.872944E-011	1	0.000000E+000
1	13.70029602	1.872944E-011	5.219439E-012	0	0.000000E+000
1	13.70034205	5.219439E-012	1.872944E-011	1	0.000000E+000
1	13.70041316	1.872944E-011	5.219439E-012	0	0.000000E+000
1	13.70042987	5.219439E-012	1.872944E-011	1	0.000000E+000
1	13.70069029	1.872944E-011	5.219439E-012	0	0.000000E+000
1	13.70071410	5.219439E-012	1.872944E-011	1	0.000000E+000
1	13.70089229	1.872944E-011	5.219439E-012	0	0.000000E+000
1	13.70093859	5.219439E-012	1.872944E-011	1	0.000000E+000
1	13.70120617	1.872944E-011	5.219439E-012	0	0.000000E+000
1	13.70122499	5.219439E-012	1.872944E-011	1	0.000000E+000
1	13.70151995	1.872944E-011	5.219439E-012	0	0.000000E+000
1	13.70161029	5.219439E-012	1.872944E-011	1	0.000000E+000
1	13.70170299	1.872944E-011	5.219439E-012	0	0.000000E+000
1	13.70170682	5.219439E-012	1.872944E-011	1	0.000000E+000
1	13.70179156	1.872944E-011	5.219439E-012	0	0.000000E+000
1	13.70181791	5.219439E-012	1.872944E-011	1	0.000000E+000
1	13.70221030	1.872944E-011	5.219439E-012	0	0.000000E+000
1	13.70223775	5.219439E-012	1.872944E-011	1	0.000000E+000
1	13.70309253	1.872944E-011	5.219439E-012	0	0.000000E+000
1	13.70311284	5.219439E-012	1.872944E-011	1	0.000000E+000
1	13.70447526	1.872944E-011	5.219439E-012	0	0.000000E+000
1	13.70448386	5.219439E-012	1.872944E-011	1	0.000000E+000
1	13.70500244	1.872944E-011	5.219439E-012	0	0.000000E+000
1	13.70502157	5.219439E-012	1.872944E-011	1	0.000000E+000
1	13.70556179	1.872944E-011	5.219439E-012	0	0.000000E+000
1	13.70558154	5.219439E-012	1.872944E-011	1	0.000000E+000
1	13.70573239	1.872944E-011	5.219439E-012	0	0.000000E+000
1	13.70576869	5.219439E-012	1.872944E-011	1	0.000000E+000
1	13.70669873	1.872944E-011	5.219439E-012	0	0.000000E+000
1	13.70670837	5.219439E-012	1.872944E-011	1	0.000000E+000
1	13.70681337	1.872944E-011	5.219439E-012	0	0.000000E+000
1	13.70683296	5.219439E-012	1.872944E-011	1	0.000000E+000
1	13.70739047	1.872944E-011	5.219439E-012	0	0.000000E+000
1	13.70743925	5.219439E-012	1.872944E-011	1	0.000000E+000
1	13.70812675	1.872944E-011	5.219439E-012	0	0.000000E+000
1	13.70835197	5.219439E-012	1.872944E-011	1	0.000000E+000
1	13.70851789	1.872944E-011	5.219439E-012	0	0.000000E+000
1	13.70852550	5.219439E-012	1.872944E-011	1	0.000000E+000
1	13.70864658	1.872944E-011	5.219439E-012	0	0.000000E+000
1	13.70867062	5.219439E-012	1.872944E-011	1	0.000000E+000
1	13.70871345	1.872944E-011	5.219439E-012	0	0.000000E+000
1	13.70872120	5.219439E-012	1.872944E-011	1	0.000000E+000
1	13.70882066	1.872944E-011	5.219439E-012	0	0.000000E+000
1	13.70883410	5.219439E-012	1.872944E-011	1	0.000000E+000
1	13.70940484	1.872944E-011	5.219439E-012	0	0.000000E+000
1	13.70952571	5.219439E-012	1.872944E-011	1	0.000000E+000
1	13.70968309	1.872944E-011	5.219439E-012	0	0.000000E+000
1	13.70969842	5.219439E-012	1.872944E-011	1	0.000000E+000
1	13.70996910	1.872944E-011	5.219439E-012	0	0.000000E+000
1	13.70998424	5.219439E-012	1.872944E-011	1	0.000000E+000
1	13.71033871	1.872944E-011	5.219439E-012	0	0.000000E+000
1	13.71042937	5.219439E-012	1.872944E-011	1	0.000000E+000
1	13.71164118	1.872944E-011	5.219439E-012	0	0.000000E+000
1	13.71166747	5.219439E-012	1.872944E-011	1	0.000000E+000
1	13.71182815	1.872944E-011	5.219439E-012	0	0.000000E+000
1	13.71185481	5.219439E-012	1.872944E-011	1	0.000000E+000
1	13.71208285	1.872944E-011	5.219439E-012	0	0.000000E+000
1	13.71208870	5.219439E-012	1.872944E-011	1	0.000000E+000
1	13.71225096	1.872944E-011	5.219439E-012	0	0.000000E+000
1	13.71231886	5.219439E-012	1.872944E-011	1	0.000000E+000
1	13.71262794	1.872944E-011	5.219439E-012	0	0.000000E+000
1	13.71264786	5.219439E-012	1.872944E-011	1	0.000000E+000
1	13.71298545	1.872944E-011	5.219439E-012	0	0.000000E+000
1	13.71307596	5.219439E-012	1.872944E-011	1	0.000000E+000
1	13.71323736	1.872944E-011	5.219439E-012	0	0.000000E+000
1	13.71325568	5.219439E-012	1.872944E-011	1	0.000000E+000
1	13.71473574	1.872944E-011	5.219439E-012	0	0.000000E+000
1	13.71473685	5.219439E-012	1.872944E-011	1	0.000000E+000
1	13.71524589	1.872944E-011	5.219439E-012	0	0.000000E+000
1	13.71552464	5.219439E-012	1.872944E-011	1	0.000000E+000
1	13.71563547	1.872944E-011	5.219439E-012	0	0.000000E+000
1	13.71564429	5.219439E-012	1.872944E-011	1	0.000000E+000
1	13.71600424	1.872944E-011	5.219439E-012	0	0.000000E+000
1	13.71603260	5.219439E-012	1.872944E-011	1	0.000000E+000
1	13.71660281	1.872944E-011	5.219439E-012	0	0.000000E+000
1	13.71664222	5.219439E-012	1.872944E-011	1	0.000000E+000
1	13.71688768	1.872944E-011	5.219439E-012	0	0.000000E+000
1	13.71701249	5.219439E-012	1.872944E-011	1	0.000000E+000
1	13.71731487	1.872944E-011	5.219439E-012	0	0.000000E+000
1	13.71735011	5.219439E-012	1.872944E-011	1	0.000000E+000
1	13.71745308	1.872944E-011	5.219439E-012	0	0.000000E+000
1	13.71745943	5.219439E-012	1.872944E-011	1	0.000000E+000
1	13.71750060	1.872944E-011	5.219439E-012	0	0.000000E+000
1	13.71753619	5.219439E-012	1.872944E-011	1	0.000000E+000
1	13.71779663	1.872944E-011	5.219439E-012	0	0.000000E+000
1	13.71797352	5.219439E-012	1.872944E-011	1	0.000000E+000
1	13.71828944	1.872944E-011	5.219439E-012	0	0.000000E+000
1	13.71831012	5.219439E-012	1.872944E-011	1	0.000000E+000
1	13.71837138	1.872944E-011	5.219439E-012	0	0.000000E+000
1	13.71838146	5.219439E-012	1.872944E-011	1	0.000000E+000
1	13.71842317	1.872944E-011	5.219439E-012	0	0.000000E+000
1	13.71848251	5.219439E-012	1.872944E-011	1	0.000000E+000
1	13.71872660	1.872944E-011	5.219439E-012	0	0.000000E+000
1	13.71874910	5.219439E-012	1.872944E-011	1	0.000000E+000
1	13.71881171	1.872944E-011	5.219439E-012	0	0.000000E+000
1	13.71909237	5.219439E-012	1.872944E-011	1	0.000000E+000
1	13.72013869	1.872944E-011	5.219439E-012	0	0.000000E+000
1	13.72017758	5.219439E-012	1.872944E-011	1	0.000000E+000
1	13.72022790	1.872944E-011	5.219439E-012	0	0.000000E+000
1	13.72025189	5.219439E-012	1.872944E-011	1	0.000000E+000
1	13.72038460	1.872944E-011	5.219439E-012	0	0.000000E+000
1	13.72038966	5.219439E-012	1.872944E-011	1	0.000000E+000
1	13.72051069	1.872944E-011	5.219439E-012	0	0.000000E+000
1	13.72098560	5.219439E-012	1.872944E-011	1	0.000000E+000
1	13.72103546	1.872944E-011	5.219439E-012	0	0.000000E+000
1	13.72110583	5.219439E-012	1.872944E-011	1	0.000000E+000
1	13.72146011	1.872944E-011	5.219439E-012	0	0.000000E+000
1	13.72152757	5.219439E-012	1.872944E-011	1	0.000000E+000
1	13.72184529	1.872944E-011	5.219439E-012	0	0.000000E+000
1	13.72185752	5.219439E-012	1.872944E-011	1	0.000000E+000
1	13.72210383	1.872944E-011	5.219439E-012	0	0.000000E+000
1	13.72212555	5.219439E-012	1.872944E-011	1	0.000000E+000
1	13.72225311	1.872944E-011	5.219439E-012	0	0.000000E+000
1	13.72233815	5.219439E-012	1.872944E-011	1	0.000000E+000
1	13.72240664	1.872944E-011	5.219439E-012	0	0.000000E+000
1	13.72242627	5.219439E-012	1.872944E-011	1	0.000000E+000
1	13.72311413	1.872944E-011	5.219439E-012	0	0.000000E+000
1	13.72314243	5.219439E-012	1.872944E-011	1	0.000000E+000
1	13.72369936	1.872944E-011	5.219439E-012	0	0.000000E+000
1	13.72408643	5.219439E-012	1.872944E-011	1	0.000000E+000
1	13.72464297	1.872944E-011	5.219439E-012	0	0.000000E+000
1	13.72509910	5.219439E-012	1.872944E-011	1	0.000000E+000
1	13.72519076	1.872944E-011	5.219439E-012	0	0.000000E+000
1	13.72521595	5.219439E-012	1.872944E-011	1	0.000000E+000
1	13.72599561	1.872944E-011	5.219439E-012	0	0.000000E+000
1	13.72605782	5.219439E-012	1.872944E-011	1	0.000000E+000
1	13.72680142	1.872944E-011	5.219439E-012	0	0.000000E+000
1	13.72685156	5.219439E-012	1.872944E-011	1	0.000000E+000
1	13.72709812	1.872944E-011	5.219439E-012	0	0.000000E+000
1	13.72712124	5.219439E-012	1.872944E-011	1	0.000000E+000
1	13.72744490	1.872944E-011	5.219439E-012	0	0.000000E+000
1	13.72750806	5.219439E-012	1.872944E-011	1	0.000000E+000
1	13.72774019	1.872944E-011	5.219439E-012	0	0.000000E+000
1	13.72777573	5.219439E-012	1.872944E-011	1	0.000000E+000
1	13.72783280	1.872944E-011	5.219439E-012	0	0.000000E+000
1	13.72790504	5.219439E-012	1.872944E-011	1	0.000000E+000
1	13.72805844	1.872944E-011	5.219439E-012	0	0.000000E+000
1	13.72808779	5.219439E-012	1.872944E-011	1	0.000000E+000
1	13.72874966	1.872944E-011	5.219439E-012	0	0.000000E+000
1	13.72876715	5.219439E-012	1.872944E-011	1	0.000000E+000
1	13.72901860	1.872944E-011	5.219439E-012	0	0.000000E+000
1	13.72904434	5.219439E-012	1.872944E-011	1	0.000000E+000
1	13.72928735	1.872944E-011	5.219439E-012	0	0.000000E+000
1	13.72930026	5.219439E-012	1.872944E-011	1	0.000000E+000
1	13.72959947	1.872944E-011	5.219439E-012	0	0.000000E+000
1	13.72963758	5.219439E-012	1.872944E-011	1	0.000000E+000
1	13.72969665	1.872944E-011	5.219439E-012	0	0.000000E+000
1	13.72973026	5.219439E-012	1.872944E-011	1	0.000000E+000
1	13.72983421	1.872944E-011	5.219439E-012	0	0.000000E+000
1	13.72986768	5.219439E-012	1.872944E-011	1	0.000000E+000
1	13.73006313	1.872944E-011	5.219439E-012	0	0.000000E+000
1	13.73032047	5.219439E-012	1.872944E-011	1	0.000000E+000
1	13.73053315	1.872944E-011	5.219439E-012	0	0.000000E+000
1	13.73055119	5.219439E-012	1.872944E-011	1	0.000000E+000
1	13.73102913	1.872944E-011	5.219439E-012	0	0.000000E+000
1	13.73120012	5.219439E-012	1.872944E-011	1	0.000000E+000
1	13.73143045	1.872944E-011	5.219439E-012	0	0.000000E+000
1	13.73147368	5.219439E-012	1.872944E-011	1	0.000000E+000
1	13.73161722	1.872944E-011	5.219439E-012	0	0.000000E+000
1	13.73164282	5.219439E-012	1.872944E-011	1	0.000000E+000
1	13.73170477	1.872944E-011	5.219439E-012	0	0.000000E+000
1	13.73222176	5.219439E-012	1.872944E-011	1	0.000000E+000
1	13.73232080	1.872944E-011	5.219439E-012	0	0.000000E+000
1	13.73234951	5.219439E-012	1.872944E-011	1	0.000000E+000
1	13.73260852	1.872944E-011	5.219439E-012	0	0.000000E+000
1	13.73264205	5.219439E-012	1.872944E-011	1	0.000000E+000
1	13.73280965	1.872944E-011	5.219439E-012	0	0.000000E+000
1	13.73285525	5.219439E-012	1.872944E-011	1	0.000000E+000
1	13.73310124	1.872944E-011	5.219439E-012	0	0.000000E+000
1	13.73315367	5.219439E-012	1.872944E-011	1	0.000000E+000
1	13.73333202	1.872944E-011	5.219439E-012	0	0.000000E+000
1	13.73344172	5.219439E-012	1.872944E-011	1	0.000000E+000
1	13.73350912	1.872944E-011	5.219439E-012	0	0.000000E+000
1	13.73353240	5.219439E-012	1.872944E-011	1	0.000000E+000
1	13.73396107	1.872944E-011	5.219439E-012	0	0.000000E+000
1	13.73397507	5.219439E-012	1.872944E-011	1	0.000000E+000
1	13.73414315	1.872944E-011	5.219439E-012	0	0.000000E+000
1	13.73422133	5.219439E-012	1.872944E-011	1	0.000000E+000
1	13.73501941	1.872944E-011	5.219439E-012	0	0.000000E+000
1	13.73700052	5.219439E-012	1.872944E-011	1	0.000000E+000
1	13.73719190	1.872944E-011	5.219439E-012	0	0.000000E+000
1	13.73728888	5.219439E-012	1.872944E-011	1	0.000000E+000
1	13.73813032	1.872944E-011	5.219439E-012	0	0.000000E+000
1	13.73833908	5.219439E-012	1.872944E-011	1	0.000000E+000
1	13.73880920	1.872944E-011	5.219439E-012	0	0.000000E+000
1	13.73881165	5.219439E-012	1.872944E-011	1	0.000000E+000
1	13.73890561	1.872944E-011	5.219439E-012	0	0.000000E+000
1	13.73897104	5.219439E-012	1.872944E-011	1	0.000000E+000
1	13.73918542	1.872944E-011	5.219439E-012	0	0.000000E+000
1	13.73919856	5.219439E-012	1.872944E-011	1	0.000000E+000
1	13.73933627	1.872944E-011	5.219439E-012	0	0.000000E+000
1	13.73935041	5.219439E-012	1.872944E-011	1	0.000000E+000
1	13.73940790	1.872944E-011	5.219439E-012	0	0.000000E+000
1	13.73946548	5.219439E-012	1.872944E-011	1	0.000000E+000
1	13.73955960	1.872944E-011	5.219439E-012	0	0.000000E+000
1	13.75553631	5.219439E-012	1.872944E-011	1	0.000000E+000
1	13.75559569	1.872944E-011	5.219439E-012	0	0.000000E+000
1	14.71762933	5.306030E-012	1.881603E-011	1	0.000000E+000
1	14.71769730	1.881603E-011	5.306030E-012	0	0.000000E+000
1	14.71771687	5.306030E-012	1.881603E-011	1	0.000000E+000
1	14.71816543	1.881603E-011	5.306030E-012	0	0.000000E+000
1	14.71818303	5.306030E-012	1.881603E-011	1	0.000000E+000
1	14.71826978	1.881603E-011	5.306030E-012	0	0.000000E+000
1	14.71833637	5.306030E-012	1.881603E-011	1	0.000000E+000
1	14.71843702	1.881603E-011	5.306030E-012	0	0.000000E+000
1	14.71846395	5.306030E-012	1.881603E-011	1	0.000000E+000
1	14.71858775	1.881603E-011	5.306030E-012	0	0.000000E+000
1	14.71862149	5.306030E-012	1.881603E-011	1	0.000000E+000
1	14.71975210	1.881603E-011	5.306030E-012	0	0.000000E+000
1	14.71979826	5.306030E-012	1.881603E-011	1	0.000000E+000
1	14.72004017	1.881603E-011	5.306030E-012	0	0.000000E+000
1	14.72007811	5.306030E-012	1.881603E-011	1	0.000000E+000
1	14.72028566	1.881603E-011	5.306030E-012	0	0.000000E+000
1	14.72059756	5.306030E-012	1.881603E-011	1	0.000000E+000
1	14.72063981	1.881603E-011	5.306030E-012	0	0.000000E+000
1	14.72096021	5.306030E-012	1.881603E-011	1	0.000000E+000
1	14.72114101	1.881603E-011	5.306030E-012	0	0.000000E+000
1	14.72114983	5.306030E-012	1.881603E-011	1	0.000000E+000
1	14.72119510	1.881603E-011	5.306030E-012	0	0.000000E+000
1	14.72137219	5.306030E-012	1.881603E-011	1	0.000000E+000
1	14.72171775	1.881603E-011	5.306030E-012	0	0.000000E+000
1	14.72174258	5.306030E-012	1.881603E-011	1	0.000000E+000
1	14.72187988	1.881603E-011	5.306030E-012	0	0.000000E+000
1	14.72202390	5.306030E-012	1.881603E-011	1	0.000000E+000
1	14.72267681	1.881603E-011	5.306030E-012	0	0.000000E+000
1	14.72270156	5.306030E-012	1.881603E-011	1	0.000000E+000
1	14.72300275	1.881603E-011	5.306030E-012	0	0.000000E+000
1	14.72301047	5.306030E-012	1.881603E-011	1	0.000000E+000
1	14.72333801	1.881603E-011	5.306030E-012	0	0.000000E+000
1	14.72336376	5.306030E-012	1.881603E-011	1	0.000000E+000
1	14.72356285	1.881603E-011	5.306030E-012	0	0.000000E+000
1	14.72363834	5.306030E-012	1.881603E-011	1	0.000000E+000
1	14.72368972	1.881603E-011	5.306030E-012	0	0.000000E+000
1	14.72372343	5.306030E-012	1.881603E-011	1	0.000000E+000
1	14.72413089	1.881603E-011	5.306030E-012	0	0.000000E+000
1	14.72414010	5.306030E-012	1.881603E-011	1	0.000000E+000
1	14.72439716	1.881603E-011	5.306030E-012	0	0.000000E+000
1	14.72442269	5.306030E-012	1.881603E-011	1	0.000000E+000
1	14.72462348	1.881603E-011	5.306030E-012	0	0.000000E+000
1	14.72464790	5.306030E-012	1.881603E-011	1	0.000000E+000
1	14.72480472	1.881603E-011	5.306030E-012	0	0.000000E+000
1	14.72484018	5.306030E-012	1.881603E-011	1	0.000000E+000
1	14.72493116	1.881603E-011	5.306030E-012	0	0.000000E+000
1	14.72493898	5.306030E-012	1.881603E-011	1	0.000000E+000
1	14.72511633	1.881603E-011	5.306030E-012	0	0.000000E+000
1	14.72513998	5.306030E-012	1.881603E-011	1	0.000000E+000
1	14.72636129	1.881603E-011	5.306030E-012	0	0.000000E+000
1	14.72639738	5.306030E-012	1.881603E-011	1	0.000000E+000
1	14.72669464	1.881603E-011	5.306030E-012	0	0.000000E+000
1	14.72673624	5.306030E-012	1.881603E-011	1	0.000000E+000
1	14.72721625	1.881603E-011	5.306030E-012	0	0.000000E+000
1	14.72722885	5.306030E-012	1.881603E-011	1	0.000000E+000
1	14.72787625	1.881603E-011	5.306030E-012	0	0.000000E+000
1	14.72788280	5.306030E-012	1.881603E-011	1	0.000000E+000
1	14.72806607	1.881603E-011	5.306030E-012	0	0.000000E+000
1	14.72809797	5.306030E-012	1.881603E-011	1	0.000000E+000
1	14.72890618	1.881603E-011	5.306030E-012	0	0.000000E+000
1	14.72896376	5.306030E-012	1.881603E-011	1	0.000000E+000
1	14.72911913	1.881603E-011	5.306030E-012	0	0.000000E+000
1	14.72918032	5.306030E-012	1.881603E-011	1	0.000000E+000
1	14.73065911	1.881603E-011	5.306030E-012	0	0.000000E+000
1	14.73067462	5.306030E-012	1.881603E-011	1	0.000000E+000
1	14.73071846	1.881603E-011	5.306030E-012	0	0.000000E+000
1	14.73079203	5.306030E-012	1.881603E-011	1	0.000000E+000
1	14.73186009	1.881603E-011	5.306030E-012	0	0.000000E+000
1	14.73194480	5.306030E-012	1.881603E-011	1	0.000000E+000
1	14.73207257	1.881603E-011	5.306030E-012	0	0.000000E+000
1	14.73208299	5.306030E-012	1.881603E-011	1	0.000000E+000
1	14.73224445	1.881603E-011	5.306030E-012	0	0.000000E+000
1	14.73226911	5.306030E-012	1.881603E-011	1	0.000000E+000
1	14.73240383	1.881603E-011	5.306030E-012	0	0.000000E+000
1	14.73241161	5.306030E-012	1.881603E-011	1	0.000000E+000
1	14.73244727	1.881603E-011	5.306030E-012	0	0.000000E+000
1	14.73250959	5.306030E-012	1.881603E-011	1	0.000000E+000
1	14.73310208	1.881603E-011	5.306030E-012	0	0.000000E+000
1	14.73313831	5.306030E-012	1.881603E-011	1	0.000000E+000
1	14.73322297	1.881603E-011	5.306030E-012	0	0.000000E+000
1	14.73325141	5.306030E-012	1.881603E-011	1	0.000000E+000
1	14.73329749	1.881603E-011	5.306030E-012	0	0.000000E+000
1	14.73330535	5.306030E-012	1.881603E-011	1	0.000000E+000
1	14.73347760	1.881603E-011	5.306030E-012	0	0.000000E+000
1	14.73349255	5.306030E-012	1.881603E-011	1	0.000000E+000
1	14.73370753	1.881603E-011	5.306030E-012	0	0.000000E+000
1	14.73374164	5.306030E-012	1.881603E-011	1	0.000000E+000
1	14.73399141	1.881603E-011	5.306030E-012	0	0.000000E+000
1	14.73400402	5.306030E-012	1.881603E-011	1	0.000000E+000
1	14.73478208	1.881603E-011	5.306030E-012	0	0.000000E+000
1	14.73481761	5.306030E-012	1.881603E-011	1	0.000000E+000
1	14.73516251	1.881603E-011	5.306030E-012	0	0.000000E+000
1	14.73523653	5.306030E-012	1.881603E-011	1	0.000000E+000
1	14.73528631	1.881603E-011	5.306030E-012	0	0.000000E+000
1	14.73531045	5.306030E-012	1.881603E-011	1	0.000000E+000
1	14.73540765	1.881603E-011	5.306030E-012	0	0.000000E+000
1	14.73543008	5.306030E-012	1.881603E-011	1	0.000000E+000
1	14.73575794	1.881603E-011	5.306030E-012	0	0.000000E+000
1	14.73578805	5.306030E-012	1.881603E-011	1	0.000000E+000
1	14.73617663	1.881603E-011	5.306030E-012	0	0.000000E+000
1	14.73622428	5.306030E-012	1.881603E-011	1	0.000000E+000
1	14.73754614	1.881603E-011	5.306030E-012	0	0.000000E+000
1	14.73755935	5.306030E-012	1.881603E-011	1	0.000000E+000
1	14.73791033	1.881603E-011	5.306030E-012	0	0.000000E+000
1	14.73792459	5.306030E-012	1.881603E-011	1	0.000000E+000
1	14.73793935	1.881603E-011	5.306030E-012	0	0.000000E+000
1	14.73796337	5.306030E-012	1.881603E-011	1	0.000000E+000
1	14.73805875	1.881603E-011	5.306030E-012	0	0.000000E+000
1	14.73807992	5.306030E-012	1.881603E-011	1	0.000000E+000
1	14.73898215	1.881603E-011	5.306030E-012	0	0.000000E+000
1	14.73901105	5.306030E-012	1.881603E-011	1	0.000000E+000
1	14.73925346	1.881603E-011	5.306030E-012	0	0.000000E+000
1	14.73927994	5.306030E-012	1.881603E-011	1	0.000000E+000
1	14.73934124	1.881603E-011	5.306030E-012	0	0.000000E+000
1	14.73936114	5.306030E-012	1.881603E-011	1	0.000000E+000
1	14.73948976	1.881603E-011	5.306030E-012	0	0.000000E+000
1	14.73949766	5.306030E-012	1.881603E-011	1	0.000000E+000
1	14.74053710	1.881603E-011	5.306030E-012	0	0.000000E+000
1	14.74056668	5.306030E-012	1.881603E-011	1	0.000000E+000
1	14.74122024	1.881603E-011	5.306030E-012	0	0.000000E+000
1	14.74125126	5.306030E-012	1.881603E-011	1	0.000000E+000
1	14.74133989	1.881603E-011	5.306030E-012	0	0.000000E+000
1	14.74135078	5.306030E-012	1.881603E-011	1	0.000000E+000
1	14.74139077	1.881603E-011	5.306030E-012	0	0.000000E+000
1	14.74143086	5.306030E-012	1.881603E-011	1	0.000000E+000
1	14.74160868	1.881603E-011	5.306030E-012	0	0.000000E+000
1	14.74165305	5.306030E-012	1.881603E-011	1	0.000000E+000
1	14.74205143	1.881603E-011	5.306030E-012	0	0.000000E+000
1	14.74206186	5.306030E-012	1.881603E-011	1	0.000000E+000
1	14.74373003	1.881603E-011	5.306030E-012	0	0.000000E+000
1	14.74375279	5.306030E-012	1.881603E-011	1	0.000000E+000
1	14.74377438	1.881603E-011	5.306030E-012	0	0.000000E+000
1	14.74379099	5.306030E-012	1.881603E-011	1	0.000000E+000
1	14.74419852	1.881603E-011	5.306030E-012	0	0.000000E+000
1	14.74421213	5.306030E-012	1.881603E-011	1	0.000000E+000
1	14.74428287	1.881603E-011	5.306030E-012	0	0.000000E+000
1	14.74431764	5.306030E-012	1.881603E-011	1	0.000000E+000
1	14.74439731	1.881603E-011	5.306030E-012	0	0.000000E+000
1	14.74441678	5.306030E-012	1.881603E-011	1	0.000000E+000
1	14.74480407	1.881603E-011	5.306030E-012	0	0.000000E+000
1	14.74486375	5.306030E-012	1.881603E-011	1	0.000000E+000
1	14.74493092	1.881603E-011	5.306030E-012	0	0.000000E+000
1	14.74495135	5.306030E-012	1.881603E-011	1	0.000000E+000
1	14.74499788	1.881603E-011	5.306030E-012	0	0.000000E+000
1	14.74501800	5.306030E-012	1.881603E-011	1	0.000000E+000
1	14.74512887	1.881603E-011	5.306030E-012	0	0.000000E+000
1	14.74515541	5.306030E-012	1.881603E-011	1	0.000000E+000
1	14.74523677	1.881603E-011	5.306030E-012	0	0.000000E+000
1	14.74524472	5.306030E-012	1.881603E-011	1	0.000000E+000
1	14.74533372	1.881603E-011	5.306030E-012	0	0.000000E+000
1	14.74534276	5.306030E-012	1.881603E-011	1	0.000000E+000
1	14.74547960	1.881603E-011	5.306030E-012	0	0.000000E+000
1	14.74550883	5.306030E-012	1.881603E-011	1	0.000000E+000
1	14.74561195	1.881603E-011	5.306030E-012	0	0.000000E+000
1	14.74565529	5.306030E-012	1.881603E-011	1	0.000000E+000
1	14.74620951	1.881603E-011	5.306030E-012	0	0.000000E+000
1	14.74623165	5.306030E-012	1.881603E-011	1	0.000000E+000
1	14.74666190	1.881603E-011	5.306030E-012	0	0.000000E+000
1	14.74668435	5.306030E-012	1.881603E-011	1	0.000000E+000
1	14.74682476	1.881603E-011	5.306030E-012	0	0.000000E+000
1	14.74685820	5.306030E-012	1.881603E-011	1	0.000000E+000
1	14.74697980	1.881603E-011	5.306030E-012	0	0.000000E+000
1	14.74702576	5.306030E-012	1.881603E-011	1	0.000000E+000
1	14.74724531	1.881603E-011	5.306030E-012	0	0.000000E+000
1	14.74726825	5.306030E-012	1.881603E-011	1	0.000000E+000
1	14.74763812	1.881603E-011	5.306030E-012	0	0.000000E+000
1	14.74765615	5.306030E-012	1.881603E-011	1	0.000000E+000
1	14.74770191	1.881603E-011	5.306030E-012	0	0.000000E+000
1	14.74772705	5.306030E-012	1.881603E-011	1	0.000000E+000
1	14.74795561	1.881603E-011	5.306030E-012	0	0.000000E+000
1	14.74796696	5.306030E-012	1.881603E-011	1	0.000000E+000
1	14.74802698	1.881603E-011	5.306030E-012	0	0.000000E+000
1	14.74822738	5.306030E-012	1.881603E-011	1	0.000000E+000
1	14.74836136	1.881603E-011	5.306030E-012	0	0.000000E+000
1	14.74837896	5.306030E-012	1.881603E-011	1	0.000000E+000
1	14.74850609	1.881603E-011	5.306030E-012	0	0.000000E+000
1	14.74852555	5.306030E-012	1.881603E-011	1	0.000000E+000
1	14.74859760	1.881603E-011	5.306030E-012	0	0.000000E+000
1	14.74862649	5.306030E-012	1.881603E-011	1	0.000000E+000
1	14.74883645	1.881603E-011	5.306030E-012	0	0.000000E+000
1	14.74886025	5.306030E-012	1.881603E-011	1	0.000000E+000
1	14.74890685	1.881603E-011	5.306030E-012	0	0.000000E+000
1	14.74891615	5.306030E-012	1.881603E-011	1	0.000000E+000
1	14.74991205	1.881603E-011	5.306030E-012	0	0.000000E+000
1	14.74995405	5.306030E-012	1.881603E-011	1	0.000000E+000
1	14.75063386	1.881603E-011	5.306030E-012	0	0.000000E+000
1	14.75079519	5.306030E-012	1.881603E-011	1	0.000000E+000
1	14.75097838	1.881603E-011	5.306030E-012	0	0.000000E+000
1	14.75099594	5.306030E-012	1.881603E-011	1	0.000000E+000
1	14.75223514	1.881603E-011	5.306030E-012	0	0.000000E+000
1	14.75227131	5.306030E-012	1.881603E-011	1	0.000000E+000
1	14.75261369	1.881603E-011	5.306030E-012	0	0.000000E+000
1	14.75263527	5.306030E-012	1.881603E-011	1	0.000000E+000
1	14.75299994	1.881603E-011	5.306030E-012	0	0.000000E+000
1	14.75306849	5.306030E-012	1.881603E-011	1	0.000000E+000
1	14.75359655	1.881603E-011	5.306030E-012	0	0.000000E+000
1	14.75363885	5.306030E-012	1.881603E-011	1	0.000000E+000
1	14.75441843	1.881603E-011	5.306030E-012	0	0.000000E+000
1	14.75447273	5.306030E-012	1.881603E-011	1	0.000000E+000
1	14.75480523	1.881603E-011	5.306030E-012	0	0.000000E+000
1	14.75482806	5.306030E-012	1.881603E-011	1	0.000000E+000
1	14.75489644	1.881603E-011	5.306030E-012	0	0.000000E+000
1	14.75490538	5.306030E-012	1.881603E-011	1	0.000000E+000
1	14.75509504	1.881603E-011	5.306030E-012	0	0.000000E+000
1	14.75510627	5.306030E-012	1.881603E-011	1	0.000000E+000
1	14.75551334	1.881603E-011	5.306030E-012	0	0.000000E+000
1	14.75555087	5.306030E-012	1.881603E-011	1	0.000000E+000
1	14.75563141	1.881603E-011	5.306030E-012	0	0.000000E+000
1	14.75564973	5.306030E-012	1.881603E-011	1	0.000000E+000
1	14.75591634	1.881603E-011	5.306030E-012	0	0.000000E+000
1	14.75592666	5.306030E-012	1.881603E-011	1	0.000000E+000
1	14.75611754	1.881603E-011	5.306030E-012	0	0.000000E+000
1	14.75614305	5.306030E-012	1.881603E-011	1	0.000000E+000
1	14.75633629	1.881603E-011	5.306030E-012	0	0.000000E+000
1	14.75654686	5.306030E-012	1.881603E-011	1	0.000000E+000
1	14.75670042	1.881603E-011	5.306030E-012	0	0.000000E+000
1	14.75683191	5.306030E-012	1.881603E-011	1	0.000000E+000
1	14.75690488	1.881603E-011	5.306030E-012	0	0.000000E+000
1	14.75691888	5.306030E-012	1.881603E-011	1	0.000000E+000
1	14.75694322	1.881603E-011	5.306030E-012	0	0.000000E+000
1	14.75697626	5.306030E-012	1.881603E-011	1	0.000000E+000
1	14.75710021	1.881603E-011	5.306030E-012	0	0.000000E+000
1	14.75713160	5.306030E-012	1.881603E-011	1	0.000000E+000
1	14.75740124	1.881603E-011	5.306030E-012	0	0.000000E+000
1	14.75742596	5.306030E-012	1.881603E-011	1	0.000000E+000
1	14.75746907	1.881603E-011	5.306030E-012	0	0.000000E+000
1	14.75750791	5.306030E-012	1.881603E-011	1	0.000000E+000
1	14.75796253	1.881603E-011	5.306030E-012	0	0.000000E+000
1	14.75799114	5.306030E-012	1.881603E-011	1	0.000000E+000
1	14.75860308	1.881603E-011	5.306030E-012	0	0.000000E+000
1	14.75860924	5.306030E-012	1.881603E-011	1	0.000000E+000
1	14.75866737	1.881603E-011	5.306030E-012	0	0.000000E+000
1	14.75867705	5.306030E-012	1.881603E-011	1	0.000000E+000
1	14.75898952	1.881603E-011	5.306030E-012	0	0.000000E+000
1	14.75902254	5.306030E-012	1.881603E-011	1	0.000000E+000
1	14.75933232	1.881603E-011	5.306030E-012	0	0.000000E+000
1	14.75934548	5.306030E-012	1.881603E-011	1	0.000000E+000
1	14.75963982	1.881603E-011	5.306030E-012	0	0.000000E+000
1	14.75965459	5.306030E-012	1.881603E-011	1	0.000000E+000
1	14.75976031	1.881603E-011	5.306030E-012	0	0.000000E+000
1	14.75991825	5.306030E-012	1.881603E-011	1	0.000000E+000
1	14.75996537	1.881603E-011	5.306030E-012	0	0.000000E+000
1	14.75997019	5.306030E-012	1.881603E-011	1	0.000000E+000
1	14.76019650	1.881603E-011	5.306030E-012	0	0.000000E+000
1	14.76039025	5.306030E-012	1.881603E-011	1	0.000000E+000
1	14.76047884	1.881603E-011	5.306030E-012	0	0.000000E+000
1	14.76050794	5.306030E-012	1.881603E-011	1	0.000000E+000
1	14.76194735	1.881603E-011	5.306030E-012	0	0.000000E+000
1	14.76196814	5.306030E-012	1.881603E-011	1	0.000000E+000
1	14.76205480	1.881603E-011	5.306030E-012	0	0.000000E+000
1	14.76206855	5.306030E-012	1.881603E-011	1	0.000000E+000
1	14.76257938	1.881603E-011	5.306030E-012	0	0.000000E+000
1	14.76260607	5.306030E-012	1.881603E-011	1	0.000000E+000
1	14.76280097	1.881603E-011	5.306030E-012	0	0.000000E+000
1	14.76282576	5.306030E-012	1.881603E-011	1	0.000000E+000
1	14.76288662	1.881603E-011	5.306030E-012	0	0.000000E+000
1	14.76291747	5.306030E-012	1.881603E-011	1	0.000000E+000
1	14.76358021	1.881603E-011	5.306030E-012	0	0.000000E+000
1	14.76362854	5.306030E-012	1.881603E-011	1	0.000000E+000
1	14.76393932	1.881603E-011	5.306030E-012	0	0.000000E+000
1	14.76397662	5.306030E-012	1.881603E-011	1	0.000000E+000
1	14.76407426	1.881603E-011	5.306030E-012	0	0.000000E+000
1	14.76426793	5.306030E-012	1.881603E-011	1	0.000000E+000
1	14.76434023	1.881603E-011	5.306030E-012	0	0.000000E+000
1	14.76487380	5.306030E-012	1.881603E-011	1	0.000000E+000
1	14.76491921	1.881603E-011	5.306030E-012	0	0.000000E+000
1	14.76502797	5.306030E-012	1.881603E-011	1	0.000000E+000
1	14.76519617	1.881603E-011	5.306030E-012	0	0.000000E+000
1	14.76521498	5.306030E-012	1.881603E-011	1	0.000000E+000
1	14.76543004	1.881603E-011	5.306030E-012	0	0.000000E+000
1	14.76544984	5.306030E-012	1.881603E-011	1	0.000000E+000
1	14.76591384	1.881603E-011	5.306030E-012	0	0.000000E+000
1	14.76592304	5.306030E-012	1.881603E-011	1	0.000000E+000
1	14.76723080	1.881603E-011	5.306030E-012	0	0.000000E+000
1	14.76740373	5.306030E-012	1.881603E-011	1	0.000000E+000
1	14.76746909	1.881603E-011	5.306030E-012	0	0.000000E+000
1	14.76748588	5.306030E-012	1.881603E-011	1	0.000000E+000
1	14.76764386	1.881603E-011	5.306030E-012	0	0.000000E+000
1	14.76768331	5.306030E-012	1.881603E-011	1	0.000000E+000
1	14.76790509	1.881603E-011	5.306030E-012	0	0.000000E+000
1	14.76791051	5.306030E-012	1.881603E-011	1	0.000000E+000
1	14.76792576	1.881603E-011	5.306030E-012	0	0.000000E+000
1	14.76796249	5.306030E-012	1.881603E-011	1	0.000000E+000
1	14.76815126	1.881603E-011	5.306030E-012	0	0.000000E+000
1	14.76815928	5.306030E-012	1.881603E-011	1	0.000000E+000
1	14.76837983	1.881603E-011	5.306030E-012	0	0.000000E+000
1	14.76842493	5.306030E-012	1.881603E-011	1	0.000000E+000
1	14.76844842	1.881603E-011	5.306030E-012	0	0.000000E+000
1	14.76846406	5.306030E-012	1.881603E-011	1	0.000000E+000
1	14.76867636	1.881603E-011	5.306030E-012	0	0.000000E+000
1	14.76890456	5.306030E-012	1.881603E-011	1	0.000000E+000
1	14.76955032	1.881603E-011	5.306030E-012	0	0.000000E+000
1	14.76973472	5.306030E-012	1.881603E-011	1	0.000000E+000
1	14.76980947	1.881603E-011	5.306030E-012	0	0.000000E+000
1	14.76983501	5.306030E-012	1.881603E-011	1	0.000000E+000
1	14.76986398	1.881603E-011	5.306030E-012	0	0.000000E+000
1	14.77000484	5.306030E-012	1.881603E-011	1	0.000000E+000
1	14.77014172	1.881603E-011	5.306030E-012	0	0.000000E+000
1	14.77017272	5.306030E-012	1.881603E-011	1	0.000000E+000
1	14.77032194	1.881603E-011	5.306030E-012	0	0.000000E+000
1	14.77034710	5.306030E-012	1.881603E-011	1	0.000000E+000
1	14.77059368	1.881603E-011	5.306030E-012	0	0.000000E+000
1	14.77063995	5.306030E-012	1.881603E-011	1	0.000000E+000
1	14.77092761	1.881603E-011	5.306030E-012	0	0.000000E+000
1	14.77095536	5.306030E-012	1.881603E-011	1	0.000000E+000
1	14.77106558	1.881603E-011	5.306030E-012	0	0.000000E+000
1	14.77107931	5.306030E-012	1.881603E-011	1	0.000000E+000
1	14.77135425	1.881603E-011	5.306030E-012	0	0.000000E+000
1	14.77136810	5.306030E-012	1.881603E-011	1	0.000000E+000
1	14.77165658	1.881603E-011	5.306030E-012	0	0.000000E+000
1	14.77167388	5.306030E-012	1.881603E-011	1	0.000000E+000
1	14.77179316	1.881603E-011	5.306030E-012	0	0.000000E+000
1	14.77182039	5.306030E-012	1.881603E-011	1	0.000000E+000
1	14.77272874	1.881603E-011	5.306030E-012	0	0.000000E+000
1	14.77275404	5.306030E-012	1.881603E-011	1	0.000000E+000
1	14.77336399	1.881603E-011	5.306030E-012	0	0.000000E+000
1	14.77336937	5.306030E-012	1.881603E-011	1	0.000000E+000
1	14.77359457	1.881603E-011	5.306030E-012	0	0.000000E+000
1	14.77361744	5.306030E-012	1.881603E-011	1	0.000000E+000
1	14.77366799	1.881603E-011	5.306030E-012	0	0.000000E+000
1	14.77367769	5.306030E-012	1.881603E-011	1	0.000000E+000
1	14.77372518	1.881603E-011	5.306030E-012	0	0.000000E+000
1	14.77377062	5.306030E-012	1.881603E-011	1	0.000000E+000
1	14.77416015	1.881603E-011	5.306030E-012	0	0.000000E+000
1	14.77457545	5.306030E-012	1.881603E-011	1	0.000000E+000
1	14.77475928	1.881603E-011	5.306030E-012	0	0.000000E+000
1	14.77487051	5.306030E-012	1.881603E-011	1	0.000000E+000
1	14.77647665	1.881603E-011	5.306030E-012	0	0.000000E+000
1	14.77648669	5.306030E-012	1.881603E-011	1	0.000000E+000
1	14.77712385	1.881603E-011	5.306030E-012	0	0.000000E+000
1	14.77717078	5.306030E-012	1.881603E-011	1	0.000000E+000
1	14.77735331	1.881603E-011	5.306030E-012	0	0.000000E+000
1	14.77749096	5.306030E-012	1.881603E-011	1	0.000000E+000
1	14.77756949	1.881603E-011	5.306030E-012	0	0.000000E+000
1	14.77761330	5.306030E-012	1.881603E-011	1	0.000000E+000
1	14.77767366	1.881603E-011	5.306030E-012	0	0.000000E+000
1	14.77773689	5.306030E-012	1.881603E-011	1	0.000000E+000
1	14.77840037	1.881603E-011	5.306030E-012	0	0.000000E+000
1	14.77842409	5.306030E-012	1.881603E-011	1	0.000000E+000
1	14.77873510	1.881603E-011	5.306030E-012	0	0.000000E+000
1	14.77876017	5.306030E-012	1.881603E-011	1	0.000000E+000
1	14.77952003	1.881603E-011	5.306030E-012	0	0.000000E+000
1	14.77953641	5.306030E-012	1.881603E-011	1	0.000000E+000
1	14.77960600	1.881603E-011	5.306030E-012	0	0.000000E+000
1	14.77962536	5.306030E-012	1.881603E-011	1	0.000000E+000
1	14.77968347	1.881603E-011	5.306030E-012	0	0.000000E+000
1	14.77983013	5.306030E-012	1.881603E-011	1	0.000000E+000
1	14.78010764	1.881603E-011	5.306030E-012	0	0.000000E+000
1	14.78012208	5.306030E-012	1.881603E-011	1	0.000000E+000
1	14.78030030	1.881603E-011	5.306030E-012	0	0.000000E+000
1	14.78031021	5.306030E-012	1.881603E-011	1	0.000000E+000
1	14.78068032	1.881603E-011	5.306030E-012	0	0.000000E+000
1	14.78076453	5.306030E-012	1.881603E-011	1	0.000000E+000
1	14.78092263	1.881603E-011	5.306030E-012	0	0.000000E+000
1	14.78095297	5.306030E-012	1.881603E-011	1	0.000000E+000
1	14.78112506	1.881603E-011	5.306030E-012	0	0.000000E+000
1	14.78114611	5.306030E-012	1.881603E-011	1	0.000000E+000
1	14.78130404	1.881603E-011	5.306030E-012	0	0.000000E+000
1	14.78132386	5.306030E-012	1.881603E-011	1	0.000000E+000
1	14.78182441	1.881603E-011	5.306030E-012	0	0.000000E+000
1	14.78188041	5.306030E-012	1.881603E-011	1	0.000000E+000
1	14.78189369	1.881603E-011	5.306030E-012	0	0.000000E+000
1	14.78193857	5.306030E-012	1.881603E-011	1	0.000000E+000
1	14.78196060	1.881603E-011	5.306030E-012	0	0.000000E+000
1	14.78202769	5.306030E-012	1.881603E-011	1	0.000000E+000
1	14.78242379	1.881603E-011	5.306030E-012	0	0.000000E+000
1	14.78243043	5.306030E-012	1.881603E-011	1	0.000000E+000
1	14.78254085	1.881603E-011	5.306030E-012	0	0.000000E+000
1	14.78262033	5.306030E-012	1.881603E-011	1	0.000000E+000
1	14.78277450	1.881603E-011	5.306030E-012	0	0.000000E+000
1	14.78280089	5.306030E-012	1.881603E-011	1	0.000000E+000
1	14.78290402	1.881603E-011	5.306030E-012	0	0.000000E+000
1	14.78326097	5.306030E-012	1.881603E-011	1	0.000000E+000
1	14.78363230	1.881603E-011	5.306030E-012	0	0.000000E+000
1	14.78365883	5.306030E-012	1.881603E-011	1	0.000000E+000
1	14.78379415	1.881603E-011	5.306030E-012	0	0.000000E+000
1	14.78387341	5.306030E-012	1.881603E-011	1	0.000000E+000
1	14.78404075	1.881603E-011	5.306030E-012	0	0.000000E+000
1	14.78407712	5.306030E-012	1.881603E-011	1	0.000000E+000
1	14.78466942	1.881603E-011	5.306030E-012	0	0.000000E+000
1	14.78469170	5.306030E-012	1.881603E-011	1	0.000000E+000
1	14.78519961	1.881603E-011	5.306030E-012	0	0.000000E+000
1	14.78551229	5.306030E-012	1.881603E-011	1	0.000000E+000
1	14.78586076	1.881603E-011	5.306030E-012	0	0.000000E+000
1	14.78588303	5.306030E-012	1.881603E-011	1	0.000000E+000
1	14.78609111	1.881603E-011	5.306030E-012	0	0.000000E+000
1	14.78610967	5.306030E-012	1.881603E-011	1	0.000000E+000
1	14.78666845	1.881603E-011	5.306030E-012	0	0.000000E+000
1	14.78668196	5.306030E-012	1.881603E-011	1	0.000000E+000
1	14.78678654	1.881603E-011	5.306030E-012	0	0.000000E+000
1	14.78713737	5.306030E-012	1.881603E-011	1	0.000000E+000
1	14.78781961	1.881603E-011	5.306030E-012	0	0.000000E+000
1	14.78785140	5.306030E-012	1.881603E-011	1	0.000000E+000
1	14.78811493	1.881603E-011	5.306030E-012	0	0.000000E+000
1	14.78815067	5.306030E-012	1.881603E-011	1	0.000000E+000
1	14.78870375	1.881603E-011	5.306030E-012	0	0.000000E+000
1	14.78871389	5.306030E-012	1.881603E-011	1	0.000000E+000
1	14.78901883	1.881603E-011	5.306030E-012	0	0.000000E+000
1	14.78925340	5.306030E-012	1.881603E-011	1	0.000000E+000
1	14.78941326	1.881603E-011	5.306030E-012	0	0.000000E+000
1	14.78943352	5.306030E-012	1.881603E-011	1	0.000000E+000
1	14.78954489	1.881603E-011	5.306030E-012	0	0.000000E+000
1	14.78959396	5.306030E-012	1.881603E-011	1	0.000000E+000
1	14.78967058	1.881603E-011	5.306030E-012	0	0.000000E+000
1	14.78968728	5.306030E-012	1.881603E-011	1	0.000000E+000
1	14.78986850	1.881603E-011	5.306030E-012	0	0.000000E+000
1	14.78993013	5.306030E-012	1.881603E-011	1	0.000000E+000
1	14.79003050	1.881603E-011	5.306030E-012	0	0.000000E+000
1	14.79010941	5.306030E-012	1.881603E-011	1	0.000000E+000
1	14.79093159	1.881603E-011	5.306030E-012	0	0.000000E+000
1	14.79095148	5.306030E-012	1.881603E-011	1	0.000000E+000
1	14.79101809	1.881603E-011	5.306030E-012	0	0.000000E+000
1	14.79146510	5.306030E-012	1.881603E-011	1	0.000000E+000
1	14.79149910	1.881603E-011	5.306030E-012	0	0.000000E+000
1	14.79156946	5.306030E-012	1.881603E-011	1	0.000000E+000
1	14.79161406	1.881603E-011	5.306030E-012	0	0.000000E+000
1	14.79163897	5.306030E-012	1.881603E-011	1	0.000000E+000
1	14.79205041	1.881603E-011	5.306030E-012	0	0.000000E+000
1	14.79217627	5.306030E-012	1.881603E-011	1	0.000000E+000
1	14.79226399	1.881603E-011	5.306030E-012	0	0.000000E+000
1	14.79227450	5.306030E-012	1.881603E-011	1	0.000000E+000
1	14.79253059	1.881603E-011	5.306030E-012	0	0.000000E+000
1	14.79258769	5.306030E-012	1.881603E-011	1	0.000000E+000
1	14.79289438	1.881603E-011	5.306030E-012	0	0.000000E+000
1	14.79291803	5.306030E-012	1.881603E-011	1	0.000000E+000
1	14.79346696	1.881603E-011	5.306030E-012	0	0.000000E+000
1	14.79348440	5.306030E-012	1.881603E-011	1	0.000000E+000
1	14.79361782	1.881603E-011	5.306030E-012	0	0.000000E+000
1	14.79362873	5.306030E-012	1.881603E-011	1	0.000000E+000
1	14.79370846	1.881603E-011	5.306030E-012	0	0.000000E+000
1	14.79373731	5.306030E-012	1.881603E-011	1	0.000000E+000
1	14.79440728	1.881603E-011	5.306030E-012	0	0.000000E+000
1	14.79451787	5.306030E-012	1.881603E-011	1	0.000000E+000
1	14.79464017	1.881603E-011	5.306030E-012	0	0.000000E+000
1	14.79466911	5.306030E-012	1.881603E-011	1	0.000000E+000
1	14.79480895	1.881603E-011	5.306030E-012	0	0.000000E+000
1	14.79483219	5.306030E-012	1.881603E-011	1	0.000000E+000
1	14.79513189	1.881603E-011	5.306030E-012	0	0.000000E+000
1	14.79517228	5.306030E-012	1.881603E-011	1	0.000000E+000
1	14.79548843	1.881603E-011	5.306030E-012	0	0.000000E+000
1	14.79551309	5.306030E-012	1.881603E-011	1	0.000000E+000
1	14.79569398	1.881603E-011	5.306030E-012	0	0.000000E+000
1	14.79577480	5.306030E-012	1.881603E-011	1	0.000000E+000
1	14.79597110	1.881603E-011	5.306030E-012	0	0.000000E+000
1	14.79607367	5.306030E-012	1.881603E-011	1	0.000000E+000
1	14.79626371	1.881603E-011	5.306030E-012	0	0.000000E+000
1	14.79629860	5.306030E-012	1.881603E-011	1	0.000000E+000
1	14.79631757	1.881603E-011	5.306030E-012	0	0.000000E+000
1	14.79637781	5.306030E-012	1.881603E-011	1	0.000000E+000
1	14.79727328	1.881603E-011	5.306030E-012	0	0.000000E+000
1	14.79728416	5.306030E-012	1.881603E-011	1	0.000000E+000
1	14.79746935	1.881603E-011	5.306030E-012	0	0.000000E+000
1	14.79753225	5.306030E-012	1.881603E-011	1	0.000000E+000
1	14.79777729	1.881603E-011	5.306030E-012	0	0.000000E+000
1	14.79778450	5.306030E-012	1.881603E-011	1	0.000000E+000
1	14.79791197	1.881603E-011	5.306030E-012	0	0.000000E+000
1	14.79797615	5.306030E-012	1.881603E-011	1	0.000000E+000
1	14.79853784	1.881603E-011	5.306030E-012	0	0.000000E+000
1	14.79855396	5.306030E-012	1.881603E-011	1	0.000000E+000
1	14.79897400	1.881603E-011	5.306030E-012	0	0.000000E+000
1	14.79900827	5.306030E-012	1.881603E-011	1	0.000000E+000
1	14.79933731	1.881603E-011	5.306030E-012	0	0.000000E+000
1	14.79936585	5.306030E-012	1.881603E-011	1	0.000000E+000
1	14.79965541	1.881603E-011	5.306030E-012	0	0.000000E+000
1	14.79968124	5.306030E-012	1.881603E-011	1	0.000000E+000
1	14.79985434	1.881603E-011	5.306030E-012	0	0.000000E+000
1	14.79989889	5.306030E-012	1.881603E-011	1	0.000000E+000
1	14.80026935	1.881603E-011	5.306030E-012	0	0.000000E+000
1	14.80030430	5.306030E-012	1.881603E-011	1	0.000000E+000
1	14.80042850	1.881603E-011	5.306030E-012	0	0.000000E+000
1	14.80069632	5.306030E-012	1.881603E-011	1	0.000000E+000
1	14.80082359	1.881603E-011	5.306030E-012	0	0.000000E+000
1	14.80085664	5.306030E-012	1.881603E-011	1	0.000000E+000
1	14.80094376	1.881603E-011	5.306030E-012	0	0.000000E+000
1	14.80097002	5.306030E-012	1.881603E-011	1	0.000000E+000
1	14.80185831	1.881603E-011	5.306030E-012	0	0.000000E+000
1	14.80191002	5.306030E-012	1.881603E-011	1	0.000000E+000
1	14.80198563	1.881603E-011	5.306030E-012	0	0.000000E+000
1	14.80202095	5.306030E-012	1.881603E-011	1	0.000000E+000
1	14.80214571	1.881603E-011	5.306030E-012	0	0.000000E+000
1	14.80221359	5.306030E-012	1.881603E-011	1	0.000000E+000
1	14.80245488	1.881603E-011	5.306030E-012	0	0.000000E+000
1	14.80249754	5.306030E-012	1.881603E-011	1	0.000000E+000
1	14.80385894	1.881603E-011	5.306030E-012	0	0.000000E+000
1	14.80387734	5.306030E-012	1.881603E-011	1	0.000000E+000
1	14.80395175	1.881603E-011	5.306030E-012	0	0.000000E+000
1	14.80398462	5.306030E-012	1.881603E-011	1	0.000000E+000
1	14.80443945	1.881603E-011	5.306030E-012	0	0.000000E+000
1	14.80447136	5.306030E-012	1.881603E-011	1	0.000000E+000
1	14.80479886	1.881603E-011	5.306030E-012	0	0.000000E+000
1	14.80484448	5.306030E-012	1.881603E-011	1	0.000000E+000
1	14.80492652	1.881603E-011	5.306030E-012	0	0.000000E+000
1	14.80497011	5.306030E-012	1.881603E-011	1	0.000000E+000
1	14.80541770	1.881603E-011	5.306030E-012	0	0.000000E+000
1	14.80545971	5.306030E-012	1.881603E-011	1	0.000000E+000
1	14.80566663	1.881603E-011	5.306030E-012	0	0.000000E+000
1	14.80592111	5.306030E-012	1.881603E-011	1	0.000000E+000
1	14.80621791	1.881603E-011	5.306030E-012	0	0.000000E+000
1	14.80658411	5.306030E-012	1.881603E-011	1	0.000000E+000
1	14.80676995	1.881603E-011	5.306030E-012	0	0.000000E+000
1	14.80712201	5.306030E-012	1.881603E-011	1	0.000000E+000
1	14.80717481	1.881603E-011	5.306030E-012	0	0.000000E+000
1	14.80724012	5.306030E-012	1.881603E-011	1	0.000000E+000
1	14.80728009	1.881603E-011	5.306030E-012	0	0.000000E+000
1	14.80772563	5.306030E-012	1.881603E-011	1	0.000000E+000
1	14.80819760	1.881603E-011	5.306030E-012	0	0.000000E+000
1	14.80840163	5.306030E-012	1.881603E-011	1	0.000000E+000
1	14.80847242	1.881603E-011	5.306030E-012	0	0.000000E+000
1	14.80869790	5.306030E-012	1.881603E-011	1	0.000000E+000
1	14.80881755	1.881603E-011	5.306030E-012	0	0.000000E+000
1	14.80892838	5.306030E-012	1.881603E-011	1	0.000000E+000
1	14.80902076	1.881603E-011	5.306030E-012	0	0.000000E+000
1	14.80909501	5.306030E-012	1.881603E-011	1	0.000000E+000
1	14.80927804	1.881603E-011	5.306030E-012	0	0.000000E+000
1	14.80932051	5.306030E-012	1.881603E-011	1	0.000000E+000
1	14.80953323	1.881603E-011	5.306030E-012	0	0.000000E+000
1	14.80955580	5.306030E-012	1.881603E-011	1	0.000000E+000
1	14.81024866	1.881603E-011	5.306030E-012	0	0.000000E+000
1	14.81047607	5.306030E-012	1.881603E-011	1	0.000000E+000
1	14.81049681	1.881603E-011	5.306030E-012	0	0.000000E+000
1	14.81050790	5.306030E-012	1.881603E-011	1	0.000000E+000
1	14.81109961	1.881603E-011	5.306030E-012	0	0.000000E+000
1	14.81120995	5.306030E-012	1.881603E-011	1	0.000000E+000
1	14.81358446	1.881603E-011	5.306030E-012	0	0.000000E+000
1	14.81371798	5.306030E-012	1.881603E-011	1	0.000000E+000
1	14.81395637	1.881603E-011	5.306030E-012	0	0.000000E+000
1	14.81397748	5.306030E-012	1.881603E-011	1	0.000000E+000
1	14.81433643	1.881603E-011	5.306030E-012	0	0.000000E+000
1	14.81436748	5.306030E-012	1.881603E-011	1	0.000000E+000
1	14.81462546	1.881603E-011	5.306030E-012	0	0.000000E+000
1	14.81464261	5.306030E-012	1.881603E-011	1	0.000000E+000
1	14.81508278	1.881603E-011	5.306030E-012	0	0.000000E+000
1	14.81511284	5.306030E-012	1.881603E-011	1	0.000000E+000
1	14.81537687	1.881603E-011	5.306030E-012	0	0.000000E+000
1	14.81542813	5.306030E-012	1.881603E-011	1	0.000000E+000
1	14.81558141	1.881603E-011	5.306030E-012	0	0.000000E+000
1	14.81579051	5.306030E-012	1.881603E-011	1	0.000000E+000
1	14.81636325	1.881603E-011	5.306030E-012	0	0.000000E+000
1	14.81637900	5.306030E-012	1.881603E-011	1	0.000000E+000
1	14.81656822	1.881603E-011	5.306030E-012	0	0.000000E+000
1	14.81663137	5.306030E-012	1.881603E-011	1	0.000000E+000
1	14.81738744	1.881603E-011	5.306030E-012	0	0.000000E+000
1	14.81742520	5.306030E-012	1.881603E-011	1	0.000000E+000
1	14.81757367	1.881603E-011	5.306030E-012	0	0.000000E+000
1	14.81759372	5.306030E-012	1.881603E-011	1	0.000000E+000
1	14.81773031	1.881603E-011	5.306030E-012	0	0.000000E+000
1	14.81776208	5.306030E-012	1.881603E-011	1	0.000000E+000
1	14.81799157	1.881603E-011	5.306030E-012	0	0.000000E+000
1	14.81802614	5.306030E-012	1.881603E-011	1	0.000000E+000
1	14.81819001	1.881603E-011	5.306030E-012	0	0.000000E+000
1	14.81823102	5.306030E-012	1.881603E-011	1	0.000000E+000
1	14.81855857	1.881603E-011	5.306030E-012	0	0.000000E+000
1	14.81858431	5.306030E-012	1.881603E-011	1	0.000000E+000
1	14.81890766	1.881603E-011	5.306030E-012	0	0.000000E+000
1	14.81910873	5.306030E-012	1.881603E-011	1	0.000000E+000
1	14.81919443	1.881603E-011	5.306030E-012	0	0.000000E+000
1	14.81922560	5.306030E-012	1.881603E-011	1	0.000000E+000
1	14.81996637	1.881603E-011	5.306030E-012	0	0.000000E+000
1	14.81997727	5.306030E-012	1.881603E-011	1	0.000000E+000
1	14.82019227	1.881603E-011	5.306030E-012	0	0.000000E+000
1	14.82022716	5.306030E-012	1.881603E-011	1	0.000000E+000
1	14.82025024	1.881603E-011	5.306030E-012	0	0.000000E+000
1	14.82027011	5.306030E-012	1.881603E-011	1	0.000000E+000
1	14.82074804	1.881603E-011	5.306030E-012	0	0.000000E+000
1	14.82083305	5.306030E-012	1.881603E-011	1	0.000000E+000
1	14.82089529	1.881603E-011	5.306030E-012	0	0.000000E+000
1	14.82091810	5.306030E-012	1.881603E-011	1	0.000000E+000
1	14.82111548	1.881603E-011	5.306030E-012	0	0.000000E+000
1	14.82113680	5.306030E-012	1.881603E-011	1	0.000000E+000
1	14.82124205	1.881603E-011	5.306030E-012	0	0.000000E+000
1	14.82136223	5.306030E-012	1.881603E-011	1	0.000000E+000
1	14.82215157	1.881603E-011	5.306030E-012	0	0.000000E+000
1	14.82218599	5.306030E-012	1.881603E-011	1	0.000000E+000
1	14.82241858	1.881603E-011	5.306030E-012	0	0.000000E+000
1	14.82248460	5.306030E-012	1.881603E-011	1	0.000000E+000
1	14.82288847	1.881603E-011	5.306030E-012	0	0.000000E+000
1	14.82291832	5.306030E-012	1.881603E-011	1	0.000000E+000
1	14.82305101	1.881603E-011	5.306030E-012	0	0.000000E+000
1	14.82312504	5.306030E-012	1.881603E-011	1	0.000000E+000
1	14.82333792	1.881603E-011	5.306030E-012	0	0.000000E+000
1	14.82336904	5.306030E-012	1.881603E-011	1	0.000000E+000
1	14.82373562	1.881603E-011	5.306030E-012	0	0.000000E+000
1	14.82375285	5.306030E-012	1.881603E-011	1	0.000000E+000
1	14.82383503	1.881603E-011	5.306030E-012	0	0.000000E+000
1	14.82388375	5.306030E-012	1.881603E-011	1	0.000000E+000
1	14.82398688	1.881603E-011	5.306030E-012	0	0.000000E+000
1	14.82401621	5.306030E-012	1.881603E-011	1	0.000000E+000
1	14.82414725	1.881603E-011	5.306030E-012	0	0.000000E+000
1	14.82419042	5.306030E-012	1.881603E-011	1	0.000000E+000
1	14.82428827	1.881603E-011	5.306030E-012	0	0.000000E+000
1	14.82432312	5.306030E-012	1.881603E-011	1	0.000000E+000
1	14.82463869	1.881603E-011	5.306030E-012	0	0.000000E+000
1	14.82466791	5.306030E-012	1.881603E-011	1	0.000000E+000
1	14.82479964	1.881603E-011	5.306030E-012	0	0.000000E+000
1	14.82483331	5.306030E-012	1.881603E-011	1	0.000000E+000
1	14.82498812	1.881603E-011	5.306030E-012	0	0.000000E+000
1	14.82507159	5.306030E-012	1.881603E-011	1	0.000000E+000
1	14.82525601	1.881603E-011	5.306030E-012	0	0.000000E+000
1	14.82527516	5.306030E-012	1.881603E-011	1	0.000000E+000
1	14.82560676	1.881603E-011	5.306030E-012	0	0.000000E+000
1	14.82563329	5.306030E-012	1.881603E-011	1	0.000000E+000
1	14.82600799	1.881603E-011	5.306030E-012	0	0.000000E+000
1	14.82603930	5.306030E-012	1.881603E-011	1	0.000000E+000
1	14.82701658	1.881603E-011	5.306030E-012	0	0.000000E+000
1	14.82706894	5.306030E-012	1.881603E-011	1	0.000000E+000
1	14.82793511	1.881603E-011	5.306030E-012	0	0.000000E+000
1	14.82796872	5.306030E-012	1.881603E-011	1	0.000000E+000
1	14.82822061	1.881603E-011	5.306030E-012	0	0.000000E+000
1	14.82829708	5.306030E-012	1.881603E-011	1	0.000000E+000
1	14.82875989	1.881603E-011	5.306030E-012	0	0.000000E+000
1	14.82882523	5.306030E-012	1.881603E-011	1	0.000000E+000
1	14.82892649	1.881603E-011	5.306030E-012	0	0.000000E+000
1	14.82910200	5.306030E-012	1.881603E-011	1	0.000000E+000
1	14.82917933	1.881603E-011	5.306030E-012	0	0.000000E+000
1	14.82927276	5.306030E-012	1.881603E-011	1	0.000000E+000
1	14.82932340	1.881603E-011	5.306030E-012	0	0.000000E+000
1	14.82944746	5.306030E-012	1.881603E-011	1	0.000000E+000
1	14.82981054	1.881603E-011	5.306030E-012	0	0.000000E+000
1	14.82982503	5.306030E-012	1.881603E-011	1	0.000000E+000
1	14.82987066	1.881603E-011	5.306030E-012	0	0.000000E+000
1	14.82988786	5.306030E-012	1.881603E-011	1	0.000000E+000
1	14.82993514	1.881603E-011	5.306030E-012	0	0.000000E+000
1	14.82995409	5.306030E-012	1.881603E-011	1	0.000000E+000
1	14.83109287	1.881603E-011	5.306030E-012	0	0.000000E+000
1	14.83118602	5.306030E-012	1.881603E-011	1	0.000000E+000
1	14.83144231	1.881603E-011	5.306030E-012	0	0.000000E+000
1	14.83151142	5.306030E-012	1.881603E-011	1	0.000000E+000
1	14.83160722	1.881603E-011	5.306030E-012	0	0.000000E+000
1	14.83162873	5.306030E-012	1.881603E-011	1	0.000000E+000
1	14.83167447	1.881603E-011	5.306030E-012	0	0.000000E+000
1	14.83171860	5.306030E-012	1.881603E-011	1	0.000000E+000
1	14.83195690	1.881603E-011	5.306030E-012	0	0.000000E+000
1	14.83200945	5.306030E-012	1.881603E-011	1	0.000000E+000
1	14.83226076	1.881603E-011	5.306030E-012	0	0.000000E+000
1	14.83284461	5.306030E-012	1.881603E-011	1	0.000000E+000
1	14.83315544	1.881603E-011	5.306030E-012	0	0.000000E+000
1	14.83318676	5.306030E-012	1.881603E-011	1	0.000000E+000
1	14.83331490	1.881603E-011	5.306030E-012	0	0.000000E+000
1	14.83335500	5.306030E-012	1.881603E-011	1	0.000000E+000
1	14.83381964	1.881603E-011	5.306030E-012	0	0.000000E+000
1	14.83383301	5.306030E-012	1.881603E-011	1	0.000000E+000
1	14.83425532	1.881603E-011	5.306030E-012	0	0.000000E+000
1	14.83427938	5.306030E-012	1.881603E-011	1	0.000000E+000
1	14.83460239	1.881603E-011	5.306030E-012	0	0.000000E+000
1	14.83465402	5.306030E-012	1.881603E-011	1	0.000000E+000
1	14.83474551	1.881603E-011	5.306030E-012	0	0.000000E+000
1	14.83475924	5.306030E-012	1.881603E-011	1	0.000000E+000
1	14.83509536	1.881603E-011	5.306030E-012	0	0.000000E+000
1	14.83510849	5.306030E-012	1.881603E-011	1	0.000000E+000
1	14.83516279	1.881603E-011	5.306030E-012	0	0.000000E+000
1	14.83520147	5.306030E-012	1.881603E-011	1	0.000000E+000
1	14.83538637	1.881603E-011	5.306030E-012	0	0.000000E+000
1	14.83548554	5.306030E-012	1.881603E-011	1	0.000000E+000
1	14.83575415	1.881603E-011	5.306030E-012	0	0.000000E+000
1	14.83580562	5.306030E-012	1.881603E-011	1	0.000000E+000
1	14.83606631	1.881603E-011	5.306030E-012	0	0.000000E+000
1	14.83608976	5.306030E-012	1.881603E-011	1	0.000000E+000
1	14.83645430	1.881603E-011	5.306030E-012	0	0.000000E+000
1	14.83647649	5.306030E-012	1.881603E-011	1	0.000000E+000
1	14.83707129	1.881603E-011	5.306030E-012	0	0.000000E+000
1	14.83710789	5.306030E-012	1.881603E-011	1	0.000000E+000
1	14.83728505	1.881603E-011	5.306030E-012	0	0.000000E+000
1	14.83732250	5.306030E-012	1.881603E-011	1	0.000000E+000
1	14.83763697	1.881603E-011	5.306030E-012	0	0.000000E+000
1	14.83773485	5.306030E-012	1.881603E-011	1	0.000000E+000
1	14.83799345	1.881603E-011	5.306030E-012	0	0.000000E+000
1	14.83801777	5.306030E-012	1.881603E-011	1	0.000000E+000
1	14.83837456	1.881603E-011	5.306030E-012	0	0.000000E+000
1	14.83878117	5.306030E-012	1.881603E-011	1	0.000000E+000
1	14.83924351	1.881603E-011	5.306030E-012	0	0.000000E+000
1	14.83926996	5.306030E-012	1.881603E-011	1	0.000000E+000
1	14.83969306	1.881603E-011	5.306030E-012	0	0.000000E+000
1	14.83972259	5.306030E-012	1.881603E-011	1	0.000000E+000
1	14.83980570	1.881603E-011	5.306030E-012	0	0.000000E+000
1	14.83986348	5.306030E-012	1.881603E-011	1	0.000000E+000
1	14.84015688	1.881603E-011	5.306030E-012	0	0.000000E+000
1	14.84018013	5.306030E-012	1.881603E-011	1	0.000000E+000
1	14.84019446	1.881603E-011	5.306030E-012	0	0.000000E+000
1	14.84029012	5.306030E-012	1.881603E-011	1	0.000000E+000
1	14.84048709	1.881603E-011	5.306030E-012	0	0.000000E+000
1	14.84050558	5.306030E-012	1.881603E-011	1	0.000000E+000
1	14.84052519	1.881603E-011	5.306030E-012	0	0.000000E+000
1	14.84055921	5.306030E-012	1.881603E-011	1	0.000000E+000
1	14.84074581	1.881603E-011	5.306030E-012	0	0.000000E+000
1	14.84092020	5.306030E-012	1.881603E-011	1	0.000000E+000
1	14.84114498	1.881603E-011	5.306030E-012	0	0.000000E+000
1	14.84157678	5.306030E-012	1.881603E-011	1	0.000000E+000
1	14.84160497	1.881603E-011	5.306030E-012	0	0.000000E+000
1	14.84162353	5.306030E-012	1.881603E-011	1	0.000000E+000
1	14.84181579	1.881603E-011	5.306030E-012	0	0.000000E+000
1	14.84184129	5.306030E-012	1.881603E-011	1	0.000000E+000
1	14.84214335	1.881603E-011	5.306030E-012	0	0.000000E+000
1	14.84216360	5.306030E-012	1.881603E-011	1	0.000000E+000
1	14.84256424	1.881603E-011	5.306030E-012	0	0.000000E+000
1	14.84261830	5.306030E-012	1.881603E-011	1	0.000000E+000
1	14.84288794	1.881603E-011	5.306030E-012	0	0.000000E+000
1	14.84289476	5.306030E-012	1.881603E-011	1	0.000000E+000
1	14.84306222	1.881603E-011	5.306030E-012	0	0.000000E+000
1	14.84307070	5.306030E-012	1.881603E-011	1	0.000000E+000
1	14.84334991	1.881603E-011	5.306030E-012	0	0.000000E+000
1	14.84340019	5.306030E-012	1.881603E-011	1	0.000000E+000
1	14.84357830	1.881603E-011	5.306030E-012	0	0.000000E+000
1	14.84360789	5.306030E-012	1.881603E-011	1	0.000000E+000
1	14.84384694	1.881603E-011	5.306030E-012	0	0.000000E+000
1	14.84391202	5.306030E-012	1.881603E-011	1	0.000000E+000
1	14.84401471	1.881603E-011	5.306030E-012	0	0.000000E+000
1	14.84403288	5.306030E-012	1.881603E-011	1	0.000000E+000
1	14.84409330	1.881603E-011	5.306030E-012	0	0.000000E+000
1	14.84412149	5.306030E-012	1.881603E-011	1	0.000000E+000
1	14.84422614	1.881603E-011	5.306030E-012	0	0.000000E+000
1	14.84428797	5.306030E-012	1.881603E-011	1	0.000000E+000
1	14.84463587	1.881603E-011	5.306030E-012	0	0.000000E+000
1	14.84466138	5.306030E-012	1.881603E-011	1	0.000000E+000
1	14.84562392	1.881603E-011	5.306030E-012	0	0.000000E+000
1	14.84564113	5.306030E-012	1.881603E-011	1	0.000000E+000
1	14.84602688	1.881603E-011	5.306030E-012	0	0.000000E+000
1	14.84605583	5.306030E-012	1.881603E-011	1	0.000000E+000
1	14.84619604	1.881603E-011	5.306030E-012	0	0.000000E+000
1	14.84624693	5.306030E-012	1.881603E-011	1	0.000000E+000
1	14.84634508	1.881603E-011	5.306030E-012	0	0.000000E+000
1	14.84635273	5.306030E-012	1.881603E-011	1	0.000000E+000
1	14.84654235	1.881603E-011	5.306030E-012	0	0.000000E+000
1	14.84656952	5.306030E-012	1.881603E-011	1	0.000000E+000
1	14.84691799	1.881603E-011	5.306030E-012	0	0.000000E+000
1	14.84694398	5.306030E-012	1.881603E-011	1	0.000000E+000
1	14.84705566	1.881603E-011	5.306030E-012	0	0.000000E+000
1	14.84707684	5.306030E-012	1.881603E-011	1	0.000000E+000
1	14.84784259	1.881603E-011	5.306030E-012	0	0.000000E+000
1	14.84785310	5.306030E-012	1.881603E-011	1	0.000000E+000
1	14.84793537	1.881603E-011	5.306030E-012	0	0.000000E+000
1	14.84795499	5.306030E-012	1.881603E-011	1	0.000000E+000
1	14.84803109	1.881603E-011	5.306030E-012	0	0.000000E+000
1	14.84803944	5.306030E-012	1.881603E-011	1	0.000000E+000
1	14.84810046	1.881603E-011	5.306030E-012	0	0.000000E+000
1	14.84813848	5.306030E-012	1.881603E-011	1	0.000000E+000
1	14.84818546	1.881603E-011	5.306030E-012	0	0.000000E+000
1	14.84821160	5.306030E-012	1.881603E-011	1	0.000000E+000
1	14.84830143	1.881603E-011	5.306030E-012	0	0.000000E+000
1	14.84834122	5.306030E-012	1.881603E-011	1	0.000000E+000
1	14.84868747	1.881603E-011	5.306030E-012	0	0.000000E+000
1	14.84873708	5.306030E-012	1.881603E-011	1	0.000000E+000
1	14.84910525	1.881603E-011	5.306030E-012	0	0.000000E+000
1	14.84917280	5.306030E-012	1.881603E-011	1	0.000000E+000
1	14.84968343	1.881603E-011	5.306030E-012	0	0.000000E+000
1	14.84974472	5.306030E-012	1.881603E-011	1	0.000000E+000
1	14.85024158	1.881603E-011	5.306030E-012	0	0.000000E+000
1	14.85027531	5.306030E-012	1.881603E-011	1	0.000000E+000
1	14.85068848	1.881603E-011	5.306030E-012	0	0.000000E+000
1	14.85070672	5.306030E-012	1.881603E-011	1	0.000000E+000
1	14.85086449	1.881603E-011	5.306030E-012	0	0.000000E+000
1	14.85090874	5.306030E-012	1.881603E-011	1	0.000000E+000
1	14.85229560	1.881603E-011	5.306030E-012	0	0.000000E+000
1	14.85234323	5.306030E-012	1.881603E-011	1	0.000000E+000
1	14.85239888	1.881603E-011	5.306030E-012	0	0.000000E+000
1	14.85240505	5.306030E-012	1.881603E-011	1	0.000000E+000
1	14.85273093	1.881603E-011	5.306030E-012	0	0.000000E+000
1	14.85275633	5.306030E-012	1.881603E-011	1	0.000000E+000
1	14.85277327	1.881603E-011	5.306030E-012	0	0.000000E+000
1	14.85291277	5.306030E-012	1.881603E-011	1	0.000000E+000
1	14.85295510	1.881603E-011	5.306030E-012	0	0.000000E+000
1	14.85300450	5.306030E-012	1.881603E-011	1	0.000000E+000
1	14.85319258	1.881603E-011	5.306030E-012	0	0.000000E+000
1	14.85322758	5.306030E-012	1.881603E-011	1	0.000000E+000
1	14.85343417	1.881603E-011	5.306030E-012	0	0.000000E+000
1	14.85348870	5.306030E-012	1.881603E-011	1	0.000000E+000
1	14.85362454	1.881603E-011	5.306030E-012	0	0.000000E+000
1	14.85375842	5.306030E-012	1.881603E-011	1	0.000000E+000
1	14.85383916	1.881603E-011	5.306030E-012	0	0.000000E+000
1	14.85386130	5.306030E-012	1.881603E-011	1	0.000000E+000
1	14.85402570	1.881603E-011	5.306030E-012	0	0.000000E+000
1	14.85406835	5.306030E-012	1.881603E-011	1	0.000000E+000
1	14.85431288	1.881603E-011	5.306030E-012	0	0.000000E+000
1	14.85432273	5.306030E-012	1.881603E-011	1	0.000000E+000
1	14.85444590	1.881603E-011	5.306030E-012	0	0.000000E+000
1	14.85445758	5.306030E-012	1.881603E-011	1	0.000000E+000
1	14.85484312	1.881603E-011	5.306030E-012	0	0.000000E+000
1	14.85489688	5.306030E-012	1.881603E-011	1	0.000000E+000
1	14.85525790	1.881603E-011	5.306030E-012	0	0.000000E+000
1	14.85527938	5.306030E-012	1.881603E-011	1	0.000000E+000
1	14.85587714	1.881603E-011	5.306030E-012	0	0.000000E+000
1	14.85588019	5.306030E-012	1.881603E-011	1	0.000000E+000
1	14.85616059	1.881603E-011	5.306030E-012	0	0.000000E+000
1	14.85620338	5.306030E-012	1.881603E-011	1	0.000000E+000
1	14.85678346	1.881603E-011	5.306030E-012	0	0.000000E+000
1	14.85682365	5.306030E-012	1.881603E-011	1	0.000000E+000
1	14.85730619	1.881603E-011	5.306030E-012	0	0.000000E+000
1	14.85732296	5.306030E-012	1.881603E-011	1	0.000000E+000
1	14.85761131	1.881603E-011	5.306030E-012	0	0.000000E+000
1	14.85761449	5.306030E-012	1.881603E-011	1	0.000000E+000
1	14.85788829	1.881603E-011	5.306030E-012	0	0.000000E+000
1	14.85791682	5.306030E-012	1.881603E-011	1	0.000000E+000
1	14.85838001	1.881603E-011	5.306030E-012	0	0.000000E+000
1	14.85838686	5.306030E-012	1.881603E-011	1	0.000000E+000
1	14.85860708	1.881603E-011	5.306030E-012	0	0.000000E+000
1	14.85863884	5.306030E-012	1.881603E-011	1	0.000000E+000
1	14.85867121	1.881603E-011	5.306030E-012	0	0.000000E+000
1	14.85869390	5.306030E-012	1.881603E-011	1	0.000000E+000
1	14.85887829	1.881603E-011	5.306030E-012	0	0.000000E+000
1	14.85890140	5.306030E-012	1.881603E-011	1	0.000000E+000
1	14.85918351	1.881603E-011	5.306030E-012	0	0.000000E+000
1	14.85926811	5.306030E-012	1.881603E-011	1	0.000000E+000
1	14.85930748	1.881603E-011	5.306030E-012	0	0.000000E+000
1	14.85961515	5.306030E-012	1.881603E-011	1	0.000000E+000
1	14.86023410	1.881603E-011	5.306030E-012	0	0.000000E+000
1	14.86027677	5.306030E-012	1.881603E-011	1	0.000000E+000
1	14.86090231	1.881603E-011	5.306030E-012	0	0.000000E+000
1	14.86094189	5.306030E-012	1.881603E-011	1	0.000000E+000
1	14.86107554	1.881603E-011	5.306030E-012	0	0.000000E+000
1	14.86111426	5.306030E-012	1.881603E-011	1	0.000000E+000
1	14.86132059	1.881603E-011	5.306030E-012	0	0.000000E+000
1	14.86133483	5.306030E-012	1.881603E-011	1	0.000000E+000
1	14.86152073	1.881603E-011	5.306030E-012	0	0.000000E+000
1	14.86156712	5.306030E-012	1.881603E-011	1	0.000000E+000
1	14.86205347	1.881603E-011	5.306030E-012	0	0.000000E+000
1	14.86301874	5.306030E-012	1.881603E-011	1	0.000000E+000
1	14.86322128	1.881603E-011	5.306030E-012	0	0.000000E+000
1	14.86339643	5.306030E-012	1.881603E-011	1	0.000000E+000
1	14.86410614	1.881603E-011	5.306030E-012	0	0.000000E+000
1	14.86413447	5.306030E-012	1.881603E-011	1	0.000000E+000
1	14.86418776	1.881603E-011	5.306030E-012	0	0.000000E+000
1	14.86467753	5.306030E-012	1.881603E-011	1	0.000000E+000
1	14.86515380	1.881603E-011	5.306030E-012	0	0.000000E+000
1	14.86544581	5.306030E-012	1.881603E-011	1	0.000000E+000
1	14.86564707	1.881603E-011	5.306030E-012	0	0.000000E+000
1	15.59739820	5.283916E-012	1.879392E-011	1	0.000000E+000
1	15.59778895	1.879392E-011	5.283916E-012	0	0.000000E+000
1	15.59781574	5.283916E-012	1.879392E-011	1	0.000000E+000
1	15.59792930	1.879392E-011	5.283916E-012	0	0.000000E+000
1	15.59836417	5.283916E-012	1.879392E-011	1	0.000000E+000
1	15.59878729	1.879392E-011	5.283916E-012	0	0.000000E+000
1	15.59886674	5.283916E-012	1.879392E-011	1	0.000000E+000
1	15.59911560	1.879392E-011	5.283916E-012	0	0.000000E+000
1	15.59913439	5.283916E-012	1.879392E-011	1	0.000000E+000
1	15.60020177	1.879392E-011	5.283916E-012	0	0.000000E+000
1	15.60023760	5.283916E-012	1.879392E-011	1	0.000000E+000
1	15.60069334	1.879392E-011	5.283916E-012	0	0.000000E+000
1	15.60070927	5.283916E-012	1.879392E-011	1	0.000000E+000
1	15.60089948	1.879392E-011	5.283916E-012	0	0.000000E+000
1	15.60094537	5.283916E-012	1.879392E-011	1	0.000000E+000
1	15.60112656	1.879392E-011	5.283916E-012	0	0.000000E+000
1	15.60115583	5.283916E-012	1.879392E-011	1	0.000000E+000
1	15.60137055	1.879392E-011	5.283916E-012	0	0.000000E+000
1	15.60139520	5.283916E-012	1.879392E-011	1	0.000000E+000
1	15.60180167	1.879392E-011	5.283916E-012	0	0.000000E+000
1	15.60182489	5.283916E-012	1.879392E-011	1	0.000000E+000
1	15.60202767	1.879392E-011	5.283916E-012	0	0.000000E+000
1	15.60206788	5.283916E-012	1.879392E-011	1	0.000000E+000
1	15.60251990	1.879392E-011	5.283916E-012	0	0.000000E+000
1	15.60294526	5.283916E-012	1.879392E-011	1	0.000000E+000
1	15.60345174	1.879392E-011	5.283916E-012	0	0.000000E+000
1	15.60359480	5.283916E-012	1.879392E-011	1	0.000000E+000
1	15.60378910	1.879392E-011	5.283916E-012	0	0.000000E+000
1	15.60379936	5.283916E-012	1.879392E-011	1	0.000000E+000
1	15.60403219	1.879392E-011	5.283916E-012	0	0.000000E+000
1	15.60404046	5.283916E-012	1.879392E-011	1	0.000000E+000
1	15.60414541	1.879392E-011	5.283916E-012	0	0.000000E+000
1	15.60416889	5.283916E-012	1.879392E-011	1	0.000000E+000
1	15.60429573	1.879392E-011	5.283916E-012	0	0.000000E+000
1	15.60433249	5.283916E-012	1.879392E-011	1	0.000000E+000
1	15.60450284	1.879392E-011	5.283916E-012	0	0.000000E+000
1	15.60453136	5.283916E-012	1.879392E-011	1	0.000000E+000
1	15.60471389	1.879392E-011	5.283916E-012	0	0.000000E+000
1	15.60476059	5.283916E-012	1.879392E-011	1	0.000000E+000
1	15.60540276	1.879392E-011	5.283916E-012	0	0.000000E+000
1	15.60541654	5.283916E-012	1.879392E-011	1	0.000000E+000
1	15.60589877	1.879392E-011	5.283916E-012	0	0.000000E+000
1	15.60593371	5.283916E-012	1.879392E-011	1	0.000000E+000
1	15.60621608	1.879392E-011	5.283916E-012	0	0.000000E+000
1	15.60626499	5.283916E-012	1.879392E-011	1	0.000000E+000
1	15.60670353	1.879392E-011	5.283916E-012	0	0.000000E+000
1	15.60701657	5.283916E-012	1.879392E-011	1	0.000000E+000
1	15.60703281	1.879392E-011	5.283916E-012	0	0.000000E+000
1	15.60711993	5.283916E-012	1.879392E-011	1	0.000000E+000
1	15.60737434	1.879392E-011	5.283916E-012	0	0.000000E+000
1	15.60739583	5.283916E-012	1.879392E-011	1	0.000000E+000
1	15.60790115	1.879392E-011	5.283916E-012	0	0.000000E+000
1	15.60790910	5.283916E-012	1.879392E-011	1	0.000000E+000
1	15.60835598	1.879392E-011	5.283916E-012	0	0.000000E+000
1	15.60837603	5.283916E-012	1.879392E-011	1	0.000000E+000
1	15.60904129	1.879392E-011	5.283916E-012	0	0.000000E+000
1	15.60911936	5.283916E-012	1.879392E-011	1	0.000000E+000
1	15.60920995	1.879392E-011	5.283916E-012	0	0.000000E+000
1	15.60921006	5.283916E-012	1.879392E-011	1	0.000000E+000
1	15.60930652	1.879392E-011	5.283916E-012	0	0.000000E+000
1	15.60931640	5.283916E-012	1.879392E-011	1	0.000000E+000
1	15.60936653	1.879392E-011	5.283916E-012	0	0.000000E+000
1	15.60944956	5.283916E-012	1.879392E-011	1	0.000000E+000
1	15.60962011	1.879392E-011	5.283916E-012	0	0.000000E+000
1	15.60963104	5.283916E-012	1.879392E-011	1	0.000000E+000
1	15.60972455	1.879392E-011	5.283916E-012	0	0.000000E+000
1	15.60975650	5.283916E-012	1.879392E-011	1	0.000000E+000
1	15.60984126	1.879392E-011	5.283916E-012	0	0.000000E+000
1	15.60988450	5.283916E-012	1.879392E-011	1	0.000000E+000
1	15.61015616	1.879392E-011	5.283916E-012	0	0.000000E+000
1	15.61017903	5.283916E-012	1.879392E-011	1	0.000000E+000
1	15.61094906	1.879392E-011	5.283916E-012	0	0.000000E+000
1	15.61101266	5.283916E-012	1.879392E-011	1	0.000000E+000
1	15.61115390	1.879392E-011	5.283916E-012	0	0.000000E+000
1	15.61152711	5.283916E-012	1.879392E-011	1	0.000000E+000
1	15.61160825	1.879392E-011	5.283916E-012	0	0.000000E+000
1	15.61162247	5.283916E-012	1.879392E-011	1	0.000000E+000
1	15.61166027	1.879392E-011	5.283916E-012	0	0.000000E+000
1	15.61170024	5.283916E-012	1.879392E-011	1	0.000000E+000
1	15.61204854	1.879392E-011	5.283916E-012	0	0.000000E+000
1	15.61207691	5.283916E-012	1.879392E-011	1	0.000000E+000
1	15.61245431	1.879392E-011	5.283916E-012	0	0.000000E+000
1	15.61291672	5.283916E-012	1.879392E-011	1	0.000000E+000
1	15.61298759	1.879392E-011	5.283916E-012	0	0.000000E+000
1	15.61300207	5.283916E-012	1.879392E-011	1	0.000000E+000
1	15.61315030	1.879392E-011	5.283916E-012	0	0.000000E+000
1	15.61315944	5.283916E-012	1.879392E-011	1	0.000000E+000
1	15.61321498	1.879392E-011	5.283916E-012	0	0.000000E+000
1	15.61322862	5.283916E-012	1.879392E-011	1	0.000000E+000
1	15.61341777	1.879392E-011	5.283916E-012	0	0.000000E+000
1	15.61342977	5.283916E-012	1.879392E-011	1	0.000000E+000
1	15.61345044	1.879392E-011	5.283916E-012	0	0.000000E+000
1	15.61350085	5.283916E-012	1.879392E-011	1	0.000000E+000
1	15.61369450	1.879392E-011	5.283916E-012	0	0.000000E+000
1	15.61372996	5.283916E-012	1.879392E-011	1	0.000000E+000
1	15.61427671	1.879392E-011	5.283916E-012	0	0.000000E+000
1	15.61429364	5.283916E-012	1.879392E-011	1	0.000000E+000
1	15.61448691	1.879392E-011	5.283916E-012	0	0.000000E+000
1	15.61451624	5.283916E-012	1.879392E-011	1	0.000000E+000
1	15.61461186	1.879392E-011	5.283916E-012	0	0.000000E+000
1	15.61466528	5.283916E-012	1.879392E-011	1	0.000000E+000
1	15.61481546	1.879392E-011	5.283916E-012	0	0.000000E+000
1	15.61484036	5.283916E-012	1.879392E-011	1	0.000000E+000
1	15.61489374	1.879392E-011	5.283916E-012	0	0.000000E+000
1	15.61490264	5.283916E-012	1.879392E-011	1	0.000000E+000
1	15.61494878	1.879392E-011	5.283916E-012	0	0.000000E+000
1	15.61499002	5.283916E-012	1.879392E-011	1	0.000000E+000
1	15.61516079	1.879392E-011	5.283916E-012	0	0.000000E+000
1	15.61518852	5.283916E-012	1.879392E-011	1	0.000000E+000
1	15.61530214	1.879392E-011	5.283916E-012	0	0.000000E+000
1	15.61534435	5.283916E-012	1.879392E-011	1	0.000000E+000
1	15.61536642	1.879392E-011	5.283916E-012	0	0.000000E+000
1	15.61544846	5.283916E-012	1.879392E-011	1	0.000000E+000
1	15.61557781	1.879392E-011	5.283916E-012	0	0.000000E+000
1	15.61560622	5.283916E-012	1.879392E-011	1	0.000000E+000
1	15.61600039	1.879392E-011	5.283916E-012	0	0.000000E+000
1	15.61606558	5.283916E-012	1.879392E-011	1	0.000000E+000
1	15.61622426	1.879392E-011	5.283916E-012	0	0.000000E+000
1	15.61624297	5.283916E-012	1.879392E-011	1	0.000000E+000
1	15.61657001	1.879392E-011	5.283916E-012	0	0.000000E+000
1	15.61659734	5.283916E-012	1.879392E-011	1	0.000000E+000
1	15.61666190	1.879392E-011	5.283916E-012	0	0.000000E+000
1	15.61669592	5.283916E-012	1.879392E-011	1	0.000000E+000
1	15.61679512	1.879392E-011	5.283916E-012	0	0.000000E+000
1	15.61738845	5.283916E-012	1.879392E-011	1	0.000000E+000
1	15.61745977	1.879392E-011	5.283916E-012	0	0.000000E+000
1	15.61752370	5.283916E-012	1.879392E-011	1	0.000000E+000
1	15.61770343	1.879392E-011	5.283916E-012	0	0.000000E+000
1	15.61820751	5.283916E-012	1.879392E-011	1	0.000000E+000
1	15.61846827	1.879392E-011	5.283916E-012	0	0.000000E+000
1	15.61848275	5.283916E-012	1.879392E-011	1	0.000000E+000
1	15.61852156	1.879392E-011	5.283916E-012	0	0.000000E+000
1	15.61854149	5.283916E-012	1.879392E-011	1	0.000000E+000
1	15.61871189	1.879392E-011	5.283916E-012	0	0.000000E+000
1	15.61872911	5.283916E-012	1.879392E-011	1	0.000000E+000
1	15.61878898	1.879392E-011	5.283916E-012	0	0.000000E+000
1	15.61895737	5.283916E-012	1.879392E-011	1	0.000000E+000
1	15.61951550	1.879392E-011	5.283916E-012	0	0.000000E+000
1	15.61953786	5.283916E-012	1.879392E-011	1	0.000000E+000
1	15.61959173	1.879392E-011	5.283916E-012	0	0.000000E+000
1	15.61960256	5.283916E-012	1.879392E-011	1	0.000000E+000
1	15.61969620	1.879392E-011	5.283916E-012	0	0.000000E+000
1	15.61972754	5.283916E-012	1.879392E-011	1	0.000000E+000
1	15.62004698	1.879392E-011	5.283916E-012	0	0.000000E+000
1	15.62014619	5.283916E-012	1.879392E-011	1	0.000000E+000
1	15.62015119	1.879392E-011	5.283916E-012	0	0.000000E+000
1	15.62027483	5.283916E-012	1.879392E-011	1	0.000000E+000
1	15.62058875	1.879392E-011	5.283916E-012	0	0.000000E+000
1	15.62061541	5.283916E-012	1.879392E-011	1	0.000000E+000
1	15.62065575	1.879392E-011	5.283916E-012	0	0.000000E+000
1	15.62066818	5.283916E-012	1.879392E-011	1	0.000000E+000
1	15.62069108	1.879392E-011	5.283916E-012	0	0.000000E+000
1	15.62073982	5.283916E-012	1.879392E-011	1	0.000000E+000
1	15.62080464	1.879392E-011	5.283916E-012	0	0.000000E+000
1	15.62081123	5.283916E-012	1.879392E-011	1	0.000000E+000
1	15.62106463	1.879392E-011	5.283916E-012	0	0.000000E+000
1	15.62119398	5.283916E-012	1.879392E-011	1	0.000000E+000
1	15.62150996	1.879392E-011	5.283916E-012	0	0.000000E+000
1	15.62155380	5.283916E-012	1.879392E-011	1	0.000000E+000
1	15.62190134	1.879392E-011	5.283916E-012	0	0.000000E+000
1	15.62191855	5.283916E-012	1.879392E-011	1	0.000000E+000
1	15.62214024	1.879392E-011	5.283916E-012	0	0.000000E+000
1	15.62236063	5.283916E-012	1.879392E-011	1	0.000000E+000
1	15.62260319	1.879392E-011	5.283916E-012	0	0.000000E+000
1	15.62282311	5.283916E-012	1.879392E-011	1	0.000000E+000
1	15.62288137	1.879392E-011	5.283916E-012	0	0.000000E+000
1	15.62305524	5.283916E-012	1.879392E-011	1	0.000000E+000
1	15.62312392	1.879392E-011	5.283916E-012	0	0.000000E+000
1	15.62314673	5.283916E-012	1.879392E-011	1	0.000000E+000
1	15.62324141	1.879392E-011	5.283916E-012	0	0.000000E+000
1	15.62326850	5.283916E-012	1.879392E-011	1	0.000000E+000
1	15.62338013	1.879392E-011	5.283916E-012	0	0.000000E+000
1	15.62342346	5.283916E-012	1.879392E-011	1	0.000000E+000
1	15.62357542	1.879392E-011	5.283916E-012	0	0.000000E+000
1	15.62359501	5.283916E-012	1.879392E-011	1	0.000000E+000
1	15.62371218	1.879392E-011	5.283916E-012	0	0.000000E+000
1	15.62374588	5.283916E-012	1.879392E-011	1	0.000000E+000
1	15.62377202	1.879392E-011	5.283916E-012	0	0.000000E+000
1	15.62380751	5.283916E-012	1.879392E-011	1	0.000000E+000
1	15.62396257	1.879392E-011	5.283916E-012	0	0.000000E+000
1	17.91942484	5.157267E-012	1.866727E-011	1	0.000000E+000
1	17.92080743	1.866727E-011	5.157267E-012	0	0.000000E+000
1	17.92087939	5.157267E-012	1.866727E-011	1	0.000000E+000
1	17.92095960	1.866727E-011	5.157267E-012	0	0.000000E+000
1	17.92100449	5.157267E-012	1.866727E-011	1	0.000000E+000
1	17.92140901	1.866727E-011	5.157267E-012	0	0.000000E+000
1	17.92143503	5.157267E-012	1.866727E-011	1	0.000000E+000
1	17.92153547	1.866727E-011	5.157267E-012	0	0.000000E+000
1	17.92158109	5.157267E-012	1.866727E-011	1	0.000000E+000
1	17.92174575	1.866727E-011	5.157267E-012	0	0.000000E+000
1	17.92180037	5.157267E-012	1.866727E-011	1	0.000000E+000
1	17.92189665	1.866727E-011	5.157267E-012	0	0.000000E+000
1	17.92192019	5.157267E-012	1.866727E-011	1	0.000000E+000
1	17.92198271	1.866727E-011	5.157267E-012	0	0.000000E+000
1	17.92249014	5.157267E-012	1.866727E-011	1	0.000000E+000
1	17.92265015	1.866727E-011	5.157267E-012	0	0.000000E+000
1	17.92277518	5.157267E-012	1.866727E-011	1	0.000000E+000
1	17.92292398	1.866727E-011	5.157267E-012	0	0.000000E+000
1	17.92312737	5.157267E-012	1.866727E-011	1	0.000000E+000
1	17.92334541	1.866727E-011	5.157267E-012	0	0.000000E+000
1	17.92340889	5.157267E-012	1.866727E-011	1	0.000000E+000
1	17.92358045	1.866727E-011	5.157267E-012	0	0.000000E+000
1	17.92360046	5.157267E-012	1.866727E-011	1	0.000000E+000
1	17.92437092	1.866727E-011	5.157267E-012	0	0.000000E+000
1	17.92437701	5.157267E-012	1.866727E-011	1	0.000000E+000
1	17.92480914	1.866727E-011	5.157267E-012	0	0.000000E+000
1	17.92484611	5.157267E-012	1.866727E-011	1	0.000000E+000
1	17.92580497	1.866727E-011	5.157267E-012	0	0.000000E+000
1	17.92583443	5.157267E-012	1.866727E-011	1	0.000000E+000
1	17.92594970	1.866727E-011	5.157267E-012	0	0.000000E+000
1	17.92597376	5.157267E-012	1.866727E-011	1	0.000000E+000
1	17.92606874	1.866727E-011	5.157267E-012	0	0.000000E+000
1	17.92651848	5.157267E-012	1.866727E-011	1	0.000000E+000
1	17.92663353	1.866727E-011	5.157267E-012	0	0.000000E+000
1	17.92667507	5.157267E-012	1.866727E-011	1	0.000000E+000
1	17.92670643	1.866727E-011	5.157267E-012	0	0.000000E+000
1	17.92673335	5.157267E-012	1.866727E-011	1	0.000000E+000
1	17.92737945	1.866727E-011	5.157267E-012	0	0.000000E+000
1	17.92741111	5.157267E-012	1.866727E-011	1	0.000000E+000
1	17.92745482	1.866727E-011	5.157267E-012	0	0.000000E+000
1	17.92796777	5.157267E-012	1.866727E-011	1	0.000000E+000
1	17.92811518	1.866727E-011	5.157267E-012	0	0.000000E+000
1	17.92827761	5.157267E-012	1.866727E-011	1	0.000000E+000
1	17.92834712	1.866727E-011	5.157267E-012	0	0.000000E+000
1	17.92837056	5.157267E-012	1.866727E-011	1	0.000000E+000
1	17.92861768	1.866727E-011	5.157267E-012	0	0.000000E+000
1	17.92865193	5.157267E-012	1.866727E-011	1	0.000000E+000
1	17.92898076	1.866727E-011	5.157267E-012	0	0.000000E+000
1	17.92902261	5.157267E-012	1.866727E-011	1	0.000000E+000
1	17.92917592	1.866727E-011	5.157267E-012	0	0.000000E+000
1	17.92928245	5.157267E-012	1.866727E-011	1	0.000000E+000
1	17.92945247	1.866727E-011	5.157267E-012	0	0.000000E+000
1	17.92957139	5.157267E-012	1.866727E-011	1	0.000000E+000
1	17.92998587	1.866727E-011	5.157267E-012	0	0.000000E+000
1	17.93000510	5.157267E-012	1.866727E-011	1	0.000000E+000
1	17.93013641	1.866727E-011	5.157267E-012	0	0.000000E+000
1	17.93016672	5.157267E-012	1.866727E-011	1	0.000000E+000
1	17.93021970	1.866727E-011	5.157267E-012	0	0.000000E+000
1	17.93025005	5.157267E-012	1.866727E-011	1	0.000000E+000
1	17.93070258	1.866727E-011	5.157267E-012	0	0.000000E+000
1	17.93124230	5.157267E-012	1.866727E-011	1	0.000000E+000
1	17.93126413	1.866727E-011	5.157267E-012	0	0.000000E+000
1	17.93149407	5.157267E-012	1.866727E-011	1	0.000000E+000
1	17.93204090	1.866727E-011	5.157267E-012	0	0.000000E+000
1	17.93205528	5.157267E-012	1.866727E-011	1	0.000000E+000
1	17.93263271	1.866727E-011	5.157267E-012	0	0.000000E+000
1	17.93264969	5.157267E-012	1.866727E-011	1	0.000000E+000
1	17.93266847	1.866727E-011	5.157267E-012	0	0.000000E+000
1	17.93269518	5.157267E-012	1.866727E-011	1	0.000000E+000
1	17.93298822	1.866727E-011	5.157267E-012	0	0.000000E+000
1	17.93299926	5.157267E-012	1.866727E-011	1	0.000000E+000
1	17.93323886	1.866727E-011	5.157267E-012	0	0.000000E+000
1	17.93326342	5.157267E-012	1.866727E-011	1	0.000000E+000
1	17.93332030	1.866727E-011	5.157267E-012	0	0.000000E+000
1	17.93333614	5.157267E-012	1.866727E-011	1	0.000000E+000
1	17.93351537	1.866727E-011	5.157267E-012	0	0.000000E+000
1	17.93355540	5.157267E-012	1.866727E-011	1	0.000000E+000
1	17.93454757	1.866727E-011	5.157267E-012	0	0.000000E+000
1	17.93455508	5.157267E-012	1.866727E-011	1	0.000000E+000
1	17.93462186	1.866727E-011	5.157267E-012	0	0.000000E+000
1	17.93463787	5.157267E-012	1.866727E-011	1	0.000000E+000
1	17.93474374	1.866727E-011	5.157267E-012	0	0.000000E+000
1	17.93475215	5.157267E-012	1.866727E-011	1	0.000000E+000
1	17.93518676	1.866727E-011	5.157267E-012	0	0.000000E+000
1	17.93520350	5.157267E-012	1.866727E-011	1	0.000000E+000
1	17.93538003	1.866727E-011	5.157267E-012	0	0.000000E+000
1	17.93540015	5.157267E-012	1.866727E-011	1	0.000000E+000
1	17.93717361	1.866727E-011	5.157267E-012	0	0.000000E+000
1	17.93718924	5.157267E-012	1.866727E-011	1	0.000000E+000
1	17.93746286	1.866727E-011	5.157267E-012	0	0.000000E+000
1	17.93752467	5.157267E-012	1.866727E-011	1	0.000000E+000
1	17.93771510	1.866727E-011	5.157267E-012	0	0.000000E+000
1	17.93775527	5.157267E-012	1.866727E-011	1	0.000000E+000
1	17.93825700	1.866727E-011	5.157267E-012	0	0.000000E+000
1	17.93826200	5.157267E-012	1.866727E-011	1	0.000000E+000
1	17.93838263	1.866727E-011	5.157267E-012	0	0.000000E+000
1	17.93852565	5.157267E-012	1.866727E-011	1	0.000000E+000
1	17.93862191	1.866727E-011	5.157267E-012	0	0.000000E+000
1	17.93866530	5.157267E-012	1.866727E-011	1	0.000000E+000
1	17.93905398	1.866727E-011	5.157267E-012	0	0.000000E+000
1	17.93908259	5.157267E-012	1.866727E-011	1	0.000000E+000
1	17.93946216	1.866727E-011	5.157267E-012	0	0.000000E+000
1	17.93948687	5.157267E-012	1.866727E-011	1	0.000000E+000
1	17.94000268	1.866727E-011	5.157267E-012	0	0.000000E+000
1	17.94001637	5.157267E-012	1.866727E-011	1	0.000000E+000
1	17.94075109	1.866727E-011	5.157267E-012	0	0.000000E+000
1	17.94077349	5.157267E-012	1.866727E-011	1	0.000000E+000
1	17.94095311	1.866727E-011	5.157267E-012	0	0.000000E+000
1	17.94098295	5.157267E-012	1.866727E-011	1	0.000000E+000
1	17.94108674	1.866727E-011	5.157267E-012	0	0.000000E+000
1	17.94111112	5.157267E-012	1.866727E-011	1	0.000000E+000
1	17.94118442	1.866727E-011	5.157267E-012	0	0.000000E+000
1	17.94135875	5.157267E-012	1.866727E-011	1	0.000000E+000
1	17.94140213	1.866727E-011	5.157267E-012	0	0.000000E+000
1	17.94142595	5.157267E-012	1.866727E-011	1	0.000000E+000
1	17.94170034	1.866727E-011	5.157267E-012	0	0.000000E+000
1	17.94177865	5.157267E-012	1.866727E-011	1	0.000000E+000
1	17.94180003	1.866727E-011	5.157267E-012	0	0.000000E+000
1	17.94181691	5.157267E-012	1.866727E-011	1	0.000000E+000
1	17.94202853	1.866727E-011	5.157267E-012	0	0.000000E+000
1	17.94205944	5.157267E-012	1.866727E-011	1	0.000000E+000
1	17.94221996	1.866727E-011	5.157267E-012	0	0.000000E+000
1	17.94227310	5.157267E-012	1.866727E-011	1	0.000000E+000
1	17.94268998	1.866727E-011	5.157267E-012	0	0.000000E+000
1	17.94269865	5.157267E-012	1.866727E-011	1	0.000000E+000
1	17.94356351	1.866727E-011	5.157267E-012	0	0.000000E+000
1	17.94359279	5.157267E-012	1.866727E-011	1	0.000000E+000
1	17.94402586	1.866727E-011	5.157267E-012	0	0.000000E+000
1	17.94405206	5.157267E-012	1.866727E-011	1	0.000000E+000
1	17.94416725	1.866727E-011	5.157267E-012	0	0.000000E+000
1	17.94419357	5.157267E-012	1.866727E-011	1	0.000000E+000
1	17.94429064	1.866727E-011	5.157267E-012	0	0.000000E+000
1	17.94432646	5.157267E-012	1.866727E-011	1	0.000000E+000
1	17.94453825	1.866727E-011	5.157267E-012	0	0.000000E+000
1	17.94456730	5.157267E-012	1.866727E-011	1	0.000000E+000
1	17.94458874	1.866727E-011	5.157267E-012	0	0.000000E+000
1	17.94459943	5.157267E-012	1.866727E-011	1	0.000000E+000
1	17.94481785	1.866727E-011	5.157267E-012	0	0.000000E+000
1	17.94513104	5.157267E-012	1.866727E-011	1	0.000000E+000
1	17.94598800	1.866727E-011	5.157267E-012	0	0.000000E+000
1	17.94602284	5.157267E-012	1.866727E-011	1	0.000000E+000
1	17.94620147	1.866727E-011	5.157267E-012	0	0.000000E+000
1	17.94624203	5.157267E-012	1.866727E-011	1	0.000000E+000
1	17.94629864	1.866727E-011	5.157267E-012	0	0.000000E+000
1	17.94633705	5.157267E-012	1.866727E-011	1	0.000000E+000
1	17.94637446	1.866727E-011	5.157267E-012	0	0.000000E+000
1	17.94639776	5.157267E-012	1.866727E-011	1	0.000000E+000
1	17.94650196	1.866727E-011	5.157267E-012	0	0.000000E+000
1	17.94652486	5.157267E-012	1.866727E-011	1	0.000000E+000
1	17.94656147	1.866727E-011	5.157267E-012	0	0.000000E+000
1	17.94660330	5.157267E-012	1.866727E-011	1	0.000000E+000
1	17.94665425	1.866727E-011	5.157267E-012	0	0.000000E+000
1	17.94669900	5.157267E-012	1.866727E-011	1	0.000000E+000
1	17.94703417	1.866727E-011	5.157267E-012	0	0.000000E+000
1	17.94710972	5.157267E-012	1.866727E-011	1	0.000000E+000
1	17.94714812	1.866727E-011	5.157267E-012	0	0.000000E+000
1	17.94719027	5.157267E-012	1.866727E-011	1	0.000000E+000
1	17.94737834	1.866727E-011	5.157267E-012	0	0.000000E+000
1	17.94740248	5.157267E-012	1.866727E-011	1	0.000000E+000
1	17.94780079	1.866727E-011	5.157267E-012	0	0.000000E+000
1	17.94783848	5.157267E-012	1.866727E-011	1	0.000000E+000
1	17.94843732	1.866727E-011	5.157267E-012	0	0.000000E+000
1	17.94852469	5.157267E-012	1.866727E-011	1	0.000000E+000
1	17.94873998	1.866727E-011	5.157267E-012	0	0.000000E+000
1	17.94875100	5.157267E-012	1.866727E-011	1	0.000000E+000
1	17.94882812	1.866727E-011	5.157267E-012	0	0.000000E+000
1	17.94884705	5.157267E-012	1.866727E-011	1	0.000000E+000
1	17.94904048	1.866727E-011	5.157267E-012	0	0.000000E+000
1	17.94907990	5.157267E-012	1.866727E-011	1	0.000000E+000
1	17.94921686	1.866727E-011	5.157267E-012	0	0.000000E+000
1	17.94922871	5.157267E-012	1.866727E-011	1	0.000000E+000
1	17.94927969	1.866727E-011	5.157267E-012	0	0.000000E+000
1	17.94928695	5.157267E-012	1.866727E-011	1	0.000000E+000
1	17.94973971	1.866727E-011	5.157267E-012	0	0.000000E+000
1	17.94974957	5.157267E-012	1.866727E-011	1	0.000000E+000
1	17.94986028	1.866727E-011	5.157267E-012	0	0.000000E+000
1	17.94988764	5.157267E-012	1.866727E-011	1	0.000000E+000
1	17.95005114	1.866727E-011	5.157267E-012	0	0.000000E+000
1	17.95008030	5.157267E-012	1.866727E-011	1	0.000000E+000
1	17.95065011	1.866727E-011	5.157267E-012	0	0.000000E+000
1	17.95066995	5.157267E-012	1.866727E-011	1	0.000000E+000
1	17.95184046	1.866727E-011	5.157267E-012	0	0.000000E+000
1	17.95188659	5.157267E-012	1.866727E-011	1	0.000000E+000
1	17.95209038	1.866727E-011	5.157267E-012	0	0.000000E+000
1	17.95251223	5.157267E-012	1.866727E-011	1	0.000000E+000
1	17.95264752	1.866727E-011	5.157267E-012	0	0.000000E+000
1	17.95267094	5.157267E-012	1.866727E-011	1	0.000000E+000
1	17.95278561	1.866727E-011	5.157267E-012	0	0.000000E+000
1	17.95281042	5.157267E-012	1.866727E-011	1	0.000000E+000
1	17.95321122	1.866727E-011	5.157267E-012	0	0.000000E+000
1	17.95333869	5.157267E-012	1.866727E-011	1	0.000000E+000
1	17.95346677	1.866727E-011	5.157267E-012	0	0.000000E+000
1	17.95350012	5.157267E-012	1.866727E-011	1	0.000000E+000
1	17.95386853	1.866727E-011	5.157267E-012	0	0.000000E+000
1	17.95391078	5.157267E-012	1.866727E-011	1	0.000000E+000
1	17.95430422	1.866727E-011	5.157267E-012	0	0.000000E+000
1	17.95440662	5.157267E-012	1.866727E-011	1	0.000000E+000
1	17.95500246	1.866727E-011	5.157267E-012	0	0.000000E+000
1	17.95504303	5.157267E-012	1.866727E-011	1	0.000000E+000
1	17.95555064	1.866727E-011	5.157267E-012	0	0.000000E+000
1	17.95558076	5.157267E-012	1.866727E-011	1	0.000000E+000
1	17.95591628	1.866727E-011	5.157267E-012	0	0.000000E+000
1	17.95594029	5.157267E-012	1.866727E-011	1	0.000000E+000
1	17.95595727	1.866727E-011	5.157267E-012	0	0.000000E+000
1	17.95600577	5.157267E-012	1.866727E-011	1	0.000000E+000
1	17.95632049	1.866727E-011	5.157267E-012	0	0.000000E+000
1	17.95636203	5.157267E-012	1.866727E-011	1	0.000000E+000
1	17.95651335	1.866727E-011	5.157267E-012	0	0.000000E+000
1	17.95680630	5.157267E-012	1.866727E-011	1	0.000000E+000
1	17.95756201	1.866727E-011	5.157267E-012	0	0.000000E+000
1	17.95759770	5.157267E-012	1.866727E-011	1	0.000000E+000
1	17.95762803	1.866727E-011	5.157267E-012	0	0.000000E+000
1	17.95764519	5.157267E-012	1.866727E-011	1	0.000000E+000
1	17.95839032	1.866727E-011	5.157267E-012	0	0.000000E+000
1	17.95840970	5.157267E-012	1.866727E-011	1	0.000000E+000
1	17.95846406	1.866727E-011	5.157267E-012	0	0.000000E+000
1	17.95868465	5.157267E-012	1.866727E-011	1	0.000000E+000
1	17.95883381	1.866727E-011	5.157267E-012	0	0.000000E+000
1	17.95884983	5.157267E-012	1.866727E-011	1	0.000000E+000
1	17.95940640	1.866727E-011	5.157267E-012	0	0.000000E+000
1	17.95946444	5.157267E-012	1.866727E-011	1	0.000000E+000
1	17.95985294	1.866727E-011	5.157267E-012	0	0.000000E+000
1	17.95990588	5.157267E-012	1.866727E-011	1	0.000000E+000
1	17.96007285	1.866727E-011	5.157267E-012	0	0.000000E+000
1	17.96009336	5.157267E-012	1.866727E-011	1	0.000000E+000
1	17.96018945	1.866727E-011	5.157267E-012	0	0.000000E+000
1	17.96022266	5.157267E-012	1.866727E-011	1	0.000000E+000
1	17.96029471	1.866727E-011	5.157267E-012	0	0.000000E+000
1	17.96031889	5.157267E-012	1.866727E-011	1	0.000000E+000
1	17.96035650	1.866727E-011	5.157267E-012	0	0.000000E+000
1	17.96037946	5.157267E-012	1.866727E-011	1	0.000000E+000
1	17.96070017	1.866727E-011	5.157267E-012	0	0.000000E+000
1	17.96074032	5.157267E-012	1.866727E-011	1	0.000000E+000
1	17.96087572	1.866727E-011	5.157267E-012	0	0.000000E+000
1	17.96090529	5.157267E-012	1.866727E-011	1	0.000000E+000
1	17.96101438	1.866727E-011	5.157267E-012	0	0.000000E+000
1	17.96103938	5.157267E-012	1.866727E-011	1	0.000000E+000
1	17.96114353	1.866727E-011	5.157267E-012	0	0.000000E+000
1	17.96116496	5.157267E-012	1.866727E-011	1	0.000000E+000
1	17.96133837	1.866727E-011	5.157267E-012	0	0.000000E+000
1	17.96135946	5.157267E-012	1.866727E-011	1	0.000000E+000
1	17.96186174	1.866727E-011	5.157267E-012	0	0.000000E+000
1	17.96192941	5.157267E-012	1.866727E-011	1	0.000000E+000
1	17.96197735	1.866727E-011	5.157267E-012	0	0.000000E+000
1	17.96202526	5.157267E-012	1.866727E-011	1	0.000000E+000
1	17.96208032	1.866727E-011	5.157267E-012	0	0.000000E+000
1	17.96213134	5.157267E-012	1.866727E-011	1	0.000000E+000
1	17.96233077	1.866727E-011	5.157267E-012	0	0.000000E+000
1	17.96234374	5.157267E-012	1.866727E-011	1	0.000000E+000
1	17.96249679	1.866727E-011	5.157267E-012	0	0.000000E+000
1	17.96253119	5.157267E-012	1.866727E-011	1	0.000000E+000
1	17.96299018	1.866727E-011	5.157267E-012	0	0.000000E+000
1	17.96302863	5.157267E-012	1.866727E-011	1	0.000000E+000
1	17.96355346	1.866727E-011	5.157267E-012	0	0.000000E+000
1	17.96358016	5.157267E-012	1.866727E-011	1	0.000000E+000
1	17.96372326	1.866727E-011	5.157267E-012	0	0.000000E+000
1	17.96373244	5.157267E-012	1.866727E-011	1	0.000000E+000
1	17.96395308	1.866727E-011	5.157267E-012	0	0.000000E+000
1	17.96398805	5.157267E-012	1.866727E-011	1	0.000000E+000
1	17.96420218	1.866727E-011	5.157267E-012	0	0.000000E+000
1	17.96428126	5.157267E-012	1.866727E-011	1	0.000000E+000
1	17.96434482	1.866727E-011	5.157267E-012	0	0.000000E+000
1	17.96437162	5.157267E-012	1.866727E-011	1	0.000000E+000
1	17.96508031	1.866727E-011	5.157267E-012	0	0.000000E+000
1	17.96510769	5.157267E-012	1.866727E-011	1	0.000000E+000
1	17.96515833	1.866727E-011	5.157267E-012	0	0.000000E+000
1	17.96517105	5.157267E-012	1.866727E-011	1	0.000000E+000
1	17.96528246	1.866727E-011	5.157267E-012	0	0.000000E+000
1	17.96558631	5.157267E-012	1.866727E-011	1	0.000000E+000
1	17.96567013	1.866727E-011	5.157267E-012	0	0.000000E+000
1	17.96572995	5.157267E-012	1.866727E-011	1	0.000000E+000
1	17.96608974	1.866727E-011	5.157267E-012	0	0.000000E+000
1	17.96644309	5.157267E-012	1.866727E-011	1	0.000000E+000
1	17.96665747	1.866727E-011	5.157267E-012	0	0.000000E+000
1	17.96667573	5.157267E-012	1.866727E-011	1	0.000000E+000
1	17.96671268	1.866727E-011	5.157267E-012	0	0.000000E+000
1	17.96672384	5.157267E-012	1.866727E-011	1	0.000000E+000
1	17.96736894	1.866727E-011	5.157267E-012	0	0.000000E+000
1	17.96741158	5.157267E-012	1.866727E-011	1	0.000000E+000
1	17.96774899	1.866727E-011	5.157267E-012	0	0.000000E+000
1	17.96779414	5.157267E-012	1.866727E-011	1	0.000000E+000
1	17.96807489	1.866727E-011	5.157267E-012	0	0.000000E+000
1	17.96830761	5.157267E-012	1.866727E-011	1	0.000000E+000
1	17.96878808	1.866727E-011	5.157267E-012	0	0.000000E+000
1	17.96924320	5.157267E-012	1.866727E-011	1	0.000000E+000
1	17.96925548	1.866727E-011	5.157267E-012	0	0.000000E+000
1	17.96930377	5.157267E-012	1.866727E-011	1	0.000000E+000
1	17.96956484	1.866727E-011	5.157267E-012	0	0.000000E+000
1	17.96959864	5.157267E-012	1.866727E-011	1	0.000000E+000
1	17.96970415	1.866727E-011	5.157267E-012	0	0.000000E+000
1	17.96976366	5.157267E-012	1.866727E-011	1	0.000000E+000
1	17.96988374	1.866727E-011	5.157267E-012	0	0.000000E+000
1	17.97034783	5.157267E-012	1.866727E-011	1	0.000000E+000
1	17.97050678	1.866727E-011	5.157267E-012	0	0.000000E+000
1	17.97052196	5.157267E-012	1.866727E-011	1	0.000000E+000
1	17.97068153	1.866727E-011	5.157267E-012	0	0.000000E+000
1	17.97073271	5.157267E-012	1.866727E-011	1	0.000000E+000
1	17.97106467	1.866727E-011	5.157267E-012	0	0.000000E+000
1	17.97110118	5.157267E-012	1.866727E-011	1	0.000000E+000
1	17.97242845	1.866727E-011	5.157267E-012	0	0.000000E+000
1	17.97245346	5.157267E-012	1.866727E-011	1	0.000000E+000
1	17.97280245	1.866727E-011	5.157267E-012	0	0.000000E+000
1	17.97283105	5.157267E-012	1.866727E-011	1	0.000000E+000
1	17.97284668	1.866727E-011	5.157267E-012	0	0.000000E+000
1	17.97287298	5.157267E-012	1.866727E-011	1	0.000000E+000
1	17.97319489	1.866727E-011	5.157267E-012	0	0.000000E+000
1	17.97324759	5.157267E-012	1.866727E-011	1	0.000000E+000
1	17.97339752	1.866727E-011	5.157267E-012	0	0.000000E+000
1	17.97341029	5.157267E-012	1.866727E-011	1	0.000000E+000
1	17.97362602	1.866727E-011	5.157267E-012	0	0.000000E+000
1	17.97364115	5.157267E-012	1.866727E-011	1	0.000000E+000
1	17.97402681	1.866727E-011	5.157267E-012	0	0.000000E+000
1	17.97403499	5.157267E-012	1.866727E-011	1	0.000000E+000
1	17.97408055	1.866727E-011	5.157267E-012	0	0.000000E+000
1	17.97408523	5.157267E-012	1.866727E-011	1	0.000000E+000
1	17.97446194	1.866727E-011	5.157267E-012	0	0.000000E+000
1	17.97447919	5.157267E-012	1.866727E-011	1	0.000000E+000
1	17.97492968	1.866727E-011	5.157267E-012	0	0.000000E+000
1	17.97494095	5.157267E-012	1.866727E-011	1	0.000000E+000
1	17.97517168	1.866727E-011	5.157267E-012	0	0.000000E+000
1	17.97518604	5.157267E-012	1.866727E-011	1	0.000000E+000
1	17.97549058	1.866727E-011	5.157267E-012	0	0.000000E+000
1	17.97550601	5.157267E-012	1.866727E-011	1	0.000000E+000
1	17.97578333	1.866727E-011	5.157267E-012	0	0.000000E+000
1	17.97596573	5.157267E-012	1.866727E-011	1	0.000000E+000
1	17.97609711	1.866727E-011	5.157267E-012	0	0.000000E+000
1	17.97613206	5.157267E-012	1.866727E-011	1	0.000000E+000
1	17.97615918	1.866727E-011	5.157267E-012	0	0.000000E+000
1	17.97619209	5.157267E-012	1.866727E-011	1	0.000000E+000
1	17.97633722	1.866727E-011	5.157267E-012	0	0.000000E+000
1	17.97637268	5.157267E-012	1.866727E-011	1	0.000000E+000
1	17.97668529	1.866727E-011	5.157267E-012	0	0.000000E+000
1	17.97670193	5.157267E-012	1.866727E-011	1	0.000000E+000
1	17.97674410	1.866727E-011	5.157267E-012	0	0.000000E+000
1	17.97679656	5.157267E-012	1.866727E-011	1	0.000000E+000
1	17.97699085	1.866727E-011	5.157267E-012	0	0.000000E+000
1	17.97702684	5.157267E-012	1.866727E-011	1	0.000000E+000
1	17.97706762	1.866727E-011	5.157267E-012	0	0.000000E+000
1	17.97749299	5.157267E-012	1.866727E-011	1	0.000000E+000
1	17.97767019	1.866727E-011	5.157267E-012	0	0.000000E+000
1	17.97768393	5.157267E-012	1.866727E-011	1	0.000000E+000
1	17.97784696	1.866727E-011	5.157267E-012	0	0.000000E+000
1	17.97786877	5.157267E-012	1.866727E-011	1	0.000000E+000
1	17.97801069	1.866727E-011	5.157267E-012	0	0.000000E+000
1	17.97804584	5.157267E-012	1.866727E-011	1	0.000000E+000
1	17.97939940	1.866727E-011	5.157267E-012	0	0.000000E+000
1	17.97942366	5.157267E-012	1.866727E-011	1	0.000000E+000
1	17.97990647	1.866727E-011	5.157267E-012	0	0.000000E+000
1	17.98003490	5.157267E-012	1.866727E-011	1	0.000000E+000
1	17.98042100	1.866727E-011	5.157267E-012	0	0.000000E+000
1	17.98047335	5.157267E-012	1.866727E-011	1	0.000000E+000
1	17.98084988	1.866727E-011	5.157267E-012	0	0.000000E+000
1	17.98086076	5.157267E-012	1.866727E-011	1	0.000000E+000
1	17.98090772	1.866727E-011	5.157267E-012	0	0.000000E+000
1	17.98100213	5.157267E-012	1.866727E-011	1	0.000000E+000
1	17.98201861	1.866727E-011	5.157267E-012	0	0.000000E+000
1	17.98205066	5.157267E-012	1.866727E-011	1	0.000000E+000
1	17.98271199	1.866727E-011	5.157267E-012	0	0.000000E+000
1	17.98273883	5.157267E-012	1.866727E-011	1	0.000000E+000
1	17.98291160	1.866727E-011	5.157267E-012	0	0.000000E+000
1	17.98292973	5.157267E-012	1.866727E-011	1	0.000000E+000
1	17.98364968	1.866727E-011	5.157267E-012	0	0.000000E+000
1	17.98366442	5.157267E-012	1.866727E-011	1	0.000000E+000
1	17.98399483	1.866727E-011	5.157267E-012	0	0.000000E+000
1	17.98423029	5.157267E-012	1.866727E-011	1	0.000000E+000
1	17.98458650	1.866727E-011	5.157267E-012	0	0.000000E+000
1	17.98460777	5.157267E-012	1.866727E-011	1	0.000000E+000
1	17.98479391	1.866727E-011	5.157267E-012	0	0.000000E+000
1	17.98482508	5.157267E-012	1.866727E-011	1	0.000000E+000
1	17.98493264	1.866727E-011	5.157267E-012	0	0.000000E+000
1	17.98494544	5.157267E-012	1.866727E-011	1	0.000000E+000
1	17.98506507	1.866727E-011	5.157267E-012	0	0.000000E+000
1	17.98508024	5.157267E-012	1.866727E-011	1	0.000000E+000
1	17.98543095	1.866727E-011	5.157267E-012	0	0.000000E+000
1	17.98547555	5.157267E-012	1.866727E-011	1	0.000000E+000
1	17.98614491	1.866727E-011	5.157267E-012	0	0.000000E+000
1	17.98630286	5.157267E-012	1.866727E-011	1	0.000000E+000
1	17.98650024	1.866727E-011	5.157267E-012	0	0.000000E+000
1	17.98652640	5.157267E-012	1.866727E-011	1	0.000000E+000
1	17.98680903	1.866727E-011	5.157267E-012	0	0.000000E+000
1	17.98683141	5.157267E-012	1.866727E-011	1	0.000000E+000
1	17.98710160	1.866727E-011	5.157267E-012	0	0.000000E+000
1	17.98735974	5.157267E-012	1.866727E-011	1	0.000000E+000
1	17.98747828	1.866727E-011	5.157267E-012	0	0.000000E+000
1	17.98758630	5.157267E-012	1.866727E-011	1	0.000000E+000
1	17.98786534	1.866727E-011	5.157267E-012	0	0.000000E+000
1	17.98787715	5.157267E-012	1.866727E-011	1	0.000000E+000
1	17.98810241	1.866727E-011	5.157267E-012	0	0.000000E+000
1	17.98811063	5.157267E-012	1.866727E-011	1	0.000000E+000
1	17.98817167	1.866727E-011	5.157267E-012	0	0.000000E+000
1	17.98832513	5.157267E-012	1.866727E-011	1	0.000000E+000
1	17.98876828	1.866727E-011	5.157267E-012	0	0.000000E+000
1	17.98880188	5.157267E-012	1.866727E-011	1	0.000000E+000
1	17.98924778	1.866727E-011	5.157267E-012	0	0.000000E+000
1	17.98928420	5.157267E-012	1.866727E-011	1	0.000000E+000
1	17.98944506	1.866727E-011	5.157267E-012	0	0.000000E+000
1	17.98946594	5.157267E-012	1.866727E-011	1	0.000000E+000
1	17.98960382	1.866727E-011	5.157267E-012	0	0.000000E+000
1	17.98967779	5.157267E-012	1.866727E-011	1	0.000000E+000
1	17.98998555	1.866727E-011	5.157267E-012	0	0.000000E+000
1	17.98999016	5.157267E-012	1.866727E-011	1	0.000000E+000
1	17.99023668	1.866727E-011	5.157267E-012	0	0.000000E+000
1	17.99025919	5.157267E-012	1.866727E-011	1	0.000000E+000
1	17.99098792	1.866727E-011	5.157267E-012	0	0.000000E+000
1	17.99104917	5.157267E-012	1.866727E-011	1	0.000000E+000
1	17.99122108	1.866727E-011	5.157267E-012	0	0.000000E+000
1	17.99124165	5.157267E-012	1.866727E-011	1	0.000000E+000
1	17.99133847	1.866727E-011	5.157267E-012	0	0.000000E+000
1	17.99136802	5.157267E-012	1.866727E-011	1	0.000000E+000
1	17.99178681	1.866727E-011	5.157267E-012	0	0.000000E+000
1	17.99182485	5.157267E-012	1.866727E-011	1	0.000000E+000
1	17.99238203	1.866727E-011	5.157267E-012	0	0.000000E+000
1	17.99242258	5.157267E-012	1.866727E-011	1	0.000000E+000
1	17.99252416	1.866727E-011	5.157267E-012	0	0.000000E+000
1	17.99254247	5.157267E-012	1.866727E-011	1	0.000000E+000
1	17.99279916	1.866727E-011	5.157267E-012	0	0.000000E+000
1	17.99297174	5.157267E-012	1.866727E-011	1	0.000000E+000
1	17.99366623	1.866727E-011	5.157267E-012	0	0.000000E+000
1	17.99369238	5.157267E-012	1.866727E-011	1	0.000000E+000
1	17.99402761	1.866727E-011	5.157267E-012	0	0.000000E+000
1	17.99405450	5.157267E-012	1.866727E-011	1	0.000000E+000
1	17.99418281	1.866727E-011	5.157267E-012	0	0.000000E+000
1	17.99495298	5.157267E-012	1.866727E-011	1	0.000000E+000
1	17.99534906	1.866727E-011	5.157267E-012	0	0.000000E+000
1	17.99563314	5.157267E-012	1.866727E-011	1	0.000000E+000
1	17.99583838	1.866727E-011	5.157267E-012	0	0.000000E+000
1	17.99599197	5.157267E-012	1.866727E-011	1	0.000000E+000
1	17.99828417	1.866727E-011	5.157267E-012	0	0.000000E+000
1	17.99832524	5.157267E-012	1.866727E-011	1	0.000000E+000
1	17.99848491	1.866727E-011	5.157267E-012	0	0.000000E+000
1	17.99849994	5.157267E-012	1.866727E-011	1	0.000000E+000
1	17.99894954	1.866727E-011	5.157267E-012	0	0.000000E+000
1	17.99897282	5.157267E-012	1.866727E-011	1	0.000000E+000
1	17.99941446	1.866727E-011	5.157267E-012	0	0.000000E+000
1	17.99942563	5.157267E-012	1.866727E-011	1	0.000000E+000
1	17.99948681	1.866727E-011	5.157267E-012	0	0.000000E+000
1	17.99949692	5.157267E-012	1.866727E-011	1	0.000000E+000
1	17.99966915	1.866727E-011	5.157267E-012	0	0.000000E+000
1	17.99970802	5.157267E-012	1.866727E-011	1	0.000000E+000
1	18.00039937	1.866727E-011	5.157267E-012	0	0.000000E+000
1	18.00046247	5.157267E-012	1.866727E-011	1	0.000000E+000
1	18.00069728	1.866727E-011	5.157267E-012	0	0.000000E+000
1	18.00071615	5.157267E-012	1.866727E-011	1	0.000000E+000
1	18.00098083	1.866727E-011	5.157267E-012	0	0.000000E+000
1	18.00107591	5.157267E-012	1.866727E-011	1	0.000000E+000
1	18.00130812	1.866727E-011	5.157267E-012	0	0.000000E+000
1	18.00154922	5.157267E-012	1.866727E-011	1	0.000000E+000
1	18.00195935	1.866727E-011	5.157267E-012	0	0.000000E+000
1	18.00202936	5.157267E-012	1.866727E-011	1	0.000000E+000
1	18.00219783	1.866727E-011	5.157267E-012	0	0.000000E+000
1	18.00224458	5.157267E-012	1.866727E-011	1	0.000000E+000
1	18.00232633	1.866727E-011	5.157267E-012	0	0.000000E+000
1	18.00235593	5.157267E-012	1.866727E-011	1	0.000000E+000
1	18.00254840	1.866727E-011	5.157267E-012	0	0.000000E+000
1	18.00255577	5.157267E-012	1.866727E-011	1	0.000000E+000
1	18.00262331	1.866727E-011	5.157267E-012	0	0.000000E+000
1	18.00283302	5.157267E-012	1.866727E-011	1	0.000000E+000
1	18.00291828	1.866727E-011	5.157267E-012	0	0.000000E+000
1	18.00293083	5.157267E-012	1.866727E-011	1	0.000000E+000
1	18.00313088	1.866727E-011	5.157267E-012	0	0.000000E+000
1	18.00314229	5.157267E-012	1.866727E-011	1	0.000000E+000
1	18.00329871	1.866727E-011	5.157267E-012	0	0.000000E+000
1	18.00332784	5.157267E-012	1.866727E-011	1	0.000000E+000
1	18.00340636	1.866727E-011	5.157267E-012	0	0.000000E+000
1	18.00384939	5.157267E-012	1.866727E-011	1	0.000000E+000
1	18.00395447	1.866727E-011	5.157267E-012	0	0.000000E+000
1	18.00396629	5.157267E-012	1.866727E-011	1	0.000000E+000
1	18.00409832	1.866727E-011	5.157267E-012	0	0.000000E+000
1	18.00411905	5.157267E-012	1.866727E-011	1	0.000000E+000
1	18.00431860	1.866727E-011	5.157267E-012	0	0.000000E+000
1	18.00433409	5.157267E-012	1.866727E-011	1	0.000000E+000
1	18.00482855	1.866727E-011	5.157267E-012	0	0.000000E+000
1	18.00487209	5.157267E-012	1.866727E-011	1	0.000000E+000
1	18.00499910	1.866727E-011	5.157267E-012	0	0.000000E+000
1	18.00501236	5.157267E-012	1.866727E-011	1	0.000000E+000
1	18.00514756	1.866727E-011	5.157267E-012	0	0.000000E+000
1	18.00575671	5.157267E-012	1.866727E-011	1	0.000000E+000
1	18.00586963	1.866727E-011	5.157267E-012	0	0.000000E+000
1	18.00590142	5.157267E-012	1.866727E-011	1	0.000000E+000
1	18.00639580	1.866727E-011	5.157267E-012	0	0.000000E+000
1	18.00644013	5.157267E-012	1.866727E-011	1	0.000000E+000
1	18.00661697	1.866727E-011	5.157267E-012	0	0.000000E+000
1	18.00683191	5.157267E-012	1.866727E-011	1	0.000000E+000
1	18.00713337	1.866727E-011	5.157267E-012	0	0.000000E+000
1	18.00714705	5.157267E-012	1.866727E-011	1	0.000000E+000
1	18.00718802	1.866727E-011	5.157267E-012	0	0.000000E+000
1	18.00721129	5.157267E-012	1.866727E-011	1	0.000000E+000
1	18.00762339	1.866727E-011	5.157267E-012	0	0.000000E+000
1	18.00795477	5.157267E-012	1.866727E-011	1	0.000000E+000
1	18.00804783	1.866727E-011	5.157267E-012	0	0.000000E+000
1	18.00808172	5.157267E-012	1.866727E-011	1	0.000000E+000
1	18.00863018	1.866727E-011	5.157267E-012	0	0.000000E+000
1	18.00863962	5.157267E-012	1.866727E-011	1	0.000000E+000
1	18.00865760	1.866727E-011	5.157267E-012	0	0.000000E+000
1	18.00866693	5.157267E-012	1.866727E-011	1	0.000000E+000
1	18.00918979	1.866727E-011	5.157267E-012	0	0.000000E+000
1	18.00939724	5.157267E-012	1.866727E-011	1	0.000000E+000
1	18.00944063	1.866727E-011	5.157267E-012	0	0.000000E+000
1	18.00967480	5.157267E-012	1.866727E-011	1	0.000000E+000
1	18.00975541	1.866727E-011	5.157267E-012	0	0.000000E+000
1	18.00979925	5.157267E-012	1.866727E-011	1	0.000000E+000
1	18.00982085	1.866727E-011	5.157267E-012	0	0.000000E+000
1	18.00998111	5.157267E-012	1.866727E-011	1	0.000000E+000
1	18.01010983	1.866727E-011	5.157267E-012	0	0.000000E+000
1	22.50930538	5.267780E-012	1.877778E-011	1	0.000000E+000
1	22.50936272	1.877778E-011	5.267780E-012	0	0.000000E+000
1	22.50949548	5.267780E-012	1.877778E-011	1	0.000000E+000
1	22.50983604	1.877778E-011	5.267780E-012	0	0.000000E+000
1	22.50986465	5.267780E-012	1.877778E-011	1	0.000000E+000
1	22.51014755	1.877778E-011	5.267780E-012	0	0.000000E+000
1	22.51023446	5.267780E-012	1.877778E-011	1	0.000000E+000
1	22.51074365	1.877778E-011	5.267780E-012	0	0.000000E+000
1	22.51075010	5.267780E-012	1.877778E-011	1	0.000000E+000
1	22.51088407	1.877778E-011	5.267780E-012	0	0.000000E+000
1	22.51092478	5.267780E-012	1.877778E-011	1	0.000000E+000
1	22.51137427	1.877778E-011	5.267780E-012	0	0.000000E+000
1	22.51140479	5.267780E-012	1.877778E-011	1	0.000000E+000
1	22.51143164	1.877778E-011	5.267780E-012	0	0.000000E+000
1	22.51147291	5.267780E-012	1.877778E-011	1	0.000000E+000
1	22.51188698	1.877778E-011	5.267780E-012	0	0.000000E+000
1	22.51200707	5.267780E-012	1.877778E-011	1	0.000000E+000
1	22.51239800	1.877778E-011	5.267780E-012	0	0.000000E+000
1	22.51243895	5.267780E-012	1.877778E-011	1	0.000000E+000
1	22.51263181	1.877778E-011	5.267780E-012	0	0.000000E+000
1	22.51266939	5.267780E-012	1.877778E-011	1	0.000000E+000
1	22.51363508	1.877778E-011	5.267780E-012	0	0.000000E+000
1	22.51363647	5.267780E-012	1.877778E-011	1	0.000000E+000
1	22.51411265	1.877778E-011	5.267780E-012	0	0.000000E+000
1	22.51413416	5.267780E-012	1.877778E-011	1	0.000000E+000
1	22.51432670	1.877778E-011	5.267780E-012	0	0.000000E+000
1	22.51435603	5.267780E-012	1.877778E-011	1	0.000000E+000
1	22.51447743	1.877778E-011	5.267780E-012	0	0.000000E+000
1	22.51450236	5.267780E-012	1.877778E-011	1	0.000000E+000
1	22.51465627	1.877778E-011	5.267780E-012	0	0.000000E+000
1	22.51467690	5.267780E-012	1.877778E-011	1	0.000000E+000
1	22.51529626	1.877778E-011	5.267780E-012	0	0.000000E+000
1	22.51585994	5.267780E-012	1.877778E-011	1	0.000000E+000
1	22.51596991	1.877778E-011	5.267780E-012	0	0.000000E+000
1	22.51598726	5.267780E-012	1.877778E-011	1	0.000000E+000
1	22.51627483	1.877778E-011	5.267780E-012	0	0.000000E+000
1	22.51628324	5.267780E-012	1.877778E-011	1	0.000000E+000
1	22.51663803	1.877778E-011	5.267780E-012	0	0.000000E+000
1	22.51668096	5.267780E-012	1.877778E-011	1	0.000000E+000
1	22.51709582	1.877778E-011	5.267780E-012	0	0.000000E+000
1	22.51712238	5.267780E-012	1.877778E-011	1	0.000000E+000
1	22.51739822	1.877778E-011	5.267780E-012	0	0.000000E+000
1	22.51750150	5.267780E-012	1.877778E-011	1	0.000000E+000
1	22.51831354	1.877778E-011	5.267780E-012	0	0.000000E+000
1	22.51838564	5.267780E-012	1.877778E-011	1	0.000000E+000
1	22.51846755	1.877778E-011	5.267780E-012	0	0.000000E+000
1	22.51847952	5.267780E-012	1.877778E-011	1	0.000000E+000
1	22.51860223	1.877778E-011	5.267780E-012	0	0.000000E+000
1	22.51862476	5.267780E-012	1.877778E-011	1	0.000000E+000
1	22.51897866	1.877778E-011	5.267780E-012	0	0.000000E+000
1	22.51904871	5.267780E-012	1.877778E-011	1	0.000000E+000
1	22.51926457	1.877778E-011	5.267780E-012	0	0.000000E+000
1	22.51931547	5.267780E-012	1.877778E-011	1	0.000000E+000
1	22.51940111	1.877778E-011	5.267780E-012	0	0.000000E+000
1	22.51943634	5.267780E-012	1.877778E-011	1	0.000000E+000
1	22.51987111	1.877778E-011	5.267780E-012	0	0.000000E+000
1	22.51989400	5.267780E-012	1.877778E-011	1	0.000000E+000
1	22.52064137	1.877778E-011	5.267780E-012	0	0.000000E+000
1	22.52068997	5.267780E-012	1.877778E-011	1	0.000000E+000
1	22.52160924	1.877778E-011	5.267780E-012	0	0.000000E+000
1	22.52165268	5.267780E-012	1.877778E-011	1	0.000000E+000
1	22.52184415	1.877778E-011	5.267780E-012	0	0.000000E+000
1	22.52186865	5.267780E-012	1.877778E-011	1	0.000000E+000
1	22.52191541	1.877778E-011	5.267780E-012	0	0.000000E+000
1	22.52193750	5.267780E-012	1.877778E-011	1	0.000000E+000
1	22.52202465	1.877778E-011	5.267780E-012	0	0.000000E+000
1	22.52204479	5.267780E-012	1.877778E-011	1	0.000000E+000
1	22.52226989	1.877778E-011	5.267780E-012	0	0.000000E+000
1	22.52229592	5.267780E-012	1.877778E-011	1	0.000000E+000
1	22.52243317	1.877778E-011	5.267780E-012	0	0.000000E+000
1	22.52245915	5.267780E-012	1.877778E-011	1	0.000000E+000
1	22.52251162	1.877778E-011	5.267780E-012	0	0.000000E+000
1	22.52268159	5.267780E-012	1.877778E-011	1	0.000000E+000
1	22.52324602	1.877778E-011	5.267780E-012	0	0.000000E+000
1	22.52325683	5.267780E-012	1.877778E-011	1	0.000000E+000
1	22.52356253	1.877778E-011	5.267780E-012	0	0.000000E+000
1	22.52359164	5.267780E-012	1.877778E-011	1	0.000000E+000
1	22.52362365	1.877778E-011	5.267780E-012	0	0.000000E+000
1	22.52364774	5.267780E-012	1.877778E-011	1	0.000000E+000
1	22.52412511	1.877778E-011	5.267780E-012	0	0.000000E+000
1	22.52415008	5.267780E-012	1.877778E-011	1	0.000000E+000
1	22.52423606	1.877778E-011	5.267780E-012	0	0.000000E+000
1	22.52425455	5.267780E-012	1.877778E-011	1	0.000000E+000
1	22.52429747	1.877778E-011	5.267780E-012	0	0.000000E+000
1	22.52439191	5.267780E-012	1.877778E-011	1	0.000000E+000
1	22.52480764	1.877778E-011	5.267780E-012	0	0.000000E+000
1	22.52482401	5.267780E-012	1.877778E-011	1	0.000000E+000
1	22.52489655	1.877778E-011	5.267780E-012	0	0.000000E+000
1	22.52491741	5.267780E-012	1.877778E-011	1	0.000000E+000
1	22.52533728	1.877778E-011	5.267780E-012	0	0.000000E+000
1	22.52542932	5.267780E-012	1.877778E-011	1	0.000000E+000
1	22.52603295	1.877778E-011	5.267780E-012	0	0.000000E+000
1	22.52606359	5.267780E-012	1.877778E-011	1	0.000000E+000
1	22.52610442	1.877778E-011	5.267780E-012	0	0.000000E+000
1	22.52612974	5.267780E-012	1.877778E-011	1	0.000000E+000
1	22.52620153	1.877778E-011	5.267780E-012	0	0.000000E+000
1	22.52622046	5.267780E-012	1.877778E-011	1	0.000000E+000
1	22.52670599	1.877778E-011	5.267780E-012	0	0.000000E+000
1	22.52671688	5.267780E-012	1.877778E-011	1	0.000000E+000
1	22.52793684	1.877778E-011	5.267780E-012	0	0.000000E+000
1	22.52796827	5.267780E-012	1.877778E-011	1	0.000000E+000
1	22.52815188	1.877778E-011	5.267780E-012	0	0.000000E+000
1	22.52818557	5.267780E-012	1.877778E-011	1	0.000000E+000
1	22.52833057	1.877778E-011	5.267780E-012	0	0.000000E+000
1	22.52835888	5.267780E-012	1.877778E-011	1	0.000000E+000
1	22.52854777	1.877778E-011	5.267780E-012	0	0.000000E+000
1	22.52903980	5.267780E-012	1.877778E-011	1	0.000000E+000
1	22.52915817	1.877778E-011	5.267780E-012	0	0.000000E+000
1	22.52917628	5.267780E-012	1.877778E-011	1	0.000000E+000
1	22.52950086	1.877778E-011	5.267780E-012	0	0.000000E+000
1	22.52952002	5.267780E-012	1.877778E-011	1	0.000000E+000
1	22.53006376	1.877778E-011	5.267780E-012	0	0.000000E+000
1	22.53007617	5.267780E-012	1.877778E-011	1	0.000000E+000
1	22.53038805	1.877778E-011	5.267780E-012	0	0.000000E+000
1	22.53041202	5.267780E-012	1.877778E-011	1	0.000000E+000
1	22.53069235	1.877778E-011	5.267780E-012	0	0.000000E+000
1	22.53094415	5.267780E-012	1.877778E-011	1	0.000000E+000
1	22.53113248	1.877778E-011	5.267780E-012	0	0.000000E+000
1	22.53114874	5.267780E-012	1.877778E-011	1	0.000000E+000
1	22.53125735	1.877778E-011	5.267780E-012	0	0.000000E+000
1	22.53127804	5.267780E-012	1.877778E-011	1	0.000000E+000
1	22.53147166	1.877778E-011	5.267780E-012	0	0.000000E+000
1	22.53150325	5.267780E-012	1.877778E-011	1	0.000000E+000
1	22.53161856	1.877778E-011	5.267780E-012	0	0.000000E+000
1	22.53162603	5.267780E-012	1.877778E-011	1	0.000000E+000
1	22.53209317	1.877778E-011	5.267780E-012	0	0.000000E+000
1	22.53210844	5.267780E-012	1.877778E-011	1	0.000000E+000
1	22.53229883	1.877778E-011	5.267780E-012	0	0.000000E+000
1	22.53232527	5.267780E-012	1.877778E-011	1	0.000000E+000
1	22.53270312	1.877778E-011	5.267780E-012	0	0.000000E+000
1	22.53271567	5.267780E-012	1.877778E-011	1	0.000000E+000
1	22.53286231	1.877778E-011	5.267780E-012	0	0.000000E+000
1	22.53287218	5.267780E-012	1.877778E-011	1	0.000000E+000
1	22.53294356	1.877778E-011	5.267780E-012	0	0.000000E+000
1	22.53294656	5.267780E-012	1.877778E-011	1	0.000000E+000
1	22.53297741	1.877778E-011	5.267780E-012	0	0.000000E+000
1	22.53300236	5.267780E-012	1.877778E-011	1	0.000000E+000
1	22.53310471	1.877778E-011	5.267780E-012	0	0.000000E+000
1	22.53315672	5.267780E-012	1.877778E-011	1	0.000000E+000
1	22.53341493	1.877778E-011	5.267780E-012	0	0.000000E+000
1	22.53347738	5.267780E-012	1.877778E-011	1	0.000000E+000
1	22.53354894	1.877778E-011	5.267780E-012	0	0.000000E+000
1	22.53360493	5.267780E-012	1.877778E-011	1	0.000000E+000
1	22.53406261	1.877778E-011	5.267780E-012	0	0.000000E+000
1	22.53410367	5.267780E-012	1.877778E-011	1	0.000000E+000
1	22.53426651	1.877778E-011	5.267780E-012	0	0.000000E+000
1	22.53432080	5.267780E-012	1.877778E-011	1	0.000000E+000
1	22.53434160	1.877778E-011	5.267780E-012	0	0.000000E+000
1	22.53436346	5.267780E-012	1.877778E-011	1	0.000000E+000
1	22.53470472	1.877778E-011	5.267780E-012	0	0.000000E+000
1	22.53472045	5.267780E-012	1.877778E-011	1	0.000000E+000
1	22.53481269	1.877778E-011	5.267780E-012	0	0.000000E+000
1	22.53484777	5.267780E-012	1.877778E-011	1	0.000000E+000
1	22.53511416	1.877778E-011	5.267780E-012	0	0.000000E+000
1	22.53513705	5.267780E-012	1.877778E-011	1	0.000000E+000
1	22.53550560	1.877778E-011	5.267780E-012	0	0.000000E+000
1	22.53550755	5.267780E-012	1.877778E-011	1	0.000000E+000
1	22.53575885	1.877778E-011	5.267780E-012	0	0.000000E+000
1	22.53577786	5.267780E-012	1.877778E-011	1	0.000000E+000
1	22.53595146	1.877778E-011	5.267780E-012	0	0.000000E+000
1	22.53599022	5.267780E-012	1.877778E-011	1	0.000000E+000
1	22.53628462	1.877778E-011	5.267780E-012	0	0.000000E+000
1	22.53628962	5.267780E-012	1.877778E-011	1	0.000000E+000
1	22.53701441	1.877778E-011	5.267780E-012	0	0.000000E+000
1	22.53704765	5.267780E-012	1.877778E-011	1	0.000000E+000
1	22.53714253	1.877778E-011	5.267780E-012	0	0.000000E+000
1	22.53717231	5.267780E-012	1.877778E-011	1	0.000000E+000
1	22.53722183	1.877778E-011	5.267780E-012	0	0.000000E+000
1	22.53731138	5.267780E-012	1.877778E-011	1	0.000000E+000
1	22.53769614	1.877778E-011	5.267780E-012	0	0.000000E+000
1	22.53794061	5.267780E-012	1.877778E-011	1	0.000000E+000
1	22.53808085	1.877778E-011	5.267780E-012	0	0.000000E+000
1	22.53814581	5.267780E-012	1.877778E-011	1	0.000000E+000
1	22.53815800	1.877778E-011	5.267780E-012	0	0.000000E+000
1	22.53818269	5.267780E-012	1.877778E-011	1	0.000000E+000
1	22.53829258	1.877778E-011	5.267780E-012	0	0.000000E+000
1	22.53831055	5.267780E-012	1.877778E-011	1	0.000000E+000
1	22.53845755	1.877778E-011	5.267780E-012	0	0.000000E+000
1	22.53853630	5.267780E-012	1.877778E-011	1	0.000000E+000
1	22.53870167	1.877778E-011	5.267780E-012	0	0.000000E+000
1	22.53880954	5.267780E-012	1.877778E-011	1	0.000000E+000
1	22.53882800	1.877778E-011	5.267780E-012	0	0.000000E+000
1	22.57701876	5.267780E-012	1.877778E-011	1	0.000000E+000
1	22.57732055	1.877778E-011	5.267780E-012	0	0.000000E+000
1	22.57739198	5.267780E-012	1.877778E-011	1	0.000000E+000
1	22.57767785	1.877778E-011	5.267780E-012	0	0.000000E+000
1	22.57771320	5.267780E-012	1.877778E-011	1	0.000000E+000
1	22.57788337	1.877778E-011	5.267780E-012	0	0.000000E+000
1	22.57791187	5.267780E-012	1.877778E-011	1	0.000000E+000
1	22.57821609	1.877778E-011	5.267780E-012	0	0.000000E+000
1	22.57822224	5.267780E-012	1.877778E-011	1	0.000000E+000
1	22.57844237	1.877778E-011	5.267780E-012	0	0.000000E+000
1	22.57846503	5.267780E-012	1.877778E-011	1	0.000000E+000
1	22.57871232	1.877778E-011	5.267780E-012	0	0.000000E+000
1	22.57871420	5.267780E-012	1.877778E-011	1	0.000000E+000
1	22.57885671	1.877778E-011	5.267780E-012	0	0.000000E+000
1	22.57915521	5.267780E-012	1.877778E-011	1	0.000000E+000
1	22.57935860	1.877778E-011	5.267780E-012	0	0.000000E+000
1	22.57936317	5.267780E-012	1.877778E-011	1	0.000000E+000
1	22.57953162	1.877778E-011	5.267780E-012	0	0.000000E+000
1	22.57956002	5.267780E-012	1.877778E-011	1	0.000000E+000
1	22.57963932	1.877778E-011	5.267780E-012	0	0.000000E+000
1	22.57965218	5.267780E-012	1.877778E-011	1	0.000000E+000
1	22.57983716	1.877778E-011	5.267780E-012	0	0.000000E+000
1	22.57984392	5.267780E-012	1.877778E-011	1	0.000000E+000
1	22.58058110	1.877778E-011	5.267780E-012	0	0.000000E+000
1	22.58059914	5.267780E-012	1.877778E-011	1	0.000000E+000
1	22.58065655	1.877778E-011	5.267780E-012	0	0.000000E+000
1	22.58095074	5.267780E-012	1.877778E-011	1	0.000000E+000
1	22.58131124	1.877778E-011	5.267780E-012	0	0.000000E+000
1	22.58132394	5.267780E-012	1.877778E-011	1	0.000000E+000
1	22.58184588	1.877778E-011	5.267780E-012	0	0.000000E+000
1	22.58187532	5.267780E-012	1.877778E-011	1	0.000000E+000
1	22.58194216	1.877778E-011	5.267780E-012	0	0.000000E+000
1	22.58197036	5.267780E-012	1.877778E-011	1	0.000000E+000
1	22.58213743	1.877778E-011	5.267780E-012	0	0.000000E+000
1	22.58215575	5.267780E-012	1.877778E-011	1	0.000000E+000
1	22.58245844	1.877778E-011	5.267780E-012	0	0.000000E+000
1	22.58246602	5.267780E-012	1.877778E-011	1	0.000000E+000
1	22.58306457	1.877778E-011	5.267780E-012	0	0.000000E+000
1	22.58307232	5.267780E-012	1.877778E-011	1	0.000000E+000
1	22.58330148	1.877778E-011	5.267780E-012	0	0.000000E+000
1	22.58332588	5.267780E-012	1.877778E-011	1	0.000000E+000
1	22.58355216	1.877778E-011	5.267780E-012	0	0.000000E+000
1	22.58358324	5.267780E-012	1.877778E-011	1	0.000000E+000
1	22.58360603	1.877778E-011	5.267780E-012	0	0.000000E+000
1	22.58368249	5.267780E-012	1.877778E-011	1	0.000000E+000
1	22.58389010	1.877778E-011	5.267780E-012	0	0.000000E+000
1	22.58389627	5.267780E-012	1.877778E-011	1	0.000000E+000
1	22.58432256	1.877778E-011	5.267780E-012	0	0.000000E+000
1	22.58434766	5.267780E-012	1.877778E-011	1	0.000000E+000
1	22.58443189	1.877778E-011	5.267780E-012	0	0.000000E+000
1	22.58447572	5.267780E-012	1.877778E-011	1	0.000000E+000
1	22.58493655	1.877778E-011	5.267780E-012	0	0.000000E+000
1	22.58497187	5.267780E-012	1.877778E-011	1	0.000000E+000
1	22.58574420	1.877778E-011	5.267780E-012	0	0.000000E+000
1	22.58576463	5.267780E-012	1.877778E-011	1	0.000000E+000
1	22.58581765	1.877778E-011	5.267780E-012	0	0.000000E+000
1	22.58587319	5.267780E-012	1.877778E-011	1	0.000000E+000
1	22.58608818	1.877778E-011	5.267780E-012	0	0.000000E+000
1	22.58610253	5.267780E-012	1.877778E-011	1	0.000000E+000
1	22.58632356	1.877778E-011	5.267780E-012	0	0.000000E+000
1	22.58636295	5.267780E-012	1.877778E-011	1	0.000000E+000
1	22.58644743	1.877778E-011	5.267780E-012	0	0.000000E+000
1	22.58648533	5.267780E-012	1.877778E-011	1	0.000000E+000
1	22.58655613	1.877778E-011	5.267780E-012	0	0.000000E+000
1	22.58658163	5.267780E-012	1.877778E-011	1	0.000000E+000
1	22.58677568	1.877778E-011	5.267780E-012	0	0.000000E+000
1	22.58680129	5.267780E-012	1.877778E-011	1	0.000000E+000
1	22.58710248	1.877778E-011	5.267780E-012	0	0.000000E+000
1	22.58710858	5.267780E-012	1.877778E-011	1	0.000000E+000
1	22.58727183	1.877778E-011	5.267780E-012	0	0.000000E+000
1	22.58728714	5.267780E-012	1.877778E-011	1	0.000000E+000
1	22.58823349	1.877778E-011	5.267780E-012	0	0.000000E+000
1	22.58825336	5.267780E-012	1.877778E-011	1	0.000000E+000
1	22.58837639	1.877778E-011	5.267780E-012	0	0.000000E+000
1	22.58842512	5.267780E-012	1.877778E-011	1	0.000000E+000
1	22.58859380	1.877778E-011	5.267780E-012	0	0.000000E+000
1	22.58860479	5.267780E-012	1.877778E-011	1	0.000000E+000
1	22.58921605	1.877778E-011	5.267780E-012	0	0.000000E+000
1	22.58930416	5.267780E-012	1.877778E-011	1	0.000000E+000
1	22.58946425	1.877778E-011	5.267780E-012	0	0.000000E+000
1	22.58948970	5.267780E-012	1.877778E-011	1	0.000000E+000
1	22.58950756	1.877778E-011	5.267780E-012	0	0.000000E+000
1	22.58965302	5.267780E-012	1.877778E-011	1	0.000000E+000
1	22.59118917	1.877778E-011	5.267780E-012	0	0.000000E+000
1	22.59121799	5.267780E-012	1.877778E-011	1	0.000000E+000
1	22.59155130	1.877778E-011	5.267780E-012	0	0.000000E+000
1	22.59158757	5.267780E-012	1.877778E-011	1	0.000000E+000
1	22.59182023	1.877778E-011	5.267780E-012	0	0.000000E+000
1	22.59184248	5.267780E-012	1.877778E-011	1	0.000000E+000
1	22.59203471	1.877778E-011	5.267780E-012	0	0.000000E+000
1	22.59206272	5.267780E-012	1.877778E-011	1	0.000000E+000
1	22.59209809	1.877778E-011	5.267780E-012	0	0.000000E+000
1	22.59217144	5.267780E-012	1.877778E-011	1	0.000000E+000
1	22.59229103	1.877778E-011	5.267780E-012	0	0.000000E+000
1	22.59232013	5.267780E-012	1.877778E-011	1	0.000000E+000
1	22.59275180	1.877778E-011	5.267780E-012	0	0.000000E+000
1	22.59278008	5.267780E-012	1.877778E-011	1	0.000000E+000
1	22.59311670	1.877778E-011	5.267780E-012	0	0.000000E+000
1	22.59316892	5.267780E-012	1.877778E-011	1	0.000000E+000
1	22.59331356	1.877778E-011	5.267780E-012	0	0.000000E+000
1	22.59333863	5.267780E-012	1.877778E-011	1	0.000000E+000
1	22.59338661	1.877778E-011	5.267780E-012	0	0.000000E+000
1	22.59345590	5.267780E-012	1.877778E-011	1	0.000000E+000
1	22.59356330	1.877778E-011	5.267780E-012	0	0.000000E+000
1	22.59357438	5.267780E-012	1.877778E-011	1	0.000000E+000
1	22.59381044	1.877778E-011	5.267780E-012	0	0.000000E+000
1	22.59382758	5.267780E-012	1.877778E-011	1	0.000000E+000
1	22.59391001	1.877778E-011	5.267780E-012	0	0.000000E+000
1	22.59392033	5.267780E-012	1.877778E-011	1	0.000000E+000
1	22.59397532	1.877778E-011	5.267780E-012	0	0.000000E+000
1	22.59399270	5.267780E-012	1.877778E-011	1	0.000000E+000
1	22.59410861	1.877778E-011	5.267780E-012	0	0.000000E+000
1	22.59411508	5.267780E-012	1.877778E-011	1	0.000000E+000
1	22.59464382	1.877778E-011	5.267780E-012	0	0.000000E+000
1	22.59465905	5.267780E-012	1.877778E-011	1	0.000000E+000
1	22.59501968	1.877778E-011	5.267780E-012	0	0.000000E+000
1	22.59511057	5.267780E-012	1.877778E-011	1	0.000000E+000
1	22.59525257	1.877778E-011	5.267780E-012	0	0.000000E+000
1	22.59527390	5.267780E-012	1.877778E-011	1	0.000000E+000
1	22.59595828	1.877778E-011	5.267780E-012	0	0.000000E+000
1	22.59597585	5.267780E-012	1.877778E-011	1	0.000000E+000
1	22.59627915	1.877778E-011	5.267780E-012	0	0.000000E+000
1	22.59628555	5.267780E-012	1.877778E-011	1	0.000000E+000
1	22.59635211	1.877778E-011	5.267780E-012	0	0.000000E+000
1	22.59639703	5.267780E-012	1.877778E-011	1	0.000000E+000
1	22.59644250	1.877778E-011	5.267780E-012	0	0.000000E+000
1	22.59646982	5.267780E-012	1.877778E-011	1	0.000000E+000
1	22.59687711	1.877778E-011	5.267780E-012	0	0.000000E+000
1	22.59707236	5.267780E-012	1.877778E-011	1	0.000000E+000
1	22.59763088	1.877778E-011	5.267780E-012	0	0.000000E+000
1	22.59812970	5.267780E-012	1.877778E-011	1	0.000000E+000
1	22.59844954	1.877778E-011	5.267780E-012	0	0.000000E+000
1	22.59849395	5.267780E-012	1.877778E-011	1	0.000000E+000
1	22.59871829	1.877778E-011	5.267780E-012	0	0.000000E+000
1	22.59876583	5.267780E-012	1.877778E-011	1	0.000000E+000
1	22.59928852	1.877778E-011	5.267780E-012	0	0.000000E+000
1	22.59936322	5.267780E-012	1.877778E-011	1	0.000000E+000
1	22.59940604	1.877778E-011	5.267780E-012	0	0.000000E+000
1	22.59943217	5.267780E-012	1.877778E-011	1	0.000000E+000
1	22.60054897	1.877778E-011	5.267780E-012	0	0.000000E+000
1	22.60055787	5.267780E-012	1.877778E-011	1	0.000000E+000
1	22.60133337	1.877778E-011	5.267780E-012	0	0.000000E+000
1	22.60135282	5.267780E-012	1.877778E-011	1	0.000000E+000
1	22.60149647	1.877778E-011	5.267780E-012	0	0.000000E+000
1	22.60155368	5.267780E-012	1.877778E-011	1	0.000000E+000
1	22.60193785	1.877778E-011	5.267780E-012	0	0.000000E+000
1	22.60195497	5.267780E-012	1.877778E-011	1	0.000000E+000
1	22.60218552	1.877778E-011	5.267780E-012	0	0.000000E+000
1	22.60219635	5.267780E-012	1.877778E-011	1	0.000000E+000
1	22.60295692	1.877778E-011	5.267780E-012	0	0.000000E+000
1	22.60302104	5.267780E-012	1.877778E-011	1	0.000000E+000
1	22.60347872	1.877778E-011	5.267780E-012	0	0.000000E+000
1	22.60349947	5.267780E-012	1.877778E-011	1	0.000000E+000
1	22.60398011	1.877778E-011	5.267780E-012	0	0.000000E+000
1	22.60399522	5.267780E-012	1.877778E-011	1	0.000000E+000
1	22.60421608	1.877778E-011	5.267780E-012	0	0.000000E+000
1	22.60422207	5.267780E-012	1.877778E-011	1	0.000000E+000
1	22.60433681	1.877778E-011	5.267780E-012	0	0.000000E+000
1	22.60437081	5.267780E-012	1.877778E-011	1	0.000000E+000
1	22.60457698	1.877778E-011	5.267780E-012	0	0.000000E+000
1	22.60467343	5.267780E-012	1.877778E-011	1	0.000000E+000
1	22.60476560	1.877778E-011	5.267780E-012	0	0.000000E+000
1	22.60479089	5.267780E-012	1.877778E-011	1	0.000000E+000
1	22.60517100	1.877778E-011	5.267780E-012	0	0.000000E+000
1	22.60519806	5.267780E-012	1.877778E-011	1	0.000000E+000
1	22.60589497	1.877778E-011	5.267780E-012	0	0.000000E+000
1	22.60591036	5.267780E-012	1.877778E-011	1	0.000000E+000
1	22.60651045	1.877778E-011	5.267780E-012	0	0.000000E+000
1	22.60655810	5.267780E-012	1.877778E-011	1	0.000000E+000
1	22.60691475	1.877778E-011	5.267780E-012	0	0.000000E+000
1	22.60691776	5.267780E-012	1.877778E-011	1	0.000000E+000
1	22.60698876	1.877778E-011	5.267780E-012	0	0.000000E+000
1	22.60700167	5.267780E-012	1.877778E-011	1	0.000000E+000
1	22.60706428	1.877778E-011	5.267780E-012	0	0.000000E+000
1	22.60708355	5.267780E-012	1.877778E-011	1	0.000000E+000
1	22.60726911	1.877778E-011	5.267780E-012	0	0.000000E+000
1	22.60727400	5.267780E-012	1.877778E-011	1	0.000000E+000
1	22.60778842	1.877778E-011	5.267780E-012	0	0.000000E+000
1	22.60780437	5.267780E-012	1.877778E-011	1	0.000000E+000
1	22.60795273	1.877778E-011	5.267780E-012	0	0.000000E+000
1	22.60797398	5.267780E-012	1.877778E-011	1	0.000000E+000
1	22.60849562	1.877778E-011	5.267780E-012	0	0.000000E+000
1	22.60851956	5.267780E-012	1.877778E-011	1	0.000000E+000
1	22.60918247	1.877778E-011	5.267780E-012	0	0.000000E+000
1	22.60918827	5.267780E-012	1.877778E-011	1	0.000000E+000
1	22.60934673	1.877778E-011	5.267780E-012	0	0.000000E+000
1	22.60940621	5.267780E-012	1.877778E-011	1	0.000000E+000
1	22.60965768	1.877778E-011	5.267780E-012	0	0.000000E+000
1	22.60966746	5.267780E-012	1.877778E-011	1	0.000000E+000
1	22.61036568	1.877778E-011	5.267780E-012	0	0.000000E+000
1	22.61041376	5.267780E-012	1.877778E-011	1	0.000000E+000
1	22.61168879	1.877778E-011	5.267780E-012	0	0.000000E+000
1	22.61171561	5.267780E-012	1.877778E-011	1	0.000000E+000
1	22.61216209	1.877778E-011	5.267780E-012	0	0.000000E+000
1	22.61230684	5.267780E-012	1.877778E-011	1	0.000000E+000
1	22.61269382	1.877778E-011	5.267780E-012	0	0.000000E+000
1	22.61271185	5.267780E-012	1.877778E-011	1	0.000000E+000
1	22.61299052	1.877778E-011	5.267780E-012	0	0.000000E+000
1	22.61301539	5.267780E-012	1.877778E-011	1	0.000000E+000
1	22.61345292	1.877778E-011	5.267780E-012	0	0.000000E+000
1	22.61348047	5.267780E-012	1.877778E-011	1	0.000000E+000
1	22.61350888	1.877778E-011	5.267780E-012	0	0.000000E+000
1	22.61351767	5.267780E-012	1.877778E-011	1	0.000000E+000
1	22.61393681	1.877778E-011	5.267780E-012	0	0.000000E+000
1	22.61397271	5.267780E-012	1.877778E-011	1	0.000000E+000
1	22.61447405	1.877778E-011	5.267780E-012	0	0.000000E+000
1	22.61449402	5.267780E-012	1.877778E-011	1	0.000000E+000
1	22.61572129	1.877778E-011	5.267780E-012	0	0.000000E+000
1	22.61574209	5.267780E-012	1.877778E-011	1	0.000000E+000
1	22.61607016	1.877778E-011	5.267780E-012	0	0.000000E+000
1	22.61609887	5.267780E-012	1.877778E-011	1	0.000000E+000
1	22.61621075	1.877778E-011	5.267780E-012	0	0.000000E+000
1	22.61621125	5.267780E-012	1.877778E-011	1	0.000000E+000
1	22.61641712	1.877778E-011	5.267780E-012	0	0.000000E+000
1	22.61642610	5.267780E-012	1.877778E-011	1	0.000000E+000
1	22.61651060	1.877778E-011	5.267780E-012	0	0.000000E+000
1	22.61654760	5.267780E-012	1.877778E-011	1	0.000000E+000
1	22.61739304	1.877778E-011	5.267780E-012	0	0.000000E+000
1	22.61744689	5.267780E-012	1.877778E-011	1	0.000000E+000
1	22.61941778	1.877778E-011	5.267780E-012	0	0.000000E+000
1	22.61944064	5.267780E-012	1.877778E-011	1	0.000000E+000
1	22.62067407	1.877778E-011	5.267780E-012	0	0.000000E+000
1	22.62104583	5.267780E-012	1.877778E-011	1	0.000000E+000
1	22.62107944	1.877778E-011	5.267780E-012	0	0.000000E+000
1	22.62139266	5.267780E-012	1.877778E-011	1	0.000000E+000
1	22.62149024	1.877778E-011	5.267780E-012	0	0.000000E+000
1	22.62152866	5.267780E-012	1.877778E-011	1	0.000000E+000
1	22.62168318	1.877778E-011	5.267780E-012	0	0.000000E+000
1	22.62169504	5.267780E-012	1.877778E-011	1	0.000000E+000
1	22.62173978	1.877778E-011	5.267780E-012	0	0.000000E+000
1	22.62176224	5.267780E-012	1.877778E-011	1	0.000000E+000
1	22.62178065	1.877778E-011	5.267780E-012	0	0.000000E+000
1	22.62178663	5.267780E-012	1.877778E-011	1	0.000000E+000
1	22.62196401	1.877778E-011	5.267780E-012	0	0.000000E+000
1	22.62217141	5.267780E-012	1.877778E-011	1	0.000000E+000
1	22.62219846	1.877778E-011	5.267780E-012	0	0.000000E+000
1	22.62229845	5.267780E-012	1.877778E-011	1	0.000000E+000
1	22.62233343	1.877778E-011	5.267780E-012	0	0.000000E+000
1	22.62240408	5.267780E-012	1.877778E-011	1	0.000000E+000
1	22.62270190	1.877778E-011	5.267780E-012	0	0.000000E+000
1	22.62279464	5.267780E-012	1.877778E-011	1	0.000000E+000
1	22.62303463	1.877778E-011	5.267780E-012	0	0.000000E+000
1	22.62328108	5.267780E-012	1.877778E-011	1	0.000000E+000
1	22.62352021	1.877778E-011	5.267780E-012	0	0.000000E+000
1	22.62353443	5.267780E-012	1.877778E-011	1	0.000000E+000
1	22.62376748	1.877778E-011	5.267780E-012	0	0.000000E+000
1	22.62380638	5.267780E-012	1.877778E-011	1	0.000000E+000
1	22.62493159	1.877778E-011	5.267780E-012	0	0.000000E+000
1	22.62494248	5.267780E-012	1.877778E-011	1	0.000000E+000
1	22.62563122	1.877778E-011	5.267780E-012	0	0.000000E+000
1	22.62568205	5.267780E-012	1.877778E-011	1	0.000000E+000
1	22.62641515	1.877778E-011	5.267780E-012	0	0.000000E+000
1	22.62645732	5.267780E-012	1.877778E-011	1	0.000000E+000
1	22.62758348	1.877778E-011	5.267780E-012	0	0.000000E+000
1	22.62789863	5.267780E-012	1.877778E-011	1	0.000000E+000
1	22.62807760	1.877778E-011	5.267780E-012	0	0.000000E+000
1	22.62808644	5.267780E-012	1.877778E-011	1	0.000000E+000
1	22.62821183	1.877778E-011	5.267780E-012	0	0.000000E+000
1	22.62825391	5.267780E-012	1.877778E-011	1	0.000000E+000
1	22.62894175	1.877778E-011	5.267780E-012	0	0.000000E+000
1	22.62907236	5.267780E-012	1.877778E-011	1	0.000000E+000
1	22.62907499	1.877778E-011	5.267780E-012	0	0.000000E+000
1	22.62920302	5.267780E-012	1.877778E-011	1	0.000000E+000
1	22.62932598	1.877778E-011	5.267780E-012	0	0.000000E+000
1	22.62952761	5.267780E-012	1.877778E-011	1	0.000000E+000
1	22.62993227	1.877778E-011	5.267780E-012	0	0.000000E+000
1	22.62996063	5.267780E-012	1.877778E-011	1	0.000000E+000
1	22.63019696	1.877778E-011	5.267780E-012	0	0.000000E+000
1	22.63030083	5.267780E-012	1.877778E-011	1	0.000000E+000
1	22.63065067	1.877778E-011	5.267780E-012	0	0.000000E+000
1	22.63069865	5.267780E-012	1.877778E-011	1	0.000000E+000
1	22.63185507	1.877778E-011	5.267780E-012	0	0.000000E+000
1	22.63188920	5.267780E-012	1.877778E-011	1	0.000000E+000
1	22.63198306	1.877778E-011	5.267780E-012	0	0.000000E+000
1	22.63201866	5.267780E-012	1.877778E-011	1	0.000000E+000
1	22.63234444	1.877778E-011	5.267780E-012	0	0.000000E+000
1	22.63241257	5.267780E-012	1.877778E-011	1	0.000000E+000
1	22.63270775	1.877778E-011	5.267780E-012	0	0.000000E+000
1	22.63275551	5.267780E-012	1.877778E-011	1	0.000000E+000
1	22.63280009	1.877778E-011	5.267780E-012	0	0.000000E+000
1	22.63280960	5.267780E-012	1.877778E-011	1	0.000000E+000
1	22.63291061	1.877778E-011	5.267780E-012	0	0.000000E+000
1	22.63294051	5.267780E-012	1.877778E-011	1	0.000000E+000
1	22.63300890	1.877778E-011	5.267780E-012	0	0.000000E+000
1	22.63304227	5.267780E-012	1.877778E-011	1	0.000000E+000
1	22.63313150	1.877778E-011	5.267780E-012	0	0.000000E+000
1	22.63320637	5.267780E-012	1.877778E-011	1	0.000000E+000
1	22.63340988	1.877778E-011	5.267780E-012	0	0.000000E+000
1	22.63347317	5.267780E-012	1.877778E-011	1	0.000000E+000
1	22.63365145	1.877778E-011	5.267780E-012	0	0.000000E+000
1	22.63370735	5.267780E-012	1.877778E-011	1	0.000000E+000
1	22.63392631	1.877778E-011	5.267780E-012	0	0.000000E+000
1	22.63395062	5.267780E-012	1.877778E-011	1	0.000000E+000
1	22.63432481	1.877778E-011	5.267780E-012	0	0.000000E+000
1	22.63435092	5.267780E-012	1.877778E-011	1	0.000000E+000
1	22.63442719	1.877778E-011	5.267780E-012	0	0.000000E+000
1	22.63443611	5.267780E-012	1.877778E-011	1	0.000000E+000
1	22.63477563	1.877778E-011	5.267780E-012	0	0.000000E+000
1	22.63480331	5.267780E-012	1.877778E-011	1	0.000000E+000
1	22.63487260	1.877778E-011	5.267780E-012	0	0.000000E+000
1	22.63499684	5.267780E-012	1.877778E-011	1	0.000000E+000
1	22.63583274	1.877778E-011	5.267780E-012	0	0.000000E+000
1	22.63585404	5.267780E-012	1.877778E-011	1	0.000000E+000
1	22.63587251	1.877778E-011	5.267780E-012	0	0.000000E+000
1	22.63595564	5.267780E-012	1.877778E-011	1	0.000000E+000
1	22.63601694	1.877778E-011	5.267780E-012	0	0.000000E+000
1	22.63602429	5.267780E-012	1.877778E-011	1	0.000000E+000
1	22.63689022	1.877778E-011	5.267780E-012	0	0.000000E+000
1	22.63696247	5.267780E-012	1.877778E-011	1	0.000000E+000
1	22.63780623	1.877778E-011	5.267780E-012	0	0.000000E+000
1	22.63783585	5.267780E-012	1.877778E-011	1	0.000000E+000
1	22.63815493	1.877778E-011	5.267780E-012	0	0.000000E+000
1	22.63816591	5.267780E-012	1.877778E-011	1	0.000000E+000
1	22.63840333	1.877778E-011	5.267780E-012	0	0.000000E+000
1	22.63841987	5.267780E-012	1.877778E-011	1	0.000000E+000
1	22.63861868	1.877778E-011	5.267780E-012	0	0.000000E+000
1	22.63864106	5.267780E-012	1.877778E-011	1	0.000000E+000
1	22.63888991	1.877778E-011	5.267780E-012	0	0.000000E+000
1	22.63891505	5.267780E-012	1.877778E-011	1	0.000000E+000
1	22.63896728	1.877778E-011	5.267780E-012	0	0.000000E+000
1	22.63904327	5.267780E-012	1.877778E-011	1	0.000000E+000
1	22.63914166	1.877778E-011	5.267780E-012	0	0.000000E+000
1	22.63916114	5.267780E-012	1.877778E-011	1	0.000000E+000
1	22.64025491	1.877778E-011	5.267780E-012	0	0.000000E+000
1	22.64026260	5.267780E-012	1.877778E-011	1	0.000000E+000
1	22.64088998	1.877778E-011	5.267780E-012	0	0.000000E+000
1	22.64091921	5.267780E-012	1.877778E-011	1	0.000000E+000
1	22.64116767	1.877778E-011	5.267780E-012	0	0.000000E+000
1	22.64121740	5.267780E-012	1.877778E-011	1	0.000000E+000
1	22.64144757	1.877778E-011	5.267780E-012	0	0.000000E+000
1	22.64159077	5.267780E-012	1.877778E-011	1	0.000000E+000
1	22.64173367	1.877778E-011	5.267780E-012	0	0.000000E+000
1	22.64176109	5.267780E-012	1.877778E-011	1	0.000000E+000
1	22.64181596	1.877778E-011	5.267780E-012	0	0.000000E+000
1	22.64186117	5.267780E-012	1.877778E-011	1	0.000000E+000
1	22.64211253	1.877778E-011	5.267780E-012	0	0.000000E+000
1	22.64213428	5.267780E-012	1.877778E-011	1	0.000000E+000
1	22.64231094	1.877778E-011	5.267780E-012	0	0.000000E+000
1	22.64233665	5.267780E-012	1.877778E-011	1	0.000000E+000
1	22.64286287	1.877778E-011	5.267780E-012	0	0.000000E+000
1	22.64288574	5.267780E-012	1.877778E-011	1	0.000000E+000
1	22.64414484	1.877778E-011	5.267780E-012	0	0.000000E+000
1	22.64416515	5.267780E-012	1.877778E-011	1	0.000000E+000
1	22.64421280	1.877778E-011	5.267780E-012	0	0.000000E+000
1	22.64421877	5.267780E-012	1.877778E-011	1	0.000000E+000
1	22.64427592	1.877778E-011	5.267780E-012	0	0.000000E+000
1	22.64430746	5.267780E-012	1.877778E-011	1	0.000000E+000
1	22.64504124	1.877778E-011	5.267780E-012	0	0.000000E+000
1	22.64511672	5.267780E-012	1.877778E-011	1	0.000000E+000
1	22.64538038	1.877778E-011	5.267780E-012	0	0.000000E+000
1	22.64543557	5.267780E-012	1.877778E-011	1	0.000000E+000
1	22.64575763	1.877778E-011	5.267780E-012	0	0.000000E+000
1	22.64577276	5.267780E-012	1.877778E-011	1	0.000000E+000
1	22.64603899	1.877778E-011	5.267780E-012	0	0.000000E+000
1	22.64607016	5.267780E-012	1.877778E-011	1	0.000000E+000
1	22.64625882	1.877778E-011	5.267780E-012	0	0.000000E+000
1	22.64628511	5.267780E-012	1.877778E-011	1	0.000000E+000
1	22.64633541	1.877778E-011	5.267780E-012	0	0.000000E+000
1	22.64634595	5.267780E-012	1.877778E-011	1	0.000000E+000
1	22.64729165	1.877778E-011	5.267780E-012	0	0.000000E+000
1	22.64733003	5.267780E-012	1.877778E-011	1	0.000000E+000
1	22.64797779	1.877778E-011	5.267780E-012	0	0.000000E+000
1	22.64799616	5.267780E-012	1.877778E-011	1	0.000000E+000
1	22.65019889	1.877778E-011	5.267780E-012	0	0.000000E+000
1	22.65023491	5.267780E-012	1.877778E-011	1	0.000000E+000
1	22.65042494	1.877778E-011	5.267780E-012	0	0.000000E+000
1	22.65044102	5.267780E-012	1.877778E-011	1	0.000000E+000
1	22.65067914	1.877778E-011	5.267780E-012	0	0.000000E+000
1	22.65073931	5.267780E-012	1.877778E-011	1	0.000000E+000
1	22.65126219	1.877778E-011	5.267780E-012	0	0.000000E+000
1	22.65127800	5.267780E-012	1.877778E-011	1	0.000000E+000
1	22.65135297	1.877778E-011	5.267780E-012	0	0.000000E+000
1	22.65138622	5.267780E-012	1.877778E-011	1	0.000000E+000
1	22.65152266	1.877778E-011	5.267780E-012	0	0.000000E+000
1	22.65159731	5.267780E-012	1.877778E-011	1	0.000000E+000
1	22.65168331	1.877778E-011	5.267780E-012	0	0.000000E+000
1	22.65171591	5.267780E-012	1.877778E-011	1	0.000000E+000
1	22.65186346	1.877778E-011	5.267780E-012	0	0.000000E+000
1	22.65189515	5.267780E-012	1.877778E-011	1	0.000000E+000
1	22.65203039	1.877778E-011	5.267780E-012	0	0.000000E+000
1	22.65207219	5.267780E-012	1.877778E-011	1	0.000000E+000
1	22.65240803	1.877778E-011	5.267780E-012	0	0.000000E+000
1	22.65253174	5.267780E-012	1.877778E-011	1	0.000000E+000
1	22.65268680	1.877778E-011	5.267780E-012	0	0.000000E+000
1	22.65292061	5.267780E-012	1.877778E-011	1	0.000000E+000
1	22.65294232	1.877778E-011	5.267780E-012	0	0.000000E+000
1	22.65296084	5.267780E-012	1.877778E-011	1	0.000000E+000
1	22.65320584	1.877778E-011	5.267780E-012	0	0.000000E+000
1	22.65325349	5.267780E-012	1.877778E-011	1	0.000000E+000
1	22.65408385	1.877778E-011	5.267780E-012	0	0.000000E+000
1	22.65411109	5.267780E-012	1.877778E-011	1	0.000000E+000
1	22.65429601	1.877778E-011	5.267780E-012	0	0.000000E+000
1	22.65431745	5.267780E-012	1.877778E-011	1	0.000000E+000
1	22.65457394	1.877778E-011	5.267780E-012	0	0.000000E+000
1	22.65459940	5.267780E-012	1.877778E-011	1	0.000000E+000
1	22.65468715	1.877778E-011	5.267780E-012	0	0.000000E+000
1	22.65473700	5.267780E-012	1.877778E-011	1	0.000000E+000
1	22.65495291	1.877778E-011	5.267780E-012	0	0.000000E+000
1	22.65495322	5.267780E-012	1.877778E-011	1	0.000000E+000
1	22.65517811	1.877778E-011	5.267780E-012	0	0.000000E+000
1	22.65520900	5.267780E-012	1.877778E-011	1	0.000000E+000
1	22.65522184	1.877778E-011	5.267780E-012	0	0.000000E+000
1	22.65526015	5.267780E-012	1.877778E-011	1	0.000000E+000
1	22.65538314	1.877778E-011	5.267780E-012	0	0.000000E+000
1	22.65542264	5.267780E-012	1.877778E-011	1	0.000000E+000
1	22.65553382	1.877778E-011	5.267780E-012	0	0.000000E+000
1	22.65555323	5.267780E-012	1.877778E-011	1	0.000000E+000
1	22.65598217	1.877778E-011	5.267780E-012	0	0.000000E+000
1	22.65602939	5.267780E-012	1.877778E-011	1	0.000000E+000
1	22.65616481	1.877778E-011	5.267780E-012	0	0.000000E+000
1	22.65630536	5.267780E-012	1.877778E-011	1	0.000000E+000
1	22.65639461	1.877778E-011	5.267780E-012	0	0.000000E+000
1	22.65640305	5.267780E-012	1.877778E-011	1	0.000000E+000
1	22.65648327	1.877778E-011	5.267780E-012	0	0.000000E+000
1	22.65650050	5.267780E-012	1.877778E-011	1	0.000000E+000
1	22.65683471	1.877778E-011	5.267780E-012	0	0.000000E+000
1	22.65691187	5.267780E-012	1.877778E-011	1	0.000000E+000
1	22.65698450	1.877778E-011	5.267780E-012	0	0.000000E+000
1	22.65700607	5.267780E-012	1.877778E-011	1	0.000000E+000
1	22.65758330	1.877778E-011	5.267780E-012	0	0.000000E+000
1	22.65767390	5.267780E-012	1.877778E-011	1	0.000000E+000
1	22.65781819	1.877778E-011	5.267780E-012	0	0.000000E+000
1	22.65789964	5.267780E-012	1.877778E-011	1	0.000000E+000
1	22.65834231	1.877778E-011	5.267780E-012	0	0.000000E+000
1	22.65838368	5.267780E-012	1.877778E-011	1	0.000000E+000
1	22.65907627	1.877778E-011	5.267780E-012	0	0.000000E+000
1	22.65909065	5.267780E-012	1.877778E-011	1	0.000000E+000
1	22.65962751	1.877778E-011	5.267780E-012	0	0.000000E+000
1	22.65965859	5.267780E-012	1.877778E-011	1	0.000000E+000
1	22.65985207	1.877778E-011	5.267780E-012	0	0.000000E+000
1	22.65991540	5.267780E-012	1.877778E-011	1	0.000000E+000
1	22.66000960	1.877778E-011	5.267780E-012	0	0.000000E+000
1	22.66002266	5.267780E-012	1.877778E-011	1	0.000000E+000
1	22.66086048	1.877778E-011	5.267780E-012	0	0.000000E+000
1	22.66088793	5.267780E-012	1.877778E-011	1	0.000000E+000
1	22.66107739	1.877778E-011	5.267780E-012	0	0.000000E+000
1	22.66110881	5.267780E-012	1.877778E-011	1	0.000000E+000
1	22.66134873	1.877778E-011	5.267780E-012	0	0.000000E+000
1	22.66138728	5.267780E-012	1.877778E-011	1	0.000000E+000
1	22.66141470	1.877778E-011	5.267780E-012	0	0.000000E+000
1	22.66142838	5.267780E-012	1.877778E-011	1	0.000000E+000
1	22.66200625	1.877778E-011	5.267780E-012	0	0.000000E+000
1	22.66202721	5.267780E-012	1.877778E-011	1	0.000000E+000
1	22.66213897	1.877778E-011	5.267780E-012	0	0.000000E+000
1	22.66214809	5.267780E-012	1.877778E-011	1	0.000000E+000
1	22.66229933	1.877778E-011	5.267780E-012	0	0.000000E+000
1	22.66231123	5.267780E-012	1.877778E-011	1	0.000000E+000
1	22.66241489	1.877778E-011	5.267780E-012	0	0.000000E+000
1	22.66242702	5.267780E-012	1.877778E-011	1	0.000000E+000
1	22.66263870	1.877778E-011	5.267780E-012	0	0.000000E+000
1	22.66271340	5.267780E-012	1.877778E-011	1	0.000000E+000
1	22.66280222	1.877778E-011	5.267780E-012	0	0.000000E+000
1	22.66287438	5.267780E-012	1.877778E-011	1	0.000000E+000
1	22.66331468	1.877778E-011	5.267780E-012	0	0.000000E+000
1	22.66338289	5.267780E-012	1.877778E-011	1	0.000000E+000
1	22.66356212	1.877778E-011	5.267780E-012	0	0.000000E+000
1	22.66359610	5.267780E-012	1.877778E-011	1	0.000000E+000
1	22.66369015	1.877778E-011	5.267780E-012	0	0.000000E+000
1	22.66370482	5.267780E-012	1.877778E-011	1	0.000000E+000
1	22.66380942	1.877778E-011	5.267780E-012	0	0.000000E+000
1	22.66382754	5.267780E-012	1.877778E-011	1	0.000000E+000
1	22.66387237	1.877778E-011	5.267780E-012	0	0.000000E+000
1	22.66390290	5.267780E-012	1.877778E-011	1	0.000000E+000
1	22.66417588	1.877778E-011	5.267780E-012	0	0.000000E+000
1	22.66420989	5.267780E-012	1.877778E-011	1	0.000000E+000
1	22.66477254	1.877778E-011	5.267780E-012	0	0.000000E+000
1	22.66481238	5.267780E-012	1.877778E-011	1	0.000000E+000
1	22.66521981	1.877778E-011	5.267780E-012	0	0.000000E+000
1	22.66525057	5.267780E-012	1.877778E-011	1	0.000000E+000
1	22.66559116	1.877778E-011	5.267780E-012	0	0.000000E+000
1	22.66574401	5.267780E-012	1.877778E-011	1	0.000000E+000
1	22.66577966	1.877778E-011	5.267780E-012	0	0.000000E+000
1	22.66584605	5.267780E-012	1.877778E-011	1	0.000000E+000
1	22.66629091	1.877778E-011	5.267780E-012	0	0.000000E+000
1	22.66634209	5.267780E-012	1.877778E-011	1	0.000000E+000
1	22.66639257	1.877778E-011	5.267780E-012	0	0.000000E+000
1	22.66641896	5.267780E-012	1.877778E-011	1	0.000000E+000
1	22.66645998	1.877778E-011	5.267780E-012	0	0.000000E+000
1	22.66648504	5.267780E-012	1.877778E-011	1	0.000000E+000
1	22.66735340	1.877778E-011	5.267780E-012	0	0.000000E+000
1	22.66739444	5.267780E-012	1.877778E-011	1	0.000000E+000
1	22.66758682	1.877778E-011	5.267780E-012	0	0.000000E+000
1	22.66760171	5.267780E-012	1.877778E-011	1	0.000000E+000
1	22.66778397	1.877778E-011	5.267780E-012	0	0.000000E+000
1	22.66781134	5.267780E-012	1.877778E-011	1	0.000000E+000
1	22.66834161	1.877778E-011	5.267780E-012	0	0.000000E+000
1	22.66836199	5.267780E-012	1.877778E-011	1	0.000000E+000
1	22.66906204	1.877778E-011	5.267780E-012	0	0.000000E+000
1	22.66909386	5.267780E-012	1.877778E-011	1	0.000000E+000
1	22.66921767	1.877778E-011	5.267780E-012	0	0.000000E+000
1	22.66925157	5.267780E-012	1.877778E-011	1	0.000000E+000
1	22.66946944	1.877778E-011	5.267780E-012	0	0.000000E+000
1	22.66948852	5.267780E-012	1.877778E-011	1	0.000000E+000
1	22.66982204	1.877778E-011	5.267780E-012	0	0.000000E+000
1	22.66986547	5.267780E-012	1.877778E-011	1	0.000000E+000
1	22.66990508	1.877778E-011	5.267780E-012	0	0.000000E+000
1	22.66994084	5.267780E-012	1.877778E-011	1	0.000000E+000
1	22.66996236	1.877778E-011	5.267780E-012	0	0.000000E+000
1	22.67027896	5.267780E-012	1.877778E-011	1	0.000000E+000
1	22.67051384	1.877778E-011	5.267780E-012	0	0.000000E+000
1	22.67056372	5.267780E-012	1.877778E-011	1	0.000000E+000
1	22.67073544	1.877778E-011	5.267780E-012	0	0.000000E+000
1	22.67074269	5.267780E-012	1.877778E-011	1	0.000000E+000
1	22.67124815	1.877778E-011	5.267780E-012	0	0.000000E+000
1	22.67126034	5.267780E-012	1.877778E-011	1	0.000000E+000
1	22.67160890	1.877778E-011	5.267780E-012	0	0.000000E+000
1	22.67163677	5.267780E-012	1.877778E-011	1	0.000000E+000
1	22.67185590	1.877778E-011	5.267780E-012	0	0.000000E+000
1	22.67185915	5.267780E-012	1.877778E-011	1	0.000000E+000
1	22.67248677	1.877778E-011	5.267780E-012	0	0.000000E+000
1	22.67254321	5.267780E-012	1.877778E-011	1	0.000000E+000
1	22.67290920	1.877778E-011	5.267780E-012	0	0.000000E+000
1	22.67346174	5.267780E-012	1.877778E-011	1	0.000000E+000
1	22.67364707	1.877778E-011	5.267780E-012	0	0.000000E+000
1	22.67368453	5.267780E-012	1.877778E-011	1	0.000000E+000
1	22.67374724	1.877778E-011	5.267780E-012	0	0.000000E+000
1	22.67377572	5.267780E-012	1.877778E-011	1	0.000000E+000
1	22.67383003	1.877778E-011	5.267780E-012	0	0.000000E+000
1	22.67384170	5.267780E-012	1.877778E-011	1	0.000000E+000
1	22.67398002	1.877778E-011	5.267780E-012	0	0.000000E+000
1	22.67399563	5.267780E-012	1.877778E-011	1	0.000000E+000
1	22.67416135	1.877778E-011	5.267780E-012	0	0.000000E+000
1	22.67418284	5.267780E-012	1.877778E-011	1	0.000000E+000
1	22.67445240	1.877778E-011	5.267780E-012	0	0.000000E+000
1	22.67448831	5.267780E-012	1.877778E-011	1	0.000000E+000
1	22.67451293	1.877778E-011	5.267780E-012	0	0.000000E+000
1	22.67453019	5.267780E-012	1.877778E-011	1	0.000000E+000
1	22.67463447	1.877778E-011	5.267780E-012	0	0.000000E+000
1	22.67473469	5.267780E-012	1.877778E-011	1	0.000000E+000
1	22.67615049	1.877778E-011	5.267780E-012	0	0.000000E+000
1	22.67634698	5.267780E-012	1.877778E-011	1	0.000000E+000
1	22.67656418	1.877778E-011	5.267780E-012	0	0.000000E+000
1	22.67658301	5.267780E-012	1.877778E-011	1	0.000000E+000
1	22.67668952	1.877778E-011	5.267780E-012	0	0.000000E+000
1	22.67672000	5.267780E-012	1.877778E-011	1	0.000000E+000
1	22.67676927	1.877778E-011	5.267780E-012	0	0.000000E+000
1	22.67679370	5.267780E-012	1.877778E-011	1	0.000000E+000
1	22.67683039	1.877778E-011	5.267780E-012	0	0.000000E+000
1	22.67685086	5.267780E-012	1.877778E-011	1	0.000000E+000
1	22.67733119	1.877778E-011	5.267780E-012	0	0.000000E+000
1	22.67736297	5.267780E-012	1.877778E-011	1	0.000000E+000
1	22.67778092	1.877778E-011	5.267780E-012	0	0.000000E+000
1	22.67801550	5.267780E-012	1.877778E-011	1	0.000000E+000
1	22.67821589	1.877778E-011	5.267780E-012	0	0.000000E+000
1	22.67827814	5.267780E-012	1.877778E-011	1	0.000000E+000
1	22.67843009	1.877778E-011	5.267780E-012	0	0.000000E+000
1	22.67851259	5.267780E-012	1.877778E-011	1	0.000000E+000
1	22.67857129	1.877778E-011	5.267780E-012	0	0.000000E+000
1	22.67878200	5.267780E-012	1.877778E-011	1	0.000000E+000
1	22.67901574	1.877778E-011	5.267780E-012	0	0.000000E+000
1	22.67907424	5.267780E-012	1.877778E-011	1	0.000000E+000
1	22.67942901	1.877778E-011	5.267780E-012	0	0.000000E+000
1	22.67946967	5.267780E-012	1.877778E-011	1	0.000000E+000
1	22.67972665	1.877778E-011	5.267780E-012	0	0.000000E+000
1	22.67995421	5.267780E-012	1.877778E-011	1	0.000000E+000
1	22.68019460	1.877778E-011	5.267780E-012	0	0.000000E+000
1	22.68023835	5.267780E-012	1.877778E-011	1	0.000000E+000
1	22.68051570	1.877778E-011	5.267780E-012	0	0.000000E+000
1	22.68161169	5.267780E-012	1.877778E-011	1	0.000000E+000
1	22.68235540	1.877778E-011	5.267780E-012	0	0.000000E+000
1	22.68237651	5.267780E-012	1.877778E-011	1	0.000000E+000
1	22.68249581	1.877778E-011	5.267780E-012	0	0.000000E+000
1	22.68254624	5.267780E-012	1.877778E-011	1	0.000000E+000
1	22.68328728	1.877778E-011	5.267780E-012	0	0.000000E+000
1	22.68331773	5.267780E-012	1.877778E-011	1	0.000000E+000
1	22.68428855	1.877778E-011	5.267780E-012	0	0.000000E+000
1	22.68435283	5.267780E-012	1.877778E-011	1	0.000000E+000
1	22.68495779	1.877778E-011	5.267780E-012	0	0.000000E+000
1	22.68496641	5.267780E-012	1.877778E-011	1	0.000000E+000
1	22.68505705	1.877778E-011	5.267780E-012	0	0.000000E+000
1	22.68508638	5.267780E-012	1.877778E-011	1	0.000000E+000
1	22.68600807	1.877778E-011	5.267780E-012	0	0.000000E+000
1	22.68602760	5.267780E-012	1.877778E-011	1	0.000000E+000
1	22.68631267	1.877778E-011	5.267780E-012	0	0.000000E+000
1	22.68635452	5.267780E-012	1.877778E-011	1	0.000000E+000
1	22.68640271	1.877778E-011	5.267780E-012	0	0.000000E+000
1	22.68646006	5.267780E-012	1.877778E-011	1	0.000000E+000
1	22.68710087	1.877778E-011	5.267780E-012	0	0.000000E+000
1	22.68710468	5.267780E-012	1.877778E-011	1	0.000000E+000
1	22.68721791	1.877778E-011	5.267780E-012	0	0.000000E+000
1	22.68726507	5.267780E-012	1.877778E-011	1	0.000000E+000
1	22.68767937	1.877778E-011	5.267780E-012	0	0.000000E+000
1	22.68771324	5.267780E-012	1.877778E-011	1	0.000000E+000
1	22.68837556	1.877778E-011	5.267780E-012	0	0.000000E+000
1	22.68841844	5.267780E-012	1.877778E-011	1	0.000000E+000
1	22.68867916	1.877778E-011	5.267780E-012	0	0.000000E+000
1	22.68871306	5.267780E-012	1.877778E-011	1	0.000000E+000
1	22.68907521	1.877778E-011	5.267780E-012	0	0.000000E+000
1	22.68923941	5.267780E-012	1.877778E-011	1	0.000000E+000
1	22.68929784	1.877778E-011	5.267780E-012	0	0.000000E+000
1	22.68930881	5.267780E-012	1.877778E-011	1	0.000000E+000
1	22.68988135	1.877778E-011	5.267780E-012	0	0.000000E+000
1	22.68989902	5.267780E-012	1.877778E-011	1	0.000000E+000
1	22.69028166	1.877778E-011	5.267780E-012	0	0.000000E+000
1	22.69049639	5.267780E-012	1.877778E-011	1	0.000000E+000
1	22.69081321	1.877778E-011	5.267780E-012	0	0.000000E+000
1	22.69086980	5.267780E-012	1.877778E-011	1	0.000000E+000
1	22.69094006	1.877778E-011	5.267780E-012	0	0.000000E+000
1	22.69111031	5.267780E-012	1.877778E-011	1	0.000000E+000
1	22.69146799	1.877778E-011	5.267780E-012	0	0.000000E+000
1	22.69150153	5.267780E-012	1.877778E-011	1	0.000000E+000
1	22.69156373	1.877778E-011	5.267780E-012	0	0.000000E+000
1	22.69164075	5.267780E-012	1.877778E-011	1	0.000000E+000
1	22.69192882	1.877778E-011	5.267780E-012	0	0.000000E+000
1	22.69194377	5.267780E-012	1.877778E-011	1	0.000000E+000
1	22.69208402	1.877778E-011	5.267780E-012	0	0.000000E+000
1	22.69238427	5.267780E-012	1.877778E-011	1	0.000000E+000
1	22.69339093	1.877778E-011	5.267780E-012	0	0.000000E+000
1	22.69341420	5.267780E-012	1.877778E-011	1	0.000000E+000
1	22.69387124	1.877778E-011	5.267780E-012	0	0.000000E+000
1	22.69391917	5.267780E-012	1.877778E-011	1	0.000000E+000
1	22.69428637	1.877778E-011	5.267780E-012	0	0.000000E+000
1	22.69434401	5.267780E-012	1.877778E-011	1	0.000000E+000
1	22.69480873	1.877778E-011	5.267780E-012	0	0.000000E+000
1	22.69485791	5.267780E-012	1.877778E-011	1	0.000000E+000
1	22.69518645	1.877778E-011	5.267780E-012	0	0.000000E+000
1	22.69552853	5.267780E-012	1.877778E-011	1	0.000000E+000
1	22.69566372	1.877778E-011	5.267780E-012	0	0.000000E+000
1	22.69567107	5.267780E-012	1.877778E-011	1	0.000000E+000
1	22.69573424	1.877778E-011	5.267780E-012	0	0.000000E+000
1	22.69574397	5.267780E-012	1.877778E-011	1	0.000000E+000
1	22.69577429	1.877778E-011	5.267780E-012	0	0.000000E+000
1	22.69581564	5.267780E-012	1.877778E-011	1	0.000000E+000
1	22.69583756	1.877778E-011	5.267780E-012	0	0.000000E+000
1	22.69588507	5.267780E-012	1.877778E-011	1	0.000000E+000
1	22.69589713	1.877778E-011	5.267780E-012	0	0.000000E+000
1	22.69599879	5.267780E-012	1.877778E-011	1	0.000000E+000
1	22.69638770	1.877778E-011	5.267780E-012	0	0.000000E+000
1	22.69639567	5.267780E-012	1.877778E-011	1	0.000000E+000
1	22.69646374	1.877778E-011	5.267780E-012	0	0.000000E+000
1	22.69647924	5.267780E-012	1.877778E-011	1	0.000000E+000
1	22.69685346	1.877778E-011	5.267780E-012	0	0.000000E+000
1	22.69689042	5.267780E-012	1.877778E-011	1	0.000000E+000
1	22.69695157	1.877778E-011	5.267780E-012	0	0.000000E+000
1	22.69699711	5.267780E-012	1.877778E-011	1	0.000000E+000
1	22.69725872	1.877778E-011	5.267780E-012	0	0.000000E+000
1	22.69728371	5.267780E-012	1.877778E-011	1	0.000000E+000
1	22.69731536	1.877778E-011	5.267780E-012	0	0.000000E+000
1	22.69739276	5.267780E-012	1.877778E-011	1	0.000000E+000
1	22.69744340	1.877778E-011	5.267780E-012	0	0.000000E+000
1	22.69761657	5.267780E-012	1.877778E-011	1	0.000000E+000
1	22.69771565	1.877778E-011	5.267780E-012	0	0.000000E+000
1	22.69772135	5.267780E-012	1.877778E-011	1	0.000000E+000
1	22.69776125	1.877778E-011	5.267780E-012	0	0.000000E+000
1	22.69785236	5.267780E-012	1.877778E-011	1	0.000000E+000
1	22.69854446	1.877778E-011	5.267780E-012	0	0.000000E+000
1	22.69860999	5.267780E-012	1.877778E-011	1	0.000000E+000
1	22.69865461	1.877778E-011	5.267780E-012	0	0.000000E+000
1	22.69868686	5.267780E-012	1.877778E-011	1	0.000000E+000
1	22.69905499	1.877778E-011	5.267780E-012	0	0.000000E+000
1	22.69909155	5.267780E-012	1.877778E-011	1	0.000000E+000
1	22.69925107	1.877778E-011	5.267780E-012	0	0.000000E+000
1	22.69927707	5.267780E-012	1.877778E-011	1	0.000000E+000
1	22.69962945	1.877778E-011	5.267780E-012	0	0.000000E+000
1	22.69965348	5.267780E-012	1.877778E-011	1	0.000000E+000
1	22.69989014	1.877778E-011	5.267780E-012	0	0.000000E+000
1	22.70005060	5.267780E-012	1.877778E-011	1	0.000000E+000
1	22.70082367	1.877778E-011	5.267780E-012	0	0.000000E+000
1	22.70086403	5.267780E-012	1.877778E-011	1	0.000000E+000
1	22.70088478	1.877778E-011	5.267780E-012	0	0.000000E+000
1	22.70096173	5.267780E-012	1.877778E-011	1	0.000000E+000
1	22.70107721	1.877778E-011	5.267780E-012	0	0.000000E+000
1	22.70114564	5.267780E-012	1.877778E-011	1	0.000000E+000
1	22.70124652	1.877778E-011	5.267780E-012	0	0.000000E+000
1	22.70138700	5.267780E-012	1.877778E-011	1	0.000000E+000
1	22.70142375	1.877778E-011	5.267780E-012	0	0.000000E+000
1	22.70173108	5.267780E-012	1.877778E-011	1	0.000000E+000
1	22.70187073	1.877778E-011	5.267780E-012	0	0.000000E+000
1	22.70193929	5.267780E-012	1.877778E-011	1	0.000000E+000
1	22.70210907	1.877778E-011	5.267780E-012	0	0.000000E+000
1	22.70256915	5.267780E-012	1.877778E-011	1	0.000000E+000
1	22.70261093	1.877778E-011	5.267780E-012	0	0.000000E+000
1	22.70264441	5.267780E-012	1.877778E-011	1	0.000000E+000
1	22.70266047	1.877778E-011	5.267780E-012	0	0.000000E+000
1	22.70274636	5.267780E-012	1.877778E-011	1	0.000000E+000
1	22.70285565	1.877778E-011	5.267780E-012	0	0.000000E+000
1	22.70299823	5.267780E-012	1.877778E-011	1	0.000000E+000
1	22.70306290	1.877778E-011	5.267780E-012	0	0.000000E+000
1	22.70307444	5.267780E-012	1.877778E-011	1	0.000000E+000
1	22.70323961	1.877778E-011	5.267780E-012	0	0.000000E+000
1	22.70327726	5.267780E-012	1.877778E-011	1	0.000000E+000
1	22.70370236	1.877778E-011	5.267780E-012	0	0.000000E+000
1	22.70371502	5.267780E-012	1.877778E-011	1	0.000000E+000
1	22.70375931	1.877778E-011	5.267780E-012	0	0.000000E+000
1	22.70378235	5.267780E-012	1.877778E-011	1	0.000000E+000
1	22.70395773	1.877778E-011	5.267780E-012	0	0.000000E+000
1	22.70397645	5.267780E-012	1.877778E-011	1	0.000000E+000
1	22.70419087	1.877778E-011	5.267780E-012	0	0.000000E+000
1	22.70421773	5.267780E-012	1.877778E-011	1	0.000000E+000
1	22.70541346	1.877778E-011	5.267780E-012	0	0.000000E+000
1	22.70544986	5.267780E-012	1.877778E-011	1	0.000000E+000
1	22.70584308	1.877778E-011	5.267780E-012	0	0.000000E+000
1	22.70585398	5.267780E-012	1.877778E-011	1	0.000000E+000
1	22.70607269	1.877778E-011	5.267780E-012	0	0.000000E+000
1	22.70667775	5.267780E-012	1.877778E-011	1	0.000000E+000
1	22.70682266	1.877778E-011	5.267780E-012	0	0.000000E+000
1	22.70694682	5.267780E-012	1.877778E-011	1	0.000000E+000
1	22.70697871	1.877778E-011	5.267780E-012	0	0.000000E+000
1	22.70699998	5.267780E-012	1.877778E-011	1	0.000000E+000
1	22.70707290	1.877778E-011	5.267780E-012	0	0.000000E+000
1	22.70709102	5.267780E-012	1.877778E-011	1	0.000000E+000
1	22.70726690	1.877778E-011	5.267780E-012	0	0.000000E+000
1	22.70728894	5.267780E-012	1.877778E-011	1	0.000000E+000
1	22.70765455	1.877778E-011	5.267780E-012	0	0.000000E+000
1	22.70780690	5.267780E-012	1.877778E-011	1	0.000000E+000
1	22.70798055	1.877778E-011	5.267780E-012	0	0.000000E+000
1	22.70840910	5.267780E-012	1.877778E-011	1	0.000000E+000
1	22.70841748	1.877778E-011	5.267780E-012	0	0.000000E+000
1	22.70850177	5.267780E-012	1.877778E-011	1	0.000000E+000
1	22.70879738	1.877778E-011	5.267780E-012	0	0.000000E+000
1	22.70881685	5.267780E-012	1.877778E-011	1	0.000000E+000
1	22.70902243	1.877778E-011	5.267780E-012	0	0.000000E+000
1	22.70904279	5.267780E-012	1.877778E-011	1	0.000000E+000
1	22.70932016	1.877778E-011	5.267780E-012	0	0.000000E+000
1	22.70935106	5.267780E-012	1.877778E-011	1	0.000000E+000
1	22.70955556	1.877778E-011	5.267780E-012	0	0.000000E+000
1	22.70958402	5.267780E-012	1.877778E-011	1	0.000000E+000
1	22.70977165	1.877778E-011	5.267780E-012	0	0.000000E+000
1	22.70983040	5.267780E-012	1.877778E-011	1	0.000000E+000
1	22.71009352	1.877778E-011	5.267780E-012	0	0.000000E+000
1	22.71013577	5.267780E-012	1.877778E-011	1	0.000000E+000
1	22.71016002	1.877778E-011	5.267780E-012	0	0.000000E+000
1	22.71018230	5.267780E-012	1.877778E-011	1	0.000000E+000
1	22.71030044	1.877778E-011	5.267780E-012	0	0.000000E+000
1	22.71037336	5.267780E-012	1.877778E-011	1	0.000000E+000
1	22.71133860	1.877778E-011	5.267780E-012	0	0.000000E+000
1	22.71136933	5.267780E-012	1.877778E-011	1	0.000000E+000
1	22.71146417	1.877778E-011	5.267780E-012	0	0.000000E+000
1	22.71152091	5.267780E-012	1.877778E-011	1	0.000000E+000
1	22.71215196	1.877778E-011	5.267780E-012	0	0.000000E+000
1	22.71217617	5.267780E-012	1.877778E-011	1	0.000000E+000
1	22.71225680	1.877778E-011	5.267780E-012	0	0.000000E+000
1	22.71227670	5.267780E-012	1.877778E-011	1	0.000000E+000
1	22.71231315	1.877778E-011	5.267780E-012	0	0.000000E+000
1	22.71232753	5.267780E-012	1.877778E-011	1	0.000000E+000
1	22.71241975	1.877778E-011	5.267780E-012	0	0.000000E+000
1	22.71245045	5.267780E-012	1.877778E-011	1	0.000000E+000
1	22.71254750	1.877778E-011	5.267780E-012	0	0.000000E+000
1	22.71261680	5.267780E-012	1.877778E-011	1	0.000000E+000
1	22.71265274	1.877778E-011	5.267780E-012	0	0.000000E+000
1	22.71334067	5.267780E-012	1.877778E-011	1	0.000000E+000
1	22.71368341	1.877778E-011	5.267780E-012	0	0.000000E+000
1	22.71374126	5.267780E-012	1.877778E-011	1	0.000000E+000
1	22.71389597	1.877778E-011	5.267780E-012	0	0.000000E+000
1	22.71426201	5.267780E-012	1.877778E-011	1	0.000000E+000
1	22.71433314	1.877778E-011	5.267780E-012	0	0.000000E+000
1	22.71436475	5.267780E-012	1.877778E-011	1	0.000000E+000
1	22.71446228	1.877778E-011	5.267780E-012	0	0.000000E+000
1	22.71499556	5.267780E-012	1.877778E-011	1	0.000000E+000
1	22.71539145	1.877778E-011	5.267780E-012	0	0.000000E+000
1	22.71559453	5.267780E-012	1.877778E-011	1	0.000000E+000
1	22.71562645	1.877778E-011	5.267780E-012	0	0.000000E+000
1	22.71565666	5.267780E-012	1.877778E-011	1	0.000000E+000
1	22.71569842	1.877778E-011	5.267780E-012	0	0.000000E+000
1	22.71581989	5.267780E-012	1.877778E-011	1	0.000000E+000
1	22.71619165	1.877778E-011	5.267780E-012	0	0.000000E+000
1	22.71623801	5.267780E-012	1.877778E-011	1	0.000000E+000
1	22.71630033	1.877778E-011	5.267780E-012	0	0.000000E+000
1	22.71633248	5.267780E-012	1.877778E-011	1	0.000000E+000
1	22.71646865	1.877778E-011	5.267780E-012	0	0.000000E+000
1	22.71647548	5.267780E-012	1.877778E-011	1	0.000000E+000
1	22.71694994	1.877778E-011	5.267780E-012	0	0.000000E+000
1	22.71697488	5.267780E-012	1.877778E-011	1	0.000000E+000
1	22.71708603	1.877778E-011	5.267780E-012	0	0.000000E+000
1	22.71709571	5.267780E-012	1.877778E-011	1	0.000000E+000
1	22.71730815	1.877778E-011	5.267780E-012	0	0.000000E+000
1	22.71736744	5.267780E-012	1.877778E-011	1	0.000000E+000
1	22.71752665	1.877778E-011	5.267780E-012	0	0.000000E+000
1	22.71782955	5.267780E-012	1.877778E-011	1	0.000000E+000
1	22.71792013	1.877778E-011	5.267780E-012	0	0.000000E+000
1	22.71794603	5.267780E-012	1.877778E-011	1	0.000000E+000
1	22.71825861	1.877778E-011	5.267780E-012	0	0.000000E+000
1	22.71829188	5.267780E-012	1.877778E-011	1	0.000000E+000
1	22.71894572	1.877778E-011	5.267780E-012	0	0.000000E+000
1	22.71897581	5.267780E-012	1.877778E-011	1	0.000000E+000
1	22.71912367	1.877778E-011	5.267780E-012	0	0.000000E+000
1	22.71914206	5.267780E-012	1.877778E-011	1	0.000000E+000
1	22.71929024	1.877778E-011	5.267780E-012	0	0.000000E+000
1	22.71930897	5.267780E-012	1.877778E-011	1	0.000000E+000
1	22.71954750	1.877778E-011	5.267780E-012	0	0.000000E+000
1	22.71955101	5.267780E-012	1.877778E-011	1	0.000000E+000
1	22.71960754	1.877778E-011	5.267780E-012	0	0.000000E+000
1	22.71962574	5.267780E-012	1.877778E-011	1	0.000000E+000
1	22.71969155	1.877778E-011	5.267780E-012	0	0.000000E+000
1	22.71971508	5.267780E-012	1.877778E-011	1	0.000000E+000
1	22.72001221	1.877778E-011	5.267780E-012	0	0.000000E+000
1	22.72005032	5.267780E-012	1.877778E-011	1	0.000000E+000
1	22.72034542	1.877778E-011	5.267780E-012	0	0.000000E+000
1	22.72038464	5.267780E-012	1.877778E-011	1	0.000000E+000
1	22.72053760	1.877778E-011	5.267780E-012	0	0.000000E+000
1	22.72055195	5.267780E-012	1.877778E-011	1	0.000000E+000
1	22.72066705	1.877778E-011	5.267780E-012	0	0.000000E+000
1	22.72069624	5.267780E-012	1.877778E-011	1	0.000000E+000
1	22.72129766	1.877778E-011	5.267780E-012	0	0.000000E+000
1	22.72131541	5.267780E-012	1.877778E-011	1	0.000000E+000
1	22.72177832	1.877778E-011	5.267780E-012	0	0.000000E+000
1	22.72178734	5.267780E-012	1.877778E-011	1	0.000000E+000
1	22.72215005	1.877778E-011	5.267780E-012	0	0.000000E+000
1	22.72216993	5.267780E-012	1.877778E-011	1	0.000000E+000
1	22.72236455	1.877778E-011	5.267780E-012	0	0.000000E+000
1	22.72239579	5.267780E-012	1.877778E-011	1	0.000000E+000
1	22.72255667	1.877778E-011	5.267780E-012	0	0.000000E+000
1	22.72258940	5.267780E-012	1.877778E-011	1	0.000000E+000
1	22.72314050	1.877778E-011	5.267780E-012	0	0.000000E+000
1	22.72317022	5.267780E-012	1.877778E-011	1	0.000000E+000
1	22.72319047	1.877778E-011	5.267780E-012	0	0.000000E+000
1	22.72335592	5.267780E-012	1.877778E-011	1	0.000000E+000
1	22.72506281	1.877778E-011	5.267780E-012	0	0.000000E+000
1	22.72510001	5.267780E-012	1.877778E-011	1	0.000000E+000
1	22.72530195	1.877778E-011	5.267780E-012	0	0.000000E+000
1	22.72530998	5.267780E-012	1.877778E-011	1	0.000000E+000
1	22.72543988	1.877778E-011	5.267780E-012	0	0.000000E+000
1	22.72547501	5.267780E-012	1.877778E-011	1	0.000000E+000
1	22.72549789	1.877778E-011	5.267780E-012	0	0.000000E+000
1	22.72550866	5.267780E-012	1.877778E-011	1	0.000000E+000
1	22.72575107	1.877778E-011	5.267780E-012	0	0.000000E+000
1	22.72626976	5.267780E-012	1.877778E-011	1	0.000000E+000
1	22.72670270	1.877778E-011	5.267780E-012	0	0.000000E+000
1	22.72671059	5.267780E-012	1.877778E-011	1	0.000000E+000
1	22.72677801	1.877778E-011	5.267780E-012	0	0.000000E+000
1	22.72680328	5.267780E-012	1.877778E-011	1	0.000000E+000
1	22.72691387	1.877778E-011	5.267780E-012	0	0.000000E+000
1	22.72699116	5.267780E-012	1.877778E-011	1	0.000000E+000
1	22.72709525	1.877778E-011	5.267780E-012	0	0.000000E+000
1	22.72712153	5.267780E-012	1.877778E-011	1	0.000000E+000
1	22.72755206	1.877778E-011	5.267780E-012	0	0.000000E+000
1	22.72756045	5.267780E-012	1.877778E-011	1	0.000000E+000
1	22.72822515	1.877778E-011	5.267780E-012	0	0.000000E+000
1	22.72825720	5.267780E-012	1.877778E-011	1	0.000000E+000
1	22.72835376	1.877778E-011	5.267780E-012	0	0.000000E+000
1	22.72837622	5.267780E-012	1.877778E-011	1	0.000000E+000
1	22.72865876	1.877778E-011	5.267780E-012	0	0.000000E+000
1	22.72872678	5.267780E-012	1.877778E-011	1	0.000000E+000
1	22.72892413	1.877778E-011	5.267780E-012	0	0.000000E+000
1	22.72895347	5.267780E-012	1.877778E-011	1	0.000000E+000
1	22.72955294	1.877778E-011	5.267780E-012	0	0.000000E+000
1	22.72962679	5.267780E-012	1.877778E-011	1	0.000000E+000
1	22.72982820	1.877778E-011	5.267780E-012	0	0.000000E+000
1	22.72984391	5.267780E-012	1.877778E-011	1	0.000000E+000
1	22.72990657	1.877778E-011	5.267780E-012	0	0.000000E+000
1	22.72996977	5.267780E-012	1.877778E-011	1	0.000000E+000
1	22.73027701	1.877778E-011	5.267780E-012	0	0.000000E+000
1	22.73034168	5.267780E-012	1.877778E-011	1	0.000000E+000
1	22.73078121	1.877778E-011	5.267780E-012	0	0.000000E+000
1	22.73081363	5.267780E-012	1.877778E-011	1	0.000000E+000
1	22.73096057	1.877778E-011	5.267780E-012	0	0.000000E+000
1	22.73097524	5.267780E-012	1.877778E-011	1	0.000000E+000
1	22.73238456	1.877778E-011	5.267780E-012	0	0.000000E+000
1	22.73243299	5.267780E-012	1.877778E-011	1	0.000000E+000
1	22.73264096	1.877778E-011	5.267780E-012	0	0.000000E+000
1	22.73266695	5.267780E-012	1.877778E-011	1	0.000000E+000
1	22.73351631	1.877778E-011	5.267780E-012	0	0.000000E+000
1	22.73354487	5.267780E-012	1.877778E-011	1	0.000000E+000
1	22.73373319	1.877778E-011	5.267780E-012	0	0.000000E+000
1	22.73375958	5.267780E-012	1.877778E-011	1	0.000000E+000
1	22.73405495	1.877778E-011	5.267780E-012	0	0.000000E+000
1	22.73446169	5.267780E-012	1.877778E-011	1	0.000000E+000
1	22.73479848	1.877778E-011	5.267780E-012	0	0.000000E+000
1	22.73483417	5.267780E-012	1.877778E-011	1	0.000000E+000
1	22.73487142	1.877778E-011	5.267780E-012	0	0.000000E+000
1	22.73487505	5.267780E-012	1.877778E-011	1	0.000000E+000
1	22.73509457	1.877778E-011	5.267780E-012	0	0.000000E+000
1	22.73513044	5.267780E-012	1.877778E-011	1	0.000000E+000
1	22.73538344	1.877778E-011	5.267780E-012	0	0.000000E+000
1	22.73540850	5.267780E-012	1.877778E-011	1	0.000000E+000
1	22.73545358	1.877778E-011	5.267780E-012	0	0.000000E+000
1	22.73547572	5.267780E-012	1.877778E-011	1	0.000000E+000
1	22.73553002	1.877778E-011	5.267780E-012	0	0.000000E+000
1	22.73559919	5.267780E-012	1.877778E-011	1	0.000000E+000
1	22.73585783	1.877778E-011	5.267780E-012	0	0.000000E+000
1	22.73588060	5.267780E-012	1.877778E-011	1	0.000000E+000
1	22.73605122	1.877778E-011	5.267780E-012	0	0.000000E+000
1	22.73635186	5.267780E-012	1.877778E-011	1	0.000000E+000
1	22.73659555	1.877778E-011	5.267780E-012	0	0.000000E+000
1	22.73662936	5.267780E-012	1.877778E-011	1	0.000000E+000
1	22.73669218	1.877778E-011	5.267780E-012	0	0.000000E+000
1	22.73676274	5.267780E-012	1.877778E-011	1	0.000000E+000
1	22.73684706	1.877778E-011	5.267780E-012	0	0.000000E+000
1	22.73685526	5.267780E-012	1.877778E-011	1	0.000000E+000
1	22.73691425	1.877778E-011	5.267780E-012	0	0.000000E+000
1	22.73693732	5.267780E-012	1.877778E-011	1	0.000000E+000
1	22.73731550	1.877778E-011	5.267780E-012	0	0.000000E+000
1	22.73737132	5.267780E-012	1.877778E-011	1	0.000000E+000
1	22.73777268	1.877778E-011	5.267780E-012	0	0.000000E+000
1	22.73779210	5.267780E-012	1.877778E-011	1	0.000000E+000
1	22.73883200	1.877778E-011	5.267780E-012	0	0.000000E+000
1	22.73884865	5.267780E-012	1.877778E-011	1	0.000000E+000
1	22.73925993	1.877778E-011	5.267780E-012	0	0.000000E+000
1	22.73931225	5.267780E-012	1.877778E-011	1	0.000000E+000
1	22.73976057	1.877778E-011	5.267780E-012	0	0.000000E+000
1	22.73978031	5.267780E-012	1.877778E-011	1	0.000000E+000
1	22.74041433	1.877778E-011	5.267780E-012	0	0.000000E+000
1	22.74057380	5.267780E-012	1.877778E-011	1	0.000000E+000
1	22.74071311	1.877778E-011	5.267780E-012	0	0.000000E+000
1	22.74137685	5.267780E-012	1.877778E-011	1	0.000000E+000
1	22.74155951	1.877778E-011	5.267780E-012	0	0.000000E+000
1	22.74158908	5.267780E-012	1.877778E-011	1	0.000000E+000
1	22.74171191	1.877778E-011	5.267780E-012	0	0.000000E+000
1	22.74177229	5.267780E-012	1.877778E-011	1	0.000000E+000
1	22.74273472	1.877778E-011	5.267780E-012	0	0.000000E+000
1	22.74276577	5.267780E-012	1.877778E-011	1	0.000000E+000
1	22.74341055	1.877778E-011	5.267780E-012	0	0.000000E+000
1	22.74344280	5.267780E-012	1.877778E-011	1	0.000000E+000
1	22.74414580	1.877778E-011	5.267780E-012	0	0.000000E+000
1	22.74417319	5.267780E-012	1.877778E-011	1	0.000000E+000
1	22.74476470	1.877778E-011	5.267780E-012	0	0.000000E+000
1	22.74478703	5.267780E-012	1.877778E-011	1	0.000000E+000
1	22.74501740	1.877778E-011	5.267780E-012	0	0.000000E+000
1	22.74505988	5.267780E-012	1.877778E-011	1	0.000000E+000
1	22.74531106	1.877778E-011	5.267780E-012	0	0.000000E+000
1	22.74537258	5.267780E-012	1.877778E-011	1	0.000000E+000
1	22.74541036	1.877778E-011	5.267780E-012	0	0.000000E+000
1	22.74542410	5.267780E-012	1.877778E-011	1	0.000000E+000
1	22.74577039	1.877778E-011	5.267780E-012	0	0.000000E+000
1	22.74584806	5.267780E-012	1.877778E-011	1	0.000000E+000
1	22.74609443	1.877778E-011	5.267780E-012	0	0.000000E+000
1	22.74614742	5.267780E-012	1.877778E-011	1	0.000000E+000
1	22.74618171	1.877778E-011	5.267780E-012	0	0.000000E+000
1	22.74624933	5.267780E-012	1.877778E-011	1	0.000000E+000
1	22.74645157	1.877778E-011	5.267780E-012	0	0.000000E+000
1	22.74646973	5.267780E-012	1.877778E-011	1	0.000000E+000
1	22.74663138	1.877778E-011	5.267780E-012	0	0.000000E+000
1	22.74684408	5.267780E-012	1.877778E-011	1	0.000000E+000
1	22.74695313	1.877778E-011	5.267780E-012	0	0.000000E+000
1	22.74699988	5.267780E-012	1.877778E-011	1	0.000000E+000
1	22.74768082	1.877778E-011	5.267780E-012	0	0.000000E+000
1	22.74827963	5.267780E-012	1.877778E-011	1	0.000000E+000
1	22.74829312	1.877778E-011	5.267780E-012	0	0.000000E+000
1	22.74832826	5.267780E-012	1.877778E-011	1	0.000000E+000
1	22.74876799	1.877778E-011	5.267780E-012	0	0.000000E+000
1	22.74878661	5.267780E-012	1.877778E-011	1	0.000000E+000
1	22.74887120	1.877778E-011	5.267780E-012	0	0.000000E+000
1	22.74889334	5.267780E-012	1.877778E-011	1	0.000000E+000
1	22.74976103	1.877778E-011	5.267780E-012	0	0.000000E+000
1	22.74978978	5.267780E-012	1.877778E-011	1	0.000000E+000
1	22.75030778	1.877778E-011	5.267780E-012	0	0.000000E+000
1	22.75031892	5.267780E-012	1.877778E-011	1	0.000000E+000
1	22.75053455	1.877778E-011	5.267780E-012	0	0.000000E+000
1	22.75056562	5.267780E-012	1.877778E-011	1	0.000000E+000
1	22.75126584	1.877778E-011	5.267780E-012	0	0.000000E+000
1	22.75144282	5.267780E-012	1.877778E-011	1	0.000000E+000
1	22.75167121	1.877778E-011	5.267780E-012	0	0.000000E+000
1	22.75178263	5.267780E-012	1.877778E-011	1	0.000000E+000
1	22.75195118	1.877778E-011	5.267780E-012	0	0.000000E+000
1	22.75198240	5.267780E-012	1.877778E-011	1	0.000000E+000
1	22.75216227	1.877778E-011	5.267780E-012	0	0.000000E+000
1	22.75252959	5.267780E-012	1.877778E-011	1	0.000000E+000
1	22.75282202	1.877778E-011	5.267780E-012	0	0.000000E+000
1	22.75284832	5.267780E-012	1.877778E-011	1	0.000000E+000
1	22.75290412	1.877778E-011	5.267780E-012	0	0.000000E+000
1	22.75293310	5.267780E-012	1.877778E-011	1	0.000000E+000
1	22.75360285	1.877778E-011	5.267780E-012	0	0.000000E+000
1	22.75412843	5.267780E-012	1.877778E-011	1	0.000000E+000
1	22.75422832	1.877778E-011	5.267780E-012	0	0.000000E+000
1	22.75423218	5.267780E-012	1.877778E-011	1	0.000000E+000
1	22.75427281	1.877778E-011	5.267780E-012	0	0.000000E+000
1	22.75431485	5.267780E-012	1.877778E-011	1	0.000000E+000
1	22.75437938	1.877778E-011	5.267780E-012	0	0.000000E+000
1	22.75444520	5.267780E-012	1.877778E-011	1	0.000000E+000
1	22.75452179	1.877778E-011	5.267780E-012	0	0.000000E+000
1	22.75453407	5.267780E-012	1.877778E-011	1	0.000000E+000
1	22.75460589	1.877778E-011	5.267780E-012	0	0.000000E+000
1	22.75464211	5.267780E-012	1.877778E-011	1	0.000000E+000
1	22.75497508	1.877778E-011	5.267780E-012	0	0.000000E+000
1	22.75498478	5.267780E-012	1.877778E-011	1	0.000000E+000
1	22.75508527	1.877778E-011	5.267780E-012	0	0.000000E+000
1	22.75514941	5.267780E-012	1.877778E-011	1	0.000000E+000
1	22.75611044	1.877778E-011	5.267780E-012	0	0.000000E+000
1	22.75613850	5.267780E-012	1.877778E-011	1	0.000000E+000
1	22.75619539	1.877778E-011	5.267780E-012	0	0.000000E+000
1	22.75619797	5.267780E-012	1.877778E-011	1	0.000000E+000
1	22.75633047	1.877778E-011	5.267780E-012	0	0.000000E+000
1	22.75641845	5.267780E-012	1.877778E-011	1	0.000000E+000
1	22.75670207	1.877778E-011	5.267780E-012	0	0.000000E+000
1	22.75676065	5.267780E-012	1.877778E-011	1	0.000000E+000
1	22.75742074	1.877778E-011	5.267780E-012	0	0.000000E+000
1	22.75743813	5.267780E-012	1.877778E-011	1	0.000000E+000
1	22.75763547	1.877778E-011	5.267780E-012	0	0.000000E+000
1	22.75763808	5.267780E-012	1.877778E-011	1	0.000000E+000
1	22.75766997	1.877778E-011	5.267780E-012	0	0.000000E+000
1	22.75769006	5.267780E-012	1.877778E-011	1	0.000000E+000
1	22.75796960	1.877778E-011	5.267780E-012	0	0.000000E+000
1	22.75829856	5.267780E-012	1.877778E-011	1	0.000000E+000
1	22.75835874	1.877778E-011	5.267780E-012	0	0.000000E+000
1	22.75860292	5.267780E-012	1.877778E-011	1	0.000000E+000
1	22.75892462	1.877778E-011	5.267780E-012	0	0.000000E+000
1	22.75895974	5.267780E-012	1.877778E-011	1	0.000000E+000
1	22.75900560	1.877778E-011	5.267780E-012	0	0.000000E+000
1	22.75909089	5.267780E-012	1.877778E-011	1	0.000000E+000
1	22.75927845	1.877778E-011	5.267780E-012	0	0.000000E+000
1	22.75931513	5.267780E-012	1.877778E-011	1	0.000000E+000
1	22.75937023	1.877778E-011	5.267780E-012	0	0.000000E+000
1	22.75938389	5.267780E-012	1.877778E-011	1	0.000000E+000
1	22.75958952	1.877778E-011	5.267780E-012	0	0.000000E+000
1	22.75964758	5.267780E-012	1.877778E-011	1	0.000000E+000
1	22.76120271	1.877778E-011	5.267780E-012	0	0.000000E+000
1	22.76123902	5.267780E-012	1.877778E-011	1	0.000000E+000
1	22.76135527	1.877778E-011	5.267780E-012	0	0.000000E+000
1	22.76198629	5.267780E-012	1.877778E-011	1	0.000000E+000
1	22.76210701	1.877778E-011	5.267780E-012	0	0.000000E+000
1	22.76212951	5.267780E-012	1.877778E-011	1	0.000000E+000
1	22.76243294	1.877778E-011	5.267780E-012	0	0.000000E+000
1	22.76244426	5.267780E-012	1.877778E-011	1	0.000000E+000
1	22.76283027	1.877778E-011	5.267780E-012	0	0.000000E+000
1	22.76285855	5.267780E-012	1.877778E-011	1	0.000000E+000
1	22.76299694	1.877778E-011	5.267780E-012	0	0.000000E+000
1	22.76310561	5.267780E-012	1.877778E-011	1	0.000000E+000
1	22.76387257	1.877778E-011	5.267780E-012	0	0.000000E+000
1	22.76397610	5.267780E-012	1.877778E-011	1	0.000000E+000
1	22.76404770	1.877778E-011	5.267780E-012	0	0.000000E+000
1	22.76409580	5.267780E-012	1.877778E-011	1	0.000000E+000
1	22.76420851	1.877778E-011	5.267780E-012	0	0.000000E+000
1	22.76421908	5.267780E-012	1.877778E-011	1	0.000000E+000
1	22.76445853	1.877778E-011	5.267780E-012	0	0.000000E+000
1	22.76449843	5.267780E-012	1.877778E-011	1	0.000000E+000
1	22.76487557	1.877778E-011	5.267780E-012	0	0.000000E+000
1	22.76493008	5.267780E-012	1.877778E-011	1	0.000000E+000
1	22.76507205	1.877778E-011	5.267780E-012	0	0.000000E+000
1	22.76513308	5.267780E-012	1.877778E-011	1	0.000000E+000
1	22.76540482	1.877778E-011	5.267780E-012	0	0.000000E+000
1	22.76543255	5.267780E-012	1.877778E-011	1	0.000000E+000
1	22.76605999	1.877778E-011	5.267780E-012	0	0.000000E+000
1	22.76616293	5.267780E-012	1.877778E-011	1	0.000000E+000
1	22.76680649	1.877778E-011	5.267780E-012	0	0.000000E+000
1	22.76683822	5.267780E-012	1.877778E-011	1	0.000000E+000
1	22.76698064	1.877778E-011	5.267780E-012	0	0.000000E+000
1	22.76708070	5.267780E-012	1.877778E-011	1	0.000000E+000
1	22.76712612	1.877778E-011	5.267780E-012	0	0.000000E+000
1	22.76713348	5.267780E-012	1.877778E-011	1	0.000000E+000
1	22.76780223	1.877778E-011	5.267780E-012	0	0.000000E+000
1	22.76781992	5.267780E-012	1.877778E-011	1	0.000000E+000
1	22.76788287	1.877778E-011	5.267780E-012	0	0.000000E+000
1	22.76788416	5.267780E-012	1.877778E-011	1	0.000000E+000
1	22.76819993	1.877778E-011	5.267780E-012	0	0.000000E+000
1	22.76823773	5.267780E-012	1.877778E-011	1	0.000000E+000
1	22.76826342	1.877778E-011	5.267780E-012	0	0.000000E+000
1	22.76831371	5.267780E-012	1.877778E-011	1	0.000000E+000
1	22.76861833	1.877778E-011	5.267780E-012	0	0.000000E+000
1	22.76869559	5.267780E-012	1.877778E-011	1	0.000000E+000
1	22.76886380	1.877778E-011	5.267780E-012	0	0.000000E+000
1	22.76887571	5.267780E-012	1.877778E-011	1	0.000000E+000
1	22.76924505	1.877778E-011	5.267780E-012	0	0.000000E+000
1	22.76925179	5.267780E-012	1.877778E-011	1	0.000000E+000
1	22.76958009	1.877778E-011	5.267780E-012	0	0.000000E+000
1	22.76960128	5.267780E-012	1.877778E-011	1	0.000000E+000
1	22.76975862	1.877778E-011	5.267780E-012	0	0.000000E+000
1	22.76978349	5.267780E-012	1.877778E-011	1	0.000000E+000
1	22.76986692	1.877778E-011	5.267780E-012	0	0.000000E+000
1	22.76988172	5.267780E-012	1.877778E-011	1	0.000000E+000
1	22.76997065	1.877778E-011	5.267780E-012	0	0.000000E+000
1	22.76999414	5.267780E-012	1.877778E-011	1	0.000000E+000
1	22.77024654	1.877778E-011	5.267780E-012	0	0.000000E+000
1	22.77027148	5.267780E-012	1.877778E-011	1	0.000000E+000
1	22.77036697	1.877778E-011	5.267780E-012	0	0.000000E+000
1	22.77042778	5.267780E-012	1.877778E-011	1	0.000000E+000
1	22.77054395	1.877778E-011	5.267780E-012	0	0.000000E+000
1	22.77097316	5.267780E-012	1.877778E-011	1	0.000000E+000
1	22.77169971	1.877778E-011	5.267780E-012	0	0.000000E+000
1	22.77176449	5.267780E-012	1.877778E-011	1	0.000000E+000
1	22.77217052	1.877778E-011	5.267780E-012	0	0.000000E+000
1	22.77224825	5.267780E-012	1.877778E-011	1	0.000000E+000
1	22.77243405	1.877778E-011	5.267780E-012	0	0.000000E+000
1	22.77285799	5.267780E-012	1.877778E-011	1	0.000000E+000
1	22.77328699	1.877778E-011	5.267780E-012	0	0.000000E+000
1	22.77329142	5.267780E-012	1.877778E-011	1	0.000000E+000
1	22.77364572	1.877778E-011	5.267780E-012	0	0.000000E+000
1	22.77370990	5.267780E-012	1.877778E-011	1	0.000000E+000
1	22.77415116	1.877778E-011	5.267780E-012	0	0.000000E+000
1	22.77445674	5.267780E-012	1.877778E-011	1	0.000000E+000
1	22.77463975	1.877778E-011	5.267780E-012	0	0.000000E+000
1	22.77466728	5.267780E-012	1.877778E-011	1	0.000000E+000
1	22.77481515	1.877778E-011	5.267780E-012	0	0.000000E+000
1	22.77484832	5.267780E-012	1.877778E-011	1	0.000000E+000
1	22.77572570	1.877778E-011	5.267780E-012	0	0.000000E+000
1	22.77589811	5.267780E-012	1.877778E-011	1	0.000000E+000
1	22.77603451	1.877778E-011	5.267780E-012	0	0.000000E+000
1	22.77608171	5.267780E-012	1.877778E-011	1	0.000000E+000
1	22.77614380	1.877778E-011	5.267780E-012	0	0.000000E+000
1	22.77618466	5.267780E-012	1.877778E-011	1	0.000000E+000
1	22.77659154	1.877778E-011	5.267780E-012	0	0.000000E+000
1	22.77665958	5.267780E-012	1.877778E-011	1	0.000000E+000
1	22.77670828	1.877778E-011	5.267780E-012	0	0.000000E+000
1	22.77678184	5.267780E-012	1.877778E-011	1	0.000000E+000
1	22.77715965	1.877778E-011	5.267780E-012	0	0.000000E+000
1	22.77718838	5.267780E-012	1.877778E-011	1	0.000000E+000
1	22.77767612	1.877778E-011	5.267780E-012	0	0.000000E+000
1	22.77769333	5.267780E-012	1.877778E-011	1	0.000000E+000
1	22.77785066	1.877778E-011	5.267780E-012	0	0.000000E+000
1	22.77811032	5.267780E-012	1.877778E-011	1	0.000000E+000
1	22.77836479	1.877778E-011	5.267780E-012	0	0.000000E+000
1	22.77840145	5.267780E-012	1.877778E-011	1	0.000000E+000
1	22.77882365	1.877778E-011	5.267780E-012	0	0.000000E+000
1	22.77948534	5.267780E-012	1.877778E-011	1	0.000000E+000
1	22.77993906	1.877778E-011	5.267780E-012	0	0.000000E+000
1	22.77994459	5.267780E-012	1.877778E-011	1	0.000000E+000
1	22.78044350	1.877778E-011	5.267780E-012	0	0.000000E+000
1	22.78048524	5.267780E-012	1.877778E-011	1	0.000000E+000
1	22.78050882	1.877778E-011	5.267780E-012	0	0.000000E+000
1	22.78053145	5.267780E-012	1.877778E-011	1	0.000000E+000
1	22.78071111	1.877778E-011	5.267780E-012	0	0.000000E+000
1	22.78076338	5.267780E-012	1.877778E-011	1	0.000000E+000
1	22.78088238	1.877778E-011	5.267780E-012	0	0.000000E+000
1	22.78092012	5.267780E-012	1.877778E-011	1	0.000000E+000
1	22.78128560	1.877778E-011	5.267780E-012	0	0.000000E+000
1	22.78149350	5.267780E-012	1.877778E-011	1	0.000000E+000
1	22.78184661	1.877778E-011	5.267780E-012	0	0.000000E+000
1	22.78185179	5.267780E-012	1.877778E-011	1	0.000000E+000
1	22.78194779	1.877778E-011	5.267780E-012	0	0.000000E+000
1	22.78197244	5.267780E-012	1.877778E-011	1	0.000000E+000
1	22.78203209	1.877778E-011	5.267780E-012	0	0.000000E+000
1	22.78206000	5.267780E-012	1.877778E-011	1	0.000000E+000
1	22.78229697	1.877778E-011	5.267780E-012	0	0.000000E+000
1	22.78230824	5.267780E-012	1.877778E-011	1	0.000000E+000
1	22.78246075	1.877778E-011	5.267780E-012	0	0.000000E+000
1	22.78251411	5.267780E-012	1.877778E-011	1	0.000000E+000
1	22.78260170	1.877778E-011	5.267780E-012	0	0.000000E+000
1	22.78262384	5.267780E-012	1.877778E-011	1	0.000000E+000
1	22.78443258	1.877778E-011	5.267780E-012	0	0.000000E+000
1	22.78472061	5.267780E-012	1.877778E-011	1	0.000000E+000
1	22.78500325	1.877778E-011	5.267780E-012	0	0.000000E+000
1	22.78501581	5.267780E-012	1.877778E-011	1	0.000000E+000
1	22.78527531	1.877778E-011	5.267780E-012	0	0.000000E+000
1	22.78532770	5.267780E-012	1.877778E-011	1	0.000000E+000
1	22.78539320	1.877778E-011	5.267780E-012	0	0.000000E+000
1	22.78544588	5.267780E-012	1.877778E-011	1	0.000000E+000
1	22.78554887	1.877778E-011	5.267780E-012	0	0.000000E+000
1	22.78594151	5.267780E-012	1.877778E-011	1	0.000000E+000
1	22.78699213	1.877778E-011	5.267780E-012	0	0.000000E+000
1	22.78701489	5.267780E-012	1.877778E-011	1	0.000000E+000
1	22.78703671	1.877778E-011	5.267780E-012	0	0.000000E+000
1	22.78707092	5.267780E-012	1.877778E-011	1	0.000000E+000
1	22.78721869	1.877778E-011	5.267780E-012	0	0.000000E+000
1	22.78724233	5.267780E-012	1.877778E-011	1	0.000000E+000
1	22.78775531	1.877778E-011	5.267780E-012	0	0.000000E+000
1	22.78778731	5.267780E-012	1.877778E-011	1	0.000000E+000
1	22.78854190	1.877778E-011	5.267780E-012	0	0.000000E+000
1	22.78859770	5.267780E-012	1.877778E-011	1	0.000000E+000
1	22.78888328	1.877778E-011	5.267780E-012	0	0.000000E+000
1	22.78890730	5.267780E-012	1.877778E-011	1	0.000000E+000
1	22.78950824	1.877778E-011	5.267780E-012	0	0.000000E+000
1	22.78954317	5.267780E-012	1.877778E-011	1	0.000000E+000
1	22.78990146	1.877778E-011	5.267780E-012	0	0.000000E+000
1	22.78993858	5.267780E-012	1.877778E-011	1	0.000000E+000
1	22.79012919	1.877778E-011	5.267780E-012	0	0.000000E+000
1	22.79013713	5.267780E-012	1.877778E-011	1	0.000000E+000
1	22.79035824	1.877778E-011	5.267780E-012	0	0.000000E+000
1	22.79042648	5.267780E-012	1.877778E-011	1	0.000000E+000
1	22.79049595	1.877778E-011	5.267780E-012	0	0.000000E+000
1	22.79051451	5.267780E-012	1.877778E-011	1	0.000000E+000
1	22.79096869	1.877778E-011	5.267780E-012	0	0.000000E+000
1	22.79099713	5.267780E-012	1.877778E-011	1	0.000000E+000
1	22.79104621	1.877778E-011	5.267780E-012	0	0.000000E+000
1	22.79108653	5.267780E-012	1.877778E-011	1	0.000000E+000
1	22.79119337	1.877778E-011	5.267780E-012	0	0.000000E+000
1	22.79121530	5.267780E-012	1.877778E-011	1	0.000000E+000
1	22.79127490	1.877778E-011	5.267780E-012	0	0.000000E+000
1	22.79129952	5.267780E-012	1.877778E-011	1	0.000000E+000
1	22.79162000	1.877778E-011	5.267780E-012	0	0.000000E+000
1	22.79164868	5.267780E-012	1.877778E-011	1	0.000000E+000
1	22.79191893	1.877778E-011	5.267780E-012	0	0.000000E+000
1	22.79194688	5.267780E-012	1.877778E-011	1	0.000000E+000
1	22.79204808	1.877778E-011	5.267780E-012	0	0.000000E+000
1	22.79206930	5.267780E-012	1.877778E-011	1	0.000000E+000
1	22.79238069	1.877778E-011	5.267780E-012	0	0.000000E+000
1	22.79241919	5.267780E-012	1.877778E-011	1	0.000000E+000
1	22.79320985	1.877778E-011	5.267780E-012	0	0.000000E+000
1	22.79336682	5.267780E-012	1.877778E-011	1	0.000000E+000
1	22.79339861	1.877778E-011	5.267780E-012	0	0.000000E+000
1	22.79341452	5.267780E-012	1.877778E-011	1	0.000000E+000
1	22.79376756	1.877778E-011	5.267780E-012	0	0.000000E+000
1	22.79378342	5.267780E-012	1.877778E-011	1	0.000000E+000
1	22.79396809	1.877778E-011	5.267780E-012	0	0.000000E+000
1	22.79400379	5.267780E-012	1.877778E-011	1	0.000000E+000
1	22.79410262	1.877778E-011	5.267780E-012	0	0.000000E+000
1	22.79413762	5.267780E-012	1.877778E-011	1	0.000000E+000
1	22.79417176	1.877778E-011	5.267780E-012	0	0.000000E+000
1	22.79419764	5.267780E-012	1.877778E-011	1	0.000000E+000
1	22.79490443	1.877778E-011	5.267780E-012	0	0.000000E+000
1	22.79492478	5.267780E-012	1.877778E-011	1	0.000000E+000
1	22.79497481	1.877778E-011	5.267780E-012	0	0.000000E+000
1	22.79500291	5.267780E-012	1.877778E-011	1	0.000000E+000
1	22.79532799	1.877778E-011	5.267780E-012	0	0.000000E+000
1	22.79541370	5.267780E-012	1.877778E-011	1	0.000000E+000
1	22.79572337	1.877778E-011	5.267780E-012	0	0.000000E+000
1	22.79573404	5.267780E-012	1.877778E-011	1	0.000000E+000
1	22.79627255	1.877778E-011	5.267780E-012	0	0.000000E+000
1	22.79629662	5.267780E-012	1.877778E-011	1	0.000000E+000
1	22.79670452	1.877778E-011	5.267780E-012	0	0.000000E+000
1	22.79678209	5.267780E-012	1.877778E-011	1	0.000000E+000
1	22.79695507	1.877778E-011	5.267780E-012	0	0.000000E+000
1	22.79704638	5.267780E-012	1.877778E-011	1	0.000000E+000
1	22.79712124	1.877778E-011	5.267780E-012	0	0.000000E+000
1	24.00246264	5.078218E-012	1.858822E-011	1	0.000000E+000
1	24.00253211	1.858822E-011	5.078218E-012	0	0.000000E+000
1	24.00254414	5.078218E-012	1.858822E-011	1	0.000000E+000
1	24.00318799	1.858822E-011	5.078218E-012	0	0.000000E+000
1	24.00321174	5.078218E-012	1.858822E-011	1	0.000000E+000
1	24.00340495	1.858822E-011	5.078218E-012	0	0.000000E+000
1	24.00341518	5.078218E-012	1.858822E-011	1	0.000000E+000
1	24.00367568	1.858822E-011	5.078218E-012	0	0.000000E+000
1	24.00370118	5.078218E-012	1.858822E-011	1	0.000000E+000
1	24.00374774	1.858822E-011	5.078218E-012	0	0.000000E+000
1	24.00378071	5.078218E-012	1.858822E-011	1	0.000000E+000
1	24.00402386	1.858822E-011	5.078218E-012	0	0.000000E+000
1	24.00418896	5.078218E-012	1.858822E-011	1	0.000000E+000
1	24.00428192	1.858822E-011	5.078218E-012	0	0.000000E+000
1	24.00428571	5.078218E-012	1.858822E-011	1	0.000000E+000
1	24.00445732	1.858822E-011	5.078218E-012	0	0.000000E+000
1	24.00472929	5.078218E-012	1.858822E-011	1	0.000000E+000
1	24.00483410	1.858822E-011	5.078218E-012	0	0.000000E+000
1	24.00484010	5.078218E-012	1.858822E-011	1	0.000000E+000
1	24.00539416	1.858822E-011	5.078218E-012	0	0.000000E+000
1	24.00539810	5.078218E-012	1.858822E-011	1	0.000000E+000
1	24.00548159	1.858822E-011	5.078218E-012	0	0.000000E+000
1	24.00548784	5.078218E-012	1.858822E-011	1	0.000000E+000
1	24.00636992	1.858822E-011	5.078218E-012	0	0.000000E+000
1	24.00641058	5.078218E-012	1.858822E-011	1	0.000000E+000
1	24.00647191	1.858822E-011	5.078218E-012	0	0.000000E+000
1	24.00649349	5.078218E-012	1.858822E-011	1	0.000000E+000
1	24.00678949	1.858822E-011	5.078218E-012	0	0.000000E+000
1	24.00682952	5.078218E-012	1.858822E-011	1	0.000000E+000
1	24.00703512	1.858822E-011	5.078218E-012	0	0.000000E+000
1	24.00705873	5.078218E-012	1.858822E-011	1	0.000000E+000
1	24.00714689	1.858822E-011	5.078218E-012	0	0.000000E+000
1	24.00715920	5.078218E-012	1.858822E-011	1	0.000000E+000
1	24.00737832	1.858822E-011	5.078218E-012	0	0.000000E+000
1	24.00741379	5.078218E-012	1.858822E-011	1	0.000000E+000
1	24.00747606	1.858822E-011	5.078218E-012	0	0.000000E+000
1	24.00750886	5.078218E-012	1.858822E-011	1	0.000000E+000
1	24.00759738	1.858822E-011	5.078218E-012	0	0.000000E+000
1	24.00762004	5.078218E-012	1.858822E-011	1	0.000000E+000
1	24.00809671	1.858822E-011	5.078218E-012	0	0.000000E+000
1	24.00810241	5.078218E-012	1.858822E-011	1	0.000000E+000
1	24.00834859	1.858822E-011	5.078218E-012	0	0.000000E+000
1	24.00836931	5.078218E-012	1.858822E-011	1	0.000000E+000
1	24.00848637	1.858822E-011	5.078218E-012	0	0.000000E+000
1	24.00849177	5.078218E-012	1.858822E-011	1	0.000000E+000
1	24.00862235	1.858822E-011	5.078218E-012	0	0.000000E+000
1	24.00863962	5.078218E-012	1.858822E-011	1	0.000000E+000
1	24.00876329	1.858822E-011	5.078218E-012	0	0.000000E+000
1	24.00913520	5.078218E-012	1.858822E-011	1	0.000000E+000
1	24.00922572	1.858822E-011	5.078218E-012	0	0.000000E+000
1	24.00928367	5.078218E-012	1.858822E-011	1	0.000000E+000
1	24.00967521	1.858822E-011	5.078218E-012	0	0.000000E+000
1	24.00971851	5.078218E-012	1.858822E-011	1	0.000000E+000
1	24.01006441	1.858822E-011	5.078218E-012	0	0.000000E+000
1	24.01008700	5.078218E-012	1.858822E-011	1	0.000000E+000
1	24.01037581	1.858822E-011	5.078218E-012	0	0.000000E+000
1	24.01041944	5.078218E-012	1.858822E-011	1	0.000000E+000
1	24.01054481	1.858822E-011	5.078218E-012	0	0.000000E+000
1	24.01061619	5.078218E-012	1.858822E-011	1	0.000000E+000
1	24.01071095	1.858822E-011	5.078218E-012	0	0.000000E+000
1	24.01073478	5.078218E-012	1.858822E-011	1	0.000000E+000
1	24.01104545	1.858822E-011	5.078218E-012	0	0.000000E+000
1	24.01110255	5.078218E-012	1.858822E-011	1	0.000000E+000
1	24.01145247	1.858822E-011	5.078218E-012	0	0.000000E+000
1	24.01149583	5.078218E-012	1.858822E-011	1	0.000000E+000
1	24.01161676	1.858822E-011	5.078218E-012	0	0.000000E+000
1	24.01163732	5.078218E-012	1.858822E-011	1	0.000000E+000
1	24.01184152	1.858822E-011	5.078218E-012	0	0.000000E+000
1	24.01185647	5.078218E-012	1.858822E-011	1	0.000000E+000
1	24.01190672	1.858822E-011	5.078218E-012	0	0.000000E+000
1	24.01206620	5.078218E-012	1.858822E-011	1	0.000000E+000
1	24.01216863	1.858822E-011	5.078218E-012	0	0.000000E+000
1	24.01230507	5.078218E-012	1.858822E-011	1	0.000000E+000
1	24.01258686	1.858822E-011	5.078218E-012	0	0.000000E+000
1	24.01259679	5.078218E-012	1.858822E-011	1	0.000000E+000
1	24.01373522	1.858822E-011	5.078218E-012	0	0.000000E+000
1	24.01374493	5.078218E-012	1.858822E-011	1	0.000000E+000
1	24.01378397	1.858822E-011	5.078218E-012	0	0.000000E+000
1	24.01400285	5.078218E-012	1.858822E-011	1	0.000000E+000
1	24.01441911	1.858822E-011	5.078218E-012	0	0.000000E+000
1	24.01493144	5.078218E-012	1.858822E-011	1	0.000000E+000
1	24.01516595	1.858822E-011	5.078218E-012	0	0.000000E+000
1	24.01517074	5.078218E-012	1.858822E-011	1	0.000000E+000
1	24.01521138	1.858822E-011	5.078218E-012	0	0.000000E+000
1	24.01524887	5.078218E-012	1.858822E-011	1	0.000000E+000
1	24.01527894	1.858822E-011	5.078218E-012	0	0.000000E+000
1	24.01528700	5.078218E-012	1.858822E-011	1	0.000000E+000
1	24.01535601	1.858822E-011	5.078218E-012	0	0.000000E+000
1	24.01538220	5.078218E-012	1.858822E-011	1	0.000000E+000
1	24.01543976	1.858822E-011	5.078218E-012	0	0.000000E+000
1	24.01545867	5.078218E-012	1.858822E-011	1	0.000000E+000
1	24.01633400	1.858822E-011	5.078218E-012	0	0.000000E+000
1	24.01637344	5.078218E-012	1.858822E-011	1	0.000000E+000
1	24.01663149	1.858822E-011	5.078218E-012	0	0.000000E+000
1	24.01669663	5.078218E-012	1.858822E-011	1	0.000000E+000
1	24.01682048	1.858822E-011	5.078218E-012	0	0.000000E+000
1	24.01683123	5.078218E-012	1.858822E-011	1	0.000000E+000
1	24.01719256	1.858822E-011	5.078218E-012	0	0.000000E+000
1	24.01720665	5.078218E-012	1.858822E-011	1	0.000000E+000
1	24.01766711	1.858822E-011	5.078218E-012	0	0.000000E+000
1	24.01767855	5.078218E-012	1.858822E-011	1	0.000000E+000
1	24.01771958	1.858822E-011	5.078218E-012	0	0.000000E+000
1	24.01774252	5.078218E-012	1.858822E-011	1	0.000000E+000
1	24.01827289	1.858822E-011	5.078218E-012	0	0.000000E+000
1	24.01829638	5.078218E-012	1.858822E-011	1	0.000000E+000
1	24.01892747	1.858822E-011	5.078218E-012	0	0.000000E+000
1	24.01896772	5.078218E-012	1.858822E-011	1	0.000000E+000
1	24.01905100	1.858822E-011	5.078218E-012	0	0.000000E+000
1	24.01906886	5.078218E-012	1.858822E-011	1	0.000000E+000
1	24.01909863	1.858822E-011	5.078218E-012	0	0.000000E+000
1	24.01954832	5.078218E-012	1.858822E-011	1	0.000000E+000
1	24.01977150	1.858822E-011	5.078218E-012	0	0.000000E+000
1	24.01978574	5.078218E-012	1.858822E-011	1	0.000000E+000
1	24.01981540	1.858822E-011	5.078218E-012	0	0.000000E+000
1	24.01984440	5.078218E-012	1.858822E-011	1	0.000000E+000
1	24.01992272	1.858822E-011	5.078218E-012	0	0.000000E+000
1	24.01994253	5.078218E-012	1.858822E-011	1	0.000000E+000
1	24.02036113	1.858822E-011	5.078218E-012	0	0.000000E+000
1	24.02038044	5.078218E-012	1.858822E-011	1	0.000000E+000
1	24.02041333	1.858822E-011	5.078218E-012	0	0.000000E+000
1	24.02043007	5.078218E-012	1.858822E-011	1	0.000000E+000
1	24.02087331	1.858822E-011	5.078218E-012	0	0.000000E+000
1	24.02091409	5.078218E-012	1.858822E-011	1	0.000000E+000
1	24.02147500	1.858822E-011	5.078218E-012	0	0.000000E+000
1	24.02168937	5.078218E-012	1.858822E-011	1	0.000000E+000
1	24.02199863	1.858822E-011	5.078218E-012	0	0.000000E+000
1	24.02200847	5.078218E-012	1.858822E-011	1	0.000000E+000
1	24.02250720	1.858822E-011	5.078218E-012	0	0.000000E+000
1	24.02252561	5.078218E-012	1.858822E-011	1	0.000000E+000
1	24.02282217	1.858822E-011	5.078218E-012	0	0.000000E+000
1	24.02348790	5.078218E-012	1.858822E-011	1	0.000000E+000
1	24.02368322	1.858822E-011	5.078218E-012	0	0.000000E+000
1	24.02373032	5.078218E-012	1.858822E-011	1	0.000000E+000
1	24.02387098	1.858822E-011	5.078218E-012	0	0.000000E+000
1	24.02445698	5.078218E-012	1.858822E-011	1	0.000000E+000
1	24.02449831	1.858822E-011	5.078218E-012	0	0.000000E+000
1	24.02451084	5.078218E-012	1.858822E-011	1	0.000000E+000
1	24.02454331	1.858822E-011	5.078218E-012	0	0.000000E+000
1	24.02456980	5.078218E-012	1.858822E-011	1	0.000000E+000
1	24.02481294	1.858822E-011	5.078218E-012	0	0.000000E+000
1	24.02484133	5.078218E-012	1.858822E-011	1	0.000000E+000
1	24.02540142	1.858822E-011	5.078218E-012	0	0.000000E+000
1	24.02542019	5.078218E-012	1.858822E-011	1	0.000000E+000
1	24.02627685	1.858822E-011	5.078218E-012	0	0.000000E+000
1	24.02629577	5.078218E-012	1.858822E-011	1	0.000000E+000
1	24.02633718	1.858822E-011	5.078218E-012	0	0.000000E+000
1	24.02636680	5.078218E-012	1.858822E-011	1	0.000000E+000
1	24.02663070	1.858822E-011	5.078218E-012	0	0.000000E+000
1	24.02674979	5.078218E-012	1.858822E-011	1	0.000000E+000
1	24.02693217	1.858822E-011	5.078218E-012	0	0.000000E+000
1	24.02697311	5.078218E-012	1.858822E-011	1	0.000000E+000
1	24.02701746	1.858822E-011	5.078218E-012	0	0.000000E+000
1	24.02703182	5.078218E-012	1.858822E-011	1	0.000000E+000
1	24.02723360	1.858822E-011	5.078218E-012	0	0.000000E+000
1	24.02725579	5.078218E-012	1.858822E-011	1	0.000000E+000
1	24.02757829	1.858822E-011	5.078218E-012	0	0.000000E+000
1	24.02760391	5.078218E-012	1.858822E-011	1	0.000000E+000
1	24.02767017	1.858822E-011	5.078218E-012	0	0.000000E+000
1	24.02773591	5.078218E-012	1.858822E-011	1	0.000000E+000
1	24.02775452	1.858822E-011	5.078218E-012	0	0.000000E+000
1	24.02778728	5.078218E-012	1.858822E-011	1	0.000000E+000
1	24.02838351	1.858822E-011	5.078218E-012	0	0.000000E+000
1	24.02845981	5.078218E-012	1.858822E-011	1	0.000000E+000
1	24.02853431	1.858822E-011	5.078218E-012	0	0.000000E+000
1	24.02854517	5.078218E-012	1.858822E-011	1	0.000000E+000
1	24.02875153	1.858822E-011	5.078218E-012	0	0.000000E+000
1	24.02875313	5.078218E-012	1.858822E-011	1	0.000000E+000
1	24.02913413	1.858822E-011	5.078218E-012	0	0.000000E+000
1	24.02915905	5.078218E-012	1.858822E-011	1	0.000000E+000
1	24.02949203	1.858822E-011	5.078218E-012	0	0.000000E+000
1	24.02965321	5.078218E-012	1.858822E-011	1	0.000000E+000
1	24.02972973	1.858822E-011	5.078218E-012	0	0.000000E+000
1	24.02974842	5.078218E-012	1.858822E-011	1	0.000000E+000
1	24.02981324	1.858822E-011	5.078218E-012	0	0.000000E+000
1	24.02981973	5.078218E-012	1.858822E-011	1	0.000000E+000
1	24.03018906	1.858822E-011	5.078218E-012	0	0.000000E+000
1	24.03029514	5.078218E-012	1.858822E-011	1	0.000000E+000
1	24.03042141	1.858822E-011	5.078218E-012	0	0.000000E+000
1	34.87037892	4.865671E-012	1.837567E-011	1	0.000000E+000
1	34.87112407	1.837567E-011	4.865671E-012	0	0.000000E+000
1	34.87132046	4.865671E-012	1.837567E-011	1	0.000000E+000
1	34.87148966	1.837567E-011	4.865671E-012	0	0.000000E+000
1	34.87153777	4.865671E-012	1.837567E-011	1	0.000000E+000
1	34.87156711	1.837567E-011	4.865671E-012	0	0.000000E+000
1	34.87159699	4.865671E-012	1.837567E-011	1	0.000000E+000
1	34.87164631	1.837567E-011	4.865671E-012	0	0.000000E+000
1	34.87168149	4.865671E-012	1.837567E-011	1	0.000000E+000
1	34.87172489	1.837567E-011	4.865671E-012	0	0.000000E+000
1	34.87175414	4.865671E-012	1.837567E-011	1	0.000000E+000
1	34.87193055	1.837567E-011	4.865671E-012	0	0.000000E+000
1	34.87196987	4.865671E-012	1.837567E-011	1	0.000000E+000
1	34.87287487	1.837567E-011	4.865671E-012	0	0.000000E+000
1	34.87288183	4.865671E-012	1.837567E-011	1	0.000000E+000
1	34.87294818	1.837567E-011	4.865671E-012	0	0.000000E+000
1	34.87298675	4.865671E-012	1.837567E-011	1	0.000000E+000
1	34.87438364	1.837567E-011	4.865671E-012	0	0.000000E+000
1	34.87440227	4.865671E-012	1.837567E-011	1	0.000000E+000
1	34.87453825	1.837567E-011	4.865671E-012	0	0.000000E+000
1	34.87456200	4.865671E-012	1.837567E-011	1	0.000000E+000
1	34.87473627	1.837567E-011	4.865671E-012	0	0.000000E+000
1	34.87476971	4.865671E-012	1.837567E-011	1	0.000000E+000
1	34.87505683	1.837567E-011	4.865671E-012	0	0.000000E+000
1	34.87509547	4.865671E-012	1.837567E-011	1	0.000000E+000
1	34.87536818	1.837567E-011	4.865671E-012	0	0.000000E+000
1	34.87543668	4.865671E-012	1.837567E-011	1	0.000000E+000
1	34.87632295	1.837567E-011	4.865671E-012	0	0.000000E+000
1	34.87633258	4.865671E-012	1.837567E-011	1	0.000000E+000
1	34.87669864	1.837567E-011	4.865671E-012	0	0.000000E+000
1	34.87685662	4.865671E-012	1.837567E-011	1	0.000000E+000
1	34.87701772	1.837567E-011	4.865671E-012	0	0.000000E+000
1	34.87705060	4.865671E-012	1.837567E-011	1	0.000000E+000
1	34.87733542	1.837567E-011	4.865671E-012	0	0.000000E+000
1	34.87734830	4.865671E-012	1.837567E-011	1	0.000000E+000
1	34.87743406	1.837567E-011	4.865671E-012	0	0.000000E+000
1	34.87745734	4.865671E-012	1.837567E-011	1	0.000000E+000
1	34.87751334	1.837567E-011	4.865671E-012	0	0.000000E+000
1	34.87752754	4.865671E-012	1.837567E-011	1	0.000000E+000
1	34.87754550	1.837567E-011	4.865671E-012	0	0.000000E+000
1	34.87786329	4.865671E-012	1.837567E-011	1	0.000000E+000
1	34.87841665	1.837567E-011	4.865671E-012	0	0.000000E+000
1	34.87845577	4.865671E-012	1.837567E-011	1	0.000000E+000
1	34.87857753	1.837567E-011	4.865671E-012	0	0.000000E+000
1	34.87860030	4.865671E-012	1.837567E-011	1	0.000000E+000
1	34.87883728	1.837567E-011	4.865671E-012	0	0.000000E+000
1	34.87888775	4.865671E-012	1.837567E-011	1	0.000000E+000
1	34.87894339	1.837567E-011	4.865671E-012	0	0.000000E+000
1	34.87895924	4.865671E-012	1.837567E-011	1	0.000000E+000
1	34.87907926	1.837567E-011	4.865671E-012	0	0.000000E+000
1	34.87913354	4.865671E-012	1.837567E-011	1	0.000000E+000
1	34.87914188	1.837567E-011	4.865671E-012	0	0.000000E+000
1	34.87919206	4.865671E-012	1.837567E-011	1	0.000000E+000
1	34.87944505	1.837567E-011	4.865671E-012	0	0.000000E+000
1	34.87957241	4.865671E-012	1.837567E-011	1	0.000000E+000
1	34.88029467	1.837567E-011	4.865671E-012	0	0.000000E+000
1	34.88030993	4.865671E-012	1.837567E-011	1	0.000000E+000
1	34.88068020	1.837567E-011	4.865671E-012	0	0.000000E+000
1	34.88072353	4.865671E-012	1.837567E-011	1	0.000000E+000
1	34.88079550	1.837567E-011	4.865671E-012	0	0.000000E+000
1	34.88083651	4.865671E-012	1.837567E-011	1	0.000000E+000
1	34.88096484	1.837567E-011	4.865671E-012	0	0.000000E+000
1	34.88105358	4.865671E-012	1.837567E-011	1	0.000000E+000
1	34.88115495	1.837567E-011	4.865671E-012	0	0.000000E+000
1	34.88151769	4.865671E-012	1.837567E-011	1	0.000000E+000
1	34.88198445	1.837567E-011	4.865671E-012	0	0.000000E+000
1	34.88200341	4.865671E-012	1.837567E-011	1	0.000000E+000
1	34.88208488	1.837567E-011	4.865671E-012	0	0.000000E+000
1	34.88226157	4.865671E-012	1.837567E-011	1	0.000000E+000
1	34.88257038	1.837567E-011	4.865671E-012	0	0.000000E+000
1	34.88259511	4.865671E-012	1.837567E-011	1	0.000000E+000
1	34.88265483	1.837567E-011	4.865671E-012	0	0.000000E+000
1	34.88269000	4.865671E-012	1.837567E-011	1	0.000000E+000
1	34.88280563	1.837567E-011	4.865671E-012	0	0.000000E+000
1	34.88281730	4.865671E-012	1.837567E-011	1	0.000000E+000
1	34.88400594	1.837567E-011	4.865671E-012	0	0.000000E+000
1	34.88429093	4.865671E-012	1.837567E-011	1	0.000000E+000
1	34.88455307	1.837567E-011	4.865671E-012	0	0.000000E+000
1	34.88461869	4.865671E-012	1.837567E-011	1	0.000000E+000
1	34.88478688	1.837567E-011	4.865671E-012	0	0.000000E+000
1	34.88497470	4.865671E-012	1.837567E-011	1	0.000000E+000
1	34.88503521	1.837567E-011	4.865671E-012	0	0.000000E+000
1	34.88504983	4.865671E-012	1.837567E-011	1	0.000000E+000
1	34.88523091	1.837567E-011	4.865671E-012	0	0.000000E+000
1	34.88525745	4.865671E-012	1.837567E-011	1	0.000000E+000
1	34.88579141	1.837567E-011	4.865671E-012	0	0.000000E+000
1	34.88582423	4.865671E-012	1.837567E-011	1	0.000000E+000
1	34.88636850	1.837567E-011	4.865671E-012	0	0.000000E+000
1	34.88637365	4.865671E-012	1.837567E-011	1	0.000000E+000
1	34.88663800	1.837567E-011	4.865671E-012	0	0.000000E+000
1	34.88669283	4.865671E-012	1.837567E-011	1	0.000000E+000
1	34.88685441	1.837567E-011	4.865671E-012	0	0.000000E+000
1	34.88687557	4.865671E-012	1.837567E-011	1	0.000000E+000
1	34.88721288	1.837567E-011	4.865671E-012	0	0.000000E+000
1	34.88723458	4.865671E-012	1.837567E-011	1	0.000000E+000
1	34.88728582	1.837567E-011	4.865671E-012	0	0.000000E+000
1	34.88733734	4.865671E-012	1.837567E-011	1	0.000000E+000
1	34.88772609	1.837567E-011	4.865671E-012	0	0.000000E+000
1	34.88775893	4.865671E-012	1.837567E-011	1	0.000000E+000
1	34.88809545	1.837567E-011	4.865671E-012	0	0.000000E+000
1	34.88823605	4.865671E-012	1.837567E-011	1	0.000000E+000
1	34.88831076	1.837567E-011	4.865671E-012	0	0.000000E+000
1	34.88869429	4.865671E-012	1.837567E-011	1	0.000000E+000
1	34.88881050	1.837567E-011	4.865671E-012	0	0.000000E+000
1	34.88890895	4.865671E-012	1.837567E-011	1	0.000000E+000
1	34.88935291	1.837567E-011	4.865671E-012	0	0.000000E+000
1	34.88967063	4.865671E-012	1.837567E-011	1	0.000000E+000
1	34.88975947	1.837567E-011	4.865671E-012	0	0.000000E+000
1	34.88977572	4.865671E-012	1.837567E-011	1	0.000000E+000
1	34.88996912	1.837567E-011	4.865671E-012	0	0.000000E+000
1	34.89000547	4.865671E-012	1.837567E-011	1	0.000000E+000
1	34.89024159	1.837567E-011	4.865671E-012	0	0.000000E+000
1	34.89027402	4.865671E-012	1.837567E-011	1	0.000000E+000
1	34.89057512	1.837567E-011	4.865671E-012	0	0.000000E+000
1	34.89060063	4.865671E-012	1.837567E-011	1	0.000000E+000
1	34.89119701	1.837567E-011	4.865671E-012	0	0.000000E+000
1	34.89121888	4.865671E-012	1.837567E-011	1	0.000000E+000
1	34.89200869	1.837567E-011	4.865671E-012	0	0.000000E+000
1	34.89235830	4.865671E-012	1.837567E-011	1	0.000000E+000
1	34.89242903	1.837567E-011	4.865671E-012	0	0.000000E+000
1	34.89244282	4.865671E-012	1.837567E-011	1	0.000000E+000
1	34.89292761	1.837567E-011	4.865671E-012	0	0.000000E+000
1	34.89294498	4.865671E-012	1.837567E-011	1	0.000000E+000
1	34.89397481	1.837567E-011	4.865671E-012	0	0.000000E+000
1	34.90279945	4.865671E-012	1.837567E-011	1	0.000000E+000
1	34.90328080	1.837567E-011	4.865671E-012	0	0.000000E+000
1	34.90331276	4.865671E-012	1.837567E-011	1	0.000000E+000
1	34.90336288	1.837567E-011	4.865671E-012	0	0.000000E+000
1	34.90339432	4.865671E-012	1.837567E-011	1	0.000000E+000
1	34.90401546	1.837567E-011	4.865671E-012	0	0.000000E+000
1	34.90403337	4.865671E-012	1.837567E-011	1	0.000000E+000
1	34.90437542	1.837567E-011	4.865671E-012	0	0.000000E+000
1	34.90449380	4.865671E-012	1.837567E-011	1	0.000000E+000
1	34.90466592	1.837567E-011	4.865671E-012	0	0.000000E+000
1	34.90468902	4.865671E-012	1.837567E-011	1	0.000000E+000
1	34.90502110	1.837567E-011	4.865671E-012	0	0.000000E+000
1	34.90503774	4.865671E-012	1.837567E-011	1	0.000000E+000
1	34.90592493	1.837567E-011	4.865671E-012	0	0.000000E+000
1	34.90595418	4.865671E-012	1.837567E-011	1	0.000000E+000
1	34.90609739	1.837567E-011	4.865671E-012	0	0.000000E+000
1	34.90628707	4.865671E-012	1.837567E-011	1	0.000000E+000
1	34.90635811	1.837567E-011	4.865671E-012	0	0.000000E+000
1	34.90641373	4.865671E-012	1.837567E-011	1	0.000000E+000
1	34.90677649	1.837567E-011	4.865671E-012	0	0.000000E+000
1	34.90682209	4.865671E-012	1.837567E-011	1	0.000000E+000
1	34.90707904	1.837567E-011	4.865671E-012	0	0.000000E+000
1	34.90712759	4.865671E-012	1.837567E-011	1	0.000000E+000
1	34.90727226	1.837567E-011	4.865671E-012	0	0.000000E+000
1	34.90751816	4.865671E-012	1.837567E-011	1	0.000000E+000
1	34.90756569	1.837567E-011	4.865671E-012	0	0.000000E+000
1	34.90757870	4.865671E-012	1.837567E-011	1	0.000000E+000
1	34.90773409	1.837567E-011	4.865671E-012	0	0.000000E+000
1	34.90775508	4.865671E-012	1.837567E-011	1	0.000000E+000
1	34.90811806	1.837567E-011	4.865671E-012	0	0.000000E+000
1	34.90815454	4.865671E-012	1.837567E-011	1	0.000000E+000
1	34.90878936	1.837567E-011	4.865671E-012	0	0.000000E+000
1	34.90879802	4.865671E-012	1.837567E-011	1	0.000000E+000
1	34.90918583	1.837567E-011	4.865671E-012	0	0.000000E+000
1	34.90929803	4.865671E-012	1.837567E-011	1	0.000000E+000
1	34.90947070	1.837567E-011	4.865671E-012	0	0.000000E+000
1	34.90947285	4.865671E-012	1.837567E-011	1	0.000000E+000
1	34.90972372	1.837567E-011	4.865671E-012	0	0.000000E+000
1	34.90973506	4.865671E-012	1.837567E-011	1	0.000000E+000
1	34.90988107	1.837567E-011	4.865671E-012	0	0.000000E+000
1	34.90991443	4.865671E-012	1.837567E-011	1	0.000000E+000
1	34.91082790	1.837567E-011	4.865671E-012	0	0.000000E+000
1	34.91084177	4.865671E-012	1.837567E-011	1	0.000000E+000
1	34.91228802	1.837567E-011	4.865671E-012	0	0.000000E+000
1	34.91229884	4.865671E-012	1.837567E-011	1	0.000000E+000
1	34.91253230	1.837567E-011	4.865671E-012	0	0.000000E+000
1	34.91254607	4.865671E-012	1.837567E-011	1	0.000000E+000
1	34.91260896	1.837567E-011	4.865671E-012	0	0.000000E+000
1	34.91271490	4.865671E-012	1.837567E-011	1	0.000000E+000
1	34.91276852	1.837567E-011	4.865671E-012	0	0.000000E+000
1	34.91280185	4.865671E-012	1.837567E-011	1	0.000000E+000
1	34.91351091	1.837567E-011	4.865671E-012	0	0.000000E+000
1	34.91354872	4.865671E-012	1.837567E-011	1	0.000000E+000
1	34.91376747	1.837567E-011	4.865671E-012	0	0.000000E+000
1	34.91378830	4.865671E-012	1.837567E-011	1	0.000000E+000
1	34.91380535	1.837567E-011	4.865671E-012	0	0.000000E+000
1	34.91384065	4.865671E-012	1.837567E-011	1	0.000000E+000
1	34.91434650	1.837567E-011	4.865671E-012	0	0.000000E+000
1	34.91444017	4.865671E-012	1.837567E-011	1	0.000000E+000
1	34.91513133	1.837567E-011	4.865671E-012	0	0.000000E+000
1	34.91514974	4.865671E-012	1.837567E-011	1	0.000000E+000
1	34.91520652	1.837567E-011	4.865671E-012	0	0.000000E+000
1	34.91521252	4.865671E-012	1.837567E-011	1	0.000000E+000
1	34.91547933	1.837567E-011	4.865671E-012	0	0.000000E+000
1	34.91551118	4.865671E-012	1.837567E-011	1	0.000000E+000
1	34.91567970	1.837567E-011	4.865671E-012	0	0.000000E+000
1	34.91576435	4.865671E-012	1.837567E-011	1	0.000000E+000
1	34.91618550	1.837567E-011	4.865671E-012	0	0.000000E+000
1	34.91620840	4.865671E-012	1.837567E-011	1	0.000000E+000
1	34.91640442	1.837567E-011	4.865671E-012	0	0.000000E+000
1	34.91641122	4.865671E-012	1.837567E-011	1	0.000000E+000
1	34.91654388	1.837567E-011	4.865671E-012	0	0.000000E+000
1	34.91659887	4.865671E-012	1.837567E-011	1	0.000000E+000
1	34.91691228	1.837567E-011	4.865671E-012	0	0.000000E+000
1	34.91692124	4.865671E-012	1.837567E-011	1	0.000000E+000
1	34.91709301	1.837567E-011	4.865671E-012	0	0.000000E+000
1	34.91712224	4.865671E-012	1.837567E-011	1	0.000000E+000
1	34.91776555	1.837567E-011	4.865671E-012	0	0.000000E+000
1	34.91778454	4.865671E-012	1.837567E-011	1	0.000000E+000
1	34.91817061	1.837567E-011	4.865671E-012	0	0.000000E+000
1	34.91829182	4.865671E-012	1.837567E-011	1	0.000000E+000
1	34.91852512	1.837567E-011	4.865671E-012	0	0.000000E+000
1	34.91854912	4.865671E-012	1.837567E-011	1	0.000000E+000
1	34.91943603	1.837567E-011	4.865671E-012	0	0.000000E+000
1	34.91946269	4.865671E-012	1.837567E-011	1	0.000000E+000
1	34.91956498	1.837567E-011	4.865671E-012	0	0.000000E+000
1	34.91964357	4.865671E-012	1.837567E-011	1	0.000000E+000
1	34.91972238	1.837567E-011	4.865671E-012	0	0.000000E+000
1	34.91985374	4.865671E-012	1.837567E-011	1	0.000000E+000
1	34.92002276	1.837567E-011	4.865671E-012	0	0.000000E+000
1	34.92006606	4.865671E-012	1.837567E-011	1	0.000000E+000
1	34.92042941	1.837567E-011	4.865671E-012	0	0.000000E+000
1	34.92058514	4.865671E-012	1.837567E-011	1	0.000000E+000
1	34.92094755	1.837567E-011	4.865671E-012	0	0.000000E+000
1	34.92098867	4.865671E-012	1.837567E-011	1	0.000000E+000
1	34.92130559	1.837567E-011	4.865671E-012	0	0.000000E+000
1	34.92133544	4.865671E-012	1.837567E-011	1	0.000000E+000
1	34.92172245	1.837567E-011	4.865671E-012	0	0.000000E+000
1	34.92174081	4.865671E-012	1.837567E-011	1	0.000000E+000
1	34.92211432	1.837567E-011	4.865671E-012	0	0.000000E+000
1	34.92225807	4.865671E-012	1.837567E-011	1	0.000000E+000
1	34.92386821	1.837567E-011	4.865671E-012	0	0.000000E+000
1	34.92389698	4.865671E-012	1.837567E-011	1	0.000000E+000
1	34.92393251	1.837567E-011	4.865671E-012	0	0.000000E+000
1	34.92396443	4.865671E-012	1.837567E-011	1	0.000000E+000
1	34.92399086	1.837567E-011	4.865671E-012	0	0.000000E+000
1	34.92406888	4.865671E-012	1.837567E-011	1	0.000000E+000
1	34.92412279	1.837567E-011	4.865671E-012	0	0.000000E+000
1	34.92418334	4.865671E-012	1.837567E-011	1	0.000000E+000
1	34.92578434	1.837567E-011	4.865671E-012	0	0.000000E+000
1	34.92584483	4.865671E-012	1.837567E-011	1	0.000000E+000
1	34.92589944	1.837567E-011	4.865671E-012	0	0.000000E+000
1	34.92603128	4.865671E-012	1.837567E-011	1	0.000000E+000
1	34.92615132	1.837567E-011	4.865671E-012	0	0.000000E+000
1	34.92623298	4.865671E-012	1.837567E-011	1	0.000000E+000
1	34.92626007	1.837567E-011	4.865671E-012	0	0.000000E+000
1	34.92629354	4.865671E-012	1.837567E-011	1	0.000000E+000
1	34.92644809	1.837567E-011	4.865671E-012	0	0.000000E+000
1	35.06605322	4.961786E-012	1.847179E-011	1	0.000000E+000
1	35.06647881	1.847179E-011	4.961786E-012	0	0.000000E+000
1	35.06653101	4.961786E-012	1.847179E-011	1	0.000000E+000
1	35.06708582	1.847179E-011	4.961786E-012	0	0.000000E+000
1	35.06713124	4.961786E-012	1.847179E-011	1	0.000000E+000
1	35.06719830	1.847179E-011	4.961786E-012	0	0.000000E+000
1	35.06721769	4.961786E-012	1.847179E-011	1	0.000000E+000
1	35.06736002	1.847179E-011	4.961786E-012	0	0.000000E+000
1	35.06753216	4.961786E-012	1.847179E-011	1	0.000000E+000
1	35.06760967	1.847179E-011	4.961786E-012	0	0.000000E+000
1	35.06764023	4.961786E-012	1.847179E-011	1	0.000000E+000
1	35.06767357	1.847179E-011	4.961786E-012	0	0.000000E+000
1	35.06770796	4.961786E-012	1.847179E-011	1	0.000000E+000
1	35.06780392	1.847179E-011	4.961786E-012	0	0.000000E+000
1	35.06785129	4.961786E-012	1.847179E-011	1	0.000000E+000
1	35.06835918	1.847179E-011	4.961786E-012	0	0.000000E+000
1	35.06838477	4.961786E-012	1.847179E-011	1	0.000000E+000
1	35.06840348	1.847179E-011	4.961786E-012	0	0.000000E+000
1	35.06846129	4.961786E-012	1.847179E-011	1	0.000000E+000
1	35.06857274	1.847179E-011	4.961786E-012	0	0.000000E+000
1	35.06862824	4.961786E-012	1.847179E-011	1	0.000000E+000
1	35.06897434	1.847179E-011	4.961786E-012	0	0.000000E+000
1	35.06900101	4.961786E-012	1.847179E-011	1	0.000000E+000
1	35.06954758	1.847179E-011	4.961786E-012	0	0.000000E+000
1	35.06958513	4.961786E-012	1.847179E-011	1	0.000000E+000
1	35.06977347	1.847179E-011	4.961786E-012	0	0.000000E+000
1	35.06993372	4.961786E-012	1.847179E-011	1	0.000000E+000
1	35.07030926	1.847179E-011	4.961786E-012	0	0.000000E+000
1	35.07031721	4.961786E-012	1.847179E-011	1	0.000000E+000
1	35.07089525	1.847179E-011	4.961786E-012	0	0.000000E+000
1	35.07095846	4.961786E-012	1.847179E-011	1	0.000000E+000
1	35.07102744	1.847179E-011	4.961786E-012	0	0.000000E+000
1	35.07120055	4.961786E-012	1.847179E-011	1	0.000000E+000
1	35.07133835	1.847179E-011	4.961786E-012	0	0.000000E+000
1	35.07135283	4.961786E-012	1.847179E-011	1	0.000000E+000
1	35.07139157	1.847179E-011	4.961786E-012	0	0.000000E+000
1	35.07141285	4.961786E-012	1.847179E-011	1	0.000000E+000
1	35.07197798	1.847179E-011	4.961786E-012	0	0.000000E+000
1	35.07199153	4.961786E-012	1.847179E-011	1	0.000000E+000
1	35.07321042	1.847179E-011	4.961786E-012	0	0.000000E+000
1	35.07323806	4.961786E-012	1.847179E-011	1	0.000000E+000
1	35.07331978	1.847179E-011	4.961786E-012	0	0.000000E+000
1	35.07336580	4.961786E-012	1.847179E-011	1	0.000000E+000
1	35.07357129	1.847179E-011	4.961786E-012	0	0.000000E+000
1	35.07359176	4.961786E-012	1.847179E-011	1	0.000000E+000
1	35.07398697	1.847179E-011	4.961786E-012	0	0.000000E+000
1	35.07402618	4.961786E-012	1.847179E-011	1	0.000000E+000
1	35.07425363	1.847179E-011	4.961786E-012	0	0.000000E+000
1	35.07431645	4.961786E-012	1.847179E-011	1	0.000000E+000
1	35.07467725	1.847179E-011	4.961786E-012	0	0.000000E+000
1	35.07469039	4.961786E-012	1.847179E-011	1	0.000000E+000
1	35.07478968	1.847179E-011	4.961786E-012	0	0.000000E+000
1	35.07480952	4.961786E-012	1.847179E-011	1	0.000000E+000
1	35.07491016	1.847179E-011	4.961786E-012	0	0.000000E+000
1	35.08307878	4.961786E-012	1.847179E-011	1	0.000000E+000
1	35.08309204	1.847179E-011	4.961786E-012	0	0.000000E+000
1	35.08311154	4.961786E-012	1.847179E-011	1	0.000000E+000
1	35.08324139	1.847179E-011	4.961786E-012	0	0.000000E+000
1	35.08349672	4.961786E-012	1.847179E-011	1	0.000000E+000
1	35.08355438	1.847179E-011	4.961786E-012	0	0.000000E+000
1	35.08355648	4.961786E-012	1.847179E-011	1	0.000000E+000
1	35.08362808	1.847179E-011	4.961786E-012	0	0.000000E+000
1	35.08370330	4.961786E-012	1.847179E-011	1	0.000000E+000
1	35.08389539	1.847179E-011	4.961786E-012	0	0.000000E+000
1	35.08391834	4.961786E-012	1.847179E-011	1	0.000000E+000
1	35.08439176	1.847179E-011	4.961786E-012	0	0.000000E+000
1	35.08441162	4.961786E-012	1.847179E-011	1	0.000000E+000
1	35.08450889	1.847179E-011	4.961786E-012	0	0.000000E+000
1	35.08496150	4.961786E-012	1.847179E-011	1	0.000000E+000
1	35.08593962	1.847179E-011	4.961786E-012	0	0.000000E+000
1	35.08597576	4.961786E-012	1.847179E-011	1	0.000000E+000
1	35.08605615	1.847179E-011	4.961786E-012	0	0.000000E+000
1	35.08622887	4.961786E-012	1.847179E-011	1	0.000000E+000
1	35.08647092	1.847179E-011	4.961786E-012	0	0.000000E+000
1	35.08651694	4.961786E-012	1.847179E-011	1	0.000000E+000
1	35.08700236	1.847179E-011	4.961786E-012	0	0.000000E+000
1	35.08704693	4.961786E-012	1.847179E-011	1	0.000000E+000
1	35.08715542	1.847179E-011	4.961786E-012	0	0.000000E+000
1	35.08717889	4.961786E-012	1.847179E-011	1	0.000000E+000
1	35.08725877	1.847179E-011	4.961786E-012	0	0.000000E+000
1	35.08732957	4.961786E-012	1.847179E-011	1	0.000000E+000
1	35.08810764	1.847179E-011	4.961786E-012	0	0.000000E+000
1	35.08813193	4.961786E-012	1.847179E-011	1	0.000000E+000
1	35.08846130	1.847179E-011	4.961786E-012	0	0.000000E+000
1	35.08849553	4.961786E-012	1.847179E-011	1	0.000000E+000
1	35.08861421	1.847179E-011	4.961786E-012	0	0.000000E+000
1	35.08864963	4.961786E-012	1.847179E-011	1	0.000000E+000
1	35.08871873	1.847179E-011	4.961786E-012	0	0.000000E+000
1	35.08876927	4.961786E-012	1.847179E-011	1	0.000000E+000
1	35.08915874	1.847179E-011	4.961786E-012	0	0.000000E+000
1	35.08917728	4.961786E-012	1.847179E-011	1	0.000000E+000
1	35.08925496	1.847179E-011	4.961786E-012	0	0.000000E+000
1	35.08934664	4.961786E-012	1.847179E-011	1	0.000000E+000
1	35.08954697	1.847179E-011	4.961786E-012	0	0.000000E+000
1	35.08955813	4.961786E-012	1.847179E-011	1	0.000000E+000
1	35.08960405	1.847179E-011	4.961786E-012	0	0.000000E+000
1	35.08961502	4.961786E-012	1.847179E-011	1	0.000000E+000
1	35.08964563	1.847179E-011	4.961786E-012	0	0.000000E+000
1	35.08968463	4.961786E-012	1.847179E-011	1	0.000000E+000
1	35.08995230	1.847179E-011	4.961786E-012	0	0.000000E+000
1	35.09005098	4.961786E-012	1.847179E-011	1	0.000000E+000
1	35.09019887	1.847179E-011	4.961786E-012	0	0.000000E+000
1	35.09032801	4.961786E-012	1.847179E-011	1	0.000000E+000
1	35.09044214	1.847179E-011	4.961786E-012	0	0.000000E+000
1	35.09045423	4.961786E-012	1.847179E-011	1	0.000000E+000
1	35.09056772	1.847179E-011	4.961786E-012	0	0.000000E+000
1	35.09060122	4.961786E-012	1.847179E-011	1	0.000000E+000
1	35.09071027	1.847179E-011	4.961786E-012	0	0.000000E+000
1	35.09072982	4.961786E-012	1.847179E-011	1	0.000000E+000
1	35.09107057	1.847179E-011	4.961786E-012	0	0.000000E+000
1	35.09117525	4.961786E-012	1.847179E-011	1	0.000000E+000
1	35.09177495	1.847179E-011	4.961786E-012	0	0.000000E+000
1	35.09184050	4.961786E-012	1.847179E-011	1	0.000000E+000
1	35.09192990	1.847179E-011	4.961786E-012	0	0.000000E+000
1	35.09194434	4.961786E-012	1.847179E-011	1	0.000000E+000
1	35.09202464	1.847179E-011	4.961786E-012	0	0.000000E+000
1	35.09206221	4.961786E-012	1.847179E-011	1	0.000000E+000
1	35.09258300	1.847179E-011	4.961786E-012	0	0.000000E+000
1	35.09271453	4.961786E-012	1.847179E-011	1	0.000000E+000
1	35.09329385	1.847179E-011	4.961786E-012	0	0.000000E+000
1	35.09331963	4.961786E-012	1.847179E-011	1	0.000000E+000
1	35.09387157	1.847179E-011	4.961786E-012	0	0.000000E+000
1	35.09388516	4.961786E-012	1.847179E-011	1	0.000000E+000
1	35.09443454	1.847179E-011	4.961786E-012	0	0.000000E+000
1	35.09444870	4.961786E-012	1.847179E-011	1	0.000000E+000
1	35.09448896	1.847179E-011	4.961786E-012	0	0.000000E+000
1	35.09450021	4.961786E-012	1.847179E-011	1	0.000000E+000
1	35.09470176	1.847179E-011	4.961786E-012	0	0.000000E+000
1	35.09471862	4.961786E-012	1.847179E-011	1	0.000000E+000
1	35.09496217	1.847179E-011	4.961786E-012	0	0.000000E+000
1	35.09496995	4.961786E-012	1.847179E-011	1	0.000000E+000
1	35.09515665	1.847179E-011	4.961786E-012	0	0.000000E+000
1	35.09516545	4.961786E-012	1.847179E-011	1	0.000000E+000
1	35.09552889	1.847179E-011	4.961786E-012	0	0.000000E+000
1	35.09554328	4.961786E-012	1.847179E-011	1	0.000000E+000
1	35.09570392	1.847179E-011	4.961786E-012	0	0.000000E+000
1	35.09580132	4.961786E-012	1.847179E-011	1	0.000000E+000
1	35.09640465	1.847179E-011	4.961786E-012	0	0.000000E+000
1	35.09685347	4.961786E-012	1.847179E-011	1	0.000000E+000
1	35.09690175	1.847179E-011	4.961786E-012	0	0.000000E+000
1	35.09695798	4.961786E-012	1.847179E-011	1	0.000000E+000
1	35.09740531	1.847179E-011	4.961786E-012	0	0.000000E+000
1	35.09741948	4.961786E-012	1.847179E-011	1	0.000000E+000
1	35.09765275	1.847179E-011	4.961786E-012	0	0.000000E+000
1	35.09765607	4.961786E-012	1.847179E-011	1	0.000000E+000
1	35.09773425	1.847179E-011	4.961786E-012	0	0.000000E+000
1	35.09781016	4.961786E-012	1.847179E-011	1	0.000000E+000
1	35.09833937	1.847179E-011	4.961786E-012	0	0.000000E+000
1	35.09836198	4.961786E-012	1.847179E-011	1	0.000000E+000
1	35.09872766	1.847179E-011	4.961786E-012	0	0.000000E+000
1	35.09875579	4.961786E-012	1.847179E-011	1	0.000000E+000
1	35.09916866	1.847179E-011	4.961786E-012	0	0.000000E+000
1	35.09917782	4.961786E-012	1.847179E-011	1	0.000000E+000
1	35.09938379	1.847179E-011	4.961786E-012	0	0.000000E+000
1	35.09939265	4.961786E-012	1.847179E-011	1	0.000000E+000
1	35.09989960	1.847179E-011	4.961786E-012	0	0.000000E+000
1	35.09991198	4.961786E-012	1.847179E-011	1	0.000000E+000
1	35.10030720	1.847179E-011	4.961786E-012	0	0.000000E+000
1	35.10033085	4.961786E-012	1.847179E-011	1	0.000000E+000
1	35.10102838	1.847179E-011	4.961786E-012	0	0.000000E+000
1	35.10108122	4.961786E-012	1.847179E-011	1	0.000000E+000
1	35.10154860	1.847179E-011	4.961786E-012	0	0.000000E+000
1	35.10157143	4.961786E-012	1.847179E-011	1	0.000000E+000
1	35.10175875	1.847179E-011	4.961786E-012	0	0.000000E+000
1	35.10178022	4.961786E-012	1.847179E-011	1	0.000000E+000
1	35.10185724	1.847179E-011	4.961786E-012	0	0.000000E+000
1	35.10217509	4.961786E-012	1.847179E-011	1	0.000000E+000
1	35.10222232	1.847179E-011	4.961786E-012	0	0.000000E+000
1	35.10227024	4.961786E-012	1.847179E-011	1	0.000000E+000
1	35.10263814	1.847179E-011	4.961786E-012	0	0.000000E+000
1	35.10269766	4.961786E-012	1.847179E-011	1	0.000000E+000
1	35.10295981	1.847179E-011	4.961786E-012	0	0.000000E+000
1	35.10299380	4.961786E-012	1.847179E-011	1	0.000000E+000
1	35.10305455	1.847179E-011	4.961786E-012	0	0.000000E+000
1	35.10310590	4.961786E-012	1.847179E-011	1	0.000000E+000
1	35.10399159	1.847179E-011	4.961786E-012	0	0.000000E+000
1	35.10401172	4.961786E-012	1.847179E-011	1	0.000000E+000
1	35.10411739	1.847179E-011	4.961786E-012	0	0.000000E+000
1	35.10412800	4.961786E-012	1.847179E-011	1	0.000000E+000
1	35.10436090	1.847179E-011	4.961786E-012	0	0.000000E+000
1	35.10439198	4.961786E-012	1.847179E-011	1	0.000000E+000
1	35.10495930	1.847179E-011	4.961786E-012	0	0.000000E+000
1	35.10497836	4.961786E-012	1.847179E-011	1	0.000000E+000
1	35.10516459	1.847179E-011	4.961786E-012	0	0.000000E+000
1	35.10518000	4.961786E-012	1.847179E-011	1	0.000000E+000
1	35.10529453	1.847179E-011	4.961786E-012	0	0.000000E+000
1	35.10529839	4.961786E-012	1.847179E-011	1	0.000000E+000
1	35.10546566	1.847179E-011	4.961786E-012	0	0.000000E+000
1	35.10548386	4.961786E-012	1.847179E-011	1	0.000000E+000
1	35.10636315	1.847179E-011	4.961786E-012	0	0.000000E+000
1	35.10664781	4.961786E-012	1.847179E-011	1	0.000000E+000
1	35.10703396	1.847179E-011	4.961786E-012	0	0.000000E+000
1	35.10706540	4.961786E-012	1.847179E-011	1	0.000000E+000
1	35.10742992	1.847179E-011	4.961786E-012	0	0.000000E+000
1	35.10779456	4.961786E-012	1.847179E-011	1	0.000000E+000
1	35.10789282	1.847179E-011	4.961786E-012	0	0.000000E+000
1	35.10790420	4.961786E-012	1.847179E-011	1	0.000000E+000
1	35.10819793	1.847179E-011	4.961786E-012	0	0.000000E+000
1	35.10821907	4.961786E-012	1.847179E-011	1	0.000000E+000
1	35.10824503	1.847179E-011	4.961786E-012	0	0.000000E+000
1	35.10835456	4.961786E-012	1.847179E-011	1	0.000000E+000
1	35.10856854	1.847179E-011	4.961786E-012	0	0.000000E+000
1	35.10860372	4.961786E-012	1.847179E-011	1	0.000000E+000
1	35.10868590	1.847179E-011	4.961786E-012	0	0.000000E+000
1	35.10869071	4.961786E-012	1.847179E-011	1	0.000000E+000
1	35.10906911	1.847179E-011	4.961786E-012	0	0.000000E+000
1	35.10911523	4.961786E-012	1.847179E-011	1	0.000000E+000
1	35.10947864	1.847179E-011	4.961786E-012	0	0.000000E+000
1	35.10956810	4.961786E-012	1.847179E-011	1	0.000000E+000
1	35.10970547	1.847179E-011	4.961786E-012	0	0.000000E+000
1	35.10972051	4.961786E-012	1.847179E-011	1	0.000000E+000
1	35.10983514	1.847179E-011	4.961786E-012	0	0.000000E+000
1	35.10985045	4.961786E-012	1.847179E-011	1	0.000000E+000
1	35.11053031	1.847179E-011	4.961786E-012	0	0.000000E+000
1	35.11054549	4.961786E-012	1.847179E-011	1	0.000000E+000
1	35.11064358	1.847179E-011	4.961786E-012	0	0.000000E+000
1	35.11069495	4.961786E-012	1.847179E-011	1	0.000000E+000
1	35.11082872	1.847179E-011	4.961786E-012	0	0.000000E+000
1	35.11087884	4.961786E-012	1.847179E-011	1	0.000000E+000
1	35.11131833	1.847179E-011	4.961786E-012	0	0.000000E+000
1	35.11176447	4.961786E-012	1.847179E-011	1	0.000000E+000
1	35.11188787	1.847179E-011	4.961786E-012	0	0.000000E+000
1	35.11243940	4.961786E-012	1.847179E-011	1	0.000000E+000
1	35.11319054	1.847179E-011	4.961786E-012	0	0.000000E+000
1	35.11322349	4.961786E-012	1.847179E-011	1	0.000000E+000
1	35.11333184	1.847179E-011	4.961786E-012	0	0.000000E+000
1	35.11335343	4.961786E-012	1.847179E-011	1	0.000000E+000
1	35.11357408	1.847179E-011	4.961786E-012	0	0.000000E+000
1	35.11359583	4.961786E-012	1.847179E-011	1	0.000000E+000
1	35.11379342	1.847179E-011	4.961786E-012	0	0.000000E+000
1	35.11382002	4.961786E-012	1.847179E-011	1	0.000000E+000
1	35.11388396	1.847179E-011	4.961786E-012	0	0.000000E+000
1	35.11390137	4.961786E-012	1.847179E-011	1	0.000000E+000
1	35.11402491	1.847179E-011	4.961786E-012	0	0.000000E+000
1	35.11436496	4.961786E-012	1.847179E-011	1	0.000000E+000
1	35.11444534	1.847179E-011	4.961786E-012	0	0.000000E+000
1	35.11446216	4.961786E-012	1.847179E-011	1	0.000000E+000
1	35.11453434	1.847179E-011	4.961786E-012	0	0.000000E+000
1	35.11465881	4.961786E-012	1.847179E-011	1	0.000000E+000
1	35.11473472	1.847179E-011	4.961786E-012	0	0.000000E+000
1	35.11477476	4.961786E-012	1.847179E-011	1	0.000000E+000
1	35.11510868	1.847179E-011	4.961786E-012	0	0.000000E+000
1	35.11513406	4.961786E-012	1.847179E-011	1	0.000000E+000
1	35.11535652	1.847179E-011	4.961786E-012	0	0.000000E+000
1	35.11539055	4.961786E-012	1.847179E-011	1	0.000000E+000
1	35.11558726	1.847179E-011	4.961786E-012	0	0.000000E+000
1	35.11562332	4.961786E-012	1.847179E-011	1	0.000000E+000
1	35.11571532	1.847179E-011	4.961786E-012	0	0.000000E+000
1	35.11578191	4.961786E-012	1.847179E-011	1	0.000000E+000
1	35.11737569	1.847179E-011	4.961786E-012	0	0.000000E+000
1	35.11738925	4.961786E-012	1.847179E-011	1	0.000000E+000
1	35.11767502	1.847179E-011	4.961786E-012	0	0.000000E+000
1	35.11771619	4.961786E-012	1.847179E-011	1	0.000000E+000
1	35.11782132	1.847179E-011	4.961786E-012	0	0.000000E+000
1	35.11783954	4.961786E-012	1.847179E-011	1	0.000000E+000
1	35.11800688	1.847179E-011	4.961786E-012	0	0.000000E+000
1	35.11815781	4.961786E-012	1.847179E-011	1	0.000000E+000
1	35.11823330	1.847179E-011	4.961786E-012	0	0.000000E+000
1	35.11828368	4.961786E-012	1.847179E-011	1	0.000000E+000
1	35.11868940	1.847179E-011	4.961786E-012	0	0.000000E+000
1	35.11872907	4.961786E-012	1.847179E-011	1	0.000000E+000
1	35.11877367	1.847179E-011	4.961786E-012	0	0.000000E+000
1	35.11879874	4.961786E-012	1.847179E-011	1	0.000000E+000
1	35.11891144	1.847179E-011	4.961786E-012	0	0.000000E+000
1	35.11904863	4.961786E-012	1.847179E-011	1	0.000000E+000
1	35.11950784	1.847179E-011	4.961786E-012	0	0.000000E+000
1	35.11954057	4.961786E-012	1.847179E-011	1	0.000000E+000
1	35.11975588	1.847179E-011	4.961786E-012	0	0.000000E+000
1	35.11978375	4.961786E-012	1.847179E-011	1	0.000000E+000
1	35.12008612	1.847179E-011	4.961786E-012	0	0.000000E+000
1	35.12009684	4.961786E-012	1.847179E-011	1	0.000000E+000
1	35.12020814	1.847179E-011	4.961786E-012	0	0.000000E+000
1	35.12023797	4.961786E-012	1.847179E-011	1	0.000000E+000
1	35.12078680	1.847179E-011	4.961786E-012	0	0.000000E+000
1	35.12082181	4.961786E-012	1.847179E-011	1	0.000000E+000
1	35.12103948	1.847179E-011	4.961786E-012	0	0.000000E+000
1	35.12105643	4.961786E-012	1.847179E-011	1	0.000000E+000
1	35.12137028	1.847179E-011	4.961786E-012	0	0.000000E+000
1	35.12154866	4.961786E-012	1.847179E-011	1	0.000000E+000
1	35.12171538	1.847179E-011	4.961786E-012	0	0.000000E+000
1	35.12193203	4.961786E-012	1.847179E-011	1	0.000000E+000
1	35.12205404	1.847179E-011	4.961786E-012	0	0.000000E+000
1	35.12214511	4.961786E-012	1.847179E-011	1	0.000000E+000
1	35.12269406	1.847179E-011	4.961786E-012	0	0.000000E+000
1	35.12272052	4.961786E-012	1.847179E-011	1	0.000000E+000
1	35.12287811	1.847179E-011	4.961786E-012	0	0.000000E+000
1	35.12291463	4.961786E-012	1.847179E-011	1	0.000000E+000
1	35.12292716	1.847179E-011	4.961786E-012	0	0.000000E+000
1	35.12296936	4.961786E-012	1.847179E-011	1	0.000000E+000
1	35.12322039	1.847179E-011	4.961786E-012	0	0.000000E+000
1	35.12324865	4.961786E-012	1.847179E-011	1	0.000000E+000
1	35.12348734	1.847179E-011	4.961786E-012	0	0.000000E+000
1	35.12350472	4.961786E-012	1.847179E-011	1	0.000000E+000
1	35.12376485	1.847179E-011	4.961786E-012	0	0.000000E+000
1	35.12377223	4.961786E-012	1.847179E-011	1	0.000000E+000
1	35.12406907	1.847179E-011	4.961786E-012	0	0.000000E+000
1	35.12417535	4.961786E-012	1.847179E-011	1	0.000000E+000
1	35.12420030	1.847179E-011	4.961786E-012	0	0.000000E+000
1	35.12430441	4.961786E-012	1.847179E-011	1	0.000000E+000
1	35.12454318	1.847179E-011	4.961786E-012	0	0.000000E+000
1	35.12460258	4.961786E-012	1.847179E-011	1	0.000000E+000
1	35.12492679	1.847179E-011	4.961786E-012	0	0.000000E+000
1	35.12497585	4.961786E-012	1.847179E-011	1	0.000000E+000
1	35.12500407	1.847179E-011	4.961786E-012	0	0.000000E+000
1	35.12503622	4.961786E-012	1.847179E-011	1	0.000000E+000
1	35.12518685	1.847179E-011	4.961786E-012	0	0.000000E+000
1	35.12520350	4.961786E-012	1.847179E-011	1	0.000000E+000
1	35.12562758	1.847179E-011	4.961786E-012	0	0.000000E+000
1	35.12565780	4.961786E-012	1.847179E-011	1	0.000000E+000
1	35.12712168	1.847179E-011	4.961786E-012	0	0.000000E+000
1	35.12713132	4.961786E-012	1.847179E-011	1	0.000000E+000
1	35.12808816	1.847179E-011	4.961786E-012	0	0.000000E+000
1	35.12814393	4.961786E-012	1.847179E-011	1	0.000000E+000
1	35.12821206	1.847179E-011	4.961786E-012	0	0.000000E+000
1	35.12853924	4.961786E-012	1.847179E-011	1	0.000000E+000
1	35.12908819	1.847179E-011	4.961786E-012	0	0.000000E+000
1	35.12911449	4.961786E-012	1.847179E-011	1	0.000000E+000
1	35.12918811	1.847179E-011	4.961786E-012	0	0.000000E+000
1	35.12919939	4.961786E-012	1.847179E-011	1	0.000000E+000
1	35.12929958	1.847179E-011	4.961786E-012	0	0.000000E+000
1	35.12937071	4.961786E-012	1.847179E-011	1	0.000000E+000
1	35.12948572	1.847179E-011	4.961786E-012	0	0.000000E+000
1	35.12951049	4.961786E-012	1.847179E-011	1	0.000000E+000
1	35.12954330	1.847179E-011	4.961786E-012	0	0.000000E+000
1	35.12966877	4.961786E-012	1.847179E-011	1	0.000000E+000
1	35.12979537	1.847179E-011	4.961786E-012	0	0.000000E+000
1	35.12981764	4.961786E-012	1.847179E-011	1	0.000000E+000
1	35.13006733	1.847179E-011	4.961786E-012	0	0.000000E+000
1	35.13048590	4.961786E-012	1.847179E-011	1	0.000000E+000
1	35.13051051	1.847179E-011	4.961786E-012	0	0.000000E+000
1	35.13061815	4.961786E-012	1.847179E-011	1	0.000000E+000
1	35.13073159	1.847179E-011	4.961786E-012	0	0.000000E+000
1	35.13105972	4.961786E-012	1.847179E-011	1	0.000000E+000
1	35.13139578	1.847179E-011	4.961786E-012	0	0.000000E+000
1	35.13145938	4.961786E-012	1.847179E-011	1	0.000000E+000
1	35.13156477	1.847179E-011	4.961786E-012	0	0.000000E+000
1	35.13187861	4.961786E-012	1.847179E-011	1	0.000000E+000
1	35.13213637	1.847179E-011	4.961786E-012	0	0.000000E+000
1	35.13215735	4.961786E-012	1.847179E-011	1	0.000000E+000
1	35.13241186	1.847179E-011	4.961786E-012	0	0.000000E+000
1	35.13242603	4.961786E-012	1.847179E-011	1	0.000000E+000
1	35.13329604	1.847179E-011	4.961786E-012	0	0.000000E+000
1	35.13331373	4.961786E-012	1.847179E-011	1	0.000000E+000
1	35.13356317	1.847179E-011	4.961786E-012	0	0.000000E+000
1	35.13359557	4.961786E-012	1.847179E-011	1	0.000000E+000
1	35.13374787	1.847179E-011	4.961786E-012	0	0.000000E+000
1	35.13388358	4.961786E-012	1.847179E-011	1	0.000000E+000
1	35.13526444	1.847179E-011	4.961786E-012	0	0.000000E+000
1	35.13528524	4.961786E-012	1.847179E-011	1	0.000000E+000
1	35.13561099	1.847179E-011	4.961786E-012	0	0.000000E+000
1	35.13563769	4.961786E-012	1.847179E-011	1	0.000000E+000
1	35.13568178	1.847179E-011	4.961786E-012	0	0.000000E+000
1	35.13571426	4.961786E-012	1.847179E-011	1	0.000000E+000
1	35.13605049	1.847179E-011	4.961786E-012	0	0.000000E+000
1	35.13613870	4.961786E-012	1.847179E-011	1	0.000000E+000
1	35.13626498	1.847179E-011	4.961786E-012	0	0.000000E+000
1	35.13630011	4.961786E-012	1.847179E-011	1	0.000000E+000
1	35.13715528	1.847179E-011	4.961786E-012	0	0.000000E+000
1	35.13723392	4.961786E-012	1.847179E-011	1	0.000000E+000
1	35.13729038	1.847179E-011	4.961786E-012	0	0.000000E+000
1	35.13732563	4.961786E-012	1.847179E-011	1	0.000000E+000
1	35.13761502	1.847179E-011	4.961786E-012	0	0.000000E+000
1	35.13764046	4.961786E-012	1.847179E-011	1	0.000000E+000
1	35.13782288	1.847179E-011	4.961786E-012	0	0.000000E+000
1	35.13786450	4.961786E-012	1.847179E-011	1	0.000000E+000
1	35.13790868	1.847179E-011	4.961786E-012	0	0.000000E+000
1	35.13795243	4.961786E-012	1.847179E-011	1	0.000000E+000
1	35.13812256	1.847179E-011	4.961786E-012	0	0.000000E+000
1	35.13824626	4.961786E-012	1.847179E-011	1	0.000000E+000
1	35.13871073	1.847179E-011	4.961786E-012	0	0.000000E+000
1	35.13873503	4.961786E-012	1.847179E-011	1	0.000000E+000
1	35.13913995	1.847179E-011	4.961786E-012	0	0.000000E+000
1	35.13915916	4.961786E-012	1.847179E-011	1	0.000000E+000
1	35.13928271	1.847179E-011	4.961786E-012	0	0.000000E+000
1	35.13929079	4.961786E-012	1.847179E-011	1	0.000000E+000
1	35.13963993	1.847179E-011	4.961786E-012	0	0.000000E+000
1	35.13977554	4.961786E-012	1.847179E-011	1	0.000000E+000
1	35.13979410	1.847179E-011	4.961786E-012	0	0.000000E+000
1	35.13983915	4.961786E-012	1.847179E-011	1	0.000000E+000
1	35.14010267	1.847179E-011	4.961786E-012	0	0.000000E+000
1	35.14020089	4.961786E-012	1.847179E-011	1	0.000000E+000
1	35.14035786	1.847179E-011	4.961786E-012	0	0.000000E+000
1	35.14046846	4.961786E-012	1.847179E-011	1	0.000000E+000
1	35.14083365	1.847179E-011	4.961786E-012	0	0.000000E+000
1	35.14087086	4.961786E-012	1.847179E-011	1	0.000000E+000
1	35.14100957	1.847179E-011	4.961786E-012	0	0.000000E+000
1	35.14112427	4.961786E-012	1.847179E-011	1	0.000000E+000
1	35.14118303	1.847179E-011	4.961786E-012	0	0.000000E+000
1	35.14119824	4.961786E-012	1.847179E-011	1	0.000000E+000
1	35.14194733	1.847179E-011	4.961786E-012	0	0.000000E+000
1	35.14209338	4.961786E-012	1.847179E-011	1	0.000000E+000
1	35.14230552	1.847179E-011	4.961786E-012	0	0.000000E+000
1	35.14233527	4.961786E-012	1.847179E-011	1	0.000000E+000
1	35.14250745	1.847179E-011	4.961786E-012	0	0.000000E+000
1	35.14253356	4.961786E-012	1.847179E-011	1	0.000000E+000
1	35.14297280	1.847179E-011	4.961786E-012	0	0.000000E+000
1	35.14303812	4.961786E-012	1.847179E-011	1	0.000000E+000
1	35.14328012	1.847179E-011	4.961786E-012	0	0.000000E+000
1	35.14992017	4.961786E-012	1.847179E-011	1	0.000000E+000
1	35.15003797	1.847179E-011	4.961786E-012	0	0.000000E+000
1	35.15010724	4.961786E-012	1.847179E-011	1	0.000000E+000
1	35.15146015	1.847179E-011	4.961786E-012	0	0.000000E+000
1	35.15148675	4.961786E-012	1.847179E-011	1	0.000000E+000
1	35.15165899	1.847179E-011	4.961786E-012	0	0.000000E+000
1	35.15167215	4.961786E-012	1.847179E-011	1	0.000000E+000
1	35.15177200	1.847179E-011	4.961786E-012	0	0.000000E+000
1	35.15178243	4.961786E-012	1.847179E-011	1	0.000000E+000
1	35.15204510	1.847179E-011	4.961786E-012	0	0.000000E+000
1	35.15207109	4.961786E-012	1.847179E-011	1	0.000000E+000
1	35.15216477	1.847179E-011	4.961786E-012	0	0.000000E+000
1	35.15243222	4.961786E-012	1.847179E-011	1	0.000000E+000
1	35.15274626	1.847179E-011	4.961786E-012	0	0.000000E+000
1	35.15280447	4.961786E-012	1.847179E-011	1	0.000000E+000
1	35.15280924	1.847179E-011	4.961786E-012	0	0.000000E+000
1	35.15321490	4.961786E-012	1.847179E-011	1	0.000000E+000
1	35.15328947	1.847179E-011	4.961786E-012	0	0.000000E+000
1	35.15331503	4.961786E-012	1.847179E-011	1	0.000000E+000
1	35.15356096	1.847179E-011	4.961786E-012	0	0.000000E+000
1	35.15371087	4.961786E-012	1.847179E-011	1	0.000000E+000
1	35.15444450	1.847179E-011	4.961786E-012	0	0.000000E+000
1	35.15445899	4.961786E-012	1.847179E-011	1	0.000000E+000
1	35.15486554	1.847179E-011	4.961786E-012	0	0.000000E+000
1	35.15489049	4.961786E-012	1.847179E-011	1	0.000000E+000
1	35.15511399	1.847179E-011	4.961786E-012	0	0.000000E+000
1	35.15513292	4.961786E-012	1.847179E-011	1	0.000000E+000
1	35.15529154	1.847179E-011	4.961786E-012	0	0.000000E+000
1	35.15536086	4.961786E-012	1.847179E-011	1	0.000000E+000
1	35.15580935	1.847179E-011	4.961786E-012	0	0.000000E+000
1	35.15582190	4.961786E-012	1.847179E-011	1	0.000000E+000
1	35.15637039	1.847179E-011	4.961786E-012	0	0.000000E+000
1	35.15638710	4.961786E-012	1.847179E-011	1	0.000000E+000
1	35.15659426	1.847179E-011	4.961786E-012	0	0.000000E+000
1	35.15665022	4.961786E-012	1.847179E-011	1	0.000000E+000
1	35.15678224	1.847179E-011	4.961786E-012	0	0.000000E+000
1	35.15679528	4.961786E-012	1.847179E-011	1	0.000000E+000
1	35.15707508	1.847179E-011	4.961786E-012	0	0.000000E+000
1	35.15710443	4.961786E-012	1.847179E-011	1	0.000000E+000
1	35.15719254	1.847179E-011	4.961786E-012	0	0.000000E+000
1	35.15726437	4.961786E-012	1.847179E-011	1	0.000000E+000
1	35.15739652	1.847179E-011	4.961786E-012	0	0.000000E+000
1	35.15742914	4.961786E-012	1.847179E-011	1	0.000000E+000
1	35.15771430	1.847179E-011	4.961786E-012	0	0.000000E+000
1	35.15775676	4.961786E-012	1.847179E-011	1	0.000000E+000
1	35.15784315	1.847179E-011	4.961786E-012	0	0.000000E+000
1	35.15785717	4.961786E-012	1.847179E-011	1	0.000000E+000
1	35.15794330	1.847179E-011	4.961786E-012	0	0.000000E+000
1	35.15818285	4.961786E-012	1.847179E-011	1	0.000000E+000
1	35.15841095	1.847179E-011	4.961786E-012	0	0.000000E+000
1	35.15841375	4.961786E-012	1.847179E-011	1	0.000000E+000
1	35.15847015	1.847179E-011	4.961786E-012	0	0.000000E+000
1	35.15850263	4.961786E-012	1.847179E-011	1	0.000000E+000
1	35.15883278	1.847179E-011	4.961786E-012	0	0.000000E+000
1	35.15886483	4.961786E-012	1.847179E-011	1	0.000000E+000
1	35.15895706	1.847179E-011	4.961786E-012	0	0.000000E+000
1	35.15899180	4.961786E-012	1.847179E-011	1	0.000000E+000
1	35.15906081	1.847179E-011	4.961786E-012	0	0.000000E+000
1	35.15911745	4.961786E-012	1.847179E-011	1	0.000000E+000
1	35.15944501	1.847179E-011	4.961786E-012	0	0.000000E+000
1	35.17154842	4.961786E-012	1.847179E-011	1	0.000000E+000
1	35.17160239	1.847179E-011	4.961786E-012	0	0.000000E+000
1	40.57839176	4.814457E-012	1.832446E-011	1	0.000000E+000
1	40.57861942	1.832446E-011	4.814457E-012	0	0.000000E+000
1	40.57869875	4.814457E-012	1.832446E-011	1	0.000000E+000
1	40.57877923	1.832446E-011	4.814457E-012	0	0.000000E+000
1	40.57881302	4.814457E-012	1.832446E-011	1	0.000000E+000
1	40.57918128	1.832446E-011	4.814457E-012	0	0.000000E+000
1	40.57936192	4.814457E-012	1.832446E-011	1	0.000000E+000
1	40.58007750	1.832446E-011	4.814457E-012	0	0.000000E+000
1	40.58009265	4.814457E-012	1.832446E-011	1	0.000000E+000
1	40.58163912	1.832446E-011	4.814457E-012	0	0.000000E+000
1	40.58176400	4.814457E-012	1.832446E-011	1	0.000000E+000
1	40.58209809	1.832446E-011	4.814457E-012	0	0.000000E+000
1	40.58210397	4.814457E-012	1.832446E-011	1	0.000000E+000
1	40.58233610	1.832446E-011	4.814457E-012	0	0.000000E+000
1	40.58234802	4.814457E-012	1.832446E-011	1	0.000000E+000
1	40.58263595	1.832446E-011	4.814457E-012	0	0.000000E+000
1	40.58289208	4.814457E-012	1.832446E-011	1	0.000000E+000
1	40.58317468	1.832446E-011	4.814457E-012	0	0.000000E+000
1	40.58320908	4.814457E-012	1.832446E-011	1	0.000000E+000
1	40.58352375	1.832446E-011	4.814457E-012	0	0.000000E+000
1	40.58359541	4.814457E-012	1.832446E-011	1	0.000000E+000
1	40.58361843	1.832446E-011	4.814457E-012	0	0.000000E+000
1	40.58367195	4.814457E-012	1.832446E-011	1	0.000000E+000
1	40.58441932	1.832446E-011	4.814457E-012	0	0.000000E+000
1	40.58446693	4.814457E-012	1.832446E-011	1	0.000000E+000
1	40.58533305	1.832446E-011	4.814457E-012	0	0.000000E+000
1	40.58535020	4.814457E-012	1.832446E-011	1	0.000000E+000
1	40.58571099	1.832446E-011	4.814457E-012	0	0.000000E+000
1	40.58573599	4.814457E-012	1.832446E-011	1	0.000000E+000
1	40.58578858	1.832446E-011	4.814457E-012	0	0.000000E+000
1	40.58589967	4.814457E-012	1.832446E-011	1	0.000000E+000
1	40.58596683	1.832446E-011	4.814457E-012	0	0.000000E+000
1	40.58599427	4.814457E-012	1.832446E-011	1	0.000000E+000
1	40.58612341	1.832446E-011	4.814457E-012	0	0.000000E+000
1	40.58614944	4.814457E-012	1.832446E-011	1	0.000000E+000
1	40.58647099	1.832446E-011	4.814457E-012	0	0.000000E+000
1	40.58649841	4.814457E-012	1.832446E-011	1	0.000000E+000
1	40.58652918	1.832446E-011	4.814457E-012	0	0.000000E+000
1	40.58654618	4.814457E-012	1.832446E-011	1	0.000000E+000
1	40.58670916	1.832446E-011	4.814457E-012	0	0.000000E+000
1	40.58673008	4.814457E-012	1.832446E-011	1	0.000000E+000
1	40.58681841	1.832446E-011	4.814457E-012	0	0.000000E+000
1	40.58683145	4.814457E-012	1.832446E-011	1	0.000000E+000
1	40.58740595	1.832446E-011	4.814457E-012	0	0.000000E+000
1	40.58741880	4.814457E-012	1.832446E-011	1	0.000000E+000
1	40.58749122	1.832446E-011	4.814457E-012	0	0.000000E+000
1	40.58750701	4.814457E-012	1.832446E-011	1	0.000000E+000
1	40.58757124	1.832446E-011	4.814457E-012	0	0.000000E+000
1	40.58759526	4.814457E-012	1.832446E-011	1	0.000000E+000
1	40.58772144	1.832446E-011	4.814457E-012	0	0.000000E+000
1	40.58776706	4.814457E-012	1.832446E-011	1	0.000000E+000
1	40.58804008	1.832446E-011	4.814457E-012	0	0.000000E+000
1	40.58806295	4.814457E-012	1.832446E-011	1	0.000000E+000
1	40.58825922	1.832446E-011	4.814457E-012	0	0.000000E+000
1	40.58828653	4.814457E-012	1.832446E-011	1	0.000000E+000
1	40.58872691	1.832446E-011	4.814457E-012	0	0.000000E+000
1	40.58874605	4.814457E-012	1.832446E-011	1	0.000000E+000
1	40.58879852	1.832446E-011	4.814457E-012	0	0.000000E+000
1	40.58880789	4.814457E-012	1.832446E-011	1	0.000000E+000
1	40.58947953	1.832446E-011	4.814457E-012	0	0.000000E+000
1	40.58959544	4.814457E-012	1.832446E-011	1	0.000000E+000
1	40.58977509	1.832446E-011	4.814457E-012	0	0.000000E+000
1	40.58987067	4.814457E-012	1.832446E-011	1	0.000000E+000
1	40.59021460	1.832446E-011	4.814457E-012	0	0.000000E+000
1	40.59027097	4.814457E-012	1.832446E-011	1	0.000000E+000
1	40.59029914	1.832446E-011	4.814457E-012	0	0.000000E+000
1	40.59055510	4.814457E-012	1.832446E-011	1	0.000000E+000
1	40.59128100	1.832446E-011	4.814457E-012	0	0.000000E+000
1	40.59131466	4.814457E-012	1.832446E-011	1	0.000000E+000
1	40.59163101	1.832446E-011	4.814457E-012	0	0.000000E+000
1	40.59164080	4.814457E-012	1.832446E-011	1	0.000000E+000
1	40.59182343	1.832446E-011	4.814457E-012	0	0.000000E+000
1	40.59184116	4.814457E-012	1.832446E-011	1	0.000000E+000
1	40.59192509	1.832446E-011	4.814457E-012	0	0.000000E+000
1	40.59196080	4.814457E-012	1.832446E-011	1	0.000000E+000
1	40.59218790	1.832446E-011	4.814457E-012	0	0.000000E+000
1	40.59223527	4.814457E-012	1.832446E-011	1	0.000000E+000
1	40.59231547	1.832446E-011	4.814457E-012	0	0.000000E+000
1	40.59233181	4.814457E-012	1.832446E-011	1	0.000000E+000
1	40.59237441	1.832446E-011	4.814457E-012	0	0.000000E+000
1	40.59239424	4.814457E-012	1.832446E-011	1	0.000000E+000
1	40.59258514	1.832446E-011	4.814457E-012	0	0.000000E+000
1	40.59261423	4.814457E-012	1.832446E-011	1	0.000000E+000
1	40.59267832	1.832446E-011	4.814457E-012	0	0.000000E+000
1	40.59269627	4.814457E-012	1.832446E-011	1	0.000000E+000
1	40.59324320	1.832446E-011	4.814457E-012	0	0.000000E+000
1	40.59352579	4.814457E-012	1.832446E-011	1	0.000000E+000
1	40.59395744	1.832446E-011	4.814457E-012	0	0.000000E+000
1	40.59400939	4.814457E-012	1.832446E-011	1	0.000000E+000
1	40.59415079	1.832446E-011	4.814457E-012	0	0.000000E+000
1	40.59425155	4.814457E-012	1.832446E-011	1	0.000000E+000
1	40.59430987	1.832446E-011	4.814457E-012	0	0.000000E+000
1	40.59432720	4.814457E-012	1.832446E-011	1	0.000000E+000
1	40.59482552	1.832446E-011	4.814457E-012	0	0.000000E+000
1	40.59483570	4.814457E-012	1.832446E-011	1	0.000000E+000
1	40.59490525	1.832446E-011	4.814457E-012	0	0.000000E+000
1	40.59497047	4.814457E-012	1.832446E-011	1	0.000000E+000
1	40.59512293	1.832446E-011	4.814457E-012	0	0.000000E+000
1	40.59517612	4.814457E-012	1.832446E-011	1	0.000000E+000
1	40.59523300	1.832446E-011	4.814457E-012	0	0.000000E+000
1	40.59525460	4.814457E-012	1.832446E-011	1	0.000000E+000
1	40.59752261	1.832446E-011	4.814457E-012	0	0.000000E+000
1	40.59757489	4.814457E-012	1.832446E-011	1	0.000000E+000
1	40.59818921	1.832446E-011	4.814457E-012	0	0.000000E+000
1	40.59839939	4.814457E-012	1.832446E-011	1	0.000000E+000
1	40.59868217	1.832446E-011	4.814457E-012	0	0.000000E+000
1	40.59869354	4.814457E-012	1.832446E-011	1	0.000000E+000
1	40.59921192	1.832446E-011	4.814457E-012	0	0.000000E+000
1	40.59922998	4.814457E-012	1.832446E-011	1	0.000000E+000
1	40.59997813	1.832446E-011	4.814457E-012	0	0.000000E+000
1	40.59998975	4.814457E-012	1.832446E-011	1	0.000000E+000
1	40.60025179	1.832446E-011	4.814457E-012	0	0.000000E+000
1	40.60029242	4.814457E-012	1.832446E-011	1	0.000000E+000
1	40.60047967	1.832446E-011	4.814457E-012	0	0.000000E+000
1	40.60048973	4.814457E-012	1.832446E-011	1	0.000000E+000
1	40.60052450	1.832446E-011	4.814457E-012	0	0.000000E+000
1	40.60066442	4.814457E-012	1.832446E-011	1	0.000000E+000
1	40.60075460	1.832446E-011	4.814457E-012	0	0.000000E+000
1	40.60119964	4.814457E-012	1.832446E-011	1	0.000000E+000
1	40.60129263	1.832446E-011	4.814457E-012	0	0.000000E+000
1	40.60132034	4.814457E-012	1.832446E-011	1	0.000000E+000
1	40.60159830	1.832446E-011	4.814457E-012	0	0.000000E+000
1	40.60161739	4.814457E-012	1.832446E-011	1	0.000000E+000
1	40.60259293	1.832446E-011	4.814457E-012	0	0.000000E+000
1	40.60294503	4.814457E-012	1.832446E-011	1	0.000000E+000
1	40.60305207	1.832446E-011	4.814457E-012	0	0.000000E+000
1	40.60309076	4.814457E-012	1.832446E-011	1	0.000000E+000
1	40.60339406	1.832446E-011	4.814457E-012	0	0.000000E+000
1	40.60341880	4.814457E-012	1.832446E-011	1	0.000000E+000
1	40.60428874	1.832446E-011	4.814457E-012	0	0.000000E+000
1	40.60430595	4.814457E-012	1.832446E-011	1	0.000000E+000
1	40.60446498	1.832446E-011	4.814457E-012	0	0.000000E+000
1	40.60448737	4.814457E-012	1.832446E-011	1	0.000000E+000
1	40.60493438	1.832446E-011	4.814457E-012	0	0.000000E+000
1	40.60495130	4.814457E-012	1.832446E-011	1	0.000000E+000
1	40.60520423	1.832446E-011	4.814457E-012	0	0.000000E+000
1	40.60529410	4.814457E-012	1.832446E-011	1	0.000000E+000
1	40.60538597	1.832446E-011	4.814457E-012	0	0.000000E+000
1	40.60545642	4.814457E-012	1.832446E-011	1	0.000000E+000
1	40.60561361	1.832446E-011	4.814457E-012	0	0.000000E+000
1	40.60563995	4.814457E-012	1.832446E-011	1	0.000000E+000
1	40.60568602	1.832446E-011	4.814457E-012	0	0.000000E+000
1	40.60571536	4.814457E-012	1.832446E-011	1	0.000000E+000
1	40.60612981	1.832446E-011	4.814457E-012	0	0.000000E+000
1	40.60617608	4.814457E-012	1.832446E-011	1	0.000000E+000
1	40.60686877	1.832446E-011	4.814457E-012	0	0.000000E+000
1	40.60688101	4.814457E-012	1.832446E-011	1	0.000000E+000
1	40.60694746	1.832446E-011	4.814457E-012	0	0.000000E+000
1	40.60697221	4.814457E-012	1.832446E-011	1	0.000000E+000
1	40.60724248	1.832446E-011	4.814457E-012	0	0.000000E+000
1	40.60728897	4.814457E-012	1.832446E-011	1	0.000000E+000
1	40.60807727	1.832446E-011	4.814457E-012	0	0.000000E+000
1	40.60822756	4.814457E-012	1.832446E-011	1	0.000000E+000
1	40.60831179	1.832446E-011	4.814457E-012	0	0.000000E+000
1	40.60833530	4.814457E-012	1.832446E-011	1	0.000000E+000
1	40.60853000	1.832446E-011	4.814457E-012	0	0.000000E+000
1	40.60856216	4.814457E-012	1.832446E-011	1	0.000000E+000
1	40.60864286	1.832446E-011	4.814457E-012	0	0.000000E+000
1	40.60877842	4.814457E-012	1.832446E-011	1	0.000000E+000
1	40.60882110	1.832446E-011	4.814457E-012	0	0.000000E+000
1	40.60909442	4.814457E-012	1.832446E-011	1	0.000000E+000
1	40.60914004	1.832446E-011	4.814457E-012	0	0.000000E+000
1	40.60924248	4.814457E-012	1.832446E-011	1	0.000000E+000
1	40.60933415	1.832446E-011	4.814457E-012	0	0.000000E+000
1	40.60938847	4.814457E-012	1.832446E-011	1	0.000000E+000
1	40.60956931	1.832446E-011	4.814457E-012	0	0.000000E+000
1	40.60962369	4.814457E-012	1.832446E-011	1	0.000000E+000
1	40.61009515	1.832446E-011	4.814457E-012	0	0.000000E+000
1	40.61013511	4.814457E-012	1.832446E-011	1	0.000000E+000
1	40.61029068	1.832446E-011	4.814457E-012	0	0.000000E+000
1	40.61038089	4.814457E-012	1.832446E-011	1	0.000000E+000
1	40.61067588	1.832446E-011	4.814457E-012	0	0.000000E+000
1	40.61069644	4.814457E-012	1.832446E-011	1	0.000000E+000
1	40.61119763	1.832446E-011	4.814457E-012	0	0.000000E+000
1	40.61122002	4.814457E-012	1.832446E-011	1	0.000000E+000
1	40.61128694	1.832446E-011	4.814457E-012	0	0.000000E+000
1	40.61129437	4.814457E-012	1.832446E-011	1	0.000000E+000
1	40.61164749	1.832446E-011	4.814457E-012	0	0.000000E+000
1	40.61168076	4.814457E-012	1.832446E-011	1	0.000000E+000
1	40.61173632	1.832446E-011	4.814457E-012	0	0.000000E+000
1	40.61176428	4.814457E-012	1.832446E-011	1	0.000000E+000
1	40.61217979	1.832446E-011	4.814457E-012	0	0.000000E+000
1	40.61242034	4.814457E-012	1.832446E-011	1	0.000000E+000
1	40.61344109	1.832446E-011	4.814457E-012	0	0.000000E+000
1	40.61344911	4.814457E-012	1.832446E-011	1	0.000000E+000
1	40.61350745	1.832446E-011	4.814457E-012	0	0.000000E+000
1	40.61395758	4.814457E-012	1.832446E-011	1	0.000000E+000
1	40.61431204	1.832446E-011	4.814457E-012	0	0.000000E+000
1	40.61438240	4.814457E-012	1.832446E-011	1	0.000000E+000
1	40.61469863	1.832446E-011	4.814457E-012	0	0.000000E+000
1	40.61472938	4.814457E-012	1.832446E-011	1	0.000000E+000
1	40.61511153	1.832446E-011	4.814457E-012	0	0.000000E+000
1	40.61526781	4.814457E-012	1.832446E-011	1	0.000000E+000
1	40.61531515	1.832446E-011	4.814457E-012	0	0.000000E+000
1	40.61533691	4.814457E-012	1.832446E-011	1	0.000000E+000
1	40.61560136	1.832446E-011	4.814457E-012	0	0.000000E+000
1	40.61563044	4.814457E-012	1.832446E-011	1	0.000000E+000
1	40.61575639	1.832446E-011	4.814457E-012	0	0.000000E+000
1	40.61577004	4.814457E-012	1.832446E-011	1	0.000000E+000
1	40.61623545	1.832446E-011	4.814457E-012	0	0.000000E+000
1	40.61634068	4.814457E-012	1.832446E-011	1	0.000000E+000
1	40.61661394	1.832446E-011	4.814457E-012	0	0.000000E+000
1	40.61664927	4.814457E-012	1.832446E-011	1	0.000000E+000
1	40.61774910	1.832446E-011	4.814457E-012	0	0.000000E+000
1	40.61776081	4.814457E-012	1.832446E-011	1	0.000000E+000
1	40.61788363	1.832446E-011	4.814457E-012	0	0.000000E+000
1	40.61816609	4.814457E-012	1.832446E-011	1	0.000000E+000
1	40.61849330	1.832446E-011	4.814457E-012	0	0.000000E+000
1	40.61853300	4.814457E-012	1.832446E-011	1	0.000000E+000
1	40.61939833	1.832446E-011	4.814457E-012	0	0.000000E+000
1	40.61943529	4.814457E-012	1.832446E-011	1	0.000000E+000
1	40.62076875	1.832446E-011	4.814457E-012	0	0.000000E+000
1	40.62078034	4.814457E-012	1.832446E-011	1	0.000000E+000
1	40.62086363	1.832446E-011	4.814457E-012	0	0.000000E+000
1	40.62088946	4.814457E-012	1.832446E-011	1	0.000000E+000
1	40.62099336	1.832446E-011	4.814457E-012	0	0.000000E+000
1	40.62103352	4.814457E-012	1.832446E-011	1	0.000000E+000
1	40.62112321	1.832446E-011	4.814457E-012	0	0.000000E+000
1	40.62113983	4.814457E-012	1.832446E-011	1	0.000000E+000
1	40.62127661	1.832446E-011	4.814457E-012	0	0.000000E+000
1	40.62133167	4.814457E-012	1.832446E-011	1	0.000000E+000
1	40.62141721	1.832446E-011	4.814457E-012	0	0.000000E+000
1	40.62146459	4.814457E-012	1.832446E-011	1	0.000000E+000
1	40.62222562	1.832446E-011	4.814457E-012	0	0.000000E+000
1	40.62224162	4.814457E-012	1.832446E-011	1	0.000000E+000
1	40.62261889	1.832446E-011	4.814457E-012	0	0.000000E+000
1	40.62263586	4.814457E-012	1.832446E-011	1	0.000000E+000
1	40.62285707	1.832446E-011	4.814457E-012	0	0.000000E+000
1	40.62310163	4.814457E-012	1.832446E-011	1	0.000000E+000
1	40.62330268	1.832446E-011	4.814457E-012	0	0.000000E+000
1	40.62336643	4.814457E-012	1.832446E-011	1	0.000000E+000
1	40.62339494	1.832446E-011	4.814457E-012	0	0.000000E+000
1	40.62340990	4.814457E-012	1.832446E-011	1	0.000000E+000
1	40.62379358	1.832446E-011	4.814457E-012	0	0.000000E+000
1	40.62384498	4.814457E-012	1.832446E-011	1	0.000000E+000
1	40.62418521	1.832446E-011	4.814457E-012	0	0.000000E+000
1	40.62428995	4.814457E-012	1.832446E-011	1	0.000000E+000
1	40.62466886	1.832446E-011	4.814457E-012	0	0.000000E+000
1	40.62480257	4.814457E-012	1.832446E-011	1	0.000000E+000
1	40.62498996	1.832446E-011	4.814457E-012	0	0.000000E+000
1	40.62503097	4.814457E-012	1.832446E-011	1	0.000000E+000
1	40.62506377	1.832446E-011	4.814457E-012	0	0.000000E+000
1	43.25428721	4.760229E-012	1.827023E-011	1	0.000000E+000
1	43.25474225	1.827023E-011	4.760229E-012	0	0.000000E+000
1	43.25475585	4.760229E-012	1.827023E-011	1	0.000000E+000
1	43.25488517	1.827023E-011	4.760229E-012	0	0.000000E+000
1	43.25491053	4.760229E-012	1.827023E-011	1	0.000000E+000
1	43.25501914	1.827023E-011	4.760229E-012	0	0.000000E+000
1	43.25506424	4.760229E-012	1.827023E-011	1	0.000000E+000
1	43.25524917	1.827023E-011	4.760229E-012	0	0.000000E+000
1	43.25526665	4.760229E-012	1.827023E-011	1	0.000000E+000
1	43.25548150	1.827023E-011	4.760229E-012	0	0.000000E+000
1	43.25550286	4.760229E-012	1.827023E-011	1	0.000000E+000
1	43.25555689	1.827023E-011	4.760229E-012	0	0.000000E+000
1	43.25557505	4.760229E-012	1.827023E-011	1	0.000000E+000
1	43.25569794	1.827023E-011	4.760229E-012	0	0.000000E+000
1	43.25600211	4.760229E-012	1.827023E-011	1	0.000000E+000
1	43.25630899	1.827023E-011	4.760229E-012	0	0.000000E+000
1	43.25632212	4.760229E-012	1.827023E-011	1	0.000000E+000
1	43.25641212	1.827023E-011	4.760229E-012	0	0.000000E+000
1	43.25644590	4.760229E-012	1.827023E-011	1	0.000000E+000
1	43.25700455	1.827023E-011	4.760229E-012	0	0.000000E+000
1	43.25700891	4.760229E-012	1.827023E-011	1	0.000000E+000
1	43.25733421	1.827023E-011	4.760229E-012	0	0.000000E+000
1	43.25736798	4.760229E-012	1.827023E-011	1	0.000000E+000
1	43.25737458	1.827023E-011	4.760229E-012	0	0.000000E+000
1	43.25744733	4.760229E-012	1.827023E-011	1	0.000000E+000
1	43.25760875	1.827023E-011	4.760229E-012	0	0.000000E+000
1	43.25763020	4.760229E-012	1.827023E-011	1	0.000000E+000
1	43.25775120	1.827023E-011	4.760229E-012	0	0.000000E+000
1	43.25777216	4.760229E-012	1.827023E-011	1	0.000000E+000
1	43.25784849	1.827023E-011	4.760229E-012	0	0.000000E+000
1	43.25837377	4.760229E-012	1.827023E-011	1	0.000000E+000
1	43.25839258	1.827023E-011	4.760229E-012	0	0.000000E+000
1	43.25842367	4.760229E-012	1.827023E-011	1	0.000000E+000
1	43.25891108	1.827023E-011	4.760229E-012	0	0.000000E+000
1	43.25896671	4.760229E-012	1.827023E-011	1	0.000000E+000
1	43.25911774	1.827023E-011	4.760229E-012	0	0.000000E+000
1	43.25914253	4.760229E-012	1.827023E-011	1	0.000000E+000
1	43.25941520	1.827023E-011	4.760229E-012	0	0.000000E+000
1	43.25951125	4.760229E-012	1.827023E-011	1	0.000000E+000
1	43.25965018	1.827023E-011	4.760229E-012	0	0.000000E+000
1	43.25969469	4.760229E-012	1.827023E-011	1	0.000000E+000
1	43.26007329	1.827023E-011	4.760229E-012	0	0.000000E+000
1	43.26009535	4.760229E-012	1.827023E-011	1	0.000000E+000
1	43.26032731	1.827023E-011	4.760229E-012	0	0.000000E+000
1	43.26035239	4.760229E-012	1.827023E-011	1	0.000000E+000
1	43.26039400	1.827023E-011	4.760229E-012	0	0.000000E+000
1	43.26070366	4.760229E-012	1.827023E-011	1	0.000000E+000
1	43.26143200	1.827023E-011	4.760229E-012	0	0.000000E+000
1	43.26144962	4.760229E-012	1.827023E-011	1	0.000000E+000
1	43.26150113	1.827023E-011	4.760229E-012	0	0.000000E+000
1	43.26157130	4.760229E-012	1.827023E-011	1	0.000000E+000
1	43.26178116	1.827023E-011	4.760229E-012	0	0.000000E+000
1	43.26180379	4.760229E-012	1.827023E-011	1	0.000000E+000
1	43.26235919	1.827023E-011	4.760229E-012	0	0.000000E+000
1	43.26237507	4.760229E-012	1.827023E-011	1	0.000000E+000
1	43.26267346	1.827023E-011	4.760229E-012	0	0.000000E+000
1	43.26271356	4.760229E-012	1.827023E-011	1	0.000000E+000
1	43.26329315	1.827023E-011	4.760229E-012	0	0.000000E+000
1	43.26329941	4.760229E-012	1.827023E-011	1	0.000000E+000
1	43.26382885	1.827023E-011	4.760229E-012	0	0.000000E+000
1	43.26384542	4.760229E-012	1.827023E-011	1	0.000000E+000
1	43.26444518	1.827023E-011	4.760229E-012	0	0.000000E+000
1	43.26445289	4.760229E-012	1.827023E-011	1	0.000000E+000
1	43.26473930	1.827023E-011	4.760229E-012	0	0.000000E+000
1	43.26475419	4.760229E-012	1.827023E-011	1	0.000000E+000
1	43.26489314	1.827023E-011	4.760229E-012	0	0.000000E+000
1	43.26493384	4.760229E-012	1.827023E-011	1	0.000000E+000
1	43.26497777	1.827023E-011	4.760229E-012	0	0.000000E+000
1	43.26545842	4.760229E-012	1.827023E-011	1	0.000000E+000
1	43.26551276	1.827023E-011	4.760229E-012	0	0.000000E+000
1	43.26553135	4.760229E-012	1.827023E-011	1	0.000000E+000
1	43.26605183	1.827023E-011	4.760229E-012	0	0.000000E+000
1	43.26637894	4.760229E-012	1.827023E-011	1	0.000000E+000
1	43.26650862	1.827023E-011	4.760229E-012	0	0.000000E+000
1	43.26656183	4.760229E-012	1.827023E-011	1	0.000000E+000
1	43.26700287	1.827023E-011	4.760229E-012	0	0.000000E+000
1	43.26701153	4.760229E-012	1.827023E-011	1	0.000000E+000
1	43.26705245	1.827023E-011	4.760229E-012	0	0.000000E+000
1	43.26708207	4.760229E-012	1.827023E-011	1	0.000000E+000
1	43.26716106	1.827023E-011	4.760229E-012	0	0.000000E+000
1	43.26721313	4.760229E-012	1.827023E-011	1	0.000000E+000
1	43.26730720	1.827023E-011	4.760229E-012	0	0.000000E+000
1	43.26734655	4.760229E-012	1.827023E-011	1	0.000000E+000
1	43.26775015	1.827023E-011	4.760229E-012	0	0.000000E+000
1	43.26776792	4.760229E-012	1.827023E-011	1	0.000000E+000
1	43.26811026	1.827023E-011	4.760229E-012	0	0.000000E+000
1	43.26813515	4.760229E-012	1.827023E-011	1	0.000000E+000
1	43.26832227	1.827023E-011	4.760229E-012	0	0.000000E+000
1	43.26833911	4.760229E-012	1.827023E-011	1	0.000000E+000
1	43.26840874	1.827023E-011	4.760229E-012	0	0.000000E+000
1	43.26844963	4.760229E-012	1.827023E-011	1	0.000000E+000
1	43.26861877	1.827023E-011	4.760229E-012	0	0.000000E+000
1	43.26864152	4.760229E-012	1.827023E-011	1	0.000000E+000
1	43.26909468	1.827023E-011	4.760229E-012	0	0.000000E+000
1	43.26911404	4.760229E-012	1.827023E-011	1	0.000000E+000
1	43.26928080	1.827023E-011	4.760229E-012	0	0.000000E+000
1	43.26943277	4.760229E-012	1.827023E-011	1	0.000000E+000
1	43.26956257	1.827023E-011	4.760229E-012	0	0.000000E+000
1	43.26963350	4.760229E-012	1.827023E-011	1	0.000000E+000
1	43.26967346	1.827023E-011	4.760229E-012	0	0.000000E+000
1	43.26970005	4.760229E-012	1.827023E-011	1	0.000000E+000
1	43.26977840	1.827023E-011	4.760229E-012	0	0.000000E+000
1	43.26984835	4.760229E-012	1.827023E-011	1	0.000000E+000
1	43.27065694	1.827023E-011	4.760229E-012	0	0.000000E+000
1	43.27068141	4.760229E-012	1.827023E-011	1	0.000000E+000
1	43.27167571	1.827023E-011	4.760229E-012	0	0.000000E+000
1	43.27170130	4.760229E-012	1.827023E-011	1	0.000000E+000
1	43.27179930	1.827023E-011	4.760229E-012	0	0.000000E+000
1	43.27181504	4.760229E-012	1.827023E-011	1	0.000000E+000
1	43.27240636	1.827023E-011	4.760229E-012	0	0.000000E+000
1	43.27244006	4.760229E-012	1.827023E-011	1	0.000000E+000
1	43.27254307	1.827023E-011	4.760229E-012	0	0.000000E+000
1	43.27255459	4.760229E-012	1.827023E-011	1	0.000000E+000
1	43.27271929	1.827023E-011	4.760229E-012	0	0.000000E+000
1	43.27273769	4.760229E-012	1.827023E-011	1	0.000000E+000
1	43.27284784	1.827023E-011	4.760229E-012	0	0.000000E+000
1	43.27286641	4.760229E-012	1.827023E-011	1	0.000000E+000
1	43.27323370	1.827023E-011	4.760229E-012	0	0.000000E+000
1	43.27329440	4.760229E-012	1.827023E-011	1	0.000000E+000
1	43.27353294	1.827023E-011	4.760229E-012	0	0.000000E+000
1	43.27359689	4.760229E-012	1.827023E-011	1	0.000000E+000
1	43.27366795	1.827023E-011	4.760229E-012	0	0.000000E+000
1	43.27392069	4.760229E-012	1.827023E-011	1	0.000000E+000
1	43.27394354	1.827023E-011	4.760229E-012	0	0.000000E+000
1	43.27399083	4.760229E-012	1.827023E-011	1	0.000000E+000
1	43.27412190	1.827023E-011	4.760229E-012	0	0.000000E+000
1	43.27414660	4.760229E-012	1.827023E-011	1	0.000000E+000
1	43.27420292	1.827023E-011	4.760229E-012	0	0.000000E+000
1	43.27422535	4.760229E-012	1.827023E-011	1	0.000000E+000
1	43.27456729	1.827023E-011	4.760229E-012	0	0.000000E+000
1	43.27457365	4.760229E-012	1.827023E-011	1	0.000000E+000
1	43.27466823	1.827023E-011	4.760229E-012	0	0.000000E+000
1	43.27467566	4.760229E-012	1.827023E-011	1	0.000000E+000
1	43.27480595	1.827023E-011	4.760229E-012	0	0.000000E+000
1	43.27485814	4.760229E-012	1.827023E-011	1	0.000000E+000
1	43.27548757	1.827023E-011	4.760229E-012	0	0.000000E+000
1	43.27550740	4.760229E-012	1.827023E-011	1	0.000000E+000
1	43.27618713	1.827023E-011	4.760229E-012	0	0.000000E+000
1	43.27624253	4.760229E-012	1.827023E-011	1	0.000000E+000
1	43.27644936	1.827023E-011	4.760229E-012	0	0.000000E+000
1	43.27646829	4.760229E-012	1.827023E-011	1	0.000000E+000
1	43.27665893	1.827023E-011	4.760229E-012	0	0.000000E+000
1	43.27671306	4.760229E-012	1.827023E-011	1	0.000000E+000
1	43.27721011	1.827023E-011	4.760229E-012	0	0.000000E+000
1	43.27721957	4.760229E-012	1.827023E-011	1	0.000000E+000
1	43.27732254	1.827023E-011	4.760229E-012	0	0.000000E+000
1	43.27733570	4.760229E-012	1.827023E-011	1	0.000000E+000
1	43.27801284	1.827023E-011	4.760229E-012	0	0.000000E+000
1	43.27803511	4.760229E-012	1.827023E-011	1	0.000000E+000
1	43.27808232	1.827023E-011	4.760229E-012	0	0.000000E+000
1	43.27809826	4.760229E-012	1.827023E-011	1	0.000000E+000
1	43.27813411	1.827023E-011	4.760229E-012	0	0.000000E+000
1	43.27817871	4.760229E-012	1.827023E-011	1	0.000000E+000
1	43.27828013	1.827023E-011	4.760229E-012	0	0.000000E+000
1	43.27830722	4.760229E-012	1.827023E-011	1	0.000000E+000
1	43.27881585	1.827023E-011	4.760229E-012	0	0.000000E+000
1	43.27886968	4.760229E-012	1.827023E-011	1	0.000000E+000
1	43.27908089	1.827023E-011	4.760229E-012	0	0.000000E+000
1	43.27913693	4.760229E-012	1.827023E-011	1	0.000000E+000
1	43.27936378	1.827023E-011	4.760229E-012	0	0.000000E+000
1	43.27937440	4.760229E-012	1.827023E-011	1	0.000000E+000
1	43.27941416	1.827023E-011	4.760229E-012	0	0.000000E+000
1	43.27946529	4.760229E-012	1.827023E-011	1	0.000000E+000
1	43.28041172	1.827023E-011	4.760229E-012	0	0.000000E+000
1	43.28045607	4.760229E-012	1.827023E-011	1	0.000000E+000
1	43.28065851	1.827023E-011	4.760229E-012	0	0.000000E+000
1	43.28070041	4.760229E-012	1.827023E-011	1	0.000000E+000
1	43.28092918	1.827023E-011	4.760229E-012	0	0.000000E+000
1	43.28095565	4.760229E-012	1.827023E-011	1	0.000000E+000
1	43.28104308	1.827023E-011	4.760229E-012	0	0.000000E+000
1	43.28157898	4.760229E-012	1.827023E-011	1	0.000000E+000
1	43.28177500	1.827023E-011	4.760229E-012	0	0.000000E+000
1	43.28206070	4.760229E-012	1.827023E-011	1	0.000000E+000
1	43.28215489	1.827023E-011	4.760229E-012	0	0.000000E+000
1	43.28224282	4.760229E-012	1.827023E-011	1	0.000000E+000
1	43.28231859	1.827023E-011	4.760229E-012	0	0.000000E+000
1	43.28237879	4.760229E-012	1.827023E-011	1	0.000000E+000
1	43.28267841	1.827023E-011	4.760229E-012	0	0.000000E+000
1	43.28276369	4.760229E-012	1.827023E-011	1	0.000000E+000
1	43.28284826	1.827023E-011	4.760229E-012	0	0.000000E+000
1	43.28299700	4.760229E-012	1.827023E-011	1	0.000000E+000
1	43.28320221	1.827023E-011	4.760229E-012	0	0.000000E+000
1	43.28323395	4.760229E-012	1.827023E-011	1	0.000000E+000
1	43.28336159	1.827023E-011	4.760229E-012	0	0.000000E+000
1	43.28339193	4.760229E-012	1.827023E-011	1	0.000000E+000
1	43.28379640	1.827023E-011	4.760229E-012	0	0.000000E+000
1	43.28385346	4.760229E-012	1.827023E-011	1	0.000000E+000
1	43.28437043	1.827023E-011	4.760229E-012	0	0.000000E+000
1	43.28442397	4.760229E-012	1.827023E-011	1	0.000000E+000
1	43.28483121	1.827023E-011	4.760229E-012	0	0.000000E+000
1	43.28485035	4.760229E-012	1.827023E-011	1	0.000000E+000
1	43.28494158	1.827023E-011	4.760229E-012	0	0.000000E+000
1	43.28555128	4.760229E-012	1.827023E-011	1	0.000000E+000
1	43.28560861	1.827023E-011	4.760229E-012	0	0.000000E+000
1	43.28565921	4.760229E-012	1.827023E-011	1	0.000000E+000
1	43.28585789	1.827023E-011	4.760229E-012	0	0.000000E+000
1	43.28590074	4.760229E-012	1.827023E-011	1	0.000000E+000
1	43.28724133	1.827023E-011	4.760229E-012	0	0.000000E+000
1	43.28746368	4.760229E-012	1.827023E-011	1	0.000000E+000
1	43.28755303	1.827023E-011	4.760229E-012	0	0.000000E+000
1	43.28760446	4.760229E-012	1.827023E-011	1	0.000000E+000
1	43.28783062	1.827023E-011	4.760229E-012	0	0.000000E+000
1	43.28784914	4.760229E-012	1.827023E-011	1	0.000000E+000
1	43.28791761	1.827023E-011	4.760229E-012	0	0.000000E+000
1	43.28795065	4.760229E-012	1.827023E-011	1	0.000000E+000
1	43.28827906	1.827023E-011	4.760229E-012	0	0.000000E+000
1	43.28830351	4.760229E-012	1.827023E-011	1	0.000000E+000
1	43.28833267	1.827023E-011	4.760229E-012	0	0.000000E+000
1	43.28837133	4.760229E-012	1.827023E-011	1	0.000000E+000
1	43.28883040	1.827023E-011	4.760229E-012	0	0.000000E+000
1	43.28906788	4.760229E-012	1.827023E-011	1	0.000000E+000
1	43.28909478	1.827023E-011	4.760229E-012	0	0.000000E+000
1	43.28912162	4.760229E-012	1.827023E-011	1	0.000000E+000
1	43.28952872	1.827023E-011	4.760229E-012	0	0.000000E+000
1	43.28955337	4.760229E-012	1.827023E-011	1	0.000000E+000
1	43.28957740	1.827023E-011	4.760229E-012	0	0.000000E+000
1	43.28959771	4.760229E-012	1.827023E-011	1	0.000000E+000
1	43.28977247	1.827023E-011	4.760229E-012	0	0.000000E+000
1	43.28979210	4.760229E-012	1.827023E-011	1	0.000000E+000
1	43.28999701	1.827023E-011	4.760229E-012	0	0.000000E+000
1	43.29002310	4.760229E-012	1.827023E-011	1	0.000000E+000
1	43.29040861	1.827023E-011	4.760229E-012	0	0.000000E+000
1	43.29044237	4.760229E-012	1.827023E-011	1	0.000000E+000
1	43.29061449	1.827023E-011	4.760229E-012	0	0.000000E+000
1	43.29064970	4.760229E-012	1.827023E-011	1	0.000000E+000
1	43.29068926	1.827023E-011	4.760229E-012	0	0.000000E+000
1	43.29070297	4.760229E-012	1.827023E-011	1	0.000000E+000
1	43.29110188	1.827023E-011	4.760229E-012	0	0.000000E+000
1	43.29139636	4.760229E-012	1.827023E-011	1	0.000000E+000
1	43.29167978	1.827023E-011	4.760229E-012	0	0.000000E+000
1	43.29168702	4.760229E-012	1.827023E-011	1	0.000000E+000
1	43.29186322	1.827023E-011	4.760229E-012	0	0.000000E+000
1	43.29188609	4.760229E-012	1.827023E-011	1	0.000000E+000
1	43.29198862	1.827023E-011	4.760229E-012	0	0.000000E+000
1	43.29203682	4.760229E-012	1.827023E-011	1	0.000000E+000
1	43.29264537	1.827023E-011	4.760229E-012	0	0.000000E+000
1	43.29270680	4.760229E-012	1.827023E-011	1	0.000000E+000
1	43.29277958	1.827023E-011	4.760229E-012	0	0.000000E+000
1	43.29280635	4.760229E-012	1.827023E-011	1	0.000000E+000
1	43.29352564	1.827023E-011	4.760229E-012	0	0.000000E+000
1	43.29355848	4.760229E-012	1.827023E-011	1	0.000000E+000
1	43.29364875	1.827023E-011	4.760229E-012	0	0.000000E+000
1	43.29368640	4.760229E-012	1.827023E-011	1	0.000000E+000
1	43.29463976	1.827023E-011	4.760229E-012	0	0.000000E+000
1	43.29468656	4.760229E-012	1.827023E-011	1	0.000000E+000
1	43.29506986	1.827023E-011	4.760229E-012	0	0.000000E+000
1	43.29509053	4.760229E-012	1.827023E-011	1	0.000000E+000
1	43.29532150	1.827023E-011	4.760229E-012	0	0.000000E+000
1	43.29588389	4.760229E-012	1.827023E-011	1	0.000000E+000
1	43.29650768	1.827023E-011	4.760229E-012	0	0.000000E+000
1	43.29656375	4.760229E-012	1.827023E-011	1	0.000000E+000
1	43.29685742	1.827023E-011	4.760229E-012	0	0.000000E+000
1	43.29978845	4.760229E-012	1.827023E-011	1	0.000000E+000
1	43.30023764	1.827023E-011	4.760229E-012	0	0.000000E+000
1	43.30025199	4.760229E-012	1.827023E-011	1	0.000000E+000
1	43.30031635	1.827023E-011	4.760229E-012	0	0.000000E+000
1	43.30064603	4.760229E-012	1.827023E-011	1	0.000000E+000
1	43.30132368	1.827023E-011	4.760229E-012	0	0.000000E+000
1	43.30134719	4.760229E-012	1.827023E-011	1	0.000000E+000
1	43.30159313	1.827023E-011	4.760229E-012	0	0.000000E+000
1	43.30176296	4.760229E-012	1.827023E-011	1	0.000000E+000
1	43.30207528	1.827023E-011	4.760229E-012	0	0.000000E+000
1	43.30225816	4.760229E-012	1.827023E-011	1	0.000000E+000
1	43.30250574	1.827023E-011	4.760229E-012	0	0.000000E+000
1	43.30252005	4.760229E-012	1.827023E-011	1	0.000000E+000
1	43.30254805	1.827023E-011	4.760229E-012	0	0.000000E+000
1	43.30257823	4.760229E-012	1.827023E-011	1	0.000000E+000
1	43.30312661	1.827023E-011	4.760229E-012	0	0.000000E+000
1	43.30315290	4.760229E-012	1.827023E-011	1	0.000000E+000
1	43.30350696	1.827023E-011	4.760229E-012	0	0.000000E+000
1	43.30427459	4.760229E-012	1.827023E-011	1	0.000000E+000
1	43.30431759	1.827023E-011	4.760229E-012	0	0.000000E+000
1	43.30437101	4.760229E-012	1.827023E-011	1	0.000000E+000
1	43.30441551	1.827023E-011	4.760229E-012	0	0.000000E+000
1	43.30449276	4.760229E-012	1.827023E-011	1	0.000000E+000
1	43.30463390	1.827023E-011	4.760229E-012	0	0.000000E+000
1	43.30467393	4.760229E-012	1.827023E-011	1	0.000000E+000
1	43.30493869	1.827023E-011	4.760229E-012	0	0.000000E+000
1	43.30494812	4.760229E-012	1.827023E-011	1	0.000000E+000
1	43.30540786	1.827023E-011	4.760229E-012	0	0.000000E+000
1	43.30548499	4.760229E-012	1.827023E-011	1	0.000000E+000
1	43.30596982	1.827023E-011	4.760229E-012	0	0.000000E+000
1	43.30601113	4.760229E-012	1.827023E-011	1	0.000000E+000
1	43.30622166	1.827023E-011	4.760229E-012	0	0.000000E+000
1	43.30626342	4.760229E-012	1.827023E-011	1	0.000000E+000
1	43.30635155	1.827023E-011	4.760229E-012	0	0.000000E+000
1	43.30637458	4.760229E-012	1.827023E-011	1	0.000000E+000
1	43.30686592	1.827023E-011	4.760229E-012	0	0.000000E+000
1	43.30691492	4.760229E-012	1.827023E-011	1	0.000000E+000
1	43.30705384	1.827023E-011	4.760229E-012	0	0.000000E+000
1	43.30706821	4.760229E-012	1.827023E-011	1	0.000000E+000
1	43.30796154	1.827023E-011	4.760229E-012	0	0.000000E+000
1	43.30798291	4.760229E-012	1.827023E-011	1	0.000000E+000
1	43.30807363	1.827023E-011	4.760229E-012	0	0.000000E+000
1	43.30808722	4.760229E-012	1.827023E-011	1	0.000000E+000
1	43.30880864	1.827023E-011	4.760229E-012	0	0.000000E+000
1	43.30905066	4.760229E-012	1.827023E-011	1	0.000000E+000
1	43.30922460	1.827023E-011	4.760229E-012	0	0.000000E+000
1	43.30923249	4.760229E-012	1.827023E-011	1	0.000000E+000
1	43.31098725	1.827023E-011	4.760229E-012	0	0.000000E+000
1	43.31099057	4.760229E-012	1.827023E-011	1	0.000000E+000
1	43.31120471	1.827023E-011	4.760229E-012	0	0.000000E+000
1	43.31146035	4.760229E-012	1.827023E-011	1	0.000000E+000
1	43.31151710	1.827023E-011	4.760229E-012	0	0.000000E+000
1	43.31171100	4.760229E-012	1.827023E-011	1	0.000000E+000
1	43.31191163	1.827023E-011	4.760229E-012	0	0.000000E+000
1	43.31214488	4.760229E-012	1.827023E-011	1	0.000000E+000
1	43.31321315	1.827023E-011	4.760229E-012	0	0.000000E+000
1	43.31344572	4.760229E-012	1.827023E-011	1	0.000000E+000
1	43.31384995	1.827023E-011	4.760229E-012	0	0.000000E+000
1	43.31425592	4.760229E-012	1.827023E-011	1	0.000000E+000
1	43.31449494	1.827023E-011	4.760229E-012	0	0.000000E+000
1	43.31451005	4.760229E-012	1.827023E-011	1	0.000000E+000
1	43.31510771	1.827023E-011	4.760229E-012	0	0.000000E+000
1	43.31511696	4.760229E-012	1.827023E-011	1	0.000000E+000
1	43.31523257	1.827023E-011	4.760229E-012	0	0.000000E+000
1	43.31524730	4.760229E-012	1.827023E-011	1	0.000000E+000
1	43.31536281	1.827023E-011	4.760229E-012	0	0.000000E+000
1	43.31537198	4.760229E-012	1.827023E-011	1	0.000000E+000
1	43.31566962	1.827023E-011	4.760229E-012	0	0.000000E+000
1	43.31570094	4.760229E-012	1.827023E-011	1	0.000000E+000
1	43.31581136	1.827023E-011	4.760229E-012	0	0.000000E+000
1	43.31583747	4.760229E-012	1.827023E-011	1	0.000000E+000
1	43.31594908	1.827023E-011	4.760229E-012	0	0.000000E+000
1	43.31624598	4.760229E-012	1.827023E-011	1	0.000000E+000
1	43.31633848	1.827023E-011	4.760229E-012	0	0.000000E+000
1	43.31635292	4.760229E-012	1.827023E-011	1	0.000000E+000
1	43.31685062	1.827023E-011	4.760229E-012	0	0.000000E+000
1	43.31689741	4.760229E-012	1.827023E-011	1	0.000000E+000
1	43.31737562	1.827023E-011	4.760229E-012	0	0.000000E+000
1	43.31741971	4.760229E-012	1.827023E-011	1	0.000000E+000
1	43.31758354	1.827023E-011	4.760229E-012	0	0.000000E+000
1	43.31760305	4.760229E-012	1.827023E-011	1	0.000000E+000
1	43.31788022	1.827023E-011	4.760229E-012	0	0.000000E+000
1	43.31807102	4.760229E-012	1.827023E-011	1	0.000000E+000
1	43.31826075	1.827023E-011	4.760229E-012	0	0.000000E+000
1	43.31840924	4.760229E-012	1.827023E-011	1	0.000000E+000
1	43.31867572	1.827023E-011	4.760229E-012	0	0.000000E+000
1	43.31872345	4.760229E-012	1.827023E-011	1	0.000000E+000
1	43.31879901	1.827023E-011	4.760229E-012	0	0.000000E+000
1	43.31884518	4.760229E-012	1.827023E-011	1	0.000000E+000
1	43.31908187	1.827023E-011	4.760229E-012	0	0.000000E+000
1	43.31916488	4.760229E-012	1.827023E-011	1	0.000000E+000
1	43.31925039	1.827023E-011	4.760229E-012	0	0.000000E+000
1	43.31928392	4.760229E-012	1.827023E-011	1	0.000000E+000
1	43.31965176	1.827023E-011	4.760229E-012	0	0.000000E+000
1	43.31972079	4.760229E-012	1.827023E-011	1	0.000000E+000
1	43.32014947	1.827023E-011	4.760229E-012	0	0.000000E+000
1	43.32043940	4.760229E-012	1.827023E-011	1	0.000000E+000
1	43.32050388	1.827023E-011	4.760229E-012	0	0.000000E+000
1	43.32078907	4.760229E-012	1.827023E-011	1	0.000000E+000
1	43.32125061	1.827023E-011	4.760229E-012	0	0.000000E+000
1	43.32130871	4.760229E-012	1.827023E-011	1	0.000000E+000
1	43.32168323	1.827023E-011	4.760229E-012	0	0.000000E+000
1	43.32196336	4.760229E-012	1.827023E-011	1	0.000000E+000
1	43.32210893	1.827023E-011	4.760229E-012	0	0.000000E+000
1	43.32213556	4.760229E-012	1.827023E-011	1	0.000000E+000
1	43.32225267	1.827023E-011	4.760229E-012	0	0.000000E+000
1	43.32234612	4.760229E-012	1.827023E-011	1	0.000000E+000
1	43.32285744	1.827023E-011	4.760229E-012	0	0.000000E+000
1	43.32287053	4.760229E-012	1.827023E-011	1	0.000000E+000
1	43.32296519	1.827023E-011	4.760229E-012	0	0.000000E+000
1	43.32296747	4.760229E-012	1.827023E-011	1	0.000000E+000
1	43.32308326	1.827023E-011	4.760229E-012	0	0.000000E+000
1	43.32310916	4.760229E-012	1.827023E-011	1	0.000000E+000
1	43.32320441	1.827023E-011	4.760229E-012	0	0.000000E+000
1	43.32332786	4.760229E-012	1.827023E-011	1	0.000000E+000
1	43.32355079	1.827023E-011	4.760229E-012	0	0.000000E+000
1	43.32357248	4.760229E-012	1.827023E-011	1	0.000000E+000
1	43.32361494	1.827023E-011	4.760229E-012	0	0.000000E+000
1	43.32362456	4.760229E-012	1.827023E-011	1	0.000000E+000
1	43.32374882	1.827023E-011	4.760229E-012	0	0.000000E+000
1	43.32375762	4.760229E-012	1.827023E-011	1	0.000000E+000
1	43.32400370	1.827023E-011	4.760229E-012	0	0.000000E+000
1	43.32403179	4.760229E-012	1.827023E-011	1	0.000000E+000
1	43.32412766	1.827023E-011	4.760229E-012	0	0.000000E+000
1	43.32415371	4.760229E-012	1.827023E-011	1	0.000000E+000
1	43.32427116	1.827023E-011	4.760229E-012	0	0.000000E+000
1	43.32431297	4.760229E-012	1.827023E-011	1	0.000000E+000
1	43.32457610	1.827023E-011	4.760229E-012	0	0.000000E+000
1	43.32462514	4.760229E-012	1.827023E-011	1	0.000000E+000
1	43.32466855	1.827023E-011	4.760229E-012	0	0.000000E+000
1	43.32469269	4.760229E-012	1.827023E-011	1	0.000000E+000
1	43.32527247	1.827023E-011	4.760229E-012	0	0.000000E+000
1	43.32529992	4.760229E-012	1.827023E-011	1	0.000000E+000
1	43.32533323	1.827023E-011	4.760229E-012	0	0.000000E+000
1	43.32543796	4.760229E-012	1.827023E-011	1	0.000000E+000
1	43.32546638	1.827023E-011	4.760229E-012	0	0.000000E+000
1	43.32549431	4.760229E-012	1.827023E-011	1	0.000000E+000
1	43.32672384	1.827023E-011	4.760229E-012	0	0.000000E+000
1	43.32678731	4.760229E-012	1.827023E-011	1	0.000000E+000
1	43.32690239	1.827023E-011	4.760229E-012	0	0.000000E+000
1	43.32693768	4.760229E-012	1.827023E-011	1	0.000000E+000
1	43.32736865	1.827023E-011	4.760229E-012	0	0.000000E+000
1	43.32740248	4.760229E-012	1.827023E-011	1	0.000000E+000
1	43.32745006	1.827023E-011	4.760229E-012	0	0.000000E+000
1	43.32747748	4.760229E-012	1.827023E-011	1	0.000000E+000
1	43.32854148	1.827023E-011	4.760229E-012	0	0.000000E+000
1	43.32856861	4.760229E-012	1.827023E-011	1	0.000000E+000
1	43.32860621	1.827023E-011	4.760229E-012	0	0.000000E+000
1	43.32863421	4.760229E-012	1.827023E-011	1	0.000000E+000
1	43.32918757	1.827023E-011	4.760229E-012	0	0.000000E+000
1	43.33015929	4.760229E-012	1.827023E-011	1	0.000000E+000
1	43.33033083	1.827023E-011	4.760229E-012	0	0.000000E+000
1	43.33034922	4.760229E-012	1.827023E-011	1	0.000000E+000
1	43.33045324	1.827023E-011	4.760229E-012	0	0.000000E+000
1	43.33047409	4.760229E-012	1.827023E-011	1	0.000000E+000
1	43.33062680	1.827023E-011	4.760229E-012	0	0.000000E+000
1	43.33090314	4.760229E-012	1.827023E-011	1	0.000000E+000
1	43.33107175	1.827023E-011	4.760229E-012	0	0.000000E+000
1	43.33115550	4.760229E-012	1.827023E-011	1	0.000000E+000
1	43.33142704	1.827023E-011	4.760229E-012	0	0.000000E+000
1	43.33154260	4.760229E-012	1.827023E-011	1	0.000000E+000
1	43.33155829	1.827023E-011	4.760229E-012	0	0.000000E+000
1	43.33158241	4.760229E-012	1.827023E-011	1	0.000000E+000
1	43.33219266	1.827023E-011	4.760229E-012	0	0.000000E+000
1	43.33227641	4.760229E-012	1.827023E-011	1	0.000000E+000
1	43.33230673	1.827023E-011	4.760229E-012	0	0.000000E+000
1	43.33232173	4.760229E-012	1.827023E-011	1	0.000000E+000
1	43.33235700	1.827023E-011	4.760229E-012	0	0.000000E+000
1	43.33240961	4.760229E-012	1.827023E-011	1	0.000000E+000
1	43.33250763	1.827023E-011	4.760229E-012	0	0.000000E+000
1	43.33253351	4.760229E-012	1.827023E-011	1	0.000000E+000
1	43.33274739	1.827023E-011	4.760229E-012	0	0.000000E+000
1	43.33278449	4.760229E-012	1.827023E-011	1	0.000000E+000
1	43.33325657	1.827023E-011	4.760229E-012	0	0.000000E+000
1	43.33327831	4.760229E-012	1.827023E-011	1	0.000000E+000
1	43.33339814	1.827023E-011	4.760229E-012	0	0.000000E+000
1	43.33343751	4.760229E-012	1.827023E-011	1	0.000000E+000
1	43.33407661	1.827023E-011	4.760229E-012	0	0.000000E+000
1	43.33412626	4.760229E-012	1.827023E-011	1	0.000000E+000
1	43.33418413	1.827023E-011	4.760229E-012	0	0.000000E+000
1	43.33421788	4.760229E-012	1.827023E-011	1	0.000000E+000
1	43.33426527	1.827023E-011	4.760229E-012	0	0.000000E+000
1	43.33429450	4.760229E-012	1.827023E-011	1	0.000000E+000
1	43.33470741	1.827023E-011	4.760229E-012	0	0.000000E+000
1	43.33472713	4.760229E-012	1.827023E-011	1	0.000000E+000
1	43.33490988	1.827023E-011	4.760229E-012	0	0.000000E+000
1	43.33493076	4.760229E-012	1.827023E-011	1	0.000000E+000
1	43.33498354	1.827023E-011	4.760229E-012	0	0.000000E+000
1	43.33507909	4.760229E-012	1.827023E-011	1	0.000000E+000
1	43.33521130	1.827023E-011	4.760229E-012	0	0.000000E+000
1	43.33525337	4.760229E-012	1.827023E-011	1	0.000000E+000
1	43.33574966	1.827023E-011	4.760229E-012	0	0.000000E+000
1	43.33575589	4.760229E-012	1.827023E-011	1	0.000000E+000
1	43.33581984	1.827023E-011	4.760229E-012	0	0.000000E+000
1	43.33601699	4.760229E-012	1.827023E-011	1	0.000000E+000
1	43.33607568	1.827023E-011	4.760229E-012	0	0.000000E+000
1	43.33633331	4.760229E-012	1.827023E-011	1	0.000000E+000
1	43.33665340	1.827023E-011	4.760229E-012	0	0.000000E+000
1	43.33667959	4.760229E-012	1.827023E-011	1	0.000000E+000
1	43.33680775	1.827023E-011	4.760229E-012	0	0.000000E+000
1	43.33682374	4.760229E-012	1.827023E-011	1	0.000000E+000
1	43.33700705	1.827023E-011	4.760229E-012	0	0.000000E+000
1	43.33703150	4.760229E-012	1.827023E-011	1	0.000000E+000
1	43.33734769	1.827023E-011	4.760229E-012	0	0.000000E+000
1	43.33736808	4.760229E-012	1.827023E-011	1	0.000000E+000
1	43.33745896	1.827023E-011	4.760229E-012	0	0.000000E+000
1	43.33812786	4.760229E-012	1.827023E-011	1	0.000000E+000
1	43.33883764	1.827023E-011	4.760229E-012	0	0.000000E+000
1	43.33885956	4.760229E-012	1.827023E-011	1	0.000000E+000
1	43.33922691	1.827023E-011	4.760229E-012	0	0.000000E+000
1	43.33924845	4.760229E-012	1.827023E-011	1	0.000000E+000
1	43.33965147	1.827023E-011	4.760229E-012	0	0.000000E+000
1	43.33967109	4.760229E-012	1.827023E-011	1	0.000000E+000
1	43.33986727	1.827023E-011	4.760229E-012	0	0.000000E+000
1	43.34005976	4.760229E-012	1.827023E-011	1	0.000000E+000
1	43.34084388	1.827023E-011	4.760229E-012	0	0.000000E+000
1	43.34088078	4.760229E-012	1.827023E-011	1	0.000000E+000
1	43.34127846	1.827023E-011	4.760229E-012	0	0.000000E+000
1	43.34130605	4.760229E-012	1.827023E-011	1	0.000000E+000
1	43.34133813	1.827023E-011	4.760229E-012	0	0.000000E+000
1	43.34134732	4.760229E-012	1.827023E-011	1	0.000000E+000
1	43.34147092	1.827023E-011	4.760229E-012	0	0.000000E+000
1	43.34185694	4.760229E-012	1.827023E-011	1	0.000000E+000
1	43.34223324	1.827023E-011	4.760229E-012	0	0.000000E+000
1	43.34254710	4.760229E-012	1.827023E-011	1	0.000000E+000
1	43.34260756	1.827023E-011	4.760229E-012	0	0.000000E+000
1	43.34286227	4.760229E-012	1.827023E-011	1	0.000000E+000
1	43.34298671	1.827023E-011	4.760229E-012	0	0.000000E+000
1	43.34299290	4.760229E-012	1.827023E-011	1	0.000000E+000
1	43.34344686	1.827023E-011	4.760229E-012	0	0.000000E+000
1	43.34353479	4.760229E-012	1.827023E-011	1	0.000000E+000
1	43.34364552	1.827023E-011	4.760229E-012	0	0.000000E+000
1	43.34374215	4.760229E-012	1.827023E-011	1	0.000000E+000
1	43.34380173	1.827023E-011	4.760229E-012	0	0.000000E+000
1	43.34380249	4.760229E-012	1.827023E-011	1	0.000000E+000
1	43.34405184	1.827023E-011	4.760229E-012	0	0.000000E+000
1	43.34408274	4.760229E-012	1.827023E-011	1	0.000000E+000
1	43.34438811	1.827023E-011	4.760229E-012	0	0.000000E+000
1	43.34442426	4.760229E-012	1.827023E-011	1	0.000000E+000
1	43.34472334	1.827023E-011	4.760229E-012	0	0.000000E+000
1	43.34477601	4.760229E-012	1.827023E-011	1	0.000000E+000
1	43.34480261	1.827023E-011	4.760229E-012	0	0.000000E+000
1	43.34489394	4.760229E-012	1.827023E-011	1	0.000000E+000
1	43.34522707	1.827023E-011	4.760229E-012	0	0.000000E+000
1	43.34528050	4.760229E-012	1.827023E-011	1	0.000000E+000
1	43.34534410	1.827023E-011	4.760229E-012	0	0.000000E+000
1	43.34537817	4.760229E-012	1.827023E-011	1	0.000000E+000
1	43.34540969	1.827023E-011	4.760229E-012	0	0.000000E+000
1	43.34543402	4.760229E-012	1.827023E-011	1	0.000000E+000
1	43.34557192	1.827023E-011	4.760229E-012	0	0.000000E+000
1	43.34557942	4.760229E-012	1.827023E-011	1	0.000000E+000
1	43.34559835	1.827023E-011	4.760229E-012	0	0.000000E+000
1	43.34564594	4.760229E-012	1.827023E-011	1	0.000000E+000
1	43.34570622	1.827023E-011	4.760229E-012	0	0.000000E+000
1	43.34571512	4.760229E-012	1.827023E-011	1	0.000000E+000
1	43.34577104	1.827023E-011	4.760229E-012	0	0.000000E+000
1	43.34578110	4.760229E-012	1.827023E-011	1	0.000000E+000
1	43.34618257	1.827023E-011	4.760229E-012	0	0.000000E+000
1	43.34621709	4.760229E-012	1.827023E-011	1	0.000000E+000
1	43.34715229	1.827023E-011	4.760229E-012	0	0.000000E+000
1	43.34717902	4.760229E-012	1.827023E-011	1	0.000000E+000
1	43.34748044	1.827023E-011	4.760229E-012	0	0.000000E+000
1	43.34753922	4.760229E-012	1.827023E-011	1	0.000000E+000
1	43.34765666	1.827023E-011	4.760229E-012	0	0.000000E+000
1	43.34766810	4.760229E-012	1.827023E-011	1	0.000000E+000
1	43.34805789	1.827023E-011	4.760229E-012	0	0.000000E+000
1	43.34808654	4.760229E-012	1.827023E-011	1	0.000000E+000
1	43.34857529	1.827023E-011	4.760229E-012	0	0.000000E+000
1	43.34860441	4.760229E-012	1.827023E-011	1	0.000000E+000
1	43.34887940	1.827023E-011	4.760229E-012	0	0.000000E+000
1	43.34895396	4.760229E-012	1.827023E-011	1	0.000000E+000
1	43.34968822	1.827023E-011	4.760229E-012	0	0.000000E+000
1	43.34975672	4.760229E-012	1.827023E-011	1	0.000000E+000
1	43.34993060	1.827023E-011	4.760229E-012	0	0.000000E+000
1	43.34994642	4.760229E-012	1.827023E-011	1	0.000000E+000
1	43.35096089	1.827023E-011	4.760229E-012	0	0.000000E+000
1	43.35107185	4.760229E-012	1.827023E-011	1	0.000000E+000
1	43.35113862	1.827023E-011	4.760229E-012	0	0.000000E+000
1	43.35117587	4.760229E-012	1.827023E-011	1	0.000000E+000
1	43.35140530	1.827023E-011	4.760229E-012	0	0.000000E+000
1	43.35145502	4.760229E-012	1.827023E-011	1	0.000000E+000
1	43.35197960	1.827023E-011	4.760229E-012	0	0.000000E+000
1	43.35219119	4.760229E-012	1.827023E-011	1	0.000000E+000
1	43.35231477	1.827023E-011	4.760229E-012	0	0.000000E+000
1	43.35232370	4.760229E-012	1.827023E-011	1	0.000000E+000
1	43.35255255	1.827023E-011	4.760229E-012	0	0.000000E+000
1	43.35281871	4.760229E-012	1.827023E-011	1	0.000000E+000
1	43.35297680	1.827023E-011	4.760229E-012	0	0.000000E+000
1	43.35311758	4.760229E-012	1.827023E-011	1	0.000000E+000
1	43.35353277	1.827023E-011	4.760229E-012	0	0.000000E+000
1	43.35366719	4.760229E-012	1.827023E-011	1	0.000000E+000
1	43.35441737	1.827023E-011	4.760229E-012	0	0.000000E+000
1	43.35446060	4.760229E-012	1.827023E-011	1	0.000000E+000
1	43.35450275	1.827023E-011	4.760229E-012	0	0.000000E+000
1	43.35457194	4.760229E-012	1.827023E-011	1	0.000000E+000
[truncated: 343,767 more chars]
