# Supplementary material for: Ancestral acetylcholine receptor β-subunit forms homopentamers that prime before opening spontaneously
Source: eLife. 2022 Jul 4;11:e76504. doi: 10.7554/eLife.76504 (PMC9365395; doi:10.7554/eLife.76504)
Supplement: Figure 4—figure supplement 1—source data 1. — Detected single-channel event durations for the human adult muscle-type acetylcholine receptor in the presence of increasing concentrations of acetylcholine (ACh; 3 µM, 6 µM, 10 µM, 18 µM, 30 µM, 60 µM, 100 µM, and 180 µM). Compressed file includes 24 TAC 4.3.3 event files (*.evt format) of the single-channel detections for the three recordings for each acetylcholine concentration (fileA, fileB, and fileC in each case) in the presented kinetic analysis, as well as the associated R scripts (*.txt format) for defining and sorting bursts. [file elife-76504-fig4-figsupp1-data1.zip › F4S1-SD1/Source Data - Figure 4-figure supplement 1/Figure 4-figure supplement 1_WTMuscle10uMACh_fileA.evt]

5
File
Acquire	D:\Data\Christian\1-Single Channel Recordings\WTMuscle (control)\10uM ACh\Recordings\a1 - 17-06-28-WTmuscle-BRBS-PA10OOPS-120mv-10b.acquire	0	
Sweeps
1	415.834696	0.000000	0.101625	0.0000000E+000	0.0000000E+000	
Segments
1	498	0.000000	0.101625	1.011072	1.112525	1.228657	2.012406	2.051675	2.448966	2.937761	3.654451	3.699997	3.835531	3.962870	4.561847	5.659943	6.593872	6.609399	6.747720	6.869261	7.273439	7.513034	8.028183	9.072153	10.013933	10.042184	10.159172	10.288499	10.531208	11.166771	11.353369	11.951580	12.212337	12.245495	12.582153	13.566418	13.728384	13.752823	14.227447	15.056846	15.475877	16.030099	16.302937	17.254712	17.839729	18.522359	18.769712	18.844446	19.122232	19.388316	20.319857	20.441256	20.986681	21.860873	22.363052	22.517421	22.674291	22.786114	22.886738	22.927863	23.017949	23.863734	23.964289	23.976439	24.041184	24.779706	25.015127	25.675649	25.817240	26.220995	26.428953	26.527650	26.652596	26.873742	27.234217	27.321173	27.566608	27.967723	28.078378	28.327210	29.321517	30.222673	30.606483	30.661111	30.939538	33.421396	33.527612	33.544695	33.815636	33.996526	34.155955	34.270100	34.461785	34.587860	34.901433	35.194355	35.561234	35.576311	35.770208	35.829813	36.683955	36.691626	37.502480	37.542391	38.185278	38.464380	38.644243	38.656503	40.099241	40.575184	41.463113	41.474551	41.657522	41.671159	41.886669	43.234495	43.990212	44.034848	44.352388	44.746220	44.876273	45.073064	45.631523	45.872791	46.153726	47.331623	47.476180	47.503863	47.737491	47.818289	48.937802	49.112771	49.975268	53.010517	53.120800	53.677756	53.978593	54.236820	54.337403	54.385143	54.729618	54.932440	55.192412	56.010130	56.244135	56.372329	56.553385	56.716821	58.029174	58.055159	58.446650	60.075521	60.624191	60.676599	61.179740	61.374151	61.716223	61.725175	63.021072	63.122582	64.157681	64.735440	64.836075	64.870903	65.145205	65.198583	65.514235	66.417342	66.697790	67.013794	67.241039	68.264410	68.897454	69.341096	69.866562	69.950907	70.067215	70.170300	70.473272	70.680264	70.825942	71.142659	72.199714	73.536115	73.785468	73.964497	74.451948	74.527009	75.456513	75.601257	76.300429	76.960753	77.436090	78.060883	78.917452	78.961143	79.047729	79.693661	80.108201	83.120362	83.550833	84.300496	84.544039	85.063483	85.267240	85.365595	85.786623	86.098241	86.344532	86.830900	86.931754	90.303750	90.404293	91.379320	91.774591	92.980922	93.300605	95.661839	95.842703	96.198883	96.302599	96.980710	97.499731	97.547002	99.465154	99.637651	100.077201	100.484255	100.671530	100.764516	101.298230	101.310244	101.587340	101.803533	101.975876	103.465549	103.566104	105.476423	105.677692	107.090339	107.828967	108.344166	108.910263	109.249370	109.381730	110.450395	111.255891	111.510822	111.815002	111.953504	112.257417	112.652039	112.786699	113.509957	113.938309	115.167453	116.204620	116.765117	117.532372	118.311387	118.841440	120.224263	120.331952	120.379895	120.679791	120.707575	120.923307	120.979174	121.095386	121.100791	122.667147	122.673655	122.733710	122.749492	122.850149	122.870263	123.207903	123.373000	123.736985	123.981994	124.083538	124.355981	124.492840	124.508663	124.693744	125.008883	125.159973	125.373127	126.354874	126.432998	126.642418	127.462339	127.855485	129.038105	129.192628	129.227255	129.387416	129.540858	130.084001	130.316670	130.632838	130.783221	130.886792	131.254471	131.476781	131.617471	131.778651	131.849147	132.143217	132.176375	132.373167	132.443819	133.253799	133.290487	133.412555	133.453461	133.746992	133.749239	133.823956	134.466949	134.645633	134.713127	134.891325	134.986530	135.498507	136.617312	136.808622	136.829495	137.172210	137.311285	138.205250	138.205687	139.055316	139.419056	140.174192	140.765853	140.903824	140.958199	141.242955	141.417782	141.763814	143.378748	143.479872	144.127764	144.248516	144.794031	145.168185	145.289249	145.700120	145.781386	145.961862	146.004471	146.318124	146.714109	146.864493	147.069970	147.283774	147.978358	148.967472	149.380522	150.369674	150.578104	152.002096	152.078859	152.181512	152.492079	152.637666	153.260969	153.474780	153.618206	153.738948	154.206452	154.504529	156.321053	156.489332	156.557850	156.674281	156.899976	157.076415	157.080055	157.238716	157.749636	158.043583	158.518907	158.897149	159.696742	159.905911	159.973790	160.280658	160.753994	162.548038	162.776659	163.120919	163.562801	163.675732	164.183389	164.284842	164.598395	164.699627	166.097073	166.251716	166.255095	166.633731	166.648311	166.735764	166.908333	167.182712	167.316095	167.416716	167.583844	167.729686	167.901663	168.003002	168.339802	168.568464	168.969421	169.416194	169.627703	169.821507	169.874502	170.290686	170.532004	170.737078	171.140827	171.684144	171.694583	171.929115	172.367917	172.500106	173.143897	173.581941	173.595127	173.917051	173.922807	174.009066	174.573994	175.098775	175.481428	175.882717	175.888887	176.070679	176.085495	176.517284	176.544247	176.896224	176.970342	177.122146	177.550284	177.667912	177.910364	178.055833	178.159629	178.262355	178.353218	178.588354	179.399970	179.926449	180.195120	180.425776	181.166048	181.508316	182.899241	183.095175	183.133090	183.239922	183.653049	184.988255	185.107283	185.524328	185.599138	186.066192	187.345709	187.771340	187.882817	188.000168	188.213039	188.641911	188.668407	188.915384	189.202966	189.340496	190.212244	190.602435	190.949625	191.634603	191.916567	192.160577	192.207351	192.292044	192.631345	193.282634	193.697219	194.150060	194.451538	194.618069	194.686203	197.982679	198.378961	199.058543	199.317045	199.640016	199.679393	200.829738	201.755212	202.184088	202.234359	202.379071	203.655259	203.984563	204.032787	204.631127	205.063171	205.755849	206.547015	206.647867	207.488138	207.646637	207.673847	207.992104	208.082319	208.184026	209.869493	209.973328	210.497271	211.936243	212.441498	212.830406	212.967632	213.249319	213.406700	213.507433	213.578253	213.679145	213.845185	214.256405	214.953593	215.126362	215.220167	215.858063	215.887989	216.359322	216.944735	218.371860	218.566063	218.987279	218.988117	219.492002	220.614350	220.908588	221.097994	221.343730	221.539038	221.753675	222.140659	222.579809	222.854642	223.114469	223.483167	223.772625	224.343762	224.444540	225.116063	225.461857	225.516549	226.562614	226.652597	226.790575	227.163555	227.395203	228.318879	228.508606	228.692231	229.098066	229.232891	229.333593	229.366263	229.622703	229.862328	230.240506	230.397207	230.695727	231.100793	231.299458	232.022680	233.150066	233.282098	233.405900	233.555985	233.666513	233.775712	234.473950	234.536499	234.849579	234.871287	235.295949	236.201910	237.269457	237.619936	239.266870	239.327735	239.436100	239.543590	240.027175	240.525017	241.327505	241.544299	241.879638	242.017316	242.857342	242.866679	243.042347	243.066037	244.052356	244.543529	246.569251	246.602231	246.776602	247.491393	247.593327	247.650807	247.744789	248.227265	248.583772	248.969779	249.073628	249.824381	249.972013	250.023773	250.218894	250.529281	251.107457	251.211133	252.547203	253.600990	253.824878	253.982282	254.242025	254.963567	255.072800	255.669872	256.321671	256.773372	257.169839	257.639527	257.884999	258.578735	259.254156	259.976678	260.268863	260.299255	260.641440	260.792119	261.150887	261.151223	261.225691	261.228706	261.784137	261.806583	261.985234	262.003191	262.334018	262.776526	263.844488	263.914100	264.195466	264.627004	264.757917	264.857336	265.335310	265.973812	266.193441	268.958310	269.935948	270.043444	270.503442	270.768114	270.868868	271.069143	271.196865	271.418799	271.779192	272.640611	272.809396	273.936978	274.244672	277.851958	278.571161	279.020954	279.150916	279.232296	280.413962	280.686530	281.135996	281.401040	281.966252	282.474721	282.841870	284.961147	285.156188	286.909516	288.199641	288.442302	289.251448	289.423437	289.776227	290.140986	292.111115	292.622384	293.187942	293.414311	293.541142	294.032357	294.635521	295.046577	295.798116	296.264181	296.466839	296.653626	296.907381	297.722833	298.497586	298.676800	299.626559	300.051809	301.752804	301.842233	302.368859	302.452973	303.086978	303.229500	303.811393	303.967376	304.164618	304.208375	304.843570	304.873935	305.668529	306.729310	307.202193	307.242916	307.375513	307.813198	307.915609	308.481897	308.611570	308.679187	309.513718	309.525882	310.058599	311.706747	312.351716	312.615082	312.785772	313.419648	314.483913	314.497527	314.552944	315.334307	315.472610	315.618726	315.867060	315.873783	315.971473	316.863555	317.323221	317.800110	318.663675	320.975523	321.191768	321.295915	321.592346	322.039744	322.555284	323.470202	324.323643	324.553637	325.142197	325.252469	325.628181	326.239384	326.400590	326.574687	326.722414	327.491351	327.610960	327.885935	328.014788	328.749586	328.996785	329.794488	330.280083	330.915056	331.015779	331.899732	332.480235	335.754833	335.856474	336.376047	336.538678	336.621979	336.935935	337.156698	337.553192	338.505569	338.802504	338.876612	339.336849	339.401207	339.459454	339.897688	340.011798	340.108975	340.221450	341.228804	341.329385	342.143521	344.351759	345.461547	346.377647	346.413559	346.522647	346.992944	347.430647	347.733573	348.154089	348.183031	348.699221	349.014994	349.250046	349.596796	349.854239	349.909725	350.883670	351.137606	351.327590	352.276009	352.610167	352.655394	353.008699	353.112817	353.224265	353.320226	354.375063	354.464398	354.811939	355.053341	355.374422	356.150056	356.542027	358.326829	358.459104	358.922076	359.259527	359.602347	359.840376	360.267748	360.568393	361.036647	361.484078	361.490390	361.606058	362.166229	362.664749	363.354300	364.801683	364.829175	365.144723	365.530318	365.736173	366.294467	366.793315	368.115845	368.591683	369.344669	369.935736	369.941921	370.552935	370.629971	370.787335	370.984795	371.173899	371.503488	371.933161	371.972599	372.269918	372.300279	372.999274	373.346770	373.775872	374.895051	375.815780	375.919113	376.375552	376.734262	376.888990	377.166354	377.819331	377.870839	378.768672	380.079118	380.204078	380.230135	380.355841	380.860238	380.979359	382.476116	382.692898	382.753274	383.836452	383.840797	384.042565	384.834212	385.599530	385.604087	385.669234	385.943378	386.477099	386.824569	386.953078	387.144893	387.844067	388.375990	388.653519	389.134306	389.922747	389.929463	391.081603	391.465793	391.567153	391.767306	391.868152	392.125131	392.557055	392.778675	392.952923	393.412557	393.518804	393.533943	393.893045	393.927159	395.019257	395.041271	395.102963	395.215304	395.667084	396.373678	396.721670	396.782613	397.446159	397.715333	397.870851	399.826205	399.926826	399.956471	400.020307	400.857576	401.486046	402.902428	403.164608	403.602156	404.210027	404.723830	404.936684	404.937207	405.343369	405.434814	405.535475	406.016722	406.239384	406.957763	407.207217	407.429565	407.622671	407.631086	407.992967	408.021965	408.489373	408.776810	409.135211	409.747109	410.012234	410.057643	410.331620	410.679515	410.922108	411.104847	411.205631	411.523945	412.472208	412.528738	413.185030	413.196463	413.297650	414.605580	415.339030	415.615093	415.834696	
Events
1	0.04879911	5.218565E-012	2.019856E-011	1	0.000000E+000
1	0.04902118	2.019856E-011	5.218565E-012	0	0.000000E+000
1	0.05002210	5.218565E-012	2.019856E-011	1	0.000000E+000
1	0.05159678	2.019856E-011	5.218565E-012	0	0.000000E+000
1	1.06111226	5.151771E-012	2.013177E-011	1	0.000000E+000
1	1.06250307	2.013177E-011	5.151771E-012	0	0.000000E+000
1	2.10168915	5.043614E-012	2.002361E-011	1	0.000000E+000
1	2.10193253	2.002361E-011	5.043614E-012	0	0.000000E+000
1	2.10194295	5.043614E-012	2.002361E-011	1	0.000000E+000
1	2.10217825	2.002361E-011	5.043614E-012	0	0.000000E+000
1	2.11309037	5.043614E-012	2.002361E-011	1	0.000000E+000
1	2.11320158	2.002361E-011	5.043614E-012	0	0.000000E+000
1	2.11579907	5.043614E-012	2.002361E-011	1	0.000000E+000
1	2.11586006	2.002361E-011	5.043614E-012	0	0.000000E+000
1	2.12233916	5.043614E-012	2.002361E-011	1	0.000000E+000
1	2.12236414	2.002361E-011	5.043614E-012	0	0.000000E+000
1	2.12582543	5.043614E-012	2.002361E-011	1	0.000000E+000
1	2.12604771	2.002361E-011	5.043614E-012	0	0.000000E+000
1	2.12607481	5.043614E-012	2.002361E-011	1	0.000000E+000
1	2.12671297	2.002361E-011	5.043614E-012	0	0.000000E+000
1	2.12855526	5.043614E-012	2.002361E-011	1	0.000000E+000
1	2.12860028	2.002361E-011	5.043614E-012	0	0.000000E+000
1	2.14626213	5.043614E-012	2.002361E-011	1	0.000000E+000
1	2.14630051	2.002361E-011	5.043614E-012	0	0.000000E+000
1	2.15368068	5.043614E-012	2.002361E-011	1	0.000000E+000
1	2.15372366	2.002361E-011	5.043614E-012	0	0.000000E+000
1	2.16186992	5.043614E-012	2.002361E-011	1	0.000000E+000
1	2.16191590	2.002361E-011	5.043614E-012	0	0.000000E+000
1	2.16211996	5.043614E-012	2.002361E-011	1	0.000000E+000
1	2.16398770	2.002361E-011	5.043614E-012	0	0.000000E+000
1	2.17262301	5.043614E-012	2.002361E-011	1	0.000000E+000
1	2.17324994	2.002361E-011	5.043614E-012	0	0.000000E+000
1	2.17328246	5.043614E-012	2.002361E-011	1	0.000000E+000
1	2.17354285	2.002361E-011	5.043614E-012	0	0.000000E+000
1	2.17763211	5.043614E-012	2.002361E-011	1	0.000000E+000
1	2.17803758	2.002361E-011	5.043614E-012	0	0.000000E+000
1	2.17808593	5.043614E-012	2.002361E-011	1	0.000000E+000
1	2.17836405	2.002361E-011	5.043614E-012	0	0.000000E+000
1	2.17898221	5.043614E-012	2.002361E-011	1	0.000000E+000
1	2.18018754	2.002361E-011	5.043614E-012	0	0.000000E+000
1	2.18349479	5.043614E-012	2.002361E-011	1	0.000000E+000
1	2.18413340	2.002361E-011	5.043614E-012	0	0.000000E+000
1	2.18414664	5.043614E-012	2.002361E-011	1	0.000000E+000
1	2.18510493	2.002361E-011	5.043614E-012	0	0.000000E+000
1	2.18512221	5.043614E-012	2.002361E-011	1	0.000000E+000
1	2.18554514	2.002361E-011	5.043614E-012	0	0.000000E+000
1	2.19428187	5.043614E-012	2.002361E-011	1	0.000000E+000
1	2.19439291	2.002361E-011	5.043614E-012	0	0.000000E+000
1	2.19685503	5.043614E-012	2.002361E-011	1	0.000000E+000
1	2.19738437	2.002361E-011	5.043614E-012	0	0.000000E+000
1	2.19852003	5.043614E-012	2.002361E-011	1	0.000000E+000
1	2.19855017	2.002361E-011	5.043614E-012	0	0.000000E+000
1	2.19859796	5.043614E-012	2.002361E-011	1	0.000000E+000
1	2.19915073	2.002361E-011	5.043614E-012	0	0.000000E+000
1	2.20965078	5.043614E-012	2.002361E-011	1	0.000000E+000
1	2.21003767	2.002361E-011	5.043614E-012	0	0.000000E+000
1	2.21011894	5.043614E-012	2.002361E-011	1	0.000000E+000
1	2.21014326	2.002361E-011	5.043614E-012	0	0.000000E+000
1	2.21103635	5.043614E-012	2.002361E-011	1	0.000000E+000
1	2.21197450	2.002361E-011	5.043614E-012	0	0.000000E+000
1	2.21681185	5.043614E-012	2.002361E-011	1	0.000000E+000
1	2.21771634	2.002361E-011	5.043614E-012	0	0.000000E+000
1	2.21909445	5.043614E-012	2.002361E-011	1	0.000000E+000
1	2.21929631	2.002361E-011	5.043614E-012	0	0.000000E+000
1	2.22358630	5.043614E-012	2.002361E-011	1	0.000000E+000
1	2.22380044	2.002361E-011	5.043614E-012	0	0.000000E+000
1	2.22670903	5.043614E-012	2.002361E-011	1	0.000000E+000
1	2.22685595	2.002361E-011	5.043614E-012	0	0.000000E+000
1	2.22688990	5.043614E-012	2.002361E-011	1	0.000000E+000
1	2.22692085	2.002361E-011	5.043614E-012	0	0.000000E+000
1	2.22789821	5.043614E-012	2.002361E-011	1	0.000000E+000
1	2.22859246	2.002361E-011	5.043614E-012	0	0.000000E+000
1	2.23037672	5.043614E-012	2.002361E-011	1	0.000000E+000
1	2.23071273	2.002361E-011	5.043614E-012	0	0.000000E+000
1	2.23075856	5.043614E-012	2.002361E-011	1	0.000000E+000
1	2.23131013	2.002361E-011	5.043614E-012	0	0.000000E+000
1	2.24893473	5.043614E-012	2.002361E-011	1	0.000000E+000
1	2.24962250	2.002361E-011	5.043614E-012	0	0.000000E+000
1	2.24965546	5.043614E-012	2.002361E-011	1	0.000000E+000
1	2.25012704	2.002361E-011	5.043614E-012	0	0.000000E+000
1	2.25069675	5.043614E-012	2.002361E-011	1	0.000000E+000
1	2.25147564	2.002361E-011	5.043614E-012	0	0.000000E+000
1	2.25582798	5.043614E-012	2.002361E-011	1	0.000000E+000
1	2.25594303	2.002361E-011	5.043614E-012	0	0.000000E+000
1	2.25597799	5.043614E-012	2.002361E-011	1	0.000000E+000
1	2.25640620	2.002361E-011	5.043614E-012	0	0.000000E+000
1	2.26350176	5.043614E-012	2.002361E-011	1	0.000000E+000
1	2.26387317	2.002361E-011	5.043614E-012	0	0.000000E+000
1	2.26391849	5.043614E-012	2.002361E-011	1	0.000000E+000
1	2.26523567	2.002361E-011	5.043614E-012	0	0.000000E+000
1	2.28281935	5.043614E-012	2.002361E-011	1	0.000000E+000
1	2.28286034	2.002361E-011	5.043614E-012	0	0.000000E+000
1	2.29211089	5.043614E-012	2.002361E-011	1	0.000000E+000
1	2.29219092	2.002361E-011	5.043614E-012	0	0.000000E+000
1	2.29323788	5.043614E-012	2.002361E-011	1	0.000000E+000
1	2.29383539	2.002361E-011	5.043614E-012	0	0.000000E+000
1	2.30388859	5.043614E-012	2.002361E-011	1	0.000000E+000
1	2.30392561	2.002361E-011	5.043614E-012	0	0.000000E+000
1	2.30616324	5.043614E-012	2.002361E-011	1	0.000000E+000
1	2.30625150	2.002361E-011	5.043614E-012	0	0.000000E+000
1	2.30798135	5.043614E-012	2.002361E-011	1	0.000000E+000
1	2.30809174	2.002361E-011	5.043614E-012	0	0.000000E+000
1	2.30811613	5.043614E-012	2.002361E-011	1	0.000000E+000
1	2.30848531	2.002361E-011	5.043614E-012	0	0.000000E+000
1	2.30861214	5.043614E-012	2.002361E-011	1	0.000000E+000
1	2.30882055	2.002361E-011	5.043614E-012	0	0.000000E+000
1	2.31388016	5.043614E-012	2.002361E-011	1	0.000000E+000
1	2.31552609	2.002361E-011	5.043614E-012	0	0.000000E+000
1	2.32064072	5.043614E-012	2.002361E-011	1	0.000000E+000
1	2.32069612	2.002361E-011	5.043614E-012	0	0.000000E+000
1	2.32305008	5.043614E-012	2.002361E-011	1	0.000000E+000
1	2.32351531	2.002361E-011	5.043614E-012	0	0.000000E+000
1	2.33009044	5.043614E-012	2.002361E-011	1	0.000000E+000
1	2.33009962	2.002361E-011	5.043614E-012	0	0.000000E+000
1	2.33537826	5.043614E-012	2.002361E-011	1	0.000000E+000
1	2.33552398	2.002361E-011	5.043614E-012	0	0.000000E+000
1	2.33593381	5.043614E-012	2.002361E-011	1	0.000000E+000
1	2.33682210	2.002361E-011	5.043614E-012	0	0.000000E+000
1	2.34006042	5.043614E-012	2.002361E-011	1	0.000000E+000
1	2.34022574	2.002361E-011	5.043614E-012	0	0.000000E+000
1	2.34266380	5.043614E-012	2.002361E-011	1	0.000000E+000
1	2.34313152	2.002361E-011	5.043614E-012	0	0.000000E+000
1	2.34962018	5.043614E-012	2.002361E-011	1	0.000000E+000
1	2.35021407	2.002361E-011	5.043614E-012	0	0.000000E+000
1	2.36745746	5.043614E-012	2.002361E-011	1	0.000000E+000
1	2.36756570	2.002361E-011	5.043614E-012	0	0.000000E+000
1	2.36786966	5.043614E-012	2.002361E-011	1	0.000000E+000
1	2.36822012	2.002361E-011	5.043614E-012	0	0.000000E+000
1	2.36881891	5.043614E-012	2.002361E-011	1	0.000000E+000
1	2.36886963	2.002361E-011	5.043614E-012	0	0.000000E+000
1	2.37685827	5.043614E-012	2.002361E-011	1	0.000000E+000
1	2.37718549	2.002361E-011	5.043614E-012	0	0.000000E+000
1	2.37724140	5.043614E-012	2.002361E-011	1	0.000000E+000
1	2.37780604	2.002361E-011	5.043614E-012	0	0.000000E+000
1	2.37783870	5.043614E-012	2.002361E-011	1	0.000000E+000
1	2.37787787	2.002361E-011	5.043614E-012	0	0.000000E+000
1	2.37815577	5.043614E-012	2.002361E-011	1	0.000000E+000
1	2.37852279	2.002361E-011	5.043614E-012	0	0.000000E+000
1	2.37855827	5.043614E-012	2.002361E-011	1	0.000000E+000
1	2.37866932	2.002361E-011	5.043614E-012	0	0.000000E+000
1	2.38769854	5.043614E-012	2.002361E-011	1	0.000000E+000
1	2.38787400	2.002361E-011	5.043614E-012	0	0.000000E+000
1	2.38914759	5.043614E-012	2.002361E-011	1	0.000000E+000
1	2.38936167	2.002361E-011	5.043614E-012	0	0.000000E+000
1	2.39261309	5.043614E-012	2.002361E-011	1	0.000000E+000
1	2.39308486	2.002361E-011	5.043614E-012	0	0.000000E+000
1	2.39436626	5.043614E-012	2.002361E-011	1	0.000000E+000
1	2.39439537	2.002361E-011	5.043614E-012	0	0.000000E+000
1	2.39466759	5.043614E-012	2.002361E-011	1	0.000000E+000
1	2.39496446	2.002361E-011	5.043614E-012	0	0.000000E+000
1	2.39731271	5.043614E-012	2.002361E-011	1	0.000000E+000
1	2.39738990	2.002361E-011	5.043614E-012	0	0.000000E+000
1	2.39757957	5.043614E-012	2.002361E-011	1	0.000000E+000
1	2.39893263	2.002361E-011	5.043614E-012	0	0.000000E+000
1	2.40003883	5.043614E-012	2.002361E-011	1	0.000000E+000
1	2.40042874	2.002361E-011	5.043614E-012	0	0.000000E+000
1	2.40337290	5.043614E-012	2.002361E-011	1	0.000000E+000
1	2.40369048	2.002361E-011	5.043614E-012	0	0.000000E+000
1	3.75004206	5.103606E-012	2.008361E-011	1	0.000000E+000
1	3.75125495	2.008361E-011	5.103606E-012	0	0.000000E+000
1	3.75130307	5.103606E-012	2.008361E-011	1	0.000000E+000
1	3.75142970	2.008361E-011	5.103606E-012	0	0.000000E+000
1	3.75147833	5.103606E-012	2.008361E-011	1	0.000000E+000
1	3.75213097	2.008361E-011	5.103606E-012	0	0.000000E+000
1	3.75292635	5.103606E-012	2.008361E-011	1	0.000000E+000
1	3.75314446	2.008361E-011	5.103606E-012	0	0.000000E+000
1	3.75465620	5.103606E-012	2.008361E-011	1	0.000000E+000
1	3.75500845	2.008361E-011	5.103606E-012	0	0.000000E+000
1	3.76443281	5.103606E-012	2.008361E-011	1	0.000000E+000
1	3.76615418	2.008361E-011	5.103606E-012	0	0.000000E+000
1	3.76629669	5.103606E-012	2.008361E-011	1	0.000000E+000
1	3.76669487	2.008361E-011	5.103606E-012	0	0.000000E+000
1	3.76931841	5.103606E-012	2.008361E-011	1	0.000000E+000
1	3.77106169	2.008361E-011	5.103606E-012	0	0.000000E+000
1	3.77277591	5.103606E-012	2.008361E-011	1	0.000000E+000
1	3.77374435	2.008361E-011	5.103606E-012	0	0.000000E+000
1	3.78053208	5.103606E-012	2.008361E-011	1	0.000000E+000
1	3.78142536	2.008361E-011	5.103606E-012	0	0.000000E+000
1	3.78324312	5.103606E-012	2.008361E-011	1	0.000000E+000
1	3.78453919	2.008361E-011	5.103606E-012	0	0.000000E+000
1	3.78455684	5.103606E-012	2.008361E-011	1	0.000000E+000
1	3.78550530	2.008361E-011	5.103606E-012	0	0.000000E+000
1	3.79069746	5.103606E-012	2.008361E-011	1	0.000000E+000
1	3.79089989	2.008361E-011	5.103606E-012	0	0.000000E+000
1	5.70584553	5.102044E-012	2.008204E-011	1	0.000000E+000
1	5.70593296	2.008204E-011	5.102044E-012	0	0.000000E+000
1	5.70997527	5.102044E-012	2.008204E-011	1	0.000000E+000
1	5.71085395	2.008204E-011	5.102044E-012	0	0.000000E+000
1	5.71089304	5.102044E-012	2.008204E-011	1	0.000000E+000
1	5.71174676	2.008204E-011	5.102044E-012	0	0.000000E+000
1	5.72190811	5.102044E-012	2.008204E-011	1	0.000000E+000
1	5.72447758	2.008204E-011	5.102044E-012	0	0.000000E+000
1	5.72698493	5.102044E-012	2.008204E-011	1	0.000000E+000
1	5.72759043	2.008204E-011	5.102044E-012	0	0.000000E+000
1	5.72759808	5.102044E-012	2.008204E-011	1	0.000000E+000
1	5.72855461	2.008204E-011	5.102044E-012	0	0.000000E+000
1	5.73164593	5.102044E-012	2.008204E-011	1	0.000000E+000
1	5.73371929	2.008204E-011	5.102044E-012	0	0.000000E+000
1	5.73871890	5.102044E-012	2.008204E-011	1	0.000000E+000
1	5.73911537	2.008204E-011	5.102044E-012	0	0.000000E+000
1	5.73914320	5.102044E-012	2.008204E-011	1	0.000000E+000
1	5.73920344	2.008204E-011	5.102044E-012	0	0.000000E+000
1	5.74283415	5.102044E-012	2.008204E-011	1	0.000000E+000
1	5.74322404	2.008204E-011	5.102044E-012	0	0.000000E+000
1	5.74326227	5.102044E-012	2.008204E-011	1	0.000000E+000
1	5.74341468	2.008204E-011	5.102044E-012	0	0.000000E+000
1	5.74342278	5.102044E-012	2.008204E-011	1	0.000000E+000
1	5.74384305	2.008204E-011	5.102044E-012	0	0.000000E+000
1	5.74624024	5.102044E-012	2.008204E-011	1	0.000000E+000
1	5.74660370	2.008204E-011	5.102044E-012	0	0.000000E+000
1	5.74734658	5.102044E-012	2.008204E-011	1	0.000000E+000
1	5.74799320	2.008204E-011	5.102044E-012	0	0.000000E+000
1	5.75072830	5.102044E-012	2.008204E-011	1	0.000000E+000
1	5.75086370	2.008204E-011	5.102044E-012	0	0.000000E+000
1	5.75631003	5.102044E-012	2.008204E-011	1	0.000000E+000
1	5.75633463	2.008204E-011	5.102044E-012	0	0.000000E+000
1	5.75636765	5.102044E-012	2.008204E-011	1	0.000000E+000
1	5.75645668	2.008204E-011	5.102044E-012	0	0.000000E+000
1	5.75902772	5.102044E-012	2.008204E-011	1	0.000000E+000
1	5.75964169	2.008204E-011	5.102044E-012	0	0.000000E+000
1	5.75966374	5.102044E-012	2.008204E-011	1	0.000000E+000
1	5.76011978	2.008204E-011	5.102044E-012	0	0.000000E+000
1	5.76068403	5.102044E-012	2.008204E-011	1	0.000000E+000
1	5.76200485	2.008204E-011	5.102044E-012	0	0.000000E+000
1	5.76380187	5.102044E-012	2.008204E-011	1	0.000000E+000
1	5.76432469	2.008204E-011	5.102044E-012	0	0.000000E+000
1	5.76434046	5.102044E-012	2.008204E-011	1	0.000000E+000
1	5.76444478	2.008204E-011	5.102044E-012	0	0.000000E+000
1	5.76445221	5.102044E-012	2.008204E-011	1	0.000000E+000
1	5.76561582	2.008204E-011	5.102044E-012	0	0.000000E+000
1	5.76914549	5.102044E-012	2.008204E-011	1	0.000000E+000
1	5.76964510	2.008204E-011	5.102044E-012	0	0.000000E+000
1	5.78623240	5.102044E-012	2.008204E-011	1	0.000000E+000
1	5.78645140	2.008204E-011	5.102044E-012	0	0.000000E+000
1	5.78661450	5.102044E-012	2.008204E-011	1	0.000000E+000
1	5.78671763	2.008204E-011	5.102044E-012	0	0.000000E+000
1	5.78848257	5.102044E-012	2.008204E-011	1	0.000000E+000
1	5.78852471	2.008204E-011	5.102044E-012	0	0.000000E+000
1	5.78899862	5.102044E-012	2.008204E-011	1	0.000000E+000
1	5.79002404	2.008204E-011	5.102044E-012	0	0.000000E+000
1	5.79004615	5.102044E-012	2.008204E-011	1	0.000000E+000
1	5.79122862	2.008204E-011	5.102044E-012	0	0.000000E+000
1	5.79124841	5.102044E-012	2.008204E-011	1	0.000000E+000
1	5.79203009	2.008204E-011	5.102044E-012	0	0.000000E+000
1	5.79205923	5.102044E-012	2.008204E-011	1	0.000000E+000
1	5.79279230	2.008204E-011	5.102044E-012	0	0.000000E+000
1	5.79649957	5.102044E-012	2.008204E-011	1	0.000000E+000
1	5.79713636	2.008204E-011	5.102044E-012	0	0.000000E+000
1	5.79831679	5.102044E-012	2.008204E-011	1	0.000000E+000
1	5.79975640	2.008204E-011	5.102044E-012	0	0.000000E+000
1	5.80151981	5.102044E-012	2.008204E-011	1	0.000000E+000
1	5.80162352	2.008204E-011	5.102044E-012	0	0.000000E+000
1	5.80500919	5.102044E-012	2.008204E-011	1	0.000000E+000
1	5.80541014	2.008204E-011	5.102044E-012	0	0.000000E+000
1	5.80541771	5.102044E-012	2.008204E-011	1	0.000000E+000
1	5.80621832	2.008204E-011	5.102044E-012	0	0.000000E+000
1	5.80623037	5.102044E-012	2.008204E-011	1	0.000000E+000
1	5.80926095	2.008204E-011	5.102044E-012	0	0.000000E+000
1	5.80929118	5.102044E-012	2.008204E-011	1	0.000000E+000
1	5.80948701	2.008204E-011	5.102044E-012	0	0.000000E+000
1	5.81241918	5.102044E-012	2.008204E-011	1	0.000000E+000
1	5.81291124	2.008204E-011	5.102044E-012	0	0.000000E+000
1	5.81298002	5.102044E-012	2.008204E-011	1	0.000000E+000
1	5.81382050	2.008204E-011	5.102044E-012	0	0.000000E+000
1	5.81385246	5.102044E-012	2.008204E-011	1	0.000000E+000
1	5.81406633	2.008204E-011	5.102044E-012	0	0.000000E+000
1	5.81469111	5.102044E-012	2.008204E-011	1	0.000000E+000
1	5.81493560	2.008204E-011	5.102044E-012	0	0.000000E+000
1	5.81612713	5.102044E-012	2.008204E-011	1	0.000000E+000
1	5.81673750	2.008204E-011	5.102044E-012	0	0.000000E+000
1	5.81676530	5.102044E-012	2.008204E-011	1	0.000000E+000
1	5.81763287	2.008204E-011	5.102044E-012	0	0.000000E+000
1	5.81852143	5.102044E-012	2.008204E-011	1	0.000000E+000
1	5.81858222	2.008204E-011	5.102044E-012	0	0.000000E+000
1	5.82279175	5.102044E-012	2.008204E-011	1	0.000000E+000
1	5.82294649	2.008204E-011	5.102044E-012	0	0.000000E+000
1	5.82422432	5.102044E-012	2.008204E-011	1	0.000000E+000
1	5.82695038	2.008204E-011	5.102044E-012	0	0.000000E+000
1	5.82697898	5.102044E-012	2.008204E-011	1	0.000000E+000
1	5.82751802	2.008204E-011	5.102044E-012	0	0.000000E+000
1	5.82766482	5.102044E-012	2.008204E-011	1	0.000000E+000
1	5.82852905	2.008204E-011	5.102044E-012	0	0.000000E+000
1	5.82856742	5.102044E-012	2.008204E-011	1	0.000000E+000
1	5.82874792	2.008204E-011	5.102044E-012	0	0.000000E+000
1	5.82891519	5.102044E-012	2.008204E-011	1	0.000000E+000
1	5.82894313	2.008204E-011	5.102044E-012	0	0.000000E+000
1	5.82898756	5.102044E-012	2.008204E-011	1	0.000000E+000
1	5.82906943	2.008204E-011	5.102044E-012	0	0.000000E+000
1	5.82908561	5.102044E-012	2.008204E-011	1	0.000000E+000
1	5.82975813	2.008204E-011	5.102044E-012	0	0.000000E+000
1	5.83151347	5.102044E-012	2.008204E-011	1	0.000000E+000
1	5.83189594	2.008204E-011	5.102044E-012	0	0.000000E+000
1	5.83377074	5.102044E-012	2.008204E-011	1	0.000000E+000
1	5.83384834	2.008204E-011	5.102044E-012	0	0.000000E+000
1	5.83386099	5.102044E-012	2.008204E-011	1	0.000000E+000
1	5.83565797	2.008204E-011	5.102044E-012	0	0.000000E+000
1	5.84104831	5.102044E-012	2.008204E-011	1	0.000000E+000
1	5.84135819	2.008204E-011	5.102044E-012	0	0.000000E+000
1	5.84139153	5.102044E-012	2.008204E-011	1	0.000000E+000
1	5.84409026	2.008204E-011	5.102044E-012	0	0.000000E+000
1	5.84566820	5.102044E-012	2.008204E-011	1	0.000000E+000
1	5.84684260	2.008204E-011	5.102044E-012	0	0.000000E+000
1	5.84686520	5.102044E-012	2.008204E-011	1	0.000000E+000
1	5.84817157	2.008204E-011	5.102044E-012	0	0.000000E+000
1	5.84966933	5.102044E-012	2.008204E-011	1	0.000000E+000
1	5.85078320	2.008204E-011	5.102044E-012	0	0.000000E+000
1	5.87224315	5.102044E-012	2.008204E-011	1	0.000000E+000
1	5.87237607	2.008204E-011	5.102044E-012	0	0.000000E+000
1	5.87464942	5.102044E-012	2.008204E-011	1	0.000000E+000
1	5.87470403	2.008204E-011	5.102044E-012	0	0.000000E+000
1	5.88029277	5.102044E-012	2.008204E-011	1	0.000000E+000
1	5.88060147	2.008204E-011	5.102044E-012	0	0.000000E+000
1	5.88396221	5.102044E-012	2.008204E-011	1	0.000000E+000
1	5.88451291	2.008204E-011	5.102044E-012	0	0.000000E+000
1	5.88467186	5.102044E-012	2.008204E-011	1	0.000000E+000
1	5.88481848	2.008204E-011	5.102044E-012	0	0.000000E+000
1	5.88811398	5.102044E-012	2.008204E-011	1	0.000000E+000
1	5.88814939	2.008204E-011	5.102044E-012	0	0.000000E+000
1	5.88817426	5.102044E-012	2.008204E-011	1	0.000000E+000
1	5.88825621	2.008204E-011	5.102044E-012	0	0.000000E+000
1	5.88826985	5.102044E-012	2.008204E-011	1	0.000000E+000
1	5.88862689	2.008204E-011	5.102044E-012	0	0.000000E+000
1	5.88864405	5.102044E-012	2.008204E-011	1	0.000000E+000
1	5.88937898	2.008204E-011	5.102044E-012	0	0.000000E+000
1	5.89905852	5.102044E-012	2.008204E-011	1	0.000000E+000
1	5.89936906	2.008204E-011	5.102044E-012	0	0.000000E+000
1	5.89939784	5.102044E-012	2.008204E-011	1	0.000000E+000
1	5.89968135	2.008204E-011	5.102044E-012	0	0.000000E+000
1	5.89971066	5.102044E-012	2.008204E-011	1	0.000000E+000
1	5.90077651	2.008204E-011	5.102044E-012	0	0.000000E+000
1	5.90098697	5.102044E-012	2.008204E-011	1	0.000000E+000
1	5.90140565	2.008204E-011	5.102044E-012	0	0.000000E+000
1	5.90166344	5.102044E-012	2.008204E-011	1	0.000000E+000
1	5.90192239	2.008204E-011	5.102044E-012	0	0.000000E+000
1	5.90408286	5.102044E-012	2.008204E-011	1	0.000000E+000
1	5.90528356	2.008204E-011	5.102044E-012	0	0.000000E+000
1	5.90533664	5.102044E-012	2.008204E-011	1	0.000000E+000
1	5.90557688	2.008204E-011	5.102044E-012	0	0.000000E+000
1	5.90675652	5.102044E-012	2.008204E-011	1	0.000000E+000
1	5.90683662	2.008204E-011	5.102044E-012	0	0.000000E+000
1	5.91362997	5.102044E-012	2.008204E-011	1	0.000000E+000
1	5.91387706	2.008204E-011	5.102044E-012	0	0.000000E+000
1	5.91440414	5.102044E-012	2.008204E-011	1	0.000000E+000
1	5.91445018	2.008204E-011	5.102044E-012	0	0.000000E+000
1	5.91503097	5.102044E-012	2.008204E-011	1	0.000000E+000
1	5.91515710	2.008204E-011	5.102044E-012	0	0.000000E+000
1	5.91753314	5.102044E-012	2.008204E-011	1	0.000000E+000
1	5.91859983	2.008204E-011	5.102044E-012	0	0.000000E+000
1	5.91894046	5.102044E-012	2.008204E-011	1	0.000000E+000
1	5.91936631	2.008204E-011	5.102044E-012	0	0.000000E+000
1	5.91999166	5.102044E-012	2.008204E-011	1	0.000000E+000
1	5.92068349	2.008204E-011	5.102044E-012	0	0.000000E+000
1	5.92072752	5.102044E-012	2.008204E-011	1	0.000000E+000
1	5.92135986	2.008204E-011	5.102044E-012	0	0.000000E+000
1	5.92150227	5.102044E-012	2.008204E-011	1	0.000000E+000
1	5.92274507	2.008204E-011	5.102044E-012	0	0.000000E+000
1	5.92279080	5.102044E-012	2.008204E-011	1	0.000000E+000
1	5.92309374	2.008204E-011	5.102044E-012	0	0.000000E+000
1	5.92310205	5.102044E-012	2.008204E-011	1	0.000000E+000
1	5.92376882	2.008204E-011	5.102044E-012	0	0.000000E+000
1	5.92411597	5.102044E-012	2.008204E-011	1	0.000000E+000
1	5.92582165	2.008204E-011	5.102044E-012	0	0.000000E+000
1	5.92620779	5.102044E-012	2.008204E-011	1	0.000000E+000
1	5.92635519	2.008204E-011	5.102044E-012	0	0.000000E+000
1	5.92637076	5.102044E-012	2.008204E-011	1	0.000000E+000
1	5.92798716	2.008204E-011	5.102044E-012	0	0.000000E+000
1	5.93106191	5.102044E-012	2.008204E-011	1	0.000000E+000
1	5.93185759	2.008204E-011	5.102044E-012	0	0.000000E+000
1	5.93204287	5.102044E-012	2.008204E-011	1	0.000000E+000
1	5.93231103	2.008204E-011	5.102044E-012	0	0.000000E+000
1	5.93437500	5.102044E-012	2.008204E-011	1	0.000000E+000
1	5.93468879	2.008204E-011	5.102044E-012	0	0.000000E+000
1	5.93471136	5.102044E-012	2.008204E-011	1	0.000000E+000
1	5.93581920	2.008204E-011	5.102044E-012	0	0.000000E+000
1	5.93719196	5.102044E-012	2.008204E-011	1	0.000000E+000
1	5.93822748	2.008204E-011	5.102044E-012	0	0.000000E+000
1	5.94034201	5.102044E-012	2.008204E-011	1	0.000000E+000
1	5.94055002	2.008204E-011	5.102044E-012	0	0.000000E+000
1	5.94355156	5.102044E-012	2.008204E-011	1	0.000000E+000
1	5.94522014	2.008204E-011	5.102044E-012	0	0.000000E+000
1	5.94611454	5.102044E-012	2.008204E-011	1	0.000000E+000
1	5.94646872	2.008204E-011	5.102044E-012	0	0.000000E+000
1	5.94797893	5.102044E-012	2.008204E-011	1	0.000000E+000
1	5.94803574	2.008204E-011	5.102044E-012	0	0.000000E+000
1	5.94806654	5.102044E-012	2.008204E-011	1	0.000000E+000
1	5.94897961	2.008204E-011	5.102044E-012	0	0.000000E+000
1	5.94900388	5.102044E-012	2.008204E-011	1	0.000000E+000
1	5.94901967	2.008204E-011	5.102044E-012	0	0.000000E+000
1	5.95557277	5.102044E-012	2.008204E-011	1	0.000000E+000
1	5.95621074	2.008204E-011	5.102044E-012	0	0.000000E+000
1	5.96117661	5.102044E-012	2.008204E-011	1	0.000000E+000
1	5.96173422	2.008204E-011	5.102044E-012	0	0.000000E+000
1	5.96557690	5.102044E-012	2.008204E-011	1	0.000000E+000
1	5.96624484	2.008204E-011	5.102044E-012	0	0.000000E+000
1	5.96724499	5.102044E-012	2.008204E-011	1	0.000000E+000
1	5.96731876	2.008204E-011	5.102044E-012	0	0.000000E+000
1	5.96782831	5.102044E-012	2.008204E-011	1	0.000000E+000
1	5.96788559	2.008204E-011	5.102044E-012	0	0.000000E+000
1	5.97473708	5.102044E-012	2.008204E-011	1	0.000000E+000
1	5.97582969	2.008204E-011	5.102044E-012	0	0.000000E+000
1	5.97583836	5.102044E-012	2.008204E-011	1	0.000000E+000
1	5.97661348	2.008204E-011	5.102044E-012	0	0.000000E+000
1	5.97663817	5.102044E-012	2.008204E-011	1	0.000000E+000
1	5.97673603	2.008204E-011	5.102044E-012	0	0.000000E+000
1	5.97951842	5.102044E-012	2.008204E-011	1	0.000000E+000
1	5.97963248	2.008204E-011	5.102044E-012	0	0.000000E+000
1	5.98000133	5.102044E-012	2.008204E-011	1	0.000000E+000
1	5.98004242	2.008204E-011	5.102044E-012	0	0.000000E+000
1	5.98006674	5.102044E-012	2.008204E-011	1	0.000000E+000
1	5.98060704	2.008204E-011	5.102044E-012	0	0.000000E+000
1	5.98403518	5.102044E-012	2.008204E-011	1	0.000000E+000
1	5.98423448	2.008204E-011	5.102044E-012	0	0.000000E+000
1	5.98644965	5.102044E-012	2.008204E-011	1	0.000000E+000
1	5.98646815	2.008204E-011	5.102044E-012	0	0.000000E+000
1	5.98649854	5.102044E-012	2.008204E-011	1	0.000000E+000
1	5.98791103	2.008204E-011	5.102044E-012	0	0.000000E+000
1	5.98793435	5.102044E-012	2.008204E-011	1	0.000000E+000
1	5.98840550	2.008204E-011	5.102044E-012	0	0.000000E+000
1	5.98841028	5.102044E-012	2.008204E-011	1	0.000000E+000
1	5.98853178	2.008204E-011	5.102044E-012	0	0.000000E+000
1	5.99458619	5.102044E-012	2.008204E-011	1	0.000000E+000
1	5.99485752	2.008204E-011	5.102044E-012	0	0.000000E+000
1	5.99594924	5.102044E-012	2.008204E-011	1	0.000000E+000
1	5.99642564	2.008204E-011	5.102044E-012	0	0.000000E+000
1	5.99645263	5.102044E-012	2.008204E-011	1	0.000000E+000
1	5.99726748	2.008204E-011	5.102044E-012	0	0.000000E+000
1	5.99744309	5.102044E-012	2.008204E-011	1	0.000000E+000
1	5.99807199	2.008204E-011	5.102044E-012	0	0.000000E+000
1	5.99810327	5.102044E-012	2.008204E-011	1	0.000000E+000
1	5.99825547	2.008204E-011	5.102044E-012	0	0.000000E+000
1	5.99829082	5.102044E-012	2.008204E-011	1	0.000000E+000
1	5.99835418	2.008204E-011	5.102044E-012	0	0.000000E+000
1	6.01019521	5.102044E-012	2.008204E-011	1	0.000000E+000
1	6.01106536	2.008204E-011	5.102044E-012	0	0.000000E+000
1	6.01181527	5.102044E-012	2.008204E-011	1	0.000000E+000
1	6.01211978	2.008204E-011	5.102044E-012	0	0.000000E+000
1	6.02194306	5.102044E-012	2.008204E-011	1	0.000000E+000
1	6.02499854	2.008204E-011	5.102044E-012	0	0.000000E+000
1	6.02772750	5.102044E-012	2.008204E-011	1	0.000000E+000
1	6.02779871	2.008204E-011	5.102044E-012	0	0.000000E+000
1	6.02783367	5.102044E-012	2.008204E-011	1	0.000000E+000
1	6.02845287	2.008204E-011	5.102044E-012	0	0.000000E+000
1	6.02981653	5.102044E-012	2.008204E-011	1	0.000000E+000
1	6.03012806	2.008204E-011	5.102044E-012	0	0.000000E+000
1	6.03019120	5.102044E-012	2.008204E-011	1	0.000000E+000
1	6.03062361	2.008204E-011	5.102044E-012	0	0.000000E+000
1	6.03064114	5.102044E-012	2.008204E-011	1	0.000000E+000
1	6.03119308	2.008204E-011	5.102044E-012	0	0.000000E+000
1	6.03358706	5.102044E-012	2.008204E-011	1	0.000000E+000
1	6.03442773	2.008204E-011	5.102044E-012	0	0.000000E+000
1	6.03451087	5.102044E-012	2.008204E-011	1	0.000000E+000
1	6.03465092	2.008204E-011	5.102044E-012	0	0.000000E+000
1	6.04157661	5.102044E-012	2.008204E-011	1	0.000000E+000
1	6.04326189	2.008204E-011	5.102044E-012	0	0.000000E+000
1	6.04441591	5.102044E-012	2.008204E-011	1	0.000000E+000
1	6.04525103	2.008204E-011	5.102044E-012	0	0.000000E+000
1	6.05196373	5.102044E-012	2.008204E-011	1	0.000000E+000
1	6.05196732	2.008204E-011	5.102044E-012	0	0.000000E+000
1	6.05199338	5.102044E-012	2.008204E-011	1	0.000000E+000
1	6.05249112	2.008204E-011	5.102044E-012	0	0.000000E+000
1	6.05511123	5.102044E-012	2.008204E-011	1	0.000000E+000
1	6.05514982	2.008204E-011	5.102044E-012	0	0.000000E+000
1	6.05520671	5.102044E-012	2.008204E-011	1	0.000000E+000
1	6.05609325	2.008204E-011	5.102044E-012	0	0.000000E+000
1	6.05658283	5.102044E-012	2.008204E-011	1	0.000000E+000
1	6.05698235	2.008204E-011	5.102044E-012	0	0.000000E+000
1	6.06308574	5.102044E-012	2.008204E-011	1	0.000000E+000
1	6.06341724	2.008204E-011	5.102044E-012	0	0.000000E+000
1	6.06346016	5.102044E-012	2.008204E-011	1	0.000000E+000
1	6.06480037	2.008204E-011	5.102044E-012	0	0.000000E+000
1	6.07092194	5.102044E-012	2.008204E-011	1	0.000000E+000
1	6.07097104	2.008204E-011	5.102044E-012	0	0.000000E+000
1	6.07099746	5.102044E-012	2.008204E-011	1	0.000000E+000
1	6.07156132	2.008204E-011	5.102044E-012	0	0.000000E+000
1	6.07552241	5.102044E-012	2.008204E-011	1	0.000000E+000
1	6.07557684	2.008204E-011	5.102044E-012	0	0.000000E+000
1	6.07562101	5.102044E-012	2.008204E-011	1	0.000000E+000
1	6.07606275	2.008204E-011	5.102044E-012	0	0.000000E+000
1	6.07612271	5.102044E-012	2.008204E-011	1	0.000000E+000
1	6.07615215	2.008204E-011	5.102044E-012	0	0.000000E+000
1	6.07624772	5.102044E-012	2.008204E-011	1	0.000000E+000
1	6.07698801	2.008204E-011	5.102044E-012	0	0.000000E+000
1	6.08324133	5.102044E-012	2.008204E-011	1	0.000000E+000
1	6.08329400	2.008204E-011	5.102044E-012	0	0.000000E+000
1	6.09115619	5.102044E-012	2.008204E-011	1	0.000000E+000
1	6.09122523	2.008204E-011	5.102044E-012	0	0.000000E+000
1	6.09123777	5.102044E-012	2.008204E-011	1	0.000000E+000
1	6.09173662	2.008204E-011	5.102044E-012	0	0.000000E+000
1	6.09733478	5.102044E-012	2.008204E-011	1	0.000000E+000
1	6.09736367	2.008204E-011	5.102044E-012	0	0.000000E+000
1	6.09739790	5.102044E-012	2.008204E-011	1	0.000000E+000
1	6.09762493	2.008204E-011	5.102044E-012	0	0.000000E+000
1	6.10238407	5.102044E-012	2.008204E-011	1	0.000000E+000
1	6.10248234	2.008204E-011	5.102044E-012	0	0.000000E+000
1	6.10713646	5.102044E-012	2.008204E-011	1	0.000000E+000
1	6.10823038	2.008204E-011	5.102044E-012	0	0.000000E+000
1	6.11356159	5.102044E-012	2.008204E-011	1	0.000000E+000
1	6.11466725	2.008204E-011	5.102044E-012	0	0.000000E+000
1	6.11467790	5.102044E-012	2.008204E-011	1	0.000000E+000
1	6.11633681	2.008204E-011	5.102044E-012	0	0.000000E+000
1	6.12231059	5.102044E-012	2.008204E-011	1	0.000000E+000
1	6.12243747	2.008204E-011	5.102044E-012	0	0.000000E+000
1	6.12342607	5.102044E-012	2.008204E-011	1	0.000000E+000
1	6.12425284	2.008204E-011	5.102044E-012	0	0.000000E+000
1	6.12428356	5.102044E-012	2.008204E-011	1	0.000000E+000
1	6.12453656	2.008204E-011	5.102044E-012	0	0.000000E+000
1	6.12455514	5.102044E-012	2.008204E-011	1	0.000000E+000
1	6.12462509	2.008204E-011	5.102044E-012	0	0.000000E+000
1	6.13419674	5.102044E-012	2.008204E-011	1	0.000000E+000
1	6.13483792	2.008204E-011	5.102044E-012	0	0.000000E+000
1	6.13768336	5.102044E-012	2.008204E-011	1	0.000000E+000
1	6.13800750	2.008204E-011	5.102044E-012	0	0.000000E+000
1	6.13803794	5.102044E-012	2.008204E-011	1	0.000000E+000
1	6.13841572	2.008204E-011	5.102044E-012	0	0.000000E+000
1	6.14157660	5.102044E-012	2.008204E-011	1	0.000000E+000
1	6.14171323	2.008204E-011	5.102044E-012	0	0.000000E+000
1	6.14213254	5.102044E-012	2.008204E-011	1	0.000000E+000
1	6.14218475	2.008204E-011	5.102044E-012	0	0.000000E+000
1	6.14221761	5.102044E-012	2.008204E-011	1	0.000000E+000
1	6.14484450	2.008204E-011	5.102044E-012	0	0.000000E+000
1	6.14488528	5.102044E-012	2.008204E-011	1	0.000000E+000
1	6.14583329	2.008204E-011	5.102044E-012	0	0.000000E+000
1	6.14585333	5.102044E-012	2.008204E-011	1	0.000000E+000
1	6.14647838	2.008204E-011	5.102044E-012	0	0.000000E+000
1	6.14731141	5.102044E-012	2.008204E-011	1	0.000000E+000
1	6.14734614	2.008204E-011	5.102044E-012	0	0.000000E+000
1	6.14960593	5.102044E-012	2.008204E-011	1	0.000000E+000
1	6.14974741	2.008204E-011	5.102044E-012	0	0.000000E+000
1	6.14976096	5.102044E-012	2.008204E-011	1	0.000000E+000
1	6.14981131	2.008204E-011	5.102044E-012	0	0.000000E+000
1	6.15101812	5.102044E-012	2.008204E-011	1	0.000000E+000
1	6.15144407	2.008204E-011	5.102044E-012	0	0.000000E+000
1	6.15322924	5.102044E-012	2.008204E-011	1	0.000000E+000
1	6.15407109	2.008204E-011	5.102044E-012	0	0.000000E+000
1	6.15648056	5.102044E-012	2.008204E-011	1	0.000000E+000
1	6.15791651	2.008204E-011	5.102044E-012	0	0.000000E+000
1	6.15793525	5.102044E-012	2.008204E-011	1	0.000000E+000
1	6.15819788	2.008204E-011	5.102044E-012	0	0.000000E+000
1	6.16377511	5.102044E-012	2.008204E-011	1	0.000000E+000
1	6.16418137	2.008204E-011	5.102044E-012	0	0.000000E+000
1	6.16423098	5.102044E-012	2.008204E-011	1	0.000000E+000
1	6.16473389	2.008204E-011	5.102044E-012	0	0.000000E+000
1	6.16979780	5.102044E-012	2.008204E-011	1	0.000000E+000
1	6.16984282	2.008204E-011	5.102044E-012	0	0.000000E+000
1	6.16988241	5.102044E-012	2.008204E-011	1	0.000000E+000
1	6.17205681	2.008204E-011	5.102044E-012	0	0.000000E+000
1	6.17206624	5.102044E-012	2.008204E-011	1	0.000000E+000
1	6.17247198	2.008204E-011	5.102044E-012	0	0.000000E+000
1	6.17413119	5.102044E-012	2.008204E-011	1	0.000000E+000
1	6.17439121	2.008204E-011	5.102044E-012	0	0.000000E+000
1	6.17439743	5.102044E-012	2.008204E-011	1	0.000000E+000
1	6.17459459	2.008204E-011	5.102044E-012	0	0.000000E+000
1	6.17467954	5.102044E-012	2.008204E-011	1	0.000000E+000
1	6.17482540	2.008204E-011	5.102044E-012	0	0.000000E+000
1	6.17490316	5.102044E-012	2.008204E-011	1	0.000000E+000
1	6.17555488	2.008204E-011	5.102044E-012	0	0.000000E+000
1	6.17558666	5.102044E-012	2.008204E-011	1	0.000000E+000
1	6.17582370	2.008204E-011	5.102044E-012	0	0.000000E+000
1	6.17584734	5.102044E-012	2.008204E-011	1	0.000000E+000
1	6.17641923	2.008204E-011	5.102044E-012	0	0.000000E+000
1	6.17646745	5.102044E-012	2.008204E-011	1	0.000000E+000
1	6.17681743	2.008204E-011	5.102044E-012	0	0.000000E+000
1	6.17685287	5.102044E-012	2.008204E-011	1	0.000000E+000
1	6.17794119	2.008204E-011	5.102044E-012	0	0.000000E+000
1	6.17796239	5.102044E-012	2.008204E-011	1	0.000000E+000
1	6.17822074	2.008204E-011	5.102044E-012	0	0.000000E+000
1	6.18000457	5.102044E-012	2.008204E-011	1	0.000000E+000
1	6.18104619	2.008204E-011	5.102044E-012	0	0.000000E+000
1	6.18220702	5.102044E-012	2.008204E-011	1	0.000000E+000
1	6.18252506	2.008204E-011	5.102044E-012	0	0.000000E+000
1	6.18284965	5.102044E-012	2.008204E-011	1	0.000000E+000
1	6.18294922	2.008204E-011	5.102044E-012	0	0.000000E+000
1	6.18608005	5.102044E-012	2.008204E-011	1	0.000000E+000
1	6.18652010	2.008204E-011	5.102044E-012	0	0.000000E+000
1	6.18701029	5.102044E-012	2.008204E-011	1	0.000000E+000
1	6.18704840	2.008204E-011	5.102044E-012	0	0.000000E+000
1	6.18708774	5.102044E-012	2.008204E-011	1	0.000000E+000
1	6.18722825	2.008204E-011	5.102044E-012	0	0.000000E+000
1	6.18726989	5.102044E-012	2.008204E-011	1	0.000000E+000
1	6.18749727	2.008204E-011	5.102044E-012	0	0.000000E+000
1	6.18834166	5.102044E-012	2.008204E-011	1	0.000000E+000
1	6.18912973	2.008204E-011	5.102044E-012	0	0.000000E+000
1	6.19064415	5.102044E-012	2.008204E-011	1	0.000000E+000
1	6.19106171	2.008204E-011	5.102044E-012	0	0.000000E+000
1	6.19183453	5.102044E-012	2.008204E-011	1	0.000000E+000
1	6.19385977	2.008204E-011	5.102044E-012	0	0.000000E+000
1	6.19387224	5.102044E-012	2.008204E-011	1	0.000000E+000
1	6.19582876	2.008204E-011	5.102044E-012	0	0.000000E+000
1	6.19742560	5.102044E-012	2.008204E-011	1	0.000000E+000
1	6.19831733	2.008204E-011	5.102044E-012	0	0.000000E+000
1	6.19845019	5.102044E-012	2.008204E-011	1	0.000000E+000
1	6.19863844	2.008204E-011	5.102044E-012	0	0.000000E+000
1	6.20158299	5.102044E-012	2.008204E-011	1	0.000000E+000
1	6.20170746	2.008204E-011	5.102044E-012	0	0.000000E+000
1	6.20830092	5.102044E-012	2.008204E-011	1	0.000000E+000
1	6.20845394	2.008204E-011	5.102044E-012	0	0.000000E+000
1	6.20849890	5.102044E-012	2.008204E-011	1	0.000000E+000
1	6.20941541	2.008204E-011	5.102044E-012	0	0.000000E+000
1	6.21316835	5.102044E-012	2.008204E-011	1	0.000000E+000
1	6.21345047	2.008204E-011	5.102044E-012	0	0.000000E+000
1	6.21349451	5.102044E-012	2.008204E-011	1	0.000000E+000
1	6.21353728	2.008204E-011	5.102044E-012	0	0.000000E+000
1	6.21359352	5.102044E-012	2.008204E-011	1	0.000000E+000
1	6.21394750	2.008204E-011	5.102044E-012	0	0.000000E+000
1	6.21536761	5.102044E-012	2.008204E-011	1	0.000000E+000
1	6.21564738	2.008204E-011	5.102044E-012	0	0.000000E+000
1	6.21658939	5.102044E-012	2.008204E-011	1	0.000000E+000
1	6.21697529	2.008204E-011	5.102044E-012	0	0.000000E+000
1	6.22025769	5.102044E-012	2.008204E-011	1	0.000000E+000
1	6.22071634	2.008204E-011	5.102044E-012	0	0.000000E+000
1	6.22072623	5.102044E-012	2.008204E-011	1	0.000000E+000
1	6.22199023	2.008204E-011	5.102044E-012	0	0.000000E+000
1	6.22321695	5.102044E-012	2.008204E-011	1	0.000000E+000
1	6.22683698	2.008204E-011	5.102044E-012	0	0.000000E+000
1	6.22980628	5.102044E-012	2.008204E-011	1	0.000000E+000
1	6.22997836	2.008204E-011	5.102044E-012	0	0.000000E+000
1	6.23001198	5.102044E-012	2.008204E-011	1	0.000000E+000
1	6.23206425	2.008204E-011	5.102044E-012	0	0.000000E+000
1	6.23371273	5.102044E-012	2.008204E-011	1	0.000000E+000
1	6.23391463	2.008204E-011	5.102044E-012	0	0.000000E+000
1	6.24674521	5.102044E-012	2.008204E-011	1	0.000000E+000
1	6.24725870	2.008204E-011	5.102044E-012	0	0.000000E+000
1	6.25115201	5.102044E-012	2.008204E-011	1	0.000000E+000
1	6.25137216	2.008204E-011	5.102044E-012	0	0.000000E+000
1	6.25141072	5.102044E-012	2.008204E-011	1	0.000000E+000
1	6.25261173	2.008204E-011	5.102044E-012	0	0.000000E+000
1	6.25262396	5.102044E-012	2.008204E-011	1	0.000000E+000
1	6.25300815	2.008204E-011	5.102044E-012	0	0.000000E+000
1	6.25390379	5.102044E-012	2.008204E-011	1	0.000000E+000
1	6.25404210	2.008204E-011	5.102044E-012	0	0.000000E+000
1	6.25505470	5.102044E-012	2.008204E-011	1	0.000000E+000
1	6.25588640	2.008204E-011	5.102044E-012	0	0.000000E+000
1	6.25592189	5.102044E-012	2.008204E-011	1	0.000000E+000
1	6.25604516	2.008204E-011	5.102044E-012	0	0.000000E+000
1	6.25628398	5.102044E-012	2.008204E-011	1	0.000000E+000
1	6.25659480	2.008204E-011	5.102044E-012	0	0.000000E+000
1	6.25667475	5.102044E-012	2.008204E-011	1	0.000000E+000
1	6.25740762	2.008204E-011	5.102044E-012	0	0.000000E+000
1	6.25932989	5.102044E-012	2.008204E-011	1	0.000000E+000
1	6.26244105	2.008204E-011	5.102044E-012	0	0.000000E+000
1	6.26245598	5.102044E-012	2.008204E-011	1	0.000000E+000
1	6.26288012	2.008204E-011	5.102044E-012	0	0.000000E+000
1	6.26827781	5.102044E-012	2.008204E-011	1	0.000000E+000
1	6.27083037	2.008204E-011	5.102044E-012	0	0.000000E+000
1	6.27391896	5.102044E-012	2.008204E-011	1	0.000000E+000
1	6.27407648	2.008204E-011	5.102044E-012	0	0.000000E+000
1	6.27529634	5.102044E-012	2.008204E-011	1	0.000000E+000
1	6.27549393	2.008204E-011	5.102044E-012	0	0.000000E+000
1	6.28295587	5.102044E-012	2.008204E-011	1	0.000000E+000
1	6.28305943	2.008204E-011	5.102044E-012	0	0.000000E+000
1	6.28360531	5.102044E-012	2.008204E-011	1	0.000000E+000
1	6.28376939	2.008204E-011	5.102044E-012	0	0.000000E+000
1	6.28802263	5.102044E-012	2.008204E-011	1	0.000000E+000
1	6.28841554	2.008204E-011	5.102044E-012	0	0.000000E+000
1	6.29506858	5.102044E-012	2.008204E-011	1	0.000000E+000
1	6.29511193	2.008204E-011	5.102044E-012	0	0.000000E+000
1	6.29625649	5.102044E-012	2.008204E-011	1	0.000000E+000
1	6.29628448	2.008204E-011	5.102044E-012	0	0.000000E+000
1	6.29703342	5.102044E-012	2.008204E-011	1	0.000000E+000
1	6.29718679	2.008204E-011	5.102044E-012	0	0.000000E+000
1	6.29778429	5.102044E-012	2.008204E-011	1	0.000000E+000
1	6.29813283	2.008204E-011	5.102044E-012	0	0.000000E+000
1	6.29860754	5.102044E-012	2.008204E-011	1	0.000000E+000
1	6.29904058	2.008204E-011	5.102044E-012	0	0.000000E+000
1	6.30735486	5.102044E-012	2.008204E-011	1	0.000000E+000
1	6.30763378	2.008204E-011	5.102044E-012	0	0.000000E+000
1	6.30769623	5.102044E-012	2.008204E-011	1	0.000000E+000
1	6.30818659	2.008204E-011	5.102044E-012	0	0.000000E+000
1	6.30994393	5.102044E-012	2.008204E-011	1	0.000000E+000
1	6.30997359	2.008204E-011	5.102044E-012	0	0.000000E+000
1	6.31390322	5.102044E-012	2.008204E-011	1	0.000000E+000
1	6.31426221	2.008204E-011	5.102044E-012	0	0.000000E+000
1	6.31656469	5.102044E-012	2.008204E-011	1	0.000000E+000
1	6.31707065	2.008204E-011	5.102044E-012	0	0.000000E+000
1	6.32297881	5.102044E-012	2.008204E-011	1	0.000000E+000
1	6.32350720	2.008204E-011	5.102044E-012	0	0.000000E+000
1	6.32471318	5.102044E-012	2.008204E-011	1	0.000000E+000
1	6.32478533	2.008204E-011	5.102044E-012	0	0.000000E+000
1	6.32798787	5.102044E-012	2.008204E-011	1	0.000000E+000
1	6.32953511	2.008204E-011	5.102044E-012	0	0.000000E+000
1	6.32994357	5.102044E-012	2.008204E-011	1	0.000000E+000
1	6.33032266	2.008204E-011	5.102044E-012	0	0.000000E+000
1	6.33035756	5.102044E-012	2.008204E-011	1	0.000000E+000
1	6.33083570	2.008204E-011	5.102044E-012	0	0.000000E+000
1	6.33089504	5.102044E-012	2.008204E-011	1	0.000000E+000
1	6.33170099	2.008204E-011	5.102044E-012	0	0.000000E+000
1	6.33275844	5.102044E-012	2.008204E-011	1	0.000000E+000
1	6.33283709	2.008204E-011	5.102044E-012	0	0.000000E+000
1	6.33531321	5.102044E-012	2.008204E-011	1	0.000000E+000
1	6.33536566	2.008204E-011	5.102044E-012	0	0.000000E+000
1	6.33692944	5.102044E-012	2.008204E-011	1	0.000000E+000
1	6.33696388	2.008204E-011	5.102044E-012	0	0.000000E+000
1	6.33819410	5.102044E-012	2.008204E-011	1	0.000000E+000
1	6.33941034	2.008204E-011	5.102044E-012	0	0.000000E+000
1	6.33944030	5.102044E-012	2.008204E-011	1	0.000000E+000
1	6.33955995	2.008204E-011	5.102044E-012	0	0.000000E+000
1	6.33957359	5.102044E-012	2.008204E-011	1	0.000000E+000
1	6.34139191	2.008204E-011	5.102044E-012	0	0.000000E+000
1	6.34432123	5.102044E-012	2.008204E-011	1	0.000000E+000
1	6.34454529	2.008204E-011	5.102044E-012	0	0.000000E+000
1	6.34767148	5.102044E-012	2.008204E-011	1	0.000000E+000
1	6.34788814	2.008204E-011	5.102044E-012	0	0.000000E+000
1	6.34892293	5.102044E-012	2.008204E-011	1	0.000000E+000
1	6.34953149	2.008204E-011	5.102044E-012	0	0.000000E+000
1	6.35647859	5.102044E-012	2.008204E-011	1	0.000000E+000
1	6.35660340	2.008204E-011	5.102044E-012	0	0.000000E+000
1	6.35926162	5.102044E-012	2.008204E-011	1	0.000000E+000
1	6.35996896	2.008204E-011	5.102044E-012	0	0.000000E+000
1	6.36285007	5.102044E-012	2.008204E-011	1	0.000000E+000
1	6.36307326	2.008204E-011	5.102044E-012	0	0.000000E+000
1	6.36549494	5.102044E-012	2.008204E-011	1	0.000000E+000
1	6.36550812	2.008204E-011	5.102044E-012	0	0.000000E+000
1	6.40957281	5.102044E-012	2.008204E-011	1	0.000000E+000
1	6.40983110	2.008204E-011	5.102044E-012	0	0.000000E+000
1	6.40987285	5.102044E-012	2.008204E-011	1	0.000000E+000
1	6.41145600	2.008204E-011	5.102044E-012	0	0.000000E+000
1	6.41187344	5.102044E-012	2.008204E-011	1	0.000000E+000
1	6.41267270	2.008204E-011	5.102044E-012	0	0.000000E+000
1	6.41268447	5.102044E-012	2.008204E-011	1	0.000000E+000
1	6.41361194	2.008204E-011	5.102044E-012	0	0.000000E+000
1	6.41492348	5.102044E-012	2.008204E-011	1	0.000000E+000
1	6.41598685	2.008204E-011	5.102044E-012	0	0.000000E+000
1	6.42144784	5.102044E-012	2.008204E-011	1	0.000000E+000
1	6.42156415	2.008204E-011	5.102044E-012	0	0.000000E+000
1	6.42159683	5.102044E-012	2.008204E-011	1	0.000000E+000
1	6.42187754	2.008204E-011	5.102044E-012	0	0.000000E+000
1	6.42206549	5.102044E-012	2.008204E-011	1	0.000000E+000
1	6.42308356	2.008204E-011	5.102044E-012	0	0.000000E+000
1	6.42341268	5.102044E-012	2.008204E-011	1	0.000000E+000
1	6.42356733	2.008204E-011	5.102044E-012	0	0.000000E+000
1	6.42599432	5.102044E-012	2.008204E-011	1	0.000000E+000
1	6.42716079	2.008204E-011	5.102044E-012	0	0.000000E+000
1	6.43752847	5.102044E-012	2.008204E-011	1	0.000000E+000
1	6.43773790	2.008204E-011	5.102044E-012	0	0.000000E+000
1	6.43789819	5.102044E-012	2.008204E-011	1	0.000000E+000
1	6.43882907	2.008204E-011	5.102044E-012	0	0.000000E+000
1	6.43887669	5.102044E-012	2.008204E-011	1	0.000000E+000
1	6.43921062	2.008204E-011	5.102044E-012	0	0.000000E+000
1	6.44105324	5.102044E-012	2.008204E-011	1	0.000000E+000
1	6.44120880	2.008204E-011	5.102044E-012	0	0.000000E+000
1	6.44124711	5.102044E-012	2.008204E-011	1	0.000000E+000
1	6.44153471	2.008204E-011	5.102044E-012	0	0.000000E+000
1	6.44778380	5.102044E-012	2.008204E-011	1	0.000000E+000
1	6.44899553	2.008204E-011	5.102044E-012	0	0.000000E+000
1	6.45414546	5.102044E-012	2.008204E-011	1	0.000000E+000
1	6.45429550	2.008204E-011	5.102044E-012	0	0.000000E+000
1	6.45598260	5.102044E-012	2.008204E-011	1	0.000000E+000
1	6.45620116	2.008204E-011	5.102044E-012	0	0.000000E+000
1	6.47048654	5.102044E-012	2.008204E-011	1	0.000000E+000
1	6.47171396	2.008204E-011	5.102044E-012	0	0.000000E+000
1	6.47174012	5.102044E-012	2.008204E-011	1	0.000000E+000
1	6.47324164	2.008204E-011	5.102044E-012	0	0.000000E+000
1	6.47495271	5.102044E-012	2.008204E-011	1	0.000000E+000
1	6.47536085	2.008204E-011	5.102044E-012	0	0.000000E+000
1	6.47540287	5.102044E-012	2.008204E-011	1	0.000000E+000
1	6.47592311	2.008204E-011	5.102044E-012	0	0.000000E+000
1	6.47737013	5.102044E-012	2.008204E-011	1	0.000000E+000
1	6.47932646	2.008204E-011	5.102044E-012	0	0.000000E+000
1	6.48038873	5.102044E-012	2.008204E-011	1	0.000000E+000
1	6.48067231	2.008204E-011	5.102044E-012	0	0.000000E+000
1	6.48069518	5.102044E-012	2.008204E-011	1	0.000000E+000
1	6.48186356	2.008204E-011	5.102044E-012	0	0.000000E+000
1	6.48189908	5.102044E-012	2.008204E-011	1	0.000000E+000
1	6.48332680	2.008204E-011	5.102044E-012	0	0.000000E+000
1	6.48572018	5.102044E-012	2.008204E-011	1	0.000000E+000
1	6.48605818	2.008204E-011	5.102044E-012	0	0.000000E+000
1	6.48931151	5.102044E-012	2.008204E-011	1	0.000000E+000
1	6.49076372	2.008204E-011	5.102044E-012	0	0.000000E+000
1	6.49079225	5.102044E-012	2.008204E-011	1	0.000000E+000
1	6.49086638	2.008204E-011	5.102044E-012	0	0.000000E+000
1	6.49368699	5.102044E-012	2.008204E-011	1	0.000000E+000
1	6.49375697	2.008204E-011	5.102044E-012	0	0.000000E+000
1	6.49544137	5.102044E-012	2.008204E-011	1	0.000000E+000
1	6.49561528	2.008204E-011	5.102044E-012	0	0.000000E+000
1	6.49562792	5.102044E-012	2.008204E-011	1	0.000000E+000
1	6.49589924	2.008204E-011	5.102044E-012	0	0.000000E+000
1	6.49689950	5.102044E-012	2.008204E-011	1	0.000000E+000
1	6.49777309	2.008204E-011	5.102044E-012	0	0.000000E+000
1	6.50018179	5.102044E-012	2.008204E-011	1	0.000000E+000
1	6.50433414	2.008204E-011	5.102044E-012	0	0.000000E+000
1	6.50676148	5.102044E-012	2.008204E-011	1	0.000000E+000
1	6.50688153	2.008204E-011	5.102044E-012	0	0.000000E+000
1	6.50823663	5.102044E-012	2.008204E-011	1	0.000000E+000
1	6.50864871	2.008204E-011	5.102044E-012	0	0.000000E+000
1	6.51825885	5.102044E-012	2.008204E-011	1	0.000000E+000
1	6.51849987	2.008204E-011	5.102044E-012	0	0.000000E+000
1	6.51851872	5.102044E-012	2.008204E-011	1	0.000000E+000
1	6.51879024	2.008204E-011	5.102044E-012	0	0.000000E+000
1	6.52180435	5.102044E-012	2.008204E-011	1	0.000000E+000
1	6.52210036	2.008204E-011	5.102044E-012	0	0.000000E+000
1	6.52284355	5.102044E-012	2.008204E-011	1	0.000000E+000
1	6.52300338	2.008204E-011	5.102044E-012	0	0.000000E+000
1	6.52311051	5.102044E-012	2.008204E-011	1	0.000000E+000
1	6.52357332	2.008204E-011	5.102044E-012	0	0.000000E+000
1	6.52360314	5.102044E-012	2.008204E-011	1	0.000000E+000
1	6.52368840	2.008204E-011	5.102044E-012	0	0.000000E+000
1	6.52369282	5.102044E-012	2.008204E-011	1	0.000000E+000
1	6.52502312	2.008204E-011	5.102044E-012	0	0.000000E+000
1	6.52689714	5.102044E-012	2.008204E-011	1	0.000000E+000
1	6.52730115	2.008204E-011	5.102044E-012	0	0.000000E+000
1	6.52779626	5.102044E-012	2.008204E-011	1	0.000000E+000
1	6.52825824	2.008204E-011	5.102044E-012	0	0.000000E+000
1	6.52920625	5.102044E-012	2.008204E-011	1	0.000000E+000
1	6.52952766	2.008204E-011	5.102044E-012	0	0.000000E+000
1	6.52963489	5.102044E-012	2.008204E-011	1	0.000000E+000
1	6.53033983	2.008204E-011	5.102044E-012	0	0.000000E+000
1	6.53316623	5.102044E-012	2.008204E-011	1	0.000000E+000
1	6.53363063	2.008204E-011	5.102044E-012	0	0.000000E+000
1	6.53561512	5.102044E-012	2.008204E-011	1	0.000000E+000
1	6.53674048	2.008204E-011	5.102044E-012	0	0.000000E+000
1	6.53675844	5.102044E-012	2.008204E-011	1	0.000000E+000
1	6.53736002	2.008204E-011	5.102044E-012	0	0.000000E+000
1	6.53740079	5.102044E-012	2.008204E-011	1	0.000000E+000
1	6.54033899	2.008204E-011	5.102044E-012	0	0.000000E+000
1	6.54128912	5.102044E-012	2.008204E-011	1	0.000000E+000
1	6.54172204	2.008204E-011	5.102044E-012	0	0.000000E+000
1	6.54177784	5.102044E-012	2.008204E-011	1	0.000000E+000
1	6.54178481	2.008204E-011	5.102044E-012	0	0.000000E+000
1	6.54239169	5.102044E-012	2.008204E-011	1	0.000000E+000
1	6.54382363	2.008204E-011	5.102044E-012	0	0.000000E+000
1	6.54900127	5.102044E-012	2.008204E-011	1	0.000000E+000
1	6.54907570	2.008204E-011	5.102044E-012	0	0.000000E+000
1	6.54914207	5.102044E-012	2.008204E-011	1	0.000000E+000
1	6.54915163	2.008204E-011	5.102044E-012	0	0.000000E+000
1	6.65276992	5.035860E-012	2.001586E-011	1	0.000000E+000
1	6.65284244	2.001586E-011	5.035860E-012	0	0.000000E+000
1	6.65303768	5.035860E-012	2.001586E-011	1	0.000000E+000
1	6.65364006	2.001586E-011	5.035860E-012	0	0.000000E+000
1	6.65750258	5.035860E-012	2.001586E-011	1	0.000000E+000
1	6.65816380	2.001586E-011	5.035860E-012	0	0.000000E+000
1	6.66405576	5.035860E-012	2.001586E-011	1	0.000000E+000
1	6.66567765	2.001586E-011	5.035860E-012	0	0.000000E+000
1	6.66589688	5.035860E-012	2.001586E-011	1	0.000000E+000
1	6.66645704	2.001586E-011	5.035860E-012	0	0.000000E+000
1	6.66648404	5.035860E-012	2.001586E-011	1	0.000000E+000
1	6.66671032	2.001586E-011	5.035860E-012	0	0.000000E+000
1	6.66675022	5.035860E-012	2.001586E-011	1	0.000000E+000
1	6.66692033	2.001586E-011	5.035860E-012	0	0.000000E+000
1	6.66815042	5.035860E-012	2.001586E-011	1	0.000000E+000
1	6.66830187	2.001586E-011	5.035860E-012	0	0.000000E+000
1	6.67564082	5.035860E-012	2.001586E-011	1	0.000000E+000
1	6.67577806	2.001586E-011	5.035860E-012	0	0.000000E+000
1	6.67580378	5.035860E-012	2.001586E-011	1	0.000000E+000
1	6.67616407	2.001586E-011	5.035860E-012	0	0.000000E+000
1	6.67618665	5.035860E-012	2.001586E-011	1	0.000000E+000
1	6.67698286	2.001586E-011	5.035860E-012	0	0.000000E+000
1	6.67701374	5.035860E-012	2.001586E-011	1	0.000000E+000
1	6.67717728	2.001586E-011	5.035860E-012	0	0.000000E+000
1	6.68284420	5.035860E-012	2.001586E-011	1	0.000000E+000
1	6.68306689	2.001586E-011	5.035860E-012	0	0.000000E+000
1	6.68308171	5.035860E-012	2.001586E-011	1	0.000000E+000
1	6.68529003	2.001586E-011	5.035860E-012	0	0.000000E+000
1	6.68642648	5.035860E-012	2.001586E-011	1	0.000000E+000
1	6.68686488	2.001586E-011	5.035860E-012	0	0.000000E+000
1	6.68688517	5.035860E-012	2.001586E-011	1	0.000000E+000
1	6.68735773	2.001586E-011	5.035860E-012	0	0.000000E+000
1	6.68869509	5.035860E-012	2.001586E-011	1	0.000000E+000
1	6.69052237	2.001586E-011	5.035860E-012	0	0.000000E+000
1	6.69182603	5.035860E-012	2.001586E-011	1	0.000000E+000
1	6.69193537	2.001586E-011	5.035860E-012	0	0.000000E+000
1	6.69196467	5.035860E-012	2.001586E-011	1	0.000000E+000
1	6.69276441	2.001586E-011	5.035860E-012	0	0.000000E+000
1	6.69393936	5.035860E-012	2.001586E-011	1	0.000000E+000
1	6.69467549	2.001586E-011	5.035860E-012	0	0.000000E+000
1	6.69565545	5.035860E-012	2.001586E-011	1	0.000000E+000
1	6.69598018	2.001586E-011	5.035860E-012	0	0.000000E+000
1	6.69601028	5.035860E-012	2.001586E-011	1	0.000000E+000
1	6.69654004	2.001586E-011	5.035860E-012	0	0.000000E+000
1	6.69669186	5.035860E-012	2.001586E-011	1	0.000000E+000
1	6.69769838	2.001586E-011	5.035860E-012	0	0.000000E+000
1	6.69875537	5.035860E-012	2.001586E-011	1	0.000000E+000
1	6.69894826	2.001586E-011	5.035860E-012	0	0.000000E+000
1	6.70353974	5.035860E-012	2.001586E-011	1	0.000000E+000
1	6.70363684	2.001586E-011	5.035860E-012	0	0.000000E+000
1	10.09214129	5.030241E-012	2.001024E-011	1	0.000000E+000
1	10.09241900	2.001024E-011	5.030241E-012	0	0.000000E+000
1	10.09249065	5.030241E-012	2.001024E-011	1	0.000000E+000
1	10.09282693	2.001024E-011	5.030241E-012	0	0.000000E+000
1	10.09285828	5.030241E-012	2.001024E-011	1	0.000000E+000
1	10.09311955	2.001024E-011	5.030241E-012	0	0.000000E+000
1	10.09314280	5.030241E-012	2.001024E-011	1	0.000000E+000
1	10.09320885	2.001024E-011	5.030241E-012	0	0.000000E+000
1	10.09341966	5.030241E-012	2.001024E-011	1	0.000000E+000
1	10.09348435	2.001024E-011	5.030241E-012	0	0.000000E+000
1	10.09351299	5.030241E-012	2.001024E-011	1	0.000000E+000
1	10.09380130	2.001024E-011	5.030241E-012	0	0.000000E+000
1	10.09631050	5.030241E-012	2.001024E-011	1	0.000000E+000
1	10.09638636	2.001024E-011	5.030241E-012	0	0.000000E+000
1	10.09751415	5.030241E-012	2.001024E-011	1	0.000000E+000
1	10.09814996	2.001024E-011	5.030241E-012	0	0.000000E+000
1	10.10094717	5.030241E-012	2.001024E-011	1	0.000000E+000
1	10.10124737	2.001024E-011	5.030241E-012	0	0.000000E+000
1	10.10334104	5.030241E-012	2.001024E-011	1	0.000000E+000
1	10.10463684	2.001024E-011	5.030241E-012	0	0.000000E+000
1	10.10468065	5.030241E-012	2.001024E-011	1	0.000000E+000
1	10.10477292	2.001024E-011	5.030241E-012	0	0.000000E+000
1	10.10478843	5.030241E-012	2.001024E-011	1	0.000000E+000
1	10.10562804	2.001024E-011	5.030241E-012	0	0.000000E+000
1	10.10636142	5.030241E-012	2.001024E-011	1	0.000000E+000
1	10.10683069	2.001024E-011	5.030241E-012	0	0.000000E+000
1	10.10685737	5.030241E-012	2.001024E-011	1	0.000000E+000
1	10.10725117	2.001024E-011	5.030241E-012	0	0.000000E+000
1	10.10745769	5.030241E-012	2.001024E-011	1	0.000000E+000
1	10.10809234	2.001024E-011	5.030241E-012	0	0.000000E+000
1	10.10810320	5.030241E-012	2.001024E-011	1	0.000000E+000
1	10.10891882	2.001024E-011	5.030241E-012	0	0.000000E+000
1	10.10895742	5.030241E-012	2.001024E-011	1	0.000000E+000
1	10.10917904	2.001024E-011	5.030241E-012	0	0.000000E+000
1	10.33849354	4.969231E-012	1.994923E-011	1	0.000000E+000
1	10.33888557	1.994923E-011	4.969231E-012	0	0.000000E+000
1	10.33890778	4.969231E-012	1.994923E-011	1	0.000000E+000
1	10.33922294	1.994923E-011	4.969231E-012	0	0.000000E+000
1	10.33922880	4.969231E-012	1.994923E-011	1	0.000000E+000
1	10.34041856	1.994923E-011	4.969231E-012	0	0.000000E+000
1	10.34176860	4.969231E-012	1.994923E-011	1	0.000000E+000
1	10.34210272	1.994923E-011	4.969231E-012	0	0.000000E+000
1	10.34211230	4.969231E-012	1.994923E-011	1	0.000000E+000
1	10.34261196	1.994923E-011	4.969231E-012	0	0.000000E+000
1	10.34950522	4.969231E-012	1.994923E-011	1	0.000000E+000
1	10.34961214	1.994923E-011	4.969231E-012	0	0.000000E+000
1	10.35394649	4.969231E-012	1.994923E-011	1	0.000000E+000
1	10.35497889	1.994923E-011	4.969231E-012	0	0.000000E+000
1	10.35498946	4.969231E-012	1.994923E-011	1	0.000000E+000
1	10.35524340	1.994923E-011	4.969231E-012	0	0.000000E+000
1	10.35644345	4.969231E-012	1.994923E-011	1	0.000000E+000
1	10.35781373	1.994923E-011	4.969231E-012	0	0.000000E+000
1	10.37358425	4.969231E-012	1.994923E-011	1	0.000000E+000
1	10.37405712	1.994923E-011	4.969231E-012	0	0.000000E+000
1	10.37407965	4.969231E-012	1.994923E-011	1	0.000000E+000
1	10.37428390	1.994923E-011	4.969231E-012	0	0.000000E+000
1	10.37494643	4.969231E-012	1.994923E-011	1	0.000000E+000
1	10.37496380	1.994923E-011	4.969231E-012	0	0.000000E+000
1	10.37497921	4.969231E-012	1.994923E-011	1	0.000000E+000
1	10.37526112	1.994923E-011	4.969231E-012	0	0.000000E+000
1	10.37677837	4.969231E-012	1.994923E-011	1	0.000000E+000
1	10.37717493	1.994923E-011	4.969231E-012	0	0.000000E+000
1	10.38496928	4.969231E-012	1.994923E-011	1	0.000000E+000
1	10.38499222	1.994923E-011	4.969231E-012	0	0.000000E+000
1	10.38502661	4.969231E-012	1.994923E-011	1	0.000000E+000
1	10.38545890	1.994923E-011	4.969231E-012	0	0.000000E+000
1	10.38743372	4.969231E-012	1.994923E-011	1	0.000000E+000
1	10.38836308	1.994923E-011	4.969231E-012	0	0.000000E+000
1	10.39421617	4.969231E-012	1.994923E-011	1	0.000000E+000
1	10.39481867	1.994923E-011	4.969231E-012	0	0.000000E+000
1	10.39539019	4.969231E-012	1.994923E-011	1	0.000000E+000
1	10.39601617	1.994923E-011	4.969231E-012	0	0.000000E+000
1	10.39603096	4.969231E-012	1.994923E-011	1	0.000000E+000
1	10.39653722	1.994923E-011	4.969231E-012	0	0.000000E+000
1	10.41052139	4.969231E-012	1.994923E-011	1	0.000000E+000
1	10.41226765	1.994923E-011	4.969231E-012	0	0.000000E+000
1	10.41453827	4.969231E-012	1.994923E-011	1	0.000000E+000
1	10.41464040	1.994923E-011	4.969231E-012	0	0.000000E+000
1	10.41848939	4.969231E-012	1.994923E-011	1	0.000000E+000
1	10.41867819	1.994923E-011	4.969231E-012	0	0.000000E+000
1	10.41985396	4.969231E-012	1.994923E-011	1	0.000000E+000
1	10.42060607	1.994923E-011	4.969231E-012	0	0.000000E+000
1	10.42817419	4.969231E-012	1.994923E-011	1	0.000000E+000
1	10.42824567	1.994923E-011	4.969231E-012	0	0.000000E+000
1	10.42840004	4.969231E-012	1.994923E-011	1	0.000000E+000
1	10.42847268	1.994923E-011	4.969231E-012	0	0.000000E+000
1	10.42933094	4.969231E-012	1.994923E-011	1	0.000000E+000
1	10.42953799	1.994923E-011	4.969231E-012	0	0.000000E+000
1	10.43141195	4.969231E-012	1.994923E-011	1	0.000000E+000
1	10.43158929	1.994923E-011	4.969231E-012	0	0.000000E+000
1	10.43206844	4.969231E-012	1.994923E-011	1	0.000000E+000
1	10.43222290	1.994923E-011	4.969231E-012	0	0.000000E+000
1	10.43314647	4.969231E-012	1.994923E-011	1	0.000000E+000
1	10.43372817	1.994923E-011	4.969231E-012	0	0.000000E+000
1	10.44021665	4.969231E-012	1.994923E-011	1	0.000000E+000
1	10.44025725	1.994923E-011	4.969231E-012	0	0.000000E+000
1	10.44027232	4.969231E-012	1.994923E-011	1	0.000000E+000
1	10.44146671	1.994923E-011	4.969231E-012	0	0.000000E+000
1	10.44865721	4.969231E-012	1.994923E-011	1	0.000000E+000
1	10.44958003	1.994923E-011	4.969231E-012	0	0.000000E+000
1	10.45504179	4.969231E-012	1.994923E-011	1	0.000000E+000
1	10.45525676	1.994923E-011	4.969231E-012	0	0.000000E+000
1	10.45526919	4.969231E-012	1.994923E-011	1	0.000000E+000
1	10.45575716	1.994923E-011	4.969231E-012	0	0.000000E+000
1	10.46267407	4.969231E-012	1.994923E-011	1	0.000000E+000
1	10.46283363	1.994923E-011	4.969231E-012	0	0.000000E+000
1	10.46609041	4.969231E-012	1.994923E-011	1	0.000000E+000
1	10.46620318	1.994923E-011	4.969231E-012	0	0.000000E+000
1	10.46627653	4.969231E-012	1.994923E-011	1	0.000000E+000
1	10.46633563	1.994923E-011	4.969231E-012	0	0.000000E+000
1	10.46635821	4.969231E-012	1.994923E-011	1	0.000000E+000
1	10.46666085	1.994923E-011	4.969231E-012	0	0.000000E+000
1	10.46715090	4.969231E-012	1.994923E-011	1	0.000000E+000
1	10.46858472	1.994923E-011	4.969231E-012	0	0.000000E+000
1	10.46862364	4.969231E-012	1.994923E-011	1	0.000000E+000
1	10.47008466	1.994923E-011	4.969231E-012	0	0.000000E+000
1	10.47010363	4.969231E-012	1.994923E-011	1	0.000000E+000
1	10.47023778	1.994923E-011	4.969231E-012	0	0.000000E+000
1	10.47025849	4.969231E-012	1.994923E-011	1	0.000000E+000
1	10.47143529	1.994923E-011	4.969231E-012	0	0.000000E+000
1	10.48019950	4.969231E-012	1.994923E-011	1	0.000000E+000
1	10.48118320	1.994923E-011	4.969231E-012	0	0.000000E+000
1	13.61059947	4.823205E-012	1.980321E-011	1	0.000000E+000
1	13.61090673	1.980321E-011	4.823205E-012	0	0.000000E+000
1	13.61644006	4.823205E-012	1.980321E-011	1	0.000000E+000
1	13.62067431	1.980321E-011	4.823205E-012	0	0.000000E+000
1	13.62680041	4.823205E-012	1.980321E-011	1	0.000000E+000
1	13.62695557	1.980321E-011	4.823205E-012	0	0.000000E+000
1	13.62812451	4.823205E-012	1.980321E-011	1	0.000000E+000
1	13.62860422	1.980321E-011	4.823205E-012	0	0.000000E+000
1	13.62889926	4.823205E-012	1.980321E-011	1	0.000000E+000
1	13.62907893	1.980321E-011	4.823205E-012	0	0.000000E+000
1	13.63638340	4.823205E-012	1.980321E-011	1	0.000000E+000
1	13.63660760	1.980321E-011	4.823205E-012	0	0.000000E+000
1	13.63935992	4.823205E-012	1.980321E-011	1	0.000000E+000
1	13.63957732	1.980321E-011	4.823205E-012	0	0.000000E+000
1	13.63958484	4.823205E-012	1.980321E-011	1	0.000000E+000
1	13.64059319	1.980321E-011	4.823205E-012	0	0.000000E+000
1	13.64062359	4.823205E-012	1.980321E-011	1	0.000000E+000
1	13.64086147	1.980321E-011	4.823205E-012	0	0.000000E+000
1	13.64176609	4.823205E-012	1.980321E-011	1	0.000000E+000
1	13.64234053	1.980321E-011	4.823205E-012	0	0.000000E+000
1	13.64323923	4.823205E-012	1.980321E-011	1	0.000000E+000
1	13.64868899	1.980321E-011	4.823205E-012	0	0.000000E+000
1	13.64873154	4.823205E-012	1.980321E-011	1	0.000000E+000
1	13.64962266	1.980321E-011	4.823205E-012	0	0.000000E+000
1	13.65033831	4.823205E-012	1.980321E-011	1	0.000000E+000
1	13.65035886	1.980321E-011	4.823205E-012	0	0.000000E+000
1	13.65414403	4.823205E-012	1.980321E-011	1	0.000000E+000
1	13.65486244	1.980321E-011	4.823205E-012	0	0.000000E+000
1	13.65636078	4.823205E-012	1.980321E-011	1	0.000000E+000
1	13.65867021	1.980321E-011	4.823205E-012	0	0.000000E+000
1	13.66112401	4.823205E-012	1.980321E-011	1	0.000000E+000
1	13.66420296	1.980321E-011	4.823205E-012	0	0.000000E+000
1	13.66424510	4.823205E-012	1.980321E-011	1	0.000000E+000
1	13.66463162	1.980321E-011	4.823205E-012	0	0.000000E+000
1	13.66661504	4.823205E-012	1.980321E-011	1	0.000000E+000
1	13.66669325	1.980321E-011	4.823205E-012	0	0.000000E+000
1	13.66759098	4.823205E-012	1.980321E-011	1	0.000000E+000
1	13.66886692	1.980321E-011	4.823205E-012	0	0.000000E+000
1	13.67049189	4.823205E-012	1.980321E-011	1	0.000000E+000
1	13.67058523	1.980321E-011	4.823205E-012	0	0.000000E+000
1	13.67110458	4.823205E-012	1.980321E-011	1	0.000000E+000
1	13.67113878	1.980321E-011	4.823205E-012	0	0.000000E+000
1	13.67629838	4.823205E-012	1.980321E-011	1	0.000000E+000
1	13.67645090	1.980321E-011	4.823205E-012	0	0.000000E+000
1	13.67647766	4.823205E-012	1.980321E-011	1	0.000000E+000
1	13.67655462	1.980321E-011	4.823205E-012	0	0.000000E+000
1	13.67664474	4.823205E-012	1.980321E-011	1	0.000000E+000
1	13.67820867	1.980321E-011	4.823205E-012	0	0.000000E+000
1	13.67823961	4.823205E-012	1.980321E-011	1	0.000000E+000
1	13.67838945	1.980321E-011	4.823205E-012	0	0.000000E+000
1	13.68006661	4.823205E-012	1.980321E-011	1	0.000000E+000
1	13.68015522	1.980321E-011	4.823205E-012	0	0.000000E+000
1	16.07977077	5.037435E-012	2.001743E-011	1	0.000000E+000
1	16.08009455	2.001743E-011	5.037435E-012	0	0.000000E+000
1	16.08010702	5.037435E-012	2.001743E-011	1	0.000000E+000
1	16.08012728	2.001743E-011	5.037435E-012	0	0.000000E+000
1	16.08045095	5.037435E-012	2.001743E-011	1	0.000000E+000
1	16.08088913	2.001743E-011	5.037435E-012	0	0.000000E+000
1	16.08122725	5.037435E-012	2.001743E-011	1	0.000000E+000
1	16.08165018	2.001743E-011	5.037435E-012	0	0.000000E+000
1	16.08486647	5.037435E-012	2.001743E-011	1	0.000000E+000
1	16.08607390	2.001743E-011	5.037435E-012	0	0.000000E+000
1	16.08610594	5.037435E-012	2.001743E-011	1	0.000000E+000
1	16.08621153	2.001743E-011	5.037435E-012	0	0.000000E+000
1	16.09183404	5.037435E-012	2.001743E-011	1	0.000000E+000
1	16.09207804	2.001743E-011	5.037435E-012	0	0.000000E+000
1	16.09214936	5.037435E-012	2.001743E-011	1	0.000000E+000
1	16.09269489	2.001743E-011	5.037435E-012	0	0.000000E+000
1	16.09360730	5.037435E-012	2.001743E-011	1	0.000000E+000
1	16.09401896	2.001743E-011	5.037435E-012	0	0.000000E+000
1	16.09402752	5.037435E-012	2.001743E-011	1	0.000000E+000
1	16.09430549	2.001743E-011	5.037435E-012	0	0.000000E+000
1	16.09466735	5.037435E-012	2.001743E-011	1	0.000000E+000
1	16.09536402	2.001743E-011	5.037435E-012	0	0.000000E+000
1	16.09788631	5.037435E-012	2.001743E-011	1	0.000000E+000
1	16.09907194	2.001743E-011	5.037435E-012	0	0.000000E+000
1	16.09961884	5.037435E-012	2.001743E-011	1	0.000000E+000
1	16.09977051	2.001743E-011	5.037435E-012	0	0.000000E+000
1	16.09980812	5.037435E-012	2.001743E-011	1	0.000000E+000
1	16.10046815	2.001743E-011	5.037435E-012	0	0.000000E+000
1	16.10048994	5.037435E-012	2.001743E-011	1	0.000000E+000
1	16.10205342	2.001743E-011	5.037435E-012	0	0.000000E+000
1	16.10206569	5.037435E-012	2.001743E-011	1	0.000000E+000
1	16.10208494	2.001743E-011	5.037435E-012	0	0.000000E+000
1	16.10384275	5.037435E-012	2.001743E-011	1	0.000000E+000
1	16.10441340	2.001743E-011	5.037435E-012	0	0.000000E+000
1	16.10669113	5.037435E-012	2.001743E-011	1	0.000000E+000
1	16.10705729	2.001743E-011	5.037435E-012	0	0.000000E+000
1	16.10769097	5.037435E-012	2.001743E-011	1	0.000000E+000
1	16.10959413	2.001743E-011	5.037435E-012	0	0.000000E+000
1	16.11163010	5.037435E-012	2.001743E-011	1	0.000000E+000
1	16.11241314	2.001743E-011	5.037435E-012	0	0.000000E+000
1	16.11446378	5.037435E-012	2.001743E-011	1	0.000000E+000
1	16.11621283	2.001743E-011	5.037435E-012	0	0.000000E+000
1	16.12305997	5.037435E-012	2.001743E-011	1	0.000000E+000
1	16.12307100	2.001743E-011	5.037435E-012	0	0.000000E+000
1	16.12354113	5.037435E-012	2.001743E-011	1	0.000000E+000
1	16.12360844	2.001743E-011	5.037435E-012	0	0.000000E+000
1	16.12379723	5.037435E-012	2.001743E-011	1	0.000000E+000
1	16.12451209	2.001743E-011	5.037435E-012	0	0.000000E+000
1	16.12452265	5.037435E-012	2.001743E-011	1	0.000000E+000
1	16.12482945	2.001743E-011	5.037435E-012	0	0.000000E+000
1	16.12946099	5.037435E-012	2.001743E-011	1	0.000000E+000
1	16.12950905	2.001743E-011	5.037435E-012	0	0.000000E+000
1	16.12954775	5.037435E-012	2.001743E-011	1	0.000000E+000
1	16.13066355	2.001743E-011	5.037435E-012	0	0.000000E+000
1	16.13172929	5.037435E-012	2.001743E-011	1	0.000000E+000
1	16.13207122	2.001743E-011	5.037435E-012	0	0.000000E+000
1	16.13471695	5.037435E-012	2.001743E-011	1	0.000000E+000
1	16.13624054	2.001743E-011	5.037435E-012	0	0.000000E+000
1	16.14046367	5.037435E-012	2.001743E-011	1	0.000000E+000
1	16.14081482	2.001743E-011	5.037435E-012	0	0.000000E+000
1	16.14085580	5.037435E-012	2.001743E-011	1	0.000000E+000
1	16.14087617	2.001743E-011	5.037435E-012	0	0.000000E+000
1	16.14154275	5.037435E-012	2.001743E-011	1	0.000000E+000
1	16.14163163	2.001743E-011	5.037435E-012	0	0.000000E+000
1	16.14166189	5.037435E-012	2.001743E-011	1	0.000000E+000
1	16.14213295	2.001743E-011	5.037435E-012	0	0.000000E+000
1	16.14214442	5.037435E-012	2.001743E-011	1	0.000000E+000
1	16.14240683	2.001743E-011	5.037435E-012	0	0.000000E+000
1	16.14351745	5.037435E-012	2.001743E-011	1	0.000000E+000
1	16.14364553	2.001743E-011	5.037435E-012	0	0.000000E+000
1	16.14503058	5.037435E-012	2.001743E-011	1	0.000000E+000
1	16.14624996	2.001743E-011	5.037435E-012	0	0.000000E+000
1	16.14627660	5.037435E-012	2.001743E-011	1	0.000000E+000
1	16.14646957	2.001743E-011	5.037435E-012	0	0.000000E+000
1	16.14807130	5.037435E-012	2.001743E-011	1	0.000000E+000
1	16.14898137	2.001743E-011	5.037435E-012	0	0.000000E+000
1	16.14898943	5.037435E-012	2.001743E-011	1	0.000000E+000
1	16.14936507	2.001743E-011	5.037435E-012	0	0.000000E+000
1	16.15193032	5.037435E-012	2.001743E-011	1	0.000000E+000
1	16.15256588	2.001743E-011	5.037435E-012	0	0.000000E+000
1	16.15258543	5.037435E-012	2.001743E-011	1	0.000000E+000
1	16.15329874	2.001743E-011	5.037435E-012	0	0.000000E+000
1	16.15943979	5.037435E-012	2.001743E-011	1	0.000000E+000
1	16.15954999	2.001743E-011	5.037435E-012	0	0.000000E+000
1	16.16019969	5.037435E-012	2.001743E-011	1	0.000000E+000
1	16.16113249	2.001743E-011	5.037435E-012	0	0.000000E+000
1	16.16179418	5.037435E-012	2.001743E-011	1	0.000000E+000
1	16.16192151	2.001743E-011	5.037435E-012	0	0.000000E+000
1	16.16232866	5.037435E-012	2.001743E-011	1	0.000000E+000
1	16.16273877	2.001743E-011	5.037435E-012	0	0.000000E+000
1	16.16278309	5.037435E-012	2.001743E-011	1	0.000000E+000
1	16.16280742	2.001743E-011	5.037435E-012	0	0.000000E+000
1	16.16382126	5.037435E-012	2.001743E-011	1	0.000000E+000
1	16.16447869	2.001743E-011	5.037435E-012	0	0.000000E+000
1	16.16834463	5.037435E-012	2.001743E-011	1	0.000000E+000
1	16.16868889	2.001743E-011	5.037435E-012	0	0.000000E+000
1	16.16980574	5.037435E-012	2.001743E-011	1	0.000000E+000
1	16.17001029	2.001743E-011	5.037435E-012	0	0.000000E+000
1	16.17038828	5.037435E-012	2.001743E-011	1	0.000000E+000
1	16.17101543	2.001743E-011	5.037435E-012	0	0.000000E+000
1	16.17104293	5.037435E-012	2.001743E-011	1	0.000000E+000
1	16.17175566	2.001743E-011	5.037435E-012	0	0.000000E+000
1	16.17512501	5.037435E-012	2.001743E-011	1	0.000000E+000
1	16.17517920	2.001743E-011	5.037435E-012	0	0.000000E+000
1	16.17871977	5.037435E-012	2.001743E-011	1	0.000000E+000
1	16.17885534	2.001743E-011	5.037435E-012	0	0.000000E+000
1	16.17930895	5.037435E-012	2.001743E-011	1	0.000000E+000
1	16.18039081	2.001743E-011	5.037435E-012	0	0.000000E+000
1	16.18041170	5.037435E-012	2.001743E-011	1	0.000000E+000
1	16.18067345	2.001743E-011	5.037435E-012	0	0.000000E+000
1	16.18171859	5.037435E-012	2.001743E-011	1	0.000000E+000
1	16.18199522	2.001743E-011	5.037435E-012	0	0.000000E+000
1	16.18818889	5.037435E-012	2.001743E-011	1	0.000000E+000
1	16.18836598	2.001743E-011	5.037435E-012	0	0.000000E+000
1	16.19362618	5.037435E-012	2.001743E-011	1	0.000000E+000
1	16.19375161	2.001743E-011	5.037435E-012	0	0.000000E+000
1	16.19703906	5.037435E-012	2.001743E-011	1	0.000000E+000
1	16.19850118	2.001743E-011	5.037435E-012	0	0.000000E+000
1	16.20105626	5.037435E-012	2.001743E-011	1	0.000000E+000
1	16.20163576	2.001743E-011	5.037435E-012	0	0.000000E+000
1	16.20353199	5.037435E-012	2.001743E-011	1	0.000000E+000
1	16.20422504	2.001743E-011	5.037435E-012	0	0.000000E+000
1	16.20428445	5.037435E-012	2.001743E-011	1	0.000000E+000
1	16.20568491	2.001743E-011	5.037435E-012	0	0.000000E+000
1	16.20674714	5.037435E-012	2.001743E-011	1	0.000000E+000
1	16.20713157	2.001743E-011	5.037435E-012	0	0.000000E+000
1	16.20715905	5.037435E-012	2.001743E-011	1	0.000000E+000
1	16.20721529	2.001743E-011	5.037435E-012	0	0.000000E+000
1	16.21415997	5.037435E-012	2.001743E-011	1	0.000000E+000
1	16.21423120	2.001743E-011	5.037435E-012	0	0.000000E+000
1	16.21860758	5.037435E-012	2.001743E-011	1	0.000000E+000
1	16.21923821	2.001743E-011	5.037435E-012	0	0.000000E+000
1	16.22237028	5.037435E-012	2.001743E-011	1	0.000000E+000
1	16.22304817	2.001743E-011	5.037435E-012	0	0.000000E+000
1	16.22424205	5.037435E-012	2.001743E-011	1	0.000000E+000
1	16.22522553	2.001743E-011	5.037435E-012	0	0.000000E+000
1	16.22820801	5.037435E-012	2.001743E-011	1	0.000000E+000
1	16.22853383	2.001743E-011	5.037435E-012	0	0.000000E+000
1	16.23648348	5.037435E-012	2.001743E-011	1	0.000000E+000
1	16.23757222	2.001743E-011	5.037435E-012	0	0.000000E+000
1	16.24226917	5.037435E-012	2.001743E-011	1	0.000000E+000
1	16.24267006	2.001743E-011	5.037435E-012	0	0.000000E+000
1	16.24277618	5.037435E-012	2.001743E-011	1	0.000000E+000
1	16.24344958	2.001743E-011	5.037435E-012	0	0.000000E+000
1	16.25202584	5.037435E-012	2.001743E-011	1	0.000000E+000
1	16.25273277	2.001743E-011	5.037435E-012	0	0.000000E+000
1	16.25279646	5.037435E-012	2.001743E-011	1	0.000000E+000
1	16.25296766	2.001743E-011	5.037435E-012	0	0.000000E+000
1	18.57057419	5.090270E-012	2.007027E-011	1	0.000000E+000
1	18.57100814	2.007027E-011	5.090270E-012	0	0.000000E+000
1	18.57237037	5.090270E-012	2.007027E-011	1	0.000000E+000
1	18.57354031	2.007027E-011	5.090270E-012	0	0.000000E+000
1	18.57357692	5.090270E-012	2.007027E-011	1	0.000000E+000
1	18.57421601	2.007027E-011	5.090270E-012	0	0.000000E+000
1	18.57835824	5.090270E-012	2.007027E-011	1	0.000000E+000
1	18.57837697	2.007027E-011	5.090270E-012	0	0.000000E+000
1	18.58024758	5.090270E-012	2.007027E-011	1	0.000000E+000
1	18.58071732	2.007027E-011	5.090270E-012	0	0.000000E+000
1	18.58257512	5.090270E-012	2.007027E-011	1	0.000000E+000
1	18.58335734	2.007027E-011	5.090270E-012	0	0.000000E+000
1	18.59670064	5.090270E-012	2.007027E-011	1	0.000000E+000
1	18.59724660	2.007027E-011	5.090270E-012	0	0.000000E+000
1	18.59940180	5.090270E-012	2.007027E-011	1	0.000000E+000
1	18.60132038	2.007027E-011	5.090270E-012	0	0.000000E+000
1	18.60163554	5.090270E-012	2.007027E-011	1	0.000000E+000
1	18.60194212	2.007027E-011	5.090270E-012	0	0.000000E+000
1	18.60195453	5.090270E-012	2.007027E-011	1	0.000000E+000
1	18.60220306	2.007027E-011	5.090270E-012	0	0.000000E+000
1	18.60227354	5.090270E-012	2.007027E-011	1	0.000000E+000
1	18.60243306	2.007027E-011	5.090270E-012	0	0.000000E+000
1	18.60350098	5.090270E-012	2.007027E-011	1	0.000000E+000
1	18.60363951	2.007027E-011	5.090270E-012	0	0.000000E+000
1	18.60365228	5.090270E-012	2.007027E-011	1	0.000000E+000
1	18.60388214	2.007027E-011	5.090270E-012	0	0.000000E+000
1	18.60390255	5.090270E-012	2.007027E-011	1	0.000000E+000
1	18.60471418	2.007027E-011	5.090270E-012	0	0.000000E+000
1	18.60625780	5.090270E-012	2.007027E-011	1	0.000000E+000
1	18.60682081	2.007027E-011	5.090270E-012	0	0.000000E+000
1	18.60926955	5.090270E-012	2.007027E-011	1	0.000000E+000
1	18.60960087	2.007027E-011	5.090270E-012	0	0.000000E+000
1	18.61247883	5.090270E-012	2.007027E-011	1	0.000000E+000
1	18.61407208	2.007027E-011	5.090270E-012	0	0.000000E+000
1	18.61409244	5.090270E-012	2.007027E-011	1	0.000000E+000
1	18.61412541	2.007027E-011	5.090270E-012	0	0.000000E+000
1	18.61416628	5.090270E-012	2.007027E-011	1	0.000000E+000
1	18.61465189	2.007027E-011	5.090270E-012	0	0.000000E+000
1	18.61467766	5.090270E-012	2.007027E-011	1	0.000000E+000
1	18.61485825	2.007027E-011	5.090270E-012	0	0.000000E+000
1	18.61507283	5.090270E-012	2.007027E-011	1	0.000000E+000
1	18.61521144	2.007027E-011	5.090270E-012	0	0.000000E+000
1	18.61525637	5.090270E-012	2.007027E-011	1	0.000000E+000
1	18.61667812	2.007027E-011	5.090270E-012	0	0.000000E+000
1	18.62612352	5.090270E-012	2.007027E-011	1	0.000000E+000
1	18.62682469	2.007027E-011	5.090270E-012	0	0.000000E+000
1	18.62693526	5.090270E-012	2.007027E-011	1	0.000000E+000
1	18.62713357	2.007027E-011	5.090270E-012	0	0.000000E+000
1	18.62718603	5.090270E-012	2.007027E-011	1	0.000000E+000
1	18.62748170	2.007027E-011	5.090270E-012	0	0.000000E+000
1	18.62918727	5.090270E-012	2.007027E-011	1	0.000000E+000
1	18.63013689	2.007027E-011	5.090270E-012	0	0.000000E+000
1	18.63600717	5.090270E-012	2.007027E-011	1	0.000000E+000
1	18.63641915	2.007027E-011	5.090270E-012	0	0.000000E+000
1	18.64024581	5.090270E-012	2.007027E-011	1	0.000000E+000
1	18.64092228	2.007027E-011	5.090270E-012	0	0.000000E+000
1	18.64542193	5.090270E-012	2.007027E-011	1	0.000000E+000
1	18.64549667	2.007027E-011	5.090270E-012	0	0.000000E+000
1	18.65298983	5.090270E-012	2.007027E-011	1	0.000000E+000
1	18.65352643	2.007027E-011	5.090270E-012	0	0.000000E+000
1	18.65355675	5.090270E-012	2.007027E-011	1	0.000000E+000
1	18.65366933	2.007027E-011	5.090270E-012	0	0.000000E+000
1	18.66029221	5.090270E-012	2.007027E-011	1	0.000000E+000
1	18.66117978	2.007027E-011	5.090270E-012	0	0.000000E+000
1	18.66118633	5.090270E-012	2.007027E-011	1	0.000000E+000
1	18.66167496	2.007027E-011	5.090270E-012	0	0.000000E+000
1	18.66200645	5.090270E-012	2.007027E-011	1	0.000000E+000
1	18.66229988	2.007027E-011	5.090270E-012	0	0.000000E+000
1	18.66232654	5.090270E-012	2.007027E-011	1	0.000000E+000
1	18.66342988	2.007027E-011	5.090270E-012	0	0.000000E+000
1	18.67727540	5.090270E-012	2.007027E-011	1	0.000000E+000
1	18.67730533	2.007027E-011	5.090270E-012	0	0.000000E+000
1	18.67734989	5.090270E-012	2.007027E-011	1	0.000000E+000
1	18.67787876	2.007027E-011	5.090270E-012	0	0.000000E+000
1	18.68314669	5.090270E-012	2.007027E-011	1	0.000000E+000
1	18.68525686	2.007027E-011	5.090270E-012	0	0.000000E+000
1	18.68527209	5.090270E-012	2.007027E-011	1	0.000000E+000
1	18.68603720	2.007027E-011	5.090270E-012	0	0.000000E+000
1	18.68606223	5.090270E-012	2.007027E-011	1	0.000000E+000
1	18.68640264	2.007027E-011	5.090270E-012	0	0.000000E+000
1	18.68641444	5.090270E-012	2.007027E-011	1	0.000000E+000
1	18.68649989	2.007027E-011	5.090270E-012	0	0.000000E+000
1	18.68802145	5.090270E-012	2.007027E-011	1	0.000000E+000
1	18.68832220	2.007027E-011	5.090270E-012	0	0.000000E+000
1	18.68936001	5.090270E-012	2.007027E-011	1	0.000000E+000
1	18.68952913	2.007027E-011	5.090270E-012	0	0.000000E+000
1	18.68962511	5.090270E-012	2.007027E-011	1	0.000000E+000
1	18.68969813	2.007027E-011	5.090270E-012	0	0.000000E+000
1	18.68971288	5.090270E-012	2.007027E-011	1	0.000000E+000
1	18.69029606	2.007027E-011	5.090270E-012	0	0.000000E+000
1	18.69039449	5.090270E-012	2.007027E-011	1	0.000000E+000
1	18.69094133	2.007027E-011	5.090270E-012	0	0.000000E+000
1	18.69306992	5.090270E-012	2.007027E-011	1	0.000000E+000
1	18.69383215	2.007027E-011	5.090270E-012	0	0.000000E+000
1	18.69581875	5.090270E-012	2.007027E-011	1	0.000000E+000
1	18.69649218	2.007027E-011	5.090270E-012	0	0.000000E+000
1	18.69651413	5.090270E-012	2.007027E-011	1	0.000000E+000
1	18.69666016	2.007027E-011	5.090270E-012	0	0.000000E+000
1	18.69675587	5.090270E-012	2.007027E-011	1	0.000000E+000
1	18.69729740	2.007027E-011	5.090270E-012	0	0.000000E+000
1	18.70102214	5.090270E-012	2.007027E-011	1	0.000000E+000
1	18.70224285	2.007027E-011	5.090270E-012	0	0.000000E+000
1	18.70318824	5.090270E-012	2.007027E-011	1	0.000000E+000
1	18.70504812	2.007027E-011	5.090270E-012	0	0.000000E+000
1	18.70507895	5.090270E-012	2.007027E-011	1	0.000000E+000
1	18.70555865	2.007027E-011	5.090270E-012	0	0.000000E+000
1	18.70822796	5.090270E-012	2.007027E-011	1	0.000000E+000
1	18.70832245	2.007027E-011	5.090270E-012	0	0.000000E+000
1	18.70834141	5.090270E-012	2.007027E-011	1	0.000000E+000
1	18.70897393	2.007027E-011	5.090270E-012	0	0.000000E+000
1	18.71186208	5.090270E-012	2.007027E-011	1	0.000000E+000
1	18.71201702	2.007027E-011	5.090270E-012	0	0.000000E+000
1	18.71202532	5.090270E-012	2.007027E-011	1	0.000000E+000
1	18.71221563	2.007027E-011	5.090270E-012	0	0.000000E+000
1	18.71232973	5.090270E-012	2.007027E-011	1	0.000000E+000
1	18.71256960	2.007027E-011	5.090270E-012	0	0.000000E+000
1	18.71258972	5.090270E-012	2.007027E-011	1	0.000000E+000
1	18.71465568	2.007027E-011	5.090270E-012	0	0.000000E+000
1	18.71480042	5.090270E-012	2.007027E-011	1	0.000000E+000
1	18.71496503	2.007027E-011	5.090270E-012	0	0.000000E+000
1	18.71499488	5.090270E-012	2.007027E-011	1	0.000000E+000
1	18.71531701	2.007027E-011	5.090270E-012	0	0.000000E+000
1	18.71804570	5.090270E-012	2.007027E-011	1	0.000000E+000
1	18.71853797	2.007027E-011	5.090270E-012	0	0.000000E+000
1	18.71905870	5.090270E-012	2.007027E-011	1	0.000000E+000
1	18.71940628	2.007027E-011	5.090270E-012	0	0.000000E+000
1	18.71942991	5.090270E-012	2.007027E-011	1	0.000000E+000
1	18.71973646	2.007027E-011	5.090270E-012	0	0.000000E+000
1	20.49129549	5.117173E-012	2.009717E-011	1	0.000000E+000
1	20.49336748	2.009717E-011	5.117173E-012	0	0.000000E+000
1	20.49411898	5.117173E-012	2.009717E-011	1	0.000000E+000
1	20.49521488	2.009717E-011	5.117173E-012	0	0.000000E+000
1	20.49602874	5.117173E-012	2.009717E-011	1	0.000000E+000
1	20.49658043	2.009717E-011	5.117173E-012	0	0.000000E+000
1	20.49659967	5.117173E-012	2.009717E-011	1	0.000000E+000
1	20.49668361	2.009717E-011	5.117173E-012	0	0.000000E+000
1	20.49710089	5.117173E-012	2.009717E-011	1	0.000000E+000
1	20.49920182	2.009717E-011	5.117173E-012	0	0.000000E+000
1	20.49932180	5.117173E-012	2.009717E-011	1	0.000000E+000
1	20.50004799	2.009717E-011	5.117173E-012	0	0.000000E+000
1	20.50299816	5.117173E-012	2.009717E-011	1	0.000000E+000
1	20.50327722	2.009717E-011	5.117173E-012	0	0.000000E+000
1	20.50477762	5.117173E-012	2.009717E-011	1	0.000000E+000
1	20.50527964	2.009717E-011	5.117173E-012	0	0.000000E+000
1	20.51193542	5.117173E-012	2.009717E-011	1	0.000000E+000
1	20.51206558	2.009717E-011	5.117173E-012	0	0.000000E+000
1	20.51232643	5.117173E-012	2.009717E-011	1	0.000000E+000
1	20.51429804	2.009717E-011	5.117173E-012	0	0.000000E+000
1	20.51460169	5.117173E-012	2.009717E-011	1	0.000000E+000
1	20.51479501	2.009717E-011	5.117173E-012	0	0.000000E+000
1	20.51887155	5.117173E-012	2.009717E-011	1	0.000000E+000
1	20.52069939	2.009717E-011	5.117173E-012	0	0.000000E+000
1	20.52072032	5.117173E-012	2.009717E-011	1	0.000000E+000
1	20.52082110	2.009717E-011	5.117173E-012	0	0.000000E+000
1	20.52083474	5.117173E-012	2.009717E-011	1	0.000000E+000
1	20.52103588	2.009717E-011	5.117173E-012	0	0.000000E+000
1	20.52105136	5.117173E-012	2.009717E-011	1	0.000000E+000
1	20.52121328	2.009717E-011	5.117173E-012	0	0.000000E+000
1	20.52129106	5.117173E-012	2.009717E-011	1	0.000000E+000
1	20.52239055	2.009717E-011	5.117173E-012	0	0.000000E+000
1	20.52479436	5.117173E-012	2.009717E-011	1	0.000000E+000
1	20.52496498	2.009717E-011	5.117173E-012	0	0.000000E+000
1	20.52714380	5.117173E-012	2.009717E-011	1	0.000000E+000
1	20.52742509	2.009717E-011	5.117173E-012	0	0.000000E+000
1	20.52958979	5.117173E-012	2.009717E-011	1	0.000000E+000
1	20.53013359	2.009717E-011	5.117173E-012	0	0.000000E+000
1	20.53016209	5.117173E-012	2.009717E-011	1	0.000000E+000
1	20.53059528	2.009717E-011	5.117173E-012	0	0.000000E+000
1	20.53119020	5.117173E-012	2.009717E-011	1	0.000000E+000
1	20.53124741	2.009717E-011	5.117173E-012	0	0.000000E+000
1	20.53160514	5.117173E-012	2.009717E-011	1	0.000000E+000
1	20.53178061	2.009717E-011	5.117173E-012	0	0.000000E+000
1	20.53486842	5.117173E-012	2.009717E-011	1	0.000000E+000
1	20.53579265	2.009717E-011	5.117173E-012	0	0.000000E+000
1	20.53635710	5.117173E-012	2.009717E-011	1	0.000000E+000
1	20.53660496	2.009717E-011	5.117173E-012	0	0.000000E+000
1	20.53668203	5.117173E-012	2.009717E-011	1	0.000000E+000
1	20.53681994	2.009717E-011	5.117173E-012	0	0.000000E+000
1	20.53761319	5.117173E-012	2.009717E-011	1	0.000000E+000
1	20.53883099	2.009717E-011	5.117173E-012	0	0.000000E+000
1	20.54033446	5.117173E-012	2.009717E-011	1	0.000000E+000
1	20.54117515	2.009717E-011	5.117173E-012	0	0.000000E+000
1	20.54228103	5.117173E-012	2.009717E-011	1	0.000000E+000
1	20.54246079	2.009717E-011	5.117173E-012	0	0.000000E+000
1	20.54497895	5.117173E-012	2.009717E-011	1	0.000000E+000
1	20.54506039	2.009717E-011	5.117173E-012	0	0.000000E+000
1	20.54610814	5.117173E-012	2.009717E-011	1	0.000000E+000
1	20.54612962	2.009717E-011	5.117173E-012	0	0.000000E+000
1	20.54629217	5.117173E-012	2.009717E-011	1	0.000000E+000
1	20.54723762	2.009717E-011	5.117173E-012	0	0.000000E+000
1	20.54725451	5.117173E-012	2.009717E-011	1	0.000000E+000
1	20.54818860	2.009717E-011	5.117173E-012	0	0.000000E+000
1	20.55202504	5.117173E-012	2.009717E-011	1	0.000000E+000
1	20.55228654	2.009717E-011	5.117173E-012	0	0.000000E+000
1	20.55230676	5.117173E-012	2.009717E-011	1	0.000000E+000
1	20.55255825	2.009717E-011	5.117173E-012	0	0.000000E+000
1	20.55566433	5.117173E-012	2.009717E-011	1	0.000000E+000
1	20.55590768	2.009717E-011	5.117173E-012	0	0.000000E+000
1	20.55599960	5.117173E-012	2.009717E-011	1	0.000000E+000
1	20.55674189	2.009717E-011	5.117173E-012	0	0.000000E+000
1	20.56375663	5.117173E-012	2.009717E-011	1	0.000000E+000
1	20.56418388	2.009717E-011	5.117173E-012	0	0.000000E+000
1	20.56422321	5.117173E-012	2.009717E-011	1	0.000000E+000
1	20.56439401	2.009717E-011	5.117173E-012	0	0.000000E+000
1	20.56654426	5.117173E-012	2.009717E-011	1	0.000000E+000
1	20.56663309	2.009717E-011	5.117173E-012	0	0.000000E+000
1	20.56781122	5.117173E-012	2.009717E-011	1	0.000000E+000
1	20.56793402	2.009717E-011	5.117173E-012	0	0.000000E+000
1	20.57207402	5.117173E-012	2.009717E-011	1	0.000000E+000
1	20.57218894	2.009717E-011	5.117173E-012	0	0.000000E+000
1	20.57640207	5.117173E-012	2.009717E-011	1	0.000000E+000
1	20.57689200	2.009717E-011	5.117173E-012	0	0.000000E+000
1	20.58312064	5.117173E-012	2.009717E-011	1	0.000000E+000
1	20.58324636	2.009717E-011	5.117173E-012	0	0.000000E+000
1	20.58328267	5.117173E-012	2.009717E-011	1	0.000000E+000
1	20.58406931	2.009717E-011	5.117173E-012	0	0.000000E+000
1	20.58417936	5.117173E-012	2.009717E-011	1	0.000000E+000
1	20.58490432	2.009717E-011	5.117173E-012	0	0.000000E+000
1	20.58494699	5.117173E-012	2.009717E-011	1	0.000000E+000
1	20.58507893	2.009717E-011	5.117173E-012	0	0.000000E+000
1	20.58546128	5.117173E-012	2.009717E-011	1	0.000000E+000
1	20.58602625	2.009717E-011	5.117173E-012	0	0.000000E+000
1	20.59231933	5.117173E-012	2.009717E-011	1	0.000000E+000
1	20.59235716	2.009717E-011	5.117173E-012	0	0.000000E+000
1	20.59392938	5.117173E-012	2.009717E-011	1	0.000000E+000
1	20.59456155	2.009717E-011	5.117173E-012	0	0.000000E+000
1	20.59752791	5.117173E-012	2.009717E-011	1	0.000000E+000
1	20.59778836	2.009717E-011	5.117173E-012	0	0.000000E+000
1	20.59928468	5.117173E-012	2.009717E-011	1	0.000000E+000
1	20.59995519	2.009717E-011	5.117173E-012	0	0.000000E+000
1	20.60051673	5.117173E-012	2.009717E-011	1	0.000000E+000
1	20.60053602	2.009717E-011	5.117173E-012	0	0.000000E+000
1	20.60059191	5.117173E-012	2.009717E-011	1	0.000000E+000
1	20.60149502	2.009717E-011	5.117173E-012	0	0.000000E+000
1	20.60152419	5.117173E-012	2.009717E-011	1	0.000000E+000
1	20.60174569	2.009717E-011	5.117173E-012	0	0.000000E+000
1	20.60927213	5.117173E-012	2.009717E-011	1	0.000000E+000
1	20.60988269	2.009717E-011	5.117173E-012	0	0.000000E+000
1	20.60989674	5.117173E-012	2.009717E-011	1	0.000000E+000
1	20.61010183	2.009717E-011	5.117173E-012	0	0.000000E+000
1	20.61012871	5.117173E-012	2.009717E-011	1	0.000000E+000
1	20.61070831	2.009717E-011	5.117173E-012	0	0.000000E+000
1	20.61151003	5.117173E-012	2.009717E-011	1	0.000000E+000
1	20.61161383	2.009717E-011	5.117173E-012	0	0.000000E+000
1	20.61166528	5.117173E-012	2.009717E-011	1	0.000000E+000
1	20.61171574	2.009717E-011	5.117173E-012	0	0.000000E+000
1	20.61223818	5.117173E-012	2.009717E-011	1	0.000000E+000
1	20.61224487	2.009717E-011	5.117173E-012	0	0.000000E+000
1	20.61417281	5.117173E-012	2.009717E-011	1	0.000000E+000
1	20.61421425	2.009717E-011	5.117173E-012	0	0.000000E+000
1	20.61462219	5.117173E-012	2.009717E-011	1	0.000000E+000
1	20.61464598	2.009717E-011	5.117173E-012	0	0.000000E+000
1	20.61690505	5.117173E-012	2.009717E-011	1	0.000000E+000
1	20.61780614	2.009717E-011	5.117173E-012	0	0.000000E+000
1	20.61781320	5.117173E-012	2.009717E-011	1	0.000000E+000
1	20.61921729	2.009717E-011	5.117173E-012	0	0.000000E+000
1	20.61926892	5.117173E-012	2.009717E-011	1	0.000000E+000
1	20.61929301	2.009717E-011	5.117173E-012	0	0.000000E+000
1	20.61958410	5.117173E-012	2.009717E-011	1	0.000000E+000
1	20.61989124	2.009717E-011	5.117173E-012	0	0.000000E+000
1	20.61991405	5.117173E-012	2.009717E-011	1	0.000000E+000
1	20.61997421	2.009717E-011	5.117173E-012	0	0.000000E+000
1	20.62350677	5.117173E-012	2.009717E-011	1	0.000000E+000
1	20.62430163	2.009717E-011	5.117173E-012	0	0.000000E+000
1	20.62432108	5.117173E-012	2.009717E-011	1	0.000000E+000
1	20.62574152	2.009717E-011	5.117173E-012	0	0.000000E+000
1	20.62578243	5.117173E-012	2.009717E-011	1	0.000000E+000
1	20.62841581	2.009717E-011	5.117173E-012	0	0.000000E+000
1	20.63450061	5.117173E-012	2.009717E-011	1	0.000000E+000
1	20.63455195	2.009717E-011	5.117173E-012	0	0.000000E+000
1	20.63479244	5.117173E-012	2.009717E-011	1	0.000000E+000
1	20.63487249	2.009717E-011	5.117173E-012	0	0.000000E+000
1	20.63517254	5.117173E-012	2.009717E-011	1	0.000000E+000
1	20.63552084	2.009717E-011	5.117173E-012	0	0.000000E+000
1	20.63836743	5.117173E-012	2.009717E-011	1	0.000000E+000
1	20.63861296	2.009717E-011	5.117173E-012	0	0.000000E+000
1	20.64067903	5.117173E-012	2.009717E-011	1	0.000000E+000
1	20.64149075	2.009717E-011	5.117173E-012	0	0.000000E+000
1	20.64316581	5.117173E-012	2.009717E-011	1	0.000000E+000
1	20.64353096	2.009717E-011	5.117173E-012	0	0.000000E+000
1	20.64366701	5.117173E-012	2.009717E-011	1	0.000000E+000
1	20.64454081	2.009717E-011	5.117173E-012	0	0.000000E+000
1	20.64517317	5.117173E-012	2.009717E-011	1	0.000000E+000
1	20.64579542	2.009717E-011	5.117173E-012	0	0.000000E+000
1	20.64580062	5.117173E-012	2.009717E-011	1	0.000000E+000
1	20.64587862	2.009717E-011	5.117173E-012	0	0.000000E+000
1	20.64668192	5.117173E-012	2.009717E-011	1	0.000000E+000
1	20.64849629	2.009717E-011	5.117173E-012	0	0.000000E+000
1	20.64968650	5.117173E-012	2.009717E-011	1	0.000000E+000
1	20.64988158	2.009717E-011	5.117173E-012	0	0.000000E+000
1	20.65087774	5.117173E-012	2.009717E-011	1	0.000000E+000
1	20.65143633	2.009717E-011	5.117173E-012	0	0.000000E+000
1	20.65719465	5.117173E-012	2.009717E-011	1	0.000000E+000
1	20.65775622	2.009717E-011	5.117173E-012	0	0.000000E+000
1	20.65801543	5.117173E-012	2.009717E-011	1	0.000000E+000
1	20.65812398	2.009717E-011	5.117173E-012	0	0.000000E+000
1	20.65950795	5.117173E-012	2.009717E-011	1	0.000000E+000
1	20.65974820	2.009717E-011	5.117173E-012	0	0.000000E+000
1	20.65977812	5.117173E-012	2.009717E-011	1	0.000000E+000
1	20.66078904	2.009717E-011	5.117173E-012	0	0.000000E+000
1	20.66080407	5.117173E-012	2.009717E-011	1	0.000000E+000
1	20.66100724	2.009717E-011	5.117173E-012	0	0.000000E+000
1	20.66252375	5.117173E-012	2.009717E-011	1	0.000000E+000
1	20.66300939	2.009717E-011	5.117173E-012	0	0.000000E+000
1	20.66491631	5.117173E-012	2.009717E-011	1	0.000000E+000
1	20.66549683	2.009717E-011	5.117173E-012	0	0.000000E+000
1	20.66553308	5.117173E-012	2.009717E-011	1	0.000000E+000
1	20.66559357	2.009717E-011	5.117173E-012	0	0.000000E+000
1	20.66890120	5.117173E-012	2.009717E-011	1	0.000000E+000
1	20.66988560	2.009717E-011	5.117173E-012	0	0.000000E+000
1	20.67189683	5.117173E-012	2.009717E-011	1	0.000000E+000
1	20.67238974	2.009717E-011	5.117173E-012	0	0.000000E+000
1	20.67336130	5.117173E-012	2.009717E-011	1	0.000000E+000
1	20.67354875	2.009717E-011	5.117173E-012	0	0.000000E+000
1	20.67357841	5.117173E-012	2.009717E-011	1	0.000000E+000
1	20.67431608	2.009717E-011	5.117173E-012	0	0.000000E+000
1	20.67673659	5.117173E-012	2.009717E-011	1	0.000000E+000
1	20.67676668	2.009717E-011	5.117173E-012	0	0.000000E+000
1	20.67683074	5.117173E-012	2.009717E-011	1	0.000000E+000
1	20.67699817	2.009717E-011	5.117173E-012	0	0.000000E+000
1	20.67703496	5.117173E-012	2.009717E-011	1	0.000000E+000
1	20.67923795	2.009717E-011	5.117173E-012	0	0.000000E+000
1	20.67930516	5.117173E-012	2.009717E-011	1	0.000000E+000
1	20.68041844	2.009717E-011	5.117173E-012	0	0.000000E+000
1	20.68336977	5.117173E-012	2.009717E-011	1	0.000000E+000
1	20.68347511	2.009717E-011	5.117173E-012	0	0.000000E+000
1	20.68618354	5.117173E-012	2.009717E-011	1	0.000000E+000
1	20.68650783	2.009717E-011	5.117173E-012	0	0.000000E+000
1	20.68660662	5.117173E-012	2.009717E-011	1	0.000000E+000
1	20.68673024	2.009717E-011	5.117173E-012	0	0.000000E+000
1	20.68675031	5.117173E-012	2.009717E-011	1	0.000000E+000
1	20.68680248	2.009717E-011	5.117173E-012	0	0.000000E+000
1	20.68909017	5.117173E-012	2.009717E-011	1	0.000000E+000
1	20.68934088	2.009717E-011	5.117173E-012	0	0.000000E+000
1	20.69808586	5.117173E-012	2.009717E-011	1	0.000000E+000
1	20.69827498	2.009717E-011	5.117173E-012	0	0.000000E+000
1	20.70122220	5.117173E-012	2.009717E-011	1	0.000000E+000
1	20.70213212	2.009717E-011	5.117173E-012	0	0.000000E+000
1	20.70219023	5.117173E-012	2.009717E-011	1	0.000000E+000
1	20.70263218	2.009717E-011	5.117173E-012	0	0.000000E+000
1	20.70269040	5.117173E-012	2.009717E-011	1	0.000000E+000
1	20.70330704	2.009717E-011	5.117173E-012	0	0.000000E+000
1	20.70384358	5.117173E-012	2.009717E-011	1	0.000000E+000
1	20.70452029	2.009717E-011	5.117173E-012	0	0.000000E+000
1	20.70822824	5.117173E-012	2.009717E-011	1	0.000000E+000
1	20.70838600	2.009717E-011	5.117173E-012	0	0.000000E+000
1	20.71099862	5.117173E-012	2.009717E-011	1	0.000000E+000
1	20.71105126	2.009717E-011	5.117173E-012	0	0.000000E+000
1	20.71108706	5.117173E-012	2.009717E-011	1	0.000000E+000
1	20.71148919	2.009717E-011	5.117173E-012	0	0.000000E+000
1	20.71151404	5.117173E-012	2.009717E-011	1	0.000000E+000
1	20.71203847	2.009717E-011	5.117173E-012	0	0.000000E+000
1	20.71348439	5.117173E-012	2.009717E-011	1	0.000000E+000
1	20.71465512	2.009717E-011	5.117173E-012	0	0.000000E+000
1	20.71468543	5.117173E-012	2.009717E-011	1	0.000000E+000
1	20.71563671	2.009717E-011	5.117173E-012	0	0.000000E+000
1	20.71565823	5.117173E-012	2.009717E-011	1	0.000000E+000
1	20.71679694	2.009717E-011	5.117173E-012	0	0.000000E+000
1	20.71681604	5.117173E-012	2.009717E-011	1	0.000000E+000
1	20.71874831	2.009717E-011	5.117173E-012	0	0.000000E+000
1	20.72051572	5.117173E-012	2.009717E-011	1	0.000000E+000
1	20.72066437	2.009717E-011	5.117173E-012	0	0.000000E+000
1	20.72071845	5.117173E-012	2.009717E-011	1	0.000000E+000
1	20.72134160	2.009717E-011	5.117173E-012	0	0.000000E+000
1	20.72159151	5.117173E-012	2.009717E-011	1	0.000000E+000
1	20.72211677	2.009717E-011	5.117173E-012	0	0.000000E+000
1	20.72420927	5.117173E-012	2.009717E-011	1	0.000000E+000
1	20.72583439	2.009717E-011	5.117173E-012	0	0.000000E+000
1	20.72584410	5.117173E-012	2.009717E-011	1	0.000000E+000
1	20.72648137	2.009717E-011	5.117173E-012	0	0.000000E+000
1	20.72662672	5.117173E-012	2.009717E-011	1	0.000000E+000
1	20.72667707	2.009717E-011	5.117173E-012	0	0.000000E+000
1	20.72669813	5.117173E-012	2.009717E-011	1	0.000000E+000
1	20.72682897	2.009717E-011	5.117173E-012	0	0.000000E+000
1	20.73008316	5.117173E-012	2.009717E-011	1	0.000000E+000
1	20.73014868	2.009717E-011	5.117173E-012	0	0.000000E+000
1	20.73198921	5.117173E-012	2.009717E-011	1	0.000000E+000
1	20.73235104	2.009717E-011	5.117173E-012	0	0.000000E+000
1	20.73410808	5.117173E-012	2.009717E-011	1	0.000000E+000
1	20.73572000	2.009717E-011	5.117173E-012	0	0.000000E+000
1	20.73602238	5.117173E-012	2.009717E-011	1	0.000000E+000
1	20.73658994	2.009717E-011	5.117173E-012	0	0.000000E+000
1	20.73662065	5.117173E-012	2.009717E-011	1	0.000000E+000
1	20.73771614	2.009717E-011	5.117173E-012	0	0.000000E+000
1	20.80379995	5.117173E-012	2.009717E-011	1	0.000000E+000
1	20.80410203	2.009717E-011	5.117173E-012	0	0.000000E+000
1	20.80771661	5.117173E-012	2.009717E-011	1	0.000000E+000
1	20.80838162	2.009717E-011	5.117173E-012	0	0.000000E+000
1	20.81139913	5.117173E-012	2.009717E-011	1	0.000000E+000
1	20.81271510	2.009717E-011	5.117173E-012	0	0.000000E+000
1	20.81432468	5.117173E-012	2.009717E-011	1	0.000000E+000
1	20.81542021	2.009717E-011	5.117173E-012	0	0.000000E+000
1	20.81543839	5.117173E-012	2.009717E-011	1	0.000000E+000
1	20.81580278	2.009717E-011	5.117173E-012	0	0.000000E+000
1	20.81583224	5.117173E-012	2.009717E-011	1	0.000000E+000
1	20.81597842	2.009717E-011	5.117173E-012	0	0.000000E+000
1	20.81638100	5.117173E-012	2.009717E-011	1	0.000000E+000
1	20.81664276	2.009717E-011	5.117173E-012	0	0.000000E+000
1	20.82380468	5.117173E-012	2.009717E-011	1	0.000000E+000
1	20.82442280	2.009717E-011	5.117173E-012	0	0.000000E+000
1	20.82443515	5.117173E-012	2.009717E-011	1	0.000000E+000
1	20.82504210	2.009717E-011	5.117173E-012	0	0.000000E+000
1	20.82506389	5.117173E-012	2.009717E-011	1	0.000000E+000
1	20.82566676	2.009717E-011	5.117173E-012	0	0.000000E+000
1	20.82975663	5.117173E-012	2.009717E-011	1	0.000000E+000
1	20.82996506	2.009717E-011	5.117173E-012	0	0.000000E+000
1	20.82998370	5.117173E-012	2.009717E-011	1	0.000000E+000
1	20.83002390	2.009717E-011	5.117173E-012	0	0.000000E+000
1	20.83024864	5.117173E-012	2.009717E-011	1	0.000000E+000
1	20.83027519	2.009717E-011	5.117173E-012	0	0.000000E+000
1	20.83492134	5.117173E-012	2.009717E-011	1	0.000000E+000
1	20.83566948	2.009717E-011	5.117173E-012	0	0.000000E+000
1	20.83570622	5.117173E-012	2.009717E-011	1	0.000000E+000
1	20.83593110	2.009717E-011	5.117173E-012	0	0.000000E+000
1	20.83594474	5.117173E-012	2.009717E-011	1	0.000000E+000
1	20.83599538	2.009717E-011	5.117173E-012	0	0.000000E+000
1	20.83769280	5.117173E-012	2.009717E-011	1	0.000000E+000
1	20.83832095	2.009717E-011	5.117173E-012	0	0.000000E+000
1	20.83833605	5.117173E-012	2.009717E-011	1	0.000000E+000
1	20.83851503	2.009717E-011	5.117173E-012	0	0.000000E+000
1	20.83855329	5.117173E-012	2.009717E-011	1	0.000000E+000
1	20.83960276	2.009717E-011	5.117173E-012	0	0.000000E+000
1	20.84266948	5.117173E-012	2.009717E-011	1	0.000000E+000
1	20.84336567	2.009717E-011	5.117173E-012	0	0.000000E+000
1	20.84518344	5.117173E-012	2.009717E-011	1	0.000000E+000
1	20.84537662	2.009717E-011	5.117173E-012	0	0.000000E+000
1	20.84578157	5.117173E-012	2.009717E-011	1	0.000000E+000
1	20.84580043	2.009717E-011	5.117173E-012	0	0.000000E+000
1	20.84617659	5.117173E-012	2.009717E-011	1	0.000000E+000
1	20.84622932	2.009717E-011	5.117173E-012	0	0.000000E+000
1	20.84738509	5.117173E-012	2.009717E-011	1	0.000000E+000
1	20.84747093	2.009717E-011	5.117173E-012	0	0.000000E+000
1	20.84748656	5.117173E-012	2.009717E-011	1	0.000000E+000
1	20.84894288	2.009717E-011	5.117173E-012	0	0.000000E+000
1	20.84899027	5.117173E-012	2.009717E-011	1	0.000000E+000
1	20.84910762	2.009717E-011	5.117173E-012	0	0.000000E+000
1	20.84916682	5.117173E-012	2.009717E-011	1	0.000000E+000
1	20.84920911	2.009717E-011	5.117173E-012	0	0.000000E+000
1	20.85240827	5.117173E-012	2.009717E-011	1	0.000000E+000
1	20.85358471	2.009717E-011	5.117173E-012	0	0.000000E+000
1	20.85457636	5.117173E-012	2.009717E-011	1	0.000000E+000
1	20.85492153	2.009717E-011	5.117173E-012	0	0.000000E+000
1	20.85501303	5.117173E-012	2.009717E-011	1	0.000000E+000
1	20.85551321	2.009717E-011	5.117173E-012	0	0.000000E+000
1	20.85556026	5.117173E-012	2.009717E-011	1	0.000000E+000
1	20.85660518	2.009717E-011	5.117173E-012	0	0.000000E+000
1	20.85662201	5.117173E-012	2.009717E-011	1	0.000000E+000
1	20.85685290	2.009717E-011	5.117173E-012	0	0.000000E+000
1	20.85929251	5.117173E-012	2.009717E-011	1	0.000000E+000
1	20.86051459	2.009717E-011	5.117173E-012	0	0.000000E+000
1	20.86099199	5.117173E-012	2.009717E-011	1	0.000000E+000
1	20.86116546	2.009717E-011	5.117173E-012	0	0.000000E+000
1	20.86326962	5.117173E-012	2.009717E-011	1	0.000000E+000
1	20.86334722	2.009717E-011	5.117173E-012	0	0.000000E+000
1	20.86336086	5.117173E-012	2.009717E-011	1	0.000000E+000
1	20.86391736	2.009717E-011	5.117173E-012	0	0.000000E+000
1	20.86456269	5.117173E-012	2.009717E-011	1	0.000000E+000
1	20.86466575	2.009717E-011	5.117173E-012	0	0.000000E+000
1	20.86470119	5.117173E-012	2.009717E-011	1	0.000000E+000
1	20.86519463	2.009717E-011	5.117173E-012	0	0.000000E+000
1	20.86575602	5.117173E-012	2.009717E-011	1	0.000000E+000
1	20.86602043	2.009717E-011	5.117173E-012	0	0.000000E+000
1	20.86608270	5.117173E-012	2.009717E-011	1	0.000000E+000
1	20.86611203	2.009717E-011	5.117173E-012	0	0.000000E+000
1	20.86613817	5.117173E-012	2.009717E-011	1	0.000000E+000
1	20.86799604	2.009717E-011	5.117173E-012	0	0.000000E+000
1	20.86802547	5.117173E-012	2.009717E-011	1	0.000000E+000
1	20.86906081	2.009717E-011	5.117173E-012	0	0.000000E+000
1	20.86912233	5.117173E-012	2.009717E-011	1	0.000000E+000
1	20.86917304	2.009717E-011	5.117173E-012	0	0.000000E+000
1	20.92353071	5.117173E-012	2.009717E-011	1	0.000000E+000
1	20.92381522	2.009717E-011	5.117173E-012	0	0.000000E+000
1	20.92386868	5.117173E-012	2.009717E-011	1	0.000000E+000
1	20.92393963	2.009717E-011	5.117173E-012	0	0.000000E+000
1	20.92483792	5.117173E-012	2.009717E-011	1	0.000000E+000
1	20.92483953	2.009717E-011	5.117173E-012	0	0.000000E+000
1	20.92488516	5.117173E-012	2.009717E-011	1	0.000000E+000
1	20.92637450	2.009717E-011	5.117173E-012	0	0.000000E+000
1	20.92640726	5.117173E-012	2.009717E-011	1	0.000000E+000
1	20.92697678	2.009717E-011	5.117173E-012	0	0.000000E+000
1	20.92699869	5.117173E-012	2.009717E-011	1	0.000000E+000
1	20.92871935	2.009717E-011	5.117173E-012	0	0.000000E+000
1	20.92876357	5.117173E-012	2.009717E-011	1	0.000000E+000
1	20.92986708	2.009717E-011	5.117173E-012	0	0.000000E+000
1	20.92989551	5.117173E-012	2.009717E-011	1	0.000000E+000
1	20.93048602	2.009717E-011	5.117173E-012	0	0.000000E+000
1	20.93149379	5.117173E-012	2.009717E-011	1	0.000000E+000
1	20.93263364	2.009717E-011	5.117173E-012	0	0.000000E+000
1	20.93553251	5.117173E-012	2.009717E-011	1	0.000000E+000
1	20.93591509	2.009717E-011	5.117173E-012	0	0.000000E+000
1	20.93592889	5.117173E-012	2.009717E-011	1	0.000000E+000
1	20.93638349	2.009717E-011	5.117173E-012	0	0.000000E+000
1	20.93641200	5.117173E-012	2.009717E-011	1	0.000000E+000
1	20.93666632	2.009717E-011	5.117173E-012	0	0.000000E+000
1	21.91032125	5.134048E-012	2.011405E-011	1	0.000000E+000
1	21.91034060	2.011405E-011	5.134048E-012	0	0.000000E+000
1	21.91090119	5.134048E-012	2.011405E-011	1	0.000000E+000
1	21.91235768	2.011405E-011	5.134048E-012	0	0.000000E+000
1	21.91240442	5.134048E-012	2.011405E-011	1	0.000000E+000
1	21.91262120	2.011405E-011	5.134048E-012	0	0.000000E+000
1	21.91301418	5.134048E-012	2.011405E-011	1	0.000000E+000
1	21.91371962	2.011405E-011	5.134048E-012	0	0.000000E+000
1	21.92167006	5.134048E-012	2.011405E-011	1	0.000000E+000
1	21.92179919	2.011405E-011	5.134048E-012	0	0.000000E+000
1	21.92182244	5.134048E-012	2.011405E-011	1	0.000000E+000
1	21.92200668	2.011405E-011	5.134048E-012	0	0.000000E+000
1	21.92203081	5.134048E-012	2.011405E-011	1	0.000000E+000
1	21.92322562	2.011405E-011	5.134048E-012	0	0.000000E+000
1	21.92431276	5.134048E-012	2.011405E-011	1	0.000000E+000
1	21.92444483	2.011405E-011	5.134048E-012	0	0.000000E+000
1	21.92446437	5.134048E-012	2.011405E-011	1	0.000000E+000
1	21.92476415	2.011405E-011	5.134048E-012	0	0.000000E+000
1	21.92483026	5.134048E-012	2.011405E-011	1	0.000000E+000
1	21.92648085	2.011405E-011	5.134048E-012	0	0.000000E+000
1	21.93134807	5.134048E-012	2.011405E-011	1	0.000000E+000
1	21.93272183	2.011405E-011	5.134048E-012	0	0.000000E+000
1	21.93422029	5.134048E-012	2.011405E-011	1	0.000000E+000
1	21.93464993	2.011405E-011	5.134048E-012	0	0.000000E+000
1	21.93677379	5.134048E-012	2.011405E-011	1	0.000000E+000
1	21.93719041	2.011405E-011	5.134048E-012	0	0.000000E+000
1	21.93720994	5.134048E-012	2.011405E-011	1	0.000000E+000
1	21.93746932	2.011405E-011	5.134048E-012	0	0.000000E+000
1	21.94950432	5.134048E-012	2.011405E-011	1	0.000000E+000
1	21.94977608	2.011405E-011	5.134048E-012	0	0.000000E+000
1	21.95169582	5.134048E-012	2.011405E-011	1	0.000000E+000
1	21.95186561	2.011405E-011	5.134048E-012	0	0.000000E+000
1	21.95440099	5.134048E-012	2.011405E-011	1	0.000000E+000
1	21.95483932	2.011405E-011	5.134048E-012	0	0.000000E+000
1	21.95566565	5.134048E-012	2.011405E-011	1	0.000000E+000
1	21.95591534	2.011405E-011	5.134048E-012	0	0.000000E+000
1	21.95988181	5.134048E-012	2.011405E-011	1	0.000000E+000
1	21.95992829	2.011405E-011	5.134048E-012	0	0.000000E+000
1	21.96260973	5.134048E-012	2.011405E-011	1	0.000000E+000
1	21.96314196	2.011405E-011	5.134048E-012	0	0.000000E+000
1	21.96316702	5.134048E-012	2.011405E-011	1	0.000000E+000
1	21.96319559	2.011405E-011	5.134048E-012	0	0.000000E+000
1	21.96322064	5.134048E-012	2.011405E-011	1	0.000000E+000
1	21.96344743	2.011405E-011	5.134048E-012	0	0.000000E+000
1	21.96350720	5.134048E-012	2.011405E-011	1	0.000000E+000
1	21.96363247	2.011405E-011	5.134048E-012	0	0.000000E+000
1	21.96847541	5.134048E-012	2.011405E-011	1	0.000000E+000
1	21.96865001	2.011405E-011	5.134048E-012	0	0.000000E+000
1	21.96868186	5.134048E-012	2.011405E-011	1	0.000000E+000
1	21.96981525	2.011405E-011	5.134048E-012	0	0.000000E+000
1	21.97115835	5.134048E-012	2.011405E-011	1	0.000000E+000
1	21.97132118	2.011405E-011	5.134048E-012	0	0.000000E+000
1	21.97494282	5.134048E-012	2.011405E-011	1	0.000000E+000
1	21.97509443	2.011405E-011	5.134048E-012	0	0.000000E+000
1	21.97511883	5.134048E-012	2.011405E-011	1	0.000000E+000
1	21.97669892	2.011405E-011	5.134048E-012	0	0.000000E+000
1	21.97725662	5.134048E-012	2.011405E-011	1	0.000000E+000
1	21.97801479	2.011405E-011	5.134048E-012	0	0.000000E+000
1	21.98128956	5.134048E-012	2.011405E-011	1	0.000000E+000
1	21.98203024	2.011405E-011	5.134048E-012	0	0.000000E+000
1	21.98327275	5.134048E-012	2.011405E-011	1	0.000000E+000
1	21.98413443	2.011405E-011	5.134048E-012	0	0.000000E+000
1	21.98536193	5.134048E-012	2.011405E-011	1	0.000000E+000
1	21.98687899	2.011405E-011	5.134048E-012	0	0.000000E+000
1	21.98690345	5.134048E-012	2.011405E-011	1	0.000000E+000
1	21.98893391	2.011405E-011	5.134048E-012	0	0.000000E+000
1	21.98894901	5.134048E-012	2.011405E-011	1	0.000000E+000
1	21.99060806	2.011405E-011	5.134048E-012	0	0.000000E+000
1	21.99155332	5.134048E-012	2.011405E-011	1	0.000000E+000
1	21.99237905	2.011405E-011	5.134048E-012	0	0.000000E+000
1	21.99241099	5.134048E-012	2.011405E-011	1	0.000000E+000
1	21.99314778	2.011405E-011	5.134048E-012	0	0.000000E+000
1	21.99316211	5.134048E-012	2.011405E-011	1	0.000000E+000
1	21.99326728	2.011405E-011	5.134048E-012	0	0.000000E+000
1	21.99414552	5.134048E-012	2.011405E-011	1	0.000000E+000
1	21.99519750	2.011405E-011	5.134048E-012	0	0.000000E+000
1	21.99550783	5.134048E-012	2.011405E-011	1	0.000000E+000
1	21.99563095	2.011405E-011	5.134048E-012	0	0.000000E+000
1	22.00785314	5.134048E-012	2.011405E-011	1	0.000000E+000
1	22.00793643	2.011405E-011	5.134048E-012	0	0.000000E+000
1	22.00857084	5.134048E-012	2.011405E-011	1	0.000000E+000
1	22.00893058	2.011405E-011	5.134048E-012	0	0.000000E+000
1	22.00922820	5.134048E-012	2.011405E-011	1	0.000000E+000
1	22.00952678	2.011405E-011	5.134048E-012	0	0.000000E+000
1	22.01026912	5.134048E-012	2.011405E-011	1	0.000000E+000
1	22.01036729	2.011405E-011	5.134048E-012	0	0.000000E+000
1	22.01435401	5.134048E-012	2.011405E-011	1	0.000000E+000
1	22.01437259	2.011405E-011	5.134048E-012	0	0.000000E+000
1	22.01556884	5.134048E-012	2.011405E-011	1	0.000000E+000
1	22.01600748	2.011405E-011	5.134048E-012	0	0.000000E+000
1	22.02467152	5.134048E-012	2.011405E-011	1	0.000000E+000
1	22.02517905	2.011405E-011	5.134048E-012	0	0.000000E+000
1	22.02557893	5.134048E-012	2.011405E-011	1	0.000000E+000
1	22.02572530	2.011405E-011	5.134048E-012	0	0.000000E+000
1	22.02575045	5.134048E-012	2.011405E-011	1	0.000000E+000
1	22.02734426	2.011405E-011	5.134048E-012	0	0.000000E+000
1	22.02945899	5.134048E-012	2.011405E-011	1	0.000000E+000
1	22.02952971	2.011405E-011	5.134048E-012	0	0.000000E+000
1	22.03267842	5.134048E-012	2.011405E-011	1	0.000000E+000
1	22.03290682	2.011405E-011	5.134048E-012	0	0.000000E+000
1	22.03293353	5.134048E-012	2.011405E-011	1	0.000000E+000
1	22.03363733	2.011405E-011	5.134048E-012	0	0.000000E+000
1	22.03370172	5.134048E-012	2.011405E-011	1	0.000000E+000
1	22.03374971	2.011405E-011	5.134048E-012	0	0.000000E+000
1	22.03495492	5.134048E-012	2.011405E-011	1	0.000000E+000
1	22.03529090	2.011405E-011	5.134048E-012	0	0.000000E+000
1	22.03538497	5.134048E-012	2.011405E-011	1	0.000000E+000
1	22.03543900	2.011405E-011	5.134048E-012	0	0.000000E+000
1	22.03585355	5.134048E-012	2.011405E-011	1	0.000000E+000
1	22.03616391	2.011405E-011	5.134048E-012	0	0.000000E+000
1	22.03618742	5.134048E-012	2.011405E-011	1	0.000000E+000
1	22.03629935	2.011405E-011	5.134048E-012	0	0.000000E+000
1	22.03792072	5.134048E-012	2.011405E-011	1	0.000000E+000
1	22.03826248	2.011405E-011	5.134048E-012	0	0.000000E+000
1	22.03960775	5.134048E-012	2.011405E-011	1	0.000000E+000
1	22.03970623	2.011405E-011	5.134048E-012	0	0.000000E+000
1	22.04005096	5.134048E-012	2.011405E-011	1	0.000000E+000
1	22.04065562	2.011405E-011	5.134048E-012	0	0.000000E+000
1	22.04543996	5.134048E-012	2.011405E-011	1	0.000000E+000
1	22.04621152	2.011405E-011	5.134048E-012	0	0.000000E+000
1	22.04625465	5.134048E-012	2.011405E-011	1	0.000000E+000
1	22.04632007	2.011405E-011	5.134048E-012	0	0.000000E+000
1	22.04635707	5.134048E-012	2.011405E-011	1	0.000000E+000
1	22.04676410	2.011405E-011	5.134048E-012	0	0.000000E+000
1	22.04784677	5.134048E-012	2.011405E-011	1	0.000000E+000
1	22.04830975	2.011405E-011	5.134048E-012	0	0.000000E+000
1	22.04839343	5.134048E-012	2.011405E-011	1	0.000000E+000
1	22.04943327	2.011405E-011	5.134048E-012	0	0.000000E+000
1	22.04945141	5.134048E-012	2.011405E-011	1	0.000000E+000
1	22.04980928	2.011405E-011	5.134048E-012	0	0.000000E+000
1	22.05155213	5.134048E-012	2.011405E-011	1	0.000000E+000
1	22.05207465	2.011405E-011	5.134048E-012	0	0.000000E+000
1	22.05410649	5.134048E-012	2.011405E-011	1	0.000000E+000
1	22.05413786	2.011405E-011	5.134048E-012	0	0.000000E+000
1	22.05494652	5.134048E-012	2.011405E-011	1	0.000000E+000
1	22.05558690	2.011405E-011	5.134048E-012	0	0.000000E+000
1	22.06098765	5.134048E-012	2.011405E-011	1	0.000000E+000
1	22.06131343	2.011405E-011	5.134048E-012	0	0.000000E+000
1	22.06623239	5.134048E-012	2.011405E-011	1	0.000000E+000
1	22.06626018	2.011405E-011	5.134048E-012	0	0.000000E+000
1	22.06733412	5.134048E-012	2.011405E-011	1	0.000000E+000
1	22.06746664	2.011405E-011	5.134048E-012	0	0.000000E+000
1	22.06748558	5.134048E-012	2.011405E-011	1	0.000000E+000
1	22.06782210	2.011405E-011	5.134048E-012	0	0.000000E+000
1	22.06872931	5.134048E-012	2.011405E-011	1	0.000000E+000
1	22.06894510	2.011405E-011	5.134048E-012	0	0.000000E+000
1	22.07916548	5.134048E-012	2.011405E-011	1	0.000000E+000
1	22.08062962	2.011405E-011	5.134048E-012	0	0.000000E+000
1	22.08177613	5.134048E-012	2.011405E-011	1	0.000000E+000
1	22.08191319	2.011405E-011	5.134048E-012	0	0.000000E+000
1	22.08192092	5.134048E-012	2.011405E-011	1	0.000000E+000
1	22.08226366	2.011405E-011	5.134048E-012	0	0.000000E+000
1	22.08592210	5.134048E-012	2.011405E-011	1	0.000000E+000
1	22.08670528	2.011405E-011	5.134048E-012	0	0.000000E+000
1	22.09587267	5.134048E-012	2.011405E-011	1	0.000000E+000
1	22.09687637	2.011405E-011	5.134048E-012	0	0.000000E+000
1	22.10073356	5.134048E-012	2.011405E-011	1	0.000000E+000
1	22.10087404	2.011405E-011	5.134048E-012	0	0.000000E+000
1	22.10301900	5.134048E-012	2.011405E-011	1	0.000000E+000
1	22.10311216	2.011405E-011	5.134048E-012	0	0.000000E+000
1	22.10651525	5.134048E-012	2.011405E-011	1	0.000000E+000
1	22.10690745	2.011405E-011	5.134048E-012	0	0.000000E+000
1	22.10693624	5.134048E-012	2.011405E-011	1	0.000000E+000
1	22.10718353	2.011405E-011	5.134048E-012	0	0.000000E+000
1	22.11942884	5.134048E-012	2.011405E-011	1	0.000000E+000
1	22.11948388	2.011405E-011	5.134048E-012	0	0.000000E+000
1	22.11952085	5.134048E-012	2.011405E-011	1	0.000000E+000
1	22.11956392	2.011405E-011	5.134048E-012	0	0.000000E+000
1	22.11961030	5.134048E-012	2.011405E-011	1	0.000000E+000
1	22.12080406	2.011405E-011	5.134048E-012	0	0.000000E+000
1	22.12190576	5.134048E-012	2.011405E-011	1	0.000000E+000
1	22.12222541	2.011405E-011	5.134048E-012	0	0.000000E+000
1	22.12492318	5.134048E-012	2.011405E-011	1	0.000000E+000
1	22.12518512	2.011405E-011	5.134048E-012	0	0.000000E+000
1	22.12521978	5.134048E-012	2.011405E-011	1	0.000000E+000
1	22.12526438	2.011405E-011	5.134048E-012	0	0.000000E+000
1	22.13432178	5.134048E-012	2.011405E-011	1	0.000000E+000
1	22.13557917	2.011405E-011	5.134048E-012	0	0.000000E+000
1	22.13760572	5.134048E-012	2.011405E-011	1	0.000000E+000
1	22.13762553	2.011405E-011	5.134048E-012	0	0.000000E+000
1	22.13938368	5.134048E-012	2.011405E-011	1	0.000000E+000
1	22.13953396	2.011405E-011	5.134048E-012	0	0.000000E+000
1	22.13997004	5.134048E-012	2.011405E-011	1	0.000000E+000
1	22.14053217	2.011405E-011	5.134048E-012	0	0.000000E+000
1	22.14916738	5.134048E-012	2.011405E-011	1	0.000000E+000
1	22.14960872	2.011405E-011	5.134048E-012	0	0.000000E+000
1	22.14961817	5.134048E-012	2.011405E-011	1	0.000000E+000
1	22.14989896	2.011405E-011	5.134048E-012	0	0.000000E+000
1	22.15244152	5.134048E-012	2.011405E-011	1	0.000000E+000
1	22.15298009	2.011405E-011	5.134048E-012	0	0.000000E+000
1	22.15301188	5.134048E-012	2.011405E-011	1	0.000000E+000
1	22.15333112	2.011405E-011	5.134048E-012	0	0.000000E+000
1	22.15487690	5.134048E-012	2.011405E-011	1	0.000000E+000
1	22.15494792	2.011405E-011	5.134048E-012	0	0.000000E+000
1	22.15923252	5.134048E-012	2.011405E-011	1	0.000000E+000
1	22.15996673	2.011405E-011	5.134048E-012	0	0.000000E+000
1	22.16111708	5.134048E-012	2.011405E-011	1	0.000000E+000
1	22.16198196	2.011405E-011	5.134048E-012	0	0.000000E+000
1	22.16284978	5.134048E-012	2.011405E-011	1	0.000000E+000
1	22.16488476	2.011405E-011	5.134048E-012	0	0.000000E+000
1	22.16904920	5.134048E-012	2.011405E-011	1	0.000000E+000
1	22.16915109	2.011405E-011	5.134048E-012	0	0.000000E+000
1	22.17600877	5.134048E-012	2.011405E-011	1	0.000000E+000
1	22.17622182	2.011405E-011	5.134048E-012	0	0.000000E+000
1	22.17680107	5.134048E-012	2.011405E-011	1	0.000000E+000
1	22.17807979	2.011405E-011	5.134048E-012	0	0.000000E+000
1	22.18543144	5.134048E-012	2.011405E-011	1	0.000000E+000
1	22.18646371	2.011405E-011	5.134048E-012	0	0.000000E+000
1	22.18649358	5.134048E-012	2.011405E-011	1	0.000000E+000
1	22.18732726	2.011405E-011	5.134048E-012	0	0.000000E+000
1	22.18885325	5.134048E-012	2.011405E-011	1	0.000000E+000
1	22.18908174	2.011405E-011	5.134048E-012	0	0.000000E+000
1	22.18911098	5.134048E-012	2.011405E-011	1	0.000000E+000
1	22.18926650	2.011405E-011	5.134048E-012	0	0.000000E+000
1	22.18932397	5.134048E-012	2.011405E-011	1	0.000000E+000
1	22.18934352	2.011405E-011	5.134048E-012	0	0.000000E+000
1	22.19652437	5.134048E-012	2.011405E-011	1	0.000000E+000
1	22.19668340	2.011405E-011	5.134048E-012	0	0.000000E+000
1	22.19669392	5.134048E-012	2.011405E-011	1	0.000000E+000
1	22.19689352	2.011405E-011	5.134048E-012	0	0.000000E+000
1	22.19706466	5.134048E-012	2.011405E-011	1	0.000000E+000
1	22.19774451	2.011405E-011	5.134048E-012	0	0.000000E+000
1	22.19786189	5.134048E-012	2.011405E-011	1	0.000000E+000
1	22.19842215	2.011405E-011	5.134048E-012	0	0.000000E+000
1	22.19919588	5.134048E-012	2.011405E-011	1	0.000000E+000
1	22.19933040	2.011405E-011	5.134048E-012	0	0.000000E+000
1	22.19940343	5.134048E-012	2.011405E-011	1	0.000000E+000
1	22.20004893	2.011405E-011	5.134048E-012	0	0.000000E+000
1	22.20008061	5.134048E-012	2.011405E-011	1	0.000000E+000
1	22.20015726	2.011405E-011	5.134048E-012	0	0.000000E+000
1	22.20368813	5.134048E-012	2.011405E-011	1	0.000000E+000
1	22.20524979	2.011405E-011	5.134048E-012	0	0.000000E+000
1	22.20530339	5.134048E-012	2.011405E-011	1	0.000000E+000
1	22.20724682	2.011405E-011	5.134048E-012	0	0.000000E+000
1	22.20726944	5.134048E-012	2.011405E-011	1	0.000000E+000
1	22.20730424	2.011405E-011	5.134048E-012	0	0.000000E+000
1	22.21792298	5.134048E-012	2.011405E-011	1	0.000000E+000
1	22.21825071	2.011405E-011	5.134048E-012	0	0.000000E+000
1	22.22232336	5.134048E-012	2.011405E-011	1	0.000000E+000
1	22.22317693	2.011405E-011	5.134048E-012	0	0.000000E+000
1	22.23137573	5.134048E-012	2.011405E-011	1	0.000000E+000
1	22.23147558	2.011405E-011	5.134048E-012	0	0.000000E+000
1	22.23158456	5.134048E-012	2.011405E-011	1	0.000000E+000
1	22.23195787	2.011405E-011	5.134048E-012	0	0.000000E+000
1	22.23568674	5.134048E-012	2.011405E-011	1	0.000000E+000
1	22.23586877	2.011405E-011	5.134048E-012	0	0.000000E+000
1	22.23592244	5.134048E-012	2.011405E-011	1	0.000000E+000
1	22.23747675	2.011405E-011	5.134048E-012	0	0.000000E+000
1	22.23773608	5.134048E-012	2.011405E-011	1	0.000000E+000
1	22.23777334	2.011405E-011	5.134048E-012	0	0.000000E+000
1	22.23780129	5.134048E-012	2.011405E-011	1	0.000000E+000
1	22.23921448	2.011405E-011	5.134048E-012	0	0.000000E+000
1	22.24108325	5.134048E-012	2.011405E-011	1	0.000000E+000
1	22.24112403	2.011405E-011	5.134048E-012	0	0.000000E+000
1	22.24610041	5.134048E-012	2.011405E-011	1	0.000000E+000
1	22.24666373	2.011405E-011	5.134048E-012	0	0.000000E+000
1	22.24745213	5.134048E-012	2.011405E-011	1	0.000000E+000
1	22.24759365	2.011405E-011	5.134048E-012	0	0.000000E+000
1	22.24856096	5.134048E-012	2.011405E-011	1	0.000000E+000
1	22.24909661	2.011405E-011	5.134048E-012	0	0.000000E+000
1	22.25296474	5.134048E-012	2.011405E-011	1	0.000000E+000
1	22.25303670	2.011405E-011	5.134048E-012	0	0.000000E+000
1	22.25720865	5.134048E-012	2.011405E-011	1	0.000000E+000
1	22.25728897	2.011405E-011	5.134048E-012	0	0.000000E+000
1	22.25841441	5.134048E-012	2.011405E-011	1	0.000000E+000
1	22.25957395	2.011405E-011	5.134048E-012	0	0.000000E+000
1	22.26159778	5.134048E-012	2.011405E-011	1	0.000000E+000
1	22.26218303	2.011405E-011	5.134048E-012	0	0.000000E+000
1	22.26223405	5.134048E-012	2.011405E-011	1	0.000000E+000
1	22.26254043	2.011405E-011	5.134048E-012	0	0.000000E+000
1	22.26254723	5.134048E-012	2.011405E-011	1	0.000000E+000
1	22.26302753	2.011405E-011	5.134048E-012	0	0.000000E+000
1	22.26338393	5.134048E-012	2.011405E-011	1	0.000000E+000
1	22.26407527	2.011405E-011	5.134048E-012	0	0.000000E+000
1	22.26977330	5.134048E-012	2.011405E-011	1	0.000000E+000
1	22.27063012	2.011405E-011	5.134048E-012	0	0.000000E+000
1	22.27342864	5.134048E-012	2.011405E-011	1	0.000000E+000
1	22.27360880	2.011405E-011	5.134048E-012	0	0.000000E+000
1	22.28284456	5.134048E-012	2.011405E-011	1	0.000000E+000
1	22.28294755	2.011405E-011	5.134048E-012	0	0.000000E+000
1	22.28714146	5.134048E-012	2.011405E-011	1	0.000000E+000
1	22.28744255	2.011405E-011	5.134048E-012	0	0.000000E+000
1	22.28985030	5.134048E-012	2.011405E-011	1	0.000000E+000
1	22.29032454	2.011405E-011	5.134048E-012	0	0.000000E+000
1	22.29148520	5.134048E-012	2.011405E-011	1	0.000000E+000
1	22.29150745	2.011405E-011	5.134048E-012	0	0.000000E+000
1	22.29356338	5.134048E-012	2.011405E-011	1	0.000000E+000
1	22.29611188	2.011405E-011	5.134048E-012	0	0.000000E+000
1	22.29614292	5.134048E-012	2.011405E-011	1	0.000000E+000
1	22.29677090	2.011405E-011	5.134048E-012	0	0.000000E+000
1	22.29904615	5.134048E-012	2.011405E-011	1	0.000000E+000
1	22.29910924	2.011405E-011	5.134048E-012	0	0.000000E+000
1	22.30228838	5.134048E-012	2.011405E-011	1	0.000000E+000
1	22.30274796	2.011405E-011	5.134048E-012	0	0.000000E+000
1	22.30359452	5.134048E-012	2.011405E-011	1	0.000000E+000
1	22.30382650	2.011405E-011	5.134048E-012	0	0.000000E+000
1	22.30385224	5.134048E-012	2.011405E-011	1	0.000000E+000
1	22.30410882	2.011405E-011	5.134048E-012	0	0.000000E+000
1	22.30540200	5.134048E-012	2.011405E-011	1	0.000000E+000
1	22.30603785	2.011405E-011	5.134048E-012	0	0.000000E+000
1	22.30959811	5.134048E-012	2.011405E-011	1	0.000000E+000
1	22.30961068	2.011405E-011	5.134048E-012	0	0.000000E+000
1	22.30964009	5.134048E-012	2.011405E-011	1	0.000000E+000
1	22.30972258	2.011405E-011	5.134048E-012	0	0.000000E+000
1	22.31037554	5.134048E-012	2.011405E-011	1	0.000000E+000
1	22.31060644	2.011405E-011	5.134048E-012	0	0.000000E+000
1	22.31065048	5.134048E-012	2.011405E-011	1	0.000000E+000
1	22.31172988	2.011405E-011	5.134048E-012	0	0.000000E+000
1	22.31175088	5.134048E-012	2.011405E-011	1	0.000000E+000
1	22.31244553	2.011405E-011	5.134048E-012	0	0.000000E+000
1	22.31245455	5.134048E-012	2.011405E-011	1	0.000000E+000
1	22.31302615	2.011405E-011	5.134048E-012	0	0.000000E+000
1	22.56172776	5.173241E-012	2.015324E-011	1	0.000000E+000
1	22.56185400	2.015324E-011	5.173241E-012	0	0.000000E+000
1	22.56743003	5.173241E-012	2.015324E-011	1	0.000000E+000
1	22.56774303	2.015324E-011	5.173241E-012	0	0.000000E+000
1	22.56775485	5.173241E-012	2.015324E-011	1	0.000000E+000
1	22.56854709	2.015324E-011	5.173241E-012	0	0.000000E+000
1	22.57080341	5.173241E-012	2.015324E-011	1	0.000000E+000
1	22.57120096	2.015324E-011	5.173241E-012	0	0.000000E+000
1	22.57418434	5.173241E-012	2.015324E-011	1	0.000000E+000
1	22.57424304	2.015324E-011	5.173241E-012	0	0.000000E+000
1	22.57431001	5.173241E-012	2.015324E-011	1	0.000000E+000
1	22.57459936	2.015324E-011	5.173241E-012	0	0.000000E+000
1	22.57461978	5.173241E-012	2.015324E-011	1	0.000000E+000
1	22.57526153	2.015324E-011	5.173241E-012	0	0.000000E+000
1	22.57528846	5.173241E-012	2.015324E-011	1	0.000000E+000
1	22.57536900	2.015324E-011	5.173241E-012	0	0.000000E+000
1	22.58877341	5.173241E-012	2.015324E-011	1	0.000000E+000
1	22.58889700	2.015324E-011	5.173241E-012	0	0.000000E+000
1	22.59128955	5.173241E-012	2.015324E-011	1	0.000000E+000
1	22.59161490	2.015324E-011	5.173241E-012	0	0.000000E+000
1	22.59508178	5.173241E-012	2.015324E-011	1	0.000000E+000
1	22.59548850	2.015324E-011	5.173241E-012	0	0.000000E+000
1	22.59786837	5.173241E-012	2.015324E-011	1	0.000000E+000
1	22.59804584	2.015324E-011	5.173241E-012	0	0.000000E+000
1	22.59972532	5.173241E-012	2.015324E-011	1	0.000000E+000
1	22.60274573	2.015324E-011	5.173241E-012	0	0.000000E+000
1	22.60277237	5.173241E-012	2.015324E-011	1	0.000000E+000
1	22.60282038	2.015324E-011	5.173241E-012	0	0.000000E+000
1	22.60569981	5.173241E-012	2.015324E-011	1	0.000000E+000
1	22.60731827	2.015324E-011	5.173241E-012	0	0.000000E+000
1	22.60737674	5.173241E-012	2.015324E-011	1	0.000000E+000
1	22.60759264	2.015324E-011	5.173241E-012	0	0.000000E+000
1	22.60765996	5.173241E-012	2.015324E-011	1	0.000000E+000
1	22.60789735	2.015324E-011	5.173241E-012	0	0.000000E+000
1	22.62369558	5.173241E-012	2.015324E-011	1	0.000000E+000
1	22.62425653	2.015324E-011	5.173241E-012	0	0.000000E+000
1	22.62829390	5.173241E-012	2.015324E-011	1	0.000000E+000
1	22.62870610	2.015324E-011	5.173241E-012	0	0.000000E+000
1	22.62911948	5.173241E-012	2.015324E-011	1	0.000000E+000
1	22.62919656	2.015324E-011	5.173241E-012	0	0.000000E+000
1	22.63079702	5.173241E-012	2.015324E-011	1	0.000000E+000
1	22.63120467	2.015324E-011	5.173241E-012	0	0.000000E+000
1	22.63229535	5.173241E-012	2.015324E-011	1	0.000000E+000
1	22.63240243	2.015324E-011	5.173241E-012	0	0.000000E+000
1	24.82973521	4.982262E-012	1.996226E-011	1	0.000000E+000
1	24.83048256	1.996226E-011	4.982262E-012	0	0.000000E+000
1	24.83050635	4.982262E-012	1.996226E-011	1	0.000000E+000
1	24.83110273	1.996226E-011	4.982262E-012	0	0.000000E+000
1	24.83111863	4.982262E-012	1.996226E-011	1	0.000000E+000
1	24.83154605	1.996226E-011	4.982262E-012	0	0.000000E+000
1	24.83157370	4.982262E-012	1.996226E-011	1	0.000000E+000
1	24.83171312	1.996226E-011	4.982262E-012	0	0.000000E+000
1	24.83200164	4.982262E-012	1.996226E-011	1	0.000000E+000
1	24.83402144	1.996226E-011	4.982262E-012	0	0.000000E+000
1	24.83433159	4.982262E-012	1.996226E-011	1	0.000000E+000
1	24.83517183	1.996226E-011	4.982262E-012	0	0.000000E+000
1	24.83519884	4.982262E-012	1.996226E-011	1	0.000000E+000
1	24.83558767	1.996226E-011	4.982262E-012	0	0.000000E+000
1	24.83647368	4.982262E-012	1.996226E-011	1	0.000000E+000
1	24.83742751	1.996226E-011	4.982262E-012	0	0.000000E+000
1	24.83745934	4.982262E-012	1.996226E-011	1	0.000000E+000
1	24.83967208	1.996226E-011	4.982262E-012	0	0.000000E+000
1	24.83968536	4.982262E-012	1.996226E-011	1	0.000000E+000
1	24.84050582	1.996226E-011	4.982262E-012	0	0.000000E+000
1	24.84053297	4.982262E-012	1.996226E-011	1	0.000000E+000
1	24.84117608	1.996226E-011	4.982262E-012	0	0.000000E+000
1	24.84161754	4.982262E-012	1.996226E-011	1	0.000000E+000
1	24.84306647	1.996226E-011	4.982262E-012	0	0.000000E+000
1	24.84342714	4.982262E-012	1.996226E-011	1	0.000000E+000
1	24.84383585	1.996226E-011	4.982262E-012	0	0.000000E+000
1	24.84386429	4.982262E-012	1.996226E-011	1	0.000000E+000
1	24.84436461	1.996226E-011	4.982262E-012	0	0.000000E+000
1	24.84552422	4.982262E-012	1.996226E-011	1	0.000000E+000
1	24.84636795	1.996226E-011	4.982262E-012	0	0.000000E+000
1	24.84638689	4.982262E-012	1.996226E-011	1	0.000000E+000
1	24.84655944	1.996226E-011	4.982262E-012	0	0.000000E+000
1	24.84659059	4.982262E-012	1.996226E-011	1	0.000000E+000
1	24.84662799	1.996226E-011	4.982262E-012	0	0.000000E+000
1	24.84866845	4.982262E-012	1.996226E-011	1	0.000000E+000
1	24.84878497	1.996226E-011	4.982262E-012	0	0.000000E+000
1	24.84879474	4.982262E-012	1.996226E-011	1	0.000000E+000
1	24.84883357	1.996226E-011	4.982262E-012	0	0.000000E+000
1	24.84988005	4.982262E-012	1.996226E-011	1	0.000000E+000
1	24.84997341	1.996226E-011	4.982262E-012	0	0.000000E+000
1	24.85002612	4.982262E-012	1.996226E-011	1	0.000000E+000
1	24.85050055	1.996226E-011	4.982262E-012	0	0.000000E+000
1	24.85100029	4.982262E-012	1.996226E-011	1	0.000000E+000
1	24.85148526	1.996226E-011	4.982262E-012	0	0.000000E+000
1	24.85152183	4.982262E-012	1.996226E-011	1	0.000000E+000
1	24.85258568	1.996226E-011	4.982262E-012	0	0.000000E+000
1	24.85512944	4.982262E-012	1.996226E-011	1	0.000000E+000
1	24.85552917	1.996226E-011	4.982262E-012	0	0.000000E+000
1	24.85599400	4.982262E-012	1.996226E-011	1	0.000000E+000
1	24.85608338	1.996226E-011	4.982262E-012	0	0.000000E+000
1	24.85887300	4.982262E-012	1.996226E-011	1	0.000000E+000
1	24.85906911	1.996226E-011	4.982262E-012	0	0.000000E+000
1	24.85935359	4.982262E-012	1.996226E-011	1	0.000000E+000
1	24.85942085	1.996226E-011	4.982262E-012	0	0.000000E+000
1	24.86280878	4.982262E-012	1.996226E-011	1	0.000000E+000
1	24.86310039	1.996226E-011	4.982262E-012	0	0.000000E+000
1	24.86368594	4.982262E-012	1.996226E-011	1	0.000000E+000
1	24.86449619	1.996226E-011	4.982262E-012	0	0.000000E+000
1	24.86454290	4.982262E-012	1.996226E-011	1	0.000000E+000
1	24.86585754	1.996226E-011	4.982262E-012	0	0.000000E+000
1	24.86589028	4.982262E-012	1.996226E-011	1	0.000000E+000
1	24.86622296	1.996226E-011	4.982262E-012	0	0.000000E+000
1	24.87040206	4.982262E-012	1.996226E-011	1	0.000000E+000
1	24.87067335	1.996226E-011	4.982262E-012	0	0.000000E+000
1	24.87082849	4.982262E-012	1.996226E-011	1	0.000000E+000
1	24.87150641	1.996226E-011	4.982262E-012	0	0.000000E+000
1	24.87153229	4.982262E-012	1.996226E-011	1	0.000000E+000
1	24.87182550	1.996226E-011	4.982262E-012	0	0.000000E+000
1	24.87182861	4.982262E-012	1.996226E-011	1	0.000000E+000
1	24.87384987	1.996226E-011	4.982262E-012	0	0.000000E+000
1	24.87432257	4.982262E-012	1.996226E-011	1	0.000000E+000
1	24.87465738	1.996226E-011	4.982262E-012	0	0.000000E+000
1	24.87670091	4.982262E-012	1.996226E-011	1	0.000000E+000
1	24.87726834	1.996226E-011	4.982262E-012	0	0.000000E+000
1	24.87812676	4.982262E-012	1.996226E-011	1	0.000000E+000
1	24.87850784	1.996226E-011	4.982262E-012	0	0.000000E+000
1	24.88007469	4.982262E-012	1.996226E-011	1	0.000000E+000
1	24.88144504	1.996226E-011	4.982262E-012	0	0.000000E+000
1	24.88147476	4.982262E-012	1.996226E-011	1	0.000000E+000
1	24.88271922	1.996226E-011	4.982262E-012	0	0.000000E+000
1	24.88279393	4.982262E-012	1.996226E-011	1	0.000000E+000
1	24.88297257	1.996226E-011	4.982262E-012	0	0.000000E+000
1	24.88322213	4.982262E-012	1.996226E-011	1	0.000000E+000
1	24.88372757	1.996226E-011	4.982262E-012	0	0.000000E+000
1	24.88391667	4.982262E-012	1.996226E-011	1	0.000000E+000
1	24.88426058	1.996226E-011	4.982262E-012	0	0.000000E+000
1	24.88531780	4.982262E-012	1.996226E-011	1	0.000000E+000
1	24.88559030	1.996226E-011	4.982262E-012	0	0.000000E+000
1	24.88562149	4.982262E-012	1.996226E-011	1	0.000000E+000
1	24.88580496	1.996226E-011	4.982262E-012	0	0.000000E+000
1	24.88688950	4.982262E-012	1.996226E-011	1	0.000000E+000
1	24.88714516	1.996226E-011	4.982262E-012	0	0.000000E+000
1	24.88828954	4.982262E-012	1.996226E-011	1	0.000000E+000
1	24.88852272	1.996226E-011	4.982262E-012	0	0.000000E+000
1	24.88956194	4.982262E-012	1.996226E-011	1	0.000000E+000
1	24.88958761	1.996226E-011	4.982262E-012	0	0.000000E+000
1	24.88960558	4.982262E-012	1.996226E-011	1	0.000000E+000
1	24.89048287	1.996226E-011	4.982262E-012	0	0.000000E+000
1	24.89057647	4.982262E-012	1.996226E-011	1	0.000000E+000
1	24.89060893	1.996226E-011	4.982262E-012	0	0.000000E+000
1	24.89413938	4.982262E-012	1.996226E-011	1	0.000000E+000
1	24.89473252	1.996226E-011	4.982262E-012	0	0.000000E+000
1	24.89490565	4.982262E-012	1.996226E-011	1	0.000000E+000
1	24.89511769	1.996226E-011	4.982262E-012	0	0.000000E+000
1	24.89587292	4.982262E-012	1.996226E-011	1	0.000000E+000
1	24.89593136	1.996226E-011	4.982262E-012	0	0.000000E+000
1	24.89751411	4.982262E-012	1.996226E-011	1	0.000000E+000
1	24.89803248	1.996226E-011	4.982262E-012	0	0.000000E+000
1	24.89857951	4.982262E-012	1.996226E-011	1	0.000000E+000
1	24.89858736	1.996226E-011	4.982262E-012	0	0.000000E+000
1	24.90021742	4.982262E-012	1.996226E-011	1	0.000000E+000
1	24.90032883	1.996226E-011	4.982262E-012	0	0.000000E+000
1	24.90089860	4.982262E-012	1.996226E-011	1	0.000000E+000
1	24.90182834	1.996226E-011	4.982262E-012	0	0.000000E+000
1	24.90218911	4.982262E-012	1.996226E-011	1	0.000000E+000
1	24.90242352	1.996226E-011	4.982262E-012	0	0.000000E+000
1	24.90270269	4.982262E-012	1.996226E-011	1	0.000000E+000
1	24.90371254	1.996226E-011	4.982262E-012	0	0.000000E+000
1	24.90476407	4.982262E-012	1.996226E-011	1	0.000000E+000
1	24.90481148	1.996226E-011	4.982262E-012	0	0.000000E+000
1	24.90500225	4.982262E-012	1.996226E-011	1	0.000000E+000
1	24.90518571	1.996226E-011	4.982262E-012	0	0.000000E+000
1	24.90625800	4.982262E-012	1.996226E-011	1	0.000000E+000
1	24.90643943	1.996226E-011	4.982262E-012	0	0.000000E+000
1	24.90758767	4.982262E-012	1.996226E-011	1	0.000000E+000
1	24.90770639	1.996226E-011	4.982262E-012	0	0.000000E+000
1	24.90774720	4.982262E-012	1.996226E-011	1	0.000000E+000
1	24.90945231	1.996226E-011	4.982262E-012	0	0.000000E+000
1	24.91010181	4.982262E-012	1.996226E-011	1	0.000000E+000
1	24.91033992	1.996226E-011	4.982262E-012	0	0.000000E+000
1	24.91036178	4.982262E-012	1.996226E-011	1	0.000000E+000
1	24.91064312	1.996226E-011	4.982262E-012	0	0.000000E+000
1	24.91069103	4.982262E-012	1.996226E-011	1	0.000000E+000
1	24.91095745	1.996226E-011	4.982262E-012	0	0.000000E+000
1	24.91138860	4.982262E-012	1.996226E-011	1	0.000000E+000
1	24.91249717	1.996226E-011	4.982262E-012	0	0.000000E+000
1	24.91400744	4.982262E-012	1.996226E-011	1	0.000000E+000
1	24.91465043	1.996226E-011	4.982262E-012	0	0.000000E+000
1	24.91477946	4.982262E-012	1.996226E-011	1	0.000000E+000
1	24.91536649	1.996226E-011	4.982262E-012	0	0.000000E+000
1	24.91644263	4.982262E-012	1.996226E-011	1	0.000000E+000
1	24.91742656	1.996226E-011	4.982262E-012	0	0.000000E+000
1	24.91744364	4.982262E-012	1.996226E-011	1	0.000000E+000
1	24.91897570	1.996226E-011	4.982262E-012	0	0.000000E+000
1	24.91935735	4.982262E-012	1.996226E-011	1	0.000000E+000
1	24.91936877	1.996226E-011	4.982262E-012	0	0.000000E+000
1	24.91951084	4.982262E-012	1.996226E-011	1	0.000000E+000
1	24.91956500	1.996226E-011	4.982262E-012	0	0.000000E+000
1	24.93174416	4.982262E-012	1.996226E-011	1	0.000000E+000
1	24.93184660	1.996226E-011	4.982262E-012	0	0.000000E+000
1	24.93196178	4.982262E-012	1.996226E-011	1	0.000000E+000
1	24.93220457	1.996226E-011	4.982262E-012	0	0.000000E+000
1	24.93654772	4.982262E-012	1.996226E-011	1	0.000000E+000
1	24.93702109	1.996226E-011	4.982262E-012	0	0.000000E+000
1	24.93983424	4.982262E-012	1.996226E-011	1	0.000000E+000
1	24.93999701	1.996226E-011	4.982262E-012	0	0.000000E+000
1	24.94085787	4.982262E-012	1.996226E-011	1	0.000000E+000
1	24.94127676	1.996226E-011	4.982262E-012	0	0.000000E+000
1	24.94515353	4.982262E-012	1.996226E-011	1	0.000000E+000
1	24.94521851	1.996226E-011	4.982262E-012	0	0.000000E+000
1	24.95812400	4.982262E-012	1.996226E-011	1	0.000000E+000
1	24.95819285	1.996226E-011	4.982262E-012	0	0.000000E+000
1	24.96027419	4.982262E-012	1.996226E-011	1	0.000000E+000
1	24.96072639	1.996226E-011	4.982262E-012	0	0.000000E+000
1	24.96273127	4.982262E-012	1.996226E-011	1	0.000000E+000
1	24.96359588	1.996226E-011	4.982262E-012	0	0.000000E+000
1	24.96437461	4.982262E-012	1.996226E-011	1	0.000000E+000
1	24.96444430	1.996226E-011	4.982262E-012	0	0.000000E+000
1	24.96447704	4.982262E-012	1.996226E-011	1	0.000000E+000
1	24.96450644	1.996226E-011	4.982262E-012	0	0.000000E+000
1	24.96453270	4.982262E-012	1.996226E-011	1	0.000000E+000
1	24.96512099	1.996226E-011	4.982262E-012	0	0.000000E+000
1	24.96673686	4.982262E-012	1.996226E-011	1	0.000000E+000
1	24.96711390	1.996226E-011	4.982262E-012	0	0.000000E+000
1	24.97387411	4.982262E-012	1.996226E-011	1	0.000000E+000
1	24.97392696	1.996226E-011	4.982262E-012	0	0.000000E+000
1	24.97395213	4.982262E-012	1.996226E-011	1	0.000000E+000
1	24.97423634	1.996226E-011	4.982262E-012	0	0.000000E+000
1	24.97490319	4.982262E-012	1.996226E-011	1	0.000000E+000
1	24.97510661	1.996226E-011	4.982262E-012	0	0.000000E+000
1	24.97924151	4.982262E-012	1.996226E-011	1	0.000000E+000
1	24.97931310	1.996226E-011	4.982262E-012	0	0.000000E+000
1	35.59725922	4.986556E-012	1.996656E-011	1	0.000000E+000
1	35.59862900	1.996656E-011	4.986556E-012	0	0.000000E+000
1	35.59936798	4.986556E-012	1.996656E-011	1	0.000000E+000
1	35.59966686	1.996656E-011	4.986556E-012	0	0.000000E+000
1	35.60200707	4.986556E-012	1.996656E-011	1	0.000000E+000
1	35.60210029	1.996656E-011	4.986556E-012	0	0.000000E+000
1	35.60218692	4.986556E-012	1.996656E-011	1	0.000000E+000
1	35.60379565	1.996656E-011	4.986556E-012	0	0.000000E+000
1	35.60384090	4.986556E-012	1.996656E-011	1	0.000000E+000
1	35.60445126	1.996656E-011	4.986556E-012	0	0.000000E+000
1	35.60541127	4.986556E-012	1.996656E-011	1	0.000000E+000
1	35.60601048	1.996656E-011	4.986556E-012	0	0.000000E+000
1	35.60604874	4.986556E-012	1.996656E-011	1	0.000000E+000
1	35.60623405	1.996656E-011	4.986556E-012	0	0.000000E+000
1	35.60795135	4.986556E-012	1.996656E-011	1	0.000000E+000
1	35.60823198	1.996656E-011	4.986556E-012	0	0.000000E+000
1	35.60826152	4.986556E-012	1.996656E-011	1	0.000000E+000
1	35.60903569	1.996656E-011	4.986556E-012	0	0.000000E+000
1	35.60910649	4.986556E-012	1.996656E-011	1	0.000000E+000
1	35.60962603	1.996656E-011	4.986556E-012	0	0.000000E+000
1	35.61266126	4.986556E-012	1.996656E-011	1	0.000000E+000
1	35.61305483	1.996656E-011	4.986556E-012	0	0.000000E+000
1	35.61363246	4.986556E-012	1.996656E-011	1	0.000000E+000
1	35.61367478	1.996656E-011	4.986556E-012	0	0.000000E+000
1	35.61523964	4.986556E-012	1.996656E-011	1	0.000000E+000
1	35.61584880	1.996656E-011	4.986556E-012	0	0.000000E+000
1	35.61614560	4.986556E-012	1.996656E-011	1	0.000000E+000
1	35.61675003	1.996656E-011	4.986556E-012	0	0.000000E+000
1	35.62570292	4.986556E-012	1.996656E-011	1	0.000000E+000
1	35.62597467	1.996656E-011	4.986556E-012	0	0.000000E+000
1	35.62605077	4.986556E-012	1.996656E-011	1	0.000000E+000
1	35.62625333	1.996656E-011	4.986556E-012	0	0.000000E+000
1	35.63638854	4.986556E-012	1.996656E-011	1	0.000000E+000
1	35.63656578	1.996656E-011	4.986556E-012	0	0.000000E+000
1	35.65435489	4.986556E-012	1.996656E-011	1	0.000000E+000
1	35.65480344	1.996656E-011	4.986556E-012	0	0.000000E+000
1	35.65760514	4.986556E-012	1.996656E-011	1	0.000000E+000
1	35.65779320	1.996656E-011	4.986556E-012	0	0.000000E+000
1	35.66378136	4.986556E-012	1.996656E-011	1	0.000000E+000
1	35.66405394	1.996656E-011	4.986556E-012	0	0.000000E+000
1	35.66676680	4.986556E-012	1.996656E-011	1	0.000000E+000
1	35.66720566	1.996656E-011	4.986556E-012	0	0.000000E+000
1	35.66997596	4.986556E-012	1.996656E-011	1	0.000000E+000
1	35.67023747	1.996656E-011	4.986556E-012	0	0.000000E+000
1	35.67692926	4.986556E-012	1.996656E-011	1	0.000000E+000
1	35.67707015	1.996656E-011	4.986556E-012	0	0.000000E+000
1	35.67708603	4.986556E-012	1.996656E-011	1	0.000000E+000
1	35.67733706	1.996656E-011	4.986556E-012	0	0.000000E+000
1	35.67970495	4.986556E-012	1.996656E-011	1	0.000000E+000
1	35.68010554	1.996656E-011	4.986556E-012	0	0.000000E+000
1	35.68103954	4.986556E-012	1.996656E-011	1	0.000000E+000
1	35.68104957	1.996656E-011	4.986556E-012	0	0.000000E+000
1	35.68327235	4.986556E-012	1.996656E-011	1	0.000000E+000
1	35.68460114	1.996656E-011	4.986556E-012	0	0.000000E+000
1	35.68465812	4.986556E-012	1.996656E-011	1	0.000000E+000
1	35.68508384	1.996656E-011	4.986556E-012	0	0.000000E+000
1	35.68510165	4.986556E-012	1.996656E-011	1	0.000000E+000
1	35.68587304	1.996656E-011	4.986556E-012	0	0.000000E+000
1	35.68595024	4.986556E-012	1.996656E-011	1	0.000000E+000
1	35.68663450	1.996656E-011	4.986556E-012	0	0.000000E+000
1	35.69068614	4.986556E-012	1.996656E-011	1	0.000000E+000
1	35.69091311	1.996656E-011	4.986556E-012	0	0.000000E+000
1	35.69338959	4.986556E-012	1.996656E-011	1	0.000000E+000
1	35.69383537	1.996656E-011	4.986556E-012	0	0.000000E+000
1	35.69581986	4.986556E-012	1.996656E-011	1	0.000000E+000
1	35.69632418	1.996656E-011	4.986556E-012	0	0.000000E+000
1	35.69901470	4.986556E-012	1.996656E-011	1	0.000000E+000
1	35.69943288	1.996656E-011	4.986556E-012	0	0.000000E+000
1	35.69946129	4.986556E-012	1.996656E-011	1	0.000000E+000
1	35.69985546	1.996656E-011	4.986556E-012	0	0.000000E+000
1	35.69992588	4.986556E-012	1.996656E-011	1	0.000000E+000
1	35.70111778	1.996656E-011	4.986556E-012	0	0.000000E+000
1	35.70113099	4.986556E-012	1.996656E-011	1	0.000000E+000
1	35.70492968	1.996656E-011	4.986556E-012	0	0.000000E+000
1	35.70650844	4.986556E-012	1.996656E-011	1	0.000000E+000
1	35.70679436	1.996656E-011	4.986556E-012	0	0.000000E+000
1	35.70715978	4.986556E-012	1.996656E-011	1	0.000000E+000
1	35.70720797	1.996656E-011	4.986556E-012	0	0.000000E+000
1	35.71074960	4.986556E-012	1.996656E-011	1	0.000000E+000
1	35.71103061	1.996656E-011	4.986556E-012	0	0.000000E+000
1	35.71113863	4.986556E-012	1.996656E-011	1	0.000000E+000
1	35.71145601	1.996656E-011	4.986556E-012	0	0.000000E+000
1	35.71871364	4.986556E-012	1.996656E-011	1	0.000000E+000
1	35.71972962	1.996656E-011	4.986556E-012	0	0.000000E+000
1	35.71975317	4.986556E-012	1.996656E-011	1	0.000000E+000
1	35.72021504	1.996656E-011	4.986556E-012	0	0.000000E+000
1	35.72591328	4.986556E-012	1.996656E-011	1	0.000000E+000
1	35.72615281	1.996656E-011	4.986556E-012	0	0.000000E+000
1	35.72710999	4.986556E-012	1.996656E-011	1	0.000000E+000
1	35.72731052	1.996656E-011	4.986556E-012	0	0.000000E+000
1	35.72735112	4.986556E-012	1.996656E-011	1	0.000000E+000
1	35.72743455	1.996656E-011	4.986556E-012	0	0.000000E+000
1	35.72748657	4.986556E-012	1.996656E-011	1	0.000000E+000
1	35.72749738	1.996656E-011	4.986556E-012	0	0.000000E+000
1	37.55891570	4.958883E-012	1.993888E-011	1	0.000000E+000
1	37.55911851	1.993888E-011	4.958883E-012	0	0.000000E+000
1	37.56003166	4.958883E-012	1.993888E-011	1	0.000000E+000
1	37.56105205	1.993888E-011	4.958883E-012	0	0.000000E+000
1	37.56106691	4.958883E-012	1.993888E-011	1	0.000000E+000
1	37.56128993	1.993888E-011	4.958883E-012	0	0.000000E+000
1	37.56496985	4.958883E-012	1.993888E-011	1	0.000000E+000
1	37.56500405	1.993888E-011	4.958883E-012	0	0.000000E+000
1	37.56699184	4.958883E-012	1.993888E-011	1	0.000000E+000
1	37.56741177	1.993888E-011	4.958883E-012	0	0.000000E+000
1	37.56806397	4.958883E-012	1.993888E-011	1	0.000000E+000
1	37.56827917	1.993888E-011	4.958883E-012	0	0.000000E+000
1	37.57057485	4.958883E-012	1.993888E-011	1	0.000000E+000
1	37.57106224	1.993888E-011	4.958883E-012	0	0.000000E+000
1	37.57694579	4.958883E-012	1.993888E-011	1	0.000000E+000
1	37.57811639	1.993888E-011	4.958883E-012	0	0.000000E+000
1	37.57874028	4.958883E-012	1.993888E-011	1	0.000000E+000
1	37.57895988	1.993888E-011	4.958883E-012	0	0.000000E+000
1	37.57955601	4.958883E-012	1.993888E-011	1	0.000000E+000
1	37.57966254	1.993888E-011	4.958883E-012	0	0.000000E+000
1	37.57969231	4.958883E-012	1.993888E-011	1	0.000000E+000
1	37.58006568	1.993888E-011	4.958883E-012	0	0.000000E+000
1	37.58201558	4.958883E-012	1.993888E-011	1	0.000000E+000
1	37.58279739	1.993888E-011	4.958883E-012	0	0.000000E+000
1	37.58791052	4.958883E-012	1.993888E-011	1	0.000000E+000
1	37.58846677	1.993888E-011	4.958883E-012	0	0.000000E+000
1	37.58852551	4.958883E-012	1.993888E-011	1	0.000000E+000
1	37.59036613	1.993888E-011	4.958883E-012	0	0.000000E+000
1	37.59037340	4.958883E-012	1.993888E-011	1	0.000000E+000
1	37.59108620	1.993888E-011	4.958883E-012	0	0.000000E+000
1	37.59190414	4.958883E-012	1.993888E-011	1	0.000000E+000
1	37.59199731	1.993888E-011	4.958883E-012	0	0.000000E+000
1	37.59954846	4.958883E-012	1.993888E-011	1	0.000000E+000
1	37.59956651	1.993888E-011	4.958883E-012	0	0.000000E+000
1	37.60264909	4.958883E-012	1.993888E-011	1	0.000000E+000
1	37.60306367	1.993888E-011	4.958883E-012	0	0.000000E+000
1	37.60348112	4.958883E-012	1.993888E-011	1	0.000000E+000
1	37.60383203	1.993888E-011	4.958883E-012	0	0.000000E+000
1	37.60458160	4.958883E-012	1.993888E-011	1	0.000000E+000
1	37.60514405	1.993888E-011	4.958883E-012	0	0.000000E+000
1	37.60515079	4.958883E-012	1.993888E-011	1	0.000000E+000
1	37.60553203	1.993888E-011	4.958883E-012	0	0.000000E+000
1	37.60820308	4.958883E-012	1.993888E-011	1	0.000000E+000
1	37.60850162	1.993888E-011	4.958883E-012	0	0.000000E+000
1	37.61205185	4.958883E-012	1.993888E-011	1	0.000000E+000
1	37.61220089	1.993888E-011	4.958883E-012	0	0.000000E+000
1	37.61244939	4.958883E-012	1.993888E-011	1	0.000000E+000
1	37.61294485	1.993888E-011	4.958883E-012	0	0.000000E+000
1	37.61298420	4.958883E-012	1.993888E-011	1	0.000000E+000
1	37.61317974	1.993888E-011	4.958883E-012	0	0.000000E+000
1	37.61599502	4.958883E-012	1.993888E-011	1	0.000000E+000
1	37.61637909	1.993888E-011	4.958883E-012	0	0.000000E+000
1	37.61763491	4.958883E-012	1.993888E-011	1	0.000000E+000
1	37.61850579	1.993888E-011	4.958883E-012	0	0.000000E+000
1	37.61942743	4.958883E-012	1.993888E-011	1	0.000000E+000
1	37.61964362	1.993888E-011	4.958883E-012	0	0.000000E+000
1	37.62065279	4.958883E-012	1.993888E-011	1	0.000000E+000
1	37.62111292	1.993888E-011	4.958883E-012	0	0.000000E+000
1	37.62663551	4.958883E-012	1.993888E-011	1	0.000000E+000
1	37.62668922	1.993888E-011	4.958883E-012	0	0.000000E+000
1	37.62713599	4.958883E-012	1.993888E-011	1	0.000000E+000
1	37.62722600	1.993888E-011	4.958883E-012	0	0.000000E+000
1	37.62893187	4.958883E-012	1.993888E-011	1	0.000000E+000
1	37.62970891	1.993888E-011	4.958883E-012	0	0.000000E+000
1	37.63343540	4.958883E-012	1.993888E-011	1	0.000000E+000
1	37.63393394	1.993888E-011	4.958883E-012	0	0.000000E+000
1	37.63823920	4.958883E-012	1.993888E-011	1	0.000000E+000
1	37.63912151	1.993888E-011	4.958883E-012	0	0.000000E+000
1	37.63914151	4.958883E-012	1.993888E-011	1	0.000000E+000
1	37.63942935	1.993888E-011	4.958883E-012	0	0.000000E+000
1	37.63946131	4.958883E-012	1.993888E-011	1	0.000000E+000
1	37.64038280	1.993888E-011	4.958883E-012	0	0.000000E+000
1	37.64041202	4.958883E-012	1.993888E-011	1	0.000000E+000
1	37.64068317	1.993888E-011	4.958883E-012	0	0.000000E+000
1	37.64657660	4.958883E-012	1.993888E-011	1	0.000000E+000
1	37.64706435	1.993888E-011	4.958883E-012	0	0.000000E+000
1	37.66156592	4.958883E-012	1.993888E-011	1	0.000000E+000
1	37.66307390	1.993888E-011	4.958883E-012	0	0.000000E+000
1	37.66308703	4.958883E-012	1.993888E-011	1	0.000000E+000
1	37.66386161	1.993888E-011	4.958883E-012	0	0.000000E+000
1	37.66666256	4.958883E-012	1.993888E-011	1	0.000000E+000
1	37.66738955	1.993888E-011	4.958883E-012	0	0.000000E+000
1	37.67149821	4.958883E-012	1.993888E-011	1	0.000000E+000
1	37.67187285	1.993888E-011	4.958883E-012	0	0.000000E+000
1	37.67190960	4.958883E-012	1.993888E-011	1	0.000000E+000
1	37.67217009	1.993888E-011	4.958883E-012	0	0.000000E+000
1	37.67217672	4.958883E-012	1.993888E-011	1	0.000000E+000
1	37.67277663	1.993888E-011	4.958883E-012	0	0.000000E+000
1	37.67373258	4.958883E-012	1.993888E-011	1	0.000000E+000
1	37.67377374	1.993888E-011	4.958883E-012	0	0.000000E+000
1	37.68451840	4.958883E-012	1.993888E-011	1	0.000000E+000
1	37.68486530	1.993888E-011	4.958883E-012	0	0.000000E+000
1	37.68641733	4.958883E-012	1.993888E-011	1	0.000000E+000
1	37.68843827	1.993888E-011	4.958883E-012	0	0.000000E+000
1	37.68997731	4.958883E-012	1.993888E-011	1	0.000000E+000
1	37.69005563	1.993888E-011	4.958883E-012	0	0.000000E+000
1	37.69140894	4.958883E-012	1.993888E-011	1	0.000000E+000
1	37.69192546	1.993888E-011	4.958883E-012	0	0.000000E+000
1	37.70030781	4.958883E-012	1.993888E-011	1	0.000000E+000
1	37.70108302	1.993888E-011	4.958883E-012	0	0.000000E+000
1	37.70503183	4.958883E-012	1.993888E-011	1	0.000000E+000
1	37.70540128	1.993888E-011	4.958883E-012	0	0.000000E+000
1	37.70683301	4.958883E-012	1.993888E-011	1	0.000000E+000
1	37.70687277	1.993888E-011	4.958883E-012	0	0.000000E+000
1	37.70784384	4.958883E-012	1.993888E-011	1	0.000000E+000
1	37.70804020	1.993888E-011	4.958883E-012	0	0.000000E+000
1	37.70808092	4.958883E-012	1.993888E-011	1	0.000000E+000
1	37.70810900	1.993888E-011	4.958883E-012	0	0.000000E+000
1	37.71361536	4.958883E-012	1.993888E-011	1	0.000000E+000
1	37.71439469	1.993888E-011	4.958883E-012	0	0.000000E+000
1	37.71439787	4.958883E-012	1.993888E-011	1	0.000000E+000
1	37.71502432	1.993888E-011	4.958883E-012	0	0.000000E+000
1	37.71503472	4.958883E-012	1.993888E-011	1	0.000000E+000
1	37.71566626	1.993888E-011	4.958883E-012	0	0.000000E+000
1	37.71804341	4.958883E-012	1.993888E-011	1	0.000000E+000
1	37.71810357	1.993888E-011	4.958883E-012	0	0.000000E+000
1	37.71989826	4.958883E-012	1.993888E-011	1	0.000000E+000
1	37.71996643	1.993888E-011	4.958883E-012	0	0.000000E+000
1	37.72577669	4.958883E-012	1.993888E-011	1	0.000000E+000
1	37.72733933	1.993888E-011	4.958883E-012	0	0.000000E+000
1	37.72880788	4.958883E-012	1.993888E-011	1	0.000000E+000
1	37.72899574	1.993888E-011	4.958883E-012	0	0.000000E+000
1	37.72902983	4.958883E-012	1.993888E-011	1	0.000000E+000
1	37.72924030	1.993888E-011	4.958883E-012	0	0.000000E+000
1	37.72926542	4.958883E-012	1.993888E-011	1	0.000000E+000
1	37.72959792	1.993888E-011	4.958883E-012	0	0.000000E+000
1	37.72961553	4.958883E-012	1.993888E-011	1	0.000000E+000
1	37.72973353	1.993888E-011	4.958883E-012	0	0.000000E+000
1	37.73067383	4.958883E-012	1.993888E-011	1	0.000000E+000
1	37.73071902	1.993888E-011	4.958883E-012	0	0.000000E+000
1	37.73403453	4.958883E-012	1.993888E-011	1	0.000000E+000
1	37.73438080	1.993888E-011	4.958883E-012	0	0.000000E+000
1	37.73581844	4.958883E-012	1.993888E-011	1	0.000000E+000
1	37.73614664	1.993888E-011	4.958883E-012	0	0.000000E+000
1	37.73799627	4.958883E-012	1.993888E-011	1	0.000000E+000
1	37.73868183	1.993888E-011	4.958883E-012	0	0.000000E+000
1	37.74421736	4.958883E-012	1.993888E-011	1	0.000000E+000
1	37.74560091	1.993888E-011	4.958883E-012	0	0.000000E+000
1	37.74656892	4.958883E-012	1.993888E-011	1	0.000000E+000
1	37.74686593	1.993888E-011	4.958883E-012	0	0.000000E+000
1	37.75025441	4.958883E-012	1.993888E-011	1	0.000000E+000
1	37.75120702	1.993888E-011	4.958883E-012	0	0.000000E+000
1	37.75126708	4.958883E-012	1.993888E-011	1	0.000000E+000
1	37.75229388	1.993888E-011	4.958883E-012	0	0.000000E+000
1	37.75232088	4.958883E-012	1.993888E-011	1	0.000000E+000
1	37.75274215	1.993888E-011	4.958883E-012	0	0.000000E+000
1	37.75487198	4.958883E-012	1.993888E-011	1	0.000000E+000
1	37.75494790	1.993888E-011	4.958883E-012	0	0.000000E+000
1	37.75535921	4.958883E-012	1.993888E-011	1	0.000000E+000
1	37.75550569	1.993888E-011	4.958883E-012	0	0.000000E+000
1	37.75793575	4.958883E-012	1.993888E-011	1	0.000000E+000
1	37.75798831	1.993888E-011	4.958883E-012	0	0.000000E+000
1	37.75873292	4.958883E-012	1.993888E-011	1	0.000000E+000
1	37.75882087	1.993888E-011	4.958883E-012	0	0.000000E+000
1	37.75969170	4.958883E-012	1.993888E-011	1	0.000000E+000
1	37.75971604	1.993888E-011	4.958883E-012	0	0.000000E+000
1	37.76065454	4.958883E-012	1.993888E-011	1	0.000000E+000
1	37.76168454	1.993888E-011	4.958883E-012	0	0.000000E+000
1	37.76204036	4.958883E-012	1.993888E-011	1	0.000000E+000
1	37.76220418	1.993888E-011	4.958883E-012	0	0.000000E+000
1	37.76220838	4.958883E-012	1.993888E-011	1	0.000000E+000
1	37.76259457	1.993888E-011	4.958883E-012	0	0.000000E+000
1	37.76467949	4.958883E-012	1.993888E-011	1	0.000000E+000
1	37.76536143	1.993888E-011	4.958883E-012	0	0.000000E+000
1	37.76541284	4.958883E-012	1.993888E-011	1	0.000000E+000
1	37.76647718	1.993888E-011	4.958883E-012	0	0.000000E+000
1	37.77468261	4.958883E-012	1.993888E-011	1	0.000000E+000
1	37.77480501	1.993888E-011	4.958883E-012	0	0.000000E+000
1	37.77754486	4.958883E-012	1.993888E-011	1	0.000000E+000
1	37.77765910	1.993888E-011	4.958883E-012	0	0.000000E+000
1	37.78219293	4.958883E-012	1.993888E-011	1	0.000000E+000
1	37.78273185	1.993888E-011	4.958883E-012	0	0.000000E+000
1	37.78298996	4.958883E-012	1.993888E-011	1	0.000000E+000
1	37.78331165	1.993888E-011	4.958883E-012	0	0.000000E+000
1	37.78478029	4.958883E-012	1.993888E-011	1	0.000000E+000
1	37.78500832	1.993888E-011	4.958883E-012	0	0.000000E+000
1	37.78502026	4.958883E-012	1.993888E-011	1	0.000000E+000
1	37.78546999	1.993888E-011	4.958883E-012	0	0.000000E+000
1	37.78548809	4.958883E-012	1.993888E-011	1	0.000000E+000
1	37.78557988	1.993888E-011	4.958883E-012	0	0.000000E+000
1	37.79091558	4.958883E-012	1.993888E-011	1	0.000000E+000
1	37.79121413	1.993888E-011	4.958883E-012	0	0.000000E+000
1	37.79506101	4.958883E-012	1.993888E-011	1	0.000000E+000
1	37.79507665	1.993888E-011	4.958883E-012	0	0.000000E+000
1	37.79519297	4.958883E-012	1.993888E-011	1	0.000000E+000
1	37.79539384	1.993888E-011	4.958883E-012	0	0.000000E+000
1	37.79541992	4.958883E-012	1.993888E-011	1	0.000000E+000
1	37.79575386	1.993888E-011	4.958883E-012	0	0.000000E+000
1	37.79919005	4.958883E-012	1.993888E-011	1	0.000000E+000
1	37.79938732	1.993888E-011	4.958883E-012	0	0.000000E+000
1	37.79939285	4.958883E-012	1.993888E-011	1	0.000000E+000
1	37.79996209	1.993888E-011	4.958883E-012	0	0.000000E+000
1	37.80010236	4.958883E-012	1.993888E-011	1	0.000000E+000
1	37.80023545	1.993888E-011	4.958883E-012	0	0.000000E+000
1	37.80025671	4.958883E-012	1.993888E-011	1	0.000000E+000
1	37.80045267	1.993888E-011	4.958883E-012	0	0.000000E+000
1	37.80047279	4.958883E-012	1.993888E-011	1	0.000000E+000
1	37.80066751	1.993888E-011	4.958883E-012	0	0.000000E+000
1	37.80261611	4.958883E-012	1.993888E-011	1	0.000000E+000
1	37.80265585	1.993888E-011	4.958883E-012	0	0.000000E+000
1	37.81379140	4.958883E-012	1.993888E-011	1	0.000000E+000
1	37.81383075	1.993888E-011	4.958883E-012	0	0.000000E+000
1	37.81780554	4.958883E-012	1.993888E-011	1	0.000000E+000
1	37.81800199	1.993888E-011	4.958883E-012	0	0.000000E+000
1	37.81800910	4.958883E-012	1.993888E-011	1	0.000000E+000
1	37.81947069	1.993888E-011	4.958883E-012	0	0.000000E+000
1	37.81948408	4.958883E-012	1.993888E-011	1	0.000000E+000
1	37.82118406	1.993888E-011	4.958883E-012	0	0.000000E+000
1	37.82321217	4.958883E-012	1.993888E-011	1	0.000000E+000
1	37.82586860	1.993888E-011	4.958883E-012	0	0.000000E+000
1	37.82718384	4.958883E-012	1.993888E-011	1	0.000000E+000
1	37.82730933	1.993888E-011	4.958883E-012	0	0.000000E+000
1	37.82787326	4.958883E-012	1.993888E-011	1	0.000000E+000
1	37.82798932	1.993888E-011	4.958883E-012	0	0.000000E+000
1	37.82805110	4.958883E-012	1.993888E-011	1	0.000000E+000
1	37.82825255	1.993888E-011	4.958883E-012	0	0.000000E+000
1	37.82859712	4.958883E-012	1.993888E-011	1	0.000000E+000
1	37.82884733	1.993888E-011	4.958883E-012	0	0.000000E+000
1	37.82909123	4.958883E-012	1.993888E-011	1	0.000000E+000
1	37.83025220	1.993888E-011	4.958883E-012	0	0.000000E+000
1	37.83026875	4.958883E-012	1.993888E-011	1	0.000000E+000
1	37.83136795	1.993888E-011	4.958883E-012	0	0.000000E+000
1	37.83252666	4.958883E-012	1.993888E-011	1	0.000000E+000
1	37.83312661	1.993888E-011	4.958883E-012	0	0.000000E+000
1	37.83716058	4.958883E-012	1.993888E-011	1	0.000000E+000
1	37.83724781	1.993888E-011	4.958883E-012	0	0.000000E+000
1	37.83727984	4.958883E-012	1.993888E-011	1	0.000000E+000
1	37.83748216	1.993888E-011	4.958883E-012	0	0.000000E+000
1	37.83997943	4.958883E-012	1.993888E-011	1	0.000000E+000
1	37.84010626	1.993888E-011	4.958883E-012	0	0.000000E+000
1	37.84014728	4.958883E-012	1.993888E-011	1	0.000000E+000
1	37.84076023	1.993888E-011	4.958883E-012	0	0.000000E+000
1	37.84079577	4.958883E-012	1.993888E-011	1	0.000000E+000
1	37.84095239	1.993888E-011	4.958883E-012	0	0.000000E+000
1	37.84125772	4.958883E-012	1.993888E-011	1	0.000000E+000
1	37.84173886	1.993888E-011	4.958883E-012	0	0.000000E+000
1	37.84358597	4.958883E-012	1.993888E-011	1	0.000000E+000
1	37.84380695	1.993888E-011	4.958883E-012	0	0.000000E+000
1	37.84695713	4.958883E-012	1.993888E-011	1	0.000000E+000
1	37.84713027	1.993888E-011	4.958883E-012	0	0.000000E+000
1	37.84927187	4.958883E-012	1.993888E-011	1	0.000000E+000
1	37.84967457	1.993888E-011	4.958883E-012	0	0.000000E+000
1	37.85001653	4.958883E-012	1.993888E-011	1	0.000000E+000
1	37.85116837	1.993888E-011	4.958883E-012	0	0.000000E+000
1	37.85249863	4.958883E-012	1.993888E-011	1	0.000000E+000
1	37.85260890	1.993888E-011	4.958883E-012	0	0.000000E+000
1	37.85548429	4.958883E-012	1.993888E-011	1	0.000000E+000
1	37.85562518	1.993888E-011	4.958883E-012	0	0.000000E+000
1	37.85564393	4.958883E-012	1.993888E-011	1	0.000000E+000
1	37.85597461	1.993888E-011	4.958883E-012	0	0.000000E+000
1	37.85988697	4.958883E-012	1.993888E-011	1	0.000000E+000
1	37.85993824	1.993888E-011	4.958883E-012	0	0.000000E+000
1	37.85994668	4.958883E-012	1.993888E-011	1	0.000000E+000
1	37.85997174	1.993888E-011	4.958883E-012	0	0.000000E+000
1	37.86060033	4.958883E-012	1.993888E-011	1	0.000000E+000
1	37.86064974	1.993888E-011	4.958883E-012	0	0.000000E+000
1	37.86849331	4.958883E-012	1.993888E-011	1	0.000000E+000
1	37.86899242	1.993888E-011	4.958883E-012	0	0.000000E+000
1	37.88111015	4.958883E-012	1.993888E-011	1	0.000000E+000
1	37.88217206	1.993888E-011	4.958883E-012	0	0.000000E+000
1	37.88222266	4.958883E-012	1.993888E-011	1	0.000000E+000
1	37.88266631	1.993888E-011	4.958883E-012	0	0.000000E+000
1	37.88308272	4.958883E-012	1.993888E-011	1	0.000000E+000
1	37.88317064	1.993888E-011	4.958883E-012	0	0.000000E+000
1	37.88328168	4.958883E-012	1.993888E-011	1	0.000000E+000
1	37.88335415	1.993888E-011	4.958883E-012	0	0.000000E+000
1	37.88494122	4.958883E-012	1.993888E-011	1	0.000000E+000
1	37.88500585	1.993888E-011	4.958883E-012	0	0.000000E+000
1	37.88668090	4.958883E-012	1.993888E-011	1	0.000000E+000
1	37.88685958	1.993888E-011	4.958883E-012	0	0.000000E+000
1	37.88735157	4.958883E-012	1.993888E-011	1	0.000000E+000
1	37.88751722	1.993888E-011	4.958883E-012	0	0.000000E+000
1	37.88757362	4.958883E-012	1.993888E-011	1	0.000000E+000
1	37.88901564	1.993888E-011	4.958883E-012	0	0.000000E+000
1	37.88903167	4.958883E-012	1.993888E-011	1	0.000000E+000
1	37.88919611	1.993888E-011	4.958883E-012	0	0.000000E+000
1	37.88919952	4.958883E-012	1.993888E-011	1	0.000000E+000
1	37.88954036	1.993888E-011	4.958883E-012	0	0.000000E+000
1	37.89620975	4.958883E-012	1.993888E-011	1	0.000000E+000
1	37.89630785	1.993888E-011	4.958883E-012	0	0.000000E+000
1	37.89670976	4.958883E-012	1.993888E-011	1	0.000000E+000
1	37.89692405	1.993888E-011	4.958883E-012	0	0.000000E+000
1	37.89699393	4.958883E-012	1.993888E-011	1	0.000000E+000
1	37.89780574	1.993888E-011	4.958883E-012	0	0.000000E+000
1	37.89998058	4.958883E-012	1.993888E-011	1	0.000000E+000
1	37.90060559	1.993888E-011	4.958883E-012	0	0.000000E+000
1	37.90135094	4.958883E-012	1.993888E-011	1	0.000000E+000
1	37.90219238	1.993888E-011	4.958883E-012	0	0.000000E+000
1	37.90221335	4.958883E-012	1.993888E-011	1	0.000000E+000
1	37.90420212	1.993888E-011	4.958883E-012	0	0.000000E+000
1	37.90640617	4.958883E-012	1.993888E-011	1	0.000000E+000
1	37.90651640	1.993888E-011	4.958883E-012	0	0.000000E+000
1	37.90657865	4.958883E-012	1.993888E-011	1	0.000000E+000
1	37.90669247	1.993888E-011	4.958883E-012	0	0.000000E+000
1	37.90677914	4.958883E-012	1.993888E-011	1	0.000000E+000
1	37.90701231	1.993888E-011	4.958883E-012	0	0.000000E+000
1	37.90966935	4.958883E-012	1.993888E-011	1	0.000000E+000
1	37.90989966	1.993888E-011	4.958883E-012	0	0.000000E+000
1	37.91249891	4.958883E-012	1.993888E-011	1	0.000000E+000
1	37.91320191	1.993888E-011	4.958883E-012	0	0.000000E+000
1	37.92002825	4.958883E-012	1.993888E-011	1	0.000000E+000
1	37.92033922	1.993888E-011	4.958883E-012	0	0.000000E+000
1	37.92630607	4.958883E-012	1.993888E-011	1	0.000000E+000
1	37.92640514	1.993888E-011	4.958883E-012	0	0.000000E+000
1	37.92650323	4.958883E-012	1.993888E-011	1	0.000000E+000
1	37.92669667	1.993888E-011	4.958883E-012	0	0.000000E+000
1	37.92671993	4.958883E-012	1.993888E-011	1	0.000000E+000
1	37.92688006	1.993888E-011	4.958883E-012	0	0.000000E+000
1	37.92690575	4.958883E-012	1.993888E-011	1	0.000000E+000
1	37.92691252	1.993888E-011	4.958883E-012	0	0.000000E+000
1	37.92928901	4.958883E-012	1.993888E-011	1	0.000000E+000
1	37.93005885	1.993888E-011	4.958883E-012	0	0.000000E+000
1	37.93173660	4.958883E-012	1.993888E-011	1	0.000000E+000
1	37.93204466	1.993888E-011	4.958883E-012	0	0.000000E+000
1	37.93213137	4.958883E-012	1.993888E-011	1	0.000000E+000
1	37.93242773	1.993888E-011	4.958883E-012	0	0.000000E+000
1	37.93443438	4.958883E-012	1.993888E-011	1	0.000000E+000
1	37.93515833	1.993888E-011	4.958883E-012	0	0.000000E+000
1	37.93681983	4.958883E-012	1.993888E-011	1	0.000000E+000
1	37.93683255	1.993888E-011	4.958883E-012	0	0.000000E+000
1	37.94071495	4.958883E-012	1.993888E-011	1	0.000000E+000
1	37.94122107	1.993888E-011	4.958883E-012	0	0.000000E+000
1	37.94146572	4.958883E-012	1.993888E-011	1	0.000000E+000
1	37.94297760	1.993888E-011	4.958883E-012	0	0.000000E+000
1	37.94319453	4.958883E-012	1.993888E-011	1	0.000000E+000
1	37.94345704	1.993888E-011	4.958883E-012	0	0.000000E+000
1	37.94807103	4.958883E-012	1.993888E-011	1	0.000000E+000
1	37.94939985	1.993888E-011	4.958883E-012	0	0.000000E+000
1	37.94940837	4.958883E-012	1.993888E-011	1	0.000000E+000
1	37.94981285	1.993888E-011	4.958883E-012	0	0.000000E+000
1	37.95134395	4.958883E-012	1.993888E-011	1	0.000000E+000
1	37.95153574	1.993888E-011	4.958883E-012	0	0.000000E+000
1	37.95159806	4.958883E-012	1.993888E-011	1	0.000000E+000
1	37.95163301	1.993888E-011	4.958883E-012	0	0.000000E+000
1	37.95164779	4.958883E-012	1.993888E-011	1	0.000000E+000
1	37.95169964	1.993888E-011	4.958883E-012	0	0.000000E+000
1	37.95613085	4.958883E-012	1.993888E-011	1	0.000000E+000
1	37.95863979	1.993888E-011	4.958883E-012	0	0.000000E+000
1	37.95948752	4.958883E-012	1.993888E-011	1	0.000000E+000
1	37.95999017	1.993888E-011	4.958883E-012	0	0.000000E+000
1	37.96089200	4.958883E-012	1.993888E-011	1	0.000000E+000
1	37.96133151	1.993888E-011	4.958883E-012	0	0.000000E+000
1	37.96818351	4.958883E-012	1.993888E-011	1	0.000000E+000
1	37.96826725	1.993888E-011	4.958883E-012	0	0.000000E+000
1	37.97229036	4.958883E-012	1.993888E-011	1	0.000000E+000
1	37.97271521	1.993888E-011	4.958883E-012	0	0.000000E+000
1	37.97955508	4.958883E-012	1.993888E-011	1	0.000000E+000
1	37.97967552	1.993888E-011	4.958883E-012	0	0.000000E+000
1	37.97971400	4.958883E-012	1.993888E-011	1	0.000000E+000
1	37.97992762	1.993888E-011	4.958883E-012	0	0.000000E+000
1	37.97993354	4.958883E-012	1.993888E-011	1	0.000000E+000
1	37.98066879	1.993888E-011	4.958883E-012	0	0.000000E+000
1	37.99453569	4.958883E-012	1.993888E-011	1	0.000000E+000
1	37.99473170	1.993888E-011	4.958883E-012	0	0.000000E+000
1	37.99592690	4.958883E-012	1.993888E-011	1	0.000000E+000
1	37.99615341	1.993888E-011	4.958883E-012	0	0.000000E+000
1	37.99617491	4.958883E-012	1.993888E-011	1	0.000000E+000
1	37.99674245	1.993888E-011	4.958883E-012	0	0.000000E+000
1	37.99674682	4.958883E-012	1.993888E-011	1	0.000000E+000
1	37.99685076	1.993888E-011	4.958883E-012	0	0.000000E+000
1	37.99688857	4.958883E-012	1.993888E-011	1	0.000000E+000
1	37.99788539	1.993888E-011	4.958883E-012	0	0.000000E+000
1	37.99794509	4.958883E-012	1.993888E-011	1	0.000000E+000
1	37.99825982	1.993888E-011	4.958883E-012	0	0.000000E+000
1	37.99829286	4.958883E-012	1.993888E-011	1	0.000000E+000
1	37.99897840	1.993888E-011	4.958883E-012	0	0.000000E+000
1	37.99934101	4.958883E-012	1.993888E-011	1	0.000000E+000
1	37.99956306	1.993888E-011	4.958883E-012	0	0.000000E+000
1	38.00028621	4.958883E-012	1.993888E-011	1	0.000000E+000
1	38.00093670	1.993888E-011	4.958883E-012	0	0.000000E+000
1	38.00096572	4.958883E-012	1.993888E-011	1	0.000000E+000
1	38.00127279	1.993888E-011	4.958883E-012	0	0.000000E+000
1	38.00451671	4.958883E-012	1.993888E-011	1	0.000000E+000
1	38.00465127	1.993888E-011	4.958883E-012	0	0.000000E+000
1	38.00489876	4.958883E-012	1.993888E-011	1	0.000000E+000
1	38.00494652	1.993888E-011	4.958883E-012	0	0.000000E+000
1	38.01940327	4.958883E-012	1.993888E-011	1	0.000000E+000
1	38.02017757	1.993888E-011	4.958883E-012	0	0.000000E+000
1	38.02052323	4.958883E-012	1.993888E-011	1	0.000000E+000
1	38.02073218	1.993888E-011	4.958883E-012	0	0.000000E+000
1	38.02080372	4.958883E-012	1.993888E-011	1	0.000000E+000
1	38.02116449	1.993888E-011	4.958883E-012	0	0.000000E+000
1	38.02231530	4.958883E-012	1.993888E-011	1	0.000000E+000
1	38.02267670	1.993888E-011	4.958883E-012	0	0.000000E+000
1	38.02465324	4.958883E-012	1.993888E-011	1	0.000000E+000
1	38.02508478	1.993888E-011	4.958883E-012	0	0.000000E+000
1	38.02708446	4.958883E-012	1.993888E-011	1	0.000000E+000
1	38.02798712	1.993888E-011	4.958883E-012	0	0.000000E+000
1	38.02989169	4.958883E-012	1.993888E-011	1	0.000000E+000
1	38.02993388	1.993888E-011	4.958883E-012	0	0.000000E+000
1	38.03169019	4.958883E-012	1.993888E-011	1	0.000000E+000
1	38.03171173	1.993888E-011	4.958883E-012	0	0.000000E+000
1	38.03175476	4.958883E-012	1.993888E-011	1	0.000000E+000
1	38.03249807	1.993888E-011	4.958883E-012	0	0.000000E+000
1	38.03363336	4.958883E-012	1.993888E-011	1	0.000000E+000
1	38.03429765	1.993888E-011	4.958883E-012	0	0.000000E+000
1	38.03503945	4.958883E-012	1.993888E-011	1	0.000000E+000
1	38.03527783	1.993888E-011	4.958883E-012	0	0.000000E+000
1	38.04820753	4.958883E-012	1.993888E-011	1	0.000000E+000
1	38.04966212	1.993888E-011	4.958883E-012	0	0.000000E+000
1	38.04970786	4.958883E-012	1.993888E-011	1	0.000000E+000
1	38.05294124	1.993888E-011	4.958883E-012	0	0.000000E+000
1	38.05296431	4.958883E-012	1.993888E-011	1	0.000000E+000
1	38.05319775	1.993888E-011	4.958883E-012	0	0.000000E+000
1	38.05391169	4.958883E-012	1.993888E-011	1	0.000000E+000
1	38.05439324	1.993888E-011	4.958883E-012	0	0.000000E+000
1	38.05442576	4.958883E-012	1.993888E-011	1	0.000000E+000
1	38.05511074	1.993888E-011	4.958883E-012	0	0.000000E+000
1	38.05513402	4.958883E-012	1.993888E-011	1	0.000000E+000
1	38.05536843	1.993888E-011	4.958883E-012	0	0.000000E+000
1	38.05593386	4.958883E-012	1.993888E-011	1	0.000000E+000
1	38.05631695	1.993888E-011	4.958883E-012	0	0.000000E+000
1	38.05632778	4.958883E-012	1.993888E-011	1	0.000000E+000
1	38.05686097	1.993888E-011	4.958883E-012	0	0.000000E+000
1	38.05922269	4.958883E-012	1.993888E-011	1	0.000000E+000
1	38.05956689	1.993888E-011	4.958883E-012	0	0.000000E+000
1	38.05958414	4.958883E-012	1.993888E-011	1	0.000000E+000
1	38.06021574	1.993888E-011	4.958883E-012	0	0.000000E+000
1	38.06024930	4.958883E-012	1.993888E-011	1	0.000000E+000
1	38.06035566	1.993888E-011	4.958883E-012	0	0.000000E+000
1	38.06180253	4.958883E-012	1.993888E-011	1	0.000000E+000
1	38.06236559	1.993888E-011	4.958883E-012	0	0.000000E+000
1	38.06237679	4.958883E-012	1.993888E-011	1	0.000000E+000
1	38.06454418	1.993888E-011	4.958883E-012	0	0.000000E+000
1	38.06632904	4.958883E-012	1.993888E-011	1	0.000000E+000
1	38.06724037	1.993888E-011	4.958883E-012	0	0.000000E+000
1	38.06755484	4.958883E-012	1.993888E-011	1	0.000000E+000
1	38.06979683	1.993888E-011	4.958883E-012	0	0.000000E+000
1	38.07016161	4.958883E-012	1.993888E-011	1	0.000000E+000
1	38.07030258	1.993888E-011	4.958883E-012	0	0.000000E+000
1	38.07207323	4.958883E-012	1.993888E-011	1	0.000000E+000
1	38.07365365	1.993888E-011	4.958883E-012	0	0.000000E+000
1	38.07366156	4.958883E-012	1.993888E-011	1	0.000000E+000
1	38.07425674	1.993888E-011	4.958883E-012	0	0.000000E+000
1	38.08156341	4.958883E-012	1.993888E-011	1	0.000000E+000
1	38.08172499	1.993888E-011	4.958883E-012	0	0.000000E+000
1	38.08177158	4.958883E-012	1.993888E-011	1	0.000000E+000
1	38.08242538	1.993888E-011	4.958883E-012	0	0.000000E+000
1	38.08244899	4.958883E-012	1.993888E-011	1	0.000000E+000
1	38.08269643	1.993888E-011	4.958883E-012	0	0.000000E+000
1	38.08952129	4.958883E-012	1.993888E-011	1	0.000000E+000
1	38.09000129	1.993888E-011	4.958883E-012	0	0.000000E+000
1	38.09067735	4.958883E-012	1.993888E-011	1	0.000000E+000
1	38.09110509	1.993888E-011	4.958883E-012	0	0.000000E+000
1	38.09199418	4.958883E-012	1.993888E-011	1	0.000000E+000
1	38.09233137	1.993888E-011	4.958883E-012	0	0.000000E+000
1	38.09268375	4.958883E-012	1.993888E-011	1	0.000000E+000
1	38.09372152	1.993888E-011	4.958883E-012	0	0.000000E+000
1	38.10153898	4.958883E-012	1.993888E-011	1	0.000000E+000
1	38.10211991	1.993888E-011	4.958883E-012	0	0.000000E+000
1	38.10215491	4.958883E-012	1.993888E-011	1	0.000000E+000
1	38.10227091	1.993888E-011	4.958883E-012	0	0.000000E+000
1	38.10231012	4.958883E-012	1.993888E-011	1	0.000000E+000
1	38.10313752	1.993888E-011	4.958883E-012	0	0.000000E+000
1	38.10539118	4.958883E-012	1.993888E-011	1	0.000000E+000
1	38.10587346	1.993888E-011	4.958883E-012	0	0.000000E+000
1	38.10855734	4.958883E-012	1.993888E-011	1	0.000000E+000
1	38.10862630	1.993888E-011	4.958883E-012	0	0.000000E+000
1	38.11097436	4.958883E-012	1.993888E-011	1	0.000000E+000
1	38.11105357	1.993888E-011	4.958883E-012	0	0.000000E+000
1	38.11108378	4.958883E-012	1.993888E-011	1	0.000000E+000
1	38.11174655	1.993888E-011	4.958883E-012	0	0.000000E+000
1	38.11176598	4.958883E-012	1.993888E-011	1	0.000000E+000
1	38.11418865	1.993888E-011	4.958883E-012	0	0.000000E+000
1	38.11420873	4.958883E-012	1.993888E-011	1	0.000000E+000
1	38.11501074	1.993888E-011	4.958883E-012	0	0.000000E+000
1	38.11736759	4.958883E-012	1.993888E-011	1	0.000000E+000
1	38.11794503	1.993888E-011	4.958883E-012	0	0.000000E+000
1	38.12321041	4.958883E-012	1.993888E-011	1	0.000000E+000
1	38.12444737	1.993888E-011	4.958883E-012	0	0.000000E+000
1	38.12445173	4.958883E-012	1.993888E-011	1	0.000000E+000
1	38.12450237	1.993888E-011	4.958883E-012	0	0.000000E+000
1	38.12473141	4.958883E-012	1.993888E-011	1	0.000000E+000
1	38.12502979	1.993888E-011	4.958883E-012	0	0.000000E+000
1	38.12596053	4.958883E-012	1.993888E-011	1	0.000000E+000
1	38.12699362	1.993888E-011	4.958883E-012	0	0.000000E+000
1	38.12845516	4.958883E-012	1.993888E-011	1	0.000000E+000
1	38.12876925	1.993888E-011	4.958883E-012	0	0.000000E+000
1	38.13456661	4.958883E-012	1.993888E-011	1	0.000000E+000
1	38.13489738	1.993888E-011	4.958883E-012	0	0.000000E+000
1	38.13492845	4.958883E-012	1.993888E-011	1	0.000000E+000
1	38.13527053	1.993888E-011	4.958883E-012	0	0.000000E+000
1	38.51434901	5.071058E-012	2.005106E-011	1	0.000000E+000
1	38.51458783	2.005106E-011	5.071058E-012	0	0.000000E+000
1	38.51466751	5.071058E-012	2.005106E-011	1	0.000000E+000
1	38.51595177	2.005106E-011	5.071058E-012	0	0.000000E+000
1	38.51830184	5.071058E-012	2.005106E-011	1	0.000000E+000
1	38.51937000	2.005106E-011	5.071058E-012	0	0.000000E+000
1	38.51937501	5.071058E-012	2.005106E-011	1	0.000000E+000
1	38.51980213	2.005106E-011	5.071058E-012	0	0.000000E+000
1	38.52066968	5.071058E-012	2.005106E-011	1	0.000000E+000
1	38.52116890	2.005106E-011	5.071058E-012	0	0.000000E+000
1	38.52125414	5.071058E-012	2.005106E-011	1	0.000000E+000
1	38.52186593	2.005106E-011	5.071058E-012	0	0.000000E+000
1	38.52187139	5.071058E-012	2.005106E-011	1	0.000000E+000
1	38.52195389	2.005106E-011	5.071058E-012	0	0.000000E+000
1	38.52395053	5.071058E-012	2.005106E-011	1	0.000000E+000
1	38.52608719	2.005106E-011	5.071058E-012	0	0.000000E+000
1	38.52713969	5.071058E-012	2.005106E-011	1	0.000000E+000
1	38.52827035	2.005106E-011	5.071058E-012	0	0.000000E+000
1	38.52830026	5.071058E-012	2.005106E-011	1	0.000000E+000
1	38.52908806	2.005106E-011	5.071058E-012	0	0.000000E+000
1	38.52911834	5.071058E-012	2.005106E-011	1	0.000000E+000
1	38.53099526	2.005106E-011	5.071058E-012	0	0.000000E+000
1	38.53105214	5.071058E-012	2.005106E-011	1	0.000000E+000
1	38.53118695	2.005106E-011	5.071058E-012	0	0.000000E+000
1	38.53325189	5.071058E-012	2.005106E-011	1	0.000000E+000
1	38.53377432	2.005106E-011	5.071058E-012	0	0.000000E+000
1	38.53389391	5.071058E-012	2.005106E-011	1	0.000000E+000
1	38.53404114	2.005106E-011	5.071058E-012	0	0.000000E+000
1	38.53519549	5.071058E-012	2.005106E-011	1	0.000000E+000
1	38.53530330	2.005106E-011	5.071058E-012	0	0.000000E+000
1	38.53761241	5.071058E-012	2.005106E-011	1	0.000000E+000
1	38.53852368	2.005106E-011	5.071058E-012	0	0.000000E+000
1	38.53985490	5.071058E-012	2.005106E-011	1	0.000000E+000
1	38.54057480	2.005106E-011	5.071058E-012	0	0.000000E+000
1	38.54539427	5.071058E-012	2.005106E-011	1	0.000000E+000
1	38.54578464	2.005106E-011	5.071058E-012	0	0.000000E+000
1	38.55050046	5.071058E-012	2.005106E-011	1	0.000000E+000
1	38.55074209	2.005106E-011	5.071058E-012	0	0.000000E+000
1	38.55118448	5.071058E-012	2.005106E-011	1	0.000000E+000
1	38.55122759	2.005106E-011	5.071058E-012	0	0.000000E+000
1	38.55140328	5.071058E-012	2.005106E-011	1	0.000000E+000
1	38.55189549	2.005106E-011	5.071058E-012	0	0.000000E+000
1	38.55497510	5.071058E-012	2.005106E-011	1	0.000000E+000
1	38.55587394	2.005106E-011	5.071058E-012	0	0.000000E+000
1	38.58133140	5.071058E-012	2.005106E-011	1	0.000000E+000
1	38.58228207	2.005106E-011	5.071058E-012	0	0.000000E+000
1	38.58230739	5.071058E-012	2.005106E-011	1	0.000000E+000
1	38.58280730	2.005106E-011	5.071058E-012	0	0.000000E+000
1	38.58283988	5.071058E-012	2.005106E-011	1	0.000000E+000
1	38.58299310	2.005106E-011	5.071058E-012	0	0.000000E+000
1	38.58516085	5.071058E-012	2.005106E-011	1	0.000000E+000
1	38.58548103	2.005106E-011	5.071058E-012	0	0.000000E+000
1	38.58552087	5.071058E-012	2.005106E-011	1	0.000000E+000
1	38.58571986	2.005106E-011	5.071058E-012	0	0.000000E+000
1	38.58784823	5.071058E-012	2.005106E-011	1	0.000000E+000
1	38.58805420	2.005106E-011	5.071058E-012	0	0.000000E+000
1	38.58841015	5.071058E-012	2.005106E-011	1	0.000000E+000
1	38.58846086	2.005106E-011	5.071058E-012	0	0.000000E+000
1	38.58849573	5.071058E-012	2.005106E-011	1	0.000000E+000
1	38.59101287	2.005106E-011	5.071058E-012	0	0.000000E+000
1	38.59374965	5.071058E-012	2.005106E-011	1	0.000000E+000
1	38.59424233	2.005106E-011	5.071058E-012	0	0.000000E+000
1	41.48686927	4.861640E-012	1.984164E-011	1	0.000000E+000
1	41.48787005	1.984164E-011	4.861640E-012	0	0.000000E+000
1	41.48791503	4.861640E-012	1.984164E-011	1	0.000000E+000
1	41.49212600	1.984164E-011	4.861640E-012	0	0.000000E+000
1	41.49213021	4.861640E-012	1.984164E-011	1	0.000000E+000
1	41.49350074	1.984164E-011	4.861640E-012	0	0.000000E+000
1	41.49352357	4.861640E-012	1.984164E-011	1	0.000000E+000
1	41.49357125	1.984164E-011	4.861640E-012	0	0.000000E+000
1	41.49359320	4.861640E-012	1.984164E-011	1	0.000000E+000
1	41.49362239	1.984164E-011	4.861640E-012	0	0.000000E+000
1	41.49454973	4.861640E-012	1.984164E-011	1	0.000000E+000
1	41.49464936	1.984164E-011	4.861640E-012	0	0.000000E+000
1	41.50013157	4.861640E-012	1.984164E-011	1	0.000000E+000
1	41.50016115	1.984164E-011	4.861640E-012	0	0.000000E+000
1	41.50139112	4.861640E-012	1.984164E-011	1	0.000000E+000
1	41.50185252	1.984164E-011	4.861640E-012	0	0.000000E+000
1	41.50186907	4.861640E-012	1.984164E-011	1	0.000000E+000
1	41.50331522	1.984164E-011	4.861640E-012	0	0.000000E+000
1	41.50501051	4.861640E-012	1.984164E-011	1	0.000000E+000
1	41.50516595	1.984164E-011	4.861640E-012	0	0.000000E+000
1	41.50518439	4.861640E-012	1.984164E-011	1	0.000000E+000
1	41.50560586	1.984164E-011	4.861640E-012	0	0.000000E+000
1	41.51297407	4.861640E-012	1.984164E-011	1	0.000000E+000
1	41.51421721	1.984164E-011	4.861640E-012	0	0.000000E+000
1	41.51893748	4.861640E-012	1.984164E-011	1	0.000000E+000
1	41.52068602	1.984164E-011	4.861640E-012	0	0.000000E+000
1	41.52568844	4.861640E-012	1.984164E-011	1	0.000000E+000
1	41.52604645	1.984164E-011	4.861640E-012	0	0.000000E+000
1	41.52607561	4.861640E-012	1.984164E-011	1	0.000000E+000
1	41.52680966	1.984164E-011	4.861640E-012	0	0.000000E+000
1	41.52797396	4.861640E-012	1.984164E-011	1	0.000000E+000
1	41.52815323	1.984164E-011	4.861640E-012	0	0.000000E+000
1	41.52831768	4.861640E-012	1.984164E-011	1	0.000000E+000
1	41.52860621	1.984164E-011	4.861640E-012	0	0.000000E+000
1	41.52882809	4.861640E-012	1.984164E-011	1	0.000000E+000
1	41.52948659	1.984164E-011	4.861640E-012	0	0.000000E+000
1	41.52961740	4.861640E-012	1.984164E-011	1	0.000000E+000
1	41.53069297	1.984164E-011	4.861640E-012	0	0.000000E+000
1	41.53341142	4.861640E-012	1.984164E-011	1	0.000000E+000
1	41.53382588	1.984164E-011	4.861640E-012	0	0.000000E+000
1	41.53452535	4.861640E-012	1.984164E-011	1	0.000000E+000
1	41.53463009	1.984164E-011	4.861640E-012	0	0.000000E+000
1	41.53466065	4.861640E-012	1.984164E-011	1	0.000000E+000
1	41.53571874	1.984164E-011	4.861640E-012	0	0.000000E+000
1	41.53573010	4.861640E-012	1.984164E-011	1	0.000000E+000
1	41.53608371	1.984164E-011	4.861640E-012	0	0.000000E+000
1	41.53611397	4.861640E-012	1.984164E-011	1	0.000000E+000
1	41.53621891	1.984164E-011	4.861640E-012	0	0.000000E+000
1	41.53632244	4.861640E-012	1.984164E-011	1	0.000000E+000
1	41.53645688	1.984164E-011	4.861640E-012	0	0.000000E+000
1	41.53647944	4.861640E-012	1.984164E-011	1	0.000000E+000
1	41.53683978	1.984164E-011	4.861640E-012	0	0.000000E+000
1	41.53911219	4.861640E-012	1.984164E-011	1	0.000000E+000
1	41.53918986	1.984164E-011	4.861640E-012	0	0.000000E+000
1	41.54023091	4.861640E-012	1.984164E-011	1	0.000000E+000
1	41.54084475	1.984164E-011	4.861640E-012	0	0.000000E+000
1	41.54088117	4.861640E-012	1.984164E-011	1	0.000000E+000
1	41.54142149	1.984164E-011	4.861640E-012	0	0.000000E+000
1	41.54149497	4.861640E-012	1.984164E-011	1	0.000000E+000
1	41.54195237	1.984164E-011	4.861640E-012	0	0.000000E+000
1	41.54818758	4.861640E-012	1.984164E-011	1	0.000000E+000
1	41.54903097	1.984164E-011	4.861640E-012	0	0.000000E+000
1	41.55551121	4.861640E-012	1.984164E-011	1	0.000000E+000
1	41.55580616	1.984164E-011	4.861640E-012	0	0.000000E+000
1	41.55799286	4.861640E-012	1.984164E-011	1	0.000000E+000
1	41.55952362	1.984164E-011	4.861640E-012	0	0.000000E+000
1	41.56792501	4.861640E-012	1.984164E-011	1	0.000000E+000
1	41.57094783	1.984164E-011	4.861640E-012	0	0.000000E+000
1	41.57098602	4.861640E-012	1.984164E-011	1	0.000000E+000
1	41.57134050	1.984164E-011	4.861640E-012	0	0.000000E+000
1	41.57136731	4.861640E-012	1.984164E-011	1	0.000000E+000
1	41.57148800	1.984164E-011	4.861640E-012	0	0.000000E+000
1	41.57227102	4.861640E-012	1.984164E-011	1	0.000000E+000
1	41.57263912	1.984164E-011	4.861640E-012	0	0.000000E+000
1	41.57288718	4.861640E-012	1.984164E-011	1	0.000000E+000
1	41.57372460	1.984164E-011	4.861640E-012	0	0.000000E+000
1	41.57377456	4.861640E-012	1.984164E-011	1	0.000000E+000
1	41.57420871	1.984164E-011	4.861640E-012	0	0.000000E+000
1	41.57422957	4.861640E-012	1.984164E-011	1	0.000000E+000
1	41.57591481	1.984164E-011	4.861640E-012	0	0.000000E+000
1	41.57726318	4.861640E-012	1.984164E-011	1	0.000000E+000
1	41.57736717	1.984164E-011	4.861640E-012	0	0.000000E+000
1	41.58156140	4.861640E-012	1.984164E-011	1	0.000000E+000
1	41.58231795	1.984164E-011	4.861640E-012	0	0.000000E+000
1	41.59032008	4.861640E-012	1.984164E-011	1	0.000000E+000
1	41.59211512	1.984164E-011	4.861640E-012	0	0.000000E+000
1	41.59713227	4.861640E-012	1.984164E-011	1	0.000000E+000
1	41.59714916	1.984164E-011	4.861640E-012	0	0.000000E+000
1	41.59883577	4.861640E-012	1.984164E-011	1	0.000000E+000
1	41.60055860	1.984164E-011	4.861640E-012	0	0.000000E+000
1	41.60060706	4.861640E-012	1.984164E-011	1	0.000000E+000
1	41.60080591	1.984164E-011	4.861640E-012	0	0.000000E+000
1	41.60084035	4.861640E-012	1.984164E-011	1	0.000000E+000
1	41.60095835	1.984164E-011	4.861640E-012	0	0.000000E+000
1	41.60143888	4.861640E-012	1.984164E-011	1	0.000000E+000
1	41.60162649	1.984164E-011	4.861640E-012	0	0.000000E+000
1	41.60459954	4.861640E-012	1.984164E-011	1	0.000000E+000
1	41.60467482	1.984164E-011	4.861640E-012	0	0.000000E+000
1	41.60486514	4.861640E-012	1.984164E-011	1	0.000000E+000
1	41.60565284	1.984164E-011	4.861640E-012	0	0.000000E+000
1	41.60678658	4.861640E-012	1.984164E-011	1	0.000000E+000
1	41.60748179	1.984164E-011	4.861640E-012	0	0.000000E+000
1	41.64879496	4.861640E-012	1.984164E-011	1	0.000000E+000
1	41.64897561	1.984164E-011	4.861640E-012	0	0.000000E+000
1	41.65686430	4.861640E-012	1.984164E-011	1	0.000000E+000
1	41.65694665	1.984164E-011	4.861640E-012	0	0.000000E+000
1	56.04590426	4.824933E-012	1.980493E-011	1	0.000000E+000
1	56.04633799	1.980493E-011	4.824933E-012	0	0.000000E+000
1	56.05016746	4.824933E-012	1.980493E-011	1	0.000000E+000
1	56.05033463	1.980493E-011	4.824933E-012	0	0.000000E+000
1	56.05193616	4.824933E-012	1.980493E-011	1	0.000000E+000
1	56.05198462	1.980493E-011	4.824933E-012	0	0.000000E+000
1	56.05284689	4.824933E-012	1.980493E-011	1	0.000000E+000
1	56.05313138	1.980493E-011	4.824933E-012	0	0.000000E+000
1	56.05616365	4.824933E-012	1.980493E-011	1	0.000000E+000
1	56.05634318	1.980493E-011	4.824933E-012	0	0.000000E+000
1	56.06010916	4.824933E-012	1.980493E-011	1	0.000000E+000
1	56.06053792	1.980493E-011	4.824933E-012	0	0.000000E+000
1	56.06057147	4.824933E-012	1.980493E-011	1	0.000000E+000
1	56.06221385	1.980493E-011	4.824933E-012	0	0.000000E+000
1	56.06634519	4.824933E-012	1.980493E-011	1	0.000000E+000
1	56.06643742	1.980493E-011	4.824933E-012	0	0.000000E+000
1	56.06771801	4.824933E-012	1.980493E-011	1	0.000000E+000
1	56.06795791	1.980493E-011	4.824933E-012	0	0.000000E+000
1	56.06978275	4.824933E-012	1.980493E-011	1	0.000000E+000
1	56.07133152	1.980493E-011	4.824933E-012	0	0.000000E+000
1	56.07137817	4.824933E-012	1.980493E-011	1	0.000000E+000
1	56.07229304	1.980493E-011	4.824933E-012	0	0.000000E+000
1	56.07234637	4.824933E-012	1.980493E-011	1	0.000000E+000
1	56.07260360	1.980493E-011	4.824933E-012	0	0.000000E+000
1	56.07479217	4.824933E-012	1.980493E-011	1	0.000000E+000
1	56.07481949	1.980493E-011	4.824933E-012	0	0.000000E+000
1	56.07482832	4.824933E-012	1.980493E-011	1	0.000000E+000
1	56.07617194	1.980493E-011	4.824933E-012	0	0.000000E+000
1	56.08112864	4.824933E-012	1.980493E-011	1	0.000000E+000
1	56.08139423	1.980493E-011	4.824933E-012	0	0.000000E+000
1	56.08378853	4.824933E-012	1.980493E-011	1	0.000000E+000
1	56.08457050	1.980493E-011	4.824933E-012	0	0.000000E+000
1	56.09249699	4.824933E-012	1.980493E-011	1	0.000000E+000
1	56.09287842	1.980493E-011	4.824933E-012	0	0.000000E+000
1	56.09673817	4.824933E-012	1.980493E-011	1	0.000000E+000
1	56.09715921	1.980493E-011	4.824933E-012	0	0.000000E+000
1	56.09718729	4.824933E-012	1.980493E-011	1	0.000000E+000
1	56.09768027	1.980493E-011	4.824933E-012	0	0.000000E+000
1	56.09770112	4.824933E-012	1.980493E-011	1	0.000000E+000
1	56.09852743	1.980493E-011	4.824933E-012	0	0.000000E+000
1	56.09855451	4.824933E-012	1.980493E-011	1	0.000000E+000
1	56.09967824	1.980493E-011	4.824933E-012	0	0.000000E+000
1	56.10147152	4.824933E-012	1.980493E-011	1	0.000000E+000
1	56.10169311	1.980493E-011	4.824933E-012	0	0.000000E+000
1	56.10173063	4.824933E-012	1.980493E-011	1	0.000000E+000
1	56.10191809	1.980493E-011	4.824933E-012	0	0.000000E+000
1	56.10458984	4.824933E-012	1.980493E-011	1	0.000000E+000
1	56.10531837	1.980493E-011	4.824933E-012	0	0.000000E+000
1	56.10536084	4.824933E-012	1.980493E-011	1	0.000000E+000
1	56.10632054	1.980493E-011	4.824933E-012	0	0.000000E+000
1	56.11008245	4.824933E-012	1.980493E-011	1	0.000000E+000
1	56.11252319	1.980493E-011	4.824933E-012	0	0.000000E+000
1	56.11564207	4.824933E-012	1.980493E-011	1	0.000000E+000
1	56.11659638	1.980493E-011	4.824933E-012	0	0.000000E+000
1	56.11661035	4.824933E-012	1.980493E-011	1	0.000000E+000
1	56.11669937	1.980493E-011	4.824933E-012	0	0.000000E+000
1	56.11697155	4.824933E-012	1.980493E-011	1	0.000000E+000
1	56.11717631	1.980493E-011	4.824933E-012	0	0.000000E+000
1	56.11720288	4.824933E-012	1.980493E-011	1	0.000000E+000
1	56.12238414	1.980493E-011	4.824933E-012	0	0.000000E+000
1	56.12463497	4.824933E-012	1.980493E-011	1	0.000000E+000
1	56.12546138	1.980493E-011	4.824933E-012	0	0.000000E+000
1	56.12591295	4.824933E-012	1.980493E-011	1	0.000000E+000
1	56.12685756	1.980493E-011	4.824933E-012	0	0.000000E+000
1	56.12687592	4.824933E-012	1.980493E-011	1	0.000000E+000
1	56.12711170	1.980493E-011	4.824933E-012	0	0.000000E+000
1	56.12798740	4.824933E-012	1.980493E-011	1	0.000000E+000
1	56.12851891	1.980493E-011	4.824933E-012	0	0.000000E+000
1	56.12853613	4.824933E-012	1.980493E-011	1	0.000000E+000
1	56.12990897	1.980493E-011	4.824933E-012	0	0.000000E+000
1	56.13423065	4.824933E-012	1.980493E-011	1	0.000000E+000
1	56.13489045	1.980493E-011	4.824933E-012	0	0.000000E+000
1	56.13491188	4.824933E-012	1.980493E-011	1	0.000000E+000
1	56.13503890	1.980493E-011	4.824933E-012	0	0.000000E+000
1	56.13622973	4.824933E-012	1.980493E-011	1	0.000000E+000
1	56.13648661	1.980493E-011	4.824933E-012	0	0.000000E+000
1	56.13650299	4.824933E-012	1.980493E-011	1	0.000000E+000
1	56.13681986	1.980493E-011	4.824933E-012	0	0.000000E+000
1	56.13727434	4.824933E-012	1.980493E-011	1	0.000000E+000
1	56.13744390	1.980493E-011	4.824933E-012	0	0.000000E+000
1	56.13975845	4.824933E-012	1.980493E-011	1	0.000000E+000
1	56.14034895	1.980493E-011	4.824933E-012	0	0.000000E+000
1	56.14039403	4.824933E-012	1.980493E-011	1	0.000000E+000
1	56.14064886	1.980493E-011	4.824933E-012	0	0.000000E+000
1	56.14167119	4.824933E-012	1.980493E-011	1	0.000000E+000
1	56.14216018	1.980493E-011	4.824933E-012	0	0.000000E+000
1	56.14601108	4.824933E-012	1.980493E-011	1	0.000000E+000
1	56.14633673	1.980493E-011	4.824933E-012	0	0.000000E+000
1	56.14664029	4.824933E-012	1.980493E-011	1	0.000000E+000
1	56.14693001	1.980493E-011	4.824933E-012	0	0.000000E+000
1	56.14698206	4.824933E-012	1.980493E-011	1	0.000000E+000
1	56.14846466	1.980493E-011	4.824933E-012	0	0.000000E+000
1	56.15239092	4.824933E-012	1.980493E-011	1	0.000000E+000
1	56.15253546	1.980493E-011	4.824933E-012	0	0.000000E+000
1	56.16176739	4.824933E-012	1.980493E-011	1	0.000000E+000
1	56.16362771	1.980493E-011	4.824933E-012	0	0.000000E+000
1	56.16387692	4.824933E-012	1.980493E-011	1	0.000000E+000
1	56.16622049	1.980493E-011	4.824933E-012	0	0.000000E+000
1	56.16830533	4.824933E-012	1.980493E-011	1	0.000000E+000
1	56.16916211	1.980493E-011	4.824933E-012	0	0.000000E+000
1	56.17112398	4.824933E-012	1.980493E-011	1	0.000000E+000
1	56.17167626	1.980493E-011	4.824933E-012	0	0.000000E+000
1	56.17353643	4.824933E-012	1.980493E-011	1	0.000000E+000
1	56.17375074	1.980493E-011	4.824933E-012	0	0.000000E+000
1	56.17378899	4.824933E-012	1.980493E-011	1	0.000000E+000
1	56.17463188	1.980493E-011	4.824933E-012	0	0.000000E+000
1	56.17647926	4.824933E-012	1.980493E-011	1	0.000000E+000
1	56.17696279	1.980493E-011	4.824933E-012	0	0.000000E+000
1	56.17731397	4.824933E-012	1.980493E-011	1	0.000000E+000
1	56.17739123	1.980493E-011	4.824933E-012	0	0.000000E+000
1	56.17830405	4.824933E-012	1.980493E-011	1	0.000000E+000
1	56.17998445	1.980493E-011	4.824933E-012	0	0.000000E+000
1	56.18029779	4.824933E-012	1.980493E-011	1	0.000000E+000
1	56.18051280	1.980493E-011	4.824933E-012	0	0.000000E+000
1	56.18053294	4.824933E-012	1.980493E-011	1	0.000000E+000
1	56.18127708	1.980493E-011	4.824933E-012	0	0.000000E+000
1	56.18195363	4.824933E-012	1.980493E-011	1	0.000000E+000
1	56.18370924	1.980493E-011	4.824933E-012	0	0.000000E+000
1	56.18373205	4.824933E-012	1.980493E-011	1	0.000000E+000
1	56.18378171	1.980493E-011	4.824933E-012	0	0.000000E+000
1	56.18381900	4.824933E-012	1.980493E-011	1	0.000000E+000
1	56.18409664	1.980493E-011	4.824933E-012	0	0.000000E+000
1	56.18921056	4.824933E-012	1.980493E-011	1	0.000000E+000
1	56.18989118	1.980493E-011	4.824933E-012	0	0.000000E+000
1	56.19032121	4.824933E-012	1.980493E-011	1	0.000000E+000
1	56.19045998	1.980493E-011	4.824933E-012	0	0.000000E+000
1	56.19048120	4.824933E-012	1.980493E-011	1	0.000000E+000
1	56.19156099	1.980493E-011	4.824933E-012	0	0.000000E+000
1	56.19157645	4.824933E-012	1.980493E-011	1	0.000000E+000
1	56.19177719	1.980493E-011	4.824933E-012	0	0.000000E+000
1	56.19333458	4.824933E-012	1.980493E-011	1	0.000000E+000
1	56.19411121	1.980493E-011	4.824933E-012	0	0.000000E+000
1	56.19630278	4.824933E-012	1.980493E-011	1	0.000000E+000
1	56.19635682	1.980493E-011	4.824933E-012	0	0.000000E+000
1	56.42233757	4.855307E-012	1.983531E-011	1	0.000000E+000
1	56.42339219	1.983531E-011	4.855307E-012	0	0.000000E+000
1	56.42614723	4.855307E-012	1.983531E-011	1	0.000000E+000
1	56.42646614	1.983531E-011	4.855307E-012	0	0.000000E+000
1	56.43049120	4.855307E-012	1.983531E-011	1	0.000000E+000
1	56.43136140	1.983531E-011	4.855307E-012	0	0.000000E+000
1	56.43136832	4.855307E-012	1.983531E-011	1	0.000000E+000
1	56.43154237	1.983531E-011	4.855307E-012	0	0.000000E+000
1	56.43527241	4.855307E-012	1.983531E-011	1	0.000000E+000
1	56.43686935	1.983531E-011	4.855307E-012	0	0.000000E+000
1	56.44054562	4.855307E-012	1.983531E-011	1	0.000000E+000
1	56.44075288	1.983531E-011	4.855307E-012	0	0.000000E+000
1	56.44101980	4.855307E-012	1.983531E-011	1	0.000000E+000
1	56.44114789	1.983531E-011	4.855307E-012	0	0.000000E+000
1	56.44116945	4.855307E-012	1.983531E-011	1	0.000000E+000
1	56.44193164	1.983531E-011	4.855307E-012	0	0.000000E+000
1	56.44398740	4.855307E-012	1.983531E-011	1	0.000000E+000
1	56.44516814	1.983531E-011	4.855307E-012	0	0.000000E+000
1	56.44518922	4.855307E-012	1.983531E-011	1	0.000000E+000
1	56.44525313	1.983531E-011	4.855307E-012	0	0.000000E+000
1	56.44673728	4.855307E-012	1.983531E-011	1	0.000000E+000
1	56.44697429	1.983531E-011	4.855307E-012	0	0.000000E+000
1	56.45015062	4.855307E-012	1.983531E-011	1	0.000000E+000
1	56.45137271	1.983531E-011	4.855307E-012	0	0.000000E+000
1	56.45353427	4.855307E-012	1.983531E-011	1	0.000000E+000
1	56.45368081	1.983531E-011	4.855307E-012	0	0.000000E+000
1	56.45451769	4.855307E-012	1.983531E-011	1	0.000000E+000
1	56.45573675	1.983531E-011	4.855307E-012	0	0.000000E+000
1	56.46065918	4.855307E-012	1.983531E-011	1	0.000000E+000
1	56.46077290	1.983531E-011	4.855307E-012	0	0.000000E+000
1	56.46083719	4.855307E-012	1.983531E-011	1	0.000000E+000
1	56.46141372	1.983531E-011	4.855307E-012	0	0.000000E+000
1	56.46145194	4.855307E-012	1.983531E-011	1	0.000000E+000
1	56.46179196	1.983531E-011	4.855307E-012	0	0.000000E+000
1	56.46265302	4.855307E-012	1.983531E-011	1	0.000000E+000
1	56.46299413	1.983531E-011	4.855307E-012	0	0.000000E+000
1	56.46377620	4.855307E-012	1.983531E-011	1	0.000000E+000
1	56.46384208	1.983531E-011	4.855307E-012	0	0.000000E+000
1	56.46391653	4.855307E-012	1.983531E-011	1	0.000000E+000
1	56.46461705	1.983531E-011	4.855307E-012	0	0.000000E+000
1	56.46509090	4.855307E-012	1.983531E-011	1	0.000000E+000
1	56.46517896	1.983531E-011	4.855307E-012	0	0.000000E+000
1	56.46571236	4.855307E-012	1.983531E-011	1	0.000000E+000
1	56.46630862	1.983531E-011	4.855307E-012	0	0.000000E+000
1	56.46634304	4.855307E-012	1.983531E-011	1	0.000000E+000
1	56.46698175	1.983531E-011	4.855307E-012	0	0.000000E+000
1	56.46955838	4.855307E-012	1.983531E-011	1	0.000000E+000
1	56.46958577	1.983531E-011	4.855307E-012	0	0.000000E+000
1	56.47021125	4.855307E-012	1.983531E-011	1	0.000000E+000
1	56.47041362	1.983531E-011	4.855307E-012	0	0.000000E+000
1	56.47043817	4.855307E-012	1.983531E-011	1	0.000000E+000
1	56.47084349	1.983531E-011	4.855307E-012	0	0.000000E+000
1	56.47454136	4.855307E-012	1.983531E-011	1	0.000000E+000
1	56.47556050	1.983531E-011	4.855307E-012	0	0.000000E+000
1	56.47936837	4.855307E-012	1.983531E-011	1	0.000000E+000
1	56.47950996	1.983531E-011	4.855307E-012	0	0.000000E+000
1	56.47953724	4.855307E-012	1.983531E-011	1	0.000000E+000
1	56.48036173	1.983531E-011	4.855307E-012	0	0.000000E+000
1	56.48450997	4.855307E-012	1.983531E-011	1	0.000000E+000
1	56.48469187	1.983531E-011	4.855307E-012	0	0.000000E+000
1	56.48629675	4.855307E-012	1.983531E-011	1	0.000000E+000
1	56.48805719	1.983531E-011	4.855307E-012	0	0.000000E+000
1	56.48807971	4.855307E-012	1.983531E-011	1	0.000000E+000
1	56.48977976	1.983531E-011	4.855307E-012	0	0.000000E+000
1	56.48989270	4.855307E-012	1.983531E-011	1	0.000000E+000
1	56.49030356	1.983531E-011	4.855307E-012	0	0.000000E+000
1	56.49032565	4.855307E-012	1.983531E-011	1	0.000000E+000
1	56.49046410	1.983531E-011	4.855307E-012	0	0.000000E+000
1	56.49073039	4.855307E-012	1.983531E-011	1	0.000000E+000
1	56.49169960	1.983531E-011	4.855307E-012	0	0.000000E+000
1	56.49496370	4.855307E-012	1.983531E-011	1	0.000000E+000
1	56.49661642	1.983531E-011	4.855307E-012	0	0.000000E+000
1	56.50256634	4.855307E-012	1.983531E-011	1	0.000000E+000
1	56.50337482	1.983531E-011	4.855307E-012	0	0.000000E+000
1	56.76317497	4.894489E-012	1.987449E-011	1	0.000000E+000
1	56.76339152	1.987449E-011	4.894489E-012	0	0.000000E+000
1	56.76370375	4.894489E-012	1.987449E-011	1	0.000000E+000
1	56.76396592	1.987449E-011	4.894489E-012	0	0.000000E+000
1	56.76680098	4.894489E-012	1.987449E-011	1	0.000000E+000
1	56.76727441	1.987449E-011	4.894489E-012	0	0.000000E+000
1	56.76730616	4.894489E-012	1.987449E-011	1	0.000000E+000
1	56.76785111	1.987449E-011	4.894489E-012	0	0.000000E+000
1	56.76906363	4.894489E-012	1.987449E-011	1	0.000000E+000
1	56.76930978	1.987449E-011	4.894489E-012	0	0.000000E+000
1	56.76933442	4.894489E-012	1.987449E-011	1	0.000000E+000
1	56.76956577	1.987449E-011	4.894489E-012	0	0.000000E+000
1	56.77710811	4.894489E-012	1.987449E-011	1	0.000000E+000
1	56.77723978	1.987449E-011	4.894489E-012	0	0.000000E+000
1	56.78163789	4.894489E-012	1.987449E-011	1	0.000000E+000
1	56.78394859	1.987449E-011	4.894489E-012	0	0.000000E+000
1	56.78472814	4.894489E-012	1.987449E-011	1	0.000000E+000
1	56.78589326	1.987449E-011	4.894489E-012	0	0.000000E+000
1	56.78592295	4.894489E-012	1.987449E-011	1	0.000000E+000
1	56.78729631	1.987449E-011	4.894489E-012	0	0.000000E+000
1	56.78735561	4.894489E-012	1.987449E-011	1	0.000000E+000
1	56.78743171	1.987449E-011	4.894489E-012	0	0.000000E+000
1	56.78744859	4.894489E-012	1.987449E-011	1	0.000000E+000
1	56.78788405	1.987449E-011	4.894489E-012	0	0.000000E+000
1	56.78794092	4.894489E-012	1.987449E-011	1	0.000000E+000
1	56.78937155	1.987449E-011	4.894489E-012	0	0.000000E+000
1	56.79696395	4.894489E-012	1.987449E-011	1	0.000000E+000
1	56.79773861	1.987449E-011	4.894489E-012	0	0.000000E+000
1	56.80463526	4.894489E-012	1.987449E-011	1	0.000000E+000
1	56.80511616	1.987449E-011	4.894489E-012	0	0.000000E+000
1	56.80754493	4.894489E-012	1.987449E-011	1	0.000000E+000
1	56.80795762	1.987449E-011	4.894489E-012	0	0.000000E+000
1	56.80802920	4.894489E-012	1.987449E-011	1	0.000000E+000
1	56.80919884	1.987449E-011	4.894489E-012	0	0.000000E+000
1	56.80997447	4.894489E-012	1.987449E-011	1	0.000000E+000
1	56.81124923	1.987449E-011	4.894489E-012	0	0.000000E+000
1	56.81716304	4.894489E-012	1.987449E-011	1	0.000000E+000
1	56.81759216	1.987449E-011	4.894489E-012	0	0.000000E+000
1	56.81761740	4.894489E-012	1.987449E-011	1	0.000000E+000
1	56.81866721	1.987449E-011	4.894489E-012	0	0.000000E+000
1	56.81870349	4.894489E-012	1.987449E-011	1	0.000000E+000
1	56.82017140	1.987449E-011	4.894489E-012	0	0.000000E+000
1	56.82700755	4.894489E-012	1.987449E-011	1	0.000000E+000
1	56.82727456	1.987449E-011	4.894489E-012	0	0.000000E+000
1	56.82737547	4.894489E-012	1.987449E-011	1	0.000000E+000
1	56.82848498	1.987449E-011	4.894489E-012	0	0.000000E+000
1	56.83297737	4.894489E-012	1.987449E-011	1	0.000000E+000
1	56.83308838	1.987449E-011	4.894489E-012	0	0.000000E+000
1	56.83499117	4.894489E-012	1.987449E-011	1	0.000000E+000
1	56.83519351	1.987449E-011	4.894489E-012	0	0.000000E+000
1	56.83521848	4.894489E-012	1.987449E-011	1	0.000000E+000
1	56.83554634	1.987449E-011	4.894489E-012	0	0.000000E+000
1	56.84335779	4.894489E-012	1.987449E-011	1	0.000000E+000
1	56.84373639	1.987449E-011	4.894489E-012	0	0.000000E+000
1	56.84748741	4.894489E-012	1.987449E-011	1	0.000000E+000
1	56.84863266	1.987449E-011	4.894489E-012	0	0.000000E+000
1	56.84866868	4.894489E-012	1.987449E-011	1	0.000000E+000
1	56.84950512	1.987449E-011	4.894489E-012	0	0.000000E+000
1	56.85028626	4.894489E-012	1.987449E-011	1	0.000000E+000
1	56.85180255	1.987449E-011	4.894489E-012	0	0.000000E+000
1	56.85573382	4.894489E-012	1.987449E-011	1	0.000000E+000
1	56.85583141	1.987449E-011	4.894489E-012	0	0.000000E+000
1	56.85587716	4.894489E-012	1.987449E-011	1	0.000000E+000
1	56.85604453	1.987449E-011	4.894489E-012	0	0.000000E+000
1	56.86325926	4.894489E-012	1.987449E-011	1	0.000000E+000
1	56.86385330	1.987449E-011	4.894489E-012	0	0.000000E+000
1	56.86385854	4.894489E-012	1.987449E-011	1	0.000000E+000
1	56.86483547	1.987449E-011	4.894489E-012	0	0.000000E+000
1	56.86485946	4.894489E-012	1.987449E-011	1	0.000000E+000
1	56.86564026	1.987449E-011	4.894489E-012	0	0.000000E+000
1	56.86565870	4.894489E-012	1.987449E-011	1	0.000000E+000
1	56.86751645	1.987449E-011	4.894489E-012	0	0.000000E+000
1	56.87583186	4.894489E-012	1.987449E-011	1	0.000000E+000
1	56.87647957	1.987449E-011	4.894489E-012	0	0.000000E+000
1	56.87672602	4.894489E-012	1.987449E-011	1	0.000000E+000
1	56.87871246	1.987449E-011	4.894489E-012	0	0.000000E+000
1	56.88029719	4.894489E-012	1.987449E-011	1	0.000000E+000
1	56.88141953	1.987449E-011	4.894489E-012	0	0.000000E+000
1	56.88485903	4.894489E-012	1.987449E-011	1	0.000000E+000
1	56.88540463	1.987449E-011	4.894489E-012	0	0.000000E+000
1	56.88549202	4.894489E-012	1.987449E-011	1	0.000000E+000
1	56.88625475	1.987449E-011	4.894489E-012	0	0.000000E+000
1	56.88834163	4.894489E-012	1.987449E-011	1	0.000000E+000
1	56.88895385	1.987449E-011	4.894489E-012	0	0.000000E+000
1	56.89027987	4.894489E-012	1.987449E-011	1	0.000000E+000
1	56.89074822	1.987449E-011	4.894489E-012	0	0.000000E+000
1	56.89199283	4.894489E-012	1.987449E-011	1	0.000000E+000
1	56.89204622	1.987449E-011	4.894489E-012	0	0.000000E+000
1	56.89352743	4.894489E-012	1.987449E-011	1	0.000000E+000
1	56.89414969	1.987449E-011	4.894489E-012	0	0.000000E+000
1	56.89594266	4.894489E-012	1.987449E-011	1	0.000000E+000
1	56.89721348	1.987449E-011	4.894489E-012	0	0.000000E+000
1	56.90146847	4.894489E-012	1.987449E-011	1	0.000000E+000
1	56.90196723	1.987449E-011	4.894489E-012	0	0.000000E+000
1	56.90199880	4.894489E-012	1.987449E-011	1	0.000000E+000
1	56.90288453	1.987449E-011	4.894489E-012	0	0.000000E+000
1	56.90291020	4.894489E-012	1.987449E-011	1	0.000000E+000
1	56.90325630	1.987449E-011	4.894489E-012	0	0.000000E+000
1	56.90565917	4.894489E-012	1.987449E-011	1	0.000000E+000
1	56.90676308	1.987449E-011	4.894489E-012	0	0.000000E+000
1	56.90819474	4.894489E-012	1.987449E-011	1	0.000000E+000
1	56.90844048	1.987449E-011	4.894489E-012	0	0.000000E+000
1	56.91429905	4.894489E-012	1.987449E-011	1	0.000000E+000
1	56.91528047	1.987449E-011	4.894489E-012	0	0.000000E+000
1	56.91665904	4.894489E-012	1.987449E-011	1	0.000000E+000
1	56.91672355	1.987449E-011	4.894489E-012	0	0.000000E+000
1	56.92045102	4.894489E-012	1.987449E-011	1	0.000000E+000
1	56.92108418	1.987449E-011	4.894489E-012	0	0.000000E+000
1	56.92110179	4.894489E-012	1.987449E-011	1	0.000000E+000
1	56.92220565	1.987449E-011	4.894489E-012	0	0.000000E+000
1	56.92220831	4.894489E-012	1.987449E-011	1	0.000000E+000
1	56.92338651	1.987449E-011	4.894489E-012	0	0.000000E+000
1	56.92341747	4.894489E-012	1.987449E-011	1	0.000000E+000
1	56.92437295	1.987449E-011	4.894489E-012	0	0.000000E+000
1	56.92750865	4.894489E-012	1.987449E-011	1	0.000000E+000
1	56.92755657	1.987449E-011	4.894489E-012	0	0.000000E+000
1	56.92764415	4.894489E-012	1.987449E-011	1	0.000000E+000
1	56.92773653	1.987449E-011	4.894489E-012	0	0.000000E+000
1	56.92774569	4.894489E-012	1.987449E-011	1	0.000000E+000
1	56.92780634	1.987449E-011	4.894489E-012	0	0.000000E+000
1	56.93065157	4.894489E-012	1.987449E-011	1	0.000000E+000
1	56.93070451	1.987449E-011	4.894489E-012	0	0.000000E+000
1	56.93102376	4.894489E-012	1.987449E-011	1	0.000000E+000
1	56.93133956	1.987449E-011	4.894489E-012	0	0.000000E+000
1	56.93462805	4.894489E-012	1.987449E-011	1	0.000000E+000
1	56.93489116	1.987449E-011	4.894489E-012	0	0.000000E+000
1	56.93863809	4.894489E-012	1.987449E-011	1	0.000000E+000
1	56.93871935	1.987449E-011	4.894489E-012	0	0.000000E+000
1	56.94271714	4.894489E-012	1.987449E-011	1	0.000000E+000
1	56.94305173	1.987449E-011	4.894489E-012	0	0.000000E+000
1	56.94772585	4.894489E-012	1.987449E-011	1	0.000000E+000
1	56.94782933	1.987449E-011	4.894489E-012	0	0.000000E+000
1	56.94790721	4.894489E-012	1.987449E-011	1	0.000000E+000
1	56.94838769	1.987449E-011	4.894489E-012	0	0.000000E+000
1	56.95166076	4.894489E-012	1.987449E-011	1	0.000000E+000
1	56.95201660	1.987449E-011	4.894489E-012	0	0.000000E+000
1	56.95738014	4.894489E-012	1.987449E-011	1	0.000000E+000
1	56.95784830	1.987449E-011	4.894489E-012	0	0.000000E+000
1	56.95971133	4.894489E-012	1.987449E-011	1	0.000000E+000
1	56.95977132	1.987449E-011	4.894489E-012	0	0.000000E+000
1	56.95981584	4.894489E-012	1.987449E-011	1	0.000000E+000
1	56.96038414	1.987449E-011	4.894489E-012	0	0.000000E+000
1	56.96039663	4.894489E-012	1.987449E-011	1	0.000000E+000
1	56.96053216	1.987449E-011	4.894489E-012	0	0.000000E+000
1	56.96149165	4.894489E-012	1.987449E-011	1	0.000000E+000
1	56.96292097	1.987449E-011	4.894489E-012	0	0.000000E+000
1	56.96294745	4.894489E-012	1.987449E-011	1	0.000000E+000
1	56.96306330	1.987449E-011	4.894489E-012	0	0.000000E+000
1	56.98825493	4.894489E-012	1.987449E-011	1	0.000000E+000
1	56.98835596	1.987449E-011	4.894489E-012	0	0.000000E+000
1	56.98914082	4.894489E-012	1.987449E-011	1	0.000000E+000
1	56.99020985	1.987449E-011	4.894489E-012	0	0.000000E+000
1	56.99245410	4.894489E-012	1.987449E-011	1	0.000000E+000
1	56.99359237	1.987449E-011	4.894489E-012	0	0.000000E+000
1	56.99621491	4.894489E-012	1.987449E-011	1	0.000000E+000
1	56.99625024	1.987449E-011	4.894489E-012	0	0.000000E+000
1	56.99673200	4.894489E-012	1.987449E-011	1	0.000000E+000
1	56.99804202	1.987449E-011	4.894489E-012	0	0.000000E+000
1	56.99808768	4.894489E-012	1.987449E-011	1	0.000000E+000
1	56.99811059	1.987449E-011	4.894489E-012	0	0.000000E+000
1	56.99816714	4.894489E-012	1.987449E-011	1	0.000000E+000
1	57.00024758	1.987449E-011	4.894489E-012	0	0.000000E+000
1	57.00946152	4.894489E-012	1.987449E-011	1	0.000000E+000
1	57.00963563	1.987449E-011	4.894489E-012	0	0.000000E+000
1	57.01683979	4.894489E-012	1.987449E-011	1	0.000000E+000
1	57.01693704	1.987449E-011	4.894489E-012	0	0.000000E+000
1	57.01759725	4.894489E-012	1.987449E-011	1	0.000000E+000
1	57.01766828	1.987449E-011	4.894489E-012	0	0.000000E+000
1	57.01769873	4.894489E-012	1.987449E-011	1	0.000000E+000
1	57.01800301	1.987449E-011	4.894489E-012	0	0.000000E+000
1	57.01801680	4.894489E-012	1.987449E-011	1	0.000000E+000
1	57.01811452	1.987449E-011	4.894489E-012	0	0.000000E+000
1	57.02159566	4.894489E-012	1.987449E-011	1	0.000000E+000
1	57.02162569	1.987449E-011	4.894489E-012	0	0.000000E+000
1	57.02164972	4.894489E-012	1.987449E-011	1	0.000000E+000
1	57.02180605	1.987449E-011	4.894489E-012	0	0.000000E+000
1	57.02191861	4.894489E-012	1.987449E-011	1	0.000000E+000
1	57.02233687	1.987449E-011	4.894489E-012	0	0.000000E+000
1	57.02530505	4.894489E-012	1.987449E-011	1	0.000000E+000
1	57.02581863	1.987449E-011	4.894489E-012	0	0.000000E+000
1	57.02636900	4.894489E-012	1.987449E-011	1	0.000000E+000
1	57.02655354	1.987449E-011	4.894489E-012	0	0.000000E+000
1	57.03138078	4.894489E-012	1.987449E-011	1	0.000000E+000
1	57.03145912	1.987449E-011	4.894489E-012	0	0.000000E+000
1	57.05227353	4.894489E-012	1.987449E-011	1	0.000000E+000
1	57.05242834	1.987449E-011	4.894489E-012	0	0.000000E+000
1	57.05388157	4.894489E-012	1.987449E-011	1	0.000000E+000
1	57.05403415	1.987449E-011	4.894489E-012	0	0.000000E+000
1	57.05409947	4.894489E-012	1.987449E-011	1	0.000000E+000
1	57.05488433	1.987449E-011	4.894489E-012	0	0.000000E+000
1	57.05703865	4.894489E-012	1.987449E-011	1	0.000000E+000
1	57.05823230	1.987449E-011	4.894489E-012	0	0.000000E+000
1	57.06377074	4.894489E-012	1.987449E-011	1	0.000000E+000
1	57.06433304	1.987449E-011	4.894489E-012	0	0.000000E+000
1	57.06446482	4.894489E-012	1.987449E-011	1	0.000000E+000
1	57.06457215	1.987449E-011	4.894489E-012	0	0.000000E+000
1	57.07073424	4.894489E-012	1.987449E-011	1	0.000000E+000
1	57.07170149	1.987449E-011	4.894489E-012	0	0.000000E+000
1	57.07487550	4.894489E-012	1.987449E-011	1	0.000000E+000
1	57.07682620	1.987449E-011	4.894489E-012	0	0.000000E+000
1	57.07684901	4.894489E-012	1.987449E-011	1	0.000000E+000
1	57.07818903	1.987449E-011	4.894489E-012	0	0.000000E+000
1	57.07820721	4.894489E-012	1.987449E-011	1	0.000000E+000
1	57.07854137	1.987449E-011	4.894489E-012	0	0.000000E+000
1	57.07944851	4.894489E-012	1.987449E-011	1	0.000000E+000
1	57.08033546	1.987449E-011	4.894489E-012	0	0.000000E+000
1	57.08490719	4.894489E-012	1.987449E-011	1	0.000000E+000
1	57.08521338	1.987449E-011	4.894489E-012	0	0.000000E+000
1	57.08602112	4.894489E-012	1.987449E-011	1	0.000000E+000
1	57.08660876	1.987449E-011	4.894489E-012	0	0.000000E+000
1	57.08764907	4.894489E-012	1.987449E-011	1	0.000000E+000
1	57.08834509	1.987449E-011	4.894489E-012	0	0.000000E+000
1	57.09139407	4.894489E-012	1.987449E-011	1	0.000000E+000
1	57.09344182	1.987449E-011	4.894489E-012	0	0.000000E+000
1	57.09655315	4.894489E-012	1.987449E-011	1	0.000000E+000
1	57.09661474	1.987449E-011	4.894489E-012	0	0.000000E+000
1	57.09663618	4.894489E-012	1.987449E-011	1	0.000000E+000
1	57.09684984	1.987449E-011	4.894489E-012	0	0.000000E+000
1	57.09824707	4.894489E-012	1.987449E-011	1	0.000000E+000
1	57.09879341	1.987449E-011	4.894489E-012	0	0.000000E+000
1	57.09881182	4.894489E-012	1.987449E-011	1	0.000000E+000
1	57.09913865	1.987449E-011	4.894489E-012	0	0.000000E+000
1	57.09918144	4.894489E-012	1.987449E-011	1	0.000000E+000
1	57.09923929	1.987449E-011	4.894489E-012	0	0.000000E+000
1	57.09939499	4.894489E-012	1.987449E-011	1	0.000000E+000
1	57.09944928	1.987449E-011	4.894489E-012	0	0.000000E+000
1	57.10315447	4.894489E-012	1.987449E-011	1	0.000000E+000
1	57.10332706	1.987449E-011	4.894489E-012	0	0.000000E+000
1	57.10336500	4.894489E-012	1.987449E-011	1	0.000000E+000
1	57.10575180	1.987449E-011	4.894489E-012	0	0.000000E+000
1	57.10882547	4.894489E-012	1.987449E-011	1	0.000000E+000
1	57.10982764	1.987449E-011	4.894489E-012	0	0.000000E+000
1	57.11380276	4.894489E-012	1.987449E-011	1	0.000000E+000
1	57.11430671	1.987449E-011	4.894489E-012	0	0.000000E+000
1	57.11462365	4.894489E-012	1.987449E-011	1	0.000000E+000
1	57.11475952	1.987449E-011	4.894489E-012	0	0.000000E+000
1	57.11611157	4.894489E-012	1.987449E-011	1	0.000000E+000
1	57.11717846	1.987449E-011	4.894489E-012	0	0.000000E+000
1	57.11998436	4.894489E-012	1.987449E-011	1	0.000000E+000
1	57.12001148	1.987449E-011	4.894489E-012	0	0.000000E+000
1	57.12097018	4.894489E-012	1.987449E-011	1	0.000000E+000
1	57.12166919	1.987449E-011	4.894489E-012	0	0.000000E+000
1	57.12192802	4.894489E-012	1.987449E-011	1	0.000000E+000
1	57.12198199	1.987449E-011	4.894489E-012	0	0.000000E+000
1	57.12326185	4.894489E-012	1.987449E-011	1	0.000000E+000
1	57.12379355	1.987449E-011	4.894489E-012	0	0.000000E+000
1	57.12418578	4.894489E-012	1.987449E-011	1	0.000000E+000
1	57.12432691	1.987449E-011	4.894489E-012	0	0.000000E+000
1	57.12693680	4.894489E-012	1.987449E-011	1	0.000000E+000
1	57.12713249	1.987449E-011	4.894489E-012	0	0.000000E+000
1	57.12785784	4.894489E-012	1.987449E-011	1	0.000000E+000
1	57.12797160	1.987449E-011	4.894489E-012	0	0.000000E+000
1	57.13193648	4.894489E-012	1.987449E-011	1	0.000000E+000
1	57.13471016	1.987449E-011	4.894489E-012	0	0.000000E+000
1	57.13473822	4.894489E-012	1.987449E-011	1	0.000000E+000
1	57.13482402	1.987449E-011	4.894489E-012	0	0.000000E+000
1	57.13488914	4.894489E-012	1.987449E-011	1	0.000000E+000
1	57.13515101	1.987449E-011	4.894489E-012	0	0.000000E+000
1	57.13518345	4.894489E-012	1.987449E-011	1	0.000000E+000
1	57.13673709	1.987449E-011	4.894489E-012	0	0.000000E+000
1	57.13878814	4.894489E-012	1.987449E-011	1	0.000000E+000
1	57.13899395	1.987449E-011	4.894489E-012	0	0.000000E+000
1	57.14092394	4.894489E-012	1.987449E-011	1	0.000000E+000
1	57.14209784	1.987449E-011	4.894489E-012	0	0.000000E+000
1	57.14211687	4.894489E-012	1.987449E-011	1	0.000000E+000
1	57.14339304	1.987449E-011	4.894489E-012	0	0.000000E+000
1	57.14342035	4.894489E-012	1.987449E-011	1	0.000000E+000
1	57.14376637	1.987449E-011	4.894489E-012	0	0.000000E+000
1	57.14378549	4.894489E-012	1.987449E-011	1	0.000000E+000
1	57.14422302	1.987449E-011	4.894489E-012	0	0.000000E+000
1	57.15122451	4.894489E-012	1.987449E-011	1	0.000000E+000
1	57.15296506	1.987449E-011	4.894489E-012	0	0.000000E+000
1	57.15340814	4.894489E-012	1.987449E-011	1	0.000000E+000
1	57.15511107	1.987449E-011	4.894489E-012	0	0.000000E+000
1	57.16006691	4.894489E-012	1.987449E-011	1	0.000000E+000
1	57.16069479	1.987449E-011	4.894489E-012	0	0.000000E+000
1	57.16333826	4.894489E-012	1.987449E-011	1	0.000000E+000
1	57.16342751	1.987449E-011	4.894489E-012	0	0.000000E+000
1	57.16488041	4.894489E-012	1.987449E-011	1	0.000000E+000
1	57.16587310	1.987449E-011	4.894489E-012	0	0.000000E+000
1	57.16669175	4.894489E-012	1.987449E-011	1	0.000000E+000
1	57.16677093	1.987449E-011	4.894489E-012	0	0.000000E+000
1	57.16703013	4.894489E-012	1.987449E-011	1	0.000000E+000
1	57.16719985	1.987449E-011	4.894489E-012	0	0.000000E+000
1	57.17114977	4.894489E-012	1.987449E-011	1	0.000000E+000
1	57.17119646	1.987449E-011	4.894489E-012	0	0.000000E+000
1	57.17120665	4.894489E-012	1.987449E-011	1	0.000000E+000
1	57.17133270	1.987449E-011	4.894489E-012	0	0.000000E+000
1	57.17135221	4.894489E-012	1.987449E-011	1	0.000000E+000
1	57.17214127	1.987449E-011	4.894489E-012	0	0.000000E+000
1	57.17341011	4.894489E-012	1.987449E-011	1	0.000000E+000
1	57.17381932	1.987449E-011	4.894489E-012	0	0.000000E+000
1	57.17434027	4.894489E-012	1.987449E-011	1	0.000000E+000
1	57.17636685	1.987449E-011	4.894489E-012	0	0.000000E+000
1	57.17780964	4.894489E-012	1.987449E-011	1	0.000000E+000
1	57.17823141	1.987449E-011	4.894489E-012	0	0.000000E+000
1	57.17825930	4.894489E-012	1.987449E-011	1	0.000000E+000
1	57.17834213	1.987449E-011	4.894489E-012	0	0.000000E+000
1	57.17878573	4.894489E-012	1.987449E-011	1	0.000000E+000
1	57.17892151	1.987449E-011	4.894489E-012	0	0.000000E+000
1	57.18063354	4.894489E-012	1.987449E-011	1	0.000000E+000
1	57.18084948	1.987449E-011	4.894489E-012	0	0.000000E+000
1	57.18619661	4.894489E-012	1.987449E-011	1	0.000000E+000
1	57.19225005	1.987449E-011	4.894489E-012	0	0.000000E+000
1	57.20107545	4.894489E-012	1.987449E-011	1	0.000000E+000
1	57.20123780	1.987449E-011	4.894489E-012	0	0.000000E+000
1	57.20128458	4.894489E-012	1.987449E-011	1	0.000000E+000
1	57.20224574	1.987449E-011	4.894489E-012	0	0.000000E+000
1	57.20333678	4.894489E-012	1.987449E-011	1	0.000000E+000
1	57.20341232	1.987449E-011	4.894489E-012	0	0.000000E+000
1	57.20426479	4.894489E-012	1.987449E-011	1	0.000000E+000
1	57.20463062	1.987449E-011	4.894489E-012	0	0.000000E+000
1	57.21039117	4.894489E-012	1.987449E-011	1	0.000000E+000
1	57.21046815	1.987449E-011	4.894489E-012	0	0.000000E+000
1	57.21180862	4.894489E-012	1.987449E-011	1	0.000000E+000
1	57.21190925	1.987449E-011	4.894489E-012	0	0.000000E+000
1	57.21201403	4.894489E-012	1.987449E-011	1	0.000000E+000
1	57.21303464	1.987449E-011	4.894489E-012	0	0.000000E+000
1	57.21305345	4.894489E-012	1.987449E-011	1	0.000000E+000
1	57.21548267	1.987449E-011	4.894489E-012	0	0.000000E+000
1	57.21551207	4.894489E-012	1.987449E-011	1	0.000000E+000
1	57.21581598	1.987449E-011	4.894489E-012	0	0.000000E+000
1	57.21604781	4.894489E-012	1.987449E-011	1	0.000000E+000
1	57.21625594	1.987449E-011	4.894489E-012	0	0.000000E+000
1	57.21869770	4.894489E-012	1.987449E-011	1	0.000000E+000
1	57.22034350	1.987449E-011	4.894489E-012	0	0.000000E+000
1	57.22036438	4.894489E-012	1.987449E-011	1	0.000000E+000
1	57.22049794	1.987449E-011	4.894489E-012	0	0.000000E+000
1	57.22107316	4.894489E-012	1.987449E-011	1	0.000000E+000
1	57.22216359	1.987449E-011	4.894489E-012	0	0.000000E+000
1	57.22677027	4.894489E-012	1.987449E-011	1	0.000000E+000
1	57.22719844	1.987449E-011	4.894489E-012	0	0.000000E+000
1	57.22846517	4.894489E-012	1.987449E-011	1	0.000000E+000
1	57.22894180	1.987449E-011	4.894489E-012	0	0.000000E+000
1	57.23294208	4.894489E-012	1.987449E-011	1	0.000000E+000
1	57.23370763	1.987449E-011	4.894489E-012	0	0.000000E+000
1	57.23376708	4.894489E-012	1.987449E-011	1	0.000000E+000
1	57.23404074	1.987449E-011	4.894489E-012	0	0.000000E+000
1	57.23407203	4.894489E-012	1.987449E-011	1	0.000000E+000
1	57.23633371	1.987449E-011	4.894489E-012	0	0.000000E+000
1	57.23882980	4.894489E-012	1.987449E-011	1	0.000000E+000
1	57.24017874	1.987449E-011	4.894489E-012	0	0.000000E+000
1	57.24021734	4.894489E-012	1.987449E-011	1	0.000000E+000
1	57.24141954	1.987449E-011	4.894489E-012	0	0.000000E+000
1	57.24158811	4.894489E-012	1.987449E-011	1	0.000000E+000
1	57.24280881	1.987449E-011	4.894489E-012	0	0.000000E+000
1	57.24284429	4.894489E-012	1.987449E-011	1	0.000000E+000
1	57.24373290	1.987449E-011	4.894489E-012	0	0.000000E+000
1	57.24552139	4.894489E-012	1.987449E-011	1	0.000000E+000
1	57.24577283	1.987449E-011	4.894489E-012	0	0.000000E+000
1	57.24786945	4.894489E-012	1.987449E-011	1	0.000000E+000
1	57.24837762	1.987449E-011	4.894489E-012	0	0.000000E+000
1	57.25801936	4.894489E-012	1.987449E-011	1	0.000000E+000
1	57.25813383	1.987449E-011	4.894489E-012	0	0.000000E+000
1	57.26298261	4.894489E-012	1.987449E-011	1	0.000000E+000
1	57.26452933	1.987449E-011	4.894489E-012	0	0.000000E+000
1	57.26472033	4.894489E-012	1.987449E-011	1	0.000000E+000
1	57.26483964	1.987449E-011	4.894489E-012	0	0.000000E+000
1	57.26597174	4.894489E-012	1.987449E-011	1	0.000000E+000
1	57.26670068	1.987449E-011	4.894489E-012	0	0.000000E+000
1	57.26672500	4.894489E-012	1.987449E-011	1	0.000000E+000
1	57.26846943	1.987449E-011	4.894489E-012	0	0.000000E+000
1	57.26986202	4.894489E-012	1.987449E-011	1	0.000000E+000
1	57.26990893	1.987449E-011	4.894489E-012	0	0.000000E+000
1	57.26995662	4.894489E-012	1.987449E-011	1	0.000000E+000
1	57.27083959	1.987449E-011	4.894489E-012	0	0.000000E+000
1	57.27086788	4.894489E-012	1.987449E-011	1	0.000000E+000
1	57.27136846	1.987449E-011	4.894489E-012	0	0.000000E+000
1	57.27252344	4.894489E-012	1.987449E-011	1	0.000000E+000
1	57.27417157	1.987449E-011	4.894489E-012	0	0.000000E+000
1	57.27422495	4.894489E-012	1.987449E-011	1	0.000000E+000
1	57.27518147	1.987449E-011	4.894489E-012	0	0.000000E+000
1	57.27539647	4.894489E-012	1.987449E-011	1	0.000000E+000
1	57.27604061	1.987449E-011	4.894489E-012	0	0.000000E+000
1	57.27820870	4.894489E-012	1.987449E-011	1	0.000000E+000
1	57.27853428	1.987449E-011	4.894489E-012	0	0.000000E+000
1	57.28031023	4.894489E-012	1.987449E-011	1	0.000000E+000
1	57.28051521	1.987449E-011	4.894489E-012	0	0.000000E+000
1	57.28295018	4.894489E-012	1.987449E-011	1	0.000000E+000
1	57.28352668	1.987449E-011	4.894489E-012	0	0.000000E+000
1	57.28483870	4.894489E-012	1.987449E-011	1	0.000000E+000
1	57.28503357	1.987449E-011	4.894489E-012	0	0.000000E+000
1	57.29023819	4.894489E-012	1.987449E-011	1	0.000000E+000
1	57.29091353	1.987449E-011	4.894489E-012	0	0.000000E+000
1	57.29092548	4.894489E-012	1.987449E-011	1	0.000000E+000
1	57.29230375	1.987449E-011	4.894489E-012	0	0.000000E+000
1	57.29255991	4.894489E-012	1.987449E-011	1	0.000000E+000
1	57.29366040	1.987449E-011	4.894489E-012	0	0.000000E+000
1	57.29788461	4.894489E-012	1.987449E-011	1	0.000000E+000
1	57.30267830	1.987449E-011	4.894489E-012	0	0.000000E+000
1	57.31150476	4.894489E-012	1.987449E-011	1	0.000000E+000
1	57.31283586	1.987449E-011	4.894489E-012	0	0.000000E+000
1	57.31347163	4.894489E-012	1.987449E-011	1	0.000000E+000
1	57.31474088	1.987449E-011	4.894489E-012	0	0.000000E+000
1	57.31475556	4.894489E-012	1.987449E-011	1	0.000000E+000
1	57.31502728	1.987449E-011	4.894489E-012	0	0.000000E+000
1	57.31611297	4.894489E-012	1.987449E-011	1	0.000000E+000
1	57.31619125	1.987449E-011	4.894489E-012	0	0.000000E+000
1	57.31629923	4.894489E-012	1.987449E-011	1	0.000000E+000
1	57.31794874	1.987449E-011	4.894489E-012	0	0.000000E+000
1	57.31919729	4.894489E-012	1.987449E-011	1	0.000000E+000
1	57.31934626	1.987449E-011	4.894489E-012	0	0.000000E+000
1	57.32233804	4.894489E-012	1.987449E-011	1	0.000000E+000
1	57.32252277	1.987449E-011	4.894489E-012	0	0.000000E+000
1	57.32253180	4.894489E-012	1.987449E-011	1	0.000000E+000
1	57.32287150	1.987449E-011	4.894489E-012	0	0.000000E+000
1	57.32690741	4.894489E-012	1.987449E-011	1	0.000000E+000
1	57.32728307	1.987449E-011	4.894489E-012	0	0.000000E+000
1	57.32729784	4.894489E-012	1.987449E-011	1	0.000000E+000
1	57.32769425	1.987449E-011	4.894489E-012	0	0.000000E+000
1	57.32770695	4.894489E-012	1.987449E-011	1	0.000000E+000
1	57.32811389	1.987449E-011	4.894489E-012	0	0.000000E+000
1	57.32854128	4.894489E-012	1.987449E-011	1	0.000000E+000
1	57.32898031	1.987449E-011	4.894489E-012	0	0.000000E+000
1	57.33691295	4.894489E-012	1.987449E-011	1	0.000000E+000
1	57.33718801	1.987449E-011	4.894489E-012	0	0.000000E+000
1	57.33808760	4.894489E-012	1.987449E-011	1	0.000000E+000
1	57.33898826	1.987449E-011	4.894489E-012	0	0.000000E+000
1	57.34578267	4.894489E-012	1.987449E-011	1	0.000000E+000
1	57.34592421	1.987449E-011	4.894489E-012	0	0.000000E+000
1	57.34652863	4.894489E-012	1.987449E-011	1	0.000000E+000
1	57.34683748	1.987449E-011	4.894489E-012	0	0.000000E+000
1	57.35191513	4.894489E-012	1.987449E-011	1	0.000000E+000
1	57.35464437	1.987449E-011	4.894489E-012	0	0.000000E+000
1	57.35465612	4.894489E-012	1.987449E-011	1	0.000000E+000
1	57.35723890	1.987449E-011	4.894489E-012	0	0.000000E+000
1	57.35727891	4.894489E-012	1.987449E-011	1	0.000000E+000
1	57.35833812	1.987449E-011	4.894489E-012	0	0.000000E+000
1	57.35835134	4.894489E-012	1.987449E-011	1	0.000000E+000
1	57.36161107	1.987449E-011	4.894489E-012	0	0.000000E+000
1	57.36765945	4.894489E-012	1.987449E-011	1	0.000000E+000
1	57.36805754	1.987449E-011	4.894489E-012	0	0.000000E+000
1	57.37037163	4.894489E-012	1.987449E-011	1	0.000000E+000
1	57.37051796	1.987449E-011	4.894489E-012	0	0.000000E+000
1	57.37309213	4.894489E-012	1.987449E-011	1	0.000000E+000
1	57.37350416	1.987449E-011	4.894489E-012	0	0.000000E+000
1	57.37436599	4.894489E-012	1.987449E-011	1	0.000000E+000
1	57.37469056	1.987449E-011	4.894489E-012	0	0.000000E+000
1	57.37470966	4.894489E-012	1.987449E-011	1	0.000000E+000
1	57.37519774	1.987449E-011	4.894489E-012	0	0.000000E+000
1	57.37744012	4.894489E-012	1.987449E-011	1	0.000000E+000
1	57.37749264	1.987449E-011	4.894489E-012	0	0.000000E+000
1	57.38236482	4.894489E-012	1.987449E-011	1	0.000000E+000
1	57.38345808	1.987449E-011	4.894489E-012	0	0.000000E+000
1	57.38447930	4.894489E-012	1.987449E-011	1	0.000000E+000
1	57.38659128	1.987449E-011	4.894489E-012	0	0.000000E+000
1	57.38995438	4.894489E-012	1.987449E-011	1	0.000000E+000
1	57.39018979	1.987449E-011	4.894489E-012	0	0.000000E+000
1	57.39019671	4.894489E-012	1.987449E-011	1	0.000000E+000
1	57.39089264	1.987449E-011	4.894489E-012	0	0.000000E+000
1	57.39134011	4.894489E-012	1.987449E-011	1	0.000000E+000
1	57.39136689	1.987449E-011	4.894489E-012	0	0.000000E+000
1	57.39455999	4.894489E-012	1.987449E-011	1	0.000000E+000
1	57.39478623	1.987449E-011	4.894489E-012	0	0.000000E+000
1	57.39481536	4.894489E-012	1.987449E-011	1	0.000000E+000
1	57.39500822	1.987449E-011	4.894489E-012	0	0.000000E+000
1	57.39734876	4.894489E-012	1.987449E-011	1	0.000000E+000
1	57.39747744	1.987449E-011	4.894489E-012	0	0.000000E+000
1	57.39809457	4.894489E-012	1.987449E-011	1	0.000000E+000
1	57.39823218	1.987449E-011	4.894489E-012	0	0.000000E+000
1	57.40319561	4.894489E-012	1.987449E-011	1	0.000000E+000
1	57.40358785	1.987449E-011	4.894489E-012	0	0.000000E+000
1	57.40703428	4.894489E-012	1.987449E-011	1	0.000000E+000
1	57.40716706	1.987449E-011	4.894489E-012	0	0.000000E+000
1	57.41193328	4.894489E-012	1.987449E-011	1	0.000000E+000
1	57.41223505	1.987449E-011	4.894489E-012	0	0.000000E+000
1	57.41330693	4.894489E-012	1.987449E-011	1	0.000000E+000
1	57.41505276	1.987449E-011	4.894489E-012	0	0.000000E+000
1	57.42191077	4.894489E-012	1.987449E-011	1	0.000000E+000
1	57.42227442	1.987449E-011	4.894489E-012	0	0.000000E+000
1	57.42518152	4.894489E-012	1.987449E-011	1	0.000000E+000
1	57.42663783	1.987449E-011	4.894489E-012	0	0.000000E+000
1	57.42665517	4.894489E-012	1.987449E-011	1	0.000000E+000
1	57.42902528	1.987449E-011	4.894489E-012	0	0.000000E+000
1	57.42986558	4.894489E-012	1.987449E-011	1	0.000000E+000
1	57.43116890	1.987449E-011	4.894489E-012	0	0.000000E+000
1	57.43381306	4.894489E-012	1.987449E-011	1	0.000000E+000
1	57.43384199	1.987449E-011	4.894489E-012	0	0.000000E+000
1	57.43387137	4.894489E-012	1.987449E-011	1	0.000000E+000
1	57.43427285	1.987449E-011	4.894489E-012	0	0.000000E+000
1	57.43654778	4.894489E-012	1.987449E-011	1	0.000000E+000
1	57.43863715	1.987449E-011	4.894489E-012	0	0.000000E+000
1	57.43866360	4.894489E-012	1.987449E-011	1	0.000000E+000
1	57.43924836	1.987449E-011	4.894489E-012	0	0.000000E+000
1	57.44999039	4.894489E-012	1.987449E-011	1	0.000000E+000
1	57.45146671	1.987449E-011	4.894489E-012	0	0.000000E+000
1	57.45150227	4.894489E-012	1.987449E-011	1	0.000000E+000
1	57.45240814	1.987449E-011	4.894489E-012	0	0.000000E+000
1	57.45512417	4.894489E-012	1.987449E-011	1	0.000000E+000
1	57.45560238	1.987449E-011	4.894489E-012	0	0.000000E+000
1	57.45602277	4.894489E-012	1.987449E-011	1	0.000000E+000
1	57.45649858	1.987449E-011	4.894489E-012	0	0.000000E+000
1	57.46189306	4.894489E-012	1.987449E-011	1	0.000000E+000
1	57.46207291	1.987449E-011	4.894489E-012	0	0.000000E+000
1	57.46217403	4.894489E-012	1.987449E-011	1	0.000000E+000
1	57.46265832	1.987449E-011	4.894489E-012	0	0.000000E+000
1	57.46272497	4.894489E-012	1.987449E-011	1	0.000000E+000
1	57.46338653	1.987449E-011	4.894489E-012	0	0.000000E+000
1	57.46380886	4.894489E-012	1.987449E-011	1	0.000000E+000
1	57.46394331	1.987449E-011	4.894489E-012	0	0.000000E+000
1	57.46613010	4.894489E-012	1.987449E-011	1	0.000000E+000
1	57.46636629	1.987449E-011	4.894489E-012	0	0.000000E+000
1	57.48282657	4.894489E-012	1.987449E-011	1	0.000000E+000
1	57.48297863	1.987449E-011	4.894489E-012	0	0.000000E+000
1	57.48813441	4.894489E-012	1.987449E-011	1	0.000000E+000
1	57.48816679	1.987449E-011	4.894489E-012	0	0.000000E+000
1	57.48821141	4.894489E-012	1.987449E-011	1	0.000000E+000
1	57.48826403	1.987449E-011	4.894489E-012	0	0.000000E+000
1	57.48841595	4.894489E-012	1.987449E-011	1	0.000000E+000
1	57.48847858	1.987449E-011	4.894489E-012	0	0.000000E+000
1	57.49320445	4.894489E-012	1.987449E-011	1	0.000000E+000
1	57.49353871	1.987449E-011	4.894489E-012	0	0.000000E+000
1	57.49355276	4.894489E-012	1.987449E-011	1	0.000000E+000
1	57.49413706	1.987449E-011	4.894489E-012	0	0.000000E+000
1	57.49422923	4.894489E-012	1.987449E-011	1	0.000000E+000
1	57.49537898	1.987449E-011	4.894489E-012	0	0.000000E+000
1	57.49652204	4.894489E-012	1.987449E-011	1	0.000000E+000
1	57.49722243	1.987449E-011	4.894489E-012	0	0.000000E+000
1	57.50072656	4.894489E-012	1.987449E-011	1	0.000000E+000
1	57.50193423	1.987449E-011	4.894489E-012	0	0.000000E+000
1	57.50732207	4.894489E-012	1.987449E-011	1	0.000000E+000
1	57.50749900	1.987449E-011	4.894489E-012	0	0.000000E+000
1	57.50750690	4.894489E-012	1.987449E-011	1	0.000000E+000
1	57.50784884	1.987449E-011	4.894489E-012	0	0.000000E+000
1	57.51424990	4.894489E-012	1.987449E-011	1	0.000000E+000
1	57.51483645	1.987449E-011	4.894489E-012	0	0.000000E+000
1	57.52712242	4.894489E-012	1.987449E-011	1	0.000000E+000
1	57.52752407	1.987449E-011	4.894489E-012	0	0.000000E+000
1	57.53375453	4.894489E-012	1.987449E-011	1	0.000000E+000
1	57.53441972	1.987449E-011	4.894489E-012	0	0.000000E+000
1	57.53514251	4.894489E-012	1.987449E-011	1	0.000000E+000
1	57.53543425	1.987449E-011	4.894489E-012	0	0.000000E+000
1	57.53547309	4.894489E-012	1.987449E-011	1	0.000000E+000
1	57.53561489	1.987449E-011	4.894489E-012	0	0.000000E+000
1	57.54180825	4.894489E-012	1.987449E-011	1	0.000000E+000
1	57.54183997	1.987449E-011	4.894489E-012	0	0.000000E+000
1	57.54188779	4.894489E-012	1.987449E-011	1	0.000000E+000
1	57.54289156	1.987449E-011	4.894489E-012	0	0.000000E+000
1	57.54316265	4.894489E-012	1.987449E-011	1	0.000000E+000
1	57.54323093	1.987449E-011	4.894489E-012	0	0.000000E+000
1	57.54325827	4.894489E-012	1.987449E-011	1	0.000000E+000
1	57.54379969	1.987449E-011	4.894489E-012	0	0.000000E+000
1	57.54383302	4.894489E-012	1.987449E-011	1	0.000000E+000
1	57.54435371	1.987449E-011	4.894489E-012	0	0.000000E+000
1	57.54437872	4.894489E-012	1.987449E-011	1	0.000000E+000
1	57.54449486	1.987449E-011	4.894489E-012	0	0.000000E+000
1	57.54634582	4.894489E-012	1.987449E-011	1	0.000000E+000
1	57.54678110	1.987449E-011	4.894489E-012	0	0.000000E+000
1	57.55238049	4.894489E-012	1.987449E-011	1	0.000000E+000
1	57.55287264	1.987449E-011	4.894489E-012	0	0.000000E+000
1	57.55519983	4.894489E-012	1.987449E-011	1	0.000000E+000
1	57.55547482	1.987449E-011	4.894489E-012	0	0.000000E+000
1	57.55550514	4.894489E-012	1.987449E-011	1	0.000000E+000
1	57.55593062	1.987449E-011	4.894489E-012	0	0.000000E+000
1	57.55947966	4.894489E-012	1.987449E-011	1	0.000000E+000
1	57.55973917	1.987449E-011	4.894489E-012	0	0.000000E+000
1	57.56805321	4.894489E-012	1.987449E-011	1	0.000000E+000
1	57.56812491	1.987449E-011	4.894489E-012	0	0.000000E+000
1	57.56868955	4.894489E-012	1.987449E-011	1	0.000000E+000
1	57.56913084	1.987449E-011	4.894489E-012	0	0.000000E+000
1	57.56974671	4.894489E-012	1.987449E-011	1	0.000000E+000
1	57.56982231	1.987449E-011	4.894489E-012	0	0.000000E+000
1	57.57126401	4.894489E-012	1.987449E-011	1	0.000000E+000
1	57.57135102	1.987449E-011	4.894489E-012	0	0.000000E+000
1	57.57138133	4.894489E-012	1.987449E-011	1	0.000000E+000
1	57.57199207	1.987449E-011	4.894489E-012	0	0.000000E+000
1	57.57593943	4.894489E-012	1.987449E-011	1	0.000000E+000
1	57.57775503	1.987449E-011	4.894489E-012	0	0.000000E+000
1	57.58186626	4.894489E-012	1.987449E-011	1	0.000000E+000
1	57.58240356	1.987449E-011	4.894489E-012	0	0.000000E+000
1	57.59670060	4.894489E-012	1.987449E-011	1	0.000000E+000
1	57.59679802	1.987449E-011	4.894489E-012	0	0.000000E+000
1	57.59862743	4.894489E-012	1.987449E-011	1	0.000000E+000
1	57.59876441	1.987449E-011	4.894489E-012	0	0.000000E+000
1	57.59880281	4.894489E-012	1.987449E-011	1	0.000000E+000
1	57.60186959	1.987449E-011	4.894489E-012	0	0.000000E+000
1	57.60579776	4.894489E-012	1.987449E-011	1	0.000000E+000
1	57.60626690	1.987449E-011	4.894489E-012	0	0.000000E+000
1	57.60805352	4.894489E-012	1.987449E-011	1	0.000000E+000
1	57.60845757	1.987449E-011	4.894489E-012	0	0.000000E+000
1	57.61066443	4.894489E-012	1.987449E-011	1	0.000000E+000
1	57.61164607	1.987449E-011	4.894489E-012	0	0.000000E+000
1	57.61165603	4.894489E-012	1.987449E-011	1	0.000000E+000
1	57.61328743	1.987449E-011	4.894489E-012	0	0.000000E+000
1	57.61332090	4.894489E-012	1.987449E-011	1	0.000000E+000
1	57.61344927	1.987449E-011	4.894489E-012	0	0.000000E+000
1	57.62058952	4.894489E-012	1.987449E-011	1	0.000000E+000
1	57.62257429	1.987449E-011	4.894489E-012	0	0.000000E+000
1	57.62879864	4.894489E-012	1.987449E-011	1	0.000000E+000
1	57.62908322	1.987449E-011	4.894489E-012	0	0.000000E+000
1	57.62909565	4.894489E-012	1.987449E-011	1	0.000000E+000
1	57.63036581	1.987449E-011	4.894489E-012	0	0.000000E+000
1	57.63041318	4.894489E-012	1.987449E-011	1	0.000000E+000
1	57.63117332	1.987449E-011	4.894489E-012	0	0.000000E+000
1	57.63189382	4.894489E-012	1.987449E-011	1	0.000000E+000
1	57.63193183	1.987449E-011	4.894489E-012	0	0.000000E+000
1	57.63383192	4.894489E-012	1.987449E-011	1	0.000000E+000
1	57.63437694	1.987449E-011	4.894489E-012	0	0.000000E+000
1	57.63922838	4.894489E-012	1.987449E-011	1	0.000000E+000
1	57.64127190	1.987449E-011	4.894489E-012	0	0.000000E+000
1	57.64174945	4.894489E-012	1.987449E-011	1	0.000000E+000
1	57.64218531	1.987449E-011	4.894489E-012	0	0.000000E+000
1	57.64466780	4.894489E-012	1.987449E-011	1	0.000000E+000
1	57.64504908	1.987449E-011	4.894489E-012	0	0.000000E+000
1	57.64508368	4.894489E-012	1.987449E-011	1	0.000000E+000
1	57.64558883	1.987449E-011	4.894489E-012	0	0.000000E+000
1	57.64560067	4.894489E-012	1.987449E-011	1	0.000000E+000
1	57.64734731	1.987449E-011	4.894489E-012	0	0.000000E+000
1	57.64737169	4.894489E-012	1.987449E-011	1	0.000000E+000
1	57.64782146	1.987449E-011	4.894489E-012	0	0.000000E+000
1	57.64784070	4.894489E-012	1.987449E-011	1	0.000000E+000
1	57.64786159	1.987449E-011	4.894489E-012	0	0.000000E+000
1	57.65245405	4.894489E-012	1.987449E-011	1	0.000000E+000
1	57.65299551	1.987449E-011	4.894489E-012	0	0.000000E+000
1	57.65331079	4.894489E-012	1.987449E-011	1	0.000000E+000
1	57.65333932	1.987449E-011	4.894489E-012	0	0.000000E+000
1	57.65335492	4.894489E-012	1.987449E-011	1	0.000000E+000
1	57.65466999	1.987449E-011	4.894489E-012	0	0.000000E+000
1	57.66182709	4.894489E-012	1.987449E-011	1	0.000000E+000
1	57.66214110	1.987449E-011	4.894489E-012	0	0.000000E+000
1	57.66507961	4.894489E-012	1.987449E-011	1	0.000000E+000
1	57.66517810	1.987449E-011	4.894489E-012	0	0.000000E+000
1	57.67321676	4.894489E-012	1.987449E-011	1	0.000000E+000
1	57.67380203	1.987449E-011	4.894489E-012	0	0.000000E+000
1	57.67648177	4.894489E-012	1.987449E-011	1	0.000000E+000
1	57.67660416	1.987449E-011	4.894489E-012	0	0.000000E+000
1	57.67848719	4.894489E-012	1.987449E-011	1	0.000000E+000
1	57.67853438	1.987449E-011	4.894489E-012	0	0.000000E+000
1	57.67855211	4.894489E-012	1.987449E-011	1	0.000000E+000
1	57.67861983	1.987449E-011	4.894489E-012	0	0.000000E+000
1	57.67998406	4.894489E-012	1.987449E-011	1	0.000000E+000
1	57.68116663	1.987449E-011	4.894489E-012	0	0.000000E+000
1	57.68117786	4.894489E-012	1.987449E-011	1	0.000000E+000
1	57.68142076	1.987449E-011	4.894489E-012	0	0.000000E+000
1	57.68614784	4.894489E-012	1.987449E-011	1	0.000000E+000
1	57.68667307	1.987449E-011	4.894489E-012	0	0.000000E+000
1	57.68755888	4.894489E-012	1.987449E-011	1	0.000000E+000
1	57.68873852	1.987449E-011	4.894489E-012	0	0.000000E+000
1	57.68951155	4.894489E-012	1.987449E-011	1	0.000000E+000
1	57.68965390	1.987449E-011	4.894489E-012	0	0.000000E+000
1	57.69006377	4.894489E-012	1.987449E-011	1	0.000000E+000
1	57.69032721	1.987449E-011	4.894489E-012	0	0.000000E+000
1	57.69060970	4.894489E-012	1.987449E-011	1	0.000000E+000
1	57.69079404	1.987449E-011	4.894489E-012	0	0.000000E+000
1	57.69300434	4.894489E-012	1.987449E-011	1	0.000000E+000
1	57.69332071	1.987449E-011	4.894489E-012	0	0.000000E+000
1	57.69335857	4.894489E-012	1.987449E-011	1	0.000000E+000
1	57.69414013	1.987449E-011	4.894489E-012	0	0.000000E+000
1	57.69414810	4.894489E-012	1.987449E-011	1	0.000000E+000
1	57.69418068	1.987449E-011	4.894489E-012	0	0.000000E+000
1	57.69493968	4.894489E-012	1.987449E-011	1	0.000000E+000
1	57.69520768	1.987449E-011	4.894489E-012	0	0.000000E+000
1	57.69655290	4.894489E-012	1.987449E-011	1	0.000000E+000
1	57.69688440	1.987449E-011	4.894489E-012	0	0.000000E+000
1	57.69691398	4.894489E-012	1.987449E-011	1	0.000000E+000
1	57.69719618	1.987449E-011	4.894489E-012	0	0.000000E+000
1	57.70229307	4.894489E-012	1.987449E-011	1	0.000000E+000
1	57.70311462	1.987449E-011	4.894489E-012	0	0.000000E+000
1	57.70395333	4.894489E-012	1.987449E-011	1	0.000000E+000
1	57.70504933	1.987449E-011	4.894489E-012	0	0.000000E+000
1	57.71206233	4.894489E-012	1.987449E-011	1	0.000000E+000
1	57.71208549	1.987449E-011	4.894489E-012	0	0.000000E+000
1	57.71757746	4.894489E-012	1.987449E-011	1	0.000000E+000
1	57.71927974	1.987449E-011	4.894489E-012	0	0.000000E+000
1	57.72573041	4.894489E-012	1.987449E-011	1	0.000000E+000
1	57.72649865	1.987449E-011	4.894489E-012	0	0.000000E+000
1	57.72906946	4.894489E-012	1.987449E-011	1	0.000000E+000
1	57.72923075	1.987449E-011	4.894489E-012	0	0.000000E+000
1	57.72925827	4.894489E-012	1.987449E-011	1	0.000000E+000
1	57.72963647	1.987449E-011	4.894489E-012	0	0.000000E+000
1	57.73020815	4.894489E-012	1.987449E-011	1	0.000000E+000
1	57.73031404	1.987449E-011	4.894489E-012	0	0.000000E+000
1	57.73319969	4.894489E-012	1.987449E-011	1	0.000000E+000
1	57.73403352	1.987449E-011	4.894489E-012	0	0.000000E+000
1	57.74425038	4.894489E-012	1.987449E-011	1	0.000000E+000
1	57.74632603	1.987449E-011	4.894489E-012	0	0.000000E+000
1	57.74887551	4.894489E-012	1.987449E-011	1	0.000000E+000
1	57.74909470	1.987449E-011	4.894489E-012	0	0.000000E+000
1	57.74910609	4.894489E-012	1.987449E-011	1	0.000000E+000
1	57.74939376	1.987449E-011	4.894489E-012	0	0.000000E+000
1	57.74940609	4.894489E-012	1.987449E-011	1	0.000000E+000
1	57.74991052	1.987449E-011	4.894489E-012	0	0.000000E+000
1	57.75001251	4.894489E-012	1.987449E-011	1	0.000000E+000
1	57.75008132	1.987449E-011	4.894489E-012	0	0.000000E+000
1	57.75014292	4.894489E-012	1.987449E-011	1	0.000000E+000
1	57.75228769	1.987449E-011	4.894489E-012	0	0.000000E+000
1	57.75599702	4.894489E-012	1.987449E-011	1	0.000000E+000
1	57.75809065	1.987449E-011	4.894489E-012	0	0.000000E+000
1	57.75814590	4.894489E-012	1.987449E-011	1	0.000000E+000
1	57.75816304	1.987449E-011	4.894489E-012	0	0.000000E+000
1	57.77204303	4.894489E-012	1.987449E-011	1	0.000000E+000
1	57.77269993	1.987449E-011	4.894489E-012	0	0.000000E+000
1	57.77781880	4.894489E-012	1.987449E-011	1	0.000000E+000
1	57.77846439	1.987449E-011	4.894489E-012	0	0.000000E+000
1	57.78080270	4.894489E-012	1.987449E-011	1	0.000000E+000
1	57.78164873	1.987449E-011	4.894489E-012	0	0.000000E+000
1	57.78290142	4.894489E-012	1.987449E-011	1	0.000000E+000
1	57.78309573	1.987449E-011	4.894489E-012	0	0.000000E+000
1	57.78475990	4.894489E-012	1.987449E-011	1	0.000000E+000
1	57.78512700	1.987449E-011	4.894489E-012	0	0.000000E+000
1	57.78513252	4.894489E-012	1.987449E-011	1	0.000000E+000
1	57.78704206	1.987449E-011	4.894489E-012	0	0.000000E+000
1	57.78710702	4.894489E-012	1.987449E-011	1	0.000000E+000
1	57.78719685	1.987449E-011	4.894489E-012	0	0.000000E+000
1	57.78720889	4.894489E-012	1.987449E-011	1	0.000000E+000
1	57.78834429	1.987449E-011	4.894489E-012	0	0.000000E+000
1	57.79033963	4.894489E-012	1.987449E-011	1	0.000000E+000
1	57.79181551	1.987449E-011	4.894489E-012	0	0.000000E+000
1	57.79183568	4.894489E-012	1.987449E-011	1	0.000000E+000
1	57.79371471	1.987449E-011	4.894489E-012	0	0.000000E+000
1	57.79373804	4.894489E-012	1.987449E-011	1	0.000000E+000
1	57.79406596	1.987449E-011	4.894489E-012	0	0.000000E+000
1	57.80498096	4.894489E-012	1.987449E-011	1	0.000000E+000
1	57.80586502	1.987449E-011	4.894489E-012	0	0.000000E+000
1	57.80704944	4.894489E-012	1.987449E-011	1	0.000000E+000
1	57.80737074	1.987449E-011	4.894489E-012	0	0.000000E+000
1	57.80739461	4.894489E-012	1.987449E-011	1	0.000000E+000
1	57.80786666	1.987449E-011	4.894489E-012	0	0.000000E+000
1	57.80791815	4.894489E-012	1.987449E-011	1	0.000000E+000
1	57.80854754	1.987449E-011	4.894489E-012	0	0.000000E+000
1	57.80855890	4.894489E-012	1.987449E-011	1	0.000000E+000
1	57.80904425	1.987449E-011	4.894489E-012	0	0.000000E+000
1	57.80908989	4.894489E-012	1.987449E-011	1	0.000000E+000
1	57.81162005	1.987449E-011	4.894489E-012	0	0.000000E+000
1	57.81343841	4.894489E-012	1.987449E-011	1	0.000000E+000
1	57.81388268	1.987449E-011	4.894489E-012	0	0.000000E+000
1	57.84684503	4.894489E-012	1.987449E-011	1	0.000000E+000
1	57.84738349	1.987449E-011	4.894489E-012	0	0.000000E+000
1	57.84740550	4.894489E-012	1.987449E-011	1	0.000000E+000
1	57.84763995	1.987449E-011	4.894489E-012	0	0.000000E+000
1	57.84927916	4.894489E-012	1.987449E-011	1	0.000000E+000
1	57.85048907	1.987449E-011	4.894489E-012	0	0.000000E+000
1	57.85204300	4.894489E-012	1.987449E-011	1	0.000000E+000
1	57.85317674	1.987449E-011	4.894489E-012	0	0.000000E+000
1	57.85338413	4.894489E-012	1.987449E-011	1	0.000000E+000
1	57.85465994	1.987449E-011	4.894489E-012	0	0.000000E+000
1	57.85741271	4.894489E-012	1.987449E-011	1	0.000000E+000
1	57.85766304	1.987449E-011	4.894489E-012	0	0.000000E+000
1	57.86249810	4.894489E-012	1.987449E-011	1	0.000000E+000
1	57.86290245	1.987449E-011	4.894489E-012	0	0.000000E+000
1	57.86606013	4.894489E-012	1.987449E-011	1	0.000000E+000
1	57.86619418	1.987449E-011	4.894489E-012	0	0.000000E+000
1	57.86621079	4.894489E-012	1.987449E-011	1	0.000000E+000
1	57.86636005	1.987449E-011	4.894489E-012	0	0.000000E+000
1	57.86639534	4.894489E-012	1.987449E-011	1	0.000000E+000
1	57.86650593	1.987449E-011	4.894489E-012	0	0.000000E+000
1	57.86766278	4.894489E-012	1.987449E-011	1	0.000000E+000
1	57.86817167	1.987449E-011	4.894489E-012	0	0.000000E+000
1	57.86951742	4.894489E-012	1.987449E-011	1	0.000000E+000
1	57.86961822	1.987449E-011	4.894489E-012	0	0.000000E+000
1	57.87975347	4.894489E-012	1.987449E-011	1	0.000000E+000
1	57.88129950	1.987449E-011	4.894489E-012	0	0.000000E+000
1	57.88216995	4.894489E-012	1.987449E-011	1	0.000000E+000
1	57.88337932	1.987449E-011	4.894489E-012	0	0.000000E+000
1	57.88422043	4.894489E-012	1.987449E-011	1	0.000000E+000
1	57.88630442	1.987449E-011	4.894489E-012	0	0.000000E+000
1	57.88671234	4.894489E-012	1.987449E-011	1	0.000000E+000
1	57.88692594	1.987449E-011	4.894489E-012	0	0.000000E+000
1	57.88981425	4.894489E-012	1.987449E-011	1	0.000000E+000
1	57.89022441	1.987449E-011	4.894489E-012	0	0.000000E+000
1	57.89292431	4.894489E-012	1.987449E-011	1	0.000000E+000
1	57.89411037	1.987449E-011	4.894489E-012	0	0.000000E+000
1	57.89737377	4.894489E-012	1.987449E-011	1	0.000000E+000
1	57.89753152	1.987449E-011	4.894489E-012	0	0.000000E+000
1	57.90319941	4.894489E-012	1.987449E-011	1	0.000000E+000
1	57.90364568	1.987449E-011	4.894489E-012	0	0.000000E+000
1	57.90366202	4.894489E-012	1.987449E-011	1	0.000000E+000
1	57.90416866	1.987449E-011	4.894489E-012	0	0.000000E+000
1	57.90579022	4.894489E-012	1.987449E-011	1	0.000000E+000
1	57.90648196	1.987449E-011	4.894489E-012	0	0.000000E+000
1	57.90917290	4.894489E-012	1.987449E-011	1	0.000000E+000
1	57.91006209	1.987449E-011	4.894489E-012	0	0.000000E+000
1	57.91112544	4.894489E-012	1.987449E-011	1	0.000000E+000
1	57.91206512	1.987449E-011	4.894489E-012	0	0.000000E+000
1	57.91208311	4.894489E-012	1.987449E-011	1	0.000000E+000
1	57.91210625	1.987449E-011	4.894489E-012	0	0.000000E+000
1	57.91213381	4.894489E-012	1.987449E-011	1	0.000000E+000
1	57.91235821	1.987449E-011	4.894489E-012	0	0.000000E+000
1	57.91237533	4.894489E-012	1.987449E-011	1	0.000000E+000
1	57.91490491	1.987449E-011	4.894489E-012	0	0.000000E+000
1	57.91682368	4.894489E-012	1.987449E-011	1	0.000000E+000
1	57.91689776	1.987449E-011	4.894489E-012	0	0.000000E+000
1	57.91870542	4.894489E-012	1.987449E-011	1	0.000000E+000
1	57.91909602	1.987449E-011	4.894489E-012	0	0.000000E+000
1	57.91996566	4.894489E-012	1.987449E-011	1	0.000000E+000
1	57.92017234	1.987449E-011	4.894489E-012	0	0.000000E+000
1	57.92033614	4.894489E-012	1.987449E-011	1	0.000000E+000
1	57.92054028	1.987449E-011	4.894489E-012	0	0.000000E+000
1	57.92055994	4.894489E-012	1.987449E-011	1	0.000000E+000
1	57.92064982	1.987449E-011	4.894489E-012	0	0.000000E+000
1	57.92563678	4.894489E-012	1.987449E-011	1	0.000000E+000
1	57.92601588	1.987449E-011	4.894489E-012	0	0.000000E+000
1	57.92727131	4.894489E-012	1.987449E-011	1	0.000000E+000
1	57.92787430	1.987449E-011	4.894489E-012	0	0.000000E+000
1	57.92845848	4.894489E-012	1.987449E-011	1	0.000000E+000
1	57.92859721	1.987449E-011	4.894489E-012	0	0.000000E+000
1	57.93117651	4.894489E-012	1.987449E-011	1	0.000000E+000
1	57.93130960	1.987449E-011	4.894489E-012	0	0.000000E+000
1	57.93259124	4.894489E-012	1.987449E-011	1	0.000000E+000
1	57.93293227	1.987449E-011	4.894489E-012	0	0.000000E+000
1	57.93317300	4.894489E-012	1.987449E-011	1	0.000000E+000
1	57.93378596	1.987449E-011	4.894489E-012	0	0.000000E+000
1	57.93382848	4.894489E-012	1.987449E-011	1	0.000000E+000
1	57.93424911	1.987449E-011	4.894489E-012	0	0.000000E+000
1	57.93663204	4.894489E-012	1.987449E-011	1	0.000000E+000
1	57.93678711	1.987449E-011	4.894489E-012	0	0.000000E+000
1	57.93998833	4.894489E-012	1.987449E-011	1	0.000000E+000
1	57.94010102	1.987449E-011	4.894489E-012	0	0.000000E+000
1	57.94011683	4.894489E-012	1.987449E-011	1	0.000000E+000
1	57.94097514	1.987449E-011	4.894489E-012	0	0.000000E+000
1	57.94970371	4.894489E-012	1.987449E-011	1	0.000000E+000
1	57.95131800	1.987449E-011	4.894489E-012	0	0.000000E+000
1	57.95470680	4.894489E-012	1.987449E-011	1	0.000000E+000
1	57.95592050	1.987449E-011	4.894489E-012	0	0.000000E+000
1	57.95723726	4.894489E-012	1.987449E-011	1	0.000000E+000
1	57.95817327	1.987449E-011	4.894489E-012	0	0.000000E+000
1	57.96247819	4.894489E-012	1.987449E-011	1	0.000000E+000
1	57.96348533	1.987449E-011	4.894489E-012	0	0.000000E+000
1	57.96923834	4.894489E-012	1.987449E-011	1	0.000000E+000
1	57.97093182	1.987449E-011	4.894489E-012	0	0.000000E+000
1	57.97093531	4.894489E-012	1.987449E-011	1	0.000000E+000
1	57.97117208	1.987449E-011	4.894489E-012	0	0.000000E+000
1	57.97119779	4.894489E-012	1.987449E-011	1	0.000000E+000
1	57.97198152	1.987449E-011	4.894489E-012	0	0.000000E+000
1	57.97477625	4.894489E-012	1.987449E-011	1	0.000000E+000
1	57.97570186	1.987449E-011	4.894489E-012	0	0.000000E+000
1	57.97573118	4.894489E-012	1.987449E-011	1	0.000000E+000
1	57.97583990	1.987449E-011	4.894489E-012	0	0.000000E+000
1	57.97586040	4.894489E-012	1.987449E-011	1	0.000000E+000
1	57.97604958	1.987449E-011	4.894489E-012	0	0.000000E+000
1	57.97605647	4.894489E-012	1.987449E-011	1	0.000000E+000
1	57.97875978	1.987449E-011	4.894489E-012	0	0.000000E+000
1	57.97880347	4.894489E-012	1.987449E-011	1	0.000000E+000
1	57.97921698	1.987449E-011	4.894489E-012	0	0.000000E+000
1	58.08302530	4.964134E-012	1.994413E-011	1	0.000000E+000
1	58.08387306	1.994413E-011	4.964134E-012	0	0.000000E+000
1	58.08388090	4.964134E-012	1.994413E-011	1	0.000000E+000
1	58.08481453	1.994413E-011	4.964134E-012	0	0.000000E+000
1	58.09079704	4.964134E-012	1.994413E-011	1	0.000000E+000
1	58.09084574	1.994413E-011	4.964134E-012	0	0.000000E+000
1	58.09196105	4.964134E-012	1.994413E-011	1	0.000000E+000
1	58.09254107	1.994413E-011	4.964134E-012	0	0.000000E+000
1	58.09254494	4.964134E-012	1.994413E-011	1	0.000000E+000
1	58.09322803	1.994413E-011	4.964134E-012	0	0.000000E+000
1	58.09774144	4.964134E-012	1.994413E-011	1	0.000000E+000
1	58.09802881	1.994413E-011	4.964134E-012	0	0.000000E+000
1	58.09806301	4.964134E-012	1.994413E-011	1	0.000000E+000
1	58.09814695	1.994413E-011	4.964134E-012	0	0.000000E+000
1	58.10121390	4.964134E-012	1.994413E-011	1	0.000000E+000
1	58.10131327	1.994413E-011	4.964134E-012	0	0.000000E+000
1	58.10155462	4.964134E-012	1.994413E-011	1	0.000000E+000
1	58.10315226	1.994413E-011	4.964134E-012	0	0.000000E+000
1	58.10321378	4.964134E-012	1.994413E-011	1	0.000000E+000
1	58.10356787	1.994413E-011	4.964134E-012	0	0.000000E+000
1	58.10475712	4.964134E-012	1.994413E-011	1	0.000000E+000
1	58.10504838	1.994413E-011	4.964134E-012	0	0.000000E+000
1	58.10637183	4.964134E-012	1.994413E-011	1	0.000000E+000
1	58.10660017	1.994413E-011	4.964134E-012	0	0.000000E+000
1	58.10806969	4.964134E-012	1.994413E-011	1	0.000000E+000
1	58.10939286	1.994413E-011	4.964134E-012	0	0.000000E+000
1	58.12374613	4.964134E-012	1.994413E-011	1	0.000000E+000
1	58.12496359	1.994413E-011	4.964134E-012	0	0.000000E+000
1	58.12734104	4.964134E-012	1.994413E-011	1	0.000000E+000
1	58.12759896	1.994413E-011	4.964134E-012	0	0.000000E+000
1	58.12969175	4.964134E-012	1.994413E-011	1	0.000000E+000
1	58.13239614	1.994413E-011	4.964134E-012	0	0.000000E+000
1	58.13240376	4.964134E-012	1.994413E-011	1	0.000000E+000
1	58.13319009	1.994413E-011	4.964134E-012	0	0.000000E+000
1	58.13322793	4.964134E-012	1.994413E-011	1	0.000000E+000
1	58.13548080	1.994413E-011	4.964134E-012	0	0.000000E+000
1	58.13548856	4.964134E-012	1.994413E-011	1	0.000000E+000
1	58.13566688	1.994413E-011	4.964134E-012	0	0.000000E+000
1	58.14297807	4.964134E-012	1.994413E-011	1	0.000000E+000
1	58.14360130	1.994413E-011	4.964134E-012	0	0.000000E+000
1	58.14361118	4.964134E-012	1.994413E-011	1	0.000000E+000
1	58.14369110	1.994413E-011	4.964134E-012	0	0.000000E+000
1	58.15305181	4.964134E-012	1.994413E-011	1	0.000000E+000
1	58.15347692	1.994413E-011	4.964134E-012	0	0.000000E+000
1	58.15612195	4.964134E-012	1.994413E-011	1	0.000000E+000
1	58.15642651	1.994413E-011	4.964134E-012	0	0.000000E+000
1	58.15842271	4.964134E-012	1.994413E-011	1	0.000000E+000
1	58.15929849	1.994413E-011	4.964134E-012	0	0.000000E+000
1	58.15931807	4.964134E-012	1.994413E-011	1	0.000000E+000
1	58.16101472	1.994413E-011	4.964134E-012	0	0.000000E+000
1	58.16105815	4.964134E-012	1.994413E-011	1	0.000000E+000
1	58.16136071	1.994413E-011	4.964134E-012	0	0.000000E+000
1	58.16549171	4.964134E-012	1.994413E-011	1	0.000000E+000
1	58.16585212	1.994413E-011	4.964134E-012	0	0.000000E+000
1	58.16809361	4.964134E-012	1.994413E-011	1	0.000000E+000
1	58.16938478	1.994413E-011	4.964134E-012	0	0.000000E+000
1	58.17240893	4.964134E-012	1.994413E-011	1	0.000000E+000
1	58.17359279	1.994413E-011	4.964134E-012	0	0.000000E+000
1	58.17434651	4.964134E-012	1.994413E-011	1	0.000000E+000
1	58.17498688	1.994413E-011	4.964134E-012	0	0.000000E+000
1	58.17981479	4.964134E-012	1.994413E-011	1	0.000000E+000
1	58.18042191	1.994413E-011	4.964134E-012	0	0.000000E+000
1	58.18470300	4.964134E-012	1.994413E-011	1	0.000000E+000
1	58.18549847	1.994413E-011	4.964134E-012	0	0.000000E+000
1	58.18551022	4.964134E-012	1.994413E-011	1	0.000000E+000
1	58.18681985	1.994413E-011	4.964134E-012	0	0.000000E+000
1	58.18685717	4.964134E-012	1.994413E-011	1	0.000000E+000
1	58.18728622	1.994413E-011	4.964134E-012	0	0.000000E+000
1	58.18781365	4.964134E-012	1.994413E-011	1	0.000000E+000
1	58.18937939	1.994413E-011	4.964134E-012	0	0.000000E+000
1	58.18939266	4.964134E-012	1.994413E-011	1	0.000000E+000
1	58.18953402	1.994413E-011	4.964134E-012	0	0.000000E+000
1	58.19137814	4.964134E-012	1.994413E-011	1	0.000000E+000
1	58.19183977	1.994413E-011	4.964134E-012	0	0.000000E+000
1	58.19185579	4.964134E-012	1.994413E-011	1	0.000000E+000
1	58.19322889	1.994413E-011	4.964134E-012	0	0.000000E+000
1	58.19390780	4.964134E-012	1.994413E-011	1	0.000000E+000
1	58.19411225	1.994413E-011	4.964134E-012	0	0.000000E+000
1	58.19505894	4.964134E-012	1.994413E-011	1	0.000000E+000
1	58.19540792	1.994413E-011	4.964134E-012	0	0.000000E+000
1	58.19540918	4.964134E-012	1.994413E-011	1	0.000000E+000
1	58.19607921	1.994413E-011	4.964134E-012	0	0.000000E+000
1	58.19652873	4.964134E-012	1.994413E-011	1	0.000000E+000
1	58.19763035	1.994413E-011	4.964134E-012	0	0.000000E+000
1	58.20002279	4.964134E-012	1.994413E-011	1	0.000000E+000
1	58.20102448	1.994413E-011	4.964134E-012	0	0.000000E+000
1	58.20196815	4.964134E-012	1.994413E-011	1	0.000000E+000
1	58.20269533	1.994413E-011	4.964134E-012	0	0.000000E+000
1	58.20312429	4.964134E-012	1.994413E-011	1	0.000000E+000
1	58.20334461	1.994413E-011	4.964134E-012	0	0.000000E+000
1	58.20566445	4.964134E-012	1.994413E-011	1	0.000000E+000
1	58.20608904	1.994413E-011	4.964134E-012	0	0.000000E+000
1	58.20683111	4.964134E-012	1.994413E-011	1	0.000000E+000
1	58.20695802	1.994413E-011	4.964134E-012	0	0.000000E+000
1	58.20815716	4.964134E-012	1.994413E-011	1	0.000000E+000
1	58.20945483	1.994413E-011	4.964134E-012	0	0.000000E+000
1	58.21203946	4.964134E-012	1.994413E-011	1	0.000000E+000
1	58.21215723	1.994413E-011	4.964134E-012	0	0.000000E+000
1	58.21273904	4.964134E-012	1.994413E-011	1	0.000000E+000
1	58.21331384	1.994413E-011	4.964134E-012	0	0.000000E+000
1	58.21807057	4.964134E-012	1.994413E-011	1	0.000000E+000
1	58.21837230	1.994413E-011	4.964134E-012	0	0.000000E+000
1	58.22352887	4.964134E-012	1.994413E-011	1	0.000000E+000
1	58.22419373	1.994413E-011	4.964134E-012	0	0.000000E+000
1	58.22657389	4.964134E-012	1.994413E-011	1	0.000000E+000
1	58.22689588	1.994413E-011	4.964134E-012	0	0.000000E+000
1	58.22690259	4.964134E-012	1.994413E-011	1	0.000000E+000
1	58.22705312	1.994413E-011	4.964134E-012	0	0.000000E+000
1	58.22709459	4.964134E-012	1.994413E-011	1	0.000000E+000
1	58.22806907	1.994413E-011	4.964134E-012	0	0.000000E+000
1	58.23259005	4.964134E-012	1.994413E-011	1	0.000000E+000
1	58.23448308	1.994413E-011	4.964134E-012	0	0.000000E+000
1	58.23454476	4.964134E-012	1.994413E-011	1	0.000000E+000
1	58.23528082	1.994413E-011	4.964134E-012	0	0.000000E+000
1	58.23532101	4.964134E-012	1.994413E-011	1	0.000000E+000
1	58.23544667	1.994413E-011	4.964134E-012	0	0.000000E+000
1	58.23729589	4.964134E-012	1.994413E-011	1	0.000000E+000
1	58.23782624	1.994413E-011	4.964134E-012	0	0.000000E+000
1	58.23952679	4.964134E-012	1.994413E-011	1	0.000000E+000
1	58.23970177	1.994413E-011	4.964134E-012	0	0.000000E+000
1	58.24117036	4.964134E-012	1.994413E-011	1	0.000000E+000
1	58.24148151	1.994413E-011	4.964134E-012	0	0.000000E+000
1	58.24823732	4.964134E-012	1.994413E-011	1	0.000000E+000
1	58.24914271	1.994413E-011	4.964134E-012	0	0.000000E+000
1	58.25098290	4.964134E-012	1.994413E-011	1	0.000000E+000
1	58.25102442	1.994413E-011	4.964134E-012	0	0.000000E+000
1	58.25383562	4.964134E-012	1.994413E-011	1	0.000000E+000
1	58.25588020	1.994413E-011	4.964134E-012	0	0.000000E+000
1	58.25593642	4.964134E-012	1.994413E-011	1	0.000000E+000
1	58.25631465	1.994413E-011	4.964134E-012	0	0.000000E+000
1	58.25719753	4.964134E-012	1.994413E-011	1	0.000000E+000
1	58.25762941	1.994413E-011	4.964134E-012	0	0.000000E+000
1	58.26925242	4.964134E-012	1.994413E-011	1	0.000000E+000
1	58.26934488	1.994413E-011	4.964134E-012	0	0.000000E+000
1	58.27055423	4.964134E-012	1.994413E-011	1	0.000000E+000
1	58.27079736	1.994413E-011	4.964134E-012	0	0.000000E+000
1	58.27086844	4.964134E-012	1.994413E-011	1	0.000000E+000
1	58.27249196	1.994413E-011	4.964134E-012	0	0.000000E+000
1	58.27487697	4.964134E-012	1.994413E-011	1	0.000000E+000
1	58.27595421	1.994413E-011	4.964134E-012	0	0.000000E+000
1	58.27969285	4.964134E-012	1.994413E-011	1	0.000000E+000
1	58.28020659	1.994413E-011	4.964134E-012	0	0.000000E+000
1	58.28075196	4.964134E-012	1.994413E-011	1	0.000000E+000
1	58.28760088	1.994413E-011	4.964134E-012	0	0.000000E+000
1	58.28765754	4.964134E-012	1.994413E-011	1	0.000000E+000
1	58.28980015	1.994413E-011	4.964134E-012	0	0.000000E+000
1	58.29164181	4.964134E-012	1.994413E-011	1	0.000000E+000
1	58.29166798	1.994413E-011	4.964134E-012	0	0.000000E+000
1	58.29293049	4.964134E-012	1.994413E-011	1	0.000000E+000
1	58.29432452	1.994413E-011	4.964134E-012	0	0.000000E+000
1	58.29502792	4.964134E-012	1.994413E-011	1	0.000000E+000
1	58.29556139	1.994413E-011	4.964134E-012	0	0.000000E+000
1	58.29666599	4.964134E-012	1.994413E-011	1	0.000000E+000
1	58.29674446	1.994413E-011	4.964134E-012	0	0.000000E+000
1	58.29793069	4.964134E-012	1.994413E-011	1	0.000000E+000
1	58.29830357	1.994413E-011	4.964134E-012	0	0.000000E+000
1	58.30455656	4.964134E-012	1.994413E-011	1	0.000000E+000
1	58.30539556	1.994413E-011	4.964134E-012	0	0.000000E+000
1	58.30540670	4.964134E-012	1.994413E-011	1	0.000000E+000
1	58.30577623	1.994413E-011	4.964134E-012	0	0.000000E+000
1	58.30580197	4.964134E-012	1.994413E-011	1	0.000000E+000
1	58.30588593	1.994413E-011	4.964134E-012	0	0.000000E+000
1	58.30592076	4.964134E-012	1.994413E-011	1	0.000000E+000
1	58.30607201	1.994413E-011	4.964134E-012	0	0.000000E+000
1	58.30992661	4.964134E-012	1.994413E-011	1	0.000000E+000
1	58.31063365	1.994413E-011	4.964134E-012	0	0.000000E+000
1	58.32257861	4.964134E-012	1.994413E-011	1	0.000000E+000
1	58.32281086	1.994413E-011	4.964134E-012	0	0.000000E+000
1	58.33178324	4.964134E-012	1.994413E-011	1	0.000000E+000
1	58.33317159	1.994413E-011	4.964134E-012	0	0.000000E+000
1	58.33323531	4.964134E-012	1.994413E-011	1	0.000000E+000
1	58.33415499	1.994413E-011	4.964134E-012	0	0.000000E+000
1	58.33419155	4.964134E-012	1.994413E-011	1	0.000000E+000
1	58.33698788	1.994413E-011	4.964134E-012	0	0.000000E+000
1	58.33705509	4.964134E-012	1.994413E-011	1	0.000000E+000
1	58.33785771	1.994413E-011	4.964134E-012	0	0.000000E+000
1	58.33790971	4.964134E-012	1.994413E-011	1	0.000000E+000
1	58.33866222	1.994413E-011	4.964134E-012	0	0.000000E+000
1	58.33953661	4.964134E-012	1.994413E-011	1	0.000000E+000
1	58.33989407	1.994413E-011	4.964134E-012	0	0.000000E+000
1	58.33991680	4.964134E-012	1.994413E-011	1	0.000000E+000
1	58.34031083	1.994413E-011	4.964134E-012	0	0.000000E+000
1	58.34034303	4.964134E-012	1.994413E-011	1	0.000000E+000
1	58.34037485	1.994413E-011	4.964134E-012	0	0.000000E+000
1	58.34073556	4.964134E-012	1.994413E-011	1	0.000000E+000
1	58.34232389	1.994413E-011	4.964134E-012	0	0.000000E+000
1	58.34811251	4.964134E-012	1.994413E-011	1	0.000000E+000
1	58.34855812	1.994413E-011	4.964134E-012	0	0.000000E+000
1	58.34857282	4.964134E-012	1.994413E-011	1	0.000000E+000
1	58.34917573	1.994413E-011	4.964134E-012	0	0.000000E+000
1	58.35378687	4.964134E-012	1.994413E-011	1	0.000000E+000
1	58.35478568	1.994413E-011	4.964134E-012	0	0.000000E+000
1	58.35483613	4.964134E-012	1.994413E-011	1	0.000000E+000
1	58.35512779	1.994413E-011	4.964134E-012	0	0.000000E+000
1	58.35840754	4.964134E-012	1.994413E-011	1	0.000000E+000
1	58.35856388	1.994413E-011	4.964134E-012	0	0.000000E+000
1	58.35983789	4.964134E-012	1.994413E-011	1	0.000000E+000
1	58.36094667	1.994413E-011	4.964134E-012	0	0.000000E+000
1	58.36262025	4.964134E-012	1.994413E-011	1	0.000000E+000
1	58.36312854	1.994413E-011	4.964134E-012	0	0.000000E+000
1	58.36325015	4.964134E-012	1.994413E-011	1	0.000000E+000
1	58.36355727	1.994413E-011	4.964134E-012	0	0.000000E+000
1	58.36406884	4.964134E-012	1.994413E-011	1	0.000000E+000
1	58.36461269	1.994413E-011	4.964134E-012	0	0.000000E+000
1	58.36464849	4.964134E-012	1.994413E-011	1	0.000000E+000
1	58.36661560	1.994413E-011	4.964134E-012	0	0.000000E+000
1	58.36778204	4.964134E-012	1.994413E-011	1	0.000000E+000
1	58.37179085	1.994413E-011	4.964134E-012	0	0.000000E+000
1	58.37287134	4.964134E-012	1.994413E-011	1	0.000000E+000
1	58.37375501	1.994413E-011	4.964134E-012	0	0.000000E+000
1	58.37379271	4.964134E-012	1.994413E-011	1	0.000000E+000
1	58.37416994	1.994413E-011	4.964134E-012	0	0.000000E+000
1	58.37756395	4.964134E-012	1.994413E-011	1	0.000000E+000
1	58.37792989	1.994413E-011	4.964134E-012	0	0.000000E+000
1	58.38272555	4.964134E-012	1.994413E-011	1	0.000000E+000
1	58.38318320	1.994413E-011	4.964134E-012	0	0.000000E+000
1	58.38320069	4.964134E-012	1.994413E-011	1	0.000000E+000
1	58.38359707	1.994413E-011	4.964134E-012	0	0.000000E+000
1	58.39078895	4.964134E-012	1.994413E-011	1	0.000000E+000
1	58.39156673	1.994413E-011	4.964134E-012	0	0.000000E+000
1	58.39157625	4.964134E-012	1.994413E-011	1	0.000000E+000
1	58.39344562	1.994413E-011	4.964134E-012	0	0.000000E+000
1	58.39347932	4.964134E-012	1.994413E-011	1	0.000000E+000
1	58.39357107	1.994413E-011	4.964134E-012	0	0.000000E+000
1	58.39366151	4.964134E-012	1.994413E-011	1	0.000000E+000
1	58.39560833	1.994413E-011	4.964134E-012	0	0.000000E+000
1	58.39598164	4.964134E-012	1.994413E-011	1	0.000000E+000
1	58.39662600	1.994413E-011	4.964134E-012	0	0.000000E+000
1	60.71916305	4.971244E-012	1.995124E-011	1	0.000000E+000
1	60.71928443	1.995124E-011	4.971244E-012	0	0.000000E+000
1	60.71934378	4.971244E-012	1.995124E-011	1	0.000000E+000
1	60.71957643	1.995124E-011	4.971244E-012	0	0.000000E+000
1	60.72078041	4.971244E-012	1.995124E-011	1	0.000000E+000
1	60.72180070	1.995124E-011	4.971244E-012	0	0.000000E+000
1	60.72283073	4.971244E-012	1.995124E-011	1	0.000000E+000
1	60.72351221	1.995124E-011	4.971244E-012	0	0.000000E+000
1	60.72389789	4.971244E-012	1.995124E-011	1	0.000000E+000
1	60.72390669	1.995124E-011	4.971244E-012	0	0.000000E+000
1	60.72645301	4.971244E-012	1.995124E-011	1	0.000000E+000
1	60.72770889	1.995124E-011	4.971244E-012	0	0.000000E+000
1	60.72950731	4.971244E-012	1.995124E-011	1	0.000000E+000
1	60.72989913	1.995124E-011	4.971244E-012	0	0.000000E+000
1	60.73085449	4.971244E-012	1.995124E-011	1	0.000000E+000
1	60.73145527	1.995124E-011	4.971244E-012	0	0.000000E+000
1	60.73146379	4.971244E-012	1.995124E-011	1	0.000000E+000
1	60.73167386	1.995124E-011	4.971244E-012	0	0.000000E+000
1	60.73170150	4.971244E-012	1.995124E-011	1	0.000000E+000
1	60.73186335	1.995124E-011	4.971244E-012	0	0.000000E+000
1	60.73415584	4.971244E-012	1.995124E-011	1	0.000000E+000
1	60.73486352	1.995124E-011	4.971244E-012	0	0.000000E+000
1	60.73866269	4.971244E-012	1.995124E-011	1	0.000000E+000
1	60.73901394	1.995124E-011	4.971244E-012	0	0.000000E+000
1	60.73904458	4.971244E-012	1.995124E-011	1	0.000000E+000
1	60.73932411	1.995124E-011	4.971244E-012	0	0.000000E+000
1	60.74161904	4.971244E-012	1.995124E-011	1	0.000000E+000
1	60.74164498	1.995124E-011	4.971244E-012	0	0.000000E+000
1	60.74381836	4.971244E-012	1.995124E-011	1	0.000000E+000
1	60.74429254	1.995124E-011	4.971244E-012	0	0.000000E+000
1	60.74431861	4.971244E-012	1.995124E-011	1	0.000000E+000
1	60.74554876	1.995124E-011	4.971244E-012	0	0.000000E+000
1	60.74713701	4.971244E-012	1.995124E-011	1	0.000000E+000
1	60.74892694	1.995124E-011	4.971244E-012	0	0.000000E+000
1	60.75659103	4.971244E-012	1.995124E-011	1	0.000000E+000
1	60.75669368	1.995124E-011	4.971244E-012	0	0.000000E+000
1	60.75671694	4.971244E-012	1.995124E-011	1	0.000000E+000
1	60.75733622	1.995124E-011	4.971244E-012	0	0.000000E+000
1	60.76075354	4.971244E-012	1.995124E-011	1	0.000000E+000
1	60.76123694	1.995124E-011	4.971244E-012	0	0.000000E+000
1	60.76316092	4.971244E-012	1.995124E-011	1	0.000000E+000
1	60.76425625	1.995124E-011	4.971244E-012	0	0.000000E+000
1	60.76428854	4.971244E-012	1.995124E-011	1	0.000000E+000
1	60.76490229	1.995124E-011	4.971244E-012	0	0.000000E+000
1	60.76493977	4.971244E-012	1.995124E-011	1	0.000000E+000
1	60.76635820	1.995124E-011	4.971244E-012	0	0.000000E+000
1	60.76637605	4.971244E-012	1.995124E-011	1	0.000000E+000
1	60.76687742	1.995124E-011	4.971244E-012	0	0.000000E+000
1	60.76948892	4.971244E-012	1.995124E-011	1	0.000000E+000
1	60.77020915	1.995124E-011	4.971244E-012	0	0.000000E+000
1	60.77067669	4.971244E-012	1.995124E-011	1	0.000000E+000
1	60.77075535	1.995124E-011	4.971244E-012	0	0.000000E+000
1	60.77078890	4.971244E-012	1.995124E-011	1	0.000000E+000
1	60.77447162	1.995124E-011	4.971244E-012	0	0.000000E+000
1	60.78106224	4.971244E-012	1.995124E-011	1	0.000000E+000
1	60.78193018	1.995124E-011	4.971244E-012	0	0.000000E+000
1	60.78195175	4.971244E-012	1.995124E-011	1	0.000000E+000
1	60.78228024	1.995124E-011	4.971244E-012	0	0.000000E+000
1	60.78568150	4.971244E-012	1.995124E-011	1	0.000000E+000
1	60.78601076	1.995124E-011	4.971244E-012	0	0.000000E+000
1	60.78604802	4.971244E-012	1.995124E-011	1	0.000000E+000
1	60.78607770	1.995124E-011	4.971244E-012	0	0.000000E+000
1	60.79373118	4.971244E-012	1.995124E-011	1	0.000000E+000
1	60.79653195	1.995124E-011	4.971244E-012	0	0.000000E+000
1	60.79852720	4.971244E-012	1.995124E-011	1	0.000000E+000
1	60.79857706	1.995124E-011	4.971244E-012	0	0.000000E+000
1	60.79859995	4.971244E-012	1.995124E-011	1	0.000000E+000
1	60.79863813	1.995124E-011	4.971244E-012	0	0.000000E+000
1	60.79865199	4.971244E-012	1.995124E-011	1	0.000000E+000
1	60.79924498	1.995124E-011	4.971244E-012	0	0.000000E+000
1	60.80003244	4.971244E-012	1.995124E-011	1	0.000000E+000
1	60.80061229	1.995124E-011	4.971244E-012	0	0.000000E+000
1	60.80066049	4.971244E-012	1.995124E-011	1	0.000000E+000
1	60.80191788	1.995124E-011	4.971244E-012	0	0.000000E+000
1	60.80961159	4.971244E-012	1.995124E-011	1	0.000000E+000
1	60.80962132	1.995124E-011	4.971244E-012	0	0.000000E+000
1	60.81438708	4.971244E-012	1.995124E-011	1	0.000000E+000
1	60.81443041	1.995124E-011	4.971244E-012	0	0.000000E+000
1	60.81600215	4.971244E-012	1.995124E-011	1	0.000000E+000
1	60.81669657	1.995124E-011	4.971244E-012	0	0.000000E+000
1	60.81891398	4.971244E-012	1.995124E-011	1	0.000000E+000
1	60.82185911	1.995124E-011	4.971244E-012	0	0.000000E+000
1	60.82187033	4.971244E-012	1.995124E-011	1	0.000000E+000
1	60.82316054	1.995124E-011	4.971244E-012	0	0.000000E+000
1	60.82323661	4.971244E-012	1.995124E-011	1	0.000000E+000
1	60.82361108	1.995124E-011	4.971244E-012	0	0.000000E+000
1	60.82362889	4.971244E-012	1.995124E-011	1	0.000000E+000
1	60.82550660	1.995124E-011	4.971244E-012	0	0.000000E+000
1	60.82588014	4.971244E-012	1.995124E-011	1	0.000000E+000
1	60.82613513	1.995124E-011	4.971244E-012	0	0.000000E+000
1	60.82622331	4.971244E-012	1.995124E-011	1	0.000000E+000
1	60.82675352	1.995124E-011	4.971244E-012	0	0.000000E+000
1	60.82859591	4.971244E-012	1.995124E-011	1	0.000000E+000
1	60.83040130	1.995124E-011	4.971244E-012	0	0.000000E+000
1	60.83339423	4.971244E-012	1.995124E-011	1	0.000000E+000
1	60.83354353	1.995124E-011	4.971244E-012	0	0.000000E+000
1	60.83523692	4.971244E-012	1.995124E-011	1	0.000000E+000
1	60.83645793	1.995124E-011	4.971244E-012	0	0.000000E+000
1	60.84192895	4.971244E-012	1.995124E-011	1	0.000000E+000
1	60.84216310	1.995124E-011	4.971244E-012	0	0.000000E+000
1	60.85199746	4.971244E-012	1.995124E-011	1	0.000000E+000
1	60.85231525	1.995124E-011	4.971244E-012	0	0.000000E+000
1	60.85878879	4.971244E-012	1.995124E-011	1	0.000000E+000
1	60.85935199	1.995124E-011	4.971244E-012	0	0.000000E+000
1	60.86004811	4.971244E-012	1.995124E-011	1	0.000000E+000
1	60.86007939	1.995124E-011	4.971244E-012	0	0.000000E+000
1	60.86015187	4.971244E-012	1.995124E-011	1	0.000000E+000
1	60.86056403	1.995124E-011	4.971244E-012	0	0.000000E+000
1	60.86449853	4.971244E-012	1.995124E-011	1	0.000000E+000
1	60.86521312	1.995124E-011	4.971244E-012	0	0.000000E+000
1	60.87791091	4.971244E-012	1.995124E-011	1	0.000000E+000
1	60.87804639	1.995124E-011	4.971244E-012	0	0.000000E+000
1	60.87807007	4.971244E-012	1.995124E-011	1	0.000000E+000
1	60.87871293	1.995124E-011	4.971244E-012	0	0.000000E+000
1	60.88081541	4.971244E-012	1.995124E-011	1	0.000000E+000
1	60.88121019	1.995124E-011	4.971244E-012	0	0.000000E+000
1	60.88287302	4.971244E-012	1.995124E-011	1	0.000000E+000
1	60.88332099	1.995124E-011	4.971244E-012	0	0.000000E+000
1	60.88334605	4.971244E-012	1.995124E-011	1	0.000000E+000
1	60.88463943	1.995124E-011	4.971244E-012	0	0.000000E+000
1	60.88657214	4.971244E-012	1.995124E-011	1	0.000000E+000
1	60.88692156	1.995124E-011	4.971244E-012	0	0.000000E+000
1	60.88694654	4.971244E-012	1.995124E-011	1	0.000000E+000
1	60.88703560	1.995124E-011	4.971244E-012	0	0.000000E+000
1	60.88894349	4.971244E-012	1.995124E-011	1	0.000000E+000
1	60.88902681	1.995124E-011	4.971244E-012	0	0.000000E+000
1	60.89964982	4.971244E-012	1.995124E-011	1	0.000000E+000
1	60.90006282	1.995124E-011	4.971244E-012	0	0.000000E+000
1	60.90224671	4.971244E-012	1.995124E-011	1	0.000000E+000
1	60.90238635	1.995124E-011	4.971244E-012	0	0.000000E+000
1	60.90241641	4.971244E-012	1.995124E-011	1	0.000000E+000
1	60.90245459	1.995124E-011	4.971244E-012	0	0.000000E+000
1	60.90417872	4.971244E-012	1.995124E-011	1	0.000000E+000
1	60.90421136	1.995124E-011	4.971244E-012	0	0.000000E+000
1	60.90421696	4.971244E-012	1.995124E-011	1	0.000000E+000
1	60.90477802	1.995124E-011	4.971244E-012	0	0.000000E+000
1	60.90493103	4.971244E-012	1.995124E-011	1	0.000000E+000
1	60.90529838	1.995124E-011	4.971244E-012	0	0.000000E+000
1	60.90530428	4.971244E-012	1.995124E-011	1	0.000000E+000
1	60.90552084	1.995124E-011	4.971244E-012	0	0.000000E+000
1	60.90600652	4.971244E-012	1.995124E-011	1	0.000000E+000
1	60.90805419	1.995124E-011	4.971244E-012	0	0.000000E+000
1	60.90961344	4.971244E-012	1.995124E-011	1	0.000000E+000
1	60.91001024	1.995124E-011	4.971244E-012	0	0.000000E+000
1	60.91524982	4.971244E-012	1.995124E-011	1	0.000000E+000
1	60.91588862	1.995124E-011	4.971244E-012	0	0.000000E+000
1	60.92639654	4.971244E-012	1.995124E-011	1	0.000000E+000
1	60.92687655	1.995124E-011	4.971244E-012	0	0.000000E+000
1	60.92986922	4.971244E-012	1.995124E-011	1	0.000000E+000
1	60.93009148	1.995124E-011	4.971244E-012	0	0.000000E+000
1	60.93011430	4.971244E-012	1.995124E-011	1	0.000000E+000
1	60.93046547	1.995124E-011	4.971244E-012	0	0.000000E+000
1	60.93050115	4.971244E-012	1.995124E-011	1	0.000000E+000
1	60.93054660	1.995124E-011	4.971244E-012	0	0.000000E+000
1	60.93247340	4.971244E-012	1.995124E-011	1	0.000000E+000
1	60.93257716	1.995124E-011	4.971244E-012	0	0.000000E+000
1	60.93500166	4.971244E-012	1.995124E-011	1	0.000000E+000
1	60.93529415	1.995124E-011	4.971244E-012	0	0.000000E+000
1	60.93533666	4.971244E-012	1.995124E-011	1	0.000000E+000
1	60.93545947	1.995124E-011	4.971244E-012	0	0.000000E+000
1	60.93805057	4.971244E-012	1.995124E-011	1	0.000000E+000
1	60.93813979	1.995124E-011	4.971244E-012	0	0.000000E+000
1	60.93887233	4.971244E-012	1.995124E-011	1	0.000000E+000
1	60.93965315	1.995124E-011	4.971244E-012	0	0.000000E+000
1	60.94235232	4.971244E-012	1.995124E-011	1	0.000000E+000
1	60.94313094	1.995124E-011	4.971244E-012	0	0.000000E+000
1	60.94732321	4.971244E-012	1.995124E-011	1	0.000000E+000
1	60.94811193	1.995124E-011	4.971244E-012	0	0.000000E+000
1	60.94813330	4.971244E-012	1.995124E-011	1	0.000000E+000
1	60.94837489	1.995124E-011	4.971244E-012	0	0.000000E+000
1	60.94838620	4.971244E-012	1.995124E-011	1	0.000000E+000
1	60.94873784	1.995124E-011	4.971244E-012	0	0.000000E+000
1	60.94875075	4.971244E-012	1.995124E-011	1	0.000000E+000
1	60.95040205	1.995124E-011	4.971244E-012	0	0.000000E+000
1	60.95390943	4.971244E-012	1.995124E-011	1	0.000000E+000
1	60.95502502	1.995124E-011	4.971244E-012	0	0.000000E+000
1	60.95505940	4.971244E-012	1.995124E-011	1	0.000000E+000
1	60.95622683	1.995124E-011	4.971244E-012	0	0.000000E+000
1	60.95779845	4.971244E-012	1.995124E-011	1	0.000000E+000
1	60.95817450	1.995124E-011	4.971244E-012	0	0.000000E+000
1	60.95818022	4.971244E-012	1.995124E-011	1	0.000000E+000
1	60.95932986	1.995124E-011	4.971244E-012	0	0.000000E+000
1	60.96553300	4.971244E-012	1.995124E-011	1	0.000000E+000
1	60.96617085	1.995124E-011	4.971244E-012	0	0.000000E+000
1	60.96642178	4.971244E-012	1.995124E-011	1	0.000000E+000
1	60.96751411	1.995124E-011	4.971244E-012	0	0.000000E+000
1	60.97184637	4.971244E-012	1.995124E-011	1	0.000000E+000
1	60.97190567	1.995124E-011	4.971244E-012	0	0.000000E+000
1	60.97194928	4.971244E-012	1.995124E-011	1	0.000000E+000
1	60.97386470	1.995124E-011	4.971244E-012	0	0.000000E+000
1	60.97389879	4.971244E-012	1.995124E-011	1	0.000000E+000
1	60.97429762	1.995124E-011	4.971244E-012	0	0.000000E+000
1	60.97779750	4.971244E-012	1.995124E-011	1	0.000000E+000
1	60.97895642	1.995124E-011	4.971244E-012	0	0.000000E+000
1	60.98570270	4.971244E-012	1.995124E-011	1	0.000000E+000
1	60.98627910	1.995124E-011	4.971244E-012	0	0.000000E+000
1	60.98630877	4.971244E-012	1.995124E-011	1	0.000000E+000
1	60.98648115	1.995124E-011	4.971244E-012	0	0.000000E+000
1	60.99241473	4.971244E-012	1.995124E-011	1	0.000000E+000
1	60.99285841	1.995124E-011	4.971244E-012	0	0.000000E+000
1	60.99311023	4.971244E-012	1.995124E-011	1	0.000000E+000
1	60.99377475	1.995124E-011	4.971244E-012	0	0.000000E+000
1	60.99939672	4.971244E-012	1.995124E-011	1	0.000000E+000
1	60.99947515	1.995124E-011	4.971244E-012	0	0.000000E+000
1	61.00095907	4.971244E-012	1.995124E-011	1	0.000000E+000
1	61.00101809	1.995124E-011	4.971244E-012	0	0.000000E+000
1	61.00617005	4.971244E-012	1.995124E-011	1	0.000000E+000
1	61.00624881	1.995124E-011	4.971244E-012	0	0.000000E+000
1	61.00631420	4.971244E-012	1.995124E-011	1	0.000000E+000
1	61.00645304	1.995124E-011	4.971244E-012	0	0.000000E+000
1	61.00649176	4.971244E-012	1.995124E-011	1	0.000000E+000
1	61.00655316	1.995124E-011	4.971244E-012	0	0.000000E+000
1	61.00666913	4.971244E-012	1.995124E-011	1	0.000000E+000
1	61.00939385	1.995124E-011	4.971244E-012	0	0.000000E+000
1	61.01068718	4.971244E-012	1.995124E-011	1	0.000000E+000
1	61.01258339	1.995124E-011	4.971244E-012	0	0.000000E+000
1	61.01719885	4.971244E-012	1.995124E-011	1	0.000000E+000
1	61.01825667	1.995124E-011	4.971244E-012	0	0.000000E+000
1	61.01826437	4.971244E-012	1.995124E-011	1	0.000000E+000
1	61.01838123	1.995124E-011	4.971244E-012	0	0.000000E+000
1	61.01955300	4.971244E-012	1.995124E-011	1	0.000000E+000
1	61.02032031	1.995124E-011	4.971244E-012	0	0.000000E+000
1	61.02124233	4.971244E-012	1.995124E-011	1	0.000000E+000
1	61.02282527	1.995124E-011	4.971244E-012	0	0.000000E+000
1	61.02286361	4.971244E-012	1.995124E-011	1	0.000000E+000
1	61.02343881	1.995124E-011	4.971244E-012	0	0.000000E+000
1	61.02353032	4.971244E-012	1.995124E-011	1	0.000000E+000
1	61.02618567	1.995124E-011	4.971244E-012	0	0.000000E+000
1	61.02926262	4.971244E-012	1.995124E-011	1	0.000000E+000
1	61.03032423	1.995124E-011	4.971244E-012	0	0.000000E+000
1	61.03297150	4.971244E-012	1.995124E-011	1	0.000000E+000
1	61.03371833	1.995124E-011	4.971244E-012	0	0.000000E+000
1	61.03508319	4.971244E-012	1.995124E-011	1	0.000000E+000
1	61.03514609	1.995124E-011	4.971244E-012	0	0.000000E+000
1	61.03519023	4.971244E-012	1.995124E-011	1	0.000000E+000
1	61.03534090	1.995124E-011	4.971244E-012	0	0.000000E+000
1	61.03786801	4.971244E-012	1.995124E-011	1	0.000000E+000
1	61.03866561	1.995124E-011	4.971244E-012	0	0.000000E+000
1	61.04315827	4.971244E-012	1.995124E-011	1	0.000000E+000
1	61.04324592	1.995124E-011	4.971244E-012	0	0.000000E+000
1	61.05066508	4.971244E-012	1.995124E-011	1	0.000000E+000
1	61.05238910	1.995124E-011	4.971244E-012	0	0.000000E+000
1	61.05280496	4.971244E-012	1.995124E-011	1	0.000000E+000
1	61.05489039	1.995124E-011	4.971244E-012	0	0.000000E+000
1	61.05490675	4.971244E-012	1.995124E-011	1	0.000000E+000
1	61.05628215	1.995124E-011	4.971244E-012	0	0.000000E+000
1	61.05630375	4.971244E-012	1.995124E-011	1	0.000000E+000
1	61.05666530	1.995124E-011	4.971244E-012	0	0.000000E+000
1	61.05969744	4.971244E-012	1.995124E-011	1	0.000000E+000
1	61.06032197	1.995124E-011	4.971244E-012	0	0.000000E+000
1	61.06172158	4.971244E-012	1.995124E-011	1	0.000000E+000
1	61.06182140	1.995124E-011	4.971244E-012	0	0.000000E+000
1	61.07476456	4.971244E-012	1.995124E-011	1	0.000000E+000
1	61.07479808	1.995124E-011	4.971244E-012	0	0.000000E+000
1	61.08465963	4.971244E-012	1.995124E-011	1	0.000000E+000
1	61.08486958	1.995124E-011	4.971244E-012	0	0.000000E+000
1	61.09353294	4.971244E-012	1.995124E-011	1	0.000000E+000
1	61.09421263	1.995124E-011	4.971244E-012	0	0.000000E+000
1	61.09709411	4.971244E-012	1.995124E-011	1	0.000000E+000
1	61.09826664	1.995124E-011	4.971244E-012	0	0.000000E+000
1	61.09828713	4.971244E-012	1.995124E-011	1	0.000000E+000
1	61.09839104	1.995124E-011	4.971244E-012	0	0.000000E+000
1	61.10106508	4.971244E-012	1.995124E-011	1	0.000000E+000
1	61.10165088	1.995124E-011	4.971244E-012	0	0.000000E+000
1	61.10166439	4.971244E-012	1.995124E-011	1	0.000000E+000
1	61.10257131	1.995124E-011	4.971244E-012	0	0.000000E+000
1	61.10793509	4.971244E-012	1.995124E-011	1	0.000000E+000
1	61.10804388	1.995124E-011	4.971244E-012	0	0.000000E+000
1	61.10844564	4.971244E-012	1.995124E-011	1	0.000000E+000
1	61.10852710	1.995124E-011	4.971244E-012	0	0.000000E+000
1	61.11068380	4.971244E-012	1.995124E-011	1	0.000000E+000
1	61.11181946	1.995124E-011	4.971244E-012	0	0.000000E+000
1	61.11184302	4.971244E-012	1.995124E-011	1	0.000000E+000
1	61.11205653	1.995124E-011	4.971244E-012	0	0.000000E+000
1	61.11605789	4.971244E-012	1.995124E-011	1	0.000000E+000
1	61.11615195	1.995124E-011	4.971244E-012	0	0.000000E+000
1	61.11714489	4.971244E-012	1.995124E-011	1	0.000000E+000
1	61.11818847	1.995124E-011	4.971244E-012	0	0.000000E+000
1	61.11821231	4.971244E-012	1.995124E-011	1	0.000000E+000
1	61.11825283	1.995124E-011	4.971244E-012	0	0.000000E+000
1	61.11876596	4.971244E-012	1.995124E-011	1	0.000000E+000
1	61.11878936	1.995124E-011	4.971244E-012	0	0.000000E+000
1	61.12330050	4.971244E-012	1.995124E-011	1	0.000000E+000
1	61.12337541	1.995124E-011	4.971244E-012	0	0.000000E+000
1	61.12339682	4.971244E-012	1.995124E-011	1	0.000000E+000
1	61.12348482	1.995124E-011	4.971244E-012	0	0.000000E+000
1	61.12523991	4.971244E-012	1.995124E-011	1	0.000000E+000
1	61.12630185	1.995124E-011	4.971244E-012	0	0.000000E+000
1	61.12788537	4.971244E-012	1.995124E-011	1	0.000000E+000
1	61.12793403	1.995124E-011	4.971244E-012	0	0.000000E+000
1	61.12797584	4.971244E-012	1.995124E-011	1	0.000000E+000
1	61.12816239	1.995124E-011	4.971244E-012	0	0.000000E+000
1	61.12818369	4.971244E-012	1.995124E-011	1	0.000000E+000
1	61.12967789	1.995124E-011	4.971244E-012	0	0.000000E+000
1	61.12970679	4.971244E-012	1.995124E-011	1	0.000000E+000
1	61.12974662	1.995124E-011	4.971244E-012	0	0.000000E+000
1	64.91969113	4.988641E-012	1.996864E-011	1	0.000000E+000
1	64.92061724	1.996864E-011	4.988641E-012	0	0.000000E+000
1	64.92415456	4.988641E-012	1.996864E-011	1	0.000000E+000
1	64.92420511	1.996864E-011	4.988641E-012	0	0.000000E+000
1	64.92422330	4.988641E-012	1.996864E-011	1	0.000000E+000
1	64.92438929	1.996864E-011	4.988641E-012	0	0.000000E+000
1	64.92548971	4.988641E-012	1.996864E-011	1	0.000000E+000
1	64.92622218	1.996864E-011	4.988641E-012	0	0.000000E+000
1	64.92625344	4.988641E-012	1.996864E-011	1	0.000000E+000
1	64.92635064	1.996864E-011	4.988641E-012	0	0.000000E+000
1	64.92638745	4.988641E-012	1.996864E-011	1	0.000000E+000
1	64.92706320	1.996864E-011	4.988641E-012	0	0.000000E+000
1	64.92709135	4.988641E-012	1.996864E-011	1	0.000000E+000
1	64.92861720	1.996864E-011	4.988641E-012	0	0.000000E+000
1	64.93243356	4.988641E-012	1.996864E-011	1	0.000000E+000
1	64.93361948	1.996864E-011	4.988641E-012	0	0.000000E+000
1	64.93363218	4.988641E-012	1.996864E-011	1	0.000000E+000
1	64.93395205	1.996864E-011	4.988641E-012	0	0.000000E+000
1	64.93489123	4.988641E-012	1.996864E-011	1	0.000000E+000
1	64.93503043	1.996864E-011	4.988641E-012	0	0.000000E+000
1	64.94087777	4.988641E-012	1.996864E-011	1	0.000000E+000
1	64.94147240	1.996864E-011	4.988641E-012	0	0.000000E+000
1	64.94149613	4.988641E-012	1.996864E-011	1	0.000000E+000
1	64.94195011	1.996864E-011	4.988641E-012	0	0.000000E+000
1	64.94320656	4.988641E-012	1.996864E-011	1	0.000000E+000
1	64.94408116	1.996864E-011	4.988641E-012	0	0.000000E+000
1	64.94672144	4.988641E-012	1.996864E-011	1	0.000000E+000
1	64.94689654	1.996864E-011	4.988641E-012	0	0.000000E+000
1	64.94728816	4.988641E-012	1.996864E-011	1	0.000000E+000
1	64.94731098	1.996864E-011	4.988641E-012	0	0.000000E+000
1	64.94763267	4.988641E-012	1.996864E-011	1	0.000000E+000
1	64.94789257	1.996864E-011	4.988641E-012	0	0.000000E+000
1	64.94974483	4.988641E-012	1.996864E-011	1	0.000000E+000
1	64.95019876	1.996864E-011	4.988641E-012	0	0.000000E+000
1	64.95022497	4.988641E-012	1.996864E-011	1	0.000000E+000
1	64.95076520	1.996864E-011	4.988641E-012	0	0.000000E+000
1	64.95418885	4.988641E-012	1.996864E-011	1	0.000000E+000
1	64.95424930	1.996864E-011	4.988641E-012	0	0.000000E+000
1	64.95999894	4.988641E-012	1.996864E-011	1	0.000000E+000
1	64.96012693	1.996864E-011	4.988641E-012	0	0.000000E+000
1	64.96146098	4.988641E-012	1.996864E-011	1	0.000000E+000
1	64.96195228	1.996864E-011	4.988641E-012	0	0.000000E+000
1	64.96244670	4.988641E-012	1.996864E-011	1	0.000000E+000
1	64.96320060	1.996864E-011	4.988641E-012	0	0.000000E+000
1	64.96325450	4.988641E-012	1.996864E-011	1	0.000000E+000
1	64.96371830	1.996864E-011	4.988641E-012	0	0.000000E+000
1	64.96671505	4.988641E-012	1.996864E-011	1	0.000000E+000
1	64.96712014	1.996864E-011	4.988641E-012	0	0.000000E+000
1	64.96830658	4.988641E-012	1.996864E-011	1	0.000000E+000
1	64.96996114	1.996864E-011	4.988641E-012	0	0.000000E+000
1	64.97170091	4.988641E-012	1.996864E-011	1	0.000000E+000
1	64.97354527	1.996864E-011	4.988641E-012	0	0.000000E+000
1	64.97366188	4.988641E-012	1.996864E-011	1	0.000000E+000
1	64.97494351	1.996864E-011	4.988641E-012	0	0.000000E+000
1	64.97891913	4.988641E-012	1.996864E-011	1	0.000000E+000
1	64.97923644	1.996864E-011	4.988641E-012	0	0.000000E+000
1	64.97969012	4.988641E-012	1.996864E-011	1	0.000000E+000
1	64.98093771	1.996864E-011	4.988641E-012	0	0.000000E+000
1	64.98649904	4.988641E-012	1.996864E-011	1	0.000000E+000
1	64.98860511	1.996864E-011	4.988641E-012	0	0.000000E+000
1	64.99431798	4.988641E-012	1.996864E-011	1	0.000000E+000
1	64.99518309	1.996864E-011	4.988641E-012	0	0.000000E+000
1	64.99539339	4.988641E-012	1.996864E-011	1	0.000000E+000
1	64.99608238	1.996864E-011	4.988641E-012	0	0.000000E+000
1	64.99769790	4.988641E-012	1.996864E-011	1	0.000000E+000
1	64.99776346	1.996864E-011	4.988641E-012	0	0.000000E+000
1	65.00141632	4.988641E-012	1.996864E-011	1	0.000000E+000
1	65.00166630	1.996864E-011	4.988641E-012	0	0.000000E+000
1	65.00167074	4.988641E-012	1.996864E-011	1	0.000000E+000
1	65.00182764	1.996864E-011	4.988641E-012	0	0.000000E+000
1	65.00186875	4.988641E-012	1.996864E-011	1	0.000000E+000
1	65.00202732	1.996864E-011	4.988641E-012	0	0.000000E+000
1	65.00206985	4.988641E-012	1.996864E-011	1	0.000000E+000
1	65.00216712	1.996864E-011	4.988641E-012	0	0.000000E+000
1	65.00218990	4.988641E-012	1.996864E-011	1	0.000000E+000
1	65.00274061	1.996864E-011	4.988641E-012	0	0.000000E+000
1	65.00274721	4.988641E-012	1.996864E-011	1	0.000000E+000
1	65.00441355	1.996864E-011	4.988641E-012	0	0.000000E+000
1	65.00445197	4.988641E-012	1.996864E-011	1	0.000000E+000
1	65.00583297	1.996864E-011	4.988641E-012	0	0.000000E+000
1	65.00585625	4.988641E-012	1.996864E-011	1	0.000000E+000
1	65.00589260	1.996864E-011	4.988641E-012	0	0.000000E+000
1	65.01053088	4.988641E-012	1.996864E-011	1	0.000000E+000
1	65.01110594	1.996864E-011	4.988641E-012	0	0.000000E+000
1	65.01112548	4.988641E-012	1.996864E-011	1	0.000000E+000
1	65.01134725	1.996864E-011	4.988641E-012	0	0.000000E+000
1	65.01453397	4.988641E-012	1.996864E-011	1	0.000000E+000
1	65.01626293	1.996864E-011	4.988641E-012	0	0.000000E+000
1	65.02795822	4.988641E-012	1.996864E-011	1	0.000000E+000
1	65.02839438	1.996864E-011	4.988641E-012	0	0.000000E+000
1	65.02840670	4.988641E-012	1.996864E-011	1	0.000000E+000
1	65.02901678	1.996864E-011	4.988641E-012	0	0.000000E+000
1	65.02942245	4.988641E-012	1.996864E-011	1	0.000000E+000
1	65.03087151	1.996864E-011	4.988641E-012	0	0.000000E+000
1	65.03087736	4.988641E-012	1.996864E-011	1	0.000000E+000
1	65.03329705	1.996864E-011	4.988641E-012	0	0.000000E+000
1	65.03590929	4.988641E-012	1.996864E-011	1	0.000000E+000
1	65.03643376	1.996864E-011	4.988641E-012	0	0.000000E+000
1	65.03676308	4.988641E-012	1.996864E-011	1	0.000000E+000
1	65.03680759	1.996864E-011	4.988641E-012	0	0.000000E+000
1	65.03691997	4.988641E-012	1.996864E-011	1	0.000000E+000
1	65.03730860	1.996864E-011	4.988641E-012	0	0.000000E+000
1	65.03731865	4.988641E-012	1.996864E-011	1	0.000000E+000
1	65.04000512	1.996864E-011	4.988641E-012	0	0.000000E+000
1	65.04003300	4.988641E-012	1.996864E-011	1	0.000000E+000
1	65.04016839	1.996864E-011	4.988641E-012	0	0.000000E+000
1	65.04371294	4.988641E-012	1.996864E-011	1	0.000000E+000
1	65.04410131	1.996864E-011	4.988641E-012	0	0.000000E+000
1	65.04635256	4.988641E-012	1.996864E-011	1	0.000000E+000
1	65.04639701	1.996864E-011	4.988641E-012	0	0.000000E+000
1	65.05531011	4.988641E-012	1.996864E-011	1	0.000000E+000
1	65.05576537	1.996864E-011	4.988641E-012	0	0.000000E+000
1	65.05578673	4.988641E-012	1.996864E-011	1	0.000000E+000
1	65.05656070	1.996864E-011	4.988641E-012	0	0.000000E+000
1	65.05837619	4.988641E-012	1.996864E-011	1	0.000000E+000
1	65.05841346	1.996864E-011	4.988641E-012	0	0.000000E+000
1	65.06006933	4.988641E-012	1.996864E-011	1	0.000000E+000
1	65.06101599	1.996864E-011	4.988641E-012	0	0.000000E+000
1	65.06198244	4.988641E-012	1.996864E-011	1	0.000000E+000
1	65.06290942	1.996864E-011	4.988641E-012	0	0.000000E+000
1	65.06424856	4.988641E-012	1.996864E-011	1	0.000000E+000
1	65.06509366	1.996864E-011	4.988641E-012	0	0.000000E+000
1	65.06511755	4.988641E-012	1.996864E-011	1	0.000000E+000
1	65.06788433	1.996864E-011	4.988641E-012	0	0.000000E+000
1	65.06790215	4.988641E-012	1.996864E-011	1	0.000000E+000
1	65.06809825	1.996864E-011	4.988641E-012	0	0.000000E+000
1	65.07105642	4.988641E-012	1.996864E-011	1	0.000000E+000
1	65.07118887	1.996864E-011	4.988641E-012	0	0.000000E+000
1	65.07122001	4.988641E-012	1.996864E-011	1	0.000000E+000
1	65.07153898	1.996864E-011	4.988641E-012	0	0.000000E+000
1	65.07268129	4.988641E-012	1.996864E-011	1	0.000000E+000
1	65.07304650	1.996864E-011	4.988641E-012	0	0.000000E+000
1	65.07602849	4.988641E-012	1.996864E-011	1	0.000000E+000
1	65.07835948	1.996864E-011	4.988641E-012	0	0.000000E+000
1	65.08024981	4.988641E-012	1.996864E-011	1	0.000000E+000
1	65.08032897	1.996864E-011	4.988641E-012	0	0.000000E+000
1	65.08454764	4.988641E-012	1.996864E-011	1	0.000000E+000
1	65.08483289	1.996864E-011	4.988641E-012	0	0.000000E+000
1	65.08738468	4.988641E-012	1.996864E-011	1	0.000000E+000
1	65.08750752	1.996864E-011	4.988641E-012	0	0.000000E+000
1	65.08943241	4.988641E-012	1.996864E-011	1	0.000000E+000
1	65.09054012	1.996864E-011	4.988641E-012	0	0.000000E+000
1	65.09399827	4.988641E-012	1.996864E-011	1	0.000000E+000
1	65.09460994	1.996864E-011	4.988641E-012	0	0.000000E+000
1	65.09462727	4.988641E-012	1.996864E-011	1	0.000000E+000
1	65.09517973	1.996864E-011	4.988641E-012	0	0.000000E+000
1	66.46733565	5.094054E-012	2.007405E-011	1	0.000000E+000
1	66.46752072	2.007405E-011	5.094054E-012	0	0.000000E+000
1	66.46754522	5.094054E-012	2.007405E-011	1	0.000000E+000
1	66.46817839	2.007405E-011	5.094054E-012	0	0.000000E+000
1	66.46823224	5.094054E-012	2.007405E-011	1	0.000000E+000
1	66.46866945	2.007405E-011	5.094054E-012	0	0.000000E+000
1	66.46889342	5.094054E-012	2.007405E-011	1	0.000000E+000
1	66.46903487	2.007405E-011	5.094054E-012	0	0.000000E+000
1	66.47163523	5.094054E-012	2.007405E-011	1	0.000000E+000
1	66.47233930	2.007405E-011	5.094054E-012	0	0.000000E+000
1	66.48319377	5.094054E-012	2.007405E-011	1	0.000000E+000
1	66.48322026	2.007405E-011	5.094054E-012	0	0.000000E+000
1	66.48329812	5.094054E-012	2.007405E-011	1	0.000000E+000
1	66.48353362	2.007405E-011	5.094054E-012	0	0.000000E+000
1	66.48353561	5.094054E-012	2.007405E-011	1	0.000000E+000
1	66.48362751	2.007405E-011	5.094054E-012	0	0.000000E+000
1	66.48364583	5.094054E-012	2.007405E-011	1	0.000000E+000
1	66.48494140	2.007405E-011	5.094054E-012	0	0.000000E+000
1	66.48497000	5.094054E-012	2.007405E-011	1	0.000000E+000
1	66.48508525	2.007405E-011	5.094054E-012	0	0.000000E+000
1	66.48895447	5.094054E-012	2.007405E-011	1	0.000000E+000
1	66.48931581	2.007405E-011	5.094054E-012	0	0.000000E+000
1	66.49559475	5.094054E-012	2.007405E-011	1	0.000000E+000
1	66.49588513	2.007405E-011	5.094054E-012	0	0.000000E+000
1	66.50144660	5.094054E-012	2.007405E-011	1	0.000000E+000
1	66.50158588	2.007405E-011	5.094054E-012	0	0.000000E+000
1	66.50353885	5.094054E-012	2.007405E-011	1	0.000000E+000
1	66.50487060	2.007405E-011	5.094054E-012	0	0.000000E+000
1	66.50829702	5.094054E-012	2.007405E-011	1	0.000000E+000
1	66.50870458	2.007405E-011	5.094054E-012	0	0.000000E+000
1	66.51141742	5.094054E-012	2.007405E-011	1	0.000000E+000
1	66.51176370	2.007405E-011	5.094054E-012	0	0.000000E+000
1	66.51335759	5.094054E-012	2.007405E-011	1	0.000000E+000
1	66.51426832	2.007405E-011	5.094054E-012	0	0.000000E+000
1	66.51431054	5.094054E-012	2.007405E-011	1	0.000000E+000
1	66.51514182	2.007405E-011	5.094054E-012	0	0.000000E+000
1	66.51515738	5.094054E-012	2.007405E-011	1	0.000000E+000
1	66.51584626	2.007405E-011	5.094054E-012	0	0.000000E+000
1	66.51715508	5.094054E-012	2.007405E-011	1	0.000000E+000
1	66.51802302	2.007405E-011	5.094054E-012	0	0.000000E+000
1	66.51891434	5.094054E-012	2.007405E-011	1	0.000000E+000
1	66.51904682	2.007405E-011	5.094054E-012	0	0.000000E+000
1	66.51907488	5.094054E-012	2.007405E-011	1	0.000000E+000
1	66.51979424	2.007405E-011	5.094054E-012	0	0.000000E+000
1	66.51981704	5.094054E-012	2.007405E-011	1	0.000000E+000
1	66.52001641	2.007405E-011	5.094054E-012	0	0.000000E+000
1	66.52810911	5.094054E-012	2.007405E-011	1	0.000000E+000
1	66.52833152	2.007405E-011	5.094054E-012	0	0.000000E+000
1	66.52891785	5.094054E-012	2.007405E-011	1	0.000000E+000
1	66.52937779	2.007405E-011	5.094054E-012	0	0.000000E+000
1	66.53056131	5.094054E-012	2.007405E-011	1	0.000000E+000
1	66.53058166	2.007405E-011	5.094054E-012	0	0.000000E+000
1	66.53063235	5.094054E-012	2.007405E-011	1	0.000000E+000
1	66.53077173	2.007405E-011	5.094054E-012	0	0.000000E+000
1	66.53438689	5.094054E-012	2.007405E-011	1	0.000000E+000
1	66.53545804	2.007405E-011	5.094054E-012	0	0.000000E+000
1	66.53701193	5.094054E-012	2.007405E-011	1	0.000000E+000
1	66.53708952	2.007405E-011	5.094054E-012	0	0.000000E+000
1	66.53709440	5.094054E-012	2.007405E-011	1	0.000000E+000
1	66.53748019	2.007405E-011	5.094054E-012	0	0.000000E+000
1	66.53833877	5.094054E-012	2.007405E-011	1	0.000000E+000
1	66.53897801	2.007405E-011	5.094054E-012	0	0.000000E+000
1	66.54077522	5.094054E-012	2.007405E-011	1	0.000000E+000
1	66.54162924	2.007405E-011	5.094054E-012	0	0.000000E+000
1	66.54701001	5.094054E-012	2.007405E-011	1	0.000000E+000
1	66.54836021	2.007405E-011	5.094054E-012	0	0.000000E+000
1	66.54840174	5.094054E-012	2.007405E-011	1	0.000000E+000
1	66.54899142	2.007405E-011	5.094054E-012	0	0.000000E+000
1	66.54902184	5.094054E-012	2.007405E-011	1	0.000000E+000
1	66.54965485	2.007405E-011	5.094054E-012	0	0.000000E+000
1	66.55403008	5.094054E-012	2.007405E-011	1	0.000000E+000
1	66.55409311	2.007405E-011	5.094054E-012	0	0.000000E+000
1	66.55432205	5.094054E-012	2.007405E-011	1	0.000000E+000
1	66.55439981	2.007405E-011	5.094054E-012	0	0.000000E+000
1	66.56103716	5.094054E-012	2.007405E-011	1	0.000000E+000
1	66.56108729	2.007405E-011	5.094054E-012	0	0.000000E+000
1	66.56120966	5.094054E-012	2.007405E-011	1	0.000000E+000
1	66.56135282	2.007405E-011	5.094054E-012	0	0.000000E+000
1	66.56732202	5.094054E-012	2.007405E-011	1	0.000000E+000
1	66.56748230	2.007405E-011	5.094054E-012	0	0.000000E+000
1	66.56752124	5.094054E-012	2.007405E-011	1	0.000000E+000
1	66.56760950	2.007405E-011	5.094054E-012	0	0.000000E+000
1	66.57050389	5.094054E-012	2.007405E-011	1	0.000000E+000
1	66.57066029	2.007405E-011	5.094054E-012	0	0.000000E+000
1	66.57200320	5.094054E-012	2.007405E-011	1	0.000000E+000
1	66.57206378	2.007405E-011	5.094054E-012	0	0.000000E+000
1	66.57333144	5.094054E-012	2.007405E-011	1	0.000000E+000
1	66.57353643	2.007405E-011	5.094054E-012	0	0.000000E+000
1	66.57617674	5.094054E-012	2.007405E-011	1	0.000000E+000
1	66.57634815	2.007405E-011	5.094054E-012	0	0.000000E+000
1	66.57635910	5.094054E-012	2.007405E-011	1	0.000000E+000
1	66.57696341	2.007405E-011	5.094054E-012	0	0.000000E+000
1	66.58003755	5.094054E-012	2.007405E-011	1	0.000000E+000
1	66.58111448	2.007405E-011	5.094054E-012	0	0.000000E+000
1	66.58906604	5.094054E-012	2.007405E-011	1	0.000000E+000
1	66.58919060	2.007405E-011	5.094054E-012	0	0.000000E+000
1	66.58923818	5.094054E-012	2.007405E-011	1	0.000000E+000
1	66.58951632	2.007405E-011	5.094054E-012	0	0.000000E+000
1	66.58960401	5.094054E-012	2.007405E-011	1	0.000000E+000
1	66.58978420	2.007405E-011	5.094054E-012	0	0.000000E+000
1	66.59438915	5.094054E-012	2.007405E-011	1	0.000000E+000
1	66.59454211	2.007405E-011	5.094054E-012	0	0.000000E+000
1	66.59455207	5.094054E-012	2.007405E-011	1	0.000000E+000
1	66.59470029	2.007405E-011	5.094054E-012	0	0.000000E+000
1	66.59495603	5.094054E-012	2.007405E-011	1	0.000000E+000
1	66.59498770	2.007405E-011	5.094054E-012	0	0.000000E+000
1	66.59704096	5.094054E-012	2.007405E-011	1	0.000000E+000
1	66.59803675	2.007405E-011	5.094054E-012	0	0.000000E+000
1	66.59806435	5.094054E-012	2.007405E-011	1	0.000000E+000
1	66.60126703	2.007405E-011	5.094054E-012	0	0.000000E+000
1	66.61283011	5.094054E-012	2.007405E-011	1	0.000000E+000
1	66.61332844	2.007405E-011	5.094054E-012	0	0.000000E+000
1	66.61345833	5.094054E-012	2.007405E-011	1	0.000000E+000
1	66.61354218	2.007405E-011	5.094054E-012	0	0.000000E+000
1	66.61358951	5.094054E-012	2.007405E-011	1	0.000000E+000
1	66.61407983	2.007405E-011	5.094054E-012	0	0.000000E+000
1	66.61552645	5.094054E-012	2.007405E-011	1	0.000000E+000
1	66.61613111	2.007405E-011	5.094054E-012	0	0.000000E+000
1	66.61614565	5.094054E-012	2.007405E-011	1	0.000000E+000
1	66.61713714	2.007405E-011	5.094054E-012	0	0.000000E+000
1	66.61714734	5.094054E-012	2.007405E-011	1	0.000000E+000
1	66.61727617	2.007405E-011	5.094054E-012	0	0.000000E+000
1	66.61731105	5.094054E-012	2.007405E-011	1	0.000000E+000
1	66.61799844	2.007405E-011	5.094054E-012	0	0.000000E+000
1	66.61928430	5.094054E-012	2.007405E-011	1	0.000000E+000
1	66.62093083	2.007405E-011	5.094054E-012	0	0.000000E+000
1	66.62096911	5.094054E-012	2.007405E-011	1	0.000000E+000
1	66.62274321	2.007405E-011	5.094054E-012	0	0.000000E+000
1	66.62360422	5.094054E-012	2.007405E-011	1	0.000000E+000
1	66.62366195	2.007405E-011	5.094054E-012	0	0.000000E+000
1	66.62393358	5.094054E-012	2.007405E-011	1	0.000000E+000
1	66.62397957	2.007405E-011	5.094054E-012	0	0.000000E+000
1	66.62399935	5.094054E-012	2.007405E-011	1	0.000000E+000
1	66.62463296	2.007405E-011	5.094054E-012	0	0.000000E+000
1	66.62464455	5.094054E-012	2.007405E-011	1	0.000000E+000
1	66.62569377	2.007405E-011	5.094054E-012	0	0.000000E+000
1	66.62900103	5.094054E-012	2.007405E-011	1	0.000000E+000
1	66.62979441	2.007405E-011	5.094054E-012	0	0.000000E+000
1	66.64046564	5.094054E-012	2.007405E-011	1	0.000000E+000
1	66.64118303	2.007405E-011	5.094054E-012	0	0.000000E+000
1	66.64489709	5.094054E-012	2.007405E-011	1	0.000000E+000
1	66.64494425	2.007405E-011	5.094054E-012	0	0.000000E+000
1	66.64498574	5.094054E-012	2.007405E-011	1	0.000000E+000
1	66.64510818	2.007405E-011	5.094054E-012	0	0.000000E+000
1	66.64513454	5.094054E-012	2.007405E-011	1	0.000000E+000
1	66.64528914	2.007405E-011	5.094054E-012	0	0.000000E+000
1	66.64701148	5.094054E-012	2.007405E-011	1	0.000000E+000
1	66.64771987	2.007405E-011	5.094054E-012	0	0.000000E+000
1	66.64816965	5.094054E-012	2.007405E-011	1	0.000000E+000
1	66.64822347	2.007405E-011	5.094054E-012	0	0.000000E+000
1	69.39110900	4.896859E-012	1.987686E-011	1	0.000000E+000
1	69.39166428	1.987686E-011	4.896859E-012	0	0.000000E+000
1	69.39167843	4.896859E-012	1.987686E-011	1	0.000000E+000
1	69.39326474	1.987686E-011	4.896859E-012	0	0.000000E+000
1	69.39328247	4.896859E-012	1.987686E-011	1	0.000000E+000
1	69.39397372	1.987686E-011	4.896859E-012	0	0.000000E+000
1	69.39469185	4.896859E-012	1.987686E-011	1	0.000000E+000
1	69.39645886	1.987686E-011	4.896859E-012	0	0.000000E+000
1	69.39648081	4.896859E-012	1.987686E-011	1	0.000000E+000
1	69.39874906	1.987686E-011	4.896859E-012	0	0.000000E+000
1	69.39875425	4.896859E-012	1.987686E-011	1	0.000000E+000
1	69.39894447	1.987686E-011	4.896859E-012	0	0.000000E+000
1	69.40419970	4.896859E-012	1.987686E-011	1	0.000000E+000
1	69.40428777	1.987686E-011	4.896859E-012	0	0.000000E+000
1	69.40523972	4.896859E-012	1.987686E-011	1	0.000000E+000
1	69.40594328	1.987686E-011	4.896859E-012	0	0.000000E+000
1	69.40615418	4.896859E-012	1.987686E-011	1	0.000000E+000
1	69.40891852	1.987686E-011	4.896859E-012	0	0.000000E+000
1	69.41042504	4.896859E-012	1.987686E-011	1	0.000000E+000
1	69.41050088	1.987686E-011	4.896859E-012	0	0.000000E+000
1	69.41377780	4.896859E-012	1.987686E-011	1	0.000000E+000
1	69.41556825	1.987686E-011	4.896859E-012	0	0.000000E+000
1	69.41874572	4.896859E-012	1.987686E-011	1	0.000000E+000
1	69.41947852	1.987686E-011	4.896859E-012	0	0.000000E+000
1	69.42239871	4.896859E-012	1.987686E-011	1	0.000000E+000
1	69.42251511	1.987686E-011	4.896859E-012	0	0.000000E+000
1	69.42260158	4.896859E-012	1.987686E-011	1	0.000000E+000
1	69.42307824	1.987686E-011	4.896859E-012	0	0.000000E+000
1	69.42312107	4.896859E-012	1.987686E-011	1	0.000000E+000
1	69.42344459	1.987686E-011	4.896859E-012	0	0.000000E+000
1	69.42345610	4.896859E-012	1.987686E-011	1	0.000000E+000
1	69.42398168	1.987686E-011	4.896859E-012	0	0.000000E+000
1	69.42616439	4.896859E-012	1.987686E-011	1	0.000000E+000
1	69.42644380	1.987686E-011	4.896859E-012	0	0.000000E+000
1	69.42647835	4.896859E-012	1.987686E-011	1	0.000000E+000
1	69.42687448	1.987686E-011	4.896859E-012	0	0.000000E+000
1	69.42689345	4.896859E-012	1.987686E-011	1	0.000000E+000
1	69.42963265	1.987686E-011	4.896859E-012	0	0.000000E+000
1	69.43035803	4.896859E-012	1.987686E-011	1	0.000000E+000
1	69.43064310	1.987686E-011	4.896859E-012	0	0.000000E+000
1	69.43907875	4.896859E-012	1.987686E-011	1	0.000000E+000
1	69.43915253	1.987686E-011	4.896859E-012	0	0.000000E+000
1	69.43947738	4.896859E-012	1.987686E-011	1	0.000000E+000
1	69.44012943	1.987686E-011	4.896859E-012	0	0.000000E+000
1	69.44015076	4.896859E-012	1.987686E-011	1	0.000000E+000
1	69.44081668	1.987686E-011	4.896859E-012	0	0.000000E+000
1	69.45143857	4.896859E-012	1.987686E-011	1	0.000000E+000
1	69.45281124	1.987686E-011	4.896859E-012	0	0.000000E+000
1	69.45283141	4.896859E-012	1.987686E-011	1	0.000000E+000
1	69.45384861	1.987686E-011	4.896859E-012	0	0.000000E+000
1	69.45389707	4.896859E-012	1.987686E-011	1	0.000000E+000
1	69.45461161	1.987686E-011	4.896859E-012	0	0.000000E+000
1	69.45463035	4.896859E-012	1.987686E-011	1	0.000000E+000
1	69.45549910	1.987686E-011	4.896859E-012	0	0.000000E+000
1	69.45552139	4.896859E-012	1.987686E-011	1	0.000000E+000
1	69.45610001	1.987686E-011	4.896859E-012	0	0.000000E+000
1	69.45787144	4.896859E-012	1.987686E-011	1	0.000000E+000
1	69.45861538	1.987686E-011	4.896859E-012	0	0.000000E+000
1	69.45915352	4.896859E-012	1.987686E-011	1	0.000000E+000
1	69.45918312	1.987686E-011	4.896859E-012	0	0.000000E+000
1	69.46214177	4.896859E-012	1.987686E-011	1	0.000000E+000
1	69.46353384	1.987686E-011	4.896859E-012	0	0.000000E+000
1	69.46481487	4.896859E-012	1.987686E-011	1	0.000000E+000
1	69.46561225	1.987686E-011	4.896859E-012	0	0.000000E+000
1	69.46619940	4.896859E-012	1.987686E-011	1	0.000000E+000
1	69.46661156	1.987686E-011	4.896859E-012	0	0.000000E+000
1	69.47350000	4.896859E-012	1.987686E-011	1	0.000000E+000
1	69.47357207	1.987686E-011	4.896859E-012	0	0.000000E+000
1	69.47359243	4.896859E-012	1.987686E-011	1	0.000000E+000
1	69.47441692	1.987686E-011	4.896859E-012	0	0.000000E+000
1	69.47873618	4.896859E-012	1.987686E-011	1	0.000000E+000
1	69.47911865	1.987686E-011	4.896859E-012	0	0.000000E+000
1	69.47915096	4.896859E-012	1.987686E-011	1	0.000000E+000
1	69.47951068	1.987686E-011	4.896859E-012	0	0.000000E+000
1	69.48027057	4.896859E-012	1.987686E-011	1	0.000000E+000
1	69.48038624	1.987686E-011	4.896859E-012	0	0.000000E+000
1	69.48042541	4.896859E-012	1.987686E-011	1	0.000000E+000
1	69.48046966	1.987686E-011	4.896859E-012	0	0.000000E+000
1	69.48404258	4.896859E-012	1.987686E-011	1	0.000000E+000
1	69.48422875	1.987686E-011	4.896859E-012	0	0.000000E+000
1	69.48922130	4.896859E-012	1.987686E-011	1	0.000000E+000
1	69.48925934	1.987686E-011	4.896859E-012	0	0.000000E+000
1	69.49007261	4.896859E-012	1.987686E-011	1	0.000000E+000
1	69.49012838	1.987686E-011	4.896859E-012	0	0.000000E+000
1	69.49167390	4.896859E-012	1.987686E-011	1	0.000000E+000
1	69.49184826	1.987686E-011	4.896859E-012	0	0.000000E+000
1	69.49513484	4.896859E-012	1.987686E-011	1	0.000000E+000
1	69.49580351	1.987686E-011	4.896859E-012	0	0.000000E+000
1	69.50946311	4.896859E-012	1.987686E-011	1	0.000000E+000
1	69.51028698	1.987686E-011	4.896859E-012	0	0.000000E+000
1	69.51281642	4.896859E-012	1.987686E-011	1	0.000000E+000
1	69.51361136	1.987686E-011	4.896859E-012	0	0.000000E+000
1	69.51363771	4.896859E-012	1.987686E-011	1	0.000000E+000
1	69.51374792	1.987686E-011	4.896859E-012	0	0.000000E+000
1	69.51377767	4.896859E-012	1.987686E-011	1	0.000000E+000
1	69.51452851	1.987686E-011	4.896859E-012	0	0.000000E+000
1	69.51462510	4.896859E-012	1.987686E-011	1	0.000000E+000
1	69.51467284	1.987686E-011	4.896859E-012	0	0.000000E+000
1	69.51529588	4.896859E-012	1.987686E-011	1	0.000000E+000
1	69.51541558	1.987686E-011	4.896859E-012	0	0.000000E+000
1	69.51587004	4.896859E-012	1.987686E-011	1	0.000000E+000
1	69.51630459	1.987686E-011	4.896859E-012	0	0.000000E+000
1	69.51674193	4.896859E-012	1.987686E-011	1	0.000000E+000
1	69.51677944	1.987686E-011	4.896859E-012	0	0.000000E+000
1	69.52319333	4.896859E-012	1.987686E-011	1	0.000000E+000
1	69.52326302	1.987686E-011	4.896859E-012	0	0.000000E+000
1	69.52328410	4.896859E-012	1.987686E-011	1	0.000000E+000
1	69.52350314	1.987686E-011	4.896859E-012	0	0.000000E+000
1	69.53008614	4.896859E-012	1.987686E-011	1	0.000000E+000
1	69.53018132	1.987686E-011	4.896859E-012	0	0.000000E+000
1	69.53367824	4.896859E-012	1.987686E-011	1	0.000000E+000
1	69.53421574	1.987686E-011	4.896859E-012	0	0.000000E+000
1	69.54707224	4.896859E-012	1.987686E-011	1	0.000000E+000
1	69.54716958	1.987686E-011	4.896859E-012	0	0.000000E+000
1	69.54957130	4.896859E-012	1.987686E-011	1	0.000000E+000
1	69.54988323	1.987686E-011	4.896859E-012	0	0.000000E+000
1	69.54991056	4.896859E-012	1.987686E-011	1	0.000000E+000
1	69.54997298	1.987686E-011	4.896859E-012	0	0.000000E+000
1	69.55151620	4.896859E-012	1.987686E-011	1	0.000000E+000
1	69.55171152	1.987686E-011	4.896859E-012	0	0.000000E+000
1	69.55740113	4.896859E-012	1.987686E-011	1	0.000000E+000
1	69.55768824	1.987686E-011	4.896859E-012	0	0.000000E+000
1	69.56102322	4.896859E-012	1.987686E-011	1	0.000000E+000
1	69.56171685	1.987686E-011	4.896859E-012	0	0.000000E+000
1	69.56174835	4.896859E-012	1.987686E-011	1	0.000000E+000
1	69.56243699	1.987686E-011	4.896859E-012	0	0.000000E+000
1	69.56599739	4.896859E-012	1.987686E-011	1	0.000000E+000
1	69.56618404	1.987686E-011	4.896859E-012	0	0.000000E+000
1	69.56739273	4.896859E-012	1.987686E-011	1	0.000000E+000
1	69.56752960	1.987686E-011	4.896859E-012	0	0.000000E+000
1	69.57130826	4.896859E-012	1.987686E-011	1	0.000000E+000
1	69.57164113	1.987686E-011	4.896859E-012	0	0.000000E+000
1	69.57165944	4.896859E-012	1.987686E-011	1	0.000000E+000
1	69.57191912	1.987686E-011	4.896859E-012	0	0.000000E+000
1	69.57503662	4.896859E-012	1.987686E-011	1	0.000000E+000
1	69.57519922	1.987686E-011	4.896859E-012	0	0.000000E+000
1	69.57521311	4.896859E-012	1.987686E-011	1	0.000000E+000
1	69.57568437	1.987686E-011	4.896859E-012	0	0.000000E+000
1	69.57571817	4.896859E-012	1.987686E-011	1	0.000000E+000
1	69.57645323	1.987686E-011	4.896859E-012	0	0.000000E+000
1	69.58318074	4.896859E-012	1.987686E-011	1	0.000000E+000
1	69.58423952	1.987686E-011	4.896859E-012	0	0.000000E+000
1	69.59190402	4.896859E-012	1.987686E-011	1	0.000000E+000
1	69.59402486	1.987686E-011	4.896859E-012	0	0.000000E+000
1	69.59404923	4.896859E-012	1.987686E-011	1	0.000000E+000
1	69.59407784	1.987686E-011	4.896859E-012	0	0.000000E+000
1	69.59679519	4.896859E-012	1.987686E-011	1	0.000000E+000
1	69.59895753	1.987686E-011	4.896859E-012	0	0.000000E+000
1	69.60900431	4.896859E-012	1.987686E-011	1	0.000000E+000
1	69.60901898	1.987686E-011	4.896859E-012	0	0.000000E+000
1	69.60905515	4.896859E-012	1.987686E-011	1	0.000000E+000
1	69.61067225	1.987686E-011	4.896859E-012	0	0.000000E+000
1	69.61156663	4.896859E-012	1.987686E-011	1	0.000000E+000
1	69.61237360	1.987686E-011	4.896859E-012	0	0.000000E+000
1	69.61241529	4.896859E-012	1.987686E-011	1	0.000000E+000
1	69.61269030	1.987686E-011	4.896859E-012	0	0.000000E+000
1	69.62093215	4.896859E-012	1.987686E-011	1	0.000000E+000
1	69.62147454	1.987686E-011	4.896859E-012	0	0.000000E+000
1	69.62149815	4.896859E-012	1.987686E-011	1	0.000000E+000
1	69.62218606	1.987686E-011	4.896859E-012	0	0.000000E+000
1	69.62300979	4.896859E-012	1.987686E-011	1	0.000000E+000
1	69.62309890	1.987686E-011	4.896859E-012	0	0.000000E+000
1	69.62442665	4.896859E-012	1.987686E-011	1	0.000000E+000
1	69.62445487	1.987686E-011	4.896859E-012	0	0.000000E+000
1	69.62795080	4.896859E-012	1.987686E-011	1	0.000000E+000
1	69.62993320	1.987686E-011	4.896859E-012	0	0.000000E+000
1	69.62995406	4.896859E-012	1.987686E-011	1	0.000000E+000
1	69.63000872	1.987686E-011	4.896859E-012	0	0.000000E+000
1	69.63136189	4.896859E-012	1.987686E-011	1	0.000000E+000
1	69.63140540	1.987686E-011	4.896859E-012	0	0.000000E+000
1	69.63181397	4.896859E-012	1.987686E-011	1	0.000000E+000
1	69.63365291	1.987686E-011	4.896859E-012	0	0.000000E+000
1	69.63894735	4.896859E-012	1.987686E-011	1	0.000000E+000
1	69.63930512	1.987686E-011	4.896859E-012	0	0.000000E+000
1	69.64690978	4.896859E-012	1.987686E-011	1	0.000000E+000
1	69.64695798	1.987686E-011	4.896859E-012	0	0.000000E+000
1	69.64709694	4.896859E-012	1.987686E-011	1	0.000000E+000
1	69.64727757	1.987686E-011	4.896859E-012	0	0.000000E+000
1	69.65718460	4.896859E-012	1.987686E-011	1	0.000000E+000
1	69.65815331	1.987686E-011	4.896859E-012	0	0.000000E+000
1	69.65979039	4.896859E-012	1.987686E-011	1	0.000000E+000
1	69.66129333	1.987686E-011	4.896859E-012	0	0.000000E+000
1	69.66307734	4.896859E-012	1.987686E-011	1	0.000000E+000
1	69.66338552	1.987686E-011	4.896859E-012	0	0.000000E+000
1	69.66343773	4.896859E-012	1.987686E-011	1	0.000000E+000
1	69.66352582	1.987686E-011	4.896859E-012	0	0.000000E+000
1	69.66588268	4.896859E-012	1.987686E-011	1	0.000000E+000
1	69.66595819	1.987686E-011	4.896859E-012	0	0.000000E+000
1	69.66733195	4.896859E-012	1.987686E-011	1	0.000000E+000
1	69.66749926	1.987686E-011	4.896859E-012	0	0.000000E+000
1	69.66828753	4.896859E-012	1.987686E-011	1	0.000000E+000
1	69.66856928	1.987686E-011	4.896859E-012	0	0.000000E+000
1	69.66916481	4.896859E-012	1.987686E-011	1	0.000000E+000
1	69.67022593	1.987686E-011	4.896859E-012	0	0.000000E+000
1	69.67025017	4.896859E-012	1.987686E-011	1	0.000000E+000
1	69.67049740	1.987686E-011	4.896859E-012	0	0.000000E+000
1	69.67061367	4.896859E-012	1.987686E-011	1	0.000000E+000
1	69.67076507	1.987686E-011	4.896859E-012	0	0.000000E+000
1	69.67149577	4.896859E-012	1.987686E-011	1	0.000000E+000
1	69.67171477	1.987686E-011	4.896859E-012	0	0.000000E+000
1	69.67920785	4.896859E-012	1.987686E-011	1	0.000000E+000
1	69.68033661	1.987686E-011	4.896859E-012	0	0.000000E+000
1	69.68035084	4.896859E-012	1.987686E-011	1	0.000000E+000
1	69.68065565	1.987686E-011	4.896859E-012	0	0.000000E+000
1	69.68143777	4.896859E-012	1.987686E-011	1	0.000000E+000
1	69.68167744	1.987686E-011	4.896859E-012	0	0.000000E+000
1	69.68172721	4.896859E-012	1.987686E-011	1	0.000000E+000
1	69.68230244	1.987686E-011	4.896859E-012	0	0.000000E+000
1	69.69292646	4.896859E-012	1.987686E-011	1	0.000000E+000
1	69.69330760	1.987686E-011	4.896859E-012	0	0.000000E+000
1	69.69333971	4.896859E-012	1.987686E-011	1	0.000000E+000
1	69.69361790	1.987686E-011	4.896859E-012	0	0.000000E+000
1	69.69365141	4.896859E-012	1.987686E-011	1	0.000000E+000
1	69.69472504	1.987686E-011	4.896859E-012	0	0.000000E+000
1	69.69544828	4.896859E-012	1.987686E-011	1	0.000000E+000
1	69.69554222	1.987686E-011	4.896859E-012	0	0.000000E+000
1	69.69766851	4.896859E-012	1.987686E-011	1	0.000000E+000
1	69.69794224	1.987686E-011	4.896859E-012	0	0.000000E+000
1	69.70433307	4.896859E-012	1.987686E-011	1	0.000000E+000
1	69.70530034	1.987686E-011	4.896859E-012	0	0.000000E+000
1	69.70533430	4.896859E-012	1.987686E-011	1	0.000000E+000
1	69.70573963	1.987686E-011	4.896859E-012	0	0.000000E+000
1	69.70639014	4.896859E-012	1.987686E-011	1	0.000000E+000
1	69.70708622	1.987686E-011	4.896859E-012	0	0.000000E+000
1	69.70712630	4.896859E-012	1.987686E-011	1	0.000000E+000
1	69.70739504	1.987686E-011	4.896859E-012	0	0.000000E+000
1	69.71122557	4.896859E-012	1.987686E-011	1	0.000000E+000
1	69.71140980	1.987686E-011	4.896859E-012	0	0.000000E+000
1	69.71188265	4.896859E-012	1.987686E-011	1	0.000000E+000
1	69.71211473	1.987686E-011	4.896859E-012	0	0.000000E+000
1	69.71881008	4.896859E-012	1.987686E-011	1	0.000000E+000
1	69.71900346	1.987686E-011	4.896859E-012	0	0.000000E+000
1	69.71902487	4.896859E-012	1.987686E-011	1	0.000000E+000
1	69.72019642	1.987686E-011	4.896859E-012	0	0.000000E+000
1	69.72494695	4.896859E-012	1.987686E-011	1	0.000000E+000
1	69.72508040	1.987686E-011	4.896859E-012	0	0.000000E+000
1	69.73095313	4.896859E-012	1.987686E-011	1	0.000000E+000
1	69.73243056	1.987686E-011	4.896859E-012	0	0.000000E+000
1	69.73244733	4.896859E-012	1.987686E-011	1	0.000000E+000
1	69.73317809	1.987686E-011	4.896859E-012	0	0.000000E+000
1	69.73325561	4.896859E-012	1.987686E-011	1	0.000000E+000
1	69.73364375	1.987686E-011	4.896859E-012	0	0.000000E+000
1	69.73368565	4.896859E-012	1.987686E-011	1	0.000000E+000
1	69.73521409	1.987686E-011	4.896859E-012	0	0.000000E+000
1	69.73594564	4.896859E-012	1.987686E-011	1	0.000000E+000
1	69.73602474	1.987686E-011	4.896859E-012	0	0.000000E+000
1	69.73605569	4.896859E-012	1.987686E-011	1	0.000000E+000
1	69.73700291	1.987686E-011	4.896859E-012	0	0.000000E+000
1	69.73701674	4.896859E-012	1.987686E-011	1	0.000000E+000
1	69.73749214	1.987686E-011	4.896859E-012	0	0.000000E+000
1	69.73750820	4.896859E-012	1.987686E-011	1	0.000000E+000
1	69.73803866	1.987686E-011	4.896859E-012	0	0.000000E+000
1	69.73988142	4.896859E-012	1.987686E-011	1	0.000000E+000
1	69.73996049	1.987686E-011	4.896859E-012	0	0.000000E+000
1	69.73999872	4.896859E-012	1.987686E-011	1	0.000000E+000
1	69.74014967	1.987686E-011	4.896859E-012	0	0.000000E+000
1	69.74300058	4.896859E-012	1.987686E-011	1	0.000000E+000
1	69.74316519	1.987686E-011	4.896859E-012	0	0.000000E+000
1	69.74392135	4.896859E-012	1.987686E-011	1	0.000000E+000
1	69.74489930	1.987686E-011	4.896859E-012	0	0.000000E+000
1	69.74594167	4.896859E-012	1.987686E-011	1	0.000000E+000
1	69.74675494	1.987686E-011	4.896859E-012	0	0.000000E+000
1	69.74677502	4.896859E-012	1.987686E-011	1	0.000000E+000
1	69.74775676	1.987686E-011	4.896859E-012	0	0.000000E+000
1	69.74778057	4.896859E-012	1.987686E-011	1	0.000000E+000
1	69.74837107	1.987686E-011	4.896859E-012	0	0.000000E+000
1	69.75053721	4.896859E-012	1.987686E-011	1	0.000000E+000
1	69.75094595	1.987686E-011	4.896859E-012	0	0.000000E+000
1	69.75575368	4.896859E-012	1.987686E-011	1	0.000000E+000
1	69.75600012	1.987686E-011	4.896859E-012	0	0.000000E+000
1	69.75602977	4.896859E-012	1.987686E-011	1	0.000000E+000
1	69.75609995	1.987686E-011	4.896859E-012	0	0.000000E+000
1	69.75632614	4.896859E-012	1.987686E-011	1	0.000000E+000
1	69.75800078	1.987686E-011	4.896859E-012	0	0.000000E+000
1	69.75804396	4.896859E-012	1.987686E-011	1	0.000000E+000
1	69.75810744	1.987686E-011	4.896859E-012	0	0.000000E+000
1	69.76428958	4.896859E-012	1.987686E-011	1	0.000000E+000
1	69.76533979	1.987686E-011	4.896859E-012	0	0.000000E+000
1	69.76535879	4.896859E-012	1.987686E-011	1	0.000000E+000
1	69.76603484	1.987686E-011	4.896859E-012	0	0.000000E+000
1	69.76709928	4.896859E-012	1.987686E-011	1	0.000000E+000
1	69.76752045	1.987686E-011	4.896859E-012	0	0.000000E+000
1	69.76755073	4.896859E-012	1.987686E-011	1	0.000000E+000
1	69.76845250	1.987686E-011	4.896859E-012	0	0.000000E+000
1	69.76848170	4.896859E-012	1.987686E-011	1	0.000000E+000
1	69.76851851	1.987686E-011	4.896859E-012	0	0.000000E+000
1	69.77039260	4.896859E-012	1.987686E-011	1	0.000000E+000
1	69.77076092	1.987686E-011	4.896859E-012	0	0.000000E+000
1	69.77617965	4.896859E-012	1.987686E-011	1	0.000000E+000
1	69.77757076	1.987686E-011	4.896859E-012	0	0.000000E+000
1	69.77760408	4.896859E-012	1.987686E-011	1	0.000000E+000
1	69.77781739	1.987686E-011	4.896859E-012	0	0.000000E+000
1	69.77939791	4.896859E-012	1.987686E-011	1	0.000000E+000
1	69.78278033	1.987686E-011	4.896859E-012	0	0.000000E+000
1	69.78279096	4.896859E-012	1.987686E-011	1	0.000000E+000
1	69.78284235	1.987686E-011	4.896859E-012	0	0.000000E+000
1	69.78286341	4.896859E-012	1.987686E-011	1	0.000000E+000
1	69.78296898	1.987686E-011	4.896859E-012	0	0.000000E+000
1	69.79139103	4.896859E-012	1.987686E-011	1	0.000000E+000
1	69.79147713	1.987686E-011	4.896859E-012	0	0.000000E+000
1	69.79499855	4.896859E-012	1.987686E-011	1	0.000000E+000
1	69.79526683	1.987686E-011	4.896859E-012	0	0.000000E+000
1	69.79703062	4.896859E-012	1.987686E-011	1	0.000000E+000
1	69.79762627	1.987686E-011	4.896859E-012	0	0.000000E+000
1	69.79765559	4.896859E-012	1.987686E-011	1	0.000000E+000
1	69.79841754	1.987686E-011	4.896859E-012	0	0.000000E+000
1	69.80160865	4.896859E-012	1.987686E-011	1	0.000000E+000
1	69.80212032	1.987686E-011	4.896859E-012	0	0.000000E+000
1	69.80251053	4.896859E-012	1.987686E-011	1	0.000000E+000
1	69.80470767	1.987686E-011	4.896859E-012	0	0.000000E+000
1	69.80475354	4.896859E-012	1.987686E-011	1	0.000000E+000
1	69.80709268	1.987686E-011	4.896859E-012	0	0.000000E+000
1	69.80842666	4.896859E-012	1.987686E-011	1	0.000000E+000
1	69.81211379	1.987686E-011	4.896859E-012	0	0.000000E+000
1	69.81215793	4.896859E-012	1.987686E-011	1	0.000000E+000
1	69.81484668	1.987686E-011	4.896859E-012	0	0.000000E+000
1	69.81486475	4.896859E-012	1.987686E-011	1	0.000000E+000
1	69.81530657	1.987686E-011	4.896859E-012	0	0.000000E+000
1	69.81603751	4.896859E-012	1.987686E-011	1	0.000000E+000
1	69.81657073	1.987686E-011	4.896859E-012	0	0.000000E+000
1	70.00090841	4.869813E-012	1.984981E-011	1	0.000000E+000
1	70.00158789	1.984981E-011	4.869813E-012	0	0.000000E+000
1	70.00162194	4.869813E-012	1.984981E-011	1	0.000000E+000
1	70.00278517	1.984981E-011	4.869813E-012	0	0.000000E+000
1	70.00752137	4.869813E-012	1.984981E-011	1	0.000000E+000
1	70.00770128	1.984981E-011	4.869813E-012	0	0.000000E+000
1	70.00774924	4.869813E-012	1.984981E-011	1	0.000000E+000
1	70.00790558	1.984981E-011	4.869813E-012	0	0.000000E+000
1	70.01186992	4.869813E-012	1.984981E-011	1	0.000000E+000
1	70.01203498	1.984981E-011	4.869813E-012	0	0.000000E+000
1	70.01578452	4.869813E-012	1.984981E-011	1	0.000000E+000
1	70.01720508	1.984981E-011	4.869813E-012	0	0.000000E+000
1	70.01989435	4.869813E-012	1.984981E-011	1	0.000000E+000
1	70.01992488	1.984981E-011	4.869813E-012	0	0.000000E+000
1	70.02007187	4.869813E-012	1.984981E-011	1	0.000000E+000
1	70.02030134	1.984981E-011	4.869813E-012	0	0.000000E+000
1	70.73028773	4.910483E-012	1.989048E-011	1	0.000000E+000
1	70.73268659	1.989048E-011	4.910483E-012	0	0.000000E+000
1	70.73708233	4.910483E-012	1.989048E-011	1	0.000000E+000
1	70.73723525	1.989048E-011	4.910483E-012	0	0.000000E+000
1	70.73841956	4.910483E-012	1.989048E-011	1	0.000000E+000
1	70.73852248	1.989048E-011	4.910483E-012	0	0.000000E+000
1	70.73866202	4.910483E-012	1.989048E-011	1	0.000000E+000
1	70.73879823	1.989048E-011	4.910483E-012	0	0.000000E+000
1	70.73885312	4.910483E-012	1.989048E-011	1	0.000000E+000
1	70.74134973	1.989048E-011	4.910483E-012	0	0.000000E+000
1	70.74660088	4.910483E-012	1.989048E-011	1	0.000000E+000
1	70.74865980	1.989048E-011	4.910483E-012	0	0.000000E+000
1	70.74881469	4.910483E-012	1.989048E-011	1	0.000000E+000
1	70.74948599	1.989048E-011	4.910483E-012	0	0.000000E+000
1	70.74951850	4.910483E-012	1.989048E-011	1	0.000000E+000
1	70.75044151	1.989048E-011	4.910483E-012	0	0.000000E+000
1	70.75063200	4.910483E-012	1.989048E-011	1	0.000000E+000
1	70.75149413	1.989048E-011	4.910483E-012	0	0.000000E+000
1	70.75391054	4.910483E-012	1.989048E-011	1	0.000000E+000
1	70.75558637	1.989048E-011	4.910483E-012	0	0.000000E+000
1	70.75560153	4.910483E-012	1.989048E-011	1	0.000000E+000
1	70.75625551	1.989048E-011	4.910483E-012	0	0.000000E+000
1	70.75852832	4.910483E-012	1.989048E-011	1	0.000000E+000
1	70.75879700	1.989048E-011	4.910483E-012	0	0.000000E+000
1	70.75881657	4.910483E-012	1.989048E-011	1	0.000000E+000
1	70.75906424	1.989048E-011	4.910483E-012	0	0.000000E+000
1	70.76093283	4.910483E-012	1.989048E-011	1	0.000000E+000
1	70.76119364	1.989048E-011	4.910483E-012	0	0.000000E+000
1	70.76341649	4.910483E-012	1.989048E-011	1	0.000000E+000
1	70.76424929	1.989048E-011	4.910483E-012	0	0.000000E+000
1	70.76572724	4.910483E-012	1.989048E-011	1	0.000000E+000
1	70.76613095	1.989048E-011	4.910483E-012	0	0.000000E+000
1	70.76813706	4.910483E-012	1.989048E-011	1	0.000000E+000
1	70.76841251	1.989048E-011	4.910483E-012	0	0.000000E+000
1	70.76892777	4.910483E-012	1.989048E-011	1	0.000000E+000
1	70.76929977	1.989048E-011	4.910483E-012	0	0.000000E+000
1	70.77014637	4.910483E-012	1.989048E-011	1	0.000000E+000
1	70.77023825	1.989048E-011	4.910483E-012	0	0.000000E+000
1	70.77080644	4.910483E-012	1.989048E-011	1	0.000000E+000
1	70.77091710	1.989048E-011	4.910483E-012	0	0.000000E+000
1	70.77099631	4.910483E-012	1.989048E-011	1	0.000000E+000
1	70.77169986	1.989048E-011	4.910483E-012	0	0.000000E+000
1	70.77413984	4.910483E-012	1.989048E-011	1	0.000000E+000
1	70.77450011	1.989048E-011	4.910483E-012	0	0.000000E+000
1	70.77478909	4.910483E-012	1.989048E-011	1	0.000000E+000
1	70.77591139	1.989048E-011	4.910483E-012	0	0.000000E+000
1	70.78274675	4.910483E-012	1.989048E-011	1	0.000000E+000
1	70.78289927	1.989048E-011	4.910483E-012	0	0.000000E+000
1	70.78305495	4.910483E-012	1.989048E-011	1	0.000000E+000
1	70.78307965	1.989048E-011	4.910483E-012	0	0.000000E+000
1	73.58613396	5.245114E-012	2.022511E-011	1	0.000000E+000
1	73.58631189	2.022511E-011	5.245114E-012	0	0.000000E+000
1	73.58633390	5.245114E-012	2.022511E-011	1	0.000000E+000
1	73.58684406	2.022511E-011	5.245114E-012	0	0.000000E+000
1	73.58688294	5.245114E-012	2.022511E-011	1	0.000000E+000
1	73.58769285	2.022511E-011	5.245114E-012	0	0.000000E+000
1	73.58772684	5.245114E-012	2.022511E-011	1	0.000000E+000
1	73.58821131	2.022511E-011	5.245114E-012	0	0.000000E+000
1	73.58823899	5.245114E-012	2.022511E-011	1	0.000000E+000
1	73.58975483	2.022511E-011	5.245114E-012	0	0.000000E+000
1	73.59440671	5.245114E-012	2.022511E-011	1	0.000000E+000
1	73.59455817	2.022511E-011	5.245114E-012	0	0.000000E+000
1	73.59730710	5.245114E-012	2.022511E-011	1	0.000000E+000
1	73.59800466	2.022511E-011	5.245114E-012	0	0.000000E+000
1	73.59914630	5.245114E-012	2.022511E-011	1	0.000000E+000
1	73.59924840	2.022511E-011	5.245114E-012	0	0.000000E+000
1	73.59992760	5.245114E-012	2.022511E-011	1	0.000000E+000
1	73.60046651	2.022511E-011	5.245114E-012	0	0.000000E+000
1	73.60155650	5.245114E-012	2.022511E-011	1	0.000000E+000
1	73.60215583	2.022511E-011	5.245114E-012	0	0.000000E+000
1	73.60217462	5.245114E-012	2.022511E-011	1	0.000000E+000
1	73.60269521	2.022511E-011	5.245114E-012	0	0.000000E+000
1	73.61020974	5.245114E-012	2.022511E-011	1	0.000000E+000
1	73.61025576	2.022511E-011	5.245114E-012	0	0.000000E+000
1	73.61317854	5.245114E-012	2.022511E-011	1	0.000000E+000
1	73.61425031	2.022511E-011	5.245114E-012	0	0.000000E+000
1	73.61581928	5.245114E-012	2.022511E-011	1	0.000000E+000
1	73.61601982	2.022511E-011	5.245114E-012	0	0.000000E+000
1	73.61605460	5.245114E-012	2.022511E-011	1	0.000000E+000
1	73.61697398	2.022511E-011	5.245114E-012	0	0.000000E+000
1	73.61716794	5.245114E-012	2.022511E-011	1	0.000000E+000
1	73.61833211	2.022511E-011	5.245114E-012	0	0.000000E+000
1	73.61973102	5.245114E-012	2.022511E-011	1	0.000000E+000
1	73.62014348	2.022511E-011	5.245114E-012	0	0.000000E+000
1	73.62015825	5.245114E-012	2.022511E-011	1	0.000000E+000
1	73.62129969	2.022511E-011	5.245114E-012	0	0.000000E+000
1	73.62539478	5.245114E-012	2.022511E-011	1	0.000000E+000
1	73.62852765	2.022511E-011	5.245114E-012	0	0.000000E+000
1	73.62855400	5.245114E-012	2.022511E-011	1	0.000000E+000
1	73.62857101	2.022511E-011	5.245114E-012	0	0.000000E+000
1	73.63076206	5.245114E-012	2.022511E-011	1	0.000000E+000
1	73.63462759	2.022511E-011	5.245114E-012	0	0.000000E+000
1	73.63463825	5.245114E-012	2.022511E-011	1	0.000000E+000
1	73.63545656	2.022511E-011	5.245114E-012	0	0.000000E+000
1	73.63547099	5.245114E-012	2.022511E-011	1	0.000000E+000
1	73.63630458	2.022511E-011	5.245114E-012	0	0.000000E+000
1	73.63632755	5.245114E-012	2.022511E-011	1	0.000000E+000
1	73.63675983	2.022511E-011	5.245114E-012	0	0.000000E+000
1	73.63679115	5.245114E-012	2.022511E-011	1	0.000000E+000
1	73.63711111	2.022511E-011	5.245114E-012	0	0.000000E+000
1	73.63960198	5.245114E-012	2.022511E-011	1	0.000000E+000
1	73.64097786	2.022511E-011	5.245114E-012	0	0.000000E+000
1	73.64242549	5.245114E-012	2.022511E-011	1	0.000000E+000
1	73.64347899	2.022511E-011	5.245114E-012	0	0.000000E+000
1	73.64549891	5.245114E-012	2.022511E-011	1	0.000000E+000
1	73.64770198	2.022511E-011	5.245114E-012	0	0.000000E+000
1	73.64851627	5.245114E-012	2.022511E-011	1	0.000000E+000
1	73.64990275	2.022511E-011	5.245114E-012	0	0.000000E+000
1	73.65291140	5.245114E-012	2.022511E-011	1	0.000000E+000
1	73.65298804	2.022511E-011	5.245114E-012	0	0.000000E+000
1	73.65303058	5.245114E-012	2.022511E-011	1	0.000000E+000
1	73.65319531	2.022511E-011	5.245114E-012	0	0.000000E+000
1	73.65472049	5.245114E-012	2.022511E-011	1	0.000000E+000
1	73.65479044	2.022511E-011	5.245114E-012	0	0.000000E+000
1	73.65482528	5.245114E-012	2.022511E-011	1	0.000000E+000
1	73.65559886	2.022511E-011	5.245114E-012	0	0.000000E+000
1	73.65562558	5.245114E-012	2.022511E-011	1	0.000000E+000
1	73.65582338	2.022511E-011	5.245114E-012	0	0.000000E+000
1	73.65584925	5.245114E-012	2.022511E-011	1	0.000000E+000
1	73.65639961	2.022511E-011	5.245114E-012	0	0.000000E+000
1	73.65923965	5.245114E-012	2.022511E-011	1	0.000000E+000
1	73.65932806	2.022511E-011	5.245114E-012	0	0.000000E+000
1	73.66116680	5.245114E-012	2.022511E-011	1	0.000000E+000
1	73.66124873	2.022511E-011	5.245114E-012	0	0.000000E+000
1	73.66342466	5.245114E-012	2.022511E-011	1	0.000000E+000
1	73.66366353	2.022511E-011	5.245114E-012	0	0.000000E+000
1	73.66436053	5.245114E-012	2.022511E-011	1	0.000000E+000
1	73.66602447	2.022511E-011	5.245114E-012	0	0.000000E+000
1	73.66795876	5.245114E-012	2.022511E-011	1	0.000000E+000
1	73.66798262	2.022511E-011	5.245114E-012	0	0.000000E+000
1	73.66846217	5.245114E-012	2.022511E-011	1	0.000000E+000
1	73.67163380	2.022511E-011	5.245114E-012	0	0.000000E+000
1	73.67222331	5.245114E-012	2.022511E-011	1	0.000000E+000
1	73.67359046	2.022511E-011	5.245114E-012	0	0.000000E+000
1	73.67361654	5.245114E-012	2.022511E-011	1	0.000000E+000
1	73.67370406	2.022511E-011	5.245114E-012	0	0.000000E+000
1	73.67375187	5.245114E-012	2.022511E-011	1	0.000000E+000
1	73.67585774	2.022511E-011	5.245114E-012	0	0.000000E+000
1	73.67774555	5.245114E-012	2.022511E-011	1	0.000000E+000
1	73.67847966	2.022511E-011	5.245114E-012	0	0.000000E+000
1	73.67851116	5.245114E-012	2.022511E-011	1	0.000000E+000
1	73.67955671	2.022511E-011	5.245114E-012	0	0.000000E+000
1	73.67956907	5.245114E-012	2.022511E-011	1	0.000000E+000
1	73.67971717	2.022511E-011	5.245114E-012	0	0.000000E+000
1	73.68100293	5.245114E-012	2.022511E-011	1	0.000000E+000
1	73.68173600	2.022511E-011	5.245114E-012	0	0.000000E+000
1	73.68176784	5.245114E-012	2.022511E-011	1	0.000000E+000
1	73.68180726	2.022511E-011	5.245114E-012	0	0.000000E+000
1	73.68185253	5.245114E-012	2.022511E-011	1	0.000000E+000
1	73.68415757	2.022511E-011	5.245114E-012	0	0.000000E+000
1	73.68418092	5.245114E-012	2.022511E-011	1	0.000000E+000
1	73.68459054	2.022511E-011	5.245114E-012	0	0.000000E+000
1	73.68464236	5.245114E-012	2.022511E-011	1	0.000000E+000
1	73.68482925	2.022511E-011	5.245114E-012	0	0.000000E+000
1	73.70578156	5.245114E-012	2.022511E-011	1	0.000000E+000
1	73.70622280	2.022511E-011	5.245114E-012	0	0.000000E+000
1	73.70861473	5.245114E-012	2.022511E-011	1	0.000000E+000
1	73.70968211	2.022511E-011	5.245114E-012	0	0.000000E+000
1	73.71175444	5.245114E-012	2.022511E-011	1	0.000000E+000
1	73.71220379	2.022511E-011	5.245114E-012	0	0.000000E+000
1	73.71272478	5.245114E-012	2.022511E-011	1	0.000000E+000
1	73.71439806	2.022511E-011	5.245114E-012	0	0.000000E+000
1	73.71715688	5.245114E-012	2.022511E-011	1	0.000000E+000
1	73.71718589	2.022511E-011	5.245114E-012	0	0.000000E+000
1	73.72429434	5.245114E-012	2.022511E-011	1	0.000000E+000
1	73.72484311	2.022511E-011	5.245114E-012	0	0.000000E+000
1	73.72699411	5.245114E-012	2.022511E-011	1	0.000000E+000
1	73.72714147	2.022511E-011	5.245114E-012	0	0.000000E+000
1	73.73137808	5.245114E-012	2.022511E-011	1	0.000000E+000
1	73.73188059	2.022511E-011	5.245114E-012	0	0.000000E+000
1	73.73195400	5.245114E-012	2.022511E-011	1	0.000000E+000
1	73.73541659	2.022511E-011	5.245114E-012	0	0.000000E+000
1	75.65125940	5.119923E-012	2.009992E-011	1	0.000000E+000
1	75.65310556	2.009992E-011	5.119923E-012	0	0.000000E+000
1	75.65316131	5.119923E-012	2.009992E-011	1	0.000000E+000
1	75.65327210	2.009992E-011	5.119923E-012	0	0.000000E+000
1	75.65330755	5.119923E-012	2.009992E-011	1	0.000000E+000
1	75.65332747	2.009992E-011	5.119923E-012	0	0.000000E+000
1	75.65454279	5.119923E-012	2.009992E-011	1	0.000000E+000
1	75.65459233	2.009992E-011	5.119923E-012	0	0.000000E+000
1	75.66197589	5.119923E-012	2.009992E-011	1	0.000000E+000
1	75.66219052	2.009992E-011	5.119923E-012	0	0.000000E+000
1	75.66223411	5.119923E-012	2.009992E-011	1	0.000000E+000
1	75.66229056	2.009992E-011	5.119923E-012	0	0.000000E+000
1	75.66260233	5.119923E-012	2.009992E-011	1	0.000000E+000
1	75.66267746	2.009992E-011	5.119923E-012	0	0.000000E+000
1	75.66584193	5.119923E-012	2.009992E-011	1	0.000000E+000
1	75.66662355	2.009992E-011	5.119923E-012	0	0.000000E+000
1	75.67238472	5.119923E-012	2.009992E-011	1	0.000000E+000
1	75.67353742	2.009992E-011	5.119923E-012	0	0.000000E+000
1	75.67359579	5.119923E-012	2.009992E-011	1	0.000000E+000
1	75.67432075	2.009992E-011	5.119923E-012	0	0.000000E+000
1	75.67473804	5.119923E-012	2.009992E-011	1	0.000000E+000
1	75.67499626	2.009992E-011	5.119923E-012	0	0.000000E+000
1	75.67503301	5.119923E-012	2.009992E-011	1	0.000000E+000
1	75.67527627	2.009992E-011	5.119923E-012	0	0.000000E+000
1	75.67667664	5.119923E-012	2.009992E-011	1	0.000000E+000
1	75.67668785	2.009992E-011	5.119923E-012	0	0.000000E+000
1	75.68306260	5.119923E-012	2.009992E-011	1	0.000000E+000
1	75.68334205	2.009992E-011	5.119923E-012	0	0.000000E+000
1	75.68872769	5.119923E-012	2.009992E-011	1	0.000000E+000
1	75.68963064	2.009992E-011	5.119923E-012	0	0.000000E+000
1	75.68964566	5.119923E-012	2.009992E-011	1	0.000000E+000
1	75.69024006	2.009992E-011	5.119923E-012	0	0.000000E+000
1	75.69028085	5.119923E-012	2.009992E-011	1	0.000000E+000
1	75.69105223	2.009992E-011	5.119923E-012	0	0.000000E+000
1	75.69763361	5.119923E-012	2.009992E-011	1	0.000000E+000
1	75.69771076	2.009992E-011	5.119923E-012	0	0.000000E+000
1	75.69773598	5.119923E-012	2.009992E-011	1	0.000000E+000
1	75.69817244	2.009992E-011	5.119923E-012	0	0.000000E+000
1	75.69817917	5.119923E-012	2.009992E-011	1	0.000000E+000
1	75.69911895	2.009992E-011	5.119923E-012	0	0.000000E+000
1	75.69914099	5.119923E-012	2.009992E-011	1	0.000000E+000
1	75.69943714	2.009992E-011	5.119923E-012	0	0.000000E+000
1	75.70513229	5.119923E-012	2.009992E-011	1	0.000000E+000
1	75.70577315	2.009992E-011	5.119923E-012	0	0.000000E+000
1	75.71023481	5.119923E-012	2.009992E-011	1	0.000000E+000
1	75.71091262	2.009992E-011	5.119923E-012	0	0.000000E+000
1	75.71238544	5.119923E-012	2.009992E-011	1	0.000000E+000
1	75.71319098	2.009992E-011	5.119923E-012	0	0.000000E+000
1	75.71322574	5.119923E-012	2.009992E-011	1	0.000000E+000
1	75.71459437	2.009992E-011	5.119923E-012	0	0.000000E+000
1	75.71725950	5.119923E-012	2.009992E-011	1	0.000000E+000
1	75.71730453	2.009992E-011	5.119923E-012	0	0.000000E+000
1	75.71732301	5.119923E-012	2.009992E-011	1	0.000000E+000
1	75.71810632	2.009992E-011	5.119923E-012	0	0.000000E+000
1	75.71891083	5.119923E-012	2.009992E-011	1	0.000000E+000
1	75.71895371	2.009992E-011	5.119923E-012	0	0.000000E+000
1	75.73098621	5.119923E-012	2.009992E-011	1	0.000000E+000
1	75.73225463	2.009992E-011	5.119923E-012	0	0.000000E+000
1	75.74390531	5.119923E-012	2.009992E-011	1	0.000000E+000
1	75.74456696	2.009992E-011	5.119923E-012	0	0.000000E+000
1	75.74795566	5.119923E-012	2.009992E-011	1	0.000000E+000
1	75.74827179	2.009992E-011	5.119923E-012	0	0.000000E+000
1	75.75074772	5.119923E-012	2.009992E-011	1	0.000000E+000
1	75.75081012	2.009992E-011	5.119923E-012	0	0.000000E+000
1	75.75082266	5.119923E-012	2.009992E-011	1	0.000000E+000
1	75.75087732	2.009992E-011	5.119923E-012	0	0.000000E+000
1	75.75418362	5.119923E-012	2.009992E-011	1	0.000000E+000
1	75.75467335	2.009992E-011	5.119923E-012	0	0.000000E+000
1	75.75469757	5.119923E-012	2.009992E-011	1	0.000000E+000
1	75.75616310	2.009992E-011	5.119923E-012	0	0.000000E+000
1	75.75997404	5.119923E-012	2.009992E-011	1	0.000000E+000
1	75.76119476	2.009992E-011	5.119923E-012	0	0.000000E+000
1	75.76307179	5.119923E-012	2.009992E-011	1	0.000000E+000
1	75.76373402	2.009992E-011	5.119923E-012	0	0.000000E+000
1	75.76557551	5.119923E-012	2.009992E-011	1	0.000000E+000
1	75.76574145	2.009992E-011	5.119923E-012	0	0.000000E+000
1	75.76773802	5.119923E-012	2.009992E-011	1	0.000000E+000
1	75.76831671	2.009992E-011	5.119923E-012	0	0.000000E+000
1	75.77089987	5.119923E-012	2.009992E-011	1	0.000000E+000
1	75.77129475	2.009992E-011	5.119923E-012	0	0.000000E+000
1	75.77435853	5.119923E-012	2.009992E-011	1	0.000000E+000
1	75.77445187	2.009992E-011	5.119923E-012	0	0.000000E+000
1	75.77804592	5.119923E-012	2.009992E-011	1	0.000000E+000
1	75.77856450	2.009992E-011	5.119923E-012	0	0.000000E+000
1	75.77864368	5.119923E-012	2.009992E-011	1	0.000000E+000
1	75.77966253	2.009992E-011	5.119923E-012	0	0.000000E+000
1	75.78069375	5.119923E-012	2.009992E-011	1	0.000000E+000
1	75.78084482	2.009992E-011	5.119923E-012	0	0.000000E+000
1	75.78463585	5.119923E-012	2.009992E-011	1	0.000000E+000
1	75.78483263	2.009992E-011	5.119923E-012	0	0.000000E+000
1	75.78484171	5.119923E-012	2.009992E-011	1	0.000000E+000
1	75.78812083	2.009992E-011	5.119923E-012	0	0.000000E+000
1	75.78813540	5.119923E-012	2.009992E-011	1	0.000000E+000
1	75.78905693	2.009992E-011	5.119923E-012	0	0.000000E+000
1	75.78991869	5.119923E-012	2.009992E-011	1	0.000000E+000
1	75.78998843	2.009992E-011	5.119923E-012	0	0.000000E+000
1	75.79079825	5.119923E-012	2.009992E-011	1	0.000000E+000
1	75.79108293	2.009992E-011	5.119923E-012	0	0.000000E+000
1	75.79841020	5.119923E-012	2.009992E-011	1	0.000000E+000
1	75.79848229	2.009992E-011	5.119923E-012	0	0.000000E+000
1	75.80385184	5.119923E-012	2.009992E-011	1	0.000000E+000
1	75.80396695	2.009992E-011	5.119923E-012	0	0.000000E+000
1	75.80894320	5.119923E-012	2.009992E-011	1	0.000000E+000
1	75.80896885	2.009992E-011	5.119923E-012	0	0.000000E+000
1	75.81026916	5.119923E-012	2.009992E-011	1	0.000000E+000
1	75.81052561	2.009992E-011	5.119923E-012	0	0.000000E+000
1	75.81055323	5.119923E-012	2.009992E-011	1	0.000000E+000
1	75.81123590	2.009992E-011	5.119923E-012	0	0.000000E+000
1	75.81284594	5.119923E-012	2.009992E-011	1	0.000000E+000
1	75.81298300	2.009992E-011	5.119923E-012	0	0.000000E+000
1	75.81302995	5.119923E-012	2.009992E-011	1	0.000000E+000
1	75.81306325	2.009992E-011	5.119923E-012	0	0.000000E+000
1	75.81422895	5.119923E-012	2.009992E-011	1	0.000000E+000
1	75.81437545	2.009992E-011	5.119923E-012	0	0.000000E+000
1	75.81439332	5.119923E-012	2.009992E-011	1	0.000000E+000
1	75.81462781	2.009992E-011	5.119923E-012	0	0.000000E+000
1	75.81498992	5.119923E-012	2.009992E-011	1	0.000000E+000
1	75.81553612	2.009992E-011	5.119923E-012	0	0.000000E+000
1	75.81578152	5.119923E-012	2.009992E-011	1	0.000000E+000
1	75.81580079	2.009992E-011	5.119923E-012	0	0.000000E+000
1	75.81583725	5.119923E-012	2.009992E-011	1	0.000000E+000
1	75.81732446	2.009992E-011	5.119923E-012	0	0.000000E+000
1	75.81796912	5.119923E-012	2.009992E-011	1	0.000000E+000
1	75.81852465	2.009992E-011	5.119923E-012	0	0.000000E+000
1	75.81896754	5.119923E-012	2.009992E-011	1	0.000000E+000
1	75.81904010	2.009992E-011	5.119923E-012	0	0.000000E+000
1	75.81906433	5.119923E-012	2.009992E-011	1	0.000000E+000
1	75.81954903	2.009992E-011	5.119923E-012	0	0.000000E+000
1	75.81958086	5.119923E-012	2.009992E-011	1	0.000000E+000
1	75.81966719	2.009992E-011	5.119923E-012	0	0.000000E+000
1	75.82093275	5.119923E-012	2.009992E-011	1	0.000000E+000
1	75.82102382	2.009992E-011	5.119923E-012	0	0.000000E+000
1	75.82122439	5.119923E-012	2.009992E-011	1	0.000000E+000
1	75.82149613	2.009992E-011	5.119923E-012	0	0.000000E+000
1	75.82831223	5.119923E-012	2.009992E-011	1	0.000000E+000
1	75.82836135	2.009992E-011	5.119923E-012	0	0.000000E+000
1	75.82840099	5.119923E-012	2.009992E-011	1	0.000000E+000
1	75.82863665	2.009992E-011	5.119923E-012	0	0.000000E+000
1	75.82871981	5.119923E-012	2.009992E-011	1	0.000000E+000
1	75.82882293	2.009992E-011	5.119923E-012	0	0.000000E+000
1	75.83037011	5.119923E-012	2.009992E-011	1	0.000000E+000
1	75.83118222	2.009992E-011	5.119923E-012	0	0.000000E+000
1	75.83134074	5.119923E-012	2.009992E-011	1	0.000000E+000
1	75.83143551	2.009992E-011	5.119923E-012	0	0.000000E+000
1	75.83148650	5.119923E-012	2.009992E-011	1	0.000000E+000
1	75.83240470	2.009992E-011	5.119923E-012	0	0.000000E+000
1	75.83499278	5.119923E-012	2.009992E-011	1	0.000000E+000
1	75.83504022	2.009992E-011	5.119923E-012	0	0.000000E+000
1	75.83697612	5.119923E-012	2.009992E-011	1	0.000000E+000
1	75.83713299	2.009992E-011	5.119923E-012	0	0.000000E+000
1	75.84362831	5.119923E-012	2.009992E-011	1	0.000000E+000
1	75.84377869	2.009992E-011	5.119923E-012	0	0.000000E+000
1	75.84682946	5.119923E-012	2.009992E-011	1	0.000000E+000
1	75.84706991	2.009992E-011	5.119923E-012	0	0.000000E+000
1	75.84835442	5.119923E-012	2.009992E-011	1	0.000000E+000
1	75.85046018	2.009992E-011	5.119923E-012	0	0.000000E+000
1	75.85048859	5.119923E-012	2.009992E-011	1	0.000000E+000
1	75.85058943	2.009992E-011	5.119923E-012	0	0.000000E+000
1	75.85254663	5.119923E-012	2.009992E-011	1	0.000000E+000
1	75.85332578	2.009992E-011	5.119923E-012	0	0.000000E+000
1	75.85334935	5.119923E-012	2.009992E-011	1	0.000000E+000
1	75.85397725	2.009992E-011	5.119923E-012	0	0.000000E+000
1	75.85409116	5.119923E-012	2.009992E-011	1	0.000000E+000
1	75.85555105	2.009992E-011	5.119923E-012	0	0.000000E+000
1	75.85879087	5.119923E-012	2.009992E-011	1	0.000000E+000
1	75.86142188	2.009992E-011	5.119923E-012	0	0.000000E+000
1	75.86144725	5.119923E-012	2.009992E-011	1	0.000000E+000
1	75.86149198	2.009992E-011	5.119923E-012	0	0.000000E+000
1	75.86565456	5.119923E-012	2.009992E-011	1	0.000000E+000
1	75.86621798	2.009992E-011	5.119923E-012	0	0.000000E+000
1	75.87258299	5.119923E-012	2.009992E-011	1	0.000000E+000
1	75.87268110	2.009992E-011	5.119923E-012	0	0.000000E+000
1	75.87271523	5.119923E-012	2.009992E-011	1	0.000000E+000
1	75.87282094	2.009992E-011	5.119923E-012	0	0.000000E+000
1	75.88328748	5.119923E-012	2.009992E-011	1	0.000000E+000
1	75.88352980	2.009992E-011	5.119923E-012	0	0.000000E+000
1	75.88964013	5.119923E-012	2.009992E-011	1	0.000000E+000
1	75.88980744	2.009992E-011	5.119923E-012	0	0.000000E+000
1	75.88983619	5.119923E-012	2.009992E-011	1	0.000000E+000
1	75.89066487	2.009992E-011	5.119923E-012	0	0.000000E+000
1	75.89069500	5.119923E-012	2.009992E-011	1	0.000000E+000
1	75.89120261	2.009992E-011	5.119923E-012	0	0.000000E+000
1	75.89279418	5.119923E-012	2.009992E-011	1	0.000000E+000
1	75.89335207	2.009992E-011	5.119923E-012	0	0.000000E+000
1	75.89411731	5.119923E-012	2.009992E-011	1	0.000000E+000
1	75.89503506	2.009992E-011	5.119923E-012	0	0.000000E+000
1	75.89509638	5.119923E-012	2.009992E-011	1	0.000000E+000
1	75.89540764	2.009992E-011	5.119923E-012	0	0.000000E+000
1	75.89693049	5.119923E-012	2.009992E-011	1	0.000000E+000
1	75.89756210	2.009992E-011	5.119923E-012	0	0.000000E+000
1	75.90374592	5.119923E-012	2.009992E-011	1	0.000000E+000
1	75.90395913	2.009992E-011	5.119923E-012	0	0.000000E+000
1	75.90401102	5.119923E-012	2.009992E-011	1	0.000000E+000
1	75.90424526	2.009992E-011	5.119923E-012	0	0.000000E+000
1	75.90429950	5.119923E-012	2.009992E-011	1	0.000000E+000
1	75.90643872	2.009992E-011	5.119923E-012	0	0.000000E+000
1	75.91734161	5.119923E-012	2.009992E-011	1	0.000000E+000
1	75.91769964	2.009992E-011	5.119923E-012	0	0.000000E+000
1	75.92198448	5.119923E-012	2.009992E-011	1	0.000000E+000
1	75.92213693	2.009992E-011	5.119923E-012	0	0.000000E+000
1	75.92215704	5.119923E-012	2.009992E-011	1	0.000000E+000
1	75.92353382	2.009992E-011	5.119923E-012	0	0.000000E+000
1	75.92800120	5.119923E-012	2.009992E-011	1	0.000000E+000
1	75.92820592	2.009992E-011	5.119923E-012	0	0.000000E+000
1	75.92823046	5.119923E-012	2.009992E-011	1	0.000000E+000
1	75.92942321	2.009992E-011	5.119923E-012	0	0.000000E+000
1	75.92945762	5.119923E-012	2.009992E-011	1	0.000000E+000
1	75.92951752	2.009992E-011	5.119923E-012	0	0.000000E+000
1	75.93532338	5.119923E-012	2.009992E-011	1	0.000000E+000
1	75.93586676	2.009992E-011	5.119923E-012	0	0.000000E+000
1	75.93591997	5.119923E-012	2.009992E-011	1	0.000000E+000
1	75.93625009	2.009992E-011	5.119923E-012	0	0.000000E+000
1	75.93737236	5.119923E-012	2.009992E-011	1	0.000000E+000
1	75.93854469	2.009992E-011	5.119923E-012	0	0.000000E+000
1	75.93857280	5.119923E-012	2.009992E-011	1	0.000000E+000
1	75.93867167	2.009992E-011	5.119923E-012	0	0.000000E+000
1	75.93984483	5.119923E-012	2.009992E-011	1	0.000000E+000
1	75.94028916	2.009992E-011	5.119923E-012	0	0.000000E+000
1	75.94242755	5.119923E-012	2.009992E-011	1	0.000000E+000
1	75.94346416	2.009992E-011	5.119923E-012	0	0.000000E+000
1	75.94597217	5.119923E-012	2.009992E-011	1	0.000000E+000
1	75.94745207	2.009992E-011	5.119923E-012	0	0.000000E+000
1	75.94782773	5.119923E-012	2.009992E-011	1	0.000000E+000
1	75.94789446	2.009992E-011	5.119923E-012	0	0.000000E+000
1	75.94790163	5.119923E-012	2.009992E-011	1	0.000000E+000
1	75.94901737	2.009992E-011	5.119923E-012	0	0.000000E+000
1	75.95549352	5.119923E-012	2.009992E-011	1	0.000000E+000
1	75.95565469	2.009992E-011	5.119923E-012	0	0.000000E+000
1	75.95608139	5.119923E-012	2.009992E-011	1	0.000000E+000
1	75.95732434	2.009992E-011	5.119923E-012	0	0.000000E+000
1	75.95908728	5.119923E-012	2.009992E-011	1	0.000000E+000
1	75.95911595	2.009992E-011	5.119923E-012	0	0.000000E+000
1	75.96506514	5.119923E-012	2.009992E-011	1	0.000000E+000
1	75.96584614	2.009992E-011	5.119923E-012	0	0.000000E+000
1	75.97043195	5.119923E-012	2.009992E-011	1	0.000000E+000
1	75.97122624	2.009992E-011	5.119923E-012	0	0.000000E+000
1	75.97377431	5.119923E-012	2.009992E-011	1	0.000000E+000
1	75.97455560	2.009992E-011	5.119923E-012	0	0.000000E+000
1	75.97853163	5.119923E-012	2.009992E-011	1	0.000000E+000
1	75.97864125	2.009992E-011	5.119923E-012	0	0.000000E+000
1	75.97868757	5.119923E-012	2.009992E-011	1	0.000000E+000
1	75.97944174	2.009992E-011	5.119923E-012	0	0.000000E+000
1	75.97945206	5.119923E-012	2.009992E-011	1	0.000000E+000
1	75.97948229	2.009992E-011	5.119923E-012	0	0.000000E+000
1	75.98880983	5.119923E-012	2.009992E-011	1	0.000000E+000
1	75.98919411	2.009992E-011	5.119923E-012	0	0.000000E+000
1	75.98960784	5.119923E-012	2.009992E-011	1	0.000000E+000
1	75.98982005	2.009992E-011	5.119923E-012	0	0.000000E+000
1	75.99250712	5.119923E-012	2.009992E-011	1	0.000000E+000
1	75.99289107	2.009992E-011	5.119923E-012	0	0.000000E+000
1	75.99290699	5.119923E-012	2.009992E-011	1	0.000000E+000
1	75.99337851	2.009992E-011	5.119923E-012	0	0.000000E+000
1	75.99347507	5.119923E-012	2.009992E-011	1	0.000000E+000
1	75.99349191	2.009992E-011	5.119923E-012	0	0.000000E+000
1	75.99355650	5.119923E-012	2.009992E-011	1	0.000000E+000
1	75.99379831	2.009992E-011	5.119923E-012	0	0.000000E+000
1	75.99533848	5.119923E-012	2.009992E-011	1	0.000000E+000
1	75.99570686	2.009992E-011	5.119923E-012	0	0.000000E+000
1	75.99574907	5.119923E-012	2.009992E-011	1	0.000000E+000
1	75.99756060	2.009992E-011	5.119923E-012	0	0.000000E+000
1	76.00150970	5.119923E-012	2.009992E-011	1	0.000000E+000
1	76.00151649	2.009992E-011	5.119923E-012	0	0.000000E+000
1	76.00311419	5.119923E-012	2.009992E-011	1	0.000000E+000
1	76.00387554	2.009992E-011	5.119923E-012	0	0.000000E+000
1	76.00390164	5.119923E-012	2.009992E-011	1	0.000000E+000
1	76.00420121	2.009992E-011	5.119923E-012	0	0.000000E+000
1	76.00474706	5.119923E-012	2.009992E-011	1	0.000000E+000
1	76.00479624	2.009992E-011	5.119923E-012	0	0.000000E+000
1	76.00559186	5.119923E-012	2.009992E-011	1	0.000000E+000
1	76.00645280	2.009992E-011	5.119923E-012	0	0.000000E+000
1	76.00788402	5.119923E-012	2.009992E-011	1	0.000000E+000
1	76.00937338	2.009992E-011	5.119923E-012	0	0.000000E+000
1	76.01422902	5.119923E-012	2.009992E-011	1	0.000000E+000
1	76.01550892	2.009992E-011	5.119923E-012	0	0.000000E+000
1	76.01805780	5.119923E-012	2.009992E-011	1	0.000000E+000
1	76.01947406	2.009992E-011	5.119923E-012	0	0.000000E+000
1	76.01950292	5.119923E-012	2.009992E-011	1	0.000000E+000
1	76.02039659	2.009992E-011	5.119923E-012	0	0.000000E+000
1	76.02042424	5.119923E-012	2.009992E-011	1	0.000000E+000
1	76.02091141	2.009992E-011	5.119923E-012	0	0.000000E+000
1	76.02093735	5.119923E-012	2.009992E-011	1	0.000000E+000
1	76.02113924	2.009992E-011	5.119923E-012	0	0.000000E+000
1	76.02447681	5.119923E-012	2.009992E-011	1	0.000000E+000
1	76.02456986	2.009992E-011	5.119923E-012	0	0.000000E+000
1	76.03085069	5.119923E-012	2.009992E-011	1	0.000000E+000
1	76.03114445	2.009992E-011	5.119923E-012	0	0.000000E+000
1	76.03116606	5.119923E-012	2.009992E-011	1	0.000000E+000
1	76.03118720	2.009992E-011	5.119923E-012	0	0.000000E+000
1	76.03355884	5.119923E-012	2.009992E-011	1	0.000000E+000
1	76.03407919	2.009992E-011	5.119923E-012	0	0.000000E+000
1	76.03669898	5.119923E-012	2.009992E-011	1	0.000000E+000
1	76.03764407	2.009992E-011	5.119923E-012	0	0.000000E+000
1	76.03966778	5.119923E-012	2.009992E-011	1	0.000000E+000
1	76.04090219	2.009992E-011	5.119923E-012	0	0.000000E+000
1	76.04570064	5.119923E-012	2.009992E-011	1	0.000000E+000
1	76.04641614	2.009992E-011	5.119923E-012	0	0.000000E+000
1	76.04759640	5.119923E-012	2.009992E-011	1	0.000000E+000
1	76.04787934	2.009992E-011	5.119923E-012	0	0.000000E+000
1	76.05374121	5.119923E-012	2.009992E-011	1	0.000000E+000
1	76.05435736	2.009992E-011	5.119923E-012	0	0.000000E+000
1	76.05701001	5.119923E-012	2.009992E-011	1	0.000000E+000
1	76.05714343	2.009992E-011	5.119923E-012	0	0.000000E+000
1	76.05873036	5.119923E-012	2.009992E-011	1	0.000000E+000
1	76.05903650	2.009992E-011	5.119923E-012	0	0.000000E+000
1	76.05906164	5.119923E-012	2.009992E-011	1	0.000000E+000
1	76.05928091	2.009992E-011	5.119923E-012	0	0.000000E+000
1	76.05929998	5.119923E-012	2.009992E-011	1	0.000000E+000
1	76.05974050	2.009992E-011	5.119923E-012	0	0.000000E+000
1	76.06120528	5.119923E-012	2.009992E-011	1	0.000000E+000
1	76.06197051	2.009992E-011	5.119923E-012	0	0.000000E+000
1	76.06491237	5.119923E-012	2.009992E-011	1	0.000000E+000
1	76.06555086	2.009992E-011	5.119923E-012	0	0.000000E+000
1	76.07105267	5.119923E-012	2.009992E-011	1	0.000000E+000
1	76.07195687	2.009992E-011	5.119923E-012	0	0.000000E+000
1	76.07375194	5.119923E-012	2.009992E-011	1	0.000000E+000
1	76.07404555	2.009992E-011	5.119923E-012	0	0.000000E+000
1	76.07408109	5.119923E-012	2.009992E-011	1	0.000000E+000
1	76.07411851	2.009992E-011	5.119923E-012	0	0.000000E+000
1	76.07413716	5.119923E-012	2.009992E-011	1	0.000000E+000
1	76.07443146	2.009992E-011	5.119923E-012	0	0.000000E+000
1	76.07698596	5.119923E-012	2.009992E-011	1	0.000000E+000
1	76.07708311	2.009992E-011	5.119923E-012	0	0.000000E+000
1	76.07713092	5.119923E-012	2.009992E-011	1	0.000000E+000
1	76.07796081	2.009992E-011	5.119923E-012	0	0.000000E+000
1	76.07840727	5.119923E-012	2.009992E-011	1	0.000000E+000
1	76.07899626	2.009992E-011	5.119923E-012	0	0.000000E+000
1	76.07902812	5.119923E-012	2.009992E-011	1	0.000000E+000
1	76.07949441	2.009992E-011	5.119923E-012	0	0.000000E+000
1	76.08097746	5.119923E-012	2.009992E-011	1	0.000000E+000
1	76.08168289	2.009992E-011	5.119923E-012	0	0.000000E+000
1	76.08361800	5.119923E-012	2.009992E-011	1	0.000000E+000
1	76.08386972	2.009992E-011	5.119923E-012	0	0.000000E+000
1	76.08390140	5.119923E-012	2.009992E-011	1	0.000000E+000
1	76.08396631	2.009992E-011	5.119923E-012	0	0.000000E+000
1	76.08526521	5.119923E-012	2.009992E-011	1	0.000000E+000
1	76.08600942	2.009992E-011	5.119923E-012	0	0.000000E+000
1	76.08711096	5.119923E-012	2.009992E-011	1	0.000000E+000
1	76.08899816	2.009992E-011	5.119923E-012	0	0.000000E+000
1	76.08903453	5.119923E-012	2.009992E-011	1	0.000000E+000
1	76.08940243	2.009992E-011	5.119923E-012	0	0.000000E+000
1	76.09063226	5.119923E-012	2.009992E-011	1	0.000000E+000
1	76.09113082	2.009992E-011	5.119923E-012	0	0.000000E+000
1	76.09122026	5.119923E-012	2.009992E-011	1	0.000000E+000
1	76.09202066	2.009992E-011	5.119923E-012	0	0.000000E+000
1	76.09208371	5.119923E-012	2.009992E-011	1	0.000000E+000
1	76.09218129	2.009992E-011	5.119923E-012	0	0.000000E+000
1	76.09218333	5.119923E-012	2.009992E-011	1	0.000000E+000
1	76.09225268	2.009992E-011	5.119923E-012	0	0.000000E+000
1	76.09282201	5.119923E-012	2.009992E-011	1	0.000000E+000
1	76.09434641	2.009992E-011	5.119923E-012	0	0.000000E+000
1	76.09437604	5.119923E-012	2.009992E-011	1	0.000000E+000
1	76.09445181	2.009992E-011	5.119923E-012	0	0.000000E+000
1	76.09448502	5.119923E-012	2.009992E-011	1	0.000000E+000
1	76.09463931	2.009992E-011	5.119923E-012	0	0.000000E+000
1	76.10938332	5.119923E-012	2.009992E-011	1	0.000000E+000
1	76.10967732	2.009992E-011	5.119923E-012	0	0.000000E+000
1	76.11103403	5.119923E-012	2.009992E-011	1	0.000000E+000
1	76.11116268	2.009992E-011	5.119923E-012	0	0.000000E+000
1	76.11460785	5.119923E-012	2.009992E-011	1	0.000000E+000
1	76.11469731	2.009992E-011	5.119923E-012	0	0.000000E+000
1	76.11501149	5.119923E-012	2.009992E-011	1	0.000000E+000
1	76.11502868	2.009992E-011	5.119923E-012	0	0.000000E+000
1	76.11508919	5.119923E-012	2.009992E-011	1	0.000000E+000
1	76.11527118	2.009992E-011	5.119923E-012	0	0.000000E+000
1	76.12278844	5.119923E-012	2.009992E-011	1	0.000000E+000
1	76.12287048	2.009992E-011	5.119923E-012	0	0.000000E+000
1	76.12608401	5.119923E-012	2.009992E-011	1	0.000000E+000
1	76.12687333	2.009992E-011	5.119923E-012	0	0.000000E+000
1	76.12910079	5.119923E-012	2.009992E-011	1	0.000000E+000
1	76.12927693	2.009992E-011	5.119923E-012	0	0.000000E+000
1	76.12927951	5.119923E-012	2.009992E-011	1	0.000000E+000
1	76.12935255	2.009992E-011	5.119923E-012	0	0.000000E+000
1	76.16863676	5.119923E-012	2.009992E-011	1	0.000000E+000
1	76.16916073	2.009992E-011	5.119923E-012	0	0.000000E+000
1	76.17069136	5.119923E-012	2.009992E-011	1	0.000000E+000
1	76.17101611	2.009992E-011	5.119923E-012	0	0.000000E+000
1	76.17246930	5.119923E-012	2.009992E-011	1	0.000000E+000
1	76.17248773	2.009992E-011	5.119923E-012	0	0.000000E+000
1	76.17271222	5.119923E-012	2.009992E-011	1	0.000000E+000
1	76.17297185	2.009992E-011	5.119923E-012	0	0.000000E+000
1	76.17831603	5.119923E-012	2.009992E-011	1	0.000000E+000
1	76.17882823	2.009992E-011	5.119923E-012	0	0.000000E+000
1	76.17903676	5.119923E-012	2.009992E-011	1	0.000000E+000
1	76.17918915	2.009992E-011	5.119923E-012	0	0.000000E+000
1	76.17938127	5.119923E-012	2.009992E-011	1	0.000000E+000
1	76.17946589	2.009992E-011	5.119923E-012	0	0.000000E+000
1	76.18041599	5.119923E-012	2.009992E-011	1	0.000000E+000
1	76.18082597	2.009992E-011	5.119923E-012	0	0.000000E+000
1	76.18087981	5.119923E-012	2.009992E-011	1	0.000000E+000
1	76.18198826	2.009992E-011	5.119923E-012	0	0.000000E+000
1	76.18548290	5.119923E-012	2.009992E-011	1	0.000000E+000
1	76.18666770	2.009992E-011	5.119923E-012	0	0.000000E+000
1	76.18818216	5.119923E-012	2.009992E-011	1	0.000000E+000
1	76.18872463	2.009992E-011	5.119923E-012	0	0.000000E+000
1	76.18877547	5.119923E-012	2.009992E-011	1	0.000000E+000
1	76.18967010	2.009992E-011	5.119923E-012	0	0.000000E+000
1	76.18971624	5.119923E-012	2.009992E-011	1	0.000000E+000
1	76.19079888	2.009992E-011	5.119923E-012	0	0.000000E+000
1	76.19081597	5.119923E-012	2.009992E-011	1	0.000000E+000
1	76.19088465	2.009992E-011	5.119923E-012	0	0.000000E+000
1	76.19092868	5.119923E-012	2.009992E-011	1	0.000000E+000
1	76.19101996	2.009992E-011	5.119923E-012	0	0.000000E+000
1	76.19412264	5.119923E-012	2.009992E-011	1	0.000000E+000
1	76.19465257	2.009992E-011	5.119923E-012	0	0.000000E+000
1	76.19492673	5.119923E-012	2.009992E-011	1	0.000000E+000
1	76.19589752	2.009992E-011	5.119923E-012	0	0.000000E+000
1	76.20574034	5.119923E-012	2.009992E-011	1	0.000000E+000
1	76.20581991	2.009992E-011	5.119923E-012	0	0.000000E+000
1	76.20603708	5.119923E-012	2.009992E-011	1	0.000000E+000
1	76.20677499	2.009992E-011	5.119923E-012	0	0.000000E+000
1	76.20680295	5.119923E-012	2.009992E-011	1	0.000000E+000
1	76.20713940	2.009992E-011	5.119923E-012	0	0.000000E+000
1	76.20715121	5.119923E-012	2.009992E-011	1	0.000000E+000
1	76.20755167	2.009992E-011	5.119923E-012	0	0.000000E+000
1	76.22243288	5.119923E-012	2.009992E-011	1	0.000000E+000
1	76.22340656	2.009992E-011	5.119923E-012	0	0.000000E+000
1	76.22421569	5.119923E-012	2.009992E-011	1	0.000000E+000
1	76.22437083	2.009992E-011	5.119923E-012	0	0.000000E+000
1	76.22440160	5.119923E-012	2.009992E-011	1	0.000000E+000
1	76.22500446	2.009992E-011	5.119923E-012	0	0.000000E+000
1	76.22530815	5.119923E-012	2.009992E-011	1	0.000000E+000
1	76.22537229	2.009992E-011	5.119923E-012	0	0.000000E+000
1	76.22741128	5.119923E-012	2.009992E-011	1	0.000000E+000
1	76.22762035	2.009992E-011	5.119923E-012	0	0.000000E+000
1	76.22809542	5.119923E-012	2.009992E-011	1	0.000000E+000
1	76.22835470	2.009992E-011	5.119923E-012	0	0.000000E+000
1	76.22947200	5.119923E-012	2.009992E-011	1	0.000000E+000
1	76.22961098	2.009992E-011	5.119923E-012	0	0.000000E+000
1	76.23477760	5.119923E-012	2.009992E-011	1	0.000000E+000
1	76.23493608	2.009992E-011	5.119923E-012	0	0.000000E+000
1	76.23550752	5.119923E-012	2.009992E-011	1	0.000000E+000
1	76.23561309	2.009992E-011	5.119923E-012	0	0.000000E+000
1	76.24314061	5.119923E-012	2.009992E-011	1	0.000000E+000
1	76.24331356	2.009992E-011	5.119923E-012	0	0.000000E+000
1	76.24466521	5.119923E-012	2.009992E-011	1	0.000000E+000
1	76.24545402	2.009992E-011	5.119923E-012	0	0.000000E+000
1	76.24548145	5.119923E-012	2.009992E-011	1	0.000000E+000
1	76.24574559	2.009992E-011	5.119923E-012	0	0.000000E+000
1	76.24682280	5.119923E-012	2.009992E-011	1	0.000000E+000
1	76.24764967	2.009992E-011	5.119923E-012	0	0.000000E+000
1	76.24765422	5.119923E-012	2.009992E-011	1	0.000000E+000
1	76.24878940	2.009992E-011	5.119923E-012	0	0.000000E+000
1	76.24953361	5.119923E-012	2.009992E-011	1	0.000000E+000
1	76.24977434	2.009992E-011	5.119923E-012	0	0.000000E+000
1	76.24985079	5.119923E-012	2.009992E-011	1	0.000000E+000
1	76.25005530	2.009992E-011	5.119923E-012	0	0.000000E+000
1	76.25041969	5.119923E-012	2.009992E-011	1	0.000000E+000
1	76.25076066	2.009992E-011	5.119923E-012	0	0.000000E+000
1	77.01063758	5.091183E-012	2.007118E-011	1	0.000000E+000
1	77.01105606	2.007118E-011	5.091183E-012	0	0.000000E+000
1	77.01117411	5.091183E-012	2.007118E-011	1	0.000000E+000
1	77.01181318	2.007118E-011	5.091183E-012	0	0.000000E+000
1	77.01208682	5.091183E-012	2.007118E-011	1	0.000000E+000
1	77.01220225	2.007118E-011	5.091183E-012	0	0.000000E+000
1	77.01251991	5.091183E-012	2.007118E-011	1	0.000000E+000
1	77.01254087	2.007118E-011	5.091183E-012	0	0.000000E+000
1	77.01257345	5.091183E-012	2.007118E-011	1	0.000000E+000
1	77.01350657	2.007118E-011	5.091183E-012	0	0.000000E+000
1	77.01391990	5.091183E-012	2.007118E-011	1	0.000000E+000
1	77.01408224	2.007118E-011	5.091183E-012	0	0.000000E+000
1	77.01522267	5.091183E-012	2.007118E-011	1	0.000000E+000
1	77.01569421	2.007118E-011	5.091183E-012	0	0.000000E+000
1	77.01577585	5.091183E-012	2.007118E-011	1	0.000000E+000
1	77.01625298	2.007118E-011	5.091183E-012	0	0.000000E+000
1	77.01628761	5.091183E-012	2.007118E-011	1	0.000000E+000
1	77.01706519	2.007118E-011	5.091183E-012	0	0.000000E+000
1	77.01708404	5.091183E-012	2.007118E-011	1	0.000000E+000
1	77.01796889	2.007118E-011	5.091183E-012	0	0.000000E+000
1	77.01806018	5.091183E-012	2.007118E-011	1	0.000000E+000
1	77.01891593	2.007118E-011	5.091183E-012	0	0.000000E+000
1	77.01895594	5.091183E-012	2.007118E-011	1	0.000000E+000
1	77.01916004	2.007118E-011	5.091183E-012	0	0.000000E+000
1	77.02061233	5.091183E-012	2.007118E-011	1	0.000000E+000
1	77.02081413	2.007118E-011	5.091183E-012	0	0.000000E+000
1	77.02182182	5.091183E-012	2.007118E-011	1	0.000000E+000
1	77.02245594	2.007118E-011	5.091183E-012	0	0.000000E+000
1	77.02248868	5.091183E-012	2.007118E-011	1	0.000000E+000
1	77.02355526	2.007118E-011	5.091183E-012	0	0.000000E+000
1	77.02358379	5.091183E-012	2.007118E-011	1	0.000000E+000
1	77.02369071	2.007118E-011	5.091183E-012	0	0.000000E+000
1	77.02371084	5.091183E-012	2.007118E-011	1	0.000000E+000
1	77.02541047	2.007118E-011	5.091183E-012	0	0.000000E+000
1	77.02543817	5.091183E-012	2.007118E-011	1	0.000000E+000
1	77.02562000	2.007118E-011	5.091183E-012	0	0.000000E+000
1	77.02774689	5.091183E-012	2.007118E-011	1	0.000000E+000
1	77.03000053	2.007118E-011	5.091183E-012	0	0.000000E+000
1	77.03121010	5.091183E-012	2.007118E-011	1	0.000000E+000
1	77.03125791	2.007118E-011	5.091183E-012	0	0.000000E+000
1	77.03159448	5.091183E-012	2.007118E-011	1	0.000000E+000
1	77.03489994	2.007118E-011	5.091183E-012	0	0.000000E+000
1	77.03521683	5.091183E-012	2.007118E-011	1	0.000000E+000
1	77.03557567	2.007118E-011	5.091183E-012	0	0.000000E+000
1	77.03563787	5.091183E-012	2.007118E-011	1	0.000000E+000
1	77.03570994	2.007118E-011	5.091183E-012	0	0.000000E+000
1	77.04000951	5.091183E-012	2.007118E-011	1	0.000000E+000
1	77.04030395	2.007118E-011	5.091183E-012	0	0.000000E+000
1	77.04167385	5.091183E-012	2.007118E-011	1	0.000000E+000
1	77.04270432	2.007118E-011	5.091183E-012	0	0.000000E+000
1	77.04278103	5.091183E-012	2.007118E-011	1	0.000000E+000
1	77.04339088	2.007118E-011	5.091183E-012	0	0.000000E+000
1	77.04357890	5.091183E-012	2.007118E-011	1	0.000000E+000
1	77.04382777	2.007118E-011	5.091183E-012	0	0.000000E+000
1	77.04385084	5.091183E-012	2.007118E-011	1	0.000000E+000
1	77.04391626	2.007118E-011	5.091183E-012	0	0.000000E+000
1	77.04394749	5.091183E-012	2.007118E-011	1	0.000000E+000
1	77.04413516	2.007118E-011	5.091183E-012	0	0.000000E+000
1	77.04550774	5.091183E-012	2.007118E-011	1	0.000000E+000
1	77.04571048	2.007118E-011	5.091183E-012	0	0.000000E+000
1	77.04584072	5.091183E-012	2.007118E-011	1	0.000000E+000
1	77.04804794	2.007118E-011	5.091183E-012	0	0.000000E+000
1	77.05432450	5.091183E-012	2.007118E-011	1	0.000000E+000
1	77.05509263	2.007118E-011	5.091183E-012	0	0.000000E+000
1	77.05676633	5.091183E-012	2.007118E-011	1	0.000000E+000
1	77.05698674	2.007118E-011	5.091183E-012	0	0.000000E+000
1	77.05842763	5.091183E-012	2.007118E-011	1	0.000000E+000
1	77.05845514	2.007118E-011	5.091183E-012	0	0.000000E+000
1	77.06116548	5.091183E-012	2.007118E-011	1	0.000000E+000
1	77.06120755	2.007118E-011	5.091183E-012	0	0.000000E+000
1	77.06186095	5.091183E-012	2.007118E-011	1	0.000000E+000
1	77.06208097	2.007118E-011	5.091183E-012	0	0.000000E+000
1	77.06210330	5.091183E-012	2.007118E-011	1	0.000000E+000
1	77.06230365	2.007118E-011	5.091183E-012	0	0.000000E+000
1	77.06805646	5.091183E-012	2.007118E-011	1	0.000000E+000
1	77.06852545	2.007118E-011	5.091183E-012	0	0.000000E+000
1	77.06864779	5.091183E-012	2.007118E-011	1	0.000000E+000
1	77.06880424	2.007118E-011	5.091183E-012	0	0.000000E+000
1	77.07010817	5.091183E-012	2.007118E-011	1	0.000000E+000
1	77.07012519	2.007118E-011	5.091183E-012	0	0.000000E+000
1	77.07146456	5.091183E-012	2.007118E-011	1	0.000000E+000
1	77.07258341	2.007118E-011	5.091183E-012	0	0.000000E+000
1	77.07258980	5.091183E-012	2.007118E-011	1	0.000000E+000
1	77.07296715	2.007118E-011	5.091183E-012	0	0.000000E+000
1	77.07412664	5.091183E-012	2.007118E-011	1	0.000000E+000
1	77.07417542	2.007118E-011	5.091183E-012	0	0.000000E+000
1	77.07419873	5.091183E-012	2.007118E-011	1	0.000000E+000
1	77.07430909	2.007118E-011	5.091183E-012	0	0.000000E+000
1	77.07439521	5.091183E-012	2.007118E-011	1	0.000000E+000
1	77.07449988	2.007118E-011	5.091183E-012	0	0.000000E+000
1	77.07549625	5.091183E-012	2.007118E-011	1	0.000000E+000
1	77.07574485	2.007118E-011	5.091183E-012	0	0.000000E+000
1	77.07663988	5.091183E-012	2.007118E-011	1	0.000000E+000
1	77.07775051	2.007118E-011	5.091183E-012	0	0.000000E+000
1	77.08115342	5.091183E-012	2.007118E-011	1	0.000000E+000
1	77.08137688	2.007118E-011	5.091183E-012	0	0.000000E+000
1	77.08139866	5.091183E-012	2.007118E-011	1	0.000000E+000
1	77.08163485	2.007118E-011	5.091183E-012	0	0.000000E+000
1	77.08164908	5.091183E-012	2.007118E-011	1	0.000000E+000
1	77.08229318	2.007118E-011	5.091183E-012	0	0.000000E+000
1	77.08281729	5.091183E-012	2.007118E-011	1	0.000000E+000
1	77.08353220	2.007118E-011	5.091183E-012	0	0.000000E+000
1	77.08751225	5.091183E-012	2.007118E-011	1	0.000000E+000
1	77.08793777	2.007118E-011	5.091183E-012	0	0.000000E+000
1	77.08857130	5.091183E-012	2.007118E-011	1	0.000000E+000
1	77.08945464	2.007118E-011	5.091183E-012	0	0.000000E+000
1	77.08947965	5.091183E-012	2.007118E-011	1	0.000000E+000
1	77.08951533	2.007118E-011	5.091183E-012	0	0.000000E+000
1	77.08954462	5.091183E-012	2.007118E-011	1	0.000000E+000
1	77.09084056	2.007118E-011	5.091183E-012	0	0.000000E+000
1	77.09085587	5.091183E-012	2.007118E-011	1	0.000000E+000
1	77.09094998	2.007118E-011	5.091183E-012	0	0.000000E+000
1	77.09141725	5.091183E-012	2.007118E-011	1	0.000000E+000
1	77.09203147	2.007118E-011	5.091183E-012	0	0.000000E+000
1	77.09235591	5.091183E-012	2.007118E-011	1	0.000000E+000
1	77.09281114	2.007118E-011	5.091183E-012	0	0.000000E+000
1	77.09284273	5.091183E-012	2.007118E-011	1	0.000000E+000
1	77.09324402	2.007118E-011	5.091183E-012	0	0.000000E+000
1	77.09326194	5.091183E-012	2.007118E-011	1	0.000000E+000
1	77.09350341	2.007118E-011	5.091183E-012	0	0.000000E+000
1	77.09452045	5.091183E-012	2.007118E-011	1	0.000000E+000
1	77.09504809	2.007118E-011	5.091183E-012	0	0.000000E+000
1	77.09598514	5.091183E-012	2.007118E-011	1	0.000000E+000
1	77.09732090	2.007118E-011	5.091183E-012	0	0.000000E+000
1	77.09735093	5.091183E-012	2.007118E-011	1	0.000000E+000
1	77.09898432	2.007118E-011	5.091183E-012	0	0.000000E+000
1	77.09911731	5.091183E-012	2.007118E-011	1	0.000000E+000
1	77.09944046	2.007118E-011	5.091183E-012	0	0.000000E+000
1	77.09959504	5.091183E-012	2.007118E-011	1	0.000000E+000
1	77.09982431	2.007118E-011	5.091183E-012	0	0.000000E+000
1	77.10039676	5.091183E-012	2.007118E-011	1	0.000000E+000
1	77.10049669	2.007118E-011	5.091183E-012	0	0.000000E+000
1	77.10167059	5.091183E-012	2.007118E-011	1	0.000000E+000
1	77.10183447	2.007118E-011	5.091183E-012	0	0.000000E+000
1	77.10188145	5.091183E-012	2.007118E-011	1	0.000000E+000
1	77.10250982	2.007118E-011	5.091183E-012	0	0.000000E+000
1	77.10523932	5.091183E-012	2.007118E-011	1	0.000000E+000
1	77.10529748	2.007118E-011	5.091183E-012	0	0.000000E+000
1	77.10679157	5.091183E-012	2.007118E-011	1	0.000000E+000
1	77.10689463	2.007118E-011	5.091183E-012	0	0.000000E+000
1	77.10692153	5.091183E-012	2.007118E-011	1	0.000000E+000
1	77.10883111	2.007118E-011	5.091183E-012	0	0.000000E+000
1	77.10888293	5.091183E-012	2.007118E-011	1	0.000000E+000
1	77.10891836	2.007118E-011	5.091183E-012	0	0.000000E+000
1	77.10899921	5.091183E-012	2.007118E-011	1	0.000000E+000
1	77.10907540	2.007118E-011	5.091183E-012	0	0.000000E+000
1	77.10909422	5.091183E-012	2.007118E-011	1	0.000000E+000
1	77.10957315	2.007118E-011	5.091183E-012	0	0.000000E+000
1	77.11005184	5.091183E-012	2.007118E-011	1	0.000000E+000
1	77.11013024	2.007118E-011	5.091183E-012	0	0.000000E+000
1	77.11013887	5.091183E-012	2.007118E-011	1	0.000000E+000
1	77.11053862	2.007118E-011	5.091183E-012	0	0.000000E+000
1	77.11141552	5.091183E-012	2.007118E-011	1	0.000000E+000
1	77.11189778	2.007118E-011	5.091183E-012	0	0.000000E+000
1	77.11192487	5.091183E-012	2.007118E-011	1	0.000000E+000
1	77.11195678	2.007118E-011	5.091183E-012	0	0.000000E+000
1	77.11198745	5.091183E-012	2.007118E-011	1	0.000000E+000
1	77.11308090	2.007118E-011	5.091183E-012	0	0.000000E+000
1	77.11385355	5.091183E-012	2.007118E-011	1	0.000000E+000
1	77.11394200	2.007118E-011	5.091183E-012	0	0.000000E+000
1	77.11664228	5.091183E-012	2.007118E-011	1	0.000000E+000
1	77.11708162	2.007118E-011	5.091183E-012	0	0.000000E+000
1	77.11709080	5.091183E-012	2.007118E-011	1	0.000000E+000
1	77.11850886	2.007118E-011	5.091183E-012	0	0.000000E+000
1	77.11857051	5.091183E-012	2.007118E-011	1	0.000000E+000
1	77.11862954	2.007118E-011	5.091183E-012	0	0.000000E+000
1	77.11875493	5.091183E-012	2.007118E-011	1	0.000000E+000
1	77.11979332	2.007118E-011	5.091183E-012	0	0.000000E+000
1	77.11997777	5.091183E-012	2.007118E-011	1	0.000000E+000
1	77.12000165	2.007118E-011	5.091183E-012	0	0.000000E+000
1	77.12054907	5.091183E-012	2.007118E-011	1	0.000000E+000
1	77.12163557	2.007118E-011	5.091183E-012	0	0.000000E+000
1	77.12167894	5.091183E-012	2.007118E-011	1	0.000000E+000
1	77.12203770	2.007118E-011	5.091183E-012	0	0.000000E+000
1	77.12206513	5.091183E-012	2.007118E-011	1	0.000000E+000
1	77.12267346	2.007118E-011	5.091183E-012	0	0.000000E+000
1	77.12274159	5.091183E-012	2.007118E-011	1	0.000000E+000
1	77.12306948	2.007118E-011	5.091183E-012	0	0.000000E+000
1	77.12350182	5.091183E-012	2.007118E-011	1	0.000000E+000
1	77.12359415	2.007118E-011	5.091183E-012	0	0.000000E+000
1	77.12415655	5.091183E-012	2.007118E-011	1	0.000000E+000
1	77.12446236	2.007118E-011	5.091183E-012	0	0.000000E+000
1	77.12447670	5.091183E-012	2.007118E-011	1	0.000000E+000
1	77.12550954	2.007118E-011	5.091183E-012	0	0.000000E+000
1	77.12555285	5.091183E-012	2.007118E-011	1	0.000000E+000
1	77.12569664	2.007118E-011	5.091183E-012	0	0.000000E+000
1	77.12608842	5.091183E-012	2.007118E-011	1	0.000000E+000
1	77.12644551	2.007118E-011	5.091183E-012	0	0.000000E+000
1	77.12728013	5.091183E-012	2.007118E-011	1	0.000000E+000
1	77.12752489	2.007118E-011	5.091183E-012	0	0.000000E+000
1	77.12776636	5.091183E-012	2.007118E-011	1	0.000000E+000
1	77.12784596	2.007118E-011	5.091183E-012	0	0.000000E+000
1	77.12787069	5.091183E-012	2.007118E-011	1	0.000000E+000
1	77.12799517	2.007118E-011	5.091183E-012	0	0.000000E+000
1	77.12808385	5.091183E-012	2.007118E-011	1	0.000000E+000
1	77.12821432	2.007118E-011	5.091183E-012	0	0.000000E+000
1	77.12825714	5.091183E-012	2.007118E-011	1	0.000000E+000
1	77.12866906	2.007118E-011	5.091183E-012	0	0.000000E+000
1	77.12874409	5.091183E-012	2.007118E-011	1	0.000000E+000
1	77.13255052	2.007118E-011	5.091183E-012	0	0.000000E+000
1	77.13257423	5.091183E-012	2.007118E-011	1	0.000000E+000
1	77.13272743	2.007118E-011	5.091183E-012	0	0.000000E+000
1	77.13280755	5.091183E-012	2.007118E-011	1	0.000000E+000
1	77.13566215	2.007118E-011	5.091183E-012	0	0.000000E+000
1	77.13607424	5.091183E-012	2.007118E-011	1	0.000000E+000
1	77.13610294	2.007118E-011	5.091183E-012	0	0.000000E+000
1	77.13720699	5.091183E-012	2.007118E-011	1	0.000000E+000
1	77.13724290	2.007118E-011	5.091183E-012	0	0.000000E+000
1	77.13729347	5.091183E-012	2.007118E-011	1	0.000000E+000
1	77.13849926	2.007118E-011	5.091183E-012	0	0.000000E+000
1	77.13856854	5.091183E-012	2.007118E-011	1	0.000000E+000
1	77.13878305	2.007118E-011	5.091183E-012	0	0.000000E+000
1	77.13901805	5.091183E-012	2.007118E-011	1	0.000000E+000
1	77.13912230	2.007118E-011	5.091183E-012	0	0.000000E+000
1	77.13950359	5.091183E-012	2.007118E-011	1	0.000000E+000
1	77.13957517	2.007118E-011	5.091183E-012	0	0.000000E+000
1	77.14185645	5.091183E-012	2.007118E-011	1	0.000000E+000
1	77.14190002	2.007118E-011	5.091183E-012	0	0.000000E+000
1	77.14226303	5.091183E-012	2.007118E-011	1	0.000000E+000
1	77.14238259	2.007118E-011	5.091183E-012	0	0.000000E+000
1	77.14323632	5.091183E-012	2.007118E-011	1	0.000000E+000
1	77.14331370	2.007118E-011	5.091183E-012	0	0.000000E+000
1	77.14338963	5.091183E-012	2.007118E-011	1	0.000000E+000
1	77.14425159	2.007118E-011	5.091183E-012	0	0.000000E+000
1	77.14661509	5.091183E-012	2.007118E-011	1	0.000000E+000
1	77.14709647	2.007118E-011	5.091183E-012	0	0.000000E+000
1	77.14720163	5.091183E-012	2.007118E-011	1	0.000000E+000
1	77.14787945	2.007118E-011	5.091183E-012	0	0.000000E+000
1	77.14798625	5.091183E-012	2.007118E-011	1	0.000000E+000
1	77.14800716	2.007118E-011	5.091183E-012	0	0.000000E+000
1	77.14803870	5.091183E-012	2.007118E-011	1	0.000000E+000
1	77.14818746	2.007118E-011	5.091183E-012	0	0.000000E+000
1	77.14825424	5.091183E-012	2.007118E-011	1	0.000000E+000
1	77.14828193	2.007118E-011	5.091183E-012	0	0.000000E+000
1	77.14832155	5.091183E-012	2.007118E-011	1	0.000000E+000
1	77.14893643	2.007118E-011	5.091183E-012	0	0.000000E+000
1	77.14895539	5.091183E-012	2.007118E-011	1	0.000000E+000
1	77.14912938	2.007118E-011	5.091183E-012	0	0.000000E+000
1	77.15040560	5.091183E-012	2.007118E-011	1	0.000000E+000
1	77.15193067	2.007118E-011	5.091183E-012	0	0.000000E+000
1	77.15195477	5.091183E-012	2.007118E-011	1	0.000000E+000
1	77.15200017	2.007118E-011	5.091183E-012	0	0.000000E+000
1	77.15225655	5.091183E-012	2.007118E-011	1	0.000000E+000
1	77.15338251	2.007118E-011	5.091183E-012	0	0.000000E+000
1	77.15365699	5.091183E-012	2.007118E-011	1	0.000000E+000
1	77.15384826	2.007118E-011	5.091183E-012	0	0.000000E+000
1	77.15390934	5.091183E-012	2.007118E-011	1	0.000000E+000
1	77.15480278	2.007118E-011	5.091183E-012	0	0.000000E+000
1	77.15484030	5.091183E-012	2.007118E-011	1	0.000000E+000
1	77.15558012	2.007118E-011	5.091183E-012	0	0.000000E+000
1	77.15559246	5.091183E-012	2.007118E-011	1	0.000000E+000
1	77.15597822	2.007118E-011	5.091183E-012	0	0.000000E+000
1	77.15616247	5.091183E-012	2.007118E-011	1	0.000000E+000
1	77.15630837	2.007118E-011	5.091183E-012	0	0.000000E+000
1	77.15884650	5.091183E-012	2.007118E-011	1	0.000000E+000
1	77.15915758	2.007118E-011	5.091183E-012	0	0.000000E+000
1	77.15968280	5.091183E-012	2.007118E-011	1	0.000000E+000
1	77.16027407	2.007118E-011	5.091183E-012	0	0.000000E+000
1	77.16112409	5.091183E-012	2.007118E-011	1	0.000000E+000
1	77.16132492	2.007118E-011	5.091183E-012	0	0.000000E+000
1	77.16133759	5.091183E-012	2.007118E-011	1	0.000000E+000
1	77.16140482	2.007118E-011	5.091183E-012	0	0.000000E+000
1	77.16254042	5.091183E-012	2.007118E-011	1	0.000000E+000
1	77.16314643	2.007118E-011	5.091183E-012	0	0.000000E+000
1	77.16323291	5.091183E-012	2.007118E-011	1	0.000000E+000
1	77.16385486	2.007118E-011	5.091183E-012	0	0.000000E+000
1	77.16924388	5.091183E-012	2.007118E-011	1	0.000000E+000
1	77.16985756	2.007118E-011	5.091183E-012	0	0.000000E+000
1	77.16989031	5.091183E-012	2.007118E-011	1	0.000000E+000
1	77.17013919	2.007118E-011	5.091183E-012	0	0.000000E+000
1	77.17219787	5.091183E-012	2.007118E-011	1	0.000000E+000
1	77.17289465	2.007118E-011	5.091183E-012	0	0.000000E+000
1	77.17339182	5.091183E-012	2.007118E-011	1	0.000000E+000
1	77.17371077	2.007118E-011	5.091183E-012	0	0.000000E+000
1	77.17371798	5.091183E-012	2.007118E-011	1	0.000000E+000
1	77.17375905	2.007118E-011	5.091183E-012	0	0.000000E+000
1	77.17380549	5.091183E-012	2.007118E-011	1	0.000000E+000
1	77.17576652	2.007118E-011	5.091183E-012	0	0.000000E+000
1	77.17580222	5.091183E-012	2.007118E-011	1	0.000000E+000
1	77.17724277	2.007118E-011	5.091183E-012	0	0.000000E+000
1	77.17727784	5.091183E-012	2.007118E-011	1	0.000000E+000
1	77.17749148	2.007118E-011	5.091183E-012	0	0.000000E+000
1	77.17780952	5.091183E-012	2.007118E-011	1	0.000000E+000
1	77.17844584	2.007118E-011	5.091183E-012	0	0.000000E+000
1	77.17845997	5.091183E-012	2.007118E-011	1	0.000000E+000
1	77.17974897	2.007118E-011	5.091183E-012	0	0.000000E+000
1	77.18024543	5.091183E-012	2.007118E-011	1	0.000000E+000
1	77.18035464	2.007118E-011	5.091183E-012	0	0.000000E+000
1	77.18036442	5.091183E-012	2.007118E-011	1	0.000000E+000
1	77.18153903	2.007118E-011	5.091183E-012	0	0.000000E+000
1	77.18158616	5.091183E-012	2.007118E-011	1	0.000000E+000
1	77.18193079	2.007118E-011	5.091183E-012	0	0.000000E+000
1	77.18200556	5.091183E-012	2.007118E-011	1	0.000000E+000
1	77.18218399	2.007118E-011	5.091183E-012	0	0.000000E+000
1	77.18307507	5.091183E-012	2.007118E-011	1	0.000000E+000
1	77.18402457	2.007118E-011	5.091183E-012	0	0.000000E+000
1	77.18416572	5.091183E-012	2.007118E-011	1	0.000000E+000
1	77.18521060	2.007118E-011	5.091183E-012	0	0.000000E+000
1	77.18585482	5.091183E-012	2.007118E-011	1	0.000000E+000
1	77.18615002	2.007118E-011	5.091183E-012	0	0.000000E+000
1	77.18637525	5.091183E-012	2.007118E-011	1	0.000000E+000
1	77.18677713	2.007118E-011	5.091183E-012	0	0.000000E+000
1	77.18683011	5.091183E-012	2.007118E-011	1	0.000000E+000
1	77.18714981	2.007118E-011	5.091183E-012	0	0.000000E+000
1	77.18935442	5.091183E-012	2.007118E-011	1	0.000000E+000
1	77.18977036	2.007118E-011	5.091183E-012	0	0.000000E+000
1	77.19209228	5.091183E-012	2.007118E-011	1	0.000000E+000
1	77.19228453	2.007118E-011	5.091183E-012	0	0.000000E+000
1	77.19255747	5.091183E-012	2.007118E-011	1	0.000000E+000
1	77.19377283	2.007118E-011	5.091183E-012	0	0.000000E+000
1	77.19425767	5.091183E-012	2.007118E-011	1	0.000000E+000
1	77.19427899	2.007118E-011	5.091183E-012	0	0.000000E+000
1	77.19476665	5.091183E-012	2.007118E-011	1	0.000000E+000
1	77.19571916	2.007118E-011	5.091183E-012	0	0.000000E+000
1	77.19574732	5.091183E-012	2.007118E-011	1	0.000000E+000
1	77.19662698	2.007118E-011	5.091183E-012	0	0.000000E+000
1	77.19672512	5.091183E-012	2.007118E-011	1	0.000000E+000
1	77.19673173	2.007118E-011	5.091183E-012	0	0.000000E+000
1	77.19705028	5.091183E-012	2.007118E-011	1	0.000000E+000
1	77.19724660	2.007118E-011	5.091183E-012	0	0.000000E+000
1	77.19796528	5.091183E-012	2.007118E-011	1	0.000000E+000
1	77.19908458	2.007118E-011	5.091183E-012	0	0.000000E+000
1	77.19940432	5.091183E-012	2.007118E-011	1	0.000000E+000
1	77.19954689	2.007118E-011	5.091183E-012	0	0.000000E+000
1	77.20063870	5.091183E-012	2.007118E-011	1	0.000000E+000
1	77.20070768	2.007118E-011	5.091183E-012	0	0.000000E+000
1	77.20092063	5.091183E-012	2.007118E-011	1	0.000000E+000
1	77.20100836	2.007118E-011	5.091183E-012	0	0.000000E+000
1	77.20101969	5.091183E-012	2.007118E-011	1	0.000000E+000
1	77.20257150	2.007118E-011	5.091183E-012	0	0.000000E+000
1	77.20430927	5.091183E-012	2.007118E-011	1	0.000000E+000
1	77.20496812	2.007118E-011	5.091183E-012	0	0.000000E+000
1	77.20737863	5.091183E-012	2.007118E-011	1	0.000000E+000
1	77.20756022	2.007118E-011	5.091183E-012	0	0.000000E+000
1	77.20756906	5.091183E-012	2.007118E-011	1	0.000000E+000
1	77.20768284	2.007118E-011	5.091183E-012	0	0.000000E+000
1	77.20842929	5.091183E-012	2.007118E-011	1	0.000000E+000
1	77.20976868	2.007118E-011	5.091183E-012	0	0.000000E+000
1	77.21171017	5.091183E-012	2.007118E-011	1	0.000000E+000
1	77.21324640	2.007118E-011	5.091183E-012	0	0.000000E+000
1	77.21378633	5.091183E-012	2.007118E-011	1	0.000000E+000
1	77.21590037	2.007118E-011	5.091183E-012	0	0.000000E+000
1	77.21988054	5.091183E-012	2.007118E-011	1	0.000000E+000
1	77.22096140	2.007118E-011	5.091183E-012	0	0.000000E+000
1	77.22123030	5.091183E-012	2.007118E-011	1	0.000000E+000
1	77.22249257	2.007118E-011	5.091183E-012	0	0.000000E+000
1	77.22249346	5.091183E-012	2.007118E-011	1	0.000000E+000
1	77.22331257	2.007118E-011	5.091183E-012	0	0.000000E+000
1	77.22662021	5.091183E-012	2.007118E-011	1	0.000000E+000
1	77.22701732	2.007118E-011	5.091183E-012	0	0.000000E+000
1	77.22711982	5.091183E-012	2.007118E-011	1	0.000000E+000
1	77.22800144	2.007118E-011	5.091183E-012	0	0.000000E+000
1	77.22801770	5.091183E-012	2.007118E-011	1	0.000000E+000
1	77.22827347	2.007118E-011	5.091183E-012	0	0.000000E+000
1	77.22827504	5.091183E-012	2.007118E-011	1	0.000000E+000
1	77.22831486	2.007118E-011	5.091183E-012	0	0.000000E+000
1	77.22835869	5.091183E-012	2.007118E-011	1	0.000000E+000
1	77.22844194	2.007118E-011	5.091183E-012	0	0.000000E+000
1	77.23144407	5.091183E-012	2.007118E-011	1	0.000000E+000
1	77.23172338	2.007118E-011	5.091183E-012	0	0.000000E+000
1	77.23239212	5.091183E-012	2.007118E-011	1	0.000000E+000
1	77.23261107	2.007118E-011	5.091183E-012	0	0.000000E+000
1	77.23264942	5.091183E-012	2.007118E-011	1	0.000000E+000
1	77.23272829	2.007118E-011	5.091183E-012	0	0.000000E+000
1	77.23376594	5.091183E-012	2.007118E-011	1	0.000000E+000
1	77.23421063	2.007118E-011	5.091183E-012	0	0.000000E+000
1	77.23424418	5.091183E-012	2.007118E-011	1	0.000000E+000
1	77.23464106	2.007118E-011	5.091183E-012	0	0.000000E+000
1	77.23474613	5.091183E-012	2.007118E-011	1	0.000000E+000
1	77.23641494	2.007118E-011	5.091183E-012	0	0.000000E+000
1	77.23790263	5.091183E-012	2.007118E-011	1	0.000000E+000
1	77.23869683	2.007118E-011	5.091183E-012	0	0.000000E+000
1	77.23948531	5.091183E-012	2.007118E-011	1	0.000000E+000
1	77.23972031	2.007118E-011	5.091183E-012	0	0.000000E+000
1	77.23985653	5.091183E-012	2.007118E-011	1	0.000000E+000
1	77.24050583	2.007118E-011	5.091183E-012	0	0.000000E+000
1	77.24053219	5.091183E-012	2.007118E-011	1	0.000000E+000
1	77.24097904	2.007118E-011	5.091183E-012	0	0.000000E+000
1	77.24227505	5.091183E-012	2.007118E-011	1	0.000000E+000
1	77.24301590	2.007118E-011	5.091183E-012	0	0.000000E+000
1	77.24303012	5.091183E-012	2.007118E-011	1	0.000000E+000
1	77.24353698	2.007118E-011	5.091183E-012	0	0.000000E+000
1	77.24357335	5.091183E-012	2.007118E-011	1	0.000000E+000
1	77.24361987	2.007118E-011	5.091183E-012	0	0.000000E+000
1	77.24519698	5.091183E-012	2.007118E-011	1	0.000000E+000
1	77.24545701	2.007118E-011	5.091183E-012	0	0.000000E+000
1	77.24548147	5.091183E-012	2.007118E-011	1	0.000000E+000
1	77.24629910	2.007118E-011	5.091183E-012	0	0.000000E+000
1	77.24633324	5.091183E-012	2.007118E-011	1	0.000000E+000
1	77.24646588	2.007118E-011	5.091183E-012	0	0.000000E+000
1	77.24654177	5.091183E-012	2.007118E-011	1	0.000000E+000
1	77.24657826	2.007118E-011	5.091183E-012	0	0.000000E+000
1	77.24666099	5.091183E-012	2.007118E-011	1	0.000000E+000
1	77.24760139	2.007118E-011	5.091183E-012	0	0.000000E+000
1	77.24762372	5.091183E-012	2.007118E-011	1	0.000000E+000
1	77.24817856	2.007118E-011	5.091183E-012	0	0.000000E+000
1	77.25102782	5.091183E-012	2.007118E-011	1	0.000000E+000
1	77.25181876	2.007118E-011	5.091183E-012	0	0.000000E+000
1	77.25265007	5.091183E-012	2.007118E-011	1	0.000000E+000
1	77.25394370	2.007118E-011	5.091183E-012	0	0.000000E+000
1	77.25401205	5.091183E-012	2.007118E-011	1	0.000000E+000
1	77.25697878	2.007118E-011	5.091183E-012	0	0.000000E+000
1	77.25814437	5.091183E-012	2.007118E-011	1	0.000000E+000
1	77.25908820	2.007118E-011	5.091183E-012	0	0.000000E+000
1	77.25913948	5.091183E-012	2.007118E-011	1	0.000000E+000
1	77.26114788	2.007118E-011	5.091183E-012	0	0.000000E+000
1	77.26177571	5.091183E-012	2.007118E-011	1	0.000000E+000
1	77.26188630	2.007118E-011	5.091183E-012	0	0.000000E+000
1	77.26237332	5.091183E-012	2.007118E-011	1	0.000000E+000
1	77.26425994	2.007118E-011	5.091183E-012	0	0.000000E+000
1	77.26459640	5.091183E-012	2.007118E-011	1	0.000000E+000
1	77.26463390	2.007118E-011	5.091183E-012	0	0.000000E+000
1	77.26577516	5.091183E-012	2.007118E-011	1	0.000000E+000
1	77.26673893	2.007118E-011	5.091183E-012	0	0.000000E+000
1	77.26677101	5.091183E-012	2.007118E-011	1	0.000000E+000
1	77.27114331	2.007118E-011	5.091183E-012	0	0.000000E+000
1	77.27116870	5.091183E-012	2.007118E-011	1	0.000000E+000
1	77.27138011	2.007118E-011	5.091183E-012	0	0.000000E+000
1	77.27370268	5.091183E-012	2.007118E-011	1	0.000000E+000
1	77.27394512	2.007118E-011	5.091183E-012	0	0.000000E+000
1	77.27396030	5.091183E-012	2.007118E-011	1	0.000000E+000
1	77.27405296	2.007118E-011	5.091183E-012	0	0.000000E+000
1	77.27410164	5.091183E-012	2.007118E-011	1	0.000000E+000
1	77.27426452	2.007118E-011	5.091183E-012	0	0.000000E+000
1	77.27704023	5.091183E-012	2.007118E-011	1	0.000000E+000
1	77.27776049	2.007118E-011	5.091183E-012	0	0.000000E+000
1	77.27780884	5.091183E-012	2.007118E-011	1	0.000000E+000
1	77.27816129	2.007118E-011	5.091183E-012	0	0.000000E+000
1	77.27819079	5.091183E-012	2.007118E-011	1	0.000000E+000
1	77.27955011	2.007118E-011	5.091183E-012	0	0.000000E+000
1	77.28040495	5.091183E-012	2.007118E-011	1	0.000000E+000
1	77.28125123	2.007118E-011	5.091183E-012	0	0.000000E+000
1	77.28128613	5.091183E-012	2.007118E-011	1	0.000000E+000
1	77.28138750	2.007118E-011	5.091183E-012	0	0.000000E+000
1	77.28143846	5.091183E-012	2.007118E-011	1	0.000000E+000
1	77.28167271	2.007118E-011	5.091183E-012	0	0.000000E+000
1	77.28169579	5.091183E-012	2.007118E-011	1	0.000000E+000
1	77.28232463	2.007118E-011	5.091183E-012	0	0.000000E+000
1	77.28233813	5.091183E-012	2.007118E-011	1	0.000000E+000
1	77.28272146	2.007118E-011	5.091183E-012	0	0.000000E+000
1	77.28390312	5.091183E-012	2.007118E-011	1	0.000000E+000
1	77.28467442	2.007118E-011	5.091183E-012	0	0.000000E+000
1	77.28473662	5.091183E-012	2.007118E-011	1	0.000000E+000
1	77.28556302	2.007118E-011	5.091183E-012	0	0.000000E+000
1	77.28607242	5.091183E-012	2.007118E-011	1	0.000000E+000
1	77.28645020	2.007118E-011	5.091183E-012	0	0.000000E+000
1	77.28786353	5.091183E-012	2.007118E-011	1	0.000000E+000
1	77.28803111	2.007118E-011	5.091183E-012	0	0.000000E+000
1	77.28836303	5.091183E-012	2.007118E-011	1	0.000000E+000
1	77.28868272	2.007118E-011	5.091183E-012	0	0.000000E+000
1	77.28872427	5.091183E-012	2.007118E-011	1	0.000000E+000
1	77.28961905	2.007118E-011	5.091183E-012	0	0.000000E+000
1	77.29020910	5.091183E-012	2.007118E-011	1	0.000000E+000
1	77.29033287	2.007118E-011	5.091183E-012	0	0.000000E+000
1	77.29058805	5.091183E-012	2.007118E-011	1	0.000000E+000
1	77.29070239	2.007118E-011	5.091183E-012	0	0.000000E+000
1	77.29073313	5.091183E-012	2.007118E-011	1	0.000000E+000
1	77.29086689	2.007118E-011	5.091183E-012	0	0.000000E+000
1	77.29237796	5.091183E-012	2.007118E-011	1	0.000000E+000
1	77.29284546	2.007118E-011	5.091183E-012	0	0.000000E+000
1	77.29301894	5.091183E-012	2.007118E-011	1	0.000000E+000
1	77.29336639	2.007118E-011	5.091183E-012	0	0.000000E+000
1	77.29392629	5.091183E-012	2.007118E-011	1	0.000000E+000
1	77.29414946	2.007118E-011	5.091183E-012	0	0.000000E+000
1	77.29419443	5.091183E-012	2.007118E-011	1	0.000000E+000
1	77.29423775	2.007118E-011	5.091183E-012	0	0.000000E+000
1	77.29465853	5.091183E-012	2.007118E-011	1	0.000000E+000
1	77.29486639	2.007118E-011	5.091183E-012	0	0.000000E+000
1	77.29628530	5.091183E-012	2.007118E-011	1	0.000000E+000
1	77.29631444	2.007118E-011	5.091183E-012	0	0.000000E+000
1	77.29943963	5.091183E-012	2.007118E-011	1	0.000000E+000
1	77.30269857	2.007118E-011	5.091183E-012	0	0.000000E+000
1	77.30271722	5.091183E-012	2.007118E-011	1	0.000000E+000
1	77.30339665	2.007118E-011	5.091183E-012	0	0.000000E+000
1	77.30405021	5.091183E-012	2.007118E-011	1	0.000000E+000
1	77.30430816	2.007118E-011	5.091183E-012	0	0.000000E+000
1	77.30436740	5.091183E-012	2.007118E-011	1	0.000000E+000
1	77.30521267	2.007118E-011	5.091183E-012	0	0.000000E+000
1	77.30526627	5.091183E-012	2.007118E-011	1	0.000000E+000
1	77.30566388	2.007118E-011	5.091183E-012	0	0.000000E+000
1	77.30569180	5.091183E-012	2.007118E-011	1	0.000000E+000
1	77.30584198	2.007118E-011	5.091183E-012	0	0.000000E+000
1	77.30676025	5.091183E-012	2.007118E-011	1	0.000000E+000
1	77.30783050	2.007118E-011	5.091183E-012	0	0.000000E+000
1	77.30839627	5.091183E-012	2.007118E-011	1	0.000000E+000
1	77.30849552	2.007118E-011	5.091183E-012	0	0.000000E+000
1	77.30878977	5.091183E-012	2.007118E-011	1	0.000000E+000
1	77.30948821	2.007118E-011	5.091183E-012	0	0.000000E+000
1	77.31056903	5.091183E-012	2.007118E-011	1	0.000000E+000
1	77.31065116	2.007118E-011	5.091183E-012	0	0.000000E+000
1	77.31074280	5.091183E-012	2.007118E-011	1	0.000000E+000
1	77.31101966	2.007118E-011	5.091183E-012	0	0.000000E+000
1	77.31430666	5.091183E-012	2.007118E-011	1	0.000000E+000
1	77.31509708	2.007118E-011	5.091183E-012	0	0.000000E+000
1	77.31511765	5.091183E-012	2.007118E-011	1	0.000000E+000
1	77.31516485	2.007118E-011	5.091183E-012	0	0.000000E+000
1	77.31522670	5.091183E-012	2.007118E-011	1	0.000000E+000
1	77.31575677	2.007118E-011	5.091183E-012	0	0.000000E+000
1	77.31580594	5.091183E-012	2.007118E-011	1	0.000000E+000
1	77.31603588	2.007118E-011	5.091183E-012	0	0.000000E+000
1	77.31605820	5.091183E-012	2.007118E-011	1	0.000000E+000
1	77.31631652	2.007118E-011	5.091183E-012	0	0.000000E+000
1	77.31638244	5.091183E-012	2.007118E-011	1	0.000000E+000
1	77.31679892	2.007118E-011	5.091183E-012	0	0.000000E+000
1	77.31823260	5.091183E-012	2.007118E-011	1	0.000000E+000
1	77.31845124	2.007118E-011	5.091183E-012	0	0.000000E+000
1	77.31850746	5.091183E-012	2.007118E-011	1	0.000000E+000
1	77.31868978	2.007118E-011	5.091183E-012	0	0.000000E+000
1	77.31871153	5.091183E-012	2.007118E-011	1	0.000000E+000
1	77.31896195	2.007118E-011	5.091183E-012	0	0.000000E+000
1	77.32114655	5.091183E-012	2.007118E-011	1	0.000000E+000
1	77.32231486	2.007118E-011	5.091183E-012	0	0.000000E+000
1	77.32232692	5.091183E-012	2.007118E-011	1	0.000000E+000
1	77.32276506	2.007118E-011	5.091183E-012	0	0.000000E+000
1	77.32317955	5.091183E-012	2.007118E-011	1	0.000000E+000
1	77.32322401	2.007118E-011	5.091183E-012	0	0.000000E+000
1	77.32334570	5.091183E-012	2.007118E-011	1	0.000000E+000
1	77.32370476	2.007118E-011	5.091183E-012	0	0.000000E+000
1	77.32434530	5.091183E-012	2.007118E-011	1	0.000000E+000
1	77.32491012	2.007118E-011	5.091183E-012	0	0.000000E+000
1	77.32592422	5.091183E-012	2.007118E-011	1	0.000000E+000
1	77.32607380	2.007118E-011	5.091183E-012	0	0.000000E+000
1	77.32639281	5.091183E-012	2.007118E-011	1	0.000000E+000
1	77.32643793	2.007118E-011	5.091183E-012	0	0.000000E+000
1	77.32646690	5.091183E-012	2.007118E-011	1	0.000000E+000
1	77.32652781	2.007118E-011	5.091183E-012	0	0.000000E+000
1	77.32688011	5.091183E-012	2.007118E-011	1	0.000000E+000
1	77.32884631	2.007118E-011	5.091183E-012	0	0.000000E+000
1	77.32885481	5.091183E-012	2.007118E-011	1	0.000000E+000
1	77.33031954	2.007118E-011	5.091183E-012	0	0.000000E+000
1	77.33159860	5.091183E-012	2.007118E-011	1	0.000000E+000
1	77.33180498	2.007118E-011	5.091183E-012	0	0.000000E+000
1	77.33182865	5.091183E-012	2.007118E-011	1	0.000000E+000
1	77.33196134	2.007118E-011	5.091183E-012	0	0.000000E+000
1	77.33318795	5.091183E-012	2.007118E-011	1	0.000000E+000
1	77.33380161	2.007118E-011	5.091183E-012	0	0.000000E+000
1	77.33477182	5.091183E-012	2.007118E-011	1	0.000000E+000
1	77.33511619	2.007118E-011	5.091183E-012	0	0.000000E+000
1	77.33514729	5.091183E-012	2.007118E-011	1	0.000000E+000
1	77.33583032	2.007118E-011	5.091183E-012	0	0.000000E+000
1	77.33586874	5.091183E-012	2.007118E-011	1	0.000000E+000
1	77.33599855	2.007118E-011	5.091183E-012	0	0.000000E+000
1	77.33612130	5.091183E-012	2.007118E-011	1	0.000000E+000
1	77.33625365	2.007118E-011	5.091183E-012	0	0.000000E+000
1	77.33641405	5.091183E-012	2.007118E-011	1	0.000000E+000
1	77.33648712	2.007118E-011	5.091183E-012	0	0.000000E+000
1	77.33651256	5.091183E-012	2.007118E-011	1	0.000000E+000
1	77.33667686	2.007118E-011	5.091183E-012	0	0.000000E+000
1	77.33763224	5.091183E-012	2.007118E-011	1	0.000000E+000
1	77.33795535	2.007118E-011	5.091183E-012	0	0.000000E+000
1	77.33797424	5.091183E-012	2.007118E-011	1	0.000000E+000
1	77.33862243	2.007118E-011	5.091183E-012	0	0.000000E+000
1	77.34014378	5.091183E-012	2.007118E-011	1	0.000000E+000
1	77.34014590	2.007118E-011	5.091183E-012	0	0.000000E+000
1	77.34018182	5.091183E-012	2.007118E-011	1	0.000000E+000
1	77.34138661	2.007118E-011	5.091183E-012	0	0.000000E+000
1	77.34156687	5.091183E-012	2.007118E-011	1	0.000000E+000
1	77.34217120	2.007118E-011	5.091183E-012	0	0.000000E+000
1	77.34231214	5.091183E-012	2.007118E-011	1	0.000000E+000
1	77.34252727	2.007118E-011	5.091183E-012	0	0.000000E+000
1	77.34261590	5.091183E-012	2.007118E-011	1	0.000000E+000
1	77.34418232	2.007118E-011	5.091183E-012	0	0.000000E+000
1	77.34641414	5.091183E-012	2.007118E-011	1	0.000000E+000
1	77.34654985	2.007118E-011	5.091183E-012	0	0.000000E+000
1	77.34660359	5.091183E-012	2.007118E-011	1	0.000000E+000
1	77.34970804	2.007118E-011	5.091183E-012	0	0.000000E+000
1	77.35033074	5.091183E-012	2.007118E-011	1	0.000000E+000
1	77.35034503	2.007118E-011	5.091183E-012	0	0.000000E+000
1	77.35053469	5.091183E-012	2.007118E-011	1	0.000000E+000
1	77.35080303	2.007118E-011	5.091183E-012	0	0.000000E+000
1	77.35098922	5.091183E-012	2.007118E-011	1	0.000000E+000
1	77.35131716	2.007118E-011	5.091183E-012	0	0.000000E+000
1	77.35191389	5.091183E-012	2.007118E-011	1	0.000000E+000
1	77.35223071	2.007118E-011	5.091183E-012	0	0.000000E+000
1	77.35224234	5.091183E-012	2.007118E-011	1	0.000000E+000
1	77.35231516	2.007118E-011	5.091183E-012	0	0.000000E+000
1	77.35235709	5.091183E-012	2.007118E-011	1	0.000000E+000
1	77.35265271	2.007118E-011	5.091183E-012	0	0.000000E+000
1	77.35279479	5.091183E-012	2.007118E-011	1	0.000000E+000
1	77.35336383	2.007118E-011	5.091183E-012	0	0.000000E+000
1	77.35356291	5.091183E-012	2.007118E-011	1	0.000000E+000
1	77.35382819	2.007118E-011	5.091183E-012	0	0.000000E+000
1	77.35403632	5.091183E-012	2.007118E-011	1	0.000000E+000
1	77.35490688	2.007118E-011	5.091183E-012	0	0.000000E+000
1	77.35491729	5.091183E-012	2.007118E-011	1	0.000000E+000
1	77.35523320	2.007118E-011	5.091183E-012	0	0.000000E+000
1	77.35638708	5.091183E-012	2.007118E-011	1	0.000000E+000
1	77.35675453	2.007118E-011	5.091183E-012	0	0.000000E+000
1	77.35677450	5.091183E-012	2.007118E-011	1	0.000000E+000
1	77.35707334	2.007118E-011	5.091183E-012	0	0.000000E+000
1	77.35761195	5.091183E-012	2.007118E-011	1	0.000000E+000
1	77.35842692	2.007118E-011	5.091183E-012	0	0.000000E+000
1	77.35846505	5.091183E-012	2.007118E-011	1	0.000000E+000
1	77.35894478	2.007118E-011	5.091183E-012	0	0.000000E+000
1	77.36107466	5.091183E-012	2.007118E-011	1	0.000000E+000
1	77.36138506	2.007118E-011	5.091183E-012	0	0.000000E+000
1	77.36140513	5.091183E-012	2.007118E-011	1	0.000000E+000
1	77.36194389	2.007118E-011	5.091183E-012	0	0.000000E+000
1	77.36201568	5.091183E-012	2.007118E-011	1	0.000000E+000
1	77.36209813	2.007118E-011	5.091183E-012	0	0.000000E+000
1	77.36245851	5.091183E-012	2.007118E-011	1	0.000000E+000
1	77.36298073	2.007118E-011	5.091183E-012	0	0.000000E+000
1	77.36318280	5.091183E-012	2.007118E-011	1	0.000000E+000
1	77.36345273	2.007118E-011	5.091183E-012	0	0.000000E+000
1	77.36686094	5.091183E-012	2.007118E-011	1	0.000000E+000
1	77.36767061	2.007118E-011	5.091183E-012	0	0.000000E+000
1	77.36882897	5.091183E-012	2.007118E-011	1	0.000000E+000
1	77.36885332	2.007118E-011	5.091183E-012	0	0.000000E+000
1	77.36891997	5.091183E-012	2.007118E-011	1	0.000000E+000
1	77.37003136	2.007118E-011	5.091183E-012	0	0.000000E+000
1	77.37058089	5.091183E-012	2.007118E-011	1	0.000000E+000
1	77.37134808	2.007118E-011	5.091183E-012	0	0.000000E+000
1	77.37147478	5.091183E-012	2.007118E-011	1	0.000000E+000
1	77.37230731	2.007118E-011	5.091183E-012	0	0.000000E+000
1	77.37232905	5.091183E-012	2.007118E-011	1	0.000000E+000
1	77.37301332	2.007118E-011	5.091183E-012	0	0.000000E+000
1	77.37303224	5.091183E-012	2.007118E-011	1	0.000000E+000
1	77.37307298	2.007118E-011	5.091183E-012	0	0.000000E+000
1	77.37308046	5.091183E-012	2.007118E-011	1	0.000000E+000
1	77.37381528	2.007118E-011	5.091183E-012	0	0.000000E+000
1	77.37386464	5.091183E-012	2.007118E-011	1	0.000000E+000
1	77.37389229	2.007118E-011	5.091183E-012	0	0.000000E+000
1	77.37398611	5.091183E-012	2.007118E-011	1	0.000000E+000
1	77.37413678	2.007118E-011	5.091183E-012	0	0.000000E+000
1	77.37738151	5.091183E-012	2.007118E-011	1	0.000000E+000
1	77.37891790	2.007118E-011	5.091183E-012	0	0.000000E+000
1	77.37894013	5.091183E-012	2.007118E-011	1	0.000000E+000
1	77.37927924	2.007118E-011	5.091183E-012	0	0.000000E+000
1	77.37931763	5.091183E-012	2.007118E-011	1	0.000000E+000
1	77.37935421	2.007118E-011	5.091183E-012	0	0.000000E+000
1	77.37938471	5.091183E-012	2.007118E-011	1	0.000000E+000
1	77.37975560	2.007118E-011	5.091183E-012	0	0.000000E+000
1	77.37977832	5.091183E-012	2.007118E-011	1	0.000000E+000
1	77.38042936	2.007118E-011	5.091183E-012	0	0.000000E+000
1	77.38050881	5.091183E-012	2.007118E-011	1	0.000000E+000
1	77.38055755	2.007118E-011	5.091183E-012	0	0.000000E+000
1	77.38264212	5.091183E-012	2.007118E-011	1	0.000000E+000
1	77.38402810	2.007118E-011	5.091183E-012	0	0.000000E+000
1	77.38404425	5.091183E-012	2.007118E-011	1	0.000000E+000
1	77.38564773	2.007118E-011	5.091183E-012	0	0.000000E+000
1	77.38571011	5.091183E-012	2.007118E-011	1	0.000000E+000
1	77.38612562	2.007118E-011	5.091183E-012	0	0.000000E+000
1	77.38688037	5.091183E-012	2.007118E-011	1	0.000000E+000
1	77.38698050	2.007118E-011	5.091183E-012	0	0.000000E+000
1	77.38828851	5.091183E-012	2.007118E-011	1	0.000000E+000
1	77.38856455	2.007118E-011	5.091183E-012	0	0.000000E+000
1	83.17041425	5.001187E-012	1.998119E-011	1	0.000000E+000
1	83.17133700	1.998119E-011	5.001187E-012	0	0.000000E+000
1	83.17158114	5.001187E-012	1.998119E-011	1	0.000000E+000
1	83.17230088	1.998119E-011	5.001187E-012	0	0.000000E+000
1	83.17418242	5.001187E-012	1.998119E-011	1	0.000000E+000
1	83.17421405	1.998119E-011	5.001187E-012	0	0.000000E+000
1	83.18043681	5.001187E-012	1.998119E-011	1	0.000000E+000
1	83.18058509	1.998119E-011	5.001187E-012	0	0.000000E+000
1	83.18170760	5.001187E-012	1.998119E-011	1	0.000000E+000
1	83.18302121	1.998119E-011	5.001187E-012	0	0.000000E+000
1	83.19191050	5.001187E-012	1.998119E-011	1	0.000000E+000
1	83.19297930	1.998119E-011	5.001187E-012	0	0.000000E+000
1	83.19533663	5.001187E-012	1.998119E-011	1	0.000000E+000
1	83.19576221	1.998119E-011	5.001187E-012	0	0.000000E+000
1	83.19685965	5.001187E-012	1.998119E-011	1	0.000000E+000
1	83.19823240	1.998119E-011	5.001187E-012	0	0.000000E+000
1	83.20002779	5.001187E-012	1.998119E-011	1	0.000000E+000
1	83.20010661	1.998119E-011	5.001187E-012	0	0.000000E+000
1	83.20012869	5.001187E-012	1.998119E-011	1	0.000000E+000
1	83.20064757	1.998119E-011	5.001187E-012	0	0.000000E+000
1	83.20068033	5.001187E-012	1.998119E-011	1	0.000000E+000
1	83.20197849	1.998119E-011	5.001187E-012	0	0.000000E+000
1	83.20247049	5.001187E-012	1.998119E-011	1	0.000000E+000
1	83.20282060	1.998119E-011	5.001187E-012	0	0.000000E+000
1	83.20305974	5.001187E-012	1.998119E-011	1	0.000000E+000
1	83.20341584	1.998119E-011	5.001187E-012	0	0.000000E+000
1	83.20878598	5.001187E-012	1.998119E-011	1	0.000000E+000
1	83.20971224	1.998119E-011	5.001187E-012	0	0.000000E+000
1	83.20974057	5.001187E-012	1.998119E-011	1	0.000000E+000
1	83.21395608	1.998119E-011	5.001187E-012	0	0.000000E+000
1	83.21800008	5.001187E-012	1.998119E-011	1	0.000000E+000
1	83.21821358	1.998119E-011	5.001187E-012	0	0.000000E+000
1	83.22013271	5.001187E-012	1.998119E-011	1	0.000000E+000
1	83.22084023	1.998119E-011	5.001187E-012	0	0.000000E+000
1	83.22087734	5.001187E-012	1.998119E-011	1	0.000000E+000
1	83.22305987	1.998119E-011	5.001187E-012	0	0.000000E+000
1	83.22309236	5.001187E-012	1.998119E-011	1	0.000000E+000
1	83.22364454	1.998119E-011	5.001187E-012	0	0.000000E+000
1	83.22498762	5.001187E-012	1.998119E-011	1	0.000000E+000
1	83.22559479	1.998119E-011	5.001187E-012	0	0.000000E+000
1	83.22561469	5.001187E-012	1.998119E-011	1	0.000000E+000
1	83.22596371	1.998119E-011	5.001187E-012	0	0.000000E+000
1	83.25878649	5.001187E-012	1.998119E-011	1	0.000000E+000
1	83.25881213	1.998119E-011	5.001187E-012	0	0.000000E+000
1	83.28524705	5.001187E-012	1.998119E-011	1	0.000000E+000
1	83.28801384	1.998119E-011	5.001187E-012	0	0.000000E+000
1	83.28949336	5.001187E-012	1.998119E-011	1	0.000000E+000
1	83.28952795	1.998119E-011	5.001187E-012	0	0.000000E+000
1	83.29148727	5.001187E-012	1.998119E-011	1	0.000000E+000
1	83.29254701	1.998119E-011	5.001187E-012	0	0.000000E+000
1	83.29257517	5.001187E-012	1.998119E-011	1	0.000000E+000
1	83.29299346	1.998119E-011	5.001187E-012	0	0.000000E+000
1	83.30099924	5.001187E-012	1.998119E-011	1	0.000000E+000
1	83.30126000	1.998119E-011	5.001187E-012	0	0.000000E+000
1	83.30171320	5.001187E-012	1.998119E-011	1	0.000000E+000
1	83.30212651	1.998119E-011	5.001187E-012	0	0.000000E+000
1	83.30548171	5.001187E-012	1.998119E-011	1	0.000000E+000
1	83.30580641	1.998119E-011	5.001187E-012	0	0.000000E+000
1	83.30582964	5.001187E-012	1.998119E-011	1	0.000000E+000
1	83.30679595	1.998119E-011	5.001187E-012	0	0.000000E+000
1	83.31025848	5.001187E-012	1.998119E-011	1	0.000000E+000
1	83.31046499	1.998119E-011	5.001187E-012	0	0.000000E+000
1	83.31048118	5.001187E-012	1.998119E-011	1	0.000000E+000
1	83.31053248	1.998119E-011	5.001187E-012	0	0.000000E+000
1	83.31209319	5.001187E-012	1.998119E-011	1	0.000000E+000
1	83.31209740	1.998119E-011	5.001187E-012	0	0.000000E+000
1	83.31215233	5.001187E-012	1.998119E-011	1	0.000000E+000
1	83.31343802	1.998119E-011	5.001187E-012	0	0.000000E+000
1	83.31757678	5.001187E-012	1.998119E-011	1	0.000000E+000
1	83.31880370	1.998119E-011	5.001187E-012	0	0.000000E+000
1	83.32128265	5.001187E-012	1.998119E-011	1	0.000000E+000
1	83.32173809	1.998119E-011	5.001187E-012	0	0.000000E+000
1	83.32261734	5.001187E-012	1.998119E-011	1	0.000000E+000
1	83.32347964	1.998119E-011	5.001187E-012	0	0.000000E+000
1	83.33635745	5.001187E-012	1.998119E-011	1	0.000000E+000
1	83.33742607	1.998119E-011	5.001187E-012	0	0.000000E+000
1	83.33742918	5.001187E-012	1.998119E-011	1	0.000000E+000
1	83.33903168	1.998119E-011	5.001187E-012	0	0.000000E+000
1	83.33985895	5.001187E-012	1.998119E-011	1	0.000000E+000
1	83.34187949	1.998119E-011	5.001187E-012	0	0.000000E+000
1	83.34190672	5.001187E-012	1.998119E-011	1	0.000000E+000
1	83.34245604	1.998119E-011	5.001187E-012	0	0.000000E+000
1	83.34248535	5.001187E-012	1.998119E-011	1	0.000000E+000
1	83.34292613	1.998119E-011	5.001187E-012	0	0.000000E+000
1	83.34321200	5.001187E-012	1.998119E-011	1	0.000000E+000
1	83.34321988	1.998119E-011	5.001187E-012	0	0.000000E+000
1	83.34336995	5.001187E-012	1.998119E-011	1	0.000000E+000
1	83.34416482	1.998119E-011	5.001187E-012	0	0.000000E+000
1	83.34418512	5.001187E-012	1.998119E-011	1	0.000000E+000
1	83.34521148	1.998119E-011	5.001187E-012	0	0.000000E+000
1	83.34524841	5.001187E-012	1.998119E-011	1	0.000000E+000
1	83.34535610	1.998119E-011	5.001187E-012	0	0.000000E+000
1	83.34538591	5.001187E-012	1.998119E-011	1	0.000000E+000
1	83.34566792	1.998119E-011	5.001187E-012	0	0.000000E+000
1	83.34567300	5.001187E-012	1.998119E-011	1	0.000000E+000
1	83.34707077	1.998119E-011	5.001187E-012	0	0.000000E+000
1	83.34712534	5.001187E-012	1.998119E-011	1	0.000000E+000
1	83.34757083	1.998119E-011	5.001187E-012	0	0.000000E+000
1	83.35019981	5.001187E-012	1.998119E-011	1	0.000000E+000
1	83.35027045	1.998119E-011	5.001187E-012	0	0.000000E+000
1	83.35040130	5.001187E-012	1.998119E-011	1	0.000000E+000
1	83.35043049	1.998119E-011	5.001187E-012	0	0.000000E+000
1	83.35169182	5.001187E-012	1.998119E-011	1	0.000000E+000
1	83.35191810	1.998119E-011	5.001187E-012	0	0.000000E+000
1	83.35193994	5.001187E-012	1.998119E-011	1	0.000000E+000
1	83.35209231	1.998119E-011	5.001187E-012	0	0.000000E+000
1	83.35548652	5.001187E-012	1.998119E-011	1	0.000000E+000
1	83.35666809	1.998119E-011	5.001187E-012	0	0.000000E+000
1	83.35925824	5.001187E-012	1.998119E-011	1	0.000000E+000
1	83.35960193	1.998119E-011	5.001187E-012	0	0.000000E+000
1	83.35989699	5.001187E-012	1.998119E-011	1	0.000000E+000
1	83.36016448	1.998119E-011	5.001187E-012	0	0.000000E+000
1	83.36019558	5.001187E-012	1.998119E-011	1	0.000000E+000
1	83.36102764	1.998119E-011	5.001187E-012	0	0.000000E+000
1	83.36105105	5.001187E-012	1.998119E-011	1	0.000000E+000
1	83.36210283	1.998119E-011	5.001187E-012	0	0.000000E+000
1	83.36666456	5.001187E-012	1.998119E-011	1	0.000000E+000
1	83.36691946	1.998119E-011	5.001187E-012	0	0.000000E+000
1	83.36948037	5.001187E-012	1.998119E-011	1	0.000000E+000
1	83.36979595	1.998119E-011	5.001187E-012	0	0.000000E+000
1	83.36985926	5.001187E-012	1.998119E-011	1	0.000000E+000
1	83.36992324	1.998119E-011	5.001187E-012	0	0.000000E+000
1	83.36995671	5.001187E-012	1.998119E-011	1	0.000000E+000
1	83.37048461	1.998119E-011	5.001187E-012	0	0.000000E+000
1	83.37745813	5.001187E-012	1.998119E-011	1	0.000000E+000
1	83.37768532	1.998119E-011	5.001187E-012	0	0.000000E+000
1	83.38878131	5.001187E-012	1.998119E-011	1	0.000000E+000
1	83.39064649	1.998119E-011	5.001187E-012	0	0.000000E+000
1	83.39245274	5.001187E-012	1.998119E-011	1	0.000000E+000
1	83.39372007	1.998119E-011	5.001187E-012	0	0.000000E+000
1	83.39373645	5.001187E-012	1.998119E-011	1	0.000000E+000
1	83.39418929	1.998119E-011	5.001187E-012	0	0.000000E+000
1	83.40859671	5.001187E-012	1.998119E-011	1	0.000000E+000
1	83.40950672	1.998119E-011	5.001187E-012	0	0.000000E+000
1	83.40952394	5.001187E-012	1.998119E-011	1	0.000000E+000
1	83.41000487	1.998119E-011	5.001187E-012	0	0.000000E+000
1	83.41003247	5.001187E-012	1.998119E-011	1	0.000000E+000
1	83.41123856	1.998119E-011	5.001187E-012	0	0.000000E+000
1	83.41126694	5.001187E-012	1.998119E-011	1	0.000000E+000
1	83.41297541	1.998119E-011	5.001187E-012	0	0.000000E+000
1	83.41450098	5.001187E-012	1.998119E-011	1	0.000000E+000
1	83.41462569	1.998119E-011	5.001187E-012	0	0.000000E+000
1	83.42070777	5.001187E-012	1.998119E-011	1	0.000000E+000
1	83.42087123	1.998119E-011	5.001187E-012	0	0.000000E+000
1	83.42093641	5.001187E-012	1.998119E-011	1	0.000000E+000
1	83.42175082	1.998119E-011	5.001187E-012	0	0.000000E+000
1	83.42176513	5.001187E-012	1.998119E-011	1	0.000000E+000
1	83.42188337	1.998119E-011	5.001187E-012	0	0.000000E+000
1	83.42191285	5.001187E-012	1.998119E-011	1	0.000000E+000
1	83.42227548	1.998119E-011	5.001187E-012	0	0.000000E+000
1	83.43367487	5.001187E-012	1.998119E-011	1	0.000000E+000
1	83.43381105	1.998119E-011	5.001187E-012	0	0.000000E+000
1	83.43383365	5.001187E-012	1.998119E-011	1	0.000000E+000
1	83.43425108	1.998119E-011	5.001187E-012	0	0.000000E+000
1	83.43999061	5.001187E-012	1.998119E-011	1	0.000000E+000
1	83.44005037	1.998119E-011	5.001187E-012	0	0.000000E+000
1	83.44007136	5.001187E-012	1.998119E-011	1	0.000000E+000
1	83.44137132	1.998119E-011	5.001187E-012	0	0.000000E+000
1	83.44137519	5.001187E-012	1.998119E-011	1	0.000000E+000
1	83.44249678	1.998119E-011	5.001187E-012	0	0.000000E+000
1	83.44443624	5.001187E-012	1.998119E-011	1	0.000000E+000
1	83.44459301	1.998119E-011	5.001187E-012	0	0.000000E+000
1	83.45359972	5.001187E-012	1.998119E-011	1	0.000000E+000
1	83.45454884	1.998119E-011	5.001187E-012	0	0.000000E+000
1	83.46025286	5.001187E-012	1.998119E-011	1	0.000000E+000
1	83.46068494	1.998119E-011	5.001187E-012	0	0.000000E+000
1	83.46071339	5.001187E-012	1.998119E-011	1	0.000000E+000
1	83.46161173	1.998119E-011	5.001187E-012	0	0.000000E+000
1	83.46164033	5.001187E-012	1.998119E-011	1	0.000000E+000
1	83.46243648	1.998119E-011	5.001187E-012	0	0.000000E+000
1	83.46247324	5.001187E-012	1.998119E-011	1	0.000000E+000
1	83.46432790	1.998119E-011	5.001187E-012	0	0.000000E+000
1	83.46434814	5.001187E-012	1.998119E-011	1	0.000000E+000
1	83.46449792	1.998119E-011	5.001187E-012	0	0.000000E+000
1	83.46612010	5.001187E-012	1.998119E-011	1	0.000000E+000
1	83.46709080	1.998119E-011	5.001187E-012	0	0.000000E+000
1	83.46989213	5.001187E-012	1.998119E-011	1	0.000000E+000
1	83.47029730	1.998119E-011	5.001187E-012	0	0.000000E+000
1	83.47334404	5.001187E-012	1.998119E-011	1	0.000000E+000
1	83.47502016	1.998119E-011	5.001187E-012	0	0.000000E+000
1	83.47505100	5.001187E-012	1.998119E-011	1	0.000000E+000
1	83.47507997	1.998119E-011	5.001187E-012	0	0.000000E+000
1	83.48239457	5.001187E-012	1.998119E-011	1	0.000000E+000
1	83.48350838	1.998119E-011	5.001187E-012	0	0.000000E+000
1	83.48380741	5.001187E-012	1.998119E-011	1	0.000000E+000
1	83.48458923	1.998119E-011	5.001187E-012	0	0.000000E+000
1	83.49111203	5.001187E-012	1.998119E-011	1	0.000000E+000
1	83.49122431	1.998119E-011	5.001187E-012	0	0.000000E+000
1	83.49166786	5.001187E-012	1.998119E-011	1	0.000000E+000
1	83.49188855	1.998119E-011	5.001187E-012	0	0.000000E+000
1	83.49458655	5.001187E-012	1.998119E-011	1	0.000000E+000
1	83.49474679	1.998119E-011	5.001187E-012	0	0.000000E+000
1	83.49477668	5.001187E-012	1.998119E-011	1	0.000000E+000
1	83.49483616	1.998119E-011	5.001187E-012	0	0.000000E+000
1	83.49488157	5.001187E-012	1.998119E-011	1	0.000000E+000
1	83.49501274	1.998119E-011	5.001187E-012	0	0.000000E+000
1	83.50016297	5.001187E-012	1.998119E-011	1	0.000000E+000
1	83.50047306	1.998119E-011	5.001187E-012	0	0.000000E+000
1	83.50050046	5.001187E-012	1.998119E-011	1	0.000000E+000
1	83.50082253	1.998119E-011	5.001187E-012	0	0.000000E+000
1	85.11025899	4.913048E-012	1.989305E-011	1	0.000000E+000
1	85.11052827	1.989305E-011	4.913048E-012	0	0.000000E+000
1	85.11305819	4.913048E-012	1.989305E-011	1	0.000000E+000
1	85.11310596	1.989305E-011	4.913048E-012	0	0.000000E+000
1	85.11353139	4.913048E-012	1.989305E-011	1	0.000000E+000
1	85.11387353	1.989305E-011	4.913048E-012	0	0.000000E+000
1	85.11391098	4.913048E-012	1.989305E-011	1	0.000000E+000
1	85.11404528	1.989305E-011	4.913048E-012	0	0.000000E+000
1	85.11610958	4.913048E-012	1.989305E-011	1	0.000000E+000
1	85.11814881	1.989305E-011	4.913048E-012	0	0.000000E+000
1	85.12207578	4.913048E-012	1.989305E-011	1	0.000000E+000
1	85.12211720	1.989305E-011	4.913048E-012	0	0.000000E+000
1	85.12271895	4.913048E-012	1.989305E-011	1	0.000000E+000
1	85.12305500	1.989305E-011	4.913048E-012	0	0.000000E+000
1	85.12934941	4.913048E-012	1.989305E-011	1	0.000000E+000
1	85.12939972	1.989305E-011	4.913048E-012	0	0.000000E+000
1	85.13728383	4.913048E-012	1.989305E-011	1	0.000000E+000
1	85.13816674	1.989305E-011	4.913048E-012	0	0.000000E+000
1	85.13887180	4.913048E-012	1.989305E-011	1	0.000000E+000
1	85.13902593	1.989305E-011	4.913048E-012	0	0.000000E+000
1	85.14269455	4.913048E-012	1.989305E-011	1	0.000000E+000
1	85.14278335	1.989305E-011	4.913048E-012	0	0.000000E+000
1	85.14330500	4.913048E-012	1.989305E-011	1	0.000000E+000
1	85.14469239	1.989305E-011	4.913048E-012	0	0.000000E+000
1	85.14850790	4.913048E-012	1.989305E-011	1	0.000000E+000
1	85.14894735	1.989305E-011	4.913048E-012	0	0.000000E+000
1	85.14895654	4.913048E-012	1.989305E-011	1	0.000000E+000
1	85.14942507	1.989305E-011	4.913048E-012	0	0.000000E+000
1	85.16865410	4.913048E-012	1.989305E-011	1	0.000000E+000
1	85.16897366	1.989305E-011	4.913048E-012	0	0.000000E+000
1	85.17178553	4.913048E-012	1.989305E-011	1	0.000000E+000
1	85.17256013	1.989305E-011	4.913048E-012	0	0.000000E+000
1	85.17664401	4.913048E-012	1.989305E-011	1	0.000000E+000
1	85.17667322	1.989305E-011	4.913048E-012	0	0.000000E+000
1	85.17956753	4.913048E-012	1.989305E-011	1	0.000000E+000
1	85.18033379	1.989305E-011	4.913048E-012	0	0.000000E+000
1	85.18047824	4.913048E-012	1.989305E-011	1	0.000000E+000
1	85.18114029	1.989305E-011	4.913048E-012	0	0.000000E+000
1	85.18142343	4.913048E-012	1.989305E-011	1	0.000000E+000
1	85.18218160	1.989305E-011	4.913048E-012	0	0.000000E+000
1	85.18594757	4.913048E-012	1.989305E-011	1	0.000000E+000
1	85.18603394	1.989305E-011	4.913048E-012	0	0.000000E+000
1	85.20622027	4.913048E-012	1.989305E-011	1	0.000000E+000
1	85.20777368	1.989305E-011	4.913048E-012	0	0.000000E+000
1	85.20778807	4.913048E-012	1.989305E-011	1	0.000000E+000
1	85.20855559	1.989305E-011	4.913048E-012	0	0.000000E+000
1	85.20859050	4.913048E-012	1.989305E-011	1	0.000000E+000
1	85.20878195	1.989305E-011	4.913048E-012	0	0.000000E+000
1	85.20961426	4.913048E-012	1.989305E-011	1	0.000000E+000
1	85.21156402	1.989305E-011	4.913048E-012	0	0.000000E+000
1	85.21159092	4.913048E-012	1.989305E-011	1	0.000000E+000
1	85.21182807	1.989305E-011	4.913048E-012	0	0.000000E+000
1	85.21185338	4.913048E-012	1.989305E-011	1	0.000000E+000
1	85.21354193	1.989305E-011	4.913048E-012	0	0.000000E+000
1	85.21672238	4.913048E-012	1.989305E-011	1	0.000000E+000
1	85.21720991	1.989305E-011	4.913048E-012	0	0.000000E+000
1	85.41561980	5.013249E-012	1.999325E-011	1	0.000000E+000
1	85.41623365	1.999325E-011	5.013249E-012	0	0.000000E+000
1	85.41765088	5.013249E-012	1.999325E-011	1	0.000000E+000
1	85.41778681	1.999325E-011	5.013249E-012	0	0.000000E+000
1	85.42126044	5.013249E-012	1.999325E-011	1	0.000000E+000
1	85.42129675	1.999325E-011	5.013249E-012	0	0.000000E+000
1	85.42131348	5.013249E-012	1.999325E-011	1	0.000000E+000
1	85.42247518	1.999325E-011	5.013249E-012	0	0.000000E+000
1	85.42253549	5.013249E-012	1.999325E-011	1	0.000000E+000
1	85.42258940	1.999325E-011	5.013249E-012	0	0.000000E+000
1	85.42335137	5.013249E-012	1.999325E-011	1	0.000000E+000
1	85.42454056	1.999325E-011	5.013249E-012	0	0.000000E+000
1	85.42502525	5.013249E-012	1.999325E-011	1	0.000000E+000
1	85.42510194	1.999325E-011	5.013249E-012	0	0.000000E+000
1	85.42537976	5.013249E-012	1.999325E-011	1	0.000000E+000
1	85.42541180	1.999325E-011	5.013249E-012	0	0.000000E+000
1	85.42754292	5.013249E-012	1.999325E-011	1	0.000000E+000
1	85.42759800	1.999325E-011	5.013249E-012	0	0.000000E+000
1	85.42760174	5.013249E-012	1.999325E-011	1	0.000000E+000
1	85.42873678	1.999325E-011	5.013249E-012	0	0.000000E+000
1	85.43509993	5.013249E-012	1.999325E-011	1	0.000000E+000
1	85.43535436	1.999325E-011	5.013249E-012	0	0.000000E+000
1	85.43540806	5.013249E-012	1.999325E-011	1	0.000000E+000
1	85.43569315	1.999325E-011	5.013249E-012	0	0.000000E+000
1	85.43570836	5.013249E-012	1.999325E-011	1	0.000000E+000
1	85.43620861	1.999325E-011	5.013249E-012	0	0.000000E+000
1	85.43687432	5.013249E-012	1.999325E-011	1	0.000000E+000
1	85.43726231	1.999325E-011	5.013249E-012	0	0.000000E+000
1	85.43731385	5.013249E-012	1.999325E-011	1	0.000000E+000
1	85.43833909	1.999325E-011	5.013249E-012	0	0.000000E+000
[truncated: 318,581 more chars]
