# Supplementary material for: Ancestral acetylcholine receptor β-subunit forms homopentamers that prime before opening spontaneously
Source: eLife. 2022 Jul 4;11:e76504. doi: 10.7554/eLife.76504 (PMC9365395; doi:10.7554/eLife.76504)
Supplement: Figure 4—figure supplement 1—source data 1. — Detected single-channel event durations for the human adult muscle-type acetylcholine receptor in the presence of increasing concentrations of acetylcholine (ACh; 3 µM, 6 µM, 10 µM, 18 µM, 30 µM, 60 µM, 100 µM, and 180 µM). Compressed file includes 24 TAC 4.3.3 event files (*.evt format) of the single-channel detections for the three recordings for each acetylcholine concentration (fileA, fileB, and fileC in each case) in the presented kinetic analysis, as well as the associated R scripts (*.txt format) for defining and sorting bursts. [file elife-76504-fig4-figsupp1-data1.zip › F4S1-SD1/Source Data - Figure 4-figure supplement 1/Figure 4-figure supplement 1_WTMuscle10uMACh_fileB.evt]

5
File
Acquire	D:\Data\Christian\1-Single Channel Recordings\WTMuscle (control)\10uM ACh\Recordings\a2 - 17-08-31-WTMuscle-BRBS-PA10OOPS-120mV-3.acquire	0	
Sweeps
1	950.069700	0.000000	0.174827	0.0000000E+000	0.0000000E+000	
Segments
1	127	0.000000	0.174827	1.458152	2.102291	5.637308	5.993898	6.035847	6.175284	6.843362	7.251696	8.850871	9.806692	10.175515	10.642274	12.553192	12.837762	13.424069	13.532370	22.534115	24.586540	25.795951	26.201957	26.364281	26.484900	26.659232	26.780090	26.880042	26.980595	27.259807	27.722067	27.878738	28.395606	28.461421	28.651512	28.784099	29.157359	31.951045	32.078768	32.144171	32.457418	45.182261	45.538817	63.530290	63.778882	63.900657	64.039802	65.499125	65.879973	67.801698	67.978972	68.279124	68.404557	92.451454	92.575671	127.208206	127.329257	201.811793	201.967816	203.568798	204.078572	204.132054	204.366080	207.798674	208.918873	208.962249	209.330283	214.595631	214.721325	269.241804	269.561069	287.025187	287.596916	300.150547	300.256944	301.041820	302.004038	324.851528	325.353976	326.032280	326.259813	335.060267	335.325105	335.405155	336.903768	341.490542	342.241725	342.363668	342.767545	343.033339	343.405653	346.965535	347.941097	353.321142	353.944785	361.738102	362.744899	446.819252	447.425578	448.100895	448.230583	448.667083	449.086717	500.854392	501.389010	524.770225	525.383417	525.541371	526.443966	527.511194	527.836508	528.509846	528.943201	535.082006	535.346227	536.711660	536.865255	536.919531	537.332556	541.774449	542.640596	542.676163	544.435013	544.459264	544.866663	547.056574	547.217881	547.919143	548.427905	551.768192	552.113024	552.394130	552.573800	552.642834	552.770025	553.685509	554.042895	554.862017	555.557112	555.635926	555.748754	582.707909	583.073886	583.122437	583.307313	593.127736	593.642959	602.027286	603.197798	632.382714	632.589002	636.763428	637.855672	661.294958	661.472221	663.543777	663.965236	673.154027	673.428060	674.454128	674.619931	678.687772	679.406145	687.119367	687.856291	688.077214	688.530303	689.839608	690.694405	692.532789	693.358097	696.999641	697.316048	697.997448	698.347146	699.352397	699.620723	699.952078	700.161567	700.490152	700.829271	703.478166	703.615834	703.627977	705.679445	705.725129	706.929187	727.281543	728.237101	728.697410	728.810282	730.254288	730.658239	731.782244	731.923206	733.920859	736.282720	737.676392	737.966395	750.010438	750.308093	755.724838	756.676859	756.712137	756.777074	826.687551	826.788477	836.462165	836.733002	838.789854	839.543858	839.549641	841.181414	842.120738	842.322834	842.669437	843.270897	843.353604	845.846042	845.962959	846.406365	846.554851	846.718398	850.907186	851.266352	869.795095	869.970254	870.488654	870.677330	870.862173	871.059960	871.827342	872.900140	873.939954	874.906030	875.628587	876.489321	876.958343	877.450898	877.494985	878.142712	888.352049	888.614542	889.129592	889.548711	890.456204	890.699304	891.192165	891.428158	935.398690	935.514573	946.451608	946.598987	947.449905	950.069700	
Events
1	1.50823587	5.990619E-012	1.982062E-011	1	0.000000E+000
1	1.51311268	1.982062E-011	5.990619E-012	0	0.000000E+000
1	1.51327068	5.990619E-012	1.982062E-011	1	0.000000E+000
1	1.51410030	1.982062E-011	5.990619E-012	0	0.000000E+000
1	1.51412959	5.990619E-012	1.982062E-011	1	0.000000E+000
1	1.51482764	1.982062E-011	5.990619E-012	0	0.000000E+000
1	1.51584607	5.990619E-012	1.982062E-011	1	0.000000E+000
1	1.51599201	1.982062E-011	5.990619E-012	0	0.000000E+000
1	1.51905718	5.990619E-012	1.982062E-011	1	0.000000E+000
1	1.52571941	1.982062E-011	5.990619E-012	0	0.000000E+000
1	1.52704618	5.990619E-012	1.982062E-011	1	0.000000E+000
1	1.52792369	1.982062E-011	5.990619E-012	0	0.000000E+000
1	1.52932361	5.990619E-012	1.982062E-011	1	0.000000E+000
1	1.53220436	1.982062E-011	5.990619E-012	0	0.000000E+000
1	1.53222495	5.990619E-012	1.982062E-011	1	0.000000E+000
1	1.53449164	1.982062E-011	5.990619E-012	0	0.000000E+000
1	1.53503016	5.990619E-012	1.982062E-011	1	0.000000E+000
1	1.53598956	1.982062E-011	5.990619E-012	0	0.000000E+000
1	1.53601918	5.990619E-012	1.982062E-011	1	0.000000E+000
1	1.53727311	1.982062E-011	5.990619E-012	0	0.000000E+000
1	1.54077280	5.990619E-012	1.982062E-011	1	0.000000E+000
1	1.54193991	1.982062E-011	5.990619E-012	0	0.000000E+000
1	1.54258563	5.990619E-012	1.982062E-011	1	0.000000E+000
1	1.54280810	1.982062E-011	5.990619E-012	0	0.000000E+000
1	1.54355863	5.990619E-012	1.982062E-011	1	0.000000E+000
1	1.54486485	1.982062E-011	5.990619E-012	0	0.000000E+000
1	1.54493914	5.990619E-012	1.982062E-011	1	0.000000E+000
1	1.54633035	1.982062E-011	5.990619E-012	0	0.000000E+000
1	1.54635537	5.990619E-012	1.982062E-011	1	0.000000E+000
1	1.54915934	1.982062E-011	5.990619E-012	0	0.000000E+000
1	1.54916956	5.990619E-012	1.982062E-011	1	0.000000E+000
1	1.55054994	1.982062E-011	5.990619E-012	0	0.000000E+000
1	1.55056703	5.990619E-012	1.982062E-011	1	0.000000E+000
1	1.55164650	1.982062E-011	5.990619E-012	0	0.000000E+000
1	1.55167643	5.990619E-012	1.982062E-011	1	0.000000E+000
1	1.55194857	1.982062E-011	5.990619E-012	0	0.000000E+000
1	1.55276390	5.990619E-012	1.982062E-011	1	0.000000E+000
1	1.55281979	1.982062E-011	5.990619E-012	0	0.000000E+000
1	1.55282957	5.990619E-012	1.982062E-011	1	0.000000E+000
1	1.55363440	1.982062E-011	5.990619E-012	0	0.000000E+000
1	1.55865902	5.990619E-012	1.982062E-011	1	0.000000E+000
1	1.55948146	1.982062E-011	5.990619E-012	0	0.000000E+000
1	1.56490014	5.990619E-012	1.982062E-011	1	0.000000E+000
1	1.56666387	1.982062E-011	5.990619E-012	0	0.000000E+000
1	1.56666701	5.990619E-012	1.982062E-011	1	0.000000E+000
1	1.56840660	1.982062E-011	5.990619E-012	0	0.000000E+000
1	1.57549603	5.990619E-012	1.982062E-011	1	0.000000E+000
1	1.57744971	1.982062E-011	5.990619E-012	0	0.000000E+000
1	1.57750575	5.990619E-012	1.982062E-011	1	0.000000E+000
1	1.57811020	1.982062E-011	5.990619E-012	0	0.000000E+000
1	1.57815424	5.990619E-012	1.982062E-011	1	0.000000E+000
1	1.57859667	1.982062E-011	5.990619E-012	0	0.000000E+000
1	1.58566149	5.990619E-012	1.982062E-011	1	0.000000E+000
1	1.58708643	1.982062E-011	5.990619E-012	0	0.000000E+000
1	1.58710538	5.990619E-012	1.982062E-011	1	0.000000E+000
1	1.58713710	1.982062E-011	5.990619E-012	0	0.000000E+000
1	1.58715482	5.990619E-012	1.982062E-011	1	0.000000E+000
1	1.58730274	1.982062E-011	5.990619E-012	0	0.000000E+000
1	1.58808642	5.990619E-012	1.982062E-011	1	0.000000E+000
1	1.58812077	1.982062E-011	5.990619E-012	0	0.000000E+000
1	1.58815417	5.990619E-012	1.982062E-011	1	0.000000E+000
1	1.58973352	1.982062E-011	5.990619E-012	0	0.000000E+000
1	1.58975502	5.990619E-012	1.982062E-011	1	0.000000E+000
1	1.59004909	1.982062E-011	5.990619E-012	0	0.000000E+000
1	1.59172450	5.990619E-012	1.982062E-011	1	0.000000E+000
1	1.59330277	1.982062E-011	5.990619E-012	0	0.000000E+000
1	1.59332524	5.990619E-012	1.982062E-011	1	0.000000E+000
1	1.59465743	1.982062E-011	5.990619E-012	0	0.000000E+000
1	1.60069138	5.990619E-012	1.982062E-011	1	0.000000E+000
1	1.60101626	1.982062E-011	5.990619E-012	0	0.000000E+000
1	1.60103937	5.990619E-012	1.982062E-011	1	0.000000E+000
1	1.60322752	1.982062E-011	5.990619E-012	0	0.000000E+000
1	1.60518640	5.990619E-012	1.982062E-011	1	0.000000E+000
1	1.60639593	1.982062E-011	5.990619E-012	0	0.000000E+000
1	1.60644796	5.990619E-012	1.982062E-011	1	0.000000E+000
1	1.60757963	1.982062E-011	5.990619E-012	0	0.000000E+000
1	1.61414186	5.990619E-012	1.982062E-011	1	0.000000E+000
1	1.61809290	1.982062E-011	5.990619E-012	0	0.000000E+000
1	1.61811013	5.990619E-012	1.982062E-011	1	0.000000E+000
1	1.62118481	1.982062E-011	5.990619E-012	0	0.000000E+000
1	1.62379987	5.990619E-012	1.982062E-011	1	0.000000E+000
1	1.62601581	1.982062E-011	5.990619E-012	0	0.000000E+000
1	1.62682503	5.990619E-012	1.982062E-011	1	0.000000E+000
1	1.62698933	1.982062E-011	5.990619E-012	0	0.000000E+000
1	1.62701072	5.990619E-012	1.982062E-011	1	0.000000E+000
1	1.62813165	1.982062E-011	5.990619E-012	0	0.000000E+000
1	1.62814901	5.990619E-012	1.982062E-011	1	0.000000E+000
1	1.62967596	1.982062E-011	5.990619E-012	0	0.000000E+000
1	1.62970476	5.990619E-012	1.982062E-011	1	0.000000E+000
1	1.62992224	1.982062E-011	5.990619E-012	0	0.000000E+000
1	1.63258609	5.990619E-012	1.982062E-011	1	0.000000E+000
1	1.63333946	1.982062E-011	5.990619E-012	0	0.000000E+000
1	1.63650067	5.990619E-012	1.982062E-011	1	0.000000E+000
1	1.63903869	1.982062E-011	5.990619E-012	0	0.000000E+000
1	1.63911711	5.990619E-012	1.982062E-011	1	0.000000E+000
1	1.63936485	1.982062E-011	5.990619E-012	0	0.000000E+000
1	1.64253525	5.990619E-012	1.982062E-011	1	0.000000E+000
1	1.64602428	1.982062E-011	5.990619E-012	0	0.000000E+000
1	1.64610240	5.990619E-012	1.982062E-011	1	0.000000E+000
1	1.65030403	1.982062E-011	5.990619E-012	0	0.000000E+000
1	1.65035930	5.990619E-012	1.982062E-011	1	0.000000E+000
1	1.65157867	1.982062E-011	5.990619E-012	0	0.000000E+000
1	1.65160826	5.990619E-012	1.982062E-011	1	0.000000E+000
1	1.65318130	1.982062E-011	5.990619E-012	0	0.000000E+000
1	1.65323148	5.990619E-012	1.982062E-011	1	0.000000E+000
1	1.65356691	1.982062E-011	5.990619E-012	0	0.000000E+000
1	1.65716707	5.990619E-012	1.982062E-011	1	0.000000E+000
1	1.65799510	1.982062E-011	5.990619E-012	0	0.000000E+000
1	1.65806053	5.990619E-012	1.982062E-011	1	0.000000E+000
1	1.65826250	1.982062E-011	5.990619E-012	0	0.000000E+000
1	1.65829509	5.990619E-012	1.982062E-011	1	0.000000E+000
1	1.65876947	1.982062E-011	5.990619E-012	0	0.000000E+000
1	1.65880135	5.990619E-012	1.982062E-011	1	0.000000E+000
1	1.65963001	1.982062E-011	5.990619E-012	0	0.000000E+000
1	1.66194460	5.990619E-012	1.982062E-011	1	0.000000E+000
1	1.66240332	1.982062E-011	5.990619E-012	0	0.000000E+000
1	1.66242060	5.990619E-012	1.982062E-011	1	0.000000E+000
1	1.66294925	1.982062E-011	5.990619E-012	0	0.000000E+000
1	1.66299249	5.990619E-012	1.982062E-011	1	0.000000E+000
1	1.66444485	1.982062E-011	5.990619E-012	0	0.000000E+000
1	1.66448232	5.990619E-012	1.982062E-011	1	0.000000E+000
1	1.66518752	1.982062E-011	5.990619E-012	0	0.000000E+000
1	1.66521539	5.990619E-012	1.982062E-011	1	0.000000E+000
1	1.66644299	1.982062E-011	5.990619E-012	0	0.000000E+000
1	1.66752950	5.990619E-012	1.982062E-011	1	0.000000E+000
1	1.67057668	1.982062E-011	5.990619E-012	0	0.000000E+000
1	1.67745777	5.990619E-012	1.982062E-011	1	0.000000E+000
1	1.67777017	1.982062E-011	5.990619E-012	0	0.000000E+000
1	1.67885081	5.990619E-012	1.982062E-011	1	0.000000E+000
1	1.67952161	1.982062E-011	5.990619E-012	0	0.000000E+000
1	1.68215718	5.990619E-012	1.982062E-011	1	0.000000E+000
1	1.68481263	1.982062E-011	5.990619E-012	0	0.000000E+000
1	1.68483037	5.990619E-012	1.982062E-011	1	0.000000E+000
1	1.68522908	1.982062E-011	5.990619E-012	0	0.000000E+000
1	1.68896624	5.990619E-012	1.982062E-011	1	0.000000E+000
1	1.68957896	1.982062E-011	5.990619E-012	0	0.000000E+000
1	1.68959920	5.990619E-012	1.982062E-011	1	0.000000E+000
1	1.68998444	1.982062E-011	5.990619E-012	0	0.000000E+000
1	1.68999271	5.990619E-012	1.982062E-011	1	0.000000E+000
1	1.69031603	1.982062E-011	5.990619E-012	0	0.000000E+000
1	1.69065770	5.990619E-012	1.982062E-011	1	0.000000E+000
1	1.69067742	1.982062E-011	5.990619E-012	0	0.000000E+000
1	1.69535527	5.990619E-012	1.982062E-011	1	0.000000E+000
1	1.69586184	1.982062E-011	5.990619E-012	0	0.000000E+000
1	1.69590477	5.990619E-012	1.982062E-011	1	0.000000E+000
1	1.69720339	1.982062E-011	5.990619E-012	0	0.000000E+000
1	1.69722346	5.990619E-012	1.982062E-011	1	0.000000E+000
1	1.69777555	1.982062E-011	5.990619E-012	0	0.000000E+000
1	1.70817443	5.990619E-012	1.982062E-011	1	0.000000E+000
1	1.70822476	1.982062E-011	5.990619E-012	0	0.000000E+000
1	1.70824304	5.990619E-012	1.982062E-011	1	0.000000E+000
1	1.70930166	1.982062E-011	5.990619E-012	0	0.000000E+000
1	1.71493993	5.990619E-012	1.982062E-011	1	0.000000E+000
1	1.71509133	1.982062E-011	5.990619E-012	0	0.000000E+000
1	1.80271616	5.990619E-012	1.982062E-011	1	0.000000E+000
1	1.80369836	1.982062E-011	5.990619E-012	0	0.000000E+000
1	1.80375611	5.990619E-012	1.982062E-011	1	0.000000E+000
1	1.80383839	1.982062E-011	5.990619E-012	0	0.000000E+000
1	1.80385583	5.990619E-012	1.982062E-011	1	0.000000E+000
1	1.80607562	1.982062E-011	5.990619E-012	0	0.000000E+000
1	1.80611067	5.990619E-012	1.982062E-011	1	0.000000E+000
1	1.80759465	1.982062E-011	5.990619E-012	0	0.000000E+000
1	1.80759733	5.990619E-012	1.982062E-011	1	0.000000E+000
1	1.80788753	1.982062E-011	5.990619E-012	0	0.000000E+000
1	1.80876781	5.990619E-012	1.982062E-011	1	0.000000E+000
1	1.80933083	1.982062E-011	5.990619E-012	0	0.000000E+000
1	1.80935125	5.990619E-012	1.982062E-011	1	0.000000E+000
1	1.80997390	1.982062E-011	5.990619E-012	0	0.000000E+000
1	1.81000825	5.990619E-012	1.982062E-011	1	0.000000E+000
1	1.81071039	1.982062E-011	5.990619E-012	0	0.000000E+000
1	1.81457036	5.990619E-012	1.982062E-011	1	0.000000E+000
1	1.81517669	1.982062E-011	5.990619E-012	0	0.000000E+000
1	1.81895651	5.990619E-012	1.982062E-011	1	0.000000E+000
1	1.82021824	1.982062E-011	5.990619E-012	0	0.000000E+000
1	1.82025105	5.990619E-012	1.982062E-011	1	0.000000E+000
1	1.82111358	1.982062E-011	5.990619E-012	0	0.000000E+000
1	1.82965670	5.990619E-012	1.982062E-011	1	0.000000E+000
1	1.83027699	1.982062E-011	5.990619E-012	0	0.000000E+000
1	1.83927918	5.990619E-012	1.982062E-011	1	0.000000E+000
1	1.83943741	1.982062E-011	5.990619E-012	0	0.000000E+000
1	1.83947192	5.990619E-012	1.982062E-011	1	0.000000E+000
1	1.83990718	1.982062E-011	5.990619E-012	0	0.000000E+000
1	1.83991493	5.990619E-012	1.982062E-011	1	0.000000E+000
1	1.83995869	1.982062E-011	5.990619E-012	0	0.000000E+000
1	1.83999743	5.990619E-012	1.982062E-011	1	0.000000E+000
1	1.84072784	1.982062E-011	5.990619E-012	0	0.000000E+000
1	1.84076184	5.990619E-012	1.982062E-011	1	0.000000E+000
1	1.84138138	1.982062E-011	5.990619E-012	0	0.000000E+000
1	1.84150587	5.990619E-012	1.982062E-011	1	0.000000E+000
1	1.84249392	1.982062E-011	5.990619E-012	0	0.000000E+000
1	1.84255308	5.990619E-012	1.982062E-011	1	0.000000E+000
1	1.84261359	1.982062E-011	5.990619E-012	0	0.000000E+000
1	1.84264121	5.990619E-012	1.982062E-011	1	0.000000E+000
1	1.84271452	1.982062E-011	5.990619E-012	0	0.000000E+000
1	1.84276283	5.990619E-012	1.982062E-011	1	0.000000E+000
1	1.84305794	1.982062E-011	5.990619E-012	0	0.000000E+000
1	1.85252482	5.990619E-012	1.982062E-011	1	0.000000E+000
1	1.85259257	1.982062E-011	5.990619E-012	0	0.000000E+000
1	1.85647732	5.990619E-012	1.982062E-011	1	0.000000E+000
1	1.85701663	1.982062E-011	5.990619E-012	0	0.000000E+000
1	1.85801104	5.990619E-012	1.982062E-011	1	0.000000E+000
1	1.85822815	1.982062E-011	5.990619E-012	0	0.000000E+000
1	1.85849001	5.990619E-012	1.982062E-011	1	0.000000E+000
1	1.85968301	1.982062E-011	5.990619E-012	0	0.000000E+000
1	1.86135831	5.990619E-012	1.982062E-011	1	0.000000E+000
1	1.86291002	1.982062E-011	5.990619E-012	0	0.000000E+000
1	1.86545530	5.990619E-012	1.982062E-011	1	0.000000E+000
1	1.86688500	1.982062E-011	5.990619E-012	0	0.000000E+000
1	1.86688992	5.990619E-012	1.982062E-011	1	0.000000E+000
1	1.86748412	1.982062E-011	5.990619E-012	0	0.000000E+000
1	1.86961431	5.990619E-012	1.982062E-011	1	0.000000E+000
1	1.87091620	1.982062E-011	5.990619E-012	0	0.000000E+000
1	1.87864719	5.990619E-012	1.982062E-011	1	0.000000E+000
1	1.88073424	1.982062E-011	5.990619E-012	0	0.000000E+000
1	1.88075942	5.990619E-012	1.982062E-011	1	0.000000E+000
1	1.88097695	1.982062E-011	5.990619E-012	0	0.000000E+000
1	1.88877308	5.990619E-012	1.982062E-011	1	0.000000E+000
1	1.89003147	1.982062E-011	5.990619E-012	0	0.000000E+000
1	1.89578315	5.990619E-012	1.982062E-011	1	0.000000E+000
1	1.89601840	1.982062E-011	5.990619E-012	0	0.000000E+000
1	1.89603916	5.990619E-012	1.982062E-011	1	0.000000E+000
1	1.89671790	1.982062E-011	5.990619E-012	0	0.000000E+000
1	1.89674393	5.990619E-012	1.982062E-011	1	0.000000E+000
1	1.89736569	1.982062E-011	5.990619E-012	0	0.000000E+000
1	1.89738357	5.990619E-012	1.982062E-011	1	0.000000E+000
1	1.89813616	1.982062E-011	5.990619E-012	0	0.000000E+000
1	1.89819869	5.990619E-012	1.982062E-011	1	0.000000E+000
1	1.89875139	1.982062E-011	5.990619E-012	0	0.000000E+000
1	1.90721055	5.990619E-012	1.982062E-011	1	0.000000E+000
1	1.90890335	1.982062E-011	5.990619E-012	0	0.000000E+000
1	1.90891098	5.990619E-012	1.982062E-011	1	0.000000E+000
1	1.91015400	1.982062E-011	5.990619E-012	0	0.000000E+000
1	1.91782874	5.990619E-012	1.982062E-011	1	0.000000E+000
1	1.91877912	1.982062E-011	5.990619E-012	0	0.000000E+000
1	1.91892549	5.990619E-012	1.982062E-011	1	0.000000E+000
1	1.92078103	1.982062E-011	5.990619E-012	0	0.000000E+000
1	1.92749579	5.990619E-012	1.982062E-011	1	0.000000E+000
1	1.92782554	1.982062E-011	5.990619E-012	0	0.000000E+000
1	1.93447802	5.990619E-012	1.982062E-011	1	0.000000E+000
1	1.93732317	1.982062E-011	5.990619E-012	0	0.000000E+000
1	1.94389438	5.990619E-012	1.982062E-011	1	0.000000E+000
1	1.94546786	1.982062E-011	5.990619E-012	0	0.000000E+000
1	1.94551461	5.990619E-012	1.982062E-011	1	0.000000E+000
1	1.94833189	1.982062E-011	5.990619E-012	0	0.000000E+000
1	1.94833840	5.990619E-012	1.982062E-011	1	0.000000E+000
1	1.94896978	1.982062E-011	5.990619E-012	0	0.000000E+000
1	1.95841457	5.990619E-012	1.982062E-011	1	0.000000E+000
1	1.95997867	1.982062E-011	5.990619E-012	0	0.000000E+000
1	1.96172783	5.990619E-012	1.982062E-011	1	0.000000E+000
1	1.96186943	1.982062E-011	5.990619E-012	0	0.000000E+000
1	1.96190412	5.990619E-012	1.982062E-011	1	0.000000E+000
1	1.96251915	1.982062E-011	5.990619E-012	0	0.000000E+000
1	1.96255850	5.990619E-012	1.982062E-011	1	0.000000E+000
1	1.96452645	1.982062E-011	5.990619E-012	0	0.000000E+000
1	1.96546687	5.990619E-012	1.982062E-011	1	0.000000E+000
1	1.96814896	1.982062E-011	5.990619E-012	0	0.000000E+000
1	1.96874573	5.990619E-012	1.982062E-011	1	0.000000E+000
1	1.96892237	1.982062E-011	5.990619E-012	0	0.000000E+000
1	1.96914611	5.990619E-012	1.982062E-011	1	0.000000E+000
1	1.96982462	1.982062E-011	5.990619E-012	0	0.000000E+000
1	1.97189386	5.990619E-012	1.982062E-011	1	0.000000E+000
1	1.97209205	1.982062E-011	5.990619E-012	0	0.000000E+000
1	1.97211302	5.990619E-012	1.982062E-011	1	0.000000E+000
1	1.97378895	1.982062E-011	5.990619E-012	0	0.000000E+000
1	1.97627067	5.990619E-012	1.982062E-011	1	0.000000E+000
1	1.97825192	1.982062E-011	5.990619E-012	0	0.000000E+000
1	1.97828271	5.990619E-012	1.982062E-011	1	0.000000E+000
1	1.97850636	1.982062E-011	5.990619E-012	0	0.000000E+000
1	1.97956992	5.990619E-012	1.982062E-011	1	0.000000E+000
1	1.98314419	1.982062E-011	5.990619E-012	0	0.000000E+000
1	1.98316455	5.990619E-012	1.982062E-011	1	0.000000E+000
1	1.98430493	1.982062E-011	5.990619E-012	0	0.000000E+000
1	1.98477608	5.990619E-012	1.982062E-011	1	0.000000E+000
1	1.98524837	1.982062E-011	5.990619E-012	0	0.000000E+000
1	1.98530101	5.990619E-012	1.982062E-011	1	0.000000E+000
1	1.98835545	1.982062E-011	5.990619E-012	0	0.000000E+000
1	1.98838725	5.990619E-012	1.982062E-011	1	0.000000E+000
1	1.98945358	1.982062E-011	5.990619E-012	0	0.000000E+000
1	1.99296107	5.990619E-012	1.982062E-011	1	0.000000E+000
1	1.99415177	1.982062E-011	5.990619E-012	0	0.000000E+000
1	1.99415764	5.990619E-012	1.982062E-011	1	0.000000E+000
1	1.99458832	1.982062E-011	5.990619E-012	0	0.000000E+000
1	1.99462701	5.990619E-012	1.982062E-011	1	0.000000E+000
1	1.99466101	1.982062E-011	5.990619E-012	0	0.000000E+000
1	1.99847416	5.990619E-012	1.982062E-011	1	0.000000E+000
1	1.99947496	1.982062E-011	5.990619E-012	0	0.000000E+000
1	1.99948179	5.990619E-012	1.982062E-011	1	0.000000E+000
1	1.99973330	1.982062E-011	5.990619E-012	0	0.000000E+000
1	1.99976166	5.990619E-012	1.982062E-011	1	0.000000E+000
1	2.00151156	1.982062E-011	5.990619E-012	0	0.000000E+000
1	2.00152740	5.990619E-012	1.982062E-011	1	0.000000E+000
1	2.00162117	1.982062E-011	5.990619E-012	0	0.000000E+000
1	2.00162583	5.990619E-012	1.982062E-011	1	0.000000E+000
1	2.00383369	1.982062E-011	5.990619E-012	0	0.000000E+000
1	2.00384302	5.990619E-012	1.982062E-011	1	0.000000E+000
1	2.00549234	1.982062E-011	5.990619E-012	0	0.000000E+000
1	2.00585229	5.990619E-012	1.982062E-011	1	0.000000E+000
1	2.00703402	1.982062E-011	5.990619E-012	0	0.000000E+000
1	2.00914488	5.990619E-012	1.982062E-011	1	0.000000E+000
1	2.00968189	1.982062E-011	5.990619E-012	0	0.000000E+000
1	2.01356795	5.990619E-012	1.982062E-011	1	0.000000E+000
1	2.01499078	1.982062E-011	5.990619E-012	0	0.000000E+000
1	2.02004194	5.990619E-012	1.982062E-011	1	0.000000E+000
1	2.02246030	1.982062E-011	5.990619E-012	0	0.000000E+000
1	2.02609627	5.990619E-012	1.982062E-011	1	0.000000E+000
1	2.02636082	1.982062E-011	5.990619E-012	0	0.000000E+000
1	2.02637751	5.990619E-012	1.982062E-011	1	0.000000E+000
1	2.02669042	1.982062E-011	5.990619E-012	0	0.000000E+000
1	2.02674124	5.990619E-012	1.982062E-011	1	0.000000E+000
1	2.02692863	1.982062E-011	5.990619E-012	0	0.000000E+000
1	2.02694991	5.990619E-012	1.982062E-011	1	0.000000E+000
1	2.02715656	1.982062E-011	5.990619E-012	0	0.000000E+000
1	2.03037897	5.990619E-012	1.982062E-011	1	0.000000E+000
1	2.03095943	1.982062E-011	5.990619E-012	0	0.000000E+000
1	2.03097375	5.990619E-012	1.982062E-011	1	0.000000E+000
1	2.03111295	1.982062E-011	5.990619E-012	0	0.000000E+000
1	2.03423898	5.990619E-012	1.982062E-011	1	0.000000E+000
1	2.03519693	1.982062E-011	5.990619E-012	0	0.000000E+000
1	2.03525431	5.990619E-012	1.982062E-011	1	0.000000E+000
1	2.03731729	1.982062E-011	5.990619E-012	0	0.000000E+000
1	2.03929230	5.990619E-012	1.982062E-011	1	0.000000E+000
1	2.03952705	1.982062E-011	5.990619E-012	0	0.000000E+000
1	2.04722971	5.990619E-012	1.982062E-011	1	0.000000E+000
1	2.05039192	1.982062E-011	5.990619E-012	0	0.000000E+000
1	2.05154549	5.990619E-012	1.982062E-011	1	0.000000E+000
1	2.05225354	1.982062E-011	5.990619E-012	0	0.000000E+000
1	5.68737238	6.023965E-012	1.985397E-011	1	0.000000E+000
1	5.68943772	1.985397E-011	6.023965E-012	0	0.000000E+000
1	5.69065839	6.023965E-012	1.985397E-011	1	0.000000E+000
1	5.69106267	1.985397E-011	6.023965E-012	0	0.000000E+000
1	5.69226315	6.023965E-012	1.985397E-011	1	0.000000E+000
1	5.69583448	1.985397E-011	6.023965E-012	0	0.000000E+000
1	5.69678256	6.023965E-012	1.985397E-011	1	0.000000E+000
1	5.69759850	1.985397E-011	6.023965E-012	0	0.000000E+000
1	5.70442003	6.023965E-012	1.985397E-011	1	0.000000E+000
1	5.70657050	1.985397E-011	6.023965E-012	0	0.000000E+000
1	5.70659123	6.023965E-012	1.985397E-011	1	0.000000E+000
1	5.70880944	1.985397E-011	6.023965E-012	0	0.000000E+000
1	5.70979566	6.023965E-012	1.985397E-011	1	0.000000E+000
1	5.71084165	1.985397E-011	6.023965E-012	0	0.000000E+000
1	5.71085779	6.023965E-012	1.985397E-011	1	0.000000E+000
1	5.71099718	1.985397E-011	6.023965E-012	0	0.000000E+000
1	5.71483777	6.023965E-012	1.985397E-011	1	0.000000E+000
1	5.71502447	1.985397E-011	6.023965E-012	0	0.000000E+000
1	5.71504620	6.023965E-012	1.985397E-011	1	0.000000E+000
1	5.71515381	1.985397E-011	6.023965E-012	0	0.000000E+000
1	5.71770330	6.023965E-012	1.985397E-011	1	0.000000E+000
1	5.71857586	1.985397E-011	6.023965E-012	0	0.000000E+000
1	5.71859417	6.023965E-012	1.985397E-011	1	0.000000E+000
1	5.72132099	1.985397E-011	6.023965E-012	0	0.000000E+000
1	5.72136861	6.023965E-012	1.985397E-011	1	0.000000E+000
1	5.72211681	1.985397E-011	6.023965E-012	0	0.000000E+000
1	5.72218309	6.023965E-012	1.985397E-011	1	0.000000E+000
1	5.72245249	1.985397E-011	6.023965E-012	0	0.000000E+000
1	5.72601038	6.023965E-012	1.985397E-011	1	0.000000E+000
1	5.72773407	1.985397E-011	6.023965E-012	0	0.000000E+000
1	5.72946099	6.023965E-012	1.985397E-011	1	0.000000E+000
1	5.73148167	1.985397E-011	6.023965E-012	0	0.000000E+000
1	5.73148905	6.023965E-012	1.985397E-011	1	0.000000E+000
1	5.73156165	1.985397E-011	6.023965E-012	0	0.000000E+000
1	5.73164236	6.023965E-012	1.985397E-011	1	0.000000E+000
1	5.73404220	1.985397E-011	6.023965E-012	0	0.000000E+000
1	5.74075654	6.023965E-012	1.985397E-011	1	0.000000E+000
1	5.74093728	1.985397E-011	6.023965E-012	0	0.000000E+000
1	5.74096193	6.023965E-012	1.985397E-011	1	0.000000E+000
1	5.74119950	1.985397E-011	6.023965E-012	0	0.000000E+000
1	5.74125165	6.023965E-012	1.985397E-011	1	0.000000E+000
1	5.74282275	1.985397E-011	6.023965E-012	0	0.000000E+000
1	5.74355354	6.023965E-012	1.985397E-011	1	0.000000E+000
1	5.74414749	1.985397E-011	6.023965E-012	0	0.000000E+000
1	5.74825831	6.023965E-012	1.985397E-011	1	0.000000E+000
1	5.74838161	1.985397E-011	6.023965E-012	0	0.000000E+000
1	5.76335738	6.023965E-012	1.985397E-011	1	0.000000E+000
1	5.76377159	1.985397E-011	6.023965E-012	0	0.000000E+000
1	5.76379663	6.023965E-012	1.985397E-011	1	0.000000E+000
1	5.76631621	1.985397E-011	6.023965E-012	0	0.000000E+000
1	5.76634608	6.023965E-012	1.985397E-011	1	0.000000E+000
1	5.76774824	1.985397E-011	6.023965E-012	0	0.000000E+000
1	5.77116296	6.023965E-012	1.985397E-011	1	0.000000E+000
1	5.77118969	1.985397E-011	6.023965E-012	0	0.000000E+000
1	5.77561912	6.023965E-012	1.985397E-011	1	0.000000E+000
1	5.77710651	1.985397E-011	6.023965E-012	0	0.000000E+000
1	5.78097918	6.023965E-012	1.985397E-011	1	0.000000E+000
1	5.78569224	1.985397E-011	6.023965E-012	0	0.000000E+000
1	5.78754379	6.023965E-012	1.985397E-011	1	0.000000E+000
1	5.78763490	1.985397E-011	6.023965E-012	0	0.000000E+000
1	5.79296382	6.023965E-012	1.985397E-011	1	0.000000E+000
1	5.79488428	1.985397E-011	6.023965E-012	0	0.000000E+000
1	5.79839068	6.023965E-012	1.985397E-011	1	0.000000E+000
1	5.79840565	1.985397E-011	6.023965E-012	0	0.000000E+000
1	5.79990064	6.023965E-012	1.985397E-011	1	0.000000E+000
1	5.79997492	1.985397E-011	6.023965E-012	0	0.000000E+000
1	5.80347824	6.023965E-012	1.985397E-011	1	0.000000E+000
1	5.80440255	1.985397E-011	6.023965E-012	0	0.000000E+000
1	5.80506479	6.023965E-012	1.985397E-011	1	0.000000E+000
1	5.80666497	1.985397E-011	6.023965E-012	0	0.000000E+000
1	5.80738213	6.023965E-012	1.985397E-011	1	0.000000E+000
1	5.80837446	1.985397E-011	6.023965E-012	0	0.000000E+000
1	5.80839374	6.023965E-012	1.985397E-011	1	0.000000E+000
1	5.80859729	1.985397E-011	6.023965E-012	0	0.000000E+000
1	5.80872432	6.023965E-012	1.985397E-011	1	0.000000E+000
1	5.80875457	1.985397E-011	6.023965E-012	0	0.000000E+000
1	5.81145683	6.023965E-012	1.985397E-011	1	0.000000E+000
1	5.81265139	1.985397E-011	6.023965E-012	0	0.000000E+000
1	5.81266445	6.023965E-012	1.985397E-011	1	0.000000E+000
1	5.81372986	1.985397E-011	6.023965E-012	0	0.000000E+000
1	5.81435923	6.023965E-012	1.985397E-011	1	0.000000E+000
1	5.81521347	1.985397E-011	6.023965E-012	0	0.000000E+000
1	5.81597101	6.023965E-012	1.985397E-011	1	0.000000E+000
1	5.81697368	1.985397E-011	6.023965E-012	0	0.000000E+000
1	5.82914581	6.023965E-012	1.985397E-011	1	0.000000E+000
1	5.83024726	1.985397E-011	6.023965E-012	0	0.000000E+000
1	5.83168668	6.023965E-012	1.985397E-011	1	0.000000E+000
1	5.83174544	1.985397E-011	6.023965E-012	0	0.000000E+000
1	5.83177456	6.023965E-012	1.985397E-011	1	0.000000E+000
1	5.83222272	1.985397E-011	6.023965E-012	0	0.000000E+000
1	5.83406260	6.023965E-012	1.985397E-011	1	0.000000E+000
1	5.83452132	1.985397E-011	6.023965E-012	0	0.000000E+000
1	5.83784261	6.023965E-012	1.985397E-011	1	0.000000E+000
1	5.83825916	1.985397E-011	6.023965E-012	0	0.000000E+000
1	5.84052503	6.023965E-012	1.985397E-011	1	0.000000E+000
1	5.84097895	1.985397E-011	6.023965E-012	0	0.000000E+000
1	5.84496435	6.023965E-012	1.985397E-011	1	0.000000E+000
1	5.84504021	1.985397E-011	6.023965E-012	0	0.000000E+000
1	5.84965642	6.023965E-012	1.985397E-011	1	0.000000E+000
1	5.85027391	1.985397E-011	6.023965E-012	0	0.000000E+000
1	5.85033752	6.023965E-012	1.985397E-011	1	0.000000E+000
1	5.85111176	1.985397E-011	6.023965E-012	0	0.000000E+000
1	5.85112294	6.023965E-012	1.985397E-011	1	0.000000E+000
1	5.85157073	1.985397E-011	6.023965E-012	0	0.000000E+000
1	5.85159487	6.023965E-012	1.985397E-011	1	0.000000E+000
1	5.85240673	1.985397E-011	6.023965E-012	0	0.000000E+000
1	5.85645706	6.023965E-012	1.985397E-011	1	0.000000E+000
1	5.85821458	1.985397E-011	6.023965E-012	0	0.000000E+000
1	5.85824578	6.023965E-012	1.985397E-011	1	0.000000E+000
1	5.85988226	1.985397E-011	6.023965E-012	0	0.000000E+000
1	5.86101776	6.023965E-012	1.985397E-011	1	0.000000E+000
1	5.86189502	1.985397E-011	6.023965E-012	0	0.000000E+000
1	5.86397356	6.023965E-012	1.985397E-011	1	0.000000E+000
1	5.86436703	1.985397E-011	6.023965E-012	0	0.000000E+000
1	5.86438670	6.023965E-012	1.985397E-011	1	0.000000E+000
1	5.86481490	1.985397E-011	6.023965E-012	0	0.000000E+000
1	5.86483798	6.023965E-012	1.985397E-011	1	0.000000E+000
1	5.86810307	1.985397E-011	6.023965E-012	0	0.000000E+000
1	5.86952667	6.023965E-012	1.985397E-011	1	0.000000E+000
1	5.87084433	1.985397E-011	6.023965E-012	0	0.000000E+000
1	5.87087792	6.023965E-012	1.985397E-011	1	0.000000E+000
1	5.87191109	1.985397E-011	6.023965E-012	0	0.000000E+000
1	5.87299882	6.023965E-012	1.985397E-011	1	0.000000E+000
1	5.87561859	1.985397E-011	6.023965E-012	0	0.000000E+000
1	5.87846728	6.023965E-012	1.985397E-011	1	0.000000E+000
1	5.87858726	1.985397E-011	6.023965E-012	0	0.000000E+000
1	5.87861285	6.023965E-012	1.985397E-011	1	0.000000E+000
1	5.88128234	1.985397E-011	6.023965E-012	0	0.000000E+000
1	5.88131426	6.023965E-012	1.985397E-011	1	0.000000E+000
1	5.88411133	1.985397E-011	6.023965E-012	0	0.000000E+000
1	5.88592711	6.023965E-012	1.985397E-011	1	0.000000E+000
1	5.88805002	1.985397E-011	6.023965E-012	0	0.000000E+000
1	5.88806286	6.023965E-012	1.985397E-011	1	0.000000E+000
1	5.88812336	1.985397E-011	6.023965E-012	0	0.000000E+000
1	5.88825948	6.023965E-012	1.985397E-011	1	0.000000E+000
1	5.89048184	1.985397E-011	6.023965E-012	0	0.000000E+000
1	5.89054047	6.023965E-012	1.985397E-011	1	0.000000E+000
1	5.89210605	1.985397E-011	6.023965E-012	0	0.000000E+000
1	5.89212132	6.023965E-012	1.985397E-011	1	0.000000E+000
1	5.89533864	1.985397E-011	6.023965E-012	0	0.000000E+000
1	5.89536139	6.023965E-012	1.985397E-011	1	0.000000E+000
1	5.89685486	1.985397E-011	6.023965E-012	0	0.000000E+000
1	5.91017763	6.023965E-012	1.985397E-011	1	0.000000E+000
1	5.91161775	1.985397E-011	6.023965E-012	0	0.000000E+000
1	5.91436125	6.023965E-012	1.985397E-011	1	0.000000E+000
1	5.91463518	1.985397E-011	6.023965E-012	0	0.000000E+000
1	5.91477458	6.023965E-012	1.985397E-011	1	0.000000E+000
1	5.91493858	1.985397E-011	6.023965E-012	0	0.000000E+000
1	5.92848059	6.023965E-012	1.985397E-011	1	0.000000E+000
1	5.92966214	1.985397E-011	6.023965E-012	0	0.000000E+000
1	5.92968949	6.023965E-012	1.985397E-011	1	0.000000E+000
1	5.93003955	1.985397E-011	6.023965E-012	0	0.000000E+000
1	5.93737577	6.023965E-012	1.985397E-011	1	0.000000E+000
1	5.93838455	1.985397E-011	6.023965E-012	0	0.000000E+000
1	5.93842277	6.023965E-012	1.985397E-011	1	0.000000E+000
1	5.93878024	1.985397E-011	6.023965E-012	0	0.000000E+000
1	5.94067521	6.023965E-012	1.985397E-011	1	0.000000E+000
1	5.94385878	1.985397E-011	6.023965E-012	0	0.000000E+000
1	5.95357582	6.023965E-012	1.985397E-011	1	0.000000E+000
1	5.95360794	1.985397E-011	6.023965E-012	0	0.000000E+000
1	6.05978122	5.952655E-012	1.978266E-011	1	0.000000E+000
1	6.05985815	1.978266E-011	5.952655E-012	0	0.000000E+000
1	6.06352882	5.952655E-012	1.978266E-011	1	0.000000E+000
1	6.06367756	1.978266E-011	5.952655E-012	0	0.000000E+000
1	6.06508930	5.952655E-012	1.978266E-011	1	0.000000E+000
1	6.06511537	1.978266E-011	5.952655E-012	0	0.000000E+000
1	6.06673683	5.952655E-012	1.978266E-011	1	0.000000E+000
1	6.06678317	1.978266E-011	5.952655E-012	0	0.000000E+000
1	6.07170520	5.952655E-012	1.978266E-011	1	0.000000E+000
1	6.07192423	1.978266E-011	5.952655E-012	0	0.000000E+000
1	6.07980456	5.952655E-012	1.978266E-011	1	0.000000E+000
1	6.07985153	1.978266E-011	5.952655E-012	0	0.000000E+000
1	6.08585790	5.952655E-012	1.978266E-011	1	0.000000E+000
1	6.08641500	1.978266E-011	5.952655E-012	0	0.000000E+000
1	6.08886146	5.952655E-012	1.978266E-011	1	0.000000E+000
1	6.08901319	1.978266E-011	5.952655E-012	0	0.000000E+000
1	6.10042292	5.952655E-012	1.978266E-011	1	0.000000E+000
1	6.10081081	1.978266E-011	5.952655E-012	0	0.000000E+000
1	6.10689133	5.952655E-012	1.978266E-011	1	0.000000E+000
1	6.10745310	1.978266E-011	5.952655E-012	0	0.000000E+000
1	6.10957743	5.952655E-012	1.978266E-011	1	0.000000E+000
1	6.11042861	1.978266E-011	5.952655E-012	0	0.000000E+000
1	6.11044222	5.952655E-012	1.978266E-011	1	0.000000E+000
1	6.11213287	1.978266E-011	5.952655E-012	0	0.000000E+000
1	6.11217022	5.952655E-012	1.978266E-011	1	0.000000E+000
1	6.11262084	1.978266E-011	5.952655E-012	0	0.000000E+000
1	6.12431440	5.952655E-012	1.978266E-011	1	0.000000E+000
1	6.12525471	1.978266E-011	5.952655E-012	0	0.000000E+000
1	6.15132897	5.952655E-012	1.978266E-011	1	0.000000E+000
1	6.15134733	1.978266E-011	5.952655E-012	0	0.000000E+000
1	6.86188986	5.905570E-012	1.973557E-011	1	0.000000E+000
1	6.86216505	1.973557E-011	5.905570E-012	0	0.000000E+000
1	6.87058981	5.905570E-012	1.973557E-011	1	0.000000E+000
1	6.87069034	1.973557E-011	5.905570E-012	0	0.000000E+000
1	6.87194896	5.905570E-012	1.973557E-011	1	0.000000E+000
1	6.87196470	1.973557E-011	5.905570E-012	0	0.000000E+000
1	6.87304148	5.905570E-012	1.973557E-011	1	0.000000E+000
1	6.87306409	1.973557E-011	5.905570E-012	0	0.000000E+000
1	6.87669946	5.905570E-012	1.973557E-011	1	0.000000E+000
1	6.87812541	1.973557E-011	5.905570E-012	0	0.000000E+000
1	6.87815311	5.905570E-012	1.973557E-011	1	0.000000E+000
1	6.87825595	1.973557E-011	5.905570E-012	0	0.000000E+000
1	6.88029088	5.905570E-012	1.973557E-011	1	0.000000E+000
1	6.88055753	1.973557E-011	5.905570E-012	0	0.000000E+000
1	6.88060185	5.905570E-012	1.973557E-011	1	0.000000E+000
1	6.88335463	1.973557E-011	5.905570E-012	0	0.000000E+000
1	6.88463927	5.905570E-012	1.973557E-011	1	0.000000E+000
1	6.88695714	1.973557E-011	5.905570E-012	0	0.000000E+000
1	6.88696676	5.905570E-012	1.973557E-011	1	0.000000E+000
1	6.88774309	1.973557E-011	5.905570E-012	0	0.000000E+000
1	6.89021844	5.905570E-012	1.973557E-011	1	0.000000E+000
1	6.89050776	1.973557E-011	5.905570E-012	0	0.000000E+000
1	6.89051438	5.905570E-012	1.973557E-011	1	0.000000E+000
1	6.89081046	1.973557E-011	5.905570E-012	0	0.000000E+000
1	6.89509269	5.905570E-012	1.973557E-011	1	0.000000E+000
1	6.89526493	1.973557E-011	5.905570E-012	0	0.000000E+000
1	6.89528063	5.905570E-012	1.973557E-011	1	0.000000E+000
1	6.89553332	1.973557E-011	5.905570E-012	0	0.000000E+000
1	6.89555885	5.905570E-012	1.973557E-011	1	0.000000E+000
1	6.89559152	1.973557E-011	5.905570E-012	0	0.000000E+000
1	6.89562321	5.905570E-012	1.973557E-011	1	0.000000E+000
1	6.89665796	1.973557E-011	5.905570E-012	0	0.000000E+000
1	6.89821248	5.905570E-012	1.973557E-011	1	0.000000E+000
1	6.89869216	1.973557E-011	5.905570E-012	0	0.000000E+000
1	6.89871441	5.905570E-012	1.973557E-011	1	0.000000E+000
1	6.90072348	1.973557E-011	5.905570E-012	0	0.000000E+000
1	6.90474739	5.905570E-012	1.973557E-011	1	0.000000E+000
1	6.90518569	1.973557E-011	5.905570E-012	0	0.000000E+000
1	6.90522271	5.905570E-012	1.973557E-011	1	0.000000E+000
1	6.90562465	1.973557E-011	5.905570E-012	0	0.000000E+000
1	6.90566943	5.905570E-012	1.973557E-011	1	0.000000E+000
1	6.90621211	1.973557E-011	5.905570E-012	0	0.000000E+000
1	6.90724885	5.905570E-012	1.973557E-011	1	0.000000E+000
1	6.90788229	1.973557E-011	5.905570E-012	0	0.000000E+000
1	6.90794152	5.905570E-012	1.973557E-011	1	0.000000E+000
1	6.90833594	1.973557E-011	5.905570E-012	0	0.000000E+000
1	6.90843102	5.905570E-012	1.973557E-011	1	0.000000E+000
1	6.91085232	1.973557E-011	5.905570E-012	0	0.000000E+000
1	6.91087188	5.905570E-012	1.973557E-011	1	0.000000E+000
1	6.91134507	1.973557E-011	5.905570E-012	0	0.000000E+000
1	6.91137687	5.905570E-012	1.973557E-011	1	0.000000E+000
1	6.91184873	1.973557E-011	5.905570E-012	0	0.000000E+000
1	6.91247513	5.905570E-012	1.973557E-011	1	0.000000E+000
1	6.91257165	1.973557E-011	5.905570E-012	0	0.000000E+000
1	6.91364626	5.905570E-012	1.973557E-011	1	0.000000E+000
1	6.91532026	1.973557E-011	5.905570E-012	0	0.000000E+000
1	6.91547830	5.905570E-012	1.973557E-011	1	0.000000E+000
1	6.91580054	1.973557E-011	5.905570E-012	0	0.000000E+000
1	6.92197044	5.905570E-012	1.973557E-011	1	0.000000E+000
1	6.92371704	1.973557E-011	5.905570E-012	0	0.000000E+000
1	6.92373455	5.905570E-012	1.973557E-011	1	0.000000E+000
1	6.92400198	1.973557E-011	5.905570E-012	0	0.000000E+000
1	6.92712092	5.905570E-012	1.973557E-011	1	0.000000E+000
1	6.92740787	1.973557E-011	5.905570E-012	0	0.000000E+000
1	6.93075719	5.905570E-012	1.973557E-011	1	0.000000E+000
1	6.93194622	1.973557E-011	5.905570E-012	0	0.000000E+000
1	6.93204353	5.905570E-012	1.973557E-011	1	0.000000E+000
1	6.93209463	1.973557E-011	5.905570E-012	0	0.000000E+000
1	6.93222318	5.905570E-012	1.973557E-011	1	0.000000E+000
1	6.93266784	1.973557E-011	5.905570E-012	0	0.000000E+000
1	6.93268778	5.905570E-012	1.973557E-011	1	0.000000E+000
1	6.93270195	1.973557E-011	5.905570E-012	0	0.000000E+000
1	6.93762065	5.905570E-012	1.973557E-011	1	0.000000E+000
1	6.93770867	1.973557E-011	5.905570E-012	0	0.000000E+000
1	6.93774640	5.905570E-012	1.973557E-011	1	0.000000E+000
1	6.93875659	1.973557E-011	5.905570E-012	0	0.000000E+000
1	6.93877459	5.905570E-012	1.973557E-011	1	0.000000E+000
1	6.93895183	1.973557E-011	5.905570E-012	0	0.000000E+000
1	6.94521661	5.905570E-012	1.973557E-011	1	0.000000E+000
1	6.94672442	1.973557E-011	5.905570E-012	0	0.000000E+000
1	6.95094621	5.905570E-012	1.973557E-011	1	0.000000E+000
1	6.95978029	1.973557E-011	5.905570E-012	0	0.000000E+000
1	6.95980304	5.905570E-012	1.973557E-011	1	0.000000E+000
1	6.96003043	1.973557E-011	5.905570E-012	0	0.000000E+000
1	6.96189966	5.905570E-012	1.973557E-011	1	0.000000E+000
1	6.96229994	1.973557E-011	5.905570E-012	0	0.000000E+000
1	6.97988726	5.905570E-012	1.973557E-011	1	0.000000E+000
1	6.98047704	1.973557E-011	5.905570E-012	0	0.000000E+000
1	6.98196833	5.905570E-012	1.973557E-011	1	0.000000E+000
1	6.98318015	1.973557E-011	5.905570E-012	0	0.000000E+000
1	6.98321347	5.905570E-012	1.973557E-011	1	0.000000E+000
1	6.98412743	1.973557E-011	5.905570E-012	0	0.000000E+000
1	6.98415837	5.905570E-012	1.973557E-011	1	0.000000E+000
1	6.98467311	1.973557E-011	5.905570E-012	0	0.000000E+000
1	6.98467864	5.905570E-012	1.973557E-011	1	0.000000E+000
1	6.98497459	1.973557E-011	5.905570E-012	0	0.000000E+000
1	6.98542436	5.905570E-012	1.973557E-011	1	0.000000E+000
1	6.98887483	1.973557E-011	5.905570E-012	0	0.000000E+000
1	6.98892863	5.905570E-012	1.973557E-011	1	0.000000E+000
1	6.99036126	1.973557E-011	5.905570E-012	0	0.000000E+000
1	6.99662339	5.905570E-012	1.973557E-011	1	0.000000E+000
1	6.99775144	1.973557E-011	5.905570E-012	0	0.000000E+000
1	6.99975290	5.905570E-012	1.973557E-011	1	0.000000E+000
1	7.00046278	1.973557E-011	5.905570E-012	0	0.000000E+000
1	7.00049072	5.905570E-012	1.973557E-011	1	0.000000E+000
1	7.00059217	1.973557E-011	5.905570E-012	0	0.000000E+000
1	7.00066592	5.905570E-012	1.973557E-011	1	0.000000E+000
1	7.00097083	1.973557E-011	5.905570E-012	0	0.000000E+000
1	7.00152389	5.905570E-012	1.973557E-011	1	0.000000E+000
1	7.00158069	1.973557E-011	5.905570E-012	0	0.000000E+000
1	7.00509169	5.905570E-012	1.973557E-011	1	0.000000E+000
1	7.00875664	1.973557E-011	5.905570E-012	0	0.000000E+000
1	7.00923579	5.905570E-012	1.973557E-011	1	0.000000E+000
1	7.00959301	1.973557E-011	5.905570E-012	0	0.000000E+000
1	7.00962805	5.905570E-012	1.973557E-011	1	0.000000E+000
1	7.01085343	1.973557E-011	5.905570E-012	0	0.000000E+000
1	7.01528198	5.905570E-012	1.973557E-011	1	0.000000E+000
1	7.01978594	1.973557E-011	5.905570E-012	0	0.000000E+000
1	7.01988033	5.905570E-012	1.973557E-011	1	0.000000E+000
1	7.02441109	1.973557E-011	5.905570E-012	0	0.000000E+000
1	7.02441912	5.905570E-012	1.973557E-011	1	0.000000E+000
1	7.02453816	1.973557E-011	5.905570E-012	0	0.000000E+000
1	7.02457996	5.905570E-012	1.973557E-011	1	0.000000E+000
1	7.02642351	1.973557E-011	5.905570E-012	0	0.000000E+000
1	7.02644892	5.905570E-012	1.973557E-011	1	0.000000E+000
1	7.02706354	1.973557E-011	5.905570E-012	0	0.000000E+000
1	7.02707728	5.905570E-012	1.973557E-011	1	0.000000E+000
1	7.02789544	1.973557E-011	5.905570E-012	0	0.000000E+000
1	7.03127773	5.905570E-012	1.973557E-011	1	0.000000E+000
1	7.03522000	1.973557E-011	5.905570E-012	0	0.000000E+000
1	7.03524895	5.905570E-012	1.973557E-011	1	0.000000E+000
1	7.03543253	1.973557E-011	5.905570E-012	0	0.000000E+000
1	7.03547145	5.905570E-012	1.973557E-011	1	0.000000E+000
1	7.03625497	1.973557E-011	5.905570E-012	0	0.000000E+000
1	7.03769414	5.905570E-012	1.973557E-011	1	0.000000E+000
1	7.03839248	1.973557E-011	5.905570E-012	0	0.000000E+000
1	7.03953462	5.905570E-012	1.973557E-011	1	0.000000E+000
1	7.03964565	1.973557E-011	5.905570E-012	0	0.000000E+000
1	7.03970197	5.905570E-012	1.973557E-011	1	0.000000E+000
1	7.03975817	1.973557E-011	5.905570E-012	0	0.000000E+000
1	7.03977096	5.905570E-012	1.973557E-011	1	0.000000E+000
1	7.04063644	1.973557E-011	5.905570E-012	0	0.000000E+000
1	7.04065425	5.905570E-012	1.973557E-011	1	0.000000E+000
1	7.04170372	1.973557E-011	5.905570E-012	0	0.000000E+000
1	7.04173505	5.905570E-012	1.973557E-011	1	0.000000E+000
1	7.04304353	1.973557E-011	5.905570E-012	0	0.000000E+000
1	7.04306625	5.905570E-012	1.973557E-011	1	0.000000E+000
1	7.04385442	1.973557E-011	5.905570E-012	0	0.000000E+000
1	7.04388855	5.905570E-012	1.973557E-011	1	0.000000E+000
1	7.04412517	1.973557E-011	5.905570E-012	0	0.000000E+000
1	7.04413737	5.905570E-012	1.973557E-011	1	0.000000E+000
1	7.04420007	1.973557E-011	5.905570E-012	0	0.000000E+000
1	7.04582254	5.905570E-012	1.973557E-011	1	0.000000E+000
1	7.04711868	1.973557E-011	5.905570E-012	0	0.000000E+000
1	7.04715656	5.905570E-012	1.973557E-011	1	0.000000E+000
1	7.04781370	1.973557E-011	5.905570E-012	0	0.000000E+000
1	7.04787868	5.905570E-012	1.973557E-011	1	0.000000E+000
1	7.04850112	1.973557E-011	5.905570E-012	0	0.000000E+000
1	7.04851380	5.905570E-012	1.973557E-011	1	0.000000E+000
1	7.04866792	1.973557E-011	5.905570E-012	0	0.000000E+000
1	7.05382473	5.905570E-012	1.973557E-011	1	0.000000E+000
1	7.05459818	1.973557E-011	5.905570E-012	0	0.000000E+000
1	7.05474396	5.905570E-012	1.973557E-011	1	0.000000E+000
1	7.05532897	1.973557E-011	5.905570E-012	0	0.000000E+000
1	7.05533166	5.905570E-012	1.973557E-011	1	0.000000E+000
1	7.05585407	1.973557E-011	5.905570E-012	0	0.000000E+000
1	7.05586218	5.905570E-012	1.973557E-011	1	0.000000E+000
1	7.05762644	1.973557E-011	5.905570E-012	0	0.000000E+000
1	7.05870665	5.905570E-012	1.973557E-011	1	0.000000E+000
1	7.05889629	1.973557E-011	5.905570E-012	0	0.000000E+000
1	7.06638518	5.905570E-012	1.973557E-011	1	0.000000E+000
1	7.06856104	1.973557E-011	5.905570E-012	0	0.000000E+000
1	7.06926926	5.905570E-012	1.973557E-011	1	0.000000E+000
1	7.06943545	1.973557E-011	5.905570E-012	0	0.000000E+000
1	7.07737588	5.905570E-012	1.973557E-011	1	0.000000E+000
1	7.07865112	1.973557E-011	5.905570E-012	0	0.000000E+000
1	7.07867824	5.905570E-012	1.973557E-011	1	0.000000E+000
1	7.08115343	1.973557E-011	5.905570E-012	0	0.000000E+000
1	7.08117669	5.905570E-012	1.973557E-011	1	0.000000E+000
1	7.08159481	1.973557E-011	5.905570E-012	0	0.000000E+000
1	7.08165206	5.905570E-012	1.973557E-011	1	0.000000E+000
1	7.08613328	1.973557E-011	5.905570E-012	0	0.000000E+000
1	7.08618197	5.905570E-012	1.973557E-011	1	0.000000E+000
1	7.08676972	1.973557E-011	5.905570E-012	0	0.000000E+000
1	7.08680864	5.905570E-012	1.973557E-011	1	0.000000E+000
1	7.08775372	1.973557E-011	5.905570E-012	0	0.000000E+000
1	7.08818158	5.905570E-012	1.973557E-011	1	0.000000E+000
1	7.08947194	1.973557E-011	5.905570E-012	0	0.000000E+000
1	7.09164177	5.905570E-012	1.973557E-011	1	0.000000E+000
1	7.09169680	1.973557E-011	5.905570E-012	0	0.000000E+000
1	7.09171260	5.905570E-012	1.973557E-011	1	0.000000E+000
1	7.09192786	1.973557E-011	5.905570E-012	0	0.000000E+000
1	7.09194467	5.905570E-012	1.973557E-011	1	0.000000E+000
1	7.09361658	1.973557E-011	5.905570E-012	0	0.000000E+000
1	7.10867183	5.905570E-012	1.973557E-011	1	0.000000E+000
1	7.11187508	1.973557E-011	5.905570E-012	0	0.000000E+000
1	7.11195501	5.905570E-012	1.973557E-011	1	0.000000E+000
1	7.11326273	1.973557E-011	5.905570E-012	0	0.000000E+000
1	7.11341015	5.905570E-012	1.973557E-011	1	0.000000E+000
1	7.11346389	1.973557E-011	5.905570E-012	0	0.000000E+000
1	7.11436506	5.905570E-012	1.973557E-011	1	0.000000E+000
1	7.11566934	1.973557E-011	5.905570E-012	0	0.000000E+000
1	7.11569697	5.905570E-012	1.973557E-011	1	0.000000E+000
1	7.11630343	1.973557E-011	5.905570E-012	0	0.000000E+000
1	7.11632720	5.905570E-012	1.973557E-011	1	0.000000E+000
1	7.11690981	1.973557E-011	5.905570E-012	0	0.000000E+000
1	7.11747687	5.905570E-012	1.973557E-011	1	0.000000E+000
1	7.11878740	1.973557E-011	5.905570E-012	0	0.000000E+000
1	7.12297024	5.905570E-012	1.973557E-011	1	0.000000E+000
1	7.12401832	1.973557E-011	5.905570E-012	0	0.000000E+000
1	7.12402763	5.905570E-012	1.973557E-011	1	0.000000E+000
1	7.12440698	1.973557E-011	5.905570E-012	0	0.000000E+000
1	7.12564894	5.905570E-012	1.973557E-011	1	0.000000E+000
1	7.12587451	1.973557E-011	5.905570E-012	0	0.000000E+000
1	7.12850647	5.905570E-012	1.973557E-011	1	0.000000E+000
1	7.13154855	1.973557E-011	5.905570E-012	0	0.000000E+000
1	7.13157658	5.905570E-012	1.973557E-011	1	0.000000E+000
1	7.13435077	1.973557E-011	5.905570E-012	0	0.000000E+000
1	7.13823768	5.905570E-012	1.973557E-011	1	0.000000E+000
1	7.13863595	1.973557E-011	5.905570E-012	0	0.000000E+000
1	7.14033363	5.905570E-012	1.973557E-011	1	0.000000E+000
1	7.14096565	1.973557E-011	5.905570E-012	0	0.000000E+000
1	7.14250436	5.905570E-012	1.973557E-011	1	0.000000E+000
1	7.14402666	1.973557E-011	5.905570E-012	0	0.000000E+000
1	7.14656210	5.905570E-012	1.973557E-011	1	0.000000E+000
1	7.14777111	1.973557E-011	5.905570E-012	0	0.000000E+000
1	7.15377532	5.905570E-012	1.973557E-011	1	0.000000E+000
1	7.15601151	1.973557E-011	5.905570E-012	0	0.000000E+000
1	7.15605012	5.905570E-012	1.973557E-011	1	0.000000E+000
1	7.15742614	1.973557E-011	5.905570E-012	0	0.000000E+000
1	7.16164258	5.905570E-012	1.973557E-011	1	0.000000E+000
1	7.16273573	1.973557E-011	5.905570E-012	0	0.000000E+000
1	7.16276886	5.905570E-012	1.973557E-011	1	0.000000E+000
1	7.16302727	1.973557E-011	5.905570E-012	0	0.000000E+000
1	7.16429838	5.905570E-012	1.973557E-011	1	0.000000E+000
1	7.16440266	1.973557E-011	5.905570E-012	0	0.000000E+000
1	7.16442022	5.905570E-012	1.973557E-011	1	0.000000E+000
1	7.16459741	1.973557E-011	5.905570E-012	0	0.000000E+000
1	7.16462157	5.905570E-012	1.973557E-011	1	0.000000E+000
1	7.16588756	1.973557E-011	5.905570E-012	0	0.000000E+000
1	7.17091545	5.905570E-012	1.973557E-011	1	0.000000E+000
1	7.17467537	1.973557E-011	5.905570E-012	0	0.000000E+000
1	7.17693082	5.905570E-012	1.973557E-011	1	0.000000E+000
1	7.17765740	1.973557E-011	5.905570E-012	0	0.000000E+000
1	7.17768514	5.905570E-012	1.973557E-011	1	0.000000E+000
1	7.17788583	1.973557E-011	5.905570E-012	0	0.000000E+000
1	7.18077266	5.905570E-012	1.973557E-011	1	0.000000E+000
1	7.18082713	1.973557E-011	5.905570E-012	0	0.000000E+000
1	7.18205527	5.905570E-012	1.973557E-011	1	0.000000E+000
1	7.18224335	1.973557E-011	5.905570E-012	0	0.000000E+000
1	7.18435572	5.905570E-012	1.973557E-011	1	0.000000E+000
1	7.18445334	1.973557E-011	5.905570E-012	0	0.000000E+000
1	7.18446492	5.905570E-012	1.973557E-011	1	0.000000E+000
1	7.18451695	1.973557E-011	5.905570E-012	0	0.000000E+000
1	7.18455844	5.905570E-012	1.973557E-011	1	0.000000E+000
1	7.18943351	1.973557E-011	5.905570E-012	0	0.000000E+000
1	7.18948215	5.905570E-012	1.973557E-011	1	0.000000E+000
1	7.19086959	1.973557E-011	5.905570E-012	0	0.000000E+000
1	7.19093133	5.905570E-012	1.973557E-011	1	0.000000E+000
1	7.19127685	1.973557E-011	5.905570E-012	0	0.000000E+000
1	7.19130203	5.905570E-012	1.973557E-011	1	0.000000E+000
1	7.19409074	1.973557E-011	5.905570E-012	0	0.000000E+000
1	7.19855702	5.905570E-012	1.973557E-011	1	0.000000E+000
1	7.20164945	1.973557E-011	5.905570E-012	0	0.000000E+000
1	8.90089905	6.004065E-012	1.983407E-011	1	0.000000E+000
1	8.90157663	1.983407E-011	6.004065E-012	0	0.000000E+000
1	8.90349416	6.004065E-012	1.983407E-011	1	0.000000E+000
1	8.90525435	1.983407E-011	6.004065E-012	0	0.000000E+000
1	8.90536454	6.004065E-012	1.983407E-011	1	0.000000E+000
1	8.90554280	1.983407E-011	6.004065E-012	0	0.000000E+000
1	8.91236223	6.004065E-012	1.983407E-011	1	0.000000E+000
1	8.91249428	1.983407E-011	6.004065E-012	0	0.000000E+000
1	8.91251455	6.004065E-012	1.983407E-011	1	0.000000E+000
1	8.91421847	1.983407E-011	6.004065E-012	0	0.000000E+000
1	8.91425062	6.004065E-012	1.983407E-011	1	0.000000E+000
1	8.91485797	1.983407E-011	6.004065E-012	0	0.000000E+000
1	8.91744536	6.004065E-012	1.983407E-011	1	0.000000E+000
1	8.91820946	1.983407E-011	6.004065E-012	0	0.000000E+000
1	8.91823282	6.004065E-012	1.983407E-011	1	0.000000E+000
1	8.91873758	1.983407E-011	6.004065E-012	0	0.000000E+000
1	8.91875177	6.004065E-012	1.983407E-011	1	0.000000E+000
1	8.92090001	1.983407E-011	6.004065E-012	0	0.000000E+000
1	8.92093419	6.004065E-012	1.983407E-011	1	0.000000E+000
1	8.92101833	1.983407E-011	6.004065E-012	0	0.000000E+000
1	8.92223237	6.004065E-012	1.983407E-011	1	0.000000E+000
1	8.92243087	1.983407E-011	6.004065E-012	0	0.000000E+000
1	8.92249264	6.004065E-012	1.983407E-011	1	0.000000E+000
1	8.92256659	1.983407E-011	6.004065E-012	0	0.000000E+000
1	8.92257886	6.004065E-012	1.983407E-011	1	0.000000E+000
1	8.92312633	1.983407E-011	6.004065E-012	0	0.000000E+000
1	8.92314019	6.004065E-012	1.983407E-011	1	0.000000E+000
1	8.92342156	1.983407E-011	6.004065E-012	0	0.000000E+000
1	8.92445040	6.004065E-012	1.983407E-011	1	0.000000E+000
1	8.92473604	1.983407E-011	6.004065E-012	0	0.000000E+000
1	8.92475429	6.004065E-012	1.983407E-011	1	0.000000E+000
1	8.92993302	1.983407E-011	6.004065E-012	0	0.000000E+000
1	8.92994169	6.004065E-012	1.983407E-011	1	0.000000E+000
1	8.93005962	1.983407E-011	6.004065E-012	0	0.000000E+000
1	8.93007179	6.004065E-012	1.983407E-011	1	0.000000E+000
1	8.93021673	1.983407E-011	6.004065E-012	0	0.000000E+000
1	8.93069471	6.004065E-012	1.983407E-011	1	0.000000E+000
1	8.93098824	1.983407E-011	6.004065E-012	0	0.000000E+000
1	8.93101838	6.004065E-012	1.983407E-011	1	0.000000E+000
1	8.93308484	1.983407E-011	6.004065E-012	0	0.000000E+000
1	8.93318813	6.004065E-012	1.983407E-011	1	0.000000E+000
1	8.93358243	1.983407E-011	6.004065E-012	0	0.000000E+000
1	8.93670870	6.004065E-012	1.983407E-011	1	0.000000E+000
1	8.93745941	1.983407E-011	6.004065E-012	0	0.000000E+000
1	8.93748202	6.004065E-012	1.983407E-011	1	0.000000E+000
1	8.93759425	1.983407E-011	6.004065E-012	0	0.000000E+000
1	8.94029605	6.004065E-012	1.983407E-011	1	0.000000E+000
1	8.94074677	1.983407E-011	6.004065E-012	0	0.000000E+000
1	8.94223254	6.004065E-012	1.983407E-011	1	0.000000E+000
1	8.94315818	1.983407E-011	6.004065E-012	0	0.000000E+000
1	8.94321178	6.004065E-012	1.983407E-011	1	0.000000E+000
1	8.94491778	1.983407E-011	6.004065E-012	0	0.000000E+000
1	8.94494379	6.004065E-012	1.983407E-011	1	0.000000E+000
1	8.94586025	1.983407E-011	6.004065E-012	0	0.000000E+000
1	8.94703328	6.004065E-012	1.983407E-011	1	0.000000E+000
1	8.94740806	1.983407E-011	6.004065E-012	0	0.000000E+000
1	8.94741430	6.004065E-012	1.983407E-011	1	0.000000E+000
1	8.94760903	1.983407E-011	6.004065E-012	0	0.000000E+000
1	8.96456492	6.004065E-012	1.983407E-011	1	0.000000E+000
1	8.96503977	1.983407E-011	6.004065E-012	0	0.000000E+000
1	8.96955426	6.004065E-012	1.983407E-011	1	0.000000E+000
1	8.96972089	1.983407E-011	6.004065E-012	0	0.000000E+000
1	8.96989935	6.004065E-012	1.983407E-011	1	0.000000E+000
1	8.97057928	1.983407E-011	6.004065E-012	0	0.000000E+000
1	8.97059003	6.004065E-012	1.983407E-011	1	0.000000E+000
1	8.97147483	1.983407E-011	6.004065E-012	0	0.000000E+000
1	8.99327973	6.004065E-012	1.983407E-011	1	0.000000E+000
1	8.99402322	1.983407E-011	6.004065E-012	0	0.000000E+000
1	8.99788697	6.004065E-012	1.983407E-011	1	0.000000E+000
1	8.99947871	1.983407E-011	6.004065E-012	0	0.000000E+000
1	8.99955315	6.004065E-012	1.983407E-011	1	0.000000E+000
1	9.00052620	1.983407E-011	6.004065E-012	0	0.000000E+000
1	9.00523041	6.004065E-012	1.983407E-011	1	0.000000E+000
1	9.00886981	1.983407E-011	6.004065E-012	0	0.000000E+000
1	9.00890612	6.004065E-012	1.983407E-011	1	0.000000E+000
1	9.01035637	1.983407E-011	6.004065E-012	0	0.000000E+000
1	9.01592648	6.004065E-012	1.983407E-011	1	0.000000E+000
1	9.01813886	1.983407E-011	6.004065E-012	0	0.000000E+000
1	9.01819009	6.004065E-012	1.983407E-011	1	0.000000E+000
1	9.01944720	1.983407E-011	6.004065E-012	0	0.000000E+000
1	9.03953372	6.004065E-012	1.983407E-011	1	0.000000E+000
1	9.03956107	1.983407E-011	6.004065E-012	0	0.000000E+000
1	9.04191535	6.004065E-012	1.983407E-011	1	0.000000E+000
1	9.04437160	1.983407E-011	6.004065E-012	0	0.000000E+000
1	9.04438800	6.004065E-012	1.983407E-011	1	0.000000E+000
1	9.04451051	1.983407E-011	6.004065E-012	0	0.000000E+000
1	9.04451844	6.004065E-012	1.983407E-011	1	0.000000E+000
1	9.04482549	1.983407E-011	6.004065E-012	0	0.000000E+000
1	9.04879489	6.004065E-012	1.983407E-011	1	0.000000E+000
1	9.04958304	1.983407E-011	6.004065E-012	0	0.000000E+000
1	9.04963982	6.004065E-012	1.983407E-011	1	0.000000E+000
1	9.05031792	1.983407E-011	6.004065E-012	0	0.000000E+000
1	9.05174012	6.004065E-012	1.983407E-011	1	0.000000E+000
1	9.05493805	1.983407E-011	6.004065E-012	0	0.000000E+000
1	9.05497808	6.004065E-012	1.983407E-011	1	0.000000E+000
1	9.05634641	1.983407E-011	6.004065E-012	0	0.000000E+000
1	9.05639716	6.004065E-012	1.983407E-011	1	0.000000E+000
1	9.05712947	1.983407E-011	6.004065E-012	0	0.000000E+000
1	9.05715582	6.004065E-012	1.983407E-011	1	0.000000E+000
1	9.05760481	1.983407E-011	6.004065E-012	0	0.000000E+000
1	9.05767661	6.004065E-012	1.983407E-011	1	0.000000E+000
1	9.05776435	1.983407E-011	6.004065E-012	0	0.000000E+000
1	9.05777786	6.004065E-012	1.983407E-011	1	0.000000E+000
1	9.06147597	1.983407E-011	6.004065E-012	0	0.000000E+000
1	9.06152863	6.004065E-012	1.983407E-011	1	0.000000E+000
1	9.06281405	1.983407E-011	6.004065E-012	0	0.000000E+000
1	9.07958639	6.004065E-012	1.983407E-011	1	0.000000E+000
1	9.07968161	1.983407E-011	6.004065E-012	0	0.000000E+000
1	9.07974185	6.004065E-012	1.983407E-011	1	0.000000E+000
1	9.08250164	1.983407E-011	6.004065E-012	0	0.000000E+000
1	9.08317959	6.004065E-012	1.983407E-011	1	0.000000E+000
1	9.08345196	1.983407E-011	6.004065E-012	0	0.000000E+000
1	9.09076700	6.004065E-012	1.983407E-011	1	0.000000E+000
1	9.09091848	1.983407E-011	6.004065E-012	0	0.000000E+000
1	9.09168919	6.004065E-012	1.983407E-011	1	0.000000E+000
1	9.09173894	1.983407E-011	6.004065E-012	0	0.000000E+000
1	9.09254192	6.004065E-012	1.983407E-011	1	0.000000E+000
1	9.09263526	1.983407E-011	6.004065E-012	0	0.000000E+000
1	9.09410204	6.004065E-012	1.983407E-011	1	0.000000E+000
1	9.09448542	1.983407E-011	6.004065E-012	0	0.000000E+000
1	9.09450825	6.004065E-012	1.983407E-011	1	0.000000E+000
1	9.09469501	1.983407E-011	6.004065E-012	0	0.000000E+000
1	9.09904877	6.004065E-012	1.983407E-011	1	0.000000E+000
1	9.09926726	1.983407E-011	6.004065E-012	0	0.000000E+000
1	9.10633576	6.004065E-012	1.983407E-011	1	0.000000E+000
1	9.10659454	1.983407E-011	6.004065E-012	0	0.000000E+000
1	9.11335346	6.004065E-012	1.983407E-011	1	0.000000E+000
1	9.11504261	1.983407E-011	6.004065E-012	0	0.000000E+000
1	9.11508296	6.004065E-012	1.983407E-011	1	0.000000E+000
1	9.11531958	1.983407E-011	6.004065E-012	0	0.000000E+000
1	9.11536311	6.004065E-012	1.983407E-011	1	0.000000E+000
1	9.11542228	1.983407E-011	6.004065E-012	0	0.000000E+000
1	9.11548688	6.004065E-012	1.983407E-011	1	0.000000E+000
1	9.11584090	1.983407E-011	6.004065E-012	0	0.000000E+000
1	9.11590680	6.004065E-012	1.983407E-011	1	0.000000E+000
1	9.11746613	1.983407E-011	6.004065E-012	0	0.000000E+000
1	9.11953450	6.004065E-012	1.983407E-011	1	0.000000E+000
1	9.12036556	1.983407E-011	6.004065E-012	0	0.000000E+000
1	9.12042043	6.004065E-012	1.983407E-011	1	0.000000E+000
1	9.12074904	1.983407E-011	6.004065E-012	0	0.000000E+000
1	9.12080629	6.004065E-012	1.983407E-011	1	0.000000E+000
1	9.12197433	1.983407E-011	6.004065E-012	0	0.000000E+000
1	9.12480702	6.004065E-012	1.983407E-011	1	0.000000E+000
1	9.12490089	1.983407E-011	6.004065E-012	0	0.000000E+000
1	9.12492308	6.004065E-012	1.983407E-011	1	0.000000E+000
1	9.12535949	1.983407E-011	6.004065E-012	0	0.000000E+000
1	9.13006162	6.004065E-012	1.983407E-011	1	0.000000E+000
1	9.13006541	1.983407E-011	6.004065E-012	0	0.000000E+000
1	9.13009861	6.004065E-012	1.983407E-011	1	0.000000E+000
1	9.13043333	1.983407E-011	6.004065E-012	0	0.000000E+000
1	9.13645491	6.004065E-012	1.983407E-011	1	0.000000E+000
1	9.13807827	1.983407E-011	6.004065E-012	0	0.000000E+000
1	9.13812341	6.004065E-012	1.983407E-011	1	0.000000E+000
1	9.14154915	1.983407E-011	6.004065E-012	0	0.000000E+000
1	9.14919822	6.004065E-012	1.983407E-011	1	0.000000E+000
1	9.14947178	1.983407E-011	6.004065E-012	0	0.000000E+000
1	9.15095871	6.004065E-012	1.983407E-011	1	0.000000E+000
1	9.15127235	1.983407E-011	6.004065E-012	0	0.000000E+000
1	9.15130461	6.004065E-012	1.983407E-011	1	0.000000E+000
1	9.15222820	1.983407E-011	6.004065E-012	0	0.000000E+000
1	9.15322212	6.004065E-012	1.983407E-011	1	0.000000E+000
1	9.15444099	1.983407E-011	6.004065E-012	0	0.000000E+000
1	9.16178677	6.004065E-012	1.983407E-011	1	0.000000E+000
1	9.16241241	1.983407E-011	6.004065E-012	0	0.000000E+000
1	9.16552330	6.004065E-012	1.983407E-011	1	0.000000E+000
1	9.16693127	1.983407E-011	6.004065E-012	0	0.000000E+000
1	9.16754433	6.004065E-012	1.983407E-011	1	0.000000E+000
1	9.16816301	1.983407E-011	6.004065E-012	0	0.000000E+000
1	9.17630298	6.004065E-012	1.983407E-011	1	0.000000E+000
1	9.17692879	1.983407E-011	6.004065E-012	0	0.000000E+000
1	9.18358202	6.004065E-012	1.983407E-011	1	0.000000E+000
1	9.18361312	1.983407E-011	6.004065E-012	0	0.000000E+000
1	9.18884527	6.004065E-012	1.983407E-011	1	0.000000E+000
1	9.19057430	1.983407E-011	6.004065E-012	0	0.000000E+000
1	9.19176873	6.004065E-012	1.983407E-011	1	0.000000E+000
1	9.19250771	1.983407E-011	6.004065E-012	0	0.000000E+000
1	9.19253509	6.004065E-012	1.983407E-011	1	0.000000E+000
1	9.19339582	1.983407E-011	6.004065E-012	0	0.000000E+000
1	9.19340325	6.004065E-012	1.983407E-011	1	0.000000E+000
1	9.19671562	1.983407E-011	6.004065E-012	0	0.000000E+000
1	9.19674323	6.004065E-012	1.983407E-011	1	0.000000E+000
1	9.19679263	1.983407E-011	6.004065E-012	0	0.000000E+000
1	9.19684968	6.004065E-012	1.983407E-011	1	0.000000E+000
1	9.19689697	1.983407E-011	6.004065E-012	0	0.000000E+000
1	9.19690535	6.004065E-012	1.983407E-011	1	0.000000E+000
1	9.19830356	1.983407E-011	6.004065E-012	0	0.000000E+000
1	9.20357702	6.004065E-012	1.983407E-011	1	0.000000E+000
1	9.20498310	1.983407E-011	6.004065E-012	0	0.000000E+000
1	9.20499934	6.004065E-012	1.983407E-011	1	0.000000E+000
1	9.20537848	1.983407E-011	6.004065E-012	0	0.000000E+000
1	9.20815920	6.004065E-012	1.983407E-011	1	0.000000E+000
1	9.20985452	1.983407E-011	6.004065E-012	0	0.000000E+000
1	9.21969196	6.004065E-012	1.983407E-011	1	0.000000E+000
1	9.21977206	1.983407E-011	6.004065E-012	0	0.000000E+000
1	9.22521893	6.004065E-012	1.983407E-011	1	0.000000E+000
1	9.22545760	1.983407E-011	6.004065E-012	0	0.000000E+000
1	9.22549685	6.004065E-012	1.983407E-011	1	0.000000E+000
1	9.22775169	1.983407E-011	6.004065E-012	0	0.000000E+000
1	9.22779190	6.004065E-012	1.983407E-011	1	0.000000E+000
1	9.22873521	1.983407E-011	6.004065E-012	0	0.000000E+000
1	9.22874783	6.004065E-012	1.983407E-011	1	0.000000E+000
1	9.22878397	1.983407E-011	6.004065E-012	0	0.000000E+000
1	9.22883816	6.004065E-012	1.983407E-011	1	0.000000E+000
1	9.22893547	1.983407E-011	6.004065E-012	0	0.000000E+000
1	9.23239726	6.004065E-012	1.983407E-011	1	0.000000E+000
1	9.23352457	1.983407E-011	6.004065E-012	0	0.000000E+000
1	9.23545511	6.004065E-012	1.983407E-011	1	0.000000E+000
1	9.23583853	1.983407E-011	6.004065E-012	0	0.000000E+000
1	9.23648429	6.004065E-012	1.983407E-011	1	0.000000E+000
1	9.23670730	1.983407E-011	6.004065E-012	0	0.000000E+000
1	9.23671487	6.004065E-012	1.983407E-011	1	0.000000E+000
1	9.23722619	1.983407E-011	6.004065E-012	0	0.000000E+000
1	9.23724203	6.004065E-012	1.983407E-011	1	0.000000E+000
1	9.23836658	1.983407E-011	6.004065E-012	0	0.000000E+000
1	9.24816471	6.004065E-012	1.983407E-011	1	0.000000E+000
1	9.24883298	1.983407E-011	6.004065E-012	0	0.000000E+000
1	9.24918062	6.004065E-012	1.983407E-011	1	0.000000E+000
1	9.24949055	1.983407E-011	6.004065E-012	0	0.000000E+000
1	9.24991695	6.004065E-012	1.983407E-011	1	0.000000E+000
1	9.25116610	1.983407E-011	6.004065E-012	0	0.000000E+000
1	9.25184549	6.004065E-012	1.983407E-011	1	0.000000E+000
1	9.25372864	1.983407E-011	6.004065E-012	0	0.000000E+000
1	9.25374719	6.004065E-012	1.983407E-011	1	0.000000E+000
1	9.25467736	1.983407E-011	6.004065E-012	0	0.000000E+000
1	9.25468900	6.004065E-012	1.983407E-011	1	0.000000E+000
1	9.25632128	1.983407E-011	6.004065E-012	0	0.000000E+000
1	9.25634467	6.004065E-012	1.983407E-011	1	0.000000E+000
1	9.25700483	1.983407E-011	6.004065E-012	0	0.000000E+000
1	9.26601746	6.004065E-012	1.983407E-011	1	0.000000E+000
1	9.26674400	1.983407E-011	6.004065E-012	0	0.000000E+000
1	9.27435061	6.004065E-012	1.983407E-011	1	0.000000E+000
1	9.27501468	1.983407E-011	6.004065E-012	0	0.000000E+000
1	9.27568756	6.004065E-012	1.983407E-011	1	0.000000E+000
1	9.27683080	1.983407E-011	6.004065E-012	0	0.000000E+000
1	9.27686427	6.004065E-012	1.983407E-011	1	0.000000E+000
1	9.27846528	1.983407E-011	6.004065E-012	0	0.000000E+000
1	9.27885920	6.004065E-012	1.983407E-011	1	0.000000E+000
1	9.28012992	1.983407E-011	6.004065E-012	0	0.000000E+000
1	9.28090431	6.004065E-012	1.983407E-011	1	0.000000E+000
1	9.28105632	1.983407E-011	6.004065E-012	0	0.000000E+000
1	9.28254711	6.004065E-012	1.983407E-011	1	0.000000E+000
1	9.28274128	1.983407E-011	6.004065E-012	0	0.000000E+000
1	9.28366222	6.004065E-012	1.983407E-011	1	0.000000E+000
1	9.28370337	1.983407E-011	6.004065E-012	0	0.000000E+000
1	9.29178242	6.004065E-012	1.983407E-011	1	0.000000E+000
1	9.29237568	1.983407E-011	6.004065E-012	0	0.000000E+000
1	9.29239293	6.004065E-012	1.983407E-011	1	0.000000E+000
1	9.29318039	1.983407E-011	6.004065E-012	0	0.000000E+000
1	9.29320940	6.004065E-012	1.983407E-011	1	0.000000E+000
1	9.29330671	1.983407E-011	6.004065E-012	0	0.000000E+000
1	9.29336472	6.004065E-012	1.983407E-011	1	0.000000E+000
1	9.29352406	1.983407E-011	6.004065E-012	0	0.000000E+000
1	9.29363914	6.004065E-012	1.983407E-011	1	0.000000E+000
1	9.29442309	1.983407E-011	6.004065E-012	0	0.000000E+000
1	9.29463512	6.004065E-012	1.983407E-011	1	0.000000E+000
1	9.29554535	1.983407E-011	6.004065E-012	0	0.000000E+000
1	9.29685178	6.004065E-012	1.983407E-011	1	0.000000E+000
1	9.29694935	1.983407E-011	6.004065E-012	0	0.000000E+000
1	9.30074159	6.004065E-012	1.983407E-011	1	0.000000E+000
1	9.30159200	1.983407E-011	6.004065E-012	0	0.000000E+000
1	9.30164699	6.004065E-012	1.983407E-011	1	0.000000E+000
1	9.30420800	1.983407E-011	6.004065E-012	0	0.000000E+000
1	9.31079726	6.004065E-012	1.983407E-011	1	0.000000E+000
1	9.31145072	1.983407E-011	6.004065E-012	0	0.000000E+000
1	9.31151308	6.004065E-012	1.983407E-011	1	0.000000E+000
1	9.31182130	1.983407E-011	6.004065E-012	0	0.000000E+000
1	9.31779350	6.004065E-012	1.983407E-011	1	0.000000E+000
1	9.31946500	1.983407E-011	6.004065E-012	0	0.000000E+000
1	9.32625657	6.004065E-012	1.983407E-011	1	0.000000E+000
1	9.32678842	1.983407E-011	6.004065E-012	0	0.000000E+000
1	9.33060994	6.004065E-012	1.983407E-011	1	0.000000E+000
1	9.33089643	1.983407E-011	6.004065E-012	0	0.000000E+000
1	9.33093265	6.004065E-012	1.983407E-011	1	0.000000E+000
1	9.33129032	1.983407E-011	6.004065E-012	0	0.000000E+000
1	9.33342919	6.004065E-012	1.983407E-011	1	0.000000E+000
1	9.33532072	1.983407E-011	6.004065E-012	0	0.000000E+000
1	9.33533228	6.004065E-012	1.983407E-011	1	0.000000E+000
1	9.33688994	1.983407E-011	6.004065E-012	0	0.000000E+000
1	9.33692470	6.004065E-012	1.983407E-011	1	0.000000E+000
1	9.33709344	1.983407E-011	6.004065E-012	0	0.000000E+000
1	9.34123594	6.004065E-012	1.983407E-011	1	0.000000E+000
1	9.34238700	1.983407E-011	6.004065E-012	0	0.000000E+000
1	9.34243419	6.004065E-012	1.983407E-011	1	0.000000E+000
1	9.34344370	1.983407E-011	6.004065E-012	0	0.000000E+000
1	9.34351827	6.004065E-012	1.983407E-011	1	0.000000E+000
1	9.34568833	1.983407E-011	6.004065E-012	0	0.000000E+000
1	9.34578784	6.004065E-012	1.983407E-011	1	0.000000E+000
1	9.34711565	1.983407E-011	6.004065E-012	0	0.000000E+000
1	9.34740321	6.004065E-012	1.983407E-011	1	0.000000E+000
1	9.34790501	1.983407E-011	6.004065E-012	0	0.000000E+000
1	9.34792132	6.004065E-012	1.983407E-011	1	0.000000E+000
1	9.34906843	1.983407E-011	6.004065E-012	0	0.000000E+000
1	9.35306984	6.004065E-012	1.983407E-011	1	0.000000E+000
1	9.35313278	1.983407E-011	6.004065E-012	0	0.000000E+000
1	9.35316451	6.004065E-012	1.983407E-011	1	0.000000E+000
1	9.35443152	1.983407E-011	6.004065E-012	0	0.000000E+000
1	9.35443711	6.004065E-012	1.983407E-011	1	0.000000E+000
1	9.35721605	1.983407E-011	6.004065E-012	0	0.000000E+000
1	9.36540839	6.004065E-012	1.983407E-011	1	0.000000E+000
1	9.36546389	1.983407E-011	6.004065E-012	0	0.000000E+000
1	9.37831542	6.004065E-012	1.983407E-011	1	0.000000E+000
1	9.38012903	1.983407E-011	6.004065E-012	0	0.000000E+000
1	9.38015139	6.004065E-012	1.983407E-011	1	0.000000E+000
1	9.38022645	1.983407E-011	6.004065E-012	0	0.000000E+000
1	9.38188341	6.004065E-012	1.983407E-011	1	0.000000E+000
1	9.38208552	1.983407E-011	6.004065E-012	0	0.000000E+000
1	9.38210107	6.004065E-012	1.983407E-011	1	0.000000E+000
1	9.38287556	1.983407E-011	6.004065E-012	0	0.000000E+000
1	9.38289959	6.004065E-012	1.983407E-011	1	0.000000E+000
1	9.38293185	1.983407E-011	6.004065E-012	0	0.000000E+000
1	9.38294449	6.004065E-012	1.983407E-011	1	0.000000E+000
1	9.38311020	1.983407E-011	6.004065E-012	0	0.000000E+000
1	9.38969679	6.004065E-012	1.983407E-011	1	0.000000E+000
1	9.39381090	1.983407E-011	6.004065E-012	0	0.000000E+000
1	9.40823844	6.004065E-012	1.983407E-011	1	0.000000E+000
1	9.41142143	1.983407E-011	6.004065E-012	0	0.000000E+000
1	9.41227109	6.004065E-012	1.983407E-011	1	0.000000E+000
1	9.41248494	1.983407E-011	6.004065E-012	0	0.000000E+000
1	9.42204369	6.004065E-012	1.983407E-011	1	0.000000E+000
1	9.42229841	1.983407E-011	6.004065E-012	0	0.000000E+000
1	9.42232945	6.004065E-012	1.983407E-011	1	0.000000E+000
1	9.42434457	1.983407E-011	6.004065E-012	0	0.000000E+000
1	9.42438292	6.004065E-012	1.983407E-011	1	0.000000E+000
1	9.42563200	1.983407E-011	6.004065E-012	0	0.000000E+000
1	9.42568207	6.004065E-012	1.983407E-011	1	0.000000E+000
1	9.42606848	1.983407E-011	6.004065E-012	0	0.000000E+000
1	9.42949680	6.004065E-012	1.983407E-011	1	0.000000E+000
1	9.43387542	1.983407E-011	6.004065E-012	0	0.000000E+000
1	9.43542586	6.004065E-012	1.983407E-011	1	0.000000E+000
1	9.43704028	1.983407E-011	6.004065E-012	0	0.000000E+000
1	9.43826347	6.004065E-012	1.983407E-011	1	0.000000E+000
1	9.44271704	1.983407E-011	6.004065E-012	0	0.000000E+000
1	9.44851261	6.004065E-012	1.983407E-011	1	0.000000E+000
1	9.44891902	1.983407E-011	6.004065E-012	0	0.000000E+000
1	9.45041636	6.004065E-012	1.983407E-011	1	0.000000E+000
1	9.45135098	1.983407E-011	6.004065E-012	0	0.000000E+000
1	9.45211170	6.004065E-012	1.983407E-011	1	0.000000E+000
1	9.45356192	1.983407E-011	6.004065E-012	0	0.000000E+000
1	9.45934566	6.004065E-012	1.983407E-011	1	0.000000E+000
1	9.46231426	1.983407E-011	6.004065E-012	0	0.000000E+000
1	9.46684325	6.004065E-012	1.983407E-011	1	0.000000E+000
1	9.46754579	1.983407E-011	6.004065E-012	0	0.000000E+000
1	9.46766856	6.004065E-012	1.983407E-011	1	0.000000E+000
1	9.46797370	1.983407E-011	6.004065E-012	0	0.000000E+000
1	9.47162316	6.004065E-012	1.983407E-011	1	0.000000E+000
1	9.47191705	1.983407E-011	6.004065E-012	0	0.000000E+000
1	9.47355383	6.004065E-012	1.983407E-011	1	0.000000E+000
1	9.47404732	1.983407E-011	6.004065E-012	0	0.000000E+000
1	9.47534597	6.004065E-012	1.983407E-011	1	0.000000E+000
1	9.47591471	1.983407E-011	6.004065E-012	0	0.000000E+000
1	9.47594458	6.004065E-012	1.983407E-011	1	0.000000E+000
1	9.47617305	1.983407E-011	6.004065E-012	0	0.000000E+000
1	9.48516261	6.004065E-012	1.983407E-011	1	0.000000E+000
1	9.49023445	1.983407E-011	6.004065E-012	0	0.000000E+000
1	9.49120561	6.004065E-012	1.983407E-011	1	0.000000E+000
1	9.49263473	1.983407E-011	6.004065E-012	0	0.000000E+000
1	9.49498104	6.004065E-012	1.983407E-011	1	0.000000E+000
1	9.49515786	1.983407E-011	6.004065E-012	0	0.000000E+000
1	9.50115380	6.004065E-012	1.983407E-011	1	0.000000E+000
1	9.50172788	1.983407E-011	6.004065E-012	0	0.000000E+000
1	9.50175633	6.004065E-012	1.983407E-011	1	0.000000E+000
1	9.50351185	1.983407E-011	6.004065E-012	0	0.000000E+000
1	9.50357422	6.004065E-012	1.983407E-011	1	0.000000E+000
1	9.50592152	1.983407E-011	6.004065E-012	0	0.000000E+000
1	9.51144243	6.004065E-012	1.983407E-011	1	0.000000E+000
1	9.51180048	1.983407E-011	6.004065E-012	0	0.000000E+000
1	9.51182205	6.004065E-012	1.983407E-011	1	0.000000E+000
1	9.51334799	1.983407E-011	6.004065E-012	0	0.000000E+000
1	9.51401647	6.004065E-012	1.983407E-011	1	0.000000E+000
1	9.51431482	1.983407E-011	6.004065E-012	0	0.000000E+000
1	9.51461527	6.004065E-012	1.983407E-011	1	0.000000E+000
1	9.51992489	1.983407E-011	6.004065E-012	0	0.000000E+000
1	9.52009082	6.004065E-012	1.983407E-011	1	0.000000E+000
1	9.52186074	1.983407E-011	6.004065E-012	0	0.000000E+000
1	9.52188906	6.004065E-012	1.983407E-011	1	0.000000E+000
1	9.52468263	1.983407E-011	6.004065E-012	0	0.000000E+000
1	9.52472657	6.004065E-012	1.983407E-011	1	0.000000E+000
1	9.52721764	1.983407E-011	6.004065E-012	0	0.000000E+000
1	9.52911832	6.004065E-012	1.983407E-011	1	0.000000E+000
1	9.53326877	1.983407E-011	6.004065E-012	0	0.000000E+000
1	9.53328152	6.004065E-012	1.983407E-011	1	0.000000E+000
1	9.53957046	1.983407E-011	6.004065E-012	0	0.000000E+000
1	9.53958968	6.004065E-012	1.983407E-011	1	0.000000E+000
1	9.53966843	1.983407E-011	6.004065E-012	0	0.000000E+000
1	9.54186354	6.004065E-012	1.983407E-011	1	0.000000E+000
1	9.54330066	1.983407E-011	6.004065E-012	0	0.000000E+000
1	9.54417980	6.004065E-012	1.983407E-011	1	0.000000E+000
1	9.54476116	1.983407E-011	6.004065E-012	0	0.000000E+000
1	9.56127138	6.004065E-012	1.983407E-011	1	0.000000E+000
1	9.56128319	1.983407E-011	6.004065E-012	0	0.000000E+000
1	9.56688184	6.004065E-012	1.983407E-011	1	0.000000E+000
1	9.56728044	1.983407E-011	6.004065E-012	0	0.000000E+000
1	9.56729227	6.004065E-012	1.983407E-011	1	0.000000E+000
1	9.56870093	1.983407E-011	6.004065E-012	0	0.000000E+000
1	9.56872207	6.004065E-012	1.983407E-011	1	0.000000E+000
1	9.56879004	1.983407E-011	6.004065E-012	0	0.000000E+000
1	9.57097203	6.004065E-012	1.983407E-011	1	0.000000E+000
1	9.57531569	1.983407E-011	6.004065E-012	0	0.000000E+000
1	9.57602591	6.004065E-012	1.983407E-011	1	0.000000E+000
1	9.57835072	1.983407E-011	6.004065E-012	0	0.000000E+000
1	9.57838076	6.004065E-012	1.983407E-011	1	0.000000E+000
1	9.57920943	1.983407E-011	6.004065E-012	0	0.000000E+000
1	9.57923615	6.004065E-012	1.983407E-011	1	0.000000E+000
1	9.58140584	1.983407E-011	6.004065E-012	0	0.000000E+000
1	9.58454846	6.004065E-012	1.983407E-011	1	0.000000E+000
1	9.58527478	1.983407E-011	6.004065E-012	0	0.000000E+000
1	9.60138104	6.004065E-012	1.983407E-011	1	0.000000E+000
1	9.60390248	1.983407E-011	6.004065E-012	0	0.000000E+000
1	9.60392991	6.004065E-012	1.983407E-011	1	0.000000E+000
1	9.60465942	1.983407E-011	6.004065E-012	0	0.000000E+000
1	9.60541121	6.004065E-012	1.983407E-011	1	0.000000E+000
1	9.60553711	1.983407E-011	6.004065E-012	0	0.000000E+000
1	9.60555441	6.004065E-012	1.983407E-011	1	0.000000E+000
1	9.60584496	1.983407E-011	6.004065E-012	0	0.000000E+000
1	9.60873792	6.004065E-012	1.983407E-011	1	0.000000E+000
1	9.60907825	1.983407E-011	6.004065E-012	0	0.000000E+000
1	9.61216968	6.004065E-012	1.983407E-011	1	0.000000E+000
1	9.61253280	1.983407E-011	6.004065E-012	0	0.000000E+000
1	9.62292516	6.004065E-012	1.983407E-011	1	0.000000E+000
1	9.62336750	1.983407E-011	6.004065E-012	0	0.000000E+000
1	9.62340951	6.004065E-012	1.983407E-011	1	0.000000E+000
1	9.62473345	1.983407E-011	6.004065E-012	0	0.000000E+000
1	9.62553006	6.004065E-012	1.983407E-011	1	0.000000E+000
1	9.62555565	1.983407E-011	6.004065E-012	0	0.000000E+000
1	9.62557575	6.004065E-012	1.983407E-011	1	0.000000E+000
1	9.62628117	1.983407E-011	6.004065E-012	0	0.000000E+000
1	9.63260056	6.004065E-012	1.983407E-011	1	0.000000E+000
1	9.63317216	1.983407E-011	6.004065E-012	0	0.000000E+000
1	9.64142162	6.004065E-012	1.983407E-011	1	0.000000E+000
1	9.64225152	1.983407E-011	6.004065E-012	0	0.000000E+000
1	9.64227753	6.004065E-012	1.983407E-011	1	0.000000E+000
1	9.64413103	1.983407E-011	6.004065E-012	0	0.000000E+000
1	9.64497483	6.004065E-012	1.983407E-011	1	0.000000E+000
1	9.64545856	1.983407E-011	6.004065E-012	0	0.000000E+000
1	9.65033035	6.004065E-012	1.983407E-011	1	0.000000E+000
1	9.65053928	1.983407E-011	6.004065E-012	0	0.000000E+000
1	9.65056062	6.004065E-012	1.983407E-011	1	0.000000E+000
1	9.65586071	1.983407E-011	6.004065E-012	0	0.000000E+000
1	9.65818987	6.004065E-012	1.983407E-011	1	0.000000E+000
1	9.65825102	1.983407E-011	6.004065E-012	0	0.000000E+000
1	9.65873839	6.004065E-012	1.983407E-011	1	0.000000E+000
1	9.65900807	1.983407E-011	6.004065E-012	0	0.000000E+000
1	9.65902930	6.004065E-012	1.983407E-011	1	0.000000E+000
1	9.65931047	1.983407E-011	6.004065E-012	0	0.000000E+000
1	9.65934766	6.004065E-012	1.983407E-011	1	0.000000E+000
1	9.65965643	1.983407E-011	6.004065E-012	0	0.000000E+000
1	9.65968926	6.004065E-012	1.983407E-011	1	0.000000E+000
1	9.66070686	1.983407E-011	6.004065E-012	0	0.000000E+000
1	9.66072645	6.004065E-012	1.983407E-011	1	0.000000E+000
1	9.66309960	1.983407E-011	6.004065E-012	0	0.000000E+000
1	9.66312773	6.004065E-012	1.983407E-011	1	0.000000E+000
1	9.66401377	1.983407E-011	6.004065E-012	0	0.000000E+000
1	9.66648756	6.004065E-012	1.983407E-011	1	0.000000E+000
1	9.66782748	1.983407E-011	6.004065E-012	0	0.000000E+000
1	9.67270568	6.004065E-012	1.983407E-011	1	0.000000E+000
1	9.67345620	1.983407E-011	6.004065E-012	0	0.000000E+000
1	9.67347515	6.004065E-012	1.983407E-011	1	0.000000E+000
1	9.67395884	1.983407E-011	6.004065E-012	0	0.000000E+000
1	9.67795786	6.004065E-012	1.983407E-011	1	0.000000E+000
1	9.67808593	1.983407E-011	6.004065E-012	0	0.000000E+000
1	9.67811568	6.004065E-012	1.983407E-011	1	0.000000E+000
1	9.67821412	1.983407E-011	6.004065E-012	0	0.000000E+000
1	9.68058522	6.004065E-012	1.983407E-011	1	0.000000E+000
1	9.68060706	1.983407E-011	6.004065E-012	0	0.000000E+000
1	9.68397928	6.004065E-012	1.983407E-011	1	0.000000E+000
1	9.68467692	1.983407E-011	6.004065E-012	0	0.000000E+000
1	9.68543365	6.004065E-012	1.983407E-011	1	0.000000E+000
1	9.68620023	1.983407E-011	6.004065E-012	0	0.000000E+000
1	9.68947993	6.004065E-012	1.983407E-011	1	0.000000E+000
1	9.69022342	1.983407E-011	6.004065E-012	0	0.000000E+000
1	9.69199854	6.004065E-012	1.983407E-011	1	0.000000E+000
1	9.69236300	1.983407E-011	6.004065E-012	0	0.000000E+000
1	9.69803404	6.004065E-012	1.983407E-011	1	0.000000E+000
1	9.69868782	1.983407E-011	6.004065E-012	0	0.000000E+000
1	9.70083463	6.004065E-012	1.983407E-011	1	0.000000E+000
1	9.70135932	1.983407E-011	6.004065E-012	0	0.000000E+000
1	9.70138329	6.004065E-012	1.983407E-011	1	0.000000E+000
1	9.70167975	1.983407E-011	6.004065E-012	0	0.000000E+000
1	9.70169854	6.004065E-012	1.983407E-011	1	0.000000E+000
1	9.70334202	1.983407E-011	6.004065E-012	0	0.000000E+000
1	9.70336301	6.004065E-012	1.983407E-011	1	0.000000E+000
1	9.70353560	1.983407E-011	6.004065E-012	0	0.000000E+000
1	9.71803198	6.004065E-012	1.983407E-011	1	0.000000E+000
1	9.71807406	1.983407E-011	6.004065E-012	0	0.000000E+000
1	9.75577510	6.004065E-012	1.983407E-011	1	0.000000E+000
1	9.75600051	1.983407E-011	6.004065E-012	0	0.000000E+000
1	9.75604417	6.004065E-012	1.983407E-011	1	0.000000E+000
1	9.75663903	1.983407E-011	6.004065E-012	0	0.000000E+000
1	9.79244501	6.004065E-012	1.983407E-011	1	0.000000E+000
1	9.79253002	1.983407E-011	6.004065E-012	0	0.000000E+000
1	25.84597337	5.464309E-012	1.929431E-011	1	0.000000E+000
1	25.84710198	1.929431E-011	5.464309E-012	0	0.000000E+000
1	25.85152179	5.464309E-012	1.929431E-011	1	0.000000E+000
1	25.85187136	1.929431E-011	5.464309E-012	0	0.000000E+000
1	25.86391121	5.464309E-012	1.929431E-011	1	0.000000E+000
1	25.86426237	1.929431E-011	5.464309E-012	0	0.000000E+000
1	25.86429252	5.464309E-012	1.929431E-011	1	0.000000E+000
1	25.86652308	1.929431E-011	5.464309E-012	0	0.000000E+000
1	25.86654476	5.464309E-012	1.929431E-011	1	0.000000E+000
1	25.86882039	1.929431E-011	5.464309E-012	0	0.000000E+000
1	25.87145577	5.464309E-012	1.929431E-011	1	0.000000E+000
1	25.87208126	1.929431E-011	5.464309E-012	0	0.000000E+000
1	25.87334207	5.464309E-012	1.929431E-011	1	0.000000E+000
1	25.87681238	1.929431E-011	5.464309E-012	0	0.000000E+000
1	25.87690535	5.464309E-012	1.929431E-011	1	0.000000E+000
1	25.87992549	1.929431E-011	5.464309E-012	0	0.000000E+000
1	25.88209414	5.464309E-012	1.929431E-011	1	0.000000E+000
1	25.88273462	1.929431E-011	5.464309E-012	0	0.000000E+000
1	25.88274351	5.464309E-012	1.929431E-011	1	0.000000E+000
1	25.88319440	1.929431E-011	5.464309E-012	0	0.000000E+000
1	25.88321599	5.464309E-012	1.929431E-011	1	0.000000E+000
1	25.88526815	1.929431E-011	5.464309E-012	0	0.000000E+000
1	25.88679632	5.464309E-012	1.929431E-011	1	0.000000E+000
1	25.88930790	1.929431E-011	5.464309E-012	0	0.000000E+000
1	25.88998197	5.464309E-012	1.929431E-011	1	0.000000E+000
1	25.89309264	1.929431E-011	5.464309E-012	0	0.000000E+000
1	25.89311279	5.464309E-012	1.929431E-011	1	0.000000E+000
1	25.89389500	1.929431E-011	5.464309E-012	0	0.000000E+000
1	25.89391701	5.464309E-012	1.929431E-011	1	0.000000E+000
1	25.89604139	1.929431E-011	5.464309E-012	0	0.000000E+000
1	25.89887044	5.464309E-012	1.929431E-011	1	0.000000E+000
1	25.89900373	1.929431E-011	5.464309E-012	0	0.000000E+000
1	25.89920046	5.464309E-012	1.929431E-011	1	0.000000E+000
1	25.89976038	1.929431E-011	5.464309E-012	0	0.000000E+000
1	25.90423916	5.464309E-012	1.929431E-011	1	0.000000E+000
1	25.90448408	1.929431E-011	5.464309E-012	0	0.000000E+000
1	25.90476627	5.464309E-012	1.929431E-011	1	0.000000E+000
1	25.90573544	1.929431E-011	5.464309E-012	0	0.000000E+000
1	25.90584875	5.464309E-012	1.929431E-011	1	0.000000E+000
1	25.90587219	1.929431E-011	5.464309E-012	0	0.000000E+000
1	25.90661098	5.464309E-012	1.929431E-011	1	0.000000E+000
1	25.90719521	1.929431E-011	5.464309E-012	0	0.000000E+000
1	25.90722827	5.464309E-012	1.929431E-011	1	0.000000E+000
1	25.90752705	1.929431E-011	5.464309E-012	0	0.000000E+000
1	25.90806136	5.464309E-012	1.929431E-011	1	0.000000E+000
1	25.90926821	1.929431E-011	5.464309E-012	0	0.000000E+000
1	25.91035328	5.464309E-012	1.929431E-011	1	0.000000E+000
1	25.91127078	1.929431E-011	5.464309E-012	0	0.000000E+000
1	25.91135333	5.464309E-012	1.929431E-011	1	0.000000E+000
1	25.91137988	1.929431E-011	5.464309E-012	0	0.000000E+000
1	25.91565462	5.464309E-012	1.929431E-011	1	0.000000E+000
1	25.91625328	1.929431E-011	5.464309E-012	0	0.000000E+000
1	25.91628583	5.464309E-012	1.929431E-011	1	0.000000E+000
1	25.91809998	1.929431E-011	5.464309E-012	0	0.000000E+000
1	25.92094529	5.464309E-012	1.929431E-011	1	0.000000E+000
1	25.92170166	1.929431E-011	5.464309E-012	0	0.000000E+000
1	25.92171896	5.464309E-012	1.929431E-011	1	0.000000E+000
1	25.92176965	1.929431E-011	5.464309E-012	0	0.000000E+000
1	25.92819756	5.464309E-012	1.929431E-011	1	0.000000E+000
1	25.92926986	1.929431E-011	5.464309E-012	0	0.000000E+000
1	25.92931518	5.464309E-012	1.929431E-011	1	0.000000E+000
1	25.92951322	1.929431E-011	5.464309E-012	0	0.000000E+000
1	25.92952945	5.464309E-012	1.929431E-011	1	0.000000E+000
1	25.92975939	1.929431E-011	5.464309E-012	0	0.000000E+000
1	25.93625440	5.464309E-012	1.929431E-011	1	0.000000E+000
1	25.93975679	1.929431E-011	5.464309E-012	0	0.000000E+000
1	25.94550716	5.464309E-012	1.929431E-011	1	0.000000E+000
1	25.94554182	1.929431E-011	5.464309E-012	0	0.000000E+000
1	25.95155943	5.464309E-012	1.929431E-011	1	0.000000E+000
1	25.95168924	1.929431E-011	5.464309E-012	0	0.000000E+000
1	25.95170798	5.464309E-012	1.929431E-011	1	0.000000E+000
1	25.95267001	1.929431E-011	5.464309E-012	0	0.000000E+000
1	25.95270112	5.464309E-012	1.929431E-011	1	0.000000E+000
1	25.95724478	1.929431E-011	5.464309E-012	0	0.000000E+000
1	25.95726478	5.464309E-012	1.929431E-011	1	0.000000E+000
1	25.95857266	1.929431E-011	5.464309E-012	0	0.000000E+000
1	25.95862350	5.464309E-012	1.929431E-011	1	0.000000E+000
1	25.95987620	1.929431E-011	5.464309E-012	0	0.000000E+000
1	25.95991153	5.464309E-012	1.929431E-011	1	0.000000E+000
1	25.96074414	1.929431E-011	5.464309E-012	0	0.000000E+000
1	25.96292342	5.464309E-012	1.929431E-011	1	0.000000E+000
1	25.96433588	1.929431E-011	5.464309E-012	0	0.000000E+000
1	25.96437067	5.464309E-012	1.929431E-011	1	0.000000E+000
1	25.96589337	1.929431E-011	5.464309E-012	0	0.000000E+000
1	25.96814695	5.464309E-012	1.929431E-011	1	0.000000E+000
1	25.96964670	1.929431E-011	5.464309E-012	0	0.000000E+000
1	25.97152956	5.464309E-012	1.929431E-011	1	0.000000E+000
1	25.97173664	1.929431E-011	5.464309E-012	0	0.000000E+000
1	25.97175505	5.464309E-012	1.929431E-011	1	0.000000E+000
1	25.97189789	1.929431E-011	5.464309E-012	0	0.000000E+000
1	25.97191527	5.464309E-012	1.929431E-011	1	0.000000E+000
1	25.97317137	1.929431E-011	5.464309E-012	0	0.000000E+000
1	25.97469186	5.464309E-012	1.929431E-011	1	0.000000E+000
1	25.97536066	1.929431E-011	5.464309E-012	0	0.000000E+000
1	25.97537900	5.464309E-012	1.929431E-011	1	0.000000E+000
1	25.97610965	1.929431E-011	5.464309E-012	0	0.000000E+000
1	25.98285455	5.464309E-012	1.929431E-011	1	0.000000E+000
1	25.98493587	1.929431E-011	5.464309E-012	0	0.000000E+000
1	25.98496122	5.464309E-012	1.929431E-011	1	0.000000E+000
1	25.98535967	1.929431E-011	5.464309E-012	0	0.000000E+000
1	25.98563933	5.464309E-012	1.929431E-011	1	0.000000E+000
1	25.98744046	1.929431E-011	5.464309E-012	0	0.000000E+000
1	25.99764643	5.464309E-012	1.929431E-011	1	0.000000E+000
1	25.99771895	1.929431E-011	5.464309E-012	0	0.000000E+000
1	26.00624192	5.464309E-012	1.929431E-011	1	0.000000E+000
1	26.00705175	1.929431E-011	5.464309E-012	0	0.000000E+000
1	26.00708996	5.464309E-012	1.929431E-011	1	0.000000E+000
1	26.00757628	1.929431E-011	5.464309E-012	0	0.000000E+000
1	26.00760146	5.464309E-012	1.929431E-011	1	0.000000E+000
1	26.00874620	1.929431E-011	5.464309E-012	0	0.000000E+000
1	26.00988267	5.464309E-012	1.929431E-011	1	0.000000E+000
1	26.00994447	1.929431E-011	5.464309E-012	0	0.000000E+000
1	26.00995112	5.464309E-012	1.929431E-011	1	0.000000E+000
1	26.01199254	1.929431E-011	5.464309E-012	0	0.000000E+000
1	26.01201490	5.464309E-012	1.929431E-011	1	0.000000E+000
1	26.01301330	1.929431E-011	5.464309E-012	0	0.000000E+000
1	26.01370768	5.464309E-012	1.929431E-011	1	0.000000E+000
1	26.01464015	1.929431E-011	5.464309E-012	0	0.000000E+000
1	26.01821136	5.464309E-012	1.929431E-011	1	0.000000E+000
1	26.01835565	1.929431E-011	5.464309E-012	0	0.000000E+000
1	26.01856889	5.464309E-012	1.929431E-011	1	0.000000E+000
1	26.01956718	1.929431E-011	5.464309E-012	0	0.000000E+000
1	26.01959763	5.464309E-012	1.929431E-011	1	0.000000E+000
1	26.01987280	1.929431E-011	5.464309E-012	0	0.000000E+000
1	26.02710013	5.464309E-012	1.929431E-011	1	0.000000E+000
1	26.02790655	1.929431E-011	5.464309E-012	0	0.000000E+000
1	26.03319494	5.464309E-012	1.929431E-011	1	0.000000E+000
1	26.03407701	1.929431E-011	5.464309E-012	0	0.000000E+000
1	26.03409221	5.464309E-012	1.929431E-011	1	0.000000E+000
1	26.03534754	1.929431E-011	5.464309E-012	0	0.000000E+000
1	26.04083646	5.464309E-012	1.929431E-011	1	0.000000E+000
1	26.04113165	1.929431E-011	5.464309E-012	0	0.000000E+000
1	26.04585306	5.464309E-012	1.929431E-011	1	0.000000E+000
1	26.04648832	1.929431E-011	5.464309E-012	0	0.000000E+000
1	26.04650909	5.464309E-012	1.929431E-011	1	0.000000E+000
1	26.04656464	1.929431E-011	5.464309E-012	0	0.000000E+000
1	26.04660261	5.464309E-012	1.929431E-011	1	0.000000E+000
1	26.04728074	1.929431E-011	5.464309E-012	0	0.000000E+000
1	26.04732246	5.464309E-012	1.929431E-011	1	0.000000E+000
1	26.04842526	1.929431E-011	5.464309E-012	0	0.000000E+000
1	26.04985660	5.464309E-012	1.929431E-011	1	0.000000E+000
1	26.05054831	1.929431E-011	5.464309E-012	0	0.000000E+000
1	26.05059996	5.464309E-012	1.929431E-011	1	0.000000E+000
1	26.05123565	1.929431E-011	5.464309E-012	0	0.000000E+000
1	26.05125071	5.464309E-012	1.929431E-011	1	0.000000E+000
1	26.05151231	1.929431E-011	5.464309E-012	0	0.000000E+000
1	26.05224285	5.464309E-012	1.929431E-011	1	0.000000E+000
1	26.05346817	1.929431E-011	5.464309E-012	0	0.000000E+000
1	26.05351556	5.464309E-012	1.929431E-011	1	0.000000E+000
1	26.05551368	1.929431E-011	5.464309E-012	0	0.000000E+000
1	26.06210613	5.464309E-012	1.929431E-011	1	0.000000E+000
1	26.06244544	1.929431E-011	5.464309E-012	0	0.000000E+000
1	26.07009445	5.464309E-012	1.929431E-011	1	0.000000E+000
1	26.07098402	1.929431E-011	5.464309E-012	0	0.000000E+000
1	26.07101046	5.464309E-012	1.929431E-011	1	0.000000E+000
1	26.07129778	1.929431E-011	5.464309E-012	0	0.000000E+000
1	26.07135510	5.464309E-012	1.929431E-011	1	0.000000E+000
1	26.07171424	1.929431E-011	5.464309E-012	0	0.000000E+000
1	26.07175836	5.464309E-012	1.929431E-011	1	0.000000E+000
1	26.07335893	1.929431E-011	5.464309E-012	0	0.000000E+000
1	26.07823946	5.464309E-012	1.929431E-011	1	0.000000E+000
1	26.07954295	1.929431E-011	5.464309E-012	0	0.000000E+000
1	26.09247022	5.464309E-012	1.929431E-011	1	0.000000E+000
1	26.09296808	1.929431E-011	5.464309E-012	0	0.000000E+000
1	26.09300610	5.464309E-012	1.929431E-011	1	0.000000E+000
1	26.09384914	1.929431E-011	5.464309E-012	0	0.000000E+000
1	26.11031911	5.464309E-012	1.929431E-011	1	0.000000E+000
1	26.11140765	1.929431E-011	5.464309E-012	0	0.000000E+000
1	26.11298840	5.464309E-012	1.929431E-011	1	0.000000E+000
1	26.11301111	1.929431E-011	5.464309E-012	0	0.000000E+000
1	26.11302677	5.464309E-012	1.929431E-011	1	0.000000E+000
1	26.11330719	1.929431E-011	5.464309E-012	0	0.000000E+000
1	26.12780966	5.464309E-012	1.929431E-011	1	0.000000E+000
1	26.12860759	1.929431E-011	5.464309E-012	0	0.000000E+000
1	26.12861331	5.464309E-012	1.929431E-011	1	0.000000E+000
1	26.12898950	1.929431E-011	5.464309E-012	0	0.000000E+000
1	26.13318487	5.464309E-012	1.929431E-011	1	0.000000E+000
1	26.13477128	1.929431E-011	5.464309E-012	0	0.000000E+000
1	26.13933992	5.464309E-012	1.929431E-011	1	0.000000E+000
1	26.14041892	1.929431E-011	5.464309E-012	0	0.000000E+000
1	26.15126002	5.464309E-012	1.929431E-011	1	0.000000E+000
1	26.15194107	1.929431E-011	5.464309E-012	0	0.000000E+000
1	27.30656566	5.527783E-012	1.935778E-011	1	0.000000E+000
1	27.30685551	1.935778E-011	5.527783E-012	0	0.000000E+000
1	27.30980565	5.527783E-012	1.935778E-011	1	0.000000E+000
1	27.31125074	1.935778E-011	5.527783E-012	0	0.000000E+000
1	27.31180982	5.527783E-012	1.935778E-011	1	0.000000E+000
1	27.31366981	1.935778E-011	5.527783E-012	0	0.000000E+000
1	27.32012269	5.527783E-012	1.935778E-011	1	0.000000E+000
1	27.32055826	1.935778E-011	5.527783E-012	0	0.000000E+000
1	27.32057821	5.527783E-012	1.935778E-011	1	0.000000E+000
1	27.32199128	1.935778E-011	5.527783E-012	0	0.000000E+000
1	27.33746652	5.527783E-012	1.935778E-011	1	0.000000E+000
1	27.33938717	1.935778E-011	5.527783E-012	0	0.000000E+000
1	27.33941895	5.527783E-012	1.935778E-011	1	0.000000E+000
1	27.34031111	1.935778E-011	5.527783E-012	0	0.000000E+000
1	27.34333077	5.527783E-012	1.935778E-011	1	0.000000E+000
1	27.34426862	1.935778E-011	5.527783E-012	0	0.000000E+000
1	27.34428104	5.527783E-012	1.935778E-011	1	0.000000E+000
1	27.34701649	1.935778E-011	5.527783E-012	0	0.000000E+000
1	27.34702668	5.527783E-012	1.935778E-011	1	0.000000E+000
1	27.34765098	1.935778E-011	5.527783E-012	0	0.000000E+000
1	27.34767378	5.527783E-012	1.935778E-011	1	0.000000E+000
1	27.34783557	1.935778E-011	5.527783E-012	0	0.000000E+000
1	27.35413181	5.527783E-012	1.935778E-011	1	0.000000E+000
1	27.35502844	1.935778E-011	5.527783E-012	0	0.000000E+000
1	27.35564396	5.527783E-012	1.935778E-011	1	0.000000E+000
1	27.35659210	1.935778E-011	5.527783E-012	0	0.000000E+000
1	27.35741345	5.527783E-012	1.935778E-011	1	0.000000E+000
1	27.35747320	1.935778E-011	5.527783E-012	0	0.000000E+000
1	27.35969521	5.527783E-012	1.935778E-011	1	0.000000E+000
1	27.36109461	1.935778E-011	5.527783E-012	0	0.000000E+000
1	27.36217549	5.527783E-012	1.935778E-011	1	0.000000E+000
1	27.36251864	1.935778E-011	5.527783E-012	0	0.000000E+000
1	27.36400494	5.527783E-012	1.935778E-011	1	0.000000E+000
1	27.36467251	1.935778E-011	5.527783E-012	0	0.000000E+000
1	27.36629783	5.527783E-012	1.935778E-011	1	0.000000E+000
1	27.36633118	1.935778E-011	5.527783E-012	0	0.000000E+000
1	27.36707816	5.527783E-012	1.935778E-011	1	0.000000E+000
1	27.36713817	1.935778E-011	5.527783E-012	0	0.000000E+000
1	27.36720403	5.527783E-012	1.935778E-011	1	0.000000E+000
1	27.36800008	1.935778E-011	5.527783E-012	0	0.000000E+000
1	27.36818763	5.527783E-012	1.935778E-011	1	0.000000E+000
1	27.37298017	1.935778E-011	5.527783E-012	0	0.000000E+000
1	27.37300339	5.527783E-012	1.935778E-011	1	0.000000E+000
1	27.37396248	1.935778E-011	5.527783E-012	0	0.000000E+000
1	27.37487682	5.527783E-012	1.935778E-011	1	0.000000E+000
1	27.37555539	1.935778E-011	5.527783E-012	0	0.000000E+000
1	27.37745810	5.527783E-012	1.935778E-011	1	0.000000E+000
1	27.37893949	1.935778E-011	5.527783E-012	0	0.000000E+000
1	27.37896057	5.527783E-012	1.935778E-011	1	0.000000E+000
1	27.38035889	1.935778E-011	5.527783E-012	0	0.000000E+000
1	27.38038310	5.527783E-012	1.935778E-011	1	0.000000E+000
1	27.38158530	1.935778E-011	5.527783E-012	0	0.000000E+000
1	27.39312354	5.527783E-012	1.935778E-011	1	0.000000E+000
1	27.39452208	1.935778E-011	5.527783E-012	0	0.000000E+000
1	27.39454791	5.527783E-012	1.935778E-011	1	0.000000E+000
1	27.39493514	1.935778E-011	5.527783E-012	0	0.000000E+000
1	27.39513424	5.527783E-012	1.935778E-011	1	0.000000E+000
1	27.39590323	1.935778E-011	5.527783E-012	0	0.000000E+000
1	27.41272265	5.527783E-012	1.935778E-011	1	0.000000E+000
1	27.41360660	1.935778E-011	5.527783E-012	0	0.000000E+000
1	27.41409449	5.527783E-012	1.935778E-011	1	0.000000E+000
1	27.41419649	1.935778E-011	5.527783E-012	0	0.000000E+000
1	27.42190528	5.527783E-012	1.935778E-011	1	0.000000E+000
1	27.42334978	1.935778E-011	5.527783E-012	0	0.000000E+000
1	27.42339089	5.527783E-012	1.935778E-011	1	0.000000E+000
1	27.42432804	1.935778E-011	5.527783E-012	0	0.000000E+000
1	27.42435435	5.527783E-012	1.935778E-011	1	0.000000E+000
1	27.43054910	1.935778E-011	5.527783E-012	0	0.000000E+000
1	27.43416248	5.527783E-012	1.935778E-011	1	0.000000E+000
1	27.43867226	1.935778E-011	5.527783E-012	0	0.000000E+000
1	27.44188540	5.527783E-012	1.935778E-011	1	0.000000E+000
1	27.44216236	1.935778E-011	5.527783E-012	0	0.000000E+000
1	27.44414777	5.527783E-012	1.935778E-011	1	0.000000E+000
1	27.44640729	1.935778E-011	5.527783E-012	0	0.000000E+000
1	27.44767661	5.527783E-012	1.935778E-011	1	0.000000E+000
1	27.44813867	1.935778E-011	5.527783E-012	0	0.000000E+000
1	27.44996805	5.527783E-012	1.935778E-011	1	0.000000E+000
1	27.45029741	1.935778E-011	5.527783E-012	0	0.000000E+000
1	27.45252281	5.527783E-012	1.935778E-011	1	0.000000E+000
1	27.45681345	1.935778E-011	5.527783E-012	0	0.000000E+000
1	27.46214370	5.527783E-012	1.935778E-011	1	0.000000E+000
1	27.46238303	1.935778E-011	5.527783E-012	0	0.000000E+000
1	27.46665216	5.527783E-012	1.935778E-011	1	0.000000E+000
1	27.46794413	1.935778E-011	5.527783E-012	0	0.000000E+000
1	27.46799456	5.527783E-012	1.935778E-011	1	0.000000E+000
1	27.46807227	1.935778E-011	5.527783E-012	0	0.000000E+000
1	27.46809208	5.527783E-012	1.935778E-011	1	0.000000E+000
1	27.46893759	1.935778E-011	5.527783E-012	0	0.000000E+000
1	27.47054514	5.527783E-012	1.935778E-011	1	0.000000E+000
1	27.47262024	1.935778E-011	5.527783E-012	0	0.000000E+000
1	27.47571714	5.527783E-012	1.935778E-011	1	0.000000E+000
1	27.47688462	1.935778E-011	5.527783E-012	0	0.000000E+000
1	27.48044764	5.527783E-012	1.935778E-011	1	0.000000E+000
1	27.48060294	1.935778E-011	5.527783E-012	0	0.000000E+000
1	27.48396915	5.527783E-012	1.935778E-011	1	0.000000E+000
1	27.48607208	1.935778E-011	5.527783E-012	0	0.000000E+000
1	27.48610612	5.527783E-012	1.935778E-011	1	0.000000E+000
1	27.48708020	1.935778E-011	5.527783E-012	0	0.000000E+000
1	27.48710211	5.527783E-012	1.935778E-011	1	0.000000E+000
1	27.48755587	1.935778E-011	5.527783E-012	0	0.000000E+000
1	27.48951291	5.527783E-012	1.935778E-011	1	0.000000E+000
1	27.48971069	1.935778E-011	5.527783E-012	0	0.000000E+000
1	27.48973762	5.527783E-012	1.935778E-011	1	0.000000E+000
1	27.48997821	1.935778E-011	5.527783E-012	0	0.000000E+000
1	27.49000005	5.527783E-012	1.935778E-011	1	0.000000E+000
1	27.49307683	1.935778E-011	5.527783E-012	0	0.000000E+000
1	27.49309887	5.527783E-012	1.935778E-011	1	0.000000E+000
1	27.49401188	1.935778E-011	5.527783E-012	0	0.000000E+000
1	27.49403184	5.527783E-012	1.935778E-011	1	0.000000E+000
1	27.49477780	1.935778E-011	5.527783E-012	0	0.000000E+000
1	27.50330404	5.527783E-012	1.935778E-011	1	0.000000E+000
1	27.50605416	1.935778E-011	5.527783E-012	0	0.000000E+000
1	27.50607406	5.527783E-012	1.935778E-011	1	0.000000E+000
1	27.50618727	1.935778E-011	5.527783E-012	0	0.000000E+000
1	27.51142744	5.527783E-012	1.935778E-011	1	0.000000E+000
1	27.51172455	1.935778E-011	5.527783E-012	0	0.000000E+000
1	27.51267522	5.527783E-012	1.935778E-011	1	0.000000E+000
1	27.51356739	1.935778E-011	5.527783E-012	0	0.000000E+000
1	27.51563751	5.527783E-012	1.935778E-011	1	0.000000E+000
1	27.51606667	1.935778E-011	5.527783E-012	0	0.000000E+000
1	27.53037794	5.527783E-012	1.935778E-011	1	0.000000E+000
1	27.53453560	1.935778E-011	5.527783E-012	0	0.000000E+000
1	27.53788520	5.527783E-012	1.935778E-011	1	0.000000E+000
1	27.54010725	1.935778E-011	5.527783E-012	0	0.000000E+000
1	27.54152351	5.527783E-012	1.935778E-011	1	0.000000E+000
1	27.54156698	1.935778E-011	5.527783E-012	0	0.000000E+000
1	27.54672502	5.527783E-012	1.935778E-011	1	0.000000E+000
1	27.54936026	1.935778E-011	5.527783E-012	0	0.000000E+000
1	27.55681197	5.527783E-012	1.935778E-011	1	0.000000E+000
1	27.55698124	1.935778E-011	5.527783E-012	0	0.000000E+000
1	27.55774503	5.527783E-012	1.935778E-011	1	0.000000E+000
1	27.55937714	1.935778E-011	5.527783E-012	0	0.000000E+000
1	27.55944923	5.527783E-012	1.935778E-011	1	0.000000E+000
1	27.56014059	1.935778E-011	5.527783E-012	0	0.000000E+000
1	27.56081271	5.527783E-012	1.935778E-011	1	0.000000E+000
1	27.56173276	1.935778E-011	5.527783E-012	0	0.000000E+000
1	27.56417876	5.527783E-012	1.935778E-011	1	0.000000E+000
1	27.56478734	1.935778E-011	5.527783E-012	0	0.000000E+000
1	27.56479111	5.527783E-012	1.935778E-011	1	0.000000E+000
1	27.56828695	1.935778E-011	5.527783E-012	0	0.000000E+000
1	27.56885580	5.527783E-012	1.935778E-011	1	0.000000E+000
1	27.56987564	1.935778E-011	5.527783E-012	0	0.000000E+000
1	27.56999142	5.527783E-012	1.935778E-011	1	0.000000E+000
1	27.57025170	1.935778E-011	5.527783E-012	0	0.000000E+000
1	27.57758239	5.527783E-012	1.935778E-011	1	0.000000E+000
1	27.57765003	1.935778E-011	5.527783E-012	0	0.000000E+000
1	27.57890834	5.527783E-012	1.935778E-011	1	0.000000E+000
1	27.58148390	1.935778E-011	5.527783E-012	0	0.000000E+000
1	27.58149761	5.527783E-012	1.935778E-011	1	0.000000E+000
1	27.58193233	1.935778E-011	5.527783E-012	0	0.000000E+000
1	27.58348593	5.527783E-012	1.935778E-011	1	0.000000E+000
1	27.58530110	1.935778E-011	5.527783E-012	0	0.000000E+000
1	27.58657285	5.527783E-012	1.935778E-011	1	0.000000E+000
1	27.58670447	1.935778E-011	5.527783E-012	0	0.000000E+000
1	27.58674841	5.527783E-012	1.935778E-011	1	0.000000E+000
1	27.58679495	1.935778E-011	5.527783E-012	0	0.000000E+000
1	27.58824293	5.527783E-012	1.935778E-011	1	0.000000E+000
1	27.58855780	1.935778E-011	5.527783E-012	0	0.000000E+000
1	27.58860593	5.527783E-012	1.935778E-011	1	0.000000E+000
1	27.58887243	1.935778E-011	5.527783E-012	0	0.000000E+000
1	27.59083010	5.527783E-012	1.935778E-011	1	0.000000E+000
1	27.59102367	1.935778E-011	5.527783E-012	0	0.000000E+000
1	27.59104471	5.527783E-012	1.935778E-011	1	0.000000E+000
1	27.59195876	1.935778E-011	5.527783E-012	0	0.000000E+000
1	27.59196740	5.527783E-012	1.935778E-011	1	0.000000E+000
1	27.59304826	1.935778E-011	5.527783E-012	0	0.000000E+000
1	27.61289991	5.527783E-012	1.935778E-011	1	0.000000E+000
1	27.61351967	1.935778E-011	5.527783E-012	0	0.000000E+000
1	27.61355453	5.527783E-012	1.935778E-011	1	0.000000E+000
1	27.61367623	1.935778E-011	5.527783E-012	0	0.000000E+000
1	27.61666631	5.527783E-012	1.935778E-011	1	0.000000E+000
1	27.61678434	1.935778E-011	5.527783E-012	0	0.000000E+000
1	27.61681821	5.527783E-012	1.935778E-011	1	0.000000E+000
1	27.61776831	1.935778E-011	5.527783E-012	0	0.000000E+000
1	27.62417461	5.527783E-012	1.935778E-011	1	0.000000E+000
1	27.62500309	1.935778E-011	5.527783E-012	0	0.000000E+000
1	27.62534426	5.527783E-012	1.935778E-011	1	0.000000E+000
1	27.62550508	1.935778E-011	5.527783E-012	0	0.000000E+000
1	27.62552175	5.527783E-012	1.935778E-011	1	0.000000E+000
1	27.62563506	1.935778E-011	5.527783E-012	0	0.000000E+000
1	27.63214610	5.527783E-012	1.935778E-011	1	0.000000E+000
1	27.63265787	1.935778E-011	5.527783E-012	0	0.000000E+000
1	27.63275012	5.527783E-012	1.935778E-011	1	0.000000E+000
1	27.63326919	1.935778E-011	5.527783E-012	0	0.000000E+000
1	27.63328958	5.527783E-012	1.935778E-011	1	0.000000E+000
1	27.63360852	1.935778E-011	5.527783E-012	0	0.000000E+000
1	27.63364095	5.527783E-012	1.935778E-011	1	0.000000E+000
1	27.63389169	1.935778E-011	5.527783E-012	0	0.000000E+000
1	27.63392508	5.527783E-012	1.935778E-011	1	0.000000E+000
1	27.63433389	1.935778E-011	5.527783E-012	0	0.000000E+000
1	27.63435217	5.527783E-012	1.935778E-011	1	0.000000E+000
1	27.63570412	1.935778E-011	5.527783E-012	0	0.000000E+000
1	27.63573270	5.527783E-012	1.935778E-011	1	0.000000E+000
1	27.63599327	1.935778E-011	5.527783E-012	0	0.000000E+000
1	27.63602161	5.527783E-012	1.935778E-011	1	0.000000E+000
1	27.63816753	1.935778E-011	5.527783E-012	0	0.000000E+000
1	27.64045285	5.527783E-012	1.935778E-011	1	0.000000E+000
1	27.64049931	1.935778E-011	5.527783E-012	0	0.000000E+000
1	27.64534472	5.527783E-012	1.935778E-011	1	0.000000E+000
1	27.64635317	1.935778E-011	5.527783E-012	0	0.000000E+000
1	27.64724375	5.527783E-012	1.935778E-011	1	0.000000E+000
1	27.64738608	1.935778E-011	5.527783E-012	0	0.000000E+000
1	27.64739238	5.527783E-012	1.935778E-011	1	0.000000E+000
1	27.64794128	1.935778E-011	5.527783E-012	0	0.000000E+000
1	27.65322425	5.527783E-012	1.935778E-011	1	0.000000E+000
1	27.65361382	1.935778E-011	5.527783E-012	0	0.000000E+000
1	27.65575701	5.527783E-012	1.935778E-011	1	0.000000E+000
1	27.65676577	1.935778E-011	5.527783E-012	0	0.000000E+000
1	27.65678846	5.527783E-012	1.935778E-011	1	0.000000E+000
1	27.65691095	1.935778E-011	5.527783E-012	0	0.000000E+000
1	27.66218989	5.527783E-012	1.935778E-011	1	0.000000E+000
1	27.66283465	1.935778E-011	5.527783E-012	0	0.000000E+000
1	27.66423881	5.527783E-012	1.935778E-011	1	0.000000E+000
1	27.66467758	1.935778E-011	5.527783E-012	0	0.000000E+000
1	27.66468598	5.527783E-012	1.935778E-011	1	0.000000E+000
1	27.66566263	1.935778E-011	5.527783E-012	0	0.000000E+000
1	27.66576734	5.527783E-012	1.935778E-011	1	0.000000E+000
1	27.66663377	1.935778E-011	5.527783E-012	0	0.000000E+000
1	27.66666547	5.527783E-012	1.935778E-011	1	0.000000E+000
1	27.66671610	1.935778E-011	5.527783E-012	0	0.000000E+000
1	27.66673185	5.527783E-012	1.935778E-011	1	0.000000E+000
1	27.66702443	1.935778E-011	5.527783E-012	0	0.000000E+000
1	27.66730829	5.527783E-012	1.935778E-011	1	0.000000E+000
1	27.66840708	1.935778E-011	5.527783E-012	0	0.000000E+000
1	27.67059300	5.527783E-012	1.935778E-011	1	0.000000E+000
1	27.67108246	1.935778E-011	5.527783E-012	0	0.000000E+000
1	27.67112198	5.527783E-012	1.935778E-011	1	0.000000E+000
1	27.67205955	1.935778E-011	5.527783E-012	0	0.000000E+000
1	28.51143522	5.659342E-012	1.948934E-011	1	0.000000E+000
1	28.51310022	1.948934E-011	5.659342E-012	0	0.000000E+000
1	28.51521542	5.659342E-012	1.948934E-011	1	0.000000E+000
1	28.51560460	1.948934E-011	5.659342E-012	0	0.000000E+000
1	28.51954063	5.659342E-012	1.948934E-011	1	0.000000E+000
1	28.52026005	1.948934E-011	5.659342E-012	0	0.000000E+000
1	28.52622632	5.659342E-012	1.948934E-011	1	0.000000E+000
1	28.52641014	1.948934E-011	5.659342E-012	0	0.000000E+000
1	28.52641357	5.659342E-012	1.948934E-011	1	0.000000E+000
1	28.52667278	1.948934E-011	5.659342E-012	0	0.000000E+000
1	28.52670289	5.659342E-012	1.948934E-011	1	0.000000E+000
1	28.52735181	1.948934E-011	5.659342E-012	0	0.000000E+000
1	28.52746395	5.659342E-012	1.948934E-011	1	0.000000E+000
1	28.52781281	1.948934E-011	5.659342E-012	0	0.000000E+000
1	28.52784060	5.659342E-012	1.948934E-011	1	0.000000E+000
1	28.52877798	1.948934E-011	5.659342E-012	0	0.000000E+000
1	28.52880268	5.659342E-012	1.948934E-011	1	0.000000E+000
1	28.53495865	1.948934E-011	5.659342E-012	0	0.000000E+000
1	28.53605665	5.659342E-012	1.948934E-011	1	0.000000E+000
1	28.53877006	1.948934E-011	5.659342E-012	0	0.000000E+000
1	28.54035603	5.659342E-012	1.948934E-011	1	0.000000E+000
1	28.54167706	1.948934E-011	5.659342E-012	0	0.000000E+000
1	28.54169230	5.659342E-012	1.948934E-011	1	0.000000E+000
1	28.54207022	1.948934E-011	5.659342E-012	0	0.000000E+000
1	28.54361908	5.659342E-012	1.948934E-011	1	0.000000E+000
1	28.54470978	1.948934E-011	5.659342E-012	0	0.000000E+000
1	28.54472422	5.659342E-012	1.948934E-011	1	0.000000E+000
1	28.54593388	1.948934E-011	5.659342E-012	0	0.000000E+000
1	28.54594144	5.659342E-012	1.948934E-011	1	0.000000E+000
1	28.54686269	1.948934E-011	5.659342E-012	0	0.000000E+000
1	28.55330973	5.659342E-012	1.948934E-011	1	0.000000E+000
1	28.55391621	1.948934E-011	5.659342E-012	0	0.000000E+000
1	28.55393893	5.659342E-012	1.948934E-011	1	0.000000E+000
1	28.55399152	1.948934E-011	5.659342E-012	0	0.000000E+000
1	28.55451474	5.659342E-012	1.948934E-011	1	0.000000E+000
1	28.55496077	1.948934E-011	5.659342E-012	0	0.000000E+000
1	28.55918349	5.659342E-012	1.948934E-011	1	0.000000E+000
1	28.55935135	1.948934E-011	5.659342E-012	0	0.000000E+000
1	28.55937647	5.659342E-012	1.948934E-011	1	0.000000E+000
1	28.55963418	1.948934E-011	5.659342E-012	0	0.000000E+000
1	28.55965826	5.659342E-012	1.948934E-011	1	0.000000E+000
1	28.56039745	1.948934E-011	5.659342E-012	0	0.000000E+000
1	28.56040949	5.659342E-012	1.948934E-011	1	0.000000E+000
1	28.56045182	1.948934E-011	5.659342E-012	0	0.000000E+000
1	28.56053665	5.659342E-012	1.948934E-011	1	0.000000E+000
1	28.56104628	1.948934E-011	5.659342E-012	0	0.000000E+000
1	28.56400993	5.659342E-012	1.948934E-011	1	0.000000E+000
1	28.56587738	1.948934E-011	5.659342E-012	0	0.000000E+000
1	28.56981106	5.659342E-012	1.948934E-011	1	0.000000E+000
1	28.57283009	1.948934E-011	5.659342E-012	0	0.000000E+000
1	28.57284500	5.659342E-012	1.948934E-011	1	0.000000E+000
1	28.57359862	1.948934E-011	5.659342E-012	0	0.000000E+000
1	28.57367004	5.659342E-012	1.948934E-011	1	0.000000E+000
1	28.57388303	1.948934E-011	5.659342E-012	0	0.000000E+000
1	28.57757979	5.659342E-012	1.948934E-011	1	0.000000E+000
1	28.57936291	1.948934E-011	5.659342E-012	0	0.000000E+000
1	28.57936916	5.659342E-012	1.948934E-011	1	0.000000E+000
1	28.58232449	1.948934E-011	5.659342E-012	0	0.000000E+000
1	28.58825719	5.659342E-012	1.948934E-011	1	0.000000E+000
1	28.58829501	1.948934E-011	5.659342E-012	0	0.000000E+000
1	28.59941580	5.659342E-012	1.948934E-011	1	0.000000E+000
1	28.59961824	1.948934E-011	5.659342E-012	0	0.000000E+000
1	28.59983167	5.659342E-012	1.948934E-011	1	0.000000E+000
1	28.60150651	1.948934E-011	5.659342E-012	0	0.000000E+000
1	45.23228103	5.522371E-012	1.935237E-011	1	0.000000E+000
1	45.23339849	1.935237E-011	5.522371E-012	0	0.000000E+000
1	45.23358102	5.522371E-012	1.935237E-011	1	0.000000E+000
1	45.23385961	1.935237E-011	5.522371E-012	0	0.000000E+000
1	45.23533671	5.522371E-012	1.935237E-011	1	0.000000E+000
1	45.23577921	1.935237E-011	5.522371E-012	0	0.000000E+000
1	45.23811411	5.522371E-012	1.935237E-011	1	0.000000E+000
1	45.23881613	1.935237E-011	5.522371E-012	0	0.000000E+000
1	45.23992667	5.522371E-012	1.935237E-011	1	0.000000E+000
1	45.24056271	1.935237E-011	5.522371E-012	0	0.000000E+000
1	45.24059781	5.522371E-012	1.935237E-011	1	0.000000E+000
1	45.24317045	1.935237E-011	5.522371E-012	0	0.000000E+000
1	45.24319151	5.522371E-012	1.935237E-011	1	0.000000E+000
1	45.24433031	1.935237E-011	5.522371E-012	0	0.000000E+000
1	45.24434950	5.522371E-012	1.935237E-011	1	0.000000E+000
1	45.24452432	1.935237E-011	5.522371E-012	0	0.000000E+000
1	45.25042434	5.522371E-012	1.935237E-011	1	0.000000E+000
1	45.25048799	1.935237E-011	5.522371E-012	0	0.000000E+000
1	45.25104460	5.522371E-012	1.935237E-011	1	0.000000E+000
1	45.25195204	1.935237E-011	5.522371E-012	0	0.000000E+000
1	45.25455783	5.522371E-012	1.935237E-011	1	0.000000E+000
1	45.25780894	1.935237E-011	5.522371E-012	0	0.000000E+000
1	45.25927241	5.522371E-012	1.935237E-011	1	0.000000E+000
1	45.25981482	1.935237E-011	5.522371E-012	0	0.000000E+000
1	45.25984765	5.522371E-012	1.935237E-011	1	0.000000E+000
1	45.25986531	1.935237E-011	5.522371E-012	0	0.000000E+000
1	45.25992506	5.522371E-012	1.935237E-011	1	0.000000E+000
1	45.26014454	1.935237E-011	5.522371E-012	0	0.000000E+000
1	45.26018699	5.522371E-012	1.935237E-011	1	0.000000E+000
1	45.26258692	1.935237E-011	5.522371E-012	0	0.000000E+000
1	45.26364522	5.522371E-012	1.935237E-011	1	0.000000E+000
1	45.26437722	1.935237E-011	5.522371E-012	0	0.000000E+000
1	45.26735485	5.522371E-012	1.935237E-011	1	0.000000E+000
1	45.26791991	1.935237E-011	5.522371E-012	0	0.000000E+000
1	45.26793624	5.522371E-012	1.935237E-011	1	0.000000E+000
1	45.26986565	1.935237E-011	5.522371E-012	0	0.000000E+000
1	45.26989499	5.522371E-012	1.935237E-011	1	0.000000E+000
1	45.26990940	1.935237E-011	5.522371E-012	0	0.000000E+000
1	45.26998585	5.522371E-012	1.935237E-011	1	0.000000E+000
1	45.27010185	1.935237E-011	5.522371E-012	0	0.000000E+000
1	45.27573181	5.522371E-012	1.935237E-011	1	0.000000E+000
1	45.27646475	1.935237E-011	5.522371E-012	0	0.000000E+000
1	45.27649348	5.522371E-012	1.935237E-011	1	0.000000E+000
1	45.27723079	1.935237E-011	5.522371E-012	0	0.000000E+000
1	45.27724257	5.522371E-012	1.935237E-011	1	0.000000E+000
1	45.27921908	1.935237E-011	5.522371E-012	0	0.000000E+000
1	45.27951130	5.522371E-012	1.935237E-011	1	0.000000E+000
1	45.28148241	1.935237E-011	5.522371E-012	0	0.000000E+000
1	45.28969837	5.522371E-012	1.935237E-011	1	0.000000E+000
1	45.29031896	1.935237E-011	5.522371E-012	0	0.000000E+000
1	45.29054820	5.522371E-012	1.935237E-011	1	0.000000E+000
1	45.29274393	1.935237E-011	5.522371E-012	0	0.000000E+000
1	45.29696261	5.522371E-012	1.935237E-011	1	0.000000E+000
1	45.29719301	1.935237E-011	5.522371E-012	0	0.000000E+000
1	45.30885639	5.522371E-012	1.935237E-011	1	0.000000E+000
1	45.30896400	1.935237E-011	5.522371E-012	0	0.000000E+000
1	45.31171123	5.522371E-012	1.935237E-011	1	0.000000E+000
1	45.31422442	1.935237E-011	5.522371E-012	0	0.000000E+000
1	45.31424385	5.522371E-012	1.935237E-011	1	0.000000E+000
1	45.31488431	1.935237E-011	5.522371E-012	0	0.000000E+000
1	45.31837443	5.522371E-012	1.935237E-011	1	0.000000E+000
1	45.31842249	1.935237E-011	5.522371E-012	0	0.000000E+000
1	45.31846451	5.522371E-012	1.935237E-011	1	0.000000E+000
1	45.31868498	1.935237E-011	5.522371E-012	0	0.000000E+000
1	45.31869869	5.522371E-012	1.935237E-011	1	0.000000E+000
1	45.31926770	1.935237E-011	5.522371E-012	0	0.000000E+000
1	45.32074815	5.522371E-012	1.935237E-011	1	0.000000E+000
1	45.32152417	1.935237E-011	5.522371E-012	0	0.000000E+000
1	45.33337620	5.522371E-012	1.935237E-011	1	0.000000E+000
1	45.33346340	1.935237E-011	5.522371E-012	0	0.000000E+000
1	45.33462797	5.522371E-012	1.935237E-011	1	0.000000E+000
1	45.33466478	1.935237E-011	5.522371E-012	0	0.000000E+000
1	45.33469283	5.522371E-012	1.935237E-011	1	0.000000E+000
1	45.33637949	1.935237E-011	5.522371E-012	0	0.000000E+000
1	45.33857606	5.522371E-012	1.935237E-011	1	0.000000E+000
1	45.33926850	1.935237E-011	5.522371E-012	0	0.000000E+000
1	45.34018196	5.522371E-012	1.935237E-011	1	0.000000E+000
1	45.34024659	1.935237E-011	5.522371E-012	0	0.000000E+000
1	45.34028212	5.522371E-012	1.935237E-011	1	0.000000E+000
1	45.34033652	1.935237E-011	5.522371E-012	0	0.000000E+000
1	45.34120863	5.522371E-012	1.935237E-011	1	0.000000E+000
1	45.34166373	1.935237E-011	5.522371E-012	0	0.000000E+000
1	45.34574232	5.522371E-012	1.935237E-011	1	0.000000E+000
1	45.34577169	1.935237E-011	5.522371E-012	0	0.000000E+000
1	45.34894288	5.522371E-012	1.935237E-011	1	0.000000E+000
1	45.35135330	1.935237E-011	5.522371E-012	0	0.000000E+000
1	45.35138387	5.522371E-012	1.935237E-011	1	0.000000E+000
1	45.35141619	1.935237E-011	5.522371E-012	0	0.000000E+000
1	45.35160420	5.522371E-012	1.935237E-011	1	0.000000E+000
1	45.35253109	1.935237E-011	5.522371E-012	0	0.000000E+000
1	45.35644292	5.522371E-012	1.935237E-011	1	0.000000E+000
1	45.35651216	1.935237E-011	5.522371E-012	0	0.000000E+000
1	45.36268071	5.522371E-012	1.935237E-011	1	0.000000E+000
1	45.36512157	1.935237E-011	5.522371E-012	0	0.000000E+000
1	45.36513129	5.522371E-012	1.935237E-011	1	0.000000E+000
1	45.36631041	1.935237E-011	5.522371E-012	0	0.000000E+000
1	45.36635313	5.522371E-012	1.935237E-011	1	0.000000E+000
1	45.36732111	1.935237E-011	5.522371E-012	0	0.000000E+000
1	45.36736090	5.522371E-012	1.935237E-011	1	0.000000E+000
1	45.36764001	1.935237E-011	5.522371E-012	0	0.000000E+000
1	45.37529708	5.522371E-012	1.935237E-011	1	0.000000E+000
1	45.37591849	1.935237E-011	5.522371E-012	0	0.000000E+000
1	45.37828965	5.522371E-012	1.935237E-011	1	0.000000E+000
1	45.37905305	1.935237E-011	5.522371E-012	0	0.000000E+000
1	45.37908716	5.522371E-012	1.935237E-011	1	0.000000E+000
1	45.37941961	1.935237E-011	5.522371E-012	0	0.000000E+000
1	45.37943048	5.522371E-012	1.935237E-011	1	0.000000E+000
1	45.37980737	1.935237E-011	5.522371E-012	0	0.000000E+000
1	45.37983790	5.522371E-012	1.935237E-011	1	0.000000E+000
1	45.38099171	1.935237E-011	5.522371E-012	0	0.000000E+000
1	45.39286863	5.522371E-012	1.935237E-011	1	0.000000E+000
1	45.39328507	1.935237E-011	5.522371E-012	0	0.000000E+000
1	45.39934200	5.522371E-012	1.935237E-011	1	0.000000E+000
1	45.39937511	1.935237E-011	5.522371E-012	0	0.000000E+000
1	45.41120475	5.522371E-012	1.935237E-011	1	0.000000E+000
1	45.41145136	1.935237E-011	5.522371E-012	0	0.000000E+000
1	45.41501203	5.522371E-012	1.935237E-011	1	0.000000E+000
1	45.41616583	1.935237E-011	5.522371E-012	0	0.000000E+000
1	45.41620802	5.522371E-012	1.935237E-011	1	0.000000E+000
1	45.41726615	1.935237E-011	5.522371E-012	0	0.000000E+000
1	45.42747079	5.522371E-012	1.935237E-011	1	0.000000E+000
1	45.42753080	1.935237E-011	5.522371E-012	0	0.000000E+000
1	45.42755973	5.522371E-012	1.935237E-011	1	0.000000E+000
1	45.42859100	1.935237E-011	5.522371E-012	0	0.000000E+000
1	45.42866860	5.522371E-012	1.935237E-011	1	0.000000E+000
1	45.42936997	1.935237E-011	5.522371E-012	0	0.000000E+000
1	45.42938875	5.522371E-012	1.935237E-011	1	0.000000E+000
1	45.42948262	1.935237E-011	5.522371E-012	0	0.000000E+000
1	45.42949695	5.522371E-012	1.935237E-011	1	0.000000E+000
1	45.42985094	1.935237E-011	5.522371E-012	0	0.000000E+000
1	45.42988253	5.522371E-012	1.935237E-011	1	0.000000E+000
1	45.43071363	1.935237E-011	5.522371E-012	0	0.000000E+000
1	45.43412777	5.522371E-012	1.935237E-011	1	0.000000E+000
1	45.43493991	1.935237E-011	5.522371E-012	0	0.000000E+000
1	45.43591995	5.522371E-012	1.935237E-011	1	0.000000E+000
1	45.43696778	1.935237E-011	5.522371E-012	0	0.000000E+000
1	45.43931381	5.522371E-012	1.935237E-011	1	0.000000E+000
1	45.43946490	1.935237E-011	5.522371E-012	0	0.000000E+000
1	45.43963748	5.522371E-012	1.935237E-011	1	0.000000E+000
1	45.44310969	1.935237E-011	5.522371E-012	0	0.000000E+000
1	45.44561500	5.522371E-012	1.935237E-011	1	0.000000E+000
1	45.44767137	1.935237E-011	5.522371E-012	0	0.000000E+000
1	45.44770480	5.522371E-012	1.935237E-011	1	0.000000E+000
1	45.44877984	1.935237E-011	5.522371E-012	0	0.000000E+000
1	45.45419760	5.522371E-012	1.935237E-011	1	0.000000E+000
1	45.45531887	1.935237E-011	5.522371E-012	0	0.000000E+000
1	45.45538371	5.522371E-012	1.935237E-011	1	0.000000E+000
1	45.45627298	1.935237E-011	5.522371E-012	0	0.000000E+000
1	45.45628710	5.522371E-012	1.935237E-011	1	0.000000E+000
1	45.45711124	1.935237E-011	5.522371E-012	0	0.000000E+000
1	45.45908625	5.522371E-012	1.935237E-011	1	0.000000E+000
1	45.45945405	1.935237E-011	5.522371E-012	0	0.000000E+000
1	45.47872034	5.522371E-012	1.935237E-011	1	0.000000E+000
1	45.47977993	1.935237E-011	5.522371E-012	0	0.000000E+000
1	45.48002924	5.522371E-012	1.935237E-011	1	0.000000E+000
1	45.48157254	1.935237E-011	5.522371E-012	0	0.000000E+000
1	45.48256336	5.522371E-012	1.935237E-011	1	0.000000E+000
1	45.48328201	1.935237E-011	5.522371E-012	0	0.000000E+000
1	45.48330854	5.522371E-012	1.935237E-011	1	0.000000E+000
1	45.48410094	1.935237E-011	5.522371E-012	0	0.000000E+000
1	45.48460948	5.522371E-012	1.935237E-011	1	0.000000E+000
1	45.48479176	1.935237E-011	5.522371E-012	0	0.000000E+000
1	45.48481956	5.522371E-012	1.935237E-011	1	0.000000E+000
1	45.48881072	1.935237E-011	5.522371E-012	0	0.000000E+000
1	67.85166179	5.224682E-012	1.905468E-011	1	0.000000E+000
1	67.85196642	1.905468E-011	5.224682E-012	0	0.000000E+000
1	67.85198659	5.224682E-012	1.905468E-011	1	0.000000E+000
1	67.85280864	1.905468E-011	5.224682E-012	0	0.000000E+000
1	67.85376678	5.224682E-012	1.905468E-011	1	0.000000E+000
1	67.85473282	1.905468E-011	5.224682E-012	0	0.000000E+000
1	67.85477367	5.224682E-012	1.905468E-011	1	0.000000E+000
1	67.85512107	1.905468E-011	5.224682E-012	0	0.000000E+000
1	67.85732112	5.224682E-012	1.905468E-011	1	0.000000E+000
1	67.85748592	1.905468E-011	5.224682E-012	0	0.000000E+000
1	67.85750309	5.224682E-012	1.905468E-011	1	0.000000E+000
1	67.85764609	1.905468E-011	5.224682E-012	0	0.000000E+000
1	67.85784875	5.224682E-012	1.905468E-011	1	0.000000E+000
1	67.85885066	1.905468E-011	5.224682E-012	0	0.000000E+000
1	67.85888284	5.224682E-012	1.905468E-011	1	0.000000E+000
1	67.86220892	1.905468E-011	5.224682E-012	0	0.000000E+000
1	67.86813224	5.224682E-012	1.905468E-011	1	0.000000E+000
1	67.86864252	1.905468E-011	5.224682E-012	0	0.000000E+000
1	67.86867641	5.224682E-012	1.905468E-011	1	0.000000E+000
1	67.86881288	1.905468E-011	5.224682E-012	0	0.000000E+000
1	67.86963881	5.224682E-012	1.905468E-011	1	0.000000E+000
1	67.87013299	1.905468E-011	5.224682E-012	0	0.000000E+000
1	67.87014675	5.224682E-012	1.905468E-011	1	0.000000E+000
1	67.87031775	1.905468E-011	5.224682E-012	0	0.000000E+000
1	67.87304992	5.224682E-012	1.905468E-011	1	0.000000E+000
1	67.87315882	1.905468E-011	5.224682E-012	0	0.000000E+000
1	67.87318500	5.224682E-012	1.905468E-011	1	0.000000E+000
1	67.87374464	1.905468E-011	5.224682E-012	0	0.000000E+000
1	67.87465535	5.224682E-012	1.905468E-011	1	0.000000E+000
1	67.87492455	1.905468E-011	5.224682E-012	0	0.000000E+000
1	67.87492851	5.224682E-012	1.905468E-011	1	0.000000E+000
1	67.87509046	1.905468E-011	5.224682E-012	0	0.000000E+000
1	67.87689830	5.224682E-012	1.905468E-011	1	0.000000E+000
1	67.87747466	1.905468E-011	5.224682E-012	0	0.000000E+000
1	67.87814202	5.224682E-012	1.905468E-011	1	0.000000E+000
1	67.88131278	1.905468E-011	5.224682E-012	0	0.000000E+000
1	67.88559974	5.224682E-012	1.905468E-011	1	0.000000E+000
1	67.88583132	1.905468E-011	5.224682E-012	0	0.000000E+000
1	67.88605501	5.224682E-012	1.905468E-011	1	0.000000E+000
1	67.88662303	1.905468E-011	5.224682E-012	0	0.000000E+000
1	67.88726240	5.224682E-012	1.905468E-011	1	0.000000E+000
1	67.88779495	1.905468E-011	5.224682E-012	0	0.000000E+000
1	67.88784197	5.224682E-012	1.905468E-011	1	0.000000E+000
1	67.88947899	1.905468E-011	5.224682E-012	0	0.000000E+000
1	67.89937605	5.224682E-012	1.905468E-011	1	0.000000E+000
1	67.89977464	1.905468E-011	5.224682E-012	0	0.000000E+000
1	67.89978239	5.224682E-012	1.905468E-011	1	0.000000E+000
1	67.90117987	1.905468E-011	5.224682E-012	0	0.000000E+000
1	67.90119169	5.224682E-012	1.905468E-011	1	0.000000E+000
1	67.90201984	1.905468E-011	5.224682E-012	0	0.000000E+000
1	67.90203710	5.224682E-012	1.905468E-011	1	0.000000E+000
1	67.90269120	1.905468E-011	5.224682E-012	0	0.000000E+000
1	67.90272870	5.224682E-012	1.905468E-011	1	0.000000E+000
1	67.90279139	1.905468E-011	5.224682E-012	0	0.000000E+000
1	67.90282588	5.224682E-012	1.905468E-011	1	0.000000E+000
1	67.90343824	1.905468E-011	5.224682E-012	0	0.000000E+000
1	67.90545714	5.224682E-012	1.905468E-011	1	0.000000E+000
1	67.90562259	1.905468E-011	5.224682E-012	0	0.000000E+000
1	67.90566461	5.224682E-012	1.905468E-011	1	0.000000E+000
1	67.90861605	1.905468E-011	5.224682E-012	0	0.000000E+000
1	67.90985784	5.224682E-012	1.905468E-011	1	0.000000E+000
1	67.91011868	1.905468E-011	5.224682E-012	0	0.000000E+000
1	67.91038554	5.224682E-012	1.905468E-011	1	0.000000E+000
1	67.91095825	1.905468E-011	5.224682E-012	0	0.000000E+000
1	67.91099718	5.224682E-012	1.905468E-011	1	0.000000E+000
1	67.91537114	1.905468E-011	5.224682E-012	0	0.000000E+000
1	67.91540065	5.224682E-012	1.905468E-011	1	0.000000E+000
1	67.91585934	1.905468E-011	5.224682E-012	0	0.000000E+000
1	67.91715556	5.224682E-012	1.905468E-011	1	0.000000E+000
1	67.91729598	1.905468E-011	5.224682E-012	0	0.000000E+000
1	67.91785852	5.224682E-012	1.905468E-011	1	0.000000E+000
1	67.91805555	1.905468E-011	5.224682E-012	0	0.000000E+000
1	67.91806721	5.224682E-012	1.905468E-011	1	0.000000E+000
1	67.91809723	1.905468E-011	5.224682E-012	0	0.000000E+000
1	67.92245683	5.224682E-012	1.905468E-011	1	0.000000E+000
1	67.92394505	1.905468E-011	5.224682E-012	0	0.000000E+000
1	67.92395795	5.224682E-012	1.905468E-011	1	0.000000E+000
1	67.92501917	1.905468E-011	5.224682E-012	0	0.000000E+000
1	67.92504023	5.224682E-012	1.905468E-011	1	0.000000E+000
1	67.92518225	1.905468E-011	5.224682E-012	0	0.000000E+000
1	67.92689677	5.224682E-012	1.905468E-011	1	0.000000E+000
1	67.92771094	1.905468E-011	5.224682E-012	0	0.000000E+000
1	67.92773895	5.224682E-012	1.905468E-011	1	0.000000E+000
1	67.92810008	1.905468E-011	5.224682E-012	0	0.000000E+000
1	67.92838359	5.224682E-012	1.905468E-011	1	0.000000E+000
1	67.92897963	1.905468E-011	5.224682E-012	0	0.000000E+000
1	201.86168594	4.412255E-012	1.824226E-011	1	0.000000E+000
1	201.86173399	1.824226E-011	4.412255E-012	0	0.000000E+000
1	201.86175074	4.412255E-012	1.824226E-011	1	0.000000E+000
1	201.86348696	1.824226E-011	4.412255E-012	0	0.000000E+000
1	201.87291837	4.412255E-012	1.824226E-011	1	0.000000E+000
1	201.87378863	1.824226E-011	4.412255E-012	0	0.000000E+000
1	201.87395490	4.412255E-012	1.824226E-011	1	0.000000E+000
1	201.87530854	1.824226E-011	4.412255E-012	0	0.000000E+000
1	201.87560011	4.412255E-012	1.824226E-011	1	0.000000E+000
1	201.87740292	1.824226E-011	4.412255E-012	0	0.000000E+000
1	201.87743478	4.412255E-012	1.824226E-011	1	0.000000E+000
1	201.88034955	1.824226E-011	4.412255E-012	0	0.000000E+000
1	201.88139078	4.412255E-012	1.824226E-011	1	0.000000E+000
1	201.88157036	1.824226E-011	4.412255E-012	0	0.000000E+000
1	201.88161490	4.412255E-012	1.824226E-011	1	0.000000E+000
1	201.88252573	1.824226E-011	4.412255E-012	0	0.000000E+000
1	201.88737181	4.412255E-012	1.824226E-011	1	0.000000E+000
1	201.88858925	1.824226E-011	4.412255E-012	0	0.000000E+000
1	201.88859712	4.412255E-012	1.824226E-011	1	0.000000E+000
1	201.88861944	1.824226E-011	4.412255E-012	0	0.000000E+000
1	201.88865159	4.412255E-012	1.824226E-011	1	0.000000E+000
1	201.88935276	1.824226E-011	4.412255E-012	0	0.000000E+000
1	201.89219414	4.412255E-012	1.824226E-011	1	0.000000E+000
1	201.89265001	1.824226E-011	4.412255E-012	0	0.000000E+000
1	201.89267017	4.412255E-012	1.824226E-011	1	0.000000E+000
1	201.89645810	1.824226E-011	4.412255E-012	0	0.000000E+000
1	201.89647736	4.412255E-012	1.824226E-011	1	0.000000E+000
1	201.89678767	1.824226E-011	4.412255E-012	0	0.000000E+000
1	201.89682217	4.412255E-012	1.824226E-011	1	0.000000E+000
1	201.89817845	1.824226E-011	4.412255E-012	0	0.000000E+000
1	201.89820540	4.412255E-012	1.824226E-011	1	0.000000E+000
1	201.89888031	1.824226E-011	4.412255E-012	0	0.000000E+000
1	201.89888896	4.412255E-012	1.824226E-011	1	0.000000E+000
1	201.89916800	1.824226E-011	4.412255E-012	0	0.000000E+000
1	201.89960861	4.412255E-012	1.824226E-011	1	0.000000E+000
1	201.89999424	1.824226E-011	4.412255E-012	0	0.000000E+000
1	201.91225415	4.412255E-012	1.824226E-011	1	0.000000E+000
1	201.91346648	1.824226E-011	4.412255E-012	0	0.000000E+000
1	201.91520030	4.412255E-012	1.824226E-011	1	0.000000E+000
1	201.91590800	1.824226E-011	4.412255E-012	0	0.000000E+000
1	201.91709542	4.412255E-012	1.824226E-011	1	0.000000E+000
1	201.91787302	1.824226E-011	4.412255E-012	0	0.000000E+000
1	203.61786353	4.397213E-012	1.822721E-011	1	0.000000E+000
1	203.61795536	1.822721E-011	4.397213E-012	0	0.000000E+000
1	203.61869273	4.397213E-012	1.822721E-011	1	0.000000E+000
1	203.61877397	1.822721E-011	4.397213E-012	0	0.000000E+000
1	203.61879027	4.397213E-012	1.822721E-011	1	0.000000E+000
1	203.61980767	1.822721E-011	4.397213E-012	0	0.000000E+000
1	203.63313759	4.397213E-012	1.822721E-011	1	0.000000E+000
1	203.63370667	1.822721E-011	4.397213E-012	0	0.000000E+000
1	203.64121385	4.397213E-012	1.822721E-011	1	0.000000E+000
1	203.64143048	1.822721E-011	4.397213E-012	0	0.000000E+000
1	203.64412347	4.397213E-012	1.822721E-011	1	0.000000E+000
1	203.64448110	1.822721E-011	4.397213E-012	0	0.000000E+000
1	203.64451511	4.397213E-012	1.822721E-011	1	0.000000E+000
1	203.64490307	1.822721E-011	4.397213E-012	0	0.000000E+000
1	203.64599122	4.397213E-012	1.822721E-011	1	0.000000E+000
1	203.64667000	1.822721E-011	4.397213E-012	0	0.000000E+000
1	203.64670674	4.397213E-012	1.822721E-011	1	0.000000E+000
1	203.64964292	1.822721E-011	4.397213E-012	0	0.000000E+000
1	203.65446707	4.397213E-012	1.822721E-011	1	0.000000E+000
1	203.65507587	1.822721E-011	4.397213E-012	0	0.000000E+000
1	203.66116489	4.397213E-012	1.822721E-011	1	0.000000E+000
1	203.66135079	1.822721E-011	4.397213E-012	0	0.000000E+000
1	203.66137601	4.397213E-012	1.822721E-011	1	0.000000E+000
1	203.66153989	1.822721E-011	4.397213E-012	0	0.000000E+000
1	203.66180487	4.397213E-012	1.822721E-011	1	0.000000E+000
1	203.66300192	1.822721E-011	4.397213E-012	0	0.000000E+000
1	203.66300413	4.397213E-012	1.822721E-011	1	0.000000E+000
1	203.66346863	1.822721E-011	4.397213E-012	0	0.000000E+000
1	203.66404290	4.397213E-012	1.822721E-011	1	0.000000E+000
1	203.66435681	1.822721E-011	4.397213E-012	0	0.000000E+000
1	203.66698838	4.397213E-012	1.822721E-011	1	0.000000E+000
1	203.66722129	1.822721E-011	4.397213E-012	0	0.000000E+000
1	203.66845199	4.397213E-012	1.822721E-011	1	0.000000E+000
1	203.66954118	1.822721E-011	4.397213E-012	0	0.000000E+000
1	203.66999927	4.397213E-012	1.822721E-011	1	0.000000E+000
1	203.67014814	1.822721E-011	4.397213E-012	0	0.000000E+000
1	203.67016569	4.397213E-012	1.822721E-011	1	0.000000E+000
1	203.67029139	1.822721E-011	4.397213E-012	0	0.000000E+000
1	203.67446026	4.397213E-012	1.822721E-011	1	0.000000E+000
1	203.67545291	1.822721E-011	4.397213E-012	0	0.000000E+000
1	203.67622284	4.397213E-012	1.822721E-011	1	0.000000E+000
1	203.67708107	1.822721E-011	4.397213E-012	0	0.000000E+000
1	203.67716949	4.397213E-012	1.822721E-011	1	0.000000E+000
1	203.67768550	1.822721E-011	4.397213E-012	0	0.000000E+000
1	203.68449340	4.397213E-012	1.822721E-011	1	0.000000E+000
1	203.68455801	1.822721E-011	4.397213E-012	0	0.000000E+000
1	203.68458334	4.397213E-012	1.822721E-011	1	0.000000E+000
1	203.68536948	1.822721E-011	4.397213E-012	0	0.000000E+000
1	203.68779613	4.397213E-012	1.822721E-011	1	0.000000E+000
1	203.69020485	1.822721E-011	4.397213E-012	0	0.000000E+000
1	203.69023828	4.397213E-012	1.822721E-011	1	0.000000E+000
1	203.69269328	1.822721E-011	4.397213E-012	0	0.000000E+000
1	203.69274101	4.397213E-012	1.822721E-011	1	0.000000E+000
1	203.69888451	1.822721E-011	4.397213E-012	0	0.000000E+000
1	203.70073111	4.397213E-012	1.822721E-011	1	0.000000E+000
1	203.70172990	1.822721E-011	4.397213E-012	0	0.000000E+000
1	203.70216100	4.397213E-012	1.822721E-011	1	0.000000E+000
1	203.70216342	1.822721E-011	4.397213E-012	0	0.000000E+000
1	203.70223056	4.397213E-012	1.822721E-011	1	0.000000E+000
1	203.70423693	1.822721E-011	4.397213E-012	0	0.000000E+000
1	203.70425286	4.397213E-012	1.822721E-011	1	0.000000E+000
1	203.70436660	1.822721E-011	4.397213E-012	0	0.000000E+000
1	203.70439056	4.397213E-012	1.822721E-011	1	0.000000E+000
1	203.70589227	1.822721E-011	4.397213E-012	0	0.000000E+000
1	203.70594654	4.397213E-012	1.822721E-011	1	0.000000E+000
1	203.70621230	1.822721E-011	4.397213E-012	0	0.000000E+000
1	203.71113419	4.397213E-012	1.822721E-011	1	0.000000E+000
1	203.71140124	1.822721E-011	4.397213E-012	0	0.000000E+000
1	203.71443669	4.397213E-012	1.822721E-011	1	0.000000E+000
1	203.71462516	1.822721E-011	4.397213E-012	0	0.000000E+000
1	203.71464050	4.397213E-012	1.822721E-011	1	0.000000E+000
1	203.71495421	1.822721E-011	4.397213E-012	0	0.000000E+000
1	203.72050479	4.397213E-012	1.822721E-011	1	0.000000E+000
1	203.72117866	1.822721E-011	4.397213E-012	0	0.000000E+000
1	203.72119979	4.397213E-012	1.822721E-011	1	0.000000E+000
1	203.72188677	1.822721E-011	4.397213E-012	0	0.000000E+000
1	203.72427069	4.397213E-012	1.822721E-011	1	0.000000E+000
1	203.72469271	1.822721E-011	4.397213E-012	0	0.000000E+000
1	203.72871105	4.397213E-012	1.822721E-011	1	0.000000E+000
1	203.72936066	1.822721E-011	4.397213E-012	0	0.000000E+000
1	203.72947056	4.397213E-012	1.822721E-011	1	0.000000E+000
1	203.72954022	1.822721E-011	4.397213E-012	0	0.000000E+000
1	203.73226315	4.397213E-012	1.822721E-011	1	0.000000E+000
1	203.73378765	1.822721E-011	4.397213E-012	0	0.000000E+000
1	203.73380829	4.397213E-012	1.822721E-011	1	0.000000E+000
1	203.73407583	1.822721E-011	4.397213E-012	0	0.000000E+000
1	203.73678073	4.397213E-012	1.822721E-011	1	0.000000E+000
1	203.73695676	1.822721E-011	4.397213E-012	0	0.000000E+000
1	203.75690565	4.397213E-012	1.822721E-011	1	0.000000E+000
1	203.75730400	1.822721E-011	4.397213E-012	0	0.000000E+000
1	203.75885542	4.397213E-012	1.822721E-011	1	0.000000E+000
1	203.75964086	1.822721E-011	4.397213E-012	0	0.000000E+000
1	203.76643446	4.397213E-012	1.822721E-011	1	0.000000E+000
1	203.76651960	1.822721E-011	4.397213E-012	0	0.000000E+000
1	203.78005779	4.397213E-012	1.822721E-011	1	0.000000E+000
1	203.78115125	1.822721E-011	4.397213E-012	0	0.000000E+000
1	203.78120354	4.397213E-012	1.822721E-011	1	0.000000E+000
1	203.78155758	1.822721E-011	4.397213E-012	0	0.000000E+000
1	203.78158104	4.397213E-012	1.822721E-011	1	0.000000E+000
1	203.78257934	1.822721E-011	4.397213E-012	0	0.000000E+000
1	203.78267082	4.397213E-012	1.822721E-011	1	0.000000E+000
1	203.78294417	1.822721E-011	4.397213E-012	0	0.000000E+000
1	203.78565391	4.397213E-012	1.822721E-011	1	0.000000E+000
1	203.78575548	1.822721E-011	4.397213E-012	0	0.000000E+000
1	203.78785308	4.397213E-012	1.822721E-011	1	0.000000E+000
1	203.78826731	1.822721E-011	4.397213E-012	0	0.000000E+000
1	203.78829918	4.397213E-012	1.822721E-011	1	0.000000E+000
1	203.79091796	1.822721E-011	4.397213E-012	0	0.000000E+000
1	203.79888954	4.397213E-012	1.822721E-011	1	0.000000E+000
1	203.79898877	1.822721E-011	4.397213E-012	0	0.000000E+000
1	203.80562908	4.397213E-012	1.822721E-011	1	0.000000E+000
1	203.80600928	1.822721E-011	4.397213E-012	0	0.000000E+000
1	203.80605191	4.397213E-012	1.822721E-011	1	0.000000E+000
1	203.80627522	1.822721E-011	4.397213E-012	0	0.000000E+000
1	203.80628686	4.397213E-012	1.822721E-011	1	0.000000E+000
1	203.80753532	1.822721E-011	4.397213E-012	0	0.000000E+000
1	203.80867207	4.397213E-012	1.822721E-011	1	0.000000E+000
1	203.80883382	1.822721E-011	4.397213E-012	0	0.000000E+000
1	203.80888624	4.397213E-012	1.822721E-011	1	0.000000E+000
1	203.80926075	1.822721E-011	4.397213E-012	0	0.000000E+000
1	203.81707153	4.397213E-012	1.822721E-011	1	0.000000E+000
1	203.81709478	1.822721E-011	4.397213E-012	0	0.000000E+000
1	203.82060656	4.397213E-012	1.822721E-011	1	0.000000E+000
1	203.82223171	1.822721E-011	4.397213E-012	0	0.000000E+000
1	203.82227697	4.397213E-012	1.822721E-011	1	0.000000E+000
1	203.82250974	1.822721E-011	4.397213E-012	0	0.000000E+000
1	203.82443469	4.397213E-012	1.822721E-011	1	0.000000E+000
1	203.82592448	1.822721E-011	4.397213E-012	0	0.000000E+000
1	203.83457698	4.397213E-012	1.822721E-011	1	0.000000E+000
1	203.83593796	1.822721E-011	4.397213E-012	0	0.000000E+000
1	203.85890565	4.397213E-012	1.822721E-011	1	0.000000E+000
1	203.85966562	1.822721E-011	4.397213E-012	0	0.000000E+000
1	203.85969586	4.397213E-012	1.822721E-011	1	0.000000E+000
1	203.86014239	1.822721E-011	4.397213E-012	0	0.000000E+000
1	203.86029603	4.397213E-012	1.822721E-011	1	0.000000E+000
1	203.86063332	1.822721E-011	4.397213E-012	0	0.000000E+000
1	203.86613074	4.397213E-012	1.822721E-011	1	0.000000E+000
1	203.86687544	1.822721E-011	4.397213E-012	0	0.000000E+000
1	203.87555343	4.397213E-012	1.822721E-011	1	0.000000E+000
1	203.87657863	1.822721E-011	4.397213E-012	0	0.000000E+000
1	203.87660753	4.397213E-012	1.822721E-011	1	0.000000E+000
1	203.87663802	1.822721E-011	4.397213E-012	0	0.000000E+000
1	203.88360512	4.397213E-012	1.822721E-011	1	0.000000E+000
1	203.88570963	1.822721E-011	4.397213E-012	0	0.000000E+000
1	203.89061692	4.397213E-012	1.822721E-011	1	0.000000E+000
1	203.89174107	1.822721E-011	4.397213E-012	0	0.000000E+000
1	203.89179556	4.397213E-012	1.822721E-011	1	0.000000E+000
1	203.89324189	1.822721E-011	4.397213E-012	0	0.000000E+000
1	203.89717482	4.397213E-012	1.822721E-011	1	0.000000E+000
1	203.89776013	1.822721E-011	4.397213E-012	0	0.000000E+000
1	203.90131605	4.397213E-012	1.822721E-011	1	0.000000E+000
1	203.90184005	1.822721E-011	4.397213E-012	0	0.000000E+000
1	203.90189653	4.397213E-012	1.822721E-011	1	0.000000E+000
1	203.90266189	1.822721E-011	4.397213E-012	0	0.000000E+000
1	203.90266804	4.397213E-012	1.822721E-011	1	0.000000E+000
1	203.90290128	1.822721E-011	4.397213E-012	0	0.000000E+000
1	203.90292620	4.397213E-012	1.822721E-011	1	0.000000E+000
1	203.90471106	1.822721E-011	4.397213E-012	0	0.000000E+000
1	203.90612152	4.397213E-012	1.822721E-011	1	0.000000E+000
1	203.90623475	1.822721E-011	4.397213E-012	0	0.000000E+000
1	203.90695209	4.397213E-012	1.822721E-011	1	0.000000E+000
1	203.90698630	1.822721E-011	4.397213E-012	0	0.000000E+000
1	203.90699303	4.397213E-012	1.822721E-011	1	0.000000E+000
1	203.90727553	1.822721E-011	4.397213E-012	0	0.000000E+000
1	203.90728107	4.397213E-012	1.822721E-011	1	0.000000E+000
1	203.90906760	1.822721E-011	4.397213E-012	0	0.000000E+000
1	203.92235552	4.397213E-012	1.822721E-011	1	0.000000E+000
1	203.92327341	1.822721E-011	4.397213E-012	0	0.000000E+000
1	203.92388325	4.397213E-012	1.822721E-011	1	0.000000E+000
1	203.92412035	1.822721E-011	4.397213E-012	0	0.000000E+000
1	203.92418654	4.397213E-012	1.822721E-011	1	0.000000E+000
1	203.92420945	1.822721E-011	4.397213E-012	0	0.000000E+000
1	203.92782286	4.397213E-012	1.822721E-011	1	0.000000E+000
1	203.92858705	1.822721E-011	4.397213E-012	0	0.000000E+000
1	203.92859637	4.397213E-012	1.822721E-011	1	0.000000E+000
1	203.92903002	1.822721E-011	4.397213E-012	0	0.000000E+000
1	203.93119825	4.397213E-012	1.822721E-011	1	0.000000E+000
1	203.93204758	1.822721E-011	4.397213E-012	0	0.000000E+000
1	203.93207508	4.397213E-012	1.822721E-011	1	0.000000E+000
1	203.93238405	1.822721E-011	4.397213E-012	0	0.000000E+000
1	203.94957607	4.397213E-012	1.822721E-011	1	0.000000E+000
1	203.95426484	1.822721E-011	4.397213E-012	0	0.000000E+000
1	203.95430128	4.397213E-012	1.822721E-011	1	0.000000E+000
1	203.95433364	1.822721E-011	4.397213E-012	0	0.000000E+000
1	203.95903968	4.397213E-012	1.822721E-011	1	0.000000E+000
1	203.95926587	1.822721E-011	4.397213E-012	0	0.000000E+000
1	203.95927879	4.397213E-012	1.822721E-011	1	0.000000E+000
1	203.95941928	1.822721E-011	4.397213E-012	0	0.000000E+000
1	203.95945164	4.397213E-012	1.822721E-011	1	0.000000E+000
1	203.96134372	1.822721E-011	4.397213E-012	0	0.000000E+000
1	203.96135936	4.397213E-012	1.822721E-011	1	0.000000E+000
1	203.96154211	1.822721E-011	4.397213E-012	0	0.000000E+000
1	203.96155799	4.397213E-012	1.822721E-011	1	0.000000E+000
1	203.96160517	1.822721E-011	4.397213E-012	0	0.000000E+000
1	203.96163450	4.397213E-012	1.822721E-011	1	0.000000E+000
1	203.96353766	1.822721E-011	4.397213E-012	0	0.000000E+000
1	203.96400728	4.397213E-012	1.822721E-011	1	0.000000E+000
1	203.96449475	1.822721E-011	4.397213E-012	0	0.000000E+000
1	203.96451340	4.397213E-012	1.822721E-011	1	0.000000E+000
1	203.96469670	1.822721E-011	4.397213E-012	0	0.000000E+000
1	203.96924594	4.397213E-012	1.822721E-011	1	0.000000E+000
1	203.97297902	1.822721E-011	4.397213E-012	0	0.000000E+000
1	203.97301134	4.397213E-012	1.822721E-011	1	0.000000E+000
1	203.97387518	1.822721E-011	4.397213E-012	0	0.000000E+000
1	203.97856930	4.397213E-012	1.822721E-011	1	0.000000E+000
1	203.97866127	1.822721E-011	4.397213E-012	0	0.000000E+000
1	203.97869777	4.397213E-012	1.822721E-011	1	0.000000E+000
1	203.97905921	1.822721E-011	4.397213E-012	0	0.000000E+000
1	203.98134835	4.397213E-012	1.822721E-011	1	0.000000E+000
1	203.98202040	1.822721E-011	4.397213E-012	0	0.000000E+000
1	203.98389411	4.397213E-012	1.822721E-011	1	0.000000E+000
1	203.98434821	1.822721E-011	4.397213E-012	0	0.000000E+000
1	203.98979732	4.397213E-012	1.822721E-011	1	0.000000E+000
1	203.98995741	1.822721E-011	4.397213E-012	0	0.000000E+000
1	203.99763108	4.397213E-012	1.822721E-011	1	0.000000E+000
1	203.99832164	1.822721E-011	4.397213E-012	0	0.000000E+000
1	203.99838116	4.397213E-012	1.822721E-011	1	0.000000E+000
1	203.99981677	1.822721E-011	4.397213E-012	0	0.000000E+000
1	203.99983180	4.397213E-012	1.822721E-011	1	0.000000E+000
1	204.00138420	1.822721E-011	4.397213E-012	0	0.000000E+000
1	204.00209423	4.397213E-012	1.822721E-011	1	0.000000E+000
1	204.00255573	1.822721E-011	4.397213E-012	0	0.000000E+000
1	204.00406134	4.397213E-012	1.822721E-011	1	0.000000E+000
1	204.00463172	1.822721E-011	4.397213E-012	0	0.000000E+000
1	204.00889828	4.397213E-012	1.822721E-011	1	0.000000E+000
1	204.00991266	1.822721E-011	4.397213E-012	0	0.000000E+000
1	204.00993628	4.397213E-012	1.822721E-011	1	0.000000E+000
1	204.01060346	1.822721E-011	4.397213E-012	0	0.000000E+000
1	204.01080162	4.397213E-012	1.822721E-011	1	0.000000E+000
1	204.01150198	1.822721E-011	4.397213E-012	0	0.000000E+000
1	204.01151135	4.397213E-012	1.822721E-011	1	0.000000E+000
1	204.01170975	1.822721E-011	4.397213E-012	0	0.000000E+000
1	204.01826728	4.397213E-012	1.822721E-011	1	0.000000E+000
1	204.01869374	1.822721E-011	4.397213E-012	0	0.000000E+000
1	204.02721931	4.397213E-012	1.822721E-011	1	0.000000E+000
1	204.02862735	1.822721E-011	4.397213E-012	0	0.000000E+000
1	207.84862940	4.634215E-012	1.846421E-011	1	0.000000E+000
1	207.85020089	1.846421E-011	4.634215E-012	0	0.000000E+000
1	207.85023282	4.634215E-012	1.846421E-011	1	0.000000E+000
1	207.85329653	1.846421E-011	4.634215E-012	0	0.000000E+000
1	207.85694573	4.634215E-012	1.846421E-011	1	0.000000E+000
1	207.85928311	1.846421E-011	4.634215E-012	0	0.000000E+000
1	207.85931820	4.634215E-012	1.846421E-011	1	0.000000E+000
1	207.85939735	1.846421E-011	4.634215E-012	0	0.000000E+000
1	207.86145841	4.634215E-012	1.846421E-011	1	0.000000E+000
1	207.86155066	1.846421E-011	4.634215E-012	0	0.000000E+000
1	207.86584187	4.634215E-012	1.846421E-011	1	0.000000E+000
1	207.86665199	1.846421E-011	4.634215E-012	0	0.000000E+000
1	207.87086603	4.634215E-012	1.846421E-011	1	0.000000E+000
1	207.87122968	1.846421E-011	4.634215E-012	0	0.000000E+000
1	207.87131269	4.634215E-012	1.846421E-011	1	0.000000E+000
1	207.87196121	1.846421E-011	4.634215E-012	0	0.000000E+000
1	207.88003055	4.634215E-012	1.846421E-011	1	0.000000E+000
1	207.88005480	1.846421E-011	4.634215E-012	0	0.000000E+000
1	207.88263246	4.634215E-012	1.846421E-011	1	0.000000E+000
1	207.88301315	1.846421E-011	4.634215E-012	0	0.000000E+000
1	207.88303393	4.634215E-012	1.846421E-011	1	0.000000E+000
1	207.88445603	1.846421E-011	4.634215E-012	0	0.000000E+000
1	207.89133498	4.634215E-012	1.846421E-011	1	0.000000E+000
1	207.89271409	1.846421E-011	4.634215E-012	0	0.000000E+000
1	207.89275168	4.634215E-012	1.846421E-011	1	0.000000E+000
1	207.89306484	1.846421E-011	4.634215E-012	0	0.000000E+000
1	207.89373016	4.634215E-012	1.846421E-011	1	0.000000E+000
1	207.89525764	1.846421E-011	4.634215E-012	0	0.000000E+000
1	207.90399149	4.634215E-012	1.846421E-011	1	0.000000E+000
1	207.90620775	1.846421E-011	4.634215E-012	0	0.000000E+000
1	207.90867889	4.634215E-012	1.846421E-011	1	0.000000E+000
1	207.91002000	1.846421E-011	4.634215E-012	0	0.000000E+000
1	207.91157531	4.634215E-012	1.846421E-011	1	0.000000E+000
1	207.91228501	1.846421E-011	4.634215E-012	0	0.000000E+000
1	207.91230633	4.634215E-012	1.846421E-011	1	0.000000E+000
1	207.91258604	1.846421E-011	4.634215E-012	0	0.000000E+000
1	207.91275350	4.634215E-012	1.846421E-011	1	0.000000E+000
1	207.91304702	1.846421E-011	4.634215E-012	0	0.000000E+000
1	207.91305420	4.634215E-012	1.846421E-011	1	0.000000E+000
1	207.91392179	1.846421E-011	4.634215E-012	0	0.000000E+000
1	207.91395033	4.634215E-012	1.846421E-011	1	0.000000E+000
1	207.91473519	1.846421E-011	4.634215E-012	0	0.000000E+000
1	207.91575383	4.634215E-012	1.846421E-011	1	0.000000E+000
1	207.91628611	1.846421E-011	4.634215E-012	0	0.000000E+000
1	207.91629351	4.634215E-012	1.846421E-011	1	0.000000E+000
1	207.91935388	1.846421E-011	4.634215E-012	0	0.000000E+000
1	207.91940232	4.634215E-012	1.846421E-011	1	0.000000E+000
1	207.91966667	1.846421E-011	4.634215E-012	0	0.000000E+000
1	207.91969655	4.634215E-012	1.846421E-011	1	0.000000E+000
1	207.92005952	1.846421E-011	4.634215E-012	0	0.000000E+000
1	207.92007989	4.634215E-012	1.846421E-011	1	0.000000E+000
1	207.92075875	1.846421E-011	4.634215E-012	0	0.000000E+000
1	207.92207259	4.634215E-012	1.846421E-011	1	0.000000E+000
1	207.92233776	1.846421E-011	4.634215E-012	0	0.000000E+000
1	207.92984197	4.634215E-012	1.846421E-011	1	0.000000E+000
1	207.93011973	1.846421E-011	4.634215E-012	0	0.000000E+000
1	207.94602336	4.634215E-012	1.846421E-011	1	0.000000E+000
1	207.94987432	1.846421E-011	4.634215E-012	0	0.000000E+000
1	207.95156648	4.634215E-012	1.846421E-011	1	0.000000E+000
1	207.95287377	1.846421E-011	4.634215E-012	0	0.000000E+000
1	207.95288071	4.634215E-012	1.846421E-011	1	0.000000E+000
1	207.95358545	1.846421E-011	4.634215E-012	0	0.000000E+000
1	207.95359144	4.634215E-012	1.846421E-011	1	0.000000E+000
1	207.95789721	1.846421E-011	4.634215E-012	0	0.000000E+000
1	207.96098750	4.634215E-012	1.846421E-011	1	0.000000E+000
1	207.96168188	1.846421E-011	4.634215E-012	0	0.000000E+000
1	207.96170880	4.634215E-012	1.846421E-011	1	0.000000E+000
1	207.96172519	1.846421E-011	4.634215E-012	0	0.000000E+000
1	207.96173885	4.634215E-012	1.846421E-011	1	0.000000E+000
1	207.96176960	1.846421E-011	4.634215E-012	0	0.000000E+000
1	207.96180199	4.634215E-012	1.846421E-011	1	0.000000E+000
1	207.96387527	1.846421E-011	4.634215E-012	0	0.000000E+000
1	207.96393133	4.634215E-012	1.846421E-011	1	0.000000E+000
1	207.96521989	1.846421E-011	4.634215E-012	0	0.000000E+000
1	207.96999001	4.634215E-012	1.846421E-011	1	0.000000E+000
1	207.97181950	1.846421E-011	4.634215E-012	0	0.000000E+000
1	207.97187435	4.634215E-012	1.846421E-011	1	0.000000E+000
1	207.97403830	1.846421E-011	4.634215E-012	0	0.000000E+000
1	207.97435474	4.634215E-012	1.846421E-011	1	0.000000E+000
1	207.97479399	1.846421E-011	4.634215E-012	0	0.000000E+000
1	207.98079996	4.634215E-012	1.846421E-011	1	0.000000E+000
1	207.98105654	1.846421E-011	4.634215E-012	0	0.000000E+000
1	207.98109882	4.634215E-012	1.846421E-011	1	0.000000E+000
1	207.98444905	1.846421E-011	4.634215E-012	0	0.000000E+000
1	207.98448704	4.634215E-012	1.846421E-011	1	0.000000E+000
1	207.98524027	1.846421E-011	4.634215E-012	0	0.000000E+000
1	207.98526609	4.634215E-012	1.846421E-011	1	0.000000E+000
1	207.98530548	1.846421E-011	4.634215E-012	0	0.000000E+000
1	207.98533931	4.634215E-012	1.846421E-011	1	0.000000E+000
1	207.98582666	1.846421E-011	4.634215E-012	0	0.000000E+000
1	207.98586736	4.634215E-012	1.846421E-011	1	0.000000E+000
1	207.98673184	1.846421E-011	4.634215E-012	0	0.000000E+000
1	207.98674245	4.634215E-012	1.846421E-011	1	0.000000E+000
1	207.98707525	1.846421E-011	4.634215E-012	0	0.000000E+000
1	207.99115137	4.634215E-012	1.846421E-011	1	0.000000E+000
1	207.99135736	1.846421E-011	4.634215E-012	0	0.000000E+000
1	207.99137752	4.634215E-012	1.846421E-011	1	0.000000E+000
1	207.99144924	1.846421E-011	4.634215E-012	0	0.000000E+000
1	207.99149802	4.634215E-012	1.846421E-011	1	0.000000E+000
1	207.99186403	1.846421E-011	4.634215E-012	0	0.000000E+000
1	207.99188355	4.634215E-012	1.846421E-011	1	0.000000E+000
1	207.99701930	1.846421E-011	4.634215E-012	0	0.000000E+000
1	208.00533575	4.634215E-012	1.846421E-011	1	0.000000E+000
1	208.00563372	1.846421E-011	4.634215E-012	0	0.000000E+000
1	208.00980709	4.634215E-012	1.846421E-011	1	0.000000E+000
1	208.01109761	1.846421E-011	4.634215E-012	0	0.000000E+000
1	208.01506937	4.634215E-012	1.846421E-011	1	0.000000E+000
1	208.01558905	1.846421E-011	4.634215E-012	0	0.000000E+000
1	208.01561053	4.634215E-012	1.846421E-011	1	0.000000E+000
1	208.01718377	1.846421E-011	4.634215E-012	0	0.000000E+000
1	208.01810775	4.634215E-012	1.846421E-011	1	0.000000E+000
1	208.01886586	1.846421E-011	4.634215E-012	0	0.000000E+000
1	208.02260213	4.634215E-012	1.846421E-011	1	0.000000E+000
1	208.02263514	1.846421E-011	4.634215E-012	0	0.000000E+000
1	208.02264833	4.634215E-012	1.846421E-011	1	0.000000E+000
1	208.02286817	1.846421E-011	4.634215E-012	0	0.000000E+000
1	208.02290982	4.634215E-012	1.846421E-011	1	0.000000E+000
1	208.02317494	1.846421E-011	4.634215E-012	0	0.000000E+000
1	208.02418161	4.634215E-012	1.846421E-011	1	0.000000E+000
1	208.02548655	1.846421E-011	4.634215E-012	0	0.000000E+000
1	208.02668100	4.634215E-012	1.846421E-011	1	0.000000E+000
1	208.02798671	1.846421E-011	4.634215E-012	0	0.000000E+000
1	208.02801032	4.634215E-012	1.846421E-011	1	0.000000E+000
1	208.02848219	1.846421E-011	4.634215E-012	0	0.000000E+000
1	208.02852030	4.634215E-012	1.846421E-011	1	0.000000E+000
1	208.03051366	1.846421E-011	4.634215E-012	0	0.000000E+000
1	208.03289252	4.634215E-012	1.846421E-011	1	0.000000E+000
1	208.03433324	1.846421E-011	4.634215E-012	0	0.000000E+000
1	208.03717667	4.634215E-012	1.846421E-011	1	0.000000E+000
1	208.03825422	1.846421E-011	4.634215E-012	0	0.000000E+000
1	208.03830466	4.634215E-012	1.846421E-011	1	0.000000E+000
1	208.03886808	1.846421E-011	4.634215E-012	0	0.000000E+000
1	208.03888131	4.634215E-012	1.846421E-011	1	0.000000E+000
1	208.03949284	1.846421E-011	4.634215E-012	0	0.000000E+000
1	208.03950761	4.634215E-012	1.846421E-011	1	0.000000E+000
1	208.04216857	1.846421E-011	4.634215E-012	0	0.000000E+000
1	208.04217718	4.634215E-012	1.846421E-011	1	0.000000E+000
1	208.04671053	1.846421E-011	4.634215E-012	0	0.000000E+000
1	208.04671832	4.634215E-012	1.846421E-011	1	0.000000E+000
1	208.04680681	1.846421E-011	4.634215E-012	0	0.000000E+000
1	208.06231079	4.634215E-012	1.846421E-011	1	0.000000E+000
1	208.06276021	1.846421E-011	4.634215E-012	0	0.000000E+000
1	208.06595898	4.634215E-012	1.846421E-011	1	0.000000E+000
1	208.06627655	1.846421E-011	4.634215E-012	0	0.000000E+000
1	208.07037338	4.634215E-012	1.846421E-011	1	0.000000E+000
1	208.07092750	1.846421E-011	4.634215E-012	0	0.000000E+000
1	208.07102314	4.634215E-012	1.846421E-011	1	0.000000E+000
1	208.07128285	1.846421E-011	4.634215E-012	0	0.000000E+000
1	208.07131978	4.634215E-012	1.846421E-011	1	0.000000E+000
1	208.07187688	1.846421E-011	4.634215E-012	0	0.000000E+000
1	208.07190485	4.634215E-012	1.846421E-011	1	0.000000E+000
1	208.07271502	1.846421E-011	4.634215E-012	0	0.000000E+000
1	208.08244472	4.634215E-012	1.846421E-011	1	0.000000E+000
1	208.08308224	1.846421E-011	4.634215E-012	0	0.000000E+000
1	208.08312224	4.634215E-012	1.846421E-011	1	0.000000E+000
1	208.08384728	1.846421E-011	4.634215E-012	0	0.000000E+000
1	208.08764539	4.634215E-012	1.846421E-011	1	0.000000E+000
1	208.08800136	1.846421E-011	4.634215E-012	0	0.000000E+000
1	208.09373896	4.634215E-012	1.846421E-011	1	0.000000E+000
1	208.09396436	1.846421E-011	4.634215E-012	0	0.000000E+000
1	208.09398514	4.634215E-012	1.846421E-011	1	0.000000E+000
1	208.09592261	1.846421E-011	4.634215E-012	0	0.000000E+000
1	208.09593745	4.634215E-012	1.846421E-011	1	0.000000E+000
1	208.09674193	1.846421E-011	4.634215E-012	0	0.000000E+000
1	208.10255208	4.634215E-012	1.846421E-011	1	0.000000E+000
1	208.10284903	1.846421E-011	4.634215E-012	0	0.000000E+000
1	208.10919859	4.634215E-012	1.846421E-011	1	0.000000E+000
1	208.11020273	1.846421E-011	4.634215E-012	0	0.000000E+000
1	208.11023884	4.634215E-012	1.846421E-011	1	0.000000E+000
1	208.11034424	1.846421E-011	4.634215E-012	0	0.000000E+000
1	208.11202445	4.634215E-012	1.846421E-011	1	0.000000E+000
1	208.11309062	1.846421E-011	4.634215E-012	0	0.000000E+000
1	208.11310732	4.634215E-012	1.846421E-011	1	0.000000E+000
1	208.11388863	1.846421E-011	4.634215E-012	0	0.000000E+000
1	208.11998189	4.634215E-012	1.846421E-011	1	0.000000E+000
1	208.12036050	1.846421E-011	4.634215E-012	0	0.000000E+000
1	208.12085769	4.634215E-012	1.846421E-011	1	0.000000E+000
1	208.12105029	1.846421E-011	4.634215E-012	0	0.000000E+000
1	208.12108743	4.634215E-012	1.846421E-011	1	0.000000E+000
1	208.12368563	1.846421E-011	4.634215E-012	0	0.000000E+000
1	208.12530948	4.634215E-012	1.846421E-011	1	0.000000E+000
1	208.12616139	1.846421E-011	4.634215E-012	0	0.000000E+000
1	208.13204068	4.634215E-012	1.846421E-011	1	0.000000E+000
1	208.13336961	1.846421E-011	4.634215E-012	0	0.000000E+000
1	208.13339433	4.634215E-012	1.846421E-011	1	0.000000E+000
1	208.13349990	1.846421E-011	4.634215E-012	0	0.000000E+000
1	208.13858676	4.634215E-012	1.846421E-011	1	0.000000E+000
1	208.13890313	1.846421E-011	4.634215E-012	0	0.000000E+000
1	208.13892520	4.634215E-012	1.846421E-011	1	0.000000E+000
1	208.14203485	1.846421E-011	4.634215E-012	0	0.000000E+000
1	208.14205203	4.634215E-012	1.846421E-011	1	0.000000E+000
1	208.14269168	1.846421E-011	4.634215E-012	0	0.000000E+000
1	208.14399180	4.634215E-012	1.846421E-011	1	0.000000E+000
1	208.14400910	1.846421E-011	4.634215E-012	0	0.000000E+000
1	208.14963657	4.634215E-012	1.846421E-011	1	0.000000E+000
1	208.15181749	1.846421E-011	4.634215E-012	0	0.000000E+000
1	208.15186850	4.634215E-012	1.846421E-011	1	0.000000E+000
1	208.15230957	1.846421E-011	4.634215E-012	0	0.000000E+000
1	208.15679638	4.634215E-012	1.846421E-011	1	0.000000E+000
1	208.15695403	1.846421E-011	4.634215E-012	0	0.000000E+000
1	208.15698112	4.634215E-012	1.846421E-011	1	0.000000E+000
1	208.15705536	1.846421E-011	4.634215E-012	0	0.000000E+000
1	208.15706936	4.634215E-012	1.846421E-011	1	0.000000E+000
1	208.15921197	1.846421E-011	4.634215E-012	0	0.000000E+000
1	208.16110631	4.634215E-012	1.846421E-011	1	0.000000E+000
1	208.16169208	1.846421E-011	4.634215E-012	0	0.000000E+000
1	208.16174184	4.634215E-012	1.846421E-011	1	0.000000E+000
1	208.16495134	1.846421E-011	4.634215E-012	0	0.000000E+000
1	208.16496301	4.634215E-012	1.846421E-011	1	0.000000E+000
1	208.16542956	1.846421E-011	4.634215E-012	0	0.000000E+000
1	208.16545195	4.634215E-012	1.846421E-011	1	0.000000E+000
1	208.16678603	1.846421E-011	4.634215E-012	0	0.000000E+000
1	208.18104451	4.634215E-012	1.846421E-011	1	0.000000E+000
1	208.18106480	1.846421E-011	4.634215E-012	0	0.000000E+000
1	208.18112478	4.634215E-012	1.846421E-011	1	0.000000E+000
1	208.18117151	1.846421E-011	4.634215E-012	0	0.000000E+000
1	208.18373556	4.634215E-012	1.846421E-011	1	0.000000E+000
1	208.18400507	1.846421E-011	4.634215E-012	0	0.000000E+000
1	208.18615594	4.634215E-012	1.846421E-011	1	0.000000E+000
1	208.18719370	1.846421E-011	4.634215E-012	0	0.000000E+000
1	208.18720656	4.634215E-012	1.846421E-011	1	0.000000E+000
1	208.18853960	1.846421E-011	4.634215E-012	0	0.000000E+000
1	208.19285073	4.634215E-012	1.846421E-011	1	0.000000E+000
1	208.19334049	1.846421E-011	4.634215E-012	0	0.000000E+000
1	208.19335637	4.634215E-012	1.846421E-011	1	0.000000E+000
1	208.19434576	1.846421E-011	4.634215E-012	0	0.000000E+000
1	208.19736421	4.634215E-012	1.846421E-011	1	0.000000E+000
1	208.19760174	1.846421E-011	4.634215E-012	0	0.000000E+000
1	208.20184986	4.634215E-012	1.846421E-011	1	0.000000E+000
1	208.20346862	1.846421E-011	4.634215E-012	0	0.000000E+000
1	208.20351458	4.634215E-012	1.846421E-011	1	0.000000E+000
1	208.20645361	1.846421E-011	4.634215E-012	0	0.000000E+000
1	208.20980993	4.634215E-012	1.846421E-011	1	0.000000E+000
1	208.20988556	1.846421E-011	4.634215E-012	0	0.000000E+000
1	208.21666855	4.634215E-012	1.846421E-011	1	0.000000E+000
1	208.21758684	1.846421E-011	4.634215E-012	0	0.000000E+000
1	208.22566314	4.634215E-012	1.846421E-011	1	0.000000E+000
1	208.22619204	1.846421E-011	4.634215E-012	0	0.000000E+000
1	208.22621306	4.634215E-012	1.846421E-011	1	0.000000E+000
1	208.22735099	1.846421E-011	4.634215E-012	0	0.000000E+000
1	208.23059653	4.634215E-012	1.846421E-011	1	0.000000E+000
1	208.23115668	1.846421E-011	4.634215E-012	0	0.000000E+000
1	208.23119581	4.634215E-012	1.846421E-011	1	0.000000E+000
1	208.23131251	1.846421E-011	4.634215E-012	0	0.000000E+000
1	208.23608937	4.634215E-012	1.846421E-011	1	0.000000E+000
1	208.23636928	1.846421E-011	4.634215E-012	0	0.000000E+000
1	208.23709956	4.634215E-012	1.846421E-011	1	0.000000E+000
1	208.23878699	1.846421E-011	4.634215E-012	0	0.000000E+000
1	208.24281955	4.634215E-012	1.846421E-011	1	0.000000E+000
1	208.24356547	1.846421E-011	4.634215E-012	0	0.000000E+000
1	208.24359561	4.634215E-012	1.846421E-011	1	0.000000E+000
1	208.24400649	1.846421E-011	4.634215E-012	0	0.000000E+000
1	208.24826778	4.634215E-012	1.846421E-011	1	0.000000E+000
1	208.24908200	1.846421E-011	4.634215E-012	0	0.000000E+000
1	208.25105583	4.634215E-012	1.846421E-011	1	0.000000E+000
1	208.25157522	1.846421E-011	4.634215E-012	0	0.000000E+000
1	208.25898133	4.634215E-012	1.846421E-011	1	0.000000E+000
1	208.26277117	1.846421E-011	4.634215E-012	0	0.000000E+000
1	208.26278880	4.634215E-012	1.846421E-011	1	0.000000E+000
1	208.26462055	1.846421E-011	4.634215E-012	0	0.000000E+000
1	208.27403587	4.634215E-012	1.846421E-011	1	0.000000E+000
1	208.27522497	1.846421E-011	4.634215E-012	0	0.000000E+000
1	208.27523375	4.634215E-012	1.846421E-011	1	0.000000E+000
1	208.27528985	1.846421E-011	4.634215E-012	0	0.000000E+000
1	208.27537422	4.634215E-012	1.846421E-011	1	0.000000E+000
1	208.27610027	1.846421E-011	4.634215E-012	0	0.000000E+000
1	208.27612830	4.634215E-012	1.846421E-011	1	0.000000E+000
1	208.27647236	1.846421E-011	4.634215E-012	0	0.000000E+000
1	208.27648733	4.634215E-012	1.846421E-011	1	0.000000E+000
1	208.27682233	1.846421E-011	4.634215E-012	0	0.000000E+000
1	208.27782510	4.634215E-012	1.846421E-011	1	0.000000E+000
1	208.27785258	1.846421E-011	4.634215E-012	0	0.000000E+000
1	208.27915302	4.634215E-012	1.846421E-011	1	0.000000E+000
1	208.27932458	1.846421E-011	4.634215E-012	0	0.000000E+000
1	208.27934216	4.634215E-012	1.846421E-011	1	0.000000E+000
1	208.28036064	1.846421E-011	4.634215E-012	0	0.000000E+000
1	208.28045542	4.634215E-012	1.846421E-011	1	0.000000E+000
1	208.28095788	1.846421E-011	4.634215E-012	0	0.000000E+000
1	208.28097335	4.634215E-012	1.846421E-011	1	0.000000E+000
1	208.28179649	1.846421E-011	4.634215E-012	0	0.000000E+000
1	208.28186807	4.634215E-012	1.846421E-011	1	0.000000E+000
1	208.28222082	1.846421E-011	4.634215E-012	0	0.000000E+000
1	208.31192479	4.634215E-012	1.846421E-011	1	0.000000E+000
1	208.31290780	1.846421E-011	4.634215E-012	0	0.000000E+000
1	208.31294497	4.634215E-012	1.846421E-011	1	0.000000E+000
1	208.31418178	1.846421E-011	4.634215E-012	0	0.000000E+000
1	208.31419987	4.634215E-012	1.846421E-011	1	0.000000E+000
1	208.31581576	1.846421E-011	4.634215E-012	0	0.000000E+000
1	208.32183213	4.634215E-012	1.846421E-011	1	0.000000E+000
1	208.32228792	1.846421E-011	4.634215E-012	0	0.000000E+000
1	208.32230709	4.634215E-012	1.846421E-011	1	0.000000E+000
1	208.32268601	1.846421E-011	4.634215E-012	0	0.000000E+000
1	208.32521271	4.634215E-012	1.846421E-011	1	0.000000E+000
1	208.32825501	1.846421E-011	4.634215E-012	0	0.000000E+000
1	208.32828608	4.634215E-012	1.846421E-011	1	0.000000E+000
1	208.32849294	1.846421E-011	4.634215E-012	0	0.000000E+000
1	208.33476260	4.634215E-012	1.846421E-011	1	0.000000E+000
1	208.33480417	1.846421E-011	4.634215E-012	0	0.000000E+000
1	208.34317814	4.634215E-012	1.846421E-011	1	0.000000E+000
1	208.34333358	1.846421E-011	4.634215E-012	0	0.000000E+000
1	208.34335596	4.634215E-012	1.846421E-011	1	0.000000E+000
1	208.34341438	1.846421E-011	4.634215E-012	0	0.000000E+000
1	208.34502786	4.634215E-012	1.846421E-011	1	0.000000E+000
1	208.34606727	1.846421E-011	4.634215E-012	0	0.000000E+000
1	208.34686641	4.634215E-012	1.846421E-011	1	0.000000E+000
1	208.34692035	1.846421E-011	4.634215E-012	0	0.000000E+000
1	208.34899717	4.634215E-012	1.846421E-011	1	0.000000E+000
1	208.35076086	1.846421E-011	4.634215E-012	0	0.000000E+000
1	208.35374711	4.634215E-012	1.846421E-011	1	0.000000E+000
1	208.35521875	1.846421E-011	4.634215E-012	0	0.000000E+000
1	208.35684147	4.634215E-012	1.846421E-011	1	0.000000E+000
1	208.35702464	1.846421E-011	4.634215E-012	0	0.000000E+000
1	208.35980497	4.634215E-012	1.846421E-011	1	0.000000E+000
1	208.36180980	1.846421E-011	4.634215E-012	0	0.000000E+000
1	208.37490660	4.634215E-012	1.846421E-011	1	0.000000E+000
1	208.37494245	1.846421E-011	4.634215E-012	0	0.000000E+000
1	208.37552322	4.634215E-012	1.846421E-011	1	0.000000E+000
1	208.37600385	1.846421E-011	4.634215E-012	0	0.000000E+000
1	208.38190058	4.634215E-012	1.846421E-011	1	0.000000E+000
1	208.38324147	1.846421E-011	4.634215E-012	0	0.000000E+000
1	208.38327137	4.634215E-012	1.846421E-011	1	0.000000E+000
1	208.38438472	1.846421E-011	4.634215E-012	0	0.000000E+000
1	208.38445634	4.634215E-012	1.846421E-011	1	0.000000E+000
1	208.38497614	1.846421E-011	4.634215E-012	0	0.000000E+000
1	208.38559811	4.634215E-012	1.846421E-011	1	0.000000E+000
1	208.38566910	1.846421E-011	4.634215E-012	0	0.000000E+000
1	208.39734484	4.634215E-012	1.846421E-011	1	0.000000E+000
1	208.39758624	1.846421E-011	4.634215E-012	0	0.000000E+000
1	208.39761332	4.634215E-012	1.846421E-011	1	0.000000E+000
1	208.39778953	1.846421E-011	4.634215E-012	0	0.000000E+000
1	208.39779388	4.634215E-012	1.846421E-011	1	0.000000E+000
1	208.39944119	1.846421E-011	4.634215E-012	0	0.000000E+000
1	208.40492178	4.634215E-012	1.846421E-011	1	0.000000E+000
1	208.40590698	1.846421E-011	4.634215E-012	0	0.000000E+000
1	208.40593266	4.634215E-012	1.846421E-011	1	0.000000E+000
1	208.40720011	1.846421E-011	4.634215E-012	0	0.000000E+000
1	208.41107324	4.634215E-012	1.846421E-011	1	0.000000E+000
1	208.41113216	1.846421E-011	4.634215E-012	0	0.000000E+000
1	208.43725678	4.634215E-012	1.846421E-011	1	0.000000E+000
1	208.43738611	1.846421E-011	4.634215E-012	0	0.000000E+000
1	208.43795630	4.634215E-012	1.846421E-011	1	0.000000E+000
1	208.43995253	1.846421E-011	4.634215E-012	0	0.000000E+000
1	208.44089831	4.634215E-012	1.846421E-011	1	0.000000E+000
1	208.44217124	1.846421E-011	4.634215E-012	0	0.000000E+000
1	208.44309813	4.634215E-012	1.846421E-011	1	0.000000E+000
1	208.44344767	1.846421E-011	4.634215E-012	0	0.000000E+000
1	208.44347775	4.634215E-012	1.846421E-011	1	0.000000E+000
1	208.44356808	1.846421E-011	4.634215E-012	0	0.000000E+000
1	208.44360740	4.634215E-012	1.846421E-011	1	0.000000E+000
1	208.44471248	1.846421E-011	4.634215E-012	0	0.000000E+000
1	208.44472027	4.634215E-012	1.846421E-011	1	0.000000E+000
1	208.45003302	1.846421E-011	4.634215E-012	0	0.000000E+000
1	208.45615280	4.634215E-012	1.846421E-011	1	0.000000E+000
1	208.45670637	1.846421E-011	4.634215E-012	0	0.000000E+000
1	208.45672868	4.634215E-012	1.846421E-011	1	0.000000E+000
1	208.45728641	1.846421E-011	4.634215E-012	0	0.000000E+000
1	208.45730082	4.634215E-012	1.846421E-011	1	0.000000E+000
1	208.45744626	1.846421E-011	4.634215E-012	0	0.000000E+000
1	208.45746722	4.634215E-012	1.846421E-011	1	0.000000E+000
1	208.45826842	1.846421E-011	4.634215E-012	0	0.000000E+000
1	208.45829030	4.634215E-012	1.846421E-011	1	0.000000E+000
1	208.46045191	1.846421E-011	4.634215E-012	0	0.000000E+000
1	208.46048121	4.634215E-012	1.846421E-011	1	0.000000E+000
1	208.46064867	1.846421E-011	4.634215E-012	0	0.000000E+000
1	208.46069877	4.634215E-012	1.846421E-011	1	0.000000E+000
1	208.46079308	1.846421E-011	4.634215E-012	0	0.000000E+000
1	208.46081357	4.634215E-012	1.846421E-011	1	0.000000E+000
1	208.46133688	1.846421E-011	4.634215E-012	0	0.000000E+000
1	208.46136750	4.634215E-012	1.846421E-011	1	0.000000E+000
1	208.46154458	1.846421E-011	4.634215E-012	0	0.000000E+000
1	208.46157276	4.634215E-012	1.846421E-011	1	0.000000E+000
1	208.46342660	1.846421E-011	4.634215E-012	0	0.000000E+000
1	208.46348353	4.634215E-012	1.846421E-011	1	0.000000E+000
1	208.46431109	1.846421E-011	4.634215E-012	0	0.000000E+000
1	208.46434683	4.634215E-012	1.846421E-011	1	0.000000E+000
1	208.46460105	1.846421E-011	4.634215E-012	0	0.000000E+000
1	208.46525771	4.634215E-012	1.846421E-011	1	0.000000E+000
1	208.46695002	1.846421E-011	4.634215E-012	0	0.000000E+000
1	208.46701043	4.634215E-012	1.846421E-011	1	0.000000E+000
1	208.46731324	1.846421E-011	4.634215E-012	0	0.000000E+000
1	208.46733701	4.634215E-012	1.846421E-011	1	0.000000E+000
1	208.46784840	1.846421E-011	4.634215E-012	0	0.000000E+000
1	208.47169500	4.634215E-012	1.846421E-011	1	0.000000E+000
1	208.47194809	1.846421E-011	4.634215E-012	0	0.000000E+000
1	208.47197470	4.634215E-012	1.846421E-011	1	0.000000E+000
1	208.47336601	1.846421E-011	4.634215E-012	0	0.000000E+000
1	208.47338473	4.634215E-012	1.846421E-011	1	0.000000E+000
1	208.47586254	1.846421E-011	4.634215E-012	0	0.000000E+000
1	208.47763177	4.634215E-012	1.846421E-011	1	0.000000E+000
1	208.47897752	1.846421E-011	4.634215E-012	0	0.000000E+000
1	208.47934928	4.634215E-012	1.846421E-011	1	0.000000E+000
1	208.47996692	1.846421E-011	4.634215E-012	0	0.000000E+000
1	208.48230315	4.634215E-012	1.846421E-011	1	0.000000E+000
1	208.48760781	1.846421E-011	4.634215E-012	0	0.000000E+000
1	208.48761436	4.634215E-012	1.846421E-011	1	0.000000E+000
1	208.48807931	1.846421E-011	4.634215E-012	0	0.000000E+000
1	208.48809693	4.634215E-012	1.846421E-011	1	0.000000E+000
1	208.48866558	1.846421E-011	4.634215E-012	0	0.000000E+000
1	208.49004752	4.634215E-012	1.846421E-011	1	0.000000E+000
1	208.49072036	1.846421E-011	4.634215E-012	0	0.000000E+000
1	208.49076115	4.634215E-012	1.846421E-011	1	0.000000E+000
1	208.49171164	1.846421E-011	4.634215E-012	0	0.000000E+000
1	208.49172261	4.634215E-012	1.846421E-011	1	0.000000E+000
1	208.49248408	1.846421E-011	4.634215E-012	0	0.000000E+000
1	208.49250889	4.634215E-012	1.846421E-011	1	0.000000E+000
1	208.49288027	1.846421E-011	4.634215E-012	0	0.000000E+000
1	208.49293416	4.634215E-012	1.846421E-011	1	0.000000E+000
1	208.49339307	1.846421E-011	4.634215E-012	0	0.000000E+000
1	208.49529685	4.634215E-012	1.846421E-011	1	0.000000E+000
1	208.49628989	1.846421E-011	4.634215E-012	0	0.000000E+000
1	208.49652111	4.634215E-012	1.846421E-011	1	0.000000E+000
1	208.49730943	1.846421E-011	4.634215E-012	0	0.000000E+000
1	208.50377611	4.634215E-012	1.846421E-011	1	0.000000E+000
1	208.50412609	1.846421E-011	4.634215E-012	0	0.000000E+000
1	208.50416097	4.634215E-012	1.846421E-011	1	0.000000E+000
1	208.50638774	1.846421E-011	4.634215E-012	0	0.000000E+000
1	208.50865882	4.634215E-012	1.846421E-011	1	0.000000E+000
1	208.51058011	1.846421E-011	4.634215E-012	0	0.000000E+000
1	208.51125205	4.634215E-012	1.846421E-011	1	0.000000E+000
1	208.51485692	1.846421E-011	4.634215E-012	0	0.000000E+000
1	208.51789994	4.634215E-012	1.846421E-011	1	0.000000E+000
1	208.51877204	1.846421E-011	4.634215E-012	0	0.000000E+000
1	208.51882379	4.634215E-012	1.846421E-011	1	0.000000E+000
1	208.51884976	1.846421E-011	4.634215E-012	0	0.000000E+000
1	208.52237350	4.634215E-012	1.846421E-011	1	0.000000E+000
1	208.52285230	1.846421E-011	4.634215E-012	0	0.000000E+000
1	208.52287561	4.634215E-012	1.846421E-011	1	0.000000E+000
1	208.52532756	1.846421E-011	4.634215E-012	0	0.000000E+000
1	208.52535170	4.634215E-012	1.846421E-011	1	0.000000E+000
1	208.52557158	1.846421E-011	4.634215E-012	0	0.000000E+000
1	208.53020748	4.634215E-012	1.846421E-011	1	0.000000E+000
1	208.53043353	1.846421E-011	4.634215E-012	0	0.000000E+000
1	208.53044520	4.634215E-012	1.846421E-011	1	0.000000E+000
1	208.53096183	1.846421E-011	4.634215E-012	0	0.000000E+000
1	208.53101570	4.634215E-012	1.846421E-011	1	0.000000E+000
1	208.53205903	1.846421E-011	4.634215E-012	0	0.000000E+000
1	208.53215481	4.634215E-012	1.846421E-011	1	0.000000E+000
1	208.53285768	1.846421E-011	4.634215E-012	0	0.000000E+000
1	208.53287717	4.634215E-012	1.846421E-011	1	0.000000E+000
1	208.53345600	1.846421E-011	4.634215E-012	0	0.000000E+000
1	208.53350717	4.634215E-012	1.846421E-011	1	0.000000E+000
1	208.53628020	1.846421E-011	4.634215E-012	0	0.000000E+000
1	208.53630886	4.634215E-012	1.846421E-011	1	0.000000E+000
1	208.53653863	1.846421E-011	4.634215E-012	0	0.000000E+000
1	208.53656339	4.634215E-012	1.846421E-011	1	0.000000E+000
1	208.53881446	1.846421E-011	4.634215E-012	0	0.000000E+000
1	208.54066911	4.634215E-012	1.846421E-011	1	0.000000E+000
1	208.54088648	1.846421E-011	4.634215E-012	0	0.000000E+000
1	208.54127418	4.634215E-012	1.846421E-011	1	0.000000E+000
1	208.54134102	1.846421E-011	4.634215E-012	0	0.000000E+000
1	208.54135571	4.634215E-012	1.846421E-011	1	0.000000E+000
1	208.54499957	1.846421E-011	4.634215E-012	0	0.000000E+000
1	208.54835543	4.634215E-012	1.846421E-011	1	0.000000E+000
1	208.54887310	1.846421E-011	4.634215E-012	0	0.000000E+000
1	208.55314095	4.634215E-012	1.846421E-011	1	0.000000E+000
1	208.55388295	1.846421E-011	4.634215E-012	0	0.000000E+000
1	208.55702744	4.634215E-012	1.846421E-011	1	0.000000E+000
1	208.55721896	1.846421E-011	4.634215E-012	0	0.000000E+000
1	208.55780471	4.634215E-012	1.846421E-011	1	0.000000E+000
1	208.55899142	1.846421E-011	4.634215E-012	0	0.000000E+000
1	208.55902648	4.634215E-012	1.846421E-011	1	0.000000E+000
1	208.55937031	1.846421E-011	4.634215E-012	0	0.000000E+000
1	208.56308376	4.634215E-012	1.846421E-011	1	0.000000E+000
1	208.56512129	1.846421E-011	4.634215E-012	0	0.000000E+000
1	208.56515521	4.634215E-012	1.846421E-011	1	0.000000E+000
1	208.56556826	1.846421E-011	4.634215E-012	0	0.000000E+000
1	208.56558366	4.634215E-012	1.846421E-011	1	0.000000E+000
1	208.56898704	1.846421E-011	4.634215E-012	0	0.000000E+000
1	208.56900830	4.634215E-012	1.846421E-011	1	0.000000E+000
1	208.56923154	1.846421E-011	4.634215E-012	0	0.000000E+000
1	208.57833214	4.634215E-012	1.846421E-011	1	0.000000E+000
1	208.57861798	1.846421E-011	4.634215E-012	0	0.000000E+000
1	208.58047164	4.634215E-012	1.846421E-011	1	0.000000E+000
1	208.58049313	1.846421E-011	4.634215E-012	0	0.000000E+000
1	208.59255241	4.634215E-012	1.846421E-011	1	0.000000E+000
1	208.59259029	1.846421E-011	4.634215E-012	0	0.000000E+000
1	208.59761362	4.634215E-012	1.846421E-011	1	0.000000E+000
1	208.59778092	1.846421E-011	4.634215E-012	0	0.000000E+000
1	208.59789912	4.634215E-012	1.846421E-011	1	0.000000E+000
1	208.59913489	1.846421E-011	4.634215E-012	0	0.000000E+000
1	208.59914801	4.634215E-012	1.846421E-011	1	0.000000E+000
1	208.60064385	1.846421E-011	4.634215E-012	0	0.000000E+000
1	208.60067633	4.634215E-012	1.846421E-011	1	0.000000E+000
1	208.60085504	1.846421E-011	4.634215E-012	0	0.000000E+000
1	208.60087938	4.634215E-012	1.846421E-011	1	0.000000E+000
1	208.60120290	1.846421E-011	4.634215E-012	0	0.000000E+000
1	208.60257462	4.634215E-012	1.846421E-011	1	0.000000E+000
1	208.60298983	1.846421E-011	4.634215E-012	0	0.000000E+000
1	208.60477510	4.634215E-012	1.846421E-011	1	0.000000E+000
1	208.60554524	1.846421E-011	4.634215E-012	0	0.000000E+000
1	208.60735145	4.634215E-012	1.846421E-011	1	0.000000E+000
1	208.60767067	1.846421E-011	4.634215E-012	0	0.000000E+000
1	208.60768772	4.634215E-012	1.846421E-011	1	0.000000E+000
1	208.60776546	1.846421E-011	4.634215E-012	0	0.000000E+000
1	208.61222464	4.634215E-012	1.846421E-011	1	0.000000E+000
1	208.61247052	1.846421E-011	4.634215E-012	0	0.000000E+000
1	208.61652725	4.634215E-012	1.846421E-011	1	0.000000E+000
1	208.61665451	1.846421E-011	4.634215E-012	0	0.000000E+000
1	208.61804647	4.634215E-012	1.846421E-011	1	0.000000E+000
1	208.61912368	1.846421E-011	4.634215E-012	0	0.000000E+000
1	208.62417113	4.634215E-012	1.846421E-011	1	0.000000E+000
1	208.62498777	1.846421E-011	4.634215E-012	0	0.000000E+000
1	208.62499918	4.634215E-012	1.846421E-011	1	0.000000E+000
1	208.62536088	1.846421E-011	4.634215E-012	0	0.000000E+000
1	208.62538926	4.634215E-012	1.846421E-011	1	0.000000E+000
1	208.62741380	1.846421E-011	4.634215E-012	0	0.000000E+000
1	208.62830125	4.634215E-012	1.846421E-011	1	0.000000E+000
1	208.62850841	1.846421E-011	4.634215E-012	0	0.000000E+000
1	208.63484292	4.634215E-012	1.846421E-011	1	0.000000E+000
1	208.63517071	1.846421E-011	4.634215E-012	0	0.000000E+000
1	208.63518160	4.634215E-012	1.846421E-011	1	0.000000E+000
1	208.63562940	1.846421E-011	4.634215E-012	0	0.000000E+000
1	208.63910349	4.634215E-012	1.846421E-011	1	0.000000E+000
1	208.64088248	1.846421E-011	4.634215E-012	0	0.000000E+000
1	208.64527618	4.634215E-012	1.846421E-011	1	0.000000E+000
1	208.64574531	1.846421E-011	4.634215E-012	0	0.000000E+000
1	208.64579911	4.634215E-012	1.846421E-011	1	0.000000E+000
1	208.64622311	1.846421E-011	4.634215E-012	0	0.000000E+000
1	208.64625169	4.634215E-012	1.846421E-011	1	0.000000E+000
1	208.64662924	1.846421E-011	4.634215E-012	0	0.000000E+000
1	208.64664404	4.634215E-012	1.846421E-011	1	0.000000E+000
1	208.64831445	1.846421E-011	4.634215E-012	0	0.000000E+000
1	208.64975203	4.634215E-012	1.846421E-011	1	0.000000E+000
1	208.65017105	1.846421E-011	4.634215E-012	0	0.000000E+000
1	208.65019816	4.634215E-012	1.846421E-011	1	0.000000E+000
1	208.65089474	1.846421E-011	4.634215E-012	0	0.000000E+000
1	208.65606358	4.634215E-012	1.846421E-011	1	0.000000E+000
1	208.65852438	1.846421E-011	4.634215E-012	0	0.000000E+000
1	208.66022884	4.634215E-012	1.846421E-011	1	0.000000E+000
1	208.66036983	1.846421E-011	4.634215E-012	0	0.000000E+000
1	208.66266769	4.634215E-012	1.846421E-011	1	0.000000E+000
1	208.66342000	1.846421E-011	4.634215E-012	0	0.000000E+000
1	208.66505620	4.634215E-012	1.846421E-011	1	0.000000E+000
1	208.66507372	1.846421E-011	4.634215E-012	0	0.000000E+000
1	208.66510446	4.634215E-012	1.846421E-011	1	0.000000E+000
1	208.66657331	1.846421E-011	4.634215E-012	0	0.000000E+000
1	208.66658755	4.634215E-012	1.846421E-011	1	0.000000E+000
1	208.66668297	1.846421E-011	4.634215E-012	0	0.000000E+000
1	208.66669737	4.634215E-012	1.846421E-011	1	0.000000E+000
1	208.66891607	1.846421E-011	4.634215E-012	0	0.000000E+000
1	208.67243515	4.634215E-012	1.846421E-011	1	0.000000E+000
1	208.67395772	1.846421E-011	4.634215E-012	0	0.000000E+000
1	208.67578303	4.634215E-012	1.846421E-011	1	0.000000E+000
1	208.67597646	1.846421E-011	4.634215E-012	0	0.000000E+000
1	208.67601642	4.634215E-012	1.846421E-011	1	0.000000E+000
1	208.67792221	1.846421E-011	4.634215E-012	0	0.000000E+000
1	208.67869053	4.634215E-012	1.846421E-011	1	0.000000E+000
1	208.67898087	1.846421E-011	4.634215E-012	0	0.000000E+000
1	208.67899618	4.634215E-012	1.846421E-011	1	0.000000E+000
1	208.67914731	1.846421E-011	4.634215E-012	0	0.000000E+000
1	208.67918197	4.634215E-012	1.846421E-011	1	0.000000E+000
1	208.68256487	1.846421E-011	4.634215E-012	0	0.000000E+000
1	208.68259807	4.634215E-012	1.846421E-011	1	0.000000E+000
1	208.68266515	1.846421E-011	4.634215E-012	0	0.000000E+000
1	208.68275741	4.634215E-012	1.846421E-011	1	0.000000E+000
1	208.68328187	1.846421E-011	4.634215E-012	0	0.000000E+000
1	208.68652836	4.634215E-012	1.846421E-011	1	0.000000E+000
1	208.68720456	1.846421E-011	4.634215E-012	0	0.000000E+000
1	208.69201916	4.634215E-012	1.846421E-011	1	0.000000E+000
1	208.69215311	1.846421E-011	4.634215E-012	0	0.000000E+000
1	208.69218050	4.634215E-012	1.846421E-011	1	0.000000E+000
1	208.69317425	1.846421E-011	4.634215E-012	0	0.000000E+000
1	208.70588617	4.634215E-012	1.846421E-011	1	0.000000E+000
1	208.70632565	1.846421E-011	4.634215E-012	0	0.000000E+000
1	208.70787052	4.634215E-012	1.846421E-011	1	0.000000E+000
1	208.70813290	1.846421E-011	4.634215E-012	0	0.000000E+000
1	208.70815758	4.634215E-012	1.846421E-011	1	0.000000E+000
1	208.70839697	1.846421E-011	4.634215E-012	0	0.000000E+000
1	208.71042844	4.634215E-012	1.846421E-011	1	0.000000E+000
1	208.71069835	1.846421E-011	4.634215E-012	0	0.000000E+000
1	208.71072724	4.634215E-012	1.846421E-011	1	0.000000E+000
1	208.71193634	1.846421E-011	4.634215E-012	0	0.000000E+000
1	208.71197683	4.634215E-012	1.846421E-011	1	0.000000E+000
1	208.71200809	1.846421E-011	4.634215E-012	0	0.000000E+000
1	208.71203593	4.634215E-012	1.846421E-011	1	0.000000E+000
1	208.71236215	1.846421E-011	4.634215E-012	0	0.000000E+000
1	208.71480664	4.634215E-012	1.846421E-011	1	0.000000E+000
1	208.71483987	1.846421E-011	4.634215E-012	0	0.000000E+000
1	208.71484321	4.634215E-012	1.846421E-011	1	0.000000E+000
1	208.71488537	1.846421E-011	4.634215E-012	0	0.000000E+000
1	208.71491619	4.634215E-012	1.846421E-011	1	0.000000E+000
1	208.71587900	1.846421E-011	4.634215E-012	0	0.000000E+000
1	208.71738231	4.634215E-012	1.846421E-011	1	0.000000E+000
1	208.71749179	1.846421E-011	4.634215E-012	0	0.000000E+000
1	208.71755689	4.634215E-012	1.846421E-011	1	0.000000E+000
1	208.71913275	1.846421E-011	4.634215E-012	0	0.000000E+000
1	208.71918567	4.634215E-012	1.846421E-011	1	0.000000E+000
1	208.72062675	1.846421E-011	4.634215E-012	0	0.000000E+000
1	208.72419160	4.634215E-012	1.846421E-011	1	0.000000E+000
1	208.72422041	1.846421E-011	4.634215E-012	0	0.000000E+000
1	208.72549589	4.634215E-012	1.846421E-011	1	0.000000E+000
1	208.72775598	1.846421E-011	4.634215E-012	0	0.000000E+000
1	208.72982394	4.634215E-012	1.846421E-011	1	0.000000E+000
1	208.73018064	1.846421E-011	4.634215E-012	0	0.000000E+000
1	208.73020685	4.634215E-012	1.846421E-011	1	0.000000E+000
1	208.73096360	1.846421E-011	4.634215E-012	0	0.000000E+000
1	208.73099206	4.634215E-012	1.846421E-011	1	0.000000E+000
1	208.73154033	1.846421E-011	4.634215E-012	0	0.000000E+000
1	208.73157046	4.634215E-012	1.846421E-011	1	0.000000E+000
1	208.73415632	1.846421E-011	4.634215E-012	0	0.000000E+000
1	208.74172356	4.634215E-012	1.846421E-011	1	0.000000E+000
1	208.74240982	1.846421E-011	4.634215E-012	0	0.000000E+000
1	208.74817609	4.634215E-012	1.846421E-011	1	0.000000E+000
1	208.74936307	1.846421E-011	4.634215E-012	0	0.000000E+000
1	208.74937471	4.634215E-012	1.846421E-011	1	0.000000E+000
1	208.74980620	1.846421E-011	4.634215E-012	0	0.000000E+000
1	208.75452094	4.634215E-012	1.846421E-011	1	0.000000E+000
1	208.75454215	1.846421E-011	4.634215E-012	0	0.000000E+000
1	208.75478119	4.634215E-012	1.846421E-011	1	0.000000E+000
1	208.75618785	1.846421E-011	4.634215E-012	0	0.000000E+000
1	208.76206828	4.634215E-012	1.846421E-011	1	0.000000E+000
1	208.76272399	1.846421E-011	4.634215E-012	0	0.000000E+000
1	208.76278949	4.634215E-012	1.846421E-011	1	0.000000E+000
1	208.76330032	1.846421E-011	4.634215E-012	0	0.000000E+000
1	208.76996687	4.634215E-012	1.846421E-011	1	0.000000E+000
1	208.77283811	1.846421E-011	4.634215E-012	0	0.000000E+000
1	208.77285529	4.634215E-012	1.846421E-011	1	0.000000E+000
1	208.77463146	1.846421E-011	4.634215E-012	0	0.000000E+000
1	208.77464456	4.634215E-012	1.846421E-011	1	0.000000E+000
1	208.77514294	1.846421E-011	4.634215E-012	0	0.000000E+000
1	208.77517858	4.634215E-012	1.846421E-011	1	0.000000E+000
1	208.77555676	1.846421E-011	4.634215E-012	0	0.000000E+000
1	208.78972878	4.634215E-012	1.846421E-011	1	0.000000E+000
1	208.78988504	1.846421E-011	4.634215E-012	0	0.000000E+000
1	208.79966103	4.634215E-012	1.846421E-011	1	0.000000E+000
1	208.79971276	1.846421E-011	4.634215E-012	0	0.000000E+000
1	208.80235493	4.634215E-012	1.846421E-011	1	0.000000E+000
1	208.80304300	1.846421E-011	4.634215E-012	0	0.000000E+000
1	208.80432445	4.634215E-012	1.846421E-011	1	0.000000E+000
1	208.80437630	1.846421E-011	4.634215E-012	0	0.000000E+000
1	208.80647339	4.634215E-012	1.846421E-011	1	0.000000E+000
1	208.80890367	1.846421E-011	4.634215E-012	0	0.000000E+000
1	208.80898052	4.634215E-012	1.846421E-011	1	0.000000E+000
1	208.81106738	1.846421E-011	4.634215E-012	0	0.000000E+000
1	208.81257010	4.634215E-012	1.846421E-011	1	0.000000E+000
1	208.81299206	1.846421E-011	4.634215E-012	0	0.000000E+000
1	208.81300803	4.634215E-012	1.846421E-011	1	0.000000E+000
1	208.81731444	1.846421E-011	4.634215E-012	0	0.000000E+000
1	208.81731636	4.634215E-012	1.846421E-011	1	0.000000E+000
1	208.81775529	1.846421E-011	4.634215E-012	0	0.000000E+000
1	208.81776735	4.634215E-012	1.846421E-011	1	0.000000E+000
1	208.81907891	1.846421E-011	4.634215E-012	0	0.000000E+000
1	208.82111050	4.634215E-012	1.846421E-011	1	0.000000E+000
1	208.82114983	1.846421E-011	4.634215E-012	0	0.000000E+000
1	208.82504124	4.634215E-012	1.846421E-011	1	0.000000E+000
1	208.82535166	1.846421E-011	4.634215E-012	0	0.000000E+000
1	208.82876165	4.634215E-012	1.846421E-011	1	0.000000E+000
1	208.82973677	1.846421E-011	4.634215E-012	0	0.000000E+000
1	208.82975689	4.634215E-012	1.846421E-011	1	0.000000E+000
1	208.83051564	1.846421E-011	4.634215E-012	0	0.000000E+000
1	208.83420011	4.634215E-012	1.846421E-011	1	0.000000E+000
1	208.83742941	1.846421E-011	4.634215E-012	0	0.000000E+000
1	208.83746718	4.634215E-012	1.846421E-011	1	0.000000E+000
1	208.83850675	1.846421E-011	4.634215E-012	0	0.000000E+000
1	208.85026625	4.634215E-012	1.846421E-011	1	0.000000E+000
1	208.85046181	1.846421E-011	4.634215E-012	0	0.000000E+000
1	208.85047914	4.634215E-012	1.846421E-011	1	0.000000E+000
1	208.85072179	1.846421E-011	4.634215E-012	0	0.000000E+000
1	208.85144359	4.634215E-012	1.846421E-011	1	0.000000E+000
1	208.85147807	1.846421E-011	4.634215E-012	0	0.000000E+000
1	208.86728749	4.634215E-012	1.846421E-011	1	0.000000E+000
1	208.86833017	1.846421E-011	4.634215E-012	0	0.000000E+000
1	208.86834319	4.634215E-012	1.846421E-011	1	0.000000E+000
1	208.86885606	1.846421E-011	4.634215E-012	0	0.000000E+000
1	208.86887148	4.634215E-012	1.846421E-011	1	0.000000E+000
1	208.86893325	1.846421E-011	4.634215E-012	0	0.000000E+000
1	269.29175700	4.185692E-012	1.801569E-011	1	0.000000E+000
1	269.29269711	1.801569E-011	4.185692E-012	0	0.000000E+000
1	269.29576412	4.185692E-012	1.801569E-011	1	0.000000E+000
1	269.29626382	1.801569E-011	4.185692E-012	0	0.000000E+000
1	269.29631052	4.185692E-012	1.801569E-011	1	0.000000E+000
1	269.29643288	1.801569E-011	4.185692E-012	0	0.000000E+000
1	269.29841898	4.185692E-012	1.801569E-011	1	0.000000E+000
1	269.29856124	1.801569E-011	4.185692E-012	0	0.000000E+000
1	269.29858997	4.185692E-012	1.801569E-011	1	0.000000E+000
1	269.30458004	1.801569E-011	4.185692E-012	0	0.000000E+000
1	269.30560897	4.185692E-012	1.801569E-011	1	0.000000E+000
1	269.30683057	1.801569E-011	4.185692E-012	0	0.000000E+000
1	269.30792779	4.185692E-012	1.801569E-011	1	0.000000E+000
1	269.30822212	1.801569E-011	4.185692E-012	0	0.000000E+000
1	269.30824378	4.185692E-012	1.801569E-011	1	0.000000E+000
1	269.30866561	1.801569E-011	4.185692E-012	0	0.000000E+000
1	269.30869887	4.185692E-012	1.801569E-011	1	0.000000E+000
1	269.30892099	1.801569E-011	4.185692E-012	0	0.000000E+000
1	269.31157522	4.185692E-012	1.801569E-011	1	0.000000E+000
1	269.31232972	1.801569E-011	4.185692E-012	0	0.000000E+000
1	269.31234185	4.185692E-012	1.801569E-011	1	0.000000E+000
1	269.31251701	1.801569E-011	4.185692E-012	0	0.000000E+000
1	269.31372786	4.185692E-012	1.801569E-011	1	0.000000E+000
1	269.31561512	1.801569E-011	4.185692E-012	0	0.000000E+000
1	269.31564495	4.185692E-012	1.801569E-011	1	0.000000E+000
1	269.31612902	1.801569E-011	4.185692E-012	0	0.000000E+000
1	269.31615498	4.185692E-012	1.801569E-011	1	0.000000E+000
1	269.31648106	1.801569E-011	4.185692E-012	0	0.000000E+000
1	269.31773377	4.185692E-012	1.801569E-011	1	0.000000E+000
1	269.31956370	1.801569E-011	4.185692E-012	0	0.000000E+000
1	269.31960252	4.185692E-012	1.801569E-011	1	0.000000E+000
1	269.31964284	1.801569E-011	4.185692E-012	0	0.000000E+000
1	269.31964843	4.185692E-012	1.801569E-011	1	0.000000E+000
1	269.31986599	1.801569E-011	4.185692E-012	0	0.000000E+000
1	269.32375824	4.185692E-012	1.801569E-011	1	0.000000E+000
1	269.32440747	1.801569E-011	4.185692E-012	0	0.000000E+000
1	269.32661180	4.185692E-012	1.801569E-011	1	0.000000E+000
1	269.32760678	1.801569E-011	4.185692E-012	0	0.000000E+000
1	269.33149303	4.185692E-012	1.801569E-011	1	0.000000E+000
1	269.33268242	1.801569E-011	4.185692E-012	0	0.000000E+000
1	269.34451889	4.185692E-012	1.801569E-011	1	0.000000E+000
1	269.34502882	1.801569E-011	4.185692E-012	0	0.000000E+000
1	269.34505342	4.185692E-012	1.801569E-011	1	0.000000E+000
1	269.34568808	1.801569E-011	4.185692E-012	0	0.000000E+000
1	269.34570692	4.185692E-012	1.801569E-011	1	0.000000E+000
1	269.34592755	1.801569E-011	4.185692E-012	0	0.000000E+000
1	269.34593947	4.185692E-012	1.801569E-011	1	0.000000E+000
1	269.34651530	1.801569E-011	4.185692E-012	0	0.000000E+000
1	269.35018027	4.185692E-012	1.801569E-011	1	0.000000E+000
1	269.35029906	1.801569E-011	4.185692E-012	0	0.000000E+000
1	269.35030990	4.185692E-012	1.801569E-011	1	0.000000E+000
1	269.35112786	1.801569E-011	4.185692E-012	0	0.000000E+000
1	269.35122228	4.185692E-012	1.801569E-011	1	0.000000E+000
1	269.35158793	1.801569E-011	4.185692E-012	0	0.000000E+000
1	269.35162886	4.185692E-012	1.801569E-011	1	0.000000E+000
1	269.35193981	1.801569E-011	4.185692E-012	0	0.000000E+000
1	269.35216202	4.185692E-012	1.801569E-011	1	0.000000E+000
1	269.35339014	1.801569E-011	4.185692E-012	0	0.000000E+000
1	269.35344310	4.185692E-012	1.801569E-011	1	0.000000E+000
1	269.35716630	1.801569E-011	4.185692E-012	0	0.000000E+000
1	269.35719140	4.185692E-012	1.801569E-011	1	0.000000E+000
1	269.35805745	1.801569E-011	4.185692E-012	0	0.000000E+000
1	269.35930133	4.185692E-012	1.801569E-011	1	0.000000E+000
1	269.35943459	1.801569E-011	4.185692E-012	0	0.000000E+000
1	269.36267970	4.185692E-012	1.801569E-011	1	0.000000E+000
1	269.36277715	1.801569E-011	4.185692E-012	0	0.000000E+000
1	269.37163317	4.185692E-012	1.801569E-011	1	0.000000E+000
1	269.37234927	1.801569E-011	4.185692E-012	0	0.000000E+000
1	269.37295547	4.185692E-012	1.801569E-011	1	0.000000E+000
1	269.37420778	1.801569E-011	4.185692E-012	0	0.000000E+000
1	269.37421368	4.185692E-012	1.801569E-011	1	0.000000E+000
1	269.37450084	1.801569E-011	4.185692E-012	0	0.000000E+000
1	269.37450515	4.185692E-012	1.801569E-011	1	0.000000E+000
1	269.37467340	1.801569E-011	4.185692E-012	0	0.000000E+000
1	269.37702729	4.185692E-012	1.801569E-011	1	0.000000E+000
1	269.37719727	1.801569E-011	4.185692E-012	0	0.000000E+000
1	269.37722599	4.185692E-012	1.801569E-011	1	0.000000E+000
1	269.37751460	1.801569E-011	4.185692E-012	0	0.000000E+000
1	269.37753046	4.185692E-012	1.801569E-011	1	0.000000E+000
1	269.37882183	1.801569E-011	4.185692E-012	0	0.000000E+000
1	269.37887609	4.185692E-012	1.801569E-011	1	0.000000E+000
1	269.37952619	1.801569E-011	4.185692E-012	0	0.000000E+000
1	269.37982117	4.185692E-012	1.801569E-011	1	0.000000E+000
1	269.38010902	1.801569E-011	4.185692E-012	0	0.000000E+000
1	269.38255605	4.185692E-012	1.801569E-011	1	0.000000E+000
1	269.38283993	1.801569E-011	4.185692E-012	0	0.000000E+000
1	269.38325543	4.185692E-012	1.801569E-011	1	0.000000E+000
1	269.38352931	1.801569E-011	4.185692E-012	0	0.000000E+000
1	269.38357876	4.185692E-012	1.801569E-011	1	0.000000E+000
1	269.38412509	1.801569E-011	4.185692E-012	0	0.000000E+000
1	269.39050391	4.185692E-012	1.801569E-011	1	0.000000E+000
1	269.39054004	1.801569E-011	4.185692E-012	0	0.000000E+000
1	269.39056873	4.185692E-012	1.801569E-011	1	0.000000E+000
1	269.39080165	1.801569E-011	4.185692E-012	0	0.000000E+000
1	269.39087344	4.185692E-012	1.801569E-011	1	0.000000E+000
1	269.39263765	1.801569E-011	4.185692E-012	0	0.000000E+000
1	269.39266559	4.185692E-012	1.801569E-011	1	0.000000E+000
1	269.39395407	1.801569E-011	4.185692E-012	0	0.000000E+000
1	269.39400428	4.185692E-012	1.801569E-011	1	0.000000E+000
1	269.39433353	1.801569E-011	4.185692E-012	0	0.000000E+000
1	269.39434052	4.185692E-012	1.801569E-011	1	0.000000E+000
1	269.39476762	1.801569E-011	4.185692E-012	0	0.000000E+000
1	269.39884295	4.185692E-012	1.801569E-011	1	0.000000E+000
1	269.39966142	1.801569E-011	4.185692E-012	0	0.000000E+000
1	269.40063359	4.185692E-012	1.801569E-011	1	0.000000E+000
1	269.40089863	1.801569E-011	4.185692E-012	0	0.000000E+000
1	269.40171208	4.185692E-012	1.801569E-011	1	0.000000E+000
1	269.40286803	1.801569E-011	4.185692E-012	0	0.000000E+000
1	269.40288891	4.185692E-012	1.801569E-011	1	0.000000E+000
1	269.40448573	1.801569E-011	4.185692E-012	0	0.000000E+000
1	269.40605676	4.185692E-012	1.801569E-011	1	0.000000E+000
1	269.40640084	1.801569E-011	4.185692E-012	0	0.000000E+000
1	269.41457709	4.185692E-012	1.801569E-011	1	0.000000E+000
1	269.41488789	1.801569E-011	4.185692E-012	0	0.000000E+000
1	269.41856436	4.185692E-012	1.801569E-011	1	0.000000E+000
1	269.42010347	1.801569E-011	4.185692E-012	0	0.000000E+000
1	269.42012588	4.185692E-012	1.801569E-011	1	0.000000E+000
1	269.42019896	1.801569E-011	4.185692E-012	0	0.000000E+000
1	269.42114140	4.185692E-012	1.801569E-011	1	0.000000E+000
1	269.42255318	1.801569E-011	4.185692E-012	0	0.000000E+000
1	269.42262104	4.185692E-012	1.801569E-011	1	0.000000E+000
1	269.42382060	1.801569E-011	4.185692E-012	0	0.000000E+000
1	269.42382815	4.185692E-012	1.801569E-011	1	0.000000E+000
1	269.42591113	1.801569E-011	4.185692E-012	0	0.000000E+000
1	269.42596364	4.185692E-012	1.801569E-011	1	0.000000E+000
1	269.42689287	1.801569E-011	4.185692E-012	0	0.000000E+000
1	269.42689493	4.185692E-012	1.801569E-011	1	0.000000E+000
1	269.42922072	1.801569E-011	4.185692E-012	0	0.000000E+000
1	269.42924443	4.185692E-012	1.801569E-011	1	0.000000E+000
1	269.43078335	1.801569E-011	4.185692E-012	0	0.000000E+000
1	269.43080224	4.185692E-012	1.801569E-011	1	0.000000E+000
1	269.43137621	1.801569E-011	4.185692E-012	0	0.000000E+000
1	269.43139675	4.185692E-012	1.801569E-011	1	0.000000E+000
1	269.43252000	1.801569E-011	4.185692E-012	0	0.000000E+000
1	269.43501135	4.185692E-012	1.801569E-011	1	0.000000E+000
1	269.43515274	1.801569E-011	4.185692E-012	0	0.000000E+000
1	269.43685211	4.185692E-012	1.801569E-011	1	0.000000E+000
1	269.43759823	1.801569E-011	4.185692E-012	0	0.000000E+000
1	269.43848421	4.185692E-012	1.801569E-011	1	0.000000E+000
1	269.44061129	1.801569E-011	4.185692E-012	0	0.000000E+000
1	269.44062649	4.185692E-012	1.801569E-011	1	0.000000E+000
1	269.44571614	1.801569E-011	4.185692E-012	0	0.000000E+000
1	269.45197451	4.185692E-012	1.801569E-011	1	0.000000E+000
1	269.45251055	1.801569E-011	4.185692E-012	0	0.000000E+000
1	269.45254063	4.185692E-012	1.801569E-011	1	0.000000E+000
1	269.45421189	1.801569E-011	4.185692E-012	0	0.000000E+000
1	269.45423663	4.185692E-012	1.801569E-011	1	0.000000E+000
1	269.45465365	1.801569E-011	4.185692E-012	0	0.000000E+000
1	269.45520709	4.185692E-012	1.801569E-011	1	0.000000E+000
1	269.45533036	1.801569E-011	4.185692E-012	0	0.000000E+000
1	269.46681016	4.185692E-012	1.801569E-011	1	0.000000E+000
1	269.46748118	1.801569E-011	4.185692E-012	0	0.000000E+000
1	269.47448478	4.185692E-012	1.801569E-011	1	0.000000E+000
1	269.47716155	1.801569E-011	4.185692E-012	0	0.000000E+000
1	269.47718026	4.185692E-012	1.801569E-011	1	0.000000E+000
1	269.47793459	1.801569E-011	4.185692E-012	0	0.000000E+000
1	269.47795101	4.185692E-012	1.801569E-011	1	0.000000E+000
1	269.48096414	1.801569E-011	4.185692E-012	0	0.000000E+000
1	269.48397412	4.185692E-012	1.801569E-011	1	0.000000E+000
1	269.48401194	1.801569E-011	4.185692E-012	0	0.000000E+000
1	269.48497738	4.185692E-012	1.801569E-011	1	0.000000E+000
1	269.48927296	1.801569E-011	4.185692E-012	0	0.000000E+000
1	269.49141051	4.185692E-012	1.801569E-011	1	0.000000E+000
1	269.49361032	1.801569E-011	4.185692E-012	0	0.000000E+000
1	269.49361878	4.185692E-012	1.801569E-011	1	0.000000E+000
1	269.49369763	1.801569E-011	4.185692E-012	0	0.000000E+000
1	269.49374179	4.185692E-012	1.801569E-011	1	0.000000E+000
1	269.49510222	1.801569E-011	4.185692E-012	0	0.000000E+000
1	269.50061361	4.185692E-012	1.801569E-011	1	0.000000E+000
1	269.50115795	1.801569E-011	4.185692E-012	0	0.000000E+000
1	269.50116132	4.185692E-012	1.801569E-011	1	0.000000E+000
1	269.50134857	1.801569E-011	4.185692E-012	0	0.000000E+000
1	269.50860475	4.185692E-012	1.801569E-011	1	0.000000E+000
1	269.50942404	1.801569E-011	4.185692E-012	0	0.000000E+000
1	269.50945485	4.185692E-012	1.801569E-011	1	0.000000E+000
1	269.51114281	1.801569E-011	4.185692E-012	0	0.000000E+000
1	269.51410509	4.185692E-012	1.801569E-011	1	0.000000E+000
1	269.51450656	1.801569E-011	4.185692E-012	0	0.000000E+000
1	287.07512195	4.052965E-012	1.788297E-011	1	0.000000E+000
1	287.07754346	1.788297E-011	4.052965E-012	0	0.000000E+000
1	287.07755955	4.052965E-012	1.788297E-011	1	0.000000E+000
1	287.07949725	1.788297E-011	4.052965E-012	0	0.000000E+000
1	287.08092122	4.052965E-012	1.788297E-011	1	0.000000E+000
1	287.08246426	1.788297E-011	4.052965E-012	0	0.000000E+000
1	287.09028850	4.052965E-012	1.788297E-011	1	0.000000E+000
1	287.09077915	1.788297E-011	4.052965E-012	0	0.000000E+000
1	287.09081412	4.052965E-012	1.788297E-011	1	0.000000E+000
1	287.09235222	1.788297E-011	4.052965E-012	0	0.000000E+000
1	287.09698005	4.052965E-012	1.788297E-011	1	0.000000E+000
1	287.09700423	1.788297E-011	4.052965E-012	0	0.000000E+000
1	287.11276604	4.052965E-012	1.788297E-011	1	0.000000E+000
1	287.11548986	1.788297E-011	4.052965E-012	0	0.000000E+000
1	287.12696566	4.052965E-012	1.788297E-011	1	0.000000E+000
1	287.12726027	1.788297E-011	4.052965E-012	0	0.000000E+000
1	287.12909160	4.052965E-012	1.788297E-011	1	0.000000E+000
1	287.12911552	1.788297E-011	4.052965E-012	0	0.000000E+000
1	287.13256726	4.052965E-012	1.788297E-011	1	0.000000E+000
1	287.13384057	1.788297E-011	4.052965E-012	0	0.000000E+000
1	287.13384936	4.052965E-012	1.788297E-011	1	0.000000E+000
1	287.13435311	1.788297E-011	4.052965E-012	0	0.000000E+000
1	287.13438848	4.052965E-012	1.788297E-011	1	0.000000E+000
1	287.13545872	1.788297E-011	4.052965E-012	0	0.000000E+000
1	287.14894163	4.052965E-012	1.788297E-011	1	0.000000E+000
1	287.14956605	1.788297E-011	4.052965E-012	0	0.000000E+000
1	287.16056337	4.052965E-012	1.788297E-011	1	0.000000E+000
1	287.16297766	1.788297E-011	4.052965E-012	0	0.000000E+000
1	287.16587747	4.052965E-012	1.788297E-011	1	0.000000E+000
1	287.16630776	1.788297E-011	4.052965E-012	0	0.000000E+000
1	287.16887383	4.052965E-012	1.788297E-011	1	0.000000E+000
1	287.16968908	1.788297E-011	4.052965E-012	0	0.000000E+000
1	287.18652435	4.052965E-012	1.788297E-011	1	0.000000E+000
1	287.18730972	1.788297E-011	4.052965E-012	0	0.000000E+000
1	287.19126741	4.052965E-012	1.788297E-011	1	0.000000E+000
1	287.19232760	1.788297E-011	4.052965E-012	0	0.000000E+000
1	287.19236859	4.052965E-012	1.788297E-011	1	0.000000E+000
1	287.19315898	1.788297E-011	4.052965E-012	0	0.000000E+000
1	287.19753168	4.052965E-012	1.788297E-011	1	0.000000E+000
1	287.19845241	1.788297E-011	4.052965E-012	0	0.000000E+000
1	287.19847950	4.052965E-012	1.788297E-011	1	0.000000E+000
1	287.20189987	1.788297E-011	4.052965E-012	0	0.000000E+000
1	287.21019663	4.052965E-012	1.788297E-011	1	0.000000E+000
1	287.21146541	1.788297E-011	4.052965E-012	0	0.000000E+000
1	287.21150560	4.052965E-012	1.788297E-011	1	0.000000E+000
1	287.21160789	1.788297E-011	4.052965E-012	0	0.000000E+000
1	287.21163110	4.052965E-012	1.788297E-011	1	0.000000E+000
1	287.21204384	1.788297E-011	4.052965E-012	0	0.000000E+000
1	287.21210564	4.052965E-012	1.788297E-011	1	0.000000E+000
1	287.21229901	1.788297E-011	4.052965E-012	0	0.000000E+000
1	287.21231072	4.052965E-012	1.788297E-011	1	0.000000E+000
1	287.21356701	1.788297E-011	4.052965E-012	0	0.000000E+000
1	287.21701023	4.052965E-012	1.788297E-011	1	0.000000E+000
1	287.21706426	1.788297E-011	4.052965E-012	0	0.000000E+000
1	287.22427225	4.052965E-012	1.788297E-011	1	0.000000E+000
1	287.22436863	1.788297E-011	4.052965E-012	0	0.000000E+000
1	287.22800020	4.052965E-012	1.788297E-011	1	0.000000E+000
1	287.22828009	1.788297E-011	4.052965E-012	0	0.000000E+000
1	287.22830450	4.052965E-012	1.788297E-011	1	0.000000E+000
1	287.22982267	1.788297E-011	4.052965E-012	0	0.000000E+000
1	287.23773943	4.052965E-012	1.788297E-011	1	0.000000E+000
1	287.23819751	1.788297E-011	4.052965E-012	0	0.000000E+000
1	287.23822003	4.052965E-012	1.788297E-011	1	0.000000E+000
1	287.23848907	1.788297E-011	4.052965E-012	0	0.000000E+000
1	287.23851111	4.052965E-012	1.788297E-011	1	0.000000E+000
1	287.24071833	1.788297E-011	4.052965E-012	0	0.000000E+000
1	287.24078024	4.052965E-012	1.788297E-011	1	0.000000E+000
1	287.24107431	1.788297E-011	4.052965E-012	0	0.000000E+000
1	287.24484320	4.052965E-012	1.788297E-011	1	0.000000E+000
1	287.24820888	1.788297E-011	4.052965E-012	0	0.000000E+000
1	287.24999918	4.052965E-012	1.788297E-011	1	0.000000E+000
1	287.25066554	1.788297E-011	4.052965E-012	0	0.000000E+000
1	287.25256425	4.052965E-012	1.788297E-011	1	0.000000E+000
1	287.25285971	1.788297E-011	4.052965E-012	0	0.000000E+000
1	287.25286993	4.052965E-012	1.788297E-011	1	0.000000E+000
1	287.25379517	1.788297E-011	4.052965E-012	0	0.000000E+000
1	287.25380567	4.052965E-012	1.788297E-011	1	0.000000E+000
1	287.25447195	1.788297E-011	4.052965E-012	0	0.000000E+000
1	287.25629465	4.052965E-012	1.788297E-011	1	0.000000E+000
1	287.26160195	1.788297E-011	4.052965E-012	0	0.000000E+000
1	287.27197444	4.052965E-012	1.788297E-011	1	0.000000E+000
1	287.27221587	1.788297E-011	4.052965E-012	0	0.000000E+000
1	287.27223551	4.052965E-012	1.788297E-011	1	0.000000E+000
1	287.27274556	1.788297E-011	4.052965E-012	0	0.000000E+000
1	287.27890106	4.052965E-012	1.788297E-011	1	0.000000E+000
1	287.27904911	1.788297E-011	4.052965E-012	0	0.000000E+000
1	287.27984971	4.052965E-012	1.788297E-011	1	0.000000E+000
1	287.28066031	1.788297E-011	4.052965E-012	0	0.000000E+000
1	287.28069239	4.052965E-012	1.788297E-011	1	0.000000E+000
1	287.28176531	1.788297E-011	4.052965E-012	0	0.000000E+000
1	287.28176914	4.052965E-012	1.788297E-011	1	0.000000E+000
1	287.28676832	1.788297E-011	4.052965E-012	0	0.000000E+000
1	287.28763350	4.052965E-012	1.788297E-011	1	0.000000E+000
1	287.29014399	1.788297E-011	4.052965E-012	0	0.000000E+000
1	287.29956597	4.052965E-012	1.788297E-011	1	0.000000E+000
1	287.30162815	1.788297E-011	4.052965E-012	0	0.000000E+000
1	287.30200094	4.052965E-012	1.788297E-011	1	0.000000E+000
1	287.30216164	1.788297E-011	4.052965E-012	0	0.000000E+000
1	287.30217791	4.052965E-012	1.788297E-011	1	0.000000E+000
1	287.30297351	1.788297E-011	4.052965E-012	0	0.000000E+000
1	287.30299516	4.052965E-012	1.788297E-011	1	0.000000E+000
1	287.30320815	1.788297E-011	4.052965E-012	0	0.000000E+000
1	287.30460591	4.052965E-012	1.788297E-011	1	0.000000E+000
1	287.30629325	1.788297E-011	4.052965E-012	0	0.000000E+000
1	287.30712507	4.052965E-012	1.788297E-011	1	0.000000E+000
1	287.30852316	1.788297E-011	4.052965E-012	0	0.000000E+000
1	287.30918248	4.052965E-012	1.788297E-011	1	0.000000E+000
1	287.30919316	1.788297E-011	4.052965E-012	0	0.000000E+000
1	287.31579964	4.052965E-012	1.788297E-011	1	0.000000E+000
1	287.31683277	1.788297E-011	4.052965E-012	0	0.000000E+000
1	287.32502507	4.052965E-012	1.788297E-011	1	0.000000E+000
1	287.32514965	1.788297E-011	4.052965E-012	0	0.000000E+000
1	287.33384166	4.052965E-012	1.788297E-011	1	0.000000E+000
1	287.33452836	1.788297E-011	4.052965E-012	0	0.000000E+000
1	287.33811895	4.052965E-012	1.788297E-011	1	0.000000E+000
1	287.33946322	1.788297E-011	4.052965E-012	0	0.000000E+000
1	287.34390984	4.052965E-012	1.788297E-011	1	0.000000E+000
1	287.34432496	1.788297E-011	4.052965E-012	0	0.000000E+000
1	287.34434130	4.052965E-012	1.788297E-011	1	0.000000E+000
1	287.34471322	1.788297E-011	4.052965E-012	0	0.000000E+000
1	287.36124751	4.052965E-012	1.788297E-011	1	0.000000E+000
1	287.36161978	1.788297E-011	4.052965E-012	0	0.000000E+000
1	287.36461181	4.052965E-012	1.788297E-011	1	0.000000E+000
1	287.36640637	1.788297E-011	4.052965E-012	0	0.000000E+000
1	287.36793102	4.052965E-012	1.788297E-011	1	0.000000E+000
1	287.36856526	1.788297E-011	4.052965E-012	0	0.000000E+000
1	287.36859312	4.052965E-012	1.788297E-011	1	0.000000E+000
1	287.36966855	1.788297E-011	4.052965E-012	0	0.000000E+000
1	287.36999769	4.052965E-012	1.788297E-011	1	0.000000E+000
1	287.37129023	1.788297E-011	4.052965E-012	0	0.000000E+000
1	287.37418089	4.052965E-012	1.788297E-011	1	0.000000E+000
1	287.37425551	1.788297E-011	4.052965E-012	0	0.000000E+000
1	287.37631079	4.052965E-012	1.788297E-011	1	0.000000E+000
1	287.37967035	1.788297E-011	4.052965E-012	0	0.000000E+000
1	287.39278111	4.052965E-012	1.788297E-011	1	0.000000E+000
1	287.39279011	1.788297E-011	4.052965E-012	0	0.000000E+000
1	287.39440222	4.052965E-012	1.788297E-011	1	0.000000E+000
1	287.39490628	1.788297E-011	4.052965E-012	0	0.000000E+000
1	287.39628176	4.052965E-012	1.788297E-011	1	0.000000E+000
1	287.39689980	1.788297E-011	4.052965E-012	0	0.000000E+000
1	287.40293427	4.052965E-012	1.788297E-011	1	0.000000E+000
1	287.40686785	1.788297E-011	4.052965E-012	0	0.000000E+000
1	287.40687703	4.052965E-012	1.788297E-011	1	0.000000E+000
1	287.40800933	1.788297E-011	4.052965E-012	0	0.000000E+000
1	287.40806222	4.052965E-012	1.788297E-011	1	0.000000E+000
1	287.40930020	1.788297E-011	4.052965E-012	0	0.000000E+000
1	287.42385548	4.052965E-012	1.788297E-011	1	0.000000E+000
1	287.43179997	1.788297E-011	4.052965E-012	0	0.000000E+000
1	287.43184427	4.052965E-012	1.788297E-011	1	0.000000E+000
1	287.43283223	1.788297E-011	4.052965E-012	0	0.000000E+000
1	287.43307018	4.052965E-012	1.788297E-011	1	0.000000E+000
1	287.43412881	1.788297E-011	4.052965E-012	0	0.000000E+000
1	287.45313713	4.052965E-012	1.788297E-011	1	0.000000E+000
1	287.45423185	1.788297E-011	4.052965E-012	0	0.000000E+000
1	287.45424505	4.052965E-012	1.788297E-011	1	0.000000E+000
1	287.45452932	1.788297E-011	4.052965E-012	0	0.000000E+000
1	287.46375596	4.052965E-012	1.788297E-011	1	0.000000E+000
1	287.46627609	1.788297E-011	4.052965E-012	0	0.000000E+000
1	287.46687377	4.052965E-012	1.788297E-011	1	0.000000E+000
1	287.46753219	1.788297E-011	4.052965E-012	0	0.000000E+000
1	287.46813090	4.052965E-012	1.788297E-011	1	0.000000E+000
1	287.47155417	1.788297E-011	4.052965E-012	0	0.000000E+000
1	287.52272178	4.052965E-012	1.788297E-011	1	0.000000E+000
1	287.52465753	1.788297E-011	4.052965E-012	0	0.000000E+000
1	287.53124953	4.052965E-012	1.788297E-011	1	0.000000E+000
1	287.53339752	1.788297E-011	4.052965E-012	0	0.000000E+000
1	287.53354517	4.052965E-012	1.788297E-011	1	0.000000E+000
1	287.53361989	1.788297E-011	4.052965E-012	0	0.000000E+000
1	287.53438087	4.052965E-012	1.788297E-011	1	0.000000E+000
1	287.53445754	1.788297E-011	4.052965E-012	0	0.000000E+000
1	287.53451707	4.052965E-012	1.788297E-011	1	0.000000E+000
1	287.53512409	1.788297E-011	4.052965E-012	0	0.000000E+000
1	287.53691161	4.052965E-012	1.788297E-011	1	0.000000E+000
1	287.54056498	1.788297E-011	4.052965E-012	0	0.000000E+000
1	287.54253371	4.052965E-012	1.788297E-011	1	0.000000E+000
1	287.54370318	1.788297E-011	4.052965E-012	0	0.000000E+000
1	287.54373805	4.052965E-012	1.788297E-011	1	0.000000E+000
1	287.54407079	1.788297E-011	4.052965E-012	0	0.000000E+000
1	287.54568116	4.052965E-012	1.788297E-011	1	0.000000E+000
1	287.54611855	1.788297E-011	4.052965E-012	0	0.000000E+000
1	287.54613780	4.052965E-012	1.788297E-011	1	0.000000E+000
1	287.54698644	1.788297E-011	4.052965E-012	0	0.000000E+000
1	287.55325860	4.052965E-012	1.788297E-011	1	0.000000E+000
1	287.55327461	1.788297E-011	4.052965E-012	0	0.000000E+000
1	287.55448635	4.052965E-012	1.788297E-011	1	0.000000E+000
1	287.55452127	1.788297E-011	4.052965E-012	0	0.000000E+000
1	324.89842020	3.912481E-012	1.774248E-011	1	0.000000E+000
1	324.89848516	1.774248E-011	3.912481E-012	0	0.000000E+000
1	324.90143719	3.912481E-012	1.774248E-011	1	0.000000E+000
1	324.90204898	1.774248E-011	3.912481E-012	0	0.000000E+000
1	324.90206973	3.912481E-012	1.774248E-011	1	0.000000E+000
1	324.90287962	1.774248E-011	3.912481E-012	0	0.000000E+000
1	324.90480690	3.912481E-012	1.774248E-011	1	0.000000E+000
1	324.90486548	1.774248E-011	3.912481E-012	0	0.000000E+000
1	324.90488655	3.912481E-012	1.774248E-011	1	0.000000E+000
1	324.90704447	1.774248E-011	3.912481E-012	0	0.000000E+000
1	324.90706941	3.912481E-012	1.774248E-011	1	0.000000E+000
1	324.90825612	1.774248E-011	3.912481E-012	0	0.000000E+000
1	324.91065079	3.912481E-012	1.774248E-011	1	0.000000E+000
1	324.91120715	1.774248E-011	3.912481E-012	0	0.000000E+000
1	324.91124634	3.912481E-012	1.774248E-011	1	0.000000E+000
1	324.91176686	1.774248E-011	3.912481E-012	0	0.000000E+000
1	324.91177905	3.912481E-012	1.774248E-011	1	0.000000E+000
1	324.91217495	1.774248E-011	3.912481E-012	0	0.000000E+000
1	324.93451756	3.912481E-012	1.774248E-011	1	0.000000E+000
1	324.93473597	1.774248E-011	3.912481E-012	0	0.000000E+000
1	324.93634460	3.912481E-012	1.774248E-011	1	0.000000E+000
1	324.93901203	1.774248E-011	3.912481E-012	0	0.000000E+000
1	324.93911552	3.912481E-012	1.774248E-011	1	0.000000E+000
1	324.93916221	1.774248E-011	3.912481E-012	0	0.000000E+000
1	324.94027279	3.912481E-012	1.774248E-011	1	0.000000E+000
1	324.94138607	1.774248E-011	3.912481E-012	0	0.000000E+000
1	324.94385548	3.912481E-012	1.774248E-011	1	0.000000E+000
1	324.94411685	1.774248E-011	3.912481E-012	0	0.000000E+000
1	324.95144765	3.912481E-012	1.774248E-011	1	0.000000E+000
1	324.95422888	1.774248E-011	3.912481E-012	0	0.000000E+000
1	324.95783442	3.912481E-012	1.774248E-011	1	0.000000E+000
1	324.95861107	1.774248E-011	3.912481E-012	0	0.000000E+000
1	324.99896975	3.912481E-012	1.774248E-011	1	0.000000E+000
1	325.00027852	1.774248E-011	3.912481E-012	0	0.000000E+000
1	325.00117614	3.912481E-012	1.774248E-011	1	0.000000E+000
1	325.00122408	1.774248E-011	3.912481E-012	0	0.000000E+000
1	325.01053520	3.912481E-012	1.774248E-011	1	0.000000E+000
1	325.01155613	1.774248E-011	3.912481E-012	0	0.000000E+000
1	325.01312430	3.912481E-012	1.774248E-011	1	0.000000E+000
1	325.01521130	1.774248E-011	3.912481E-012	0	0.000000E+000
1	325.01522743	3.912481E-012	1.774248E-011	1	0.000000E+000
1	325.01623249	1.774248E-011	3.912481E-012	0	0.000000E+000
1	325.01748621	3.912481E-012	1.774248E-011	1	0.000000E+000
1	325.01781195	1.774248E-011	3.912481E-012	0	0.000000E+000
1	325.01786292	3.912481E-012	1.774248E-011	1	0.000000E+000
1	325.01858386	1.774248E-011	3.912481E-012	0	0.000000E+000
1	325.01859826	3.912481E-012	1.774248E-011	1	0.000000E+000
1	325.01958685	1.774248E-011	3.912481E-012	0	0.000000E+000
1	325.01960339	3.912481E-012	1.774248E-011	1	0.000000E+000
1	325.02496218	1.774248E-011	3.912481E-012	0	0.000000E+000
1	325.02666558	3.912481E-012	1.774248E-011	1	0.000000E+000
1	325.02692228	1.774248E-011	3.912481E-012	0	0.000000E+000
1	325.02742995	3.912481E-012	1.774248E-011	1	0.000000E+000
1	325.02754178	1.774248E-011	3.912481E-012	0	0.000000E+000
1	325.02898475	3.912481E-012	1.774248E-011	1	0.000000E+000
1	325.03254663	1.774248E-011	3.912481E-012	0	0.000000E+000
1	325.03310521	3.912481E-012	1.774248E-011	1	0.000000E+000
1	325.03387435	1.774248E-011	3.912481E-012	0	0.000000E+000
1	325.03391863	3.912481E-012	1.774248E-011	1	0.000000E+000
1	325.03401702	1.774248E-011	3.912481E-012	0	0.000000E+000
1	325.03872643	3.912481E-012	1.774248E-011	1	0.000000E+000
1	325.04000981	1.774248E-011	3.912481E-012	0	0.000000E+000
1	325.04694398	3.912481E-012	1.774248E-011	1	0.000000E+000
1	325.04873072	1.774248E-011	3.912481E-012	0	0.000000E+000
1	325.04992171	3.912481E-012	1.774248E-011	1	0.000000E+000
1	325.04998079	1.774248E-011	3.912481E-012	0	0.000000E+000
1	325.04999433	3.912481E-012	1.774248E-011	1	0.000000E+000
1	325.05219564	1.774248E-011	3.912481E-012	0	0.000000E+000
1	325.05370673	3.912481E-012	1.774248E-011	1	0.000000E+000
1	325.05572901	1.774248E-011	3.912481E-012	0	0.000000E+000
1	325.06001904	3.912481E-012	1.774248E-011	1	0.000000E+000
1	325.06036738	1.774248E-011	3.912481E-012	0	0.000000E+000
1	325.06038349	3.912481E-012	1.774248E-011	1	0.000000E+000
1	325.06432702	1.774248E-011	3.912481E-012	0	0.000000E+000
1	325.06671749	3.912481E-012	1.774248E-011	1	0.000000E+000
1	325.06782862	1.774248E-011	3.912481E-012	0	0.000000E+000
1	325.06784082	3.912481E-012	1.774248E-011	1	0.000000E+000
1	325.06808437	1.774248E-011	3.912481E-012	0	0.000000E+000
1	325.07023201	3.912481E-012	1.774248E-011	1	0.000000E+000
1	325.07102405	1.774248E-011	3.912481E-012	0	0.000000E+000
1	325.07104912	3.912481E-012	1.774248E-011	1	0.000000E+000
1	325.07147997	1.774248E-011	3.912481E-012	0	0.000000E+000
1	325.07150933	3.912481E-012	1.774248E-011	1	0.000000E+000
1	325.07225956	1.774248E-011	3.912481E-012	0	0.000000E+000
1	325.07229185	3.912481E-012	1.774248E-011	1	0.000000E+000
1	325.07331792	1.774248E-011	3.912481E-012	0	0.000000E+000
1	325.07334913	3.912481E-012	1.774248E-011	1	0.000000E+000
1	325.07379611	1.774248E-011	3.912481E-012	0	0.000000E+000
1	325.07382990	3.912481E-012	1.774248E-011	1	0.000000E+000
1	325.07467634	1.774248E-011	3.912481E-012	0	0.000000E+000
1	325.07470948	3.912481E-012	1.774248E-011	1	0.000000E+000
1	325.07565713	1.774248E-011	3.912481E-012	0	0.000000E+000
1	325.07566846	3.912481E-012	1.774248E-011	1	0.000000E+000
1	325.07609141	1.774248E-011	3.912481E-012	0	0.000000E+000
1	325.07712104	3.912481E-012	1.774248E-011	1	0.000000E+000
1	325.07765564	1.774248E-011	3.912481E-012	0	0.000000E+000
1	325.07862656	3.912481E-012	1.774248E-011	1	0.000000E+000
1	325.07984208	1.774248E-011	3.912481E-012	0	0.000000E+000
1	325.07987228	3.912481E-012	1.774248E-011	1	0.000000E+000
1	325.08106686	1.774248E-011	3.912481E-012	0	0.000000E+000
1	325.08109534	3.912481E-012	1.774248E-011	1	0.000000E+000
1	325.08151501	1.774248E-011	3.912481E-012	0	0.000000E+000
1	325.08154261	3.912481E-012	1.774248E-011	1	0.000000E+000
1	325.08258895	1.774248E-011	3.912481E-012	0	0.000000E+000
1	325.09304150	3.912481E-012	1.774248E-011	1	0.000000E+000
1	325.09371899	1.774248E-011	3.912481E-012	0	0.000000E+000
1	325.10081232	3.912481E-012	1.774248E-011	1	0.000000E+000
1	325.10091901	1.774248E-011	3.912481E-012	0	0.000000E+000
1	325.10147094	3.912481E-012	1.774248E-011	1	0.000000E+000
1	325.10178824	1.774248E-011	3.912481E-012	0	0.000000E+000
1	325.10182114	3.912481E-012	1.774248E-011	1	0.000000E+000
1	325.10275127	1.774248E-011	3.912481E-012	0	0.000000E+000
1	325.10390931	3.912481E-012	1.774248E-011	1	0.000000E+000
1	325.10524013	1.774248E-011	3.912481E-012	0	0.000000E+000
1	325.10708655	3.912481E-012	1.774248E-011	1	0.000000E+000
1	325.10753664	1.774248E-011	3.912481E-012	0	0.000000E+000
1	325.10757157	3.912481E-012	1.774248E-011	1	0.000000E+000
1	325.10876065	1.774248E-011	3.912481E-012	0	0.000000E+000
1	325.11261851	3.912481E-012	1.774248E-011	1	0.000000E+000
1	325.11314483	1.774248E-011	3.912481E-012	0	0.000000E+000
1	325.11316701	3.912481E-012	1.774248E-011	1	0.000000E+000
1	325.11323718	1.774248E-011	3.912481E-012	0	0.000000E+000
1	325.11427954	3.912481E-012	1.774248E-011	1	0.000000E+000
1	325.11429442	1.774248E-011	3.912481E-012	0	0.000000E+000
1	325.11433552	3.912481E-012	1.774248E-011	1	0.000000E+000
1	325.11462243	1.774248E-011	3.912481E-012	0	0.000000E+000
1	325.12243869	3.912481E-012	1.774248E-011	1	0.000000E+000
1	325.12279538	1.774248E-011	3.912481E-012	0	0.000000E+000
1	325.12588697	3.912481E-012	1.774248E-011	1	0.000000E+000
1	325.12767334	1.774248E-011	3.912481E-012	0	0.000000E+000
1	325.12769725	3.912481E-012	1.774248E-011	1	0.000000E+000
1	325.12772415	1.774248E-011	3.912481E-012	0	0.000000E+000
1	325.13170264	3.912481E-012	1.774248E-011	1	0.000000E+000
1	325.13363707	1.774248E-011	3.912481E-012	0	0.000000E+000
1	325.13366720	3.912481E-012	1.774248E-011	1	0.000000E+000
1	325.13594795	1.774248E-011	3.912481E-012	0	0.000000E+000
1	325.14887095	3.912481E-012	1.774248E-011	1	0.000000E+000
1	325.15002980	1.774248E-011	3.912481E-012	0	0.000000E+000
1	325.15008216	3.912481E-012	1.774248E-011	1	0.000000E+000
1	325.15038129	1.774248E-011	3.912481E-012	0	0.000000E+000
1	325.15545036	3.912481E-012	1.774248E-011	1	0.000000E+000
1	325.15627723	1.774248E-011	3.912481E-012	0	0.000000E+000
1	325.15630936	3.912481E-012	1.774248E-011	1	0.000000E+000
1	325.15818891	1.774248E-011	3.912481E-012	0	0.000000E+000
1	325.16138406	3.912481E-012	1.774248E-011	1	0.000000E+000
1	325.16303318	1.774248E-011	3.912481E-012	0	0.000000E+000
1	325.16376607	3.912481E-012	1.774248E-011	1	0.000000E+000
1	325.16544940	1.774248E-011	3.912481E-012	0	0.000000E+000
1	325.16547562	3.912481E-012	1.774248E-011	1	0.000000E+000
1	325.16661287	1.774248E-011	3.912481E-012	0	0.000000E+000
1	325.16663056	3.912481E-012	1.774248E-011	1	0.000000E+000
1	325.16699329	1.774248E-011	3.912481E-012	0	0.000000E+000
1	325.16702090	3.912481E-012	1.774248E-011	1	0.000000E+000
1	325.16759867	1.774248E-011	3.912481E-012	0	0.000000E+000
1	325.16875253	3.912481E-012	1.774248E-011	1	0.000000E+000
1	325.16877620	1.774248E-011	3.912481E-012	0	0.000000E+000
1	325.17085275	3.912481E-012	1.774248E-011	1	0.000000E+000
1	325.17136747	1.774248E-011	3.912481E-012	0	0.000000E+000
1	325.17432788	3.912481E-012	1.774248E-011	1	0.000000E+000
1	325.17757573	1.774248E-011	3.912481E-012	0	0.000000E+000
1	325.18124980	3.912481E-012	1.774248E-011	1	0.000000E+000
1	325.18148850	1.774248E-011	3.912481E-012	0	0.000000E+000
1	325.18351726	3.912481E-012	1.774248E-011	1	0.000000E+000
1	325.18476711	1.774248E-011	3.912481E-012	0	0.000000E+000
1	325.21730356	3.912481E-012	1.774248E-011	1	0.000000E+000
1	325.21777372	1.774248E-011	3.912481E-012	0	0.000000E+000
1	325.22066081	3.912481E-012	1.774248E-011	1	0.000000E+000
1	325.22224778	1.774248E-011	3.912481E-012	0	0.000000E+000
1	325.23436243	3.912481E-012	1.774248E-011	1	0.000000E+000
1	325.23582409	1.774248E-011	3.912481E-012	0	0.000000E+000
1	325.23584969	3.912481E-012	1.774248E-011	1	0.000000E+000
1	325.23621100	1.774248E-011	3.912481E-012	0	0.000000E+000
1	325.23916023	3.912481E-012	1.774248E-011	1	0.000000E+000
1	325.23980783	1.774248E-011	3.912481E-012	0	0.000000E+000
1	325.23982043	3.912481E-012	1.774248E-011	1	0.000000E+000
1	325.24101329	1.774248E-011	3.912481E-012	0	0.000000E+000
1	325.24121639	3.912481E-012	1.774248E-011	1	0.000000E+000
1	325.24278839	1.774248E-011	3.912481E-012	0	0.000000E+000
1	325.24352266	3.912481E-012	1.774248E-011	1	0.000000E+000
1	325.24462707	1.774248E-011	3.912481E-012	0	0.000000E+000
1	325.24465009	3.912481E-012	1.774248E-011	1	0.000000E+000
1	325.24521503	1.774248E-011	3.912481E-012	0	0.000000E+000
1	325.24628628	3.912481E-012	1.774248E-011	1	0.000000E+000
1	325.24925404	1.774248E-011	3.912481E-012	0	0.000000E+000
1	325.24927696	3.912481E-012	1.774248E-011	1	0.000000E+000
1	325.24975596	1.774248E-011	3.912481E-012	0	0.000000E+000
1	325.25210135	3.912481E-012	1.774248E-011	1	0.000000E+000
1	325.25214411	1.774248E-011	3.912481E-012	0	0.000000E+000
1	325.25222285	3.912481E-012	1.774248E-011	1	0.000000E+000
1	325.25228433	1.774248E-011	3.912481E-012	0	0.000000E+000
1	325.25244035	3.912481E-012	1.774248E-011	1	0.000000E+000
1	325.25264286	1.774248E-011	3.912481E-012	0	0.000000E+000
1	325.25265605	3.912481E-012	1.774248E-011	1	0.000000E+000
1	325.25359828	1.774248E-011	3.912481E-012	0	0.000000E+000
1	325.25907801	3.912481E-012	1.774248E-011	1	0.000000E+000
1	325.25934661	1.774248E-011	3.912481E-012	0	0.000000E+000
1	325.26693528	3.912481E-012	1.774248E-011	1	0.000000E+000
1	325.26704363	1.774248E-011	3.912481E-012	0	0.000000E+000
1	325.27258396	3.912481E-012	1.774248E-011	1	0.000000E+000
1	325.27507349	1.774248E-011	3.912481E-012	0	0.000000E+000
1	325.27508840	3.912481E-012	1.774248E-011	1	0.000000E+000
1	325.27792114	1.774248E-011	3.912481E-012	0	0.000000E+000
1	325.28016018	3.912481E-012	1.774248E-011	1	0.000000E+000
1	325.28250372	1.774248E-011	3.912481E-012	0	0.000000E+000
1	325.28926529	3.912481E-012	1.774248E-011	1	0.000000E+000
1	325.28946668	1.774248E-011	3.912481E-012	0	0.000000E+000
1	325.28950489	3.912481E-012	1.774248E-011	1	0.000000E+000
1	325.29012314	1.774248E-011	3.912481E-012	0	0.000000E+000
1	325.29366354	3.912481E-012	1.774248E-011	1	0.000000E+000
1	325.29504376	1.774248E-011	3.912481E-012	0	0.000000E+000
1	325.29506186	3.912481E-012	1.774248E-011	1	0.000000E+000
1	325.29532479	1.774248E-011	3.912481E-012	0	0.000000E+000
1	325.29776168	3.912481E-012	1.774248E-011	1	0.000000E+000
1	325.29961748	1.774248E-011	3.912481E-012	0	0.000000E+000
1	325.29967806	3.912481E-012	1.774248E-011	1	0.000000E+000
1	325.30031050	1.774248E-011	3.912481E-012	0	0.000000E+000
1	325.30170046	3.912481E-012	1.774248E-011	1	0.000000E+000
1	325.30215832	1.774248E-011	3.912481E-012	0	0.000000E+000
1	325.30222506	3.912481E-012	1.774248E-011	1	0.000000E+000
1	325.30372755	1.774248E-011	3.912481E-012	0	0.000000E+000
1	325.30374772	3.912481E-012	1.774248E-011	1	0.000000E+000
1	325.30407316	1.774248E-011	3.912481E-012	0	0.000000E+000
1	326.05687419	4.208888E-012	1.803889E-011	1	0.000000E+000
1	326.05707148	1.803889E-011	4.208888E-012	0	0.000000E+000
1	326.06738520	4.208888E-012	1.803889E-011	1	0.000000E+000
1	326.06768150	1.803889E-011	4.208888E-012	0	0.000000E+000
1	326.07446422	4.208888E-012	1.803889E-011	1	0.000000E+000
1	326.07497571	1.803889E-011	4.208888E-012	0	0.000000E+000
1	326.08219984	4.208888E-012	1.803889E-011	1	0.000000E+000
1	326.08337830	1.803889E-011	4.208888E-012	0	0.000000E+000
1	326.09965058	4.208888E-012	1.803889E-011	1	0.000000E+000
1	326.10173250	1.803889E-011	4.208888E-012	0	0.000000E+000
1	326.10175810	4.208888E-012	1.803889E-011	1	0.000000E+000
1	326.10204464	1.803889E-011	4.208888E-012	0	0.000000E+000
1	326.11005871	4.208888E-012	1.803889E-011	1	0.000000E+000
1	326.11118607	1.803889E-011	4.208888E-012	0	0.000000E+000
1	326.11776788	4.208888E-012	1.803889E-011	1	0.000000E+000
1	326.11786500	1.803889E-011	4.208888E-012	0	0.000000E+000
1	326.13186959	4.208888E-012	1.803889E-011	1	0.000000E+000
1	326.13246650	1.803889E-011	4.208888E-012	0	0.000000E+000
1	326.13619656	4.208888E-012	1.803889E-011	1	0.000000E+000
1	326.13637831	1.803889E-011	4.208888E-012	0	0.000000E+000
1	326.13698706	4.208888E-012	1.803889E-011	1	0.000000E+000
1	326.13730421	1.803889E-011	4.208888E-012	0	0.000000E+000
1	326.13734354	4.208888E-012	1.803889E-011	1	0.000000E+000
1	326.13811217	1.803889E-011	4.208888E-012	0	0.000000E+000
1	326.13954320	4.208888E-012	1.803889E-011	1	0.000000E+000
1	326.14115693	1.803889E-011	4.208888E-012	0	0.000000E+000
1	326.14117411	4.208888E-012	1.803889E-011	1	0.000000E+000
1	326.14137458	1.803889E-011	4.208888E-012	0	0.000000E+000
1	326.15367165	4.208888E-012	1.803889E-011	1	0.000000E+000
1	326.15489944	1.803889E-011	4.208888E-012	0	0.000000E+000
1	326.15925280	4.208888E-012	1.803889E-011	1	0.000000E+000
1	326.15969031	1.803889E-011	4.208888E-012	0	0.000000E+000
1	326.16204752	4.208888E-012	1.803889E-011	1	0.000000E+000
1	326.16279824	1.803889E-011	4.208888E-012	0	0.000000E+000
1	326.16281617	4.208888E-012	1.803889E-011	1	0.000000E+000
1	326.16424687	1.803889E-011	4.208888E-012	0	0.000000E+000
1	326.16640284	4.208888E-012	1.803889E-011	1	0.000000E+000
1	326.16655398	1.803889E-011	4.208888E-012	0	0.000000E+000
1	326.16658247	4.208888E-012	1.803889E-011	1	0.000000E+000
1	326.16665140	1.803889E-011	4.208888E-012	0	0.000000E+000
1	326.16668442	4.208888E-012	1.803889E-011	1	0.000000E+000
1	326.16787450	1.803889E-011	4.208888E-012	0	0.000000E+000
1	326.16789415	4.208888E-012	1.803889E-011	1	0.000000E+000
1	326.16846366	1.803889E-011	4.208888E-012	0	0.000000E+000
1	326.17019358	4.208888E-012	1.803889E-011	1	0.000000E+000
1	326.17049033	1.803889E-011	4.208888E-012	0	0.000000E+000
1	326.17106433	4.208888E-012	1.803889E-011	1	0.000000E+000
1	326.17118651	1.803889E-011	4.208888E-012	0	0.000000E+000
1	326.17121798	4.208888E-012	1.803889E-011	1	0.000000E+000
1	326.17562766	1.803889E-011	4.208888E-012	0	0.000000E+000
1	326.18037542	4.208888E-012	1.803889E-011	1	0.000000E+000
1	326.18064781	1.803889E-011	4.208888E-012	0	0.000000E+000
1	326.18177721	4.208888E-012	1.803889E-011	1	0.000000E+000
1	326.18221609	1.803889E-011	4.208888E-012	0	0.000000E+000
1	326.18225554	4.208888E-012	1.803889E-011	1	0.000000E+000
1	326.18249005	1.803889E-011	4.208888E-012	0	0.000000E+000
1	326.18256489	4.208888E-012	1.803889E-011	1	0.000000E+000
1	326.18336465	1.803889E-011	4.208888E-012	0	0.000000E+000
1	326.18337083	4.208888E-012	1.803889E-011	1	0.000000E+000
1	326.18385263	1.803889E-011	4.208888E-012	0	0.000000E+000
1	326.18398093	4.208888E-012	1.803889E-011	1	0.000000E+000
1	326.18428654	1.803889E-011	4.208888E-012	0	0.000000E+000
1	326.18525246	4.208888E-012	1.803889E-011	1	0.000000E+000
1	326.18613408	1.803889E-011	4.208888E-012	0	0.000000E+000
1	326.18865160	4.208888E-012	1.803889E-011	1	0.000000E+000
1	326.18900923	1.803889E-011	4.208888E-012	0	0.000000E+000
1	326.18957898	4.208888E-012	1.803889E-011	1	0.000000E+000
1	326.19173877	1.803889E-011	4.208888E-012	0	0.000000E+000
1	326.19174974	4.208888E-012	1.803889E-011	1	0.000000E+000
1	326.19179278	1.803889E-011	4.208888E-012	0	0.000000E+000
1	326.19192083	4.208888E-012	1.803889E-011	1	0.000000E+000
1	326.19209818	1.803889E-011	4.208888E-012	0	0.000000E+000
1	326.19999931	4.208888E-012	1.803889E-011	1	0.000000E+000
1	326.20069252	1.803889E-011	4.208888E-012	0	0.000000E+000
1	326.20073169	4.208888E-012	1.803889E-011	1	0.000000E+000
1	326.20124282	1.803889E-011	4.208888E-012	0	0.000000E+000
1	326.20130378	4.208888E-012	1.803889E-011	1	0.000000E+000
1	326.20143867	1.803889E-011	4.208888E-012	0	0.000000E+000
1	326.20145984	4.208888E-012	1.803889E-011	1	0.000000E+000
1	326.20259871	1.803889E-011	4.208888E-012	0	0.000000E+000
1	326.20263146	4.208888E-012	1.803889E-011	1	0.000000E+000
1	326.20370231	1.803889E-011	4.208888E-012	0	0.000000E+000
1	326.20375564	4.208888E-012	1.803889E-011	1	0.000000E+000
1	326.20648529	1.803889E-011	4.208888E-012	0	0.000000E+000
1	326.20649228	4.208888E-012	1.803889E-011	1	0.000000E+000
1	326.20754567	1.803889E-011	4.208888E-012	0	0.000000E+000
1	326.20823198	4.208888E-012	1.803889E-011	1	0.000000E+000
1	326.20985624	1.803889E-011	4.208888E-012	0	0.000000E+000
1	326.21174729	4.208888E-012	1.803889E-011	1	0.000000E+000
1	326.21177876	1.803889E-011	4.208888E-012	0	0.000000E+000
1	326.21669473	4.208888E-012	1.803889E-011	1	0.000000E+000
1	326.21714612	1.803889E-011	4.208888E-012	0	0.000000E+000
1	335.11017125	4.075769E-012	1.790577E-011	1	0.000000E+000
1	335.11305231	1.790577E-011	4.075769E-012	0	0.000000E+000
1	335.12399316	4.075769E-012	1.790577E-011	1	0.000000E+000
1	335.12437918	1.790577E-011	4.075769E-012	0	0.000000E+000
1	335.12439239	4.075769E-012	1.790577E-011	1	0.000000E+000
1	335.12692048	1.790577E-011	4.075769E-012	0	0.000000E+000
1	335.12695481	4.075769E-012	1.790577E-011	1	0.000000E+000
1	335.12855226	1.790577E-011	4.075769E-012	0	0.000000E+000
1	335.13069644	4.075769E-012	1.790577E-011	1	0.000000E+000
1	335.13081568	1.790577E-011	4.075769E-012	0	0.000000E+000
1	335.13925539	4.075769E-012	1.790577E-011	1	0.000000E+000
1	335.13963539	1.790577E-011	4.075769E-012	0	0.000000E+000
1	335.14068258	4.075769E-012	1.790577E-011	1	0.000000E+000
1	335.14084181	1.790577E-011	4.075769E-012	0	0.000000E+000
1	335.14231469	4.075769E-012	1.790577E-011	1	0.000000E+000
1	335.14555616	1.790577E-011	4.075769E-012	0	0.000000E+000
1	335.14868146	4.075769E-012	1.790577E-011	1	0.000000E+000
1	335.15000973	1.790577E-011	4.075769E-012	0	0.000000E+000
1	335.15634482	4.075769E-012	1.790577E-011	1	0.000000E+000
1	335.15691342	1.790577E-011	4.075769E-012	0	0.000000E+000
1	335.15962322	4.075769E-012	1.790577E-011	1	0.000000E+000
1	335.16202415	1.790577E-011	4.075769E-012	0	0.000000E+000
1	335.16343848	4.075769E-012	1.790577E-011	1	0.000000E+000
1	335.16401472	1.790577E-011	4.075769E-012	0	0.000000E+000
1	335.16406047	4.075769E-012	1.790577E-011	1	0.000000E+000
1	335.16429932	1.790577E-011	4.075769E-012	0	0.000000E+000
1	335.16434275	4.075769E-012	1.790577E-011	1	0.000000E+000
1	335.16541541	1.790577E-011	4.075769E-012	0	0.000000E+000
1	335.16544248	4.075769E-012	1.790577E-011	1	0.000000E+000
1	335.16761728	1.790577E-011	4.075769E-012	0	0.000000E+000
1	335.17695078	4.075769E-012	1.790577E-011	1	0.000000E+000
1	335.17710842	1.790577E-011	4.075769E-012	0	0.000000E+000
1	335.18827410	4.075769E-012	1.790577E-011	1	0.000000E+000
1	335.19220708	1.790577E-011	4.075769E-012	0	0.000000E+000
1	335.19505345	4.075769E-012	1.790577E-011	1	0.000000E+000
1	335.19555122	1.790577E-011	4.075769E-012	0	0.000000E+000
1	335.19997032	4.075769E-012	1.790577E-011	1	0.000000E+000
1	335.20035105	1.790577E-011	4.075769E-012	0	0.000000E+000
1	335.20619351	4.075769E-012	1.790577E-011	1	0.000000E+000
1	335.20636838	1.790577E-011	4.075769E-012	0	0.000000E+000
1	335.20638800	4.075769E-012	1.790577E-011	1	0.000000E+000
1	335.20641798	1.790577E-011	4.075769E-012	0	0.000000E+000
1	335.21592079	4.075769E-012	1.790577E-011	1	0.000000E+000
1	335.21762567	1.790577E-011	4.075769E-012	0	0.000000E+000
1	335.21764283	4.075769E-012	1.790577E-011	1	0.000000E+000
1	335.21786740	1.790577E-011	4.075769E-012	0	0.000000E+000
1	335.22254573	4.075769E-012	1.790577E-011	1	0.000000E+000
1	335.22478451	1.790577E-011	4.075769E-012	0	0.000000E+000
1	335.22480168	4.075769E-012	1.790577E-011	1	0.000000E+000
1	335.22562969	1.790577E-011	4.075769E-012	0	0.000000E+000
1	335.23189060	4.075769E-012	1.790577E-011	1	0.000000E+000
1	335.23195663	1.790577E-011	4.075769E-012	0	0.000000E+000
1	335.23195970	4.075769E-012	1.790577E-011	1	0.000000E+000
1	335.23375744	1.790577E-011	4.075769E-012	0	0.000000E+000
1	335.23379172	4.075769E-012	1.790577E-011	1	0.000000E+000
1	335.23390760	1.790577E-011	4.075769E-012	0	0.000000E+000
1	335.23616325	4.075769E-012	1.790577E-011	1	0.000000E+000
1	335.23863048	1.790577E-011	4.075769E-012	0	0.000000E+000
1	335.23864659	4.075769E-012	1.790577E-011	1	0.000000E+000
1	335.23901226	1.790577E-011	4.075769E-012	0	0.000000E+000
1	335.24081920	4.075769E-012	1.790577E-011	1	0.000000E+000
1	335.24105161	1.790577E-011	4.075769E-012	0	0.000000E+000
1	335.24111026	4.075769E-012	1.790577E-011	1	0.000000E+000
1	335.24262602	1.790577E-011	4.075769E-012	0	0.000000E+000
1	335.26091489	4.075769E-012	1.790577E-011	1	0.000000E+000
1	335.26131126	1.790577E-011	4.075769E-012	0	0.000000E+000
1	335.26133426	4.075769E-012	1.790577E-011	1	0.000000E+000
1	335.26186316	1.790577E-011	4.075769E-012	0	0.000000E+000
1	335.26362808	4.075769E-012	1.790577E-011	1	0.000000E+000
1	335.26427418	1.790577E-011	4.075769E-012	0	0.000000E+000
1	335.26430781	4.075769E-012	1.790577E-011	1	0.000000E+000
1	335.26445748	1.790577E-011	4.075769E-012	0	0.000000E+000
1	335.26633045	4.075769E-012	1.790577E-011	1	0.000000E+000
1	335.26787258	1.790577E-011	4.075769E-012	0	0.000000E+000
1	335.26791175	4.075769E-012	1.790577E-011	1	0.000000E+000
1	335.26953182	1.790577E-011	4.075769E-012	0	0.000000E+000
1	335.26954385	4.075769E-012	1.790577E-011	1	0.000000E+000
1	335.27296854	1.790577E-011	4.075769E-012	0	0.000000E+000
1	335.27299439	4.075769E-012	1.790577E-011	1	0.000000E+000
1	335.27517077	1.790577E-011	4.075769E-012	0	0.000000E+000
1	341.54044157	4.078703E-012	1.790870E-011	1	0.000000E+000
1	341.54122988	1.790870E-011	4.078703E-012	0	0.000000E+000
1	341.54317816	4.078703E-012	1.790870E-011	1	0.000000E+000
1	341.54339394	1.790870E-011	4.078703E-012	0	0.000000E+000
1	341.54341598	4.078703E-012	1.790870E-011	1	0.000000E+000
1	341.54380830	1.790870E-011	4.078703E-012	0	0.000000E+000
1	341.54383540	4.078703E-012	1.790870E-011	1	0.000000E+000
1	341.54582518	1.790870E-011	4.078703E-012	0	0.000000E+000
1	341.54585214	4.078703E-012	1.790870E-011	1	0.000000E+000
1	341.54649749	1.790870E-011	4.078703E-012	0	0.000000E+000
1	341.54651167	4.078703E-012	1.790870E-011	1	0.000000E+000
1	341.54742165	1.790870E-011	4.078703E-012	0	0.000000E+000
1	341.54813712	4.078703E-012	1.790870E-011	1	0.000000E+000
1	341.54859530	1.790870E-011	4.078703E-012	0	0.000000E+000
1	341.55322901	4.078703E-012	1.790870E-011	1	0.000000E+000
1	341.55327773	1.790870E-011	4.078703E-012	0	0.000000E+000
1	341.56437034	4.078703E-012	1.790870E-011	1	0.000000E+000
1	341.56438039	1.790870E-011	4.078703E-012	0	0.000000E+000
1	341.56518150	4.078703E-012	1.790870E-011	1	0.000000E+000
1	341.56855614	1.790870E-011	4.078703E-012	0	0.000000E+000
1	341.56997524	4.078703E-012	1.790870E-011	1	0.000000E+000
1	341.57358445	1.790870E-011	4.078703E-012	0	0.000000E+000
1	341.57723923	4.078703E-012	1.790870E-011	1	0.000000E+000
1	341.57938531	1.790870E-011	4.078703E-012	0	0.000000E+000
1	341.57950610	4.078703E-012	1.790870E-011	1	0.000000E+000
1	341.58117329	1.790870E-011	4.078703E-012	0	0.000000E+000
1	341.58214416	4.078703E-012	1.790870E-011	1	0.000000E+000
1	341.58232357	1.790870E-011	4.078703E-012	0	0.000000E+000
1	341.58236314	4.078703E-012	1.790870E-011	1	0.000000E+000
1	341.58258913	1.790870E-011	4.078703E-012	0	0.000000E+000
1	341.58259817	4.078703E-012	1.790870E-011	1	0.000000E+000
1	341.58264221	1.790870E-011	4.078703E-012	0	0.000000E+000
1	341.58333061	4.078703E-012	1.790870E-011	1	0.000000E+000
1	341.58553997	1.790870E-011	4.078703E-012	0	0.000000E+000
1	341.58940572	4.078703E-012	1.790870E-011	1	0.000000E+000
1	341.58997777	1.790870E-011	4.078703E-012	0	0.000000E+000
1	341.59293750	4.078703E-012	1.790870E-011	1	0.000000E+000
1	341.59338065	1.790870E-011	4.078703E-012	0	0.000000E+000
1	341.59339074	4.078703E-012	1.790870E-011	1	0.000000E+000
1	341.59529992	1.790870E-011	4.078703E-012	0	0.000000E+000
1	341.59550725	4.078703E-012	1.790870E-011	1	0.000000E+000
1	341.59652257	1.790870E-011	4.078703E-012	0	0.000000E+000
1	341.60310360	4.078703E-012	1.790870E-011	1	0.000000E+000
1	341.60405580	1.790870E-011	4.078703E-012	0	0.000000E+000
1	341.60408480	4.078703E-012	1.790870E-011	1	0.000000E+000
1	341.60473449	1.790870E-011	4.078703E-012	0	0.000000E+000
1	341.60477573	4.078703E-012	1.790870E-011	1	0.000000E+000
1	341.60498676	1.790870E-011	4.078703E-012	0	0.000000E+000
1	341.60668882	4.078703E-012	1.790870E-011	1	0.000000E+000
1	341.60672058	1.790870E-011	4.078703E-012	0	0.000000E+000
1	341.61537625	4.078703E-012	1.790870E-011	1	0.000000E+000
1	341.61540412	1.790870E-011	4.078703E-012	0	0.000000E+000
1	341.61541446	4.078703E-012	1.790870E-011	1	0.000000E+000
1	341.61680107	1.790870E-011	4.078703E-012	0	0.000000E+000
1	341.61683299	4.078703E-012	1.790870E-011	1	0.000000E+000
1	341.61794327	1.790870E-011	4.078703E-012	0	0.000000E+000
1	341.61796226	4.078703E-012	1.790870E-011	1	0.000000E+000
1	341.61820298	1.790870E-011	4.078703E-012	0	0.000000E+000
1	341.61925341	4.078703E-012	1.790870E-011	1	0.000000E+000
1	341.62004795	1.790870E-011	4.078703E-012	0	0.000000E+000
1	341.62202932	4.078703E-012	1.790870E-011	1	0.000000E+000
1	341.62290626	1.790870E-011	4.078703E-012	0	0.000000E+000
1	341.62293291	4.078703E-012	1.790870E-011	1	0.000000E+000
1	341.62299856	1.790870E-011	4.078703E-012	0	0.000000E+000
1	341.62301306	4.078703E-012	1.790870E-011	1	0.000000E+000
1	341.62369754	1.790870E-011	4.078703E-012	0	0.000000E+000
1	341.62581098	4.078703E-012	1.790870E-011	1	0.000000E+000
1	341.62638303	1.790870E-011	4.078703E-012	0	0.000000E+000
1	341.62643742	4.078703E-012	1.790870E-011	1	0.000000E+000
1	341.62691582	1.790870E-011	4.078703E-012	0	0.000000E+000
1	341.62692184	4.078703E-012	1.790870E-011	1	0.000000E+000
1	341.62719363	1.790870E-011	4.078703E-012	0	0.000000E+000
1	341.62722186	4.078703E-012	1.790870E-011	1	0.000000E+000
1	341.62762336	1.790870E-011	4.078703E-012	0	0.000000E+000
1	341.62891568	4.078703E-012	1.790870E-011	1	0.000000E+000
1	341.63056128	1.790870E-011	4.078703E-012	0	0.000000E+000
1	341.63057816	4.078703E-012	1.790870E-011	1	0.000000E+000
1	341.63109803	1.790870E-011	4.078703E-012	0	0.000000E+000
1	341.64406689	4.078703E-012	1.790870E-011	1	0.000000E+000
1	341.64467041	1.790870E-011	4.078703E-012	0	0.000000E+000
1	341.64699273	4.078703E-012	1.790870E-011	1	0.000000E+000
1	341.64856842	1.790870E-011	4.078703E-012	0	0.000000E+000
1	341.64858274	4.078703E-012	1.790870E-011	1	0.000000E+000
1	341.64876830	1.790870E-011	4.078703E-012	0	0.000000E+000
1	341.64880564	4.078703E-012	1.790870E-011	1	0.000000E+000
1	341.64883026	1.790870E-011	4.078703E-012	0	0.000000E+000
1	341.64884711	4.078703E-012	1.790870E-011	1	0.000000E+000
1	341.64982773	1.790870E-011	4.078703E-012	0	0.000000E+000
1	341.64984931	4.078703E-012	1.790870E-011	1	0.000000E+000
1	341.65001136	1.790870E-011	4.078703E-012	0	0.000000E+000
1	341.65023981	4.078703E-012	1.790870E-011	1	0.000000E+000
1	341.65085819	1.790870E-011	4.078703E-012	0	0.000000E+000
1	341.65090534	4.078703E-012	1.790870E-011	1	0.000000E+000
1	341.65141870	1.790870E-011	4.078703E-012	0	0.000000E+000
1	341.65144371	4.078703E-012	1.790870E-011	1	0.000000E+000
1	341.65165710	1.790870E-011	4.078703E-012	0	0.000000E+000
1	341.66252908	4.078703E-012	1.790870E-011	1	0.000000E+000
1	341.66262889	1.790870E-011	4.078703E-012	0	0.000000E+000
1	341.66281629	4.078703E-012	1.790870E-011	1	0.000000E+000
1	341.66350107	1.790870E-011	4.078703E-012	0	0.000000E+000
1	341.66354532	4.078703E-012	1.790870E-011	1	0.000000E+000
1	341.66455440	1.790870E-011	4.078703E-012	0	0.000000E+000
1	341.67074705	4.078703E-012	1.790870E-011	1	0.000000E+000
1	341.67120557	1.790870E-011	4.078703E-012	0	0.000000E+000
1	341.68374268	4.078703E-012	1.790870E-011	1	0.000000E+000
1	341.68433930	1.790870E-011	4.078703E-012	0	0.000000E+000
1	341.69425894	4.078703E-012	1.790870E-011	1	0.000000E+000
1	341.69529550	1.790870E-011	4.078703E-012	0	0.000000E+000
1	341.69534227	4.078703E-012	1.790870E-011	1	0.000000E+000
1	341.69540849	1.790870E-011	4.078703E-012	0	0.000000E+000
1	341.71148059	4.078703E-012	1.790870E-011	1	0.000000E+000
1	341.71150587	1.790870E-011	4.078703E-012	0	0.000000E+000
1	341.72111521	4.078703E-012	1.790870E-011	1	0.000000E+000
1	341.72122873	1.790870E-011	4.078703E-012	0	0.000000E+000
1	341.72125843	4.078703E-012	1.790870E-011	1	0.000000E+000
1	341.72173163	1.790870E-011	4.078703E-012	0	0.000000E+000
1	341.72181450	4.078703E-012	1.790870E-011	1	0.000000E+000
1	341.72192440	1.790870E-011	4.078703E-012	0	0.000000E+000
1	341.72195374	4.078703E-012	1.790870E-011	1	0.000000E+000
1	341.72206853	1.790870E-011	4.078703E-012	0	0.000000E+000
1	341.73924097	4.078703E-012	1.790870E-011	1	0.000000E+000
1	341.73981777	1.790870E-011	4.078703E-012	0	0.000000E+000
1	341.74661941	4.078703E-012	1.790870E-011	1	0.000000E+000
1	341.74670059	1.790870E-011	4.078703E-012	0	0.000000E+000
1	341.74961970	4.078703E-012	1.790870E-011	1	0.000000E+000
1	341.74987271	1.790870E-011	4.078703E-012	0	0.000000E+000
1	341.75331236	4.078703E-012	1.790870E-011	1	0.000000E+000
1	341.75459425	1.790870E-011	4.078703E-012	0	0.000000E+000
1	341.75461453	4.078703E-012	1.790870E-011	1	0.000000E+000
1	341.75476396	1.790870E-011	4.078703E-012	0	0.000000E+000
1	341.75478112	4.078703E-012	1.790870E-011	1	0.000000E+000
1	341.75517582	1.790870E-011	4.078703E-012	0	0.000000E+000
1	341.76145109	4.078703E-012	1.790870E-011	1	0.000000E+000
1	341.76163142	1.790870E-011	4.078703E-012	0	0.000000E+000
1	341.76806518	4.078703E-012	1.790870E-011	1	0.000000E+000
1	341.76862965	1.790870E-011	4.078703E-012	0	0.000000E+000
1	341.77436909	4.078703E-012	1.790870E-011	1	0.000000E+000
1	341.77491306	1.790870E-011	4.078703E-012	0	0.000000E+000
1	341.77550608	4.078703E-012	1.790870E-011	1	0.000000E+000
1	341.77599697	1.790870E-011	4.078703E-012	0	0.000000E+000
1	341.78400899	4.078703E-012	1.790870E-011	1	0.000000E+000
1	341.78822049	1.790870E-011	4.078703E-012	0	0.000000E+000
1	341.79031508	4.078703E-012	1.790870E-011	1	0.000000E+000
1	341.79041735	1.790870E-011	4.078703E-012	0	0.000000E+000
1	341.79239711	4.078703E-012	1.790870E-011	1	0.000000E+000
1	341.79419373	1.790870E-011	4.078703E-012	0	0.000000E+000
1	341.79423705	4.078703E-012	1.790870E-011	1	0.000000E+000
1	341.79475333	1.790870E-011	4.078703E-012	0	0.000000E+000
1	341.79730511	4.078703E-012	1.790870E-011	1	0.000000E+000
1	341.79809748	1.790870E-011	4.078703E-012	0	0.000000E+000
1	341.79819557	4.078703E-012	1.790870E-011	1	0.000000E+000
1	341.79840336	1.790870E-011	4.078703E-012	0	0.000000E+000
1	341.79899629	4.078703E-012	1.790870E-011	1	0.000000E+000
1	341.80109580	1.790870E-011	4.078703E-012	0	0.000000E+000
1	341.80112169	4.078703E-012	1.790870E-011	1	0.000000E+000
1	341.80241549	1.790870E-011	4.078703E-012	0	0.000000E+000
1	341.80548974	4.078703E-012	1.790870E-011	1	0.000000E+000
1	341.80598471	1.790870E-011	4.078703E-012	0	0.000000E+000
1	341.81001151	4.078703E-012	1.790870E-011	1	0.000000E+000
1	341.81033174	1.790870E-011	4.078703E-012	0	0.000000E+000
1	341.81035640	4.078703E-012	1.790870E-011	1	0.000000E+000
1	341.81065643	1.790870E-011	4.078703E-012	0	0.000000E+000
1	341.81067925	4.078703E-012	1.790870E-011	1	0.000000E+000
1	341.81096567	1.790870E-011	4.078703E-012	0	0.000000E+000
1	341.81096859	4.078703E-012	1.790870E-011	1	0.000000E+000
1	341.81465147	1.790870E-011	4.078703E-012	0	0.000000E+000
1	341.81466696	4.078703E-012	1.790870E-011	1	0.000000E+000
1	341.81474698	1.790870E-011	4.078703E-012	0	0.000000E+000
1	341.81803680	4.078703E-012	1.790870E-011	1	0.000000E+000
1	341.81815290	1.790870E-011	4.078703E-012	0	0.000000E+000
1	341.82026643	4.078703E-012	1.790870E-011	1	0.000000E+000
1	341.82112361	1.790870E-011	4.078703E-012	0	0.000000E+000
1	341.82114781	4.078703E-012	1.790870E-011	1	0.000000E+000
1	341.82118711	1.790870E-011	4.078703E-012	0	0.000000E+000
1	341.82191663	4.078703E-012	1.790870E-011	1	0.000000E+000
1	341.82276981	1.790870E-011	4.078703E-012	0	0.000000E+000
1	341.82281449	4.078703E-012	1.790870E-011	1	0.000000E+000
1	341.82301815	1.790870E-011	4.078703E-012	0	0.000000E+000
1	341.90353351	4.078703E-012	1.790870E-011	1	0.000000E+000
1	341.90696258	1.790870E-011	4.078703E-012	0	0.000000E+000
1	341.90699495	4.078703E-012	1.790870E-011	1	0.000000E+000
1	341.90721721	1.790870E-011	4.078703E-012	0	0.000000E+000
1	341.90723816	4.078703E-012	1.790870E-011	1	0.000000E+000
1	341.90730144	1.790870E-011	4.078703E-012	0	0.000000E+000
1	341.90735519	4.078703E-012	1.790870E-011	1	0.000000E+000
1	341.90748973	1.790870E-011	4.078703E-012	0	0.000000E+000
1	341.90768594	4.078703E-012	1.790870E-011	1	0.000000E+000
1	341.90860300	1.790870E-011	4.078703E-012	0	0.000000E+000
1	341.90860596	4.078703E-012	1.790870E-011	1	0.000000E+000
1	341.90877966	1.790870E-011	4.078703E-012	0	0.000000E+000
1	341.90878731	4.078703E-012	1.790870E-011	1	0.000000E+000
1	341.90903457	1.790870E-011	4.078703E-012	0	0.000000E+000
1	341.92291609	4.078703E-012	1.790870E-011	1	0.000000E+000
1	341.92392717	1.790870E-011	4.078703E-012	0	0.000000E+000
1	341.92543493	4.078703E-012	1.790870E-011	1	0.000000E+000
1	341.92861289	1.790870E-011	4.078703E-012	0	0.000000E+000
1	341.93506168	4.078703E-012	1.790870E-011	1	0.000000E+000
1	341.93607875	1.790870E-011	4.078703E-012	0	0.000000E+000
1	341.94339714	4.078703E-012	1.790870E-011	1	0.000000E+000
1	341.94386654	1.790870E-011	4.078703E-012	0	0.000000E+000
1	341.94533579	4.078703E-012	1.790870E-011	1	0.000000E+000
1	341.94540975	1.790870E-011	4.078703E-012	0	0.000000E+000
1	341.94914962	4.078703E-012	1.790870E-011	1	0.000000E+000
1	341.95057807	1.790870E-011	4.078703E-012	0	0.000000E+000
1	341.95361127	4.078703E-012	1.790870E-011	1	0.000000E+000
1	341.95425309	1.790870E-011	4.078703E-012	0	0.000000E+000
1	341.95430177	4.078703E-012	1.790870E-011	1	0.000000E+000
1	341.95475700	1.790870E-011	4.078703E-012	0	0.000000E+000
1	341.95478883	4.078703E-012	1.790870E-011	1	0.000000E+000
1	341.95489702	1.790870E-011	4.078703E-012	0	0.000000E+000
1	341.95955806	4.078703E-012	1.790870E-011	1	0.000000E+000
1	341.96054257	1.790870E-011	4.078703E-012	0	0.000000E+000
1	341.96059519	4.078703E-012	1.790870E-011	1	0.000000E+000
1	341.96164055	1.790870E-011	4.078703E-012	0	0.000000E+000
1	341.96169101	4.078703E-012	1.790870E-011	1	0.000000E+000
1	341.96206262	1.790870E-011	4.078703E-012	0	0.000000E+000
1	341.96779472	4.078703E-012	1.790870E-011	1	0.000000E+000
1	341.96813980	1.790870E-011	4.078703E-012	0	0.000000E+000
1	341.96816694	4.078703E-012	1.790870E-011	1	0.000000E+000
1	341.96823881	1.790870E-011	4.078703E-012	0	0.000000E+000
1	341.96854635	4.078703E-012	1.790870E-011	1	0.000000E+000
1	341.96992201	1.790870E-011	4.078703E-012	0	0.000000E+000
1	341.96999409	4.078703E-012	1.790870E-011	1	0.000000E+000
1	341.97034101	1.790870E-011	4.078703E-012	0	0.000000E+000
1	341.97746242	4.078703E-012	1.790870E-011	1	0.000000E+000
1	341.97978546	1.790870E-011	4.078703E-012	0	0.000000E+000
1	341.97985298	4.078703E-012	1.790870E-011	1	0.000000E+000
1	341.98010098	1.790870E-011	4.078703E-012	0	0.000000E+000
1	341.99214729	4.078703E-012	1.790870E-011	1	0.000000E+000
1	341.99247429	1.790870E-011	4.078703E-012	0	0.000000E+000
1	342.01092562	4.078703E-012	1.790870E-011	1	0.000000E+000
1	342.01102640	1.790870E-011	4.078703E-012	0	0.000000E+000
1	342.01213981	4.078703E-012	1.790870E-011	1	0.000000E+000
1	342.01271393	1.790870E-011	4.078703E-012	0	0.000000E+000
1	342.01614680	4.078703E-012	1.790870E-011	1	0.000000E+000
1	342.01655973	1.790870E-011	4.078703E-012	0	0.000000E+000
1	342.01772942	4.078703E-012	1.790870E-011	1	0.000000E+000
1	342.01908082	1.790870E-011	4.078703E-012	0	0.000000E+000
1	342.01927862	4.078703E-012	1.790870E-011	1	0.000000E+000
1	342.02125731	1.790870E-011	4.078703E-012	0	0.000000E+000
1	342.02388956	4.078703E-012	1.790870E-011	1	0.000000E+000
1	342.02418480	1.790870E-011	4.078703E-012	0	0.000000E+000
1	342.03213620	4.078703E-012	1.790870E-011	1	0.000000E+000
1	342.03252335	1.790870E-011	4.078703E-012	0	0.000000E+000
1	342.03422553	4.078703E-012	1.790870E-011	1	0.000000E+000
1	342.03460609	1.790870E-011	4.078703E-012	0	0.000000E+000
1	342.03461564	4.078703E-012	1.790870E-011	1	0.000000E+000
1	342.03659760	1.790870E-011	4.078703E-012	0	0.000000E+000
1	342.03660050	4.078703E-012	1.790870E-011	1	0.000000E+000
1	342.03685450	1.790870E-011	4.078703E-012	0	0.000000E+000
1	342.03688389	4.078703E-012	1.790870E-011	1	0.000000E+000
1	342.03701871	1.790870E-011	4.078703E-012	0	0.000000E+000
1	342.03712011	4.078703E-012	1.790870E-011	1	0.000000E+000
1	342.03746866	1.790870E-011	4.078703E-012	0	0.000000E+000
1	342.04816514	4.078703E-012	1.790870E-011	1	0.000000E+000
1	342.04941436	1.790870E-011	4.078703E-012	0	0.000000E+000
1	342.05090320	4.078703E-012	1.790870E-011	1	0.000000E+000
1	342.05116055	1.790870E-011	4.078703E-012	0	0.000000E+000
1	342.05365028	4.078703E-012	1.790870E-011	1	0.000000E+000
1	342.05462150	1.790870E-011	4.078703E-012	0	0.000000E+000
1	342.05465928	4.078703E-012	1.790870E-011	1	0.000000E+000
1	342.05477451	1.790870E-011	4.078703E-012	0	0.000000E+000
1	342.05479913	4.078703E-012	1.790870E-011	1	0.000000E+000
1	342.05508972	1.790870E-011	4.078703E-012	0	0.000000E+000
1	342.05589991	4.078703E-012	1.790870E-011	1	0.000000E+000
1	342.05605810	1.790870E-011	4.078703E-012	0	0.000000E+000
1	342.05608707	4.078703E-012	1.790870E-011	1	0.000000E+000
1	342.05630286	1.790870E-011	4.078703E-012	0	0.000000E+000
1	342.06006975	4.078703E-012	1.790870E-011	1	0.000000E+000
1	342.06012009	1.790870E-011	4.078703E-012	0	0.000000E+000
1	342.06779752	4.078703E-012	1.790870E-011	1	0.000000E+000
1	342.06950348	1.790870E-011	4.078703E-012	0	0.000000E+000
1	342.07051213	4.078703E-012	1.790870E-011	1	0.000000E+000
1	342.07120513	1.790870E-011	4.078703E-012	0	0.000000E+000
1	342.07225157	4.078703E-012	1.790870E-011	1	0.000000E+000
1	342.07412036	1.790870E-011	4.078703E-012	0	0.000000E+000
1	342.07414963	4.078703E-012	1.790870E-011	1	0.000000E+000
1	342.07565397	1.790870E-011	4.078703E-012	0	0.000000E+000
1	342.07567022	4.078703E-012	1.790870E-011	1	0.000000E+000
1	342.07588953	1.790870E-011	4.078703E-012	0	0.000000E+000
1	342.07593756	4.078703E-012	1.790870E-011	1	0.000000E+000
1	342.07672476	1.790870E-011	4.078703E-012	0	0.000000E+000
1	342.07675759	4.078703E-012	1.790870E-011	1	0.000000E+000
1	342.07770927	1.790870E-011	4.078703E-012	0	0.000000E+000
1	342.07774751	4.078703E-012	1.790870E-011	1	0.000000E+000
1	342.07817423	1.790870E-011	4.078703E-012	0	0.000000E+000
1	342.08912618	4.078703E-012	1.790870E-011	1	0.000000E+000
1	342.08950332	1.790870E-011	4.078703E-012	0	0.000000E+000
1	342.09566850	4.078703E-012	1.790870E-011	1	0.000000E+000
1	342.09581618	1.790870E-011	4.078703E-012	0	0.000000E+000
1	342.09583289	4.078703E-012	1.790870E-011	1	0.000000E+000
1	342.09586447	1.790870E-011	4.078703E-012	0	0.000000E+000
1	342.09587905	4.078703E-012	1.790870E-011	1	0.000000E+000
1	342.09650922	1.790870E-011	4.078703E-012	0	0.000000E+000
1	342.09805699	4.078703E-012	1.790870E-011	1	0.000000E+000
1	342.09862172	1.790870E-011	4.078703E-012	0	0.000000E+000
1	342.09864475	4.078703E-012	1.790870E-011	1	0.000000E+000
1	342.09881482	1.790870E-011	4.078703E-012	0	0.000000E+000
1	342.09883195	4.078703E-012	1.790870E-011	1	0.000000E+000
1	342.09902379	1.790870E-011	4.078703E-012	0	0.000000E+000
1	342.09905663	4.078703E-012	1.790870E-011	1	0.000000E+000
1	342.09919486	1.790870E-011	4.078703E-012	0	0.000000E+000
1	342.10196157	4.078703E-012	1.790870E-011	1	0.000000E+000
1	342.10302754	1.790870E-011	4.078703E-012	0	0.000000E+000
1	342.10364531	4.078703E-012	1.790870E-011	1	0.000000E+000
1	342.10471550	1.790870E-011	4.078703E-012	0	0.000000E+000
1	342.10473941	4.078703E-012	1.790870E-011	1	0.000000E+000
1	342.10477962	1.790870E-011	4.078703E-012	0	0.000000E+000
1	342.10480713	4.078703E-012	1.790870E-011	1	0.000000E+000
1	342.10511204	1.790870E-011	4.078703E-012	0	0.000000E+000
1	342.10708074	4.078703E-012	1.790870E-011	1	0.000000E+000
1	342.10722163	1.790870E-011	4.078703E-012	0	0.000000E+000
1	342.10725051	4.078703E-012	1.790870E-011	1	0.000000E+000
1	342.10736021	1.790870E-011	4.078703E-012	0	0.000000E+000
1	342.10737265	4.078703E-012	1.790870E-011	1	0.000000E+000
1	342.10759409	1.790870E-011	4.078703E-012	0	0.000000E+000
1	342.11364279	4.078703E-012	1.790870E-011	1	0.000000E+000
1	342.11457102	1.790870E-011	4.078703E-012	0	0.000000E+000
1	342.11462624	4.078703E-012	1.790870E-011	1	0.000000E+000
1	342.11703135	1.790870E-011	4.078703E-012	0	0.000000E+000
1	342.11706586	4.078703E-012	1.790870E-011	1	0.000000E+000
1	342.11748591	1.790870E-011	4.078703E-012	0	0.000000E+000
1	342.11751523	4.078703E-012	1.790870E-011	1	0.000000E+000
1	342.11765179	1.790870E-011	4.078703E-012	0	0.000000E+000
1	342.12042369	4.078703E-012	1.790870E-011	1	0.000000E+000
1	342.12072486	1.790870E-011	4.078703E-012	0	0.000000E+000
1	342.12073654	4.078703E-012	1.790870E-011	1	0.000000E+000
1	342.12179143	1.790870E-011	4.078703E-012	0	0.000000E+000
1	342.12181435	4.078703E-012	1.790870E-011	1	0.000000E+000
1	342.12195629	1.790870E-011	4.078703E-012	0	0.000000E+000
1	342.12198271	4.078703E-012	1.790870E-011	1	0.000000E+000
1	342.12219121	1.790870E-011	4.078703E-012	0	0.000000E+000
1	342.12453768	4.078703E-012	1.790870E-011	1	0.000000E+000
1	342.12526732	1.790870E-011	4.078703E-012	0	0.000000E+000
1	342.13274367	4.078703E-012	1.790870E-011	1	0.000000E+000
1	342.13440752	1.790870E-011	4.078703E-012	0	0.000000E+000
1	342.13633862	4.078703E-012	1.790870E-011	1	0.000000E+000
1	342.13872847	1.790870E-011	4.078703E-012	0	0.000000E+000
1	342.14355389	4.078703E-012	1.790870E-011	1	0.000000E+000
1	342.14405131	1.790870E-011	4.078703E-012	0	0.000000E+000
1	342.14427777	4.078703E-012	1.790870E-011	1	0.000000E+000
1	342.14557293	1.790870E-011	4.078703E-012	0	0.000000E+000
1	342.14898814	4.078703E-012	1.790870E-011	1	0.000000E+000
1	342.14985710	1.790870E-011	4.078703E-012	0	0.000000E+000
1	342.15460483	4.078703E-012	1.790870E-011	1	0.000000E+000
1	342.15497383	1.790870E-011	4.078703E-012	0	0.000000E+000
1	342.15499340	4.078703E-012	1.790870E-011	1	0.000000E+000
1	342.15687992	1.790870E-011	4.078703E-012	0	0.000000E+000
1	342.16783678	4.078703E-012	1.790870E-011	1	0.000000E+000
1	342.16849291	1.790870E-011	4.078703E-012	0	0.000000E+000
1	342.16851442	4.078703E-012	1.790870E-011	1	0.000000E+000
1	342.16876763	1.790870E-011	4.078703E-012	0	0.000000E+000
1	342.17053666	4.078703E-012	1.790870E-011	1	0.000000E+000
1	342.17103894	1.790870E-011	4.078703E-012	0	0.000000E+000
1	342.17131680	4.078703E-012	1.790870E-011	1	0.000000E+000
1	342.17560447	1.790870E-011	4.078703E-012	0	0.000000E+000
1	342.17567518	4.078703E-012	1.790870E-011	1	0.000000E+000
1	342.17665712	1.790870E-011	4.078703E-012	0	0.000000E+000
1	342.17667935	4.078703E-012	1.790870E-011	1	0.000000E+000
1	342.17708489	1.790870E-011	4.078703E-012	0	0.000000E+000
1	342.17896743	4.078703E-012	1.790870E-011	1	0.000000E+000
1	342.17906535	1.790870E-011	4.078703E-012	0	0.000000E+000
1	342.17909412	4.078703E-012	1.790870E-011	1	0.000000E+000
1	342.17928169	1.790870E-011	4.078703E-012	0	0.000000E+000
1	342.18194179	4.078703E-012	1.790870E-011	1	0.000000E+000
1	342.18261612	1.790870E-011	4.078703E-012	0	0.000000E+000
1	342.18262663	4.078703E-012	1.790870E-011	1	0.000000E+000
1	342.18309442	1.790870E-011	4.078703E-012	0	0.000000E+000
1	342.18311586	4.078703E-012	1.790870E-011	1	0.000000E+000
1	342.18389172	1.790870E-011	4.078703E-012	0	0.000000E+000
1	342.18392071	4.078703E-012	1.790870E-011	1	0.000000E+000
1	342.18514075	1.790870E-011	4.078703E-012	0	0.000000E+000
1	342.18890227	4.078703E-012	1.790870E-011	1	0.000000E+000
1	342.18910442	1.790870E-011	4.078703E-012	0	0.000000E+000
1	342.19042217	4.078703E-012	1.790870E-011	1	0.000000E+000
1	342.19123342	1.790870E-011	4.078703E-012	0	0.000000E+000
1	342.19125073	4.078703E-012	1.790870E-011	1	0.000000E+000
1	342.19183375	1.790870E-011	4.078703E-012	0	0.000000E+000
1	342.19498898	4.078703E-012	1.790870E-011	1	0.000000E+000
1	342.19520946	1.790870E-011	4.078703E-012	0	0.000000E+000
1	342.19933308	4.078703E-012	1.790870E-011	1	0.000000E+000
1	342.19957820	1.790870E-011	4.078703E-012	0	0.000000E+000
1	342.20546133	4.078703E-012	1.790870E-011	1	0.000000E+000
1	342.20572421	1.790870E-011	4.078703E-012	0	0.000000E+000
1	353.37105069	4.001398E-012	1.783140E-011	1	0.000000E+000
1	353.37195454	1.783140E-011	4.001398E-012	0	0.000000E+000
1	353.37295750	4.001398E-012	1.783140E-011	1	0.000000E+000
1	353.37377587	1.783140E-011	4.001398E-012	0	0.000000E+000
1	353.37381134	4.001398E-012	1.783140E-011	1	0.000000E+000
1	353.37389390	1.783140E-011	4.001398E-012	0	0.000000E+000
1	353.38375927	4.001398E-012	1.783140E-011	1	0.000000E+000
1	353.38406177	1.783140E-011	4.001398E-012	0	0.000000E+000
1	353.38496258	4.001398E-012	1.783140E-011	1	0.000000E+000
1	353.38534350	1.783140E-011	4.001398E-012	0	0.000000E+000
1	353.38608789	4.001398E-012	1.783140E-011	1	0.000000E+000
1	353.38628315	1.783140E-011	4.001398E-012	0	0.000000E+000
1	353.38637511	4.001398E-012	1.783140E-011	1	0.000000E+000
1	353.38738111	1.783140E-011	4.001398E-012	0	0.000000E+000
1	353.38739963	4.001398E-012	1.783140E-011	1	0.000000E+000
1	353.38932902	1.783140E-011	4.001398E-012	0	0.000000E+000
1	353.40009949	4.001398E-012	1.783140E-011	1	0.000000E+000
1	353.40131582	1.783140E-011	4.001398E-012	0	0.000000E+000
1	353.42257344	4.001398E-012	1.783140E-011	1	0.000000E+000
1	353.42315749	1.783140E-011	4.001398E-012	0	0.000000E+000
1	353.42316705	4.001398E-012	1.783140E-011	1	0.000000E+000
1	353.42380775	1.783140E-011	4.001398E-012	0	0.000000E+000
1	353.42687313	4.001398E-012	1.783140E-011	1	0.000000E+000
1	353.42723839	1.783140E-011	4.001398E-012	0	0.000000E+000
1	353.43610464	4.001398E-012	1.783140E-011	1	0.000000E+000
1	353.43738105	1.783140E-011	4.001398E-012	0	0.000000E+000
1	353.43747037	4.001398E-012	1.783140E-011	1	0.000000E+000
1	353.43753450	1.783140E-011	4.001398E-012	0	0.000000E+000
1	353.43758918	4.001398E-012	1.783140E-011	1	0.000000E+000
1	353.43803124	1.783140E-011	4.001398E-012	0	0.000000E+000
1	353.43805271	4.001398E-012	1.783140E-011	1	0.000000E+000
1	353.43807600	1.783140E-011	4.001398E-012	0	0.000000E+000
1	353.44153024	4.001398E-012	1.783140E-011	1	0.000000E+000
1	353.44173820	1.783140E-011	4.001398E-012	0	0.000000E+000
1	353.44685220	4.001398E-012	1.783140E-011	1	0.000000E+000
1	353.44792667	1.783140E-011	4.001398E-012	0	0.000000E+000
1	353.44876972	4.001398E-012	1.783140E-011	1	0.000000E+000
1	353.44911946	1.783140E-011	4.001398E-012	0	0.000000E+000
1	353.45179728	4.001398E-012	1.783140E-011	1	0.000000E+000
1	353.45194983	1.783140E-011	4.001398E-012	0	0.000000E+000
1	353.45197224	4.001398E-012	1.783140E-011	1	0.000000E+000
1	353.45338677	1.783140E-011	4.001398E-012	0	0.000000E+000
1	353.45341576	4.001398E-012	1.783140E-011	1	0.000000E+000
1	353.45474113	1.783140E-011	4.001398E-012	0	0.000000E+000
1	353.45816354	4.001398E-012	1.783140E-011	1	0.000000E+000
1	353.45828153	1.783140E-011	4.001398E-012	0	0.000000E+000
1	353.45918254	4.001398E-012	1.783140E-011	1	0.000000E+000
1	353.46125486	1.783140E-011	4.001398E-012	0	0.000000E+000
1	353.46862989	4.001398E-012	1.783140E-011	1	0.000000E+000
1	353.46884789	1.783140E-011	4.001398E-012	0	0.000000E+000
1	353.46905800	4.001398E-012	1.783140E-011	1	0.000000E+000
1	353.47106240	1.783140E-011	4.001398E-012	0	0.000000E+000
1	353.47795711	4.001398E-012	1.783140E-011	1	0.000000E+000
1	353.47833477	1.783140E-011	4.001398E-012	0	0.000000E+000
1	353.47837356	4.001398E-012	1.783140E-011	1	0.000000E+000
1	353.47877685	1.783140E-011	4.001398E-012	0	0.000000E+000
1	353.47884586	4.001398E-012	1.783140E-011	1	0.000000E+000
1	353.47964417	1.783140E-011	4.001398E-012	0	0.000000E+000
1	353.47966051	4.001398E-012	1.783140E-011	1	0.000000E+000
1	353.48007389	1.783140E-011	4.001398E-012	0	0.000000E+000
1	353.48009549	4.001398E-012	1.783140E-011	1	0.000000E+000
1	353.48022384	1.783140E-011	4.001398E-012	0	0.000000E+000
1	353.48165538	4.001398E-012	1.783140E-011	1	0.000000E+000
1	353.48267831	1.783140E-011	4.001398E-012	0	0.000000E+000
1	353.48270919	4.001398E-012	1.783140E-011	1	0.000000E+000
1	353.48398609	1.783140E-011	4.001398E-012	0	0.000000E+000
1	353.48400109	4.001398E-012	1.783140E-011	1	0.000000E+000
1	353.48413960	1.783140E-011	4.001398E-012	0	0.000000E+000
1	353.50325304	4.001398E-012	1.783140E-011	1	0.000000E+000
1	353.50500028	1.783140E-011	4.001398E-012	0	0.000000E+000
1	353.50500224	4.001398E-012	1.783140E-011	1	0.000000E+000
1	353.50540176	1.783140E-011	4.001398E-012	0	0.000000E+000
1	353.50543194	4.001398E-012	1.783140E-011	1	0.000000E+000
1	353.50724438	1.783140E-011	4.001398E-012	0	0.000000E+000
1	353.50985955	4.001398E-012	1.783140E-011	1	0.000000E+000
1	353.51108818	1.783140E-011	4.001398E-012	0	0.000000E+000
1	353.51702544	4.001398E-012	1.783140E-011	1	0.000000E+000
1	353.51817579	1.783140E-011	4.001398E-012	0	0.000000E+000
1	353.51820430	4.001398E-012	1.783140E-011	1	0.000000E+000
1	353.51854139	1.783140E-011	4.001398E-012	0	0.000000E+000
1	353.51862226	4.001398E-012	1.783140E-011	1	0.000000E+000
1	353.52039572	1.783140E-011	4.001398E-012	0	0.000000E+000
1	353.53128979	4.001398E-012	1.783140E-011	1	0.000000E+000
1	353.53212484	1.783140E-011	4.001398E-012	0	0.000000E+000
1	353.53216787	4.001398E-012	1.783140E-011	1	0.000000E+000
1	353.53276240	1.783140E-011	4.001398E-012	0	0.000000E+000
1	353.54377222	4.001398E-012	1.783140E-011	1	0.000000E+000
1	353.54427291	1.783140E-011	4.001398E-012	0	0.000000E+000
1	353.54429604	4.001398E-012	1.783140E-011	1	0.000000E+000
1	353.54452959	1.783140E-011	4.001398E-012	0	0.000000E+000
1	353.54744371	4.001398E-012	1.783140E-011	1	0.000000E+000
1	353.54954079	1.783140E-011	4.001398E-012	0	0.000000E+000
1	353.55601300	4.001398E-012	1.783140E-011	1	0.000000E+000
1	353.55647437	1.783140E-011	4.001398E-012	0	0.000000E+000
1	353.55676843	4.001398E-012	1.783140E-011	1	0.000000E+000
1	353.55800556	1.783140E-011	4.001398E-012	0	0.000000E+000
1	353.55801323	4.001398E-012	1.783140E-011	1	0.000000E+000
1	353.55840401	1.783140E-011	4.001398E-012	0	0.000000E+000
1	353.55844854	4.001398E-012	1.783140E-011	1	0.000000E+000
1	353.55858617	1.783140E-011	4.001398E-012	0	0.000000E+000
1	353.56020192	4.001398E-012	1.783140E-011	1	0.000000E+000
1	353.56087557	1.783140E-011	4.001398E-012	0	0.000000E+000
1	353.56089647	4.001398E-012	1.783140E-011	1	0.000000E+000
1	353.56109663	1.783140E-011	4.001398E-012	0	0.000000E+000
1	353.56112390	4.001398E-012	1.783140E-011	1	0.000000E+000
1	353.56388708	1.783140E-011	4.001398E-012	0	0.000000E+000
1	353.56850758	4.001398E-012	1.783140E-011	1	0.000000E+000
1	353.56879532	1.783140E-011	4.001398E-012	0	0.000000E+000
1	353.58751839	4.001398E-012	1.783140E-011	1	0.000000E+000
1	353.58853313	1.783140E-011	4.001398E-012	0	0.000000E+000
1	353.58854745	4.001398E-012	1.783140E-011	1	0.000000E+000
1	353.58909778	1.783140E-011	4.001398E-012	0	0.000000E+000
1	353.59119215	4.001398E-012	1.783140E-011	1	0.000000E+000
1	353.59198376	1.783140E-011	4.001398E-012	0	0.000000E+000
1	353.59200781	4.001398E-012	1.783140E-011	1	0.000000E+000
1	353.59242721	1.783140E-011	4.001398E-012	0	0.000000E+000
1	353.59335211	4.001398E-012	1.783140E-011	1	0.000000E+000
1	353.59417735	1.783140E-011	4.001398E-012	0	0.000000E+000
1	353.59440081	4.001398E-012	1.783140E-011	1	0.000000E+000
1	353.59489977	1.783140E-011	4.001398E-012	0	0.000000E+000
1	353.60025456	4.001398E-012	1.783140E-011	1	0.000000E+000
1	353.60028943	1.783140E-011	4.001398E-012	0	0.000000E+000
1	353.60030726	4.001398E-012	1.783140E-011	1	0.000000E+000
1	353.60194046	1.783140E-011	4.001398E-012	0	0.000000E+000
1	353.60198066	4.001398E-012	1.783140E-011	1	0.000000E+000
1	353.60319832	1.783140E-011	4.001398E-012	0	0.000000E+000
1	353.60426734	4.001398E-012	1.783140E-011	1	0.000000E+000
1	353.60686487	1.783140E-011	4.001398E-012	0	0.000000E+000
1	353.60690575	4.001398E-012	1.783140E-011	1	0.000000E+000
1	353.60767202	1.783140E-011	4.001398E-012	0	0.000000E+000
1	353.60769636	4.001398E-012	1.783140E-011	1	0.000000E+000
1	353.60937117	1.783140E-011	4.001398E-012	0	0.000000E+000
1	353.60937710	4.001398E-012	1.783140E-011	1	0.000000E+000
1	353.60991931	1.783140E-011	4.001398E-012	0	0.000000E+000
1	353.60993381	4.001398E-012	1.783140E-011	1	0.000000E+000
1	353.61040692	1.783140E-011	4.001398E-012	0	0.000000E+000
1	353.61149335	4.001398E-012	1.783140E-011	1	0.000000E+000
1	353.61304693	1.783140E-011	4.001398E-012	0	0.000000E+000
1	353.63135736	4.001398E-012	1.783140E-011	1	0.000000E+000
1	353.63292647	1.783140E-011	4.001398E-012	0	0.000000E+000
1	353.63356039	4.001398E-012	1.783140E-011	1	0.000000E+000
1	353.63359868	1.783140E-011	4.001398E-012	0	0.000000E+000
1	353.63361478	4.001398E-012	1.783140E-011	1	0.000000E+000
1	353.63765296	1.783140E-011	4.001398E-012	0	0.000000E+000
1	353.63766983	4.001398E-012	1.783140E-011	1	0.000000E+000
1	353.63811223	1.783140E-011	4.001398E-012	0	0.000000E+000
1	353.63813071	4.001398E-012	1.783140E-011	1	0.000000E+000
1	353.63846712	1.783140E-011	4.001398E-012	0	0.000000E+000
1	353.63850367	4.001398E-012	1.783140E-011	1	0.000000E+000
1	353.64071128	1.783140E-011	4.001398E-012	0	0.000000E+000
1	353.64077445	4.001398E-012	1.783140E-011	1	0.000000E+000
1	353.64119560	1.783140E-011	4.001398E-012	0	0.000000E+000
1	353.64430592	4.001398E-012	1.783140E-011	1	0.000000E+000
1	353.64444494	1.783140E-011	4.001398E-012	0	0.000000E+000
1	353.64445504	4.001398E-012	1.783140E-011	1	0.000000E+000
1	353.64461132	1.783140E-011	4.001398E-012	0	0.000000E+000
1	353.64464456	4.001398E-012	1.783140E-011	1	0.000000E+000
1	353.64610469	1.783140E-011	4.001398E-012	0	0.000000E+000
1	353.64983993	4.001398E-012	1.783140E-011	1	0.000000E+000
1	353.64988608	1.783140E-011	4.001398E-012	0	0.000000E+000
1	353.64993528	4.001398E-012	1.783140E-011	1	0.000000E+000
1	353.65162927	1.783140E-011	4.001398E-012	0	0.000000E+000
1	353.65164415	4.001398E-012	1.783140E-011	1	0.000000E+000
1	353.65304488	1.783140E-011	4.001398E-012	0	0.000000E+000
1	353.65306756	4.001398E-012	1.783140E-011	1	0.000000E+000
1	353.65311572	1.783140E-011	4.001398E-012	0	0.000000E+000
1	353.65314064	4.001398E-012	1.783140E-011	1	0.000000E+000
1	353.65459025	1.783140E-011	4.001398E-012	0	0.000000E+000
1	353.65969906	4.001398E-012	1.783140E-011	1	0.000000E+000
1	353.66000845	1.783140E-011	4.001398E-012	0	0.000000E+000
1	353.66539318	4.001398E-012	1.783140E-011	1	0.000000E+000
1	353.66615746	1.783140E-011	4.001398E-012	0	0.000000E+000
1	353.66671508	4.001398E-012	1.783140E-011	1	0.000000E+000
1	353.66741859	1.783140E-011	4.001398E-012	0	0.000000E+000
1	353.68586212	4.001398E-012	1.783140E-011	1	0.000000E+000
1	353.68610793	1.783140E-011	4.001398E-012	0	0.000000E+000
1	353.68615489	4.001398E-012	1.783140E-011	1	0.000000E+000
1	353.68654895	1.783140E-011	4.001398E-012	0	0.000000E+000
1	353.68897074	4.001398E-012	1.783140E-011	1	0.000000E+000
1	353.68978352	1.783140E-011	4.001398E-012	0	0.000000E+000
1	353.69120119	4.001398E-012	1.783140E-011	1	0.000000E+000
1	353.69124966	1.783140E-011	4.001398E-012	0	0.000000E+000
1	353.69281543	4.001398E-012	1.783140E-011	1	0.000000E+000
1	353.69304546	1.783140E-011	4.001398E-012	0	0.000000E+000
1	353.69926816	4.001398E-012	1.783140E-011	1	0.000000E+000
1	353.69961231	1.783140E-011	4.001398E-012	0	0.000000E+000
1	353.70000265	4.001398E-012	1.783140E-011	1	0.000000E+000
1	353.70023044	1.783140E-011	4.001398E-012	0	0.000000E+000
1	353.70026714	4.001398E-012	1.783140E-011	1	0.000000E+000
1	353.70077179	1.783140E-011	4.001398E-012	0	0.000000E+000
1	353.70243395	4.001398E-012	1.783140E-011	1	0.000000E+000
1	353.70362204	1.783140E-011	4.001398E-012	0	0.000000E+000
1	353.70903037	4.001398E-012	1.783140E-011	1	0.000000E+000
1	353.70924544	1.783140E-011	4.001398E-012	0	0.000000E+000
1	353.71141527	4.001398E-012	1.783140E-011	1	0.000000E+000
1	353.71301187	1.783140E-011	4.001398E-012	0	0.000000E+000
1	353.71583690	4.001398E-012	1.783140E-011	1	0.000000E+000
1	353.71830637	1.783140E-011	4.001398E-012	0	0.000000E+000
1	353.71833169	4.001398E-012	1.783140E-011	1	0.000000E+000
1	353.71910506	1.783140E-011	4.001398E-012	0	0.000000E+000
1	353.71912115	4.001398E-012	1.783140E-011	1	0.000000E+000
1	353.71974554	1.783140E-011	4.001398E-012	0	0.000000E+000
1	353.71977711	4.001398E-012	1.783140E-011	1	0.000000E+000
1	353.71988950	1.783140E-011	4.001398E-012	0	0.000000E+000
1	353.71990528	4.001398E-012	1.783140E-011	1	0.000000E+000
1	353.72002603	1.783140E-011	4.001398E-012	0	0.000000E+000
1	353.72103762	4.001398E-012	1.783140E-011	1	0.000000E+000
1	353.72293611	1.783140E-011	4.001398E-012	0	0.000000E+000
1	353.72295052	4.001398E-012	1.783140E-011	1	0.000000E+000
1	353.72424993	1.783140E-011	4.001398E-012	0	0.000000E+000
1	353.72947431	4.001398E-012	1.783140E-011	1	0.000000E+000
1	353.72981635	1.783140E-011	4.001398E-012	0	0.000000E+000
1	353.72984913	4.001398E-012	1.783140E-011	1	0.000000E+000
1	353.73024494	1.783140E-011	4.001398E-012	0	0.000000E+000
1	353.73026784	4.001398E-012	1.783140E-011	1	0.000000E+000
1	353.73156201	1.783140E-011	4.001398E-012	0	0.000000E+000
1	353.73396749	4.001398E-012	1.783140E-011	1	0.000000E+000
1	353.73408238	1.783140E-011	4.001398E-012	0	0.000000E+000
1	353.73412132	4.001398E-012	1.783140E-011	1	0.000000E+000
1	353.73559234	1.783140E-011	4.001398E-012	0	0.000000E+000
1	353.73925829	4.001398E-012	1.783140E-011	1	0.000000E+000
1	353.74088675	1.783140E-011	4.001398E-012	0	0.000000E+000
1	353.74094392	4.001398E-012	1.783140E-011	1	0.000000E+000
1	353.74105811	1.783140E-011	4.001398E-012	0	0.000000E+000
1	353.74250950	4.001398E-012	1.783140E-011	1	0.000000E+000
1	353.74326892	1.783140E-011	4.001398E-012	0	0.000000E+000
1	353.74871200	4.001398E-012	1.783140E-011	1	0.000000E+000
1	353.74893556	1.783140E-011	4.001398E-012	0	0.000000E+000
1	353.76508544	4.001398E-012	1.783140E-011	1	0.000000E+000
1	353.76515643	1.783140E-011	4.001398E-012	0	0.000000E+000
1	353.79411338	4.001398E-012	1.783140E-011	1	0.000000E+000
1	353.79567844	1.783140E-011	4.001398E-012	0	0.000000E+000
1	353.79570088	4.001398E-012	1.783140E-011	1	0.000000E+000
1	353.79596729	1.783140E-011	4.001398E-012	0	0.000000E+000
1	353.79597637	4.001398E-012	1.783140E-011	1	0.000000E+000
1	353.79816867	1.783140E-011	4.001398E-012	0	0.000000E+000
1	353.80150693	4.001398E-012	1.783140E-011	1	0.000000E+000
1	353.80270543	1.783140E-011	4.001398E-012	0	0.000000E+000
1	353.80295346	4.001398E-012	1.783140E-011	1	0.000000E+000
1	353.80308539	1.783140E-011	4.001398E-012	0	0.000000E+000
1	353.80726706	4.001398E-012	1.783140E-011	1	0.000000E+000
1	353.80740560	1.783140E-011	4.001398E-012	0	0.000000E+000
1	353.80741260	4.001398E-012	1.783140E-011	1	0.000000E+000
1	353.80849207	1.783140E-011	4.001398E-012	0	0.000000E+000
1	353.80850167	4.001398E-012	1.783140E-011	1	0.000000E+000
1	353.81001158	1.783140E-011	4.001398E-012	0	0.000000E+000
1	353.81005800	4.001398E-012	1.783140E-011	1	0.000000E+000
1	353.81112787	1.783140E-011	4.001398E-012	0	0.000000E+000
1	353.81137600	4.001398E-012	1.783140E-011	1	0.000000E+000
1	353.81243055	1.783140E-011	4.001398E-012	0	0.000000E+000
1	353.81248740	4.001398E-012	1.783140E-011	1	0.000000E+000
1	353.81266748	1.783140E-011	4.001398E-012	0	0.000000E+000
1	353.81445560	4.001398E-012	1.783140E-011	1	0.000000E+000
1	353.81530708	1.783140E-011	4.001398E-012	0	0.000000E+000
1	353.81538078	4.001398E-012	1.783140E-011	1	0.000000E+000
1	353.81577426	1.783140E-011	4.001398E-012	0	0.000000E+000
1	353.81580846	4.001398E-012	1.783140E-011	1	0.000000E+000
1	353.81630393	1.783140E-011	4.001398E-012	0	0.000000E+000
1	353.81635083	4.001398E-012	1.783140E-011	1	0.000000E+000
1	353.81867567	1.783140E-011	4.001398E-012	0	0.000000E+000
1	353.82066621	4.001398E-012	1.783140E-011	1	0.000000E+000
1	353.82074664	1.783140E-011	4.001398E-012	0	0.000000E+000
1	353.82078640	4.001398E-012	1.783140E-011	1	0.000000E+000
1	353.82144908	1.783140E-011	4.001398E-012	0	0.000000E+000
1	353.82728188	4.001398E-012	1.783140E-011	1	0.000000E+000
1	353.82767747	1.783140E-011	4.001398E-012	0	0.000000E+000
1	353.82836688	4.001398E-012	1.783140E-011	1	0.000000E+000
1	353.82839901	1.783140E-011	4.001398E-012	0	0.000000E+000
1	353.82840305	4.001398E-012	1.783140E-011	1	0.000000E+000
1	353.82920125	1.783140E-011	4.001398E-012	0	0.000000E+000
1	353.82922609	4.001398E-012	1.783140E-011	1	0.000000E+000
1	353.83227699	1.783140E-011	4.001398E-012	0	0.000000E+000
1	353.83236157	4.001398E-012	1.783140E-011	1	0.000000E+000
1	353.83424529	1.783140E-011	4.001398E-012	0	0.000000E+000
1	353.83433870	4.001398E-012	1.783140E-011	1	0.000000E+000
1	353.83440392	1.783140E-011	4.001398E-012	0	0.000000E+000
1	353.83444487	4.001398E-012	1.783140E-011	1	0.000000E+000
1	353.83471235	1.783140E-011	4.001398E-012	0	0.000000E+000
1	353.83472554	4.001398E-012	1.783140E-011	1	0.000000E+000
1	353.83747243	1.783140E-011	4.001398E-012	0	0.000000E+000
1	353.84030537	4.001398E-012	1.783140E-011	1	0.000000E+000
1	353.84084869	1.783140E-011	4.001398E-012	0	0.000000E+000
1	353.84240378	4.001398E-012	1.783140E-011	1	0.000000E+000
1	353.84340264	1.783140E-011	4.001398E-012	0	0.000000E+000
1	353.84344198	4.001398E-012	1.783140E-011	1	0.000000E+000
1	353.84355635	1.783140E-011	4.001398E-012	0	0.000000E+000
1	353.84502061	4.001398E-012	1.783140E-011	1	0.000000E+000
1	353.84560310	1.783140E-011	4.001398E-012	0	0.000000E+000
1	353.84566277	4.001398E-012	1.783140E-011	1	0.000000E+000
1	353.84585905	1.783140E-011	4.001398E-012	0	0.000000E+000
1	353.84792686	4.001398E-012	1.783140E-011	1	0.000000E+000
1	353.84847838	1.783140E-011	4.001398E-012	0	0.000000E+000
1	353.86281860	4.001398E-012	1.783140E-011	1	0.000000E+000
1	353.86292108	1.783140E-011	4.001398E-012	0	0.000000E+000
1	353.86697886	4.001398E-012	1.783140E-011	1	0.000000E+000
1	353.86917693	1.783140E-011	4.001398E-012	0	0.000000E+000
1	353.86921468	4.001398E-012	1.783140E-011	1	0.000000E+000
1	353.87031685	1.783140E-011	4.001398E-012	0	0.000000E+000
1	353.87034357	4.001398E-012	1.783140E-011	1	0.000000E+000
1	353.87040676	1.783140E-011	4.001398E-012	0	0.000000E+000
1	353.87055184	4.001398E-012	1.783140E-011	1	0.000000E+000
1	353.87104525	1.783140E-011	4.001398E-012	0	0.000000E+000
1	353.87106464	4.001398E-012	1.783140E-011	1	0.000000E+000
1	353.87109387	1.783140E-011	4.001398E-012	0	0.000000E+000
1	353.87116634	4.001398E-012	1.783140E-011	1	0.000000E+000
1	353.87134798	1.783140E-011	4.001398E-012	0	0.000000E+000
1	353.88244853	4.001398E-012	1.783140E-011	1	0.000000E+000
1	353.88281368	1.783140E-011	4.001398E-012	0	0.000000E+000
1	353.88284145	4.001398E-012	1.783140E-011	1	0.000000E+000
1	353.88327059	1.783140E-011	4.001398E-012	0	0.000000E+000
1	353.88542363	4.001398E-012	1.783140E-011	1	0.000000E+000
1	353.88556207	1.783140E-011	4.001398E-012	0	0.000000E+000
1	353.88780816	4.001398E-012	1.783140E-011	1	0.000000E+000
1	353.88894207	1.783140E-011	4.001398E-012	0	0.000000E+000
1	353.89272492	4.001398E-012	1.783140E-011	1	0.000000E+000
1	353.89488879	1.783140E-011	4.001398E-012	0	0.000000E+000
1	446.86915922	3.904277E-012	1.773428E-011	1	0.000000E+000
1	446.86983253	1.773428E-011	3.904277E-012	0	0.000000E+000
1	446.87041116	3.904277E-012	1.773428E-011	1	0.000000E+000
1	446.87079040	1.773428E-011	3.904277E-012	0	0.000000E+000
1	446.87080093	3.904277E-012	1.773428E-011	1	0.000000E+000
1	446.87101816	1.773428E-011	3.904277E-012	0	0.000000E+000
1	446.87609220	3.904277E-012	1.773428E-011	1	0.000000E+000
1	446.87660981	1.773428E-011	3.904277E-012	0	0.000000E+000
1	446.87693492	3.904277E-012	1.773428E-011	1	0.000000E+000
1	446.87706986	1.773428E-011	3.904277E-012	0	0.000000E+000
1	446.87709074	3.904277E-012	1.773428E-011	1	0.000000E+000
1	446.87758087	1.773428E-011	3.904277E-012	0	0.000000E+000
1	446.88410146	3.904277E-012	1.773428E-011	1	0.000000E+000
1	446.88433548	1.773428E-011	3.904277E-012	0	0.000000E+000
1	446.88768174	3.904277E-012	1.773428E-011	1	0.000000E+000
1	446.89339602	1.773428E-011	3.904277E-012	0	0.000000E+000
1	446.89340994	3.904277E-012	1.773428E-011	1	0.000000E+000
1	446.89398726	1.773428E-011	3.904277E-012	0	0.000000E+000
1	446.89401240	3.904277E-012	1.773428E-011	1	0.000000E+000
1	446.89476378	1.773428E-011	3.904277E-012	0	0.000000E+000
1	446.90344065	3.904277E-012	1.773428E-011	1	0.000000E+000
1	446.90348139	1.773428E-011	3.904277E-012	0	0.000000E+000
1	446.92391791	3.904277E-012	1.773428E-011	1	0.000000E+000
1	446.92404842	1.773428E-011	3.904277E-012	0	0.000000E+000
1	446.92408125	3.904277E-012	1.773428E-011	1	0.000000E+000
1	446.92424077	1.773428E-011	3.904277E-012	0	0.000000E+000
1	446.93536667	3.904277E-012	1.773428E-011	1	0.000000E+000
1	446.93552791	1.773428E-011	3.904277E-012	0	0.000000E+000
1	446.93554505	3.904277E-012	1.773428E-011	1	0.000000E+000
1	446.93624565	1.773428E-011	3.904277E-012	0	0.000000E+000
1	446.93659312	3.904277E-012	1.773428E-011	1	0.000000E+000
1	446.93703050	1.773428E-011	3.904277E-012	0	0.000000E+000
1	446.93992578	3.904277E-012	1.773428E-011	1	0.000000E+000
1	446.94001685	1.773428E-011	3.904277E-012	0	0.000000E+000
1	446.94004933	3.904277E-012	1.773428E-011	1	0.000000E+000
1	446.94051440	1.773428E-011	3.904277E-012	0	0.000000E+000
1	446.94054144	3.904277E-012	1.773428E-011	1	0.000000E+000
1	446.94278281	1.773428E-011	3.904277E-012	0	0.000000E+000
1	446.94679209	3.904277E-012	1.773428E-011	1	0.000000E+000
1	446.94777324	1.773428E-011	3.904277E-012	0	0.000000E+000
1	446.95617644	3.904277E-012	1.773428E-011	1	0.000000E+000
1	446.95722430	1.773428E-011	3.904277E-012	0	0.000000E+000
1	446.96407730	3.904277E-012	1.773428E-011	1	0.000000E+000
1	446.96492216	1.773428E-011	3.904277E-012	0	0.000000E+000
1	446.96876876	3.904277E-012	1.773428E-011	1	0.000000E+000
1	446.97308035	1.773428E-011	3.904277E-012	0	0.000000E+000
1	446.97309402	3.904277E-012	1.773428E-011	1	0.000000E+000
1	446.97441092	1.773428E-011	3.904277E-012	0	0.000000E+000
1	446.97443120	3.904277E-012	1.773428E-011	1	0.000000E+000
1	446.97605388	1.773428E-011	3.904277E-012	0	0.000000E+000
1	446.98614872	3.904277E-012	1.773428E-011	1	0.000000E+000
1	446.98704461	1.773428E-011	3.904277E-012	0	0.000000E+000
1	446.98706374	3.904277E-012	1.773428E-011	1	0.000000E+000
1	446.98776269	1.773428E-011	3.904277E-012	0	0.000000E+000
1	446.99114289	3.904277E-012	1.773428E-011	1	0.000000E+000
1	446.99223946	1.773428E-011	3.904277E-012	0	0.000000E+000
1	447.00218073	3.904277E-012	1.773428E-011	1	0.000000E+000
1	447.00244977	1.773428E-011	3.904277E-012	0	0.000000E+000
1	447.01125041	3.904277E-012	1.773428E-011	1	0.000000E+000
1	447.01237306	1.773428E-011	3.904277E-012	0	0.000000E+000
1	447.01239445	3.904277E-012	1.773428E-011	1	0.000000E+000
1	447.01518150	1.773428E-011	3.904277E-012	0	0.000000E+000
1	447.01520960	3.904277E-012	1.773428E-011	1	0.000000E+000
1	447.01618233	1.773428E-011	3.904277E-012	0	0.000000E+000
1	447.01619281	3.904277E-012	1.773428E-011	1	0.000000E+000
1	447.01848184	1.773428E-011	3.904277E-012	0	0.000000E+000
1	447.02998786	3.904277E-012	1.773428E-011	1	0.000000E+000
1	447.03043307	1.773428E-011	3.904277E-012	0	0.000000E+000
1	447.03045094	3.904277E-012	1.773428E-011	1	0.000000E+000
1	447.03142369	1.773428E-011	3.904277E-012	0	0.000000E+000
1	447.03144404	3.904277E-012	1.773428E-011	1	0.000000E+000
1	447.03150763	1.773428E-011	3.904277E-012	0	0.000000E+000
1	447.03154077	3.904277E-012	1.773428E-011	1	0.000000E+000
1	447.03175026	1.773428E-011	3.904277E-012	0	0.000000E+000
1	447.03458093	3.904277E-012	1.773428E-011	1	0.000000E+000
1	447.03581454	1.773428E-011	3.904277E-012	0	0.000000E+000
1	447.03709821	3.904277E-012	1.773428E-011	1	0.000000E+000
1	447.03958674	1.773428E-011	3.904277E-012	0	0.000000E+000
1	447.03962417	3.904277E-012	1.773428E-011	1	0.000000E+000
1	447.04071343	1.773428E-011	3.904277E-012	0	0.000000E+000
1	447.04072573	3.904277E-012	1.773428E-011	1	0.000000E+000
1	447.04082994	1.773428E-011	3.904277E-012	0	0.000000E+000
1	447.05772118	3.904277E-012	1.773428E-011	1	0.000000E+000
1	447.05989277	1.773428E-011	3.904277E-012	0	0.000000E+000
1	447.06083166	3.904277E-012	1.773428E-011	1	0.000000E+000
1	447.06192930	1.773428E-011	3.904277E-012	0	0.000000E+000
1	447.06386819	3.904277E-012	1.773428E-011	1	0.000000E+000
1	447.06396043	1.773428E-011	3.904277E-012	0	0.000000E+000
1	447.06860202	3.904277E-012	1.773428E-011	1	0.000000E+000
1	447.07011387	1.773428E-011	3.904277E-012	0	0.000000E+000
1	447.07793658	3.904277E-012	1.773428E-011	1	0.000000E+000
1	447.07816166	1.773428E-011	3.904277E-012	0	0.000000E+000
1	447.07818464	3.904277E-012	1.773428E-011	1	0.000000E+000
1	447.07849597	1.773428E-011	3.904277E-012	0	0.000000E+000
1	447.08344692	3.904277E-012	1.773428E-011	1	0.000000E+000
1	447.08345345	1.773428E-011	3.904277E-012	0	0.000000E+000
1	447.08472052	3.904277E-012	1.773428E-011	1	0.000000E+000
1	447.08589842	1.773428E-011	3.904277E-012	0	0.000000E+000
1	447.08949973	3.904277E-012	1.773428E-011	1	0.000000E+000
1	447.09153358	1.773428E-011	3.904277E-012	0	0.000000E+000
1	447.09624471	3.904277E-012	1.773428E-011	1	0.000000E+000
1	447.09764636	1.773428E-011	3.904277E-012	0	0.000000E+000
1	447.09776186	3.904277E-012	1.773428E-011	1	0.000000E+000
1	447.09920278	1.773428E-011	3.904277E-012	0	0.000000E+000
1	447.09923769	3.904277E-012	1.773428E-011	1	0.000000E+000
1	447.10005727	1.773428E-011	3.904277E-012	0	0.000000E+000
1	447.10007835	3.904277E-012	1.773428E-011	1	0.000000E+000
1	447.10126900	1.773428E-011	3.904277E-012	0	0.000000E+000
1	447.10130729	3.904277E-012	1.773428E-011	1	0.000000E+000
1	447.10272820	1.773428E-011	3.904277E-012	0	0.000000E+000
1	447.10276354	3.904277E-012	1.773428E-011	1	0.000000E+000
1	447.10441289	1.773428E-011	3.904277E-012	0	0.000000E+000
1	447.10996101	3.904277E-012	1.773428E-011	1	0.000000E+000
1	447.11091703	1.773428E-011	3.904277E-012	0	0.000000E+000
1	447.11093925	3.904277E-012	1.773428E-011	1	0.000000E+000
1	447.11320802	1.773428E-011	3.904277E-012	0	0.000000E+000
1	447.11472149	3.904277E-012	1.773428E-011	1	0.000000E+000
1	447.11674571	1.773428E-011	3.904277E-012	0	0.000000E+000
1	447.11803708	3.904277E-012	1.773428E-011	1	0.000000E+000
1	447.11823157	1.773428E-011	3.904277E-012	0	0.000000E+000
1	447.11825105	3.904277E-012	1.773428E-011	1	0.000000E+000
1	447.11843084	1.773428E-011	3.904277E-012	0	0.000000E+000
1	447.11843836	3.904277E-012	1.773428E-011	1	0.000000E+000
1	447.11868408	1.773428E-011	3.904277E-012	0	0.000000E+000
1	447.11871573	3.904277E-012	1.773428E-011	1	0.000000E+000
1	447.11881674	1.773428E-011	3.904277E-012	0	0.000000E+000
1	447.12421409	3.904277E-012	1.773428E-011	1	0.000000E+000
1	447.12437334	1.773428E-011	3.904277E-012	0	0.000000E+000
1	447.12441307	3.904277E-012	1.773428E-011	1	0.000000E+000
1	447.12477715	1.773428E-011	3.904277E-012	0	0.000000E+000
1	447.12482369	3.904277E-012	1.773428E-011	1	0.000000E+000
1	447.12682272	1.773428E-011	3.904277E-012	0	0.000000E+000
1	447.12685152	3.904277E-012	1.773428E-011	1	0.000000E+000
1	447.12744302	1.773428E-011	3.904277E-012	0	0.000000E+000
1	447.12756057	3.904277E-012	1.773428E-011	1	0.000000E+000
1	447.12889443	1.773428E-011	3.904277E-012	0	0.000000E+000
1	447.12892073	3.904277E-012	1.773428E-011	1	0.000000E+000
1	447.13086605	1.773428E-011	3.904277E-012	0	0.000000E+000
1	447.13088216	3.904277E-012	1.773428E-011	1	0.000000E+000
1	447.13269347	1.773428E-011	3.904277E-012	0	0.000000E+000
1	447.13272322	3.904277E-012	1.773428E-011	1	0.000000E+000
1	447.13330774	1.773428E-011	3.904277E-012	0	0.000000E+000
1	447.13462620	3.904277E-012	1.773428E-011	1	0.000000E+000
1	447.13476095	1.773428E-011	3.904277E-012	0	0.000000E+000
1	447.14225629	3.904277E-012	1.773428E-011	1	0.000000E+000
1	447.14264855	1.773428E-011	3.904277E-012	0	0.000000E+000
1	447.14267839	3.904277E-012	1.773428E-011	1	0.000000E+000
1	447.14509626	1.773428E-011	3.904277E-012	0	0.000000E+000
1	447.14512538	3.904277E-012	1.773428E-011	1	0.000000E+000
1	447.14525773	1.773428E-011	3.904277E-012	0	0.000000E+000
1	447.14527251	3.904277E-012	1.773428E-011	1	0.000000E+000
1	447.14533528	1.773428E-011	3.904277E-012	0	0.000000E+000
1	447.14547286	3.904277E-012	1.773428E-011	1	0.000000E+000
1	447.14695375	1.773428E-011	3.904277E-012	0	0.000000E+000
1	447.14698665	3.904277E-012	1.773428E-011	1	0.000000E+000
1	447.14868814	1.773428E-011	3.904277E-012	0	0.000000E+000
1	447.14883060	3.904277E-012	1.773428E-011	1	0.000000E+000
1	447.15001028	1.773428E-011	3.904277E-012	0	0.000000E+000
1	447.15003450	3.904277E-012	1.773428E-011	1	0.000000E+000
1	447.15066935	1.773428E-011	3.904277E-012	0	0.000000E+000
1	447.15070546	3.904277E-012	1.773428E-011	1	0.000000E+000
1	447.15101941	1.773428E-011	3.904277E-012	0	0.000000E+000
1	447.16301556	3.904277E-012	1.773428E-011	1	0.000000E+000
1	447.16341985	1.773428E-011	3.904277E-012	0	0.000000E+000
1	447.16816633	3.904277E-012	1.773428E-011	1	0.000000E+000
1	447.16890305	1.773428E-011	3.904277E-012	0	0.000000E+000
1	447.16893375	3.904277E-012	1.773428E-011	1	0.000000E+000
1	447.16934808	1.773428E-011	3.904277E-012	0	0.000000E+000
1	447.17240917	3.904277E-012	1.773428E-011	1	0.000000E+000
1	447.17351146	1.773428E-011	3.904277E-012	0	0.000000E+000
1	447.17354007	3.904277E-012	1.773428E-011	1	0.000000E+000
1	447.17526595	1.773428E-011	3.904277E-012	0	0.000000E+000
1	447.17531903	3.904277E-012	1.773428E-011	1	0.000000E+000
1	447.17594345	1.773428E-011	3.904277E-012	0	0.000000E+000
1	447.19364738	3.904277E-012	1.773428E-011	1	0.000000E+000
1	447.19371959	1.773428E-011	3.904277E-012	0	0.000000E+000
1	447.19376906	3.904277E-012	1.773428E-011	1	0.000000E+000
1	447.19540521	1.773428E-011	3.904277E-012	0	0.000000E+000
1	447.19959565	3.904277E-012	1.773428E-011	1	0.000000E+000
1	447.20003767	1.773428E-011	3.904277E-012	0	0.000000E+000
1	447.20007031	3.904277E-012	1.773428E-011	1	0.000000E+000
1	447.20062135	1.773428E-011	3.904277E-012	0	0.000000E+000
1	447.20811372	3.904277E-012	1.773428E-011	1	0.000000E+000
1	447.20839108	1.773428E-011	3.904277E-012	0	0.000000E+000
1	447.21447676	3.904277E-012	1.773428E-011	1	0.000000E+000
1	447.21580582	1.773428E-011	3.904277E-012	0	0.000000E+000
1	447.21584275	3.904277E-012	1.773428E-011	1	0.000000E+000
1	447.21616066	1.773428E-011	3.904277E-012	0	0.000000E+000
1	447.21617898	3.904277E-012	1.773428E-011	1	0.000000E+000
1	447.21631915	1.773428E-011	3.904277E-012	0	0.000000E+000
1	447.21637773	3.904277E-012	1.773428E-011	1	0.000000E+000
1	447.21646657	1.773428E-011	3.904277E-012	0	0.000000E+000
1	447.21777016	3.904277E-012	1.773428E-011	1	0.000000E+000
1	447.21938578	1.773428E-011	3.904277E-012	0	0.000000E+000
1	447.22011610	3.904277E-012	1.773428E-011	1	0.000000E+000
1	447.22082645	1.773428E-011	3.904277E-012	0	0.000000E+000
1	447.22424518	3.904277E-012	1.773428E-011	1	0.000000E+000
1	447.22563442	1.773428E-011	3.904277E-012	0	0.000000E+000
1	447.22565979	3.904277E-012	1.773428E-011	1	0.000000E+000
1	447.22588595	1.773428E-011	3.904277E-012	0	0.000000E+000
1	447.22645965	3.904277E-012	1.773428E-011	1	0.000000E+000
1	447.22786120	1.773428E-011	3.904277E-012	0	0.000000E+000
1	447.22910246	3.904277E-012	1.773428E-011	1	0.000000E+000
1	447.22993143	1.773428E-011	3.904277E-012	0	0.000000E+000
1	447.23282528	3.904277E-012	1.773428E-011	1	0.000000E+000
1	447.23371436	1.773428E-011	3.904277E-012	0	0.000000E+000
1	447.23372414	3.904277E-012	1.773428E-011	1	0.000000E+000
1	447.23443068	1.773428E-011	3.904277E-012	0	0.000000E+000
1	447.23470461	3.904277E-012	1.773428E-011	1	0.000000E+000
1	447.23549260	1.773428E-011	3.904277E-012	0	0.000000E+000
1	447.23588801	3.904277E-012	1.773428E-011	1	0.000000E+000
1	447.23603814	1.773428E-011	3.904277E-012	0	0.000000E+000
1	447.23610337	3.904277E-012	1.773428E-011	1	0.000000E+000
1	447.23833071	1.773428E-011	3.904277E-012	0	0.000000E+000
1	447.23836838	3.904277E-012	1.773428E-011	1	0.000000E+000
1	447.23876244	1.773428E-011	3.904277E-012	0	0.000000E+000
1	447.23878410	3.904277E-012	1.773428E-011	1	0.000000E+000
1	447.23994036	1.773428E-011	3.904277E-012	0	0.000000E+000
1	447.24583826	3.904277E-012	1.773428E-011	1	0.000000E+000
1	447.24625706	1.773428E-011	3.904277E-012	0	0.000000E+000
1	447.24632664	3.904277E-012	1.773428E-011	1	0.000000E+000
1	447.24653365	1.773428E-011	3.904277E-012	0	0.000000E+000
1	447.24653891	3.904277E-012	1.773428E-011	1	0.000000E+000
1	447.24706121	1.773428E-011	3.904277E-012	0	0.000000E+000
1	447.24707121	3.904277E-012	1.773428E-011	1	0.000000E+000
1	447.24762982	1.773428E-011	3.904277E-012	0	0.000000E+000
1	447.25107305	3.904277E-012	1.773428E-011	1	0.000000E+000
1	447.25249476	1.773428E-011	3.904277E-012	0	0.000000E+000
1	447.25898675	3.904277E-012	1.773428E-011	1	0.000000E+000
1	447.25940975	1.773428E-011	3.904277E-012	0	0.000000E+000
1	447.26858002	3.904277E-012	1.773428E-011	1	0.000000E+000
1	447.26860642	1.773428E-011	3.904277E-012	0	0.000000E+000
1	447.27985786	3.904277E-012	1.773428E-011	1	0.000000E+000
1	447.28178851	1.773428E-011	3.904277E-012	0	0.000000E+000
1	447.28653291	3.904277E-012	1.773428E-011	1	0.000000E+000
1	447.28766341	1.773428E-011	3.904277E-012	0	0.000000E+000
1	447.28768456	3.904277E-012	1.773428E-011	1	0.000000E+000
1	447.28899920	1.773428E-011	3.904277E-012	0	0.000000E+000
1	447.28904880	3.904277E-012	1.773428E-011	1	0.000000E+000
1	447.28967503	1.773428E-011	3.904277E-012	0	0.000000E+000
1	447.30052697	3.904277E-012	1.773428E-011	1	0.000000E+000
1	447.30055899	1.773428E-011	3.904277E-012	0	0.000000E+000
1	447.30823113	3.904277E-012	1.773428E-011	1	0.000000E+000
1	447.30826250	1.773428E-011	3.904277E-012	0	0.000000E+000
1	447.31053950	3.904277E-012	1.773428E-011	1	0.000000E+000
1	447.31058858	1.773428E-011	3.904277E-012	0	0.000000E+000
1	447.31648840	3.904277E-012	1.773428E-011	1	0.000000E+000
1	447.31662770	1.773428E-011	3.904277E-012	0	0.000000E+000
1	447.31743580	3.904277E-012	1.773428E-011	1	0.000000E+000
1	447.31778877	1.773428E-011	3.904277E-012	0	0.000000E+000
1	447.31781109	3.904277E-012	1.773428E-011	1	0.000000E+000
1	447.31976514	1.773428E-011	3.904277E-012	0	0.000000E+000
1	447.31978335	3.904277E-012	1.773428E-011	1	0.000000E+000
1	447.32076933	1.773428E-011	3.904277E-012	0	0.000000E+000
1	447.32079180	3.904277E-012	1.773428E-011	1	0.000000E+000
1	447.32320911	1.773428E-011	3.904277E-012	0	0.000000E+000
1	447.32403109	3.904277E-012	1.773428E-011	1	0.000000E+000
1	447.32569539	1.773428E-011	3.904277E-012	0	0.000000E+000
1	447.32599512	3.904277E-012	1.773428E-011	1	0.000000E+000
1	447.32629052	1.773428E-011	3.904277E-012	0	0.000000E+000
1	447.32630501	3.904277E-012	1.773428E-011	1	0.000000E+000
1	447.32756349	1.773428E-011	3.904277E-012	0	0.000000E+000
1	447.32826861	3.904277E-012	1.773428E-011	1	0.000000E+000
1	447.32917399	1.773428E-011	3.904277E-012	0	0.000000E+000
1	447.32930991	3.904277E-012	1.773428E-011	1	0.000000E+000
1	447.32967987	1.773428E-011	3.904277E-012	0	0.000000E+000
1	447.33251931	3.904277E-012	1.773428E-011	1	0.000000E+000
1	447.33429353	1.773428E-011	3.904277E-012	0	0.000000E+000
1	447.33468349	3.904277E-012	1.773428E-011	1	0.000000E+000
1	447.33565836	1.773428E-011	3.904277E-012	0	0.000000E+000
1	447.33588722	3.904277E-012	1.773428E-011	1	0.000000E+000
1	447.33601756	1.773428E-011	3.904277E-012	0	0.000000E+000
1	447.33970444	3.904277E-012	1.773428E-011	1	0.000000E+000
1	447.34194816	1.773428E-011	3.904277E-012	0	0.000000E+000
1	447.34347104	3.904277E-012	1.773428E-011	1	0.000000E+000
1	447.34494479	1.773428E-011	3.904277E-012	0	0.000000E+000
1	447.34878436	3.904277E-012	1.773428E-011	1	0.000000E+000
1	447.34918598	1.773428E-011	3.904277E-012	0	0.000000E+000
1	447.35494989	3.904277E-012	1.773428E-011	1	0.000000E+000
1	447.35510527	1.773428E-011	3.904277E-012	0	0.000000E+000
1	447.35511573	3.904277E-012	1.773428E-011	1	0.000000E+000
1	447.35520044	1.773428E-011	3.904277E-012	0	0.000000E+000
1	447.35521153	3.904277E-012	1.773428E-011	1	0.000000E+000
1	447.35547885	1.773428E-011	3.904277E-012	0	0.000000E+000
1	447.35551026	3.904277E-012	1.773428E-011	1	0.000000E+000
1	447.35590153	1.773428E-011	3.904277E-012	0	0.000000E+000
1	447.35597925	3.904277E-012	1.773428E-011	1	0.000000E+000
1	447.35968042	1.773428E-011	3.904277E-012	0	0.000000E+000
1	447.35985675	3.904277E-012	1.773428E-011	1	0.000000E+000
1	447.36192584	1.773428E-011	3.904277E-012	0	0.000000E+000
1	447.36446933	3.904277E-012	1.773428E-011	1	0.000000E+000
1	447.36510184	1.773428E-011	3.904277E-012	0	0.000000E+000
1	447.36512644	3.904277E-012	1.773428E-011	1	0.000000E+000
1	447.36594212	1.773428E-011	3.904277E-012	0	0.000000E+000
1	447.36596312	3.904277E-012	1.773428E-011	1	0.000000E+000
1	447.36774308	1.773428E-011	3.904277E-012	0	0.000000E+000
1	447.37175669	3.904277E-012	1.773428E-011	1	0.000000E+000
1	447.37560236	1.773428E-011	3.904277E-012	0	0.000000E+000
1	447.37564827	3.904277E-012	1.773428E-011	1	0.000000E+000
1	447.37572342	1.773428E-011	3.904277E-012	0	0.000000E+000
1	500.89924033	3.827030E-012	1.765703E-011	1	0.000000E+000
1	500.89945959	1.765703E-011	3.827030E-012	0	0.000000E+000
1	500.90427181	3.827030E-012	1.765703E-011	1	0.000000E+000
1	500.90508855	1.765703E-011	3.827030E-012	0	0.000000E+000
1	500.90672037	3.827030E-012	1.765703E-011	1	0.000000E+000
1	500.90851236	1.765703E-011	3.827030E-012	0	0.000000E+000
1	500.90857404	3.827030E-012	1.765703E-011	1	0.000000E+000
1	500.91054276	1.765703E-011	3.827030E-012	0	0.000000E+000
1	500.91427151	3.827030E-012	1.765703E-011	1	0.000000E+000
1	500.91664019	1.765703E-011	3.827030E-012	0	0.000000E+000
1	500.92662260	3.827030E-012	1.765703E-011	1	0.000000E+000
1	500.92759341	1.765703E-011	3.827030E-012	0	0.000000E+000
1	500.92759845	3.827030E-012	1.765703E-011	1	0.000000E+000
1	500.92892993	1.765703E-011	3.827030E-012	0	0.000000E+000
1	500.92894421	3.827030E-012	1.765703E-011	1	0.000000E+000
1	500.92965193	1.765703E-011	3.827030E-012	0	0.000000E+000
1	500.92965518	3.827030E-012	1.765703E-011	1	0.000000E+000
1	500.93526568	1.765703E-011	3.827030E-012	0	0.000000E+000
1	500.93529908	3.827030E-012	1.765703E-011	1	0.000000E+000
1	500.93723231	1.765703E-011	3.827030E-012	0	0.000000E+000
1	500.93785916	3.827030E-012	1.765703E-011	1	0.000000E+000
1	500.93831310	1.765703E-011	3.827030E-012	0	0.000000E+000
1	500.94756845	3.827030E-012	1.765703E-011	1	0.000000E+000
1	500.94871932	1.765703E-011	3.827030E-012	0	0.000000E+000
1	500.94872692	3.827030E-012	1.765703E-011	1	0.000000E+000
1	500.94893584	1.765703E-011	3.827030E-012	0	0.000000E+000
1	500.94896611	3.827030E-012	1.765703E-011	1	0.000000E+000
1	500.94994345	1.765703E-011	3.827030E-012	0	0.000000E+000
1	500.95065898	3.827030E-012	1.765703E-011	1	0.000000E+000
1	500.95141582	1.765703E-011	3.827030E-012	0	0.000000E+000
1	500.95144813	3.827030E-012	1.765703E-011	1	0.000000E+000
1	500.95211309	1.765703E-011	3.827030E-012	0	0.000000E+000
1	500.95212689	3.827030E-012	1.765703E-011	1	0.000000E+000
1	500.95371471	1.765703E-011	3.827030E-012	0	0.000000E+000
1	500.96358962	3.827030E-012	1.765703E-011	1	0.000000E+000
1	500.96364975	1.765703E-011	3.827030E-012	0	0.000000E+000
1	500.96951063	3.827030E-012	1.765703E-011	1	0.000000E+000
1	500.97039203	1.765703E-011	3.827030E-012	0	0.000000E+000
1	500.97118056	3.827030E-012	1.765703E-011	1	0.000000E+000
1	500.97125840	1.765703E-011	3.827030E-012	0	0.000000E+000
1	500.97129579	3.827030E-012	1.765703E-011	1	0.000000E+000
1	500.97163158	1.765703E-011	3.827030E-012	0	0.000000E+000
1	500.97167187	3.827030E-012	1.765703E-011	1	0.000000E+000
1	500.97339583	1.765703E-011	3.827030E-012	0	0.000000E+000
1	500.97599019	3.827030E-012	1.765703E-011	1	0.000000E+000
1	500.97671036	1.765703E-011	3.827030E-012	0	0.000000E+000
1	500.97674029	3.827030E-012	1.765703E-011	1	0.000000E+000
1	500.97721375	1.765703E-011	3.827030E-012	0	0.000000E+000
1	500.97724301	3.827030E-012	1.765703E-011	1	0.000000E+000
1	500.97752070	1.765703E-011	3.827030E-012	0	0.000000E+000
1	500.97756337	3.827030E-012	1.765703E-011	1	0.000000E+000
1	500.97879657	1.765703E-011	3.827030E-012	0	0.000000E+000
1	500.97882157	3.827030E-012	1.765703E-011	1	0.000000E+000
1	500.98065347	1.765703E-011	3.827030E-012	0	0.000000E+000
1	500.98069931	3.827030E-012	1.765703E-011	1	0.000000E+000
1	500.98181192	1.765703E-011	3.827030E-012	0	0.000000E+000
1	500.98235099	3.827030E-012	1.765703E-011	1	0.000000E+000
1	500.98250950	1.765703E-011	3.827030E-012	0	0.000000E+000
1	500.98253948	3.827030E-012	1.765703E-011	1	0.000000E+000
1	500.98296710	1.765703E-011	3.827030E-012	0	0.000000E+000
1	500.98298477	3.827030E-012	1.765703E-011	1	0.000000E+000
1	500.98373609	1.765703E-011	3.827030E-012	0	0.000000E+000
1	500.98381484	3.827030E-012	1.765703E-011	1	0.000000E+000
1	500.98525302	1.765703E-011	3.827030E-012	0	0.000000E+000
1	500.98530370	3.827030E-012	1.765703E-011	1	0.000000E+000
1	500.98570412	1.765703E-011	3.827030E-012	0	0.000000E+000
1	500.98573262	3.827030E-012	1.765703E-011	1	0.000000E+000
1	500.98622672	1.765703E-011	3.827030E-012	0	0.000000E+000
1	500.98625044	3.827030E-012	1.765703E-011	1	0.000000E+000
1	500.98696101	1.765703E-011	3.827030E-012	0	0.000000E+000
1	500.98696824	3.827030E-012	1.765703E-011	1	0.000000E+000
1	500.98791506	1.765703E-011	3.827030E-012	0	0.000000E+000
1	500.99757876	3.827030E-012	1.765703E-011	1	0.000000E+000
1	500.99787908	1.765703E-011	3.827030E-012	0	0.000000E+000
1	501.00754606	3.827030E-012	1.765703E-011	1	0.000000E+000
1	501.00758361	1.765703E-011	3.827030E-012	0	0.000000E+000
1	501.00761106	3.827030E-012	1.765703E-011	1	0.000000E+000
1	501.00795109	1.765703E-011	3.827030E-012	0	0.000000E+000
1	501.01304213	3.827030E-012	1.765703E-011	1	0.000000E+000
1	501.01434690	1.765703E-011	3.827030E-012	0	0.000000E+000
1	501.01435165	3.827030E-012	1.765703E-011	1	0.000000E+000
1	501.01529968	1.765703E-011	3.827030E-012	0	0.000000E+000
1	501.01531637	3.827030E-012	1.765703E-011	1	0.000000E+000
1	501.01560864	1.765703E-011	3.827030E-012	0	0.000000E+000
1	501.01564816	3.827030E-012	1.765703E-011	1	0.000000E+000
1	501.01659014	1.765703E-011	3.827030E-012	0	0.000000E+000
1	501.02604033	3.827030E-012	1.765703E-011	1	0.000000E+000
1	501.02630570	1.765703E-011	3.827030E-012	0	0.000000E+000
1	501.03956958	3.827030E-012	1.765703E-011	1	0.000000E+000
1	501.03998409	1.765703E-011	3.827030E-012	0	0.000000E+000
1	501.04388767	3.827030E-012	1.765703E-011	1	0.000000E+000
1	501.04561278	1.765703E-011	3.827030E-012	0	0.000000E+000
1	501.04565148	3.827030E-012	1.765703E-011	1	0.000000E+000
1	501.04571283	1.765703E-011	3.827030E-012	0	0.000000E+000
1	501.04572229	3.827030E-012	1.765703E-011	1	0.000000E+000
1	501.04630441	1.765703E-011	3.827030E-012	0	0.000000E+000
1	501.04632734	3.827030E-012	1.765703E-011	1	0.000000E+000
1	501.04661774	1.765703E-011	3.827030E-012	0	0.000000E+000
1	501.04662685	3.827030E-012	1.765703E-011	1	0.000000E+000
1	501.04673621	1.765703E-011	3.827030E-012	0	0.000000E+000
1	501.04941121	3.827030E-012	1.765703E-011	1	0.000000E+000
1	501.04983746	1.765703E-011	3.827030E-012	0	0.000000E+000
1	501.05320850	3.827030E-012	1.765703E-011	1	0.000000E+000
1	501.05407699	1.765703E-011	3.827030E-012	0	0.000000E+000
1	501.05410212	3.827030E-012	1.765703E-011	1	0.000000E+000
1	501.05436800	1.765703E-011	3.827030E-012	0	0.000000E+000
1	501.05926959	3.827030E-012	1.765703E-011	1	0.000000E+000
1	501.05942909	1.765703E-011	3.827030E-012	0	0.000000E+000
1	501.05947245	3.827030E-012	1.765703E-011	1	0.000000E+000
1	501.06069347	1.765703E-011	3.827030E-012	0	0.000000E+000
1	501.06104870	3.827030E-012	1.765703E-011	1	0.000000E+000
1	501.06326706	1.765703E-011	3.827030E-012	0	0.000000E+000
1	501.06467393	3.827030E-012	1.765703E-011	1	0.000000E+000
1	501.06601753	1.765703E-011	3.827030E-012	0	0.000000E+000
1	501.06604318	3.827030E-012	1.765703E-011	1	0.000000E+000
1	501.06684714	1.765703E-011	3.827030E-012	0	0.000000E+000
1	501.06686320	3.827030E-012	1.765703E-011	1	0.000000E+000
1	501.06867574	1.765703E-011	3.827030E-012	0	0.000000E+000
1	501.06869201	3.827030E-012	1.765703E-011	1	0.000000E+000
1	501.06900657	1.765703E-011	3.827030E-012	0	0.000000E+000
1	501.06906142	3.827030E-012	1.765703E-011	1	0.000000E+000
1	501.06962279	1.765703E-011	3.827030E-012	0	0.000000E+000
1	501.07212371	3.827030E-012	1.765703E-011	1	0.000000E+000
1	501.07262159	1.765703E-011	3.827030E-012	0	0.000000E+000
1	501.07263463	3.827030E-012	1.765703E-011	1	0.000000E+000
1	501.07334701	1.765703E-011	3.827030E-012	0	0.000000E+000
1	501.07336109	3.827030E-012	1.765703E-011	1	0.000000E+000
1	501.07375807	1.765703E-011	3.827030E-012	0	0.000000E+000
1	501.07566607	3.827030E-012	1.765703E-011	1	0.000000E+000
1	501.07659399	1.765703E-011	3.827030E-012	0	0.000000E+000
1	501.07858777	3.827030E-012	1.765703E-011	1	0.000000E+000
1	501.07936686	1.765703E-011	3.827030E-012	0	0.000000E+000
1	501.08516975	3.827030E-012	1.765703E-011	1	0.000000E+000
1	501.08614032	1.765703E-011	3.827030E-012	0	0.000000E+000
1	501.09229182	3.827030E-012	1.765703E-011	1	0.000000E+000
1	501.09309492	1.765703E-011	3.827030E-012	0	0.000000E+000
1	501.09860655	3.827030E-012	1.765703E-011	1	0.000000E+000
1	501.09935919	1.765703E-011	3.827030E-012	0	0.000000E+000
1	501.10176168	3.827030E-012	1.765703E-011	1	0.000000E+000
1	501.10263869	1.765703E-011	3.827030E-012	0	0.000000E+000
1	501.11124084	3.827030E-012	1.765703E-011	1	0.000000E+000
1	501.11740320	1.765703E-011	3.827030E-012	0	0.000000E+000
1	501.11933857	3.827030E-012	1.765703E-011	1	0.000000E+000
1	501.12209887	1.765703E-011	3.827030E-012	0	0.000000E+000
1	501.12755138	3.827030E-012	1.765703E-011	1	0.000000E+000
1	501.12759780	1.765703E-011	3.827030E-012	0	0.000000E+000
1	501.12981249	3.827030E-012	1.765703E-011	1	0.000000E+000
1	501.13254615	1.765703E-011	3.827030E-012	0	0.000000E+000
1	501.13257284	3.827030E-012	1.765703E-011	1	0.000000E+000
1	501.13528372	1.765703E-011	3.827030E-012	0	0.000000E+000
1	501.13628454	3.827030E-012	1.765703E-011	1	0.000000E+000
1	501.14018035	1.765703E-011	3.827030E-012	0	0.000000E+000
1	501.14469521	3.827030E-012	1.765703E-011	1	0.000000E+000
1	501.14484457	1.765703E-011	3.827030E-012	0	0.000000E+000
1	501.14486595	3.827030E-012	1.765703E-011	1	0.000000E+000
1	501.14768404	1.765703E-011	3.827030E-012	0	0.000000E+000
1	501.15012824	3.827030E-012	1.765703E-011	1	0.000000E+000
1	501.15015298	1.765703E-011	3.827030E-012	0	0.000000E+000
1	501.15654225	3.827030E-012	1.765703E-011	1	0.000000E+000
1	501.15911600	1.765703E-011	3.827030E-012	0	0.000000E+000
1	501.16261465	3.827030E-012	1.765703E-011	1	0.000000E+000
1	501.16307137	1.765703E-011	3.827030E-012	0	0.000000E+000
1	501.16346012	3.827030E-012	1.765703E-011	1	0.000000E+000
1	501.16524788	1.765703E-011	3.827030E-012	0	0.000000E+000
1	501.16976046	3.827030E-012	1.765703E-011	1	0.000000E+000
1	501.17026099	1.765703E-011	3.827030E-012	0	0.000000E+000
1	501.17549427	3.827030E-012	1.765703E-011	1	0.000000E+000
1	501.17579684	1.765703E-011	3.827030E-012	0	0.000000E+000
1	501.18203336	3.827030E-012	1.765703E-011	1	0.000000E+000
1	501.18360947	1.765703E-011	3.827030E-012	0	0.000000E+000
1	501.18362839	3.827030E-012	1.765703E-011	1	0.000000E+000
1	501.18367064	1.765703E-011	3.827030E-012	0	0.000000E+000
1	501.18370857	3.827030E-012	1.765703E-011	1	0.000000E+000
1	501.18392168	1.765703E-011	3.827030E-012	0	0.000000E+000
1	501.18939423	3.827030E-012	1.765703E-011	1	0.000000E+000
1	501.18946969	1.765703E-011	3.827030E-012	0	0.000000E+000
1	501.18949169	3.827030E-012	1.765703E-011	1	0.000000E+000
1	501.18984257	1.765703E-011	3.827030E-012	0	0.000000E+000
1	501.19439526	3.827030E-012	1.765703E-011	1	0.000000E+000
1	501.19508216	1.765703E-011	3.827030E-012	0	0.000000E+000
1	501.19847223	3.827030E-012	1.765703E-011	1	0.000000E+000
1	501.19866008	1.765703E-011	3.827030E-012	0	0.000000E+000
1	501.19956155	3.827030E-012	1.765703E-011	1	0.000000E+000
1	501.20181285	1.765703E-011	3.827030E-012	0	0.000000E+000
1	501.20683479	3.827030E-012	1.765703E-011	1	0.000000E+000
1	501.21002365	1.765703E-011	3.827030E-012	0	0.000000E+000
1	501.21039166	3.827030E-012	1.765703E-011	1	0.000000E+000
1	501.21075136	1.765703E-011	3.827030E-012	0	0.000000E+000
1	501.21530546	3.827030E-012	1.765703E-011	1	0.000000E+000
1	501.21634890	1.765703E-011	3.827030E-012	0	0.000000E+000
1	501.21992215	3.827030E-012	1.765703E-011	1	0.000000E+000
1	501.22033898	1.765703E-011	3.827030E-012	0	0.000000E+000
1	501.22081901	3.827030E-012	1.765703E-011	1	0.000000E+000
1	501.22088879	1.765703E-011	3.827030E-012	0	0.000000E+000
1	501.22655861	3.827030E-012	1.765703E-011	1	0.000000E+000
1	501.22801646	1.765703E-011	3.827030E-012	0	0.000000E+000
1	501.22804379	3.827030E-012	1.765703E-011	1	0.000000E+000
1	501.22930678	1.765703E-011	3.827030E-012	0	0.000000E+000
1	501.22937823	3.827030E-012	1.765703E-011	1	0.000000E+000
1	501.23343895	1.765703E-011	3.827030E-012	0	0.000000E+000
1	501.23487465	3.827030E-012	1.765703E-011	1	0.000000E+000
1	501.23494168	1.765703E-011	3.827030E-012	0	0.000000E+000
1	501.23613419	3.827030E-012	1.765703E-011	1	0.000000E+000
1	501.23627144	1.765703E-011	3.827030E-012	0	0.000000E+000
1	501.23629235	3.827030E-012	1.765703E-011	1	0.000000E+000
1	501.23760221	1.765703E-011	3.827030E-012	0	0.000000E+000
1	501.23761663	3.827030E-012	1.765703E-011	1	0.000000E+000
1	501.23788244	1.765703E-011	3.827030E-012	0	0.000000E+000
1	501.24054329	3.827030E-012	1.765703E-011	1	0.000000E+000
1	501.24085195	1.765703E-011	3.827030E-012	0	0.000000E+000
1	501.24088562	3.827030E-012	1.765703E-011	1	0.000000E+000
1	501.24290482	1.765703E-011	3.827030E-012	0	0.000000E+000
1	501.24292409	3.827030E-012	1.765703E-011	1	0.000000E+000
1	501.24430603	1.765703E-011	3.827030E-012	0	0.000000E+000
1	501.24570374	3.827030E-012	1.765703E-011	1	0.000000E+000
1	501.24586355	1.765703E-011	3.827030E-012	0	0.000000E+000
1	501.25069726	3.827030E-012	1.765703E-011	1	0.000000E+000
1	501.25114374	1.765703E-011	3.827030E-012	0	0.000000E+000
1	501.25637774	3.827030E-012	1.765703E-011	1	0.000000E+000
1	501.25652585	1.765703E-011	3.827030E-012	0	0.000000E+000
1	501.25654734	3.827030E-012	1.765703E-011	1	0.000000E+000
1	501.25754977	1.765703E-011	3.827030E-012	0	0.000000E+000
1	501.25757191	3.827030E-012	1.765703E-011	1	0.000000E+000
1	501.25887745	1.765703E-011	3.827030E-012	0	0.000000E+000
1	501.25890006	3.827030E-012	1.765703E-011	1	0.000000E+000
1	501.25948461	1.765703E-011	3.827030E-012	0	0.000000E+000
1	501.25949535	3.827030E-012	1.765703E-011	1	0.000000E+000
1	501.25958410	1.765703E-011	3.827030E-012	0	0.000000E+000
1	501.25960314	3.827030E-012	1.765703E-011	1	0.000000E+000
1	501.26253954	1.765703E-011	3.827030E-012	0	0.000000E+000
1	501.26255958	3.827030E-012	1.765703E-011	1	0.000000E+000
1	501.26362164	1.765703E-011	3.827030E-012	0	0.000000E+000
1	501.26602763	3.827030E-012	1.765703E-011	1	0.000000E+000
1	501.26651767	1.765703E-011	3.827030E-012	0	0.000000E+000
1	501.27305812	3.827030E-012	1.765703E-011	1	0.000000E+000
1	501.27626581	1.765703E-011	3.827030E-012	0	0.000000E+000
1	501.27972511	3.827030E-012	1.765703E-011	1	0.000000E+000
1	501.28322226	1.765703E-011	3.827030E-012	0	0.000000E+000
1	501.28775017	3.827030E-012	1.765703E-011	1	0.000000E+000
1	501.28891958	1.765703E-011	3.827030E-012	0	0.000000E+000
1	501.29103360	3.827030E-012	1.765703E-011	1	0.000000E+000
1	501.29237577	1.765703E-011	3.827030E-012	0	0.000000E+000
1	501.29253165	3.827030E-012	1.765703E-011	1	0.000000E+000
1	501.29264553	1.765703E-011	3.827030E-012	0	0.000000E+000
1	501.29267606	3.827030E-012	1.765703E-011	1	0.000000E+000
1	501.29291975	1.765703E-011	3.827030E-012	0	0.000000E+000
1	501.29578391	3.827030E-012	1.765703E-011	1	0.000000E+000
1	501.29627577	1.765703E-011	3.827030E-012	0	0.000000E+000
1	501.29990567	3.827030E-012	1.765703E-011	1	0.000000E+000
1	501.30001463	1.765703E-011	3.827030E-012	0	0.000000E+000
1	501.30004060	3.827030E-012	1.765703E-011	1	0.000000E+000
1	501.30057655	1.765703E-011	3.827030E-012	0	0.000000E+000
1	501.30235347	3.827030E-012	1.765703E-011	1	0.000000E+000
1	501.30430321	1.765703E-011	3.827030E-012	0	0.000000E+000
1	501.30433289	3.827030E-012	1.765703E-011	1	0.000000E+000
1	501.30447492	1.765703E-011	3.827030E-012	0	0.000000E+000
1	501.30448124	3.827030E-012	1.765703E-011	1	0.000000E+000
1	501.30502016	1.765703E-011	3.827030E-012	0	0.000000E+000
1	501.30554913	3.827030E-012	1.765703E-011	1	0.000000E+000
1	501.30642456	1.765703E-011	3.827030E-012	0	0.000000E+000
1	501.32409165	3.827030E-012	1.765703E-011	1	0.000000E+000
1	501.32416404	1.765703E-011	3.827030E-012	0	0.000000E+000
1	501.32421552	3.827030E-012	1.765703E-011	1	0.000000E+000
1	501.32537059	1.765703E-011	3.827030E-012	0	0.000000E+000
1	501.32967164	3.827030E-012	1.765703E-011	1	0.000000E+000
1	501.32982940	1.765703E-011	3.827030E-012	0	0.000000E+000
1	501.33848669	3.827030E-012	1.765703E-011	1	0.000000E+000
1	501.33910246	1.765703E-011	3.827030E-012	0	0.000000E+000
1	524.82013231	3.733572E-012	1.756357E-011	1	0.000000E+000
1	524.82172873	1.756357E-011	3.733572E-012	0	0.000000E+000
1	524.82386044	3.733572E-012	1.756357E-011	1	0.000000E+000
1	524.82476118	1.756357E-011	3.733572E-012	0	0.000000E+000
1	524.82476439	3.733572E-012	1.756357E-011	1	0.000000E+000
1	524.82507129	1.756357E-011	3.733572E-012	0	0.000000E+000
1	524.82810010	3.733572E-012	1.756357E-011	1	0.000000E+000
1	524.82897705	1.756357E-011	3.733572E-012	0	0.000000E+000
1	524.83457941	3.733572E-012	1.756357E-011	1	0.000000E+000
1	524.83601146	1.756357E-011	3.733572E-012	0	0.000000E+000
1	524.84246629	3.733572E-012	1.756357E-011	1	0.000000E+000
1	524.84881500	1.756357E-011	3.733572E-012	0	0.000000E+000
1	524.84883994	3.733572E-012	1.756357E-011	1	0.000000E+000
1	524.84959169	1.756357E-011	3.733572E-012	0	0.000000E+000
1	524.84960493	3.733572E-012	1.756357E-011	1	0.000000E+000
1	524.84998922	1.756357E-011	3.733572E-012	0	0.000000E+000
1	524.85000470	3.733572E-012	1.756357E-011	1	0.000000E+000
1	524.85251216	1.756357E-011	3.733572E-012	0	0.000000E+000
1	524.85671183	3.733572E-012	1.756357E-011	1	0.000000E+000
1	524.85688323	1.756357E-011	3.733572E-012	0	0.000000E+000
1	524.86130066	3.733572E-012	1.756357E-011	1	0.000000E+000
1	524.86169913	1.756357E-011	3.733572E-012	0	0.000000E+000
1	524.86173270	3.733572E-012	1.756357E-011	1	0.000000E+000
1	524.86184806	1.756357E-011	3.733572E-012	0	0.000000E+000
1	524.86186899	3.733572E-012	1.756357E-011	1	0.000000E+000
1	524.86233161	1.756357E-011	3.733572E-012	0	0.000000E+000
1	524.86237828	3.733572E-012	1.756357E-011	1	0.000000E+000
1	524.86328580	1.756357E-011	3.733572E-012	0	0.000000E+000
1	524.86377184	3.733572E-012	1.756357E-011	1	0.000000E+000
1	524.86549332	1.756357E-011	3.733572E-012	0	0.000000E+000
1	524.86800422	3.733572E-012	1.756357E-011	1	0.000000E+000
1	524.86940142	1.756357E-011	3.733572E-012	0	0.000000E+000
1	524.86970695	3.733572E-012	1.756357E-011	1	0.000000E+000
1	524.87135399	1.756357E-011	3.733572E-012	0	0.000000E+000
1	524.87137500	3.733572E-012	1.756357E-011	1	0.000000E+000
1	524.87150044	1.756357E-011	3.733572E-012	0	0.000000E+000
1	524.87623133	3.733572E-012	1.756357E-011	1	0.000000E+000
1	524.87816312	1.756357E-011	3.733572E-012	0	0.000000E+000
1	524.87818910	3.733572E-012	1.756357E-011	1	0.000000E+000
1	524.88127108	1.756357E-011	3.733572E-012	0	0.000000E+000
1	524.88488015	3.733572E-012	1.756357E-011	1	0.000000E+000
1	524.88565846	1.756357E-011	3.733572E-012	0	0.000000E+000
1	524.88575203	3.733572E-012	1.756357E-011	1	0.000000E+000
1	524.88876358	1.756357E-011	3.733572E-012	0	0.000000E+000
1	524.89068572	3.733572E-012	1.756357E-011	1	0.000000E+000
1	524.89202826	1.756357E-011	3.733572E-012	0	0.000000E+000
1	524.89915229	3.733572E-012	1.756357E-011	1	0.000000E+000
1	524.89945637	1.756357E-011	3.733572E-012	0	0.000000E+000
1	524.89967393	3.733572E-012	1.756357E-011	1	0.000000E+000
1	524.90027384	1.756357E-011	3.733572E-012	0	0.000000E+000
1	524.90034254	3.733572E-012	1.756357E-011	1	0.000000E+000
1	524.90102285	1.756357E-011	3.733572E-012	0	0.000000E+000
1	524.91524943	3.733572E-012	1.756357E-011	1	0.000000E+000
1	524.91553506	1.756357E-011	3.733572E-012	0	0.000000E+000
1	524.91853242	3.733572E-012	1.756357E-011	1	0.000000E+000
1	524.91996382	1.756357E-011	3.733572E-012	0	0.000000E+000
1	524.93043299	3.733572E-012	1.756357E-011	1	0.000000E+000
1	524.93081215	1.756357E-011	3.733572E-012	0	0.000000E+000
1	524.93593132	3.733572E-012	1.756357E-011	1	0.000000E+000
1	524.93713030	1.756357E-011	3.733572E-012	0	0.000000E+000
1	524.93753412	3.733572E-012	1.756357E-011	1	0.000000E+000
1	524.93762705	1.756357E-011	3.733572E-012	0	0.000000E+000
1	524.93776829	3.733572E-012	1.756357E-011	1	0.000000E+000
1	524.93780512	1.756357E-011	3.733572E-012	0	0.000000E+000
1	524.93783296	3.733572E-012	1.756357E-011	1	0.000000E+000
1	524.93937939	1.756357E-011	3.733572E-012	0	0.000000E+000
1	524.93941027	3.733572E-012	1.756357E-011	1	0.000000E+000
1	524.94074449	1.756357E-011	3.733572E-012	0	0.000000E+000
1	524.94077347	3.733572E-012	1.756357E-011	1	0.000000E+000
1	524.94166178	1.756357E-011	3.733572E-012	0	0.000000E+000
1	524.94309080	3.733572E-012	1.756357E-011	1	0.000000E+000
1	524.94515752	1.756357E-011	3.733572E-012	0	0.000000E+000
1	524.96078515	3.733572E-012	1.756357E-011	1	0.000000E+000
1	524.96111570	1.756357E-011	3.733572E-012	0	0.000000E+000
1	524.96116447	3.733572E-012	1.756357E-011	1	0.000000E+000
1	524.96158189	1.756357E-011	3.733572E-012	0	0.000000E+000
1	524.96512906	3.733572E-012	1.756357E-011	1	0.000000E+000
1	524.96786010	1.756357E-011	3.733572E-012	0	0.000000E+000
1	524.96789103	3.733572E-012	1.756357E-011	1	0.000000E+000
1	524.96895334	1.756357E-011	3.733572E-012	0	0.000000E+000
1	524.96898607	3.733572E-012	1.756357E-011	1	0.000000E+000
1	524.97067766	1.756357E-011	3.733572E-012	0	0.000000E+000
1	524.97070654	3.733572E-012	1.756357E-011	1	0.000000E+000
1	524.97197853	1.756357E-011	3.733572E-012	0	0.000000E+000
1	524.97202665	3.733572E-012	1.756357E-011	1	0.000000E+000
1	524.97241139	1.756357E-011	3.733572E-012	0	0.000000E+000
1	524.97244614	3.733572E-012	1.756357E-011	1	0.000000E+000
1	524.97284443	1.756357E-011	3.733572E-012	0	0.000000E+000
1	524.97402512	3.733572E-012	1.756357E-011	1	0.000000E+000
1	524.97606123	1.756357E-011	3.733572E-012	0	0.000000E+000
1	524.97641971	3.733572E-012	1.756357E-011	1	0.000000E+000
1	524.97724452	1.756357E-011	3.733572E-012	0	0.000000E+000
1	524.97725818	3.733572E-012	1.756357E-011	1	0.000000E+000
1	524.97789508	1.756357E-011	3.733572E-012	0	0.000000E+000
1	524.97789712	3.733572E-012	1.756357E-011	1	0.000000E+000
1	524.97834939	1.756357E-011	3.733572E-012	0	0.000000E+000
1	524.98979514	3.733572E-012	1.756357E-011	1	0.000000E+000
1	524.99017880	1.756357E-011	3.733572E-012	0	0.000000E+000
1	524.99080446	3.733572E-012	1.756357E-011	1	0.000000E+000
1	524.99302713	1.756357E-011	3.733572E-012	0	0.000000E+000
1	524.99328341	3.733572E-012	1.756357E-011	1	0.000000E+000
1	524.99344105	1.756357E-011	3.733572E-012	0	0.000000E+000
1	524.99567361	3.733572E-012	1.756357E-011	1	0.000000E+000
1	524.99647536	1.756357E-011	3.733572E-012	0	0.000000E+000
1	525.00014309	3.733572E-012	1.756357E-011	1	0.000000E+000
1	525.00053554	1.756357E-011	3.733572E-012	0	0.000000E+000
1	525.00055478	3.733572E-012	1.756357E-011	1	0.000000E+000
1	525.00077607	1.756357E-011	3.733572E-012	0	0.000000E+000
1	525.00078770	3.733572E-012	1.756357E-011	1	0.000000E+000
1	525.00261493	1.756357E-011	3.733572E-012	0	0.000000E+000
1	525.00265195	3.733572E-012	1.756357E-011	1	0.000000E+000
1	525.00311174	1.756357E-011	3.733572E-012	0	0.000000E+000
1	525.00314494	3.733572E-012	1.756357E-011	1	0.000000E+000
1	525.00600403	1.756357E-011	3.733572E-012	0	0.000000E+000
1	525.00897458	3.733572E-012	1.756357E-011	1	0.000000E+000
1	525.00910189	1.756357E-011	3.733572E-012	0	0.000000E+000
1	525.01488201	3.733572E-012	1.756357E-011	1	0.000000E+000
1	525.01559835	1.756357E-011	3.733572E-012	0	0.000000E+000
1	525.01735961	3.733572E-012	1.756357E-011	1	0.000000E+000
1	525.01804775	1.756357E-011	3.733572E-012	0	0.000000E+000
1	525.02961735	3.733572E-012	1.756357E-011	1	0.000000E+000
1	525.03063938	1.756357E-011	3.733572E-012	0	0.000000E+000
1	525.03663613	3.733572E-012	1.756357E-011	1	0.000000E+000
1	525.03791141	1.756357E-011	3.733572E-012	0	0.000000E+000
1	525.03792278	3.733572E-012	1.756357E-011	1	0.000000E+000
1	525.03831546	1.756357E-011	3.733572E-012	0	0.000000E+000
1	525.05364366	3.733572E-012	1.756357E-011	1	0.000000E+000
1	525.05389815	1.756357E-011	3.733572E-012	0	0.000000E+000
1	525.05660641	3.733572E-012	1.756357E-011	1	0.000000E+000
1	525.05974160	1.756357E-011	3.733572E-012	0	0.000000E+000
1	525.06122454	3.733572E-012	1.756357E-011	1	0.000000E+000
1	525.06223609	1.756357E-011	3.733572E-012	0	0.000000E+000
1	525.06257565	3.733572E-012	1.756357E-011	1	0.000000E+000
1	525.06344755	1.756357E-011	3.733572E-012	0	0.000000E+000
1	525.06346086	3.733572E-012	1.756357E-011	1	0.000000E+000
1	525.06370984	1.756357E-011	3.733572E-012	0	0.000000E+000
1	525.06374507	3.733572E-012	1.756357E-011	1	0.000000E+000
1	525.06684426	1.756357E-011	3.733572E-012	0	0.000000E+000
1	525.06740056	3.733572E-012	1.756357E-011	1	0.000000E+000
1	525.06810247	1.756357E-011	3.733572E-012	0	0.000000E+000
1	525.06817248	3.733572E-012	1.756357E-011	1	0.000000E+000
1	525.06874238	1.756357E-011	3.733572E-012	0	0.000000E+000
1	525.06884548	3.733572E-012	1.756357E-011	1	0.000000E+000
1	525.07093488	1.756357E-011	3.733572E-012	0	0.000000E+000
1	525.07101302	3.733572E-012	1.756357E-011	1	0.000000E+000
1	525.07304110	1.756357E-011	3.733572E-012	0	0.000000E+000
1	525.07315929	3.733572E-012	1.756357E-011	1	0.000000E+000
1	525.07585184	1.756357E-011	3.733572E-012	0	0.000000E+000
1	525.07588470	3.733572E-012	1.756357E-011	1	0.000000E+000
1	525.07817184	1.756357E-011	3.733572E-012	0	0.000000E+000
1	525.07822801	3.733572E-012	1.756357E-011	1	0.000000E+000
1	525.07877856	1.756357E-011	3.733572E-012	0	0.000000E+000
1	525.07880657	3.733572E-012	1.756357E-011	1	0.000000E+000
1	525.07925260	1.756357E-011	3.733572E-012	0	0.000000E+000
1	525.08108379	3.733572E-012	1.756357E-011	1	0.000000E+000
1	525.08116569	1.756357E-011	3.733572E-012	0	0.000000E+000
1	525.08120223	3.733572E-012	1.756357E-011	1	0.000000E+000
1	525.08311842	1.756357E-011	3.733572E-012	0	0.000000E+000
1	525.08314013	3.733572E-012	1.756357E-011	1	0.000000E+000
1	525.08372958	1.756357E-011	3.733572E-012	0	0.000000E+000
1	525.09188187	3.733572E-012	1.756357E-011	1	0.000000E+000
1	525.09403438	1.756357E-011	3.733572E-012	0	0.000000E+000
1	525.09407083	3.733572E-012	1.756357E-011	1	0.000000E+000
1	525.09468093	1.756357E-011	3.733572E-012	0	0.000000E+000
1	525.09469745	3.733572E-012	1.756357E-011	1	0.000000E+000
1	525.09487468	1.756357E-011	3.733572E-012	0	0.000000E+000
1	525.09918709	3.733572E-012	1.756357E-011	1	0.000000E+000
1	525.09927876	1.756357E-011	3.733572E-012	0	0.000000E+000
1	525.09928553	3.733572E-012	1.756357E-011	1	0.000000E+000
1	525.10034607	1.756357E-011	3.733572E-012	0	0.000000E+000
1	525.10036931	3.733572E-012	1.756357E-011	1	0.000000E+000
1	525.10269596	1.756357E-011	3.733572E-012	0	0.000000E+000
1	525.10271351	3.733572E-012	1.756357E-011	1	0.000000E+000
1	525.10280254	1.756357E-011	3.733572E-012	0	0.000000E+000
1	525.10283037	3.733572E-012	1.756357E-011	1	0.000000E+000
1	525.10395176	1.756357E-011	3.733572E-012	0	0.000000E+000
1	525.11187213	3.733572E-012	1.756357E-011	1	0.000000E+000
1	525.11375308	1.756357E-011	3.733572E-012	0	0.000000E+000
1	525.12997692	3.733572E-012	1.756357E-011	1	0.000000E+000
1	525.13052208	1.756357E-011	3.733572E-012	0	0.000000E+000
1	525.13461010	3.733572E-012	1.756357E-011	1	0.000000E+000
1	525.13535447	1.756357E-011	3.733572E-012	0	0.000000E+000
1	525.13688513	3.733572E-012	1.756357E-011	1	0.000000E+000
1	525.13692068	1.756357E-011	3.733572E-012	0	0.000000E+000
1	525.13702613	3.733572E-012	1.756357E-011	1	0.000000E+000
1	525.13789534	1.756357E-011	3.733572E-012	0	0.000000E+000
1	525.14452753	3.733572E-012	1.756357E-011	1	0.000000E+000
1	525.14464350	1.756357E-011	3.733572E-012	0	0.000000E+000
1	525.15754354	3.733572E-012	1.756357E-011	1	0.000000E+000
1	525.15758951	1.756357E-011	3.733572E-012	0	0.000000E+000
1	525.16367102	3.733572E-012	1.756357E-011	1	0.000000E+000
1	525.16401141	1.756357E-011	3.733572E-012	0	0.000000E+000
1	525.16402284	3.733572E-012	1.756357E-011	1	0.000000E+000
1	525.16634284	1.756357E-011	3.733572E-012	0	0.000000E+000
1	525.16639629	3.733572E-012	1.756357E-011	1	0.000000E+000
1	525.16721975	1.756357E-011	3.733572E-012	0	0.000000E+000
1	525.16724259	3.733572E-012	1.756357E-011	1	0.000000E+000
1	525.16736924	1.756357E-011	3.733572E-012	0	0.000000E+000
1	525.16828024	3.733572E-012	1.756357E-011	1	0.000000E+000
1	525.17043744	1.756357E-011	3.733572E-012	0	0.000000E+000
1	525.17424490	3.733572E-012	1.756357E-011	1	0.000000E+000
1	525.17516631	1.756357E-011	3.733572E-012	0	0.000000E+000
1	525.17526395	3.733572E-012	1.756357E-011	1	0.000000E+000
1	525.17571126	1.756357E-011	3.733572E-012	0	0.000000E+000
1	525.18741705	3.733572E-012	1.756357E-011	1	0.000000E+000
1	525.18864368	1.756357E-011	3.733572E-012	0	0.000000E+000
1	525.18867463	3.733572E-012	1.756357E-011	1	0.000000E+000
1	525.18873684	1.756357E-011	3.733572E-012	0	0.000000E+000
1	525.18875695	3.733572E-012	1.756357E-011	1	0.000000E+000
1	525.19010807	1.756357E-011	3.733572E-012	0	0.000000E+000
1	525.19014537	3.733572E-012	1.756357E-011	1	0.000000E+000
1	525.19090191	1.756357E-011	3.733572E-012	0	0.000000E+000
1	525.19770778	3.733572E-012	1.756357E-011	1	0.000000E+000
1	525.19921691	1.756357E-011	3.733572E-012	0	0.000000E+000
1	525.20578289	3.733572E-012	1.756357E-011	1	0.000000E+000
1	525.20619509	1.756357E-011	3.733572E-012	0	0.000000E+000
1	525.20770904	3.733572E-012	1.756357E-011	1	0.000000E+000
1	525.21003914	1.756357E-011	3.733572E-012	0	0.000000E+000
1	525.21223455	3.733572E-012	1.756357E-011	1	0.000000E+000
1	525.21266745	1.756357E-011	3.733572E-012	0	0.000000E+000
1	525.21268701	3.733572E-012	1.756357E-011	1	0.000000E+000
1	525.21341831	1.756357E-011	3.733572E-012	0	0.000000E+000
1	525.21346960	3.733572E-012	1.756357E-011	1	0.000000E+000
1	525.21449923	1.756357E-011	3.733572E-012	0	0.000000E+000
1	525.21597111	3.733572E-012	1.756357E-011	1	0.000000E+000
1	525.21612299	1.756357E-011	3.733572E-012	0	0.000000E+000
1	525.21817322	3.733572E-012	1.756357E-011	1	0.000000E+000
1	525.21898271	1.756357E-011	3.733572E-012	0	0.000000E+000
1	525.22326750	3.733572E-012	1.756357E-011	1	0.000000E+000
1	525.22363841	1.756357E-011	3.733572E-012	0	0.000000E+000
1	525.22404668	3.733572E-012	1.756357E-011	1	0.000000E+000
1	525.22620174	1.756357E-011	3.733572E-012	0	0.000000E+000
1	525.22622398	3.733572E-012	1.756357E-011	1	0.000000E+000
1	525.22627678	1.756357E-011	3.733572E-012	0	0.000000E+000
1	525.22629191	3.733572E-012	1.756357E-011	1	0.000000E+000
1	525.22704670	1.756357E-011	3.733572E-012	0	0.000000E+000
1	525.22963274	3.733572E-012	1.756357E-011	1	0.000000E+000
1	525.22989263	1.756357E-011	3.733572E-012	0	0.000000E+000
1	525.23307418	3.733572E-012	1.756357E-011	1	0.000000E+000
1	525.23517665	1.756357E-011	3.733572E-012	0	0.000000E+000
1	525.23520536	3.733572E-012	1.756357E-011	1	0.000000E+000
1	525.23797368	1.756357E-011	3.733572E-012	0	0.000000E+000
1	525.23854763	3.733572E-012	1.756357E-011	1	0.000000E+000
1	525.23910463	1.756357E-011	3.733572E-012	0	0.000000E+000
1	525.23919041	3.733572E-012	1.756357E-011	1	0.000000E+000
1	525.24040441	1.756357E-011	3.733572E-012	0	0.000000E+000
1	525.24083277	3.733572E-012	1.756357E-011	1	0.000000E+000
1	525.24170851	1.756357E-011	3.733572E-012	0	0.000000E+000
1	525.24266263	3.733572E-012	1.756357E-011	1	0.000000E+000
1	525.24275456	1.756357E-011	3.733572E-012	0	0.000000E+000
1	525.24313280	3.733572E-012	1.756357E-011	1	0.000000E+000
1	525.24399458	1.756357E-011	3.733572E-012	0	0.000000E+000
1	525.25457301	3.733572E-012	1.756357E-011	1	0.000000E+000
1	525.25582036	1.756357E-011	3.733572E-012	0	0.000000E+000
1	525.26390270	3.733572E-012	1.756357E-011	1	0.000000E+000
1	525.26406947	1.756357E-011	3.733572E-012	0	0.000000E+000
1	525.26410915	3.733572E-012	1.756357E-011	1	0.000000E+000
1	525.26564210	1.756357E-011	3.733572E-012	0	0.000000E+000
1	525.26701609	3.733572E-012	1.756357E-011	1	0.000000E+000
1	525.26708886	1.756357E-011	3.733572E-012	0	0.000000E+000
1	525.26710188	3.733572E-012	1.756357E-011	1	0.000000E+000
1	525.26863430	1.756357E-011	3.733572E-012	0	0.000000E+000
1	525.26865557	3.733572E-012	1.756357E-011	1	0.000000E+000
1	525.27092062	1.756357E-011	3.733572E-012	0	0.000000E+000
1	525.27096638	3.733572E-012	1.756357E-011	1	0.000000E+000
1	525.27170558	1.756357E-011	3.733572E-012	0	0.000000E+000
1	525.27262226	3.733572E-012	1.756357E-011	1	0.000000E+000
1	525.27438435	1.756357E-011	3.733572E-012	0	0.000000E+000
1	525.27441127	3.733572E-012	1.756357E-011	1	0.000000E+000
1	525.27583972	1.756357E-011	3.733572E-012	0	0.000000E+000
1	525.27587296	3.733572E-012	1.756357E-011	1	0.000000E+000
1	525.27644248	1.756357E-011	3.733572E-012	0	0.000000E+000
1	525.27807109	3.733572E-012	1.756357E-011	1	0.000000E+000
1	525.27925795	1.756357E-011	3.733572E-012	0	0.000000E+000
1	525.27928682	3.733572E-012	1.756357E-011	1	0.000000E+000
1	525.28082415	1.756357E-011	3.733572E-012	0	0.000000E+000
1	525.28305664	3.733572E-012	1.756357E-011	1	0.000000E+000
1	525.28368192	1.756357E-011	3.733572E-012	0	0.000000E+000
1	525.29267059	3.733572E-012	1.756357E-011	1	0.000000E+000
1	525.29300852	1.756357E-011	3.733572E-012	0	0.000000E+000
1	525.29303793	3.733572E-012	1.756357E-011	1	0.000000E+000
1	525.29329049	1.756357E-011	3.733572E-012	0	0.000000E+000
1	525.30206280	3.733572E-012	1.756357E-011	1	0.000000E+000
1	525.30226336	1.756357E-011	3.733572E-012	0	0.000000E+000
1	525.30272912	3.733572E-012	1.756357E-011	1	0.000000E+000
1	525.30399054	1.756357E-011	3.733572E-012	0	0.000000E+000
1	525.30685507	3.733572E-012	1.756357E-011	1	0.000000E+000
1	525.30720784	1.756357E-011	3.733572E-012	0	0.000000E+000
1	525.30806074	3.733572E-012	1.756357E-011	1	0.000000E+000
1	525.30905359	1.756357E-011	3.733572E-012	0	0.000000E+000
1	525.30906076	3.733572E-012	1.756357E-011	1	0.000000E+000
1	525.31047345	1.756357E-011	3.733572E-012	0	0.000000E+000
1	525.31650002	3.733572E-012	1.756357E-011	1	0.000000E+000
1	525.31761971	1.756357E-011	3.733572E-012	0	0.000000E+000
1	525.32578937	3.733572E-012	1.756357E-011	1	0.000000E+000
1	525.32643246	1.756357E-011	3.733572E-012	0	0.000000E+000
1	525.32646763	3.733572E-012	1.756357E-011	1	0.000000E+000
1	525.32916830	1.756357E-011	3.733572E-012	0	0.000000E+000
1	525.33047735	3.733572E-012	1.756357E-011	1	0.000000E+000
1	525.33049260	1.756357E-011	3.733572E-012	0	0.000000E+000
1	525.33250204	3.733572E-012	1.756357E-011	1	0.000000E+000
1	525.33350968	1.756357E-011	3.733572E-012	0	0.000000E+000
1	525.35164444	3.733572E-012	1.756357E-011	1	0.000000E+000
1	525.35224522	1.756357E-011	3.733572E-012	0	0.000000E+000
1	525.59126489	3.982491E-012	1.781249E-011	1	0.000000E+000
1	525.59270632	1.781249E-011	3.982491E-012	0	0.000000E+000
1	525.59390997	3.982491E-012	1.781249E-011	1	0.000000E+000
1	525.59497544	1.781249E-011	3.982491E-012	0	0.000000E+000
1	525.59839035	3.982491E-012	1.781249E-011	1	0.000000E+000
1	525.59841447	1.781249E-011	3.982491E-012	0	0.000000E+000
1	525.60763206	3.982491E-012	1.781249E-011	1	0.000000E+000
1	525.60833438	1.781249E-011	3.982491E-012	0	0.000000E+000
1	525.60834144	3.982491E-012	1.781249E-011	1	0.000000E+000
1	525.60851146	1.781249E-011	3.982491E-012	0	0.000000E+000
1	525.60853543	3.982491E-012	1.781249E-011	1	0.000000E+000
1	525.61061908	1.781249E-011	3.982491E-012	0	0.000000E+000
1	525.61136437	3.982491E-012	1.781249E-011	1	0.000000E+000
1	525.61285505	1.781249E-011	3.982491E-012	0	0.000000E+000
1	525.61300247	3.982491E-012	1.781249E-011	1	0.000000E+000
1	525.61309591	1.781249E-011	3.982491E-012	0	0.000000E+000
1	525.62231899	3.982491E-012	1.781249E-011	1	0.000000E+000
1	525.62271918	1.781249E-011	3.982491E-012	0	0.000000E+000
1	525.62273461	3.982491E-012	1.781249E-011	1	0.000000E+000
1	525.62353295	1.781249E-011	3.982491E-012	0	0.000000E+000
1	525.62357013	3.982491E-012	1.781249E-011	1	0.000000E+000
1	525.62380864	1.781249E-011	3.982491E-012	0	0.000000E+000
1	525.62764317	3.982491E-012	1.781249E-011	1	0.000000E+000
1	525.62904320	1.781249E-011	3.982491E-012	0	0.000000E+000
1	525.62909098	3.982491E-012	1.781249E-011	1	0.000000E+000
1	525.62962091	1.781249E-011	3.982491E-012	0	0.000000E+000
1	525.63153672	3.982491E-012	1.781249E-011	1	0.000000E+000
1	525.63382757	1.781249E-011	3.982491E-012	0	0.000000E+000
1	525.63387812	3.982491E-012	1.781249E-011	1	0.000000E+000
1	525.63523087	1.781249E-011	3.982491E-012	0	0.000000E+000
1	525.63523885	3.982491E-012	1.781249E-011	1	0.000000E+000
1	525.63601118	1.781249E-011	3.982491E-012	0	0.000000E+000
1	525.63843544	3.982491E-012	1.781249E-011	1	0.000000E+000
1	525.64029674	1.781249E-011	3.982491E-012	0	0.000000E+000
1	525.64032936	3.982491E-012	1.781249E-011	1	0.000000E+000
1	525.64038337	1.781249E-011	3.982491E-012	0	0.000000E+000
1	525.64072497	3.982491E-012	1.781249E-011	1	0.000000E+000
1	525.64146381	1.781249E-011	3.982491E-012	0	0.000000E+000
1	525.64148035	3.982491E-012	1.781249E-011	1	0.000000E+000
1	525.64166890	1.781249E-011	3.982491E-012	0	0.000000E+000
1	525.64169345	3.982491E-012	1.781249E-011	1	0.000000E+000
1	525.64219130	1.781249E-011	3.982491E-012	0	0.000000E+000
1	525.64246253	3.982491E-012	1.781249E-011	1	0.000000E+000
1	525.64326379	1.781249E-011	3.982491E-012	0	0.000000E+000
1	525.64327404	3.982491E-012	1.781249E-011	1	0.000000E+000
1	525.64439269	1.781249E-011	3.982491E-012	0	0.000000E+000
1	525.64949714	3.982491E-012	1.781249E-011	1	0.000000E+000
1	525.65013092	1.781249E-011	3.982491E-012	0	0.000000E+000
1	525.65059330	3.982491E-012	1.781249E-011	1	0.000000E+000
1	525.65107150	1.781249E-011	3.982491E-012	0	0.000000E+000
1	525.65707383	3.982491E-012	1.781249E-011	1	0.000000E+000
1	525.66017340	1.781249E-011	3.982491E-012	0	0.000000E+000
1	525.66950160	3.982491E-012	1.781249E-011	1	0.000000E+000
1	525.67273676	1.781249E-011	3.982491E-012	0	0.000000E+000
1	525.68401215	3.982491E-012	1.781249E-011	1	0.000000E+000
1	525.68422469	1.781249E-011	3.982491E-012	0	0.000000E+000
1	525.68429691	3.982491E-012	1.781249E-011	1	0.000000E+000
1	525.68444733	1.781249E-011	3.982491E-012	0	0.000000E+000
1	525.68446348	3.982491E-012	1.781249E-011	1	0.000000E+000
1	525.68454221	1.781249E-011	3.982491E-012	0	0.000000E+000
1	525.68462899	3.982491E-012	1.781249E-011	1	0.000000E+000
1	525.68826129	1.781249E-011	3.982491E-012	0	0.000000E+000
1	525.68828757	3.982491E-012	1.781249E-011	1	0.000000E+000
1	525.68937696	1.781249E-011	3.982491E-012	0	0.000000E+000
1	525.70377008	3.982491E-012	1.781249E-011	1	0.000000E+000
1	525.70395074	1.781249E-011	3.982491E-012	0	0.000000E+000
1	525.70462691	3.982491E-012	1.781249E-011	1	0.000000E+000
1	525.70533033	1.781249E-011	3.982491E-012	0	0.000000E+000
1	525.70546938	3.982491E-012	1.781249E-011	1	0.000000E+000
1	525.70576787	1.781249E-011	3.982491E-012	0	0.000000E+000
1	525.70748886	3.982491E-012	1.781249E-011	1	0.000000E+000
1	525.70961498	1.781249E-011	3.982491E-012	0	0.000000E+000
1	525.71268921	3.982491E-012	1.781249E-011	1	0.000000E+000
1	525.71346617	1.781249E-011	3.982491E-012	0	0.000000E+000
1	525.71349219	3.982491E-012	1.781249E-011	1	0.000000E+000
1	525.71483657	1.781249E-011	3.982491E-012	0	0.000000E+000
1	525.71802685	3.982491E-012	1.781249E-011	1	0.000000E+000
1	525.71869981	1.781249E-011	3.982491E-012	0	0.000000E+000
1	525.71870642	3.982491E-012	1.781249E-011	1	0.000000E+000
1	525.72074664	1.781249E-011	3.982491E-012	0	0.000000E+000
1	525.72076758	3.982491E-012	1.781249E-011	1	0.000000E+000
1	525.72112731	1.781249E-011	3.982491E-012	0	0.000000E+000
1	525.72115868	3.982491E-012	1.781249E-011	1	0.000000E+000
1	525.72212490	1.781249E-011	3.982491E-012	0	0.000000E+000
1	525.72448479	3.982491E-012	1.781249E-011	1	0.000000E+000
1	525.72529730	1.781249E-011	3.982491E-012	0	0.000000E+000
1	525.72532288	3.982491E-012	1.781249E-011	1	0.000000E+000
1	525.72571552	1.781249E-011	3.982491E-012	0	0.000000E+000
1	525.72575506	3.982491E-012	1.781249E-011	1	0.000000E+000
1	525.72723508	1.781249E-011	3.982491E-012	0	0.000000E+000
1	525.73237534	3.982491E-012	1.781249E-011	1	0.000000E+000
1	525.73346880	1.781249E-011	3.982491E-012	0	0.000000E+000
1	525.73350065	3.982491E-012	1.781249E-011	1	0.000000E+000
1	525.73432116	1.781249E-011	3.982491E-012	0	0.000000E+000
1	525.73779321	3.982491E-012	1.781249E-011	1	0.000000E+000
1	525.74012455	1.781249E-011	3.982491E-012	0	0.000000E+000
1	525.74014616	3.982491E-012	1.781249E-011	1	0.000000E+000
1	525.74079350	1.781249E-011	3.982491E-012	0	0.000000E+000
1	525.74186364	3.982491E-012	1.781249E-011	1	0.000000E+000
1	525.74317169	1.781249E-011	3.982491E-012	0	0.000000E+000
1	525.74319750	3.982491E-012	1.781249E-011	1	0.000000E+000
1	525.74321977	1.781249E-011	3.982491E-012	0	0.000000E+000
1	525.74330192	3.982491E-012	1.781249E-011	1	0.000000E+000
1	525.74333666	1.781249E-011	3.982491E-012	0	0.000000E+000
1	525.74335647	3.982491E-012	1.781249E-011	1	0.000000E+000
1	525.74447260	1.781249E-011	3.982491E-012	0	0.000000E+000
1	525.74448187	3.982491E-012	1.781249E-011	1	0.000000E+000
1	525.74489573	1.781249E-011	3.982491E-012	0	0.000000E+000
1	525.74492367	3.982491E-012	1.781249E-011	1	0.000000E+000
1	525.74536292	1.781249E-011	3.982491E-012	0	0.000000E+000
1	525.74538926	3.982491E-012	1.781249E-011	1	0.000000E+000
1	525.74592519	1.781249E-011	3.982491E-012	0	0.000000E+000
1	525.74594784	3.982491E-012	1.781249E-011	1	0.000000E+000
1	525.74638160	1.781249E-011	3.982491E-012	0	0.000000E+000
1	525.74641814	3.982491E-012	1.781249E-011	1	0.000000E+000
1	525.74660547	1.781249E-011	3.982491E-012	0	0.000000E+000
1	525.74664221	3.982491E-012	1.781249E-011	1	0.000000E+000
1	525.74689815	1.781249E-011	3.982491E-012	0	0.000000E+000
1	525.76214695	3.982491E-012	1.781249E-011	1	0.000000E+000
1	525.76258496	1.781249E-011	3.982491E-012	0	0.000000E+000
1	525.76438863	3.982491E-012	1.781249E-011	1	0.000000E+000
1	525.76451877	1.781249E-011	3.982491E-012	0	0.000000E+000
1	525.76453952	3.982491E-012	1.781249E-011	1	0.000000E+000
1	525.76496996	1.781249E-011	3.982491E-012	0	0.000000E+000
1	525.76497740	3.982491E-012	1.781249E-011	1	0.000000E+000
1	525.76571552	1.781249E-011	3.982491E-012	0	0.000000E+000
1	525.77730441	3.982491E-012	1.781249E-011	1	0.000000E+000
1	525.77833331	1.781249E-011	3.982491E-012	0	0.000000E+000
1	525.77834304	3.982491E-012	1.781249E-011	1	0.000000E+000
1	525.77838781	1.781249E-011	3.982491E-012	0	0.000000E+000
1	525.77842641	3.982491E-012	1.781249E-011	1	0.000000E+000
1	525.77863538	1.781249E-011	3.982491E-012	0	0.000000E+000
1	525.77865303	3.982491E-012	1.781249E-011	1	0.000000E+000
1	525.77895965	1.781249E-011	3.982491E-012	0	0.000000E+000
1	525.77917777	3.982491E-012	1.781249E-011	1	0.000000E+000
1	525.78055813	1.781249E-011	3.982491E-012	0	0.000000E+000
1	525.78094963	3.982491E-012	1.781249E-011	1	0.000000E+000
1	525.78257998	1.781249E-011	3.982491E-012	0	0.000000E+000
1	525.79336460	3.982491E-012	1.781249E-011	1	0.000000E+000
1	525.79433731	1.781249E-011	3.982491E-012	0	0.000000E+000
1	525.80044895	3.982491E-012	1.781249E-011	1	0.000000E+000
1	525.80063193	1.781249E-011	3.982491E-012	0	0.000000E+000
1	525.80063758	3.982491E-012	1.781249E-011	1	0.000000E+000
1	525.80335739	1.781249E-011	3.982491E-012	0	0.000000E+000
1	525.80778625	3.982491E-012	1.781249E-011	1	0.000000E+000
1	525.80916471	1.781249E-011	3.982491E-012	0	0.000000E+000
1	525.80997711	3.982491E-012	1.781249E-011	1	0.000000E+000
1	525.81126313	1.781249E-011	3.982491E-012	0	0.000000E+000
1	525.81903337	3.982491E-012	1.781249E-011	1	0.000000E+000
1	525.81932320	1.781249E-011	3.982491E-012	0	0.000000E+000
1	525.82163570	3.982491E-012	1.781249E-011	1	0.000000E+000
1	525.82252742	1.781249E-011	3.982491E-012	0	0.000000E+000
1	525.82442326	3.982491E-012	1.781249E-011	1	0.000000E+000
1	525.82465548	1.781249E-011	3.982491E-012	0	0.000000E+000
1	525.82737678	3.982491E-012	1.781249E-011	1	0.000000E+000
1	525.82916830	1.781249E-011	3.982491E-012	0	0.000000E+000
1	525.82940918	3.982491E-012	1.781249E-011	1	0.000000E+000
1	525.83039523	1.781249E-011	3.982491E-012	0	0.000000E+000
1	525.83047520	3.982491E-012	1.781249E-011	1	0.000000E+000
1	525.83205905	1.781249E-011	3.982491E-012	0	0.000000E+000
1	525.83269392	3.982491E-012	1.781249E-011	1	0.000000E+000
1	525.83408699	1.781249E-011	3.982491E-012	0	0.000000E+000
1	525.83410827	3.982491E-012	1.781249E-011	1	0.000000E+000
1	525.83713100	1.781249E-011	3.982491E-012	0	0.000000E+000
1	525.85775843	3.982491E-012	1.781249E-011	1	0.000000E+000
1	525.85919173	1.781249E-011	3.982491E-012	0	0.000000E+000
1	525.85919857	3.982491E-012	1.781249E-011	1	0.000000E+000
1	525.85944247	1.781249E-011	3.982491E-012	0	0.000000E+000
1	525.85945325	3.982491E-012	1.781249E-011	1	0.000000E+000
1	525.86383067	1.781249E-011	3.982491E-012	0	0.000000E+000
1	525.86538900	3.982491E-012	1.781249E-011	1	0.000000E+000
1	525.86624951	1.781249E-011	3.982491E-012	0	0.000000E+000
1	525.86625781	3.982491E-012	1.781249E-011	1	0.000000E+000
1	525.86631808	1.781249E-011	3.982491E-012	0	0.000000E+000
1	525.86731119	3.982491E-012	1.781249E-011	1	0.000000E+000
1	525.86976504	1.781249E-011	3.982491E-012	0	0.000000E+000
1	525.87203927	3.982491E-012	1.781249E-011	1	0.000000E+000
1	525.87263914	1.781249E-011	3.982491E-012	0	0.000000E+000
1	525.87265825	3.982491E-012	1.781249E-011	1	0.000000E+000
1	525.87476987	1.781249E-011	3.982491E-012	0	0.000000E+000
1	525.87481347	3.982491E-012	1.781249E-011	1	0.000000E+000
1	525.87615123	1.781249E-011	3.982491E-012	0	0.000000E+000
1	525.87618420	3.982491E-012	1.781249E-011	1	0.000000E+000
1	525.87636849	1.781249E-011	3.982491E-012	0	0.000000E+000
1	525.87929477	3.982491E-012	1.781249E-011	1	0.000000E+000
1	525.88195660	1.781249E-011	3.982491E-012	0	0.000000E+000
1	525.88667434	3.982491E-012	1.781249E-011	1	0.000000E+000
1	525.88679175	1.781249E-011	3.982491E-012	0	0.000000E+000
1	525.89036196	3.982491E-012	1.781249E-011	1	0.000000E+000
1	525.89037883	1.781249E-011	3.982491E-012	0	0.000000E+000
1	525.89360278	3.982491E-012	1.781249E-011	1	0.000000E+000
1	525.89723971	1.781249E-011	3.982491E-012	0	0.000000E+000
1	525.89725301	3.982491E-012	1.781249E-011	1	0.000000E+000
1	525.90049022	1.781249E-011	3.982491E-012	0	0.000000E+000
1	525.90215472	3.982491E-012	1.781249E-011	1	0.000000E+000
1	525.90327081	1.781249E-011	3.982491E-012	0	0.000000E+000
1	525.90330506	3.982491E-012	1.781249E-011	1	0.000000E+000
1	525.90342198	1.781249E-011	3.982491E-012	0	0.000000E+000
1	525.90344535	3.982491E-012	1.781249E-011	1	0.000000E+000
1	525.90369314	1.781249E-011	3.982491E-012	0	0.000000E+000
1	525.90819632	3.982491E-012	1.781249E-011	1	0.000000E+000
1	525.90872821	1.781249E-011	3.982491E-012	0	0.000000E+000
1	525.90876523	3.982491E-012	1.781249E-011	1	0.000000E+000
1	525.91016497	1.781249E-011	3.982491E-012	0	0.000000E+000
1	525.91050782	3.982491E-012	1.781249E-011	1	0.000000E+000
1	525.91174241	1.781249E-011	3.982491E-012	0	0.000000E+000
1	525.91178511	3.982491E-012	1.781249E-011	1	0.000000E+000
1	525.91208856	1.781249E-011	3.982491E-012	0	0.000000E+000
1	525.91209297	3.982491E-012	1.781249E-011	1	0.000000E+000
1	525.92089520	1.781249E-011	3.982491E-012	0	0.000000E+000
1	525.92899131	3.982491E-012	1.781249E-011	1	0.000000E+000
1	525.93118535	1.781249E-011	3.982491E-012	0	0.000000E+000
1	525.93119688	3.982491E-012	1.781249E-011	1	0.000000E+000
1	525.93304972	1.781249E-011	3.982491E-012	0	0.000000E+000
1	525.93445621	3.982491E-012	1.781249E-011	1	0.000000E+000
1	525.93457530	1.781249E-011	3.982491E-012	0	0.000000E+000
1	525.93948616	3.982491E-012	1.781249E-011	1	0.000000E+000
1	525.94031212	1.781249E-011	3.982491E-012	0	0.000000E+000
1	525.94332061	3.982491E-012	1.781249E-011	1	0.000000E+000
1	525.94348685	1.781249E-011	3.982491E-012	0	0.000000E+000
1	525.94353017	3.982491E-012	1.781249E-011	1	0.000000E+000
1	525.94372156	1.781249E-011	3.982491E-012	0	0.000000E+000
1	525.94375163	3.982491E-012	1.781249E-011	1	0.000000E+000
1	525.94550562	1.781249E-011	3.982491E-012	0	0.000000E+000
1	525.94554027	3.982491E-012	1.781249E-011	1	0.000000E+000
1	525.94597368	1.781249E-011	3.982491E-012	0	0.000000E+000
1	525.94599107	3.982491E-012	1.781249E-011	1	0.000000E+000
1	525.94616732	1.781249E-011	3.982491E-012	0	0.000000E+000
1	525.94620326	3.982491E-012	1.781249E-011	1	0.000000E+000
1	525.94902996	1.781249E-011	3.982491E-012	0	0.000000E+000
1	525.95038858	3.982491E-012	1.781249E-011	1	0.000000E+000
1	525.95075765	1.781249E-011	3.982491E-012	0	0.000000E+000
1	525.95093199	3.982491E-012	1.781249E-011	1	0.000000E+000
1	525.95299074	1.781249E-011	3.982491E-012	0	0.000000E+000
1	525.95304192	3.982491E-012	1.781249E-011	1	0.000000E+000
1	525.95334690	1.781249E-011	3.982491E-012	0	0.000000E+000
1	525.95451254	3.982491E-012	1.781249E-011	1	0.000000E+000
1	525.95460406	1.781249E-011	3.982491E-012	0	0.000000E+000
1	525.95461382	3.982491E-012	1.781249E-011	1	0.000000E+000
1	525.95498108	1.781249E-011	3.982491E-012	0	0.000000E+000
1	525.95501702	3.982491E-012	1.781249E-011	1	0.000000E+000
1	525.95518384	1.781249E-011	3.982491E-012	0	0.000000E+000
1	525.95703730	3.982491E-012	1.781249E-011	1	0.000000E+000
1	525.95725161	1.781249E-011	3.982491E-012	0	0.000000E+000
1	525.95769915	3.982491E-012	1.781249E-011	1	0.000000E+000
1	525.95773019	1.781249E-011	3.982491E-012	0	0.000000E+000
1	525.95956352	3.982491E-012	1.781249E-011	1	0.000000E+000
1	525.96177328	1.781249E-011	3.982491E-012	0	0.000000E+000
1	525.96290396	3.982491E-012	1.781249E-011	1	0.000000E+000
1	525.96460121	1.781249E-011	3.982491E-012	0	0.000000E+000
1	525.96798933	3.982491E-012	1.781249E-011	1	0.000000E+000
1	525.96927116	1.781249E-011	3.982491E-012	0	0.000000E+000
1	525.96933027	3.982491E-012	1.781249E-011	1	0.000000E+000
1	525.96945361	1.781249E-011	3.982491E-012	0	0.000000E+000
1	525.96948335	3.982491E-012	1.781249E-011	1	0.000000E+000
1	525.96957658	1.781249E-011	3.982491E-012	0	0.000000E+000
1	525.96962185	3.982491E-012	1.781249E-011	1	0.000000E+000
1	525.97092872	1.781249E-011	3.982491E-012	0	0.000000E+000
1	525.97095926	3.982491E-012	1.781249E-011	1	0.000000E+000
1	525.97187927	1.781249E-011	3.982491E-012	0	0.000000E+000
1	525.97345523	3.982491E-012	1.781249E-011	1	0.000000E+000
1	525.97461981	1.781249E-011	3.982491E-012	0	0.000000E+000
1	525.98358525	3.982491E-012	1.781249E-011	1	0.000000E+000
1	525.98435003	1.781249E-011	3.982491E-012	0	0.000000E+000
1	525.98437831	3.982491E-012	1.781249E-011	1	0.000000E+000
1	525.98446506	1.781249E-011	3.982491E-012	0	0.000000E+000
1	525.98447857	3.982491E-012	1.781249E-011	1	0.000000E+000
1	525.98538661	1.781249E-011	3.982491E-012	0	0.000000E+000
1	525.98541348	3.982491E-012	1.781249E-011	1	0.000000E+000
1	525.98614893	1.781249E-011	3.982491E-012	0	0.000000E+000
1	525.98810754	3.982491E-012	1.781249E-011	1	0.000000E+000
1	525.98818029	1.781249E-011	3.982491E-012	0	0.000000E+000
1	525.98823715	3.982491E-012	1.781249E-011	1	0.000000E+000
1	525.98846767	1.781249E-011	3.982491E-012	0	0.000000E+000
1	525.98848011	3.982491E-012	1.781249E-011	1	0.000000E+000
1	525.98920076	1.781249E-011	3.982491E-012	0	0.000000E+000
1	525.98926105	3.982491E-012	1.781249E-011	1	0.000000E+000
1	525.98988672	1.781249E-011	3.982491E-012	0	0.000000E+000
1	525.98989657	3.982491E-012	1.781249E-011	1	0.000000E+000
1	525.99122682	1.781249E-011	3.982491E-012	0	0.000000E+000
1	525.99125271	3.982491E-012	1.781249E-011	1	0.000000E+000
1	525.99201246	1.781249E-011	3.982491E-012	0	0.000000E+000
1	525.99334065	3.982491E-012	1.781249E-011	1	0.000000E+000
1	525.99362765	1.781249E-011	3.982491E-012	0	0.000000E+000
1	525.99365019	3.982491E-012	1.781249E-011	1	0.000000E+000
1	525.99563366	1.781249E-011	3.982491E-012	0	0.000000E+000
1	525.99570139	3.982491E-012	1.781249E-011	1	0.000000E+000
1	525.99754035	1.781249E-011	3.982491E-012	0	0.000000E+000
1	525.99756270	3.982491E-012	1.781249E-011	1	0.000000E+000
1	525.99810873	1.781249E-011	3.982491E-012	0	0.000000E+000
1	525.99815180	3.982491E-012	1.781249E-011	1	0.000000E+000
1	525.99899593	1.781249E-011	3.982491E-012	0	0.000000E+000
1	525.99901934	3.982491E-012	1.781249E-011	1	0.000000E+000
1	525.99925346	1.781249E-011	3.982491E-012	0	0.000000E+000
1	525.99926071	3.982491E-012	1.781249E-011	1	0.000000E+000
1	526.00334454	1.781249E-011	3.982491E-012	0	0.000000E+000
1	526.00367077	3.982491E-012	1.781249E-011	1	0.000000E+000
1	526.00389075	1.781249E-011	3.982491E-012	0	0.000000E+000
1	526.01135081	3.982491E-012	1.781249E-011	1	0.000000E+000
1	526.01168504	1.781249E-011	3.982491E-012	0	0.000000E+000
1	526.01777225	3.982491E-012	1.781249E-011	1	0.000000E+000
1	526.01871051	1.781249E-011	3.982491E-012	0	0.000000E+000
1	526.02213082	3.982491E-012	1.781249E-011	1	0.000000E+000
1	526.02352734	1.781249E-011	3.982491E-012	0	0.000000E+000
1	526.02354908	3.982491E-012	1.781249E-011	1	0.000000E+000
1	526.02359565	1.781249E-011	3.982491E-012	0	0.000000E+000
1	526.02361125	3.982491E-012	1.781249E-011	1	0.000000E+000
1	526.02665014	1.781249E-011	3.982491E-012	0	0.000000E+000
1	526.02892430	3.982491E-012	1.781249E-011	1	0.000000E+000
1	526.02911494	1.781249E-011	3.982491E-012	0	0.000000E+000
1	526.02913283	3.982491E-012	1.781249E-011	1	0.000000E+000
1	526.02932611	1.781249E-011	3.982491E-012	0	0.000000E+000
1	526.02936884	3.982491E-012	1.781249E-011	1	0.000000E+000
1	526.02967883	1.781249E-011	3.982491E-012	0	0.000000E+000
1	526.03070388	3.982491E-012	1.781249E-011	1	0.000000E+000
1	526.03090551	1.781249E-011	3.982491E-012	0	0.000000E+000
1	526.03098362	3.982491E-012	1.781249E-011	1	0.000000E+000
1	526.03288300	1.781249E-011	3.982491E-012	0	0.000000E+000
1	526.03421100	3.982491E-012	1.781249E-011	1	0.000000E+000
1	526.03661471	1.781249E-011	3.982491E-012	0	0.000000E+000
1	526.03665213	3.982491E-012	1.781249E-011	1	0.000000E+000
1	526.03780570	1.781249E-011	3.982491E-012	0	0.000000E+000
1	526.03784412	3.982491E-012	1.781249E-011	1	0.000000E+000
1	526.03909430	1.781249E-011	3.982491E-012	0	0.000000E+000
1	526.03915120	3.982491E-012	1.781249E-011	1	0.000000E+000
1	526.03935336	1.781249E-011	3.982491E-012	0	0.000000E+000
1	526.04163981	3.982491E-012	1.781249E-011	1	0.000000E+000
1	526.04301743	1.781249E-011	3.982491E-012	0	0.000000E+000
1	526.04306926	3.982491E-012	1.781249E-011	1	0.000000E+000
1	526.04405805	1.781249E-011	3.982491E-012	0	0.000000E+000
1	526.04419365	3.982491E-012	1.781249E-011	1	0.000000E+000
1	526.04451338	1.781249E-011	3.982491E-012	0	0.000000E+000
1	526.04755854	3.982491E-012	1.781249E-011	1	0.000000E+000
1	526.04779776	1.781249E-011	3.982491E-012	0	0.000000E+000
1	526.04782498	3.982491E-012	1.781249E-011	1	0.000000E+000
1	526.04993861	1.781249E-011	3.982491E-012	0	0.000000E+000
1	526.04996051	3.982491E-012	1.781249E-011	1	0.000000E+000
1	526.05194354	1.781249E-011	3.982491E-012	0	0.000000E+000
1	526.05195272	3.982491E-012	1.781249E-011	1	0.000000E+000
1	526.05220178	1.781249E-011	3.982491E-012	0	0.000000E+000
1	526.05223112	3.982491E-012	1.781249E-011	1	0.000000E+000
1	526.05317707	1.781249E-011	3.982491E-012	0	0.000000E+000
1	526.06167354	3.982491E-012	1.781249E-011	1	0.000000E+000
1	526.06220804	1.781249E-011	3.982491E-012	0	0.000000E+000
1	526.06223960	3.982491E-012	1.781249E-011	1	0.000000E+000
1	526.06352935	1.781249E-011	3.982491E-012	0	0.000000E+000
1	526.06587822	3.982491E-012	1.781249E-011	1	0.000000E+000
1	526.06848469	1.781249E-011	3.982491E-012	0	0.000000E+000
1	526.06850787	3.982491E-012	1.781249E-011	1	0.000000E+000
1	526.06860539	1.781249E-011	3.982491E-012	0	0.000000E+000
1	526.06861857	3.982491E-012	1.781249E-011	1	0.000000E+000
1	526.06888865	1.781249E-011	3.982491E-012	0	0.000000E+000
1	526.07719510	3.982491E-012	1.781249E-011	1	0.000000E+000
1	526.07727341	1.781249E-011	3.982491E-012	0	0.000000E+000
1	526.08004962	3.982491E-012	1.781249E-011	1	0.000000E+000
1	526.08009143	1.781249E-011	3.982491E-012	0	0.000000E+000
1	526.08011687	3.982491E-012	1.781249E-011	1	0.000000E+000
1	526.08017632	1.781249E-011	3.982491E-012	0	0.000000E+000
1	526.08545979	3.982491E-012	1.781249E-011	1	0.000000E+000
1	526.08628855	1.781249E-011	3.982491E-012	0	0.000000E+000
1	526.08989431	3.982491E-012	1.781249E-011	1	0.000000E+000
1	526.09101266	1.781249E-011	3.982491E-012	0	0.000000E+000
1	526.09183321	3.982491E-012	1.781249E-011	1	0.000000E+000
1	526.09377503	1.781249E-011	3.982491E-012	0	0.000000E+000
1	526.09380455	3.982491E-012	1.781249E-011	1	0.000000E+000
1	526.09428367	1.781249E-011	3.982491E-012	0	0.000000E+000
1	526.09432220	3.982491E-012	1.781249E-011	1	0.000000E+000
1	526.09481754	1.781249E-011	3.982491E-012	0	0.000000E+000
1	526.09482839	3.982491E-012	1.781249E-011	1	0.000000E+000
1	526.09601035	1.781249E-011	3.982491E-012	0	0.000000E+000
1	526.09619162	3.982491E-012	1.781249E-011	1	0.000000E+000
1	526.09778953	1.781249E-011	3.982491E-012	0	0.000000E+000
1	526.09782950	3.982491E-012	1.781249E-011	1	0.000000E+000
1	526.09830726	1.781249E-011	3.982491E-012	0	0.000000E+000
1	526.10229644	3.982491E-012	1.781249E-011	1	0.000000E+000
1	526.10293256	1.781249E-011	3.982491E-012	0	0.000000E+000
1	526.10295970	3.982491E-012	1.781249E-011	1	0.000000E+000
1	526.10345642	1.781249E-011	3.982491E-012	0	0.000000E+000
1	526.10573886	3.982491E-012	1.781249E-011	1	0.000000E+000
1	526.10578276	1.781249E-011	3.982491E-012	0	0.000000E+000
1	526.11944593	3.982491E-012	1.781249E-011	1	0.000000E+000
1	526.12081636	1.781249E-011	3.982491E-012	0	0.000000E+000
1	526.12086372	3.982491E-012	1.781249E-011	1	0.000000E+000
1	526.12310930	1.781249E-011	3.982491E-012	0	0.000000E+000
1	526.12311831	3.982491E-012	1.781249E-011	1	0.000000E+000
1	526.12344963	1.781249E-011	3.982491E-012	0	0.000000E+000
1	526.12349535	3.982491E-012	1.781249E-011	1	0.000000E+000
1	526.12441035	1.781249E-011	3.982491E-012	0	0.000000E+000
1	526.12443170	3.982491E-012	1.781249E-011	1	0.000000E+000
1	526.12472412	1.781249E-011	3.982491E-012	0	0.000000E+000
1	526.12584201	3.982491E-012	1.781249E-011	1	0.000000E+000
1	526.12613613	1.781249E-011	3.982491E-012	0	0.000000E+000
1	526.12614591	3.982491E-012	1.781249E-011	1	0.000000E+000
1	526.12741627	1.781249E-011	3.982491E-012	0	0.000000E+000
1	526.12746664	3.982491E-012	1.781249E-011	1	0.000000E+000
1	526.12994949	1.781249E-011	3.982491E-012	0	0.000000E+000
1	526.12997420	3.982491E-012	1.781249E-011	1	0.000000E+000
1	526.13134278	1.781249E-011	3.982491E-012	0	0.000000E+000
1	526.13140289	3.982491E-012	1.781249E-011	1	0.000000E+000
1	526.13331139	1.781249E-011	3.982491E-012	0	0.000000E+000
1	526.13333272	3.982491E-012	1.781249E-011	1	0.000000E+000
1	526.13337254	1.781249E-011	3.982491E-012	0	0.000000E+000
1	526.13853537	3.982491E-012	1.781249E-011	1	0.000000E+000
1	526.14060809	1.781249E-011	3.982491E-012	0	0.000000E+000
1	526.14677181	3.982491E-012	1.781249E-011	1	0.000000E+000
1	526.14784744	1.781249E-011	3.982491E-012	0	0.000000E+000
1	526.15105133	3.982491E-012	1.781249E-011	1	0.000000E+000
1	526.15155712	1.781249E-011	3.982491E-012	0	0.000000E+000
1	526.15158071	3.982491E-012	1.781249E-011	1	0.000000E+000
1	526.15184160	1.781249E-011	3.982491E-012	0	0.000000E+000
1	526.15207541	3.982491E-012	1.781249E-011	1	0.000000E+000
1	526.15332481	1.781249E-011	3.982491E-012	0	0.000000E+000
1	526.15996689	3.982491E-012	1.781249E-011	1	0.000000E+000
1	526.16062687	1.781249E-011	3.982491E-012	0	0.000000E+000
1	526.16065082	3.982491E-012	1.781249E-011	1	0.000000E+000
1	526.16403213	1.781249E-011	3.982491E-012	0	0.000000E+000
1	526.17076467	3.982491E-012	1.781249E-011	1	0.000000E+000
1	526.17309140	1.781249E-011	3.982491E-012	0	0.000000E+000
1	526.17312681	3.982491E-012	1.781249E-011	1	0.000000E+000
1	526.17365907	1.781249E-011	3.982491E-012	0	0.000000E+000
1	526.17994319	3.982491E-012	1.781249E-011	1	0.000000E+000
1	526.18024118	1.781249E-011	3.982491E-012	0	0.000000E+000
1	526.18038671	3.982491E-012	1.781249E-011	1	0.000000E+000
1	526.18211068	1.781249E-011	3.982491E-012	0	0.000000E+000
1	526.18215333	3.982491E-012	1.781249E-011	1	0.000000E+000
1	526.18359827	1.781249E-011	3.982491E-012	0	0.000000E+000
1	526.18363010	3.982491E-012	1.781249E-011	1	0.000000E+000
1	526.18914335	1.781249E-011	3.982491E-012	0	0.000000E+000
1	526.18917429	3.982491E-012	1.781249E-011	1	0.000000E+000
1	526.18987666	1.781249E-011	3.982491E-012	0	0.000000E+000
1	526.19380734	3.982491E-012	1.781249E-011	1	0.000000E+000
1	526.19465256	1.781249E-011	3.982491E-012	0	0.000000E+000
1	526.19468091	3.982491E-012	1.781249E-011	1	0.000000E+000
1	526.19473327	1.781249E-011	3.982491E-012	0	0.000000E+000
1	526.19475570	3.982491E-012	1.781249E-011	1	0.000000E+000
1	526.19566521	1.781249E-011	3.982491E-012	0	0.000000E+000
1	526.19569280	3.982491E-012	1.781249E-011	1	0.000000E+000
1	526.19573641	1.781249E-011	3.982491E-012	0	0.000000E+000
1	526.19575470	3.982491E-012	1.781249E-011	1	0.000000E+000
1	526.19640810	1.781249E-011	3.982491E-012	0	0.000000E+000
1	526.19642761	3.982491E-012	1.781249E-011	1	0.000000E+000
1	526.19657443	1.781249E-011	3.982491E-012	0	0.000000E+000
1	526.19660626	3.982491E-012	1.781249E-011	1	0.000000E+000
1	526.19707298	1.781249E-011	3.982491E-012	0	0.000000E+000
1	526.19708331	3.982491E-012	1.781249E-011	1	0.000000E+000
1	526.20036296	1.781249E-011	3.982491E-012	0	0.000000E+000
1	526.20038223	3.982491E-012	1.781249E-011	1	0.000000E+000
1	526.20130581	1.781249E-011	3.982491E-012	0	0.000000E+000
1	526.21024079	3.982491E-012	1.781249E-011	1	0.000000E+000
1	526.21034148	1.781249E-011	3.982491E-012	0	0.000000E+000
1	526.21229780	3.982491E-012	1.781249E-011	1	0.000000E+000
1	526.21266865	1.781249E-011	3.982491E-012	0	0.000000E+000
1	526.21490120	3.982491E-012	1.781249E-011	1	0.000000E+000
1	526.21530391	1.781249E-011	3.982491E-012	0	0.000000E+000
1	526.21534111	3.982491E-012	1.781249E-011	1	0.000000E+000
1	526.21637622	1.781249E-011	3.982491E-012	0	0.000000E+000
1	526.21639998	3.982491E-012	1.781249E-011	1	0.000000E+000
1	526.21644376	1.781249E-011	3.982491E-012	0	0.000000E+000
1	526.22026978	3.982491E-012	1.781249E-011	1	0.000000E+000
1	526.22161241	1.781249E-011	3.982491E-012	0	0.000000E+000
1	526.23099163	3.982491E-012	1.781249E-011	1	0.000000E+000
1	526.23186394	1.781249E-011	3.982491E-012	0	0.000000E+000
1	526.23191849	3.982491E-012	1.781249E-011	1	0.000000E+000
1	526.23194909	1.781249E-011	3.982491E-012	0	0.000000E+000
1	526.23195970	3.982491E-012	1.781249E-011	1	0.000000E+000
1	526.23230970	1.781249E-011	3.982491E-012	0	0.000000E+000
1	526.23284732	3.982491E-012	1.781249E-011	1	0.000000E+000
1	526.23325109	1.781249E-011	3.982491E-012	0	0.000000E+000
1	526.23406772	3.982491E-012	1.781249E-011	1	0.000000E+000
1	526.23649503	1.781249E-011	3.982491E-012	0	0.000000E+000
1	526.23851796	3.982491E-012	1.781249E-011	1	0.000000E+000
1	526.23981431	1.781249E-011	3.982491E-012	0	0.000000E+000
1	526.23983866	3.982491E-012	1.781249E-011	1	0.000000E+000
1	526.24059583	1.781249E-011	3.982491E-012	0	0.000000E+000
1	526.25142949	3.982491E-012	1.781249E-011	1	0.000000E+000
1	526.25284136	1.781249E-011	3.982491E-012	0	0.000000E+000
1	526.26043201	3.982491E-012	1.781249E-011	1	0.000000E+000
1	526.26076020	1.781249E-011	3.982491E-012	0	0.000000E+000
1	526.26375251	3.982491E-012	1.781249E-011	1	0.000000E+000
1	526.26437789	1.781249E-011	3.982491E-012	0	0.000000E+000
1	526.26439282	3.982491E-012	1.781249E-011	1	0.000000E+000
1	526.26654334	1.781249E-011	3.982491E-012	0	0.000000E+000
1	526.26738584	3.982491E-012	1.781249E-011	1	0.000000E+000
1	526.26790172	1.781249E-011	3.982491E-012	0	0.000000E+000
1	526.26875231	3.982491E-012	1.781249E-011	1	0.000000E+000
1	526.27047553	1.781249E-011	3.982491E-012	0	0.000000E+000
1	526.27050434	3.982491E-012	1.781249E-011	1	0.000000E+000
1	526.27079789	1.781249E-011	3.982491E-012	0	0.000000E+000
1	526.27148168	3.982491E-012	1.781249E-011	1	0.000000E+000
1	526.27293991	1.781249E-011	3.982491E-012	0	0.000000E+000
1	526.28340946	3.982491E-012	1.781249E-011	1	0.000000E+000
1	526.28355077	1.781249E-011	3.982491E-012	0	0.000000E+000
1	526.28357172	3.982491E-012	1.781249E-011	1	0.000000E+000
1	526.28512159	1.781249E-011	3.982491E-012	0	0.000000E+000
1	526.28513367	3.982491E-012	1.781249E-011	1	0.000000E+000
1	526.28661012	1.781249E-011	3.982491E-012	0	0.000000E+000
1	526.28662111	3.982491E-012	1.781249E-011	1	0.000000E+000
1	526.28678556	1.781249E-011	3.982491E-012	0	0.000000E+000
1	526.28680145	3.982491E-012	1.781249E-011	1	0.000000E+000
1	526.28699660	1.781249E-011	3.982491E-012	0	0.000000E+000
1	526.28702341	3.982491E-012	1.781249E-011	1	0.000000E+000
1	526.28738481	1.781249E-011	3.982491E-012	0	0.000000E+000
1	526.28849321	3.982491E-012	1.781249E-011	1	0.000000E+000
1	526.29211608	1.781249E-011	3.982491E-012	0	0.000000E+000
1	526.29389482	3.982491E-012	1.781249E-011	1	0.000000E+000
1	526.29632843	1.781249E-011	3.982491E-012	0	0.000000E+000
1	526.29730302	3.982491E-012	1.781249E-011	1	0.000000E+000
1	526.29742384	1.781249E-011	3.982491E-012	0	0.000000E+000
1	526.29744992	3.982491E-012	1.781249E-011	1	0.000000E+000
1	526.29820157	1.781249E-011	3.982491E-012	0	0.000000E+000
1	526.29973743	3.982491E-012	1.781249E-011	1	0.000000E+000
1	526.30094869	1.781249E-011	3.982491E-012	0	0.000000E+000
1	526.30273935	3.982491E-012	1.781249E-011	1	0.000000E+000
1	526.30299522	1.781249E-011	3.982491E-012	0	0.000000E+000
1	526.30302215	3.982491E-012	1.781249E-011	1	0.000000E+000
1	526.30443500	1.781249E-011	3.982491E-012	0	0.000000E+000
1	526.30443849	3.982491E-012	1.781249E-011	1	0.000000E+000
1	526.30625590	1.781249E-011	3.982491E-012	0	0.000000E+000
1	526.30626379	3.982491E-012	1.781249E-011	1	0.000000E+000
1	526.30643453	1.781249E-011	3.982491E-012	0	0.000000E+000
1	526.30644066	3.982491E-012	1.781249E-011	1	0.000000E+000
1	526.30694171	1.781249E-011	3.982491E-012	0	0.000000E+000
1	526.30700878	3.982491E-012	1.781249E-011	1	0.000000E+000
1	526.30725298	1.781249E-011	3.982491E-012	0	0.000000E+000
1	526.31646561	3.982491E-012	1.781249E-011	1	0.000000E+000
1	526.31794637	1.781249E-011	3.982491E-012	0	0.000000E+000
1	526.31797820	3.982491E-012	1.781249E-011	1	0.000000E+000
1	526.31891301	1.781249E-011	3.982491E-012	0	0.000000E+000
1	526.32012532	3.982491E-012	1.781249E-011	1	0.000000E+000
1	526.32038748	1.781249E-011	3.982491E-012	0	0.000000E+000
1	526.32722472	3.982491E-012	1.781249E-011	1	0.000000E+000
1	526.32756145	1.781249E-011	3.982491E-012	0	0.000000E+000
1	526.32757228	3.982491E-012	1.781249E-011	1	0.000000E+000
1	526.32800913	1.781249E-011	3.982491E-012	0	0.000000E+000
1	526.32919698	3.982491E-012	1.781249E-011	1	0.000000E+000
1	526.32921955	1.781249E-011	3.982491E-012	0	0.000000E+000
1	526.32928379	3.982491E-012	1.781249E-011	1	0.000000E+000
1	526.32952701	1.781249E-011	3.982491E-012	0	0.000000E+000
1	526.33482804	3.982491E-012	1.781249E-011	1	0.000000E+000
1	526.33620976	1.781249E-011	3.982491E-012	0	0.000000E+000
1	526.33622881	3.982491E-012	1.781249E-011	1	0.000000E+000
1	526.33650201	1.781249E-011	3.982491E-012	0	0.000000E+000
1	526.34486581	3.982491E-012	1.781249E-011	1	0.000000E+000
1	526.34591519	1.781249E-011	3.982491E-012	0	0.000000E+000
1	526.35233080	3.982491E-012	1.781249E-011	1	0.000000E+000
1	526.35250711	1.781249E-011	3.982491E-012	0	0.000000E+000
1	526.36552594	3.982491E-012	1.781249E-011	1	0.000000E+000
1	526.36634665	1.781249E-011	3.982491E-012	0	0.000000E+000
1	526.36897765	3.982491E-012	1.781249E-011	1	0.000000E+000
1	526.36981552	1.781249E-011	3.982491E-012	0	0.000000E+000
1	526.36986346	3.982491E-012	1.781249E-011	1	0.000000E+000
1	526.37021418	1.781249E-011	3.982491E-012	0	0.000000E+000
1	526.37023341	3.982491E-012	1.781249E-011	1	0.000000E+000
1	526.37153911	1.781249E-011	3.982491E-012	0	0.000000E+000
1	526.37159791	3.982491E-012	1.781249E-011	1	0.000000E+000
1	526.37374645	1.781249E-011	3.982491E-012	0	0.000000E+000
1	526.37383601	3.982491E-012	1.781249E-011	1	0.000000E+000
1	526.37467031	1.781249E-011	3.982491E-012	0	0.000000E+000
1	526.38249199	3.982491E-012	1.781249E-011	1	0.000000E+000
1	526.38255098	1.781249E-011	3.982491E-012	0	0.000000E+000
1	526.38256586	3.982491E-012	1.781249E-011	1	0.000000E+000
1	526.38374471	1.781249E-011	3.982491E-012	0	0.000000E+000
1	526.39215661	3.982491E-012	1.781249E-011	1	0.000000E+000
1	526.39406382	1.781249E-011	3.982491E-012	0	0.000000E+000
1	526.39486804	3.982491E-012	1.781249E-011	1	0.000000E+000
1	526.39494969	1.781249E-011	3.982491E-012	0	0.000000E+000
1	526.39571238	3.982491E-012	1.781249E-011	1	0.000000E+000
1	526.39575971	1.781249E-011	3.982491E-012	0	0.000000E+000
1	528.53388979	3.805238E-012	1.763524E-011	1	0.000000E+000
1	528.53390185	1.763524E-011	3.805238E-012	0	0.000000E+000
1	528.55973498	3.805238E-012	1.763524E-011	1	0.000000E+000
1	528.56037957	1.763524E-011	3.805238E-012	0	0.000000E+000
1	528.56043214	3.805238E-012	1.763524E-011	1	0.000000E+000
1	528.56065828	1.763524E-011	3.805238E-012	0	0.000000E+000
1	528.56069234	3.805238E-012	1.763524E-011	1	0.000000E+000
1	528.56155706	1.763524E-011	3.805238E-012	0	0.000000E+000
1	528.56268928	3.805238E-012	1.763524E-011	1	0.000000E+000
1	528.56485223	1.763524E-011	3.805238E-012	0	0.000000E+000
1	528.56487707	3.805238E-012	1.763524E-011	1	0.000000E+000
1	528.56549953	1.763524E-011	3.805238E-012	0	0.000000E+000
1	528.56551806	3.805238E-012	1.763524E-011	1	0.000000E+000
1	528.56960806	1.763524E-011	3.805238E-012	0	0.000000E+000
1	528.57045801	3.805238E-012	1.763524E-011	1	0.000000E+000
1	528.57092435	1.763524E-011	3.805238E-012	0	0.000000E+000
1	528.57372016	3.805238E-012	1.763524E-011	1	0.000000E+000
1	528.57427123	1.763524E-011	3.805238E-012	0	0.000000E+000
1	528.58476554	3.805238E-012	1.763524E-011	1	0.000000E+000
1	528.58526386	1.763524E-011	3.805238E-012	0	0.000000E+000
1	528.58528939	3.805238E-012	1.763524E-011	1	0.000000E+000
1	528.58540626	1.763524E-011	3.805238E-012	0	0.000000E+000
1	528.58542778	3.805238E-012	1.763524E-011	1	0.000000E+000
1	528.58546491	1.763524E-011	3.805238E-012	0	0.000000E+000
1	528.58547370	3.805238E-012	1.763524E-011	1	0.000000E+000
1	528.58550147	1.763524E-011	3.805238E-012	0	0.000000E+000
1	528.59807550	3.805238E-012	1.763524E-011	1	0.000000E+000
1	528.59916876	1.763524E-011	3.805238E-012	0	0.000000E+000
1	528.59917818	3.805238E-012	1.763524E-011	1	0.000000E+000
1	528.59981795	1.763524E-011	3.805238E-012	0	0.000000E+000
1	528.60466634	3.805238E-012	1.763524E-011	1	0.000000E+000
1	528.60537787	1.763524E-011	3.805238E-012	0	0.000000E+000
1	528.60541263	3.805238E-012	1.763524E-011	1	0.000000E+000
1	528.60604948	1.763524E-011	3.805238E-012	0	0.000000E+000
1	528.60946696	3.805238E-012	1.763524E-011	1	0.000000E+000
1	528.61107933	1.763524E-011	3.805238E-012	0	0.000000E+000
1	528.61115787	3.805238E-012	1.763524E-011	1	0.000000E+000
1	528.61364555	1.763524E-011	3.805238E-012	0	0.000000E+000
1	528.61577487	3.805238E-012	1.763524E-011	1	0.000000E+000
1	528.61677350	1.763524E-011	3.805238E-012	0	0.000000E+000
1	528.61979213	3.805238E-012	1.763524E-011	1	0.000000E+000
1	528.61985175	1.763524E-011	3.805238E-012	0	0.000000E+000
1	528.62170913	3.805238E-012	1.763524E-011	1	0.000000E+000
1	528.62174265	1.763524E-011	3.805238E-012	0	0.000000E+000
1	528.62425074	3.805238E-012	1.763524E-011	1	0.000000E+000
1	528.62807863	1.763524E-011	3.805238E-012	0	0.000000E+000
1	528.63070658	3.805238E-012	1.763524E-011	1	0.000000E+000
1	528.63101074	1.763524E-011	3.805238E-012	0	0.000000E+000
1	528.63863625	3.805238E-012	1.763524E-011	1	0.000000E+000
1	528.63922676	1.763524E-011	3.805238E-012	0	0.000000E+000
1	528.64009827	3.805238E-012	1.763524E-011	1	0.000000E+000
1	528.64196067	1.763524E-011	3.805238E-012	0	0.000000E+000
1	528.64201501	3.805238E-012	1.763524E-011	1	0.000000E+000
1	528.64221773	1.763524E-011	3.805238E-012	0	0.000000E+000
1	528.66217616	3.805238E-012	1.763524E-011	1	0.000000E+000
1	528.66231027	1.763524E-011	3.805238E-012	0	0.000000E+000
1	528.66636689	3.805238E-012	1.763524E-011	1	0.000000E+000
1	528.66656783	1.763524E-011	3.805238E-012	0	0.000000E+000
1	528.66657795	3.805238E-012	1.763524E-011	1	0.000000E+000
1	528.66695982	1.763524E-011	3.805238E-012	0	0.000000E+000
1	528.66697622	3.805238E-012	1.763524E-011	1	0.000000E+000
1	528.66712879	1.763524E-011	3.805238E-012	0	0.000000E+000
1	528.67411705	3.805238E-012	1.763524E-011	1	0.000000E+000
1	528.67417490	1.763524E-011	3.805238E-012	0	0.000000E+000
1	528.67417819	3.805238E-012	1.763524E-011	1	0.000000E+000
1	528.67579059	1.763524E-011	3.805238E-012	0	0.000000E+000
1	528.68653958	3.805238E-012	1.763524E-011	1	0.000000E+000
1	528.68659830	1.763524E-011	3.805238E-012	0	0.000000E+000
1	528.69279877	3.805238E-012	1.763524E-011	1	0.000000E+000
1	528.69313296	1.763524E-011	3.805238E-012	0	0.000000E+000
1	528.69316502	3.805238E-012	1.763524E-011	1	0.000000E+000
1	528.69318773	1.763524E-011	3.805238E-012	0	0.000000E+000
1	528.69321320	3.805238E-012	1.763524E-011	1	0.000000E+000
1	528.69625333	1.763524E-011	3.805238E-012	0	0.000000E+000
1	528.69749006	3.805238E-012	1.763524E-011	1	0.000000E+000
1	528.69785992	1.763524E-011	3.805238E-012	0	0.000000E+000
1	528.71062209	3.805238E-012	1.763524E-011	1	0.000000E+000
1	528.71096573	1.763524E-011	3.805238E-012	0	0.000000E+000
1	528.71100064	3.805238E-012	1.763524E-011	1	0.000000E+000
1	528.71217682	1.763524E-011	3.805238E-012	0	0.000000E+000
1	528.71220179	3.805238E-012	1.763524E-011	1	0.000000E+000
1	528.71310388	1.763524E-011	3.805238E-012	0	0.000000E+000
1	528.71412178	3.805238E-012	1.763524E-011	1	0.000000E+000
1	528.71470328	1.763524E-011	3.805238E-012	0	0.000000E+000
1	528.71530267	3.805238E-012	1.763524E-011	1	0.000000E+000
1	528.71534929	1.763524E-011	3.805238E-012	0	0.000000E+000
1	528.71953030	3.805238E-012	1.763524E-011	1	0.000000E+000
1	528.72003083	1.763524E-011	3.805238E-012	0	0.000000E+000
1	528.72315733	3.805238E-012	1.763524E-011	1	0.000000E+000
1	528.72332947	1.763524E-011	3.805238E-012	0	0.000000E+000
1	528.72897077	3.805238E-012	1.763524E-011	1	0.000000E+000
1	528.72920015	1.763524E-011	3.805238E-012	0	0.000000E+000
1	528.72921850	3.805238E-012	1.763524E-011	1	0.000000E+000
1	528.73061635	1.763524E-011	3.805238E-012	0	0.000000E+000
1	528.73423974	3.805238E-012	1.763524E-011	1	0.000000E+000
1	528.73489168	1.763524E-011	3.805238E-012	0	0.000000E+000
1	528.73492537	3.805238E-012	1.763524E-011	1	0.000000E+000
1	528.73584842	1.763524E-011	3.805238E-012	0	0.000000E+000
1	528.73586745	3.805238E-012	1.763524E-011	1	0.000000E+000
1	528.74038164	1.763524E-011	3.805238E-012	0	0.000000E+000
1	528.74344622	3.805238E-012	1.763524E-011	1	0.000000E+000
1	528.74368588	1.763524E-011	3.805238E-012	0	0.000000E+000
1	528.74371582	3.805238E-012	1.763524E-011	1	0.000000E+000
1	528.74427565	1.763524E-011	3.805238E-012	0	0.000000E+000
1	528.74430410	3.805238E-012	1.763524E-011	1	0.000000E+000
1	528.74486725	1.763524E-011	3.805238E-012	0	0.000000E+000
1	528.75083291	3.805238E-012	1.763524E-011	1	0.000000E+000
1	528.75187486	1.763524E-011	3.805238E-012	0	0.000000E+000
1	528.75738222	3.805238E-012	1.763524E-011	1	0.000000E+000
1	528.75834223	1.763524E-011	3.805238E-012	0	0.000000E+000
1	528.75836606	3.805238E-012	1.763524E-011	1	0.000000E+000
1	528.76053520	1.763524E-011	3.805238E-012	0	0.000000E+000
1	528.76054988	3.805238E-012	1.763524E-011	1	0.000000E+000
1	528.76135949	1.763524E-011	3.805238E-012	0	0.000000E+000
1	528.76581713	3.805238E-012	1.763524E-011	1	0.000000E+000
1	528.76667386	1.763524E-011	3.805238E-012	0	0.000000E+000
1	528.76670430	3.805238E-012	1.763524E-011	1	0.000000E+000
1	528.76684007	1.763524E-011	3.805238E-012	0	0.000000E+000
1	528.76684872	3.805238E-012	1.763524E-011	1	0.000000E+000
1	528.76722046	1.763524E-011	3.805238E-012	0	0.000000E+000
1	528.77219914	3.805238E-012	1.763524E-011	1	0.000000E+000
1	528.77251684	1.763524E-011	3.805238E-012	0	0.000000E+000
1	528.77525555	3.805238E-012	1.763524E-011	1	0.000000E+000
1	528.77991753	1.763524E-011	3.805238E-012	0	0.000000E+000
1	528.77997068	3.805238E-012	1.763524E-011	1	0.000000E+000
1	528.78020288	1.763524E-011	3.805238E-012	0	0.000000E+000
1	528.78032411	3.805238E-012	1.763524E-011	1	0.000000E+000
1	528.78196868	1.763524E-011	3.805238E-012	0	0.000000E+000
1	528.78202324	3.805238E-012	1.763524E-011	1	0.000000E+000
1	528.78587312	1.763524E-011	3.805238E-012	0	0.000000E+000
1	528.78903916	3.805238E-012	1.763524E-011	1	0.000000E+000
1	528.79345854	1.763524E-011	3.805238E-012	0	0.000000E+000
1	528.79346748	3.805238E-012	1.763524E-011	1	0.000000E+000
1	528.79355953	1.763524E-011	3.805238E-012	0	0.000000E+000
1	528.79381266	3.805238E-012	1.763524E-011	1	0.000000E+000
1	528.79758766	1.763524E-011	3.805238E-012	0	0.000000E+000
1	528.79759727	3.805238E-012	1.763524E-011	1	0.000000E+000
1	528.79827307	1.763524E-011	3.805238E-012	0	0.000000E+000
1	528.79828422	3.805238E-012	1.763524E-011	1	0.000000E+000
1	528.79999788	1.763524E-011	3.805238E-012	0	0.000000E+000
1	528.80002159	3.805238E-012	1.763524E-011	1	0.000000E+000
1	528.80007428	1.763524E-011	3.805238E-012	0	0.000000E+000
1	528.80009177	3.805238E-012	1.763524E-011	1	0.000000E+000
1	528.80044332	1.763524E-011	3.805238E-012	0	0.000000E+000
1	528.80180230	3.805238E-012	1.763524E-011	1	0.000000E+000
1	528.80424022	1.763524E-011	3.805238E-012	0	0.000000E+000
1	528.80430241	3.805238E-012	1.763524E-011	1	0.000000E+000
1	528.80582072	1.763524E-011	3.805238E-012	0	0.000000E+000
1	528.80583302	3.805238E-012	1.763524E-011	1	0.000000E+000
1	528.80850240	1.763524E-011	3.805238E-012	0	0.000000E+000
1	528.80869901	3.805238E-012	1.763524E-011	1	0.000000E+000
1	528.80898586	1.763524E-011	3.805238E-012	0	0.000000E+000
1	528.80912316	3.805238E-012	1.763524E-011	1	0.000000E+000
1	528.81316594	1.763524E-011	3.805238E-012	0	0.000000E+000
1	528.81318914	3.805238E-012	1.763524E-011	1	0.000000E+000
1	528.81357587	1.763524E-011	3.805238E-012	0	0.000000E+000
1	528.81363915	3.805238E-012	1.763524E-011	1	0.000000E+000
1	528.81442415	1.763524E-011	3.805238E-012	0	0.000000E+000
1	528.81830371	3.805238E-012	1.763524E-011	1	0.000000E+000
1	528.81840066	1.763524E-011	3.805238E-012	0	0.000000E+000
1	528.81841274	3.805238E-012	1.763524E-011	1	0.000000E+000
1	528.81844406	1.763524E-011	3.805238E-012	0	0.000000E+000
1	528.82086325	3.805238E-012	1.763524E-011	1	0.000000E+000
1	528.82374373	1.763524E-011	3.805238E-012	0	0.000000E+000
1	528.82376020	3.805238E-012	1.763524E-011	1	0.000000E+000
1	528.82434231	1.763524E-011	3.805238E-012	0	0.000000E+000
1	528.83781809	3.805238E-012	1.763524E-011	1	0.000000E+000
1	528.83785539	1.763524E-011	3.805238E-012	0	0.000000E+000
1	528.83787284	3.805238E-012	1.763524E-011	1	0.000000E+000
1	528.83916678	1.763524E-011	3.805238E-012	0	0.000000E+000
1	528.83923358	3.805238E-012	1.763524E-011	1	0.000000E+000
1	528.83942498	1.763524E-011	3.805238E-012	0	0.000000E+000
1	528.83944515	3.805238E-012	1.763524E-011	1	0.000000E+000
1	528.84094380	1.763524E-011	3.805238E-012	0	0.000000E+000
1	528.84373751	3.805238E-012	1.763524E-011	1	0.000000E+000
1	528.84377188	1.763524E-011	3.805238E-012	0	0.000000E+000
1	528.84642066	3.805238E-012	1.763524E-011	1	0.000000E+000
1	528.84730295	1.763524E-011	3.805238E-012	0	0.000000E+000
1	528.84731241	3.805238E-012	1.763524E-011	1	0.000000E+000
1	528.84752218	1.763524E-011	3.805238E-012	0	0.000000E+000
1	528.84766971	3.805238E-012	1.763524E-011	1	0.000000E+000
1	528.84781287	1.763524E-011	3.805238E-012	0	0.000000E+000
1	528.85022259	3.805238E-012	1.763524E-011	1	0.000000E+000
1	528.85050854	1.763524E-011	3.805238E-012	0	0.000000E+000
1	528.85052885	3.805238E-012	1.763524E-011	1	0.000000E+000
1	528.85210706	1.763524E-011	3.805238E-012	0	0.000000E+000
1	528.85213696	3.805238E-012	1.763524E-011	1	0.000000E+000
1	528.85687502	1.763524E-011	3.805238E-012	0	0.000000E+000
1	528.85907484	3.805238E-012	1.763524E-011	1	0.000000E+000
1	528.86081416	1.763524E-011	3.805238E-012	0	0.000000E+000
1	528.86083647	3.805238E-012	1.763524E-011	1	0.000000E+000
1	528.86156166	1.763524E-011	3.805238E-012	0	0.000000E+000
1	528.86158100	3.805238E-012	1.763524E-011	1	0.000000E+000
1	528.86178675	1.763524E-011	3.805238E-012	0	0.000000E+000
1	528.86899167	3.805238E-012	1.763524E-011	1	0.000000E+000
1	528.86925367	1.763524E-011	3.805238E-012	0	0.000000E+000
1	528.86927051	3.805238E-012	1.763524E-011	1	0.000000E+000
1	528.87046243	1.763524E-011	3.805238E-012	0	0.000000E+000
1	528.87047955	3.805238E-012	1.763524E-011	1	0.000000E+000
1	528.87055045	1.763524E-011	3.805238E-012	0	0.000000E+000
1	528.87300118	3.805238E-012	1.763524E-011	1	0.000000E+000
1	528.87303230	1.763524E-011	3.805238E-012	0	0.000000E+000
1	528.87304571	3.805238E-012	1.763524E-011	1	0.000000E+000
1	528.87381179	1.763524E-011	3.805238E-012	0	0.000000E+000
1	528.87383832	3.805238E-012	1.763524E-011	1	0.000000E+000
1	528.87538334	1.763524E-011	3.805238E-012	0	0.000000E+000
1	528.87813294	3.805238E-012	1.763524E-011	1	0.000000E+000
1	528.87858966	1.763524E-011	3.805238E-012	0	0.000000E+000
1	528.89056301	3.805238E-012	1.763524E-011	1	0.000000E+000
1	528.89329663	1.763524E-011	3.805238E-012	0	0.000000E+000
1	536.96100779	3.679058E-012	1.750906E-011	1	0.000000E+000
1	536.96317058	1.750906E-011	3.679058E-012	0	0.000000E+000
1	536.96706153	3.679058E-012	1.750906E-011	1	0.000000E+000
1	536.96806531	1.750906E-011	3.679058E-012	0	0.000000E+000
1	536.96811704	3.679058E-012	1.750906E-011	1	0.000000E+000
1	536.96907673	1.750906E-011	3.679058E-012	0	0.000000E+000
1	536.97001022	3.679058E-012	1.750906E-011	1	0.000000E+000
1	536.97070620	1.750906E-011	3.679058E-012	0	0.000000E+000
1	536.97754068	3.679058E-012	1.750906E-011	1	0.000000E+000
1	536.97783025	1.750906E-011	3.679058E-012	0	0.000000E+000
1	536.97786062	3.679058E-012	1.750906E-011	1	0.000000E+000
1	536.97797548	1.750906E-011	3.679058E-012	0	0.000000E+000
1	536.98010201	3.679058E-012	1.750906E-011	1	0.000000E+000
1	536.98080957	1.750906E-011	3.679058E-012	0	0.000000E+000
1	536.98084493	3.679058E-012	1.750906E-011	1	0.000000E+000
1	536.98102351	1.750906E-011	3.679058E-012	0	0.000000E+000
1	536.98107771	3.679058E-012	1.750906E-011	1	0.000000E+000
1	536.98157207	1.750906E-011	3.679058E-012	0	0.000000E+000
1	536.98164683	3.679058E-012	1.750906E-011	1	0.000000E+000
1	536.98221232	1.750906E-011	3.679058E-012	0	0.000000E+000
1	536.98224588	3.679058E-012	1.750906E-011	1	0.000000E+000
1	536.98536074	1.750906E-011	3.679058E-012	0	0.000000E+000
1	536.98539035	3.679058E-012	1.750906E-011	1	0.000000E+000
1	536.98579866	1.750906E-011	3.679058E-012	0	0.000000E+000
1	536.98586735	3.679058E-012	1.750906E-011	1	0.000000E+000
1	536.98620563	1.750906E-011	3.679058E-012	0	0.000000E+000
1	536.98623057	3.679058E-012	1.750906E-011	1	0.000000E+000
1	536.98788179	1.750906E-011	3.679058E-012	0	0.000000E+000
1	536.98788367	3.679058E-012	1.750906E-011	1	0.000000E+000
1	536.98875186	1.750906E-011	3.679058E-012	0	0.000000E+000
1	536.98892897	3.679058E-012	1.750906E-011	1	0.000000E+000
1	536.99021535	1.750906E-011	3.679058E-012	0	0.000000E+000
1	536.99024265	3.679058E-012	1.750906E-011	1	0.000000E+000
1	536.99236142	1.750906E-011	3.679058E-012	0	0.000000E+000
1	536.99259180	3.679058E-012	1.750906E-011	1	0.000000E+000
1	536.99321124	1.750906E-011	3.679058E-012	0	0.000000E+000
1	536.99324257	3.679058E-012	1.750906E-011	1	0.000000E+000
1	536.99341767	1.750906E-011	3.679058E-012	0	0.000000E+000
1	536.99908689	3.679058E-012	1.750906E-011	1	0.000000E+000
1	537.00221033	1.750906E-011	3.679058E-012	0	0.000000E+000
1	537.00228349	3.679058E-012	1.750906E-011	1	0.000000E+000
1	537.00745917	1.750906E-011	3.679058E-012	0	0.000000E+000
1	537.01457926	3.679058E-012	1.750906E-011	1	0.000000E+000
1	537.01466501	1.750906E-011	3.679058E-012	0	0.000000E+000
1	537.01469283	3.679058E-012	1.750906E-011	1	0.000000E+000
1	537.01521923	1.750906E-011	3.679058E-012	0	0.000000E+000
1	537.02088379	3.679058E-012	1.750906E-011	1	0.000000E+000
1	537.02205475	1.750906E-011	3.679058E-012	0	0.000000E+000
1	537.02207153	3.679058E-012	1.750906E-011	1	0.000000E+000
1	537.02243424	1.750906E-011	3.679058E-012	0	0.000000E+000
1	537.02801320	3.679058E-012	1.750906E-011	1	0.000000E+000
1	537.03326643	1.750906E-011	3.679058E-012	0	0.000000E+000
1	537.03328008	3.679058E-012	1.750906E-011	1	0.000000E+000
1	537.03334343	1.750906E-011	3.679058E-012	0	0.000000E+000
1	537.03340482	3.679058E-012	1.750906E-011	1	0.000000E+000
1	537.03434084	1.750906E-011	3.679058E-012	0	0.000000E+000
1	537.03436806	3.679058E-012	1.750906E-011	1	0.000000E+000
1	537.03524542	1.750906E-011	3.679058E-012	0	0.000000E+000
1	537.03855943	3.679058E-012	1.750906E-011	1	0.000000E+000
1	537.03887938	1.750906E-011	3.679058E-012	0	0.000000E+000
1	537.03949395	3.679058E-012	1.750906E-011	1	0.000000E+000
1	537.04159139	1.750906E-011	3.679058E-012	0	0.000000E+000
1	537.04339547	3.679058E-012	1.750906E-011	1	0.000000E+000
1	537.04434480	1.750906E-011	3.679058E-012	0	0.000000E+000
1	537.04437530	3.679058E-012	1.750906E-011	1	0.000000E+000
1	537.04546576	1.750906E-011	3.679058E-012	0	0.000000E+000
1	537.04548057	3.679058E-012	1.750906E-011	1	0.000000E+000
1	537.04879746	1.750906E-011	3.679058E-012	0	0.000000E+000
1	537.05225342	3.679058E-012	1.750906E-011	1	0.000000E+000
1	537.05284578	1.750906E-011	3.679058E-012	0	0.000000E+000
1	537.05287175	3.679058E-012	1.750906E-011	1	0.000000E+000
1	537.05290814	1.750906E-011	3.679058E-012	0	0.000000E+000
1	537.05292135	3.679058E-012	1.750906E-011	1	0.000000E+000
1	537.05303102	1.750906E-011	3.679058E-012	0	0.000000E+000
1	537.05305303	3.679058E-012	1.750906E-011	1	0.000000E+000
1	537.05467197	1.750906E-011	3.679058E-012	0	0.000000E+000
1	537.05469451	3.679058E-012	1.750906E-011	1	0.000000E+000
1	537.05531001	1.750906E-011	3.679058E-012	0	0.000000E+000
1	537.05749441	3.679058E-012	1.750906E-011	1	0.000000E+000
1	537.05759051	1.750906E-011	3.679058E-012	0	0.000000E+000
1	537.06270018	3.679058E-012	1.750906E-011	1	0.000000E+000
1	537.06322479	1.750906E-011	3.679058E-012	0	0.000000E+000
1	537.06324787	3.679058E-012	1.750906E-011	1	0.000000E+000
1	537.06334999	1.750906E-011	3.679058E-012	0	0.000000E+000
1	537.07822410	3.679058E-012	1.750906E-011	1	0.000000E+000
1	537.07876856	1.750906E-011	3.679058E-012	0	0.000000E+000
1	537.07997898	3.679058E-012	1.750906E-011	1	0.000000E+000
1	537.08031003	1.750906E-011	3.679058E-012	0	0.000000E+000
1	537.08262000	3.679058E-012	1.750906E-011	1	0.000000E+000
1	537.08353965	1.750906E-011	3.679058E-012	0	0.000000E+000
1	537.10349208	3.679058E-012	1.750906E-011	1	0.000000E+000
1	537.10437247	1.750906E-011	3.679058E-012	0	0.000000E+000
1	537.10528875	3.679058E-012	1.750906E-011	1	0.000000E+000
1	537.10715640	1.750906E-011	3.679058E-012	0	0.000000E+000
1	537.10926962	3.679058E-012	1.750906E-011	1	0.000000E+000
1	537.10990730	1.750906E-011	3.679058E-012	0	0.000000E+000
1	537.10993446	3.679058E-012	1.750906E-011	1	0.000000E+000
1	537.11024882	1.750906E-011	3.679058E-012	0	0.000000E+000
1	537.11494295	3.679058E-012	1.750906E-011	1	0.000000E+000
1	537.11666358	1.750906E-011	3.679058E-012	0	0.000000E+000
1	537.11839842	3.679058E-012	1.750906E-011	1	0.000000E+000
1	537.11987768	1.750906E-011	3.679058E-012	0	0.000000E+000
1	537.13168514	3.679058E-012	1.750906E-011	1	0.000000E+000
1	537.13192448	1.750906E-011	3.679058E-012	0	0.000000E+000
1	537.13194694	3.679058E-012	1.750906E-011	1	0.000000E+000
1	537.13252608	1.750906E-011	3.679058E-012	0	0.000000E+000
1	537.13277389	3.679058E-012	1.750906E-011	1	0.000000E+000
1	537.13331033	1.750906E-011	3.679058E-012	0	0.000000E+000
1	537.15091279	3.679058E-012	1.750906E-011	1	0.000000E+000
1	537.15104025	1.750906E-011	3.679058E-012	0	0.000000E+000
1	537.15660850	3.679058E-012	1.750906E-011	1	0.000000E+000
1	537.15778999	1.750906E-011	3.679058E-012	0	0.000000E+000
1	537.16007269	3.679058E-012	1.750906E-011	1	0.000000E+000
1	537.16176358	1.750906E-011	3.679058E-012	0	0.000000E+000
1	537.16177927	3.679058E-012	1.750906E-011	1	0.000000E+000
1	537.16200844	1.750906E-011	3.679058E-012	0	0.000000E+000
1	537.16203287	3.679058E-012	1.750906E-011	1	0.000000E+000
1	537.16306581	1.750906E-011	3.679058E-012	0	0.000000E+000
1	537.16532752	3.679058E-012	1.750906E-011	1	0.000000E+000
1	537.16537204	1.750906E-011	3.679058E-012	0	0.000000E+000
1	537.16578515	3.679058E-012	1.750906E-011	1	0.000000E+000
1	537.17083579	1.750906E-011	3.679058E-012	0	0.000000E+000
1	537.17281913	3.679058E-012	1.750906E-011	1	0.000000E+000
1	537.17413542	1.750906E-011	3.679058E-012	0	0.000000E+000
1	537.17620691	3.679058E-012	1.750906E-011	1	0.000000E+000
1	537.17712553	1.750906E-011	3.679058E-012	0	0.000000E+000
1	537.17713822	3.679058E-012	1.750906E-011	1	0.000000E+000
1	537.18029404	1.750906E-011	3.679058E-012	0	0.000000E+000
1	537.18033447	3.679058E-012	1.750906E-011	1	0.000000E+000
1	537.18060610	1.750906E-011	3.679058E-012	0	0.000000E+000
1	537.18205933	3.679058E-012	1.750906E-011	1	0.000000E+000
1	537.18361785	1.750906E-011	3.679058E-012	0	0.000000E+000
1	537.18824020	3.679058E-012	1.750906E-011	1	0.000000E+000
1	537.18828321	1.750906E-011	3.679058E-012	0	0.000000E+000
1	537.18945885	3.679058E-012	1.750906E-011	1	0.000000E+000
1	537.18956264	1.750906E-011	3.679058E-012	0	0.000000E+000
1	537.18959414	3.679058E-012	1.750906E-011	1	0.000000E+000
1	537.18976996	1.750906E-011	3.679058E-012	0	0.000000E+000
1	537.18978880	3.679058E-012	1.750906E-011	1	0.000000E+000
1	537.18989751	1.750906E-011	3.679058E-012	0	0.000000E+000
1	537.19394854	3.679058E-012	1.750906E-011	1	0.000000E+000
1	537.19432969	1.750906E-011	3.679058E-012	0	0.000000E+000
1	537.19516850	3.679058E-012	1.750906E-011	1	0.000000E+000
1	537.19577165	1.750906E-011	3.679058E-012	0	0.000000E+000
1	537.20210354	3.679058E-012	1.750906E-011	1	0.000000E+000
1	537.20220606	1.750906E-011	3.679058E-012	0	0.000000E+000
1	537.20226336	3.679058E-012	1.750906E-011	1	0.000000E+000
1	537.20690276	1.750906E-011	3.679058E-012	0	0.000000E+000
1	537.20691339	3.679058E-012	1.750906E-011	1	0.000000E+000
1	537.20752222	1.750906E-011	3.679058E-012	0	0.000000E+000
1	537.20754323	3.679058E-012	1.750906E-011	1	0.000000E+000
1	537.20797187	1.750906E-011	3.679058E-012	0	0.000000E+000
1	537.20843131	3.679058E-012	1.750906E-011	1	0.000000E+000
1	537.20865334	1.750906E-011	3.679058E-012	0	0.000000E+000
1	537.21931041	3.679058E-012	1.750906E-011	1	0.000000E+000
1	537.21939121	1.750906E-011	3.679058E-012	0	0.000000E+000
1	537.21941507	3.679058E-012	1.750906E-011	1	0.000000E+000
1	537.21976659	1.750906E-011	3.679058E-012	0	0.000000E+000
1	537.22120745	3.679058E-012	1.750906E-011	1	0.000000E+000
1	537.22159819	1.750906E-011	3.679058E-012	0	0.000000E+000
1	537.23068125	3.679058E-012	1.750906E-011	1	0.000000E+000
1	537.23084494	1.750906E-011	3.679058E-012	0	0.000000E+000
1	537.23090834	3.679058E-012	1.750906E-011	1	0.000000E+000
1	537.23203868	1.750906E-011	3.679058E-012	0	0.000000E+000
1	537.23206316	3.679058E-012	1.750906E-011	1	0.000000E+000
1	537.23291433	1.750906E-011	3.679058E-012	0	0.000000E+000
1	537.23949894	3.679058E-012	1.750906E-011	1	0.000000E+000
1	537.24160856	1.750906E-011	3.679058E-012	0	0.000000E+000
1	537.24711826	3.679058E-012	1.750906E-011	1	0.000000E+000
1	537.24731003	1.750906E-011	3.679058E-012	0	0.000000E+000
1	537.24733252	3.679058E-012	1.750906E-011	1	0.000000E+000
1	537.24750691	1.750906E-011	3.679058E-012	0	0.000000E+000
1	537.24754926	3.679058E-012	1.750906E-011	1	0.000000E+000
1	537.24826156	1.750906E-011	3.679058E-012	0	0.000000E+000
1	537.25072487	3.679058E-012	1.750906E-011	1	0.000000E+000
1	537.25134972	1.750906E-011	3.679058E-012	0	0.000000E+000
1	537.25140917	3.679058E-012	1.750906E-011	1	0.000000E+000
1	537.25172257	1.750906E-011	3.679058E-012	0	0.000000E+000
1	537.25619062	3.679058E-012	1.750906E-011	1	0.000000E+000
1	537.25704273	1.750906E-011	3.679058E-012	0	0.000000E+000
1	537.25706610	3.679058E-012	1.750906E-011	1	0.000000E+000
1	537.25796257	1.750906E-011	3.679058E-012	0	0.000000E+000
1	537.25956185	3.679058E-012	1.750906E-011	1	0.000000E+000
1	537.26036724	1.750906E-011	3.679058E-012	0	0.000000E+000
1	537.26136825	3.679058E-012	1.750906E-011	1	0.000000E+000
1	537.26166447	1.750906E-011	3.679058E-012	0	0.000000E+000
1	537.26168496	3.679058E-012	1.750906E-011	1	0.000000E+000
1	537.26320536	1.750906E-011	3.679058E-012	0	0.000000E+000
1	537.26895071	3.679058E-012	1.750906E-011	1	0.000000E+000
1	537.26907308	1.750906E-011	3.679058E-012	0	0.000000E+000
1	537.26909190	3.679058E-012	1.750906E-011	1	0.000000E+000
1	537.27019834	1.750906E-011	3.679058E-012	0	0.000000E+000
1	537.27032119	3.679058E-012	1.750906E-011	1	0.000000E+000
1	537.27065940	1.750906E-011	3.679058E-012	0	0.000000E+000
1	537.27362600	3.679058E-012	1.750906E-011	1	0.000000E+000
1	537.27427976	1.750906E-011	3.679058E-012	0	0.000000E+000
1	537.27428430	3.679058E-012	1.750906E-011	1	0.000000E+000
1	537.27570973	1.750906E-011	3.679058E-012	0	0.000000E+000
1	537.27574062	3.679058E-012	1.750906E-011	1	0.000000E+000
1	537.27700469	1.750906E-011	3.679058E-012	0	0.000000E+000
1	537.27701825	3.679058E-012	1.750906E-011	1	0.000000E+000
1	537.27792917	1.750906E-011	3.679058E-012	0	0.000000E+000
1	537.28061275	3.679058E-012	1.750906E-011	1	0.000000E+000
1	537.28265141	1.750906E-011	3.679058E-012	0	0.000000E+000
1	537.28668492	3.679058E-012	1.750906E-011	1	0.000000E+000
1	537.28708360	1.750906E-011	3.679058E-012	0	0.000000E+000
1	537.29083330	3.679058E-012	1.750906E-011	1	0.000000E+000
1	537.29141061	1.750906E-011	3.679058E-012	0	0.000000E+000
1	537.29202979	3.679058E-012	1.750906E-011	1	0.000000E+000
1	537.29211208	1.750906E-011	3.679058E-012	0	0.000000E+000
1	537.29623171	3.679058E-012	1.750906E-011	1	0.000000E+000
1	537.29640015	1.750906E-011	3.679058E-012	0	0.000000E+000
1	537.29642134	3.679058E-012	1.750906E-011	1	0.000000E+000
1	537.29655951	1.750906E-011	3.679058E-012	0	0.000000E+000
1	537.29664777	3.679058E-012	1.750906E-011	1	0.000000E+000
1	537.29689929	1.750906E-011	3.679058E-012	0	0.000000E+000
1	537.30062580	3.679058E-012	1.750906E-011	1	0.000000E+000
1	537.30112464	1.750906E-011	3.679058E-012	0	0.000000E+000
1	541.81816905	3.720251E-012	1.755025E-011	1	0.000000E+000
1	541.81823286	1.755025E-011	3.720251E-012	0	0.000000E+000
1	541.82435763	3.720251E-012	1.755025E-011	1	0.000000E+000
1	541.82542559	1.755025E-011	3.720251E-012	0	0.000000E+000
1	541.82543425	3.720251E-012	1.755025E-011	1	0.000000E+000
1	541.82547165	1.755025E-011	3.720251E-012	0	0.000000E+000
1	541.82549304	3.720251E-012	1.755025E-011	1	0.000000E+000
1	541.82865981	1.755025E-011	3.720251E-012	0	0.000000E+000
1	541.82912767	3.720251E-012	1.755025E-011	1	0.000000E+000
1	541.82923571	1.755025E-011	3.720251E-012	0	0.000000E+000
1	541.82953684	3.720251E-012	1.755025E-011	1	0.000000E+000
1	541.83003605	1.755025E-011	3.720251E-012	0	0.000000E+000
1	541.83073639	3.720251E-012	1.755025E-011	1	0.000000E+000
1	541.83263764	1.755025E-011	3.720251E-012	0	0.000000E+000
1	541.84064904	3.720251E-012	1.755025E-011	1	0.000000E+000
1	541.84299234	1.755025E-011	3.720251E-012	0	0.000000E+000
1	541.84515799	3.720251E-012	1.755025E-011	1	0.000000E+000
1	541.84627784	1.755025E-011	3.720251E-012	0	0.000000E+000
1	541.85358311	3.720251E-012	1.755025E-011	1	0.000000E+000
1	541.85435199	1.755025E-011	3.720251E-012	0	0.000000E+000
1	541.85892162	3.720251E-012	1.755025E-011	1	0.000000E+000
1	541.85919589	1.755025E-011	3.720251E-012	0	0.000000E+000
1	541.85920334	3.720251E-012	1.755025E-011	1	0.000000E+000
1	541.86018709	1.755025E-011	3.720251E-012	0	0.000000E+000
1	541.86020690	3.720251E-012	1.755025E-011	1	0.000000E+000
1	541.86045349	1.755025E-011	3.720251E-012	0	0.000000E+000
1	541.86161639	3.720251E-012	1.755025E-011	1	0.000000E+000
1	541.86236240	1.755025E-011	3.720251E-012	0	0.000000E+000
1	541.86574949	3.720251E-012	1.755025E-011	1	0.000000E+000
1	541.86672797	1.755025E-011	3.720251E-012	0	0.000000E+000
1	541.87115236	3.720251E-012	1.755025E-011	1	0.000000E+000
1	541.87127946	1.755025E-011	3.720251E-012	0	0.000000E+000
1	541.87352855	3.720251E-012	1.755025E-011	1	0.000000E+000
1	541.87368058	1.755025E-011	3.720251E-012	0	0.000000E+000
1	541.87410165	3.720251E-012	1.755025E-011	1	0.000000E+000
1	541.87417759	1.755025E-011	3.720251E-012	0	0.000000E+000
1	541.87628616	3.720251E-012	1.755025E-011	1	0.000000E+000
1	541.87698877	1.755025E-011	3.720251E-012	0	0.000000E+000
1	541.87700927	3.720251E-012	1.755025E-011	1	0.000000E+000
1	541.87763869	1.755025E-011	3.720251E-012	0	0.000000E+000
1	541.87764771	3.720251E-012	1.755025E-011	1	0.000000E+000
1	541.87855760	1.755025E-011	3.720251E-012	0	0.000000E+000
1	541.88669706	3.720251E-012	1.755025E-011	1	0.000000E+000
1	541.88742682	1.755025E-011	3.720251E-012	0	0.000000E+000
1	541.89300096	3.720251E-012	1.755025E-011	1	0.000000E+000
1	541.89384376	1.755025E-011	3.720251E-012	0	0.000000E+000
1	541.90242063	3.720251E-012	1.755025E-011	1	0.000000E+000
1	541.90263172	1.755025E-011	3.720251E-012	0	0.000000E+000
1	541.90296641	3.720251E-012	1.755025E-011	1	0.000000E+000
1	541.90387728	1.755025E-011	3.720251E-012	0	0.000000E+000
1	541.90394434	3.720251E-012	1.755025E-011	1	0.000000E+000
1	541.90559912	1.755025E-011	3.720251E-012	0	0.000000E+000
1	541.90561092	3.720251E-012	1.755025E-011	1	0.000000E+000
1	541.90635232	1.755025E-011	3.720251E-012	0	0.000000E+000
1	541.90637339	3.720251E-012	1.755025E-011	1	0.000000E+000
1	541.91051766	1.755025E-011	3.720251E-012	0	0.000000E+000
1	541.91622719	3.720251E-012	1.755025E-011	1	0.000000E+000
1	541.91844734	1.755025E-011	3.720251E-012	0	0.000000E+000
1	541.92069749	3.720251E-012	1.755025E-011	1	0.000000E+000
1	541.92198924	1.755025E-011	3.720251E-012	0	0.000000E+000
1	541.92532069	3.720251E-012	1.755025E-011	1	0.000000E+000
1	541.92772369	1.755025E-011	3.720251E-012	0	0.000000E+000
1	541.94062389	3.720251E-012	1.755025E-011	1	0.000000E+000
1	541.94450945	1.755025E-011	3.720251E-012	0	0.000000E+000
1	541.94939701	3.720251E-012	1.755025E-011	1	0.000000E+000
1	541.94955271	1.755025E-011	3.720251E-012	0	0.000000E+000
1	541.95823812	3.720251E-012	1.755025E-011	1	0.000000E+000
1	541.95860880	1.755025E-011	3.720251E-012	0	0.000000E+000
1	541.95869287	3.720251E-012	1.755025E-011	1	0.000000E+000
1	541.95881714	1.755025E-011	3.720251E-012	0	0.000000E+000
1	541.95891943	3.720251E-012	1.755025E-011	1	0.000000E+000
1	541.95928390	1.755025E-011	3.720251E-012	0	0.000000E+000
1	541.96126321	3.720251E-012	1.755025E-011	1	0.000000E+000
1	541.96674731	1.755025E-011	3.720251E-012	0	0.000000E+000
1	541.96676531	3.720251E-012	1.755025E-011	1	0.000000E+000
1	541.96757470	1.755025E-011	3.720251E-012	0	0.000000E+000
1	541.96861684	3.720251E-012	1.755025E-011	1	0.000000E+000
1	541.96964073	1.755025E-011	3.720251E-012	0	0.000000E+000
1	541.96965862	3.720251E-012	1.755025E-011	1	0.000000E+000
1	541.96968236	1.755025E-011	3.720251E-012	0	0.000000E+000
1	541.97199123	3.720251E-012	1.755025E-011	1	0.000000E+000
1	541.97249010	1.755025E-011	3.720251E-012	0	0.000000E+000
1	541.97252334	3.720251E-012	1.755025E-011	1	0.000000E+000
1	541.97404088	1.755025E-011	3.720251E-012	0	0.000000E+000
1	541.98155424	3.720251E-012	1.755025E-011	1	0.000000E+000
1	541.98277292	1.755025E-011	3.720251E-012	0	0.000000E+000
1	541.98389006	3.720251E-012	1.755025E-011	1	0.000000E+000
1	541.98437576	1.755025E-011	3.720251E-012	0	0.000000E+000
1	541.98700000	3.720251E-012	1.755025E-011	1	0.000000E+000
1	541.98748745	1.755025E-011	3.720251E-012	0	0.000000E+000
1	541.99215622	3.720251E-012	1.755025E-011	1	0.000000E+000
1	541.99250359	1.755025E-011	3.720251E-012	0	0.000000E+000
1	541.99252917	3.720251E-012	1.755025E-011	1	0.000000E+000
1	541.99345491	1.755025E-011	3.720251E-012	0	0.000000E+000
1	541.99686557	3.720251E-012	1.755025E-011	1	0.000000E+000
1	541.99722233	1.755025E-011	3.720251E-012	0	0.000000E+000
1	542.00166336	3.720251E-012	1.755025E-011	1	0.000000E+000
1	542.00233180	1.755025E-011	3.720251E-012	0	0.000000E+000
1	542.00235922	3.720251E-012	1.755025E-011	1	0.000000E+000
1	542.00361627	1.755025E-011	3.720251E-012	0	0.000000E+000
1	542.00363126	3.720251E-012	1.755025E-011	1	0.000000E+000
1	542.00719707	1.755025E-011	3.720251E-012	0	0.000000E+000
1	542.01383768	3.720251E-012	1.755025E-011	1	0.000000E+000
1	542.01421009	1.755025E-011	3.720251E-012	0	0.000000E+000
1	542.01907442	3.720251E-012	1.755025E-011	1	0.000000E+000
1	542.01972056	1.755025E-011	3.720251E-012	0	0.000000E+000
1	542.02298070	3.720251E-012	1.755025E-011	1	0.000000E+000
1	542.02588205	1.755025E-011	3.720251E-012	0	0.000000E+000
1	542.02589876	3.720251E-012	1.755025E-011	1	0.000000E+000
1	542.02607485	1.755025E-011	3.720251E-012	0	0.000000E+000
1	542.02608829	3.720251E-012	1.755025E-011	1	0.000000E+000
1	542.03002347	1.755025E-011	3.720251E-012	0	0.000000E+000
1	542.03008696	3.720251E-012	1.755025E-011	1	0.000000E+000
1	542.03028927	1.755025E-011	3.720251E-012	0	0.000000E+000
1	542.03745120	3.720251E-012	1.755025E-011	1	0.000000E+000
1	542.03802955	1.755025E-011	3.720251E-012	0	0.000000E+000
1	542.03872012	3.720251E-012	1.755025E-011	1	0.000000E+000
1	542.04233067	1.755025E-011	3.720251E-012	0	0.000000E+000
1	542.04239711	3.720251E-012	1.755025E-011	1	0.000000E+000
1	542.04511900	1.755025E-011	3.720251E-012	0	0.000000E+000
1	542.04512750	3.720251E-012	1.755025E-011	1	0.000000E+000
1	542.04695996	1.755025E-011	3.720251E-012	0	0.000000E+000
1	542.04698361	3.720251E-012	1.755025E-011	1	0.000000E+000
1	542.04990653	1.755025E-011	3.720251E-012	0	0.000000E+000
1	542.05112149	3.720251E-012	1.755025E-011	1	0.000000E+000
1	542.05189301	1.755025E-011	3.720251E-012	0	0.000000E+000
1	542.05486470	3.720251E-012	1.755025E-011	1	0.000000E+000
1	542.05732825	1.755025E-011	3.720251E-012	0	0.000000E+000
1	542.05738640	3.720251E-012	1.755025E-011	1	0.000000E+000
1	542.05795837	1.755025E-011	3.720251E-012	0	0.000000E+000
1	542.06798839	3.720251E-012	1.755025E-011	1	0.000000E+000
1	542.06898354	1.755025E-011	3.720251E-012	0	0.000000E+000
1	542.07086656	3.720251E-012	1.755025E-011	1	0.000000E+000
1	542.07089864	1.755025E-011	3.720251E-012	0	0.000000E+000
1	542.07093550	3.720251E-012	1.755025E-011	1	0.000000E+000
1	542.07236977	1.755025E-011	3.720251E-012	0	0.000000E+000
1	542.07243551	3.720251E-012	1.755025E-011	1	0.000000E+000
1	542.07306491	1.755025E-011	3.720251E-012	0	0.000000E+000
1	542.07310841	3.720251E-012	1.755025E-011	1	0.000000E+000
1	542.07313524	1.755025E-011	3.720251E-012	0	0.000000E+000
1	542.07320345	3.720251E-012	1.755025E-011	1	0.000000E+000
1	542.07323968	1.755025E-011	3.720251E-012	0	0.000000E+000
1	542.07330943	3.720251E-012	1.755025E-011	1	0.000000E+000
1	542.07457037	1.755025E-011	3.720251E-012	0	0.000000E+000
1	542.07581567	3.720251E-012	1.755025E-011	1	0.000000E+000
1	542.07785894	1.755025E-011	3.720251E-012	0	0.000000E+000
1	542.07790257	3.720251E-012	1.755025E-011	1	0.000000E+000
1	542.07850847	1.755025E-011	3.720251E-012	0	0.000000E+000
1	542.09432911	3.720251E-012	1.755025E-011	1	0.000000E+000
1	542.09507516	1.755025E-011	3.720251E-012	0	0.000000E+000
1	542.09510468	3.720251E-012	1.755025E-011	1	0.000000E+000
1	542.09523436	1.755025E-011	3.720251E-012	0	0.000000E+000
1	542.09528004	3.720251E-012	1.755025E-011	1	0.000000E+000
1	542.09616000	1.755025E-011	3.720251E-012	0	0.000000E+000
1	542.09930025	3.720251E-012	1.755025E-011	1	0.000000E+000
1	542.09934795	1.755025E-011	3.720251E-012	0	0.000000E+000
1	542.10552785	3.720251E-012	1.755025E-011	1	0.000000E+000
1	542.10645678	1.755025E-011	3.720251E-012	0	0.000000E+000
1	542.10653976	3.720251E-012	1.755025E-011	1	0.000000E+000
1	542.10664500	1.755025E-011	3.720251E-012	0	0.000000E+000
1	542.10665084	3.720251E-012	1.755025E-011	1	0.000000E+000
1	542.10679190	1.755025E-011	3.720251E-012	0	0.000000E+000
1	542.10683527	3.720251E-012	1.755025E-011	1	0.000000E+000
1	542.10815158	1.755025E-011	3.720251E-012	0	0.000000E+000
1	542.10818868	3.720251E-012	1.755025E-011	1	0.000000E+000
1	542.11015907	1.755025E-011	3.720251E-012	0	0.000000E+000
1	542.11024656	3.720251E-012	1.755025E-011	1	0.000000E+000
1	542.11395874	1.755025E-011	3.720251E-012	0	0.000000E+000
1	542.11397872	3.720251E-012	1.755025E-011	1	0.000000E+000
1	542.11812373	1.755025E-011	3.720251E-012	0	0.000000E+000
1	542.11859672	3.720251E-012	1.755025E-011	1	0.000000E+000
1	542.11862088	1.755025E-011	3.720251E-012	0	0.000000E+000
1	542.11866666	3.720251E-012	1.755025E-011	1	0.000000E+000
1	542.11881994	1.755025E-011	3.720251E-012	0	0.000000E+000
1	542.11883252	3.720251E-012	1.755025E-011	1	0.000000E+000
1	542.11992640	1.755025E-011	3.720251E-012	0	0.000000E+000
1	542.12299302	3.720251E-012	1.755025E-011	1	0.000000E+000
1	542.12376058	1.755025E-011	3.720251E-012	0	0.000000E+000
1	542.12378690	3.720251E-012	1.755025E-011	1	0.000000E+000
1	542.12386167	1.755025E-011	3.720251E-012	0	0.000000E+000
1	542.12545939	3.720251E-012	1.755025E-011	1	0.000000E+000
1	542.12626179	1.755025E-011	3.720251E-012	0	0.000000E+000
1	542.12780250	3.720251E-012	1.755025E-011	1	0.000000E+000
1	542.12968850	1.755025E-011	3.720251E-012	0	0.000000E+000
1	542.13481052	3.720251E-012	1.755025E-011	1	0.000000E+000
1	542.13667734	1.755025E-011	3.720251E-012	0	0.000000E+000
1	542.13668183	3.720251E-012	1.755025E-011	1	0.000000E+000
1	542.13731701	1.755025E-011	3.720251E-012	0	0.000000E+000
1	542.15965078	3.720251E-012	1.755025E-011	1	0.000000E+000
1	542.15980381	1.755025E-011	3.720251E-012	0	0.000000E+000
1	542.15982864	3.720251E-012	1.755025E-011	1	0.000000E+000
1	542.16184179	1.755025E-011	3.720251E-012	0	0.000000E+000
1	542.16207794	3.720251E-012	1.755025E-011	1	0.000000E+000
1	542.16312285	1.755025E-011	3.720251E-012	0	0.000000E+000
1	542.16313532	3.720251E-012	1.755025E-011	1	0.000000E+000
1	542.16626748	1.755025E-011	3.720251E-012	0	0.000000E+000
1	542.16627056	3.720251E-012	1.755025E-011	1	0.000000E+000
1	542.16652523	1.755025E-011	3.720251E-012	0	0.000000E+000
1	542.16895843	3.720251E-012	1.755025E-011	1	0.000000E+000
1	542.16897665	1.755025E-011	3.720251E-012	0	0.000000E+000
1	542.16900918	3.720251E-012	1.755025E-011	1	0.000000E+000
1	542.16980885	1.755025E-011	3.720251E-012	0	0.000000E+000
1	542.16982641	3.720251E-012	1.755025E-011	1	0.000000E+000
1	542.17015239	1.755025E-011	3.720251E-012	0	0.000000E+000
1	542.17017242	3.720251E-012	1.755025E-011	1	0.000000E+000
1	542.17035557	1.755025E-011	3.720251E-012	0	0.000000E+000
1	542.17212746	3.720251E-012	1.755025E-011	1	0.000000E+000
1	542.17371285	1.755025E-011	3.720251E-012	0	0.000000E+000
1	542.17373708	3.720251E-012	1.755025E-011	1	0.000000E+000
1	542.17664666	1.755025E-011	3.720251E-012	0	0.000000E+000
1	542.17746669	3.720251E-012	1.755025E-011	1	0.000000E+000
1	542.17793476	1.755025E-011	3.720251E-012	0	0.000000E+000
1	542.17932327	3.720251E-012	1.755025E-011	1	0.000000E+000
1	542.18166162	1.755025E-011	3.720251E-012	0	0.000000E+000
1	542.18172879	3.720251E-012	1.755025E-011	1	0.000000E+000
1	542.18462430	1.755025E-011	3.720251E-012	0	0.000000E+000
1	542.18925082	3.720251E-012	1.755025E-011	1	0.000000E+000
1	542.19121475	1.755025E-011	3.720251E-012	0	0.000000E+000
1	542.19122849	3.720251E-012	1.755025E-011	1	0.000000E+000
1	542.19141459	1.755025E-011	3.720251E-012	0	0.000000E+000
1	542.19142393	3.720251E-012	1.755025E-011	1	0.000000E+000
1	542.19207181	1.755025E-011	3.720251E-012	0	0.000000E+000
1	542.19878736	3.720251E-012	1.755025E-011	1	0.000000E+000
1	542.19915647	1.755025E-011	3.720251E-012	0	0.000000E+000
1	542.19917798	3.720251E-012	1.755025E-011	1	0.000000E+000
1	542.19958812	1.755025E-011	3.720251E-012	0	0.000000E+000
1	542.19960717	3.720251E-012	1.755025E-011	1	0.000000E+000
1	542.20086604	1.755025E-011	3.720251E-012	0	0.000000E+000
1	542.20486654	3.720251E-012	1.755025E-011	1	0.000000E+000
1	542.20522248	1.755025E-011	3.720251E-012	0	0.000000E+000
1	542.20939964	3.720251E-012	1.755025E-011	1	0.000000E+000
1	542.20987098	1.755025E-011	3.720251E-012	0	0.000000E+000
1	542.20989385	3.720251E-012	1.755025E-011	1	0.000000E+000
1	542.21083489	1.755025E-011	3.720251E-012	0	0.000000E+000
1	542.21671726	3.720251E-012	1.755025E-011	1	0.000000E+000
1	542.21740290	1.755025E-011	3.720251E-012	0	0.000000E+000
1	542.21872286	3.720251E-012	1.755025E-011	1	0.000000E+000
1	542.21910391	1.755025E-011	3.720251E-012	0	0.000000E+000
1	542.22030637	3.720251E-012	1.755025E-011	1	0.000000E+000
1	542.22054895	1.755025E-011	3.720251E-012	0	0.000000E+000
1	542.22987308	3.720251E-012	1.755025E-011	1	0.000000E+000
1	542.23027518	1.755025E-011	3.720251E-012	0	0.000000E+000
1	542.23841106	3.720251E-012	1.755025E-011	1	0.000000E+000
1	542.24048150	1.755025E-011	3.720251E-012	0	0.000000E+000
1	542.24051945	3.720251E-012	1.755025E-011	1	0.000000E+000
1	542.24119830	1.755025E-011	3.720251E-012	0	0.000000E+000
1	542.25298144	3.720251E-012	1.755025E-011	1	0.000000E+000
1	542.25458452	1.755025E-011	3.720251E-012	0	0.000000E+000
1	542.25460784	3.720251E-012	1.755025E-011	1	0.000000E+000
1	542.25551361	1.755025E-011	3.720251E-012	0	0.000000E+000
1	542.25555678	3.720251E-012	1.755025E-011	1	0.000000E+000
1	542.25597295	1.755025E-011	3.720251E-012	0	0.000000E+000
1	542.26444635	3.720251E-012	1.755025E-011	1	0.000000E+000
1	542.26567828	1.755025E-011	3.720251E-012	0	0.000000E+000
1	542.26571157	3.720251E-012	1.755025E-011	1	0.000000E+000
1	542.26713122	1.755025E-011	3.720251E-012	0	0.000000E+000
1	542.26718106	3.720251E-012	1.755025E-011	1	0.000000E+000
1	542.26963740	1.755025E-011	3.720251E-012	0	0.000000E+000
1	542.27266399	3.720251E-012	1.755025E-011	1	0.000000E+000
1	542.27274106	1.755025E-011	3.720251E-012	0	0.000000E+000
1	542.27276375	3.720251E-012	1.755025E-011	1	0.000000E+000
1	542.27350038	1.755025E-011	3.720251E-012	0	0.000000E+000
1	542.27995574	3.720251E-012	1.755025E-011	1	0.000000E+000
1	542.28193204	1.755025E-011	3.720251E-012	0	0.000000E+000
1	542.28196319	3.720251E-012	1.755025E-011	1	0.000000E+000
1	542.28515845	1.755025E-011	3.720251E-012	0	0.000000E+000
1	542.28802421	3.720251E-012	1.755025E-011	1	0.000000E+000
1	542.28874634	1.755025E-011	3.720251E-012	0	0.000000E+000
1	542.28877183	3.720251E-012	1.755025E-011	1	0.000000E+000
1	542.28974022	1.755025E-011	3.720251E-012	0	0.000000E+000
1	542.29072820	3.720251E-012	1.755025E-011	1	0.000000E+000
1	542.29201954	1.755025E-011	3.720251E-012	0	0.000000E+000
1	542.29470161	3.720251E-012	1.755025E-011	1	0.000000E+000
1	542.29570756	1.755025E-011	3.720251E-012	0	0.000000E+000
1	542.29572568	3.720251E-012	1.755025E-011	1	0.000000E+000
1	542.29726380	1.755025E-011	3.720251E-012	0	0.000000E+000
1	542.29729995	3.720251E-012	1.755025E-011	1	0.000000E+000
1	542.29862643	1.755025E-011	3.720251E-012	0	0.000000E+000
1	542.29930903	3.720251E-012	1.755025E-011	1	0.000000E+000
1	542.29969395	1.755025E-011	3.720251E-012	0	0.000000E+000
1	542.29974288	3.720251E-012	1.755025E-011	1	0.000000E+000
1	542.30121256	1.755025E-011	3.720251E-012	0	0.000000E+000
1	542.30123339	3.720251E-012	1.755025E-011	1	0.000000E+000
1	542.30201841	1.755025E-011	3.720251E-012	0	0.000000E+000
1	542.30562078	3.720251E-012	1.755025E-011	1	0.000000E+000
1	542.30707406	1.755025E-011	3.720251E-012	0	0.000000E+000
1	542.30710289	3.720251E-012	1.755025E-011	1	0.000000E+000
1	542.30888568	1.755025E-011	3.720251E-012	0	0.000000E+000
1	542.31255301	3.720251E-012	1.755025E-011	1	0.000000E+000
1	542.31306344	1.755025E-011	3.720251E-012	0	0.000000E+000
1	542.31310083	3.720251E-012	1.755025E-011	1	0.000000E+000
1	542.31563724	1.755025E-011	3.720251E-012	0	0.000000E+000
1	542.32320641	3.720251E-012	1.755025E-011	1	0.000000E+000
1	542.32411090	1.755025E-011	3.720251E-012	0	0.000000E+000
1	542.32594950	3.720251E-012	1.755025E-011	1	0.000000E+000
1	542.32764787	1.755025E-011	3.720251E-012	0	0.000000E+000
1	542.33189374	3.720251E-012	1.755025E-011	1	0.000000E+000
1	542.33305963	1.755025E-011	3.720251E-012	0	0.000000E+000
1	542.33308775	3.720251E-012	1.755025E-011	1	0.000000E+000
1	542.33348301	1.755025E-011	3.720251E-012	0	0.000000E+000
1	542.33764837	3.720251E-012	1.755025E-011	1	0.000000E+000
1	542.33845313	1.755025E-011	3.720251E-012	0	0.000000E+000
1	542.33846912	3.720251E-012	1.755025E-011	1	0.000000E+000
1	542.33867089	1.755025E-011	3.720251E-012	0	0.000000E+000
1	542.33871570	3.720251E-012	1.755025E-011	1	0.000000E+000
1	542.33927161	1.755025E-011	3.720251E-012	0	0.000000E+000
1	542.33928274	3.720251E-012	1.755025E-011	1	0.000000E+000
1	542.33992034	1.755025E-011	3.720251E-012	0	0.000000E+000
1	542.33994985	3.720251E-012	1.755025E-011	1	0.000000E+000
1	542.34020318	1.755025E-011	3.720251E-012	0	0.000000E+000
1	542.34022236	3.720251E-012	1.755025E-011	1	0.000000E+000
1	542.34174866	1.755025E-011	3.720251E-012	0	0.000000E+000
1	542.34176644	3.720251E-012	1.755025E-011	1	0.000000E+000
1	542.34267542	1.755025E-011	3.720251E-012	0	0.000000E+000
1	542.34309388	3.720251E-012	1.755025E-011	1	0.000000E+000
1	542.34318181	1.755025E-011	3.720251E-012	0	0.000000E+000
1	542.34424810	3.720251E-012	1.755025E-011	1	0.000000E+000
1	542.34436414	1.755025E-011	3.720251E-012	0	0.000000E+000
1	542.34745012	3.720251E-012	1.755025E-011	1	0.000000E+000
1	542.34809911	1.755025E-011	3.720251E-012	0	0.000000E+000
1	542.34931378	3.720251E-012	1.755025E-011	1	0.000000E+000
1	542.34969906	1.755025E-011	3.720251E-012	0	0.000000E+000
1	542.34975338	3.720251E-012	1.755025E-011	1	0.000000E+000
1	542.34979514	1.755025E-011	3.720251E-012	0	0.000000E+000
1	542.34981925	3.720251E-012	1.755025E-011	1	0.000000E+000
1	542.35003071	1.755025E-011	3.720251E-012	0	0.000000E+000
1	542.35005015	3.720251E-012	1.755025E-011	1	0.000000E+000
1	542.35012963	1.755025E-011	3.720251E-012	0	0.000000E+000
1	542.35021311	3.720251E-012	1.755025E-011	1	0.000000E+000
1	542.35315136	1.755025E-011	3.720251E-012	0	0.000000E+000
1	542.35378794	3.720251E-012	1.755025E-011	1	0.000000E+000
1	542.35736212	1.755025E-011	3.720251E-012	0	0.000000E+000
1	542.35737835	3.720251E-012	1.755025E-011	1	0.000000E+000
1	542.36151937	1.755025E-011	3.720251E-012	0	0.000000E+000
1	542.36154381	3.720251E-012	1.755025E-011	1	0.000000E+000
1	542.36223103	1.755025E-011	3.720251E-012	0	0.000000E+000
1	542.36226472	3.720251E-012	1.755025E-011	1	0.000000E+000
1	542.36333189	1.755025E-011	3.720251E-012	0	0.000000E+000
1	542.36335077	3.720251E-012	1.755025E-011	1	0.000000E+000
1	542.36560165	1.755025E-011	3.720251E-012	0	0.000000E+000
1	542.37968853	3.720251E-012	1.755025E-011	1	0.000000E+000
1	542.37970811	1.755025E-011	3.720251E-012	0	0.000000E+000
1	542.38816637	3.720251E-012	1.755025E-011	1	0.000000E+000
1	542.38906339	1.755025E-011	3.720251E-012	0	0.000000E+000
1	542.40253870	3.720251E-012	1.755025E-011	1	0.000000E+000
1	542.40262830	1.755025E-011	3.720251E-012	0	0.000000E+000
1	542.40264218	3.720251E-012	1.755025E-011	1	0.000000E+000
1	542.40378408	1.755025E-011	3.720251E-012	0	0.000000E+000
1	542.40547379	3.720251E-012	1.755025E-011	1	0.000000E+000
1	542.40564850	1.755025E-011	3.720251E-012	0	0.000000E+000
1	542.40574897	3.720251E-012	1.755025E-011	1	0.000000E+000
1	542.41202368	1.755025E-011	3.720251E-012	0	0.000000E+000
1	542.41767710	3.720251E-012	1.755025E-011	1	0.000000E+000
1	542.41829720	1.755025E-011	3.720251E-012	0	0.000000E+000
1	542.41832120	3.720251E-012	1.755025E-011	1	0.000000E+000
1	542.42122591	1.755025E-011	3.720251E-012	0	0.000000E+000
1	542.42411414	3.720251E-012	1.755025E-011	1	0.000000E+000
1	542.42525507	1.755025E-011	3.720251E-012	0	0.000000E+000
1	542.43082631	3.720251E-012	1.755025E-011	1	0.000000E+000
1	542.43116083	1.755025E-011	3.720251E-012	0	0.000000E+000
1	542.43118479	3.720251E-012	1.755025E-011	1	0.000000E+000
1	542.43187331	1.755025E-011	3.720251E-012	0	0.000000E+000
1	542.43790990	3.720251E-012	1.755025E-011	1	0.000000E+000
1	542.43830500	1.755025E-011	3.720251E-012	0	0.000000E+000
1	542.44118828	3.720251E-012	1.755025E-011	1	0.000000E+000
1	542.44126419	1.755025E-011	3.720251E-012	0	0.000000E+000
1	542.44129011	3.720251E-012	1.755025E-011	1	0.000000E+000
1	542.44146410	1.755025E-011	3.720251E-012	0	0.000000E+000
1	542.44238389	3.720251E-012	1.755025E-011	1	0.000000E+000
1	542.44264242	1.755025E-011	3.720251E-012	0	0.000000E+000
1	542.44420343	3.720251E-012	1.755025E-011	1	0.000000E+000
1	542.44491587	1.755025E-011	3.720251E-012	0	0.000000E+000
1	542.45307637	3.720251E-012	1.755025E-011	1	0.000000E+000
1	542.45323978	1.755025E-011	3.720251E-012	0	0.000000E+000
1	542.45499903	3.720251E-012	1.755025E-011	1	0.000000E+000
1	542.45575255	1.755025E-011	3.720251E-012	0	0.000000E+000
1	542.45872199	3.720251E-012	1.755025E-011	1	0.000000E+000
1	542.46013787	1.755025E-011	3.720251E-012	0	0.000000E+000
1	542.46911081	3.720251E-012	1.755025E-011	1	0.000000E+000
1	542.47114389	1.755025E-011	3.720251E-012	0	0.000000E+000
1	542.47354529	3.720251E-012	1.755025E-011	1	0.000000E+000
1	542.47434776	1.755025E-011	3.720251E-012	0	0.000000E+000
1	542.47718796	3.720251E-012	1.755025E-011	1	0.000000E+000
1	542.47763332	1.755025E-011	3.720251E-012	0	0.000000E+000
1	542.48695482	3.720251E-012	1.755025E-011	1	0.000000E+000
1	542.48812801	1.755025E-011	3.720251E-012	0	0.000000E+000
1	542.49008203	3.720251E-012	1.755025E-011	1	0.000000E+000
1	542.49103475	1.755025E-011	3.720251E-012	0	0.000000E+000
1	542.49691975	3.720251E-012	1.755025E-011	1	0.000000E+000
1	542.50161242	1.755025E-011	3.720251E-012	0	0.000000E+000
1	542.50394662	3.720251E-012	1.755025E-011	1	0.000000E+000
1	542.50508963	1.755025E-011	3.720251E-012	0	0.000000E+000
1	542.51024220	3.720251E-012	1.755025E-011	1	0.000000E+000
1	542.51073230	1.755025E-011	3.720251E-012	0	0.000000E+000
1	542.51074864	3.720251E-012	1.755025E-011	1	0.000000E+000
1	542.51140049	1.755025E-011	3.720251E-012	0	0.000000E+000
1	542.51142968	3.720251E-012	1.755025E-011	1	0.000000E+000
1	542.51406598	1.755025E-011	3.720251E-012	0	0.000000E+000
1	542.51409937	3.720251E-012	1.755025E-011	1	0.000000E+000
1	542.51561619	1.755025E-011	3.720251E-012	0	0.000000E+000
1	542.51562479	3.720251E-012	1.755025E-011	1	0.000000E+000
1	542.51674636	1.755025E-011	3.720251E-012	0	0.000000E+000
1	542.51676379	3.720251E-012	1.755025E-011	1	0.000000E+000
1	542.51726331	1.755025E-011	3.720251E-012	0	0.000000E+000
1	542.51729673	3.720251E-012	1.755025E-011	1	0.000000E+000
1	542.51786358	1.755025E-011	3.720251E-012	0	0.000000E+000
1	542.53150109	3.720251E-012	1.755025E-011	1	0.000000E+000
1	542.53301849	1.755025E-011	3.720251E-012	0	0.000000E+000
1	542.53305445	3.720251E-012	1.755025E-011	1	0.000000E+000
1	542.53319677	1.755025E-011	3.720251E-012	0	0.000000E+000
1	542.54106851	3.720251E-012	1.755025E-011	1	0.000000E+000
1	542.54223098	1.755025E-011	3.720251E-012	0	0.000000E+000
1	542.54224746	3.720251E-012	1.755025E-011	1	0.000000E+000
1	542.54350359	1.755025E-011	3.720251E-012	0	0.000000E+000
1	542.54624944	3.720251E-012	1.755025E-011	1	0.000000E+000
1	542.54840817	1.755025E-011	3.720251E-012	0	0.000000E+000
1	542.55588287	3.720251E-012	1.755025E-011	1	0.000000E+000
1	542.55676683	1.755025E-011	3.720251E-012	0	0.000000E+000
1	542.55687263	3.720251E-012	1.755025E-011	1	0.000000E+000
1	542.55744512	1.755025E-011	3.720251E-012	0	0.000000E+000
1	542.56460747	3.720251E-012	1.755025E-011	1	0.000000E+000
1	542.56571579	1.755025E-011	3.720251E-012	0	0.000000E+000
1	542.56575637	3.720251E-012	1.755025E-011	1	0.000000E+000
1	542.56658983	1.755025E-011	3.720251E-012	0	0.000000E+000
1	542.56660337	3.720251E-012	1.755025E-011	1	0.000000E+000
1	542.56793184	1.755025E-011	3.720251E-012	0	0.000000E+000
1	542.56794975	3.720251E-012	1.755025E-011	1	0.000000E+000
1	542.56806903	1.755025E-011	3.720251E-012	0	0.000000E+000
1	542.56910741	3.720251E-012	1.755025E-011	1	0.000000E+000
1	542.57114298	1.755025E-011	3.720251E-012	0	0.000000E+000
1	542.57117251	3.720251E-012	1.755025E-011	1	0.000000E+000
1	542.57306007	1.755025E-011	3.720251E-012	0	0.000000E+000
1	542.58026036	3.720251E-012	1.755025E-011	1	0.000000E+000
1	542.58146425	1.755025E-011	3.720251E-012	0	0.000000E+000
1	542.58149907	3.720251E-012	1.755025E-011	1	0.000000E+000
1	542.58249797	1.755025E-011	3.720251E-012	0	0.000000E+000
1	542.58252216	3.720251E-012	1.755025E-011	1	0.000000E+000
1	542.58381869	1.755025E-011	3.720251E-012	0	0.000000E+000
1	542.58410482	3.720251E-012	1.755025E-011	1	0.000000E+000
1	542.58507725	1.755025E-011	3.720251E-012	0	0.000000E+000
1	542.58524585	3.720251E-012	1.755025E-011	1	0.000000E+000
1	542.58535515	1.755025E-011	3.720251E-012	0	0.000000E+000
1	542.58601709	3.720251E-012	1.755025E-011	1	0.000000E+000
1	542.58726985	1.755025E-011	3.720251E-012	0	0.000000E+000
1	542.58941039	3.720251E-012	1.755025E-011	1	0.000000E+000
1	542.59071129	1.755025E-011	3.720251E-012	0	0.000000E+000
1	542.72608166	3.675929E-012	1.750593E-011	1	0.000000E+000
1	542.72820217	1.750593E-011	3.675929E-012	0	0.000000E+000
1	542.72821447	3.675929E-012	1.750593E-011	1	0.000000E+000
1	542.72909181	1.750593E-011	3.675929E-012	0	0.000000E+000
1	542.72914499	3.675929E-012	1.750593E-011	1	0.000000E+000
1	542.73049512	1.750593E-011	3.675929E-012	0	0.000000E+000
1	542.73616706	3.675929E-012	1.750593E-011	1	0.000000E+000
1	542.73631462	1.750593E-011	3.675929E-012	0	0.000000E+000
1	542.73815464	3.675929E-012	1.750593E-011	1	0.000000E+000
1	542.73938250	1.750593E-011	3.675929E-012	0	0.000000E+000
1	542.73943020	3.675929E-012	1.750593E-011	1	0.000000E+000
1	542.74047885	1.750593E-011	3.675929E-012	0	0.000000E+000
1	542.74050127	3.675929E-012	1.750593E-011	1	0.000000E+000
1	542.74102791	1.750593E-011	3.675929E-012	0	0.000000E+000
1	542.74832195	3.675929E-012	1.750593E-011	1	0.000000E+000
1	542.75028123	1.750593E-011	3.675929E-012	0	0.000000E+000
1	542.75030904	3.675929E-012	1.750593E-011	1	0.000000E+000
1	542.75066069	1.750593E-011	3.675929E-012	0	0.000000E+000
1	542.75828615	3.675929E-012	1.750593E-011	1	0.000000E+000
1	542.75831737	1.750593E-011	3.675929E-012	0	0.000000E+000
1	542.77580885	3.675929E-012	1.750593E-011	1	0.000000E+000
1	542.77652770	1.750593E-011	3.675929E-012	0	0.000000E+000
1	542.77896727	3.675929E-012	1.750593E-011	1	0.000000E+000
1	542.77949462	1.750593E-011	3.675929E-012	0	0.000000E+000
1	542.77951928	3.675929E-012	1.750593E-011	1	0.000000E+000
1	542.78021649	1.750593E-011	3.675929E-012	0	0.000000E+000
1	542.78141646	3.675929E-012	1.750593E-011	1	0.000000E+000
1	542.78159087	1.750593E-011	3.675929E-012	0	0.000000E+000
1	542.78310287	3.675929E-012	1.750593E-011	1	0.000000E+000
1	542.78335379	1.750593E-011	3.675929E-012	0	0.000000E+000
1	542.78678098	3.675929E-012	1.750593E-011	1	0.000000E+000
1	542.78692222	1.750593E-011	3.675929E-012	0	0.000000E+000
1	542.78725690	3.675929E-012	1.750593E-011	1	0.000000E+000
1	542.78736047	1.750593E-011	3.675929E-012	0	0.000000E+000
1	542.78738468	3.675929E-012	1.750593E-011	1	0.000000E+000
1	542.78844967	1.750593E-011	3.675929E-012	0	0.000000E+000
1	542.78846886	3.675929E-012	1.750593E-011	1	0.000000E+000
1	542.79181094	1.750593E-011	3.675929E-012	0	0.000000E+000
1	542.79181554	3.675929E-012	1.750593E-011	1	0.000000E+000
1	542.79242523	1.750593E-011	3.675929E-012	0	0.000000E+000
1	542.79245212	3.675929E-012	1.750593E-011	1	0.000000E+000
1	542.79392868	1.750593E-011	3.675929E-012	0	0.000000E+000
1	542.79396161	3.675929E-012	1.750593E-011	1	0.000000E+000
1	542.79450719	1.750593E-011	3.675929E-012	0	0.000000E+000
1	542.79453173	3.675929E-012	1.750593E-011	1	0.000000E+000
1	542.79555739	1.750593E-011	3.675929E-012	0	0.000000E+000
1	542.79558935	3.675929E-012	1.750593E-011	1	0.000000E+000
1	542.79682566	1.750593E-011	3.675929E-012	0	0.000000E+000
1	542.79684539	3.675929E-012	1.750593E-011	1	0.000000E+000
1	542.79798229	1.750593E-011	3.675929E-012	0	0.000000E+000
1	542.79800197	3.675929E-012	1.750593E-011	1	0.000000E+000
1	542.80080939	1.750593E-011	3.675929E-012	0	0.000000E+000
1	542.80978144	3.675929E-012	1.750593E-011	1	0.000000E+000
1	542.81027857	1.750593E-011	3.675929E-012	0	0.000000E+000
1	542.81425811	3.675929E-012	1.750593E-011	1	0.000000E+000
1	542.81429061	1.750593E-011	3.675929E-012	0	0.000000E+000
1	542.81432221	3.675929E-012	1.750593E-011	1	0.000000E+000
1	542.81613710	1.750593E-011	3.675929E-012	0	0.000000E+000
1	542.82405363	3.675929E-012	1.750593E-011	1	0.000000E+000
1	542.82523410	1.750593E-011	3.675929E-012	0	0.000000E+000
1	542.83189121	3.675929E-012	1.750593E-011	1	0.000000E+000
1	542.83229187	1.750593E-011	3.675929E-012	0	0.000000E+000
1	542.83409248	3.675929E-012	1.750593E-011	1	0.000000E+000
1	542.83589622	1.750593E-011	3.675929E-012	0	0.000000E+000
1	542.83592866	3.675929E-012	1.750593E-011	1	0.000000E+000
1	542.83613728	1.750593E-011	3.675929E-012	0	0.000000E+000
1	542.83928947	3.675929E-012	1.750593E-011	1	0.000000E+000
1	542.83995071	1.750593E-011	3.675929E-012	0	0.000000E+000
1	542.85056589	3.675929E-012	1.750593E-011	1	0.000000E+000
1	542.85180610	1.750593E-011	3.675929E-012	0	0.000000E+000
1	542.85405142	3.675929E-012	1.750593E-011	1	0.000000E+000
1	542.85453555	1.750593E-011	3.675929E-012	0	0.000000E+000
1	542.85914124	3.675929E-012	1.750593E-011	1	0.000000E+000
1	542.86054485	1.750593E-011	3.675929E-012	0	0.000000E+000
[truncated: 293,467 more chars]
