# Supplementary material for: Ancestral acetylcholine receptor β-subunit forms homopentamers that prime before opening spontaneously
Source: eLife. 2022 Jul 4;11:e76504. doi: 10.7554/eLife.76504 (PMC9365395; doi:10.7554/eLife.76504)
Supplement: Figure 4—figure supplement 1—source data 1. — Detected single-channel event durations for the human adult muscle-type acetylcholine receptor in the presence of increasing concentrations of acetylcholine (ACh; 3 µM, 6 µM, 10 µM, 18 µM, 30 µM, 60 µM, 100 µM, and 180 µM). Compressed file includes 24 TAC 4.3.3 event files (*.evt format) of the single-channel detections for the three recordings for each acetylcholine concentration (fileA, fileB, and fileC in each case) in the presented kinetic analysis, as well as the associated R scripts (*.txt format) for defining and sorting bursts. [file elife-76504-fig4-figsupp1-data1.zip › F4S1-SD1/Source Data - Figure 4-figure supplement 1/Figure 4-figure supplement 1_WTMuscle10uMACh_fileC.evt]

5
File
Acquire	D:\Data\Christian\1-Single Channel Recordings\WTMuscle (control)\10uM ACh\Recordings\a3 - 17-08-31-WTMuscle-BRBS-PA10OOPS-120mV-4.acquire	0	
Sweeps
1	734.314818	0.000000	0.121684	0.0000000E+000	0.0000000E+000	
Segments
1	251	0.000000	0.121684	0.831562	0.932200	1.108282	1.358866	1.491720	1.592476	6.892816	7.057900	7.258897	7.380422	8.273716	8.374253	9.602824	9.707507	9.737129	10.007786	11.524864	11.639766	12.247970	12.368062	12.999548	13.313133	13.569558	13.721751	14.341748	14.442806	14.755575	14.926281	15.458124	15.558842	16.278032	16.422021	17.778678	17.895606	19.159091	19.437733	20.365229	20.477182	20.643940	20.910798	20.932325	21.082585	21.125162	21.259980	23.458192	23.558805	24.156163	24.681709	24.733287	24.845384	25.232987	25.336036	26.149423	26.253481	26.734975	32.158964	33.495726	33.607129	38.942836	39.043681	40.224784	40.326300	41.600430	41.701611	41.901131	42.017388	43.075027	43.342710	44.644020	45.055351	45.295052	45.395731	46.089503	46.284338	48.450554	48.551183	49.392322	49.702936	50.184462	50.700743	51.501324	51.766541	54.621163	54.721815	55.759494	56.236912	56.244047	56.305445	56.371827	56.472453	57.896865	58.069365	61.254782	61.449403	61.544523	61.868856	62.528296	62.629943	62.666575	62.746031	64.337077	64.438529	67.954290	68.092434	69.815069	70.036641	77.245487	77.500185	81.536207	81.688041	82.874081	83.429765	89.525671	89.668220	100.902785	101.003477	101.595444	101.783565	101.851141	102.146431	103.056813	103.157836	103.514197	103.615308	103.683784	103.888378	103.889766	103.990716	104.323250	104.555610	104.558398	105.053016	105.109854	105.215559	105.618074	106.025627	106.268517	106.541299	111.056392	111.313514	112.694944	113.318084	113.581825	113.685709	114.686241	114.837429	116.734138	116.834962	117.070445	117.222578	117.555679	117.789291	118.221592	118.354190	118.548022	118.649936	120.023644	120.327952	120.338255	120.435781	120.497854	120.599714	120.652188	120.761218	120.797007	120.850498	121.293245	121.446769	121.452367	121.596555	122.920389	123.035051	123.667627	124.069505	124.304946	124.540248	124.603176	124.955787	127.269211	127.386283	128.455499	128.854938	132.138641	132.266246	132.331343	132.415894	132.462415	132.654784	132.993212	133.147432	135.125849	135.831757	139.969060	140.070569	140.173063	140.303391	140.382898	140.570228	140.591930	140.693586	141.513523	141.625274	141.831680	141.995091	142.361331	142.567443	142.620495	142.741912	143.072506	143.173680	144.506282	144.770998	144.783183	145.079602	145.390367	145.491506	145.661153	145.762418	145.766223	145.822607	148.758489	149.016746	149.043023	149.313030	149.320117	150.381173	158.171398	158.403659	161.380007	161.640717	161.691471	161.945081	163.568440	163.708194	163.859333	164.335427	164.511546	164.617642	165.267045	165.399728	165.674484	166.062981	166.082383	166.399839	166.425354	166.554818	167.515555	168.054963	169.352038	169.617013	169.743619	169.874497	174.566135	174.674924	176.834993	177.578260	187.979811	188.246523	189.469414	189.684926	197.761098	198.019397	201.722171	201.903029	202.166286	202.269543	208.664150	208.827634	244.884552	245.644789	266.148222	266.258271	276.474295	276.639934	285.336753	285.454247	285.488975	285.545808	289.777137	290.471110	295.342608	295.575716	295.581519	295.999230	302.476504	302.579661	312.979352	313.094888	313.664183	313.887495	317.939015	318.379715	318.988705	319.346894	323.683867	323.888862	324.268424	324.441039	326.875650	327.071835	327.104335	327.329127	327.509396	327.717960	327.975302	328.318673	329.523290	329.924101	331.459254	332.051957	333.194986	333.304169	333.411958	333.549225	333.699370	333.855325	333.920079	334.158744	334.182223	334.283376	338.219575	338.359279	339.165665	339.329047	339.863043	339.979170	342.308513	342.459080	345.022303	345.735350	351.074223	351.415002	351.422803	351.625130	353.082297	353.183419	360.215291	360.493695	361.677612	361.836756	363.469286	363.652664	395.518419	395.638539	396.894787	396.999908	399.429915	399.574712	414.611686	414.794025	418.181311	418.436735	418.461519	418.623840	421.850035	421.982131	428.914984	429.212662	432.483423	432.792989	439.973906	440.177017	442.077556	442.241947	442.282033	442.636613	448.319355	448.567650	448.608079	448.696576	449.966028	450.083524	453.161284	453.269376	454.569044	454.687280	457.659043	457.788153	468.749684	468.938811	468.989775	469.056819	469.279251	470.019238	470.038351	470.199442	470.235350	470.517698	471.277779	472.027844	472.069967	472.272888	478.004423	478.736840	482.032270	482.279353	489.163113	489.353140	490.131042	490.448743	492.364958	492.560636	492.679708	493.234291	495.262441	495.476193	505.152437	505.368437	506.774371	506.981185	508.461662	508.839330	518.933307	519.287955	520.188767	520.446832	525.830223	526.209761	526.655551	526.926318	527.416256	527.663028	547.981438	548.082029	573.674176	573.848462	574.529962	574.813169	576.125919	576.381507	585.474168	585.994222	588.955230	589.063234	597.328266	597.473799	597.803506	597.953560	597.977709	598.324846	600.171283	600.630097	600.774041	601.373565	616.065930	616.775797	619.235435	619.369767	625.448916	625.850758	627.408354	627.674110	627.976507	628.122037	641.297665	641.399378	641.815258	641.919936	644.687201	644.931309	668.205750	668.354214	669.198945	669.364766	669.736890	670.713185	670.892500	671.048476	674.917375	675.050214	675.104632	675.302553	675.362639	675.444261	677.505381	677.696025	679.329268	679.510336	684.887726	685.154893	686.577944	686.785597	689.028307	689.145369	701.017850	701.211958	702.545436	703.101023	711.941696	712.261326	718.673225	718.894514	721.738037	721.880198	731.112579	731.218257	733.308316	734.140580	734.148431	734.314818	
Events
1	0.05008358	6.518314E-012	2.045831E-011	1	0.000000E+000
1	0.05062409	2.045831E-011	6.518314E-012	0	0.000000E+000
1	0.05464695	6.518314E-012	2.045831E-011	1	0.000000E+000
1	0.05645742	2.045831E-011	6.518314E-012	0	0.000000E+000
1	0.05650919	6.518314E-012	2.045831E-011	1	0.000000E+000
1	0.05814304	2.045831E-011	6.518314E-012	0	0.000000E+000
1	0.05821984	6.518314E-012	2.045831E-011	1	0.000000E+000
1	0.05906366	2.045831E-011	6.518314E-012	0	0.000000E+000
1	0.05907397	6.518314E-012	2.045831E-011	1	0.000000E+000
1	0.06049509	2.045831E-011	6.518314E-012	0	0.000000E+000
1	0.06051559	6.518314E-012	2.045831E-011	1	0.000000E+000
1	0.06131835	2.045831E-011	6.518314E-012	0	0.000000E+000
1	0.06135930	6.518314E-012	2.045831E-011	1	0.000000E+000
1	0.06154095	2.045831E-011	6.518314E-012	0	0.000000E+000
1	0.06154849	6.518314E-012	2.045831E-011	1	0.000000E+000
1	0.06253024	2.045831E-011	6.518314E-012	0	0.000000E+000
1	0.06617319	6.518314E-012	2.045831E-011	1	0.000000E+000
1	0.06692761	2.045831E-011	6.518314E-012	0	0.000000E+000
1	0.06694850	6.518314E-012	2.045831E-011	1	0.000000E+000
1	0.06704944	2.045831E-011	6.518314E-012	0	0.000000E+000
1	0.06956458	6.518314E-012	2.045831E-011	1	0.000000E+000
1	0.07043877	2.045831E-011	6.518314E-012	0	0.000000E+000
1	0.07044701	6.518314E-012	2.045831E-011	1	0.000000E+000
1	0.07158992	2.045831E-011	6.518314E-012	0	0.000000E+000
1	6.94291302	6.362616E-012	2.030262E-011	1	0.000000E+000
1	6.94430920	2.030262E-011	6.362616E-012	0	0.000000E+000
1	6.94654460	6.362616E-012	2.030262E-011	1	0.000000E+000
1	6.94949024	2.030262E-011	6.362616E-012	0	0.000000E+000
1	6.95019961	6.362616E-012	2.030262E-011	1	0.000000E+000
1	6.95033474	2.030262E-011	6.362616E-012	0	0.000000E+000
1	6.95734001	6.362616E-012	2.030262E-011	1	0.000000E+000
1	6.95743115	2.030262E-011	6.362616E-012	0	0.000000E+000
1	6.95747887	6.362616E-012	2.030262E-011	1	0.000000E+000
1	6.95943156	2.030262E-011	6.362616E-012	0	0.000000E+000
1	6.97466216	6.362616E-012	2.030262E-011	1	0.000000E+000
1	6.97515516	2.030262E-011	6.362616E-012	0	0.000000E+000
1	6.98008055	6.362616E-012	2.030262E-011	1	0.000000E+000
1	6.98089250	2.030262E-011	6.362616E-012	0	0.000000E+000
1	6.98222274	6.362616E-012	2.030262E-011	1	0.000000E+000
1	6.98295331	2.030262E-011	6.362616E-012	0	0.000000E+000
1	6.98830943	6.362616E-012	2.030262E-011	1	0.000000E+000
1	6.98863367	2.030262E-011	6.362616E-012	0	0.000000E+000
1	6.98868306	6.362616E-012	2.030262E-011	1	0.000000E+000
1	6.99075313	2.030262E-011	6.362616E-012	0	0.000000E+000
1	6.99076797	6.362616E-012	2.030262E-011	1	0.000000E+000
1	6.99078624	2.030262E-011	6.362616E-012	0	0.000000E+000
1	6.99082054	6.362616E-012	2.030262E-011	1	0.000000E+000
1	6.99219295	2.030262E-011	6.362616E-012	0	0.000000E+000
1	6.99255195	6.362616E-012	2.030262E-011	1	0.000000E+000
1	6.99443950	2.030262E-011	6.362616E-012	0	0.000000E+000
1	6.99445656	6.362616E-012	2.030262E-011	1	0.000000E+000
1	6.99455488	2.030262E-011	6.362616E-012	0	0.000000E+000
1	6.99458040	6.362616E-012	2.030262E-011	1	0.000000E+000
1	6.99506488	2.030262E-011	6.362616E-012	0	0.000000E+000
1	6.99580894	6.362616E-012	2.030262E-011	1	0.000000E+000
1	6.99649959	2.030262E-011	6.362616E-012	0	0.000000E+000
1	7.00295795	6.362616E-012	2.030262E-011	1	0.000000E+000
1	7.00406121	2.030262E-011	6.362616E-012	0	0.000000E+000
1	7.00626650	6.362616E-012	2.030262E-011	1	0.000000E+000
1	7.00654190	2.030262E-011	6.362616E-012	0	0.000000E+000
1	7.00657833	6.362616E-012	2.030262E-011	1	0.000000E+000
1	7.00783343	2.030262E-011	6.362616E-012	0	0.000000E+000
1	9.78720825	6.220696E-012	2.016070E-011	1	0.000000E+000
1	9.78783428	2.016070E-011	6.220696E-012	0	0.000000E+000
1	9.78787057	6.220696E-012	2.016070E-011	1	0.000000E+000
1	9.78848647	2.016070E-011	6.220696E-012	0	0.000000E+000
1	9.78849725	6.220696E-012	2.016070E-011	1	0.000000E+000
1	9.79000915	2.016070E-011	6.220696E-012	0	0.000000E+000
1	9.79003405	6.220696E-012	2.016070E-011	1	0.000000E+000
1	9.79011977	2.016070E-011	6.220696E-012	0	0.000000E+000
1	9.79031772	6.220696E-012	2.016070E-011	1	0.000000E+000
1	9.79217367	2.016070E-011	6.220696E-012	0	0.000000E+000
1	9.79282218	6.220696E-012	2.016070E-011	1	0.000000E+000
1	9.79291527	2.016070E-011	6.220696E-012	0	0.000000E+000
1	9.79292596	6.220696E-012	2.016070E-011	1	0.000000E+000
1	9.79357583	2.016070E-011	6.220696E-012	0	0.000000E+000
1	9.79396341	6.220696E-012	2.016070E-011	1	0.000000E+000
1	9.79415707	2.016070E-011	6.220696E-012	0	0.000000E+000
1	9.81293239	6.220696E-012	2.016070E-011	1	0.000000E+000
1	9.81459610	2.016070E-011	6.220696E-012	0	0.000000E+000
1	9.82190338	6.220696E-012	2.016070E-011	1	0.000000E+000
1	9.82328851	2.016070E-011	6.220696E-012	0	0.000000E+000
1	9.82432042	6.220696E-012	2.016070E-011	1	0.000000E+000
1	9.82548039	2.016070E-011	6.220696E-012	0	0.000000E+000
1	9.82663107	6.220696E-012	2.016070E-011	1	0.000000E+000
1	9.82700005	2.016070E-011	6.220696E-012	0	0.000000E+000
1	9.82736882	6.220696E-012	2.016070E-011	1	0.000000E+000
1	9.82893849	2.016070E-011	6.220696E-012	0	0.000000E+000
1	9.83128242	6.220696E-012	2.016070E-011	1	0.000000E+000
1	9.83180224	2.016070E-011	6.220696E-012	0	0.000000E+000
1	9.83486369	6.220696E-012	2.016070E-011	1	0.000000E+000
1	9.83513449	2.016070E-011	6.220696E-012	0	0.000000E+000
1	9.83610216	6.220696E-012	2.016070E-011	1	0.000000E+000
1	9.83746039	2.016070E-011	6.220696E-012	0	0.000000E+000
1	9.84177367	6.220696E-012	2.016070E-011	1	0.000000E+000
1	9.84199644	2.016070E-011	6.220696E-012	0	0.000000E+000
1	9.84210645	6.220696E-012	2.016070E-011	1	0.000000E+000
1	9.84245575	2.016070E-011	6.220696E-012	0	0.000000E+000
1	9.84374636	6.220696E-012	2.016070E-011	1	0.000000E+000
1	9.84419227	2.016070E-011	6.220696E-012	0	0.000000E+000
1	9.84435898	6.220696E-012	2.016070E-011	1	0.000000E+000
1	9.84468008	2.016070E-011	6.220696E-012	0	0.000000E+000
1	9.84468341	6.220696E-012	2.016070E-011	1	0.000000E+000
1	9.84483070	2.016070E-011	6.220696E-012	0	0.000000E+000
1	9.84805042	6.220696E-012	2.016070E-011	1	0.000000E+000
1	9.84907864	2.016070E-011	6.220696E-012	0	0.000000E+000
1	9.84908686	6.220696E-012	2.016070E-011	1	0.000000E+000
1	9.84974785	2.016070E-011	6.220696E-012	0	0.000000E+000
1	9.84986611	6.220696E-012	2.016070E-011	1	0.000000E+000
1	9.85116216	2.016070E-011	6.220696E-012	0	0.000000E+000
1	9.85158320	6.220696E-012	2.016070E-011	1	0.000000E+000
1	9.85232225	2.016070E-011	6.220696E-012	0	0.000000E+000
1	9.85648438	6.220696E-012	2.016070E-011	1	0.000000E+000
1	9.85653596	2.016070E-011	6.220696E-012	0	0.000000E+000
1	9.85656384	6.220696E-012	2.016070E-011	1	0.000000E+000
1	9.85668929	2.016070E-011	6.220696E-012	0	0.000000E+000
1	9.85893179	6.220696E-012	2.016070E-011	1	0.000000E+000
1	9.85959553	2.016070E-011	6.220696E-012	0	0.000000E+000
1	9.86223785	6.220696E-012	2.016070E-011	1	0.000000E+000
1	9.86300529	2.016070E-011	6.220696E-012	0	0.000000E+000
1	9.86303368	6.220696E-012	2.016070E-011	1	0.000000E+000
1	9.86400285	2.016070E-011	6.220696E-012	0	0.000000E+000
1	9.86404954	6.220696E-012	2.016070E-011	1	0.000000E+000
1	9.86426469	2.016070E-011	6.220696E-012	0	0.000000E+000
1	9.86428034	6.220696E-012	2.016070E-011	1	0.000000E+000
1	9.86489771	2.016070E-011	6.220696E-012	0	0.000000E+000
1	9.86621780	6.220696E-012	2.016070E-011	1	0.000000E+000
1	9.86632096	2.016070E-011	6.220696E-012	0	0.000000E+000
1	9.87846762	6.220696E-012	2.016070E-011	1	0.000000E+000
1	9.87862594	2.016070E-011	6.220696E-012	0	0.000000E+000
1	9.87864509	6.220696E-012	2.016070E-011	1	0.000000E+000
1	9.87909202	2.016070E-011	6.220696E-012	0	0.000000E+000
1	9.87913659	6.220696E-012	2.016070E-011	1	0.000000E+000
1	9.88027603	2.016070E-011	6.220696E-012	0	0.000000E+000
1	9.88030029	6.220696E-012	2.016070E-011	1	0.000000E+000
1	9.88078499	2.016070E-011	6.220696E-012	0	0.000000E+000
1	9.88373589	6.220696E-012	2.016070E-011	1	0.000000E+000
1	9.88380600	2.016070E-011	6.220696E-012	0	0.000000E+000
1	9.88381341	6.220696E-012	2.016070E-011	1	0.000000E+000
1	9.88482631	2.016070E-011	6.220696E-012	0	0.000000E+000
1	9.88484920	6.220696E-012	2.016070E-011	1	0.000000E+000
1	9.88967364	2.016070E-011	6.220696E-012	0	0.000000E+000
1	9.88996396	6.220696E-012	2.016070E-011	1	0.000000E+000
1	9.89090659	2.016070E-011	6.220696E-012	0	0.000000E+000
1	9.89091484	6.220696E-012	2.016070E-011	1	0.000000E+000
1	9.89147249	2.016070E-011	6.220696E-012	0	0.000000E+000
1	9.89244417	6.220696E-012	2.016070E-011	1	0.000000E+000
1	9.89264249	2.016070E-011	6.220696E-012	0	0.000000E+000
1	9.89637403	6.220696E-012	2.016070E-011	1	0.000000E+000
1	9.89965726	2.016070E-011	6.220696E-012	0	0.000000E+000
1	9.89967949	6.220696E-012	2.016070E-011	1	0.000000E+000
1	9.90001860	2.016070E-011	6.220696E-012	0	0.000000E+000
1	9.90003460	6.220696E-012	2.016070E-011	1	0.000000E+000
1	9.90005632	2.016070E-011	6.220696E-012	0	0.000000E+000
1	9.90417356	6.220696E-012	2.016070E-011	1	0.000000E+000
1	9.90550476	2.016070E-011	6.220696E-012	0	0.000000E+000
1	9.91232857	6.220696E-012	2.016070E-011	1	0.000000E+000
1	9.91236653	2.016070E-011	6.220696E-012	0	0.000000E+000
1	9.91859931	6.220696E-012	2.016070E-011	1	0.000000E+000
1	9.91878723	2.016070E-011	6.220696E-012	0	0.000000E+000
1	9.92422978	6.220696E-012	2.016070E-011	1	0.000000E+000
1	9.92543779	2.016070E-011	6.220696E-012	0	0.000000E+000
1	9.92680970	6.220696E-012	2.016070E-011	1	0.000000E+000
1	9.92705305	2.016070E-011	6.220696E-012	0	0.000000E+000
1	9.92706062	6.220696E-012	2.016070E-011	1	0.000000E+000
1	9.92851336	2.016070E-011	6.220696E-012	0	0.000000E+000
1	9.92851925	6.220696E-012	2.016070E-011	1	0.000000E+000
1	9.92916474	2.016070E-011	6.220696E-012	0	0.000000E+000
1	9.92920857	6.220696E-012	2.016070E-011	1	0.000000E+000
1	9.93278886	2.016070E-011	6.220696E-012	0	0.000000E+000
1	9.93313993	6.220696E-012	2.016070E-011	1	0.000000E+000
1	9.93384682	2.016070E-011	6.220696E-012	0	0.000000E+000
1	9.93386711	6.220696E-012	2.016070E-011	1	0.000000E+000
1	9.93407329	2.016070E-011	6.220696E-012	0	0.000000E+000
1	9.93408234	6.220696E-012	2.016070E-011	1	0.000000E+000
1	9.93497149	2.016070E-011	6.220696E-012	0	0.000000E+000
1	9.93621064	6.220696E-012	2.016070E-011	1	0.000000E+000
1	9.93863685	2.016070E-011	6.220696E-012	0	0.000000E+000
1	9.93865241	6.220696E-012	2.016070E-011	1	0.000000E+000
1	9.93957190	2.016070E-011	6.220696E-012	0	0.000000E+000
1	9.94323421	6.220696E-012	2.016070E-011	1	0.000000E+000
1	9.94348560	2.016070E-011	6.220696E-012	0	0.000000E+000
1	9.94353334	6.220696E-012	2.016070E-011	1	0.000000E+000
1	9.94386623	2.016070E-011	6.220696E-012	0	0.000000E+000
1	9.94390408	6.220696E-012	2.016070E-011	1	0.000000E+000
1	9.94445742	2.016070E-011	6.220696E-012	0	0.000000E+000
1	9.94530954	6.220696E-012	2.016070E-011	1	0.000000E+000
1	9.94660436	2.016070E-011	6.220696E-012	0	0.000000E+000
1	9.94663476	6.220696E-012	2.016070E-011	1	0.000000E+000
1	9.94787408	2.016070E-011	6.220696E-012	0	0.000000E+000
1	9.94790484	6.220696E-012	2.016070E-011	1	0.000000E+000
1	9.94983734	2.016070E-011	6.220696E-012	0	0.000000E+000
1	9.94985983	6.220696E-012	2.016070E-011	1	0.000000E+000
1	9.95017656	2.016070E-011	6.220696E-012	0	0.000000E+000
1	9.95172069	6.220696E-012	2.016070E-011	1	0.000000E+000
1	9.95206895	2.016070E-011	6.220696E-012	0	0.000000E+000
1	9.95479597	6.220696E-012	2.016070E-011	1	0.000000E+000
1	9.95678749	2.016070E-011	6.220696E-012	0	0.000000E+000
1	9.95681923	6.220696E-012	2.016070E-011	1	0.000000E+000
1	9.95698193	2.016070E-011	6.220696E-012	0	0.000000E+000
1	9.95700834	6.220696E-012	2.016070E-011	1	0.000000E+000
1	9.95722443	2.016070E-011	6.220696E-012	0	0.000000E+000
1	9.95725060	6.220696E-012	2.016070E-011	1	0.000000E+000
1	9.95770338	2.016070E-011	6.220696E-012	0	0.000000E+000
1	13.04964330	6.567316E-012	2.050732E-011	1	0.000000E+000
1	13.05009243	2.050732E-011	6.567316E-012	0	0.000000E+000
1	13.05012191	6.567316E-012	2.050732E-011	1	0.000000E+000
1	13.05177572	2.050732E-011	6.567316E-012	0	0.000000E+000
1	13.05178111	6.567316E-012	2.050732E-011	1	0.000000E+000
1	13.05248579	2.050732E-011	6.567316E-012	0	0.000000E+000
1	13.05251411	6.567316E-012	2.050732E-011	1	0.000000E+000
1	13.05297863	2.050732E-011	6.567316E-012	0	0.000000E+000
1	13.05299585	6.567316E-012	2.050732E-011	1	0.000000E+000
1	13.05514140	2.050732E-011	6.567316E-012	0	0.000000E+000
1	13.05663179	6.567316E-012	2.050732E-011	1	0.000000E+000
1	13.05672911	2.050732E-011	6.567316E-012	0	0.000000E+000
1	13.05674888	6.567316E-012	2.050732E-011	1	0.000000E+000
1	13.05719572	2.050732E-011	6.567316E-012	0	0.000000E+000
1	13.05726920	6.567316E-012	2.050732E-011	1	0.000000E+000
1	13.05808703	2.050732E-011	6.567316E-012	0	0.000000E+000
1	13.05811236	6.567316E-012	2.050732E-011	1	0.000000E+000
1	13.06031113	2.050732E-011	6.567316E-012	0	0.000000E+000
1	13.06183796	6.567316E-012	2.050732E-011	1	0.000000E+000
1	13.06215218	2.050732E-011	6.567316E-012	0	0.000000E+000
1	13.06247053	6.567316E-012	2.050732E-011	1	0.000000E+000
1	13.06298594	2.050732E-011	6.567316E-012	0	0.000000E+000
1	13.06300610	6.567316E-012	2.050732E-011	1	0.000000E+000
1	13.06354593	2.050732E-011	6.567316E-012	0	0.000000E+000
1	13.06461064	6.567316E-012	2.050732E-011	1	0.000000E+000
1	13.06489892	2.050732E-011	6.567316E-012	0	0.000000E+000
1	13.06497500	6.567316E-012	2.050732E-011	1	0.000000E+000
1	13.06568514	2.050732E-011	6.567316E-012	0	0.000000E+000
1	13.06568808	6.567316E-012	2.050732E-011	1	0.000000E+000
1	13.06621955	2.050732E-011	6.567316E-012	0	0.000000E+000
1	13.06624483	6.567316E-012	2.050732E-011	1	0.000000E+000
1	13.06799685	2.050732E-011	6.567316E-012	0	0.000000E+000
1	13.07529535	6.567316E-012	2.050732E-011	1	0.000000E+000
1	13.07636052	2.050732E-011	6.567316E-012	0	0.000000E+000
1	13.07639556	6.567316E-012	2.050732E-011	1	0.000000E+000
1	13.07676816	2.050732E-011	6.567316E-012	0	0.000000E+000
1	13.08048559	6.567316E-012	2.050732E-011	1	0.000000E+000
1	13.08061111	2.050732E-011	6.567316E-012	0	0.000000E+000
1	13.08569625	6.567316E-012	2.050732E-011	1	0.000000E+000
1	13.08648828	2.050732E-011	6.567316E-012	0	0.000000E+000
1	13.09294304	6.567316E-012	2.050732E-011	1	0.000000E+000
1	13.09297363	2.050732E-011	6.567316E-012	0	0.000000E+000
1	13.09298105	6.567316E-012	2.050732E-011	1	0.000000E+000
1	13.09318802	2.050732E-011	6.567316E-012	0	0.000000E+000
1	13.09371794	6.567316E-012	2.050732E-011	1	0.000000E+000
1	13.09482911	2.050732E-011	6.567316E-012	0	0.000000E+000
1	13.09894601	6.567316E-012	2.050732E-011	1	0.000000E+000
1	13.09901373	2.050732E-011	6.567316E-012	0	0.000000E+000
1	13.10971051	6.567316E-012	2.050732E-011	1	0.000000E+000
1	13.11109215	2.050732E-011	6.567316E-012	0	0.000000E+000
1	13.11112350	6.567316E-012	2.050732E-011	1	0.000000E+000
1	13.11169182	2.050732E-011	6.567316E-012	0	0.000000E+000
1	13.11171488	6.567316E-012	2.050732E-011	1	0.000000E+000
1	13.11299482	2.050732E-011	6.567316E-012	0	0.000000E+000
1	13.12143207	6.567316E-012	2.050732E-011	1	0.000000E+000
1	13.12155775	2.050732E-011	6.567316E-012	0	0.000000E+000
1	13.12158193	6.567316E-012	2.050732E-011	1	0.000000E+000
1	13.12208361	2.050732E-011	6.567316E-012	0	0.000000E+000
1	13.12212401	6.567316E-012	2.050732E-011	1	0.000000E+000
1	13.12290279	2.050732E-011	6.567316E-012	0	0.000000E+000
1	13.12293693	6.567316E-012	2.050732E-011	1	0.000000E+000
1	13.12417107	2.050732E-011	6.567316E-012	0	0.000000E+000
1	13.12422153	6.567316E-012	2.050732E-011	1	0.000000E+000
1	13.12459607	2.050732E-011	6.567316E-012	0	0.000000E+000
1	13.12461693	6.567316E-012	2.050732E-011	1	0.000000E+000
1	13.12621330	2.050732E-011	6.567316E-012	0	0.000000E+000
1	13.12780059	6.567316E-012	2.050732E-011	1	0.000000E+000
1	13.12840457	2.050732E-011	6.567316E-012	0	0.000000E+000
1	13.12868915	6.567316E-012	2.050732E-011	1	0.000000E+000
1	13.12901298	2.050732E-011	6.567316E-012	0	0.000000E+000
1	13.13400660	6.567316E-012	2.050732E-011	1	0.000000E+000
1	13.13525334	2.050732E-011	6.567316E-012	0	0.000000E+000
1	13.13529425	6.567316E-012	2.050732E-011	1	0.000000E+000
1	13.13539334	2.050732E-011	6.567316E-012	0	0.000000E+000
1	13.13613455	6.567316E-012	2.050732E-011	1	0.000000E+000
1	13.13617732	2.050732E-011	6.567316E-012	0	0.000000E+000
1	13.13730150	6.567316E-012	2.050732E-011	1	0.000000E+000
1	13.13736290	2.050732E-011	6.567316E-012	0	0.000000E+000
1	13.13737585	6.567316E-012	2.050732E-011	1	0.000000E+000
1	13.14154587	2.050732E-011	6.567316E-012	0	0.000000E+000
1	13.14235011	6.567316E-012	2.050732E-011	1	0.000000E+000
1	13.14437836	2.050732E-011	6.567316E-012	0	0.000000E+000
1	13.14440823	6.567316E-012	2.050732E-011	1	0.000000E+000
1	13.14549995	2.050732E-011	6.567316E-012	0	0.000000E+000
1	13.14723685	6.567316E-012	2.050732E-011	1	0.000000E+000
1	13.14731202	2.050732E-011	6.567316E-012	0	0.000000E+000
1	13.14852920	6.567316E-012	2.050732E-011	1	0.000000E+000
1	13.14873027	2.050732E-011	6.567316E-012	0	0.000000E+000
1	13.14892706	6.567316E-012	2.050732E-011	1	0.000000E+000
1	13.15191665	2.050732E-011	6.567316E-012	0	0.000000E+000
1	13.15194315	6.567316E-012	2.050732E-011	1	0.000000E+000
1	13.15619177	2.050732E-011	6.567316E-012	0	0.000000E+000
1	13.15646446	6.567316E-012	2.050732E-011	1	0.000000E+000
1	13.15737276	2.050732E-011	6.567316E-012	0	0.000000E+000
1	13.15741121	6.567316E-012	2.050732E-011	1	0.000000E+000
1	13.15814943	2.050732E-011	6.567316E-012	0	0.000000E+000
1	13.15817240	6.567316E-012	2.050732E-011	1	0.000000E+000
1	13.15885000	2.050732E-011	6.567316E-012	0	0.000000E+000
1	13.15916184	6.567316E-012	2.050732E-011	1	0.000000E+000
1	13.15921787	2.050732E-011	6.567316E-012	0	0.000000E+000
1	13.15922946	6.567316E-012	2.050732E-011	1	0.000000E+000
1	13.15957558	2.050732E-011	6.567316E-012	0	0.000000E+000
1	13.16329604	6.567316E-012	2.050732E-011	1	0.000000E+000
1	13.16397981	2.050732E-011	6.567316E-012	0	0.000000E+000
1	13.16399037	6.567316E-012	2.050732E-011	1	0.000000E+000
1	13.16435586	2.050732E-011	6.567316E-012	0	0.000000E+000
1	13.16438885	6.567316E-012	2.050732E-011	1	0.000000E+000
1	13.16450767	2.050732E-011	6.567316E-012	0	0.000000E+000
1	13.16455280	6.567316E-012	2.050732E-011	1	0.000000E+000
1	13.16835197	2.050732E-011	6.567316E-012	0	0.000000E+000
1	13.16838470	6.567316E-012	2.050732E-011	1	0.000000E+000
1	13.17120949	2.050732E-011	6.567316E-012	0	0.000000E+000
1	13.17444411	6.567316E-012	2.050732E-011	1	0.000000E+000
1	13.17860212	2.050732E-011	6.567316E-012	0	0.000000E+000
1	13.18094682	6.567316E-012	2.050732E-011	1	0.000000E+000
1	13.18421418	2.050732E-011	6.567316E-012	0	0.000000E+000
1	13.18425646	6.567316E-012	2.050732E-011	1	0.000000E+000
1	13.18593607	2.050732E-011	6.567316E-012	0	0.000000E+000
1	13.18595244	6.567316E-012	2.050732E-011	1	0.000000E+000
1	13.18604715	2.050732E-011	6.567316E-012	0	0.000000E+000
1	13.18854260	6.567316E-012	2.050732E-011	1	0.000000E+000
1	13.18902783	2.050732E-011	6.567316E-012	0	0.000000E+000
1	13.18906395	6.567316E-012	2.050732E-011	1	0.000000E+000
1	13.19148457	2.050732E-011	6.567316E-012	0	0.000000E+000
1	13.19156274	6.567316E-012	2.050732E-011	1	0.000000E+000
1	13.19194386	2.050732E-011	6.567316E-012	0	0.000000E+000
1	13.19961003	6.567316E-012	2.050732E-011	1	0.000000E+000
1	13.20053164	2.050732E-011	6.567316E-012	0	0.000000E+000
1	13.20125678	6.567316E-012	2.050732E-011	1	0.000000E+000
1	13.20161736	2.050732E-011	6.567316E-012	0	0.000000E+000
1	13.20177580	6.567316E-012	2.050732E-011	1	0.000000E+000
1	13.20187452	2.050732E-011	6.567316E-012	0	0.000000E+000
1	13.20829405	6.567316E-012	2.050732E-011	1	0.000000E+000
1	13.20843228	2.050732E-011	6.567316E-012	0	0.000000E+000
1	13.22111052	6.567316E-012	2.050732E-011	1	0.000000E+000
1	13.22134634	2.050732E-011	6.567316E-012	0	0.000000E+000
1	13.23028071	6.567316E-012	2.050732E-011	1	0.000000E+000
1	13.23085497	2.050732E-011	6.567316E-012	0	0.000000E+000
1	13.23180742	6.567316E-012	2.050732E-011	1	0.000000E+000
1	13.23197570	2.050732E-011	6.567316E-012	0	0.000000E+000
1	13.23372159	6.567316E-012	2.050732E-011	1	0.000000E+000
1	13.23389002	2.050732E-011	6.567316E-012	0	0.000000E+000
1	13.24759542	6.567316E-012	2.050732E-011	1	0.000000E+000
1	13.24765863	2.050732E-011	6.567316E-012	0	0.000000E+000
1	13.24768003	6.567316E-012	2.050732E-011	1	0.000000E+000
1	13.24787423	2.050732E-011	6.567316E-012	0	0.000000E+000
1	13.24976343	6.567316E-012	2.050732E-011	1	0.000000E+000
1	13.25259783	2.050732E-011	6.567316E-012	0	0.000000E+000
1	13.25635596	6.567316E-012	2.050732E-011	1	0.000000E+000
1	13.25761802	2.050732E-011	6.567316E-012	0	0.000000E+000
1	13.25763679	6.567316E-012	2.050732E-011	1	0.000000E+000
1	13.25835356	2.050732E-011	6.567316E-012	0	0.000000E+000
1	13.25871518	6.567316E-012	2.050732E-011	1	0.000000E+000
1	13.26189704	2.050732E-011	6.567316E-012	0	0.000000E+000
1	13.26192694	6.567316E-012	2.050732E-011	1	0.000000E+000
1	13.26220391	2.050732E-011	6.567316E-012	0	0.000000E+000
1	13.26222680	6.567316E-012	2.050732E-011	1	0.000000E+000
1	13.26303753	2.050732E-011	6.567316E-012	0	0.000000E+000
1	16.28860232	6.513649E-012	2.045365E-011	1	0.000000E+000
1	16.28864439	2.045365E-011	6.513649E-012	0	0.000000E+000
1	16.28974481	6.513649E-012	2.045365E-011	1	0.000000E+000
1	16.28978403	2.045365E-011	6.513649E-012	0	0.000000E+000
1	16.32368089	6.513649E-012	2.045365E-011	1	0.000000E+000
1	16.32400725	2.045365E-011	6.513649E-012	0	0.000000E+000
1	16.32523235	6.513649E-012	2.045365E-011	1	0.000000E+000
1	16.32553968	2.045365E-011	6.513649E-012	0	0.000000E+000
1	16.32812895	6.513649E-012	2.045365E-011	1	0.000000E+000
1	16.32931408	2.045365E-011	6.513649E-012	0	0.000000E+000
1	16.32955526	6.513649E-012	2.045365E-011	1	0.000000E+000
1	16.33024538	2.045365E-011	6.513649E-012	0	0.000000E+000
1	16.33025745	6.513649E-012	2.045365E-011	1	0.000000E+000
1	16.33151916	2.045365E-011	6.513649E-012	0	0.000000E+000
1	16.33157539	6.513649E-012	2.045365E-011	1	0.000000E+000
1	16.33164044	2.045365E-011	6.513649E-012	0	0.000000E+000
1	16.34149307	6.513649E-012	2.045365E-011	1	0.000000E+000
1	16.34223173	2.045365E-011	6.513649E-012	0	0.000000E+000
1	16.34224268	6.513649E-012	2.045365E-011	1	0.000000E+000
1	16.34460455	2.045365E-011	6.513649E-012	0	0.000000E+000
1	16.34908965	6.513649E-012	2.045365E-011	1	0.000000E+000
1	16.34962461	2.045365E-011	6.513649E-012	0	0.000000E+000
1	16.34967056	6.513649E-012	2.045365E-011	1	0.000000E+000
1	16.34974913	2.045365E-011	6.513649E-012	0	0.000000E+000
1	16.35478980	6.513649E-012	2.045365E-011	1	0.000000E+000
1	16.35512510	2.045365E-011	6.513649E-012	0	0.000000E+000
1	16.36446468	6.513649E-012	2.045365E-011	1	0.000000E+000
1	16.36496251	2.045365E-011	6.513649E-012	0	0.000000E+000
1	16.36497893	6.513649E-012	2.045365E-011	1	0.000000E+000
1	16.36615771	2.045365E-011	6.513649E-012	0	0.000000E+000
1	16.36619991	6.513649E-012	2.045365E-011	1	0.000000E+000
1	16.36624265	2.045365E-011	6.513649E-012	0	0.000000E+000
1	16.36627480	6.513649E-012	2.045365E-011	1	0.000000E+000
1	16.36805322	2.045365E-011	6.513649E-012	0	0.000000E+000
1	16.36807258	6.513649E-012	2.045365E-011	1	0.000000E+000
1	16.36857997	2.045365E-011	6.513649E-012	0	0.000000E+000
1	16.36860565	6.513649E-012	2.045365E-011	1	0.000000E+000
1	16.36869301	2.045365E-011	6.513649E-012	0	0.000000E+000
1	16.36872156	6.513649E-012	2.045365E-011	1	0.000000E+000
1	16.36893132	2.045365E-011	6.513649E-012	0	0.000000E+000
1	16.36896851	6.513649E-012	2.045365E-011	1	0.000000E+000
1	16.37191258	2.045365E-011	6.513649E-012	0	0.000000E+000
1	19.20918673	6.564284E-012	2.050428E-011	1	0.000000E+000
1	19.21268549	2.050428E-011	6.564284E-012	0	0.000000E+000
1	19.21799798	6.564284E-012	2.050428E-011	1	0.000000E+000
1	19.21813844	2.050428E-011	6.564284E-012	0	0.000000E+000
1	19.21816438	6.564284E-012	2.050428E-011	1	0.000000E+000
1	19.21823653	2.050428E-011	6.564284E-012	0	0.000000E+000
1	19.21879702	6.564284E-012	2.050428E-011	1	0.000000E+000
1	19.21957842	2.050428E-011	6.564284E-012	0	0.000000E+000
1	19.22199737	6.564284E-012	2.050428E-011	1	0.000000E+000
1	19.22225280	2.050428E-011	6.564284E-012	0	0.000000E+000
1	19.22226637	6.564284E-012	2.050428E-011	1	0.000000E+000
1	19.22237406	2.050428E-011	6.564284E-012	0	0.000000E+000
1	19.22426609	6.564284E-012	2.050428E-011	1	0.000000E+000
1	19.22541389	2.050428E-011	6.564284E-012	0	0.000000E+000
1	19.22807137	6.564284E-012	2.050428E-011	1	0.000000E+000
1	19.22898394	2.050428E-011	6.564284E-012	0	0.000000E+000
1	19.22904063	6.564284E-012	2.050428E-011	1	0.000000E+000
1	19.22912917	2.050428E-011	6.564284E-012	0	0.000000E+000
1	19.23333245	6.564284E-012	2.050428E-011	1	0.000000E+000
1	19.23356957	2.050428E-011	6.564284E-012	0	0.000000E+000
1	19.23560592	6.564284E-012	2.050428E-011	1	0.000000E+000
1	19.23619698	2.050428E-011	6.564284E-012	0	0.000000E+000
1	19.23622799	6.564284E-012	2.050428E-011	1	0.000000E+000
1	19.23635876	2.050428E-011	6.564284E-012	0	0.000000E+000
1	19.23642709	6.564284E-012	2.050428E-011	1	0.000000E+000
1	19.23658671	2.050428E-011	6.564284E-012	0	0.000000E+000
1	19.24366885	6.564284E-012	2.050428E-011	1	0.000000E+000
1	19.24427207	2.050428E-011	6.564284E-012	0	0.000000E+000
1	19.24510702	6.564284E-012	2.050428E-011	1	0.000000E+000
1	19.24578874	2.050428E-011	6.564284E-012	0	0.000000E+000
1	19.24683874	6.564284E-012	2.050428E-011	1	0.000000E+000
1	19.24687541	2.050428E-011	6.564284E-012	0	0.000000E+000
1	19.24813298	6.564284E-012	2.050428E-011	1	0.000000E+000
1	19.24840447	2.050428E-011	6.564284E-012	0	0.000000E+000
1	19.25455410	6.564284E-012	2.050428E-011	1	0.000000E+000
1	19.25486622	2.050428E-011	6.564284E-012	0	0.000000E+000
1	19.25511468	6.564284E-012	2.050428E-011	1	0.000000E+000
1	19.25513539	2.050428E-011	6.564284E-012	0	0.000000E+000
1	19.25515516	6.564284E-012	2.050428E-011	1	0.000000E+000
1	19.25531382	2.050428E-011	6.564284E-012	0	0.000000E+000
1	19.25548481	6.564284E-012	2.050428E-011	1	0.000000E+000
1	19.25577126	2.050428E-011	6.564284E-012	0	0.000000E+000
1	19.25730572	6.564284E-012	2.050428E-011	1	0.000000E+000
1	19.25759354	2.050428E-011	6.564284E-012	0	0.000000E+000
1	19.25761668	6.564284E-012	2.050428E-011	1	0.000000E+000
1	19.25772411	2.050428E-011	6.564284E-012	0	0.000000E+000
1	19.26043735	6.564284E-012	2.050428E-011	1	0.000000E+000
1	19.26125654	2.050428E-011	6.564284E-012	0	0.000000E+000
1	19.27413935	6.564284E-012	2.050428E-011	1	0.000000E+000
1	19.27537539	2.050428E-011	6.564284E-012	0	0.000000E+000
1	19.27539678	6.564284E-012	2.050428E-011	1	0.000000E+000
1	19.27549402	2.050428E-011	6.564284E-012	0	0.000000E+000
1	19.27762750	6.564284E-012	2.050428E-011	1	0.000000E+000
1	19.27896814	2.050428E-011	6.564284E-012	0	0.000000E+000
1	19.27916618	6.564284E-012	2.050428E-011	1	0.000000E+000
1	19.28032188	2.050428E-011	6.564284E-012	0	0.000000E+000
1	19.28038270	6.564284E-012	2.050428E-011	1	0.000000E+000
1	19.28067252	2.050428E-011	6.564284E-012	0	0.000000E+000
1	19.28168166	6.564284E-012	2.050428E-011	1	0.000000E+000
1	19.28269974	2.050428E-011	6.564284E-012	0	0.000000E+000
1	19.28422702	6.564284E-012	2.050428E-011	1	0.000000E+000
1	19.28465944	2.050428E-011	6.564284E-012	0	0.000000E+000
1	19.29449594	6.564284E-012	2.050428E-011	1	0.000000E+000
1	19.29671254	2.050428E-011	6.564284E-012	0	0.000000E+000
1	19.30463227	6.564284E-012	2.050428E-011	1	0.000000E+000
1	19.30505923	2.050428E-011	6.564284E-012	0	0.000000E+000
1	19.30835116	6.564284E-012	2.050428E-011	1	0.000000E+000
1	19.30899598	2.050428E-011	6.564284E-012	0	0.000000E+000
1	19.30904343	6.564284E-012	2.050428E-011	1	0.000000E+000
1	19.30926376	2.050428E-011	6.564284E-012	0	0.000000E+000
1	19.30927891	6.564284E-012	2.050428E-011	1	0.000000E+000
1	19.31096823	2.050428E-011	6.564284E-012	0	0.000000E+000
1	19.31105339	6.564284E-012	2.050428E-011	1	0.000000E+000
1	19.31262159	2.050428E-011	6.564284E-012	0	0.000000E+000
1	19.31263102	6.564284E-012	2.050428E-011	1	0.000000E+000
1	19.31301973	2.050428E-011	6.564284E-012	0	0.000000E+000
1	19.31304037	6.564284E-012	2.050428E-011	1	0.000000E+000
1	19.31429947	2.050428E-011	6.564284E-012	0	0.000000E+000
1	19.31537259	6.564284E-012	2.050428E-011	1	0.000000E+000
1	19.31539166	2.050428E-011	6.564284E-012	0	0.000000E+000
1	19.31745037	6.564284E-012	2.050428E-011	1	0.000000E+000
1	19.31773157	2.050428E-011	6.564284E-012	0	0.000000E+000
1	19.31854451	6.564284E-012	2.050428E-011	1	0.000000E+000
1	19.31888423	2.050428E-011	6.564284E-012	0	0.000000E+000
1	19.31890760	6.564284E-012	2.050428E-011	1	0.000000E+000
1	19.31919573	2.050428E-011	6.564284E-012	0	0.000000E+000
1	19.31989028	6.564284E-012	2.050428E-011	1	0.000000E+000
1	19.32042149	2.050428E-011	6.564284E-012	0	0.000000E+000
1	19.32044639	6.564284E-012	2.050428E-011	1	0.000000E+000
1	19.32050395	2.050428E-011	6.564284E-012	0	0.000000E+000
1	19.32072450	6.564284E-012	2.050428E-011	1	0.000000E+000
1	19.32082341	2.050428E-011	6.564284E-012	0	0.000000E+000
1	19.32084186	6.564284E-012	2.050428E-011	1	0.000000E+000
1	19.32201050	2.050428E-011	6.564284E-012	0	0.000000E+000
1	19.32827670	6.564284E-012	2.050428E-011	1	0.000000E+000
1	19.33050853	2.050428E-011	6.564284E-012	0	0.000000E+000
1	19.33051667	6.564284E-012	2.050428E-011	1	0.000000E+000
1	19.33094512	2.050428E-011	6.564284E-012	0	0.000000E+000
1	19.33099445	6.564284E-012	2.050428E-011	1	0.000000E+000
1	19.33122446	2.050428E-011	6.564284E-012	0	0.000000E+000
1	19.33123178	6.564284E-012	2.050428E-011	1	0.000000E+000
1	19.33128615	2.050428E-011	6.564284E-012	0	0.000000E+000
1	19.33508174	6.564284E-012	2.050428E-011	1	0.000000E+000
1	19.33530759	2.050428E-011	6.564284E-012	0	0.000000E+000
1	19.33818041	6.564284E-012	2.050428E-011	1	0.000000E+000
1	19.33825280	2.050428E-011	6.564284E-012	0	0.000000E+000
1	19.34104918	6.564284E-012	2.050428E-011	1	0.000000E+000
1	19.34146476	2.050428E-011	6.564284E-012	0	0.000000E+000
1	19.34174493	6.564284E-012	2.050428E-011	1	0.000000E+000
1	19.34414360	2.050428E-011	6.564284E-012	0	0.000000E+000
1	19.34418409	6.564284E-012	2.050428E-011	1	0.000000E+000
1	19.34451394	2.050428E-011	6.564284E-012	0	0.000000E+000
1	19.34459843	6.564284E-012	2.050428E-011	1	0.000000E+000
1	19.34550498	2.050428E-011	6.564284E-012	0	0.000000E+000
1	19.34552918	6.564284E-012	2.050428E-011	1	0.000000E+000
1	19.34756991	2.050428E-011	6.564284E-012	0	0.000000E+000
1	19.34884498	6.564284E-012	2.050428E-011	1	0.000000E+000
1	19.34913308	2.050428E-011	6.564284E-012	0	0.000000E+000
1	19.35298634	6.564284E-012	2.050428E-011	1	0.000000E+000
1	19.35362531	2.050428E-011	6.564284E-012	0	0.000000E+000
1	19.35366023	6.564284E-012	2.050428E-011	1	0.000000E+000
1	19.35414455	2.050428E-011	6.564284E-012	0	0.000000E+000
1	19.35915224	6.564284E-012	2.050428E-011	1	0.000000E+000
1	19.36025474	2.050428E-011	6.564284E-012	0	0.000000E+000
1	19.36027636	6.564284E-012	2.050428E-011	1	0.000000E+000
1	19.36184414	2.050428E-011	6.564284E-012	0	0.000000E+000
1	19.36186816	6.564284E-012	2.050428E-011	1	0.000000E+000
1	19.36196676	2.050428E-011	6.564284E-012	0	0.000000E+000
1	19.37092165	6.564284E-012	2.050428E-011	1	0.000000E+000
1	19.37261719	2.050428E-011	6.564284E-012	0	0.000000E+000
1	19.37484989	6.564284E-012	2.050428E-011	1	0.000000E+000
1	19.37917664	2.050428E-011	6.564284E-012	0	0.000000E+000
1	19.37992785	6.564284E-012	2.050428E-011	1	0.000000E+000
1	19.38325906	2.050428E-011	6.564284E-012	0	0.000000E+000
1	19.38582237	6.564284E-012	2.050428E-011	1	0.000000E+000
1	19.38616204	2.050428E-011	6.564284E-012	0	0.000000E+000
1	19.38621269	6.564284E-012	2.050428E-011	1	0.000000E+000
1	19.38735860	2.050428E-011	6.564284E-012	0	0.000000E+000
1	19.38739198	6.564284E-012	2.050428E-011	1	0.000000E+000
1	19.38767006	2.050428E-011	6.564284E-012	0	0.000000E+000
1	20.68787988	6.515469E-012	2.045547E-011	1	0.000000E+000
1	20.68827090	2.045547E-011	6.515469E-012	0	0.000000E+000
1	20.69220743	6.515469E-012	2.045547E-011	1	0.000000E+000
1	20.69226614	2.045547E-011	6.515469E-012	0	0.000000E+000
1	20.69234108	6.515469E-012	2.045547E-011	1	0.000000E+000
1	20.69261656	2.045547E-011	6.515469E-012	0	0.000000E+000
1	20.69401028	6.515469E-012	2.045547E-011	1	0.000000E+000
1	20.69796517	2.045547E-011	6.515469E-012	0	0.000000E+000
1	20.69798718	6.515469E-012	2.045547E-011	1	0.000000E+000
1	20.69822895	2.045547E-011	6.515469E-012	0	0.000000E+000
1	20.70569838	6.515469E-012	2.045547E-011	1	0.000000E+000
1	20.70634229	2.045547E-011	6.515469E-012	0	0.000000E+000
1	20.70635188	6.515469E-012	2.045547E-011	1	0.000000E+000
1	20.70853893	2.045547E-011	6.515469E-012	0	0.000000E+000
1	20.70856468	6.515469E-012	2.045547E-011	1	0.000000E+000
1	20.70874682	2.045547E-011	6.515469E-012	0	0.000000E+000
1	20.70876953	6.515469E-012	2.045547E-011	1	0.000000E+000
1	20.71025897	2.045547E-011	6.515469E-012	0	0.000000E+000
1	20.71028437	6.515469E-012	2.045547E-011	1	0.000000E+000
1	20.71052710	2.045547E-011	6.515469E-012	0	0.000000E+000
1	20.71054765	6.515469E-012	2.045547E-011	1	0.000000E+000
1	20.71394331	2.045547E-011	6.515469E-012	0	0.000000E+000
1	20.71395658	6.515469E-012	2.045547E-011	1	0.000000E+000
1	20.71546749	2.045547E-011	6.515469E-012	0	0.000000E+000
1	20.71708954	6.515469E-012	2.045547E-011	1	0.000000E+000
1	20.71730660	2.045547E-011	6.515469E-012	0	0.000000E+000
1	20.72006806	6.515469E-012	2.045547E-011	1	0.000000E+000
1	20.72224273	2.045547E-011	6.515469E-012	0	0.000000E+000
1	20.72365573	6.515469E-012	2.045547E-011	1	0.000000E+000
1	20.72403401	2.045547E-011	6.515469E-012	0	0.000000E+000
1	20.72406345	6.515469E-012	2.045547E-011	1	0.000000E+000
1	20.72428557	2.045547E-011	6.515469E-012	0	0.000000E+000
1	20.73211261	6.515469E-012	2.045547E-011	1	0.000000E+000
1	20.73377530	2.045547E-011	6.515469E-012	0	0.000000E+000
1	20.73643687	6.515469E-012	2.045547E-011	1	0.000000E+000
1	20.73648775	2.045547E-011	6.515469E-012	0	0.000000E+000
1	20.73655712	6.515469E-012	2.045547E-011	1	0.000000E+000
1	20.73782653	2.045547E-011	6.515469E-012	0	0.000000E+000
1	20.73785380	6.515469E-012	2.045547E-011	1	0.000000E+000
1	20.73833644	2.045547E-011	6.515469E-012	0	0.000000E+000
1	20.74579619	6.515469E-012	2.045547E-011	1	0.000000E+000
1	20.74673230	2.045547E-011	6.515469E-012	0	0.000000E+000
1	20.74947742	6.515469E-012	2.045547E-011	1	0.000000E+000
1	20.74951630	2.045547E-011	6.515469E-012	0	0.000000E+000
1	20.74954290	6.515469E-012	2.045547E-011	1	0.000000E+000
1	20.75020058	2.045547E-011	6.515469E-012	0	0.000000E+000
1	20.75023848	6.515469E-012	2.045547E-011	1	0.000000E+000
1	20.75052121	2.045547E-011	6.515469E-012	0	0.000000E+000
1	20.75056995	6.515469E-012	2.045547E-011	1	0.000000E+000
1	20.75104845	2.045547E-011	6.515469E-012	0	0.000000E+000
1	20.75394951	6.515469E-012	2.045547E-011	1	0.000000E+000
1	20.75418948	2.045547E-011	6.515469E-012	0	0.000000E+000
1	20.75434804	6.515469E-012	2.045547E-011	1	0.000000E+000
1	20.75458509	2.045547E-011	6.515469E-012	0	0.000000E+000
1	20.75459374	6.515469E-012	2.045547E-011	1	0.000000E+000
1	20.75570746	2.045547E-011	6.515469E-012	0	0.000000E+000
1	20.75579516	6.515469E-012	2.045547E-011	1	0.000000E+000
1	20.75592787	2.045547E-011	6.515469E-012	0	0.000000E+000
1	20.75761863	6.515469E-012	2.045547E-011	1	0.000000E+000
1	20.75808341	2.045547E-011	6.515469E-012	0	0.000000E+000
1	20.76377804	6.515469E-012	2.045547E-011	1	0.000000E+000
1	20.76806718	2.045547E-011	6.515469E-012	0	0.000000E+000
1	20.77184182	6.515469E-012	2.045547E-011	1	0.000000E+000
1	20.77211872	2.045547E-011	6.515469E-012	0	0.000000E+000
1	20.77222332	6.515469E-012	2.045547E-011	1	0.000000E+000
1	20.77318661	2.045547E-011	6.515469E-012	0	0.000000E+000
1	20.77321732	6.515469E-012	2.045547E-011	1	0.000000E+000
1	20.77346353	2.045547E-011	6.515469E-012	0	0.000000E+000
1	20.77353619	6.515469E-012	2.045547E-011	1	0.000000E+000
1	20.77530916	2.045547E-011	6.515469E-012	0	0.000000E+000
1	20.77542364	6.515469E-012	2.045547E-011	1	0.000000E+000
1	20.77642210	2.045547E-011	6.515469E-012	0	0.000000E+000
1	20.77644966	6.515469E-012	2.045547E-011	1	0.000000E+000
1	20.77706551	2.045547E-011	6.515469E-012	0	0.000000E+000
1	20.77707394	6.515469E-012	2.045547E-011	1	0.000000E+000
1	20.77716222	2.045547E-011	6.515469E-012	0	0.000000E+000
1	20.77720722	6.515469E-012	2.045547E-011	1	0.000000E+000
1	20.78187646	2.045547E-011	6.515469E-012	0	0.000000E+000
1	20.78191478	6.515469E-012	2.045547E-011	1	0.000000E+000
1	20.78400805	2.045547E-011	6.515469E-012	0	0.000000E+000
1	20.78403181	6.515469E-012	2.045547E-011	1	0.000000E+000
1	20.78449063	2.045547E-011	6.515469E-012	0	0.000000E+000
1	20.78471790	6.515469E-012	2.045547E-011	1	0.000000E+000
1	20.78628309	2.045547E-011	6.515469E-012	0	0.000000E+000
1	20.78630343	6.515469E-012	2.045547E-011	1	0.000000E+000
1	20.78739952	2.045547E-011	6.515469E-012	0	0.000000E+000
1	20.78742324	6.515469E-012	2.045547E-011	1	0.000000E+000
1	20.78752117	2.045547E-011	6.515469E-012	0	0.000000E+000
1	20.78754194	6.515469E-012	2.045547E-011	1	0.000000E+000
1	20.78761470	2.045547E-011	6.515469E-012	0	0.000000E+000
1	20.78779595	6.515469E-012	2.045547E-011	1	0.000000E+000
1	20.78866437	2.045547E-011	6.515469E-012	0	0.000000E+000
1	20.78867843	6.515469E-012	2.045547E-011	1	0.000000E+000
1	20.78933225	2.045547E-011	6.515469E-012	0	0.000000E+000
1	20.78935072	6.515469E-012	2.045547E-011	1	0.000000E+000
1	20.78974372	2.045547E-011	6.515469E-012	0	0.000000E+000
1	20.79035207	6.515469E-012	2.045547E-011	1	0.000000E+000
1	20.79404413	2.045547E-011	6.515469E-012	0	0.000000E+000
1	20.79559619	6.515469E-012	2.045547E-011	1	0.000000E+000
1	20.79701654	2.045547E-011	6.515469E-012	0	0.000000E+000
1	20.80367673	6.515469E-012	2.045547E-011	1	0.000000E+000
1	20.80565513	2.045547E-011	6.515469E-012	0	0.000000E+000
1	20.80568674	6.515469E-012	2.045547E-011	1	0.000000E+000
1	20.80589436	2.045547E-011	6.515469E-012	0	0.000000E+000
1	20.80591105	6.515469E-012	2.045547E-011	1	0.000000E+000
1	20.80618173	2.045547E-011	6.515469E-012	0	0.000000E+000
1	20.80727268	6.515469E-012	2.045547E-011	1	0.000000E+000
1	20.80745336	2.045547E-011	6.515469E-012	0	0.000000E+000
1	20.80749879	6.515469E-012	2.045547E-011	1	0.000000E+000
1	20.80782384	2.045547E-011	6.515469E-012	0	0.000000E+000
1	20.81036058	6.515469E-012	2.045547E-011	1	0.000000E+000
1	20.81076193	2.045547E-011	6.515469E-012	0	0.000000E+000
1	20.81557521	6.515469E-012	2.045547E-011	1	0.000000E+000
1	20.81685545	2.045547E-011	6.515469E-012	0	0.000000E+000
1	20.81693859	6.515469E-012	2.045547E-011	1	0.000000E+000
1	20.82291239	2.045547E-011	6.515469E-012	0	0.000000E+000
1	20.82311229	6.515469E-012	2.045547E-011	1	0.000000E+000
1	20.82354428	2.045547E-011	6.515469E-012	0	0.000000E+000
1	20.82528992	6.515469E-012	2.045547E-011	1	0.000000E+000
1	20.82587422	2.045547E-011	6.515469E-012	0	0.000000E+000
1	20.82664454	6.515469E-012	2.045547E-011	1	0.000000E+000
1	20.82782270	2.045547E-011	6.515469E-012	0	0.000000E+000
1	20.83056151	6.515469E-012	2.045547E-011	1	0.000000E+000
1	20.83139994	2.045547E-011	6.515469E-012	0	0.000000E+000
1	20.83206644	6.515469E-012	2.045547E-011	1	0.000000E+000
1	20.83245427	2.045547E-011	6.515469E-012	0	0.000000E+000
1	20.83245765	6.515469E-012	2.045547E-011	1	0.000000E+000
1	20.83336770	2.045547E-011	6.515469E-012	0	0.000000E+000
1	20.83340312	6.515469E-012	2.045547E-011	1	0.000000E+000
1	20.83355774	2.045547E-011	6.515469E-012	0	0.000000E+000
1	20.83357579	6.515469E-012	2.045547E-011	1	0.000000E+000
1	20.83388905	2.045547E-011	6.515469E-012	0	0.000000E+000
1	20.83470615	6.515469E-012	2.045547E-011	1	0.000000E+000
1	20.83549785	2.045547E-011	6.515469E-012	0	0.000000E+000
1	20.83736108	6.515469E-012	2.045547E-011	1	0.000000E+000
1	20.84123446	2.045547E-011	6.515469E-012	0	0.000000E+000
1	20.84130380	6.515469E-012	2.045547E-011	1	0.000000E+000
1	20.84498064	2.045547E-011	6.515469E-012	0	0.000000E+000
1	20.84774587	6.515469E-012	2.045547E-011	1	0.000000E+000
1	20.84778618	2.045547E-011	6.515469E-012	0	0.000000E+000
1	20.84892961	6.515469E-012	2.045547E-011	1	0.000000E+000
1	20.84952010	2.045547E-011	6.515469E-012	0	0.000000E+000
1	20.85857336	6.515469E-012	2.045547E-011	1	0.000000E+000
1	20.85863945	2.045547E-011	6.515469E-012	0	0.000000E+000
1	20.85866356	6.515469E-012	2.045547E-011	1	0.000000E+000
1	20.85914123	2.045547E-011	6.515469E-012	0	0.000000E+000
1	20.85918137	6.515469E-012	2.045547E-011	1	0.000000E+000
1	20.85953583	2.045547E-011	6.515469E-012	0	0.000000E+000
1	20.85956434	6.515469E-012	2.045547E-011	1	0.000000E+000
1	20.85983098	2.045547E-011	6.515469E-012	0	0.000000E+000
1	20.85984959	6.515469E-012	2.045547E-011	1	0.000000E+000
1	20.86069236	2.045547E-011	6.515469E-012	0	0.000000E+000
1	20.98238924	6.639478E-012	2.057948E-011	1	0.000000E+000
1	20.98258056	2.057948E-011	6.639478E-012	0	0.000000E+000
1	20.98259427	6.639478E-012	2.057948E-011	1	0.000000E+000
1	20.98354367	2.057948E-011	6.639478E-012	0	0.000000E+000
1	20.98356012	6.639478E-012	2.057948E-011	1	0.000000E+000
1	20.98369416	2.057948E-011	6.639478E-012	0	0.000000E+000
1	20.98371783	6.639478E-012	2.057948E-011	1	0.000000E+000
1	20.98535289	2.057948E-011	6.639478E-012	0	0.000000E+000
1	20.98537099	6.639478E-012	2.057948E-011	1	0.000000E+000
1	20.98598270	2.057948E-011	6.639478E-012	0	0.000000E+000
1	20.98673537	6.639478E-012	2.057948E-011	1	0.000000E+000
1	20.98841374	2.057948E-011	6.639478E-012	0	0.000000E+000
1	20.98846411	6.639478E-012	2.057948E-011	1	0.000000E+000
1	20.98885508	2.057948E-011	6.639478E-012	0	0.000000E+000
1	20.98887355	6.639478E-012	2.057948E-011	1	0.000000E+000
1	20.99178178	2.057948E-011	6.639478E-012	0	0.000000E+000
1	20.99233063	6.639478E-012	2.057948E-011	1	0.000000E+000
1	20.99238435	2.057948E-011	6.639478E-012	0	0.000000E+000
1	20.99245563	6.639478E-012	2.057948E-011	1	0.000000E+000
1	20.99258438	2.057948E-011	6.639478E-012	0	0.000000E+000
1	20.99259788	6.639478E-012	2.057948E-011	1	0.000000E+000
1	20.99317157	2.057948E-011	6.639478E-012	0	0.000000E+000
1	20.99321289	6.639478E-012	2.057948E-011	1	0.000000E+000
1	20.99374178	2.057948E-011	6.639478E-012	0	0.000000E+000
1	20.99400530	6.639478E-012	2.057948E-011	1	0.000000E+000
1	20.99403935	2.057948E-011	6.639478E-012	0	0.000000E+000
1	20.99409727	6.639478E-012	2.057948E-011	1	0.000000E+000
1	20.99646899	2.057948E-011	6.639478E-012	0	0.000000E+000
1	20.99650084	6.639478E-012	2.057948E-011	1	0.000000E+000
1	20.99683230	2.057948E-011	6.639478E-012	0	0.000000E+000
1	20.99687344	6.639478E-012	2.057948E-011	1	0.000000E+000
1	20.99773340	2.057948E-011	6.639478E-012	0	0.000000E+000
1	20.99774972	6.639478E-012	2.057948E-011	1	0.000000E+000
1	20.99785714	2.057948E-011	6.639478E-012	0	0.000000E+000
1	20.99796326	6.639478E-012	2.057948E-011	1	0.000000E+000
1	21.00315461	2.057948E-011	6.639478E-012	0	0.000000E+000
1	21.00316867	6.639478E-012	2.057948E-011	1	0.000000E+000
1	21.00769017	2.057948E-011	6.639478E-012	0	0.000000E+000
1	21.00771249	6.639478E-012	2.057948E-011	1	0.000000E+000
1	21.00907116	2.057948E-011	6.639478E-012	0	0.000000E+000
1	21.00949361	6.639478E-012	2.057948E-011	1	0.000000E+000
1	21.00980877	2.057948E-011	6.639478E-012	0	0.000000E+000
1	21.00984864	6.639478E-012	2.057948E-011	1	0.000000E+000
1	21.01158965	2.057948E-011	6.639478E-012	0	0.000000E+000
1	21.01160322	6.639478E-012	2.057948E-011	1	0.000000E+000
1	21.01233120	2.057948E-011	6.639478E-012	0	0.000000E+000
1	21.01236335	6.639478E-012	2.057948E-011	1	0.000000E+000
1	21.01363192	2.057948E-011	6.639478E-012	0	0.000000E+000
1	21.01395552	6.639478E-012	2.057948E-011	1	0.000000E+000
1	21.01526800	2.057948E-011	6.639478E-012	0	0.000000E+000
1	21.01529626	6.639478E-012	2.057948E-011	1	0.000000E+000
1	21.01561021	2.057948E-011	6.639478E-012	0	0.000000E+000
1	21.01563749	6.639478E-012	2.057948E-011	1	0.000000E+000
1	21.01662514	2.057948E-011	6.639478E-012	0	0.000000E+000
1	21.01682961	6.639478E-012	2.057948E-011	1	0.000000E+000
1	21.01833724	2.057948E-011	6.639478E-012	0	0.000000E+000
1	21.01837373	6.639478E-012	2.057948E-011	1	0.000000E+000
1	21.01976785	2.057948E-011	6.639478E-012	0	0.000000E+000
1	21.01979452	6.639478E-012	2.057948E-011	1	0.000000E+000
1	21.02129605	2.057948E-011	6.639478E-012	0	0.000000E+000
1	21.02132182	6.639478E-012	2.057948E-011	1	0.000000E+000
1	21.02149267	2.057948E-011	6.639478E-012	0	0.000000E+000
1	21.02152590	6.639478E-012	2.057948E-011	1	0.000000E+000
1	21.02199004	2.057948E-011	6.639478E-012	0	0.000000E+000
1	21.02204225	6.639478E-012	2.057948E-011	1	0.000000E+000
1	21.02256030	2.057948E-011	6.639478E-012	0	0.000000E+000
1	21.02256486	6.639478E-012	2.057948E-011	1	0.000000E+000
1	21.02530008	2.057948E-011	6.639478E-012	0	0.000000E+000
1	21.02531474	6.639478E-012	2.057948E-011	1	0.000000E+000
1	21.02570467	2.057948E-011	6.639478E-012	0	0.000000E+000
1	21.02570868	6.639478E-012	2.057948E-011	1	0.000000E+000
1	21.02770249	2.057948E-011	6.639478E-012	0	0.000000E+000
1	21.02773933	6.639478E-012	2.057948E-011	1	0.000000E+000
1	21.03034795	2.057948E-011	6.639478E-012	0	0.000000E+000
1	21.03035081	6.639478E-012	2.057948E-011	1	0.000000E+000
1	21.03190378	2.057948E-011	6.639478E-012	0	0.000000E+000
1	21.03192783	6.639478E-012	2.057948E-011	1	0.000000E+000
1	21.03249216	2.057948E-011	6.639478E-012	0	0.000000E+000
1	41.94589025	6.596702E-012	2.053670E-011	1	0.000000E+000
1	41.94613405	2.053670E-011	6.596702E-012	0	0.000000E+000
1	41.95124939	6.596702E-012	2.053670E-011	1	0.000000E+000
1	41.95215984	2.053670E-011	6.596702E-012	0	0.000000E+000
1	41.95241737	6.596702E-012	2.053670E-011	1	0.000000E+000
1	41.96071585	2.053670E-011	6.596702E-012	0	0.000000E+000
1	41.96072474	6.596702E-012	2.053670E-011	1	0.000000E+000
1	41.96138586	2.053670E-011	6.596702E-012	0	0.000000E+000
1	41.96459514	6.596702E-012	2.053670E-011	1	0.000000E+000
1	41.96510585	2.053670E-011	6.596702E-012	0	0.000000E+000
1	41.96555852	6.596702E-012	2.053670E-011	1	0.000000E+000
1	41.96728137	2.053670E-011	6.596702E-012	0	0.000000E+000
1	44.69412167	6.428214E-012	2.036821E-011	1	0.000000E+000
1	44.69470491	2.036821E-011	6.428214E-012	0	0.000000E+000
1	44.69910331	6.428214E-012	2.036821E-011	1	0.000000E+000
1	44.70062753	2.036821E-011	6.428214E-012	0	0.000000E+000
1	44.70066002	6.428214E-012	2.036821E-011	1	0.000000E+000
1	44.70098844	2.036821E-011	6.428214E-012	0	0.000000E+000
1	44.70101986	6.428214E-012	2.036821E-011	1	0.000000E+000
1	44.70168947	2.036821E-011	6.428214E-012	0	0.000000E+000
1	44.70171795	6.428214E-012	2.036821E-011	1	0.000000E+000
1	44.70301528	2.036821E-011	6.428214E-012	0	0.000000E+000
1	44.70303435	6.428214E-012	2.036821E-011	1	0.000000E+000
1	44.70309791	2.036821E-011	6.428214E-012	0	0.000000E+000
1	44.70814252	6.428214E-012	2.036821E-011	1	0.000000E+000
1	44.70814504	2.036821E-011	6.428214E-012	0	0.000000E+000
1	44.70821046	6.428214E-012	2.036821E-011	1	0.000000E+000
1	44.71069100	2.036821E-011	6.428214E-012	0	0.000000E+000
1	44.71071581	6.428214E-012	2.036821E-011	1	0.000000E+000
1	44.71080899	2.036821E-011	6.428214E-012	0	0.000000E+000
1	44.71185729	6.428214E-012	2.036821E-011	1	0.000000E+000
1	44.71433965	2.036821E-011	6.428214E-012	0	0.000000E+000
1	44.71437788	6.428214E-012	2.036821E-011	1	0.000000E+000
1	44.71441510	2.036821E-011	6.428214E-012	0	0.000000E+000
1	44.71462863	6.428214E-012	2.036821E-011	1	0.000000E+000
1	44.71515684	2.036821E-011	6.428214E-012	0	0.000000E+000
1	44.71579041	6.428214E-012	2.036821E-011	1	0.000000E+000
1	44.71608044	2.036821E-011	6.428214E-012	0	0.000000E+000
1	44.71617139	6.428214E-012	2.036821E-011	1	0.000000E+000
1	44.71862460	2.036821E-011	6.428214E-012	0	0.000000E+000
1	44.71865405	6.428214E-012	2.036821E-011	1	0.000000E+000
1	44.71925675	2.036821E-011	6.428214E-012	0	0.000000E+000
1	44.71932633	6.428214E-012	2.036821E-011	1	0.000000E+000
1	44.71935701	2.036821E-011	6.428214E-012	0	0.000000E+000
1	44.71978895	6.428214E-012	2.036821E-011	1	0.000000E+000
1	44.72028227	2.036821E-011	6.428214E-012	0	0.000000E+000
1	44.72316457	6.428214E-012	2.036821E-011	1	0.000000E+000
1	44.72318835	2.036821E-011	6.428214E-012	0	0.000000E+000
1	44.72338396	6.428214E-012	2.036821E-011	1	0.000000E+000
1	44.72467353	2.036821E-011	6.428214E-012	0	0.000000E+000
1	44.72470000	6.428214E-012	2.036821E-011	1	0.000000E+000
1	44.72528748	2.036821E-011	6.428214E-012	0	0.000000E+000
1	44.72534823	6.428214E-012	2.036821E-011	1	0.000000E+000
1	44.72601545	2.036821E-011	6.428214E-012	0	0.000000E+000
1	44.72635372	6.428214E-012	2.036821E-011	1	0.000000E+000
1	44.72735829	2.036821E-011	6.428214E-012	0	0.000000E+000
1	44.72769853	6.428214E-012	2.036821E-011	1	0.000000E+000
1	44.72871850	2.036821E-011	6.428214E-012	0	0.000000E+000
1	44.73438642	6.428214E-012	2.036821E-011	1	0.000000E+000
1	44.73481804	2.036821E-011	6.428214E-012	0	0.000000E+000
1	44.73523328	6.428214E-012	2.036821E-011	1	0.000000E+000
1	44.73662990	2.036821E-011	6.428214E-012	0	0.000000E+000
1	44.74016050	6.428214E-012	2.036821E-011	1	0.000000E+000
1	44.74029897	2.036821E-011	6.428214E-012	0	0.000000E+000
1	44.74686739	6.428214E-012	2.036821E-011	1	0.000000E+000
1	44.74804540	2.036821E-011	6.428214E-012	0	0.000000E+000
1	44.74864431	6.428214E-012	2.036821E-011	1	0.000000E+000
1	44.74928298	2.036821E-011	6.428214E-012	0	0.000000E+000
1	44.75120170	6.428214E-012	2.036821E-011	1	0.000000E+000
1	44.75172284	2.036821E-011	6.428214E-012	0	0.000000E+000
1	44.75174151	6.428214E-012	2.036821E-011	1	0.000000E+000
1	44.75269989	2.036821E-011	6.428214E-012	0	0.000000E+000
1	44.75272848	6.428214E-012	2.036821E-011	1	0.000000E+000
1	44.75298454	2.036821E-011	6.428214E-012	0	0.000000E+000
1	44.75944777	6.428214E-012	2.036821E-011	1	0.000000E+000
1	44.76013038	2.036821E-011	6.428214E-012	0	0.000000E+000
1	44.76057966	6.428214E-012	2.036821E-011	1	0.000000E+000
1	44.76073730	2.036821E-011	6.428214E-012	0	0.000000E+000
1	44.76346035	6.428214E-012	2.036821E-011	1	0.000000E+000
1	44.76398198	2.036821E-011	6.428214E-012	0	0.000000E+000
1	44.76559730	6.428214E-012	2.036821E-011	1	0.000000E+000
1	44.76634924	2.036821E-011	6.428214E-012	0	0.000000E+000
1	44.76638573	6.428214E-012	2.036821E-011	1	0.000000E+000
1	44.76775588	2.036821E-011	6.428214E-012	0	0.000000E+000
1	44.77117613	6.428214E-012	2.036821E-011	1	0.000000E+000
1	44.77265019	2.036821E-011	6.428214E-012	0	0.000000E+000
1	44.77513148	6.428214E-012	2.036821E-011	1	0.000000E+000
1	44.77522039	2.036821E-011	6.428214E-012	0	0.000000E+000
1	44.78116343	6.428214E-012	2.036821E-011	1	0.000000E+000
1	44.78262958	2.036821E-011	6.428214E-012	0	0.000000E+000
1	44.78268186	6.428214E-012	2.036821E-011	1	0.000000E+000
1	44.78337333	2.036821E-011	6.428214E-012	0	0.000000E+000
1	44.78339560	6.428214E-012	2.036821E-011	1	0.000000E+000
1	44.78364900	2.036821E-011	6.428214E-012	0	0.000000E+000
1	44.78935078	6.428214E-012	2.036821E-011	1	0.000000E+000
1	44.78980747	2.036821E-011	6.428214E-012	0	0.000000E+000
1	44.79022299	6.428214E-012	2.036821E-011	1	0.000000E+000
1	44.79091819	2.036821E-011	6.428214E-012	0	0.000000E+000
1	44.79379723	6.428214E-012	2.036821E-011	1	0.000000E+000
1	44.79401821	2.036821E-011	6.428214E-012	0	0.000000E+000
1	44.79660772	6.428214E-012	2.036821E-011	1	0.000000E+000
1	44.79716316	2.036821E-011	6.428214E-012	0	0.000000E+000
1	44.79799284	6.428214E-012	2.036821E-011	1	0.000000E+000
1	44.79804080	2.036821E-011	6.428214E-012	0	0.000000E+000
1	44.80159412	6.428214E-012	2.036821E-011	1	0.000000E+000
1	44.80216967	2.036821E-011	6.428214E-012	0	0.000000E+000
1	44.80363767	6.428214E-012	2.036821E-011	1	0.000000E+000
1	44.80401465	2.036821E-011	6.428214E-012	0	0.000000E+000
1	44.80404579	6.428214E-012	2.036821E-011	1	0.000000E+000
1	44.80446645	2.036821E-011	6.428214E-012	0	0.000000E+000
1	44.80557476	6.428214E-012	2.036821E-011	1	0.000000E+000
1	44.80684956	2.036821E-011	6.428214E-012	0	0.000000E+000
1	44.80776472	6.428214E-012	2.036821E-011	1	0.000000E+000
1	44.80813537	2.036821E-011	6.428214E-012	0	0.000000E+000
1	44.80815417	6.428214E-012	2.036821E-011	1	0.000000E+000
1	44.80836115	2.036821E-011	6.428214E-012	0	0.000000E+000
1	44.80946100	6.428214E-012	2.036821E-011	1	0.000000E+000
1	44.81140648	2.036821E-011	6.428214E-012	0	0.000000E+000
1	44.81164727	6.428214E-012	2.036821E-011	1	0.000000E+000
1	44.81224226	2.036821E-011	6.428214E-012	0	0.000000E+000
1	44.81374255	6.428214E-012	2.036821E-011	1	0.000000E+000
1	44.81556941	2.036821E-011	6.428214E-012	0	0.000000E+000
1	44.81975760	6.428214E-012	2.036821E-011	1	0.000000E+000
1	44.81980285	2.036821E-011	6.428214E-012	0	0.000000E+000
1	44.82526624	6.428214E-012	2.036821E-011	1	0.000000E+000
1	44.82744368	2.036821E-011	6.428214E-012	0	0.000000E+000
1	44.83004461	6.428214E-012	2.036821E-011	1	0.000000E+000
1	44.83006249	2.036821E-011	6.428214E-012	0	0.000000E+000
1	44.83014894	6.428214E-012	2.036821E-011	1	0.000000E+000
1	44.83171785	2.036821E-011	6.428214E-012	0	0.000000E+000
1	44.83177230	6.428214E-012	2.036821E-011	1	0.000000E+000
1	44.83212378	2.036821E-011	6.428214E-012	0	0.000000E+000
1	44.83215980	6.428214E-012	2.036821E-011	1	0.000000E+000
1	44.83229123	2.036821E-011	6.428214E-012	0	0.000000E+000
1	44.83750495	6.428214E-012	2.036821E-011	1	0.000000E+000
1	44.83851546	2.036821E-011	6.428214E-012	0	0.000000E+000
1	44.84223989	6.428214E-012	2.036821E-011	1	0.000000E+000
1	44.84246914	2.036821E-011	6.428214E-012	0	0.000000E+000
1	44.84275718	6.428214E-012	2.036821E-011	1	0.000000E+000
1	44.84304933	2.036821E-011	6.428214E-012	0	0.000000E+000
1	44.84436748	6.428214E-012	2.036821E-011	1	0.000000E+000
1	44.84503337	2.036821E-011	6.428214E-012	0	0.000000E+000
1	44.84751790	6.428214E-012	2.036821E-011	1	0.000000E+000
1	44.84832749	2.036821E-011	6.428214E-012	0	0.000000E+000
1	44.84936440	6.428214E-012	2.036821E-011	1	0.000000E+000
1	44.84993181	2.036821E-011	6.428214E-012	0	0.000000E+000
1	44.85370066	6.428214E-012	2.036821E-011	1	0.000000E+000
1	44.85388984	2.036821E-011	6.428214E-012	0	0.000000E+000
1	44.85390004	6.428214E-012	2.036821E-011	1	0.000000E+000
1	44.85462766	2.036821E-011	6.428214E-012	0	0.000000E+000
1	44.85634132	6.428214E-012	2.036821E-011	1	0.000000E+000
1	44.85636205	2.036821E-011	6.428214E-012	0	0.000000E+000
1	44.85646425	6.428214E-012	2.036821E-011	1	0.000000E+000
1	44.86040705	2.036821E-011	6.428214E-012	0	0.000000E+000
1	44.86303065	6.428214E-012	2.036821E-011	1	0.000000E+000
1	44.86429414	2.036821E-011	6.428214E-012	0	0.000000E+000
1	44.86431276	6.428214E-012	2.036821E-011	1	0.000000E+000
1	44.86476958	2.036821E-011	6.428214E-012	0	0.000000E+000
1	44.86481775	6.428214E-012	2.036821E-011	1	0.000000E+000
1	44.86491311	2.036821E-011	6.428214E-012	0	0.000000E+000
1	44.86500869	6.428214E-012	2.036821E-011	1	0.000000E+000
1	44.86542048	2.036821E-011	6.428214E-012	0	0.000000E+000
1	44.86542914	6.428214E-012	2.036821E-011	1	0.000000E+000
1	44.86571425	2.036821E-011	6.428214E-012	0	0.000000E+000
1	44.87202665	6.428214E-012	2.036821E-011	1	0.000000E+000
1	44.87217476	2.036821E-011	6.428214E-012	0	0.000000E+000
1	44.87265126	6.428214E-012	2.036821E-011	1	0.000000E+000
1	44.87271674	2.036821E-011	6.428214E-012	0	0.000000E+000
1	44.87272631	6.428214E-012	2.036821E-011	1	0.000000E+000
1	44.87339691	2.036821E-011	6.428214E-012	0	0.000000E+000
1	44.87342321	6.428214E-012	2.036821E-011	1	0.000000E+000
1	44.87374878	2.036821E-011	6.428214E-012	0	0.000000E+000
1	44.87521722	6.428214E-012	2.036821E-011	1	0.000000E+000
1	44.87582186	2.036821E-011	6.428214E-012	0	0.000000E+000
1	44.87582218	6.428214E-012	2.036821E-011	1	0.000000E+000
1	44.87631751	2.036821E-011	6.428214E-012	0	0.000000E+000
1	44.87634811	6.428214E-012	2.036821E-011	1	0.000000E+000
1	44.87740100	2.036821E-011	6.428214E-012	0	0.000000E+000
1	44.87958636	6.428214E-012	2.036821E-011	1	0.000000E+000
1	44.87966746	2.036821E-011	6.428214E-012	0	0.000000E+000
1	44.88316694	6.428214E-012	2.036821E-011	1	0.000000E+000
1	44.88451962	2.036821E-011	6.428214E-012	0	0.000000E+000
1	44.88555409	6.428214E-012	2.036821E-011	1	0.000000E+000
1	44.88618369	2.036821E-011	6.428214E-012	0	0.000000E+000
1	44.88633460	6.428214E-012	2.036821E-011	1	0.000000E+000
1	44.88724594	2.036821E-011	6.428214E-012	0	0.000000E+000
1	44.88726076	6.428214E-012	2.036821E-011	1	0.000000E+000
1	44.88833731	2.036821E-011	6.428214E-012	0	0.000000E+000
1	44.89116384	6.428214E-012	2.036821E-011	1	0.000000E+000
1	44.89280279	2.036821E-011	6.428214E-012	0	0.000000E+000
1	44.89281636	6.428214E-012	2.036821E-011	1	0.000000E+000
1	44.89324761	2.036821E-011	6.428214E-012	0	0.000000E+000
1	44.89337186	6.428214E-012	2.036821E-011	1	0.000000E+000
1	44.89365374	2.036821E-011	6.428214E-012	0	0.000000E+000
1	44.89485952	6.428214E-012	2.036821E-011	1	0.000000E+000
1	44.89522434	2.036821E-011	6.428214E-012	0	0.000000E+000
1	44.89524581	6.428214E-012	2.036821E-011	1	0.000000E+000
1	44.89550063	2.036821E-011	6.428214E-012	0	0.000000E+000
1	44.89921656	6.428214E-012	2.036821E-011	1	0.000000E+000
1	44.89926826	2.036821E-011	6.428214E-012	0	0.000000E+000
1	44.90048584	6.428214E-012	2.036821E-011	1	0.000000E+000
1	44.90402938	2.036821E-011	6.428214E-012	0	0.000000E+000
1	44.90404863	6.428214E-012	2.036821E-011	1	0.000000E+000
1	44.90426191	2.036821E-011	6.428214E-012	0	0.000000E+000
1	44.90441233	6.428214E-012	2.036821E-011	1	0.000000E+000
1	44.90458841	2.036821E-011	6.428214E-012	0	0.000000E+000
1	44.91344315	6.428214E-012	2.036821E-011	1	0.000000E+000
1	44.91356103	2.036821E-011	6.428214E-012	0	0.000000E+000
1	44.91364271	6.428214E-012	2.036821E-011	1	0.000000E+000
1	44.91512793	2.036821E-011	6.428214E-012	0	0.000000E+000
1	44.91515801	6.428214E-012	2.036821E-011	1	0.000000E+000
1	44.91543697	2.036821E-011	6.428214E-012	0	0.000000E+000
1	44.91839866	6.428214E-012	2.036821E-011	1	0.000000E+000
1	44.91901231	2.036821E-011	6.428214E-012	0	0.000000E+000
1	44.92295190	6.428214E-012	2.036821E-011	1	0.000000E+000
1	44.92305751	2.036821E-011	6.428214E-012	0	0.000000E+000
1	44.92312777	6.428214E-012	2.036821E-011	1	0.000000E+000
1	44.92378634	2.036821E-011	6.428214E-012	0	0.000000E+000
1	44.92381113	6.428214E-012	2.036821E-011	1	0.000000E+000
1	44.92389931	2.036821E-011	6.428214E-012	0	0.000000E+000
1	44.92394231	6.428214E-012	2.036821E-011	1	0.000000E+000
1	44.92458678	2.036821E-011	6.428214E-012	0	0.000000E+000
1	44.92546143	6.428214E-012	2.036821E-011	1	0.000000E+000
1	44.92811930	2.036821E-011	6.428214E-012	0	0.000000E+000
1	44.92941597	6.428214E-012	2.036821E-011	1	0.000000E+000
1	44.92956069	2.036821E-011	6.428214E-012	0	0.000000E+000
1	44.92959630	6.428214E-012	2.036821E-011	1	0.000000E+000
1	44.93004432	2.036821E-011	6.428214E-012	0	0.000000E+000
1	44.93423002	6.428214E-012	2.036821E-011	1	0.000000E+000
1	44.93488450	2.036821E-011	6.428214E-012	0	0.000000E+000
1	44.93666897	6.428214E-012	2.036821E-011	1	0.000000E+000
1	44.93752690	2.036821E-011	6.428214E-012	0	0.000000E+000
1	44.93885679	6.428214E-012	2.036821E-011	1	0.000000E+000
1	44.93969501	2.036821E-011	6.428214E-012	0	0.000000E+000
1	44.94189851	6.428214E-012	2.036821E-011	1	0.000000E+000
1	44.94190774	2.036821E-011	6.428214E-012	0	0.000000E+000
1	44.94278727	6.428214E-012	2.036821E-011	1	0.000000E+000
1	44.94311122	2.036821E-011	6.428214E-012	0	0.000000E+000
1	44.94316821	6.428214E-012	2.036821E-011	1	0.000000E+000
1	44.94341921	2.036821E-011	6.428214E-012	0	0.000000E+000
1	44.94343519	6.428214E-012	2.036821E-011	1	0.000000E+000
1	44.94372974	2.036821E-011	6.428214E-012	0	0.000000E+000
1	44.94759362	6.428214E-012	2.036821E-011	1	0.000000E+000
1	44.94776035	2.036821E-011	6.428214E-012	0	0.000000E+000
1	44.94959211	6.428214E-012	2.036821E-011	1	0.000000E+000
1	44.94969114	2.036821E-011	6.428214E-012	0	0.000000E+000
1	44.95174265	6.428214E-012	2.036821E-011	1	0.000000E+000
1	44.95264708	2.036821E-011	6.428214E-012	0	0.000000E+000
1	44.95740782	6.428214E-012	2.036821E-011	1	0.000000E+000
1	44.95914345	2.036821E-011	6.428214E-012	0	0.000000E+000
1	44.95916005	6.428214E-012	2.036821E-011	1	0.000000E+000
1	44.96085674	2.036821E-011	6.428214E-012	0	0.000000E+000
1	44.96088438	6.428214E-012	2.036821E-011	1	0.000000E+000
1	44.96100526	2.036821E-011	6.428214E-012	0	0.000000E+000
1	44.96155232	6.428214E-012	2.036821E-011	1	0.000000E+000
1	44.96156038	2.036821E-011	6.428214E-012	0	0.000000E+000
1	44.96401935	6.428214E-012	2.036821E-011	1	0.000000E+000
1	44.96440915	2.036821E-011	6.428214E-012	0	0.000000E+000
1	44.96447697	6.428214E-012	2.036821E-011	1	0.000000E+000
1	44.96566046	2.036821E-011	6.428214E-012	0	0.000000E+000
1	44.96570549	6.428214E-012	2.036821E-011	1	0.000000E+000
1	44.96651009	2.036821E-011	6.428214E-012	0	0.000000E+000
1	44.96655158	6.428214E-012	2.036821E-011	1	0.000000E+000
1	44.96687605	2.036821E-011	6.428214E-012	0	0.000000E+000
1	44.97103167	6.428214E-012	2.036821E-011	1	0.000000E+000
1	44.97164246	2.036821E-011	6.428214E-012	0	0.000000E+000
1	44.97164985	6.428214E-012	2.036821E-011	1	0.000000E+000
1	44.97222039	2.036821E-011	6.428214E-012	0	0.000000E+000
1	44.97603433	6.428214E-012	2.036821E-011	1	0.000000E+000
1	44.97613867	2.036821E-011	6.428214E-012	0	0.000000E+000
1	44.97624009	6.428214E-012	2.036821E-011	1	0.000000E+000
1	44.97688951	2.036821E-011	6.428214E-012	0	0.000000E+000
1	44.97802177	6.428214E-012	2.036821E-011	1	0.000000E+000
1	44.97813471	2.036821E-011	6.428214E-012	0	0.000000E+000
1	44.98034869	6.428214E-012	2.036821E-011	1	0.000000E+000
1	44.98142745	2.036821E-011	6.428214E-012	0	0.000000E+000
1	44.98286746	6.428214E-012	2.036821E-011	1	0.000000E+000
1	44.98299738	2.036821E-011	6.428214E-012	0	0.000000E+000
1	44.98301384	6.428214E-012	2.036821E-011	1	0.000000E+000
1	44.98314828	2.036821E-011	6.428214E-012	0	0.000000E+000
1	44.98319783	6.428214E-012	2.036821E-011	1	0.000000E+000
1	44.98327392	2.036821E-011	6.428214E-012	0	0.000000E+000
1	44.98621098	6.428214E-012	2.036821E-011	1	0.000000E+000
1	44.98702824	2.036821E-011	6.428214E-012	0	0.000000E+000
1	44.98705307	6.428214E-012	2.036821E-011	1	0.000000E+000
1	44.98721247	2.036821E-011	6.428214E-012	0	0.000000E+000
1	44.98725126	6.428214E-012	2.036821E-011	1	0.000000E+000
1	44.98854853	2.036821E-011	6.428214E-012	0	0.000000E+000
1	44.98858081	6.428214E-012	2.036821E-011	1	0.000000E+000
1	44.98875179	2.036821E-011	6.428214E-012	0	0.000000E+000
1	44.98906774	6.428214E-012	2.036821E-011	1	0.000000E+000
1	44.98932505	2.036821E-011	6.428214E-012	0	0.000000E+000
1	44.99556022	6.428214E-012	2.036821E-011	1	0.000000E+000
1	44.99566293	2.036821E-011	6.428214E-012	0	0.000000E+000
1	44.99567610	6.428214E-012	2.036821E-011	1	0.000000E+000
1	44.99572998	2.036821E-011	6.428214E-012	0	0.000000E+000
1	44.99573001	6.428214E-012	2.036821E-011	1	0.000000E+000
1	44.99609030	2.036821E-011	6.428214E-012	0	0.000000E+000
1	44.99728549	6.428214E-012	2.036821E-011	1	0.000000E+000
1	44.99791025	2.036821E-011	6.428214E-012	0	0.000000E+000
1	44.99793435	6.428214E-012	2.036821E-011	1	0.000000E+000
1	44.99833526	2.036821E-011	6.428214E-012	0	0.000000E+000
1	44.99839526	6.428214E-012	2.036821E-011	1	0.000000E+000
1	44.99950068	2.036821E-011	6.428214E-012	0	0.000000E+000
1	45.00324063	6.428214E-012	2.036821E-011	1	0.000000E+000
1	45.00356992	2.036821E-011	6.428214E-012	0	0.000000E+000
1	45.00371757	6.428214E-012	2.036821E-011	1	0.000000E+000
1	45.00489170	2.036821E-011	6.428214E-012	0	0.000000E+000
1	45.00491447	6.428214E-012	2.036821E-011	1	0.000000E+000
1	45.00494263	2.036821E-011	6.428214E-012	0	0.000000E+000
1	45.00525232	6.428214E-012	2.036821E-011	1	0.000000E+000
1	45.00540358	2.036821E-011	6.428214E-012	0	0.000000E+000
1	45.00542220	6.428214E-012	2.036821E-011	1	0.000000E+000
1	45.00560248	2.036821E-011	6.428214E-012	0	0.000000E+000
1	46.13963617	6.590879E-012	2.053088E-011	1	0.000000E+000
1	46.14054847	2.053088E-011	6.590879E-012	0	0.000000E+000
1	46.14060633	6.590879E-012	2.053088E-011	1	0.000000E+000
1	46.14071098	2.053088E-011	6.590879E-012	0	0.000000E+000
1	46.14386217	6.590879E-012	2.053088E-011	1	0.000000E+000
1	46.14461402	2.053088E-011	6.590879E-012	0	0.000000E+000
1	46.14671911	6.590879E-012	2.053088E-011	1	0.000000E+000
1	46.14746962	2.053088E-011	6.590879E-012	0	0.000000E+000
1	46.14770187	6.590879E-012	2.053088E-011	1	0.000000E+000
1	46.14798415	2.053088E-011	6.590879E-012	0	0.000000E+000
1	46.14985211	6.590879E-012	2.053088E-011	1	0.000000E+000
1	46.15007520	2.053088E-011	6.590879E-012	0	0.000000E+000
1	46.15008607	6.590879E-012	2.053088E-011	1	0.000000E+000
1	46.15029517	2.053088E-011	6.590879E-012	0	0.000000E+000
1	46.15380899	6.590879E-012	2.053088E-011	1	0.000000E+000
1	46.15431904	2.053088E-011	6.590879E-012	0	0.000000E+000
1	46.15478427	6.590879E-012	2.053088E-011	1	0.000000E+000
1	46.15514462	2.053088E-011	6.590879E-012	0	0.000000E+000
1	46.15519842	6.590879E-012	2.053088E-011	1	0.000000E+000
1	46.15524995	2.053088E-011	6.590879E-012	0	0.000000E+000
1	46.16215867	6.590879E-012	2.053088E-011	1	0.000000E+000
1	46.16220029	2.053088E-011	6.590879E-012	0	0.000000E+000
1	46.16925928	6.590879E-012	2.053088E-011	1	0.000000E+000
1	46.16964067	2.053088E-011	6.590879E-012	0	0.000000E+000
1	46.17020004	6.590879E-012	2.053088E-011	1	0.000000E+000
1	46.17290316	2.053088E-011	6.590879E-012	0	0.000000E+000
1	46.17292185	6.590879E-012	2.053088E-011	1	0.000000E+000
1	46.17328873	2.053088E-011	6.590879E-012	0	0.000000E+000
1	46.17452463	6.590879E-012	2.053088E-011	1	0.000000E+000
1	46.17607260	2.053088E-011	6.590879E-012	0	0.000000E+000
1	46.17609453	6.590879E-012	2.053088E-011	1	0.000000E+000
1	46.17685165	2.053088E-011	6.590879E-012	0	0.000000E+000
1	46.17687784	6.590879E-012	2.053088E-011	1	0.000000E+000
1	46.17938820	2.053088E-011	6.590879E-012	0	0.000000E+000
1	46.18011128	6.590879E-012	2.053088E-011	1	0.000000E+000
1	46.18081633	2.053088E-011	6.590879E-012	0	0.000000E+000
1	46.18271219	6.590879E-012	2.053088E-011	1	0.000000E+000
1	46.18357712	2.053088E-011	6.590879E-012	0	0.000000E+000
1	46.18474329	6.590879E-012	2.053088E-011	1	0.000000E+000
1	46.18481109	2.053088E-011	6.590879E-012	0	0.000000E+000
1	46.18501545	6.590879E-012	2.053088E-011	1	0.000000E+000
1	46.18583535	2.053088E-011	6.590879E-012	0	0.000000E+000
1	46.18808460	6.590879E-012	2.053088E-011	1	0.000000E+000
1	46.19026331	2.053088E-011	6.590879E-012	0	0.000000E+000
1	46.19027035	6.590879E-012	2.053088E-011	1	0.000000E+000
1	46.19066822	2.053088E-011	6.590879E-012	0	0.000000E+000
1	46.19070609	6.590879E-012	2.053088E-011	1	0.000000E+000
1	46.19080866	2.053088E-011	6.590879E-012	0	0.000000E+000
1	46.19082612	6.590879E-012	2.053088E-011	1	0.000000E+000
1	46.19084539	2.053088E-011	6.590879E-012	0	0.000000E+000
1	46.20012507	6.590879E-012	2.053088E-011	1	0.000000E+000
1	46.20103401	2.053088E-011	6.590879E-012	0	0.000000E+000
1	46.20107579	6.590879E-012	2.053088E-011	1	0.000000E+000
1	46.20117614	2.053088E-011	6.590879E-012	0	0.000000E+000
1	46.20119071	6.590879E-012	2.053088E-011	1	0.000000E+000
1	46.20136672	2.053088E-011	6.590879E-012	0	0.000000E+000
1	46.20139505	6.590879E-012	2.053088E-011	1	0.000000E+000
1	46.20152225	2.053088E-011	6.590879E-012	0	0.000000E+000
1	46.20157651	6.590879E-012	2.053088E-011	1	0.000000E+000
1	46.20375443	2.053088E-011	6.590879E-012	0	0.000000E+000
1	46.20379148	6.590879E-012	2.053088E-011	1	0.000000E+000
1	46.20482461	2.053088E-011	6.590879E-012	0	0.000000E+000
1	46.20848366	6.590879E-012	2.053088E-011	1	0.000000E+000
1	46.20939951	2.053088E-011	6.590879E-012	0	0.000000E+000
1	46.21261102	6.590879E-012	2.053088E-011	1	0.000000E+000
1	46.21582987	2.053088E-011	6.590879E-012	0	0.000000E+000
1	46.21584134	6.590879E-012	2.053088E-011	1	0.000000E+000
1	46.21631592	2.053088E-011	6.590879E-012	0	0.000000E+000
1	46.22535784	6.590879E-012	2.053088E-011	1	0.000000E+000
1	46.22541382	2.053088E-011	6.590879E-012	0	0.000000E+000
1	46.22690520	6.590879E-012	2.053088E-011	1	0.000000E+000
1	46.22710925	2.053088E-011	6.590879E-012	0	0.000000E+000
1	46.23094672	6.590879E-012	2.053088E-011	1	0.000000E+000
1	46.23423949	2.053088E-011	6.590879E-012	0	0.000000E+000
1	49.44141089	6.590670E-012	2.053067E-011	1	0.000000E+000
1	49.44162492	2.053067E-011	6.590670E-012	0	0.000000E+000
1	49.44242408	6.590670E-012	2.053067E-011	1	0.000000E+000
1	49.44318127	2.053067E-011	6.590670E-012	0	0.000000E+000
1	49.44415164	6.590670E-012	2.053067E-011	1	0.000000E+000
1	49.44503820	2.053067E-011	6.590670E-012	0	0.000000E+000
1	49.45128566	6.590670E-012	2.053067E-011	1	0.000000E+000
1	49.45133738	2.053067E-011	6.590670E-012	0	0.000000E+000
1	49.45373838	6.590670E-012	2.053067E-011	1	0.000000E+000
1	49.45451142	2.053067E-011	6.590670E-012	0	0.000000E+000
1	49.45808073	6.590670E-012	2.053067E-011	1	0.000000E+000
1	49.45816745	2.053067E-011	6.590670E-012	0	0.000000E+000
1	49.45819121	6.590670E-012	2.053067E-011	1	0.000000E+000
1	49.45867248	2.053067E-011	6.590670E-012	0	0.000000E+000
1	49.46082364	6.590670E-012	2.053067E-011	1	0.000000E+000
1	49.46124522	2.053067E-011	6.590670E-012	0	0.000000E+000
1	49.46157219	6.590670E-012	2.053067E-011	1	0.000000E+000
1	49.46254957	2.053067E-011	6.590670E-012	0	0.000000E+000
1	49.46256606	6.590670E-012	2.053067E-011	1	0.000000E+000
1	49.46346148	2.053067E-011	6.590670E-012	0	0.000000E+000
1	49.46348855	6.590670E-012	2.053067E-011	1	0.000000E+000
1	49.46387980	2.053067E-011	6.590670E-012	0	0.000000E+000
1	49.46392104	6.590670E-012	2.053067E-011	1	0.000000E+000
1	49.46666894	2.053067E-011	6.590670E-012	0	0.000000E+000
1	49.46672641	6.590670E-012	2.053067E-011	1	0.000000E+000
1	49.46772638	2.053067E-011	6.590670E-012	0	0.000000E+000
1	49.47416556	6.590670E-012	2.053067E-011	1	0.000000E+000
1	49.47437888	2.053067E-011	6.590670E-012	0	0.000000E+000
1	49.47482565	6.590670E-012	2.053067E-011	1	0.000000E+000
1	49.47487566	2.053067E-011	6.590670E-012	0	0.000000E+000
1	49.47705489	6.590670E-012	2.053067E-011	1	0.000000E+000
1	49.47762540	2.053067E-011	6.590670E-012	0	0.000000E+000
1	49.47784788	6.590670E-012	2.053067E-011	1	0.000000E+000
1	49.47824217	2.053067E-011	6.590670E-012	0	0.000000E+000
1	49.48142682	6.590670E-012	2.053067E-011	1	0.000000E+000
1	49.48195700	2.053067E-011	6.590670E-012	0	0.000000E+000
1	49.50229423	6.590670E-012	2.053067E-011	1	0.000000E+000
1	49.50318754	2.053067E-011	6.590670E-012	0	0.000000E+000
1	49.50542287	6.590670E-012	2.053067E-011	1	0.000000E+000
1	49.50546638	2.053067E-011	6.590670E-012	0	0.000000E+000
1	49.50568050	6.590670E-012	2.053067E-011	1	0.000000E+000
1	49.50595192	2.053067E-011	6.590670E-012	0	0.000000E+000
1	49.50597077	6.590670E-012	2.053067E-011	1	0.000000E+000
1	49.50611257	2.053067E-011	6.590670E-012	0	0.000000E+000
1	49.50612686	6.590670E-012	2.053067E-011	1	0.000000E+000
1	49.50693597	2.053067E-011	6.590670E-012	0	0.000000E+000
1	49.51012731	6.590670E-012	2.053067E-011	1	0.000000E+000
1	49.51014681	2.053067E-011	6.590670E-012	0	0.000000E+000
1	49.51016041	6.590670E-012	2.053067E-011	1	0.000000E+000
1	49.51033131	2.053067E-011	6.590670E-012	0	0.000000E+000
1	49.51038687	6.590670E-012	2.053067E-011	1	0.000000E+000
1	49.51125310	2.053067E-011	6.590670E-012	0	0.000000E+000
1	49.51307879	6.590670E-012	2.053067E-011	1	0.000000E+000
1	49.51317049	2.053067E-011	6.590670E-012	0	0.000000E+000
1	49.51583746	6.590670E-012	2.053067E-011	1	0.000000E+000
1	49.51591551	2.053067E-011	6.590670E-012	0	0.000000E+000
1	49.51593969	6.590670E-012	2.053067E-011	1	0.000000E+000
1	49.51709017	2.053067E-011	6.590670E-012	0	0.000000E+000
1	49.51711013	6.590670E-012	2.053067E-011	1	0.000000E+000
1	49.51743549	2.053067E-011	6.590670E-012	0	0.000000E+000
1	49.51746539	6.590670E-012	2.053067E-011	1	0.000000E+000
1	49.51792244	2.053067E-011	6.590670E-012	0	0.000000E+000
1	49.52015773	6.590670E-012	2.053067E-011	1	0.000000E+000
1	49.52102885	2.053067E-011	6.590670E-012	0	0.000000E+000
1	49.52105729	6.590670E-012	2.053067E-011	1	0.000000E+000
1	49.52151013	2.053067E-011	6.590670E-012	0	0.000000E+000
1	49.52598867	6.590670E-012	2.053067E-011	1	0.000000E+000
1	49.52699237	2.053067E-011	6.590670E-012	0	0.000000E+000
1	49.52701786	6.590670E-012	2.053067E-011	1	0.000000E+000
1	49.52931422	2.053067E-011	6.590670E-012	0	0.000000E+000
1	49.52933602	6.590670E-012	2.053067E-011	1	0.000000E+000
1	49.53077225	2.053067E-011	6.590670E-012	0	0.000000E+000
1	49.53870115	6.590670E-012	2.053067E-011	1	0.000000E+000
1	49.53875530	2.053067E-011	6.590670E-012	0	0.000000E+000
1	49.53876370	6.590670E-012	2.053067E-011	1	0.000000E+000
1	49.53899860	2.053067E-011	6.590670E-012	0	0.000000E+000
1	49.54787065	6.590670E-012	2.053067E-011	1	0.000000E+000
1	49.54800470	2.053067E-011	6.590670E-012	0	0.000000E+000
1	49.54801013	6.590670E-012	2.053067E-011	1	0.000000E+000
1	49.54867658	2.053067E-011	6.590670E-012	0	0.000000E+000
1	49.55174966	6.590670E-012	2.053067E-011	1	0.000000E+000
1	49.55190855	2.053067E-011	6.590670E-012	0	0.000000E+000
1	49.55807505	6.590670E-012	2.053067E-011	1	0.000000E+000
1	49.55917749	2.053067E-011	6.590670E-012	0	0.000000E+000
1	49.55918459	6.590670E-012	2.053067E-011	1	0.000000E+000
1	49.55977776	2.053067E-011	6.590670E-012	0	0.000000E+000
1	49.56319984	6.590670E-012	2.053067E-011	1	0.000000E+000
1	49.56516461	2.053067E-011	6.590670E-012	0	0.000000E+000
1	49.56626896	6.590670E-012	2.053067E-011	1	0.000000E+000
1	49.56695389	2.053067E-011	6.590670E-012	0	0.000000E+000
1	49.56697176	6.590670E-012	2.053067E-011	1	0.000000E+000
1	49.56702694	2.053067E-011	6.590670E-012	0	0.000000E+000
1	49.56707834	6.590670E-012	2.053067E-011	1	0.000000E+000
1	49.56744690	2.053067E-011	6.590670E-012	0	0.000000E+000
1	49.56747230	6.590670E-012	2.053067E-011	1	0.000000E+000
1	49.56877194	2.053067E-011	6.590670E-012	0	0.000000E+000
1	49.57069008	6.590670E-012	2.053067E-011	1	0.000000E+000
1	49.57209893	2.053067E-011	6.590670E-012	0	0.000000E+000
1	49.57218724	6.590670E-012	2.053067E-011	1	0.000000E+000
1	49.57452580	2.053067E-011	6.590670E-012	0	0.000000E+000
1	49.57673638	6.590670E-012	2.053067E-011	1	0.000000E+000
1	49.57676883	2.053067E-011	6.590670E-012	0	0.000000E+000
1	49.57916516	6.590670E-012	2.053067E-011	1	0.000000E+000
1	49.57974199	2.053067E-011	6.590670E-012	0	0.000000E+000
1	49.57976624	6.590670E-012	2.053067E-011	1	0.000000E+000
1	49.58011975	2.053067E-011	6.590670E-012	0	0.000000E+000
1	49.58023368	6.590670E-012	2.053067E-011	1	0.000000E+000
1	49.58029104	2.053067E-011	6.590670E-012	0	0.000000E+000
1	49.58031141	6.590670E-012	2.053067E-011	1	0.000000E+000
1	49.58042925	2.053067E-011	6.590670E-012	0	0.000000E+000
1	49.58045781	6.590670E-012	2.053067E-011	1	0.000000E+000
1	49.58104636	2.053067E-011	6.590670E-012	0	0.000000E+000
1	49.58157350	6.590670E-012	2.053067E-011	1	0.000000E+000
1	49.58484466	2.053067E-011	6.590670E-012	0	0.000000E+000
1	49.58489023	6.590670E-012	2.053067E-011	1	0.000000E+000
1	49.58496850	2.053067E-011	6.590670E-012	0	0.000000E+000
1	49.58500665	6.590670E-012	2.053067E-011	1	0.000000E+000
1	49.58504623	2.053067E-011	6.590670E-012	0	0.000000E+000
1	49.58507959	6.590670E-012	2.053067E-011	1	0.000000E+000
1	49.58529743	2.053067E-011	6.590670E-012	0	0.000000E+000
1	49.58924943	6.590670E-012	2.053067E-011	1	0.000000E+000
1	49.58947600	2.053067E-011	6.590670E-012	0	0.000000E+000
1	49.59285822	6.590670E-012	2.053067E-011	1	0.000000E+000
1	49.59365734	2.053067E-011	6.590670E-012	0	0.000000E+000
1	49.59455741	6.590670E-012	2.053067E-011	1	0.000000E+000
1	49.59529884	2.053067E-011	6.590670E-012	0	0.000000E+000
1	49.59535007	6.590670E-012	2.053067E-011	1	0.000000E+000
1	49.59538645	2.053067E-011	6.590670E-012	0	0.000000E+000
1	49.59938117	6.590670E-012	2.053067E-011	1	0.000000E+000
1	49.60047520	2.053067E-011	6.590670E-012	0	0.000000E+000
1	49.60749929	6.590670E-012	2.053067E-011	1	0.000000E+000
1	49.60816136	2.053067E-011	6.590670E-012	0	0.000000E+000
1	49.60817929	6.590670E-012	2.053067E-011	1	0.000000E+000
1	49.60962654	2.053067E-011	6.590670E-012	0	0.000000E+000
1	49.60966152	6.590670E-012	2.053067E-011	1	0.000000E+000
1	49.61017520	2.053067E-011	6.590670E-012	0	0.000000E+000
1	49.61790429	6.590670E-012	2.053067E-011	1	0.000000E+000
1	49.61804906	2.053067E-011	6.590670E-012	0	0.000000E+000
1	49.61808368	6.590670E-012	2.053067E-011	1	0.000000E+000
1	49.61813037	2.053067E-011	6.590670E-012	0	0.000000E+000
1	49.61851168	6.590670E-012	2.053067E-011	1	0.000000E+000
1	49.61866806	2.053067E-011	6.590670E-012	0	0.000000E+000
1	49.61868731	6.590670E-012	2.053067E-011	1	0.000000E+000
1	49.61965342	2.053067E-011	6.590670E-012	0	0.000000E+000
1	49.61967115	6.590670E-012	2.053067E-011	1	0.000000E+000
1	49.61972638	2.053067E-011	6.590670E-012	0	0.000000E+000
1	49.62358064	6.590670E-012	2.053067E-011	1	0.000000E+000
1	49.62376151	2.053067E-011	6.590670E-012	0	0.000000E+000
1	49.62395916	6.590670E-012	2.053067E-011	1	0.000000E+000
1	49.62427224	2.053067E-011	6.590670E-012	0	0.000000E+000
1	49.62429193	6.590670E-012	2.053067E-011	1	0.000000E+000
1	49.62461641	2.053067E-011	6.590670E-012	0	0.000000E+000
1	49.63353590	6.590670E-012	2.053067E-011	1	0.000000E+000
1	49.63370137	2.053067E-011	6.590670E-012	0	0.000000E+000
1	49.63372237	6.590670E-012	2.053067E-011	1	0.000000E+000
1	49.63443012	2.053067E-011	6.590670E-012	0	0.000000E+000
1	49.63445340	6.590670E-012	2.053067E-011	1	0.000000E+000
1	49.63462520	2.053067E-011	6.590670E-012	0	0.000000E+000
1	49.63611932	6.590670E-012	2.053067E-011	1	0.000000E+000
1	49.63644954	2.053067E-011	6.590670E-012	0	0.000000E+000
1	49.63646475	6.590670E-012	2.053067E-011	1	0.000000E+000
1	49.63666006	2.053067E-011	6.590670E-012	0	0.000000E+000
1	49.63805600	6.590670E-012	2.053067E-011	1	0.000000E+000
1	49.63888776	2.053067E-011	6.590670E-012	0	0.000000E+000
1	49.63896874	6.590670E-012	2.053067E-011	1	0.000000E+000
1	49.64050902	2.053067E-011	6.590670E-012	0	0.000000E+000
1	49.64052874	6.590670E-012	2.053067E-011	1	0.000000E+000
1	49.64140955	2.053067E-011	6.590670E-012	0	0.000000E+000
1	49.64153586	6.590670E-012	2.053067E-011	1	0.000000E+000
1	49.64212153	2.053067E-011	6.590670E-012	0	0.000000E+000
1	49.64255426	6.590670E-012	2.053067E-011	1	0.000000E+000
1	49.64374542	2.053067E-011	6.590670E-012	0	0.000000E+000
1	49.64377192	6.590670E-012	2.053067E-011	1	0.000000E+000
1	49.64536001	2.053067E-011	6.590670E-012	0	0.000000E+000
1	49.64542261	6.590670E-012	2.053067E-011	1	0.000000E+000
1	49.64656137	2.053067E-011	6.590670E-012	0	0.000000E+000
1	49.65119366	6.590670E-012	2.053067E-011	1	0.000000E+000
1	49.65261141	2.053067E-011	6.590670E-012	0	0.000000E+000
1	49.65263185	6.590670E-012	2.053067E-011	1	0.000000E+000
1	49.65287196	2.053067E-011	6.590670E-012	0	0.000000E+000
1	49.65646586	6.590670E-012	2.053067E-011	1	0.000000E+000
1	49.65675313	2.053067E-011	6.590670E-012	0	0.000000E+000
1	49.66905857	6.590670E-012	2.053067E-011	1	0.000000E+000
1	49.66946032	2.053067E-011	6.590670E-012	0	0.000000E+000
1	50.22018567	6.497333E-012	2.043733E-011	1	0.000000E+000
1	50.22026290	2.043733E-011	6.497333E-012	0	0.000000E+000
1	50.22121808	6.497333E-012	2.043733E-011	1	0.000000E+000
1	50.22130412	2.043733E-011	6.497333E-012	0	0.000000E+000
1	50.23192872	6.497333E-012	2.043733E-011	1	0.000000E+000
1	50.23222669	2.043733E-011	6.497333E-012	0	0.000000E+000
1	50.23239656	6.497333E-012	2.043733E-011	1	0.000000E+000
1	50.23245045	2.043733E-011	6.497333E-012	0	0.000000E+000
1	50.23458026	6.497333E-012	2.043733E-011	1	0.000000E+000
1	50.23573601	2.043733E-011	6.497333E-012	0	0.000000E+000
1	50.23575471	6.497333E-012	2.043733E-011	1	0.000000E+000
1	50.23593872	2.043733E-011	6.497333E-012	0	0.000000E+000
1	50.23596981	6.497333E-012	2.043733E-011	1	0.000000E+000
1	50.23670470	2.043733E-011	6.497333E-012	0	0.000000E+000
1	50.23672546	6.497333E-012	2.043733E-011	1	0.000000E+000
1	50.23769236	2.043733E-011	6.497333E-012	0	0.000000E+000
1	50.23776025	6.497333E-012	2.043733E-011	1	0.000000E+000
1	50.23832366	2.043733E-011	6.497333E-012	0	0.000000E+000
1	50.24045448	6.497333E-012	2.043733E-011	1	0.000000E+000
1	50.24063403	2.043733E-011	6.497333E-012	0	0.000000E+000
1	50.24182682	6.497333E-012	2.043733E-011	1	0.000000E+000
1	50.24506475	2.043733E-011	6.497333E-012	0	0.000000E+000
1	50.24851893	6.497333E-012	2.043733E-011	1	0.000000E+000
1	50.25055693	2.043733E-011	6.497333E-012	0	0.000000E+000
1	50.25773032	6.497333E-012	2.043733E-011	1	0.000000E+000
1	50.25822072	2.043733E-011	6.497333E-012	0	0.000000E+000
1	50.25941843	6.497333E-012	2.043733E-011	1	0.000000E+000
1	50.26077115	2.043733E-011	6.497333E-012	0	0.000000E+000
1	50.26080903	6.497333E-012	2.043733E-011	1	0.000000E+000
1	50.26108141	2.043733E-011	6.497333E-012	0	0.000000E+000
1	50.26908093	6.497333E-012	2.043733E-011	1	0.000000E+000
1	50.26944594	2.043733E-011	6.497333E-012	0	0.000000E+000
1	50.26951769	6.497333E-012	2.043733E-011	1	0.000000E+000
1	50.26964109	2.043733E-011	6.497333E-012	0	0.000000E+000
1	50.27300358	6.497333E-012	2.043733E-011	1	0.000000E+000
1	50.27322552	2.043733E-011	6.497333E-012	0	0.000000E+000
1	50.27324268	6.497333E-012	2.043733E-011	1	0.000000E+000
1	50.27457886	2.043733E-011	6.497333E-012	0	0.000000E+000
1	50.27523023	6.497333E-012	2.043733E-011	1	0.000000E+000
1	50.27529147	2.043733E-011	6.497333E-012	0	0.000000E+000
1	50.27864692	6.497333E-012	2.043733E-011	1	0.000000E+000
1	50.27965103	2.043733E-011	6.497333E-012	0	0.000000E+000
1	50.27988007	6.497333E-012	2.043733E-011	1	0.000000E+000
1	50.28023779	2.043733E-011	6.497333E-012	0	0.000000E+000
1	50.28027423	6.497333E-012	2.043733E-011	1	0.000000E+000
1	50.28103708	2.043733E-011	6.497333E-012	0	0.000000E+000
1	50.28428982	6.497333E-012	2.043733E-011	1	0.000000E+000
1	50.28442732	2.043733E-011	6.497333E-012	0	0.000000E+000
1	50.29125541	6.497333E-012	2.043733E-011	1	0.000000E+000
1	50.29251875	2.043733E-011	6.497333E-012	0	0.000000E+000
1	50.29259138	6.497333E-012	2.043733E-011	1	0.000000E+000
1	50.29264581	2.043733E-011	6.497333E-012	0	0.000000E+000
1	50.29269806	6.497333E-012	2.043733E-011	1	0.000000E+000
1	50.29321315	2.043733E-011	6.497333E-012	0	0.000000E+000
1	50.29326518	6.497333E-012	2.043733E-011	1	0.000000E+000
1	50.29361315	2.043733E-011	6.497333E-012	0	0.000000E+000
1	50.29927713	6.497333E-012	2.043733E-011	1	0.000000E+000
1	50.29942767	2.043733E-011	6.497333E-012	0	0.000000E+000
1	50.30000895	6.497333E-012	2.043733E-011	1	0.000000E+000
1	50.30050422	2.043733E-011	6.497333E-012	0	0.000000E+000
1	50.30053082	6.497333E-012	2.043733E-011	1	0.000000E+000
1	50.30103026	2.043733E-011	6.497333E-012	0	0.000000E+000
1	50.30112115	6.497333E-012	2.043733E-011	1	0.000000E+000
1	50.30130949	2.043733E-011	6.497333E-012	0	0.000000E+000
1	50.30134262	6.497333E-012	2.043733E-011	1	0.000000E+000
1	50.30145231	2.043733E-011	6.497333E-012	0	0.000000E+000
1	50.30149084	6.497333E-012	2.043733E-011	1	0.000000E+000
1	50.30403279	2.043733E-011	6.497333E-012	0	0.000000E+000
1	50.30531517	6.497333E-012	2.043733E-011	1	0.000000E+000
1	50.30600757	2.043733E-011	6.497333E-012	0	0.000000E+000
1	50.30862948	6.497333E-012	2.043733E-011	1	0.000000E+000
1	50.30877834	2.043733E-011	6.497333E-012	0	0.000000E+000
1	50.30880479	6.497333E-012	2.043733E-011	1	0.000000E+000
1	50.31212093	2.043733E-011	6.497333E-012	0	0.000000E+000
1	50.31612652	6.497333E-012	2.043733E-011	1	0.000000E+000
1	50.31676183	2.043733E-011	6.497333E-012	0	0.000000E+000
1	50.31686492	6.497333E-012	2.043733E-011	1	0.000000E+000
1	50.31698931	2.043733E-011	6.497333E-012	0	0.000000E+000
1	50.31701069	6.497333E-012	2.043733E-011	1	0.000000E+000
1	50.31706945	2.043733E-011	6.497333E-012	0	0.000000E+000
1	50.32133855	6.497333E-012	2.043733E-011	1	0.000000E+000
1	50.32187409	2.043733E-011	6.497333E-012	0	0.000000E+000
1	50.32191820	6.497333E-012	2.043733E-011	1	0.000000E+000
1	50.32372366	2.043733E-011	6.497333E-012	0	0.000000E+000
1	50.32379640	6.497333E-012	2.043733E-011	1	0.000000E+000
1	50.32417598	2.043733E-011	6.497333E-012	0	0.000000E+000
1	50.32637616	6.497333E-012	2.043733E-011	1	0.000000E+000
1	50.32642423	2.043733E-011	6.497333E-012	0	0.000000E+000
1	50.32646581	6.497333E-012	2.043733E-011	1	0.000000E+000
1	50.32692578	2.043733E-011	6.497333E-012	0	0.000000E+000
1	50.32786741	6.497333E-012	2.043733E-011	1	0.000000E+000
1	50.32799610	2.043733E-011	6.497333E-012	0	0.000000E+000
1	50.32801062	6.497333E-012	2.043733E-011	1	0.000000E+000
1	50.32888799	2.043733E-011	6.497333E-012	0	0.000000E+000
1	50.32890398	6.497333E-012	2.043733E-011	1	0.000000E+000
1	50.32951047	2.043733E-011	6.497333E-012	0	0.000000E+000
1	50.32953898	6.497333E-012	2.043733E-011	1	0.000000E+000
1	50.32987780	2.043733E-011	6.497333E-012	0	0.000000E+000
1	50.32991437	6.497333E-012	2.043733E-011	1	0.000000E+000
1	50.33077131	2.043733E-011	6.497333E-012	0	0.000000E+000
1	50.33772577	6.497333E-012	2.043733E-011	1	0.000000E+000
1	50.33792324	2.043733E-011	6.497333E-012	0	0.000000E+000
1	50.33993450	6.497333E-012	2.043733E-011	1	0.000000E+000
1	50.34044054	2.043733E-011	6.497333E-012	0	0.000000E+000
1	50.35042478	6.497333E-012	2.043733E-011	1	0.000000E+000
1	50.35270744	2.043733E-011	6.497333E-012	0	0.000000E+000
1	50.35480067	6.497333E-012	2.043733E-011	1	0.000000E+000
1	50.35644428	2.043733E-011	6.497333E-012	0	0.000000E+000
1	50.35647256	6.497333E-012	2.043733E-011	1	0.000000E+000
1	50.35682000	2.043733E-011	6.497333E-012	0	0.000000E+000
1	50.35685397	6.497333E-012	2.043733E-011	1	0.000000E+000
1	50.35700308	2.043733E-011	6.497333E-012	0	0.000000E+000
1	50.35815129	6.497333E-012	2.043733E-011	1	0.000000E+000
1	50.35988268	2.043733E-011	6.497333E-012	0	0.000000E+000
1	50.35992244	6.497333E-012	2.043733E-011	1	0.000000E+000
1	50.36170520	2.043733E-011	6.497333E-012	0	0.000000E+000
1	50.36367344	6.497333E-012	2.043733E-011	1	0.000000E+000
1	50.36371821	2.043733E-011	6.497333E-012	0	0.000000E+000
1	50.36374594	6.497333E-012	2.043733E-011	1	0.000000E+000
1	50.36439213	2.043733E-011	6.497333E-012	0	0.000000E+000
1	50.36440853	6.497333E-012	2.043733E-011	1	0.000000E+000
1	50.36578316	2.043733E-011	6.497333E-012	0	0.000000E+000
1	50.36858522	6.497333E-012	2.043733E-011	1	0.000000E+000
1	50.36867720	2.043733E-011	6.497333E-012	0	0.000000E+000
1	50.36870097	6.497333E-012	2.043733E-011	1	0.000000E+000
1	50.37001645	2.043733E-011	6.497333E-012	0	0.000000E+000
1	50.37015418	6.497333E-012	2.043733E-011	1	0.000000E+000
1	50.37091028	2.043733E-011	6.497333E-012	0	0.000000E+000
1	50.37454694	6.497333E-012	2.043733E-011	1	0.000000E+000
1	50.37511146	2.043733E-011	6.497333E-012	0	0.000000E+000
1	50.37513072	6.497333E-012	2.043733E-011	1	0.000000E+000
1	50.37525804	2.043733E-011	6.497333E-012	0	0.000000E+000
1	50.37529085	6.497333E-012	2.043733E-011	1	0.000000E+000
1	50.37674591	2.043733E-011	6.497333E-012	0	0.000000E+000
1	50.37678625	6.497333E-012	2.043733E-011	1	0.000000E+000
1	50.37681087	2.043733E-011	6.497333E-012	0	0.000000E+000
1	50.37890612	6.497333E-012	2.043733E-011	1	0.000000E+000
1	50.37908659	2.043733E-011	6.497333E-012	0	0.000000E+000
1	50.38315152	6.497333E-012	2.043733E-011	1	0.000000E+000
1	50.38357898	2.043733E-011	6.497333E-012	0	0.000000E+000
1	50.38574480	6.497333E-012	2.043733E-011	1	0.000000E+000
1	50.38664180	2.043733E-011	6.497333E-012	0	0.000000E+000
1	50.38664782	6.497333E-012	2.043733E-011	1	0.000000E+000
1	50.38671515	2.043733E-011	6.497333E-012	0	0.000000E+000
1	50.38787306	6.497333E-012	2.043733E-011	1	0.000000E+000
1	50.38867202	2.043733E-011	6.497333E-012	0	0.000000E+000
1	50.40150032	6.497333E-012	2.043733E-011	1	0.000000E+000
1	50.40152032	2.043733E-011	6.497333E-012	0	0.000000E+000
1	50.44731254	6.497333E-012	2.043733E-011	1	0.000000E+000
1	50.44734153	2.043733E-011	6.497333E-012	0	0.000000E+000
1	50.45906125	6.497333E-012	2.043733E-011	1	0.000000E+000
1	50.45911957	2.043733E-011	6.497333E-012	0	0.000000E+000
1	50.46283505	6.497333E-012	2.043733E-011	1	0.000000E+000
1	50.46294786	2.043733E-011	6.497333E-012	0	0.000000E+000
1	50.46295701	6.497333E-012	2.043733E-011	1	0.000000E+000
1	50.46598667	2.043733E-011	6.497333E-012	0	0.000000E+000
1	50.46600563	6.497333E-012	2.043733E-011	1	0.000000E+000
1	50.46952351	2.043733E-011	6.497333E-012	0	0.000000E+000
1	50.46987164	6.497333E-012	2.043733E-011	1	0.000000E+000
1	50.47282844	2.043733E-011	6.497333E-012	0	0.000000E+000
1	50.47473210	6.497333E-012	2.043733E-011	1	0.000000E+000
1	50.47598288	2.043733E-011	6.497333E-012	0	0.000000E+000
1	50.47600716	6.497333E-012	2.043733E-011	1	0.000000E+000
1	50.47602163	2.043733E-011	6.497333E-012	0	0.000000E+000
1	50.47605994	6.497333E-012	2.043733E-011	1	0.000000E+000
1	50.47701791	2.043733E-011	6.497333E-012	0	0.000000E+000
1	50.48122543	6.497333E-012	2.043733E-011	1	0.000000E+000
1	50.48342091	2.043733E-011	6.497333E-012	0	0.000000E+000
1	50.48343844	6.497333E-012	2.043733E-011	1	0.000000E+000
1	50.48491231	2.043733E-011	6.497333E-012	0	0.000000E+000
1	50.48493425	6.497333E-012	2.043733E-011	1	0.000000E+000
1	50.48511707	2.043733E-011	6.497333E-012	0	0.000000E+000
1	50.48899344	6.497333E-012	2.043733E-011	1	0.000000E+000
1	50.48950940	2.043733E-011	6.497333E-012	0	0.000000E+000
1	50.49187905	6.497333E-012	2.043733E-011	1	0.000000E+000
1	50.49195598	2.043733E-011	6.497333E-012	0	0.000000E+000
1	50.49399247	6.497333E-012	2.043733E-011	1	0.000000E+000
1	50.49415059	2.043733E-011	6.497333E-012	0	0.000000E+000
1	50.49416955	6.497333E-012	2.043733E-011	1	0.000000E+000
1	50.49426715	2.043733E-011	6.497333E-012	0	0.000000E+000
1	50.49432608	6.497333E-012	2.043733E-011	1	0.000000E+000
1	50.49510828	2.043733E-011	6.497333E-012	0	0.000000E+000
1	50.49511945	6.497333E-012	2.043733E-011	1	0.000000E+000
1	50.49673662	2.043733E-011	6.497333E-012	0	0.000000E+000
1	50.49678808	6.497333E-012	2.043733E-011	1	0.000000E+000
1	50.49723721	2.043733E-011	6.497333E-012	0	0.000000E+000
1	50.49727689	6.497333E-012	2.043733E-011	1	0.000000E+000
1	50.49812532	2.043733E-011	6.497333E-012	0	0.000000E+000
1	50.50057373	6.497333E-012	2.043733E-011	1	0.000000E+000
1	50.50162992	2.043733E-011	6.497333E-012	0	0.000000E+000
1	50.50163904	6.497333E-012	2.043733E-011	1	0.000000E+000
1	50.50256365	2.043733E-011	6.497333E-012	0	0.000000E+000
1	50.50257936	6.497333E-012	2.043733E-011	1	0.000000E+000
1	50.50316736	2.043733E-011	6.497333E-012	0	0.000000E+000
1	50.50357172	6.497333E-012	2.043733E-011	1	0.000000E+000
1	50.50607984	2.043733E-011	6.497333E-012	0	0.000000E+000
1	50.51160005	6.497333E-012	2.043733E-011	1	0.000000E+000
1	50.51203630	2.043733E-011	6.497333E-012	0	0.000000E+000
1	50.51205986	6.497333E-012	2.043733E-011	1	0.000000E+000
1	50.51218502	2.043733E-011	6.497333E-012	0	0.000000E+000
1	50.51598598	6.497333E-012	2.043733E-011	1	0.000000E+000
1	50.51731456	2.043733E-011	6.497333E-012	0	0.000000E+000
1	50.51735080	6.497333E-012	2.043733E-011	1	0.000000E+000
1	50.51988120	2.043733E-011	6.497333E-012	0	0.000000E+000
1	50.53045013	6.497333E-012	2.043733E-011	1	0.000000E+000
1	50.53084880	2.043733E-011	6.497333E-012	0	0.000000E+000
1	50.53170614	6.497333E-012	2.043733E-011	1	0.000000E+000
1	50.53277245	2.043733E-011	6.497333E-012	0	0.000000E+000
1	50.53280067	6.497333E-012	2.043733E-011	1	0.000000E+000
1	50.53295690	2.043733E-011	6.497333E-012	0	0.000000E+000
1	50.53417116	6.497333E-012	2.043733E-011	1	0.000000E+000
1	50.53578705	2.043733E-011	6.497333E-012	0	0.000000E+000
1	50.54590556	6.497333E-012	2.043733E-011	1	0.000000E+000
1	50.54631278	2.043733E-011	6.497333E-012	0	0.000000E+000
1	50.54740036	6.497333E-012	2.043733E-011	1	0.000000E+000
1	50.54743925	2.043733E-011	6.497333E-012	0	0.000000E+000
1	50.54748718	6.497333E-012	2.043733E-011	1	0.000000E+000
1	50.54776292	2.043733E-011	6.497333E-012	0	0.000000E+000
1	50.55357713	6.497333E-012	2.043733E-011	1	0.000000E+000
1	50.55529322	2.043733E-011	6.497333E-012	0	0.000000E+000
1	50.55587972	6.497333E-012	2.043733E-011	1	0.000000E+000
1	50.55611849	2.043733E-011	6.497333E-012	0	0.000000E+000
1	50.55758276	6.497333E-012	2.043733E-011	1	0.000000E+000
1	50.55886309	2.043733E-011	6.497333E-012	0	0.000000E+000
1	50.56434535	6.497333E-012	2.043733E-011	1	0.000000E+000
1	50.56504126	2.043733E-011	6.497333E-012	0	0.000000E+000
1	50.56505039	6.497333E-012	2.043733E-011	1	0.000000E+000
1	50.56582661	2.043733E-011	6.497333E-012	0	0.000000E+000
1	50.57128258	6.497333E-012	2.043733E-011	1	0.000000E+000
1	50.57344881	2.043733E-011	6.497333E-012	0	0.000000E+000
1	50.57856127	6.497333E-012	2.043733E-011	1	0.000000E+000
1	50.57935002	2.043733E-011	6.497333E-012	0	0.000000E+000
1	50.57939037	6.497333E-012	2.043733E-011	1	0.000000E+000
1	50.58347232	2.043733E-011	6.497333E-012	0	0.000000E+000
1	50.58637502	6.497333E-012	2.043733E-011	1	0.000000E+000
1	50.58819562	2.043733E-011	6.497333E-012	0	0.000000E+000
1	50.58822650	6.497333E-012	2.043733E-011	1	0.000000E+000
1	50.58877717	2.043733E-011	6.497333E-012	0	0.000000E+000
1	50.58905856	6.497333E-012	2.043733E-011	1	0.000000E+000
1	50.58972438	2.043733E-011	6.497333E-012	0	0.000000E+000
1	50.58975657	6.497333E-012	2.043733E-011	1	0.000000E+000
1	50.59074388	2.043733E-011	6.497333E-012	0	0.000000E+000
1	50.59076225	6.497333E-012	2.043733E-011	1	0.000000E+000
1	50.59201947	2.043733E-011	6.497333E-012	0	0.000000E+000
1	50.59824745	6.497333E-012	2.043733E-011	1	0.000000E+000
1	50.59987928	2.043733E-011	6.497333E-012	0	0.000000E+000
1	50.60134222	6.497333E-012	2.043733E-011	1	0.000000E+000
1	50.60145466	2.043733E-011	6.497333E-012	0	0.000000E+000
1	50.60888377	6.497333E-012	2.043733E-011	1	0.000000E+000
1	50.60970406	2.043733E-011	6.497333E-012	0	0.000000E+000
1	50.60973677	6.497333E-012	2.043733E-011	1	0.000000E+000
1	50.61076907	2.043733E-011	6.497333E-012	0	0.000000E+000
1	50.61518732	6.497333E-012	2.043733E-011	1	0.000000E+000
1	50.61525151	2.043733E-011	6.497333E-012	0	0.000000E+000
1	50.61527097	6.497333E-012	2.043733E-011	1	0.000000E+000
1	50.61601968	2.043733E-011	6.497333E-012	0	0.000000E+000
1	50.61817186	6.497333E-012	2.043733E-011	1	0.000000E+000
1	50.62015221	2.043733E-011	6.497333E-012	0	0.000000E+000
1	50.62025695	6.497333E-012	2.043733E-011	1	0.000000E+000
1	50.62041313	2.043733E-011	6.497333E-012	0	0.000000E+000
1	50.62184361	6.497333E-012	2.043733E-011	1	0.000000E+000
1	50.62579813	2.043733E-011	6.497333E-012	0	0.000000E+000
1	50.62584228	6.497333E-012	2.043733E-011	1	0.000000E+000
1	50.62613300	2.043733E-011	6.497333E-012	0	0.000000E+000
1	50.62616984	6.497333E-012	2.043733E-011	1	0.000000E+000
1	50.62639555	2.043733E-011	6.497333E-012	0	0.000000E+000
1	50.62874063	6.497333E-012	2.043733E-011	1	0.000000E+000
1	50.62933405	2.043733E-011	6.497333E-012	0	0.000000E+000
1	50.62936158	6.497333E-012	2.043733E-011	1	0.000000E+000
1	50.62961362	2.043733E-011	6.497333E-012	0	0.000000E+000
1	50.62995392	6.497333E-012	2.043733E-011	1	0.000000E+000
1	50.63026920	2.043733E-011	6.497333E-012	0	0.000000E+000
1	50.63170817	6.497333E-012	2.043733E-011	1	0.000000E+000
1	50.63188783	2.043733E-011	6.497333E-012	0	0.000000E+000
1	50.63190491	6.497333E-012	2.043733E-011	1	0.000000E+000
1	50.63256561	2.043733E-011	6.497333E-012	0	0.000000E+000
1	50.63522409	6.497333E-012	2.043733E-011	1	0.000000E+000
1	50.63570630	2.043733E-011	6.497333E-012	0	0.000000E+000
1	50.63572589	6.497333E-012	2.043733E-011	1	0.000000E+000
1	50.63632862	2.043733E-011	6.497333E-012	0	0.000000E+000
1	50.63635047	6.497333E-012	2.043733E-011	1	0.000000E+000
1	50.63650859	2.043733E-011	6.497333E-012	0	0.000000E+000
1	50.63652653	6.497333E-012	2.043733E-011	1	0.000000E+000
1	50.63777189	2.043733E-011	6.497333E-012	0	0.000000E+000
1	50.64260439	6.497333E-012	2.043733E-011	1	0.000000E+000
1	50.64365637	2.043733E-011	6.497333E-012	0	0.000000E+000
1	50.64368960	6.497333E-012	2.043733E-011	1	0.000000E+000
1	50.64425044	2.043733E-011	6.497333E-012	0	0.000000E+000
1	50.64549957	6.497333E-012	2.043733E-011	1	0.000000E+000
1	50.64561523	2.043733E-011	6.497333E-012	0	0.000000E+000
1	50.64784869	6.497333E-012	2.043733E-011	1	0.000000E+000
1	50.64973961	2.043733E-011	6.497333E-012	0	0.000000E+000
1	50.64979677	6.497333E-012	2.043733E-011	1	0.000000E+000
1	50.65061472	2.043733E-011	6.497333E-012	0	0.000000E+000
1	51.54134528	6.275022E-012	2.021502E-011	1	0.000000E+000
1	51.54144735	2.021502E-011	6.275022E-012	0	0.000000E+000
1	51.55138539	6.275022E-012	2.021502E-011	1	0.000000E+000
1	51.55155991	2.021502E-011	6.275022E-012	0	0.000000E+000
1	51.55158240	6.275022E-012	2.021502E-011	1	0.000000E+000
1	51.55188308	2.021502E-011	6.275022E-012	0	0.000000E+000
1	51.55191565	6.275022E-012	2.021502E-011	1	0.000000E+000
1	51.55497655	2.021502E-011	6.275022E-012	0	0.000000E+000
1	51.55500593	6.275022E-012	2.021502E-011	1	0.000000E+000
1	51.57440201	2.021502E-011	6.275022E-012	0	0.000000E+000
1	51.57444080	6.275022E-012	2.021502E-011	1	0.000000E+000
1	51.57587293	2.021502E-011	6.275022E-012	0	0.000000E+000
1	51.57590090	6.275022E-012	2.021502E-011	1	0.000000E+000
1	51.57843916	2.021502E-011	6.275022E-012	0	0.000000E+000
1	51.57846948	6.275022E-012	2.021502E-011	1	0.000000E+000
1	51.58259123	2.021502E-011	6.275022E-012	0	0.000000E+000
1	51.58262530	6.275022E-012	2.021502E-011	1	0.000000E+000
1	51.58449543	2.021502E-011	6.275022E-012	0	0.000000E+000
1	51.58453468	6.275022E-012	2.021502E-011	1	0.000000E+000
1	51.58517975	2.021502E-011	6.275022E-012	0	0.000000E+000
1	51.58521528	6.275022E-012	2.021502E-011	1	0.000000E+000
1	51.58558842	2.021502E-011	6.275022E-012	0	0.000000E+000
1	51.58559340	6.275022E-012	2.021502E-011	1	0.000000E+000
1	51.58626334	2.021502E-011	6.275022E-012	0	0.000000E+000
1	51.59353455	6.275022E-012	2.021502E-011	1	0.000000E+000
1	51.59630888	2.021502E-011	6.275022E-012	0	0.000000E+000
1	51.59738188	6.275022E-012	2.021502E-011	1	0.000000E+000
1	51.59774226	2.021502E-011	6.275022E-012	0	0.000000E+000
1	51.59776395	6.275022E-012	2.021502E-011	1	0.000000E+000
1	51.59804571	2.021502E-011	6.275022E-012	0	0.000000E+000
1	51.59809846	6.275022E-012	2.021502E-011	1	0.000000E+000
1	51.59880439	2.021502E-011	6.275022E-012	0	0.000000E+000
1	51.61298503	6.275022E-012	2.021502E-011	1	0.000000E+000
1	51.61307002	2.021502E-011	6.275022E-012	0	0.000000E+000
1	51.62175251	6.275022E-012	2.021502E-011	1	0.000000E+000
1	51.62201118	2.021502E-011	6.275022E-012	0	0.000000E+000
1	51.62596505	6.275022E-012	2.021502E-011	1	0.000000E+000
1	51.62616043	2.021502E-011	6.275022E-012	0	0.000000E+000
1	51.62647358	6.275022E-012	2.021502E-011	1	0.000000E+000
1	51.62659967	2.021502E-011	6.275022E-012	0	0.000000E+000
1	51.63986275	6.275022E-012	2.021502E-011	1	0.000000E+000
1	51.64044466	2.021502E-011	6.275022E-012	0	0.000000E+000
1	51.65374248	6.275022E-012	2.021502E-011	1	0.000000E+000
1	51.65488773	2.021502E-011	6.275022E-012	0	0.000000E+000
1	51.65489181	6.275022E-012	2.021502E-011	1	0.000000E+000
1	51.65498656	2.021502E-011	6.275022E-012	0	0.000000E+000
1	51.65500526	6.275022E-012	2.021502E-011	1	0.000000E+000
1	51.65536411	2.021502E-011	6.275022E-012	0	0.000000E+000
1	51.65583295	6.275022E-012	2.021502E-011	1	0.000000E+000
1	51.65616438	2.021502E-011	6.275022E-012	0	0.000000E+000
1	51.66162561	6.275022E-012	2.021502E-011	1	0.000000E+000
1	51.66237316	2.021502E-011	6.275022E-012	0	0.000000E+000
1	51.66245309	6.275022E-012	2.021502E-011	1	0.000000E+000
1	51.66368652	2.021502E-011	6.275022E-012	0	0.000000E+000
1	51.66517657	6.275022E-012	2.021502E-011	1	0.000000E+000
1	51.66562667	2.021502E-011	6.275022E-012	0	0.000000E+000
1	51.66563678	6.275022E-012	2.021502E-011	1	0.000000E+000
1	51.66709400	2.021502E-011	6.275022E-012	0	0.000000E+000
1	51.66711712	6.275022E-012	2.021502E-011	1	0.000000E+000
1	51.66727458	2.021502E-011	6.275022E-012	0	0.000000E+000
1	51.67151017	6.275022E-012	2.021502E-011	1	0.000000E+000
1	51.67190994	2.021502E-011	6.275022E-012	0	0.000000E+000
1	51.67376844	6.275022E-012	2.021502E-011	1	0.000000E+000
1	51.67407682	2.021502E-011	6.275022E-012	0	0.000000E+000
1	51.67757515	6.275022E-012	2.021502E-011	1	0.000000E+000
1	51.67760705	2.021502E-011	6.275022E-012	0	0.000000E+000
1	51.67762809	6.275022E-012	2.021502E-011	1	0.000000E+000
1	51.67815445	2.021502E-011	6.275022E-012	0	0.000000E+000
1	51.67816829	6.275022E-012	2.021502E-011	1	0.000000E+000
1	51.67947921	2.021502E-011	6.275022E-012	0	0.000000E+000
1	51.68558097	6.275022E-012	2.021502E-011	1	0.000000E+000
1	51.68598175	2.021502E-011	6.275022E-012	0	0.000000E+000
1	51.68603690	6.275022E-012	2.021502E-011	1	0.000000E+000
1	51.68749193	2.021502E-011	6.275022E-012	0	0.000000E+000
1	51.69854286	6.275022E-012	2.021502E-011	1	0.000000E+000
1	51.69884083	2.021502E-011	6.275022E-012	0	0.000000E+000
1	51.70098607	6.275022E-012	2.021502E-011	1	0.000000E+000
1	51.70115927	2.021502E-011	6.275022E-012	0	0.000000E+000
1	51.70487573	6.275022E-012	2.021502E-011	1	0.000000E+000
1	51.70545779	2.021502E-011	6.275022E-012	0	0.000000E+000
1	51.71006895	6.275022E-012	2.021502E-011	1	0.000000E+000
1	51.71160182	2.021502E-011	6.275022E-012	0	0.000000E+000
1	51.71448391	6.275022E-012	2.021502E-011	1	0.000000E+000
1	51.71481679	2.021502E-011	6.275022E-012	0	0.000000E+000
1	51.71482383	6.275022E-012	2.021502E-011	1	0.000000E+000
1	51.71510302	2.021502E-011	6.275022E-012	0	0.000000E+000
1	51.71548358	6.275022E-012	2.021502E-011	1	0.000000E+000
1	51.71644283	2.021502E-011	6.275022E-012	0	0.000000E+000
1	57.94694773	6.449481E-012	2.038948E-011	1	0.000000E+000
1	57.94854321	2.038948E-011	6.449481E-012	0	0.000000E+000
1	57.94854982	6.449481E-012	2.038948E-011	1	0.000000E+000
1	57.95089513	2.038948E-011	6.449481E-012	0	0.000000E+000
1	57.95105001	6.449481E-012	2.038948E-011	1	0.000000E+000
1	57.95314486	2.038948E-011	6.449481E-012	0	0.000000E+000
1	57.95363487	6.449481E-012	2.038948E-011	1	0.000000E+000
1	57.95615261	2.038948E-011	6.449481E-012	0	0.000000E+000
1	57.95983950	6.449481E-012	2.038948E-011	1	0.000000E+000
1	57.95992219	2.038948E-011	6.449481E-012	0	0.000000E+000
1	57.96678231	6.449481E-012	2.038948E-011	1	0.000000E+000
1	57.96746380	2.038948E-011	6.449481E-012	0	0.000000E+000
1	57.97609087	6.449481E-012	2.038948E-011	1	0.000000E+000
1	57.97627591	2.038948E-011	6.449481E-012	0	0.000000E+000
1	57.97628998	6.449481E-012	2.038948E-011	1	0.000000E+000
1	57.97752627	2.038948E-011	6.449481E-012	0	0.000000E+000
1	57.97879807	6.449481E-012	2.038948E-011	1	0.000000E+000
1	57.98092786	2.038948E-011	6.449481E-012	0	0.000000E+000
1	57.98215207	6.449481E-012	2.038948E-011	1	0.000000E+000
1	57.98272347	2.038948E-011	6.449481E-012	0	0.000000E+000
1	57.98749225	6.449481E-012	2.038948E-011	1	0.000000E+000
1	57.98922877	2.038948E-011	6.449481E-012	0	0.000000E+000
1	57.98927316	6.449481E-012	2.038948E-011	1	0.000000E+000
1	57.99316070	2.038948E-011	6.449481E-012	0	0.000000E+000
1	57.99319449	6.449481E-012	2.038948E-011	1	0.000000E+000
1	57.99552655	2.038948E-011	6.449481E-012	0	0.000000E+000
1	58.00082541	6.449481E-012	2.038948E-011	1	0.000000E+000
1	58.00151775	2.038948E-011	6.449481E-012	0	0.000000E+000
1	58.00314539	6.449481E-012	2.038948E-011	1	0.000000E+000
1	58.00508609	2.038948E-011	6.449481E-012	0	0.000000E+000
1	58.00515436	6.449481E-012	2.038948E-011	1	0.000000E+000
1	58.00660991	2.038948E-011	6.449481E-012	0	0.000000E+000
1	58.00664751	6.449481E-012	2.038948E-011	1	0.000000E+000
1	58.00687382	2.038948E-011	6.449481E-012	0	0.000000E+000
1	58.01087282	6.449481E-012	2.038948E-011	1	0.000000E+000
1	58.01110124	2.038948E-011	6.449481E-012	0	0.000000E+000
1	58.01806637	6.449481E-012	2.038948E-011	1	0.000000E+000
1	58.01856123	2.038948E-011	6.449481E-012	0	0.000000E+000
1	58.01857880	6.449481E-012	2.038948E-011	1	0.000000E+000
1	58.01928323	2.038948E-011	6.449481E-012	0	0.000000E+000
1	58.02152527	6.449481E-012	2.038948E-011	1	0.000000E+000
1	58.02177301	2.038948E-011	6.449481E-012	0	0.000000E+000
1	77.29552802	6.352139E-012	2.029214E-011	1	0.000000E+000
1	77.29560530	2.029214E-011	6.352139E-012	0	0.000000E+000
1	77.29565158	6.352139E-012	2.029214E-011	1	0.000000E+000
1	77.29839977	2.029214E-011	6.352139E-012	0	0.000000E+000
1	77.29842690	6.352139E-012	2.029214E-011	1	0.000000E+000
1	77.29985699	2.029214E-011	6.352139E-012	0	0.000000E+000
1	77.30120595	6.352139E-012	2.029214E-011	1	0.000000E+000
1	77.30366428	2.029214E-011	6.352139E-012	0	0.000000E+000
1	77.30646442	6.352139E-012	2.029214E-011	1	0.000000E+000
1	77.31012628	2.029214E-011	6.352139E-012	0	0.000000E+000
1	77.31156114	6.352139E-012	2.029214E-011	1	0.000000E+000
1	77.31183999	2.029214E-011	6.352139E-012	0	0.000000E+000
1	77.31185504	6.352139E-012	2.029214E-011	1	0.000000E+000
1	77.31262691	2.029214E-011	6.352139E-012	0	0.000000E+000
1	77.31265443	6.352139E-012	2.029214E-011	1	0.000000E+000
1	77.31426104	2.029214E-011	6.352139E-012	0	0.000000E+000
1	77.31617753	6.352139E-012	2.029214E-011	1	0.000000E+000
1	77.31763938	2.029214E-011	6.352139E-012	0	0.000000E+000
1	77.31767672	6.352139E-012	2.029214E-011	1	0.000000E+000
1	77.31876787	2.029214E-011	6.352139E-012	0	0.000000E+000
1	77.31884437	6.352139E-012	2.029214E-011	1	0.000000E+000
1	77.31918708	2.029214E-011	6.352139E-012	0	0.000000E+000
1	77.31921153	6.352139E-012	2.029214E-011	1	0.000000E+000
1	77.32005551	2.029214E-011	6.352139E-012	0	0.000000E+000
1	77.32187278	6.352139E-012	2.029214E-011	1	0.000000E+000
1	77.32240379	2.029214E-011	6.352139E-012	0	0.000000E+000
1	77.32243654	6.352139E-012	2.029214E-011	1	0.000000E+000
1	77.32319349	2.029214E-011	6.352139E-012	0	0.000000E+000
1	77.32321212	6.352139E-012	2.029214E-011	1	0.000000E+000
1	77.32365236	2.029214E-011	6.352139E-012	0	0.000000E+000
1	77.32370899	6.352139E-012	2.029214E-011	1	0.000000E+000
1	77.32694862	2.029214E-011	6.352139E-012	0	0.000000E+000
1	77.32837466	6.352139E-012	2.029214E-011	1	0.000000E+000
1	77.32844688	2.029214E-011	6.352139E-012	0	0.000000E+000
1	77.32848886	6.352139E-012	2.029214E-011	1	0.000000E+000
1	77.32882206	2.029214E-011	6.352139E-012	0	0.000000E+000
1	77.32883776	6.352139E-012	2.029214E-011	1	0.000000E+000
1	77.33097886	2.029214E-011	6.352139E-012	0	0.000000E+000
1	77.33296164	6.352139E-012	2.029214E-011	1	0.000000E+000
1	77.33373328	2.029214E-011	6.352139E-012	0	0.000000E+000
1	77.33375866	6.352139E-012	2.029214E-011	1	0.000000E+000
1	77.33533491	2.029214E-011	6.352139E-012	0	0.000000E+000
1	77.33742767	6.352139E-012	2.029214E-011	1	0.000000E+000
1	77.33912797	2.029214E-011	6.352139E-012	0	0.000000E+000
1	77.35188179	6.352139E-012	2.029214E-011	1	0.000000E+000
1	77.35323633	2.029214E-011	6.352139E-012	0	0.000000E+000
1	77.35375916	6.352139E-012	2.029214E-011	1	0.000000E+000
1	77.35547821	2.029214E-011	6.352139E-012	0	0.000000E+000
1	77.35550028	6.352139E-012	2.029214E-011	1	0.000000E+000
1	77.35614916	2.029214E-011	6.352139E-012	0	0.000000E+000
1	77.36407133	6.352139E-012	2.029214E-011	1	0.000000E+000
1	77.36616395	2.029214E-011	6.352139E-012	0	0.000000E+000
1	77.36621216	6.352139E-012	2.029214E-011	1	0.000000E+000
1	77.36641385	2.029214E-011	6.352139E-012	0	0.000000E+000
1	77.36642463	6.352139E-012	2.029214E-011	1	0.000000E+000
1	77.36815473	2.029214E-011	6.352139E-012	0	0.000000E+000
1	77.36824006	6.352139E-012	2.029214E-011	1	0.000000E+000
1	77.36986418	2.029214E-011	6.352139E-012	0	0.000000E+000
1	77.36988948	6.352139E-012	2.029214E-011	1	0.000000E+000
1	77.36994411	2.029214E-011	6.352139E-012	0	0.000000E+000
1	77.37166861	6.352139E-012	2.029214E-011	1	0.000000E+000
1	77.37243868	2.029214E-011	6.352139E-012	0	0.000000E+000
1	77.37408342	6.352139E-012	2.029214E-011	1	0.000000E+000
1	77.37534502	2.029214E-011	6.352139E-012	0	0.000000E+000
1	77.37780441	6.352139E-012	2.029214E-011	1	0.000000E+000
1	77.38081831	2.029214E-011	6.352139E-012	0	0.000000E+000
1	77.38659058	6.352139E-012	2.029214E-011	1	0.000000E+000
1	77.38725692	2.029214E-011	6.352139E-012	0	0.000000E+000
1	77.38735392	6.352139E-012	2.029214E-011	1	0.000000E+000
1	77.38822313	2.029214E-011	6.352139E-012	0	0.000000E+000
1	77.38874742	6.352139E-012	2.029214E-011	1	0.000000E+000
1	77.38924917	2.029214E-011	6.352139E-012	0	0.000000E+000
1	77.38977154	6.352139E-012	2.029214E-011	1	0.000000E+000
1	77.39144251	2.029214E-011	6.352139E-012	0	0.000000E+000
1	77.39498733	6.352139E-012	2.029214E-011	1	0.000000E+000
1	77.39515649	2.029214E-011	6.352139E-012	0	0.000000E+000
1	77.39518610	6.352139E-012	2.029214E-011	1	0.000000E+000
1	77.39519343	2.029214E-011	6.352139E-012	0	0.000000E+000
1	77.39852747	6.352139E-012	2.029214E-011	1	0.000000E+000
1	77.39940922	2.029214E-011	6.352139E-012	0	0.000000E+000
1	77.40471699	6.352139E-012	2.029214E-011	1	0.000000E+000
1	77.40518988	2.029214E-011	6.352139E-012	0	0.000000E+000
1	77.41041953	6.352139E-012	2.029214E-011	1	0.000000E+000
1	77.41061303	2.029214E-011	6.352139E-012	0	0.000000E+000
1	77.41266249	6.352139E-012	2.029214E-011	1	0.000000E+000
1	77.41279358	2.029214E-011	6.352139E-012	0	0.000000E+000
1	77.41284416	6.352139E-012	2.029214E-011	1	0.000000E+000
1	77.41289732	2.029214E-011	6.352139E-012	0	0.000000E+000
1	77.41562226	6.352139E-012	2.029214E-011	1	0.000000E+000
1	77.41609727	2.029214E-011	6.352139E-012	0	0.000000E+000
1	77.41611472	6.352139E-012	2.029214E-011	1	0.000000E+000
1	77.41634088	2.029214E-011	6.352139E-012	0	0.000000E+000
1	77.41638174	6.352139E-012	2.029214E-011	1	0.000000E+000
1	77.41985790	2.029214E-011	6.352139E-012	0	0.000000E+000
1	77.42019918	6.352139E-012	2.029214E-011	1	0.000000E+000
1	77.42022485	2.029214E-011	6.352139E-012	0	0.000000E+000
1	77.42106217	6.352139E-012	2.029214E-011	1	0.000000E+000
1	77.42116918	2.029214E-011	6.352139E-012	0	0.000000E+000
1	77.42632018	6.352139E-012	2.029214E-011	1	0.000000E+000
1	77.42647429	2.029214E-011	6.352139E-012	0	0.000000E+000
1	77.42767426	6.352139E-012	2.029214E-011	1	0.000000E+000
1	77.42969078	2.029214E-011	6.352139E-012	0	0.000000E+000
1	77.42974493	6.352139E-012	2.029214E-011	1	0.000000E+000
1	77.43055483	2.029214E-011	6.352139E-012	0	0.000000E+000
1	77.43582391	6.352139E-012	2.029214E-011	1	0.000000E+000
1	77.43671993	2.029214E-011	6.352139E-012	0	0.000000E+000
1	77.43824696	6.352139E-012	2.029214E-011	1	0.000000E+000
1	77.43963511	2.029214E-011	6.352139E-012	0	0.000000E+000
1	77.44022191	6.352139E-012	2.029214E-011	1	0.000000E+000
1	77.44036288	2.029214E-011	6.352139E-012	0	0.000000E+000
1	77.44038910	6.352139E-012	2.029214E-011	1	0.000000E+000
1	77.44227419	2.029214E-011	6.352139E-012	0	0.000000E+000
1	77.44598580	6.352139E-012	2.029214E-011	1	0.000000E+000
1	77.44735849	2.029214E-011	6.352139E-012	0	0.000000E+000
1	77.44737110	6.352139E-012	2.029214E-011	1	0.000000E+000
1	77.44753820	2.029214E-011	6.352139E-012	0	0.000000E+000
1	77.44755374	6.352139E-012	2.029214E-011	1	0.000000E+000
1	77.44965263	2.029214E-011	6.352139E-012	0	0.000000E+000
1	77.44965670	6.352139E-012	2.029214E-011	1	0.000000E+000
1	77.45010497	2.029214E-011	6.352139E-012	0	0.000000E+000
1	82.92416703	6.363496E-012	2.030350E-011	1	0.000000E+000
1	82.92581168	2.030350E-011	6.363496E-012	0	0.000000E+000
1	82.92584529	6.363496E-012	2.030350E-011	1	0.000000E+000
1	82.92592575	2.030350E-011	6.363496E-012	0	0.000000E+000
1	82.92599290	6.363496E-012	2.030350E-011	1	0.000000E+000
1	82.92628293	2.030350E-011	6.363496E-012	0	0.000000E+000
1	82.93072145	6.363496E-012	2.030350E-011	1	0.000000E+000
1	82.93084586	2.030350E-011	6.363496E-012	0	0.000000E+000
1	82.95082081	6.363496E-012	2.030350E-011	1	0.000000E+000
1	82.95250219	2.030350E-011	6.363496E-012	0	0.000000E+000
1	82.95252517	6.363496E-012	2.030350E-011	1	0.000000E+000
1	82.95326554	2.030350E-011	6.363496E-012	0	0.000000E+000
1	82.95328580	6.363496E-012	2.030350E-011	1	0.000000E+000
1	82.95366989	2.030350E-011	6.363496E-012	0	0.000000E+000
1	82.96247895	6.363496E-012	2.030350E-011	1	0.000000E+000
1	82.96388747	2.030350E-011	6.363496E-012	0	0.000000E+000
1	82.96392229	6.363496E-012	2.030350E-011	1	0.000000E+000
1	82.96490283	2.030350E-011	6.363496E-012	0	0.000000E+000
1	82.98817851	6.363496E-012	2.030350E-011	1	0.000000E+000
1	82.98977929	2.030350E-011	6.363496E-012	0	0.000000E+000
1	82.98980610	6.363496E-012	2.030350E-011	1	0.000000E+000
1	82.99036571	2.030350E-011	6.363496E-012	0	0.000000E+000
1	82.99039893	6.363496E-012	2.030350E-011	1	0.000000E+000
1	82.99053750	2.030350E-011	6.363496E-012	0	0.000000E+000
1	82.99055976	6.363496E-012	2.030350E-011	1	0.000000E+000
1	82.99210058	2.030350E-011	6.363496E-012	0	0.000000E+000
1	83.02609537	6.363496E-012	2.030350E-011	1	0.000000E+000
1	83.02771949	2.030350E-011	6.363496E-012	0	0.000000E+000
1	83.03550574	6.363496E-012	2.030350E-011	1	0.000000E+000
1	83.03645300	2.030350E-011	6.363496E-012	0	0.000000E+000
1	83.04353137	6.363496E-012	2.030350E-011	1	0.000000E+000
1	83.04360179	2.030350E-011	6.363496E-012	0	0.000000E+000
1	83.04438301	6.363496E-012	2.030350E-011	1	0.000000E+000
1	83.04500636	2.030350E-011	6.363496E-012	0	0.000000E+000
1	83.04824883	6.363496E-012	2.030350E-011	1	0.000000E+000
1	83.04842523	2.030350E-011	6.363496E-012	0	0.000000E+000
1	83.05915945	6.363496E-012	2.030350E-011	1	0.000000E+000
1	83.05982108	2.030350E-011	6.363496E-012	0	0.000000E+000
1	83.07120505	6.363496E-012	2.030350E-011	1	0.000000E+000
1	83.07169467	2.030350E-011	6.363496E-012	0	0.000000E+000
1	83.07180250	6.363496E-012	2.030350E-011	1	0.000000E+000
1	83.07306413	2.030350E-011	6.363496E-012	0	0.000000E+000
1	83.07584469	6.363496E-012	2.030350E-011	1	0.000000E+000
1	83.07619591	2.030350E-011	6.363496E-012	0	0.000000E+000
1	83.09910499	6.363496E-012	2.030350E-011	1	0.000000E+000
1	83.09912466	2.030350E-011	6.363496E-012	0	0.000000E+000
1	83.11029175	6.363496E-012	2.030350E-011	1	0.000000E+000
1	83.11038298	2.030350E-011	6.363496E-012	0	0.000000E+000
1	83.12760715	6.363496E-012	2.030350E-011	1	0.000000E+000
1	83.12767379	2.030350E-011	6.363496E-012	0	0.000000E+000
1	83.12768502	6.363496E-012	2.030350E-011	1	0.000000E+000
1	83.12775520	2.030350E-011	6.363496E-012	0	0.000000E+000
1	83.15572229	6.363496E-012	2.030350E-011	1	0.000000E+000
1	83.15722563	2.030350E-011	6.363496E-012	0	0.000000E+000
1	83.15836033	6.363496E-012	2.030350E-011	1	0.000000E+000
1	83.15875378	2.030350E-011	6.363496E-012	0	0.000000E+000
1	83.16244470	6.363496E-012	2.030350E-011	1	0.000000E+000
1	83.16246219	2.030350E-011	6.363496E-012	0	0.000000E+000
1	83.16248415	6.363496E-012	2.030350E-011	1	0.000000E+000
1	83.16343646	2.030350E-011	6.363496E-012	0	0.000000E+000
1	83.16345021	6.363496E-012	2.030350E-011	1	0.000000E+000
1	83.16355144	2.030350E-011	6.363496E-012	0	0.000000E+000
1	83.17066057	6.363496E-012	2.030350E-011	1	0.000000E+000
1	83.17069009	2.030350E-011	6.363496E-012	0	0.000000E+000
1	83.21586492	6.363496E-012	2.030350E-011	1	0.000000E+000
1	83.21594237	2.030350E-011	6.363496E-012	0	0.000000E+000
1	83.21595625	6.363496E-012	2.030350E-011	1	0.000000E+000
1	83.21712464	2.030350E-011	6.363496E-012	0	0.000000E+000
1	83.22208994	6.363496E-012	2.030350E-011	1	0.000000E+000
1	83.22254170	2.030350E-011	6.363496E-012	0	0.000000E+000
1	83.24614288	6.363496E-012	2.030350E-011	1	0.000000E+000
1	83.24623762	2.030350E-011	6.363496E-012	0	0.000000E+000
1	83.24659932	6.363496E-012	2.030350E-011	1	0.000000E+000
1	83.24663978	2.030350E-011	6.363496E-012	0	0.000000E+000
1	83.24784413	6.363496E-012	2.030350E-011	1	0.000000E+000
1	83.24808185	2.030350E-011	6.363496E-012	0	0.000000E+000
1	83.25040026	6.363496E-012	2.030350E-011	1	0.000000E+000
1	83.25055957	2.030350E-011	6.363496E-012	0	0.000000E+000
1	83.25058036	6.363496E-012	2.030350E-011	1	0.000000E+000
1	83.25103137	2.030350E-011	6.363496E-012	0	0.000000E+000
1	83.25104979	6.363496E-012	2.030350E-011	1	0.000000E+000
1	83.25277498	2.030350E-011	6.363496E-012	0	0.000000E+000
1	83.25592341	6.363496E-012	2.030350E-011	1	0.000000E+000
1	83.25741273	2.030350E-011	6.363496E-012	0	0.000000E+000
1	83.26716667	6.363496E-012	2.030350E-011	1	0.000000E+000
1	83.26822125	2.030350E-011	6.363496E-012	0	0.000000E+000
1	83.29222101	6.363496E-012	2.030350E-011	1	0.000000E+000
1	83.29324149	2.030350E-011	6.363496E-012	0	0.000000E+000
1	83.29533308	6.363496E-012	2.030350E-011	1	0.000000E+000
1	83.29583674	2.030350E-011	6.363496E-012	0	0.000000E+000
1	83.29585413	6.363496E-012	2.030350E-011	1	0.000000E+000
1	83.29665932	2.030350E-011	6.363496E-012	0	0.000000E+000
1	83.29669876	6.363496E-012	2.030350E-011	1	0.000000E+000
1	83.29760927	2.030350E-011	6.363496E-012	0	0.000000E+000
1	83.29846331	6.363496E-012	2.030350E-011	1	0.000000E+000
1	83.29891630	2.030350E-011	6.363496E-012	0	0.000000E+000
1	83.29894591	6.363496E-012	2.030350E-011	1	0.000000E+000
1	83.29902746	2.030350E-011	6.363496E-012	0	0.000000E+000
1	83.31113443	6.363496E-012	2.030350E-011	1	0.000000E+000
1	83.31392716	2.030350E-011	6.363496E-012	0	0.000000E+000
1	83.31394593	6.363496E-012	2.030350E-011	1	0.000000E+000
1	83.31428272	2.030350E-011	6.363496E-012	0	0.000000E+000
1	83.31900709	6.363496E-012	2.030350E-011	1	0.000000E+000
1	83.31924824	2.030350E-011	6.363496E-012	0	0.000000E+000
1	83.31928844	6.363496E-012	2.030350E-011	1	0.000000E+000
1	83.31968333	2.030350E-011	6.363496E-012	0	0.000000E+000
1	83.33264022	6.363496E-012	2.030350E-011	1	0.000000E+000
1	83.33348325	2.030350E-011	6.363496E-012	0	0.000000E+000
1	83.33431330	6.363496E-012	2.030350E-011	1	0.000000E+000
1	83.33517798	2.030350E-011	6.363496E-012	0	0.000000E+000
1	83.33520492	6.363496E-012	2.030350E-011	1	0.000000E+000
1	83.33667204	2.030350E-011	6.363496E-012	0	0.000000E+000
1	83.36655612	6.363496E-012	2.030350E-011	1	0.000000E+000
1	83.36742940	2.030350E-011	6.363496E-012	0	0.000000E+000
1	83.37683491	6.363496E-012	2.030350E-011	1	0.000000E+000
1	83.37911872	2.030350E-011	6.363496E-012	0	0.000000E+000
1	83.37911938	6.363496E-012	2.030350E-011	1	0.000000E+000
1	83.37970773	2.030350E-011	6.363496E-012	0	0.000000E+000
1	105.66311321	6.194479E-012	2.013448E-011	1	0.000000E+000
1	105.66328871	2.013448E-011	6.194479E-012	0	0.000000E+000
1	105.66815192	6.194479E-012	2.013448E-011	1	0.000000E+000
1	105.67212089	2.013448E-011	6.194479E-012	0	0.000000E+000
1	105.68497596	6.194479E-012	2.013448E-011	1	0.000000E+000
1	105.68580184	2.013448E-011	6.194479E-012	0	0.000000E+000
1	105.68914738	6.194479E-012	2.013448E-011	1	0.000000E+000
1	105.69063911	2.013448E-011	6.194479E-012	0	0.000000E+000
1	105.69068676	6.194479E-012	2.013448E-011	1	0.000000E+000
1	105.69151080	2.013448E-011	6.194479E-012	0	0.000000E+000
1	105.69249135	6.194479E-012	2.013448E-011	1	0.000000E+000
1	105.69541781	2.013448E-011	6.194479E-012	0	0.000000E+000
1	105.69544010	6.194479E-012	2.013448E-011	1	0.000000E+000
1	105.69572599	2.013448E-011	6.194479E-012	0	0.000000E+000
1	105.69693935	6.194479E-012	2.013448E-011	1	0.000000E+000
1	105.69705008	2.013448E-011	6.194479E-012	0	0.000000E+000
1	105.70160180	6.194479E-012	2.013448E-011	1	0.000000E+000
1	105.70166034	2.013448E-011	6.194479E-012	0	0.000000E+000
1	105.70714108	6.194479E-012	2.013448E-011	1	0.000000E+000
1	105.70804880	2.013448E-011	6.194479E-012	0	0.000000E+000
1	105.71030775	6.194479E-012	2.013448E-011	1	0.000000E+000
1	105.71170428	2.013448E-011	6.194479E-012	0	0.000000E+000
1	105.71171873	6.194479E-012	2.013448E-011	1	0.000000E+000
1	105.71210974	2.013448E-011	6.194479E-012	0	0.000000E+000
1	105.71212220	6.194479E-012	2.013448E-011	1	0.000000E+000
1	105.71303676	2.013448E-011	6.194479E-012	0	0.000000E+000
1	105.71372228	6.194479E-012	2.013448E-011	1	0.000000E+000
1	105.71461585	2.013448E-011	6.194479E-012	0	0.000000E+000
1	105.71498029	6.194479E-012	2.013448E-011	1	0.000000E+000
1	105.71580052	2.013448E-011	6.194479E-012	0	0.000000E+000
1	105.71582913	6.194479E-012	2.013448E-011	1	0.000000E+000
1	105.71604722	2.013448E-011	6.194479E-012	0	0.000000E+000
1	105.71606306	6.194479E-012	2.013448E-011	1	0.000000E+000
1	105.71625017	2.013448E-011	6.194479E-012	0	0.000000E+000
1	105.72003743	6.194479E-012	2.013448E-011	1	0.000000E+000
1	105.72034567	2.013448E-011	6.194479E-012	0	0.000000E+000
1	105.72465462	6.194479E-012	2.013448E-011	1	0.000000E+000
1	105.72607089	2.013448E-011	6.194479E-012	0	0.000000E+000
1	105.72913109	6.194479E-012	2.013448E-011	1	0.000000E+000
1	105.72917315	2.013448E-011	6.194479E-012	0	0.000000E+000
1	105.72951270	6.194479E-012	2.013448E-011	1	0.000000E+000
1	105.73230462	2.013448E-011	6.194479E-012	0	0.000000E+000
1	105.73248389	6.194479E-012	2.013448E-011	1	0.000000E+000
1	105.73258362	2.013448E-011	6.194479E-012	0	0.000000E+000
1	105.73549657	6.194479E-012	2.013448E-011	1	0.000000E+000
1	105.73587418	2.013448E-011	6.194479E-012	0	0.000000E+000
1	105.74034542	6.194479E-012	2.013448E-011	1	0.000000E+000
1	105.74144134	2.013448E-011	6.194479E-012	0	0.000000E+000
1	105.74149734	6.194479E-012	2.013448E-011	1	0.000000E+000
1	105.74377291	2.013448E-011	6.194479E-012	0	0.000000E+000
1	105.74757127	6.194479E-012	2.013448E-011	1	0.000000E+000
1	105.74775170	2.013448E-011	6.194479E-012	0	0.000000E+000
1	105.74848298	6.194479E-012	2.013448E-011	1	0.000000E+000
1	105.74854390	2.013448E-011	6.194479E-012	0	0.000000E+000
1	105.75026273	6.194479E-012	2.013448E-011	1	0.000000E+000
1	105.75249505	2.013448E-011	6.194479E-012	0	0.000000E+000
1	105.75461706	6.194479E-012	2.013448E-011	1	0.000000E+000
1	105.75485715	2.013448E-011	6.194479E-012	0	0.000000E+000
1	105.75486610	6.194479E-012	2.013448E-011	1	0.000000E+000
1	105.75560106	2.013448E-011	6.194479E-012	0	0.000000E+000
1	105.75765919	6.194479E-012	2.013448E-011	1	0.000000E+000
1	105.75789232	2.013448E-011	6.194479E-012	0	0.000000E+000
1	105.76552624	6.194479E-012	2.013448E-011	1	0.000000E+000
1	105.76582411	2.013448E-011	6.194479E-012	0	0.000000E+000
1	105.76586122	6.194479E-012	2.013448E-011	1	0.000000E+000
1	105.76617281	2.013448E-011	6.194479E-012	0	0.000000E+000
1	105.76619294	6.194479E-012	2.013448E-011	1	0.000000E+000
1	105.76808356	2.013448E-011	6.194479E-012	0	0.000000E+000
1	105.76940013	6.194479E-012	2.013448E-011	1	0.000000E+000
1	105.76985451	2.013448E-011	6.194479E-012	0	0.000000E+000
1	105.77429698	6.194479E-012	2.013448E-011	1	0.000000E+000
1	105.77470573	2.013448E-011	6.194479E-012	0	0.000000E+000
1	105.77502262	6.194479E-012	2.013448E-011	1	0.000000E+000
1	105.77614686	2.013448E-011	6.194479E-012	0	0.000000E+000
1	105.77621396	6.194479E-012	2.013448E-011	1	0.000000E+000
1	105.77648627	2.013448E-011	6.194479E-012	0	0.000000E+000
1	105.77885830	6.194479E-012	2.013448E-011	1	0.000000E+000
1	105.78002970	2.013448E-011	6.194479E-012	0	0.000000E+000
1	105.78007325	6.194479E-012	2.013448E-011	1	0.000000E+000
1	105.78085871	2.013448E-011	6.194479E-012	0	0.000000E+000
1	105.78643296	6.194479E-012	2.013448E-011	1	0.000000E+000
1	105.78763470	2.013448E-011	6.194479E-012	0	0.000000E+000
1	105.79298206	6.194479E-012	2.013448E-011	1	0.000000E+000
1	105.79309987	2.013448E-011	6.194479E-012	0	0.000000E+000
1	105.79312847	6.194479E-012	2.013448E-011	1	0.000000E+000
1	105.79487536	2.013448E-011	6.194479E-012	0	0.000000E+000
1	105.79493168	6.194479E-012	2.013448E-011	1	0.000000E+000
1	105.79538919	2.013448E-011	6.194479E-012	0	0.000000E+000
1	105.80673579	6.194479E-012	2.013448E-011	1	0.000000E+000
1	105.80784192	2.013448E-011	6.194479E-012	0	0.000000E+000
1	105.80785628	6.194479E-012	2.013448E-011	1	0.000000E+000
1	105.81241591	2.013448E-011	6.194479E-012	0	0.000000E+000
1	105.81243502	6.194479E-012	2.013448E-011	1	0.000000E+000
1	105.81266087	2.013448E-011	6.194479E-012	0	0.000000E+000
1	105.81457634	6.194479E-012	2.013448E-011	1	0.000000E+000
1	105.81472357	2.013448E-011	6.194479E-012	0	0.000000E+000
1	105.82462648	6.194479E-012	2.013448E-011	1	0.000000E+000
1	105.82564917	2.013448E-011	6.194479E-012	0	0.000000E+000
1	105.82571660	6.194479E-012	2.013448E-011	1	0.000000E+000
1	105.82632184	2.013448E-011	6.194479E-012	0	0.000000E+000
1	105.82907726	6.194479E-012	2.013448E-011	1	0.000000E+000
1	105.83052419	2.013448E-011	6.194479E-012	0	0.000000E+000
1	105.83056271	6.194479E-012	2.013448E-011	1	0.000000E+000
1	105.83078993	2.013448E-011	6.194479E-012	0	0.000000E+000
1	105.83081295	6.194479E-012	2.013448E-011	1	0.000000E+000
1	105.83187774	2.013448E-011	6.194479E-012	0	0.000000E+000
1	105.83670170	6.194479E-012	2.013448E-011	1	0.000000E+000
1	105.84170688	2.013448E-011	6.194479E-012	0	0.000000E+000
1	105.84173867	6.194479E-012	2.013448E-011	1	0.000000E+000
1	105.84225612	2.013448E-011	6.194479E-012	0	0.000000E+000
1	105.84280988	6.194479E-012	2.013448E-011	1	0.000000E+000
1	105.84325275	2.013448E-011	6.194479E-012	0	0.000000E+000
1	105.84386251	6.194479E-012	2.013448E-011	1	0.000000E+000
1	105.84419402	2.013448E-011	6.194479E-012	0	0.000000E+000
1	105.84421724	6.194479E-012	2.013448E-011	1	0.000000E+000
1	105.84447655	2.013448E-011	6.194479E-012	0	0.000000E+000
1	105.84721948	6.194479E-012	2.013448E-011	1	0.000000E+000
1	105.84836348	2.013448E-011	6.194479E-012	0	0.000000E+000
1	105.85412837	6.194479E-012	2.013448E-011	1	0.000000E+000
1	105.85590246	2.013448E-011	6.194479E-012	0	0.000000E+000
1	105.85701985	6.194479E-012	2.013448E-011	1	0.000000E+000
1	105.85734842	2.013448E-011	6.194479E-012	0	0.000000E+000
1	105.85736695	6.194479E-012	2.013448E-011	1	0.000000E+000
1	105.85771316	2.013448E-011	6.194479E-012	0	0.000000E+000
1	105.86683191	6.194479E-012	2.013448E-011	1	0.000000E+000
1	105.86714106	2.013448E-011	6.194479E-012	0	0.000000E+000
1	105.86938348	6.194479E-012	2.013448E-011	1	0.000000E+000
1	105.86964062	2.013448E-011	6.194479E-012	0	0.000000E+000
1	105.89785661	6.194479E-012	2.013448E-011	1	0.000000E+000
1	105.89835076	2.013448E-011	6.194479E-012	0	0.000000E+000
1	105.90937455	6.194479E-012	2.013448E-011	1	0.000000E+000
1	105.90973099	2.013448E-011	6.194479E-012	0	0.000000E+000
1	105.97451815	6.194479E-012	2.013448E-011	1	0.000000E+000
1	105.97555277	2.013448E-011	6.194479E-012	0	0.000000E+000
1	106.31860307	6.164909E-012	2.010491E-011	1	0.000000E+000
1	106.31936724	2.010491E-011	6.164909E-012	0	0.000000E+000
1	106.32385531	6.164909E-012	2.010491E-011	1	0.000000E+000
1	106.32513458	2.010491E-011	6.164909E-012	0	0.000000E+000
1	106.32514662	6.164909E-012	2.010491E-011	1	0.000000E+000
1	106.32536560	2.010491E-011	6.164909E-012	0	0.000000E+000
1	106.32540759	6.164909E-012	2.010491E-011	1	0.000000E+000
1	106.32559429	2.010491E-011	6.164909E-012	0	0.000000E+000
1	106.32932252	6.164909E-012	2.010491E-011	1	0.000000E+000
1	106.32960379	2.010491E-011	6.164909E-012	0	0.000000E+000
1	106.32961787	6.164909E-012	2.010491E-011	1	0.000000E+000
1	106.33018624	2.010491E-011	6.164909E-012	0	0.000000E+000
1	106.33383857	6.164909E-012	2.010491E-011	1	0.000000E+000
1	106.33488250	2.010491E-011	6.164909E-012	0	0.000000E+000
1	106.33815308	6.164909E-012	2.010491E-011	1	0.000000E+000
1	106.34115140	2.010491E-011	6.164909E-012	0	0.000000E+000
1	106.34147130	6.164909E-012	2.010491E-011	1	0.000000E+000
1	106.34373956	2.010491E-011	6.164909E-012	0	0.000000E+000
1	106.34375424	6.164909E-012	2.010491E-011	1	0.000000E+000
1	106.34401222	2.010491E-011	6.164909E-012	0	0.000000E+000
1	106.34402686	6.164909E-012	2.010491E-011	1	0.000000E+000
1	106.34521418	2.010491E-011	6.164909E-012	0	0.000000E+000
1	106.34966824	6.164909E-012	2.010491E-011	1	0.000000E+000
1	106.35041747	2.010491E-011	6.164909E-012	0	0.000000E+000
1	106.35052268	6.164909E-012	2.010491E-011	1	0.000000E+000
1	106.35110709	2.010491E-011	6.164909E-012	0	0.000000E+000
1	106.35464878	6.164909E-012	2.010491E-011	1	0.000000E+000
1	106.35479646	2.010491E-011	6.164909E-012	0	0.000000E+000
1	106.35482876	6.164909E-012	2.010491E-011	1	0.000000E+000
1	106.35497743	2.010491E-011	6.164909E-012	0	0.000000E+000
1	106.36005610	6.164909E-012	2.010491E-011	1	0.000000E+000
1	106.36023398	2.010491E-011	6.164909E-012	0	0.000000E+000
1	106.36068368	6.164909E-012	2.010491E-011	1	0.000000E+000
1	106.36152750	2.010491E-011	6.164909E-012	0	0.000000E+000
1	106.36157695	6.164909E-012	2.010491E-011	1	0.000000E+000
1	106.36282613	2.010491E-011	6.164909E-012	0	0.000000E+000
1	106.36687115	6.164909E-012	2.010491E-011	1	0.000000E+000
1	106.36793558	2.010491E-011	6.164909E-012	0	0.000000E+000
1	106.36796914	6.164909E-012	2.010491E-011	1	0.000000E+000
1	106.36846958	2.010491E-011	6.164909E-012	0	0.000000E+000
1	106.36849432	6.164909E-012	2.010491E-011	1	0.000000E+000
1	106.37145654	2.010491E-011	6.164909E-012	0	0.000000E+000
1	106.37151424	6.164909E-012	2.010491E-011	1	0.000000E+000
1	106.37530551	2.010491E-011	6.164909E-012	0	0.000000E+000
1	106.37533245	6.164909E-012	2.010491E-011	1	0.000000E+000
1	106.37585036	2.010491E-011	6.164909E-012	0	0.000000E+000
1	106.37655313	6.164909E-012	2.010491E-011	1	0.000000E+000
1	106.37694049	2.010491E-011	6.164909E-012	0	0.000000E+000
1	106.37699080	6.164909E-012	2.010491E-011	1	0.000000E+000
1	106.37735029	2.010491E-011	6.164909E-012	0	0.000000E+000
1	106.37736971	6.164909E-012	2.010491E-011	1	0.000000E+000
1	106.37745338	2.010491E-011	6.164909E-012	0	0.000000E+000
1	106.38393226	6.164909E-012	2.010491E-011	1	0.000000E+000
1	106.38416549	2.010491E-011	6.164909E-012	0	0.000000E+000
1	106.38817842	6.164909E-012	2.010491E-011	1	0.000000E+000
1	106.38914209	2.010491E-011	6.164909E-012	0	0.000000E+000
1	106.38942760	6.164909E-012	2.010491E-011	1	0.000000E+000
1	106.39223273	2.010491E-011	6.164909E-012	0	0.000000E+000
1	106.39296106	6.164909E-012	2.010491E-011	1	0.000000E+000
1	106.39347788	2.010491E-011	6.164909E-012	0	0.000000E+000
1	106.39544598	6.164909E-012	2.010491E-011	1	0.000000E+000
1	106.39607296	2.010491E-011	6.164909E-012	0	0.000000E+000
1	106.39610387	6.164909E-012	2.010491E-011	1	0.000000E+000
1	106.39639083	2.010491E-011	6.164909E-012	0	0.000000E+000
1	106.40137178	6.164909E-012	2.010491E-011	1	0.000000E+000
1	106.40141870	2.010491E-011	6.164909E-012	0	0.000000E+000
1	106.40144811	6.164909E-012	2.010491E-011	1	0.000000E+000
1	106.40241688	2.010491E-011	6.164909E-012	0	0.000000E+000
1	106.40380651	6.164909E-012	2.010491E-011	1	0.000000E+000
1	106.40414936	2.010491E-011	6.164909E-012	0	0.000000E+000
1	106.40719049	6.164909E-012	2.010491E-011	1	0.000000E+000
1	106.40835114	2.010491E-011	6.164909E-012	0	0.000000E+000
1	106.41277120	6.164909E-012	2.010491E-011	1	0.000000E+000
1	106.41337412	2.010491E-011	6.164909E-012	0	0.000000E+000
1	106.41440833	6.164909E-012	2.010491E-011	1	0.000000E+000
1	106.41442627	2.010491E-011	6.164909E-012	0	0.000000E+000
1	106.41843919	6.164909E-012	2.010491E-011	1	0.000000E+000
1	106.42039024	2.010491E-011	6.164909E-012	0	0.000000E+000
1	106.42049332	6.164909E-012	2.010491E-011	1	0.000000E+000
1	106.42120499	2.010491E-011	6.164909E-012	0	0.000000E+000
1	106.43344884	6.164909E-012	2.010491E-011	1	0.000000E+000
1	106.43403063	2.010491E-011	6.164909E-012	0	0.000000E+000
1	106.43405171	6.164909E-012	2.010491E-011	1	0.000000E+000
1	106.43408917	2.010491E-011	6.164909E-012	0	0.000000E+000
1	106.43608614	6.164909E-012	2.010491E-011	1	0.000000E+000
1	106.43645979	2.010491E-011	6.164909E-012	0	0.000000E+000
1	106.43649534	6.164909E-012	2.010491E-011	1	0.000000E+000
1	106.43652940	2.010491E-011	6.164909E-012	0	0.000000E+000
1	106.43691719	6.164909E-012	2.010491E-011	1	0.000000E+000
1	106.43696346	2.010491E-011	6.164909E-012	0	0.000000E+000
1	106.43697164	6.164909E-012	2.010491E-011	1	0.000000E+000
1	106.43713398	2.010491E-011	6.164909E-012	0	0.000000E+000
1	106.43823703	6.164909E-012	2.010491E-011	1	0.000000E+000
1	106.43898056	2.010491E-011	6.164909E-012	0	0.000000E+000
1	106.44153312	6.164909E-012	2.010491E-011	1	0.000000E+000
1	106.44283366	2.010491E-011	6.164909E-012	0	0.000000E+000
1	106.44536742	6.164909E-012	2.010491E-011	1	0.000000E+000
1	106.44599703	2.010491E-011	6.164909E-012	0	0.000000E+000
1	106.44602174	6.164909E-012	2.010491E-011	1	0.000000E+000
1	106.44620981	2.010491E-011	6.164909E-012	0	0.000000E+000
1	106.44622452	6.164909E-012	2.010491E-011	1	0.000000E+000
1	106.44666495	2.010491E-011	6.164909E-012	0	0.000000E+000
1	106.44668353	6.164909E-012	2.010491E-011	1	0.000000E+000
1	106.44675575	2.010491E-011	6.164909E-012	0	0.000000E+000
1	106.44680865	6.164909E-012	2.010491E-011	1	0.000000E+000
1	106.44834851	2.010491E-011	6.164909E-012	0	0.000000E+000
1	106.45404496	6.164909E-012	2.010491E-011	1	0.000000E+000
1	106.45459837	2.010491E-011	6.164909E-012	0	0.000000E+000
1	106.45651058	6.164909E-012	2.010491E-011	1	0.000000E+000
1	106.45718653	2.010491E-011	6.164909E-012	0	0.000000E+000
1	106.45722572	6.164909E-012	2.010491E-011	1	0.000000E+000
1	106.45872804	2.010491E-011	6.164909E-012	0	0.000000E+000
1	106.46277780	6.164909E-012	2.010491E-011	1	0.000000E+000
1	106.46301371	2.010491E-011	6.164909E-012	0	0.000000E+000
1	106.46303860	6.164909E-012	2.010491E-011	1	0.000000E+000
1	106.46551206	2.010491E-011	6.164909E-012	0	0.000000E+000
1	106.46991946	6.164909E-012	2.010491E-011	1	0.000000E+000
1	106.47028838	2.010491E-011	6.164909E-012	0	0.000000E+000
1	106.49006820	6.164909E-012	2.010491E-011	1	0.000000E+000
1	106.49126104	2.010491E-011	6.164909E-012	0	0.000000E+000
1	111.10645284	6.267515E-012	2.020752E-011	1	0.000000E+000
1	111.10774913	2.020752E-011	6.267515E-012	0	0.000000E+000
1	111.10777971	6.267515E-012	2.020752E-011	1	0.000000E+000
1	111.10874083	2.020752E-011	6.267515E-012	0	0.000000E+000
1	111.11384764	6.267515E-012	2.020752E-011	1	0.000000E+000
1	111.11391680	2.020752E-011	6.267515E-012	0	0.000000E+000
1	111.11866556	6.267515E-012	2.020752E-011	1	0.000000E+000
1	111.11923311	2.020752E-011	6.267515E-012	0	0.000000E+000
1	111.11939334	6.267515E-012	2.020752E-011	1	0.000000E+000
1	111.12075618	2.020752E-011	6.267515E-012	0	0.000000E+000
1	111.14231740	6.267515E-012	2.020752E-011	1	0.000000E+000
1	111.14259874	2.020752E-011	6.267515E-012	0	0.000000E+000
1	111.14938942	6.267515E-012	2.020752E-011	1	0.000000E+000
1	111.14954449	2.020752E-011	6.267515E-012	0	0.000000E+000
1	111.15015464	6.267515E-012	2.020752E-011	1	0.000000E+000
1	111.15095321	2.020752E-011	6.267515E-012	0	0.000000E+000
1	111.15706552	6.267515E-012	2.020752E-011	1	0.000000E+000
1	111.15748280	2.020752E-011	6.267515E-012	0	0.000000E+000
1	111.16460744	6.267515E-012	2.020752E-011	1	0.000000E+000
1	111.16500315	2.020752E-011	6.267515E-012	0	0.000000E+000
1	111.16632414	6.267515E-012	2.020752E-011	1	0.000000E+000
1	111.16649213	2.020752E-011	6.267515E-012	0	0.000000E+000
1	111.17813423	6.267515E-012	2.020752E-011	1	0.000000E+000
1	111.17879824	2.020752E-011	6.267515E-012	0	0.000000E+000
1	111.19152877	6.267515E-012	2.020752E-011	1	0.000000E+000
1	111.19204843	2.020752E-011	6.267515E-012	0	0.000000E+000
1	111.19575376	6.267515E-012	2.020752E-011	1	0.000000E+000
1	111.19728708	2.020752E-011	6.267515E-012	0	0.000000E+000
1	111.20298265	6.267515E-012	2.020752E-011	1	0.000000E+000
1	111.20349698	2.020752E-011	6.267515E-012	0	0.000000E+000
1	111.20715611	6.267515E-012	2.020752E-011	1	0.000000E+000
1	111.20728075	2.020752E-011	6.267515E-012	0	0.000000E+000
1	111.21374940	6.267515E-012	2.020752E-011	1	0.000000E+000
1	111.21405466	2.020752E-011	6.267515E-012	0	0.000000E+000
1	111.21641110	6.267515E-012	2.020752E-011	1	0.000000E+000
1	111.21650064	2.020752E-011	6.267515E-012	0	0.000000E+000
1	111.21873038	6.267515E-012	2.020752E-011	1	0.000000E+000
1	111.21892655	2.020752E-011	6.267515E-012	0	0.000000E+000
1	111.22165191	6.267515E-012	2.020752E-011	1	0.000000E+000
1	111.22178469	2.020752E-011	6.267515E-012	0	0.000000E+000
1	111.22802437	6.267515E-012	2.020752E-011	1	0.000000E+000
1	111.22921727	2.020752E-011	6.267515E-012	0	0.000000E+000
1	111.23109364	6.267515E-012	2.020752E-011	1	0.000000E+000
1	111.23112257	2.020752E-011	6.267515E-012	0	0.000000E+000
1	111.23163237	6.267515E-012	2.020752E-011	1	0.000000E+000
1	111.23178698	2.020752E-011	6.267515E-012	0	0.000000E+000
1	111.23636057	6.267515E-012	2.020752E-011	1	0.000000E+000
1	111.23643513	2.020752E-011	6.267515E-012	0	0.000000E+000
1	111.24245401	6.267515E-012	2.020752E-011	1	0.000000E+000
1	111.24303983	2.020752E-011	6.267515E-012	0	0.000000E+000
1	111.25879870	6.267515E-012	2.020752E-011	1	0.000000E+000
1	111.25950248	2.020752E-011	6.267515E-012	0	0.000000E+000
1	111.25952312	6.267515E-012	2.020752E-011	1	0.000000E+000
1	111.26092590	2.020752E-011	6.267515E-012	0	0.000000E+000
1	111.26254058	6.267515E-012	2.020752E-011	1	0.000000E+000
1	111.26306556	2.020752E-011	6.267515E-012	0	0.000000E+000
1	111.26309000	6.267515E-012	2.020752E-011	1	0.000000E+000
1	111.26315461	2.020752E-011	6.267515E-012	0	0.000000E+000
1	111.26318487	6.267515E-012	2.020752E-011	1	0.000000E+000
1	111.26328314	2.020752E-011	6.267515E-012	0	0.000000E+000
1	111.26330601	6.267515E-012	2.020752E-011	1	0.000000E+000
1	111.26351745	2.020752E-011	6.267515E-012	0	0.000000E+000
1	112.73956800	6.213397E-012	2.015340E-011	1	0.000000E+000
1	112.73965978	2.015340E-011	6.213397E-012	0	0.000000E+000
1	112.74487717	6.213397E-012	2.015340E-011	1	0.000000E+000
1	112.74518297	2.015340E-011	6.213397E-012	0	0.000000E+000
1	112.74529713	6.213397E-012	2.015340E-011	1	0.000000E+000
1	112.74578731	2.015340E-011	6.213397E-012	0	0.000000E+000
1	112.74579996	6.213397E-012	2.015340E-011	1	0.000000E+000
1	112.74620731	2.015340E-011	6.213397E-012	0	0.000000E+000
1	112.74629289	6.213397E-012	2.015340E-011	1	0.000000E+000
1	112.74736904	2.015340E-011	6.213397E-012	0	0.000000E+000
1	112.74879564	6.213397E-012	2.015340E-011	1	0.000000E+000
1	112.74968587	2.015340E-011	6.213397E-012	0	0.000000E+000
1	112.75164312	6.213397E-012	2.015340E-011	1	0.000000E+000
1	112.75210148	2.015340E-011	6.213397E-012	0	0.000000E+000
1	112.75217926	6.213397E-012	2.015340E-011	1	0.000000E+000
1	112.75294241	2.015340E-011	6.213397E-012	0	0.000000E+000
1	112.75300707	6.213397E-012	2.015340E-011	1	0.000000E+000
1	112.75464351	2.015340E-011	6.213397E-012	0	0.000000E+000
1	112.75569066	6.213397E-012	2.015340E-011	1	0.000000E+000
1	112.75765025	2.015340E-011	6.213397E-012	0	0.000000E+000
1	112.76086868	6.213397E-012	2.015340E-011	1	0.000000E+000
1	112.76120354	2.015340E-011	6.213397E-012	0	0.000000E+000
1	112.76122551	6.213397E-012	2.015340E-011	1	0.000000E+000
1	112.76258604	2.015340E-011	6.213397E-012	0	0.000000E+000
1	112.76450373	6.213397E-012	2.015340E-011	1	0.000000E+000
1	112.76465712	2.015340E-011	6.213397E-012	0	0.000000E+000
1	112.76562072	6.213397E-012	2.015340E-011	1	0.000000E+000
1	112.76564002	2.015340E-011	6.213397E-012	0	0.000000E+000
1	112.76723366	6.213397E-012	2.015340E-011	1	0.000000E+000
1	112.76789125	2.015340E-011	6.213397E-012	0	0.000000E+000
1	112.76790324	6.213397E-012	2.015340E-011	1	0.000000E+000
1	112.76809425	2.015340E-011	6.213397E-012	0	0.000000E+000
1	112.76813451	6.213397E-012	2.015340E-011	1	0.000000E+000
1	112.77015771	2.015340E-011	6.213397E-012	0	0.000000E+000
1	112.77020065	6.213397E-012	2.015340E-011	1	0.000000E+000
1	112.77128806	2.015340E-011	6.213397E-012	0	0.000000E+000
1	112.77209762	6.213397E-012	2.015340E-011	1	0.000000E+000
1	112.77320473	2.015340E-011	6.213397E-012	0	0.000000E+000
1	112.77322975	6.213397E-012	2.015340E-011	1	0.000000E+000
1	112.77408366	2.015340E-011	6.213397E-012	0	0.000000E+000
1	112.77627055	6.213397E-012	2.015340E-011	1	0.000000E+000
1	112.77706618	2.015340E-011	6.213397E-012	0	0.000000E+000
1	112.77777820	6.213397E-012	2.015340E-011	1	0.000000E+000
1	112.77879717	2.015340E-011	6.213397E-012	0	0.000000E+000
1	112.77936394	6.213397E-012	2.015340E-011	1	0.000000E+000
1	112.77939006	2.015340E-011	6.213397E-012	0	0.000000E+000
1	112.77942103	6.213397E-012	2.015340E-011	1	0.000000E+000
1	112.78019745	2.015340E-011	6.213397E-012	0	0.000000E+000
1	112.78163217	6.213397E-012	2.015340E-011	1	0.000000E+000
1	112.78287852	2.015340E-011	6.213397E-012	0	0.000000E+000
1	112.78289560	6.213397E-012	2.015340E-011	1	0.000000E+000
1	112.78340571	2.015340E-011	6.213397E-012	0	0.000000E+000
1	112.78431241	6.213397E-012	2.015340E-011	1	0.000000E+000
1	112.78449852	2.015340E-011	6.213397E-012	0	0.000000E+000
1	112.78790893	6.213397E-012	2.015340E-011	1	0.000000E+000
1	112.78803805	2.015340E-011	6.213397E-012	0	0.000000E+000
1	112.78821978	6.213397E-012	2.015340E-011	1	0.000000E+000
1	112.78831174	2.015340E-011	6.213397E-012	0	0.000000E+000
1	112.85433948	6.213397E-012	2.015340E-011	1	0.000000E+000
1	112.85449304	2.015340E-011	6.213397E-012	0	0.000000E+000
1	112.85453076	6.213397E-012	2.015340E-011	1	0.000000E+000
1	112.85508622	2.015340E-011	6.213397E-012	0	0.000000E+000
1	112.85514666	6.213397E-012	2.015340E-011	1	0.000000E+000
1	112.85520244	2.015340E-011	6.213397E-012	0	0.000000E+000
1	112.85819225	6.213397E-012	2.015340E-011	1	0.000000E+000
1	112.85824584	2.015340E-011	6.213397E-012	0	0.000000E+000
1	112.85827004	6.213397E-012	2.015340E-011	1	0.000000E+000
1	112.85857362	2.015340E-011	6.213397E-012	0	0.000000E+000
1	112.85939873	6.213397E-012	2.015340E-011	1	0.000000E+000
1	112.85941860	2.015340E-011	6.213397E-012	0	0.000000E+000
1	112.85954871	6.213397E-012	2.015340E-011	1	0.000000E+000
1	112.85997907	2.015340E-011	6.213397E-012	0	0.000000E+000
1	112.85999138	6.213397E-012	2.015340E-011	1	0.000000E+000
1	112.86036764	2.015340E-011	6.213397E-012	0	0.000000E+000
1	112.86041255	6.213397E-012	2.015340E-011	1	0.000000E+000
1	112.86125406	2.015340E-011	6.213397E-012	0	0.000000E+000
1	112.86200525	6.213397E-012	2.015340E-011	1	0.000000E+000
1	112.86342739	2.015340E-011	6.213397E-012	0	0.000000E+000
1	112.86485739	6.213397E-012	2.015340E-011	1	0.000000E+000
1	112.86536561	2.015340E-011	6.213397E-012	0	0.000000E+000
1	112.86540475	6.213397E-012	2.015340E-011	1	0.000000E+000
1	112.86582797	2.015340E-011	6.213397E-012	0	0.000000E+000
1	112.86586296	6.213397E-012	2.015340E-011	1	0.000000E+000
1	112.86750675	2.015340E-011	6.213397E-012	0	0.000000E+000
1	112.86751216	6.213397E-012	2.015340E-011	1	0.000000E+000
1	112.86968944	2.015340E-011	6.213397E-012	0	0.000000E+000
1	112.87036192	6.213397E-012	2.015340E-011	1	0.000000E+000
1	112.87037128	2.015340E-011	6.213397E-012	0	0.000000E+000
1	112.87176724	6.213397E-012	2.015340E-011	1	0.000000E+000
1	112.87192304	2.015340E-011	6.213397E-012	0	0.000000E+000
1	112.87632960	6.213397E-012	2.015340E-011	1	0.000000E+000
1	112.87837412	2.015340E-011	6.213397E-012	0	0.000000E+000
1	112.87839919	6.213397E-012	2.015340E-011	1	0.000000E+000
1	112.87984261	2.015340E-011	6.213397E-012	0	0.000000E+000
1	112.88587118	6.213397E-012	2.015340E-011	1	0.000000E+000
1	112.88761459	2.015340E-011	6.213397E-012	0	0.000000E+000
1	112.88764507	6.213397E-012	2.015340E-011	1	0.000000E+000
1	112.88775424	2.015340E-011	6.213397E-012	0	0.000000E+000
1	112.89102403	6.213397E-012	2.015340E-011	1	0.000000E+000
1	112.89158158	2.015340E-011	6.213397E-012	0	0.000000E+000
1	112.89165665	6.213397E-012	2.015340E-011	1	0.000000E+000
1	112.89221153	2.015340E-011	6.213397E-012	0	0.000000E+000
1	112.89224147	6.213397E-012	2.015340E-011	1	0.000000E+000
1	112.89272490	2.015340E-011	6.213397E-012	0	0.000000E+000
1	112.89274755	6.213397E-012	2.015340E-011	1	0.000000E+000
1	112.89571863	2.015340E-011	6.213397E-012	0	0.000000E+000
1	112.89573853	6.213397E-012	2.015340E-011	1	0.000000E+000
1	112.89586663	2.015340E-011	6.213397E-012	0	0.000000E+000
1	112.92501360	6.213397E-012	2.015340E-011	1	0.000000E+000
1	112.92795455	2.015340E-011	6.213397E-012	0	0.000000E+000
1	112.92797144	6.213397E-012	2.015340E-011	1	0.000000E+000
1	112.92804060	2.015340E-011	6.213397E-012	0	0.000000E+000
1	112.92863200	6.213397E-012	2.015340E-011	1	0.000000E+000
1	112.92916386	2.015340E-011	6.213397E-012	0	0.000000E+000
1	112.92966700	6.213397E-012	2.015340E-011	1	0.000000E+000
1	112.92972268	2.015340E-011	6.213397E-012	0	0.000000E+000
1	112.93305129	6.213397E-012	2.015340E-011	1	0.000000E+000
1	112.93357172	2.015340E-011	6.213397E-012	0	0.000000E+000
1	112.93424561	6.213397E-012	2.015340E-011	1	0.000000E+000
1	112.93442550	2.015340E-011	6.213397E-012	0	0.000000E+000
1	112.93447437	6.213397E-012	2.015340E-011	1	0.000000E+000
1	112.93530405	2.015340E-011	6.213397E-012	0	0.000000E+000
1	112.93531943	6.213397E-012	2.015340E-011	1	0.000000E+000
1	112.93724915	2.015340E-011	6.213397E-012	0	0.000000E+000
1	112.94227927	6.213397E-012	2.015340E-011	1	0.000000E+000
1	112.94282080	2.015340E-011	6.213397E-012	0	0.000000E+000
1	112.94283342	6.213397E-012	2.015340E-011	1	0.000000E+000
1	112.94296507	2.015340E-011	6.213397E-012	0	0.000000E+000
1	112.94402497	6.213397E-012	2.015340E-011	1	0.000000E+000
1	112.94534837	2.015340E-011	6.213397E-012	0	0.000000E+000
1	112.94649845	6.213397E-012	2.015340E-011	1	0.000000E+000
1	112.94777949	2.015340E-011	6.213397E-012	0	0.000000E+000
1	112.94778466	6.213397E-012	2.015340E-011	1	0.000000E+000
1	112.94878372	2.015340E-011	6.213397E-012	0	0.000000E+000
1	112.95306272	6.213397E-012	2.015340E-011	1	0.000000E+000
1	112.95320114	2.015340E-011	6.213397E-012	0	0.000000E+000
1	113.01227333	6.213397E-012	2.015340E-011	1	0.000000E+000
1	113.01318942	2.015340E-011	6.213397E-012	0	0.000000E+000
1	113.03740273	6.213397E-012	2.015340E-011	1	0.000000E+000
1	113.03979276	2.015340E-011	6.213397E-012	0	0.000000E+000
1	113.03979830	6.213397E-012	2.015340E-011	1	0.000000E+000
1	113.04018222	2.015340E-011	6.213397E-012	0	0.000000E+000
1	113.04020319	6.213397E-012	2.015340E-011	1	0.000000E+000
1	113.04064462	2.015340E-011	6.213397E-012	0	0.000000E+000
1	113.04243841	6.213397E-012	2.015340E-011	1	0.000000E+000
1	113.04344512	2.015340E-011	6.213397E-012	0	0.000000E+000
1	113.04673975	6.213397E-012	2.015340E-011	1	0.000000E+000
1	113.04693691	2.015340E-011	6.213397E-012	0	0.000000E+000
1	113.04696962	6.213397E-012	2.015340E-011	1	0.000000E+000
1	113.04870018	2.015340E-011	6.213397E-012	0	0.000000E+000
1	113.05439039	6.213397E-012	2.015340E-011	1	0.000000E+000
1	113.05444023	2.015340E-011	6.213397E-012	0	0.000000E+000
1	113.05669065	6.213397E-012	2.015340E-011	1	0.000000E+000
1	113.05737134	2.015340E-011	6.213397E-012	0	0.000000E+000
1	113.05740790	6.213397E-012	2.015340E-011	1	0.000000E+000
1	113.05781962	2.015340E-011	6.213397E-012	0	0.000000E+000
1	113.05784715	6.213397E-012	2.015340E-011	1	0.000000E+000
1	113.05821165	2.015340E-011	6.213397E-012	0	0.000000E+000
1	113.05825578	6.213397E-012	2.015340E-011	1	0.000000E+000
1	113.05843338	2.015340E-011	6.213397E-012	0	0.000000E+000
1	113.06144570	6.213397E-012	2.015340E-011	1	0.000000E+000
1	113.06150942	2.015340E-011	6.213397E-012	0	0.000000E+000
1	113.06254798	6.213397E-012	2.015340E-011	1	0.000000E+000
1	113.06350831	2.015340E-011	6.213397E-012	0	0.000000E+000
1	113.06353180	6.213397E-012	2.015340E-011	1	0.000000E+000
1	113.06388571	2.015340E-011	6.213397E-012	0	0.000000E+000
1	113.06392993	6.213397E-012	2.015340E-011	1	0.000000E+000
1	113.06400820	2.015340E-011	6.213397E-012	0	0.000000E+000
1	113.06401509	6.213397E-012	2.015340E-011	1	0.000000E+000
1	113.06758326	2.015340E-011	6.213397E-012	0	0.000000E+000
1	113.06985801	6.213397E-012	2.015340E-011	1	0.000000E+000
1	113.06992508	2.015340E-011	6.213397E-012	0	0.000000E+000
1	113.07645335	6.213397E-012	2.015340E-011	1	0.000000E+000
1	113.07853946	2.015340E-011	6.213397E-012	0	0.000000E+000
1	113.08295217	6.213397E-012	2.015340E-011	1	0.000000E+000
1	113.08476031	2.015340E-011	6.213397E-012	0	0.000000E+000
1	113.08498637	6.213397E-012	2.015340E-011	1	0.000000E+000
1	113.08543462	2.015340E-011	6.213397E-012	0	0.000000E+000
1	113.08661869	6.213397E-012	2.015340E-011	1	0.000000E+000
1	113.08746450	2.015340E-011	6.213397E-012	0	0.000000E+000
1	113.09266269	6.213397E-012	2.015340E-011	1	0.000000E+000
1	113.09318258	2.015340E-011	6.213397E-012	0	0.000000E+000
1	113.09442666	6.213397E-012	2.015340E-011	1	0.000000E+000
1	113.09491863	2.015340E-011	6.213397E-012	0	0.000000E+000
1	113.09493505	6.213397E-012	2.015340E-011	1	0.000000E+000
1	113.09548725	2.015340E-011	6.213397E-012	0	0.000000E+000
1	113.09558564	6.213397E-012	2.015340E-011	1	0.000000E+000
1	113.09561738	2.015340E-011	6.213397E-012	0	0.000000E+000
1	113.09925124	6.213397E-012	2.015340E-011	1	0.000000E+000
1	113.09997021	2.015340E-011	6.213397E-012	0	0.000000E+000
1	113.10000685	6.213397E-012	2.015340E-011	1	0.000000E+000
1	113.10305821	2.015340E-011	6.213397E-012	0	0.000000E+000
1	113.10308355	6.213397E-012	2.015340E-011	1	0.000000E+000
1	113.10320439	2.015340E-011	6.213397E-012	0	0.000000E+000
1	113.10321779	6.213397E-012	2.015340E-011	1	0.000000E+000
1	113.10361572	2.015340E-011	6.213397E-012	0	0.000000E+000
1	113.10362077	6.213397E-012	2.015340E-011	1	0.000000E+000
1	113.10402857	2.015340E-011	6.213397E-012	0	0.000000E+000
1	113.10468982	6.213397E-012	2.015340E-011	1	0.000000E+000
1	113.10568996	2.015340E-011	6.213397E-012	0	0.000000E+000
1	113.10573320	6.213397E-012	2.015340E-011	1	0.000000E+000
1	113.10604709	2.015340E-011	6.213397E-012	0	0.000000E+000
1	113.10862661	6.213397E-012	2.015340E-011	1	0.000000E+000
1	113.10904263	2.015340E-011	6.213397E-012	0	0.000000E+000
1	113.10906462	6.213397E-012	2.015340E-011	1	0.000000E+000
1	113.11423327	2.015340E-011	6.213397E-012	0	0.000000E+000
1	113.11701667	6.213397E-012	2.015340E-011	1	0.000000E+000
1	113.11822995	2.015340E-011	6.213397E-012	0	0.000000E+000
1	113.11882877	6.213397E-012	2.015340E-011	1	0.000000E+000
1	113.11907073	2.015340E-011	6.213397E-012	0	0.000000E+000
1	113.12009081	6.213397E-012	2.015340E-011	1	0.000000E+000
1	113.12016324	2.015340E-011	6.213397E-012	0	0.000000E+000
1	113.12450364	6.213397E-012	2.015340E-011	1	0.000000E+000
1	113.12627108	2.015340E-011	6.213397E-012	0	0.000000E+000
1	113.12627396	6.213397E-012	2.015340E-011	1	0.000000E+000
1	113.12680976	2.015340E-011	6.213397E-012	0	0.000000E+000
1	113.12908509	6.213397E-012	2.015340E-011	1	0.000000E+000
1	113.13093263	2.015340E-011	6.213397E-012	0	0.000000E+000
1	113.13342906	6.213397E-012	2.015340E-011	1	0.000000E+000
1	113.13411033	2.015340E-011	6.213397E-012	0	0.000000E+000
1	113.13584636	6.213397E-012	2.015340E-011	1	0.000000E+000
1	113.13913919	2.015340E-011	6.213397E-012	0	0.000000E+000
1	113.14095638	6.213397E-012	2.015340E-011	1	0.000000E+000
1	113.14252007	2.015340E-011	6.213397E-012	0	0.000000E+000
1	113.14255509	6.213397E-012	2.015340E-011	1	0.000000E+000
1	113.14329367	2.015340E-011	6.213397E-012	0	0.000000E+000
1	113.14331164	6.213397E-012	2.015340E-011	1	0.000000E+000
1	113.14369161	2.015340E-011	6.213397E-012	0	0.000000E+000
1	113.14388404	6.213397E-012	2.015340E-011	1	0.000000E+000
1	113.14496789	2.015340E-011	6.213397E-012	0	0.000000E+000
1	113.14544095	6.213397E-012	2.015340E-011	1	0.000000E+000
1	113.14549952	2.015340E-011	6.213397E-012	0	0.000000E+000
1	113.14920495	6.213397E-012	2.015340E-011	1	0.000000E+000
1	113.14930256	2.015340E-011	6.213397E-012	0	0.000000E+000
1	113.15064598	6.213397E-012	2.015340E-011	1	0.000000E+000
1	113.15110434	2.015340E-011	6.213397E-012	0	0.000000E+000
1	113.15118470	6.213397E-012	2.015340E-011	1	0.000000E+000
1	113.15292800	2.015340E-011	6.213397E-012	0	0.000000E+000
1	113.15302115	6.213397E-012	2.015340E-011	1	0.000000E+000
1	113.15412588	2.015340E-011	6.213397E-012	0	0.000000E+000
1	113.15605248	6.213397E-012	2.015340E-011	1	0.000000E+000
1	113.15703770	2.015340E-011	6.213397E-012	0	0.000000E+000
1	113.16335836	6.213397E-012	2.015340E-011	1	0.000000E+000
1	113.16360185	2.015340E-011	6.213397E-012	0	0.000000E+000
1	113.16844793	6.213397E-012	2.015340E-011	1	0.000000E+000
1	113.17402870	2.015340E-011	6.213397E-012	0	0.000000E+000
1	113.17405305	6.213397E-012	2.015340E-011	1	0.000000E+000
1	113.17423920	2.015340E-011	6.213397E-012	0	0.000000E+000
1	113.17914249	6.213397E-012	2.015340E-011	1	0.000000E+000
1	113.18162011	2.015340E-011	6.213397E-012	0	0.000000E+000
1	113.24408654	6.213397E-012	2.015340E-011	1	0.000000E+000
1	113.24434984	2.015340E-011	6.213397E-012	0	0.000000E+000
1	113.24436279	6.213397E-012	2.015340E-011	1	0.000000E+000
1	113.24571169	2.015340E-011	6.213397E-012	0	0.000000E+000
1	113.24572674	6.213397E-012	2.015340E-011	1	0.000000E+000
1	113.24698553	2.015340E-011	6.213397E-012	0	0.000000E+000
1	113.24700490	6.213397E-012	2.015340E-011	1	0.000000E+000
1	113.24744754	2.015340E-011	6.213397E-012	0	0.000000E+000
1	113.24951552	6.213397E-012	2.015340E-011	1	0.000000E+000
1	113.24988856	2.015340E-011	6.213397E-012	0	0.000000E+000
1	113.25066999	6.213397E-012	2.015340E-011	1	0.000000E+000
1	113.25068063	2.015340E-011	6.213397E-012	0	0.000000E+000
1	113.25374870	6.213397E-012	2.015340E-011	1	0.000000E+000
1	113.25438943	2.015340E-011	6.213397E-012	0	0.000000E+000
1	113.25444432	6.213397E-012	2.015340E-011	1	0.000000E+000
1	113.25498452	2.015340E-011	6.213397E-012	0	0.000000E+000
1	113.25500902	6.213397E-012	2.015340E-011	1	0.000000E+000
1	113.25522039	2.015340E-011	6.213397E-012	0	0.000000E+000
1	113.26150791	6.213397E-012	2.015340E-011	1	0.000000E+000
1	113.26170901	2.015340E-011	6.213397E-012	0	0.000000E+000
1	113.26340319	6.213397E-012	2.015340E-011	1	0.000000E+000
1	113.26342803	2.015340E-011	6.213397E-012	0	0.000000E+000
1	113.26636611	6.213397E-012	2.015340E-011	1	0.000000E+000
1	113.26801025	2.015340E-011	6.213397E-012	0	0.000000E+000
1	114.73631225	6.227846E-012	2.016785E-011	1	0.000000E+000
1	114.73904577	2.016785E-011	6.227846E-012	0	0.000000E+000
1	114.74008267	6.227846E-012	2.016785E-011	1	0.000000E+000
1	114.74300437	2.016785E-011	6.227846E-012	0	0.000000E+000
1	114.74303401	6.227846E-012	2.016785E-011	1	0.000000E+000
1	114.74617066	2.016785E-011	6.227846E-012	0	0.000000E+000
1	114.74728303	6.227846E-012	2.016785E-011	1	0.000000E+000
1	114.74744563	2.016785E-011	6.227846E-012	0	0.000000E+000
1	114.75078429	6.227846E-012	2.016785E-011	1	0.000000E+000
1	114.75104594	2.016785E-011	6.227846E-012	0	0.000000E+000
1	114.75106101	6.227846E-012	2.016785E-011	1	0.000000E+000
1	114.75141388	2.016785E-011	6.227846E-012	0	0.000000E+000
1	114.75253537	6.227846E-012	2.016785E-011	1	0.000000E+000
1	114.75314055	2.016785E-011	6.227846E-012	0	0.000000E+000
1	114.75317283	6.227846E-012	2.016785E-011	1	0.000000E+000
1	114.75375227	2.016785E-011	6.227846E-012	0	0.000000E+000
1	114.75736310	6.227846E-012	2.016785E-011	1	0.000000E+000
1	114.75780298	2.016785E-011	6.227846E-012	0	0.000000E+000
1	114.75836064	6.227846E-012	2.016785E-011	1	0.000000E+000
1	114.75842358	2.016785E-011	6.227846E-012	0	0.000000E+000
1	114.75843724	6.227846E-012	2.016785E-011	1	0.000000E+000
1	114.76060645	2.016785E-011	6.227846E-012	0	0.000000E+000
1	114.76254180	6.227846E-012	2.016785E-011	1	0.000000E+000
1	114.76586656	2.016785E-011	6.227846E-012	0	0.000000E+000
1	114.76589262	6.227846E-012	2.016785E-011	1	0.000000E+000
1	114.76637089	2.016785E-011	6.227846E-012	0	0.000000E+000
1	114.76681287	6.227846E-012	2.016785E-011	1	0.000000E+000
1	114.76701807	2.016785E-011	6.227846E-012	0	0.000000E+000
1	114.76707479	6.227846E-012	2.016785E-011	1	0.000000E+000
1	114.76782232	2.016785E-011	6.227846E-012	0	0.000000E+000
1	114.77776420	6.227846E-012	2.016785E-011	1	0.000000E+000
1	114.77819048	2.016785E-011	6.227846E-012	0	0.000000E+000
1	114.77822753	6.227846E-012	2.016785E-011	1	0.000000E+000
1	114.77838425	2.016785E-011	6.227846E-012	0	0.000000E+000
1	114.78445424	6.227846E-012	2.016785E-011	1	0.000000E+000
1	114.78447607	2.016785E-011	6.227846E-012	0	0.000000E+000
1	114.78450951	6.227846E-012	2.016785E-011	1	0.000000E+000
1	114.78513214	2.016785E-011	6.227846E-012	0	0.000000E+000
1	114.78520394	6.227846E-012	2.016785E-011	1	0.000000E+000
1	114.78545062	2.016785E-011	6.227846E-012	0	0.000000E+000
1	114.78547213	6.227846E-012	2.016785E-011	1	0.000000E+000
1	114.78735029	2.016785E-011	6.227846E-012	0	0.000000E+000
1	123.71428658	6.248106E-012	2.018811E-011	1	0.000000E+000
1	123.71438113	2.018811E-011	6.248106E-012	0	0.000000E+000
1	123.71770613	6.248106E-012	2.018811E-011	1	0.000000E+000
1	123.71887162	2.018811E-011	6.248106E-012	0	0.000000E+000
1	123.72067256	6.248106E-012	2.018811E-011	1	0.000000E+000
1	123.72100920	2.018811E-011	6.248106E-012	0	0.000000E+000
1	123.72538753	6.248106E-012	2.018811E-011	1	0.000000E+000
1	123.72592394	2.018811E-011	6.248106E-012	0	0.000000E+000
1	123.72595206	6.248106E-012	2.018811E-011	1	0.000000E+000
1	123.72636108	2.018811E-011	6.248106E-012	0	0.000000E+000
1	123.72763501	6.248106E-012	2.018811E-011	1	0.000000E+000
1	123.72795355	2.018811E-011	6.248106E-012	0	0.000000E+000
1	123.72797058	6.248106E-012	2.018811E-011	1	0.000000E+000
1	123.72871158	2.018811E-011	6.248106E-012	0	0.000000E+000
1	123.72871743	6.248106E-012	2.018811E-011	1	0.000000E+000
1	123.72893874	2.018811E-011	6.248106E-012	0	0.000000E+000
1	123.72896580	6.248106E-012	2.018811E-011	1	0.000000E+000
1	123.72997453	2.018811E-011	6.248106E-012	0	0.000000E+000
1	123.73088867	6.248106E-012	2.018811E-011	1	0.000000E+000
1	123.73166721	2.018811E-011	6.248106E-012	0	0.000000E+000
1	123.73169097	6.248106E-012	2.018811E-011	1	0.000000E+000
1	123.73215409	2.018811E-011	6.248106E-012	0	0.000000E+000
1	123.74894912	6.248106E-012	2.018811E-011	1	0.000000E+000
1	123.74931541	2.018811E-011	6.248106E-012	0	0.000000E+000
1	123.75111367	6.248106E-012	2.018811E-011	1	0.000000E+000
1	123.75119547	2.018811E-011	6.248106E-012	0	0.000000E+000
1	123.75119908	6.248106E-012	2.018811E-011	1	0.000000E+000
1	123.75133140	2.018811E-011	6.248106E-012	0	0.000000E+000
1	123.75218602	6.248106E-012	2.018811E-011	1	0.000000E+000
1	123.75360314	2.018811E-011	6.248106E-012	0	0.000000E+000
1	123.75361545	6.248106E-012	2.018811E-011	1	0.000000E+000
1	123.75499413	2.018811E-011	6.248106E-012	0	0.000000E+000
1	123.76302397	6.248106E-012	2.018811E-011	1	0.000000E+000
1	123.76446388	2.018811E-011	6.248106E-012	0	0.000000E+000
1	123.76450896	6.248106E-012	2.018811E-011	1	0.000000E+000
1	123.76478422	2.018811E-011	6.248106E-012	0	0.000000E+000
1	123.76481390	6.248106E-012	2.018811E-011	1	0.000000E+000
1	123.76493850	2.018811E-011	6.248106E-012	0	0.000000E+000
1	123.76513466	6.248106E-012	2.018811E-011	1	0.000000E+000
1	123.76650130	2.018811E-011	6.248106E-012	0	0.000000E+000
1	123.76652178	6.248106E-012	2.018811E-011	1	0.000000E+000
1	123.76667547	2.018811E-011	6.248106E-012	0	0.000000E+000
1	123.76669578	6.248106E-012	2.018811E-011	1	0.000000E+000
1	123.76729966	2.018811E-011	6.248106E-012	0	0.000000E+000
1	123.76734773	6.248106E-012	2.018811E-011	1	0.000000E+000
1	123.76970473	2.018811E-011	6.248106E-012	0	0.000000E+000
1	123.76990472	6.248106E-012	2.018811E-011	1	0.000000E+000
1	123.77014020	2.018811E-011	6.248106E-012	0	0.000000E+000
1	123.77016077	6.248106E-012	2.018811E-011	1	0.000000E+000
1	123.77022907	2.018811E-011	6.248106E-012	0	0.000000E+000
1	123.77712733	6.248106E-012	2.018811E-011	1	0.000000E+000
1	123.77855747	2.018811E-011	6.248106E-012	0	0.000000E+000
1	123.77857063	6.248106E-012	2.018811E-011	1	0.000000E+000
1	123.77882567	2.018811E-011	6.248106E-012	0	0.000000E+000
1	123.78035140	6.248106E-012	2.018811E-011	1	0.000000E+000
1	123.78040245	2.018811E-011	6.248106E-012	0	0.000000E+000
1	123.78043873	6.248106E-012	2.018811E-011	1	0.000000E+000
1	123.78097353	2.018811E-011	6.248106E-012	0	0.000000E+000
1	123.78162918	6.248106E-012	2.018811E-011	1	0.000000E+000
1	123.78280945	2.018811E-011	6.248106E-012	0	0.000000E+000
1	123.78284371	6.248106E-012	2.018811E-011	1	0.000000E+000
1	123.78324094	2.018811E-011	6.248106E-012	0	0.000000E+000
1	123.78549310	6.248106E-012	2.018811E-011	1	0.000000E+000
1	123.78558192	2.018811E-011	6.248106E-012	0	0.000000E+000
1	123.78853309	6.248106E-012	2.018811E-011	1	0.000000E+000
1	123.78917417	2.018811E-011	6.248106E-012	0	0.000000E+000
1	123.79931456	6.248106E-012	2.018811E-011	1	0.000000E+000
1	123.80019231	2.018811E-011	6.248106E-012	0	0.000000E+000
1	123.80019883	6.248106E-012	2.018811E-011	1	0.000000E+000
1	123.80038793	2.018811E-011	6.248106E-012	0	0.000000E+000
1	123.80173156	6.248106E-012	2.018811E-011	1	0.000000E+000
1	123.80177086	2.018811E-011	6.248106E-012	0	0.000000E+000
1	123.80640202	6.248106E-012	2.018811E-011	1	0.000000E+000
1	123.80934517	2.018811E-011	6.248106E-012	0	0.000000E+000
1	123.82587069	6.248106E-012	2.018811E-011	1	0.000000E+000
1	123.82752102	2.018811E-011	6.248106E-012	0	0.000000E+000
1	123.82755839	6.248106E-012	2.018811E-011	1	0.000000E+000
1	123.82876004	2.018811E-011	6.248106E-012	0	0.000000E+000
1	123.82982859	6.248106E-012	2.018811E-011	1	0.000000E+000
1	123.83120705	2.018811E-011	6.248106E-012	0	0.000000E+000
1	123.83133118	6.248106E-012	2.018811E-011	1	0.000000E+000
1	123.83135947	2.018811E-011	6.248106E-012	0	0.000000E+000
1	123.83319556	6.248106E-012	2.018811E-011	1	0.000000E+000
1	123.83337108	2.018811E-011	6.248106E-012	0	0.000000E+000
1	123.83500395	6.248106E-012	2.018811E-011	1	0.000000E+000
1	123.83525393	2.018811E-011	6.248106E-012	0	0.000000E+000
1	123.83840422	6.248106E-012	2.018811E-011	1	0.000000E+000
1	123.83842411	2.018811E-011	6.248106E-012	0	0.000000E+000
1	123.84584425	6.248106E-012	2.018811E-011	1	0.000000E+000
1	123.84621691	2.018811E-011	6.248106E-012	0	0.000000E+000
1	123.85027801	6.248106E-012	2.018811E-011	1	0.000000E+000
1	123.85063745	2.018811E-011	6.248106E-012	0	0.000000E+000
1	123.85524332	6.248106E-012	2.018811E-011	1	0.000000E+000
1	123.85666749	2.018811E-011	6.248106E-012	0	0.000000E+000
1	123.85886081	6.248106E-012	2.018811E-011	1	0.000000E+000
1	123.86007560	2.018811E-011	6.248106E-012	0	0.000000E+000
1	123.86010035	6.248106E-012	2.018811E-011	1	0.000000E+000
1	123.86104094	2.018811E-011	6.248106E-012	0	0.000000E+000
1	123.86105258	6.248106E-012	2.018811E-011	1	0.000000E+000
1	123.86343226	2.018811E-011	6.248106E-012	0	0.000000E+000
1	123.86718888	6.248106E-012	2.018811E-011	1	0.000000E+000
1	123.86750448	2.018811E-011	6.248106E-012	0	0.000000E+000
1	123.87202353	6.248106E-012	2.018811E-011	1	0.000000E+000
1	123.87213232	2.018811E-011	6.248106E-012	0	0.000000E+000
1	123.87216689	6.248106E-012	2.018811E-011	1	0.000000E+000
1	123.87308185	2.018811E-011	6.248106E-012	0	0.000000E+000
1	123.87349368	6.248106E-012	2.018811E-011	1	0.000000E+000
1	123.87411786	2.018811E-011	6.248106E-012	0	0.000000E+000
1	123.87815523	6.248106E-012	2.018811E-011	1	0.000000E+000
1	123.87887505	2.018811E-011	6.248106E-012	0	0.000000E+000
1	123.87890517	6.248106E-012	2.018811E-011	1	0.000000E+000
1	123.88299796	2.018811E-011	6.248106E-012	0	0.000000E+000
1	123.88396317	6.248106E-012	2.018811E-011	1	0.000000E+000
1	123.88517787	2.018811E-011	6.248106E-012	0	0.000000E+000
1	123.88638946	6.248106E-012	2.018811E-011	1	0.000000E+000
1	123.88654344	2.018811E-011	6.248106E-012	0	0.000000E+000
1	123.88661046	6.248106E-012	2.018811E-011	1	0.000000E+000
1	123.88781642	2.018811E-011	6.248106E-012	0	0.000000E+000
1	123.88786044	6.248106E-012	2.018811E-011	1	0.000000E+000
1	123.88853920	2.018811E-011	6.248106E-012	0	0.000000E+000
1	123.89514063	6.248106E-012	2.018811E-011	1	0.000000E+000
1	123.89557676	2.018811E-011	6.248106E-012	0	0.000000E+000
1	123.89794175	6.248106E-012	2.018811E-011	1	0.000000E+000
1	123.89953764	2.018811E-011	6.248106E-012	0	0.000000E+000
1	123.90334696	6.248106E-012	2.018811E-011	1	0.000000E+000
1	123.90376930	2.018811E-011	6.248106E-012	0	0.000000E+000
1	123.90735976	6.248106E-012	2.018811E-011	1	0.000000E+000
1	123.90793291	2.018811E-011	6.248106E-012	0	0.000000E+000
1	123.90794055	6.248106E-012	2.018811E-011	1	0.000000E+000
1	123.90848289	2.018811E-011	6.248106E-012	0	0.000000E+000
1	123.90851569	6.248106E-012	2.018811E-011	1	0.000000E+000
1	123.90905987	2.018811E-011	6.248106E-012	0	0.000000E+000
1	123.91000966	6.248106E-012	2.018811E-011	1	0.000000E+000
1	123.91108032	2.018811E-011	6.248106E-012	0	0.000000E+000
1	123.91481249	6.248106E-012	2.018811E-011	1	0.000000E+000
1	123.91488580	2.018811E-011	6.248106E-012	0	0.000000E+000
1	123.91543446	6.248106E-012	2.018811E-011	1	0.000000E+000
1	123.91564465	2.018811E-011	6.248106E-012	0	0.000000E+000
1	123.91624895	6.248106E-012	2.018811E-011	1	0.000000E+000
1	123.91756775	2.018811E-011	6.248106E-012	0	0.000000E+000
1	123.91905384	6.248106E-012	2.018811E-011	1	0.000000E+000
1	123.92012351	2.018811E-011	6.248106E-012	0	0.000000E+000
1	123.93139492	6.248106E-012	2.018811E-011	1	0.000000E+000
1	123.93144506	2.018811E-011	6.248106E-012	0	0.000000E+000
1	123.93147604	6.248106E-012	2.018811E-011	1	0.000000E+000
1	123.93149743	2.018811E-011	6.248106E-012	0	0.000000E+000
1	123.93153754	6.248106E-012	2.018811E-011	1	0.000000E+000
1	123.93311168	2.018811E-011	6.248106E-012	0	0.000000E+000
1	123.94273089	6.248106E-012	2.018811E-011	1	0.000000E+000
1	123.94285931	2.018811E-011	6.248106E-012	0	0.000000E+000
1	123.94932839	6.248106E-012	2.018811E-011	1	0.000000E+000
1	123.94967092	2.018811E-011	6.248106E-012	0	0.000000E+000
1	123.95516645	6.248106E-012	2.018811E-011	1	0.000000E+000
1	123.95588990	2.018811E-011	6.248106E-012	0	0.000000E+000
1	123.95746599	6.248106E-012	2.018811E-011	1	0.000000E+000
1	123.95791320	2.018811E-011	6.248106E-012	0	0.000000E+000
1	123.95793034	6.248106E-012	2.018811E-011	1	0.000000E+000
1	123.95916165	2.018811E-011	6.248106E-012	0	0.000000E+000
1	123.96470212	6.248106E-012	2.018811E-011	1	0.000000E+000
1	123.96547323	2.018811E-011	6.248106E-012	0	0.000000E+000
1	123.96548276	6.248106E-012	2.018811E-011	1	0.000000E+000
1	123.96553341	2.018811E-011	6.248106E-012	0	0.000000E+000
1	123.96630730	6.248106E-012	2.018811E-011	1	0.000000E+000
1	123.96642592	2.018811E-011	6.248106E-012	0	0.000000E+000
1	123.96771193	6.248106E-012	2.018811E-011	1	0.000000E+000
1	123.96823227	2.018811E-011	6.248106E-012	0	0.000000E+000
1	123.96823629	6.248106E-012	2.018811E-011	1	0.000000E+000
1	123.96827792	2.018811E-011	6.248106E-012	0	0.000000E+000
1	123.97025300	6.248106E-012	2.018811E-011	1	0.000000E+000
1	123.97088237	2.018811E-011	6.248106E-012	0	0.000000E+000
1	123.97096250	6.248106E-012	2.018811E-011	1	0.000000E+000
1	123.97131425	2.018811E-011	6.248106E-012	0	0.000000E+000
1	123.97133315	6.248106E-012	2.018811E-011	1	0.000000E+000
1	123.97293970	2.018811E-011	6.248106E-012	0	0.000000E+000
1	123.98263257	6.248106E-012	2.018811E-011	1	0.000000E+000
1	123.98380249	2.018811E-011	6.248106E-012	0	0.000000E+000
1	123.98415138	6.248106E-012	2.018811E-011	1	0.000000E+000
1	123.98430952	2.018811E-011	6.248106E-012	0	0.000000E+000
1	123.98442960	6.248106E-012	2.018811E-011	1	0.000000E+000
1	123.98483688	2.018811E-011	6.248106E-012	0	0.000000E+000
1	123.98485228	6.248106E-012	2.018811E-011	1	0.000000E+000
1	123.98534388	2.018811E-011	6.248106E-012	0	0.000000E+000
1	123.99716433	6.248106E-012	2.018811E-011	1	0.000000E+000
1	123.99734387	2.018811E-011	6.248106E-012	0	0.000000E+000
1	123.99951747	6.248106E-012	2.018811E-011	1	0.000000E+000
1	123.99977266	2.018811E-011	6.248106E-012	0	0.000000E+000
1	124.01106575	6.248106E-012	2.018811E-011	1	0.000000E+000
1	124.01109592	2.018811E-011	6.248106E-012	0	0.000000E+000
1	124.01113792	6.248106E-012	2.018811E-011	1	0.000000E+000
1	124.01127182	2.018811E-011	6.248106E-012	0	0.000000E+000
1	124.01554165	6.248106E-012	2.018811E-011	1	0.000000E+000
1	124.01687883	2.018811E-011	6.248106E-012	0	0.000000E+000
1	124.01689610	6.248106E-012	2.018811E-011	1	0.000000E+000
1	124.01755785	2.018811E-011	6.248106E-012	0	0.000000E+000
1	124.01882459	6.248106E-012	2.018811E-011	1	0.000000E+000
1	124.01944175	2.018811E-011	6.248106E-012	0	0.000000E+000
1	124.65324816	6.156076E-012	2.009608E-011	1	0.000000E+000
1	124.65376350	2.009608E-011	6.156076E-012	0	0.000000E+000
1	124.65380414	6.156076E-012	2.009608E-011	1	0.000000E+000
1	124.65482122	2.009608E-011	6.156076E-012	0	0.000000E+000
1	124.66228269	6.156076E-012	2.009608E-011	1	0.000000E+000
1	124.66230552	2.009608E-011	6.156076E-012	0	0.000000E+000
1	124.66231671	6.156076E-012	2.009608E-011	1	0.000000E+000
1	124.66239050	2.009608E-011	6.156076E-012	0	0.000000E+000
1	124.66250945	6.156076E-012	2.009608E-011	1	0.000000E+000
1	124.66411759	2.009608E-011	6.156076E-012	0	0.000000E+000
1	124.66413984	6.156076E-012	2.009608E-011	1	0.000000E+000
1	124.66436523	2.009608E-011	6.156076E-012	0	0.000000E+000
1	124.67220517	6.156076E-012	2.009608E-011	1	0.000000E+000
1	124.67233484	2.009608E-011	6.156076E-012	0	0.000000E+000
1	124.67238783	6.156076E-012	2.009608E-011	1	0.000000E+000
1	124.67331746	2.009608E-011	6.156076E-012	0	0.000000E+000
1	124.67340394	6.156076E-012	2.009608E-011	1	0.000000E+000
1	124.67363575	2.009608E-011	6.156076E-012	0	0.000000E+000
1	124.68095777	6.156076E-012	2.009608E-011	1	0.000000E+000
1	124.68104392	2.009608E-011	6.156076E-012	0	0.000000E+000
1	124.69303457	6.156076E-012	2.009608E-011	1	0.000000E+000
1	124.69308920	2.009608E-011	6.156076E-012	0	0.000000E+000
1	124.69337785	6.156076E-012	2.009608E-011	1	0.000000E+000
1	124.69402911	2.009608E-011	6.156076E-012	0	0.000000E+000
1	124.70025657	6.156076E-012	2.009608E-011	1	0.000000E+000
1	124.70129911	2.009608E-011	6.156076E-012	0	0.000000E+000
1	124.70130729	6.156076E-012	2.009608E-011	1	0.000000E+000
1	124.70150843	2.009608E-011	6.156076E-012	0	0.000000E+000
1	124.70481722	6.156076E-012	2.009608E-011	1	0.000000E+000
1	124.70583765	2.009608E-011	6.156076E-012	0	0.000000E+000
1	124.72457240	6.156076E-012	2.009608E-011	1	0.000000E+000
1	124.72649267	2.009608E-011	6.156076E-012	0	0.000000E+000
1	124.72649865	6.156076E-012	2.009608E-011	1	0.000000E+000
1	124.72997014	2.009608E-011	6.156076E-012	0	0.000000E+000
1	124.74955847	6.156076E-012	2.009608E-011	1	0.000000E+000
1	124.75017568	2.009608E-011	6.156076E-012	0	0.000000E+000
1	124.75376071	6.156076E-012	2.009608E-011	1	0.000000E+000
1	124.75790901	2.009608E-011	6.156076E-012	0	0.000000E+000
1	124.75793927	6.156076E-012	2.009608E-011	1	0.000000E+000
1	124.75890321	2.009608E-011	6.156076E-012	0	0.000000E+000
1	124.75929079	6.156076E-012	2.009608E-011	1	0.000000E+000
1	124.76036775	2.009608E-011	6.156076E-012	0	0.000000E+000
1	124.76311019	6.156076E-012	2.009608E-011	1	0.000000E+000
1	124.76382246	2.009608E-011	6.156076E-012	0	0.000000E+000
1	124.76384923	6.156076E-012	2.009608E-011	1	0.000000E+000
1	124.76829567	2.009608E-011	6.156076E-012	0	0.000000E+000
1	124.76917383	6.156076E-012	2.009608E-011	1	0.000000E+000
1	124.76972423	2.009608E-011	6.156076E-012	0	0.000000E+000
1	124.77776594	6.156076E-012	2.009608E-011	1	0.000000E+000
1	124.77813638	2.009608E-011	6.156076E-012	0	0.000000E+000
1	124.77816156	6.156076E-012	2.009608E-011	1	0.000000E+000
1	124.77897896	2.009608E-011	6.156076E-012	0	0.000000E+000
1	124.77900796	6.156076E-012	2.009608E-011	1	0.000000E+000
1	124.77903977	2.009608E-011	6.156076E-012	0	0.000000E+000
1	124.77908637	6.156076E-012	2.009608E-011	1	0.000000E+000
1	124.77913720	2.009608E-011	6.156076E-012	0	0.000000E+000
1	124.77933693	6.156076E-012	2.009608E-011	1	0.000000E+000
1	124.77943844	2.009608E-011	6.156076E-012	0	0.000000E+000
1	124.77946154	6.156076E-012	2.009608E-011	1	0.000000E+000
1	124.77952417	2.009608E-011	6.156076E-012	0	0.000000E+000
1	124.77967250	6.156076E-012	2.009608E-011	1	0.000000E+000
1	124.77970030	2.009608E-011	6.156076E-012	0	0.000000E+000
1	124.77975030	6.156076E-012	2.009608E-011	1	0.000000E+000
1	124.78077421	2.009608E-011	6.156076E-012	0	0.000000E+000
1	124.78149261	6.156076E-012	2.009608E-011	1	0.000000E+000
1	124.78393174	2.009608E-011	6.156076E-012	0	0.000000E+000
1	124.78464498	6.156076E-012	2.009608E-011	1	0.000000E+000
1	124.78609753	2.009608E-011	6.156076E-012	0	0.000000E+000
1	124.78628161	6.156076E-012	2.009608E-011	1	0.000000E+000
1	124.78719540	2.009608E-011	6.156076E-012	0	0.000000E+000
1	124.79275825	6.156076E-012	2.009608E-011	1	0.000000E+000
1	124.79295755	2.009608E-011	6.156076E-012	0	0.000000E+000
1	124.79444160	6.156076E-012	2.009608E-011	1	0.000000E+000
1	124.79489255	2.009608E-011	6.156076E-012	0	0.000000E+000
1	124.79657010	6.156076E-012	2.009608E-011	1	0.000000E+000
1	124.79678213	2.009608E-011	6.156076E-012	0	0.000000E+000
1	124.79847284	6.156076E-012	2.009608E-011	1	0.000000E+000
1	124.79880363	2.009608E-011	6.156076E-012	0	0.000000E+000
1	124.79901956	6.156076E-012	2.009608E-011	1	0.000000E+000
1	124.79910915	2.009608E-011	6.156076E-012	0	0.000000E+000
1	124.80655050	6.156076E-012	2.009608E-011	1	0.000000E+000
1	124.81006018	2.009608E-011	6.156076E-012	0	0.000000E+000
1	124.81007714	6.156076E-012	2.009608E-011	1	0.000000E+000
1	124.81063224	2.009608E-011	6.156076E-012	0	0.000000E+000
1	124.81197581	6.156076E-012	2.009608E-011	1	0.000000E+000
1	124.81370834	2.009608E-011	6.156076E-012	0	0.000000E+000
1	124.81424860	6.156076E-012	2.009608E-011	1	0.000000E+000
1	124.81509544	2.009608E-011	6.156076E-012	0	0.000000E+000
1	124.81515743	6.156076E-012	2.009608E-011	1	0.000000E+000
1	124.81561966	2.009608E-011	6.156076E-012	0	0.000000E+000
1	124.82090302	6.156076E-012	2.009608E-011	1	0.000000E+000
1	124.82199980	2.009608E-011	6.156076E-012	0	0.000000E+000
1	124.82202187	6.156076E-012	2.009608E-011	1	0.000000E+000
1	124.82210711	2.009608E-011	6.156076E-012	0	0.000000E+000
1	124.82212081	6.156076E-012	2.009608E-011	1	0.000000E+000
1	124.82343113	2.009608E-011	6.156076E-012	0	0.000000E+000
1	124.82621637	6.156076E-012	2.009608E-011	1	0.000000E+000
1	124.82715735	2.009608E-011	6.156076E-012	0	0.000000E+000
1	124.82957771	6.156076E-012	2.009608E-011	1	0.000000E+000
1	124.82964497	2.009608E-011	6.156076E-012	0	0.000000E+000
1	124.82966285	6.156076E-012	2.009608E-011	1	0.000000E+000
1	124.83005581	2.009608E-011	6.156076E-012	0	0.000000E+000
1	124.83428479	6.156076E-012	2.009608E-011	1	0.000000E+000
1	124.83431116	2.009608E-011	6.156076E-012	0	0.000000E+000
1	124.83803976	6.156076E-012	2.009608E-011	1	0.000000E+000
1	124.83825832	2.009608E-011	6.156076E-012	0	0.000000E+000
1	124.83827962	6.156076E-012	2.009608E-011	1	0.000000E+000
1	124.83947323	2.009608E-011	6.156076E-012	0	0.000000E+000
1	124.84077991	6.156076E-012	2.009608E-011	1	0.000000E+000
1	124.84481911	2.009608E-011	6.156076E-012	0	0.000000E+000
1	124.84628664	6.156076E-012	2.009608E-011	1	0.000000E+000
1	124.84773899	2.009608E-011	6.156076E-012	0	0.000000E+000
1	124.84780094	6.156076E-012	2.009608E-011	1	0.000000E+000
1	124.84799012	2.009608E-011	6.156076E-012	0	0.000000E+000
1	124.84802982	6.156076E-012	2.009608E-011	1	0.000000E+000
1	124.84830049	2.009608E-011	6.156076E-012	0	0.000000E+000
1	124.85324540	6.156076E-012	2.009608E-011	1	0.000000E+000
1	124.85465537	2.009608E-011	6.156076E-012	0	0.000000E+000
1	124.85467621	6.156076E-012	2.009608E-011	1	0.000000E+000
1	124.85597873	2.009608E-011	6.156076E-012	0	0.000000E+000
1	124.85599194	6.156076E-012	2.009608E-011	1	0.000000E+000
1	124.85761386	2.009608E-011	6.156076E-012	0	0.000000E+000
1	124.85768072	6.156076E-012	2.009608E-011	1	0.000000E+000
1	124.86045053	2.009608E-011	6.156076E-012	0	0.000000E+000
1	124.86046602	6.156076E-012	2.009608E-011	1	0.000000E+000
1	124.86269598	2.009608E-011	6.156076E-012	0	0.000000E+000
1	124.86289878	6.156076E-012	2.009608E-011	1	0.000000E+000
1	124.86490028	2.009608E-011	6.156076E-012	0	0.000000E+000
1	124.87314618	6.156076E-012	2.009608E-011	1	0.000000E+000
1	124.87382017	2.009608E-011	6.156076E-012	0	0.000000E+000
1	124.87384495	6.156076E-012	2.009608E-011	1	0.000000E+000
1	124.87387955	2.009608E-011	6.156076E-012	0	0.000000E+000
1	124.87480439	6.156076E-012	2.009608E-011	1	0.000000E+000
1	124.87503236	2.009608E-011	6.156076E-012	0	0.000000E+000
1	124.87506789	6.156076E-012	2.009608E-011	1	0.000000E+000
1	124.87806450	2.009608E-011	6.156076E-012	0	0.000000E+000
1	124.87810169	6.156076E-012	2.009608E-011	1	0.000000E+000
1	124.87840531	2.009608E-011	6.156076E-012	0	0.000000E+000
1	124.88598729	6.156076E-012	2.009608E-011	1	0.000000E+000
1	124.88721183	2.009608E-011	6.156076E-012	0	0.000000E+000
1	124.88951938	6.156076E-012	2.009608E-011	1	0.000000E+000
1	124.89049117	2.009608E-011	6.156076E-012	0	0.000000E+000
1	124.89052409	6.156076E-012	2.009608E-011	1	0.000000E+000
1	124.89213440	2.009608E-011	6.156076E-012	0	0.000000E+000
1	124.89790299	6.156076E-012	2.009608E-011	1	0.000000E+000
1	124.89858542	2.009608E-011	6.156076E-012	0	0.000000E+000
1	124.89861348	6.156076E-012	2.009608E-011	1	0.000000E+000
1	124.89905387	2.009608E-011	6.156076E-012	0	0.000000E+000
1	124.89907309	6.156076E-012	2.009608E-011	1	0.000000E+000
1	124.89948480	2.009608E-011	6.156076E-012	0	0.000000E+000
1	124.89949790	6.156076E-012	2.009608E-011	1	0.000000E+000
1	124.89996896	2.009608E-011	6.156076E-012	0	0.000000E+000
1	124.89999229	6.156076E-012	2.009608E-011	1	0.000000E+000
1	124.90005834	2.009608E-011	6.156076E-012	0	0.000000E+000
1	124.90123648	6.156076E-012	2.009608E-011	1	0.000000E+000
1	124.90187727	2.009608E-011	6.156076E-012	0	0.000000E+000
1	124.90217596	6.156076E-012	2.009608E-011	1	0.000000E+000
1	124.90224630	2.009608E-011	6.156076E-012	0	0.000000E+000
1	124.90505518	6.156076E-012	2.009608E-011	1	0.000000E+000
1	124.90515700	2.009608E-011	6.156076E-012	0	0.000000E+000
1	124.90518325	6.156076E-012	2.009608E-011	1	0.000000E+000
1	124.90533122	2.009608E-011	6.156076E-012	0	0.000000E+000
1	124.90535701	6.156076E-012	2.009608E-011	1	0.000000E+000
1	124.90574140	2.009608E-011	6.156076E-012	0	0.000000E+000
1	124.91257042	6.156076E-012	2.009608E-011	1	0.000000E+000
1	124.91276859	2.009608E-011	6.156076E-012	0	0.000000E+000
1	124.91278315	6.156076E-012	2.009608E-011	1	0.000000E+000
1	124.91280525	2.009608E-011	6.156076E-012	0	0.000000E+000
1	127.30360664	6.192384E-012	2.013238E-011	1	0.000000E+000
1	127.30365315	2.013238E-011	6.192384E-012	0	0.000000E+000
1	127.31929588	6.192384E-012	2.013238E-011	1	0.000000E+000
1	127.31990237	2.013238E-011	6.192384E-012	0	0.000000E+000
1	127.32261208	6.192384E-012	2.013238E-011	1	0.000000E+000
1	127.32333947	2.013238E-011	6.192384E-012	0	0.000000E+000
1	127.32335467	6.192384E-012	2.013238E-011	1	0.000000E+000
1	127.32601068	2.013238E-011	6.192384E-012	0	0.000000E+000
1	127.32675098	6.192384E-012	2.013238E-011	1	0.000000E+000
1	127.32689159	2.013238E-011	6.192384E-012	0	0.000000E+000
1	127.32691229	6.192384E-012	2.013238E-011	1	0.000000E+000
1	127.33166325	2.013238E-011	6.192384E-012	0	0.000000E+000
1	127.33170273	6.192384E-012	2.013238E-011	1	0.000000E+000
1	127.33620910	2.013238E-011	6.192384E-012	0	0.000000E+000
1	127.33903768	6.192384E-012	2.013238E-011	1	0.000000E+000
1	127.33915197	2.013238E-011	6.192384E-012	0	0.000000E+000
1	127.33916216	6.192384E-012	2.013238E-011	1	0.000000E+000
1	127.33921783	2.013238E-011	6.192384E-012	0	0.000000E+000
1	128.50559679	6.348801E-012	2.028880E-011	1	0.000000E+000
1	128.50740726	2.028880E-011	6.348801E-012	0	0.000000E+000
1	128.51173634	6.348801E-012	2.028880E-011	1	0.000000E+000
1	128.51300195	2.028880E-011	6.348801E-012	0	0.000000E+000
1	128.51349346	6.348801E-012	2.028880E-011	1	0.000000E+000
1	128.51360117	2.028880E-011	6.348801E-012	0	0.000000E+000
1	128.51421501	6.348801E-012	2.028880E-011	1	0.000000E+000
1	128.51517361	2.028880E-011	6.348801E-012	0	0.000000E+000
1	128.51624204	6.348801E-012	2.028880E-011	1	0.000000E+000
1	128.51645071	2.028880E-011	6.348801E-012	0	0.000000E+000
1	128.51676143	6.348801E-012	2.028880E-011	1	0.000000E+000
1	128.51776059	2.028880E-011	6.348801E-012	0	0.000000E+000
1	128.51822031	6.348801E-012	2.028880E-011	1	0.000000E+000
1	128.51872240	2.028880E-011	6.348801E-012	0	0.000000E+000
1	128.51876088	6.348801E-012	2.028880E-011	1	0.000000E+000
1	128.51890925	2.028880E-011	6.348801E-012	0	0.000000E+000
1	128.52341530	6.348801E-012	2.028880E-011	1	0.000000E+000
1	128.52361967	2.028880E-011	6.348801E-012	0	0.000000E+000
1	128.52860293	6.348801E-012	2.028880E-011	1	0.000000E+000
1	128.53025194	2.028880E-011	6.348801E-012	0	0.000000E+000
1	128.53235940	6.348801E-012	2.028880E-011	1	0.000000E+000
1	128.53353962	2.028880E-011	6.348801E-012	0	0.000000E+000
1	128.53864659	6.348801E-012	2.028880E-011	1	0.000000E+000
1	128.53866439	2.028880E-011	6.348801E-012	0	0.000000E+000
1	128.53869791	6.348801E-012	2.028880E-011	1	0.000000E+000
1	128.53873908	2.028880E-011	6.348801E-012	0	0.000000E+000
1	128.53877974	6.348801E-012	2.028880E-011	1	0.000000E+000
1	128.53912333	2.028880E-011	6.348801E-012	0	0.000000E+000
1	128.54393348	6.348801E-012	2.028880E-011	1	0.000000E+000
1	128.54435654	2.028880E-011	6.348801E-012	0	0.000000E+000
1	128.54477213	6.348801E-012	2.028880E-011	1	0.000000E+000
1	128.54493683	2.028880E-011	6.348801E-012	0	0.000000E+000
1	128.54826305	6.348801E-012	2.028880E-011	1	0.000000E+000
1	128.54922015	2.028880E-011	6.348801E-012	0	0.000000E+000
1	128.56476598	6.348801E-012	2.028880E-011	1	0.000000E+000
1	128.56507126	2.028880E-011	6.348801E-012	0	0.000000E+000
1	128.56549810	6.348801E-012	2.028880E-011	1	0.000000E+000
1	128.56556770	2.028880E-011	6.348801E-012	0	0.000000E+000
1	128.57346610	6.348801E-012	2.028880E-011	1	0.000000E+000
1	128.57449460	2.028880E-011	6.348801E-012	0	0.000000E+000
1	128.57624478	6.348801E-012	2.028880E-011	1	0.000000E+000
1	128.57632078	2.028880E-011	6.348801E-012	0	0.000000E+000
1	128.60907566	6.348801E-012	2.028880E-011	1	0.000000E+000
1	128.61011673	2.028880E-011	6.348801E-012	0	0.000000E+000
1	128.61571679	6.348801E-012	2.028880E-011	1	0.000000E+000
1	128.61582376	2.028880E-011	6.348801E-012	0	0.000000E+000
1	128.62136854	6.348801E-012	2.028880E-011	1	0.000000E+000
1	128.62159155	2.028880E-011	6.348801E-012	0	0.000000E+000
1	128.62335846	6.348801E-012	2.028880E-011	1	0.000000E+000
1	128.62344657	2.028880E-011	6.348801E-012	0	0.000000E+000
1	128.62382912	6.348801E-012	2.028880E-011	1	0.000000E+000
1	128.62400776	2.028880E-011	6.348801E-012	0	0.000000E+000
1	128.62589090	6.348801E-012	2.028880E-011	1	0.000000E+000
1	128.62653893	2.028880E-011	6.348801E-012	0	0.000000E+000
1	128.62656100	6.348801E-012	2.028880E-011	1	0.000000E+000
1	128.62664693	2.028880E-011	6.348801E-012	0	0.000000E+000
1	128.62821883	6.348801E-012	2.028880E-011	1	0.000000E+000
1	128.62943619	2.028880E-011	6.348801E-012	0	0.000000E+000
1	128.63304167	6.348801E-012	2.028880E-011	1	0.000000E+000
1	128.63337175	2.028880E-011	6.348801E-012	0	0.000000E+000
1	128.63576231	6.348801E-012	2.028880E-011	1	0.000000E+000
1	128.63608414	2.028880E-011	6.348801E-012	0	0.000000E+000
1	128.64008186	6.348801E-012	2.028880E-011	1	0.000000E+000
1	128.64051810	2.028880E-011	6.348801E-012	0	0.000000E+000
1	128.64055328	6.348801E-012	2.028880E-011	1	0.000000E+000
1	128.64146749	2.028880E-011	6.348801E-012	0	0.000000E+000
1	128.64181100	6.348801E-012	2.028880E-011	1	0.000000E+000
1	128.64222983	2.028880E-011	6.348801E-012	0	0.000000E+000
1	128.65156938	6.348801E-012	2.028880E-011	1	0.000000E+000
1	128.65162148	2.028880E-011	6.348801E-012	0	0.000000E+000
1	128.65337870	6.348801E-012	2.028880E-011	1	0.000000E+000
1	128.65376685	2.028880E-011	6.348801E-012	0	0.000000E+000
1	128.65385945	6.348801E-012	2.028880E-011	1	0.000000E+000
1	128.65436344	2.028880E-011	6.348801E-012	0	0.000000E+000
1	128.65577637	6.348801E-012	2.028880E-011	1	0.000000E+000
1	128.65602420	2.028880E-011	6.348801E-012	0	0.000000E+000
1	128.66572609	6.348801E-012	2.028880E-011	1	0.000000E+000
1	128.66730097	2.028880E-011	6.348801E-012	0	0.000000E+000
1	128.66829678	6.348801E-012	2.028880E-011	1	0.000000E+000
1	128.66862826	2.028880E-011	6.348801E-012	0	0.000000E+000
1	128.66867538	6.348801E-012	2.028880E-011	1	0.000000E+000
1	128.66880139	2.028880E-011	6.348801E-012	0	0.000000E+000
1	128.66881810	6.348801E-012	2.028880E-011	1	0.000000E+000
1	128.67016368	2.028880E-011	6.348801E-012	0	0.000000E+000
1	128.67561451	6.348801E-012	2.028880E-011	1	0.000000E+000
1	128.67602881	2.028880E-011	6.348801E-012	0	0.000000E+000
1	128.67604987	6.348801E-012	2.028880E-011	1	0.000000E+000
1	128.67611998	2.028880E-011	6.348801E-012	0	0.000000E+000
1	128.67860156	6.348801E-012	2.028880E-011	1	0.000000E+000
1	128.68016016	2.028880E-011	6.348801E-012	0	0.000000E+000
1	128.68388791	6.348801E-012	2.028880E-011	1	0.000000E+000
1	128.68401137	2.028880E-011	6.348801E-012	0	0.000000E+000
1	128.68404253	6.348801E-012	2.028880E-011	1	0.000000E+000
1	128.68454223	2.028880E-011	6.348801E-012	0	0.000000E+000
1	128.68747180	6.348801E-012	2.028880E-011	1	0.000000E+000
1	128.68848155	2.028880E-011	6.348801E-012	0	0.000000E+000
1	128.68849786	6.348801E-012	2.028880E-011	1	0.000000E+000
1	128.68950417	2.028880E-011	6.348801E-012	0	0.000000E+000
1	128.68967440	6.348801E-012	2.028880E-011	1	0.000000E+000
1	128.68979896	2.028880E-011	6.348801E-012	0	0.000000E+000
1	128.69519304	6.348801E-012	2.028880E-011	1	0.000000E+000
1	128.69580891	2.028880E-011	6.348801E-012	0	0.000000E+000
1	128.69583870	6.348801E-012	2.028880E-011	1	0.000000E+000
1	128.69610866	2.028880E-011	6.348801E-012	0	0.000000E+000
1	128.71342522	6.348801E-012	2.028880E-011	1	0.000000E+000
1	128.71369845	2.028880E-011	6.348801E-012	0	0.000000E+000
1	128.71490911	6.348801E-012	2.028880E-011	1	0.000000E+000
1	128.71498976	2.028880E-011	6.348801E-012	0	0.000000E+000
1	128.71500265	6.348801E-012	2.028880E-011	1	0.000000E+000
1	128.71633006	2.028880E-011	6.348801E-012	0	0.000000E+000
1	128.71635283	6.348801E-012	2.028880E-011	1	0.000000E+000
1	128.71808186	2.028880E-011	6.348801E-012	0	0.000000E+000
1	128.72957689	6.348801E-012	2.028880E-011	1	0.000000E+000
1	128.73082957	2.028880E-011	6.348801E-012	0	0.000000E+000
1	128.73086474	6.348801E-012	2.028880E-011	1	0.000000E+000
1	128.73142593	2.028880E-011	6.348801E-012	0	0.000000E+000
1	128.74092783	6.348801E-012	2.028880E-011	1	0.000000E+000
1	128.74184848	2.028880E-011	6.348801E-012	0	0.000000E+000
1	128.75039423	6.348801E-012	2.028880E-011	1	0.000000E+000
1	128.75046025	2.028880E-011	6.348801E-012	0	0.000000E+000
1	128.75218571	6.348801E-012	2.028880E-011	1	0.000000E+000
1	128.75256666	2.028880E-011	6.348801E-012	0	0.000000E+000
1	128.75964867	6.348801E-012	2.028880E-011	1	0.000000E+000
1	128.75997223	2.028880E-011	6.348801E-012	0	0.000000E+000
1	128.75999555	6.348801E-012	2.028880E-011	1	0.000000E+000
1	128.76050296	2.028880E-011	6.348801E-012	0	0.000000E+000
1	128.77914326	6.348801E-012	2.028880E-011	1	0.000000E+000
1	128.77954236	2.028880E-011	6.348801E-012	0	0.000000E+000
1	128.78363466	6.348801E-012	2.028880E-011	1	0.000000E+000
1	128.78393253	2.028880E-011	6.348801E-012	0	0.000000E+000
1	128.78845682	6.348801E-012	2.028880E-011	1	0.000000E+000
1	128.78872629	2.028880E-011	6.348801E-012	0	0.000000E+000
1	128.78873897	6.348801E-012	2.028880E-011	1	0.000000E+000
1	128.79025272	2.028880E-011	6.348801E-012	0	0.000000E+000
1	128.79030617	6.348801E-012	2.028880E-011	1	0.000000E+000
1	128.79255031	2.028880E-011	6.348801E-012	0	0.000000E+000
1	128.79378645	6.348801E-012	2.028880E-011	1	0.000000E+000
1	128.79407540	2.028880E-011	6.348801E-012	0	0.000000E+000
1	128.79472128	6.348801E-012	2.028880E-011	1	0.000000E+000
1	128.79476589	2.028880E-011	6.348801E-012	0	0.000000E+000
1	128.79527249	6.348801E-012	2.028880E-011	1	0.000000E+000
1	128.79618831	2.028880E-011	6.348801E-012	0	0.000000E+000
1	128.79626099	6.348801E-012	2.028880E-011	1	0.000000E+000
1	128.79631741	2.028880E-011	6.348801E-012	0	0.000000E+000
1	128.79633486	6.348801E-012	2.028880E-011	1	0.000000E+000
1	128.79640864	2.028880E-011	6.348801E-012	0	0.000000E+000
1	128.80311754	6.348801E-012	2.028880E-011	1	0.000000E+000
1	128.80348347	2.028880E-011	6.348801E-012	0	0.000000E+000
1	128.80350858	6.348801E-012	2.028880E-011	1	0.000000E+000
1	128.80455710	2.028880E-011	6.348801E-012	0	0.000000E+000
1	128.80458276	6.348801E-012	2.028880E-011	1	0.000000E+000
1	128.80489265	2.028880E-011	6.348801E-012	0	0.000000E+000
1	128.80546570	6.348801E-012	2.028880E-011	1	0.000000E+000
1	128.80550282	2.028880E-011	6.348801E-012	0	0.000000E+000
1	133.04328756	6.205973E-012	2.014597E-011	1	0.000000E+000
1	133.04445075	2.014597E-011	6.205973E-012	0	0.000000E+000
1	133.04449646	6.205973E-012	2.014597E-011	1	0.000000E+000
1	133.04462538	2.014597E-011	6.205973E-012	0	0.000000E+000
1	133.04467453	6.205973E-012	2.014597E-011	1	0.000000E+000
1	133.04604489	2.014597E-011	6.205973E-012	0	0.000000E+000
1	133.04671654	6.205973E-012	2.014597E-011	1	0.000000E+000
1	133.04726145	2.014597E-011	6.205973E-012	0	0.000000E+000
1	133.04728833	6.205973E-012	2.014597E-011	1	0.000000E+000
1	133.04815228	2.014597E-011	6.205973E-012	0	0.000000E+000
1	133.04819009	6.205973E-012	2.014597E-011	1	0.000000E+000
1	133.04867059	2.014597E-011	6.205973E-012	0	0.000000E+000
1	133.04870555	6.205973E-012	2.014597E-011	1	0.000000E+000
1	133.04984245	2.014597E-011	6.205973E-012	0	0.000000E+000
1	133.05367815	6.205973E-012	2.014597E-011	1	0.000000E+000
1	133.05376758	2.014597E-011	6.205973E-012	0	0.000000E+000
1	133.05378212	6.205973E-012	2.014597E-011	1	0.000000E+000
1	133.05435738	2.014597E-011	6.205973E-012	0	0.000000E+000
1	133.05437530	6.205973E-012	2.014597E-011	1	0.000000E+000
1	133.05444631	2.014597E-011	6.205973E-012	0	0.000000E+000
1	133.06056448	6.205973E-012	2.014597E-011	1	0.000000E+000
1	133.06202448	2.014597E-011	6.205973E-012	0	0.000000E+000
1	133.06926110	6.205973E-012	2.014597E-011	1	0.000000E+000
1	133.07198567	2.014597E-011	6.205973E-012	0	0.000000E+000
1	133.07329924	6.205973E-012	2.014597E-011	1	0.000000E+000
1	133.07393030	2.014597E-011	6.205973E-012	0	0.000000E+000
1	133.07418177	6.205973E-012	2.014597E-011	1	0.000000E+000
1	133.07443545	2.014597E-011	6.205973E-012	0	0.000000E+000
1	133.07503500	6.205973E-012	2.014597E-011	1	0.000000E+000
1	133.07620596	2.014597E-011	6.205973E-012	0	0.000000E+000
1	133.07621980	6.205973E-012	2.014597E-011	1	0.000000E+000
1	133.07669691	2.014597E-011	6.205973E-012	0	0.000000E+000
1	133.07992144	6.205973E-012	2.014597E-011	1	0.000000E+000
1	133.08049286	2.014597E-011	6.205973E-012	0	0.000000E+000
1	133.08053768	6.205973E-012	2.014597E-011	1	0.000000E+000
1	133.08081799	2.014597E-011	6.205973E-012	0	0.000000E+000
1	133.08085793	6.205973E-012	2.014597E-011	1	0.000000E+000
1	133.08149750	2.014597E-011	6.205973E-012	0	0.000000E+000
1	133.09595612	6.205973E-012	2.014597E-011	1	0.000000E+000
1	133.09736595	2.014597E-011	6.205973E-012	0	0.000000E+000
1	135.17591900	5.850595E-012	1.979060E-011	1	0.000000E+000
1	135.17717227	1.979060E-011	5.850595E-012	0	0.000000E+000
1	135.17788124	5.850595E-012	1.979060E-011	1	0.000000E+000
1	135.17805558	1.979060E-011	5.850595E-012	0	0.000000E+000
1	135.17807227	5.850595E-012	1.979060E-011	1	0.000000E+000
1	135.17809929	1.979060E-011	5.850595E-012	0	0.000000E+000
1	135.17816580	5.850595E-012	1.979060E-011	1	0.000000E+000
1	135.17852795	1.979060E-011	5.850595E-012	0	0.000000E+000
1	135.17856038	5.850595E-012	1.979060E-011	1	0.000000E+000
1	135.18078318	1.979060E-011	5.850595E-012	0	0.000000E+000
1	135.18713751	5.850595E-012	1.979060E-011	1	0.000000E+000
1	135.18727501	1.979060E-011	5.850595E-012	0	0.000000E+000
1	135.18773289	5.850595E-012	1.979060E-011	1	0.000000E+000
1	135.18778331	1.979060E-011	5.850595E-012	0	0.000000E+000
1	135.19961538	5.850595E-012	1.979060E-011	1	0.000000E+000
1	135.20031596	1.979060E-011	5.850595E-012	0	0.000000E+000
1	135.20163689	5.850595E-012	1.979060E-011	1	0.000000E+000
1	135.20190471	1.979060E-011	5.850595E-012	0	0.000000E+000
1	135.20634797	5.850595E-012	1.979060E-011	1	0.000000E+000
1	135.20675484	1.979060E-011	5.850595E-012	0	0.000000E+000
1	135.21943986	5.850595E-012	1.979060E-011	1	0.000000E+000
1	135.21977754	1.979060E-011	5.850595E-012	0	0.000000E+000
1	135.21979216	5.850595E-012	1.979060E-011	1	0.000000E+000
1	135.22134600	1.979060E-011	5.850595E-012	0	0.000000E+000
1	135.22137308	5.850595E-012	1.979060E-011	1	0.000000E+000
1	135.22233072	1.979060E-011	5.850595E-012	0	0.000000E+000
1	135.22431730	5.850595E-012	1.979060E-011	1	0.000000E+000
1	135.22470642	1.979060E-011	5.850595E-012	0	0.000000E+000
1	135.22474747	5.850595E-012	1.979060E-011	1	0.000000E+000
1	135.22580476	1.979060E-011	5.850595E-012	0	0.000000E+000
1	135.23010246	5.850595E-012	1.979060E-011	1	0.000000E+000
1	135.23177519	1.979060E-011	5.850595E-012	0	0.000000E+000
1	135.23801227	5.850595E-012	1.979060E-011	1	0.000000E+000
1	135.23813676	1.979060E-011	5.850595E-012	0	0.000000E+000
1	135.23816076	5.850595E-012	1.979060E-011	1	0.000000E+000
1	135.23824261	1.979060E-011	5.850595E-012	0	0.000000E+000
1	135.24016701	5.850595E-012	1.979060E-011	1	0.000000E+000
1	135.24073988	1.979060E-011	5.850595E-012	0	0.000000E+000
1	135.24076073	5.850595E-012	1.979060E-011	1	0.000000E+000
1	135.24234948	1.979060E-011	5.850595E-012	0	0.000000E+000
1	135.24260521	5.850595E-012	1.979060E-011	1	0.000000E+000
1	135.24313948	1.979060E-011	5.850595E-012	0	0.000000E+000
1	135.24441848	5.850595E-012	1.979060E-011	1	0.000000E+000
1	135.24447468	1.979060E-011	5.850595E-012	0	0.000000E+000
1	135.24453780	5.850595E-012	1.979060E-011	1	0.000000E+000
1	135.24498931	1.979060E-011	5.850595E-012	0	0.000000E+000
1	135.24500945	5.850595E-012	1.979060E-011	1	0.000000E+000
1	135.24505839	1.979060E-011	5.850595E-012	0	0.000000E+000
1	135.24508001	5.850595E-012	1.979060E-011	1	0.000000E+000
1	135.24560143	1.979060E-011	5.850595E-012	0	0.000000E+000
1	135.24567125	5.850595E-012	1.979060E-011	1	0.000000E+000
1	135.24586509	1.979060E-011	5.850595E-012	0	0.000000E+000
1	135.24620020	5.850595E-012	1.979060E-011	1	0.000000E+000
1	135.24625445	1.979060E-011	5.850595E-012	0	0.000000E+000
1	135.24629502	5.850595E-012	1.979060E-011	1	0.000000E+000
1	135.24658925	1.979060E-011	5.850595E-012	0	0.000000E+000
1	135.24662300	5.850595E-012	1.979060E-011	1	0.000000E+000
1	135.24675098	1.979060E-011	5.850595E-012	0	0.000000E+000
1	135.25405977	5.850595E-012	1.979060E-011	1	0.000000E+000
1	135.25415757	1.979060E-011	5.850595E-012	0	0.000000E+000
1	135.25951144	5.850595E-012	1.979060E-011	1	0.000000E+000
1	135.26064823	1.979060E-011	5.850595E-012	0	0.000000E+000
1	135.28122312	5.850595E-012	1.979060E-011	1	0.000000E+000
1	135.28126494	1.979060E-011	5.850595E-012	0	0.000000E+000
1	135.28128805	5.850595E-012	1.979060E-011	1	0.000000E+000
1	135.28150747	1.979060E-011	5.850595E-012	0	0.000000E+000
1	135.28654486	5.850595E-012	1.979060E-011	1	0.000000E+000
1	135.28669444	1.979060E-011	5.850595E-012	0	0.000000E+000
1	135.29782292	5.850595E-012	1.979060E-011	1	0.000000E+000
1	135.29841909	1.979060E-011	5.850595E-012	0	0.000000E+000
1	135.29853981	5.850595E-012	1.979060E-011	1	0.000000E+000
1	135.29864868	1.979060E-011	5.850595E-012	0	0.000000E+000
1	135.30846092	5.850595E-012	1.979060E-011	1	0.000000E+000
1	135.31006173	1.979060E-011	5.850595E-012	0	0.000000E+000
1	135.31006414	5.850595E-012	1.979060E-011	1	0.000000E+000
1	135.31024691	1.979060E-011	5.850595E-012	0	0.000000E+000
1	135.31042652	5.850595E-012	1.979060E-011	1	0.000000E+000
1	135.31430077	1.979060E-011	5.850595E-012	0	0.000000E+000
1	135.31938005	5.850595E-012	1.979060E-011	1	0.000000E+000
1	135.32091169	1.979060E-011	5.850595E-012	0	0.000000E+000
1	135.32360778	5.850595E-012	1.979060E-011	1	0.000000E+000
1	135.32378759	1.979060E-011	5.850595E-012	0	0.000000E+000
1	135.33375397	5.850595E-012	1.979060E-011	1	0.000000E+000
1	135.33627146	1.979060E-011	5.850595E-012	0	0.000000E+000
1	135.36711029	5.850595E-012	1.979060E-011	1	0.000000E+000
1	135.36806290	1.979060E-011	5.850595E-012	0	0.000000E+000
1	135.37109542	5.850595E-012	1.979060E-011	1	0.000000E+000
1	135.37126611	1.979060E-011	5.850595E-012	0	0.000000E+000
1	135.37131123	5.850595E-012	1.979060E-011	1	0.000000E+000
1	135.37215091	1.979060E-011	5.850595E-012	0	0.000000E+000
1	135.37608565	5.850595E-012	1.979060E-011	1	0.000000E+000
1	135.37631572	1.979060E-011	5.850595E-012	0	0.000000E+000
1	135.37719556	5.850595E-012	1.979060E-011	1	0.000000E+000
1	135.37965796	1.979060E-011	5.850595E-012	0	0.000000E+000
1	135.38170748	5.850595E-012	1.979060E-011	1	0.000000E+000
1	135.38180987	1.979060E-011	5.850595E-012	0	0.000000E+000
1	135.38375409	5.850595E-012	1.979060E-011	1	0.000000E+000
1	135.38388046	1.979060E-011	5.850595E-012	0	0.000000E+000
1	135.39005744	5.850595E-012	1.979060E-011	1	0.000000E+000
1	135.39014058	1.979060E-011	5.850595E-012	0	0.000000E+000
1	135.40301730	5.850595E-012	1.979060E-011	1	0.000000E+000
1	135.40306509	1.979060E-011	5.850595E-012	0	0.000000E+000
1	135.40309119	5.850595E-012	1.979060E-011	1	0.000000E+000
1	135.40363001	1.979060E-011	5.850595E-012	0	0.000000E+000
1	135.40364265	5.850595E-012	1.979060E-011	1	0.000000E+000
1	135.40422503	1.979060E-011	5.850595E-012	0	0.000000E+000
1	135.40610702	5.850595E-012	1.979060E-011	1	0.000000E+000
1	135.40627735	1.979060E-011	5.850595E-012	0	0.000000E+000
1	135.40631223	5.850595E-012	1.979060E-011	1	0.000000E+000
1	135.40712048	1.979060E-011	5.850595E-012	0	0.000000E+000
1	135.44531819	5.850595E-012	1.979060E-011	1	0.000000E+000
1	135.44538242	1.979060E-011	5.850595E-012	0	0.000000E+000
1	135.44822919	5.850595E-012	1.979060E-011	1	0.000000E+000
1	135.44837247	1.979060E-011	5.850595E-012	0	0.000000E+000
1	135.44839367	5.850595E-012	1.979060E-011	1	0.000000E+000
1	135.44840927	1.979060E-011	5.850595E-012	0	0.000000E+000
1	135.45328846	5.850595E-012	1.979060E-011	1	0.000000E+000
1	135.45439351	1.979060E-011	5.850595E-012	0	0.000000E+000
1	135.46303553	5.850595E-012	1.979060E-011	1	0.000000E+000
1	135.46316699	1.979060E-011	5.850595E-012	0	0.000000E+000
1	135.46739782	5.850595E-012	1.979060E-011	1	0.000000E+000
1	135.46781736	1.979060E-011	5.850595E-012	0	0.000000E+000
1	135.46888263	5.850595E-012	1.979060E-011	1	0.000000E+000
1	135.46954332	1.979060E-011	5.850595E-012	0	0.000000E+000
1	135.47176111	5.850595E-012	1.979060E-011	1	0.000000E+000
1	135.47248899	1.979060E-011	5.850595E-012	0	0.000000E+000
1	135.47419824	5.850595E-012	1.979060E-011	1	0.000000E+000
1	135.47486133	1.979060E-011	5.850595E-012	0	0.000000E+000
1	135.48076795	5.850595E-012	1.979060E-011	1	0.000000E+000
1	135.48088889	1.979060E-011	5.850595E-012	0	0.000000E+000
1	135.49193025	5.850595E-012	1.979060E-011	1	0.000000E+000
1	135.49214540	1.979060E-011	5.850595E-012	0	0.000000E+000
1	135.49218289	5.850595E-012	1.979060E-011	1	0.000000E+000
1	135.49379648	1.979060E-011	5.850595E-012	0	0.000000E+000
1	135.49380663	5.850595E-012	1.979060E-011	1	0.000000E+000
1	135.49425110	1.979060E-011	5.850595E-012	0	0.000000E+000
1	135.49437500	5.850595E-012	1.979060E-011	1	0.000000E+000
1	135.49440568	1.979060E-011	5.850595E-012	0	0.000000E+000
1	135.49816791	5.850595E-012	1.979060E-011	1	0.000000E+000
1	135.49819047	1.979060E-011	5.850595E-012	0	0.000000E+000
1	135.51082725	5.850595E-012	1.979060E-011	1	0.000000E+000
1	135.51101474	1.979060E-011	5.850595E-012	0	0.000000E+000
1	135.51788407	5.850595E-012	1.979060E-011	1	0.000000E+000
1	135.51812916	1.979060E-011	5.850595E-012	0	0.000000E+000
1	135.51815303	5.850595E-012	1.979060E-011	1	0.000000E+000
1	135.51865491	1.979060E-011	5.850595E-012	0	0.000000E+000
1	135.52210014	5.850595E-012	1.979060E-011	1	0.000000E+000
1	135.52242809	1.979060E-011	5.850595E-012	0	0.000000E+000
1	135.52777880	5.850595E-012	1.979060E-011	1	0.000000E+000
1	135.52798335	1.979060E-011	5.850595E-012	0	0.000000E+000
1	135.54612386	5.850595E-012	1.979060E-011	1	0.000000E+000
1	135.54891434	1.979060E-011	5.850595E-012	0	0.000000E+000
1	135.55562018	5.850595E-012	1.979060E-011	1	0.000000E+000
1	135.55658047	1.979060E-011	5.850595E-012	0	0.000000E+000
1	135.57462477	5.850595E-012	1.979060E-011	1	0.000000E+000
1	135.57628539	1.979060E-011	5.850595E-012	0	0.000000E+000
1	135.57707853	5.850595E-012	1.979060E-011	1	0.000000E+000
1	135.57741305	1.979060E-011	5.850595E-012	0	0.000000E+000
1	135.57744319	5.850595E-012	1.979060E-011	1	0.000000E+000
1	135.57866561	1.979060E-011	5.850595E-012	0	0.000000E+000
1	135.57870375	5.850595E-012	1.979060E-011	1	0.000000E+000
1	135.57883197	1.979060E-011	5.850595E-012	0	0.000000E+000
1	135.58161700	5.850595E-012	1.979060E-011	1	0.000000E+000
1	135.58184696	1.979060E-011	5.850595E-012	0	0.000000E+000
1	135.58941656	5.850595E-012	1.979060E-011	1	0.000000E+000
1	135.59126979	1.979060E-011	5.850595E-012	0	0.000000E+000
1	135.59130745	5.850595E-012	1.979060E-011	1	0.000000E+000
1	135.59240033	1.979060E-011	5.850595E-012	0	0.000000E+000
1	135.59242658	5.850595E-012	1.979060E-011	1	0.000000E+000
1	135.59278411	1.979060E-011	5.850595E-012	0	0.000000E+000
1	135.59282497	5.850595E-012	1.979060E-011	1	0.000000E+000
1	135.59345593	1.979060E-011	5.850595E-012	0	0.000000E+000
1	135.60088784	5.850595E-012	1.979060E-011	1	0.000000E+000
1	135.60093097	1.979060E-011	5.850595E-012	0	0.000000E+000
1	135.60241391	5.850595E-012	1.979060E-011	1	0.000000E+000
1	135.60252870	1.979060E-011	5.850595E-012	0	0.000000E+000
1	135.60288959	5.850595E-012	1.979060E-011	1	0.000000E+000
1	135.60298076	1.979060E-011	5.850595E-012	0	0.000000E+000
1	135.60299605	5.850595E-012	1.979060E-011	1	0.000000E+000
1	135.60333756	1.979060E-011	5.850595E-012	0	0.000000E+000
1	135.60359259	5.850595E-012	1.979060E-011	1	0.000000E+000
1	135.60412864	1.979060E-011	5.850595E-012	0	0.000000E+000
1	135.60414690	5.850595E-012	1.979060E-011	1	0.000000E+000
1	135.60418384	1.979060E-011	5.850595E-012	0	0.000000E+000
1	135.61134620	5.850595E-012	1.979060E-011	1	0.000000E+000
1	135.61160894	1.979060E-011	5.850595E-012	0	0.000000E+000
1	135.61660793	5.850595E-012	1.979060E-011	1	0.000000E+000
1	135.61739873	1.979060E-011	5.850595E-012	0	0.000000E+000
1	135.61744088	5.850595E-012	1.979060E-011	1	0.000000E+000
1	135.61789659	1.979060E-011	5.850595E-012	0	0.000000E+000
1	135.62588045	5.850595E-012	1.979060E-011	1	0.000000E+000
1	135.62673821	1.979060E-011	5.850595E-012	0	0.000000E+000
1	135.62697862	5.850595E-012	1.979060E-011	1	0.000000E+000
1	135.62708459	1.979060E-011	5.850595E-012	0	0.000000E+000
1	135.62734491	5.850595E-012	1.979060E-011	1	0.000000E+000
1	135.62742144	1.979060E-011	5.850595E-012	0	0.000000E+000
1	135.64027133	5.850595E-012	1.979060E-011	1	0.000000E+000
1	135.64033950	1.979060E-011	5.850595E-012	0	0.000000E+000
1	135.64088200	5.850595E-012	1.979060E-011	1	0.000000E+000
1	135.64090751	1.979060E-011	5.850595E-012	0	0.000000E+000
1	135.64716237	5.850595E-012	1.979060E-011	1	0.000000E+000
1	135.64729575	1.979060E-011	5.850595E-012	0	0.000000E+000
1	135.65334163	5.850595E-012	1.979060E-011	1	0.000000E+000
1	135.65450205	1.979060E-011	5.850595E-012	0	0.000000E+000
1	135.65779131	5.850595E-012	1.979060E-011	1	0.000000E+000
1	135.65833590	1.979060E-011	5.850595E-012	0	0.000000E+000
1	135.65987875	5.850595E-012	1.979060E-011	1	0.000000E+000
1	135.65993260	1.979060E-011	5.850595E-012	0	0.000000E+000
1	135.65994206	5.850595E-012	1.979060E-011	1	0.000000E+000
1	135.65999610	1.979060E-011	5.850595E-012	0	0.000000E+000
1	135.66541251	5.850595E-012	1.979060E-011	1	0.000000E+000
1	135.66550816	1.979060E-011	5.850595E-012	0	0.000000E+000
1	135.66590139	5.850595E-012	1.979060E-011	1	0.000000E+000
1	135.66624808	1.979060E-011	5.850595E-012	0	0.000000E+000
1	135.67173395	5.850595E-012	1.979060E-011	1	0.000000E+000
1	135.67235139	1.979060E-011	5.850595E-012	0	0.000000E+000
1	135.67235840	5.850595E-012	1.979060E-011	1	0.000000E+000
1	135.67276437	1.979060E-011	5.850595E-012	0	0.000000E+000
1	135.67278569	5.850595E-012	1.979060E-011	1	0.000000E+000
1	135.67335780	1.979060E-011	5.850595E-012	0	0.000000E+000
1	135.67339173	5.850595E-012	1.979060E-011	1	0.000000E+000
1	135.67369238	1.979060E-011	5.850595E-012	0	0.000000E+000
1	135.68349662	5.850595E-012	1.979060E-011	1	0.000000E+000
1	135.68402312	1.979060E-011	5.850595E-012	0	0.000000E+000
1	135.69388778	5.850595E-012	1.979060E-011	1	0.000000E+000
1	135.69405591	1.979060E-011	5.850595E-012	0	0.000000E+000
1	135.69410540	5.850595E-012	1.979060E-011	1	0.000000E+000
1	135.69473705	1.979060E-011	5.850595E-012	0	0.000000E+000
1	135.69934244	5.850595E-012	1.979060E-011	1	0.000000E+000
1	135.69989641	1.979060E-011	5.850595E-012	0	0.000000E+000
1	135.70158517	5.850595E-012	1.979060E-011	1	0.000000E+000
1	135.70192760	1.979060E-011	5.850595E-012	0	0.000000E+000
1	135.70347540	5.850595E-012	1.979060E-011	1	0.000000E+000
1	135.70369452	1.979060E-011	5.850595E-012	0	0.000000E+000
1	135.70753286	5.850595E-012	1.979060E-011	1	0.000000E+000
1	135.70911121	1.979060E-011	5.850595E-012	0	0.000000E+000
1	135.70913721	5.850595E-012	1.979060E-011	1	0.000000E+000
1	135.70933168	1.979060E-011	5.850595E-012	0	0.000000E+000
1	135.70989784	5.850595E-012	1.979060E-011	1	0.000000E+000
1	135.71064457	1.979060E-011	5.850595E-012	0	0.000000E+000
1	135.71068006	5.850595E-012	1.979060E-011	1	0.000000E+000
1	135.71119708	1.979060E-011	5.850595E-012	0	0.000000E+000
1	135.71122921	5.850595E-012	1.979060E-011	1	0.000000E+000
1	135.71198510	1.979060E-011	5.850595E-012	0	0.000000E+000
1	135.71260566	5.850595E-012	1.979060E-011	1	0.000000E+000
1	135.71279932	1.979060E-011	5.850595E-012	0	0.000000E+000
1	135.71649092	5.850595E-012	1.979060E-011	1	0.000000E+000
1	135.71651667	1.979060E-011	5.850595E-012	0	0.000000E+000
1	135.72138690	5.850595E-012	1.979060E-011	1	0.000000E+000
1	135.72208472	1.979060E-011	5.850595E-012	0	0.000000E+000
1	135.72215205	5.850595E-012	1.979060E-011	1	0.000000E+000
1	135.72388101	1.979060E-011	5.850595E-012	0	0.000000E+000
1	135.72390424	5.850595E-012	1.979060E-011	1	0.000000E+000
1	135.72428720	1.979060E-011	5.850595E-012	0	0.000000E+000
1	135.72438082	5.850595E-012	1.979060E-011	1	0.000000E+000
1	135.72453080	1.979060E-011	5.850595E-012	0	0.000000E+000
1	135.73326049	5.850595E-012	1.979060E-011	1	0.000000E+000
1	135.73339603	1.979060E-011	5.850595E-012	0	0.000000E+000
1	135.73364519	5.850595E-012	1.979060E-011	1	0.000000E+000
1	135.73367801	1.979060E-011	5.850595E-012	0	0.000000E+000
1	135.73386321	5.850595E-012	1.979060E-011	1	0.000000E+000
1	135.73466644	1.979060E-011	5.850595E-012	0	0.000000E+000
1	135.73494637	5.850595E-012	1.979060E-011	1	0.000000E+000
1	135.73546524	1.979060E-011	5.850595E-012	0	0.000000E+000
1	135.74327069	5.850595E-012	1.979060E-011	1	0.000000E+000
1	135.74412174	1.979060E-011	5.850595E-012	0	0.000000E+000
1	135.74455947	5.850595E-012	1.979060E-011	1	0.000000E+000
1	135.74481281	1.979060E-011	5.850595E-012	0	0.000000E+000
1	135.74505127	5.850595E-012	1.979060E-011	1	0.000000E+000
1	135.74591214	1.979060E-011	5.850595E-012	0	0.000000E+000
1	135.74593850	5.850595E-012	1.979060E-011	1	0.000000E+000
1	135.74729070	1.979060E-011	5.850595E-012	0	0.000000E+000
1	135.75927921	5.850595E-012	1.979060E-011	1	0.000000E+000
1	135.75935522	1.979060E-011	5.850595E-012	0	0.000000E+000
1	135.76403578	5.850595E-012	1.979060E-011	1	0.000000E+000
1	135.76472715	1.979060E-011	5.850595E-012	0	0.000000E+000
1	135.76580599	5.850595E-012	1.979060E-011	1	0.000000E+000
1	135.76583172	1.979060E-011	5.850595E-012	0	0.000000E+000
1	135.76695617	5.850595E-012	1.979060E-011	1	0.000000E+000
1	135.76803443	1.979060E-011	5.850595E-012	0	0.000000E+000
1	135.76824294	5.850595E-012	1.979060E-011	1	0.000000E+000
1	135.76849566	1.979060E-011	5.850595E-012	0	0.000000E+000
1	135.77587800	5.850595E-012	1.979060E-011	1	0.000000E+000
1	135.77608978	1.979060E-011	5.850595E-012	0	0.000000E+000
1	135.77611926	5.850595E-012	1.979060E-011	1	0.000000E+000
1	135.77638060	1.979060E-011	5.850595E-012	0	0.000000E+000
1	135.77915925	5.850595E-012	1.979060E-011	1	0.000000E+000
1	135.77920268	1.979060E-011	5.850595E-012	0	0.000000E+000
1	135.78103690	5.850595E-012	1.979060E-011	1	0.000000E+000
1	135.78170534	1.979060E-011	5.850595E-012	0	0.000000E+000
1	135.78380161	5.850595E-012	1.979060E-011	1	0.000000E+000
1	135.78384771	1.979060E-011	5.850595E-012	0	0.000000E+000
1	135.80363067	5.850595E-012	1.979060E-011	1	0.000000E+000
1	135.80376662	1.979060E-011	5.850595E-012	0	0.000000E+000
1	135.80837138	5.850595E-012	1.979060E-011	1	0.000000E+000
1	135.80849430	1.979060E-011	5.850595E-012	0	0.000000E+000
1	135.80851788	5.850595E-012	1.979060E-011	1	0.000000E+000
1	135.80866559	1.979060E-011	5.850595E-012	0	0.000000E+000
1	135.80869039	5.850595E-012	1.979060E-011	1	0.000000E+000
1	135.80884377	1.979060E-011	5.850595E-012	0	0.000000E+000
1	141.88170295	5.941478E-012	1.988148E-011	1	0.000000E+000
1	141.88205310	1.988148E-011	5.941478E-012	0	0.000000E+000
1	141.88208501	5.941478E-012	1.988148E-011	1	0.000000E+000
1	141.88260460	1.988148E-011	5.941478E-012	0	0.000000E+000
1	141.89518209	5.941478E-012	1.988148E-011	1	0.000000E+000
1	141.89579119	1.988148E-011	5.941478E-012	0	0.000000E+000
1	141.90234934	5.941478E-012	1.988148E-011	1	0.000000E+000
1	141.90475118	1.988148E-011	5.941478E-012	0	0.000000E+000
1	141.90490533	5.941478E-012	1.988148E-011	1	0.000000E+000
1	141.90491814	1.988148E-011	5.941478E-012	0	0.000000E+000
1	141.90636085	5.941478E-012	1.988148E-011	1	0.000000E+000
1	141.90648299	1.988148E-011	5.941478E-012	0	0.000000E+000
1	141.90653872	5.941478E-012	1.988148E-011	1	0.000000E+000
1	141.90948922	1.988148E-011	5.941478E-012	0	0.000000E+000
1	141.90951114	5.941478E-012	1.988148E-011	1	0.000000E+000
1	141.91330812	1.988148E-011	5.941478E-012	0	0.000000E+000
1	141.91334028	5.941478E-012	1.988148E-011	1	0.000000E+000
1	141.91364151	1.988148E-011	5.941478E-012	0	0.000000E+000
1	141.91663188	5.941478E-012	1.988148E-011	1	0.000000E+000
1	141.91758287	1.988148E-011	5.941478E-012	0	0.000000E+000
1	141.91760604	5.941478E-012	1.988148E-011	1	0.000000E+000
1	141.91842820	1.988148E-011	5.941478E-012	0	0.000000E+000
1	141.91845282	5.941478E-012	1.988148E-011	1	0.000000E+000
1	141.91851900	1.988148E-011	5.941478E-012	0	0.000000E+000
1	141.92034948	5.941478E-012	1.988148E-011	1	0.000000E+000
1	141.92255330	1.988148E-011	5.941478E-012	0	0.000000E+000
1	141.92255723	5.941478E-012	1.988148E-011	1	0.000000E+000
1	141.92299163	1.988148E-011	5.941478E-012	0	0.000000E+000
1	141.92306901	5.941478E-012	1.988148E-011	1	0.000000E+000
1	141.92348168	1.988148E-011	5.941478E-012	0	0.000000E+000
1	141.92864409	5.941478E-012	1.988148E-011	1	0.000000E+000
1	141.92870118	1.988148E-011	5.941478E-012	0	0.000000E+000
1	141.93903925	5.941478E-012	1.988148E-011	1	0.000000E+000
1	141.93939642	1.988148E-011	5.941478E-012	0	0.000000E+000
1	141.93941107	5.941478E-012	1.988148E-011	1	0.000000E+000
1	141.94152344	1.988148E-011	5.941478E-012	0	0.000000E+000
1	141.94184144	5.941478E-012	1.988148E-011	1	0.000000E+000
1	141.94211442	1.988148E-011	5.941478E-012	0	0.000000E+000
1	141.94213127	5.941478E-012	1.988148E-011	1	0.000000E+000
1	141.94271006	1.988148E-011	5.941478E-012	0	0.000000E+000
1	141.94273685	5.941478E-012	1.988148E-011	1	0.000000E+000
1	141.94394822	1.988148E-011	5.941478E-012	0	0.000000E+000
1	141.94418853	5.941478E-012	1.988148E-011	1	0.000000E+000
1	141.94452856	1.988148E-011	5.941478E-012	0	0.000000E+000
1	141.94454958	5.941478E-012	1.988148E-011	1	0.000000E+000
1	141.94502523	1.988148E-011	5.941478E-012	0	0.000000E+000
1	141.95000131	5.941478E-012	1.988148E-011	1	0.000000E+000
1	141.95005736	1.988148E-011	5.941478E-012	0	0.000000E+000
1	141.95062421	5.941478E-012	1.988148E-011	1	0.000000E+000
1	141.95066919	1.988148E-011	5.941478E-012	0	0.000000E+000
1	144.80089868	6.274008E-012	2.021401E-011	1	0.000000E+000
1	144.80192574	2.021401E-011	6.274008E-012	0	0.000000E+000
1	144.80248888	6.274008E-012	2.021401E-011	1	0.000000E+000
1	144.80411685	2.021401E-011	6.274008E-012	0	0.000000E+000
1	144.80512973	6.274008E-012	2.021401E-011	1	0.000000E+000
1	144.80617646	2.021401E-011	6.274008E-012	0	0.000000E+000
1	144.80832619	6.274008E-012	2.021401E-011	1	0.000000E+000
1	144.80862301	2.021401E-011	6.274008E-012	0	0.000000E+000
1	144.80955400	6.274008E-012	2.021401E-011	1	0.000000E+000
1	144.81188289	2.021401E-011	6.274008E-012	0	0.000000E+000
1	144.81191265	6.274008E-012	2.021401E-011	1	0.000000E+000
1	144.81210435	2.021401E-011	6.274008E-012	0	0.000000E+000
1	144.81242134	6.274008E-012	2.021401E-011	1	0.000000E+000
1	144.81277740	2.021401E-011	6.274008E-012	0	0.000000E+000
1	144.81278886	6.274008E-012	2.021401E-011	1	0.000000E+000
1	144.81386969	2.021401E-011	6.274008E-012	0	0.000000E+000
1	144.81460672	6.274008E-012	2.021401E-011	1	0.000000E+000
1	144.81472024	2.021401E-011	6.274008E-012	0	0.000000E+000
1	144.81474573	6.274008E-012	2.021401E-011	1	0.000000E+000
1	144.81744942	2.021401E-011	6.274008E-012	0	0.000000E+000
1	144.81747491	6.274008E-012	2.021401E-011	1	0.000000E+000
1	144.81823350	2.021401E-011	6.274008E-012	0	0.000000E+000
1	144.81838708	6.274008E-012	2.021401E-011	1	0.000000E+000
1	144.81858247	2.021401E-011	6.274008E-012	0	0.000000E+000
1	144.82070606	6.274008E-012	2.021401E-011	1	0.000000E+000
1	144.82175377	2.021401E-011	6.274008E-012	0	0.000000E+000
1	144.82177534	6.274008E-012	2.021401E-011	1	0.000000E+000
1	144.82264720	2.021401E-011	6.274008E-012	0	0.000000E+000
1	144.82270503	6.274008E-012	2.021401E-011	1	0.000000E+000
1	144.82434524	2.021401E-011	6.274008E-012	0	0.000000E+000
1	144.82436259	6.274008E-012	2.021401E-011	1	0.000000E+000
1	144.82555323	2.021401E-011	6.274008E-012	0	0.000000E+000
1	144.82556898	6.274008E-012	2.021401E-011	1	0.000000E+000
1	144.82689186	2.021401E-011	6.274008E-012	0	0.000000E+000
1	144.82766097	6.274008E-012	2.021401E-011	1	0.000000E+000
1	144.82789268	2.021401E-011	6.274008E-012	0	0.000000E+000
1	144.82823050	6.274008E-012	2.021401E-011	1	0.000000E+000
1	144.82825884	2.021401E-011	6.274008E-012	0	0.000000E+000
1	144.82878670	6.274008E-012	2.021401E-011	1	0.000000E+000
1	144.82948829	2.021401E-011	6.274008E-012	0	0.000000E+000
1	144.83061141	6.274008E-012	2.021401E-011	1	0.000000E+000
1	144.83183123	2.021401E-011	6.274008E-012	0	0.000000E+000
1	144.83190330	6.274008E-012	2.021401E-011	1	0.000000E+000
1	144.83292823	2.021401E-011	6.274008E-012	0	0.000000E+000
1	144.83359042	6.274008E-012	2.021401E-011	1	0.000000E+000
1	144.83388908	2.021401E-011	6.274008E-012	0	0.000000E+000
1	144.83392896	6.274008E-012	2.021401E-011	1	0.000000E+000
1	144.83502684	2.021401E-011	6.274008E-012	0	0.000000E+000
1	144.83536876	6.274008E-012	2.021401E-011	1	0.000000E+000
1	144.83600252	2.021401E-011	6.274008E-012	0	0.000000E+000
1	144.83779692	6.274008E-012	2.021401E-011	1	0.000000E+000
1	144.83863927	2.021401E-011	6.274008E-012	0	0.000000E+000
1	144.83865767	6.274008E-012	2.021401E-011	1	0.000000E+000
1	144.84000776	2.021401E-011	6.274008E-012	0	0.000000E+000
1	144.84002860	6.274008E-012	2.021401E-011	1	0.000000E+000
1	144.84158718	2.021401E-011	6.274008E-012	0	0.000000E+000
1	144.84222105	6.274008E-012	2.021401E-011	1	0.000000E+000
1	144.84225101	2.021401E-011	6.274008E-012	0	0.000000E+000
1	144.84488530	6.274008E-012	2.021401E-011	1	0.000000E+000
1	144.84565198	2.021401E-011	6.274008E-012	0	0.000000E+000
1	144.84565767	6.274008E-012	2.021401E-011	1	0.000000E+000
1	144.84599118	2.021401E-011	6.274008E-012	0	0.000000E+000
1	144.84635657	6.274008E-012	2.021401E-011	1	0.000000E+000
1	144.84656188	2.021401E-011	6.274008E-012	0	0.000000E+000
1	144.84658711	6.274008E-012	2.021401E-011	1	0.000000E+000
1	144.84680731	2.021401E-011	6.274008E-012	0	0.000000E+000
1	144.84689185	6.274008E-012	2.021401E-011	1	0.000000E+000
1	144.84795124	2.021401E-011	6.274008E-012	0	0.000000E+000
1	144.84801784	6.274008E-012	2.021401E-011	1	0.000000E+000
1	144.84840734	2.021401E-011	6.274008E-012	0	0.000000E+000
1	144.84843139	6.274008E-012	2.021401E-011	1	0.000000E+000
1	144.84910462	2.021401E-011	6.274008E-012	0	0.000000E+000
1	144.85130775	6.274008E-012	2.021401E-011	1	0.000000E+000
1	144.85298238	2.021401E-011	6.274008E-012	0	0.000000E+000
1	144.85300021	6.274008E-012	2.021401E-011	1	0.000000E+000
1	144.85478489	2.021401E-011	6.274008E-012	0	0.000000E+000
1	144.85481118	6.274008E-012	2.021401E-011	1	0.000000E+000
1	144.85608578	2.021401E-011	6.274008E-012	0	0.000000E+000
1	144.85616782	6.274008E-012	2.021401E-011	1	0.000000E+000
1	144.85661801	2.021401E-011	6.274008E-012	0	0.000000E+000
1	144.85959506	6.274008E-012	2.021401E-011	1	0.000000E+000
1	144.85968037	2.021401E-011	6.274008E-012	0	0.000000E+000
1	144.86320653	6.274008E-012	2.021401E-011	1	0.000000E+000
1	144.86341117	2.021401E-011	6.274008E-012	0	0.000000E+000
1	144.86345432	6.274008E-012	2.021401E-011	1	0.000000E+000
1	144.86347144	2.021401E-011	6.274008E-012	0	0.000000E+000
1	144.86348788	6.274008E-012	2.021401E-011	1	0.000000E+000
1	144.86366135	2.021401E-011	6.274008E-012	0	0.000000E+000
1	144.86560386	6.274008E-012	2.021401E-011	1	0.000000E+000
1	144.86628754	2.021401E-011	6.274008E-012	0	0.000000E+000
1	144.86656134	6.274008E-012	2.021401E-011	1	0.000000E+000
1	144.86710729	2.021401E-011	6.274008E-012	0	0.000000E+000
1	144.86897438	6.274008E-012	2.021401E-011	1	0.000000E+000
1	144.86962588	2.021401E-011	6.274008E-012	0	0.000000E+000
1	144.87130232	6.274008E-012	2.021401E-011	1	0.000000E+000
1	144.87142631	2.021401E-011	6.274008E-012	0	0.000000E+000
1	144.87220297	6.274008E-012	2.021401E-011	1	0.000000E+000
1	144.87322887	2.021401E-011	6.274008E-012	0	0.000000E+000
1	144.87323882	6.274008E-012	2.021401E-011	1	0.000000E+000
1	144.87429809	2.021401E-011	6.274008E-012	0	0.000000E+000
1	144.87433499	6.274008E-012	2.021401E-011	1	0.000000E+000
1	144.87606318	2.021401E-011	6.274008E-012	0	0.000000E+000
1	144.87607884	6.274008E-012	2.021401E-011	1	0.000000E+000
1	144.87688692	2.021401E-011	6.274008E-012	0	0.000000E+000
1	144.87690309	6.274008E-012	2.021401E-011	1	0.000000E+000
1	144.88004986	2.021401E-011	6.274008E-012	0	0.000000E+000
1	144.88007776	6.274008E-012	2.021401E-011	1	0.000000E+000
1	144.88275299	2.021401E-011	6.274008E-012	0	0.000000E+000
1	144.88669018	6.274008E-012	2.021401E-011	1	0.000000E+000
1	144.88958347	2.021401E-011	6.274008E-012	0	0.000000E+000
1	144.88961504	6.274008E-012	2.021401E-011	1	0.000000E+000
1	144.89089786	2.021401E-011	6.274008E-012	0	0.000000E+000
1	144.89218115	6.274008E-012	2.021401E-011	1	0.000000E+000
1	144.89224734	2.021401E-011	6.274008E-012	0	0.000000E+000
1	144.89226603	6.274008E-012	2.021401E-011	1	0.000000E+000
1	144.89247551	2.021401E-011	6.274008E-012	0	0.000000E+000
1	144.89248044	6.274008E-012	2.021401E-011	1	0.000000E+000
1	144.89376701	2.021401E-011	6.274008E-012	0	0.000000E+000
1	144.89554842	6.274008E-012	2.021401E-011	1	0.000000E+000
1	144.89603761	2.021401E-011	6.274008E-012	0	0.000000E+000
1	144.89606889	6.274008E-012	2.021401E-011	1	0.000000E+000
1	144.89661206	2.021401E-011	6.274008E-012	0	0.000000E+000
1	144.89825392	6.274008E-012	2.021401E-011	1	0.000000E+000
1	144.89832226	2.021401E-011	6.274008E-012	0	0.000000E+000
1	144.89836885	6.274008E-012	2.021401E-011	1	0.000000E+000
1	144.89839983	2.021401E-011	6.274008E-012	0	0.000000E+000
1	144.89972580	6.274008E-012	2.021401E-011	1	0.000000E+000
1	144.89976857	2.021401E-011	6.274008E-012	0	0.000000E+000
1	144.89978435	6.274008E-012	2.021401E-011	1	0.000000E+000
1	144.90121787	2.021401E-011	6.274008E-012	0	0.000000E+000
1	144.90123480	6.274008E-012	2.021401E-011	1	0.000000E+000
1	144.90131193	2.021401E-011	6.274008E-012	0	0.000000E+000
1	144.90134068	6.274008E-012	2.021401E-011	1	0.000000E+000
1	144.90205853	2.021401E-011	6.274008E-012	0	0.000000E+000
1	144.90220692	6.274008E-012	2.021401E-011	1	0.000000E+000
1	144.90221459	2.021401E-011	6.274008E-012	0	0.000000E+000
1	144.90223819	6.274008E-012	2.021401E-011	1	0.000000E+000
1	144.90445377	2.021401E-011	6.274008E-012	0	0.000000E+000
1	144.90448168	6.274008E-012	2.021401E-011	1	0.000000E+000
1	144.90470455	2.021401E-011	6.274008E-012	0	0.000000E+000
1	144.90487099	6.274008E-012	2.021401E-011	1	0.000000E+000
1	144.90548896	2.021401E-011	6.274008E-012	0	0.000000E+000
1	144.90701448	6.274008E-012	2.021401E-011	1	0.000000E+000
1	144.90768578	2.021401E-011	6.274008E-012	0	0.000000E+000
1	144.90940879	6.274008E-012	2.021401E-011	1	0.000000E+000
1	144.90968871	2.021401E-011	6.274008E-012	0	0.000000E+000
1	144.91052448	6.274008E-012	2.021401E-011	1	0.000000E+000
1	144.91054486	2.021401E-011	6.274008E-012	0	0.000000E+000
1	144.91081270	6.274008E-012	2.021401E-011	1	0.000000E+000
1	144.91185347	2.021401E-011	6.274008E-012	0	0.000000E+000
1	144.91189134	6.274008E-012	2.021401E-011	1	0.000000E+000
1	144.91241503	2.021401E-011	6.274008E-012	0	0.000000E+000
1	144.91243932	6.274008E-012	2.021401E-011	1	0.000000E+000
1	144.91305810	2.021401E-011	6.274008E-012	0	0.000000E+000
1	144.91311138	6.274008E-012	2.021401E-011	1	0.000000E+000
1	144.91335345	2.021401E-011	6.274008E-012	0	0.000000E+000
1	144.91336445	6.274008E-012	2.021401E-011	1	0.000000E+000
1	144.91405890	2.021401E-011	6.274008E-012	0	0.000000E+000
1	144.92093747	6.274008E-012	2.021401E-011	1	0.000000E+000
1	144.92431225	2.021401E-011	6.274008E-012	0	0.000000E+000
1	144.92435405	6.274008E-012	2.021401E-011	1	0.000000E+000
1	144.92450038	2.021401E-011	6.274008E-012	0	0.000000E+000
1	144.92526239	6.274008E-012	2.021401E-011	1	0.000000E+000
1	144.92554079	2.021401E-011	6.274008E-012	0	0.000000E+000
1	144.92566435	6.274008E-012	2.021401E-011	1	0.000000E+000
1	144.92707720	2.021401E-011	6.274008E-012	0	0.000000E+000
1	144.92717375	6.274008E-012	2.021401E-011	1	0.000000E+000
1	144.92759431	2.021401E-011	6.274008E-012	0	0.000000E+000
1	144.92953101	6.274008E-012	2.021401E-011	1	0.000000E+000
1	144.93168382	2.021401E-011	6.274008E-012	0	0.000000E+000
1	144.93511395	6.274008E-012	2.021401E-011	1	0.000000E+000
1	144.93647595	2.021401E-011	6.274008E-012	0	0.000000E+000
1	144.94114978	6.274008E-012	2.021401E-011	1	0.000000E+000
1	144.94179817	2.021401E-011	6.274008E-012	0	0.000000E+000
1	144.94207603	6.274008E-012	2.021401E-011	1	0.000000E+000
1	144.94270533	2.021401E-011	6.274008E-012	0	0.000000E+000
1	144.94273951	6.274008E-012	2.021401E-011	1	0.000000E+000
1	144.94432931	2.021401E-011	6.274008E-012	0	0.000000E+000
1	144.94497594	6.274008E-012	2.021401E-011	1	0.000000E+000
1	144.94573154	2.021401E-011	6.274008E-012	0	0.000000E+000
1	144.94776601	6.274008E-012	2.021401E-011	1	0.000000E+000
1	144.94895166	2.021401E-011	6.274008E-012	0	0.000000E+000
1	144.95219814	6.274008E-012	2.021401E-011	1	0.000000E+000
1	144.95357040	2.021401E-011	6.274008E-012	0	0.000000E+000
1	144.95363359	6.274008E-012	2.021401E-011	1	0.000000E+000
1	144.95495541	2.021401E-011	6.274008E-012	0	0.000000E+000
1	144.95590985	6.274008E-012	2.021401E-011	1	0.000000E+000
1	144.95597763	2.021401E-011	6.274008E-012	0	0.000000E+000
1	144.95629028	6.274008E-012	2.021401E-011	1	0.000000E+000
1	144.95645792	2.021401E-011	6.274008E-012	0	0.000000E+000
1	144.95985709	6.274008E-012	2.021401E-011	1	0.000000E+000
1	144.96031075	2.021401E-011	6.274008E-012	0	0.000000E+000
1	144.96544047	6.274008E-012	2.021401E-011	1	0.000000E+000
1	144.96705404	2.021401E-011	6.274008E-012	0	0.000000E+000
1	144.96709600	6.274008E-012	2.021401E-011	1	0.000000E+000
1	144.96832343	2.021401E-011	6.274008E-012	0	0.000000E+000
1	144.97266446	6.274008E-012	2.021401E-011	1	0.000000E+000
1	144.97279664	2.021401E-011	6.274008E-012	0	0.000000E+000
1	144.97285693	6.274008E-012	2.021401E-011	1	0.000000E+000
1	144.97388719	2.021401E-011	6.274008E-012	0	0.000000E+000
1	144.97391122	6.274008E-012	2.021401E-011	1	0.000000E+000
1	144.97472474	2.021401E-011	6.274008E-012	0	0.000000E+000
1	144.97650565	6.274008E-012	2.021401E-011	1	0.000000E+000
1	144.97869098	2.021401E-011	6.274008E-012	0	0.000000E+000
1	144.98168418	6.274008E-012	2.021401E-011	1	0.000000E+000
1	144.98351974	2.021401E-011	6.274008E-012	0	0.000000E+000
1	144.98806682	6.274008E-012	2.021401E-011	1	0.000000E+000
1	144.98866642	2.021401E-011	6.274008E-012	0	0.000000E+000
1	144.98877232	6.274008E-012	2.021401E-011	1	0.000000E+000
1	144.98900039	2.021401E-011	6.274008E-012	0	0.000000E+000
1	144.99243913	6.274008E-012	2.021401E-011	1	0.000000E+000
1	144.99435833	2.021401E-011	6.274008E-012	0	0.000000E+000
1	144.99615997	6.274008E-012	2.021401E-011	1	0.000000E+000
1	144.99673148	2.021401E-011	6.274008E-012	0	0.000000E+000
1	144.99674956	6.274008E-012	2.021401E-011	1	0.000000E+000
1	144.99677693	2.021401E-011	6.274008E-012	0	0.000000E+000
1	145.00070210	6.274008E-012	2.021401E-011	1	0.000000E+000
1	145.00167465	2.021401E-011	6.274008E-012	0	0.000000E+000
1	145.00170527	6.274008E-012	2.021401E-011	1	0.000000E+000
1	145.00238537	2.021401E-011	6.274008E-012	0	0.000000E+000
1	145.00243562	6.274008E-012	2.021401E-011	1	0.000000E+000
1	145.00278249	2.021401E-011	6.274008E-012	0	0.000000E+000
1	145.00296858	6.274008E-012	2.021401E-011	1	0.000000E+000
1	145.00308503	2.021401E-011	6.274008E-012	0	0.000000E+000
1	145.00330628	6.274008E-012	2.021401E-011	1	0.000000E+000
1	145.00333371	2.021401E-011	6.274008E-012	0	0.000000E+000
1	145.00404122	6.274008E-012	2.021401E-011	1	0.000000E+000
1	145.00472658	2.021401E-011	6.274008E-012	0	0.000000E+000
1	145.01101192	6.274008E-012	2.021401E-011	1	0.000000E+000
1	145.01150799	2.021401E-011	6.274008E-012	0	0.000000E+000
1	145.01265170	6.274008E-012	2.021401E-011	1	0.000000E+000
1	145.01269986	2.021401E-011	6.274008E-012	0	0.000000E+000
1	145.01568817	6.274008E-012	2.021401E-011	1	0.000000E+000
1	145.01898230	2.021401E-011	6.274008E-012	0	0.000000E+000
1	145.01903587	6.274008E-012	2.021401E-011	1	0.000000E+000
1	145.02071536	2.021401E-011	6.274008E-012	0	0.000000E+000
1	145.02075437	6.274008E-012	2.021401E-011	1	0.000000E+000
1	145.02150771	2.021401E-011	6.274008E-012	0	0.000000E+000
1	145.02273084	6.274008E-012	2.021401E-011	1	0.000000E+000
1	145.02293557	2.021401E-011	6.274008E-012	0	0.000000E+000
1	145.02677605	6.274008E-012	2.021401E-011	1	0.000000E+000
1	145.02828631	2.021401E-011	6.274008E-012	0	0.000000E+000
1	145.02883618	6.274008E-012	2.021401E-011	1	0.000000E+000
1	145.02953730	2.021401E-011	6.274008E-012	0	0.000000E+000
1	148.80853714	6.106245E-012	2.004624E-011	1	0.000000E+000
1	148.80920147	2.004624E-011	6.106245E-012	0	0.000000E+000
1	148.80920510	6.106245E-012	2.004624E-011	1	0.000000E+000
1	148.81008473	2.004624E-011	6.106245E-012	0	0.000000E+000
1	148.81352096	6.106245E-012	2.004624E-011	1	0.000000E+000
1	148.81762974	2.004624E-011	6.106245E-012	0	0.000000E+000
1	148.81764670	6.106245E-012	2.004624E-011	1	0.000000E+000
1	148.82144170	2.004624E-011	6.106245E-012	0	0.000000E+000
1	148.82146541	6.106245E-012	2.004624E-011	1	0.000000E+000
1	148.82447361	2.004624E-011	6.106245E-012	0	0.000000E+000
1	148.82479042	6.106245E-012	2.004624E-011	1	0.000000E+000
1	148.82570417	2.004624E-011	6.106245E-012	0	0.000000E+000
1	148.82632746	6.106245E-012	2.004624E-011	1	0.000000E+000
1	148.82715685	2.004624E-011	6.106245E-012	0	0.000000E+000
1	148.82716643	6.106245E-012	2.004624E-011	1	0.000000E+000
1	148.82952313	2.004624E-011	6.106245E-012	0	0.000000E+000
1	148.83784794	6.106245E-012	2.004624E-011	1	0.000000E+000
1	148.83943650	2.004624E-011	6.106245E-012	0	0.000000E+000
1	148.83987894	6.106245E-012	2.004624E-011	1	0.000000E+000
1	148.84012331	2.004624E-011	6.106245E-012	0	0.000000E+000
1	148.84482840	6.106245E-012	2.004624E-011	1	0.000000E+000
1	148.84573301	2.004624E-011	6.106245E-012	0	0.000000E+000
1	148.84955480	6.106245E-012	2.004624E-011	1	0.000000E+000
1	148.84967643	2.004624E-011	6.106245E-012	0	0.000000E+000
1	148.85042203	6.106245E-012	2.004624E-011	1	0.000000E+000
1	148.85043540	2.004624E-011	6.106245E-012	0	0.000000E+000
1	148.85286875	6.106245E-012	2.004624E-011	1	0.000000E+000
1	148.85365905	2.004624E-011	6.106245E-012	0	0.000000E+000
1	148.85665666	6.106245E-012	2.004624E-011	1	0.000000E+000
1	148.85719747	2.004624E-011	6.106245E-012	0	0.000000E+000
1	148.85722826	6.106245E-012	2.004624E-011	1	0.000000E+000
1	148.85772683	2.004624E-011	6.106245E-012	0	0.000000E+000
1	148.85963844	6.106245E-012	2.004624E-011	1	0.000000E+000
1	148.86112230	2.004624E-011	6.106245E-012	0	0.000000E+000
1	148.86123196	6.106245E-012	2.004624E-011	1	0.000000E+000
1	148.86312107	2.004624E-011	6.106245E-012	0	0.000000E+000
1	148.86332684	6.106245E-012	2.004624E-011	1	0.000000E+000
1	148.86337582	2.004624E-011	6.106245E-012	0	0.000000E+000
1	148.87044971	6.106245E-012	2.004624E-011	1	0.000000E+000
1	148.87148450	2.004624E-011	6.106245E-012	0	0.000000E+000
1	148.87149607	6.106245E-012	2.004624E-011	1	0.000000E+000
1	148.87194123	2.004624E-011	6.106245E-012	0	0.000000E+000
1	148.88185006	6.106245E-012	2.004624E-011	1	0.000000E+000
1	148.88252707	2.004624E-011	6.106245E-012	0	0.000000E+000
1	148.88253977	6.106245E-012	2.004624E-011	1	0.000000E+000
1	148.88362482	2.004624E-011	6.106245E-012	0	0.000000E+000
1	148.88365419	6.106245E-012	2.004624E-011	1	0.000000E+000
1	148.88574176	2.004624E-011	6.106245E-012	0	0.000000E+000
1	148.88578167	6.106245E-012	2.004624E-011	1	0.000000E+000
1	148.88603791	2.004624E-011	6.106245E-012	0	0.000000E+000
1	148.88609401	6.106245E-012	2.004624E-011	1	0.000000E+000
1	148.88757149	2.004624E-011	6.106245E-012	0	0.000000E+000
1	148.88760245	6.106245E-012	2.004624E-011	1	0.000000E+000
1	148.88823689	2.004624E-011	6.106245E-012	0	0.000000E+000
1	148.88824868	6.106245E-012	2.004624E-011	1	0.000000E+000
1	148.89039820	2.004624E-011	6.106245E-012	0	0.000000E+000
1	148.89052029	6.106245E-012	2.004624E-011	1	0.000000E+000
1	148.89085368	2.004624E-011	6.106245E-012	0	0.000000E+000
1	148.89103520	6.106245E-012	2.004624E-011	1	0.000000E+000
1	148.89328273	2.004624E-011	6.106245E-012	0	0.000000E+000
1	148.89460597	6.106245E-012	2.004624E-011	1	0.000000E+000
1	148.89496288	2.004624E-011	6.106245E-012	0	0.000000E+000
1	148.89535690	6.106245E-012	2.004624E-011	1	0.000000E+000
1	148.89575601	2.004624E-011	6.106245E-012	0	0.000000E+000
1	148.89580008	6.106245E-012	2.004624E-011	1	0.000000E+000
1	148.89789280	2.004624E-011	6.106245E-012	0	0.000000E+000
1	148.89925141	6.106245E-012	2.004624E-011	1	0.000000E+000
1	148.89955794	2.004624E-011	6.106245E-012	0	0.000000E+000
1	148.90341727	6.106245E-012	2.004624E-011	1	0.000000E+000
1	148.90382070	2.004624E-011	6.106245E-012	0	0.000000E+000
1	148.90786786	6.106245E-012	2.004624E-011	1	0.000000E+000
1	148.90788679	2.004624E-011	6.106245E-012	0	0.000000E+000
1	148.91150994	6.106245E-012	2.004624E-011	1	0.000000E+000
1	148.91258819	2.004624E-011	6.106245E-012	0	0.000000E+000
1	148.91327539	6.106245E-012	2.004624E-011	1	0.000000E+000
1	148.91343285	2.004624E-011	6.106245E-012	0	0.000000E+000
1	148.92222489	6.106245E-012	2.004624E-011	1	0.000000E+000
1	148.92383420	2.004624E-011	6.106245E-012	0	0.000000E+000
1	148.92879307	6.106245E-012	2.004624E-011	1	0.000000E+000
1	148.92991351	2.004624E-011	6.106245E-012	0	0.000000E+000
1	148.93555225	6.106245E-012	2.004624E-011	1	0.000000E+000
1	148.93585983	2.004624E-011	6.106245E-012	0	0.000000E+000
1	148.93587984	6.106245E-012	2.004624E-011	1	0.000000E+000
1	148.93746169	2.004624E-011	6.106245E-012	0	0.000000E+000
1	148.93749554	6.106245E-012	2.004624E-011	1	0.000000E+000
1	148.93796160	2.004624E-011	6.106245E-012	0	0.000000E+000
1	148.94058414	6.106245E-012	2.004624E-011	1	0.000000E+000
1	148.94183560	2.004624E-011	6.106245E-012	0	0.000000E+000
1	148.94601775	6.106245E-012	2.004624E-011	1	0.000000E+000
1	148.94631042	2.004624E-011	6.106245E-012	0	0.000000E+000
1	148.94634822	6.106245E-012	2.004624E-011	1	0.000000E+000
1	148.94852091	2.004624E-011	6.106245E-012	0	0.000000E+000
1	148.94853135	6.106245E-012	2.004624E-011	1	0.000000E+000
1	148.94884286	2.004624E-011	6.106245E-012	0	0.000000E+000
1	148.95059960	6.106245E-012	2.004624E-011	1	0.000000E+000
1	148.95088462	2.004624E-011	6.106245E-012	0	0.000000E+000
1	148.95091955	6.106245E-012	2.004624E-011	1	0.000000E+000
1	148.95102266	2.004624E-011	6.106245E-012	0	0.000000E+000
1	148.95170739	6.106245E-012	2.004624E-011	1	0.000000E+000
1	148.95316515	2.004624E-011	6.106245E-012	0	0.000000E+000
1	148.95317421	6.106245E-012	2.004624E-011	1	0.000000E+000
1	148.95410311	2.004624E-011	6.106245E-012	0	0.000000E+000
1	148.95559419	6.106245E-012	2.004624E-011	1	0.000000E+000
1	148.95571536	2.004624E-011	6.106245E-012	0	0.000000E+000
1	148.95644718	6.106245E-012	2.004624E-011	1	0.000000E+000
1	148.95846708	2.004624E-011	6.106245E-012	0	0.000000E+000
1	148.95853917	6.106245E-012	2.004624E-011	1	0.000000E+000
1	148.95862731	2.004624E-011	6.106245E-012	0	0.000000E+000
1	148.96376489	6.106245E-012	2.004624E-011	1	0.000000E+000
1	148.96490625	2.004624E-011	6.106245E-012	0	0.000000E+000
1	148.96496391	6.106245E-012	2.004624E-011	1	0.000000E+000
1	148.96667028	2.004624E-011	6.106245E-012	0	0.000000E+000
1	148.97149171	6.106245E-012	2.004624E-011	1	0.000000E+000
1	148.97164876	2.004624E-011	6.106245E-012	0	0.000000E+000
1	148.97166819	6.106245E-012	2.004624E-011	1	0.000000E+000
1	148.97169180	2.004624E-011	6.106245E-012	0	0.000000E+000
1	148.97268172	6.106245E-012	2.004624E-011	1	0.000000E+000
1	148.97275975	2.004624E-011	6.106245E-012	0	0.000000E+000
1	149.08412177	6.104079E-012	2.004408E-011	1	0.000000E+000
1	149.08729434	2.004408E-011	6.104079E-012	0	0.000000E+000
1	149.08823753	6.104079E-012	2.004408E-011	1	0.000000E+000
1	149.09032665	2.004408E-011	6.104079E-012	0	0.000000E+000
1	149.09832637	6.104079E-012	2.004408E-011	1	0.000000E+000
1	149.10022225	2.004408E-011	6.104079E-012	0	0.000000E+000
1	149.10023384	6.104079E-012	2.004408E-011	1	0.000000E+000
1	149.10465132	2.004408E-011	6.104079E-012	0	0.000000E+000
1	149.10758079	6.104079E-012	2.004408E-011	1	0.000000E+000
1	149.10964760	2.004408E-011	6.104079E-012	0	0.000000E+000
1	149.10968352	6.104079E-012	2.004408E-011	1	0.000000E+000
1	149.11073905	2.004408E-011	6.104079E-012	0	0.000000E+000
1	149.11084039	6.104079E-012	2.004408E-011	1	0.000000E+000
1	149.11145671	2.004408E-011	6.104079E-012	0	0.000000E+000
1	149.11146986	6.104079E-012	2.004408E-011	1	0.000000E+000
1	149.11241584	2.004408E-011	6.104079E-012	0	0.000000E+000
1	149.11359262	6.104079E-012	2.004408E-011	1	0.000000E+000
1	149.11407480	2.004408E-011	6.104079E-012	0	0.000000E+000
1	149.11435526	6.104079E-012	2.004408E-011	1	0.000000E+000
1	149.11580346	2.004408E-011	6.104079E-012	0	0.000000E+000
1	149.11581928	6.104079E-012	2.004408E-011	1	0.000000E+000
1	149.11617465	2.004408E-011	6.104079E-012	0	0.000000E+000
1	149.11619971	6.104079E-012	2.004408E-011	1	0.000000E+000
1	149.11909014	2.004408E-011	6.104079E-012	0	0.000000E+000
1	149.12104275	6.104079E-012	2.004408E-011	1	0.000000E+000
1	149.12117877	2.004408E-011	6.104079E-012	0	0.000000E+000
1	149.12121627	6.104079E-012	2.004408E-011	1	0.000000E+000
1	149.12239856	2.004408E-011	6.104079E-012	0	0.000000E+000
1	149.12244343	6.104079E-012	2.004408E-011	1	0.000000E+000
1	149.12258229	2.004408E-011	6.104079E-012	0	0.000000E+000
1	149.12384571	6.104079E-012	2.004408E-011	1	0.000000E+000
1	149.12498939	2.004408E-011	6.104079E-012	0	0.000000E+000
1	149.12501714	6.104079E-012	2.004408E-011	1	0.000000E+000
1	149.12513761	2.004408E-011	6.104079E-012	0	0.000000E+000
1	149.12524379	6.104079E-012	2.004408E-011	1	0.000000E+000
1	149.12586521	2.004408E-011	6.104079E-012	0	0.000000E+000
1	149.12675129	6.104079E-012	2.004408E-011	1	0.000000E+000
1	149.12701577	2.004408E-011	6.104079E-012	0	0.000000E+000
1	149.12762142	6.104079E-012	2.004408E-011	1	0.000000E+000
1	149.12827686	2.004408E-011	6.104079E-012	0	0.000000E+000
1	149.12845181	6.104079E-012	2.004408E-011	1	0.000000E+000
1	149.13029146	2.004408E-011	6.104079E-012	0	0.000000E+000
1	149.14250500	6.104079E-012	2.004408E-011	1	0.000000E+000
1	149.14400635	2.004408E-011	6.104079E-012	0	0.000000E+000
1	149.14452830	6.104079E-012	2.004408E-011	1	0.000000E+000
1	149.14504081	2.004408E-011	6.104079E-012	0	0.000000E+000
1	149.14977551	6.104079E-012	2.004408E-011	1	0.000000E+000
1	149.15091988	2.004408E-011	6.104079E-012	0	0.000000E+000
1	149.15100207	6.104079E-012	2.004408E-011	1	0.000000E+000
1	149.15137912	2.004408E-011	6.104079E-012	0	0.000000E+000
1	149.15141168	6.104079E-012	2.004408E-011	1	0.000000E+000
1	149.15250524	2.004408E-011	6.104079E-012	0	0.000000E+000
1	149.15255441	6.104079E-012	2.004408E-011	1	0.000000E+000
1	149.15301226	2.004408E-011	6.104079E-012	0	0.000000E+000
1	149.15550627	6.104079E-012	2.004408E-011	1	0.000000E+000
1	149.15604706	2.004408E-011	6.104079E-012	0	0.000000E+000
1	149.15781176	6.104079E-012	2.004408E-011	1	0.000000E+000
1	149.15839067	2.004408E-011	6.104079E-012	0	0.000000E+000
1	149.15845499	6.104079E-012	2.004408E-011	1	0.000000E+000
1	149.15998594	2.004408E-011	6.104079E-012	0	0.000000E+000
1	149.16000413	6.104079E-012	2.004408E-011	1	0.000000E+000
1	149.16037150	2.004408E-011	6.104079E-012	0	0.000000E+000
1	149.16040007	6.104079E-012	2.004408E-011	1	0.000000E+000
1	149.16365240	2.004408E-011	6.104079E-012	0	0.000000E+000
1	149.16708979	6.104079E-012	2.004408E-011	1	0.000000E+000
1	149.16777649	2.004408E-011	6.104079E-012	0	0.000000E+000
1	149.16781234	6.104079E-012	2.004408E-011	1	0.000000E+000
1	149.16821085	2.004408E-011	6.104079E-012	0	0.000000E+000
1	149.16983819	6.104079E-012	2.004408E-011	1	0.000000E+000
1	149.17098151	2.004408E-011	6.104079E-012	0	0.000000E+000
1	149.17099844	6.104079E-012	2.004408E-011	1	0.000000E+000
1	149.17245593	2.004408E-011	6.104079E-012	0	0.000000E+000
1	149.17393506	6.104079E-012	2.004408E-011	1	0.000000E+000
1	149.17422636	2.004408E-011	6.104079E-012	0	0.000000E+000
1	149.17423224	6.104079E-012	2.004408E-011	1	0.000000E+000
1	149.17474489	2.004408E-011	6.104079E-012	0	0.000000E+000
1	149.17477468	6.104079E-012	2.004408E-011	1	0.000000E+000
1	149.17489117	2.004408E-011	6.104079E-012	0	0.000000E+000
1	149.17692064	6.104079E-012	2.004408E-011	1	0.000000E+000
1	149.17696732	2.004408E-011	6.104079E-012	0	0.000000E+000
1	149.17700524	6.104079E-012	2.004408E-011	1	0.000000E+000
1	149.17744268	2.004408E-011	6.104079E-012	0	0.000000E+000
1	149.18302361	6.104079E-012	2.004408E-011	1	0.000000E+000
1	149.18342926	2.004408E-011	6.104079E-012	0	0.000000E+000
1	149.18345488	6.104079E-012	2.004408E-011	1	0.000000E+000
1	149.18513412	2.004408E-011	6.104079E-012	0	0.000000E+000
1	149.18519060	6.104079E-012	2.004408E-011	1	0.000000E+000
1	149.18599471	2.004408E-011	6.104079E-012	0	0.000000E+000
1	149.18686314	6.104079E-012	2.004408E-011	1	0.000000E+000
1	149.18758320	2.004408E-011	6.104079E-012	0	0.000000E+000
1	149.18761586	6.104079E-012	2.004408E-011	1	0.000000E+000
1	149.18942736	2.004408E-011	6.104079E-012	0	0.000000E+000
1	149.19183386	6.104079E-012	2.004408E-011	1	0.000000E+000
1	149.19198203	2.004408E-011	6.104079E-012	0	0.000000E+000
1	149.19200527	6.104079E-012	2.004408E-011	1	0.000000E+000
1	149.19249713	2.004408E-011	6.104079E-012	0	0.000000E+000
1	149.19390240	6.104079E-012	2.004408E-011	1	0.000000E+000
1	149.19464983	2.004408E-011	6.104079E-012	0	0.000000E+000
1	149.19465942	6.104079E-012	2.004408E-011	1	0.000000E+000
1	149.19472214	2.004408E-011	6.104079E-012	0	0.000000E+000
1	149.19472794	6.104079E-012	2.004408E-011	1	0.000000E+000
1	149.19718750	2.004408E-011	6.104079E-012	0	0.000000E+000
1	149.19720817	6.104079E-012	2.004408E-011	1	0.000000E+000
1	149.19780479	2.004408E-011	6.104079E-012	0	0.000000E+000
1	149.19784277	6.104079E-012	2.004408E-011	1	0.000000E+000
1	149.19788633	2.004408E-011	6.104079E-012	0	0.000000E+000
1	149.19883580	6.104079E-012	2.004408E-011	1	0.000000E+000
1	149.20018979	2.004408E-011	6.104079E-012	0	0.000000E+000
1	149.20227721	6.104079E-012	2.004408E-011	1	0.000000E+000
1	149.20252110	2.004408E-011	6.104079E-012	0	0.000000E+000
1	149.20582334	6.104079E-012	2.004408E-011	1	0.000000E+000
1	149.20592094	2.004408E-011	6.104079E-012	0	0.000000E+000
1	149.20690959	6.104079E-012	2.004408E-011	1	0.000000E+000
1	149.20701257	2.004408E-011	6.104079E-012	0	0.000000E+000
1	149.20713208	6.104079E-012	2.004408E-011	1	0.000000E+000
1	149.20714009	2.004408E-011	6.104079E-012	0	0.000000E+000
1	149.20720051	6.104079E-012	2.004408E-011	1	0.000000E+000
1	149.20725224	2.004408E-011	6.104079E-012	0	0.000000E+000
1	149.21105751	6.104079E-012	2.004408E-011	1	0.000000E+000
1	149.21233664	2.004408E-011	6.104079E-012	0	0.000000E+000
1	149.21423809	6.104079E-012	2.004408E-011	1	0.000000E+000
1	149.21512485	2.004408E-011	6.104079E-012	0	0.000000E+000
1	149.21516118	6.104079E-012	2.004408E-011	1	0.000000E+000
1	149.21530568	2.004408E-011	6.104079E-012	0	0.000000E+000
1	149.21655725	6.104079E-012	2.004408E-011	1	0.000000E+000
1	149.21747385	2.004408E-011	6.104079E-012	0	0.000000E+000
1	149.22073191	6.104079E-012	2.004408E-011	1	0.000000E+000
1	149.22110944	2.004408E-011	6.104079E-012	0	0.000000E+000
1	149.22113534	6.104079E-012	2.004408E-011	1	0.000000E+000
1	149.22275235	2.004408E-011	6.104079E-012	0	0.000000E+000
1	149.22625132	6.104079E-012	2.004408E-011	1	0.000000E+000
1	149.22636651	2.004408E-011	6.104079E-012	0	0.000000E+000
1	149.22638771	6.104079E-012	2.004408E-011	1	0.000000E+000
1	149.22820422	2.004408E-011	6.104079E-012	0	0.000000E+000
1	149.22821400	6.104079E-012	2.004408E-011	1	0.000000E+000
1	149.22896780	2.004408E-011	6.104079E-012	0	0.000000E+000
1	149.22898842	6.104079E-012	2.004408E-011	1	0.000000E+000
1	149.22957033	2.004408E-011	6.104079E-012	0	0.000000E+000
1	149.22958771	6.104079E-012	2.004408E-011	1	0.000000E+000
1	149.22999570	2.004408E-011	6.104079E-012	0	0.000000E+000
1	149.23572507	6.104079E-012	2.004408E-011	1	0.000000E+000
1	149.23578560	2.004408E-011	6.104079E-012	0	0.000000E+000
1	149.23579097	6.104079E-012	2.004408E-011	1	0.000000E+000
1	149.23664278	2.004408E-011	6.104079E-012	0	0.000000E+000
1	149.23664503	6.104079E-012	2.004408E-011	1	0.000000E+000
1	149.23704903	2.004408E-011	6.104079E-012	0	0.000000E+000
1	149.23999243	6.104079E-012	2.004408E-011	1	0.000000E+000
1	149.24023289	2.004408E-011	6.104079E-012	0	0.000000E+000
1	149.24273786	6.104079E-012	2.004408E-011	1	0.000000E+000
1	149.24286346	2.004408E-011	6.104079E-012	0	0.000000E+000
1	149.24398610	6.104079E-012	2.004408E-011	1	0.000000E+000
1	149.24547277	2.004408E-011	6.104079E-012	0	0.000000E+000
1	149.24550460	6.104079E-012	2.004408E-011	1	0.000000E+000
1	149.24686078	2.004408E-011	6.104079E-012	0	0.000000E+000
1	149.24727745	6.104079E-012	2.004408E-011	1	0.000000E+000
1	149.24843309	2.004408E-011	6.104079E-012	0	0.000000E+000
1	149.25670856	6.104079E-012	2.004408E-011	1	0.000000E+000
1	149.25683154	2.004408E-011	6.104079E-012	0	0.000000E+000
1	149.25894592	6.104079E-012	2.004408E-011	1	0.000000E+000
1	149.25957341	2.004408E-011	6.104079E-012	0	0.000000E+000
1	149.25959550	6.104079E-012	2.004408E-011	1	0.000000E+000
1	149.25970204	2.004408E-011	6.104079E-012	0	0.000000E+000
1	149.26034625	6.104079E-012	2.004408E-011	1	0.000000E+000
1	149.26041785	2.004408E-011	6.104079E-012	0	0.000000E+000
1	149.26127831	6.104079E-012	2.004408E-011	1	0.000000E+000
1	149.26220959	2.004408E-011	6.104079E-012	0	0.000000E+000
1	149.26222460	6.104079E-012	2.004408E-011	1	0.000000E+000
1	149.26262282	2.004408E-011	6.104079E-012	0	0.000000E+000
1	149.26263536	6.104079E-012	2.004408E-011	1	0.000000E+000
1	149.26297812	2.004408E-011	6.104079E-012	0	0.000000E+000
1	158.22148394	6.042886E-012	1.998289E-011	1	0.000000E+000
1	158.22208729	1.998289E-011	6.042886E-012	0	0.000000E+000
1	158.22211736	6.042886E-012	1.998289E-011	1	0.000000E+000
1	158.22295716	1.998289E-011	6.042886E-012	0	0.000000E+000
1	158.22298725	6.042886E-012	1.998289E-011	1	0.000000E+000
1	158.22314810	1.998289E-011	6.042886E-012	0	0.000000E+000
1	158.22363985	6.042886E-012	1.998289E-011	1	0.000000E+000
1	158.22393669	1.998289E-011	6.042886E-012	0	0.000000E+000
1	158.22400094	6.042886E-012	1.998289E-011	1	0.000000E+000
1	158.22439423	1.998289E-011	6.042886E-012	0	0.000000E+000
1	158.22799194	6.042886E-012	1.998289E-011	1	0.000000E+000
1	158.22809108	1.998289E-011	6.042886E-012	0	0.000000E+000
1	158.23393764	6.042886E-012	1.998289E-011	1	0.000000E+000
1	158.23396918	1.998289E-011	6.042886E-012	0	0.000000E+000
1	158.23401645	6.042886E-012	1.998289E-011	1	0.000000E+000
1	158.23406999	1.998289E-011	6.042886E-012	0	0.000000E+000
1	158.23806000	6.042886E-012	1.998289E-011	1	0.000000E+000
1	158.23907901	1.998289E-011	6.042886E-012	0	0.000000E+000
1	158.24130281	6.042886E-012	1.998289E-011	1	0.000000E+000
1	158.24205738	1.998289E-011	6.042886E-012	0	0.000000E+000
1	158.24241895	6.042886E-012	1.998289E-011	1	0.000000E+000
1	158.24425548	1.998289E-011	6.042886E-012	0	0.000000E+000
1	158.24437106	6.042886E-012	1.998289E-011	1	0.000000E+000
1	158.24477722	1.998289E-011	6.042886E-012	0	0.000000E+000
1	158.24482137	6.042886E-012	1.998289E-011	1	0.000000E+000
1	158.24553957	1.998289E-011	6.042886E-012	0	0.000000E+000
1	158.24554735	6.042886E-012	1.998289E-011	1	0.000000E+000
1	158.24680382	1.998289E-011	6.042886E-012	0	0.000000E+000
1	158.24682147	6.042886E-012	1.998289E-011	1	0.000000E+000
1	158.24798467	1.998289E-011	6.042886E-012	0	0.000000E+000
1	158.25350162	6.042886E-012	1.998289E-011	1	0.000000E+000
1	158.25401017	1.998289E-011	6.042886E-012	0	0.000000E+000
1	158.25407613	6.042886E-012	1.998289E-011	1	0.000000E+000
1	158.25477591	1.998289E-011	6.042886E-012	0	0.000000E+000
1	158.25505108	6.042886E-012	1.998289E-011	1	0.000000E+000
1	158.25516637	1.998289E-011	6.042886E-012	0	0.000000E+000
1	158.25521690	6.042886E-012	1.998289E-011	1	0.000000E+000
1	158.25771424	1.998289E-011	6.042886E-012	0	0.000000E+000
1	158.25775745	6.042886E-012	1.998289E-011	1	0.000000E+000
1	158.25855521	1.998289E-011	6.042886E-012	0	0.000000E+000
1	158.25862462	6.042886E-012	1.998289E-011	1	0.000000E+000
1	158.25878305	1.998289E-011	6.042886E-012	0	0.000000E+000
1	158.25879437	6.042886E-012	1.998289E-011	1	0.000000E+000
1	158.25889899	1.998289E-011	6.042886E-012	0	0.000000E+000
1	158.26959086	6.042886E-012	1.998289E-011	1	0.000000E+000
1	158.27022472	1.998289E-011	6.042886E-012	0	0.000000E+000
1	158.27024600	6.042886E-012	1.998289E-011	1	0.000000E+000
1	158.27058571	1.998289E-011	6.042886E-012	0	0.000000E+000
1	158.27067873	6.042886E-012	1.998289E-011	1	0.000000E+000
1	158.27106771	1.998289E-011	6.042886E-012	0	0.000000E+000
1	158.27108688	6.042886E-012	1.998289E-011	1	0.000000E+000
1	158.27331461	1.998289E-011	6.042886E-012	0	0.000000E+000
1	158.27782427	6.042886E-012	1.998289E-011	1	0.000000E+000
1	158.27789746	1.998289E-011	6.042886E-012	0	0.000000E+000
1	158.28234089	6.042886E-012	1.998289E-011	1	0.000000E+000
1	158.28353074	1.998289E-011	6.042886E-012	0	0.000000E+000
1	158.28479060	6.042886E-012	1.998289E-011	1	0.000000E+000
1	158.28572411	1.998289E-011	6.042886E-012	0	0.000000E+000
1	158.28862809	6.042886E-012	1.998289E-011	1	0.000000E+000
1	158.28909654	1.998289E-011	6.042886E-012	0	0.000000E+000
1	158.28911835	6.042886E-012	1.998289E-011	1	0.000000E+000
1	158.28932662	1.998289E-011	6.042886E-012	0	0.000000E+000
1	158.28937944	6.042886E-012	1.998289E-011	1	0.000000E+000
1	158.28943102	1.998289E-011	6.042886E-012	0	0.000000E+000
1	158.28946449	6.042886E-012	1.998289E-011	1	0.000000E+000
1	158.29122549	1.998289E-011	6.042886E-012	0	0.000000E+000
1	158.29125525	6.042886E-012	1.998289E-011	1	0.000000E+000
1	158.29139016	1.998289E-011	6.042886E-012	0	0.000000E+000
1	158.29343734	6.042886E-012	1.998289E-011	1	0.000000E+000
1	158.29584617	1.998289E-011	6.042886E-012	0	0.000000E+000
1	158.29587130	6.042886E-012	1.998289E-011	1	0.000000E+000
1	158.29662681	1.998289E-011	6.042886E-012	0	0.000000E+000
1	158.29663781	6.042886E-012	1.998289E-011	1	0.000000E+000
1	158.29689522	1.998289E-011	6.042886E-012	0	0.000000E+000
1	158.30002587	6.042886E-012	1.998289E-011	1	0.000000E+000
1	158.30125255	1.998289E-011	6.042886E-012	0	0.000000E+000
1	158.30144714	6.042886E-012	1.998289E-011	1	0.000000E+000
1	158.30157460	1.998289E-011	6.042886E-012	0	0.000000E+000
1	158.30161686	6.042886E-012	1.998289E-011	1	0.000000E+000
1	158.30545949	1.998289E-011	6.042886E-012	0	0.000000E+000
1	158.30566631	6.042886E-012	1.998289E-011	1	0.000000E+000
1	158.30618960	1.998289E-011	6.042886E-012	0	0.000000E+000
1	158.30846836	6.042886E-012	1.998289E-011	1	0.000000E+000
1	158.30930387	1.998289E-011	6.042886E-012	0	0.000000E+000
1	158.31063818	6.042886E-012	1.998289E-011	1	0.000000E+000
1	158.31128890	1.998289E-011	6.042886E-012	0	0.000000E+000
1	158.31130468	6.042886E-012	1.998289E-011	1	0.000000E+000
1	158.31234613	1.998289E-011	6.042886E-012	0	0.000000E+000
1	158.31448462	6.042886E-012	1.998289E-011	1	0.000000E+000
1	158.31478596	1.998289E-011	6.042886E-012	0	0.000000E+000
1	158.31651048	6.042886E-012	1.998289E-011	1	0.000000E+000
1	158.31762201	1.998289E-011	6.042886E-012	0	0.000000E+000
1	158.31764027	6.042886E-012	1.998289E-011	1	0.000000E+000
1	158.31789547	1.998289E-011	6.042886E-012	0	0.000000E+000
1	158.31791047	6.042886E-012	1.998289E-011	1	0.000000E+000
1	158.31960880	1.998289E-011	6.042886E-012	0	0.000000E+000
1	158.32827737	6.042886E-012	1.998289E-011	1	0.000000E+000
1	158.32843097	1.998289E-011	6.042886E-012	0	0.000000E+000
1	158.32955475	6.042886E-012	1.998289E-011	1	0.000000E+000
1	158.32983388	1.998289E-011	6.042886E-012	0	0.000000E+000
1	158.33316411	6.042886E-012	1.998289E-011	1	0.000000E+000
1	158.33369947	1.998289E-011	6.042886E-012	0	0.000000E+000
1	158.33371480	6.042886E-012	1.998289E-011	1	0.000000E+000
1	158.33491777	1.998289E-011	6.042886E-012	0	0.000000E+000
1	158.33737823	6.042886E-012	1.998289E-011	1	0.000000E+000
1	158.33870884	1.998289E-011	6.042886E-012	0	0.000000E+000
1	158.34123435	6.042886E-012	1.998289E-011	1	0.000000E+000
1	158.34136976	1.998289E-011	6.042886E-012	0	0.000000E+000
1	158.34600751	6.042886E-012	1.998289E-011	1	0.000000E+000
1	158.34728368	1.998289E-011	6.042886E-012	0	0.000000E+000
1	158.35031552	6.042886E-012	1.998289E-011	1	0.000000E+000
1	158.35075122	1.998289E-011	6.042886E-012	0	0.000000E+000
1	158.35076798	6.042886E-012	1.998289E-011	1	0.000000E+000
1	158.35091106	1.998289E-011	6.042886E-012	0	0.000000E+000
1	158.35106991	6.042886E-012	1.998289E-011	1	0.000000E+000
1	158.35173869	1.998289E-011	6.042886E-012	0	0.000000E+000
1	158.35178052	6.042886E-012	1.998289E-011	1	0.000000E+000
1	158.35282410	1.998289E-011	6.042886E-012	0	0.000000E+000
1	158.35284600	6.042886E-012	1.998289E-011	1	0.000000E+000
1	158.35358808	1.998289E-011	6.042886E-012	0	0.000000E+000
1	161.43005307	6.133129E-012	2.007313E-011	1	0.000000E+000
1	161.43008495	2.007313E-011	6.133129E-012	0	0.000000E+000
1	161.43012045	6.133129E-012	2.007313E-011	1	0.000000E+000
1	161.43417295	2.007313E-011	6.133129E-012	0	0.000000E+000
1	161.43945558	6.133129E-012	2.007313E-011	1	0.000000E+000
1	161.44110878	2.007313E-011	6.133129E-012	0	0.000000E+000
1	161.44113298	6.133129E-012	2.007313E-011	1	0.000000E+000
1	161.44123785	2.007313E-011	6.133129E-012	0	0.000000E+000
1	161.44364541	6.133129E-012	2.007313E-011	1	0.000000E+000
1	161.44384508	2.007313E-011	6.133129E-012	0	0.000000E+000
1	161.44386408	6.133129E-012	2.007313E-011	1	0.000000E+000
1	161.44454276	2.007313E-011	6.133129E-012	0	0.000000E+000
1	161.44461087	6.133129E-012	2.007313E-011	1	0.000000E+000
1	161.44508247	2.007313E-011	6.133129E-012	0	0.000000E+000
1	161.44605205	6.133129E-012	2.007313E-011	1	0.000000E+000
1	161.44650414	2.007313E-011	6.133129E-012	0	0.000000E+000
1	161.44652796	6.133129E-012	2.007313E-011	1	0.000000E+000
1	161.44720357	2.007313E-011	6.133129E-012	0	0.000000E+000
1	161.44729470	6.133129E-012	2.007313E-011	1	0.000000E+000
1	161.44867581	2.007313E-011	6.133129E-012	0	0.000000E+000
1	161.44997762	6.133129E-012	2.007313E-011	1	0.000000E+000
1	161.45062711	2.007313E-011	6.133129E-012	0	0.000000E+000
1	161.45489480	6.133129E-012	2.007313E-011	1	0.000000E+000
1	161.45500247	2.007313E-011	6.133129E-012	0	0.000000E+000
1	161.45501031	6.133129E-012	2.007313E-011	1	0.000000E+000
1	161.45516037	2.007313E-011	6.133129E-012	0	0.000000E+000
1	161.45695655	6.133129E-012	2.007313E-011	1	0.000000E+000
1	161.45705924	2.007313E-011	6.133129E-012	0	0.000000E+000
1	161.46255325	6.133129E-012	2.007313E-011	1	0.000000E+000
1	161.46288865	2.007313E-011	6.133129E-012	0	0.000000E+000
1	161.46580967	6.133129E-012	2.007313E-011	1	0.000000E+000
1	161.46611708	2.007313E-011	6.133129E-012	0	0.000000E+000
1	161.46879099	6.133129E-012	2.007313E-011	1	0.000000E+000
1	161.46918040	2.007313E-011	6.133129E-012	0	0.000000E+000
1	161.47141828	6.133129E-012	2.007313E-011	1	0.000000E+000
1	161.47323376	2.007313E-011	6.133129E-012	0	0.000000E+000
1	161.47329670	6.133129E-012	2.007313E-011	1	0.000000E+000
1	161.47350726	2.007313E-011	6.133129E-012	0	0.000000E+000
1	161.47406113	6.133129E-012	2.007313E-011	1	0.000000E+000
1	161.47623366	2.007313E-011	6.133129E-012	0	0.000000E+000
1	161.48068682	6.133129E-012	2.007313E-011	1	0.000000E+000
1	161.48130379	2.007313E-011	6.133129E-012	0	0.000000E+000
1	161.48188508	6.133129E-012	2.007313E-011	1	0.000000E+000
1	161.48224387	2.007313E-011	6.133129E-012	0	0.000000E+000
1	161.48227234	6.133129E-012	2.007313E-011	1	0.000000E+000
1	161.48329875	2.007313E-011	6.133129E-012	0	0.000000E+000
1	161.48718124	6.133129E-012	2.007313E-011	1	0.000000E+000
1	161.49131397	2.007313E-011	6.133129E-012	0	0.000000E+000
1	161.49134267	6.133129E-012	2.007313E-011	1	0.000000E+000
1	161.49218353	2.007313E-011	6.133129E-012	0	0.000000E+000
1	161.49286391	6.133129E-012	2.007313E-011	1	0.000000E+000
1	161.49328598	2.007313E-011	6.133129E-012	0	0.000000E+000
1	161.49709810	6.133129E-012	2.007313E-011	1	0.000000E+000
1	161.49831857	2.007313E-011	6.133129E-012	0	0.000000E+000
1	161.49835156	6.133129E-012	2.007313E-011	1	0.000000E+000
1	161.50039085	2.007313E-011	6.133129E-012	0	0.000000E+000
1	161.50135542	6.133129E-012	2.007313E-011	1	0.000000E+000
1	161.50143485	2.007313E-011	6.133129E-012	0	0.000000E+000
1	161.50145870	6.133129E-012	2.007313E-011	1	0.000000E+000
1	161.50399504	2.007313E-011	6.133129E-012	0	0.000000E+000
1	161.50587675	6.133129E-012	2.007313E-011	1	0.000000E+000
1	161.50618492	2.007313E-011	6.133129E-012	0	0.000000E+000
1	161.50853818	6.133129E-012	2.007313E-011	1	0.000000E+000
1	161.50969540	2.007313E-011	6.133129E-012	0	0.000000E+000
1	161.51033567	6.133129E-012	2.007313E-011	1	0.000000E+000
1	161.51107729	2.007313E-011	6.133129E-012	0	0.000000E+000
1	161.51109233	6.133129E-012	2.007313E-011	1	0.000000E+000
1	161.51115718	2.007313E-011	6.133129E-012	0	0.000000E+000
1	161.51150656	6.133129E-012	2.007313E-011	1	0.000000E+000
1	161.51277272	2.007313E-011	6.133129E-012	0	0.000000E+000
1	161.51279367	6.133129E-012	2.007313E-011	1	0.000000E+000
1	161.51558042	2.007313E-011	6.133129E-012	0	0.000000E+000
1	161.51767774	6.133129E-012	2.007313E-011	1	0.000000E+000
1	161.52019332	2.007313E-011	6.133129E-012	0	0.000000E+000
1	161.52023037	6.133129E-012	2.007313E-011	1	0.000000E+000
1	161.52074589	2.007313E-011	6.133129E-012	0	0.000000E+000
1	161.52438625	6.133129E-012	2.007313E-011	1	0.000000E+000
1	161.52462662	2.007313E-011	6.133129E-012	0	0.000000E+000
1	161.52795753	6.133129E-012	2.007313E-011	1	0.000000E+000
1	161.52805807	2.007313E-011	6.133129E-012	0	0.000000E+000
1	161.52806901	6.133129E-012	2.007313E-011	1	0.000000E+000
1	161.52834155	2.007313E-011	6.133129E-012	0	0.000000E+000
1	161.52923022	6.133129E-012	2.007313E-011	1	0.000000E+000
1	161.53080529	2.007313E-011	6.133129E-012	0	0.000000E+000
1	161.53423169	6.133129E-012	2.007313E-011	1	0.000000E+000
1	161.53526678	2.007313E-011	6.133129E-012	0	0.000000E+000
1	161.53555366	6.133129E-012	2.007313E-011	1	0.000000E+000
1	161.53760291	2.007313E-011	6.133129E-012	0	0.000000E+000
1	161.53765150	6.133129E-012	2.007313E-011	1	0.000000E+000
1	161.53924054	2.007313E-011	6.133129E-012	0	0.000000E+000
1	161.53929334	6.133129E-012	2.007313E-011	1	0.000000E+000
1	161.53939277	2.007313E-011	6.133129E-012	0	0.000000E+000
1	161.54321134	6.133129E-012	2.007313E-011	1	0.000000E+000
1	161.54343775	2.007313E-011	6.133129E-012	0	0.000000E+000
1	161.54635688	6.133129E-012	2.007313E-011	1	0.000000E+000
1	161.54840268	2.007313E-011	6.133129E-012	0	0.000000E+000
1	161.55118624	6.133129E-012	2.007313E-011	1	0.000000E+000
1	161.55240376	2.007313E-011	6.133129E-012	0	0.000000E+000
1	161.55241242	6.133129E-012	2.007313E-011	1	0.000000E+000
1	161.55255434	2.007313E-011	6.133129E-012	0	0.000000E+000
1	161.55533531	6.133129E-012	2.007313E-011	1	0.000000E+000
1	161.55694980	2.007313E-011	6.133129E-012	0	0.000000E+000
1	161.55695099	6.133129E-012	2.007313E-011	1	0.000000E+000
1	161.55711708	2.007313E-011	6.133129E-012	0	0.000000E+000
1	161.55714089	6.133129E-012	2.007313E-011	1	0.000000E+000
1	161.55793309	2.007313E-011	6.133129E-012	0	0.000000E+000
1	161.55794213	6.133129E-012	2.007313E-011	1	0.000000E+000
1	161.55932079	2.007313E-011	6.133129E-012	0	0.000000E+000
1	161.56509579	6.133129E-012	2.007313E-011	1	0.000000E+000
1	161.56517812	2.007313E-011	6.133129E-012	0	0.000000E+000
1	161.56520562	6.133129E-012	2.007313E-011	1	0.000000E+000
1	161.56608628	2.007313E-011	6.133129E-012	0	0.000000E+000
1	161.56614581	6.133129E-012	2.007313E-011	1	0.000000E+000
1	161.56650694	2.007313E-011	6.133129E-012	0	0.000000E+000
1	161.56652153	6.133129E-012	2.007313E-011	1	0.000000E+000
1	161.56689718	2.007313E-011	6.133129E-012	0	0.000000E+000
1	161.56691411	6.133129E-012	2.007313E-011	1	0.000000E+000
1	161.56824705	2.007313E-011	6.133129E-012	0	0.000000E+000
1	161.56834933	6.133129E-012	2.007313E-011	1	0.000000E+000
1	161.56857834	2.007313E-011	6.133129E-012	0	0.000000E+000
1	161.57172267	6.133129E-012	2.007313E-011	1	0.000000E+000
1	161.57208457	2.007313E-011	6.133129E-012	0	0.000000E+000
1	161.57210998	6.133129E-012	2.007313E-011	1	0.000000E+000
1	161.57472038	2.007313E-011	6.133129E-012	0	0.000000E+000
1	161.57701734	6.133129E-012	2.007313E-011	1	0.000000E+000
1	161.57728436	2.007313E-011	6.133129E-012	0	0.000000E+000
1	161.57846994	6.133129E-012	2.007313E-011	1	0.000000E+000
1	161.57896598	2.007313E-011	6.133129E-012	0	0.000000E+000
1	161.57938057	6.133129E-012	2.007313E-011	1	0.000000E+000
1	161.57968804	2.007313E-011	6.133129E-012	0	0.000000E+000
1	161.57987567	6.133129E-012	2.007313E-011	1	0.000000E+000
1	161.58035282	2.007313E-011	6.133129E-012	0	0.000000E+000
1	161.58316694	6.133129E-012	2.007313E-011	1	0.000000E+000
1	161.58383633	2.007313E-011	6.133129E-012	0	0.000000E+000
1	161.58388881	6.133129E-012	2.007313E-011	1	0.000000E+000
1	161.58422735	2.007313E-011	6.133129E-012	0	0.000000E+000
1	161.58424648	6.133129E-012	2.007313E-011	1	0.000000E+000
1	161.58451313	2.007313E-011	6.133129E-012	0	0.000000E+000
1	161.58452126	6.133129E-012	2.007313E-011	1	0.000000E+000
1	161.58506733	2.007313E-011	6.133129E-012	0	0.000000E+000
1	161.58510910	6.133129E-012	2.007313E-011	1	0.000000E+000
1	161.58579515	2.007313E-011	6.133129E-012	0	0.000000E+000
1	161.58705928	6.133129E-012	2.007313E-011	1	0.000000E+000
1	161.58799895	2.007313E-011	6.133129E-012	0	0.000000E+000
1	161.58804810	6.133129E-012	2.007313E-011	1	0.000000E+000
1	161.58936474	2.007313E-011	6.133129E-012	0	0.000000E+000
1	161.58940028	6.133129E-012	2.007313E-011	1	0.000000E+000
1	161.59041475	2.007313E-011	6.133129E-012	0	0.000000E+000
1	161.59045270	6.133129E-012	2.007313E-011	1	0.000000E+000
1	161.59071511	2.007313E-011	6.133129E-012	0	0.000000E+000
1	161.69181498	6.218378E-012	2.015838E-011	1	0.000000E+000
1	161.69196650	2.015838E-011	6.218378E-012	0	0.000000E+000
1	161.69280358	6.218378E-012	2.015838E-011	1	0.000000E+000
1	161.69288540	2.015838E-011	6.218378E-012	0	0.000000E+000
1	161.69814186	6.218378E-012	2.015838E-011	1	0.000000E+000
1	161.69824374	2.015838E-011	6.218378E-012	0	0.000000E+000
1	161.70552098	6.218378E-012	2.015838E-011	1	0.000000E+000
1	161.70649767	2.015838E-011	6.218378E-012	0	0.000000E+000
1	161.70650582	6.218378E-012	2.015838E-011	1	0.000000E+000
1	161.70675945	2.015838E-011	6.218378E-012	0	0.000000E+000
1	161.70966946	6.218378E-012	2.015838E-011	1	0.000000E+000
1	161.71048500	2.015838E-011	6.218378E-012	0	0.000000E+000
1	161.71082589	6.218378E-012	2.015838E-011	1	0.000000E+000
1	161.71125396	2.015838E-011	6.218378E-012	0	0.000000E+000
1	161.71125797	6.218378E-012	2.015838E-011	1	0.000000E+000
1	161.71130897	2.015838E-011	6.218378E-012	0	0.000000E+000
1	161.71214174	6.218378E-012	2.015838E-011	1	0.000000E+000
1	161.71368970	2.015838E-011	6.218378E-012	0	0.000000E+000
1	161.71743097	6.218378E-012	2.015838E-011	1	0.000000E+000
1	161.71826207	2.015838E-011	6.218378E-012	0	0.000000E+000
1	161.71828821	6.218378E-012	2.015838E-011	1	0.000000E+000
1	161.71837077	2.015838E-011	6.218378E-012	0	0.000000E+000
1	161.72191694	6.218378E-012	2.015838E-011	1	0.000000E+000
1	161.72216329	2.015838E-011	6.218378E-012	0	0.000000E+000
1	161.72336406	6.218378E-012	2.015838E-011	1	0.000000E+000
1	161.72361256	2.015838E-011	6.218378E-012	0	0.000000E+000
1	161.72367625	6.218378E-012	2.015838E-011	1	0.000000E+000
1	161.72613095	2.015838E-011	6.218378E-012	0	0.000000E+000
1	161.72659514	6.218378E-012	2.015838E-011	1	0.000000E+000
1	161.72686487	2.015838E-011	6.218378E-012	0	0.000000E+000
1	161.72688669	6.218378E-012	2.015838E-011	1	0.000000E+000
1	161.72718508	2.015838E-011	6.218378E-012	0	0.000000E+000
1	161.72743961	6.218378E-012	2.015838E-011	1	0.000000E+000
1	161.72852016	2.015838E-011	6.218378E-012	0	0.000000E+000
1	161.72858137	6.218378E-012	2.015838E-011	1	0.000000E+000
1	161.72937817	2.015838E-011	6.218378E-012	0	0.000000E+000
1	161.73263123	6.218378E-012	2.015838E-011	1	0.000000E+000
1	161.73298908	2.015838E-011	6.218378E-012	0	0.000000E+000
1	161.73300215	6.218378E-012	2.015838E-011	1	0.000000E+000
1	161.73486453	2.015838E-011	6.218378E-012	0	0.000000E+000
1	161.73507730	6.218378E-012	2.015838E-011	1	0.000000E+000
1	161.73632683	2.015838E-011	6.218378E-012	0	0.000000E+000
1	161.73635554	6.218378E-012	2.015838E-011	1	0.000000E+000
1	161.73835524	2.015838E-011	6.218378E-012	0	0.000000E+000
1	161.73853786	6.218378E-012	2.015838E-011	1	0.000000E+000
1	161.73897849	2.015838E-011	6.218378E-012	0	0.000000E+000
1	161.73993128	6.218378E-012	2.015838E-011	1	0.000000E+000
1	161.74044049	2.015838E-011	6.218378E-012	0	0.000000E+000
1	161.74048182	6.218378E-012	2.015838E-011	1	0.000000E+000
1	161.74128852	2.015838E-011	6.218378E-012	0	0.000000E+000
1	161.74129766	6.218378E-012	2.015838E-011	1	0.000000E+000
1	161.74212772	2.015838E-011	6.218378E-012	0	0.000000E+000
1	161.74754962	6.218378E-012	2.015838E-011	1	0.000000E+000
1	161.74863205	2.015838E-011	6.218378E-012	0	0.000000E+000
1	161.75263099	6.218378E-012	2.015838E-011	1	0.000000E+000
1	161.75386726	2.015838E-011	6.218378E-012	0	0.000000E+000
1	161.75389174	6.218378E-012	2.015838E-011	1	0.000000E+000
1	161.75501097	2.015838E-011	6.218378E-012	0	0.000000E+000
1	161.75502023	6.218378E-012	2.015838E-011	1	0.000000E+000
1	161.75742745	2.015838E-011	6.218378E-012	0	0.000000E+000
1	161.76082517	6.218378E-012	2.015838E-011	1	0.000000E+000
1	161.76162679	2.015838E-011	6.218378E-012	0	0.000000E+000
1	161.76468912	6.218378E-012	2.015838E-011	1	0.000000E+000
1	161.76826992	2.015838E-011	6.218378E-012	0	0.000000E+000
1	161.77220549	6.218378E-012	2.015838E-011	1	0.000000E+000
1	161.77249481	2.015838E-011	6.218378E-012	0	0.000000E+000
1	161.77254682	6.218378E-012	2.015838E-011	1	0.000000E+000
1	161.77413340	2.015838E-011	6.218378E-012	0	0.000000E+000
1	161.77439009	6.218378E-012	2.015838E-011	1	0.000000E+000
1	161.77519711	2.015838E-011	6.218378E-012	0	0.000000E+000
1	161.77623369	6.218378E-012	2.015838E-011	1	0.000000E+000
1	161.77643199	2.015838E-011	6.218378E-012	0	0.000000E+000
1	161.77943702	6.218378E-012	2.015838E-011	1	0.000000E+000
1	161.78013687	2.015838E-011	6.218378E-012	0	0.000000E+000
1	161.78152616	6.218378E-012	2.015838E-011	1	0.000000E+000
1	161.78209737	2.015838E-011	6.218378E-012	0	0.000000E+000
1	161.78232050	6.218378E-012	2.015838E-011	1	0.000000E+000
1	161.78336530	2.015838E-011	6.218378E-012	0	0.000000E+000
1	161.78341808	6.218378E-012	2.015838E-011	1	0.000000E+000
1	161.78343707	2.015838E-011	6.218378E-012	0	0.000000E+000
1	161.78464840	6.218378E-012	2.015838E-011	1	0.000000E+000
1	161.78604420	2.015838E-011	6.218378E-012	0	0.000000E+000
1	161.78606866	6.218378E-012	2.015838E-011	1	0.000000E+000
1	161.78733749	2.015838E-011	6.218378E-012	0	0.000000E+000
1	161.78741613	6.218378E-012	2.015838E-011	1	0.000000E+000
1	161.78813873	2.015838E-011	6.218378E-012	0	0.000000E+000
1	161.79076547	6.218378E-012	2.015838E-011	1	0.000000E+000
1	161.79079092	2.015838E-011	6.218378E-012	0	0.000000E+000
1	161.79507125	6.218378E-012	2.015838E-011	1	0.000000E+000
1	161.79649183	2.015838E-011	6.218378E-012	0	0.000000E+000
1	161.79649631	6.218378E-012	2.015838E-011	1	0.000000E+000
1	161.79808537	2.015838E-011	6.218378E-012	0	0.000000E+000
1	161.79850138	6.218378E-012	2.015838E-011	1	0.000000E+000
1	161.79858761	2.015838E-011	6.218378E-012	0	0.000000E+000
1	161.79862508	6.218378E-012	2.015838E-011	1	0.000000E+000
1	161.79977515	2.015838E-011	6.218378E-012	0	0.000000E+000
1	161.79981228	6.218378E-012	2.015838E-011	1	0.000000E+000
1	161.80007122	2.015838E-011	6.218378E-012	0	0.000000E+000
1	161.80694407	6.218378E-012	2.015838E-011	1	0.000000E+000
1	161.80734595	2.015838E-011	6.218378E-012	0	0.000000E+000
1	161.80737617	6.218378E-012	2.015838E-011	1	0.000000E+000
1	161.80860377	2.015838E-011	6.218378E-012	0	0.000000E+000
1	161.80920453	6.218378E-012	2.015838E-011	1	0.000000E+000
1	161.80961859	2.015838E-011	6.218378E-012	0	0.000000E+000
1	161.81649759	6.218378E-012	2.015838E-011	1	0.000000E+000
1	161.81663181	2.015838E-011	6.218378E-012	0	0.000000E+000
1	161.81921206	6.218378E-012	2.015838E-011	1	0.000000E+000
1	161.81983694	2.015838E-011	6.218378E-012	0	0.000000E+000
1	161.81986827	6.218378E-012	2.015838E-011	1	0.000000E+000
1	161.82019483	2.015838E-011	6.218378E-012	0	0.000000E+000
1	161.82032530	6.218378E-012	2.015838E-011	1	0.000000E+000
1	161.82047846	2.015838E-011	6.218378E-012	0	0.000000E+000
1	161.82050372	6.218378E-012	2.015838E-011	1	0.000000E+000
1	161.82180173	2.015838E-011	6.218378E-012	0	0.000000E+000
1	161.82221837	6.218378E-012	2.015838E-011	1	0.000000E+000
1	161.82433031	2.015838E-011	6.218378E-012	0	0.000000E+000
1	161.82435031	6.218378E-012	2.015838E-011	1	0.000000E+000
1	161.82450105	2.015838E-011	6.218378E-012	0	0.000000E+000
1	161.82930554	6.218378E-012	2.015838E-011	1	0.000000E+000
1	161.83122012	2.015838E-011	6.218378E-012	0	0.000000E+000
1	161.83263757	6.218378E-012	2.015838E-011	1	0.000000E+000
1	161.83436013	2.015838E-011	6.218378E-012	0	0.000000E+000
1	161.83438253	6.218378E-012	2.015838E-011	1	0.000000E+000
1	161.83576733	2.015838E-011	6.218378E-012	0	0.000000E+000
1	161.83606297	6.218378E-012	2.015838E-011	1	0.000000E+000
1	161.83699550	2.015838E-011	6.218378E-012	0	0.000000E+000
1	161.83700496	6.218378E-012	2.015838E-011	1	0.000000E+000
1	161.83707181	2.015838E-011	6.218378E-012	0	0.000000E+000
1	161.83709238	6.218378E-012	2.015838E-011	1	0.000000E+000
1	161.83777544	2.015838E-011	6.218378E-012	0	0.000000E+000
1	161.83848291	6.218378E-012	2.015838E-011	1	0.000000E+000
1	161.83887957	2.015838E-011	6.218378E-012	0	0.000000E+000
1	161.83904816	6.218378E-012	2.015838E-011	1	0.000000E+000
1	161.83988699	2.015838E-011	6.218378E-012	0	0.000000E+000
1	161.83991085	6.218378E-012	2.015838E-011	1	0.000000E+000
1	161.84007001	2.015838E-011	6.218378E-012	0	0.000000E+000
1	161.84872296	6.218378E-012	2.015838E-011	1	0.000000E+000
1	161.84894982	2.015838E-011	6.218378E-012	0	0.000000E+000
1	161.85061903	6.218378E-012	2.015838E-011	1	0.000000E+000
1	161.85244701	2.015838E-011	6.218378E-012	0	0.000000E+000
1	161.85256198	6.218378E-012	2.015838E-011	1	0.000000E+000
1	161.85406199	2.015838E-011	6.218378E-012	0	0.000000E+000
1	161.85407872	6.218378E-012	2.015838E-011	1	0.000000E+000
1	161.85476725	2.015838E-011	6.218378E-012	0	0.000000E+000
1	161.86047197	6.218378E-012	2.015838E-011	1	0.000000E+000
1	161.86198118	2.015838E-011	6.218378E-012	0	0.000000E+000
1	161.86200522	6.218378E-012	2.015838E-011	1	0.000000E+000
1	161.86244671	2.015838E-011	6.218378E-012	0	0.000000E+000
1	161.86248477	6.218378E-012	2.015838E-011	1	0.000000E+000
1	161.86296435	2.015838E-011	6.218378E-012	0	0.000000E+000
1	161.86474172	6.218378E-012	2.015838E-011	1	0.000000E+000
1	161.86581002	2.015838E-011	6.218378E-012	0	0.000000E+000
1	161.86710124	6.218378E-012	2.015838E-011	1	0.000000E+000
1	161.86857114	2.015838E-011	6.218378E-012	0	0.000000E+000
1	161.86866078	6.218378E-012	2.015838E-011	1	0.000000E+000
1	161.86870017	2.015838E-011	6.218378E-012	0	0.000000E+000
1	161.87832658	6.218378E-012	2.015838E-011	1	0.000000E+000
1	161.87930395	2.015838E-011	6.218378E-012	0	0.000000E+000
1	161.88284279	6.218378E-012	2.015838E-011	1	0.000000E+000
1	161.88428996	2.015838E-011	6.218378E-012	0	0.000000E+000
1	161.88815009	6.218378E-012	2.015838E-011	1	0.000000E+000
1	161.88874179	2.015838E-011	6.218378E-012	0	0.000000E+000
1	161.88878606	6.218378E-012	2.015838E-011	1	0.000000E+000
1	161.88910418	2.015838E-011	6.218378E-012	0	0.000000E+000
1	161.89158643	6.218378E-012	2.015838E-011	1	0.000000E+000
1	161.89265185	2.015838E-011	6.218378E-012	0	0.000000E+000
1	161.89393704	6.218378E-012	2.015838E-011	1	0.000000E+000
1	161.89500030	2.015838E-011	6.218378E-012	0	0.000000E+000
1	163.61850795	6.119935E-012	2.005993E-011	1	0.000000E+000
1	163.61916028	2.005993E-011	6.119935E-012	0	0.000000E+000
1	163.61917798	6.119935E-012	2.005993E-011	1	0.000000E+000
1	163.61937321	2.005993E-011	6.119935E-012	0	0.000000E+000
1	163.61963187	6.119935E-012	2.005993E-011	1	0.000000E+000
1	163.62007626	2.005993E-011	6.119935E-012	0	0.000000E+000
1	163.62012521	6.119935E-012	2.005993E-011	1	0.000000E+000
1	163.62156747	2.005993E-011	6.119935E-012	0	0.000000E+000
1	163.62160894	6.119935E-012	2.005993E-011	1	0.000000E+000
1	163.62175773	2.005993E-011	6.119935E-012	0	0.000000E+000
1	163.62179105	6.119935E-012	2.005993E-011	1	0.000000E+000
1	163.62272062	2.005993E-011	6.119935E-012	0	0.000000E+000
1	163.62275151	6.119935E-012	2.005993E-011	1	0.000000E+000
1	163.62279475	2.005993E-011	6.119935E-012	0	0.000000E+000
1	163.62406289	6.119935E-012	2.005993E-011	1	0.000000E+000
1	163.62428542	2.005993E-011	6.119935E-012	0	0.000000E+000
1	163.62637786	6.119935E-012	2.005993E-011	1	0.000000E+000
1	163.62656953	2.005993E-011	6.119935E-012	0	0.000000E+000
1	163.62682285	6.119935E-012	2.005993E-011	1	0.000000E+000
1	163.62764721	2.005993E-011	6.119935E-012	0	0.000000E+000
1	163.62766158	6.119935E-012	2.005993E-011	1	0.000000E+000
1	163.62950440	2.005993E-011	6.119935E-012	0	0.000000E+000
1	163.63246724	6.119935E-012	2.005993E-011	1	0.000000E+000
1	163.63320693	2.005993E-011	6.119935E-012	0	0.000000E+000
1	163.63322036	6.119935E-012	2.005993E-011	1	0.000000E+000
1	163.63466047	2.005993E-011	6.119935E-012	0	0.000000E+000
1	163.63469406	6.119935E-012	2.005993E-011	1	0.000000E+000
1	163.63472465	2.005993E-011	6.119935E-012	0	0.000000E+000
1	163.63474088	6.119935E-012	2.005993E-011	1	0.000000E+000
1	163.63509669	2.005993E-011	6.119935E-012	0	0.000000E+000
1	163.64237783	6.119935E-012	2.005993E-011	1	0.000000E+000
1	163.64281870	2.005993E-011	6.119935E-012	0	0.000000E+000
1	163.64791973	6.119935E-012	2.005993E-011	1	0.000000E+000
1	163.64805934	2.005993E-011	6.119935E-012	0	0.000000E+000
1	163.64831748	6.119935E-012	2.005993E-011	1	0.000000E+000
1	163.64847537	2.005993E-011	6.119935E-012	0	0.000000E+000
1	163.65693490	6.119935E-012	2.005993E-011	1	0.000000E+000
1	163.65816456	2.005993E-011	6.119935E-012	0	0.000000E+000
1	163.90940765	6.063008E-012	2.000301E-011	1	0.000000E+000
1	163.91065858	2.000301E-011	6.063008E-012	0	0.000000E+000
1	163.91133632	6.063008E-012	2.000301E-011	1	0.000000E+000
1	163.91158636	2.000301E-011	6.063008E-012	0	0.000000E+000
1	163.91167096	6.063008E-012	2.000301E-011	1	0.000000E+000
1	163.91173623	2.000301E-011	6.063008E-012	0	0.000000E+000
1	163.91449025	6.063008E-012	2.000301E-011	1	0.000000E+000
1	163.91620537	2.000301E-011	6.063008E-012	0	0.000000E+000
1	163.91623442	6.063008E-012	2.000301E-011	1	0.000000E+000
1	163.91667074	2.000301E-011	6.063008E-012	0	0.000000E+000
1	163.91669352	6.063008E-012	2.000301E-011	1	0.000000E+000
1	163.91674754	2.000301E-011	6.063008E-012	0	0.000000E+000
1	163.91913989	6.063008E-012	2.000301E-011	1	0.000000E+000
1	163.91946879	2.000301E-011	6.063008E-012	0	0.000000E+000
1	163.92025948	6.063008E-012	2.000301E-011	1	0.000000E+000
1	163.92033306	2.000301E-011	6.063008E-012	0	0.000000E+000
1	163.92035552	6.063008E-012	2.000301E-011	1	0.000000E+000
1	163.92084236	2.000301E-011	6.063008E-012	0	0.000000E+000
1	163.92175653	6.063008E-012	2.000301E-011	1	0.000000E+000
1	163.92204742	2.000301E-011	6.063008E-012	0	0.000000E+000
1	163.92734892	6.063008E-012	2.000301E-011	1	0.000000E+000
1	163.92765874	2.000301E-011	6.063008E-012	0	0.000000E+000
1	163.94080523	6.063008E-012	2.000301E-011	1	0.000000E+000
1	163.94083940	2.000301E-011	6.063008E-012	0	0.000000E+000
1	163.94088995	6.063008E-012	2.000301E-011	1	0.000000E+000
1	163.94092785	2.000301E-011	6.063008E-012	0	0.000000E+000
1	163.94093084	6.063008E-012	2.000301E-011	1	0.000000E+000
1	163.94101988	2.000301E-011	6.063008E-012	0	0.000000E+000
1	163.94104874	6.063008E-012	2.000301E-011	1	0.000000E+000
1	163.94226118	2.000301E-011	6.063008E-012	0	0.000000E+000
1	163.94227856	6.063008E-012	2.000301E-011	1	0.000000E+000
1	163.94263589	2.000301E-011	6.063008E-012	0	0.000000E+000
1	163.94485392	6.063008E-012	2.000301E-011	1	0.000000E+000
1	163.94496622	2.000301E-011	6.063008E-012	0	0.000000E+000
1	163.94500332	6.063008E-012	2.000301E-011	1	0.000000E+000
1	163.94615161	2.000301E-011	6.063008E-012	0	0.000000E+000
1	163.94618170	6.063008E-012	2.000301E-011	1	0.000000E+000
1	163.94679045	2.000301E-011	6.063008E-012	0	0.000000E+000
1	163.95224740	6.063008E-012	2.000301E-011	1	0.000000E+000
1	163.95277529	2.000301E-011	6.063008E-012	0	0.000000E+000
1	163.95609978	6.063008E-012	2.000301E-011	1	0.000000E+000
1	163.95768910	2.000301E-011	6.063008E-012	0	0.000000E+000
1	163.95871971	6.063008E-012	2.000301E-011	1	0.000000E+000
1	163.95877149	2.000301E-011	6.063008E-012	0	0.000000E+000
1	163.96120332	6.063008E-012	2.000301E-011	1	0.000000E+000
1	163.96124805	2.000301E-011	6.063008E-012	0	0.000000E+000
1	163.96257444	6.063008E-012	2.000301E-011	1	0.000000E+000
1	163.96384732	2.000301E-011	6.063008E-012	0	0.000000E+000
1	163.96386500	6.063008E-012	2.000301E-011	1	0.000000E+000
1	163.96727827	2.000301E-011	6.063008E-012	0	0.000000E+000
1	163.96729933	6.063008E-012	2.000301E-011	1	0.000000E+000
1	163.96753887	2.000301E-011	6.063008E-012	0	0.000000E+000
1	163.96847775	6.063008E-012	2.000301E-011	1	0.000000E+000
1	163.96986168	2.000301E-011	6.063008E-012	0	0.000000E+000
1	163.97720431	6.063008E-012	2.000301E-011	1	0.000000E+000
1	163.97775054	2.000301E-011	6.063008E-012	0	0.000000E+000
1	163.97777859	6.063008E-012	2.000301E-011	1	0.000000E+000
1	163.97822410	2.000301E-011	6.063008E-012	0	0.000000E+000
1	163.97825286	6.063008E-012	2.000301E-011	1	0.000000E+000
1	163.98013956	2.000301E-011	6.063008E-012	0	0.000000E+000
1	163.98503047	6.063008E-012	2.000301E-011	1	0.000000E+000
1	163.98574131	2.000301E-011	6.063008E-012	0	0.000000E+000
1	163.98679375	6.063008E-012	2.000301E-011	1	0.000000E+000
1	163.98896577	2.000301E-011	6.063008E-012	0	0.000000E+000
1	163.98998430	6.063008E-012	2.000301E-011	1	0.000000E+000
1	163.99010614	2.000301E-011	6.063008E-012	0	0.000000E+000
1	163.99012685	6.063008E-012	2.000301E-011	1	0.000000E+000
1	163.99151272	2.000301E-011	6.063008E-012	0	0.000000E+000
1	163.99205477	6.063008E-012	2.000301E-011	1	0.000000E+000
1	163.99219183	2.000301E-011	6.063008E-012	0	0.000000E+000
1	163.99221858	6.063008E-012	2.000301E-011	1	0.000000E+000
1	163.99242549	2.000301E-011	6.063008E-012	0	0.000000E+000
1	163.99590902	6.063008E-012	2.000301E-011	1	0.000000E+000
1	163.99594596	2.000301E-011	6.063008E-012	0	0.000000E+000
1	163.99595448	6.063008E-012	2.000301E-011	1	0.000000E+000
1	163.99645345	2.000301E-011	6.063008E-012	0	0.000000E+000
1	163.99649087	6.063008E-012	2.000301E-011	1	0.000000E+000
1	163.99836390	2.000301E-011	6.063008E-012	0	0.000000E+000
1	163.99836750	6.063008E-012	2.000301E-011	1	0.000000E+000
1	163.99933645	2.000301E-011	6.063008E-012	0	0.000000E+000
1	164.00022637	6.063008E-012	2.000301E-011	1	0.000000E+000
1	164.00042986	2.000301E-011	6.063008E-012	0	0.000000E+000
1	164.00673030	6.063008E-012	2.000301E-011	1	0.000000E+000
1	164.00816032	2.000301E-011	6.063008E-012	0	0.000000E+000
1	164.00858013	6.063008E-012	2.000301E-011	1	0.000000E+000
1	164.00863317	2.000301E-011	6.063008E-012	0	0.000000E+000
1	164.01276939	6.063008E-012	2.000301E-011	1	0.000000E+000
1	164.01322827	2.000301E-011	6.063008E-012	0	0.000000E+000
1	164.01324518	6.063008E-012	2.000301E-011	1	0.000000E+000
1	164.01356569	2.000301E-011	6.063008E-012	0	0.000000E+000
1	164.01691561	6.063008E-012	2.000301E-011	1	0.000000E+000
1	164.01784116	2.000301E-011	6.063008E-012	0	0.000000E+000
1	164.02075737	6.063008E-012	2.000301E-011	1	0.000000E+000
1	164.02079560	2.000301E-011	6.063008E-012	0	0.000000E+000
1	164.02793894	6.063008E-012	2.000301E-011	1	0.000000E+000
1	164.02836276	2.000301E-011	6.063008E-012	0	0.000000E+000
1	164.03331099	6.063008E-012	2.000301E-011	1	0.000000E+000
1	164.03487595	2.000301E-011	6.063008E-012	0	0.000000E+000
1	164.03555644	6.063008E-012	2.000301E-011	1	0.000000E+000
1	164.03561971	2.000301E-011	6.063008E-012	0	0.000000E+000
1	164.03609029	6.063008E-012	2.000301E-011	1	0.000000E+000
1	164.03611069	2.000301E-011	6.063008E-012	0	0.000000E+000
1	164.03628323	6.063008E-012	2.000301E-011	1	0.000000E+000
1	164.03653642	2.000301E-011	6.063008E-012	0	0.000000E+000
1	164.04289366	6.063008E-012	2.000301E-011	1	0.000000E+000
1	164.04324240	2.000301E-011	6.063008E-012	0	0.000000E+000
1	164.04331991	6.063008E-012	2.000301E-011	1	0.000000E+000
1	164.04333363	2.000301E-011	6.063008E-012	0	0.000000E+000
1	164.04353671	6.063008E-012	2.000301E-011	1	0.000000E+000
1	164.04485912	2.000301E-011	6.063008E-012	0	0.000000E+000
1	164.04504468	6.063008E-012	2.000301E-011	1	0.000000E+000
1	164.04594405	2.000301E-011	6.063008E-012	0	0.000000E+000
1	164.04615653	6.063008E-012	2.000301E-011	1	0.000000E+000
1	164.04811489	2.000301E-011	6.063008E-012	0	0.000000E+000
1	164.04814320	6.063008E-012	2.000301E-011	1	0.000000E+000
1	164.04837719	2.000301E-011	6.063008E-012	0	0.000000E+000
1	164.04912860	6.063008E-012	2.000301E-011	1	0.000000E+000
1	164.04950907	2.000301E-011	6.063008E-012	0	0.000000E+000
1	164.04951540	6.063008E-012	2.000301E-011	1	0.000000E+000
1	164.04961756	2.000301E-011	6.063008E-012	0	0.000000E+000
1	164.04965790	6.063008E-012	2.000301E-011	1	0.000000E+000
1	164.04983712	2.000301E-011	6.063008E-012	0	0.000000E+000
1	164.04985962	6.063008E-012	2.000301E-011	1	0.000000E+000
1	164.05115575	2.000301E-011	6.063008E-012	0	0.000000E+000
1	164.05117420	6.063008E-012	2.000301E-011	1	0.000000E+000
1	164.05133017	2.000301E-011	6.063008E-012	0	0.000000E+000
1	164.05175284	6.063008E-012	2.000301E-011	1	0.000000E+000
1	164.05233080	2.000301E-011	6.063008E-012	0	0.000000E+000
1	164.05235105	6.063008E-012	2.000301E-011	1	0.000000E+000
1	164.05245480	2.000301E-011	6.063008E-012	0	0.000000E+000
1	164.05259402	6.063008E-012	2.000301E-011	1	0.000000E+000
1	164.05419932	2.000301E-011	6.063008E-012	0	0.000000E+000
1	164.05421232	6.063008E-012	2.000301E-011	1	0.000000E+000
1	164.05427558	2.000301E-011	6.063008E-012	0	0.000000E+000
1	164.05436178	6.063008E-012	2.000301E-011	1	0.000000E+000
1	164.05484706	2.000301E-011	6.063008E-012	0	0.000000E+000
1	164.05801568	6.063008E-012	2.000301E-011	1	0.000000E+000
1	164.05818289	2.000301E-011	6.063008E-012	0	0.000000E+000
1	164.05922091	6.063008E-012	2.000301E-011	1	0.000000E+000
1	164.05976544	2.000301E-011	6.063008E-012	0	0.000000E+000
1	164.05977241	6.063008E-012	2.000301E-011	1	0.000000E+000
1	164.05989942	2.000301E-011	6.063008E-012	0	0.000000E+000
1	164.05991699	6.063008E-012	2.000301E-011	1	0.000000E+000
1	164.06026141	2.000301E-011	6.063008E-012	0	0.000000E+000
1	164.06108364	6.063008E-012	2.000301E-011	1	0.000000E+000
1	164.06158109	2.000301E-011	6.063008E-012	0	0.000000E+000
1	164.06159441	6.063008E-012	2.000301E-011	1	0.000000E+000
1	164.06163665	2.000301E-011	6.063008E-012	0	0.000000E+000
1	164.06165239	6.063008E-012	2.000301E-011	1	0.000000E+000
1	164.06282386	2.000301E-011	6.063008E-012	0	0.000000E+000
1	164.06284601	6.063008E-012	2.000301E-011	1	0.000000E+000
1	164.06366681	2.000301E-011	6.063008E-012	0	0.000000E+000
1	164.06529288	6.063008E-012	2.000301E-011	1	0.000000E+000
1	164.06544070	2.000301E-011	6.063008E-012	0	0.000000E+000
1	164.06710415	6.063008E-012	2.000301E-011	1	0.000000E+000
1	164.06743782	2.000301E-011	6.063008E-012	0	0.000000E+000
1	164.06850971	6.063008E-012	2.000301E-011	1	0.000000E+000
1	164.06896640	2.000301E-011	6.063008E-012	0	0.000000E+000
1	164.07082421	6.063008E-012	2.000301E-011	1	0.000000E+000
1	164.07171946	2.000301E-011	6.063008E-012	0	0.000000E+000
1	164.07201632	6.063008E-012	2.000301E-011	1	0.000000E+000
1	164.07332894	2.000301E-011	6.063008E-012	0	0.000000E+000
1	164.07603890	6.063008E-012	2.000301E-011	1	0.000000E+000
1	164.07866858	2.000301E-011	6.063008E-012	0	0.000000E+000
1	164.07967703	6.063008E-012	2.000301E-011	1	0.000000E+000
1	164.08304775	2.000301E-011	6.063008E-012	0	0.000000E+000
1	164.08306113	6.063008E-012	2.000301E-011	1	0.000000E+000
1	164.08325847	2.000301E-011	6.063008E-012	0	0.000000E+000
1	164.08359299	6.063008E-012	2.000301E-011	1	0.000000E+000
1	164.08539559	2.000301E-011	6.063008E-012	0	0.000000E+000
1	164.08545045	6.063008E-012	2.000301E-011	1	0.000000E+000
1	164.08596368	2.000301E-011	6.063008E-012	0	0.000000E+000
1	164.08598224	6.063008E-012	2.000301E-011	1	0.000000E+000
1	164.08652649	2.000301E-011	6.063008E-012	0	0.000000E+000
1	164.08783152	6.063008E-012	2.000301E-011	1	0.000000E+000
1	164.08819524	2.000301E-011	6.063008E-012	0	0.000000E+000
1	164.08821128	6.063008E-012	2.000301E-011	1	0.000000E+000
1	164.08886163	2.000301E-011	6.063008E-012	0	0.000000E+000
1	164.09091644	6.063008E-012	2.000301E-011	1	0.000000E+000
1	164.09217555	2.000301E-011	6.063008E-012	0	0.000000E+000
1	164.09219032	6.063008E-012	2.000301E-011	1	0.000000E+000
1	164.09271289	2.000301E-011	6.063008E-012	0	0.000000E+000
1	164.09600567	6.063008E-012	2.000301E-011	1	0.000000E+000
1	164.09611115	2.000301E-011	6.063008E-012	0	0.000000E+000
1	164.09654656	6.063008E-012	2.000301E-011	1	0.000000E+000
1	164.09736486	2.000301E-011	6.063008E-012	0	0.000000E+000
1	164.09737983	6.063008E-012	2.000301E-011	1	0.000000E+000
1	164.09821077	2.000301E-011	6.063008E-012	0	0.000000E+000
1	164.10193955	6.063008E-012	2.000301E-011	1	0.000000E+000
1	164.10235466	2.000301E-011	6.063008E-012	0	0.000000E+000
1	164.10928912	6.063008E-012	2.000301E-011	1	0.000000E+000
1	164.10957861	2.000301E-011	6.063008E-012	0	0.000000E+000
1	164.10970252	6.063008E-012	2.000301E-011	1	0.000000E+000
1	164.10988128	2.000301E-011	6.063008E-012	0	0.000000E+000
1	164.10989889	6.063008E-012	2.000301E-011	1	0.000000E+000
1	164.11313198	2.000301E-011	6.063008E-012	0	0.000000E+000
1	164.11881150	6.063008E-012	2.000301E-011	1	0.000000E+000
1	164.11950534	2.000301E-011	6.063008E-012	0	0.000000E+000
1	164.12249877	6.063008E-012	2.000301E-011	1	0.000000E+000
1	164.12306771	2.000301E-011	6.063008E-012	0	0.000000E+000
1	164.12736838	6.063008E-012	2.000301E-011	1	0.000000E+000
1	164.12923403	2.000301E-011	6.063008E-012	0	0.000000E+000
1	164.12928109	6.063008E-012	2.000301E-011	1	0.000000E+000
1	164.13013073	2.000301E-011	6.063008E-012	0	0.000000E+000
1	164.13168959	6.063008E-012	2.000301E-011	1	0.000000E+000
1	164.13216671	2.000301E-011	6.063008E-012	0	0.000000E+000
1	164.13219707	6.063008E-012	2.000301E-011	1	0.000000E+000
1	164.13244677	2.000301E-011	6.063008E-012	0	0.000000E+000
1	164.13396016	6.063008E-012	2.000301E-011	1	0.000000E+000
1	164.13450870	2.000301E-011	6.063008E-012	0	0.000000E+000
1	164.14109501	6.063008E-012	2.000301E-011	1	0.000000E+000
1	164.14186275	2.000301E-011	6.063008E-012	0	0.000000E+000
1	164.14389104	6.063008E-012	2.000301E-011	1	0.000000E+000
1	164.14476546	2.000301E-011	6.063008E-012	0	0.000000E+000
1	164.14501090	6.063008E-012	2.000301E-011	1	0.000000E+000
1	164.14577999	2.000301E-011	6.063008E-012	0	0.000000E+000
1	164.14583972	6.063008E-012	2.000301E-011	1	0.000000E+000
1	164.14699036	2.000301E-011	6.063008E-012	0	0.000000E+000
1	164.15033713	6.063008E-012	2.000301E-011	1	0.000000E+000
1	164.15093504	2.000301E-011	6.063008E-012	0	0.000000E+000
1	164.15094608	6.063008E-012	2.000301E-011	1	0.000000E+000
1	164.15153791	2.000301E-011	6.063008E-012	0	0.000000E+000
1	164.15157403	6.063008E-012	2.000301E-011	1	0.000000E+000
1	164.15162888	2.000301E-011	6.063008E-012	0	0.000000E+000
1	164.15432729	6.063008E-012	2.000301E-011	1	0.000000E+000
1	164.15521256	2.000301E-011	6.063008E-012	0	0.000000E+000
1	164.15659797	6.063008E-012	2.000301E-011	1	0.000000E+000
1	164.15705338	2.000301E-011	6.063008E-012	0	0.000000E+000
1	164.15706035	6.063008E-012	2.000301E-011	1	0.000000E+000
1	164.15780347	2.000301E-011	6.063008E-012	0	0.000000E+000
1	164.15848103	6.063008E-012	2.000301E-011	1	0.000000E+000
1	164.15861436	2.000301E-011	6.063008E-012	0	0.000000E+000
1	164.16022808	6.063008E-012	2.000301E-011	1	0.000000E+000
1	164.16334339	2.000301E-011	6.063008E-012	0	0.000000E+000
1	164.16650798	6.063008E-012	2.000301E-011	1	0.000000E+000
1	164.16856990	2.000301E-011	6.063008E-012	0	0.000000E+000
1	164.16987515	6.063008E-012	2.000301E-011	1	0.000000E+000
1	164.17014973	2.000301E-011	6.063008E-012	0	0.000000E+000
1	164.17018934	6.063008E-012	2.000301E-011	1	0.000000E+000
1	164.17076502	2.000301E-011	6.063008E-012	0	0.000000E+000
1	164.17082449	6.063008E-012	2.000301E-011	1	0.000000E+000
1	164.17146492	2.000301E-011	6.063008E-012	0	0.000000E+000
1	164.18026155	6.063008E-012	2.000301E-011	1	0.000000E+000
1	164.18093788	2.000301E-011	6.063008E-012	0	0.000000E+000
1	164.18424007	6.063008E-012	2.000301E-011	1	0.000000E+000
1	164.18463958	2.000301E-011	6.063008E-012	0	0.000000E+000
1	164.18464733	6.063008E-012	2.000301E-011	1	0.000000E+000
1	164.18485935	2.000301E-011	6.063008E-012	0	0.000000E+000
1	164.18513963	6.063008E-012	2.000301E-011	1	0.000000E+000
1	164.18557948	2.000301E-011	6.063008E-012	0	0.000000E+000
1	164.19318759	6.063008E-012	2.000301E-011	1	0.000000E+000
1	164.19420527	2.000301E-011	6.063008E-012	0	0.000000E+000
1	164.19424806	6.063008E-012	2.000301E-011	1	0.000000E+000
1	164.19671160	2.000301E-011	6.063008E-012	0	0.000000E+000
1	164.19700103	6.063008E-012	2.000301E-011	1	0.000000E+000
1	164.19743011	2.000301E-011	6.063008E-012	0	0.000000E+000
1	164.19748357	6.063008E-012	2.000301E-011	1	0.000000E+000
1	164.19811026	2.000301E-011	6.063008E-012	0	0.000000E+000
1	164.19853078	6.063008E-012	2.000301E-011	1	0.000000E+000
1	164.19884080	2.000301E-011	6.063008E-012	0	0.000000E+000
1	164.19886412	6.063008E-012	2.000301E-011	1	0.000000E+000
1	164.19993003	2.000301E-011	6.063008E-012	0	0.000000E+000
1	164.19997084	6.063008E-012	2.000301E-011	1	0.000000E+000
1	164.20002744	2.000301E-011	6.063008E-012	0	0.000000E+000
1	164.20005679	6.063008E-012	2.000301E-011	1	0.000000E+000
1	164.20041252	2.000301E-011	6.063008E-012	0	0.000000E+000
1	164.20148293	6.063008E-012	2.000301E-011	1	0.000000E+000
1	164.20200259	2.000301E-011	6.063008E-012	0	0.000000E+000
1	164.20279918	6.063008E-012	2.000301E-011	1	0.000000E+000
1	164.20407361	2.000301E-011	6.063008E-012	0	0.000000E+000
1	164.20776350	6.063008E-012	2.000301E-011	1	0.000000E+000
1	164.20863608	2.000301E-011	6.063008E-012	0	0.000000E+000
1	164.20866061	6.063008E-012	2.000301E-011	1	0.000000E+000
1	164.20894210	2.000301E-011	6.063008E-012	0	0.000000E+000
1	164.20896904	6.063008E-012	2.000301E-011	1	0.000000E+000
1	164.20987347	2.000301E-011	6.063008E-012	0	0.000000E+000
1	164.20988563	6.063008E-012	2.000301E-011	1	0.000000E+000
1	164.20991907	2.000301E-011	6.063008E-012	0	0.000000E+000
1	164.21382678	6.063008E-012	2.000301E-011	1	0.000000E+000
1	164.21477305	2.000301E-011	6.063008E-012	0	0.000000E+000
1	164.21630847	6.063008E-012	2.000301E-011	1	0.000000E+000
1	164.21685681	2.000301E-011	6.063008E-012	0	0.000000E+000
1	164.22072940	6.063008E-012	2.000301E-011	1	0.000000E+000
1	164.22093382	2.000301E-011	6.063008E-012	0	0.000000E+000
1	164.23309801	6.063008E-012	2.000301E-011	1	0.000000E+000
1	164.23354839	2.000301E-011	6.063008E-012	0	0.000000E+000
1	164.23471515	6.063008E-012	2.000301E-011	1	0.000000E+000
1	164.23489356	2.000301E-011	6.063008E-012	0	0.000000E+000
1	164.23491676	6.063008E-012	2.000301E-011	1	0.000000E+000
1	164.23552641	2.000301E-011	6.063008E-012	0	0.000000E+000
1	164.23788054	6.063008E-012	2.000301E-011	1	0.000000E+000
1	164.23899811	2.000301E-011	6.063008E-012	0	0.000000E+000
1	164.24032275	6.063008E-012	2.000301E-011	1	0.000000E+000
1	164.24262627	2.000301E-011	6.063008E-012	0	0.000000E+000
1	164.24681646	6.063008E-012	2.000301E-011	1	0.000000E+000
1	164.24704353	2.000301E-011	6.063008E-012	0	0.000000E+000
1	164.25376925	6.063008E-012	2.000301E-011	1	0.000000E+000
1	164.25391517	2.000301E-011	6.063008E-012	0	0.000000E+000
1	164.26023590	6.063008E-012	2.000301E-011	1	0.000000E+000
1	164.26216359	2.000301E-011	6.063008E-012	0	0.000000E+000
1	164.26217929	6.063008E-012	2.000301E-011	1	0.000000E+000
1	164.26256773	2.000301E-011	6.063008E-012	0	0.000000E+000
1	164.26257566	6.063008E-012	2.000301E-011	1	0.000000E+000
1	164.26288756	2.000301E-011	6.063008E-012	0	0.000000E+000
1	164.26289986	6.063008E-012	2.000301E-011	1	0.000000E+000
1	164.26445585	2.000301E-011	6.063008E-012	0	0.000000E+000
1	164.26449116	6.063008E-012	2.000301E-011	1	0.000000E+000
1	164.26452197	2.000301E-011	6.063008E-012	0	0.000000E+000
1	164.26454774	6.063008E-012	2.000301E-011	1	0.000000E+000
1	164.26492633	2.000301E-011	6.063008E-012	0	0.000000E+000
1	164.26496067	6.063008E-012	2.000301E-011	1	0.000000E+000
1	164.26574216	2.000301E-011	6.063008E-012	0	0.000000E+000
1	164.26577257	6.063008E-012	2.000301E-011	1	0.000000E+000
1	164.26594795	2.000301E-011	6.063008E-012	0	0.000000E+000
1	164.26600196	6.063008E-012	2.000301E-011	1	0.000000E+000
1	164.26703070	2.000301E-011	6.063008E-012	0	0.000000E+000
1	164.26708427	6.063008E-012	2.000301E-011	1	0.000000E+000
1	164.26779372	2.000301E-011	6.063008E-012	0	0.000000E+000
1	164.26783726	6.063008E-012	2.000301E-011	1	0.000000E+000
1	164.26984579	2.000301E-011	6.063008E-012	0	0.000000E+000
1	164.27209349	6.063008E-012	2.000301E-011	1	0.000000E+000
1	164.27228714	2.000301E-011	6.063008E-012	0	0.000000E+000
1	164.27329689	6.063008E-012	2.000301E-011	1	0.000000E+000
1	164.27456964	2.000301E-011	6.063008E-012	0	0.000000E+000
1	164.28471920	6.063008E-012	2.000301E-011	1	0.000000E+000
1	164.28534697	2.000301E-011	6.063008E-012	0	0.000000E+000
1	165.72455650	6.195183E-012	2.013518E-011	1	0.000000E+000
1	165.72589118	2.013518E-011	6.195183E-012	0	0.000000E+000
1	165.72596697	6.195183E-012	2.013518E-011	1	0.000000E+000
1	165.72604799	2.013518E-011	6.195183E-012	0	0.000000E+000
1	165.72611321	6.195183E-012	2.013518E-011	1	0.000000E+000
1	165.72659951	2.013518E-011	6.195183E-012	0	0.000000E+000
1	165.72892542	6.195183E-012	2.013518E-011	1	0.000000E+000
1	165.72942322	2.013518E-011	6.195183E-012	0	0.000000E+000
1	165.73264708	6.195183E-012	2.013518E-011	1	0.000000E+000
1	165.73469436	2.013518E-011	6.195183E-012	0	0.000000E+000
1	165.75501898	6.195183E-012	2.013518E-011	1	0.000000E+000
1	165.75511769	2.013518E-011	6.195183E-012	0	0.000000E+000
1	165.75911581	6.195183E-012	2.013518E-011	1	0.000000E+000
1	165.75913667	2.013518E-011	6.195183E-012	0	0.000000E+000
1	165.75928644	6.195183E-012	2.013518E-011	1	0.000000E+000
1	165.76013349	2.013518E-011	6.195183E-012	0	0.000000E+000
1	165.76248817	6.195183E-012	2.013518E-011	1	0.000000E+000
1	165.76367158	2.013518E-011	6.195183E-012	0	0.000000E+000
1	165.76370385	6.195183E-012	2.013518E-011	1	0.000000E+000
1	165.76596013	2.013518E-011	6.195183E-012	0	0.000000E+000
1	165.76598772	6.195183E-012	2.013518E-011	1	0.000000E+000
1	165.76706933	2.013518E-011	6.195183E-012	0	0.000000E+000
1	165.76794963	6.195183E-012	2.013518E-011	1	0.000000E+000
1	165.76808692	2.013518E-011	6.195183E-012	0	0.000000E+000
1	165.76812114	6.195183E-012	2.013518E-011	1	0.000000E+000
1	165.76936383	2.013518E-011	6.195183E-012	0	0.000000E+000
1	165.76936912	6.195183E-012	2.013518E-011	1	0.000000E+000
1	165.77122400	2.013518E-011	6.195183E-012	0	0.000000E+000
1	165.77244474	6.195183E-012	2.013518E-011	1	0.000000E+000
1	165.77343870	2.013518E-011	6.195183E-012	0	0.000000E+000
1	165.77348661	6.195183E-012	2.013518E-011	1	0.000000E+000
1	165.77374123	2.013518E-011	6.195183E-012	0	0.000000E+000
1	165.77709470	6.195183E-012	2.013518E-011	1	0.000000E+000
1	165.77851965	2.013518E-011	6.195183E-012	0	0.000000E+000
1	165.77902190	6.195183E-012	2.013518E-011	1	0.000000E+000
1	165.77904929	2.013518E-011	6.195183E-012	0	0.000000E+000
1	165.78855061	6.195183E-012	2.013518E-011	1	0.000000E+000
1	165.78931309	2.013518E-011	6.195183E-012	0	0.000000E+000
1	165.79003770	6.195183E-012	2.013518E-011	1	0.000000E+000
1	165.79020097	2.013518E-011	6.195183E-012	0	0.000000E+000
1	165.79591782	6.195183E-012	2.013518E-011	1	0.000000E+000
1	165.79609616	2.013518E-011	6.195183E-012	0	0.000000E+000
1	165.79611381	6.195183E-012	2.013518E-011	1	0.000000E+000
1	165.79671548	2.013518E-011	6.195183E-012	0	0.000000E+000
1	165.79675487	6.195183E-012	2.013518E-011	1	0.000000E+000
1	165.79701947	2.013518E-011	6.195183E-012	0	0.000000E+000
1	165.79703244	6.195183E-012	2.013518E-011	1	0.000000E+000
1	165.79719841	2.013518E-011	6.195183E-012	0	0.000000E+000
1	165.79820549	6.195183E-012	2.013518E-011	1	0.000000E+000
1	165.79880815	2.013518E-011	6.195183E-012	0	0.000000E+000
1	165.80062921	6.195183E-012	2.013518E-011	1	0.000000E+000
1	165.80170542	2.013518E-011	6.195183E-012	0	0.000000E+000
1	165.80410223	6.195183E-012	2.013518E-011	1	0.000000E+000
1	165.80552765	2.013518E-011	6.195183E-012	0	0.000000E+000
1	165.80556208	6.195183E-012	2.013518E-011	1	0.000000E+000
1	165.80582666	2.013518E-011	6.195183E-012	0	0.000000E+000
1	165.81138727	6.195183E-012	2.013518E-011	1	0.000000E+000
1	165.81159417	2.013518E-011	6.195183E-012	0	0.000000E+000
1	165.81431245	6.195183E-012	2.013518E-011	1	0.000000E+000
1	165.81433210	2.013518E-011	6.195183E-012	0	0.000000E+000
1	165.82472385	6.195183E-012	2.013518E-011	1	0.000000E+000
1	165.82494234	2.013518E-011	6.195183E-012	0	0.000000E+000
1	165.82523015	6.195183E-012	2.013518E-011	1	0.000000E+000
1	165.82582937	2.013518E-011	6.195183E-012	0	0.000000E+000
1	165.82676058	6.195183E-012	2.013518E-011	1	0.000000E+000
1	165.82722414	2.013518E-011	6.195183E-012	0	0.000000E+000
1	165.82723170	6.195183E-012	2.013518E-011	1	0.000000E+000
1	165.82804836	2.013518E-011	6.195183E-012	0	0.000000E+000
1	165.82864378	6.195183E-012	2.013518E-011	1	0.000000E+000
1	165.82881470	2.013518E-011	6.195183E-012	0	0.000000E+000
1	165.83854354	6.195183E-012	2.013518E-011	1	0.000000E+000
1	165.83875081	2.013518E-011	6.195183E-012	0	0.000000E+000
1	165.84506153	6.195183E-012	2.013518E-011	1	0.000000E+000
1	165.84507560	2.013518E-011	6.195183E-012	0	0.000000E+000
1	165.84773151	6.195183E-012	2.013518E-011	1	0.000000E+000
1	165.84855565	2.013518E-011	6.195183E-012	0	0.000000E+000
1	165.84859067	6.195183E-012	2.013518E-011	1	0.000000E+000
1	165.84964492	2.013518E-011	6.195183E-012	0	0.000000E+000
1	165.84968812	6.195183E-012	2.013518E-011	1	0.000000E+000
1	165.84971490	2.013518E-011	6.195183E-012	0	0.000000E+000
1	165.84991749	6.195183E-012	2.013518E-011	1	0.000000E+000
1	165.85062423	2.013518E-011	6.195183E-012	0	0.000000E+000
1	165.85194039	6.195183E-012	2.013518E-011	1	0.000000E+000
1	165.85208070	2.013518E-011	6.195183E-012	0	0.000000E+000
1	165.85209936	6.195183E-012	2.013518E-011	1	0.000000E+000
1	165.85277124	2.013518E-011	6.195183E-012	0	0.000000E+000
1	165.85789096	6.195183E-012	2.013518E-011	1	0.000000E+000
1	165.85906899	2.013518E-011	6.195183E-012	0	0.000000E+000
1	165.86199018	6.195183E-012	2.013518E-011	1	0.000000E+000
1	165.86236635	2.013518E-011	6.195183E-012	0	0.000000E+000
1	165.86274120	6.195183E-012	2.013518E-011	1	0.000000E+000
1	165.86305960	2.013518E-011	6.195183E-012	0	0.000000E+000
1	165.86307897	6.195183E-012	2.013518E-011	1	0.000000E+000
1	165.86399097	2.013518E-011	6.195183E-012	0	0.000000E+000
1	165.86402628	6.195183E-012	2.013518E-011	1	0.000000E+000
1	165.86408747	2.013518E-011	6.195183E-012	0	0.000000E+000
1	165.86493405	6.195183E-012	2.013518E-011	1	0.000000E+000
1	165.86521520	2.013518E-011	6.195183E-012	0	0.000000E+000
1	165.86651518	6.195183E-012	2.013518E-011	1	0.000000E+000
1	165.86675735	2.013518E-011	6.195183E-012	0	0.000000E+000
1	165.86681085	6.195183E-012	2.013518E-011	1	0.000000E+000
1	165.86731499	2.013518E-011	6.195183E-012	0	0.000000E+000
1	165.86734341	6.195183E-012	2.013518E-011	1	0.000000E+000
1	165.86817924	2.013518E-011	6.195183E-012	0	0.000000E+000
1	165.86823170	6.195183E-012	2.013518E-011	1	0.000000E+000
1	165.86871097	2.013518E-011	6.195183E-012	0	0.000000E+000
1	165.86873926	6.195183E-012	2.013518E-011	1	0.000000E+000
1	165.86900123	2.013518E-011	6.195183E-012	0	0.000000E+000
1	165.86902862	6.195183E-012	2.013518E-011	1	0.000000E+000
1	165.87097039	2.013518E-011	6.195183E-012	0	0.000000E+000
1	165.87097334	6.195183E-012	2.013518E-011	1	0.000000E+000
1	165.87171990	2.013518E-011	6.195183E-012	0	0.000000E+000
1	165.87250395	6.195183E-012	2.013518E-011	1	0.000000E+000
1	165.87420101	2.013518E-011	6.195183E-012	0	0.000000E+000
1	165.87461706	6.195183E-012	2.013518E-011	1	0.000000E+000
1	165.87468331	2.013518E-011	6.195183E-012	0	0.000000E+000
1	165.87470120	6.195183E-012	2.013518E-011	1	0.000000E+000
1	165.87509957	2.013518E-011	6.195183E-012	0	0.000000E+000
1	165.88449569	6.195183E-012	2.013518E-011	1	0.000000E+000
1	165.88571374	2.013518E-011	6.195183E-012	0	0.000000E+000
1	165.88574233	6.195183E-012	2.013518E-011	1	0.000000E+000
1	165.88749709	2.013518E-011	6.195183E-012	0	0.000000E+000
1	165.88797162	6.195183E-012	2.013518E-011	1	0.000000E+000
1	165.88838435	2.013518E-011	6.195183E-012	0	0.000000E+000
1	165.88839688	6.195183E-012	2.013518E-011	1	0.000000E+000
1	165.88907804	2.013518E-011	6.195183E-012	0	0.000000E+000
1	165.89341509	6.195183E-012	2.013518E-011	1	0.000000E+000
1	165.89380579	2.013518E-011	6.195183E-012	0	0.000000E+000
1	165.89384760	6.195183E-012	2.013518E-011	1	0.000000E+000
1	165.89434217	2.013518E-011	6.195183E-012	0	0.000000E+000
1	165.89435160	6.195183E-012	2.013518E-011	1	0.000000E+000
1	165.89507919	2.013518E-011	6.195183E-012	0	0.000000E+000
1	165.89852847	6.195183E-012	2.013518E-011	1	0.000000E+000
1	165.89856607	2.013518E-011	6.195183E-012	0	0.000000E+000
1	165.90069994	6.195183E-012	2.013518E-011	1	0.000000E+000
1	165.90271585	2.013518E-011	6.195183E-012	0	0.000000E+000
1	165.90407764	6.195183E-012	2.013518E-011	1	0.000000E+000
1	165.90523589	2.013518E-011	6.195183E-012	0	0.000000E+000
1	165.90525959	6.195183E-012	2.013518E-011	1	0.000000E+000
1	165.90536965	2.013518E-011	6.195183E-012	0	0.000000E+000
1	165.90540476	6.195183E-012	2.013518E-011	1	0.000000E+000
1	165.90627427	2.013518E-011	6.195183E-012	0	0.000000E+000
1	165.90653843	6.195183E-012	2.013518E-011	1	0.000000E+000
1	165.90712743	2.013518E-011	6.195183E-012	0	0.000000E+000
1	165.90713831	6.195183E-012	2.013518E-011	1	0.000000E+000
1	165.90987250	2.013518E-011	6.195183E-012	0	0.000000E+000
1	165.91091852	6.195183E-012	2.013518E-011	1	0.000000E+000
1	165.91262966	2.013518E-011	6.195183E-012	0	0.000000E+000
1	165.91566774	6.195183E-012	2.013518E-011	1	0.000000E+000
1	165.91579496	2.013518E-011	6.195183E-012	0	0.000000E+000
1	165.91582556	6.195183E-012	2.013518E-011	1	0.000000E+000
1	165.91624747	2.013518E-011	6.195183E-012	0	0.000000E+000
1	165.91861146	6.195183E-012	2.013518E-011	1	0.000000E+000
1	165.91947365	2.013518E-011	6.195183E-012	0	0.000000E+000
1	165.92346059	6.195183E-012	2.013518E-011	1	0.000000E+000
1	165.92526946	2.013518E-011	6.195183E-012	0	0.000000E+000
1	165.92532285	6.195183E-012	2.013518E-011	1	0.000000E+000
1	165.92709772	2.013518E-011	6.195183E-012	0	0.000000E+000
1	165.92946841	6.195183E-012	2.013518E-011	1	0.000000E+000
1	165.92957824	2.013518E-011	6.195183E-012	0	0.000000E+000
1	165.93300554	6.195183E-012	2.013518E-011	1	0.000000E+000
1	165.93468255	2.013518E-011	6.195183E-012	0	0.000000E+000
1	165.93495459	6.195183E-012	2.013518E-011	1	0.000000E+000
1	165.93518740	2.013518E-011	6.195183E-012	0	0.000000E+000
1	165.94205517	6.195183E-012	2.013518E-011	1	0.000000E+000
1	165.94285326	2.013518E-011	6.195183E-012	0	0.000000E+000
1	165.94570470	6.195183E-012	2.013518E-011	1	0.000000E+000
1	165.94584208	2.013518E-011	6.195183E-012	0	0.000000E+000
1	165.94704191	6.195183E-012	2.013518E-011	1	0.000000E+000
1	165.94807499	2.013518E-011	6.195183E-012	0	0.000000E+000
1	165.95505611	6.195183E-012	2.013518E-011	1	0.000000E+000
1	165.95631385	2.013518E-011	6.195183E-012	0	0.000000E+000
1	165.95638117	6.195183E-012	2.013518E-011	1	0.000000E+000
1	165.95643367	2.013518E-011	6.195183E-012	0	0.000000E+000
1	165.95698776	6.195183E-012	2.013518E-011	1	0.000000E+000
1	165.95955995	2.013518E-011	6.195183E-012	0	0.000000E+000
1	165.96592265	6.195183E-012	2.013518E-011	1	0.000000E+000
1	165.96596849	2.013518E-011	6.195183E-012	0	0.000000E+000
1	165.96646237	6.195183E-012	2.013518E-011	1	0.000000E+000
1	165.96704414	2.013518E-011	6.195183E-012	0	0.000000E+000
1	165.96718426	6.195183E-012	2.013518E-011	1	0.000000E+000
1	165.96760525	2.013518E-011	6.195183E-012	0	0.000000E+000
1	165.99314885	6.195183E-012	2.013518E-011	1	0.000000E+000
1	165.99352015	2.013518E-011	6.195183E-012	0	0.000000E+000
1	165.99366552	6.195183E-012	2.013518E-011	1	0.000000E+000
1	165.99371103	2.013518E-011	6.195183E-012	0	0.000000E+000
1	165.99374960	6.195183E-012	2.013518E-011	1	0.000000E+000
1	165.99377028	2.013518E-011	6.195183E-012	0	0.000000E+000
1	165.99377757	6.195183E-012	2.013518E-011	1	0.000000E+000
1	165.99586222	2.013518E-011	6.195183E-012	0	0.000000E+000
1	165.99616077	6.195183E-012	2.013518E-011	1	0.000000E+000
1	165.99984460	2.013518E-011	6.195183E-012	0	0.000000E+000
1	166.01172863	6.195183E-012	2.013518E-011	1	0.000000E+000
1	166.01199499	2.013518E-011	6.195183E-012	0	0.000000E+000
1	166.01203999	6.195183E-012	2.013518E-011	1	0.000000E+000
1	166.01263890	2.013518E-011	6.195183E-012	0	0.000000E+000
1	166.01264870	6.195183E-012	2.013518E-011	1	0.000000E+000
1	166.01291742	2.013518E-011	6.195183E-012	0	0.000000E+000
1	166.01658346	6.195183E-012	2.013518E-011	1	0.000000E+000
1	166.01660176	2.013518E-011	6.195183E-012	0	0.000000E+000
1	166.09425364	6.234375E-012	2.017438E-011	1	0.000000E+000
1	166.09428770	2.017438E-011	6.234375E-012	0	0.000000E+000
1	166.10908681	6.234375E-012	2.017438E-011	1	0.000000E+000
1	166.10943466	2.017438E-011	6.234375E-012	0	0.000000E+000
1	166.10950633	6.234375E-012	2.017438E-011	1	0.000000E+000
1	166.11007153	2.017438E-011	6.234375E-012	0	0.000000E+000
1	166.11076436	6.234375E-012	2.017438E-011	1	0.000000E+000
1	166.11153748	2.017438E-011	6.234375E-012	0	0.000000E+000
1	166.11163710	6.234375E-012	2.017438E-011	1	0.000000E+000
1	166.11281243	2.017438E-011	6.234375E-012	0	0.000000E+000
1	166.11282251	6.234375E-012	2.017438E-011	1	0.000000E+000
1	166.11329973	2.017438E-011	6.234375E-012	0	0.000000E+000
1	166.11688116	6.234375E-012	2.017438E-011	1	0.000000E+000
1	166.11920094	2.017438E-011	6.234375E-012	0	0.000000E+000
1	166.11961799	6.234375E-012	2.017438E-011	1	0.000000E+000
1	166.12016233	2.017438E-011	6.234375E-012	0	0.000000E+000
1	166.12931629	6.234375E-012	2.017438E-011	1	0.000000E+000
1	166.12963221	2.017438E-011	6.234375E-012	0	0.000000E+000
1	166.12992101	6.234375E-012	2.017438E-011	1	0.000000E+000
1	166.13014258	2.017438E-011	6.234375E-012	0	0.000000E+000
1	166.13014530	6.234375E-012	2.017438E-011	1	0.000000E+000
1	166.13132589	2.017438E-011	6.234375E-012	0	0.000000E+000
1	166.13135543	6.234375E-012	2.017438E-011	1	0.000000E+000
1	166.13191927	2.017438E-011	6.234375E-012	0	0.000000E+000
1	166.13204654	6.234375E-012	2.017438E-011	1	0.000000E+000
1	166.13406841	2.017438E-011	6.234375E-012	0	0.000000E+000
1	166.13412496	6.234375E-012	2.017438E-011	1	0.000000E+000
1	166.13444227	2.017438E-011	6.234375E-012	0	0.000000E+000
1	166.13518706	6.234375E-012	2.017438E-011	1	0.000000E+000
1	166.13576092	2.017438E-011	6.234375E-012	0	0.000000E+000
1	166.13623557	6.234375E-012	2.017438E-011	1	0.000000E+000
1	166.13649721	2.017438E-011	6.234375E-012	0	0.000000E+000
1	166.13650990	6.234375E-012	2.017438E-011	1	0.000000E+000
1	166.13684166	2.017438E-011	6.234375E-012	0	0.000000E+000
1	166.13688275	6.234375E-012	2.017438E-011	1	0.000000E+000
1	166.13810946	2.017438E-011	6.234375E-012	0	0.000000E+000
1	166.13813276	6.234375E-012	2.017438E-011	1	0.000000E+000
1	166.13924428	2.017438E-011	6.234375E-012	0	0.000000E+000
1	166.14212887	6.234375E-012	2.017438E-011	1	0.000000E+000
1	166.14350963	2.017438E-011	6.234375E-012	0	0.000000E+000
1	166.14353810	6.234375E-012	2.017438E-011	1	0.000000E+000
1	166.14377257	2.017438E-011	6.234375E-012	0	0.000000E+000
1	166.14384780	6.234375E-012	2.017438E-011	1	0.000000E+000
1	166.14584534	2.017438E-011	6.234375E-012	0	0.000000E+000
1	166.14586220	6.234375E-012	2.017438E-011	1	0.000000E+000
1	166.14723787	2.017438E-011	6.234375E-012	0	0.000000E+000
1	166.15004975	6.234375E-012	2.017438E-011	1	0.000000E+000
1	166.15009179	2.017438E-011	6.234375E-012	0	0.000000E+000
1	166.15166339	6.234375E-012	2.017438E-011	1	0.000000E+000
1	166.15411129	2.017438E-011	6.234375E-012	0	0.000000E+000
1	166.15414616	6.234375E-012	2.017438E-011	1	0.000000E+000
1	166.15431860	2.017438E-011	6.234375E-012	0	0.000000E+000
1	166.15433574	6.234375E-012	2.017438E-011	1	0.000000E+000
1	166.15444376	2.017438E-011	6.234375E-012	0	0.000000E+000
1	166.15820412	6.234375E-012	2.017438E-011	1	0.000000E+000
1	166.15844884	2.017438E-011	6.234375E-012	0	0.000000E+000
1	166.16024707	6.234375E-012	2.017438E-011	1	0.000000E+000
1	166.16054593	2.017438E-011	6.234375E-012	0	0.000000E+000
1	166.16211940	6.234375E-012	2.017438E-011	1	0.000000E+000
1	166.16227266	2.017438E-011	6.234375E-012	0	0.000000E+000
1	166.16228642	6.234375E-012	2.017438E-011	1	0.000000E+000
1	166.16244488	2.017438E-011	6.234375E-012	0	0.000000E+000
1	166.16246212	6.234375E-012	2.017438E-011	1	0.000000E+000
1	166.16263261	2.017438E-011	6.234375E-012	0	0.000000E+000
1	166.16435986	6.234375E-012	2.017438E-011	1	0.000000E+000
1	166.16485576	2.017438E-011	6.234375E-012	0	0.000000E+000
1	166.17118478	6.234375E-012	2.017438E-011	1	0.000000E+000
1	166.17228279	2.017438E-011	6.234375E-012	0	0.000000E+000
1	166.17519395	6.234375E-012	2.017438E-011	1	0.000000E+000
1	166.17610472	2.017438E-011	6.234375E-012	0	0.000000E+000
1	166.17612057	6.234375E-012	2.017438E-011	1	0.000000E+000
1	166.17796292	2.017438E-011	6.234375E-012	0	0.000000E+000
1	166.17802908	6.234375E-012	2.017438E-011	1	0.000000E+000
1	166.17836479	2.017438E-011	6.234375E-012	0	0.000000E+000
1	166.18090870	6.234375E-012	2.017438E-011	1	0.000000E+000
1	166.18095646	2.017438E-011	6.234375E-012	0	0.000000E+000
1	166.18449274	6.234375E-012	2.017438E-011	1	0.000000E+000
1	166.18579849	2.017438E-011	6.234375E-012	0	0.000000E+000
1	166.18680147	6.234375E-012	2.017438E-011	1	0.000000E+000
1	166.18754407	2.017438E-011	6.234375E-012	0	0.000000E+000
1	166.18757177	6.234375E-012	2.017438E-011	1	0.000000E+000
1	166.18993595	2.017438E-011	6.234375E-012	0	0.000000E+000
1	166.18995452	6.234375E-012	2.017438E-011	1	0.000000E+000
1	166.19174753	2.017438E-011	6.234375E-012	0	0.000000E+000
1	166.19500044	6.234375E-012	2.017438E-011	1	0.000000E+000
1	166.19616863	2.017438E-011	6.234375E-012	0	0.000000E+000
1	166.19618405	6.234375E-012	2.017438E-011	1	0.000000E+000
1	166.19687989	2.017438E-011	6.234375E-012	0	0.000000E+000
1	166.19689067	6.234375E-012	2.017438E-011	1	0.000000E+000
1	166.19792509	2.017438E-011	6.234375E-012	0	0.000000E+000
1	166.19794176	6.234375E-012	2.017438E-011	1	0.000000E+000
1	166.19803291	2.017438E-011	6.234375E-012	0	0.000000E+000
1	166.20026996	6.234375E-012	2.017438E-011	1	0.000000E+000
1	166.20033183	2.017438E-011	6.234375E-012	0	0.000000E+000
1	166.20035135	6.234375E-012	2.017438E-011	1	0.000000E+000
1	166.20076317	2.017438E-011	6.234375E-012	0	0.000000E+000
1	166.20077906	6.234375E-012	2.017438E-011	1	0.000000E+000
1	166.20181825	2.017438E-011	6.234375E-012	0	0.000000E+000
1	166.20426662	6.234375E-012	2.017438E-011	1	0.000000E+000
1	166.20599339	2.017438E-011	6.234375E-012	0	0.000000E+000
1	166.20600766	6.234375E-012	2.017438E-011	1	0.000000E+000
1	166.20879361	2.017438E-011	6.234375E-012	0	0.000000E+000
1	166.20883228	6.234375E-012	2.017438E-011	1	0.000000E+000
1	166.21209947	2.017438E-011	6.234375E-012	0	0.000000E+000
1	166.21213674	6.234375E-012	2.017438E-011	1	0.000000E+000
1	166.21282524	2.017438E-011	6.234375E-012	0	0.000000E+000
1	166.21284767	6.234375E-012	2.017438E-011	1	0.000000E+000
1	166.21287759	2.017438E-011	6.234375E-012	0	0.000000E+000
1	166.21293066	6.234375E-012	2.017438E-011	1	0.000000E+000
1	166.21353332	2.017438E-011	6.234375E-012	0	0.000000E+000
1	166.21851260	6.234375E-012	2.017438E-011	1	0.000000E+000
1	166.22156782	2.017438E-011	6.234375E-012	0	0.000000E+000
1	166.22161400	6.234375E-012	2.017438E-011	1	0.000000E+000
1	166.22253781	2.017438E-011	6.234375E-012	0	0.000000E+000
1	166.22517691	6.234375E-012	2.017438E-011	1	0.000000E+000
1	166.23000236	2.017438E-011	6.234375E-012	0	0.000000E+000
1	166.23329293	6.234375E-012	2.017438E-011	1	0.000000E+000
1	166.23390572	2.017438E-011	6.234375E-012	0	0.000000E+000
1	166.23396473	6.234375E-012	2.017438E-011	1	0.000000E+000
1	166.23482914	2.017438E-011	6.234375E-012	0	0.000000E+000
1	166.23486960	6.234375E-012	2.017438E-011	1	0.000000E+000
1	166.23488437	2.017438E-011	6.234375E-012	0	0.000000E+000
1	166.23493079	6.234375E-012	2.017438E-011	1	0.000000E+000
1	166.23499811	2.017438E-011	6.234375E-012	0	0.000000E+000
1	166.23505555	6.234375E-012	2.017438E-011	1	0.000000E+000
1	166.23574315	2.017438E-011	6.234375E-012	0	0.000000E+000
1	166.23600415	6.234375E-012	2.017438E-011	1	0.000000E+000
1	166.23722291	2.017438E-011	6.234375E-012	0	0.000000E+000
1	166.23768343	6.234375E-012	2.017438E-011	1	0.000000E+000
1	166.23774820	2.017438E-011	6.234375E-012	0	0.000000E+000
1	166.23828900	6.234375E-012	2.017438E-011	1	0.000000E+000
1	166.23985650	2.017438E-011	6.234375E-012	0	0.000000E+000
1	166.23988612	6.234375E-012	2.017438E-011	1	0.000000E+000
1	166.24118196	2.017438E-011	6.234375E-012	0	0.000000E+000
1	166.24118214	6.234375E-012	2.017438E-011	1	0.000000E+000
1	166.24158389	2.017438E-011	6.234375E-012	0	0.000000E+000
1	166.24164116	6.234375E-012	2.017438E-011	1	0.000000E+000
1	166.24259619	2.017438E-011	6.234375E-012	0	0.000000E+000
1	166.24674476	6.234375E-012	2.017438E-011	1	0.000000E+000
1	166.24682145	2.017438E-011	6.234375E-012	0	0.000000E+000
1	166.25000727	6.234375E-012	2.017438E-011	1	0.000000E+000
1	166.25003683	2.017438E-011	6.234375E-012	0	0.000000E+000
1	166.25007859	6.234375E-012	2.017438E-011	1	0.000000E+000
1	166.25154724	2.017438E-011	6.234375E-012	0	0.000000E+000
1	166.25157999	6.234375E-012	2.017438E-011	1	0.000000E+000
1	166.25225358	2.017438E-011	6.234375E-012	0	0.000000E+000
1	166.25370319	6.234375E-012	2.017438E-011	1	0.000000E+000
1	166.25375350	2.017438E-011	6.234375E-012	0	0.000000E+000
1	166.25378285	6.234375E-012	2.017438E-011	1	0.000000E+000
1	166.25522588	2.017438E-011	6.234375E-012	0	0.000000E+000
1	166.25523939	6.234375E-012	2.017438E-011	1	0.000000E+000
1	166.25608926	2.017438E-011	6.234375E-012	0	0.000000E+000
1	166.25610698	6.234375E-012	2.017438E-011	1	0.000000E+000
1	166.25675847	2.017438E-011	6.234375E-012	0	0.000000E+000
1	166.25689461	6.234375E-012	2.017438E-011	1	0.000000E+000
1	166.25917126	2.017438E-011	6.234375E-012	0	0.000000E+000
1	166.25919103	6.234375E-012	2.017438E-011	1	0.000000E+000
1	166.26042493	2.017438E-011	6.234375E-012	0	0.000000E+000
1	166.26267464	6.234375E-012	2.017438E-011	1	0.000000E+000
1	166.26294413	2.017438E-011	6.234375E-012	0	0.000000E+000
1	166.26295139	6.234375E-012	2.017438E-011	1	0.000000E+000
1	166.26306851	2.017438E-011	6.234375E-012	0	0.000000E+000
1	166.26319233	6.234375E-012	2.017438E-011	1	0.000000E+000
1	166.26479099	2.017438E-011	6.234375E-012	0	0.000000E+000
1	166.26481127	6.234375E-012	2.017438E-011	1	0.000000E+000
1	166.26536001	2.017438E-011	6.234375E-012	0	0.000000E+000
1	166.26540957	6.234375E-012	2.017438E-011	1	0.000000E+000
1	166.26633730	2.017438E-011	6.234375E-012	0	0.000000E+000
1	166.26635074	6.234375E-012	2.017438E-011	1	0.000000E+000
1	166.26819847	2.017438E-011	6.234375E-012	0	0.000000E+000
1	166.26821105	6.234375E-012	2.017438E-011	1	0.000000E+000
1	166.27520834	2.017438E-011	6.234375E-012	0	0.000000E+000
1	166.27530096	6.234375E-012	2.017438E-011	1	0.000000E+000
1	166.27541142	2.017438E-011	6.234375E-012	0	0.000000E+000
1	166.27823298	6.234375E-012	2.017438E-011	1	0.000000E+000
1	166.27842720	2.017438E-011	6.234375E-012	0	0.000000E+000
1	166.27845671	6.234375E-012	2.017438E-011	1	0.000000E+000
1	166.27876615	2.017438E-011	6.234375E-012	0	0.000000E+000
1	166.27899506	6.234375E-012	2.017438E-011	1	0.000000E+000
1	166.27938520	2.017438E-011	6.234375E-012	0	0.000000E+000
1	166.28119677	6.234375E-012	2.017438E-011	1	0.000000E+000
1	166.28124692	2.017438E-011	6.234375E-012	0	0.000000E+000
1	166.28135654	6.234375E-012	2.017438E-011	1	0.000000E+000
1	166.28144177	2.017438E-011	6.234375E-012	0	0.000000E+000
1	166.28148341	6.234375E-012	2.017438E-011	1	0.000000E+000
1	166.28232377	2.017438E-011	6.234375E-012	0	0.000000E+000
1	166.28237368	6.234375E-012	2.017438E-011	1	0.000000E+000
1	166.28318505	2.017438E-011	6.234375E-012	0	0.000000E+000
1	166.28425398	6.234375E-012	2.017438E-011	1	0.000000E+000
1	166.28555180	2.017438E-011	6.234375E-012	0	0.000000E+000
1	166.28878228	6.234375E-012	2.017438E-011	1	0.000000E+000
1	166.29099893	2.017438E-011	6.234375E-012	0	0.000000E+000
1	166.29153893	6.234375E-012	2.017438E-011	1	0.000000E+000
1	166.29319735	2.017438E-011	6.234375E-012	0	0.000000E+000
1	166.29323376	6.234375E-012	2.017438E-011	1	0.000000E+000
1	166.29381023	2.017438E-011	6.234375E-012	0	0.000000E+000
1	166.29444633	6.234375E-012	2.017438E-011	1	0.000000E+000
1	166.29658718	2.017438E-011	6.234375E-012	0	0.000000E+000
1	166.29660428	6.234375E-012	2.017438E-011	1	0.000000E+000
1	166.29759642	2.017438E-011	6.234375E-012	0	0.000000E+000
1	166.29774762	6.234375E-012	2.017438E-011	1	0.000000E+000
1	166.29892120	2.017438E-011	6.234375E-012	0	0.000000E+000
1	166.29916779	6.234375E-012	2.017438E-011	1	0.000000E+000
1	166.29958097	2.017438E-011	6.234375E-012	0	0.000000E+000
1	166.29962343	6.234375E-012	2.017438E-011	1	0.000000E+000
1	166.30021770	2.017438E-011	6.234375E-012	0	0.000000E+000
1	166.30174576	6.234375E-012	2.017438E-011	1	0.000000E+000
1	166.30350062	2.017438E-011	6.234375E-012	0	0.000000E+000
1	166.30571373	6.234375E-012	2.017438E-011	1	0.000000E+000
1	166.30588720	2.017438E-011	6.234375E-012	0	0.000000E+000
1	166.30939911	6.234375E-012	2.017438E-011	1	0.000000E+000
1	166.30944706	2.017438E-011	6.234375E-012	0	0.000000E+000
1	166.31014546	6.234375E-012	2.017438E-011	1	0.000000E+000
1	166.31022451	2.017438E-011	6.234375E-012	0	0.000000E+000
1	166.31023534	6.234375E-012	2.017438E-011	1	0.000000E+000
1	166.31088573	2.017438E-011	6.234375E-012	0	0.000000E+000
1	166.31251421	6.234375E-012	2.017438E-011	1	0.000000E+000
1	166.31581698	2.017438E-011	6.234375E-012	0	0.000000E+000
1	166.31802849	6.234375E-012	2.017438E-011	1	0.000000E+000
1	166.31837509	2.017438E-011	6.234375E-012	0	0.000000E+000
1	166.31838665	6.234375E-012	2.017438E-011	1	0.000000E+000
1	166.31888525	2.017438E-011	6.234375E-012	0	0.000000E+000
1	166.32209440	6.234375E-012	2.017438E-011	1	0.000000E+000
1	166.32343856	2.017438E-011	6.234375E-012	0	0.000000E+000
1	166.32344355	6.234375E-012	2.017438E-011	1	0.000000E+000
1	166.32551350	2.017438E-011	6.234375E-012	0	0.000000E+000
1	166.32552470	6.234375E-012	2.017438E-011	1	0.000000E+000
1	166.32651092	2.017438E-011	6.234375E-012	0	0.000000E+000
1	166.32652846	6.234375E-012	2.017438E-011	1	0.000000E+000
1	166.32741191	2.017438E-011	6.234375E-012	0	0.000000E+000
1	166.32933053	6.234375E-012	2.017438E-011	1	0.000000E+000
1	166.33044379	2.017438E-011	6.234375E-012	0	0.000000E+000
1	166.33047677	6.234375E-012	2.017438E-011	1	0.000000E+000
1	166.33112484	2.017438E-011	6.234375E-012	0	0.000000E+000
1	166.33113915	6.234375E-012	2.017438E-011	1	0.000000E+000
1	166.33132471	2.017438E-011	6.234375E-012	0	0.000000E+000
1	166.33157076	6.234375E-012	2.017438E-011	1	0.000000E+000
1	166.33185113	2.017438E-011	6.234375E-012	0	0.000000E+000
1	166.33188163	6.234375E-012	2.017438E-011	1	0.000000E+000
1	166.33320348	2.017438E-011	6.234375E-012	0	0.000000E+000
1	166.33697177	6.234375E-012	2.017438E-011	1	0.000000E+000
1	166.33765063	2.017438E-011	6.234375E-012	0	0.000000E+000
1	166.33767623	6.234375E-012	2.017438E-011	1	0.000000E+000
1	166.33778818	2.017438E-011	6.234375E-012	0	0.000000E+000
1	166.33971988	6.234375E-012	2.017438E-011	1	0.000000E+000
1	166.33979399	2.017438E-011	6.234375E-012	0	0.000000E+000
1	166.33983985	6.234375E-012	2.017438E-011	1	0.000000E+000
1	166.34027666	2.017438E-011	6.234375E-012	0	0.000000E+000
1	166.34051761	6.234375E-012	2.017438E-011	1	0.000000E+000
1	166.34088017	2.017438E-011	6.234375E-012	0	0.000000E+000
1	166.34091092	6.234375E-012	2.017438E-011	1	0.000000E+000
1	166.34284829	2.017438E-011	6.234375E-012	0	0.000000E+000
1	166.34287411	6.234375E-012	2.017438E-011	1	0.000000E+000
1	166.34302506	2.017438E-011	6.234375E-012	0	0.000000E+000
1	166.34303369	6.234375E-012	2.017438E-011	1	0.000000E+000
1	166.34345773	2.017438E-011	6.234375E-012	0	0.000000E+000
1	166.34347434	6.234375E-012	2.017438E-011	1	0.000000E+000
1	166.34352678	2.017438E-011	6.234375E-012	0	0.000000E+000
1	166.34360316	6.234375E-012	2.017438E-011	1	0.000000E+000
1	166.34404500	2.017438E-011	6.234375E-012	0	0.000000E+000
1	166.34410040	6.234375E-012	2.017438E-011	1	0.000000E+000
1	166.34417222	2.017438E-011	6.234375E-012	0	0.000000E+000
1	166.34420951	6.234375E-012	2.017438E-011	1	0.000000E+000
1	166.34482505	2.017438E-011	6.234375E-012	0	0.000000E+000
1	166.34483086	6.234375E-012	2.017438E-011	1	0.000000E+000
1	166.34772451	2.017438E-011	6.234375E-012	0	0.000000E+000
1	166.34917130	6.234375E-012	2.017438E-011	1	0.000000E+000
1	166.34969275	2.017438E-011	6.234375E-012	0	0.000000E+000
1	166.34974363	6.234375E-012	2.017438E-011	1	0.000000E+000
1	166.34982526	2.017438E-011	6.234375E-012	0	0.000000E+000
1	166.35060550	6.234375E-012	2.017438E-011	1	0.000000E+000
1	166.35072351	2.017438E-011	6.234375E-012	0	0.000000E+000
1	166.47536114	5.944681E-012	1.988468E-011	1	0.000000E+000
1	166.47572277	1.988468E-011	5.944681E-012	0	0.000000E+000
1	166.47576535	5.944681E-012	1.988468E-011	1	0.000000E+000
1	166.47614958	1.988468E-011	5.944681E-012	0	0.000000E+000
1	166.47766532	5.944681E-012	1.988468E-011	1	0.000000E+000
1	166.47837351	1.988468E-011	5.944681E-012	0	0.000000E+000
1	166.47847904	5.944681E-012	1.988468E-011	1	0.000000E+000
1	166.47872366	1.988468E-011	5.944681E-012	0	0.000000E+000
1	166.47881844	5.944681E-012	1.988468E-011	1	0.000000E+000
1	166.47939104	1.988468E-011	5.944681E-012	0	0.000000E+000
1	166.47960799	5.944681E-012	1.988468E-011	1	0.000000E+000
1	166.48016116	1.988468E-011	5.944681E-012	0	0.000000E+000
1	166.48223349	5.944681E-012	1.988468E-011	1	0.000000E+000
1	166.48251644	1.988468E-011	5.944681E-012	0	0.000000E+000
1	166.48305883	5.944681E-012	1.988468E-011	1	0.000000E+000
1	166.48534457	1.988468E-011	5.944681E-012	0	0.000000E+000
1	166.48752802	5.944681E-012	1.988468E-011	1	0.000000E+000
1	166.48948468	1.988468E-011	5.944681E-012	0	0.000000E+000
1	166.49327629	5.944681E-012	1.988468E-011	1	0.000000E+000
1	166.49336675	1.988468E-011	5.944681E-012	0	0.000000E+000
1	166.49360290	5.944681E-012	1.988468E-011	1	0.000000E+000
1	166.49382380	1.988468E-011	5.944681E-012	0	0.000000E+000
1	166.49463823	5.944681E-012	1.988468E-011	1	0.000000E+000
1	166.49536093	1.988468E-011	5.944681E-012	0	0.000000E+000
1	166.49539851	5.944681E-012	1.988468E-011	1	0.000000E+000
1	166.49774305	1.988468E-011	5.944681E-012	0	0.000000E+000
1	166.49989936	5.944681E-012	1.988468E-011	1	0.000000E+000
1	166.49996429	1.988468E-011	5.944681E-012	0	0.000000E+000
1	166.49997478	5.944681E-012	1.988468E-011	1	0.000000E+000
1	166.50017050	1.988468E-011	5.944681E-012	0	0.000000E+000
1	166.50021566	5.944681E-012	1.988468E-011	1	0.000000E+000
1	166.50099108	1.988468E-011	5.944681E-012	0	0.000000E+000
1	166.50102794	5.944681E-012	1.988468E-011	1	0.000000E+000
1	166.50167110	1.988468E-011	5.944681E-012	0	0.000000E+000
1	166.50169865	5.944681E-012	1.988468E-011	1	0.000000E+000
1	166.50176509	1.988468E-011	5.944681E-012	0	0.000000E+000
1	166.50198215	5.944681E-012	1.988468E-011	1	0.000000E+000
1	166.50351098	1.988468E-011	5.944681E-012	0	0.000000E+000
1	166.50357865	5.944681E-012	1.988468E-011	1	0.000000E+000
1	166.50359024	1.988468E-011	5.944681E-012	0	0.000000E+000
1	166.50379325	5.944681E-012	1.988468E-011	1	0.000000E+000
1	166.50475124	1.988468E-011	5.944681E-012	0	0.000000E+000
1	167.56564408	6.141301E-012	2.008130E-011	1	0.000000E+000
1	167.56879698	2.008130E-011	6.141301E-012	0	0.000000E+000
1	167.57602762	6.141301E-012	2.008130E-011	1	0.000000E+000
1	167.57639976	2.008130E-011	6.141301E-012	0	0.000000E+000
1	167.57865943	6.141301E-012	2.008130E-011	1	0.000000E+000
1	167.57869128	2.008130E-011	6.141301E-012	0	0.000000E+000
1	167.57872378	6.141301E-012	2.008130E-011	1	0.000000E+000
1	167.58151087	2.008130E-011	6.141301E-012	0	0.000000E+000
1	167.58310234	6.141301E-012	2.008130E-011	1	0.000000E+000
1	167.58428219	2.008130E-011	6.141301E-012	0	0.000000E+000
1	167.58516919	6.141301E-012	2.008130E-011	1	0.000000E+000
1	167.58580282	2.008130E-011	6.141301E-012	0	0.000000E+000
1	167.58584460	6.141301E-012	2.008130E-011	1	0.000000E+000
1	167.58627565	2.008130E-011	6.141301E-012	0	0.000000E+000
1	167.58717290	6.141301E-012	2.008130E-011	1	0.000000E+000
1	167.58795472	2.008130E-011	6.141301E-012	0	0.000000E+000
1	167.58797997	6.141301E-012	2.008130E-011	1	0.000000E+000
1	167.58813842	2.008130E-011	6.141301E-012	0	0.000000E+000
1	167.58815255	6.141301E-012	2.008130E-011	1	0.000000E+000
1	167.58903902	2.008130E-011	6.141301E-012	0	0.000000E+000
1	167.58904772	6.141301E-012	2.008130E-011	1	0.000000E+000
1	167.58986779	2.008130E-011	6.141301E-012	0	0.000000E+000
1	167.58993645	6.141301E-012	2.008130E-011	1	0.000000E+000
1	167.59195450	2.008130E-011	6.141301E-012	0	0.000000E+000
1	167.59196297	6.141301E-012	2.008130E-011	1	0.000000E+000
1	167.59268834	2.008130E-011	6.141301E-012	0	0.000000E+000
1	167.59308068	6.141301E-012	2.008130E-011	1	0.000000E+000
1	167.59397301	2.008130E-011	6.141301E-012	0	0.000000E+000
1	167.59433934	6.141301E-012	2.008130E-011	1	0.000000E+000
1	167.59443832	2.008130E-011	6.141301E-012	0	0.000000E+000
1	167.59728018	6.141301E-012	2.008130E-011	1	0.000000E+000
1	167.59795302	2.008130E-011	6.141301E-012	0	0.000000E+000
1	167.60542734	6.141301E-012	2.008130E-011	1	0.000000E+000
1	167.60586593	2.008130E-011	6.141301E-012	0	0.000000E+000
1	167.60844129	6.141301E-012	2.008130E-011	1	0.000000E+000
1	167.60846524	2.008130E-011	6.141301E-012	0	0.000000E+000
1	167.61003187	6.141301E-012	2.008130E-011	1	0.000000E+000
1	167.61061898	2.008130E-011	6.141301E-012	0	0.000000E+000
1	167.61064078	6.141301E-012	2.008130E-011	1	0.000000E+000
1	167.61080212	2.008130E-011	6.141301E-012	0	0.000000E+000
1	167.61084021	6.141301E-012	2.008130E-011	1	0.000000E+000
1	167.61109394	2.008130E-011	6.141301E-012	0	0.000000E+000
1	167.61111711	6.141301E-012	2.008130E-011	1	0.000000E+000
1	167.61135829	2.008130E-011	6.141301E-012	0	0.000000E+000
1	167.61137853	6.141301E-012	2.008130E-011	1	0.000000E+000
1	167.61209443	2.008130E-011	6.141301E-012	0	0.000000E+000
1	167.61213197	6.141301E-012	2.008130E-011	1	0.000000E+000
1	167.61397621	2.008130E-011	6.141301E-012	0	0.000000E+000
1	167.61405917	6.141301E-012	2.008130E-011	1	0.000000E+000
1	167.61415143	2.008130E-011	6.141301E-012	0	0.000000E+000
1	167.61455468	6.141301E-012	2.008130E-011	1	0.000000E+000
1	167.61485437	2.008130E-011	6.141301E-012	0	0.000000E+000
1	167.61489467	6.141301E-012	2.008130E-011	1	0.000000E+000
1	167.61505924	2.008130E-011	6.141301E-012	0	0.000000E+000
1	167.61507666	6.141301E-012	2.008130E-011	1	0.000000E+000
1	167.61541289	2.008130E-011	6.141301E-012	0	0.000000E+000
1	167.61544348	6.141301E-012	2.008130E-011	1	0.000000E+000
1	167.61555220	2.008130E-011	6.141301E-012	0	0.000000E+000
1	167.61557510	6.141301E-012	2.008130E-011	1	0.000000E+000
1	167.61589595	2.008130E-011	6.141301E-012	0	0.000000E+000
1	167.61594016	6.141301E-012	2.008130E-011	1	0.000000E+000
1	167.61624628	2.008130E-011	6.141301E-012	0	0.000000E+000
1	167.61627103	6.141301E-012	2.008130E-011	1	0.000000E+000
1	167.61682357	2.008130E-011	6.141301E-012	0	0.000000E+000
1	167.61717573	6.141301E-012	2.008130E-011	1	0.000000E+000
1	167.61957757	2.008130E-011	6.141301E-012	0	0.000000E+000
1	167.61959212	6.141301E-012	2.008130E-011	1	0.000000E+000
1	167.61981756	2.008130E-011	6.141301E-012	0	0.000000E+000
1	167.61986535	6.141301E-012	2.008130E-011	1	0.000000E+000
1	167.61988072	2.008130E-011	6.141301E-012	0	0.000000E+000
1	167.61992765	6.141301E-012	2.008130E-011	1	0.000000E+000
1	167.62027592	2.008130E-011	6.141301E-012	0	0.000000E+000
1	167.62028604	6.141301E-012	2.008130E-011	1	0.000000E+000
1	167.62063527	2.008130E-011	6.141301E-012	0	0.000000E+000
1	167.62065463	6.141301E-012	2.008130E-011	1	0.000000E+000
1	167.62146062	2.008130E-011	6.141301E-012	0	0.000000E+000
1	167.62148635	6.141301E-012	2.008130E-011	1	0.000000E+000
1	167.62202495	2.008130E-011	6.141301E-012	0	0.000000E+000
1	167.62204506	6.141301E-012	2.008130E-011	1	0.000000E+000
1	167.62272389	2.008130E-011	6.141301E-012	0	0.000000E+000
1	167.62862230	6.141301E-012	2.008130E-011	1	0.000000E+000
1	167.62922321	2.008130E-011	6.141301E-012	0	0.000000E+000
1	167.63484717	6.141301E-012	2.008130E-011	1	0.000000E+000
1	167.63625952	2.008130E-011	6.141301E-012	0	0.000000E+000
1	167.63639500	6.141301E-012	2.008130E-011	1	0.000000E+000
1	167.63681709	2.008130E-011	6.141301E-012	0	0.000000E+000
1	167.63770392	6.141301E-012	2.008130E-011	1	0.000000E+000
1	167.63780787	2.008130E-011	6.141301E-012	0	0.000000E+000
1	167.67020677	6.141301E-012	2.008130E-011	1	0.000000E+000
1	167.67237646	2.008130E-011	6.141301E-012	0	0.000000E+000
1	167.67238644	6.141301E-012	2.008130E-011	1	0.000000E+000
1	167.67254129	2.008130E-011	6.141301E-012	0	0.000000E+000
1	167.67568918	6.141301E-012	2.008130E-011	1	0.000000E+000
1	167.67583761	2.008130E-011	6.141301E-012	0	0.000000E+000
1	167.67586600	6.141301E-012	2.008130E-011	1	0.000000E+000
1	167.67693206	2.008130E-011	6.141301E-012	0	0.000000E+000
1	167.67860386	6.141301E-012	2.008130E-011	1	0.000000E+000
1	167.67880861	2.008130E-011	6.141301E-012	0	0.000000E+000
1	167.67904764	6.141301E-012	2.008130E-011	1	0.000000E+000
1	167.67913577	2.008130E-011	6.141301E-012	0	0.000000E+000
1	167.67916093	6.141301E-012	2.008130E-011	1	0.000000E+000
1	167.67968404	2.008130E-011	6.141301E-012	0	0.000000E+000
1	167.67976857	6.141301E-012	2.008130E-011	1	0.000000E+000
1	167.67985449	2.008130E-011	6.141301E-012	0	0.000000E+000
1	167.68136583	6.141301E-012	2.008130E-011	1	0.000000E+000
1	167.68202085	2.008130E-011	6.141301E-012	0	0.000000E+000
1	167.68560334	6.141301E-012	2.008130E-011	1	0.000000E+000
1	167.68578154	2.008130E-011	6.141301E-012	0	0.000000E+000
1	167.68791150	6.141301E-012	2.008130E-011	1	0.000000E+000
1	167.68876538	2.008130E-011	6.141301E-012	0	0.000000E+000
1	167.68877972	6.141301E-012	2.008130E-011	1	0.000000E+000
1	167.68889470	2.008130E-011	6.141301E-012	0	0.000000E+000
1	167.68980999	6.141301E-012	2.008130E-011	1	0.000000E+000
1	167.69115442	2.008130E-011	6.141301E-012	0	0.000000E+000
1	167.69116149	6.141301E-012	2.008130E-011	1	0.000000E+000
1	167.69153481	2.008130E-011	6.141301E-012	0	0.000000E+000
1	167.69154210	6.141301E-012	2.008130E-011	1	0.000000E+000
1	167.69247652	2.008130E-011	6.141301E-012	0	0.000000E+000
1	167.69286592	6.141301E-012	2.008130E-011	1	0.000000E+000
1	167.69312626	2.008130E-011	6.141301E-012	0	0.000000E+000
1	167.69380081	6.141301E-012	2.008130E-011	1	0.000000E+000
1	167.69400029	2.008130E-011	6.141301E-012	0	0.000000E+000
1	167.69401490	6.141301E-012	2.008130E-011	1	0.000000E+000
1	167.69512037	2.008130E-011	6.141301E-012	0	0.000000E+000
1	167.69513720	6.141301E-012	2.008130E-011	1	0.000000E+000
1	167.69524416	2.008130E-011	6.141301E-012	0	0.000000E+000
1	167.69526055	6.141301E-012	2.008130E-011	1	0.000000E+000
1	167.69534468	2.008130E-011	6.141301E-012	0	0.000000E+000
1	167.69597801	6.141301E-012	2.008130E-011	1	0.000000E+000
1	167.69604101	2.008130E-011	6.141301E-012	0	0.000000E+000
1	167.69606664	6.141301E-012	2.008130E-011	1	0.000000E+000
1	167.69883383	2.008130E-011	6.141301E-012	0	0.000000E+000
1	167.69888314	6.141301E-012	2.008130E-011	1	0.000000E+000
1	167.70053640	2.008130E-011	6.141301E-012	0	0.000000E+000
1	167.70072267	6.141301E-012	2.008130E-011	1	0.000000E+000
1	167.70211339	2.008130E-011	6.141301E-012	0	0.000000E+000
1	167.70251247	6.141301E-012	2.008130E-011	1	0.000000E+000
1	167.70304339	2.008130E-011	6.141301E-012	0	0.000000E+000
1	167.70307578	6.141301E-012	2.008130E-011	1	0.000000E+000
1	167.70385864	2.008130E-011	6.141301E-012	0	0.000000E+000
1	167.70386638	6.141301E-012	2.008130E-011	1	0.000000E+000
1	167.70414671	2.008130E-011	6.141301E-012	0	0.000000E+000
1	167.70419488	6.141301E-012	2.008130E-011	1	0.000000E+000
1	167.70501227	2.008130E-011	6.141301E-012	0	0.000000E+000
1	167.71095569	6.141301E-012	2.008130E-011	1	0.000000E+000
1	167.71132379	2.008130E-011	6.141301E-012	0	0.000000E+000
1	167.71622838	6.141301E-012	2.008130E-011	1	0.000000E+000
1	167.72073192	2.008130E-011	6.141301E-012	0	0.000000E+000
1	167.72904369	6.141301E-012	2.008130E-011	1	0.000000E+000
1	167.73024669	2.008130E-011	6.141301E-012	0	0.000000E+000
1	167.73081891	6.141301E-012	2.008130E-011	1	0.000000E+000
1	167.73165994	2.008130E-011	6.141301E-012	0	0.000000E+000
1	167.73171697	6.141301E-012	2.008130E-011	1	0.000000E+000
1	167.73196298	2.008130E-011	6.141301E-012	0	0.000000E+000
1	167.73369861	6.141301E-012	2.008130E-011	1	0.000000E+000
1	167.73469217	2.008130E-011	6.141301E-012	0	0.000000E+000
1	167.73695470	6.141301E-012	2.008130E-011	1	0.000000E+000
1	167.73708495	2.008130E-011	6.141301E-012	0	0.000000E+000
1	167.73806473	6.141301E-012	2.008130E-011	1	0.000000E+000
1	167.73880253	2.008130E-011	6.141301E-012	0	0.000000E+000
1	167.74289156	6.141301E-012	2.008130E-011	1	0.000000E+000
1	167.74481050	2.008130E-011	6.141301E-012	0	0.000000E+000
1	167.74749767	6.141301E-012	2.008130E-011	1	0.000000E+000
1	167.74829636	2.008130E-011	6.141301E-012	0	0.000000E+000
1	167.74844441	6.141301E-012	2.008130E-011	1	0.000000E+000
1	167.74900241	2.008130E-011	6.141301E-012	0	0.000000E+000
1	167.74900929	6.141301E-012	2.008130E-011	1	0.000000E+000
1	167.75244380	2.008130E-011	6.141301E-012	0	0.000000E+000
1	167.75247125	6.141301E-012	2.008130E-011	1	0.000000E+000
1	167.75257714	2.008130E-011	6.141301E-012	0	0.000000E+000
1	167.75259617	6.141301E-012	2.008130E-011	1	0.000000E+000
1	167.75292377	2.008130E-011	6.141301E-012	0	0.000000E+000
1	167.75296385	6.141301E-012	2.008130E-011	1	0.000000E+000
1	167.75400631	2.008130E-011	6.141301E-012	0	0.000000E+000
1	167.75475359	6.141301E-012	2.008130E-011	1	0.000000E+000
1	167.75748432	2.008130E-011	6.141301E-012	0	0.000000E+000
1	167.75748803	6.141301E-012	2.008130E-011	1	0.000000E+000
1	167.75797353	2.008130E-011	6.141301E-012	0	0.000000E+000
1	167.75850342	6.141301E-012	2.008130E-011	1	0.000000E+000
1	167.76002993	2.008130E-011	6.141301E-012	0	0.000000E+000
1	167.76123571	6.141301E-012	2.008130E-011	1	0.000000E+000
1	167.76388000	2.008130E-011	6.141301E-012	0	0.000000E+000
1	167.76453813	6.141301E-012	2.008130E-011	1	0.000000E+000
1	167.76488636	2.008130E-011	6.141301E-012	0	0.000000E+000
1	167.76497022	6.141301E-012	2.008130E-011	1	0.000000E+000
1	167.76636796	2.008130E-011	6.141301E-012	0	0.000000E+000
1	167.76850162	6.141301E-012	2.008130E-011	1	0.000000E+000
1	167.76853111	2.008130E-011	6.141301E-012	0	0.000000E+000
1	167.76857420	6.141301E-012	2.008130E-011	1	0.000000E+000
1	167.76924479	2.008130E-011	6.141301E-012	0	0.000000E+000
1	167.77028188	6.141301E-012	2.008130E-011	1	0.000000E+000
1	167.77058214	2.008130E-011	6.141301E-012	0	0.000000E+000
1	167.77060887	6.141301E-012	2.008130E-011	1	0.000000E+000
1	167.77081935	2.008130E-011	6.141301E-012	0	0.000000E+000
1	167.77085230	6.141301E-012	2.008130E-011	1	0.000000E+000
1	167.77142100	2.008130E-011	6.141301E-012	0	0.000000E+000
1	167.77791142	6.141301E-012	2.008130E-011	1	0.000000E+000
1	167.77832843	2.008130E-011	6.141301E-012	0	0.000000E+000
1	167.77835935	6.141301E-012	2.008130E-011	1	0.000000E+000
1	167.77927312	2.008130E-011	6.141301E-012	0	0.000000E+000
1	167.77930601	6.141301E-012	2.008130E-011	1	0.000000E+000
1	167.78117566	2.008130E-011	6.141301E-012	0	0.000000E+000
1	167.78119095	6.141301E-012	2.008130E-011	1	0.000000E+000
1	167.78136927	2.008130E-011	6.141301E-012	0	0.000000E+000
1	167.78575230	6.141301E-012	2.008130E-011	1	0.000000E+000
1	167.78576783	2.008130E-011	6.141301E-012	0	0.000000E+000
1	167.80271764	6.141301E-012	2.008130E-011	1	0.000000E+000
1	167.80305439	2.008130E-011	6.141301E-012	0	0.000000E+000
1	167.80376114	6.141301E-012	2.008130E-011	1	0.000000E+000
1	167.80431564	2.008130E-011	6.141301E-012	0	0.000000E+000
1	167.80434602	6.141301E-012	2.008130E-011	1	0.000000E+000
1	167.80506348	2.008130E-011	6.141301E-012	0	0.000000E+000
1	167.80511183	6.141301E-012	2.008130E-011	1	0.000000E+000
1	167.80527511	2.008130E-011	6.141301E-012	0	0.000000E+000
1	167.80695152	6.141301E-012	2.008130E-011	1	0.000000E+000
1	167.80793190	2.008130E-011	6.141301E-012	0	0.000000E+000
1	167.80805111	6.141301E-012	2.008130E-011	1	0.000000E+000
1	167.80983052	2.008130E-011	6.141301E-012	0	0.000000E+000
1	167.80984600	6.141301E-012	2.008130E-011	1	0.000000E+000
1	167.81095185	2.008130E-011	6.141301E-012	0	0.000000E+000
1	167.81100011	6.141301E-012	2.008130E-011	1	0.000000E+000
1	167.81141318	2.008130E-011	6.141301E-012	0	0.000000E+000
1	167.81519785	6.141301E-012	2.008130E-011	1	0.000000E+000
1	167.81585028	2.008130E-011	6.141301E-012	0	0.000000E+000
1	167.81749321	6.141301E-012	2.008130E-011	1	0.000000E+000
1	167.81952217	2.008130E-011	6.141301E-012	0	0.000000E+000
1	167.81954471	6.141301E-012	2.008130E-011	1	0.000000E+000
1	167.81963165	2.008130E-011	6.141301E-012	0	0.000000E+000
1	167.82487476	6.141301E-012	2.008130E-011	1	0.000000E+000
1	167.82576765	2.008130E-011	6.141301E-012	0	0.000000E+000
1	167.82750622	6.141301E-012	2.008130E-011	1	0.000000E+000
1	167.82986978	2.008130E-011	6.141301E-012	0	0.000000E+000
1	167.82988837	6.141301E-012	2.008130E-011	1	0.000000E+000
1	167.83052866	2.008130E-011	6.141301E-012	0	0.000000E+000
1	167.83061491	6.141301E-012	2.008130E-011	1	0.000000E+000
1	167.83067764	2.008130E-011	6.141301E-012	0	0.000000E+000
1	167.83069521	6.141301E-012	2.008130E-011	1	0.000000E+000
1	167.83250577	2.008130E-011	6.141301E-012	0	0.000000E+000
1	167.83846669	6.141301E-012	2.008130E-011	1	0.000000E+000
1	167.83899928	2.008130E-011	6.141301E-012	0	0.000000E+000
1	167.83902054	6.141301E-012	2.008130E-011	1	0.000000E+000
1	167.83937029	2.008130E-011	6.141301E-012	0	0.000000E+000
1	167.83942014	6.141301E-012	2.008130E-011	1	0.000000E+000
1	167.83990143	2.008130E-011	6.141301E-012	0	0.000000E+000
1	167.83992235	6.141301E-012	2.008130E-011	1	0.000000E+000
1	167.84035218	2.008130E-011	6.141301E-012	0	0.000000E+000
1	167.84376430	6.141301E-012	2.008130E-011	1	0.000000E+000
1	167.84381427	2.008130E-011	6.141301E-012	0	0.000000E+000
1	167.84383410	6.141301E-012	2.008130E-011	1	0.000000E+000
1	167.84584822	2.008130E-011	6.141301E-012	0	0.000000E+000
1	167.84708202	6.141301E-012	2.008130E-011	1	0.000000E+000
1	167.84722952	2.008130E-011	6.141301E-012	0	0.000000E+000
1	167.85058480	6.141301E-012	2.008130E-011	1	0.000000E+000
1	167.85195247	2.008130E-011	6.141301E-012	0	0.000000E+000
1	167.85201489	6.141301E-012	2.008130E-011	1	0.000000E+000
1	167.85697604	2.008130E-011	6.141301E-012	0	0.000000E+000
1	167.85702084	6.141301E-012	2.008130E-011	1	0.000000E+000
1	167.85877646	2.008130E-011	6.141301E-012	0	0.000000E+000
1	167.86226206	6.141301E-012	2.008130E-011	1	0.000000E+000
1	167.86384731	2.008130E-011	6.141301E-012	0	0.000000E+000
1	167.86388682	6.141301E-012	2.008130E-011	1	0.000000E+000
1	167.86441525	2.008130E-011	6.141301E-012	0	0.000000E+000
1	167.86444581	6.141301E-012	2.008130E-011	1	0.000000E+000
1	167.86468816	2.008130E-011	6.141301E-012	0	0.000000E+000
1	167.86661571	6.141301E-012	2.008130E-011	1	0.000000E+000
1	167.86907593	2.008130E-011	6.141301E-012	0	0.000000E+000
1	167.87691353	6.141301E-012	2.008130E-011	1	0.000000E+000
1	167.87697857	2.008130E-011	6.141301E-012	0	0.000000E+000
1	167.87799858	6.141301E-012	2.008130E-011	1	0.000000E+000
1	167.87819081	2.008130E-011	6.141301E-012	0	0.000000E+000
1	167.87819626	6.141301E-012	2.008130E-011	1	0.000000E+000
1	167.87852056	2.008130E-011	6.141301E-012	0	0.000000E+000
1	167.88736201	6.141301E-012	2.008130E-011	1	0.000000E+000
1	167.88740821	2.008130E-011	6.141301E-012	0	0.000000E+000
1	167.88853098	6.141301E-012	2.008130E-011	1	0.000000E+000
1	167.88946426	2.008130E-011	6.141301E-012	0	0.000000E+000
1	167.89455748	6.141301E-012	2.008130E-011	1	0.000000E+000
1	167.89490875	2.008130E-011	6.141301E-012	0	0.000000E+000
1	167.89493242	6.141301E-012	2.008130E-011	1	0.000000E+000
1	167.89523914	2.008130E-011	6.141301E-012	0	0.000000E+000
1	167.90011225	6.141301E-012	2.008130E-011	1	0.000000E+000
1	167.90072369	2.008130E-011	6.141301E-012	0	0.000000E+000
1	167.90077330	6.141301E-012	2.008130E-011	1	0.000000E+000
1	167.90149182	2.008130E-011	6.141301E-012	0	0.000000E+000
1	167.90152765	6.141301E-012	2.008130E-011	1	0.000000E+000
1	167.90291111	2.008130E-011	6.141301E-012	0	0.000000E+000
1	167.90293537	6.141301E-012	2.008130E-011	1	0.000000E+000
1	167.90467169	2.008130E-011	6.141301E-012	0	0.000000E+000
1	167.91754535	6.141301E-012	2.008130E-011	1	0.000000E+000
1	167.91797945	2.008130E-011	6.141301E-012	0	0.000000E+000
1	167.92726622	6.141301E-012	2.008130E-011	1	0.000000E+000
1	167.92900909	2.008130E-011	6.141301E-012	0	0.000000E+000
1	167.92905708	6.141301E-012	2.008130E-011	1	0.000000E+000
1	167.93015953	2.008130E-011	6.141301E-012	0	0.000000E+000
1	167.93027236	6.141301E-012	2.008130E-011	1	0.000000E+000
1	167.93078411	2.008130E-011	6.141301E-012	0	0.000000E+000
1	167.93192555	6.141301E-012	2.008130E-011	1	0.000000E+000
1	167.93204410	2.008130E-011	6.141301E-012	0	0.000000E+000
1	167.93206557	6.141301E-012	2.008130E-011	1	0.000000E+000
1	167.93361806	2.008130E-011	6.141301E-012	0	0.000000E+000
1	167.93473452	6.141301E-012	2.008130E-011	1	0.000000E+000
1	167.93484501	2.008130E-011	6.141301E-012	0	0.000000E+000
1	167.94397971	6.141301E-012	2.008130E-011	1	0.000000E+000
1	167.94426449	2.008130E-011	6.141301E-012	0	0.000000E+000
1	167.94938873	6.141301E-012	2.008130E-011	1	0.000000E+000
1	167.94946454	2.008130E-011	6.141301E-012	0	0.000000E+000
1	167.95019413	6.141301E-012	2.008130E-011	1	0.000000E+000
1	167.95072928	2.008130E-011	6.141301E-012	0	0.000000E+000
1	167.95886608	6.141301E-012	2.008130E-011	1	0.000000E+000
1	167.96138980	2.008130E-011	6.141301E-012	0	0.000000E+000
1	167.96241916	6.141301E-012	2.008130E-011	1	0.000000E+000
1	167.96510347	2.008130E-011	6.141301E-012	0	0.000000E+000
1	167.96809076	6.141301E-012	2.008130E-011	1	0.000000E+000
1	167.96825073	2.008130E-011	6.141301E-012	0	0.000000E+000
1	167.97514964	6.141301E-012	2.008130E-011	1	0.000000E+000
1	167.97559616	2.008130E-011	6.141301E-012	0	0.000000E+000
1	167.97834689	6.141301E-012	2.008130E-011	1	0.000000E+000
1	167.97870361	2.008130E-011	6.141301E-012	0	0.000000E+000
1	167.98880830	6.141301E-012	2.008130E-011	1	0.000000E+000
1	167.98907428	2.008130E-011	6.141301E-012	0	0.000000E+000
1	167.98909285	6.141301E-012	2.008130E-011	1	0.000000E+000
1	167.99349937	2.008130E-011	6.141301E-012	0	0.000000E+000
1	167.99353999	6.141301E-012	2.008130E-011	1	0.000000E+000
1	167.99404486	2.008130E-011	6.141301E-012	0	0.000000E+000
1	167.99405422	6.141301E-012	2.008130E-011	1	0.000000E+000
1	167.99503996	2.008130E-011	6.141301E-012	0	0.000000E+000
1	167.99505226	6.141301E-012	2.008130E-011	1	0.000000E+000
1	167.99518468	2.008130E-011	6.141301E-012	0	0.000000E+000
1	167.99711957	6.141301E-012	2.008130E-011	1	0.000000E+000
1	167.99717243	2.008130E-011	6.141301E-012	0	0.000000E+000
1	168.00425501	6.141301E-012	2.008130E-011	1	0.000000E+000
1	168.00489345	2.008130E-011	6.141301E-012	0	0.000000E+000
1	176.87084355	5.996493E-012	1.993649E-011	1	0.000000E+000
1	176.87091466	1.993649E-011	5.996493E-012	0	0.000000E+000
1	176.87150042	5.996493E-012	1.993649E-011	1	0.000000E+000
1	176.87178775	1.993649E-011	5.996493E-012	0	0.000000E+000
1	176.88090232	5.996493E-012	1.993649E-011	1	0.000000E+000
1	176.88092135	1.993649E-011	5.996493E-012	0	0.000000E+000
1	176.88504622	5.996493E-012	1.993649E-011	1	0.000000E+000
1	176.88563204	1.993649E-011	5.996493E-012	0	0.000000E+000
1	176.88685926	5.996493E-012	1.993649E-011	1	0.000000E+000
1	176.88787779	1.993649E-011	5.996493E-012	0	0.000000E+000
1	176.88845362	5.996493E-012	1.993649E-011	1	0.000000E+000
1	176.88947474	1.993649E-011	5.996493E-012	0	0.000000E+000
1	176.88949288	5.996493E-012	1.993649E-011	1	0.000000E+000
1	176.89226972	1.993649E-011	5.996493E-012	0	0.000000E+000
1	176.89553445	5.996493E-012	1.993649E-011	1	0.000000E+000
1	176.89563780	1.993649E-011	5.996493E-012	0	0.000000E+000
1	176.89604196	5.996493E-012	1.993649E-011	1	0.000000E+000
1	176.89631649	1.993649E-011	5.996493E-012	0	0.000000E+000
1	176.89963144	5.996493E-012	1.993649E-011	1	0.000000E+000
1	176.90085050	1.993649E-011	5.996493E-012	0	0.000000E+000
1	176.90459602	5.996493E-012	1.993649E-011	1	0.000000E+000
1	176.90845938	1.993649E-011	5.996493E-012	0	0.000000E+000
1	176.90891297	5.996493E-012	1.993649E-011	1	0.000000E+000
1	176.91164384	1.993649E-011	5.996493E-012	0	0.000000E+000
1	176.91197642	5.996493E-012	1.993649E-011	1	0.000000E+000
1	176.91484553	1.993649E-011	5.996493E-012	0	0.000000E+000
1	176.91485716	5.996493E-012	1.993649E-011	1	0.000000E+000
1	176.91523319	1.993649E-011	5.996493E-012	0	0.000000E+000
1	176.91526286	5.996493E-012	1.993649E-011	1	0.000000E+000
1	176.91552205	1.993649E-011	5.996493E-012	0	0.000000E+000
1	176.91996338	5.996493E-012	1.993649E-011	1	0.000000E+000
1	176.92033247	1.993649E-011	5.996493E-012	0	0.000000E+000
1	176.92035271	5.996493E-012	1.993649E-011	1	0.000000E+000
1	176.92048560	1.993649E-011	5.996493E-012	0	0.000000E+000
1	176.92070735	5.996493E-012	1.993649E-011	1	0.000000E+000
1	176.92078581	1.993649E-011	5.996493E-012	0	0.000000E+000
1	176.92177077	5.996493E-012	1.993649E-011	1	0.000000E+000
1	176.92192909	1.993649E-011	5.996493E-012	0	0.000000E+000
1	176.92520731	5.996493E-012	1.993649E-011	1	0.000000E+000
1	176.92627665	1.993649E-011	5.996493E-012	0	0.000000E+000
1	176.92630823	5.996493E-012	1.993649E-011	1	0.000000E+000
1	176.92716809	1.993649E-011	5.996493E-012	0	0.000000E+000
1	176.92765254	5.996493E-012	1.993649E-011	1	0.000000E+000
1	176.92918545	1.993649E-011	5.996493E-012	0	0.000000E+000
1	176.92919740	5.996493E-012	1.993649E-011	1	0.000000E+000
1	176.93000355	1.993649E-011	5.996493E-012	0	0.000000E+000
1	176.93007588	5.996493E-012	1.993649E-011	1	0.000000E+000
1	176.93235689	1.993649E-011	5.996493E-012	0	0.000000E+000
1	176.93279961	5.996493E-012	1.993649E-011	1	0.000000E+000
1	176.93298301	1.993649E-011	5.996493E-012	0	0.000000E+000
1	176.93571931	5.996493E-012	1.993649E-011	1	0.000000E+000
1	176.93641353	1.993649E-011	5.996493E-012	0	0.000000E+000
1	176.93709268	5.996493E-012	1.993649E-011	1	0.000000E+000
1	176.93711231	1.993649E-011	5.996493E-012	0	0.000000E+000
1	176.93713220	5.996493E-012	1.993649E-011	1	0.000000E+000
1	176.93742402	1.993649E-011	5.996493E-012	0	0.000000E+000
1	176.94150467	5.996493E-012	1.993649E-011	1	0.000000E+000
1	176.94154837	1.993649E-011	5.996493E-012	0	0.000000E+000
1	176.94229957	5.996493E-012	1.993649E-011	1	0.000000E+000
1	176.94233751	1.993649E-011	5.996493E-012	0	0.000000E+000
1	176.94234552	5.996493E-012	1.993649E-011	1	0.000000E+000
1	176.94349494	1.993649E-011	5.996493E-012	0	0.000000E+000
1	176.94350817	5.996493E-012	1.993649E-011	1	0.000000E+000
1	176.94441673	1.993649E-011	5.996493E-012	0	0.000000E+000
1	176.94757078	5.996493E-012	1.993649E-011	1	0.000000E+000
1	176.94770479	1.993649E-011	5.996493E-012	0	0.000000E+000
1	176.95176381	5.996493E-012	1.993649E-011	1	0.000000E+000
1	176.95179232	1.993649E-011	5.996493E-012	0	0.000000E+000
1	176.95594346	5.996493E-012	1.993649E-011	1	0.000000E+000
1	176.95730569	1.993649E-011	5.996493E-012	0	0.000000E+000
1	176.96194627	5.996493E-012	1.993649E-011	1	0.000000E+000
1	176.96321666	1.993649E-011	5.996493E-012	0	0.000000E+000
1	176.96322746	5.996493E-012	1.993649E-011	1	0.000000E+000
1	176.96334949	1.993649E-011	5.996493E-012	0	0.000000E+000
1	176.96338116	5.996493E-012	1.993649E-011	1	0.000000E+000
1	176.96638356	1.993649E-011	5.996493E-012	0	0.000000E+000
1	176.97797352	5.996493E-012	1.993649E-011	1	0.000000E+000
1	176.98022897	1.993649E-011	5.996493E-012	0	0.000000E+000
1	176.98028836	5.996493E-012	1.993649E-011	1	0.000000E+000
1	176.98089043	1.993649E-011	5.996493E-012	0	0.000000E+000
1	176.98090008	5.996493E-012	1.993649E-011	1	0.000000E+000
1	176.98291991	1.993649E-011	5.996493E-012	0	0.000000E+000
1	176.98298478	5.996493E-012	1.993649E-011	1	0.000000E+000
1	176.98301263	1.993649E-011	5.996493E-012	0	0.000000E+000
1	176.98303690	5.996493E-012	1.993649E-011	1	0.000000E+000
1	176.98515250	1.993649E-011	5.996493E-012	0	0.000000E+000
1	176.98819844	5.996493E-012	1.993649E-011	1	0.000000E+000
1	176.98859906	1.993649E-011	5.996493E-012	0	0.000000E+000
1	176.98866984	5.996493E-012	1.993649E-011	1	0.000000E+000
1	176.98940076	1.993649E-011	5.996493E-012	0	0.000000E+000
1	176.98943266	5.996493E-012	1.993649E-011	1	0.000000E+000
1	176.98973060	1.993649E-011	5.996493E-012	0	0.000000E+000
1	176.98973962	5.996493E-012	1.993649E-011	1	0.000000E+000
1	176.99021977	1.993649E-011	5.996493E-012	0	0.000000E+000
1	176.99023068	5.996493E-012	1.993649E-011	1	0.000000E+000
1	176.99031297	1.993649E-011	5.996493E-012	0	0.000000E+000
1	176.99033316	5.996493E-012	1.993649E-011	1	0.000000E+000
1	176.99064814	1.993649E-011	5.996493E-012	0	0.000000E+000
1	176.99111720	5.996493E-012	1.993649E-011	1	0.000000E+000
1	176.99362659	1.993649E-011	5.996493E-012	0	0.000000E+000
1	176.99366534	5.996493E-012	1.993649E-011	1	0.000000E+000
1	176.99634243	1.993649E-011	5.996493E-012	0	0.000000E+000
1	176.99636444	5.996493E-012	1.993649E-011	1	0.000000E+000
1	176.99654525	1.993649E-011	5.996493E-012	0	0.000000E+000
1	176.99657325	5.996493E-012	1.993649E-011	1	0.000000E+000
1	176.99660317	1.993649E-011	5.996493E-012	0	0.000000E+000
1	177.00034997	5.996493E-012	1.993649E-011	1	0.000000E+000
1	177.00054864	1.993649E-011	5.996493E-012	0	0.000000E+000
1	177.00056264	5.996493E-012	1.993649E-011	1	0.000000E+000
1	177.00084787	1.993649E-011	5.996493E-012	0	0.000000E+000
1	177.00192826	5.996493E-012	1.993649E-011	1	0.000000E+000
1	177.00243724	1.993649E-011	5.996493E-012	0	0.000000E+000
1	177.00245953	5.996493E-012	1.993649E-011	1	0.000000E+000
1	177.00298381	1.993649E-011	5.996493E-012	0	0.000000E+000
1	177.00680102	5.996493E-012	1.993649E-011	1	0.000000E+000
1	177.00761695	1.993649E-011	5.996493E-012	0	0.000000E+000
1	177.00763395	5.996493E-012	1.993649E-011	1	0.000000E+000
1	177.00867048	1.993649E-011	5.996493E-012	0	0.000000E+000
1	177.00876225	5.996493E-012	1.993649E-011	1	0.000000E+000
1	177.00959589	1.993649E-011	5.996493E-012	0	0.000000E+000
1	177.01203948	5.996493E-012	1.993649E-011	1	0.000000E+000
1	177.01228607	1.993649E-011	5.996493E-012	0	0.000000E+000
1	177.01276876	5.996493E-012	1.993649E-011	1	0.000000E+000
1	177.01356015	1.993649E-011	5.996493E-012	0	0.000000E+000
1	177.01676358	5.996493E-012	1.993649E-011	1	0.000000E+000
1	177.01678342	1.993649E-011	5.996493E-012	0	0.000000E+000
1	177.02055478	5.996493E-012	1.993649E-011	1	0.000000E+000
1	177.02175906	1.993649E-011	5.996493E-012	0	0.000000E+000
1	177.02186668	5.996493E-012	1.993649E-011	1	0.000000E+000
1	177.02226499	1.993649E-011	5.996493E-012	0	0.000000E+000
1	177.02229974	5.996493E-012	1.993649E-011	1	0.000000E+000
1	177.02258642	1.993649E-011	5.996493E-012	0	0.000000E+000
1	177.02260736	5.996493E-012	1.993649E-011	1	0.000000E+000
1	177.02633141	1.993649E-011	5.996493E-012	0	0.000000E+000
1	177.03045620	5.996493E-012	1.993649E-011	1	0.000000E+000
1	177.03180451	1.993649E-011	5.996493E-012	0	0.000000E+000
1	177.03667920	5.996493E-012	1.993649E-011	1	0.000000E+000
1	177.03726503	1.993649E-011	5.996493E-012	0	0.000000E+000
1	177.03727718	5.996493E-012	1.993649E-011	1	0.000000E+000
1	177.03856445	1.993649E-011	5.996493E-012	0	0.000000E+000
1	177.03859526	5.996493E-012	1.993649E-011	1	0.000000E+000
1	177.04090348	1.993649E-011	5.996493E-012	0	0.000000E+000
1	177.04092725	5.996493E-012	1.993649E-011	1	0.000000E+000
1	177.04201816	1.993649E-011	5.996493E-012	0	0.000000E+000
1	177.04202085	5.996493E-012	1.993649E-011	1	0.000000E+000
1	177.04264079	1.993649E-011	5.996493E-012	0	0.000000E+000
1	177.04367661	5.996493E-012	1.993649E-011	1	0.000000E+000
1	177.04398464	1.993649E-011	5.996493E-012	0	0.000000E+000
1	177.04401476	5.996493E-012	1.993649E-011	1	0.000000E+000
1	177.04444385	1.993649E-011	5.996493E-012	0	0.000000E+000
1	177.04447062	5.996493E-012	1.993649E-011	1	0.000000E+000
1	177.04497130	1.993649E-011	5.996493E-012	0	0.000000E+000
1	177.04737055	5.996493E-012	1.993649E-011	1	0.000000E+000
1	177.04751469	1.993649E-011	5.996493E-012	0	0.000000E+000
1	177.04893884	5.996493E-012	1.993649E-011	1	0.000000E+000
1	177.04913744	1.993649E-011	5.996493E-012	0	0.000000E+000
1	177.04914967	5.996493E-012	1.993649E-011	1	0.000000E+000
1	177.04936610	1.993649E-011	5.996493E-012	0	0.000000E+000
1	177.05170176	5.996493E-012	1.993649E-011	1	0.000000E+000
1	177.05290748	1.993649E-011	5.996493E-012	0	0.000000E+000
1	177.05293337	5.996493E-012	1.993649E-011	1	0.000000E+000
1	177.05447484	1.993649E-011	5.996493E-012	0	0.000000E+000
1	177.05561090	5.996493E-012	1.993649E-011	1	0.000000E+000
1	177.05623165	1.993649E-011	5.996493E-012	0	0.000000E+000
1	177.05632086	5.996493E-012	1.993649E-011	1	0.000000E+000
1	177.05647482	1.993649E-011	5.996493E-012	0	0.000000E+000
1	177.05650497	5.996493E-012	1.993649E-011	1	0.000000E+000
1	177.05652479	1.993649E-011	5.996493E-012	0	0.000000E+000
1	177.05966392	5.996493E-012	1.993649E-011	1	0.000000E+000
1	177.05995103	1.993649E-011	5.996493E-012	0	0.000000E+000
1	177.06028933	5.996493E-012	1.993649E-011	1	0.000000E+000
1	177.06041504	1.993649E-011	5.996493E-012	0	0.000000E+000
1	177.06295585	5.996493E-012	1.993649E-011	1	0.000000E+000
1	177.06311089	1.993649E-011	5.996493E-012	0	0.000000E+000
1	177.06312575	5.996493E-012	1.993649E-011	1	0.000000E+000
1	177.06360640	1.993649E-011	5.996493E-012	0	0.000000E+000
1	177.06448697	5.996493E-012	1.993649E-011	1	0.000000E+000
1	177.06465249	1.993649E-011	5.996493E-012	0	0.000000E+000
1	177.06466620	5.996493E-012	1.993649E-011	1	0.000000E+000
1	177.06545513	1.993649E-011	5.996493E-012	0	0.000000E+000
1	177.06549383	5.996493E-012	1.993649E-011	1	0.000000E+000
1	177.06671124	1.993649E-011	5.996493E-012	0	0.000000E+000
1	177.06679286	5.996493E-012	1.993649E-011	1	0.000000E+000
1	177.06970681	1.993649E-011	5.996493E-012	0	0.000000E+000
1	177.07132943	5.996493E-012	1.993649E-011	1	0.000000E+000
1	177.07135003	1.993649E-011	5.996493E-012	0	0.000000E+000
1	177.07142499	5.996493E-012	1.993649E-011	1	0.000000E+000
1	177.07181587	1.993649E-011	5.996493E-012	0	0.000000E+000
1	177.07298750	5.996493E-012	1.993649E-011	1	0.000000E+000
1	177.07353747	1.993649E-011	5.996493E-012	0	0.000000E+000
1	177.07357434	5.996493E-012	1.993649E-011	1	0.000000E+000
1	177.07790574	1.993649E-011	5.996493E-012	0	0.000000E+000
1	177.07792228	5.996493E-012	1.993649E-011	1	0.000000E+000
1	177.07888753	1.993649E-011	5.996493E-012	0	0.000000E+000
1	177.08288165	5.996493E-012	1.993649E-011	1	0.000000E+000
1	177.08448672	1.993649E-011	5.996493E-012	0	0.000000E+000
1	177.08582171	5.996493E-012	1.993649E-011	1	0.000000E+000
1	177.08995711	1.993649E-011	5.996493E-012	0	0.000000E+000
1	177.09814624	5.996493E-012	1.993649E-011	1	0.000000E+000
1	177.09833067	1.993649E-011	5.996493E-012	0	0.000000E+000
1	177.09938490	5.996493E-012	1.993649E-011	1	0.000000E+000
1	177.09967071	1.993649E-011	5.996493E-012	0	0.000000E+000
1	177.10067590	5.996493E-012	1.993649E-011	1	0.000000E+000
1	177.10164360	1.993649E-011	5.996493E-012	0	0.000000E+000
1	177.10165106	5.996493E-012	1.993649E-011	1	0.000000E+000
1	177.10417279	1.993649E-011	5.996493E-012	0	0.000000E+000
1	177.10790168	5.996493E-012	1.993649E-011	1	0.000000E+000
1	177.10840925	1.993649E-011	5.996493E-012	0	0.000000E+000
1	177.10922694	5.996493E-012	1.993649E-011	1	0.000000E+000
1	177.11047876	1.993649E-011	5.996493E-012	0	0.000000E+000
1	177.11048497	5.996493E-012	1.993649E-011	1	0.000000E+000
1	177.11132565	1.993649E-011	5.996493E-012	0	0.000000E+000
1	177.11134019	5.996493E-012	1.993649E-011	1	0.000000E+000
1	177.11325546	1.993649E-011	5.996493E-012	0	0.000000E+000
1	177.11327173	5.996493E-012	1.993649E-011	1	0.000000E+000
1	177.11354634	1.993649E-011	5.996493E-012	0	0.000000E+000
1	177.11358622	5.996493E-012	1.993649E-011	1	0.000000E+000
1	177.11379777	1.993649E-011	5.996493E-012	0	0.000000E+000
1	177.11586000	5.996493E-012	1.993649E-011	1	0.000000E+000
1	177.11605135	1.993649E-011	5.996493E-012	0	0.000000E+000
1	177.12123967	5.996493E-012	1.993649E-011	1	0.000000E+000
1	177.12134706	1.993649E-011	5.996493E-012	0	0.000000E+000
1	177.12796724	5.996493E-012	1.993649E-011	1	0.000000E+000
1	177.12823732	1.993649E-011	5.996493E-012	0	0.000000E+000
1	177.12824300	5.996493E-012	1.993649E-011	1	0.000000E+000
1	177.12916118	1.993649E-011	5.996493E-012	0	0.000000E+000
1	177.12918760	5.996493E-012	1.993649E-011	1	0.000000E+000
1	177.12999957	1.993649E-011	5.996493E-012	0	0.000000E+000
1	177.13003965	5.996493E-012	1.993649E-011	1	0.000000E+000
1	177.13019974	1.993649E-011	5.996493E-012	0	0.000000E+000
1	177.13021962	5.996493E-012	1.993649E-011	1	0.000000E+000
1	177.13051618	1.993649E-011	5.996493E-012	0	0.000000E+000
1	177.13605263	5.996493E-012	1.993649E-011	1	0.000000E+000
1	177.13648512	1.993649E-011	5.996493E-012	0	0.000000E+000
1	177.13878953	5.996493E-012	1.993649E-011	1	0.000000E+000
1	177.13939899	1.993649E-011	5.996493E-012	0	0.000000E+000
1	177.13940439	5.996493E-012	1.993649E-011	1	0.000000E+000
1	177.14035546	1.993649E-011	5.996493E-012	0	0.000000E+000
1	177.14493345	5.996493E-012	1.993649E-011	1	0.000000E+000
1	177.14921642	1.993649E-011	5.996493E-012	0	0.000000E+000
1	177.15015583	5.996493E-012	1.993649E-011	1	0.000000E+000
1	177.15098561	1.993649E-011	5.996493E-012	0	0.000000E+000
1	177.15098663	5.996493E-012	1.993649E-011	1	0.000000E+000
1	177.15155237	1.993649E-011	5.996493E-012	0	0.000000E+000
1	177.15157463	5.996493E-012	1.993649E-011	1	0.000000E+000
1	177.15159595	1.993649E-011	5.996493E-012	0	0.000000E+000
1	177.15283437	5.996493E-012	1.993649E-011	1	0.000000E+000
1	177.15287987	1.993649E-011	5.996493E-012	0	0.000000E+000
1	177.15317074	5.996493E-012	1.993649E-011	1	0.000000E+000
1	177.15359703	1.993649E-011	5.996493E-012	0	0.000000E+000
1	177.15823976	5.996493E-012	1.993649E-011	1	0.000000E+000
1	177.15931330	1.993649E-011	5.996493E-012	0	0.000000E+000
1	177.16062892	5.996493E-012	1.993649E-011	1	0.000000E+000
1	177.16079859	1.993649E-011	5.996493E-012	0	0.000000E+000
1	177.16084977	5.996493E-012	1.993649E-011	1	0.000000E+000
1	177.16167915	1.993649E-011	5.996493E-012	0	0.000000E+000
1	177.16395763	5.996493E-012	1.993649E-011	1	0.000000E+000
1	177.16525168	1.993649E-011	5.996493E-012	0	0.000000E+000
1	177.16553767	5.996493E-012	1.993649E-011	1	0.000000E+000
1	177.16638795	1.993649E-011	5.996493E-012	0	0.000000E+000
1	177.16804460	5.996493E-012	1.993649E-011	1	0.000000E+000
1	177.16832958	1.993649E-011	5.996493E-012	0	0.000000E+000
1	177.17290736	5.996493E-012	1.993649E-011	1	0.000000E+000
1	177.17357165	1.993649E-011	5.996493E-012	0	0.000000E+000
1	177.17395038	5.996493E-012	1.993649E-011	1	0.000000E+000
1	177.17483433	1.993649E-011	5.996493E-012	0	0.000000E+000
1	177.17629238	5.996493E-012	1.993649E-011	1	0.000000E+000
1	177.17633707	1.993649E-011	5.996493E-012	0	0.000000E+000
1	177.17635329	5.996493E-012	1.993649E-011	1	0.000000E+000
1	177.17637519	1.993649E-011	5.996493E-012	0	0.000000E+000
1	177.18216290	5.996493E-012	1.993649E-011	1	0.000000E+000
1	177.18443524	1.993649E-011	5.996493E-012	0	0.000000E+000
1	177.18450483	5.996493E-012	1.993649E-011	1	0.000000E+000
1	177.18495374	1.993649E-011	5.996493E-012	0	0.000000E+000
1	177.18498257	5.996493E-012	1.993649E-011	1	0.000000E+000
1	177.18517038	1.993649E-011	5.996493E-012	0	0.000000E+000
1	177.18520920	5.996493E-012	1.993649E-011	1	0.000000E+000
1	177.18621214	1.993649E-011	5.996493E-012	0	0.000000E+000
1	177.18783638	5.996493E-012	1.993649E-011	1	0.000000E+000
1	177.18863190	1.993649E-011	5.996493E-012	0	0.000000E+000
1	177.18865602	5.996493E-012	1.993649E-011	1	0.000000E+000
1	177.18941447	1.993649E-011	5.996493E-012	0	0.000000E+000
1	177.19159329	5.996493E-012	1.993649E-011	1	0.000000E+000
1	177.19212319	1.993649E-011	5.996493E-012	0	0.000000E+000
1	177.19218742	5.996493E-012	1.993649E-011	1	0.000000E+000
1	177.19354903	1.993649E-011	5.996493E-012	0	0.000000E+000
1	177.19697113	5.996493E-012	1.993649E-011	1	0.000000E+000
1	177.19711939	1.993649E-011	5.996493E-012	0	0.000000E+000
1	177.20596757	5.996493E-012	1.993649E-011	1	0.000000E+000
1	177.20678984	1.993649E-011	5.996493E-012	0	0.000000E+000
1	177.20844954	5.996493E-012	1.993649E-011	1	0.000000E+000
1	177.20850870	1.993649E-011	5.996493E-012	0	0.000000E+000
1	177.22146464	5.996493E-012	1.993649E-011	1	0.000000E+000
1	177.22327002	1.993649E-011	5.996493E-012	0	0.000000E+000
1	177.22623272	5.996493E-012	1.993649E-011	1	0.000000E+000
1	177.22633585	1.993649E-011	5.996493E-012	0	0.000000E+000
1	177.22646659	5.996493E-012	1.993649E-011	1	0.000000E+000
1	177.22697732	1.993649E-011	5.996493E-012	0	0.000000E+000
1	177.23789686	5.996493E-012	1.993649E-011	1	0.000000E+000
1	177.23792088	1.993649E-011	5.996493E-012	0	0.000000E+000
1	177.23996153	5.996493E-012	1.993649E-011	1	0.000000E+000
1	177.24296234	1.993649E-011	5.996493E-012	0	0.000000E+000
1	177.24735576	5.996493E-012	1.993649E-011	1	0.000000E+000
1	177.24752078	1.993649E-011	5.996493E-012	0	0.000000E+000
1	177.24754913	5.996493E-012	1.993649E-011	1	0.000000E+000
1	177.24906328	1.993649E-011	5.996493E-012	0	0.000000E+000
1	177.24910291	5.996493E-012	1.993649E-011	1	0.000000E+000
1	177.24967284	1.993649E-011	5.996493E-012	0	0.000000E+000
1	177.24971516	5.996493E-012	1.993649E-011	1	0.000000E+000
1	177.25026353	1.993649E-011	5.996493E-012	0	0.000000E+000
1	177.25035137	5.996493E-012	1.993649E-011	1	0.000000E+000
1	177.25043750	1.993649E-011	5.996493E-012	0	0.000000E+000
1	177.25047582	5.996493E-012	1.993649E-011	1	0.000000E+000
1	177.25175551	1.993649E-011	5.996493E-012	0	0.000000E+000
1	177.25179688	5.996493E-012	1.993649E-011	1	0.000000E+000
1	177.25496507	1.993649E-011	5.996493E-012	0	0.000000E+000
1	177.25538455	5.996493E-012	1.993649E-011	1	0.000000E+000
1	177.25601981	1.993649E-011	5.996493E-012	0	0.000000E+000
1	177.26275902	5.996493E-012	1.993649E-011	1	0.000000E+000
1	177.26316459	1.993649E-011	5.996493E-012	0	0.000000E+000
1	177.26372035	5.996493E-012	1.993649E-011	1	0.000000E+000
1	177.26376564	1.993649E-011	5.996493E-012	0	0.000000E+000
1	177.26380034	5.996493E-012	1.993649E-011	1	0.000000E+000
1	177.26528066	1.993649E-011	5.996493E-012	0	0.000000E+000
1	177.26528311	5.996493E-012	1.993649E-011	1	0.000000E+000
1	177.26711706	1.993649E-011	5.996493E-012	0	0.000000E+000
1	177.26964094	5.996493E-012	1.993649E-011	1	0.000000E+000
1	177.26989351	1.993649E-011	5.996493E-012	0	0.000000E+000
1	177.26992811	5.996493E-012	1.993649E-011	1	0.000000E+000
1	177.27078589	1.993649E-011	5.996493E-012	0	0.000000E+000
1	177.27080932	5.996493E-012	1.993649E-011	1	0.000000E+000
1	177.27126910	1.993649E-011	5.996493E-012	0	0.000000E+000
1	177.27555967	5.996493E-012	1.993649E-011	1	0.000000E+000
1	177.27661535	1.993649E-011	5.996493E-012	0	0.000000E+000
1	177.27663468	5.996493E-012	1.993649E-011	1	0.000000E+000
1	177.27929212	1.993649E-011	5.996493E-012	0	0.000000E+000
1	177.27947459	5.996493E-012	1.993649E-011	1	0.000000E+000
1	177.28012327	1.993649E-011	5.996493E-012	0	0.000000E+000
1	177.28015967	5.996493E-012	1.993649E-011	1	0.000000E+000
1	177.28209529	1.993649E-011	5.996493E-012	0	0.000000E+000
1	177.28212674	5.996493E-012	1.993649E-011	1	0.000000E+000
1	177.28310394	1.993649E-011	5.996493E-012	0	0.000000E+000
1	177.28312193	5.996493E-012	1.993649E-011	1	0.000000E+000
1	177.28577011	1.993649E-011	5.996493E-012	0	0.000000E+000
1	177.28579548	5.996493E-012	1.993649E-011	1	0.000000E+000
1	177.28644614	1.993649E-011	5.996493E-012	0	0.000000E+000
1	177.29486290	5.996493E-012	1.993649E-011	1	0.000000E+000
1	177.29491165	1.993649E-011	5.996493E-012	0	0.000000E+000
1	177.29658224	5.996493E-012	1.993649E-011	1	0.000000E+000
1	177.29663863	1.993649E-011	5.996493E-012	0	0.000000E+000
1	177.30173168	5.996493E-012	1.993649E-011	1	0.000000E+000
1	177.30177600	1.993649E-011	5.996493E-012	0	0.000000E+000
1	177.30458937	5.996493E-012	1.993649E-011	1	0.000000E+000
1	177.30460062	1.993649E-011	5.996493E-012	0	0.000000E+000
1	177.30809779	5.996493E-012	1.993649E-011	1	0.000000E+000
1	177.30891419	1.993649E-011	5.996493E-012	0	0.000000E+000
1	177.30892916	5.996493E-012	1.993649E-011	1	0.000000E+000
1	177.30932772	1.993649E-011	5.996493E-012	0	0.000000E+000
1	177.31174030	5.996493E-012	1.993649E-011	1	0.000000E+000
1	177.31301391	1.993649E-011	5.996493E-012	0	0.000000E+000
1	177.31305447	5.996493E-012	1.993649E-011	1	0.000000E+000
1	177.31368704	1.993649E-011	5.996493E-012	0	0.000000E+000
1	177.31370702	5.996493E-012	1.993649E-011	1	0.000000E+000
1	177.31426209	1.993649E-011	5.996493E-012	0	0.000000E+000
1	177.31431786	5.996493E-012	1.993649E-011	1	0.000000E+000
1	177.31447675	1.993649E-011	5.996493E-012	0	0.000000E+000
1	177.31474600	5.996493E-012	1.993649E-011	1	0.000000E+000
1	177.31509935	1.993649E-011	5.996493E-012	0	0.000000E+000
1	177.31513395	5.996493E-012	1.993649E-011	1	0.000000E+000
1	177.31524083	1.993649E-011	5.996493E-012	0	0.000000E+000
1	177.31581440	5.996493E-012	1.993649E-011	1	0.000000E+000
1	177.31656250	1.993649E-011	5.996493E-012	0	0.000000E+000
1	177.31658483	5.996493E-012	1.993649E-011	1	0.000000E+000
1	177.31737190	1.993649E-011	5.996493E-012	0	0.000000E+000
1	177.31738833	5.996493E-012	1.993649E-011	1	0.000000E+000
1	177.31800606	1.993649E-011	5.996493E-012	0	0.000000E+000
1	177.32116179	5.996493E-012	1.993649E-011	1	0.000000E+000
1	177.32135951	1.993649E-011	5.996493E-012	0	0.000000E+000
1	177.32431078	5.996493E-012	1.993649E-011	1	0.000000E+000
1	177.32551340	1.993649E-011	5.996493E-012	0	0.000000E+000
1	177.32721957	5.996493E-012	1.993649E-011	1	0.000000E+000
1	177.32787495	1.993649E-011	5.996493E-012	0	0.000000E+000
1	177.32791013	5.996493E-012	1.993649E-011	1	0.000000E+000
1	177.32865377	1.993649E-011	5.996493E-012	0	0.000000E+000
1	177.32867989	5.996493E-012	1.993649E-011	1	0.000000E+000
1	177.33198167	1.993649E-011	5.996493E-012	0	0.000000E+000
1	177.33388251	5.996493E-012	1.993649E-011	1	0.000000E+000
1	177.33560883	1.993649E-011	5.996493E-012	0	0.000000E+000
1	177.33563320	5.996493E-012	1.993649E-011	1	0.000000E+000
1	177.33658550	1.993649E-011	5.996493E-012	0	0.000000E+000
1	177.33974265	5.996493E-012	1.993649E-011	1	0.000000E+000
1	177.34022309	1.993649E-011	5.996493E-012	0	0.000000E+000
1	177.34147693	5.996493E-012	1.993649E-011	1	0.000000E+000
1	177.34249001	1.993649E-011	5.996493E-012	0	0.000000E+000
1	177.34476307	5.996493E-012	1.993649E-011	1	0.000000E+000
1	177.34672909	1.993649E-011	5.996493E-012	0	0.000000E+000
1	177.34675758	5.996493E-012	1.993649E-011	1	0.000000E+000
1	177.34929071	1.993649E-011	5.996493E-012	0	0.000000E+000
1	177.34932048	5.996493E-012	1.993649E-011	1	0.000000E+000
1	177.35037797	1.993649E-011	5.996493E-012	0	0.000000E+000
1	177.35040305	5.996493E-012	1.993649E-011	1	0.000000E+000
1	177.35118025	1.993649E-011	5.996493E-012	0	0.000000E+000
1	177.35120921	5.996493E-012	1.993649E-011	1	0.000000E+000
1	177.35375642	1.993649E-011	5.996493E-012	0	0.000000E+000
1	177.35877914	5.996493E-012	1.993649E-011	1	0.000000E+000
1	177.35910603	1.993649E-011	5.996493E-012	0	0.000000E+000
1	177.35913524	5.996493E-012	1.993649E-011	1	0.000000E+000
1	177.35987655	1.993649E-011	5.996493E-012	0	0.000000E+000
1	177.36220013	5.996493E-012	1.993649E-011	1	0.000000E+000
1	177.36329155	1.993649E-011	5.996493E-012	0	0.000000E+000
1	177.36362022	5.996493E-012	1.993649E-011	1	0.000000E+000
1	177.36525578	1.993649E-011	5.996493E-012	0	0.000000E+000
1	177.36752699	5.996493E-012	1.993649E-011	1	0.000000E+000
1	177.36998597	1.993649E-011	5.996493E-012	0	0.000000E+000
1	177.37001979	5.996493E-012	1.993649E-011	1	0.000000E+000
1	177.37176092	1.993649E-011	5.996493E-012	0	0.000000E+000
1	177.37345683	5.996493E-012	1.993649E-011	1	0.000000E+000
1	177.37348801	1.993649E-011	5.996493E-012	0	0.000000E+000
1	177.38382517	5.996493E-012	1.993649E-011	1	0.000000E+000
1	177.38458521	1.993649E-011	5.996493E-012	0	0.000000E+000
1	177.38461315	5.996493E-012	1.993649E-011	1	0.000000E+000
1	177.38530095	1.993649E-011	5.996493E-012	0	0.000000E+000
1	177.38531084	5.996493E-012	1.993649E-011	1	0.000000E+000
1	177.38579949	1.993649E-011	5.996493E-012	0	0.000000E+000
1	177.38583881	5.996493E-012	1.993649E-011	1	0.000000E+000
1	177.38662805	1.993649E-011	5.996493E-012	0	0.000000E+000
1	177.38738844	5.996493E-012	1.993649E-011	1	0.000000E+000
1	177.38776557	1.993649E-011	5.996493E-012	0	0.000000E+000
1	177.39058196	5.996493E-012	1.993649E-011	1	0.000000E+000
1	177.39069243	1.993649E-011	5.996493E-012	0	0.000000E+000
1	177.39193169	5.996493E-012	1.993649E-011	1	0.000000E+000
1	177.39284736	1.993649E-011	5.996493E-012	0	0.000000E+000
1	177.39285618	5.996493E-012	1.993649E-011	1	0.000000E+000
1	177.39311672	1.993649E-011	5.996493E-012	0	0.000000E+000
1	177.39312224	5.996493E-012	1.993649E-011	1	0.000000E+000
1	177.39398357	1.993649E-011	5.996493E-012	0	0.000000E+000
1	177.40180395	5.996493E-012	1.993649E-011	1	0.000000E+000
1	177.40184788	1.993649E-011	5.996493E-012	0	0.000000E+000
1	177.40204382	5.996493E-012	1.993649E-011	1	0.000000E+000
1	177.40454655	1.993649E-011	5.996493E-012	0	0.000000E+000
1	177.40552316	5.996493E-012	1.993649E-011	1	0.000000E+000
1	177.40615627	1.993649E-011	5.996493E-012	0	0.000000E+000
1	177.41351856	5.996493E-012	1.993649E-011	1	0.000000E+000
1	177.41392506	1.993649E-011	5.996493E-012	0	0.000000E+000
1	177.41395389	5.996493E-012	1.993649E-011	1	0.000000E+000
1	177.41595977	1.993649E-011	5.996493E-012	0	0.000000E+000
1	177.42023588	5.996493E-012	1.993649E-011	1	0.000000E+000
1	177.42105909	1.993649E-011	5.996493E-012	0	0.000000E+000
1	177.42106722	5.996493E-012	1.993649E-011	1	0.000000E+000
1	177.42136380	1.993649E-011	5.996493E-012	0	0.000000E+000
1	177.42348429	5.996493E-012	1.993649E-011	1	0.000000E+000
1	177.42421335	1.993649E-011	5.996493E-012	0	0.000000E+000
1	177.42425886	5.996493E-012	1.993649E-011	1	0.000000E+000
1	177.42431442	1.993649E-011	5.996493E-012	0	0.000000E+000
1	177.42882702	5.996493E-012	1.993649E-011	1	0.000000E+000
1	177.42926244	1.993649E-011	5.996493E-012	0	0.000000E+000
1	177.42986309	5.996493E-012	1.993649E-011	1	0.000000E+000
1	177.43127512	1.993649E-011	5.996493E-012	0	0.000000E+000
1	177.43132258	5.996493E-012	1.993649E-011	1	0.000000E+000
1	177.43195440	1.993649E-011	5.996493E-012	0	0.000000E+000
1	177.43385602	5.996493E-012	1.993649E-011	1	0.000000E+000
1	177.43393434	1.993649E-011	5.996493E-012	0	0.000000E+000
1	177.43626862	5.996493E-012	1.993649E-011	1	0.000000E+000
1	177.43716494	1.993649E-011	5.996493E-012	0	0.000000E+000
1	177.43719269	5.996493E-012	1.993649E-011	1	0.000000E+000
1	177.43814816	1.993649E-011	5.996493E-012	0	0.000000E+000
1	177.43828307	5.996493E-012	1.993649E-011	1	0.000000E+000
1	177.43854700	1.993649E-011	5.996493E-012	0	0.000000E+000
1	177.43883995	5.996493E-012	1.993649E-011	1	0.000000E+000
1	177.43933888	1.993649E-011	5.996493E-012	0	0.000000E+000
1	177.44313198	5.996493E-012	1.993649E-011	1	0.000000E+000
1	177.44556882	1.993649E-011	5.996493E-012	0	0.000000E+000
1	177.44564966	5.996493E-012	1.993649E-011	1	0.000000E+000
1	177.44575421	1.993649E-011	5.996493E-012	0	0.000000E+000
1	177.44580091	5.996493E-012	1.993649E-011	1	0.000000E+000
1	177.44695557	1.993649E-011	5.996493E-012	0	0.000000E+000
1	177.44816208	5.996493E-012	1.993649E-011	1	0.000000E+000
1	177.44905107	1.993649E-011	5.996493E-012	0	0.000000E+000
1	177.45519857	5.996493E-012	1.993649E-011	1	0.000000E+000
1	177.45570066	1.993649E-011	5.996493E-012	0	0.000000E+000
1	177.46660125	5.996493E-012	1.993649E-011	1	0.000000E+000
1	177.46754834	1.993649E-011	5.996493E-012	0	0.000000E+000
1	177.46758768	5.996493E-012	1.993649E-011	1	0.000000E+000
1	177.46780013	1.993649E-011	5.996493E-012	0	0.000000E+000
1	177.46782101	5.996493E-012	1.993649E-011	1	0.000000E+000
1	177.46814874	1.993649E-011	5.996493E-012	0	0.000000E+000
1	177.47277822	5.996493E-012	1.993649E-011	1	0.000000E+000
1	177.47431336	1.993649E-011	5.996493E-012	0	0.000000E+000
1	177.47488702	5.996493E-012	1.993649E-011	1	0.000000E+000
1	177.47562426	1.993649E-011	5.996493E-012	0	0.000000E+000
1	177.47564858	5.996493E-012	1.993649E-011	1	0.000000E+000
1	177.47609918	1.993649E-011	5.996493E-012	0	0.000000E+000
1	177.48006432	5.996493E-012	1.993649E-011	1	0.000000E+000
1	177.48111420	1.993649E-011	5.996493E-012	0	0.000000E+000
1	177.48655201	5.996493E-012	1.993649E-011	1	0.000000E+000
1	177.48664189	1.993649E-011	5.996493E-012	0	0.000000E+000
1	177.48668391	5.996493E-012	1.993649E-011	1	0.000000E+000
1	177.48832576	1.993649E-011	5.996493E-012	0	0.000000E+000
1	177.49143931	5.996493E-012	1.993649E-011	1	0.000000E+000
1	177.49165847	1.993649E-011	5.996493E-012	0	0.000000E+000
1	177.49307667	5.996493E-012	1.993649E-011	1	0.000000E+000
1	177.49311005	1.993649E-011	5.996493E-012	0	0.000000E+000
1	177.50528017	5.996493E-012	1.993649E-011	1	0.000000E+000
1	177.50655461	1.993649E-011	5.996493E-012	0	0.000000E+000
1	177.51887226	5.996493E-012	1.993649E-011	1	0.000000E+000
1	177.51892465	1.993649E-011	5.996493E-012	0	0.000000E+000
1	177.51922202	5.996493E-012	1.993649E-011	1	0.000000E+000
1	177.51948216	1.993649E-011	5.996493E-012	0	0.000000E+000
1	177.52422307	5.996493E-012	1.993649E-011	1	0.000000E+000
1	177.52431755	1.993649E-011	5.996493E-012	0	0.000000E+000
1	177.52741553	5.996493E-012	1.993649E-011	1	0.000000E+000
1	177.52769265	1.993649E-011	5.996493E-012	0	0.000000E+000
1	177.52770969	5.996493E-012	1.993649E-011	1	0.000000E+000
1	177.52802591	1.993649E-011	5.996493E-012	0	0.000000E+000
1	177.52806044	5.996493E-012	1.993649E-011	1	0.000000E+000
1	177.52825805	1.993649E-011	5.996493E-012	0	0.000000E+000
1	188.02699101	5.914740E-012	1.985474E-011	1	0.000000E+000
1	188.02716564	1.985474E-011	5.914740E-012	0	0.000000E+000
1	188.02986681	5.914740E-012	1.985474E-011	1	0.000000E+000
1	188.03184402	1.985474E-011	5.914740E-012	0	0.000000E+000
1	188.03187001	5.914740E-012	1.985474E-011	1	0.000000E+000
1	188.03363218	1.985474E-011	5.914740E-012	0	0.000000E+000
1	188.03365261	5.914740E-012	1.985474E-011	1	0.000000E+000
1	188.03406450	1.985474E-011	5.914740E-012	0	0.000000E+000
1	188.03409798	5.914740E-012	1.985474E-011	1	0.000000E+000
1	188.03491529	1.985474E-011	5.914740E-012	0	0.000000E+000
1	188.03766122	5.914740E-012	1.985474E-011	1	0.000000E+000
1	188.03906681	1.985474E-011	5.914740E-012	0	0.000000E+000
1	188.03964752	5.914740E-012	1.985474E-011	1	0.000000E+000
1	188.04079808	1.985474E-011	5.914740E-012	0	0.000000E+000
1	188.04081919	5.914740E-012	1.985474E-011	1	0.000000E+000
1	188.04087247	1.985474E-011	5.914740E-012	0	0.000000E+000
1	188.04407795	5.914740E-012	1.985474E-011	1	0.000000E+000
1	188.04429082	1.985474E-011	5.914740E-012	0	0.000000E+000
1	188.04432805	5.914740E-012	1.985474E-011	1	0.000000E+000
1	188.04439722	1.985474E-011	5.914740E-012	0	0.000000E+000
1	188.04777760	5.914740E-012	1.985474E-011	1	0.000000E+000
1	188.04817619	1.985474E-011	5.914740E-012	0	0.000000E+000
1	188.04818704	5.914740E-012	1.985474E-011	1	0.000000E+000
1	188.04848647	1.985474E-011	5.914740E-012	0	0.000000E+000
1	188.04932707	5.914740E-012	1.985474E-011	1	0.000000E+000
1	188.04942363	1.985474E-011	5.914740E-012	0	0.000000E+000
1	188.04946396	5.914740E-012	1.985474E-011	1	0.000000E+000
1	188.04954057	1.985474E-011	5.914740E-012	0	0.000000E+000
1	188.04956343	5.914740E-012	1.985474E-011	1	0.000000E+000
1	188.04983379	1.985474E-011	5.914740E-012	0	0.000000E+000
1	188.05488625	5.914740E-012	1.985474E-011	1	0.000000E+000
1	188.05611597	1.985474E-011	5.914740E-012	0	0.000000E+000
1	188.05914971	5.914740E-012	1.985474E-011	1	0.000000E+000
1	188.05920882	1.985474E-011	5.914740E-012	0	0.000000E+000
1	188.06227887	5.914740E-012	1.985474E-011	1	0.000000E+000
1	188.06285889	1.985474E-011	5.914740E-012	0	0.000000E+000
1	188.06310727	5.914740E-012	1.985474E-011	1	0.000000E+000
1	188.06313205	1.985474E-011	5.914740E-012	0	0.000000E+000
1	188.06756776	5.914740E-012	1.985474E-011	1	0.000000E+000
1	188.06848187	1.985474E-011	5.914740E-012	0	0.000000E+000
1	188.06855550	5.914740E-012	1.985474E-011	1	0.000000E+000
1	188.07007786	1.985474E-011	5.914740E-012	0	0.000000E+000
1	188.07154041	5.914740E-012	1.985474E-011	1	0.000000E+000
1	188.07156315	1.985474E-011	5.914740E-012	0	0.000000E+000
1	188.07498134	5.914740E-012	1.985474E-011	1	0.000000E+000
1	188.07577593	1.985474E-011	5.914740E-012	0	0.000000E+000
1	188.07770893	5.914740E-012	1.985474E-011	1	0.000000E+000
1	188.07788922	1.985474E-011	5.914740E-012	0	0.000000E+000
1	188.07882521	5.914740E-012	1.985474E-011	1	0.000000E+000
1	188.07920712	1.985474E-011	5.914740E-012	0	0.000000E+000
1	188.07924277	5.914740E-012	1.985474E-011	1	0.000000E+000
1	188.07972778	1.985474E-011	5.914740E-012	0	0.000000E+000
1	188.08243671	5.914740E-012	1.985474E-011	1	0.000000E+000
1	188.08305614	1.985474E-011	5.914740E-012	0	0.000000E+000
1	188.08491717	5.914740E-012	1.985474E-011	1	0.000000E+000
1	188.08613631	1.985474E-011	5.914740E-012	0	0.000000E+000
1	188.09297786	5.914740E-012	1.985474E-011	1	0.000000E+000
1	188.09444854	1.985474E-011	5.914740E-012	0	0.000000E+000
1	188.09445102	5.914740E-012	1.985474E-011	1	0.000000E+000
1	188.09482138	1.985474E-011	5.914740E-012	0	0.000000E+000
1	188.09772625	5.914740E-012	1.985474E-011	1	0.000000E+000
1	188.09970828	1.985474E-011	5.914740E-012	0	0.000000E+000
1	188.10144654	5.914740E-012	1.985474E-011	1	0.000000E+000
1	188.10343629	1.985474E-011	5.914740E-012	0	0.000000E+000
1	188.10344846	5.914740E-012	1.985474E-011	1	0.000000E+000
1	188.10417746	1.985474E-011	5.914740E-012	0	0.000000E+000
1	188.10571718	5.914740E-012	1.985474E-011	1	0.000000E+000
1	188.10628144	1.985474E-011	5.914740E-012	0	0.000000E+000
1	188.10739451	5.914740E-012	1.985474E-011	1	0.000000E+000
1	188.10815666	1.985474E-011	5.914740E-012	0	0.000000E+000
1	188.10976084	5.914740E-012	1.985474E-011	1	0.000000E+000
1	188.11114539	1.985474E-011	5.914740E-012	0	0.000000E+000
1	188.11232960	5.914740E-012	1.985474E-011	1	0.000000E+000
1	188.11248268	1.985474E-011	5.914740E-012	0	0.000000E+000
1	188.11328435	5.914740E-012	1.985474E-011	1	0.000000E+000
1	188.11330593	1.985474E-011	5.914740E-012	0	0.000000E+000
1	188.11341163	5.914740E-012	1.985474E-011	1	0.000000E+000
1	188.11448540	1.985474E-011	5.914740E-012	0	0.000000E+000
1	188.11629050	5.914740E-012	1.985474E-011	1	0.000000E+000
1	188.11634783	1.985474E-011	5.914740E-012	0	0.000000E+000
1	188.11728705	5.914740E-012	1.985474E-011	1	0.000000E+000
1	188.11741049	1.985474E-011	5.914740E-012	0	0.000000E+000
1	188.12193609	5.914740E-012	1.985474E-011	1	0.000000E+000
1	188.12293430	1.985474E-011	5.914740E-012	0	0.000000E+000
1	188.12678391	5.914740E-012	1.985474E-011	1	0.000000E+000
1	188.12719223	1.985474E-011	5.914740E-012	0	0.000000E+000
1	188.12720581	5.914740E-012	1.985474E-011	1	0.000000E+000
1	188.12785333	1.985474E-011	5.914740E-012	0	0.000000E+000
1	188.12937021	5.914740E-012	1.985474E-011	1	0.000000E+000
1	188.13064058	1.985474E-011	5.914740E-012	0	0.000000E+000
1	188.13228869	5.914740E-012	1.985474E-011	1	0.000000E+000
1	188.13237067	1.985474E-011	5.914740E-012	0	0.000000E+000
1	188.13555136	5.914740E-012	1.985474E-011	1	0.000000E+000
1	188.13568879	1.985474E-011	5.914740E-012	0	0.000000E+000
1	188.13605844	5.914740E-012	1.985474E-011	1	0.000000E+000
1	188.13634711	1.985474E-011	5.914740E-012	0	0.000000E+000
1	188.13831753	5.914740E-012	1.985474E-011	1	0.000000E+000
1	188.13840576	1.985474E-011	5.914740E-012	0	0.000000E+000
1	188.13842239	5.914740E-012	1.985474E-011	1	0.000000E+000
1	188.13879822	1.985474E-011	5.914740E-012	0	0.000000E+000
1	188.13881249	5.914740E-012	1.985474E-011	1	0.000000E+000
1	188.14126624	1.985474E-011	5.914740E-012	0	0.000000E+000
1	188.14144267	5.914740E-012	1.985474E-011	1	0.000000E+000
1	188.14176748	1.985474E-011	5.914740E-012	0	0.000000E+000
1	188.14182344	5.914740E-012	1.985474E-011	1	0.000000E+000
1	188.14217968	1.985474E-011	5.914740E-012	0	0.000000E+000
1	188.14222773	5.914740E-012	1.985474E-011	1	0.000000E+000
1	188.14259876	1.985474E-011	5.914740E-012	0	0.000000E+000
1	188.14266138	5.914740E-012	1.985474E-011	1	0.000000E+000
1	188.14302409	1.985474E-011	5.914740E-012	0	0.000000E+000
1	188.14303593	5.914740E-012	1.985474E-011	1	0.000000E+000
1	188.14580459	1.985474E-011	5.914740E-012	0	0.000000E+000
1	188.14683381	5.914740E-012	1.985474E-011	1	0.000000E+000
1	188.14728382	1.985474E-011	5.914740E-012	0	0.000000E+000
1	188.14738846	5.914740E-012	1.985474E-011	1	0.000000E+000
1	188.14835052	1.985474E-011	5.914740E-012	0	0.000000E+000
1	188.14837741	5.914740E-012	1.985474E-011	1	0.000000E+000
1	188.14856435	1.985474E-011	5.914740E-012	0	0.000000E+000
1	188.14967586	5.914740E-012	1.985474E-011	1	0.000000E+000
1	188.15081337	1.985474E-011	5.914740E-012	0	0.000000E+000
1	188.15251474	5.914740E-012	1.985474E-011	1	0.000000E+000
1	188.15296418	1.985474E-011	5.914740E-012	0	0.000000E+000
1	188.15436367	5.914740E-012	1.985474E-011	1	0.000000E+000
1	188.15440724	1.985474E-011	5.914740E-012	0	0.000000E+000
1	188.15453446	5.914740E-012	1.985474E-011	1	0.000000E+000
1	188.15505540	1.985474E-011	5.914740E-012	0	0.000000E+000
1	188.15757440	5.914740E-012	1.985474E-011	1	0.000000E+000
1	188.15777837	1.985474E-011	5.914740E-012	0	0.000000E+000
1	188.15796487	5.914740E-012	1.985474E-011	1	0.000000E+000
1	188.15886038	1.985474E-011	5.914740E-012	0	0.000000E+000
1	188.15887848	5.914740E-012	1.985474E-011	1	0.000000E+000
1	188.16123565	1.985474E-011	5.914740E-012	0	0.000000E+000
1	188.16251003	5.914740E-012	1.985474E-011	1	0.000000E+000
1	188.16286091	1.985474E-011	5.914740E-012	0	0.000000E+000
1	188.16287544	5.914740E-012	1.985474E-011	1	0.000000E+000
1	188.16356101	1.985474E-011	5.914740E-012	0	0.000000E+000
1	188.16465933	5.914740E-012	1.985474E-011	1	0.000000E+000
1	188.16727977	1.985474E-011	5.914740E-012	0	0.000000E+000
1	188.16732538	5.914740E-012	1.985474E-011	1	0.000000E+000
1	188.16747062	1.985474E-011	5.914740E-012	0	0.000000E+000
1	188.16899895	5.914740E-012	1.985474E-011	1	0.000000E+000
1	188.16940527	1.985474E-011	5.914740E-012	0	0.000000E+000
1	188.16943929	5.914740E-012	1.985474E-011	1	0.000000E+000
1	188.17071336	1.985474E-011	5.914740E-012	0	0.000000E+000
1	188.17119258	5.914740E-012	1.985474E-011	1	0.000000E+000
1	188.17145757	1.985474E-011	5.914740E-012	0	0.000000E+000
1	188.17148851	5.914740E-012	1.985474E-011	1	0.000000E+000
1	188.17186370	1.985474E-011	5.914740E-012	0	0.000000E+000
1	188.17187679	5.914740E-012	1.985474E-011	1	0.000000E+000
1	188.17277114	1.985474E-011	5.914740E-012	0	0.000000E+000
1	188.17278561	5.914740E-012	1.985474E-011	1	0.000000E+000
1	188.17361690	1.985474E-011	5.914740E-012	0	0.000000E+000
1	188.17362477	5.914740E-012	1.985474E-011	1	0.000000E+000
1	188.17432916	1.985474E-011	5.914740E-012	0	0.000000E+000
1	188.17449267	5.914740E-012	1.985474E-011	1	0.000000E+000
1	188.17720922	1.985474E-011	5.914740E-012	0	0.000000E+000
1	188.18142698	5.914740E-012	1.985474E-011	1	0.000000E+000
1	188.18203751	1.985474E-011	5.914740E-012	0	0.000000E+000
1	188.18205542	5.914740E-012	1.985474E-011	1	0.000000E+000
1	188.18281970	1.985474E-011	5.914740E-012	0	0.000000E+000
1	188.18356642	5.914740E-012	1.985474E-011	1	0.000000E+000
1	188.18485316	1.985474E-011	5.914740E-012	0	0.000000E+000
1	188.18621359	5.914740E-012	1.985474E-011	1	0.000000E+000
1	188.18651319	1.985474E-011	5.914740E-012	0	0.000000E+000
1	188.18656164	5.914740E-012	1.985474E-011	1	0.000000E+000
1	188.18669010	1.985474E-011	5.914740E-012	0	0.000000E+000
1	188.18671547	5.914740E-012	1.985474E-011	1	0.000000E+000
1	188.18927310	1.985474E-011	5.914740E-012	0	0.000000E+000
1	188.19011553	5.914740E-012	1.985474E-011	1	0.000000E+000
1	188.19318564	1.985474E-011	5.914740E-012	0	0.000000E+000
1	188.19448928	5.914740E-012	1.985474E-011	1	0.000000E+000
1	188.19642104	1.985474E-011	5.914740E-012	0	0.000000E+000
1	188.19648574	5.914740E-012	1.985474E-011	1	0.000000E+000
1	188.19651606	1.985474E-011	5.914740E-012	0	0.000000E+000
1	188.19805970	5.914740E-012	1.985474E-011	1	0.000000E+000
1	188.19826156	1.985474E-011	5.914740E-012	0	0.000000E+000
1	188.19830170	5.914740E-012	1.985474E-011	1	0.000000E+000
1	188.19837137	1.985474E-011	5.914740E-012	0	0.000000E+000
1	197.80822427	5.888460E-012	1.982846E-011	1	0.000000E+000
1	197.80846416	1.982846E-011	5.888460E-012	0	0.000000E+000
1	197.80848269	5.888460E-012	1.982846E-011	1	0.000000E+000
1	197.80854835	1.982846E-011	5.888460E-012	0	0.000000E+000
1	197.81115968	5.888460E-012	1.982846E-011	1	0.000000E+000
1	197.81411827	1.982846E-011	5.888460E-012	0	0.000000E+000
1	197.81479992	5.888460E-012	1.982846E-011	1	0.000000E+000
1	197.81610826	1.982846E-011	5.888460E-012	0	0.000000E+000
1	197.82202286	5.888460E-012	1.982846E-011	1	0.000000E+000
1	197.82227284	1.982846E-011	5.888460E-012	0	0.000000E+000
1	197.82233152	5.888460E-012	1.982846E-011	1	0.000000E+000
1	197.82238814	1.982846E-011	5.888460E-012	0	0.000000E+000
1	197.82271369	5.888460E-012	1.982846E-011	1	0.000000E+000
1	197.82288195	1.982846E-011	5.888460E-012	0	0.000000E+000
1	197.82290705	5.888460E-012	1.982846E-011	1	0.000000E+000
1	197.82327991	1.982846E-011	5.888460E-012	0	0.000000E+000
1	197.82507225	5.888460E-012	1.982846E-011	1	0.000000E+000
1	197.82558419	1.982846E-011	5.888460E-012	0	0.000000E+000
1	197.82562190	5.888460E-012	1.982846E-011	1	0.000000E+000
1	197.82613817	1.982846E-011	5.888460E-012	0	0.000000E+000
1	197.82685979	5.888460E-012	1.982846E-011	1	0.000000E+000
1	197.82713565	1.982846E-011	5.888460E-012	0	0.000000E+000
1	197.82714888	5.888460E-012	1.982846E-011	1	0.000000E+000
1	197.82744742	1.982846E-011	5.888460E-012	0	0.000000E+000
1	197.82748262	5.888460E-012	1.982846E-011	1	0.000000E+000
1	197.82809489	1.982846E-011	5.888460E-012	0	0.000000E+000
1	197.82980199	5.888460E-012	1.982846E-011	1	0.000000E+000
1	197.83017042	1.982846E-011	5.888460E-012	0	0.000000E+000
1	197.83018960	5.888460E-012	1.982846E-011	1	0.000000E+000
1	197.83059236	1.982846E-011	5.888460E-012	0	0.000000E+000
1	197.83187773	5.888460E-012	1.982846E-011	1	0.000000E+000
1	197.83327593	1.982846E-011	5.888460E-012	0	0.000000E+000
1	197.83641360	5.888460E-012	1.982846E-011	1	0.000000E+000
1	197.83757551	1.982846E-011	5.888460E-012	0	0.000000E+000
1	197.84246364	5.888460E-012	1.982846E-011	1	0.000000E+000
1	197.84775033	1.982846E-011	5.888460E-012	0	0.000000E+000
1	197.85096102	5.888460E-012	1.982846E-011	1	0.000000E+000
1	197.85203599	1.982846E-011	5.888460E-012	0	0.000000E+000
1	197.85535841	5.888460E-012	1.982846E-011	1	0.000000E+000
1	197.85573408	1.982846E-011	5.888460E-012	0	0.000000E+000
1	197.85852523	5.888460E-012	1.982846E-011	1	0.000000E+000
1	197.85886005	1.982846E-011	5.888460E-012	0	0.000000E+000
1	197.85947752	5.888460E-012	1.982846E-011	1	0.000000E+000
1	197.85964807	1.982846E-011	5.888460E-012	0	0.000000E+000
1	197.86019604	5.888460E-012	1.982846E-011	1	0.000000E+000
1	197.86159551	1.982846E-011	5.888460E-012	0	0.000000E+000
1	197.86160820	5.888460E-012	1.982846E-011	1	0.000000E+000
1	197.86211053	1.982846E-011	5.888460E-012	0	0.000000E+000
1	197.86212045	5.888460E-012	1.982846E-011	1	0.000000E+000
1	197.86231964	1.982846E-011	5.888460E-012	0	0.000000E+000
1	197.86420795	5.888460E-012	1.982846E-011	1	0.000000E+000
1	197.86473449	1.982846E-011	5.888460E-012	0	0.000000E+000
1	197.86476298	5.888460E-012	1.982846E-011	1	0.000000E+000
1	197.86498029	1.982846E-011	5.888460E-012	0	0.000000E+000
1	197.86534957	5.888460E-012	1.982846E-011	1	0.000000E+000
1	197.86555648	1.982846E-011	5.888460E-012	0	0.000000E+000
1	197.88078621	5.888460E-012	1.982846E-011	1	0.000000E+000
1	197.88097374	1.982846E-011	5.888460E-012	0	0.000000E+000
1	197.88097467	5.888460E-012	1.982846E-011	1	0.000000E+000
1	197.88362286	1.982846E-011	5.888460E-012	0	0.000000E+000
1	197.88364594	5.888460E-012	1.982846E-011	1	0.000000E+000
1	197.88414075	1.982846E-011	5.888460E-012	0	0.000000E+000
1	197.88418165	5.888460E-012	1.982846E-011	1	0.000000E+000
1	197.88447348	1.982846E-011	5.888460E-012	0	0.000000E+000
1	197.88935930	5.888460E-012	1.982846E-011	1	0.000000E+000
1	197.88984930	1.982846E-011	5.888460E-012	0	0.000000E+000
1	197.89370682	5.888460E-012	1.982846E-011	1	0.000000E+000
1	197.89461623	1.982846E-011	5.888460E-012	0	0.000000E+000
1	197.89466677	5.888460E-012	1.982846E-011	1	0.000000E+000
1	197.89491665	1.982846E-011	5.888460E-012	0	0.000000E+000
1	197.89495670	5.888460E-012	1.982846E-011	1	0.000000E+000
1	197.89596752	1.982846E-011	5.888460E-012	0	0.000000E+000
1	197.89605508	5.888460E-012	1.982846E-011	1	0.000000E+000
1	197.89838350	1.982846E-011	5.888460E-012	0	0.000000E+000
1	197.89839962	5.888460E-012	1.982846E-011	1	0.000000E+000
1	197.90041757	1.982846E-011	5.888460E-012	0	0.000000E+000
1	197.90097539	5.888460E-012	1.982846E-011	1	0.000000E+000
1	197.90150462	1.982846E-011	5.888460E-012	0	0.000000E+000
1	197.90432583	5.888460E-012	1.982846E-011	1	0.000000E+000
1	197.90494354	1.982846E-011	5.888460E-012	0	0.000000E+000
1	197.90497714	5.888460E-012	1.982846E-011	1	0.000000E+000
1	197.90587464	1.982846E-011	5.888460E-012	0	0.000000E+000
1	197.90718862	5.888460E-012	1.982846E-011	1	0.000000E+000
1	197.90757507	1.982846E-011	5.888460E-012	0	0.000000E+000
1	197.90767086	5.888460E-012	1.982846E-011	1	0.000000E+000
1	197.90782872	1.982846E-011	5.888460E-012	0	0.000000E+000
1	197.90785492	5.888460E-012	1.982846E-011	1	0.000000E+000
1	197.90894165	1.982846E-011	5.888460E-012	0	0.000000E+000
1	197.90895642	5.888460E-012	1.982846E-011	1	0.000000E+000
1	197.90916488	1.982846E-011	5.888460E-012	0	0.000000E+000
1	197.91060026	5.888460E-012	1.982846E-011	1	0.000000E+000
1	197.91111972	1.982846E-011	5.888460E-012	0	0.000000E+000
1	197.91674883	5.888460E-012	1.982846E-011	1	0.000000E+000
1	197.91743641	1.982846E-011	5.888460E-012	0	0.000000E+000
1	197.92152325	5.888460E-012	1.982846E-011	1	0.000000E+000
1	197.92184458	1.982846E-011	5.888460E-012	0	0.000000E+000
1	197.92541311	5.888460E-012	1.982846E-011	1	0.000000E+000
1	197.92583792	1.982846E-011	5.888460E-012	0	0.000000E+000
1	197.92946206	5.888460E-012	1.982846E-011	1	0.000000E+000
1	197.93020129	1.982846E-011	5.888460E-012	0	0.000000E+000
1	197.93025838	5.888460E-012	1.982846E-011	1	0.000000E+000
1	197.93042633	1.982846E-011	5.888460E-012	0	0.000000E+000
1	197.93044142	5.888460E-012	1.982846E-011	1	0.000000E+000
1	197.93070603	1.982846E-011	5.888460E-012	0	0.000000E+000
1	197.93077084	5.888460E-012	1.982846E-011	1	0.000000E+000
1	197.93152397	1.982846E-011	5.888460E-012	0	0.000000E+000
1	197.93274354	5.888460E-012	1.982846E-011	1	0.000000E+000
1	197.93317794	1.982846E-011	5.888460E-012	0	0.000000E+000
1	197.93516193	5.888460E-012	1.982846E-011	1	0.000000E+000
1	197.93599147	1.982846E-011	5.888460E-012	0	0.000000E+000
1	197.93605017	5.888460E-012	1.982846E-011	1	0.000000E+000
1	197.93612529	1.982846E-011	5.888460E-012	0	0.000000E+000
1	197.95020543	5.888460E-012	1.982846E-011	1	0.000000E+000
1	197.95382904	1.982846E-011	5.888460E-012	0	0.000000E+000
1	197.95438134	5.888460E-012	1.982846E-011	1	0.000000E+000
1	197.95564095	1.982846E-011	5.888460E-012	0	0.000000E+000
1	197.95811607	5.888460E-012	1.982846E-011	1	0.000000E+000
1	197.95875507	1.982846E-011	5.888460E-012	0	0.000000E+000
1	197.96764046	5.888460E-012	1.982846E-011	1	0.000000E+000
1	197.96806825	1.982846E-011	5.888460E-012	0	0.000000E+000
1	197.96807806	5.888460E-012	1.982846E-011	1	0.000000E+000
1	197.96935534	1.982846E-011	5.888460E-012	0	0.000000E+000
1	197.97489692	5.888460E-012	1.982846E-011	1	0.000000E+000
1	197.97525104	1.982846E-011	5.888460E-012	0	0.000000E+000
1	201.77221256	5.969291E-012	1.990929E-011	1	0.000000E+000
1	201.77252425	1.990929E-011	5.969291E-012	0	0.000000E+000
1	201.77254606	5.969291E-012	1.990929E-011	1	0.000000E+000
1	201.77540713	1.990929E-011	5.969291E-012	0	0.000000E+000
1	201.78035230	5.969291E-012	1.990929E-011	1	0.000000E+000
1	201.78045694	1.990929E-011	5.969291E-012	0	0.000000E+000
1	201.78046743	5.969291E-012	1.990929E-011	1	0.000000E+000
1	201.78107587	1.990929E-011	5.969291E-012	0	0.000000E+000
1	201.78688775	5.969291E-012	1.990929E-011	1	0.000000E+000
1	201.78717801	1.990929E-011	5.969291E-012	0	0.000000E+000
1	201.78723456	5.969291E-012	1.990929E-011	1	0.000000E+000
1	201.78977175	1.990929E-011	5.969291E-012	0	0.000000E+000
1	201.78989226	5.969291E-012	1.990929E-011	1	0.000000E+000
1	201.79212920	1.990929E-011	5.969291E-012	0	0.000000E+000
1	201.79217572	5.969291E-012	1.990929E-011	1	0.000000E+000
1	201.79235718	1.990929E-011	5.969291E-012	0	0.000000E+000
1	201.79297831	5.969291E-012	1.990929E-011	1	0.000000E+000
1	201.79363537	1.990929E-011	5.969291E-012	0	0.000000E+000
1	201.79549309	5.969291E-012	1.990929E-011	1	0.000000E+000
1	201.79694500	1.990929E-011	5.969291E-012	0	0.000000E+000
1	201.79697557	5.969291E-012	1.990929E-011	1	0.000000E+000
1	201.79871764	1.990929E-011	5.969291E-012	0	0.000000E+000
1	201.79873824	5.969291E-012	1.990929E-011	1	0.000000E+000
1	201.79890969	1.990929E-011	5.969291E-012	0	0.000000E+000
1	201.79966034	5.969291E-012	1.990929E-011	1	0.000000E+000
1	201.79999749	1.990929E-011	5.969291E-012	0	0.000000E+000
1	201.80002330	5.969291E-012	1.990929E-011	1	0.000000E+000
1	201.80072381	1.990929E-011	5.969291E-012	0	0.000000E+000
1	201.80073133	5.969291E-012	1.990929E-011	1	0.000000E+000
1	201.80115950	1.990929E-011	5.969291E-012	0	0.000000E+000
1	201.80119853	5.969291E-012	1.990929E-011	1	0.000000E+000
1	201.80195147	1.990929E-011	5.969291E-012	0	0.000000E+000
1	201.80197614	5.969291E-012	1.990929E-011	1	0.000000E+000
1	201.80442147	1.990929E-011	5.969291E-012	0	0.000000E+000
1	201.80444033	5.969291E-012	1.990929E-011	1	0.000000E+000
1	201.80516235	1.990929E-011	5.969291E-012	0	0.000000E+000
1	201.80686776	5.969291E-012	1.990929E-011	1	0.000000E+000
1	201.80751803	1.990929E-011	5.969291E-012	0	0.000000E+000
1	201.80760717	5.969291E-012	1.990929E-011	1	0.000000E+000
1	201.80946685	1.990929E-011	5.969291E-012	0	0.000000E+000
1	201.80950016	5.969291E-012	1.990929E-011	1	0.000000E+000
1	201.81066208	1.990929E-011	5.969291E-012	0	0.000000E+000
1	201.81080066	5.969291E-012	1.990929E-011	1	0.000000E+000
1	201.81095987	1.990929E-011	5.969291E-012	0	0.000000E+000
1	201.81578998	5.969291E-012	1.990929E-011	1	0.000000E+000
1	201.81580458	1.990929E-011	5.969291E-012	0	0.000000E+000
1	201.81675755	5.969291E-012	1.990929E-011	1	0.000000E+000
1	201.81716076	1.990929E-011	5.969291E-012	0	0.000000E+000
1	201.81718190	5.969291E-012	1.990929E-011	1	0.000000E+000
1	201.81727315	1.990929E-011	5.969291E-012	0	0.000000E+000
1	201.81732097	5.969291E-012	1.990929E-011	1	0.000000E+000
1	201.81973063	1.990929E-011	5.969291E-012	0	0.000000E+000
1	201.81977545	5.969291E-012	1.990929E-011	1	0.000000E+000
1	201.82013355	1.990929E-011	5.969291E-012	0	0.000000E+000
1	201.82436772	5.969291E-012	1.990929E-011	1	0.000000E+000
1	201.82474179	1.990929E-011	5.969291E-012	0	0.000000E+000
1	201.82476016	5.969291E-012	1.990929E-011	1	0.000000E+000
1	201.82486541	1.990929E-011	5.969291E-012	0	0.000000E+000
1	201.82815219	5.969291E-012	1.990929E-011	1	0.000000E+000
1	201.82911112	1.990929E-011	5.969291E-012	0	0.000000E+000
1	201.83235218	5.969291E-012	1.990929E-011	1	0.000000E+000
1	201.83266706	1.990929E-011	5.969291E-012	0	0.000000E+000
1	201.83270696	5.969291E-012	1.990929E-011	1	0.000000E+000
1	201.83287482	1.990929E-011	5.969291E-012	0	0.000000E+000
1	201.83429407	5.969291E-012	1.990929E-011	1	0.000000E+000
1	201.83502292	1.990929E-011	5.969291E-012	0	0.000000E+000
1	201.83997582	5.969291E-012	1.990929E-011	1	0.000000E+000
1	201.84106921	1.990929E-011	5.969291E-012	0	0.000000E+000
1	201.84110808	5.969291E-012	1.990929E-011	1	0.000000E+000
1	201.84113268	1.990929E-011	5.969291E-012	0	0.000000E+000
1	201.84125731	5.969291E-012	1.990929E-011	1	0.000000E+000
1	201.84227034	1.990929E-011	5.969291E-012	0	0.000000E+000
1	201.84230550	5.969291E-012	1.990929E-011	1	0.000000E+000
1	201.84822987	1.990929E-011	5.969291E-012	0	0.000000E+000
1	201.84827587	5.969291E-012	1.990929E-011	1	0.000000E+000
1	201.85158024	1.990929E-011	5.969291E-012	0	0.000000E+000
1	201.85209388	5.969291E-012	1.990929E-011	1	0.000000E+000
1	201.85292499	1.990929E-011	5.969291E-012	0	0.000000E+000
1	208.71419866	5.863389E-012	1.980339E-011	1	0.000000E+000
1	208.71494866	1.980339E-011	5.863389E-012	0	0.000000E+000
1	208.71813804	5.863389E-012	1.980339E-011	1	0.000000E+000
1	208.71853293	1.980339E-011	5.863389E-012	0	0.000000E+000
1	208.71911535	5.863389E-012	1.980339E-011	1	0.000000E+000
1	208.71946982	1.980339E-011	5.863389E-012	0	0.000000E+000
1	208.71952593	5.863389E-012	1.980339E-011	1	0.000000E+000
1	208.71967537	1.980339E-011	5.863389E-012	0	0.000000E+000
1	208.71972600	5.863389E-012	1.980339E-011	1	0.000000E+000
1	208.72010676	1.980339E-011	5.863389E-012	0	0.000000E+000
1	208.72013608	5.863389E-012	1.980339E-011	1	0.000000E+000
1	208.72160896	1.980339E-011	5.863389E-012	0	0.000000E+000
1	208.72163194	5.863389E-012	1.980339E-011	1	0.000000E+000
1	208.72260159	1.980339E-011	5.863389E-012	0	0.000000E+000
1	208.72323772	5.863389E-012	1.980339E-011	1	0.000000E+000
1	208.72785618	1.980339E-011	5.863389E-012	0	0.000000E+000
1	208.73366200	5.863389E-012	1.980339E-011	1	0.000000E+000
1	208.73452040	1.980339E-011	5.863389E-012	0	0.000000E+000
1	208.74829306	5.863389E-012	1.980339E-011	1	0.000000E+000
1	208.74891832	1.980339E-011	5.863389E-012	0	0.000000E+000
1	208.74894060	5.863389E-012	1.980339E-011	1	0.000000E+000
1	208.74939191	1.980339E-011	5.863389E-012	0	0.000000E+000
1	208.75465810	5.863389E-012	1.980339E-011	1	0.000000E+000
1	208.75545600	1.980339E-011	5.863389E-012	0	0.000000E+000
1	208.75691113	5.863389E-012	1.980339E-011	1	0.000000E+000
1	208.75698434	1.980339E-011	5.863389E-012	0	0.000000E+000
1	208.75912796	5.863389E-012	1.980339E-011	1	0.000000E+000
1	208.75915505	1.980339E-011	5.863389E-012	0	0.000000E+000
1	208.77165752	5.863389E-012	1.980339E-011	1	0.000000E+000
1	208.77277523	1.980339E-011	5.863389E-012	0	0.000000E+000
1	208.77631804	5.863389E-012	1.980339E-011	1	0.000000E+000
1	208.77736230	1.980339E-011	5.863389E-012	0	0.000000E+000
1	208.77737517	5.863389E-012	1.980339E-011	1	0.000000E+000
1	208.77760064	1.980339E-011	5.863389E-012	0	0.000000E+000
1	208.77906910	5.863389E-012	1.980339E-011	1	0.000000E+000
1	208.77945307	1.980339E-011	5.863389E-012	0	0.000000E+000
1	289.82549705	6.191684E-012	2.013168E-011	1	0.000000E+000
1	289.82568743	2.013168E-011	6.191684E-012	0	0.000000E+000
1	289.82720937	6.191684E-012	2.013168E-011	1	0.000000E+000
1	289.82879665	2.013168E-011	6.191684E-012	0	0.000000E+000
1	289.82880807	6.191684E-012	2.013168E-011	1	0.000000E+000
1	289.82905144	2.013168E-011	6.191684E-012	0	0.000000E+000
1	289.83321344	6.191684E-012	2.013168E-011	1	0.000000E+000
1	289.83600248	2.013168E-011	6.191684E-012	0	0.000000E+000
1	289.86347813	6.191684E-012	2.013168E-011	1	0.000000E+000
1	289.86518670	2.013168E-011	6.191684E-012	0	0.000000E+000
1	289.88213241	6.191684E-012	2.013168E-011	1	0.000000E+000
1	289.88230442	2.013168E-011	6.191684E-012	0	0.000000E+000
1	289.88452072	6.191684E-012	2.013168E-011	1	0.000000E+000
1	289.88623852	2.013168E-011	6.191684E-012	0	0.000000E+000
1	289.88625328	6.191684E-012	2.013168E-011	1	0.000000E+000
1	289.88745293	2.013168E-011	6.191684E-012	0	0.000000E+000
1	289.90546226	6.191684E-012	2.013168E-011	1	0.000000E+000
1	289.90605357	2.013168E-011	6.191684E-012	0	0.000000E+000
1	289.90606558	6.191684E-012	2.013168E-011	1	0.000000E+000
1	289.90687724	2.013168E-011	6.191684E-012	0	0.000000E+000
1	289.90689394	6.191684E-012	2.013168E-011	1	0.000000E+000
1	289.90740077	2.013168E-011	6.191684E-012	0	0.000000E+000
1	289.91669433	6.191684E-012	2.013168E-011	1	0.000000E+000
1	289.91891551	2.013168E-011	6.191684E-012	0	0.000000E+000
1	289.91893105	6.191684E-012	2.013168E-011	1	0.000000E+000
1	289.92029450	2.013168E-011	6.191684E-012	0	0.000000E+000
1	289.92033808	6.191684E-012	2.013168E-011	1	0.000000E+000
1	289.92151474	2.013168E-011	6.191684E-012	0	0.000000E+000
1	289.92153970	6.191684E-012	2.013168E-011	1	0.000000E+000
1	289.92686831	2.013168E-011	6.191684E-012	0	0.000000E+000
1	289.92964338	6.191684E-012	2.013168E-011	1	0.000000E+000
1	289.92987521	2.013168E-011	6.191684E-012	0	0.000000E+000
1	289.93465648	6.191684E-012	2.013168E-011	1	0.000000E+000
1	289.93748933	2.013168E-011	6.191684E-012	0	0.000000E+000
1	289.93797764	6.191684E-012	2.013168E-011	1	0.000000E+000
1	289.93874025	2.013168E-011	6.191684E-012	0	0.000000E+000
1	289.94112464	6.191684E-012	2.013168E-011	1	0.000000E+000
1	289.94188485	2.013168E-011	6.191684E-012	0	0.000000E+000
1	289.94953895	6.191684E-012	2.013168E-011	1	0.000000E+000
1	289.95052495	2.013168E-011	6.191684E-012	0	0.000000E+000
1	289.95056786	6.191684E-012	2.013168E-011	1	0.000000E+000
1	289.95179702	2.013168E-011	6.191684E-012	0	0.000000E+000
1	289.95594405	6.191684E-012	2.013168E-011	1	0.000000E+000
[truncated: 290,458 more chars]
