# Supplementary material for: Ancestral acetylcholine receptor β-subunit forms homopentamers that prime before opening spontaneously
Source: eLife. 2022 Jul 4;11:e76504. doi: 10.7554/eLife.76504 (PMC9365395; doi:10.7554/eLife.76504)
Supplement: Figure 4—figure supplement 1—source data 1. — Detected single-channel event durations for the human adult muscle-type acetylcholine receptor in the presence of increasing concentrations of acetylcholine (ACh; 3 µM, 6 µM, 10 µM, 18 µM, 30 µM, 60 µM, 100 µM, and 180 µM). Compressed file includes 24 TAC 4.3.3 event files (*.evt format) of the single-channel detections for the three recordings for each acetylcholine concentration (fileA, fileB, and fileC in each case) in the presented kinetic analysis, as well as the associated R scripts (*.txt format) for defining and sorting bursts. [file elife-76504-fig4-figsupp1-data1.zip › F4S1-SD1/Source Data - Figure 4-figure supplement 1/Figure 4-figure supplement 1_WTMuscle180uMACh_fileA.evt]

5
File
Acquire	D:\Data\Christian\1-Single Channel Recordings\WTMuscle (control)\180uM ACh\Recordings\a1 - 17-07-24-WTmuslce-BRBS-PA180OOPS-120mV-3.acquire	0	
Sweeps
1	676.949574	0.000000	0.126729	0.0000000E+000	0.0000000E+000	
2	440.947761	0.000000	0.218052	0.0000000E+000	0.0000000E+000	
Segments
1	81	0.000000	0.126729	32.719795	32.882113	37.958222	38.145818	38.428134	38.555469	50.376974	50.586589	54.201663	54.380568	56.600418	56.702745	56.806982	56.912159	62.683081	62.801774	91.126805	91.317419	109.627857	109.738735	121.458348	121.562690	128.746605	128.965811	130.964801	131.069653	133.654515	133.772855	155.146746	155.293090	178.661216	178.772850	181.463927	181.693563	183.114605	183.257477	183.327057	183.624551	208.966165	209.132298	223.552832	223.669154	227.585726	227.725526	235.169271	235.306074	257.659126	257.859566	271.284279	271.386610	271.837827	271.967139	274.326006	274.451270	339.126522	339.232282	357.835332	358.024902	379.036786	379.223484	382.742595	382.931628	390.996674	391.143789	391.267258	391.451206	398.559119	398.817972	402.393279	402.512672	429.320051	429.486791	431.323231	431.427290	435.580803	435.704185	440.196561	440.387936	444.183130	444.314262	445.614240	445.746491	447.883575	447.983899	456.133733	456.301294	457.366219	457.504103	466.141936	466.327020	500.091210	500.390855	503.848381	504.103754	522.230885	522.336832	524.470228	524.583133	535.958280	536.066832	536.082913	536.265874	537.948688	538.062117	545.864012	545.967182	545.987103	546.152421	548.619819	548.872266	555.696369	555.864320	556.594200	556.735528	569.961491	570.183263	571.573152	571.683793	574.130803	574.262008	575.633699	575.736789	579.783233	579.958029	593.253457	593.427692	593.625367	593.784380	597.807741	597.920179	610.743372	610.875559	620.429860	620.650361	621.029466	621.178710	623.702380	623.809134	629.750825	629.897630	635.718249	635.871072	638.866867	638.968783	639.497187	639.618765	649.423186	649.790290	660.977612	661.096823	661.974289	662.231597	664.764712	664.882349	671.011393	671.262962	671.743367	671.921203	676.693360	676.949574	
2	42	0.000000	0.218052	15.571265	15.748292	18.848002	18.994389	22.265897	22.402434	28.159129	28.446144	34.299800	34.557485	49.055888	49.157982	55.673980	55.797458	64.295105	64.399033	64.963213	65.252103	77.853503	78.160233	78.732423	78.837056	80.855460	81.010072	84.822139	84.942629	89.623390	89.807322	123.781317	124.119411	126.980013	127.149282	127.373002	127.632247	146.558181	146.689361	152.731294	152.856725	152.887806	153.152271	156.647971	156.766006	168.372207	168.587545	172.304768	172.462433	241.019977	241.180367	254.559380	254.732696	301.001655	301.301306	302.942171	303.075517	322.537685	322.744183	322.823332	322.931872	325.892872	326.119185	330.725001	330.840258	353.313095	353.434328	398.959797	399.063831	403.658123	403.791087	403.833777	403.965782	409.983653	410.092880	435.331838	435.457455	436.049136	436.154652	436.978709	437.116485	437.407119	437.513464	438.274223	440.947761	
Events
1	0.04977327	4.390292E-012	1.759029E-011	1	0.000000E+000
1	0.04979584	1.759029E-011	4.390292E-012	0	0.000000E+000
1	0.04981740	4.390292E-012	1.759029E-011	1	0.000000E+000
1	0.04982878	1.759029E-011	4.390292E-012	0	0.000000E+000
1	0.04986898	4.390292E-012	1.759029E-011	1	0.000000E+000
1	0.04990094	1.759029E-011	4.390292E-012	0	0.000000E+000
1	0.04995854	4.390292E-012	1.759029E-011	1	0.000000E+000
1	0.05004364	1.759029E-011	4.390292E-012	0	0.000000E+000
1	0.05006919	4.390292E-012	1.759029E-011	1	0.000000E+000
1	0.05041437	1.759029E-011	4.390292E-012	0	0.000000E+000
1	0.05043246	4.390292E-012	1.759029E-011	1	0.000000E+000
1	0.05060585	1.759029E-011	4.390292E-012	0	0.000000E+000
1	0.05065250	4.390292E-012	1.759029E-011	1	0.000000E+000
1	0.05068574	1.759029E-011	4.390292E-012	0	0.000000E+000
1	0.05072839	4.390292E-012	1.759029E-011	1	0.000000E+000
1	0.05077431	1.759029E-011	4.390292E-012	0	0.000000E+000
1	0.05078512	4.390292E-012	1.759029E-011	1	0.000000E+000
1	0.05131254	1.759029E-011	4.390292E-012	0	0.000000E+000
1	0.05131762	4.390292E-012	1.759029E-011	1	0.000000E+000
1	0.05178381	1.759029E-011	4.390292E-012	0	0.000000E+000
1	0.05189871	4.390292E-012	1.759029E-011	1	0.000000E+000
1	0.05197495	1.759029E-011	4.390292E-012	0	0.000000E+000
1	0.05210345	4.390292E-012	1.759029E-011	1	0.000000E+000
1	0.05241244	1.759029E-011	4.390292E-012	0	0.000000E+000
1	0.05245677	4.390292E-012	1.759029E-011	1	0.000000E+000
1	0.05309689	1.759029E-011	4.390292E-012	0	0.000000E+000
1	0.05322617	4.390292E-012	1.759029E-011	1	0.000000E+000
1	0.05327938	1.759029E-011	4.390292E-012	0	0.000000E+000
1	0.05330574	4.390292E-012	1.759029E-011	1	0.000000E+000
1	0.05358842	1.759029E-011	4.390292E-012	0	0.000000E+000
1	0.05359392	4.390292E-012	1.759029E-011	1	0.000000E+000
1	0.05428511	1.759029E-011	4.390292E-012	0	0.000000E+000
1	0.05435170	4.390292E-012	1.759029E-011	1	0.000000E+000
1	0.05474807	1.759029E-011	4.390292E-012	0	0.000000E+000
1	0.05477733	4.390292E-012	1.759029E-011	1	0.000000E+000
1	0.05574091	1.759029E-011	4.390292E-012	0	0.000000E+000
1	0.05578590	4.390292E-012	1.759029E-011	1	0.000000E+000
1	0.05589739	1.759029E-011	4.390292E-012	0	0.000000E+000
1	0.05591546	4.390292E-012	1.759029E-011	1	0.000000E+000
1	0.05595420	1.759029E-011	4.390292E-012	0	0.000000E+000
1	0.05595695	4.390292E-012	1.759029E-011	1	0.000000E+000
1	0.05625052	1.759029E-011	4.390292E-012	0	0.000000E+000
1	0.05636852	4.390292E-012	1.759029E-011	1	0.000000E+000
1	0.05649113	1.759029E-011	4.390292E-012	0	0.000000E+000
1	0.05652028	4.390292E-012	1.759029E-011	1	0.000000E+000
1	0.05667602	1.759029E-011	4.390292E-012	0	0.000000E+000
1	0.05669675	4.390292E-012	1.759029E-011	1	0.000000E+000
1	0.05676236	1.759029E-011	4.390292E-012	0	0.000000E+000
1	0.05681368	4.390292E-012	1.759029E-011	1	0.000000E+000
1	0.05721673	1.759029E-011	4.390292E-012	0	0.000000E+000
1	0.05727485	4.390292E-012	1.759029E-011	1	0.000000E+000
1	0.05738530	1.759029E-011	4.390292E-012	0	0.000000E+000
1	0.05741159	4.390292E-012	1.759029E-011	1	0.000000E+000
1	0.05750727	1.759029E-011	4.390292E-012	0	0.000000E+000
1	0.05753018	4.390292E-012	1.759029E-011	1	0.000000E+000
1	0.05765519	1.759029E-011	4.390292E-012	0	0.000000E+000
1	0.05767058	4.390292E-012	1.759029E-011	1	0.000000E+000
1	0.05792715	1.759029E-011	4.390292E-012	0	0.000000E+000
1	0.05795724	4.390292E-012	1.759029E-011	1	0.000000E+000
1	0.05799337	1.759029E-011	4.390292E-012	0	0.000000E+000
1	0.05802420	4.390292E-012	1.759029E-011	1	0.000000E+000
1	0.05806575	1.759029E-011	4.390292E-012	0	0.000000E+000
1	0.05807756	4.390292E-012	1.759029E-011	1	0.000000E+000
1	0.05827353	1.759029E-011	4.390292E-012	0	0.000000E+000
1	0.05829577	4.390292E-012	1.759029E-011	1	0.000000E+000
1	0.05839383	1.759029E-011	4.390292E-012	0	0.000000E+000
1	0.05854215	4.390292E-012	1.759029E-011	1	0.000000E+000
1	0.05856461	1.759029E-011	4.390292E-012	0	0.000000E+000
1	0.05866029	4.390292E-012	1.759029E-011	1	0.000000E+000
1	0.05880602	1.759029E-011	4.390292E-012	0	0.000000E+000
1	0.05883786	4.390292E-012	1.759029E-011	1	0.000000E+000
1	0.05889504	1.759029E-011	4.390292E-012	0	0.000000E+000
1	0.05890511	4.390292E-012	1.759029E-011	1	0.000000E+000
1	0.05900832	1.759029E-011	4.390292E-012	0	0.000000E+000
1	0.05911251	4.390292E-012	1.759029E-011	1	0.000000E+000
1	0.05918785	1.759029E-011	4.390292E-012	0	0.000000E+000
1	0.05919800	4.390292E-012	1.759029E-011	1	0.000000E+000
1	0.05927792	1.759029E-011	4.390292E-012	0	0.000000E+000
1	0.05937780	4.390292E-012	1.759029E-011	1	0.000000E+000
1	0.05944563	1.759029E-011	4.390292E-012	0	0.000000E+000
1	0.05947205	4.390292E-012	1.759029E-011	1	0.000000E+000
1	0.05955054	1.759029E-011	4.390292E-012	0	0.000000E+000
1	0.05957878	4.390292E-012	1.759029E-011	1	0.000000E+000
1	0.05961230	1.759029E-011	4.390292E-012	0	0.000000E+000
1	0.05969647	4.390292E-012	1.759029E-011	1	0.000000E+000
1	0.05984383	1.759029E-011	4.390292E-012	0	0.000000E+000
1	0.05986071	4.390292E-012	1.759029E-011	1	0.000000E+000
1	0.05996891	1.759029E-011	4.390292E-012	0	0.000000E+000
1	0.05999487	4.390292E-012	1.759029E-011	1	0.000000E+000
1	0.06023373	1.759029E-011	4.390292E-012	0	0.000000E+000
1	0.06025891	4.390292E-012	1.759029E-011	1	0.000000E+000
1	0.06042486	1.759029E-011	4.390292E-012	0	0.000000E+000
1	0.06045111	4.390292E-012	1.759029E-011	1	0.000000E+000
1	0.06053029	1.759029E-011	4.390292E-012	0	0.000000E+000
1	0.06058329	4.390292E-012	1.759029E-011	1	0.000000E+000
1	0.06100590	1.759029E-011	4.390292E-012	0	0.000000E+000
1	0.06103405	4.390292E-012	1.759029E-011	1	0.000000E+000
1	0.06123438	1.759029E-011	4.390292E-012	0	0.000000E+000
1	0.06125381	4.390292E-012	1.759029E-011	1	0.000000E+000
1	0.06198601	1.759029E-011	4.390292E-012	0	0.000000E+000
1	0.06201445	4.390292E-012	1.759029E-011	1	0.000000E+000
1	0.06212053	1.759029E-011	4.390292E-012	0	0.000000E+000
1	0.06219537	4.390292E-012	1.759029E-011	1	0.000000E+000
1	0.06247936	1.759029E-011	4.390292E-012	0	0.000000E+000
1	0.06252677	4.390292E-012	1.759029E-011	1	0.000000E+000
1	0.06259608	1.759029E-011	4.390292E-012	0	0.000000E+000
1	0.06267163	4.390292E-012	1.759029E-011	1	0.000000E+000
1	0.06306323	1.759029E-011	4.390292E-012	0	0.000000E+000
1	0.06311460	4.390292E-012	1.759029E-011	1	0.000000E+000
1	0.06337793	1.759029E-011	4.390292E-012	0	0.000000E+000
1	0.06340137	4.390292E-012	1.759029E-011	1	0.000000E+000
1	0.06350127	1.759029E-011	4.390292E-012	0	0.000000E+000
1	0.06351327	4.390292E-012	1.759029E-011	1	0.000000E+000
1	0.06355316	1.759029E-011	4.390292E-012	0	0.000000E+000
1	0.06360398	4.390292E-012	1.759029E-011	1	0.000000E+000
1	0.06378607	1.759029E-011	4.390292E-012	0	0.000000E+000
1	0.06379278	4.390292E-012	1.759029E-011	1	0.000000E+000
1	0.06390836	1.759029E-011	4.390292E-012	0	0.000000E+000
1	0.06393711	4.390292E-012	1.759029E-011	1	0.000000E+000
1	0.06407393	1.759029E-011	4.390292E-012	0	0.000000E+000
1	0.06411408	4.390292E-012	1.759029E-011	1	0.000000E+000
1	0.06444304	1.759029E-011	4.390292E-012	0	0.000000E+000
1	0.06448944	4.390292E-012	1.759029E-011	1	0.000000E+000
1	0.06505793	1.759029E-011	4.390292E-012	0	0.000000E+000
1	0.06508934	4.390292E-012	1.759029E-011	1	0.000000E+000
1	0.06545687	1.759029E-011	4.390292E-012	0	0.000000E+000
1	0.06550379	4.390292E-012	1.759029E-011	1	0.000000E+000
1	0.06590206	1.759029E-011	4.390292E-012	0	0.000000E+000
1	0.06593284	4.390292E-012	1.759029E-011	1	0.000000E+000
1	0.06599738	1.759029E-011	4.390292E-012	0	0.000000E+000
1	0.06602859	4.390292E-012	1.759029E-011	1	0.000000E+000
1	0.06614241	1.759029E-011	4.390292E-012	0	0.000000E+000
1	0.06620242	4.390292E-012	1.759029E-011	1	0.000000E+000
1	0.06623476	1.759029E-011	4.390292E-012	0	0.000000E+000
1	0.06627066	4.390292E-012	1.759029E-011	1	0.000000E+000
1	0.06757232	1.759029E-011	4.390292E-012	0	0.000000E+000
1	0.06768092	4.390292E-012	1.759029E-011	1	0.000000E+000
1	0.06800674	1.759029E-011	4.390292E-012	0	0.000000E+000
1	0.06808653	4.390292E-012	1.759029E-011	1	0.000000E+000
1	0.06819381	1.759029E-011	4.390292E-012	0	0.000000E+000
1	0.06820340	4.390292E-012	1.759029E-011	1	0.000000E+000
1	0.06846399	1.759029E-011	4.390292E-012	0	0.000000E+000
1	0.06865324	4.390292E-012	1.759029E-011	1	0.000000E+000
1	0.06892757	1.759029E-011	4.390292E-012	0	0.000000E+000
1	0.06894455	4.390292E-012	1.759029E-011	1	0.000000E+000
1	0.06900407	1.759029E-011	4.390292E-012	0	0.000000E+000
1	0.06901323	4.390292E-012	1.759029E-011	1	0.000000E+000
1	0.06938697	1.759029E-011	4.390292E-012	0	0.000000E+000
1	0.06940811	4.390292E-012	1.759029E-011	1	0.000000E+000
1	0.06946369	1.759029E-011	4.390292E-012	0	0.000000E+000
1	0.06956787	4.390292E-012	1.759029E-011	1	0.000000E+000
1	0.07014594	1.759029E-011	4.390292E-012	0	0.000000E+000
1	0.07018193	4.390292E-012	1.759029E-011	1	0.000000E+000
1	0.07020241	1.759029E-011	4.390292E-012	0	0.000000E+000
1	0.07021673	4.390292E-012	1.759029E-011	1	0.000000E+000
1	0.07036618	1.759029E-011	4.390292E-012	0	0.000000E+000
1	0.07038733	4.390292E-012	1.759029E-011	1	0.000000E+000
1	0.07056677	1.759029E-011	4.390292E-012	0	0.000000E+000
1	0.07063921	4.390292E-012	1.759029E-011	1	0.000000E+000
1	0.07098742	1.759029E-011	4.390292E-012	0	0.000000E+000
1	0.07105655	4.390292E-012	1.759029E-011	1	0.000000E+000
1	0.07130371	1.759029E-011	4.390292E-012	0	0.000000E+000
1	0.07130753	4.390292E-012	1.759029E-011	1	0.000000E+000
1	0.07197858	1.759029E-011	4.390292E-012	0	0.000000E+000
1	0.07198981	4.390292E-012	1.759029E-011	1	0.000000E+000
1	0.07203511	1.759029E-011	4.390292E-012	0	0.000000E+000
1	0.07206744	4.390292E-012	1.759029E-011	1	0.000000E+000
1	0.07212672	1.759029E-011	4.390292E-012	0	0.000000E+000
1	0.07215164	4.390292E-012	1.759029E-011	1	0.000000E+000
1	0.07249681	1.759029E-011	4.390292E-012	0	0.000000E+000
1	0.07251214	4.390292E-012	1.759029E-011	1	0.000000E+000
1	0.07264840	1.759029E-011	4.390292E-012	0	0.000000E+000
1	0.07268112	4.390292E-012	1.759029E-011	1	0.000000E+000
1	0.07282512	1.759029E-011	4.390292E-012	0	0.000000E+000
1	0.07323197	4.390292E-012	1.759029E-011	1	0.000000E+000
1	0.07327024	1.759029E-011	4.390292E-012	0	0.000000E+000
1	0.07361963	4.390292E-012	1.759029E-011	1	0.000000E+000
1	0.07362483	1.759029E-011	4.390292E-012	0	0.000000E+000
1	0.07363012	4.390292E-012	1.759029E-011	1	0.000000E+000
1	0.07383237	1.759029E-011	4.390292E-012	0	0.000000E+000
1	0.07383811	4.390292E-012	1.759029E-011	1	0.000000E+000
1	0.07391018	1.759029E-011	4.390292E-012	0	0.000000E+000
1	0.07394504	4.390292E-012	1.759029E-011	1	0.000000E+000
1	0.07403780	1.759029E-011	4.390292E-012	0	0.000000E+000
1	0.07405523	4.390292E-012	1.759029E-011	1	0.000000E+000
1	0.07409482	1.759029E-011	4.390292E-012	0	0.000000E+000
1	0.07411204	4.390292E-012	1.759029E-011	1	0.000000E+000
1	0.07432998	1.759029E-011	4.390292E-012	0	0.000000E+000
1	0.07436090	4.390292E-012	1.759029E-011	1	0.000000E+000
1	0.07477462	1.759029E-011	4.390292E-012	0	0.000000E+000
1	0.07478055	4.390292E-012	1.759029E-011	1	0.000000E+000
1	0.07485738	1.759029E-011	4.390292E-012	0	0.000000E+000
1	0.07490850	4.390292E-012	1.759029E-011	1	0.000000E+000
1	0.07500584	1.759029E-011	4.390292E-012	0	0.000000E+000
1	0.07502522	4.390292E-012	1.759029E-011	1	0.000000E+000
1	0.07555472	1.759029E-011	4.390292E-012	0	0.000000E+000
1	0.07556779	4.390292E-012	1.759029E-011	1	0.000000E+000
1	0.07626794	1.759029E-011	4.390292E-012	0	0.000000E+000
1	0.07629393	4.390292E-012	1.759029E-011	1	0.000000E+000
1	0.07645924	1.759029E-011	4.390292E-012	0	0.000000E+000
1	0.07647290	4.390292E-012	1.759029E-011	1	0.000000E+000
1	0.07657759	1.759029E-011	4.390292E-012	0	0.000000E+000
1	0.07659012	4.390292E-012	1.759029E-011	1	0.000000E+000
1	0.07669588	1.759029E-011	4.390292E-012	0	0.000000E+000
1	0.07673823	4.390292E-012	1.759029E-011	1	0.000000E+000
1	0.07687513	1.759029E-011	4.390292E-012	0	0.000000E+000
1	0.07795310	4.390292E-012	1.759029E-011	1	0.000000E+000
1	0.07798946	1.759029E-011	4.390292E-012	0	0.000000E+000
1	0.07807761	4.390292E-012	1.759029E-011	1	0.000000E+000
1	0.07837177	1.759029E-011	4.390292E-012	0	0.000000E+000
1	0.07841119	4.390292E-012	1.759029E-011	1	0.000000E+000
1	0.07846037	1.759029E-011	4.390292E-012	0	0.000000E+000
1	32.76947280	3.967938E-012	1.716794E-011	1	0.000000E+000
1	32.76950381	1.716794E-011	3.967938E-012	0	0.000000E+000
1	32.76951947	3.967938E-012	1.716794E-011	1	0.000000E+000
1	32.76965294	1.716794E-011	3.967938E-012	0	0.000000E+000
1	32.76968237	3.967938E-012	1.716794E-011	1	0.000000E+000
1	32.76970954	1.716794E-011	3.967938E-012	0	0.000000E+000
1	32.76993983	3.967938E-012	1.716794E-011	1	0.000000E+000
1	32.77014032	1.716794E-011	3.967938E-012	0	0.000000E+000
1	32.77016036	3.967938E-012	1.716794E-011	1	0.000000E+000
1	32.77041934	1.716794E-011	3.967938E-012	0	0.000000E+000
1	32.77049239	3.967938E-012	1.716794E-011	1	0.000000E+000
1	32.77071435	1.716794E-011	3.967938E-012	0	0.000000E+000
1	32.77075091	3.967938E-012	1.716794E-011	1	0.000000E+000
1	32.77085304	1.716794E-011	3.967938E-012	0	0.000000E+000
1	32.77088801	3.967938E-012	1.716794E-011	1	0.000000E+000
1	32.77091903	1.716794E-011	3.967938E-012	0	0.000000E+000
1	32.77092245	3.967938E-012	1.716794E-011	1	0.000000E+000
1	32.77110495	1.716794E-011	3.967938E-012	0	0.000000E+000
1	32.77115300	3.967938E-012	1.716794E-011	1	0.000000E+000
1	32.77118162	1.716794E-011	3.967938E-012	0	0.000000E+000
1	32.77122148	3.967938E-012	1.716794E-011	1	0.000000E+000
1	32.77129230	1.716794E-011	3.967938E-012	0	0.000000E+000
1	32.77132044	3.967938E-012	1.716794E-011	1	0.000000E+000
1	32.77146988	1.716794E-011	3.967938E-012	0	0.000000E+000
1	32.77178012	3.967938E-012	1.716794E-011	1	0.000000E+000
1	32.77194694	1.716794E-011	3.967938E-012	0	0.000000E+000
1	32.77195754	3.967938E-012	1.716794E-011	1	0.000000E+000
1	32.77225109	1.716794E-011	3.967938E-012	0	0.000000E+000
1	32.77228912	3.967938E-012	1.716794E-011	1	0.000000E+000
1	32.77268774	1.716794E-011	3.967938E-012	0	0.000000E+000
1	32.77269875	3.967938E-012	1.716794E-011	1	0.000000E+000
1	32.77280058	1.716794E-011	3.967938E-012	0	0.000000E+000
1	32.77283111	3.967938E-012	1.716794E-011	1	0.000000E+000
1	32.77290241	1.716794E-011	3.967938E-012	0	0.000000E+000
1	32.77291598	3.967938E-012	1.716794E-011	1	0.000000E+000
1	32.77333479	1.716794E-011	3.967938E-012	0	0.000000E+000
1	32.77337778	3.967938E-012	1.716794E-011	1	0.000000E+000
1	32.77341959	1.716794E-011	3.967938E-012	0	0.000000E+000
1	32.77347644	3.967938E-012	1.716794E-011	1	0.000000E+000
1	32.77369735	1.716794E-011	3.967938E-012	0	0.000000E+000
1	32.77371775	3.967938E-012	1.716794E-011	1	0.000000E+000
1	32.77375210	1.716794E-011	3.967938E-012	0	0.000000E+000
1	32.77392253	3.967938E-012	1.716794E-011	1	0.000000E+000
1	32.77414818	1.716794E-011	3.967938E-012	0	0.000000E+000
1	32.77416472	3.967938E-012	1.716794E-011	1	0.000000E+000
1	32.77450492	1.716794E-011	3.967938E-012	0	0.000000E+000
1	32.77453160	3.967938E-012	1.716794E-011	1	0.000000E+000
1	32.77457439	1.716794E-011	3.967938E-012	0	0.000000E+000
1	32.77467096	3.967938E-012	1.716794E-011	1	0.000000E+000
1	32.77491776	1.716794E-011	3.967938E-012	0	0.000000E+000
1	32.77494996	3.967938E-012	1.716794E-011	1	0.000000E+000
1	32.77504550	1.716794E-011	3.967938E-012	0	0.000000E+000
1	32.77505850	3.967938E-012	1.716794E-011	1	0.000000E+000
1	32.77516268	1.716794E-011	3.967938E-012	0	0.000000E+000
1	32.77518876	3.967938E-012	1.716794E-011	1	0.000000E+000
1	32.77523989	1.716794E-011	3.967938E-012	0	0.000000E+000
1	32.77528281	3.967938E-012	1.716794E-011	1	0.000000E+000
1	32.77585762	1.716794E-011	3.967938E-012	0	0.000000E+000
1	32.77591089	3.967938E-012	1.716794E-011	1	0.000000E+000
1	32.77597172	1.716794E-011	3.967938E-012	0	0.000000E+000
1	32.77599450	3.967938E-012	1.716794E-011	1	0.000000E+000
1	32.77613454	1.716794E-011	3.967938E-012	0	0.000000E+000
1	32.77621863	3.967938E-012	1.716794E-011	1	0.000000E+000
1	32.77654541	1.716794E-011	3.967938E-012	0	0.000000E+000
1	32.77660030	3.967938E-012	1.716794E-011	1	0.000000E+000
1	32.77664462	1.716794E-011	3.967938E-012	0	0.000000E+000
1	32.77668155	3.967938E-012	1.716794E-011	1	0.000000E+000
1	32.77685264	1.716794E-011	3.967938E-012	0	0.000000E+000
1	32.77729734	3.967938E-012	1.716794E-011	1	0.000000E+000
1	32.77748928	1.716794E-011	3.967938E-012	0	0.000000E+000
1	32.77751529	3.967938E-012	1.716794E-011	1	0.000000E+000
1	32.77794987	1.716794E-011	3.967938E-012	0	0.000000E+000
1	32.77796175	3.967938E-012	1.716794E-011	1	0.000000E+000
1	32.77811131	1.716794E-011	3.967938E-012	0	0.000000E+000
1	32.77826540	3.967938E-012	1.716794E-011	1	0.000000E+000
1	32.77847223	1.716794E-011	3.967938E-012	0	0.000000E+000
1	32.77854185	3.967938E-012	1.716794E-011	1	0.000000E+000
1	32.77855394	1.716794E-011	3.967938E-012	0	0.000000E+000
1	32.77857532	3.967938E-012	1.716794E-011	1	0.000000E+000
1	32.77876455	1.716794E-011	3.967938E-012	0	0.000000E+000
1	32.77897148	3.967938E-012	1.716794E-011	1	0.000000E+000
1	32.77909466	1.716794E-011	3.967938E-012	0	0.000000E+000
1	32.77910677	3.967938E-012	1.716794E-011	1	0.000000E+000
1	32.77944524	1.716794E-011	3.967938E-012	0	0.000000E+000
1	32.77946879	3.967938E-012	1.716794E-011	1	0.000000E+000
1	32.77972741	1.716794E-011	3.967938E-012	0	0.000000E+000
1	32.77975911	3.967938E-012	1.716794E-011	1	0.000000E+000
1	32.77976682	1.716794E-011	3.967938E-012	0	0.000000E+000
1	32.77979048	3.967938E-012	1.716794E-011	1	0.000000E+000
1	32.77996486	1.716794E-011	3.967938E-012	0	0.000000E+000
1	32.78005089	3.967938E-012	1.716794E-011	1	0.000000E+000
1	32.78022883	1.716794E-011	3.967938E-012	0	0.000000E+000
1	32.78025724	3.967938E-012	1.716794E-011	1	0.000000E+000
1	32.78130024	1.716794E-011	3.967938E-012	0	0.000000E+000
1	32.78134460	3.967938E-012	1.716794E-011	1	0.000000E+000
1	32.78163225	1.716794E-011	3.967938E-012	0	0.000000E+000
1	32.78166693	3.967938E-012	1.716794E-011	1	0.000000E+000
1	32.78197358	1.716794E-011	3.967938E-012	0	0.000000E+000
1	32.78199311	3.967938E-012	1.716794E-011	1	0.000000E+000
1	32.78218181	1.716794E-011	3.967938E-012	0	0.000000E+000
1	32.78220926	3.967938E-012	1.716794E-011	1	0.000000E+000
1	32.78229805	1.716794E-011	3.967938E-012	0	0.000000E+000
1	32.78235116	3.967938E-012	1.716794E-011	1	0.000000E+000
1	32.78254531	1.716794E-011	3.967938E-012	0	0.000000E+000
1	32.78258058	3.967938E-012	1.716794E-011	1	0.000000E+000
1	32.78284664	1.716794E-011	3.967938E-012	0	0.000000E+000
1	32.78287396	3.967938E-012	1.716794E-011	1	0.000000E+000
1	32.78314958	1.716794E-011	3.967938E-012	0	0.000000E+000
1	32.78316849	3.967938E-012	1.716794E-011	1	0.000000E+000
1	32.78351054	1.716794E-011	3.967938E-012	0	0.000000E+000
1	32.78352350	3.967938E-012	1.716794E-011	1	0.000000E+000
1	32.78356520	1.716794E-011	3.967938E-012	0	0.000000E+000
1	32.78369197	3.967938E-012	1.716794E-011	1	0.000000E+000
1	32.78379516	1.716794E-011	3.967938E-012	0	0.000000E+000
1	32.78382620	3.967938E-012	1.716794E-011	1	0.000000E+000
1	32.78406020	1.716794E-011	3.967938E-012	0	0.000000E+000
1	32.78408538	3.967938E-012	1.716794E-011	1	0.000000E+000
1	32.78419114	1.716794E-011	3.967938E-012	0	0.000000E+000
1	32.78419779	3.967938E-012	1.716794E-011	1	0.000000E+000
1	32.78428423	1.716794E-011	3.967938E-012	0	0.000000E+000
1	32.78435598	3.967938E-012	1.716794E-011	1	0.000000E+000
1	32.78467902	1.716794E-011	3.967938E-012	0	0.000000E+000
1	32.78470823	3.967938E-012	1.716794E-011	1	0.000000E+000
1	32.78505777	1.716794E-011	3.967938E-012	0	0.000000E+000
1	32.78507084	3.967938E-012	1.716794E-011	1	0.000000E+000
1	32.78522344	1.716794E-011	3.967938E-012	0	0.000000E+000
1	32.78524581	3.967938E-012	1.716794E-011	1	0.000000E+000
1	32.78541476	1.716794E-011	3.967938E-012	0	0.000000E+000
1	32.78543134	3.967938E-012	1.716794E-011	1	0.000000E+000
1	32.78547812	1.716794E-011	3.967938E-012	0	0.000000E+000
1	32.78549865	3.967938E-012	1.716794E-011	1	0.000000E+000
1	32.78578806	1.716794E-011	3.967938E-012	0	0.000000E+000
1	32.78583224	3.967938E-012	1.716794E-011	1	0.000000E+000
1	32.78624997	1.716794E-011	3.967938E-012	0	0.000000E+000
1	32.78628631	3.967938E-012	1.716794E-011	1	0.000000E+000
1	32.78632883	1.716794E-011	3.967938E-012	0	0.000000E+000
1	32.78638303	3.967938E-012	1.716794E-011	1	0.000000E+000
1	32.78652172	1.716794E-011	3.967938E-012	0	0.000000E+000
1	32.78657698	3.967938E-012	1.716794E-011	1	0.000000E+000
1	32.78673117	1.716794E-011	3.967938E-012	0	0.000000E+000
1	32.78678179	3.967938E-012	1.716794E-011	1	0.000000E+000
1	32.78686906	1.716794E-011	3.967938E-012	0	0.000000E+000
1	32.78689989	3.967938E-012	1.716794E-011	1	0.000000E+000
1	32.78692758	1.716794E-011	3.967938E-012	0	0.000000E+000
1	32.78694983	3.967938E-012	1.716794E-011	1	0.000000E+000
1	32.78752194	1.716794E-011	3.967938E-012	0	0.000000E+000
1	32.78758418	3.967938E-012	1.716794E-011	1	0.000000E+000
1	32.78763190	1.716794E-011	3.967938E-012	0	0.000000E+000
1	32.78766229	3.967938E-012	1.716794E-011	1	0.000000E+000
1	32.78780451	1.716794E-011	3.967938E-012	0	0.000000E+000
1	32.78794630	3.967938E-012	1.716794E-011	1	0.000000E+000
1	32.78828339	1.716794E-011	3.967938E-012	0	0.000000E+000
1	32.78833852	3.967938E-012	1.716794E-011	1	0.000000E+000
1	32.78842592	1.716794E-011	3.967938E-012	0	0.000000E+000
1	32.78844343	3.967938E-012	1.716794E-011	1	0.000000E+000
1	32.78847999	1.716794E-011	3.967938E-012	0	0.000000E+000
1	32.78851660	3.967938E-012	1.716794E-011	1	0.000000E+000
1	32.78858707	1.716794E-011	3.967938E-012	0	0.000000E+000
1	32.78861275	3.967938E-012	1.716794E-011	1	0.000000E+000
1	32.78869286	1.716794E-011	3.967938E-012	0	0.000000E+000
1	32.78878179	3.967938E-012	1.716794E-011	1	0.000000E+000
1	32.78890622	1.716794E-011	3.967938E-012	0	0.000000E+000
1	32.78898410	3.967938E-012	1.716794E-011	1	0.000000E+000
1	32.78901471	1.716794E-011	3.967938E-012	0	0.000000E+000
1	32.78908420	3.967938E-012	1.716794E-011	1	0.000000E+000
1	32.78918849	1.716794E-011	3.967938E-012	0	0.000000E+000
1	32.78921514	3.967938E-012	1.716794E-011	1	0.000000E+000
1	32.78943845	1.716794E-011	3.967938E-012	0	0.000000E+000
1	32.78948329	3.967938E-012	1.716794E-011	1	0.000000E+000
1	32.78960159	1.716794E-011	3.967938E-012	0	0.000000E+000
1	32.78962217	3.967938E-012	1.716794E-011	1	0.000000E+000
1	32.78992029	1.716794E-011	3.967938E-012	0	0.000000E+000
1	32.79005360	3.967938E-012	1.716794E-011	1	0.000000E+000
1	32.79016275	1.716794E-011	3.967938E-012	0	0.000000E+000
1	32.79018882	3.967938E-012	1.716794E-011	1	0.000000E+000
1	32.79037871	1.716794E-011	3.967938E-012	0	0.000000E+000
1	32.79040697	3.967938E-012	1.716794E-011	1	0.000000E+000
1	32.79086886	1.716794E-011	3.967938E-012	0	0.000000E+000
1	32.79089486	3.967938E-012	1.716794E-011	1	0.000000E+000
1	32.79095774	1.716794E-011	3.967938E-012	0	0.000000E+000
1	32.79096306	3.967938E-012	1.716794E-011	1	0.000000E+000
1	32.79099816	1.716794E-011	3.967938E-012	0	0.000000E+000
1	32.79106559	3.967938E-012	1.716794E-011	1	0.000000E+000
1	32.79117827	1.716794E-011	3.967938E-012	0	0.000000E+000
1	32.79121347	3.967938E-012	1.716794E-011	1	0.000000E+000
1	32.79139695	1.716794E-011	3.967938E-012	0	0.000000E+000
1	32.79142583	3.967938E-012	1.716794E-011	1	0.000000E+000
1	32.79165661	1.716794E-011	3.967938E-012	0	0.000000E+000
1	32.79169449	3.967938E-012	1.716794E-011	1	0.000000E+000
1	32.79202481	1.716794E-011	3.967938E-012	0	0.000000E+000
1	32.79205556	3.967938E-012	1.716794E-011	1	0.000000E+000
1	32.79232165	1.716794E-011	3.967938E-012	0	0.000000E+000
1	32.79233825	3.967938E-012	1.716794E-011	1	0.000000E+000
1	32.79258534	1.716794E-011	3.967938E-012	0	0.000000E+000
1	32.79261110	3.967938E-012	1.716794E-011	1	0.000000E+000
1	32.79279630	1.716794E-011	3.967938E-012	0	0.000000E+000
1	32.79280686	3.967938E-012	1.716794E-011	1	0.000000E+000
1	32.79293282	1.716794E-011	3.967938E-012	0	0.000000E+000
1	32.79294865	3.967938E-012	1.716794E-011	1	0.000000E+000
1	32.79326332	1.716794E-011	3.967938E-012	0	0.000000E+000
1	32.79327512	3.967938E-012	1.716794E-011	1	0.000000E+000
1	32.79341468	1.716794E-011	3.967938E-012	0	0.000000E+000
1	32.79343776	3.967938E-012	1.716794E-011	1	0.000000E+000
1	32.79393853	1.716794E-011	3.967938E-012	0	0.000000E+000
1	32.79396087	3.967938E-012	1.716794E-011	1	0.000000E+000
1	32.79431485	1.716794E-011	3.967938E-012	0	0.000000E+000
1	32.79448014	3.967938E-012	1.716794E-011	1	0.000000E+000
1	32.79452280	1.716794E-011	3.967938E-012	0	0.000000E+000
1	32.79453815	3.967938E-012	1.716794E-011	1	0.000000E+000
1	32.79465345	1.716794E-011	3.967938E-012	0	0.000000E+000
1	32.79468609	3.967938E-012	1.716794E-011	1	0.000000E+000
1	32.79493146	1.716794E-011	3.967938E-012	0	0.000000E+000
1	32.79494741	3.967938E-012	1.716794E-011	1	0.000000E+000
1	32.79511501	1.716794E-011	3.967938E-012	0	0.000000E+000
1	32.79514863	3.967938E-012	1.716794E-011	1	0.000000E+000
1	32.79535132	1.716794E-011	3.967938E-012	0	0.000000E+000
1	32.79538506	3.967938E-012	1.716794E-011	1	0.000000E+000
1	32.79562687	1.716794E-011	3.967938E-012	0	0.000000E+000
1	32.79563875	3.967938E-012	1.716794E-011	1	0.000000E+000
1	32.79568029	1.716794E-011	3.967938E-012	0	0.000000E+000
1	32.79570249	3.967938E-012	1.716794E-011	1	0.000000E+000
1	32.79591535	1.716794E-011	3.967938E-012	0	0.000000E+000
1	32.79596580	3.967938E-012	1.716794E-011	1	0.000000E+000
1	32.79603842	1.716794E-011	3.967938E-012	0	0.000000E+000
1	32.79605846	3.967938E-012	1.716794E-011	1	0.000000E+000
1	32.79612209	1.716794E-011	3.967938E-012	0	0.000000E+000
1	32.79617466	3.967938E-012	1.716794E-011	1	0.000000E+000
1	32.79632263	1.716794E-011	3.967938E-012	0	0.000000E+000
1	32.79634612	3.967938E-012	1.716794E-011	1	0.000000E+000
1	32.79640644	1.716794E-011	3.967938E-012	0	0.000000E+000
1	32.79650013	3.967938E-012	1.716794E-011	1	0.000000E+000
1	32.79654000	1.716794E-011	3.967938E-012	0	0.000000E+000
1	32.79656799	3.967938E-012	1.716794E-011	1	0.000000E+000
1	32.79669390	1.716794E-011	3.967938E-012	0	0.000000E+000
1	32.79671887	3.967938E-012	1.716794E-011	1	0.000000E+000
1	32.79675678	1.716794E-011	3.967938E-012	0	0.000000E+000
1	32.79678991	3.967938E-012	1.716794E-011	1	0.000000E+000
1	32.79686864	1.716794E-011	3.967938E-012	0	0.000000E+000
1	32.79689904	3.967938E-012	1.716794E-011	1	0.000000E+000
1	32.79705295	1.716794E-011	3.967938E-012	0	0.000000E+000
1	32.79708913	3.967938E-012	1.716794E-011	1	0.000000E+000
1	32.79744098	1.716794E-011	3.967938E-012	0	0.000000E+000
1	32.79746423	3.967938E-012	1.716794E-011	1	0.000000E+000
1	32.79763212	1.716794E-011	3.967938E-012	0	0.000000E+000
1	32.79766601	3.967938E-012	1.716794E-011	1	0.000000E+000
1	32.79768420	1.716794E-011	3.967938E-012	0	0.000000E+000
1	32.79773254	3.967938E-012	1.716794E-011	1	0.000000E+000
1	32.79779844	1.716794E-011	3.967938E-012	0	0.000000E+000
1	32.79784982	3.967938E-012	1.716794E-011	1	0.000000E+000
1	32.79811704	1.716794E-011	3.967938E-012	0	0.000000E+000
1	32.79816752	3.967938E-012	1.716794E-011	1	0.000000E+000
1	32.79819672	1.716794E-011	3.967938E-012	0	0.000000E+000
1	32.79822603	3.967938E-012	1.716794E-011	1	0.000000E+000
1	32.79829100	1.716794E-011	3.967938E-012	0	0.000000E+000
1	32.79830033	3.967938E-012	1.716794E-011	1	0.000000E+000
1	32.79837124	1.716794E-011	3.967938E-012	0	0.000000E+000
1	32.79842268	3.967938E-012	1.716794E-011	1	0.000000E+000
1	32.79844689	1.716794E-011	3.967938E-012	0	0.000000E+000
1	32.79848662	3.967938E-012	1.716794E-011	1	0.000000E+000
1	32.79852101	1.716794E-011	3.967938E-012	0	0.000000E+000
1	32.79860689	3.967938E-012	1.716794E-011	1	0.000000E+000
1	32.79887378	1.716794E-011	3.967938E-012	0	0.000000E+000
1	32.79890961	3.967938E-012	1.716794E-011	1	0.000000E+000
1	32.79929792	1.716794E-011	3.967938E-012	0	0.000000E+000
1	32.79954872	3.967938E-012	1.716794E-011	1	0.000000E+000
1	32.79959725	1.716794E-011	3.967938E-012	0	0.000000E+000
1	32.79962165	3.967938E-012	1.716794E-011	1	0.000000E+000
1	32.79969118	1.716794E-011	3.967938E-012	0	0.000000E+000
1	32.79972420	3.967938E-012	1.716794E-011	1	0.000000E+000
1	32.79984182	1.716794E-011	3.967938E-012	0	0.000000E+000
1	32.79985578	3.967938E-012	1.716794E-011	1	0.000000E+000
1	32.80015710	1.716794E-011	3.967938E-012	0	0.000000E+000
1	32.80018419	3.967938E-012	1.716794E-011	1	0.000000E+000
1	32.80026267	1.716794E-011	3.967938E-012	0	0.000000E+000
1	32.80027445	3.967938E-012	1.716794E-011	1	0.000000E+000
1	32.80040263	1.716794E-011	3.967938E-012	0	0.000000E+000
1	32.80042493	3.967938E-012	1.716794E-011	1	0.000000E+000
1	32.80049311	1.716794E-011	3.967938E-012	0	0.000000E+000
1	32.80053152	3.967938E-012	1.716794E-011	1	0.000000E+000
1	32.80070865	1.716794E-011	3.967938E-012	0	0.000000E+000
1	32.80076233	3.967938E-012	1.716794E-011	1	0.000000E+000
1	32.80086144	1.716794E-011	3.967938E-012	0	0.000000E+000
1	32.80089407	3.967938E-012	1.716794E-011	1	0.000000E+000
1	32.80110148	1.716794E-011	3.967938E-012	0	0.000000E+000
1	32.80113286	3.967938E-012	1.716794E-011	1	0.000000E+000
1	32.80120779	1.716794E-011	3.967938E-012	0	0.000000E+000
1	32.80122490	3.967938E-012	1.716794E-011	1	0.000000E+000
1	32.80138410	1.716794E-011	3.967938E-012	0	0.000000E+000
1	32.80140686	3.967938E-012	1.716794E-011	1	0.000000E+000
1	32.80145115	1.716794E-011	3.967938E-012	0	0.000000E+000
1	32.80148230	3.967938E-012	1.716794E-011	1	0.000000E+000
1	32.80164998	1.716794E-011	3.967938E-012	0	0.000000E+000
1	32.80166208	3.967938E-012	1.716794E-011	1	0.000000E+000
1	32.80187306	1.716794E-011	3.967938E-012	0	0.000000E+000
1	32.80188346	3.967938E-012	1.716794E-011	1	0.000000E+000
1	32.80196349	1.716794E-011	3.967938E-012	0	0.000000E+000
1	32.80208973	3.967938E-012	1.716794E-011	1	0.000000E+000
1	32.80226726	1.716794E-011	3.967938E-012	0	0.000000E+000
1	32.80263622	3.967938E-012	1.716794E-011	1	0.000000E+000
1	32.80271857	1.716794E-011	3.967938E-012	0	0.000000E+000
1	32.80282183	3.967938E-012	1.716794E-011	1	0.000000E+000
1	32.80283486	1.716794E-011	3.967938E-012	0	0.000000E+000
1	32.80288226	3.967938E-012	1.716794E-011	1	0.000000E+000
1	32.80305513	1.716794E-011	3.967938E-012	0	0.000000E+000
1	32.80334536	3.967938E-012	1.716794E-011	1	0.000000E+000
1	32.80344606	1.716794E-011	3.967938E-012	0	0.000000E+000
1	32.80346100	3.967938E-012	1.716794E-011	1	0.000000E+000
1	32.80370728	1.716794E-011	3.967938E-012	0	0.000000E+000
1	32.80373110	3.967938E-012	1.716794E-011	1	0.000000E+000
1	32.80381257	1.716794E-011	3.967938E-012	0	0.000000E+000
1	32.80383498	3.967938E-012	1.716794E-011	1	0.000000E+000
1	32.80395262	1.716794E-011	3.967938E-012	0	0.000000E+000
1	32.80396578	3.967938E-012	1.716794E-011	1	0.000000E+000
1	32.80449712	1.716794E-011	3.967938E-012	0	0.000000E+000
1	32.80453433	3.967938E-012	1.716794E-011	1	0.000000E+000
1	32.80498755	1.716794E-011	3.967938E-012	0	0.000000E+000
1	32.80522029	3.967938E-012	1.716794E-011	1	0.000000E+000
1	32.80546105	1.716794E-011	3.967938E-012	0	0.000000E+000
1	32.80546649	3.967938E-012	1.716794E-011	1	0.000000E+000
1	32.80550809	1.716794E-011	3.967938E-012	0	0.000000E+000
1	32.80551725	3.967938E-012	1.716794E-011	1	0.000000E+000
1	32.80586060	1.716794E-011	3.967938E-012	0	0.000000E+000
1	32.80588160	3.967938E-012	1.716794E-011	1	0.000000E+000
1	32.80591381	1.716794E-011	3.967938E-012	0	0.000000E+000
1	32.80596937	3.967938E-012	1.716794E-011	1	0.000000E+000
1	32.80609292	1.716794E-011	3.967938E-012	0	0.000000E+000
1	32.80611749	3.967938E-012	1.716794E-011	1	0.000000E+000
1	32.80635852	1.716794E-011	3.967938E-012	0	0.000000E+000
1	32.80652617	3.967938E-012	1.716794E-011	1	0.000000E+000
1	32.80657424	1.716794E-011	3.967938E-012	0	0.000000E+000
1	32.80658993	3.967938E-012	1.716794E-011	1	0.000000E+000
1	32.80662597	1.716794E-011	3.967938E-012	0	0.000000E+000
1	32.80705390	3.967938E-012	1.716794E-011	1	0.000000E+000
1	32.80710578	1.716794E-011	3.967938E-012	0	0.000000E+000
1	32.80726846	3.967938E-012	1.716794E-011	1	0.000000E+000
1	32.80798486	1.716794E-011	3.967938E-012	0	0.000000E+000
1	32.80810915	3.967938E-012	1.716794E-011	1	0.000000E+000
1	32.80819690	1.716794E-011	3.967938E-012	0	0.000000E+000
1	32.80820035	3.967938E-012	1.716794E-011	1	0.000000E+000
1	32.80828594	1.716794E-011	3.967938E-012	0	0.000000E+000
1	32.80829455	3.967938E-012	1.716794E-011	1	0.000000E+000
1	32.80833567	1.716794E-011	3.967938E-012	0	0.000000E+000
1	32.80835629	3.967938E-012	1.716794E-011	1	0.000000E+000
1	32.80841334	1.716794E-011	3.967938E-012	0	0.000000E+000
1	32.80843988	3.967938E-012	1.716794E-011	1	0.000000E+000
1	32.80855423	1.716794E-011	3.967938E-012	0	0.000000E+000
1	32.80859474	3.967938E-012	1.716794E-011	1	0.000000E+000
1	32.80865270	1.716794E-011	3.967938E-012	0	0.000000E+000
1	32.80874264	3.967938E-012	1.716794E-011	1	0.000000E+000
1	32.80887622	1.716794E-011	3.967938E-012	0	0.000000E+000
1	32.80892377	3.967938E-012	1.716794E-011	1	0.000000E+000
1	32.80892600	1.716794E-011	3.967938E-012	0	0.000000E+000
1	32.80896047	3.967938E-012	1.716794E-011	1	0.000000E+000
1	32.80972209	1.716794E-011	3.967938E-012	0	0.000000E+000
1	32.80975104	3.967938E-012	1.716794E-011	1	0.000000E+000
1	32.81040911	1.716794E-011	3.967938E-012	0	0.000000E+000
1	32.81056575	3.967938E-012	1.716794E-011	1	0.000000E+000
1	32.81078381	1.716794E-011	3.967938E-012	0	0.000000E+000
1	32.81099778	3.967938E-012	1.716794E-011	1	0.000000E+000
1	32.81109421	1.716794E-011	3.967938E-012	0	0.000000E+000
1	32.81116113	3.967938E-012	1.716794E-011	1	0.000000E+000
1	32.81119411	1.716794E-011	3.967938E-012	0	0.000000E+000
1	32.81120900	3.967938E-012	1.716794E-011	1	0.000000E+000
1	32.81139227	1.716794E-011	3.967938E-012	0	0.000000E+000
1	32.81144156	3.967938E-012	1.716794E-011	1	0.000000E+000
1	32.81150895	1.716794E-011	3.967938E-012	0	0.000000E+000
1	32.81153485	3.967938E-012	1.716794E-011	1	0.000000E+000
1	32.81173512	1.716794E-011	3.967938E-012	0	0.000000E+000
1	32.81176225	3.967938E-012	1.716794E-011	1	0.000000E+000
1	32.81233541	1.716794E-011	3.967938E-012	0	0.000000E+000
1	32.81243001	3.967938E-012	1.716794E-011	1	0.000000E+000
1	32.81254790	1.716794E-011	3.967938E-012	0	0.000000E+000
1	32.81258778	3.967938E-012	1.716794E-011	1	0.000000E+000
1	32.81259935	1.716794E-011	3.967938E-012	0	0.000000E+000
1	32.81262364	3.967938E-012	1.716794E-011	1	0.000000E+000
1	32.81277320	1.716794E-011	3.967938E-012	0	0.000000E+000
1	32.81279038	3.967938E-012	1.716794E-011	1	0.000000E+000
1	32.81282522	1.716794E-011	3.967938E-012	0	0.000000E+000
1	32.81290139	3.967938E-012	1.716794E-011	1	0.000000E+000
1	32.81296120	1.716794E-011	3.967938E-012	0	0.000000E+000
1	32.81336619	3.967938E-012	1.716794E-011	1	0.000000E+000
1	32.81359455	1.716794E-011	3.967938E-012	0	0.000000E+000
1	32.81372820	3.967938E-012	1.716794E-011	1	0.000000E+000
1	32.81397381	1.716794E-011	3.967938E-012	0	0.000000E+000
1	32.81405289	3.967938E-012	1.716794E-011	1	0.000000E+000
1	32.81411599	1.716794E-011	3.967938E-012	0	0.000000E+000
1	32.81418810	3.967938E-012	1.716794E-011	1	0.000000E+000
1	32.81440172	1.716794E-011	3.967938E-012	0	0.000000E+000
1	32.81442248	3.967938E-012	1.716794E-011	1	0.000000E+000
1	32.81448127	1.716794E-011	3.967938E-012	0	0.000000E+000
1	32.81450449	3.967938E-012	1.716794E-011	1	0.000000E+000
1	32.81483736	1.716794E-011	3.967938E-012	0	0.000000E+000
1	32.81485589	3.967938E-012	1.716794E-011	1	0.000000E+000
1	32.81494219	1.716794E-011	3.967938E-012	0	0.000000E+000
1	32.81502276	3.967938E-012	1.716794E-011	1	0.000000E+000
1	32.81546814	1.716794E-011	3.967938E-012	0	0.000000E+000
1	32.81549752	3.967938E-012	1.716794E-011	1	0.000000E+000
1	32.81554020	1.716794E-011	3.967938E-012	0	0.000000E+000
1	32.81559162	3.967938E-012	1.716794E-011	1	0.000000E+000
1	32.81562123	1.716794E-011	3.967938E-012	0	0.000000E+000
1	32.81566445	3.967938E-012	1.716794E-011	1	0.000000E+000
1	32.81572555	1.716794E-011	3.967938E-012	0	0.000000E+000
1	32.81572811	3.967938E-012	1.716794E-011	1	0.000000E+000
1	32.81608413	1.716794E-011	3.967938E-012	0	0.000000E+000
1	32.81610181	3.967938E-012	1.716794E-011	1	0.000000E+000
1	32.81622066	1.716794E-011	3.967938E-012	0	0.000000E+000
1	32.81624893	3.967938E-012	1.716794E-011	1	0.000000E+000
1	32.81633250	1.716794E-011	3.967938E-012	0	0.000000E+000
1	32.81641999	3.967938E-012	1.716794E-011	1	0.000000E+000
1	32.81664531	1.716794E-011	3.967938E-012	0	0.000000E+000
1	32.81670028	3.967938E-012	1.716794E-011	1	0.000000E+000
1	32.81694855	1.716794E-011	3.967938E-012	0	0.000000E+000
1	32.81697991	3.967938E-012	1.716794E-011	1	0.000000E+000
1	32.81735317	1.716794E-011	3.967938E-012	0	0.000000E+000
1	32.81754580	3.967938E-012	1.716794E-011	1	0.000000E+000
1	32.81764055	1.716794E-011	3.967938E-012	0	0.000000E+000
1	32.81785101	3.967938E-012	1.716794E-011	1	0.000000E+000
1	32.81805564	1.716794E-011	3.967938E-012	0	0.000000E+000
1	32.81808567	3.967938E-012	1.716794E-011	1	0.000000E+000
1	32.81824829	1.716794E-011	3.967938E-012	0	0.000000E+000
1	32.81827424	3.967938E-012	1.716794E-011	1	0.000000E+000
1	32.81838986	1.716794E-011	3.967938E-012	0	0.000000E+000
1	32.81840057	3.967938E-012	1.716794E-011	1	0.000000E+000
1	32.81869165	1.716794E-011	3.967938E-012	0	0.000000E+000
1	32.81872869	3.967938E-012	1.716794E-011	1	0.000000E+000
1	32.81877216	1.716794E-011	3.967938E-012	0	0.000000E+000
1	32.81879378	3.967938E-012	1.716794E-011	1	0.000000E+000
1	32.81939464	1.716794E-011	3.967938E-012	0	0.000000E+000
1	32.81940491	3.967938E-012	1.716794E-011	1	0.000000E+000
1	32.81955991	1.716794E-011	3.967938E-012	0	0.000000E+000
1	32.81958570	3.967938E-012	1.716794E-011	1	0.000000E+000
1	32.81973407	1.716794E-011	3.967938E-012	0	0.000000E+000
1	32.81974299	3.967938E-012	1.716794E-011	1	0.000000E+000
1	32.81991552	1.716794E-011	3.967938E-012	0	0.000000E+000
1	32.82003252	3.967938E-012	1.716794E-011	1	0.000000E+000
1	32.82007758	1.716794E-011	3.967938E-012	0	0.000000E+000
1	32.82018217	3.967938E-012	1.716794E-011	1	0.000000E+000
1	32.82029208	1.716794E-011	3.967938E-012	0	0.000000E+000
1	32.82033548	3.967938E-012	1.716794E-011	1	0.000000E+000
1	32.82045360	1.716794E-011	3.967938E-012	0	0.000000E+000
1	32.82047298	3.967938E-012	1.716794E-011	1	0.000000E+000
1	32.82089268	1.716794E-011	3.967938E-012	0	0.000000E+000
1	32.82092167	3.967938E-012	1.716794E-011	1	0.000000E+000
1	32.82113164	1.716794E-011	3.967938E-012	0	0.000000E+000
1	32.82115856	3.967938E-012	1.716794E-011	1	0.000000E+000
1	32.82119585	1.716794E-011	3.967938E-012	0	0.000000E+000
1	32.82126889	3.967938E-012	1.716794E-011	1	0.000000E+000
1	32.82160388	1.716794E-011	3.967938E-012	0	0.000000E+000
1	32.82162841	3.967938E-012	1.716794E-011	1	0.000000E+000
1	32.82179822	1.716794E-011	3.967938E-012	0	0.000000E+000
1	32.82181251	3.967938E-012	1.716794E-011	1	0.000000E+000
1	32.82205246	1.716794E-011	3.967938E-012	0	0.000000E+000
1	32.82208090	3.967938E-012	1.716794E-011	1	0.000000E+000
1	32.82250659	1.716794E-011	3.967938E-012	0	0.000000E+000
1	32.82253168	3.967938E-012	1.716794E-011	1	0.000000E+000
1	32.82275625	1.716794E-011	3.967938E-012	0	0.000000E+000
1	32.82279119	3.967938E-012	1.716794E-011	1	0.000000E+000
1	32.82329417	1.716794E-011	3.967938E-012	0	0.000000E+000
1	32.82331191	3.967938E-012	1.716794E-011	1	0.000000E+000
1	32.82338794	1.716794E-011	3.967938E-012	0	0.000000E+000
1	32.82341689	3.967938E-012	1.716794E-011	1	0.000000E+000
1	32.82357896	1.716794E-011	3.967938E-012	0	0.000000E+000
1	32.82369954	3.967938E-012	1.716794E-011	1	0.000000E+000
1	32.82379333	1.716794E-011	3.967938E-012	0	0.000000E+000
1	32.82380993	3.967938E-012	1.716794E-011	1	0.000000E+000
1	32.82417358	1.716794E-011	3.967938E-012	0	0.000000E+000
1	32.82420825	3.967938E-012	1.716794E-011	1	0.000000E+000
1	32.82443100	1.716794E-011	3.967938E-012	0	0.000000E+000
1	32.82445899	3.967938E-012	1.716794E-011	1	0.000000E+000
1	32.82466555	1.716794E-011	3.967938E-012	0	0.000000E+000
1	32.82472369	3.967938E-012	1.716794E-011	1	0.000000E+000
1	32.82479594	1.716794E-011	3.967938E-012	0	0.000000E+000
1	32.82487538	3.967938E-012	1.716794E-011	1	0.000000E+000
1	32.82501771	1.716794E-011	3.967938E-012	0	0.000000E+000
1	32.82503497	3.967938E-012	1.716794E-011	1	0.000000E+000
1	32.82506736	1.716794E-011	3.967938E-012	0	0.000000E+000
1	32.82508806	3.967938E-012	1.716794E-011	1	0.000000E+000
1	32.82520892	1.716794E-011	3.967938E-012	0	0.000000E+000
1	32.82522885	3.967938E-012	1.716794E-011	1	0.000000E+000
1	32.82563028	1.716794E-011	3.967938E-012	0	0.000000E+000
1	32.82565903	3.967938E-012	1.716794E-011	1	0.000000E+000
1	32.82588277	1.716794E-011	3.967938E-012	0	0.000000E+000
1	32.82592844	3.967938E-012	1.716794E-011	1	0.000000E+000
1	32.82620017	1.716794E-011	3.967938E-012	0	0.000000E+000
1	32.82623105	3.967938E-012	1.716794E-011	1	0.000000E+000
1	32.82656880	1.716794E-011	3.967938E-012	0	0.000000E+000
1	32.82659895	3.967938E-012	1.716794E-011	1	0.000000E+000
1	32.82673510	1.716794E-011	3.967938E-012	0	0.000000E+000
1	32.82674353	3.967938E-012	1.716794E-011	1	0.000000E+000
1	32.82682190	1.716794E-011	3.967938E-012	0	0.000000E+000
1	32.82684012	3.967938E-012	1.716794E-011	1	0.000000E+000
1	32.82709862	1.716794E-011	3.967938E-012	0	0.000000E+000
1	32.82711655	3.967938E-012	1.716794E-011	1	0.000000E+000
1	32.82724175	1.716794E-011	3.967938E-012	0	0.000000E+000
1	32.82731993	3.967938E-012	1.716794E-011	1	0.000000E+000
1	32.82753169	1.716794E-011	3.967938E-012	0	0.000000E+000
1	32.82756870	3.967938E-012	1.716794E-011	1	0.000000E+000
1	32.82760320	1.716794E-011	3.967938E-012	0	0.000000E+000
1	32.82761631	3.967938E-012	1.716794E-011	1	0.000000E+000
1	32.82777476	1.716794E-011	3.967938E-012	0	0.000000E+000
1	32.82777915	3.967938E-012	1.716794E-011	1	0.000000E+000
1	32.82858826	1.716794E-011	3.967938E-012	0	0.000000E+000
1	32.82859295	3.967938E-012	1.716794E-011	1	0.000000E+000
1	32.82888067	1.716794E-011	3.967938E-012	0	0.000000E+000
1	32.82890709	3.967938E-012	1.716794E-011	1	0.000000E+000
1	32.82911661	1.716794E-011	3.967938E-012	0	0.000000E+000
1	32.82912885	3.967938E-012	1.716794E-011	1	0.000000E+000
1	32.82942772	1.716794E-011	3.967938E-012	0	0.000000E+000
1	32.82944469	3.967938E-012	1.716794E-011	1	0.000000E+000
1	32.82959386	1.716794E-011	3.967938E-012	0	0.000000E+000
1	32.82959411	3.967938E-012	1.716794E-011	1	0.000000E+000
1	32.82986742	1.716794E-011	3.967938E-012	0	0.000000E+000
1	32.82992342	3.967938E-012	1.716794E-011	1	0.000000E+000
1	32.83004621	1.716794E-011	3.967938E-012	0	0.000000E+000
1	32.83005458	3.967938E-012	1.716794E-011	1	0.000000E+000
1	32.83021776	1.716794E-011	3.967938E-012	0	0.000000E+000
1	32.83025012	3.967938E-012	1.716794E-011	1	0.000000E+000
1	32.83066724	1.716794E-011	3.967938E-012	0	0.000000E+000
1	32.83072354	3.967938E-012	1.716794E-011	1	0.000000E+000
1	32.83124117	1.716794E-011	3.967938E-012	0	0.000000E+000
1	32.83126220	3.967938E-012	1.716794E-011	1	0.000000E+000
1	32.83144329	1.716794E-011	3.967938E-012	0	0.000000E+000
1	32.83148142	3.967938E-012	1.716794E-011	1	0.000000E+000
1	32.83165071	1.716794E-011	3.967938E-012	0	0.000000E+000
1	32.83168981	3.967938E-012	1.716794E-011	1	0.000000E+000
1	32.83183668	1.716794E-011	3.967938E-012	0	0.000000E+000
1	32.83184717	3.967938E-012	1.716794E-011	1	0.000000E+000
1	32.83209964	1.716794E-011	3.967938E-012	0	0.000000E+000
1	32.83212637	3.967938E-012	1.716794E-011	1	0.000000E+000
1	32.83214395	1.716794E-011	3.967938E-012	0	0.000000E+000
1	32.83218433	3.967938E-012	1.716794E-011	1	0.000000E+000
1	32.83230579	1.716794E-011	3.967938E-012	0	0.000000E+000
1	38.00798719	3.873443E-012	1.707344E-011	1	0.000000E+000
1	38.00809274	1.707344E-011	3.873443E-012	0	0.000000E+000
1	38.00811215	3.873443E-012	1.707344E-011	1	0.000000E+000
1	38.00821878	1.707344E-011	3.873443E-012	0	0.000000E+000
1	38.00824374	3.873443E-012	1.707344E-011	1	0.000000E+000
1	38.00837809	1.707344E-011	3.873443E-012	0	0.000000E+000
1	38.00840455	3.873443E-012	1.707344E-011	1	0.000000E+000
1	38.00847528	1.707344E-011	3.873443E-012	0	0.000000E+000
1	38.00856470	3.873443E-012	1.707344E-011	1	0.000000E+000
1	38.00878906	1.707344E-011	3.873443E-012	0	0.000000E+000
1	38.00882439	3.873443E-012	1.707344E-011	1	0.000000E+000
1	38.00897884	1.707344E-011	3.873443E-012	0	0.000000E+000
1	38.00901236	3.873443E-012	1.707344E-011	1	0.000000E+000
1	38.00922417	1.707344E-011	3.873443E-012	0	0.000000E+000
1	38.00925369	3.873443E-012	1.707344E-011	1	0.000000E+000
1	38.00970554	1.707344E-011	3.873443E-012	0	0.000000E+000
1	38.00971223	3.873443E-012	1.707344E-011	1	0.000000E+000
1	38.00975204	1.707344E-011	3.873443E-012	0	0.000000E+000
1	38.01003586	3.873443E-012	1.707344E-011	1	0.000000E+000
1	38.01022738	1.707344E-011	3.873443E-012	0	0.000000E+000
1	38.01029936	3.873443E-012	1.707344E-011	1	0.000000E+000
1	38.01031630	1.707344E-011	3.873443E-012	0	0.000000E+000
1	38.01035531	3.873443E-012	1.707344E-011	1	0.000000E+000
1	38.01048486	1.707344E-011	3.873443E-012	0	0.000000E+000
1	38.01051296	3.873443E-012	1.707344E-011	1	0.000000E+000
1	38.01056021	1.707344E-011	3.873443E-012	0	0.000000E+000
1	38.01059146	3.873443E-012	1.707344E-011	1	0.000000E+000
1	38.01081505	1.707344E-011	3.873443E-012	0	0.000000E+000
1	38.01086347	3.873443E-012	1.707344E-011	1	0.000000E+000
1	38.01097743	1.707344E-011	3.873443E-012	0	0.000000E+000
1	38.01098970	3.873443E-012	1.707344E-011	1	0.000000E+000
1	38.01119883	1.707344E-011	3.873443E-012	0	0.000000E+000
1	38.01123873	3.873443E-012	1.707344E-011	1	0.000000E+000
1	38.01143489	1.707344E-011	3.873443E-012	0	0.000000E+000
1	38.01144318	3.873443E-012	1.707344E-011	1	0.000000E+000
1	38.01198499	1.707344E-011	3.873443E-012	0	0.000000E+000
1	38.01201650	3.873443E-012	1.707344E-011	1	0.000000E+000
1	38.01210454	1.707344E-011	3.873443E-012	0	0.000000E+000
1	38.01211894	3.873443E-012	1.707344E-011	1	0.000000E+000
1	38.01273107	1.707344E-011	3.873443E-012	0	0.000000E+000
1	38.01276788	3.873443E-012	1.707344E-011	1	0.000000E+000
1	38.01299088	1.707344E-011	3.873443E-012	0	0.000000E+000
1	38.01304854	3.873443E-012	1.707344E-011	1	0.000000E+000
1	38.01314387	1.707344E-011	3.873443E-012	0	0.000000E+000
1	38.01316640	3.873443E-012	1.707344E-011	1	0.000000E+000
1	38.01318330	1.707344E-011	3.873443E-012	0	0.000000E+000
1	38.01321891	3.873443E-012	1.707344E-011	1	0.000000E+000
1	38.01322231	1.707344E-011	3.873443E-012	0	0.000000E+000
1	38.01325402	3.873443E-012	1.707344E-011	1	0.000000E+000
1	38.01337534	1.707344E-011	3.873443E-012	0	0.000000E+000
1	38.01341051	3.873443E-012	1.707344E-011	1	0.000000E+000
1	38.01411004	1.707344E-011	3.873443E-012	0	0.000000E+000
1	38.01417588	3.873443E-012	1.707344E-011	1	0.000000E+000
1	38.01460531	1.707344E-011	3.873443E-012	0	0.000000E+000
1	38.01463863	3.873443E-012	1.707344E-011	1	0.000000E+000
1	38.01471504	1.707344E-011	3.873443E-012	0	0.000000E+000
1	38.01475528	3.873443E-012	1.707344E-011	1	0.000000E+000
1	38.01477856	1.707344E-011	3.873443E-012	0	0.000000E+000
1	38.01480928	3.873443E-012	1.707344E-011	1	0.000000E+000
1	38.01482699	1.707344E-011	3.873443E-012	0	0.000000E+000
1	38.01484367	3.873443E-012	1.707344E-011	1	0.000000E+000
1	38.01513264	1.707344E-011	3.873443E-012	0	0.000000E+000
1	38.01513620	3.873443E-012	1.707344E-011	1	0.000000E+000
1	38.01531900	1.707344E-011	3.873443E-012	0	0.000000E+000
1	38.01533031	3.873443E-012	1.707344E-011	1	0.000000E+000
1	38.01576533	1.707344E-011	3.873443E-012	0	0.000000E+000
1	38.01579327	3.873443E-012	1.707344E-011	1	0.000000E+000
1	38.01589418	1.707344E-011	3.873443E-012	0	0.000000E+000
1	38.01591992	3.873443E-012	1.707344E-011	1	0.000000E+000
1	38.01597951	1.707344E-011	3.873443E-012	0	0.000000E+000
1	38.01601250	3.873443E-012	1.707344E-011	1	0.000000E+000
1	38.01610955	1.707344E-011	3.873443E-012	0	0.000000E+000
1	38.01611826	3.873443E-012	1.707344E-011	1	0.000000E+000
1	38.01614655	1.707344E-011	3.873443E-012	0	0.000000E+000
1	38.01618944	3.873443E-012	1.707344E-011	1	0.000000E+000
1	38.01627647	1.707344E-011	3.873443E-012	0	0.000000E+000
1	38.01628444	3.873443E-012	1.707344E-011	1	0.000000E+000
1	38.01651092	1.707344E-011	3.873443E-012	0	0.000000E+000
1	38.01654929	3.873443E-012	1.707344E-011	1	0.000000E+000
1	38.01690378	1.707344E-011	3.873443E-012	0	0.000000E+000
1	38.01695517	3.873443E-012	1.707344E-011	1	0.000000E+000
1	38.01709775	1.707344E-011	3.873443E-012	0	0.000000E+000
1	38.01712194	3.873443E-012	1.707344E-011	1	0.000000E+000
1	38.01720534	1.707344E-011	3.873443E-012	0	0.000000E+000
1	38.01724239	3.873443E-012	1.707344E-011	1	0.000000E+000
1	38.01733886	1.707344E-011	3.873443E-012	0	0.000000E+000
1	38.01740296	3.873443E-012	1.707344E-011	1	0.000000E+000
1	38.01755756	1.707344E-011	3.873443E-012	0	0.000000E+000
1	38.01761141	3.873443E-012	1.707344E-011	1	0.000000E+000
1	38.01887014	1.707344E-011	3.873443E-012	0	0.000000E+000
1	38.01890330	3.873443E-012	1.707344E-011	1	0.000000E+000
1	38.01911862	1.707344E-011	3.873443E-012	0	0.000000E+000
1	38.01914104	3.873443E-012	1.707344E-011	1	0.000000E+000
1	38.01918038	1.707344E-011	3.873443E-012	0	0.000000E+000
1	38.01920238	3.873443E-012	1.707344E-011	1	0.000000E+000
1	38.01951312	1.707344E-011	3.873443E-012	0	0.000000E+000
1	38.01955240	3.873443E-012	1.707344E-011	1	0.000000E+000
1	38.01957599	1.707344E-011	3.873443E-012	0	0.000000E+000
1	38.01960336	3.873443E-012	1.707344E-011	1	0.000000E+000
1	38.01967626	1.707344E-011	3.873443E-012	0	0.000000E+000
1	38.01968023	3.873443E-012	1.707344E-011	1	0.000000E+000
1	38.01997911	1.707344E-011	3.873443E-012	0	0.000000E+000
1	38.01998893	3.873443E-012	1.707344E-011	1	0.000000E+000
1	38.02005612	1.707344E-011	3.873443E-012	0	0.000000E+000
1	38.02009410	3.873443E-012	1.707344E-011	1	0.000000E+000
1	38.02021648	1.707344E-011	3.873443E-012	0	0.000000E+000
1	38.02034354	3.873443E-012	1.707344E-011	1	0.000000E+000
1	38.02056435	1.707344E-011	3.873443E-012	0	0.000000E+000
1	38.02058309	3.873443E-012	1.707344E-011	1	0.000000E+000
1	38.02111176	1.707344E-011	3.873443E-012	0	0.000000E+000
1	38.02111932	3.873443E-012	1.707344E-011	1	0.000000E+000
1	38.02220771	1.707344E-011	3.873443E-012	0	0.000000E+000
1	38.02224899	3.873443E-012	1.707344E-011	1	0.000000E+000
1	38.02251668	1.707344E-011	3.873443E-012	0	0.000000E+000
1	38.02256648	3.873443E-012	1.707344E-011	1	0.000000E+000
1	38.02318678	1.707344E-011	3.873443E-012	0	0.000000E+000
1	38.02322793	3.873443E-012	1.707344E-011	1	0.000000E+000
1	38.02343924	1.707344E-011	3.873443E-012	0	0.000000E+000
1	38.02353148	3.873443E-012	1.707344E-011	1	0.000000E+000
1	38.02375846	1.707344E-011	3.873443E-012	0	0.000000E+000
1	38.02390071	3.873443E-012	1.707344E-011	1	0.000000E+000
1	38.02408916	1.707344E-011	3.873443E-012	0	0.000000E+000
1	38.02421615	3.873443E-012	1.707344E-011	1	0.000000E+000
1	38.02429434	1.707344E-011	3.873443E-012	0	0.000000E+000
1	38.02433684	3.873443E-012	1.707344E-011	1	0.000000E+000
1	38.02479899	1.707344E-011	3.873443E-012	0	0.000000E+000
1	38.02482103	3.873443E-012	1.707344E-011	1	0.000000E+000
1	38.02507879	1.707344E-011	3.873443E-012	0	0.000000E+000
1	38.02519298	3.873443E-012	1.707344E-011	1	0.000000E+000
1	38.02533064	1.707344E-011	3.873443E-012	0	0.000000E+000
1	38.02533783	3.873443E-012	1.707344E-011	1	0.000000E+000
1	38.02563598	1.707344E-011	3.873443E-012	0	0.000000E+000
1	38.02573140	3.873443E-012	1.707344E-011	1	0.000000E+000
1	38.02580116	1.707344E-011	3.873443E-012	0	0.000000E+000
1	38.02587049	3.873443E-012	1.707344E-011	1	0.000000E+000
1	38.02591489	1.707344E-011	3.873443E-012	0	0.000000E+000
1	38.02594094	3.873443E-012	1.707344E-011	1	0.000000E+000
1	38.02596381	1.707344E-011	3.873443E-012	0	0.000000E+000
1	38.02600462	3.873443E-012	1.707344E-011	1	0.000000E+000
1	38.02610390	1.707344E-011	3.873443E-012	0	0.000000E+000
1	38.02612828	3.873443E-012	1.707344E-011	1	0.000000E+000
1	38.02617269	1.707344E-011	3.873443E-012	0	0.000000E+000
1	38.02620948	3.873443E-012	1.707344E-011	1	0.000000E+000
1	38.02637268	1.707344E-011	3.873443E-012	0	0.000000E+000
1	38.02647055	3.873443E-012	1.707344E-011	1	0.000000E+000
1	38.02668303	1.707344E-011	3.873443E-012	0	0.000000E+000
1	38.02676105	3.873443E-012	1.707344E-011	1	0.000000E+000
1	38.02688429	1.707344E-011	3.873443E-012	0	0.000000E+000
1	38.02691678	3.873443E-012	1.707344E-011	1	0.000000E+000
1	38.02699110	1.707344E-011	3.873443E-012	0	0.000000E+000
1	38.02710983	3.873443E-012	1.707344E-011	1	0.000000E+000
1	38.02730245	1.707344E-011	3.873443E-012	0	0.000000E+000
1	38.02731880	3.873443E-012	1.707344E-011	1	0.000000E+000
1	38.02738445	1.707344E-011	3.873443E-012	0	0.000000E+000
1	38.02742664	3.873443E-012	1.707344E-011	1	0.000000E+000
1	38.02750788	1.707344E-011	3.873443E-012	0	0.000000E+000
1	38.02755247	3.873443E-012	1.707344E-011	1	0.000000E+000
1	38.02810299	1.707344E-011	3.873443E-012	0	0.000000E+000
1	38.02811917	3.873443E-012	1.707344E-011	1	0.000000E+000
1	38.02813263	1.707344E-011	3.873443E-012	0	0.000000E+000
1	38.02816215	3.873443E-012	1.707344E-011	1	0.000000E+000
1	38.02862413	1.707344E-011	3.873443E-012	0	0.000000E+000
1	38.02863226	3.873443E-012	1.707344E-011	1	0.000000E+000
1	38.02926921	1.707344E-011	3.873443E-012	0	0.000000E+000
1	38.02928780	3.873443E-012	1.707344E-011	1	0.000000E+000
1	38.02956766	1.707344E-011	3.873443E-012	0	0.000000E+000
1	38.02959817	3.873443E-012	1.707344E-011	1	0.000000E+000
1	38.02992253	1.707344E-011	3.873443E-012	0	0.000000E+000
1	38.02996029	3.873443E-012	1.707344E-011	1	0.000000E+000
1	38.02999699	1.707344E-011	3.873443E-012	0	0.000000E+000
1	38.03003056	3.873443E-012	1.707344E-011	1	0.000000E+000
1	38.03007291	1.707344E-011	3.873443E-012	0	0.000000E+000
1	38.03010528	3.873443E-012	1.707344E-011	1	0.000000E+000
1	38.03025077	1.707344E-011	3.873443E-012	0	0.000000E+000
1	38.03030465	3.873443E-012	1.707344E-011	1	0.000000E+000
1	38.03044533	1.707344E-011	3.873443E-012	0	0.000000E+000
1	38.03049450	3.873443E-012	1.707344E-011	1	0.000000E+000
1	38.03056885	1.707344E-011	3.873443E-012	0	0.000000E+000
1	38.03062621	3.873443E-012	1.707344E-011	1	0.000000E+000
1	38.03068048	1.707344E-011	3.873443E-012	0	0.000000E+000
1	38.03075365	3.873443E-012	1.707344E-011	1	0.000000E+000
1	38.03119141	1.707344E-011	3.873443E-012	0	0.000000E+000
1	38.03121318	3.873443E-012	1.707344E-011	1	0.000000E+000
1	38.03164396	1.707344E-011	3.873443E-012	0	0.000000E+000
1	38.03182999	3.873443E-012	1.707344E-011	1	0.000000E+000
1	38.03197885	1.707344E-011	3.873443E-012	0	0.000000E+000
1	38.03201253	3.873443E-012	1.707344E-011	1	0.000000E+000
1	38.03217161	1.707344E-011	3.873443E-012	0	0.000000E+000
1	38.03219472	3.873443E-012	1.707344E-011	1	0.000000E+000
1	38.03234573	1.707344E-011	3.873443E-012	0	0.000000E+000
1	38.03238194	3.873443E-012	1.707344E-011	1	0.000000E+000
1	38.03246331	1.707344E-011	3.873443E-012	0	0.000000E+000
1	38.03248161	3.873443E-012	1.707344E-011	1	0.000000E+000
1	38.03256049	1.707344E-011	3.873443E-012	0	0.000000E+000
1	38.03261878	3.873443E-012	1.707344E-011	1	0.000000E+000
1	38.03272150	1.707344E-011	3.873443E-012	0	0.000000E+000
1	38.03316092	3.873443E-012	1.707344E-011	1	0.000000E+000
1	38.03374061	1.707344E-011	3.873443E-012	0	0.000000E+000
1	38.03379410	3.873443E-012	1.707344E-011	1	0.000000E+000
1	38.03388802	1.707344E-011	3.873443E-012	0	0.000000E+000
1	38.03389954	3.873443E-012	1.707344E-011	1	0.000000E+000
1	38.03410301	1.707344E-011	3.873443E-012	0	0.000000E+000
1	38.03419154	3.873443E-012	1.707344E-011	1	0.000000E+000
1	38.03426141	1.707344E-011	3.873443E-012	0	0.000000E+000
1	38.03430755	3.873443E-012	1.707344E-011	1	0.000000E+000
1	38.03446522	1.707344E-011	3.873443E-012	0	0.000000E+000
1	38.03454118	3.873443E-012	1.707344E-011	1	0.000000E+000
1	38.03474480	1.707344E-011	3.873443E-012	0	0.000000E+000
1	38.03477462	3.873443E-012	1.707344E-011	1	0.000000E+000
1	38.03485310	1.707344E-011	3.873443E-012	0	0.000000E+000
1	38.03486212	3.873443E-012	1.707344E-011	1	0.000000E+000
1	38.03497786	1.707344E-011	3.873443E-012	0	0.000000E+000
1	38.03523855	3.873443E-012	1.707344E-011	1	0.000000E+000
1	38.03532183	1.707344E-011	3.873443E-012	0	0.000000E+000
1	38.03535827	3.873443E-012	1.707344E-011	1	0.000000E+000
1	38.03598130	1.707344E-011	3.873443E-012	0	0.000000E+000
1	38.03614648	3.873443E-012	1.707344E-011	1	0.000000E+000
1	38.03620715	1.707344E-011	3.873443E-012	0	0.000000E+000
1	38.03623619	3.873443E-012	1.707344E-011	1	0.000000E+000
1	38.03627142	1.707344E-011	3.873443E-012	0	0.000000E+000
1	38.03631526	3.873443E-012	1.707344E-011	1	0.000000E+000
1	38.03634251	1.707344E-011	3.873443E-012	0	0.000000E+000
1	38.03662593	3.873443E-012	1.707344E-011	1	0.000000E+000
1	38.03713764	1.707344E-011	3.873443E-012	0	0.000000E+000
1	38.03716321	3.873443E-012	1.707344E-011	1	0.000000E+000
1	38.03720619	1.707344E-011	3.873443E-012	0	0.000000E+000
1	38.03726174	3.873443E-012	1.707344E-011	1	0.000000E+000
1	38.03728040	1.707344E-011	3.873443E-012	0	0.000000E+000
1	38.03730357	3.873443E-012	1.707344E-011	1	0.000000E+000
1	38.03739837	1.707344E-011	3.873443E-012	0	0.000000E+000
1	38.03743812	3.873443E-012	1.707344E-011	1	0.000000E+000
1	38.03759002	1.707344E-011	3.873443E-012	0	0.000000E+000
1	38.03760713	3.873443E-012	1.707344E-011	1	0.000000E+000
1	38.03774521	1.707344E-011	3.873443E-012	0	0.000000E+000
1	38.03778489	3.873443E-012	1.707344E-011	1	0.000000E+000
1	38.03781471	1.707344E-011	3.873443E-012	0	0.000000E+000
1	38.03787067	3.873443E-012	1.707344E-011	1	0.000000E+000
1	38.03795930	1.707344E-011	3.873443E-012	0	0.000000E+000
1	38.03801238	3.873443E-012	1.707344E-011	1	0.000000E+000
1	38.03814423	1.707344E-011	3.873443E-012	0	0.000000E+000
1	38.03830974	3.873443E-012	1.707344E-011	1	0.000000E+000
1	38.03842962	1.707344E-011	3.873443E-012	0	0.000000E+000
1	38.03855285	3.873443E-012	1.707344E-011	1	0.000000E+000
1	38.03860328	1.707344E-011	3.873443E-012	0	0.000000E+000
1	38.03869129	3.873443E-012	1.707344E-011	1	0.000000E+000
1	38.03891037	1.707344E-011	3.873443E-012	0	0.000000E+000
1	38.03897338	3.873443E-012	1.707344E-011	1	0.000000E+000
1	38.03916236	1.707344E-011	3.873443E-012	0	0.000000E+000
1	38.03927830	3.873443E-012	1.707344E-011	1	0.000000E+000
1	38.03945407	1.707344E-011	3.873443E-012	0	0.000000E+000
1	38.03946972	3.873443E-012	1.707344E-011	1	0.000000E+000
1	38.03973068	1.707344E-011	3.873443E-012	0	0.000000E+000
1	38.03976586	3.873443E-012	1.707344E-011	1	0.000000E+000
1	38.03980205	1.707344E-011	3.873443E-012	0	0.000000E+000
1	38.03985055	3.873443E-012	1.707344E-011	1	0.000000E+000
1	38.04026988	1.707344E-011	3.873443E-012	0	0.000000E+000
1	38.04032381	3.873443E-012	1.707344E-011	1	0.000000E+000
1	38.04037945	1.707344E-011	3.873443E-012	0	0.000000E+000
1	38.04039068	3.873443E-012	1.707344E-011	1	0.000000E+000
1	38.04060238	1.707344E-011	3.873443E-012	0	0.000000E+000
1	38.04062440	3.873443E-012	1.707344E-011	1	0.000000E+000
1	38.04089579	1.707344E-011	3.873443E-012	0	0.000000E+000
1	38.04093871	3.873443E-012	1.707344E-011	1	0.000000E+000
1	38.04096785	1.707344E-011	3.873443E-012	0	0.000000E+000
1	38.04105511	3.873443E-012	1.707344E-011	1	0.000000E+000
1	38.04118417	1.707344E-011	3.873443E-012	0	0.000000E+000
1	38.04124042	3.873443E-012	1.707344E-011	1	0.000000E+000
1	38.04136710	1.707344E-011	3.873443E-012	0	0.000000E+000
1	38.04140637	3.873443E-012	1.707344E-011	1	0.000000E+000
1	38.04164935	1.707344E-011	3.873443E-012	0	0.000000E+000
1	38.04170157	3.873443E-012	1.707344E-011	1	0.000000E+000
1	38.04178888	1.707344E-011	3.873443E-012	0	0.000000E+000
1	38.04181388	3.873443E-012	1.707344E-011	1	0.000000E+000
1	38.04192889	1.707344E-011	3.873443E-012	0	0.000000E+000
1	38.04197648	3.873443E-012	1.707344E-011	1	0.000000E+000
1	38.04224310	1.707344E-011	3.873443E-012	0	0.000000E+000
1	38.04229607	3.873443E-012	1.707344E-011	1	0.000000E+000
1	38.04248103	1.707344E-011	3.873443E-012	0	0.000000E+000
1	38.04251082	3.873443E-012	1.707344E-011	1	0.000000E+000
1	38.04287094	1.707344E-011	3.873443E-012	0	0.000000E+000
1	38.04288803	3.873443E-012	1.707344E-011	1	0.000000E+000
1	38.04311212	1.707344E-011	3.873443E-012	0	0.000000E+000
1	38.04313593	3.873443E-012	1.707344E-011	1	0.000000E+000
1	38.04381520	1.707344E-011	3.873443E-012	0	0.000000E+000
1	38.04385194	3.873443E-012	1.707344E-011	1	0.000000E+000
1	38.04443090	1.707344E-011	3.873443E-012	0	0.000000E+000
1	38.04444999	3.873443E-012	1.707344E-011	1	0.000000E+000
1	38.04468724	1.707344E-011	3.873443E-012	0	0.000000E+000
1	38.04471264	3.873443E-012	1.707344E-011	1	0.000000E+000
1	38.04473707	1.707344E-011	3.873443E-012	0	0.000000E+000
1	38.04476659	3.873443E-012	1.707344E-011	1	0.000000E+000
1	38.04526624	1.707344E-011	3.873443E-012	0	0.000000E+000
1	38.04529010	3.873443E-012	1.707344E-011	1	0.000000E+000
1	38.04535407	1.707344E-011	3.873443E-012	0	0.000000E+000
1	38.04540951	3.873443E-012	1.707344E-011	1	0.000000E+000
1	38.04548216	1.707344E-011	3.873443E-012	0	0.000000E+000
1	38.04553012	3.873443E-012	1.707344E-011	1	0.000000E+000
1	38.04557659	1.707344E-011	3.873443E-012	0	0.000000E+000
1	38.04561460	3.873443E-012	1.707344E-011	1	0.000000E+000
1	38.04581989	1.707344E-011	3.873443E-012	0	0.000000E+000
1	38.04587467	3.873443E-012	1.707344E-011	1	0.000000E+000
1	38.04603166	1.707344E-011	3.873443E-012	0	0.000000E+000
1	38.04605292	3.873443E-012	1.707344E-011	1	0.000000E+000
1	38.04614174	1.707344E-011	3.873443E-012	0	0.000000E+000
1	38.04631267	3.873443E-012	1.707344E-011	1	0.000000E+000
1	38.04637441	1.707344E-011	3.873443E-012	0	0.000000E+000
1	38.04644720	3.873443E-012	1.707344E-011	1	0.000000E+000
1	38.04673615	1.707344E-011	3.873443E-012	0	0.000000E+000
1	38.04678924	3.873443E-012	1.707344E-011	1	0.000000E+000
1	38.04714021	1.707344E-011	3.873443E-012	0	0.000000E+000
1	38.04719514	3.873443E-012	1.707344E-011	1	0.000000E+000
1	38.04728443	1.707344E-011	3.873443E-012	0	0.000000E+000
1	38.04739134	3.873443E-012	1.707344E-011	1	0.000000E+000
1	38.04746074	1.707344E-011	3.873443E-012	0	0.000000E+000
1	38.04749839	3.873443E-012	1.707344E-011	1	0.000000E+000
1	38.04753227	1.707344E-011	3.873443E-012	0	0.000000E+000
1	38.04760076	3.873443E-012	1.707344E-011	1	0.000000E+000
1	38.04769981	1.707344E-011	3.873443E-012	0	0.000000E+000
1	38.04775351	3.873443E-012	1.707344E-011	1	0.000000E+000
1	38.04813095	1.707344E-011	3.873443E-012	0	0.000000E+000
1	38.04820054	3.873443E-012	1.707344E-011	1	0.000000E+000
1	38.04874355	1.707344E-011	3.873443E-012	0	0.000000E+000
1	38.04875996	3.873443E-012	1.707344E-011	1	0.000000E+000
1	38.04885234	1.707344E-011	3.873443E-012	0	0.000000E+000
1	38.04887996	3.873443E-012	1.707344E-011	1	0.000000E+000
1	38.04920729	1.707344E-011	3.873443E-012	0	0.000000E+000
1	38.04925402	3.873443E-012	1.707344E-011	1	0.000000E+000
1	38.04942012	1.707344E-011	3.873443E-012	0	0.000000E+000
1	38.04946561	3.873443E-012	1.707344E-011	1	0.000000E+000
1	38.04967265	1.707344E-011	3.873443E-012	0	0.000000E+000
1	38.04968730	3.873443E-012	1.707344E-011	1	0.000000E+000
1	38.04972266	1.707344E-011	3.873443E-012	0	0.000000E+000
1	38.04977178	3.873443E-012	1.707344E-011	1	0.000000E+000
1	38.04984490	1.707344E-011	3.873443E-012	0	0.000000E+000
1	38.04985504	3.873443E-012	1.707344E-011	1	0.000000E+000
1	38.05012848	1.707344E-011	3.873443E-012	0	0.000000E+000
1	38.05016959	3.873443E-012	1.707344E-011	1	0.000000E+000
1	38.05059807	1.707344E-011	3.873443E-012	0	0.000000E+000
1	38.05062377	3.873443E-012	1.707344E-011	1	0.000000E+000
1	38.05068551	1.707344E-011	3.873443E-012	0	0.000000E+000
1	38.05072163	3.873443E-012	1.707344E-011	1	0.000000E+000
1	38.05097440	1.707344E-011	3.873443E-012	0	0.000000E+000
1	38.05101742	3.873443E-012	1.707344E-011	1	0.000000E+000
1	38.05163300	1.707344E-011	3.873443E-012	0	0.000000E+000
1	38.05165279	3.873443E-012	1.707344E-011	1	0.000000E+000
1	38.05189032	1.707344E-011	3.873443E-012	0	0.000000E+000
1	38.05193775	3.873443E-012	1.707344E-011	1	0.000000E+000
1	38.05194728	1.707344E-011	3.873443E-012	0	0.000000E+000
1	38.05199450	3.873443E-012	1.707344E-011	1	0.000000E+000
1	38.05213781	1.707344E-011	3.873443E-012	0	0.000000E+000
1	38.05215988	3.873443E-012	1.707344E-011	1	0.000000E+000
1	38.05222971	1.707344E-011	3.873443E-012	0	0.000000E+000
1	38.05230585	3.873443E-012	1.707344E-011	1	0.000000E+000
1	38.05233703	1.707344E-011	3.873443E-012	0	0.000000E+000
1	38.05239654	3.873443E-012	1.707344E-011	1	0.000000E+000
1	38.05283560	1.707344E-011	3.873443E-012	0	0.000000E+000
1	38.05288595	3.873443E-012	1.707344E-011	1	0.000000E+000
1	38.05292944	1.707344E-011	3.873443E-012	0	0.000000E+000
1	38.05298104	3.873443E-012	1.707344E-011	1	0.000000E+000
1	38.05305953	1.707344E-011	3.873443E-012	0	0.000000E+000
1	38.05313774	3.873443E-012	1.707344E-011	1	0.000000E+000
1	38.05329955	1.707344E-011	3.873443E-012	0	0.000000E+000
1	38.05330304	3.873443E-012	1.707344E-011	1	0.000000E+000
1	38.05336068	1.707344E-011	3.873443E-012	0	0.000000E+000
1	38.05337992	3.873443E-012	1.707344E-011	1	0.000000E+000
1	38.05366698	1.707344E-011	3.873443E-012	0	0.000000E+000
1	38.05368309	3.873443E-012	1.707344E-011	1	0.000000E+000
1	38.05375688	1.707344E-011	3.873443E-012	0	0.000000E+000
1	38.05380764	3.873443E-012	1.707344E-011	1	0.000000E+000
1	38.05412031	1.707344E-011	3.873443E-012	0	0.000000E+000
1	38.05422469	3.873443E-012	1.707344E-011	1	0.000000E+000
1	38.05450478	1.707344E-011	3.873443E-012	0	0.000000E+000
1	38.05453210	3.873443E-012	1.707344E-011	1	0.000000E+000
1	38.05459594	1.707344E-011	3.873443E-012	0	0.000000E+000
1	38.05468039	3.873443E-012	1.707344E-011	1	0.000000E+000
1	38.05488552	1.707344E-011	3.873443E-012	0	0.000000E+000
1	38.05504472	3.873443E-012	1.707344E-011	1	0.000000E+000
1	38.05519005	1.707344E-011	3.873443E-012	0	0.000000E+000
1	38.05537269	3.873443E-012	1.707344E-011	1	0.000000E+000
1	38.05566039	1.707344E-011	3.873443E-012	0	0.000000E+000
1	38.05566725	3.873443E-012	1.707344E-011	1	0.000000E+000
1	38.05578165	1.707344E-011	3.873443E-012	0	0.000000E+000
1	38.05582674	3.873443E-012	1.707344E-011	1	0.000000E+000
1	38.05591669	1.707344E-011	3.873443E-012	0	0.000000E+000
1	38.05593064	3.873443E-012	1.707344E-011	1	0.000000E+000
1	38.05595159	1.707344E-011	3.873443E-012	0	0.000000E+000
1	38.05602038	3.873443E-012	1.707344E-011	1	0.000000E+000
1	38.05609666	1.707344E-011	3.873443E-012	0	0.000000E+000
1	38.05613904	3.873443E-012	1.707344E-011	1	0.000000E+000
1	38.05614751	1.707344E-011	3.873443E-012	0	0.000000E+000
1	38.05621041	3.873443E-012	1.707344E-011	1	0.000000E+000
1	38.05667182	1.707344E-011	3.873443E-012	0	0.000000E+000
1	38.05668424	3.873443E-012	1.707344E-011	1	0.000000E+000
1	38.05671694	1.707344E-011	3.873443E-012	0	0.000000E+000
1	38.05672097	3.873443E-012	1.707344E-011	1	0.000000E+000
1	38.05682519	1.707344E-011	3.873443E-012	0	0.000000E+000
1	38.05687193	3.873443E-012	1.707344E-011	1	0.000000E+000
1	38.05689883	1.707344E-011	3.873443E-012	0	0.000000E+000
1	38.05696595	3.873443E-012	1.707344E-011	1	0.000000E+000
1	38.05700797	1.707344E-011	3.873443E-012	0	0.000000E+000
1	38.05717660	3.873443E-012	1.707344E-011	1	0.000000E+000
1	38.05724143	1.707344E-011	3.873443E-012	0	0.000000E+000
1	38.05733270	3.873443E-012	1.707344E-011	1	0.000000E+000
1	38.05799353	1.707344E-011	3.873443E-012	0	0.000000E+000
1	38.05803089	3.873443E-012	1.707344E-011	1	0.000000E+000
1	38.05806991	1.707344E-011	3.873443E-012	0	0.000000E+000
1	38.05814615	3.873443E-012	1.707344E-011	1	0.000000E+000
1	38.05921770	1.707344E-011	3.873443E-012	0	0.000000E+000
1	38.05925208	3.873443E-012	1.707344E-011	1	0.000000E+000
1	38.05952626	1.707344E-011	3.873443E-012	0	0.000000E+000
1	38.05954990	3.873443E-012	1.707344E-011	1	0.000000E+000
1	38.05962222	1.707344E-011	3.873443E-012	0	0.000000E+000
1	38.05965049	3.873443E-012	1.707344E-011	1	0.000000E+000
1	38.05972329	1.707344E-011	3.873443E-012	0	0.000000E+000
1	38.05974407	3.873443E-012	1.707344E-011	1	0.000000E+000
1	38.05991520	1.707344E-011	3.873443E-012	0	0.000000E+000
1	38.05994308	3.873443E-012	1.707344E-011	1	0.000000E+000
1	38.06002043	1.707344E-011	3.873443E-012	0	0.000000E+000
1	38.06004879	3.873443E-012	1.707344E-011	1	0.000000E+000
1	38.06011033	1.707344E-011	3.873443E-012	0	0.000000E+000
1	38.06017258	3.873443E-012	1.707344E-011	1	0.000000E+000
1	38.06062609	1.707344E-011	3.873443E-012	0	0.000000E+000
1	38.06065228	3.873443E-012	1.707344E-011	1	0.000000E+000
1	38.06079651	1.707344E-011	3.873443E-012	0	0.000000E+000
1	38.06080501	3.873443E-012	1.707344E-011	1	0.000000E+000
1	38.06096780	1.707344E-011	3.873443E-012	0	0.000000E+000
1	38.06100539	3.873443E-012	1.707344E-011	1	0.000000E+000
1	38.06104919	1.707344E-011	3.873443E-012	0	0.000000E+000
1	38.06108175	3.873443E-012	1.707344E-011	1	0.000000E+000
1	38.06129335	1.707344E-011	3.873443E-012	0	0.000000E+000
1	38.06132649	3.873443E-012	1.707344E-011	1	0.000000E+000
1	38.06155195	1.707344E-011	3.873443E-012	0	0.000000E+000
1	38.06158108	3.873443E-012	1.707344E-011	1	0.000000E+000
1	38.06174249	1.707344E-011	3.873443E-012	0	0.000000E+000
1	38.06176961	3.873443E-012	1.707344E-011	1	0.000000E+000
1	38.06181937	1.707344E-011	3.873443E-012	0	0.000000E+000
1	38.06184979	3.873443E-012	1.707344E-011	1	0.000000E+000
1	38.06213092	1.707344E-011	3.873443E-012	0	0.000000E+000
1	38.06215592	3.873443E-012	1.707344E-011	1	0.000000E+000
1	38.06224109	1.707344E-011	3.873443E-012	0	0.000000E+000
1	38.06227221	3.873443E-012	1.707344E-011	1	0.000000E+000
1	38.06244819	1.707344E-011	3.873443E-012	0	0.000000E+000
1	38.06246325	3.873443E-012	1.707344E-011	1	0.000000E+000
1	38.06265982	1.707344E-011	3.873443E-012	0	0.000000E+000
1	38.06267056	3.873443E-012	1.707344E-011	1	0.000000E+000
1	38.06287064	1.707344E-011	3.873443E-012	0	0.000000E+000
1	38.06292279	3.873443E-012	1.707344E-011	1	0.000000E+000
1	38.06302856	1.707344E-011	3.873443E-012	0	0.000000E+000
1	38.06309659	3.873443E-012	1.707344E-011	1	0.000000E+000
1	38.06319997	1.707344E-011	3.873443E-012	0	0.000000E+000
1	38.06322247	3.873443E-012	1.707344E-011	1	0.000000E+000
1	38.06325011	1.707344E-011	3.873443E-012	0	0.000000E+000
1	38.06326988	3.873443E-012	1.707344E-011	1	0.000000E+000
1	38.06363623	1.707344E-011	3.873443E-012	0	0.000000E+000
1	38.06375344	3.873443E-012	1.707344E-011	1	0.000000E+000
1	38.06414420	1.707344E-011	3.873443E-012	0	0.000000E+000
1	38.06415376	3.873443E-012	1.707344E-011	1	0.000000E+000
1	38.06432609	1.707344E-011	3.873443E-012	0	0.000000E+000
1	38.06436775	3.873443E-012	1.707344E-011	1	0.000000E+000
1	38.06457114	1.707344E-011	3.873443E-012	0	0.000000E+000
1	38.06459514	3.873443E-012	1.707344E-011	1	0.000000E+000
1	38.06487915	1.707344E-011	3.873443E-012	0	0.000000E+000
1	38.06490961	3.873443E-012	1.707344E-011	1	0.000000E+000
1	38.06501700	1.707344E-011	3.873443E-012	0	0.000000E+000
1	38.06503308	3.873443E-012	1.707344E-011	1	0.000000E+000
1	38.06564167	1.707344E-011	3.873443E-012	0	0.000000E+000
1	38.06571615	3.873443E-012	1.707344E-011	1	0.000000E+000
1	38.06626165	1.707344E-011	3.873443E-012	0	0.000000E+000
1	38.06626522	3.873443E-012	1.707344E-011	1	0.000000E+000
1	38.06640208	1.707344E-011	3.873443E-012	0	0.000000E+000
1	38.06642022	3.873443E-012	1.707344E-011	1	0.000000E+000
1	38.06671454	1.707344E-011	3.873443E-012	0	0.000000E+000
1	38.06672296	3.873443E-012	1.707344E-011	1	0.000000E+000
1	38.06675559	1.707344E-011	3.873443E-012	0	0.000000E+000
1	38.06678635	3.873443E-012	1.707344E-011	1	0.000000E+000
1	38.06686828	1.707344E-011	3.873443E-012	0	0.000000E+000
1	38.06693733	3.873443E-012	1.707344E-011	1	0.000000E+000
1	38.06715625	1.707344E-011	3.873443E-012	0	0.000000E+000
1	38.06716750	3.873443E-012	1.707344E-011	1	0.000000E+000
1	38.06721518	1.707344E-011	3.873443E-012	0	0.000000E+000
1	38.06724142	3.873443E-012	1.707344E-011	1	0.000000E+000
1	38.06725213	1.707344E-011	3.873443E-012	0	0.000000E+000
1	38.06728649	3.873443E-012	1.707344E-011	1	0.000000E+000
1	38.06731181	1.707344E-011	3.873443E-012	0	0.000000E+000
1	38.06742539	3.873443E-012	1.707344E-011	1	0.000000E+000
1	38.06779031	1.707344E-011	3.873443E-012	0	0.000000E+000
1	38.06781571	3.873443E-012	1.707344E-011	1	0.000000E+000
1	38.06809109	1.707344E-011	3.873443E-012	0	0.000000E+000
1	38.06814723	3.873443E-012	1.707344E-011	1	0.000000E+000
1	38.06841948	1.707344E-011	3.873443E-012	0	0.000000E+000
1	38.06843345	3.873443E-012	1.707344E-011	1	0.000000E+000
1	38.06846492	1.707344E-011	3.873443E-012	0	0.000000E+000
1	38.06847080	3.873443E-012	1.707344E-011	1	0.000000E+000
1	38.06870773	1.707344E-011	3.873443E-012	0	0.000000E+000
1	38.06881099	3.873443E-012	1.707344E-011	1	0.000000E+000
1	38.06894408	1.707344E-011	3.873443E-012	0	0.000000E+000
1	38.06903931	3.873443E-012	1.707344E-011	1	0.000000E+000
1	38.06910320	1.707344E-011	3.873443E-012	0	0.000000E+000
1	38.06914646	3.873443E-012	1.707344E-011	1	0.000000E+000
1	38.06936160	1.707344E-011	3.873443E-012	0	0.000000E+000
1	38.06936980	3.873443E-012	1.707344E-011	1	0.000000E+000
1	38.07011421	1.707344E-011	3.873443E-012	0	0.000000E+000
1	38.07013067	3.873443E-012	1.707344E-011	1	0.000000E+000
1	38.07020369	1.707344E-011	3.873443E-012	0	0.000000E+000
1	38.07028791	3.873443E-012	1.707344E-011	1	0.000000E+000
1	38.07068918	1.707344E-011	3.873443E-012	0	0.000000E+000
1	38.07072777	3.873443E-012	1.707344E-011	1	0.000000E+000
1	38.07148625	1.707344E-011	3.873443E-012	0	0.000000E+000
1	38.07152203	3.873443E-012	1.707344E-011	1	0.000000E+000
1	38.07189213	1.707344E-011	3.873443E-012	0	0.000000E+000
1	38.07192044	3.873443E-012	1.707344E-011	1	0.000000E+000
1	38.07222739	1.707344E-011	3.873443E-012	0	0.000000E+000
1	38.07226174	3.873443E-012	1.707344E-011	1	0.000000E+000
1	38.07231430	1.707344E-011	3.873443E-012	0	0.000000E+000
1	38.07233169	3.873443E-012	1.707344E-011	1	0.000000E+000
1	38.07243346	1.707344E-011	3.873443E-012	0	0.000000E+000
1	38.07247832	3.873443E-012	1.707344E-011	1	0.000000E+000
1	38.07252420	1.707344E-011	3.873443E-012	0	0.000000E+000
1	38.07258944	3.873443E-012	1.707344E-011	1	0.000000E+000
1	38.07270462	1.707344E-011	3.873443E-012	0	0.000000E+000
1	38.07272832	3.873443E-012	1.707344E-011	1	0.000000E+000
1	38.07311532	1.707344E-011	3.873443E-012	0	0.000000E+000
1	38.07313719	3.873443E-012	1.707344E-011	1	0.000000E+000
1	38.07405449	1.707344E-011	3.873443E-012	0	0.000000E+000
1	38.07409679	3.873443E-012	1.707344E-011	1	0.000000E+000
1	38.07419630	1.707344E-011	3.873443E-012	0	0.000000E+000
1	38.07422081	3.873443E-012	1.707344E-011	1	0.000000E+000
1	38.07426372	1.707344E-011	3.873443E-012	0	0.000000E+000
1	38.07427026	3.873443E-012	1.707344E-011	1	0.000000E+000
1	38.07457793	1.707344E-011	3.873443E-012	0	0.000000E+000
1	38.07459862	3.873443E-012	1.707344E-011	1	0.000000E+000
1	38.07496149	1.707344E-011	3.873443E-012	0	0.000000E+000
1	38.07498395	3.873443E-012	1.707344E-011	1	0.000000E+000
1	38.07505700	1.707344E-011	3.873443E-012	0	0.000000E+000
1	38.07512114	3.873443E-012	1.707344E-011	1	0.000000E+000
1	38.07529064	1.707344E-011	3.873443E-012	0	0.000000E+000
1	38.07532158	3.873443E-012	1.707344E-011	1	0.000000E+000
1	38.07539160	1.707344E-011	3.873443E-012	0	0.000000E+000
1	38.07540655	3.873443E-012	1.707344E-011	1	0.000000E+000
1	38.07551363	1.707344E-011	3.873443E-012	0	0.000000E+000
1	38.07554609	3.873443E-012	1.707344E-011	1	0.000000E+000
1	38.07591275	1.707344E-011	3.873443E-012	0	0.000000E+000
1	38.07593076	3.873443E-012	1.707344E-011	1	0.000000E+000
1	38.07633003	1.707344E-011	3.873443E-012	0	0.000000E+000
1	38.07634847	3.873443E-012	1.707344E-011	1	0.000000E+000
1	38.07726707	1.707344E-011	3.873443E-012	0	0.000000E+000
1	38.07742948	3.873443E-012	1.707344E-011	1	0.000000E+000
1	38.07772454	1.707344E-011	3.873443E-012	0	0.000000E+000
1	38.07777184	3.873443E-012	1.707344E-011	1	0.000000E+000
1	38.07893342	1.707344E-011	3.873443E-012	0	0.000000E+000
1	38.07895428	3.873443E-012	1.707344E-011	1	0.000000E+000
1	38.07903511	1.707344E-011	3.873443E-012	0	0.000000E+000
1	38.07906641	3.873443E-012	1.707344E-011	1	0.000000E+000
1	38.07927932	1.707344E-011	3.873443E-012	0	0.000000E+000
1	38.07932384	3.873443E-012	1.707344E-011	1	0.000000E+000
1	38.07952335	1.707344E-011	3.873443E-012	0	0.000000E+000
1	38.07957577	3.873443E-012	1.707344E-011	1	0.000000E+000
1	38.07966408	1.707344E-011	3.873443E-012	0	0.000000E+000
1	38.07969773	3.873443E-012	1.707344E-011	1	0.000000E+000
1	38.07971425	1.707344E-011	3.873443E-012	0	0.000000E+000
1	38.07974463	3.873443E-012	1.707344E-011	1	0.000000E+000
1	38.07981179	1.707344E-011	3.873443E-012	0	0.000000E+000
1	38.07985943	3.873443E-012	1.707344E-011	1	0.000000E+000
1	38.07988318	1.707344E-011	3.873443E-012	0	0.000000E+000
1	38.07991537	3.873443E-012	1.707344E-011	1	0.000000E+000
1	38.08002180	1.707344E-011	3.873443E-012	0	0.000000E+000
1	38.08007189	3.873443E-012	1.707344E-011	1	0.000000E+000
1	38.08016642	1.707344E-011	3.873443E-012	0	0.000000E+000
1	38.08017498	3.873443E-012	1.707344E-011	1	0.000000E+000
1	38.08024879	1.707344E-011	3.873443E-012	0	0.000000E+000
1	38.08028333	3.873443E-012	1.707344E-011	1	0.000000E+000
1	38.08036898	1.707344E-011	3.873443E-012	0	0.000000E+000
1	38.08050967	3.873443E-012	1.707344E-011	1	0.000000E+000
1	38.08062647	1.707344E-011	3.873443E-012	0	0.000000E+000
1	38.08067651	3.873443E-012	1.707344E-011	1	0.000000E+000
1	38.08072126	1.707344E-011	3.873443E-012	0	0.000000E+000
1	38.08076997	3.873443E-012	1.707344E-011	1	0.000000E+000
1	38.08090371	1.707344E-011	3.873443E-012	0	0.000000E+000
1	38.08093839	3.873443E-012	1.707344E-011	1	0.000000E+000
1	38.08112691	1.707344E-011	3.873443E-012	0	0.000000E+000
1	38.08132384	3.873443E-012	1.707344E-011	1	0.000000E+000
1	38.08135395	1.707344E-011	3.873443E-012	0	0.000000E+000
1	38.08138365	3.873443E-012	1.707344E-011	1	0.000000E+000
1	38.08141228	1.707344E-011	3.873443E-012	0	0.000000E+000
1	38.08149446	3.873443E-012	1.707344E-011	1	0.000000E+000
1	38.08155046	1.707344E-011	3.873443E-012	0	0.000000E+000
1	38.08166622	3.873443E-012	1.707344E-011	1	0.000000E+000
1	38.08198460	1.707344E-011	3.873443E-012	0	0.000000E+000
1	38.08214629	3.873443E-012	1.707344E-011	1	0.000000E+000
1	38.08220999	1.707344E-011	3.873443E-012	0	0.000000E+000
1	38.08221768	3.873443E-012	1.707344E-011	1	0.000000E+000
1	38.08247760	1.707344E-011	3.873443E-012	0	0.000000E+000
1	38.08250709	3.873443E-012	1.707344E-011	1	0.000000E+000
1	38.08264416	1.707344E-011	3.873443E-012	0	0.000000E+000
1	38.08269237	3.873443E-012	1.707344E-011	1	0.000000E+000
1	38.08288715	1.707344E-011	3.873443E-012	0	0.000000E+000
1	38.08292044	3.873443E-012	1.707344E-011	1	0.000000E+000
1	38.08303779	1.707344E-011	3.873443E-012	0	0.000000E+000
1	38.08308853	3.873443E-012	1.707344E-011	1	0.000000E+000
1	38.08327710	1.707344E-011	3.873443E-012	0	0.000000E+000
1	38.08329452	3.873443E-012	1.707344E-011	1	0.000000E+000
1	38.08334149	1.707344E-011	3.873443E-012	0	0.000000E+000
1	38.08335561	3.873443E-012	1.707344E-011	1	0.000000E+000
1	38.08345797	1.707344E-011	3.873443E-012	0	0.000000E+000
1	38.08349646	3.873443E-012	1.707344E-011	1	0.000000E+000
1	38.08359874	1.707344E-011	3.873443E-012	0	0.000000E+000
1	38.08364459	3.873443E-012	1.707344E-011	1	0.000000E+000
1	38.08367748	1.707344E-011	3.873443E-012	0	0.000000E+000
1	38.08370731	3.873443E-012	1.707344E-011	1	0.000000E+000
1	38.08382730	1.707344E-011	3.873443E-012	0	0.000000E+000
1	38.08386323	3.873443E-012	1.707344E-011	1	0.000000E+000
1	38.08403421	1.707344E-011	3.873443E-012	0	0.000000E+000
1	38.08420958	3.873443E-012	1.707344E-011	1	0.000000E+000
1	38.08436050	1.707344E-011	3.873443E-012	0	0.000000E+000
1	38.08444615	3.873443E-012	1.707344E-011	1	0.000000E+000
1	38.08450624	1.707344E-011	3.873443E-012	0	0.000000E+000
1	38.08457757	3.873443E-012	1.707344E-011	1	0.000000E+000
1	38.08461610	1.707344E-011	3.873443E-012	0	0.000000E+000
1	38.08471367	3.873443E-012	1.707344E-011	1	0.000000E+000
1	38.08480361	1.707344E-011	3.873443E-012	0	0.000000E+000
1	38.08487527	3.873443E-012	1.707344E-011	1	0.000000E+000
1	38.08503526	1.707344E-011	3.873443E-012	0	0.000000E+000
1	38.08504834	3.873443E-012	1.707344E-011	1	0.000000E+000
1	38.08509195	1.707344E-011	3.873443E-012	0	0.000000E+000
1	38.08517156	3.873443E-012	1.707344E-011	1	0.000000E+000
1	38.08539397	1.707344E-011	3.873443E-012	0	0.000000E+000
1	38.08544163	3.873443E-012	1.707344E-011	1	0.000000E+000
1	38.08544880	1.707344E-011	3.873443E-012	0	0.000000E+000
1	38.08548310	3.873443E-012	1.707344E-011	1	0.000000E+000
1	38.08571180	1.707344E-011	3.873443E-012	0	0.000000E+000
1	38.08573492	3.873443E-012	1.707344E-011	1	0.000000E+000
1	38.08587950	1.707344E-011	3.873443E-012	0	0.000000E+000
1	38.08592493	3.873443E-012	1.707344E-011	1	0.000000E+000
1	38.08599160	1.707344E-011	3.873443E-012	0	0.000000E+000
1	38.08600559	3.873443E-012	1.707344E-011	1	0.000000E+000
1	38.08609033	1.707344E-011	3.873443E-012	0	0.000000E+000
1	38.08610690	3.873443E-012	1.707344E-011	1	0.000000E+000
1	38.08625732	1.707344E-011	3.873443E-012	0	0.000000E+000
1	38.08628606	3.873443E-012	1.707344E-011	1	0.000000E+000
1	38.08688898	1.707344E-011	3.873443E-012	0	0.000000E+000
1	38.08692458	3.873443E-012	1.707344E-011	1	0.000000E+000
1	38.08699759	1.707344E-011	3.873443E-012	0	0.000000E+000
1	38.08704749	3.873443E-012	1.707344E-011	1	0.000000E+000
1	38.08706346	1.707344E-011	3.873443E-012	0	0.000000E+000
1	38.08708304	3.873443E-012	1.707344E-011	1	0.000000E+000
1	38.08752465	1.707344E-011	3.873443E-012	0	0.000000E+000
1	38.08754343	3.873443E-012	1.707344E-011	1	0.000000E+000
1	38.08759709	1.707344E-011	3.873443E-012	0	0.000000E+000
1	38.08765801	3.873443E-012	1.707344E-011	1	0.000000E+000
1	38.08855244	1.707344E-011	3.873443E-012	0	0.000000E+000
1	38.08859635	3.873443E-012	1.707344E-011	1	0.000000E+000
1	38.08881413	1.707344E-011	3.873443E-012	0	0.000000E+000
1	38.08885767	3.873443E-012	1.707344E-011	1	0.000000E+000
1	38.08901559	1.707344E-011	3.873443E-012	0	0.000000E+000
1	38.08905624	3.873443E-012	1.707344E-011	1	0.000000E+000
1	38.08948273	1.707344E-011	3.873443E-012	0	0.000000E+000
1	38.08953665	3.873443E-012	1.707344E-011	1	0.000000E+000
1	38.08957775	1.707344E-011	3.873443E-012	0	0.000000E+000
1	38.08958893	3.873443E-012	1.707344E-011	1	0.000000E+000
1	38.08988863	1.707344E-011	3.873443E-012	0	0.000000E+000
1	38.08991280	3.873443E-012	1.707344E-011	1	0.000000E+000
1	38.09031162	1.707344E-011	3.873443E-012	0	0.000000E+000
1	38.09035926	3.873443E-012	1.707344E-011	1	0.000000E+000
1	38.09044575	1.707344E-011	3.873443E-012	0	0.000000E+000
1	38.09045145	3.873443E-012	1.707344E-011	1	0.000000E+000
1	38.09053805	1.707344E-011	3.873443E-012	0	0.000000E+000
1	38.09056539	3.873443E-012	1.707344E-011	1	0.000000E+000
1	38.09080552	1.707344E-011	3.873443E-012	0	0.000000E+000
1	38.09090463	3.873443E-012	1.707344E-011	1	0.000000E+000
1	38.09093545	1.707344E-011	3.873443E-012	0	0.000000E+000
1	38.09099250	3.873443E-012	1.707344E-011	1	0.000000E+000
1	38.09113881	1.707344E-011	3.873443E-012	0	0.000000E+000
1	38.09116939	3.873443E-012	1.707344E-011	1	0.000000E+000
1	38.09133748	1.707344E-011	3.873443E-012	0	0.000000E+000
1	38.09137788	3.873443E-012	1.707344E-011	1	0.000000E+000
1	38.09215544	1.707344E-011	3.873443E-012	0	0.000000E+000
1	38.09218012	3.873443E-012	1.707344E-011	1	0.000000E+000
1	38.09248692	1.707344E-011	3.873443E-012	0	0.000000E+000
1	38.09251086	3.873443E-012	1.707344E-011	1	0.000000E+000
1	38.09264190	1.707344E-011	3.873443E-012	0	0.000000E+000
1	38.09264807	3.873443E-012	1.707344E-011	1	0.000000E+000
1	38.09271747	1.707344E-011	3.873443E-012	0	0.000000E+000
1	38.09274485	3.873443E-012	1.707344E-011	1	0.000000E+000
1	38.09319651	1.707344E-011	3.873443E-012	0	0.000000E+000
1	38.09323124	3.873443E-012	1.707344E-011	1	0.000000E+000
1	38.09327071	1.707344E-011	3.873443E-012	0	0.000000E+000
1	38.09329334	3.873443E-012	1.707344E-011	1	0.000000E+000
1	38.09334567	1.707344E-011	3.873443E-012	0	0.000000E+000
1	38.09359121	3.873443E-012	1.707344E-011	1	0.000000E+000
1	38.09368211	1.707344E-011	3.873443E-012	0	0.000000E+000
1	38.09373616	3.873443E-012	1.707344E-011	1	0.000000E+000
1	38.09377048	1.707344E-011	3.873443E-012	0	0.000000E+000
1	38.09385035	3.873443E-012	1.707344E-011	1	0.000000E+000
1	38.09420803	1.707344E-011	3.873443E-012	0	0.000000E+000
1	38.09425397	3.873443E-012	1.707344E-011	1	0.000000E+000
1	38.09470335	1.707344E-011	3.873443E-012	0	0.000000E+000
1	38.09473510	3.873443E-012	1.707344E-011	1	0.000000E+000
1	38.09516761	1.707344E-011	3.873443E-012	0	0.000000E+000
1	38.09519740	3.873443E-012	1.707344E-011	1	0.000000E+000
1	38.09525106	1.707344E-011	3.873443E-012	0	0.000000E+000
1	38.09528677	3.873443E-012	1.707344E-011	1	0.000000E+000
1	38.09543846	1.707344E-011	3.873443E-012	0	0.000000E+000
1	38.09546057	3.873443E-012	1.707344E-011	1	0.000000E+000
1	38.09588912	1.707344E-011	3.873443E-012	0	0.000000E+000
1	50.42675953	3.856962E-012	1.705696E-011	1	0.000000E+000
1	50.42684918	1.705696E-011	3.856962E-012	0	0.000000E+000
1	50.42688309	3.856962E-012	1.705696E-011	1	0.000000E+000
1	50.42689040	1.705696E-011	3.856962E-012	0	0.000000E+000
1	50.42694999	3.856962E-012	1.705696E-011	1	0.000000E+000
1	50.42702550	1.705696E-011	3.856962E-012	0	0.000000E+000
1	50.42704656	3.856962E-012	1.705696E-011	1	0.000000E+000
1	50.42720701	1.705696E-011	3.856962E-012	0	0.000000E+000
1	50.42722520	3.856962E-012	1.705696E-011	1	0.000000E+000
1	50.42741585	1.705696E-011	3.856962E-012	0	0.000000E+000
1	50.42743327	3.856962E-012	1.705696E-011	1	0.000000E+000
1	50.42782517	1.705696E-011	3.856962E-012	0	0.000000E+000
1	50.42784724	3.856962E-012	1.705696E-011	1	0.000000E+000
1	50.42796827	1.705696E-011	3.856962E-012	0	0.000000E+000
1	50.42799036	3.856962E-012	1.705696E-011	1	0.000000E+000
1	50.42805617	1.705696E-011	3.856962E-012	0	0.000000E+000
1	50.42807772	3.856962E-012	1.705696E-011	1	0.000000E+000
1	50.42816109	1.705696E-011	3.856962E-012	0	0.000000E+000
1	50.42818980	3.856962E-012	1.705696E-011	1	0.000000E+000
1	50.42837079	1.705696E-011	3.856962E-012	0	0.000000E+000
1	50.42837953	3.856962E-012	1.705696E-011	1	0.000000E+000
1	50.42868868	1.705696E-011	3.856962E-012	0	0.000000E+000
1	50.42874464	3.856962E-012	1.705696E-011	1	0.000000E+000
1	50.42902192	1.705696E-011	3.856962E-012	0	0.000000E+000
1	50.42905306	3.856962E-012	1.705696E-011	1	0.000000E+000
1	50.42913614	1.705696E-011	3.856962E-012	0	0.000000E+000
1	50.42917862	3.856962E-012	1.705696E-011	1	0.000000E+000
1	50.42936520	1.705696E-011	3.856962E-012	0	0.000000E+000
1	50.42941613	3.856962E-012	1.705696E-011	1	0.000000E+000
1	50.42949176	1.705696E-011	3.856962E-012	0	0.000000E+000
1	50.42955555	3.856962E-012	1.705696E-011	1	0.000000E+000
1	50.42962710	1.705696E-011	3.856962E-012	0	0.000000E+000
1	50.42964021	3.856962E-012	1.705696E-011	1	0.000000E+000
1	50.42989899	1.705696E-011	3.856962E-012	0	0.000000E+000
1	50.42991495	3.856962E-012	1.705696E-011	1	0.000000E+000
1	50.43046380	1.705696E-011	3.856962E-012	0	0.000000E+000
1	50.43050970	3.856962E-012	1.705696E-011	1	0.000000E+000
1	50.43121057	1.705696E-011	3.856962E-012	0	0.000000E+000
1	50.43130203	3.856962E-012	1.705696E-011	1	0.000000E+000
1	50.43142189	1.705696E-011	3.856962E-012	0	0.000000E+000
1	50.43145883	3.856962E-012	1.705696E-011	1	0.000000E+000
1	50.43147081	1.705696E-011	3.856962E-012	0	0.000000E+000
1	50.43149863	3.856962E-012	1.705696E-011	1	0.000000E+000
1	50.43180461	1.705696E-011	3.856962E-012	0	0.000000E+000
1	50.43184683	3.856962E-012	1.705696E-011	1	0.000000E+000
1	50.43197337	1.705696E-011	3.856962E-012	0	0.000000E+000
1	50.43212914	3.856962E-012	1.705696E-011	1	0.000000E+000
1	50.43224263	1.705696E-011	3.856962E-012	0	0.000000E+000
1	50.43230946	3.856962E-012	1.705696E-011	1	0.000000E+000
1	50.43242696	1.705696E-011	3.856962E-012	0	0.000000E+000
1	50.43246536	3.856962E-012	1.705696E-011	1	0.000000E+000
1	50.43260896	1.705696E-011	3.856962E-012	0	0.000000E+000
1	50.43263616	3.856962E-012	1.705696E-011	1	0.000000E+000
1	50.43270025	1.705696E-011	3.856962E-012	0	0.000000E+000
1	50.43276479	3.856962E-012	1.705696E-011	1	0.000000E+000
1	50.43281153	1.705696E-011	3.856962E-012	0	0.000000E+000
1	50.43285104	3.856962E-012	1.705696E-011	1	0.000000E+000
1	50.43299450	1.705696E-011	3.856962E-012	0	0.000000E+000
1	50.43302234	3.856962E-012	1.705696E-011	1	0.000000E+000
1	50.43330801	1.705696E-011	3.856962E-012	0	0.000000E+000
1	50.43333099	3.856962E-012	1.705696E-011	1	0.000000E+000
1	50.43358725	1.705696E-011	3.856962E-012	0	0.000000E+000
1	50.43365687	3.856962E-012	1.705696E-011	1	0.000000E+000
1	50.43390895	1.705696E-011	3.856962E-012	0	0.000000E+000
1	50.43391592	3.856962E-012	1.705696E-011	1	0.000000E+000
1	50.43406019	1.705696E-011	3.856962E-012	0	0.000000E+000
1	50.43408303	3.856962E-012	1.705696E-011	1	0.000000E+000
1	50.43416362	1.705696E-011	3.856962E-012	0	0.000000E+000
1	50.43417495	3.856962E-012	1.705696E-011	1	0.000000E+000
1	50.43427463	1.705696E-011	3.856962E-012	0	0.000000E+000
1	50.43431279	3.856962E-012	1.705696E-011	1	0.000000E+000
1	50.43451080	1.705696E-011	3.856962E-012	0	0.000000E+000
1	50.43453876	3.856962E-012	1.705696E-011	1	0.000000E+000
1	50.43458599	1.705696E-011	3.856962E-012	0	0.000000E+000
1	50.43461269	3.856962E-012	1.705696E-011	1	0.000000E+000
1	50.43465235	1.705696E-011	3.856962E-012	0	0.000000E+000
1	50.43469670	3.856962E-012	1.705696E-011	1	0.000000E+000
1	50.43492861	1.705696E-011	3.856962E-012	0	0.000000E+000
1	50.43496221	3.856962E-012	1.705696E-011	1	0.000000E+000
1	50.43517630	1.705696E-011	3.856962E-012	0	0.000000E+000
1	50.43520004	3.856962E-012	1.705696E-011	1	0.000000E+000
1	50.43626796	1.705696E-011	3.856962E-012	0	0.000000E+000
1	50.43628792	3.856962E-012	1.705696E-011	1	0.000000E+000
1	50.43656746	1.705696E-011	3.856962E-012	0	0.000000E+000
1	50.43658746	3.856962E-012	1.705696E-011	1	0.000000E+000
1	50.43662663	1.705696E-011	3.856962E-012	0	0.000000E+000
1	50.43667298	3.856962E-012	1.705696E-011	1	0.000000E+000
1	50.43681767	1.705696E-011	3.856962E-012	0	0.000000E+000
1	50.43687421	3.856962E-012	1.705696E-011	1	0.000000E+000
1	50.43695769	1.705696E-011	3.856962E-012	0	0.000000E+000
1	50.43697493	3.856962E-012	1.705696E-011	1	0.000000E+000
1	50.43778219	1.705696E-011	3.856962E-012	0	0.000000E+000
1	50.43779641	3.856962E-012	1.705696E-011	1	0.000000E+000
1	50.43821719	1.705696E-011	3.856962E-012	0	0.000000E+000
1	50.43823911	3.856962E-012	1.705696E-011	1	0.000000E+000
1	50.43834573	1.705696E-011	3.856962E-012	0	0.000000E+000
1	50.43846061	3.856962E-012	1.705696E-011	1	0.000000E+000
1	50.43850744	1.705696E-011	3.856962E-012	0	0.000000E+000
1	50.43852051	3.856962E-012	1.705696E-011	1	0.000000E+000
1	50.43866999	1.705696E-011	3.856962E-012	0	0.000000E+000
1	50.44126101	3.856962E-012	1.705696E-011	1	0.000000E+000
1	50.44151844	1.705696E-011	3.856962E-012	0	0.000000E+000
1	50.44156295	3.856962E-012	1.705696E-011	1	0.000000E+000
1	50.44191285	1.705696E-011	3.856962E-012	0	0.000000E+000
1	50.44192890	3.856962E-012	1.705696E-011	1	0.000000E+000
1	50.44202055	1.705696E-011	3.856962E-012	0	0.000000E+000
1	50.44203219	3.856962E-012	1.705696E-011	1	0.000000E+000
1	50.44223199	1.705696E-011	3.856962E-012	0	0.000000E+000
1	50.44225483	3.856962E-012	1.705696E-011	1	0.000000E+000
1	50.44227405	1.705696E-011	3.856962E-012	0	0.000000E+000
1	50.44230823	3.856962E-012	1.705696E-011	1	0.000000E+000
1	50.44254884	1.705696E-011	3.856962E-012	0	0.000000E+000
1	50.44259317	3.856962E-012	1.705696E-011	1	0.000000E+000
1	50.44279425	1.705696E-011	3.856962E-012	0	0.000000E+000
1	50.44282909	3.856962E-012	1.705696E-011	1	0.000000E+000
1	50.44293301	1.705696E-011	3.856962E-012	0	0.000000E+000
1	50.44295022	3.856962E-012	1.705696E-011	1	0.000000E+000
1	50.44314466	1.705696E-011	3.856962E-012	0	0.000000E+000
1	50.44315384	3.856962E-012	1.705696E-011	1	0.000000E+000
1	50.44323305	1.705696E-011	3.856962E-012	0	0.000000E+000
1	50.44325369	3.856962E-012	1.705696E-011	1	0.000000E+000
1	50.44334587	1.705696E-011	3.856962E-012	0	0.000000E+000
1	50.44336769	3.856962E-012	1.705696E-011	1	0.000000E+000
1	50.44340376	1.705696E-011	3.856962E-012	0	0.000000E+000
1	50.44346923	3.856962E-012	1.705696E-011	1	0.000000E+000
1	50.44354623	1.705696E-011	3.856962E-012	0	0.000000E+000
1	50.44389447	3.856962E-012	1.705696E-011	1	0.000000E+000
1	50.44395975	1.705696E-011	3.856962E-012	0	0.000000E+000
1	50.44397186	3.856962E-012	1.705696E-011	1	0.000000E+000
1	50.44412688	1.705696E-011	3.856962E-012	0	0.000000E+000
1	50.44418865	3.856962E-012	1.705696E-011	1	0.000000E+000
1	50.44425984	1.705696E-011	3.856962E-012	0	0.000000E+000
1	50.44428919	3.856962E-012	1.705696E-011	1	0.000000E+000
1	50.44440958	1.705696E-011	3.856962E-012	0	0.000000E+000
1	50.44442408	3.856962E-012	1.705696E-011	1	0.000000E+000
1	50.44444571	1.705696E-011	3.856962E-012	0	0.000000E+000
1	50.44448406	3.856962E-012	1.705696E-011	1	0.000000E+000
1	50.44452969	1.705696E-011	3.856962E-012	0	0.000000E+000
1	50.44454887	3.856962E-012	1.705696E-011	1	0.000000E+000
1	50.44459115	1.705696E-011	3.856962E-012	0	0.000000E+000
1	50.44488716	3.856962E-012	1.705696E-011	1	0.000000E+000
1	50.44503487	1.705696E-011	3.856962E-012	0	0.000000E+000
1	50.44504650	3.856962E-012	1.705696E-011	1	0.000000E+000
1	50.44516529	1.705696E-011	3.856962E-012	0	0.000000E+000
1	50.44522430	3.856962E-012	1.705696E-011	1	0.000000E+000
1	50.44553576	1.705696E-011	3.856962E-012	0	0.000000E+000
1	50.44559167	3.856962E-012	1.705696E-011	1	0.000000E+000
1	50.44563136	1.705696E-011	3.856962E-012	0	0.000000E+000
1	50.44566520	3.856962E-012	1.705696E-011	1	0.000000E+000
1	50.44587709	1.705696E-011	3.856962E-012	0	0.000000E+000
1	50.44590775	3.856962E-012	1.705696E-011	1	0.000000E+000
1	50.44627563	1.705696E-011	3.856962E-012	0	0.000000E+000
1	50.44629161	3.856962E-012	1.705696E-011	1	0.000000E+000
1	50.44644476	1.705696E-011	3.856962E-012	0	0.000000E+000
1	50.44646732	3.856962E-012	1.705696E-011	1	0.000000E+000
1	50.44656390	1.705696E-011	3.856962E-012	0	0.000000E+000
1	50.44661439	3.856962E-012	1.705696E-011	1	0.000000E+000
1	50.44696725	1.705696E-011	3.856962E-012	0	0.000000E+000
1	50.44697791	3.856962E-012	1.705696E-011	1	0.000000E+000
1	50.44708462	1.705696E-011	3.856962E-012	0	0.000000E+000
1	50.44709071	3.856962E-012	1.705696E-011	1	0.000000E+000
1	50.44727902	1.705696E-011	3.856962E-012	0	0.000000E+000
1	50.44729605	3.856962E-012	1.705696E-011	1	0.000000E+000
1	50.44739669	1.705696E-011	3.856962E-012	0	0.000000E+000
1	50.44740739	3.856962E-012	1.705696E-011	1	0.000000E+000
1	50.44779881	1.705696E-011	3.856962E-012	0	0.000000E+000
1	50.44780420	3.856962E-012	1.705696E-011	1	0.000000E+000
1	50.44791956	1.705696E-011	3.856962E-012	0	0.000000E+000
1	50.44792512	3.856962E-012	1.705696E-011	1	0.000000E+000
1	50.44821339	1.705696E-011	3.856962E-012	0	0.000000E+000
1	50.44823827	3.856962E-012	1.705696E-011	1	0.000000E+000
1	50.44863159	1.705696E-011	3.856962E-012	0	0.000000E+000
1	50.44865281	3.856962E-012	1.705696E-011	1	0.000000E+000
1	50.44867656	1.705696E-011	3.856962E-012	0	0.000000E+000
1	50.44871106	3.856962E-012	1.705696E-011	1	0.000000E+000
1	50.44874002	1.705696E-011	3.856962E-012	0	0.000000E+000
1	50.44875184	3.856962E-012	1.705696E-011	1	0.000000E+000
1	50.44890630	1.705696E-011	3.856962E-012	0	0.000000E+000
1	50.44894611	3.856962E-012	1.705696E-011	1	0.000000E+000
1	50.44953191	1.705696E-011	3.856962E-012	0	0.000000E+000
1	50.44956749	3.856962E-012	1.705696E-011	1	0.000000E+000
1	50.44967966	1.705696E-011	3.856962E-012	0	0.000000E+000
1	50.44968586	3.856962E-012	1.705696E-011	1	0.000000E+000
1	50.44985476	1.705696E-011	3.856962E-012	0	0.000000E+000
1	50.44987878	3.856962E-012	1.705696E-011	1	0.000000E+000
1	50.45004967	1.705696E-011	3.856962E-012	0	0.000000E+000
1	50.45008087	3.856962E-012	1.705696E-011	1	0.000000E+000
1	50.45027355	1.705696E-011	3.856962E-012	0	0.000000E+000
1	50.45027809	3.856962E-012	1.705696E-011	1	0.000000E+000
1	50.45031332	1.705696E-011	3.856962E-012	0	0.000000E+000
1	50.45037715	3.856962E-012	1.705696E-011	1	0.000000E+000
1	50.45040159	1.705696E-011	3.856962E-012	0	0.000000E+000
1	50.45045218	3.856962E-012	1.705696E-011	1	0.000000E+000
1	50.45054263	1.705696E-011	3.856962E-012	0	0.000000E+000
1	50.45056365	3.856962E-012	1.705696E-011	1	0.000000E+000
1	50.45074655	1.705696E-011	3.856962E-012	0	0.000000E+000
1	50.45082163	3.856962E-012	1.705696E-011	1	0.000000E+000
1	50.45088259	1.705696E-011	3.856962E-012	0	0.000000E+000
1	50.45091526	3.856962E-012	1.705696E-011	1	0.000000E+000
1	50.45093365	1.705696E-011	3.856962E-012	0	0.000000E+000
1	50.45095183	3.856962E-012	1.705696E-011	1	0.000000E+000
1	50.45124705	1.705696E-011	3.856962E-012	0	0.000000E+000
1	50.45126093	3.856962E-012	1.705696E-011	1	0.000000E+000
1	50.45139288	1.705696E-011	3.856962E-012	0	0.000000E+000
1	50.45154878	3.856962E-012	1.705696E-011	1	0.000000E+000
1	50.45198793	1.705696E-011	3.856962E-012	0	0.000000E+000
1	50.45199321	3.856962E-012	1.705696E-011	1	0.000000E+000
1	50.45202877	1.705696E-011	3.856962E-012	0	0.000000E+000
1	50.45217425	3.856962E-012	1.705696E-011	1	0.000000E+000
1	50.45227262	1.705696E-011	3.856962E-012	0	0.000000E+000
1	50.45232052	3.856962E-012	1.705696E-011	1	0.000000E+000
1	50.45262840	1.705696E-011	3.856962E-012	0	0.000000E+000
1	50.45263716	3.856962E-012	1.705696E-011	1	0.000000E+000
1	50.45292675	1.705696E-011	3.856962E-012	0	0.000000E+000
1	50.45296157	3.856962E-012	1.705696E-011	1	0.000000E+000
1	50.45302591	1.705696E-011	3.856962E-012	0	0.000000E+000
1	50.45304323	3.856962E-012	1.705696E-011	1	0.000000E+000
1	50.45318135	1.705696E-011	3.856962E-012	0	0.000000E+000
1	50.45319791	3.856962E-012	1.705696E-011	1	0.000000E+000
1	50.45338759	1.705696E-011	3.856962E-012	0	0.000000E+000
1	50.45340438	3.856962E-012	1.705696E-011	1	0.000000E+000
1	50.45370232	1.705696E-011	3.856962E-012	0	0.000000E+000
1	50.45373886	3.856962E-012	1.705696E-011	1	0.000000E+000
1	50.45374916	1.705696E-011	3.856962E-012	0	0.000000E+000
1	50.45378702	3.856962E-012	1.705696E-011	1	0.000000E+000
1	50.45391018	1.705696E-011	3.856962E-012	0	0.000000E+000
1	50.45393119	3.856962E-012	1.705696E-011	1	0.000000E+000
1	50.45397743	1.705696E-011	3.856962E-012	0	0.000000E+000
1	50.45399360	3.856962E-012	1.705696E-011	1	0.000000E+000
1	50.45409546	1.705696E-011	3.856962E-012	0	0.000000E+000
1	50.45412658	3.856962E-012	1.705696E-011	1	0.000000E+000
1	50.45446995	1.705696E-011	3.856962E-012	0	0.000000E+000
1	50.45447812	3.856962E-012	1.705696E-011	1	0.000000E+000
1	50.45452229	1.705696E-011	3.856962E-012	0	0.000000E+000
1	50.45455947	3.856962E-012	1.705696E-011	1	0.000000E+000
1	50.45464367	1.705696E-011	3.856962E-012	0	0.000000E+000
1	50.45482740	3.856962E-012	1.705696E-011	1	0.000000E+000
1	50.45508615	1.705696E-011	3.856962E-012	0	0.000000E+000
1	50.45513935	3.856962E-012	1.705696E-011	1	0.000000E+000
1	50.45622266	1.705696E-011	3.856962E-012	0	0.000000E+000
1	50.45624528	3.856962E-012	1.705696E-011	1	0.000000E+000
1	50.45649527	1.705696E-011	3.856962E-012	0	0.000000E+000
1	50.45667602	3.856962E-012	1.705696E-011	1	0.000000E+000
1	50.45674629	1.705696E-011	3.856962E-012	0	0.000000E+000
1	50.45698564	3.856962E-012	1.705696E-011	1	0.000000E+000
1	50.45761440	1.705696E-011	3.856962E-012	0	0.000000E+000
1	50.45763540	3.856962E-012	1.705696E-011	1	0.000000E+000
1	50.45771971	1.705696E-011	3.856962E-012	0	0.000000E+000
1	50.45772669	3.856962E-012	1.705696E-011	1	0.000000E+000
1	50.45775651	1.705696E-011	3.856962E-012	0	0.000000E+000
1	50.45780991	3.856962E-012	1.705696E-011	1	0.000000E+000
1	50.45795490	1.705696E-011	3.856962E-012	0	0.000000E+000
1	50.45797173	3.856962E-012	1.705696E-011	1	0.000000E+000
1	50.45816308	1.705696E-011	3.856962E-012	0	0.000000E+000
1	50.45840102	3.856962E-012	1.705696E-011	1	0.000000E+000
1	50.45856784	1.705696E-011	3.856962E-012	0	0.000000E+000
1	50.45872654	3.856962E-012	1.705696E-011	1	0.000000E+000
1	50.45874766	1.705696E-011	3.856962E-012	0	0.000000E+000
1	50.45883946	3.856962E-012	1.705696E-011	1	0.000000E+000
1	50.45891365	1.705696E-011	3.856962E-012	0	0.000000E+000
1	50.45893286	3.856962E-012	1.705696E-011	1	0.000000E+000
1	50.45912247	1.705696E-011	3.856962E-012	0	0.000000E+000
1	50.45913609	3.856962E-012	1.705696E-011	1	0.000000E+000
1	50.45933299	1.705696E-011	3.856962E-012	0	0.000000E+000
1	50.45936256	3.856962E-012	1.705696E-011	1	0.000000E+000
1	50.45940619	1.705696E-011	3.856962E-012	0	0.000000E+000
1	50.45942700	3.856962E-012	1.705696E-011	1	0.000000E+000
1	50.45956488	1.705696E-011	3.856962E-012	0	0.000000E+000
1	50.45959020	3.856962E-012	1.705696E-011	1	0.000000E+000
1	50.45970596	1.705696E-011	3.856962E-012	0	0.000000E+000
1	50.45973208	3.856962E-012	1.705696E-011	1	0.000000E+000
1	50.45998793	1.705696E-011	3.856962E-012	0	0.000000E+000
1	50.46000422	3.856962E-012	1.705696E-011	1	0.000000E+000
1	50.46016245	1.705696E-011	3.856962E-012	0	0.000000E+000
1	50.46019748	3.856962E-012	1.705696E-011	1	0.000000E+000
1	50.46026445	1.705696E-011	3.856962E-012	0	0.000000E+000
1	50.46032463	3.856962E-012	1.705696E-011	1	0.000000E+000
1	50.46052565	1.705696E-011	3.856962E-012	0	0.000000E+000
1	50.46069968	3.856962E-012	1.705696E-011	1	0.000000E+000
1	50.46076723	1.705696E-011	3.856962E-012	0	0.000000E+000
1	50.46080890	3.856962E-012	1.705696E-011	1	0.000000E+000
1	50.46089411	1.705696E-011	3.856962E-012	0	0.000000E+000
1	50.46092254	3.856962E-012	1.705696E-011	1	0.000000E+000
1	50.46093595	1.705696E-011	3.856962E-012	0	0.000000E+000
1	50.46143534	3.856962E-012	1.705696E-011	1	0.000000E+000
1	50.46164641	1.705696E-011	3.856962E-012	0	0.000000E+000
1	50.46168328	3.856962E-012	1.705696E-011	1	0.000000E+000
1	50.46184014	1.705696E-011	3.856962E-012	0	0.000000E+000
1	50.46185831	3.856962E-012	1.705696E-011	1	0.000000E+000
1	50.46205114	1.705696E-011	3.856962E-012	0	0.000000E+000
1	50.46208260	3.856962E-012	1.705696E-011	1	0.000000E+000
1	50.46233767	1.705696E-011	3.856962E-012	0	0.000000E+000
1	50.46238980	3.856962E-012	1.705696E-011	1	0.000000E+000
1	50.46243430	1.705696E-011	3.856962E-012	0	0.000000E+000
1	50.46247252	3.856962E-012	1.705696E-011	1	0.000000E+000
1	50.46291008	1.705696E-011	3.856962E-012	0	0.000000E+000
1	50.46293535	3.856962E-012	1.705696E-011	1	0.000000E+000
1	50.46338301	1.705696E-011	3.856962E-012	0	0.000000E+000
1	50.46341348	3.856962E-012	1.705696E-011	1	0.000000E+000
1	50.46344824	1.705696E-011	3.856962E-012	0	0.000000E+000
1	50.46346975	3.856962E-012	1.705696E-011	1	0.000000E+000
1	50.46378705	1.705696E-011	3.856962E-012	0	0.000000E+000
1	50.46385235	3.856962E-012	1.705696E-011	1	0.000000E+000
1	50.46393020	1.705696E-011	3.856962E-012	0	0.000000E+000
1	50.46394360	3.856962E-012	1.705696E-011	1	0.000000E+000
1	50.46409883	1.705696E-011	3.856962E-012	0	0.000000E+000
1	50.46412447	3.856962E-012	1.705696E-011	1	0.000000E+000
1	50.46415982	1.705696E-011	3.856962E-012	0	0.000000E+000
1	50.46418436	3.856962E-012	1.705696E-011	1	0.000000E+000
1	50.46422273	1.705696E-011	3.856962E-012	0	0.000000E+000
1	50.46425648	3.856962E-012	1.705696E-011	1	0.000000E+000
1	50.46441279	1.705696E-011	3.856962E-012	0	0.000000E+000
1	50.46442882	3.856962E-012	1.705696E-011	1	0.000000E+000
1	50.46451013	1.705696E-011	3.856962E-012	0	0.000000E+000
1	50.46453669	3.856962E-012	1.705696E-011	1	0.000000E+000
1	50.46467996	1.705696E-011	3.856962E-012	0	0.000000E+000
1	50.46470825	3.856962E-012	1.705696E-011	1	0.000000E+000
1	50.46493846	1.705696E-011	3.856962E-012	0	0.000000E+000
1	50.46498741	3.856962E-012	1.705696E-011	1	0.000000E+000
1	50.46510024	1.705696E-011	3.856962E-012	0	0.000000E+000
1	50.46514087	3.856962E-012	1.705696E-011	1	0.000000E+000
1	50.46519762	1.705696E-011	3.856962E-012	0	0.000000E+000
1	50.46520142	3.856962E-012	1.705696E-011	1	0.000000E+000
1	50.46557611	1.705696E-011	3.856962E-012	0	0.000000E+000
1	50.46559126	3.856962E-012	1.705696E-011	1	0.000000E+000
1	50.46571688	1.705696E-011	3.856962E-012	0	0.000000E+000
1	50.46574672	3.856962E-012	1.705696E-011	1	0.000000E+000
1	50.46576133	1.705696E-011	3.856962E-012	0	0.000000E+000
1	50.46578807	3.856962E-012	1.705696E-011	1	0.000000E+000
1	50.46609556	1.705696E-011	3.856962E-012	0	0.000000E+000
1	50.46618061	3.856962E-012	1.705696E-011	1	0.000000E+000
1	50.46632978	1.705696E-011	3.856962E-012	0	0.000000E+000
1	50.46636063	3.856962E-012	1.705696E-011	1	0.000000E+000
1	50.46639187	1.705696E-011	3.856962E-012	0	0.000000E+000
1	50.46640035	3.856962E-012	1.705696E-011	1	0.000000E+000
1	50.46655474	1.705696E-011	3.856962E-012	0	0.000000E+000
1	50.46660988	3.856962E-012	1.705696E-011	1	0.000000E+000
1	50.46678077	1.705696E-011	3.856962E-012	0	0.000000E+000
1	50.46680412	3.856962E-012	1.705696E-011	1	0.000000E+000
1	50.46725439	1.705696E-011	3.856962E-012	0	0.000000E+000
1	50.46726629	3.856962E-012	1.705696E-011	1	0.000000E+000
1	50.46734619	1.705696E-011	3.856962E-012	0	0.000000E+000
1	50.46736889	3.856962E-012	1.705696E-011	1	0.000000E+000
1	50.46740465	1.705696E-011	3.856962E-012	0	0.000000E+000
1	50.46863899	3.856962E-012	1.705696E-011	1	0.000000E+000
1	50.46905457	1.705696E-011	3.856962E-012	0	0.000000E+000
1	50.46933472	3.856962E-012	1.705696E-011	1	0.000000E+000
1	50.46947884	1.705696E-011	3.856962E-012	0	0.000000E+000
1	50.46949712	3.856962E-012	1.705696E-011	1	0.000000E+000
1	50.46951940	1.705696E-011	3.856962E-012	0	0.000000E+000
1	50.46953840	3.856962E-012	1.705696E-011	1	0.000000E+000
1	50.46981659	1.705696E-011	3.856962E-012	0	0.000000E+000
1	50.46983338	3.856962E-012	1.705696E-011	1	0.000000E+000
1	50.46992695	1.705696E-011	3.856962E-012	0	0.000000E+000
1	50.47013270	3.856962E-012	1.705696E-011	1	0.000000E+000
1	50.47016265	1.705696E-011	3.856962E-012	0	0.000000E+000
1	50.47018731	3.856962E-012	1.705696E-011	1	0.000000E+000
1	50.47118430	1.705696E-011	3.856962E-012	0	0.000000E+000
1	50.47121752	3.856962E-012	1.705696E-011	1	0.000000E+000
1	50.47183649	1.705696E-011	3.856962E-012	0	0.000000E+000
1	50.47186050	3.856962E-012	1.705696E-011	1	0.000000E+000
1	50.47205381	1.705696E-011	3.856962E-012	0	0.000000E+000
1	50.47208784	3.856962E-012	1.705696E-011	1	0.000000E+000
1	50.47219505	1.705696E-011	3.856962E-012	0	0.000000E+000
1	50.47255355	3.856962E-012	1.705696E-011	1	0.000000E+000
1	50.47269881	1.705696E-011	3.856962E-012	0	0.000000E+000
1	50.47280076	3.856962E-012	1.705696E-011	1	0.000000E+000
1	50.47305508	1.705696E-011	3.856962E-012	0	0.000000E+000
1	50.47306680	3.856962E-012	1.705696E-011	1	0.000000E+000
1	50.47309058	1.705696E-011	3.856962E-012	0	0.000000E+000
1	50.47314509	3.856962E-012	1.705696E-011	1	0.000000E+000
1	50.47316079	1.705696E-011	3.856962E-012	0	0.000000E+000
1	50.47317565	3.856962E-012	1.705696E-011	1	0.000000E+000
1	50.47348120	1.705696E-011	3.856962E-012	0	0.000000E+000
1	50.47350719	3.856962E-012	1.705696E-011	1	0.000000E+000
1	50.47355296	1.705696E-011	3.856962E-012	0	0.000000E+000
1	50.47360070	3.856962E-012	1.705696E-011	1	0.000000E+000
1	50.47418994	1.705696E-011	3.856962E-012	0	0.000000E+000
1	50.47422690	3.856962E-012	1.705696E-011	1	0.000000E+000
1	50.47462218	1.705696E-011	3.856962E-012	0	0.000000E+000
1	50.47464775	3.856962E-012	1.705696E-011	1	0.000000E+000
1	50.47489003	1.705696E-011	3.856962E-012	0	0.000000E+000
1	50.47495206	3.856962E-012	1.705696E-011	1	0.000000E+000
1	50.47499806	1.705696E-011	3.856962E-012	0	0.000000E+000
1	50.47501965	3.856962E-012	1.705696E-011	1	0.000000E+000
1	50.47533789	1.705696E-011	3.856962E-012	0	0.000000E+000
1	50.47538222	3.856962E-012	1.705696E-011	1	0.000000E+000
1	50.47551993	1.705696E-011	3.856962E-012	0	0.000000E+000
1	50.47555354	3.856962E-012	1.705696E-011	1	0.000000E+000
1	50.47560932	1.705696E-011	3.856962E-012	0	0.000000E+000
1	50.47562557	3.856962E-012	1.705696E-011	1	0.000000E+000
1	50.47569536	1.705696E-011	3.856962E-012	0	0.000000E+000
1	50.47575275	3.856962E-012	1.705696E-011	1	0.000000E+000
1	50.47582338	1.705696E-011	3.856962E-012	0	0.000000E+000
1	50.47586795	3.856962E-012	1.705696E-011	1	0.000000E+000
1	50.47589308	1.705696E-011	3.856962E-012	0	0.000000E+000
1	50.47591316	3.856962E-012	1.705696E-011	1	0.000000E+000
1	50.47618755	1.705696E-011	3.856962E-012	0	0.000000E+000
1	50.47619298	3.856962E-012	1.705696E-011	1	0.000000E+000
1	50.47644119	1.705696E-011	3.856962E-012	0	0.000000E+000
1	50.47646062	3.856962E-012	1.705696E-011	1	0.000000E+000
1	50.47648676	1.705696E-011	3.856962E-012	0	0.000000E+000
1	50.47651145	3.856962E-012	1.705696E-011	1	0.000000E+000
1	50.47653350	1.705696E-011	3.856962E-012	0	0.000000E+000
1	50.47661156	3.856962E-012	1.705696E-011	1	0.000000E+000
1	50.47668359	1.705696E-011	3.856962E-012	0	0.000000E+000
1	50.47670452	3.856962E-012	1.705696E-011	1	0.000000E+000
1	50.47685542	1.705696E-011	3.856962E-012	0	0.000000E+000
1	50.47709606	3.856962E-012	1.705696E-011	1	0.000000E+000
1	50.47714737	1.705696E-011	3.856962E-012	0	0.000000E+000
1	50.47715668	3.856962E-012	1.705696E-011	1	0.000000E+000
1	50.47732888	1.705696E-011	3.856962E-012	0	0.000000E+000
1	50.47735317	3.856962E-012	1.705696E-011	1	0.000000E+000
1	50.47742700	1.705696E-011	3.856962E-012	0	0.000000E+000
1	50.47745207	3.856962E-012	1.705696E-011	1	0.000000E+000
1	50.47755195	1.705696E-011	3.856962E-012	0	0.000000E+000
1	50.47764668	3.856962E-012	1.705696E-011	1	0.000000E+000
1	50.47768029	1.705696E-011	3.856962E-012	0	0.000000E+000
1	50.47770204	3.856962E-012	1.705696E-011	1	0.000000E+000
1	50.47781489	1.705696E-011	3.856962E-012	0	0.000000E+000
1	50.47785539	3.856962E-012	1.705696E-011	1	0.000000E+000
1	50.47805479	1.705696E-011	3.856962E-012	0	0.000000E+000
1	50.47810956	3.856962E-012	1.705696E-011	1	0.000000E+000
1	50.47812282	1.705696E-011	3.856962E-012	0	0.000000E+000
1	50.47887049	3.856962E-012	1.705696E-011	1	0.000000E+000
1	50.47909927	1.705696E-011	3.856962E-012	0	0.000000E+000
1	50.47912628	3.856962E-012	1.705696E-011	1	0.000000E+000
1	50.47919883	1.705696E-011	3.856962E-012	0	0.000000E+000
1	50.47924401	3.856962E-012	1.705696E-011	1	0.000000E+000
1	50.47935222	1.705696E-011	3.856962E-012	0	0.000000E+000
1	50.47938472	3.856962E-012	1.705696E-011	1	0.000000E+000
1	50.47987510	1.705696E-011	3.856962E-012	0	0.000000E+000
1	50.47990451	3.856962E-012	1.705696E-011	1	0.000000E+000
1	50.47993278	1.705696E-011	3.856962E-012	0	0.000000E+000
1	50.47996699	3.856962E-012	1.705696E-011	1	0.000000E+000
1	50.48000951	1.705696E-011	3.856962E-012	0	0.000000E+000
1	50.48002889	3.856962E-012	1.705696E-011	1	0.000000E+000
1	50.48006073	1.705696E-011	3.856962E-012	0	0.000000E+000
1	50.48010520	3.856962E-012	1.705696E-011	1	0.000000E+000
1	50.48013789	1.705696E-011	3.856962E-012	0	0.000000E+000
1	50.48018920	3.856962E-012	1.705696E-011	1	0.000000E+000
1	50.48042112	1.705696E-011	3.856962E-012	0	0.000000E+000
1	50.48044005	3.856962E-012	1.705696E-011	1	0.000000E+000
1	50.48053398	1.705696E-011	3.856962E-012	0	0.000000E+000
1	50.48055472	3.856962E-012	1.705696E-011	1	0.000000E+000
1	50.48061618	1.705696E-011	3.856962E-012	0	0.000000E+000
1	50.48064371	3.856962E-012	1.705696E-011	1	0.000000E+000
1	50.48105047	1.705696E-011	3.856962E-012	0	0.000000E+000
1	50.48131140	3.856962E-012	1.705696E-011	1	0.000000E+000
1	50.48133906	1.705696E-011	3.856962E-012	0	0.000000E+000
1	50.48137452	3.856962E-012	1.705696E-011	1	0.000000E+000
1	50.48140786	1.705696E-011	3.856962E-012	0	0.000000E+000
1	50.48143783	3.856962E-012	1.705696E-011	1	0.000000E+000
1	50.48170059	1.705696E-011	3.856962E-012	0	0.000000E+000
1	50.48173681	3.856962E-012	1.705696E-011	1	0.000000E+000
1	50.48200645	1.705696E-011	3.856962E-012	0	0.000000E+000
1	50.48203508	3.856962E-012	1.705696E-011	1	0.000000E+000
1	50.48244804	1.705696E-011	3.856962E-012	0	0.000000E+000
1	50.48246220	3.856962E-012	1.705696E-011	1	0.000000E+000
1	50.48250801	1.705696E-011	3.856962E-012	0	0.000000E+000
1	50.48253065	3.856962E-012	1.705696E-011	1	0.000000E+000
1	50.48329906	1.705696E-011	3.856962E-012	0	0.000000E+000
1	50.48332716	3.856962E-012	1.705696E-011	1	0.000000E+000
1	50.48337665	1.705696E-011	3.856962E-012	0	0.000000E+000
1	50.48339681	3.856962E-012	1.705696E-011	1	0.000000E+000
1	50.48379757	1.705696E-011	3.856962E-012	0	0.000000E+000
1	50.48383966	3.856962E-012	1.705696E-011	1	0.000000E+000
1	50.48406246	1.705696E-011	3.856962E-012	0	0.000000E+000
1	50.48416044	3.856962E-012	1.705696E-011	1	0.000000E+000
1	50.48418684	1.705696E-011	3.856962E-012	0	0.000000E+000
1	50.48420051	3.856962E-012	1.705696E-011	1	0.000000E+000
1	50.48422942	1.705696E-011	3.856962E-012	0	0.000000E+000
1	50.48425155	3.856962E-012	1.705696E-011	1	0.000000E+000
1	50.48428960	1.705696E-011	3.856962E-012	0	0.000000E+000
1	50.48431894	3.856962E-012	1.705696E-011	1	0.000000E+000
1	50.48438995	1.705696E-011	3.856962E-012	0	0.000000E+000
1	50.48442372	3.856962E-012	1.705696E-011	1	0.000000E+000
1	50.48446430	1.705696E-011	3.856962E-012	0	0.000000E+000
1	50.48449369	3.856962E-012	1.705696E-011	1	0.000000E+000
1	50.48499549	1.705696E-011	3.856962E-012	0	0.000000E+000
1	50.48502463	3.856962E-012	1.705696E-011	1	0.000000E+000
1	50.48511707	1.705696E-011	3.856962E-012	0	0.000000E+000
1	50.48519275	3.856962E-012	1.705696E-011	1	0.000000E+000
1	50.48531013	1.705696E-011	3.856962E-012	0	0.000000E+000
1	50.48541084	3.856962E-012	1.705696E-011	1	0.000000E+000
1	50.48568156	1.705696E-011	3.856962E-012	0	0.000000E+000
1	50.48569694	3.856962E-012	1.705696E-011	1	0.000000E+000
1	50.48589018	1.705696E-011	3.856962E-012	0	0.000000E+000
1	50.48590844	3.856962E-012	1.705696E-011	1	0.000000E+000
1	50.48606577	1.705696E-011	3.856962E-012	0	0.000000E+000
1	50.48611941	3.856962E-012	1.705696E-011	1	0.000000E+000
1	50.48637551	1.705696E-011	3.856962E-012	0	0.000000E+000
1	50.48645746	3.856962E-012	1.705696E-011	1	0.000000E+000
1	50.48690427	1.705696E-011	3.856962E-012	0	0.000000E+000
1	50.48691178	3.856962E-012	1.705696E-011	1	0.000000E+000
1	50.48694034	1.705696E-011	3.856962E-012	0	0.000000E+000
1	50.48695830	3.856962E-012	1.705696E-011	1	0.000000E+000
1	50.48718990	1.705696E-011	3.856962E-012	0	0.000000E+000
1	50.48722166	3.856962E-012	1.705696E-011	1	0.000000E+000
1	50.48726596	1.705696E-011	3.856962E-012	0	0.000000E+000
1	50.48729726	3.856962E-012	1.705696E-011	1	0.000000E+000
1	50.48744225	1.705696E-011	3.856962E-012	0	0.000000E+000
1	50.48746383	3.856962E-012	1.705696E-011	1	0.000000E+000
1	50.48765910	1.705696E-011	3.856962E-012	0	0.000000E+000
1	50.48770467	3.856962E-012	1.705696E-011	1	0.000000E+000
1	50.48786857	1.705696E-011	3.856962E-012	0	0.000000E+000
1	50.48789772	3.856962E-012	1.705696E-011	1	0.000000E+000
1	50.48795312	1.705696E-011	3.856962E-012	0	0.000000E+000
1	50.48806095	3.856962E-012	1.705696E-011	1	0.000000E+000
1	50.48808991	1.705696E-011	3.856962E-012	0	0.000000E+000
1	50.48809100	3.856962E-012	1.705696E-011	1	0.000000E+000
1	50.48819274	1.705696E-011	3.856962E-012	0	0.000000E+000
1	50.48842882	3.856962E-012	1.705696E-011	1	0.000000E+000
1	50.48851429	1.705696E-011	3.856962E-012	0	0.000000E+000
1	50.48874735	3.856962E-012	1.705696E-011	1	0.000000E+000
1	50.48879827	1.705696E-011	3.856962E-012	0	0.000000E+000
1	50.48908091	3.856962E-012	1.705696E-011	1	0.000000E+000
1	50.48921440	1.705696E-011	3.856962E-012	0	0.000000E+000
1	50.48925544	3.856962E-012	1.705696E-011	1	0.000000E+000
1	50.48946755	1.705696E-011	3.856962E-012	0	0.000000E+000
1	50.48950069	3.856962E-012	1.705696E-011	1	0.000000E+000
1	50.48953379	1.705696E-011	3.856962E-012	0	0.000000E+000
1	50.48958417	3.856962E-012	1.705696E-011	1	0.000000E+000
1	50.48973983	1.705696E-011	3.856962E-012	0	0.000000E+000
1	50.48976214	3.856962E-012	1.705696E-011	1	0.000000E+000
1	50.48987251	1.705696E-011	3.856962E-012	0	0.000000E+000
1	50.48991073	3.856962E-012	1.705696E-011	1	0.000000E+000
1	50.49001896	1.705696E-011	3.856962E-012	0	0.000000E+000
1	50.49006141	3.856962E-012	1.705696E-011	1	0.000000E+000
1	50.49051596	1.705696E-011	3.856962E-012	0	0.000000E+000
1	50.49053174	3.856962E-012	1.705696E-011	1	0.000000E+000
1	50.49069624	1.705696E-011	3.856962E-012	0	0.000000E+000
1	50.49076990	3.856962E-012	1.705696E-011	1	0.000000E+000
1	50.49114567	1.705696E-011	3.856962E-012	0	0.000000E+000
1	50.49121297	3.856962E-012	1.705696E-011	1	0.000000E+000
1	50.49124939	1.705696E-011	3.856962E-012	0	0.000000E+000
1	50.49127685	3.856962E-012	1.705696E-011	1	0.000000E+000
1	50.49141876	1.705696E-011	3.856962E-012	0	0.000000E+000
1	50.49147511	3.856962E-012	1.705696E-011	1	0.000000E+000
1	50.49162946	1.705696E-011	3.856962E-012	0	0.000000E+000
1	50.49166964	3.856962E-012	1.705696E-011	1	0.000000E+000
1	50.49174736	1.705696E-011	3.856962E-012	0	0.000000E+000
1	50.49181210	3.856962E-012	1.705696E-011	1	0.000000E+000
1	50.49211442	1.705696E-011	3.856962E-012	0	0.000000E+000
1	50.49213012	3.856962E-012	1.705696E-011	1	0.000000E+000
1	50.49237041	1.705696E-011	3.856962E-012	0	0.000000E+000
1	50.49239752	3.856962E-012	1.705696E-011	1	0.000000E+000
1	50.49259997	1.705696E-011	3.856962E-012	0	0.000000E+000
1	50.49266360	3.856962E-012	1.705696E-011	1	0.000000E+000
1	50.49273049	1.705696E-011	3.856962E-012	0	0.000000E+000
1	50.49275683	3.856962E-012	1.705696E-011	1	0.000000E+000
1	50.49293674	1.705696E-011	3.856962E-012	0	0.000000E+000
1	50.49304609	3.856962E-012	1.705696E-011	1	0.000000E+000
1	50.49308771	1.705696E-011	3.856962E-012	0	0.000000E+000
1	50.49325601	3.856962E-012	1.705696E-011	1	0.000000E+000
1	50.49327763	1.705696E-011	3.856962E-012	0	0.000000E+000
1	50.49342559	3.856962E-012	1.705696E-011	1	0.000000E+000
1	50.49379170	1.705696E-011	3.856962E-012	0	0.000000E+000
1	50.49381414	3.856962E-012	1.705696E-011	1	0.000000E+000
1	50.49385128	1.705696E-011	3.856962E-012	0	0.000000E+000
1	50.49388655	3.856962E-012	1.705696E-011	1	0.000000E+000
1	50.49401509	1.705696E-011	3.856962E-012	0	0.000000E+000
1	50.49403733	3.856962E-012	1.705696E-011	1	0.000000E+000
1	50.49449248	1.705696E-011	3.856962E-012	0	0.000000E+000
1	50.49463904	3.856962E-012	1.705696E-011	1	0.000000E+000
1	50.49479707	1.705696E-011	3.856962E-012	0	0.000000E+000
1	50.49481951	3.856962E-012	1.705696E-011	1	0.000000E+000
1	50.49504094	1.705696E-011	3.856962E-012	0	0.000000E+000
1	50.49511685	3.856962E-012	1.705696E-011	1	0.000000E+000
1	50.49555275	1.705696E-011	3.856962E-012	0	0.000000E+000
1	50.49562255	3.856962E-012	1.705696E-011	1	0.000000E+000
1	50.49567351	1.705696E-011	3.856962E-012	0	0.000000E+000
1	50.49568943	3.856962E-012	1.705696E-011	1	0.000000E+000
1	50.49579810	1.705696E-011	3.856962E-012	0	0.000000E+000
1	50.49582100	3.856962E-012	1.705696E-011	1	0.000000E+000
1	50.49583998	1.705696E-011	3.856962E-012	0	0.000000E+000
1	50.49586362	3.856962E-012	1.705696E-011	1	0.000000E+000
1	50.49599377	1.705696E-011	3.856962E-012	0	0.000000E+000
1	50.49601906	3.856962E-012	1.705696E-011	1	0.000000E+000
1	50.49641597	1.705696E-011	3.856962E-012	0	0.000000E+000
1	50.49663892	3.856962E-012	1.705696E-011	1	0.000000E+000
1	50.49675463	1.705696E-011	3.856962E-012	0	0.000000E+000
1	50.49676596	3.856962E-012	1.705696E-011	1	0.000000E+000
1	50.49699400	1.705696E-011	3.856962E-012	0	0.000000E+000
1	50.49707202	3.856962E-012	1.705696E-011	1	0.000000E+000
1	50.49736166	1.705696E-011	3.856962E-012	0	0.000000E+000
1	50.49742561	3.856962E-012	1.705696E-011	1	0.000000E+000
1	50.49745746	1.705696E-011	3.856962E-012	0	0.000000E+000
1	50.49872092	3.856962E-012	1.705696E-011	1	0.000000E+000
1	50.49874736	1.705696E-011	3.856962E-012	0	0.000000E+000
1	50.49877928	3.856962E-012	1.705696E-011	1	0.000000E+000
1	50.49887444	1.705696E-011	3.856962E-012	0	0.000000E+000
1	50.49888837	3.856962E-012	1.705696E-011	1	0.000000E+000
1	50.49902361	1.705696E-011	3.856962E-012	0	0.000000E+000
1	50.49905698	3.856962E-012	1.705696E-011	1	0.000000E+000
1	50.49947412	1.705696E-011	3.856962E-012	0	0.000000E+000
1	50.49953204	3.856962E-012	1.705696E-011	1	0.000000E+000
1	50.49980429	1.705696E-011	3.856962E-012	0	0.000000E+000
1	50.49982418	3.856962E-012	1.705696E-011	1	0.000000E+000
1	50.50043395	1.705696E-011	3.856962E-012	0	0.000000E+000
1	50.50053995	3.856962E-012	1.705696E-011	1	0.000000E+000
1	50.50078211	1.705696E-011	3.856962E-012	0	0.000000E+000
1	50.50082158	3.856962E-012	1.705696E-011	1	0.000000E+000
1	50.50112810	1.705696E-011	3.856962E-012	0	0.000000E+000
1	50.50114440	3.856962E-012	1.705696E-011	1	0.000000E+000
1	50.50118517	1.705696E-011	3.856962E-012	0	0.000000E+000
1	50.50118905	3.856962E-012	1.705696E-011	1	0.000000E+000
1	50.50123535	1.705696E-011	3.856962E-012	0	0.000000E+000
1	50.50129948	3.856962E-012	1.705696E-011	1	0.000000E+000
1	50.50140807	1.705696E-011	3.856962E-012	0	0.000000E+000
1	50.50151081	3.856962E-012	1.705696E-011	1	0.000000E+000
1	50.50159804	1.705696E-011	3.856962E-012	0	0.000000E+000
1	50.50161835	3.856962E-012	1.705696E-011	1	0.000000E+000
1	50.50164960	1.705696E-011	3.856962E-012	0	0.000000E+000
1	50.50168271	3.856962E-012	1.705696E-011	1	0.000000E+000
1	50.50215675	1.705696E-011	3.856962E-012	0	0.000000E+000
1	50.50218466	3.856962E-012	1.705696E-011	1	0.000000E+000
1	50.50224851	1.705696E-011	3.856962E-012	0	0.000000E+000
1	50.50228942	3.856962E-012	1.705696E-011	1	0.000000E+000
1	50.50234079	1.705696E-011	3.856962E-012	0	0.000000E+000
1	50.50236933	3.856962E-012	1.705696E-011	1	0.000000E+000
1	50.50257275	1.705696E-011	3.856962E-012	0	0.000000E+000
1	50.50263718	3.856962E-012	1.705696E-011	1	0.000000E+000
1	50.50271286	1.705696E-011	3.856962E-012	0	0.000000E+000
1	50.50272926	3.856962E-012	1.705696E-011	1	0.000000E+000
1	50.50306312	1.705696E-011	3.856962E-012	0	0.000000E+000
1	50.50309037	3.856962E-012	1.705696E-011	1	0.000000E+000
1	50.50359659	1.705696E-011	3.856962E-012	0	0.000000E+000
1	50.50361063	3.856962E-012	1.705696E-011	1	0.000000E+000
1	50.50386376	1.705696E-011	3.856962E-012	0	0.000000E+000
1	50.50386942	3.856962E-012	1.705696E-011	1	0.000000E+000
1	50.50422531	1.705696E-011	3.856962E-012	0	0.000000E+000
1	50.50423463	3.856962E-012	1.705696E-011	1	0.000000E+000
1	50.50488386	1.705696E-011	3.856962E-012	0	0.000000E+000
1	50.50488479	3.856962E-012	1.705696E-011	1	0.000000E+000
1	50.50520506	1.705696E-011	3.856962E-012	0	0.000000E+000
1	50.50525135	3.856962E-012	1.705696E-011	1	0.000000E+000
1	50.50529371	1.705696E-011	3.856962E-012	0	0.000000E+000
1	50.50531766	3.856962E-012	1.705696E-011	1	0.000000E+000
1	50.50544650	1.705696E-011	3.856962E-012	0	0.000000E+000
1	50.50548918	3.856962E-012	1.705696E-011	1	0.000000E+000
1	50.50567879	1.705696E-011	3.856962E-012	0	0.000000E+000
1	50.50587077	3.856962E-012	1.705696E-011	1	0.000000E+000
1	50.50596177	1.705696E-011	3.856962E-012	0	0.000000E+000
1	50.50597611	3.856962E-012	1.705696E-011	1	0.000000E+000
1	50.50620955	1.705696E-011	3.856962E-012	0	0.000000E+000
1	50.50622677	3.856962E-012	1.705696E-011	1	0.000000E+000
1	50.50646890	1.705696E-011	3.856962E-012	0	0.000000E+000
1	50.50650190	3.856962E-012	1.705696E-011	1	0.000000E+000
1	50.50690925	1.705696E-011	3.856962E-012	0	0.000000E+000
1	50.50699748	3.856962E-012	1.705696E-011	1	0.000000E+000
1	50.50723506	1.705696E-011	3.856962E-012	0	0.000000E+000
1	50.50727579	3.856962E-012	1.705696E-011	1	0.000000E+000
1	50.50762181	1.705696E-011	3.856962E-012	0	0.000000E+000
1	50.50771189	3.856962E-012	1.705696E-011	1	0.000000E+000
1	50.50784413	1.705696E-011	3.856962E-012	0	0.000000E+000
1	50.50787979	3.856962E-012	1.705696E-011	1	0.000000E+000
1	50.50808302	1.705696E-011	3.856962E-012	0	0.000000E+000
1	50.50813458	3.856962E-012	1.705696E-011	1	0.000000E+000
1	50.50821698	1.705696E-011	3.856962E-012	0	0.000000E+000
1	50.50824329	3.856962E-012	1.705696E-011	1	0.000000E+000
1	50.50833673	1.705696E-011	3.856962E-012	0	0.000000E+000
1	50.50837340	3.856962E-012	1.705696E-011	1	0.000000E+000
1	50.50859740	1.705696E-011	3.856962E-012	0	0.000000E+000
1	50.50861225	3.856962E-012	1.705696E-011	1	0.000000E+000
1	50.50866006	1.705696E-011	3.856962E-012	0	0.000000E+000
1	50.50893930	3.856962E-012	1.705696E-011	1	0.000000E+000
1	50.50933247	1.705696E-011	3.856962E-012	0	0.000000E+000
1	50.50935461	3.856962E-012	1.705696E-011	1	0.000000E+000
1	50.50943583	1.705696E-011	3.856962E-012	0	0.000000E+000
1	50.50947969	3.856962E-012	1.705696E-011	1	0.000000E+000
1	50.50960484	1.705696E-011	3.856962E-012	0	0.000000E+000
1	50.50972470	3.856962E-012	1.705696E-011	1	0.000000E+000
1	50.50980802	1.705696E-011	3.856962E-012	0	0.000000E+000
1	50.50984549	3.856962E-012	1.705696E-011	1	0.000000E+000
1	50.51005772	1.705696E-011	3.856962E-012	0	0.000000E+000
1	50.51009641	3.856962E-012	1.705696E-011	1	0.000000E+000
1	50.51054682	1.705696E-011	3.856962E-012	0	0.000000E+000
1	50.51056413	3.856962E-012	1.705696E-011	1	0.000000E+000
1	50.51060075	1.705696E-011	3.856962E-012	0	0.000000E+000
1	50.51064337	3.856962E-012	1.705696E-011	1	0.000000E+000
1	50.51072427	1.705696E-011	3.856962E-012	0	0.000000E+000
1	50.51076516	3.856962E-012	1.705696E-011	1	0.000000E+000
1	50.51079272	1.705696E-011	3.856962E-012	0	0.000000E+000
1	50.51089856	3.856962E-012	1.705696E-011	1	0.000000E+000
1	50.51093216	1.705696E-011	3.856962E-012	0	0.000000E+000
1	50.51096337	3.856962E-012	1.705696E-011	1	0.000000E+000
1	50.51099903	1.705696E-011	3.856962E-012	0	0.000000E+000
1	50.51102260	3.856962E-012	1.705696E-011	1	0.000000E+000
1	50.51113340	1.705696E-011	3.856962E-012	0	0.000000E+000
1	50.51117631	3.856962E-012	1.705696E-011	1	0.000000E+000
1	50.51131214	1.705696E-011	3.856962E-012	0	0.000000E+000
1	50.51134189	3.856962E-012	1.705696E-011	1	0.000000E+000
1	50.51144859	1.705696E-011	3.856962E-012	0	0.000000E+000
1	50.51146992	3.856962E-012	1.705696E-011	1	0.000000E+000
1	50.51150253	1.705696E-011	3.856962E-012	0	0.000000E+000
1	50.51152578	3.856962E-012	1.705696E-011	1	0.000000E+000
1	50.51229134	1.705696E-011	3.856962E-012	0	0.000000E+000
1	50.51231055	3.856962E-012	1.705696E-011	1	0.000000E+000
1	50.51236748	1.705696E-011	3.856962E-012	0	0.000000E+000
1	50.51243648	3.856962E-012	1.705696E-011	1	0.000000E+000
1	50.51259790	1.705696E-011	3.856962E-012	0	0.000000E+000
1	50.51261217	3.856962E-012	1.705696E-011	1	0.000000E+000
1	50.51267760	1.705696E-011	3.856962E-012	0	0.000000E+000
1	50.51273301	3.856962E-012	1.705696E-011	1	0.000000E+000
1	50.51274936	1.705696E-011	3.856962E-012	0	0.000000E+000
1	50.51276275	3.856962E-012	1.705696E-011	1	0.000000E+000
1	50.51308856	1.705696E-011	3.856962E-012	0	0.000000E+000
1	50.51312972	3.856962E-012	1.705696E-011	1	0.000000E+000
1	50.51329117	1.705696E-011	3.856962E-012	0	0.000000E+000
1	50.51333443	3.856962E-012	1.705696E-011	1	0.000000E+000
1	50.51339890	1.705696E-011	3.856962E-012	0	0.000000E+000
1	50.51341614	3.856962E-012	1.705696E-011	1	0.000000E+000
1	50.51351855	1.705696E-011	3.856962E-012	0	0.000000E+000
1	50.51355003	3.856962E-012	1.705696E-011	1	0.000000E+000
1	50.51431733	1.705696E-011	3.856962E-012	0	0.000000E+000
1	50.51437525	3.856962E-012	1.705696E-011	1	0.000000E+000
1	50.51471877	1.705696E-011	3.856962E-012	0	0.000000E+000
1	50.51474582	3.856962E-012	1.705696E-011	1	0.000000E+000
1	50.51479540	1.705696E-011	3.856962E-012	0	0.000000E+000
1	50.51485423	3.856962E-012	1.705696E-011	1	0.000000E+000
1	50.51488622	1.705696E-011	3.856962E-012	0	0.000000E+000
1	50.51491626	3.856962E-012	1.705696E-011	1	0.000000E+000
1	50.51500053	1.705696E-011	3.856962E-012	0	0.000000E+000
1	50.51503636	3.856962E-012	1.705696E-011	1	0.000000E+000
1	50.51514661	1.705696E-011	3.856962E-012	0	0.000000E+000
1	50.51517789	3.856962E-012	1.705696E-011	1	0.000000E+000
1	50.51527813	1.705696E-011	3.856962E-012	0	0.000000E+000
1	50.51530385	3.856962E-012	1.705696E-011	1	0.000000E+000
1	50.51533460	1.705696E-011	3.856962E-012	0	0.000000E+000
1	50.51536456	3.856962E-012	1.705696E-011	1	0.000000E+000
1	50.51547018	1.705696E-011	3.856962E-012	0	0.000000E+000
1	50.51549876	3.856962E-012	1.705696E-011	1	0.000000E+000
1	50.51569052	1.705696E-011	3.856962E-012	0	0.000000E+000
1	50.51608014	3.856962E-012	1.705696E-011	1	0.000000E+000
1	50.51627993	1.705696E-011	3.856962E-012	0	0.000000E+000
1	50.51628812	3.856962E-012	1.705696E-011	1	0.000000E+000
1	50.51650520	1.705696E-011	3.856962E-012	0	0.000000E+000
1	50.51654439	3.856962E-012	1.705696E-011	1	0.000000E+000
1	50.51701009	1.705696E-011	3.856962E-012	0	0.000000E+000
1	50.51702456	3.856962E-012	1.705696E-011	1	0.000000E+000
1	50.51735350	1.705696E-011	3.856962E-012	0	0.000000E+000
1	50.51763706	3.856962E-012	1.705696E-011	1	0.000000E+000
1	50.51779631	1.705696E-011	3.856962E-012	0	0.000000E+000
1	50.51783818	3.856962E-012	1.705696E-011	1	0.000000E+000
1	50.51813621	1.705696E-011	3.856962E-012	0	0.000000E+000
1	50.51825086	3.856962E-012	1.705696E-011	1	0.000000E+000
1	50.51858445	1.705696E-011	3.856962E-012	0	0.000000E+000
1	50.51860878	3.856962E-012	1.705696E-011	1	0.000000E+000
1	50.51875637	1.705696E-011	3.856962E-012	0	0.000000E+000
1	50.51877214	3.856962E-012	1.705696E-011	1	0.000000E+000
1	50.51885012	1.705696E-011	3.856962E-012	0	0.000000E+000
1	50.51887287	3.856962E-012	1.705696E-011	1	0.000000E+000
1	50.51908729	1.705696E-011	3.856962E-012	0	0.000000E+000
1	50.51910606	3.856962E-012	1.705696E-011	1	0.000000E+000
1	50.51918374	1.705696E-011	3.856962E-012	0	0.000000E+000
1	50.51924790	3.856962E-012	1.705696E-011	1	0.000000E+000
1	50.51965884	1.705696E-011	3.856962E-012	0	0.000000E+000
1	50.51968440	3.856962E-012	1.705696E-011	1	0.000000E+000
1	50.52003477	1.705696E-011	3.856962E-012	0	0.000000E+000
1	50.52025732	3.856962E-012	1.705696E-011	1	0.000000E+000
1	50.52035627	1.705696E-011	3.856962E-012	0	0.000000E+000
1	50.52038303	3.856962E-012	1.705696E-011	1	0.000000E+000
1	50.52065693	1.705696E-011	3.856962E-012	0	0.000000E+000
1	50.52067579	3.856962E-012	1.705696E-011	1	0.000000E+000
1	50.52079813	1.705696E-011	3.856962E-012	0	0.000000E+000
1	50.52083964	3.856962E-012	1.705696E-011	1	0.000000E+000
1	50.52106994	1.705696E-011	3.856962E-012	0	0.000000E+000
1	50.52108416	3.856962E-012	1.705696E-011	1	0.000000E+000
1	50.52138584	1.705696E-011	3.856962E-012	0	0.000000E+000
1	50.52141810	3.856962E-012	1.705696E-011	1	0.000000E+000
1	50.52165178	1.705696E-011	3.856962E-012	0	0.000000E+000
1	50.52169072	3.856962E-012	1.705696E-011	1	0.000000E+000
1	50.52174775	1.705696E-011	3.856962E-012	0	0.000000E+000
1	50.52180140	3.856962E-012	1.705696E-011	1	0.000000E+000
1	50.52186597	1.705696E-011	3.856962E-012	0	0.000000E+000
1	50.52187623	3.856962E-012	1.705696E-011	1	0.000000E+000
1	50.52194866	1.705696E-011	3.856962E-012	0	0.000000E+000
1	50.52198083	3.856962E-012	1.705696E-011	1	0.000000E+000
1	50.52209977	1.705696E-011	3.856962E-012	0	0.000000E+000
1	50.52211463	3.856962E-012	1.705696E-011	1	0.000000E+000
1	50.52224761	1.705696E-011	3.856962E-012	0	0.000000E+000
1	50.52227567	3.856962E-012	1.705696E-011	1	0.000000E+000
1	50.52274977	1.705696E-011	3.856962E-012	0	0.000000E+000
1	50.52277915	3.856962E-012	1.705696E-011	1	0.000000E+000
1	50.52308076	1.705696E-011	3.856962E-012	0	0.000000E+000
1	50.52308546	3.856962E-012	1.705696E-011	1	0.000000E+000
1	50.52324446	1.705696E-011	3.856962E-012	0	0.000000E+000
1	50.52328112	3.856962E-012	1.705696E-011	1	0.000000E+000
1	50.52349215	1.705696E-011	3.856962E-012	0	0.000000E+000
1	50.52356363	3.856962E-012	1.705696E-011	1	0.000000E+000
1	50.52369723	1.705696E-011	3.856962E-012	0	0.000000E+000
1	50.52383991	3.856962E-012	1.705696E-011	1	0.000000E+000
1	50.52396775	1.705696E-011	3.856962E-012	0	0.000000E+000
1	50.52399940	3.856962E-012	1.705696E-011	1	0.000000E+000
1	50.52414212	1.705696E-011	3.856962E-012	0	0.000000E+000
1	50.52421930	3.856962E-012	1.705696E-011	1	0.000000E+000
1	50.52429546	1.705696E-011	3.856962E-012	0	0.000000E+000
1	50.52431164	3.856962E-012	1.705696E-011	1	0.000000E+000
1	50.52446915	1.705696E-011	3.856962E-012	0	0.000000E+000
1	50.52448704	3.856962E-012	1.705696E-011	1	0.000000E+000
1	50.52452024	1.705696E-011	3.856962E-012	0	0.000000E+000
1	50.52453073	3.856962E-012	1.705696E-011	1	0.000000E+000
1	50.52463057	1.705696E-011	3.856962E-012	0	0.000000E+000
1	50.52466466	3.856962E-012	1.705696E-011	1	0.000000E+000
1	50.52505878	1.705696E-011	3.856962E-012	0	0.000000E+000
1	50.52507137	3.856962E-012	1.705696E-011	1	0.000000E+000
1	50.52536388	1.705696E-011	3.856962E-012	0	0.000000E+000
1	50.52541261	3.856962E-012	1.705696E-011	1	0.000000E+000
1	50.52560200	1.705696E-011	3.856962E-012	0	0.000000E+000
1	50.52562273	3.856962E-012	1.705696E-011	1	0.000000E+000
1	50.52581464	1.705696E-011	3.856962E-012	0	0.000000E+000
1	50.52584759	3.856962E-012	1.705696E-011	1	0.000000E+000
1	50.52592268	1.705696E-011	3.856962E-012	0	0.000000E+000
1	50.52592693	3.856962E-012	1.705696E-011	1	0.000000E+000
1	50.52650310	1.705696E-011	3.856962E-012	0	0.000000E+000
1	50.52651498	3.856962E-012	1.705696E-011	1	0.000000E+000
1	50.52700662	1.705696E-011	3.856962E-012	0	0.000000E+000
1	50.52710659	3.856962E-012	1.705696E-011	1	0.000000E+000
1	50.52714330	1.705696E-011	3.856962E-012	0	0.000000E+000
1	50.52719225	3.856962E-012	1.705696E-011	1	0.000000E+000
1	50.52748766	1.705696E-011	3.856962E-012	0	0.000000E+000
1	50.52756173	3.856962E-012	1.705696E-011	1	0.000000E+000
1	50.52773002	1.705696E-011	3.856962E-012	0	0.000000E+000
1	50.52774676	3.856962E-012	1.705696E-011	1	0.000000E+000
1	50.52783755	1.705696E-011	3.856962E-012	0	0.000000E+000
1	50.52785516	3.856962E-012	1.705696E-011	1	0.000000E+000
1	50.52791872	1.705696E-011	3.856962E-012	0	0.000000E+000
1	50.52792967	3.856962E-012	1.705696E-011	1	0.000000E+000
1	50.52795042	1.705696E-011	3.856962E-012	0	0.000000E+000
1	50.52797711	3.856962E-012	1.705696E-011	1	0.000000E+000
1	50.52799932	1.705696E-011	3.856962E-012	0	0.000000E+000
1	50.52802318	3.856962E-012	1.705696E-011	1	0.000000E+000
1	50.52824347	1.705696E-011	3.856962E-012	0	0.000000E+000
1	50.52826013	3.856962E-012	1.705696E-011	1	0.000000E+000
1	50.52869831	1.705696E-011	3.856962E-012	0	0.000000E+000
1	50.52872164	3.856962E-012	1.705696E-011	1	0.000000E+000
1	50.52916264	1.705696E-011	3.856962E-012	0	0.000000E+000
1	50.52928254	3.856962E-012	1.705696E-011	1	0.000000E+000
1	50.52931992	1.705696E-011	3.856962E-012	0	0.000000E+000
1	50.52934268	3.856962E-012	1.705696E-011	1	0.000000E+000
1	50.52943027	1.705696E-011	3.856962E-012	0	0.000000E+000
1	50.52945553	3.856962E-012	1.705696E-011	1	0.000000E+000
1	50.52952896	1.705696E-011	3.856962E-012	0	0.000000E+000
1	50.52973817	3.856962E-012	1.705696E-011	1	0.000000E+000
1	50.53037911	1.705696E-011	3.856962E-012	0	0.000000E+000
1	50.53039447	3.856962E-012	1.705696E-011	1	0.000000E+000
1	50.53059868	1.705696E-011	3.856962E-012	0	0.000000E+000
1	50.53063414	3.856962E-012	1.705696E-011	1	0.000000E+000
1	50.53082188	1.705696E-011	3.856962E-012	0	0.000000E+000
1	50.53086859	3.856962E-012	1.705696E-011	1	0.000000E+000
1	50.53091693	1.705696E-011	3.856962E-012	0	0.000000E+000
1	50.53101105	3.856962E-012	1.705696E-011	1	0.000000E+000
1	50.53105742	1.705696E-011	3.856962E-012	0	0.000000E+000
1	50.53125373	3.856962E-012	1.705696E-011	1	0.000000E+000
1	50.53156398	1.705696E-011	3.856962E-012	0	0.000000E+000
1	50.53163265	3.856962E-012	1.705696E-011	1	0.000000E+000
1	50.53173733	1.705696E-011	3.856962E-012	0	0.000000E+000
1	50.53176022	3.856962E-012	1.705696E-011	1	0.000000E+000
1	50.53197538	1.705696E-011	3.856962E-012	0	0.000000E+000
1	50.53199672	3.856962E-012	1.705696E-011	1	0.000000E+000
1	50.53291974	1.705696E-011	3.856962E-012	0	0.000000E+000
1	50.53307183	3.856962E-012	1.705696E-011	1	0.000000E+000
1	50.53325113	1.705696E-011	3.856962E-012	0	0.000000E+000
1	50.53333181	3.856962E-012	1.705696E-011	1	0.000000E+000
1	50.53342995	1.705696E-011	3.856962E-012	0	0.000000E+000
1	50.53344424	3.856962E-012	1.705696E-011	1	0.000000E+000
1	50.53368867	1.705696E-011	3.856962E-012	0	0.000000E+000
1	50.53373520	3.856962E-012	1.705696E-011	1	0.000000E+000
1	50.53392319	1.705696E-011	3.856962E-012	0	0.000000E+000
1	50.53395567	3.856962E-012	1.705696E-011	1	0.000000E+000
1	50.53428386	1.705696E-011	3.856962E-012	0	0.000000E+000
1	50.53429186	3.856962E-012	1.705696E-011	1	0.000000E+000
1	50.53440184	1.705696E-011	3.856962E-012	0	0.000000E+000
1	50.53443358	3.856962E-012	1.705696E-011	1	0.000000E+000
1	50.53450193	1.705696E-011	3.856962E-012	0	0.000000E+000
1	50.53452987	3.856962E-012	1.705696E-011	1	0.000000E+000
1	50.53486098	1.705696E-011	3.856962E-012	0	0.000000E+000
1	50.53487836	3.856962E-012	1.705696E-011	1	0.000000E+000
1	50.53490781	1.705696E-011	3.856962E-012	0	0.000000E+000
1	50.53493711	3.856962E-012	1.705696E-011	1	0.000000E+000
1	50.53504015	1.705696E-011	3.856962E-012	0	0.000000E+000
1	50.53508408	3.856962E-012	1.705696E-011	1	0.000000E+000
1	50.53569878	1.705696E-011	3.856962E-012	0	0.000000E+000
1	50.53571508	3.856962E-012	1.705696E-011	1	0.000000E+000
1	50.53584559	1.705696E-011	3.856962E-012	0	0.000000E+000
1	50.53587837	3.856962E-012	1.705696E-011	1	0.000000E+000
1	50.53665291	1.705696E-011	3.856962E-012	0	0.000000E+000
1	54.25152187	3.735635E-012	1.693563E-011	1	0.000000E+000
1	54.25154530	1.693563E-011	3.735635E-012	0	0.000000E+000
1	54.25156795	3.735635E-012	1.693563E-011	1	0.000000E+000
1	54.25162751	1.693563E-011	3.735635E-012	0	0.000000E+000
1	54.25163705	3.735635E-012	1.693563E-011	1	0.000000E+000
1	54.25170707	1.693563E-011	3.735635E-012	0	0.000000E+000
1	54.25174938	3.735635E-012	1.693563E-011	1	0.000000E+000
1	54.25201230	1.693563E-011	3.735635E-012	0	0.000000E+000
1	54.25203456	3.735635E-012	1.693563E-011	1	0.000000E+000
1	54.25221024	1.693563E-011	3.735635E-012	0	0.000000E+000
1	54.25222555	3.735635E-012	1.693563E-011	1	0.000000E+000
1	54.25242733	1.693563E-011	3.735635E-012	0	0.000000E+000
1	54.25254625	3.735635E-012	1.693563E-011	1	0.000000E+000
1	54.25264799	1.693563E-011	3.735635E-012	0	0.000000E+000
1	54.25285722	3.735635E-012	1.693563E-011	1	0.000000E+000
1	54.25298091	1.693563E-011	3.735635E-012	0	0.000000E+000
1	54.25299058	3.735635E-012	1.693563E-011	1	0.000000E+000
1	54.25328229	1.693563E-011	3.735635E-012	0	0.000000E+000
1	54.25330432	3.735635E-012	1.693563E-011	1	0.000000E+000
1	54.25336371	1.693563E-011	3.735635E-012	0	0.000000E+000
1	54.25337068	3.735635E-012	1.693563E-011	1	0.000000E+000
1	54.25340038	1.693563E-011	3.735635E-012	0	0.000000E+000
1	54.25341369	3.735635E-012	1.693563E-011	1	0.000000E+000
1	54.25353118	1.693563E-011	3.735635E-012	0	0.000000E+000
1	54.25355981	3.735635E-012	1.693563E-011	1	0.000000E+000
1	54.25392843	1.693563E-011	3.735635E-012	0	0.000000E+000
1	54.25394926	3.735635E-012	1.693563E-011	1	0.000000E+000
1	54.25410523	1.693563E-011	3.735635E-012	0	0.000000E+000
1	54.25420397	3.735635E-012	1.693563E-011	1	0.000000E+000
1	54.25432162	1.693563E-011	3.735635E-012	0	0.000000E+000
1	54.25436038	3.735635E-012	1.693563E-011	1	0.000000E+000
1	54.25453206	1.693563E-011	3.735635E-012	0	0.000000E+000
1	54.25458217	3.735635E-012	1.693563E-011	1	0.000000E+000
1	54.25465479	1.693563E-011	3.735635E-012	0	0.000000E+000
1	54.25469041	3.735635E-012	1.693563E-011	1	0.000000E+000
1	54.25472152	1.693563E-011	3.735635E-012	0	0.000000E+000
1	54.25475307	3.735635E-012	1.693563E-011	1	0.000000E+000
1	54.25479003	1.693563E-011	3.735635E-012	0	0.000000E+000
1	54.25484252	3.735635E-012	1.693563E-011	1	0.000000E+000
1	54.25514319	1.693563E-011	3.735635E-012	0	0.000000E+000
1	54.25523507	3.735635E-012	1.693563E-011	1	0.000000E+000
1	54.25534987	1.693563E-011	3.735635E-012	0	0.000000E+000
1	54.25538119	3.735635E-012	1.693563E-011	1	0.000000E+000
1	54.25561191	1.693563E-011	3.735635E-012	0	0.000000E+000
1	54.25568660	3.735635E-012	1.693563E-011	1	0.000000E+000
1	54.25619753	1.693563E-011	3.735635E-012	0	0.000000E+000
1	54.25623769	3.735635E-012	1.693563E-011	1	0.000000E+000
1	54.25657164	1.693563E-011	3.735635E-012	0	0.000000E+000
1	54.26016040	3.735635E-012	1.693563E-011	1	0.000000E+000
1	54.26033623	1.693563E-011	3.735635E-012	0	0.000000E+000
1	54.26040369	3.735635E-012	1.693563E-011	1	0.000000E+000
1	54.26048454	1.693563E-011	3.735635E-012	0	0.000000E+000
1	54.26048598	3.735635E-012	1.693563E-011	1	0.000000E+000
1	54.26061619	1.693563E-011	3.735635E-012	0	0.000000E+000
1	54.26066407	3.735635E-012	1.693563E-011	1	0.000000E+000
1	54.26076267	1.693563E-011	3.735635E-012	0	0.000000E+000
1	54.26080899	3.735635E-012	1.693563E-011	1	0.000000E+000
1	54.26108250	1.693563E-011	3.735635E-012	0	0.000000E+000
1	54.26109067	3.735635E-012	1.693563E-011	1	0.000000E+000
1	54.26113845	1.693563E-011	3.735635E-012	0	0.000000E+000
1	54.26117303	3.735635E-012	1.693563E-011	1	0.000000E+000
1	54.26152363	1.693563E-011	3.735635E-012	0	0.000000E+000
1	54.26153105	3.735635E-012	1.693563E-011	1	0.000000E+000
1	54.26165013	1.693563E-011	3.735635E-012	0	0.000000E+000
1	54.26167272	3.735635E-012	1.693563E-011	1	0.000000E+000
1	54.26172411	1.693563E-011	3.735635E-012	0	0.000000E+000
1	54.26212272	3.735635E-012	1.693563E-011	1	0.000000E+000
1	54.26254874	1.693563E-011	3.735635E-012	0	0.000000E+000
1	54.26259598	3.735635E-012	1.693563E-011	1	0.000000E+000
1	54.26311302	1.693563E-011	3.735635E-012	0	0.000000E+000
1	54.26317332	3.735635E-012	1.693563E-011	1	0.000000E+000
1	54.26324802	1.693563E-011	3.735635E-012	0	0.000000E+000
1	54.26329829	3.735635E-012	1.693563E-011	1	0.000000E+000
1	54.26352890	1.693563E-011	3.735635E-012	0	0.000000E+000
1	54.26355834	3.735635E-012	1.693563E-011	1	0.000000E+000
1	54.26357928	1.693563E-011	3.735635E-012	0	0.000000E+000
1	54.26361545	3.735635E-012	1.693563E-011	1	0.000000E+000
1	54.26383012	1.693563E-011	3.735635E-012	0	0.000000E+000
1	54.26392569	3.735635E-012	1.693563E-011	1	0.000000E+000
1	54.26420635	1.693563E-011	3.735635E-012	0	0.000000E+000
1	54.26443276	3.735635E-012	1.693563E-011	1	0.000000E+000
1	54.26455579	1.693563E-011	3.735635E-012	0	0.000000E+000
1	54.26457766	3.735635E-012	1.693563E-011	1	0.000000E+000
1	54.26493355	1.693563E-011	3.735635E-012	0	0.000000E+000
1	54.26533600	3.735635E-012	1.693563E-011	1	0.000000E+000
1	54.26550499	1.693563E-011	3.735635E-012	0	0.000000E+000
1	54.26561334	3.735635E-012	1.693563E-011	1	0.000000E+000
1	54.26571819	1.693563E-011	3.735635E-012	0	0.000000E+000
1	54.26575995	3.735635E-012	1.693563E-011	1	0.000000E+000
1	54.26581585	1.693563E-011	3.735635E-012	0	0.000000E+000
1	54.26584546	3.735635E-012	1.693563E-011	1	0.000000E+000
1	54.26603196	1.693563E-011	3.735635E-012	0	0.000000E+000
1	54.26607926	3.735635E-012	1.693563E-011	1	0.000000E+000
1	54.26640149	1.693563E-011	3.735635E-012	0	0.000000E+000
1	54.26672094	3.735635E-012	1.693563E-011	1	0.000000E+000
1	54.26677323	1.693563E-011	3.735635E-012	0	0.000000E+000
1	54.26688590	3.735635E-012	1.693563E-011	1	0.000000E+000
1	54.26698623	1.693563E-011	3.735635E-012	0	0.000000E+000
1	54.26699921	3.735635E-012	1.693563E-011	1	0.000000E+000
1	54.26716418	1.693563E-011	3.735635E-012	0	0.000000E+000
1	54.26718174	3.735635E-012	1.693563E-011	1	0.000000E+000
1	54.26766074	1.693563E-011	3.735635E-012	0	0.000000E+000
1	54.26768621	3.735635E-012	1.693563E-011	1	0.000000E+000
1	54.26785293	1.693563E-011	3.735635E-012	0	0.000000E+000
1	54.26790161	3.735635E-012	1.693563E-011	1	0.000000E+000
1	54.26815783	1.693563E-011	3.735635E-012	0	0.000000E+000
1	54.26817952	3.735635E-012	1.693563E-011	1	0.000000E+000
1	54.26895425	1.693563E-011	3.735635E-012	0	0.000000E+000
1	54.26906997	3.735635E-012	1.693563E-011	1	0.000000E+000
1	54.26916662	1.693563E-011	3.735635E-012	0	0.000000E+000
1	54.26918649	3.735635E-012	1.693563E-011	1	0.000000E+000
1	54.26923268	1.693563E-011	3.735635E-012	0	0.000000E+000
1	54.26925131	3.735635E-012	1.693563E-011	1	0.000000E+000
1	54.26931410	1.693563E-011	3.735635E-012	0	0.000000E+000
1	54.26932961	3.735635E-012	1.693563E-011	1	0.000000E+000
1	54.27010768	1.693563E-011	3.735635E-012	0	0.000000E+000
1	54.27017518	3.735635E-012	1.693563E-011	1	0.000000E+000
1	54.27026326	1.693563E-011	3.735635E-012	0	0.000000E+000
1	54.27029680	3.735635E-012	1.693563E-011	1	0.000000E+000
1	54.27031012	1.693563E-011	3.735635E-012	0	0.000000E+000
1	54.27034360	3.735635E-012	1.693563E-011	1	0.000000E+000
1	54.27050396	1.693563E-011	3.735635E-012	0	0.000000E+000
1	54.27069890	3.735635E-012	1.693563E-011	1	0.000000E+000
1	54.27101315	1.693563E-011	3.735635E-012	0	0.000000E+000
1	54.27103752	3.735635E-012	1.693563E-011	1	0.000000E+000
1	54.27116971	1.693563E-011	3.735635E-012	0	0.000000E+000
1	54.27119014	3.735635E-012	1.693563E-011	1	0.000000E+000
1	54.27158481	1.693563E-011	3.735635E-012	0	0.000000E+000
1	54.27159319	3.735635E-012	1.693563E-011	1	0.000000E+000
1	54.27166264	1.693563E-011	3.735635E-012	0	0.000000E+000
1	54.27169059	3.735635E-012	1.693563E-011	1	0.000000E+000
1	54.27201480	1.693563E-011	3.735635E-012	0	0.000000E+000
1	54.27203369	3.735635E-012	1.693563E-011	1	0.000000E+000
1	54.27228848	1.693563E-011	3.735635E-012	0	0.000000E+000
1	54.27233494	3.735635E-012	1.693563E-011	1	0.000000E+000
1	54.27240058	1.693563E-011	3.735635E-012	0	0.000000E+000
1	54.27249229	3.735635E-012	1.693563E-011	1	0.000000E+000
1	54.27267118	1.693563E-011	3.735635E-012	0	0.000000E+000
1	54.27271601	3.735635E-012	1.693563E-011	1	0.000000E+000
1	54.27304855	1.693563E-011	3.735635E-012	0	0.000000E+000
1	54.27305793	3.735635E-012	1.693563E-011	1	0.000000E+000
1	54.27320936	1.693563E-011	3.735635E-012	0	0.000000E+000
1	54.27327069	3.735635E-012	1.693563E-011	1	0.000000E+000
1	54.27356248	1.693563E-011	3.735635E-012	0	0.000000E+000
1	54.27359231	3.735635E-012	1.693563E-011	1	0.000000E+000
1	54.27381550	1.693563E-011	3.735635E-012	0	0.000000E+000
1	54.27391683	3.735635E-012	1.693563E-011	1	0.000000E+000
1	54.27393521	1.693563E-011	3.735635E-012	0	0.000000E+000
1	54.27398063	3.735635E-012	1.693563E-011	1	0.000000E+000
1	54.27422679	1.693563E-011	3.735635E-012	0	0.000000E+000
1	54.27424699	3.735635E-012	1.693563E-011	1	0.000000E+000
1	54.27456398	1.693563E-011	3.735635E-012	0	0.000000E+000
1	54.27456668	3.735635E-012	1.693563E-011	1	0.000000E+000
1	54.27463449	1.693563E-011	3.735635E-012	0	0.000000E+000
1	54.27465810	3.735635E-012	1.693563E-011	1	0.000000E+000
1	54.27482455	1.693563E-011	3.735635E-012	0	0.000000E+000
1	54.27484266	3.735635E-012	1.693563E-011	1	0.000000E+000
1	54.27513170	1.693563E-011	3.735635E-012	0	0.000000E+000
1	54.27517573	3.735635E-012	1.693563E-011	1	0.000000E+000
1	54.27522620	1.693563E-011	3.735635E-012	0	0.000000E+000
1	54.27525428	3.735635E-012	1.693563E-011	1	0.000000E+000
1	54.27532247	1.693563E-011	3.735635E-012	0	0.000000E+000
1	54.27534900	3.735635E-012	1.693563E-011	1	0.000000E+000
1	54.27537365	1.693563E-011	3.735635E-012	0	0.000000E+000
1	54.27540549	3.735635E-012	1.693563E-011	1	0.000000E+000
1	54.27597615	1.693563E-011	3.735635E-012	0	0.000000E+000
1	54.27603548	3.735635E-012	1.693563E-011	1	0.000000E+000
1	54.27627554	1.693563E-011	3.735635E-012	0	0.000000E+000
1	54.27628415	3.735635E-012	1.693563E-011	1	0.000000E+000
1	54.27640680	1.693563E-011	3.735635E-012	0	0.000000E+000
1	54.27652472	3.735635E-012	1.693563E-011	1	0.000000E+000
1	54.27674965	1.693563E-011	3.735635E-012	0	0.000000E+000
1	54.27679502	3.735635E-012	1.693563E-011	1	0.000000E+000
1	54.27705753	1.693563E-011	3.735635E-012	0	0.000000E+000
1	54.27708587	3.735635E-012	1.693563E-011	1	0.000000E+000
1	54.27748539	1.693563E-011	3.735635E-012	0	0.000000E+000
1	54.27752008	3.735635E-012	1.693563E-011	1	0.000000E+000
1	54.27754131	1.693563E-011	3.735635E-012	0	0.000000E+000
1	54.27757622	3.735635E-012	1.693563E-011	1	0.000000E+000
1	54.27763291	1.693563E-011	3.735635E-012	0	0.000000E+000
1	54.27766204	3.735635E-012	1.693563E-011	1	0.000000E+000
1	54.27785920	1.693563E-011	3.735635E-012	0	0.000000E+000
1	54.27796962	3.735635E-012	1.693563E-011	1	0.000000E+000
1	54.27804155	1.693563E-011	3.735635E-012	0	0.000000E+000
1	54.27815990	3.735635E-012	1.693563E-011	1	0.000000E+000
1	54.27832671	1.693563E-011	3.735635E-012	0	0.000000E+000
1	54.27833643	3.735635E-012	1.693563E-011	1	0.000000E+000
1	54.27858623	1.693563E-011	3.735635E-012	0	0.000000E+000
1	54.27860954	3.735635E-012	1.693563E-011	1	0.000000E+000
1	54.27900479	1.693563E-011	3.735635E-012	0	0.000000E+000
1	54.27902545	3.735635E-012	1.693563E-011	1	0.000000E+000
1	54.27916198	1.693563E-011	3.735635E-012	0	0.000000E+000
1	54.27921834	3.735635E-012	1.693563E-011	1	0.000000E+000
1	54.27938752	1.693563E-011	3.735635E-012	0	0.000000E+000
1	54.27941498	3.735635E-012	1.693563E-011	1	0.000000E+000
1	54.27955503	1.693563E-011	3.735635E-012	0	0.000000E+000
1	54.27958396	3.735635E-012	1.693563E-011	1	0.000000E+000
1	54.27962765	1.693563E-011	3.735635E-012	0	0.000000E+000
1	54.27964579	3.735635E-012	1.693563E-011	1	0.000000E+000
1	54.27967490	1.693563E-011	3.735635E-012	0	0.000000E+000
1	54.27969328	3.735635E-012	1.693563E-011	1	0.000000E+000
1	54.28012431	1.693563E-011	3.735635E-012	0	0.000000E+000
1	54.28018097	3.735635E-012	1.693563E-011	1	0.000000E+000
1	54.28023153	1.693563E-011	3.735635E-012	0	0.000000E+000
1	54.28036843	3.735635E-012	1.693563E-011	1	0.000000E+000
1	54.28039688	1.693563E-011	3.735635E-012	0	0.000000E+000
1	54.28043178	3.735635E-012	1.693563E-011	1	0.000000E+000
1	54.28052453	1.693563E-011	3.735635E-012	0	0.000000E+000
1	54.28053789	3.735635E-012	1.693563E-011	1	0.000000E+000
1	54.28081163	1.693563E-011	3.735635E-012	0	0.000000E+000
1	54.28085884	3.735635E-012	1.693563E-011	1	0.000000E+000
1	54.28091672	1.693563E-011	3.735635E-012	0	0.000000E+000
1	54.28092546	3.735635E-012	1.693563E-011	1	0.000000E+000
1	54.28094802	1.693563E-011	3.735635E-012	0	0.000000E+000
1	54.28098047	3.735635E-012	1.693563E-011	1	0.000000E+000
1	54.28104235	1.693563E-011	3.735635E-012	0	0.000000E+000
1	54.28105571	3.735635E-012	1.693563E-011	1	0.000000E+000
1	54.28115371	1.693563E-011	3.735635E-012	0	0.000000E+000
1	54.28117244	3.735635E-012	1.693563E-011	1	0.000000E+000
1	54.28183505	1.693563E-011	3.735635E-012	0	0.000000E+000
1	54.28187067	3.735635E-012	1.693563E-011	1	0.000000E+000
1	54.28216283	1.693563E-011	3.735635E-012	0	0.000000E+000
1	54.28225848	3.735635E-012	1.693563E-011	1	0.000000E+000
1	54.28265102	1.693563E-011	3.735635E-012	0	0.000000E+000
1	54.28271863	3.735635E-012	1.693563E-011	1	0.000000E+000
1	54.28275236	1.693563E-011	3.735635E-012	0	0.000000E+000
1	54.28276218	3.735635E-012	1.693563E-011	1	0.000000E+000
1	54.28290353	1.693563E-011	3.735635E-012	0	0.000000E+000
1	54.28295996	3.735635E-012	1.693563E-011	1	0.000000E+000
1	54.28304579	1.693563E-011	3.735635E-012	0	0.000000E+000
1	54.28305880	3.735635E-012	1.693563E-011	1	0.000000E+000
1	54.28371157	1.693563E-011	3.735635E-012	0	0.000000E+000
1	54.28375158	3.735635E-012	1.693563E-011	1	0.000000E+000
1	54.28383289	1.693563E-011	3.735635E-012	0	0.000000E+000
1	54.28387012	3.735635E-012	1.693563E-011	1	0.000000E+000
1	54.28392309	1.693563E-011	3.735635E-012	0	0.000000E+000
1	54.28393341	3.735635E-012	1.693563E-011	1	0.000000E+000
1	54.28399611	1.693563E-011	3.735635E-012	0	0.000000E+000
1	54.28402112	3.735635E-012	1.693563E-011	1	0.000000E+000
1	54.28430503	1.693563E-011	3.735635E-012	0	0.000000E+000
1	54.28452487	3.735635E-012	1.693563E-011	1	0.000000E+000
1	54.28479365	1.693563E-011	3.735635E-012	0	0.000000E+000
1	54.28499711	3.735635E-012	1.693563E-011	1	0.000000E+000
1	54.28529799	1.693563E-011	3.735635E-012	0	0.000000E+000
1	54.28532777	3.735635E-012	1.693563E-011	1	0.000000E+000
1	54.28544062	1.693563E-011	3.735635E-012	0	0.000000E+000
1	54.28546333	3.735635E-012	1.693563E-011	1	0.000000E+000
1	54.28579345	1.693563E-011	3.735635E-012	0	0.000000E+000
1	54.28581857	3.735635E-012	1.693563E-011	1	0.000000E+000
1	54.28588456	1.693563E-011	3.735635E-012	0	0.000000E+000
1	54.28590139	3.735635E-012	1.693563E-011	1	0.000000E+000
1	54.28598873	1.693563E-011	3.735635E-012	0	0.000000E+000
1	54.28599367	3.735635E-012	1.693563E-011	1	0.000000E+000
1	54.28631967	1.693563E-011	3.735635E-012	0	0.000000E+000
1	54.28651415	3.735635E-012	1.693563E-011	1	0.000000E+000
1	54.28655642	1.693563E-011	3.735635E-012	0	0.000000E+000
1	54.28657420	3.735635E-012	1.693563E-011	1	0.000000E+000
1	54.28672369	1.693563E-011	3.735635E-012	0	0.000000E+000
1	54.28673446	3.735635E-012	1.693563E-011	1	0.000000E+000
1	54.28689987	1.693563E-011	3.735635E-012	0	0.000000E+000
1	54.28692477	3.735635E-012	1.693563E-011	1	0.000000E+000
1	54.28698584	1.693563E-011	3.735635E-012	0	0.000000E+000
1	54.28700643	3.735635E-012	1.693563E-011	1	0.000000E+000
1	54.28715249	1.693563E-011	3.735635E-012	0	0.000000E+000
1	54.28719102	3.735635E-012	1.693563E-011	1	0.000000E+000
1	54.28724249	1.693563E-011	3.735635E-012	0	0.000000E+000
1	54.28725922	3.735635E-012	1.693563E-011	1	0.000000E+000
1	54.28731361	1.693563E-011	3.735635E-012	0	0.000000E+000
1	54.28733074	3.735635E-012	1.693563E-011	1	0.000000E+000
1	54.28740614	1.693563E-011	3.735635E-012	0	0.000000E+000
1	54.28742081	3.735635E-012	1.693563E-011	1	0.000000E+000
1	54.28768019	1.693563E-011	3.735635E-012	0	0.000000E+000
1	54.28771083	3.735635E-012	1.693563E-011	1	0.000000E+000
1	54.28841371	1.693563E-011	3.735635E-012	0	0.000000E+000
1	54.28845466	3.735635E-012	1.693563E-011	1	0.000000E+000
1	54.28847146	1.693563E-011	3.735635E-012	0	0.000000E+000
1	54.28852278	3.735635E-012	1.693563E-011	1	0.000000E+000
1	54.28867642	1.693563E-011	3.735635E-012	0	0.000000E+000
1	54.28870142	3.735635E-012	1.693563E-011	1	0.000000E+000
1	54.28879635	1.693563E-011	3.735635E-012	0	0.000000E+000
1	54.28882449	3.735635E-012	1.693563E-011	1	0.000000E+000
1	54.28888831	1.693563E-011	3.735635E-012	0	0.000000E+000
1	54.28891463	3.735635E-012	1.693563E-011	1	0.000000E+000
1	54.28892865	1.693563E-011	3.735635E-012	0	0.000000E+000
1	54.28898398	3.735635E-012	1.693563E-011	1	0.000000E+000
1	54.28942696	1.693563E-011	3.735635E-012	0	0.000000E+000
1	54.28946431	3.735635E-012	1.693563E-011	1	0.000000E+000
1	54.28994296	1.693563E-011	3.735635E-012	0	0.000000E+000
1	54.29002372	3.735635E-012	1.693563E-011	1	0.000000E+000
1	54.29019352	1.693563E-011	3.735635E-012	0	0.000000E+000
1	54.29029537	3.735635E-012	1.693563E-011	1	0.000000E+000
1	54.29038638	1.693563E-011	3.735635E-012	0	0.000000E+000
1	54.29044862	3.735635E-012	1.693563E-011	1	0.000000E+000
1	54.29064026	1.693563E-011	3.735635E-012	0	0.000000E+000
1	54.29064554	3.735635E-012	1.693563E-011	1	0.000000E+000
1	54.29093508	1.693563E-011	3.735635E-012	0	0.000000E+000
1	54.29096208	3.735635E-012	1.693563E-011	1	0.000000E+000
1	54.29105715	1.693563E-011	3.735635E-012	0	0.000000E+000
1	54.29106990	3.735635E-012	1.693563E-011	1	0.000000E+000
1	54.29125249	1.693563E-011	3.735635E-012	0	0.000000E+000
1	54.29128827	3.735635E-012	1.693563E-011	1	0.000000E+000
1	54.29132593	1.693563E-011	3.735635E-012	0	0.000000E+000
1	54.29134701	3.735635E-012	1.693563E-011	1	0.000000E+000
1	54.29184652	1.693563E-011	3.735635E-012	0	0.000000E+000
1	54.29187420	3.735635E-012	1.693563E-011	1	0.000000E+000
1	54.29202633	1.693563E-011	3.735635E-012	0	0.000000E+000
1	54.29205263	3.735635E-012	1.693563E-011	1	0.000000E+000
1	54.29212846	1.693563E-011	3.735635E-012	0	0.000000E+000
1	54.29213374	3.735635E-012	1.693563E-011	1	0.000000E+000
1	54.29220698	1.693563E-011	3.735635E-012	0	0.000000E+000
1	54.29224717	3.735635E-012	1.693563E-011	1	0.000000E+000
1	54.29282473	1.693563E-011	3.735635E-012	0	0.000000E+000
1	54.29285528	3.735635E-012	1.693563E-011	1	0.000000E+000
1	54.29288563	1.693563E-011	3.735635E-012	0	0.000000E+000
1	54.29292566	3.735635E-012	1.693563E-011	1	0.000000E+000
1	54.29349631	1.693563E-011	3.735635E-012	0	0.000000E+000
1	54.29354437	3.735635E-012	1.693563E-011	1	0.000000E+000
1	54.29372251	1.693563E-011	3.735635E-012	0	0.000000E+000
1	54.29373883	3.735635E-012	1.693563E-011	1	0.000000E+000
1	54.29393525	1.693563E-011	3.735635E-012	0	0.000000E+000
1	54.29398010	3.735635E-012	1.693563E-011	1	0.000000E+000
1	54.29409352	1.693563E-011	3.735635E-012	0	0.000000E+000
1	54.29416084	3.735635E-012	1.693563E-011	1	0.000000E+000
1	54.29426132	1.693563E-011	3.735635E-012	0	0.000000E+000
1	54.29428605	3.735635E-012	1.693563E-011	1	0.000000E+000
1	54.29432559	1.693563E-011	3.735635E-012	0	0.000000E+000
1	54.29433873	3.735635E-012	1.693563E-011	1	0.000000E+000
1	54.29451466	1.693563E-011	3.735635E-012	0	0.000000E+000
1	54.29453075	3.735635E-012	1.693563E-011	1	0.000000E+000
1	54.29467920	1.693563E-011	3.735635E-012	0	0.000000E+000
1	54.29470387	3.735635E-012	1.693563E-011	1	0.000000E+000
1	54.29475206	1.693563E-011	3.735635E-012	0	0.000000E+000
1	54.29475819	3.735635E-012	1.693563E-011	1	0.000000E+000
1	54.29482476	1.693563E-011	3.735635E-012	0	0.000000E+000
1	54.29487127	3.735635E-012	1.693563E-011	1	0.000000E+000
1	54.29509100	1.693563E-011	3.735635E-012	0	0.000000E+000
1	54.29513271	3.735635E-012	1.693563E-011	1	0.000000E+000
1	54.29563685	1.693563E-011	3.735635E-012	0	0.000000E+000
1	54.29565881	3.735635E-012	1.693563E-011	1	0.000000E+000
1	54.29571804	1.693563E-011	3.735635E-012	0	0.000000E+000
1	54.29574519	3.735635E-012	1.693563E-011	1	0.000000E+000
1	54.29587069	1.693563E-011	3.735635E-012	0	0.000000E+000
1	54.29592214	3.735635E-012	1.693563E-011	1	0.000000E+000
1	54.29595024	1.693563E-011	3.735635E-012	0	0.000000E+000
1	54.29605592	3.735635E-012	1.693563E-011	1	0.000000E+000
1	54.29643906	1.693563E-011	3.735635E-012	0	0.000000E+000
1	54.29647494	3.735635E-012	1.693563E-011	1	0.000000E+000
1	54.29656858	1.693563E-011	3.735635E-012	0	0.000000E+000
1	54.29664800	3.735635E-012	1.693563E-011	1	0.000000E+000
1	54.29688392	1.693563E-011	3.735635E-012	0	0.000000E+000
1	54.29690500	3.735635E-012	1.693563E-011	1	0.000000E+000
1	54.29702718	1.693563E-011	3.735635E-012	0	0.000000E+000
1	54.29705574	3.735635E-012	1.693563E-011	1	0.000000E+000
1	54.29732424	1.693563E-011	3.735635E-012	0	0.000000E+000
1	54.29740048	3.735635E-012	1.693563E-011	1	0.000000E+000
1	54.29765904	1.693563E-011	3.735635E-012	0	0.000000E+000
1	54.29767822	3.735635E-012	1.693563E-011	1	0.000000E+000
1	54.29780469	1.693563E-011	3.735635E-012	0	0.000000E+000
1	54.29780820	3.735635E-012	1.693563E-011	1	0.000000E+000
1	54.29790515	1.693563E-011	3.735635E-012	0	0.000000E+000
1	54.29794098	3.735635E-012	1.693563E-011	1	0.000000E+000
1	54.29806530	1.693563E-011	3.735635E-012	0	0.000000E+000
1	54.29809365	3.735635E-012	1.693563E-011	1	0.000000E+000
1	54.29812786	1.693563E-011	3.735635E-012	0	0.000000E+000
1	54.29829706	3.735635E-012	1.693563E-011	1	0.000000E+000
1	54.29838429	1.693563E-011	3.735635E-012	0	0.000000E+000
1	54.29847878	3.735635E-012	1.693563E-011	1	0.000000E+000
1	54.29863513	1.693563E-011	3.735635E-012	0	0.000000E+000
1	54.29867958	3.735635E-012	1.693563E-011	1	0.000000E+000
1	54.29870697	1.693563E-011	3.735635E-012	0	0.000000E+000
1	54.29877256	3.735635E-012	1.693563E-011	1	0.000000E+000
1	54.29883544	1.693563E-011	3.735635E-012	0	0.000000E+000
1	54.29884525	3.735635E-012	1.693563E-011	1	0.000000E+000
1	54.29907168	1.693563E-011	3.735635E-012	0	0.000000E+000
1	54.29909147	3.735635E-012	1.693563E-011	1	0.000000E+000
1	54.29919207	1.693563E-011	3.735635E-012	0	0.000000E+000
1	54.29922007	3.735635E-012	1.693563E-011	1	0.000000E+000
1	54.29926738	1.693563E-011	3.735635E-012	0	0.000000E+000
1	54.29929839	3.735635E-012	1.693563E-011	1	0.000000E+000
1	54.29930418	1.693563E-011	3.735635E-012	0	0.000000E+000
1	54.29935397	3.735635E-012	1.693563E-011	1	0.000000E+000
1	54.29943385	1.693563E-011	3.735635E-012	0	0.000000E+000
1	54.29950052	3.735635E-012	1.693563E-011	1	0.000000E+000
1	54.29974276	1.693563E-011	3.735635E-012	0	0.000000E+000
1	54.29976067	3.735635E-012	1.693563E-011	1	0.000000E+000
1	54.30018801	1.693563E-011	3.735635E-012	0	0.000000E+000
1	54.30021094	3.735635E-012	1.693563E-011	1	0.000000E+000
1	54.30074820	1.693563E-011	3.735635E-012	0	0.000000E+000
1	54.30081989	3.735635E-012	1.693563E-011	1	0.000000E+000
1	54.30134033	1.693563E-011	3.735635E-012	0	0.000000E+000
1	54.30137172	3.735635E-012	1.693563E-011	1	0.000000E+000
1	54.30147841	1.693563E-011	3.735635E-012	0	0.000000E+000
1	54.30150890	3.735635E-012	1.693563E-011	1	0.000000E+000
1	54.30213174	1.693563E-011	3.735635E-012	0	0.000000E+000
1	54.30214393	3.735635E-012	1.693563E-011	1	0.000000E+000
1	54.30228584	1.693563E-011	3.735635E-012	0	0.000000E+000
1	54.30238383	3.735635E-012	1.693563E-011	1	0.000000E+000
1	54.30257209	1.693563E-011	3.735635E-012	0	0.000000E+000
1	54.30261861	3.735635E-012	1.693563E-011	1	0.000000E+000
1	54.30268422	1.693563E-011	3.735635E-012	0	0.000000E+000
1	54.30283739	3.735635E-012	1.693563E-011	1	0.000000E+000
1	54.30308028	1.693563E-011	3.735635E-012	0	0.000000E+000
1	54.30310830	3.735635E-012	1.693563E-011	1	0.000000E+000
1	54.30323976	1.693563E-011	3.735635E-012	0	0.000000E+000
1	54.30325403	3.735635E-012	1.693563E-011	1	0.000000E+000
1	54.30388594	1.693563E-011	3.735635E-012	0	0.000000E+000
1	54.30388914	3.735635E-012	1.693563E-011	1	0.000000E+000
1	54.30418397	1.693563E-011	3.735635E-012	0	0.000000E+000
1	54.30419109	3.735635E-012	1.693563E-011	1	0.000000E+000
1	54.30423579	1.693563E-011	3.735635E-012	0	0.000000E+000
1	54.30432193	3.735635E-012	1.693563E-011	1	0.000000E+000
1	54.30463642	1.693563E-011	3.735635E-012	0	0.000000E+000
1	54.30466067	3.735635E-012	1.693563E-011	1	0.000000E+000
1	54.30505107	1.693563E-011	3.735635E-012	0	0.000000E+000
1	54.30516582	3.735635E-012	1.693563E-011	1	0.000000E+000
1	54.30518766	1.693563E-011	3.735635E-012	0	0.000000E+000
1	54.30520918	3.735635E-012	1.693563E-011	1	0.000000E+000
1	54.30528296	1.693563E-011	3.735635E-012	0	0.000000E+000
1	54.30532220	3.735635E-012	1.693563E-011	1	0.000000E+000
1	54.30541473	1.693563E-011	3.735635E-012	0	0.000000E+000
1	54.30542150	3.735635E-012	1.693563E-011	1	0.000000E+000
1	54.30547738	1.693563E-011	3.735635E-012	0	0.000000E+000
1	54.30584087	3.735635E-012	1.693563E-011	1	0.000000E+000
1	54.30592773	1.693563E-011	3.735635E-012	0	0.000000E+000
1	54.30594193	3.735635E-012	1.693563E-011	1	0.000000E+000
1	54.30636391	1.693563E-011	3.735635E-012	0	0.000000E+000
1	54.30642960	3.735635E-012	1.693563E-011	1	0.000000E+000
1	54.30650957	1.693563E-011	3.735635E-012	0	0.000000E+000
1	54.30656265	3.735635E-012	1.693563E-011	1	0.000000E+000
1	54.30657017	1.693563E-011	3.735635E-012	0	0.000000E+000
1	54.30660591	3.735635E-012	1.693563E-011	1	0.000000E+000
1	54.30666110	1.693563E-011	3.735635E-012	0	0.000000E+000
1	54.30669253	3.735635E-012	1.693563E-011	1	0.000000E+000
1	54.30688213	1.693563E-011	3.735635E-012	0	0.000000E+000
1	54.30690839	3.735635E-012	1.693563E-011	1	0.000000E+000
1	54.30712158	1.693563E-011	3.735635E-012	0	0.000000E+000
1	54.30718336	3.735635E-012	1.693563E-011	1	0.000000E+000
1	54.30760203	1.693563E-011	3.735635E-012	0	0.000000E+000
1	54.30761710	3.735635E-012	1.693563E-011	1	0.000000E+000
1	54.30817065	1.693563E-011	3.735635E-012	0	0.000000E+000
1	54.30820615	3.735635E-012	1.693563E-011	1	0.000000E+000
1	54.30825141	1.693563E-011	3.735635E-012	0	0.000000E+000
1	54.30827208	3.735635E-012	1.693563E-011	1	0.000000E+000
1	54.30828995	1.693563E-011	3.735635E-012	0	0.000000E+000
1	54.30840188	3.735635E-012	1.693563E-011	1	0.000000E+000
1	54.30865582	1.693563E-011	3.735635E-012	0	0.000000E+000
1	54.30868236	3.735635E-012	1.693563E-011	1	0.000000E+000
1	54.30906268	1.693563E-011	3.735635E-012	0	0.000000E+000
1	54.30907862	3.735635E-012	1.693563E-011	1	0.000000E+000
1	54.30946564	1.693563E-011	3.735635E-012	0	0.000000E+000
1	54.30948518	3.735635E-012	1.693563E-011	1	0.000000E+000
1	54.30965881	1.693563E-011	3.735635E-012	0	0.000000E+000
1	54.30975303	3.735635E-012	1.693563E-011	1	0.000000E+000
1	54.30993746	1.693563E-011	3.735635E-012	0	0.000000E+000
1	54.30996553	3.735635E-012	1.693563E-011	1	0.000000E+000
1	54.31010544	1.693563E-011	3.735635E-012	0	0.000000E+000
1	54.31012137	3.735635E-012	1.693563E-011	1	0.000000E+000
1	54.31020391	1.693563E-011	3.735635E-012	0	0.000000E+000
1	54.31050928	3.735635E-012	1.693563E-011	1	0.000000E+000
1	54.31055988	1.693563E-011	3.735635E-012	0	0.000000E+000
1	54.31058675	3.735635E-012	1.693563E-011	1	0.000000E+000
1	54.31066979	1.693563E-011	3.735635E-012	0	0.000000E+000
1	54.31067078	3.735635E-012	1.693563E-011	1	0.000000E+000
1	54.31081579	1.693563E-011	3.735635E-012	0	0.000000E+000
1	54.31083649	3.735635E-012	1.693563E-011	1	0.000000E+000
1	54.31157687	1.693563E-011	3.735635E-012	0	0.000000E+000
1	54.31158313	3.735635E-012	1.693563E-011	1	0.000000E+000
1	54.31180033	1.693563E-011	3.735635E-012	0	0.000000E+000
1	54.31182147	3.735635E-012	1.693563E-011	1	0.000000E+000
1	54.31183712	1.693563E-011	3.735635E-012	0	0.000000E+000
1	54.31186662	3.735635E-012	1.693563E-011	1	0.000000E+000
1	54.31215253	1.693563E-011	3.735635E-012	0	0.000000E+000
1	54.31219637	3.735635E-012	1.693563E-011	1	0.000000E+000
1	54.31226692	1.693563E-011	3.735635E-012	0	0.000000E+000
1	54.31229767	3.735635E-012	1.693563E-011	1	0.000000E+000
1	54.31236147	1.693563E-011	3.735635E-012	0	0.000000E+000
1	54.31237805	3.735635E-012	1.693563E-011	1	0.000000E+000
1	54.31261256	1.693563E-011	3.735635E-012	0	0.000000E+000
1	54.31262622	3.735635E-012	1.693563E-011	1	0.000000E+000
1	54.31377842	1.693563E-011	3.735635E-012	0	0.000000E+000
1	54.31379084	3.735635E-012	1.693563E-011	1	0.000000E+000
1	54.31392310	1.693563E-011	3.735635E-012	0	0.000000E+000
1	54.31393697	3.735635E-012	1.693563E-011	1	0.000000E+000
1	54.31408357	1.693563E-011	3.735635E-012	0	0.000000E+000
1	54.31408953	3.735635E-012	1.693563E-011	1	0.000000E+000
1	54.31445268	1.693563E-011	3.735635E-012	0	0.000000E+000
1	54.31447666	3.735635E-012	1.693563E-011	1	0.000000E+000
1	54.31467540	1.693563E-011	3.735635E-012	0	0.000000E+000
1	54.31469431	3.735635E-012	1.693563E-011	1	0.000000E+000
1	54.31477128	1.693563E-011	3.735635E-012	0	0.000000E+000
1	54.31477859	3.735635E-012	1.693563E-011	1	0.000000E+000
1	54.31498832	1.693563E-011	3.735635E-012	0	0.000000E+000
1	54.31501696	3.735635E-012	1.693563E-011	1	0.000000E+000
1	54.31507609	1.693563E-011	3.735635E-012	0	0.000000E+000
1	54.31518031	3.735635E-012	1.693563E-011	1	0.000000E+000
1	54.31548037	1.693563E-011	3.735635E-012	0	0.000000E+000
1	54.31549802	3.735635E-012	1.693563E-011	1	0.000000E+000
1	54.31566980	1.693563E-011	3.735635E-012	0	0.000000E+000
1	54.31576247	3.735635E-012	1.693563E-011	1	0.000000E+000
1	54.31619456	1.693563E-011	3.735635E-012	0	0.000000E+000
1	54.31623853	3.735635E-012	1.693563E-011	1	0.000000E+000
1	54.31636588	1.693563E-011	3.735635E-012	0	0.000000E+000
1	54.31642389	3.735635E-012	1.693563E-011	1	0.000000E+000
1	54.31662330	1.693563E-011	3.735635E-012	0	0.000000E+000
1	54.31666598	3.735635E-012	1.693563E-011	1	0.000000E+000
1	54.31674549	1.693563E-011	3.735635E-012	0	0.000000E+000
1	54.31676065	3.735635E-012	1.693563E-011	1	0.000000E+000
1	54.31737151	1.693563E-011	3.735635E-012	0	0.000000E+000
1	54.31739373	3.735635E-012	1.693563E-011	1	0.000000E+000
1	54.31745463	1.693563E-011	3.735635E-012	0	0.000000E+000
1	54.31749735	3.735635E-012	1.693563E-011	1	0.000000E+000
1	54.31777970	1.693563E-011	3.735635E-012	0	0.000000E+000
1	54.31798412	3.735635E-012	1.693563E-011	1	0.000000E+000
1	54.31805524	1.693563E-011	3.735635E-012	0	0.000000E+000
1	54.31808485	3.735635E-012	1.693563E-011	1	0.000000E+000
1	54.31825987	1.693563E-011	3.735635E-012	0	0.000000E+000
1	54.31831179	3.735635E-012	1.693563E-011	1	0.000000E+000
1	54.31862582	1.693563E-011	3.735635E-012	0	0.000000E+000
1	54.31865634	3.735635E-012	1.693563E-011	1	0.000000E+000
1	54.31872266	1.693563E-011	3.735635E-012	0	0.000000E+000
1	54.31877128	3.735635E-012	1.693563E-011	1	0.000000E+000
1	54.31891724	1.693563E-011	3.735635E-012	0	0.000000E+000
1	54.31903072	3.735635E-012	1.693563E-011	1	0.000000E+000
1	54.31906920	1.693563E-011	3.735635E-012	0	0.000000E+000
1	54.31909759	3.735635E-012	1.693563E-011	1	0.000000E+000
1	54.31920316	1.693563E-011	3.735635E-012	0	0.000000E+000
1	54.31921731	3.735635E-012	1.693563E-011	1	0.000000E+000
1	54.31924390	1.693563E-011	3.735635E-012	0	0.000000E+000
1	54.31931661	3.735635E-012	1.693563E-011	1	0.000000E+000
1	54.31934213	1.693563E-011	3.735635E-012	0	0.000000E+000
1	54.31937725	3.735635E-012	1.693563E-011	1	0.000000E+000
1	54.31948867	1.693563E-011	3.735635E-012	0	0.000000E+000
1	54.31950248	3.735635E-012	1.693563E-011	1	0.000000E+000
1	54.31952849	1.693563E-011	3.735635E-012	0	0.000000E+000
1	54.31955089	3.735635E-012	1.693563E-011	1	0.000000E+000
1	54.31961767	1.693563E-011	3.735635E-012	0	0.000000E+000
1	54.31963008	3.735635E-012	1.693563E-011	1	0.000000E+000
1	54.31992718	1.693563E-011	3.735635E-012	0	0.000000E+000
1	54.31994377	3.735635E-012	1.693563E-011	1	0.000000E+000
1	54.32009339	1.693563E-011	3.735635E-012	0	0.000000E+000
1	54.32013637	3.735635E-012	1.693563E-011	1	0.000000E+000
1	54.32024268	1.693563E-011	3.735635E-012	0	0.000000E+000
1	54.32027524	3.735635E-012	1.693563E-011	1	0.000000E+000
1	54.32066184	1.693563E-011	3.735635E-012	0	0.000000E+000
1	54.32067474	3.735635E-012	1.693563E-011	1	0.000000E+000
1	54.32094939	1.693563E-011	3.735635E-012	0	0.000000E+000
1	54.32099877	3.735635E-012	1.693563E-011	1	0.000000E+000
1	54.32134544	1.693563E-011	3.735635E-012	0	0.000000E+000
1	54.32135852	3.735635E-012	1.693563E-011	1	0.000000E+000
1	54.32189349	1.693563E-011	3.735635E-012	0	0.000000E+000
1	54.32208303	3.735635E-012	1.693563E-011	1	0.000000E+000
1	54.32219409	1.693563E-011	3.735635E-012	0	0.000000E+000
1	54.32228532	3.735635E-012	1.693563E-011	1	0.000000E+000
1	54.32236517	1.693563E-011	3.735635E-012	0	0.000000E+000
1	54.32241961	3.735635E-012	1.693563E-011	1	0.000000E+000
1	54.32284619	1.693563E-011	3.735635E-012	0	0.000000E+000
1	54.32286396	3.735635E-012	1.693563E-011	1	0.000000E+000
1	54.32341157	1.693563E-011	3.735635E-012	0	0.000000E+000
1	54.32346678	3.735635E-012	1.693563E-011	1	0.000000E+000
1	54.32364702	1.693563E-011	3.735635E-012	0	0.000000E+000
1	54.32381464	3.735635E-012	1.693563E-011	1	0.000000E+000
1	54.32438657	1.693563E-011	3.735635E-012	0	0.000000E+000
1	54.32446828	3.735635E-012	1.693563E-011	1	0.000000E+000
1	54.32480057	1.693563E-011	3.735635E-012	0	0.000000E+000
1	54.32481730	3.735635E-012	1.693563E-011	1	0.000000E+000
1	54.32498207	1.693563E-011	3.735635E-012	0	0.000000E+000
1	54.32502929	3.735635E-012	1.693563E-011	1	0.000000E+000
1	54.32506471	1.693563E-011	3.735635E-012	0	0.000000E+000
1	54.32507195	3.735635E-012	1.693563E-011	1	0.000000E+000
1	54.32515967	1.693563E-011	3.735635E-012	0	0.000000E+000
1	54.32538512	3.735635E-012	1.693563E-011	1	0.000000E+000
1	54.32547545	1.693563E-011	3.735635E-012	0	0.000000E+000
1	54.32550551	3.735635E-012	1.693563E-011	1	0.000000E+000
1	54.32556580	1.693563E-011	3.735635E-012	0	0.000000E+000
1	54.32559608	3.735635E-012	1.693563E-011	1	0.000000E+000
1	54.32593349	1.693563E-011	3.735635E-012	0	0.000000E+000
1	54.32599217	3.735635E-012	1.693563E-011	1	0.000000E+000
1	54.32606122	1.693563E-011	3.735635E-012	0	0.000000E+000
1	54.32607246	3.735635E-012	1.693563E-011	1	0.000000E+000
1	54.32643579	1.693563E-011	3.735635E-012	0	0.000000E+000
1	54.32645313	3.735635E-012	1.693563E-011	1	0.000000E+000
1	54.32687548	1.693563E-011	3.735635E-012	0	0.000000E+000
1	54.32688643	3.735635E-012	1.693563E-011	1	0.000000E+000
1	54.32695864	1.693563E-011	3.735635E-012	0	0.000000E+000
1	54.32696264	3.735635E-012	1.693563E-011	1	0.000000E+000
1	54.32734190	1.693563E-011	3.735635E-012	0	0.000000E+000
1	54.32735077	3.735635E-012	1.693563E-011	1	0.000000E+000
1	54.32759257	1.693563E-011	3.735635E-012	0	0.000000E+000
1	54.32761125	3.735635E-012	1.693563E-011	1	0.000000E+000
1	54.32773246	1.693563E-011	3.735635E-012	0	0.000000E+000
1	54.32778163	3.735635E-012	1.693563E-011	1	0.000000E+000
1	54.32784731	1.693563E-011	3.735635E-012	0	0.000000E+000
1	54.32786357	3.735635E-012	1.693563E-011	1	0.000000E+000
1	54.32807911	1.693563E-011	3.735635E-012	0	0.000000E+000
1	54.32811154	3.735635E-012	1.693563E-011	1	0.000000E+000
1	54.32814463	1.693563E-011	3.735635E-012	0	0.000000E+000
1	54.32816416	3.735635E-012	1.693563E-011	1	0.000000E+000
1	54.32880100	1.693563E-011	3.735635E-012	0	0.000000E+000
1	54.32883600	3.735635E-012	1.693563E-011	1	0.000000E+000
1	54.32885207	1.693563E-011	3.735635E-012	0	0.000000E+000
1	54.32886342	3.735635E-012	1.693563E-011	1	0.000000E+000
1	54.32892429	1.693563E-011	3.735635E-012	0	0.000000E+000
1	54.32896982	3.735635E-012	1.693563E-011	1	0.000000E+000
1	54.32904435	1.693563E-011	3.735635E-012	0	0.000000E+000
1	54.32909651	3.735635E-012	1.693563E-011	1	0.000000E+000
1	54.32929651	1.693563E-011	3.735635E-012	0	0.000000E+000
1	54.32936470	3.735635E-012	1.693563E-011	1	0.000000E+000
1	54.32955382	1.693563E-011	3.735635E-012	0	0.000000E+000
1	54.32958639	3.735635E-012	1.693563E-011	1	0.000000E+000
1	54.32965917	1.693563E-011	3.735635E-012	0	0.000000E+000
1	54.32970775	3.735635E-012	1.693563E-011	1	0.000000E+000
1	54.32992383	1.693563E-011	3.735635E-012	0	0.000000E+000
1	54.32996091	3.735635E-012	1.693563E-011	1	0.000000E+000
1	54.33027135	1.693563E-011	3.735635E-012	0	0.000000E+000
1	54.33031481	3.735635E-012	1.693563E-011	1	0.000000E+000
1	54.33037554	1.693563E-011	3.735635E-012	0	0.000000E+000
1	54.33044297	3.735635E-012	1.693563E-011	1	0.000000E+000
1	54.33052817	1.693563E-011	3.735635E-012	0	0.000000E+000
1	54.33054392	3.735635E-012	1.693563E-011	1	0.000000E+000
1	54.33057172	1.693563E-011	3.735635E-012	0	0.000000E+000
1	54.33059933	3.735635E-012	1.693563E-011	1	0.000000E+000
1	54.33078335	1.693563E-011	3.735635E-012	0	0.000000E+000
1	56.65019003	3.628328E-012	1.682833E-011	1	0.000000E+000
1	56.65032549	1.682833E-011	3.628328E-012	0	0.000000E+000
1	56.65036083	3.628328E-012	1.682833E-011	1	0.000000E+000
1	56.65058137	1.682833E-011	3.628328E-012	0	0.000000E+000
1	56.65060989	3.628328E-012	1.682833E-011	1	0.000000E+000
1	56.65077178	1.682833E-011	3.628328E-012	0	0.000000E+000
1	56.65082875	3.628328E-012	1.682833E-011	1	0.000000E+000
1	56.65088139	1.682833E-011	3.628328E-012	0	0.000000E+000
1	56.65090367	3.628328E-012	1.682833E-011	1	0.000000E+000
1	56.65093853	1.682833E-011	3.628328E-012	0	0.000000E+000
1	56.65099164	3.628328E-012	1.682833E-011	1	0.000000E+000
1	56.65171952	1.682833E-011	3.628328E-012	0	0.000000E+000
1	56.65174907	3.628328E-012	1.682833E-011	1	0.000000E+000
1	56.65207177	1.682833E-011	3.628328E-012	0	0.000000E+000
1	56.65214878	3.628328E-012	1.682833E-011	1	0.000000E+000
1	56.65239035	1.682833E-011	3.628328E-012	0	0.000000E+000
1	56.65240399	3.628328E-012	1.682833E-011	1	0.000000E+000
1	56.65245240	1.682833E-011	3.628328E-012	0	0.000000E+000
1	56.65246599	3.628328E-012	1.682833E-011	1	0.000000E+000
1	56.65283285	1.682833E-011	3.628328E-012	0	0.000000E+000
1	56.65283720	3.628328E-012	1.682833E-011	1	0.000000E+000
1	56.65290124	1.682833E-011	3.628328E-012	0	0.000000E+000
1	56.85687320	3.845166E-012	1.704517E-011	1	0.000000E+000
1	56.85764993	1.704517E-011	3.845166E-012	0	0.000000E+000
1	56.85767169	3.845166E-012	1.704517E-011	1	0.000000E+000
1	56.85769543	1.704517E-011	3.845166E-012	0	0.000000E+000
1	56.85794673	3.845166E-012	1.704517E-011	1	0.000000E+000
1	56.85839885	1.704517E-011	3.845166E-012	0	0.000000E+000
1	56.85841977	3.845166E-012	1.704517E-011	1	0.000000E+000
1	56.85863854	1.704517E-011	3.845166E-012	0	0.000000E+000
1	56.85868048	3.845166E-012	1.704517E-011	1	0.000000E+000
1	56.85871647	1.704517E-011	3.845166E-012	0	0.000000E+000
1	56.85875065	3.845166E-012	1.704517E-011	1	0.000000E+000
1	56.85900406	1.704517E-011	3.845166E-012	0	0.000000E+000
1	56.85905315	3.845166E-012	1.704517E-011	1	0.000000E+000
1	56.85958853	1.704517E-011	3.845166E-012	0	0.000000E+000
1	56.85962898	3.845166E-012	1.704517E-011	1	0.000000E+000
1	56.85977460	1.704517E-011	3.845166E-012	0	0.000000E+000
1	56.85980914	3.845166E-012	1.704517E-011	1	0.000000E+000
1	56.86005071	1.704517E-011	3.845166E-012	0	0.000000E+000
1	56.86015498	3.845166E-012	1.704517E-011	1	0.000000E+000
1	56.86017378	1.704517E-011	3.845166E-012	0	0.000000E+000
1	56.86019291	3.845166E-012	1.704517E-011	1	0.000000E+000
1	56.86035624	1.704517E-011	3.845166E-012	0	0.000000E+000
1	56.86039829	3.845166E-012	1.704517E-011	1	0.000000E+000
1	56.86092743	1.704517E-011	3.845166E-012	0	0.000000E+000
1	56.86096014	3.845166E-012	1.704517E-011	1	0.000000E+000
1	56.86108376	1.704517E-011	3.845166E-012	0	0.000000E+000
1	56.86110648	3.845166E-012	1.704517E-011	1	0.000000E+000
1	56.86123247	1.704517E-011	3.845166E-012	0	0.000000E+000
1	56.86127542	3.845166E-012	1.704517E-011	1	0.000000E+000
1	56.86142644	1.704517E-011	3.845166E-012	0	0.000000E+000
1	56.86144520	3.845166E-012	1.704517E-011	1	0.000000E+000
1	56.86157994	1.704517E-011	3.845166E-012	0	0.000000E+000
1	56.86160688	3.845166E-012	1.704517E-011	1	0.000000E+000
1	56.86175603	1.704517E-011	3.845166E-012	0	0.000000E+000
1	56.86176813	3.845166E-012	1.704517E-011	1	0.000000E+000
1	56.86184076	1.704517E-011	3.845166E-012	0	0.000000E+000
1	56.86185381	3.845166E-012	1.704517E-011	1	0.000000E+000
1	56.86201384	1.704517E-011	3.845166E-012	0	0.000000E+000
1	56.86203800	3.845166E-012	1.704517E-011	1	0.000000E+000
1	56.86221556	1.704517E-011	3.845166E-012	0	0.000000E+000
1	56.86225105	3.845166E-012	1.704517E-011	1	0.000000E+000
1	56.86228574	1.704517E-011	3.845166E-012	0	0.000000E+000
1	62.73269849	3.848410E-012	1.704841E-011	1	0.000000E+000
1	62.73281198	1.704841E-011	3.848410E-012	0	0.000000E+000
1	62.73281904	3.848410E-012	1.704841E-011	1	0.000000E+000
1	62.73286923	1.704841E-011	3.848410E-012	0	0.000000E+000
1	62.73309977	3.848410E-012	1.704841E-011	1	0.000000E+000
1	62.73321597	1.704841E-011	3.848410E-012	0	0.000000E+000
1	62.73322797	3.848410E-012	1.704841E-011	1	0.000000E+000
1	62.73359483	1.704841E-011	3.848410E-012	0	0.000000E+000
1	62.73360965	3.848410E-012	1.704841E-011	1	0.000000E+000
1	62.73367852	1.704841E-011	3.848410E-012	0	0.000000E+000
1	62.73369627	3.848410E-012	1.704841E-011	1	0.000000E+000
1	62.73382265	1.704841E-011	3.848410E-012	0	0.000000E+000
1	62.73384218	3.848410E-012	1.704841E-011	1	0.000000E+000
1	62.73393814	1.704841E-011	3.848410E-012	0	0.000000E+000
1	62.73401465	3.848410E-012	1.704841E-011	1	0.000000E+000
1	62.73461291	1.704841E-011	3.848410E-012	0	0.000000E+000
1	62.73471394	3.848410E-012	1.704841E-011	1	0.000000E+000
1	62.73490929	1.704841E-011	3.848410E-012	0	0.000000E+000
1	62.73493436	3.848410E-012	1.704841E-011	1	0.000000E+000
1	62.73509107	1.704841E-011	3.848410E-012	0	0.000000E+000
1	62.73511245	3.848410E-012	1.704841E-011	1	0.000000E+000
1	62.73524087	1.704841E-011	3.848410E-012	0	0.000000E+000
1	62.73527990	3.848410E-012	1.704841E-011	1	0.000000E+000
1	62.73534218	1.704841E-011	3.848410E-012	0	0.000000E+000
1	62.73538681	3.848410E-012	1.704841E-011	1	0.000000E+000
1	62.73540769	1.704841E-011	3.848410E-012	0	0.000000E+000
1	62.73563789	3.848410E-012	1.704841E-011	1	0.000000E+000
1	62.73566279	1.704841E-011	3.848410E-012	0	0.000000E+000
1	62.73573723	3.848410E-012	1.704841E-011	1	0.000000E+000
1	62.73580375	1.704841E-011	3.848410E-012	0	0.000000E+000
1	62.73588673	3.848410E-012	1.704841E-011	1	0.000000E+000
1	62.73589730	1.704841E-011	3.848410E-012	0	0.000000E+000
1	62.73596566	3.848410E-012	1.704841E-011	1	0.000000E+000
1	62.73600426	1.704841E-011	3.848410E-012	0	0.000000E+000
1	62.73605397	3.848410E-012	1.704841E-011	1	0.000000E+000
1	62.73615992	1.704841E-011	3.848410E-012	0	0.000000E+000
1	62.73634549	3.848410E-012	1.704841E-011	1	0.000000E+000
1	62.73638801	1.704841E-011	3.848410E-012	0	0.000000E+000
1	62.73645094	3.848410E-012	1.704841E-011	1	0.000000E+000
1	62.73655293	1.704841E-011	3.848410E-012	0	0.000000E+000
1	62.73658169	3.848410E-012	1.704841E-011	1	0.000000E+000
1	62.73698836	1.704841E-011	3.848410E-012	0	0.000000E+000
1	62.73700398	3.848410E-012	1.704841E-011	1	0.000000E+000
1	62.73736318	1.704841E-011	3.848410E-012	0	0.000000E+000
1	62.73739637	3.848410E-012	1.704841E-011	1	0.000000E+000
1	62.73752589	1.704841E-011	3.848410E-012	0	0.000000E+000
1	62.73753096	3.848410E-012	1.704841E-011	1	0.000000E+000
1	62.73767623	1.704841E-011	3.848410E-012	0	0.000000E+000
1	62.73769811	3.848410E-012	1.704841E-011	1	0.000000E+000
1	62.73775527	1.704841E-011	3.848410E-012	0	0.000000E+000
1	62.73777141	3.848410E-012	1.704841E-011	1	0.000000E+000
1	62.73798068	1.704841E-011	3.848410E-012	0	0.000000E+000
1	62.73800102	3.848410E-012	1.704841E-011	1	0.000000E+000
1	62.73844983	1.704841E-011	3.848410E-012	0	0.000000E+000
1	62.73847351	3.848410E-012	1.704841E-011	1	0.000000E+000
1	62.73865463	1.704841E-011	3.848410E-012	0	0.000000E+000
1	62.73867949	3.848410E-012	1.704841E-011	1	0.000000E+000
1	62.73948290	1.704841E-011	3.848410E-012	0	0.000000E+000
1	62.73950188	3.848410E-012	1.704841E-011	1	0.000000E+000
1	62.73953072	1.704841E-011	3.848410E-012	0	0.000000E+000
1	62.73956061	3.848410E-012	1.704841E-011	1	0.000000E+000
1	62.73981431	1.704841E-011	3.848410E-012	0	0.000000E+000
1	62.73999252	3.848410E-012	1.704841E-011	1	0.000000E+000
1	62.74000554	1.704841E-011	3.848410E-012	0	0.000000E+000
1	62.74041148	3.848410E-012	1.704841E-011	1	0.000000E+000
1	62.74054258	1.704841E-011	3.848410E-012	0	0.000000E+000
1	62.74056350	3.848410E-012	1.704841E-011	1	0.000000E+000
1	62.74063418	1.704841E-011	3.848410E-012	0	0.000000E+000
1	62.74066237	3.848410E-012	1.704841E-011	1	0.000000E+000
1	62.74072171	1.704841E-011	3.848410E-012	0	0.000000E+000
1	62.74072774	3.848410E-012	1.704841E-011	1	0.000000E+000
1	62.74079230	1.704841E-011	3.848410E-012	0	0.000000E+000
1	62.74084204	3.848410E-012	1.704841E-011	1	0.000000E+000
1	62.74108720	1.704841E-011	3.848410E-012	0	0.000000E+000
1	62.74110587	3.848410E-012	1.704841E-011	1	0.000000E+000
1	62.74132006	1.704841E-011	3.848410E-012	0	0.000000E+000
1	62.74133453	3.848410E-012	1.704841E-011	1	0.000000E+000
1	62.74149437	1.704841E-011	3.848410E-012	0	0.000000E+000
1	62.74151986	3.848410E-012	1.704841E-011	1	0.000000E+000
1	62.74156527	1.704841E-011	3.848410E-012	0	0.000000E+000
1	62.74159077	3.848410E-012	1.704841E-011	1	0.000000E+000
1	62.74162445	1.704841E-011	3.848410E-012	0	0.000000E+000
1	62.74165806	3.848410E-012	1.704841E-011	1	0.000000E+000
1	62.74176873	1.704841E-011	3.848410E-012	0	0.000000E+000
1	62.74179005	3.848410E-012	1.704841E-011	1	0.000000E+000
1	62.74202376	1.704841E-011	3.848410E-012	0	0.000000E+000
1	62.74246363	3.848410E-012	1.704841E-011	1	0.000000E+000
1	62.74278691	1.704841E-011	3.848410E-012	0	0.000000E+000
1	62.74283007	3.848410E-012	1.704841E-011	1	0.000000E+000
1	62.74296757	1.704841E-011	3.848410E-012	0	0.000000E+000
1	62.74298644	3.848410E-012	1.704841E-011	1	0.000000E+000
1	62.74336912	1.704841E-011	3.848410E-012	0	0.000000E+000
1	62.74340313	3.848410E-012	1.704841E-011	1	0.000000E+000
1	62.74345576	1.704841E-011	3.848410E-012	0	0.000000E+000
1	62.74346768	3.848410E-012	1.704841E-011	1	0.000000E+000
1	62.74357413	1.704841E-011	3.848410E-012	0	0.000000E+000
1	62.74359319	3.848410E-012	1.704841E-011	1	0.000000E+000
1	62.74373697	1.704841E-011	3.848410E-012	0	0.000000E+000
1	62.74377111	3.848410E-012	1.704841E-011	1	0.000000E+000
1	62.74450089	1.704841E-011	3.848410E-012	0	0.000000E+000
1	62.74453441	3.848410E-012	1.704841E-011	1	0.000000E+000
1	62.74471981	1.704841E-011	3.848410E-012	0	0.000000E+000
1	62.74481539	3.848410E-012	1.704841E-011	1	0.000000E+000
1	62.74506761	1.704841E-011	3.848410E-012	0	0.000000E+000
1	62.74509024	3.848410E-012	1.704841E-011	1	0.000000E+000
1	62.74516918	1.704841E-011	3.848410E-012	0	0.000000E+000
1	62.74520146	3.848410E-012	1.704841E-011	1	0.000000E+000
1	62.74537800	1.704841E-011	3.848410E-012	0	0.000000E+000
1	62.74541974	3.848410E-012	1.704841E-011	1	0.000000E+000
1	62.74552870	1.704841E-011	3.848410E-012	0	0.000000E+000
1	62.74555984	3.848410E-012	1.704841E-011	1	0.000000E+000
1	62.74613608	1.704841E-011	3.848410E-012	0	0.000000E+000
1	62.74621483	3.848410E-012	1.704841E-011	1	0.000000E+000
1	62.74627640	1.704841E-011	3.848410E-012	0	0.000000E+000
1	62.74630229	3.848410E-012	1.704841E-011	1	0.000000E+000
1	62.74658198	1.704841E-011	3.848410E-012	0	0.000000E+000
1	62.74664490	3.848410E-012	1.704841E-011	1	0.000000E+000
1	62.74667781	1.704841E-011	3.848410E-012	0	0.000000E+000
1	62.74674717	3.848410E-012	1.704841E-011	1	0.000000E+000
1	62.74697246	1.704841E-011	3.848410E-012	0	0.000000E+000
1	62.74699332	3.848410E-012	1.704841E-011	1	0.000000E+000
1	62.74714066	1.704841E-011	3.848410E-012	0	0.000000E+000
1	62.74715834	3.848410E-012	1.704841E-011	1	0.000000E+000
1	62.74719705	1.704841E-011	3.848410E-012	0	0.000000E+000
1	62.74722363	3.848410E-012	1.704841E-011	1	0.000000E+000
1	62.74792055	1.704841E-011	3.848410E-012	0	0.000000E+000
1	62.74793216	3.848410E-012	1.704841E-011	1	0.000000E+000
1	62.74799236	1.704841E-011	3.848410E-012	0	0.000000E+000
1	62.74800206	3.848410E-012	1.704841E-011	1	0.000000E+000
1	62.74820521	1.704841E-011	3.848410E-012	0	0.000000E+000
1	62.74825206	3.848410E-012	1.704841E-011	1	0.000000E+000
1	62.74841288	1.704841E-011	3.848410E-012	0	0.000000E+000
1	62.74858031	3.848410E-012	1.704841E-011	1	0.000000E+000
1	62.74873197	1.704841E-011	3.848410E-012	0	0.000000E+000
1	62.74873407	3.848410E-012	1.704841E-011	1	0.000000E+000
1	62.74877442	1.704841E-011	3.848410E-012	0	0.000000E+000
1	62.74885638	3.848410E-012	1.704841E-011	1	0.000000E+000
1	62.74945299	1.704841E-011	3.848410E-012	0	0.000000E+000
1	62.74947271	3.848410E-012	1.704841E-011	1	0.000000E+000
1	62.74971497	1.704841E-011	3.848410E-012	0	0.000000E+000
1	62.74972891	3.848410E-012	1.704841E-011	1	0.000000E+000
1	62.74975235	1.704841E-011	3.848410E-012	0	0.000000E+000
1	62.74978564	3.848410E-012	1.704841E-011	1	0.000000E+000
1	62.74994854	1.704841E-011	3.848410E-012	0	0.000000E+000
1	62.74997000	3.848410E-012	1.704841E-011	1	0.000000E+000
1	62.75026542	1.704841E-011	3.848410E-012	0	0.000000E+000
1	62.75034167	3.848410E-012	1.704841E-011	1	0.000000E+000
1	62.75063601	1.704841E-011	3.848410E-012	0	0.000000E+000
1	62.75066350	3.848410E-012	1.704841E-011	1	0.000000E+000
1	62.75079446	1.704841E-011	3.848410E-012	0	0.000000E+000
1	62.75082046	3.848410E-012	1.704841E-011	1	0.000000E+000
1	62.75091939	1.704841E-011	3.848410E-012	0	0.000000E+000
1	62.75093350	3.848410E-012	1.704841E-011	1	0.000000E+000
1	62.75097866	1.704841E-011	3.848410E-012	0	0.000000E+000
1	62.75116554	3.848410E-012	1.704841E-011	1	0.000000E+000
1	62.75123484	1.704841E-011	3.848410E-012	0	0.000000E+000
1	62.75126380	3.848410E-012	1.704841E-011	1	0.000000E+000
1	62.75144609	1.704841E-011	3.848410E-012	0	0.000000E+000
1	62.75151210	3.848410E-012	1.704841E-011	1	0.000000E+000
1	62.75156610	1.704841E-011	3.848410E-012	0	0.000000E+000
1	62.75176269	3.848410E-012	1.704841E-011	1	0.000000E+000
1	62.75178437	1.704841E-011	3.848410E-012	0	0.000000E+000
1	62.75184363	3.848410E-012	1.704841E-011	1	0.000000E+000
1	62.75196726	1.704841E-011	3.848410E-012	0	0.000000E+000
1	62.75199207	3.848410E-012	1.704841E-011	1	0.000000E+000
1	62.75218412	1.704841E-011	3.848410E-012	0	0.000000E+000
1	91.17657412	3.704724E-012	1.690472E-011	1	0.000000E+000
1	91.17701059	1.690472E-011	3.704724E-012	0	0.000000E+000
1	91.17706032	3.704724E-012	1.690472E-011	1	0.000000E+000
1	91.17710164	1.690472E-011	3.704724E-012	0	0.000000E+000
1	91.17719131	3.704724E-012	1.690472E-011	1	0.000000E+000
1	91.17770327	1.690472E-011	3.704724E-012	0	0.000000E+000
1	91.17774004	3.704724E-012	1.690472E-011	1	0.000000E+000
1	91.17786681	1.690472E-011	3.704724E-012	0	0.000000E+000
1	91.17788113	3.704724E-012	1.690472E-011	1	0.000000E+000
1	91.17794844	1.690472E-011	3.704724E-012	0	0.000000E+000
1	91.17795693	3.704724E-012	1.690472E-011	1	0.000000E+000
1	91.17801327	1.690472E-011	3.704724E-012	0	0.000000E+000
1	91.17806978	3.704724E-012	1.690472E-011	1	0.000000E+000
1	91.17826118	1.690472E-011	3.704724E-012	0	0.000000E+000
1	91.17828200	3.704724E-012	1.690472E-011	1	0.000000E+000
1	91.17841651	1.690472E-011	3.704724E-012	0	0.000000E+000
1	91.17844191	3.704724E-012	1.690472E-011	1	0.000000E+000
1	91.17848298	1.690472E-011	3.704724E-012	0	0.000000E+000
1	91.17848826	3.704724E-012	1.690472E-011	1	0.000000E+000
1	91.17856102	1.690472E-011	3.704724E-012	0	0.000000E+000
1	91.17858944	3.704724E-012	1.690472E-011	1	0.000000E+000
1	91.17879084	1.690472E-011	3.704724E-012	0	0.000000E+000
1	91.17882043	3.704724E-012	1.690472E-011	1	0.000000E+000
1	91.17887259	1.690472E-011	3.704724E-012	0	0.000000E+000
1	91.17889061	3.704724E-012	1.690472E-011	1	0.000000E+000
1	91.17896314	1.690472E-011	3.704724E-012	0	0.000000E+000
1	91.17897269	3.704724E-012	1.690472E-011	1	0.000000E+000
1	91.17909791	1.690472E-011	3.704724E-012	0	0.000000E+000
1	91.17910455	3.704724E-012	1.690472E-011	1	0.000000E+000
1	91.17917229	1.690472E-011	3.704724E-012	0	0.000000E+000
1	91.17917764	3.704724E-012	1.690472E-011	1	0.000000E+000
1	91.17955425	1.690472E-011	3.704724E-012	0	0.000000E+000
1	91.17957133	3.704724E-012	1.690472E-011	1	0.000000E+000
1	91.17968938	1.690472E-011	3.704724E-012	0	0.000000E+000
1	91.17971264	3.704724E-012	1.690472E-011	1	0.000000E+000
1	91.17991463	1.690472E-011	3.704724E-012	0	0.000000E+000
1	91.18000528	3.704724E-012	1.690472E-011	1	0.000000E+000
1	91.18008724	1.690472E-011	3.704724E-012	0	0.000000E+000
1	91.18010374	3.704724E-012	1.690472E-011	1	0.000000E+000
1	91.18031840	1.690472E-011	3.704724E-012	0	0.000000E+000
1	91.18034766	3.704724E-012	1.690472E-011	1	0.000000E+000
1	91.18045383	1.690472E-011	3.704724E-012	0	0.000000E+000
1	91.18046944	3.704724E-012	1.690472E-011	1	0.000000E+000
1	91.18060790	1.690472E-011	3.704724E-012	0	0.000000E+000
1	91.18064687	3.704724E-012	1.690472E-011	1	0.000000E+000
1	91.18072928	1.690472E-011	3.704724E-012	0	0.000000E+000
1	91.18074995	3.704724E-012	1.690472E-011	1	0.000000E+000
1	91.18104925	1.690472E-011	3.704724E-012	0	0.000000E+000
1	91.18107474	3.704724E-012	1.690472E-011	1	0.000000E+000
1	91.18151559	1.690472E-011	3.704724E-012	0	0.000000E+000
1	91.18153674	3.704724E-012	1.690472E-011	1	0.000000E+000
1	91.18168398	1.690472E-011	3.704724E-012	0	0.000000E+000
1	91.18230993	3.704724E-012	1.690472E-011	1	0.000000E+000
1	91.18244187	1.690472E-011	3.704724E-012	0	0.000000E+000
1	91.18266545	3.704724E-012	1.690472E-011	1	0.000000E+000
1	91.18277827	1.690472E-011	3.704724E-012	0	0.000000E+000
1	91.18281178	3.704724E-012	1.690472E-011	1	0.000000E+000
1	91.18290497	1.690472E-011	3.704724E-012	0	0.000000E+000
1	91.18291948	3.704724E-012	1.690472E-011	1	0.000000E+000
1	91.18315147	1.690472E-011	3.704724E-012	0	0.000000E+000
1	91.18325834	3.704724E-012	1.690472E-011	1	0.000000E+000
1	91.18327108	1.690472E-011	3.704724E-012	0	0.000000E+000
1	91.18331614	3.704724E-012	1.690472E-011	1	0.000000E+000
1	91.18336835	1.690472E-011	3.704724E-012	0	0.000000E+000
1	91.18354870	3.704724E-012	1.690472E-011	1	0.000000E+000
1	91.18359831	1.690472E-011	3.704724E-012	0	0.000000E+000
1	91.18362975	3.704724E-012	1.690472E-011	1	0.000000E+000
1	91.18368492	1.690472E-011	3.704724E-012	0	0.000000E+000
1	91.18374801	3.704724E-012	1.690472E-011	1	0.000000E+000
1	91.18379216	1.690472E-011	3.704724E-012	0	0.000000E+000
1	91.18384156	3.704724E-012	1.690472E-011	1	0.000000E+000
1	91.18385520	1.690472E-011	3.704724E-012	0	0.000000E+000
1	91.18396841	3.704724E-012	1.690472E-011	1	0.000000E+000
1	91.18404956	1.690472E-011	3.704724E-012	0	0.000000E+000
1	91.18408404	3.704724E-012	1.690472E-011	1	0.000000E+000
1	91.18421376	1.690472E-011	3.704724E-012	0	0.000000E+000
1	91.18425276	3.704724E-012	1.690472E-011	1	0.000000E+000
1	91.18442473	1.690472E-011	3.704724E-012	0	0.000000E+000
1	91.18445729	3.704724E-012	1.690472E-011	1	0.000000E+000
1	91.18458802	1.690472E-011	3.704724E-012	0	0.000000E+000
1	91.18461805	3.704724E-012	1.690472E-011	1	0.000000E+000
1	91.18473257	1.690472E-011	3.704724E-012	0	0.000000E+000
1	91.18475152	3.704724E-012	1.690472E-011	1	0.000000E+000
1	91.18496998	1.690472E-011	3.704724E-012	0	0.000000E+000
1	91.18498984	3.704724E-012	1.690472E-011	1	0.000000E+000
1	91.18529799	1.690472E-011	3.704724E-012	0	0.000000E+000
1	91.18532549	3.704724E-012	1.690472E-011	1	0.000000E+000
1	91.18577536	1.690472E-011	3.704724E-012	0	0.000000E+000
1	91.18577671	3.704724E-012	1.690472E-011	1	0.000000E+000
1	91.18598480	1.690472E-011	3.704724E-012	0	0.000000E+000
1	91.18601947	3.704724E-012	1.690472E-011	1	0.000000E+000
1	91.18685600	1.690472E-011	3.704724E-012	0	0.000000E+000
1	91.18686127	3.704724E-012	1.690472E-011	1	0.000000E+000
1	91.18707370	1.690472E-011	3.704724E-012	0	0.000000E+000
1	91.18707644	3.704724E-012	1.690472E-011	1	0.000000E+000
1	91.18759103	1.690472E-011	3.704724E-012	0	0.000000E+000
1	91.18760862	3.704724E-012	1.690472E-011	1	0.000000E+000
1	91.18765696	1.690472E-011	3.704724E-012	0	0.000000E+000
1	91.18777601	3.704724E-012	1.690472E-011	1	0.000000E+000
1	91.18786864	1.690472E-011	3.704724E-012	0	0.000000E+000
1	91.18799471	3.704724E-012	1.690472E-011	1	0.000000E+000
1	91.18801929	1.690472E-011	3.704724E-012	0	0.000000E+000
1	91.18806269	3.704724E-012	1.690472E-011	1	0.000000E+000
1	91.18811588	1.690472E-011	3.704724E-012	0	0.000000E+000
1	91.18815610	3.704724E-012	1.690472E-011	1	0.000000E+000
1	91.18848245	1.690472E-011	3.704724E-012	0	0.000000E+000
1	91.18849593	3.704724E-012	1.690472E-011	1	0.000000E+000
1	91.18851936	1.690472E-011	3.704724E-012	0	0.000000E+000
1	91.18855287	3.704724E-012	1.690472E-011	1	0.000000E+000
1	91.18896571	1.690472E-011	3.704724E-012	0	0.000000E+000
1	91.18899156	3.704724E-012	1.690472E-011	1	0.000000E+000
1	91.18952898	1.690472E-011	3.704724E-012	0	0.000000E+000
1	91.19018682	3.704724E-012	1.690472E-011	1	0.000000E+000
1	91.19031568	1.690472E-011	3.704724E-012	0	0.000000E+000
1	91.19033481	3.704724E-012	1.690472E-011	1	0.000000E+000
1	91.19067703	1.690472E-011	3.704724E-012	0	0.000000E+000
1	91.19088596	3.704724E-012	1.690472E-011	1	0.000000E+000
1	91.19120486	1.690472E-011	3.704724E-012	0	0.000000E+000
1	91.19121172	3.704724E-012	1.690472E-011	1	0.000000E+000
1	91.19135934	1.690472E-011	3.704724E-012	0	0.000000E+000
1	91.19139026	3.704724E-012	1.690472E-011	1	0.000000E+000
1	91.19153394	1.690472E-011	3.704724E-012	0	0.000000E+000
1	91.19156024	3.704724E-012	1.690472E-011	1	0.000000E+000
1	91.19156762	1.690472E-011	3.704724E-012	0	0.000000E+000
1	91.19161853	3.704724E-012	1.690472E-011	1	0.000000E+000
1	91.19179478	1.690472E-011	3.704724E-012	0	0.000000E+000
1	91.19257528	3.704724E-012	1.690472E-011	1	0.000000E+000
1	91.19262572	1.690472E-011	3.704724E-012	0	0.000000E+000
1	91.19265479	3.704724E-012	1.690472E-011	1	0.000000E+000
1	91.19276505	1.690472E-011	3.704724E-012	0	0.000000E+000
1	91.19279364	3.704724E-012	1.690472E-011	1	0.000000E+000
1	91.19302259	1.690472E-011	3.704724E-012	0	0.000000E+000
1	91.19307147	3.704724E-012	1.690472E-011	1	0.000000E+000
1	91.19315262	1.690472E-011	3.704724E-012	0	0.000000E+000
1	91.19317248	3.704724E-012	1.690472E-011	1	0.000000E+000
1	91.19332706	1.690472E-011	3.704724E-012	0	0.000000E+000
1	91.19338924	3.704724E-012	1.690472E-011	1	0.000000E+000
1	91.19342960	1.690472E-011	3.704724E-012	0	0.000000E+000
1	91.19344703	3.704724E-012	1.690472E-011	1	0.000000E+000
1	91.19348901	1.690472E-011	3.704724E-012	0	0.000000E+000
1	91.19351575	3.704724E-012	1.690472E-011	1	0.000000E+000
1	91.19353526	1.690472E-011	3.704724E-012	0	0.000000E+000
1	91.19362243	3.704724E-012	1.690472E-011	1	0.000000E+000
1	91.19374765	1.690472E-011	3.704724E-012	0	0.000000E+000
1	91.19379997	3.704724E-012	1.690472E-011	1	0.000000E+000
1	91.19391234	1.690472E-011	3.704724E-012	0	0.000000E+000
1	91.19396032	3.704724E-012	1.690472E-011	1	0.000000E+000
1	91.19402779	1.690472E-011	3.704724E-012	0	0.000000E+000
1	91.19405135	3.704724E-012	1.690472E-011	1	0.000000E+000
1	91.19414530	1.690472E-011	3.704724E-012	0	0.000000E+000
1	91.19417743	3.704724E-012	1.690472E-011	1	0.000000E+000
1	91.19434721	1.690472E-011	3.704724E-012	0	0.000000E+000
1	91.19436456	3.704724E-012	1.690472E-011	1	0.000000E+000
1	91.19442974	1.690472E-011	3.704724E-012	0	0.000000E+000
1	91.19448588	3.704724E-012	1.690472E-011	1	0.000000E+000
1	91.19475015	1.690472E-011	3.704724E-012	0	0.000000E+000
1	91.19478290	3.704724E-012	1.690472E-011	1	0.000000E+000
1	91.19480688	1.690472E-011	3.704724E-012	0	0.000000E+000
1	91.19486767	3.704724E-012	1.690472E-011	1	0.000000E+000
1	91.19493473	1.690472E-011	3.704724E-012	0	0.000000E+000
1	91.19500222	3.704724E-012	1.690472E-011	1	0.000000E+000
1	91.19503805	1.690472E-011	3.704724E-012	0	0.000000E+000
1	91.19504846	3.704724E-012	1.690472E-011	1	0.000000E+000
1	91.19538523	1.690472E-011	3.704724E-012	0	0.000000E+000
1	91.19541466	3.704724E-012	1.690472E-011	1	0.000000E+000
1	91.19585139	1.690472E-011	3.704724E-012	0	0.000000E+000
1	91.19590953	3.704724E-012	1.690472E-011	1	0.000000E+000
1	91.19608339	1.690472E-011	3.704724E-012	0	0.000000E+000
1	91.19612054	3.704724E-012	1.690472E-011	1	0.000000E+000
1	91.19617166	1.690472E-011	3.704724E-012	0	0.000000E+000
1	91.19617642	3.704724E-012	1.690472E-011	1	0.000000E+000
1	91.19628788	1.690472E-011	3.704724E-012	0	0.000000E+000
1	91.19631217	3.704724E-012	1.690472E-011	1	0.000000E+000
1	91.19644714	1.690472E-011	3.704724E-012	0	0.000000E+000
1	91.19649443	3.704724E-012	1.690472E-011	1	0.000000E+000
1	91.19668324	1.690472E-011	3.704724E-012	0	0.000000E+000
1	91.19691448	3.704724E-012	1.690472E-011	1	0.000000E+000
1	91.19736069	1.690472E-011	3.704724E-012	0	0.000000E+000
1	91.19741334	3.704724E-012	1.690472E-011	1	0.000000E+000
1	91.19782301	1.690472E-011	3.704724E-012	0	0.000000E+000
1	91.19783753	3.704724E-012	1.690472E-011	1	0.000000E+000
1	91.19786780	1.690472E-011	3.704724E-012	0	0.000000E+000
1	91.19794804	3.704724E-012	1.690472E-011	1	0.000000E+000
1	91.19820785	1.690472E-011	3.704724E-012	0	0.000000E+000
1	91.19822987	3.704724E-012	1.690472E-011	1	0.000000E+000
1	91.19830172	1.690472E-011	3.704724E-012	0	0.000000E+000
1	91.19832582	3.704724E-012	1.690472E-011	1	0.000000E+000
1	91.19880355	1.690472E-011	3.704724E-012	0	0.000000E+000
1	91.19888965	3.704724E-012	1.690472E-011	1	0.000000E+000
1	91.19890553	1.690472E-011	3.704724E-012	0	0.000000E+000
1	91.19893669	3.704724E-012	1.690472E-011	1	0.000000E+000
1	91.19926724	1.690472E-011	3.704724E-012	0	0.000000E+000
1	91.19932123	3.704724E-012	1.690472E-011	1	0.000000E+000
1	91.19941071	1.690472E-011	3.704724E-012	0	0.000000E+000
1	91.19942895	3.704724E-012	1.690472E-011	1	0.000000E+000
1	91.19947491	1.690472E-011	3.704724E-012	0	0.000000E+000
1	91.19948051	3.704724E-012	1.690472E-011	1	0.000000E+000
1	91.19963667	1.690472E-011	3.704724E-012	0	0.000000E+000
1	91.19966244	3.704724E-012	1.690472E-011	1	0.000000E+000
1	91.19991411	1.690472E-011	3.704724E-012	0	0.000000E+000
1	91.19995158	3.704724E-012	1.690472E-011	1	0.000000E+000
1	91.20016559	1.690472E-011	3.704724E-012	0	0.000000E+000
1	91.20018035	3.704724E-012	1.690472E-011	1	0.000000E+000
1	91.20033112	1.690472E-011	3.704724E-012	0	0.000000E+000
1	91.20034177	3.704724E-012	1.690472E-011	1	0.000000E+000
1	91.20040443	1.690472E-011	3.704724E-012	0	0.000000E+000
1	91.20042188	3.704724E-012	1.690472E-011	1	0.000000E+000
1	91.20043177	1.690472E-011	3.704724E-012	0	0.000000E+000
1	91.20046539	3.704724E-012	1.690472E-011	1	0.000000E+000
1	91.20061447	1.690472E-011	3.704724E-012	0	0.000000E+000
1	91.20062371	3.704724E-012	1.690472E-011	1	0.000000E+000
1	91.20070650	1.690472E-011	3.704724E-012	0	0.000000E+000
1	91.20073597	3.704724E-012	1.690472E-011	1	0.000000E+000
1	91.20146374	1.690472E-011	3.704724E-012	0	0.000000E+000
1	91.20147419	3.704724E-012	1.690472E-011	1	0.000000E+000
1	91.20180176	1.690472E-011	3.704724E-012	0	0.000000E+000
1	91.20183248	3.704724E-012	1.690472E-011	1	0.000000E+000
1	91.20189973	1.690472E-011	3.704724E-012	0	0.000000E+000
1	91.20191665	3.704724E-012	1.690472E-011	1	0.000000E+000
1	91.20194328	1.690472E-011	3.704724E-012	0	0.000000E+000
1	91.20196190	3.704724E-012	1.690472E-011	1	0.000000E+000
1	91.20199311	1.690472E-011	3.704724E-012	0	0.000000E+000
1	91.20209435	3.704724E-012	1.690472E-011	1	0.000000E+000
1	91.20235595	1.690472E-011	3.704724E-012	0	0.000000E+000
1	91.20240368	3.704724E-012	1.690472E-011	1	0.000000E+000
1	91.20242916	1.690472E-011	3.704724E-012	0	0.000000E+000
1	91.20247665	3.704724E-012	1.690472E-011	1	0.000000E+000
1	91.20291325	1.690472E-011	3.704724E-012	0	0.000000E+000
1	91.20292967	3.704724E-012	1.690472E-011	1	0.000000E+000
1	91.20306460	1.690472E-011	3.704724E-012	0	0.000000E+000
1	91.20309110	3.704724E-012	1.690472E-011	1	0.000000E+000
1	91.20354468	1.690472E-011	3.704724E-012	0	0.000000E+000
1	91.20356984	3.704724E-012	1.690472E-011	1	0.000000E+000
1	91.20413288	1.690472E-011	3.704724E-012	0	0.000000E+000
1	91.20435085	3.704724E-012	1.690472E-011	1	0.000000E+000
1	91.20438855	1.690472E-011	3.704724E-012	0	0.000000E+000
1	91.20440601	3.704724E-012	1.690472E-011	1	0.000000E+000
1	91.20452264	1.690472E-011	3.704724E-012	0	0.000000E+000
1	91.20456352	3.704724E-012	1.690472E-011	1	0.000000E+000
1	91.20482294	1.690472E-011	3.704724E-012	0	0.000000E+000
1	91.20485265	3.704724E-012	1.690472E-011	1	0.000000E+000
1	91.20513957	1.690472E-011	3.704724E-012	0	0.000000E+000
1	91.20518843	3.704724E-012	1.690472E-011	1	0.000000E+000
1	91.20537685	1.690472E-011	3.704724E-012	0	0.000000E+000
1	91.20551914	3.704724E-012	1.690472E-011	1	0.000000E+000
1	91.20569909	1.690472E-011	3.704724E-012	0	0.000000E+000
1	91.20574528	3.704724E-012	1.690472E-011	1	0.000000E+000
1	91.20575255	1.690472E-011	3.704724E-012	0	0.000000E+000
1	91.20578603	3.704724E-012	1.690472E-011	1	0.000000E+000
1	91.20603368	1.690472E-011	3.704724E-012	0	0.000000E+000
1	91.20608240	3.704724E-012	1.690472E-011	1	0.000000E+000
1	91.20619981	1.690472E-011	3.704724E-012	0	0.000000E+000
1	91.20624909	3.704724E-012	1.690472E-011	1	0.000000E+000
1	91.20658156	1.690472E-011	3.704724E-012	0	0.000000E+000
1	91.20661099	3.704724E-012	1.690472E-011	1	0.000000E+000
1	91.20680117	1.690472E-011	3.704724E-012	0	0.000000E+000
1	91.20681990	3.704724E-012	1.690472E-011	1	0.000000E+000
1	91.20688315	1.690472E-011	3.704724E-012	0	0.000000E+000
1	91.20688811	3.704724E-012	1.690472E-011	1	0.000000E+000
1	91.20703819	1.690472E-011	3.704724E-012	0	0.000000E+000
1	91.20707546	3.704724E-012	1.690472E-011	1	0.000000E+000
1	91.20717701	1.690472E-011	3.704724E-012	0	0.000000E+000
1	91.20726986	3.704724E-012	1.690472E-011	1	0.000000E+000
1	91.20729593	1.690472E-011	3.704724E-012	0	0.000000E+000
1	91.20736026	3.704724E-012	1.690472E-011	1	0.000000E+000
1	91.20753269	1.690472E-011	3.704724E-012	0	0.000000E+000
1	91.20756677	3.704724E-012	1.690472E-011	1	0.000000E+000
1	91.20757828	1.690472E-011	3.704724E-012	0	0.000000E+000
1	91.20761410	3.704724E-012	1.690472E-011	1	0.000000E+000
1	91.20764063	1.690472E-011	3.704724E-012	0	0.000000E+000
1	91.20767724	3.704724E-012	1.690472E-011	1	0.000000E+000
1	91.20771630	1.690472E-011	3.704724E-012	0	0.000000E+000
1	91.20779197	3.704724E-012	1.690472E-011	1	0.000000E+000
1	91.20806455	1.690472E-011	3.704724E-012	0	0.000000E+000
1	91.20807009	3.704724E-012	1.690472E-011	1	0.000000E+000
1	91.20825397	1.690472E-011	3.704724E-012	0	0.000000E+000
1	91.20828939	3.704724E-012	1.690472E-011	1	0.000000E+000
1	91.20844198	1.690472E-011	3.704724E-012	0	0.000000E+000
1	91.20871278	3.704724E-012	1.690472E-011	1	0.000000E+000
1	91.20902846	1.690472E-011	3.704724E-012	0	0.000000E+000
1	91.20905783	3.704724E-012	1.690472E-011	1	0.000000E+000
1	91.20910493	1.690472E-011	3.704724E-012	0	0.000000E+000
1	91.20916262	3.704724E-012	1.690472E-011	1	0.000000E+000
1	91.20929332	1.690472E-011	3.704724E-012	0	0.000000E+000
1	91.20932165	3.704724E-012	1.690472E-011	1	0.000000E+000
1	91.20949489	1.690472E-011	3.704724E-012	0	0.000000E+000
1	91.20953717	3.704724E-012	1.690472E-011	1	0.000000E+000
1	91.20983832	1.690472E-011	3.704724E-012	0	0.000000E+000
1	91.20988903	3.704724E-012	1.690472E-011	1	0.000000E+000
1	91.20990503	1.690472E-011	3.704724E-012	0	0.000000E+000
1	91.20992144	3.704724E-012	1.690472E-011	1	0.000000E+000
1	91.21013693	1.690472E-011	3.704724E-012	0	0.000000E+000
1	91.21015470	3.704724E-012	1.690472E-011	1	0.000000E+000
1	91.21036601	1.690472E-011	3.704724E-012	0	0.000000E+000
1	91.21038633	3.704724E-012	1.690472E-011	1	0.000000E+000
1	91.21066359	1.690472E-011	3.704724E-012	0	0.000000E+000
1	91.23910880	3.704724E-012	1.690472E-011	1	0.000000E+000
1	91.23913867	1.690472E-011	3.704724E-012	0	0.000000E+000
1	91.23915599	3.704724E-012	1.690472E-011	1	0.000000E+000
1	91.23922678	1.690472E-011	3.704724E-012	0	0.000000E+000
1	91.23924116	3.704724E-012	1.690472E-011	1	0.000000E+000
1	91.23925335	1.690472E-011	3.704724E-012	0	0.000000E+000
1	91.23931627	3.704724E-012	1.690472E-011	1	0.000000E+000
1	91.23954774	1.690472E-011	3.704724E-012	0	0.000000E+000
1	91.23959087	3.704724E-012	1.690472E-011	1	0.000000E+000
1	91.23981282	1.690472E-011	3.704724E-012	0	0.000000E+000
1	91.23984049	3.704724E-012	1.690472E-011	1	0.000000E+000
1	91.23985727	1.690472E-011	3.704724E-012	0	0.000000E+000
1	91.23985899	3.704724E-012	1.690472E-011	1	0.000000E+000
1	91.24021344	1.690472E-011	3.704724E-012	0	0.000000E+000
1	91.24023642	3.704724E-012	1.690472E-011	1	0.000000E+000
1	91.24029747	1.690472E-011	3.704724E-012	0	0.000000E+000
1	91.24034128	3.704724E-012	1.690472E-011	1	0.000000E+000
1	91.24038330	1.690472E-011	3.704724E-012	0	0.000000E+000
1	91.24039400	3.704724E-012	1.690472E-011	1	0.000000E+000
1	91.24059676	1.690472E-011	3.704724E-012	0	0.000000E+000
1	91.24062482	3.704724E-012	1.690472E-011	1	0.000000E+000
1	91.24078370	1.690472E-011	3.704724E-012	0	0.000000E+000
1	91.24081808	3.704724E-012	1.690472E-011	1	0.000000E+000
1	91.24114284	1.690472E-011	3.704724E-012	0	0.000000E+000
1	91.24118877	3.704724E-012	1.690472E-011	1	0.000000E+000
1	91.24124844	1.690472E-011	3.704724E-012	0	0.000000E+000
1	91.24156538	3.704724E-012	1.690472E-011	1	0.000000E+000
1	91.24158951	1.690472E-011	3.704724E-012	0	0.000000E+000
1	91.24160120	3.704724E-012	1.690472E-011	1	0.000000E+000
1	91.24183051	1.690472E-011	3.704724E-012	0	0.000000E+000
1	91.24187900	3.704724E-012	1.690472E-011	1	0.000000E+000
1	91.24198630	1.690472E-011	3.704724E-012	0	0.000000E+000
1	91.24200705	3.704724E-012	1.690472E-011	1	0.000000E+000
1	91.24222264	1.690472E-011	3.704724E-012	0	0.000000E+000
1	91.24226469	3.704724E-012	1.690472E-011	1	0.000000E+000
1	91.24260220	1.690472E-011	3.704724E-012	0	0.000000E+000
1	91.24262180	3.704724E-012	1.690472E-011	1	0.000000E+000
1	91.24283008	1.690472E-011	3.704724E-012	0	0.000000E+000
1	91.24284919	3.704724E-012	1.690472E-011	1	0.000000E+000
1	91.24286841	1.690472E-011	3.704724E-012	0	0.000000E+000
1	91.24289868	3.704724E-012	1.690472E-011	1	0.000000E+000
1	91.24317028	1.690472E-011	3.704724E-012	0	0.000000E+000
1	91.24326919	3.704724E-012	1.690472E-011	1	0.000000E+000
1	91.24373026	1.690472E-011	3.704724E-012	0	0.000000E+000
1	91.24390016	3.704724E-012	1.690472E-011	1	0.000000E+000
1	91.24429942	1.690472E-011	3.704724E-012	0	0.000000E+000
1	91.24430308	3.704724E-012	1.690472E-011	1	0.000000E+000
1	91.24437007	1.690472E-011	3.704724E-012	0	0.000000E+000
1	91.24448724	3.704724E-012	1.690472E-011	1	0.000000E+000
1	91.24456488	1.690472E-011	3.704724E-012	0	0.000000E+000
1	91.24460201	3.704724E-012	1.690472E-011	1	0.000000E+000
1	91.24468572	1.690472E-011	3.704724E-012	0	0.000000E+000
1	91.24470432	3.704724E-012	1.690472E-011	1	0.000000E+000
1	91.24485285	1.690472E-011	3.704724E-012	0	0.000000E+000
1	91.24486028	3.704724E-012	1.690472E-011	1	0.000000E+000
1	91.24514335	1.690472E-011	3.704724E-012	0	0.000000E+000
1	91.24515824	3.704724E-012	1.690472E-011	1	0.000000E+000
1	91.24560738	1.690472E-011	3.704724E-012	0	0.000000E+000
1	91.24564255	3.704724E-012	1.690472E-011	1	0.000000E+000
1	91.24572606	1.690472E-011	3.704724E-012	0	0.000000E+000
1	91.24580243	3.704724E-012	1.690472E-011	1	0.000000E+000
1	91.24587545	1.690472E-011	3.704724E-012	0	0.000000E+000
1	91.24589281	3.704724E-012	1.690472E-011	1	0.000000E+000
1	91.24594869	1.690472E-011	3.704724E-012	0	0.000000E+000
1	91.24599566	3.704724E-012	1.690472E-011	1	0.000000E+000
1	91.24618324	1.690472E-011	3.704724E-012	0	0.000000E+000
1	91.24620544	3.704724E-012	1.690472E-011	1	0.000000E+000
1	91.24631263	1.690472E-011	3.704724E-012	0	0.000000E+000
1	91.24634212	3.704724E-012	1.690472E-011	1	0.000000E+000
1	91.24668121	1.690472E-011	3.704724E-012	0	0.000000E+000
1	91.24671049	3.704724E-012	1.690472E-011	1	0.000000E+000
1	91.24681814	1.690472E-011	3.704724E-012	0	0.000000E+000
1	91.24683951	3.704724E-012	1.690472E-011	1	0.000000E+000
1	91.24697106	1.690472E-011	3.704724E-012	0	0.000000E+000
1	91.24700214	3.704724E-012	1.690472E-011	1	0.000000E+000
1	91.24707588	1.690472E-011	3.704724E-012	0	0.000000E+000
1	91.24708804	3.704724E-012	1.690472E-011	1	0.000000E+000
1	91.24768808	1.690472E-011	3.704724E-012	0	0.000000E+000
1	91.24781772	3.704724E-012	1.690472E-011	1	0.000000E+000
1	91.24796379	1.690472E-011	3.704724E-012	0	0.000000E+000
1	91.24799851	3.704724E-012	1.690472E-011	1	0.000000E+000
1	91.24855601	1.690472E-011	3.704724E-012	0	0.000000E+000
1	91.24859163	3.704724E-012	1.690472E-011	1	0.000000E+000
1	91.24885889	1.690472E-011	3.704724E-012	0	0.000000E+000
1	91.24889077	3.704724E-012	1.690472E-011	1	0.000000E+000
1	91.24916828	1.690472E-011	3.704724E-012	0	0.000000E+000
1	91.24917954	3.704724E-012	1.690472E-011	1	0.000000E+000
1	91.24943572	1.690472E-011	3.704724E-012	0	0.000000E+000
1	91.24945471	3.704724E-012	1.690472E-011	1	0.000000E+000
1	91.24996048	1.690472E-011	3.704724E-012	0	0.000000E+000
1	91.24997480	3.704724E-012	1.690472E-011	1	0.000000E+000
1	91.25002049	1.690472E-011	3.704724E-012	0	0.000000E+000
1	91.25004427	3.704724E-012	1.690472E-011	1	0.000000E+000
1	91.25010235	1.690472E-011	3.704724E-012	0	0.000000E+000
1	91.25033233	3.704724E-012	1.690472E-011	1	0.000000E+000
1	91.25037782	1.690472E-011	3.704724E-012	0	0.000000E+000
1	91.25042071	3.704724E-012	1.690472E-011	1	0.000000E+000
1	91.25060246	1.690472E-011	3.704724E-012	0	0.000000E+000
1	91.25065212	3.704724E-012	1.690472E-011	1	0.000000E+000
1	91.25067247	1.690472E-011	3.704724E-012	0	0.000000E+000
1	91.25069176	3.704724E-012	1.690472E-011	1	0.000000E+000
1	91.25081958	1.690472E-011	3.704724E-012	0	0.000000E+000
1	91.25085282	3.704724E-012	1.690472E-011	1	0.000000E+000
1	91.25119057	1.690472E-011	3.704724E-012	0	0.000000E+000
1	91.25400879	3.704724E-012	1.690472E-011	1	0.000000E+000
1	91.25418471	1.690472E-011	3.704724E-012	0	0.000000E+000
1	91.25419633	3.704724E-012	1.690472E-011	1	0.000000E+000
1	91.25422581	1.690472E-011	3.704724E-012	0	0.000000E+000
1	91.25425525	3.704724E-012	1.690472E-011	1	0.000000E+000
1	91.25435805	1.690472E-011	3.704724E-012	0	0.000000E+000
1	91.25441478	3.704724E-012	1.690472E-011	1	0.000000E+000
1	91.25456715	1.690472E-011	3.704724E-012	0	0.000000E+000
1	91.25458953	3.704724E-012	1.690472E-011	1	0.000000E+000
1	91.25469392	1.690472E-011	3.704724E-012	0	0.000000E+000
1	91.25473273	3.704724E-012	1.690472E-011	1	0.000000E+000
1	91.25573610	1.690472E-011	3.704724E-012	0	0.000000E+000
1	91.25578289	3.704724E-012	1.690472E-011	1	0.000000E+000
1	91.25593050	1.690472E-011	3.704724E-012	0	0.000000E+000
1	91.25596350	3.704724E-012	1.690472E-011	1	0.000000E+000
1	91.25596997	1.690472E-011	3.704724E-012	0	0.000000E+000
1	91.25599773	3.704724E-012	1.690472E-011	1	0.000000E+000
1	91.25612128	1.690472E-011	3.704724E-012	0	0.000000E+000
1	91.25615492	3.704724E-012	1.690472E-011	1	0.000000E+000
1	91.25621957	1.690472E-011	3.704724E-012	0	0.000000E+000
1	91.25622952	3.704724E-012	1.690472E-011	1	0.000000E+000
1	91.25625489	1.690472E-011	3.704724E-012	0	0.000000E+000
1	91.25631036	3.704724E-012	1.690472E-011	1	0.000000E+000
1	91.25650556	1.690472E-011	3.704724E-012	0	0.000000E+000
1	91.25655067	3.704724E-012	1.690472E-011	1	0.000000E+000
1	91.25661769	1.690472E-011	3.704724E-012	0	0.000000E+000
1	91.25666168	3.704724E-012	1.690472E-011	1	0.000000E+000
1	91.25671351	1.690472E-011	3.704724E-012	0	0.000000E+000
1	91.25679711	3.704724E-012	1.690472E-011	1	0.000000E+000
1	91.25686205	1.690472E-011	3.704724E-012	0	0.000000E+000
1	91.25688638	3.704724E-012	1.690472E-011	1	0.000000E+000
1	91.25708622	1.690472E-011	3.704724E-012	0	0.000000E+000
1	91.25719674	3.704724E-012	1.690472E-011	1	0.000000E+000
1	91.25732787	1.690472E-011	3.704724E-012	0	0.000000E+000
1	91.25733000	3.704724E-012	1.690472E-011	1	0.000000E+000
1	91.25770883	1.690472E-011	3.704724E-012	0	0.000000E+000
1	91.25771703	3.704724E-012	1.690472E-011	1	0.000000E+000
1	91.25781442	1.690472E-011	3.704724E-012	0	0.000000E+000
1	91.25786068	3.704724E-012	1.690472E-011	1	0.000000E+000
1	91.25796729	1.690472E-011	3.704724E-012	0	0.000000E+000
1	91.25797087	3.704724E-012	1.690472E-011	1	0.000000E+000
1	91.25823778	1.690472E-011	3.704724E-012	0	0.000000E+000
1	91.25827402	3.704724E-012	1.690472E-011	1	0.000000E+000
1	91.25872785	1.690472E-011	3.704724E-012	0	0.000000E+000
1	91.25876430	3.704724E-012	1.690472E-011	1	0.000000E+000
1	91.25883357	1.690472E-011	3.704724E-012	0	0.000000E+000
1	91.25890781	3.704724E-012	1.690472E-011	1	0.000000E+000
1	91.25959118	1.690472E-011	3.704724E-012	0	0.000000E+000
1	91.25961234	3.704724E-012	1.690472E-011	1	0.000000E+000
1	91.26035659	1.690472E-011	3.704724E-012	0	0.000000E+000
1	91.26038074	3.704724E-012	1.690472E-011	1	0.000000E+000
1	91.26090708	1.690472E-011	3.704724E-012	0	0.000000E+000
1	91.26097426	3.704724E-012	1.690472E-011	1	0.000000E+000
1	91.26101138	1.690472E-011	3.704724E-012	0	0.000000E+000
1	91.26101304	3.704724E-012	1.690472E-011	1	0.000000E+000
1	91.26116421	1.690472E-011	3.704724E-012	0	0.000000E+000
1	91.26118161	3.704724E-012	1.690472E-011	1	0.000000E+000
1	91.26140313	1.690472E-011	3.704724E-012	0	0.000000E+000
1	91.26146117	3.704724E-012	1.690472E-011	1	0.000000E+000
1	91.26162831	1.690472E-011	3.704724E-012	0	0.000000E+000
1	91.26166381	3.704724E-012	1.690472E-011	1	0.000000E+000
1	91.26179051	1.690472E-011	3.704724E-012	0	0.000000E+000
1	91.26181716	3.704724E-012	1.690472E-011	1	0.000000E+000
1	91.26216690	1.690472E-011	3.704724E-012	0	0.000000E+000
1	91.26219035	3.704724E-012	1.690472E-011	1	0.000000E+000
1	91.26231534	1.690472E-011	3.704724E-012	0	0.000000E+000
1	91.26241016	3.704724E-012	1.690472E-011	1	0.000000E+000
1	91.26262661	1.690472E-011	3.704724E-012	0	0.000000E+000
1	91.26266561	3.704724E-012	1.690472E-011	1	0.000000E+000
1	91.26270799	1.690472E-011	3.704724E-012	0	0.000000E+000
1	91.26273516	3.704724E-012	1.690472E-011	1	0.000000E+000
1	91.26289867	1.690472E-011	3.704724E-012	0	0.000000E+000
1	91.26291517	3.704724E-012	1.690472E-011	1	0.000000E+000
1	91.26299400	1.690472E-011	3.704724E-012	0	0.000000E+000
1	91.26303847	3.704724E-012	1.690472E-011	1	0.000000E+000
1	91.26305439	1.690472E-011	3.704724E-012	0	0.000000E+000
1	91.26310450	3.704724E-012	1.690472E-011	1	0.000000E+000
1	91.26314394	1.690472E-011	3.704724E-012	0	0.000000E+000
1	91.26316566	3.704724E-012	1.690472E-011	1	0.000000E+000
1	91.26328859	1.690472E-011	3.704724E-012	0	0.000000E+000
1	91.26346010	3.704724E-012	1.690472E-011	1	0.000000E+000
1	91.26367598	1.690472E-011	3.704724E-012	0	0.000000E+000
1	91.26375610	3.704724E-012	1.690472E-011	1	0.000000E+000
1	91.26417193	1.690472E-011	3.704724E-012	0	0.000000E+000
1	91.26433117	3.704724E-012	1.690472E-011	1	0.000000E+000
1	91.26467996	1.690472E-011	3.704724E-012	0	0.000000E+000
1	91.26478020	3.704724E-012	1.690472E-011	1	0.000000E+000
1	91.26520721	1.690472E-011	3.704724E-012	0	0.000000E+000
1	91.26521993	3.704724E-012	1.690472E-011	1	0.000000E+000
1	91.26569920	1.690472E-011	3.704724E-012	0	0.000000E+000
1	91.26572445	3.704724E-012	1.690472E-011	1	0.000000E+000
1	91.26578276	1.690472E-011	3.704724E-012	0	0.000000E+000
1	91.26581852	3.704724E-012	1.690472E-011	1	0.000000E+000
1	91.26625488	1.690472E-011	3.704724E-012	0	0.000000E+000
1	91.26631960	3.704724E-012	1.690472E-011	1	0.000000E+000
1	91.26645543	1.690472E-011	3.704724E-012	0	0.000000E+000
1	91.26647118	3.704724E-012	1.690472E-011	1	0.000000E+000
1	91.26655921	1.690472E-011	3.704724E-012	0	0.000000E+000
1	91.26668069	3.704724E-012	1.690472E-011	1	0.000000E+000
1	91.26673165	1.690472E-011	3.704724E-012	0	0.000000E+000
1	91.26678016	3.704724E-012	1.690472E-011	1	0.000000E+000
1	91.26706785	1.690472E-011	3.704724E-012	0	0.000000E+000
1	91.26711027	3.704724E-012	1.690472E-011	1	0.000000E+000
1	91.26723829	1.690472E-011	3.704724E-012	0	0.000000E+000
1	91.26729595	3.704724E-012	1.690472E-011	1	0.000000E+000
1	91.26733699	1.690472E-011	3.704724E-012	0	0.000000E+000
1	91.26735308	3.704724E-012	1.690472E-011	1	0.000000E+000
1	91.26744977	1.690472E-011	3.704724E-012	0	0.000000E+000
1	91.26747150	3.704724E-012	1.690472E-011	1	0.000000E+000
1	91.26767797	1.690472E-011	3.704724E-012	0	0.000000E+000
1	128.79645599	3.554844E-012	1.675484E-011	1	0.000000E+000
1	128.79664863	1.675484E-011	3.554844E-012	0	0.000000E+000
1	128.79669001	3.554844E-012	1.675484E-011	1	0.000000E+000
1	128.79677135	1.675484E-011	3.554844E-012	0	0.000000E+000
1	128.79678693	3.554844E-012	1.675484E-011	1	0.000000E+000
1	128.79687144	1.675484E-011	3.554844E-012	0	0.000000E+000
1	128.79689159	3.554844E-012	1.675484E-011	1	0.000000E+000
1	128.79721734	1.675484E-011	3.554844E-012	0	0.000000E+000
1	128.79723223	3.554844E-012	1.675484E-011	1	0.000000E+000
1	128.79799293	1.675484E-011	3.554844E-012	0	0.000000E+000
1	128.79811645	3.554844E-012	1.675484E-011	1	0.000000E+000
1	128.79827552	1.675484E-011	3.554844E-012	0	0.000000E+000
1	128.79829309	3.554844E-012	1.675484E-011	1	0.000000E+000
1	128.79869108	1.675484E-011	3.554844E-012	0	0.000000E+000
1	128.79872760	3.554844E-012	1.675484E-011	1	0.000000E+000
1	128.79906196	1.675484E-011	3.554844E-012	0	0.000000E+000
1	128.79907421	3.554844E-012	1.675484E-011	1	0.000000E+000
1	128.79961863	1.675484E-011	3.554844E-012	0	0.000000E+000
1	128.79967916	3.554844E-012	1.675484E-011	1	0.000000E+000
1	128.79979174	1.675484E-011	3.554844E-012	0	0.000000E+000
1	128.79981347	3.554844E-012	1.675484E-011	1	0.000000E+000
1	128.80068032	1.675484E-011	3.554844E-012	0	0.000000E+000
1	128.80070194	3.554844E-012	1.675484E-011	1	0.000000E+000
1	128.80079480	1.675484E-011	3.554844E-012	0	0.000000E+000
1	128.80082496	3.554844E-012	1.675484E-011	1	0.000000E+000
1	128.80103631	1.675484E-011	3.554844E-012	0	0.000000E+000
1	128.80105895	3.554844E-012	1.675484E-011	1	0.000000E+000
1	128.80170753	1.675484E-011	3.554844E-012	0	0.000000E+000
1	128.80175666	3.554844E-012	1.675484E-011	1	0.000000E+000
1	128.80182132	1.675484E-011	3.554844E-012	0	0.000000E+000
1	128.80190597	3.554844E-012	1.675484E-011	1	0.000000E+000
1	128.80234854	1.675484E-011	3.554844E-012	0	0.000000E+000
1	128.80244520	3.554844E-012	1.675484E-011	1	0.000000E+000
1	128.80246820	1.675484E-011	3.554844E-012	0	0.000000E+000
1	128.80248875	3.554844E-012	1.675484E-011	1	0.000000E+000
1	128.80253855	1.675484E-011	3.554844E-012	0	0.000000E+000
1	128.80254354	3.554844E-012	1.675484E-011	1	0.000000E+000
1	128.80287875	1.675484E-011	3.554844E-012	0	0.000000E+000
1	128.80289240	3.554844E-012	1.675484E-011	1	0.000000E+000
1	128.80318522	1.675484E-011	3.554844E-012	0	0.000000E+000
1	128.80322321	3.554844E-012	1.675484E-011	1	0.000000E+000
1	128.80350121	1.675484E-011	3.554844E-012	0	0.000000E+000
1	128.80352474	3.554844E-012	1.675484E-011	1	0.000000E+000
1	128.80364053	1.675484E-011	3.554844E-012	0	0.000000E+000
1	128.80365769	3.554844E-012	1.675484E-011	1	0.000000E+000
1	128.80375158	1.675484E-011	3.554844E-012	0	0.000000E+000
1	128.80376046	3.554844E-012	1.675484E-011	1	0.000000E+000
1	128.80396893	1.675484E-011	3.554844E-012	0	0.000000E+000
1	128.80402704	3.554844E-012	1.675484E-011	1	0.000000E+000
1	128.80522704	1.675484E-011	3.554844E-012	0	0.000000E+000
1	128.80525079	3.554844E-012	1.675484E-011	1	0.000000E+000
1	128.80531148	1.675484E-011	3.554844E-012	0	0.000000E+000
1	128.80534863	3.554844E-012	1.675484E-011	1	0.000000E+000
1	128.80548167	1.675484E-011	3.554844E-012	0	0.000000E+000
1	128.80549851	3.554844E-012	1.675484E-011	1	0.000000E+000
1	128.80605748	1.675484E-011	3.554844E-012	0	0.000000E+000
1	128.80618112	3.554844E-012	1.675484E-011	1	0.000000E+000
1	128.80654176	1.675484E-011	3.554844E-012	0	0.000000E+000
1	128.80663117	3.554844E-012	1.675484E-011	1	0.000000E+000
1	128.80677649	1.675484E-011	3.554844E-012	0	0.000000E+000
1	128.80679196	3.554844E-012	1.675484E-011	1	0.000000E+000
1	128.80684776	1.675484E-011	3.554844E-012	0	0.000000E+000
1	128.80686951	3.554844E-012	1.675484E-011	1	0.000000E+000
1	128.80716361	1.675484E-011	3.554844E-012	0	0.000000E+000
1	128.80718137	3.554844E-012	1.675484E-011	1	0.000000E+000
1	128.80753100	1.675484E-011	3.554844E-012	0	0.000000E+000
1	128.80755411	3.554844E-012	1.675484E-011	1	0.000000E+000
1	128.80785221	1.675484E-011	3.554844E-012	0	0.000000E+000
1	128.80788347	3.554844E-012	1.675484E-011	1	0.000000E+000
1	128.80813945	1.675484E-011	3.554844E-012	0	0.000000E+000
1	128.80853466	3.554844E-012	1.675484E-011	1	0.000000E+000
1	128.80878082	1.675484E-011	3.554844E-012	0	0.000000E+000
1	128.80878745	3.554844E-012	1.675484E-011	1	0.000000E+000
1	128.80890849	1.675484E-011	3.554844E-012	0	0.000000E+000
1	128.80894737	3.554844E-012	1.675484E-011	1	0.000000E+000
1	128.80905066	1.675484E-011	3.554844E-012	0	0.000000E+000
1	128.80905991	3.554844E-012	1.675484E-011	1	0.000000E+000
1	128.80908200	1.675484E-011	3.554844E-012	0	0.000000E+000
1	128.80916795	3.554844E-012	1.675484E-011	1	0.000000E+000
1	128.80936318	1.675484E-011	3.554844E-012	0	0.000000E+000
1	128.80938547	3.554844E-012	1.675484E-011	1	0.000000E+000
1	128.80941322	1.675484E-011	3.554844E-012	0	0.000000E+000
1	128.80943428	3.554844E-012	1.675484E-011	1	0.000000E+000
1	128.80986179	1.675484E-011	3.554844E-012	0	0.000000E+000
1	128.80990484	3.554844E-012	1.675484E-011	1	0.000000E+000
1	128.81075772	1.675484E-011	3.554844E-012	0	0.000000E+000
1	128.81077523	3.554844E-012	1.675484E-011	1	0.000000E+000
1	128.81082081	1.675484E-011	3.554844E-012	0	0.000000E+000
1	128.81092967	3.554844E-012	1.675484E-011	1	0.000000E+000
1	128.81111071	1.675484E-011	3.554844E-012	0	0.000000E+000
1	128.81116472	3.554844E-012	1.675484E-011	1	0.000000E+000
1	128.81149162	1.675484E-011	3.554844E-012	0	0.000000E+000
1	128.81156726	3.554844E-012	1.675484E-011	1	0.000000E+000
1	128.81172465	1.675484E-011	3.554844E-012	0	0.000000E+000
1	128.81186256	3.554844E-012	1.675484E-011	1	0.000000E+000
1	128.81191505	1.675484E-011	3.554844E-012	0	0.000000E+000
1	128.81194588	3.554844E-012	1.675484E-011	1	0.000000E+000
1	128.81199183	1.675484E-011	3.554844E-012	0	0.000000E+000
1	128.81207367	3.554844E-012	1.675484E-011	1	0.000000E+000
1	128.81210686	1.675484E-011	3.554844E-012	0	0.000000E+000
1	128.81213345	3.554844E-012	1.675484E-011	1	0.000000E+000
1	128.81226203	1.675484E-011	3.554844E-012	0	0.000000E+000
1	128.81230094	3.554844E-012	1.675484E-011	1	0.000000E+000
1	128.81265152	1.675484E-011	3.554844E-012	0	0.000000E+000
1	128.81267816	3.554844E-012	1.675484E-011	1	0.000000E+000
1	128.81269022	1.675484E-011	3.554844E-012	0	0.000000E+000
1	128.81271638	3.554844E-012	1.675484E-011	1	0.000000E+000
1	128.81276777	1.675484E-011	3.554844E-012	0	0.000000E+000
1	128.81278058	3.554844E-012	1.675484E-011	1	0.000000E+000
1	128.81285487	1.675484E-011	3.554844E-012	0	0.000000E+000
1	128.81288844	3.554844E-012	1.675484E-011	1	0.000000E+000
1	128.81294700	1.675484E-011	3.554844E-012	0	0.000000E+000
1	128.81295047	3.554844E-012	1.675484E-011	1	0.000000E+000
1	128.81307285	1.675484E-011	3.554844E-012	0	0.000000E+000
1	128.81311139	3.554844E-012	1.675484E-011	1	0.000000E+000
1	128.81324670	1.675484E-011	3.554844E-012	0	0.000000E+000
1	128.81332723	3.554844E-012	1.675484E-011	1	0.000000E+000
1	128.81334931	1.675484E-011	3.554844E-012	0	0.000000E+000
1	128.81336520	3.554844E-012	1.675484E-011	1	0.000000E+000
1	128.81348845	1.675484E-011	3.554844E-012	0	0.000000E+000
1	128.81352879	3.554844E-012	1.675484E-011	1	0.000000E+000
1	128.81369665	1.675484E-011	3.554844E-012	0	0.000000E+000
1	128.81370760	3.554844E-012	1.675484E-011	1	0.000000E+000
1	128.81403776	1.675484E-011	3.554844E-012	0	0.000000E+000
1	128.81407420	3.554844E-012	1.675484E-011	1	0.000000E+000
1	128.81429093	1.675484E-011	3.554844E-012	0	0.000000E+000
1	128.81431114	3.554844E-012	1.675484E-011	1	0.000000E+000
1	128.81446172	1.675484E-011	3.554844E-012	0	0.000000E+000
1	128.81459592	3.554844E-012	1.675484E-011	1	0.000000E+000
1	128.81498504	1.675484E-011	3.554844E-012	0	0.000000E+000
1	128.81503342	3.554844E-012	1.675484E-011	1	0.000000E+000
1	128.81519677	1.675484E-011	3.554844E-012	0	0.000000E+000
1	128.81530256	3.554844E-012	1.675484E-011	1	0.000000E+000
1	128.81544798	1.675484E-011	3.554844E-012	0	0.000000E+000
1	128.81545857	3.554844E-012	1.675484E-011	1	0.000000E+000
1	128.81551317	1.675484E-011	3.554844E-012	0	0.000000E+000
1	128.81552273	3.554844E-012	1.675484E-011	1	0.000000E+000
1	128.81565704	1.675484E-011	3.554844E-012	0	0.000000E+000
1	128.81569081	3.554844E-012	1.675484E-011	1	0.000000E+000
1	128.81577881	1.675484E-011	3.554844E-012	0	0.000000E+000
1	128.81583503	3.554844E-012	1.675484E-011	1	0.000000E+000
1	128.81621886	1.675484E-011	3.554844E-012	0	0.000000E+000
1	128.81630944	3.554844E-012	1.675484E-011	1	0.000000E+000
1	128.81641477	1.675484E-011	3.554844E-012	0	0.000000E+000
1	128.81644876	3.554844E-012	1.675484E-011	1	0.000000E+000
1	128.81654906	1.675484E-011	3.554844E-012	0	0.000000E+000
1	128.81657471	3.554844E-012	1.675484E-011	1	0.000000E+000
1	128.81682766	1.675484E-011	3.554844E-012	0	0.000000E+000
1	128.81687348	3.554844E-012	1.675484E-011	1	0.000000E+000
1	128.81694283	1.675484E-011	3.554844E-012	0	0.000000E+000
1	128.81695055	3.554844E-012	1.675484E-011	1	0.000000E+000
1	128.81721509	1.675484E-011	3.554844E-012	0	0.000000E+000
1	128.81724908	3.554844E-012	1.675484E-011	1	0.000000E+000
1	128.81741140	1.675484E-011	3.554844E-012	0	0.000000E+000
1	128.81745364	3.554844E-012	1.675484E-011	1	0.000000E+000
1	128.81761210	1.675484E-011	3.554844E-012	0	0.000000E+000
1	128.81785207	3.554844E-012	1.675484E-011	1	0.000000E+000
1	128.81795742	1.675484E-011	3.554844E-012	0	0.000000E+000
1	128.81798733	3.554844E-012	1.675484E-011	1	0.000000E+000
1	128.81823815	1.675484E-011	3.554844E-012	0	0.000000E+000
1	128.81827818	3.554844E-012	1.675484E-011	1	0.000000E+000
1	128.81832161	1.675484E-011	3.554844E-012	0	0.000000E+000
1	128.81840781	3.554844E-012	1.675484E-011	1	0.000000E+000
1	128.81913021	1.675484E-011	3.554844E-012	0	0.000000E+000
1	128.81919107	3.554844E-012	1.675484E-011	1	0.000000E+000
1	128.81925867	1.675484E-011	3.554844E-012	0	0.000000E+000
1	128.81930258	3.554844E-012	1.675484E-011	1	0.000000E+000
1	128.81934995	1.675484E-011	3.554844E-012	0	0.000000E+000
1	128.81985877	3.554844E-012	1.675484E-011	1	0.000000E+000
1	128.81990275	1.675484E-011	3.554844E-012	0	0.000000E+000
1	128.81993122	3.554844E-012	1.675484E-011	1	0.000000E+000
1	128.82025756	1.675484E-011	3.554844E-012	0	0.000000E+000
1	128.82028756	3.554844E-012	1.675484E-011	1	0.000000E+000
1	128.82049629	1.675484E-011	3.554844E-012	0	0.000000E+000
1	128.82050763	3.554844E-012	1.675484E-011	1	0.000000E+000
1	128.82067978	1.675484E-011	3.554844E-012	0	0.000000E+000
1	128.82070240	3.554844E-012	1.675484E-011	1	0.000000E+000
1	128.82094925	1.675484E-011	3.554844E-012	0	0.000000E+000
1	128.82126157	3.554844E-012	1.675484E-011	1	0.000000E+000
1	128.82128300	1.675484E-011	3.554844E-012	0	0.000000E+000
1	128.82132290	3.554844E-012	1.675484E-011	1	0.000000E+000
1	128.82135659	1.675484E-011	3.554844E-012	0	0.000000E+000
1	128.82136168	3.554844E-012	1.675484E-011	1	0.000000E+000
1	128.82150755	1.675484E-011	3.554844E-012	0	0.000000E+000
1	128.82151928	3.554844E-012	1.675484E-011	1	0.000000E+000
1	128.82173303	1.675484E-011	3.554844E-012	0	0.000000E+000
1	128.82175678	3.554844E-012	1.675484E-011	1	0.000000E+000
1	128.82179169	1.675484E-011	3.554844E-012	0	0.000000E+000
1	128.82180063	3.554844E-012	1.675484E-011	1	0.000000E+000
1	128.82197591	1.675484E-011	3.554844E-012	0	0.000000E+000
1	128.82198458	3.554844E-012	1.675484E-011	1	0.000000E+000
1	128.82205865	1.675484E-011	3.554844E-012	0	0.000000E+000
1	128.82208518	3.554844E-012	1.675484E-011	1	0.000000E+000
1	128.82213740	1.675484E-011	3.554844E-012	0	0.000000E+000
1	128.82218763	3.554844E-012	1.675484E-011	1	0.000000E+000
1	128.82273666	1.675484E-011	3.554844E-012	0	0.000000E+000
1	128.82276148	3.554844E-012	1.675484E-011	1	0.000000E+000
1	128.82289215	1.675484E-011	3.554844E-012	0	0.000000E+000
1	128.82292571	3.554844E-012	1.675484E-011	1	0.000000E+000
1	128.82314064	1.675484E-011	3.554844E-012	0	0.000000E+000
1	128.82316558	3.554844E-012	1.675484E-011	1	0.000000E+000
1	128.82331588	1.675484E-011	3.554844E-012	0	0.000000E+000
1	128.82339584	3.554844E-012	1.675484E-011	1	0.000000E+000
1	128.82349162	1.675484E-011	3.554844E-012	0	0.000000E+000
1	128.82355471	3.554844E-012	1.675484E-011	1	0.000000E+000
1	128.82358210	1.675484E-011	3.554844E-012	0	0.000000E+000
1	128.82359367	3.554844E-012	1.675484E-011	1	0.000000E+000
1	128.82375219	1.675484E-011	3.554844E-012	0	0.000000E+000
1	128.82377740	3.554844E-012	1.675484E-011	1	0.000000E+000
1	128.82383314	1.675484E-011	3.554844E-012	0	0.000000E+000
1	128.82389248	3.554844E-012	1.675484E-011	1	0.000000E+000
1	128.82408087	1.675484E-011	3.554844E-012	0	0.000000E+000
1	128.82437404	3.554844E-012	1.675484E-011	1	0.000000E+000
1	128.82454780	1.675484E-011	3.554844E-012	0	0.000000E+000
1	128.82457155	3.554844E-012	1.675484E-011	1	0.000000E+000
1	128.82512000	1.675484E-011	3.554844E-012	0	0.000000E+000
1	128.82515645	3.554844E-012	1.675484E-011	1	0.000000E+000
1	128.82521069	1.675484E-011	3.554844E-012	0	0.000000E+000
1	128.82554264	3.554844E-012	1.675484E-011	1	0.000000E+000
1	128.82562410	1.675484E-011	3.554844E-012	0	0.000000E+000
1	128.82565326	3.554844E-012	1.675484E-011	1	0.000000E+000
1	128.82572029	1.675484E-011	3.554844E-012	0	0.000000E+000
1	128.82582080	3.554844E-012	1.675484E-011	1	0.000000E+000
1	128.82613261	1.675484E-011	3.554844E-012	0	0.000000E+000
1	128.82616836	3.554844E-012	1.675484E-011	1	0.000000E+000
1	128.82626772	1.675484E-011	3.554844E-012	0	0.000000E+000
1	128.82629568	3.554844E-012	1.675484E-011	1	0.000000E+000
1	128.82643567	1.675484E-011	3.554844E-012	0	0.000000E+000
1	128.82646060	3.554844E-012	1.675484E-011	1	0.000000E+000
1	128.82668769	1.675484E-011	3.554844E-012	0	0.000000E+000
1	128.82672601	3.554844E-012	1.675484E-011	1	0.000000E+000
1	128.82691511	1.675484E-011	3.554844E-012	0	0.000000E+000
1	128.82692548	3.554844E-012	1.675484E-011	1	0.000000E+000
1	128.82711760	1.675484E-011	3.554844E-012	0	0.000000E+000
1	128.82715104	3.554844E-012	1.675484E-011	1	0.000000E+000
1	128.82751334	1.675484E-011	3.554844E-012	0	0.000000E+000
1	128.82763855	3.554844E-012	1.675484E-011	1	0.000000E+000
1	128.82790605	1.675484E-011	3.554844E-012	0	0.000000E+000
1	128.82792739	3.554844E-012	1.675484E-011	1	0.000000E+000
1	128.82796746	1.675484E-011	3.554844E-012	0	0.000000E+000
1	128.82799753	3.554844E-012	1.675484E-011	1	0.000000E+000
1	128.82810599	1.675484E-011	3.554844E-012	0	0.000000E+000
1	128.82812136	3.554844E-012	1.675484E-011	1	0.000000E+000
1	128.82814244	1.675484E-011	3.554844E-012	0	0.000000E+000
1	128.82818261	3.554844E-012	1.675484E-011	1	0.000000E+000
1	128.82844087	1.675484E-011	3.554844E-012	0	0.000000E+000
1	128.82849088	3.554844E-012	1.675484E-011	1	0.000000E+000
1	128.82859524	1.675484E-011	3.554844E-012	0	0.000000E+000
1	128.82894156	3.554844E-012	1.675484E-011	1	0.000000E+000
1	128.82900532	1.675484E-011	3.554844E-012	0	0.000000E+000
1	128.82919520	3.554844E-012	1.675484E-011	1	0.000000E+000
1	128.82934393	1.675484E-011	3.554844E-012	0	0.000000E+000
1	128.82956532	3.554844E-012	1.675484E-011	1	0.000000E+000
1	128.82987112	1.675484E-011	3.554844E-012	0	0.000000E+000
1	128.83002168	3.554844E-012	1.675484E-011	1	0.000000E+000
1	128.83015790	1.675484E-011	3.554844E-012	0	0.000000E+000
1	128.83017520	3.554844E-012	1.675484E-011	1	0.000000E+000
1	128.83060848	1.675484E-011	3.554844E-012	0	0.000000E+000
1	128.83063635	3.554844E-012	1.675484E-011	1	0.000000E+000
1	128.83079441	1.675484E-011	3.554844E-012	0	0.000000E+000
1	128.83081142	3.554844E-012	1.675484E-011	1	0.000000E+000
1	128.83097708	1.675484E-011	3.554844E-012	0	0.000000E+000
1	128.83102894	3.554844E-012	1.675484E-011	1	0.000000E+000
1	128.83108125	1.675484E-011	3.554844E-012	0	0.000000E+000
1	128.83118605	3.554844E-012	1.675484E-011	1	0.000000E+000
1	128.83130708	1.675484E-011	3.554844E-012	0	0.000000E+000
1	128.83132900	3.554844E-012	1.675484E-011	1	0.000000E+000
1	128.83144055	1.675484E-011	3.554844E-012	0	0.000000E+000
1	128.83146807	3.554844E-012	1.675484E-011	1	0.000000E+000
1	128.83151341	1.675484E-011	3.554844E-012	0	0.000000E+000
1	128.83151965	3.554844E-012	1.675484E-011	1	0.000000E+000
1	128.83155290	1.675484E-011	3.554844E-012	0	0.000000E+000
1	128.83156882	3.554844E-012	1.675484E-011	1	0.000000E+000
1	128.83279161	1.675484E-011	3.554844E-012	0	0.000000E+000
1	128.83279631	3.554844E-012	1.675484E-011	1	0.000000E+000
1	128.83291380	1.675484E-011	3.554844E-012	0	0.000000E+000
1	128.83301183	3.554844E-012	1.675484E-011	1	0.000000E+000
1	128.83313102	1.675484E-011	3.554844E-012	0	0.000000E+000
1	128.83315528	3.554844E-012	1.675484E-011	1	0.000000E+000
1	128.83323782	1.675484E-011	3.554844E-012	0	0.000000E+000
1	128.83326980	3.554844E-012	1.675484E-011	1	0.000000E+000
1	128.83362283	1.675484E-011	3.554844E-012	0	0.000000E+000
1	128.83366026	3.554844E-012	1.675484E-011	1	0.000000E+000
1	128.83369336	1.675484E-011	3.554844E-012	0	0.000000E+000
1	128.83374637	3.554844E-012	1.675484E-011	1	0.000000E+000
1	128.83380467	1.675484E-011	3.554844E-012	0	0.000000E+000
1	128.83381585	3.554844E-012	1.675484E-011	1	0.000000E+000
1	128.83395223	1.675484E-011	3.554844E-012	0	0.000000E+000
1	128.83408691	3.554844E-012	1.675484E-011	1	0.000000E+000
1	128.83473322	1.675484E-011	3.554844E-012	0	0.000000E+000
1	128.83475727	3.554844E-012	1.675484E-011	1	0.000000E+000
1	128.83486076	1.675484E-011	3.554844E-012	0	0.000000E+000
1	128.83489998	3.554844E-012	1.675484E-011	1	0.000000E+000
1	128.83504314	1.675484E-011	3.554844E-012	0	0.000000E+000
1	128.83518212	3.554844E-012	1.675484E-011	1	0.000000E+000
1	128.83534159	1.675484E-011	3.554844E-012	0	0.000000E+000
1	128.83535014	3.554844E-012	1.675484E-011	1	0.000000E+000
1	128.83541184	1.675484E-011	3.554844E-012	0	0.000000E+000
1	128.83548909	3.554844E-012	1.675484E-011	1	0.000000E+000
1	128.83574159	1.675484E-011	3.554844E-012	0	0.000000E+000
1	128.83580157	3.554844E-012	1.675484E-011	1	0.000000E+000
1	128.83600336	1.675484E-011	3.554844E-012	0	0.000000E+000
1	128.83603653	3.554844E-012	1.675484E-011	1	0.000000E+000
1	128.83610678	1.675484E-011	3.554844E-012	0	0.000000E+000
1	128.83613672	3.554844E-012	1.675484E-011	1	0.000000E+000
1	128.83630381	1.675484E-011	3.554844E-012	0	0.000000E+000
1	128.83634102	3.554844E-012	1.675484E-011	1	0.000000E+000
1	128.83670478	1.675484E-011	3.554844E-012	0	0.000000E+000
1	128.83671140	3.554844E-012	1.675484E-011	1	0.000000E+000
1	128.83691545	1.675484E-011	3.554844E-012	0	0.000000E+000
1	128.83694171	3.554844E-012	1.675484E-011	1	0.000000E+000
1	128.83702647	1.675484E-011	3.554844E-012	0	0.000000E+000
1	128.83729880	3.554844E-012	1.675484E-011	1	0.000000E+000
1	128.83735393	1.675484E-011	3.554844E-012	0	0.000000E+000
1	128.83740042	3.554844E-012	1.675484E-011	1	0.000000E+000
1	128.83747353	1.675484E-011	3.554844E-012	0	0.000000E+000
1	128.83749998	3.554844E-012	1.675484E-011	1	0.000000E+000
1	128.83769747	1.675484E-011	3.554844E-012	0	0.000000E+000
1	128.83795712	3.554844E-012	1.675484E-011	1	0.000000E+000
1	128.83800855	1.675484E-011	3.554844E-012	0	0.000000E+000
1	128.83804823	3.554844E-012	1.675484E-011	1	0.000000E+000
1	128.83817380	1.675484E-011	3.554844E-012	0	0.000000E+000
1	128.83824144	3.554844E-012	1.675484E-011	1	0.000000E+000
1	128.83871382	1.675484E-011	3.554844E-012	0	0.000000E+000
1	128.83871930	3.554844E-012	1.675484E-011	1	0.000000E+000
1	128.83879213	1.675484E-011	3.554844E-012	0	0.000000E+000
1	128.83882969	3.554844E-012	1.675484E-011	1	0.000000E+000
1	128.83886540	1.675484E-011	3.554844E-012	0	0.000000E+000
1	128.83891124	3.554844E-012	1.675484E-011	1	0.000000E+000
1	128.83903281	1.675484E-011	3.554844E-012	0	0.000000E+000
1	128.83904710	3.554844E-012	1.675484E-011	1	0.000000E+000
1	128.83909447	1.675484E-011	3.554844E-012	0	0.000000E+000
1	128.83910443	3.554844E-012	1.675484E-011	1	0.000000E+000
1	128.83916291	1.675484E-011	3.554844E-012	0	0.000000E+000
1	128.83918181	3.554844E-012	1.675484E-011	1	0.000000E+000
1	128.83990827	1.675484E-011	3.554844E-012	0	0.000000E+000
1	128.84008215	3.554844E-012	1.675484E-011	1	0.000000E+000
1	128.84040792	1.675484E-011	3.554844E-012	0	0.000000E+000
1	128.84045365	3.554844E-012	1.675484E-011	1	0.000000E+000
1	128.84056883	1.675484E-011	3.554844E-012	0	0.000000E+000
1	128.84060370	3.554844E-012	1.675484E-011	1	0.000000E+000
1	128.84067318	1.675484E-011	3.554844E-012	0	0.000000E+000
1	128.84072898	3.554844E-012	1.675484E-011	1	0.000000E+000
1	128.84096499	1.675484E-011	3.554844E-012	0	0.000000E+000
1	128.84100790	3.554844E-012	1.675484E-011	1	0.000000E+000
1	128.84120729	1.675484E-011	3.554844E-012	0	0.000000E+000
1	128.84121986	3.554844E-012	1.675484E-011	1	0.000000E+000
1	128.84187557	1.675484E-011	3.554844E-012	0	0.000000E+000
1	128.84188502	3.554844E-012	1.675484E-011	1	0.000000E+000
1	128.84204164	1.675484E-011	3.554844E-012	0	0.000000E+000
1	128.84206814	3.554844E-012	1.675484E-011	1	0.000000E+000
1	128.84242297	1.675484E-011	3.554844E-012	0	0.000000E+000
1	128.84244357	3.554844E-012	1.675484E-011	1	0.000000E+000
1	128.84278559	1.675484E-011	3.554844E-012	0	0.000000E+000
1	128.85187848	3.554844E-012	1.675484E-011	1	0.000000E+000
1	128.85191924	1.675484E-011	3.554844E-012	0	0.000000E+000
1	128.85195274	3.554844E-012	1.675484E-011	1	0.000000E+000
1	128.85199130	1.675484E-011	3.554844E-012	0	0.000000E+000
1	128.85202838	3.554844E-012	1.675484E-011	1	0.000000E+000
1	128.85256248	1.675484E-011	3.554844E-012	0	0.000000E+000
1	128.85256950	3.554844E-012	1.675484E-011	1	0.000000E+000
1	128.85265433	1.675484E-011	3.554844E-012	0	0.000000E+000
1	128.85269285	3.554844E-012	1.675484E-011	1	0.000000E+000
1	128.85271609	1.675484E-011	3.554844E-012	0	0.000000E+000
1	128.85273938	3.554844E-012	1.675484E-011	1	0.000000E+000
1	128.85294828	1.675484E-011	3.554844E-012	0	0.000000E+000
1	128.85299936	3.554844E-012	1.675484E-011	1	0.000000E+000
1	128.85314415	1.675484E-011	3.554844E-012	0	0.000000E+000
1	128.85316938	3.554844E-012	1.675484E-011	1	0.000000E+000
1	128.85318808	1.675484E-011	3.554844E-012	0	0.000000E+000
1	128.85322036	3.554844E-012	1.675484E-011	1	0.000000E+000
1	128.85328733	1.675484E-011	3.554844E-012	0	0.000000E+000
1	128.85330175	3.554844E-012	1.675484E-011	1	0.000000E+000
1	128.85364500	1.675484E-011	3.554844E-012	0	0.000000E+000
1	128.85364920	3.554844E-012	1.675484E-011	1	0.000000E+000
1	128.85397373	1.675484E-011	3.554844E-012	0	0.000000E+000
1	128.85399161	3.554844E-012	1.675484E-011	1	0.000000E+000
1	128.85405130	1.675484E-011	3.554844E-012	0	0.000000E+000
1	128.85407414	3.554844E-012	1.675484E-011	1	0.000000E+000
1	128.85421298	1.675484E-011	3.554844E-012	0	0.000000E+000
1	128.85423234	3.554844E-012	1.675484E-011	1	0.000000E+000
1	128.85428394	1.675484E-011	3.554844E-012	0	0.000000E+000
1	128.85435897	3.554844E-012	1.675484E-011	1	0.000000E+000
1	128.85441799	1.675484E-011	3.554844E-012	0	0.000000E+000
1	128.85459036	3.554844E-012	1.675484E-011	1	0.000000E+000
1	128.85479361	1.675484E-011	3.554844E-012	0	0.000000E+000
1	128.85486795	3.554844E-012	1.675484E-011	1	0.000000E+000
1	128.85492460	1.675484E-011	3.554844E-012	0	0.000000E+000
1	128.85495380	3.554844E-012	1.675484E-011	1	0.000000E+000
1	128.85501660	1.675484E-011	3.554844E-012	0	0.000000E+000
1	128.85511845	3.554844E-012	1.675484E-011	1	0.000000E+000
1	128.85518140	1.675484E-011	3.554844E-012	0	0.000000E+000
1	128.85520364	3.554844E-012	1.675484E-011	1	0.000000E+000
1	128.85526505	1.675484E-011	3.554844E-012	0	0.000000E+000
1	128.85528191	3.554844E-012	1.675484E-011	1	0.000000E+000
1	128.85536537	1.675484E-011	3.554844E-012	0	0.000000E+000
1	128.85538397	3.554844E-012	1.675484E-011	1	0.000000E+000
1	128.85548148	1.675484E-011	3.554844E-012	0	0.000000E+000
1	128.85549868	3.554844E-012	1.675484E-011	1	0.000000E+000
1	128.85565060	1.675484E-011	3.554844E-012	0	0.000000E+000
1	128.85581037	3.554844E-012	1.675484E-011	1	0.000000E+000
1	128.85631237	1.675484E-011	3.554844E-012	0	0.000000E+000
1	128.85635663	3.554844E-012	1.675484E-011	1	0.000000E+000
1	128.85651471	1.675484E-011	3.554844E-012	0	0.000000E+000
1	128.85654508	3.554844E-012	1.675484E-011	1	0.000000E+000
1	128.85669245	1.675484E-011	3.554844E-012	0	0.000000E+000
1	128.85674312	3.554844E-012	1.675484E-011	1	0.000000E+000
1	128.85723848	1.675484E-011	3.554844E-012	0	0.000000E+000
1	128.85729689	3.554844E-012	1.675484E-011	1	0.000000E+000
1	128.85772770	1.675484E-011	3.554844E-012	0	0.000000E+000
1	128.85775435	3.554844E-012	1.675484E-011	1	0.000000E+000
1	128.85820426	1.675484E-011	3.554844E-012	0	0.000000E+000
1	128.85822962	3.554844E-012	1.675484E-011	1	0.000000E+000
1	128.85824940	1.675484E-011	3.554844E-012	0	0.000000E+000
1	128.85829386	3.554844E-012	1.675484E-011	1	0.000000E+000
1	128.85837509	1.675484E-011	3.554844E-012	0	0.000000E+000
1	128.85838390	3.554844E-012	1.675484E-011	1	0.000000E+000
1	128.85851074	1.675484E-011	3.554844E-012	0	0.000000E+000
1	128.85853364	3.554844E-012	1.675484E-011	1	0.000000E+000
1	128.85872098	1.675484E-011	3.554844E-012	0	0.000000E+000
1	128.85877926	3.554844E-012	1.675484E-011	1	0.000000E+000
1	128.85892899	1.675484E-011	3.554844E-012	0	0.000000E+000
1	128.85894109	3.554844E-012	1.675484E-011	1	0.000000E+000
1	128.85900912	1.675484E-011	3.554844E-012	0	0.000000E+000
1	128.85904963	3.554844E-012	1.675484E-011	1	0.000000E+000
1	128.85917869	1.675484E-011	3.554844E-012	0	0.000000E+000
1	128.85919593	3.554844E-012	1.675484E-011	1	0.000000E+000
1	128.85946853	1.675484E-011	3.554844E-012	0	0.000000E+000
1	128.85950531	3.554844E-012	1.675484E-011	1	0.000000E+000
1	128.85977873	1.675484E-011	3.554844E-012	0	0.000000E+000
1	128.85989929	3.554844E-012	1.675484E-011	1	0.000000E+000
1	128.86016193	1.675484E-011	3.554844E-012	0	0.000000E+000
1	128.86016541	3.554844E-012	1.675484E-011	1	0.000000E+000
1	128.86022561	1.675484E-011	3.554844E-012	0	0.000000E+000
1	128.86024728	3.554844E-012	1.675484E-011	1	0.000000E+000
1	128.86027924	1.675484E-011	3.554844E-012	0	0.000000E+000
1	128.86030117	3.554844E-012	1.675484E-011	1	0.000000E+000
1	128.86037695	1.675484E-011	3.554844E-012	0	0.000000E+000
1	128.86041542	3.554844E-012	1.675484E-011	1	0.000000E+000
1	128.86050088	1.675484E-011	3.554844E-012	0	0.000000E+000
1	128.86052601	3.554844E-012	1.675484E-011	1	0.000000E+000
1	128.86056489	1.675484E-011	3.554844E-012	0	0.000000E+000
1	128.86060682	3.554844E-012	1.675484E-011	1	0.000000E+000
1	128.86071419	1.675484E-011	3.554844E-012	0	0.000000E+000
1	128.86075119	3.554844E-012	1.675484E-011	1	0.000000E+000
1	128.86092234	1.675484E-011	3.554844E-012	0	0.000000E+000
1	128.86096817	3.554844E-012	1.675484E-011	1	0.000000E+000
1	128.86124274	1.675484E-011	3.554844E-012	0	0.000000E+000
1	128.86129077	3.554844E-012	1.675484E-011	1	0.000000E+000
1	128.86133282	1.675484E-011	3.554844E-012	0	0.000000E+000
1	128.86134583	3.554844E-012	1.675484E-011	1	0.000000E+000
1	128.86153221	1.675484E-011	3.554844E-012	0	0.000000E+000
1	128.86157419	3.554844E-012	1.675484E-011	1	0.000000E+000
1	128.86170257	1.675484E-011	3.554844E-012	0	0.000000E+000
1	128.86173834	3.554844E-012	1.675484E-011	1	0.000000E+000
1	128.86176742	1.675484E-011	3.554844E-012	0	0.000000E+000
1	128.86177869	3.554844E-012	1.675484E-011	1	0.000000E+000
1	128.86185439	1.675484E-011	3.554844E-012	0	0.000000E+000
1	128.86187978	3.554844E-012	1.675484E-011	1	0.000000E+000
1	128.86216285	1.675484E-011	3.554844E-012	0	0.000000E+000
1	128.86216608	3.554844E-012	1.675484E-011	1	0.000000E+000
1	128.86269642	1.675484E-011	3.554844E-012	0	0.000000E+000
1	128.86275782	3.554844E-012	1.675484E-011	1	0.000000E+000
1	128.86299078	1.675484E-011	3.554844E-012	0	0.000000E+000
1	128.86304033	3.554844E-012	1.675484E-011	1	0.000000E+000
1	128.86339332	1.675484E-011	3.554844E-012	0	0.000000E+000
1	128.86342913	3.554844E-012	1.675484E-011	1	0.000000E+000
1	128.86345517	1.675484E-011	3.554844E-012	0	0.000000E+000
1	128.86352072	3.554844E-012	1.675484E-011	1	0.000000E+000
1	128.86355509	1.675484E-011	3.554844E-012	0	0.000000E+000
1	128.86359229	3.554844E-012	1.675484E-011	1	0.000000E+000
1	128.86383515	1.675484E-011	3.554844E-012	0	0.000000E+000
1	128.86390813	3.554844E-012	1.675484E-011	1	0.000000E+000
1	128.86396498	1.675484E-011	3.554844E-012	0	0.000000E+000
1	128.86398347	3.554844E-012	1.675484E-011	1	0.000000E+000
1	128.86432171	1.675484E-011	3.554844E-012	0	0.000000E+000
1	128.86438221	3.554844E-012	1.675484E-011	1	0.000000E+000
1	128.86441430	1.675484E-011	3.554844E-012	0	0.000000E+000
1	128.86442631	3.554844E-012	1.675484E-011	1	0.000000E+000
1	128.86456629	1.675484E-011	3.554844E-012	0	0.000000E+000
1	128.86458047	3.554844E-012	1.675484E-011	1	0.000000E+000
1	128.86466988	1.675484E-011	3.554844E-012	0	0.000000E+000
1	128.86468362	3.554844E-012	1.675484E-011	1	0.000000E+000
1	128.86479150	1.675484E-011	3.554844E-012	0	0.000000E+000
1	128.86482494	3.554844E-012	1.675484E-011	1	0.000000E+000
1	128.86518680	1.675484E-011	3.554844E-012	0	0.000000E+000
1	128.86521102	3.554844E-012	1.675484E-011	1	0.000000E+000
1	128.86590682	1.675484E-011	3.554844E-012	0	0.000000E+000
1	128.86593904	3.554844E-012	1.675484E-011	1	0.000000E+000
1	128.86604886	1.675484E-011	3.554844E-012	0	0.000000E+000
1	128.86607569	3.554844E-012	1.675484E-011	1	0.000000E+000
1	128.86633921	1.675484E-011	3.554844E-012	0	0.000000E+000
1	128.86638150	3.554844E-012	1.675484E-011	1	0.000000E+000
1	128.86646047	1.675484E-011	3.554844E-012	0	0.000000E+000
1	128.86649034	3.554844E-012	1.675484E-011	1	0.000000E+000
1	128.86673353	1.675484E-011	3.554844E-012	0	0.000000E+000
1	128.86676911	3.554844E-012	1.675484E-011	1	0.000000E+000
1	128.86723401	1.675484E-011	3.554844E-012	0	0.000000E+000
1	128.86724859	3.554844E-012	1.675484E-011	1	0.000000E+000
1	128.86741405	1.675484E-011	3.554844E-012	0	0.000000E+000
1	128.86745981	3.554844E-012	1.675484E-011	1	0.000000E+000
1	128.86761439	1.675484E-011	3.554844E-012	0	0.000000E+000
1	128.86764323	3.554844E-012	1.675484E-011	1	0.000000E+000
1	128.86793031	1.675484E-011	3.554844E-012	0	0.000000E+000
1	128.86794866	3.554844E-012	1.675484E-011	1	0.000000E+000
1	128.86813699	1.675484E-011	3.554844E-012	0	0.000000E+000
1	128.86817627	3.554844E-012	1.675484E-011	1	0.000000E+000
1	128.86856535	1.675484E-011	3.554844E-012	0	0.000000E+000
1	128.86868636	3.554844E-012	1.675484E-011	1	0.000000E+000
1	128.86871205	1.675484E-011	3.554844E-012	0	0.000000E+000
1	128.86875039	3.554844E-012	1.675484E-011	1	0.000000E+000
1	128.86893232	1.675484E-011	3.554844E-012	0	0.000000E+000
1	128.86895881	3.554844E-012	1.675484E-011	1	0.000000E+000
1	128.86899879	1.675484E-011	3.554844E-012	0	0.000000E+000
1	128.86902022	3.554844E-012	1.675484E-011	1	0.000000E+000
1	128.86967631	1.675484E-011	3.554844E-012	0	0.000000E+000
1	128.86968303	3.554844E-012	1.675484E-011	1	0.000000E+000
1	128.86974294	1.675484E-011	3.554844E-012	0	0.000000E+000
1	128.86974827	3.554844E-012	1.675484E-011	1	0.000000E+000
1	128.86978431	1.675484E-011	3.554844E-012	0	0.000000E+000
1	128.86981134	3.554844E-012	1.675484E-011	1	0.000000E+000
1	128.87012222	1.675484E-011	3.554844E-012	0	0.000000E+000
1	128.87015487	3.554844E-012	1.675484E-011	1	0.000000E+000
1	128.87049410	1.675484E-011	3.554844E-012	0	0.000000E+000
1	128.87054121	3.554844E-012	1.675484E-011	1	0.000000E+000
1	128.87073454	1.675484E-011	3.554844E-012	0	0.000000E+000
1	128.87077695	3.554844E-012	1.675484E-011	1	0.000000E+000
1	128.87117206	1.675484E-011	3.554844E-012	0	0.000000E+000
1	128.87121447	3.554844E-012	1.675484E-011	1	0.000000E+000
1	128.87181512	1.675484E-011	3.554844E-012	0	0.000000E+000
1	128.87183780	3.554844E-012	1.675484E-011	1	0.000000E+000
1	128.87203715	1.675484E-011	3.554844E-012	0	0.000000E+000
1	128.87205130	3.554844E-012	1.675484E-011	1	0.000000E+000
1	128.87219406	1.675484E-011	3.554844E-012	0	0.000000E+000
1	128.87220795	3.554844E-012	1.675484E-011	1	0.000000E+000
1	128.87257420	1.675484E-011	3.554844E-012	0	0.000000E+000
1	128.87259838	3.554844E-012	1.675484E-011	1	0.000000E+000
1	128.87304506	1.675484E-011	3.554844E-012	0	0.000000E+000
1	128.87313233	3.554844E-012	1.675484E-011	1	0.000000E+000
1	128.87316348	1.675484E-011	3.554844E-012	0	0.000000E+000
1	128.87321480	3.554844E-012	1.675484E-011	1	0.000000E+000
1	128.87334894	1.675484E-011	3.554844E-012	0	0.000000E+000
1	128.87337160	3.554844E-012	1.675484E-011	1	0.000000E+000
1	128.87348625	1.675484E-011	3.554844E-012	0	0.000000E+000
1	128.87353893	3.554844E-012	1.675484E-011	1	0.000000E+000
1	128.87356891	1.675484E-011	3.554844E-012	0	0.000000E+000
1	128.87358047	3.554844E-012	1.675484E-011	1	0.000000E+000
1	128.87437676	1.675484E-011	3.554844E-012	0	0.000000E+000
1	128.87443086	3.554844E-012	1.675484E-011	1	0.000000E+000
1	128.87463916	1.675484E-011	3.554844E-012	0	0.000000E+000
1	128.87464349	3.554844E-012	1.675484E-011	1	0.000000E+000
1	128.87501387	1.675484E-011	3.554844E-012	0	0.000000E+000
1	128.87503008	3.554844E-012	1.675484E-011	1	0.000000E+000
1	128.87511446	1.675484E-011	3.554844E-012	0	0.000000E+000
1	128.87523166	3.554844E-012	1.675484E-011	1	0.000000E+000
1	128.87574208	1.675484E-011	3.554844E-012	0	0.000000E+000
1	128.87575962	3.554844E-012	1.675484E-011	1	0.000000E+000
1	128.87593607	1.675484E-011	3.554844E-012	0	0.000000E+000
1	128.87595848	3.554844E-012	1.675484E-011	1	0.000000E+000
1	128.87635532	1.675484E-011	3.554844E-012	0	0.000000E+000
1	128.87642041	3.554844E-012	1.675484E-011	1	0.000000E+000
1	128.87656880	1.675484E-011	3.554844E-012	0	0.000000E+000
1	128.87659879	3.554844E-012	1.675484E-011	1	0.000000E+000
1	128.87684474	1.675484E-011	3.554844E-012	0	0.000000E+000
1	128.87687053	3.554844E-012	1.675484E-011	1	0.000000E+000
1	128.87698386	1.675484E-011	3.554844E-012	0	0.000000E+000
1	128.87704079	3.554844E-012	1.675484E-011	1	0.000000E+000
1	128.87751744	1.675484E-011	3.554844E-012	0	0.000000E+000
1	128.87754567	3.554844E-012	1.675484E-011	1	0.000000E+000
1	128.87784805	1.675484E-011	3.554844E-012	0	0.000000E+000
1	128.87787725	3.554844E-012	1.675484E-011	1	0.000000E+000
1	128.87820519	1.675484E-011	3.554844E-012	0	0.000000E+000
1	128.87823460	3.554844E-012	1.675484E-011	1	0.000000E+000
1	128.87859010	1.675484E-011	3.554844E-012	0	0.000000E+000
1	128.87863770	3.554844E-012	1.675484E-011	1	0.000000E+000
1	128.87899586	1.675484E-011	3.554844E-012	0	0.000000E+000
1	128.87905139	3.554844E-012	1.675484E-011	1	0.000000E+000
1	128.87922541	1.675484E-011	3.554844E-012	0	0.000000E+000
1	128.87924682	3.554844E-012	1.675484E-011	1	0.000000E+000
1	128.87940203	1.675484E-011	3.554844E-012	0	0.000000E+000
1	128.87943068	3.554844E-012	1.675484E-011	1	0.000000E+000
1	128.87962678	1.675484E-011	3.554844E-012	0	0.000000E+000
1	128.87966422	3.554844E-012	1.675484E-011	1	0.000000E+000
1	128.87993799	1.675484E-011	3.554844E-012	0	0.000000E+000
1	128.87997256	3.554844E-012	1.675484E-011	1	0.000000E+000
1	128.88013923	1.675484E-011	3.554844E-012	0	0.000000E+000
1	128.88015254	3.554844E-012	1.675484E-011	1	0.000000E+000
1	128.88031977	1.675484E-011	3.554844E-012	0	0.000000E+000
1	128.88033622	3.554844E-012	1.675484E-011	1	0.000000E+000
1	128.88049962	1.675484E-011	3.554844E-012	0	0.000000E+000
1	128.88051612	3.554844E-012	1.675484E-011	1	0.000000E+000
1	128.88067812	1.675484E-011	3.554844E-012	0	0.000000E+000
1	128.88075529	3.554844E-012	1.675484E-011	1	0.000000E+000
1	128.88084498	1.675484E-011	3.554844E-012	0	0.000000E+000
1	128.88086874	3.554844E-012	1.675484E-011	1	0.000000E+000
1	128.88090655	1.675484E-011	3.554844E-012	0	0.000000E+000
1	128.88092436	3.554844E-012	1.675484E-011	1	0.000000E+000
1	128.88146987	1.675484E-011	3.554844E-012	0	0.000000E+000
1	128.88162671	3.554844E-012	1.675484E-011	1	0.000000E+000
1	128.88204466	1.675484E-011	3.554844E-012	0	0.000000E+000
1	128.88206053	3.554844E-012	1.675484E-011	1	0.000000E+000
1	128.88207577	1.675484E-011	3.554844E-012	0	0.000000E+000
1	128.88211835	3.554844E-012	1.675484E-011	1	0.000000E+000
1	128.88220887	1.675484E-011	3.554844E-012	0	0.000000E+000
1	128.88226610	3.554844E-012	1.675484E-011	1	0.000000E+000
1	128.88382434	1.675484E-011	3.554844E-012	0	0.000000E+000
1	128.88382799	3.554844E-012	1.675484E-011	1	0.000000E+000
1	128.88417180	1.675484E-011	3.554844E-012	0	0.000000E+000
1	128.88420531	3.554844E-012	1.675484E-011	1	0.000000E+000
1	128.88450408	1.675484E-011	3.554844E-012	0	0.000000E+000
1	128.88456358	3.554844E-012	1.675484E-011	1	0.000000E+000
1	128.88478195	1.675484E-011	3.554844E-012	0	0.000000E+000
1	128.88480550	3.554844E-012	1.675484E-011	1	0.000000E+000
1	128.88491328	1.675484E-011	3.554844E-012	0	0.000000E+000
1	128.88493171	3.554844E-012	1.675484E-011	1	0.000000E+000
1	128.88514111	1.675484E-011	3.554844E-012	0	0.000000E+000
1	128.88517508	3.554844E-012	1.675484E-011	1	0.000000E+000
1	128.88525082	1.675484E-011	3.554844E-012	0	0.000000E+000
1	128.88526343	3.554844E-012	1.675484E-011	1	0.000000E+000
1	128.88531170	1.675484E-011	3.554844E-012	0	0.000000E+000
1	128.88531815	3.554844E-012	1.675484E-011	1	0.000000E+000
1	128.88536443	1.675484E-011	3.554844E-012	0	0.000000E+000
1	128.88539238	3.554844E-012	1.675484E-011	1	0.000000E+000
1	128.88583177	1.675484E-011	3.554844E-012	0	0.000000E+000
1	128.88586216	3.554844E-012	1.675484E-011	1	0.000000E+000
1	128.88598300	1.675484E-011	3.554844E-012	0	0.000000E+000
1	128.88600658	3.554844E-012	1.675484E-011	1	0.000000E+000
1	128.88605595	1.675484E-011	3.554844E-012	0	0.000000E+000
1	128.88605907	3.554844E-012	1.675484E-011	1	0.000000E+000
1	128.88616236	1.675484E-011	3.554844E-012	0	0.000000E+000
1	128.88617603	3.554844E-012	1.675484E-011	1	0.000000E+000
1	128.88653485	1.675484E-011	3.554844E-012	0	0.000000E+000
1	128.88655390	3.554844E-012	1.675484E-011	1	0.000000E+000
1	128.88667927	1.675484E-011	3.554844E-012	0	0.000000E+000
1	128.88668867	3.554844E-012	1.675484E-011	1	0.000000E+000
1	128.88683648	1.675484E-011	3.554844E-012	0	0.000000E+000
1	128.88686103	3.554844E-012	1.675484E-011	1	0.000000E+000
1	128.88694946	1.675484E-011	3.554844E-012	0	0.000000E+000
1	128.88698949	3.554844E-012	1.675484E-011	1	0.000000E+000
1	128.88718169	1.675484E-011	3.554844E-012	0	0.000000E+000
1	128.88720282	3.554844E-012	1.675484E-011	1	0.000000E+000
1	128.88759463	1.675484E-011	3.554844E-012	0	0.000000E+000
1	128.88759985	3.554844E-012	1.675484E-011	1	0.000000E+000
1	128.88767790	1.675484E-011	3.554844E-012	0	0.000000E+000
1	128.88770927	3.554844E-012	1.675484E-011	1	0.000000E+000
1	128.88781489	1.675484E-011	3.554844E-012	0	0.000000E+000
1	128.88783164	3.554844E-012	1.675484E-011	1	0.000000E+000
1	128.88825869	1.675484E-011	3.554844E-012	0	0.000000E+000
1	128.88830213	3.554844E-012	1.675484E-011	1	0.000000E+000
1	128.88868417	1.675484E-011	3.554844E-012	0	0.000000E+000
1	128.88869453	3.554844E-012	1.675484E-011	1	0.000000E+000
1	128.88893890	1.675484E-011	3.554844E-012	0	0.000000E+000
1	128.88897305	3.554844E-012	1.675484E-011	1	0.000000E+000
1	128.88914388	1.675484E-011	3.554844E-012	0	0.000000E+000
1	128.88919822	3.554844E-012	1.675484E-011	1	0.000000E+000
1	128.88925461	1.675484E-011	3.554844E-012	0	0.000000E+000
1	128.88926633	3.554844E-012	1.675484E-011	1	0.000000E+000
1	128.88934214	1.675484E-011	3.554844E-012	0	0.000000E+000
1	128.88939682	3.554844E-012	1.675484E-011	1	0.000000E+000
1	128.88946304	1.675484E-011	3.554844E-012	0	0.000000E+000
1	128.88950542	3.554844E-012	1.675484E-011	1	0.000000E+000
1	128.88971810	1.675484E-011	3.554844E-012	0	0.000000E+000
1	128.88973810	3.554844E-012	1.675484E-011	1	0.000000E+000
1	128.89019253	1.675484E-011	3.554844E-012	0	0.000000E+000
1	128.89025193	3.554844E-012	1.675484E-011	1	0.000000E+000
1	128.89029927	1.675484E-011	3.554844E-012	0	0.000000E+000
1	128.89032305	3.554844E-012	1.675484E-011	1	0.000000E+000
1	128.89057220	1.675484E-011	3.554844E-012	0	0.000000E+000
1	128.89059446	3.554844E-012	1.675484E-011	1	0.000000E+000
1	128.89076709	1.675484E-011	3.554844E-012	0	0.000000E+000
1	128.89079730	3.554844E-012	1.675484E-011	1	0.000000E+000
1	128.89113390	1.675484E-011	3.554844E-012	0	0.000000E+000
1	128.89128457	3.554844E-012	1.675484E-011	1	0.000000E+000
1	128.89139652	1.675484E-011	3.554844E-012	0	0.000000E+000
1	128.89143412	3.554844E-012	1.675484E-011	1	0.000000E+000
1	128.89151097	1.675484E-011	3.554844E-012	0	0.000000E+000
1	128.89154125	3.554844E-012	1.675484E-011	1	0.000000E+000
1	128.89163754	1.675484E-011	3.554844E-012	0	0.000000E+000
1	128.89165387	3.554844E-012	1.675484E-011	1	0.000000E+000
1	128.89166931	1.675484E-011	3.554844E-012	0	0.000000E+000
1	128.89169232	3.554844E-012	1.675484E-011	1	0.000000E+000
1	128.89232305	1.675484E-011	3.554844E-012	0	0.000000E+000
1	128.89235341	3.554844E-012	1.675484E-011	1	0.000000E+000
1	128.89282779	1.675484E-011	3.554844E-012	0	0.000000E+000
1	128.89283523	3.554844E-012	1.675484E-011	1	0.000000E+000
1	128.89286681	1.675484E-011	3.554844E-012	0	0.000000E+000
1	128.89288567	3.554844E-012	1.675484E-011	1	0.000000E+000
1	128.89302635	1.675484E-011	3.554844E-012	0	0.000000E+000
1	128.89307312	3.554844E-012	1.675484E-011	1	0.000000E+000
1	128.89336315	1.675484E-011	3.554844E-012	0	0.000000E+000
1	128.89337980	3.554844E-012	1.675484E-011	1	0.000000E+000
1	128.89341724	1.675484E-011	3.554844E-012	0	0.000000E+000
1	128.89343371	3.554844E-012	1.675484E-011	1	0.000000E+000
1	128.89354104	1.675484E-011	3.554844E-012	0	0.000000E+000
1	128.89364653	3.554844E-012	1.675484E-011	1	0.000000E+000
1	128.89391726	1.675484E-011	3.554844E-012	0	0.000000E+000
1	128.89401293	3.554844E-012	1.675484E-011	1	0.000000E+000
1	128.89401927	1.675484E-011	3.554844E-012	0	0.000000E+000
1	128.89406879	3.554844E-012	1.675484E-011	1	0.000000E+000
1	128.89417975	1.675484E-011	3.554844E-012	0	0.000000E+000
1	128.89424684	3.554844E-012	1.675484E-011	1	0.000000E+000
1	128.89456640	1.675484E-011	3.554844E-012	0	0.000000E+000
1	128.89462583	3.554844E-012	1.675484E-011	1	0.000000E+000
1	128.89515943	1.675484E-011	3.554844E-012	0	0.000000E+000
1	128.89520094	3.554844E-012	1.675484E-011	1	0.000000E+000
1	128.89525973	1.675484E-011	3.554844E-012	0	0.000000E+000
1	128.89529545	3.554844E-012	1.675484E-011	1	0.000000E+000
1	128.89536428	1.675484E-011	3.554844E-012	0	0.000000E+000
1	128.89541067	3.554844E-012	1.675484E-011	1	0.000000E+000
1	128.89556919	1.675484E-011	3.554844E-012	0	0.000000E+000
1	128.89559362	3.554844E-012	1.675484E-011	1	0.000000E+000
1	128.89566320	1.675484E-011	3.554844E-012	0	0.000000E+000
1	128.89567392	3.554844E-012	1.675484E-011	1	0.000000E+000
1	128.89574285	1.675484E-011	3.554844E-012	0	0.000000E+000
1	128.89578150	3.554844E-012	1.675484E-011	1	0.000000E+000
1	128.89633038	1.675484E-011	3.554844E-012	0	0.000000E+000
1	128.89635133	3.554844E-012	1.675484E-011	1	0.000000E+000
1	128.89656751	1.675484E-011	3.554844E-012	0	0.000000E+000
1	128.89658344	3.554844E-012	1.675484E-011	1	0.000000E+000
1	128.89674111	1.675484E-011	3.554844E-012	0	0.000000E+000
1	128.89678611	3.554844E-012	1.675484E-011	1	0.000000E+000
1	128.89710137	1.675484E-011	3.554844E-012	0	0.000000E+000
1	128.89711878	3.554844E-012	1.675484E-011	1	0.000000E+000
1	128.89726778	1.675484E-011	3.554844E-012	0	0.000000E+000
1	128.89728944	3.554844E-012	1.675484E-011	1	0.000000E+000
1	128.89760339	1.675484E-011	3.554844E-012	0	0.000000E+000
1	128.89769958	3.554844E-012	1.675484E-011	1	0.000000E+000
1	128.89771857	1.675484E-011	3.554844E-012	0	0.000000E+000
1	128.89777770	3.554844E-012	1.675484E-011	1	0.000000E+000
1	128.89787249	1.675484E-011	3.554844E-012	0	0.000000E+000
1	128.89796831	3.554844E-012	1.675484E-011	1	0.000000E+000
1	128.89825260	1.675484E-011	3.554844E-012	0	0.000000E+000
1	128.89831930	3.554844E-012	1.675484E-011	1	0.000000E+000
1	128.89868913	1.675484E-011	3.554844E-012	0	0.000000E+000
1	128.89872417	3.554844E-012	1.675484E-011	1	0.000000E+000
1	128.89876584	1.675484E-011	3.554844E-012	0	0.000000E+000
1	128.89878682	3.554844E-012	1.675484E-011	1	0.000000E+000
1	128.89896274	1.675484E-011	3.554844E-012	0	0.000000E+000
1	128.89897602	3.554844E-012	1.675484E-011	1	0.000000E+000
1	128.89905572	1.675484E-011	3.554844E-012	0	0.000000E+000
1	128.89907450	3.554844E-012	1.675484E-011	1	0.000000E+000
1	128.89937551	1.675484E-011	3.554844E-012	0	0.000000E+000
1	128.89953609	3.554844E-012	1.675484E-011	1	0.000000E+000
1	128.89972062	1.675484E-011	3.554844E-012	0	0.000000E+000
1	128.89974674	3.554844E-012	1.675484E-011	1	0.000000E+000
1	128.90001299	1.675484E-011	3.554844E-012	0	0.000000E+000
1	128.90003288	3.554844E-012	1.675484E-011	1	0.000000E+000
1	128.90081329	1.675484E-011	3.554844E-012	0	0.000000E+000
1	128.90086741	3.554844E-012	1.675484E-011	1	0.000000E+000
1	128.90087456	1.675484E-011	3.554844E-012	0	0.000000E+000
1	128.90090663	3.554844E-012	1.675484E-011	1	0.000000E+000
1	128.90123112	1.675484E-011	3.554844E-012	0	0.000000E+000
1	128.90125292	3.554844E-012	1.675484E-011	1	0.000000E+000
1	128.90126120	1.675484E-011	3.554844E-012	0	0.000000E+000
1	128.90130304	3.554844E-012	1.675484E-011	1	0.000000E+000
1	128.90154207	1.675484E-011	3.554844E-012	0	0.000000E+000
1	128.90159806	3.554844E-012	1.675484E-011	1	0.000000E+000
1	128.90164500	1.675484E-011	3.554844E-012	0	0.000000E+000
1	128.90166580	3.554844E-012	1.675484E-011	1	0.000000E+000
1	128.90168683	1.675484E-011	3.554844E-012	0	0.000000E+000
1	128.90172254	3.554844E-012	1.675484E-011	1	0.000000E+000
1	128.90216963	1.675484E-011	3.554844E-012	0	0.000000E+000
1	128.90219263	3.554844E-012	1.675484E-011	1	0.000000E+000
1	128.90238057	1.675484E-011	3.554844E-012	0	0.000000E+000
1	128.90242231	3.554844E-012	1.675484E-011	1	0.000000E+000
1	128.90262563	1.675484E-011	3.554844E-012	0	0.000000E+000
1	128.90267848	3.554844E-012	1.675484E-011	1	0.000000E+000
1	128.90269491	1.675484E-011	3.554844E-012	0	0.000000E+000
1	128.90272733	3.554844E-012	1.675484E-011	1	0.000000E+000
1	128.90295868	1.675484E-011	3.554844E-012	0	0.000000E+000
1	128.90297959	3.554844E-012	1.675484E-011	1	0.000000E+000
1	128.90325450	1.675484E-011	3.554844E-012	0	0.000000E+000
1	128.90327278	3.554844E-012	1.675484E-011	1	0.000000E+000
1	128.90355757	1.675484E-011	3.554844E-012	0	0.000000E+000
1	128.90357380	3.554844E-012	1.675484E-011	1	0.000000E+000
1	128.90363051	1.675484E-011	3.554844E-012	0	0.000000E+000
1	128.90366749	3.554844E-012	1.675484E-011	1	0.000000E+000
1	128.90369469	1.675484E-011	3.554844E-012	0	0.000000E+000
1	128.90373941	3.554844E-012	1.675484E-011	1	0.000000E+000
1	128.90376505	1.675484E-011	3.554844E-012	0	0.000000E+000
1	128.90384260	3.554844E-012	1.675484E-011	1	0.000000E+000
1	128.90390847	1.675484E-011	3.554844E-012	0	0.000000E+000
1	128.90395379	3.554844E-012	1.675484E-011	1	0.000000E+000
1	128.90428536	1.675484E-011	3.554844E-012	0	0.000000E+000
1	128.90433244	3.554844E-012	1.675484E-011	1	0.000000E+000
1	128.90451651	1.675484E-011	3.554844E-012	0	0.000000E+000
1	128.90455129	3.554844E-012	1.675484E-011	1	0.000000E+000
1	128.90489597	1.675484E-011	3.554844E-012	0	0.000000E+000
1	128.90494194	3.554844E-012	1.675484E-011	1	0.000000E+000
1	128.90527248	1.675484E-011	3.554844E-012	0	0.000000E+000
1	128.90531680	3.554844E-012	1.675484E-011	1	0.000000E+000
1	128.90566527	1.675484E-011	3.554844E-012	0	0.000000E+000
1	128.90575024	3.554844E-012	1.675484E-011	1	0.000000E+000
1	128.90581619	1.675484E-011	3.554844E-012	0	0.000000E+000
1	128.90583926	3.554844E-012	1.675484E-011	1	0.000000E+000
1	128.90605588	1.675484E-011	3.554844E-012	0	0.000000E+000
1	128.90610784	3.554844E-012	1.675484E-011	1	0.000000E+000
1	128.90619034	1.675484E-011	3.554844E-012	0	0.000000E+000
1	128.90629450	3.554844E-012	1.675484E-011	1	0.000000E+000
1	128.90635616	1.675484E-011	3.554844E-012	0	0.000000E+000
1	128.90637255	3.554844E-012	1.675484E-011	1	0.000000E+000
1	128.90639485	1.675484E-011	3.554844E-012	0	0.000000E+000
1	128.90642438	3.554844E-012	1.675484E-011	1	0.000000E+000
1	128.90646088	1.675484E-011	3.554844E-012	0	0.000000E+000
1	128.90649150	3.554844E-012	1.675484E-011	1	0.000000E+000
1	128.90669907	1.675484E-011	3.554844E-012	0	0.000000E+000
1	128.90687280	3.554844E-012	1.675484E-011	1	0.000000E+000
1	128.90752824	1.675484E-011	3.554844E-012	0	0.000000E+000
1	128.90756718	3.554844E-012	1.675484E-011	1	0.000000E+000
1	128.90763846	1.675484E-011	3.554844E-012	0	0.000000E+000
1	128.90771771	3.554844E-012	1.675484E-011	1	0.000000E+000
1	128.90785411	1.675484E-011	3.554844E-012	0	0.000000E+000
1	128.90787837	3.554844E-012	1.675484E-011	1	0.000000E+000
1	128.90792243	1.675484E-011	3.554844E-012	0	0.000000E+000
1	128.90794023	3.554844E-012	1.675484E-011	1	0.000000E+000
1	128.90800200	1.675484E-011	3.554844E-012	0	0.000000E+000
1	128.90806479	3.554844E-012	1.675484E-011	1	0.000000E+000
1	128.90809706	1.675484E-011	3.554844E-012	0	0.000000E+000
1	128.90811175	3.554844E-012	1.675484E-011	1	0.000000E+000
1	128.90836225	1.675484E-011	3.554844E-012	0	0.000000E+000
1	128.90838495	3.554844E-012	1.675484E-011	1	0.000000E+000
1	128.90869729	1.675484E-011	3.554844E-012	0	0.000000E+000
1	128.90874329	3.554844E-012	1.675484E-011	1	0.000000E+000
1	128.90887079	1.675484E-011	3.554844E-012	0	0.000000E+000
1	128.90889947	3.554844E-012	1.675484E-011	1	0.000000E+000
1	128.90899937	1.675484E-011	3.554844E-012	0	0.000000E+000
1	128.90929345	3.554844E-012	1.675484E-011	1	0.000000E+000
1	128.90934082	1.675484E-011	3.554844E-012	0	0.000000E+000
1	128.90945682	3.554844E-012	1.675484E-011	1	0.000000E+000
1	128.90975931	1.675484E-011	3.554844E-012	0	0.000000E+000
1	128.90980500	3.554844E-012	1.675484E-011	1	0.000000E+000
1	128.90983713	1.675484E-011	3.554844E-012	0	0.000000E+000
1	128.91003116	3.554844E-012	1.675484E-011	1	0.000000E+000
1	128.91006915	1.675484E-011	3.554844E-012	0	0.000000E+000
1	128.91013345	3.554844E-012	1.675484E-011	1	0.000000E+000
1	128.91026674	1.675484E-011	3.554844E-012	0	0.000000E+000
1	128.91031793	3.554844E-012	1.675484E-011	1	0.000000E+000
1	128.91074143	1.675484E-011	3.554844E-012	0	0.000000E+000
1	128.91076753	3.554844E-012	1.675484E-011	1	0.000000E+000
1	128.91083312	1.675484E-011	3.554844E-012	0	0.000000E+000
1	128.91099266	3.554844E-012	1.675484E-011	1	0.000000E+000
1	128.91153944	1.675484E-011	3.554844E-012	0	0.000000E+000
1	128.91157363	3.554844E-012	1.675484E-011	1	0.000000E+000
1	128.91171576	1.675484E-011	3.554844E-012	0	0.000000E+000
1	128.91182104	3.554844E-012	1.675484E-011	1	0.000000E+000
1	128.91231007	1.675484E-011	3.554844E-012	0	0.000000E+000
1	128.91238638	3.554844E-012	1.675484E-011	1	0.000000E+000
1	128.91243904	1.675484E-011	3.554844E-012	0	0.000000E+000
1	128.91246972	3.554844E-012	1.675484E-011	1	0.000000E+000
1	128.91263276	1.675484E-011	3.554844E-012	0	0.000000E+000
1	128.91265857	3.554844E-012	1.675484E-011	1	0.000000E+000
1	128.91291473	1.675484E-011	3.554844E-012	0	0.000000E+000
1	128.91294479	3.554844E-012	1.675484E-011	1	0.000000E+000
1	128.91343084	1.675484E-011	3.554844E-012	0	0.000000E+000
1	128.91357487	3.554844E-012	1.675484E-011	1	0.000000E+000
1	128.91366162	1.675484E-011	3.554844E-012	0	0.000000E+000
1	128.91371001	3.554844E-012	1.675484E-011	1	0.000000E+000
1	128.91374975	1.675484E-011	3.554844E-012	0	0.000000E+000
1	128.91377068	3.554844E-012	1.675484E-011	1	0.000000E+000
1	128.91387240	1.675484E-011	3.554844E-012	0	0.000000E+000
1	128.91387758	3.554844E-012	1.675484E-011	1	0.000000E+000
1	128.91427844	1.675484E-011	3.554844E-012	0	0.000000E+000
1	128.91428697	3.554844E-012	1.675484E-011	1	0.000000E+000
1	128.91442283	1.675484E-011	3.554844E-012	0	0.000000E+000
1	128.91444464	3.554844E-012	1.675484E-011	1	0.000000E+000
1	128.91488277	1.675484E-011	3.554844E-012	0	0.000000E+000
1	128.91494648	3.554844E-012	1.675484E-011	1	0.000000E+000
1	128.91505316	1.675484E-011	3.554844E-012	0	0.000000E+000
1	128.91506968	3.554844E-012	1.675484E-011	1	0.000000E+000
1	128.91563874	1.675484E-011	3.554844E-012	0	0.000000E+000
1	128.91568522	3.554844E-012	1.675484E-011	1	0.000000E+000
1	128.91585512	1.675484E-011	3.554844E-012	0	0.000000E+000
1	128.91590447	3.554844E-012	1.675484E-011	1	0.000000E+000
1	128.91601608	1.675484E-011	3.554844E-012	0	0.000000E+000
1	131.01441356	3.614948E-012	1.681495E-011	1	0.000000E+000
1	131.01457673	1.681495E-011	3.614948E-012	0	0.000000E+000
1	131.01477504	3.614948E-012	1.681495E-011	1	0.000000E+000
1	131.01481389	1.681495E-011	3.614948E-012	0	0.000000E+000
1	131.01481954	3.614948E-012	1.681495E-011	1	0.000000E+000
1	131.01488976	1.681495E-011	3.614948E-012	0	0.000000E+000
1	131.01496747	3.614948E-012	1.681495E-011	1	0.000000E+000
1	131.01531316	1.681495E-011	3.614948E-012	0	0.000000E+000
1	131.01534625	3.614948E-012	1.681495E-011	1	0.000000E+000
1	131.01557395	1.681495E-011	3.614948E-012	0	0.000000E+000
1	131.01558231	3.614948E-012	1.681495E-011	1	0.000000E+000
1	131.01562036	1.681495E-011	3.614948E-012	0	0.000000E+000
1	131.01563818	3.614948E-012	1.681495E-011	1	0.000000E+000
1	131.01585982	1.681495E-011	3.614948E-012	0	0.000000E+000
1	131.01588032	3.614948E-012	1.681495E-011	1	0.000000E+000
1	131.01590389	1.681495E-011	3.614948E-012	0	0.000000E+000
1	131.01593807	3.614948E-012	1.681495E-011	1	0.000000E+000
1	131.01634382	1.681495E-011	3.614948E-012	0	0.000000E+000
1	131.01636494	3.614948E-012	1.681495E-011	1	0.000000E+000
1	131.01650137	1.681495E-011	3.614948E-012	0	0.000000E+000
1	131.01652151	3.614948E-012	1.681495E-011	1	0.000000E+000
1	131.01658225	1.681495E-011	3.614948E-012	0	0.000000E+000
1	131.01661148	3.614948E-012	1.681495E-011	1	0.000000E+000
1	131.01682658	1.681495E-011	3.614948E-012	0	0.000000E+000
1	131.01691679	3.614948E-012	1.681495E-011	1	0.000000E+000
1	131.01696068	1.681495E-011	3.614948E-012	0	0.000000E+000
1	131.01698075	3.614948E-012	1.681495E-011	1	0.000000E+000
1	131.01732410	1.681495E-011	3.614948E-012	0	0.000000E+000
1	131.01734945	3.614948E-012	1.681495E-011	1	0.000000E+000
1	131.01746547	1.681495E-011	3.614948E-012	0	0.000000E+000
1	131.01752456	3.614948E-012	1.681495E-011	1	0.000000E+000
1	131.01768615	1.681495E-011	3.614948E-012	0	0.000000E+000
1	131.01770183	3.614948E-012	1.681495E-011	1	0.000000E+000
1	131.01795419	1.681495E-011	3.614948E-012	0	0.000000E+000
1	131.01797879	3.614948E-012	1.681495E-011	1	0.000000E+000
1	131.01808192	1.681495E-011	3.614948E-012	0	0.000000E+000
1	131.01812109	3.614948E-012	1.681495E-011	1	0.000000E+000
1	131.01827193	1.681495E-011	3.614948E-012	0	0.000000E+000
1	131.01829591	3.614948E-012	1.681495E-011	1	0.000000E+000
1	131.01835676	1.681495E-011	3.614948E-012	0	0.000000E+000
1	131.01840649	3.614948E-012	1.681495E-011	1	0.000000E+000
1	131.01853019	1.681495E-011	3.614948E-012	0	0.000000E+000
1	131.01854260	3.614948E-012	1.681495E-011	1	0.000000E+000
1	131.01882433	1.681495E-011	3.614948E-012	0	0.000000E+000
1	131.01883431	3.614948E-012	1.681495E-011	1	0.000000E+000
1	131.01888352	1.681495E-011	3.614948E-012	0	0.000000E+000
1	131.01891437	3.614948E-012	1.681495E-011	1	0.000000E+000
1	131.01961815	1.681495E-011	3.614948E-012	0	0.000000E+000
1	131.01965150	3.614948E-012	1.681495E-011	1	0.000000E+000
1	131.01979988	1.681495E-011	3.614948E-012	0	0.000000E+000
1	133.70425893	3.631304E-012	1.683130E-011	1	0.000000E+000
1	133.70439235	1.683130E-011	3.631304E-012	0	0.000000E+000
1	133.70442554	3.631304E-012	1.683130E-011	1	0.000000E+000
1	133.70470342	1.683130E-011	3.631304E-012	0	0.000000E+000
1	133.70473039	3.631304E-012	1.683130E-011	1	0.000000E+000
1	133.70481966	1.683130E-011	3.631304E-012	0	0.000000E+000
1	133.70483020	3.631304E-012	1.683130E-011	1	0.000000E+000
1	133.70487042	1.683130E-011	3.631304E-012	0	0.000000E+000
1	133.70493403	3.631304E-012	1.683130E-011	1	0.000000E+000
1	133.70512274	1.683130E-011	3.631304E-012	0	0.000000E+000
1	133.70514368	3.631304E-012	1.683130E-011	1	0.000000E+000
1	133.70532900	1.683130E-011	3.631304E-012	0	0.000000E+000
1	133.70543321	3.631304E-012	1.683130E-011	1	0.000000E+000
1	133.70562780	1.683130E-011	3.631304E-012	0	0.000000E+000
1	133.70568353	3.631304E-012	1.683130E-011	1	0.000000E+000
1	133.70581611	1.683130E-011	3.631304E-012	0	0.000000E+000
1	133.70584803	3.631304E-012	1.683130E-011	1	0.000000E+000
1	133.70594541	1.683130E-011	3.631304E-012	0	0.000000E+000
1	133.70599068	3.631304E-012	1.683130E-011	1	0.000000E+000
1	133.70617094	1.683130E-011	3.631304E-012	0	0.000000E+000
1	133.70622348	3.631304E-012	1.683130E-011	1	0.000000E+000
1	133.70631640	1.683130E-011	3.631304E-012	0	0.000000E+000
1	133.70633136	3.631304E-012	1.683130E-011	1	0.000000E+000
1	133.70667809	1.683130E-011	3.631304E-012	0	0.000000E+000
1	133.70674442	3.631304E-012	1.683130E-011	1	0.000000E+000
1	133.70702017	1.683130E-011	3.631304E-012	0	0.000000E+000
1	133.70703458	3.631304E-012	1.683130E-011	1	0.000000E+000
1	133.70768931	1.683130E-011	3.631304E-012	0	0.000000E+000
1	133.70770494	3.631304E-012	1.683130E-011	1	0.000000E+000
1	133.70788774	1.683130E-011	3.631304E-012	0	0.000000E+000
1	133.70791034	3.631304E-012	1.683130E-011	1	0.000000E+000
1	133.70820262	1.683130E-011	3.631304E-012	0	0.000000E+000
1	133.70823038	3.631304E-012	1.683130E-011	1	0.000000E+000
1	133.70827638	1.683130E-011	3.631304E-012	0	0.000000E+000
1	133.70829690	3.631304E-012	1.683130E-011	1	0.000000E+000
1	133.70836780	1.683130E-011	3.631304E-012	0	0.000000E+000
1	133.70839889	3.631304E-012	1.683130E-011	1	0.000000E+000
1	133.70855616	1.683130E-011	3.631304E-012	0	0.000000E+000
1	133.70856410	3.631304E-012	1.683130E-011	1	0.000000E+000
1	133.70871699	1.683130E-011	3.631304E-012	0	0.000000E+000
1	133.70876870	3.631304E-012	1.683130E-011	1	0.000000E+000
1	133.70923267	1.683130E-011	3.631304E-012	0	0.000000E+000
1	133.70932096	3.631304E-012	1.683130E-011	1	0.000000E+000
1	133.70951108	1.683130E-011	3.631304E-012	0	0.000000E+000
1	133.70953002	3.631304E-012	1.683130E-011	1	0.000000E+000
1	133.70977591	1.683130E-011	3.631304E-012	0	0.000000E+000
1	133.70981225	3.631304E-012	1.683130E-011	1	0.000000E+000
1	133.71037985	1.683130E-011	3.631304E-012	0	0.000000E+000
1	133.71041368	3.631304E-012	1.683130E-011	1	0.000000E+000
1	133.71062995	1.683130E-011	3.631304E-012	0	0.000000E+000
1	133.71067401	3.631304E-012	1.683130E-011	1	0.000000E+000
1	133.71077323	1.683130E-011	3.631304E-012	0	0.000000E+000
1	133.71080525	3.631304E-012	1.683130E-011	1	0.000000E+000
1	133.71115568	1.683130E-011	3.631304E-012	0	0.000000E+000
1	133.71136615	3.631304E-012	1.683130E-011	1	0.000000E+000
1	133.71146161	1.683130E-011	3.631304E-012	0	0.000000E+000
1	133.71147866	3.631304E-012	1.683130E-011	1	0.000000E+000
1	133.71170250	1.683130E-011	3.631304E-012	0	0.000000E+000
1	133.71172227	3.631304E-012	1.683130E-011	1	0.000000E+000
1	133.71194134	1.683130E-011	3.631304E-012	0	0.000000E+000
1	133.71198655	3.631304E-012	1.683130E-011	1	0.000000E+000
1	133.71262730	1.683130E-011	3.631304E-012	0	0.000000E+000
1	133.71264142	3.631304E-012	1.683130E-011	1	0.000000E+000
1	133.71281633	1.683130E-011	3.631304E-012	0	0.000000E+000
1	133.71284442	3.631304E-012	1.683130E-011	1	0.000000E+000
1	133.71308637	1.683130E-011	3.631304E-012	0	0.000000E+000
1	133.71312975	3.631304E-012	1.683130E-011	1	0.000000E+000
1	133.71327626	1.683130E-011	3.631304E-012	0	0.000000E+000
1	133.71329793	3.631304E-012	1.683130E-011	1	0.000000E+000
1	133.71370780	1.683130E-011	3.631304E-012	0	0.000000E+000
1	133.71371230	3.631304E-012	1.683130E-011	1	0.000000E+000
1	133.71401708	1.683130E-011	3.631304E-012	0	0.000000E+000
1	133.71409947	3.631304E-012	1.683130E-011	1	0.000000E+000
1	133.71422800	1.683130E-011	3.631304E-012	0	0.000000E+000
1	133.71424504	3.631304E-012	1.683130E-011	1	0.000000E+000
1	133.71437684	1.683130E-011	3.631304E-012	0	0.000000E+000
1	133.71445122	3.631304E-012	1.683130E-011	1	0.000000E+000
1	133.71463043	1.683130E-011	3.631304E-012	0	0.000000E+000
1	133.71465494	3.631304E-012	1.683130E-011	1	0.000000E+000
1	133.71470244	1.683130E-011	3.631304E-012	0	0.000000E+000
1	133.71471801	3.631304E-012	1.683130E-011	1	0.000000E+000
1	133.71499222	1.683130E-011	3.631304E-012	0	0.000000E+000
1	133.71503902	3.631304E-012	1.683130E-011	1	0.000000E+000
1	133.71509315	1.683130E-011	3.631304E-012	0	0.000000E+000
1	133.71511891	3.631304E-012	1.683130E-011	1	0.000000E+000
1	133.71543434	1.683130E-011	3.631304E-012	0	0.000000E+000
1	133.71546929	3.631304E-012	1.683130E-011	1	0.000000E+000
1	133.71556138	1.683130E-011	3.631304E-012	0	0.000000E+000
1	133.71563073	3.631304E-012	1.683130E-011	1	0.000000E+000
1	133.71593988	1.683130E-011	3.631304E-012	0	0.000000E+000
1	133.71596469	3.631304E-012	1.683130E-011	1	0.000000E+000
1	133.71612458	1.683130E-011	3.631304E-012	0	0.000000E+000
1	133.71615867	3.631304E-012	1.683130E-011	1	0.000000E+000
1	133.71633355	1.683130E-011	3.631304E-012	0	0.000000E+000
1	133.71637990	3.631304E-012	1.683130E-011	1	0.000000E+000
1	133.71662813	1.683130E-011	3.631304E-012	0	0.000000E+000
1	133.71666191	3.631304E-012	1.683130E-011	1	0.000000E+000
1	133.71668366	1.683130E-011	3.631304E-012	0	0.000000E+000
1	133.71674785	3.631304E-012	1.683130E-011	1	0.000000E+000
1	133.71726783	1.683130E-011	3.631304E-012	0	0.000000E+000
1	133.71727992	3.631304E-012	1.683130E-011	1	0.000000E+000
1	133.71738144	1.683130E-011	3.631304E-012	0	0.000000E+000
1	133.71741683	3.631304E-012	1.683130E-011	1	0.000000E+000
1	133.71746449	1.683130E-011	3.631304E-012	0	0.000000E+000
1	133.71746881	3.631304E-012	1.683130E-011	1	0.000000E+000
1	133.71764323	1.683130E-011	3.631304E-012	0	0.000000E+000
1	133.71779853	3.631304E-012	1.683130E-011	1	0.000000E+000
1	133.71791801	1.683130E-011	3.631304E-012	0	0.000000E+000
1	133.71794687	3.631304E-012	1.683130E-011	1	0.000000E+000
1	133.71804462	1.683130E-011	3.631304E-012	0	0.000000E+000
1	133.71807209	3.631304E-012	1.683130E-011	1	0.000000E+000
1	133.71834271	1.683130E-011	3.631304E-012	0	0.000000E+000
1	133.71834928	3.631304E-012	1.683130E-011	1	0.000000E+000
1	133.71845615	1.683130E-011	3.631304E-012	0	0.000000E+000
1	133.71847995	3.631304E-012	1.683130E-011	1	0.000000E+000
1	133.71860666	1.683130E-011	3.631304E-012	0	0.000000E+000
1	133.71862464	3.631304E-012	1.683130E-011	1	0.000000E+000
1	133.71864139	1.683130E-011	3.631304E-012	0	0.000000E+000
1	133.71869677	3.631304E-012	1.683130E-011	1	0.000000E+000
1	133.71875377	1.683130E-011	3.631304E-012	0	0.000000E+000
1	133.71877240	3.631304E-012	1.683130E-011	1	0.000000E+000
1	133.71902805	1.683130E-011	3.631304E-012	0	0.000000E+000
1	133.71906290	3.631304E-012	1.683130E-011	1	0.000000E+000
1	133.71908246	1.683130E-011	3.631304E-012	0	0.000000E+000
1	133.71910790	3.631304E-012	1.683130E-011	1	0.000000E+000
1	133.71944752	1.683130E-011	3.631304E-012	0	0.000000E+000
1	133.71946054	3.631304E-012	1.683130E-011	1	0.000000E+000
1	133.71987252	1.683130E-011	3.631304E-012	0	0.000000E+000
1	133.71989664	3.631304E-012	1.683130E-011	1	0.000000E+000
1	133.71995572	1.683130E-011	3.631304E-012	0	0.000000E+000
1	133.72002728	3.631304E-012	1.683130E-011	1	0.000000E+000
1	133.72011257	1.683130E-011	3.631304E-012	0	0.000000E+000
1	133.72039741	3.631304E-012	1.683130E-011	1	0.000000E+000
1	133.72079516	1.683130E-011	3.631304E-012	0	0.000000E+000
1	133.72099318	3.631304E-012	1.683130E-011	1	0.000000E+000
1	133.72111562	1.683130E-011	3.631304E-012	0	0.000000E+000
1	133.72113498	3.631304E-012	1.683130E-011	1	0.000000E+000
1	133.72130604	1.683130E-011	3.631304E-012	0	0.000000E+000
1	133.72131704	3.631304E-012	1.683130E-011	1	0.000000E+000
1	133.72134508	1.683130E-011	3.631304E-012	0	0.000000E+000
1	133.72138569	3.631304E-012	1.683130E-011	1	0.000000E+000
1	133.72160922	1.683130E-011	3.631304E-012	0	0.000000E+000
1	133.72166394	3.631304E-012	1.683130E-011	1	0.000000E+000
1	133.72179155	1.683130E-011	3.631304E-012	0	0.000000E+000
1	133.72189359	3.631304E-012	1.683130E-011	1	0.000000E+000
1	133.72200763	1.683130E-011	3.631304E-012	0	0.000000E+000
1	133.72205891	3.631304E-012	1.683130E-011	1	0.000000E+000
1	133.72237680	1.683130E-011	3.631304E-012	0	0.000000E+000
1	133.72240080	3.631304E-012	1.683130E-011	1	0.000000E+000
1	133.72284071	1.683130E-011	3.631304E-012	0	0.000000E+000
1	133.72286429	3.631304E-012	1.683130E-011	1	0.000000E+000
1	133.72291284	1.683130E-011	3.631304E-012	0	0.000000E+000
1	133.72300994	3.631304E-012	1.683130E-011	1	0.000000E+000
1	133.72309380	1.683130E-011	3.631304E-012	0	0.000000E+000
1	155.19414385	3.490426E-012	1.669043E-011	1	0.000000E+000
1	155.19414908	1.669043E-011	3.490426E-012	0	0.000000E+000
1	155.19626467	3.490426E-012	1.669043E-011	1	0.000000E+000
1	155.19648663	1.669043E-011	3.490426E-012	0	0.000000E+000
1	155.19655159	3.490426E-012	1.669043E-011	1	0.000000E+000
1	155.19662046	1.669043E-011	3.490426E-012	0	0.000000E+000
1	155.19665240	3.490426E-012	1.669043E-011	1	0.000000E+000
1	155.19666236	1.669043E-011	3.490426E-012	0	0.000000E+000
1	155.19671321	3.490426E-012	1.669043E-011	1	0.000000E+000
1	155.19696889	1.669043E-011	3.490426E-012	0	0.000000E+000
1	155.19723444	3.490426E-012	1.669043E-011	1	0.000000E+000
1	155.19758407	1.669043E-011	3.490426E-012	0	0.000000E+000
1	155.19760673	3.490426E-012	1.669043E-011	1	0.000000E+000
1	155.19788435	1.669043E-011	3.490426E-012	0	0.000000E+000
1	155.19790430	3.490426E-012	1.669043E-011	1	0.000000E+000
1	155.19803321	1.669043E-011	3.490426E-012	0	0.000000E+000
1	155.19808457	3.490426E-012	1.669043E-011	1	0.000000E+000
1	155.19843340	1.669043E-011	3.490426E-012	0	0.000000E+000
1	155.19846745	3.490426E-012	1.669043E-011	1	0.000000E+000
1	155.19851658	1.669043E-011	3.490426E-012	0	0.000000E+000
1	155.19861658	3.490426E-012	1.669043E-011	1	0.000000E+000
1	155.19864597	1.669043E-011	3.490426E-012	0	0.000000E+000
1	155.19867998	3.490426E-012	1.669043E-011	1	0.000000E+000
1	155.19879700	1.669043E-011	3.490426E-012	0	0.000000E+000
1	155.19882372	3.490426E-012	1.669043E-011	1	0.000000E+000
1	155.19918657	1.669043E-011	3.490426E-012	0	0.000000E+000
1	155.19920224	3.490426E-012	1.669043E-011	1	0.000000E+000
1	155.19929195	1.669043E-011	3.490426E-012	0	0.000000E+000
1	155.19931858	3.490426E-012	1.669043E-011	1	0.000000E+000
1	155.19940067	1.669043E-011	3.490426E-012	0	0.000000E+000
1	155.19940711	3.490426E-012	1.669043E-011	1	0.000000E+000
1	155.19966571	1.669043E-011	3.490426E-012	0	0.000000E+000
1	155.19969575	3.490426E-012	1.669043E-011	1	0.000000E+000
1	155.19975429	1.669043E-011	3.490426E-012	0	0.000000E+000
1	155.19978066	3.490426E-012	1.669043E-011	1	0.000000E+000
1	155.19990102	1.669043E-011	3.490426E-012	0	0.000000E+000
1	155.19995729	3.490426E-012	1.669043E-011	1	0.000000E+000
1	155.20014127	1.669043E-011	3.490426E-012	0	0.000000E+000
1	155.20019136	3.490426E-012	1.669043E-011	1	0.000000E+000
1	155.20049650	1.669043E-011	3.490426E-012	0	0.000000E+000
1	155.20081577	3.490426E-012	1.669043E-011	1	0.000000E+000
1	155.20093431	1.669043E-011	3.490426E-012	0	0.000000E+000
1	155.20099809	3.490426E-012	1.669043E-011	1	0.000000E+000
1	155.20136322	1.669043E-011	3.490426E-012	0	0.000000E+000
1	155.20139627	3.490426E-012	1.669043E-011	1	0.000000E+000
1	155.20153384	1.669043E-011	3.490426E-012	0	0.000000E+000
1	155.20154664	3.490426E-012	1.669043E-011	1	0.000000E+000
1	155.20169079	1.669043E-011	3.490426E-012	0	0.000000E+000
1	155.20170059	3.490426E-012	1.669043E-011	1	0.000000E+000
1	155.20173394	1.669043E-011	3.490426E-012	0	0.000000E+000
1	155.20175089	3.490426E-012	1.669043E-011	1	0.000000E+000
1	155.20193563	1.669043E-011	3.490426E-012	0	0.000000E+000
1	155.20197978	3.490426E-012	1.669043E-011	1	0.000000E+000
1	155.20206784	1.669043E-011	3.490426E-012	0	0.000000E+000
1	155.20209888	3.490426E-012	1.669043E-011	1	0.000000E+000
1	155.20224601	1.669043E-011	3.490426E-012	0	0.000000E+000
1	155.20226668	3.490426E-012	1.669043E-011	1	0.000000E+000
1	155.20254867	1.669043E-011	3.490426E-012	0	0.000000E+000
1	155.20258439	3.490426E-012	1.669043E-011	1	0.000000E+000
1	155.20281138	1.669043E-011	3.490426E-012	0	0.000000E+000
1	155.20296006	3.490426E-012	1.669043E-011	1	0.000000E+000
1	155.20301689	1.669043E-011	3.490426E-012	0	0.000000E+000
1	155.20303529	3.490426E-012	1.669043E-011	1	0.000000E+000
1	155.20349794	1.669043E-011	3.490426E-012	0	0.000000E+000
1	155.20351332	3.490426E-012	1.669043E-011	1	0.000000E+000
1	155.20371292	1.669043E-011	3.490426E-012	0	0.000000E+000
1	155.20373146	3.490426E-012	1.669043E-011	1	0.000000E+000
1	155.20390588	1.669043E-011	3.490426E-012	0	0.000000E+000
1	155.20393018	3.490426E-012	1.669043E-011	1	0.000000E+000
1	155.20407601	1.669043E-011	3.490426E-012	0	0.000000E+000
1	155.20437395	3.490426E-012	1.669043E-011	1	0.000000E+000
1	155.20438344	1.669043E-011	3.490426E-012	0	0.000000E+000
1	155.20443540	3.490426E-012	1.669043E-011	1	0.000000E+000
1	155.20452205	1.669043E-011	3.490426E-012	0	0.000000E+000
1	155.20453971	3.490426E-012	1.669043E-011	1	0.000000E+000
1	155.20465118	1.669043E-011	3.490426E-012	0	0.000000E+000
1	155.20468542	3.490426E-012	1.669043E-011	1	0.000000E+000
1	155.20485488	1.669043E-011	3.490426E-012	0	0.000000E+000
1	155.20488205	3.490426E-012	1.669043E-011	1	0.000000E+000
1	155.20527795	1.669043E-011	3.490426E-012	0	0.000000E+000
1	155.20538470	3.490426E-012	1.669043E-011	1	0.000000E+000
1	155.20542741	1.669043E-011	3.490426E-012	0	0.000000E+000
1	155.20544629	3.490426E-012	1.669043E-011	1	0.000000E+000
1	155.20560535	1.669043E-011	3.490426E-012	0	0.000000E+000
1	155.20561564	3.490426E-012	1.669043E-011	1	0.000000E+000
1	155.20617827	1.669043E-011	3.490426E-012	0	0.000000E+000
1	155.20619327	3.490426E-012	1.669043E-011	1	0.000000E+000
1	155.20624322	1.669043E-011	3.490426E-012	0	0.000000E+000
1	155.20626131	3.490426E-012	1.669043E-011	1	0.000000E+000
1	155.20634928	1.669043E-011	3.490426E-012	0	0.000000E+000
1	155.20637670	3.490426E-012	1.669043E-011	1	0.000000E+000
1	155.20656977	1.669043E-011	3.490426E-012	0	0.000000E+000
1	155.20660252	3.490426E-012	1.669043E-011	1	0.000000E+000
1	155.20665553	1.669043E-011	3.490426E-012	0	0.000000E+000
1	155.20666352	3.490426E-012	1.669043E-011	1	0.000000E+000
1	155.20681569	1.669043E-011	3.490426E-012	0	0.000000E+000
1	155.20683175	3.490426E-012	1.669043E-011	1	0.000000E+000
1	155.20703720	1.669043E-011	3.490426E-012	0	0.000000E+000
1	155.20706438	3.490426E-012	1.669043E-011	1	0.000000E+000
1	155.20713179	1.669043E-011	3.490426E-012	0	0.000000E+000
1	155.20714206	3.490426E-012	1.669043E-011	1	0.000000E+000
1	155.20743550	1.669043E-011	3.490426E-012	0	0.000000E+000
1	155.20745730	3.490426E-012	1.669043E-011	1	0.000000E+000
1	155.20752329	1.669043E-011	3.490426E-012	0	0.000000E+000
1	155.20754738	3.490426E-012	1.669043E-011	1	0.000000E+000
1	155.20763005	1.669043E-011	3.490426E-012	0	0.000000E+000
1	155.20766328	3.490426E-012	1.669043E-011	1	0.000000E+000
1	155.20789513	1.669043E-011	3.490426E-012	0	0.000000E+000
1	155.20790535	3.490426E-012	1.669043E-011	1	0.000000E+000
1	155.20813801	1.669043E-011	3.490426E-012	0	0.000000E+000
1	155.20816708	3.490426E-012	1.669043E-011	1	0.000000E+000
1	155.20820036	1.669043E-011	3.490426E-012	0	0.000000E+000
1	155.20823234	3.490426E-012	1.669043E-011	1	0.000000E+000
1	155.20829609	1.669043E-011	3.490426E-012	0	0.000000E+000
1	155.20832398	3.490426E-012	1.669043E-011	1	0.000000E+000
1	155.20836089	1.669043E-011	3.490426E-012	0	0.000000E+000
1	155.20843241	3.490426E-012	1.669043E-011	1	0.000000E+000
1	155.20878968	1.669043E-011	3.490426E-012	0	0.000000E+000
1	155.20881713	3.490426E-012	1.669043E-011	1	0.000000E+000
1	155.20886678	1.669043E-011	3.490426E-012	0	0.000000E+000
1	155.20890167	3.490426E-012	1.669043E-011	1	0.000000E+000
1	155.20938473	1.669043E-011	3.490426E-012	0	0.000000E+000
1	155.20943540	3.490426E-012	1.669043E-011	1	0.000000E+000
1	155.20960588	1.669043E-011	3.490426E-012	0	0.000000E+000
1	155.20968081	3.490426E-012	1.669043E-011	1	0.000000E+000
1	155.21008191	1.669043E-011	3.490426E-012	0	0.000000E+000
1	155.21009005	3.490426E-012	1.669043E-011	1	0.000000E+000
1	155.21029226	1.669043E-011	3.490426E-012	0	0.000000E+000
1	155.21032727	3.490426E-012	1.669043E-011	1	0.000000E+000
1	155.21065488	1.669043E-011	3.490426E-012	0	0.000000E+000
1	155.21069566	3.490426E-012	1.669043E-011	1	0.000000E+000
1	155.21149151	1.669043E-011	3.490426E-012	0	0.000000E+000
1	155.21151174	3.490426E-012	1.669043E-011	1	0.000000E+000
1	155.21158576	1.669043E-011	3.490426E-012	0	0.000000E+000
1	155.21159762	3.490426E-012	1.669043E-011	1	0.000000E+000
1	155.21174858	1.669043E-011	3.490426E-012	0	0.000000E+000
1	155.21176853	3.490426E-012	1.669043E-011	1	0.000000E+000
1	155.21222271	1.669043E-011	3.490426E-012	0	0.000000E+000
1	155.21233123	3.490426E-012	1.669043E-011	1	0.000000E+000
1	155.21238499	1.669043E-011	3.490426E-012	0	0.000000E+000
1	155.21240639	3.490426E-012	1.669043E-011	1	0.000000E+000
1	155.21246151	1.669043E-011	3.490426E-012	0	0.000000E+000
1	155.21277067	3.490426E-012	1.669043E-011	1	0.000000E+000
1	155.21303505	1.669043E-011	3.490426E-012	0	0.000000E+000
1	155.21305449	3.490426E-012	1.669043E-011	1	0.000000E+000
1	155.21334942	1.669043E-011	3.490426E-012	0	0.000000E+000
1	155.21336819	3.490426E-012	1.669043E-011	1	0.000000E+000
1	155.21342324	1.669043E-011	3.490426E-012	0	0.000000E+000
1	155.21344308	3.490426E-012	1.669043E-011	1	0.000000E+000
1	155.21379237	1.669043E-011	3.490426E-012	0	0.000000E+000
1	155.21385235	3.490426E-012	1.669043E-011	1	0.000000E+000
1	155.21402441	1.669043E-011	3.490426E-012	0	0.000000E+000
1	155.21404394	3.490426E-012	1.669043E-011	1	0.000000E+000
1	155.21424799	1.669043E-011	3.490426E-012	0	0.000000E+000
1	155.21425145	3.490426E-012	1.669043E-011	1	0.000000E+000
1	155.21430728	1.669043E-011	3.490426E-012	0	0.000000E+000
1	155.21432791	3.490426E-012	1.669043E-011	1	0.000000E+000
1	155.21450024	1.669043E-011	3.490426E-012	0	0.000000E+000
1	155.21452544	3.490426E-012	1.669043E-011	1	0.000000E+000
1	155.21482532	1.669043E-011	3.490426E-012	0	0.000000E+000
1	155.21484586	3.490426E-012	1.669043E-011	1	0.000000E+000
1	155.21499021	1.669043E-011	3.490426E-012	0	0.000000E+000
1	155.21502603	3.490426E-012	1.669043E-011	1	0.000000E+000
1	155.21543197	1.669043E-011	3.490426E-012	0	0.000000E+000
1	155.21544071	3.490426E-012	1.669043E-011	1	0.000000E+000
1	155.21579687	1.669043E-011	3.490426E-012	0	0.000000E+000
1	155.21585996	3.490426E-012	1.669043E-011	1	0.000000E+000
1	155.21604458	1.669043E-011	3.490426E-012	0	0.000000E+000
1	155.21609011	3.490426E-012	1.669043E-011	1	0.000000E+000
1	155.21611570	1.669043E-011	3.490426E-012	0	0.000000E+000
1	155.21613929	3.490426E-012	1.669043E-011	1	0.000000E+000
1	155.21643551	1.669043E-011	3.490426E-012	0	0.000000E+000
1	155.21644979	3.490426E-012	1.669043E-011	1	0.000000E+000
1	155.21671736	1.669043E-011	3.490426E-012	0	0.000000E+000
1	155.21674505	3.490426E-012	1.669043E-011	1	0.000000E+000
1	155.21682691	1.669043E-011	3.490426E-012	0	0.000000E+000
1	155.21684470	3.490426E-012	1.669043E-011	1	0.000000E+000
1	155.21697208	1.669043E-011	3.490426E-012	0	0.000000E+000
1	155.21700455	3.490426E-012	1.669043E-011	1	0.000000E+000
1	155.21740681	1.669043E-011	3.490426E-012	0	0.000000E+000
1	155.21746438	3.490426E-012	1.669043E-011	1	0.000000E+000
1	155.21753464	1.669043E-011	3.490426E-012	0	0.000000E+000
1	155.21754713	3.490426E-012	1.669043E-011	1	0.000000E+000
1	155.21763329	1.669043E-011	3.490426E-012	0	0.000000E+000
1	155.21769127	3.490426E-012	1.669043E-011	1	0.000000E+000
1	155.21799462	1.669043E-011	3.490426E-012	0	0.000000E+000
1	155.21802467	3.490426E-012	1.669043E-011	1	0.000000E+000
1	155.21810159	1.669043E-011	3.490426E-012	0	0.000000E+000
1	155.21814244	3.490426E-012	1.669043E-011	1	0.000000E+000
1	155.21820682	1.669043E-011	3.490426E-012	0	0.000000E+000
1	155.21864591	3.490426E-012	1.669043E-011	1	0.000000E+000
1	155.21906246	1.669043E-011	3.490426E-012	0	0.000000E+000
1	155.21907721	3.490426E-012	1.669043E-011	1	0.000000E+000
1	155.21920513	1.669043E-011	3.490426E-012	0	0.000000E+000
1	155.21924042	3.490426E-012	1.669043E-011	1	0.000000E+000
1	155.21936146	1.669043E-011	3.490426E-012	0	0.000000E+000
1	155.21943050	3.490426E-012	1.669043E-011	1	0.000000E+000
1	155.21947435	1.669043E-011	3.490426E-012	0	0.000000E+000
1	155.21952637	3.490426E-012	1.669043E-011	1	0.000000E+000
1	155.21957284	1.669043E-011	3.490426E-012	0	0.000000E+000
1	155.21962938	3.490426E-012	1.669043E-011	1	0.000000E+000
1	155.21971211	1.669043E-011	3.490426E-012	0	0.000000E+000
1	155.21975097	3.490426E-012	1.669043E-011	1	0.000000E+000
1	155.22016719	1.669043E-011	3.490426E-012	0	0.000000E+000
1	155.22082156	3.490426E-012	1.669043E-011	1	0.000000E+000
1	155.22110275	1.669043E-011	3.490426E-012	0	0.000000E+000
1	155.22113528	3.490426E-012	1.669043E-011	1	0.000000E+000
1	155.22119311	1.669043E-011	3.490426E-012	0	0.000000E+000
1	155.22121332	3.490426E-012	1.669043E-011	1	0.000000E+000
1	155.22135352	1.669043E-011	3.490426E-012	0	0.000000E+000
1	155.22137206	3.490426E-012	1.669043E-011	1	0.000000E+000
1	155.22150249	1.669043E-011	3.490426E-012	0	0.000000E+000
1	155.22153786	3.490426E-012	1.669043E-011	1	0.000000E+000
1	155.22192375	1.669043E-011	3.490426E-012	0	0.000000E+000
1	155.22194789	3.490426E-012	1.669043E-011	1	0.000000E+000
1	155.22250797	1.669043E-011	3.490426E-012	0	0.000000E+000
1	155.22253562	3.490426E-012	1.669043E-011	1	0.000000E+000
1	155.22290744	1.669043E-011	3.490426E-012	0	0.000000E+000
1	155.22295681	3.490426E-012	1.669043E-011	1	0.000000E+000
1	155.22303988	1.669043E-011	3.490426E-012	0	0.000000E+000
1	155.22306931	3.490426E-012	1.669043E-011	1	0.000000E+000
1	155.22314812	1.669043E-011	3.490426E-012	0	0.000000E+000
1	155.22318859	3.490426E-012	1.669043E-011	1	0.000000E+000
1	155.22325950	1.669043E-011	3.490426E-012	0	0.000000E+000
1	155.22334262	3.490426E-012	1.669043E-011	1	0.000000E+000
1	155.22336330	1.669043E-011	3.490426E-012	0	0.000000E+000
1	155.22338694	3.490426E-012	1.669043E-011	1	0.000000E+000
1	155.22343439	1.669043E-011	3.490426E-012	0	0.000000E+000
1	155.22344898	3.490426E-012	1.669043E-011	1	0.000000E+000
1	155.22370691	1.669043E-011	3.490426E-012	0	0.000000E+000
1	155.22375869	3.490426E-012	1.669043E-011	1	0.000000E+000
1	155.22401417	1.669043E-011	3.490426E-012	0	0.000000E+000
1	155.22410368	3.490426E-012	1.669043E-011	1	0.000000E+000
1	155.22423683	1.669043E-011	3.490426E-012	0	0.000000E+000
1	155.22427683	3.490426E-012	1.669043E-011	1	0.000000E+000
1	155.22439530	1.669043E-011	3.490426E-012	0	0.000000E+000
1	155.22454384	3.490426E-012	1.669043E-011	1	0.000000E+000
1	155.22467840	1.669043E-011	3.490426E-012	0	0.000000E+000
1	155.22471254	3.490426E-012	1.669043E-011	1	0.000000E+000
1	155.22474176	1.669043E-011	3.490426E-012	0	0.000000E+000
1	155.22475623	3.490426E-012	1.669043E-011	1	0.000000E+000
1	155.22496765	1.669043E-011	3.490426E-012	0	0.000000E+000
1	155.22499661	3.490426E-012	1.669043E-011	1	0.000000E+000
1	155.22500798	1.669043E-011	3.490426E-012	0	0.000000E+000
1	155.22509159	3.490426E-012	1.669043E-011	1	0.000000E+000
1	155.22516751	1.669043E-011	3.490426E-012	0	0.000000E+000
1	155.22520411	3.490426E-012	1.669043E-011	1	0.000000E+000
1	155.22563639	1.669043E-011	3.490426E-012	0	0.000000E+000
1	155.22574529	3.490426E-012	1.669043E-011	1	0.000000E+000
1	155.22594798	1.669043E-011	3.490426E-012	0	0.000000E+000
1	155.22597161	3.490426E-012	1.669043E-011	1	0.000000E+000
1	155.22601798	1.669043E-011	3.490426E-012	0	0.000000E+000
1	155.22604121	3.490426E-012	1.669043E-011	1	0.000000E+000
1	155.22636138	1.669043E-011	3.490426E-012	0	0.000000E+000
1	155.22636632	3.490426E-012	1.669043E-011	1	0.000000E+000
1	155.22663630	1.669043E-011	3.490426E-012	0	0.000000E+000
1	155.22667435	3.490426E-012	1.669043E-011	1	0.000000E+000
1	155.22674083	1.669043E-011	3.490426E-012	0	0.000000E+000
1	155.22677312	3.490426E-012	1.669043E-011	1	0.000000E+000
1	155.22677865	1.669043E-011	3.490426E-012	0	0.000000E+000
1	155.22690108	3.490426E-012	1.669043E-011	1	0.000000E+000
1	155.22717142	1.669043E-011	3.490426E-012	0	0.000000E+000
1	155.22718762	3.490426E-012	1.669043E-011	1	0.000000E+000
1	155.22729118	1.669043E-011	3.490426E-012	0	0.000000E+000
1	155.22732343	3.490426E-012	1.669043E-011	1	0.000000E+000
1	155.22736621	1.669043E-011	3.490426E-012	0	0.000000E+000
1	155.22737203	3.490426E-012	1.669043E-011	1	0.000000E+000
1	155.22783626	1.669043E-011	3.490426E-012	0	0.000000E+000
1	155.22787016	3.490426E-012	1.669043E-011	1	0.000000E+000
1	155.22840149	1.669043E-011	3.490426E-012	0	0.000000E+000
1	155.22868992	3.490426E-012	1.669043E-011	1	0.000000E+000
1	155.22938719	1.669043E-011	3.490426E-012	0	0.000000E+000
1	155.22942011	3.490426E-012	1.669043E-011	1	0.000000E+000
1	155.22983509	1.669043E-011	3.490426E-012	0	0.000000E+000
1	155.22985211	3.490426E-012	1.669043E-011	1	0.000000E+000
1	155.23026756	1.669043E-011	3.490426E-012	0	0.000000E+000
1	155.23029181	3.490426E-012	1.669043E-011	1	0.000000E+000
1	155.23057352	1.669043E-011	3.490426E-012	0	0.000000E+000
1	155.23062414	3.490426E-012	1.669043E-011	1	0.000000E+000
1	155.23076699	1.669043E-011	3.490426E-012	0	0.000000E+000
1	155.23115239	3.490426E-012	1.669043E-011	1	0.000000E+000
1	155.23132831	1.669043E-011	3.490426E-012	0	0.000000E+000
1	155.23135923	3.490426E-012	1.669043E-011	1	0.000000E+000
1	155.23175667	1.669043E-011	3.490426E-012	0	0.000000E+000
1	155.23178139	3.490426E-012	1.669043E-011	1	0.000000E+000
1	155.23188715	1.669043E-011	3.490426E-012	0	0.000000E+000
1	155.23191931	3.490426E-012	1.669043E-011	1	0.000000E+000
1	155.23195418	1.669043E-011	3.490426E-012	0	0.000000E+000
1	155.23197648	3.490426E-012	1.669043E-011	1	0.000000E+000
1	155.23206743	1.669043E-011	3.490426E-012	0	0.000000E+000
1	155.23212707	3.490426E-012	1.669043E-011	1	0.000000E+000
1	155.23258187	1.669043E-011	3.490426E-012	0	0.000000E+000
1	155.23262430	3.490426E-012	1.669043E-011	1	0.000000E+000
1	155.23316564	1.669043E-011	3.490426E-012	0	0.000000E+000
1	155.23319459	3.490426E-012	1.669043E-011	1	0.000000E+000
1	155.23344188	1.669043E-011	3.490426E-012	0	0.000000E+000
1	155.23348857	3.490426E-012	1.669043E-011	1	0.000000E+000
1	155.23356227	1.669043E-011	3.490426E-012	0	0.000000E+000
1	155.23358795	3.490426E-012	1.669043E-011	1	0.000000E+000
1	155.23381872	1.669043E-011	3.490426E-012	0	0.000000E+000
1	155.23384758	3.490426E-012	1.669043E-011	1	0.000000E+000
1	155.23398147	1.669043E-011	3.490426E-012	0	0.000000E+000
1	155.23399117	3.490426E-012	1.669043E-011	1	0.000000E+000
1	155.23422523	1.669043E-011	3.490426E-012	0	0.000000E+000
1	155.23426799	3.490426E-012	1.669043E-011	1	0.000000E+000
1	155.23432819	1.669043E-011	3.490426E-012	0	0.000000E+000
1	155.23435695	3.490426E-012	1.669043E-011	1	0.000000E+000
1	155.23462296	1.669043E-011	3.490426E-012	0	0.000000E+000
1	155.23462710	3.490426E-012	1.669043E-011	1	0.000000E+000
1	155.23484997	1.669043E-011	3.490426E-012	0	0.000000E+000
1	155.23488612	3.490426E-012	1.669043E-011	1	0.000000E+000
1	155.23502111	1.669043E-011	3.490426E-012	0	0.000000E+000
1	155.23511855	3.490426E-012	1.669043E-011	1	0.000000E+000
1	155.23520637	1.669043E-011	3.490426E-012	0	0.000000E+000
1	155.23523834	3.490426E-012	1.669043E-011	1	0.000000E+000
1	155.23534245	1.669043E-011	3.490426E-012	0	0.000000E+000
1	155.23536934	3.490426E-012	1.669043E-011	1	0.000000E+000
1	155.23544187	1.669043E-011	3.490426E-012	0	0.000000E+000
1	155.23545998	3.490426E-012	1.669043E-011	1	0.000000E+000
1	155.23564430	1.669043E-011	3.490426E-012	0	0.000000E+000
1	155.23572108	3.490426E-012	1.669043E-011	1	0.000000E+000
1	155.23593307	1.669043E-011	3.490426E-012	0	0.000000E+000
1	155.23597589	3.490426E-012	1.669043E-011	1	0.000000E+000
1	155.23607928	1.669043E-011	3.490426E-012	0	0.000000E+000
1	155.23611115	3.490426E-012	1.669043E-011	1	0.000000E+000
1	155.23646285	1.669043E-011	3.490426E-012	0	0.000000E+000
1	155.23648146	3.490426E-012	1.669043E-011	1	0.000000E+000
1	155.23662931	1.669043E-011	3.490426E-012	0	0.000000E+000
1	155.23666654	3.490426E-012	1.669043E-011	1	0.000000E+000
1	155.23678422	1.669043E-011	3.490426E-012	0	0.000000E+000
1	155.23680427	3.490426E-012	1.669043E-011	1	0.000000E+000
1	155.23691918	1.669043E-011	3.490426E-012	0	0.000000E+000
1	155.23696046	3.490426E-012	1.669043E-011	1	0.000000E+000
1	155.23727517	1.669043E-011	3.490426E-012	0	0.000000E+000
1	155.23731088	3.490426E-012	1.669043E-011	1	0.000000E+000
1	155.23756430	1.669043E-011	3.490426E-012	0	0.000000E+000
1	155.23759767	3.490426E-012	1.669043E-011	1	0.000000E+000
1	155.23793263	1.669043E-011	3.490426E-012	0	0.000000E+000
1	155.23800063	3.490426E-012	1.669043E-011	1	0.000000E+000
1	155.23834448	1.669043E-011	3.490426E-012	0	0.000000E+000
1	155.23835753	3.490426E-012	1.669043E-011	1	0.000000E+000
1	155.23839372	1.669043E-011	3.490426E-012	0	0.000000E+000
1	155.23840318	3.490426E-012	1.669043E-011	1	0.000000E+000
1	155.23869370	1.669043E-011	3.490426E-012	0	0.000000E+000
1	155.23877625	3.490426E-012	1.669043E-011	1	0.000000E+000
1	155.23885510	1.669043E-011	3.490426E-012	0	0.000000E+000
1	155.23887314	3.490426E-012	1.669043E-011	1	0.000000E+000
1	155.23906278	1.669043E-011	3.490426E-012	0	0.000000E+000
1	155.23907436	3.490426E-012	1.669043E-011	1	0.000000E+000
1	155.23921460	1.669043E-011	3.490426E-012	0	0.000000E+000
1	155.23922612	3.490426E-012	1.669043E-011	1	0.000000E+000
1	155.23925181	1.669043E-011	3.490426E-012	0	0.000000E+000
1	155.23928814	3.490426E-012	1.669043E-011	1	0.000000E+000
1	155.23940130	1.669043E-011	3.490426E-012	0	0.000000E+000
1	155.23951741	3.490426E-012	1.669043E-011	1	0.000000E+000
1	155.23955535	1.669043E-011	3.490426E-012	0	0.000000E+000
1	155.23958410	3.490426E-012	1.669043E-011	1	0.000000E+000
1	155.23965645	1.669043E-011	3.490426E-012	0	0.000000E+000
1	155.23967745	3.490426E-012	1.669043E-011	1	0.000000E+000
1	155.23974103	1.669043E-011	3.490426E-012	0	0.000000E+000
1	155.23975502	3.490426E-012	1.669043E-011	1	0.000000E+000
1	155.24020400	1.669043E-011	3.490426E-012	0	0.000000E+000
1	155.24027304	3.490426E-012	1.669043E-011	1	0.000000E+000
1	155.24051209	1.669043E-011	3.490426E-012	0	0.000000E+000
1	155.24052813	3.490426E-012	1.669043E-011	1	0.000000E+000
1	155.24095208	1.669043E-011	3.490426E-012	0	0.000000E+000
1	155.24102524	3.490426E-012	1.669043E-011	1	0.000000E+000
1	155.24109920	1.669043E-011	3.490426E-012	0	0.000000E+000
1	155.24111957	3.490426E-012	1.669043E-011	1	0.000000E+000
1	155.24162170	1.669043E-011	3.490426E-012	0	0.000000E+000
1	155.24162891	3.490426E-012	1.669043E-011	1	0.000000E+000
1	155.24188649	1.669043E-011	3.490426E-012	0	0.000000E+000
1	155.24193935	3.490426E-012	1.669043E-011	1	0.000000E+000
1	155.24194822	1.669043E-011	3.490426E-012	0	0.000000E+000
1	155.24198632	3.490426E-012	1.669043E-011	1	0.000000E+000
1	155.24213241	1.669043E-011	3.490426E-012	0	0.000000E+000
1	155.24214440	3.490426E-012	1.669043E-011	1	0.000000E+000
1	155.24229344	1.669043E-011	3.490426E-012	0	0.000000E+000
1	155.24230486	3.490426E-012	1.669043E-011	1	0.000000E+000
1	155.24278653	1.669043E-011	3.490426E-012	0	0.000000E+000
1	155.24288019	3.490426E-012	1.669043E-011	1	0.000000E+000
1	155.24309865	1.669043E-011	3.490426E-012	0	0.000000E+000
1	155.24310719	3.490426E-012	1.669043E-011	1	0.000000E+000
1	155.24321687	1.669043E-011	3.490426E-012	0	0.000000E+000
1	155.24324071	3.490426E-012	1.669043E-011	1	0.000000E+000
1	155.24329998	1.669043E-011	3.490426E-012	0	0.000000E+000
1	178.71104897	3.516834E-012	1.671683E-011	1	0.000000E+000
1	178.71160793	1.671683E-011	3.516834E-012	0	0.000000E+000
1	178.71161749	3.516834E-012	1.671683E-011	1	0.000000E+000
1	178.71172572	1.671683E-011	3.516834E-012	0	0.000000E+000
1	178.71179632	3.516834E-012	1.671683E-011	1	0.000000E+000
1	178.71190831	1.671683E-011	3.516834E-012	0	0.000000E+000
1	178.71193701	3.516834E-012	1.671683E-011	1	0.000000E+000
1	178.71199166	1.671683E-011	3.516834E-012	0	0.000000E+000
1	178.71213067	3.516834E-012	1.671683E-011	1	0.000000E+000
1	178.71239438	1.671683E-011	3.516834E-012	0	0.000000E+000
1	178.71241779	3.516834E-012	1.671683E-011	1	0.000000E+000
1	178.71244565	1.671683E-011	3.516834E-012	0	0.000000E+000
1	178.71245279	3.516834E-012	1.671683E-011	1	0.000000E+000
1	178.71289681	1.671683E-011	3.516834E-012	0	0.000000E+000
1	178.71290108	3.516834E-012	1.671683E-011	1	0.000000E+000
1	178.71300545	1.671683E-011	3.516834E-012	0	0.000000E+000
1	178.71303525	3.516834E-012	1.671683E-011	1	0.000000E+000
1	178.71308759	1.671683E-011	3.516834E-012	0	0.000000E+000
1	178.71311080	3.516834E-012	1.671683E-011	1	0.000000E+000
1	178.71326076	1.671683E-011	3.516834E-012	0	0.000000E+000
1	178.71328011	3.516834E-012	1.671683E-011	1	0.000000E+000
1	178.71335790	1.671683E-011	3.516834E-012	0	0.000000E+000
1	178.71338256	3.516834E-012	1.671683E-011	1	0.000000E+000
1	178.71351007	1.671683E-011	3.516834E-012	0	0.000000E+000
1	178.71352728	3.516834E-012	1.671683E-011	1	0.000000E+000
1	178.71366278	1.671683E-011	3.516834E-012	0	0.000000E+000
1	178.71368418	3.516834E-012	1.671683E-011	1	0.000000E+000
1	178.71377906	1.671683E-011	3.516834E-012	0	0.000000E+000
1	178.71380373	3.516834E-012	1.671683E-011	1	0.000000E+000
1	178.71383356	1.671683E-011	3.516834E-012	0	0.000000E+000
1	178.71384915	3.516834E-012	1.671683E-011	1	0.000000E+000
1	178.71391966	1.671683E-011	3.516834E-012	0	0.000000E+000
1	178.71396041	3.516834E-012	1.671683E-011	1	0.000000E+000
1	178.71410010	1.671683E-011	3.516834E-012	0	0.000000E+000
1	178.71413493	3.516834E-012	1.671683E-011	1	0.000000E+000
1	178.71424043	1.671683E-011	3.516834E-012	0	0.000000E+000
1	178.71458662	3.516834E-012	1.671683E-011	1	0.000000E+000
1	178.71489971	1.671683E-011	3.516834E-012	0	0.000000E+000
1	178.71492946	3.516834E-012	1.671683E-011	1	0.000000E+000
1	178.71539040	1.671683E-011	3.516834E-012	0	0.000000E+000
1	178.71559863	3.516834E-012	1.671683E-011	1	0.000000E+000
1	178.71576922	1.671683E-011	3.516834E-012	0	0.000000E+000
1	178.71578053	3.516834E-012	1.671683E-011	1	0.000000E+000
1	178.71581322	1.671683E-011	3.516834E-012	0	0.000000E+000
1	178.71587510	3.516834E-012	1.671683E-011	1	0.000000E+000
1	178.71625529	1.671683E-011	3.516834E-012	0	0.000000E+000
1	178.71628341	3.516834E-012	1.671683E-011	1	0.000000E+000
1	178.71641515	1.671683E-011	3.516834E-012	0	0.000000E+000
1	178.71642893	3.516834E-012	1.671683E-011	1	0.000000E+000
1	178.71646116	1.671683E-011	3.516834E-012	0	0.000000E+000
1	178.71653464	3.516834E-012	1.671683E-011	1	0.000000E+000
1	178.71677572	1.671683E-011	3.516834E-012	0	0.000000E+000
1	178.71680958	3.516834E-012	1.671683E-011	1	0.000000E+000
1	178.71692623	1.671683E-011	3.516834E-012	0	0.000000E+000
1	178.71694359	3.516834E-012	1.671683E-011	1	0.000000E+000
1	178.71717812	1.671683E-011	3.516834E-012	0	0.000000E+000
1	178.71724629	3.516834E-012	1.671683E-011	1	0.000000E+000
1	178.71735539	1.671683E-011	3.516834E-012	0	0.000000E+000
1	178.71738092	3.516834E-012	1.671683E-011	1	0.000000E+000
1	178.71742813	1.671683E-011	3.516834E-012	0	0.000000E+000
1	178.71746364	3.516834E-012	1.671683E-011	1	0.000000E+000
1	178.71750440	1.671683E-011	3.516834E-012	0	0.000000E+000
1	178.71755473	3.516834E-012	1.671683E-011	1	0.000000E+000
1	178.71779719	1.671683E-011	3.516834E-012	0	0.000000E+000
1	178.71783394	3.516834E-012	1.671683E-011	1	0.000000E+000
1	178.71785706	1.671683E-011	3.516834E-012	0	0.000000E+000
1	178.71787260	3.516834E-012	1.671683E-011	1	0.000000E+000
1	178.71801411	1.671683E-011	3.516834E-012	0	0.000000E+000
1	178.71805892	3.516834E-012	1.671683E-011	1	0.000000E+000
1	178.71814925	1.671683E-011	3.516834E-012	0	0.000000E+000
1	178.71817096	3.516834E-012	1.671683E-011	1	0.000000E+000
1	178.71879544	1.671683E-011	3.516834E-012	0	0.000000E+000
1	178.71880833	3.516834E-012	1.671683E-011	1	0.000000E+000
1	178.71886467	1.671683E-011	3.516834E-012	0	0.000000E+000
1	178.71887512	3.516834E-012	1.671683E-011	1	0.000000E+000
1	178.71906548	1.671683E-011	3.516834E-012	0	0.000000E+000
1	178.71910032	3.516834E-012	1.671683E-011	1	0.000000E+000
1	178.71946368	1.671683E-011	3.516834E-012	0	0.000000E+000
1	178.71949574	3.516834E-012	1.671683E-011	1	0.000000E+000
1	178.71962410	1.671683E-011	3.516834E-012	0	0.000000E+000
1	178.71964891	3.516834E-012	1.671683E-011	1	0.000000E+000
1	178.71990979	1.671683E-011	3.516834E-012	0	0.000000E+000
1	178.71993340	3.516834E-012	1.671683E-011	1	0.000000E+000
1	178.72032188	1.671683E-011	3.516834E-012	0	0.000000E+000
1	178.72046952	3.516834E-012	1.671683E-011	1	0.000000E+000
1	178.72058289	1.671683E-011	3.516834E-012	0	0.000000E+000
1	178.72062099	3.516834E-012	1.671683E-011	1	0.000000E+000
1	178.72104128	1.671683E-011	3.516834E-012	0	0.000000E+000
1	178.72106268	3.516834E-012	1.671683E-011	1	0.000000E+000
1	178.72112901	1.671683E-011	3.516834E-012	0	0.000000E+000
1	178.72114709	3.516834E-012	1.671683E-011	1	0.000000E+000
1	178.72122214	1.671683E-011	3.516834E-012	0	0.000000E+000
1	178.72122524	3.516834E-012	1.671683E-011	1	0.000000E+000
1	178.72158675	1.671683E-011	3.516834E-012	0	0.000000E+000
1	178.72159792	3.516834E-012	1.671683E-011	1	0.000000E+000
1	178.72206189	1.671683E-011	3.516834E-012	0	0.000000E+000
1	178.72208144	3.516834E-012	1.671683E-011	1	0.000000E+000
1	178.72212829	1.671683E-011	3.516834E-012	0	0.000000E+000
1	178.72213658	3.516834E-012	1.671683E-011	1	0.000000E+000
1	178.72242532	1.671683E-011	3.516834E-012	0	0.000000E+000
1	178.72251343	3.516834E-012	1.671683E-011	1	0.000000E+000
1	178.72259135	1.671683E-011	3.516834E-012	0	0.000000E+000
1	178.72259925	3.516834E-012	1.671683E-011	1	0.000000E+000
1	178.72284991	1.671683E-011	3.516834E-012	0	0.000000E+000
1	178.72291756	3.516834E-012	1.671683E-011	1	0.000000E+000
1	178.72296985	1.671683E-011	3.516834E-012	0	0.000000E+000
1	178.72298556	3.516834E-012	1.671683E-011	1	0.000000E+000
1	178.72313563	1.671683E-011	3.516834E-012	0	0.000000E+000
1	181.51369169	3.503461E-012	1.670346E-011	1	0.000000E+000
1	181.51395189	1.670346E-011	3.503461E-012	0	0.000000E+000
1	181.51397770	3.503461E-012	1.670346E-011	1	0.000000E+000
1	181.51408581	1.670346E-011	3.503461E-012	0	0.000000E+000
1	181.51410276	3.503461E-012	1.670346E-011	1	0.000000E+000
1	181.51413709	1.670346E-011	3.503461E-012	0	0.000000E+000
1	181.51417055	3.503461E-012	1.670346E-011	1	0.000000E+000
1	181.51426446	1.670346E-011	3.503461E-012	0	0.000000E+000
1	181.51429301	3.503461E-012	1.670346E-011	1	0.000000E+000
1	181.51450692	1.670346E-011	3.503461E-012	0	0.000000E+000
1	181.51478988	3.503461E-012	1.670346E-011	1	0.000000E+000
1	181.51494385	1.670346E-011	3.503461E-012	0	0.000000E+000
1	181.51495406	3.503461E-012	1.670346E-011	1	0.000000E+000
1	181.51515346	1.670346E-011	3.503461E-012	0	0.000000E+000
1	181.51523496	3.503461E-012	1.670346E-011	1	0.000000E+000
1	181.51534581	1.670346E-011	3.503461E-012	0	0.000000E+000
1	181.51537017	3.503461E-012	1.670346E-011	1	0.000000E+000
1	181.51543763	1.670346E-011	3.503461E-012	0	0.000000E+000
1	181.51546172	3.503461E-012	1.670346E-011	1	0.000000E+000
1	181.51552853	1.670346E-011	3.503461E-012	0	0.000000E+000
1	181.51557725	3.503461E-012	1.670346E-011	1	0.000000E+000
1	181.51564992	1.670346E-011	3.503461E-012	0	0.000000E+000
1	181.51568246	3.503461E-012	1.670346E-011	1	0.000000E+000
1	181.51574210	1.670346E-011	3.503461E-012	0	0.000000E+000
1	181.51576136	3.503461E-012	1.670346E-011	1	0.000000E+000
1	181.51597533	1.670346E-011	3.503461E-012	0	0.000000E+000
1	181.51600181	3.503461E-012	1.670346E-011	1	0.000000E+000
1	181.51606371	1.670346E-011	3.503461E-012	0	0.000000E+000
1	181.51607407	3.503461E-012	1.670346E-011	1	0.000000E+000
1	181.51629294	1.670346E-011	3.503461E-012	0	0.000000E+000
1	181.51631925	3.503461E-012	1.670346E-011	1	0.000000E+000
1	181.51634780	1.670346E-011	3.503461E-012	0	0.000000E+000
1	181.51638432	3.503461E-012	1.670346E-011	1	0.000000E+000
1	181.51642136	1.670346E-011	3.503461E-012	0	0.000000E+000
1	181.51646371	3.503461E-012	1.670346E-011	1	0.000000E+000
1	181.51659556	1.670346E-011	3.503461E-012	0	0.000000E+000
1	181.51666943	3.503461E-012	1.670346E-011	1	0.000000E+000
1	181.51685226	1.670346E-011	3.503461E-012	0	0.000000E+000
1	181.51688093	3.503461E-012	1.670346E-011	1	0.000000E+000
1	181.51711300	1.670346E-011	3.503461E-012	0	0.000000E+000
1	181.51712931	3.503461E-012	1.670346E-011	1	0.000000E+000
1	181.51724044	1.670346E-011	3.503461E-012	0	0.000000E+000
1	181.51724404	3.503461E-012	1.670346E-011	1	0.000000E+000
1	181.51739230	1.670346E-011	3.503461E-012	0	0.000000E+000
1	181.51741160	3.503461E-012	1.670346E-011	1	0.000000E+000
1	181.51758552	1.670346E-011	3.503461E-012	0	0.000000E+000
1	181.51758798	3.503461E-012	1.670346E-011	1	0.000000E+000
1	181.51772558	1.670346E-011	3.503461E-012	0	0.000000E+000
1	181.51781246	3.503461E-012	1.670346E-011	1	0.000000E+000
1	181.51840629	1.670346E-011	3.503461E-012	0	0.000000E+000
1	181.51843840	3.503461E-012	1.670346E-011	1	0.000000E+000
1	181.51862803	1.670346E-011	3.503461E-012	0	0.000000E+000
1	181.51865417	3.503461E-012	1.670346E-011	1	0.000000E+000
1	181.51881224	1.670346E-011	3.503461E-012	0	0.000000E+000
1	181.51884617	3.503461E-012	1.670346E-011	1	0.000000E+000
1	181.51903734	1.670346E-011	3.503461E-012	0	0.000000E+000
1	181.51905214	3.503461E-012	1.670346E-011	1	0.000000E+000
1	181.51909113	1.670346E-011	3.503461E-012	0	0.000000E+000
1	181.51912046	3.503461E-012	1.670346E-011	1	0.000000E+000
1	181.51921227	1.670346E-011	3.503461E-012	0	0.000000E+000
1	181.51923851	3.503461E-012	1.670346E-011	1	0.000000E+000
1	181.51931108	1.670346E-011	3.503461E-012	0	0.000000E+000
1	181.51953230	3.503461E-012	1.670346E-011	1	0.000000E+000
1	181.51964432	1.670346E-011	3.503461E-012	0	0.000000E+000
1	181.51965968	3.503461E-012	1.670346E-011	1	0.000000E+000
1	181.51987160	1.670346E-011	3.503461E-012	0	0.000000E+000
1	181.52000834	3.503461E-012	1.670346E-011	1	0.000000E+000
1	181.52008680	1.670346E-011	3.503461E-012	0	0.000000E+000
1	181.52010303	3.503461E-012	1.670346E-011	1	0.000000E+000
1	181.52025877	1.670346E-011	3.503461E-012	0	0.000000E+000
1	181.52027266	3.503461E-012	1.670346E-011	1	0.000000E+000
1	181.52081083	1.670346E-011	3.503461E-012	0	0.000000E+000
1	181.52082418	3.503461E-012	1.670346E-011	1	0.000000E+000
1	181.52096474	1.670346E-011	3.503461E-012	0	0.000000E+000
1	181.52098019	3.503461E-012	1.670346E-011	1	0.000000E+000
1	181.52101649	1.670346E-011	3.503461E-012	0	0.000000E+000
1	181.52111722	3.503461E-012	1.670346E-011	1	0.000000E+000
1	181.52133801	1.670346E-011	3.503461E-012	0	0.000000E+000
1	181.52138063	3.503461E-012	1.670346E-011	1	0.000000E+000
1	181.52148709	1.670346E-011	3.503461E-012	0	0.000000E+000
1	181.52154882	3.503461E-012	1.670346E-011	1	0.000000E+000
1	181.52223379	1.670346E-011	3.503461E-012	0	0.000000E+000
1	181.52228371	3.503461E-012	1.670346E-011	1	0.000000E+000
1	181.52281845	1.670346E-011	3.503461E-012	0	0.000000E+000
1	181.52283252	3.503461E-012	1.670346E-011	1	0.000000E+000
1	181.52289478	1.670346E-011	3.503461E-012	0	0.000000E+000
1	181.52294584	3.503461E-012	1.670346E-011	1	0.000000E+000
1	181.52315648	1.670346E-011	3.503461E-012	0	0.000000E+000
1	181.52317240	3.503461E-012	1.670346E-011	1	0.000000E+000
1	181.52333296	1.670346E-011	3.503461E-012	0	0.000000E+000
1	181.52336562	3.503461E-012	1.670346E-011	1	0.000000E+000
1	181.52358259	1.670346E-011	3.503461E-012	0	0.000000E+000
1	181.52360021	3.503461E-012	1.670346E-011	1	0.000000E+000
1	181.52398530	1.670346E-011	3.503461E-012	0	0.000000E+000
1	181.52400365	3.503461E-012	1.670346E-011	1	0.000000E+000
1	181.52403927	1.670346E-011	3.503461E-012	0	0.000000E+000
1	181.52407426	3.503461E-012	1.670346E-011	1	0.000000E+000
1	181.52431409	1.670346E-011	3.503461E-012	0	0.000000E+000
1	181.52436583	3.503461E-012	1.670346E-011	1	0.000000E+000
1	181.52465236	1.670346E-011	3.503461E-012	0	0.000000E+000
1	181.52466649	3.503461E-012	1.670346E-011	1	0.000000E+000
1	181.52480500	1.670346E-011	3.503461E-012	0	0.000000E+000
1	181.52488164	3.503461E-012	1.670346E-011	1	0.000000E+000
1	181.52500368	1.670346E-011	3.503461E-012	0	0.000000E+000
1	181.52503249	3.503461E-012	1.670346E-011	1	0.000000E+000
1	181.52510302	1.670346E-011	3.503461E-012	0	0.000000E+000
1	181.52514167	3.503461E-012	1.670346E-011	1	0.000000E+000
1	181.52535071	1.670346E-011	3.503461E-012	0	0.000000E+000
1	181.52550372	3.503461E-012	1.670346E-011	1	0.000000E+000
1	181.52568567	1.670346E-011	3.503461E-012	0	0.000000E+000
1	181.52573072	3.503461E-012	1.670346E-011	1	0.000000E+000
1	181.52578595	1.670346E-011	3.503461E-012	0	0.000000E+000
1	181.52580650	3.503461E-012	1.670346E-011	1	0.000000E+000
1	181.52597611	1.670346E-011	3.503461E-012	0	0.000000E+000
1	181.52599214	3.503461E-012	1.670346E-011	1	0.000000E+000
1	181.52622217	1.670346E-011	3.503461E-012	0	0.000000E+000
1	181.52625042	3.503461E-012	1.670346E-011	1	0.000000E+000
1	181.52649332	1.670346E-011	3.503461E-012	0	0.000000E+000
1	181.52655848	3.503461E-012	1.670346E-011	1	0.000000E+000
1	181.52661699	1.670346E-011	3.503461E-012	0	0.000000E+000
1	181.52664814	3.503461E-012	1.670346E-011	1	0.000000E+000
1	181.52674704	1.670346E-011	3.503461E-012	0	0.000000E+000
1	181.52685931	3.503461E-012	1.670346E-011	1	0.000000E+000
1	181.52724943	1.670346E-011	3.503461E-012	0	0.000000E+000
1	181.52726407	3.503461E-012	1.670346E-011	1	0.000000E+000
1	181.52735327	1.670346E-011	3.503461E-012	0	0.000000E+000
1	181.52740652	3.503461E-012	1.670346E-011	1	0.000000E+000
1	181.52750156	1.670346E-011	3.503461E-012	0	0.000000E+000
1	181.52752108	3.503461E-012	1.670346E-011	1	0.000000E+000
1	181.52757190	1.670346E-011	3.503461E-012	0	0.000000E+000
1	181.52760362	3.503461E-012	1.670346E-011	1	0.000000E+000
1	181.52802895	1.670346E-011	3.503461E-012	0	0.000000E+000
1	181.52806230	3.503461E-012	1.670346E-011	1	0.000000E+000
1	181.52825524	1.670346E-011	3.503461E-012	0	0.000000E+000
1	181.52826745	3.503461E-012	1.670346E-011	1	0.000000E+000
1	181.52834385	1.670346E-011	3.503461E-012	0	0.000000E+000
1	181.52834747	3.503461E-012	1.670346E-011	1	0.000000E+000
1	181.52837099	1.670346E-011	3.503461E-012	0	0.000000E+000
1	181.52838826	3.503461E-012	1.670346E-011	1	0.000000E+000
1	181.52851173	1.670346E-011	3.503461E-012	0	0.000000E+000
1	181.52852388	3.503461E-012	1.670346E-011	1	0.000000E+000
1	181.52874040	1.670346E-011	3.503461E-012	0	0.000000E+000
1	181.52879872	3.503461E-012	1.670346E-011	1	0.000000E+000
1	181.52883936	1.670346E-011	3.503461E-012	0	0.000000E+000
1	181.52888872	3.503461E-012	1.670346E-011	1	0.000000E+000
1	181.52906912	1.670346E-011	3.503461E-012	0	0.000000E+000
1	181.52910546	3.503461E-012	1.670346E-011	1	0.000000E+000
1	181.52920102	1.670346E-011	3.503461E-012	0	0.000000E+000
1	181.52921415	3.503461E-012	1.670346E-011	1	0.000000E+000
1	181.52990649	1.670346E-011	3.503461E-012	0	0.000000E+000
1	181.52995958	3.503461E-012	1.670346E-011	1	0.000000E+000
1	181.53021140	1.670346E-011	3.503461E-012	0	0.000000E+000
1	181.53023010	3.503461E-012	1.670346E-011	1	0.000000E+000
1	181.53029126	1.670346E-011	3.503461E-012	0	0.000000E+000
1	181.53031804	3.503461E-012	1.670346E-011	1	0.000000E+000
1	181.53040582	1.670346E-011	3.503461E-012	0	0.000000E+000
1	181.53043341	3.503461E-012	1.670346E-011	1	0.000000E+000
1	181.53058856	1.670346E-011	3.503461E-012	0	0.000000E+000
1	181.53061986	3.503461E-012	1.670346E-011	1	0.000000E+000
1	181.53087767	1.670346E-011	3.503461E-012	0	0.000000E+000
1	181.53088999	3.503461E-012	1.670346E-011	1	0.000000E+000
1	181.53102365	1.670346E-011	3.503461E-012	0	0.000000E+000
1	181.53104981	3.503461E-012	1.670346E-011	1	0.000000E+000
1	181.53108853	1.670346E-011	3.503461E-012	0	0.000000E+000
1	181.53113336	3.503461E-012	1.670346E-011	1	0.000000E+000
1	181.53116181	1.670346E-011	3.503461E-012	0	0.000000E+000
1	181.53117388	3.503461E-012	1.670346E-011	1	0.000000E+000
1	181.53120554	1.670346E-011	3.503461E-012	0	0.000000E+000
1	181.53136651	3.503461E-012	1.670346E-011	1	0.000000E+000
1	181.53150507	1.670346E-011	3.503461E-012	0	0.000000E+000
1	181.53152621	3.503461E-012	1.670346E-011	1	0.000000E+000
1	181.53178722	1.670346E-011	3.503461E-012	0	0.000000E+000
1	181.53180032	3.503461E-012	1.670346E-011	1	0.000000E+000
1	181.53184010	1.670346E-011	3.503461E-012	0	0.000000E+000
1	181.53187489	3.503461E-012	1.670346E-011	1	0.000000E+000
1	181.53202534	1.670346E-011	3.503461E-012	0	0.000000E+000
1	181.53209566	3.503461E-012	1.670346E-011	1	0.000000E+000
1	181.53209908	1.670346E-011	3.503461E-012	0	0.000000E+000
1	181.53213598	3.503461E-012	1.670346E-011	1	0.000000E+000
1	181.53230405	1.670346E-011	3.503461E-012	0	0.000000E+000
1	181.53231754	3.503461E-012	1.670346E-011	1	0.000000E+000
1	181.53258497	1.670346E-011	3.503461E-012	0	0.000000E+000
1	181.53261698	3.503461E-012	1.670346E-011	1	0.000000E+000
1	181.53330760	1.670346E-011	3.503461E-012	0	0.000000E+000
1	181.53332440	3.503461E-012	1.670346E-011	1	0.000000E+000
1	181.53345061	1.670346E-011	3.503461E-012	0	0.000000E+000
1	181.53347145	3.503461E-012	1.670346E-011	1	0.000000E+000
1	181.53353463	1.670346E-011	3.503461E-012	0	0.000000E+000
1	181.53358933	3.503461E-012	1.670346E-011	1	0.000000E+000
1	181.53369908	1.670346E-011	3.503461E-012	0	0.000000E+000
1	181.53372663	3.503461E-012	1.670346E-011	1	0.000000E+000
1	181.53383986	1.670346E-011	3.503461E-012	0	0.000000E+000
1	181.53386110	3.503461E-012	1.670346E-011	1	0.000000E+000
1	181.53402084	1.670346E-011	3.503461E-012	0	0.000000E+000
1	181.53409649	3.503461E-012	1.670346E-011	1	0.000000E+000
1	181.53466682	1.670346E-011	3.503461E-012	0	0.000000E+000
1	181.53476792	3.503461E-012	1.670346E-011	1	0.000000E+000
1	181.53482023	1.670346E-011	3.503461E-012	0	0.000000E+000
1	181.53484068	3.503461E-012	1.670346E-011	1	0.000000E+000
1	181.53489095	1.670346E-011	3.503461E-012	0	0.000000E+000
1	181.53491575	3.503461E-012	1.670346E-011	1	0.000000E+000
1	181.53506566	1.670346E-011	3.503461E-012	0	0.000000E+000
1	181.53507217	3.503461E-012	1.670346E-011	1	0.000000E+000
1	181.53519379	1.670346E-011	3.503461E-012	0	0.000000E+000
1	181.53520792	3.503461E-012	1.670346E-011	1	0.000000E+000
1	181.53536929	1.670346E-011	3.503461E-012	0	0.000000E+000
1	181.53541802	3.503461E-012	1.670346E-011	1	0.000000E+000
1	181.53559998	1.670346E-011	3.503461E-012	0	0.000000E+000
1	181.53564822	3.503461E-012	1.670346E-011	1	0.000000E+000
1	181.53589478	1.670346E-011	3.503461E-012	0	0.000000E+000
1	181.53591485	3.503461E-012	1.670346E-011	1	0.000000E+000
1	181.53602889	1.670346E-011	3.503461E-012	0	0.000000E+000
1	181.53605832	3.503461E-012	1.670346E-011	1	0.000000E+000
1	181.53631483	1.670346E-011	3.503461E-012	0	0.000000E+000
1	181.53632143	3.503461E-012	1.670346E-011	1	0.000000E+000
1	181.53639238	1.670346E-011	3.503461E-012	0	0.000000E+000
1	181.53641988	3.503461E-012	1.670346E-011	1	0.000000E+000
1	181.53680027	1.670346E-011	3.503461E-012	0	0.000000E+000
1	181.53684764	3.503461E-012	1.670346E-011	1	0.000000E+000
1	181.53693719	1.670346E-011	3.503461E-012	0	0.000000E+000
1	181.53697380	3.503461E-012	1.670346E-011	1	0.000000E+000
1	181.53768882	1.670346E-011	3.503461E-012	0	0.000000E+000
1	181.53771728	3.503461E-012	1.670346E-011	1	0.000000E+000
1	181.53791223	1.670346E-011	3.503461E-012	0	0.000000E+000
1	181.53794166	3.503461E-012	1.670346E-011	1	0.000000E+000
1	181.53801937	1.670346E-011	3.503461E-012	0	0.000000E+000
1	181.53803907	3.503461E-012	1.670346E-011	1	0.000000E+000
1	181.53808056	1.670346E-011	3.503461E-012	0	0.000000E+000
1	181.53812599	3.503461E-012	1.670346E-011	1	0.000000E+000
1	181.53816020	1.670346E-011	3.503461E-012	0	0.000000E+000
1	181.53818532	3.503461E-012	1.670346E-011	1	0.000000E+000
1	181.53864737	1.670346E-011	3.503461E-012	0	0.000000E+000
1	181.53868490	3.503461E-012	1.670346E-011	1	0.000000E+000
1	181.53874885	1.670346E-011	3.503461E-012	0	0.000000E+000
1	181.53875548	3.503461E-012	1.670346E-011	1	0.000000E+000
1	181.53887992	1.670346E-011	3.503461E-012	0	0.000000E+000
1	181.53891947	3.503461E-012	1.670346E-011	1	0.000000E+000
1	181.53903413	1.670346E-011	3.503461E-012	0	0.000000E+000
1	181.53909603	3.503461E-012	1.670346E-011	1	0.000000E+000
1	181.53924645	1.670346E-011	3.503461E-012	0	0.000000E+000
1	181.53926321	3.503461E-012	1.670346E-011	1	0.000000E+000
1	181.53994117	1.670346E-011	3.503461E-012	0	0.000000E+000
1	181.53997258	3.503461E-012	1.670346E-011	1	0.000000E+000
1	181.54004649	1.670346E-011	3.503461E-012	0	0.000000E+000
1	181.54009380	3.503461E-012	1.670346E-011	1	0.000000E+000
1	181.54053430	1.670346E-011	3.503461E-012	0	0.000000E+000
1	181.54054876	3.503461E-012	1.670346E-011	1	0.000000E+000
1	181.54074400	1.670346E-011	3.503461E-012	0	0.000000E+000
1	181.54077337	3.503461E-012	1.670346E-011	1	0.000000E+000
1	181.54083441	1.670346E-011	3.503461E-012	0	0.000000E+000
1	181.54085091	3.503461E-012	1.670346E-011	1	0.000000E+000
1	181.54103229	1.670346E-011	3.503461E-012	0	0.000000E+000
1	181.54107128	3.503461E-012	1.670346E-011	1	0.000000E+000
1	181.54120357	1.670346E-011	3.503461E-012	0	0.000000E+000
1	181.54133486	3.503461E-012	1.670346E-011	1	0.000000E+000
1	181.54147616	1.670346E-011	3.503461E-012	0	0.000000E+000
1	181.54149740	3.503461E-012	1.670346E-011	1	0.000000E+000
1	181.54197278	1.670346E-011	3.503461E-012	0	0.000000E+000
1	181.54199455	3.503461E-012	1.670346E-011	1	0.000000E+000
1	181.54238445	1.670346E-011	3.503461E-012	0	0.000000E+000
1	181.54246187	3.503461E-012	1.670346E-011	1	0.000000E+000
1	181.54251940	1.670346E-011	3.503461E-012	0	0.000000E+000
1	181.54256028	3.503461E-012	1.670346E-011	1	0.000000E+000
1	181.54279845	1.670346E-011	3.503461E-012	0	0.000000E+000
1	181.54286168	3.503461E-012	1.670346E-011	1	0.000000E+000
1	181.54292737	1.670346E-011	3.503461E-012	0	0.000000E+000
1	181.54295458	3.503461E-012	1.670346E-011	1	0.000000E+000
1	181.54305663	1.670346E-011	3.503461E-012	0	0.000000E+000
1	181.54311475	3.503461E-012	1.670346E-011	1	0.000000E+000
1	181.54327557	1.670346E-011	3.503461E-012	0	0.000000E+000
1	181.54329236	3.503461E-012	1.670346E-011	1	0.000000E+000
1	181.54333294	1.670346E-011	3.503461E-012	0	0.000000E+000
1	181.54336078	3.503461E-012	1.670346E-011	1	0.000000E+000
1	181.54346208	1.670346E-011	3.503461E-012	0	0.000000E+000
1	181.54350672	3.503461E-012	1.670346E-011	1	0.000000E+000
1	181.54375170	1.670346E-011	3.503461E-012	0	0.000000E+000
1	181.54376765	3.503461E-012	1.670346E-011	1	0.000000E+000
1	181.54402765	1.670346E-011	3.503461E-012	0	0.000000E+000
1	181.54406097	3.503461E-012	1.670346E-011	1	0.000000E+000
1	181.54436373	1.670346E-011	3.503461E-012	0	0.000000E+000
1	181.54439819	3.503461E-012	1.670346E-011	1	0.000000E+000
1	181.54466735	1.670346E-011	3.503461E-012	0	0.000000E+000
1	181.54470984	3.503461E-012	1.670346E-011	1	0.000000E+000
1	181.54472964	1.670346E-011	3.503461E-012	0	0.000000E+000
1	181.54474328	3.503461E-012	1.670346E-011	1	0.000000E+000
1	181.54509113	1.670346E-011	3.503461E-012	0	0.000000E+000
1	181.54511301	3.503461E-012	1.670346E-011	1	0.000000E+000
1	181.54529228	1.670346E-011	3.503461E-012	0	0.000000E+000
1	181.54537402	3.503461E-012	1.670346E-011	1	0.000000E+000
1	181.54567757	1.670346E-011	3.503461E-012	0	0.000000E+000
1	181.54570553	3.503461E-012	1.670346E-011	1	0.000000E+000
1	181.54585342	1.670346E-011	3.503461E-012	0	0.000000E+000
1	181.54587032	3.503461E-012	1.670346E-011	1	0.000000E+000
1	181.54650966	1.670346E-011	3.503461E-012	0	0.000000E+000
1	181.54658920	3.503461E-012	1.670346E-011	1	0.000000E+000
1	181.54661049	1.670346E-011	3.503461E-012	0	0.000000E+000
1	181.54663359	3.503461E-012	1.670346E-011	1	0.000000E+000
1	181.54684821	1.670346E-011	3.503461E-012	0	0.000000E+000
1	181.54690328	3.503461E-012	1.670346E-011	1	0.000000E+000
1	181.54694548	1.670346E-011	3.503461E-012	0	0.000000E+000
1	181.54706782	3.503461E-012	1.670346E-011	1	0.000000E+000
1	181.54715923	1.670346E-011	3.503461E-012	0	0.000000E+000
1	181.54719289	3.503461E-012	1.670346E-011	1	0.000000E+000
1	181.54729165	1.670346E-011	3.503461E-012	0	0.000000E+000
1	181.54730151	3.503461E-012	1.670346E-011	1	0.000000E+000
1	181.54768110	1.670346E-011	3.503461E-012	0	0.000000E+000
1	181.54769609	3.503461E-012	1.670346E-011	1	0.000000E+000
1	181.54817347	1.670346E-011	3.503461E-012	0	0.000000E+000
1	181.54818005	3.503461E-012	1.670346E-011	1	0.000000E+000
1	181.54821763	1.670346E-011	3.503461E-012	0	0.000000E+000
1	181.54830897	3.503461E-012	1.670346E-011	1	0.000000E+000
1	181.54854345	1.670346E-011	3.503461E-012	0	0.000000E+000
1	181.54857682	3.503461E-012	1.670346E-011	1	0.000000E+000
1	181.54866267	1.670346E-011	3.503461E-012	0	0.000000E+000
1	181.54867965	3.503461E-012	1.670346E-011	1	0.000000E+000
1	181.54894936	1.670346E-011	3.503461E-012	0	0.000000E+000
1	181.54897419	3.503461E-012	1.670346E-011	1	0.000000E+000
1	181.54916718	1.670346E-011	3.503461E-012	0	0.000000E+000
1	181.54922641	3.503461E-012	1.670346E-011	1	0.000000E+000
1	181.54967404	1.670346E-011	3.503461E-012	0	0.000000E+000
1	181.54969520	3.503461E-012	1.670346E-011	1	0.000000E+000
1	181.54989488	1.670346E-011	3.503461E-012	0	0.000000E+000
1	181.54994051	3.503461E-012	1.670346E-011	1	0.000000E+000
1	181.55000849	1.670346E-011	3.503461E-012	0	0.000000E+000
1	181.55015745	3.503461E-012	1.670346E-011	1	0.000000E+000
1	181.55027795	1.670346E-011	3.503461E-012	0	0.000000E+000
1	181.55030054	3.503461E-012	1.670346E-011	1	0.000000E+000
1	181.55038635	1.670346E-011	3.503461E-012	0	0.000000E+000
1	181.55039434	3.503461E-012	1.670346E-011	1	0.000000E+000
1	181.55047570	1.670346E-011	3.503461E-012	0	0.000000E+000
1	181.55062841	3.503461E-012	1.670346E-011	1	0.000000E+000
1	181.55064829	1.670346E-011	3.503461E-012	0	0.000000E+000
1	181.55066830	3.503461E-012	1.670346E-011	1	0.000000E+000
1	181.55102513	1.670346E-011	3.503461E-012	0	0.000000E+000
1	181.55103735	3.503461E-012	1.670346E-011	1	0.000000E+000
1	181.55140225	1.670346E-011	3.503461E-012	0	0.000000E+000
1	181.55142760	3.503461E-012	1.670346E-011	1	0.000000E+000
1	181.55147912	1.670346E-011	3.503461E-012	0	0.000000E+000
1	181.55151150	3.503461E-012	1.670346E-011	1	0.000000E+000
1	181.55175819	1.670346E-011	3.503461E-012	0	0.000000E+000
1	181.55183433	3.503461E-012	1.670346E-011	1	0.000000E+000
1	181.55219458	1.670346E-011	3.503461E-012	0	0.000000E+000
1	181.55222864	3.503461E-012	1.670346E-011	1	0.000000E+000
1	181.55251200	1.670346E-011	3.503461E-012	0	0.000000E+000
1	181.55254410	3.503461E-012	1.670346E-011	1	0.000000E+000
1	181.55262505	1.670346E-011	3.503461E-012	0	0.000000E+000
1	181.55265899	3.503461E-012	1.670346E-011	1	0.000000E+000
1	181.55271407	1.670346E-011	3.503461E-012	0	0.000000E+000
1	181.55273361	3.503461E-012	1.670346E-011	1	0.000000E+000
1	181.55356814	1.670346E-011	3.503461E-012	0	0.000000E+000
1	181.55359206	3.503461E-012	1.670346E-011	1	0.000000E+000
1	181.55361159	1.670346E-011	3.503461E-012	0	0.000000E+000
1	181.55362595	3.503461E-012	1.670346E-011	1	0.000000E+000
1	181.55382196	1.670346E-011	3.503461E-012	0	0.000000E+000
1	181.55384282	3.503461E-012	1.670346E-011	1	0.000000E+000
1	181.55395430	1.670346E-011	3.503461E-012	0	0.000000E+000
1	181.55397480	3.503461E-012	1.670346E-011	1	0.000000E+000
1	181.55407458	1.670346E-011	3.503461E-012	0	0.000000E+000
1	181.55408879	3.503461E-012	1.670346E-011	1	0.000000E+000
1	181.55462740	1.670346E-011	3.503461E-012	0	0.000000E+000
1	181.55466571	3.503461E-012	1.670346E-011	1	0.000000E+000
1	181.55498172	1.670346E-011	3.503461E-012	0	0.000000E+000
1	181.55499345	3.503461E-012	1.670346E-011	1	0.000000E+000
1	181.55547982	1.670346E-011	3.503461E-012	0	0.000000E+000
1	181.55569299	3.503461E-012	1.670346E-011	1	0.000000E+000
1	181.55598212	1.670346E-011	3.503461E-012	0	0.000000E+000
1	181.55608120	3.503461E-012	1.670346E-011	1	0.000000E+000
1	181.55636057	1.670346E-011	3.503461E-012	0	0.000000E+000
1	181.55638967	3.503461E-012	1.670346E-011	1	0.000000E+000
1	181.55658043	1.670346E-011	3.503461E-012	0	0.000000E+000
1	181.55660664	3.503461E-012	1.670346E-011	1	0.000000E+000
1	181.55663016	1.670346E-011	3.503461E-012	0	0.000000E+000
1	181.55665889	3.503461E-012	1.670346E-011	1	0.000000E+000
1	181.55763210	1.670346E-011	3.503461E-012	0	0.000000E+000
1	181.55766476	3.503461E-012	1.670346E-011	1	0.000000E+000
1	181.55767563	1.670346E-011	3.503461E-012	0	0.000000E+000
1	181.55769741	3.503461E-012	1.670346E-011	1	0.000000E+000
1	181.55795641	1.670346E-011	3.503461E-012	0	0.000000E+000
1	181.55795915	3.503461E-012	1.670346E-011	1	0.000000E+000
1	181.55830288	1.670346E-011	3.503461E-012	0	0.000000E+000
1	181.55832311	3.503461E-012	1.670346E-011	1	0.000000E+000
1	181.55836952	1.670346E-011	3.503461E-012	0	0.000000E+000
1	181.55838366	3.503461E-012	1.670346E-011	1	0.000000E+000
1	181.55844033	1.670346E-011	3.503461E-012	0	0.000000E+000
1	181.55848046	3.503461E-012	1.670346E-011	1	0.000000E+000
1	181.55882099	1.670346E-011	3.503461E-012	0	0.000000E+000
1	181.55882978	3.503461E-012	1.670346E-011	1	0.000000E+000
1	181.55889322	1.670346E-011	3.503461E-012	0	0.000000E+000
1	181.55892200	3.503461E-012	1.670346E-011	1	0.000000E+000
1	181.55898635	1.670346E-011	3.503461E-012	0	0.000000E+000
1	181.55911402	3.503461E-012	1.670346E-011	1	0.000000E+000
1	181.55916844	1.670346E-011	3.503461E-012	0	0.000000E+000
1	181.55920339	3.503461E-012	1.670346E-011	1	0.000000E+000
1	181.55922859	1.670346E-011	3.503461E-012	0	0.000000E+000
1	181.55924132	3.503461E-012	1.670346E-011	1	0.000000E+000
1	181.55935221	1.670346E-011	3.503461E-012	0	0.000000E+000
1	181.55941341	3.503461E-012	1.670346E-011	1	0.000000E+000
1	181.55961827	1.670346E-011	3.503461E-012	0	0.000000E+000
1	181.55962878	3.503461E-012	1.670346E-011	1	0.000000E+000
1	181.55989866	1.670346E-011	3.503461E-012	0	0.000000E+000
1	181.55993970	3.503461E-012	1.670346E-011	1	0.000000E+000
1	181.55997993	1.670346E-011	3.503461E-012	0	0.000000E+000
1	181.56001630	3.503461E-012	1.670346E-011	1	0.000000E+000
1	181.56016308	1.670346E-011	3.503461E-012	0	0.000000E+000
1	181.56020061	3.503461E-012	1.670346E-011	1	0.000000E+000
1	181.56033465	1.670346E-011	3.503461E-012	0	0.000000E+000
1	181.56040172	3.503461E-012	1.670346E-011	1	0.000000E+000
1	181.56070991	1.670346E-011	3.503461E-012	0	0.000000E+000
1	181.56073645	3.503461E-012	1.670346E-011	1	0.000000E+000
1	181.56085338	1.670346E-011	3.503461E-012	0	0.000000E+000
1	181.56088447	3.503461E-012	1.670346E-011	1	0.000000E+000
1	181.56113158	1.670346E-011	3.503461E-012	0	0.000000E+000
1	181.56120788	3.503461E-012	1.670346E-011	1	0.000000E+000
1	181.56133291	1.670346E-011	3.503461E-012	0	0.000000E+000
1	181.56134818	3.503461E-012	1.670346E-011	1	0.000000E+000
1	181.56158318	1.670346E-011	3.503461E-012	0	0.000000E+000
1	181.56160501	3.503461E-012	1.670346E-011	1	0.000000E+000
1	181.56198994	1.670346E-011	3.503461E-012	0	0.000000E+000
1	181.56201616	3.503461E-012	1.670346E-011	1	0.000000E+000
1	181.56223524	1.670346E-011	3.503461E-012	0	0.000000E+000
1	181.56228623	3.503461E-012	1.670346E-011	1	0.000000E+000
1	181.56276725	1.670346E-011	3.503461E-012	0	0.000000E+000
1	181.56279657	3.503461E-012	1.670346E-011	1	0.000000E+000
1	181.56335112	1.670346E-011	3.503461E-012	0	0.000000E+000
1	181.56340042	3.503461E-012	1.670346E-011	1	0.000000E+000
1	181.56358571	1.670346E-011	3.503461E-012	0	0.000000E+000
1	181.56362525	3.503461E-012	1.670346E-011	1	0.000000E+000
1	181.56389730	1.670346E-011	3.503461E-012	0	0.000000E+000
1	181.56390407	3.503461E-012	1.670346E-011	1	0.000000E+000
1	181.56398260	1.670346E-011	3.503461E-012	0	0.000000E+000
1	181.56400162	3.503461E-012	1.670346E-011	1	0.000000E+000
1	181.56402275	1.670346E-011	3.503461E-012	0	0.000000E+000
1	181.56403482	3.503461E-012	1.670346E-011	1	0.000000E+000
1	181.56411233	1.670346E-011	3.503461E-012	0	0.000000E+000
1	181.56412849	3.503461E-012	1.670346E-011	1	0.000000E+000
1	181.56419006	1.670346E-011	3.503461E-012	0	0.000000E+000
1	181.56420158	3.503461E-012	1.670346E-011	1	0.000000E+000
1	181.56430790	1.670346E-011	3.503461E-012	0	0.000000E+000
1	181.56435384	3.503461E-012	1.670346E-011	1	0.000000E+000
1	181.56453723	1.670346E-011	3.503461E-012	0	0.000000E+000
1	181.56455846	3.503461E-012	1.670346E-011	1	0.000000E+000
1	181.56495032	1.670346E-011	3.503461E-012	0	0.000000E+000
1	181.56499872	3.503461E-012	1.670346E-011	1	0.000000E+000
1	181.56504977	1.670346E-011	3.503461E-012	0	0.000000E+000
1	181.56522311	3.503461E-012	1.670346E-011	1	0.000000E+000
1	181.56560013	1.670346E-011	3.503461E-012	0	0.000000E+000
1	181.56561370	3.503461E-012	1.670346E-011	1	0.000000E+000
1	181.56563778	1.670346E-011	3.503461E-012	0	0.000000E+000
1	181.56571337	3.503461E-012	1.670346E-011	1	0.000000E+000
1	181.56575790	1.670346E-011	3.503461E-012	0	0.000000E+000
1	181.56578926	3.503461E-012	1.670346E-011	1	0.000000E+000
1	181.56623418	1.670346E-011	3.503461E-012	0	0.000000E+000
1	181.56624426	3.503461E-012	1.670346E-011	1	0.000000E+000
1	181.56658577	1.670346E-011	3.503461E-012	0	0.000000E+000
1	181.56660526	3.503461E-012	1.670346E-011	1	0.000000E+000
1	181.56664770	1.670346E-011	3.503461E-012	0	0.000000E+000
1	181.56666351	3.503461E-012	1.670346E-011	1	0.000000E+000
1	181.56738851	1.670346E-011	3.503461E-012	0	0.000000E+000
1	181.56765358	3.503461E-012	1.670346E-011	1	0.000000E+000
1	181.56772182	1.670346E-011	3.503461E-012	0	0.000000E+000
1	181.56775400	3.503461E-012	1.670346E-011	1	0.000000E+000
1	181.56781144	1.670346E-011	3.503461E-012	0	0.000000E+000
1	181.56787728	3.503461E-012	1.670346E-011	1	0.000000E+000
1	181.56797219	1.670346E-011	3.503461E-012	0	0.000000E+000
1	181.56798910	3.503461E-012	1.670346E-011	1	0.000000E+000
1	181.56804012	1.670346E-011	3.503461E-012	0	0.000000E+000
1	181.56804871	3.503461E-012	1.670346E-011	1	0.000000E+000
1	181.56825205	1.670346E-011	3.503461E-012	0	0.000000E+000
1	181.56826965	3.503461E-012	1.670346E-011	1	0.000000E+000
1	181.56835288	1.670346E-011	3.503461E-012	0	0.000000E+000
1	181.56835884	3.503461E-012	1.670346E-011	1	0.000000E+000
1	181.56838890	1.670346E-011	3.503461E-012	0	0.000000E+000
1	181.56841030	3.503461E-012	1.670346E-011	1	0.000000E+000
1	181.56843522	1.670346E-011	3.503461E-012	0	0.000000E+000
1	181.56860312	3.503461E-012	1.670346E-011	1	0.000000E+000
1	181.56887909	1.670346E-011	3.503461E-012	0	0.000000E+000
1	181.56903960	3.503461E-012	1.670346E-011	1	0.000000E+000
1	181.56909398	1.670346E-011	3.503461E-012	0	0.000000E+000
1	181.56911695	3.503461E-012	1.670346E-011	1	0.000000E+000
1	181.56961926	1.670346E-011	3.503461E-012	0	0.000000E+000
1	181.56968661	3.503461E-012	1.670346E-011	1	0.000000E+000
1	181.56981412	1.670346E-011	3.503461E-012	0	0.000000E+000
1	181.56984093	3.503461E-012	1.670346E-011	1	0.000000E+000
1	181.57001509	1.670346E-011	3.503461E-012	0	0.000000E+000
1	181.57003588	3.503461E-012	1.670346E-011	1	0.000000E+000
1	181.57020807	1.670346E-011	3.503461E-012	0	0.000000E+000
1	181.57024769	3.503461E-012	1.670346E-011	1	0.000000E+000
1	181.57039063	1.670346E-011	3.503461E-012	0	0.000000E+000
1	181.57045686	3.503461E-012	1.670346E-011	1	0.000000E+000
1	181.57063431	1.670346E-011	3.503461E-012	0	0.000000E+000
1	181.57064996	3.503461E-012	1.670346E-011	1	0.000000E+000
1	181.57082374	1.670346E-011	3.503461E-012	0	0.000000E+000
1	181.57084546	3.503461E-012	1.670346E-011	1	0.000000E+000
1	181.57103107	1.670346E-011	3.503461E-012	0	0.000000E+000
1	181.57104727	3.503461E-012	1.670346E-011	1	0.000000E+000
1	181.57112298	1.670346E-011	3.503461E-012	0	0.000000E+000
1	181.57114094	3.503461E-012	1.670346E-011	1	0.000000E+000
1	181.57124865	1.670346E-011	3.503461E-012	0	0.000000E+000
1	181.57126555	3.503461E-012	1.670346E-011	1	0.000000E+000
1	181.57129089	1.670346E-011	3.503461E-012	0	0.000000E+000
1	181.57131028	3.503461E-012	1.670346E-011	1	0.000000E+000
1	181.57144495	1.670346E-011	3.503461E-012	0	0.000000E+000
1	181.57145406	3.503461E-012	1.670346E-011	1	0.000000E+000
1	181.57155017	1.670346E-011	3.503461E-012	0	0.000000E+000
1	181.57157498	3.503461E-012	1.670346E-011	1	0.000000E+000
1	181.57173122	1.670346E-011	3.503461E-012	0	0.000000E+000
1	181.57174410	3.503461E-012	1.670346E-011	1	0.000000E+000
1	181.57205597	1.670346E-011	3.503461E-012	0	0.000000E+000
1	181.57207891	3.503461E-012	1.670346E-011	1	0.000000E+000
1	181.57225408	1.670346E-011	3.503461E-012	0	0.000000E+000
1	181.57228594	3.503461E-012	1.670346E-011	1	0.000000E+000
1	181.57252817	1.670346E-011	3.503461E-012	0	0.000000E+000
1	181.57256885	3.503461E-012	1.670346E-011	1	0.000000E+000
1	181.57285194	1.670346E-011	3.503461E-012	0	0.000000E+000
1	181.57290352	3.503461E-012	1.670346E-011	1	0.000000E+000
1	181.57303446	1.670346E-011	3.503461E-012	0	0.000000E+000
1	181.57305810	3.503461E-012	1.670346E-011	1	0.000000E+000
1	181.57317302	1.670346E-011	3.503461E-012	0	0.000000E+000
1	181.57318494	3.503461E-012	1.670346E-011	1	0.000000E+000
1	181.57342290	1.670346E-011	3.503461E-012	0	0.000000E+000
1	181.57346130	3.503461E-012	1.670346E-011	1	0.000000E+000
1	181.57393105	1.670346E-011	3.503461E-012	0	0.000000E+000
1	181.57394126	3.503461E-012	1.670346E-011	1	0.000000E+000
1	181.57407162	1.670346E-011	3.503461E-012	0	0.000000E+000
1	181.57407612	3.503461E-012	1.670346E-011	1	0.000000E+000
1	181.57417580	1.670346E-011	3.503461E-012	0	0.000000E+000
1	181.57435220	3.503461E-012	1.670346E-011	1	0.000000E+000
1	181.57458684	1.670346E-011	3.503461E-012	0	0.000000E+000
1	181.57460718	3.503461E-012	1.670346E-011	1	0.000000E+000
1	181.57466824	1.670346E-011	3.503461E-012	0	0.000000E+000
1	181.57469781	3.503461E-012	1.670346E-011	1	0.000000E+000
1	181.57487186	1.670346E-011	3.503461E-012	0	0.000000E+000
1	181.57488937	3.503461E-012	1.670346E-011	1	0.000000E+000
1	181.57498541	1.670346E-011	3.503461E-012	0	0.000000E+000
1	181.57503843	3.503461E-012	1.670346E-011	1	0.000000E+000
1	181.57513641	1.670346E-011	3.503461E-012	0	0.000000E+000
1	181.57513939	3.503461E-012	1.670346E-011	1	0.000000E+000
1	181.57520650	1.670346E-011	3.503461E-012	0	0.000000E+000
1	181.57522685	3.503461E-012	1.670346E-011	1	0.000000E+000
1	181.57534981	1.670346E-011	3.503461E-012	0	0.000000E+000
1	181.57542212	3.503461E-012	1.670346E-011	1	0.000000E+000
1	181.57560678	1.670346E-011	3.503461E-012	0	0.000000E+000
1	181.57563320	3.503461E-012	1.670346E-011	1	0.000000E+000
1	181.57581188	1.670346E-011	3.503461E-012	0	0.000000E+000
1	181.57587612	3.503461E-012	1.670346E-011	1	0.000000E+000
1	181.57591862	1.670346E-011	3.503461E-012	0	0.000000E+000
1	181.57596341	3.503461E-012	1.670346E-011	1	0.000000E+000
1	181.57599222	1.670346E-011	3.503461E-012	0	0.000000E+000
1	181.57608090	3.503461E-012	1.670346E-011	1	0.000000E+000
1	181.57625768	1.670346E-011	3.503461E-012	0	0.000000E+000
1	181.57627576	3.503461E-012	1.670346E-011	1	0.000000E+000
1	181.57717280	1.670346E-011	3.503461E-012	0	0.000000E+000
1	181.57719405	3.503461E-012	1.670346E-011	1	0.000000E+000
1	181.57750130	1.670346E-011	3.503461E-012	0	0.000000E+000
1	181.57755511	3.503461E-012	1.670346E-011	1	0.000000E+000
1	181.57792486	1.670346E-011	3.503461E-012	0	0.000000E+000
1	181.57795711	3.503461E-012	1.670346E-011	1	0.000000E+000
1	181.57841532	1.670346E-011	3.503461E-012	0	0.000000E+000
1	181.57845531	3.503461E-012	1.670346E-011	1	0.000000E+000
1	181.57856127	1.670346E-011	3.503461E-012	0	0.000000E+000
1	181.57859265	3.503461E-012	1.670346E-011	1	0.000000E+000
1	181.57866895	1.670346E-011	3.503461E-012	0	0.000000E+000
1	181.57868908	3.503461E-012	1.670346E-011	1	0.000000E+000
1	181.57907784	1.670346E-011	3.503461E-012	0	0.000000E+000
1	181.57913050	3.503461E-012	1.670346E-011	1	0.000000E+000
1	181.57931722	1.670346E-011	3.503461E-012	0	0.000000E+000
1	181.57933413	3.503461E-012	1.670346E-011	1	0.000000E+000
1	181.57944914	1.670346E-011	3.503461E-012	0	0.000000E+000
1	181.57945280	3.503461E-012	1.670346E-011	1	0.000000E+000
1	181.57969311	1.670346E-011	3.503461E-012	0	0.000000E+000
1	181.57973329	3.503461E-012	1.670346E-011	1	0.000000E+000
1	181.57977900	1.670346E-011	3.503461E-012	0	0.000000E+000
1	181.57979470	3.503461E-012	1.670346E-011	1	0.000000E+000
1	181.58008580	1.670346E-011	3.503461E-012	0	0.000000E+000
1	181.58012128	3.503461E-012	1.670346E-011	1	0.000000E+000
1	181.58031652	1.670346E-011	3.503461E-012	0	0.000000E+000
1	181.58036957	3.503461E-012	1.670346E-011	1	0.000000E+000
1	181.58050459	1.670346E-011	3.503461E-012	0	0.000000E+000
1	181.58051794	3.503461E-012	1.670346E-011	1	0.000000E+000
1	181.58057160	1.670346E-011	3.503461E-012	0	0.000000E+000
1	181.58061737	3.503461E-012	1.670346E-011	1	0.000000E+000
1	181.58065560	1.670346E-011	3.503461E-012	0	0.000000E+000
1	181.58066000	3.503461E-012	1.670346E-011	1	0.000000E+000
1	181.58105787	1.670346E-011	3.503461E-012	0	0.000000E+000
1	181.58108923	3.503461E-012	1.670346E-011	1	0.000000E+000
1	181.58114315	1.670346E-011	3.503461E-012	0	0.000000E+000
1	181.58114900	3.503461E-012	1.670346E-011	1	0.000000E+000
1	181.58119028	1.670346E-011	3.503461E-012	0	0.000000E+000
1	181.58120837	3.503461E-012	1.670346E-011	1	0.000000E+000
1	181.58135995	1.670346E-011	3.503461E-012	0	0.000000E+000
1	181.58138259	3.503461E-012	1.670346E-011	1	0.000000E+000
1	181.58142760	1.670346E-011	3.503461E-012	0	0.000000E+000
1	181.58143306	3.503461E-012	1.670346E-011	1	0.000000E+000
1	181.58173303	1.670346E-011	3.503461E-012	0	0.000000E+000
1	181.58177710	3.503461E-012	1.670346E-011	1	0.000000E+000
1	181.58186091	1.670346E-011	3.503461E-012	0	0.000000E+000
1	181.58187731	3.503461E-012	1.670346E-011	1	0.000000E+000
1	181.58204620	1.670346E-011	3.503461E-012	0	0.000000E+000
1	181.58207204	3.503461E-012	1.670346E-011	1	0.000000E+000
1	181.58220173	1.670346E-011	3.503461E-012	0	0.000000E+000
1	181.58222699	3.503461E-012	1.670346E-011	1	0.000000E+000
1	181.58240794	1.670346E-011	3.503461E-012	0	0.000000E+000
1	181.58243454	3.503461E-012	1.670346E-011	1	0.000000E+000
1	181.58258962	1.670346E-011	3.503461E-012	0	0.000000E+000
1	181.58267314	3.503461E-012	1.670346E-011	1	0.000000E+000
1	181.58320985	1.670346E-011	3.503461E-012	0	0.000000E+000
1	181.58321909	3.503461E-012	1.670346E-011	1	0.000000E+000
1	181.58332640	1.670346E-011	3.503461E-012	0	0.000000E+000
1	181.58333570	3.503461E-012	1.670346E-011	1	0.000000E+000
1	181.58420821	1.670346E-011	3.503461E-012	0	0.000000E+000
1	181.58426970	3.503461E-012	1.670346E-011	1	0.000000E+000
1	181.58439727	1.670346E-011	3.503461E-012	0	0.000000E+000
1	181.58440356	3.503461E-012	1.670346E-011	1	0.000000E+000
1	181.58450045	1.670346E-011	3.503461E-012	0	0.000000E+000
1	181.58452502	3.503461E-012	1.670346E-011	1	0.000000E+000
1	181.58462286	1.670346E-011	3.503461E-012	0	0.000000E+000
1	181.58463961	3.503461E-012	1.670346E-011	1	0.000000E+000
1	181.58474022	1.670346E-011	3.503461E-012	0	0.000000E+000
1	181.58476208	3.503461E-012	1.670346E-011	1	0.000000E+000
1	181.58498275	1.670346E-011	3.503461E-012	0	0.000000E+000
1	181.58498522	3.503461E-012	1.670346E-011	1	0.000000E+000
1	181.58502599	1.670346E-011	3.503461E-012	0	0.000000E+000
1	181.58503607	3.503461E-012	1.670346E-011	1	0.000000E+000
1	181.58540904	1.670346E-011	3.503461E-012	0	0.000000E+000
1	181.58548561	3.503461E-012	1.670346E-011	1	0.000000E+000
1	181.58593032	1.670346E-011	3.503461E-012	0	0.000000E+000
1	181.58596503	3.503461E-012	1.670346E-011	1	0.000000E+000
1	181.58599769	1.670346E-011	3.503461E-012	0	0.000000E+000
1	181.58601730	3.503461E-012	1.670346E-011	1	0.000000E+000
1	181.58628873	1.670346E-011	3.503461E-012	0	0.000000E+000
1	181.58634034	3.503461E-012	1.670346E-011	1	0.000000E+000
1	181.58660346	1.670346E-011	3.503461E-012	0	0.000000E+000
1	181.58665352	3.503461E-012	1.670346E-011	1	0.000000E+000
1	181.58695600	1.670346E-011	3.503461E-012	0	0.000000E+000
1	181.58696174	3.503461E-012	1.670346E-011	1	0.000000E+000
1	181.58708529	1.670346E-011	3.503461E-012	0	0.000000E+000
1	181.58712391	3.503461E-012	1.670346E-011	1	0.000000E+000
1	181.58722344	1.670346E-011	3.503461E-012	0	0.000000E+000
1	181.58723826	3.503461E-012	1.670346E-011	1	0.000000E+000
1	181.58753603	1.670346E-011	3.503461E-012	0	0.000000E+000
1	181.58760016	3.503461E-012	1.670346E-011	1	0.000000E+000
1	181.58785110	1.670346E-011	3.503461E-012	0	0.000000E+000
1	181.58792299	3.503461E-012	1.670346E-011	1	0.000000E+000
1	181.58813000	1.670346E-011	3.503461E-012	0	0.000000E+000
1	181.58813920	3.503461E-012	1.670346E-011	1	0.000000E+000
1	181.58824580	1.670346E-011	3.503461E-012	0	0.000000E+000
1	181.58828268	3.503461E-012	1.670346E-011	1	0.000000E+000
1	181.58838460	1.670346E-011	3.503461E-012	0	0.000000E+000
1	181.58842064	3.503461E-012	1.670346E-011	1	0.000000E+000
1	181.58877218	1.670346E-011	3.503461E-012	0	0.000000E+000
1	181.58879307	3.503461E-012	1.670346E-011	1	0.000000E+000
1	181.58886410	1.670346E-011	3.503461E-012	0	0.000000E+000
1	181.58889712	3.503461E-012	1.670346E-011	1	0.000000E+000
1	181.58920021	1.670346E-011	3.503461E-012	0	0.000000E+000
1	181.58922853	3.503461E-012	1.670346E-011	1	0.000000E+000
1	181.58963878	1.670346E-011	3.503461E-012	0	0.000000E+000
1	181.58968298	3.503461E-012	1.670346E-011	1	0.000000E+000
1	181.58971616	1.670346E-011	3.503461E-012	0	0.000000E+000
1	181.58973403	3.503461E-012	1.670346E-011	1	0.000000E+000
1	181.58984336	1.670346E-011	3.503461E-012	0	0.000000E+000
1	181.59007151	3.503461E-012	1.670346E-011	1	0.000000E+000
1	181.59039933	1.670346E-011	3.503461E-012	0	0.000000E+000
1	181.59046705	3.503461E-012	1.670346E-011	1	0.000000E+000
1	181.59068272	1.670346E-011	3.503461E-012	0	0.000000E+000
1	181.59073938	3.503461E-012	1.670346E-011	1	0.000000E+000
1	181.59086737	1.670346E-011	3.503461E-012	0	0.000000E+000
1	181.59088750	3.503461E-012	1.670346E-011	1	0.000000E+000
1	181.59092431	1.670346E-011	3.503461E-012	0	0.000000E+000
1	181.59110980	3.503461E-012	1.670346E-011	1	0.000000E+000
1	181.59137786	1.670346E-011	3.503461E-012	0	0.000000E+000
1	181.59140653	3.503461E-012	1.670346E-011	1	0.000000E+000
1	181.59205257	1.670346E-011	3.503461E-012	0	0.000000E+000
1	181.59205915	3.503461E-012	1.670346E-011	1	0.000000E+000
1	181.59227413	1.670346E-011	3.503461E-012	0	0.000000E+000
1	181.59241591	3.503461E-012	1.670346E-011	1	0.000000E+000
1	181.59257420	1.670346E-011	3.503461E-012	0	0.000000E+000
1	181.59258329	3.503461E-012	1.670346E-011	1	0.000000E+000
1	181.59284480	1.670346E-011	3.503461E-012	0	0.000000E+000
1	181.59287108	3.503461E-012	1.670346E-011	1	0.000000E+000
1	181.59303564	1.670346E-011	3.503461E-012	0	0.000000E+000
1	181.59304819	3.503461E-012	1.670346E-011	1	0.000000E+000
1	181.59314268	1.670346E-011	3.503461E-012	0	0.000000E+000
1	181.59316237	3.503461E-012	1.670346E-011	1	0.000000E+000
1	181.59340475	1.670346E-011	3.503461E-012	0	0.000000E+000
1	181.59344546	3.503461E-012	1.670346E-011	1	0.000000E+000
1	181.59350266	1.670346E-011	3.503461E-012	0	0.000000E+000
1	181.59352821	3.503461E-012	1.670346E-011	1	0.000000E+000
1	181.59356318	1.670346E-011	3.503461E-012	0	0.000000E+000
1	181.59357873	3.503461E-012	1.670346E-011	1	0.000000E+000
1	181.59361577	1.670346E-011	3.503461E-012	0	0.000000E+000
1	181.59364634	3.503461E-012	1.670346E-011	1	0.000000E+000
1	181.59377853	1.670346E-011	3.503461E-012	0	0.000000E+000
1	181.59379556	3.503461E-012	1.670346E-011	1	0.000000E+000
1	181.59399498	1.670346E-011	3.503461E-012	0	0.000000E+000
1	181.59401637	3.503461E-012	1.670346E-011	1	0.000000E+000
1	181.59427054	1.670346E-011	3.503461E-012	0	0.000000E+000
1	181.59428283	3.503461E-012	1.670346E-011	1	0.000000E+000
1	181.59431616	1.670346E-011	3.503461E-012	0	0.000000E+000
1	181.59434299	3.503461E-012	1.670346E-011	1	0.000000E+000
1	181.59451026	1.670346E-011	3.503461E-012	0	0.000000E+000
1	181.59455813	3.503461E-012	1.670346E-011	1	0.000000E+000
1	181.59479436	1.670346E-011	3.503461E-012	0	0.000000E+000
1	181.59482202	3.503461E-012	1.670346E-011	1	0.000000E+000
1	181.59485924	1.670346E-011	3.503461E-012	0	0.000000E+000
1	181.59497766	3.503461E-012	1.670346E-011	1	0.000000E+000
1	181.59500829	1.670346E-011	3.503461E-012	0	0.000000E+000
1	181.59502866	3.503461E-012	1.670346E-011	1	0.000000E+000
1	181.59507817	1.670346E-011	3.503461E-012	0	0.000000E+000
1	181.59511445	3.503461E-012	1.670346E-011	1	0.000000E+000
1	181.59538104	1.670346E-011	3.503461E-012	0	0.000000E+000
1	181.59541003	3.503461E-012	1.670346E-011	1	0.000000E+000
1	181.59557050	1.670346E-011	3.503461E-012	0	0.000000E+000
1	181.59557773	3.503461E-012	1.670346E-011	1	0.000000E+000
1	181.59595224	1.670346E-011	3.503461E-012	0	0.000000E+000
1	181.59600790	3.503461E-012	1.670346E-011	1	0.000000E+000
1	181.59608625	1.670346E-011	3.503461E-012	0	0.000000E+000
1	181.59615409	3.503461E-012	1.670346E-011	1	0.000000E+000
1	181.59620957	1.670346E-011	3.503461E-012	0	0.000000E+000
1	181.59625016	3.503461E-012	1.670346E-011	1	0.000000E+000
1	181.59633875	1.670346E-011	3.503461E-012	0	0.000000E+000
1	181.59634563	3.503461E-012	1.670346E-011	1	0.000000E+000
1	181.59654006	1.670346E-011	3.503461E-012	0	0.000000E+000
1	181.59657166	3.503461E-012	1.670346E-011	1	0.000000E+000
1	181.59675074	1.670346E-011	3.503461E-012	0	0.000000E+000
1	181.59675484	3.503461E-012	1.670346E-011	1	0.000000E+000
1	181.59694177	1.670346E-011	3.503461E-012	0	0.000000E+000
1	181.59698300	3.503461E-012	1.670346E-011	1	0.000000E+000
1	181.59714015	1.670346E-011	3.503461E-012	0	0.000000E+000
1	181.59717565	3.503461E-012	1.670346E-011	1	0.000000E+000
1	181.59745906	1.670346E-011	3.503461E-012	0	0.000000E+000
1	181.59751158	3.503461E-012	1.670346E-011	1	0.000000E+000
1	181.59771082	1.670346E-011	3.503461E-012	0	0.000000E+000
1	181.59774761	3.503461E-012	1.670346E-011	1	0.000000E+000
1	181.59784207	1.670346E-011	3.503461E-012	0	0.000000E+000
1	181.59793791	3.503461E-012	1.670346E-011	1	0.000000E+000
1	181.59803341	1.670346E-011	3.503461E-012	0	0.000000E+000
1	181.59806264	3.503461E-012	1.670346E-011	1	0.000000E+000
1	181.59848149	1.670346E-011	3.503461E-012	0	0.000000E+000
1	181.59957856	3.503461E-012	1.670346E-011	1	0.000000E+000
1	181.59964225	1.670346E-011	3.503461E-012	0	0.000000E+000
1	181.59967391	3.503461E-012	1.670346E-011	1	0.000000E+000
1	181.59970955	1.670346E-011	3.503461E-012	0	0.000000E+000
1	181.59973212	3.503461E-012	1.670346E-011	1	0.000000E+000
1	181.59976166	1.670346E-011	3.503461E-012	0	0.000000E+000
1	181.59980282	3.503461E-012	1.670346E-011	1	0.000000E+000
1	181.59984526	1.670346E-011	3.503461E-012	0	0.000000E+000
1	181.59986356	3.503461E-012	1.670346E-011	1	0.000000E+000
1	181.59989361	1.670346E-011	3.503461E-012	0	0.000000E+000
1	181.59999950	3.503461E-012	1.670346E-011	1	0.000000E+000
1	181.60057113	1.670346E-011	3.503461E-012	0	0.000000E+000
1	181.60062113	3.503461E-012	1.670346E-011	1	0.000000E+000
1	181.60123527	1.670346E-011	3.503461E-012	0	0.000000E+000
1	181.60125363	3.503461E-012	1.670346E-011	1	0.000000E+000
1	181.60147581	1.670346E-011	3.503461E-012	0	0.000000E+000
1	181.60150147	3.503461E-012	1.670346E-011	1	0.000000E+000
1	181.60167723	1.670346E-011	3.503461E-012	0	0.000000E+000
1	181.60167969	3.503461E-012	1.670346E-011	1	0.000000E+000
1	181.60179568	1.670346E-011	3.503461E-012	0	0.000000E+000
1	181.60183356	3.503461E-012	1.670346E-011	1	0.000000E+000
1	181.60211695	1.670346E-011	3.503461E-012	0	0.000000E+000
1	181.60213083	3.503461E-012	1.670346E-011	1	0.000000E+000
1	181.60222175	1.670346E-011	3.503461E-012	0	0.000000E+000
1	181.60235719	3.503461E-012	1.670346E-011	1	0.000000E+000
1	181.60255826	1.670346E-011	3.503461E-012	0	0.000000E+000
1	181.60259260	3.503461E-012	1.670346E-011	1	0.000000E+000
1	181.60288280	1.670346E-011	3.503461E-012	0	0.000000E+000
1	181.60290748	3.503461E-012	1.670346E-011	1	0.000000E+000
1	181.60294988	1.670346E-011	3.503461E-012	0	0.000000E+000
1	181.60297672	3.503461E-012	1.670346E-011	1	0.000000E+000
1	181.60324726	1.670346E-011	3.503461E-012	0	0.000000E+000
1	181.60327462	3.503461E-012	1.670346E-011	1	0.000000E+000
1	181.60347377	1.670346E-011	3.503461E-012	0	0.000000E+000
1	181.60349848	3.503461E-012	1.670346E-011	1	0.000000E+000
1	181.60353426	1.670346E-011	3.503461E-012	0	0.000000E+000
1	181.60354433	3.503461E-012	1.670346E-011	1	0.000000E+000
1	181.60396750	1.670346E-011	3.503461E-012	0	0.000000E+000
1	181.60402619	3.503461E-012	1.670346E-011	1	0.000000E+000
1	181.60472461	1.670346E-011	3.503461E-012	0	0.000000E+000
1	181.60472750	3.503461E-012	1.670346E-011	1	0.000000E+000
1	181.60477802	1.670346E-011	3.503461E-012	0	0.000000E+000
1	181.60482607	3.503461E-012	1.670346E-011	1	0.000000E+000
1	181.60503068	1.670346E-011	3.503461E-012	0	0.000000E+000
1	181.60505433	3.503461E-012	1.670346E-011	1	0.000000E+000
1	181.60513034	1.670346E-011	3.503461E-012	0	0.000000E+000
1	181.60517665	3.503461E-012	1.670346E-011	1	0.000000E+000
1	181.60525752	1.670346E-011	3.503461E-012	0	0.000000E+000
1	181.60527210	3.503461E-012	1.670346E-011	1	0.000000E+000
1	181.60532419	1.670346E-011	3.503461E-012	0	0.000000E+000
1	181.60534526	3.503461E-012	1.670346E-011	1	0.000000E+000
1	181.60556416	1.670346E-011	3.503461E-012	0	0.000000E+000
1	181.60562908	3.503461E-012	1.670346E-011	1	0.000000E+000
1	181.60576922	1.670346E-011	3.503461E-012	0	0.000000E+000
1	181.60584051	3.503461E-012	1.670346E-011	1	0.000000E+000
1	181.60589999	1.670346E-011	3.503461E-012	0	0.000000E+000
1	181.60593922	3.503461E-012	1.670346E-011	1	0.000000E+000
1	181.60601623	1.670346E-011	3.503461E-012	0	0.000000E+000
1	181.60604669	3.503461E-012	1.670346E-011	1	0.000000E+000
1	181.60609331	1.670346E-011	3.503461E-012	0	0.000000E+000
1	181.60614721	3.503461E-012	1.670346E-011	1	0.000000E+000
1	181.60669442	1.670346E-011	3.503461E-012	0	0.000000E+000
1	181.60676421	3.503461E-012	1.670346E-011	1	0.000000E+000
1	181.60741148	1.670346E-011	3.503461E-012	0	0.000000E+000
1	181.60744104	3.503461E-012	1.670346E-011	1	0.000000E+000
1	181.60769575	1.670346E-011	3.503461E-012	0	0.000000E+000
1	181.60772524	3.503461E-012	1.670346E-011	1	0.000000E+000
1	181.60787133	1.670346E-011	3.503461E-012	0	0.000000E+000
1	181.60789563	3.503461E-012	1.670346E-011	1	0.000000E+000
1	181.60812468	1.670346E-011	3.503461E-012	0	0.000000E+000
1	181.60813695	3.503461E-012	1.670346E-011	1	0.000000E+000
1	181.60818390	1.670346E-011	3.503461E-012	0	0.000000E+000
1	181.60824846	3.503461E-012	1.670346E-011	1	0.000000E+000
1	181.60856957	1.670346E-011	3.503461E-012	0	0.000000E+000
1	181.60858254	3.503461E-012	1.670346E-011	1	0.000000E+000
1	181.60868892	1.670346E-011	3.503461E-012	0	0.000000E+000
1	181.60872753	3.503461E-012	1.670346E-011	1	0.000000E+000
1	181.60883080	1.670346E-011	3.503461E-012	0	0.000000E+000
1	181.60883393	3.503461E-012	1.670346E-011	1	0.000000E+000
1	181.60887299	1.670346E-011	3.503461E-012	0	0.000000E+000
1	181.60889137	3.503461E-012	1.670346E-011	1	0.000000E+000
1	181.60903447	1.670346E-011	3.503461E-012	0	0.000000E+000
1	181.60906227	3.503461E-012	1.670346E-011	1	0.000000E+000
1	181.60921258	1.670346E-011	3.503461E-012	0	0.000000E+000
1	181.60922121	3.503461E-012	1.670346E-011	1	0.000000E+000
1	181.60945501	1.670346E-011	3.503461E-012	0	0.000000E+000
1	181.60950135	3.503461E-012	1.670346E-011	1	0.000000E+000
1	181.60950502	1.670346E-011	3.503461E-012	0	0.000000E+000
1	181.60951345	3.503461E-012	1.670346E-011	1	0.000000E+000
1	181.60973928	1.670346E-011	3.503461E-012	0	0.000000E+000
1	181.60981564	3.503461E-012	1.670346E-011	1	0.000000E+000
1	181.60992937	1.670346E-011	3.503461E-012	0	0.000000E+000
1	181.60993914	3.503461E-012	1.670346E-011	1	0.000000E+000
1	181.61059235	1.670346E-011	3.503461E-012	0	0.000000E+000
1	181.61060620	3.503461E-012	1.670346E-011	1	0.000000E+000
1	181.61096256	1.670346E-011	3.503461E-012	0	0.000000E+000
1	181.61099207	3.503461E-012	1.670346E-011	1	0.000000E+000
1	181.61142279	1.670346E-011	3.503461E-012	0	0.000000E+000
1	181.61146578	3.503461E-012	1.670346E-011	1	0.000000E+000
1	181.61160040	1.670346E-011	3.503461E-012	0	0.000000E+000
1	181.61163675	3.503461E-012	1.670346E-011	1	0.000000E+000
1	181.61167649	1.670346E-011	3.503461E-012	0	0.000000E+000
1	181.61170335	3.503461E-012	1.670346E-011	1	0.000000E+000
1	181.61204983	1.670346E-011	3.503461E-012	0	0.000000E+000
1	181.61207354	3.503461E-012	1.670346E-011	1	0.000000E+000
1	181.61237853	1.670346E-011	3.503461E-012	0	0.000000E+000
1	181.61242539	3.503461E-012	1.670346E-011	1	0.000000E+000
1	181.61249425	1.670346E-011	3.503461E-012	0	0.000000E+000
1	181.61253386	3.503461E-012	1.670346E-011	1	0.000000E+000
1	181.61265741	1.670346E-011	3.503461E-012	0	0.000000E+000
1	181.61268570	3.503461E-012	1.670346E-011	1	0.000000E+000
1	181.61313927	1.670346E-011	3.503461E-012	0	0.000000E+000
1	181.61315544	3.503461E-012	1.670346E-011	1	0.000000E+000
1	181.61339109	1.670346E-011	3.503461E-012	0	0.000000E+000
1	181.61345354	3.503461E-012	1.670346E-011	1	0.000000E+000
1	181.61363947	1.670346E-011	3.503461E-012	0	0.000000E+000
1	181.61366064	3.503461E-012	1.670346E-011	1	0.000000E+000
1	181.61463299	1.670346E-011	3.503461E-012	0	0.000000E+000
1	181.61465384	3.503461E-012	1.670346E-011	1	0.000000E+000
1	181.61483785	1.670346E-011	3.503461E-012	0	0.000000E+000
1	181.61485960	3.503461E-012	1.670346E-011	1	0.000000E+000
1	181.61489692	1.670346E-011	3.503461E-012	0	0.000000E+000
1	181.61493651	3.503461E-012	1.670346E-011	1	0.000000E+000
1	181.61515577	1.670346E-011	3.503461E-012	0	0.000000E+000
1	181.61515723	3.503461E-012	1.670346E-011	1	0.000000E+000
1	181.61524389	1.670346E-011	3.503461E-012	0	0.000000E+000
1	181.61535176	3.503461E-012	1.670346E-011	1	0.000000E+000
1	181.61540097	1.670346E-011	3.503461E-012	0	0.000000E+000
1	181.61543270	3.503461E-012	1.670346E-011	1	0.000000E+000
1	181.61564359	1.670346E-011	3.503461E-012	0	0.000000E+000
1	181.61571560	3.503461E-012	1.670346E-011	1	0.000000E+000
1	181.61575685	1.670346E-011	3.503461E-012	0	0.000000E+000
1	181.61577096	3.503461E-012	1.670346E-011	1	0.000000E+000
1	181.61590474	1.670346E-011	3.503461E-012	0	0.000000E+000
1	181.61594894	3.503461E-012	1.670346E-011	1	0.000000E+000
1	181.61646913	1.670346E-011	3.503461E-012	0	0.000000E+000
1	181.61650486	3.503461E-012	1.670346E-011	1	0.000000E+000
1	181.61680852	1.670346E-011	3.503461E-012	0	0.000000E+000
1	181.61683504	3.503461E-012	1.670346E-011	1	0.000000E+000
1	181.61745202	1.670346E-011	3.503461E-012	0	0.000000E+000
1	181.61748231	3.503461E-012	1.670346E-011	1	0.000000E+000
1	181.61796297	1.670346E-011	3.503461E-012	0	0.000000E+000
1	181.61802117	3.503461E-012	1.670346E-011	1	0.000000E+000
1	181.61804287	1.670346E-011	3.503461E-012	0	0.000000E+000
1	181.61806192	3.503461E-012	1.670346E-011	1	0.000000E+000
1	181.61819222	1.670346E-011	3.503461E-012	0	0.000000E+000
1	181.61821202	3.503461E-012	1.670346E-011	1	0.000000E+000
1	181.61825421	1.670346E-011	3.503461E-012	0	0.000000E+000
1	181.61829898	3.503461E-012	1.670346E-011	1	0.000000E+000
1	181.61836555	1.670346E-011	3.503461E-012	0	0.000000E+000
1	181.61838100	3.503461E-012	1.670346E-011	1	0.000000E+000
1	181.61841550	1.670346E-011	3.503461E-012	0	0.000000E+000
1	181.61844639	3.503461E-012	1.670346E-011	1	0.000000E+000
1	181.61857319	1.670346E-011	3.503461E-012	0	0.000000E+000
1	181.61860531	3.503461E-012	1.670346E-011	1	0.000000E+000
1	181.61869264	1.670346E-011	3.503461E-012	0	0.000000E+000
1	181.61870691	3.503461E-012	1.670346E-011	1	0.000000E+000
1	181.61885629	1.670346E-011	3.503461E-012	0	0.000000E+000
1	181.61887819	3.503461E-012	1.670346E-011	1	0.000000E+000
1	181.61949908	1.670346E-011	3.503461E-012	0	0.000000E+000
1	181.61953938	3.503461E-012	1.670346E-011	1	0.000000E+000
1	181.61971327	1.670346E-011	3.503461E-012	0	0.000000E+000
1	181.61973615	3.503461E-012	1.670346E-011	1	0.000000E+000
1	181.61981928	1.670346E-011	3.503461E-012	0	0.000000E+000
1	181.61984757	3.503461E-012	1.670346E-011	1	0.000000E+000
1	181.61991667	1.670346E-011	3.503461E-012	0	0.000000E+000
1	181.61994171	3.503461E-012	1.670346E-011	1	0.000000E+000
1	181.61998691	1.670346E-011	3.503461E-012	0	0.000000E+000
1	181.62000176	3.503461E-012	1.670346E-011	1	0.000000E+000
1	181.62007128	1.670346E-011	3.503461E-012	0	0.000000E+000
1	181.62011552	3.503461E-012	1.670346E-011	1	0.000000E+000
1	181.62015334	1.670346E-011	3.503461E-012	0	0.000000E+000
1	181.62021691	3.503461E-012	1.670346E-011	1	0.000000E+000
1	181.62027446	1.670346E-011	3.503461E-012	0	0.000000E+000
1	181.62034886	3.503461E-012	1.670346E-011	1	0.000000E+000
1	181.62039866	1.670346E-011	3.503461E-012	0	0.000000E+000
1	181.62040671	3.503461E-012	1.670346E-011	1	0.000000E+000
1	181.62070699	1.670346E-011	3.503461E-012	0	0.000000E+000
1	181.62073554	3.503461E-012	1.670346E-011	1	0.000000E+000
1	181.62086612	1.670346E-011	3.503461E-012	0	0.000000E+000
1	181.62088308	3.503461E-012	1.670346E-011	1	0.000000E+000
1	181.62112607	1.670346E-011	3.503461E-012	0	0.000000E+000
1	181.62115241	3.503461E-012	1.670346E-011	1	0.000000E+000
1	181.62117734	1.670346E-011	3.503461E-012	0	0.000000E+000
1	181.62118329	3.503461E-012	1.670346E-011	1	0.000000E+000
1	181.62170861	1.670346E-011	3.503461E-012	0	0.000000E+000
1	181.62205767	3.503461E-012	1.670346E-011	1	0.000000E+000
1	181.62209530	1.670346E-011	3.503461E-012	0	0.000000E+000
1	181.62211720	3.503461E-012	1.670346E-011	1	0.000000E+000
1	181.62219790	1.670346E-011	3.503461E-012	0	0.000000E+000
1	181.62223985	3.503461E-012	1.670346E-011	1	0.000000E+000
1	181.62237377	1.670346E-011	3.503461E-012	0	0.000000E+000
1	181.62246283	3.503461E-012	1.670346E-011	1	0.000000E+000
1	181.62259980	1.670346E-011	3.503461E-012	0	0.000000E+000
1	181.62261038	3.503461E-012	1.670346E-011	1	0.000000E+000
1	181.62288882	1.670346E-011	3.503461E-012	0	0.000000E+000
1	181.62289215	3.503461E-012	1.670346E-011	1	0.000000E+000
1	181.62298163	1.670346E-011	3.503461E-012	0	0.000000E+000
1	181.62301440	3.503461E-012	1.670346E-011	1	0.000000E+000
1	181.62364101	1.670346E-011	3.503461E-012	0	0.000000E+000
1	181.62368777	3.503461E-012	1.670346E-011	1	0.000000E+000
1	181.62369915	1.670346E-011	3.503461E-012	0	0.000000E+000
1	181.62388559	3.503461E-012	1.670346E-011	1	0.000000E+000
1	181.62397640	1.670346E-011	3.503461E-012	0	0.000000E+000
1	181.62417849	3.503461E-012	1.670346E-011	1	0.000000E+000
1	181.62419298	1.670346E-011	3.503461E-012	0	0.000000E+000
1	181.62423054	3.503461E-012	1.670346E-011	1	0.000000E+000
1	181.62429195	1.670346E-011	3.503461E-012	0	0.000000E+000
1	181.62431051	3.503461E-012	1.670346E-011	1	0.000000E+000
1	181.62434336	1.670346E-011	3.503461E-012	0	0.000000E+000
1	181.62436872	3.503461E-012	1.670346E-011	1	0.000000E+000
1	181.62442129	1.670346E-011	3.503461E-012	0	0.000000E+000
1	181.62446624	3.503461E-012	1.670346E-011	1	0.000000E+000
1	181.62457381	1.670346E-011	3.503461E-012	0	0.000000E+000
1	181.62458504	3.503461E-012	1.670346E-011	1	0.000000E+000
1	181.62508149	1.670346E-011	3.503461E-012	0	0.000000E+000
1	181.62511094	3.503461E-012	1.670346E-011	1	0.000000E+000
1	181.62535543	1.670346E-011	3.503461E-012	0	0.000000E+000
1	181.62536827	3.503461E-012	1.670346E-011	1	0.000000E+000
1	181.62566507	1.670346E-011	3.503461E-012	0	0.000000E+000
1	181.62569141	3.503461E-012	1.670346E-011	1	0.000000E+000
1	181.62576864	1.670346E-011	3.503461E-012	0	0.000000E+000
1	181.62584261	3.503461E-012	1.670346E-011	1	0.000000E+000
1	181.62593767	1.670346E-011	3.503461E-012	0	0.000000E+000
1	181.62596207	3.503461E-012	1.670346E-011	1	0.000000E+000
1	181.62629196	1.670346E-011	3.503461E-012	0	0.000000E+000
1	181.62629728	3.503461E-012	1.670346E-011	1	0.000000E+000
1	181.62640113	1.670346E-011	3.503461E-012	0	0.000000E+000
1	181.62644150	3.503461E-012	1.670346E-011	1	0.000000E+000
1	181.62655212	1.670346E-011	3.503461E-012	0	0.000000E+000
1	181.62657098	3.503461E-012	1.670346E-011	1	0.000000E+000
1	181.62713457	1.670346E-011	3.503461E-012	0	0.000000E+000
1	181.62719105	3.503461E-012	1.670346E-011	1	0.000000E+000
1	181.62726333	1.670346E-011	3.503461E-012	0	0.000000E+000
1	181.62730453	3.503461E-012	1.670346E-011	1	0.000000E+000
1	181.62743683	1.670346E-011	3.503461E-012	0	0.000000E+000
1	181.62750875	3.503461E-012	1.670346E-011	1	0.000000E+000
1	181.62759534	1.670346E-011	3.503461E-012	0	0.000000E+000
1	181.62763227	3.503461E-012	1.670346E-011	1	0.000000E+000
1	181.62788017	1.670346E-011	3.503461E-012	0	0.000000E+000
1	181.62790890	3.503461E-012	1.670346E-011	1	0.000000E+000
1	181.62819405	1.670346E-011	3.503461E-012	0	0.000000E+000
1	181.62823185	3.503461E-012	1.670346E-011	1	0.000000E+000
1	181.62832447	1.670346E-011	3.503461E-012	0	0.000000E+000
1	181.62834871	3.503461E-012	1.670346E-011	1	0.000000E+000
1	181.62847704	1.670346E-011	3.503461E-012	0	0.000000E+000
1	181.62851847	3.503461E-012	1.670346E-011	1	0.000000E+000
1	181.62857805	1.670346E-011	3.503461E-012	0	0.000000E+000
1	181.62861298	3.503461E-012	1.670346E-011	1	0.000000E+000
1	181.62883702	1.670346E-011	3.503461E-012	0	0.000000E+000
1	181.62888135	3.503461E-012	1.670346E-011	1	0.000000E+000
1	181.62897372	1.670346E-011	3.503461E-012	0	0.000000E+000
1	181.62919514	3.503461E-012	1.670346E-011	1	0.000000E+000
1	181.62930024	1.670346E-011	3.503461E-012	0	0.000000E+000
1	181.62932418	3.503461E-012	1.670346E-011	1	0.000000E+000
1	181.62950598	1.670346E-011	3.503461E-012	0	0.000000E+000
1	181.62953407	3.503461E-012	1.670346E-011	1	0.000000E+000
1	181.62958515	1.670346E-011	3.503461E-012	0	0.000000E+000
1	181.62962852	3.503461E-012	1.670346E-011	1	0.000000E+000
1	181.62980910	1.670346E-011	3.503461E-012	0	0.000000E+000
1	181.62985524	3.503461E-012	1.670346E-011	1	0.000000E+000
1	181.63031231	1.670346E-011	3.503461E-012	0	0.000000E+000
1	181.63034939	3.503461E-012	1.670346E-011	1	0.000000E+000
1	181.63041752	1.670346E-011	3.503461E-012	0	0.000000E+000
1	181.63049838	3.503461E-012	1.670346E-011	1	0.000000E+000
1	181.63056619	1.670346E-011	3.503461E-012	0	0.000000E+000
1	181.63058598	3.503461E-012	1.670346E-011	1	0.000000E+000
1	181.63076189	1.670346E-011	3.503461E-012	0	0.000000E+000
1	181.63079741	3.503461E-012	1.670346E-011	1	0.000000E+000
1	181.63080172	1.670346E-011	3.503461E-012	0	0.000000E+000
1	181.63086135	3.503461E-012	1.670346E-011	1	0.000000E+000
1	181.63098393	1.670346E-011	3.503461E-012	0	0.000000E+000
1	181.63102818	3.503461E-012	1.670346E-011	1	0.000000E+000
1	181.63112174	1.670346E-011	3.503461E-012	0	0.000000E+000
1	181.63114285	3.503461E-012	1.670346E-011	1	0.000000E+000
1	181.63128326	1.670346E-011	3.503461E-012	0	0.000000E+000
1	181.63129946	3.503461E-012	1.670346E-011	1	0.000000E+000
1	181.63134313	1.670346E-011	3.503461E-012	0	0.000000E+000
1	181.63136470	3.503461E-012	1.670346E-011	1	0.000000E+000
1	181.63195454	1.670346E-011	3.503461E-012	0	0.000000E+000
1	181.63197043	3.503461E-012	1.670346E-011	1	0.000000E+000
1	181.63207317	1.670346E-011	3.503461E-012	0	0.000000E+000
1	181.63208407	3.503461E-012	1.670346E-011	1	0.000000E+000
1	181.63213925	1.670346E-011	3.503461E-012	0	0.000000E+000
1	181.63216501	3.503461E-012	1.670346E-011	1	0.000000E+000
1	181.63220884	1.670346E-011	3.503461E-012	0	0.000000E+000
1	181.63226088	3.503461E-012	1.670346E-011	1	0.000000E+000
1	181.63237440	1.670346E-011	3.503461E-012	0	0.000000E+000
1	181.63240068	3.503461E-012	1.670346E-011	1	0.000000E+000
1	181.63282637	1.670346E-011	3.503461E-012	0	0.000000E+000
1	181.63287481	3.503461E-012	1.670346E-011	1	0.000000E+000
1	181.63325646	1.670346E-011	3.503461E-012	0	0.000000E+000
1	181.63330870	3.503461E-012	1.670346E-011	1	0.000000E+000
1	181.63361451	1.670346E-011	3.503461E-012	0	0.000000E+000
1	181.63362002	3.503461E-012	1.670346E-011	1	0.000000E+000
1	181.63413923	1.670346E-011	3.503461E-012	0	0.000000E+000
1	181.63414404	3.503461E-012	1.670346E-011	1	0.000000E+000
1	181.63445726	1.670346E-011	3.503461E-012	0	0.000000E+000
1	181.63448316	3.503461E-012	1.670346E-011	1	0.000000E+000
1	181.63449323	1.670346E-011	3.503461E-012	0	0.000000E+000
1	181.63453595	3.503461E-012	1.670346E-011	1	0.000000E+000
1	181.63471883	1.670346E-011	3.503461E-012	0	0.000000E+000
1	181.63481146	3.503461E-012	1.670346E-011	1	0.000000E+000
1	181.63502149	1.670346E-011	3.503461E-012	0	0.000000E+000
1	181.63505863	3.503461E-012	1.670346E-011	1	0.000000E+000
1	181.63524405	1.670346E-011	3.503461E-012	0	0.000000E+000
1	181.63526813	3.503461E-012	1.670346E-011	1	0.000000E+000
1	181.63534693	1.670346E-011	3.503461E-012	0	0.000000E+000
1	181.63538166	3.503461E-012	1.670346E-011	1	0.000000E+000
1	181.63539801	1.670346E-011	3.503461E-012	0	0.000000E+000
1	181.63565901	3.503461E-012	1.670346E-011	1	0.000000E+000
1	181.63578032	1.670346E-011	3.503461E-012	0	0.000000E+000
1	181.63581990	3.503461E-012	1.670346E-011	1	0.000000E+000
1	181.63588556	1.670346E-011	3.503461E-012	0	0.000000E+000
1	181.63589250	3.503461E-012	1.670346E-011	1	0.000000E+000
1	181.63599846	1.670346E-011	3.503461E-012	0	0.000000E+000
1	181.63609840	3.503461E-012	1.670346E-011	1	0.000000E+000
1	181.63621709	1.670346E-011	3.503461E-012	0	0.000000E+000
1	181.63627586	3.503461E-012	1.670346E-011	1	0.000000E+000
1	181.63636658	1.670346E-011	3.503461E-012	0	0.000000E+000
1	181.63638072	3.503461E-012	1.670346E-011	1	0.000000E+000
1	181.63666604	1.670346E-011	3.503461E-012	0	0.000000E+000
1	181.63697961	3.503461E-012	1.670346E-011	1	0.000000E+000
1	181.63727144	1.670346E-011	3.503461E-012	0	0.000000E+000
1	181.63729904	3.503461E-012	1.670346E-011	1	0.000000E+000
1	181.63743862	1.670346E-011	3.503461E-012	0	0.000000E+000
1	181.63749990	3.503461E-012	1.670346E-011	1	0.000000E+000
1	181.63761696	1.670346E-011	3.503461E-012	0	0.000000E+000
1	181.63763826	3.503461E-012	1.670346E-011	1	0.000000E+000
1	181.63789114	1.670346E-011	3.503461E-012	0	0.000000E+000
1	181.63791691	3.503461E-012	1.670346E-011	1	0.000000E+000
1	181.63812437	1.670346E-011	3.503461E-012	0	0.000000E+000
1	181.63820520	3.503461E-012	1.670346E-011	1	0.000000E+000
1	181.63833577	1.670346E-011	3.503461E-012	0	0.000000E+000
1	181.63836395	3.503461E-012	1.670346E-011	1	0.000000E+000
1	181.63839854	1.670346E-011	3.503461E-012	0	0.000000E+000
1	181.63841204	3.503461E-012	1.670346E-011	1	0.000000E+000
1	181.63855850	1.670346E-011	3.503461E-012	0	0.000000E+000
1	181.63860714	3.503461E-012	1.670346E-011	1	0.000000E+000
1	181.63915261	1.670346E-011	3.503461E-012	0	0.000000E+000
1	181.63917175	3.503461E-012	1.670346E-011	1	0.000000E+000
1	181.63937827	1.670346E-011	3.503461E-012	0	0.000000E+000
1	181.63940027	3.503461E-012	1.670346E-011	1	0.000000E+000
1	181.63956592	1.670346E-011	3.503461E-012	0	0.000000E+000
1	181.63962323	3.503461E-012	1.670346E-011	1	0.000000E+000
1	181.63963874	1.670346E-011	3.503461E-012	0	0.000000E+000
1	181.63966414	3.503461E-012	1.670346E-011	1	0.000000E+000
1	181.64025989	1.670346E-011	3.503461E-012	0	0.000000E+000
1	181.64026628	3.503461E-012	1.670346E-011	1	0.000000E+000
1	181.64043723	1.670346E-011	3.503461E-012	0	0.000000E+000
1	181.64048802	3.503461E-012	1.670346E-011	1	0.000000E+000
1	181.64070700	1.670346E-011	3.503461E-012	0	0.000000E+000
1	181.64073684	3.503461E-012	1.670346E-011	1	0.000000E+000
1	181.64179613	1.670346E-011	3.503461E-012	0	0.000000E+000
1	181.64182895	3.503461E-012	1.670346E-011	1	0.000000E+000
1	181.64185248	1.670346E-011	3.503461E-012	0	0.000000E+000
1	181.64187585	3.503461E-012	1.670346E-011	1	0.000000E+000
1	181.64189465	1.670346E-011	3.503461E-012	0	0.000000E+000
1	181.64193890	3.503461E-012	1.670346E-011	1	0.000000E+000
1	181.64218057	1.670346E-011	3.503461E-012	0	0.000000E+000
1	181.64221785	3.503461E-012	1.670346E-011	1	0.000000E+000
1	181.64283440	1.670346E-011	3.503461E-012	0	0.000000E+000
1	181.64284704	3.503461E-012	1.670346E-011	1	0.000000E+000
1	181.64294135	1.670346E-011	3.503461E-012	0	0.000000E+000
1	181.64298809	3.503461E-012	1.670346E-011	1	0.000000E+000
1	181.64319695	1.670346E-011	3.503461E-012	0	0.000000E+000
1	181.64323695	3.503461E-012	1.670346E-011	1	0.000000E+000
1	181.64354854	1.670346E-011	3.503461E-012	0	0.000000E+000
1	181.64356638	3.503461E-012	1.670346E-011	1	0.000000E+000
1	181.64370259	1.670346E-011	3.503461E-012	0	0.000000E+000
1	181.64370979	3.503461E-012	1.670346E-011	1	0.000000E+000
1	181.64373475	1.670346E-011	3.503461E-012	0	0.000000E+000
1	183.16440020	3.401009E-012	1.660101E-011	1	0.000000E+000
1	183.16468660	1.660101E-011	3.401009E-012	0	0.000000E+000
1	183.16469415	3.401009E-012	1.660101E-011	1	0.000000E+000
1	183.16481723	1.660101E-011	3.401009E-012	0	0.000000E+000
1	183.16487903	3.401009E-012	1.660101E-011	1	0.000000E+000
1	183.16497100	1.660101E-011	3.401009E-012	0	0.000000E+000
1	183.16501198	3.401009E-012	1.660101E-011	1	0.000000E+000
1	183.16544427	1.660101E-011	3.401009E-012	0	0.000000E+000
1	183.16567765	3.401009E-012	1.660101E-011	1	0.000000E+000
1	183.16572192	1.660101E-011	3.401009E-012	0	0.000000E+000
1	183.16575660	3.401009E-012	1.660101E-011	1	0.000000E+000
1	183.16581641	1.660101E-011	3.401009E-012	0	0.000000E+000
1	183.16617387	3.401009E-012	1.660101E-011	1	0.000000E+000
1	183.16632956	1.660101E-011	3.401009E-012	0	0.000000E+000
1	183.16641894	3.401009E-012	1.660101E-011	1	0.000000E+000
1	183.16651257	1.660101E-011	3.401009E-012	0	0.000000E+000
1	183.16653523	3.401009E-012	1.660101E-011	1	0.000000E+000
1	183.16666355	1.660101E-011	3.401009E-012	0	0.000000E+000
1	183.16669835	3.401009E-012	1.660101E-011	1	0.000000E+000
1	183.16674795	1.660101E-011	3.401009E-012	0	0.000000E+000
1	183.16677939	3.401009E-012	1.660101E-011	1	0.000000E+000
1	183.16688358	1.660101E-011	3.401009E-012	0	0.000000E+000
1	183.16781229	3.401009E-012	1.660101E-011	1	0.000000E+000
1	183.16828992	1.660101E-011	3.401009E-012	0	0.000000E+000
1	183.16942768	3.401009E-012	1.660101E-011	1	0.000000E+000
1	183.17154251	1.660101E-011	3.401009E-012	0	0.000000E+000
1	183.17157523	3.401009E-012	1.660101E-011	1	0.000000E+000
1	183.17179311	1.660101E-011	3.401009E-012	0	0.000000E+000
1	183.17183830	3.401009E-012	1.660101E-011	1	0.000000E+000
1	183.17200467	1.660101E-011	3.401009E-012	0	0.000000E+000
1	183.17216110	3.401009E-012	1.660101E-011	1	0.000000E+000
1	183.17219554	1.660101E-011	3.401009E-012	0	0.000000E+000
1	183.17221962	3.401009E-012	1.660101E-011	1	0.000000E+000
1	183.17275794	1.660101E-011	3.401009E-012	0	0.000000E+000
1	183.17277883	3.401009E-012	1.660101E-011	1	0.000000E+000
1	183.17288376	1.660101E-011	3.401009E-012	0	0.000000E+000
1	183.17292560	3.401009E-012	1.660101E-011	1	0.000000E+000
1	183.17294410	1.660101E-011	3.401009E-012	0	0.000000E+000
1	183.17296391	3.401009E-012	1.660101E-011	1	0.000000E+000
1	183.17299443	1.660101E-011	3.401009E-012	0	0.000000E+000
1	183.17301833	3.401009E-012	1.660101E-011	1	0.000000E+000
1	183.17332944	1.660101E-011	3.401009E-012	0	0.000000E+000
1	183.17334621	3.401009E-012	1.660101E-011	1	0.000000E+000
1	183.17338188	1.660101E-011	3.401009E-012	0	0.000000E+000
1	183.17339021	3.401009E-012	1.660101E-011	1	0.000000E+000
1	183.17377099	1.660101E-011	3.401009E-012	0	0.000000E+000
1	183.17377863	3.401009E-012	1.660101E-011	1	0.000000E+000
1	183.17383474	1.660101E-011	3.401009E-012	0	0.000000E+000
1	183.17384911	3.401009E-012	1.660101E-011	1	0.000000E+000
1	183.17417484	1.660101E-011	3.401009E-012	0	0.000000E+000
1	183.17426282	3.401009E-012	1.660101E-011	1	0.000000E+000
1	183.17435506	1.660101E-011	3.401009E-012	0	0.000000E+000
1	183.17436371	3.401009E-012	1.660101E-011	1	0.000000E+000
1	183.17496187	1.660101E-011	3.401009E-012	0	0.000000E+000
1	183.17504692	3.401009E-012	1.660101E-011	1	0.000000E+000
1	183.17508635	1.660101E-011	3.401009E-012	0	0.000000E+000
1	183.17510315	3.401009E-012	1.660101E-011	1	0.000000E+000
1	183.17520766	1.660101E-011	3.401009E-012	0	0.000000E+000
1	183.17524158	3.401009E-012	1.660101E-011	1	0.000000E+000
1	183.17538190	1.660101E-011	3.401009E-012	0	0.000000E+000
1	183.17542906	3.401009E-012	1.660101E-011	1	0.000000E+000
1	183.17579447	1.660101E-011	3.401009E-012	0	0.000000E+000
1	183.17581384	3.401009E-012	1.660101E-011	1	0.000000E+000
1	183.17605390	1.660101E-011	3.401009E-012	0	0.000000E+000
1	183.17607922	3.401009E-012	1.660101E-011	1	0.000000E+000
1	183.17610866	1.660101E-011	3.401009E-012	0	0.000000E+000
1	183.17614498	3.401009E-012	1.660101E-011	1	0.000000E+000
1	183.17630238	1.660101E-011	3.401009E-012	0	0.000000E+000
1	183.17634136	3.401009E-012	1.660101E-011	1	0.000000E+000
1	183.17651764	1.660101E-011	3.401009E-012	0	0.000000E+000
1	183.17652484	3.401009E-012	1.660101E-011	1	0.000000E+000
1	183.17690013	1.660101E-011	3.401009E-012	0	0.000000E+000
1	183.17731020	3.401009E-012	1.660101E-011	1	0.000000E+000
1	183.17738842	1.660101E-011	3.401009E-012	0	0.000000E+000
1	183.17740174	3.401009E-012	1.660101E-011	1	0.000000E+000
1	183.17757021	1.660101E-011	3.401009E-012	0	0.000000E+000
1	183.17759626	3.401009E-012	1.660101E-011	1	0.000000E+000
1	183.17762100	1.660101E-011	3.401009E-012	0	0.000000E+000
1	183.17766643	3.401009E-012	1.660101E-011	1	0.000000E+000
1	183.17773097	1.660101E-011	3.401009E-012	0	0.000000E+000
1	183.17774344	3.401009E-012	1.660101E-011	1	0.000000E+000
1	183.17778499	1.660101E-011	3.401009E-012	0	0.000000E+000
1	183.17779860	3.401009E-012	1.660101E-011	1	0.000000E+000
1	183.17784106	1.660101E-011	3.401009E-012	0	0.000000E+000
1	183.17785611	3.401009E-012	1.660101E-011	1	0.000000E+000
1	183.17803523	1.660101E-011	3.401009E-012	0	0.000000E+000
1	183.17806539	3.401009E-012	1.660101E-011	1	0.000000E+000
1	183.17810593	1.660101E-011	3.401009E-012	0	0.000000E+000
1	183.17813194	3.401009E-012	1.660101E-011	1	0.000000E+000
1	183.17875496	1.660101E-011	3.401009E-012	0	0.000000E+000
1	183.17879511	3.401009E-012	1.660101E-011	1	0.000000E+000
1	183.17904074	1.660101E-011	3.401009E-012	0	0.000000E+000
1	183.17912413	3.401009E-012	1.660101E-011	1	0.000000E+000
1	183.17941441	1.660101E-011	3.401009E-012	0	0.000000E+000
1	183.17944364	3.401009E-012	1.660101E-011	1	0.000000E+000
1	183.18058515	1.660101E-011	3.401009E-012	0	0.000000E+000
1	183.18061104	3.401009E-012	1.660101E-011	1	0.000000E+000
1	183.18080728	1.660101E-011	3.401009E-012	0	0.000000E+000
1	183.18082371	3.401009E-012	1.660101E-011	1	0.000000E+000
1	183.18107100	1.660101E-011	3.401009E-012	0	0.000000E+000
1	183.18109569	3.401009E-012	1.660101E-011	1	0.000000E+000
1	183.18159952	1.660101E-011	3.401009E-012	0	0.000000E+000
1	183.18165736	3.401009E-012	1.660101E-011	1	0.000000E+000
1	183.18182602	1.660101E-011	3.401009E-012	0	0.000000E+000
1	183.18185747	3.401009E-012	1.660101E-011	1	0.000000E+000
1	183.18200622	1.660101E-011	3.401009E-012	0	0.000000E+000
1	183.18201354	3.401009E-012	1.660101E-011	1	0.000000E+000
1	183.18228290	1.660101E-011	3.401009E-012	0	0.000000E+000
1	183.18229106	3.401009E-012	1.660101E-011	1	0.000000E+000
1	183.18234873	1.660101E-011	3.401009E-012	0	0.000000E+000
1	183.18238564	3.401009E-012	1.660101E-011	1	0.000000E+000
1	183.18249153	1.660101E-011	3.401009E-012	0	0.000000E+000
1	183.18250964	3.401009E-012	1.660101E-011	1	0.000000E+000
1	183.18266264	1.660101E-011	3.401009E-012	0	0.000000E+000
1	183.18268867	3.401009E-012	1.660101E-011	1	0.000000E+000
1	183.18275423	1.660101E-011	3.401009E-012	0	0.000000E+000
1	183.18277207	3.401009E-012	1.660101E-011	1	0.000000E+000
1	183.18298257	1.660101E-011	3.401009E-012	0	0.000000E+000
1	183.18300902	3.401009E-012	1.660101E-011	1	0.000000E+000
1	183.18337203	1.660101E-011	3.401009E-012	0	0.000000E+000
1	183.18338448	3.401009E-012	1.660101E-011	1	0.000000E+000
1	183.18342553	1.660101E-011	3.401009E-012	0	0.000000E+000
1	183.18347639	3.401009E-012	1.660101E-011	1	0.000000E+000
1	183.18359519	1.660101E-011	3.401009E-012	0	0.000000E+000
1	183.18361597	3.401009E-012	1.660101E-011	1	0.000000E+000
1	183.18393968	1.660101E-011	3.401009E-012	0	0.000000E+000
1	183.18400303	3.401009E-012	1.660101E-011	1	0.000000E+000
1	183.18402669	1.660101E-011	3.401009E-012	0	0.000000E+000
1	183.18405091	3.401009E-012	1.660101E-011	1	0.000000E+000
1	183.18439822	1.660101E-011	3.401009E-012	0	0.000000E+000
1	183.18442113	3.401009E-012	1.660101E-011	1	0.000000E+000
1	183.18462520	1.660101E-011	3.401009E-012	0	0.000000E+000
1	183.18466175	3.401009E-012	1.660101E-011	1	0.000000E+000
1	183.18478866	1.660101E-011	3.401009E-012	0	0.000000E+000
1	183.18481780	3.401009E-012	1.660101E-011	1	0.000000E+000
1	183.18498710	1.660101E-011	3.401009E-012	0	0.000000E+000
1	183.18500513	3.401009E-012	1.660101E-011	1	0.000000E+000
1	183.18530481	1.660101E-011	3.401009E-012	0	0.000000E+000
1	183.18538713	3.401009E-012	1.660101E-011	1	0.000000E+000
1	183.18550026	1.660101E-011	3.401009E-012	0	0.000000E+000
1	183.18552648	3.401009E-012	1.660101E-011	1	0.000000E+000
1	183.18597121	1.660101E-011	3.401009E-012	0	0.000000E+000
1	183.18600097	3.401009E-012	1.660101E-011	1	0.000000E+000
1	183.18617086	1.660101E-011	3.401009E-012	0	0.000000E+000
1	183.18619968	3.401009E-012	1.660101E-011	1	0.000000E+000
1	183.18649399	1.660101E-011	3.401009E-012	0	0.000000E+000
1	183.18655079	3.401009E-012	1.660101E-011	1	0.000000E+000
1	183.18683408	1.660101E-011	3.401009E-012	0	0.000000E+000
1	183.18686664	3.401009E-012	1.660101E-011	1	0.000000E+000
1	183.18718727	1.660101E-011	3.401009E-012	0	0.000000E+000
1	183.18721632	3.401009E-012	1.660101E-011	1	0.000000E+000
1	183.18742697	1.660101E-011	3.401009E-012	0	0.000000E+000
1	183.18744279	3.401009E-012	1.660101E-011	1	0.000000E+000
1	183.18767881	1.660101E-011	3.401009E-012	0	0.000000E+000
1	183.18771701	3.401009E-012	1.660101E-011	1	0.000000E+000
1	183.18781198	1.660101E-011	3.401009E-012	0	0.000000E+000
1	183.18782966	3.401009E-012	1.660101E-011	1	0.000000E+000
1	183.18794394	1.660101E-011	3.401009E-012	0	0.000000E+000
1	183.18795270	3.401009E-012	1.660101E-011	1	0.000000E+000
1	183.18802018	1.660101E-011	3.401009E-012	0	0.000000E+000
1	183.18807924	3.401009E-012	1.660101E-011	1	0.000000E+000
1	183.18816686	1.660101E-011	3.401009E-012	0	0.000000E+000
1	183.18824294	3.401009E-012	1.660101E-011	1	0.000000E+000
1	183.18827523	1.660101E-011	3.401009E-012	0	0.000000E+000
1	183.18832424	3.401009E-012	1.660101E-011	1	0.000000E+000
1	183.18832885	1.660101E-011	3.401009E-012	0	0.000000E+000
1	183.18836372	3.401009E-012	1.660101E-011	1	0.000000E+000
1	183.18875439	1.660101E-011	3.401009E-012	0	0.000000E+000
1	183.18892245	3.401009E-012	1.660101E-011	1	0.000000E+000
1	183.18896836	1.660101E-011	3.401009E-012	0	0.000000E+000
1	183.18898948	3.401009E-012	1.660101E-011	1	0.000000E+000
1	183.18919915	1.660101E-011	3.401009E-012	0	0.000000E+000
1	183.18934102	3.401009E-012	1.660101E-011	1	0.000000E+000
1	183.18953241	1.660101E-011	3.401009E-012	0	0.000000E+000
1	183.18973360	3.401009E-012	1.660101E-011	1	0.000000E+000
1	183.18978657	1.660101E-011	3.401009E-012	0	0.000000E+000
1	183.18980617	3.401009E-012	1.660101E-011	1	0.000000E+000
1	183.19021437	1.660101E-011	3.401009E-012	0	0.000000E+000
1	183.19026885	3.401009E-012	1.660101E-011	1	0.000000E+000
1	183.19077789	1.660101E-011	3.401009E-012	0	0.000000E+000
1	183.19079820	3.401009E-012	1.660101E-011	1	0.000000E+000
1	183.19081497	1.660101E-011	3.401009E-012	0	0.000000E+000
1	183.19084903	3.401009E-012	1.660101E-011	1	0.000000E+000
1	183.19106314	1.660101E-011	3.401009E-012	0	0.000000E+000
1	183.19106410	3.401009E-012	1.660101E-011	1	0.000000E+000
1	183.19142479	1.660101E-011	3.401009E-012	0	0.000000E+000
1	183.19144412	3.401009E-012	1.660101E-011	1	0.000000E+000
1	183.19148990	1.660101E-011	3.401009E-012	0	0.000000E+000
1	183.19168473	3.401009E-012	1.660101E-011	1	0.000000E+000
1	183.19171133	1.660101E-011	3.401009E-012	0	0.000000E+000
1	183.19175232	3.401009E-012	1.660101E-011	1	0.000000E+000
1	183.19201785	1.660101E-011	3.401009E-012	0	0.000000E+000
1	183.19211328	3.401009E-012	1.660101E-011	1	0.000000E+000
1	183.19216229	1.660101E-011	3.401009E-012	0	0.000000E+000
1	183.19221398	3.401009E-012	1.660101E-011	1	0.000000E+000
1	183.19227658	1.660101E-011	3.401009E-012	0	0.000000E+000
1	183.19228666	3.401009E-012	1.660101E-011	1	0.000000E+000
1	183.19279022	1.660101E-011	3.401009E-012	0	0.000000E+000
1	183.19279813	3.401009E-012	1.660101E-011	1	0.000000E+000
1	183.19284378	1.660101E-011	3.401009E-012	0	0.000000E+000
1	183.19287200	3.401009E-012	1.660101E-011	1	0.000000E+000
1	183.19293928	1.660101E-011	3.401009E-012	0	0.000000E+000
1	183.19295943	3.401009E-012	1.660101E-011	1	0.000000E+000
1	183.19314994	1.660101E-011	3.401009E-012	0	0.000000E+000
1	183.19316490	3.401009E-012	1.660101E-011	1	0.000000E+000
1	183.19324641	1.660101E-011	3.401009E-012	0	0.000000E+000
1	183.19328364	3.401009E-012	1.660101E-011	1	0.000000E+000
1	183.19338958	1.660101E-011	3.401009E-012	0	0.000000E+000
1	183.19344333	3.401009E-012	1.660101E-011	1	0.000000E+000
1	183.19346757	1.660101E-011	3.401009E-012	0	0.000000E+000
1	183.19360044	3.401009E-012	1.660101E-011	1	0.000000E+000
1	183.19381629	1.660101E-011	3.401009E-012	0	0.000000E+000
1	183.19384807	3.401009E-012	1.660101E-011	1	0.000000E+000
1	183.19393745	1.660101E-011	3.401009E-012	0	0.000000E+000
1	183.19427163	3.401009E-012	1.660101E-011	1	0.000000E+000
1	183.19433799	1.660101E-011	3.401009E-012	0	0.000000E+000
1	183.19436166	3.401009E-012	1.660101E-011	1	0.000000E+000
1	183.19449270	1.660101E-011	3.401009E-012	0	0.000000E+000
1	183.19449728	3.401009E-012	1.660101E-011	1	0.000000E+000
1	183.19479903	1.660101E-011	3.401009E-012	0	0.000000E+000
1	183.19482349	3.401009E-012	1.660101E-011	1	0.000000E+000
1	183.19497874	1.660101E-011	3.401009E-012	0	0.000000E+000
1	183.19498865	3.401009E-012	1.660101E-011	1	0.000000E+000
1	183.19538691	1.660101E-011	3.401009E-012	0	0.000000E+000
1	183.19540674	3.401009E-012	1.660101E-011	1	0.000000E+000
1	183.19562023	1.660101E-011	3.401009E-012	0	0.000000E+000
1	183.19568999	3.401009E-012	1.660101E-011	1	0.000000E+000
1	183.19595961	1.660101E-011	3.401009E-012	0	0.000000E+000
1	183.19600134	3.401009E-012	1.660101E-011	1	0.000000E+000
1	183.19609949	1.660101E-011	3.401009E-012	0	0.000000E+000
1	183.19611088	3.401009E-012	1.660101E-011	1	0.000000E+000
1	183.19627851	1.660101E-011	3.401009E-012	0	0.000000E+000
1	183.19629669	3.401009E-012	1.660101E-011	1	0.000000E+000
1	183.19645589	1.660101E-011	3.401009E-012	0	0.000000E+000
1	183.19648891	3.401009E-012	1.660101E-011	1	0.000000E+000
1	183.19691903	1.660101E-011	3.401009E-012	0	0.000000E+000
1	183.19820206	3.401009E-012	1.660101E-011	1	0.000000E+000
1	183.19824009	1.660101E-011	3.401009E-012	0	0.000000E+000
1	183.19825831	3.401009E-012	1.660101E-011	1	0.000000E+000
1	183.19846187	1.660101E-011	3.401009E-012	0	0.000000E+000
1	183.19847778	3.401009E-012	1.660101E-011	1	0.000000E+000
1	183.19876951	1.660101E-011	3.401009E-012	0	0.000000E+000
1	183.19881560	3.401009E-012	1.660101E-011	1	0.000000E+000
1	183.19905692	1.660101E-011	3.401009E-012	0	0.000000E+000
1	183.19909596	3.401009E-012	1.660101E-011	1	0.000000E+000
1	183.19913453	1.660101E-011	3.401009E-012	0	0.000000E+000
1	183.19914767	3.401009E-012	1.660101E-011	1	0.000000E+000
1	183.19922476	1.660101E-011	3.401009E-012	0	0.000000E+000
1	183.19922980	3.401009E-012	1.660101E-011	1	0.000000E+000
1	183.19941712	1.660101E-011	3.401009E-012	0	0.000000E+000
1	183.19945114	3.401009E-012	1.660101E-011	1	0.000000E+000
1	183.19959324	1.660101E-011	3.401009E-012	0	0.000000E+000
1	183.19968859	3.401009E-012	1.660101E-011	1	0.000000E+000
1	183.19983205	1.660101E-011	3.401009E-012	0	0.000000E+000
1	183.19985770	3.401009E-012	1.660101E-011	1	0.000000E+000
1	183.20006115	1.660101E-011	3.401009E-012	0	0.000000E+000
1	183.20009454	3.401009E-012	1.660101E-011	1	0.000000E+000
1	183.20025132	1.660101E-011	3.401009E-012	0	0.000000E+000
1	183.20026971	3.401009E-012	1.660101E-011	1	0.000000E+000
1	183.20049831	1.660101E-011	3.401009E-012	0	0.000000E+000
1	183.20053858	3.401009E-012	1.660101E-011	1	0.000000E+000
1	183.20075167	1.660101E-011	3.401009E-012	0	0.000000E+000
1	183.20084781	3.401009E-012	1.660101E-011	1	0.000000E+000
1	183.20111698	1.660101E-011	3.401009E-012	0	0.000000E+000
1	183.20112891	3.401009E-012	1.660101E-011	1	0.000000E+000
1	183.20123169	1.660101E-011	3.401009E-012	0	0.000000E+000
1	183.20126704	3.401009E-012	1.660101E-011	1	0.000000E+000
1	183.20140914	1.660101E-011	3.401009E-012	0	0.000000E+000
1	183.20167794	3.401009E-012	1.660101E-011	1	0.000000E+000
1	183.20191790	1.660101E-011	3.401009E-012	0	0.000000E+000
1	183.20194957	3.401009E-012	1.660101E-011	1	0.000000E+000
1	183.20227514	1.660101E-011	3.401009E-012	0	0.000000E+000
1	183.20229254	3.401009E-012	1.660101E-011	1	0.000000E+000
1	183.20235584	1.660101E-011	3.401009E-012	0	0.000000E+000
1	183.20237929	3.401009E-012	1.660101E-011	1	0.000000E+000
1	183.20244626	1.660101E-011	3.401009E-012	0	0.000000E+000
1	183.20248884	3.401009E-012	1.660101E-011	1	0.000000E+000
1	183.20252997	1.660101E-011	3.401009E-012	0	0.000000E+000
1	183.20262639	3.401009E-012	1.660101E-011	1	0.000000E+000
1	183.20271560	1.660101E-011	3.401009E-012	0	0.000000E+000
1	183.20274750	3.401009E-012	1.660101E-011	1	0.000000E+000
1	183.20304346	1.660101E-011	3.401009E-012	0	0.000000E+000
1	183.20311501	3.401009E-012	1.660101E-011	1	0.000000E+000
1	183.20360410	1.660101E-011	3.401009E-012	0	0.000000E+000
1	183.20364761	3.401009E-012	1.660101E-011	1	0.000000E+000
1	183.20383651	1.660101E-011	3.401009E-012	0	0.000000E+000
1	183.20384843	3.401009E-012	1.660101E-011	1	0.000000E+000
1	183.20400806	1.660101E-011	3.401009E-012	0	0.000000E+000
1	183.20429140	3.401009E-012	1.660101E-011	1	0.000000E+000
1	183.20467348	1.660101E-011	3.401009E-012	0	0.000000E+000
1	183.20469386	3.401009E-012	1.660101E-011	1	0.000000E+000
1	183.20510735	1.660101E-011	3.401009E-012	0	0.000000E+000
1	183.20513491	3.401009E-012	1.660101E-011	1	0.000000E+000
1	183.20522337	1.660101E-011	3.401009E-012	0	0.000000E+000
1	183.20527054	3.401009E-012	1.660101E-011	1	0.000000E+000
1	183.20582210	1.660101E-011	3.401009E-012	0	0.000000E+000
1	183.20588752	3.401009E-012	1.660101E-011	1	0.000000E+000
1	183.20614156	1.660101E-011	3.401009E-012	0	0.000000E+000
1	183.20623218	3.401009E-012	1.660101E-011	1	0.000000E+000
1	183.20631097	1.660101E-011	3.401009E-012	0	0.000000E+000
1	183.20633692	3.401009E-012	1.660101E-011	1	0.000000E+000
1	183.20649608	1.660101E-011	3.401009E-012	0	0.000000E+000
1	183.20651193	3.401009E-012	1.660101E-011	1	0.000000E+000
1	183.20659309	1.660101E-011	3.401009E-012	0	0.000000E+000
1	183.20660907	3.401009E-012	1.660101E-011	1	0.000000E+000
1	183.20666236	1.660101E-011	3.401009E-012	0	0.000000E+000
1	183.20669601	3.401009E-012	1.660101E-011	1	0.000000E+000
1	183.20731240	1.660101E-011	3.401009E-012	0	0.000000E+000
1	183.20732475	3.401009E-012	1.660101E-011	1	0.000000E+000
1	183.20743301	1.660101E-011	3.401009E-012	0	0.000000E+000
1	183.20752840	3.401009E-012	1.660101E-011	1	0.000000E+000
1	183.20771776	1.660101E-011	3.401009E-012	0	0.000000E+000
1	183.37686607	3.483136E-012	1.668314E-011	1	0.000000E+000
1	183.37707425	1.668314E-011	3.483136E-012	0	0.000000E+000
1	183.37712278	3.483136E-012	1.668314E-011	1	0.000000E+000
1	183.37734646	1.668314E-011	3.483136E-012	0	0.000000E+000
1	183.37738374	3.483136E-012	1.668314E-011	1	0.000000E+000
1	183.37769268	1.668314E-011	3.483136E-012	0	0.000000E+000
1	183.37772730	3.483136E-012	1.668314E-011	1	0.000000E+000
1	183.37804674	1.668314E-011	3.483136E-012	0	0.000000E+000
1	183.37807186	3.483136E-012	1.668314E-011	1	0.000000E+000
1	183.37862932	1.668314E-011	3.483136E-012	0	0.000000E+000
1	183.37865369	3.483136E-012	1.668314E-011	1	0.000000E+000
1	183.37885210	1.668314E-011	3.483136E-012	0	0.000000E+000
1	183.37886714	3.483136E-012	1.668314E-011	1	0.000000E+000
1	183.37903461	1.668314E-011	3.483136E-012	0	0.000000E+000
1	183.37907909	3.483136E-012	1.668314E-011	1	0.000000E+000
1	183.37939944	1.668314E-011	3.483136E-012	0	0.000000E+000
1	183.37943151	3.483136E-012	1.668314E-011	1	0.000000E+000
1	183.37956466	1.668314E-011	3.483136E-012	0	0.000000E+000
1	183.37958087	3.483136E-012	1.668314E-011	1	0.000000E+000
1	183.37961233	1.668314E-011	3.483136E-012	0	0.000000E+000
1	183.37963853	3.483136E-012	1.668314E-011	1	0.000000E+000
1	183.38114796	1.668314E-011	3.483136E-012	0	0.000000E+000
1	183.38115723	3.483136E-012	1.668314E-011	1	0.000000E+000
1	183.38162640	1.668314E-011	3.483136E-012	0	0.000000E+000
1	183.38163667	3.483136E-012	1.668314E-011	1	0.000000E+000
1	183.38166549	1.668314E-011	3.483136E-012	0	0.000000E+000
1	183.38183565	3.483136E-012	1.668314E-011	1	0.000000E+000
1	183.38222011	1.668314E-011	3.483136E-012	0	0.000000E+000
1	183.38223049	3.483136E-012	1.668314E-011	1	0.000000E+000
1	183.38233559	1.668314E-011	3.483136E-012	0	0.000000E+000
1	183.38235445	3.483136E-012	1.668314E-011	1	0.000000E+000
1	183.38263741	1.668314E-011	3.483136E-012	0	0.000000E+000
1	183.38392570	3.483136E-012	1.668314E-011	1	0.000000E+000
1	183.38393798	1.668314E-011	3.483136E-012	0	0.000000E+000
1	183.38442077	3.483136E-012	1.668314E-011	1	0.000000E+000
1	183.38454826	1.668314E-011	3.483136E-012	0	0.000000E+000
1	183.38456635	3.483136E-012	1.668314E-011	1	0.000000E+000
1	183.38476749	1.668314E-011	3.483136E-012	0	0.000000E+000
1	183.38478237	3.483136E-012	1.668314E-011	1	0.000000E+000
1	183.38483065	1.668314E-011	3.483136E-012	0	0.000000E+000
1	183.38486699	3.483136E-012	1.668314E-011	1	0.000000E+000
1	183.38530001	1.668314E-011	3.483136E-012	0	0.000000E+000
1	183.38532809	3.483136E-012	1.668314E-011	1	0.000000E+000
1	183.38581024	1.668314E-011	3.483136E-012	0	0.000000E+000
1	183.38582628	3.483136E-012	1.668314E-011	1	0.000000E+000
1	183.38610314	1.668314E-011	3.483136E-012	0	0.000000E+000
1	183.38612751	3.483136E-012	1.668314E-011	1	0.000000E+000
1	183.38615806	1.668314E-011	3.483136E-012	0	0.000000E+000
1	183.38618802	3.483136E-012	1.668314E-011	1	0.000000E+000
1	183.38651577	1.668314E-011	3.483136E-012	0	0.000000E+000
1	183.38657291	3.483136E-012	1.668314E-011	1	0.000000E+000
1	183.38684729	1.668314E-011	3.483136E-012	0	0.000000E+000
1	183.38687276	3.483136E-012	1.668314E-011	1	0.000000E+000
1	183.38696213	1.668314E-011	3.483136E-012	0	0.000000E+000
1	183.38698916	3.483136E-012	1.668314E-011	1	0.000000E+000
1	183.38708646	1.668314E-011	3.483136E-012	0	0.000000E+000
1	183.38715473	3.483136E-012	1.668314E-011	1	0.000000E+000
1	183.38733108	1.668314E-011	3.483136E-012	0	0.000000E+000
1	183.38735691	3.483136E-012	1.668314E-011	1	0.000000E+000
1	183.38741205	1.668314E-011	3.483136E-012	0	0.000000E+000
1	183.38741792	3.483136E-012	1.668314E-011	1	0.000000E+000
1	183.38745991	1.668314E-011	3.483136E-012	0	0.000000E+000
1	183.38748210	3.483136E-012	1.668314E-011	1	0.000000E+000
1	183.38751428	1.668314E-011	3.483136E-012	0	0.000000E+000
1	183.38755865	3.483136E-012	1.668314E-011	1	0.000000E+000
1	183.38798400	1.668314E-011	3.483136E-012	0	0.000000E+000
1	183.38799690	3.483136E-012	1.668314E-011	1	0.000000E+000
1	183.38806851	1.668314E-011	3.483136E-012	0	0.000000E+000
1	183.38847169	3.483136E-012	1.668314E-011	1	0.000000E+000
1	183.38863406	1.668314E-011	3.483136E-012	0	0.000000E+000
1	183.38866134	3.483136E-012	1.668314E-011	1	0.000000E+000
1	183.38874445	1.668314E-011	3.483136E-012	0	0.000000E+000
1	183.38894233	3.483136E-012	1.668314E-011	1	0.000000E+000
1	183.38906768	1.668314E-011	3.483136E-012	0	0.000000E+000
1	183.38911594	3.483136E-012	1.668314E-011	1	0.000000E+000
1	183.38968055	1.668314E-011	3.483136E-012	0	0.000000E+000
1	183.38973482	3.483136E-012	1.668314E-011	1	0.000000E+000
1	183.38976826	1.668314E-011	3.483136E-012	0	0.000000E+000
1	183.38980064	3.483136E-012	1.668314E-011	1	0.000000E+000
1	183.38998494	1.668314E-011	3.483136E-012	0	0.000000E+000
1	183.39007197	3.483136E-012	1.668314E-011	1	0.000000E+000
1	183.39046675	1.668314E-011	3.483136E-012	0	0.000000E+000
1	183.39047820	3.483136E-012	1.668314E-011	1	0.000000E+000
1	183.39058285	1.668314E-011	3.483136E-012	0	0.000000E+000
1	183.39069150	3.483136E-012	1.668314E-011	1	0.000000E+000
1	183.39078847	1.668314E-011	3.483136E-012	0	0.000000E+000
1	183.39084078	3.483136E-012	1.668314E-011	1	0.000000E+000
1	183.39085543	1.668314E-011	3.483136E-012	0	0.000000E+000
1	183.39090540	3.483136E-012	1.668314E-011	1	0.000000E+000
1	183.39097736	1.668314E-011	3.483136E-012	0	0.000000E+000
1	183.39112156	3.483136E-012	1.668314E-011	1	0.000000E+000
1	183.39120528	1.668314E-011	3.483136E-012	0	0.000000E+000
1	183.39123369	3.483136E-012	1.668314E-011	1	0.000000E+000
1	183.39129337	1.668314E-011	3.483136E-012	0	0.000000E+000
1	183.39133346	3.483136E-012	1.668314E-011	1	0.000000E+000
1	183.39176248	1.668314E-011	3.483136E-012	0	0.000000E+000
1	183.39178026	3.483136E-012	1.668314E-011	1	0.000000E+000
1	183.39225251	1.668314E-011	3.483136E-012	0	0.000000E+000
1	183.39226540	3.483136E-012	1.668314E-011	1	0.000000E+000
1	183.39229511	1.668314E-011	3.483136E-012	0	0.000000E+000
1	183.39231742	3.483136E-012	1.668314E-011	1	0.000000E+000
1	183.39242698	1.668314E-011	3.483136E-012	0	0.000000E+000
1	183.39247862	3.483136E-012	1.668314E-011	1	0.000000E+000
[truncated: 333,882 more chars]
