# Supplementary material for: Ancestral acetylcholine receptor β-subunit forms homopentamers that prime before opening spontaneously
Source: eLife. 2022 Jul 4;11:e76504. doi: 10.7554/eLife.76504 (PMC9365395; doi:10.7554/eLife.76504)
Supplement: Figure 4—figure supplement 1—source data 1. — Detected single-channel event durations for the human adult muscle-type acetylcholine receptor in the presence of increasing concentrations of acetylcholine (ACh; 3 µM, 6 µM, 10 µM, 18 µM, 30 µM, 60 µM, 100 µM, and 180 µM). Compressed file includes 24 TAC 4.3.3 event files (*.evt format) of the single-channel detections for the three recordings for each acetylcholine concentration (fileA, fileB, and fileC in each case) in the presented kinetic analysis, as well as the associated R scripts (*.txt format) for defining and sorting bursts. [file elife-76504-fig4-figsupp1-data1.zip › F4S1-SD1/Source Data - Figure 4-figure supplement 1/Figure 4-figure supplement 1_WTMuscle180uMACh_fileB.evt]

5
File
Acquire	D:\Data\Christian\1-Single Channel Recordings\WTMuscle (control)\180uM ACh\Recordings\a2 - 17-07-24-WTmuscle-BRBS-PA180OOPS-120mV-2.acquire	0	
Sweeps
1	78.185637	0.000000	0.143057	0.0000000E+000	0.0000000E+000	
Segments
1	50	0.000000	0.143057	1.429894	1.612739	2.240905	2.514519	2.601355	2.704099	8.699897	8.845284	8.848549	9.033645	10.082438	10.211725	10.421685	10.678196	10.775064	10.938521	10.945701	11.374639	11.417979	11.559391	11.601061	11.740509	12.217039	12.460157	13.472584	13.636915	17.609553	17.807376	17.839279	18.077448	19.484088	19.648756	19.888076	20.021389	22.969823	23.076943	23.326384	23.567616	23.881351	24.072863	24.857875	25.046729	25.148188	25.275076	25.683534	25.983330	27.680399	27.802395	31.511697	31.656461	32.245202	32.617377	32.638117	33.035761	33.886664	34.003896	34.470080	34.671509	34.744886	34.873417	35.779001	35.936196	36.369035	36.574087	42.601876	42.717915	42.762712	43.067220	43.674236	43.832754	43.844773	44.078406	48.451906	48.831866	51.616237	52.028138	52.076030	52.280021	54.202277	54.540346	56.029308	56.260997	57.844601	58.358232	58.762517	58.872403	63.024811	63.230447	64.532603	64.642439	67.793128	67.985714	68.027557	68.233481	71.835908	71.988357	72.392591	78.185637	
Events
File
Acquire	D:\Data\Christian\1-Single Channel Recordings\WTMuscle\180uM ACh\Recordings\a2 - 17-07-24-WTmuscle-BRBS-PA180OOPS-120mV-2.acquire	0	
Sweeps
1	78.185637	0.000000	0.143057	0.0000000E+000	0.0000000E+000	
Segments
1	50	0.000000	0.143057	1.429894	1.612739	2.240905	2.514519	2.601355	2.704099	8.699897	8.845284	8.848549	9.033645	10.082438	10.211725	10.421685	10.678196	10.775064	10.938521	10.945701	11.374639	11.417979	11.559391	11.601061	11.740509	12.217039	12.460157	13.472584	13.636915	17.609553	17.807376	17.839279	18.077448	19.484088	19.648756	19.888076	20.021389	22.969823	23.076943	23.326384	23.567616	23.881351	24.072863	24.857875	25.046729	25.148188	25.275076	25.683534	25.983330	27.680399	27.802395	31.511697	31.656461	32.245202	32.617377	32.638117	33.035761	33.886664	34.003896	34.470080	34.671509	34.744886	34.873417	35.779001	35.936196	36.369035	36.574087	42.601876	42.717915	42.762712	43.067220	43.674236	43.832754	43.844773	44.078406	48.451906	48.831866	51.616237	52.028138	52.076030	52.280021	54.202277	54.540346	56.029308	56.260997	57.844601	58.358232	58.762517	58.872403	63.024811	63.230447	64.532603	64.642439	67.793128	67.985714	68.027557	68.233481	71.835908	71.988357	72.392591	78.185637	
Events
1	0.04989153	3.440423E-012	1.694042E-011	1	0.000000E+000
1	0.05005096	1.694042E-011	3.440423E-012	0	0.000000E+000
1	0.05008509	3.440423E-012	1.694042E-011	1	0.000000E+000
1	0.05036464	1.694042E-011	3.440423E-012	0	0.000000E+000
1	0.05038460	3.440423E-012	1.694042E-011	1	0.000000E+000
1	0.05043338	1.694042E-011	3.440423E-012	0	0.000000E+000
1	0.05044149	3.440423E-012	1.694042E-011	1	0.000000E+000
1	0.05056195	1.694042E-011	3.440423E-012	0	0.000000E+000
1	0.05058674	3.440423E-012	1.694042E-011	1	0.000000E+000
1	0.05068348	1.694042E-011	3.440423E-012	0	0.000000E+000
1	0.05070011	3.440423E-012	1.694042E-011	1	0.000000E+000
1	0.05106927	1.694042E-011	3.440423E-012	0	0.000000E+000
1	0.05110413	3.440423E-012	1.694042E-011	1	0.000000E+000
1	0.05112829	1.694042E-011	3.440423E-012	0	0.000000E+000
1	0.08155591	3.440423E-012	1.694042E-011	1	0.000000E+000
1	0.08187607	1.694042E-011	3.440423E-012	0	0.000000E+000
1	0.08188636	3.440423E-012	1.694042E-011	1	0.000000E+000
1	0.08223287	1.694042E-011	3.440423E-012	0	0.000000E+000
1	0.08227148	3.440423E-012	1.694042E-011	1	0.000000E+000
1	0.08236615	1.694042E-011	3.440423E-012	0	0.000000E+000
1	0.08241984	3.440423E-012	1.694042E-011	1	0.000000E+000
1	0.08263682	1.694042E-011	3.440423E-012	0	0.000000E+000
1	0.08268431	3.440423E-012	1.694042E-011	1	0.000000E+000
1	0.08293507	1.694042E-011	3.440423E-012	0	0.000000E+000
1	0.08297785	3.440423E-012	1.694042E-011	1	0.000000E+000
1	0.08304366	1.694042E-011	3.440423E-012	0	0.000000E+000
1	0.08306584	3.440423E-012	1.694042E-011	1	0.000000E+000
1	0.08313902	1.694042E-011	3.440423E-012	0	0.000000E+000
1	0.08318990	3.440423E-012	1.694042E-011	1	0.000000E+000
1	0.08320873	1.694042E-011	3.440423E-012	0	0.000000E+000
1	0.08322885	3.440423E-012	1.694042E-011	1	0.000000E+000
1	0.08343332	1.694042E-011	3.440423E-012	0	0.000000E+000
1	0.08345977	3.440423E-012	1.694042E-011	1	0.000000E+000
1	0.08393597	1.694042E-011	3.440423E-012	0	0.000000E+000
1	0.08394211	3.440423E-012	1.694042E-011	1	0.000000E+000
1	0.08400526	1.694042E-011	3.440423E-012	0	0.000000E+000
1	0.08404388	3.440423E-012	1.694042E-011	1	0.000000E+000
1	0.08424081	1.694042E-011	3.440423E-012	0	0.000000E+000
1	0.08428313	3.440423E-012	1.694042E-011	1	0.000000E+000
1	0.08443346	1.694042E-011	3.440423E-012	0	0.000000E+000
1	0.08444086	3.440423E-012	1.694042E-011	1	0.000000E+000
1	0.08468090	1.694042E-011	3.440423E-012	0	0.000000E+000
1	0.08471499	3.440423E-012	1.694042E-011	1	0.000000E+000
1	0.08484080	1.694042E-011	3.440423E-012	0	0.000000E+000
1	0.08485089	3.440423E-012	1.694042E-011	1	0.000000E+000
1	0.08503523	1.694042E-011	3.440423E-012	0	0.000000E+000
1	0.08509781	3.440423E-012	1.694042E-011	1	0.000000E+000
1	0.08523905	1.694042E-011	3.440423E-012	0	0.000000E+000
1	0.08542091	3.440423E-012	1.694042E-011	1	0.000000E+000
1	0.08561260	1.694042E-011	3.440423E-012	0	0.000000E+000
1	0.08562859	3.440423E-012	1.694042E-011	1	0.000000E+000
1	0.08569922	1.694042E-011	3.440423E-012	0	0.000000E+000
1	0.08579827	3.440423E-012	1.694042E-011	1	0.000000E+000
1	0.08613645	1.694042E-011	3.440423E-012	0	0.000000E+000
1	0.08617237	3.440423E-012	1.694042E-011	1	0.000000E+000
1	0.08671715	1.694042E-011	3.440423E-012	0	0.000000E+000
1	0.08676222	3.440423E-012	1.694042E-011	1	0.000000E+000
1	0.08695580	1.694042E-011	3.440423E-012	0	0.000000E+000
1	0.08703924	3.440423E-012	1.694042E-011	1	0.000000E+000
1	0.08717534	1.694042E-011	3.440423E-012	0	0.000000E+000
1	0.08721088	3.440423E-012	1.694042E-011	1	0.000000E+000
1	0.08733706	1.694042E-011	3.440423E-012	0	0.000000E+000
1	0.08736873	3.440423E-012	1.694042E-011	1	0.000000E+000
1	0.08753127	1.694042E-011	3.440423E-012	0	0.000000E+000
1	0.08755962	3.440423E-012	1.694042E-011	1	0.000000E+000
1	0.08757875	1.694042E-011	3.440423E-012	0	0.000000E+000
1	0.08772343	3.440423E-012	1.694042E-011	1	0.000000E+000
1	0.08806556	1.694042E-011	3.440423E-012	0	0.000000E+000
1	0.08807145	3.440423E-012	1.694042E-011	1	0.000000E+000
1	0.08812447	1.694042E-011	3.440423E-012	0	0.000000E+000
1	0.08815835	3.440423E-012	1.694042E-011	1	0.000000E+000
1	0.08842073	1.694042E-011	3.440423E-012	0	0.000000E+000
1	0.08846341	3.440423E-012	1.694042E-011	1	0.000000E+000
1	0.08882087	1.694042E-011	3.440423E-012	0	0.000000E+000
1	0.08884560	3.440423E-012	1.694042E-011	1	0.000000E+000
1	0.08899902	1.694042E-011	3.440423E-012	0	0.000000E+000
1	0.08925659	3.440423E-012	1.694042E-011	1	0.000000E+000
1	0.08927956	1.694042E-011	3.440423E-012	0	0.000000E+000
1	0.08944385	3.440423E-012	1.694042E-011	1	0.000000E+000
1	0.08956967	1.694042E-011	3.440423E-012	0	0.000000E+000
1	0.08966644	3.440423E-012	1.694042E-011	1	0.000000E+000
1	0.08967123	1.694042E-011	3.440423E-012	0	0.000000E+000
1	0.08972362	3.440423E-012	1.694042E-011	1	0.000000E+000
1	0.08991601	1.694042E-011	3.440423E-012	0	0.000000E+000
1	0.09009561	3.440423E-012	1.694042E-011	1	0.000000E+000
1	0.09125475	1.694042E-011	3.440423E-012	0	0.000000E+000
1	0.09128268	3.440423E-012	1.694042E-011	1	0.000000E+000
1	0.09134522	1.694042E-011	3.440423E-012	0	0.000000E+000
1	0.09136360	3.440423E-012	1.694042E-011	1	0.000000E+000
1	0.09227683	1.694042E-011	3.440423E-012	0	0.000000E+000
1	0.09228191	3.440423E-012	1.694042E-011	1	0.000000E+000
1	0.09240306	1.694042E-011	3.440423E-012	0	0.000000E+000
1	0.09242632	3.440423E-012	1.694042E-011	1	0.000000E+000
1	0.09272184	1.694042E-011	3.440423E-012	0	0.000000E+000
1	0.09284387	3.440423E-012	1.694042E-011	1	0.000000E+000
1	0.09294913	1.694042E-011	3.440423E-012	0	0.000000E+000
1	0.09298375	3.440423E-012	1.694042E-011	1	0.000000E+000
1	0.09322805	1.694042E-011	3.440423E-012	0	0.000000E+000
1	1.47978141	3.323989E-012	1.682399E-011	1	0.000000E+000
1	1.48010276	1.682399E-011	3.323989E-012	0	0.000000E+000
1	1.48016505	3.323989E-012	1.682399E-011	1	0.000000E+000
1	1.48041566	1.682399E-011	3.323989E-012	0	0.000000E+000
1	1.48045060	3.323989E-012	1.682399E-011	1	0.000000E+000
1	1.48061058	1.682399E-011	3.323989E-012	0	0.000000E+000
1	1.48064687	3.323989E-012	1.682399E-011	1	0.000000E+000
1	1.48080806	1.682399E-011	3.323989E-012	0	0.000000E+000
1	1.48084002	3.323989E-012	1.682399E-011	1	0.000000E+000
1	1.48097472	1.682399E-011	3.323989E-012	0	0.000000E+000
1	1.48101882	3.323989E-012	1.682399E-011	1	0.000000E+000
1	1.48145279	1.682399E-011	3.323989E-012	0	0.000000E+000
1	1.48151039	3.323989E-012	1.682399E-011	1	0.000000E+000
1	1.48159647	1.682399E-011	3.323989E-012	0	0.000000E+000
1	1.48164320	3.323989E-012	1.682399E-011	1	0.000000E+000
1	1.48180014	1.682399E-011	3.323989E-012	0	0.000000E+000
1	1.48182703	3.323989E-012	1.682399E-011	1	0.000000E+000
1	1.48189884	1.682399E-011	3.323989E-012	0	0.000000E+000
1	1.48204083	3.323989E-012	1.682399E-011	1	0.000000E+000
1	1.48206387	1.682399E-011	3.323989E-012	0	0.000000E+000
1	1.48211640	3.323989E-012	1.682399E-011	1	0.000000E+000
1	1.48224808	1.682399E-011	3.323989E-012	0	0.000000E+000
1	1.48225421	3.323989E-012	1.682399E-011	1	0.000000E+000
1	1.48265272	1.682399E-011	3.323989E-012	0	0.000000E+000
1	1.48270689	3.323989E-012	1.682399E-011	1	0.000000E+000
1	1.48297058	1.682399E-011	3.323989E-012	0	0.000000E+000
1	1.48304482	3.323989E-012	1.682399E-011	1	0.000000E+000
1	1.48323332	1.682399E-011	3.323989E-012	0	0.000000E+000
1	1.48324498	3.323989E-012	1.682399E-011	1	0.000000E+000
1	1.48333777	1.682399E-011	3.323989E-012	0	0.000000E+000
1	1.48335182	3.323989E-012	1.682399E-011	1	0.000000E+000
1	1.48361964	1.682399E-011	3.323989E-012	0	0.000000E+000
1	1.48366421	3.323989E-012	1.682399E-011	1	0.000000E+000
1	1.48380178	1.682399E-011	3.323989E-012	0	0.000000E+000
1	1.48384977	3.323989E-012	1.682399E-011	1	0.000000E+000
1	1.48411379	1.682399E-011	3.323989E-012	0	0.000000E+000
1	1.48416425	3.323989E-012	1.682399E-011	1	0.000000E+000
1	1.48435004	1.682399E-011	3.323989E-012	0	0.000000E+000
1	1.48437671	3.323989E-012	1.682399E-011	1	0.000000E+000
1	1.48490246	1.682399E-011	3.323989E-012	0	0.000000E+000
1	1.48495067	3.323989E-012	1.682399E-011	1	0.000000E+000
1	1.48523929	1.682399E-011	3.323989E-012	0	0.000000E+000
1	1.48525576	3.323989E-012	1.682399E-011	1	0.000000E+000
1	1.48534089	1.682399E-011	3.323989E-012	0	0.000000E+000
1	1.48539544	3.323989E-012	1.682399E-011	1	0.000000E+000
1	1.48554323	1.682399E-011	3.323989E-012	0	0.000000E+000
1	1.48558410	3.323989E-012	1.682399E-011	1	0.000000E+000
1	1.48588246	1.682399E-011	3.323989E-012	0	0.000000E+000
1	1.48593365	3.323989E-012	1.682399E-011	1	0.000000E+000
1	1.48617161	1.682399E-011	3.323989E-012	0	0.000000E+000
1	1.48617237	3.323989E-012	1.682399E-011	1	0.000000E+000
1	1.48634573	1.682399E-011	3.323989E-012	0	0.000000E+000
1	1.48637252	3.323989E-012	1.682399E-011	1	0.000000E+000
1	1.48660888	1.682399E-011	3.323989E-012	0	0.000000E+000
1	1.48662929	3.323989E-012	1.682399E-011	1	0.000000E+000
1	1.48671871	1.682399E-011	3.323989E-012	0	0.000000E+000
1	1.48673368	3.323989E-012	1.682399E-011	1	0.000000E+000
1	1.48694821	1.682399E-011	3.323989E-012	0	0.000000E+000
1	1.48698182	3.323989E-012	1.682399E-011	1	0.000000E+000
1	1.48703816	1.682399E-011	3.323989E-012	0	0.000000E+000
1	1.48706547	3.323989E-012	1.682399E-011	1	0.000000E+000
1	1.48726898	1.682399E-011	3.323989E-012	0	0.000000E+000
1	1.48728586	3.323989E-012	1.682399E-011	1	0.000000E+000
1	1.48740026	1.682399E-011	3.323989E-012	0	0.000000E+000
1	1.48750087	3.323989E-012	1.682399E-011	1	0.000000E+000
1	1.48754456	1.682399E-011	3.323989E-012	0	0.000000E+000
1	1.48755897	3.323989E-012	1.682399E-011	1	0.000000E+000
1	1.48756634	1.682399E-011	3.323989E-012	0	0.000000E+000
1	1.48758016	3.323989E-012	1.682399E-011	1	0.000000E+000
1	1.48795071	1.682399E-011	3.323989E-012	0	0.000000E+000
1	1.48799095	3.323989E-012	1.682399E-011	1	0.000000E+000
1	1.48818573	1.682399E-011	3.323989E-012	0	0.000000E+000
1	1.48819950	3.323989E-012	1.682399E-011	1	0.000000E+000
1	1.48849564	1.682399E-011	3.323989E-012	0	0.000000E+000
1	1.48854253	3.323989E-012	1.682399E-011	1	0.000000E+000
1	1.48914432	1.682399E-011	3.323989E-012	0	0.000000E+000
1	1.48919925	3.323989E-012	1.682399E-011	1	0.000000E+000
1	1.49036468	1.682399E-011	3.323989E-012	0	0.000000E+000
1	1.49039222	3.323989E-012	1.682399E-011	1	0.000000E+000
1	1.49087892	1.682399E-011	3.323989E-012	0	0.000000E+000
1	1.49090670	3.323989E-012	1.682399E-011	1	0.000000E+000
1	1.49114658	1.682399E-011	3.323989E-012	0	0.000000E+000
1	1.49145880	3.323989E-012	1.682399E-011	1	0.000000E+000
1	1.49164978	1.682399E-011	3.323989E-012	0	0.000000E+000
1	1.49166535	3.323989E-012	1.682399E-011	1	0.000000E+000
1	1.49179852	1.682399E-011	3.323989E-012	0	0.000000E+000
1	1.49182678	3.323989E-012	1.682399E-011	1	0.000000E+000
1	1.49192510	1.682399E-011	3.323989E-012	0	0.000000E+000
1	1.49195575	3.323989E-012	1.682399E-011	1	0.000000E+000
1	1.49208531	1.682399E-011	3.323989E-012	0	0.000000E+000
1	1.49208975	3.323989E-012	1.682399E-011	1	0.000000E+000
1	1.49232029	1.682399E-011	3.323989E-012	0	0.000000E+000
1	1.49235232	3.323989E-012	1.682399E-011	1	0.000000E+000
1	1.49236848	1.682399E-011	3.323989E-012	0	0.000000E+000
1	1.49243372	3.323989E-012	1.682399E-011	1	0.000000E+000
1	1.49258000	1.682399E-011	3.323989E-012	0	0.000000E+000
1	1.49298115	3.323989E-012	1.682399E-011	1	0.000000E+000
1	1.49299865	1.682399E-011	3.323989E-012	0	0.000000E+000
1	1.49308308	3.323989E-012	1.682399E-011	1	0.000000E+000
1	1.49311998	1.682399E-011	3.323989E-012	0	0.000000E+000
1	1.49369160	3.323989E-012	1.682399E-011	1	0.000000E+000
1	1.49369660	1.682399E-011	3.323989E-012	0	0.000000E+000
1	1.49380249	3.323989E-012	1.682399E-011	1	0.000000E+000
1	1.49380991	1.682399E-011	3.323989E-012	0	0.000000E+000
1	1.49390126	3.323989E-012	1.682399E-011	1	0.000000E+000
1	1.49408078	1.682399E-011	3.323989E-012	0	0.000000E+000
1	1.49430862	3.323989E-012	1.682399E-011	1	0.000000E+000
1	1.49455741	1.682399E-011	3.323989E-012	0	0.000000E+000
1	1.49461383	3.323989E-012	1.682399E-011	1	0.000000E+000
1	1.49469613	1.682399E-011	3.323989E-012	0	0.000000E+000
1	1.49473251	3.323989E-012	1.682399E-011	1	0.000000E+000
1	1.49481862	1.682399E-011	3.323989E-012	0	0.000000E+000
1	1.49487075	3.323989E-012	1.682399E-011	1	0.000000E+000
1	1.49490707	1.682399E-011	3.323989E-012	0	0.000000E+000
1	1.49493733	3.323989E-012	1.682399E-011	1	0.000000E+000
1	1.49537578	1.682399E-011	3.323989E-012	0	0.000000E+000
1	1.49538607	3.323989E-012	1.682399E-011	1	0.000000E+000
1	1.49566710	1.682399E-011	3.323989E-012	0	0.000000E+000
1	1.49569928	3.323989E-012	1.682399E-011	1	0.000000E+000
1	1.49585750	1.682399E-011	3.323989E-012	0	0.000000E+000
1	1.49588544	3.323989E-012	1.682399E-011	1	0.000000E+000
1	1.49594288	1.682399E-011	3.323989E-012	0	0.000000E+000
1	1.49597359	3.323989E-012	1.682399E-011	1	0.000000E+000
1	1.49612000	1.682399E-011	3.323989E-012	0	0.000000E+000
1	1.49616823	3.323989E-012	1.682399E-011	1	0.000000E+000
1	1.49640662	1.682399E-011	3.323989E-012	0	0.000000E+000
1	1.49641714	3.323989E-012	1.682399E-011	1	0.000000E+000
1	1.49646488	1.682399E-011	3.323989E-012	0	0.000000E+000
1	1.49647585	3.323989E-012	1.682399E-011	1	0.000000E+000
1	1.49657210	1.682399E-011	3.323989E-012	0	0.000000E+000
1	1.49659593	3.323989E-012	1.682399E-011	1	0.000000E+000
1	1.49725112	1.682399E-011	3.323989E-012	0	0.000000E+000
1	1.49727201	3.323989E-012	1.682399E-011	1	0.000000E+000
1	1.49740430	1.682399E-011	3.323989E-012	0	0.000000E+000
1	1.49741510	3.323989E-012	1.682399E-011	1	0.000000E+000
1	1.49748322	1.682399E-011	3.323989E-012	0	0.000000E+000
1	1.49749492	3.323989E-012	1.682399E-011	1	0.000000E+000
1	1.49758736	1.682399E-011	3.323989E-012	0	0.000000E+000
1	1.49763087	3.323989E-012	1.682399E-011	1	0.000000E+000
1	1.49789427	1.682399E-011	3.323989E-012	0	0.000000E+000
1	1.49792781	3.323989E-012	1.682399E-011	1	0.000000E+000
1	1.49809772	1.682399E-011	3.323989E-012	0	0.000000E+000
1	1.49813824	3.323989E-012	1.682399E-011	1	0.000000E+000
1	1.49823596	1.682399E-011	3.323989E-012	0	0.000000E+000
1	1.49825427	3.323989E-012	1.682399E-011	1	0.000000E+000
1	1.49828905	1.682399E-011	3.323989E-012	0	0.000000E+000
1	1.49832913	3.323989E-012	1.682399E-011	1	0.000000E+000
1	1.49839970	1.682399E-011	3.323989E-012	0	0.000000E+000
1	1.49846570	3.323989E-012	1.682399E-011	1	0.000000E+000
1	1.49869565	1.682399E-011	3.323989E-012	0	0.000000E+000
1	1.49872063	3.323989E-012	1.682399E-011	1	0.000000E+000
1	1.49890510	1.682399E-011	3.323989E-012	0	0.000000E+000
1	1.49891983	3.323989E-012	1.682399E-011	1	0.000000E+000
1	1.49904501	1.682399E-011	3.323989E-012	0	0.000000E+000
1	1.49927497	3.323989E-012	1.682399E-011	1	0.000000E+000
1	1.49936681	1.682399E-011	3.323989E-012	0	0.000000E+000
1	1.49940170	3.323989E-012	1.682399E-011	1	0.000000E+000
1	1.49942151	1.682399E-011	3.323989E-012	0	0.000000E+000
1	1.49945582	3.323989E-012	1.682399E-011	1	0.000000E+000
1	1.49978303	1.682399E-011	3.323989E-012	0	0.000000E+000
1	1.49981482	3.323989E-012	1.682399E-011	1	0.000000E+000
1	1.50004369	1.682399E-011	3.323989E-012	0	0.000000E+000
1	1.50010471	3.323989E-012	1.682399E-011	1	0.000000E+000
1	1.50012531	1.682399E-011	3.323989E-012	0	0.000000E+000
1	1.50017523	3.323989E-012	1.682399E-011	1	0.000000E+000
1	1.50027243	1.682399E-011	3.323989E-012	0	0.000000E+000
1	1.50033618	3.323989E-012	1.682399E-011	1	0.000000E+000
1	1.50053648	1.682399E-011	3.323989E-012	0	0.000000E+000
1	1.50056833	3.323989E-012	1.682399E-011	1	0.000000E+000
1	1.50089970	1.682399E-011	3.323989E-012	0	0.000000E+000
1	1.50090544	3.323989E-012	1.682399E-011	1	0.000000E+000
1	1.50093479	1.682399E-011	3.323989E-012	0	0.000000E+000
1	1.50099613	3.323989E-012	1.682399E-011	1	0.000000E+000
1	1.50175856	1.682399E-011	3.323989E-012	0	0.000000E+000
1	1.50185679	3.323989E-012	1.682399E-011	1	0.000000E+000
1	1.50204915	1.682399E-011	3.323989E-012	0	0.000000E+000
1	1.50209658	3.323989E-012	1.682399E-011	1	0.000000E+000
1	1.50235167	1.682399E-011	3.323989E-012	0	0.000000E+000
1	1.50237022	3.323989E-012	1.682399E-011	1	0.000000E+000
1	1.50244955	1.682399E-011	3.323989E-012	0	0.000000E+000
1	1.50246340	3.323989E-012	1.682399E-011	1	0.000000E+000
1	1.50248903	1.682399E-011	3.323989E-012	0	0.000000E+000
1	1.50251797	3.323989E-012	1.682399E-011	1	0.000000E+000
1	1.50255598	1.682399E-011	3.323989E-012	0	0.000000E+000
1	1.50256963	3.323989E-012	1.682399E-011	1	0.000000E+000
1	1.50265558	1.682399E-011	3.323989E-012	0	0.000000E+000
1	1.50268542	3.323989E-012	1.682399E-011	1	0.000000E+000
1	1.50271825	1.682399E-011	3.323989E-012	0	0.000000E+000
1	1.50274268	3.323989E-012	1.682399E-011	1	0.000000E+000
1	1.50289747	1.682399E-011	3.323989E-012	0	0.000000E+000
1	1.50294312	3.323989E-012	1.682399E-011	1	0.000000E+000
1	1.50341861	1.682399E-011	3.323989E-012	0	0.000000E+000
1	1.50343577	3.323989E-012	1.682399E-011	1	0.000000E+000
1	1.50362141	1.682399E-011	3.323989E-012	0	0.000000E+000
1	1.50366221	3.323989E-012	1.682399E-011	1	0.000000E+000
1	1.50386160	1.682399E-011	3.323989E-012	0	0.000000E+000
1	1.50391214	3.323989E-012	1.682399E-011	1	0.000000E+000
1	1.50417641	1.682399E-011	3.323989E-012	0	0.000000E+000
1	1.50421483	3.323989E-012	1.682399E-011	1	0.000000E+000
1	1.50467879	1.682399E-011	3.323989E-012	0	0.000000E+000
1	1.50482959	3.323989E-012	1.682399E-011	1	0.000000E+000
1	1.50501766	1.682399E-011	3.323989E-012	0	0.000000E+000
1	1.50504407	3.323989E-012	1.682399E-011	1	0.000000E+000
1	1.50511541	1.682399E-011	3.323989E-012	0	0.000000E+000
1	1.50516005	3.323989E-012	1.682399E-011	1	0.000000E+000
1	1.50540746	1.682399E-011	3.323989E-012	0	0.000000E+000
1	1.50541603	3.323989E-012	1.682399E-011	1	0.000000E+000
1	1.50574796	1.682399E-011	3.323989E-012	0	0.000000E+000
1	1.50579139	3.323989E-012	1.682399E-011	1	0.000000E+000
1	1.50610704	1.682399E-011	3.323989E-012	0	0.000000E+000
1	1.50614200	3.323989E-012	1.682399E-011	1	0.000000E+000
1	1.50635342	1.682399E-011	3.323989E-012	0	0.000000E+000
1	1.50638518	3.323989E-012	1.682399E-011	1	0.000000E+000
1	1.50656167	1.682399E-011	3.323989E-012	0	0.000000E+000
1	1.50659325	3.323989E-012	1.682399E-011	1	0.000000E+000
1	1.50671927	1.682399E-011	3.323989E-012	0	0.000000E+000
1	1.50674207	3.323989E-012	1.682399E-011	1	0.000000E+000
1	1.50697490	1.682399E-011	3.323989E-012	0	0.000000E+000
1	1.50699631	3.323989E-012	1.682399E-011	1	0.000000E+000
1	1.50745591	1.682399E-011	3.323989E-012	0	0.000000E+000
1	1.50749207	3.323989E-012	1.682399E-011	1	0.000000E+000
1	1.50766609	1.682399E-011	3.323989E-012	0	0.000000E+000
1	1.50768649	3.323989E-012	1.682399E-011	1	0.000000E+000
1	1.50772919	1.682399E-011	3.323989E-012	0	0.000000E+000
1	1.50777342	3.323989E-012	1.682399E-011	1	0.000000E+000
1	1.50780410	1.682399E-011	3.323989E-012	0	0.000000E+000
1	1.50873394	3.323989E-012	1.682399E-011	1	0.000000E+000
1	1.50920804	1.682399E-011	3.323989E-012	0	0.000000E+000
1	1.50922847	3.323989E-012	1.682399E-011	1	0.000000E+000
1	1.50946308	1.682399E-011	3.323989E-012	0	0.000000E+000
1	1.50952108	3.323989E-012	1.682399E-011	1	0.000000E+000
1	1.50979837	1.682399E-011	3.323989E-012	0	0.000000E+000
1	1.50984019	3.323989E-012	1.682399E-011	1	0.000000E+000
1	1.51001161	1.682399E-011	3.323989E-012	0	0.000000E+000
1	1.51001871	3.323989E-012	1.682399E-011	1	0.000000E+000
1	1.51012045	1.682399E-011	3.323989E-012	0	0.000000E+000
1	1.51013441	3.323989E-012	1.682399E-011	1	0.000000E+000
1	1.51017807	1.682399E-011	3.323989E-012	0	0.000000E+000
1	1.51030879	3.323989E-012	1.682399E-011	1	0.000000E+000
1	1.51049605	1.682399E-011	3.323989E-012	0	0.000000E+000
1	1.51070495	3.323989E-012	1.682399E-011	1	0.000000E+000
1	1.51076879	1.682399E-011	3.323989E-012	0	0.000000E+000
1	1.51084754	3.323989E-012	1.682399E-011	1	0.000000E+000
1	1.51089335	1.682399E-011	3.323989E-012	0	0.000000E+000
1	1.51091731	3.323989E-012	1.682399E-011	1	0.000000E+000
1	1.51101510	1.682399E-011	3.323989E-012	0	0.000000E+000
1	1.51103485	3.323989E-012	1.682399E-011	1	0.000000E+000
1	1.51165156	1.682399E-011	3.323989E-012	0	0.000000E+000
1	1.51166630	3.323989E-012	1.682399E-011	1	0.000000E+000
1	1.51183284	1.682399E-011	3.323989E-012	0	0.000000E+000
1	1.51184476	3.323989E-012	1.682399E-011	1	0.000000E+000
1	1.51227231	1.682399E-011	3.323989E-012	0	0.000000E+000
1	1.51263263	3.323989E-012	1.682399E-011	1	0.000000E+000
1	1.51311322	1.682399E-011	3.323989E-012	0	0.000000E+000
1	1.51313756	3.323989E-012	1.682399E-011	1	0.000000E+000
1	1.51332591	1.682399E-011	3.323989E-012	0	0.000000E+000
1	1.51334584	3.323989E-012	1.682399E-011	1	0.000000E+000
1	1.51347754	1.682399E-011	3.323989E-012	0	0.000000E+000
1	1.51350263	3.323989E-012	1.682399E-011	1	0.000000E+000
1	1.51363221	1.682399E-011	3.323989E-012	0	0.000000E+000
1	1.51366981	3.323989E-012	1.682399E-011	1	0.000000E+000
1	1.51389826	1.682399E-011	3.323989E-012	0	0.000000E+000
1	1.51391047	3.323989E-012	1.682399E-011	1	0.000000E+000
1	1.51407649	1.682399E-011	3.323989E-012	0	0.000000E+000
1	1.51408162	3.323989E-012	1.682399E-011	1	0.000000E+000
1	1.51414209	1.682399E-011	3.323989E-012	0	0.000000E+000
1	1.51415603	3.323989E-012	1.682399E-011	1	0.000000E+000
1	1.51418849	1.682399E-011	3.323989E-012	0	0.000000E+000
1	1.51420999	3.323989E-012	1.682399E-011	1	0.000000E+000
1	1.51434528	1.682399E-011	3.323989E-012	0	0.000000E+000
1	1.51438980	3.323989E-012	1.682399E-011	1	0.000000E+000
1	1.51528242	1.682399E-011	3.323989E-012	0	0.000000E+000
1	1.51529823	3.323989E-012	1.682399E-011	1	0.000000E+000
1	1.51536153	1.682399E-011	3.323989E-012	0	0.000000E+000
1	1.51540622	3.323989E-012	1.682399E-011	1	0.000000E+000
1	1.51561456	1.682399E-011	3.323989E-012	0	0.000000E+000
1	1.51565198	3.323989E-012	1.682399E-011	1	0.000000E+000
1	1.51577518	1.682399E-011	3.323989E-012	0	0.000000E+000
1	1.51585332	3.323989E-012	1.682399E-011	1	0.000000E+000
1	1.51602838	1.682399E-011	3.323989E-012	0	0.000000E+000
1	1.51607379	3.323989E-012	1.682399E-011	1	0.000000E+000
1	1.51666490	1.682399E-011	3.323989E-012	0	0.000000E+000
1	1.51668848	3.323989E-012	1.682399E-011	1	0.000000E+000
1	1.51682661	1.682399E-011	3.323989E-012	0	0.000000E+000
1	1.51686896	3.323989E-012	1.682399E-011	1	0.000000E+000
1	1.51694383	1.682399E-011	3.323989E-012	0	0.000000E+000
1	1.51698779	3.323989E-012	1.682399E-011	1	0.000000E+000
1	1.51704753	1.682399E-011	3.323989E-012	0	0.000000E+000
1	1.51711287	3.323989E-012	1.682399E-011	1	0.000000E+000
1	1.51714712	1.682399E-011	3.323989E-012	0	0.000000E+000
1	1.51716938	3.323989E-012	1.682399E-011	1	0.000000E+000
1	1.51741957	1.682399E-011	3.323989E-012	0	0.000000E+000
1	1.51744164	3.323989E-012	1.682399E-011	1	0.000000E+000
1	1.51756492	1.682399E-011	3.323989E-012	0	0.000000E+000
1	1.51757084	3.323989E-012	1.682399E-011	1	0.000000E+000
1	1.51772995	1.682399E-011	3.323989E-012	0	0.000000E+000
1	1.51776656	3.323989E-012	1.682399E-011	1	0.000000E+000
1	1.51815244	1.682399E-011	3.323989E-012	0	0.000000E+000
1	1.51816031	3.323989E-012	1.682399E-011	1	0.000000E+000
1	1.51827264	1.682399E-011	3.323989E-012	0	0.000000E+000
1	1.51834575	3.323989E-012	1.682399E-011	1	0.000000E+000
1	1.51876865	1.682399E-011	3.323989E-012	0	0.000000E+000
1	1.51877565	3.323989E-012	1.682399E-011	1	0.000000E+000
1	1.51888443	1.682399E-011	3.323989E-012	0	0.000000E+000
1	1.51898782	3.323989E-012	1.682399E-011	1	0.000000E+000
1	1.51923513	1.682399E-011	3.323989E-012	0	0.000000E+000
1	1.51924451	3.323989E-012	1.682399E-011	1	0.000000E+000
1	1.51930133	1.682399E-011	3.323989E-012	0	0.000000E+000
1	1.51932557	3.323989E-012	1.682399E-011	1	0.000000E+000
1	1.51935532	1.682399E-011	3.323989E-012	0	0.000000E+000
1	1.51943687	3.323989E-012	1.682399E-011	1	0.000000E+000
1	1.51983991	1.682399E-011	3.323989E-012	0	0.000000E+000
1	1.52025417	3.323989E-012	1.682399E-011	1	0.000000E+000
1	1.52028017	1.682399E-011	3.323989E-012	0	0.000000E+000
1	1.52147523	3.323989E-012	1.682399E-011	1	0.000000E+000
1	1.52149567	1.682399E-011	3.323989E-012	0	0.000000E+000
1	1.52211915	3.323989E-012	1.682399E-011	1	0.000000E+000
1	1.52214536	1.682399E-011	3.323989E-012	0	0.000000E+000
1	1.52218270	3.323989E-012	1.682399E-011	1	0.000000E+000
1	1.52221476	1.682399E-011	3.323989E-012	0	0.000000E+000
1	1.52224468	3.323989E-012	1.682399E-011	1	0.000000E+000
1	1.52228818	1.682399E-011	3.323989E-012	0	0.000000E+000
1	1.52234274	3.323989E-012	1.682399E-011	1	0.000000E+000
1	1.52242956	1.682399E-011	3.323989E-012	0	0.000000E+000
1	1.52247123	3.323989E-012	1.682399E-011	1	0.000000E+000
1	1.52260387	1.682399E-011	3.323989E-012	0	0.000000E+000
1	1.52261935	3.323989E-012	1.682399E-011	1	0.000000E+000
1	1.52271149	1.682399E-011	3.323989E-012	0	0.000000E+000
1	1.52272533	3.323989E-012	1.682399E-011	1	0.000000E+000
1	1.52285475	1.682399E-011	3.323989E-012	0	0.000000E+000
1	1.52287663	3.323989E-012	1.682399E-011	1	0.000000E+000
1	1.52301084	1.682399E-011	3.323989E-012	0	0.000000E+000
1	1.52303672	3.323989E-012	1.682399E-011	1	0.000000E+000
1	1.52304604	1.682399E-011	3.323989E-012	0	0.000000E+000
1	1.52309128	3.323989E-012	1.682399E-011	1	0.000000E+000
1	1.52315911	1.682399E-011	3.323989E-012	0	0.000000E+000
1	1.52318228	3.323989E-012	1.682399E-011	1	0.000000E+000
1	1.52377311	1.682399E-011	3.323989E-012	0	0.000000E+000
1	1.52387857	3.323989E-012	1.682399E-011	1	0.000000E+000
1	1.52398814	1.682399E-011	3.323989E-012	0	0.000000E+000
1	1.52401007	3.323989E-012	1.682399E-011	1	0.000000E+000
1	1.52411429	1.682399E-011	3.323989E-012	0	0.000000E+000
1	1.52412098	3.323989E-012	1.682399E-011	1	0.000000E+000
1	1.52418168	1.682399E-011	3.323989E-012	0	0.000000E+000
1	1.52420278	3.323989E-012	1.682399E-011	1	0.000000E+000
1	1.52423846	1.682399E-011	3.323989E-012	0	0.000000E+000
1	1.52425750	3.323989E-012	1.682399E-011	1	0.000000E+000
1	1.52449345	1.682399E-011	3.323989E-012	0	0.000000E+000
1	1.52453643	3.323989E-012	1.682399E-011	1	0.000000E+000
1	1.52492988	1.682399E-011	3.323989E-012	0	0.000000E+000
1	1.52498822	3.323989E-012	1.682399E-011	1	0.000000E+000
1	1.52539599	1.682399E-011	3.323989E-012	0	0.000000E+000
1	1.52539735	3.323989E-012	1.682399E-011	1	0.000000E+000
1	1.52546764	1.682399E-011	3.323989E-012	0	0.000000E+000
1	1.52552466	3.323989E-012	1.682399E-011	1	0.000000E+000
1	1.52561286	1.682399E-011	3.323989E-012	0	0.000000E+000
1	1.52563474	3.323989E-012	1.682399E-011	1	0.000000E+000
1	1.52569204	1.682399E-011	3.323989E-012	0	0.000000E+000
1	1.52572086	3.323989E-012	1.682399E-011	1	0.000000E+000
1	1.52573470	1.682399E-011	3.323989E-012	0	0.000000E+000
1	1.52574149	3.323989E-012	1.682399E-011	1	0.000000E+000
1	1.52610184	1.682399E-011	3.323989E-012	0	0.000000E+000
1	1.52622773	3.323989E-012	1.682399E-011	1	0.000000E+000
1	1.52644809	1.682399E-011	3.323989E-012	0	0.000000E+000
1	1.52649116	3.323989E-012	1.682399E-011	1	0.000000E+000
1	1.52656382	1.682399E-011	3.323989E-012	0	0.000000E+000
1	1.52664186	3.323989E-012	1.682399E-011	1	0.000000E+000
1	1.52676081	1.682399E-011	3.323989E-012	0	0.000000E+000
1	1.52682202	3.323989E-012	1.682399E-011	1	0.000000E+000
1	1.52723711	1.682399E-011	3.323989E-012	0	0.000000E+000
1	1.52742974	3.323989E-012	1.682399E-011	1	0.000000E+000
1	1.52747596	1.682399E-011	3.323989E-012	0	0.000000E+000
1	1.52751038	3.323989E-012	1.682399E-011	1	0.000000E+000
1	1.52757660	1.682399E-011	3.323989E-012	0	0.000000E+000
1	1.52761782	3.323989E-012	1.682399E-011	1	0.000000E+000
1	1.52805256	1.682399E-011	3.323989E-012	0	0.000000E+000
1	1.52806410	3.323989E-012	1.682399E-011	1	0.000000E+000
1	1.52820286	1.682399E-011	3.323989E-012	0	0.000000E+000
1	1.52823927	3.323989E-012	1.682399E-011	1	0.000000E+000
1	1.52848053	1.682399E-011	3.323989E-012	0	0.000000E+000
1	1.52848463	3.323989E-012	1.682399E-011	1	0.000000E+000
1	1.52893233	1.682399E-011	3.323989E-012	0	0.000000E+000
1	1.52895122	3.323989E-012	1.682399E-011	1	0.000000E+000
1	1.52917088	1.682399E-011	3.323989E-012	0	0.000000E+000
1	1.52918407	3.323989E-012	1.682399E-011	1	0.000000E+000
1	1.52927465	1.682399E-011	3.323989E-012	0	0.000000E+000
1	1.52931176	3.323989E-012	1.682399E-011	1	0.000000E+000
1	1.52955167	1.682399E-011	3.323989E-012	0	0.000000E+000
1	1.52961283	3.323989E-012	1.682399E-011	1	0.000000E+000
1	1.52977475	1.682399E-011	3.323989E-012	0	0.000000E+000
1	1.52980332	3.323989E-012	1.682399E-011	1	0.000000E+000
1	1.53006146	1.682399E-011	3.323989E-012	0	0.000000E+000
1	1.53007492	3.323989E-012	1.682399E-011	1	0.000000E+000
1	1.53029547	1.682399E-011	3.323989E-012	0	0.000000E+000
1	1.53030864	3.323989E-012	1.682399E-011	1	0.000000E+000
1	1.53050350	1.682399E-011	3.323989E-012	0	0.000000E+000
1	1.53052808	3.323989E-012	1.682399E-011	1	0.000000E+000
1	1.53054237	1.682399E-011	3.323989E-012	0	0.000000E+000
1	1.53055536	3.323989E-012	1.682399E-011	1	0.000000E+000
1	1.53075822	1.682399E-011	3.323989E-012	0	0.000000E+000
1	1.53078262	3.323989E-012	1.682399E-011	1	0.000000E+000
1	1.53086204	1.682399E-011	3.323989E-012	0	0.000000E+000
1	1.53090643	3.323989E-012	1.682399E-011	1	0.000000E+000
1	1.53127928	1.682399E-011	3.323989E-012	0	0.000000E+000
1	1.53132809	3.323989E-012	1.682399E-011	1	0.000000E+000
1	1.53149136	1.682399E-011	3.323989E-012	0	0.000000E+000
1	1.53152640	3.323989E-012	1.682399E-011	1	0.000000E+000
1	1.53184612	1.682399E-011	3.323989E-012	0	0.000000E+000
1	1.53187426	3.323989E-012	1.682399E-011	1	0.000000E+000
1	1.53212683	1.682399E-011	3.323989E-012	0	0.000000E+000
1	1.53221020	3.323989E-012	1.682399E-011	1	0.000000E+000
1	1.53228235	1.682399E-011	3.323989E-012	0	0.000000E+000
1	1.53230511	3.323989E-012	1.682399E-011	1	0.000000E+000
1	1.53241844	1.682399E-011	3.323989E-012	0	0.000000E+000
1	1.53244327	3.323989E-012	1.682399E-011	1	0.000000E+000
1	1.53248864	1.682399E-011	3.323989E-012	0	0.000000E+000
1	1.53250577	3.323989E-012	1.682399E-011	1	0.000000E+000
1	1.53258630	1.682399E-011	3.323989E-012	0	0.000000E+000
1	1.53258826	3.323989E-012	1.682399E-011	1	0.000000E+000
1	1.53353014	1.682399E-011	3.323989E-012	0	0.000000E+000
1	1.53355800	3.323989E-012	1.682399E-011	1	0.000000E+000
1	1.53359605	1.682399E-011	3.323989E-012	0	0.000000E+000
1	1.53363892	3.323989E-012	1.682399E-011	1	0.000000E+000
1	1.53380025	1.682399E-011	3.323989E-012	0	0.000000E+000
1	1.53380853	3.323989E-012	1.682399E-011	1	0.000000E+000
1	1.53404634	1.682399E-011	3.323989E-012	0	0.000000E+000
1	1.53407376	3.323989E-012	1.682399E-011	1	0.000000E+000
1	1.53439138	1.682399E-011	3.323989E-012	0	0.000000E+000
1	1.53444708	3.323989E-012	1.682399E-011	1	0.000000E+000
1	1.53449532	1.682399E-011	3.323989E-012	0	0.000000E+000
1	1.53452762	3.323989E-012	1.682399E-011	1	0.000000E+000
1	1.53459854	1.682399E-011	3.323989E-012	0	0.000000E+000
1	1.53468607	3.323989E-012	1.682399E-011	1	0.000000E+000
1	1.53500083	1.682399E-011	3.323989E-012	0	0.000000E+000
1	1.53500902	3.323989E-012	1.682399E-011	1	0.000000E+000
1	1.53541406	1.682399E-011	3.323989E-012	0	0.000000E+000
1	1.53542481	3.323989E-012	1.682399E-011	1	0.000000E+000
1	1.53602164	1.682399E-011	3.323989E-012	0	0.000000E+000
1	1.53605464	3.323989E-012	1.682399E-011	1	0.000000E+000
1	1.53641204	1.682399E-011	3.323989E-012	0	0.000000E+000
1	1.53644752	3.323989E-012	1.682399E-011	1	0.000000E+000
1	1.53659471	1.682399E-011	3.323989E-012	0	0.000000E+000
1	1.53665475	3.323989E-012	1.682399E-011	1	0.000000E+000
1	1.53687646	1.682399E-011	3.323989E-012	0	0.000000E+000
1	1.53697246	3.323989E-012	1.682399E-011	1	0.000000E+000
1	1.53704945	1.682399E-011	3.323989E-012	0	0.000000E+000
1	1.53709160	3.323989E-012	1.682399E-011	1	0.000000E+000
1	1.53755074	1.682399E-011	3.323989E-012	0	0.000000E+000
1	1.53758164	3.323989E-012	1.682399E-011	1	0.000000E+000
1	1.53765873	1.682399E-011	3.323989E-012	0	0.000000E+000
1	1.53768394	3.323989E-012	1.682399E-011	1	0.000000E+000
1	1.53828717	1.682399E-011	3.323989E-012	0	0.000000E+000
1	1.53904780	3.323989E-012	1.682399E-011	1	0.000000E+000
1	1.53947153	1.682399E-011	3.323989E-012	0	0.000000E+000
1	1.53950709	3.323989E-012	1.682399E-011	1	0.000000E+000
1	1.53964139	1.682399E-011	3.323989E-012	0	0.000000E+000
1	1.53978790	3.323989E-012	1.682399E-011	1	0.000000E+000
1	1.54014824	1.682399E-011	3.323989E-012	0	0.000000E+000
1	1.54021613	3.323989E-012	1.682399E-011	1	0.000000E+000
1	1.54036993	1.682399E-011	3.323989E-012	0	0.000000E+000
1	1.54040388	3.323989E-012	1.682399E-011	1	0.000000E+000
1	1.54042646	1.682399E-011	3.323989E-012	0	0.000000E+000
1	1.54051178	3.323989E-012	1.682399E-011	1	0.000000E+000
1	1.54052126	1.682399E-011	3.323989E-012	0	0.000000E+000
1	1.54053203	3.323989E-012	1.682399E-011	1	0.000000E+000
1	1.54061008	1.682399E-011	3.323989E-012	0	0.000000E+000
1	1.54062336	3.323989E-012	1.682399E-011	1	0.000000E+000
1	1.54062837	1.682399E-011	3.323989E-012	0	0.000000E+000
1	1.54070603	3.323989E-012	1.682399E-011	1	0.000000E+000
1	1.54075484	1.682399E-011	3.323989E-012	0	0.000000E+000
1	1.54076893	3.323989E-012	1.682399E-011	1	0.000000E+000
1	1.54082926	1.682399E-011	3.323989E-012	0	0.000000E+000
1	1.54086581	3.323989E-012	1.682399E-011	1	0.000000E+000
1	1.54094612	1.682399E-011	3.323989E-012	0	0.000000E+000
1	1.54104134	3.323989E-012	1.682399E-011	1	0.000000E+000
1	1.54134890	1.682399E-011	3.323989E-012	0	0.000000E+000
1	1.54158891	3.323989E-012	1.682399E-011	1	0.000000E+000
1	1.54161032	1.682399E-011	3.323989E-012	0	0.000000E+000
1	1.54176801	3.323989E-012	1.682399E-011	1	0.000000E+000
1	1.54186351	1.682399E-011	3.323989E-012	0	0.000000E+000
1	1.54209349	3.323989E-012	1.682399E-011	1	0.000000E+000
1	1.54224946	1.682399E-011	3.323989E-012	0	0.000000E+000
1	1.54227225	3.323989E-012	1.682399E-011	1	0.000000E+000
1	1.54232836	1.682399E-011	3.323989E-012	0	0.000000E+000
1	1.54238112	3.323989E-012	1.682399E-011	1	0.000000E+000
1	1.54245505	1.682399E-011	3.323989E-012	0	0.000000E+000
1	1.54251729	3.323989E-012	1.682399E-011	1	0.000000E+000
1	1.54274289	1.682399E-011	3.323989E-012	0	0.000000E+000
1	1.54278772	3.323989E-012	1.682399E-011	1	0.000000E+000
1	1.54325449	1.682399E-011	3.323989E-012	0	0.000000E+000
1	1.54330773	3.323989E-012	1.682399E-011	1	0.000000E+000
1	1.54358758	1.682399E-011	3.323989E-012	0	0.000000E+000
1	1.54361308	3.323989E-012	1.682399E-011	1	0.000000E+000
1	1.54369620	1.682399E-011	3.323989E-012	0	0.000000E+000
1	1.54383960	3.323989E-012	1.682399E-011	1	0.000000E+000
1	1.54397541	1.682399E-011	3.323989E-012	0	0.000000E+000
1	1.54399186	3.323989E-012	1.682399E-011	1	0.000000E+000
1	1.54437315	1.682399E-011	3.323989E-012	0	0.000000E+000
1	1.54441603	3.323989E-012	1.682399E-011	1	0.000000E+000
1	1.54468923	1.682399E-011	3.323989E-012	0	0.000000E+000
1	1.54471163	3.323989E-012	1.682399E-011	1	0.000000E+000
1	1.54497190	1.682399E-011	3.323989E-012	0	0.000000E+000
1	1.54499471	3.323989E-012	1.682399E-011	1	0.000000E+000
1	1.54577959	1.682399E-011	3.323989E-012	0	0.000000E+000
1	1.54585414	3.323989E-012	1.682399E-011	1	0.000000E+000
1	1.54589498	1.682399E-011	3.323989E-012	0	0.000000E+000
1	1.54595291	3.323989E-012	1.682399E-011	1	0.000000E+000
1	1.54611833	1.682399E-011	3.323989E-012	0	0.000000E+000
1	1.54612888	3.323989E-012	1.682399E-011	1	0.000000E+000
1	1.54617643	1.682399E-011	3.323989E-012	0	0.000000E+000
1	1.54621635	3.323989E-012	1.682399E-011	1	0.000000E+000
1	1.54667117	1.682399E-011	3.323989E-012	0	0.000000E+000
1	1.54667909	3.323989E-012	1.682399E-011	1	0.000000E+000
1	1.54700098	1.682399E-011	3.323989E-012	0	0.000000E+000
1	1.54704555	3.323989E-012	1.682399E-011	1	0.000000E+000
1	1.54711832	1.682399E-011	3.323989E-012	0	0.000000E+000
1	1.54713587	3.323989E-012	1.682399E-011	1	0.000000E+000
1	1.54738108	1.682399E-011	3.323989E-012	0	0.000000E+000
1	1.54740417	3.323989E-012	1.682399E-011	1	0.000000E+000
1	1.54760938	1.682399E-011	3.323989E-012	0	0.000000E+000
1	1.54762539	3.323989E-012	1.682399E-011	1	0.000000E+000
1	1.54789940	1.682399E-011	3.323989E-012	0	0.000000E+000
1	1.54790665	3.323989E-012	1.682399E-011	1	0.000000E+000
1	1.54793530	1.682399E-011	3.323989E-012	0	0.000000E+000
1	1.54796434	3.323989E-012	1.682399E-011	1	0.000000E+000
1	1.54803756	1.682399E-011	3.323989E-012	0	0.000000E+000
1	1.54807514	3.323989E-012	1.682399E-011	1	0.000000E+000
1	1.54826859	1.682399E-011	3.323989E-012	0	0.000000E+000
1	1.54830284	3.323989E-012	1.682399E-011	1	0.000000E+000
1	1.54859398	1.682399E-011	3.323989E-012	0	0.000000E+000
1	1.54866521	3.323989E-012	1.682399E-011	1	0.000000E+000
1	1.54870570	1.682399E-011	3.323989E-012	0	0.000000E+000
1	1.54873865	3.323989E-012	1.682399E-011	1	0.000000E+000
1	1.54879258	1.682399E-011	3.323989E-012	0	0.000000E+000
1	1.54880219	3.323989E-012	1.682399E-011	1	0.000000E+000
1	1.54904584	1.682399E-011	3.323989E-012	0	0.000000E+000
1	1.54910884	3.323989E-012	1.682399E-011	1	0.000000E+000
1	1.54913282	1.682399E-011	3.323989E-012	0	0.000000E+000
1	1.54918313	3.323989E-012	1.682399E-011	1	0.000000E+000
1	1.54920696	1.682399E-011	3.323989E-012	0	0.000000E+000
1	1.54921744	3.323989E-012	1.682399E-011	1	0.000000E+000
1	1.54940744	1.682399E-011	3.323989E-012	0	0.000000E+000
1	1.54947480	3.323989E-012	1.682399E-011	1	0.000000E+000
1	1.54973307	1.682399E-011	3.323989E-012	0	0.000000E+000
1	1.54978192	3.323989E-012	1.682399E-011	1	0.000000E+000
1	1.54996071	1.682399E-011	3.323989E-012	0	0.000000E+000
1	1.54998840	3.323989E-012	1.682399E-011	1	0.000000E+000
1	1.55014426	1.682399E-011	3.323989E-012	0	0.000000E+000
1	1.55016600	3.323989E-012	1.682399E-011	1	0.000000E+000
1	1.55018574	1.682399E-011	3.323989E-012	0	0.000000E+000
1	1.55032695	3.323989E-012	1.682399E-011	1	0.000000E+000
1	1.55035375	1.682399E-011	3.323989E-012	0	0.000000E+000
1	1.55037298	3.323989E-012	1.682399E-011	1	0.000000E+000
1	1.55078880	1.682399E-011	3.323989E-012	0	0.000000E+000
1	1.55079442	3.323989E-012	1.682399E-011	1	0.000000E+000
1	1.55118013	1.682399E-011	3.323989E-012	0	0.000000E+000
1	1.55123192	3.323989E-012	1.682399E-011	1	0.000000E+000
1	1.55173360	1.682399E-011	3.323989E-012	0	0.000000E+000
1	1.55174915	3.323989E-012	1.682399E-011	1	0.000000E+000
1	1.55179576	1.682399E-011	3.323989E-012	0	0.000000E+000
1	1.55180487	3.323989E-012	1.682399E-011	1	0.000000E+000
1	1.55183768	1.682399E-011	3.323989E-012	0	0.000000E+000
1	1.55190641	3.323989E-012	1.682399E-011	1	0.000000E+000
1	1.55204864	1.682399E-011	3.323989E-012	0	0.000000E+000
1	1.55211861	3.323989E-012	1.682399E-011	1	0.000000E+000
1	1.55226055	1.682399E-011	3.323989E-012	0	0.000000E+000
1	1.55230837	3.323989E-012	1.682399E-011	1	0.000000E+000
1	1.55257714	1.682399E-011	3.323989E-012	0	0.000000E+000
1	1.55259974	3.323989E-012	1.682399E-011	1	0.000000E+000
1	1.55275544	1.682399E-011	3.323989E-012	0	0.000000E+000
1	1.55277277	3.323989E-012	1.682399E-011	1	0.000000E+000
1	1.55305352	1.682399E-011	3.323989E-012	0	0.000000E+000
1	1.55308858	3.323989E-012	1.682399E-011	1	0.000000E+000
1	1.55311998	1.682399E-011	3.323989E-012	0	0.000000E+000
1	1.55318624	3.323989E-012	1.682399E-011	1	0.000000E+000
1	1.55342719	1.682399E-011	3.323989E-012	0	0.000000E+000
1	1.55345180	3.323989E-012	1.682399E-011	1	0.000000E+000
1	1.55351071	1.682399E-011	3.323989E-012	0	0.000000E+000
1	1.55353226	3.323989E-012	1.682399E-011	1	0.000000E+000
1	1.55366517	1.682399E-011	3.323989E-012	0	0.000000E+000
1	1.55369905	3.323989E-012	1.682399E-011	1	0.000000E+000
1	1.55372994	1.682399E-011	3.323989E-012	0	0.000000E+000
1	1.55375026	3.323989E-012	1.682399E-011	1	0.000000E+000
1	1.55385554	1.682399E-011	3.323989E-012	0	0.000000E+000
1	1.55387392	3.323989E-012	1.682399E-011	1	0.000000E+000
1	1.55399189	1.682399E-011	3.323989E-012	0	0.000000E+000
1	1.55403361	3.323989E-012	1.682399E-011	1	0.000000E+000
1	1.55437571	1.682399E-011	3.323989E-012	0	0.000000E+000
1	1.55442121	3.323989E-012	1.682399E-011	1	0.000000E+000
1	1.55445821	1.682399E-011	3.323989E-012	0	0.000000E+000
1	1.55448052	3.323989E-012	1.682399E-011	1	0.000000E+000
1	1.55464118	1.682399E-011	3.323989E-012	0	0.000000E+000
1	1.55466834	3.323989E-012	1.682399E-011	1	0.000000E+000
1	1.55485683	1.682399E-011	3.323989E-012	0	0.000000E+000
1	1.55489146	3.323989E-012	1.682399E-011	1	0.000000E+000
1	1.55497329	1.682399E-011	3.323989E-012	0	0.000000E+000
1	1.55499437	3.323989E-012	1.682399E-011	1	0.000000E+000
1	1.55565282	1.682399E-011	3.323989E-012	0	0.000000E+000
1	1.55566250	3.323989E-012	1.682399E-011	1	0.000000E+000
1	1.55576852	1.682399E-011	3.323989E-012	0	0.000000E+000
1	1.55583589	3.323989E-012	1.682399E-011	1	0.000000E+000
1	1.55588615	1.682399E-011	3.323989E-012	0	0.000000E+000
1	1.55594359	3.323989E-012	1.682399E-011	1	0.000000E+000
1	1.55596884	1.682399E-011	3.323989E-012	0	0.000000E+000
1	1.55601458	3.323989E-012	1.682399E-011	1	0.000000E+000
1	1.55614893	1.682399E-011	3.323989E-012	0	0.000000E+000
1	1.55618824	3.323989E-012	1.682399E-011	1	0.000000E+000
1	1.55636611	1.682399E-011	3.323989E-012	0	0.000000E+000
1	1.55639935	3.323989E-012	1.682399E-011	1	0.000000E+000
1	1.55644526	1.682399E-011	3.323989E-012	0	0.000000E+000
1	1.55646073	3.323989E-012	1.682399E-011	1	0.000000E+000
1	1.55658064	1.682399E-011	3.323989E-012	0	0.000000E+000
1	1.55662674	3.323989E-012	1.682399E-011	1	0.000000E+000
1	1.55692702	1.682399E-011	3.323989E-012	0	0.000000E+000
1	1.55695840	3.323989E-012	1.682399E-011	1	0.000000E+000
1	1.55720164	1.682399E-011	3.323989E-012	0	0.000000E+000
1	1.55725866	3.323989E-012	1.682399E-011	1	0.000000E+000
1	1.55756272	1.682399E-011	3.323989E-012	0	0.000000E+000
1	1.55759369	3.323989E-012	1.682399E-011	1	0.000000E+000
1	1.55778675	1.682399E-011	3.323989E-012	0	0.000000E+000
1	1.55782336	3.323989E-012	1.682399E-011	1	0.000000E+000
1	1.55803472	1.682399E-011	3.323989E-012	0	0.000000E+000
1	1.55804056	3.323989E-012	1.682399E-011	1	0.000000E+000
1	1.55815002	1.682399E-011	3.323989E-012	0	0.000000E+000
1	1.55817037	3.323989E-012	1.682399E-011	1	0.000000E+000
1	1.55822773	1.682399E-011	3.323989E-012	0	0.000000E+000
1	1.55826392	3.323989E-012	1.682399E-011	1	0.000000E+000
1	1.55833454	1.682399E-011	3.323989E-012	0	0.000000E+000
1	1.55840041	3.323989E-012	1.682399E-011	1	0.000000E+000
1	1.55860937	1.682399E-011	3.323989E-012	0	0.000000E+000
1	1.55864347	3.323989E-012	1.682399E-011	1	0.000000E+000
1	1.55870672	1.682399E-011	3.323989E-012	0	0.000000E+000
1	1.55876518	3.323989E-012	1.682399E-011	1	0.000000E+000
1	1.55889235	1.682399E-011	3.323989E-012	0	0.000000E+000
1	1.55893701	3.323989E-012	1.682399E-011	1	0.000000E+000
1	1.55905083	1.682399E-011	3.323989E-012	0	0.000000E+000
1	1.55910849	3.323989E-012	1.682399E-011	1	0.000000E+000
1	1.55915022	1.682399E-011	3.323989E-012	0	0.000000E+000
1	1.55917927	3.323989E-012	1.682399E-011	1	0.000000E+000
1	1.55934887	1.682399E-011	3.323989E-012	0	0.000000E+000
1	1.55969486	3.323989E-012	1.682399E-011	1	0.000000E+000
1	1.55982448	1.682399E-011	3.323989E-012	0	0.000000E+000
1	1.55985646	3.323989E-012	1.682399E-011	1	0.000000E+000
1	1.56011501	1.682399E-011	3.323989E-012	0	0.000000E+000
1	1.56012910	3.323989E-012	1.682399E-011	1	0.000000E+000
1	1.56019988	1.682399E-011	3.323989E-012	0	0.000000E+000
1	1.56024289	3.323989E-012	1.682399E-011	1	0.000000E+000
1	1.56026038	1.682399E-011	3.323989E-012	0	0.000000E+000
1	1.56030078	3.323989E-012	1.682399E-011	1	0.000000E+000
1	1.56051390	1.682399E-011	3.323989E-012	0	0.000000E+000
1	1.56057647	3.323989E-012	1.682399E-011	1	0.000000E+000
1	1.56063529	1.682399E-011	3.323989E-012	0	0.000000E+000
1	1.56069315	3.323989E-012	1.682399E-011	1	0.000000E+000
1	1.56078273	1.682399E-011	3.323989E-012	0	0.000000E+000
1	1.56083726	3.323989E-012	1.682399E-011	1	0.000000E+000
1	1.56115531	1.682399E-011	3.323989E-012	0	0.000000E+000
1	1.56119378	3.323989E-012	1.682399E-011	1	0.000000E+000
1	1.56143547	1.682399E-011	3.323989E-012	0	0.000000E+000
1	1.56146203	3.323989E-012	1.682399E-011	1	0.000000E+000
1	1.56152342	1.682399E-011	3.323989E-012	0	0.000000E+000
1	1.56153990	3.323989E-012	1.682399E-011	1	0.000000E+000
1	1.56159350	1.682399E-011	3.323989E-012	0	0.000000E+000
1	1.56160308	3.323989E-012	1.682399E-011	1	0.000000E+000
1	1.56210505	1.682399E-011	3.323989E-012	0	0.000000E+000
1	1.56213885	3.323989E-012	1.682399E-011	1	0.000000E+000
1	1.56244108	1.682399E-011	3.323989E-012	0	0.000000E+000
1	1.56245088	3.323989E-012	1.682399E-011	1	0.000000E+000
1	1.56249339	1.682399E-011	3.323989E-012	0	0.000000E+000
1	1.56254174	3.323989E-012	1.682399E-011	1	0.000000E+000
1	1.56256562	1.682399E-011	3.323989E-012	0	0.000000E+000
1	1.56263181	3.323989E-012	1.682399E-011	1	0.000000E+000
1	1.56274729	1.682399E-011	3.323989E-012	0	0.000000E+000
1	1.56278092	3.323989E-012	1.682399E-011	1	0.000000E+000
1	1.56288670	1.682399E-011	3.323989E-012	0	0.000000E+000
1	1.56293265	3.323989E-012	1.682399E-011	1	0.000000E+000
1	1.56299368	1.682399E-011	3.323989E-012	0	0.000000E+000
1	2.29088438	3.436612E-012	1.693661E-011	1	0.000000E+000
1	2.29155159	1.693661E-011	3.436612E-012	0	0.000000E+000
1	2.29155899	3.436612E-012	1.693661E-011	1	0.000000E+000
1	2.29170093	1.693661E-011	3.436612E-012	0	0.000000E+000
1	2.29173660	3.436612E-012	1.693661E-011	1	0.000000E+000
1	2.29191470	1.693661E-011	3.436612E-012	0	0.000000E+000
1	2.29193129	3.436612E-012	1.693661E-011	1	0.000000E+000
1	2.29205241	1.693661E-011	3.436612E-012	0	0.000000E+000
1	2.29206578	3.436612E-012	1.693661E-011	1	0.000000E+000
1	2.29214271	1.693661E-011	3.436612E-012	0	0.000000E+000
1	2.29217233	3.436612E-012	1.693661E-011	1	0.000000E+000
1	2.29231753	1.693661E-011	3.436612E-012	0	0.000000E+000
1	2.29247521	3.436612E-012	1.693661E-011	1	0.000000E+000
1	2.29273691	1.693661E-011	3.436612E-012	0	0.000000E+000
1	2.29277884	3.436612E-012	1.693661E-011	1	0.000000E+000
1	2.29330959	1.693661E-011	3.436612E-012	0	0.000000E+000
1	2.29333749	3.436612E-012	1.693661E-011	1	0.000000E+000
1	2.29365580	1.693661E-011	3.436612E-012	0	0.000000E+000
1	2.29368959	3.436612E-012	1.693661E-011	1	0.000000E+000
1	2.29380988	1.693661E-011	3.436612E-012	0	0.000000E+000
1	2.29384085	3.436612E-012	1.693661E-011	1	0.000000E+000
1	2.29395563	1.693661E-011	3.436612E-012	0	0.000000E+000
1	2.29403094	3.436612E-012	1.693661E-011	1	0.000000E+000
1	2.29422890	1.693661E-011	3.436612E-012	0	0.000000E+000
1	2.29426592	3.436612E-012	1.693661E-011	1	0.000000E+000
1	2.29448480	1.693661E-011	3.436612E-012	0	0.000000E+000
1	2.29450250	3.436612E-012	1.693661E-011	1	0.000000E+000
1	2.29457953	1.693661E-011	3.436612E-012	0	0.000000E+000
1	2.29460614	3.436612E-012	1.693661E-011	1	0.000000E+000
1	2.29496119	1.693661E-011	3.436612E-012	0	0.000000E+000
1	2.29498853	3.436612E-012	1.693661E-011	1	0.000000E+000
1	2.29505191	1.693661E-011	3.436612E-012	0	0.000000E+000
1	2.29509937	3.436612E-012	1.693661E-011	1	0.000000E+000
1	2.29513226	1.693661E-011	3.436612E-012	0	0.000000E+000
1	2.29517249	3.436612E-012	1.693661E-011	1	0.000000E+000
1	2.29540415	1.693661E-011	3.436612E-012	0	0.000000E+000
1	2.29541991	3.436612E-012	1.693661E-011	1	0.000000E+000
1	2.29572679	1.693661E-011	3.436612E-012	0	0.000000E+000
1	2.29576446	3.436612E-012	1.693661E-011	1	0.000000E+000
1	2.29611476	1.693661E-011	3.436612E-012	0	0.000000E+000
1	2.29614182	3.436612E-012	1.693661E-011	1	0.000000E+000
1	2.29660776	1.693661E-011	3.436612E-012	0	0.000000E+000
1	2.29665790	3.436612E-012	1.693661E-011	1	0.000000E+000
1	2.29671296	1.693661E-011	3.436612E-012	0	0.000000E+000
1	2.29679138	3.436612E-012	1.693661E-011	1	0.000000E+000
1	2.29705213	1.693661E-011	3.436612E-012	0	0.000000E+000
1	2.29718053	3.436612E-012	1.693661E-011	1	0.000000E+000
1	2.29722776	1.693661E-011	3.436612E-012	0	0.000000E+000
1	2.29724218	3.436612E-012	1.693661E-011	1	0.000000E+000
1	2.29730279	1.693661E-011	3.436612E-012	0	0.000000E+000
1	2.29731335	3.436612E-012	1.693661E-011	1	0.000000E+000
1	2.29762902	1.693661E-011	3.436612E-012	0	0.000000E+000
1	2.29787972	3.436612E-012	1.693661E-011	1	0.000000E+000
1	2.29797576	1.693661E-011	3.436612E-012	0	0.000000E+000
1	2.29798502	3.436612E-012	1.693661E-011	1	0.000000E+000
1	2.29831516	1.693661E-011	3.436612E-012	0	0.000000E+000
1	2.29834722	3.436612E-012	1.693661E-011	1	0.000000E+000
1	2.29839923	1.693661E-011	3.436612E-012	0	0.000000E+000
1	2.29841927	3.436612E-012	1.693661E-011	1	0.000000E+000
1	2.29860521	1.693661E-011	3.436612E-012	0	0.000000E+000
1	2.29862174	3.436612E-012	1.693661E-011	1	0.000000E+000
1	2.29909521	1.693661E-011	3.436612E-012	0	0.000000E+000
1	2.29912318	3.436612E-012	1.693661E-011	1	0.000000E+000
1	2.29930877	1.693661E-011	3.436612E-012	0	0.000000E+000
1	2.29935548	3.436612E-012	1.693661E-011	1	0.000000E+000
1	2.29940645	1.693661E-011	3.436612E-012	0	0.000000E+000
1	2.29946518	3.436612E-012	1.693661E-011	1	0.000000E+000
1	2.29972583	1.693661E-011	3.436612E-012	0	0.000000E+000
1	2.29975077	3.436612E-012	1.693661E-011	1	0.000000E+000
1	2.29992194	1.693661E-011	3.436612E-012	0	0.000000E+000
1	2.29996375	3.436612E-012	1.693661E-011	1	0.000000E+000
1	2.29998206	1.693661E-011	3.436612E-012	0	0.000000E+000
1	2.30000842	3.436612E-012	1.693661E-011	1	0.000000E+000
1	2.30014350	1.693661E-011	3.436612E-012	0	0.000000E+000
1	2.30016424	3.436612E-012	1.693661E-011	1	0.000000E+000
1	2.30064211	1.693661E-011	3.436612E-012	0	0.000000E+000
1	2.30067155	3.436612E-012	1.693661E-011	1	0.000000E+000
1	2.30070053	1.693661E-011	3.436612E-012	0	0.000000E+000
1	2.30072740	3.436612E-012	1.693661E-011	1	0.000000E+000
1	2.30079376	1.693661E-011	3.436612E-012	0	0.000000E+000
1	2.30089404	3.436612E-012	1.693661E-011	1	0.000000E+000
1	2.30090579	1.693661E-011	3.436612E-012	0	0.000000E+000
1	2.30092696	3.436612E-012	1.693661E-011	1	0.000000E+000
1	2.30111636	1.693661E-011	3.436612E-012	0	0.000000E+000
1	2.30114243	3.436612E-012	1.693661E-011	1	0.000000E+000
1	2.30138828	1.693661E-011	3.436612E-012	0	0.000000E+000
1	2.30147376	3.436612E-012	1.693661E-011	1	0.000000E+000
1	2.30149200	1.693661E-011	3.436612E-012	0	0.000000E+000
1	2.30151033	3.436612E-012	1.693661E-011	1	0.000000E+000
1	2.30164682	1.693661E-011	3.436612E-012	0	0.000000E+000
1	2.30165236	3.436612E-012	1.693661E-011	1	0.000000E+000
1	2.30196071	1.693661E-011	3.436612E-012	0	0.000000E+000
1	2.30202288	3.436612E-012	1.693661E-011	1	0.000000E+000
1	2.30284460	1.693661E-011	3.436612E-012	0	0.000000E+000
1	2.30288125	3.436612E-012	1.693661E-011	1	0.000000E+000
1	2.30291595	1.693661E-011	3.436612E-012	0	0.000000E+000
1	2.30293328	3.436612E-012	1.693661E-011	1	0.000000E+000
1	2.30304310	1.693661E-011	3.436612E-012	0	0.000000E+000
1	2.30315252	3.436612E-012	1.693661E-011	1	0.000000E+000
1	2.30343714	1.693661E-011	3.436612E-012	0	0.000000E+000
1	2.30345276	3.436612E-012	1.693661E-011	1	0.000000E+000
1	2.30352478	1.693661E-011	3.436612E-012	0	0.000000E+000
1	2.30354695	3.436612E-012	1.693661E-011	1	0.000000E+000
1	2.30360772	1.693661E-011	3.436612E-012	0	0.000000E+000
1	2.30363400	3.436612E-012	1.693661E-011	1	0.000000E+000
1	2.30372611	1.693661E-011	3.436612E-012	0	0.000000E+000
1	2.30377997	3.436612E-012	1.693661E-011	1	0.000000E+000
1	2.30397605	1.693661E-011	3.436612E-012	0	0.000000E+000
1	2.30418516	3.436612E-012	1.693661E-011	1	0.000000E+000
1	2.30423419	1.693661E-011	3.436612E-012	0	0.000000E+000
1	2.30443551	3.436612E-012	1.693661E-011	1	0.000000E+000
1	2.30456941	1.693661E-011	3.436612E-012	0	0.000000E+000
1	2.30460300	3.436612E-012	1.693661E-011	1	0.000000E+000
1	2.30485673	1.693661E-011	3.436612E-012	0	0.000000E+000
1	2.30487940	3.436612E-012	1.693661E-011	1	0.000000E+000
1	2.30508617	1.693661E-011	3.436612E-012	0	0.000000E+000
1	2.30513189	3.436612E-012	1.693661E-011	1	0.000000E+000
1	2.30523604	1.693661E-011	3.436612E-012	0	0.000000E+000
1	2.30524856	3.436612E-012	1.693661E-011	1	0.000000E+000
1	2.30532378	1.693661E-011	3.436612E-012	0	0.000000E+000
1	2.30533639	3.436612E-012	1.693661E-011	1	0.000000E+000
1	2.30537823	1.693661E-011	3.436612E-012	0	0.000000E+000
1	2.30540439	3.436612E-012	1.693661E-011	1	0.000000E+000
1	2.30561863	1.693661E-011	3.436612E-012	0	0.000000E+000
1	2.30567041	3.436612E-012	1.693661E-011	1	0.000000E+000
1	2.30578335	1.693661E-011	3.436612E-012	0	0.000000E+000
1	2.30587539	3.436612E-012	1.693661E-011	1	0.000000E+000
1	2.30595723	1.693661E-011	3.436612E-012	0	0.000000E+000
1	2.30601874	3.436612E-012	1.693661E-011	1	0.000000E+000
1	2.30637666	1.693661E-011	3.436612E-012	0	0.000000E+000
1	2.30639938	3.436612E-012	1.693661E-011	1	0.000000E+000
1	2.30648897	1.693661E-011	3.436612E-012	0	0.000000E+000
1	2.30649658	3.436612E-012	1.693661E-011	1	0.000000E+000
1	2.30663685	1.693661E-011	3.436612E-012	0	0.000000E+000
1	2.30665506	3.436612E-012	1.693661E-011	1	0.000000E+000
1	2.30670033	1.693661E-011	3.436612E-012	0	0.000000E+000
1	2.30671733	3.436612E-012	1.693661E-011	1	0.000000E+000
1	2.30693759	1.693661E-011	3.436612E-012	0	0.000000E+000
1	2.30696246	3.436612E-012	1.693661E-011	1	0.000000E+000
1	2.30717141	1.693661E-011	3.436612E-012	0	0.000000E+000
1	2.30724051	3.436612E-012	1.693661E-011	1	0.000000E+000
1	2.30749361	1.693661E-011	3.436612E-012	0	0.000000E+000
1	2.30753865	3.436612E-012	1.693661E-011	1	0.000000E+000
1	2.30763022	1.693661E-011	3.436612E-012	0	0.000000E+000
1	2.30777324	3.436612E-012	1.693661E-011	1	0.000000E+000
1	2.30789408	1.693661E-011	3.436612E-012	0	0.000000E+000
1	2.30790758	3.436612E-012	1.693661E-011	1	0.000000E+000
1	2.30805481	1.693661E-011	3.436612E-012	0	0.000000E+000
1	2.30807987	3.436612E-012	1.693661E-011	1	0.000000E+000
1	2.30871668	1.693661E-011	3.436612E-012	0	0.000000E+000
1	2.30876088	3.436612E-012	1.693661E-011	1	0.000000E+000
1	2.30877502	1.693661E-011	3.436612E-012	0	0.000000E+000
1	2.30883681	3.436612E-012	1.693661E-011	1	0.000000E+000
1	2.30894734	1.693661E-011	3.436612E-012	0	0.000000E+000
1	2.30897700	3.436612E-012	1.693661E-011	1	0.000000E+000
1	2.30908803	1.693661E-011	3.436612E-012	0	0.000000E+000
1	2.30921826	3.436612E-012	1.693661E-011	1	0.000000E+000
1	2.30938080	1.693661E-011	3.436612E-012	0	0.000000E+000
1	2.30941436	3.436612E-012	1.693661E-011	1	0.000000E+000
1	2.30955434	1.693661E-011	3.436612E-012	0	0.000000E+000
1	2.30956400	3.436612E-012	1.693661E-011	1	0.000000E+000
1	2.30963664	1.693661E-011	3.436612E-012	0	0.000000E+000
1	2.30966298	3.436612E-012	1.693661E-011	1	0.000000E+000
1	2.30984985	1.693661E-011	3.436612E-012	0	0.000000E+000
1	2.30987275	3.436612E-012	1.693661E-011	1	0.000000E+000
1	2.31030623	1.693661E-011	3.436612E-012	0	0.000000E+000
1	2.31034074	3.436612E-012	1.693661E-011	1	0.000000E+000
1	2.31045417	1.693661E-011	3.436612E-012	0	0.000000E+000
1	2.31046145	3.436612E-012	1.693661E-011	1	0.000000E+000
1	2.31073052	1.693661E-011	3.436612E-012	0	0.000000E+000
1	2.31075750	3.436612E-012	1.693661E-011	1	0.000000E+000
1	2.31083954	1.693661E-011	3.436612E-012	0	0.000000E+000
1	2.31086696	3.436612E-012	1.693661E-011	1	0.000000E+000
1	2.31129977	1.693661E-011	3.436612E-012	0	0.000000E+000
1	2.31130636	3.436612E-012	1.693661E-011	1	0.000000E+000
1	2.31155403	1.693661E-011	3.436612E-012	0	0.000000E+000
1	2.31158381	3.436612E-012	1.693661E-011	1	0.000000E+000
1	2.31173838	1.693661E-011	3.436612E-012	0	0.000000E+000
1	2.31180442	3.436612E-012	1.693661E-011	1	0.000000E+000
1	2.31189098	1.693661E-011	3.436612E-012	0	0.000000E+000
1	2.31190311	3.436612E-012	1.693661E-011	1	0.000000E+000
1	2.31199583	1.693661E-011	3.436612E-012	0	0.000000E+000
1	2.31201846	3.436612E-012	1.693661E-011	1	0.000000E+000
1	2.31203406	1.693661E-011	3.436612E-012	0	0.000000E+000
1	2.31205090	3.436612E-012	1.693661E-011	1	0.000000E+000
1	2.31214764	1.693661E-011	3.436612E-012	0	0.000000E+000
1	2.31219097	3.436612E-012	1.693661E-011	1	0.000000E+000
1	2.31234078	1.693661E-011	3.436612E-012	0	0.000000E+000
1	2.31236664	3.436612E-012	1.693661E-011	1	0.000000E+000
1	2.31244396	1.693661E-011	3.436612E-012	0	0.000000E+000
1	2.31252943	3.436612E-012	1.693661E-011	1	0.000000E+000
1	2.31310486	1.693661E-011	3.436612E-012	0	0.000000E+000
1	2.31311780	3.436612E-012	1.693661E-011	1	0.000000E+000
1	2.31321381	1.693661E-011	3.436612E-012	0	0.000000E+000
1	2.31326152	3.436612E-012	1.693661E-011	1	0.000000E+000
1	2.31329954	1.693661E-011	3.436612E-012	0	0.000000E+000
1	2.31332243	3.436612E-012	1.693661E-011	1	0.000000E+000
1	2.31369884	1.693661E-011	3.436612E-012	0	0.000000E+000
1	2.31373054	3.436612E-012	1.693661E-011	1	0.000000E+000
1	2.31411528	1.693661E-011	3.436612E-012	0	0.000000E+000
1	2.31413990	3.436612E-012	1.693661E-011	1	0.000000E+000
1	2.31466399	1.693661E-011	3.436612E-012	0	0.000000E+000
1	2.31469683	3.436612E-012	1.693661E-011	1	0.000000E+000
1	2.31489228	1.693661E-011	3.436612E-012	0	0.000000E+000
1	2.31494495	3.436612E-012	1.693661E-011	1	0.000000E+000
1	2.31511008	1.693661E-011	3.436612E-012	0	0.000000E+000
1	2.31511885	3.436612E-012	1.693661E-011	1	0.000000E+000
1	2.31526786	1.693661E-011	3.436612E-012	0	0.000000E+000
1	2.31526874	3.436612E-012	1.693661E-011	1	0.000000E+000
1	2.31541122	1.693661E-011	3.436612E-012	0	0.000000E+000
1	2.31545144	3.436612E-012	1.693661E-011	1	0.000000E+000
1	2.31546942	1.693661E-011	3.436612E-012	0	0.000000E+000
1	2.31554688	3.436612E-012	1.693661E-011	1	0.000000E+000
1	2.31555928	1.693661E-011	3.436612E-012	0	0.000000E+000
1	2.31558421	3.436612E-012	1.693661E-011	1	0.000000E+000
1	2.31571423	1.693661E-011	3.436612E-012	0	0.000000E+000
1	2.31573799	3.436612E-012	1.693661E-011	1	0.000000E+000
1	2.31585741	1.693661E-011	3.436612E-012	0	0.000000E+000
1	2.31588481	3.436612E-012	1.693661E-011	1	0.000000E+000
1	2.31667201	1.693661E-011	3.436612E-012	0	0.000000E+000
1	2.31668230	3.436612E-012	1.693661E-011	1	0.000000E+000
1	2.31672765	1.693661E-011	3.436612E-012	0	0.000000E+000
1	2.31674354	3.436612E-012	1.693661E-011	1	0.000000E+000
1	2.31703766	1.693661E-011	3.436612E-012	0	0.000000E+000
1	2.31706444	3.436612E-012	1.693661E-011	1	0.000000E+000
1	2.31714070	1.693661E-011	3.436612E-012	0	0.000000E+000
1	2.31715851	3.436612E-012	1.693661E-011	1	0.000000E+000
1	2.31726930	1.693661E-011	3.436612E-012	0	0.000000E+000
1	2.31729654	3.436612E-012	1.693661E-011	1	0.000000E+000
1	2.31750119	1.693661E-011	3.436612E-012	0	0.000000E+000
1	2.31750825	3.436612E-012	1.693661E-011	1	0.000000E+000
1	2.31770299	1.693661E-011	3.436612E-012	0	0.000000E+000
1	2.31772278	3.436612E-012	1.693661E-011	1	0.000000E+000
1	2.31776915	1.693661E-011	3.436612E-012	0	0.000000E+000
1	2.31780320	3.436612E-012	1.693661E-011	1	0.000000E+000
1	2.31790403	1.693661E-011	3.436612E-012	0	0.000000E+000
1	2.31792756	3.436612E-012	1.693661E-011	1	0.000000E+000
1	2.31808493	1.693661E-011	3.436612E-012	0	0.000000E+000
1	2.31831525	3.436612E-012	1.693661E-011	1	0.000000E+000
1	2.31837594	1.693661E-011	3.436612E-012	0	0.000000E+000
1	2.31841873	3.436612E-012	1.693661E-011	1	0.000000E+000
1	2.31878867	1.693661E-011	3.436612E-012	0	0.000000E+000
1	2.31881499	3.436612E-012	1.693661E-011	1	0.000000E+000
1	2.31901754	1.693661E-011	3.436612E-012	0	0.000000E+000
1	2.31903074	3.436612E-012	1.693661E-011	1	0.000000E+000
1	2.31965501	1.693661E-011	3.436612E-012	0	0.000000E+000
1	2.31972839	3.436612E-012	1.693661E-011	1	0.000000E+000
1	2.32002831	1.693661E-011	3.436612E-012	0	0.000000E+000
1	2.32003400	3.436612E-012	1.693661E-011	1	0.000000E+000
1	2.32028401	1.693661E-011	3.436612E-012	0	0.000000E+000
1	2.32030130	3.436612E-012	1.693661E-011	1	0.000000E+000
1	2.32048780	1.693661E-011	3.436612E-012	0	0.000000E+000
1	2.32053823	3.436612E-012	1.693661E-011	1	0.000000E+000
1	2.32084864	1.693661E-011	3.436612E-012	0	0.000000E+000
1	2.32086751	3.436612E-012	1.693661E-011	1	0.000000E+000
1	2.32095028	1.693661E-011	3.436612E-012	0	0.000000E+000
1	2.32129027	3.436612E-012	1.693661E-011	1	0.000000E+000
1	2.32146732	1.693661E-011	3.436612E-012	0	0.000000E+000
1	2.32148821	3.436612E-012	1.693661E-011	1	0.000000E+000
1	2.32159914	1.693661E-011	3.436612E-012	0	0.000000E+000
1	2.32164100	3.436612E-012	1.693661E-011	1	0.000000E+000
1	2.32184246	1.693661E-011	3.436612E-012	0	0.000000E+000
1	2.32185945	3.436612E-012	1.693661E-011	1	0.000000E+000
1	2.32220498	1.693661E-011	3.436612E-012	0	0.000000E+000
1	2.32222781	3.436612E-012	1.693661E-011	1	0.000000E+000
1	2.32241432	1.693661E-011	3.436612E-012	0	0.000000E+000
1	2.32244012	3.436612E-012	1.693661E-011	1	0.000000E+000
1	2.32255236	1.693661E-011	3.436612E-012	0	0.000000E+000
1	2.32256650	3.436612E-012	1.693661E-011	1	0.000000E+000
1	2.32276127	1.693661E-011	3.436612E-012	0	0.000000E+000
1	2.32278928	3.436612E-012	1.693661E-011	1	0.000000E+000
1	2.32344893	1.693661E-011	3.436612E-012	0	0.000000E+000
1	2.32348846	3.436612E-012	1.693661E-011	1	0.000000E+000
1	2.32351291	1.693661E-011	3.436612E-012	0	0.000000E+000
1	2.32352009	3.436612E-012	1.693661E-011	1	0.000000E+000
1	2.32356294	1.693661E-011	3.436612E-012	0	0.000000E+000
1	2.32370980	3.436612E-012	1.693661E-011	1	0.000000E+000
1	2.32409219	1.693661E-011	3.436612E-012	0	0.000000E+000
1	2.32411403	3.436612E-012	1.693661E-011	1	0.000000E+000
1	2.32416427	1.693661E-011	3.436612E-012	0	0.000000E+000
1	2.32422838	3.436612E-012	1.693661E-011	1	0.000000E+000
1	2.32437640	1.693661E-011	3.436612E-012	0	0.000000E+000
1	2.32439566	3.436612E-012	1.693661E-011	1	0.000000E+000
1	2.32444390	1.693661E-011	3.436612E-012	0	0.000000E+000
1	2.32455362	3.436612E-012	1.693661E-011	1	0.000000E+000
1	2.32486867	1.693661E-011	3.436612E-012	0	0.000000E+000
1	2.32491380	3.436612E-012	1.693661E-011	1	0.000000E+000
1	2.32523105	1.693661E-011	3.436612E-012	0	0.000000E+000
1	2.32527113	3.436612E-012	1.693661E-011	1	0.000000E+000
1	2.32530319	1.693661E-011	3.436612E-012	0	0.000000E+000
1	2.32532632	3.436612E-012	1.693661E-011	1	0.000000E+000
1	2.32555653	1.693661E-011	3.436612E-012	0	0.000000E+000
1	2.32566582	3.436612E-012	1.693661E-011	1	0.000000E+000
1	2.32580095	1.693661E-011	3.436612E-012	0	0.000000E+000
1	2.32583213	3.436612E-012	1.693661E-011	1	0.000000E+000
1	2.32605683	1.693661E-011	3.436612E-012	0	0.000000E+000
1	2.32605912	3.436612E-012	1.693661E-011	1	0.000000E+000
1	2.32610668	1.693661E-011	3.436612E-012	0	0.000000E+000
1	2.32613068	3.436612E-012	1.693661E-011	1	0.000000E+000
1	2.32621377	1.693661E-011	3.436612E-012	0	0.000000E+000
1	2.32624023	3.436612E-012	1.693661E-011	1	0.000000E+000
1	2.32628375	1.693661E-011	3.436612E-012	0	0.000000E+000
1	2.32631286	3.436612E-012	1.693661E-011	1	0.000000E+000
1	2.32653973	1.693661E-011	3.436612E-012	0	0.000000E+000
1	2.32656648	3.436612E-012	1.693661E-011	1	0.000000E+000
1	2.32697064	1.693661E-011	3.436612E-012	0	0.000000E+000
1	2.32701553	3.436612E-012	1.693661E-011	1	0.000000E+000
1	2.32722446	1.693661E-011	3.436612E-012	0	0.000000E+000
1	2.32725590	3.436612E-012	1.693661E-011	1	0.000000E+000
1	2.32740311	1.693661E-011	3.436612E-012	0	0.000000E+000
1	2.38267390	3.436612E-012	1.693661E-011	1	0.000000E+000
1	2.38294336	1.693661E-011	3.436612E-012	0	0.000000E+000
1	2.38301781	3.436612E-012	1.693661E-011	1	0.000000E+000
1	2.38309763	1.693661E-011	3.436612E-012	0	0.000000E+000
1	2.38325631	3.436612E-012	1.693661E-011	1	0.000000E+000
1	2.38370125	1.693661E-011	3.436612E-012	0	0.000000E+000
1	2.38372578	3.436612E-012	1.693661E-011	1	0.000000E+000
1	2.38400894	1.693661E-011	3.436612E-012	0	0.000000E+000
1	2.38404955	3.436612E-012	1.693661E-011	1	0.000000E+000
1	2.38422556	1.693661E-011	3.436612E-012	0	0.000000E+000
1	2.38427895	3.436612E-012	1.693661E-011	1	0.000000E+000
1	2.38440486	1.693661E-011	3.436612E-012	0	0.000000E+000
1	2.38442302	3.436612E-012	1.693661E-011	1	0.000000E+000
1	2.38485734	1.693661E-011	3.436612E-012	0	0.000000E+000
1	2.38492732	3.436612E-012	1.693661E-011	1	0.000000E+000
1	2.38532650	1.693661E-011	3.436612E-012	0	0.000000E+000
1	2.38535379	3.436612E-012	1.693661E-011	1	0.000000E+000
1	2.38575908	1.693661E-011	3.436612E-012	0	0.000000E+000
1	2.38585815	3.436612E-012	1.693661E-011	1	0.000000E+000
1	2.38590387	1.693661E-011	3.436612E-012	0	0.000000E+000
1	2.38593135	3.436612E-012	1.693661E-011	1	0.000000E+000
1	2.38596953	1.693661E-011	3.436612E-012	0	0.000000E+000
1	2.38599728	3.436612E-012	1.693661E-011	1	0.000000E+000
1	2.38605383	1.693661E-011	3.436612E-012	0	0.000000E+000
1	2.38606219	3.436612E-012	1.693661E-011	1	0.000000E+000
1	2.38615123	1.693661E-011	3.436612E-012	0	0.000000E+000
1	2.38618116	3.436612E-012	1.693661E-011	1	0.000000E+000
1	2.38642528	1.693661E-011	3.436612E-012	0	0.000000E+000
1	2.38647844	3.436612E-012	1.693661E-011	1	0.000000E+000
1	2.38653357	1.693661E-011	3.436612E-012	0	0.000000E+000
1	2.38654959	3.436612E-012	1.693661E-011	1	0.000000E+000
1	2.38662328	1.693661E-011	3.436612E-012	0	0.000000E+000
1	2.38664859	3.436612E-012	1.693661E-011	1	0.000000E+000
1	2.38697634	1.693661E-011	3.436612E-012	0	0.000000E+000
1	2.38705759	3.436612E-012	1.693661E-011	1	0.000000E+000
1	2.38794100	1.693661E-011	3.436612E-012	0	0.000000E+000
1	2.38811755	3.436612E-012	1.693661E-011	1	0.000000E+000
1	2.38820560	1.693661E-011	3.436612E-012	0	0.000000E+000
1	2.38830894	3.436612E-012	1.693661E-011	1	0.000000E+000
1	2.38834458	1.693661E-011	3.436612E-012	0	0.000000E+000
1	2.38841564	3.436612E-012	1.693661E-011	1	0.000000E+000
1	2.38893082	1.693661E-011	3.436612E-012	0	0.000000E+000
1	2.38894943	3.436612E-012	1.693661E-011	1	0.000000E+000
1	2.38932987	1.693661E-011	3.436612E-012	0	0.000000E+000
1	2.38934298	3.436612E-012	1.693661E-011	1	0.000000E+000
1	2.38974725	1.693661E-011	3.436612E-012	0	0.000000E+000
1	2.38981117	3.436612E-012	1.693661E-011	1	0.000000E+000
1	2.38989220	1.693661E-011	3.436612E-012	0	0.000000E+000
1	2.38999668	3.436612E-012	1.693661E-011	1	0.000000E+000
1	2.39025965	1.693661E-011	3.436612E-012	0	0.000000E+000
1	2.39033462	3.436612E-012	1.693661E-011	1	0.000000E+000
1	2.39039533	1.693661E-011	3.436612E-012	0	0.000000E+000
1	2.39043182	3.436612E-012	1.693661E-011	1	0.000000E+000
1	2.39048768	1.693661E-011	3.436612E-012	0	0.000000E+000
1	2.39052012	3.436612E-012	1.693661E-011	1	0.000000E+000
1	2.39090994	1.693661E-011	3.436612E-012	0	0.000000E+000
1	2.39094855	3.436612E-012	1.693661E-011	1	0.000000E+000
1	2.39104535	1.693661E-011	3.436612E-012	0	0.000000E+000
1	2.39108439	3.436612E-012	1.693661E-011	1	0.000000E+000
1	2.39165352	1.693661E-011	3.436612E-012	0	0.000000E+000
1	2.39169017	3.436612E-012	1.693661E-011	1	0.000000E+000
1	2.39184121	1.693661E-011	3.436612E-012	0	0.000000E+000
1	2.39185256	3.436612E-012	1.693661E-011	1	0.000000E+000
1	2.39194347	1.693661E-011	3.436612E-012	0	0.000000E+000
1	2.39197452	3.436612E-012	1.693661E-011	1	0.000000E+000
1	2.39201745	1.693661E-011	3.436612E-012	0	0.000000E+000
1	2.39203471	3.436612E-012	1.693661E-011	1	0.000000E+000
1	2.39222635	1.693661E-011	3.436612E-012	0	0.000000E+000
1	2.39230712	3.436612E-012	1.693661E-011	1	0.000000E+000
1	2.39244024	1.693661E-011	3.436612E-012	0	0.000000E+000
1	2.39257867	3.436612E-012	1.693661E-011	1	0.000000E+000
1	2.39324001	1.693661E-011	3.436612E-012	0	0.000000E+000
1	2.39328131	3.436612E-012	1.693661E-011	1	0.000000E+000
1	2.39338127	1.693661E-011	3.436612E-012	0	0.000000E+000
1	2.39340547	3.436612E-012	1.693661E-011	1	0.000000E+000
1	2.39345935	1.693661E-011	3.436612E-012	0	0.000000E+000
1	2.39347574	3.436612E-012	1.693661E-011	1	0.000000E+000
1	2.39358758	1.693661E-011	3.436612E-012	0	0.000000E+000
1	2.39360572	3.436612E-012	1.693661E-011	1	0.000000E+000
1	2.39372643	1.693661E-011	3.436612E-012	0	0.000000E+000
1	2.39377903	3.436612E-012	1.693661E-011	1	0.000000E+000
1	2.39381796	1.693661E-011	3.436612E-012	0	0.000000E+000
1	2.39382946	3.436612E-012	1.693661E-011	1	0.000000E+000
1	2.39391885	1.693661E-011	3.436612E-012	0	0.000000E+000
1	2.39396862	3.436612E-012	1.693661E-011	1	0.000000E+000
1	2.39397277	1.693661E-011	3.436612E-012	0	0.000000E+000
1	2.39401739	3.436612E-012	1.693661E-011	1	0.000000E+000
1	2.39420925	1.693661E-011	3.436612E-012	0	0.000000E+000
1	2.39423800	3.436612E-012	1.693661E-011	1	0.000000E+000
1	2.39432020	1.693661E-011	3.436612E-012	0	0.000000E+000
1	2.39433013	3.436612E-012	1.693661E-011	1	0.000000E+000
1	2.39443313	1.693661E-011	3.436612E-012	0	0.000000E+000
1	2.39446687	3.436612E-012	1.693661E-011	1	0.000000E+000
1	2.39455778	1.693661E-011	3.436612E-012	0	0.000000E+000
1	2.39458816	3.436612E-012	1.693661E-011	1	0.000000E+000
1	2.39473870	1.693661E-011	3.436612E-012	0	0.000000E+000
1	2.39477384	3.436612E-012	1.693661E-011	1	0.000000E+000
1	2.39483358	1.693661E-011	3.436612E-012	0	0.000000E+000
1	2.39484781	3.436612E-012	1.693661E-011	1	0.000000E+000
1	2.39496514	1.693661E-011	3.436612E-012	0	0.000000E+000
1	2.39498660	3.436612E-012	1.693661E-011	1	0.000000E+000
1	2.39557088	1.693661E-011	3.436612E-012	0	0.000000E+000
1	2.39558518	3.436612E-012	1.693661E-011	1	0.000000E+000
1	2.39570754	1.693661E-011	3.436612E-012	0	0.000000E+000
1	2.39580232	3.436612E-012	1.693661E-011	1	0.000000E+000
1	2.39634856	1.693661E-011	3.436612E-012	0	0.000000E+000
1	2.39638961	3.436612E-012	1.693661E-011	1	0.000000E+000
1	2.39648861	1.693661E-011	3.436612E-012	0	0.000000E+000
1	2.39651719	3.436612E-012	1.693661E-011	1	0.000000E+000
1	2.39656023	1.693661E-011	3.436612E-012	0	0.000000E+000
1	2.39656697	3.436612E-012	1.693661E-011	1	0.000000E+000
1	2.39679973	1.693661E-011	3.436612E-012	0	0.000000E+000
1	2.39682243	3.436612E-012	1.693661E-011	1	0.000000E+000
1	2.39700320	1.693661E-011	3.436612E-012	0	0.000000E+000
1	2.39706195	3.436612E-012	1.693661E-011	1	0.000000E+000
1	2.39719775	1.693661E-011	3.436612E-012	0	0.000000E+000
1	2.39721223	3.436612E-012	1.693661E-011	1	0.000000E+000
1	2.39744056	1.693661E-011	3.436612E-012	0	0.000000E+000
1	2.39749574	3.436612E-012	1.693661E-011	1	0.000000E+000
1	2.39783364	1.693661E-011	3.436612E-012	0	0.000000E+000
1	2.39784819	3.436612E-012	1.693661E-011	1	0.000000E+000
1	2.39788557	1.693661E-011	3.436612E-012	0	0.000000E+000
1	2.39790643	3.436612E-012	1.693661E-011	1	0.000000E+000
1	2.39810828	1.693661E-011	3.436612E-012	0	0.000000E+000
1	2.39815697	3.436612E-012	1.693661E-011	1	0.000000E+000
1	2.39818058	1.693661E-011	3.436612E-012	0	0.000000E+000
1	2.39867172	3.436612E-012	1.693661E-011	1	0.000000E+000
1	2.39879042	1.693661E-011	3.436612E-012	0	0.000000E+000
1	2.39881367	3.436612E-012	1.693661E-011	1	0.000000E+000
1	2.39885649	1.693661E-011	3.436612E-012	0	0.000000E+000
1	2.39888177	3.436612E-012	1.693661E-011	1	0.000000E+000
1	2.39900267	1.693661E-011	3.436612E-012	0	0.000000E+000
1	2.39903320	3.436612E-012	1.693661E-011	1	0.000000E+000
1	2.39922196	1.693661E-011	3.436612E-012	0	0.000000E+000
1	2.39923249	3.436612E-012	1.693661E-011	1	0.000000E+000
1	2.39929834	1.693661E-011	3.436612E-012	0	0.000000E+000
1	2.39931896	3.436612E-012	1.693661E-011	1	0.000000E+000
1	2.39933400	1.693661E-011	3.436612E-012	0	0.000000E+000
1	2.39937695	3.436612E-012	1.693661E-011	1	0.000000E+000
1	2.39943203	1.693661E-011	3.436612E-012	0	0.000000E+000
1	2.39946092	3.436612E-012	1.693661E-011	1	0.000000E+000
1	2.39979543	1.693661E-011	3.436612E-012	0	0.000000E+000
1	2.39984116	3.436612E-012	1.693661E-011	1	0.000000E+000
1	2.39987832	1.693661E-011	3.436612E-012	0	0.000000E+000
1	2.39988916	3.436612E-012	1.693661E-011	1	0.000000E+000
1	2.40038021	1.693661E-011	3.436612E-012	0	0.000000E+000
1	2.40042622	3.436612E-012	1.693661E-011	1	0.000000E+000
1	2.40046799	1.693661E-011	3.436612E-012	0	0.000000E+000
1	2.40050689	3.436612E-012	1.693661E-011	1	0.000000E+000
1	2.40072210	1.693661E-011	3.436612E-012	0	0.000000E+000
1	2.40074379	3.436612E-012	1.693661E-011	1	0.000000E+000
1	2.40082240	1.693661E-011	3.436612E-012	0	0.000000E+000
1	2.40095391	3.436612E-012	1.693661E-011	1	0.000000E+000
1	2.40106144	1.693661E-011	3.436612E-012	0	0.000000E+000
1	2.40115535	3.436612E-012	1.693661E-011	1	0.000000E+000
1	2.40125345	1.693661E-011	3.436612E-012	0	0.000000E+000
1	2.40128615	3.436612E-012	1.693661E-011	1	0.000000E+000
1	2.40132667	1.693661E-011	3.436612E-012	0	0.000000E+000
1	2.40137072	3.436612E-012	1.693661E-011	1	0.000000E+000
1	2.40174750	1.693661E-011	3.436612E-012	0	0.000000E+000
1	2.40190985	3.436612E-012	1.693661E-011	1	0.000000E+000
1	2.40194556	1.693661E-011	3.436612E-012	0	0.000000E+000
1	2.40195851	3.436612E-012	1.693661E-011	1	0.000000E+000
1	2.40230837	1.693661E-011	3.436612E-012	0	0.000000E+000
1	2.40232567	3.436612E-012	1.693661E-011	1	0.000000E+000
1	2.40237453	1.693661E-011	3.436612E-012	0	0.000000E+000
1	2.40238310	3.436612E-012	1.693661E-011	1	0.000000E+000
1	2.40250828	1.693661E-011	3.436612E-012	0	0.000000E+000
1	2.40251929	3.436612E-012	1.693661E-011	1	0.000000E+000
1	2.40281620	1.693661E-011	3.436612E-012	0	0.000000E+000
1	2.40283679	3.436612E-012	1.693661E-011	1	0.000000E+000
1	2.40302239	1.693661E-011	3.436612E-012	0	0.000000E+000
1	2.40303357	3.436612E-012	1.693661E-011	1	0.000000E+000
1	2.40339268	1.693661E-011	3.436612E-012	0	0.000000E+000
1	2.40341470	3.436612E-012	1.693661E-011	1	0.000000E+000
1	2.40379408	1.693661E-011	3.436612E-012	0	0.000000E+000
1	2.40382742	3.436612E-012	1.693661E-011	1	0.000000E+000
1	2.40406851	1.693661E-011	3.436612E-012	0	0.000000E+000
1	2.40409906	3.436612E-012	1.693661E-011	1	0.000000E+000
1	2.40425396	1.693661E-011	3.436612E-012	0	0.000000E+000
1	2.40439059	3.436612E-012	1.693661E-011	1	0.000000E+000
1	2.40463515	1.693661E-011	3.436612E-012	0	0.000000E+000
1	2.40472017	3.436612E-012	1.693661E-011	1	0.000000E+000
1	2.40483090	1.693661E-011	3.436612E-012	0	0.000000E+000
1	2.40484316	3.436612E-012	1.693661E-011	1	0.000000E+000
1	2.40488224	1.693661E-011	3.436612E-012	0	0.000000E+000
1	2.40527960	3.436612E-012	1.693661E-011	1	0.000000E+000
1	2.40536027	1.693661E-011	3.436612E-012	0	0.000000E+000
1	2.40538623	3.436612E-012	1.693661E-011	1	0.000000E+000
1	2.40556132	1.693661E-011	3.436612E-012	0	0.000000E+000
1	2.40586743	3.436612E-012	1.693661E-011	1	0.000000E+000
1	2.40627158	1.693661E-011	3.436612E-012	0	0.000000E+000
1	2.40628903	3.436612E-012	1.693661E-011	1	0.000000E+000
1	2.40633825	1.693661E-011	3.436612E-012	0	0.000000E+000
1	2.40639296	3.436612E-012	1.693661E-011	1	0.000000E+000
1	2.40679262	1.693661E-011	3.436612E-012	0	0.000000E+000
1	2.40682845	3.436612E-012	1.693661E-011	1	0.000000E+000
1	2.40686373	1.693661E-011	3.436612E-012	0	0.000000E+000
1	2.40691172	3.436612E-012	1.693661E-011	1	0.000000E+000
1	2.40696193	1.693661E-011	3.436612E-012	0	0.000000E+000
1	2.40698491	3.436612E-012	1.693661E-011	1	0.000000E+000
1	2.40710071	1.693661E-011	3.436612E-012	0	0.000000E+000
1	2.40711419	3.436612E-012	1.693661E-011	1	0.000000E+000
1	2.40717861	1.693661E-011	3.436612E-012	0	0.000000E+000
1	2.40719463	3.436612E-012	1.693661E-011	1	0.000000E+000
1	2.40727864	1.693661E-011	3.436612E-012	0	0.000000E+000
1	2.40730600	3.436612E-012	1.693661E-011	1	0.000000E+000
1	2.40756344	1.693661E-011	3.436612E-012	0	0.000000E+000
1	2.40777534	3.436612E-012	1.693661E-011	1	0.000000E+000
1	2.40784890	1.693661E-011	3.436612E-012	0	0.000000E+000
1	2.40787604	3.436612E-012	1.693661E-011	1	0.000000E+000
1	2.40817248	1.693661E-011	3.436612E-012	0	0.000000E+000
1	2.40819294	3.436612E-012	1.693661E-011	1	0.000000E+000
1	2.40827757	1.693661E-011	3.436612E-012	0	0.000000E+000
1	2.40831553	3.436612E-012	1.693661E-011	1	0.000000E+000
1	2.40840841	1.693661E-011	3.436612E-012	0	0.000000E+000
1	2.40845500	3.436612E-012	1.693661E-011	1	0.000000E+000
1	2.40847325	1.693661E-011	3.436612E-012	0	0.000000E+000
1	2.40847924	3.436612E-012	1.693661E-011	1	0.000000E+000
1	2.40862052	1.693661E-011	3.436612E-012	0	0.000000E+000
1	2.40864149	3.436612E-012	1.693661E-011	1	0.000000E+000
1	2.40892188	1.693661E-011	3.436612E-012	0	0.000000E+000
1	2.40896058	3.436612E-012	1.693661E-011	1	0.000000E+000
1	2.40907048	1.693661E-011	3.436612E-012	0	0.000000E+000
1	2.40913921	3.436612E-012	1.693661E-011	1	0.000000E+000
1	2.40927141	1.693661E-011	3.436612E-012	0	0.000000E+000
1	2.40945845	3.436612E-012	1.693661E-011	1	0.000000E+000
1	2.40949714	1.693661E-011	3.436612E-012	0	0.000000E+000
1	2.40952997	3.436612E-012	1.693661E-011	1	0.000000E+000
1	2.40960859	1.693661E-011	3.436612E-012	0	0.000000E+000
1	2.40965172	3.436612E-012	1.693661E-011	1	0.000000E+000
1	2.40979635	1.693661E-011	3.436612E-012	0	0.000000E+000
1	2.40993232	3.436612E-012	1.693661E-011	1	0.000000E+000
1	2.41083702	1.693661E-011	3.436612E-012	0	0.000000E+000
1	2.41085604	3.436612E-012	1.693661E-011	1	0.000000E+000
1	2.41088374	1.693661E-011	3.436612E-012	0	0.000000E+000
1	2.41096765	3.436612E-012	1.693661E-011	1	0.000000E+000
1	2.41111393	1.693661E-011	3.436612E-012	0	0.000000E+000
1	2.41114855	3.436612E-012	1.693661E-011	1	0.000000E+000
1	2.41129854	1.693661E-011	3.436612E-012	0	0.000000E+000
1	2.41131769	3.436612E-012	1.693661E-011	1	0.000000E+000
1	2.41155924	1.693661E-011	3.436612E-012	0	0.000000E+000
1	2.41168601	3.436612E-012	1.693661E-011	1	0.000000E+000
1	2.41179570	1.693661E-011	3.436612E-012	0	0.000000E+000
1	2.41179940	3.436612E-012	1.693661E-011	1	0.000000E+000
1	2.41183270	1.693661E-011	3.436612E-012	0	0.000000E+000
1	2.41187027	3.436612E-012	1.693661E-011	1	0.000000E+000
1	2.41196327	1.693661E-011	3.436612E-012	0	0.000000E+000
1	2.41197853	3.436612E-012	1.693661E-011	1	0.000000E+000
1	2.41211131	1.693661E-011	3.436612E-012	0	0.000000E+000
1	2.41223150	3.436612E-012	1.693661E-011	1	0.000000E+000
1	2.41244988	1.693661E-011	3.436612E-012	0	0.000000E+000
1	2.41246134	3.436612E-012	1.693661E-011	1	0.000000E+000
1	2.41304634	1.693661E-011	3.436612E-012	0	0.000000E+000
1	2.41307694	3.436612E-012	1.693661E-011	1	0.000000E+000
1	2.41323372	1.693661E-011	3.436612E-012	0	0.000000E+000
1	2.41325429	3.436612E-012	1.693661E-011	1	0.000000E+000
1	2.41414839	1.693661E-011	3.436612E-012	0	0.000000E+000
1	2.41417760	3.436612E-012	1.693661E-011	1	0.000000E+000
1	2.41429060	1.693661E-011	3.436612E-012	0	0.000000E+000
1	2.41432872	3.436612E-012	1.693661E-011	1	0.000000E+000
1	2.41439155	1.693661E-011	3.436612E-012	0	0.000000E+000
1	2.41440773	3.436612E-012	1.693661E-011	1	0.000000E+000
1	2.41443466	1.693661E-011	3.436612E-012	0	0.000000E+000
1	2.41446164	3.436612E-012	1.693661E-011	1	0.000000E+000
1	2.41457031	1.693661E-011	3.436612E-012	0	0.000000E+000
1	2.41458356	3.436612E-012	1.693661E-011	1	0.000000E+000
1	2.41466780	1.693661E-011	3.436612E-012	0	0.000000E+000
1	2.41468922	3.436612E-012	1.693661E-011	1	0.000000E+000
1	2.41477817	1.693661E-011	3.436612E-012	0	0.000000E+000
1	2.41479462	3.436612E-012	1.693661E-011	1	0.000000E+000
1	2.41483177	1.693661E-011	3.436612E-012	0	0.000000E+000
1	2.41484867	3.436612E-012	1.693661E-011	1	0.000000E+000
1	2.41521127	1.693661E-011	3.436612E-012	0	0.000000E+000
1	2.41545965	3.436612E-012	1.693661E-011	1	0.000000E+000
1	2.41567876	1.693661E-011	3.436612E-012	0	0.000000E+000
1	2.41570608	3.436612E-012	1.693661E-011	1	0.000000E+000
1	2.41573361	1.693661E-011	3.436612E-012	0	0.000000E+000
1	2.41577213	3.436612E-012	1.693661E-011	1	0.000000E+000
1	2.41613458	1.693661E-011	3.436612E-012	0	0.000000E+000
1	2.41619386	3.436612E-012	1.693661E-011	1	0.000000E+000
1	2.41641829	1.693661E-011	3.436612E-012	0	0.000000E+000
1	2.41646093	3.436612E-012	1.693661E-011	1	0.000000E+000
1	2.41693498	1.693661E-011	3.436612E-012	0	0.000000E+000
1	2.41696948	3.436612E-012	1.693661E-011	1	0.000000E+000
1	2.41713721	1.693661E-011	3.436612E-012	0	0.000000E+000
1	2.41716935	3.436612E-012	1.693661E-011	1	0.000000E+000
1	2.41773595	1.693661E-011	3.436612E-012	0	0.000000E+000
1	2.41776078	3.436612E-012	1.693661E-011	1	0.000000E+000
1	2.41848658	1.693661E-011	3.436612E-012	0	0.000000E+000
1	2.41854301	3.436612E-012	1.693661E-011	1	0.000000E+000
1	2.41858416	1.693661E-011	3.436612E-012	0	0.000000E+000
1	2.41860270	3.436612E-012	1.693661E-011	1	0.000000E+000
1	2.41872097	1.693661E-011	3.436612E-012	0	0.000000E+000
1	2.41874087	3.436612E-012	1.693661E-011	1	0.000000E+000
1	2.41906812	1.693661E-011	3.436612E-012	0	0.000000E+000
1	2.41909662	3.436612E-012	1.693661E-011	1	0.000000E+000
1	2.41911913	1.693661E-011	3.436612E-012	0	0.000000E+000
1	2.41924878	3.436612E-012	1.693661E-011	1	0.000000E+000
1	2.41933723	1.693661E-011	3.436612E-012	0	0.000000E+000
1	2.41941725	3.436612E-012	1.693661E-011	1	0.000000E+000
1	2.41943878	1.693661E-011	3.436612E-012	0	0.000000E+000
1	2.41946571	3.436612E-012	1.693661E-011	1	0.000000E+000
1	2.41972431	1.693661E-011	3.436612E-012	0	0.000000E+000
1	2.41973258	3.436612E-012	1.693661E-011	1	0.000000E+000
1	2.41976733	1.693661E-011	3.436612E-012	0	0.000000E+000
1	2.41979492	3.436612E-012	1.693661E-011	1	0.000000E+000
1	2.41995546	1.693661E-011	3.436612E-012	0	0.000000E+000
1	2.41998432	3.436612E-012	1.693661E-011	1	0.000000E+000
1	2.42013619	1.693661E-011	3.436612E-012	0	0.000000E+000
1	2.42016924	3.436612E-012	1.693661E-011	1	0.000000E+000
1	2.42041356	1.693661E-011	3.436612E-012	0	0.000000E+000
1	2.42050092	3.436612E-012	1.693661E-011	1	0.000000E+000
1	2.42054435	1.693661E-011	3.436612E-012	0	0.000000E+000
1	2.42056887	3.436612E-012	1.693661E-011	1	0.000000E+000
1	2.42069766	1.693661E-011	3.436612E-012	0	0.000000E+000
1	2.42074201	3.436612E-012	1.693661E-011	1	0.000000E+000
1	2.42076566	1.693661E-011	3.436612E-012	0	0.000000E+000
1	2.42078534	3.436612E-012	1.693661E-011	1	0.000000E+000
1	2.42082673	1.693661E-011	3.436612E-012	0	0.000000E+000
1	2.42083023	3.436612E-012	1.693661E-011	1	0.000000E+000
1	2.42102488	1.693661E-011	3.436612E-012	0	0.000000E+000
1	2.42117184	3.436612E-012	1.693661E-011	1	0.000000E+000
1	2.42183017	1.693661E-011	3.436612E-012	0	0.000000E+000
1	2.42184976	3.436612E-012	1.693661E-011	1	0.000000E+000
1	2.42187877	1.693661E-011	3.436612E-012	0	0.000000E+000
1	2.42191492	3.436612E-012	1.693661E-011	1	0.000000E+000
1	2.42194278	1.693661E-011	3.436612E-012	0	0.000000E+000
1	2.42196067	3.436612E-012	1.693661E-011	1	0.000000E+000
1	2.42229457	1.693661E-011	3.436612E-012	0	0.000000E+000
1	2.42232627	3.436612E-012	1.693661E-011	1	0.000000E+000
1	2.42272383	1.693661E-011	3.436612E-012	0	0.000000E+000
1	2.42275994	3.436612E-012	1.693661E-011	1	0.000000E+000
1	2.42279592	1.693661E-011	3.436612E-012	0	0.000000E+000
1	2.42282626	3.436612E-012	1.693661E-011	1	0.000000E+000
1	2.42315266	1.693661E-011	3.436612E-012	0	0.000000E+000
1	2.42320213	3.436612E-012	1.693661E-011	1	0.000000E+000
1	2.42340644	1.693661E-011	3.436612E-012	0	0.000000E+000
1	2.42346460	3.436612E-012	1.693661E-011	1	0.000000E+000
1	2.42370333	1.693661E-011	3.436612E-012	0	0.000000E+000
1	2.42375752	3.436612E-012	1.693661E-011	1	0.000000E+000
1	2.42382860	1.693661E-011	3.436612E-012	0	0.000000E+000
1	2.42388853	3.436612E-012	1.693661E-011	1	0.000000E+000
1	2.42399383	1.693661E-011	3.436612E-012	0	0.000000E+000
1	2.42400714	3.436612E-012	1.693661E-011	1	0.000000E+000
1	2.42405227	1.693661E-011	3.436612E-012	0	0.000000E+000
1	2.42406975	3.436612E-012	1.693661E-011	1	0.000000E+000
1	2.42428700	1.693661E-011	3.436612E-012	0	0.000000E+000
1	2.42432792	3.436612E-012	1.693661E-011	1	0.000000E+000
1	2.42440224	1.693661E-011	3.436612E-012	0	0.000000E+000
1	2.42446764	3.436612E-012	1.693661E-011	1	0.000000E+000
1	2.42454346	1.693661E-011	3.436612E-012	0	0.000000E+000
1	2.42456989	3.436612E-012	1.693661E-011	1	0.000000E+000
1	2.42464989	1.693661E-011	3.436612E-012	0	0.000000E+000
1	2.42475539	3.436612E-012	1.693661E-011	1	0.000000E+000
1	2.42481764	1.693661E-011	3.436612E-012	0	0.000000E+000
1	2.42483955	3.436612E-012	1.693661E-011	1	0.000000E+000
1	2.42489815	1.693661E-011	3.436612E-012	0	0.000000E+000
1	2.42492658	3.436612E-012	1.693661E-011	1	0.000000E+000
1	2.42494664	1.693661E-011	3.436612E-012	0	0.000000E+000
1	2.42496910	3.436612E-012	1.693661E-011	1	0.000000E+000
1	2.42500024	1.693661E-011	3.436612E-012	0	0.000000E+000
1	2.42504372	3.436612E-012	1.693661E-011	1	0.000000E+000
1	2.42508773	1.693661E-011	3.436612E-012	0	0.000000E+000
1	2.42511146	3.436612E-012	1.693661E-011	1	0.000000E+000
1	2.42525122	1.693661E-011	3.436612E-012	0	0.000000E+000
1	2.42527713	3.436612E-012	1.693661E-011	1	0.000000E+000
1	2.42532587	1.693661E-011	3.436612E-012	0	0.000000E+000
1	2.42533184	3.436612E-012	1.693661E-011	1	0.000000E+000
1	2.42570541	1.693661E-011	3.436612E-012	0	0.000000E+000
1	2.42581784	3.436612E-012	1.693661E-011	1	0.000000E+000
1	2.42587181	1.693661E-011	3.436612E-012	0	0.000000E+000
1	2.42598370	3.436612E-012	1.693661E-011	1	0.000000E+000
1	2.42604793	1.693661E-011	3.436612E-012	0	0.000000E+000
1	2.42610892	3.436612E-012	1.693661E-011	1	0.000000E+000
1	2.42618092	1.693661E-011	3.436612E-012	0	0.000000E+000
1	2.42621015	3.436612E-012	1.693661E-011	1	0.000000E+000
1	2.42625578	1.693661E-011	3.436612E-012	0	0.000000E+000
1	2.42629561	3.436612E-012	1.693661E-011	1	0.000000E+000
1	2.42653281	1.693661E-011	3.436612E-012	0	0.000000E+000
1	2.42656647	3.436612E-012	1.693661E-011	1	0.000000E+000
1	2.42660907	1.693661E-011	3.436612E-012	0	0.000000E+000
1	2.42663322	3.436612E-012	1.693661E-011	1	0.000000E+000
1	2.42675292	1.693661E-011	3.436612E-012	0	0.000000E+000
1	2.42687624	3.436612E-012	1.693661E-011	1	0.000000E+000
1	2.42689029	1.693661E-011	3.436612E-012	0	0.000000E+000
1	2.42701450	3.436612E-012	1.693661E-011	1	0.000000E+000
1	2.42704518	1.693661E-011	3.436612E-012	0	0.000000E+000
1	2.42705776	3.436612E-012	1.693661E-011	1	0.000000E+000
1	2.42714419	1.693661E-011	3.436612E-012	0	0.000000E+000
1	2.42715205	3.436612E-012	1.693661E-011	1	0.000000E+000
1	2.42718965	1.693661E-011	3.436612E-012	0	0.000000E+000
1	2.42722002	3.436612E-012	1.693661E-011	1	0.000000E+000
1	2.42735400	1.693661E-011	3.436612E-012	0	0.000000E+000
1	2.42735787	3.436612E-012	1.693661E-011	1	0.000000E+000
1	2.42748642	1.693661E-011	3.436612E-012	0	0.000000E+000
1	2.42752858	3.436612E-012	1.693661E-011	1	0.000000E+000
1	2.42760911	1.693661E-011	3.436612E-012	0	0.000000E+000
1	2.42800709	3.436612E-012	1.693661E-011	1	0.000000E+000
1	2.42807187	1.693661E-011	3.436612E-012	0	0.000000E+000
1	2.42810296	3.436612E-012	1.693661E-011	1	0.000000E+000
1	2.42964968	1.693661E-011	3.436612E-012	0	0.000000E+000
1	2.42978748	3.436612E-012	1.693661E-011	1	0.000000E+000
1	2.42997013	1.693661E-011	3.436612E-012	0	0.000000E+000
1	2.42999616	3.436612E-012	1.693661E-011	1	0.000000E+000
1	2.43003187	1.693661E-011	3.436612E-012	0	0.000000E+000
1	2.43005302	3.436612E-012	1.693661E-011	1	0.000000E+000
1	2.43019195	1.693661E-011	3.436612E-012	0	0.000000E+000
1	2.43028297	3.436612E-012	1.693661E-011	1	0.000000E+000
1	2.43031005	1.693661E-011	3.436612E-012	0	0.000000E+000
1	2.43065128	3.436612E-012	1.693661E-011	1	0.000000E+000
1	2.43085443	1.693661E-011	3.436612E-012	0	0.000000E+000
1	2.43087766	3.436612E-012	1.693661E-011	1	0.000000E+000
1	2.43112416	1.693661E-011	3.436612E-012	0	0.000000E+000
1	2.43134456	3.436612E-012	1.693661E-011	1	0.000000E+000
1	2.43182332	1.693661E-011	3.436612E-012	0	0.000000E+000
1	2.43185676	3.436612E-012	1.693661E-011	1	0.000000E+000
1	2.43236749	1.693661E-011	3.436612E-012	0	0.000000E+000
1	2.43238496	3.436612E-012	1.693661E-011	1	0.000000E+000
1	2.43244309	1.693661E-011	3.436612E-012	0	0.000000E+000
1	2.43246899	3.436612E-012	1.693661E-011	1	0.000000E+000
1	2.43264704	1.693661E-011	3.436612E-012	0	0.000000E+000
1	2.43267288	3.436612E-012	1.693661E-011	1	0.000000E+000
1	2.43275679	1.693661E-011	3.436612E-012	0	0.000000E+000
1	2.43278667	3.436612E-012	1.693661E-011	1	0.000000E+000
1	2.43283203	1.693661E-011	3.436612E-012	0	0.000000E+000
1	2.43305285	3.436612E-012	1.693661E-011	1	0.000000E+000
1	2.43323749	1.693661E-011	3.436612E-012	0	0.000000E+000
1	2.43329481	3.436612E-012	1.693661E-011	1	0.000000E+000
1	2.43338066	1.693661E-011	3.436612E-012	0	0.000000E+000
1	2.43341012	3.436612E-012	1.693661E-011	1	0.000000E+000
1	2.43387002	1.693661E-011	3.436612E-012	0	0.000000E+000
1	2.43390533	3.436612E-012	1.693661E-011	1	0.000000E+000
1	2.43406670	1.693661E-011	3.436612E-012	0	0.000000E+000
1	2.43412744	3.436612E-012	1.693661E-011	1	0.000000E+000
1	2.43421704	1.693661E-011	3.436612E-012	0	0.000000E+000
1	2.43425103	3.436612E-012	1.693661E-011	1	0.000000E+000
1	2.43429501	1.693661E-011	3.436612E-012	0	0.000000E+000
1	2.43431552	3.436612E-012	1.693661E-011	1	0.000000E+000
1	2.43452075	1.693661E-011	3.436612E-012	0	0.000000E+000
1	2.43474129	3.436612E-012	1.693661E-011	1	0.000000E+000
1	2.43485249	1.693661E-011	3.436612E-012	0	0.000000E+000
1	2.43504421	3.436612E-012	1.693661E-011	1	0.000000E+000
1	2.43523442	1.693661E-011	3.436612E-012	0	0.000000E+000
1	2.43526885	3.436612E-012	1.693661E-011	1	0.000000E+000
1	2.43540205	1.693661E-011	3.436612E-012	0	0.000000E+000
1	2.43541556	3.436612E-012	1.693661E-011	1	0.000000E+000
1	2.43595464	1.693661E-011	3.436612E-012	0	0.000000E+000
1	2.43598176	3.436612E-012	1.693661E-011	1	0.000000E+000
1	2.43638117	1.693661E-011	3.436612E-012	0	0.000000E+000
1	2.43642658	3.436612E-012	1.693661E-011	1	0.000000E+000
1	2.43673755	1.693661E-011	3.436612E-012	0	0.000000E+000
1	2.43676610	3.436612E-012	1.693661E-011	1	0.000000E+000
1	2.43679439	1.693661E-011	3.436612E-012	0	0.000000E+000
1	2.43720650	3.436612E-012	1.693661E-011	1	0.000000E+000
1	2.43744803	1.693661E-011	3.436612E-012	0	0.000000E+000
1	2.43746606	3.436612E-012	1.693661E-011	1	0.000000E+000
1	2.43782568	1.693661E-011	3.436612E-012	0	0.000000E+000
1	2.43808418	3.436612E-012	1.693661E-011	1	0.000000E+000
1	2.43812372	1.693661E-011	3.436612E-012	0	0.000000E+000
1	2.43812681	3.436612E-012	1.693661E-011	1	0.000000E+000
1	2.43856124	1.693661E-011	3.436612E-012	0	0.000000E+000
1	2.43863837	3.436612E-012	1.693661E-011	1	0.000000E+000
1	2.43874579	1.693661E-011	3.436612E-012	0	0.000000E+000
1	2.43888479	3.436612E-012	1.693661E-011	1	0.000000E+000
1	2.43929637	1.693661E-011	3.436612E-012	0	0.000000E+000
1	2.43932639	3.436612E-012	1.693661E-011	1	0.000000E+000
1	2.43936593	1.693661E-011	3.436612E-012	0	0.000000E+000
1	2.43939173	3.436612E-012	1.693661E-011	1	0.000000E+000
1	2.43995348	1.693661E-011	3.436612E-012	0	0.000000E+000
1	2.43998406	3.436612E-012	1.693661E-011	1	0.000000E+000
1	2.44010969	1.693661E-011	3.436612E-012	0	0.000000E+000
1	2.44018426	3.436612E-012	1.693661E-011	1	0.000000E+000
1	2.44042776	1.693661E-011	3.436612E-012	0	0.000000E+000
1	2.44045786	3.436612E-012	1.693661E-011	1	0.000000E+000
1	2.44066325	1.693661E-011	3.436612E-012	0	0.000000E+000
1	2.44069358	3.436612E-012	1.693661E-011	1	0.000000E+000
1	2.44092875	1.693661E-011	3.436612E-012	0	0.000000E+000
1	2.44100366	3.436612E-012	1.693661E-011	1	0.000000E+000
1	2.44116997	1.693661E-011	3.436612E-012	0	0.000000E+000
1	2.44119059	3.436612E-012	1.693661E-011	1	0.000000E+000
1	2.44145496	1.693661E-011	3.436612E-012	0	0.000000E+000
1	2.44146935	3.436612E-012	1.693661E-011	1	0.000000E+000
1	2.44156103	1.693661E-011	3.436612E-012	0	0.000000E+000
1	2.44160442	3.436612E-012	1.693661E-011	1	0.000000E+000
1	2.44162685	1.693661E-011	3.436612E-012	0	0.000000E+000
1	2.44164504	3.436612E-012	1.693661E-011	1	0.000000E+000
1	2.44204038	1.693661E-011	3.436612E-012	0	0.000000E+000
1	2.44205213	3.436612E-012	1.693661E-011	1	0.000000E+000
1	2.44216661	1.693661E-011	3.436612E-012	0	0.000000E+000
1	2.44220214	3.436612E-012	1.693661E-011	1	0.000000E+000
1	2.44227470	1.693661E-011	3.436612E-012	0	0.000000E+000
1	2.44239053	3.436612E-012	1.693661E-011	1	0.000000E+000
1	2.44241934	1.693661E-011	3.436612E-012	0	0.000000E+000
1	2.44246621	3.436612E-012	1.693661E-011	1	0.000000E+000
1	2.44258320	1.693661E-011	3.436612E-012	0	0.000000E+000
1	2.44261833	3.436612E-012	1.693661E-011	1	0.000000E+000
1	2.44279625	1.693661E-011	3.436612E-012	0	0.000000E+000
1	2.44313535	3.436612E-012	1.693661E-011	1	0.000000E+000
1	2.44320480	1.693661E-011	3.436612E-012	0	0.000000E+000
1	2.44323071	3.436612E-012	1.693661E-011	1	0.000000E+000
1	2.44330181	1.693661E-011	3.436612E-012	0	0.000000E+000
1	2.44337884	3.436612E-012	1.693661E-011	1	0.000000E+000
1	2.44366921	1.693661E-011	3.436612E-012	0	0.000000E+000
1	2.44368381	3.436612E-012	1.693661E-011	1	0.000000E+000
1	2.44375727	1.693661E-011	3.436612E-012	0	0.000000E+000
1	2.44380308	3.436612E-012	1.693661E-011	1	0.000000E+000
1	2.44380814	1.693661E-011	3.436612E-012	0	0.000000E+000
1	2.44383120	3.436612E-012	1.693661E-011	1	0.000000E+000
1	2.44396375	1.693661E-011	3.436612E-012	0	0.000000E+000
1	2.44400789	3.436612E-012	1.693661E-011	1	0.000000E+000
1	2.44410016	1.693661E-011	3.436612E-012	0	0.000000E+000
1	2.44415594	3.436612E-012	1.693661E-011	1	0.000000E+000
1	2.44440165	1.693661E-011	3.436612E-012	0	0.000000E+000
1	2.44442399	3.436612E-012	1.693661E-011	1	0.000000E+000
1	2.44509337	1.693661E-011	3.436612E-012	0	0.000000E+000
1	2.44511981	3.436612E-012	1.693661E-011	1	0.000000E+000
1	2.44515209	1.693661E-011	3.436612E-012	0	0.000000E+000
1	2.44518600	3.436612E-012	1.693661E-011	1	0.000000E+000
1	2.44534957	1.693661E-011	3.436612E-012	0	0.000000E+000
1	2.44537021	3.436612E-012	1.693661E-011	1	0.000000E+000
1	2.44544942	1.693661E-011	3.436612E-012	0	0.000000E+000
1	2.44546481	3.436612E-012	1.693661E-011	1	0.000000E+000
1	2.44565187	1.693661E-011	3.436612E-012	0	0.000000E+000
1	2.44568874	3.436612E-012	1.693661E-011	1	0.000000E+000
1	2.44576620	1.693661E-011	3.436612E-012	0	0.000000E+000
1	2.44580450	3.436612E-012	1.693661E-011	1	0.000000E+000
1	2.44594170	1.693661E-011	3.436612E-012	0	0.000000E+000
1	2.44596910	3.436612E-012	1.693661E-011	1	0.000000E+000
1	2.44615559	1.693661E-011	3.436612E-012	0	0.000000E+000
1	2.44617562	3.436612E-012	1.693661E-011	1	0.000000E+000
1	2.44631622	1.693661E-011	3.436612E-012	0	0.000000E+000
1	2.44649828	3.436612E-012	1.693661E-011	1	0.000000E+000
1	2.44659859	1.693661E-011	3.436612E-012	0	0.000000E+000
1	2.44660441	3.436612E-012	1.693661E-011	1	0.000000E+000
1	2.44679243	1.693661E-011	3.436612E-012	0	0.000000E+000
1	2.44681378	3.436612E-012	1.693661E-011	1	0.000000E+000
1	2.44683345	1.693661E-011	3.436612E-012	0	0.000000E+000
1	2.44697908	3.436612E-012	1.693661E-011	1	0.000000E+000
1	2.44713616	1.693661E-011	3.436612E-012	0	0.000000E+000
1	2.44715497	3.436612E-012	1.693661E-011	1	0.000000E+000
1	2.44737724	1.693661E-011	3.436612E-012	0	0.000000E+000
1	2.44741173	3.436612E-012	1.693661E-011	1	0.000000E+000
1	2.44755041	1.693661E-011	3.436612E-012	0	0.000000E+000
1	2.44758233	3.436612E-012	1.693661E-011	1	0.000000E+000
1	2.44796458	1.693661E-011	3.436612E-012	0	0.000000E+000
1	2.44799822	3.436612E-012	1.693661E-011	1	0.000000E+000
1	2.44802704	1.693661E-011	3.436612E-012	0	0.000000E+000
1	2.44803104	3.436612E-012	1.693661E-011	1	0.000000E+000
1	2.44817289	1.693661E-011	3.436612E-012	0	0.000000E+000
1	2.44823821	3.436612E-012	1.693661E-011	1	0.000000E+000
1	2.44837576	1.693661E-011	3.436612E-012	0	0.000000E+000
1	2.44840502	3.436612E-012	1.693661E-011	1	0.000000E+000
1	2.44859566	1.693661E-011	3.436612E-012	0	0.000000E+000
1	2.44863027	3.436612E-012	1.693661E-011	1	0.000000E+000
1	2.44871641	1.693661E-011	3.436612E-012	0	0.000000E+000
1	2.44897751	3.436612E-012	1.693661E-011	1	0.000000E+000
1	2.44922062	1.693661E-011	3.436612E-012	0	0.000000E+000
1	2.44924695	3.436612E-012	1.693661E-011	1	0.000000E+000
1	2.44931213	1.693661E-011	3.436612E-012	0	0.000000E+000
1	2.44937184	3.436612E-012	1.693661E-011	1	0.000000E+000
1	2.44968645	1.693661E-011	3.436612E-012	0	0.000000E+000
1	2.44972778	3.436612E-012	1.693661E-011	1	0.000000E+000
1	2.44977447	1.693661E-011	3.436612E-012	0	0.000000E+000
1	2.44984771	3.436612E-012	1.693661E-011	1	0.000000E+000
1	2.45021572	1.693661E-011	3.436612E-012	0	0.000000E+000
1	2.45028428	3.436612E-012	1.693661E-011	1	0.000000E+000
1	2.45047362	1.693661E-011	3.436612E-012	0	0.000000E+000
1	2.45050806	3.436612E-012	1.693661E-011	1	0.000000E+000
1	2.45064873	1.693661E-011	3.436612E-012	0	0.000000E+000
1	2.45066647	3.436612E-012	1.693661E-011	1	0.000000E+000
1	2.45131352	1.693661E-011	3.436612E-012	0	0.000000E+000
1	2.45137100	3.436612E-012	1.693661E-011	1	0.000000E+000
1	2.45152224	1.693661E-011	3.436612E-012	0	0.000000E+000
1	2.45153607	3.436612E-012	1.693661E-011	1	0.000000E+000
1	2.45157597	1.693661E-011	3.436612E-012	0	0.000000E+000
1	2.45161519	3.436612E-012	1.693661E-011	1	0.000000E+000
1	2.45204629	1.693661E-011	3.436612E-012	0	0.000000E+000
1	2.45216243	3.436612E-012	1.693661E-011	1	0.000000E+000
1	2.45218061	1.693661E-011	3.436612E-012	0	0.000000E+000
1	2.45221887	3.436612E-012	1.693661E-011	1	0.000000E+000
1	2.45239263	1.693661E-011	3.436612E-012	0	0.000000E+000
1	2.45241808	3.436612E-012	1.693661E-011	1	0.000000E+000
1	2.45264953	1.693661E-011	3.436612E-012	0	0.000000E+000
1	2.45269712	3.436612E-012	1.693661E-011	1	0.000000E+000
1	2.45276334	1.693661E-011	3.436612E-012	0	0.000000E+000
1	2.45278530	3.436612E-012	1.693661E-011	1	0.000000E+000
1	2.45308614	1.693661E-011	3.436612E-012	0	0.000000E+000
1	2.45314154	3.436612E-012	1.693661E-011	1	0.000000E+000
1	2.45320926	1.693661E-011	3.436612E-012	0	0.000000E+000
1	2.45322656	3.436612E-012	1.693661E-011	1	0.000000E+000
1	2.45334325	1.693661E-011	3.436612E-012	0	0.000000E+000
1	2.45346342	3.436612E-012	1.693661E-011	1	0.000000E+000
1	2.45353290	1.693661E-011	3.436612E-012	0	0.000000E+000
1	2.45370024	3.436612E-012	1.693661E-011	1	0.000000E+000
1	2.45376377	1.693661E-011	3.436612E-012	0	0.000000E+000
1	2.45378794	3.436612E-012	1.693661E-011	1	0.000000E+000
1	2.45407908	1.693661E-011	3.436612E-012	0	0.000000E+000
1	2.45410930	3.436612E-012	1.693661E-011	1	0.000000E+000
1	2.45448630	1.693661E-011	3.436612E-012	0	0.000000E+000
1	2.45451852	3.436612E-012	1.693661E-011	1	0.000000E+000
1	2.45457040	1.693661E-011	3.436612E-012	0	0.000000E+000
1	2.45462846	3.436612E-012	1.693661E-011	1	0.000000E+000
1	2.45475041	1.693661E-011	3.436612E-012	0	0.000000E+000
1	2.45479257	3.436612E-012	1.693661E-011	1	0.000000E+000
1	2.45509954	1.693661E-011	3.436612E-012	0	0.000000E+000
1	2.45511924	3.436612E-012	1.693661E-011	1	0.000000E+000
1	2.45516329	1.693661E-011	3.436612E-012	0	0.000000E+000
1	2.45518283	3.436612E-012	1.693661E-011	1	0.000000E+000
1	2.45531452	1.693661E-011	3.436612E-012	0	0.000000E+000
1	2.45536163	3.436612E-012	1.693661E-011	1	0.000000E+000
1	2.45611229	1.693661E-011	3.436612E-012	0	0.000000E+000
1	2.45613369	3.436612E-012	1.693661E-011	1	0.000000E+000
1	2.45627042	1.693661E-011	3.436612E-012	0	0.000000E+000
1	2.45631338	3.436612E-012	1.693661E-011	1	0.000000E+000
1	2.45633078	1.693661E-011	3.436612E-012	0	0.000000E+000
1	2.45639997	3.436612E-012	1.693661E-011	1	0.000000E+000
1	2.45647381	1.693661E-011	3.436612E-012	0	0.000000E+000
1	2.45651136	3.436612E-012	1.693661E-011	1	0.000000E+000
1	2.45672939	1.693661E-011	3.436612E-012	0	0.000000E+000
1	2.45679512	3.436612E-012	1.693661E-011	1	0.000000E+000
1	2.45683428	1.693661E-011	3.436612E-012	0	0.000000E+000
1	2.45695827	3.436612E-012	1.693661E-011	1	0.000000E+000
1	2.45697757	1.693661E-011	3.436612E-012	0	0.000000E+000
1	2.45700310	3.436612E-012	1.693661E-011	1	0.000000E+000
1	2.45777144	1.693661E-011	3.436612E-012	0	0.000000E+000
1	2.45783092	3.436612E-012	1.693661E-011	1	0.000000E+000
1	2.45878439	1.693661E-011	3.436612E-012	0	0.000000E+000
1	2.45883485	3.436612E-012	1.693661E-011	1	0.000000E+000
1	2.45918512	1.693661E-011	3.436612E-012	0	0.000000E+000
1	2.45920591	3.436612E-012	1.693661E-011	1	0.000000E+000
1	2.45923375	1.693661E-011	3.436612E-012	0	0.000000E+000
1	2.45929541	3.436612E-012	1.693661E-011	1	0.000000E+000
1	2.45969564	1.693661E-011	3.436612E-012	0	0.000000E+000
1	2.45973374	3.436612E-012	1.693661E-011	1	0.000000E+000
1	2.46017282	1.693661E-011	3.436612E-012	0	0.000000E+000
1	2.46020016	3.436612E-012	1.693661E-011	1	0.000000E+000
1	2.46031492	1.693661E-011	3.436612E-012	0	0.000000E+000
1	2.46033578	3.436612E-012	1.693661E-011	1	0.000000E+000
1	2.46052377	1.693661E-011	3.436612E-012	0	0.000000E+000
1	2.46055750	3.436612E-012	1.693661E-011	1	0.000000E+000
1	2.46111232	1.693661E-011	3.436612E-012	0	0.000000E+000
1	2.46115405	3.436612E-012	1.693661E-011	1	0.000000E+000
1	2.46138809	1.693661E-011	3.436612E-012	0	0.000000E+000
1	2.46140309	3.436612E-012	1.693661E-011	1	0.000000E+000
1	2.46224308	1.693661E-011	3.436612E-012	0	0.000000E+000
1	2.46225467	3.436612E-012	1.693661E-011	1	0.000000E+000
1	2.46256151	1.693661E-011	3.436612E-012	0	0.000000E+000
1	2.46259020	3.436612E-012	1.693661E-011	1	0.000000E+000
1	2.46295680	1.693661E-011	3.436612E-012	0	0.000000E+000
1	2.46304484	3.436612E-012	1.693661E-011	1	0.000000E+000
1	2.46309790	1.693661E-011	3.436612E-012	0	0.000000E+000
1	2.46312267	3.436612E-012	1.693661E-011	1	0.000000E+000
1	2.46394548	1.693661E-011	3.436612E-012	0	0.000000E+000
1	2.46398360	3.436612E-012	1.693661E-011	1	0.000000E+000
1	2.46399070	1.693661E-011	3.436612E-012	0	0.000000E+000
1	2.46406224	3.436612E-012	1.693661E-011	1	0.000000E+000
1	2.46458520	1.693661E-011	3.436612E-012	0	0.000000E+000
1	2.46461612	3.436612E-012	1.693661E-011	1	0.000000E+000
1	2.46463074	1.693661E-011	3.436612E-012	0	0.000000E+000
1	2.65118362	3.463535E-012	1.696354E-011	1	0.000000E+000
1	2.65122388	1.696354E-011	3.463535E-012	0	0.000000E+000
1	2.65124555	3.463535E-012	1.696354E-011	1	0.000000E+000
1	2.65132039	1.696354E-011	3.463535E-012	0	0.000000E+000
1	2.65136061	3.463535E-012	1.696354E-011	1	0.000000E+000
1	2.65137092	1.696354E-011	3.463535E-012	0	0.000000E+000
1	2.65144482	3.463535E-012	1.696354E-011	1	0.000000E+000
1	2.65157540	1.696354E-011	3.463535E-012	0	0.000000E+000
1	2.65160499	3.463535E-012	1.696354E-011	1	0.000000E+000
1	2.65289203	1.696354E-011	3.463535E-012	0	0.000000E+000
1	2.65297442	3.463535E-012	1.696354E-011	1	0.000000E+000
1	2.65373917	1.696354E-011	3.463535E-012	0	0.000000E+000
1	2.65378123	3.463535E-012	1.696354E-011	1	0.000000E+000
1	2.65417434	1.696354E-011	3.463535E-012	0	0.000000E+000
1	8.74978233	3.348898E-012	1.684890E-011	1	0.000000E+000
1	8.75011394	1.684890E-011	3.348898E-012	0	0.000000E+000
1	8.75013902	3.348898E-012	1.684890E-011	1	0.000000E+000
1	8.75033152	1.684890E-011	3.348898E-012	0	0.000000E+000
1	8.75036015	3.348898E-012	1.684890E-011	1	0.000000E+000
1	8.75105745	1.684890E-011	3.348898E-012	0	0.000000E+000
1	8.75107183	3.348898E-012	1.684890E-011	1	0.000000E+000
1	8.75135669	1.684890E-011	3.348898E-012	0	0.000000E+000
1	8.75138382	3.348898E-012	1.684890E-011	1	0.000000E+000
1	8.75152844	1.684890E-011	3.348898E-012	0	0.000000E+000
1	8.75156280	3.348898E-012	1.684890E-011	1	0.000000E+000
1	8.75190780	1.684890E-011	3.348898E-012	0	0.000000E+000
1	8.75196195	3.348898E-012	1.684890E-011	1	0.000000E+000
1	8.75204095	1.684890E-011	3.348898E-012	0	0.000000E+000
1	8.75206565	3.348898E-012	1.684890E-011	1	0.000000E+000
1	8.75217839	1.684890E-011	3.348898E-012	0	0.000000E+000
1	8.75219348	3.348898E-012	1.684890E-011	1	0.000000E+000
1	8.75249569	1.684890E-011	3.348898E-012	0	0.000000E+000
1	8.75252594	3.348898E-012	1.684890E-011	1	0.000000E+000
1	8.75306146	1.684890E-011	3.348898E-012	0	0.000000E+000
1	8.75306548	3.348898E-012	1.684890E-011	1	0.000000E+000
1	8.75310456	1.684890E-011	3.348898E-012	0	0.000000E+000
1	8.75311416	3.348898E-012	1.684890E-011	1	0.000000E+000
1	8.75316307	1.684890E-011	3.348898E-012	0	0.000000E+000
1	8.75324690	3.348898E-012	1.684890E-011	1	0.000000E+000
1	8.75334857	1.684890E-011	3.348898E-012	0	0.000000E+000
1	8.75341350	3.348898E-012	1.684890E-011	1	0.000000E+000
1	8.75357754	1.684890E-011	3.348898E-012	0	0.000000E+000
1	8.75360649	3.348898E-012	1.684890E-011	1	0.000000E+000
1	8.75372307	1.684890E-011	3.348898E-012	0	0.000000E+000
1	8.75372935	3.348898E-012	1.684890E-011	1	0.000000E+000
1	8.75380573	1.684890E-011	3.348898E-012	0	0.000000E+000
1	8.75381549	3.348898E-012	1.684890E-011	1	0.000000E+000
1	8.75390527	1.684890E-011	3.348898E-012	0	0.000000E+000
1	8.75394450	3.348898E-012	1.684890E-011	1	0.000000E+000
1	8.75414876	1.684890E-011	3.348898E-012	0	0.000000E+000
1	8.75418194	3.348898E-012	1.684890E-011	1	0.000000E+000
1	8.75427971	1.684890E-011	3.348898E-012	0	0.000000E+000
1	8.75439618	3.348898E-012	1.684890E-011	1	0.000000E+000
1	8.75455376	1.684890E-011	3.348898E-012	0	0.000000E+000
1	8.75457726	3.348898E-012	1.684890E-011	1	0.000000E+000
1	8.75471355	1.684890E-011	3.348898E-012	0	0.000000E+000
1	8.75473608	3.348898E-012	1.684890E-011	1	0.000000E+000
1	8.75497483	1.684890E-011	3.348898E-012	0	0.000000E+000
1	8.75497885	3.348898E-012	1.684890E-011	1	0.000000E+000
1	8.75511484	1.684890E-011	3.348898E-012	0	0.000000E+000
1	8.75514070	3.348898E-012	1.684890E-011	1	0.000000E+000
1	8.75541548	1.684890E-011	3.348898E-012	0	0.000000E+000
1	8.75545050	3.348898E-012	1.684890E-011	1	0.000000E+000
1	8.75564777	1.684890E-011	3.348898E-012	0	0.000000E+000
1	8.75566610	3.348898E-012	1.684890E-011	1	0.000000E+000
1	8.75574037	1.684890E-011	3.348898E-012	0	0.000000E+000
1	8.75616897	3.348898E-012	1.684890E-011	1	0.000000E+000
1	8.75620659	1.684890E-011	3.348898E-012	0	0.000000E+000
1	8.75625006	3.348898E-012	1.684890E-011	1	0.000000E+000
1	8.75700661	1.684890E-011	3.348898E-012	0	0.000000E+000
1	8.75703147	3.348898E-012	1.684890E-011	1	0.000000E+000
1	8.75706153	1.684890E-011	3.348898E-012	0	0.000000E+000
1	8.75708686	3.348898E-012	1.684890E-011	1	0.000000E+000
1	8.75733121	1.684890E-011	3.348898E-012	0	0.000000E+000
1	8.75735916	3.348898E-012	1.684890E-011	1	0.000000E+000
1	8.75742185	1.684890E-011	3.348898E-012	0	0.000000E+000
1	8.75754847	3.348898E-012	1.684890E-011	1	0.000000E+000
1	8.75760702	1.684890E-011	3.348898E-012	0	0.000000E+000
1	8.75767045	3.348898E-012	1.684890E-011	1	0.000000E+000
1	8.75768696	1.684890E-011	3.348898E-012	0	0.000000E+000
1	8.75770588	3.348898E-012	1.684890E-011	1	0.000000E+000
1	8.75784376	1.684890E-011	3.348898E-012	0	0.000000E+000
1	8.75797188	3.348898E-012	1.684890E-011	1	0.000000E+000
1	8.75812921	1.684890E-011	3.348898E-012	0	0.000000E+000
1	8.75813800	3.348898E-012	1.684890E-011	1	0.000000E+000
1	8.75824274	1.684890E-011	3.348898E-012	0	0.000000E+000
1	8.75824755	3.348898E-012	1.684890E-011	1	0.000000E+000
1	8.75845647	1.684890E-011	3.348898E-012	0	0.000000E+000
1	8.75866014	3.348898E-012	1.684890E-011	1	0.000000E+000
1	8.75880029	1.684890E-011	3.348898E-012	0	0.000000E+000
1	8.75882026	3.348898E-012	1.684890E-011	1	0.000000E+000
1	8.75892226	1.684890E-011	3.348898E-012	0	0.000000E+000
1	8.75893537	3.348898E-012	1.684890E-011	1	0.000000E+000
1	8.75895567	1.684890E-011	3.348898E-012	0	0.000000E+000
1	8.75896887	3.348898E-012	1.684890E-011	1	0.000000E+000
1	8.75910309	1.684890E-011	3.348898E-012	0	0.000000E+000
1	8.75917078	3.348898E-012	1.684890E-011	1	0.000000E+000
1	8.75926771	1.684890E-011	3.348898E-012	0	0.000000E+000
1	8.75929928	3.348898E-012	1.684890E-011	1	0.000000E+000
1	8.75936003	1.684890E-011	3.348898E-012	0	0.000000E+000
1	8.75951574	3.348898E-012	1.684890E-011	1	0.000000E+000
1	8.75977788	1.684890E-011	3.348898E-012	0	0.000000E+000
1	8.75983556	3.348898E-012	1.684890E-011	1	0.000000E+000
1	8.75990595	1.684890E-011	3.348898E-012	0	0.000000E+000
1	8.75991240	3.348898E-012	1.684890E-011	1	0.000000E+000
1	8.75995613	1.684890E-011	3.348898E-012	0	0.000000E+000
1	8.75996620	3.348898E-012	1.684890E-011	1	0.000000E+000
1	8.76038529	1.684890E-011	3.348898E-012	0	0.000000E+000
1	8.76040971	3.348898E-012	1.684890E-011	1	0.000000E+000
1	8.76065219	1.684890E-011	3.348898E-012	0	0.000000E+000
1	8.76067746	3.348898E-012	1.684890E-011	1	0.000000E+000
1	8.76073639	1.684890E-011	3.348898E-012	0	0.000000E+000
1	8.76079042	3.348898E-012	1.684890E-011	1	0.000000E+000
1	8.76096264	1.684890E-011	3.348898E-012	0	0.000000E+000
1	8.76098219	3.348898E-012	1.684890E-011	1	0.000000E+000
1	8.76101520	1.684890E-011	3.348898E-012	0	0.000000E+000
1	8.76102820	3.348898E-012	1.684890E-011	1	0.000000E+000
1	8.76109612	1.684890E-011	3.348898E-012	0	0.000000E+000
1	8.76112148	3.348898E-012	1.684890E-011	1	0.000000E+000
1	8.76118063	1.684890E-011	3.348898E-012	0	0.000000E+000
1	8.76125797	3.348898E-012	1.684890E-011	1	0.000000E+000
1	8.76138068	1.684890E-011	3.348898E-012	0	0.000000E+000
1	8.76140366	3.348898E-012	1.684890E-011	1	0.000000E+000
1	8.76169084	1.684890E-011	3.348898E-012	0	0.000000E+000
1	8.76172763	3.348898E-012	1.684890E-011	1	0.000000E+000
1	8.76191331	1.684890E-011	3.348898E-012	0	0.000000E+000
1	8.76192286	3.348898E-012	1.684890E-011	1	0.000000E+000
1	8.76210803	1.684890E-011	3.348898E-012	0	0.000000E+000
1	8.76214518	3.348898E-012	1.684890E-011	1	0.000000E+000
1	8.76280561	1.684890E-011	3.348898E-012	0	0.000000E+000
1	8.76282196	3.348898E-012	1.684890E-011	1	0.000000E+000
1	8.76290405	1.684890E-011	3.348898E-012	0	0.000000E+000
1	8.76294811	3.348898E-012	1.684890E-011	1	0.000000E+000
1	8.76323770	1.684890E-011	3.348898E-012	0	0.000000E+000
1	8.76338464	3.348898E-012	1.684890E-011	1	0.000000E+000
1	8.76380518	1.684890E-011	3.348898E-012	0	0.000000E+000
1	8.76388901	3.348898E-012	1.684890E-011	1	0.000000E+000
1	8.76403025	1.684890E-011	3.348898E-012	0	0.000000E+000
1	8.76404898	3.348898E-012	1.684890E-011	1	0.000000E+000
1	8.76410695	1.684890E-011	3.348898E-012	0	0.000000E+000
1	8.76418767	3.348898E-012	1.684890E-011	1	0.000000E+000
1	8.76434467	1.684890E-011	3.348898E-012	0	0.000000E+000
1	8.76437136	3.348898E-012	1.684890E-011	1	0.000000E+000
1	8.76466146	1.684890E-011	3.348898E-012	0	0.000000E+000
1	8.76472107	3.348898E-012	1.684890E-011	1	0.000000E+000
1	8.76488104	1.684890E-011	3.348898E-012	0	0.000000E+000
1	8.76491291	3.348898E-012	1.684890E-011	1	0.000000E+000
1	8.76508107	1.684890E-011	3.348898E-012	0	0.000000E+000
1	8.76514248	3.348898E-012	1.684890E-011	1	0.000000E+000
1	8.76517599	1.684890E-011	3.348898E-012	0	0.000000E+000
1	8.76520059	3.348898E-012	1.684890E-011	1	0.000000E+000
1	8.76523673	1.684890E-011	3.348898E-012	0	0.000000E+000
1	8.76529204	3.348898E-012	1.684890E-011	1	0.000000E+000
1	8.76534101	1.684890E-011	3.348898E-012	0	0.000000E+000
1	8.76535418	3.348898E-012	1.684890E-011	1	0.000000E+000
1	8.76541786	1.684890E-011	3.348898E-012	0	0.000000E+000
1	8.76545609	3.348898E-012	1.684890E-011	1	0.000000E+000
1	8.76572536	1.684890E-011	3.348898E-012	0	0.000000E+000
1	8.76582059	3.348898E-012	1.684890E-011	1	0.000000E+000
1	8.76601898	1.684890E-011	3.348898E-012	0	0.000000E+000
1	8.76603387	3.348898E-012	1.684890E-011	1	0.000000E+000
1	8.76612783	1.684890E-011	3.348898E-012	0	0.000000E+000
1	8.76615425	3.348898E-012	1.684890E-011	1	0.000000E+000
1	8.76615872	1.684890E-011	3.348898E-012	0	0.000000E+000
1	8.76620885	3.348898E-012	1.684890E-011	1	0.000000E+000
1	8.76633592	1.684890E-011	3.348898E-012	0	0.000000E+000
1	8.76634588	3.348898E-012	1.684890E-011	1	0.000000E+000
1	8.76656827	1.684890E-011	3.348898E-012	0	0.000000E+000
1	8.76660300	3.348898E-012	1.684890E-011	1	0.000000E+000
1	8.76669040	1.684890E-011	3.348898E-012	0	0.000000E+000
1	8.76688458	3.348898E-012	1.684890E-011	1	0.000000E+000
1	8.76786894	1.684890E-011	3.348898E-012	0	0.000000E+000
1	8.76788695	3.348898E-012	1.684890E-011	1	0.000000E+000
1	8.76813657	1.684890E-011	3.348898E-012	0	0.000000E+000
1	8.76816808	3.348898E-012	1.684890E-011	1	0.000000E+000
1	8.76825333	1.684890E-011	3.348898E-012	0	0.000000E+000
1	8.76826576	3.348898E-012	1.684890E-011	1	0.000000E+000
1	8.76838757	1.684890E-011	3.348898E-012	0	0.000000E+000
1	8.76840626	3.348898E-012	1.684890E-011	1	0.000000E+000
1	8.76867863	1.684890E-011	3.348898E-012	0	0.000000E+000
1	8.76870360	3.348898E-012	1.684890E-011	1	0.000000E+000
1	8.76896574	1.684890E-011	3.348898E-012	0	0.000000E+000
1	8.76899634	3.348898E-012	1.684890E-011	1	0.000000E+000
1	8.76911971	1.684890E-011	3.348898E-012	0	0.000000E+000
1	8.76913173	3.348898E-012	1.684890E-011	1	0.000000E+000
1	8.76951200	1.684890E-011	3.348898E-012	0	0.000000E+000
1	8.76953588	3.348898E-012	1.684890E-011	1	0.000000E+000
1	8.76958182	1.684890E-011	3.348898E-012	0	0.000000E+000
1	8.76963592	3.348898E-012	1.684890E-011	1	0.000000E+000
1	8.76965449	1.684890E-011	3.348898E-012	0	0.000000E+000
1	8.76970191	3.348898E-012	1.684890E-011	1	0.000000E+000
1	8.76978705	1.684890E-011	3.348898E-012	0	0.000000E+000
1	8.76981696	3.348898E-012	1.684890E-011	1	0.000000E+000
1	8.76996181	1.684890E-011	3.348898E-012	0	0.000000E+000
1	8.77001346	3.348898E-012	1.684890E-011	1	0.000000E+000
1	8.77025584	1.684890E-011	3.348898E-012	0	0.000000E+000
1	8.77030050	3.348898E-012	1.684890E-011	1	0.000000E+000
1	8.77039464	1.684890E-011	3.348898E-012	0	0.000000E+000
1	8.77042291	3.348898E-012	1.684890E-011	1	0.000000E+000
1	8.77063217	1.684890E-011	3.348898E-012	0	0.000000E+000
1	8.77067055	3.348898E-012	1.684890E-011	1	0.000000E+000
1	8.77075195	1.684890E-011	3.348898E-012	0	0.000000E+000
1	8.77076579	3.348898E-012	1.684890E-011	1	0.000000E+000
1	8.77085839	1.684890E-011	3.348898E-012	0	0.000000E+000
1	8.77087952	3.348898E-012	1.684890E-011	1	0.000000E+000
1	8.77126580	1.684890E-011	3.348898E-012	0	0.000000E+000
1	8.77128843	3.348898E-012	1.684890E-011	1	0.000000E+000
1	8.77132173	1.684890E-011	3.348898E-012	0	0.000000E+000
1	8.77140516	3.348898E-012	1.684890E-011	1	0.000000E+000
1	8.77164017	1.684890E-011	3.348898E-012	0	0.000000E+000
1	8.77165508	3.348898E-012	1.684890E-011	1	0.000000E+000
1	8.77180225	1.684890E-011	3.348898E-012	0	0.000000E+000
1	8.77181059	3.348898E-012	1.684890E-011	1	0.000000E+000
1	8.77202600	1.684890E-011	3.348898E-012	0	0.000000E+000
1	8.77209127	3.348898E-012	1.684890E-011	1	0.000000E+000
1	8.77227971	1.684890E-011	3.348898E-012	0	0.000000E+000
1	8.77230974	3.348898E-012	1.684890E-011	1	0.000000E+000
1	8.77236441	1.684890E-011	3.348898E-012	0	0.000000E+000
1	8.77237550	3.348898E-012	1.684890E-011	1	0.000000E+000
1	8.77260262	1.684890E-011	3.348898E-012	0	0.000000E+000
1	8.77263147	3.348898E-012	1.684890E-011	1	0.000000E+000
1	8.77288474	1.684890E-011	3.348898E-012	0	0.000000E+000
1	8.77289692	3.348898E-012	1.684890E-011	1	0.000000E+000
1	8.77306770	1.684890E-011	3.348898E-012	0	0.000000E+000
1	8.77311534	3.348898E-012	1.684890E-011	1	0.000000E+000
1	8.77319079	1.684890E-011	3.348898E-012	0	0.000000E+000
1	8.77328012	3.348898E-012	1.684890E-011	1	0.000000E+000
1	8.77333820	1.684890E-011	3.348898E-012	0	0.000000E+000
1	8.77339987	3.348898E-012	1.684890E-011	1	0.000000E+000
1	8.77346175	1.684890E-011	3.348898E-012	0	0.000000E+000
1	8.77351124	3.348898E-012	1.684890E-011	1	0.000000E+000
1	8.77357461	1.684890E-011	3.348898E-012	0	0.000000E+000
1	8.77360850	3.348898E-012	1.684890E-011	1	0.000000E+000
1	8.77361409	1.684890E-011	3.348898E-012	0	0.000000E+000
1	8.77365690	3.348898E-012	1.684890E-011	1	0.000000E+000
1	8.77370863	1.684890E-011	3.348898E-012	0	0.000000E+000
1	8.77372960	3.348898E-012	1.684890E-011	1	0.000000E+000
1	8.77395869	1.684890E-011	3.348898E-012	0	0.000000E+000
1	8.77398825	3.348898E-012	1.684890E-011	1	0.000000E+000
1	8.77401230	1.684890E-011	3.348898E-012	0	0.000000E+000
1	8.77404556	3.348898E-012	1.684890E-011	1	0.000000E+000
1	8.77437044	1.684890E-011	3.348898E-012	0	0.000000E+000
1	8.77440562	3.348898E-012	1.684890E-011	1	0.000000E+000
1	8.77443959	1.684890E-011	3.348898E-012	0	0.000000E+000
1	8.77457248	3.348898E-012	1.684890E-011	1	0.000000E+000
1	8.77459018	1.684890E-011	3.348898E-012	0	0.000000E+000
1	8.77480787	3.348898E-012	1.684890E-011	1	0.000000E+000
1	8.77483896	1.684890E-011	3.348898E-012	0	0.000000E+000
1	8.77484828	3.348898E-012	1.684890E-011	1	0.000000E+000
1	8.77502085	1.684890E-011	3.348898E-012	0	0.000000E+000
1	8.77504501	3.348898E-012	1.684890E-011	1	0.000000E+000
1	8.77515222	1.684890E-011	3.348898E-012	0	0.000000E+000
1	8.77518940	3.348898E-012	1.684890E-011	1	0.000000E+000
1	8.77544139	1.684890E-011	3.348898E-012	0	0.000000E+000
1	8.77546208	3.348898E-012	1.684890E-011	1	0.000000E+000
1	8.77550307	1.684890E-011	3.348898E-012	0	0.000000E+000
1	8.77554082	3.348898E-012	1.684890E-011	1	0.000000E+000
1	8.77578934	1.684890E-011	3.348898E-012	0	0.000000E+000
1	8.77581978	3.348898E-012	1.684890E-011	1	0.000000E+000
1	8.77584140	1.684890E-011	3.348898E-012	0	0.000000E+000
1	8.77585563	3.348898E-012	1.684890E-011	1	0.000000E+000
1	8.77592556	1.684890E-011	3.348898E-012	0	0.000000E+000
1	8.77609453	3.348898E-012	1.684890E-011	1	0.000000E+000
1	8.77613476	1.684890E-011	3.348898E-012	0	0.000000E+000
1	8.77616868	3.348898E-012	1.684890E-011	1	0.000000E+000
1	8.77632974	1.684890E-011	3.348898E-012	0	0.000000E+000
1	8.77636884	3.348898E-012	1.684890E-011	1	0.000000E+000
1	8.77649790	1.684890E-011	3.348898E-012	0	0.000000E+000
1	8.77666020	3.348898E-012	1.684890E-011	1	0.000000E+000
1	8.77702432	1.684890E-011	3.348898E-012	0	0.000000E+000
1	8.77707203	3.348898E-012	1.684890E-011	1	0.000000E+000
1	8.77714478	1.684890E-011	3.348898E-012	0	0.000000E+000
1	8.77746564	3.348898E-012	1.684890E-011	1	0.000000E+000
1	8.77757413	1.684890E-011	3.348898E-012	0	0.000000E+000
1	8.77760916	3.348898E-012	1.684890E-011	1	0.000000E+000
1	8.77771676	1.684890E-011	3.348898E-012	0	0.000000E+000
1	8.77773563	3.348898E-012	1.684890E-011	1	0.000000E+000
1	8.77775753	1.684890E-011	3.348898E-012	0	0.000000E+000
1	8.77788927	3.348898E-012	1.684890E-011	1	0.000000E+000
1	8.77792073	1.684890E-011	3.348898E-012	0	0.000000E+000
1	8.77798554	3.348898E-012	1.684890E-011	1	0.000000E+000
1	8.77803142	1.684890E-011	3.348898E-012	0	0.000000E+000
1	8.77804378	3.348898E-012	1.684890E-011	1	0.000000E+000
1	8.77806969	1.684890E-011	3.348898E-012	0	0.000000E+000
1	8.77812551	3.348898E-012	1.684890E-011	1	0.000000E+000
1	8.77831662	1.684890E-011	3.348898E-012	0	0.000000E+000
1	8.77837127	3.348898E-012	1.684890E-011	1	0.000000E+000
1	8.77858082	1.684890E-011	3.348898E-012	0	0.000000E+000
1	8.77863680	3.348898E-012	1.684890E-011	1	0.000000E+000
1	8.77883817	1.684890E-011	3.348898E-012	0	0.000000E+000
1	8.77888969	3.348898E-012	1.684890E-011	1	0.000000E+000
1	8.77904584	1.684890E-011	3.348898E-012	0	0.000000E+000
1	8.77918769	3.348898E-012	1.684890E-011	1	0.000000E+000
1	8.77926577	1.684890E-011	3.348898E-012	0	0.000000E+000
1	8.77929657	3.348898E-012	1.684890E-011	1	0.000000E+000
1	8.77935553	1.684890E-011	3.348898E-012	0	0.000000E+000
1	8.77942701	3.348898E-012	1.684890E-011	1	0.000000E+000
1	8.77956406	1.684890E-011	3.348898E-012	0	0.000000E+000
1	8.77958460	3.348898E-012	1.684890E-011	1	0.000000E+000
1	8.77965867	1.684890E-011	3.348898E-012	0	0.000000E+000
1	8.77969218	3.348898E-012	1.684890E-011	1	0.000000E+000
1	8.77973045	1.684890E-011	3.348898E-012	0	0.000000E+000
1	8.77977415	3.348898E-012	1.684890E-011	1	0.000000E+000
1	8.77988900	1.684890E-011	3.348898E-012	0	0.000000E+000
1	8.78003232	3.348898E-012	1.684890E-011	1	0.000000E+000
1	8.78008015	1.684890E-011	3.348898E-012	0	0.000000E+000
1	8.78009341	3.348898E-012	1.684890E-011	1	0.000000E+000
1	8.78028993	1.684890E-011	3.348898E-012	0	0.000000E+000
1	8.78031099	3.348898E-012	1.684890E-011	1	0.000000E+000
1	8.78040799	1.684890E-011	3.348898E-012	0	0.000000E+000
1	8.78055442	3.348898E-012	1.684890E-011	1	0.000000E+000
1	8.78100821	1.684890E-011	3.348898E-012	0	0.000000E+000
1	8.78102142	3.348898E-012	1.684890E-011	1	0.000000E+000
1	8.78126331	1.684890E-011	3.348898E-012	0	0.000000E+000
1	8.78129851	3.348898E-012	1.684890E-011	1	0.000000E+000
1	8.78208758	1.684890E-011	3.348898E-012	0	0.000000E+000
1	8.78265532	3.348898E-012	1.684890E-011	1	0.000000E+000
1	8.78270772	1.684890E-011	3.348898E-012	0	0.000000E+000
1	8.78274663	3.348898E-012	1.684890E-011	1	0.000000E+000
1	8.78293548	1.684890E-011	3.348898E-012	0	0.000000E+000
1	8.78294716	3.348898E-012	1.684890E-011	1	0.000000E+000
1	8.78316417	1.684890E-011	3.348898E-012	0	0.000000E+000
1	8.78320275	3.348898E-012	1.684890E-011	1	0.000000E+000
1	8.78372788	1.684890E-011	3.348898E-012	0	0.000000E+000
1	8.78376379	3.348898E-012	1.684890E-011	1	0.000000E+000
1	8.78377332	1.684890E-011	3.348898E-012	0	0.000000E+000
1	8.78377944	3.348898E-012	1.684890E-011	1	0.000000E+000
1	8.78395480	1.684890E-011	3.348898E-012	0	0.000000E+000
1	8.78399955	3.348898E-012	1.684890E-011	1	0.000000E+000
1	8.78439861	1.684890E-011	3.348898E-012	0	0.000000E+000
1	8.78445700	3.348898E-012	1.684890E-011	1	0.000000E+000
1	8.78501882	1.684890E-011	3.348898E-012	0	0.000000E+000
1	8.78508075	3.348898E-012	1.684890E-011	1	0.000000E+000
1	8.78528797	1.684890E-011	3.348898E-012	0	0.000000E+000
1	8.78531724	3.348898E-012	1.684890E-011	1	0.000000E+000
1	8.78539410	1.684890E-011	3.348898E-012	0	0.000000E+000
1	8.78541565	3.348898E-012	1.684890E-011	1	0.000000E+000
1	8.78575400	1.684890E-011	3.348898E-012	0	0.000000E+000
1	8.78580313	3.348898E-012	1.684890E-011	1	0.000000E+000
1	8.78593929	1.684890E-011	3.348898E-012	0	0.000000E+000
1	8.78603076	3.348898E-012	1.684890E-011	1	0.000000E+000
1	8.78699443	1.684890E-011	3.348898E-012	0	0.000000E+000
1	8.78704314	3.348898E-012	1.684890E-011	1	0.000000E+000
1	8.78737847	1.684890E-011	3.348898E-012	0	0.000000E+000
1	8.78742512	3.348898E-012	1.684890E-011	1	0.000000E+000
1	8.78755256	1.684890E-011	3.348898E-012	0	0.000000E+000
1	8.78756313	3.348898E-012	1.684890E-011	1	0.000000E+000
1	8.78786761	1.684890E-011	3.348898E-012	0	0.000000E+000
1	8.78788722	3.348898E-012	1.684890E-011	1	0.000000E+000
1	8.78817118	1.684890E-011	3.348898E-012	0	0.000000E+000
1	8.78819917	3.348898E-012	1.684890E-011	1	0.000000E+000
1	8.78830635	1.684890E-011	3.348898E-012	0	0.000000E+000
1	8.78835409	3.348898E-012	1.684890E-011	1	0.000000E+000
1	8.78839946	1.684890E-011	3.348898E-012	0	0.000000E+000
1	8.78843587	3.348898E-012	1.684890E-011	1	0.000000E+000
1	8.78845753	1.684890E-011	3.348898E-012	0	0.000000E+000
1	8.78847906	3.348898E-012	1.684890E-011	1	0.000000E+000
1	8.78870150	1.684890E-011	3.348898E-012	0	0.000000E+000
1	8.78873554	3.348898E-012	1.684890E-011	1	0.000000E+000
1	8.78923943	1.684890E-011	3.348898E-012	0	0.000000E+000
1	8.78926586	3.348898E-012	1.684890E-011	1	0.000000E+000
1	8.78961757	1.684890E-011	3.348898E-012	0	0.000000E+000
1	8.78964015	3.348898E-012	1.684890E-011	1	0.000000E+000
1	8.78977516	1.684890E-011	3.348898E-012	0	0.000000E+000
1	8.78979048	3.348898E-012	1.684890E-011	1	0.000000E+000
1	8.79013452	1.684890E-011	3.348898E-012	0	0.000000E+000
1	8.79016583	3.348898E-012	1.684890E-011	1	0.000000E+000
1	8.79044043	1.684890E-011	3.348898E-012	0	0.000000E+000
1	8.79046009	3.348898E-012	1.684890E-011	1	0.000000E+000
1	8.79056881	1.684890E-011	3.348898E-012	0	0.000000E+000
1	8.79059663	3.348898E-012	1.684890E-011	1	0.000000E+000
1	8.79084476	1.684890E-011	3.348898E-012	0	0.000000E+000
1	8.79086445	3.348898E-012	1.684890E-011	1	0.000000E+000
1	8.79088613	1.684890E-011	3.348898E-012	0	0.000000E+000
1	8.79091920	3.348898E-012	1.684890E-011	1	0.000000E+000
1	8.79102214	1.684890E-011	3.348898E-012	0	0.000000E+000
1	8.79104627	3.348898E-012	1.684890E-011	1	0.000000E+000
1	8.79120167	1.684890E-011	3.348898E-012	0	0.000000E+000
1	8.79121713	3.348898E-012	1.684890E-011	1	0.000000E+000
1	8.79132913	1.684890E-011	3.348898E-012	0	0.000000E+000
1	8.79140926	3.348898E-012	1.684890E-011	1	0.000000E+000
1	8.79143729	1.684890E-011	3.348898E-012	0	0.000000E+000
1	8.79144479	3.348898E-012	1.684890E-011	1	0.000000E+000
1	8.79161199	1.684890E-011	3.348898E-012	0	0.000000E+000
1	8.79161748	3.348898E-012	1.684890E-011	1	0.000000E+000
1	8.79170489	1.684890E-011	3.348898E-012	0	0.000000E+000
1	8.79172581	3.348898E-012	1.684890E-011	1	0.000000E+000
1	8.79197117	1.684890E-011	3.348898E-012	0	0.000000E+000
1	8.79197514	3.348898E-012	1.684890E-011	1	0.000000E+000
1	8.79218906	1.684890E-011	3.348898E-012	0	0.000000E+000
1	8.79219951	3.348898E-012	1.684890E-011	1	0.000000E+000
1	8.79223645	1.684890E-011	3.348898E-012	0	0.000000E+000
1	8.79225473	3.348898E-012	1.684890E-011	1	0.000000E+000
1	8.79237577	1.684890E-011	3.348898E-012	0	0.000000E+000
1	8.79244253	3.348898E-012	1.684890E-011	1	0.000000E+000
1	8.79247983	1.684890E-011	3.348898E-012	0	0.000000E+000
1	8.79249876	3.348898E-012	1.684890E-011	1	0.000000E+000
1	8.79256137	1.684890E-011	3.348898E-012	0	0.000000E+000
1	8.79266315	3.348898E-012	1.684890E-011	1	0.000000E+000
1	8.79277242	1.684890E-011	3.348898E-012	0	0.000000E+000
1	8.79280230	3.348898E-012	1.684890E-011	1	0.000000E+000
1	8.79283816	1.684890E-011	3.348898E-012	0	0.000000E+000
1	8.79285520	3.348898E-012	1.684890E-011	1	0.000000E+000
1	8.79290600	1.684890E-011	3.348898E-012	0	0.000000E+000
1	8.79293884	3.348898E-012	1.684890E-011	1	0.000000E+000
1	8.79297851	1.684890E-011	3.348898E-012	0	0.000000E+000
1	8.79322031	3.348898E-012	1.684890E-011	1	0.000000E+000
1	8.79333448	1.684890E-011	3.348898E-012	0	0.000000E+000
1	8.79334410	3.348898E-012	1.684890E-011	1	0.000000E+000
1	8.79337816	1.684890E-011	3.348898E-012	0	0.000000E+000
1	8.79339074	3.348898E-012	1.684890E-011	1	0.000000E+000
1	8.79349272	1.684890E-011	3.348898E-012	0	0.000000E+000
1	8.79351354	3.348898E-012	1.684890E-011	1	0.000000E+000
1	8.79366432	1.684890E-011	3.348898E-012	0	0.000000E+000
1	8.79369140	3.348898E-012	1.684890E-011	1	0.000000E+000
1	8.79377659	1.684890E-011	3.348898E-012	0	0.000000E+000
1	8.79388712	3.348898E-012	1.684890E-011	1	0.000000E+000
1	8.79413001	1.684890E-011	3.348898E-012	0	0.000000E+000
1	8.79416895	3.348898E-012	1.684890E-011	1	0.000000E+000
1	8.79445785	1.684890E-011	3.348898E-012	0	0.000000E+000
1	8.79447771	3.348898E-012	1.684890E-011	1	0.000000E+000
1	8.79456776	1.684890E-011	3.348898E-012	0	0.000000E+000
1	8.79460975	3.348898E-012	1.684890E-011	1	0.000000E+000
1	8.79468484	1.684890E-011	3.348898E-012	0	0.000000E+000
1	8.79472886	3.348898E-012	1.684890E-011	1	0.000000E+000
1	8.79482019	1.684890E-011	3.348898E-012	0	0.000000E+000
1	8.79490312	3.348898E-012	1.684890E-011	1	0.000000E+000
1	8.79508924	1.684890E-011	3.348898E-012	0	0.000000E+000
1	8.79514339	3.348898E-012	1.684890E-011	1	0.000000E+000
1	8.79517505	1.684890E-011	3.348898E-012	0	0.000000E+000
1	8.79519568	3.348898E-012	1.684890E-011	1	0.000000E+000
1	8.79544761	1.684890E-011	3.348898E-012	0	0.000000E+000
1	8.79548624	3.348898E-012	1.684890E-011	1	0.000000E+000
1	8.79552109	1.684890E-011	3.348898E-012	0	0.000000E+000
1	8.88964104	3.483479E-012	1.698348E-011	1	0.000000E+000
1	8.88964200	1.698348E-011	3.483479E-012	0	0.000000E+000
1	8.88964354	3.483479E-012	1.698348E-011	1	0.000000E+000
1	8.88988087	1.698348E-011	3.483479E-012	0	0.000000E+000
1	8.88995246	3.483479E-012	1.698348E-011	1	0.000000E+000
1	8.89015231	1.698348E-011	3.483479E-012	0	0.000000E+000
1	8.89028343	3.483479E-012	1.698348E-011	1	0.000000E+000
1	8.89037314	1.698348E-011	3.483479E-012	0	0.000000E+000
1	8.89040304	3.483479E-012	1.698348E-011	1	0.000000E+000
1	8.89046597	1.698348E-011	3.483479E-012	0	0.000000E+000
1	8.89049434	3.483479E-012	1.698348E-011	1	0.000000E+000
1	8.89062142	1.698348E-011	3.483479E-012	0	0.000000E+000
1	8.89070310	3.483479E-012	1.698348E-011	1	0.000000E+000
1	8.89074275	1.698348E-011	3.483479E-012	0	0.000000E+000
1	8.89076808	3.483479E-012	1.698348E-011	1	0.000000E+000
1	8.89099829	1.698348E-011	3.483479E-012	0	0.000000E+000
1	8.89111183	3.483479E-012	1.698348E-011	1	0.000000E+000
1	8.89113995	1.698348E-011	3.483479E-012	0	0.000000E+000
1	8.89115999	3.483479E-012	1.698348E-011	1	0.000000E+000
1	8.89158395	1.698348E-011	3.483479E-012	0	0.000000E+000
1	8.89216753	3.483479E-012	1.698348E-011	1	0.000000E+000
1	8.89248108	1.698348E-011	3.483479E-012	0	0.000000E+000
1	8.89251305	3.483479E-012	1.698348E-011	1	0.000000E+000
1	8.89267513	1.698348E-011	3.483479E-012	0	0.000000E+000
1	8.89275341	3.483479E-012	1.698348E-011	1	0.000000E+000
1	8.89295243	1.698348E-011	3.483479E-012	0	0.000000E+000
1	8.89296621	3.483479E-012	1.698348E-011	1	0.000000E+000
1	8.89304267	1.698348E-011	3.483479E-012	0	0.000000E+000
1	8.89307790	3.483479E-012	1.698348E-011	1	0.000000E+000
1	8.89314576	1.698348E-011	3.483479E-012	0	0.000000E+000
1	8.89318210	3.483479E-012	1.698348E-011	1	0.000000E+000
1	8.89328782	1.698348E-011	3.483479E-012	0	0.000000E+000
1	8.89333284	3.483479E-012	1.698348E-011	1	0.000000E+000
1	8.89346470	1.698348E-011	3.483479E-012	0	0.000000E+000
1	8.89352640	3.483479E-012	1.698348E-011	1	0.000000E+000
1	8.89372009	1.698348E-011	3.483479E-012	0	0.000000E+000
1	8.89378707	3.483479E-012	1.698348E-011	1	0.000000E+000
1	8.89381588	1.698348E-011	3.483479E-012	0	0.000000E+000
1	8.89384632	3.483479E-012	1.698348E-011	1	0.000000E+000
1	8.89401065	1.698348E-011	3.483479E-012	0	0.000000E+000
1	8.89412421	3.483479E-012	1.698348E-011	1	0.000000E+000
1	8.89435450	1.698348E-011	3.483479E-012	0	0.000000E+000
1	8.89445250	3.483479E-012	1.698348E-011	1	0.000000E+000
1	8.89458188	1.698348E-011	3.483479E-012	0	0.000000E+000
1	8.89460198	3.483479E-012	1.698348E-011	1	0.000000E+000
1	8.89488125	1.698348E-011	3.483479E-012	0	0.000000E+000
1	8.89490124	3.483479E-012	1.698348E-011	1	0.000000E+000
1	8.89492767	1.698348E-011	3.483479E-012	0	0.000000E+000
1	8.89498003	3.483479E-012	1.698348E-011	1	0.000000E+000
1	8.89501458	1.698348E-011	3.483479E-012	0	0.000000E+000
1	8.89504967	3.483479E-012	1.698348E-011	1	0.000000E+000
1	8.89517468	1.698348E-011	3.483479E-012	0	0.000000E+000
1	8.89519902	3.483479E-012	1.698348E-011	1	0.000000E+000
1	8.89541452	1.698348E-011	3.483479E-012	0	0.000000E+000
1	8.89543254	3.483479E-012	1.698348E-011	1	0.000000E+000
1	8.89546362	1.698348E-011	3.483479E-012	0	0.000000E+000
1	8.89548928	3.483479E-012	1.698348E-011	1	0.000000E+000
1	8.89569056	1.698348E-011	3.483479E-012	0	0.000000E+000
1	8.89572790	3.483479E-012	1.698348E-011	1	0.000000E+000
1	8.89578720	1.698348E-011	3.483479E-012	0	0.000000E+000
1	8.89581958	3.483479E-012	1.698348E-011	1	0.000000E+000
1	8.89582151	1.698348E-011	3.483479E-012	0	0.000000E+000
1	8.89587014	3.483479E-012	1.698348E-011	1	0.000000E+000
1	8.89594634	1.698348E-011	3.483479E-012	0	0.000000E+000
1	8.89596245	3.483479E-012	1.698348E-011	1	0.000000E+000
1	8.89603840	1.698348E-011	3.483479E-012	0	0.000000E+000
1	8.89605333	3.483479E-012	1.698348E-011	1	0.000000E+000
1	8.89608598	1.698348E-011	3.483479E-012	0	0.000000E+000
1	8.89611139	3.483479E-012	1.698348E-011	1	0.000000E+000
1	8.89663791	1.698348E-011	3.483479E-012	0	0.000000E+000
1	8.89671900	3.483479E-012	1.698348E-011	1	0.000000E+000
1	8.89704863	1.698348E-011	3.483479E-012	0	0.000000E+000
1	8.89706296	3.483479E-012	1.698348E-011	1	0.000000E+000
1	8.89748115	1.698348E-011	3.483479E-012	0	0.000000E+000
1	8.89749816	3.483479E-012	1.698348E-011	1	0.000000E+000
1	8.89770507	1.698348E-011	3.483479E-012	0	0.000000E+000
1	8.89785489	3.483479E-012	1.698348E-011	1	0.000000E+000
1	8.89792678	1.698348E-011	3.483479E-012	0	0.000000E+000
1	8.89793667	3.483479E-012	1.698348E-011	1	0.000000E+000
1	8.89821908	1.698348E-011	3.483479E-012	0	0.000000E+000
1	8.89837331	3.483479E-012	1.698348E-011	1	0.000000E+000
1	8.89844675	1.698348E-011	3.483479E-012	0	0.000000E+000
1	8.89847761	3.483479E-012	1.698348E-011	1	0.000000E+000
1	8.89875763	1.698348E-011	3.483479E-012	0	0.000000E+000
1	8.89878635	3.483479E-012	1.698348E-011	1	0.000000E+000
1	8.89899189	1.698348E-011	3.483479E-012	0	0.000000E+000
1	8.89900670	3.483479E-012	1.698348E-011	1	0.000000E+000
1	8.89968368	1.698348E-011	3.483479E-012	0	0.000000E+000
1	8.89969776	3.483479E-012	1.698348E-011	1	0.000000E+000
1	8.89974022	1.698348E-011	3.483479E-012	0	0.000000E+000
1	8.89977079	3.483479E-012	1.698348E-011	1	0.000000E+000
1	8.89985893	1.698348E-011	3.483479E-012	0	0.000000E+000
1	8.89987890	3.483479E-012	1.698348E-011	1	0.000000E+000
1	8.90007407	1.698348E-011	3.483479E-012	0	0.000000E+000
1	8.90010020	3.483479E-012	1.698348E-011	1	0.000000E+000
1	8.90022599	1.698348E-011	3.483479E-012	0	0.000000E+000
1	8.90024354	3.483479E-012	1.698348E-011	1	0.000000E+000
1	8.90038165	1.698348E-011	3.483479E-012	0	0.000000E+000
1	8.90040806	3.483479E-012	1.698348E-011	1	0.000000E+000
1	8.90043772	1.698348E-011	3.483479E-012	0	0.000000E+000
1	8.90045079	3.483479E-012	1.698348E-011	1	0.000000E+000
1	8.90050206	1.698348E-011	3.483479E-012	0	0.000000E+000
1	8.90050839	3.483479E-012	1.698348E-011	1	0.000000E+000
1	8.90058245	1.698348E-011	3.483479E-012	0	0.000000E+000
1	8.90059959	3.483479E-012	1.698348E-011	1	0.000000E+000
1	8.90097226	1.698348E-011	3.483479E-012	0	0.000000E+000
1	8.90103328	3.483479E-012	1.698348E-011	1	0.000000E+000
1	8.90110041	1.698348E-011	3.483479E-012	0	0.000000E+000
1	8.90110848	3.483479E-012	1.698348E-011	1	0.000000E+000
1	8.90114598	1.698348E-011	3.483479E-012	0	0.000000E+000
1	8.90116301	3.483479E-012	1.698348E-011	1	0.000000E+000
1	8.90119699	1.698348E-011	3.483479E-012	0	0.000000E+000
1	8.90120891	3.483479E-012	1.698348E-011	1	0.000000E+000
1	8.90154253	1.698348E-011	3.483479E-012	0	0.000000E+000
1	8.90165137	3.483479E-012	1.698348E-011	1	0.000000E+000
1	8.90172043	1.698348E-011	3.483479E-012	0	0.000000E+000
1	8.90173885	3.483479E-012	1.698348E-011	1	0.000000E+000
1	8.90177000	1.698348E-011	3.483479E-012	0	0.000000E+000
1	8.90182190	3.483479E-012	1.698348E-011	1	0.000000E+000
1	8.90206794	1.698348E-011	3.483479E-012	0	0.000000E+000
1	8.90210400	3.483479E-012	1.698348E-011	1	0.000000E+000
1	8.90213515	1.698348E-011	3.483479E-012	0	0.000000E+000
1	8.90222212	3.483479E-012	1.698348E-011	1	0.000000E+000
1	8.90253654	1.698348E-011	3.483479E-012	0	0.000000E+000
1	8.90256636	3.483479E-012	1.698348E-011	1	0.000000E+000
1	8.90268012	1.698348E-011	3.483479E-012	0	0.000000E+000
1	8.90271929	3.483479E-012	1.698348E-011	1	0.000000E+000
1	8.90294125	1.698348E-011	3.483479E-012	0	0.000000E+000
1	8.90296027	3.483479E-012	1.698348E-011	1	0.000000E+000
1	8.90332882	1.698348E-011	3.483479E-012	0	0.000000E+000
1	8.90334401	3.483479E-012	1.698348E-011	1	0.000000E+000
1	8.90337956	1.698348E-011	3.483479E-012	0	0.000000E+000
1	8.90339142	3.483479E-012	1.698348E-011	1	0.000000E+000
1	8.90341850	1.698348E-011	3.483479E-012	0	0.000000E+000
1	8.90343294	3.483479E-012	1.698348E-011	1	0.000000E+000
1	8.90356237	1.698348E-011	3.483479E-012	0	0.000000E+000
1	8.90368400	3.483479E-012	1.698348E-011	1	0.000000E+000
1	8.90380590	1.698348E-011	3.483479E-012	0	0.000000E+000
1	8.90384163	3.483479E-012	1.698348E-011	1	0.000000E+000
1	8.90387409	1.698348E-011	3.483479E-012	0	0.000000E+000
1	8.90392701	3.483479E-012	1.698348E-011	1	0.000000E+000
1	8.90434768	1.698348E-011	3.483479E-012	0	0.000000E+000
1	8.90436829	3.483479E-012	1.698348E-011	1	0.000000E+000
1	8.90465788	1.698348E-011	3.483479E-012	0	0.000000E+000
1	8.90469308	3.483479E-012	1.698348E-011	1	0.000000E+000
1	8.90469837	1.698348E-011	3.483479E-012	0	0.000000E+000
1	8.90472310	3.483479E-012	1.698348E-011	1	0.000000E+000
1	8.90482500	1.698348E-011	3.483479E-012	0	0.000000E+000
1	8.90485457	3.483479E-012	1.698348E-011	1	0.000000E+000
1	8.90489140	1.698348E-011	3.483479E-012	0	0.000000E+000
1	8.90492250	3.483479E-012	1.698348E-011	1	0.000000E+000
1	8.90498677	1.698348E-011	3.483479E-012	0	0.000000E+000
1	8.90499283	3.483479E-012	1.698348E-011	1	0.000000E+000
1	8.90510539	1.698348E-011	3.483479E-012	0	0.000000E+000
1	8.90514204	3.483479E-012	1.698348E-011	1	0.000000E+000
1	8.90519939	1.698348E-011	3.483479E-012	0	0.000000E+000
1	8.90525488	3.483479E-012	1.698348E-011	1	0.000000E+000
1	8.90548078	1.698348E-011	3.483479E-012	0	0.000000E+000
1	8.90551115	3.483479E-012	1.698348E-011	1	0.000000E+000
1	8.90552574	1.698348E-011	3.483479E-012	0	0.000000E+000
1	8.90553623	3.483479E-012	1.698348E-011	1	0.000000E+000
1	8.90577853	1.698348E-011	3.483479E-012	0	0.000000E+000
1	8.90579925	3.483479E-012	1.698348E-011	1	0.000000E+000
1	8.90585538	1.698348E-011	3.483479E-012	0	0.000000E+000
1	8.90587010	3.483479E-012	1.698348E-011	1	0.000000E+000
1	8.90593331	1.698348E-011	3.483479E-012	0	0.000000E+000
1	8.90598324	3.483479E-012	1.698348E-011	1	0.000000E+000
1	8.90608304	1.698348E-011	3.483479E-012	0	0.000000E+000
1	8.90608861	3.483479E-012	1.698348E-011	1	0.000000E+000
1	8.90623973	1.698348E-011	3.483479E-012	0	0.000000E+000
1	8.90629990	3.483479E-012	1.698348E-011	1	0.000000E+000
1	8.90636421	1.698348E-011	3.483479E-012	0	0.000000E+000
1	8.90638945	3.483479E-012	1.698348E-011	1	0.000000E+000
1	8.90644521	1.698348E-011	3.483479E-012	0	0.000000E+000
1	8.90646703	3.483479E-012	1.698348E-011	1	0.000000E+000
1	8.90690065	1.698348E-011	3.483479E-012	0	0.000000E+000
1	8.90693323	3.483479E-012	1.698348E-011	1	0.000000E+000
1	8.90706643	1.698348E-011	3.483479E-012	0	0.000000E+000
1	8.90711204	3.483479E-012	1.698348E-011	1	0.000000E+000
1	8.90716647	1.698348E-011	3.483479E-012	0	0.000000E+000
1	8.90720499	3.483479E-012	1.698348E-011	1	0.000000E+000
1	8.90731426	1.698348E-011	3.483479E-012	0	0.000000E+000
1	8.90739905	3.483479E-012	1.698348E-011	1	0.000000E+000
1	8.90768573	1.698348E-011	3.483479E-012	0	0.000000E+000
1	8.90770744	3.483479E-012	1.698348E-011	1	0.000000E+000
1	8.90837650	1.698348E-011	3.483479E-012	0	0.000000E+000
1	8.90865948	3.483479E-012	1.698348E-011	1	0.000000E+000
1	8.90903915	1.698348E-011	3.483479E-012	0	0.000000E+000
1	8.90919016	3.483479E-012	1.698348E-011	1	0.000000E+000
1	8.90920289	1.698348E-011	3.483479E-012	0	0.000000E+000
1	8.90923591	3.483479E-012	1.698348E-011	1	0.000000E+000
1	8.90933513	1.698348E-011	3.483479E-012	0	0.000000E+000
1	8.90934432	3.483479E-012	1.698348E-011	1	0.000000E+000
1	8.90962617	1.698348E-011	3.483479E-012	0	0.000000E+000
1	8.90964848	3.483479E-012	1.698348E-011	1	0.000000E+000
1	8.90990636	1.698348E-011	3.483479E-012	0	0.000000E+000
1	8.91007544	3.483479E-012	1.698348E-011	1	0.000000E+000
1	8.91078306	1.698348E-011	3.483479E-012	0	0.000000E+000
1	8.91079612	3.483479E-012	1.698348E-011	1	0.000000E+000
1	8.91093508	1.698348E-011	3.483479E-012	0	0.000000E+000
1	8.91095533	3.483479E-012	1.698348E-011	1	0.000000E+000
1	8.91119948	1.698348E-011	3.483479E-012	0	0.000000E+000
1	8.91121559	3.483479E-012	1.698348E-011	1	0.000000E+000
1	8.91131793	1.698348E-011	3.483479E-012	0	0.000000E+000
1	8.91142555	3.483479E-012	1.698348E-011	1	0.000000E+000
1	8.91201407	1.698348E-011	3.483479E-012	0	0.000000E+000
1	8.91202403	3.483479E-012	1.698348E-011	1	0.000000E+000
1	8.91222436	1.698348E-011	3.483479E-012	0	0.000000E+000
1	8.91229450	3.483479E-012	1.698348E-011	1	0.000000E+000
1	8.91234251	1.698348E-011	3.483479E-012	0	0.000000E+000
1	8.91236997	3.483479E-012	1.698348E-011	1	0.000000E+000
1	8.91266130	1.698348E-011	3.483479E-012	0	0.000000E+000
1	8.91279042	3.483479E-012	1.698348E-011	1	0.000000E+000
1	8.91283871	1.698348E-011	3.483479E-012	0	0.000000E+000
1	8.91290274	3.483479E-012	1.698348E-011	1	0.000000E+000
1	8.91300490	1.698348E-011	3.483479E-012	0	0.000000E+000
1	8.91305678	3.483479E-012	1.698348E-011	1	0.000000E+000
1	8.91308625	1.698348E-011	3.483479E-012	0	0.000000E+000
1	8.91313643	3.483479E-012	1.698348E-011	1	0.000000E+000
1	8.91328319	1.698348E-011	3.483479E-012	0	0.000000E+000
1	8.91329935	3.483479E-012	1.698348E-011	1	0.000000E+000
1	8.91338507	1.698348E-011	3.483479E-012	0	0.000000E+000
1	8.91339309	3.483479E-012	1.698348E-011	1	0.000000E+000
1	8.91350298	1.698348E-011	3.483479E-012	0	0.000000E+000
1	8.91352434	3.483479E-012	1.698348E-011	1	0.000000E+000
1	8.91368949	1.698348E-011	3.483479E-012	0	0.000000E+000
1	8.91371356	3.483479E-012	1.698348E-011	1	0.000000E+000
1	8.91374706	1.698348E-011	3.483479E-012	0	0.000000E+000
1	8.91398375	3.483479E-012	1.698348E-011	1	0.000000E+000
1	8.91401773	1.698348E-011	3.483479E-012	0	0.000000E+000
1	8.91405555	3.483479E-012	1.698348E-011	1	0.000000E+000
1	8.91435091	1.698348E-011	3.483479E-012	0	0.000000E+000
1	8.91436174	3.483479E-012	1.698348E-011	1	0.000000E+000
1	8.91455837	1.698348E-011	3.483479E-012	0	0.000000E+000
1	8.91456572	3.483479E-012	1.698348E-011	1	0.000000E+000
1	8.91459415	1.698348E-011	3.483479E-012	0	0.000000E+000
1	8.91461949	3.483479E-012	1.698348E-011	1	0.000000E+000
1	8.91483075	1.698348E-011	3.483479E-012	0	0.000000E+000
1	8.91484071	3.483479E-012	1.698348E-011	1	0.000000E+000
1	8.91487991	1.698348E-011	3.483479E-012	0	0.000000E+000
1	8.91488969	3.483479E-012	1.698348E-011	1	0.000000E+000
1	8.91531058	1.698348E-011	3.483479E-012	0	0.000000E+000
1	8.91535098	3.483479E-012	1.698348E-011	1	0.000000E+000
1	8.91542483	1.698348E-011	3.483479E-012	0	0.000000E+000
1	8.91544801	3.483479E-012	1.698348E-011	1	0.000000E+000
1	8.91570025	1.698348E-011	3.483479E-012	0	0.000000E+000
1	8.91576199	3.483479E-012	1.698348E-011	1	0.000000E+000
1	8.91617155	1.698348E-011	3.483479E-012	0	0.000000E+000
1	8.91661209	3.483479E-012	1.698348E-011	1	0.000000E+000
1	8.91667029	1.698348E-011	3.483479E-012	0	0.000000E+000
1	8.91672233	3.483479E-012	1.698348E-011	1	0.000000E+000
1	8.91677856	1.698348E-011	3.483479E-012	0	0.000000E+000
1	8.91683081	3.483479E-012	1.698348E-011	1	0.000000E+000
1	8.91697926	1.698348E-011	3.483479E-012	0	0.000000E+000
1	8.91699806	3.483479E-012	1.698348E-011	1	0.000000E+000
1	8.91704151	1.698348E-011	3.483479E-012	0	0.000000E+000
1	8.91706286	3.483479E-012	1.698348E-011	1	0.000000E+000
1	8.91751083	1.698348E-011	3.483479E-012	0	0.000000E+000
1	8.91759964	3.483479E-012	1.698348E-011	1	0.000000E+000
1	8.91762038	1.698348E-011	3.483479E-012	0	0.000000E+000
1	8.91764578	3.483479E-012	1.698348E-011	1	0.000000E+000
1	8.91789026	1.698348E-011	3.483479E-012	0	0.000000E+000
1	8.91791939	3.483479E-012	1.698348E-011	1	0.000000E+000
1	8.91822997	1.698348E-011	3.483479E-012	0	0.000000E+000
1	8.91824998	3.483479E-012	1.698348E-011	1	0.000000E+000
1	8.91864537	1.698348E-011	3.483479E-012	0	0.000000E+000
1	8.91889528	3.483479E-012	1.698348E-011	1	0.000000E+000
1	8.91900068	1.698348E-011	3.483479E-012	0	0.000000E+000
1	8.91935988	3.483479E-012	1.698348E-011	1	0.000000E+000
1	8.91944623	1.698348E-011	3.483479E-012	0	0.000000E+000
1	8.91946306	3.483479E-012	1.698348E-011	1	0.000000E+000
1	8.91957952	1.698348E-011	3.483479E-012	0	0.000000E+000
1	8.91960670	3.483479E-012	1.698348E-011	1	0.000000E+000
1	8.91989249	1.698348E-011	3.483479E-012	0	0.000000E+000
1	8.91991656	3.483479E-012	1.698348E-011	1	0.000000E+000
1	8.92018016	1.698348E-011	3.483479E-012	0	0.000000E+000
1	8.92020201	3.483479E-012	1.698348E-011	1	0.000000E+000
1	8.92030733	1.698348E-011	3.483479E-012	0	0.000000E+000
1	8.92036268	3.483479E-012	1.698348E-011	1	0.000000E+000
1	8.92040005	1.698348E-011	3.483479E-012	0	0.000000E+000
1	8.92054829	3.483479E-012	1.698348E-011	1	0.000000E+000
1	8.92057876	1.698348E-011	3.483479E-012	0	0.000000E+000
1	8.92061591	3.483479E-012	1.698348E-011	1	0.000000E+000
1	8.92075900	1.698348E-011	3.483479E-012	0	0.000000E+000
1	8.92080462	3.483479E-012	1.698348E-011	1	0.000000E+000
1	8.92097541	1.698348E-011	3.483479E-012	0	0.000000E+000
1	8.92099414	3.483479E-012	1.698348E-011	1	0.000000E+000
1	8.92117922	1.698348E-011	3.483479E-012	0	0.000000E+000
1	8.92199525	3.483479E-012	1.698348E-011	1	0.000000E+000
1	8.92215704	1.698348E-011	3.483479E-012	0	0.000000E+000
1	8.92233732	3.483479E-012	1.698348E-011	1	0.000000E+000
1	8.92296791	1.698348E-011	3.483479E-012	0	0.000000E+000
1	8.92303135	3.483479E-012	1.698348E-011	1	0.000000E+000
1	8.92319205	1.698348E-011	3.483479E-012	0	0.000000E+000
1	8.92323354	3.483479E-012	1.698348E-011	1	0.000000E+000
1	8.92335418	1.698348E-011	3.483479E-012	0	0.000000E+000
1	8.92340473	3.483479E-012	1.698348E-011	1	0.000000E+000
1	8.92377896	1.698348E-011	3.483479E-012	0	0.000000E+000
1	8.92380148	3.483479E-012	1.698348E-011	1	0.000000E+000
1	8.92395409	1.698348E-011	3.483479E-012	0	0.000000E+000
1	8.92397562	3.483479E-012	1.698348E-011	1	0.000000E+000
1	8.92406558	1.698348E-011	3.483479E-012	0	0.000000E+000
1	8.92408618	3.483479E-012	1.698348E-011	1	0.000000E+000
1	8.92437622	1.698348E-011	3.483479E-012	0	0.000000E+000
1	8.92439153	3.483479E-012	1.698348E-011	1	0.000000E+000
1	8.92451579	1.698348E-011	3.483479E-012	0	0.000000E+000
1	8.92457647	3.483479E-012	1.698348E-011	1	0.000000E+000
1	8.92483824	1.698348E-011	3.483479E-012	0	0.000000E+000
1	8.92485673	3.483479E-012	1.698348E-011	1	0.000000E+000
1	8.92563155	1.698348E-011	3.483479E-012	0	0.000000E+000
1	8.92564414	3.483479E-012	1.698348E-011	1	0.000000E+000
1	8.92594198	1.698348E-011	3.483479E-012	0	0.000000E+000
1	8.92595672	3.483479E-012	1.698348E-011	1	0.000000E+000
1	8.92598738	1.698348E-011	3.483479E-012	0	0.000000E+000
1	8.92603132	3.483479E-012	1.698348E-011	1	0.000000E+000
1	8.92606717	1.698348E-011	3.483479E-012	0	0.000000E+000
1	8.92608584	3.483479E-012	1.698348E-011	1	0.000000E+000
1	8.92622470	1.698348E-011	3.483479E-012	0	0.000000E+000
1	8.92656131	3.483479E-012	1.698348E-011	1	0.000000E+000
1	8.92668715	1.698348E-011	3.483479E-012	0	0.000000E+000
1	8.92670349	3.483479E-012	1.698348E-011	1	0.000000E+000
1	8.92676264	1.698348E-011	3.483479E-012	0	0.000000E+000
1	8.92679536	3.483479E-012	1.698348E-011	1	0.000000E+000
1	8.92687931	1.698348E-011	3.483479E-012	0	0.000000E+000
1	8.92693115	3.483479E-012	1.698348E-011	1	0.000000E+000
1	8.92701656	1.698348E-011	3.483479E-012	0	0.000000E+000
1	8.92705293	3.483479E-012	1.698348E-011	1	0.000000E+000
1	8.92713102	1.698348E-011	3.483479E-012	0	0.000000E+000
1	8.92716951	3.483479E-012	1.698348E-011	1	0.000000E+000
1	8.92746484	1.698348E-011	3.483479E-012	0	0.000000E+000
1	8.92750523	3.483479E-012	1.698348E-011	1	0.000000E+000
1	8.92768678	1.698348E-011	3.483479E-012	0	0.000000E+000
1	8.92770587	3.483479E-012	1.698348E-011	1	0.000000E+000
1	8.92794847	1.698348E-011	3.483479E-012	0	0.000000E+000
1	8.92796316	3.483479E-012	1.698348E-011	1	0.000000E+000
1	8.92800806	1.698348E-011	3.483479E-012	0	0.000000E+000
1	8.92804779	3.483479E-012	1.698348E-011	1	0.000000E+000
1	8.92813065	1.698348E-011	3.483479E-012	0	0.000000E+000
1	8.92813968	3.483479E-012	1.698348E-011	1	0.000000E+000
1	8.92832176	1.698348E-011	3.483479E-012	0	0.000000E+000
1	8.92836442	3.483479E-012	1.698348E-011	1	0.000000E+000
1	8.92842339	1.698348E-011	3.483479E-012	0	0.000000E+000
1	8.92846313	3.483479E-012	1.698348E-011	1	0.000000E+000
1	8.92858579	1.698348E-011	3.483479E-012	0	0.000000E+000
1	8.92867212	3.483479E-012	1.698348E-011	1	0.000000E+000
1	8.92877630	1.698348E-011	3.483479E-012	0	0.000000E+000
1	8.92879330	3.483479E-012	1.698348E-011	1	0.000000E+000
1	8.92899100	1.698348E-011	3.483479E-012	0	0.000000E+000
1	8.92900453	3.483479E-012	1.698348E-011	1	0.000000E+000
1	8.92925910	1.698348E-011	3.483479E-012	0	0.000000E+000
1	8.92929827	3.483479E-012	1.698348E-011	1	0.000000E+000
1	8.92939559	1.698348E-011	3.483479E-012	0	0.000000E+000
1	8.92940834	3.483479E-012	1.698348E-011	1	0.000000E+000
1	8.92962676	1.698348E-011	3.483479E-012	0	0.000000E+000
1	8.92973048	3.483479E-012	1.698348E-011	1	0.000000E+000
1	8.93002364	1.698348E-011	3.483479E-012	0	0.000000E+000
1	8.93008203	3.483479E-012	1.698348E-011	1	0.000000E+000
1	8.93025202	1.698348E-011	3.483479E-012	0	0.000000E+000
1	8.93032707	3.483479E-012	1.698348E-011	1	0.000000E+000
1	8.93039168	1.698348E-011	3.483479E-012	0	0.000000E+000
1	8.93055446	3.483479E-012	1.698348E-011	1	0.000000E+000
1	8.93063940	1.698348E-011	3.483479E-012	0	0.000000E+000
1	8.93067262	3.483479E-012	1.698348E-011	1	0.000000E+000
1	8.93074991	1.698348E-011	3.483479E-012	0	0.000000E+000
1	8.93076581	3.483479E-012	1.698348E-011	1	0.000000E+000
1	8.93113283	1.698348E-011	3.483479E-012	0	0.000000E+000
1	8.93113525	3.483479E-012	1.698348E-011	1	0.000000E+000
1	8.93124996	1.698348E-011	3.483479E-012	0	0.000000E+000
1	8.93143260	3.483479E-012	1.698348E-011	1	0.000000E+000
1	8.93157986	1.698348E-011	3.483479E-012	0	0.000000E+000
1	8.93167415	3.483479E-012	1.698348E-011	1	0.000000E+000
1	8.93214445	1.698348E-011	3.483479E-012	0	0.000000E+000
1	8.93216829	3.483479E-012	1.698348E-011	1	0.000000E+000
1	8.93241949	1.698348E-011	3.483479E-012	0	0.000000E+000
1	8.93250332	3.483479E-012	1.698348E-011	1	0.000000E+000
1	8.93253840	1.698348E-011	3.483479E-012	0	0.000000E+000
1	8.93257270	3.483479E-012	1.698348E-011	1	0.000000E+000
1	8.93261212	1.698348E-011	3.483479E-012	0	0.000000E+000
1	8.93263606	3.483479E-012	1.698348E-011	1	0.000000E+000
1	8.93280640	1.698348E-011	3.483479E-012	0	0.000000E+000
1	8.93284772	3.483479E-012	1.698348E-011	1	0.000000E+000
1	8.93332908	1.698348E-011	3.483479E-012	0	0.000000E+000
1	8.93334781	3.483479E-012	1.698348E-011	1	0.000000E+000
1	8.93339683	1.698348E-011	3.483479E-012	0	0.000000E+000
1	8.93341106	3.483479E-012	1.698348E-011	1	0.000000E+000
1	8.93373735	1.698348E-011	3.483479E-012	0	0.000000E+000
1	8.93376729	3.483479E-012	1.698348E-011	1	0.000000E+000
1	8.93461716	1.698348E-011	3.483479E-012	0	0.000000E+000
1	8.93465963	3.483479E-012	1.698348E-011	1	0.000000E+000
1	8.93503712	1.698348E-011	3.483479E-012	0	0.000000E+000
1	8.93504086	3.483479E-012	1.698348E-011	1	0.000000E+000
1	8.93524241	1.698348E-011	3.483479E-012	0	0.000000E+000
1	8.93525224	3.483479E-012	1.698348E-011	1	0.000000E+000
1	8.93543929	1.698348E-011	3.483479E-012	0	0.000000E+000
1	8.93555969	3.483479E-012	1.698348E-011	1	0.000000E+000
1	8.93570947	1.698348E-011	3.483479E-012	0	0.000000E+000
1	8.93577184	3.483479E-012	1.698348E-011	1	0.000000E+000
1	8.93584256	1.698348E-011	3.483479E-012	0	0.000000E+000
1	8.93589813	3.483479E-012	1.698348E-011	1	0.000000E+000
1	8.93591743	1.698348E-011	3.483479E-012	0	0.000000E+000
1	8.93596171	3.483479E-012	1.698348E-011	1	0.000000E+000
1	8.93597592	1.698348E-011	3.483479E-012	0	0.000000E+000
1	8.93603946	3.483479E-012	1.698348E-011	1	0.000000E+000
1	8.93630130	1.698348E-011	3.483479E-012	0	0.000000E+000
1	8.93631648	3.483479E-012	1.698348E-011	1	0.000000E+000
1	8.93640439	1.698348E-011	3.483479E-012	0	0.000000E+000
1	8.93645795	3.483479E-012	1.698348E-011	1	0.000000E+000
1	8.93651405	1.698348E-011	3.483479E-012	0	0.000000E+000
1	8.93658485	3.483479E-012	1.698348E-011	1	0.000000E+000
1	8.93668026	1.698348E-011	3.483479E-012	0	0.000000E+000
1	8.93702563	3.483479E-012	1.698348E-011	1	0.000000E+000
1	8.93713851	1.698348E-011	3.483479E-012	0	0.000000E+000
1	8.93714694	3.483479E-012	1.698348E-011	1	0.000000E+000
1	8.93773183	1.698348E-011	3.483479E-012	0	0.000000E+000
1	8.93784340	3.483479E-012	1.698348E-011	1	0.000000E+000
1	8.93795928	1.698348E-011	3.483479E-012	0	0.000000E+000
1	8.93799409	3.483479E-012	1.698348E-011	1	0.000000E+000
1	8.93804153	1.698348E-011	3.483479E-012	0	0.000000E+000
1	8.93805712	3.483479E-012	1.698348E-011	1	0.000000E+000
1	8.93818646	1.698348E-011	3.483479E-012	0	0.000000E+000
1	8.93822783	3.483479E-012	1.698348E-011	1	0.000000E+000
1	8.93832726	1.698348E-011	3.483479E-012	0	0.000000E+000
1	8.93839231	3.483479E-012	1.698348E-011	1	0.000000E+000
1	8.93860923	1.698348E-011	3.483479E-012	0	0.000000E+000
1	8.93862936	3.483479E-012	1.698348E-011	1	0.000000E+000
1	8.93864277	1.698348E-011	3.483479E-012	0	0.000000E+000
1	8.93867015	3.483479E-012	1.698348E-011	1	0.000000E+000
1	8.93871241	1.698348E-011	3.483479E-012	0	0.000000E+000
1	8.93880556	3.483479E-012	1.698348E-011	1	0.000000E+000
1	8.93896638	1.698348E-011	3.483479E-012	0	0.000000E+000
1	8.93898369	3.483479E-012	1.698348E-011	1	0.000000E+000
1	8.93912084	1.698348E-011	3.483479E-012	0	0.000000E+000
1	8.93912591	3.483479E-012	1.698348E-011	1	0.000000E+000
1	8.93920726	1.698348E-011	3.483479E-012	0	0.000000E+000
1	8.93924433	3.483479E-012	1.698348E-011	1	0.000000E+000
1	8.93926564	1.698348E-011	3.483479E-012	0	0.000000E+000
1	8.93930116	3.483479E-012	1.698348E-011	1	0.000000E+000
1	8.93932681	1.698348E-011	3.483479E-012	0	0.000000E+000
1	8.93943595	3.483479E-012	1.698348E-011	1	0.000000E+000
1	8.93946513	1.698348E-011	3.483479E-012	0	0.000000E+000
1	8.93968618	3.483479E-012	1.698348E-011	1	0.000000E+000
1	8.93973120	1.698348E-011	3.483479E-012	0	0.000000E+000
1	8.93980097	3.483479E-012	1.698348E-011	1	0.000000E+000
1	8.94016574	1.698348E-011	3.483479E-012	0	0.000000E+000
1	8.94017858	3.483479E-012	1.698348E-011	1	0.000000E+000
1	8.94021483	1.698348E-011	3.483479E-012	0	0.000000E+000
1	8.94026891	3.483479E-012	1.698348E-011	1	0.000000E+000
1	8.94082775	1.698348E-011	3.483479E-012	0	0.000000E+000
1	8.94084729	3.483479E-012	1.698348E-011	1	0.000000E+000
1	8.94116365	1.698348E-011	3.483479E-012	0	0.000000E+000
1	8.94117508	3.483479E-012	1.698348E-011	1	0.000000E+000
1	8.94128767	1.698348E-011	3.483479E-012	0	0.000000E+000
1	8.94129805	3.483479E-012	1.698348E-011	1	0.000000E+000
1	8.94151190	1.698348E-011	3.483479E-012	0	0.000000E+000
1	8.94153998	3.483479E-012	1.698348E-011	1	0.000000E+000
1	8.94164031	1.698348E-011	3.483479E-012	0	0.000000E+000
1	8.94166721	3.483479E-012	1.698348E-011	1	0.000000E+000
1	8.94196123	1.698348E-011	3.483479E-012	0	0.000000E+000
1	8.94198745	3.483479E-012	1.698348E-011	1	0.000000E+000
1	8.94204320	1.698348E-011	3.483479E-012	0	0.000000E+000
1	8.94206328	3.483479E-012	1.698348E-011	1	0.000000E+000
1	8.94217832	1.698348E-011	3.483479E-012	0	0.000000E+000
1	8.94243497	3.483479E-012	1.698348E-011	1	0.000000E+000
1	8.94245179	1.698348E-011	3.483479E-012	0	0.000000E+000
1	8.94247956	3.483479E-012	1.698348E-011	1	0.000000E+000
1	8.94302616	1.698348E-011	3.483479E-012	0	0.000000E+000
1	8.94328015	3.483479E-012	1.698348E-011	1	0.000000E+000
1	8.94338119	1.698348E-011	3.483479E-012	0	0.000000E+000
1	8.94339715	3.483479E-012	1.698348E-011	1	0.000000E+000
1	8.94346054	1.698348E-011	3.483479E-012	0	0.000000E+000
1	8.94352877	3.483479E-012	1.698348E-011	1	0.000000E+000
1	8.94358261	1.698348E-011	3.483479E-012	0	0.000000E+000
1	8.94360637	3.483479E-012	1.698348E-011	1	0.000000E+000
1	8.94388221	1.698348E-011	3.483479E-012	0	0.000000E+000
1	8.94390845	3.483479E-012	1.698348E-011	1	0.000000E+000
1	8.94408186	1.698348E-011	3.483479E-012	0	0.000000E+000
1	8.94439197	3.483479E-012	1.698348E-011	1	0.000000E+000
1	8.94465631	1.698348E-011	3.483479E-012	0	0.000000E+000
1	8.94471631	3.483479E-012	1.698348E-011	1	0.000000E+000
1	8.94492279	1.698348E-011	3.483479E-012	0	0.000000E+000
1	8.94494697	3.483479E-012	1.698348E-011	1	0.000000E+000
1	8.94506347	1.698348E-011	3.483479E-012	0	0.000000E+000
1	8.94507916	3.483479E-012	1.698348E-011	1	0.000000E+000
1	8.94510234	1.698348E-011	3.483479E-012	0	0.000000E+000
1	8.94518051	3.483479E-012	1.698348E-011	1	0.000000E+000
1	8.94542109	1.698348E-011	3.483479E-012	0	0.000000E+000
1	8.94546993	3.483479E-012	1.698348E-011	1	0.000000E+000
1	8.94551929	1.698348E-011	3.483479E-012	0	0.000000E+000
1	8.94559971	3.483479E-012	1.698348E-011	1	0.000000E+000
1	8.94563066	1.698348E-011	3.483479E-012	0	0.000000E+000
1	8.94570887	3.483479E-012	1.698348E-011	1	0.000000E+000
1	8.94578969	1.698348E-011	3.483479E-012	0	0.000000E+000
1	8.94582572	3.483479E-012	1.698348E-011	1	0.000000E+000
1	8.94613307	1.698348E-011	3.483479E-012	0	0.000000E+000
1	8.94614810	3.483479E-012	1.698348E-011	1	0.000000E+000
1	8.94619859	1.698348E-011	3.483479E-012	0	0.000000E+000
1	8.94621658	3.483479E-012	1.698348E-011	1	0.000000E+000
1	8.94641012	1.698348E-011	3.483479E-012	0	0.000000E+000
1	8.94642889	3.483479E-012	1.698348E-011	1	0.000000E+000
1	8.94661066	1.698348E-011	3.483479E-012	0	0.000000E+000
1	8.94662291	3.483479E-012	1.698348E-011	1	0.000000E+000
1	8.94667433	1.698348E-011	3.483479E-012	0	0.000000E+000
1	8.94667844	3.483479E-012	1.698348E-011	1	0.000000E+000
1	8.94731681	1.698348E-011	3.483479E-012	0	0.000000E+000
1	8.94734756	3.483479E-012	1.698348E-011	1	0.000000E+000
1	8.94739074	1.698348E-011	3.483479E-012	0	0.000000E+000
1	8.94741003	3.483479E-012	1.698348E-011	1	0.000000E+000
1	8.94751122	1.698348E-011	3.483479E-012	0	0.000000E+000
1	8.94754676	3.483479E-012	1.698348E-011	1	0.000000E+000
1	8.94777053	1.698348E-011	3.483479E-012	0	0.000000E+000
1	8.94778294	3.483479E-012	1.698348E-011	1	0.000000E+000
1	8.94790133	1.698348E-011	3.483479E-012	0	0.000000E+000
1	8.94791581	3.483479E-012	1.698348E-011	1	0.000000E+000
1	8.94798185	1.698348E-011	3.483479E-012	0	0.000000E+000
1	8.94801334	3.483479E-012	1.698348E-011	1	0.000000E+000
1	8.94807941	1.698348E-011	3.483479E-012	0	0.000000E+000
1	8.94809419	3.483479E-012	1.698348E-011	1	0.000000E+000
1	8.94824371	1.698348E-011	3.483479E-012	0	0.000000E+000
1	8.94828412	3.483479E-012	1.698348E-011	1	0.000000E+000
1	8.94834749	1.698348E-011	3.483479E-012	0	0.000000E+000
1	8.94835986	3.483479E-012	1.698348E-011	1	0.000000E+000
1	8.94837776	1.698348E-011	3.483479E-012	0	0.000000E+000
1	8.94838579	3.483479E-012	1.698348E-011	1	0.000000E+000
1	8.94843582	1.698348E-011	3.483479E-012	0	0.000000E+000
1	8.94845176	3.483479E-012	1.698348E-011	1	0.000000E+000
1	8.94849180	1.698348E-011	3.483479E-012	0	0.000000E+000
1	8.94855301	3.483479E-012	1.698348E-011	1	0.000000E+000
1	8.94877523	1.698348E-011	3.483479E-012	0	0.000000E+000
1	8.94880088	3.483479E-012	1.698348E-011	1	0.000000E+000
1	8.94911143	1.698348E-011	3.483479E-012	0	0.000000E+000
1	8.94915375	3.483479E-012	1.698348E-011	1	0.000000E+000
1	8.94918469	1.698348E-011	3.483479E-012	0	0.000000E+000
1	8.94920686	3.483479E-012	1.698348E-011	1	0.000000E+000
1	8.94940000	1.698348E-011	3.483479E-012	0	0.000000E+000
1	8.94943081	3.483479E-012	1.698348E-011	1	0.000000E+000
1	8.94983952	1.698348E-011	3.483479E-012	0	0.000000E+000
1	8.94986470	3.483479E-012	1.698348E-011	1	0.000000E+000
1	8.95000063	1.698348E-011	3.483479E-012	0	0.000000E+000
1	8.95000678	3.483479E-012	1.698348E-011	1	0.000000E+000
1	8.95044453	1.698348E-011	3.483479E-012	0	0.000000E+000
1	8.95061356	3.483479E-012	1.698348E-011	1	0.000000E+000
1	8.95075773	1.698348E-011	3.483479E-012	0	0.000000E+000
1	8.95077314	3.483479E-012	1.698348E-011	1	0.000000E+000
1	8.95083021	1.698348E-011	3.483479E-012	0	0.000000E+000
1	8.95087194	3.483479E-012	1.698348E-011	1	0.000000E+000
1	8.95113310	1.698348E-011	3.483479E-012	0	0.000000E+000
1	8.95115144	3.483479E-012	1.698348E-011	1	0.000000E+000
1	8.95124247	1.698348E-011	3.483479E-012	0	0.000000E+000
1	8.95128009	3.483479E-012	1.698348E-011	1	0.000000E+000
1	8.95147538	1.698348E-011	3.483479E-012	0	0.000000E+000
1	8.95152584	3.483479E-012	1.698348E-011	1	0.000000E+000
1	8.95168355	1.698348E-011	3.483479E-012	0	0.000000E+000
1	8.95171088	3.483479E-012	1.698348E-011	1	0.000000E+000
1	8.95187195	1.698348E-011	3.483479E-012	0	0.000000E+000
1	8.95191863	3.483479E-012	1.698348E-011	1	0.000000E+000
1	8.95208806	1.698348E-011	3.483479E-012	0	0.000000E+000
1	8.95211722	3.483479E-012	1.698348E-011	1	0.000000E+000
1	8.95219553	1.698348E-011	3.483479E-012	0	0.000000E+000
1	8.95221977	3.483479E-012	1.698348E-011	1	0.000000E+000
1	8.95254086	1.698348E-011	3.483479E-012	0	0.000000E+000
1	8.95258364	3.483479E-012	1.698348E-011	1	0.000000E+000
1	8.95290787	1.698348E-011	3.483479E-012	0	0.000000E+000
1	8.95295511	3.483479E-012	1.698348E-011	1	0.000000E+000
1	8.95312511	1.698348E-011	3.483479E-012	0	0.000000E+000
1	8.95318225	3.483479E-012	1.698348E-011	1	0.000000E+000
1	8.95322892	1.698348E-011	3.483479E-012	0	0.000000E+000
1	8.95325454	3.483479E-012	1.698348E-011	1	0.000000E+000
1	8.95337200	1.698348E-011	3.483479E-012	0	0.000000E+000
1	8.95338844	3.483479E-012	1.698348E-011	1	0.000000E+000
1	8.95347621	1.698348E-011	3.483479E-012	0	0.000000E+000
1	8.95351543	3.483479E-012	1.698348E-011	1	0.000000E+000
1	8.95374486	1.698348E-011	3.483479E-012	0	0.000000E+000
1	8.95376628	3.483479E-012	1.698348E-011	1	0.000000E+000
1	8.95380847	1.698348E-011	3.483479E-012	0	0.000000E+000
1	8.95382899	3.483479E-012	1.698348E-011	1	0.000000E+000
1	8.95405219	1.698348E-011	3.483479E-012	0	0.000000E+000
1	8.95407033	3.483479E-012	1.698348E-011	1	0.000000E+000
1	8.95441855	1.698348E-011	3.483479E-012	0	0.000000E+000
1	8.95461054	3.483479E-012	1.698348E-011	1	0.000000E+000
1	8.95474123	1.698348E-011	3.483479E-012	0	0.000000E+000
1	8.95480206	3.483479E-012	1.698348E-011	1	0.000000E+000
1	8.95484578	1.698348E-011	3.483479E-012	0	0.000000E+000
1	8.95490450	3.483479E-012	1.698348E-011	1	0.000000E+000
1	8.95526321	1.698348E-011	3.483479E-012	0	0.000000E+000
1	8.95533513	3.483479E-012	1.698348E-011	1	0.000000E+000
1	8.95540518	1.698348E-011	3.483479E-012	0	0.000000E+000
1	8.95543162	3.483479E-012	1.698348E-011	1	0.000000E+000
1	8.95550337	1.698348E-011	3.483479E-012	0	0.000000E+000
1	8.95550539	3.483479E-012	1.698348E-011	1	0.000000E+000
1	8.95584488	1.698348E-011	3.483479E-012	0	0.000000E+000
1	8.95596454	3.483479E-012	1.698348E-011	1	0.000000E+000
1	8.95605130	1.698348E-011	3.483479E-012	0	0.000000E+000
1	8.95606972	3.483479E-012	1.698348E-011	1	0.000000E+000
1	8.95614244	1.698348E-011	3.483479E-012	0	0.000000E+000
1	8.95619139	3.483479E-012	1.698348E-011	1	0.000000E+000
1	8.95631560	1.698348E-011	3.483479E-012	0	0.000000E+000
1	8.95634211	3.483479E-012	1.698348E-011	1	0.000000E+000
1	8.95649253	1.698348E-011	3.483479E-012	0	0.000000E+000
1	8.95661161	3.483479E-012	1.698348E-011	1	0.000000E+000
1	8.95662132	1.698348E-011	3.483479E-012	0	0.000000E+000
1	8.95670497	3.483479E-012	1.698348E-011	1	0.000000E+000
1	8.95686261	1.698348E-011	3.483479E-012	0	0.000000E+000
1	8.95690085	3.483479E-012	1.698348E-011	1	0.000000E+000
1	8.95693214	1.698348E-011	3.483479E-012	0	0.000000E+000
1	8.95697139	3.483479E-012	1.698348E-011	1	0.000000E+000
1	8.95702055	1.698348E-011	3.483479E-012	0	0.000000E+000
1	8.95704862	3.483479E-012	1.698348E-011	1	0.000000E+000
1	8.95717889	1.698348E-011	3.483479E-012	0	0.000000E+000
1	8.95720627	3.483479E-012	1.698348E-011	1	0.000000E+000
1	8.95723146	1.698348E-011	3.483479E-012	0	0.000000E+000
1	8.95725127	3.483479E-012	1.698348E-011	1	0.000000E+000
1	8.95727488	1.698348E-011	3.483479E-012	0	0.000000E+000
1	8.95734079	3.483479E-012	1.698348E-011	1	0.000000E+000
1	8.95739819	1.698348E-011	3.483479E-012	0	0.000000E+000
1	8.95742334	3.483479E-012	1.698348E-011	1	0.000000E+000
1	8.95747478	1.698348E-011	3.483479E-012	0	0.000000E+000
1	8.95748474	3.483479E-012	1.698348E-011	1	0.000000E+000
1	8.95758606	1.698348E-011	3.483479E-012	0	0.000000E+000
1	8.95762373	3.483479E-012	1.698348E-011	1	0.000000E+000
1	8.95810498	1.698348E-011	3.483479E-012	0	0.000000E+000
1	8.95819781	3.483479E-012	1.698348E-011	1	0.000000E+000
1	8.95822862	1.698348E-011	3.483479E-012	0	0.000000E+000
1	8.95825718	3.483479E-012	1.698348E-011	1	0.000000E+000
1	8.95869235	1.698348E-011	3.483479E-012	0	0.000000E+000
1	8.95872770	3.483479E-012	1.698348E-011	1	0.000000E+000
1	8.95888814	1.698348E-011	3.483479E-012	0	0.000000E+000
1	8.95892262	3.483479E-012	1.698348E-011	1	0.000000E+000
1	8.95908787	1.698348E-011	3.483479E-012	0	0.000000E+000
1	8.95911740	3.483479E-012	1.698348E-011	1	0.000000E+000
1	8.95923320	1.698348E-011	3.483479E-012	0	0.000000E+000
1	8.95925417	3.483479E-012	1.698348E-011	1	0.000000E+000
1	8.95942964	1.698348E-011	3.483479E-012	0	0.000000E+000
1	8.95943604	3.483479E-012	1.698348E-011	1	0.000000E+000
1	8.95971686	1.698348E-011	3.483479E-012	0	0.000000E+000
1	8.95973967	3.483479E-012	1.698348E-011	1	0.000000E+000
1	8.96019990	1.698348E-011	3.483479E-012	0	0.000000E+000
1	8.96023143	3.483479E-012	1.698348E-011	1	0.000000E+000
1	8.96037326	1.698348E-011	3.483479E-012	0	0.000000E+000
1	8.96038522	3.483479E-012	1.698348E-011	1	0.000000E+000
1	8.96055934	1.698348E-011	3.483479E-012	0	0.000000E+000
1	8.96056813	3.483479E-012	1.698348E-011	1	0.000000E+000
1	8.96111836	1.698348E-011	3.483479E-012	0	0.000000E+000
1	8.96113809	3.483479E-012	1.698348E-011	1	0.000000E+000
1	8.96124431	1.698348E-011	3.483479E-012	0	0.000000E+000
1	8.96126614	3.483479E-012	1.698348E-011	1	0.000000E+000
1	8.96133484	1.698348E-011	3.483479E-012	0	0.000000E+000
1	8.96134523	3.483479E-012	1.698348E-011	1	0.000000E+000
1	8.96141438	1.698348E-011	3.483479E-012	0	0.000000E+000
1	8.96144216	3.483479E-012	1.698348E-011	1	0.000000E+000
1	8.96159638	1.698348E-011	3.483479E-012	0	0.000000E+000
1	8.96162301	3.483479E-012	1.698348E-011	1	0.000000E+000
1	8.96186570	1.698348E-011	3.483479E-012	0	0.000000E+000
1	8.96192361	3.483479E-012	1.698348E-011	1	0.000000E+000
1	8.96203356	1.698348E-011	3.483479E-012	0	0.000000E+000
1	8.96206128	3.483479E-012	1.698348E-011	1	0.000000E+000
1	8.96213250	1.698348E-011	3.483479E-012	0	0.000000E+000
1	8.96217566	3.483479E-012	1.698348E-011	1	0.000000E+000
1	8.96264844	1.698348E-011	3.483479E-012	0	0.000000E+000
1	8.96269712	3.483479E-012	1.698348E-011	1	0.000000E+000
1	8.96272576	1.698348E-011	3.483479E-012	0	0.000000E+000
1	8.96275029	3.483479E-012	1.698348E-011	1	0.000000E+000
1	8.96275333	1.698348E-011	3.483479E-012	0	0.000000E+000
1	8.96279366	3.483479E-012	1.698348E-011	1	0.000000E+000
1	8.96310376	1.698348E-011	3.483479E-012	0	0.000000E+000
1	8.96312759	3.483479E-012	1.698348E-011	1	0.000000E+000
1	8.96356599	1.698348E-011	3.483479E-012	0	0.000000E+000
1	8.96359047	3.483479E-012	1.698348E-011	1	0.000000E+000
1	8.96362616	1.698348E-011	3.483479E-012	0	0.000000E+000
1	8.96366136	3.483479E-012	1.698348E-011	1	0.000000E+000
1	8.96393351	1.698348E-011	3.483479E-012	0	0.000000E+000
1	8.96393790	3.483479E-012	1.698348E-011	1	0.000000E+000
1	8.96405865	1.698348E-011	3.483479E-012	0	0.000000E+000
1	8.96406871	3.483479E-012	1.698348E-011	1	0.000000E+000
1	8.96439478	1.698348E-011	3.483479E-012	0	0.000000E+000
1	8.96444372	3.483479E-012	1.698348E-011	1	0.000000E+000
1	8.96461570	1.698348E-011	3.483479E-012	0	0.000000E+000
1	8.96464820	3.483479E-012	1.698348E-011	1	0.000000E+000
1	8.96468655	1.698348E-011	3.483479E-012	0	0.000000E+000
1	8.96470920	3.483479E-012	1.698348E-011	1	0.000000E+000
1	8.96488079	1.698348E-011	3.483479E-012	0	0.000000E+000
1	8.96491309	3.483479E-012	1.698348E-011	1	0.000000E+000
1	8.96506392	1.698348E-011	3.483479E-012	0	0.000000E+000
1	8.96508325	3.483479E-012	1.698348E-011	1	0.000000E+000
1	8.96519902	1.698348E-011	3.483479E-012	0	0.000000E+000
1	8.96522864	3.483479E-012	1.698348E-011	1	0.000000E+000
1	8.96526122	1.698348E-011	3.483479E-012	0	0.000000E+000
1	8.96527674	3.483479E-012	1.698348E-011	1	0.000000E+000
1	8.96536666	1.698348E-011	3.483479E-012	0	0.000000E+000
1	8.96538777	3.483479E-012	1.698348E-011	1	0.000000E+000
1	8.96567334	1.698348E-011	3.483479E-012	0	0.000000E+000
1	8.96569039	3.483479E-012	1.698348E-011	1	0.000000E+000
1	8.96583103	1.698348E-011	3.483479E-012	0	0.000000E+000
1	8.96592221	3.483479E-012	1.698348E-011	1	0.000000E+000
1	8.96594187	1.698348E-011	3.483479E-012	0	0.000000E+000
1	8.96597353	3.483479E-012	1.698348E-011	1	0.000000E+000
1	8.96634160	1.698348E-011	3.483479E-012	0	0.000000E+000
1	8.96637947	3.483479E-012	1.698348E-011	1	0.000000E+000
1	8.96645022	1.698348E-011	3.483479E-012	0	0.000000E+000
1	8.96648502	3.483479E-012	1.698348E-011	1	0.000000E+000
1	8.96660726	1.698348E-011	3.483479E-012	0	0.000000E+000
1	8.96667295	3.483479E-012	1.698348E-011	1	0.000000E+000
1	8.96694929	1.698348E-011	3.483479E-012	0	0.000000E+000
1	8.96709933	3.483479E-012	1.698348E-011	1	0.000000E+000
1	8.96715200	1.698348E-011	3.483479E-012	0	0.000000E+000
1	8.96716296	3.483479E-012	1.698348E-011	1	0.000000E+000
1	8.96736763	1.698348E-011	3.483479E-012	0	0.000000E+000
1	8.96739050	3.483479E-012	1.698348E-011	1	0.000000E+000
1	8.96756349	1.698348E-011	3.483479E-012	0	0.000000E+000
1	8.96770167	3.483479E-012	1.698348E-011	1	0.000000E+000
1	8.96776108	1.698348E-011	3.483479E-012	0	0.000000E+000
1	8.96776698	3.483479E-012	1.698348E-011	1	0.000000E+000
1	8.96796873	1.698348E-011	3.483479E-012	0	0.000000E+000
1	8.96798635	3.483479E-012	1.698348E-011	1	0.000000E+000
1	8.96799260	1.698348E-011	3.483479E-012	0	0.000000E+000
1	8.96807655	3.483479E-012	1.698348E-011	1	0.000000E+000
1	8.96837072	1.698348E-011	3.483479E-012	0	0.000000E+000
1	8.96841059	3.483479E-012	1.698348E-011	1	0.000000E+000
1	8.96857807	1.698348E-011	3.483479E-012	0	0.000000E+000
1	8.96862513	3.483479E-012	1.698348E-011	1	0.000000E+000
1	8.96877803	1.698348E-011	3.483479E-012	0	0.000000E+000
1	8.96882511	3.483479E-012	1.698348E-011	1	0.000000E+000
1	8.96889373	1.698348E-011	3.483479E-012	0	0.000000E+000
1	8.96891301	3.483479E-012	1.698348E-011	1	0.000000E+000
1	8.96896017	1.698348E-011	3.483479E-012	0	0.000000E+000
1	8.96899494	3.483479E-012	1.698348E-011	1	0.000000E+000
1	8.96925610	1.698348E-011	3.483479E-012	0	0.000000E+000
1	8.96930781	3.483479E-012	1.698348E-011	1	0.000000E+000
1	8.96965071	1.698348E-011	3.483479E-012	0	0.000000E+000
1	8.96965915	3.483479E-012	1.698348E-011	1	0.000000E+000
1	8.96997390	1.698348E-011	3.483479E-012	0	0.000000E+000
1	8.97008743	3.483479E-012	1.698348E-011	1	0.000000E+000
1	8.97026042	1.698348E-011	3.483479E-012	0	0.000000E+000
1	8.97027983	3.483479E-012	1.698348E-011	1	0.000000E+000
1	8.97037328	1.698348E-011	3.483479E-012	0	0.000000E+000
1	8.97039893	3.483479E-012	1.698348E-011	1	0.000000E+000
1	8.97043248	1.698348E-011	3.483479E-012	0	0.000000E+000
1	8.97051965	3.483479E-012	1.698348E-011	1	0.000000E+000
1	8.97054039	1.698348E-011	3.483479E-012	0	0.000000E+000
1	8.97056986	3.483479E-012	1.698348E-011	1	0.000000E+000
1	8.97091212	1.698348E-011	3.483479E-012	0	0.000000E+000
1	8.97094894	3.483479E-012	1.698348E-011	1	0.000000E+000
1	8.97128533	1.698348E-011	3.483479E-012	0	0.000000E+000
1	8.97132643	3.483479E-012	1.698348E-011	1	0.000000E+000
1	8.97167417	1.698348E-011	3.483479E-012	0	0.000000E+000
1	8.97186907	3.483479E-012	1.698348E-011	1	0.000000E+000
1	8.97188376	1.698348E-011	3.483479E-012	0	0.000000E+000
1	8.97197974	3.483479E-012	1.698348E-011	1	0.000000E+000
1	8.97212180	1.698348E-011	3.483479E-012	0	0.000000E+000
1	8.97214611	3.483479E-012	1.698348E-011	1	0.000000E+000
1	8.97243371	1.698348E-011	3.483479E-012	0	0.000000E+000
1	8.97244224	3.483479E-012	1.698348E-011	1	0.000000E+000
1	8.97268666	1.698348E-011	3.483479E-012	0	0.000000E+000
1	8.97274869	3.483479E-012	1.698348E-011	1	0.000000E+000
1	8.97310681	1.698348E-011	3.483479E-012	0	0.000000E+000
1	8.97311440	3.483479E-012	1.698348E-011	1	0.000000E+000
1	8.97318241	1.698348E-011	3.483479E-012	0	0.000000E+000
1	8.97321835	3.483479E-012	1.698348E-011	1	0.000000E+000
1	8.97328902	1.698348E-011	3.483479E-012	0	0.000000E+000
1	8.97338209	3.483479E-012	1.698348E-011	1	0.000000E+000
1	8.97371524	1.698348E-011	3.483479E-012	0	0.000000E+000
1	8.97373177	3.483479E-012	1.698348E-011	1	0.000000E+000
1	8.97385481	1.698348E-011	3.483479E-012	0	0.000000E+000
1	8.97390365	3.483479E-012	1.698348E-011	1	0.000000E+000
1	8.97435976	1.698348E-011	3.483479E-012	0	0.000000E+000
1	8.97442571	3.483479E-012	1.698348E-011	1	0.000000E+000
1	8.97470228	1.698348E-011	3.483479E-012	0	0.000000E+000
1	8.97474018	3.483479E-012	1.698348E-011	1	0.000000E+000
1	8.97478638	1.698348E-011	3.483479E-012	0	0.000000E+000
1	8.97481792	3.483479E-012	1.698348E-011	1	0.000000E+000
1	8.97507330	1.698348E-011	3.483479E-012	0	0.000000E+000
1	8.97508368	3.483479E-012	1.698348E-011	1	0.000000E+000
1	8.97512245	1.698348E-011	3.483479E-012	0	0.000000E+000
1	8.97514469	3.483479E-012	1.698348E-011	1	0.000000E+000
1	8.97515706	1.698348E-011	3.483479E-012	0	0.000000E+000
1	8.97518555	3.483479E-012	1.698348E-011	1	0.000000E+000
1	8.97537456	1.698348E-011	3.483479E-012	0	0.000000E+000
1	8.97541855	3.483479E-012	1.698348E-011	1	0.000000E+000
1	8.97558927	1.698348E-011	3.483479E-012	0	0.000000E+000
1	8.97568902	3.483479E-012	1.698348E-011	1	0.000000E+000
1	8.97570552	1.698348E-011	3.483479E-012	0	0.000000E+000
1	8.97587350	3.483479E-012	1.698348E-011	1	0.000000E+000
1	8.97597741	1.698348E-011	3.483479E-012	0	0.000000E+000
1	8.97601600	3.483479E-012	1.698348E-011	1	0.000000E+000
1	8.97604418	1.698348E-011	3.483479E-012	0	0.000000E+000
1	8.97619260	3.483479E-012	1.698348E-011	1	0.000000E+000
1	8.97622050	1.698348E-011	3.483479E-012	0	0.000000E+000
1	8.97625329	3.483479E-012	1.698348E-011	1	0.000000E+000
1	8.97628659	1.698348E-011	3.483479E-012	0	0.000000E+000
1	8.97632272	3.483479E-012	1.698348E-011	1	0.000000E+000
1	8.97651430	1.698348E-011	3.483479E-012	0	0.000000E+000
1	8.97652915	3.483479E-012	1.698348E-011	1	0.000000E+000
1	8.97659073	1.698348E-011	3.483479E-012	0	0.000000E+000
1	8.97665863	3.483479E-012	1.698348E-011	1	0.000000E+000
1	8.97676203	1.698348E-011	3.483479E-012	0	0.000000E+000
1	8.97679030	3.483479E-012	1.698348E-011	1	0.000000E+000
1	8.97694974	1.698348E-011	3.483479E-012	0	0.000000E+000
1	8.97695553	3.483479E-012	1.698348E-011	1	0.000000E+000
1	8.97713444	1.698348E-011	3.483479E-012	0	0.000000E+000
1	8.97714543	3.483479E-012	1.698348E-011	1	0.000000E+000
1	8.97740844	1.698348E-011	3.483479E-012	0	0.000000E+000
1	8.97743615	3.483479E-012	1.698348E-011	1	0.000000E+000
1	8.97784407	1.698348E-011	3.483479E-012	0	0.000000E+000
1	8.97786642	3.483479E-012	1.698348E-011	1	0.000000E+000
1	8.97789588	1.698348E-011	3.483479E-012	0	0.000000E+000
1	8.97793793	3.483479E-012	1.698348E-011	1	0.000000E+000
1	8.97832234	1.698348E-011	3.483479E-012	0	0.000000E+000
1	8.97835531	3.483479E-012	1.698348E-011	1	0.000000E+000
1	8.97849898	1.698348E-011	3.483479E-012	0	0.000000E+000
1	8.97872440	3.483479E-012	1.698348E-011	1	0.000000E+000
1	8.97895331	1.698348E-011	3.483479E-012	0	0.000000E+000
1	8.97896313	3.483479E-012	1.698348E-011	1	0.000000E+000
1	8.97929510	1.698348E-011	3.483479E-012	0	0.000000E+000
1	8.97932097	3.483479E-012	1.698348E-011	1	0.000000E+000
1	8.97944242	1.698348E-011	3.483479E-012	0	0.000000E+000
1	8.97953951	3.483479E-012	1.698348E-011	1	0.000000E+000
1	8.97957173	1.698348E-011	3.483479E-012	0	0.000000E+000
1	8.97961007	3.483479E-012	1.698348E-011	1	0.000000E+000
1	8.97974432	1.698348E-011	3.483479E-012	0	0.000000E+000
1	8.97979931	3.483479E-012	1.698348E-011	1	0.000000E+000
1	8.98008609	1.698348E-011	3.483479E-012	0	0.000000E+000
1	8.98012023	3.483479E-012	1.698348E-011	1	0.000000E+000
1	8.98024022	1.698348E-011	3.483479E-012	0	0.000000E+000
1	8.98025415	3.483479E-012	1.698348E-011	1	0.000000E+000
1	8.98030862	1.698348E-011	3.483479E-012	0	0.000000E+000
1	8.98034147	3.483479E-012	1.698348E-011	1	0.000000E+000
1	8.98122197	1.698348E-011	3.483479E-012	0	0.000000E+000
1	8.98123610	3.483479E-012	1.698348E-011	1	0.000000E+000
1	8.98155687	1.698348E-011	3.483479E-012	0	0.000000E+000
1	8.98188383	3.483479E-012	1.698348E-011	1	0.000000E+000
1	8.98192525	1.698348E-011	3.483479E-012	0	0.000000E+000
1	8.98196340	3.483479E-012	1.698348E-011	1	0.000000E+000
1	8.98224364	1.698348E-011	3.483479E-012	0	0.000000E+000
1	8.98225485	3.483479E-012	1.698348E-011	1	0.000000E+000
1	8.98236067	1.698348E-011	3.483479E-012	0	0.000000E+000
1	8.98238328	3.483479E-012	1.698348E-011	1	0.000000E+000
1	8.98243603	1.698348E-011	3.483479E-012	0	0.000000E+000
1	8.98248747	3.483479E-012	1.698348E-011	1	0.000000E+000
1	8.98254013	1.698348E-011	3.483479E-012	0	0.000000E+000
1	8.98257117	3.483479E-012	1.698348E-011	1	0.000000E+000
1	8.98311870	1.698348E-011	3.483479E-012	0	0.000000E+000
1	8.98313925	3.483479E-012	1.698348E-011	1	0.000000E+000
1	8.98338723	1.698348E-011	3.483479E-012	0	0.000000E+000
1	8.98352356	3.483479E-012	1.698348E-011	1	0.000000E+000
1	8.98358241	1.698348E-011	3.483479E-012	0	0.000000E+000
1	8.98360944	3.483479E-012	1.698348E-011	1	0.000000E+000
1	8.98365776	1.698348E-011	3.483479E-012	0	0.000000E+000
1	8.98369363	3.483479E-012	1.698348E-011	1	0.000000E+000
1	8.98382852	1.698348E-011	3.483479E-012	0	0.000000E+000
1	10.13181837	3.293810E-012	1.679381E-011	1	0.000000E+000
1	10.13184023	1.679381E-011	3.293810E-012	0	0.000000E+000
1	10.13187819	3.293810E-012	1.679381E-011	1	0.000000E+000
1	10.13189806	1.679381E-011	3.293810E-012	0	0.000000E+000
1	10.13193948	3.293810E-012	1.679381E-011	1	0.000000E+000
1	10.13203949	1.679381E-011	3.293810E-012	0	0.000000E+000
1	10.13209521	3.293810E-012	1.679381E-011	1	0.000000E+000
1	10.13212076	1.679381E-011	3.293810E-012	0	0.000000E+000
1	10.13216144	3.293810E-012	1.679381E-011	1	0.000000E+000
1	10.13220097	1.679381E-011	3.293810E-012	0	0.000000E+000
1	10.13257524	3.293810E-012	1.679381E-011	1	0.000000E+000
1	10.13295204	1.679381E-011	3.293810E-012	0	0.000000E+000
1	10.13295793	3.293810E-012	1.679381E-011	1	0.000000E+000
1	10.13299879	1.679381E-011	3.293810E-012	0	0.000000E+000
1	10.13302296	3.293810E-012	1.679381E-011	1	0.000000E+000
1	10.13316730	1.679381E-011	3.293810E-012	0	0.000000E+000
1	10.13319225	3.293810E-012	1.679381E-011	1	0.000000E+000
1	10.13322595	1.679381E-011	3.293810E-012	0	0.000000E+000
1	10.13324464	3.293810E-012	1.679381E-011	1	0.000000E+000
1	10.13340824	1.679381E-011	3.293810E-012	0	0.000000E+000
1	10.13344272	3.293810E-012	1.679381E-011	1	0.000000E+000
1	10.13362296	1.679381E-011	3.293810E-012	0	0.000000E+000
1	10.13363408	3.293810E-012	1.679381E-011	1	0.000000E+000
1	10.13384379	1.679381E-011	3.293810E-012	0	0.000000E+000
1	10.13389215	3.293810E-012	1.679381E-011	1	0.000000E+000
1	10.13397747	1.679381E-011	3.293810E-012	0	0.000000E+000
1	10.13399103	3.293810E-012	1.679381E-011	1	0.000000E+000
1	10.13422964	1.679381E-011	3.293810E-012	0	0.000000E+000
1	10.13436511	3.293810E-012	1.679381E-011	1	0.000000E+000
1	10.13446962	1.679381E-011	3.293810E-012	0	0.000000E+000
1	10.13449692	3.293810E-012	1.679381E-011	1	0.000000E+000
1	10.13481158	1.679381E-011	3.293810E-012	0	0.000000E+000
1	10.13486460	3.293810E-012	1.679381E-011	1	0.000000E+000
1	10.13514499	1.679381E-011	3.293810E-012	0	0.000000E+000
1	10.13518083	3.293810E-012	1.679381E-011	1	0.000000E+000
1	10.13526099	1.679381E-011	3.293810E-012	0	0.000000E+000
1	10.13526877	3.293810E-012	1.679381E-011	1	0.000000E+000
1	10.13567311	1.679381E-011	3.293810E-012	0	0.000000E+000
1	10.13571113	3.293810E-012	1.679381E-011	1	0.000000E+000
1	10.13584760	1.679381E-011	3.293810E-012	0	0.000000E+000
1	10.13586828	3.293810E-012	1.679381E-011	1	0.000000E+000
1	10.13605047	1.679381E-011	3.293810E-012	0	0.000000E+000
1	10.13607848	3.293810E-012	1.679381E-011	1	0.000000E+000
1	10.13615035	1.679381E-011	3.293810E-012	0	0.000000E+000
1	10.13616789	3.293810E-012	1.679381E-011	1	0.000000E+000
1	10.13617503	1.679381E-011	3.293810E-012	0	0.000000E+000
1	10.13620422	3.293810E-012	1.679381E-011	1	0.000000E+000
1	10.13628032	1.679381E-011	3.293810E-012	0	0.000000E+000
1	10.13630688	3.293810E-012	1.679381E-011	1	0.000000E+000
1	10.13670991	1.679381E-011	3.293810E-012	0	0.000000E+000
1	10.13680418	3.293810E-012	1.679381E-011	1	0.000000E+000
1	10.13686287	1.679381E-011	3.293810E-012	0	0.000000E+000
1	10.13692642	3.293810E-012	1.679381E-011	1	0.000000E+000
1	10.13720704	1.679381E-011	3.293810E-012	0	0.000000E+000
1	10.13725342	3.293810E-012	1.679381E-011	1	0.000000E+000
1	10.13743592	1.679381E-011	3.293810E-012	0	0.000000E+000
1	10.13745871	3.293810E-012	1.679381E-011	1	0.000000E+000
1	10.13771516	1.679381E-011	3.293810E-012	0	0.000000E+000
1	10.13772238	3.293810E-012	1.679381E-011	1	0.000000E+000
1	10.13775806	1.679381E-011	3.293810E-012	0	0.000000E+000
1	10.13776636	3.293810E-012	1.679381E-011	1	0.000000E+000
1	10.13796787	1.679381E-011	3.293810E-012	0	0.000000E+000
1	10.13804452	3.293810E-012	1.679381E-011	1	0.000000E+000
1	10.13815980	1.679381E-011	3.293810E-012	0	0.000000E+000
1	10.13821669	3.293810E-012	1.679381E-011	1	0.000000E+000
1	10.13823746	1.679381E-011	3.293810E-012	0	0.000000E+000
1	10.13825496	3.293810E-012	1.679381E-011	1	0.000000E+000
1	10.13833816	1.679381E-011	3.293810E-012	0	0.000000E+000
1	10.13835526	3.293810E-012	1.679381E-011	1	0.000000E+000
1	10.13844535	1.679381E-011	3.293810E-012	0	0.000000E+000
1	10.13875856	3.293810E-012	1.679381E-011	1	0.000000E+000
1	10.13914597	1.679381E-011	3.293810E-012	0	0.000000E+000
1	10.13915667	3.293810E-012	1.679381E-011	1	0.000000E+000
1	10.13918557	1.679381E-011	3.293810E-012	0	0.000000E+000
1	10.13922524	3.293810E-012	1.679381E-011	1	0.000000E+000
1	10.13949956	1.679381E-011	3.293810E-012	0	0.000000E+000
1	10.13959506	3.293810E-012	1.679381E-011	1	0.000000E+000
1	10.13982624	1.679381E-011	3.293810E-012	0	0.000000E+000
1	10.13987476	3.293810E-012	1.679381E-011	1	0.000000E+000
1	10.14017925	1.679381E-011	3.293810E-012	0	0.000000E+000
1	10.14032132	3.293810E-012	1.679381E-011	1	0.000000E+000
1	10.14052425	1.679381E-011	3.293810E-012	0	0.000000E+000
1	10.14062619	3.293810E-012	1.679381E-011	1	0.000000E+000
1	10.14093483	1.679381E-011	3.293810E-012	0	0.000000E+000
1	10.14095988	3.293810E-012	1.679381E-011	1	0.000000E+000
1	10.14102544	1.679381E-011	3.293810E-012	0	0.000000E+000
1	10.14108208	3.293810E-012	1.679381E-011	1	0.000000E+000
1	10.14131162	1.679381E-011	3.293810E-012	0	0.000000E+000
1	10.14133621	3.293810E-012	1.679381E-011	1	0.000000E+000
1	10.14150578	1.679381E-011	3.293810E-012	0	0.000000E+000
1	10.14152806	3.293810E-012	1.679381E-011	1	0.000000E+000
1	10.14158126	1.679381E-011	3.293810E-012	0	0.000000E+000
1	10.14160854	3.293810E-012	1.679381E-011	1	0.000000E+000
1	10.14170307	1.679381E-011	3.293810E-012	0	0.000000E+000
1	10.14172223	3.293810E-012	1.679381E-011	1	0.000000E+000
1	10.14179962	1.679381E-011	3.293810E-012	0	0.000000E+000
1	10.14186324	3.293810E-012	1.679381E-011	1	0.000000E+000
1	10.14193416	1.679381E-011	3.293810E-012	0	0.000000E+000
1	10.14195218	3.293810E-012	1.679381E-011	1	0.000000E+000
1	10.14207586	1.679381E-011	3.293810E-012	0	0.000000E+000
1	10.14212072	3.293810E-012	1.679381E-011	1	0.000000E+000
1	10.14252668	1.679381E-011	3.293810E-012	0	0.000000E+000
1	10.14253205	3.293810E-012	1.679381E-011	1	0.000000E+000
1	10.14280876	1.679381E-011	3.293810E-012	0	0.000000E+000
1	10.14299727	3.293810E-012	1.679381E-011	1	0.000000E+000
1	10.14305455	1.679381E-011	3.293810E-012	0	0.000000E+000
1	10.14315898	3.293810E-012	1.679381E-011	1	0.000000E+000
1	10.14324726	1.679381E-011	3.293810E-012	0	0.000000E+000
1	10.14325254	3.293810E-012	1.679381E-011	1	0.000000E+000
1	10.14332587	1.679381E-011	3.293810E-012	0	0.000000E+000
1	10.14336502	3.293810E-012	1.679381E-011	1	0.000000E+000
1	10.14349792	1.679381E-011	3.293810E-012	0	0.000000E+000
1	10.14350027	3.293810E-012	1.679381E-011	1	0.000000E+000
1	10.14408613	1.679381E-011	3.293810E-012	0	0.000000E+000
1	10.14409723	3.293810E-012	1.679381E-011	1	0.000000E+000
1	10.14437080	1.679381E-011	3.293810E-012	0	0.000000E+000
1	10.14437889	3.293810E-012	1.679381E-011	1	0.000000E+000
1	10.14448945	1.679381E-011	3.293810E-012	0	0.000000E+000
1	10.14449606	3.293810E-012	1.679381E-011	1	0.000000E+000
1	10.14475459	1.679381E-011	3.293810E-012	0	0.000000E+000
1	10.14479092	3.293810E-012	1.679381E-011	1	0.000000E+000
1	10.14482195	1.679381E-011	3.293810E-012	0	0.000000E+000
1	10.14484097	3.293810E-012	1.679381E-011	1	0.000000E+000
1	10.14487009	1.679381E-011	3.293810E-012	0	0.000000E+000
1	10.14489644	3.293810E-012	1.679381E-011	1	0.000000E+000
1	10.14504743	1.679381E-011	3.293810E-012	0	0.000000E+000
1	10.14506006	3.293810E-012	1.679381E-011	1	0.000000E+000
1	10.14518337	1.679381E-011	3.293810E-012	0	0.000000E+000
1	10.14521682	3.293810E-012	1.679381E-011	1	0.000000E+000
1	10.14529186	1.679381E-011	3.293810E-012	0	0.000000E+000
1	10.14542002	3.293810E-012	1.679381E-011	1	0.000000E+000
1	10.14556080	1.679381E-011	3.293810E-012	0	0.000000E+000
1	10.14557995	3.293810E-012	1.679381E-011	1	0.000000E+000
1	10.14578244	1.679381E-011	3.293810E-012	0	0.000000E+000
1	10.14582034	3.293810E-012	1.679381E-011	1	0.000000E+000
1	10.14585633	1.679381E-011	3.293810E-012	0	0.000000E+000
1	10.14588365	3.293810E-012	1.679381E-011	1	0.000000E+000
1	10.14600064	1.679381E-011	3.293810E-012	0	0.000000E+000
1	10.14605819	3.293810E-012	1.679381E-011	1	0.000000E+000
1	10.14621112	1.679381E-011	3.293810E-012	0	0.000000E+000
1	10.14623543	3.293810E-012	1.679381E-011	1	0.000000E+000
1	10.14645214	1.679381E-011	3.293810E-012	0	0.000000E+000
1	10.14649645	3.293810E-012	1.679381E-011	1	0.000000E+000
1	10.14653806	1.679381E-011	3.293810E-012	0	0.000000E+000
1	10.14658372	3.293810E-012	1.679381E-011	1	0.000000E+000
1	10.14659724	1.679381E-011	3.293810E-012	0	0.000000E+000
1	10.14665048	3.293810E-012	1.679381E-011	1	0.000000E+000
1	10.14676180	1.679381E-011	3.293810E-012	0	0.000000E+000
1	10.14678326	3.293810E-012	1.679381E-011	1	0.000000E+000
1	10.14707759	1.679381E-011	3.293810E-012	0	0.000000E+000
1	10.14710345	3.293810E-012	1.679381E-011	1	0.000000E+000
1	10.14718070	1.679381E-011	3.293810E-012	0	0.000000E+000
1	10.14720767	3.293810E-012	1.679381E-011	1	0.000000E+000
1	10.14729434	1.679381E-011	3.293810E-012	0	0.000000E+000
1	10.14733481	3.293810E-012	1.679381E-011	1	0.000000E+000
1	10.14739663	1.679381E-011	3.293810E-012	0	0.000000E+000
1	10.14751438	3.293810E-012	1.679381E-011	1	0.000000E+000
1	10.14765868	1.679381E-011	3.293810E-012	0	0.000000E+000
1	10.14767166	3.293810E-012	1.679381E-011	1	0.000000E+000
1	10.14813572	1.679381E-011	3.293810E-012	0	0.000000E+000
1	10.14829633	3.293810E-012	1.679381E-011	1	0.000000E+000
1	10.14861714	1.679381E-011	3.293810E-012	0	0.000000E+000
1	10.14865636	3.293810E-012	1.679381E-011	1	0.000000E+000
1	10.14905878	1.679381E-011	3.293810E-012	0	0.000000E+000
1	10.14907212	3.293810E-012	1.679381E-011	1	0.000000E+000
1	10.14929137	1.679381E-011	3.293810E-012	0	0.000000E+000
1	10.14934968	3.293810E-012	1.679381E-011	1	0.000000E+000
1	10.14947030	1.679381E-011	3.293810E-012	0	0.000000E+000
1	10.14947576	3.293810E-012	1.679381E-011	1	0.000000E+000
1	10.14975197	1.679381E-011	3.293810E-012	0	0.000000E+000
1	10.14983200	3.293810E-012	1.679381E-011	1	0.000000E+000
1	10.15028342	1.679381E-011	3.293810E-012	0	0.000000E+000
1	10.15031428	3.293810E-012	1.679381E-011	1	0.000000E+000
1	10.15066622	1.679381E-011	3.293810E-012	0	0.000000E+000
1	10.15073377	3.293810E-012	1.679381E-011	1	0.000000E+000
1	10.15106395	1.679381E-011	3.293810E-012	0	0.000000E+000
1	10.15106641	3.293810E-012	1.679381E-011	1	0.000000E+000
1	10.15118619	1.679381E-011	3.293810E-012	0	0.000000E+000
1	10.15122964	3.293810E-012	1.679381E-011	1	0.000000E+000
1	10.15156443	1.679381E-011	3.293810E-012	0	0.000000E+000
1	10.15164747	3.293810E-012	1.679381E-011	1	0.000000E+000
1	10.15193500	1.679381E-011	3.293810E-012	0	0.000000E+000
1	10.15196059	3.293810E-012	1.679381E-011	1	0.000000E+000
1	10.15206595	1.679381E-011	3.293810E-012	0	0.000000E+000
1	10.15209168	3.293810E-012	1.679381E-011	1	0.000000E+000
1	10.15256330	1.679381E-011	3.293810E-012	0	0.000000E+000
1	10.15260707	3.293810E-012	1.679381E-011	1	0.000000E+000
1	10.15270339	1.679381E-011	3.293810E-012	0	0.000000E+000
1	10.15275862	3.293810E-012	1.679381E-011	1	0.000000E+000
1	10.15300309	1.679381E-011	3.293810E-012	0	0.000000E+000
1	10.15321218	3.293810E-012	1.679381E-011	1	0.000000E+000
1	10.15355018	1.679381E-011	3.293810E-012	0	0.000000E+000
1	10.15358279	3.293810E-012	1.679381E-011	1	0.000000E+000
1	10.15387568	1.679381E-011	3.293810E-012	0	0.000000E+000
1	10.15391182	3.293810E-012	1.679381E-011	1	0.000000E+000
1	10.15393886	1.679381E-011	3.293810E-012	0	0.000000E+000
1	10.15397149	3.293810E-012	1.679381E-011	1	0.000000E+000
1	10.15406132	1.679381E-011	3.293810E-012	0	0.000000E+000
1	10.15411215	3.293810E-012	1.679381E-011	1	0.000000E+000
1	10.15461242	1.679381E-011	3.293810E-012	0	0.000000E+000
1	10.15464494	3.293810E-012	1.679381E-011	1	0.000000E+000
1	10.15476963	1.679381E-011	3.293810E-012	0	0.000000E+000
1	10.15477824	3.293810E-012	1.679381E-011	1	0.000000E+000
1	10.15535607	1.679381E-011	3.293810E-012	0	0.000000E+000
1	10.15537362	3.293810E-012	1.679381E-011	1	0.000000E+000
1	10.15548152	1.679381E-011	3.293810E-012	0	0.000000E+000
1	10.15550021	3.293810E-012	1.679381E-011	1	0.000000E+000
1	10.15556628	1.679381E-011	3.293810E-012	0	0.000000E+000
1	10.15563439	3.293810E-012	1.679381E-011	1	0.000000E+000
1	10.15604825	1.679381E-011	3.293810E-012	0	0.000000E+000
1	10.15608034	3.293810E-012	1.679381E-011	1	0.000000E+000
1	10.15609520	1.679381E-011	3.293810E-012	0	0.000000E+000
1	10.15614854	3.293810E-012	1.679381E-011	1	0.000000E+000
1	10.15634242	1.679381E-011	3.293810E-012	0	0.000000E+000
1	10.15635113	3.293810E-012	1.679381E-011	1	0.000000E+000
1	10.15655240	1.679381E-011	3.293810E-012	0	0.000000E+000
1	10.15657907	3.293810E-012	1.679381E-011	1	0.000000E+000
1	10.15678737	1.679381E-011	3.293810E-012	0	0.000000E+000
1	10.15683715	3.293810E-012	1.679381E-011	1	0.000000E+000
1	10.15726822	1.679381E-011	3.293810E-012	0	0.000000E+000
1	10.15728319	3.293810E-012	1.679381E-011	1	0.000000E+000
1	10.15783742	1.679381E-011	3.293810E-012	0	0.000000E+000
1	10.15785486	3.293810E-012	1.679381E-011	1	0.000000E+000
1	10.15844519	1.679381E-011	3.293810E-012	0	0.000000E+000
1	10.15848387	3.293810E-012	1.679381E-011	1	0.000000E+000
1	10.15869157	1.679381E-011	3.293810E-012	0	0.000000E+000
1	10.15872450	3.293810E-012	1.679381E-011	1	0.000000E+000
1	10.15915481	1.679381E-011	3.293810E-012	0	0.000000E+000
1	10.15917948	3.293810E-012	1.679381E-011	1	0.000000E+000
1	10.15920836	1.679381E-011	3.293810E-012	0	0.000000E+000
1	10.15923522	3.293810E-012	1.679381E-011	1	0.000000E+000
1	10.15926945	1.679381E-011	3.293810E-012	0	0.000000E+000
1	10.15934057	3.293810E-012	1.679381E-011	1	0.000000E+000
1	10.15942771	1.679381E-011	3.293810E-012	0	0.000000E+000
1	10.15943246	3.293810E-012	1.679381E-011	1	0.000000E+000
1	10.15993991	1.679381E-011	3.293810E-012	0	0.000000E+000
1	10.15999361	3.293810E-012	1.679381E-011	1	0.000000E+000
1	10.16003675	1.679381E-011	3.293810E-012	0	0.000000E+000
1	10.16024197	3.293810E-012	1.679381E-011	1	0.000000E+000
1	10.16028801	1.679381E-011	3.293810E-012	0	0.000000E+000
1	10.16029982	3.293810E-012	1.679381E-011	1	0.000000E+000
1	10.16045441	1.679381E-011	3.293810E-012	0	0.000000E+000
1	10.16046845	3.293810E-012	1.679381E-011	1	0.000000E+000
1	10.16051408	1.679381E-011	3.293810E-012	0	0.000000E+000
1	10.16055831	3.293810E-012	1.679381E-011	1	0.000000E+000
1	10.16060527	1.679381E-011	3.293810E-012	0	0.000000E+000
1	10.16069175	3.293810E-012	1.679381E-011	1	0.000000E+000
1	10.16089954	1.679381E-011	3.293810E-012	0	0.000000E+000
1	10.16090776	3.293810E-012	1.679381E-011	1	0.000000E+000
1	10.16102968	1.679381E-011	3.293810E-012	0	0.000000E+000
1	10.16105483	3.293810E-012	1.679381E-011	1	0.000000E+000
1	10.16117800	1.679381E-011	3.293810E-012	0	0.000000E+000
1	10.16121956	3.293810E-012	1.679381E-011	1	0.000000E+000
1	10.16130779	1.679381E-011	3.293810E-012	0	0.000000E+000
1	10.16132730	3.293810E-012	1.679381E-011	1	0.000000E+000
1	10.16135477	1.679381E-011	3.293810E-012	0	0.000000E+000
1	10.16137055	3.293810E-012	1.679381E-011	1	0.000000E+000
1	10.16186047	1.679381E-011	3.293810E-012	0	0.000000E+000
1	10.47153965	3.268127E-012	1.676813E-011	1	0.000000E+000
1	10.47158415	1.676813E-011	3.268127E-012	0	0.000000E+000
1	10.47160070	3.268127E-012	1.676813E-011	1	0.000000E+000
1	10.47161793	1.676813E-011	3.268127E-012	0	0.000000E+000
1	10.47166262	3.268127E-012	1.676813E-011	1	0.000000E+000
1	10.47185866	1.676813E-011	3.268127E-012	0	0.000000E+000
1	10.47189478	3.268127E-012	1.676813E-011	1	0.000000E+000
1	10.47205450	1.676813E-011	3.268127E-012	0	0.000000E+000
1	10.47207631	3.268127E-012	1.676813E-011	1	0.000000E+000
1	10.47271860	1.676813E-011	3.268127E-012	0	0.000000E+000
1	10.47276054	3.268127E-012	1.676813E-011	1	0.000000E+000
1	10.47278910	1.676813E-011	3.268127E-012	0	0.000000E+000
1	10.47289875	3.268127E-012	1.676813E-011	1	0.000000E+000
1	10.47299559	1.676813E-011	3.268127E-012	0	0.000000E+000
1	10.47302615	3.268127E-012	1.676813E-011	1	0.000000E+000
1	10.47314454	1.676813E-011	3.268127E-012	0	0.000000E+000
1	10.47316030	3.268127E-012	1.676813E-011	1	0.000000E+000
1	10.47410248	1.676813E-011	3.268127E-012	0	0.000000E+000
1	10.47411621	3.268127E-012	1.676813E-011	1	0.000000E+000
1	10.47439360	1.676813E-011	3.268127E-012	0	0.000000E+000
1	10.47444060	3.268127E-012	1.676813E-011	1	0.000000E+000
1	10.47485947	1.676813E-011	3.268127E-012	0	0.000000E+000
1	10.47489155	3.268127E-012	1.676813E-011	1	0.000000E+000
1	10.47490331	1.676813E-011	3.268127E-012	0	0.000000E+000
1	10.47498578	3.268127E-012	1.676813E-011	1	0.000000E+000
1	10.47501899	1.676813E-011	3.268127E-012	0	0.000000E+000
1	10.47504628	3.268127E-012	1.676813E-011	1	0.000000E+000
1	10.47516106	1.676813E-011	3.268127E-012	0	0.000000E+000
1	10.47523320	3.268127E-012	1.676813E-011	1	0.000000E+000
1	10.47534334	1.676813E-011	3.268127E-012	0	0.000000E+000
1	10.47538013	3.268127E-012	1.676813E-011	1	0.000000E+000
1	10.47546066	1.676813E-011	3.268127E-012	0	0.000000E+000
1	10.47548675	3.268127E-012	1.676813E-011	1	0.000000E+000
1	10.47553290	1.676813E-011	3.268127E-012	0	0.000000E+000
1	10.47555737	3.268127E-012	1.676813E-011	1	0.000000E+000
1	10.47566084	1.676813E-011	3.268127E-012	0	0.000000E+000
1	10.47572423	3.268127E-012	1.676813E-011	1	0.000000E+000
1	10.47607218	1.676813E-011	3.268127E-012	0	0.000000E+000
1	10.47611418	3.268127E-012	1.676813E-011	1	0.000000E+000
1	10.47618137	1.676813E-011	3.268127E-012	0	0.000000E+000
1	10.47618689	3.268127E-012	1.676813E-011	1	0.000000E+000
1	10.47628301	1.676813E-011	3.268127E-012	0	0.000000E+000
1	10.47631688	3.268127E-012	1.676813E-011	1	0.000000E+000
1	10.47651669	1.676813E-011	3.268127E-012	0	0.000000E+000
1	10.47652900	3.268127E-012	1.676813E-011	1	0.000000E+000
1	10.47659996	1.676813E-011	3.268127E-012	0	0.000000E+000
1	10.47663742	3.268127E-012	1.676813E-011	1	0.000000E+000
1	10.47674665	1.676813E-011	3.268127E-012	0	0.000000E+000
1	10.47678584	3.268127E-012	1.676813E-011	1	0.000000E+000
1	10.47682155	1.676813E-011	3.268127E-012	0	0.000000E+000
1	10.47684059	3.268127E-012	1.676813E-011	1	0.000000E+000
1	10.47702271	1.676813E-011	3.268127E-012	0	0.000000E+000
1	10.47706276	3.268127E-012	1.676813E-011	1	0.000000E+000
1	10.47718732	1.676813E-011	3.268127E-012	0	0.000000E+000
1	10.47720830	3.268127E-012	1.676813E-011	1	0.000000E+000
1	10.47743005	1.676813E-011	3.268127E-012	0	0.000000E+000
1	10.47745981	3.268127E-012	1.676813E-011	1	0.000000E+000
1	10.47777732	1.676813E-011	3.268127E-012	0	0.000000E+000
1	10.47782895	3.268127E-012	1.676813E-011	1	0.000000E+000
1	10.47784820	1.676813E-011	3.268127E-012	0	0.000000E+000
1	10.47789298	3.268127E-012	1.676813E-011	1	0.000000E+000
1	10.47794039	1.676813E-011	3.268127E-012	0	0.000000E+000
1	10.47798054	3.268127E-012	1.676813E-011	1	0.000000E+000
1	10.47803048	1.676813E-011	3.268127E-012	0	0.000000E+000
1	10.47803782	3.268127E-012	1.676813E-011	1	0.000000E+000
1	10.47819426	1.676813E-011	3.268127E-012	0	0.000000E+000
1	10.47821874	3.268127E-012	1.676813E-011	1	0.000000E+000
1	10.47824929	1.676813E-011	3.268127E-012	0	0.000000E+000
1	10.47832427	3.268127E-012	1.676813E-011	1	0.000000E+000
1	10.47851356	1.676813E-011	3.268127E-012	0	0.000000E+000
1	10.47857771	3.268127E-012	1.676813E-011	1	0.000000E+000
1	10.47873124	1.676813E-011	3.268127E-012	0	0.000000E+000
1	10.47877949	3.268127E-012	1.676813E-011	1	0.000000E+000
1	10.47881729	1.676813E-011	3.268127E-012	0	0.000000E+000
1	10.47906274	3.268127E-012	1.676813E-011	1	0.000000E+000
1	10.47907473	1.676813E-011	3.268127E-012	0	0.000000E+000
1	10.47910708	3.268127E-012	1.676813E-011	1	0.000000E+000
1	10.47918435	1.676813E-011	3.268127E-012	0	0.000000E+000
1	10.47919858	3.268127E-012	1.676813E-011	1	0.000000E+000
1	10.47925577	1.676813E-011	3.268127E-012	0	0.000000E+000
1	10.47926633	3.268127E-012	1.676813E-011	1	0.000000E+000
1	10.47929932	1.676813E-011	3.268127E-012	0	0.000000E+000
1	10.47932709	3.268127E-012	1.676813E-011	1	0.000000E+000
1	10.47959302	1.676813E-011	3.268127E-012	0	0.000000E+000
1	10.47965320	3.268127E-012	1.676813E-011	1	0.000000E+000
1	10.47978524	1.676813E-011	3.268127E-012	0	0.000000E+000
1	10.47982549	3.268127E-012	1.676813E-011	1	0.000000E+000
1	10.47992908	1.676813E-011	3.268127E-012	0	0.000000E+000
1	10.47999290	3.268127E-012	1.676813E-011	1	0.000000E+000
1	10.48034896	1.676813E-011	3.268127E-012	0	0.000000E+000
1	10.48040321	3.268127E-012	1.676813E-011	1	0.000000E+000
1	10.48041771	1.676813E-011	3.268127E-012	0	0.000000E+000
1	10.48045365	3.268127E-012	1.676813E-011	1	0.000000E+000
1	10.48051272	1.676813E-011	3.268127E-012	0	0.000000E+000
1	10.48053593	3.268127E-012	1.676813E-011	1	0.000000E+000
1	10.48072093	1.676813E-011	3.268127E-012	0	0.000000E+000
1	10.48076936	3.268127E-012	1.676813E-011	1	0.000000E+000
1	10.48101182	1.676813E-011	3.268127E-012	0	0.000000E+000
1	10.48102098	3.268127E-012	1.676813E-011	1	0.000000E+000
1	10.48115172	1.676813E-011	3.268127E-012	0	0.000000E+000
1	10.48117542	3.268127E-012	1.676813E-011	1	0.000000E+000
1	10.48138610	1.676813E-011	3.268127E-012	0	0.000000E+000
1	10.48140686	3.268127E-012	1.676813E-011	1	0.000000E+000
1	10.48142691	1.676813E-011	3.268127E-012	0	0.000000E+000
1	10.48144203	3.268127E-012	1.676813E-011	1	0.000000E+000
1	10.48162064	1.676813E-011	3.268127E-012	0	0.000000E+000
1	10.48165381	3.268127E-012	1.676813E-011	1	0.000000E+000
1	10.48174734	1.676813E-011	3.268127E-012	0	0.000000E+000
1	10.48176001	3.268127E-012	1.676813E-011	1	0.000000E+000
1	10.48200710	1.676813E-011	3.268127E-012	0	0.000000E+000
1	10.48203620	3.268127E-012	1.676813E-011	1	0.000000E+000
1	10.48208566	1.676813E-011	3.268127E-012	0	0.000000E+000
1	10.48216444	3.268127E-012	1.676813E-011	1	0.000000E+000
1	10.48278531	1.676813E-011	3.268127E-012	0	0.000000E+000
1	10.48280507	3.268127E-012	1.676813E-011	1	0.000000E+000
1	10.48292061	1.676813E-011	3.268127E-012	0	0.000000E+000
1	10.48293983	3.268127E-012	1.676813E-011	1	0.000000E+000
1	10.48308406	1.676813E-011	3.268127E-012	0	0.000000E+000
1	10.48309681	3.268127E-012	1.676813E-011	1	0.000000E+000
1	10.48339641	1.676813E-011	3.268127E-012	0	0.000000E+000
1	10.48342475	3.268127E-012	1.676813E-011	1	0.000000E+000
1	10.48344111	1.676813E-011	3.268127E-012	0	0.000000E+000
1	10.48346967	3.268127E-012	1.676813E-011	1	0.000000E+000
1	10.48371922	1.676813E-011	3.268127E-012	0	0.000000E+000
1	10.48375436	3.268127E-012	1.676813E-011	1	0.000000E+000
1	10.48398965	1.676813E-011	3.268127E-012	0	0.000000E+000
1	10.48401198	3.268127E-012	1.676813E-011	1	0.000000E+000
1	10.48420837	1.676813E-011	3.268127E-012	0	0.000000E+000
1	10.48423186	3.268127E-012	1.676813E-011	1	0.000000E+000
1	10.48428553	1.676813E-011	3.268127E-012	0	0.000000E+000
1	10.48430306	3.268127E-012	1.676813E-011	1	0.000000E+000
1	10.48448345	1.676813E-011	3.268127E-012	0	0.000000E+000
1	10.48450721	3.268127E-012	1.676813E-011	1	0.000000E+000
1	10.48488443	1.676813E-011	3.268127E-012	0	0.000000E+000
1	10.48489310	3.268127E-012	1.676813E-011	1	0.000000E+000
1	10.48498916	1.676813E-011	3.268127E-012	0	0.000000E+000
1	10.48503490	3.268127E-012	1.676813E-011	1	0.000000E+000
1	10.48547194	1.676813E-011	3.268127E-012	0	0.000000E+000
1	10.48550813	3.268127E-012	1.676813E-011	1	0.000000E+000
1	10.48584912	1.676813E-011	3.268127E-012	0	0.000000E+000
1	10.48588600	3.268127E-012	1.676813E-011	1	0.000000E+000
1	10.48596127	1.676813E-011	3.268127E-012	0	0.000000E+000
1	10.48598538	3.268127E-012	1.676813E-011	1	0.000000E+000
1	10.48601780	1.676813E-011	3.268127E-012	0	0.000000E+000
1	10.48605337	3.268127E-012	1.676813E-011	1	0.000000E+000
1	10.48653317	1.676813E-011	3.268127E-012	0	0.000000E+000
1	10.48659555	3.268127E-012	1.676813E-011	1	0.000000E+000
1	10.48663303	1.676813E-011	3.268127E-012	0	0.000000E+000
1	10.48665088	3.268127E-012	1.676813E-011	1	0.000000E+000
1	10.48730181	1.676813E-011	3.268127E-012	0	0.000000E+000
1	10.48735678	3.268127E-012	1.676813E-011	1	0.000000E+000
1	10.48737825	1.676813E-011	3.268127E-012	0	0.000000E+000
1	10.48740621	3.268127E-012	1.676813E-011	1	0.000000E+000
1	10.48743896	1.676813E-011	3.268127E-012	0	0.000000E+000
1	10.48754387	3.268127E-012	1.676813E-011	1	0.000000E+000
1	10.48764471	1.676813E-011	3.268127E-012	0	0.000000E+000
1	10.48766694	3.268127E-012	1.676813E-011	1	0.000000E+000
1	10.48779786	1.676813E-011	3.268127E-012	0	0.000000E+000
1	10.48783114	3.268127E-012	1.676813E-011	1	0.000000E+000
1	10.48790224	1.676813E-011	3.268127E-012	0	0.000000E+000
1	10.48792827	3.268127E-012	1.676813E-011	1	0.000000E+000
1	10.48798185	1.676813E-011	3.268127E-012	0	0.000000E+000
1	10.48803189	3.268127E-012	1.676813E-011	1	0.000000E+000
1	10.48812631	1.676813E-011	3.268127E-012	0	0.000000E+000
1	10.48816115	3.268127E-012	1.676813E-011	1	0.000000E+000
1	10.48833331	1.676813E-011	3.268127E-012	0	0.000000E+000
1	10.48839070	3.268127E-012	1.676813E-011	1	0.000000E+000
1	10.48842593	1.676813E-011	3.268127E-012	0	0.000000E+000
1	10.48849311	3.268127E-012	1.676813E-011	1	0.000000E+000
1	10.48856339	1.676813E-011	3.268127E-012	0	0.000000E+000
1	10.48857806	3.268127E-012	1.676813E-011	1	0.000000E+000
1	10.48891746	1.676813E-011	3.268127E-012	0	0.000000E+000
1	10.48892392	3.268127E-012	1.676813E-011	1	0.000000E+000
1	10.48910237	1.676813E-011	3.268127E-012	0	0.000000E+000
1	10.48912972	3.268127E-012	1.676813E-011	1	0.000000E+000
1	10.48920937	1.676813E-011	3.268127E-012	0	0.000000E+000
1	10.48923420	3.268127E-012	1.676813E-011	1	0.000000E+000
1	10.48932181	1.676813E-011	3.268127E-012	0	0.000000E+000
1	10.48937949	3.268127E-012	1.676813E-011	1	0.000000E+000
1	10.48944119	1.676813E-011	3.268127E-012	0	0.000000E+000
1	10.48946638	3.268127E-012	1.676813E-011	1	0.000000E+000
1	10.49027392	1.676813E-011	3.268127E-012	0	0.000000E+000
1	10.49031495	3.268127E-012	1.676813E-011	1	0.000000E+000
1	10.49033742	1.676813E-011	3.268127E-012	0	0.000000E+000
1	10.49035953	3.268127E-012	1.676813E-011	1	0.000000E+000
1	10.49044358	1.676813E-011	3.268127E-012	0	0.000000E+000
1	10.49045241	3.268127E-012	1.676813E-011	1	0.000000E+000
1	10.49049486	1.676813E-011	3.268127E-012	0	0.000000E+000
1	10.49050427	3.268127E-012	1.676813E-011	1	0.000000E+000
1	10.49104451	1.676813E-011	3.268127E-012	0	0.000000E+000
1	10.49107427	3.268127E-012	1.676813E-011	1	0.000000E+000
1	10.49132312	1.676813E-011	3.268127E-012	0	0.000000E+000
1	10.49136215	3.268127E-012	1.676813E-011	1	0.000000E+000
1	10.49145059	1.676813E-011	3.268127E-012	0	0.000000E+000
1	10.49147469	3.268127E-012	1.676813E-011	1	0.000000E+000
1	10.49184777	1.676813E-011	3.268127E-012	0	0.000000E+000
1	10.49185603	3.268127E-012	1.676813E-011	1	0.000000E+000
1	10.49188209	1.676813E-011	3.268127E-012	0	0.000000E+000
1	10.49192843	3.268127E-012	1.676813E-011	1	0.000000E+000
1	10.49196711	1.676813E-011	3.268127E-012	0	0.000000E+000
1	10.49197174	3.268127E-012	1.676813E-011	1	0.000000E+000
1	10.49277457	1.676813E-011	3.268127E-012	0	0.000000E+000
1	10.49280948	3.268127E-012	1.676813E-011	1	0.000000E+000
1	10.49312134	1.676813E-011	3.268127E-012	0	0.000000E+000
1	10.49315413	3.268127E-012	1.676813E-011	1	0.000000E+000
1	10.49341656	1.676813E-011	3.268127E-012	0	0.000000E+000
1	10.49342722	3.268127E-012	1.676813E-011	1	0.000000E+000
1	10.49369807	1.676813E-011	3.268127E-012	0	0.000000E+000
1	10.49373715	3.268127E-012	1.676813E-011	1	0.000000E+000
1	10.49417651	1.676813E-011	3.268127E-012	0	0.000000E+000
1	10.49419465	3.268127E-012	1.676813E-011	1	0.000000E+000
1	10.49422778	1.676813E-011	3.268127E-012	0	0.000000E+000
1	10.49431212	3.268127E-012	1.676813E-011	1	0.000000E+000
1	10.49452922	1.676813E-011	3.268127E-012	0	0.000000E+000
1	10.49457218	3.268127E-012	1.676813E-011	1	0.000000E+000
1	10.49487371	1.676813E-011	3.268127E-012	0	0.000000E+000
1	10.49491895	3.268127E-012	1.676813E-011	1	0.000000E+000
1	10.49510186	1.676813E-011	3.268127E-012	0	0.000000E+000
1	10.49511335	3.268127E-012	1.676813E-011	1	0.000000E+000
1	10.49527064	1.676813E-011	3.268127E-012	0	0.000000E+000
1	10.49529335	3.268127E-012	1.676813E-011	1	0.000000E+000
1	10.49554948	1.676813E-011	3.268127E-012	0	0.000000E+000
1	10.49557901	3.268127E-012	1.676813E-011	1	0.000000E+000
1	10.49593594	1.676813E-011	3.268127E-012	0	0.000000E+000
1	10.49594401	3.268127E-012	1.676813E-011	1	0.000000E+000
1	10.49645663	1.676813E-011	3.268127E-012	0	0.000000E+000
1	10.49647117	3.268127E-012	1.676813E-011	1	0.000000E+000
1	10.49652794	1.676813E-011	3.268127E-012	0	0.000000E+000
1	10.49654543	3.268127E-012	1.676813E-011	1	0.000000E+000
1	10.49685351	1.676813E-011	3.268127E-012	0	0.000000E+000
1	10.49691203	3.268127E-012	1.676813E-011	1	0.000000E+000
1	10.49695465	1.676813E-011	3.268127E-012	0	0.000000E+000
1	10.49696719	3.268127E-012	1.676813E-011	1	0.000000E+000
1	10.49708747	1.676813E-011	3.268127E-012	0	0.000000E+000
1	10.49713778	3.268127E-012	1.676813E-011	1	0.000000E+000
1	10.49724172	1.676813E-011	3.268127E-012	0	0.000000E+000
1	10.49726781	3.268127E-012	1.676813E-011	1	0.000000E+000
1	10.49747940	1.676813E-011	3.268127E-012	0	0.000000E+000
1	10.49753158	3.268127E-012	1.676813E-011	1	0.000000E+000
1	10.49802632	1.676813E-011	3.268127E-012	0	0.000000E+000
1	10.49807309	3.268127E-012	1.676813E-011	1	0.000000E+000
1	10.49841428	1.676813E-011	3.268127E-012	0	0.000000E+000
1	10.49846078	3.268127E-012	1.676813E-011	1	0.000000E+000
1	10.49865312	1.676813E-011	3.268127E-012	0	0.000000E+000
1	10.49866422	3.268127E-012	1.676813E-011	1	0.000000E+000
1	10.49875444	1.676813E-011	3.268127E-012	0	0.000000E+000
1	10.49877403	3.268127E-012	1.676813E-011	1	0.000000E+000
1	10.49901520	1.676813E-011	3.268127E-012	0	0.000000E+000
1	10.49907910	3.268127E-012	1.676813E-011	1	0.000000E+000
1	10.49916930	1.676813E-011	3.268127E-012	0	0.000000E+000
1	10.49922677	3.268127E-012	1.676813E-011	1	0.000000E+000
1	10.49930715	1.676813E-011	3.268127E-012	0	0.000000E+000
1	10.49931397	3.268127E-012	1.676813E-011	1	0.000000E+000
1	10.49935935	1.676813E-011	3.268127E-012	0	0.000000E+000
1	10.49937657	3.268127E-012	1.676813E-011	1	0.000000E+000
1	10.49947665	1.676813E-011	3.268127E-012	0	0.000000E+000
1	10.49952255	3.268127E-012	1.676813E-011	1	0.000000E+000
1	10.49961977	1.676813E-011	3.268127E-012	0	0.000000E+000
1	10.49965648	3.268127E-012	1.676813E-011	1	0.000000E+000
1	10.49985397	1.676813E-011	3.268127E-012	0	0.000000E+000
1	10.49986445	3.268127E-012	1.676813E-011	1	0.000000E+000
1	10.50014562	1.676813E-011	3.268127E-012	0	0.000000E+000
1	10.50017018	3.268127E-012	1.676813E-011	1	0.000000E+000
1	10.50022719	1.676813E-011	3.268127E-012	0	0.000000E+000
1	10.50024805	3.268127E-012	1.676813E-011	1	0.000000E+000
1	10.50030431	1.676813E-011	3.268127E-012	0	0.000000E+000
1	10.50031360	3.268127E-012	1.676813E-011	1	0.000000E+000
1	10.50082083	1.676813E-011	3.268127E-012	0	0.000000E+000
1	10.50089185	3.268127E-012	1.676813E-011	1	0.000000E+000
1	10.50109396	1.676813E-011	3.268127E-012	0	0.000000E+000
1	10.50114112	3.268127E-012	1.676813E-011	1	0.000000E+000
1	10.50135095	1.676813E-011	3.268127E-012	0	0.000000E+000
1	10.50136007	3.268127E-012	1.676813E-011	1	0.000000E+000
1	10.50152834	1.676813E-011	3.268127E-012	0	0.000000E+000
1	10.50156178	3.268127E-012	1.676813E-011	1	0.000000E+000
1	10.50165944	1.676813E-011	3.268127E-012	0	0.000000E+000
1	10.50168253	3.268127E-012	1.676813E-011	1	0.000000E+000
1	10.50173157	1.676813E-011	3.268127E-012	0	0.000000E+000
1	10.50177214	3.268127E-012	1.676813E-011	1	0.000000E+000
1	10.50183810	1.676813E-011	3.268127E-012	0	0.000000E+000
1	10.50186402	3.268127E-012	1.676813E-011	1	0.000000E+000
1	10.50189905	1.676813E-011	3.268127E-012	0	0.000000E+000
1	10.50193477	3.268127E-012	1.676813E-011	1	0.000000E+000
1	10.50203076	1.676813E-011	3.268127E-012	0	0.000000E+000
1	10.50212260	3.268127E-012	1.676813E-011	1	0.000000E+000
1	10.50227285	1.676813E-011	3.268127E-012	0	0.000000E+000
1	10.50231016	3.268127E-012	1.676813E-011	1	0.000000E+000
1	10.50287747	1.676813E-011	3.268127E-012	0	0.000000E+000
1	10.50290537	3.268127E-012	1.676813E-011	1	0.000000E+000
1	10.50295447	1.676813E-011	3.268127E-012	0	0.000000E+000
1	10.50297399	3.268127E-012	1.676813E-011	1	0.000000E+000
1	10.50305552	1.676813E-011	3.268127E-012	0	0.000000E+000
1	10.50308780	3.268127E-012	1.676813E-011	1	0.000000E+000
1	10.50317447	1.676813E-011	3.268127E-012	0	0.000000E+000
1	10.50319016	3.268127E-012	1.676813E-011	1	0.000000E+000
1	10.50334344	1.676813E-011	3.268127E-012	0	0.000000E+000
1	10.50337034	3.268127E-012	1.676813E-011	1	0.000000E+000
1	10.50346071	1.676813E-011	3.268127E-012	0	0.000000E+000
1	10.50353752	3.268127E-012	1.676813E-011	1	0.000000E+000
1	10.50394761	1.676813E-011	3.268127E-012	0	0.000000E+000
1	10.50396836	3.268127E-012	1.676813E-011	1	0.000000E+000
1	10.50410958	1.676813E-011	3.268127E-012	0	0.000000E+000
1	10.50415184	3.268127E-012	1.676813E-011	1	0.000000E+000
1	10.50425717	1.676813E-011	3.268127E-012	0	0.000000E+000
1	10.50436943	3.268127E-012	1.676813E-011	1	0.000000E+000
1	10.50520492	1.676813E-011	3.268127E-012	0	0.000000E+000
1	10.50529060	3.268127E-012	1.676813E-011	1	0.000000E+000
1	10.50584888	1.676813E-011	3.268127E-012	0	0.000000E+000
1	10.50600318	3.268127E-012	1.676813E-011	1	0.000000E+000
1	10.50603617	1.676813E-011	3.268127E-012	0	0.000000E+000
1	10.50607215	3.268127E-012	1.676813E-011	1	0.000000E+000
1	10.50614188	1.676813E-011	3.268127E-012	0	0.000000E+000
1	10.50615386	3.268127E-012	1.676813E-011	1	0.000000E+000
1	10.50621467	1.676813E-011	3.268127E-012	0	0.000000E+000
1	10.50621756	3.268127E-012	1.676813E-011	1	0.000000E+000
1	10.50642416	1.676813E-011	3.268127E-012	0	0.000000E+000
1	10.50644828	3.268127E-012	1.676813E-011	1	0.000000E+000
1	10.50665242	1.676813E-011	3.268127E-012	0	0.000000E+000
1	10.50671468	3.268127E-012	1.676813E-011	1	0.000000E+000
1	10.50689293	1.676813E-011	3.268127E-012	0	0.000000E+000
1	10.50692477	3.268127E-012	1.676813E-011	1	0.000000E+000
1	10.50734537	1.676813E-011	3.268127E-012	0	0.000000E+000
1	10.50736293	3.268127E-012	1.676813E-011	1	0.000000E+000
1	10.50786284	1.676813E-011	3.268127E-012	0	0.000000E+000
1	10.50787177	3.268127E-012	1.676813E-011	1	0.000000E+000
1	10.50809332	1.676813E-011	3.268127E-012	0	0.000000E+000
1	10.50864919	3.268127E-012	1.676813E-011	1	0.000000E+000
1	10.50870443	1.676813E-011	3.268127E-012	0	0.000000E+000
1	10.50874530	3.268127E-012	1.676813E-011	1	0.000000E+000
1	10.50930054	1.676813E-011	3.268127E-012	0	0.000000E+000
1	10.50934396	3.268127E-012	1.676813E-011	1	0.000000E+000
1	10.50950496	1.676813E-011	3.268127E-012	0	0.000000E+000
1	10.50953217	3.268127E-012	1.676813E-011	1	0.000000E+000
1	10.50976137	1.676813E-011	3.268127E-012	0	0.000000E+000
1	10.50982052	3.268127E-012	1.676813E-011	1	0.000000E+000
1	10.51008036	1.676813E-011	3.268127E-012	0	0.000000E+000
1	10.51009849	3.268127E-012	1.676813E-011	1	0.000000E+000
1	10.51039709	1.676813E-011	3.268127E-012	0	0.000000E+000
1	10.51042873	3.268127E-012	1.676813E-011	1	0.000000E+000
1	10.51063094	1.676813E-011	3.268127E-012	0	0.000000E+000
1	10.51066515	3.268127E-012	1.676813E-011	1	0.000000E+000
1	10.51068180	1.676813E-011	3.268127E-012	0	0.000000E+000
1	10.51070473	3.268127E-012	1.676813E-011	1	0.000000E+000
1	10.51076289	1.676813E-011	3.268127E-012	0	0.000000E+000
1	10.51081851	3.268127E-012	1.676813E-011	1	0.000000E+000
1	10.51084909	1.676813E-011	3.268127E-012	0	0.000000E+000
1	10.51087228	3.268127E-012	1.676813E-011	1	0.000000E+000
1	10.51091860	1.676813E-011	3.268127E-012	0	0.000000E+000
1	10.51097203	3.268127E-012	1.676813E-011	1	0.000000E+000
1	10.51100749	1.676813E-011	3.268127E-012	0	0.000000E+000
1	10.51104241	3.268127E-012	1.676813E-011	1	0.000000E+000
1	10.51121514	1.676813E-011	3.268127E-012	0	0.000000E+000
1	10.51981825	3.268127E-012	1.676813E-011	1	0.000000E+000
1	10.51994957	1.676813E-011	3.268127E-012	0	0.000000E+000
1	10.51996370	3.268127E-012	1.676813E-011	1	0.000000E+000
1	10.52009119	1.676813E-011	3.268127E-012	0	0.000000E+000
1	10.52013706	3.268127E-012	1.676813E-011	1	0.000000E+000
1	10.52033089	1.676813E-011	3.268127E-012	0	0.000000E+000
1	10.52034653	3.268127E-012	1.676813E-011	1	0.000000E+000
1	10.52047044	1.676813E-011	3.268127E-012	0	0.000000E+000
1	10.52047728	3.268127E-012	1.676813E-011	1	0.000000E+000
1	10.52049172	1.676813E-011	3.268127E-012	0	0.000000E+000
1	10.52056154	3.268127E-012	1.676813E-011	1	0.000000E+000
1	10.52063677	1.676813E-011	3.268127E-012	0	0.000000E+000
1	10.52076046	3.268127E-012	1.676813E-011	1	0.000000E+000
1	10.52082189	1.676813E-011	3.268127E-012	0	0.000000E+000
1	10.52088538	3.268127E-012	1.676813E-011	1	0.000000E+000
1	10.52091699	1.676813E-011	3.268127E-012	0	0.000000E+000
1	10.52093893	3.268127E-012	1.676813E-011	1	0.000000E+000
1	10.52124517	1.676813E-011	3.268127E-012	0	0.000000E+000
1	10.52127045	3.268127E-012	1.676813E-011	1	0.000000E+000
1	10.52151448	1.676813E-011	3.268127E-012	0	0.000000E+000
1	10.52156175	3.268127E-012	1.676813E-011	1	0.000000E+000
1	10.52168828	1.676813E-011	3.268127E-012	0	0.000000E+000
1	10.52174290	3.268127E-012	1.676813E-011	1	0.000000E+000
1	10.52196128	1.676813E-011	3.268127E-012	0	0.000000E+000
1	10.52199346	3.268127E-012	1.676813E-011	1	0.000000E+000
1	10.52207995	1.676813E-011	3.268127E-012	0	0.000000E+000
1	10.52209746	3.268127E-012	1.676813E-011	1	0.000000E+000
1	10.52232217	1.676813E-011	3.268127E-012	0	0.000000E+000
1	10.52232635	3.268127E-012	1.676813E-011	1	0.000000E+000
1	10.52242845	1.676813E-011	3.268127E-012	0	0.000000E+000
1	10.52245161	3.268127E-012	1.676813E-011	1	0.000000E+000
1	10.52254306	1.676813E-011	3.268127E-012	0	0.000000E+000
1	10.52257650	3.268127E-012	1.676813E-011	1	0.000000E+000
1	10.52303390	1.676813E-011	3.268127E-012	0	0.000000E+000
1	10.52308634	3.268127E-012	1.676813E-011	1	0.000000E+000
1	10.52311731	1.676813E-011	3.268127E-012	0	0.000000E+000
1	10.52315456	3.268127E-012	1.676813E-011	1	0.000000E+000
1	10.52317544	1.676813E-011	3.268127E-012	0	0.000000E+000
1	10.52320853	3.268127E-012	1.676813E-011	1	0.000000E+000
1	10.52333441	1.676813E-011	3.268127E-012	0	0.000000E+000
1	10.52333915	3.268127E-012	1.676813E-011	1	0.000000E+000
1	10.52396694	1.676813E-011	3.268127E-012	0	0.000000E+000
1	10.52403662	3.268127E-012	1.676813E-011	1	0.000000E+000
1	10.52418799	1.676813E-011	3.268127E-012	0	0.000000E+000
1	10.52423619	3.268127E-012	1.676813E-011	1	0.000000E+000
1	10.52437296	1.676813E-011	3.268127E-012	0	0.000000E+000
1	10.52438958	3.268127E-012	1.676813E-011	1	0.000000E+000
1	10.52453920	1.676813E-011	3.268127E-012	0	0.000000E+000
1	10.52455811	3.268127E-012	1.676813E-011	1	0.000000E+000
1	10.52458887	1.676813E-011	3.268127E-012	0	0.000000E+000
1	10.52461838	3.268127E-012	1.676813E-011	1	0.000000E+000
1	10.52505576	1.676813E-011	3.268127E-012	0	0.000000E+000
1	10.52508377	3.268127E-012	1.676813E-011	1	0.000000E+000
1	10.52556859	1.676813E-011	3.268127E-012	0	0.000000E+000
1	10.52558203	3.268127E-012	1.676813E-011	1	0.000000E+000
1	10.52606151	1.676813E-011	3.268127E-012	0	0.000000E+000
1	10.52607806	3.268127E-012	1.676813E-011	1	0.000000E+000
1	10.52633227	1.676813E-011	3.268127E-012	0	0.000000E+000
1	10.52635683	3.268127E-012	1.676813E-011	1	0.000000E+000
1	10.52655515	1.676813E-011	3.268127E-012	0	0.000000E+000
1	10.52657594	3.268127E-012	1.676813E-011	1	0.000000E+000
1	10.52662305	1.676813E-011	3.268127E-012	0	0.000000E+000
1	10.52665446	3.268127E-012	1.676813E-011	1	0.000000E+000
1	10.52689835	1.676813E-011	3.268127E-012	0	0.000000E+000
1	10.52692670	3.268127E-012	1.676813E-011	1	0.000000E+000
1	10.52693827	1.676813E-011	3.268127E-012	0	0.000000E+000
1	10.52697868	3.268127E-012	1.676813E-011	1	0.000000E+000
1	10.52709365	1.676813E-011	3.268127E-012	0	0.000000E+000
1	10.52710532	3.268127E-012	1.676813E-011	1	0.000000E+000
1	10.52728107	1.676813E-011	3.268127E-012	0	0.000000E+000
1	10.52729014	3.268127E-012	1.676813E-011	1	0.000000E+000
1	10.52799634	1.676813E-011	3.268127E-012	0	0.000000E+000
1	10.52801133	3.268127E-012	1.676813E-011	1	0.000000E+000
1	10.52809631	1.676813E-011	3.268127E-012	0	0.000000E+000
1	10.52812666	3.268127E-012	1.676813E-011	1	0.000000E+000
1	10.52816297	1.676813E-011	3.268127E-012	0	0.000000E+000
1	10.52819305	3.268127E-012	1.676813E-011	1	0.000000E+000
1	10.52851680	1.676813E-011	3.268127E-012	0	0.000000E+000
1	10.52853830	3.268127E-012	1.676813E-011	1	0.000000E+000
1	10.52876362	1.676813E-011	3.268127E-012	0	0.000000E+000
1	10.52876713	3.268127E-012	1.676813E-011	1	0.000000E+000
1	10.52886365	1.676813E-011	3.268127E-012	0	0.000000E+000
1	10.52889371	3.268127E-012	1.676813E-011	1	0.000000E+000
1	10.52897705	1.676813E-011	3.268127E-012	0	0.000000E+000
1	10.52898708	3.268127E-012	1.676813E-011	1	0.000000E+000
1	10.52931660	1.676813E-011	3.268127E-012	0	0.000000E+000
1	10.52932142	3.268127E-012	1.676813E-011	1	0.000000E+000
1	10.52943031	1.676813E-011	3.268127E-012	0	0.000000E+000
1	10.52944718	3.268127E-012	1.676813E-011	1	0.000000E+000
1	10.52951230	1.676813E-011	3.268127E-012	0	0.000000E+000
1	10.52956877	3.268127E-012	1.676813E-011	1	0.000000E+000
1	10.53022987	1.676813E-011	3.268127E-012	0	0.000000E+000
1	10.53026808	3.268127E-012	1.676813E-011	1	0.000000E+000
1	10.53067867	1.676813E-011	3.268127E-012	0	0.000000E+000
1	10.53070215	3.268127E-012	1.676813E-011	1	0.000000E+000
1	10.53131107	1.676813E-011	3.268127E-012	0	0.000000E+000
1	10.53133937	3.268127E-012	1.676813E-011	1	0.000000E+000
1	10.53142688	1.676813E-011	3.268127E-012	0	0.000000E+000
1	10.53151645	3.268127E-012	1.676813E-011	1	0.000000E+000
1	10.53164544	1.676813E-011	3.268127E-012	0	0.000000E+000
1	10.53168636	3.268127E-012	1.676813E-011	1	0.000000E+000
1	10.53197301	1.676813E-011	3.268127E-012	0	0.000000E+000
1	10.53200761	3.268127E-012	1.676813E-011	1	0.000000E+000
1	10.53218372	1.676813E-011	3.268127E-012	0	0.000000E+000
1	10.53219224	3.268127E-012	1.676813E-011	1	0.000000E+000
1	10.53221837	1.676813E-011	3.268127E-012	0	0.000000E+000
1	10.53224284	3.268127E-012	1.676813E-011	1	0.000000E+000
1	10.53226746	1.676813E-011	3.268127E-012	0	0.000000E+000
1	10.53228501	3.268127E-012	1.676813E-011	1	0.000000E+000
1	10.53247470	1.676813E-011	3.268127E-012	0	0.000000E+000
1	10.53250389	3.268127E-012	1.676813E-011	1	0.000000E+000
1	10.53256560	1.676813E-011	3.268127E-012	0	0.000000E+000
1	10.53259802	3.268127E-012	1.676813E-011	1	0.000000E+000
1	10.53303239	1.676813E-011	3.268127E-012	0	0.000000E+000
1	10.53308503	3.268127E-012	1.676813E-011	1	0.000000E+000
1	10.53315265	1.676813E-011	3.268127E-012	0	0.000000E+000
1	10.53317067	3.268127E-012	1.676813E-011	1	0.000000E+000
1	10.53327242	1.676813E-011	3.268127E-012	0	0.000000E+000
1	10.53333905	3.268127E-012	1.676813E-011	1	0.000000E+000
1	10.53339654	1.676813E-011	3.268127E-012	0	0.000000E+000
1	10.53343963	3.268127E-012	1.676813E-011	1	0.000000E+000
1	10.53363823	1.676813E-011	3.268127E-012	0	0.000000E+000
1	10.53369150	3.268127E-012	1.676813E-011	1	0.000000E+000
1	10.53376830	1.676813E-011	3.268127E-012	0	0.000000E+000
1	10.53381120	3.268127E-012	1.676813E-011	1	0.000000E+000
1	10.53391500	1.676813E-011	3.268127E-012	0	0.000000E+000
1	10.53399982	3.268127E-012	1.676813E-011	1	0.000000E+000
1	10.53409928	1.676813E-011	3.268127E-012	0	0.000000E+000
1	10.53413096	3.268127E-012	1.676813E-011	1	0.000000E+000
1	10.53453458	1.676813E-011	3.268127E-012	0	0.000000E+000
1	10.53455750	3.268127E-012	1.676813E-011	1	0.000000E+000
1	10.53485922	1.676813E-011	3.268127E-012	0	0.000000E+000
1	10.53488595	3.268127E-012	1.676813E-011	1	0.000000E+000
1	10.53525484	1.676813E-011	3.268127E-012	0	0.000000E+000
1	10.53526914	3.268127E-012	1.676813E-011	1	0.000000E+000
1	10.53542008	1.676813E-011	3.268127E-012	0	0.000000E+000
1	10.53545728	3.268127E-012	1.676813E-011	1	0.000000E+000
1	10.53558254	1.676813E-011	3.268127E-012	0	0.000000E+000
1	10.53559415	3.268127E-012	1.676813E-011	1	0.000000E+000
1	10.53587903	1.676813E-011	3.268127E-012	0	0.000000E+000
1	10.53590649	3.268127E-012	1.676813E-011	1	0.000000E+000
1	10.53617125	1.676813E-011	3.268127E-012	0	0.000000E+000
1	10.53619258	3.268127E-012	1.676813E-011	1	0.000000E+000
1	10.53645921	1.676813E-011	3.268127E-012	0	0.000000E+000
1	10.53649704	3.268127E-012	1.676813E-011	1	0.000000E+000
1	10.53655307	1.676813E-011	3.268127E-012	0	0.000000E+000
1	10.53656243	3.268127E-012	1.676813E-011	1	0.000000E+000
1	10.53703702	1.676813E-011	3.268127E-012	0	0.000000E+000
1	10.53706011	3.268127E-012	1.676813E-011	1	0.000000E+000
1	10.53707090	1.676813E-011	3.268127E-012	0	0.000000E+000
1	10.53711712	3.268127E-012	1.676813E-011	1	0.000000E+000
1	10.53715251	1.676813E-011	3.268127E-012	0	0.000000E+000
1	10.53720617	3.268127E-012	1.676813E-011	1	0.000000E+000
1	10.53729639	1.676813E-011	3.268127E-012	0	0.000000E+000
1	10.53731590	3.268127E-012	1.676813E-011	1	0.000000E+000
1	10.53747787	1.676813E-011	3.268127E-012	0	0.000000E+000
1	10.53753621	3.268127E-012	1.676813E-011	1	0.000000E+000
1	10.53762760	1.676813E-011	3.268127E-012	0	0.000000E+000
1	10.53766653	3.268127E-012	1.676813E-011	1	0.000000E+000
1	10.53771326	1.676813E-011	3.268127E-012	0	0.000000E+000
1	10.53773864	3.268127E-012	1.676813E-011	1	0.000000E+000
1	10.53806027	1.676813E-011	3.268127E-012	0	0.000000E+000
1	10.53809134	3.268127E-012	1.676813E-011	1	0.000000E+000
1	10.53811180	1.676813E-011	3.268127E-012	0	0.000000E+000
1	10.53816042	3.268127E-012	1.676813E-011	1	0.000000E+000
1	10.53822472	1.676813E-011	3.268127E-012	0	0.000000E+000
1	10.53825185	3.268127E-012	1.676813E-011	1	0.000000E+000
1	10.53847816	1.676813E-011	3.268127E-012	0	0.000000E+000
1	10.53849034	3.268127E-012	1.676813E-011	1	0.000000E+000
1	10.53862813	1.676813E-011	3.268127E-012	0	0.000000E+000
1	10.53872570	3.268127E-012	1.676813E-011	1	0.000000E+000
1	10.53881396	1.676813E-011	3.268127E-012	0	0.000000E+000
1	10.53883607	3.268127E-012	1.676813E-011	1	0.000000E+000
1	10.53905681	1.676813E-011	3.268127E-012	0	0.000000E+000
1	10.53906346	3.268127E-012	1.676813E-011	1	0.000000E+000
1	10.53975503	1.676813E-011	3.268127E-012	0	0.000000E+000
1	10.53982700	3.268127E-012	1.676813E-011	1	0.000000E+000
1	10.54017040	1.676813E-011	3.268127E-012	0	0.000000E+000
1	10.54019128	3.268127E-012	1.676813E-011	1	0.000000E+000
1	10.54081059	1.676813E-011	3.268127E-012	0	0.000000E+000
1	10.54082987	3.268127E-012	1.676813E-011	1	0.000000E+000
1	10.54101048	1.676813E-011	3.268127E-012	0	0.000000E+000
1	10.54101904	3.268127E-012	1.676813E-011	1	0.000000E+000
1	10.54108571	1.676813E-011	3.268127E-012	0	0.000000E+000
1	10.54110669	3.268127E-012	1.676813E-011	1	0.000000E+000
1	10.54114259	1.676813E-011	3.268127E-012	0	0.000000E+000
1	10.54120146	3.268127E-012	1.676813E-011	1	0.000000E+000
1	10.54124961	1.676813E-011	3.268127E-012	0	0.000000E+000
1	10.54127905	3.268127E-012	1.676813E-011	1	0.000000E+000
1	10.54131736	1.676813E-011	3.268127E-012	0	0.000000E+000
1	10.54133556	3.268127E-012	1.676813E-011	1	0.000000E+000
1	10.54146124	1.676813E-011	3.268127E-012	0	0.000000E+000
1	10.54165820	3.268127E-012	1.676813E-011	1	0.000000E+000
1	10.54170401	1.676813E-011	3.268127E-012	0	0.000000E+000
1	10.54171090	3.268127E-012	1.676813E-011	1	0.000000E+000
1	10.54181411	1.676813E-011	3.268127E-012	0	0.000000E+000
1	10.54182437	3.268127E-012	1.676813E-011	1	0.000000E+000
1	10.54238138	1.676813E-011	3.268127E-012	0	0.000000E+000
1	10.54240702	3.268127E-012	1.676813E-011	1	0.000000E+000
1	10.54267946	1.676813E-011	3.268127E-012	0	0.000000E+000
1	10.54271838	3.268127E-012	1.676813E-011	1	0.000000E+000
1	10.54280212	1.676813E-011	3.268127E-012	0	0.000000E+000
1	10.54284247	3.268127E-012	1.676813E-011	1	0.000000E+000
1	10.54309079	1.676813E-011	3.268127E-012	0	0.000000E+000
1	10.54310758	3.268127E-012	1.676813E-011	1	0.000000E+000
1	10.54318678	1.676813E-011	3.268127E-012	0	0.000000E+000
1	10.54321796	3.268127E-012	1.676813E-011	1	0.000000E+000
1	10.54337617	1.676813E-011	3.268127E-012	0	0.000000E+000
1	10.54339153	3.268127E-012	1.676813E-011	1	0.000000E+000
1	10.54345857	1.676813E-011	3.268127E-012	0	0.000000E+000
1	10.54347883	3.268127E-012	1.676813E-011	1	0.000000E+000
1	10.54388957	1.676813E-011	3.268127E-012	0	0.000000E+000
1	10.54391351	3.268127E-012	1.676813E-011	1	0.000000E+000
1	10.54435668	1.676813E-011	3.268127E-012	0	0.000000E+000
1	10.54436797	3.268127E-012	1.676813E-011	1	0.000000E+000
1	10.54449073	1.676813E-011	3.268127E-012	0	0.000000E+000
1	10.54451061	3.268127E-012	1.676813E-011	1	0.000000E+000
1	10.54528019	1.676813E-011	3.268127E-012	0	0.000000E+000
1	10.54529518	3.268127E-012	1.676813E-011	1	0.000000E+000
1	10.54575059	1.676813E-011	3.268127E-012	0	0.000000E+000
1	10.54577479	3.268127E-012	1.676813E-011	1	0.000000E+000
1	10.54613571	1.676813E-011	3.268127E-012	0	0.000000E+000
1	10.54615324	3.268127E-012	1.676813E-011	1	0.000000E+000
1	10.54631523	1.676813E-011	3.268127E-012	0	0.000000E+000
1	10.54642723	3.268127E-012	1.676813E-011	1	0.000000E+000
1	10.54680859	1.676813E-011	3.268127E-012	0	0.000000E+000
1	10.54684091	3.268127E-012	1.676813E-011	1	0.000000E+000
1	10.54714160	1.676813E-011	3.268127E-012	0	0.000000E+000
1	10.54716758	3.268127E-012	1.676813E-011	1	0.000000E+000
1	10.54775430	1.676813E-011	3.268127E-012	0	0.000000E+000
1	10.54781920	3.268127E-012	1.676813E-011	1	0.000000E+000
1	10.54790508	1.676813E-011	3.268127E-012	0	0.000000E+000
1	10.54791188	3.268127E-012	1.676813E-011	1	0.000000E+000
1	10.54801157	1.676813E-011	3.268127E-012	0	0.000000E+000
1	10.54806067	3.268127E-012	1.676813E-011	1	0.000000E+000
1	10.54813942	1.676813E-011	3.268127E-012	0	0.000000E+000
1	10.54815911	3.268127E-012	1.676813E-011	1	0.000000E+000
1	10.54827616	1.676813E-011	3.268127E-012	0	0.000000E+000
1	10.54830119	3.268127E-012	1.676813E-011	1	0.000000E+000
1	10.54832938	1.676813E-011	3.268127E-012	0	0.000000E+000
1	10.54836438	3.268127E-012	1.676813E-011	1	0.000000E+000
1	10.54842029	1.676813E-011	3.268127E-012	0	0.000000E+000
1	10.54843297	3.268127E-012	1.676813E-011	1	0.000000E+000
1	10.54851497	1.676813E-011	3.268127E-012	0	0.000000E+000
1	10.54853842	3.268127E-012	1.676813E-011	1	0.000000E+000
1	10.54866401	1.676813E-011	3.268127E-012	0	0.000000E+000
1	10.54868944	3.268127E-012	1.676813E-011	1	0.000000E+000
1	10.54885323	1.676813E-011	3.268127E-012	0	0.000000E+000
1	10.54885752	3.268127E-012	1.676813E-011	1	0.000000E+000
1	10.54892549	1.676813E-011	3.268127E-012	0	0.000000E+000
1	10.54895614	3.268127E-012	1.676813E-011	1	0.000000E+000
1	10.54937834	1.676813E-011	3.268127E-012	0	0.000000E+000
1	10.54941152	3.268127E-012	1.676813E-011	1	0.000000E+000
1	10.54945571	1.676813E-011	3.268127E-012	0	0.000000E+000
1	10.54946493	3.268127E-012	1.676813E-011	1	0.000000E+000
1	10.54971905	1.676813E-011	3.268127E-012	0	0.000000E+000
1	10.54974085	3.268127E-012	1.676813E-011	1	0.000000E+000
1	10.55035620	1.676813E-011	3.268127E-012	0	0.000000E+000
1	10.55041745	3.268127E-012	1.676813E-011	1	0.000000E+000
1	10.55051751	1.676813E-011	3.268127E-012	0	0.000000E+000
1	10.55061067	3.268127E-012	1.676813E-011	1	0.000000E+000
1	10.55124035	1.676813E-011	3.268127E-012	0	0.000000E+000
1	10.55126369	3.268127E-012	1.676813E-011	1	0.000000E+000
1	10.55136778	1.676813E-011	3.268127E-012	0	0.000000E+000
1	10.55138654	3.268127E-012	1.676813E-011	1	0.000000E+000
1	10.55150354	1.676813E-011	3.268127E-012	0	0.000000E+000
1	10.55150842	3.268127E-012	1.676813E-011	1	0.000000E+000
1	10.55157553	1.676813E-011	3.268127E-012	0	0.000000E+000
1	10.55163678	3.268127E-012	1.676813E-011	1	0.000000E+000
1	10.55181687	1.676813E-011	3.268127E-012	0	0.000000E+000
1	10.55182976	3.268127E-012	1.676813E-011	1	0.000000E+000
1	10.55189675	1.676813E-011	3.268127E-012	0	0.000000E+000
1	10.55197761	3.268127E-012	1.676813E-011	1	0.000000E+000
1	10.55230764	1.676813E-011	3.268127E-012	0	0.000000E+000
1	10.55233718	3.268127E-012	1.676813E-011	1	0.000000E+000
1	10.55242559	1.676813E-011	3.268127E-012	0	0.000000E+000
1	10.55246868	3.268127E-012	1.676813E-011	1	0.000000E+000
1	10.55263588	1.676813E-011	3.268127E-012	0	0.000000E+000
1	10.55275310	3.268127E-012	1.676813E-011	1	0.000000E+000
1	10.55296775	1.676813E-011	3.268127E-012	0	0.000000E+000
1	10.55299329	3.268127E-012	1.676813E-011	1	0.000000E+000
1	10.55302627	1.676813E-011	3.268127E-012	0	0.000000E+000
1	10.55444583	3.268127E-012	1.676813E-011	1	0.000000E+000
1	10.55461362	1.676813E-011	3.268127E-012	0	0.000000E+000
1	10.55472513	3.268127E-012	1.676813E-011	1	0.000000E+000
1	10.55506919	1.676813E-011	3.268127E-012	0	0.000000E+000
1	10.55508967	3.268127E-012	1.676813E-011	1	0.000000E+000
1	10.55512150	1.676813E-011	3.268127E-012	0	0.000000E+000
1	10.55519374	3.268127E-012	1.676813E-011	1	0.000000E+000
1	10.55536795	1.676813E-011	3.268127E-012	0	0.000000E+000
1	10.55539504	3.268127E-012	1.676813E-011	1	0.000000E+000
1	10.55561565	1.676813E-011	3.268127E-012	0	0.000000E+000
1	10.55566284	3.268127E-012	1.676813E-011	1	0.000000E+000
1	10.55568132	1.676813E-011	3.268127E-012	0	0.000000E+000
1	10.55572088	3.268127E-012	1.676813E-011	1	0.000000E+000
1	10.55620574	1.676813E-011	3.268127E-012	0	0.000000E+000
1	10.55623698	3.268127E-012	1.676813E-011	1	0.000000E+000
1	10.55640520	1.676813E-011	3.268127E-012	0	0.000000E+000
1	10.55648542	3.268127E-012	1.676813E-011	1	0.000000E+000
1	10.55658347	1.676813E-011	3.268127E-012	0	0.000000E+000
1	10.55662142	3.268127E-012	1.676813E-011	1	0.000000E+000
1	10.55693495	1.676813E-011	3.268127E-012	0	0.000000E+000
1	10.55697595	3.268127E-012	1.676813E-011	1	0.000000E+000
1	10.55716044	1.676813E-011	3.268127E-012	0	0.000000E+000
1	10.55718057	3.268127E-012	1.676813E-011	1	0.000000E+000
1	10.55775829	1.676813E-011	3.268127E-012	0	0.000000E+000
1	10.55779470	3.268127E-012	1.676813E-011	1	0.000000E+000
1	10.55783425	1.676813E-011	3.268127E-012	0	0.000000E+000
1	10.55784026	3.268127E-012	1.676813E-011	1	0.000000E+000
1	10.55802144	1.676813E-011	3.268127E-012	0	0.000000E+000
1	10.55803293	3.268127E-012	1.676813E-011	1	0.000000E+000
1	10.55822429	1.676813E-011	3.268127E-012	0	0.000000E+000
1	10.55824779	3.268127E-012	1.676813E-011	1	0.000000E+000
1	10.55831730	1.676813E-011	3.268127E-012	0	0.000000E+000
1	10.55832704	3.268127E-012	1.676813E-011	1	0.000000E+000
1	10.55850312	1.676813E-011	3.268127E-012	0	0.000000E+000
1	10.55851833	3.268127E-012	1.676813E-011	1	0.000000E+000
1	10.55853740	1.676813E-011	3.268127E-012	0	0.000000E+000
1	10.55856717	3.268127E-012	1.676813E-011	1	0.000000E+000
1	10.55881222	1.676813E-011	3.268127E-012	0	0.000000E+000
1	10.55890971	3.268127E-012	1.676813E-011	1	0.000000E+000
1	10.55893244	1.676813E-011	3.268127E-012	0	0.000000E+000
1	10.55895728	3.268127E-012	1.676813E-011	1	0.000000E+000
1	10.55902604	1.676813E-011	3.268127E-012	0	0.000000E+000
1	10.55905075	3.268127E-012	1.676813E-011	1	0.000000E+000
1	10.55908073	1.676813E-011	3.268127E-012	0	0.000000E+000
1	10.55911053	3.268127E-012	1.676813E-011	1	0.000000E+000
1	10.55916015	1.676813E-011	3.268127E-012	0	0.000000E+000
1	10.55917894	3.268127E-012	1.676813E-011	1	0.000000E+000
1	10.55925585	1.676813E-011	3.268127E-012	0	0.000000E+000
1	10.55927066	3.268127E-012	1.676813E-011	1	0.000000E+000
1	10.55958692	1.676813E-011	3.268127E-012	0	0.000000E+000
1	10.55959866	3.268127E-012	1.676813E-011	1	0.000000E+000
1	10.55969690	1.676813E-011	3.268127E-012	0	0.000000E+000
1	10.55974743	3.268127E-012	1.676813E-011	1	0.000000E+000
1	10.55987810	1.676813E-011	3.268127E-012	0	0.000000E+000
1	10.56001584	3.268127E-012	1.676813E-011	1	0.000000E+000
1	10.56009399	1.676813E-011	3.268127E-012	0	0.000000E+000
1	10.56010661	3.268127E-012	1.676813E-011	1	0.000000E+000
1	10.56032272	1.676813E-011	3.268127E-012	0	0.000000E+000
1	10.56035275	3.268127E-012	1.676813E-011	1	0.000000E+000
1	10.56053572	1.676813E-011	3.268127E-012	0	0.000000E+000
1	10.56054443	3.268127E-012	1.676813E-011	1	0.000000E+000
1	10.56083054	1.676813E-011	3.268127E-012	0	0.000000E+000
1	10.56084920	3.268127E-012	1.676813E-011	1	0.000000E+000
1	10.56088087	1.676813E-011	3.268127E-012	0	0.000000E+000
1	10.56093474	3.268127E-012	1.676813E-011	1	0.000000E+000
1	10.56096361	1.676813E-011	3.268127E-012	0	0.000000E+000
1	10.56097919	3.268127E-012	1.676813E-011	1	0.000000E+000
1	10.56144597	1.676813E-011	3.268127E-012	0	0.000000E+000
1	10.56148134	3.268127E-012	1.676813E-011	1	0.000000E+000
1	10.56189864	1.676813E-011	3.268127E-012	0	0.000000E+000
1	10.56193747	3.268127E-012	1.676813E-011	1	0.000000E+000
1	10.56207404	1.676813E-011	3.268127E-012	0	0.000000E+000
1	10.56209718	3.268127E-012	1.676813E-011	1	0.000000E+000
1	10.56233121	1.676813E-011	3.268127E-012	0	0.000000E+000
1	10.56233882	3.268127E-012	1.676813E-011	1	0.000000E+000
1	10.56256986	1.676813E-011	3.268127E-012	0	0.000000E+000
1	10.56263210	3.268127E-012	1.676813E-011	1	0.000000E+000
1	10.56287955	1.676813E-011	3.268127E-012	0	0.000000E+000
1	10.56288408	3.268127E-012	1.676813E-011	1	0.000000E+000
1	10.56336185	1.676813E-011	3.268127E-012	0	0.000000E+000
1	10.56340853	3.268127E-012	1.676813E-011	1	0.000000E+000
1	10.56375577	1.676813E-011	3.268127E-012	0	0.000000E+000
1	10.56378353	3.268127E-012	1.676813E-011	1	0.000000E+000
1	10.56384179	1.676813E-011	3.268127E-012	0	0.000000E+000
1	10.56386224	3.268127E-012	1.676813E-011	1	0.000000E+000
1	10.56390696	1.676813E-011	3.268127E-012	0	0.000000E+000
1	10.56392197	3.268127E-012	1.676813E-011	1	0.000000E+000
1	10.56437456	1.676813E-011	3.268127E-012	0	0.000000E+000
1	10.56440854	3.268127E-012	1.676813E-011	1	0.000000E+000
1	10.56449724	1.676813E-011	3.268127E-012	0	0.000000E+000
1	10.56454669	3.268127E-012	1.676813E-011	1	0.000000E+000
1	10.56455438	1.676813E-011	3.268127E-012	0	0.000000E+000
1	10.56457540	3.268127E-012	1.676813E-011	1	0.000000E+000
1	10.56474670	1.676813E-011	3.268127E-012	0	0.000000E+000
1	10.56476582	3.268127E-012	1.676813E-011	1	0.000000E+000
1	10.56480121	1.676813E-011	3.268127E-012	0	0.000000E+000
1	10.56482847	3.268127E-012	1.676813E-011	1	0.000000E+000
1	10.56516258	1.676813E-011	3.268127E-012	0	0.000000E+000
1	10.56520897	3.268127E-012	1.676813E-011	1	0.000000E+000
1	10.56564387	1.676813E-011	3.268127E-012	0	0.000000E+000
1	10.56570852	3.268127E-012	1.676813E-011	1	0.000000E+000
1	10.56581003	1.676813E-011	3.268127E-012	0	0.000000E+000
1	10.56585368	3.268127E-012	1.676813E-011	1	0.000000E+000
1	10.56595227	1.676813E-011	3.268127E-012	0	0.000000E+000
1	10.56602930	3.268127E-012	1.676813E-011	1	0.000000E+000
1	10.56636408	1.676813E-011	3.268127E-012	0	0.000000E+000
1	10.56639445	3.268127E-012	1.676813E-011	1	0.000000E+000
1	10.56647355	1.676813E-011	3.268127E-012	0	0.000000E+000
1	10.56649430	3.268127E-012	1.676813E-011	1	0.000000E+000
1	10.56659353	1.676813E-011	3.268127E-012	0	0.000000E+000
1	10.56663934	3.268127E-012	1.676813E-011	1	0.000000E+000
1	10.56697908	1.676813E-011	3.268127E-012	0	0.000000E+000
1	10.56700574	3.268127E-012	1.676813E-011	1	0.000000E+000
1	10.56705668	1.676813E-011	3.268127E-012	0	0.000000E+000
1	10.56707956	3.268127E-012	1.676813E-011	1	0.000000E+000
1	10.56710160	1.676813E-011	3.268127E-012	0	0.000000E+000
1	10.56712892	3.268127E-012	1.676813E-011	1	0.000000E+000
1	10.56739645	1.676813E-011	3.268127E-012	0	0.000000E+000
1	10.56745429	3.268127E-012	1.676813E-011	1	0.000000E+000
1	10.56770605	1.676813E-011	3.268127E-012	0	0.000000E+000
1	10.56776550	3.268127E-012	1.676813E-011	1	0.000000E+000
1	10.56791044	1.676813E-011	3.268127E-012	0	0.000000E+000
1	10.56794781	3.268127E-012	1.676813E-011	1	0.000000E+000
1	10.56817627	1.676813E-011	3.268127E-012	0	0.000000E+000
1	10.56822436	3.268127E-012	1.676813E-011	1	0.000000E+000
1	10.56830565	1.676813E-011	3.268127E-012	0	0.000000E+000
1	10.56833014	3.268127E-012	1.676813E-011	1	0.000000E+000
1	10.56858008	1.676813E-011	3.268127E-012	0	0.000000E+000
1	10.56862641	3.268127E-012	1.676813E-011	1	0.000000E+000
1	10.56883399	1.676813E-011	3.268127E-012	0	0.000000E+000
1	10.56886534	3.268127E-012	1.676813E-011	1	0.000000E+000
1	10.56890433	1.676813E-011	3.268127E-012	0	0.000000E+000
1	10.56891440	3.268127E-012	1.676813E-011	1	0.000000E+000
1	10.56899752	1.676813E-011	3.268127E-012	0	0.000000E+000
1	10.56903648	3.268127E-012	1.676813E-011	1	0.000000E+000
1	10.56918328	1.676813E-011	3.268127E-012	0	0.000000E+000
1	10.56918726	3.268127E-012	1.676813E-011	1	0.000000E+000
1	10.56956582	1.676813E-011	3.268127E-012	0	0.000000E+000
1	10.56958683	3.268127E-012	1.676813E-011	1	0.000000E+000
1	10.56984195	1.676813E-011	3.268127E-012	0	0.000000E+000
1	10.56990119	3.268127E-012	1.676813E-011	1	0.000000E+000
1	10.56994666	1.676813E-011	3.268127E-012	0	0.000000E+000
1	10.56998807	3.268127E-012	1.676813E-011	1	0.000000E+000
1	10.57001521	1.676813E-011	3.268127E-012	0	0.000000E+000
1	10.57004227	3.268127E-012	1.676813E-011	1	0.000000E+000
1	10.57010113	1.676813E-011	3.268127E-012	0	0.000000E+000
1	10.57015926	3.268127E-012	1.676813E-011	1	0.000000E+000
1	10.57025792	1.676813E-011	3.268127E-012	0	0.000000E+000
1	10.57034896	3.268127E-012	1.676813E-011	1	0.000000E+000
1	10.57059780	1.676813E-011	3.268127E-012	0	0.000000E+000
1	10.57067803	3.268127E-012	1.676813E-011	1	0.000000E+000
1	10.57077437	1.676813E-011	3.268127E-012	0	0.000000E+000
1	10.57079846	3.268127E-012	1.676813E-011	1	0.000000E+000
1	10.57115151	1.676813E-011	3.268127E-012	0	0.000000E+000
1	10.57117486	3.268127E-012	1.676813E-011	1	0.000000E+000
1	10.57128444	1.676813E-011	3.268127E-012	0	0.000000E+000
1	10.57129943	3.268127E-012	1.676813E-011	1	0.000000E+000
1	10.57155066	1.676813E-011	3.268127E-012	0	0.000000E+000
1	10.57156719	3.268127E-012	1.676813E-011	1	0.000000E+000
1	10.57196241	1.676813E-011	3.268127E-012	0	0.000000E+000
1	10.57197393	3.268127E-012	1.676813E-011	1	0.000000E+000
1	10.57210325	1.676813E-011	3.268127E-012	0	0.000000E+000
1	10.57220914	3.268127E-012	1.676813E-011	1	0.000000E+000
1	10.57231868	1.676813E-011	3.268127E-012	0	0.000000E+000
1	10.57235270	3.268127E-012	1.676813E-011	1	0.000000E+000
1	10.57245853	1.676813E-011	3.268127E-012	0	0.000000E+000
1	10.57251294	3.268127E-012	1.676813E-011	1	0.000000E+000
1	10.57264575	1.676813E-011	3.268127E-012	0	0.000000E+000
1	10.57273100	3.268127E-012	1.676813E-011	1	0.000000E+000
1	10.57283835	1.676813E-011	3.268127E-012	0	0.000000E+000
1	10.57286701	3.268127E-012	1.676813E-011	1	0.000000E+000
1	10.57324500	1.676813E-011	3.268127E-012	0	0.000000E+000
1	10.57326589	3.268127E-012	1.676813E-011	1	0.000000E+000
1	10.57373339	1.676813E-011	3.268127E-012	0	0.000000E+000
1	10.57376407	3.268127E-012	1.676813E-011	1	0.000000E+000
1	10.57392476	1.676813E-011	3.268127E-012	0	0.000000E+000
1	10.57395881	3.268127E-012	1.676813E-011	1	0.000000E+000
1	10.57399664	1.676813E-011	3.268127E-012	0	0.000000E+000
1	10.57401213	3.268127E-012	1.676813E-011	1	0.000000E+000
1	10.57413362	1.676813E-011	3.268127E-012	0	0.000000E+000
1	10.57415941	3.268127E-012	1.676813E-011	1	0.000000E+000
1	10.57433535	1.676813E-011	3.268127E-012	0	0.000000E+000
1	10.57437940	3.268127E-012	1.676813E-011	1	0.000000E+000
1	10.57444892	1.676813E-011	3.268127E-012	0	0.000000E+000
1	10.57450058	3.268127E-012	1.676813E-011	1	0.000000E+000
1	10.57460713	1.676813E-011	3.268127E-012	0	0.000000E+000
1	10.57462589	3.268127E-012	1.676813E-011	1	0.000000E+000
1	10.57484919	1.676813E-011	3.268127E-012	0	0.000000E+000
1	10.57487696	3.268127E-012	1.676813E-011	1	0.000000E+000
1	10.57502267	1.676813E-011	3.268127E-012	0	0.000000E+000
1	10.57503470	3.268127E-012	1.676813E-011	1	0.000000E+000
1	10.57510814	1.676813E-011	3.268127E-012	0	0.000000E+000
1	10.57522504	3.268127E-012	1.676813E-011	1	0.000000E+000
1	10.57528409	1.676813E-011	3.268127E-012	0	0.000000E+000
1	10.57535469	3.268127E-012	1.676813E-011	1	0.000000E+000
1	10.57542750	1.676813E-011	3.268127E-012	0	0.000000E+000
1	10.57547726	3.268127E-012	1.676813E-011	1	0.000000E+000
1	10.57556707	1.676813E-011	3.268127E-012	0	0.000000E+000
1	10.57558978	3.268127E-012	1.676813E-011	1	0.000000E+000
1	10.57566881	1.676813E-011	3.268127E-012	0	0.000000E+000
1	10.57570813	3.268127E-012	1.676813E-011	1	0.000000E+000
1	10.57580822	1.676813E-011	3.268127E-012	0	0.000000E+000
1	10.57582557	3.268127E-012	1.676813E-011	1	0.000000E+000
1	10.57661762	1.676813E-011	3.268127E-012	0	0.000000E+000
1	10.57661806	3.268127E-012	1.676813E-011	1	0.000000E+000
1	10.57694921	1.676813E-011	3.268127E-012	0	0.000000E+000
1	10.57697156	3.268127E-012	1.676813E-011	1	0.000000E+000
1	10.57731899	1.676813E-011	3.268127E-012	0	0.000000E+000
1	10.57742005	3.268127E-012	1.676813E-011	1	0.000000E+000
1	10.57775082	1.676813E-011	3.268127E-012	0	0.000000E+000
1	10.57778342	3.268127E-012	1.676813E-011	1	0.000000E+000
1	10.57809879	1.676813E-011	3.268127E-012	0	0.000000E+000
1	10.57814632	3.268127E-012	1.676813E-011	1	0.000000E+000
1	10.57815579	1.676813E-011	3.268127E-012	0	0.000000E+000
1	10.57817919	3.268127E-012	1.676813E-011	1	0.000000E+000
1	10.57842799	1.676813E-011	3.268127E-012	0	0.000000E+000
1	10.57844993	3.268127E-012	1.676813E-011	1	0.000000E+000
1	10.57860797	1.676813E-011	3.268127E-012	0	0.000000E+000
1	10.57863542	3.268127E-012	1.676813E-011	1	0.000000E+000
1	10.57921536	1.676813E-011	3.268127E-012	0	0.000000E+000
1	10.57922434	3.268127E-012	1.676813E-011	1	0.000000E+000
1	10.57974353	1.676813E-011	3.268127E-012	0	0.000000E+000
1	10.57976481	3.268127E-012	1.676813E-011	1	0.000000E+000
1	10.58022887	1.676813E-011	3.268127E-012	0	0.000000E+000
1	10.58025887	3.268127E-012	1.676813E-011	1	0.000000E+000
1	10.58059398	1.676813E-011	3.268127E-012	0	0.000000E+000
1	10.58061015	3.268127E-012	1.676813E-011	1	0.000000E+000
1	10.58077796	1.676813E-011	3.268127E-012	0	0.000000E+000
1	10.58078476	3.268127E-012	1.676813E-011	1	0.000000E+000
1	10.58091093	1.676813E-011	3.268127E-012	0	0.000000E+000
1	10.58093573	3.268127E-012	1.676813E-011	1	0.000000E+000
1	10.58097058	1.676813E-011	3.268127E-012	0	0.000000E+000
1	10.58101499	3.268127E-012	1.676813E-011	1	0.000000E+000
1	10.58105824	1.676813E-011	3.268127E-012	0	0.000000E+000
1	10.58107516	3.268127E-012	1.676813E-011	1	0.000000E+000
1	10.58118941	1.676813E-011	3.268127E-012	0	0.000000E+000
1	10.58127336	3.268127E-012	1.676813E-011	1	0.000000E+000
1	10.58131790	1.676813E-011	3.268127E-012	0	0.000000E+000
1	10.58133638	3.268127E-012	1.676813E-011	1	0.000000E+000
1	10.58171515	1.676813E-011	3.268127E-012	0	0.000000E+000
1	10.58177033	3.268127E-012	1.676813E-011	1	0.000000E+000
1	10.58182894	1.676813E-011	3.268127E-012	0	0.000000E+000
1	10.58186050	3.268127E-012	1.676813E-011	1	0.000000E+000
1	10.58214011	1.676813E-011	3.268127E-012	0	0.000000E+000
1	10.58215862	3.268127E-012	1.676813E-011	1	0.000000E+000
1	10.58223420	1.676813E-011	3.268127E-012	0	0.000000E+000
1	10.58227020	3.268127E-012	1.676813E-011	1	0.000000E+000
1	10.58235096	1.676813E-011	3.268127E-012	0	0.000000E+000
1	10.58238816	3.268127E-012	1.676813E-011	1	0.000000E+000
1	10.58271137	1.676813E-011	3.268127E-012	0	0.000000E+000
1	10.58279878	3.268127E-012	1.676813E-011	1	0.000000E+000
1	10.58320351	1.676813E-011	3.268127E-012	0	0.000000E+000
1	10.58326656	3.268127E-012	1.676813E-011	1	0.000000E+000
1	10.58341875	1.676813E-011	3.268127E-012	0	0.000000E+000
1	10.58344337	3.268127E-012	1.676813E-011	1	0.000000E+000
1	10.58373231	1.676813E-011	3.268127E-012	0	0.000000E+000
1	10.58377755	3.268127E-012	1.676813E-011	1	0.000000E+000
1	10.58382884	1.676813E-011	3.268127E-012	0	0.000000E+000
1	10.58384468	3.268127E-012	1.676813E-011	1	0.000000E+000
1	10.58408143	1.676813E-011	3.268127E-012	0	0.000000E+000
1	10.58412612	3.268127E-012	1.676813E-011	1	0.000000E+000
1	10.58413733	1.676813E-011	3.268127E-012	0	0.000000E+000
1	10.58416716	3.268127E-012	1.676813E-011	1	0.000000E+000
1	10.58424351	1.676813E-011	3.268127E-012	0	0.000000E+000
1	10.58429558	3.268127E-012	1.676813E-011	1	0.000000E+000
1	10.58464530	1.676813E-011	3.268127E-012	0	0.000000E+000
1	10.58468740	3.268127E-012	1.676813E-011	1	0.000000E+000
1	10.58480748	1.676813E-011	3.268127E-012	0	0.000000E+000
1	10.58482886	3.268127E-012	1.676813E-011	1	0.000000E+000
1	10.58505661	1.676813E-011	3.268127E-012	0	0.000000E+000
1	10.58521602	3.268127E-012	1.676813E-011	1	0.000000E+000
1	10.58581755	1.676813E-011	3.268127E-012	0	0.000000E+000
1	10.58584299	3.268127E-012	1.676813E-011	1	0.000000E+000
1	10.58592856	1.676813E-011	3.268127E-012	0	0.000000E+000
1	10.58595671	3.268127E-012	1.676813E-011	1	0.000000E+000
1	10.58612239	1.676813E-011	3.268127E-012	0	0.000000E+000
1	10.58617751	3.268127E-012	1.676813E-011	1	0.000000E+000
1	10.58629438	1.676813E-011	3.268127E-012	0	0.000000E+000
1	10.58634012	3.268127E-012	1.676813E-011	1	0.000000E+000
1	10.58646153	1.676813E-011	3.268127E-012	0	0.000000E+000
1	10.58650710	3.268127E-012	1.676813E-011	1	0.000000E+000
1	10.58657580	1.676813E-011	3.268127E-012	0	0.000000E+000
1	10.58664379	3.268127E-012	1.676813E-011	1	0.000000E+000
1	10.58698497	1.676813E-011	3.268127E-012	0	0.000000E+000
1	10.58699388	3.268127E-012	1.676813E-011	1	0.000000E+000
1	10.58717514	1.676813E-011	3.268127E-012	0	0.000000E+000
1	10.58720394	3.268127E-012	1.676813E-011	1	0.000000E+000
1	10.58726781	1.676813E-011	3.268127E-012	0	0.000000E+000
1	10.58734537	3.268127E-012	1.676813E-011	1	0.000000E+000
1	10.58773774	1.676813E-011	3.268127E-012	0	0.000000E+000
1	10.58775764	3.268127E-012	1.676813E-011	1	0.000000E+000
1	10.58779329	1.676813E-011	3.268127E-012	0	0.000000E+000
1	10.58783053	3.268127E-012	1.676813E-011	1	0.000000E+000
1	10.58791105	1.676813E-011	3.268127E-012	0	0.000000E+000
1	10.58795952	3.268127E-012	1.676813E-011	1	0.000000E+000
1	10.58815685	1.676813E-011	3.268127E-012	0	0.000000E+000
1	10.58816975	3.268127E-012	1.676813E-011	1	0.000000E+000
1	10.58827688	1.676813E-011	3.268127E-012	0	0.000000E+000
1	10.58836734	3.268127E-012	1.676813E-011	1	0.000000E+000
1	10.58842949	1.676813E-011	3.268127E-012	0	0.000000E+000
1	10.58845687	3.268127E-012	1.676813E-011	1	0.000000E+000
1	10.58878600	1.676813E-011	3.268127E-012	0	0.000000E+000
1	10.58881395	3.268127E-012	1.676813E-011	1	0.000000E+000
1	10.58889479	1.676813E-011	3.268127E-012	0	0.000000E+000
1	10.58892082	3.268127E-012	1.676813E-011	1	0.000000E+000
1	10.58892827	1.676813E-011	3.268127E-012	0	0.000000E+000
1	10.58896739	3.268127E-012	1.676813E-011	1	0.000000E+000
1	10.58965848	1.676813E-011	3.268127E-012	0	0.000000E+000
1	10.58968922	3.268127E-012	1.676813E-011	1	0.000000E+000
1	10.59100089	1.676813E-011	3.268127E-012	0	0.000000E+000
1	10.59101528	3.268127E-012	1.676813E-011	1	0.000000E+000
1	10.59107557	1.676813E-011	3.268127E-012	0	0.000000E+000
1	10.59110515	3.268127E-012	1.676813E-011	1	0.000000E+000
1	10.59119642	1.676813E-011	3.268127E-012	0	0.000000E+000
1	10.59123964	3.268127E-012	1.676813E-011	1	0.000000E+000
1	10.59147805	1.676813E-011	3.268127E-012	0	0.000000E+000
1	10.59148331	3.268127E-012	1.676813E-011	1	0.000000E+000
1	10.59177013	1.676813E-011	3.268127E-012	0	0.000000E+000
1	10.59178420	3.268127E-012	1.676813E-011	1	0.000000E+000
1	10.59182987	1.676813E-011	3.268127E-012	0	0.000000E+000
1	10.59183942	3.268127E-012	1.676813E-011	1	0.000000E+000
1	10.59197447	1.676813E-011	3.268127E-012	0	0.000000E+000
1	10.59201989	3.268127E-012	1.676813E-011	1	0.000000E+000
1	10.59226096	1.676813E-011	3.268127E-012	0	0.000000E+000
1	10.59226848	3.268127E-012	1.676813E-011	1	0.000000E+000
1	10.59264829	1.676813E-011	3.268127E-012	0	0.000000E+000
1	10.59265498	3.268127E-012	1.676813E-011	1	0.000000E+000
1	10.59329285	1.676813E-011	3.268127E-012	0	0.000000E+000
1	10.59332412	3.268127E-012	1.676813E-011	1	0.000000E+000
1	10.59367374	1.676813E-011	3.268127E-012	0	0.000000E+000
1	10.59368987	3.268127E-012	1.676813E-011	1	0.000000E+000
1	10.59378911	1.676813E-011	3.268127E-012	0	0.000000E+000
1	10.59386385	3.268127E-012	1.676813E-011	1	0.000000E+000
1	10.59394475	1.676813E-011	3.268127E-012	0	0.000000E+000
1	10.59395656	3.268127E-012	1.676813E-011	1	0.000000E+000
1	10.59398796	1.676813E-011	3.268127E-012	0	0.000000E+000
1	10.59400963	3.268127E-012	1.676813E-011	1	0.000000E+000
1	10.59419636	1.676813E-011	3.268127E-012	0	0.000000E+000
1	10.59422389	3.268127E-012	1.676813E-011	1	0.000000E+000
1	10.59493781	1.676813E-011	3.268127E-012	0	0.000000E+000
1	10.59495558	3.268127E-012	1.676813E-011	1	0.000000E+000
1	10.59508429	1.676813E-011	3.268127E-012	0	0.000000E+000
1	10.59509255	3.268127E-012	1.676813E-011	1	0.000000E+000
1	10.59521653	1.676813E-011	3.268127E-012	0	0.000000E+000
1	10.59523598	3.268127E-012	1.676813E-011	1	0.000000E+000
1	10.59589435	1.676813E-011	3.268127E-012	0	0.000000E+000
1	10.59594177	3.268127E-012	1.676813E-011	1	0.000000E+000
1	10.59627456	1.676813E-011	3.268127E-012	0	0.000000E+000
1	10.59628884	3.268127E-012	1.676813E-011	1	0.000000E+000
1	10.59632155	1.676813E-011	3.268127E-012	0	0.000000E+000
1	10.59636773	3.268127E-012	1.676813E-011	1	0.000000E+000
1	10.59652831	1.676813E-011	3.268127E-012	0	0.000000E+000
1	10.59656234	3.268127E-012	1.676813E-011	1	0.000000E+000
1	10.59678060	1.676813E-011	3.268127E-012	0	0.000000E+000
1	10.59684169	3.268127E-012	1.676813E-011	1	0.000000E+000
1	10.59693636	1.676813E-011	3.268127E-012	0	0.000000E+000
1	10.59701715	3.268127E-012	1.676813E-011	1	0.000000E+000
1	10.59715205	1.676813E-011	3.268127E-012	0	0.000000E+000
1	10.59721472	3.268127E-012	1.676813E-011	1	0.000000E+000
1	10.59733610	1.676813E-011	3.268127E-012	0	0.000000E+000
1	10.59737793	3.268127E-012	1.676813E-011	1	0.000000E+000
1	10.59744108	1.676813E-011	3.268127E-012	0	0.000000E+000
1	10.59748729	3.268127E-012	1.676813E-011	1	0.000000E+000
1	10.59776637	1.676813E-011	3.268127E-012	0	0.000000E+000
1	10.59779539	3.268127E-012	1.676813E-011	1	0.000000E+000
1	10.59831908	1.676813E-011	3.268127E-012	0	0.000000E+000
1	10.59836822	3.268127E-012	1.676813E-011	1	0.000000E+000
1	10.59850294	1.676813E-011	3.268127E-012	0	0.000000E+000
1	10.59851566	3.268127E-012	1.676813E-011	1	0.000000E+000
1	10.59859929	1.676813E-011	3.268127E-012	0	0.000000E+000
1	10.59862581	3.268127E-012	1.676813E-011	1	0.000000E+000
1	10.59910894	1.676813E-011	3.268127E-012	0	0.000000E+000
1	10.59911395	3.268127E-012	1.676813E-011	1	0.000000E+000
1	10.59968398	1.676813E-011	3.268127E-012	0	0.000000E+000
1	10.59971722	3.268127E-012	1.676813E-011	1	0.000000E+000
1	10.59999559	1.676813E-011	3.268127E-012	0	0.000000E+000
1	10.60001714	3.268127E-012	1.676813E-011	1	0.000000E+000
1	10.60062156	1.676813E-011	3.268127E-012	0	0.000000E+000
1	10.60066840	3.268127E-012	1.676813E-011	1	0.000000E+000
1	10.60096090	1.676813E-011	3.268127E-012	0	0.000000E+000
1	10.60099212	3.268127E-012	1.676813E-011	1	0.000000E+000
1	10.60105196	1.676813E-011	3.268127E-012	0	0.000000E+000
1	10.60115004	3.268127E-012	1.676813E-011	1	0.000000E+000
1	10.60123535	1.676813E-011	3.268127E-012	0	0.000000E+000
1	10.60126237	3.268127E-012	1.676813E-011	1	0.000000E+000
1	10.60130668	1.676813E-011	3.268127E-012	0	0.000000E+000
1	10.60132343	3.268127E-012	1.676813E-011	1	0.000000E+000
1	10.60144386	1.676813E-011	3.268127E-012	0	0.000000E+000
1	10.60148166	3.268127E-012	1.676813E-011	1	0.000000E+000
1	10.60162079	1.676813E-011	3.268127E-012	0	0.000000E+000
1	10.60165057	3.268127E-012	1.676813E-011	1	0.000000E+000
1	10.60184237	1.676813E-011	3.268127E-012	0	0.000000E+000
1	10.60187021	3.268127E-012	1.676813E-011	1	0.000000E+000
1	10.60216135	1.676813E-011	3.268127E-012	0	0.000000E+000
1	10.60216681	3.268127E-012	1.676813E-011	1	0.000000E+000
1	10.60291296	1.676813E-011	3.268127E-012	0	0.000000E+000
1	10.60298567	3.268127E-012	1.676813E-011	1	0.000000E+000
1	10.60300860	1.676813E-011	3.268127E-012	0	0.000000E+000
1	10.60306133	3.268127E-012	1.676813E-011	1	0.000000E+000
1	10.60363146	1.676813E-011	3.268127E-012	0	0.000000E+000
1	10.60365701	3.268127E-012	1.676813E-011	1	0.000000E+000
1	10.60374293	1.676813E-011	3.268127E-012	0	0.000000E+000
1	10.60378421	3.268127E-012	1.676813E-011	1	0.000000E+000
1	10.60461976	1.676813E-011	3.268127E-012	0	0.000000E+000
1	10.60464603	3.268127E-012	1.676813E-011	1	0.000000E+000
1	10.60510705	1.676813E-011	3.268127E-012	0	0.000000E+000
1	10.60899481	3.268127E-012	1.676813E-011	1	0.000000E+000
1	10.60900612	1.676813E-011	3.268127E-012	0	0.000000E+000
1	10.60904556	3.268127E-012	1.676813E-011	1	0.000000E+000
1	10.60913843	1.676813E-011	3.268127E-012	0	0.000000E+000
1	10.60917136	3.268127E-012	1.676813E-011	1	0.000000E+000
1	10.60934749	1.676813E-011	3.268127E-012	0	0.000000E+000
1	10.60972739	3.268127E-012	1.676813E-011	1	0.000000E+000
1	10.60982573	1.676813E-011	3.268127E-012	0	0.000000E+000
1	10.60987883	3.268127E-012	1.676813E-011	1	0.000000E+000
1	10.60994669	1.676813E-011	3.268127E-012	0	0.000000E+000
1	10.60995275	3.268127E-012	1.676813E-011	1	0.000000E+000
1	10.61002240	1.676813E-011	3.268127E-012	0	0.000000E+000
1	10.61004692	3.268127E-012	1.676813E-011	1	0.000000E+000
1	10.61020029	1.676813E-011	3.268127E-012	0	0.000000E+000
1	10.61022109	3.268127E-012	1.676813E-011	1	0.000000E+000
1	10.61034401	1.676813E-011	3.268127E-012	0	0.000000E+000
1	10.61036337	3.268127E-012	1.676813E-011	1	0.000000E+000
1	10.61047120	1.676813E-011	3.268127E-012	0	0.000000E+000
1	10.61049261	3.268127E-012	1.676813E-011	1	0.000000E+000
1	10.61064605	1.676813E-011	3.268127E-012	0	0.000000E+000
1	10.61069658	3.268127E-012	1.676813E-011	1	0.000000E+000
1	10.61078865	1.676813E-011	3.268127E-012	0	0.000000E+000
1	10.61098228	3.268127E-012	1.676813E-011	1	0.000000E+000
1	10.61109502	1.676813E-011	3.268127E-012	0	0.000000E+000
1	10.61113884	3.268127E-012	1.676813E-011	1	0.000000E+000
1	10.61126212	1.676813E-011	3.268127E-012	0	0.000000E+000
1	10.61133231	3.268127E-012	1.676813E-011	1	0.000000E+000
1	10.61137679	1.676813E-011	3.268127E-012	0	0.000000E+000
1	10.61140318	3.268127E-012	1.676813E-011	1	0.000000E+000
1	10.61161291	1.676813E-011	3.268127E-012	0	0.000000E+000
1	10.61165487	3.268127E-012	1.676813E-011	1	0.000000E+000
1	10.61189564	1.676813E-011	3.268127E-012	0	0.000000E+000
1	10.61193191	3.268127E-012	1.676813E-011	1	0.000000E+000
1	10.61207546	1.676813E-011	3.268127E-012	0	0.000000E+000
1	10.61208924	3.268127E-012	1.676813E-011	1	0.000000E+000
1	10.61216790	1.676813E-011	3.268127E-012	0	0.000000E+000
1	10.61222387	3.268127E-012	1.676813E-011	1	0.000000E+000
1	10.61271630	1.676813E-011	3.268127E-012	0	0.000000E+000
1	10.61273840	3.268127E-012	1.676813E-011	1	0.000000E+000
1	10.61301680	1.676813E-011	3.268127E-012	0	0.000000E+000
1	10.61307028	3.268127E-012	1.676813E-011	1	0.000000E+000
1	10.61314469	1.676813E-011	3.268127E-012	0	0.000000E+000
1	10.61317844	3.268127E-012	1.676813E-011	1	0.000000E+000
1	10.61330193	1.676813E-011	3.268127E-012	0	0.000000E+000
1	10.61335884	3.268127E-012	1.676813E-011	1	0.000000E+000
1	10.61371458	1.676813E-011	3.268127E-012	0	0.000000E+000
1	10.61375824	3.268127E-012	1.676813E-011	1	0.000000E+000
1	10.61388739	1.676813E-011	3.268127E-012	0	0.000000E+000
1	10.61391582	3.268127E-012	1.676813E-011	1	0.000000E+000
1	10.61404383	1.676813E-011	3.268127E-012	0	0.000000E+000
1	10.61411381	3.268127E-012	1.676813E-011	1	0.000000E+000
1	10.61424925	1.676813E-011	3.268127E-012	0	0.000000E+000
1	10.61427664	3.268127E-012	1.676813E-011	1	0.000000E+000
1	10.61433582	1.676813E-011	3.268127E-012	0	0.000000E+000
1	10.61437316	3.268127E-012	1.676813E-011	1	0.000000E+000
1	10.61453117	1.676813E-011	3.268127E-012	0	0.000000E+000
1	10.61456994	3.268127E-012	1.676813E-011	1	0.000000E+000
1	10.61497659	1.676813E-011	3.268127E-012	0	0.000000E+000
1	10.61500508	3.268127E-012	1.676813E-011	1	0.000000E+000
1	10.61534723	1.676813E-011	3.268127E-012	0	0.000000E+000
1	10.61538309	3.268127E-012	1.676813E-011	1	0.000000E+000
1	10.61545917	1.676813E-011	3.268127E-012	0	0.000000E+000
1	10.61563294	3.268127E-012	1.676813E-011	1	0.000000E+000
1	10.61569382	1.676813E-011	3.268127E-012	0	0.000000E+000
1	10.61569690	3.268127E-012	1.676813E-011	1	0.000000E+000
1	10.61588443	1.676813E-011	3.268127E-012	0	0.000000E+000
1	10.61591592	3.268127E-012	1.676813E-011	1	0.000000E+000
1	10.61598915	1.676813E-011	3.268127E-012	0	0.000000E+000
1	10.61609067	3.268127E-012	1.676813E-011	1	0.000000E+000
1	10.61611918	1.676813E-011	3.268127E-012	0	0.000000E+000
1	10.61651249	3.268127E-012	1.676813E-011	1	0.000000E+000
1	10.61654095	1.676813E-011	3.268127E-012	0	0.000000E+000
1	10.61662080	3.268127E-012	1.676813E-011	1	0.000000E+000
1	10.61674790	1.676813E-011	3.268127E-012	0	0.000000E+000
1	10.61684620	3.268127E-012	1.676813E-011	1	0.000000E+000
1	10.61693586	1.676813E-011	3.268127E-012	0	0.000000E+000
1	10.61694222	3.268127E-012	1.676813E-011	1	0.000000E+000
1	10.61708301	1.676813E-011	3.268127E-012	0	0.000000E+000
1	10.61716828	3.268127E-012	1.676813E-011	1	0.000000E+000
1	10.61721743	1.676813E-011	3.268127E-012	0	0.000000E+000
1	10.61735181	3.268127E-012	1.676813E-011	1	0.000000E+000
1	10.61746095	1.676813E-011	3.268127E-012	0	0.000000E+000
1	10.61746863	3.268127E-012	1.676813E-011	1	0.000000E+000
1	10.61765483	1.676813E-011	3.268127E-012	0	0.000000E+000
1	10.61766646	3.268127E-012	1.676813E-011	1	0.000000E+000
1	10.61799028	1.676813E-011	3.268127E-012	0	0.000000E+000
1	10.61800393	3.268127E-012	1.676813E-011	1	0.000000E+000
1	10.61807355	1.676813E-011	3.268127E-012	0	0.000000E+000
1	10.61807784	3.268127E-012	1.676813E-011	1	0.000000E+000
1	10.61810910	1.676813E-011	3.268127E-012	0	0.000000E+000
1	10.61813629	3.268127E-012	1.676813E-011	1	0.000000E+000
1	10.61845943	1.676813E-011	3.268127E-012	0	0.000000E+000
1	10.61848323	3.268127E-012	1.676813E-011	1	0.000000E+000
1	10.61898298	1.676813E-011	3.268127E-012	0	0.000000E+000
1	10.61899405	3.268127E-012	1.676813E-011	1	0.000000E+000
1	10.61904429	1.676813E-011	3.268127E-012	0	0.000000E+000
1	10.61907332	3.268127E-012	1.676813E-011	1	0.000000E+000
1	10.61927597	1.676813E-011	3.268127E-012	0	0.000000E+000
1	10.61931564	3.268127E-012	1.676813E-011	1	0.000000E+000
1	10.61963837	1.676813E-011	3.268127E-012	0	0.000000E+000
1	10.61966309	3.268127E-012	1.676813E-011	1	0.000000E+000
1	10.61976228	1.676813E-011	3.268127E-012	0	0.000000E+000
1	10.61978149	3.268127E-012	1.676813E-011	1	0.000000E+000
1	10.61990622	1.676813E-011	3.268127E-012	0	0.000000E+000
1	10.61993795	3.268127E-012	1.676813E-011	1	0.000000E+000
1	10.62004827	1.676813E-011	3.268127E-012	0	0.000000E+000
1	10.62006054	3.268127E-012	1.676813E-011	1	0.000000E+000
1	10.62039329	1.676813E-011	3.268127E-012	0	0.000000E+000
1	10.62041482	3.268127E-012	1.676813E-011	1	0.000000E+000
1	10.62057970	1.676813E-011	3.268127E-012	0	0.000000E+000
1	10.62059852	3.268127E-012	1.676813E-011	1	0.000000E+000
1	10.62076880	1.676813E-011	3.268127E-012	0	0.000000E+000
1	10.62078403	3.268127E-012	1.676813E-011	1	0.000000E+000
1	10.62083112	1.676813E-011	3.268127E-012	0	0.000000E+000
1	10.62108508	3.268127E-012	1.676813E-011	1	0.000000E+000
1	10.62114335	1.676813E-011	3.268127E-012	0	0.000000E+000
1	10.62121526	3.268127E-012	1.676813E-011	1	0.000000E+000
1	10.62135264	1.676813E-011	3.268127E-012	0	0.000000E+000
1	10.62137770	3.268127E-012	1.676813E-011	1	0.000000E+000
1	10.62192019	1.676813E-011	3.268127E-012	0	0.000000E+000
1	10.62193334	3.268127E-012	1.676813E-011	1	0.000000E+000
1	10.62195243	1.676813E-011	3.268127E-012	0	0.000000E+000
1	10.62196724	3.268127E-012	1.676813E-011	1	0.000000E+000
1	10.62222310	1.676813E-011	3.268127E-012	0	0.000000E+000
1	10.62223820	3.268127E-012	1.676813E-011	1	0.000000E+000
1	10.62242934	1.676813E-011	3.268127E-012	0	0.000000E+000
1	10.62246308	3.268127E-012	1.676813E-011	1	0.000000E+000
1	10.62253200	1.676813E-011	3.268127E-012	0	0.000000E+000
1	10.62256411	3.268127E-012	1.676813E-011	1	0.000000E+000
1	10.62268508	1.676813E-011	3.268127E-012	0	0.000000E+000
1	10.62271848	3.268127E-012	1.676813E-011	1	0.000000E+000
1	10.62299472	1.676813E-011	3.268127E-012	0	0.000000E+000
1	10.62300241	3.268127E-012	1.676813E-011	1	0.000000E+000
1	10.62304423	1.676813E-011	3.268127E-012	0	0.000000E+000
1	10.62305803	3.268127E-012	1.676813E-011	1	0.000000E+000
1	10.62353473	1.676813E-011	3.268127E-012	0	0.000000E+000
1	10.62360625	3.268127E-012	1.676813E-011	1	0.000000E+000
1	10.62409848	1.676813E-011	3.268127E-012	0	0.000000E+000
1	10.62412489	3.268127E-012	1.676813E-011	1	0.000000E+000
1	10.62429277	1.676813E-011	3.268127E-012	0	0.000000E+000
1	10.62433532	3.268127E-012	1.676813E-011	1	0.000000E+000
1	10.62457127	1.676813E-011	3.268127E-012	0	0.000000E+000
1	10.62459480	3.268127E-012	1.676813E-011	1	0.000000E+000
1	10.62464340	1.676813E-011	3.268127E-012	0	0.000000E+000
1	10.62467762	3.268127E-012	1.676813E-011	1	0.000000E+000
1	10.62477841	1.676813E-011	3.268127E-012	0	0.000000E+000
1	10.62479695	3.268127E-012	1.676813E-011	1	0.000000E+000
1	10.62554930	1.676813E-011	3.268127E-012	0	0.000000E+000
1	10.62559420	3.268127E-012	1.676813E-011	1	0.000000E+000
1	10.62598445	1.676813E-011	3.268127E-012	0	0.000000E+000
1	10.62600265	3.268127E-012	1.676813E-011	1	0.000000E+000
1	10.62628432	1.676813E-011	3.268127E-012	0	0.000000E+000
1	10.62647087	3.268127E-012	1.676813E-011	1	0.000000E+000
1	10.62659134	1.676813E-011	3.268127E-012	0	0.000000E+000
1	10.62663886	3.268127E-012	1.676813E-011	1	0.000000E+000
1	10.62667073	1.676813E-011	3.268127E-012	0	0.000000E+000
1	10.62669671	3.268127E-012	1.676813E-011	1	0.000000E+000
1	10.62722394	1.676813E-011	3.268127E-012	0	0.000000E+000
1	10.62732601	3.268127E-012	1.676813E-011	1	0.000000E+000
1	10.62741672	1.676813E-011	3.268127E-012	0	0.000000E+000
1	10.62745127	3.268127E-012	1.676813E-011	1	0.000000E+000
1	10.62745920	1.676813E-011	3.268127E-012	0	0.000000E+000
1	10.62760442	3.268127E-012	1.676813E-011	1	0.000000E+000
1	10.62772597	1.676813E-011	3.268127E-012	0	0.000000E+000
1	10.62778205	3.268127E-012	1.676813E-011	1	0.000000E+000
1	10.62783776	1.676813E-011	3.268127E-012	0	0.000000E+000
1	10.62803726	3.268127E-012	1.676813E-011	1	0.000000E+000
1	10.62813089	1.676813E-011	3.268127E-012	0	0.000000E+000
1	10.62815381	3.268127E-012	1.676813E-011	1	0.000000E+000
1	10.62839798	1.676813E-011	3.268127E-012	0	0.000000E+000
1	10.62845711	3.268127E-012	1.676813E-011	1	0.000000E+000
1	10.62854709	1.676813E-011	3.268127E-012	0	0.000000E+000
1	10.82467780	3.313514E-012	1.681351E-011	1	0.000000E+000
1	10.82474993	1.681351E-011	3.313514E-012	0	0.000000E+000
1	10.82482145	3.313514E-012	1.681351E-011	1	0.000000E+000
1	10.82487383	1.681351E-011	3.313514E-012	0	0.000000E+000
1	10.82497444	3.313514E-012	1.681351E-011	1	0.000000E+000
1	10.82500247	1.681351E-011	3.313514E-012	0	0.000000E+000
1	10.82513619	3.313514E-012	1.681351E-011	1	0.000000E+000
1	10.82516443	1.681351E-011	3.313514E-012	0	0.000000E+000
1	10.82519062	3.313514E-012	1.681351E-011	1	0.000000E+000
1	10.82524864	1.681351E-011	3.313514E-012	0	0.000000E+000
1	10.82526457	3.313514E-012	1.681351E-011	1	0.000000E+000
1	10.82533128	1.681351E-011	3.313514E-012	0	0.000000E+000
1	10.82534477	3.313514E-012	1.681351E-011	1	0.000000E+000
1	10.82544177	1.681351E-011	3.313514E-012	0	0.000000E+000
1	10.82545411	3.313514E-012	1.681351E-011	1	0.000000E+000
1	10.82615159	1.681351E-011	3.313514E-012	0	0.000000E+000
1	10.82616782	3.313514E-012	1.681351E-011	1	0.000000E+000
1	10.82627878	1.681351E-011	3.313514E-012	0	0.000000E+000
1	10.82639970	3.313514E-012	1.681351E-011	1	0.000000E+000
1	10.82648557	1.681351E-011	3.313514E-012	0	0.000000E+000
1	10.82651955	3.313514E-012	1.681351E-011	1	0.000000E+000
1	10.82663145	1.681351E-011	3.313514E-012	0	0.000000E+000
1	10.82677717	3.313514E-012	1.681351E-011	1	0.000000E+000
1	10.82692885	1.681351E-011	3.313514E-012	0	0.000000E+000
1	10.82694276	3.313514E-012	1.681351E-011	1	0.000000E+000
1	10.82698920	1.681351E-011	3.313514E-012	0	0.000000E+000
1	10.82703091	3.313514E-012	1.681351E-011	1	0.000000E+000
1	10.82705329	1.681351E-011	3.313514E-012	0	0.000000E+000
1	10.82718520	3.313514E-012	1.681351E-011	1	0.000000E+000
1	10.82751839	1.681351E-011	3.313514E-012	0	0.000000E+000
1	10.82755237	3.313514E-012	1.681351E-011	1	0.000000E+000
1	10.82769880	1.681351E-011	3.313514E-012	0	0.000000E+000
1	10.82771733	3.313514E-012	1.681351E-011	1	0.000000E+000
1	10.82776315	1.681351E-011	3.313514E-012	0	0.000000E+000
1	10.82777371	3.313514E-012	1.681351E-011	1	0.000000E+000
1	10.82783504	1.681351E-011	3.313514E-012	0	0.000000E+000
1	10.82784425	3.313514E-012	1.681351E-011	1	0.000000E+000
1	10.82809664	1.681351E-011	3.313514E-012	0	0.000000E+000
1	10.82814148	3.313514E-012	1.681351E-011	1	0.000000E+000
1	10.82826525	1.681351E-011	3.313514E-012	0	0.000000E+000
1	10.82833673	3.313514E-012	1.681351E-011	1	0.000000E+000
1	10.82852592	1.681351E-011	3.313514E-012	0	0.000000E+000
1	10.82868082	3.313514E-012	1.681351E-011	1	0.000000E+000
1	10.82945878	1.681351E-011	3.313514E-012	0	0.000000E+000
1	10.82949744	3.313514E-012	1.681351E-011	1	0.000000E+000
1	10.82959001	1.681351E-011	3.313514E-012	0	0.000000E+000
1	10.82976905	3.313514E-012	1.681351E-011	1	0.000000E+000
1	10.83006203	1.681351E-011	3.313514E-012	0	0.000000E+000
1	10.83009125	3.313514E-012	1.681351E-011	1	0.000000E+000
1	10.83026730	1.681351E-011	3.313514E-012	0	0.000000E+000
1	10.83032521	3.313514E-012	1.681351E-011	1	0.000000E+000
1	10.83041259	1.681351E-011	3.313514E-012	0	0.000000E+000
1	10.83043218	3.313514E-012	1.681351E-011	1	0.000000E+000
1	10.83052355	1.681351E-011	3.313514E-012	0	0.000000E+000
1	10.83060595	3.313514E-012	1.681351E-011	1	0.000000E+000
1	10.83074598	1.681351E-011	3.313514E-012	0	0.000000E+000
1	10.83108937	3.313514E-012	1.681351E-011	1	0.000000E+000
1	10.83115988	1.681351E-011	3.313514E-012	0	0.000000E+000
1	10.83117838	3.313514E-012	1.681351E-011	1	0.000000E+000
1	10.83123196	1.681351E-011	3.313514E-012	0	0.000000E+000
1	10.83124351	3.313514E-012	1.681351E-011	1	0.000000E+000
1	10.83146156	1.681351E-011	3.313514E-012	0	0.000000E+000
1	10.83149787	3.313514E-012	1.681351E-011	1	0.000000E+000
1	10.83215963	1.681351E-011	3.313514E-012	0	0.000000E+000
1	10.83223845	3.313514E-012	1.681351E-011	1	0.000000E+000
1	10.83229402	1.681351E-011	3.313514E-012	0	0.000000E+000
1	10.83230339	3.313514E-012	1.681351E-011	1	0.000000E+000
1	10.83248160	1.681351E-011	3.313514E-012	0	0.000000E+000
1	10.83248640	3.313514E-012	1.681351E-011	1	0.000000E+000
1	10.83254395	1.681351E-011	3.313514E-012	0	0.000000E+000
1	10.83257827	3.313514E-012	1.681351E-011	1	0.000000E+000
1	10.83264735	1.681351E-011	3.313514E-012	0	0.000000E+000
1	10.83268758	3.313514E-012	1.681351E-011	1	0.000000E+000
1	10.83320437	1.681351E-011	3.313514E-012	0	0.000000E+000
1	10.83323580	3.313514E-012	1.681351E-011	1	0.000000E+000
1	10.83327404	1.681351E-011	3.313514E-012	0	0.000000E+000
1	10.83346064	3.313514E-012	1.681351E-011	1	0.000000E+000
1	10.83361481	1.681351E-011	3.313514E-012	0	0.000000E+000
1	10.83362855	3.313514E-012	1.681351E-011	1	0.000000E+000
1	10.83389955	1.681351E-011	3.313514E-012	0	0.000000E+000
1	10.83392720	3.313514E-012	1.681351E-011	1	0.000000E+000
1	10.83404774	1.681351E-011	3.313514E-012	0	0.000000E+000
1	10.83407427	3.313514E-012	1.681351E-011	1	0.000000E+000
1	10.83461916	1.681351E-011	3.313514E-012	0	0.000000E+000
1	10.83464955	3.313514E-012	1.681351E-011	1	0.000000E+000
1	10.83476392	1.681351E-011	3.313514E-012	0	0.000000E+000
1	10.83480169	3.313514E-012	1.681351E-011	1	0.000000E+000
1	10.83523660	1.681351E-011	3.313514E-012	0	0.000000E+000
1	10.83528065	3.313514E-012	1.681351E-011	1	0.000000E+000
1	10.83558811	1.681351E-011	3.313514E-012	0	0.000000E+000
1	10.83561206	3.313514E-012	1.681351E-011	1	0.000000E+000
1	10.83572557	1.681351E-011	3.313514E-012	0	0.000000E+000
1	10.83574055	3.313514E-012	1.681351E-011	1	0.000000E+000
1	10.83584720	1.681351E-011	3.313514E-012	0	0.000000E+000
1	10.83588616	3.313514E-012	1.681351E-011	1	0.000000E+000
1	10.83589680	1.681351E-011	3.313514E-012	0	0.000000E+000
1	10.83596333	3.313514E-012	1.681351E-011	1	0.000000E+000
1	10.83598024	1.681351E-011	3.313514E-012	0	0.000000E+000
1	10.83613083	3.313514E-012	1.681351E-011	1	0.000000E+000
1	10.83621249	1.681351E-011	3.313514E-012	0	0.000000E+000
1	10.83622108	3.313514E-012	1.681351E-011	1	0.000000E+000
1	10.83657030	1.681351E-011	3.313514E-012	0	0.000000E+000
1	10.83668633	3.313514E-012	1.681351E-011	1	0.000000E+000
1	10.83677031	1.681351E-011	3.313514E-012	0	0.000000E+000
1	10.83680859	3.313514E-012	1.681351E-011	1	0.000000E+000
1	10.83685618	1.681351E-011	3.313514E-012	0	0.000000E+000
1	10.83695866	3.313514E-012	1.681351E-011	1	0.000000E+000
1	10.83705018	1.681351E-011	3.313514E-012	0	0.000000E+000
1	10.83705828	3.313514E-012	1.681351E-011	1	0.000000E+000
1	10.83708843	1.681351E-011	3.313514E-012	0	0.000000E+000
1	10.83711896	3.313514E-012	1.681351E-011	1	0.000000E+000
1	10.83717992	1.681351E-011	3.313514E-012	0	0.000000E+000
1	10.83719388	3.313514E-012	1.681351E-011	1	0.000000E+000
1	10.83768904	1.681351E-011	3.313514E-012	0	0.000000E+000
1	10.83773200	3.313514E-012	1.681351E-011	1	0.000000E+000
1	10.83779132	1.681351E-011	3.313514E-012	0	0.000000E+000
1	10.83781593	3.313514E-012	1.681351E-011	1	0.000000E+000
1	10.83799995	1.681351E-011	3.313514E-012	0	0.000000E+000
1	10.83808408	3.313514E-012	1.681351E-011	1	0.000000E+000
1	10.83827645	1.681351E-011	3.313514E-012	0	0.000000E+000
1	10.83829766	3.313514E-012	1.681351E-011	1	0.000000E+000
1	10.83858897	1.681351E-011	3.313514E-012	0	0.000000E+000
1	10.83865725	3.313514E-012	1.681351E-011	1	0.000000E+000
1	10.83871789	1.681351E-011	3.313514E-012	0	0.000000E+000
1	10.83873604	3.313514E-012	1.681351E-011	1	0.000000E+000
1	10.83879335	1.681351E-011	3.313514E-012	0	0.000000E+000
1	10.83889515	3.313514E-012	1.681351E-011	1	0.000000E+000
1	10.83904458	1.681351E-011	3.313514E-012	0	0.000000E+000
1	10.83911531	3.313514E-012	1.681351E-011	1	0.000000E+000
1	10.83933787	1.681351E-011	3.313514E-012	0	0.000000E+000
1	10.83934402	3.313514E-012	1.681351E-011	1	0.000000E+000
1	10.83952872	1.681351E-011	3.313514E-012	0	0.000000E+000
1	10.83952980	3.313514E-012	1.681351E-011	1	0.000000E+000
1	10.83980687	1.681351E-011	3.313514E-012	0	0.000000E+000
1	10.83985919	3.313514E-012	1.681351E-011	1	0.000000E+000
1	10.83987649	1.681351E-011	3.313514E-012	0	0.000000E+000
1	10.83991463	3.313514E-012	1.681351E-011	1	0.000000E+000
1	10.83997754	1.681351E-011	3.313514E-012	0	0.000000E+000
1	10.84000325	3.313514E-012	1.681351E-011	1	0.000000E+000
1	10.84018858	1.681351E-011	3.313514E-012	0	0.000000E+000
1	10.84023569	3.313514E-012	1.681351E-011	1	0.000000E+000
1	10.84028711	1.681351E-011	3.313514E-012	0	0.000000E+000
1	10.84031206	3.313514E-012	1.681351E-011	1	0.000000E+000
1	10.84071977	1.681351E-011	3.313514E-012	0	0.000000E+000
1	10.84077299	3.313514E-012	1.681351E-011	1	0.000000E+000
1	10.84111592	1.681351E-011	3.313514E-012	0	0.000000E+000
1	10.84115256	3.313514E-012	1.681351E-011	1	0.000000E+000
1	10.84117093	1.681351E-011	3.313514E-012	0	0.000000E+000
1	10.84133507	3.313514E-012	1.681351E-011	1	0.000000E+000
1	10.84138129	1.681351E-011	3.313514E-012	0	0.000000E+000
1	10.84139763	3.313514E-012	1.681351E-011	1	0.000000E+000
1	10.84148793	1.681351E-011	3.313514E-012	0	0.000000E+000
1	10.84153288	3.313514E-012	1.681351E-011	1	0.000000E+000
1	10.84187932	1.681351E-011	3.313514E-012	0	0.000000E+000
1	10.84192805	3.313514E-012	1.681351E-011	1	0.000000E+000
1	10.84204225	1.681351E-011	3.313514E-012	0	0.000000E+000
1	10.84208651	3.313514E-012	1.681351E-011	1	0.000000E+000
1	10.84237293	1.681351E-011	3.313514E-012	0	0.000000E+000
1	10.84242509	3.313514E-012	1.681351E-011	1	0.000000E+000
1	10.84259791	1.681351E-011	3.313514E-012	0	0.000000E+000
1	10.84265434	3.313514E-012	1.681351E-011	1	0.000000E+000
1	10.84280422	1.681351E-011	3.313514E-012	0	0.000000E+000
1	10.84282683	3.313514E-012	1.681351E-011	1	0.000000E+000
1	10.84289078	1.681351E-011	3.313514E-012	0	0.000000E+000
1	10.84294670	3.313514E-012	1.681351E-011	1	0.000000E+000
1	10.84299616	1.681351E-011	3.313514E-012	0	0.000000E+000
1	10.84300363	3.313514E-012	1.681351E-011	1	0.000000E+000
1	10.84305860	1.681351E-011	3.313514E-012	0	0.000000E+000
1	10.84306314	3.313514E-012	1.681351E-011	1	0.000000E+000
1	10.84326389	1.681351E-011	3.313514E-012	0	0.000000E+000
1	10.84329008	3.313514E-012	1.681351E-011	1	0.000000E+000
1	10.84380204	1.681351E-011	3.313514E-012	0	0.000000E+000
1	10.84380901	3.313514E-012	1.681351E-011	1	0.000000E+000
1	10.84407251	1.681351E-011	3.313514E-012	0	0.000000E+000
1	10.84408751	3.313514E-012	1.681351E-011	1	0.000000E+000
1	10.84411519	1.681351E-011	3.313514E-012	0	0.000000E+000
1	10.84411709	3.313514E-012	1.681351E-011	1	0.000000E+000
1	10.84417951	1.681351E-011	3.313514E-012	0	0.000000E+000
1	10.84418842	3.313514E-012	1.681351E-011	1	0.000000E+000
1	10.84506245	1.681351E-011	3.313514E-012	0	0.000000E+000
1	10.84508569	3.313514E-012	1.681351E-011	1	0.000000E+000
1	10.84516785	1.681351E-011	3.313514E-012	0	0.000000E+000
1	10.84519715	3.313514E-012	1.681351E-011	1	0.000000E+000
1	10.84570873	1.681351E-011	3.313514E-012	0	0.000000E+000
1	10.84574953	3.313514E-012	1.681351E-011	1	0.000000E+000
1	10.84578662	1.681351E-011	3.313514E-012	0	0.000000E+000
1	10.84581631	3.313514E-012	1.681351E-011	1	0.000000E+000
1	10.84599826	1.681351E-011	3.313514E-012	0	0.000000E+000
1	10.84601839	3.313514E-012	1.681351E-011	1	0.000000E+000
1	10.84616774	1.681351E-011	3.313514E-012	0	0.000000E+000
1	10.84618838	3.313514E-012	1.681351E-011	1	0.000000E+000
1	10.84629593	1.681351E-011	3.313514E-012	0	0.000000E+000
1	10.84631355	3.313514E-012	1.681351E-011	1	0.000000E+000
1	10.84643962	1.681351E-011	3.313514E-012	0	0.000000E+000
1	10.84644108	3.313514E-012	1.681351E-011	1	0.000000E+000
1	10.84662406	1.681351E-011	3.313514E-012	0	0.000000E+000
1	10.84664246	3.313514E-012	1.681351E-011	1	0.000000E+000
1	10.84677590	1.681351E-011	3.313514E-012	0	0.000000E+000
1	10.84679406	3.313514E-012	1.681351E-011	1	0.000000E+000
1	10.84683925	1.681351E-011	3.313514E-012	0	0.000000E+000
1	10.84706324	3.313514E-012	1.681351E-011	1	0.000000E+000
1	10.84713754	1.681351E-011	3.313514E-012	0	0.000000E+000
1	10.84722276	3.313514E-012	1.681351E-011	1	0.000000E+000
1	10.84754871	1.681351E-011	3.313514E-012	0	0.000000E+000
1	10.84758749	3.313514E-012	1.681351E-011	1	0.000000E+000
1	10.84810573	1.681351E-011	3.313514E-012	0	0.000000E+000
1	10.84814644	3.313514E-012	1.681351E-011	1	0.000000E+000
1	10.84823103	1.681351E-011	3.313514E-012	0	0.000000E+000
1	10.84826952	3.313514E-012	1.681351E-011	1	0.000000E+000
1	10.84858656	1.681351E-011	3.313514E-012	0	0.000000E+000
1	10.84866378	3.313514E-012	1.681351E-011	1	0.000000E+000
1	10.84876466	1.681351E-011	3.313514E-012	0	0.000000E+000
1	10.84877174	3.313514E-012	1.681351E-011	1	0.000000E+000
1	10.84882956	1.681351E-011	3.313514E-012	0	0.000000E+000
1	10.84885514	3.313514E-012	1.681351E-011	1	0.000000E+000
1	10.84888702	1.681351E-011	3.313514E-012	0	0.000000E+000
1	10.84892856	3.313514E-012	1.681351E-011	1	0.000000E+000
1	10.84908599	1.681351E-011	3.313514E-012	0	0.000000E+000
1	10.84911638	3.313514E-012	1.681351E-011	1	0.000000E+000
1	10.84920484	1.681351E-011	3.313514E-012	0	0.000000E+000
1	10.84923308	3.313514E-012	1.681351E-011	1	0.000000E+000
1	10.84929798	1.681351E-011	3.313514E-012	0	0.000000E+000
1	10.84932715	3.313514E-012	1.681351E-011	1	0.000000E+000
1	10.84941078	1.681351E-011	3.313514E-012	0	0.000000E+000
1	10.84947142	3.313514E-012	1.681351E-011	1	0.000000E+000
1	10.84966627	1.681351E-011	3.313514E-012	0	0.000000E+000
1	10.84969977	3.313514E-012	1.681351E-011	1	0.000000E+000
1	10.84973664	1.681351E-011	3.313514E-012	0	0.000000E+000
1	10.84976038	3.313514E-012	1.681351E-011	1	0.000000E+000
1	10.84999527	1.681351E-011	3.313514E-012	0	0.000000E+000
1	10.85001979	3.313514E-012	1.681351E-011	1	0.000000E+000
1	10.85004401	1.681351E-011	3.313514E-012	0	0.000000E+000
1	10.85008491	3.313514E-012	1.681351E-011	1	0.000000E+000
1	10.85041309	1.681351E-011	3.313514E-012	0	0.000000E+000
1	10.85081215	3.313514E-012	1.681351E-011	1	0.000000E+000
1	10.85102227	1.681351E-011	3.313514E-012	0	0.000000E+000
1	10.85106569	3.313514E-012	1.681351E-011	1	0.000000E+000
1	10.85109171	1.681351E-011	3.313514E-012	0	0.000000E+000
1	10.85111179	3.313514E-012	1.681351E-011	1	0.000000E+000
1	10.85117140	1.681351E-011	3.313514E-012	0	0.000000E+000
1	10.85123298	3.313514E-012	1.681351E-011	1	0.000000E+000
1	10.85138574	1.681351E-011	3.313514E-012	0	0.000000E+000
1	10.85140042	3.313514E-012	1.681351E-011	1	0.000000E+000
1	10.85178255	1.681351E-011	3.313514E-012	0	0.000000E+000
1	10.85180369	3.313514E-012	1.681351E-011	1	0.000000E+000
1	10.85201225	1.681351E-011	3.313514E-012	0	0.000000E+000
1	10.85204822	3.313514E-012	1.681351E-011	1	0.000000E+000
1	10.85207820	1.681351E-011	3.313514E-012	0	0.000000E+000
1	10.85210086	3.313514E-012	1.681351E-011	1	0.000000E+000
1	10.85224908	1.681351E-011	3.313514E-012	0	0.000000E+000
1	10.85229991	3.313514E-012	1.681351E-011	1	0.000000E+000
1	10.85234441	1.681351E-011	3.313514E-012	0	0.000000E+000
1	10.85236998	3.313514E-012	1.681351E-011	1	0.000000E+000
1	10.85293665	1.681351E-011	3.313514E-012	0	0.000000E+000
1	10.85294674	3.313514E-012	1.681351E-011	1	0.000000E+000
1	10.85304080	1.681351E-011	3.313514E-012	0	0.000000E+000
1	10.85306110	3.313514E-012	1.681351E-011	1	0.000000E+000
1	10.85332463	1.681351E-011	3.313514E-012	0	0.000000E+000
1	10.85350095	3.313514E-012	1.681351E-011	1	0.000000E+000
1	10.85369889	1.681351E-011	3.313514E-012	0	0.000000E+000
1	10.85376659	3.313514E-012	1.681351E-011	1	0.000000E+000
1	10.85384281	1.681351E-011	3.313514E-012	0	0.000000E+000
1	10.85387833	3.313514E-012	1.681351E-011	1	0.000000E+000
1	10.85396636	1.681351E-011	3.313514E-012	0	0.000000E+000
1	10.85400658	3.313514E-012	1.681351E-011	1	0.000000E+000
1	10.85415461	1.681351E-011	3.313514E-012	0	0.000000E+000
1	10.85417670	3.313514E-012	1.681351E-011	1	0.000000E+000
1	10.85425190	1.681351E-011	3.313514E-012	0	0.000000E+000
1	10.85449374	3.313514E-012	1.681351E-011	1	0.000000E+000
1	10.85459467	1.681351E-011	3.313514E-012	0	0.000000E+000
1	10.85471269	3.313514E-012	1.681351E-011	1	0.000000E+000
1	10.85478941	1.681351E-011	3.313514E-012	0	0.000000E+000
1	10.85480987	3.313514E-012	1.681351E-011	1	0.000000E+000
1	10.85493074	1.681351E-011	3.313514E-012	0	0.000000E+000
1	10.85495661	3.313514E-012	1.681351E-011	1	0.000000E+000
1	10.85498468	1.681351E-011	3.313514E-012	0	0.000000E+000
1	10.85502769	3.313514E-012	1.681351E-011	1	0.000000E+000
1	10.85529300	1.681351E-011	3.313514E-012	0	0.000000E+000
1	10.85533980	3.313514E-012	1.681351E-011	1	0.000000E+000
1	10.85539190	1.681351E-011	3.313514E-012	0	0.000000E+000
1	10.85539328	3.313514E-012	1.681351E-011	1	0.000000E+000
1	10.85543470	1.681351E-011	3.313514E-012	0	0.000000E+000
1	10.85544384	3.313514E-012	1.681351E-011	1	0.000000E+000
1	10.85563088	1.681351E-011	3.313514E-012	0	0.000000E+000
1	10.85565729	3.313514E-012	1.681351E-011	1	0.000000E+000
1	10.85575782	1.681351E-011	3.313514E-012	0	0.000000E+000
1	10.85585466	3.313514E-012	1.681351E-011	1	0.000000E+000
1	10.85603545	1.681351E-011	3.313514E-012	0	0.000000E+000
1	10.85606236	3.313514E-012	1.681351E-011	1	0.000000E+000
1	10.85620832	1.681351E-011	3.313514E-012	0	0.000000E+000
1	10.85640147	3.313514E-012	1.681351E-011	1	0.000000E+000
1	10.85700362	1.681351E-011	3.313514E-012	0	0.000000E+000
1	10.85701635	3.313514E-012	1.681351E-011	1	0.000000E+000
1	10.85731507	1.681351E-011	3.313514E-012	0	0.000000E+000
1	10.85755643	3.313514E-012	1.681351E-011	1	0.000000E+000
1	10.85772235	1.681351E-011	3.313514E-012	0	0.000000E+000
1	10.85775732	3.313514E-012	1.681351E-011	1	0.000000E+000
1	10.85793602	1.681351E-011	3.313514E-012	0	0.000000E+000
1	10.85796826	3.313514E-012	1.681351E-011	1	0.000000E+000
1	10.85844433	1.681351E-011	3.313514E-012	0	0.000000E+000
1	10.85882667	3.313514E-012	1.681351E-011	1	0.000000E+000
1	10.85901419	1.681351E-011	3.313514E-012	0	0.000000E+000
1	10.85904341	3.313514E-012	1.681351E-011	1	0.000000E+000
1	10.85911973	1.681351E-011	3.313514E-012	0	0.000000E+000
1	10.85915903	3.313514E-012	1.681351E-011	1	0.000000E+000
1	10.85917119	1.681351E-011	3.313514E-012	0	0.000000E+000
1	10.85920477	3.313514E-012	1.681351E-011	1	0.000000E+000
1	10.85939950	1.681351E-011	3.313514E-012	0	0.000000E+000
1	10.85941700	3.313514E-012	1.681351E-011	1	0.000000E+000
1	10.85945271	1.681351E-011	3.313514E-012	0	0.000000E+000
1	10.85947341	3.313514E-012	1.681351E-011	1	0.000000E+000
1	10.85973179	1.681351E-011	3.313514E-012	0	0.000000E+000
1	10.85974847	3.313514E-012	1.681351E-011	1	0.000000E+000
1	10.85994318	1.681351E-011	3.313514E-012	0	0.000000E+000
1	10.85998512	3.313514E-012	1.681351E-011	1	0.000000E+000
1	10.86005986	1.681351E-011	3.313514E-012	0	0.000000E+000
1	10.86008174	3.313514E-012	1.681351E-011	1	0.000000E+000
1	10.86011789	1.681351E-011	3.313514E-012	0	0.000000E+000
1	10.86015886	3.313514E-012	1.681351E-011	1	0.000000E+000
1	10.86023290	1.681351E-011	3.313514E-012	0	0.000000E+000
1	10.86025916	3.313514E-012	1.681351E-011	1	0.000000E+000
1	10.86050572	1.681351E-011	3.313514E-012	0	0.000000E+000
1	10.86055649	3.313514E-012	1.681351E-011	1	0.000000E+000
1	10.86064398	1.681351E-011	3.313514E-012	0	0.000000E+000
1	10.86069318	3.313514E-012	1.681351E-011	1	0.000000E+000
1	10.86107729	1.681351E-011	3.313514E-012	0	0.000000E+000
1	10.86112138	3.313514E-012	1.681351E-011	1	0.000000E+000
1	10.86132793	1.681351E-011	3.313514E-012	0	0.000000E+000
1	10.86137197	3.313514E-012	1.681351E-011	1	0.000000E+000
1	10.86139948	1.681351E-011	3.313514E-012	0	0.000000E+000
1	10.86143883	3.313514E-012	1.681351E-011	1	0.000000E+000
1	10.86144769	1.681351E-011	3.313514E-012	0	0.000000E+000
1	10.86158246	3.313514E-012	1.681351E-011	1	0.000000E+000
1	10.86182650	1.681351E-011	3.313514E-012	0	0.000000E+000
1	10.86189415	3.313514E-012	1.681351E-011	1	0.000000E+000
1	10.86190868	1.681351E-011	3.313514E-012	0	0.000000E+000
1	10.86195221	3.313514E-012	1.681351E-011	1	0.000000E+000
1	10.86217863	1.681351E-011	3.313514E-012	0	0.000000E+000
1	10.86218519	3.313514E-012	1.681351E-011	1	0.000000E+000
1	10.86225189	1.681351E-011	3.313514E-012	0	0.000000E+000
1	10.86226420	3.313514E-012	1.681351E-011	1	0.000000E+000
1	10.86239884	1.681351E-011	3.313514E-012	0	0.000000E+000
1	10.86250406	3.313514E-012	1.681351E-011	1	0.000000E+000
1	10.86279009	1.681351E-011	3.313514E-012	0	0.000000E+000
1	10.86280483	3.313514E-012	1.681351E-011	1	0.000000E+000
1	10.86296117	1.681351E-011	3.313514E-012	0	0.000000E+000
1	10.86299158	3.313514E-012	1.681351E-011	1	0.000000E+000
1	10.86334629	1.681351E-011	3.313514E-012	0	0.000000E+000
1	10.86340853	3.313514E-012	1.681351E-011	1	0.000000E+000
1	10.86348467	1.681351E-011	3.313514E-012	0	0.000000E+000
1	10.86349720	3.313514E-012	1.681351E-011	1	0.000000E+000
1	10.86350853	1.681351E-011	3.313514E-012	0	0.000000E+000
1	10.86354951	3.313514E-012	1.681351E-011	1	0.000000E+000
1	10.86362110	1.681351E-011	3.313514E-012	0	0.000000E+000
1	10.86376120	3.313514E-012	1.681351E-011	1	0.000000E+000
1	10.86385290	1.681351E-011	3.313514E-012	0	0.000000E+000
1	10.86389390	3.313514E-012	1.681351E-011	1	0.000000E+000
1	10.86392145	1.681351E-011	3.313514E-012	0	0.000000E+000
1	10.86393716	3.313514E-012	1.681351E-011	1	0.000000E+000
1	10.86429966	1.681351E-011	3.313514E-012	0	0.000000E+000
1	10.86432191	3.313514E-012	1.681351E-011	1	0.000000E+000
1	10.86438638	1.681351E-011	3.313514E-012	0	0.000000E+000
1	10.86441506	3.313514E-012	1.681351E-011	1	0.000000E+000
1	10.86450554	1.681351E-011	3.313514E-012	0	0.000000E+000
1	10.86469407	3.313514E-012	1.681351E-011	1	0.000000E+000
1	10.86471556	1.681351E-011	3.313514E-012	0	0.000000E+000
1	10.86478632	3.313514E-012	1.681351E-011	1	0.000000E+000
1	10.86482874	1.681351E-011	3.313514E-012	0	0.000000E+000
1	10.86491589	3.313514E-012	1.681351E-011	1	0.000000E+000
1	10.86503390	1.681351E-011	3.313514E-012	0	0.000000E+000
1	10.86529141	3.313514E-012	1.681351E-011	1	0.000000E+000
1	10.86533292	1.681351E-011	3.313514E-012	0	0.000000E+000
1	10.86541590	3.313514E-012	1.681351E-011	1	0.000000E+000
1	10.86584184	1.681351E-011	3.313514E-012	0	0.000000E+000
1	10.86588982	3.313514E-012	1.681351E-011	1	0.000000E+000
1	10.86593312	1.681351E-011	3.313514E-012	0	0.000000E+000
1	10.86603254	3.313514E-012	1.681351E-011	1	0.000000E+000
1	10.86627808	1.681351E-011	3.313514E-012	0	0.000000E+000
1	10.86629448	3.313514E-012	1.681351E-011	1	0.000000E+000
1	10.86637253	1.681351E-011	3.313514E-012	0	0.000000E+000
1	10.86638336	3.313514E-012	1.681351E-011	1	0.000000E+000
1	10.86661900	1.681351E-011	3.313514E-012	0	0.000000E+000
1	10.86667144	3.313514E-012	1.681351E-011	1	0.000000E+000
1	10.86672350	1.681351E-011	3.313514E-012	0	0.000000E+000
1	10.86673488	3.313514E-012	1.681351E-011	1	0.000000E+000
1	10.86680176	1.681351E-011	3.313514E-012	0	0.000000E+000
1	10.86685148	3.313514E-012	1.681351E-011	1	0.000000E+000
1	10.86721476	1.681351E-011	3.313514E-012	0	0.000000E+000
1	10.86730600	3.313514E-012	1.681351E-011	1	0.000000E+000
1	10.86746370	1.681351E-011	3.313514E-012	0	0.000000E+000
1	10.86747507	3.313514E-012	1.681351E-011	1	0.000000E+000
1	10.86749457	1.681351E-011	3.313514E-012	0	0.000000E+000
1	10.86750103	3.313514E-012	1.681351E-011	1	0.000000E+000
1	10.86766804	1.681351E-011	3.313514E-012	0	0.000000E+000
1	10.86769057	3.313514E-012	1.681351E-011	1	0.000000E+000
1	10.86775438	1.681351E-011	3.313514E-012	0	0.000000E+000
1	10.86780590	3.313514E-012	1.681351E-011	1	0.000000E+000
1	10.86793507	1.681351E-011	3.313514E-012	0	0.000000E+000
1	10.86807665	3.313514E-012	1.681351E-011	1	0.000000E+000
1	10.86831427	1.681351E-011	3.313514E-012	0	0.000000E+000
1	10.86840561	3.313514E-012	1.681351E-011	1	0.000000E+000
1	10.86852003	1.681351E-011	3.313514E-012	0	0.000000E+000
1	10.86857043	3.313514E-012	1.681351E-011	1	0.000000E+000
1	10.86939106	1.681351E-011	3.313514E-012	0	0.000000E+000
1	10.86942097	3.313514E-012	1.681351E-011	1	0.000000E+000
1	10.86946936	1.681351E-011	3.313514E-012	0	0.000000E+000
1	10.86949685	3.313514E-012	1.681351E-011	1	0.000000E+000
1	10.86987955	1.681351E-011	3.313514E-012	0	0.000000E+000
1	10.86988670	3.313514E-012	1.681351E-011	1	0.000000E+000
1	10.87006043	1.681351E-011	3.313514E-012	0	0.000000E+000
1	10.87031890	3.313514E-012	1.681351E-011	1	0.000000E+000
1	10.87043811	1.681351E-011	3.313514E-012	0	0.000000E+000
1	10.87046170	3.313514E-012	1.681351E-011	1	0.000000E+000
1	10.87059689	1.681351E-011	3.313514E-012	0	0.000000E+000
1	10.87060372	3.313514E-012	1.681351E-011	1	0.000000E+000
1	10.87081141	1.681351E-011	3.313514E-012	0	0.000000E+000
1	10.87085887	3.313514E-012	1.681351E-011	1	0.000000E+000
1	10.87090961	1.681351E-011	3.313514E-012	0	0.000000E+000
1	10.87093573	3.313514E-012	1.681351E-011	1	0.000000E+000
1	10.87127822	1.681351E-011	3.313514E-012	0	0.000000E+000
1	10.87132761	3.313514E-012	1.681351E-011	1	0.000000E+000
1	10.87142854	1.681351E-011	3.313514E-012	0	0.000000E+000
1	10.87144372	3.313514E-012	1.681351E-011	1	0.000000E+000
1	10.87149361	1.681351E-011	3.313514E-012	0	0.000000E+000
1	10.87154500	3.313514E-012	1.681351E-011	1	0.000000E+000
1	10.87177050	1.681351E-011	3.313514E-012	0	0.000000E+000
1	10.87179981	3.313514E-012	1.681351E-011	1	0.000000E+000
1	10.87183717	1.681351E-011	3.313514E-012	0	0.000000E+000
1	10.87186080	3.313514E-012	1.681351E-011	1	0.000000E+000
1	10.87199307	1.681351E-011	3.313514E-012	0	0.000000E+000
1	10.87203824	3.313514E-012	1.681351E-011	1	0.000000E+000
1	10.87222973	1.681351E-011	3.313514E-012	0	0.000000E+000
1	10.87225381	3.313514E-012	1.681351E-011	1	0.000000E+000
1	10.87244861	1.681351E-011	3.313514E-012	0	0.000000E+000
1	10.87252323	3.313514E-012	1.681351E-011	1	0.000000E+000
1	10.87261554	1.681351E-011	3.313514E-012	0	0.000000E+000
1	10.87265676	3.313514E-012	1.681351E-011	1	0.000000E+000
1	10.87267953	1.681351E-011	3.313514E-012	0	0.000000E+000
1	10.87269982	3.313514E-012	1.681351E-011	1	0.000000E+000
1	10.87283793	1.681351E-011	3.313514E-012	0	0.000000E+000
1	10.87285933	3.313514E-012	1.681351E-011	1	0.000000E+000
1	10.87315364	1.681351E-011	3.313514E-012	0	0.000000E+000
1	10.87317955	3.313514E-012	1.681351E-011	1	0.000000E+000
1	10.87323013	1.681351E-011	3.313514E-012	0	0.000000E+000
1	10.87326677	3.313514E-012	1.681351E-011	1	0.000000E+000
1	10.87340054	1.681351E-011	3.313514E-012	0	0.000000E+000
1	10.87340426	3.313514E-012	1.681351E-011	1	0.000000E+000
1	10.87437420	1.681351E-011	3.313514E-012	0	0.000000E+000
1	10.87444769	3.313514E-012	1.681351E-011	1	0.000000E+000
1	10.87468503	1.681351E-011	3.313514E-012	0	0.000000E+000
1	10.87476509	3.313514E-012	1.681351E-011	1	0.000000E+000
1	10.87519436	1.681351E-011	3.313514E-012	0	0.000000E+000
1	10.87521538	3.313514E-012	1.681351E-011	1	0.000000E+000
1	10.87526815	1.681351E-011	3.313514E-012	0	0.000000E+000
1	10.87530306	3.313514E-012	1.681351E-011	1	0.000000E+000
1	10.87532254	1.681351E-011	3.313514E-012	0	0.000000E+000
1	10.87534997	3.313514E-012	1.681351E-011	1	0.000000E+000
1	10.87552255	1.681351E-011	3.313514E-012	0	0.000000E+000
1	10.87554097	3.313514E-012	1.681351E-011	1	0.000000E+000
1	10.87565020	1.681351E-011	3.313514E-012	0	0.000000E+000
1	10.87568430	3.313514E-012	1.681351E-011	1	0.000000E+000
1	10.87579641	1.681351E-011	3.313514E-012	0	0.000000E+000
1	10.87580840	3.313514E-012	1.681351E-011	1	0.000000E+000
1	10.87584255	1.681351E-011	3.313514E-012	0	0.000000E+000
1	10.87588496	3.313514E-012	1.681351E-011	1	0.000000E+000
1	10.87597276	1.681351E-011	3.313514E-012	0	0.000000E+000
1	10.87598244	3.313514E-012	1.681351E-011	1	0.000000E+000
1	10.87600463	1.681351E-011	3.313514E-012	0	0.000000E+000
1	10.87606880	3.313514E-012	1.681351E-011	1	0.000000E+000
1	10.87632186	1.681351E-011	3.313514E-012	0	0.000000E+000
1	10.87633546	3.313514E-012	1.681351E-011	1	0.000000E+000
1	10.87664867	1.681351E-011	3.313514E-012	0	0.000000E+000
1	10.87668541	3.313514E-012	1.681351E-011	1	0.000000E+000
1	10.87721413	1.681351E-011	3.313514E-012	0	0.000000E+000
1	10.87730921	3.313514E-012	1.681351E-011	1	0.000000E+000
1	10.87736248	1.681351E-011	3.313514E-012	0	0.000000E+000
1	10.87746140	3.313514E-012	1.681351E-011	1	0.000000E+000
1	10.87749843	1.681351E-011	3.313514E-012	0	0.000000E+000
1	10.87752656	3.313514E-012	1.681351E-011	1	0.000000E+000
1	10.87757077	1.681351E-011	3.313514E-012	0	0.000000E+000
1	10.87759900	3.313514E-012	1.681351E-011	1	0.000000E+000
1	10.87764354	1.681351E-011	3.313514E-012	0	0.000000E+000
1	10.87769523	3.313514E-012	1.681351E-011	1	0.000000E+000
1	10.87785188	1.681351E-011	3.313514E-012	0	0.000000E+000
1	10.87792500	3.313514E-012	1.681351E-011	1	0.000000E+000
1	10.87820976	1.681351E-011	3.313514E-012	0	0.000000E+000
1	10.87822823	3.313514E-012	1.681351E-011	1	0.000000E+000
1	10.87829798	1.681351E-011	3.313514E-012	0	0.000000E+000
1	10.87831126	3.313514E-012	1.681351E-011	1	0.000000E+000
1	10.87852654	1.681351E-011	3.313514E-012	0	0.000000E+000
1	10.87856563	3.313514E-012	1.681351E-011	1	0.000000E+000
1	10.87876338	1.681351E-011	3.313514E-012	0	0.000000E+000
1	10.87911512	3.313514E-012	1.681351E-011	1	0.000000E+000
1	10.87923330	1.681351E-011	3.313514E-012	0	0.000000E+000
1	10.87926987	3.313514E-012	1.681351E-011	1	0.000000E+000
1	10.87934265	1.681351E-011	3.313514E-012	0	0.000000E+000
1	10.87935212	3.313514E-012	1.681351E-011	1	0.000000E+000
1	10.87958374	1.681351E-011	3.313514E-012	0	0.000000E+000
1	10.87961144	3.313514E-012	1.681351E-011	1	0.000000E+000
1	10.87965775	1.681351E-011	3.313514E-012	0	0.000000E+000
1	10.87968361	3.313514E-012	1.681351E-011	1	0.000000E+000
1	10.87989382	1.681351E-011	3.313514E-012	0	0.000000E+000
1	10.87993489	3.313514E-012	1.681351E-011	1	0.000000E+000
1	10.88001804	1.681351E-011	3.313514E-012	0	0.000000E+000
1	10.88012899	3.313514E-012	1.681351E-011	1	0.000000E+000
1	10.88023162	1.681351E-011	3.313514E-012	0	0.000000E+000
1	10.88023701	3.313514E-012	1.681351E-011	1	0.000000E+000
1	10.88075369	1.681351E-011	3.313514E-012	0	0.000000E+000
1	10.88081032	3.313514E-012	1.681351E-011	1	0.000000E+000
1	10.88093510	1.681351E-011	3.313514E-012	0	0.000000E+000
1	10.88097039	3.313514E-012	1.681351E-011	1	0.000000E+000
1	10.88142237	1.681351E-011	3.313514E-012	0	0.000000E+000
1	10.88145177	3.313514E-012	1.681351E-011	1	0.000000E+000
1	10.88164483	1.681351E-011	3.313514E-012	0	0.000000E+000
1	10.88165223	3.313514E-012	1.681351E-011	1	0.000000E+000
1	10.88183899	1.681351E-011	3.313514E-012	0	0.000000E+000
1	10.88186846	3.313514E-012	1.681351E-011	1	0.000000E+000
1	10.88196347	1.681351E-011	3.313514E-012	0	0.000000E+000
1	10.88198429	3.313514E-012	1.681351E-011	1	0.000000E+000
1	10.88253063	1.681351E-011	3.313514E-012	0	0.000000E+000
1	10.88257596	3.313514E-012	1.681351E-011	1	0.000000E+000
1	10.88298497	1.681351E-011	3.313514E-012	0	0.000000E+000
1	10.88300122	3.313514E-012	1.681351E-011	1	0.000000E+000
1	10.88303858	1.681351E-011	3.313514E-012	0	0.000000E+000
1	10.88308491	3.313514E-012	1.681351E-011	1	0.000000E+000
1	10.88317959	1.681351E-011	3.313514E-012	0	0.000000E+000
1	10.88321198	3.313514E-012	1.681351E-011	1	0.000000E+000
1	10.88327140	1.681351E-011	3.313514E-012	0	0.000000E+000
1	10.88331869	3.313514E-012	1.681351E-011	1	0.000000E+000
1	10.88346224	1.681351E-011	3.313514E-012	0	0.000000E+000
1	10.88354075	3.313514E-012	1.681351E-011	1	0.000000E+000
1	10.88397232	1.681351E-011	3.313514E-012	0	0.000000E+000
1	10.88409607	3.313514E-012	1.681351E-011	1	0.000000E+000
1	10.88412686	1.681351E-011	3.313514E-012	0	0.000000E+000
1	10.88419123	3.313514E-012	1.681351E-011	1	0.000000E+000
1	10.88455199	1.681351E-011	3.313514E-012	0	0.000000E+000
1	10.88463802	3.313514E-012	1.681351E-011	1	0.000000E+000
1	10.88471754	1.681351E-011	3.313514E-012	0	0.000000E+000
1	10.88476701	3.313514E-012	1.681351E-011	1	0.000000E+000
1	10.88528300	1.681351E-011	3.313514E-012	0	0.000000E+000
1	10.88530025	3.313514E-012	1.681351E-011	1	0.000000E+000
1	10.88602741	1.681351E-011	3.313514E-012	0	0.000000E+000
1	10.88603901	3.313514E-012	1.681351E-011	1	0.000000E+000
1	10.88619501	1.681351E-011	3.313514E-012	0	0.000000E+000
1	10.88625383	3.313514E-012	1.681351E-011	1	0.000000E+000
1	10.88669353	1.681351E-011	3.313514E-012	0	0.000000E+000
1	10.88672732	3.313514E-012	1.681351E-011	1	0.000000E+000
1	10.88697048	1.681351E-011	3.313514E-012	0	0.000000E+000
1	10.88699439	3.313514E-012	1.681351E-011	1	0.000000E+000
1	10.88707484	1.681351E-011	3.313514E-012	0	0.000000E+000
1	10.88715242	3.313514E-012	1.681351E-011	1	0.000000E+000
1	10.88786587	1.681351E-011	3.313514E-012	0	0.000000E+000
1	10.88789467	3.313514E-012	1.681351E-011	1	0.000000E+000
1	10.88793025	1.681351E-011	3.313514E-012	0	0.000000E+000
1	10.88801783	3.313514E-012	1.681351E-011	1	0.000000E+000
1	10.88815260	1.681351E-011	3.313514E-012	0	0.000000E+000
1	10.88817359	3.313514E-012	1.681351E-011	1	0.000000E+000
1	10.88825428	1.681351E-011	3.313514E-012	0	0.000000E+000
1	10.88831105	3.313514E-012	1.681351E-011	1	0.000000E+000
1	10.88838892	1.681351E-011	3.313514E-012	0	0.000000E+000
1	10.88842021	3.313514E-012	1.681351E-011	1	0.000000E+000
1	10.88866729	1.681351E-011	3.313514E-012	0	0.000000E+000
1	10.88873919	3.313514E-012	1.681351E-011	1	0.000000E+000
1	10.88876369	1.681351E-011	3.313514E-012	0	0.000000E+000
1	10.96643228	3.291057E-012	1.679106E-011	1	0.000000E+000
1	10.96667983	1.679106E-011	3.291057E-012	0	0.000000E+000
1	10.96671760	3.291057E-012	1.679106E-011	1	0.000000E+000
1	10.96679339	1.679106E-011	3.291057E-012	0	0.000000E+000
1	10.96681553	3.291057E-012	1.679106E-011	1	0.000000E+000
1	10.96692070	1.679106E-011	3.291057E-012	0	0.000000E+000
1	10.96696195	3.291057E-012	1.679106E-011	1	0.000000E+000
1	10.96710034	1.679106E-011	3.291057E-012	0	0.000000E+000
1	10.96711415	3.291057E-012	1.679106E-011	1	0.000000E+000
1	10.96728112	1.679106E-011	3.291057E-012	0	0.000000E+000
1	10.96737850	3.291057E-012	1.679106E-011	1	0.000000E+000
1	10.96793184	1.679106E-011	3.291057E-012	0	0.000000E+000
1	10.96797061	3.291057E-012	1.679106E-011	1	0.000000E+000
1	10.96821811	1.679106E-011	3.291057E-012	0	0.000000E+000
1	10.96824613	3.291057E-012	1.679106E-011	1	0.000000E+000
1	10.96840015	1.679106E-011	3.291057E-012	0	0.000000E+000
1	10.96843081	3.291057E-012	1.679106E-011	1	0.000000E+000
1	10.96873501	1.679106E-011	3.291057E-012	0	0.000000E+000
1	10.96876040	3.291057E-012	1.679106E-011	1	0.000000E+000
1	10.96884037	1.679106E-011	3.291057E-012	0	0.000000E+000
1	10.96894082	3.291057E-012	1.679106E-011	1	0.000000E+000
1	10.96917747	1.679106E-011	3.291057E-012	0	0.000000E+000
1	10.96926259	3.291057E-012	1.679106E-011	1	0.000000E+000
1	10.96931172	1.679106E-011	3.291057E-012	0	0.000000E+000
1	10.96939714	3.291057E-012	1.679106E-011	1	0.000000E+000
1	10.96940036	1.679106E-011	3.291057E-012	0	0.000000E+000
1	10.96943014	3.291057E-012	1.679106E-011	1	0.000000E+000
1	10.96944077	1.679106E-011	3.291057E-012	0	0.000000E+000
1	10.96949196	3.291057E-012	1.679106E-011	1	0.000000E+000
1	10.96974396	1.679106E-011	3.291057E-012	0	0.000000E+000
1	10.96975318	3.291057E-012	1.679106E-011	1	0.000000E+000
1	10.96979895	1.679106E-011	3.291057E-012	0	0.000000E+000
1	10.96985477	3.291057E-012	1.679106E-011	1	0.000000E+000
1	10.96991680	1.679106E-011	3.291057E-012	0	0.000000E+000
1	10.97001317	3.291057E-012	1.679106E-011	1	0.000000E+000
1	10.97056644	1.679106E-011	3.291057E-012	0	0.000000E+000
1	10.97058363	3.291057E-012	1.679106E-011	1	0.000000E+000
1	10.97060217	1.679106E-011	3.291057E-012	0	0.000000E+000
1	10.97066524	3.291057E-012	1.679106E-011	1	0.000000E+000
1	10.97094005	1.679106E-011	3.291057E-012	0	0.000000E+000
1	10.97097257	3.291057E-012	1.679106E-011	1	0.000000E+000
1	10.97105299	1.679106E-011	3.291057E-012	0	0.000000E+000
1	10.97109385	3.291057E-012	1.679106E-011	1	0.000000E+000
1	10.97114551	1.679106E-011	3.291057E-012	0	0.000000E+000
1	10.97115979	3.291057E-012	1.679106E-011	1	0.000000E+000
1	10.97120858	1.679106E-011	3.291057E-012	0	0.000000E+000
1	10.97123473	3.291057E-012	1.679106E-011	1	0.000000E+000
1	10.97158563	1.679106E-011	3.291057E-012	0	0.000000E+000
1	10.97160922	3.291057E-012	1.679106E-011	1	0.000000E+000
1	10.97225920	1.679106E-011	3.291057E-012	0	0.000000E+000
1	10.97249281	3.291057E-012	1.679106E-011	1	0.000000E+000
1	10.97265484	1.679106E-011	3.291057E-012	0	0.000000E+000
1	10.97267029	3.291057E-012	1.679106E-011	1	0.000000E+000
1	10.97288680	1.679106E-011	3.291057E-012	0	0.000000E+000
1	10.97291211	3.291057E-012	1.679106E-011	1	0.000000E+000
1	10.97322266	1.679106E-011	3.291057E-012	0	0.000000E+000
1	10.97324955	3.291057E-012	1.679106E-011	1	0.000000E+000
1	10.97327581	1.679106E-011	3.291057E-012	0	0.000000E+000
1	10.97334277	3.291057E-012	1.679106E-011	1	0.000000E+000
1	10.97349258	1.679106E-011	3.291057E-012	0	0.000000E+000
1	10.97358756	3.291057E-012	1.679106E-011	1	0.000000E+000
1	10.97386889	1.679106E-011	3.291057E-012	0	0.000000E+000
1	10.97394226	3.291057E-012	1.679106E-011	1	0.000000E+000
1	10.97402425	1.679106E-011	3.291057E-012	0	0.000000E+000
1	10.97404643	3.291057E-012	1.679106E-011	1	0.000000E+000
1	10.97412708	1.679106E-011	3.291057E-012	0	0.000000E+000
1	10.97420529	3.291057E-012	1.679106E-011	1	0.000000E+000
1	10.97437430	1.679106E-011	3.291057E-012	0	0.000000E+000
1	10.97438461	3.291057E-012	1.679106E-011	1	0.000000E+000
1	10.97451919	1.679106E-011	3.291057E-012	0	0.000000E+000
1	10.97461060	3.291057E-012	1.679106E-011	1	0.000000E+000
1	10.97494447	1.679106E-011	3.291057E-012	0	0.000000E+000
1	10.97518084	3.291057E-012	1.679106E-011	1	0.000000E+000
1	10.97535921	1.679106E-011	3.291057E-012	0	0.000000E+000
1	10.97537994	3.291057E-012	1.679106E-011	1	0.000000E+000
1	10.97539678	1.679106E-011	3.291057E-012	0	0.000000E+000
1	10.97545476	3.291057E-012	1.679106E-011	1	0.000000E+000
1	10.97576341	1.679106E-011	3.291057E-012	0	0.000000E+000
1	10.97577289	3.291057E-012	1.679106E-011	1	0.000000E+000
1	10.97586652	1.679106E-011	3.291057E-012	0	0.000000E+000
1	10.97588922	3.291057E-012	1.679106E-011	1	0.000000E+000
1	10.97596839	1.679106E-011	3.291057E-012	0	0.000000E+000
1	10.97599348	3.291057E-012	1.679106E-011	1	0.000000E+000
1	10.97606144	1.679106E-011	3.291057E-012	0	0.000000E+000
1	10.97607320	3.291057E-012	1.679106E-011	1	0.000000E+000
1	10.97610099	1.679106E-011	3.291057E-012	0	0.000000E+000
1	10.97612749	3.291057E-012	1.679106E-011	1	0.000000E+000
1	10.97623428	1.679106E-011	3.291057E-012	0	0.000000E+000
1	10.97625726	3.291057E-012	1.679106E-011	1	0.000000E+000
1	10.97651266	1.679106E-011	3.291057E-012	0	0.000000E+000
1	10.97656999	3.291057E-012	1.679106E-011	1	0.000000E+000
1	10.97682478	1.679106E-011	3.291057E-012	0	0.000000E+000
1	10.97687479	3.291057E-012	1.679106E-011	1	0.000000E+000
1	10.97743347	1.679106E-011	3.291057E-012	0	0.000000E+000
1	10.97745637	3.291057E-012	1.679106E-011	1	0.000000E+000
1	10.97751394	1.679106E-011	3.291057E-012	0	0.000000E+000
1	10.97759699	3.291057E-012	1.679106E-011	1	0.000000E+000
1	10.97789350	1.679106E-011	3.291057E-012	0	0.000000E+000
1	10.97792912	3.291057E-012	1.679106E-011	1	0.000000E+000
1	10.97801328	1.679106E-011	3.291057E-012	0	0.000000E+000
1	10.97804346	3.291057E-012	1.679106E-011	1	0.000000E+000
1	10.97833998	1.679106E-011	3.291057E-012	0	0.000000E+000
1	10.97839591	3.291057E-012	1.679106E-011	1	0.000000E+000
1	10.97849161	1.679106E-011	3.291057E-012	0	0.000000E+000
1	10.97883856	3.291057E-012	1.679106E-011	1	0.000000E+000
1	10.97898636	1.679106E-011	3.291057E-012	0	0.000000E+000
1	10.97903652	3.291057E-012	1.679106E-011	1	0.000000E+000
1	10.97999100	1.679106E-011	3.291057E-012	0	0.000000E+000
1	10.98000372	3.291057E-012	1.679106E-011	1	0.000000E+000
1	10.98014339	1.679106E-011	3.291057E-012	0	0.000000E+000
1	10.98017330	3.291057E-012	1.679106E-011	1	0.000000E+000
1	10.98026125	1.679106E-011	3.291057E-012	0	0.000000E+000
1	10.98028265	3.291057E-012	1.679106E-011	1	0.000000E+000
1	10.98074638	1.679106E-011	3.291057E-012	0	0.000000E+000
1	10.98077761	3.291057E-012	1.679106E-011	1	0.000000E+000
1	10.98106900	1.679106E-011	3.291057E-012	0	0.000000E+000
1	10.98144548	3.291057E-012	1.679106E-011	1	0.000000E+000
1	10.98154339	1.679106E-011	3.291057E-012	0	0.000000E+000
1	10.98193919	3.291057E-012	1.679106E-011	1	0.000000E+000
1	10.98204606	1.679106E-011	3.291057E-012	0	0.000000E+000
1	10.98214085	3.291057E-012	1.679106E-011	1	0.000000E+000
1	10.98235653	1.679106E-011	3.291057E-012	0	0.000000E+000
1	10.98235990	3.291057E-012	1.679106E-011	1	0.000000E+000
1	10.98245162	1.679106E-011	3.291057E-012	0	0.000000E+000
1	10.98250642	3.291057E-012	1.679106E-011	1	0.000000E+000
1	10.98254580	1.679106E-011	3.291057E-012	0	0.000000E+000
1	10.98258111	3.291057E-012	1.679106E-011	1	0.000000E+000
1	10.98266920	1.679106E-011	3.291057E-012	0	0.000000E+000
1	10.98286275	3.291057E-012	1.679106E-011	1	0.000000E+000
1	10.98304696	1.679106E-011	3.291057E-012	0	0.000000E+000
1	10.98306076	3.291057E-012	1.679106E-011	1	0.000000E+000
1	10.98312283	1.679106E-011	3.291057E-012	0	0.000000E+000
1	10.98314373	3.291057E-012	1.679106E-011	1	0.000000E+000
1	10.98348779	1.679106E-011	3.291057E-012	0	0.000000E+000
1	10.98353123	3.291057E-012	1.679106E-011	1	0.000000E+000
1	10.98353587	1.679106E-011	3.291057E-012	0	0.000000E+000
1	10.98359892	3.291057E-012	1.679106E-011	1	0.000000E+000
1	10.98373744	1.679106E-011	3.291057E-012	0	0.000000E+000
1	10.98377957	3.291057E-012	1.679106E-011	1	0.000000E+000
1	10.98397387	1.679106E-011	3.291057E-012	0	0.000000E+000
1	10.98398251	3.291057E-012	1.679106E-011	1	0.000000E+000
1	10.98406863	1.679106E-011	3.291057E-012	0	0.000000E+000
1	10.98410076	3.291057E-012	1.679106E-011	1	0.000000E+000
1	10.98415083	1.679106E-011	3.291057E-012	0	0.000000E+000
1	10.98419877	3.291057E-012	1.679106E-011	1	0.000000E+000
1	10.98433286	1.679106E-011	3.291057E-012	0	0.000000E+000
1	10.98436273	3.291057E-012	1.679106E-011	1	0.000000E+000
1	10.98441455	1.679106E-011	3.291057E-012	0	0.000000E+000
1	10.98444276	3.291057E-012	1.679106E-011	1	0.000000E+000
1	10.98486165	1.679106E-011	3.291057E-012	0	0.000000E+000
1	10.98490804	3.291057E-012	1.679106E-011	1	0.000000E+000
1	10.98555303	1.679106E-011	3.291057E-012	0	0.000000E+000
1	10.98575755	3.291057E-012	1.679106E-011	1	0.000000E+000
1	10.98579195	1.679106E-011	3.291057E-012	0	0.000000E+000
1	10.98584062	3.291057E-012	1.679106E-011	1	0.000000E+000
1	10.98593770	1.679106E-011	3.291057E-012	0	0.000000E+000
1	10.98594913	3.291057E-012	1.679106E-011	1	0.000000E+000
1	10.98605352	1.679106E-011	3.291057E-012	0	0.000000E+000
1	10.98607498	3.291057E-012	1.679106E-011	1	0.000000E+000
1	10.98610812	1.679106E-011	3.291057E-012	0	0.000000E+000
1	10.98617678	3.291057E-012	1.679106E-011	1	0.000000E+000
1	10.98636881	1.679106E-011	3.291057E-012	0	0.000000E+000
1	10.98645550	3.291057E-012	1.679106E-011	1	0.000000E+000
1	10.98672840	1.679106E-011	3.291057E-012	0	0.000000E+000
1	10.98716930	3.291057E-012	1.679106E-011	1	0.000000E+000
1	10.98729375	1.679106E-011	3.291057E-012	0	0.000000E+000
1	10.98731115	3.291057E-012	1.679106E-011	1	0.000000E+000
1	10.98761480	1.679106E-011	3.291057E-012	0	0.000000E+000
1	10.98763770	3.291057E-012	1.679106E-011	1	0.000000E+000
1	10.98782889	1.679106E-011	3.291057E-012	0	0.000000E+000
1	10.98784713	3.291057E-012	1.679106E-011	1	0.000000E+000
1	10.98793996	1.679106E-011	3.291057E-012	0	0.000000E+000
1	10.98797712	3.291057E-012	1.679106E-011	1	0.000000E+000
1	10.98852207	1.679106E-011	3.291057E-012	0	0.000000E+000
1	10.98858336	3.291057E-012	1.679106E-011	1	0.000000E+000
1	10.98868459	1.679106E-011	3.291057E-012	0	0.000000E+000
1	10.98869936	3.291057E-012	1.679106E-011	1	0.000000E+000
1	10.98882454	1.679106E-011	3.291057E-012	0	0.000000E+000
1	10.98883083	3.291057E-012	1.679106E-011	1	0.000000E+000
1	10.98889462	1.679106E-011	3.291057E-012	0	0.000000E+000
1	10.98892703	3.291057E-012	1.679106E-011	1	0.000000E+000
1	10.98918591	1.679106E-011	3.291057E-012	0	0.000000E+000
1	10.98922233	3.291057E-012	1.679106E-011	1	0.000000E+000
1	10.98941252	1.679106E-011	3.291057E-012	0	0.000000E+000
1	10.98945983	3.291057E-012	1.679106E-011	1	0.000000E+000
1	10.98955764	1.679106E-011	3.291057E-012	0	0.000000E+000
1	10.98957386	3.291057E-012	1.679106E-011	1	0.000000E+000
1	10.99040209	1.679106E-011	3.291057E-012	0	0.000000E+000
1	10.99042621	3.291057E-012	1.679106E-011	1	0.000000E+000
1	10.99046267	1.679106E-011	3.291057E-012	0	0.000000E+000
1	10.99049342	3.291057E-012	1.679106E-011	1	0.000000E+000
1	10.99052955	1.679106E-011	3.291057E-012	0	0.000000E+000
1	10.99054273	3.291057E-012	1.679106E-011	1	0.000000E+000
1	10.99062357	1.679106E-011	3.291057E-012	0	0.000000E+000
1	10.99062960	3.291057E-012	1.679106E-011	1	0.000000E+000
1	10.99081088	1.679106E-011	3.291057E-012	0	0.000000E+000
1	10.99083065	3.291057E-012	1.679106E-011	1	0.000000E+000
1	10.99085677	1.679106E-011	3.291057E-012	0	0.000000E+000
1	10.99089214	3.291057E-012	1.679106E-011	1	0.000000E+000
1	10.99112383	1.679106E-011	3.291057E-012	0	0.000000E+000
1	10.99116702	3.291057E-012	1.679106E-011	1	0.000000E+000
1	10.99119305	1.679106E-011	3.291057E-012	0	0.000000E+000
1	10.99120892	3.291057E-012	1.679106E-011	1	0.000000E+000
1	10.99131260	1.679106E-011	3.291057E-012	0	0.000000E+000
1	10.99132413	3.291057E-012	1.679106E-011	1	0.000000E+000
1	10.99151278	1.679106E-011	3.291057E-012	0	0.000000E+000
1	10.99154737	3.291057E-012	1.679106E-011	1	0.000000E+000
1	10.99211763	1.679106E-011	3.291057E-012	0	0.000000E+000
1	10.99212571	3.291057E-012	1.679106E-011	1	0.000000E+000
1	10.99233733	1.679106E-011	3.291057E-012	0	0.000000E+000
1	10.99235017	3.291057E-012	1.679106E-011	1	0.000000E+000
1	10.99296767	1.679106E-011	3.291057E-012	0	0.000000E+000
1	10.99297022	3.291057E-012	1.679106E-011	1	0.000000E+000
1	10.99314723	1.679106E-011	3.291057E-012	0	0.000000E+000
1	10.99317122	3.291057E-012	1.679106E-011	1	0.000000E+000
1	10.99321084	1.679106E-011	3.291057E-012	0	0.000000E+000
1	10.99323304	3.291057E-012	1.679106E-011	1	0.000000E+000
1	10.99330943	1.679106E-011	3.291057E-012	0	0.000000E+000
1	10.99351472	3.291057E-012	1.679106E-011	1	0.000000E+000
1	10.99385364	1.679106E-011	3.291057E-012	0	0.000000E+000
1	10.99387425	3.291057E-012	1.679106E-011	1	0.000000E+000
1	10.99392906	1.679106E-011	3.291057E-012	0	0.000000E+000
1	10.99396793	3.291057E-012	1.679106E-011	1	0.000000E+000
1	10.99413391	1.679106E-011	3.291057E-012	0	0.000000E+000
1	10.99414150	3.291057E-012	1.679106E-011	1	0.000000E+000
1	10.99417066	1.679106E-011	3.291057E-012	0	0.000000E+000
1	10.99418175	3.291057E-012	1.679106E-011	1	0.000000E+000
1	10.99423593	1.679106E-011	3.291057E-012	0	0.000000E+000
1	10.99425014	3.291057E-012	1.679106E-011	1	0.000000E+000
1	10.99429357	1.679106E-011	3.291057E-012	0	0.000000E+000
1	10.99444385	3.291057E-012	1.679106E-011	1	0.000000E+000
1	10.99462594	1.679106E-011	3.291057E-012	0	0.000000E+000
1	10.99486264	3.291057E-012	1.679106E-011	1	0.000000E+000
1	10.99493340	1.679106E-011	3.291057E-012	0	0.000000E+000
1	10.99498575	3.291057E-012	1.679106E-011	1	0.000000E+000
1	10.99505059	1.679106E-011	3.291057E-012	0	0.000000E+000
1	10.99515341	3.291057E-012	1.679106E-011	1	0.000000E+000
1	10.99536608	1.679106E-011	3.291057E-012	0	0.000000E+000
1	10.99537045	3.291057E-012	1.679106E-011	1	0.000000E+000
1	10.99561623	1.679106E-011	3.291057E-012	0	0.000000E+000
1	10.99563512	3.291057E-012	1.679106E-011	1	0.000000E+000
1	10.99570404	1.679106E-011	3.291057E-012	0	0.000000E+000
1	10.99572451	3.291057E-012	1.679106E-011	1	0.000000E+000
1	10.99606676	1.679106E-011	3.291057E-012	0	0.000000E+000
1	10.99609336	3.291057E-012	1.679106E-011	1	0.000000E+000
1	10.99625055	1.679106E-011	3.291057E-012	0	0.000000E+000
1	10.99628561	3.291057E-012	1.679106E-011	1	0.000000E+000
1	10.99634599	1.679106E-011	3.291057E-012	0	0.000000E+000
1	10.99640369	3.291057E-012	1.679106E-011	1	0.000000E+000
1	10.99645393	1.679106E-011	3.291057E-012	0	0.000000E+000
1	10.99646199	3.291057E-012	1.679106E-011	1	0.000000E+000
1	10.99652998	1.679106E-011	3.291057E-012	0	0.000000E+000
1	10.99723874	3.291057E-012	1.679106E-011	1	0.000000E+000
1	10.99747888	1.679106E-011	3.291057E-012	0	0.000000E+000
1	10.99765584	3.291057E-012	1.679106E-011	1	0.000000E+000
1	10.99769303	1.679106E-011	3.291057E-012	0	0.000000E+000
1	10.99770476	3.291057E-012	1.679106E-011	1	0.000000E+000
1	10.99814520	1.679106E-011	3.291057E-012	0	0.000000E+000
1	10.99820719	3.291057E-012	1.679106E-011	1	0.000000E+000
1	10.99879281	1.679106E-011	3.291057E-012	0	0.000000E+000
1	10.99881550	3.291057E-012	1.679106E-011	1	0.000000E+000
1	10.99883325	1.679106E-011	3.291057E-012	0	0.000000E+000
1	10.99884287	3.291057E-012	1.679106E-011	1	0.000000E+000
1	10.99889760	1.679106E-011	3.291057E-012	0	0.000000E+000
1	10.99890764	3.291057E-012	1.679106E-011	1	0.000000E+000
1	10.99893643	1.679106E-011	3.291057E-012	0	0.000000E+000
1	10.99895922	3.291057E-012	1.679106E-011	1	0.000000E+000
1	10.99920971	1.679106E-011	3.291057E-012	0	0.000000E+000
1	10.99925045	3.291057E-012	1.679106E-011	1	0.000000E+000
1	10.99952621	1.679106E-011	3.291057E-012	0	0.000000E+000
1	10.99953300	3.291057E-012	1.679106E-011	1	0.000000E+000
1	10.99986261	1.679106E-011	3.291057E-012	0	0.000000E+000
1	10.99991295	3.291057E-012	1.679106E-011	1	0.000000E+000
1	11.00056273	1.679106E-011	3.291057E-012	0	0.000000E+000
1	11.00063977	3.291057E-012	1.679106E-011	1	0.000000E+000
1	11.00113249	1.679106E-011	3.291057E-012	0	0.000000E+000
1	11.00135962	3.291057E-012	1.679106E-011	1	0.000000E+000
1	11.00137490	1.679106E-011	3.291057E-012	0	0.000000E+000
1	11.00140251	3.291057E-012	1.679106E-011	1	0.000000E+000
1	11.00154525	1.679106E-011	3.291057E-012	0	0.000000E+000
1	11.00155250	3.291057E-012	1.679106E-011	1	0.000000E+000
1	11.00158889	1.679106E-011	3.291057E-012	0	0.000000E+000
1	11.00160224	3.291057E-012	1.679106E-011	1	0.000000E+000
1	11.00195573	1.679106E-011	3.291057E-012	0	0.000000E+000
1	11.00196507	3.291057E-012	1.679106E-011	1	0.000000E+000
1	11.00204133	1.679106E-011	3.291057E-012	0	0.000000E+000
1	11.00212312	3.291057E-012	1.679106E-011	1	0.000000E+000
1	11.00215992	1.679106E-011	3.291057E-012	0	0.000000E+000
1	11.00217687	3.291057E-012	1.679106E-011	1	0.000000E+000
1	11.00307473	1.679106E-011	3.291057E-012	0	0.000000E+000
1	11.00310376	3.291057E-012	1.679106E-011	1	0.000000E+000
1	11.00323307	1.679106E-011	3.291057E-012	0	0.000000E+000
1	11.00325387	3.291057E-012	1.679106E-011	1	0.000000E+000
1	11.00331804	1.679106E-011	3.291057E-012	0	0.000000E+000
1	11.00334906	3.291057E-012	1.679106E-011	1	0.000000E+000
1	11.00340160	1.679106E-011	3.291057E-012	0	0.000000E+000
1	11.00345317	3.291057E-012	1.679106E-011	1	0.000000E+000
1	11.00349869	1.679106E-011	3.291057E-012	0	0.000000E+000
1	11.00355198	3.291057E-012	1.679106E-011	1	0.000000E+000
1	11.00359225	1.679106E-011	3.291057E-012	0	0.000000E+000
1	11.00359992	3.291057E-012	1.679106E-011	1	0.000000E+000
1	11.00373618	1.679106E-011	3.291057E-012	0	0.000000E+000
1	11.00395672	3.291057E-012	1.679106E-011	1	0.000000E+000
1	11.00422326	1.679106E-011	3.291057E-012	0	0.000000E+000
1	11.00427994	3.291057E-012	1.679106E-011	1	0.000000E+000
1	11.00496975	1.679106E-011	3.291057E-012	0	0.000000E+000
1	11.00500307	3.291057E-012	1.679106E-011	1	0.000000E+000
1	11.00510456	1.679106E-011	3.291057E-012	0	0.000000E+000
1	11.00513365	3.291057E-012	1.679106E-011	1	0.000000E+000
1	11.00518981	1.679106E-011	3.291057E-012	0	0.000000E+000
1	11.00520425	3.291057E-012	1.679106E-011	1	0.000000E+000
1	11.00535000	1.679106E-011	3.291057E-012	0	0.000000E+000
1	11.00536651	3.291057E-012	1.679106E-011	1	0.000000E+000
1	11.00548713	1.679106E-011	3.291057E-012	0	0.000000E+000
1	11.00555966	3.291057E-012	1.679106E-011	1	0.000000E+000
1	11.00558707	1.679106E-011	3.291057E-012	0	0.000000E+000
1	11.00562871	3.291057E-012	1.679106E-011	1	0.000000E+000
1	11.00567592	1.679106E-011	3.291057E-012	0	0.000000E+000
1	11.00570099	3.291057E-012	1.679106E-011	1	0.000000E+000
1	11.00578021	1.679106E-011	3.291057E-012	0	0.000000E+000
1	11.00578784	3.291057E-012	1.679106E-011	1	0.000000E+000
1	11.00584454	1.679106E-011	3.291057E-012	0	0.000000E+000
1	11.00588022	3.291057E-012	1.679106E-011	1	0.000000E+000
1	11.00591655	1.679106E-011	3.291057E-012	0	0.000000E+000
1	11.00594331	3.291057E-012	1.679106E-011	1	0.000000E+000
1	11.00603509	1.679106E-011	3.291057E-012	0	0.000000E+000
1	11.00604837	3.291057E-012	1.679106E-011	1	0.000000E+000
1	11.00611539	1.679106E-011	3.291057E-012	0	0.000000E+000
1	11.00614815	3.291057E-012	1.679106E-011	1	0.000000E+000
1	11.00637736	1.679106E-011	3.291057E-012	0	0.000000E+000
1	11.00639263	3.291057E-012	1.679106E-011	1	0.000000E+000
1	11.00648539	1.679106E-011	3.291057E-012	0	0.000000E+000
1	11.00658480	3.291057E-012	1.679106E-011	1	0.000000E+000
1	11.00663621	1.679106E-011	3.291057E-012	0	0.000000E+000
1	11.00670033	3.291057E-012	1.679106E-011	1	0.000000E+000
1	11.00678502	1.679106E-011	3.291057E-012	0	0.000000E+000
1	11.00685834	3.291057E-012	1.679106E-011	1	0.000000E+000
1	11.00692284	1.679106E-011	3.291057E-012	0	0.000000E+000
1	11.00694596	3.291057E-012	1.679106E-011	1	0.000000E+000
1	11.00708694	1.679106E-011	3.291057E-012	0	0.000000E+000
1	11.00711317	3.291057E-012	1.679106E-011	1	0.000000E+000
1	11.00725523	1.679106E-011	3.291057E-012	0	0.000000E+000
1	11.00726245	3.291057E-012	1.679106E-011	1	0.000000E+000
1	11.00748134	1.679106E-011	3.291057E-012	0	0.000000E+000
1	11.00751488	3.291057E-012	1.679106E-011	1	0.000000E+000
1	11.00770350	1.679106E-011	3.291057E-012	0	0.000000E+000
1	11.00773329	3.291057E-012	1.679106E-011	1	0.000000E+000
1	11.00828647	1.679106E-011	3.291057E-012	0	0.000000E+000
1	11.00829306	3.291057E-012	1.679106E-011	1	0.000000E+000
1	11.00849744	1.679106E-011	3.291057E-012	0	0.000000E+000
1	11.00855013	3.291057E-012	1.679106E-011	1	0.000000E+000
1	11.00866864	1.679106E-011	3.291057E-012	0	0.000000E+000
1	11.00882245	3.291057E-012	1.679106E-011	1	0.000000E+000
1	11.00896258	1.679106E-011	3.291057E-012	0	0.000000E+000
1	11.00901272	3.291057E-012	1.679106E-011	1	0.000000E+000
1	11.00901827	1.679106E-011	3.291057E-012	0	0.000000E+000
1	11.00916688	3.291057E-012	1.679106E-011	1	0.000000E+000
1	11.00927183	1.679106E-011	3.291057E-012	0	0.000000E+000
1	11.00932844	3.291057E-012	1.679106E-011	1	0.000000E+000
1	11.00968107	1.679106E-011	3.291057E-012	0	0.000000E+000
1	11.00972209	3.291057E-012	1.679106E-011	1	0.000000E+000
1	11.01008901	1.679106E-011	3.291057E-012	0	0.000000E+000
1	11.01010768	3.291057E-012	1.679106E-011	1	0.000000E+000
1	11.01017433	1.679106E-011	3.291057E-012	0	0.000000E+000
1	11.01018958	3.291057E-012	1.679106E-011	1	0.000000E+000
1	11.01089657	1.679106E-011	3.291057E-012	0	0.000000E+000
1	11.01091588	3.291057E-012	1.679106E-011	1	0.000000E+000
1	11.01100624	1.679106E-011	3.291057E-012	0	0.000000E+000
1	11.01124046	3.291057E-012	1.679106E-011	1	0.000000E+000
1	11.01129215	1.679106E-011	3.291057E-012	0	0.000000E+000
1	11.01129588	3.291057E-012	1.679106E-011	1	0.000000E+000
1	11.01139614	1.679106E-011	3.291057E-012	0	0.000000E+000
1	11.01141612	3.291057E-012	1.679106E-011	1	0.000000E+000
1	11.01145115	1.679106E-011	3.291057E-012	0	0.000000E+000
1	11.01146251	3.291057E-012	1.679106E-011	1	0.000000E+000
1	11.01175081	1.679106E-011	3.291057E-012	0	0.000000E+000
1	11.01176733	3.291057E-012	1.679106E-011	1	0.000000E+000
1	11.01194632	1.679106E-011	3.291057E-012	0	0.000000E+000
1	11.01198402	3.291057E-012	1.679106E-011	1	0.000000E+000
1	11.01222428	1.679106E-011	3.291057E-012	0	0.000000E+000
1	11.01225190	3.291057E-012	1.679106E-011	1	0.000000E+000
1	11.01227669	1.679106E-011	3.291057E-012	0	0.000000E+000
1	11.01230706	3.291057E-012	1.679106E-011	1	0.000000E+000
1	11.01243968	1.679106E-011	3.291057E-012	0	0.000000E+000
1	11.01245698	3.291057E-012	1.679106E-011	1	0.000000E+000
1	11.01254663	1.679106E-011	3.291057E-012	0	0.000000E+000
1	11.01258319	3.291057E-012	1.679106E-011	1	0.000000E+000
1	11.01296082	1.679106E-011	3.291057E-012	0	0.000000E+000
1	11.01299470	3.291057E-012	1.679106E-011	1	0.000000E+000
1	11.01311376	1.679106E-011	3.291057E-012	0	0.000000E+000
1	11.01314228	3.291057E-012	1.679106E-011	1	0.000000E+000
1	11.01332677	1.679106E-011	3.291057E-012	0	0.000000E+000
1	11.01336731	3.291057E-012	1.679106E-011	1	0.000000E+000
1	11.01338901	1.679106E-011	3.291057E-012	0	0.000000E+000
1	11.01341421	3.291057E-012	1.679106E-011	1	0.000000E+000
1	11.01346935	1.679106E-011	3.291057E-012	0	0.000000E+000
1	11.01354170	3.291057E-012	1.679106E-011	1	0.000000E+000
1	11.01358429	1.679106E-011	3.291057E-012	0	0.000000E+000
1	11.01361298	3.291057E-012	1.679106E-011	1	0.000000E+000
1	11.01372447	1.679106E-011	3.291057E-012	0	0.000000E+000
1	11.01376189	3.291057E-012	1.679106E-011	1	0.000000E+000
1	11.01385077	1.679106E-011	3.291057E-012	0	0.000000E+000
1	11.01386823	3.291057E-012	1.679106E-011	1	0.000000E+000
1	11.01390675	1.679106E-011	3.291057E-012	0	0.000000E+000
1	11.01391484	3.291057E-012	1.679106E-011	1	0.000000E+000
1	11.01393102	1.679106E-011	3.291057E-012	0	0.000000E+000
1	11.01393636	3.291057E-012	1.679106E-011	1	0.000000E+000
1	11.01419946	1.679106E-011	3.291057E-012	0	0.000000E+000
1	11.01421014	3.291057E-012	1.679106E-011	1	0.000000E+000
1	11.01440906	1.679106E-011	3.291057E-012	0	0.000000E+000
1	11.01448509	3.291057E-012	1.679106E-011	1	0.000000E+000
1	11.01480518	1.679106E-011	3.291057E-012	0	0.000000E+000
1	11.01492889	3.291057E-012	1.679106E-011	1	0.000000E+000
1	11.01592398	1.679106E-011	3.291057E-012	0	0.000000E+000
1	11.01596651	3.291057E-012	1.679106E-011	1	0.000000E+000
1	11.01601087	1.679106E-011	3.291057E-012	0	0.000000E+000
1	11.01610335	3.291057E-012	1.679106E-011	1	0.000000E+000
1	11.01639823	1.679106E-011	3.291057E-012	0	0.000000E+000
1	11.01644978	3.291057E-012	1.679106E-011	1	0.000000E+000
1	11.01653636	1.679106E-011	3.291057E-012	0	0.000000E+000
1	11.01656244	3.291057E-012	1.679106E-011	1	0.000000E+000
1	11.01659609	1.679106E-011	3.291057E-012	0	0.000000E+000
1	11.01669561	3.291057E-012	1.679106E-011	1	0.000000E+000
1	11.01673523	1.679106E-011	3.291057E-012	0	0.000000E+000
1	11.01677184	3.291057E-012	1.679106E-011	1	0.000000E+000
1	11.01689850	1.679106E-011	3.291057E-012	0	0.000000E+000
1	11.01695658	3.291057E-012	1.679106E-011	1	0.000000E+000
1	11.01714691	1.679106E-011	3.291057E-012	0	0.000000E+000
1	11.01717295	3.291057E-012	1.679106E-011	1	0.000000E+000
1	11.01719159	1.679106E-011	3.291057E-012	0	0.000000E+000
1	11.01720970	3.291057E-012	1.679106E-011	1	0.000000E+000
1	11.01751808	1.679106E-011	3.291057E-012	0	0.000000E+000
1	11.01758577	3.291057E-012	1.679106E-011	1	0.000000E+000
1	11.01774788	1.679106E-011	3.291057E-012	0	0.000000E+000
1	11.01778282	3.291057E-012	1.679106E-011	1	0.000000E+000
1	11.01790017	1.679106E-011	3.291057E-012	0	0.000000E+000
1	11.01791303	3.291057E-012	1.679106E-011	1	0.000000E+000
1	11.01801093	1.679106E-011	3.291057E-012	0	0.000000E+000
1	11.01804526	3.291057E-012	1.679106E-011	1	0.000000E+000
1	11.01811203	1.679106E-011	3.291057E-012	0	0.000000E+000
1	11.01816292	3.291057E-012	1.679106E-011	1	0.000000E+000
1	11.01853464	1.679106E-011	3.291057E-012	0	0.000000E+000
1	11.01857285	3.291057E-012	1.679106E-011	1	0.000000E+000
1	11.01862363	1.679106E-011	3.291057E-012	0	0.000000E+000
1	11.01867170	3.291057E-012	1.679106E-011	1	0.000000E+000
1	11.01876989	1.679106E-011	3.291057E-012	0	0.000000E+000
1	11.01895070	3.291057E-012	1.679106E-011	1	0.000000E+000
1	11.01911761	1.679106E-011	3.291057E-012	0	0.000000E+000
1	11.01915307	3.291057E-012	1.679106E-011	1	0.000000E+000
1	11.01919151	1.679106E-011	3.291057E-012	0	0.000000E+000
1	11.01933640	3.291057E-012	1.679106E-011	1	0.000000E+000
1	11.01941809	1.679106E-011	3.291057E-012	0	0.000000E+000
1	11.01945073	3.291057E-012	1.679106E-011	1	0.000000E+000
1	11.01952603	1.679106E-011	3.291057E-012	0	0.000000E+000
1	11.01957897	3.291057E-012	1.679106E-011	1	0.000000E+000
1	11.01970163	1.679106E-011	3.291057E-012	0	0.000000E+000
1	11.01971647	3.291057E-012	1.679106E-011	1	0.000000E+000
1	11.01988513	1.679106E-011	3.291057E-012	0	0.000000E+000
1	11.01994833	3.291057E-012	1.679106E-011	1	0.000000E+000
1	11.02008922	1.679106E-011	3.291057E-012	0	0.000000E+000
1	11.02009868	3.291057E-012	1.679106E-011	1	0.000000E+000
1	11.02018592	1.679106E-011	3.291057E-012	0	0.000000E+000
1	11.02022805	3.291057E-012	1.679106E-011	1	0.000000E+000
1	11.02028592	1.679106E-011	3.291057E-012	0	0.000000E+000
1	11.02030050	3.291057E-012	1.679106E-011	1	0.000000E+000
1	11.02057696	1.679106E-011	3.291057E-012	0	0.000000E+000
1	11.02059814	3.291057E-012	1.679106E-011	1	0.000000E+000
1	11.02083456	1.679106E-011	3.291057E-012	0	0.000000E+000
1	11.02087052	3.291057E-012	1.679106E-011	1	0.000000E+000
1	11.02127807	1.679106E-011	3.291057E-012	0	0.000000E+000
1	11.02129078	3.291057E-012	1.679106E-011	1	0.000000E+000
1	11.02145912	1.679106E-011	3.291057E-012	0	0.000000E+000
1	11.02148512	3.291057E-012	1.679106E-011	1	0.000000E+000
1	11.02235565	1.679106E-011	3.291057E-012	0	0.000000E+000
1	11.02238645	3.291057E-012	1.679106E-011	1	0.000000E+000
1	11.02242533	1.679106E-011	3.291057E-012	0	0.000000E+000
1	11.02246000	3.291057E-012	1.679106E-011	1	0.000000E+000
1	11.02250171	1.679106E-011	3.291057E-012	0	0.000000E+000
1	11.02251956	3.291057E-012	1.679106E-011	1	0.000000E+000
1	11.02258115	1.679106E-011	3.291057E-012	0	0.000000E+000
1	11.02263022	3.291057E-012	1.679106E-011	1	0.000000E+000
1	11.02269860	1.679106E-011	3.291057E-012	0	0.000000E+000
1	11.02271550	3.291057E-012	1.679106E-011	1	0.000000E+000
1	11.02273788	1.679106E-011	3.291057E-012	0	0.000000E+000
1	11.02275600	3.291057E-012	1.679106E-011	1	0.000000E+000
1	11.02292407	1.679106E-011	3.291057E-012	0	0.000000E+000
1	11.02297748	3.291057E-012	1.679106E-011	1	0.000000E+000
1	11.02329565	1.679106E-011	3.291057E-012	0	0.000000E+000
1	11.02329976	3.291057E-012	1.679106E-011	1	0.000000E+000
1	11.02333581	1.679106E-011	3.291057E-012	0	0.000000E+000
1	11.02336930	3.291057E-012	1.679106E-011	1	0.000000E+000
1	11.02363795	1.679106E-011	3.291057E-012	0	0.000000E+000
1	11.02369313	3.291057E-012	1.679106E-011	1	0.000000E+000
1	11.02383033	1.679106E-011	3.291057E-012	0	0.000000E+000
1	11.02385261	3.291057E-012	1.679106E-011	1	0.000000E+000
1	11.02407931	1.679106E-011	3.291057E-012	0	0.000000E+000
1	11.02408498	3.291057E-012	1.679106E-011	1	0.000000E+000
1	11.02420950	1.679106E-011	3.291057E-012	0	0.000000E+000
1	11.02430873	3.291057E-012	1.679106E-011	1	0.000000E+000
1	11.02440774	1.679106E-011	3.291057E-012	0	0.000000E+000
1	11.02463062	3.291057E-012	1.679106E-011	1	0.000000E+000
1	11.02475242	1.679106E-011	3.291057E-012	0	0.000000E+000
1	11.02514779	3.291057E-012	1.679106E-011	1	0.000000E+000
1	11.02538649	1.679106E-011	3.291057E-012	0	0.000000E+000
1	11.02542323	3.291057E-012	1.679106E-011	1	0.000000E+000
1	11.02544938	1.679106E-011	3.291057E-012	0	0.000000E+000
1	11.02548416	3.291057E-012	1.679106E-011	1	0.000000E+000
1	11.02589698	1.679106E-011	3.291057E-012	0	0.000000E+000
1	11.02592261	3.291057E-012	1.679106E-011	1	0.000000E+000
1	11.02606097	1.679106E-011	3.291057E-012	0	0.000000E+000
1	11.02613465	3.291057E-012	1.679106E-011	1	0.000000E+000
1	11.02621226	1.679106E-011	3.291057E-012	0	0.000000E+000
1	11.02627343	3.291057E-012	1.679106E-011	1	0.000000E+000
1	11.02685683	1.679106E-011	3.291057E-012	0	0.000000E+000
1	11.02688088	3.291057E-012	1.679106E-011	1	0.000000E+000
1	11.02748183	1.679106E-011	3.291057E-012	0	0.000000E+000
1	11.02753401	3.291057E-012	1.679106E-011	1	0.000000E+000
1	11.02770546	1.679106E-011	3.291057E-012	0	0.000000E+000
1	11.02774292	3.291057E-012	1.679106E-011	1	0.000000E+000
1	11.02778570	1.679106E-011	3.291057E-012	0	0.000000E+000
1	11.02783131	3.291057E-012	1.679106E-011	1	0.000000E+000
1	11.02789005	1.679106E-011	3.291057E-012	0	0.000000E+000
1	11.02798053	3.291057E-012	1.679106E-011	1	0.000000E+000
1	11.02823167	1.679106E-011	3.291057E-012	0	0.000000E+000
1	11.02824990	3.291057E-012	1.679106E-011	1	0.000000E+000
1	11.02839165	1.679106E-011	3.291057E-012	0	0.000000E+000
1	11.02841403	3.291057E-012	1.679106E-011	1	0.000000E+000
1	11.02845792	1.679106E-011	3.291057E-012	0	0.000000E+000
1	11.02846910	3.291057E-012	1.679106E-011	1	0.000000E+000
1	11.02860274	1.679106E-011	3.291057E-012	0	0.000000E+000
1	11.02864536	3.291057E-012	1.679106E-011	1	0.000000E+000
1	11.02888525	1.679106E-011	3.291057E-012	0	0.000000E+000
1	11.02889868	3.291057E-012	1.679106E-011	1	0.000000E+000
1	11.02899793	1.679106E-011	3.291057E-012	0	0.000000E+000
1	11.02901521	3.291057E-012	1.679106E-011	1	0.000000E+000
1	11.02912872	1.679106E-011	3.291057E-012	0	0.000000E+000
1	11.02922421	3.291057E-012	1.679106E-011	1	0.000000E+000
1	11.02938043	1.679106E-011	3.291057E-012	0	0.000000E+000
1	11.02941563	3.291057E-012	1.679106E-011	1	0.000000E+000
1	11.02976657	1.679106E-011	3.291057E-012	0	0.000000E+000
1	11.02979201	3.291057E-012	1.679106E-011	1	0.000000E+000
1	11.02993481	1.679106E-011	3.291057E-012	0	0.000000E+000
1	11.02995213	3.291057E-012	1.679106E-011	1	0.000000E+000
1	11.03002801	1.679106E-011	3.291057E-012	0	0.000000E+000
1	11.03005478	3.291057E-012	1.679106E-011	1	0.000000E+000
1	11.03050809	1.679106E-011	3.291057E-012	0	0.000000E+000
1	11.03061039	3.291057E-012	1.679106E-011	1	0.000000E+000
1	11.03071707	1.679106E-011	3.291057E-012	0	0.000000E+000
1	11.03080010	3.291057E-012	1.679106E-011	1	0.000000E+000
1	11.03094998	1.679106E-011	3.291057E-012	0	0.000000E+000
1	11.03105514	3.291057E-012	1.679106E-011	1	0.000000E+000
1	11.03123102	1.679106E-011	3.291057E-012	0	0.000000E+000
1	11.03126277	3.291057E-012	1.679106E-011	1	0.000000E+000
1	11.03145628	1.679106E-011	3.291057E-012	0	0.000000E+000
1	11.03149516	3.291057E-012	1.679106E-011	1	0.000000E+000
1	11.03155463	1.679106E-011	3.291057E-012	0	0.000000E+000
1	11.03159128	3.291057E-012	1.679106E-011	1	0.000000E+000
1	11.03183924	1.679106E-011	3.291057E-012	0	0.000000E+000
1	11.03185411	3.291057E-012	1.679106E-011	1	0.000000E+000
1	11.03200538	1.679106E-011	3.291057E-012	0	0.000000E+000
1	11.03201992	3.291057E-012	1.679106E-011	1	0.000000E+000
1	11.03248204	1.679106E-011	3.291057E-012	0	0.000000E+000
1	11.03259215	3.291057E-012	1.679106E-011	1	0.000000E+000
1	11.03287022	1.679106E-011	3.291057E-012	0	0.000000E+000
1	11.03290262	3.291057E-012	1.679106E-011	1	0.000000E+000
1	11.03295837	1.679106E-011	3.291057E-012	0	0.000000E+000
1	11.03298991	3.291057E-012	1.679106E-011	1	0.000000E+000
1	11.03320064	1.679106E-011	3.291057E-012	0	0.000000E+000
1	11.03322765	3.291057E-012	1.679106E-011	1	0.000000E+000
1	11.03327682	1.679106E-011	3.291057E-012	0	0.000000E+000
1	11.03332140	3.291057E-012	1.679106E-011	1	0.000000E+000
1	11.03380748	1.679106E-011	3.291057E-012	0	0.000000E+000
1	11.03384629	3.291057E-012	1.679106E-011	1	0.000000E+000
1	11.03392047	1.679106E-011	3.291057E-012	0	0.000000E+000
1	11.03394192	3.291057E-012	1.679106E-011	1	0.000000E+000
1	11.03406120	1.679106E-011	3.291057E-012	0	0.000000E+000
1	11.03408629	3.291057E-012	1.679106E-011	1	0.000000E+000
1	11.03433830	1.679106E-011	3.291057E-012	0	0.000000E+000
1	11.03438768	3.291057E-012	1.679106E-011	1	0.000000E+000
1	11.03458490	1.679106E-011	3.291057E-012	0	0.000000E+000
1	11.03464295	3.291057E-012	1.679106E-011	1	0.000000E+000
1	11.03465682	1.679106E-011	3.291057E-012	0	0.000000E+000
1	11.03467685	3.291057E-012	1.679106E-011	1	0.000000E+000
1	11.03473636	1.679106E-011	3.291057E-012	0	0.000000E+000
1	11.03474230	3.291057E-012	1.679106E-011	1	0.000000E+000
1	11.03481420	1.679106E-011	3.291057E-012	0	0.000000E+000
1	11.03493557	3.291057E-012	1.679106E-011	1	0.000000E+000
1	11.03496776	1.679106E-011	3.291057E-012	0	0.000000E+000
1	11.03500186	3.291057E-012	1.679106E-011	1	0.000000E+000
1	11.03524318	1.679106E-011	3.291057E-012	0	0.000000E+000
1	11.03526814	3.291057E-012	1.679106E-011	1	0.000000E+000
1	11.03536467	1.679106E-011	3.291057E-012	0	0.000000E+000
1	11.03541771	3.291057E-012	1.679106E-011	1	0.000000E+000
1	11.03583886	1.679106E-011	3.291057E-012	0	0.000000E+000
1	11.03588558	3.291057E-012	1.679106E-011	1	0.000000E+000
1	11.03592254	1.679106E-011	3.291057E-012	0	0.000000E+000
1	11.03597003	3.291057E-012	1.679106E-011	1	0.000000E+000
1	11.03601771	1.679106E-011	3.291057E-012	0	0.000000E+000
1	11.03605265	3.291057E-012	1.679106E-011	1	0.000000E+000
1	11.03609529	1.679106E-011	3.291057E-012	0	0.000000E+000
1	11.03613442	3.291057E-012	1.679106E-011	1	0.000000E+000
1	11.03622118	1.679106E-011	3.291057E-012	0	0.000000E+000
1	11.03624602	3.291057E-012	1.679106E-011	1	0.000000E+000
1	11.03703515	1.679106E-011	3.291057E-012	0	0.000000E+000
1	11.03707268	3.291057E-012	1.679106E-011	1	0.000000E+000
1	11.03730850	1.679106E-011	3.291057E-012	0	0.000000E+000
1	11.03733888	3.291057E-012	1.679106E-011	1	0.000000E+000
1	11.03735669	1.679106E-011	3.291057E-012	0	0.000000E+000
1	11.03738756	3.291057E-012	1.679106E-011	1	0.000000E+000
1	11.03748689	1.679106E-011	3.291057E-012	0	0.000000E+000
1	11.03750774	3.291057E-012	1.679106E-011	1	0.000000E+000
1	11.03779144	1.679106E-011	3.291057E-012	0	0.000000E+000
1	11.03783942	3.291057E-012	1.679106E-011	1	0.000000E+000
1	11.03790287	1.679106E-011	3.291057E-012	0	0.000000E+000
1	11.03792558	3.291057E-012	1.679106E-011	1	0.000000E+000
1	11.03797787	1.679106E-011	3.291057E-012	0	0.000000E+000
1	11.03800987	3.291057E-012	1.679106E-011	1	0.000000E+000
1	11.03805781	1.679106E-011	3.291057E-012	0	0.000000E+000
1	11.03806566	3.291057E-012	1.679106E-011	1	0.000000E+000
1	11.03809219	1.679106E-011	3.291057E-012	0	0.000000E+000
1	11.03811093	3.291057E-012	1.679106E-011	1	0.000000E+000
1	11.03831369	1.679106E-011	3.291057E-012	0	0.000000E+000
1	11.03834721	3.291057E-012	1.679106E-011	1	0.000000E+000
1	11.03872416	1.679106E-011	3.291057E-012	0	0.000000E+000
1	11.03882262	3.291057E-012	1.679106E-011	1	0.000000E+000
1	11.03928252	1.679106E-011	3.291057E-012	0	0.000000E+000
1	11.03929066	3.291057E-012	1.679106E-011	1	0.000000E+000
1	11.03962312	1.679106E-011	3.291057E-012	0	0.000000E+000
1	11.03964149	3.291057E-012	1.679106E-011	1	0.000000E+000
1	11.03968213	1.679106E-011	3.291057E-012	0	0.000000E+000
1	11.03971446	3.291057E-012	1.679106E-011	1	0.000000E+000
1	11.03998086	1.679106E-011	3.291057E-012	0	0.000000E+000
1	11.03998997	3.291057E-012	1.679106E-011	1	0.000000E+000
1	11.04016766	1.679106E-011	3.291057E-012	0	0.000000E+000
1	11.04019250	3.291057E-012	1.679106E-011	1	0.000000E+000
1	11.04027565	1.679106E-011	3.291057E-012	0	0.000000E+000
1	11.04032062	3.291057E-012	1.679106E-011	1	0.000000E+000
1	11.04038465	1.679106E-011	3.291057E-012	0	0.000000E+000
1	11.04051102	3.291057E-012	1.679106E-011	1	0.000000E+000
1	11.04065652	1.679106E-011	3.291057E-012	0	0.000000E+000
1	11.04066774	3.291057E-012	1.679106E-011	1	0.000000E+000
1	11.04068763	1.679106E-011	3.291057E-012	0	0.000000E+000
1	11.04070508	3.291057E-012	1.679106E-011	1	0.000000E+000
1	11.04076484	1.679106E-011	3.291057E-012	0	0.000000E+000
1	11.04079720	3.291057E-012	1.679106E-011	1	0.000000E+000
1	11.04097555	1.679106E-011	3.291057E-012	0	0.000000E+000
1	11.04100422	3.291057E-012	1.679106E-011	1	0.000000E+000
1	11.04116985	1.679106E-011	3.291057E-012	0	0.000000E+000
1	11.04119286	3.291057E-012	1.679106E-011	1	0.000000E+000
1	11.04130721	1.679106E-011	3.291057E-012	0	0.000000E+000
1	11.04134463	3.291057E-012	1.679106E-011	1	0.000000E+000
1	11.04141133	1.679106E-011	3.291057E-012	0	0.000000E+000
1	11.04143871	3.291057E-012	1.679106E-011	1	0.000000E+000
1	11.04159104	1.679106E-011	3.291057E-012	0	0.000000E+000
1	11.04160172	3.291057E-012	1.679106E-011	1	0.000000E+000
1	11.04193319	1.679106E-011	3.291057E-012	0	0.000000E+000
1	11.04196294	3.291057E-012	1.679106E-011	1	0.000000E+000
1	11.04212987	1.679106E-011	3.291057E-012	0	0.000000E+000
1	11.04214114	3.291057E-012	1.679106E-011	1	0.000000E+000
1	11.04216785	1.679106E-011	3.291057E-012	0	0.000000E+000
1	11.04219664	3.291057E-012	1.679106E-011	1	0.000000E+000
1	11.04222539	1.679106E-011	3.291057E-012	0	0.000000E+000
1	11.04259994	3.291057E-012	1.679106E-011	1	0.000000E+000
1	11.04265636	1.679106E-011	3.291057E-012	0	0.000000E+000
1	11.04267251	3.291057E-012	1.679106E-011	1	0.000000E+000
1	11.04272706	1.679106E-011	3.291057E-012	0	0.000000E+000
1	11.04300564	3.291057E-012	1.679106E-011	1	0.000000E+000
1	11.04321739	1.679106E-011	3.291057E-012	0	0.000000E+000
1	11.04322476	3.291057E-012	1.679106E-011	1	0.000000E+000
1	11.04329380	1.679106E-011	3.291057E-012	0	0.000000E+000
1	11.04331096	3.291057E-012	1.679106E-011	1	0.000000E+000
1	11.04367468	1.679106E-011	3.291057E-012	0	0.000000E+000
1	11.04368643	3.291057E-012	1.679106E-011	1	0.000000E+000
1	11.04409503	1.679106E-011	3.291057E-012	0	0.000000E+000
1	11.04416196	3.291057E-012	1.679106E-011	1	0.000000E+000
1	11.04437309	1.679106E-011	3.291057E-012	0	0.000000E+000
1	11.04439055	3.291057E-012	1.679106E-011	1	0.000000E+000
1	11.04468490	1.679106E-011	3.291057E-012	0	0.000000E+000
1	11.04472005	3.291057E-012	1.679106E-011	1	0.000000E+000
1	11.04480186	1.679106E-011	3.291057E-012	0	0.000000E+000
1	11.04482635	3.291057E-012	1.679106E-011	1	0.000000E+000
1	11.04487512	1.679106E-011	3.291057E-012	0	0.000000E+000
1	11.04488542	3.291057E-012	1.679106E-011	1	0.000000E+000
1	11.04500882	1.679106E-011	3.291057E-012	0	0.000000E+000
1	11.04504176	3.291057E-012	1.679106E-011	1	0.000000E+000
1	11.04510353	1.679106E-011	3.291057E-012	0	0.000000E+000
1	11.04512101	3.291057E-012	1.679106E-011	1	0.000000E+000
1	11.04535504	1.679106E-011	3.291057E-012	0	0.000000E+000
1	11.04537867	3.291057E-012	1.679106E-011	1	0.000000E+000
1	11.04559104	1.679106E-011	3.291057E-012	0	0.000000E+000
1	11.04560625	3.291057E-012	1.679106E-011	1	0.000000E+000
1	11.04578563	1.679106E-011	3.291057E-012	0	0.000000E+000
1	11.04580661	3.291057E-012	1.679106E-011	1	0.000000E+000
1	11.04601138	1.679106E-011	3.291057E-012	0	0.000000E+000
1	11.04603588	3.291057E-012	1.679106E-011	1	0.000000E+000
1	11.04609506	1.679106E-011	3.291057E-012	0	0.000000E+000
1	11.04612420	3.291057E-012	1.679106E-011	1	0.000000E+000
1	11.04617841	1.679106E-011	3.291057E-012	0	0.000000E+000
1	11.04618865	3.291057E-012	1.679106E-011	1	0.000000E+000
1	11.04631514	1.679106E-011	3.291057E-012	0	0.000000E+000
1	11.04634806	3.291057E-012	1.679106E-011	1	0.000000E+000
1	11.04689768	1.679106E-011	3.291057E-012	0	0.000000E+000
1	11.04691800	3.291057E-012	1.679106E-011	1	0.000000E+000
1	11.04696789	1.679106E-011	3.291057E-012	0	0.000000E+000
1	11.04699910	3.291057E-012	1.679106E-011	1	0.000000E+000
1	11.04704081	1.679106E-011	3.291057E-012	0	0.000000E+000
1	11.04711374	3.291057E-012	1.679106E-011	1	0.000000E+000
1	11.04730744	1.679106E-011	3.291057E-012	0	0.000000E+000
1	11.04734213	3.291057E-012	1.679106E-011	1	0.000000E+000
1	11.04776972	1.679106E-011	3.291057E-012	0	0.000000E+000
1	11.04781716	3.291057E-012	1.679106E-011	1	0.000000E+000
1	11.04851287	1.679106E-011	3.291057E-012	0	0.000000E+000
1	11.04854131	3.291057E-012	1.679106E-011	1	0.000000E+000
1	11.04861834	1.679106E-011	3.291057E-012	0	0.000000E+000
1	11.04865786	3.291057E-012	1.679106E-011	1	0.000000E+000
1	11.04881936	1.679106E-011	3.291057E-012	0	0.000000E+000
1	11.04907372	3.291057E-012	1.679106E-011	1	0.000000E+000
1	11.04910612	1.679106E-011	3.291057E-012	0	0.000000E+000
1	11.04912963	3.291057E-012	1.679106E-011	1	0.000000E+000
1	11.04919972	1.679106E-011	3.291057E-012	0	0.000000E+000
1	11.04924768	3.291057E-012	1.679106E-011	1	0.000000E+000
1	11.04935476	1.679106E-011	3.291057E-012	0	0.000000E+000
1	11.04938108	3.291057E-012	1.679106E-011	1	0.000000E+000
1	11.04939567	1.679106E-011	3.291057E-012	0	0.000000E+000
1	11.04943228	3.291057E-012	1.679106E-011	1	0.000000E+000
1	11.04946149	1.679106E-011	3.291057E-012	0	0.000000E+000
1	11.04951514	3.291057E-012	1.679106E-011	1	0.000000E+000
1	11.04959328	1.679106E-011	3.291057E-012	0	0.000000E+000
1	11.04960614	3.291057E-012	1.679106E-011	1	0.000000E+000
1	11.04975616	1.679106E-011	3.291057E-012	0	0.000000E+000
1	11.04977798	3.291057E-012	1.679106E-011	1	0.000000E+000
1	11.04988908	1.679106E-011	3.291057E-012	0	0.000000E+000
1	11.04995014	3.291057E-012	1.679106E-011	1	0.000000E+000
1	11.05031747	1.679106E-011	3.291057E-012	0	0.000000E+000
1	11.05038884	3.291057E-012	1.679106E-011	1	0.000000E+000
1	11.05048860	1.679106E-011	3.291057E-012	0	0.000000E+000
1	11.05050994	3.291057E-012	1.679106E-011	1	0.000000E+000
1	11.05061557	1.679106E-011	3.291057E-012	0	0.000000E+000
1	11.05063493	3.291057E-012	1.679106E-011	1	0.000000E+000
1	11.05067411	1.679106E-011	3.291057E-012	0	0.000000E+000
1	11.05067988	3.291057E-012	1.679106E-011	1	0.000000E+000
1	11.05115715	1.679106E-011	3.291057E-012	0	0.000000E+000
1	11.05117988	3.291057E-012	1.679106E-011	1	0.000000E+000
1	11.05121041	1.679106E-011	3.291057E-012	0	0.000000E+000
1	11.05121840	3.291057E-012	1.679106E-011	1	0.000000E+000
1	11.05128218	1.679106E-011	3.291057E-012	0	0.000000E+000
1	11.05142819	3.291057E-012	1.679106E-011	1	0.000000E+000
1	11.05154279	1.679106E-011	3.291057E-012	0	0.000000E+000
1	11.05156671	3.291057E-012	1.679106E-011	1	0.000000E+000
1	11.05163518	1.679106E-011	3.291057E-012	0	0.000000E+000
1	11.05169597	3.291057E-012	1.679106E-011	1	0.000000E+000
1	11.05182845	1.679106E-011	3.291057E-012	0	0.000000E+000
1	11.05198072	3.291057E-012	1.679106E-011	1	0.000000E+000
1	11.05220596	1.679106E-011	3.291057E-012	0	0.000000E+000
1	11.05226991	3.291057E-012	1.679106E-011	1	0.000000E+000
1	11.05228972	1.679106E-011	3.291057E-012	0	0.000000E+000
1	11.05231170	3.291057E-012	1.679106E-011	1	0.000000E+000
1	11.05256920	1.679106E-011	3.291057E-012	0	0.000000E+000
1	11.05259016	3.291057E-012	1.679106E-011	1	0.000000E+000
1	11.05261478	1.679106E-011	3.291057E-012	0	0.000000E+000
1	11.05264023	3.291057E-012	1.679106E-011	1	0.000000E+000
1	11.05282613	1.679106E-011	3.291057E-012	0	0.000000E+000
1	11.05286226	3.291057E-012	1.679106E-011	1	0.000000E+000
1	11.05305678	1.679106E-011	3.291057E-012	0	0.000000E+000
1	11.05306993	3.291057E-012	1.679106E-011	1	0.000000E+000
1	11.05344775	1.679106E-011	3.291057E-012	0	0.000000E+000
1	11.05346661	3.291057E-012	1.679106E-011	1	0.000000E+000
1	11.05370187	1.679106E-011	3.291057E-012	0	0.000000E+000
1	11.11535984	3.291057E-012	1.679106E-011	1	0.000000E+000
1	11.11539679	1.679106E-011	3.291057E-012	0	0.000000E+000
1	11.11543013	3.291057E-012	1.679106E-011	1	0.000000E+000
1	11.11607390	1.679106E-011	3.291057E-012	0	0.000000E+000
1	11.11608263	3.291057E-012	1.679106E-011	1	0.000000E+000
1	11.11635397	1.679106E-011	3.291057E-012	0	0.000000E+000
1	11.11639422	3.291057E-012	1.679106E-011	1	0.000000E+000
1	11.11644384	1.679106E-011	3.291057E-012	0	0.000000E+000
1	11.11646363	3.291057E-012	1.679106E-011	1	0.000000E+000
1	11.11650384	1.679106E-011	3.291057E-012	0	0.000000E+000
1	11.11654688	3.291057E-012	1.679106E-011	1	0.000000E+000
1	11.11677676	1.679106E-011	3.291057E-012	0	0.000000E+000
1	11.11682652	3.291057E-012	1.679106E-011	1	0.000000E+000
1	11.11687619	1.679106E-011	3.291057E-012	0	0.000000E+000
1	11.11688934	3.291057E-012	1.679106E-011	1	0.000000E+000
1	11.11720757	1.679106E-011	3.291057E-012	0	0.000000E+000
1	11.11747852	3.291057E-012	1.679106E-011	1	0.000000E+000
1	11.11829171	1.679106E-011	3.291057E-012	0	0.000000E+000
1	11.11834671	3.291057E-012	1.679106E-011	1	0.000000E+000
1	11.11846034	1.679106E-011	3.291057E-012	0	0.000000E+000
1	11.11848522	3.291057E-012	1.679106E-011	1	0.000000E+000
1	11.11849652	1.679106E-011	3.291057E-012	0	0.000000E+000
1	11.11858758	3.291057E-012	1.679106E-011	1	0.000000E+000
1	11.11880390	1.679106E-011	3.291057E-012	0	0.000000E+000
1	11.11883373	3.291057E-012	1.679106E-011	1	0.000000E+000
1	11.11897535	1.679106E-011	3.291057E-012	0	0.000000E+000
1	11.11898866	3.291057E-012	1.679106E-011	1	0.000000E+000
1	11.11942423	1.679106E-011	3.291057E-012	0	0.000000E+000
1	11.11943334	3.291057E-012	1.679106E-011	1	0.000000E+000
1	11.11953623	1.679106E-011	3.291057E-012	0	0.000000E+000
1	11.11956924	3.291057E-012	1.679106E-011	1	0.000000E+000
1	11.11966296	1.679106E-011	3.291057E-012	0	0.000000E+000
1	11.11971339	3.291057E-012	1.679106E-011	1	0.000000E+000
1	11.11974612	1.679106E-011	3.291057E-012	0	0.000000E+000
1	11.11981191	3.291057E-012	1.679106E-011	1	0.000000E+000
1	11.11990395	1.679106E-011	3.291057E-012	0	0.000000E+000
1	11.11994210	3.291057E-012	1.679106E-011	1	0.000000E+000
1	11.11999939	1.679106E-011	3.291057E-012	0	0.000000E+000
1	11.12001953	3.291057E-012	1.679106E-011	1	0.000000E+000
1	11.12005589	1.679106E-011	3.291057E-012	0	0.000000E+000
1	11.12007323	3.291057E-012	1.679106E-011	1	0.000000E+000
1	11.12012145	1.679106E-011	3.291057E-012	0	0.000000E+000
1	11.12016313	3.291057E-012	1.679106E-011	1	0.000000E+000
1	11.12026877	1.679106E-011	3.291057E-012	0	0.000000E+000
1	11.12029308	3.291057E-012	1.679106E-011	1	0.000000E+000
1	11.12040943	1.679106E-011	3.291057E-012	0	0.000000E+000
1	11.12044130	3.291057E-012	1.679106E-011	1	0.000000E+000
1	11.12113448	1.679106E-011	3.291057E-012	0	0.000000E+000
1	11.12119788	3.291057E-012	1.679106E-011	1	0.000000E+000
1	11.12165554	1.679106E-011	3.291057E-012	0	0.000000E+000
1	11.12166248	3.291057E-012	1.679106E-011	1	0.000000E+000
1	11.12171219	1.679106E-011	3.291057E-012	0	0.000000E+000
1	11.12173133	3.291057E-012	1.679106E-011	1	0.000000E+000
1	11.12189314	1.679106E-011	3.291057E-012	0	0.000000E+000
1	11.12193614	3.291057E-012	1.679106E-011	1	0.000000E+000
1	11.12289057	1.679106E-011	3.291057E-012	0	0.000000E+000
1	11.12315998	3.291057E-012	1.679106E-011	1	0.000000E+000
1	11.12320744	1.679106E-011	3.291057E-012	0	0.000000E+000
1	11.12323186	3.291057E-012	1.679106E-011	1	0.000000E+000
1	11.12349323	1.679106E-011	3.291057E-012	0	0.000000E+000
1	11.12352914	3.291057E-012	1.679106E-011	1	0.000000E+000
1	11.12355897	1.679106E-011	3.291057E-012	0	0.000000E+000
1	11.12364097	3.291057E-012	1.679106E-011	1	0.000000E+000
1	11.12384718	1.679106E-011	3.291057E-012	0	0.000000E+000
1	11.12387550	3.291057E-012	1.679106E-011	1	0.000000E+000
1	11.12397237	1.679106E-011	3.291057E-012	0	0.000000E+000
1	11.12401160	3.291057E-012	1.679106E-011	1	0.000000E+000
1	11.12406698	1.679106E-011	3.291057E-012	0	0.000000E+000
1	11.12412725	3.291057E-012	1.679106E-011	1	0.000000E+000
1	11.12426294	1.679106E-011	3.291057E-012	0	0.000000E+000
1	11.12431120	3.291057E-012	1.679106E-011	1	0.000000E+000
1	11.12442949	1.679106E-011	3.291057E-012	0	0.000000E+000
1	11.12453323	3.291057E-012	1.679106E-011	1	0.000000E+000
1	11.12471918	1.679106E-011	3.291057E-012	0	0.000000E+000
1	11.12475539	3.291057E-012	1.679106E-011	1	0.000000E+000
1	11.12479976	1.679106E-011	3.291057E-012	0	0.000000E+000
1	11.12486287	3.291057E-012	1.679106E-011	1	0.000000E+000
1	11.12490293	1.679106E-011	3.291057E-012	0	0.000000E+000
1	11.12493990	3.291057E-012	1.679106E-011	1	0.000000E+000
1	11.12505435	1.679106E-011	3.291057E-012	0	0.000000E+000
1	11.12506463	3.291057E-012	1.679106E-011	1	0.000000E+000
1	11.12509091	1.679106E-011	3.291057E-012	0	0.000000E+000
1	11.12511553	3.291057E-012	1.679106E-011	1	0.000000E+000
1	11.12513166	1.679106E-011	3.291057E-012	0	0.000000E+000
1	11.12521312	3.291057E-012	1.679106E-011	1	0.000000E+000
1	11.12525449	1.679106E-011	3.291057E-012	0	0.000000E+000
1	11.12526859	3.291057E-012	1.679106E-011	1	0.000000E+000
1	11.12533828	1.679106E-011	3.291057E-012	0	0.000000E+000
1	11.12536315	3.291057E-012	1.679106E-011	1	0.000000E+000
1	11.12542032	1.679106E-011	3.291057E-012	0	0.000000E+000
1	11.12545265	3.291057E-012	1.679106E-011	1	0.000000E+000
1	11.12547369	1.679106E-011	3.291057E-012	0	0.000000E+000
1	11.12547879	3.291057E-012	1.679106E-011	1	0.000000E+000
1	11.12562792	1.679106E-011	3.291057E-012	0	0.000000E+000
1	11.12564180	3.291057E-012	1.679106E-011	1	0.000000E+000
1	11.12613255	1.679106E-011	3.291057E-012	0	0.000000E+000
1	11.12616271	3.291057E-012	1.679106E-011	1	0.000000E+000
1	11.12635209	1.679106E-011	3.291057E-012	0	0.000000E+000
1	11.12637490	3.291057E-012	1.679106E-011	1	0.000000E+000
1	11.12642085	1.679106E-011	3.291057E-012	0	0.000000E+000
1	11.12644591	3.291057E-012	1.679106E-011	1	0.000000E+000
1	11.12660362	1.679106E-011	3.291057E-012	0	0.000000E+000
1	11.12664093	3.291057E-012	1.679106E-011	1	0.000000E+000
1	11.12671380	1.679106E-011	3.291057E-012	0	0.000000E+000
1	11.12675618	3.291057E-012	1.679106E-011	1	0.000000E+000
1	11.12685788	1.679106E-011	3.291057E-012	0	0.000000E+000
1	11.12686505	3.291057E-012	1.679106E-011	1	0.000000E+000
1	11.12693292	1.679106E-011	3.291057E-012	0	0.000000E+000
1	11.12695231	3.291057E-012	1.679106E-011	1	0.000000E+000
1	11.12698431	1.679106E-011	3.291057E-012	0	0.000000E+000
1	11.12712981	3.291057E-012	1.679106E-011	1	0.000000E+000
1	11.12723116	1.679106E-011	3.291057E-012	0	0.000000E+000
1	11.12737670	3.291057E-012	1.679106E-011	1	0.000000E+000
1	11.12746275	1.679106E-011	3.291057E-012	0	0.000000E+000
1	11.12748295	3.291057E-012	1.679106E-011	1	0.000000E+000
1	11.12752022	1.679106E-011	3.291057E-012	0	0.000000E+000
1	11.12762463	3.291057E-012	1.679106E-011	1	0.000000E+000
1	11.12813589	1.679106E-011	3.291057E-012	0	0.000000E+000
1	11.12819435	3.291057E-012	1.679106E-011	1	0.000000E+000
1	11.12841629	1.679106E-011	3.291057E-012	0	0.000000E+000
1	11.12844735	3.291057E-012	1.679106E-011	1	0.000000E+000
1	11.12849766	1.679106E-011	3.291057E-012	0	0.000000E+000
1	11.12853025	3.291057E-012	1.679106E-011	1	0.000000E+000
1	11.12877473	1.679106E-011	3.291057E-012	0	0.000000E+000
1	11.12879783	3.291057E-012	1.679106E-011	1	0.000000E+000
1	11.12887411	1.679106E-011	3.291057E-012	0	0.000000E+000
1	11.12890998	3.291057E-012	1.679106E-011	1	0.000000E+000
1	11.12894599	1.679106E-011	3.291057E-012	0	0.000000E+000
1	11.12898295	3.291057E-012	1.679106E-011	1	0.000000E+000
1	11.12936031	1.679106E-011	3.291057E-012	0	0.000000E+000
1	11.12939646	3.291057E-012	1.679106E-011	1	0.000000E+000
1	11.12942257	1.679106E-011	3.291057E-012	0	0.000000E+000
1	11.12943885	3.291057E-012	1.679106E-011	1	0.000000E+000
1	11.12979812	1.679106E-011	3.291057E-012	0	0.000000E+000
1	11.12981806	3.291057E-012	1.679106E-011	1	0.000000E+000
1	11.13087578	1.679106E-011	3.291057E-012	0	0.000000E+000
1	11.13091864	3.291057E-012	1.679106E-011	1	0.000000E+000
1	11.13105220	1.679106E-011	3.291057E-012	0	0.000000E+000
1	11.13110559	3.291057E-012	1.679106E-011	1	0.000000E+000
1	11.13141879	1.679106E-011	3.291057E-012	0	0.000000E+000
1	11.13145294	3.291057E-012	1.679106E-011	1	0.000000E+000
1	11.13156428	1.679106E-011	3.291057E-012	0	0.000000E+000
1	11.13163664	3.291057E-012	1.679106E-011	1	0.000000E+000
1	11.13180378	1.679106E-011	3.291057E-012	0	0.000000E+000
1	11.13184780	3.291057E-012	1.679106E-011	1	0.000000E+000
1	11.13198732	1.679106E-011	3.291057E-012	0	0.000000E+000
1	11.13204085	3.291057E-012	1.679106E-011	1	0.000000E+000
1	11.13244495	1.679106E-011	3.291057E-012	0	0.000000E+000
1	11.13246172	3.291057E-012	1.679106E-011	1	0.000000E+000
1	11.13304626	1.679106E-011	3.291057E-012	0	0.000000E+000
1	11.13315524	3.291057E-012	1.679106E-011	1	0.000000E+000
1	11.13322610	1.679106E-011	3.291057E-012	0	0.000000E+000
1	11.13327288	3.291057E-012	1.679106E-011	1	0.000000E+000
1	11.13333685	1.679106E-011	3.291057E-012	0	0.000000E+000
1	11.13335740	3.291057E-012	1.679106E-011	1	0.000000E+000
1	11.13339620	1.679106E-011	3.291057E-012	0	0.000000E+000
1	11.13343889	3.291057E-012	1.679106E-011	1	0.000000E+000
1	11.13365004	1.679106E-011	3.291057E-012	0	0.000000E+000
1	11.13368582	3.291057E-012	1.679106E-011	1	0.000000E+000
1	11.13399446	1.679106E-011	3.291057E-012	0	0.000000E+000
1	11.13401787	3.291057E-012	1.679106E-011	1	0.000000E+000
1	11.13453304	1.679106E-011	3.291057E-012	0	0.000000E+000
1	11.13455890	3.291057E-012	1.679106E-011	1	0.000000E+000
1	11.13458876	1.679106E-011	3.291057E-012	0	0.000000E+000
1	11.13459306	3.291057E-012	1.679106E-011	1	0.000000E+000
1	11.13462822	1.679106E-011	3.291057E-012	0	0.000000E+000
1	11.13467885	3.291057E-012	1.679106E-011	1	0.000000E+000
1	11.13470052	1.679106E-011	3.291057E-012	0	0.000000E+000
1	11.13473125	3.291057E-012	1.679106E-011	1	0.000000E+000
1	11.13492704	1.679106E-011	3.291057E-012	0	0.000000E+000
1	11.13501693	3.291057E-012	1.679106E-011	1	0.000000E+000
1	11.13503341	1.679106E-011	3.291057E-012	0	0.000000E+000
1	11.13509167	3.291057E-012	1.679106E-011	1	0.000000E+000
1	11.13517789	1.679106E-011	3.291057E-012	0	0.000000E+000
1	11.13534122	3.291057E-012	1.679106E-011	1	0.000000E+000
1	11.13544204	1.679106E-011	3.291057E-012	0	0.000000E+000
1	11.13545762	3.291057E-012	1.679106E-011	1	0.000000E+000
1	11.13550060	1.679106E-011	3.291057E-012	0	0.000000E+000
1	11.13555896	3.291057E-012	1.679106E-011	1	0.000000E+000
1	11.13577587	1.679106E-011	3.291057E-012	0	0.000000E+000
1	11.13580302	3.291057E-012	1.679106E-011	1	0.000000E+000
1	11.13592809	1.679106E-011	3.291057E-012	0	0.000000E+000
1	11.13592948	3.291057E-012	1.679106E-011	1	0.000000E+000
1	11.13598134	1.679106E-011	3.291057E-012	0	0.000000E+000
1	11.13612112	3.291057E-012	1.679106E-011	1	0.000000E+000
1	11.13613908	1.679106E-011	3.291057E-012	0	0.000000E+000
1	11.13622600	3.291057E-012	1.679106E-011	1	0.000000E+000
1	11.13657354	1.679106E-011	3.291057E-012	0	0.000000E+000
1	11.13658802	3.291057E-012	1.679106E-011	1	0.000000E+000
1	11.13676090	1.679106E-011	3.291057E-012	0	0.000000E+000
1	11.13683752	3.291057E-012	1.679106E-011	1	0.000000E+000
1	11.13718294	1.679106E-011	3.291057E-012	0	0.000000E+000
1	11.13721518	3.291057E-012	1.679106E-011	1	0.000000E+000
1	11.13782274	1.679106E-011	3.291057E-012	0	0.000000E+000
1	11.13788714	3.291057E-012	1.679106E-011	1	0.000000E+000
1	11.13852059	1.679106E-011	3.291057E-012	0	0.000000E+000
1	11.13859385	3.291057E-012	1.679106E-011	1	0.000000E+000
1	11.13866187	1.679106E-011	3.291057E-012	0	0.000000E+000
1	11.13869497	3.291057E-012	1.679106E-011	1	0.000000E+000
1	11.13897056	1.679106E-011	3.291057E-012	0	0.000000E+000
1	11.13899060	3.291057E-012	1.679106E-011	1	0.000000E+000
1	11.13913787	1.679106E-011	3.291057E-012	0	0.000000E+000
1	11.13917179	3.291057E-012	1.679106E-011	1	0.000000E+000
1	11.13925712	1.679106E-011	3.291057E-012	0	0.000000E+000
1	11.13928177	3.291057E-012	1.679106E-011	1	0.000000E+000
1	11.13953245	1.679106E-011	3.291057E-012	0	0.000000E+000
1	11.13956223	3.291057E-012	1.679106E-011	1	0.000000E+000
1	11.13973119	1.679106E-011	3.291057E-012	0	0.000000E+000
1	11.13975712	3.291057E-012	1.679106E-011	1	0.000000E+000
1	11.14017162	1.679106E-011	3.291057E-012	0	0.000000E+000
1	11.14019584	3.291057E-012	1.679106E-011	1	0.000000E+000
1	11.14029482	1.679106E-011	3.291057E-012	0	0.000000E+000
1	11.14030997	3.291057E-012	1.679106E-011	1	0.000000E+000
1	11.14045958	1.679106E-011	3.291057E-012	0	0.000000E+000
1	11.14048603	3.291057E-012	1.679106E-011	1	0.000000E+000
1	11.14077216	1.679106E-011	3.291057E-012	0	0.000000E+000
1	11.14082468	3.291057E-012	1.679106E-011	1	0.000000E+000
1	11.14144402	1.679106E-011	3.291057E-012	0	0.000000E+000
1	11.14146474	3.291057E-012	1.679106E-011	1	0.000000E+000
1	11.14162831	1.679106E-011	3.291057E-012	0	0.000000E+000
1	11.14166862	3.291057E-012	1.679106E-011	1	0.000000E+000
1	11.14193256	1.679106E-011	3.291057E-012	0	0.000000E+000
1	11.14198007	3.291057E-012	1.679106E-011	1	0.000000E+000
1	11.14199657	1.679106E-011	3.291057E-012	0	0.000000E+000
1	11.14207406	3.291057E-012	1.679106E-011	1	0.000000E+000
1	11.14225942	1.679106E-011	3.291057E-012	0	0.000000E+000
1	11.14229432	3.291057E-012	1.679106E-011	1	0.000000E+000
1	11.14237832	1.679106E-011	3.291057E-012	0	0.000000E+000
1	11.14240690	3.291057E-012	1.679106E-011	1	0.000000E+000
1	11.14280676	1.679106E-011	3.291057E-012	0	0.000000E+000
1	11.14285766	3.291057E-012	1.679106E-011	1	0.000000E+000
1	11.14290464	1.679106E-011	3.291057E-012	0	0.000000E+000
1	11.14291422	3.291057E-012	1.679106E-011	1	0.000000E+000
1	11.14311379	1.679106E-011	3.291057E-012	0	0.000000E+000
1	11.14320869	3.291057E-012	1.679106E-011	1	0.000000E+000
1	11.14386635	1.679106E-011	3.291057E-012	0	0.000000E+000
1	11.14387935	3.291057E-012	1.679106E-011	1	0.000000E+000
1	11.14395856	1.679106E-011	3.291057E-012	0	0.000000E+000
1	11.14397528	3.291057E-012	1.679106E-011	1	0.000000E+000
1	11.14429176	1.679106E-011	3.291057E-012	0	0.000000E+000
1	11.14435275	3.291057E-012	1.679106E-011	1	0.000000E+000
1	11.14437039	1.679106E-011	3.291057E-012	0	0.000000E+000
1	11.14440010	3.291057E-012	1.679106E-011	1	0.000000E+000
1	11.14449366	1.679106E-011	3.291057E-012	0	0.000000E+000
1	11.14451549	3.291057E-012	1.679106E-011	1	0.000000E+000
1	11.14476073	1.679106E-011	3.291057E-012	0	0.000000E+000
1	11.14477954	3.291057E-012	1.679106E-011	1	0.000000E+000
1	11.14504792	1.679106E-011	3.291057E-012	0	0.000000E+000
1	11.14505411	3.291057E-012	1.679106E-011	1	0.000000E+000
1	11.14523288	1.679106E-011	3.291057E-012	0	0.000000E+000
1	11.14528171	3.291057E-012	1.679106E-011	1	0.000000E+000
1	11.14538732	1.679106E-011	3.291057E-012	0	0.000000E+000
1	11.14546983	3.291057E-012	1.679106E-011	1	0.000000E+000
1	11.14559524	1.679106E-011	3.291057E-012	0	0.000000E+000
1	11.14560956	3.291057E-012	1.679106E-011	1	0.000000E+000
1	11.14573192	1.679106E-011	3.291057E-012	0	0.000000E+000
1	11.14574581	3.291057E-012	1.679106E-011	1	0.000000E+000
1	11.14587538	1.679106E-011	3.291057E-012	0	0.000000E+000
1	11.14589467	3.291057E-012	1.679106E-011	1	0.000000E+000
1	11.14632587	1.679106E-011	3.291057E-012	0	0.000000E+000
1	11.14665041	3.291057E-012	1.679106E-011	1	0.000000E+000
1	11.14680030	1.679106E-011	3.291057E-012	0	0.000000E+000
1	11.14697865	3.291057E-012	1.679106E-011	1	0.000000E+000
1	11.14725030	1.679106E-011	3.291057E-012	0	0.000000E+000
1	11.14726937	3.291057E-012	1.679106E-011	1	0.000000E+000
1	11.14766300	1.679106E-011	3.291057E-012	0	0.000000E+000
1	11.14774907	3.291057E-012	1.679106E-011	1	0.000000E+000
1	11.14777458	1.679106E-011	3.291057E-012	0	0.000000E+000
1	11.14780484	3.291057E-012	1.679106E-011	1	0.000000E+000
1	11.14802385	1.679106E-011	3.291057E-012	0	0.000000E+000
1	11.14804617	3.291057E-012	1.679106E-011	1	0.000000E+000
1	11.14811658	1.679106E-011	3.291057E-012	0	0.000000E+000
1	11.14813679	3.291057E-012	1.679106E-011	1	0.000000E+000
1	11.14852236	1.679106E-011	3.291057E-012	0	0.000000E+000
1	11.14865703	3.291057E-012	1.679106E-011	1	0.000000E+000
1	11.14878044	1.679106E-011	3.291057E-012	0	0.000000E+000
1	11.14892745	3.291057E-012	1.679106E-011	1	0.000000E+000
1	11.14924179	1.679106E-011	3.291057E-012	0	0.000000E+000
1	11.14939567	3.291057E-012	1.679106E-011	1	0.000000E+000
1	11.14977365	1.679106E-011	3.291057E-012	0	0.000000E+000
1	11.14983205	3.291057E-012	1.679106E-011	1	0.000000E+000
1	11.15005156	1.679106E-011	3.291057E-012	0	0.000000E+000
1	11.15017716	3.291057E-012	1.679106E-011	1	0.000000E+000
1	11.15028500	1.679106E-011	3.291057E-012	0	0.000000E+000
1	11.15031051	3.291057E-012	1.679106E-011	1	0.000000E+000
1	11.15045547	1.679106E-011	3.291057E-012	0	0.000000E+000
1	11.15046951	3.291057E-012	1.679106E-011	1	0.000000E+000
1	11.15055681	1.679106E-011	3.291057E-012	0	0.000000E+000
1	11.15057724	3.291057E-012	1.679106E-011	1	0.000000E+000
1	11.15066391	1.679106E-011	3.291057E-012	0	0.000000E+000
1	11.15068774	3.291057E-012	1.679106E-011	1	0.000000E+000
1	11.15090709	1.679106E-011	3.291057E-012	0	0.000000E+000
1	11.15092618	3.291057E-012	1.679106E-011	1	0.000000E+000
1	11.15137427	1.679106E-011	3.291057E-012	0	0.000000E+000
1	11.15148758	3.291057E-012	1.679106E-011	1	0.000000E+000
1	11.15157087	1.679106E-011	3.291057E-012	0	0.000000E+000
1	11.15164398	3.291057E-012	1.679106E-011	1	0.000000E+000
1	11.15216704	1.679106E-011	3.291057E-012	0	0.000000E+000
1	11.15217322	3.291057E-012	1.679106E-011	1	0.000000E+000
1	11.15242390	1.679106E-011	3.291057E-012	0	0.000000E+000
1	11.15250704	3.291057E-012	1.679106E-011	1	0.000000E+000
1	11.15268276	1.679106E-011	3.291057E-012	0	0.000000E+000
1	11.15278713	3.291057E-012	1.679106E-011	1	0.000000E+000
1	11.15316817	1.679106E-011	3.291057E-012	0	0.000000E+000
1	11.15326297	3.291057E-012	1.679106E-011	1	0.000000E+000
1	11.15337514	1.679106E-011	3.291057E-012	0	0.000000E+000
1	11.15339070	3.291057E-012	1.679106E-011	1	0.000000E+000
1	11.15350852	1.679106E-011	3.291057E-012	0	0.000000E+000
1	11.15354797	3.291057E-012	1.679106E-011	1	0.000000E+000
1	11.15418526	1.679106E-011	3.291057E-012	0	0.000000E+000
1	11.15431029	3.291057E-012	1.679106E-011	1	0.000000E+000
1	11.15493823	1.679106E-011	3.291057E-012	0	0.000000E+000
1	11.15496218	3.291057E-012	1.679106E-011	1	0.000000E+000
1	11.15508022	1.679106E-011	3.291057E-012	0	0.000000E+000
1	11.15510582	3.291057E-012	1.679106E-011	1	0.000000E+000
1	11.15517138	1.679106E-011	3.291057E-012	0	0.000000E+000
1	11.15520365	3.291057E-012	1.679106E-011	1	0.000000E+000
1	11.15528750	1.679106E-011	3.291057E-012	0	0.000000E+000
1	11.15530846	3.291057E-012	1.679106E-011	1	0.000000E+000
1	11.15535455	1.679106E-011	3.291057E-012	0	0.000000E+000
1	11.15537003	3.291057E-012	1.679106E-011	1	0.000000E+000
1	11.15575313	1.679106E-011	3.291057E-012	0	0.000000E+000
1	11.15579386	3.291057E-012	1.679106E-011	1	0.000000E+000
1	11.15587568	1.679106E-011	3.291057E-012	0	0.000000E+000
1	11.15590742	3.291057E-012	1.679106E-011	1	0.000000E+000
1	11.15623858	1.679106E-011	3.291057E-012	0	0.000000E+000
1	11.15625142	3.291057E-012	1.679106E-011	1	0.000000E+000
1	11.15629930	1.679106E-011	3.291057E-012	0	0.000000E+000
1	11.15631750	3.291057E-012	1.679106E-011	1	0.000000E+000
1	11.15639967	1.679106E-011	3.291057E-012	0	0.000000E+000
1	11.15642842	3.291057E-012	1.679106E-011	1	0.000000E+000
1	11.15652382	1.679106E-011	3.291057E-012	0	0.000000E+000
1	11.15654769	3.291057E-012	1.679106E-011	1	0.000000E+000
1	11.15666209	1.679106E-011	3.291057E-012	0	0.000000E+000
1	11.15668191	3.291057E-012	1.679106E-011	1	0.000000E+000
1	11.15672134	1.679106E-011	3.291057E-012	0	0.000000E+000
1	11.15673720	3.291057E-012	1.679106E-011	1	0.000000E+000
1	11.15690061	1.679106E-011	3.291057E-012	0	0.000000E+000
1	11.15693925	3.291057E-012	1.679106E-011	1	0.000000E+000
1	11.15698879	1.679106E-011	3.291057E-012	0	0.000000E+000
1	11.15700002	3.291057E-012	1.679106E-011	1	0.000000E+000
1	11.15747201	1.679106E-011	3.291057E-012	0	0.000000E+000
1	11.15770573	3.291057E-012	1.679106E-011	1	0.000000E+000
1	11.15774667	1.679106E-011	3.291057E-012	0	0.000000E+000
1	11.15776663	3.291057E-012	1.679106E-011	1	0.000000E+000
1	11.15796972	1.679106E-011	3.291057E-012	0	0.000000E+000
1	11.15797609	3.291057E-012	1.679106E-011	1	0.000000E+000
1	11.15801059	1.679106E-011	3.291057E-012	0	0.000000E+000
1	11.15807778	3.291057E-012	1.679106E-011	1	0.000000E+000
1	11.15814585	1.679106E-011	3.291057E-012	0	0.000000E+000
1	11.15819570	3.291057E-012	1.679106E-011	1	0.000000E+000
1	11.15826702	1.679106E-011	3.291057E-012	0	0.000000E+000
1	11.15831813	3.291057E-012	1.679106E-011	1	0.000000E+000
1	11.15836108	1.679106E-011	3.291057E-012	0	0.000000E+000
1	11.15836775	3.291057E-012	1.679106E-011	1	0.000000E+000
1	11.15841726	1.679106E-011	3.291057E-012	0	0.000000E+000
1	11.15845591	3.291057E-012	1.679106E-011	1	0.000000E+000
1	11.15851103	1.679106E-011	3.291057E-012	0	0.000000E+000
1	11.15857037	3.291057E-012	1.679106E-011	1	0.000000E+000
1	11.15878917	1.679106E-011	3.291057E-012	0	0.000000E+000
1	11.15884021	3.291057E-012	1.679106E-011	1	0.000000E+000
1	11.15898050	1.679106E-011	3.291057E-012	0	0.000000E+000
1	11.15898461	3.291057E-012	1.679106E-011	1	0.000000E+000
1	11.15902836	1.679106E-011	3.291057E-012	0	0.000000E+000
1	11.15909113	3.291057E-012	1.679106E-011	1	0.000000E+000
1	11.15936564	1.679106E-011	3.291057E-012	0	0.000000E+000
1	11.15936986	3.291057E-012	1.679106E-011	1	0.000000E+000
1	11.15950279	1.679106E-011	3.291057E-012	0	0.000000E+000
1	11.15952029	3.291057E-012	1.679106E-011	1	0.000000E+000
1	11.15959769	1.679106E-011	3.291057E-012	0	0.000000E+000
1	11.15960255	3.291057E-012	1.679106E-011	1	0.000000E+000
1	11.15982782	1.679106E-011	3.291057E-012	0	0.000000E+000
1	11.15990849	3.291057E-012	1.679106E-011	1	0.000000E+000
1	11.15999063	1.679106E-011	3.291057E-012	0	0.000000E+000
1	11.16006729	3.291057E-012	1.679106E-011	1	0.000000E+000
1	11.16054048	1.679106E-011	3.291057E-012	0	0.000000E+000
1	11.16055571	3.291057E-012	1.679106E-011	1	0.000000E+000
1	11.16138034	1.679106E-011	3.291057E-012	0	0.000000E+000
1	11.16143793	3.291057E-012	1.679106E-011	1	0.000000E+000
1	11.16153813	1.679106E-011	3.291057E-012	0	0.000000E+000
1	11.16155214	3.291057E-012	1.679106E-011	1	0.000000E+000
1	11.16159573	1.679106E-011	3.291057E-012	0	0.000000E+000
1	11.16161757	3.291057E-012	1.679106E-011	1	0.000000E+000
1	11.16170440	1.679106E-011	3.291057E-012	0	0.000000E+000
1	11.16171621	3.291057E-012	1.679106E-011	1	0.000000E+000
1	11.16186300	1.679106E-011	3.291057E-012	0	0.000000E+000
1	11.16189566	3.291057E-012	1.679106E-011	1	0.000000E+000
1	11.16302541	1.679106E-011	3.291057E-012	0	0.000000E+000
1	11.16303597	3.291057E-012	1.679106E-011	1	0.000000E+000
1	11.16308254	1.679106E-011	3.291057E-012	0	0.000000E+000
1	11.16309364	3.291057E-012	1.679106E-011	1	0.000000E+000
1	11.16339718	1.679106E-011	3.291057E-012	0	0.000000E+000
1	11.16341921	3.291057E-012	1.679106E-011	1	0.000000E+000
1	11.16354382	1.679106E-011	3.291057E-012	0	0.000000E+000
1	11.16357086	3.291057E-012	1.679106E-011	1	0.000000E+000
1	11.16374468	1.679106E-011	3.291057E-012	0	0.000000E+000
1	11.16379787	3.291057E-012	1.679106E-011	1	0.000000E+000
1	11.16448123	1.679106E-011	3.291057E-012	0	0.000000E+000
1	11.16452213	3.291057E-012	1.679106E-011	1	0.000000E+000
1	11.16485301	1.679106E-011	3.291057E-012	0	0.000000E+000
1	11.16498099	3.291057E-012	1.679106E-011	1	0.000000E+000
1	11.16525447	1.679106E-011	3.291057E-012	0	0.000000E+000
1	11.16526060	3.291057E-012	1.679106E-011	1	0.000000E+000
1	11.16529428	1.679106E-011	3.291057E-012	0	0.000000E+000
1	11.16531050	3.291057E-012	1.679106E-011	1	0.000000E+000
1	11.16580783	1.679106E-011	3.291057E-012	0	0.000000E+000
1	11.16583921	3.291057E-012	1.679106E-011	1	0.000000E+000
1	11.16587546	1.679106E-011	3.291057E-012	0	0.000000E+000
1	11.16590429	3.291057E-012	1.679106E-011	1	0.000000E+000
1	11.16592611	1.679106E-011	3.291057E-012	0	0.000000E+000
1	11.16595603	3.291057E-012	1.679106E-011	1	0.000000E+000
1	11.16622462	1.679106E-011	3.291057E-012	0	0.000000E+000
1	11.16625755	3.291057E-012	1.679106E-011	1	0.000000E+000
1	11.16638020	1.679106E-011	3.291057E-012	0	0.000000E+000
1	11.16644545	3.291057E-012	1.679106E-011	1	0.000000E+000
1	11.16648284	1.679106E-011	3.291057E-012	0	0.000000E+000
1	11.16653021	3.291057E-012	1.679106E-011	1	0.000000E+000
1	11.16661393	1.679106E-011	3.291057E-012	0	0.000000E+000
1	11.16670098	3.291057E-012	1.679106E-011	1	0.000000E+000
1	11.16675379	1.679106E-011	3.291057E-012	0	0.000000E+000
1	11.16678811	3.291057E-012	1.679106E-011	1	0.000000E+000
1	11.16717280	1.679106E-011	3.291057E-012	0	0.000000E+000
1	11.16719637	3.291057E-012	1.679106E-011	1	0.000000E+000
1	11.16726318	1.679106E-011	3.291057E-012	0	0.000000E+000
1	11.16728204	3.291057E-012	1.679106E-011	1	0.000000E+000
1	11.16769208	1.679106E-011	3.291057E-012	0	0.000000E+000
1	11.16770908	3.291057E-012	1.679106E-011	1	0.000000E+000
1	11.16777224	1.679106E-011	3.291057E-012	0	0.000000E+000
1	11.16777937	3.291057E-012	1.679106E-011	1	0.000000E+000
1	11.16784408	1.679106E-011	3.291057E-012	0	0.000000E+000
1	11.16811675	3.291057E-012	1.679106E-011	1	0.000000E+000
1	11.16812382	1.679106E-011	3.291057E-012	0	0.000000E+000
1	11.16817581	3.291057E-012	1.679106E-011	1	0.000000E+000
1	11.16826798	1.679106E-011	3.291057E-012	0	0.000000E+000
1	11.16830208	3.291057E-012	1.679106E-011	1	0.000000E+000
1	11.16836395	1.679106E-011	3.291057E-012	0	0.000000E+000
1	11.16838758	3.291057E-012	1.679106E-011	1	0.000000E+000
1	11.16855189	1.679106E-011	3.291057E-012	0	0.000000E+000
1	11.21589974	3.291057E-012	1.679106E-011	1	0.000000E+000
1	11.21604668	1.679106E-011	3.291057E-012	0	0.000000E+000
1	11.21606551	3.291057E-012	1.679106E-011	1	0.000000E+000
1	11.21615857	1.679106E-011	3.291057E-012	0	0.000000E+000
1	11.21624896	3.291057E-012	1.679106E-011	1	0.000000E+000
1	11.21630189	1.679106E-011	3.291057E-012	0	0.000000E+000
1	11.21630779	3.291057E-012	1.679106E-011	1	0.000000E+000
1	11.21636951	1.679106E-011	3.291057E-012	0	0.000000E+000
1	11.21640724	3.291057E-012	1.679106E-011	1	0.000000E+000
1	11.21644461	1.679106E-011	3.291057E-012	0	0.000000E+000
1	11.21663754	3.291057E-012	1.679106E-011	1	0.000000E+000
1	11.21682211	1.679106E-011	3.291057E-012	0	0.000000E+000
1	11.21683593	3.291057E-012	1.679106E-011	1	0.000000E+000
1	11.21719695	1.679106E-011	3.291057E-012	0	0.000000E+000
1	11.21722469	3.291057E-012	1.679106E-011	1	0.000000E+000
1	11.21736497	1.679106E-011	3.291057E-012	0	0.000000E+000
1	11.21737392	3.291057E-012	1.679106E-011	1	0.000000E+000
1	11.21761275	1.679106E-011	3.291057E-012	0	0.000000E+000
1	11.21782034	3.291057E-012	1.679106E-011	1	0.000000E+000
1	11.21795788	1.679106E-011	3.291057E-012	0	0.000000E+000
1	11.21798031	3.291057E-012	1.679106E-011	1	0.000000E+000
1	11.21805846	1.679106E-011	3.291057E-012	0	0.000000E+000
1	11.21806409	3.291057E-012	1.679106E-011	1	0.000000E+000
1	11.21873066	1.679106E-011	3.291057E-012	0	0.000000E+000
1	11.21877086	3.291057E-012	1.679106E-011	1	0.000000E+000
1	11.21887494	1.679106E-011	3.291057E-012	0	0.000000E+000
1	11.21892095	3.291057E-012	1.679106E-011	1	0.000000E+000
1	11.21925044	1.679106E-011	3.291057E-012	0	0.000000E+000
1	11.21927545	3.291057E-012	1.679106E-011	1	0.000000E+000
1	11.21933149	1.679106E-011	3.291057E-012	0	0.000000E+000
1	11.21936713	3.291057E-012	1.679106E-011	1	0.000000E+000
1	11.21952099	1.679106E-011	3.291057E-012	0	0.000000E+000
1	11.21955219	3.291057E-012	1.679106E-011	1	0.000000E+000
1	11.21963211	1.679106E-011	3.291057E-012	0	0.000000E+000
1	11.21966563	3.291057E-012	1.679106E-011	1	0.000000E+000
1	11.22000091	1.679106E-011	3.291057E-012	0	0.000000E+000
1	11.22003355	3.291057E-012	1.679106E-011	1	0.000000E+000
1	11.22021017	1.679106E-011	3.291057E-012	0	0.000000E+000
1	11.22039746	3.291057E-012	1.679106E-011	1	0.000000E+000
1	11.22062004	1.679106E-011	3.291057E-012	0	0.000000E+000
1	11.22064699	3.291057E-012	1.679106E-011	1	0.000000E+000
1	11.22098913	1.679106E-011	3.291057E-012	0	0.000000E+000
1	11.22101371	3.291057E-012	1.679106E-011	1	0.000000E+000
1	11.22137053	1.679106E-011	3.291057E-012	0	0.000000E+000
1	11.22168815	3.291057E-012	1.679106E-011	1	0.000000E+000
1	11.22191169	1.679106E-011	3.291057E-012	0	0.000000E+000
1	11.22194432	3.291057E-012	1.679106E-011	1	0.000000E+000
1	11.22223115	1.679106E-011	3.291057E-012	0	0.000000E+000
1	11.22227892	3.291057E-012	1.679106E-011	1	0.000000E+000
1	11.22231148	1.679106E-011	3.291057E-012	0	0.000000E+000
1	11.22236094	3.291057E-012	1.679106E-011	1	0.000000E+000
1	11.22248430	1.679106E-011	3.291057E-012	0	0.000000E+000
1	11.22252103	3.291057E-012	1.679106E-011	1	0.000000E+000
1	11.22292784	1.679106E-011	3.291057E-012	0	0.000000E+000
1	11.22294193	3.291057E-012	1.679106E-011	1	0.000000E+000
1	11.22349362	1.679106E-011	3.291057E-012	0	0.000000E+000
1	11.22355993	3.291057E-012	1.679106E-011	1	0.000000E+000
1	11.22385455	1.679106E-011	3.291057E-012	0	0.000000E+000
1	11.22387233	3.291057E-012	1.679106E-011	1	0.000000E+000
1	11.22393087	1.679106E-011	3.291057E-012	0	0.000000E+000
1	11.22395209	3.291057E-012	1.679106E-011	1	0.000000E+000
1	11.22400660	1.679106E-011	3.291057E-012	0	0.000000E+000
1	11.22404578	3.291057E-012	1.679106E-011	1	0.000000E+000
1	11.22440591	1.679106E-011	3.291057E-012	0	0.000000E+000
1	11.22441749	3.291057E-012	1.679106E-011	1	0.000000E+000
1	11.22450482	1.679106E-011	3.291057E-012	0	0.000000E+000
1	11.22453695	3.291057E-012	1.679106E-011	1	0.000000E+000
1	11.22459172	1.679106E-011	3.291057E-012	0	0.000000E+000
1	11.22463097	3.291057E-012	1.679106E-011	1	0.000000E+000
1	11.22485003	1.679106E-011	3.291057E-012	0	0.000000E+000
1	11.22489746	3.291057E-012	1.679106E-011	1	0.000000E+000
1	11.22510605	1.679106E-011	3.291057E-012	0	0.000000E+000
1	11.22514315	3.291057E-012	1.679106E-011	1	0.000000E+000
1	11.22526584	1.679106E-011	3.291057E-012	0	0.000000E+000
1	11.22529805	3.291057E-012	1.679106E-011	1	0.000000E+000
1	11.22541170	1.679106E-011	3.291057E-012	0	0.000000E+000
1	11.22543664	3.291057E-012	1.679106E-011	1	0.000000E+000
1	11.22561566	1.679106E-011	3.291057E-012	0	0.000000E+000
1	11.22566411	3.291057E-012	1.679106E-011	1	0.000000E+000
1	11.22586390	1.679106E-011	3.291057E-012	0	0.000000E+000
1	11.22589968	3.291057E-012	1.679106E-011	1	0.000000E+000
1	11.22644978	1.679106E-011	3.291057E-012	0	0.000000E+000
1	11.22651195	3.291057E-012	1.679106E-011	1	0.000000E+000
1	11.22656582	1.679106E-011	3.291057E-012	0	0.000000E+000
1	11.22657713	3.291057E-012	1.679106E-011	1	0.000000E+000
1	11.22658936	1.679106E-011	3.291057E-012	0	0.000000E+000
1	11.22687487	3.291057E-012	1.679106E-011	1	0.000000E+000
1	11.22721099	1.679106E-011	3.291057E-012	0	0.000000E+000
1	11.22726762	3.291057E-012	1.679106E-011	1	0.000000E+000
1	11.22767178	1.679106E-011	3.291057E-012	0	0.000000E+000
1	11.22768829	3.291057E-012	1.679106E-011	1	0.000000E+000
1	11.22797780	1.679106E-011	3.291057E-012	0	0.000000E+000
1	11.22804430	3.291057E-012	1.679106E-011	1	0.000000E+000
1	11.22817562	1.679106E-011	3.291057E-012	0	0.000000E+000
1	11.22820096	3.291057E-012	1.679106E-011	1	0.000000E+000
1	11.22855940	1.679106E-011	3.291057E-012	0	0.000000E+000
1	11.22861142	3.291057E-012	1.679106E-011	1	0.000000E+000
1	11.22864924	1.679106E-011	3.291057E-012	0	0.000000E+000
1	11.22867952	3.291057E-012	1.679106E-011	1	0.000000E+000
1	11.22874219	1.679106E-011	3.291057E-012	0	0.000000E+000
1	11.22877755	3.291057E-012	1.679106E-011	1	0.000000E+000
1	11.22898127	1.679106E-011	3.291057E-012	0	0.000000E+000
1	11.22899202	3.291057E-012	1.679106E-011	1	0.000000E+000
1	11.22952309	1.679106E-011	3.291057E-012	0	0.000000E+000
1	11.22962006	3.291057E-012	1.679106E-011	1	0.000000E+000
1	11.22964867	1.679106E-011	3.291057E-012	0	0.000000E+000
1	11.22965971	3.291057E-012	1.679106E-011	1	0.000000E+000
1	11.22970901	1.679106E-011	3.291057E-012	0	0.000000E+000
1	11.22974570	3.291057E-012	1.679106E-011	1	0.000000E+000
1	11.22979412	1.679106E-011	3.291057E-012	0	0.000000E+000
1	11.22980750	3.291057E-012	1.679106E-011	1	0.000000E+000
1	11.23005683	1.679106E-011	3.291057E-012	0	0.000000E+000
1	11.23015402	3.291057E-012	1.679106E-011	1	0.000000E+000
1	11.23022156	1.679106E-011	3.291057E-012	0	0.000000E+000
1	11.23025183	3.291057E-012	1.679106E-011	1	0.000000E+000
1	11.23032673	1.679106E-011	3.291057E-012	0	0.000000E+000
1	11.23037834	3.291057E-012	1.679106E-011	1	0.000000E+000
1	11.23050389	1.679106E-011	3.291057E-012	0	0.000000E+000
1	11.23059345	3.291057E-012	1.679106E-011	1	0.000000E+000
1	11.23064984	1.679106E-011	3.291057E-012	0	0.000000E+000
1	11.23066020	3.291057E-012	1.679106E-011	1	0.000000E+000
1	11.23069802	1.679106E-011	3.291057E-012	0	0.000000E+000
1	11.23071231	3.291057E-012	1.679106E-011	1	0.000000E+000
1	11.23078107	1.679106E-011	3.291057E-012	0	0.000000E+000
1	11.23079561	3.291057E-012	1.679106E-011	1	0.000000E+000
1	11.23094041	1.679106E-011	3.291057E-012	0	0.000000E+000
1	11.23118712	3.291057E-012	1.679106E-011	1	0.000000E+000
1	11.23139296	1.679106E-011	3.291057E-012	0	0.000000E+000
1	11.23146603	3.291057E-012	1.679106E-011	1	0.000000E+000
1	11.23196496	1.679106E-011	3.291057E-012	0	0.000000E+000
1	11.23198858	3.291057E-012	1.679106E-011	1	0.000000E+000
1	11.23204574	1.679106E-011	3.291057E-012	0	0.000000E+000
1	11.23205866	3.291057E-012	1.679106E-011	1	0.000000E+000
1	11.23259712	1.679106E-011	3.291057E-012	0	0.000000E+000
1	11.23261842	3.291057E-012	1.679106E-011	1	0.000000E+000
1	11.23264292	1.679106E-011	3.291057E-012	0	0.000000E+000
1	11.23270316	3.291057E-012	1.679106E-011	1	0.000000E+000
1	11.23293605	1.679106E-011	3.291057E-012	0	0.000000E+000
1	11.23296919	3.291057E-012	1.679106E-011	1	0.000000E+000
1	11.23308912	1.679106E-011	3.291057E-012	0	0.000000E+000
1	11.23314442	3.291057E-012	1.679106E-011	1	0.000000E+000
1	11.23325901	1.679106E-011	3.291057E-012	0	0.000000E+000
1	11.23328697	3.291057E-012	1.679106E-011	1	0.000000E+000
1	11.23336312	1.679106E-011	3.291057E-012	0	0.000000E+000
1	11.23339087	3.291057E-012	1.679106E-011	1	0.000000E+000
1	11.23342092	1.679106E-011	3.291057E-012	0	0.000000E+000
1	11.23345205	3.291057E-012	1.679106E-011	1	0.000000E+000
1	11.23348586	1.679106E-011	3.291057E-012	0	0.000000E+000
1	11.23353568	3.291057E-012	1.679106E-011	1	0.000000E+000
1	11.23363822	1.679106E-011	3.291057E-012	0	0.000000E+000
1	11.23367503	3.291057E-012	1.679106E-011	1	0.000000E+000
1	11.23403579	1.679106E-011	3.291057E-012	0	0.000000E+000
1	11.23407644	3.291057E-012	1.679106E-011	1	0.000000E+000
1	11.23448025	1.679106E-011	3.291057E-012	0	0.000000E+000
1	11.23452253	3.291057E-012	1.679106E-011	1	0.000000E+000
1	11.23459735	1.679106E-011	3.291057E-012	0	0.000000E+000
1	11.23463094	3.291057E-012	1.679106E-011	1	0.000000E+000
1	11.23521143	1.679106E-011	3.291057E-012	0	0.000000E+000
1	11.23526654	3.291057E-012	1.679106E-011	1	0.000000E+000
1	11.23529097	1.679106E-011	3.291057E-012	0	0.000000E+000
1	11.23532984	3.291057E-012	1.679106E-011	1	0.000000E+000
1	11.23548354	1.679106E-011	3.291057E-012	0	0.000000E+000
1	11.23550524	3.291057E-012	1.679106E-011	1	0.000000E+000
1	11.23559155	1.679106E-011	3.291057E-012	0	0.000000E+000
1	11.23564342	3.291057E-012	1.679106E-011	1	0.000000E+000
1	11.23569700	1.679106E-011	3.291057E-012	0	0.000000E+000
1	11.23572896	3.291057E-012	1.679106E-011	1	0.000000E+000
1	11.23576762	1.679106E-011	3.291057E-012	0	0.000000E+000
1	11.23578282	3.291057E-012	1.679106E-011	1	0.000000E+000
1	11.23597626	1.679106E-011	3.291057E-012	0	0.000000E+000
1	11.23601599	3.291057E-012	1.679106E-011	1	0.000000E+000
1	11.23612653	1.679106E-011	3.291057E-012	0	0.000000E+000
1	11.23616237	3.291057E-012	1.679106E-011	1	0.000000E+000
1	11.23619972	1.679106E-011	3.291057E-012	0	0.000000E+000
1	11.23620811	3.291057E-012	1.679106E-011	1	0.000000E+000
1	11.23652553	1.679106E-011	3.291057E-012	0	0.000000E+000
1	11.23658123	3.291057E-012	1.679106E-011	1	0.000000E+000
1	11.23675250	1.679106E-011	3.291057E-012	0	0.000000E+000
1	11.23677698	3.291057E-012	1.679106E-011	1	0.000000E+000
1	11.23681392	1.679106E-011	3.291057E-012	0	0.000000E+000
1	11.23704959	3.291057E-012	1.679106E-011	1	0.000000E+000
1	11.23710860	1.679106E-011	3.291057E-012	0	0.000000E+000
1	11.23713750	3.291057E-012	1.679106E-011	1	0.000000E+000
1	11.23719397	1.679106E-011	3.291057E-012	0	0.000000E+000
1	11.23721618	3.291057E-012	1.679106E-011	1	0.000000E+000
1	11.23765370	1.679106E-011	3.291057E-012	0	0.000000E+000
1	11.23789216	3.291057E-012	1.679106E-011	1	0.000000E+000
1	11.23799265	1.679106E-011	3.291057E-012	0	0.000000E+000
1	11.23819598	3.291057E-012	1.679106E-011	1	0.000000E+000
1	11.23824734	1.679106E-011	3.291057E-012	0	0.000000E+000
1	11.23847987	3.291057E-012	1.679106E-011	1	0.000000E+000
1	11.23867099	1.679106E-011	3.291057E-012	0	0.000000E+000
1	11.23868273	3.291057E-012	1.679106E-011	1	0.000000E+000
1	11.23871644	1.679106E-011	3.291057E-012	0	0.000000E+000
1	11.23873379	3.291057E-012	1.679106E-011	1	0.000000E+000
1	11.23880326	1.679106E-011	3.291057E-012	0	0.000000E+000
1	11.23880661	3.291057E-012	1.679106E-011	1	0.000000E+000
1	11.23892888	1.679106E-011	3.291057E-012	0	0.000000E+000
1	11.23898414	3.291057E-012	1.679106E-011	1	0.000000E+000
1	11.23911707	1.679106E-011	3.291057E-012	0	0.000000E+000
1	11.23917306	3.291057E-012	1.679106E-011	1	0.000000E+000
1	11.23922708	1.679106E-011	3.291057E-012	0	0.000000E+000
1	11.23931898	3.291057E-012	1.679106E-011	1	0.000000E+000
1	11.23966983	1.679106E-011	3.291057E-012	0	0.000000E+000
1	11.23968411	3.291057E-012	1.679106E-011	1	0.000000E+000
1	11.24003020	1.679106E-011	3.291057E-012	0	0.000000E+000
1	11.24004678	3.291057E-012	1.679106E-011	1	0.000000E+000
1	11.24013561	1.679106E-011	3.291057E-012	0	0.000000E+000
1	11.24016891	3.291057E-012	1.679106E-011	1	0.000000E+000
1	11.24022560	1.679106E-011	3.291057E-012	0	0.000000E+000
1	11.24029304	3.291057E-012	1.679106E-011	1	0.000000E+000
1	11.24055049	1.679106E-011	3.291057E-012	0	0.000000E+000
1	11.24057064	3.291057E-012	1.679106E-011	1	0.000000E+000
1	11.24081868	1.679106E-011	3.291057E-012	0	0.000000E+000
1	11.24083682	3.291057E-012	1.679106E-011	1	0.000000E+000
1	11.24128724	1.679106E-011	3.291057E-012	0	0.000000E+000
1	11.24130854	3.291057E-012	1.679106E-011	1	0.000000E+000
1	11.24132822	1.679106E-011	3.291057E-012	0	0.000000E+000
1	11.24136278	3.291057E-012	1.679106E-011	1	0.000000E+000
1	11.24174693	1.679106E-011	3.291057E-012	0	0.000000E+000
1	11.24177532	3.291057E-012	1.679106E-011	1	0.000000E+000
1	11.24187386	1.679106E-011	3.291057E-012	0	0.000000E+000
1	11.24188082	3.291057E-012	1.679106E-011	1	0.000000E+000
1	11.24222160	1.679106E-011	3.291057E-012	0	0.000000E+000
1	11.24224040	3.291057E-012	1.679106E-011	1	0.000000E+000
1	11.24225775	1.679106E-011	3.291057E-012	0	0.000000E+000
1	11.24228736	3.291057E-012	1.679106E-011	1	0.000000E+000
1	11.24242730	1.679106E-011	3.291057E-012	0	0.000000E+000
1	11.24243769	3.291057E-012	1.679106E-011	1	0.000000E+000
1	11.24251336	1.679106E-011	3.291057E-012	0	0.000000E+000
1	11.24252668	3.291057E-012	1.679106E-011	1	0.000000E+000
1	11.24268336	1.679106E-011	3.291057E-012	0	0.000000E+000
1	11.24269180	3.291057E-012	1.679106E-011	1	0.000000E+000
1	11.24273219	1.679106E-011	3.291057E-012	0	0.000000E+000
1	11.24277030	3.291057E-012	1.679106E-011	1	0.000000E+000
1	11.24279786	1.679106E-011	3.291057E-012	0	0.000000E+000
1	11.24281224	3.291057E-012	1.679106E-011	1	0.000000E+000
1	11.24301811	1.679106E-011	3.291057E-012	0	0.000000E+000
1	11.24302692	3.291057E-012	1.679106E-011	1	0.000000E+000
1	11.24378033	1.679106E-011	3.291057E-012	0	0.000000E+000
1	11.24389445	3.291057E-012	1.679106E-011	1	0.000000E+000
1	11.24402898	1.679106E-011	3.291057E-012	0	0.000000E+000
1	11.24412989	3.291057E-012	1.679106E-011	1	0.000000E+000
1	11.24415716	1.679106E-011	3.291057E-012	0	0.000000E+000
1	11.24417880	3.291057E-012	1.679106E-011	1	0.000000E+000
1	11.24436600	1.679106E-011	3.291057E-012	0	0.000000E+000
1	11.24443153	3.291057E-012	1.679106E-011	1	0.000000E+000
1	11.24467806	1.679106E-011	3.291057E-012	0	0.000000E+000
1	11.24470336	3.291057E-012	1.679106E-011	1	0.000000E+000
1	11.24522884	1.679106E-011	3.291057E-012	0	0.000000E+000
1	11.24534899	3.291057E-012	1.679106E-011	1	0.000000E+000
1	11.24559605	1.679106E-011	3.291057E-012	0	0.000000E+000
1	11.24567189	3.291057E-012	1.679106E-011	1	0.000000E+000
1	11.24574107	1.679106E-011	3.291057E-012	0	0.000000E+000
1	11.24577780	3.291057E-012	1.679106E-011	1	0.000000E+000
1	11.24590727	1.679106E-011	3.291057E-012	0	0.000000E+000
1	11.24594107	3.291057E-012	1.679106E-011	1	0.000000E+000
1	11.24599615	1.679106E-011	3.291057E-012	0	0.000000E+000
1	11.24603174	3.291057E-012	1.679106E-011	1	0.000000E+000
1	11.24750619	1.679106E-011	3.291057E-012	0	0.000000E+000
1	11.24751971	3.291057E-012	1.679106E-011	1	0.000000E+000
1	11.24754647	1.679106E-011	3.291057E-012	0	0.000000E+000
1	11.24756534	3.291057E-012	1.679106E-011	1	0.000000E+000
1	11.24778973	1.679106E-011	3.291057E-012	0	0.000000E+000
1	11.24781730	3.291057E-012	1.679106E-011	1	0.000000E+000
1	11.24810782	1.679106E-011	3.291057E-012	0	0.000000E+000
1	11.24816752	3.291057E-012	1.679106E-011	1	0.000000E+000
1	11.24819433	1.679106E-011	3.291057E-012	0	0.000000E+000
1	11.24820379	3.291057E-012	1.679106E-011	1	0.000000E+000
1	11.24828875	1.679106E-011	3.291057E-012	0	0.000000E+000
1	11.24836662	3.291057E-012	1.679106E-011	1	0.000000E+000
1	11.24842161	1.679106E-011	3.291057E-012	0	0.000000E+000
1	11.24849117	3.291057E-012	1.679106E-011	1	0.000000E+000
1	11.24873904	1.679106E-011	3.291057E-012	0	0.000000E+000
1	11.24876871	3.291057E-012	1.679106E-011	1	0.000000E+000
1	11.24902385	1.679106E-011	3.291057E-012	0	0.000000E+000
1	11.24921494	3.291057E-012	1.679106E-011	1	0.000000E+000
1	11.24930780	1.679106E-011	3.291057E-012	0	0.000000E+000
1	11.24935957	3.291057E-012	1.679106E-011	1	0.000000E+000
1	11.25026882	1.679106E-011	3.291057E-012	0	0.000000E+000
1	11.25032347	3.291057E-012	1.679106E-011	1	0.000000E+000
1	11.25048550	1.679106E-011	3.291057E-012	0	0.000000E+000
1	11.25051791	3.291057E-012	1.679106E-011	1	0.000000E+000
1	11.25070058	1.679106E-011	3.291057E-012	0	0.000000E+000
1	11.25074781	3.291057E-012	1.679106E-011	1	0.000000E+000
1	11.25084243	1.679106E-011	3.291057E-012	0	0.000000E+000
1	11.25086730	3.291057E-012	1.679106E-011	1	0.000000E+000
1	11.25107494	1.679106E-011	3.291057E-012	0	0.000000E+000
1	11.25109869	3.291057E-012	1.679106E-011	1	0.000000E+000
1	11.25154401	1.679106E-011	3.291057E-012	0	0.000000E+000
1	11.25157120	3.291057E-012	1.679106E-011	1	0.000000E+000
1	11.25161059	1.679106E-011	3.291057E-012	0	0.000000E+000
1	11.25162890	3.291057E-012	1.679106E-011	1	0.000000E+000
1	11.25174568	1.679106E-011	3.291057E-012	0	0.000000E+000
1	11.25177004	3.291057E-012	1.679106E-011	1	0.000000E+000
1	11.25210267	1.679106E-011	3.291057E-012	0	0.000000E+000
1	11.25213739	3.291057E-012	1.679106E-011	1	0.000000E+000
1	11.25218125	1.679106E-011	3.291057E-012	0	0.000000E+000
1	11.25220529	3.291057E-012	1.679106E-011	1	0.000000E+000
1	11.25243094	1.679106E-011	3.291057E-012	0	0.000000E+000
1	11.25244231	3.291057E-012	1.679106E-011	1	0.000000E+000
1	11.25255149	1.679106E-011	3.291057E-012	0	0.000000E+000
1	11.25261540	3.291057E-012	1.679106E-011	1	0.000000E+000
1	11.25276757	1.679106E-011	3.291057E-012	0	0.000000E+000
1	11.25278733	3.291057E-012	1.679106E-011	1	0.000000E+000
1	11.25324923	1.679106E-011	3.291057E-012	0	0.000000E+000
1	11.25326476	3.291057E-012	1.679106E-011	1	0.000000E+000
1	11.25328421	1.679106E-011	3.291057E-012	0	0.000000E+000
1	11.25331086	3.291057E-012	1.679106E-011	1	0.000000E+000
1	11.25351388	1.679106E-011	3.291057E-012	0	0.000000E+000
1	11.25353501	3.291057E-012	1.679106E-011	1	0.000000E+000
1	11.25354809	1.679106E-011	3.291057E-012	0	0.000000E+000
1	11.25357030	3.291057E-012	1.679106E-011	1	0.000000E+000
1	11.25362364	1.679106E-011	3.291057E-012	0	0.000000E+000
1	11.25364944	3.291057E-012	1.679106E-011	1	0.000000E+000
1	11.25382341	1.679106E-011	3.291057E-012	0	0.000000E+000
1	11.25385272	3.291057E-012	1.679106E-011	1	0.000000E+000
1	11.25390449	1.679106E-011	3.291057E-012	0	0.000000E+000
1	11.25392040	3.291057E-012	1.679106E-011	1	0.000000E+000
1	11.25411651	1.679106E-011	3.291057E-012	0	0.000000E+000
1	11.25413714	3.291057E-012	1.679106E-011	1	0.000000E+000
1	11.25446506	1.679106E-011	3.291057E-012	0	0.000000E+000
1	11.25452049	3.291057E-012	1.679106E-011	1	0.000000E+000
1	11.25460929	1.679106E-011	3.291057E-012	0	0.000000E+000
1	11.25475946	3.291057E-012	1.679106E-011	1	0.000000E+000
1	11.25486368	1.679106E-011	3.291057E-012	0	0.000000E+000
1	11.25497606	3.291057E-012	1.679106E-011	1	0.000000E+000
1	11.25531733	1.679106E-011	3.291057E-012	0	0.000000E+000
1	11.25536239	3.291057E-012	1.679106E-011	1	0.000000E+000
1	11.25538713	1.679106E-011	3.291057E-012	0	0.000000E+000
1	11.25541855	3.291057E-012	1.679106E-011	1	0.000000E+000
1	11.25563338	1.679106E-011	3.291057E-012	0	0.000000E+000
1	11.25567245	3.291057E-012	1.679106E-011	1	0.000000E+000
1	11.25660853	1.679106E-011	3.291057E-012	0	0.000000E+000
1	11.25674468	3.291057E-012	1.679106E-011	1	0.000000E+000
1	11.25688186	1.679106E-011	3.291057E-012	0	0.000000E+000
1	11.25692418	3.291057E-012	1.679106E-011	1	0.000000E+000
1	11.25716106	1.679106E-011	3.291057E-012	0	0.000000E+000
1	11.25720518	3.291057E-012	1.679106E-011	1	0.000000E+000
1	11.25735899	1.679106E-011	3.291057E-012	0	0.000000E+000
1	11.25738688	3.291057E-012	1.679106E-011	1	0.000000E+000
1	11.25800164	1.679106E-011	3.291057E-012	0	0.000000E+000
1	11.25801925	3.291057E-012	1.679106E-011	1	0.000000E+000
1	11.25840023	1.679106E-011	3.291057E-012	0	0.000000E+000
1	11.25855988	3.291057E-012	1.679106E-011	1	0.000000E+000
1	11.25884203	1.679106E-011	3.291057E-012	0	0.000000E+000
1	11.26122493	3.291057E-012	1.679106E-011	1	0.000000E+000
1	11.26151375	1.679106E-011	3.291057E-012	0	0.000000E+000
1	11.26153983	3.291057E-012	1.679106E-011	1	0.000000E+000
1	11.26165097	1.679106E-011	3.291057E-012	0	0.000000E+000
1	11.26165727	3.291057E-012	1.679106E-011	1	0.000000E+000
1	11.26185588	1.679106E-011	3.291057E-012	0	0.000000E+000
1	11.26191114	3.291057E-012	1.679106E-011	1	0.000000E+000
1	11.26274547	1.679106E-011	3.291057E-012	0	0.000000E+000
1	11.26275999	3.291057E-012	1.679106E-011	1	0.000000E+000
1	11.26278787	1.679106E-011	3.291057E-012	0	0.000000E+000
1	11.26284964	3.291057E-012	1.679106E-011	1	0.000000E+000
1	11.26287567	1.679106E-011	3.291057E-012	0	0.000000E+000
1	11.26291049	3.291057E-012	1.679106E-011	1	0.000000E+000
1	11.26307914	1.679106E-011	3.291057E-012	0	0.000000E+000
1	11.26310118	3.291057E-012	1.679106E-011	1	0.000000E+000
1	11.26317470	1.679106E-011	3.291057E-012	0	0.000000E+000
1	11.26320772	3.291057E-012	1.679106E-011	1	0.000000E+000
1	11.26329638	1.679106E-011	3.291057E-012	0	0.000000E+000
1	11.26330848	3.291057E-012	1.679106E-011	1	0.000000E+000
1	11.26345350	1.679106E-011	3.291057E-012	0	0.000000E+000
1	11.26347709	3.291057E-012	1.679106E-011	1	0.000000E+000
1	11.26363611	1.679106E-011	3.291057E-012	0	0.000000E+000
1	11.26367169	3.291057E-012	1.679106E-011	1	0.000000E+000
1	11.26377007	1.679106E-011	3.291057E-012	0	0.000000E+000
1	11.26384624	3.291057E-012	1.679106E-011	1	0.000000E+000
1	11.26389040	1.679106E-011	3.291057E-012	0	0.000000E+000
1	11.26394519	3.291057E-012	1.679106E-011	1	0.000000E+000
1	11.26396654	1.679106E-011	3.291057E-012	0	0.000000E+000
1	11.26402473	3.291057E-012	1.679106E-011	1	0.000000E+000
1	11.26421406	1.679106E-011	3.291057E-012	0	0.000000E+000
1	11.26422661	3.291057E-012	1.679106E-011	1	0.000000E+000
1	11.26449453	1.679106E-011	3.291057E-012	0	0.000000E+000
1	11.26449945	3.291057E-012	1.679106E-011	1	0.000000E+000
1	11.26468193	1.679106E-011	3.291057E-012	0	0.000000E+000
1	11.26473427	3.291057E-012	1.679106E-011	1	0.000000E+000
1	11.26488245	1.679106E-011	3.291057E-012	0	0.000000E+000
1	11.26491254	3.291057E-012	1.679106E-011	1	0.000000E+000
1	11.26501567	1.679106E-011	3.291057E-012	0	0.000000E+000
1	11.26503871	3.291057E-012	1.679106E-011	1	0.000000E+000
1	11.26506367	1.679106E-011	3.291057E-012	0	0.000000E+000
1	11.26507300	3.291057E-012	1.679106E-011	1	0.000000E+000
1	11.26514373	1.679106E-011	3.291057E-012	0	0.000000E+000
1	11.26516051	3.291057E-012	1.679106E-011	1	0.000000E+000
1	11.26573564	1.679106E-011	3.291057E-012	0	0.000000E+000
1	11.26576945	3.291057E-012	1.679106E-011	1	0.000000E+000
1	11.26618619	1.679106E-011	3.291057E-012	0	0.000000E+000
1	11.26622988	3.291057E-012	1.679106E-011	1	0.000000E+000
1	11.26641264	1.679106E-011	3.291057E-012	0	0.000000E+000
1	11.26643548	3.291057E-012	1.679106E-011	1	0.000000E+000
1	11.26646506	1.679106E-011	3.291057E-012	0	0.000000E+000
1	11.26648789	3.291057E-012	1.679106E-011	1	0.000000E+000
1	11.26703104	1.679106E-011	3.291057E-012	0	0.000000E+000
1	11.26706605	3.291057E-012	1.679106E-011	1	0.000000E+000
1	11.26714335	1.679106E-011	3.291057E-012	0	0.000000E+000
1	11.26716402	3.291057E-012	1.679106E-011	1	0.000000E+000
1	11.26738760	1.679106E-011	3.291057E-012	0	0.000000E+000
1	11.26741533	3.291057E-012	1.679106E-011	1	0.000000E+000
1	11.26749333	1.679106E-011	3.291057E-012	0	0.000000E+000
1	11.26757051	3.291057E-012	1.679106E-011	1	0.000000E+000
1	11.26767458	1.679106E-011	3.291057E-012	0	0.000000E+000
1	11.26769258	3.291057E-012	1.679106E-011	1	0.000000E+000
1	11.26790963	1.679106E-011	3.291057E-012	0	0.000000E+000
1	11.26793803	3.291057E-012	1.679106E-011	1	0.000000E+000
1	11.26827654	1.679106E-011	3.291057E-012	0	0.000000E+000
1	11.26840207	3.291057E-012	1.679106E-011	1	0.000000E+000
1	11.26853671	1.679106E-011	3.291057E-012	0	0.000000E+000
1	11.26855670	3.291057E-012	1.679106E-011	1	0.000000E+000
1	11.26867264	1.679106E-011	3.291057E-012	0	0.000000E+000
1	11.26868135	3.291057E-012	1.679106E-011	1	0.000000E+000
1	11.26874509	1.679106E-011	3.291057E-012	0	0.000000E+000
1	11.26877712	3.291057E-012	1.679106E-011	1	0.000000E+000
1	11.26893242	1.679106E-011	3.291057E-012	0	0.000000E+000
1	11.26895181	3.291057E-012	1.679106E-011	1	0.000000E+000
1	11.26907474	1.679106E-011	3.291057E-012	0	0.000000E+000
1	11.26908474	3.291057E-012	1.679106E-011	1	0.000000E+000
1	11.26917480	1.679106E-011	3.291057E-012	0	0.000000E+000
1	11.26920265	3.291057E-012	1.679106E-011	1	0.000000E+000
1	11.26924594	1.679106E-011	3.291057E-012	0	0.000000E+000
1	11.26970022	3.291057E-012	1.679106E-011	1	0.000000E+000
1	11.26995462	1.679106E-011	3.291057E-012	0	0.000000E+000
1	11.27007604	3.291057E-012	1.679106E-011	1	0.000000E+000
1	11.27019373	1.679106E-011	3.291057E-012	0	0.000000E+000
1	11.27021443	3.291057E-012	1.679106E-011	1	0.000000E+000
1	11.27033054	1.679106E-011	3.291057E-012	0	0.000000E+000
1	11.27036806	3.291057E-012	1.679106E-011	1	0.000000E+000
1	11.27042216	1.679106E-011	3.291057E-012	0	0.000000E+000
1	11.27043380	3.291057E-012	1.679106E-011	1	0.000000E+000
1	11.27065413	1.679106E-011	3.291057E-012	0	0.000000E+000
1	11.27068360	3.291057E-012	1.679106E-011	1	0.000000E+000
1	11.27072678	1.679106E-011	3.291057E-012	0	0.000000E+000
1	11.27075794	3.291057E-012	1.679106E-011	1	0.000000E+000
1	11.27106378	1.679106E-011	3.291057E-012	0	0.000000E+000
1	11.27107056	3.291057E-012	1.679106E-011	1	0.000000E+000
1	11.27111382	1.679106E-011	3.291057E-012	0	0.000000E+000
1	11.27113091	3.291057E-012	1.679106E-011	1	0.000000E+000
1	11.27114207	1.679106E-011	3.291057E-012	0	0.000000E+000
1	11.27123516	3.291057E-012	1.679106E-011	1	0.000000E+000
1	11.27129230	1.679106E-011	3.291057E-012	0	0.000000E+000
1	11.27131065	3.291057E-012	1.679106E-011	1	0.000000E+000
1	11.27134874	1.679106E-011	3.291057E-012	0	0.000000E+000
1	11.27137175	3.291057E-012	1.679106E-011	1	0.000000E+000
1	11.27142024	1.679106E-011	3.291057E-012	0	0.000000E+000
1	11.27144631	3.291057E-012	1.679106E-011	1	0.000000E+000
1	11.27151490	1.679106E-011	3.291057E-012	0	0.000000E+000
1	11.27154561	3.291057E-012	1.679106E-011	1	0.000000E+000
1	11.27173590	1.679106E-011	3.291057E-012	0	0.000000E+000
1	11.27181102	3.291057E-012	1.679106E-011	1	0.000000E+000
1	11.27196404	1.679106E-011	3.291057E-012	0	0.000000E+000
1	11.27199661	3.291057E-012	1.679106E-011	1	0.000000E+000
1	11.27211391	1.679106E-011	3.291057E-012	0	0.000000E+000
1	11.27214308	3.291057E-012	1.679106E-011	1	0.000000E+000
1	11.27253885	1.679106E-011	3.291057E-012	0	0.000000E+000
1	11.27254344	3.291057E-012	1.679106E-011	1	0.000000E+000
1	11.27257893	1.679106E-011	3.291057E-012	0	0.000000E+000
1	11.27261310	3.291057E-012	1.679106E-011	1	0.000000E+000
1	11.27279443	1.679106E-011	3.291057E-012	0	0.000000E+000
1	11.27280406	3.291057E-012	1.679106E-011	1	0.000000E+000
1	11.27285444	1.679106E-011	3.291057E-012	0	0.000000E+000
1	11.27289121	3.291057E-012	1.679106E-011	1	0.000000E+000
1	11.27298218	1.679106E-011	3.291057E-012	0	0.000000E+000
1	11.27298620	3.291057E-012	1.679106E-011	1	0.000000E+000
1	11.27305074	1.679106E-011	3.291057E-012	0	0.000000E+000
1	11.27308098	3.291057E-012	1.679106E-011	1	0.000000E+000
1	11.27324177	1.679106E-011	3.291057E-012	0	0.000000E+000
1	11.27327408	3.291057E-012	1.679106E-011	1	0.000000E+000
1	11.27332602	1.679106E-011	3.291057E-012	0	0.000000E+000
1	11.27339075	3.291057E-012	1.679106E-011	1	0.000000E+000
1	11.27383904	1.679106E-011	3.291057E-012	0	0.000000E+000
1	11.27393754	3.291057E-012	1.679106E-011	1	0.000000E+000
1	11.27397238	1.679106E-011	3.291057E-012	0	0.000000E+000
1	11.27401429	3.291057E-012	1.679106E-011	1	0.000000E+000
1	11.27407084	1.679106E-011	3.291057E-012	0	0.000000E+000
1	11.27408733	3.291057E-012	1.679106E-011	1	0.000000E+000
1	11.27436182	1.679106E-011	3.291057E-012	0	0.000000E+000
1	11.27438452	3.291057E-012	1.679106E-011	1	0.000000E+000
1	11.27442225	1.679106E-011	3.291057E-012	0	0.000000E+000
1	11.27449381	3.291057E-012	1.679106E-011	1	0.000000E+000
1	11.27488250	1.679106E-011	3.291057E-012	0	0.000000E+000
1	11.27492312	3.291057E-012	1.679106E-011	1	0.000000E+000
1	11.27514312	1.679106E-011	3.291057E-012	0	0.000000E+000
1	11.27515437	3.291057E-012	1.679106E-011	1	0.000000E+000
1	11.27543753	1.679106E-011	3.291057E-012	0	0.000000E+000
1	11.27547323	3.291057E-012	1.679106E-011	1	0.000000E+000
1	11.27578201	1.679106E-011	3.291057E-012	0	0.000000E+000
1	11.27585648	3.291057E-012	1.679106E-011	1	0.000000E+000
1	11.27590208	1.679106E-011	3.291057E-012	0	0.000000E+000
1	11.27593777	3.291057E-012	1.679106E-011	1	0.000000E+000
1	11.27609979	1.679106E-011	3.291057E-012	0	0.000000E+000
1	11.27610950	3.291057E-012	1.679106E-011	1	0.000000E+000
1	11.27658760	1.679106E-011	3.291057E-012	0	0.000000E+000
1	11.27662482	3.291057E-012	1.679106E-011	1	0.000000E+000
1	11.27667667	1.679106E-011	3.291057E-012	0	0.000000E+000
1	11.27670507	3.291057E-012	1.679106E-011	1	0.000000E+000
1	11.27773304	1.679106E-011	3.291057E-012	0	0.000000E+000
1	11.27774937	3.291057E-012	1.679106E-011	1	0.000000E+000
1	11.27812370	1.679106E-011	3.291057E-012	0	0.000000E+000
1	11.27814900	3.291057E-012	1.679106E-011	1	0.000000E+000
1	11.27819236	1.679106E-011	3.291057E-012	0	0.000000E+000
1	11.27823602	3.291057E-012	1.679106E-011	1	0.000000E+000
1	11.27841205	1.679106E-011	3.291057E-012	0	0.000000E+000
1	11.27844360	3.291057E-012	1.679106E-011	1	0.000000E+000
1	11.27859126	1.679106E-011	3.291057E-012	0	0.000000E+000
1	11.27864304	3.291057E-012	1.679106E-011	1	0.000000E+000
1	11.27876150	1.679106E-011	3.291057E-012	0	0.000000E+000
1	11.27878874	3.291057E-012	1.679106E-011	1	0.000000E+000
1	11.27932546	1.679106E-011	3.291057E-012	0	0.000000E+000
1	11.27934636	3.291057E-012	1.679106E-011	1	0.000000E+000
1	11.27942719	1.679106E-011	3.291057E-012	0	0.000000E+000
1	11.27944327	3.291057E-012	1.679106E-011	1	0.000000E+000
1	11.27963981	1.679106E-011	3.291057E-012	0	0.000000E+000
1	11.27965883	3.291057E-012	1.679106E-011	1	0.000000E+000
1	11.27973770	1.679106E-011	3.291057E-012	0	0.000000E+000
1	11.27974939	3.291057E-012	1.679106E-011	1	0.000000E+000
1	11.27987675	1.679106E-011	3.291057E-012	0	0.000000E+000
1	11.27990170	3.291057E-012	1.679106E-011	1	0.000000E+000
1	11.28000401	1.679106E-011	3.291057E-012	0	0.000000E+000
1	11.28004494	3.291057E-012	1.679106E-011	1	0.000000E+000
1	11.28020459	1.679106E-011	3.291057E-012	0	0.000000E+000
1	11.28024311	3.291057E-012	1.679106E-011	1	0.000000E+000
1	11.28031734	1.679106E-011	3.291057E-012	0	0.000000E+000
1	11.28032108	3.291057E-012	1.679106E-011	1	0.000000E+000
1	11.28042975	1.679106E-011	3.291057E-012	0	0.000000E+000
1	11.28050534	3.291057E-012	1.679106E-011	1	0.000000E+000
1	11.28057838	1.679106E-011	3.291057E-012	0	0.000000E+000
1	11.28065123	3.291057E-012	1.679106E-011	1	0.000000E+000
1	11.28072569	1.679106E-011	3.291057E-012	0	0.000000E+000
1	11.28077599	3.291057E-012	1.679106E-011	1	0.000000E+000
1	11.28090629	1.679106E-011	3.291057E-012	0	0.000000E+000
1	11.28095004	3.291057E-012	1.679106E-011	1	0.000000E+000
1	11.28164442	1.679106E-011	3.291057E-012	0	0.000000E+000
1	11.28166376	3.291057E-012	1.679106E-011	1	0.000000E+000
1	11.28169458	1.679106E-011	3.291057E-012	0	0.000000E+000
1	11.28173529	3.291057E-012	1.679106E-011	1	0.000000E+000
1	11.28177007	1.679106E-011	3.291057E-012	0	0.000000E+000
1	11.28177805	3.291057E-012	1.679106E-011	1	0.000000E+000
1	11.28187779	1.679106E-011	3.291057E-012	0	0.000000E+000
1	11.28188839	3.291057E-012	1.679106E-011	1	0.000000E+000
1	11.28228198	1.679106E-011	3.291057E-012	0	0.000000E+000
1	11.28231586	3.291057E-012	1.679106E-011	1	0.000000E+000
1	11.28240530	1.679106E-011	3.291057E-012	0	0.000000E+000
1	11.28241771	3.291057E-012	1.679106E-011	1	0.000000E+000
1	11.28244945	1.679106E-011	3.291057E-012	0	0.000000E+000
1	11.28248842	3.291057E-012	1.679106E-011	1	0.000000E+000
1	11.28271857	1.679106E-011	3.291057E-012	0	0.000000E+000
1	11.28274295	3.291057E-012	1.679106E-011	1	0.000000E+000
1	11.28294811	1.679106E-011	3.291057E-012	0	0.000000E+000
1	11.28296735	3.291057E-012	1.679106E-011	1	0.000000E+000
1	11.28316642	1.679106E-011	3.291057E-012	0	0.000000E+000
1	11.28317306	3.291057E-012	1.679106E-011	1	0.000000E+000
1	11.28336305	1.679106E-011	3.291057E-012	0	0.000000E+000
1	11.28336532	3.291057E-012	1.679106E-011	1	0.000000E+000
1	11.28410838	1.679106E-011	3.291057E-012	0	0.000000E+000
1	11.28414402	3.291057E-012	1.679106E-011	1	0.000000E+000
1	11.28419585	1.679106E-011	3.291057E-012	0	0.000000E+000
1	11.28426183	3.291057E-012	1.679106E-011	1	0.000000E+000
1	11.28439600	1.679106E-011	3.291057E-012	0	0.000000E+000
1	11.28442057	3.291057E-012	1.679106E-011	1	0.000000E+000
1	11.28444737	1.679106E-011	3.291057E-012	0	0.000000E+000
1	11.28445824	3.291057E-012	1.679106E-011	1	0.000000E+000
1	11.28451482	1.679106E-011	3.291057E-012	0	0.000000E+000
1	11.28503536	3.291057E-012	1.679106E-011	1	0.000000E+000
1	11.28519574	1.679106E-011	3.291057E-012	0	0.000000E+000
1	11.28521847	3.291057E-012	1.679106E-011	1	0.000000E+000
1	11.28534518	1.679106E-011	3.291057E-012	0	0.000000E+000
1	11.28537722	3.291057E-012	1.679106E-011	1	0.000000E+000
1	11.28544319	1.679106E-011	3.291057E-012	0	0.000000E+000
1	11.28548068	3.291057E-012	1.679106E-011	1	0.000000E+000
1	11.28556187	1.679106E-011	3.291057E-012	0	0.000000E+000
1	11.28559512	3.291057E-012	1.679106E-011	1	0.000000E+000
1	11.28569775	1.679106E-011	3.291057E-012	0	0.000000E+000
1	11.28573203	3.291057E-012	1.679106E-011	1	0.000000E+000
1	11.28580399	1.679106E-011	3.291057E-012	0	0.000000E+000
1	11.28581951	3.291057E-012	1.679106E-011	1	0.000000E+000
1	11.28597412	1.679106E-011	3.291057E-012	0	0.000000E+000
1	11.28599683	3.291057E-012	1.679106E-011	1	0.000000E+000
1	11.28658015	1.679106E-011	3.291057E-012	0	0.000000E+000
1	11.28662223	3.291057E-012	1.679106E-011	1	0.000000E+000
1	11.28687682	1.679106E-011	3.291057E-012	0	0.000000E+000
1	11.28692662	3.291057E-012	1.679106E-011	1	0.000000E+000
1	11.28714431	1.679106E-011	3.291057E-012	0	0.000000E+000
1	11.28720342	3.291057E-012	1.679106E-011	1	0.000000E+000
1	11.28722806	1.679106E-011	3.291057E-012	0	0.000000E+000
1	11.28727214	3.291057E-012	1.679106E-011	1	0.000000E+000
1	11.28730339	1.679106E-011	3.291057E-012	0	0.000000E+000
1	11.28732804	3.291057E-012	1.679106E-011	1	0.000000E+000
1	11.28739072	1.679106E-011	3.291057E-012	0	0.000000E+000
1	11.28742211	3.291057E-012	1.679106E-011	1	0.000000E+000
1	11.28748699	1.679106E-011	3.291057E-012	0	0.000000E+000
1	11.28763415	3.291057E-012	1.679106E-011	1	0.000000E+000
1	11.28769646	1.679106E-011	3.291057E-012	0	0.000000E+000
1	11.28783752	3.291057E-012	1.679106E-011	1	0.000000E+000
1	11.28786569	1.679106E-011	3.291057E-012	0	0.000000E+000
1	11.28790443	3.291057E-012	1.679106E-011	1	0.000000E+000
1	11.28810867	1.679106E-011	3.291057E-012	0	0.000000E+000
1	11.28814850	3.291057E-012	1.679106E-011	1	0.000000E+000
1	11.28895013	1.679106E-011	3.291057E-012	0	0.000000E+000
1	11.28898736	3.291057E-012	1.679106E-011	1	0.000000E+000
1	11.28909420	1.679106E-011	3.291057E-012	0	0.000000E+000
1	11.28910515	3.291057E-012	1.679106E-011	1	0.000000E+000
1	11.28915845	1.679106E-011	3.291057E-012	0	0.000000E+000
1	11.28919390	3.291057E-012	1.679106E-011	1	0.000000E+000
1	11.28931301	1.679106E-011	3.291057E-012	0	0.000000E+000
1	11.28931989	3.291057E-012	1.679106E-011	1	0.000000E+000
1	11.28938865	1.679106E-011	3.291057E-012	0	0.000000E+000
1	11.28940215	3.291057E-012	1.679106E-011	1	0.000000E+000
1	11.28947450	1.679106E-011	3.291057E-012	0	0.000000E+000
1	11.28954562	3.291057E-012	1.679106E-011	1	0.000000E+000
1	11.28969213	1.679106E-011	3.291057E-012	0	0.000000E+000
1	11.28978689	3.291057E-012	1.679106E-011	1	0.000000E+000
1	11.29030237	1.679106E-011	3.291057E-012	0	0.000000E+000
1	11.29036791	3.291057E-012	1.679106E-011	1	0.000000E+000
1	11.29042033	1.679106E-011	3.291057E-012	0	0.000000E+000
1	11.29045180	3.291057E-012	1.679106E-011	1	0.000000E+000
1	11.29055734	1.679106E-011	3.291057E-012	0	0.000000E+000
1	11.29058126	3.291057E-012	1.679106E-011	1	0.000000E+000
1	11.29070883	1.679106E-011	3.291057E-012	0	0.000000E+000
1	11.29072916	3.291057E-012	1.679106E-011	1	0.000000E+000
1	11.29078646	1.679106E-011	3.291057E-012	0	0.000000E+000
1	11.29078809	3.291057E-012	1.679106E-011	1	0.000000E+000
1	11.29120785	1.679106E-011	3.291057E-012	0	0.000000E+000
1	11.29123332	3.291057E-012	1.679106E-011	1	0.000000E+000
1	11.29131576	1.679106E-011	3.291057E-012	0	0.000000E+000
1	11.29132525	3.291057E-012	1.679106E-011	1	0.000000E+000
1	11.29200561	1.679106E-011	3.291057E-012	0	0.000000E+000
1	11.29203569	3.291057E-012	1.679106E-011	1	0.000000E+000
1	11.29209894	1.679106E-011	3.291057E-012	0	0.000000E+000
1	11.29210212	3.291057E-012	1.679106E-011	1	0.000000E+000
1	11.29241566	1.679106E-011	3.291057E-012	0	0.000000E+000
1	11.29255849	3.291057E-012	1.679106E-011	1	0.000000E+000
1	11.29278329	1.679106E-011	3.291057E-012	0	0.000000E+000
1	11.29281619	3.291057E-012	1.679106E-011	1	0.000000E+000
1	11.29313667	1.679106E-011	3.291057E-012	0	0.000000E+000
1	11.29315551	3.291057E-012	1.679106E-011	1	0.000000E+000
1	11.29320114	1.679106E-011	3.291057E-012	0	0.000000E+000
[truncated: 403,797 more chars]
