# Supplementary material for: Ancestral acetylcholine receptor β-subunit forms homopentamers that prime before opening spontaneously
Source: eLife. 2022 Jul 4;11:e76504. doi: 10.7554/eLife.76504 (PMC9365395; doi:10.7554/eLife.76504)
Supplement: Figure 4—figure supplement 1—source data 1. — Detected single-channel event durations for the human adult muscle-type acetylcholine receptor in the presence of increasing concentrations of acetylcholine (ACh; 3 µM, 6 µM, 10 µM, 18 µM, 30 µM, 60 µM, 100 µM, and 180 µM). Compressed file includes 24 TAC 4.3.3 event files (*.evt format) of the single-channel detections for the three recordings for each acetylcholine concentration (fileA, fileB, and fileC in each case) in the presented kinetic analysis, as well as the associated R scripts (*.txt format) for defining and sorting bursts. [file elife-76504-fig4-figsupp1-data1.zip › F4S1-SD1/Source Data - Figure 4-figure supplement 1/Figure 4-figure supplement 1_WTMuscle180uMACh_fileC.evt]

5
File
Acquire	D:\Data\Christian\1-Single Channel Recordings\WTMuscle (control)\180uM ACh\Recordings\a3 - 17-07-21-WTMuscle-BRBS-PA180OOPS-120mV-1.acquire	0	
Sweeps
1	375.378121	0.000000	0.081843	0.0000000E+000	0.0000000E+000	
Segments
1	189	0.000000	0.081843	0.243595	0.387662	0.621025	0.752277	1.679097	1.846519	4.973009	5.086802	6.092900	6.384233	6.422028	6.831194	8.048197	8.204542	13.277500	13.403088	14.503735	14.744409	16.891119	17.350609	17.486049	17.984273	23.129166	23.301815	26.578516	26.687184	27.535579	27.706079	33.794408	34.041106	34.498723	34.687525	35.161739	35.312419	35.659691	35.771898	36.700952	36.843746	37.435928	37.780570	38.129593	38.308586	38.528228	38.821385	39.382565	39.621440	39.865321	40.237221	40.872764	41.068653	42.104227	42.362709	42.401292	42.528691	42.532364	42.711376	43.736844	43.968194	44.905110	45.320607	45.350412	45.909707	45.940236	46.161043	47.498079	47.806334	47.852643	48.026289	48.037388	48.153222	48.676284	49.008135	53.541889	53.703347	55.891257	56.118050	56.294219	56.553741	56.788333	57.001978	57.015820	57.132503	64.173512	64.540649	72.074403	72.187599	72.457343	72.764952	72.809996	72.928928	74.431402	74.693233	77.505793	77.652384	78.146210	78.329362	78.818588	78.959281	81.263163	81.535044	82.286356	82.428509	82.452558	82.624362	83.541705	83.645817	84.930287	85.108046	87.310861	87.519272	89.996650	90.097020	90.273510	90.624571	98.872518	99.086699	105.808625	106.047751	110.035675	110.518841	110.624310	110.994159	112.138152	112.248519	112.293499	112.401685	112.408709	112.550242	112.856994	113.166147	114.901235	115.202837	115.553403	115.664513	115.966857	116.150972	117.388318	117.604436	117.771308	118.054903	118.277407	118.462964	119.110771	119.234839	122.074653	122.327359	123.401403	123.523977	123.564461	123.700025	124.889884	124.991615	125.103691	125.331818	125.406464	125.508941	127.026458	127.292262	128.555365	128.700795	131.546176	131.736040	135.501509	135.707888	135.857679	136.068092	137.918937	138.110700	138.385877	138.489214	139.196436	139.565216	140.190354	140.574890	141.953586	142.118997	143.315023	143.588210	143.917934	144.026125	144.776954	145.194004	148.132449	148.252665	149.444560	149.590577	150.543180	150.962272	151.511803	151.970674	156.641040	156.785684	158.978134	159.128128	165.970619	166.096716	167.231150	167.351410	167.448691	167.584338	167.641644	167.759202	170.987424	171.159100	174.726301	174.986168	181.167563	181.407901	182.224170	182.368511	182.512849	182.632691	185.566304	185.758293	188.284693	188.461972	189.057827	189.438686	189.613552	190.104802	194.128308	194.345485	194.399335	194.571989	195.398000	195.501506	198.245177	198.383214	199.658806	199.775937	199.935096	200.121982	203.153649	203.349347	203.406159	203.525577	204.164979	204.389953	207.535469	207.645632	207.773620	208.100529	208.822308	209.074649	211.348176	211.721951	212.800810	213.158519	214.182944	214.341439	217.350112	217.515922	217.779993	218.181547	224.705806	224.815282	224.853516	224.963909	224.984588	225.054072	225.498057	226.255592	226.306537	226.499795	231.581512	231.732339	233.172175	233.648762	233.887820	234.191735	236.692067	236.875805	237.004180	237.168587	238.400222	238.527753	241.452599	241.666950	244.687640	244.915109	247.012564	247.608057	249.272353	249.409364	253.250862	253.478237	260.123165	260.367714	260.374028	260.570091	262.626020	262.774826	264.013319	264.212729	265.689568	265.820091	269.413641	269.597095	273.003591	273.131180	274.328775	274.627646	278.707959	279.059908	279.899254	280.021006	280.810197	280.911209	280.971633	281.542303	281.785519	281.964870	282.744452	282.909426	285.320571	285.504049	286.654815	287.124252	287.226280	287.391229	287.461013	287.705716	287.786639	287.947210	293.175763	293.359921	293.484150	293.742289	293.869621	294.325490	294.534160	294.892905	295.752305	296.372638	296.432070	296.540682	296.549900	296.652996	297.698607	297.879137	298.003751	298.184466	303.518000	303.717734	305.520148	305.656798	307.189266	307.420981	310.515355	310.663489	317.517159	318.193105	318.595390	318.990334	320.090926	320.327424	332.480987	332.910857	338.075909	338.613238	341.863417	341.966501	342.336002	342.525197	343.068113	343.279098	350.491822	350.616763	351.112239	351.234392	368.220943	368.321822	370.125761	370.836431	375.192858	375.378121	
Events
File
Acquire	D:\Data\Christian\1-Single Channel Recordings\WTMuscle\180uM ACh\Recordings\a3 - 17-07-21-WTMuscle-BRBS-PA180OOPS-120mV-1.acquire	0	
Sweeps
1	375.378121	0.000000	0.081843	0.0000000E+000	0.0000000E+000	
Segments
1	189	0.000000	0.081843	0.243595	0.387662	0.621025	0.752277	1.679097	1.846519	4.973009	5.086802	6.092900	6.384233	6.422028	6.831194	8.048197	8.204542	13.277500	13.403088	14.503735	14.744409	16.891119	17.350609	17.486049	17.984273	23.129166	23.301815	26.578516	26.687184	27.535579	27.706079	33.794408	34.041106	34.498723	34.687525	35.161739	35.312419	35.659691	35.771898	36.700952	36.843746	37.435928	37.780570	38.129593	38.308586	38.528228	38.821385	39.382565	39.621440	39.865321	40.237221	40.872764	41.068653	42.104227	42.362709	42.401292	42.528691	42.532364	42.711376	43.736844	43.968194	44.905110	45.320607	45.350412	45.909707	45.940236	46.161043	47.498079	47.806334	47.852643	48.026289	48.037388	48.153222	48.676284	49.008135	53.541889	53.703347	55.891257	56.118050	56.294219	56.553741	56.788333	57.001978	57.015820	57.132503	64.173512	64.540649	72.074403	72.187599	72.457343	72.764952	72.809996	72.928928	74.431402	74.693233	77.505793	77.652384	78.146210	78.329362	78.818588	78.959281	81.263163	81.535044	82.286356	82.428509	82.452558	82.624362	83.541705	83.645817	84.930287	85.108046	87.310861	87.519272	89.996650	90.097020	90.273510	90.624571	98.872518	99.086699	105.808625	106.047751	110.035675	110.518841	110.624310	110.994159	112.138152	112.248519	112.293499	112.401685	112.408709	112.550242	112.856994	113.166147	114.901235	115.202837	115.553403	115.664513	115.966857	116.150972	117.388318	117.604436	117.771308	118.054903	118.277407	118.462964	119.110771	119.234839	122.074653	122.327359	123.401403	123.523977	123.564461	123.700025	124.889884	124.991615	125.103691	125.331818	125.406464	125.508941	127.026458	127.292262	128.555365	128.700795	131.546176	131.736040	135.501509	135.707888	135.857679	136.068092	137.918937	138.110700	138.385877	138.489214	139.196436	139.565216	140.190354	140.574890	141.953586	142.118997	143.315023	143.588210	143.917934	144.026125	144.776954	145.194004	148.132449	148.252665	149.444560	149.590577	150.543180	150.962272	151.511803	151.970674	156.641040	156.785684	158.978134	159.128128	165.970619	166.096716	167.231150	167.351410	167.448691	167.584338	167.641644	167.759202	170.987424	171.159100	174.726301	174.986168	181.167563	181.407901	182.224170	182.368511	182.512849	182.632691	185.566304	185.758293	188.284693	188.461972	189.057827	189.438686	189.613552	190.104802	194.128308	194.345485	194.399335	194.571989	195.398000	195.501506	198.245177	198.383214	199.658806	199.775937	199.935096	200.121982	203.153649	203.349347	203.406159	203.525577	204.164979	204.389953	207.535469	207.645632	207.773620	208.100529	208.822308	209.074649	211.348176	211.721951	212.800810	213.158519	214.182944	214.341439	217.350112	217.515922	217.779993	218.181547	224.705806	224.815282	224.853516	224.963909	224.984588	225.054072	225.498057	226.255592	226.306537	226.499795	231.581512	231.732339	233.172175	233.648762	233.887820	234.191735	236.692067	236.875805	237.004180	237.168587	238.400222	238.527753	241.452599	241.666950	244.687640	244.915109	247.012564	247.608057	249.272353	249.409364	253.250862	253.478237	260.123165	260.367714	260.374028	260.570091	262.626020	262.774826	264.013319	264.212729	265.689568	265.820091	269.413641	269.597095	273.003591	273.131180	274.328775	274.627646	278.707959	279.059908	279.899254	280.021006	280.810197	280.911209	280.971633	281.542303	281.785519	281.964870	282.744452	282.909426	285.320571	285.504049	286.654815	287.124252	287.226280	287.391229	287.461013	287.705716	287.786639	287.947210	293.175763	293.359921	293.484150	293.742289	293.869621	294.325490	294.534160	294.892905	295.752305	296.372638	296.432070	296.540682	296.549900	296.652996	297.698607	297.879137	298.003751	298.184466	303.518000	303.717734	305.520148	305.656798	307.189266	307.420981	310.515355	310.663489	317.517159	318.193105	318.595390	318.990334	320.090926	320.327424	332.480987	332.910857	338.075909	338.613238	341.863417	341.966501	342.336002	342.525197	343.068113	343.279098	350.491822	350.616763	351.112239	351.234392	368.220943	368.321822	370.125761	370.836431	375.192858	375.378121	
Events
1	0.29334748	6.583792E-012	1.995379E-011	1	0.000000E+000
1	0.29334800	1.995379E-011	6.583792E-012	0	0.000000E+000
1	0.29335120	6.583792E-012	1.995379E-011	1	0.000000E+000
1	0.29345481	1.995379E-011	6.583792E-012	0	0.000000E+000
1	0.29367489	6.583792E-012	1.995379E-011	1	0.000000E+000
1	0.29377798	1.995379E-011	6.583792E-012	0	0.000000E+000
1	0.29379452	6.583792E-012	1.995379E-011	1	0.000000E+000
1	0.29400152	1.995379E-011	6.583792E-012	0	0.000000E+000
1	0.29407519	6.583792E-012	1.995379E-011	1	0.000000E+000
1	0.29411616	1.995379E-011	6.583792E-012	0	0.000000E+000
1	0.29412678	6.583792E-012	1.995379E-011	1	0.000000E+000
1	0.29431263	1.995379E-011	6.583792E-012	0	0.000000E+000
1	0.29434162	6.583792E-012	1.995379E-011	1	0.000000E+000
1	0.29458235	1.995379E-011	6.583792E-012	0	0.000000E+000
1	0.29467141	6.583792E-012	1.995379E-011	1	0.000000E+000
1	0.29470862	1.995379E-011	6.583792E-012	0	0.000000E+000
1	0.29474870	6.583792E-012	1.995379E-011	1	0.000000E+000
1	0.29485350	1.995379E-011	6.583792E-012	0	0.000000E+000
1	0.29486701	6.583792E-012	1.995379E-011	1	0.000000E+000
1	0.29496657	1.995379E-011	6.583792E-012	0	0.000000E+000
1	0.29501818	6.583792E-012	1.995379E-011	1	0.000000E+000
1	0.29515268	1.995379E-011	6.583792E-012	0	0.000000E+000
1	0.29515620	6.583792E-012	1.995379E-011	1	0.000000E+000
1	0.29532565	1.995379E-011	6.583792E-012	0	0.000000E+000
1	0.29550302	6.583792E-012	1.995379E-011	1	0.000000E+000
1	0.29552921	1.995379E-011	6.583792E-012	0	0.000000E+000
1	0.29555268	6.583792E-012	1.995379E-011	1	0.000000E+000
1	0.29570669	1.995379E-011	6.583792E-012	0	0.000000E+000
1	0.29574683	6.583792E-012	1.995379E-011	1	0.000000E+000
1	0.29588048	1.995379E-011	6.583792E-012	0	0.000000E+000
1	0.29640833	6.583792E-012	1.995379E-011	1	0.000000E+000
1	0.29672416	1.995379E-011	6.583792E-012	0	0.000000E+000
1	0.29676897	6.583792E-012	1.995379E-011	1	0.000000E+000
1	0.29677918	1.995379E-011	6.583792E-012	0	0.000000E+000
1	0.29682018	6.583792E-012	1.995379E-011	1	0.000000E+000
1	0.29693570	1.995379E-011	6.583792E-012	0	0.000000E+000
1	0.29697765	6.583792E-012	1.995379E-011	1	0.000000E+000
1	0.29713343	1.995379E-011	6.583792E-012	0	0.000000E+000
1	0.29717382	6.583792E-012	1.995379E-011	1	0.000000E+000
1	0.29742903	1.995379E-011	6.583792E-012	0	0.000000E+000
1	0.29745084	6.583792E-012	1.995379E-011	1	0.000000E+000
1	0.29754065	1.995379E-011	6.583792E-012	0	0.000000E+000
1	0.29757207	6.583792E-012	1.995379E-011	1	0.000000E+000
1	0.29774090	1.995379E-011	6.583792E-012	0	0.000000E+000
1	0.29776629	6.583792E-012	1.995379E-011	1	0.000000E+000
1	0.29788911	1.995379E-011	6.583792E-012	0	0.000000E+000
1	0.29790800	6.583792E-012	1.995379E-011	1	0.000000E+000
1	0.29818507	1.995379E-011	6.583792E-012	0	0.000000E+000
1	0.29819391	6.583792E-012	1.995379E-011	1	0.000000E+000
1	0.29824812	1.995379E-011	6.583792E-012	0	0.000000E+000
1	0.29830708	6.583792E-012	1.995379E-011	1	0.000000E+000
1	0.29847258	1.995379E-011	6.583792E-012	0	0.000000E+000
1	0.29853627	6.583792E-012	1.995379E-011	1	0.000000E+000
1	0.29907963	1.995379E-011	6.583792E-012	0	0.000000E+000
1	0.29919618	6.583792E-012	1.995379E-011	1	0.000000E+000
1	0.29923252	1.995379E-011	6.583792E-012	0	0.000000E+000
1	0.29924911	6.583792E-012	1.995379E-011	1	0.000000E+000
1	0.29936332	1.995379E-011	6.583792E-012	0	0.000000E+000
1	0.29940497	6.583792E-012	1.995379E-011	1	0.000000E+000
1	0.29954665	1.995379E-011	6.583792E-012	0	0.000000E+000
1	0.29958745	6.583792E-012	1.995379E-011	1	0.000000E+000
1	0.29975816	1.995379E-011	6.583792E-012	0	0.000000E+000
1	0.29977371	6.583792E-012	1.995379E-011	1	0.000000E+000
1	0.30027315	1.995379E-011	6.583792E-012	0	0.000000E+000
1	0.30030938	6.583792E-012	1.995379E-011	1	0.000000E+000
1	0.30037051	1.995379E-011	6.583792E-012	0	0.000000E+000
1	0.30038021	6.583792E-012	1.995379E-011	1	0.000000E+000
1	0.30065540	1.995379E-011	6.583792E-012	0	0.000000E+000
1	0.30067316	6.583792E-012	1.995379E-011	1	0.000000E+000
1	0.30079746	1.995379E-011	6.583792E-012	0	0.000000E+000
1	0.30083660	6.583792E-012	1.995379E-011	1	0.000000E+000
1	0.30087967	1.995379E-011	6.583792E-012	0	0.000000E+000
1	0.30092247	6.583792E-012	1.995379E-011	1	0.000000E+000
1	0.30100008	1.995379E-011	6.583792E-012	0	0.000000E+000
1	0.30139849	6.583792E-012	1.995379E-011	1	0.000000E+000
1	0.30144249	1.995379E-011	6.583792E-012	0	0.000000E+000
1	0.30154302	6.583792E-012	1.995379E-011	1	0.000000E+000
1	0.30165119	1.995379E-011	6.583792E-012	0	0.000000E+000
1	0.30169418	6.583792E-012	1.995379E-011	1	0.000000E+000
1	0.30189744	1.995379E-011	6.583792E-012	0	0.000000E+000
1	0.30288294	6.583792E-012	1.995379E-011	1	0.000000E+000
1	0.30295991	1.995379E-011	6.583792E-012	0	0.000000E+000
1	0.30298607	6.583792E-012	1.995379E-011	1	0.000000E+000
1	0.30347776	1.995379E-011	6.583792E-012	0	0.000000E+000
1	0.30351098	6.583792E-012	1.995379E-011	1	0.000000E+000
1	0.30362500	1.995379E-011	6.583792E-012	0	0.000000E+000
1	0.30365063	6.583792E-012	1.995379E-011	1	0.000000E+000
1	0.30381459	1.995379E-011	6.583792E-012	0	0.000000E+000
1	0.30383243	6.583792E-012	1.995379E-011	1	0.000000E+000
1	0.30386413	1.995379E-011	6.583792E-012	0	0.000000E+000
1	0.30466292	6.583792E-012	1.995379E-011	1	0.000000E+000
1	0.30470330	1.995379E-011	6.583792E-012	0	0.000000E+000
1	0.30470444	6.583792E-012	1.995379E-011	1	0.000000E+000
1	0.30482626	1.995379E-011	6.583792E-012	0	0.000000E+000
1	0.30486809	6.583792E-012	1.995379E-011	1	0.000000E+000
1	0.30549647	1.995379E-011	6.583792E-012	0	0.000000E+000
1	0.30608491	6.583792E-012	1.995379E-011	1	0.000000E+000
1	0.30610893	1.995379E-011	6.583792E-012	0	0.000000E+000
1	0.30612918	6.583792E-012	1.995379E-011	1	0.000000E+000
1	0.30622750	1.995379E-011	6.583792E-012	0	0.000000E+000
1	0.30624564	6.583792E-012	1.995379E-011	1	0.000000E+000
1	0.30640966	1.995379E-011	6.583792E-012	0	0.000000E+000
1	0.30644535	6.583792E-012	1.995379E-011	1	0.000000E+000
1	0.30654695	1.995379E-011	6.583792E-012	0	0.000000E+000
1	0.30659158	6.583792E-012	1.995379E-011	1	0.000000E+000
1	0.30675058	1.995379E-011	6.583792E-012	0	0.000000E+000
1	0.30679410	6.583792E-012	1.995379E-011	1	0.000000E+000
1	0.30690086	1.995379E-011	6.583792E-012	0	0.000000E+000
1	0.30696065	6.583792E-012	1.995379E-011	1	0.000000E+000
1	0.30705891	1.995379E-011	6.583792E-012	0	0.000000E+000
1	0.30707283	6.583792E-012	1.995379E-011	1	0.000000E+000
1	0.30728593	1.995379E-011	6.583792E-012	0	0.000000E+000
1	0.30729533	6.583792E-012	1.995379E-011	1	0.000000E+000
1	0.30735423	1.995379E-011	6.583792E-012	0	0.000000E+000
1	0.30738349	6.583792E-012	1.995379E-011	1	0.000000E+000
1	0.30742606	1.995379E-011	6.583792E-012	0	0.000000E+000
1	0.30746124	6.583792E-012	1.995379E-011	1	0.000000E+000
1	0.30764085	1.995379E-011	6.583792E-012	0	0.000000E+000
1	0.30766944	6.583792E-012	1.995379E-011	1	0.000000E+000
1	0.30774827	1.995379E-011	6.583792E-012	0	0.000000E+000
1	0.30777319	6.583792E-012	1.995379E-011	1	0.000000E+000
1	0.30806539	1.995379E-011	6.583792E-012	0	0.000000E+000
1	0.30834087	6.583792E-012	1.995379E-011	1	0.000000E+000
1	0.30853430	1.995379E-011	6.583792E-012	0	0.000000E+000
1	0.30859641	6.583792E-012	1.995379E-011	1	0.000000E+000
1	0.30897265	1.995379E-011	6.583792E-012	0	0.000000E+000
1	0.30903581	6.583792E-012	1.995379E-011	1	0.000000E+000
1	0.30916283	1.995379E-011	6.583792E-012	0	0.000000E+000
1	0.30916840	6.583792E-012	1.995379E-011	1	0.000000E+000
1	0.30923906	1.995379E-011	6.583792E-012	0	0.000000E+000
1	0.30927492	6.583792E-012	1.995379E-011	1	0.000000E+000
1	0.30936035	1.995379E-011	6.583792E-012	0	0.000000E+000
1	0.31000301	6.583792E-012	1.995379E-011	1	0.000000E+000
1	0.31019160	1.995379E-011	6.583792E-012	0	0.000000E+000
1	0.31050497	6.583792E-012	1.995379E-011	1	0.000000E+000
1	0.31074309	1.995379E-011	6.583792E-012	0	0.000000E+000
1	0.31075230	6.583792E-012	1.995379E-011	1	0.000000E+000
1	0.31081559	1.995379E-011	6.583792E-012	0	0.000000E+000
1	0.31083546	6.583792E-012	1.995379E-011	1	0.000000E+000
1	0.31133203	1.995379E-011	6.583792E-012	0	0.000000E+000
1	0.31135471	6.583792E-012	1.995379E-011	1	0.000000E+000
1	0.31139042	1.995379E-011	6.583792E-012	0	0.000000E+000
1	0.31141888	6.583792E-012	1.995379E-011	1	0.000000E+000
1	0.31177057	1.995379E-011	6.583792E-012	0	0.000000E+000
1	0.31285217	6.583792E-012	1.995379E-011	1	0.000000E+000
1	0.31312922	1.995379E-011	6.583792E-012	0	0.000000E+000
1	0.31314289	6.583792E-012	1.995379E-011	1	0.000000E+000
1	0.31319000	1.995379E-011	6.583792E-012	0	0.000000E+000
1	0.31331039	6.583792E-012	1.995379E-011	1	0.000000E+000
1	0.31332135	1.995379E-011	6.583792E-012	0	0.000000E+000
1	0.31412677	6.583792E-012	1.995379E-011	1	0.000000E+000
1	0.31414601	1.995379E-011	6.583792E-012	0	0.000000E+000
1	0.31423150	6.583792E-012	1.995379E-011	1	0.000000E+000
1	0.31429946	1.995379E-011	6.583792E-012	0	0.000000E+000
1	0.31432372	6.583792E-012	1.995379E-011	1	0.000000E+000
1	0.31439143	1.995379E-011	6.583792E-012	0	0.000000E+000
1	0.31440044	6.583792E-012	1.995379E-011	1	0.000000E+000
1	0.31452251	1.995379E-011	6.583792E-012	0	0.000000E+000
1	0.31470228	6.583792E-012	1.995379E-011	1	0.000000E+000
1	0.31492660	1.995379E-011	6.583792E-012	0	0.000000E+000
1	0.31496123	6.583792E-012	1.995379E-011	1	0.000000E+000
1	0.31515901	1.995379E-011	6.583792E-012	0	0.000000E+000
1	0.31518739	6.583792E-012	1.995379E-011	1	0.000000E+000
1	0.31534709	1.995379E-011	6.583792E-012	0	0.000000E+000
1	0.31549210	6.583792E-012	1.995379E-011	1	0.000000E+000
1	0.31556351	1.995379E-011	6.583792E-012	0	0.000000E+000
1	0.31560441	6.583792E-012	1.995379E-011	1	0.000000E+000
1	0.31580362	1.995379E-011	6.583792E-012	0	0.000000E+000
1	0.31581033	6.583792E-012	1.995379E-011	1	0.000000E+000
1	0.31582900	1.995379E-011	6.583792E-012	0	0.000000E+000
1	0.31585261	6.583792E-012	1.995379E-011	1	0.000000E+000
1	0.31592185	1.995379E-011	6.583792E-012	0	0.000000E+000
1	0.31593354	6.583792E-012	1.995379E-011	1	0.000000E+000
1	0.31602084	1.995379E-011	6.583792E-012	0	0.000000E+000
1	0.31603710	6.583792E-012	1.995379E-011	1	0.000000E+000
1	0.31627593	1.995379E-011	6.583792E-012	0	0.000000E+000
1	0.31629293	6.583792E-012	1.995379E-011	1	0.000000E+000
1	0.31644002	1.995379E-011	6.583792E-012	0	0.000000E+000
1	0.31648390	6.583792E-012	1.995379E-011	1	0.000000E+000
1	0.31676490	1.995379E-011	6.583792E-012	0	0.000000E+000
1	0.31679927	6.583792E-012	1.995379E-011	1	0.000000E+000
1	0.31685698	1.995379E-011	6.583792E-012	0	0.000000E+000
1	0.31689225	6.583792E-012	1.995379E-011	1	0.000000E+000
1	0.31741680	1.995379E-011	6.583792E-012	0	0.000000E+000
1	0.31744009	6.583792E-012	1.995379E-011	1	0.000000E+000
1	0.31746423	1.995379E-011	6.583792E-012	0	0.000000E+000
1	0.31749975	6.583792E-012	1.995379E-011	1	0.000000E+000
1	0.31756469	1.995379E-011	6.583792E-012	0	0.000000E+000
1	0.31763472	6.583792E-012	1.995379E-011	1	0.000000E+000
1	0.31774387	1.995379E-011	6.583792E-012	0	0.000000E+000
1	0.31775602	6.583792E-012	1.995379E-011	1	0.000000E+000
1	0.31779410	1.995379E-011	6.583792E-012	0	0.000000E+000
1	0.31830090	6.583792E-012	1.995379E-011	1	0.000000E+000
1	0.31847820	1.995379E-011	6.583792E-012	0	0.000000E+000
1	0.31849129	6.583792E-012	1.995379E-011	1	0.000000E+000
1	0.31858247	1.995379E-011	6.583792E-012	0	0.000000E+000
1	0.31880128	6.583792E-012	1.995379E-011	1	0.000000E+000
1	0.31885762	1.995379E-011	6.583792E-012	0	0.000000E+000
1	0.31888938	6.583792E-012	1.995379E-011	1	0.000000E+000
1	0.31941913	1.995379E-011	6.583792E-012	0	0.000000E+000
1	0.31989802	6.583792E-012	1.995379E-011	1	0.000000E+000
1	0.32023286	1.995379E-011	6.583792E-012	0	0.000000E+000
1	0.32099768	6.583792E-012	1.995379E-011	1	0.000000E+000
1	0.32103873	1.995379E-011	6.583792E-012	0	0.000000E+000
1	0.32106313	6.583792E-012	1.995379E-011	1	0.000000E+000
1	0.32136488	1.995379E-011	6.583792E-012	0	0.000000E+000
1	0.32140093	6.583792E-012	1.995379E-011	1	0.000000E+000
1	0.32172573	1.995379E-011	6.583792E-012	0	0.000000E+000
1	0.32176769	6.583792E-012	1.995379E-011	1	0.000000E+000
1	0.32209378	1.995379E-011	6.583792E-012	0	0.000000E+000
1	0.32212030	6.583792E-012	1.995379E-011	1	0.000000E+000
1	0.32255636	1.995379E-011	6.583792E-012	0	0.000000E+000
1	0.32258140	6.583792E-012	1.995379E-011	1	0.000000E+000
1	0.32268953	1.995379E-011	6.583792E-012	0	0.000000E+000
1	0.32272089	6.583792E-012	1.995379E-011	1	0.000000E+000
1	0.32277139	1.995379E-011	6.583792E-012	0	0.000000E+000
1	0.32279332	6.583792E-012	1.995379E-011	1	0.000000E+000
1	0.32289743	1.995379E-011	6.583792E-012	0	0.000000E+000
1	0.32294330	6.583792E-012	1.995379E-011	1	0.000000E+000
1	0.32298622	1.995379E-011	6.583792E-012	0	0.000000E+000
1	0.32302696	6.583792E-012	1.995379E-011	1	0.000000E+000
1	0.32305742	1.995379E-011	6.583792E-012	0	0.000000E+000
1	0.32309314	6.583792E-012	1.995379E-011	1	0.000000E+000
1	0.32319874	1.995379E-011	6.583792E-012	0	0.000000E+000
1	0.32323727	6.583792E-012	1.995379E-011	1	0.000000E+000
1	0.32343051	1.995379E-011	6.583792E-012	0	0.000000E+000
1	0.32436297	6.583792E-012	1.995379E-011	1	0.000000E+000
1	0.32465744	1.995379E-011	6.583792E-012	0	0.000000E+000
1	0.32470273	6.583792E-012	1.995379E-011	1	0.000000E+000
1	0.32473611	1.995379E-011	6.583792E-012	0	0.000000E+000
1	0.32476287	6.583792E-012	1.995379E-011	1	0.000000E+000
1	0.32500012	1.995379E-011	6.583792E-012	0	0.000000E+000
1	0.32515362	6.583792E-012	1.995379E-011	1	0.000000E+000
1	0.32523887	1.995379E-011	6.583792E-012	0	0.000000E+000
1	0.32528488	6.583792E-012	1.995379E-011	1	0.000000E+000
1	0.32536848	1.995379E-011	6.583792E-012	0	0.000000E+000
1	0.32542994	6.583792E-012	1.995379E-011	1	0.000000E+000
1	0.32553094	1.995379E-011	6.583792E-012	0	0.000000E+000
1	0.32557755	6.583792E-012	1.995379E-011	1	0.000000E+000
1	0.32621829	1.995379E-011	6.583792E-012	0	0.000000E+000
1	0.32623323	6.583792E-012	1.995379E-011	1	0.000000E+000
1	0.32632002	1.995379E-011	6.583792E-012	0	0.000000E+000
1	0.32633769	6.583792E-012	1.995379E-011	1	0.000000E+000
1	0.32640874	1.995379E-011	6.583792E-012	0	0.000000E+000
1	0.32651873	6.583792E-012	1.995379E-011	1	0.000000E+000
1	0.32655331	1.995379E-011	6.583792E-012	0	0.000000E+000
1	0.32668173	6.583792E-012	1.995379E-011	1	0.000000E+000
1	0.32695377	1.995379E-011	6.583792E-012	0	0.000000E+000
1	0.32739071	6.583792E-012	1.995379E-011	1	0.000000E+000
1	0.32741670	1.995379E-011	6.583792E-012	0	0.000000E+000
1	0.32744962	6.583792E-012	1.995379E-011	1	0.000000E+000
1	0.32749935	1.995379E-011	6.583792E-012	0	0.000000E+000
1	0.32832822	6.583792E-012	1.995379E-011	1	0.000000E+000
1	0.32863509	1.995379E-011	6.583792E-012	0	0.000000E+000
1	0.32866735	6.583792E-012	1.995379E-011	1	0.000000E+000
1	0.32882975	1.995379E-011	6.583792E-012	0	0.000000E+000
1	0.32884461	6.583792E-012	1.995379E-011	1	0.000000E+000
1	0.32924306	1.995379E-011	6.583792E-012	0	0.000000E+000
1	0.32925798	6.583792E-012	1.995379E-011	1	0.000000E+000
1	0.32947810	1.995379E-011	6.583792E-012	0	0.000000E+000
1	0.32948785	6.583792E-012	1.995379E-011	1	0.000000E+000
1	0.32963430	1.995379E-011	6.583792E-012	0	0.000000E+000
1	0.32965824	6.583792E-012	1.995379E-011	1	0.000000E+000
1	0.32967890	1.995379E-011	6.583792E-012	0	0.000000E+000
1	0.32970078	6.583792E-012	1.995379E-011	1	0.000000E+000
1	0.32972677	1.995379E-011	6.583792E-012	0	0.000000E+000
1	0.32976376	6.583792E-012	1.995379E-011	1	0.000000E+000
1	0.32990218	1.995379E-011	6.583792E-012	0	0.000000E+000
1	0.32992991	6.583792E-012	1.995379E-011	1	0.000000E+000
1	0.33008745	1.995379E-011	6.583792E-012	0	0.000000E+000
1	0.33010185	6.583792E-012	1.995379E-011	1	0.000000E+000
1	0.33021704	1.995379E-011	6.583792E-012	0	0.000000E+000
1	0.33023941	6.583792E-012	1.995379E-011	1	0.000000E+000
1	0.33027450	1.995379E-011	6.583792E-012	0	0.000000E+000
1	0.33031344	6.583792E-012	1.995379E-011	1	0.000000E+000
1	0.33058090	1.995379E-011	6.583792E-012	0	0.000000E+000
1	0.33058236	6.583792E-012	1.995379E-011	1	0.000000E+000
1	0.33063630	1.995379E-011	6.583792E-012	0	0.000000E+000
1	0.33067402	6.583792E-012	1.995379E-011	1	0.000000E+000
1	0.33071628	1.995379E-011	6.583792E-012	0	0.000000E+000
1	0.33074034	6.583792E-012	1.995379E-011	1	0.000000E+000
1	0.33095003	1.995379E-011	6.583792E-012	0	0.000000E+000
1	0.33097150	6.583792E-012	1.995379E-011	1	0.000000E+000
1	0.33098316	1.995379E-011	6.583792E-012	0	0.000000E+000
1	0.33113860	6.583792E-012	1.995379E-011	1	0.000000E+000
1	0.33116362	1.995379E-011	6.583792E-012	0	0.000000E+000
1	0.33127654	6.583792E-012	1.995379E-011	1	0.000000E+000
1	0.33182375	1.995379E-011	6.583792E-012	0	0.000000E+000
1	0.33207990	6.583792E-012	1.995379E-011	1	0.000000E+000
1	0.33215167	1.995379E-011	6.583792E-012	0	0.000000E+000
1	0.33223205	6.583792E-012	1.995379E-011	1	0.000000E+000
1	0.33225676	1.995379E-011	6.583792E-012	0	0.000000E+000
1	0.33228400	6.583792E-012	1.995379E-011	1	0.000000E+000
1	0.33248838	1.995379E-011	6.583792E-012	0	0.000000E+000
1	0.33251524	6.583792E-012	1.995379E-011	1	0.000000E+000
1	0.33256068	1.995379E-011	6.583792E-012	0	0.000000E+000
1	0.33259352	6.583792E-012	1.995379E-011	1	0.000000E+000
1	0.33262847	1.995379E-011	6.583792E-012	0	0.000000E+000
1	0.33265057	6.583792E-012	1.995379E-011	1	0.000000E+000
1	0.33275970	1.995379E-011	6.583792E-012	0	0.000000E+000
1	0.33280403	6.583792E-012	1.995379E-011	1	0.000000E+000
1	0.33291115	1.995379E-011	6.583792E-012	0	0.000000E+000
1	0.33294740	6.583792E-012	1.995379E-011	1	0.000000E+000
1	0.33301082	1.995379E-011	6.583792E-012	0	0.000000E+000
1	0.33305519	6.583792E-012	1.995379E-011	1	0.000000E+000
1	0.33364263	1.995379E-011	6.583792E-012	0	0.000000E+000
1	0.33367723	6.583792E-012	1.995379E-011	1	0.000000E+000
1	0.33393508	1.995379E-011	6.583792E-012	0	0.000000E+000
1	0.33397800	6.583792E-012	1.995379E-011	1	0.000000E+000
1	0.33417188	1.995379E-011	6.583792E-012	0	0.000000E+000
1	0.33421129	6.583792E-012	1.995379E-011	1	0.000000E+000
1	0.33424940	1.995379E-011	6.583792E-012	0	0.000000E+000
1	0.33443012	6.583792E-012	1.995379E-011	1	0.000000E+000
1	0.33446687	1.995379E-011	6.583792E-012	0	0.000000E+000
1	0.33511940	6.583792E-012	1.995379E-011	1	0.000000E+000
1	0.33545067	1.995379E-011	6.583792E-012	0	0.000000E+000
1	0.33546229	6.583792E-012	1.995379E-011	1	0.000000E+000
1	0.33558838	1.995379E-011	6.583792E-012	0	0.000000E+000
1	0.33561838	6.583792E-012	1.995379E-011	1	0.000000E+000
1	0.33581859	1.995379E-011	6.583792E-012	0	0.000000E+000
1	0.33587347	6.583792E-012	1.995379E-011	1	0.000000E+000
1	0.33621288	1.995379E-011	6.583792E-012	0	0.000000E+000
1	0.33625098	6.583792E-012	1.995379E-011	1	0.000000E+000
1	0.33642741	1.995379E-011	6.583792E-012	0	0.000000E+000
1	0.33645590	6.583792E-012	1.995379E-011	1	0.000000E+000
1	0.33662869	1.995379E-011	6.583792E-012	0	0.000000E+000
1	0.33666339	6.583792E-012	1.995379E-011	1	0.000000E+000
1	0.33682514	1.995379E-011	6.583792E-012	0	0.000000E+000
1	0.33687032	6.583792E-012	1.995379E-011	1	0.000000E+000
1	0.33698644	1.995379E-011	6.583792E-012	0	0.000000E+000
1	0.33700049	6.583792E-012	1.995379E-011	1	0.000000E+000
1	0.33708713	1.995379E-011	6.583792E-012	0	0.000000E+000
1	0.33710440	6.583792E-012	1.995379E-011	1	0.000000E+000
1	0.33745518	1.995379E-011	6.583792E-012	0	0.000000E+000
1	0.33780561	6.583792E-012	1.995379E-011	1	0.000000E+000
1	0.33794055	1.995379E-011	6.583792E-012	0	0.000000E+000
1	0.33797601	6.583792E-012	1.995379E-011	1	0.000000E+000
1	0.33798795	1.995379E-011	6.583792E-012	0	0.000000E+000
1	5.02305589	6.310341E-012	1.968034E-011	1	0.000000E+000
1	5.02328303	1.968034E-011	6.310341E-012	0	0.000000E+000
1	5.02329643	6.310341E-012	1.968034E-011	1	0.000000E+000
1	5.02341058	1.968034E-011	6.310341E-012	0	0.000000E+000
1	5.02342046	6.310341E-012	1.968034E-011	1	0.000000E+000
1	5.02358185	1.968034E-011	6.310341E-012	0	0.000000E+000
1	5.02364803	6.310341E-012	1.968034E-011	1	0.000000E+000
1	5.02379505	1.968034E-011	6.310341E-012	0	0.000000E+000
1	5.02385044	6.310341E-012	1.968034E-011	1	0.000000E+000
1	5.02396033	1.968034E-011	6.310341E-012	0	0.000000E+000
1	5.02401465	6.310341E-012	1.968034E-011	1	0.000000E+000
1	5.02404316	1.968034E-011	6.310341E-012	0	0.000000E+000
1	5.02406801	6.310341E-012	1.968034E-011	1	0.000000E+000
1	5.02467721	1.968034E-011	6.310341E-012	0	0.000000E+000
1	5.02468856	6.310341E-012	1.968034E-011	1	0.000000E+000
1	5.02475415	1.968034E-011	6.310341E-012	0	0.000000E+000
1	5.02482519	6.310341E-012	1.968034E-011	1	0.000000E+000
1	5.02492689	1.968034E-011	6.310341E-012	0	0.000000E+000
1	5.02498513	6.310341E-012	1.968034E-011	1	0.000000E+000
1	5.02524250	1.968034E-011	6.310341E-012	0	0.000000E+000
1	5.02525547	6.310341E-012	1.968034E-011	1	0.000000E+000
1	5.02532486	1.968034E-011	6.310341E-012	0	0.000000E+000
1	5.02537461	6.310341E-012	1.968034E-011	1	0.000000E+000
1	5.02550642	1.968034E-011	6.310341E-012	0	0.000000E+000
1	5.02550844	6.310341E-012	1.968034E-011	1	0.000000E+000
1	5.02557997	1.968034E-011	6.310341E-012	0	0.000000E+000
1	5.02562759	6.310341E-012	1.968034E-011	1	0.000000E+000
1	5.02565119	1.968034E-011	6.310341E-012	0	0.000000E+000
1	5.02567017	6.310341E-012	1.968034E-011	1	0.000000E+000
1	5.02577236	1.968034E-011	6.310341E-012	0	0.000000E+000
1	5.02993963	6.310341E-012	1.968034E-011	1	0.000000E+000
1	5.03020497	1.968034E-011	6.310341E-012	0	0.000000E+000
1	5.03025076	6.310341E-012	1.968034E-011	1	0.000000E+000
1	5.03043828	1.968034E-011	6.310341E-012	0	0.000000E+000
1	5.03047618	6.310341E-012	1.968034E-011	1	0.000000E+000
1	5.03069104	1.968034E-011	6.310341E-012	0	0.000000E+000
1	5.03073513	6.310341E-012	1.968034E-011	1	0.000000E+000
1	5.03080461	1.968034E-011	6.310341E-012	0	0.000000E+000
1	5.03082381	6.310341E-012	1.968034E-011	1	0.000000E+000
1	5.03082580	1.968034E-011	6.310341E-012	0	0.000000E+000
1	5.03084298	6.310341E-012	1.968034E-011	1	0.000000E+000
1	5.03089980	1.968034E-011	6.310341E-012	0	0.000000E+000
1	5.03093381	6.310341E-012	1.968034E-011	1	0.000000E+000
1	5.03111601	1.968034E-011	6.310341E-012	0	0.000000E+000
1	5.03118352	6.310341E-012	1.968034E-011	1	0.000000E+000
1	5.03126599	1.968034E-011	6.310341E-012	0	0.000000E+000
1	5.03127645	6.310341E-012	1.968034E-011	1	0.000000E+000
1	5.03179979	1.968034E-011	6.310341E-012	0	0.000000E+000
1	5.03183760	6.310341E-012	1.968034E-011	1	0.000000E+000
1	5.03229574	1.968034E-011	6.310341E-012	0	0.000000E+000
1	5.03234927	6.310341E-012	1.968034E-011	1	0.000000E+000
1	5.03250068	1.968034E-011	6.310341E-012	0	0.000000E+000
1	5.03251595	6.310341E-012	1.968034E-011	1	0.000000E+000
1	5.03281167	1.968034E-011	6.310341E-012	0	0.000000E+000
1	5.03291646	6.310341E-012	1.968034E-011	1	0.000000E+000
1	5.03294715	1.968034E-011	6.310341E-012	0	0.000000E+000
1	5.03296371	6.310341E-012	1.968034E-011	1	0.000000E+000
1	5.03346565	1.968034E-011	6.310341E-012	0	0.000000E+000
1	5.03348494	6.310341E-012	1.968034E-011	1	0.000000E+000
1	5.03352362	1.968034E-011	6.310341E-012	0	0.000000E+000
1	5.03356599	6.310341E-012	1.968034E-011	1	0.000000E+000
1	5.03360113	1.968034E-011	6.310341E-012	0	0.000000E+000
1	5.03364242	6.310341E-012	1.968034E-011	1	0.000000E+000
1	5.03371092	1.968034E-011	6.310341E-012	0	0.000000E+000
1	5.03397192	6.310341E-012	1.968034E-011	1	0.000000E+000
1	5.03405096	1.968034E-011	6.310341E-012	0	0.000000E+000
1	5.03406514	6.310341E-012	1.968034E-011	1	0.000000E+000
1	5.03432746	1.968034E-011	6.310341E-012	0	0.000000E+000
1	5.03435752	6.310341E-012	1.968034E-011	1	0.000000E+000
1	5.03544214	1.968034E-011	6.310341E-012	0	0.000000E+000
1	5.03545133	6.310341E-012	1.968034E-011	1	0.000000E+000
1	5.03558561	1.968034E-011	6.310341E-012	0	0.000000E+000
1	5.03561189	6.310341E-012	1.968034E-011	1	0.000000E+000
1	5.03590648	1.968034E-011	6.310341E-012	0	0.000000E+000
1	5.03595105	6.310341E-012	1.968034E-011	1	0.000000E+000
1	5.03625439	1.968034E-011	6.310341E-012	0	0.000000E+000
1	5.03626578	6.310341E-012	1.968034E-011	1	0.000000E+000
1	5.03634469	1.968034E-011	6.310341E-012	0	0.000000E+000
1	5.03642099	6.310341E-012	1.968034E-011	1	0.000000E+000
1	5.03654365	1.968034E-011	6.310341E-012	0	0.000000E+000
1	5.03655130	6.310341E-012	1.968034E-011	1	0.000000E+000
1	5.03661233	1.968034E-011	6.310341E-012	0	0.000000E+000
1	5.03670070	6.310341E-012	1.968034E-011	1	0.000000E+000
1	5.03674331	1.968034E-011	6.310341E-012	0	0.000000E+000
1	5.03676636	6.310341E-012	1.968034E-011	1	0.000000E+000
1	5.03694802	1.968034E-011	6.310341E-012	0	0.000000E+000
1	8.09797990	6.505220E-012	1.987522E-011	1	0.000000E+000
1	8.09804053	1.987522E-011	6.505220E-012	0	0.000000E+000
1	8.09806925	6.505220E-012	1.987522E-011	1	0.000000E+000
1	8.09816815	1.987522E-011	6.505220E-012	0	0.000000E+000
1	8.09844337	6.505220E-012	1.987522E-011	1	0.000000E+000
1	8.09914609	1.987522E-011	6.505220E-012	0	0.000000E+000
1	8.09918055	6.505220E-012	1.987522E-011	1	0.000000E+000
1	8.09919571	1.987522E-011	6.505220E-012	0	0.000000E+000
1	8.09922678	6.505220E-012	1.987522E-011	1	0.000000E+000
1	8.09936776	1.987522E-011	6.505220E-012	0	0.000000E+000
1	8.09938588	6.505220E-012	1.987522E-011	1	0.000000E+000
1	8.09957907	1.987522E-011	6.505220E-012	0	0.000000E+000
1	8.09964732	6.505220E-012	1.987522E-011	1	0.000000E+000
1	8.09995562	1.987522E-011	6.505220E-012	0	0.000000E+000
1	8.09996523	6.505220E-012	1.987522E-011	1	0.000000E+000
1	8.10000353	1.987522E-011	6.505220E-012	0	0.000000E+000
1	8.10012873	6.505220E-012	1.987522E-011	1	0.000000E+000
1	8.10018854	1.987522E-011	6.505220E-012	0	0.000000E+000
1	8.10024320	6.505220E-012	1.987522E-011	1	0.000000E+000
1	8.10042483	1.987522E-011	6.505220E-012	0	0.000000E+000
1	8.10066348	6.505220E-012	1.987522E-011	1	0.000000E+000
1	8.10075565	1.987522E-011	6.505220E-012	0	0.000000E+000
1	8.10075862	6.505220E-012	1.987522E-011	1	0.000000E+000
1	8.10091557	1.987522E-011	6.505220E-012	0	0.000000E+000
1	8.10632156	6.505220E-012	1.987522E-011	1	0.000000E+000
1	8.10637241	1.987522E-011	6.505220E-012	0	0.000000E+000
1	8.10638587	6.505220E-012	1.987522E-011	1	0.000000E+000
1	8.10660559	1.987522E-011	6.505220E-012	0	0.000000E+000
1	8.10661755	6.505220E-012	1.987522E-011	1	0.000000E+000
1	8.10670734	1.987522E-011	6.505220E-012	0	0.000000E+000
1	8.10673990	6.505220E-012	1.987522E-011	1	0.000000E+000
1	8.10686783	1.987522E-011	6.505220E-012	0	0.000000E+000
1	8.10691638	6.505220E-012	1.987522E-011	1	0.000000E+000
1	8.10696376	1.987522E-011	6.505220E-012	0	0.000000E+000
1	8.10699806	6.505220E-012	1.987522E-011	1	0.000000E+000
1	8.10762071	1.987522E-011	6.505220E-012	0	0.000000E+000
1	8.10767006	6.505220E-012	1.987522E-011	1	0.000000E+000
1	8.10782342	1.987522E-011	6.505220E-012	0	0.000000E+000
1	8.10783629	6.505220E-012	1.987522E-011	1	0.000000E+000
1	8.10799264	1.987522E-011	6.505220E-012	0	0.000000E+000
1	8.10802482	6.505220E-012	1.987522E-011	1	0.000000E+000
1	8.10811086	1.987522E-011	6.505220E-012	0	0.000000E+000
1	8.10812986	6.505220E-012	1.987522E-011	1	0.000000E+000
1	8.10827289	1.987522E-011	6.505220E-012	0	0.000000E+000
1	8.10829019	6.505220E-012	1.987522E-011	1	0.000000E+000
1	8.10838497	1.987522E-011	6.505220E-012	0	0.000000E+000
1	8.10840801	6.505220E-012	1.987522E-011	1	0.000000E+000
1	8.10850387	1.987522E-011	6.505220E-012	0	0.000000E+000
1	8.10855177	6.505220E-012	1.987522E-011	1	0.000000E+000
1	8.10868578	1.987522E-011	6.505220E-012	0	0.000000E+000
1	8.10870380	6.505220E-012	1.987522E-011	1	0.000000E+000
1	8.10884167	1.987522E-011	6.505220E-012	0	0.000000E+000
1	8.10894781	6.505220E-012	1.987522E-011	1	0.000000E+000
1	8.10905454	1.987522E-011	6.505220E-012	0	0.000000E+000
1	8.10908159	6.505220E-012	1.987522E-011	1	0.000000E+000
1	8.10915195	1.987522E-011	6.505220E-012	0	0.000000E+000
1	8.10917027	6.505220E-012	1.987522E-011	1	0.000000E+000
1	8.10930853	1.987522E-011	6.505220E-012	0	0.000000E+000
1	8.10933863	6.505220E-012	1.987522E-011	1	0.000000E+000
1	8.10956473	1.987522E-011	6.505220E-012	0	0.000000E+000
1	8.10958102	6.505220E-012	1.987522E-011	1	0.000000E+000
1	8.10964485	1.987522E-011	6.505220E-012	0	0.000000E+000
1	8.10968191	6.505220E-012	1.987522E-011	1	0.000000E+000
1	8.10989041	1.987522E-011	6.505220E-012	0	0.000000E+000
1	8.10990572	6.505220E-012	1.987522E-011	1	0.000000E+000
1	8.11019272	1.987522E-011	6.505220E-012	0	0.000000E+000
1	8.11021141	6.505220E-012	1.987522E-011	1	0.000000E+000
1	8.11037023	1.987522E-011	6.505220E-012	0	0.000000E+000
1	8.11039923	6.505220E-012	1.987522E-011	1	0.000000E+000
1	8.11055505	1.987522E-011	6.505220E-012	0	0.000000E+000
1	8.11058156	6.505220E-012	1.987522E-011	1	0.000000E+000
1	8.11064194	1.987522E-011	6.505220E-012	0	0.000000E+000
1	8.11068576	6.505220E-012	1.987522E-011	1	0.000000E+000
1	8.11075782	1.987522E-011	6.505220E-012	0	0.000000E+000
1	8.11079353	6.505220E-012	1.987522E-011	1	0.000000E+000
1	8.11081253	1.987522E-011	6.505220E-012	0	0.000000E+000
1	8.11086838	6.505220E-012	1.987522E-011	1	0.000000E+000
1	8.11101483	1.987522E-011	6.505220E-012	0	0.000000E+000
1	8.11102444	6.505220E-012	1.987522E-011	1	0.000000E+000
1	8.11155378	1.987522E-011	6.505220E-012	0	0.000000E+000
1	8.11157883	6.505220E-012	1.987522E-011	1	0.000000E+000
1	8.11161867	1.987522E-011	6.505220E-012	0	0.000000E+000
1	8.11169959	6.505220E-012	1.987522E-011	1	0.000000E+000
1	8.11189575	1.987522E-011	6.505220E-012	0	0.000000E+000
1	8.11190411	6.505220E-012	1.987522E-011	1	0.000000E+000
1	8.11265626	1.987522E-011	6.505220E-012	0	0.000000E+000
1	8.11267055	6.505220E-012	1.987522E-011	1	0.000000E+000
1	8.11275088	1.987522E-011	6.505220E-012	0	0.000000E+000
1	8.11278320	6.505220E-012	1.987522E-011	1	0.000000E+000
1	8.11284020	1.987522E-011	6.505220E-012	0	0.000000E+000
1	8.11292893	6.505220E-012	1.987522E-011	1	0.000000E+000
1	8.11332932	1.987522E-011	6.505220E-012	0	0.000000E+000
1	8.11335484	6.505220E-012	1.987522E-011	1	0.000000E+000
1	8.11356582	1.987522E-011	6.505220E-012	0	0.000000E+000
1	8.11359402	6.505220E-012	1.987522E-011	1	0.000000E+000
1	8.11380140	1.987522E-011	6.505220E-012	0	0.000000E+000
1	8.11436067	6.505220E-012	1.987522E-011	1	0.000000E+000
1	8.11443374	1.987522E-011	6.505220E-012	0	0.000000E+000
1	8.11461588	6.505220E-012	1.987522E-011	1	0.000000E+000
1	8.11469549	1.987522E-011	6.505220E-012	0	0.000000E+000
1	8.11477293	6.505220E-012	1.987522E-011	1	0.000000E+000
1	8.11500768	1.987522E-011	6.505220E-012	0	0.000000E+000
1	8.11505437	6.505220E-012	1.987522E-011	1	0.000000E+000
1	8.11506711	1.987522E-011	6.505220E-012	0	0.000000E+000
1	8.11507791	6.505220E-012	1.987522E-011	1	0.000000E+000
1	8.11655492	1.987522E-011	6.505220E-012	0	0.000000E+000
1	8.11659796	6.505220E-012	1.987522E-011	1	0.000000E+000
1	8.11670620	1.987522E-011	6.505220E-012	0	0.000000E+000
1	8.11672597	6.505220E-012	1.987522E-011	1	0.000000E+000
1	8.11704243	1.987522E-011	6.505220E-012	0	0.000000E+000
1	8.11704623	6.505220E-012	1.987522E-011	1	0.000000E+000
1	8.11728231	1.987522E-011	6.505220E-012	0	0.000000E+000
1	8.11733708	6.505220E-012	1.987522E-011	1	0.000000E+000
1	8.11763971	1.987522E-011	6.505220E-012	0	0.000000E+000
1	8.11769675	6.505220E-012	1.987522E-011	1	0.000000E+000
1	8.11774433	1.987522E-011	6.505220E-012	0	0.000000E+000
1	8.11795872	6.505220E-012	1.987522E-011	1	0.000000E+000
1	8.11816829	1.987522E-011	6.505220E-012	0	0.000000E+000
1	8.11820931	6.505220E-012	1.987522E-011	1	0.000000E+000
1	8.11833577	1.987522E-011	6.505220E-012	0	0.000000E+000
1	8.11833997	6.505220E-012	1.987522E-011	1	0.000000E+000
1	8.11837851	1.987522E-011	6.505220E-012	0	0.000000E+000
1	8.11839850	6.505220E-012	1.987522E-011	1	0.000000E+000
1	8.11847245	1.987522E-011	6.505220E-012	0	0.000000E+000
1	8.11854143	6.505220E-012	1.987522E-011	1	0.000000E+000
1	8.11873378	1.987522E-011	6.505220E-012	0	0.000000E+000
1	8.11874152	6.505220E-012	1.987522E-011	1	0.000000E+000
1	8.11903290	1.987522E-011	6.505220E-012	0	0.000000E+000
1	8.11917128	6.505220E-012	1.987522E-011	1	0.000000E+000
1	8.11925996	1.987522E-011	6.505220E-012	0	0.000000E+000
1	8.11928116	6.505220E-012	1.987522E-011	1	0.000000E+000
1	8.11944090	1.987522E-011	6.505220E-012	0	0.000000E+000
1	8.11947935	6.505220E-012	1.987522E-011	1	0.000000E+000
1	8.11962343	1.987522E-011	6.505220E-012	0	0.000000E+000
1	8.11972527	6.505220E-012	1.987522E-011	1	0.000000E+000
1	8.11994191	1.987522E-011	6.505220E-012	0	0.000000E+000
1	8.11995923	6.505220E-012	1.987522E-011	1	0.000000E+000
1	8.12007481	1.987522E-011	6.505220E-012	0	0.000000E+000
1	8.12009163	6.505220E-012	1.987522E-011	1	0.000000E+000
1	8.12023407	1.987522E-011	6.505220E-012	0	0.000000E+000
1	8.12041199	6.505220E-012	1.987522E-011	1	0.000000E+000
1	8.12051391	1.987522E-011	6.505220E-012	0	0.000000E+000
1	8.12053016	6.505220E-012	1.987522E-011	1	0.000000E+000
1	8.12061243	1.987522E-011	6.505220E-012	0	0.000000E+000
1	8.12064566	6.505220E-012	1.987522E-011	1	0.000000E+000
1	8.12085935	1.987522E-011	6.505220E-012	0	0.000000E+000
1	8.12093215	6.505220E-012	1.987522E-011	1	0.000000E+000
1	8.12125175	1.987522E-011	6.505220E-012	0	0.000000E+000
1	8.12127427	6.505220E-012	1.987522E-011	1	0.000000E+000
1	8.12135083	1.987522E-011	6.505220E-012	0	0.000000E+000
1	8.12137548	6.505220E-012	1.987522E-011	1	0.000000E+000
1	8.12154460	1.987522E-011	6.505220E-012	0	0.000000E+000
1	8.12157680	6.505220E-012	1.987522E-011	1	0.000000E+000
1	8.12168024	1.987522E-011	6.505220E-012	0	0.000000E+000
1	8.12169282	6.505220E-012	1.987522E-011	1	0.000000E+000
1	8.12192343	1.987522E-011	6.505220E-012	0	0.000000E+000
1	8.12194210	6.505220E-012	1.987522E-011	1	0.000000E+000
1	8.12238935	1.987522E-011	6.505220E-012	0	0.000000E+000
1	8.12243842	6.505220E-012	1.987522E-011	1	0.000000E+000
1	8.12254791	1.987522E-011	6.505220E-012	0	0.000000E+000
1	8.12257879	6.505220E-012	1.987522E-011	1	0.000000E+000
1	8.12367202	1.987522E-011	6.505220E-012	0	0.000000E+000
1	8.12372180	6.505220E-012	1.987522E-011	1	0.000000E+000
1	8.12385853	1.987522E-011	6.505220E-012	0	0.000000E+000
1	8.12388208	6.505220E-012	1.987522E-011	1	0.000000E+000
1	8.12410214	1.987522E-011	6.505220E-012	0	0.000000E+000
1	8.12411447	6.505220E-012	1.987522E-011	1	0.000000E+000
1	8.12456482	1.987522E-011	6.505220E-012	0	0.000000E+000
1	8.12463479	6.505220E-012	1.987522E-011	1	0.000000E+000
1	8.12476968	1.987522E-011	6.505220E-012	0	0.000000E+000
1	8.12479431	6.505220E-012	1.987522E-011	1	0.000000E+000
1	8.12489737	1.987522E-011	6.505220E-012	0	0.000000E+000
1	8.12492301	6.505220E-012	1.987522E-011	1	0.000000E+000
1	8.12533282	1.987522E-011	6.505220E-012	0	0.000000E+000
1	8.12535667	6.505220E-012	1.987522E-011	1	0.000000E+000
1	8.12542076	1.987522E-011	6.505220E-012	0	0.000000E+000
1	8.12543173	6.505220E-012	1.987522E-011	1	0.000000E+000
1	8.12548053	1.987522E-011	6.505220E-012	0	0.000000E+000
1	8.12551528	6.505220E-012	1.987522E-011	1	0.000000E+000
1	8.12580781	1.987522E-011	6.505220E-012	0	0.000000E+000
1	8.12581944	6.505220E-012	1.987522E-011	1	0.000000E+000
1	8.12618545	1.987522E-011	6.505220E-012	0	0.000000E+000
1	8.12620484	6.505220E-012	1.987522E-011	1	0.000000E+000
1	8.12653913	1.987522E-011	6.505220E-012	0	0.000000E+000
1	8.12655335	6.505220E-012	1.987522E-011	1	0.000000E+000
1	8.12667990	1.987522E-011	6.505220E-012	0	0.000000E+000
1	8.12673404	6.505220E-012	1.987522E-011	1	0.000000E+000
1	8.12707363	1.987522E-011	6.505220E-012	0	0.000000E+000
1	8.12708269	6.505220E-012	1.987522E-011	1	0.000000E+000
1	8.12714724	1.987522E-011	6.505220E-012	0	0.000000E+000
1	8.12716458	6.505220E-012	1.987522E-011	1	0.000000E+000
1	8.12754478	1.987522E-011	6.505220E-012	0	0.000000E+000
1	8.12764938	6.505220E-012	1.987522E-011	1	0.000000E+000
1	8.12767598	1.987522E-011	6.505220E-012	0	0.000000E+000
1	8.12771903	6.505220E-012	1.987522E-011	1	0.000000E+000
1	8.12776432	1.987522E-011	6.505220E-012	0	0.000000E+000
1	8.12780405	6.505220E-012	1.987522E-011	1	0.000000E+000
1	8.12781859	1.987522E-011	6.505220E-012	0	0.000000E+000
1	8.12784095	6.505220E-012	1.987522E-011	1	0.000000E+000
1	8.12788179	1.987522E-011	6.505220E-012	0	0.000000E+000
1	8.12803551	6.505220E-012	1.987522E-011	1	0.000000E+000
1	8.12847085	1.987522E-011	6.505220E-012	0	0.000000E+000
1	8.12850762	6.505220E-012	1.987522E-011	1	0.000000E+000
1	8.12853732	1.987522E-011	6.505220E-012	0	0.000000E+000
1	8.12858107	6.505220E-012	1.987522E-011	1	0.000000E+000
1	8.12901950	1.987522E-011	6.505220E-012	0	0.000000E+000
1	8.12903875	6.505220E-012	1.987522E-011	1	0.000000E+000
1	8.12907621	1.987522E-011	6.505220E-012	0	0.000000E+000
1	8.12910444	6.505220E-012	1.987522E-011	1	0.000000E+000
1	8.12922926	1.987522E-011	6.505220E-012	0	0.000000E+000
1	8.12924331	6.505220E-012	1.987522E-011	1	0.000000E+000
1	8.12928616	1.987522E-011	6.505220E-012	0	0.000000E+000
1	8.12935584	6.505220E-012	1.987522E-011	1	0.000000E+000
1	8.12942249	1.987522E-011	6.505220E-012	0	0.000000E+000
1	8.12973712	6.505220E-012	1.987522E-011	1	0.000000E+000
1	8.13002330	1.987522E-011	6.505220E-012	0	0.000000E+000
1	8.13005171	6.505220E-012	1.987522E-011	1	0.000000E+000
1	8.13007280	1.987522E-011	6.505220E-012	0	0.000000E+000
1	8.13009995	6.505220E-012	1.987522E-011	1	0.000000E+000
1	8.13015937	1.987522E-011	6.505220E-012	0	0.000000E+000
1	8.13018210	6.505220E-012	1.987522E-011	1	0.000000E+000
1	8.13039526	1.987522E-011	6.505220E-012	0	0.000000E+000
1	8.13041039	6.505220E-012	1.987522E-011	1	0.000000E+000
1	8.13048657	1.987522E-011	6.505220E-012	0	0.000000E+000
1	8.13053680	6.505220E-012	1.987522E-011	1	0.000000E+000
1	8.13161600	1.987522E-011	6.505220E-012	0	0.000000E+000
1	8.13165811	6.505220E-012	1.987522E-011	1	0.000000E+000
1	8.13171820	1.987522E-011	6.505220E-012	0	0.000000E+000
1	8.13174622	6.505220E-012	1.987522E-011	1	0.000000E+000
1	8.13180507	1.987522E-011	6.505220E-012	0	0.000000E+000
1	8.13182746	6.505220E-012	1.987522E-011	1	0.000000E+000
1	8.13187813	1.987522E-011	6.505220E-012	0	0.000000E+000
1	8.13192145	6.505220E-012	1.987522E-011	1	0.000000E+000
1	8.13256648	1.987522E-011	6.505220E-012	0	0.000000E+000
1	8.13257790	6.505220E-012	1.987522E-011	1	0.000000E+000
1	8.13308409	1.987522E-011	6.505220E-012	0	0.000000E+000
1	8.13310324	6.505220E-012	1.987522E-011	1	0.000000E+000
1	8.13312979	1.987522E-011	6.505220E-012	0	0.000000E+000
1	8.13317078	6.505220E-012	1.987522E-011	1	0.000000E+000
1	8.13341238	1.987522E-011	6.505220E-012	0	0.000000E+000
1	8.13347590	6.505220E-012	1.987522E-011	1	0.000000E+000
1	8.13369632	1.987522E-011	6.505220E-012	0	0.000000E+000
1	8.13376636	6.505220E-012	1.987522E-011	1	0.000000E+000
1	8.13389973	1.987522E-011	6.505220E-012	0	0.000000E+000
1	8.13395206	6.505220E-012	1.987522E-011	1	0.000000E+000
1	8.13421673	1.987522E-011	6.505220E-012	0	0.000000E+000
1	8.13449823	6.505220E-012	1.987522E-011	1	0.000000E+000
1	8.13452428	1.987522E-011	6.505220E-012	0	0.000000E+000
1	8.13464817	6.505220E-012	1.987522E-011	1	0.000000E+000
1	8.13472444	1.987522E-011	6.505220E-012	0	0.000000E+000
1	8.13474679	6.505220E-012	1.987522E-011	1	0.000000E+000
1	8.13481751	1.987522E-011	6.505220E-012	0	0.000000E+000
1	8.13482934	6.505220E-012	1.987522E-011	1	0.000000E+000
1	8.13505538	1.987522E-011	6.505220E-012	0	0.000000E+000
1	8.13508122	6.505220E-012	1.987522E-011	1	0.000000E+000
1	8.13526356	1.987522E-011	6.505220E-012	0	0.000000E+000
1	8.13529628	6.505220E-012	1.987522E-011	1	0.000000E+000
1	8.13544993	1.987522E-011	6.505220E-012	0	0.000000E+000
1	8.13552957	6.505220E-012	1.987522E-011	1	0.000000E+000
1	8.13556767	1.987522E-011	6.505220E-012	0	0.000000E+000
1	8.13559474	6.505220E-012	1.987522E-011	1	0.000000E+000
1	8.13605799	1.987522E-011	6.505220E-012	0	0.000000E+000
1	8.13610828	6.505220E-012	1.987522E-011	1	0.000000E+000
1	8.13633574	1.987522E-011	6.505220E-012	0	0.000000E+000
1	8.13637211	6.505220E-012	1.987522E-011	1	0.000000E+000
1	8.13642013	1.987522E-011	6.505220E-012	0	0.000000E+000
1	8.13657135	6.505220E-012	1.987522E-011	1	0.000000E+000
1	8.13667084	1.987522E-011	6.505220E-012	0	0.000000E+000
1	8.13691622	6.505220E-012	1.987522E-011	1	0.000000E+000
1	8.13734491	1.987522E-011	6.505220E-012	0	0.000000E+000
1	8.13740931	6.505220E-012	1.987522E-011	1	0.000000E+000
1	8.13753157	1.987522E-011	6.505220E-012	0	0.000000E+000
1	8.13755469	6.505220E-012	1.987522E-011	1	0.000000E+000
1	8.13758840	1.987522E-011	6.505220E-012	0	0.000000E+000
1	8.13765094	6.505220E-012	1.987522E-011	1	0.000000E+000
1	8.13779073	1.987522E-011	6.505220E-012	0	0.000000E+000
1	8.13781078	6.505220E-012	1.987522E-011	1	0.000000E+000
1	8.13794993	1.987522E-011	6.505220E-012	0	0.000000E+000
1	8.13800053	6.505220E-012	1.987522E-011	1	0.000000E+000
1	8.13814208	1.987522E-011	6.505220E-012	0	0.000000E+000
1	8.13841999	6.505220E-012	1.987522E-011	1	0.000000E+000
1	8.13855645	1.987522E-011	6.505220E-012	0	0.000000E+000
1	8.13858113	6.505220E-012	1.987522E-011	1	0.000000E+000
1	8.13861368	1.987522E-011	6.505220E-012	0	0.000000E+000
1	8.13869217	6.505220E-012	1.987522E-011	1	0.000000E+000
1	8.13912620	1.987522E-011	6.505220E-012	0	0.000000E+000
1	8.13915421	6.505220E-012	1.987522E-011	1	0.000000E+000
1	8.13968604	1.987522E-011	6.505220E-012	0	0.000000E+000
1	8.13971511	6.505220E-012	1.987522E-011	1	0.000000E+000
1	8.13986437	1.987522E-011	6.505220E-012	0	0.000000E+000
1	8.13994571	6.505220E-012	1.987522E-011	1	0.000000E+000
1	8.14086950	1.987522E-011	6.505220E-012	0	0.000000E+000
1	8.14101025	6.505220E-012	1.987522E-011	1	0.000000E+000
1	8.14104295	1.987522E-011	6.505220E-012	0	0.000000E+000
1	8.14104820	6.505220E-012	1.987522E-011	1	0.000000E+000
1	8.14119735	1.987522E-011	6.505220E-012	0	0.000000E+000
1	8.14124552	6.505220E-012	1.987522E-011	1	0.000000E+000
1	8.14134871	1.987522E-011	6.505220E-012	0	0.000000E+000
1	8.14142460	6.505220E-012	1.987522E-011	1	0.000000E+000
1	8.14160203	1.987522E-011	6.505220E-012	0	0.000000E+000
1	8.14163111	6.505220E-012	1.987522E-011	1	0.000000E+000
1	8.14208695	1.987522E-011	6.505220E-012	0	0.000000E+000
1	8.14211301	6.505220E-012	1.987522E-011	1	0.000000E+000
1	8.14226042	1.987522E-011	6.505220E-012	0	0.000000E+000
1	8.14229942	6.505220E-012	1.987522E-011	1	0.000000E+000
1	8.14253742	1.987522E-011	6.505220E-012	0	0.000000E+000
1	8.14256326	6.505220E-012	1.987522E-011	1	0.000000E+000
1	8.14269454	1.987522E-011	6.505220E-012	0	0.000000E+000
1	8.14271041	6.505220E-012	1.987522E-011	1	0.000000E+000
1	8.14299445	1.987522E-011	6.505220E-012	0	0.000000E+000
1	8.14309699	6.505220E-012	1.987522E-011	1	0.000000E+000
1	8.14343831	1.987522E-011	6.505220E-012	0	0.000000E+000
1	8.14345326	6.505220E-012	1.987522E-011	1	0.000000E+000
1	8.14348138	1.987522E-011	6.505220E-012	0	0.000000E+000
1	8.14350358	6.505220E-012	1.987522E-011	1	0.000000E+000
1	8.14370737	1.987522E-011	6.505220E-012	0	0.000000E+000
1	8.14385518	6.505220E-012	1.987522E-011	1	0.000000E+000
1	8.14399175	1.987522E-011	6.505220E-012	0	0.000000E+000
1	8.14401955	6.505220E-012	1.987522E-011	1	0.000000E+000
1	8.14410864	1.987522E-011	6.505220E-012	0	0.000000E+000
1	8.14424998	6.505220E-012	1.987522E-011	1	0.000000E+000
1	8.14486162	1.987522E-011	6.505220E-012	0	0.000000E+000
1	8.14489044	6.505220E-012	1.987522E-011	1	0.000000E+000
1	8.14507141	1.987522E-011	6.505220E-012	0	0.000000E+000
1	8.14510688	6.505220E-012	1.987522E-011	1	0.000000E+000
1	8.14546180	1.987522E-011	6.505220E-012	0	0.000000E+000
1	8.14547398	6.505220E-012	1.987522E-011	1	0.000000E+000
1	8.14568099	1.987522E-011	6.505220E-012	0	0.000000E+000
1	8.14569622	6.505220E-012	1.987522E-011	1	0.000000E+000
1	8.14590523	1.987522E-011	6.505220E-012	0	0.000000E+000
1	8.14592306	6.505220E-012	1.987522E-011	1	0.000000E+000
1	8.14605675	1.987522E-011	6.505220E-012	0	0.000000E+000
1	8.14607772	6.505220E-012	1.987522E-011	1	0.000000E+000
1	8.14613012	1.987522E-011	6.505220E-012	0	0.000000E+000
1	8.14614959	6.505220E-012	1.987522E-011	1	0.000000E+000
1	8.14625550	1.987522E-011	6.505220E-012	0	0.000000E+000
1	8.14626367	6.505220E-012	1.987522E-011	1	0.000000E+000
1	8.14629375	1.987522E-011	6.505220E-012	0	0.000000E+000
1	8.14644712	6.505220E-012	1.987522E-011	1	0.000000E+000
1	8.14649920	1.987522E-011	6.505220E-012	0	0.000000E+000
1	8.14651628	6.505220E-012	1.987522E-011	1	0.000000E+000
1	8.14664225	1.987522E-011	6.505220E-012	0	0.000000E+000
1	8.14668983	6.505220E-012	1.987522E-011	1	0.000000E+000
1	8.14684234	1.987522E-011	6.505220E-012	0	0.000000E+000
1	8.14686532	6.505220E-012	1.987522E-011	1	0.000000E+000
1	8.14688547	1.987522E-011	6.505220E-012	0	0.000000E+000
1	8.14693500	6.505220E-012	1.987522E-011	1	0.000000E+000
1	8.14724805	1.987522E-011	6.505220E-012	0	0.000000E+000
1	8.14728988	6.505220E-012	1.987522E-011	1	0.000000E+000
1	8.14740388	1.987522E-011	6.505220E-012	0	0.000000E+000
1	8.14745394	6.505220E-012	1.987522E-011	1	0.000000E+000
1	8.14767372	1.987522E-011	6.505220E-012	0	0.000000E+000
1	8.14772879	6.505220E-012	1.987522E-011	1	0.000000E+000
1	8.14800413	1.987522E-011	6.505220E-012	0	0.000000E+000
1	8.14802401	6.505220E-012	1.987522E-011	1	0.000000E+000
1	8.14811529	1.987522E-011	6.505220E-012	0	0.000000E+000
1	8.14814212	6.505220E-012	1.987522E-011	1	0.000000E+000
1	8.14831358	1.987522E-011	6.505220E-012	0	0.000000E+000
1	8.14834687	6.505220E-012	1.987522E-011	1	0.000000E+000
1	8.14872107	1.987522E-011	6.505220E-012	0	0.000000E+000
1	8.14874137	6.505220E-012	1.987522E-011	1	0.000000E+000
1	8.14881193	1.987522E-011	6.505220E-012	0	0.000000E+000
1	8.14884414	6.505220E-012	1.987522E-011	1	0.000000E+000
1	8.14887357	1.987522E-011	6.505220E-012	0	0.000000E+000
1	8.14898295	6.505220E-012	1.987522E-011	1	0.000000E+000
1	8.14923059	1.987522E-011	6.505220E-012	0	0.000000E+000
1	8.14925349	6.505220E-012	1.987522E-011	1	0.000000E+000
1	8.14943770	1.987522E-011	6.505220E-012	0	0.000000E+000
1	8.14946549	6.505220E-012	1.987522E-011	1	0.000000E+000
1	8.14948372	1.987522E-011	6.505220E-012	0	0.000000E+000
1	8.14953166	6.505220E-012	1.987522E-011	1	0.000000E+000
1	8.14959296	1.987522E-011	6.505220E-012	0	0.000000E+000
1	8.14962646	6.505220E-012	1.987522E-011	1	0.000000E+000
1	8.14993682	1.987522E-011	6.505220E-012	0	0.000000E+000
1	8.14996280	6.505220E-012	1.987522E-011	1	0.000000E+000
1	8.15013773	1.987522E-011	6.505220E-012	0	0.000000E+000
1	8.15015682	6.505220E-012	1.987522E-011	1	0.000000E+000
1	8.15025508	1.987522E-011	6.505220E-012	0	0.000000E+000
1	8.15026512	6.505220E-012	1.987522E-011	1	0.000000E+000
1	8.15041878	1.987522E-011	6.505220E-012	0	0.000000E+000
1	8.15049399	6.505220E-012	1.987522E-011	1	0.000000E+000
1	8.15053203	1.987522E-011	6.505220E-012	0	0.000000E+000
1	8.15055701	6.505220E-012	1.987522E-011	1	0.000000E+000
1	8.15079030	1.987522E-011	6.505220E-012	0	0.000000E+000
1	8.15080305	6.505220E-012	1.987522E-011	1	0.000000E+000
1	8.15092329	1.987522E-011	6.505220E-012	0	0.000000E+000
1	8.15094547	6.505220E-012	1.987522E-011	1	0.000000E+000
1	8.15103186	1.987522E-011	6.505220E-012	0	0.000000E+000
1	8.15105979	6.505220E-012	1.987522E-011	1	0.000000E+000
1	8.15146043	1.987522E-011	6.505220E-012	0	0.000000E+000
1	8.15150797	6.505220E-012	1.987522E-011	1	0.000000E+000
1	8.15182475	1.987522E-011	6.505220E-012	0	0.000000E+000
1	8.15187533	6.505220E-012	1.987522E-011	1	0.000000E+000
1	8.15191933	1.987522E-011	6.505220E-012	0	0.000000E+000
1	8.15198883	6.505220E-012	1.987522E-011	1	0.000000E+000
1	8.15274604	1.987522E-011	6.505220E-012	0	0.000000E+000
1	8.15292155	6.505220E-012	1.987522E-011	1	0.000000E+000
1	8.15296835	1.987522E-011	6.505220E-012	0	0.000000E+000
1	8.15297520	6.505220E-012	1.987522E-011	1	0.000000E+000
1	8.15306027	1.987522E-011	6.505220E-012	0	0.000000E+000
1	8.15320272	6.505220E-012	1.987522E-011	1	0.000000E+000
1	8.15365786	1.987522E-011	6.505220E-012	0	0.000000E+000
1	8.15365823	6.505220E-012	1.987522E-011	1	0.000000E+000
1	8.15394109	1.987522E-011	6.505220E-012	0	0.000000E+000
1	8.15396491	6.505220E-012	1.987522E-011	1	0.000000E+000
1	8.15413581	1.987522E-011	6.505220E-012	0	0.000000E+000
1	8.15416283	6.505220E-012	1.987522E-011	1	0.000000E+000
1	8.15438477	1.987522E-011	6.505220E-012	0	0.000000E+000
1	8.15439889	6.505220E-012	1.987522E-011	1	0.000000E+000
1	8.15452382	1.987522E-011	6.505220E-012	0	0.000000E+000
1	13.32727100	6.203126E-012	1.957313E-011	1	0.000000E+000
1	13.32733190	1.957313E-011	6.203126E-012	0	0.000000E+000
1	13.32735210	6.203126E-012	1.957313E-011	1	0.000000E+000
1	13.32744708	1.957313E-011	6.203126E-012	0	0.000000E+000
1	13.32753946	6.203126E-012	1.957313E-011	1	0.000000E+000
1	13.32760341	1.957313E-011	6.203126E-012	0	0.000000E+000
1	13.32766186	6.203126E-012	1.957313E-011	1	0.000000E+000
1	13.32776711	1.957313E-011	6.203126E-012	0	0.000000E+000
1	13.32783282	6.203126E-012	1.957313E-011	1	0.000000E+000
1	13.32795168	1.957313E-011	6.203126E-012	0	0.000000E+000
1	13.32796458	6.203126E-012	1.957313E-011	1	0.000000E+000
1	13.32873545	1.957313E-011	6.203126E-012	0	0.000000E+000
1	13.32876306	6.203126E-012	1.957313E-011	1	0.000000E+000
1	13.32886930	1.957313E-011	6.203126E-012	0	0.000000E+000
1	13.32890621	6.203126E-012	1.957313E-011	1	0.000000E+000
1	13.32898146	1.957313E-011	6.203126E-012	0	0.000000E+000
1	13.32906607	6.203126E-012	1.957313E-011	1	0.000000E+000
1	13.32957886	1.957313E-011	6.203126E-012	0	0.000000E+000
1	13.32959194	6.203126E-012	1.957313E-011	1	0.000000E+000
1	13.32996680	1.957313E-011	6.203126E-012	0	0.000000E+000
1	13.33011359	6.203126E-012	1.957313E-011	1	0.000000E+000
1	13.33016317	1.957313E-011	6.203126E-012	0	0.000000E+000
1	13.33019860	6.203126E-012	1.957313E-011	1	0.000000E+000
1	13.33036790	1.957313E-011	6.203126E-012	0	0.000000E+000
1	13.33044891	6.203126E-012	1.957313E-011	1	0.000000E+000
1	13.33069811	1.957313E-011	6.203126E-012	0	0.000000E+000
1	13.33070392	6.203126E-012	1.957313E-011	1	0.000000E+000
1	13.33080234	1.957313E-011	6.203126E-012	0	0.000000E+000
1	13.33083131	6.203126E-012	1.957313E-011	1	0.000000E+000
1	13.33094289	1.957313E-011	6.203126E-012	0	0.000000E+000
1	13.33098172	6.203126E-012	1.957313E-011	1	0.000000E+000
1	13.33101538	1.957313E-011	6.203126E-012	0	0.000000E+000
1	13.33104406	6.203126E-012	1.957313E-011	1	0.000000E+000
1	13.33128739	1.957313E-011	6.203126E-012	0	0.000000E+000
1	13.33131729	6.203126E-012	1.957313E-011	1	0.000000E+000
1	13.33168554	1.957313E-011	6.203126E-012	0	0.000000E+000
1	13.33171087	6.203126E-012	1.957313E-011	1	0.000000E+000
1	13.33179336	1.957313E-011	6.203126E-012	0	0.000000E+000
1	13.33185670	6.203126E-012	1.957313E-011	1	0.000000E+000
1	13.33197845	1.957313E-011	6.203126E-012	0	0.000000E+000
1	13.33199487	6.203126E-012	1.957313E-011	1	0.000000E+000
1	13.33204584	1.957313E-011	6.203126E-012	0	0.000000E+000
1	13.33206804	6.203126E-012	1.957313E-011	1	0.000000E+000
1	13.33207893	1.957313E-011	6.203126E-012	0	0.000000E+000
1	13.33258655	6.203126E-012	1.957313E-011	1	0.000000E+000
1	13.33281282	1.957313E-011	6.203126E-012	0	0.000000E+000
1	13.33295702	6.203126E-012	1.957313E-011	1	0.000000E+000
1	13.33302127	1.957313E-011	6.203126E-012	0	0.000000E+000
1	13.33307150	6.203126E-012	1.957313E-011	1	0.000000E+000
1	13.33316766	1.957313E-011	6.203126E-012	0	0.000000E+000
1	13.33319970	6.203126E-012	1.957313E-011	1	0.000000E+000
1	13.33330610	1.957313E-011	6.203126E-012	0	0.000000E+000
1	13.33332729	6.203126E-012	1.957313E-011	1	0.000000E+000
1	13.33341619	1.957313E-011	6.203126E-012	0	0.000000E+000
1	13.33343650	6.203126E-012	1.957313E-011	1	0.000000E+000
1	13.33371523	1.957313E-011	6.203126E-012	0	0.000000E+000
1	13.33374895	6.203126E-012	1.957313E-011	1	0.000000E+000
1	13.33382426	1.957313E-011	6.203126E-012	0	0.000000E+000
1	13.33383986	6.203126E-012	1.957313E-011	1	0.000000E+000
1	13.33395929	1.957313E-011	6.203126E-012	0	0.000000E+000
1	13.33397118	6.203126E-012	1.957313E-011	1	0.000000E+000
1	13.33404554	1.957313E-011	6.203126E-012	0	0.000000E+000
1	13.33408920	6.203126E-012	1.957313E-011	1	0.000000E+000
1	13.33423704	1.957313E-011	6.203126E-012	0	0.000000E+000
1	13.33427779	6.203126E-012	1.957313E-011	1	0.000000E+000
1	13.33438176	1.957313E-011	6.203126E-012	0	0.000000E+000
1	13.33441581	6.203126E-012	1.957313E-011	1	0.000000E+000
1	13.33467024	1.957313E-011	6.203126E-012	0	0.000000E+000
1	13.33470964	6.203126E-012	1.957313E-011	1	0.000000E+000
1	13.33476940	1.957313E-011	6.203126E-012	0	0.000000E+000
1	13.33481257	6.203126E-012	1.957313E-011	1	0.000000E+000
1	13.33489767	1.957313E-011	6.203126E-012	0	0.000000E+000
1	13.33492535	6.203126E-012	1.957313E-011	1	0.000000E+000
1	13.33521510	1.957313E-011	6.203126E-012	0	0.000000E+000
1	13.33522446	6.203126E-012	1.957313E-011	1	0.000000E+000
1	13.33544845	1.957313E-011	6.203126E-012	0	0.000000E+000
1	13.33545521	6.203126E-012	1.957313E-011	1	0.000000E+000
1	13.33552137	1.957313E-011	6.203126E-012	0	0.000000E+000
1	13.33556092	6.203126E-012	1.957313E-011	1	0.000000E+000
1	13.33634489	1.957313E-011	6.203126E-012	0	0.000000E+000
1	13.33654298	6.203126E-012	1.957313E-011	1	0.000000E+000
1	13.33708677	1.957313E-011	6.203126E-012	0	0.000000E+000
1	13.33710244	6.203126E-012	1.957313E-011	1	0.000000E+000
1	13.33722032	1.957313E-011	6.203126E-012	0	0.000000E+000
1	13.33723551	6.203126E-012	1.957313E-011	1	0.000000E+000
1	13.33762758	1.957313E-011	6.203126E-012	0	0.000000E+000
1	13.33765337	6.203126E-012	1.957313E-011	1	0.000000E+000
1	13.33792433	1.957313E-011	6.203126E-012	0	0.000000E+000
1	13.33805646	6.203126E-012	1.957313E-011	1	0.000000E+000
1	13.33823926	1.957313E-011	6.203126E-012	0	0.000000E+000
1	13.33847521	6.203126E-012	1.957313E-011	1	0.000000E+000
1	13.33850761	1.957313E-011	6.203126E-012	0	0.000000E+000
1	13.33853240	6.203126E-012	1.957313E-011	1	0.000000E+000
1	13.33886462	1.957313E-011	6.203126E-012	0	0.000000E+000
1	13.33895421	6.203126E-012	1.957313E-011	1	0.000000E+000
1	13.33910925	1.957313E-011	6.203126E-012	0	0.000000E+000
1	13.33914428	6.203126E-012	1.957313E-011	1	0.000000E+000
1	13.33918256	1.957313E-011	6.203126E-012	0	0.000000E+000
1	13.33920207	6.203126E-012	1.957313E-011	1	0.000000E+000
1	13.33922275	1.957313E-011	6.203126E-012	0	0.000000E+000
1	13.33948923	6.203126E-012	1.957313E-011	1	0.000000E+000
1	13.33949687	1.957313E-011	6.203126E-012	0	0.000000E+000
1	13.33974399	6.203126E-012	1.957313E-011	1	0.000000E+000
1	13.33994927	1.957313E-011	6.203126E-012	0	0.000000E+000
1	13.33996353	6.203126E-012	1.957313E-011	1	0.000000E+000
1	13.34033701	1.957313E-011	6.203126E-012	0	0.000000E+000
1	13.34038428	6.203126E-012	1.957313E-011	1	0.000000E+000
1	13.34054714	1.957313E-011	6.203126E-012	0	0.000000E+000
1	13.34057586	6.203126E-012	1.957313E-011	1	0.000000E+000
1	13.34061138	1.957313E-011	6.203126E-012	0	0.000000E+000
1	13.34064922	6.203126E-012	1.957313E-011	1	0.000000E+000
1	13.34107520	1.957313E-011	6.203126E-012	0	0.000000E+000
1	13.34108886	6.203126E-012	1.957313E-011	1	0.000000E+000
1	13.34112656	1.957313E-011	6.203126E-012	0	0.000000E+000
1	13.34149797	6.203126E-012	1.957313E-011	1	0.000000E+000
1	13.34156469	1.957313E-011	6.203126E-012	0	0.000000E+000
1	13.34159167	6.203126E-012	1.957313E-011	1	0.000000E+000
1	13.34184932	1.957313E-011	6.203126E-012	0	0.000000E+000
1	13.34185155	6.203126E-012	1.957313E-011	1	0.000000E+000
1	13.34203971	1.957313E-011	6.203126E-012	0	0.000000E+000
1	13.34206286	6.203126E-012	1.957313E-011	1	0.000000E+000
1	13.34221776	1.957313E-011	6.203126E-012	0	0.000000E+000
1	13.34225478	6.203126E-012	1.957313E-011	1	0.000000E+000
1	13.34233665	1.957313E-011	6.203126E-012	0	0.000000E+000
1	13.34239558	6.203126E-012	1.957313E-011	1	0.000000E+000
1	13.34242442	1.957313E-011	6.203126E-012	0	0.000000E+000
1	13.34247619	6.203126E-012	1.957313E-011	1	0.000000E+000
1	13.34251278	1.957313E-011	6.203126E-012	0	0.000000E+000
1	13.34253181	6.203126E-012	1.957313E-011	1	0.000000E+000
1	13.34259826	1.957313E-011	6.203126E-012	0	0.000000E+000
1	13.34263354	6.203126E-012	1.957313E-011	1	0.000000E+000
1	13.34271845	1.957313E-011	6.203126E-012	0	0.000000E+000
1	13.34275972	6.203126E-012	1.957313E-011	1	0.000000E+000
1	13.34279718	1.957313E-011	6.203126E-012	0	0.000000E+000
1	13.34282273	6.203126E-012	1.957313E-011	1	0.000000E+000
1	13.34301364	1.957313E-011	6.203126E-012	0	0.000000E+000
1	13.34317179	6.203126E-012	1.957313E-011	1	0.000000E+000
1	13.34320558	1.957313E-011	6.203126E-012	0	0.000000E+000
1	13.34323531	6.203126E-012	1.957313E-011	1	0.000000E+000
1	13.34328790	1.957313E-011	6.203126E-012	0	0.000000E+000
1	13.34339895	6.203126E-012	1.957313E-011	1	0.000000E+000
1	13.34359222	1.957313E-011	6.203126E-012	0	0.000000E+000
1	13.34362867	6.203126E-012	1.957313E-011	1	0.000000E+000
1	13.34397874	1.957313E-011	6.203126E-012	0	0.000000E+000
1	13.34399990	6.203126E-012	1.957313E-011	1	0.000000E+000
1	13.34425280	1.957313E-011	6.203126E-012	0	0.000000E+000
1	13.34429631	6.203126E-012	1.957313E-011	1	0.000000E+000
1	13.34443658	1.957313E-011	6.203126E-012	0	0.000000E+000
1	13.34448747	6.203126E-012	1.957313E-011	1	0.000000E+000
1	13.34462347	1.957313E-011	6.203126E-012	0	0.000000E+000
1	13.34477126	6.203126E-012	1.957313E-011	1	0.000000E+000
1	13.34491487	1.957313E-011	6.203126E-012	0	0.000000E+000
1	13.34494447	6.203126E-012	1.957313E-011	1	0.000000E+000
1	13.34503867	1.957313E-011	6.203126E-012	0	0.000000E+000
1	13.34509605	6.203126E-012	1.957313E-011	1	0.000000E+000
1	13.34537582	1.957313E-011	6.203126E-012	0	0.000000E+000
1	13.34542864	6.203126E-012	1.957313E-011	1	0.000000E+000
1	13.34549608	1.957313E-011	6.203126E-012	0	0.000000E+000
1	13.34552286	6.203126E-012	1.957313E-011	1	0.000000E+000
1	13.34574279	1.957313E-011	6.203126E-012	0	0.000000E+000
1	13.34575091	6.203126E-012	1.957313E-011	1	0.000000E+000
1	13.34592202	1.957313E-011	6.203126E-012	0	0.000000E+000
1	13.34593775	6.203126E-012	1.957313E-011	1	0.000000E+000
1	13.34604347	1.957313E-011	6.203126E-012	0	0.000000E+000
1	13.34620018	6.203126E-012	1.957313E-011	1	0.000000E+000
1	13.34633914	1.957313E-011	6.203126E-012	0	0.000000E+000
1	13.34639755	6.203126E-012	1.957313E-011	1	0.000000E+000
1	13.34668076	1.957313E-011	6.203126E-012	0	0.000000E+000
1	13.34669651	6.203126E-012	1.957313E-011	1	0.000000E+000
1	13.34682362	1.957313E-011	6.203126E-012	0	0.000000E+000
1	13.34683854	6.203126E-012	1.957313E-011	1	0.000000E+000
1	13.34737251	1.957313E-011	6.203126E-012	0	0.000000E+000
1	13.34739581	6.203126E-012	1.957313E-011	1	0.000000E+000
1	13.34746054	1.957313E-011	6.203126E-012	0	0.000000E+000
1	13.34748925	6.203126E-012	1.957313E-011	1	0.000000E+000
1	13.34772327	1.957313E-011	6.203126E-012	0	0.000000E+000
1	13.34779728	6.203126E-012	1.957313E-011	1	0.000000E+000
1	13.34797347	1.957313E-011	6.203126E-012	0	0.000000E+000
1	13.34799760	6.203126E-012	1.957313E-011	1	0.000000E+000
1	13.34804166	1.957313E-011	6.203126E-012	0	0.000000E+000
1	13.34806418	6.203126E-012	1.957313E-011	1	0.000000E+000
1	13.34813748	1.957313E-011	6.203126E-012	0	0.000000E+000
1	13.34818762	6.203126E-012	1.957313E-011	1	0.000000E+000
1	13.34837879	1.957313E-011	6.203126E-012	0	0.000000E+000
1	13.34839759	6.203126E-012	1.957313E-011	1	0.000000E+000
1	13.34887315	1.957313E-011	6.203126E-012	0	0.000000E+000
1	13.34893602	6.203126E-012	1.957313E-011	1	0.000000E+000
1	13.34931405	1.957313E-011	6.203126E-012	0	0.000000E+000
1	13.34934402	6.203126E-012	1.957313E-011	1	0.000000E+000
1	13.34981243	1.957313E-011	6.203126E-012	0	0.000000E+000
1	13.34982565	6.203126E-012	1.957313E-011	1	0.000000E+000
1	13.35067067	1.957313E-011	6.203126E-012	0	0.000000E+000
1	13.35068922	6.203126E-012	1.957313E-011	1	0.000000E+000
1	13.35088197	1.957313E-011	6.203126E-012	0	0.000000E+000
1	13.35091166	6.203126E-012	1.957313E-011	1	0.000000E+000
1	13.35145538	1.957313E-011	6.203126E-012	0	0.000000E+000
1	13.35146178	6.203126E-012	1.957313E-011	1	0.000000E+000
1	13.35184314	1.957313E-011	6.203126E-012	0	0.000000E+000
1	13.35185806	6.203126E-012	1.957313E-011	1	0.000000E+000
1	13.35217883	1.957313E-011	6.203126E-012	0	0.000000E+000
1	13.35219198	6.203126E-012	1.957313E-011	1	0.000000E+000
1	13.35228489	1.957313E-011	6.203126E-012	0	0.000000E+000
1	13.35257685	6.203126E-012	1.957313E-011	1	0.000000E+000
1	13.35271094	1.957313E-011	6.203126E-012	0	0.000000E+000
1	13.35275952	6.203126E-012	1.957313E-011	1	0.000000E+000
1	13.35290035	1.957313E-011	6.203126E-012	0	0.000000E+000
1	13.35293447	6.203126E-012	1.957313E-011	1	0.000000E+000
1	13.35312453	1.957313E-011	6.203126E-012	0	0.000000E+000
1	13.39273851	6.203126E-012	1.957313E-011	1	0.000000E+000
1	13.39275102	1.957313E-011	6.203126E-012	0	0.000000E+000
1	27.58548661	6.207216E-012	1.957722E-011	1	0.000000E+000
1	27.58558972	1.957722E-011	6.207216E-012	0	0.000000E+000
1	27.58566248	6.207216E-012	1.957722E-011	1	0.000000E+000
1	27.58604903	1.957722E-011	6.207216E-012	0	0.000000E+000
1	27.58606933	6.207216E-012	1.957722E-011	1	0.000000E+000
1	27.58627933	1.957722E-011	6.207216E-012	0	0.000000E+000
1	27.58633096	6.207216E-012	1.957722E-011	1	0.000000E+000
1	27.58654377	1.957722E-011	6.207216E-012	0	0.000000E+000
1	27.58656051	6.207216E-012	1.957722E-011	1	0.000000E+000
1	27.58668777	1.957722E-011	6.207216E-012	0	0.000000E+000
1	27.58670751	6.207216E-012	1.957722E-011	1	0.000000E+000
1	27.58704603	1.957722E-011	6.207216E-012	0	0.000000E+000
1	27.58706516	6.207216E-012	1.957722E-011	1	0.000000E+000
1	27.58713516	1.957722E-011	6.207216E-012	0	0.000000E+000
1	27.58716144	6.207216E-012	1.957722E-011	1	0.000000E+000
1	27.58719889	1.957722E-011	6.207216E-012	0	0.000000E+000
1	27.58725003	6.207216E-012	1.957722E-011	1	0.000000E+000
1	27.58770335	1.957722E-011	6.207216E-012	0	0.000000E+000
1	27.58771918	6.207216E-012	1.957722E-011	1	0.000000E+000
1	27.58811872	1.957722E-011	6.207216E-012	0	0.000000E+000
1	27.58820093	6.207216E-012	1.957722E-011	1	0.000000E+000
1	27.58829667	1.957722E-011	6.207216E-012	0	0.000000E+000
1	27.58832144	6.207216E-012	1.957722E-011	1	0.000000E+000
1	27.58860097	1.957722E-011	6.207216E-012	0	0.000000E+000
1	27.58862947	6.207216E-012	1.957722E-011	1	0.000000E+000
1	27.58868563	1.957722E-011	6.207216E-012	0	0.000000E+000
1	27.58873732	6.207216E-012	1.957722E-011	1	0.000000E+000
1	27.58876232	1.957722E-011	6.207216E-012	0	0.000000E+000
1	27.58878310	6.207216E-012	1.957722E-011	1	0.000000E+000
1	27.58882540	1.957722E-011	6.207216E-012	0	0.000000E+000
1	27.58894615	6.207216E-012	1.957722E-011	1	0.000000E+000
1	27.58902820	1.957722E-011	6.207216E-012	0	0.000000E+000
1	27.58906478	6.207216E-012	1.957722E-011	1	0.000000E+000
1	27.58913197	1.957722E-011	6.207216E-012	0	0.000000E+000
1	27.58917921	6.207216E-012	1.957722E-011	1	0.000000E+000
1	27.58939036	1.957722E-011	6.207216E-012	0	0.000000E+000
1	27.58942256	6.207216E-012	1.957722E-011	1	0.000000E+000
1	27.58957727	1.957722E-011	6.207216E-012	0	0.000000E+000
1	27.58959242	6.207216E-012	1.957722E-011	1	0.000000E+000
1	27.58969476	1.957722E-011	6.207216E-012	0	0.000000E+000
1	27.58970736	6.207216E-012	1.957722E-011	1	0.000000E+000
1	27.58979127	1.957722E-011	6.207216E-012	0	0.000000E+000
1	27.58980854	6.207216E-012	1.957722E-011	1	0.000000E+000
1	27.58986835	1.957722E-011	6.207216E-012	0	0.000000E+000
1	27.58988765	6.207216E-012	1.957722E-011	1	0.000000E+000
1	27.59014406	1.957722E-011	6.207216E-012	0	0.000000E+000
1	27.59016846	6.207216E-012	1.957722E-011	1	0.000000E+000
1	27.59022985	1.957722E-011	6.207216E-012	0	0.000000E+000
1	27.59027003	6.207216E-012	1.957722E-011	1	0.000000E+000
1	27.59036711	1.957722E-011	6.207216E-012	0	0.000000E+000
1	27.59042054	6.207216E-012	1.957722E-011	1	0.000000E+000
1	27.59055596	1.957722E-011	6.207216E-012	0	0.000000E+000
1	27.59059428	6.207216E-012	1.957722E-011	1	0.000000E+000
1	27.59074870	1.957722E-011	6.207216E-012	0	0.000000E+000
1	27.59078249	6.207216E-012	1.957722E-011	1	0.000000E+000
1	27.59089167	1.957722E-011	6.207216E-012	0	0.000000E+000
1	27.59089788	6.207216E-012	1.957722E-011	1	0.000000E+000
1	27.59097057	1.957722E-011	6.207216E-012	0	0.000000E+000
1	27.59100660	6.207216E-012	1.957722E-011	1	0.000000E+000
1	27.59107492	1.957722E-011	6.207216E-012	0	0.000000E+000
1	27.59110057	6.207216E-012	1.957722E-011	1	0.000000E+000
1	27.59117326	1.957722E-011	6.207216E-012	0	0.000000E+000
1	27.59125519	6.207216E-012	1.957722E-011	1	0.000000E+000
1	27.59126513	1.957722E-011	6.207216E-012	0	0.000000E+000
1	27.59129872	6.207216E-012	1.957722E-011	1	0.000000E+000
1	27.59147397	1.957722E-011	6.207216E-012	0	0.000000E+000
1	27.59149761	6.207216E-012	1.957722E-011	1	0.000000E+000
1	27.59161013	1.957722E-011	6.207216E-012	0	0.000000E+000
1	27.59162529	6.207216E-012	1.957722E-011	1	0.000000E+000
1	27.59179787	1.957722E-011	6.207216E-012	0	0.000000E+000
1	27.59182553	6.207216E-012	1.957722E-011	1	0.000000E+000
1	27.59193999	1.957722E-011	6.207216E-012	0	0.000000E+000
1	27.59195576	6.207216E-012	1.957722E-011	1	0.000000E+000
1	27.59230041	1.957722E-011	6.207216E-012	0	0.000000E+000
1	27.59231355	6.207216E-012	1.957722E-011	1	0.000000E+000
1	27.59243152	1.957722E-011	6.207216E-012	0	0.000000E+000
1	27.59245878	6.207216E-012	1.957722E-011	1	0.000000E+000
1	27.59251787	1.957722E-011	6.207216E-012	0	0.000000E+000
1	27.59255820	6.207216E-012	1.957722E-011	1	0.000000E+000
1	27.59284263	1.957722E-011	6.207216E-012	0	0.000000E+000
1	27.59286334	6.207216E-012	1.957722E-011	1	0.000000E+000
1	27.59294363	1.957722E-011	6.207216E-012	0	0.000000E+000
1	27.59299128	6.207216E-012	1.957722E-011	1	0.000000E+000
1	27.59318394	1.957722E-011	6.207216E-012	0	0.000000E+000
1	27.59322405	6.207216E-012	1.957722E-011	1	0.000000E+000
1	27.59327234	1.957722E-011	6.207216E-012	0	0.000000E+000
1	27.59330771	6.207216E-012	1.957722E-011	1	0.000000E+000
1	27.59361369	1.957722E-011	6.207216E-012	0	0.000000E+000
1	27.59378924	6.207216E-012	1.957722E-011	1	0.000000E+000
1	27.59390103	1.957722E-011	6.207216E-012	0	0.000000E+000
1	27.59428927	6.207216E-012	1.957722E-011	1	0.000000E+000
1	27.59434183	1.957722E-011	6.207216E-012	0	0.000000E+000
1	27.59436451	6.207216E-012	1.957722E-011	1	0.000000E+000
1	27.59444410	1.957722E-011	6.207216E-012	0	0.000000E+000
1	27.59446202	6.207216E-012	1.957722E-011	1	0.000000E+000
1	27.59490485	1.957722E-011	6.207216E-012	0	0.000000E+000
1	27.59491745	6.207216E-012	1.957722E-011	1	0.000000E+000
1	27.59498122	1.957722E-011	6.207216E-012	0	0.000000E+000
1	27.59501752	6.207216E-012	1.957722E-011	1	0.000000E+000
1	27.59512844	1.957722E-011	6.207216E-012	0	0.000000E+000
1	27.59514771	6.207216E-012	1.957722E-011	1	0.000000E+000
1	27.59524790	1.957722E-011	6.207216E-012	0	0.000000E+000
1	27.59530461	6.207216E-012	1.957722E-011	1	0.000000E+000
1	27.59537857	1.957722E-011	6.207216E-012	0	0.000000E+000
1	27.59539878	6.207216E-012	1.957722E-011	1	0.000000E+000
1	27.59597001	1.957722E-011	6.207216E-012	0	0.000000E+000
1	27.59597884	6.207216E-012	1.957722E-011	1	0.000000E+000
1	27.59598494	1.957722E-011	6.207216E-012	0	0.000000E+000
1	27.59602136	6.207216E-012	1.957722E-011	1	0.000000E+000
1	27.59613967	1.957722E-011	6.207216E-012	0	0.000000E+000
1	27.59614326	6.207216E-012	1.957722E-011	1	0.000000E+000
1	27.59657473	1.957722E-011	6.207216E-012	0	0.000000E+000
1	27.59661324	6.207216E-012	1.957722E-011	1	0.000000E+000
1	27.59696613	1.957722E-011	6.207216E-012	0	0.000000E+000
1	27.59703652	6.207216E-012	1.957722E-011	1	0.000000E+000
1	27.59719009	1.957722E-011	6.207216E-012	0	0.000000E+000
1	27.59720548	6.207216E-012	1.957722E-011	1	0.000000E+000
1	27.59728021	1.957722E-011	6.207216E-012	0	0.000000E+000
1	27.59734465	6.207216E-012	1.957722E-011	1	0.000000E+000
1	27.59775340	1.957722E-011	6.207216E-012	0	0.000000E+000
1	27.59779090	6.207216E-012	1.957722E-011	1	0.000000E+000
1	27.59781934	1.957722E-011	6.207216E-012	0	0.000000E+000
1	27.59785659	6.207216E-012	1.957722E-011	1	0.000000E+000
1	27.59794051	1.957722E-011	6.207216E-012	0	0.000000E+000
1	27.59797935	6.207216E-012	1.957722E-011	1	0.000000E+000
1	27.59814894	1.957722E-011	6.207216E-012	0	0.000000E+000
1	27.59817864	6.207216E-012	1.957722E-011	1	0.000000E+000
1	27.59822406	1.957722E-011	6.207216E-012	0	0.000000E+000
1	27.59825492	6.207216E-012	1.957722E-011	1	0.000000E+000
1	27.59839712	1.957722E-011	6.207216E-012	0	0.000000E+000
1	27.59842628	6.207216E-012	1.957722E-011	1	0.000000E+000
1	27.59850337	1.957722E-011	6.207216E-012	0	0.000000E+000
1	27.59854002	6.207216E-012	1.957722E-011	1	0.000000E+000
1	27.59856106	1.957722E-011	6.207216E-012	0	0.000000E+000
1	27.59859061	6.207216E-012	1.957722E-011	1	0.000000E+000
1	27.59865916	1.957722E-011	6.207216E-012	0	0.000000E+000
1	27.59867432	6.207216E-012	1.957722E-011	1	0.000000E+000
1	27.59879044	1.957722E-011	6.207216E-012	0	0.000000E+000
1	27.59896404	6.207216E-012	1.957722E-011	1	0.000000E+000
1	27.59933101	1.957722E-011	6.207216E-012	0	0.000000E+000
1	27.59937719	6.207216E-012	1.957722E-011	1	0.000000E+000
1	27.59950435	1.957722E-011	6.207216E-012	0	0.000000E+000
1	27.59956737	6.207216E-012	1.957722E-011	1	0.000000E+000
1	27.59964549	1.957722E-011	6.207216E-012	0	0.000000E+000
1	27.59969798	6.207216E-012	1.957722E-011	1	0.000000E+000
1	27.59987043	1.957722E-011	6.207216E-012	0	0.000000E+000
1	27.59990269	6.207216E-012	1.957722E-011	1	0.000000E+000
1	27.60022495	1.957722E-011	6.207216E-012	0	0.000000E+000
1	27.60026422	6.207216E-012	1.957722E-011	1	0.000000E+000
1	27.60039013	1.957722E-011	6.207216E-012	0	0.000000E+000
1	27.60042364	6.207216E-012	1.957722E-011	1	0.000000E+000
1	27.60068148	1.957722E-011	6.207216E-012	0	0.000000E+000
1	27.60070191	6.207216E-012	1.957722E-011	1	0.000000E+000
1	27.60071549	1.957722E-011	6.207216E-012	0	0.000000E+000
1	27.60072881	6.207216E-012	1.957722E-011	1	0.000000E+000
1	27.60081157	1.957722E-011	6.207216E-012	0	0.000000E+000
1	27.60084464	6.207216E-012	1.957722E-011	1	0.000000E+000
1	27.60105311	1.957722E-011	6.207216E-012	0	0.000000E+000
1	27.60106709	6.207216E-012	1.957722E-011	1	0.000000E+000
1	27.60148840	1.957722E-011	6.207216E-012	0	0.000000E+000
1	27.60159565	6.207216E-012	1.957722E-011	1	0.000000E+000
1	27.60220648	1.957722E-011	6.207216E-012	0	0.000000E+000
1	27.60226431	6.207216E-012	1.957722E-011	1	0.000000E+000
1	27.60238064	1.957722E-011	6.207216E-012	0	0.000000E+000
1	27.60241488	6.207216E-012	1.957722E-011	1	0.000000E+000
1	27.60259728	1.957722E-011	6.207216E-012	0	0.000000E+000
1	27.60261165	6.207216E-012	1.957722E-011	1	0.000000E+000
1	27.60263561	1.957722E-011	6.207216E-012	0	0.000000E+000
1	27.60271910	6.207216E-012	1.957722E-011	1	0.000000E+000
1	27.60276055	1.957722E-011	6.207216E-012	0	0.000000E+000
1	27.60279899	6.207216E-012	1.957722E-011	1	0.000000E+000
1	27.60318037	1.957722E-011	6.207216E-012	0	0.000000E+000
1	27.60319169	6.207216E-012	1.957722E-011	1	0.000000E+000
1	27.60320786	1.957722E-011	6.207216E-012	0	0.000000E+000
1	27.60320998	6.207216E-012	1.957722E-011	1	0.000000E+000
1	27.60332983	1.957722E-011	6.207216E-012	0	0.000000E+000
1	27.60343174	6.207216E-012	1.957722E-011	1	0.000000E+000
1	27.60350450	1.957722E-011	6.207216E-012	0	0.000000E+000
1	27.60354065	6.207216E-012	1.957722E-011	1	0.000000E+000
1	27.60355824	1.957722E-011	6.207216E-012	0	0.000000E+000
1	27.60357360	6.207216E-012	1.957722E-011	1	0.000000E+000
1	27.60373114	1.957722E-011	6.207216E-012	0	0.000000E+000
1	27.60376253	6.207216E-012	1.957722E-011	1	0.000000E+000
1	27.60384651	1.957722E-011	6.207216E-012	0	0.000000E+000
1	27.60388590	6.207216E-012	1.957722E-011	1	0.000000E+000
1	27.60403898	1.957722E-011	6.207216E-012	0	0.000000E+000
1	27.60405792	6.207216E-012	1.957722E-011	1	0.000000E+000
1	27.60420097	1.957722E-011	6.207216E-012	0	0.000000E+000
1	27.60422518	6.207216E-012	1.957722E-011	1	0.000000E+000
1	27.60430161	1.957722E-011	6.207216E-012	0	0.000000E+000
1	27.60431879	6.207216E-012	1.957722E-011	1	0.000000E+000
1	27.60457371	1.957722E-011	6.207216E-012	0	0.000000E+000
1	27.60460568	6.207216E-012	1.957722E-011	1	0.000000E+000
1	27.60478234	1.957722E-011	6.207216E-012	0	0.000000E+000
1	27.60506463	6.207216E-012	1.957722E-011	1	0.000000E+000
1	27.60506800	1.957722E-011	6.207216E-012	0	0.000000E+000
1	27.60508960	6.207216E-012	1.957722E-011	1	0.000000E+000
1	27.60525996	1.957722E-011	6.207216E-012	0	0.000000E+000
1	27.60527680	6.207216E-012	1.957722E-011	1	0.000000E+000
1	27.60548797	1.957722E-011	6.207216E-012	0	0.000000E+000
1	27.60551600	6.207216E-012	1.957722E-011	1	0.000000E+000
1	27.60579041	1.957722E-011	6.207216E-012	0	0.000000E+000
1	27.60582432	6.207216E-012	1.957722E-011	1	0.000000E+000
1	27.60634539	1.957722E-011	6.207216E-012	0	0.000000E+000
1	27.60636416	6.207216E-012	1.957722E-011	1	0.000000E+000
1	27.60722554	1.957722E-011	6.207216E-012	0	0.000000E+000
1	27.60724681	6.207216E-012	1.957722E-011	1	0.000000E+000
1	27.60740627	1.957722E-011	6.207216E-012	0	0.000000E+000
1	27.60746272	6.207216E-012	1.957722E-011	1	0.000000E+000
1	27.60786924	1.957722E-011	6.207216E-012	0	0.000000E+000
1	27.60789064	6.207216E-012	1.957722E-011	1	0.000000E+000
1	27.60795929	1.957722E-011	6.207216E-012	0	0.000000E+000
1	27.60797479	6.207216E-012	1.957722E-011	1	0.000000E+000
1	27.60808364	1.957722E-011	6.207216E-012	0	0.000000E+000
1	27.60811454	6.207216E-012	1.957722E-011	1	0.000000E+000
1	27.60816843	1.957722E-011	6.207216E-012	0	0.000000E+000
1	27.60819553	6.207216E-012	1.957722E-011	1	0.000000E+000
1	27.60829390	1.957722E-011	6.207216E-012	0	0.000000E+000
1	27.60831943	6.207216E-012	1.957722E-011	1	0.000000E+000
1	27.60869828	1.957722E-011	6.207216E-012	0	0.000000E+000
1	27.60872342	6.207216E-012	1.957722E-011	1	0.000000E+000
1	27.60882990	1.957722E-011	6.207216E-012	0	0.000000E+000
1	27.60887357	6.207216E-012	1.957722E-011	1	0.000000E+000
1	27.60907539	1.957722E-011	6.207216E-012	0	0.000000E+000
1	27.60908358	6.207216E-012	1.957722E-011	1	0.000000E+000
1	27.60913822	1.957722E-011	6.207216E-012	0	0.000000E+000
1	27.60917008	6.207216E-012	1.957722E-011	1	0.000000E+000
1	27.60926661	1.957722E-011	6.207216E-012	0	0.000000E+000
1	27.60931460	6.207216E-012	1.957722E-011	1	0.000000E+000
1	27.60949738	1.957722E-011	6.207216E-012	0	0.000000E+000
1	27.60952212	6.207216E-012	1.957722E-011	1	0.000000E+000
1	27.61017865	1.957722E-011	6.207216E-012	0	0.000000E+000
1	27.61020221	6.207216E-012	1.957722E-011	1	0.000000E+000
1	27.61043798	1.957722E-011	6.207216E-012	0	0.000000E+000
1	27.61047480	6.207216E-012	1.957722E-011	1	0.000000E+000
1	27.61054563	1.957722E-011	6.207216E-012	0	0.000000E+000
1	27.61057612	6.207216E-012	1.957722E-011	1	0.000000E+000
1	27.61063819	1.957722E-011	6.207216E-012	0	0.000000E+000
1	27.61066649	6.207216E-012	1.957722E-011	1	0.000000E+000
1	27.61072649	1.957722E-011	6.207216E-012	0	0.000000E+000
1	27.61073749	6.207216E-012	1.957722E-011	1	0.000000E+000
1	27.61084383	1.957722E-011	6.207216E-012	0	0.000000E+000
1	27.61086444	6.207216E-012	1.957722E-011	1	0.000000E+000
1	27.61136596	1.957722E-011	6.207216E-012	0	0.000000E+000
1	27.61141855	6.207216E-012	1.957722E-011	1	0.000000E+000
1	27.61209857	1.957722E-011	6.207216E-012	0	0.000000E+000
1	27.61214218	6.207216E-012	1.957722E-011	1	0.000000E+000
1	27.61216664	1.957722E-011	6.207216E-012	0	0.000000E+000
1	27.61219136	6.207216E-012	1.957722E-011	1	0.000000E+000
1	27.61236972	1.957722E-011	6.207216E-012	0	0.000000E+000
1	27.61238100	6.207216E-012	1.957722E-011	1	0.000000E+000
1	27.61261747	1.957722E-011	6.207216E-012	0	0.000000E+000
1	27.61262726	6.207216E-012	1.957722E-011	1	0.000000E+000
1	27.61306396	1.957722E-011	6.207216E-012	0	0.000000E+000
1	27.61308871	6.207216E-012	1.957722E-011	1	0.000000E+000
1	27.61344321	1.957722E-011	6.207216E-012	0	0.000000E+000
1	27.61356174	6.207216E-012	1.957722E-011	1	0.000000E+000
1	27.61366708	1.957722E-011	6.207216E-012	0	0.000000E+000
1	27.61370379	6.207216E-012	1.957722E-011	1	0.000000E+000
1	27.61399475	1.957722E-011	6.207216E-012	0	0.000000E+000
1	27.61402889	6.207216E-012	1.957722E-011	1	0.000000E+000
1	27.61410005	1.957722E-011	6.207216E-012	0	0.000000E+000
1	27.61411755	6.207216E-012	1.957722E-011	1	0.000000E+000
1	27.61434896	1.957722E-011	6.207216E-012	0	0.000000E+000
1	27.61435625	6.207216E-012	1.957722E-011	1	0.000000E+000
1	27.61451687	1.957722E-011	6.207216E-012	0	0.000000E+000
1	27.61454583	6.207216E-012	1.957722E-011	1	0.000000E+000
1	27.61503722	1.957722E-011	6.207216E-012	0	0.000000E+000
1	27.61505318	6.207216E-012	1.957722E-011	1	0.000000E+000
1	27.61511834	1.957722E-011	6.207216E-012	0	0.000000E+000
1	27.61513543	6.207216E-012	1.957722E-011	1	0.000000E+000
1	27.61542029	1.957722E-011	6.207216E-012	0	0.000000E+000
1	27.61544755	6.207216E-012	1.957722E-011	1	0.000000E+000
1	27.61552748	1.957722E-011	6.207216E-012	0	0.000000E+000
1	27.61555013	6.207216E-012	1.957722E-011	1	0.000000E+000
1	27.61625657	1.957722E-011	6.207216E-012	0	0.000000E+000
1	27.61629174	6.207216E-012	1.957722E-011	1	0.000000E+000
1	27.61644477	1.957722E-011	6.207216E-012	0	0.000000E+000
1	27.61647762	6.207216E-012	1.957722E-011	1	0.000000E+000
1	27.61681366	1.957722E-011	6.207216E-012	0	0.000000E+000
1	27.61683297	6.207216E-012	1.957722E-011	1	0.000000E+000
1	27.61694353	1.957722E-011	6.207216E-012	0	0.000000E+000
1	27.61702489	6.207216E-012	1.957722E-011	1	0.000000E+000
1	27.61705943	1.957722E-011	6.207216E-012	0	0.000000E+000
1	27.61709383	6.207216E-012	1.957722E-011	1	0.000000E+000
1	27.61717008	1.957722E-011	6.207216E-012	0	0.000000E+000
1	27.61722919	6.207216E-012	1.957722E-011	1	0.000000E+000
1	27.61734272	1.957722E-011	6.207216E-012	0	0.000000E+000
1	27.61734945	6.207216E-012	1.957722E-011	1	0.000000E+000
1	27.61744162	1.957722E-011	6.207216E-012	0	0.000000E+000
1	27.61751826	6.207216E-012	1.957722E-011	1	0.000000E+000
1	27.61800170	1.957722E-011	6.207216E-012	0	0.000000E+000
1	27.61801703	6.207216E-012	1.957722E-011	1	0.000000E+000
1	27.61806227	1.957722E-011	6.207216E-012	0	0.000000E+000
1	27.61808624	6.207216E-012	1.957722E-011	1	0.000000E+000
1	27.61855501	1.957722E-011	6.207216E-012	0	0.000000E+000
1	27.61857435	6.207216E-012	1.957722E-011	1	0.000000E+000
1	27.61870369	1.957722E-011	6.207216E-012	0	0.000000E+000
1	27.61876699	6.207216E-012	1.957722E-011	1	0.000000E+000
1	27.61886320	1.957722E-011	6.207216E-012	0	0.000000E+000
1	27.61887269	6.207216E-012	1.957722E-011	1	0.000000E+000
1	27.61896757	1.957722E-011	6.207216E-012	0	0.000000E+000
1	27.61903770	6.207216E-012	1.957722E-011	1	0.000000E+000
1	27.61920328	1.957722E-011	6.207216E-012	0	0.000000E+000
1	27.61924265	6.207216E-012	1.957722E-011	1	0.000000E+000
1	27.61970368	1.957722E-011	6.207216E-012	0	0.000000E+000
1	27.61977490	6.207216E-012	1.957722E-011	1	0.000000E+000
1	27.61980592	1.957722E-011	6.207216E-012	0	0.000000E+000
1	27.61983207	6.207216E-012	1.957722E-011	1	0.000000E+000
1	27.61989345	1.957722E-011	6.207216E-012	0	0.000000E+000
1	27.61991344	6.207216E-012	1.957722E-011	1	0.000000E+000
1	27.62006491	1.957722E-011	6.207216E-012	0	0.000000E+000
1	27.62009222	6.207216E-012	1.957722E-011	1	0.000000E+000
1	27.62031868	1.957722E-011	6.207216E-012	0	0.000000E+000
1	27.62034714	6.207216E-012	1.957722E-011	1	0.000000E+000
1	27.62035459	1.957722E-011	6.207216E-012	0	0.000000E+000
1	27.62036544	6.207216E-012	1.957722E-011	1	0.000000E+000
1	27.62055211	1.957722E-011	6.207216E-012	0	0.000000E+000
1	27.62057236	6.207216E-012	1.957722E-011	1	0.000000E+000
1	27.62059510	1.957722E-011	6.207216E-012	0	0.000000E+000
1	27.62061488	6.207216E-012	1.957722E-011	1	0.000000E+000
1	27.62111094	1.957722E-011	6.207216E-012	0	0.000000E+000
1	27.62115624	6.207216E-012	1.957722E-011	1	0.000000E+000
1	27.62165652	1.957722E-011	6.207216E-012	0	0.000000E+000
1	27.62169498	6.207216E-012	1.957722E-011	1	0.000000E+000
1	27.62180976	1.957722E-011	6.207216E-012	0	0.000000E+000
1	27.62184340	6.207216E-012	1.957722E-011	1	0.000000E+000
1	27.62187022	1.957722E-011	6.207216E-012	0	0.000000E+000
1	27.62189433	6.207216E-012	1.957722E-011	1	0.000000E+000
1	27.62198718	1.957722E-011	6.207216E-012	0	0.000000E+000
1	27.62199934	6.207216E-012	1.957722E-011	1	0.000000E+000
1	27.62279204	1.957722E-011	6.207216E-012	0	0.000000E+000
1	27.62285285	6.207216E-012	1.957722E-011	1	0.000000E+000
1	27.62287420	1.957722E-011	6.207216E-012	0	0.000000E+000
1	27.62291057	6.207216E-012	1.957722E-011	1	0.000000E+000
1	27.62296380	1.957722E-011	6.207216E-012	0	0.000000E+000
1	27.62299054	6.207216E-012	1.957722E-011	1	0.000000E+000
1	27.62305456	1.957722E-011	6.207216E-012	0	0.000000E+000
1	27.62307937	6.207216E-012	1.957722E-011	1	0.000000E+000
1	27.62344126	1.957722E-011	6.207216E-012	0	0.000000E+000
1	27.62351011	6.207216E-012	1.957722E-011	1	0.000000E+000
1	27.62388065	1.957722E-011	6.207216E-012	0	0.000000E+000
1	27.62390359	6.207216E-012	1.957722E-011	1	0.000000E+000
1	27.62412504	1.957722E-011	6.207216E-012	0	0.000000E+000
1	27.62415667	6.207216E-012	1.957722E-011	1	0.000000E+000
1	27.62438905	1.957722E-011	6.207216E-012	0	0.000000E+000
1	27.62445870	6.207216E-012	1.957722E-011	1	0.000000E+000
1	27.62451948	1.957722E-011	6.207216E-012	0	0.000000E+000
1	27.62454573	6.207216E-012	1.957722E-011	1	0.000000E+000
1	27.62482094	1.957722E-011	6.207216E-012	0	0.000000E+000
1	27.62500800	6.207216E-012	1.957722E-011	1	0.000000E+000
1	27.62515466	1.957722E-011	6.207216E-012	0	0.000000E+000
1	27.62516339	6.207216E-012	1.957722E-011	1	0.000000E+000
1	27.62538899	1.957722E-011	6.207216E-012	0	0.000000E+000
1	27.62543702	6.207216E-012	1.957722E-011	1	0.000000E+000
1	27.62545046	1.957722E-011	6.207216E-012	0	0.000000E+000
1	27.62545618	6.207216E-012	1.957722E-011	1	0.000000E+000
1	27.62559690	1.957722E-011	6.207216E-012	0	0.000000E+000
1	27.62562696	6.207216E-012	1.957722E-011	1	0.000000E+000
1	27.62568358	1.957722E-011	6.207216E-012	0	0.000000E+000
1	27.62572044	6.207216E-012	1.957722E-011	1	0.000000E+000
1	27.62583611	1.957722E-011	6.207216E-012	0	0.000000E+000
1	27.62585418	6.207216E-012	1.957722E-011	1	0.000000E+000
1	27.62589781	1.957722E-011	6.207216E-012	0	0.000000E+000
1	27.62593342	6.207216E-012	1.957722E-011	1	0.000000E+000
1	27.62611675	1.957722E-011	6.207216E-012	0	0.000000E+000
1	27.62613747	6.207216E-012	1.957722E-011	1	0.000000E+000
1	27.62620218	1.957722E-011	6.207216E-012	0	0.000000E+000
1	27.62631608	6.207216E-012	1.957722E-011	1	0.000000E+000
1	27.62644129	1.957722E-011	6.207216E-012	0	0.000000E+000
1	27.62646723	6.207216E-012	1.957722E-011	1	0.000000E+000
1	27.62688472	1.957722E-011	6.207216E-012	0	0.000000E+000
1	27.62700925	6.207216E-012	1.957722E-011	1	0.000000E+000
1	27.62707298	1.957722E-011	6.207216E-012	0	0.000000E+000
1	27.62710684	6.207216E-012	1.957722E-011	1	0.000000E+000
1	27.62730336	1.957722E-011	6.207216E-012	0	0.000000E+000
1	27.62732724	6.207216E-012	1.957722E-011	1	0.000000E+000
1	27.62743818	1.957722E-011	6.207216E-012	0	0.000000E+000
1	27.62747126	6.207216E-012	1.957722E-011	1	0.000000E+000
1	27.62782098	1.957722E-011	6.207216E-012	0	0.000000E+000
1	27.62784574	6.207216E-012	1.957722E-011	1	0.000000E+000
1	27.62829506	1.957722E-011	6.207216E-012	0	0.000000E+000
1	27.62832859	6.207216E-012	1.957722E-011	1	0.000000E+000
1	27.62838237	1.957722E-011	6.207216E-012	0	0.000000E+000
1	27.62842665	6.207216E-012	1.957722E-011	1	0.000000E+000
1	27.62845702	1.957722E-011	6.207216E-012	0	0.000000E+000
1	27.62847414	6.207216E-012	1.957722E-011	1	0.000000E+000
1	27.62867414	1.957722E-011	6.207216E-012	0	0.000000E+000
1	27.62889443	6.207216E-012	1.957722E-011	1	0.000000E+000
1	27.62894124	1.957722E-011	6.207216E-012	0	0.000000E+000
1	27.62896386	6.207216E-012	1.957722E-011	1	0.000000E+000
1	27.62904993	1.957722E-011	6.207216E-012	0	0.000000E+000
1	27.62906102	6.207216E-012	1.957722E-011	1	0.000000E+000
1	27.62940205	1.957722E-011	6.207216E-012	0	0.000000E+000
1	27.62942786	6.207216E-012	1.957722E-011	1	0.000000E+000
1	27.62982178	1.957722E-011	6.207216E-012	0	0.000000E+000
1	27.62985804	6.207216E-012	1.957722E-011	1	0.000000E+000
1	27.63001109	1.957722E-011	6.207216E-012	0	0.000000E+000
1	27.63003435	6.207216E-012	1.957722E-011	1	0.000000E+000
1	27.63039826	1.957722E-011	6.207216E-012	0	0.000000E+000
1	27.63042549	6.207216E-012	1.957722E-011	1	0.000000E+000
1	27.63073723	1.957722E-011	6.207216E-012	0	0.000000E+000
1	27.63077245	6.207216E-012	1.957722E-011	1	0.000000E+000
1	27.63097003	1.957722E-011	6.207216E-012	0	0.000000E+000
1	27.63115105	6.207216E-012	1.957722E-011	1	0.000000E+000
1	27.63120590	1.957722E-011	6.207216E-012	0	0.000000E+000
1	27.63122376	6.207216E-012	1.957722E-011	1	0.000000E+000
1	27.63149445	1.957722E-011	6.207216E-012	0	0.000000E+000
1	27.63153503	6.207216E-012	1.957722E-011	1	0.000000E+000
1	27.63170351	1.957722E-011	6.207216E-012	0	0.000000E+000
1	27.63176875	6.207216E-012	1.957722E-011	1	0.000000E+000
1	27.63206816	1.957722E-011	6.207216E-012	0	0.000000E+000
1	27.63211960	6.207216E-012	1.957722E-011	1	0.000000E+000
1	27.63214756	1.957722E-011	6.207216E-012	0	0.000000E+000
1	27.63225878	6.207216E-012	1.957722E-011	1	0.000000E+000
1	27.63235357	1.957722E-011	6.207216E-012	0	0.000000E+000
1	27.63238093	6.207216E-012	1.957722E-011	1	0.000000E+000
1	27.63239067	1.957722E-011	6.207216E-012	0	0.000000E+000
1	27.63241037	6.207216E-012	1.957722E-011	1	0.000000E+000
1	27.63261800	1.957722E-011	6.207216E-012	0	0.000000E+000
1	27.63265390	6.207216E-012	1.957722E-011	1	0.000000E+000
1	27.63300109	1.957722E-011	6.207216E-012	0	0.000000E+000
1	27.63305778	6.207216E-012	1.957722E-011	1	0.000000E+000
1	27.63319702	1.957722E-011	6.207216E-012	0	0.000000E+000
1	27.63328356	6.207216E-012	1.957722E-011	1	0.000000E+000
1	27.63329322	1.957722E-011	6.207216E-012	0	0.000000E+000
1	27.63333468	6.207216E-012	1.957722E-011	1	0.000000E+000
1	27.63344932	1.957722E-011	6.207216E-012	0	0.000000E+000
1	27.63345852	6.207216E-012	1.957722E-011	1	0.000000E+000
1	27.63352652	1.957722E-011	6.207216E-012	0	0.000000E+000
1	27.63355048	6.207216E-012	1.957722E-011	1	0.000000E+000
1	27.63368543	1.957722E-011	6.207216E-012	0	0.000000E+000
1	27.63372565	6.207216E-012	1.957722E-011	1	0.000000E+000
1	27.63398256	1.957722E-011	6.207216E-012	0	0.000000E+000
1	27.63424392	6.207216E-012	1.957722E-011	1	0.000000E+000
1	27.63437910	1.957722E-011	6.207216E-012	0	0.000000E+000
1	27.63450313	6.207216E-012	1.957722E-011	1	0.000000E+000
1	27.63464157	1.957722E-011	6.207216E-012	0	0.000000E+000
1	27.63464750	6.207216E-012	1.957722E-011	1	0.000000E+000
1	27.63473418	1.957722E-011	6.207216E-012	0	0.000000E+000
1	27.63476454	6.207216E-012	1.957722E-011	1	0.000000E+000
1	27.63530002	1.957722E-011	6.207216E-012	0	0.000000E+000
1	27.63532335	6.207216E-012	1.957722E-011	1	0.000000E+000
1	27.63536037	1.957722E-011	6.207216E-012	0	0.000000E+000
1	27.63538735	6.207216E-012	1.957722E-011	1	0.000000E+000
1	27.63547837	1.957722E-011	6.207216E-012	0	0.000000E+000
1	27.63549557	6.207216E-012	1.957722E-011	1	0.000000E+000
1	27.63554717	1.957722E-011	6.207216E-012	0	0.000000E+000
1	27.63563896	6.207216E-012	1.957722E-011	1	0.000000E+000
1	27.63578340	1.957722E-011	6.207216E-012	0	0.000000E+000
1	27.63590695	6.207216E-012	1.957722E-011	1	0.000000E+000
1	27.63596376	1.957722E-011	6.207216E-012	0	0.000000E+000
1	27.63604959	6.207216E-012	1.957722E-011	1	0.000000E+000
1	27.63636771	1.957722E-011	6.207216E-012	0	0.000000E+000
1	27.63639455	6.207216E-012	1.957722E-011	1	0.000000E+000
1	27.63655041	1.957722E-011	6.207216E-012	0	0.000000E+000
1	27.63657551	6.207216E-012	1.957722E-011	1	0.000000E+000
1	27.63738763	1.957722E-011	6.207216E-012	0	0.000000E+000
1	27.63743144	6.207216E-012	1.957722E-011	1	0.000000E+000
1	27.63754944	1.957722E-011	6.207216E-012	0	0.000000E+000
1	27.63757637	6.207216E-012	1.957722E-011	1	0.000000E+000
1	27.63774963	1.957722E-011	6.207216E-012	0	0.000000E+000
1	27.63781627	6.207216E-012	1.957722E-011	1	0.000000E+000
1	27.63814335	1.957722E-011	6.207216E-012	0	0.000000E+000
1	27.63817667	6.207216E-012	1.957722E-011	1	0.000000E+000
1	27.63826093	1.957722E-011	6.207216E-012	0	0.000000E+000
1	27.63830006	6.207216E-012	1.957722E-011	1	0.000000E+000
1	27.63846437	1.957722E-011	6.207216E-012	0	0.000000E+000
1	27.63856811	6.207216E-012	1.957722E-011	1	0.000000E+000
1	27.63859220	1.957722E-011	6.207216E-012	0	0.000000E+000
1	27.63863339	6.207216E-012	1.957722E-011	1	0.000000E+000
1	27.63875850	1.957722E-011	6.207216E-012	0	0.000000E+000
1	27.63878759	6.207216E-012	1.957722E-011	1	0.000000E+000
1	27.63904560	1.957722E-011	6.207216E-012	0	0.000000E+000
1	27.63905969	6.207216E-012	1.957722E-011	1	0.000000E+000
1	27.63926938	1.957722E-011	6.207216E-012	0	0.000000E+000
1	27.63931093	6.207216E-012	1.957722E-011	1	0.000000E+000
1	27.63946052	1.957722E-011	6.207216E-012	0	0.000000E+000
1	27.63958698	6.207216E-012	1.957722E-011	1	0.000000E+000
1	27.63971123	1.957722E-011	6.207216E-012	0	0.000000E+000
1	27.63974512	6.207216E-012	1.957722E-011	1	0.000000E+000
1	27.63977783	1.957722E-011	6.207216E-012	0	0.000000E+000
1	27.63997739	6.207216E-012	1.957722E-011	1	0.000000E+000
1	27.64017082	1.957722E-011	6.207216E-012	0	0.000000E+000
1	27.64018785	6.207216E-012	1.957722E-011	1	0.000000E+000
1	27.64045016	1.957722E-011	6.207216E-012	0	0.000000E+000
1	27.64047313	6.207216E-012	1.957722E-011	1	0.000000E+000
1	27.64098915	1.957722E-011	6.207216E-012	0	0.000000E+000
1	27.64105008	6.207216E-012	1.957722E-011	1	0.000000E+000
1	27.64106016	1.957722E-011	6.207216E-012	0	0.000000E+000
1	27.64109966	6.207216E-012	1.957722E-011	1	0.000000E+000
1	27.64129977	1.957722E-011	6.207216E-012	0	0.000000E+000
1	27.64132795	6.207216E-012	1.957722E-011	1	0.000000E+000
1	27.64141038	1.957722E-011	6.207216E-012	0	0.000000E+000
1	27.64148296	6.207216E-012	1.957722E-011	1	0.000000E+000
1	27.64186566	1.957722E-011	6.207216E-012	0	0.000000E+000
1	27.64188085	6.207216E-012	1.957722E-011	1	0.000000E+000
1	27.64205829	1.957722E-011	6.207216E-012	0	0.000000E+000
1	27.64217430	6.207216E-012	1.957722E-011	1	0.000000E+000
1	27.64242532	1.957722E-011	6.207216E-012	0	0.000000E+000
1	27.64245674	6.207216E-012	1.957722E-011	1	0.000000E+000
1	27.64252877	1.957722E-011	6.207216E-012	0	0.000000E+000
1	27.64257527	6.207216E-012	1.957722E-011	1	0.000000E+000
1	27.64281099	1.957722E-011	6.207216E-012	0	0.000000E+000
1	27.64283421	6.207216E-012	1.957722E-011	1	0.000000E+000
1	27.64286744	1.957722E-011	6.207216E-012	0	0.000000E+000
1	27.64288351	6.207216E-012	1.957722E-011	1	0.000000E+000
1	27.64293347	1.957722E-011	6.207216E-012	0	0.000000E+000
1	27.64294915	6.207216E-012	1.957722E-011	1	0.000000E+000
1	27.64301449	1.957722E-011	6.207216E-012	0	0.000000E+000
1	27.64303785	6.207216E-012	1.957722E-011	1	0.000000E+000
1	27.64306772	1.957722E-011	6.207216E-012	0	0.000000E+000
1	27.64310387	6.207216E-012	1.957722E-011	1	0.000000E+000
1	27.64314192	1.957722E-011	6.207216E-012	0	0.000000E+000
1	27.64317847	6.207216E-012	1.957722E-011	1	0.000000E+000
1	27.64330338	1.957722E-011	6.207216E-012	0	0.000000E+000
1	27.64331971	6.207216E-012	1.957722E-011	1	0.000000E+000
1	27.64347434	1.957722E-011	6.207216E-012	0	0.000000E+000
1	27.64350099	6.207216E-012	1.957722E-011	1	0.000000E+000
1	27.64369017	1.957722E-011	6.207216E-012	0	0.000000E+000
1	27.64371388	6.207216E-012	1.957722E-011	1	0.000000E+000
1	27.64388276	1.957722E-011	6.207216E-012	0	0.000000E+000
1	27.64392801	6.207216E-012	1.957722E-011	1	0.000000E+000
1	27.64394146	1.957722E-011	6.207216E-012	0	0.000000E+000
1	27.64397605	6.207216E-012	1.957722E-011	1	0.000000E+000
1	27.64402117	1.957722E-011	6.207216E-012	0	0.000000E+000
1	27.64404095	6.207216E-012	1.957722E-011	1	0.000000E+000
1	27.64417393	1.957722E-011	6.207216E-012	0	0.000000E+000
1	27.64423898	6.207216E-012	1.957722E-011	1	0.000000E+000
1	27.64448103	1.957722E-011	6.207216E-012	0	0.000000E+000
1	27.64456420	6.207216E-012	1.957722E-011	1	0.000000E+000
1	27.64505320	1.957722E-011	6.207216E-012	0	0.000000E+000
1	27.64508010	6.207216E-012	1.957722E-011	1	0.000000E+000
1	27.64525857	1.957722E-011	6.207216E-012	0	0.000000E+000
1	27.64527580	6.207216E-012	1.957722E-011	1	0.000000E+000
1	27.64566660	1.957722E-011	6.207216E-012	0	0.000000E+000
1	27.64569189	6.207216E-012	1.957722E-011	1	0.000000E+000
1	27.64571504	1.957722E-011	6.207216E-012	0	0.000000E+000
1	27.64573634	6.207216E-012	1.957722E-011	1	0.000000E+000
1	27.64626778	1.957722E-011	6.207216E-012	0	0.000000E+000
1	27.64631411	6.207216E-012	1.957722E-011	1	0.000000E+000
1	27.64695881	1.957722E-011	6.207216E-012	0	0.000000E+000
1	27.64699153	6.207216E-012	1.957722E-011	1	0.000000E+000
1	27.64704320	1.957722E-011	6.207216E-012	0	0.000000E+000
1	27.64712204	6.207216E-012	1.957722E-011	1	0.000000E+000
1	27.64761387	1.957722E-011	6.207216E-012	0	0.000000E+000
1	27.64766475	6.207216E-012	1.957722E-011	1	0.000000E+000
1	27.64802105	1.957722E-011	6.207216E-012	0	0.000000E+000
1	27.64803617	6.207216E-012	1.957722E-011	1	0.000000E+000
1	27.64817886	1.957722E-011	6.207216E-012	0	0.000000E+000
1	27.64821338	6.207216E-012	1.957722E-011	1	0.000000E+000
1	27.64824742	1.957722E-011	6.207216E-012	0	0.000000E+000
1	27.64827538	6.207216E-012	1.957722E-011	1	0.000000E+000
1	27.64830583	1.957722E-011	6.207216E-012	0	0.000000E+000
1	27.64836678	6.207216E-012	1.957722E-011	1	0.000000E+000
1	27.64840462	1.957722E-011	6.207216E-012	0	0.000000E+000
1	27.64842897	6.207216E-012	1.957722E-011	1	0.000000E+000
1	27.64849325	1.957722E-011	6.207216E-012	0	0.000000E+000
1	27.64849948	6.207216E-012	1.957722E-011	1	0.000000E+000
1	27.64910492	1.957722E-011	6.207216E-012	0	0.000000E+000
1	27.64912891	6.207216E-012	1.957722E-011	1	0.000000E+000
1	27.64953202	1.957722E-011	6.207216E-012	0	0.000000E+000
1	27.64957257	6.207216E-012	1.957722E-011	1	0.000000E+000
1	27.64976600	1.957722E-011	6.207216E-012	0	0.000000E+000
1	27.64977856	6.207216E-012	1.957722E-011	1	0.000000E+000
1	27.65000635	1.957722E-011	6.207216E-012	0	0.000000E+000
1	27.65002520	6.207216E-012	1.957722E-011	1	0.000000E+000
1	27.65006568	1.957722E-011	6.207216E-012	0	0.000000E+000
1	27.65008339	6.207216E-012	1.957722E-011	1	0.000000E+000
1	27.65049492	1.957722E-011	6.207216E-012	0	0.000000E+000
1	27.65051199	6.207216E-012	1.957722E-011	1	0.000000E+000
1	27.65068179	1.957722E-011	6.207216E-012	0	0.000000E+000
1	27.65070365	6.207216E-012	1.957722E-011	1	0.000000E+000
1	27.65215979	1.957722E-011	6.207216E-012	0	0.000000E+000
1	27.65222464	6.207216E-012	1.957722E-011	1	0.000000E+000
1	27.65236516	1.957722E-011	6.207216E-012	0	0.000000E+000
1	27.65241180	6.207216E-012	1.957722E-011	1	0.000000E+000
1	27.65253745	1.957722E-011	6.207216E-012	0	0.000000E+000
1	27.65255627	6.207216E-012	1.957722E-011	1	0.000000E+000
1	27.65365607	1.957722E-011	6.207216E-012	0	0.000000E+000
1	27.65369844	6.207216E-012	1.957722E-011	1	0.000000E+000
1	27.65393824	1.957722E-011	6.207216E-012	0	0.000000E+000
1	27.65397685	6.207216E-012	1.957722E-011	1	0.000000E+000
1	27.65402101	1.957722E-011	6.207216E-012	0	0.000000E+000
1	27.65405544	6.207216E-012	1.957722E-011	1	0.000000E+000
1	27.65416175	1.957722E-011	6.207216E-012	0	0.000000E+000
1	27.65417186	6.207216E-012	1.957722E-011	1	0.000000E+000
1	27.65422922	1.957722E-011	6.207216E-012	0	0.000000E+000
1	27.65424569	6.207216E-012	1.957722E-011	1	0.000000E+000
1	27.65431230	1.957722E-011	6.207216E-012	0	0.000000E+000
1	27.65436644	6.207216E-012	1.957722E-011	1	0.000000E+000
1	27.65446759	1.957722E-011	6.207216E-012	0	0.000000E+000
1	27.65453993	6.207216E-012	1.957722E-011	1	0.000000E+000
1	27.65543456	1.957722E-011	6.207216E-012	0	0.000000E+000
1	27.65546638	6.207216E-012	1.957722E-011	1	0.000000E+000
1	27.65561161	1.957722E-011	6.207216E-012	0	0.000000E+000
1	27.65562007	6.207216E-012	1.957722E-011	1	0.000000E+000
1	27.65602113	1.957722E-011	6.207216E-012	0	0.000000E+000
1	27.65606968	6.207216E-012	1.957722E-011	1	0.000000E+000
1	27.65611918	1.957722E-011	6.207216E-012	0	0.000000E+000
1	33.84418783	6.113194E-012	1.948319E-011	1	0.000000E+000
1	33.84418900	1.948319E-011	6.113194E-012	0	0.000000E+000
1	33.84419005	6.113194E-012	1.948319E-011	1	0.000000E+000
1	33.84427728	1.948319E-011	6.113194E-012	0	0.000000E+000
1	33.84429473	6.113194E-012	1.948319E-011	1	0.000000E+000
1	33.84448657	1.948319E-011	6.113194E-012	0	0.000000E+000
1	33.84448926	6.113194E-012	1.948319E-011	1	0.000000E+000
1	33.84457459	1.948319E-011	6.113194E-012	0	0.000000E+000
1	33.84463357	6.113194E-012	1.948319E-011	1	0.000000E+000
1	33.84473742	1.948319E-011	6.113194E-012	0	0.000000E+000
1	33.84486360	6.113194E-012	1.948319E-011	1	0.000000E+000
1	33.84488317	1.948319E-011	6.113194E-012	0	0.000000E+000
1	33.84490099	6.113194E-012	1.948319E-011	1	0.000000E+000
1	33.84503895	1.948319E-011	6.113194E-012	0	0.000000E+000
1	33.84505029	6.113194E-012	1.948319E-011	1	0.000000E+000
1	33.84514078	1.948319E-011	6.113194E-012	0	0.000000E+000
1	33.84515749	6.113194E-012	1.948319E-011	1	0.000000E+000
1	33.84528486	1.948319E-011	6.113194E-012	0	0.000000E+000
1	33.84531091	6.113194E-012	1.948319E-011	1	0.000000E+000
1	33.84551544	1.948319E-011	6.113194E-012	0	0.000000E+000
1	33.84552963	6.113194E-012	1.948319E-011	1	0.000000E+000
1	33.84579335	1.948319E-011	6.113194E-012	0	0.000000E+000
1	33.84587761	6.113194E-012	1.948319E-011	1	0.000000E+000
1	33.84591006	1.948319E-011	6.113194E-012	0	0.000000E+000
1	33.84594218	6.113194E-012	1.948319E-011	1	0.000000E+000
1	33.84606377	1.948319E-011	6.113194E-012	0	0.000000E+000
1	33.84609959	6.113194E-012	1.948319E-011	1	0.000000E+000
1	33.84634370	1.948319E-011	6.113194E-012	0	0.000000E+000
1	33.84636124	6.113194E-012	1.948319E-011	1	0.000000E+000
1	33.84656966	1.948319E-011	6.113194E-012	0	0.000000E+000
1	33.84662284	6.113194E-012	1.948319E-011	1	0.000000E+000
1	33.84692296	1.948319E-011	6.113194E-012	0	0.000000E+000
1	33.84694105	6.113194E-012	1.948319E-011	1	0.000000E+000
1	33.84698671	1.948319E-011	6.113194E-012	0	0.000000E+000
1	33.84700745	6.113194E-012	1.948319E-011	1	0.000000E+000
1	33.84731717	1.948319E-011	6.113194E-012	0	0.000000E+000
1	33.84734038	6.113194E-012	1.948319E-011	1	0.000000E+000
1	33.84740733	1.948319E-011	6.113194E-012	0	0.000000E+000
1	33.84742015	6.113194E-012	1.948319E-011	1	0.000000E+000
1	33.84755154	1.948319E-011	6.113194E-012	0	0.000000E+000
1	33.84769988	6.113194E-012	1.948319E-011	1	0.000000E+000
1	33.84774303	1.948319E-011	6.113194E-012	0	0.000000E+000
1	33.84775332	6.113194E-012	1.948319E-011	1	0.000000E+000
1	33.84782003	1.948319E-011	6.113194E-012	0	0.000000E+000
1	33.84805722	6.113194E-012	1.948319E-011	1	0.000000E+000
1	33.84831729	1.948319E-011	6.113194E-012	0	0.000000E+000
1	33.84838718	6.113194E-012	1.948319E-011	1	0.000000E+000
1	33.84860161	1.948319E-011	6.113194E-012	0	0.000000E+000
1	33.84861036	6.113194E-012	1.948319E-011	1	0.000000E+000
1	33.84863723	1.948319E-011	6.113194E-012	0	0.000000E+000
1	33.84870266	6.113194E-012	1.948319E-011	1	0.000000E+000
1	33.84903989	1.948319E-011	6.113194E-012	0	0.000000E+000
1	33.84908124	6.113194E-012	1.948319E-011	1	0.000000E+000
1	33.84999639	1.948319E-011	6.113194E-012	0	0.000000E+000
1	33.85004041	6.113194E-012	1.948319E-011	1	0.000000E+000
1	33.85015728	1.948319E-011	6.113194E-012	0	0.000000E+000
1	33.85018651	6.113194E-012	1.948319E-011	1	0.000000E+000
1	33.85076186	1.948319E-011	6.113194E-012	0	0.000000E+000
1	33.85081972	6.113194E-012	1.948319E-011	1	0.000000E+000
1	33.85088764	1.948319E-011	6.113194E-012	0	0.000000E+000
1	33.85091920	6.113194E-012	1.948319E-011	1	0.000000E+000
1	33.85124758	1.948319E-011	6.113194E-012	0	0.000000E+000
1	33.85127121	6.113194E-012	1.948319E-011	1	0.000000E+000
1	33.85151882	1.948319E-011	6.113194E-012	0	0.000000E+000
1	33.85178796	6.113194E-012	1.948319E-011	1	0.000000E+000
1	33.85181122	1.948319E-011	6.113194E-012	0	0.000000E+000
1	33.85214214	6.113194E-012	1.948319E-011	1	0.000000E+000
1	33.85219133	1.948319E-011	6.113194E-012	0	0.000000E+000
1	33.85256096	6.113194E-012	1.948319E-011	1	0.000000E+000
1	33.85293943	1.948319E-011	6.113194E-012	0	0.000000E+000
1	33.85294448	6.113194E-012	1.948319E-011	1	0.000000E+000
1	33.85313727	1.948319E-011	6.113194E-012	0	0.000000E+000
1	33.85318305	6.113194E-012	1.948319E-011	1	0.000000E+000
1	33.85327846	1.948319E-011	6.113194E-012	0	0.000000E+000
1	33.85330704	6.113194E-012	1.948319E-011	1	0.000000E+000
1	33.85349375	1.948319E-011	6.113194E-012	0	0.000000E+000
1	33.85350786	6.113194E-012	1.948319E-011	1	0.000000E+000
1	33.85374744	1.948319E-011	6.113194E-012	0	0.000000E+000
1	33.85389470	6.113194E-012	1.948319E-011	1	0.000000E+000
1	33.85425539	1.948319E-011	6.113194E-012	0	0.000000E+000
1	33.85426459	6.113194E-012	1.948319E-011	1	0.000000E+000
1	33.85445461	1.948319E-011	6.113194E-012	0	0.000000E+000
1	33.85448194	6.113194E-012	1.948319E-011	1	0.000000E+000
1	33.85453198	1.948319E-011	6.113194E-012	0	0.000000E+000
1	33.85455939	6.113194E-012	1.948319E-011	1	0.000000E+000
1	33.85472633	1.948319E-011	6.113194E-012	0	0.000000E+000
1	33.85491266	6.113194E-012	1.948319E-011	1	0.000000E+000
1	33.85510987	1.948319E-011	6.113194E-012	0	0.000000E+000
1	33.85513147	6.113194E-012	1.948319E-011	1	0.000000E+000
1	33.85534440	1.948319E-011	6.113194E-012	0	0.000000E+000
1	33.85553935	6.113194E-012	1.948319E-011	1	0.000000E+000
1	33.85560443	1.948319E-011	6.113194E-012	0	0.000000E+000
1	33.85563276	6.113194E-012	1.948319E-011	1	0.000000E+000
1	33.85572296	1.948319E-011	6.113194E-012	0	0.000000E+000
1	33.85574418	6.113194E-012	1.948319E-011	1	0.000000E+000
1	33.85582972	1.948319E-011	6.113194E-012	0	0.000000E+000
1	33.85584093	6.113194E-012	1.948319E-011	1	0.000000E+000
1	33.85588295	1.948319E-011	6.113194E-012	0	0.000000E+000
1	33.85592710	6.113194E-012	1.948319E-011	1	0.000000E+000
1	33.85593997	1.948319E-011	6.113194E-012	0	0.000000E+000
1	33.85595617	6.113194E-012	1.948319E-011	1	0.000000E+000
1	33.85673317	1.948319E-011	6.113194E-012	0	0.000000E+000
1	33.85675855	6.113194E-012	1.948319E-011	1	0.000000E+000
1	33.85675983	1.948319E-011	6.113194E-012	0	0.000000E+000
1	33.85679208	6.113194E-012	1.948319E-011	1	0.000000E+000
1	33.85781439	1.948319E-011	6.113194E-012	0	0.000000E+000
1	33.85797707	6.113194E-012	1.948319E-011	1	0.000000E+000
1	33.85803389	1.948319E-011	6.113194E-012	0	0.000000E+000
1	33.85815774	6.113194E-012	1.948319E-011	1	0.000000E+000
1	33.85823841	1.948319E-011	6.113194E-012	0	0.000000E+000
1	33.85826525	6.113194E-012	1.948319E-011	1	0.000000E+000
1	33.85867581	1.948319E-011	6.113194E-012	0	0.000000E+000
1	33.85869751	6.113194E-012	1.948319E-011	1	0.000000E+000
1	33.85897623	1.948319E-011	6.113194E-012	0	0.000000E+000
1	33.85915995	6.113194E-012	1.948319E-011	1	0.000000E+000
1	33.85933294	1.948319E-011	6.113194E-012	0	0.000000E+000
1	33.85934321	6.113194E-012	1.948319E-011	1	0.000000E+000
1	33.85943248	1.948319E-011	6.113194E-012	0	0.000000E+000
1	33.85945107	6.113194E-012	1.948319E-011	1	0.000000E+000
1	33.85954111	1.948319E-011	6.113194E-012	0	0.000000E+000
1	33.85965424	6.113194E-012	1.948319E-011	1	0.000000E+000
1	33.86009590	1.948319E-011	6.113194E-012	0	0.000000E+000
1	33.86010484	6.113194E-012	1.948319E-011	1	0.000000E+000
1	33.86013170	1.948319E-011	6.113194E-012	0	0.000000E+000
1	33.86024773	6.113194E-012	1.948319E-011	1	0.000000E+000
1	33.86028773	1.948319E-011	6.113194E-012	0	0.000000E+000
1	33.86031318	6.113194E-012	1.948319E-011	1	0.000000E+000
1	33.86088537	1.948319E-011	6.113194E-012	0	0.000000E+000
1	33.86091182	6.113194E-012	1.948319E-011	1	0.000000E+000
1	33.86096294	1.948319E-011	6.113194E-012	0	0.000000E+000
1	33.86097919	6.113194E-012	1.948319E-011	1	0.000000E+000
1	33.86105609	1.948319E-011	6.113194E-012	0	0.000000E+000
1	33.86110079	6.113194E-012	1.948319E-011	1	0.000000E+000
1	33.86113474	1.948319E-011	6.113194E-012	0	0.000000E+000
1	33.86114688	6.113194E-012	1.948319E-011	1	0.000000E+000
1	33.86120234	1.948319E-011	6.113194E-012	0	0.000000E+000
1	33.86173898	6.113194E-012	1.948319E-011	1	0.000000E+000
1	33.86183568	1.948319E-011	6.113194E-012	0	0.000000E+000
1	33.86188022	6.113194E-012	1.948319E-011	1	0.000000E+000
1	33.86193374	1.948319E-011	6.113194E-012	0	0.000000E+000
1	33.86195946	6.113194E-012	1.948319E-011	1	0.000000E+000
1	33.86227083	1.948319E-011	6.113194E-012	0	0.000000E+000
1	33.86229073	6.113194E-012	1.948319E-011	1	0.000000E+000
1	33.86254318	1.948319E-011	6.113194E-012	0	0.000000E+000
1	33.86274212	6.113194E-012	1.948319E-011	1	0.000000E+000
1	33.86284961	1.948319E-011	6.113194E-012	0	0.000000E+000
1	33.86288335	6.113194E-012	1.948319E-011	1	0.000000E+000
1	33.86306757	1.948319E-011	6.113194E-012	0	0.000000E+000
1	33.86310939	6.113194E-012	1.948319E-011	1	0.000000E+000
1	33.86313510	1.948319E-011	6.113194E-012	0	0.000000E+000
1	33.86314989	6.113194E-012	1.948319E-011	1	0.000000E+000
1	33.86351946	1.948319E-011	6.113194E-012	0	0.000000E+000
1	33.86367762	6.113194E-012	1.948319E-011	1	0.000000E+000
1	33.86375299	1.948319E-011	6.113194E-012	0	0.000000E+000
1	33.86377262	6.113194E-012	1.948319E-011	1	0.000000E+000
1	33.86390782	1.948319E-011	6.113194E-012	0	0.000000E+000
1	33.86392423	6.113194E-012	1.948319E-011	1	0.000000E+000
1	33.86404304	1.948319E-011	6.113194E-012	0	0.000000E+000
1	33.86407294	6.113194E-012	1.948319E-011	1	0.000000E+000
1	33.86419976	1.948319E-011	6.113194E-012	0	0.000000E+000
1	33.86430658	6.113194E-012	1.948319E-011	1	0.000000E+000
1	33.86442772	1.948319E-011	6.113194E-012	0	0.000000E+000
1	33.86448198	6.113194E-012	1.948319E-011	1	0.000000E+000
1	33.86462056	1.948319E-011	6.113194E-012	0	0.000000E+000
1	33.86464141	6.113194E-012	1.948319E-011	1	0.000000E+000
1	33.86471712	1.948319E-011	6.113194E-012	0	0.000000E+000
1	33.86474099	6.113194E-012	1.948319E-011	1	0.000000E+000
1	33.86497292	1.948319E-011	6.113194E-012	0	0.000000E+000
1	33.86499828	6.113194E-012	1.948319E-011	1	0.000000E+000
1	33.86509492	1.948319E-011	6.113194E-012	0	0.000000E+000
1	33.86510431	6.113194E-012	1.948319E-011	1	0.000000E+000
1	33.86517565	1.948319E-011	6.113194E-012	0	0.000000E+000
1	33.86519367	6.113194E-012	1.948319E-011	1	0.000000E+000
1	33.86537978	1.948319E-011	6.113194E-012	0	0.000000E+000
1	33.86540832	6.113194E-012	1.948319E-011	1	0.000000E+000
1	33.86546596	1.948319E-011	6.113194E-012	0	0.000000E+000
1	33.86546756	6.113194E-012	1.948319E-011	1	0.000000E+000
1	33.86578560	1.948319E-011	6.113194E-012	0	0.000000E+000
1	33.86580075	6.113194E-012	1.948319E-011	1	0.000000E+000
1	33.86604572	1.948319E-011	6.113194E-012	0	0.000000E+000
1	33.86610147	6.113194E-012	1.948319E-011	1	0.000000E+000
1	33.86654390	1.948319E-011	6.113194E-012	0	0.000000E+000
1	33.86656327	6.113194E-012	1.948319E-011	1	0.000000E+000
1	33.86659491	1.948319E-011	6.113194E-012	0	0.000000E+000
1	33.86664559	6.113194E-012	1.948319E-011	1	0.000000E+000
1	33.86669438	1.948319E-011	6.113194E-012	0	0.000000E+000
1	33.86687523	6.113194E-012	1.948319E-011	1	0.000000E+000
1	33.86703445	1.948319E-011	6.113194E-012	0	0.000000E+000
1	33.86703878	6.113194E-012	1.948319E-011	1	0.000000E+000
1	33.86708885	1.948319E-011	6.113194E-012	0	0.000000E+000
1	33.86710543	6.113194E-012	1.948319E-011	1	0.000000E+000
1	33.86732846	1.948319E-011	6.113194E-012	0	0.000000E+000
1	33.86736813	6.113194E-012	1.948319E-011	1	0.000000E+000
1	33.86738939	1.948319E-011	6.113194E-012	0	0.000000E+000
1	33.86742663	6.113194E-012	1.948319E-011	1	0.000000E+000
1	33.86791205	1.948319E-011	6.113194E-012	0	0.000000E+000
1	33.86794126	6.113194E-012	1.948319E-011	1	0.000000E+000
1	33.86809136	1.948319E-011	6.113194E-012	0	0.000000E+000
1	33.86824320	6.113194E-012	1.948319E-011	1	0.000000E+000
1	33.86836271	1.948319E-011	6.113194E-012	0	0.000000E+000
1	33.86837000	6.113194E-012	1.948319E-011	1	0.000000E+000
1	33.86891141	1.948319E-011	6.113194E-012	0	0.000000E+000
1	33.86895838	6.113194E-012	1.948319E-011	1	0.000000E+000
1	33.86919858	1.948319E-011	6.113194E-012	0	0.000000E+000
1	33.86925277	6.113194E-012	1.948319E-011	1	0.000000E+000
1	33.86960081	1.948319E-011	6.113194E-012	0	0.000000E+000
1	33.86989628	6.113194E-012	1.948319E-011	1	0.000000E+000
1	33.87013432	1.948319E-011	6.113194E-012	0	0.000000E+000
1	33.87015277	6.113194E-012	1.948319E-011	1	0.000000E+000
1	33.87018885	1.948319E-011	6.113194E-012	0	0.000000E+000
1	33.87036267	6.113194E-012	1.948319E-011	1	0.000000E+000
1	33.87042592	1.948319E-011	6.113194E-012	0	0.000000E+000
1	33.87044848	6.113194E-012	1.948319E-011	1	0.000000E+000
1	33.87090149	1.948319E-011	6.113194E-012	0	0.000000E+000
1	33.87106995	6.113194E-012	1.948319E-011	1	0.000000E+000
1	33.87116463	1.948319E-011	6.113194E-012	0	0.000000E+000
1	33.87120365	6.113194E-012	1.948319E-011	1	0.000000E+000
1	33.87136900	1.948319E-011	6.113194E-012	0	0.000000E+000
1	33.87184626	6.113194E-012	1.948319E-011	1	0.000000E+000
1	33.87217160	1.948319E-011	6.113194E-012	0	0.000000E+000
1	33.87220733	6.113194E-012	1.948319E-011	1	0.000000E+000
1	33.87234106	1.948319E-011	6.113194E-012	0	0.000000E+000
1	33.87236299	6.113194E-012	1.948319E-011	1	0.000000E+000
1	33.87240345	1.948319E-011	6.113194E-012	0	0.000000E+000
1	33.87242594	6.113194E-012	1.948319E-011	1	0.000000E+000
1	33.87252173	1.948319E-011	6.113194E-012	0	0.000000E+000
1	33.87272117	6.113194E-012	1.948319E-011	1	0.000000E+000
1	33.87275023	1.948319E-011	6.113194E-012	0	0.000000E+000
1	33.87295667	6.113194E-012	1.948319E-011	1	0.000000E+000
1	33.87313973	1.948319E-011	6.113194E-012	0	0.000000E+000
1	33.87316612	6.113194E-012	1.948319E-011	1	0.000000E+000
1	33.87344620	1.948319E-011	6.113194E-012	0	0.000000E+000
1	33.87346539	6.113194E-012	1.948319E-011	1	0.000000E+000
1	33.87356821	1.948319E-011	6.113194E-012	0	0.000000E+000
1	33.87359109	6.113194E-012	1.948319E-011	1	0.000000E+000
1	33.87368395	1.948319E-011	6.113194E-012	0	0.000000E+000
1	33.87369707	6.113194E-012	1.948319E-011	1	0.000000E+000
1	33.87373429	1.948319E-011	6.113194E-012	0	0.000000E+000
1	33.87374275	6.113194E-012	1.948319E-011	1	0.000000E+000
1	33.87393264	1.948319E-011	6.113194E-012	0	0.000000E+000
1	33.87396002	6.113194E-012	1.948319E-011	1	0.000000E+000
1	33.87408335	1.948319E-011	6.113194E-012	0	0.000000E+000
1	33.87409922	6.113194E-012	1.948319E-011	1	0.000000E+000
1	33.87489542	1.948319E-011	6.113194E-012	0	0.000000E+000
1	33.87492243	6.113194E-012	1.948319E-011	1	0.000000E+000
1	33.87503276	1.948319E-011	6.113194E-012	0	0.000000E+000
1	33.87507793	6.113194E-012	1.948319E-011	1	0.000000E+000
1	33.87544547	1.948319E-011	6.113194E-012	0	0.000000E+000
1	33.87547991	6.113194E-012	1.948319E-011	1	0.000000E+000
1	33.87554502	1.948319E-011	6.113194E-012	0	0.000000E+000
1	33.87557607	6.113194E-012	1.948319E-011	1	0.000000E+000
1	33.87560701	1.948319E-011	6.113194E-012	0	0.000000E+000
1	33.87578788	6.113194E-012	1.948319E-011	1	0.000000E+000
1	33.87655455	1.948319E-011	6.113194E-012	0	0.000000E+000
1	33.87659998	6.113194E-012	1.948319E-011	1	0.000000E+000
1	33.87675791	1.948319E-011	6.113194E-012	0	0.000000E+000
1	33.87689438	6.113194E-012	1.948319E-011	1	0.000000E+000
1	33.87711551	1.948319E-011	6.113194E-012	0	0.000000E+000
1	33.87716924	6.113194E-012	1.948319E-011	1	0.000000E+000
1	33.87736683	1.948319E-011	6.113194E-012	0	0.000000E+000
1	33.87738332	6.113194E-012	1.948319E-011	1	0.000000E+000
1	33.87770638	1.948319E-011	6.113194E-012	0	0.000000E+000
1	33.87772222	6.113194E-012	1.948319E-011	1	0.000000E+000
1	33.87804719	1.948319E-011	6.113194E-012	0	0.000000E+000
1	33.87806563	6.113194E-012	1.948319E-011	1	0.000000E+000
1	33.87840831	1.948319E-011	6.113194E-012	0	0.000000E+000
1	33.87844164	6.113194E-012	1.948319E-011	1	0.000000E+000
1	33.87858246	1.948319E-011	6.113194E-012	0	0.000000E+000
1	33.87866278	6.113194E-012	1.948319E-011	1	0.000000E+000
1	33.87899567	1.948319E-011	6.113194E-012	0	0.000000E+000
1	33.87899807	6.113194E-012	1.948319E-011	1	0.000000E+000
1	33.87966903	1.948319E-011	6.113194E-012	0	0.000000E+000
1	33.87969289	6.113194E-012	1.948319E-011	1	0.000000E+000
1	33.87987262	1.948319E-011	6.113194E-012	0	0.000000E+000
1	33.87988573	6.113194E-012	1.948319E-011	1	0.000000E+000
1	33.88003969	1.948319E-011	6.113194E-012	0	0.000000E+000
1	33.88007369	6.113194E-012	1.948319E-011	1	0.000000E+000
1	33.88030257	1.948319E-011	6.113194E-012	0	0.000000E+000
1	33.88038112	6.113194E-012	1.948319E-011	1	0.000000E+000
1	33.88047211	1.948319E-011	6.113194E-012	0	0.000000E+000
1	33.88058228	6.113194E-012	1.948319E-011	1	0.000000E+000
1	33.88059301	1.948319E-011	6.113194E-012	0	0.000000E+000
1	33.88061631	6.113194E-012	1.948319E-011	1	0.000000E+000
1	33.88095112	1.948319E-011	6.113194E-012	0	0.000000E+000
1	33.88098662	6.113194E-012	1.948319E-011	1	0.000000E+000
1	33.88105040	1.948319E-011	6.113194E-012	0	0.000000E+000
1	33.88109605	6.113194E-012	1.948319E-011	1	0.000000E+000
1	33.88113066	1.948319E-011	6.113194E-012	0	0.000000E+000
1	33.88114902	6.113194E-012	1.948319E-011	1	0.000000E+000
1	33.88123841	1.948319E-011	6.113194E-012	0	0.000000E+000
1	33.88125414	6.113194E-012	1.948319E-011	1	0.000000E+000
1	33.88150137	1.948319E-011	6.113194E-012	0	0.000000E+000
1	33.88155270	6.113194E-012	1.948319E-011	1	0.000000E+000
1	33.88171610	1.948319E-011	6.113194E-012	0	0.000000E+000
1	33.88173501	6.113194E-012	1.948319E-011	1	0.000000E+000
1	33.88192575	1.948319E-011	6.113194E-012	0	0.000000E+000
1	33.88226628	6.113194E-012	1.948319E-011	1	0.000000E+000
1	33.88229506	1.948319E-011	6.113194E-012	0	0.000000E+000
1	33.88232093	6.113194E-012	1.948319E-011	1	0.000000E+000
1	33.88240437	1.948319E-011	6.113194E-012	0	0.000000E+000
1	33.88244728	6.113194E-012	1.948319E-011	1	0.000000E+000
1	33.88279738	1.948319E-011	6.113194E-012	0	0.000000E+000
1	33.88281259	6.113194E-012	1.948319E-011	1	0.000000E+000
1	33.88285175	1.948319E-011	6.113194E-012	0	0.000000E+000
1	33.88286880	6.113194E-012	1.948319E-011	1	0.000000E+000
1	33.88318868	1.948319E-011	6.113194E-012	0	0.000000E+000
1	33.88323387	6.113194E-012	1.948319E-011	1	0.000000E+000
1	33.88331671	1.948319E-011	6.113194E-012	0	0.000000E+000
1	33.88333530	6.113194E-012	1.948319E-011	1	0.000000E+000
1	33.88338569	1.948319E-011	6.113194E-012	0	0.000000E+000
1	33.88341927	6.113194E-012	1.948319E-011	1	0.000000E+000
1	33.88348869	1.948319E-011	6.113194E-012	0	0.000000E+000
1	33.88352831	6.113194E-012	1.948319E-011	1	0.000000E+000
1	33.88368472	1.948319E-011	6.113194E-012	0	0.000000E+000
1	33.88370237	6.113194E-012	1.948319E-011	1	0.000000E+000
1	33.88384808	1.948319E-011	6.113194E-012	0	0.000000E+000
1	33.88386683	6.113194E-012	1.948319E-011	1	0.000000E+000
1	33.88403720	1.948319E-011	6.113194E-012	0	0.000000E+000
1	33.88405956	6.113194E-012	1.948319E-011	1	0.000000E+000
1	33.88451733	1.948319E-011	6.113194E-012	0	0.000000E+000
1	33.88455356	6.113194E-012	1.948319E-011	1	0.000000E+000
1	33.88467729	1.948319E-011	6.113194E-012	0	0.000000E+000
1	33.88487282	6.113194E-012	1.948319E-011	1	0.000000E+000
1	33.88549404	1.948319E-011	6.113194E-012	0	0.000000E+000
1	33.88555861	6.113194E-012	1.948319E-011	1	0.000000E+000
1	33.88560051	1.948319E-011	6.113194E-012	0	0.000000E+000
1	33.88574133	6.113194E-012	1.948319E-011	1	0.000000E+000
1	33.88594530	1.948319E-011	6.113194E-012	0	0.000000E+000
1	33.88596014	6.113194E-012	1.948319E-011	1	0.000000E+000
1	33.88606916	1.948319E-011	6.113194E-012	0	0.000000E+000
1	33.88611944	6.113194E-012	1.948319E-011	1	0.000000E+000
1	33.88615649	1.948319E-011	6.113194E-012	0	0.000000E+000
1	33.88679604	6.113194E-012	1.948319E-011	1	0.000000E+000
1	33.88707827	1.948319E-011	6.113194E-012	0	0.000000E+000
1	33.88710376	6.113194E-012	1.948319E-011	1	0.000000E+000
1	33.88726972	1.948319E-011	6.113194E-012	0	0.000000E+000
1	33.88743558	6.113194E-012	1.948319E-011	1	0.000000E+000
1	33.88747482	1.948319E-011	6.113194E-012	0	0.000000E+000
1	33.88749022	6.113194E-012	1.948319E-011	1	0.000000E+000
1	33.88757660	1.948319E-011	6.113194E-012	0	0.000000E+000
1	33.88772002	6.113194E-012	1.948319E-011	1	0.000000E+000
1	33.88791073	1.948319E-011	6.113194E-012	0	0.000000E+000
1	33.88796093	6.113194E-012	1.948319E-011	1	0.000000E+000
1	33.88855250	1.948319E-011	6.113194E-012	0	0.000000E+000
1	33.88859692	6.113194E-012	1.948319E-011	1	0.000000E+000
1	33.88868119	1.948319E-011	6.113194E-012	0	0.000000E+000
1	33.88873393	6.113194E-012	1.948319E-011	1	0.000000E+000
1	33.88875208	1.948319E-011	6.113194E-012	0	0.000000E+000
1	33.88877042	6.113194E-012	1.948319E-011	1	0.000000E+000
1	33.88905517	1.948319E-011	6.113194E-012	0	0.000000E+000
1	33.88907657	6.113194E-012	1.948319E-011	1	0.000000E+000
1	33.88947481	1.948319E-011	6.113194E-012	0	0.000000E+000
1	33.88951454	6.113194E-012	1.948319E-011	1	0.000000E+000
1	33.88983122	1.948319E-011	6.113194E-012	0	0.000000E+000
1	33.88985229	6.113194E-012	1.948319E-011	1	0.000000E+000
1	33.88989462	1.948319E-011	6.113194E-012	0	0.000000E+000
1	33.88992452	6.113194E-012	1.948319E-011	1	0.000000E+000
1	33.89060261	1.948319E-011	6.113194E-012	0	0.000000E+000
1	33.89062758	6.113194E-012	1.948319E-011	1	0.000000E+000
1	33.89083657	1.948319E-011	6.113194E-012	0	0.000000E+000
1	33.89088479	6.113194E-012	1.948319E-011	1	0.000000E+000
1	33.89098763	1.948319E-011	6.113194E-012	0	0.000000E+000
1	33.89104589	6.113194E-012	1.948319E-011	1	0.000000E+000
1	33.89107878	1.948319E-011	6.113194E-012	0	0.000000E+000
1	33.89114514	6.113194E-012	1.948319E-011	1	0.000000E+000
1	33.89163659	1.948319E-011	6.113194E-012	0	0.000000E+000
1	33.89164622	6.113194E-012	1.948319E-011	1	0.000000E+000
1	33.89193586	1.948319E-011	6.113194E-012	0	0.000000E+000
1	33.89195343	6.113194E-012	1.948319E-011	1	0.000000E+000
1	33.89200288	1.948319E-011	6.113194E-012	0	0.000000E+000
1	33.89200539	6.113194E-012	1.948319E-011	1	0.000000E+000
1	33.89213011	1.948319E-011	6.113194E-012	0	0.000000E+000
1	33.89215651	6.113194E-012	1.948319E-011	1	0.000000E+000
1	33.89241492	1.948319E-011	6.113194E-012	0	0.000000E+000
1	33.89243341	6.113194E-012	1.948319E-011	1	0.000000E+000
1	33.89254375	1.948319E-011	6.113194E-012	0	0.000000E+000
1	33.89258776	6.113194E-012	1.948319E-011	1	0.000000E+000
1	33.89270646	1.948319E-011	6.113194E-012	0	0.000000E+000
1	33.89272039	6.113194E-012	1.948319E-011	1	0.000000E+000
1	33.89302421	1.948319E-011	6.113194E-012	0	0.000000E+000
1	33.89304072	6.113194E-012	1.948319E-011	1	0.000000E+000
1	33.89315306	1.948319E-011	6.113194E-012	0	0.000000E+000
1	33.89318260	6.113194E-012	1.948319E-011	1	0.000000E+000
1	33.89342987	1.948319E-011	6.113194E-012	0	0.000000E+000
1	33.89347186	6.113194E-012	1.948319E-011	1	0.000000E+000
1	33.89370863	1.948319E-011	6.113194E-012	0	0.000000E+000
1	33.89371876	6.113194E-012	1.948319E-011	1	0.000000E+000
1	33.89420075	1.948319E-011	6.113194E-012	0	0.000000E+000
1	33.89422036	6.113194E-012	1.948319E-011	1	0.000000E+000
1	33.89430094	1.948319E-011	6.113194E-012	0	0.000000E+000
1	33.89432690	6.113194E-012	1.948319E-011	1	0.000000E+000
1	33.89442626	1.948319E-011	6.113194E-012	0	0.000000E+000
1	33.89445920	6.113194E-012	1.948319E-011	1	0.000000E+000
1	33.89538740	1.948319E-011	6.113194E-012	0	0.000000E+000
1	33.89541762	6.113194E-012	1.948319E-011	1	0.000000E+000
1	33.89625920	1.948319E-011	6.113194E-012	0	0.000000E+000
1	33.89628734	6.113194E-012	1.948319E-011	1	0.000000E+000
1	33.89669983	1.948319E-011	6.113194E-012	0	0.000000E+000
1	33.89690265	6.113194E-012	1.948319E-011	1	0.000000E+000
1	33.89692652	1.948319E-011	6.113194E-012	0	0.000000E+000
1	33.89694786	6.113194E-012	1.948319E-011	1	0.000000E+000
1	33.89722050	1.948319E-011	6.113194E-012	0	0.000000E+000
1	33.89737783	6.113194E-012	1.948319E-011	1	0.000000E+000
1	33.89741197	1.948319E-011	6.113194E-012	0	0.000000E+000
1	33.89742608	6.113194E-012	1.948319E-011	1	0.000000E+000
1	33.89750925	1.948319E-011	6.113194E-012	0	0.000000E+000
1	33.89751668	6.113194E-012	1.948319E-011	1	0.000000E+000
1	33.89758049	1.948319E-011	6.113194E-012	0	0.000000E+000
1	33.89760325	6.113194E-012	1.948319E-011	1	0.000000E+000
1	33.89769002	1.948319E-011	6.113194E-012	0	0.000000E+000
1	33.89777430	6.113194E-012	1.948319E-011	1	0.000000E+000
1	33.89794161	1.948319E-011	6.113194E-012	0	0.000000E+000
1	33.89795226	6.113194E-012	1.948319E-011	1	0.000000E+000
1	33.89837802	1.948319E-011	6.113194E-012	0	0.000000E+000
1	33.89920943	6.113194E-012	1.948319E-011	1	0.000000E+000
1	33.89947193	1.948319E-011	6.113194E-012	0	0.000000E+000
1	33.89948430	6.113194E-012	1.948319E-011	1	0.000000E+000
1	33.90009714	1.948319E-011	6.113194E-012	0	0.000000E+000
1	33.90012035	6.113194E-012	1.948319E-011	1	0.000000E+000
1	33.90015518	1.948319E-011	6.113194E-012	0	0.000000E+000
1	33.90041705	6.113194E-012	1.948319E-011	1	0.000000E+000
1	33.90061037	1.948319E-011	6.113194E-012	0	0.000000E+000
1	33.90066449	6.113194E-012	1.948319E-011	1	0.000000E+000
1	33.90087734	1.948319E-011	6.113194E-012	0	0.000000E+000
1	33.90093994	6.113194E-012	1.948319E-011	1	0.000000E+000
1	33.90115349	1.948319E-011	6.113194E-012	0	0.000000E+000
1	33.90117368	6.113194E-012	1.948319E-011	1	0.000000E+000
1	33.90118593	1.948319E-011	6.113194E-012	0	0.000000E+000
1	33.90119270	6.113194E-012	1.948319E-011	1	0.000000E+000
1	33.90150556	1.948319E-011	6.113194E-012	0	0.000000E+000
1	33.90155448	6.113194E-012	1.948319E-011	1	0.000000E+000
1	33.90176510	1.948319E-011	6.113194E-012	0	0.000000E+000
1	33.90179133	6.113194E-012	1.948319E-011	1	0.000000E+000
1	33.90184394	1.948319E-011	6.113194E-012	0	0.000000E+000
1	33.90193186	6.113194E-012	1.948319E-011	1	0.000000E+000
1	33.90199385	1.948319E-011	6.113194E-012	0	0.000000E+000
1	33.90203482	6.113194E-012	1.948319E-011	1	0.000000E+000
1	33.90226912	1.948319E-011	6.113194E-012	0	0.000000E+000
1	33.90230393	6.113194E-012	1.948319E-011	1	0.000000E+000
1	33.90268589	1.948319E-011	6.113194E-012	0	0.000000E+000
1	33.90271981	6.113194E-012	1.948319E-011	1	0.000000E+000
1	33.90277215	1.948319E-011	6.113194E-012	0	0.000000E+000
1	33.90281295	6.113194E-012	1.948319E-011	1	0.000000E+000
1	33.90307148	1.948319E-011	6.113194E-012	0	0.000000E+000
1	33.90311101	6.113194E-012	1.948319E-011	1	0.000000E+000
1	33.90315801	1.948319E-011	6.113194E-012	0	0.000000E+000
1	33.90321261	6.113194E-012	1.948319E-011	1	0.000000E+000
1	33.90326105	1.948319E-011	6.113194E-012	0	0.000000E+000
1	33.90331471	6.113194E-012	1.948319E-011	1	0.000000E+000
1	33.90340574	1.948319E-011	6.113194E-012	0	0.000000E+000
1	33.90342061	6.113194E-012	1.948319E-011	1	0.000000E+000
1	33.90377845	1.948319E-011	6.113194E-012	0	0.000000E+000
1	33.90411865	6.113194E-012	1.948319E-011	1	0.000000E+000
1	33.90420374	1.948319E-011	6.113194E-012	0	0.000000E+000
1	33.90466990	6.113194E-012	1.948319E-011	1	0.000000E+000
1	33.90469960	1.948319E-011	6.113194E-012	0	0.000000E+000
1	33.90471596	6.113194E-012	1.948319E-011	1	0.000000E+000
1	33.90484357	1.948319E-011	6.113194E-012	0	0.000000E+000
1	33.90487197	6.113194E-012	1.948319E-011	1	0.000000E+000
1	33.90491412	1.948319E-011	6.113194E-012	0	0.000000E+000
1	33.90493938	6.113194E-012	1.948319E-011	1	0.000000E+000
1	33.90512548	1.948319E-011	6.113194E-012	0	0.000000E+000
1	33.90516013	6.113194E-012	1.948319E-011	1	0.000000E+000
1	33.90525133	1.948319E-011	6.113194E-012	0	0.000000E+000
1	33.90560225	6.113194E-012	1.948319E-011	1	0.000000E+000
1	33.90563509	1.948319E-011	6.113194E-012	0	0.000000E+000
1	33.90566800	6.113194E-012	1.948319E-011	1	0.000000E+000
1	33.90570255	1.948319E-011	6.113194E-012	0	0.000000E+000
1	33.90586330	6.113194E-012	1.948319E-011	1	0.000000E+000
1	33.90607058	1.948319E-011	6.113194E-012	0	0.000000E+000
1	33.90608403	6.113194E-012	1.948319E-011	1	0.000000E+000
1	33.90635308	1.948319E-011	6.113194E-012	0	0.000000E+000
1	33.90638563	6.113194E-012	1.948319E-011	1	0.000000E+000
1	33.90657654	1.948319E-011	6.113194E-012	0	0.000000E+000
1	33.90664266	6.113194E-012	1.948319E-011	1	0.000000E+000
1	33.90740026	1.948319E-011	6.113194E-012	0	0.000000E+000
1	33.90800026	6.113194E-012	1.948319E-011	1	0.000000E+000
1	33.90804377	1.948319E-011	6.113194E-012	0	0.000000E+000
1	33.90805509	6.113194E-012	1.948319E-011	1	0.000000E+000
1	33.90811753	1.948319E-011	6.113194E-012	0	0.000000E+000
1	33.90817075	6.113194E-012	1.948319E-011	1	0.000000E+000
1	33.90840332	1.948319E-011	6.113194E-012	0	0.000000E+000
1	33.90843096	6.113194E-012	1.948319E-011	1	0.000000E+000
1	33.90845826	1.948319E-011	6.113194E-012	0	0.000000E+000
1	33.90890566	6.113194E-012	1.948319E-011	1	0.000000E+000
1	33.90948344	1.948319E-011	6.113194E-012	0	0.000000E+000
1	33.90953922	6.113194E-012	1.948319E-011	1	0.000000E+000
1	33.90959087	1.948319E-011	6.113194E-012	0	0.000000E+000
1	33.90961563	6.113194E-012	1.948319E-011	1	0.000000E+000
1	33.90967829	1.948319E-011	6.113194E-012	0	0.000000E+000
1	33.91013206	6.113194E-012	1.948319E-011	1	0.000000E+000
1	33.91072616	1.948319E-011	6.113194E-012	0	0.000000E+000
1	33.91080451	6.113194E-012	1.948319E-011	1	0.000000E+000
1	33.91082934	1.948319E-011	6.113194E-012	0	0.000000E+000
1	33.91084428	6.113194E-012	1.948319E-011	1	0.000000E+000
1	33.91166295	1.948319E-011	6.113194E-012	0	0.000000E+000
1	33.91169817	6.113194E-012	1.948319E-011	1	0.000000E+000
1	33.91204409	1.948319E-011	6.113194E-012	0	0.000000E+000
1	33.91208262	6.113194E-012	1.948319E-011	1	0.000000E+000
1	33.91222847	1.948319E-011	6.113194E-012	0	0.000000E+000
1	33.91226665	6.113194E-012	1.948319E-011	1	0.000000E+000
1	33.91270203	1.948319E-011	6.113194E-012	0	0.000000E+000
1	33.91274437	6.113194E-012	1.948319E-011	1	0.000000E+000
1	33.91300186	1.948319E-011	6.113194E-012	0	0.000000E+000
1	33.91312438	6.113194E-012	1.948319E-011	1	0.000000E+000
1	33.91331463	1.948319E-011	6.113194E-012	0	0.000000E+000
1	33.91333871	6.113194E-012	1.948319E-011	1	0.000000E+000
1	33.91338789	1.948319E-011	6.113194E-012	0	0.000000E+000
1	33.91342932	6.113194E-012	1.948319E-011	1	0.000000E+000
1	33.91358912	1.948319E-011	6.113194E-012	0	0.000000E+000
1	33.91362553	6.113194E-012	1.948319E-011	1	0.000000E+000
1	33.91384818	1.948319E-011	6.113194E-012	0	0.000000E+000
1	33.91387042	6.113194E-012	1.948319E-011	1	0.000000E+000
1	33.91390737	1.948319E-011	6.113194E-012	0	0.000000E+000
1	33.91402077	6.113194E-012	1.948319E-011	1	0.000000E+000
1	33.91410350	1.948319E-011	6.113194E-012	0	0.000000E+000
1	33.91414698	6.113194E-012	1.948319E-011	1	0.000000E+000
1	33.91441527	1.948319E-011	6.113194E-012	0	0.000000E+000
1	33.91443272	6.113194E-012	1.948319E-011	1	0.000000E+000
1	33.91446682	1.948319E-011	6.113194E-012	0	0.000000E+000
1	33.91451390	6.113194E-012	1.948319E-011	1	0.000000E+000
1	33.91458840	1.948319E-011	6.113194E-012	0	0.000000E+000
1	33.91466227	6.113194E-012	1.948319E-011	1	0.000000E+000
1	33.91478456	1.948319E-011	6.113194E-012	0	0.000000E+000
1	33.91481979	6.113194E-012	1.948319E-011	1	0.000000E+000
1	33.91486698	1.948319E-011	6.113194E-012	0	0.000000E+000
1	33.91490213	6.113194E-012	1.948319E-011	1	0.000000E+000
1	33.91500958	1.948319E-011	6.113194E-012	0	0.000000E+000
1	33.91503831	6.113194E-012	1.948319E-011	1	0.000000E+000
1	33.91510865	1.948319E-011	6.113194E-012	0	0.000000E+000
1	33.91512335	6.113194E-012	1.948319E-011	1	0.000000E+000
1	33.91515823	1.948319E-011	6.113194E-012	0	0.000000E+000
1	33.91517601	6.113194E-012	1.948319E-011	1	0.000000E+000
1	33.91523447	1.948319E-011	6.113194E-012	0	0.000000E+000
1	33.91524970	6.113194E-012	1.948319E-011	1	0.000000E+000
1	33.91549968	1.948319E-011	6.113194E-012	0	0.000000E+000
1	33.91551235	6.113194E-012	1.948319E-011	1	0.000000E+000
1	33.91558675	1.948319E-011	6.113194E-012	0	0.000000E+000
1	33.91565577	6.113194E-012	1.948319E-011	1	0.000000E+000
1	33.91573352	1.948319E-011	6.113194E-012	0	0.000000E+000
1	33.91576204	6.113194E-012	1.948319E-011	1	0.000000E+000
1	33.91583688	1.948319E-011	6.113194E-012	0	0.000000E+000
1	33.91585309	6.113194E-012	1.948319E-011	1	0.000000E+000
1	33.91591378	1.948319E-011	6.113194E-012	0	0.000000E+000
1	33.91594013	6.113194E-012	1.948319E-011	1	0.000000E+000
1	33.91601416	1.948319E-011	6.113194E-012	0	0.000000E+000
1	33.91604275	6.113194E-012	1.948319E-011	1	0.000000E+000
1	33.91635711	1.948319E-011	6.113194E-012	0	0.000000E+000
1	33.91639651	6.113194E-012	1.948319E-011	1	0.000000E+000
1	33.91662697	1.948319E-011	6.113194E-012	0	0.000000E+000
1	33.91664697	6.113194E-012	1.948319E-011	1	0.000000E+000
1	33.91677181	1.948319E-011	6.113194E-012	0	0.000000E+000
1	33.91678912	6.113194E-012	1.948319E-011	1	0.000000E+000
1	33.91687619	1.948319E-011	6.113194E-012	0	0.000000E+000
1	33.91688424	6.113194E-012	1.948319E-011	1	0.000000E+000
1	33.91712721	1.948319E-011	6.113194E-012	0	0.000000E+000
1	33.91763158	6.113194E-012	1.948319E-011	1	0.000000E+000
1	33.91783683	1.948319E-011	6.113194E-012	0	0.000000E+000
1	33.91788132	6.113194E-012	1.948319E-011	1	0.000000E+000
1	33.91820352	1.948319E-011	6.113194E-012	0	0.000000E+000
1	33.91821867	6.113194E-012	1.948319E-011	1	0.000000E+000
1	33.91830802	1.948319E-011	6.113194E-012	0	0.000000E+000
1	33.91834272	6.113194E-012	1.948319E-011	1	0.000000E+000
1	33.91895884	1.948319E-011	6.113194E-012	0	0.000000E+000
1	33.91900392	6.113194E-012	1.948319E-011	1	0.000000E+000
1	33.91909322	1.948319E-011	6.113194E-012	0	0.000000E+000
1	33.91912700	6.113194E-012	1.948319E-011	1	0.000000E+000
1	33.91938012	1.948319E-011	6.113194E-012	0	0.000000E+000
1	33.91940225	6.113194E-012	1.948319E-011	1	0.000000E+000
1	33.91954189	1.948319E-011	6.113194E-012	0	0.000000E+000
1	33.91955161	6.113194E-012	1.948319E-011	1	0.000000E+000
1	33.91971239	1.948319E-011	6.113194E-012	0	0.000000E+000
1	33.91972816	6.113194E-012	1.948319E-011	1	0.000000E+000
1	33.91979188	1.948319E-011	6.113194E-012	0	0.000000E+000
1	33.92006527	6.113194E-012	1.948319E-011	1	0.000000E+000
1	33.92035331	1.948319E-011	6.113194E-012	0	0.000000E+000
1	33.92039328	6.113194E-012	1.948319E-011	1	0.000000E+000
1	33.92070081	1.948319E-011	6.113194E-012	0	0.000000E+000
1	33.92071045	6.113194E-012	1.948319E-011	1	0.000000E+000
1	33.92076380	1.948319E-011	6.113194E-012	0	0.000000E+000
1	33.92077456	6.113194E-012	1.948319E-011	1	0.000000E+000
1	33.92135727	1.948319E-011	6.113194E-012	0	0.000000E+000
1	33.92142968	6.113194E-012	1.948319E-011	1	0.000000E+000
1	33.92155233	1.948319E-011	6.113194E-012	0	0.000000E+000
1	33.92157176	6.113194E-012	1.948319E-011	1	0.000000E+000
1	33.92189417	1.948319E-011	6.113194E-012	0	0.000000E+000
1	33.92191642	6.113194E-012	1.948319E-011	1	0.000000E+000
1	33.92203063	1.948319E-011	6.113194E-012	0	0.000000E+000
1	33.92203981	6.113194E-012	1.948319E-011	1	0.000000E+000
1	33.92236763	1.948319E-011	6.113194E-012	0	0.000000E+000
1	33.92240616	6.113194E-012	1.948319E-011	1	0.000000E+000
1	33.92312745	1.948319E-011	6.113194E-012	0	0.000000E+000
1	33.92377590	6.113194E-012	1.948319E-011	1	0.000000E+000
1	33.92383525	1.948319E-011	6.113194E-012	0	0.000000E+000
1	33.92385803	6.113194E-012	1.948319E-011	1	0.000000E+000
1	33.92457352	1.948319E-011	6.113194E-012	0	0.000000E+000
1	33.92459412	6.113194E-012	1.948319E-011	1	0.000000E+000
1	33.92477425	1.948319E-011	6.113194E-012	0	0.000000E+000
1	33.92487405	6.113194E-012	1.948319E-011	1	0.000000E+000
1	33.92501822	1.948319E-011	6.113194E-012	0	0.000000E+000
1	33.92503118	6.113194E-012	1.948319E-011	1	0.000000E+000
1	33.92608546	1.948319E-011	6.113194E-012	0	0.000000E+000
1	33.92611414	6.113194E-012	1.948319E-011	1	0.000000E+000
1	33.92631054	1.948319E-011	6.113194E-012	0	0.000000E+000
1	33.92634618	6.113194E-012	1.948319E-011	1	0.000000E+000
1	33.92639817	1.948319E-011	6.113194E-012	0	0.000000E+000
1	33.92642087	6.113194E-012	1.948319E-011	1	0.000000E+000
1	33.92646009	1.948319E-011	6.113194E-012	0	0.000000E+000
1	33.92649262	6.113194E-012	1.948319E-011	1	0.000000E+000
1	33.92665309	1.948319E-011	6.113194E-012	0	0.000000E+000
1	33.92667007	6.113194E-012	1.948319E-011	1	0.000000E+000
1	33.92678533	1.948319E-011	6.113194E-012	0	0.000000E+000
1	33.92722013	6.113194E-012	1.948319E-011	1	0.000000E+000
1	33.92737817	1.948319E-011	6.113194E-012	0	0.000000E+000
1	33.92739878	6.113194E-012	1.948319E-011	1	0.000000E+000
1	33.92758106	1.948319E-011	6.113194E-012	0	0.000000E+000
1	33.92760914	6.113194E-012	1.948319E-011	1	0.000000E+000
1	33.92801108	1.948319E-011	6.113194E-012	0	0.000000E+000
1	33.92802785	6.113194E-012	1.948319E-011	1	0.000000E+000
1	33.92816247	1.948319E-011	6.113194E-012	0	0.000000E+000
1	33.92839737	6.113194E-012	1.948319E-011	1	0.000000E+000
1	33.92847029	1.948319E-011	6.113194E-012	0	0.000000E+000
1	33.92847362	6.113194E-012	1.948319E-011	1	0.000000E+000
1	33.92850808	1.948319E-011	6.113194E-012	0	0.000000E+000
1	33.92854309	6.113194E-012	1.948319E-011	1	0.000000E+000
1	33.92866845	1.948319E-011	6.113194E-012	0	0.000000E+000
1	33.92881573	6.113194E-012	1.948319E-011	1	0.000000E+000
1	33.92892129	1.948319E-011	6.113194E-012	0	0.000000E+000
1	33.92894235	6.113194E-012	1.948319E-011	1	0.000000E+000
1	33.92902988	1.948319E-011	6.113194E-012	0	0.000000E+000
1	33.92907406	6.113194E-012	1.948319E-011	1	0.000000E+000
1	33.92946956	1.948319E-011	6.113194E-012	0	0.000000E+000
1	33.92954535	6.113194E-012	1.948319E-011	1	0.000000E+000
1	33.92958363	1.948319E-011	6.113194E-012	0	0.000000E+000
1	33.92960144	6.113194E-012	1.948319E-011	1	0.000000E+000
1	33.92964558	1.948319E-011	6.113194E-012	0	0.000000E+000
1	33.92968631	6.113194E-012	1.948319E-011	1	0.000000E+000
1	33.92972294	1.948319E-011	6.113194E-012	0	0.000000E+000
1	33.92979178	6.113194E-012	1.948319E-011	1	0.000000E+000
1	33.92994052	1.948319E-011	6.113194E-012	0	0.000000E+000
1	33.92994753	6.113194E-012	1.948319E-011	1	0.000000E+000
1	33.92998227	1.948319E-011	6.113194E-012	0	0.000000E+000
1	33.93000345	6.113194E-012	1.948319E-011	1	0.000000E+000
1	33.93040746	1.948319E-011	6.113194E-012	0	0.000000E+000
1	33.93041582	6.113194E-012	1.948319E-011	1	0.000000E+000
1	33.93046585	1.948319E-011	6.113194E-012	0	0.000000E+000
1	33.93049068	6.113194E-012	1.948319E-011	1	0.000000E+000
1	33.93073863	1.948319E-011	6.113194E-012	0	0.000000E+000
1	33.93076800	6.113194E-012	1.948319E-011	1	0.000000E+000
1	33.93101206	1.948319E-011	6.113194E-012	0	0.000000E+000
1	33.93104391	6.113194E-012	1.948319E-011	1	0.000000E+000
1	33.93109312	1.948319E-011	6.113194E-012	0	0.000000E+000
1	33.93118241	6.113194E-012	1.948319E-011	1	0.000000E+000
1	33.93140684	1.948319E-011	6.113194E-012	0	0.000000E+000
1	33.93142224	6.113194E-012	1.948319E-011	1	0.000000E+000
1	33.93166131	1.948319E-011	6.113194E-012	0	0.000000E+000
1	33.93176817	6.113194E-012	1.948319E-011	1	0.000000E+000
1	33.93231126	1.948319E-011	6.113194E-012	0	0.000000E+000
1	33.93235202	6.113194E-012	1.948319E-011	1	0.000000E+000
1	33.93255269	1.948319E-011	6.113194E-012	0	0.000000E+000
1	33.93308988	6.113194E-012	1.948319E-011	1	0.000000E+000
1	33.93331168	1.948319E-011	6.113194E-012	0	0.000000E+000
1	33.93337331	6.113194E-012	1.948319E-011	1	0.000000E+000
1	33.93374055	1.948319E-011	6.113194E-012	0	0.000000E+000
1	33.93412234	6.113194E-012	1.948319E-011	1	0.000000E+000
1	33.93417531	1.948319E-011	6.113194E-012	0	0.000000E+000
1	33.93419075	6.113194E-012	1.948319E-011	1	0.000000E+000
1	33.93441501	1.948319E-011	6.113194E-012	0	0.000000E+000
1	33.93443435	6.113194E-012	1.948319E-011	1	0.000000E+000
1	33.93447277	1.948319E-011	6.113194E-012	0	0.000000E+000
1	33.93448348	6.113194E-012	1.948319E-011	1	0.000000E+000
1	33.93481915	1.948319E-011	6.113194E-012	0	0.000000E+000
1	33.93484407	6.113194E-012	1.948319E-011	1	0.000000E+000
1	33.93517519	1.948319E-011	6.113194E-012	0	0.000000E+000
1	33.93518176	6.113194E-012	1.948319E-011	1	0.000000E+000
1	33.93522091	1.948319E-011	6.113194E-012	0	0.000000E+000
1	33.93525871	6.113194E-012	1.948319E-011	1	0.000000E+000
1	33.93574975	1.948319E-011	6.113194E-012	0	0.000000E+000
1	33.93575664	6.113194E-012	1.948319E-011	1	0.000000E+000
1	33.93607555	1.948319E-011	6.113194E-012	0	0.000000E+000
1	33.93615282	6.113194E-012	1.948319E-011	1	0.000000E+000
1	33.93647930	1.948319E-011	6.113194E-012	0	0.000000E+000
1	33.93648731	6.113194E-012	1.948319E-011	1	0.000000E+000
1	33.93662701	1.948319E-011	6.113194E-012	0	0.000000E+000
1	33.93663655	6.113194E-012	1.948319E-011	1	0.000000E+000
1	33.93668060	1.948319E-011	6.113194E-012	0	0.000000E+000
1	33.93674126	6.113194E-012	1.948319E-011	1	0.000000E+000
1	33.93704902	1.948319E-011	6.113194E-012	0	0.000000E+000
1	33.93746925	6.113194E-012	1.948319E-011	1	0.000000E+000
1	33.93800959	1.948319E-011	6.113194E-012	0	0.000000E+000
1	33.93805370	6.113194E-012	1.948319E-011	1	0.000000E+000
1	33.93813283	1.948319E-011	6.113194E-012	0	0.000000E+000
1	33.93824050	6.113194E-012	1.948319E-011	1	0.000000E+000
1	33.93828415	1.948319E-011	6.113194E-012	0	0.000000E+000
1	33.93853928	6.113194E-012	1.948319E-011	1	0.000000E+000
1	33.93905391	1.948319E-011	6.113194E-012	0	0.000000E+000
1	33.93909769	6.113194E-012	1.948319E-011	1	0.000000E+000
1	33.93912430	1.948319E-011	6.113194E-012	0	0.000000E+000
1	33.93918681	6.113194E-012	1.948319E-011	1	0.000000E+000
1	33.93924364	1.948319E-011	6.113194E-012	0	0.000000E+000
1	33.93929293	6.113194E-012	1.948319E-011	1	0.000000E+000
1	33.93949580	1.948319E-011	6.113194E-012	0	0.000000E+000
1	33.93954548	6.113194E-012	1.948319E-011	1	0.000000E+000
1	33.93993756	1.948319E-011	6.113194E-012	0	0.000000E+000
1	33.93998793	6.113194E-012	1.948319E-011	1	0.000000E+000
1	33.94006110	1.948319E-011	6.113194E-012	0	0.000000E+000
1	33.94020319	6.113194E-012	1.948319E-011	1	0.000000E+000
1	33.94044989	1.948319E-011	6.113194E-012	0	0.000000E+000
1	33.94046193	6.113194E-012	1.948319E-011	1	0.000000E+000
1	33.94061856	1.948319E-011	6.113194E-012	0	0.000000E+000
1	33.94065296	6.113194E-012	1.948319E-011	1	0.000000E+000
1	33.94077477	1.948319E-011	6.113194E-012	0	0.000000E+000
1	33.94080130	6.113194E-012	1.948319E-011	1	0.000000E+000
1	33.94163999	1.948319E-011	6.113194E-012	0	0.000000E+000
1	33.94168763	6.113194E-012	1.948319E-011	1	0.000000E+000
1	33.94184381	1.948319E-011	6.113194E-012	0	0.000000E+000
1	33.94187229	6.113194E-012	1.948319E-011	1	0.000000E+000
1	33.94197925	1.948319E-011	6.113194E-012	0	0.000000E+000
1	33.94198181	6.113194E-012	1.948319E-011	1	0.000000E+000
1	33.94206078	1.948319E-011	6.113194E-012	0	0.000000E+000
1	33.94207650	6.113194E-012	1.948319E-011	1	0.000000E+000
1	33.94216050	1.948319E-011	6.113194E-012	0	0.000000E+000
1	33.94223049	6.113194E-012	1.948319E-011	1	0.000000E+000
1	33.94229129	1.948319E-011	6.113194E-012	0	0.000000E+000
1	33.94230852	6.113194E-012	1.948319E-011	1	0.000000E+000
1	33.94241257	1.948319E-011	6.113194E-012	0	0.000000E+000
1	33.94243688	6.113194E-012	1.948319E-011	1	0.000000E+000
1	33.94256859	1.948319E-011	6.113194E-012	0	0.000000E+000
1	33.94270678	6.113194E-012	1.948319E-011	1	0.000000E+000
1	33.94290261	1.948319E-011	6.113194E-012	0	0.000000E+000
1	33.94292219	6.113194E-012	1.948319E-011	1	0.000000E+000
1	33.94319350	1.948319E-011	6.113194E-012	0	0.000000E+000
1	33.94326000	6.113194E-012	1.948319E-011	1	0.000000E+000
1	33.94356586	1.948319E-011	6.113194E-012	0	0.000000E+000
1	33.94361900	6.113194E-012	1.948319E-011	1	0.000000E+000
1	33.94370884	1.948319E-011	6.113194E-012	0	0.000000E+000
1	33.94381619	6.113194E-012	1.948319E-011	1	0.000000E+000
1	33.94394828	1.948319E-011	6.113194E-012	0	0.000000E+000
1	33.94411460	6.113194E-012	1.948319E-011	1	0.000000E+000
1	33.94412941	1.948319E-011	6.113194E-012	0	0.000000E+000
1	33.94415548	6.113194E-012	1.948319E-011	1	0.000000E+000
1	33.94427154	1.948319E-011	6.113194E-012	0	0.000000E+000
1	33.94428658	6.113194E-012	1.948319E-011	1	0.000000E+000
1	33.94430195	1.948319E-011	6.113194E-012	0	0.000000E+000
1	33.94434664	6.113194E-012	1.948319E-011	1	0.000000E+000
1	33.94447293	1.948319E-011	6.113194E-012	0	0.000000E+000
1	33.94467853	6.113194E-012	1.948319E-011	1	0.000000E+000
1	33.94479799	1.948319E-011	6.113194E-012	0	0.000000E+000
1	33.94483254	6.113194E-012	1.948319E-011	1	0.000000E+000
1	33.94492183	1.948319E-011	6.113194E-012	0	0.000000E+000
1	33.94500278	6.113194E-012	1.948319E-011	1	0.000000E+000
1	33.94532398	1.948319E-011	6.113194E-012	0	0.000000E+000
1	33.94535220	6.113194E-012	1.948319E-011	1	0.000000E+000
1	33.94540847	1.948319E-011	6.113194E-012	0	0.000000E+000
1	33.94542861	6.113194E-012	1.948319E-011	1	0.000000E+000
1	33.94547520	1.948319E-011	6.113194E-012	0	0.000000E+000
1	33.94591809	6.113194E-012	1.948319E-011	1	0.000000E+000
1	33.94611364	1.948319E-011	6.113194E-012	0	0.000000E+000
1	33.94613663	6.113194E-012	1.948319E-011	1	0.000000E+000
1	33.94637037	1.948319E-011	6.113194E-012	0	0.000000E+000
1	33.94639549	6.113194E-012	1.948319E-011	1	0.000000E+000
1	33.94650731	1.948319E-011	6.113194E-012	0	0.000000E+000
1	33.94653019	6.113194E-012	1.948319E-011	1	0.000000E+000
1	33.94669797	1.948319E-011	6.113194E-012	0	0.000000E+000
1	33.94673825	6.113194E-012	1.948319E-011	1	0.000000E+000
1	33.94676494	1.948319E-011	6.113194E-012	0	0.000000E+000
1	33.94679604	6.113194E-012	1.948319E-011	1	0.000000E+000
1	33.94709708	1.948319E-011	6.113194E-012	0	0.000000E+000
1	33.94728265	6.113194E-012	1.948319E-011	1	0.000000E+000
1	33.94819472	1.948319E-011	6.113194E-012	0	0.000000E+000
1	33.94840704	6.113194E-012	1.948319E-011	1	0.000000E+000
1	33.94863442	1.948319E-011	6.113194E-012	0	0.000000E+000
1	33.94864618	6.113194E-012	1.948319E-011	1	0.000000E+000
1	33.94873854	1.948319E-011	6.113194E-012	0	0.000000E+000
1	33.94879642	6.113194E-012	1.948319E-011	1	0.000000E+000
1	33.94884604	1.948319E-011	6.113194E-012	0	0.000000E+000
1	33.94886496	6.113194E-012	1.948319E-011	1	0.000000E+000
1	33.94891732	1.948319E-011	6.113194E-012	0	0.000000E+000
1	33.94895087	6.113194E-012	1.948319E-011	1	0.000000E+000
1	33.94915050	1.948319E-011	6.113194E-012	0	0.000000E+000
1	33.94917432	6.113194E-012	1.948319E-011	1	0.000000E+000
1	33.94929067	1.948319E-011	6.113194E-012	0	0.000000E+000
1	33.94935270	6.113194E-012	1.948319E-011	1	0.000000E+000
1	33.94940352	1.948319E-011	6.113194E-012	0	0.000000E+000
1	33.94944534	6.113194E-012	1.948319E-011	1	0.000000E+000
1	33.94972669	1.948319E-011	6.113194E-012	0	0.000000E+000
1	33.94975766	6.113194E-012	1.948319E-011	1	0.000000E+000
1	33.94981582	1.948319E-011	6.113194E-012	0	0.000000E+000
1	33.94987899	6.113194E-012	1.948319E-011	1	0.000000E+000
1	33.95002672	1.948319E-011	6.113194E-012	0	0.000000E+000
1	33.95003012	6.113194E-012	1.948319E-011	1	0.000000E+000
1	33.95016683	1.948319E-011	6.113194E-012	0	0.000000E+000
1	33.95018657	6.113194E-012	1.948319E-011	1	0.000000E+000
1	33.95022305	1.948319E-011	6.113194E-012	0	0.000000E+000
1	33.95065048	6.113194E-012	1.948319E-011	1	0.000000E+000
1	33.95088355	1.948319E-011	6.113194E-012	0	0.000000E+000
1	33.95090610	6.113194E-012	1.948319E-011	1	0.000000E+000
1	33.95096828	1.948319E-011	6.113194E-012	0	0.000000E+000
1	33.95098536	6.113194E-012	1.948319E-011	1	0.000000E+000
1	33.95114810	1.948319E-011	6.113194E-012	0	0.000000E+000
1	33.95117285	6.113194E-012	1.948319E-011	1	0.000000E+000
1	33.95200799	1.948319E-011	6.113194E-012	0	0.000000E+000
1	33.95202134	6.113194E-012	1.948319E-011	1	0.000000E+000
1	33.95226474	1.948319E-011	6.113194E-012	0	0.000000E+000
1	33.95230931	6.113194E-012	1.948319E-011	1	0.000000E+000
1	33.95243607	1.948319E-011	6.113194E-012	0	0.000000E+000
1	33.95254526	6.113194E-012	1.948319E-011	1	0.000000E+000
1	33.95296052	1.948319E-011	6.113194E-012	0	0.000000E+000
1	33.95300198	6.113194E-012	1.948319E-011	1	0.000000E+000
1	33.95319054	1.948319E-011	6.113194E-012	0	0.000000E+000
1	33.95334346	6.113194E-012	1.948319E-011	1	0.000000E+000
1	33.95382006	1.948319E-011	6.113194E-012	0	0.000000E+000
1	33.95392597	6.113194E-012	1.948319E-011	1	0.000000E+000
1	33.95401805	1.948319E-011	6.113194E-012	0	0.000000E+000
1	33.95404442	6.113194E-012	1.948319E-011	1	0.000000E+000
1	33.95431688	1.948319E-011	6.113194E-012	0	0.000000E+000
1	33.95432611	6.113194E-012	1.948319E-011	1	0.000000E+000
1	33.95473227	1.948319E-011	6.113194E-012	0	0.000000E+000
1	33.95477512	6.113194E-012	1.948319E-011	1	0.000000E+000
1	33.95488694	1.948319E-011	6.113194E-012	0	0.000000E+000
1	33.95491723	6.113194E-012	1.948319E-011	1	0.000000E+000
1	33.95501864	1.948319E-011	6.113194E-012	0	0.000000E+000
1	33.95507827	6.113194E-012	1.948319E-011	1	0.000000E+000
1	33.95511432	1.948319E-011	6.113194E-012	0	0.000000E+000
1	33.95519648	6.113194E-012	1.948319E-011	1	0.000000E+000
1	33.95561102	1.948319E-011	6.113194E-012	0	0.000000E+000
1	33.95600406	6.113194E-012	1.948319E-011	1	0.000000E+000
1	33.95644093	1.948319E-011	6.113194E-012	0	0.000000E+000
1	33.95646946	6.113194E-012	1.948319E-011	1	0.000000E+000
1	33.95661892	1.948319E-011	6.113194E-012	0	0.000000E+000
1	33.95664853	6.113194E-012	1.948319E-011	1	0.000000E+000
1	33.95682921	1.948319E-011	6.113194E-012	0	0.000000E+000
1	33.95684680	6.113194E-012	1.948319E-011	1	0.000000E+000
1	33.95688598	1.948319E-011	6.113194E-012	0	0.000000E+000
1	33.95691189	6.113194E-012	1.948319E-011	1	0.000000E+000
1	33.95707792	1.948319E-011	6.113194E-012	0	0.000000E+000
1	33.95711922	6.113194E-012	1.948319E-011	1	0.000000E+000
1	33.95717007	1.948319E-011	6.113194E-012	0	0.000000E+000
1	33.95717611	6.113194E-012	1.948319E-011	1	0.000000E+000
1	33.95741825	1.948319E-011	6.113194E-012	0	0.000000E+000
1	33.95742622	6.113194E-012	1.948319E-011	1	0.000000E+000
1	33.95778077	1.948319E-011	6.113194E-012	0	0.000000E+000
1	33.95789293	6.113194E-012	1.948319E-011	1	0.000000E+000
1	33.95796010	1.948319E-011	6.113194E-012	0	0.000000E+000
1	33.95798014	6.113194E-012	1.948319E-011	1	0.000000E+000
1	33.95801803	1.948319E-011	6.113194E-012	0	0.000000E+000
1	33.95804574	6.113194E-012	1.948319E-011	1	0.000000E+000
1	33.95811206	1.948319E-011	6.113194E-012	0	0.000000E+000
1	33.95813073	6.113194E-012	1.948319E-011	1	0.000000E+000
1	33.95829577	1.948319E-011	6.113194E-012	0	0.000000E+000
1	33.95831226	6.113194E-012	1.948319E-011	1	0.000000E+000
1	33.95858874	1.948319E-011	6.113194E-012	0	0.000000E+000
1	33.95862017	6.113194E-012	1.948319E-011	1	0.000000E+000
1	33.95869647	1.948319E-011	6.113194E-012	0	0.000000E+000
1	33.95872674	6.113194E-012	1.948319E-011	1	0.000000E+000
1	33.95888697	1.948319E-011	6.113194E-012	0	0.000000E+000
1	33.95912855	6.113194E-012	1.948319E-011	1	0.000000E+000
1	33.95916827	1.948319E-011	6.113194E-012	0	0.000000E+000
1	33.95918733	6.113194E-012	1.948319E-011	1	0.000000E+000
1	33.95924047	1.948319E-011	6.113194E-012	0	0.000000E+000
1	33.95924229	6.113194E-012	1.948319E-011	1	0.000000E+000
1	33.95929953	1.948319E-011	6.113194E-012	0	0.000000E+000
1	33.95958906	6.113194E-012	1.948319E-011	1	0.000000E+000
1	33.95962449	1.948319E-011	6.113194E-012	0	0.000000E+000
1	33.95969357	6.113194E-012	1.948319E-011	1	0.000000E+000
1	33.95988967	1.948319E-011	6.113194E-012	0	0.000000E+000
1	33.95992160	6.113194E-012	1.948319E-011	1	0.000000E+000
1	33.96013930	1.948319E-011	6.113194E-012	0	0.000000E+000
1	33.96036767	6.113194E-012	1.948319E-011	1	0.000000E+000
1	33.96039550	1.948319E-011	6.113194E-012	0	0.000000E+000
1	33.96041176	6.113194E-012	1.948319E-011	1	0.000000E+000
1	33.96078729	1.948319E-011	6.113194E-012	0	0.000000E+000
1	33.96079789	6.113194E-012	1.948319E-011	1	0.000000E+000
1	33.96177596	1.948319E-011	6.113194E-012	0	0.000000E+000
1	33.96179665	6.113194E-012	1.948319E-011	1	0.000000E+000
1	33.96185256	1.948319E-011	6.113194E-012	0	0.000000E+000
1	33.96186350	6.113194E-012	1.948319E-011	1	0.000000E+000
1	33.96200872	1.948319E-011	6.113194E-012	0	0.000000E+000
1	33.96206480	6.113194E-012	1.948319E-011	1	0.000000E+000
1	33.96229700	1.948319E-011	6.113194E-012	0	0.000000E+000
1	33.96232478	6.113194E-012	1.948319E-011	1	0.000000E+000
1	33.96290472	1.948319E-011	6.113194E-012	0	0.000000E+000
1	33.96314013	6.113194E-012	1.948319E-011	1	0.000000E+000
1	33.96323222	1.948319E-011	6.113194E-012	0	0.000000E+000
1	33.96325747	6.113194E-012	1.948319E-011	1	0.000000E+000
1	33.96332164	1.948319E-011	6.113194E-012	0	0.000000E+000
1	33.96336641	6.113194E-012	1.948319E-011	1	0.000000E+000
1	33.96360196	1.948319E-011	6.113194E-012	0	0.000000E+000
1	33.96387699	6.113194E-012	1.948319E-011	1	0.000000E+000
1	33.96390660	1.948319E-011	6.113194E-012	0	0.000000E+000
1	33.96403611	6.113194E-012	1.948319E-011	1	0.000000E+000
1	33.96419044	1.948319E-011	6.113194E-012	0	0.000000E+000
1	33.96419966	6.113194E-012	1.948319E-011	1	0.000000E+000
1	33.96454115	1.948319E-011	6.113194E-012	0	0.000000E+000
1	33.96470043	6.113194E-012	1.948319E-011	1	0.000000E+000
1	33.96482311	1.948319E-011	6.113194E-012	0	0.000000E+000
1	33.96484744	6.113194E-012	1.948319E-011	1	0.000000E+000
1	33.96488341	1.948319E-011	6.113194E-012	0	0.000000E+000
1	33.96492083	6.113194E-012	1.948319E-011	1	0.000000E+000
1	33.96495486	1.948319E-011	6.113194E-012	0	0.000000E+000
1	33.96511322	6.113194E-012	1.948319E-011	1	0.000000E+000
1	33.96603987	1.948319E-011	6.113194E-012	0	0.000000E+000
1	33.96604639	6.113194E-012	1.948319E-011	1	0.000000E+000
1	33.96637641	1.948319E-011	6.113194E-012	0	0.000000E+000
1	33.96640408	6.113194E-012	1.948319E-011	1	0.000000E+000
1	33.96666539	1.948319E-011	6.113194E-012	0	0.000000E+000
1	33.96668477	6.113194E-012	1.948319E-011	1	0.000000E+000
1	33.96712624	1.948319E-011	6.113194E-012	0	0.000000E+000
1	33.96718465	6.113194E-012	1.948319E-011	1	0.000000E+000
1	33.96751891	1.948319E-011	6.113194E-012	0	0.000000E+000
1	33.96754976	6.113194E-012	1.948319E-011	1	0.000000E+000
1	33.96757716	1.948319E-011	6.113194E-012	0	0.000000E+000
1	33.96761605	6.113194E-012	1.948319E-011	1	0.000000E+000
1	33.96778473	1.948319E-011	6.113194E-012	0	0.000000E+000
1	33.96785561	6.113194E-012	1.948319E-011	1	0.000000E+000
1	33.96794727	1.948319E-011	6.113194E-012	0	0.000000E+000
1	33.96796275	6.113194E-012	1.948319E-011	1	0.000000E+000
1	33.96801524	1.948319E-011	6.113194E-012	0	0.000000E+000
1	33.96810304	6.113194E-012	1.948319E-011	1	0.000000E+000
1	33.96834515	1.948319E-011	6.113194E-012	0	0.000000E+000
1	33.96837046	6.113194E-012	1.948319E-011	1	0.000000E+000
1	33.96862180	1.948319E-011	6.113194E-012	0	0.000000E+000
1	33.96863333	6.113194E-012	1.948319E-011	1	0.000000E+000
1	33.96882680	1.948319E-011	6.113194E-012	0	0.000000E+000
1	33.96883738	6.113194E-012	1.948319E-011	1	0.000000E+000
1	33.96902814	1.948319E-011	6.113194E-012	0	0.000000E+000
1	33.96906043	6.113194E-012	1.948319E-011	1	0.000000E+000
1	33.96928596	1.948319E-011	6.113194E-012	0	0.000000E+000
1	33.96931748	6.113194E-012	1.948319E-011	1	0.000000E+000
1	33.96948150	1.948319E-011	6.113194E-012	0	0.000000E+000
1	33.96949895	6.113194E-012	1.948319E-011	1	0.000000E+000
1	33.96959276	1.948319E-011	6.113194E-012	0	0.000000E+000
1	33.96962348	6.113194E-012	1.948319E-011	1	0.000000E+000
1	33.97077742	1.948319E-011	6.113194E-012	0	0.000000E+000
1	33.97079565	6.113194E-012	1.948319E-011	1	0.000000E+000
1	33.97096256	1.948319E-011	6.113194E-012	0	0.000000E+000
1	33.97099646	6.113194E-012	1.948319E-011	1	0.000000E+000
1	33.97112971	1.948319E-011	6.113194E-012	0	0.000000E+000
1	33.97114685	6.113194E-012	1.948319E-011	1	0.000000E+000
1	33.97116951	1.948319E-011	6.113194E-012	0	0.000000E+000
1	33.97120552	6.113194E-012	1.948319E-011	1	0.000000E+000
1	33.97126371	1.948319E-011	6.113194E-012	0	0.000000E+000
1	33.97130198	6.113194E-012	1.948319E-011	1	0.000000E+000
1	33.97136734	1.948319E-011	6.113194E-012	0	0.000000E+000
1	33.97139746	6.113194E-012	1.948319E-011	1	0.000000E+000
1	33.97143825	1.948319E-011	6.113194E-012	0	0.000000E+000
1	33.97149797	6.113194E-012	1.948319E-011	1	0.000000E+000
1	33.97159160	1.948319E-011	6.113194E-012	0	0.000000E+000
1	33.97180674	6.113194E-012	1.948319E-011	1	0.000000E+000
1	33.97190523	1.948319E-011	6.113194E-012	0	0.000000E+000
1	33.97191856	6.113194E-012	1.948319E-011	1	0.000000E+000
1	33.97200262	1.948319E-011	6.113194E-012	0	0.000000E+000
1	33.97209650	6.113194E-012	1.948319E-011	1	0.000000E+000
1	33.97216052	1.948319E-011	6.113194E-012	0	0.000000E+000
1	33.97221851	6.113194E-012	1.948319E-011	1	0.000000E+000
1	33.97235515	1.948319E-011	6.113194E-012	0	0.000000E+000
1	33.97240235	6.113194E-012	1.948319E-011	1	0.000000E+000
1	33.97277013	1.948319E-011	6.113194E-012	0	0.000000E+000
1	33.97285924	6.113194E-012	1.948319E-011	1	0.000000E+000
1	33.97293097	1.948319E-011	6.113194E-012	0	0.000000E+000
1	33.97300900	6.113194E-012	1.948319E-011	1	0.000000E+000
1	33.97310085	1.948319E-011	6.113194E-012	0	0.000000E+000
1	33.97312682	6.113194E-012	1.948319E-011	1	0.000000E+000
1	33.97338822	1.948319E-011	6.113194E-012	0	0.000000E+000
1	33.97351397	6.113194E-012	1.948319E-011	1	0.000000E+000
1	33.97354974	1.948319E-011	6.113194E-012	0	0.000000E+000
1	33.97356391	6.113194E-012	1.948319E-011	1	0.000000E+000
1	33.97360373	1.948319E-011	6.113194E-012	0	0.000000E+000
1	33.97362129	6.113194E-012	1.948319E-011	1	0.000000E+000
1	33.97372882	1.948319E-011	6.113194E-012	0	0.000000E+000
1	33.97377352	6.113194E-012	1.948319E-011	1	0.000000E+000
1	33.97416233	1.948319E-011	6.113194E-012	0	0.000000E+000
1	33.97422533	6.113194E-012	1.948319E-011	1	0.000000E+000
1	33.97434220	1.948319E-011	6.113194E-012	0	0.000000E+000
1	33.97438416	6.113194E-012	1.948319E-011	1	0.000000E+000
1	33.97448023	1.948319E-011	6.113194E-012	0	0.000000E+000
1	33.97475256	6.113194E-012	1.948319E-011	1	0.000000E+000
1	33.97477701	1.948319E-011	6.113194E-012	0	0.000000E+000
1	33.97479322	6.113194E-012	1.948319E-011	1	0.000000E+000
1	33.97491939	1.948319E-011	6.113194E-012	0	0.000000E+000
1	33.97531798	6.113194E-012	1.948319E-011	1	0.000000E+000
1	33.97536187	1.948319E-011	6.113194E-012	0	0.000000E+000
1	33.97545148	6.113194E-012	1.948319E-011	1	0.000000E+000
1	33.97559023	1.948319E-011	6.113194E-012	0	0.000000E+000
1	33.97560503	6.113194E-012	1.948319E-011	1	0.000000E+000
1	33.97574034	1.948319E-011	6.113194E-012	0	0.000000E+000
1	33.97575990	6.113194E-012	1.948319E-011	1	0.000000E+000
1	33.97618435	1.948319E-011	6.113194E-012	0	0.000000E+000
1	33.97619736	6.113194E-012	1.948319E-011	1	0.000000E+000
1	33.97634482	1.948319E-011	6.113194E-012	0	0.000000E+000
1	33.97637245	6.113194E-012	1.948319E-011	1	0.000000E+000
1	33.97644162	1.948319E-011	6.113194E-012	0	0.000000E+000
1	33.97672058	6.113194E-012	1.948319E-011	1	0.000000E+000
1	33.97675238	1.948319E-011	6.113194E-012	0	0.000000E+000
1	33.97680775	6.113194E-012	1.948319E-011	1	0.000000E+000
1	33.97682152	1.948319E-011	6.113194E-012	0	0.000000E+000
1	33.97689822	6.113194E-012	1.948319E-011	1	0.000000E+000
1	33.97696163	1.948319E-011	6.113194E-012	0	0.000000E+000
1	33.97707275	6.113194E-012	1.948319E-011	1	0.000000E+000
1	33.97754100	1.948319E-011	6.113194E-012	0	0.000000E+000
1	33.97757287	6.113194E-012	1.948319E-011	1	0.000000E+000
1	33.97778950	1.948319E-011	6.113194E-012	0	0.000000E+000
1	33.97779514	6.113194E-012	1.948319E-011	1	0.000000E+000
1	33.97786431	1.948319E-011	6.113194E-012	0	0.000000E+000
1	33.97788869	6.113194E-012	1.948319E-011	1	0.000000E+000
1	33.97797365	1.948319E-011	6.113194E-012	0	0.000000E+000
1	33.97798525	6.113194E-012	1.948319E-011	1	0.000000E+000
1	33.97824781	1.948319E-011	6.113194E-012	0	0.000000E+000
1	33.97826514	6.113194E-012	1.948319E-011	1	0.000000E+000
1	33.97857426	1.948319E-011	6.113194E-012	0	0.000000E+000
1	33.97858611	6.113194E-012	1.948319E-011	1	0.000000E+000
1	33.97869975	1.948319E-011	6.113194E-012	0	0.000000E+000
1	33.97873124	6.113194E-012	1.948319E-011	1	0.000000E+000
1	33.97897486	1.948319E-011	6.113194E-012	0	0.000000E+000
1	33.97901833	6.113194E-012	1.948319E-011	1	0.000000E+000
1	33.98056742	1.948319E-011	6.113194E-012	0	0.000000E+000
1	33.98061288	6.113194E-012	1.948319E-011	1	0.000000E+000
1	33.98065061	1.948319E-011	6.113194E-012	0	0.000000E+000
1	33.98067922	6.113194E-012	1.948319E-011	1	0.000000E+000
1	33.98114097	1.948319E-011	6.113194E-012	0	0.000000E+000
1	33.98134366	6.113194E-012	1.948319E-011	1	0.000000E+000
1	33.98142988	1.948319E-011	6.113194E-012	0	0.000000E+000
1	33.98191607	6.113194E-012	1.948319E-011	1	0.000000E+000
1	33.98196694	1.948319E-011	6.113194E-012	0	0.000000E+000
1	33.98198745	6.113194E-012	1.948319E-011	1	0.000000E+000
1	33.98232256	1.948319E-011	6.113194E-012	0	0.000000E+000
1	33.98234574	6.113194E-012	1.948319E-011	1	0.000000E+000
1	33.98239169	1.948319E-011	6.113194E-012	0	0.000000E+000
1	33.98240215	6.113194E-012	1.948319E-011	1	0.000000E+000
1	33.98242781	1.948319E-011	6.113194E-012	0	0.000000E+000
1	33.98244970	6.113194E-012	1.948319E-011	1	0.000000E+000
1	33.98252317	1.948319E-011	6.113194E-012	0	0.000000E+000
1	33.98272327	6.113194E-012	1.948319E-011	1	0.000000E+000
1	33.98275423	1.948319E-011	6.113194E-012	0	0.000000E+000
1	33.98277297	6.113194E-012	1.948319E-011	1	0.000000E+000
1	33.98338318	1.948319E-011	6.113194E-012	0	0.000000E+000
1	33.98340600	6.113194E-012	1.948319E-011	1	0.000000E+000
1	33.98364111	1.948319E-011	6.113194E-012	0	0.000000E+000
1	33.98395799	6.113194E-012	1.948319E-011	1	0.000000E+000
1	33.98398954	1.948319E-011	6.113194E-012	0	0.000000E+000
1	33.98401383	6.113194E-012	1.948319E-011	1	0.000000E+000
1	33.98434842	1.948319E-011	6.113194E-012	0	0.000000E+000
1	33.98459805	6.113194E-012	1.948319E-011	1	0.000000E+000
1	33.98462967	1.948319E-011	6.113194E-012	0	0.000000E+000
1	33.98463947	6.113194E-012	1.948319E-011	1	0.000000E+000
1	33.98475523	1.948319E-011	6.113194E-012	0	0.000000E+000
1	33.98476329	6.113194E-012	1.948319E-011	1	0.000000E+000
1	33.98496669	1.948319E-011	6.113194E-012	0	0.000000E+000
1	33.98499744	6.113194E-012	1.948319E-011	1	0.000000E+000
1	33.98505581	1.948319E-011	6.113194E-012	0	0.000000E+000
1	33.98512393	6.113194E-012	1.948319E-011	1	0.000000E+000
1	33.98543655	1.948319E-011	6.113194E-012	0	0.000000E+000
1	33.98547391	6.113194E-012	1.948319E-011	1	0.000000E+000
1	33.98552042	1.948319E-011	6.113194E-012	0	0.000000E+000
1	33.98555710	6.113194E-012	1.948319E-011	1	0.000000E+000
1	33.98619340	1.948319E-011	6.113194E-012	0	0.000000E+000
1	33.98621546	6.113194E-012	1.948319E-011	1	0.000000E+000
1	33.98650520	1.948319E-011	6.113194E-012	0	0.000000E+000
1	33.98653172	6.113194E-012	1.948319E-011	1	0.000000E+000
1	33.98676512	1.948319E-011	6.113194E-012	0	0.000000E+000
1	33.98718483	6.113194E-012	1.948319E-011	1	0.000000E+000
1	33.98722698	1.948319E-011	6.113194E-012	0	0.000000E+000
1	33.98725624	6.113194E-012	1.948319E-011	1	0.000000E+000
1	33.98741534	1.948319E-011	6.113194E-012	0	0.000000E+000
1	33.98751781	6.113194E-012	1.948319E-011	1	0.000000E+000
1	33.98758267	1.948319E-011	6.113194E-012	0	0.000000E+000
1	33.98760903	6.113194E-012	1.948319E-011	1	0.000000E+000
1	33.98766866	1.948319E-011	6.113194E-012	0	0.000000E+000
1	33.98768891	6.113194E-012	1.948319E-011	1	0.000000E+000
1	33.98789625	1.948319E-011	6.113194E-012	0	0.000000E+000
1	33.98800591	6.113194E-012	1.948319E-011	1	0.000000E+000
1	33.98812538	1.948319E-011	6.113194E-012	0	0.000000E+000
1	33.99017282	6.113194E-012	1.948319E-011	1	0.000000E+000
1	33.99044776	1.948319E-011	6.113194E-012	0	0.000000E+000
1	33.99048705	6.113194E-012	1.948319E-011	1	0.000000E+000
1	33.99062357	1.948319E-011	6.113194E-012	0	0.000000E+000
1	33.99069096	6.113194E-012	1.948319E-011	1	0.000000E+000
1	33.99094443	1.948319E-011	6.113194E-012	0	0.000000E+000
1	33.99097985	6.113194E-012	1.948319E-011	1	0.000000E+000
1	33.99116511	1.948319E-011	6.113194E-012	0	0.000000E+000
1	35.21173089	6.148903E-012	1.951890E-011	1	0.000000E+000
1	35.21259676	1.951890E-011	6.148903E-012	0	0.000000E+000
1	35.21262370	6.148903E-012	1.951890E-011	1	0.000000E+000
1	35.21271987	1.951890E-011	6.148903E-012	0	0.000000E+000
1	35.21272631	6.148903E-012	1.951890E-011	1	0.000000E+000
1	35.21332176	1.951890E-011	6.148903E-012	0	0.000000E+000
1	35.21333971	6.148903E-012	1.951890E-011	1	0.000000E+000
1	35.21360355	1.951890E-011	6.148903E-012	0	0.000000E+000
1	35.21366278	6.148903E-012	1.951890E-011	1	0.000000E+000
1	35.21404314	1.951890E-011	6.148903E-012	0	0.000000E+000
1	35.21410957	6.148903E-012	1.951890E-011	1	0.000000E+000
1	35.21429255	1.951890E-011	6.148903E-012	0	0.000000E+000
1	35.21431527	6.148903E-012	1.951890E-011	1	0.000000E+000
1	35.21434807	1.951890E-011	6.148903E-012	0	0.000000E+000
1	35.21438428	6.148903E-012	1.951890E-011	1	0.000000E+000
1	35.21448143	1.951890E-011	6.148903E-012	0	0.000000E+000
1	35.21451862	6.148903E-012	1.951890E-011	1	0.000000E+000
1	35.21453863	1.951890E-011	6.148903E-012	0	0.000000E+000
1	35.21457390	6.148903E-012	1.951890E-011	1	0.000000E+000
1	35.21491192	1.951890E-011	6.148903E-012	0	0.000000E+000
1	35.21495401	6.148903E-012	1.951890E-011	1	0.000000E+000
1	35.21525067	1.951890E-011	6.148903E-012	0	0.000000E+000
1	35.21528539	6.148903E-012	1.951890E-011	1	0.000000E+000
1	35.21532463	1.951890E-011	6.148903E-012	0	0.000000E+000
1	35.21535312	6.148903E-012	1.951890E-011	1	0.000000E+000
1	35.21548209	1.951890E-011	6.148903E-012	0	0.000000E+000
1	35.21551917	6.148903E-012	1.951890E-011	1	0.000000E+000
1	35.21563728	1.951890E-011	6.148903E-012	0	0.000000E+000
1	35.21566034	6.148903E-012	1.951890E-011	1	0.000000E+000
1	35.21569219	1.951890E-011	6.148903E-012	0	0.000000E+000
1	35.21570730	6.148903E-012	1.951890E-011	1	0.000000E+000
1	35.21603531	1.951890E-011	6.148903E-012	0	0.000000E+000
1	35.21613209	6.148903E-012	1.951890E-011	1	0.000000E+000
1	35.21623362	1.951890E-011	6.148903E-012	0	0.000000E+000
1	35.21623813	6.148903E-012	1.951890E-011	1	0.000000E+000
1	35.21646396	1.951890E-011	6.148903E-012	0	0.000000E+000
1	35.21648371	6.148903E-012	1.951890E-011	1	0.000000E+000
1	35.21654370	1.951890E-011	6.148903E-012	0	0.000000E+000
1	35.21656125	6.148903E-012	1.951890E-011	1	0.000000E+000
1	35.21661656	1.951890E-011	6.148903E-012	0	0.000000E+000
1	35.21664965	6.148903E-012	1.951890E-011	1	0.000000E+000
1	35.21684925	1.951890E-011	6.148903E-012	0	0.000000E+000
1	35.21712156	6.148903E-012	1.951890E-011	1	0.000000E+000
1	35.21776465	1.951890E-011	6.148903E-012	0	0.000000E+000
1	35.21778720	6.148903E-012	1.951890E-011	1	0.000000E+000
1	35.21781811	1.951890E-011	6.148903E-012	0	0.000000E+000
1	35.21785510	6.148903E-012	1.951890E-011	1	0.000000E+000
1	35.21823164	1.951890E-011	6.148903E-012	0	0.000000E+000
1	35.21824938	6.148903E-012	1.951890E-011	1	0.000000E+000
1	35.21831534	1.951890E-011	6.148903E-012	0	0.000000E+000
1	35.21861464	6.148903E-012	1.951890E-011	1	0.000000E+000
1	35.21867458	1.951890E-011	6.148903E-012	0	0.000000E+000
1	35.21877003	6.148903E-012	1.951890E-011	1	0.000000E+000
1	35.21883093	1.951890E-011	6.148903E-012	0	0.000000E+000
1	35.21884277	6.148903E-012	1.951890E-011	1	0.000000E+000
1	35.21901041	1.951890E-011	6.148903E-012	0	0.000000E+000
1	35.21912036	6.148903E-012	1.951890E-011	1	0.000000E+000
1	35.21921106	1.951890E-011	6.148903E-012	0	0.000000E+000
1	35.21930861	6.148903E-012	1.951890E-011	1	0.000000E+000
1	35.21932298	1.951890E-011	6.148903E-012	0	0.000000E+000
1	35.21936367	6.148903E-012	1.951890E-011	1	0.000000E+000
1	35.21975633	1.951890E-011	6.148903E-012	0	0.000000E+000
1	35.21976942	6.148903E-012	1.951890E-011	1	0.000000E+000
1	35.22017722	1.951890E-011	6.148903E-012	0	0.000000E+000
1	35.22022984	6.148903E-012	1.951890E-011	1	0.000000E+000
1	35.22034401	1.951890E-011	6.148903E-012	0	0.000000E+000
1	35.22054750	6.148903E-012	1.951890E-011	1	0.000000E+000
1	35.22070582	1.951890E-011	6.148903E-012	0	0.000000E+000
1	35.22073573	6.148903E-012	1.951890E-011	1	0.000000E+000
1	35.22080493	1.951890E-011	6.148903E-012	0	0.000000E+000
1	35.22082569	6.148903E-012	1.951890E-011	1	0.000000E+000
1	35.22143421	1.951890E-011	6.148903E-012	0	0.000000E+000
1	35.22146033	6.148903E-012	1.951890E-011	1	0.000000E+000
1	35.22205586	1.951890E-011	6.148903E-012	0	0.000000E+000
1	35.22206116	6.148903E-012	1.951890E-011	1	0.000000E+000
1	35.22210358	1.951890E-011	6.148903E-012	0	0.000000E+000
1	35.22212596	6.148903E-012	1.951890E-011	1	0.000000E+000
1	35.22234409	1.951890E-011	6.148903E-012	0	0.000000E+000
1	35.22236344	6.148903E-012	1.951890E-011	1	0.000000E+000
1	35.22242857	1.951890E-011	6.148903E-012	0	0.000000E+000
1	35.22247683	6.148903E-012	1.951890E-011	1	0.000000E+000
1	35.22248732	1.951890E-011	6.148903E-012	0	0.000000E+000
1	35.22294361	6.148903E-012	1.951890E-011	1	0.000000E+000
1	35.22327155	1.951890E-011	6.148903E-012	0	0.000000E+000
1	35.22335093	6.148903E-012	1.951890E-011	1	0.000000E+000
1	35.22342807	1.951890E-011	6.148903E-012	0	0.000000E+000
1	35.22344405	6.148903E-012	1.951890E-011	1	0.000000E+000
1	35.22358355	1.951890E-011	6.148903E-012	0	0.000000E+000
1	35.22365952	6.148903E-012	1.951890E-011	1	0.000000E+000
1	35.22386729	1.951890E-011	6.148903E-012	0	0.000000E+000
1	35.22393579	6.148903E-012	1.951890E-011	1	0.000000E+000
1	35.22411190	1.951890E-011	6.148903E-012	0	0.000000E+000
1	35.22416234	6.148903E-012	1.951890E-011	1	0.000000E+000
1	35.22472213	1.951890E-011	6.148903E-012	0	0.000000E+000
1	35.22476924	6.148903E-012	1.951890E-011	1	0.000000E+000
1	35.22511882	1.951890E-011	6.148903E-012	0	0.000000E+000
1	35.22518440	6.148903E-012	1.951890E-011	1	0.000000E+000
1	35.22575649	1.951890E-011	6.148903E-012	0	0.000000E+000
1	35.22577400	6.148903E-012	1.951890E-011	1	0.000000E+000
1	35.22595575	1.951890E-011	6.148903E-012	0	0.000000E+000
1	35.22595781	6.148903E-012	1.951890E-011	1	0.000000E+000
1	35.22601601	1.951890E-011	6.148903E-012	0	0.000000E+000
1	35.22602549	6.148903E-012	1.951890E-011	1	0.000000E+000
1	35.22610402	1.951890E-011	6.148903E-012	0	0.000000E+000
1	35.22612292	6.148903E-012	1.951890E-011	1	0.000000E+000
1	35.22681765	1.951890E-011	6.148903E-012	0	0.000000E+000
1	35.22682985	6.148903E-012	1.951890E-011	1	0.000000E+000
1	35.22693611	1.951890E-011	6.148903E-012	0	0.000000E+000
1	35.22696769	6.148903E-012	1.951890E-011	1	0.000000E+000
1	35.22702983	1.951890E-011	6.148903E-012	0	0.000000E+000
1	35.22706614	6.148903E-012	1.951890E-011	1	0.000000E+000
1	35.22711441	1.951890E-011	6.148903E-012	0	0.000000E+000
1	35.22714225	6.148903E-012	1.951890E-011	1	0.000000E+000
1	35.22715105	1.951890E-011	6.148903E-012	0	0.000000E+000
1	35.22716792	6.148903E-012	1.951890E-011	1	0.000000E+000
1	35.22738714	1.951890E-011	6.148903E-012	0	0.000000E+000
1	35.22745097	6.148903E-012	1.951890E-011	1	0.000000E+000
1	35.22752200	1.951890E-011	6.148903E-012	0	0.000000E+000
1	35.22754684	6.148903E-012	1.951890E-011	1	0.000000E+000
1	35.22763909	1.951890E-011	6.148903E-012	0	0.000000E+000
1	35.22785374	6.148903E-012	1.951890E-011	1	0.000000E+000
1	35.22797711	1.951890E-011	6.148903E-012	0	0.000000E+000
1	35.22805827	6.148903E-012	1.951890E-011	1	0.000000E+000
1	35.22825467	1.951890E-011	6.148903E-012	0	0.000000E+000
1	35.22835706	6.148903E-012	1.951890E-011	1	0.000000E+000
1	35.22847566	1.951890E-011	6.148903E-012	0	0.000000E+000
1	35.22850657	6.148903E-012	1.951890E-011	1	0.000000E+000
1	35.22876189	1.951890E-011	6.148903E-012	0	0.000000E+000
1	35.22877027	6.148903E-012	1.951890E-011	1	0.000000E+000
1	35.22891428	1.951890E-011	6.148903E-012	0	0.000000E+000
1	35.22897053	6.148903E-012	1.951890E-011	1	0.000000E+000
1	35.22923989	1.951890E-011	6.148903E-012	0	0.000000E+000
1	35.22939420	6.148903E-012	1.951890E-011	1	0.000000E+000
1	35.22957859	1.951890E-011	6.148903E-012	0	0.000000E+000
1	35.22960252	6.148903E-012	1.951890E-011	1	0.000000E+000
1	35.22967673	1.951890E-011	6.148903E-012	0	0.000000E+000
1	35.22969345	6.148903E-012	1.951890E-011	1	0.000000E+000
1	35.22981237	1.951890E-011	6.148903E-012	0	0.000000E+000
1	35.22987219	6.148903E-012	1.951890E-011	1	0.000000E+000
1	35.22990641	1.951890E-011	6.148903E-012	0	0.000000E+000
1	35.22994279	6.148903E-012	1.951890E-011	1	0.000000E+000
1	35.23009844	1.951890E-011	6.148903E-012	0	0.000000E+000
1	35.23014144	6.148903E-012	1.951890E-011	1	0.000000E+000
1	35.23049778	1.951890E-011	6.148903E-012	0	0.000000E+000
1	35.23053639	6.148903E-012	1.951890E-011	1	0.000000E+000
1	35.23060515	1.951890E-011	6.148903E-012	0	0.000000E+000
1	35.23062939	6.148903E-012	1.951890E-011	1	0.000000E+000
1	35.23066253	1.951890E-011	6.148903E-012	0	0.000000E+000
1	35.23079308	6.148903E-012	1.951890E-011	1	0.000000E+000
1	35.23105618	1.951890E-011	6.148903E-012	0	0.000000E+000
1	35.23106851	6.148903E-012	1.951890E-011	1	0.000000E+000
1	35.23110837	1.951890E-011	6.148903E-012	0	0.000000E+000
1	35.23114255	6.148903E-012	1.951890E-011	1	0.000000E+000
1	35.23120560	1.951890E-011	6.148903E-012	0	0.000000E+000
1	35.23122658	6.148903E-012	1.951890E-011	1	0.000000E+000
1	35.23144140	1.951890E-011	6.148903E-012	0	0.000000E+000
1	35.23146112	6.148903E-012	1.951890E-011	1	0.000000E+000
1	35.23152106	1.951890E-011	6.148903E-012	0	0.000000E+000
1	35.23152964	6.148903E-012	1.951890E-011	1	0.000000E+000
1	35.23161149	1.951890E-011	6.148903E-012	0	0.000000E+000
1	35.23161780	6.148903E-012	1.951890E-011	1	0.000000E+000
1	35.23167452	1.951890E-011	6.148903E-012	0	0.000000E+000
1	35.23170881	6.148903E-012	1.951890E-011	1	0.000000E+000
1	35.23242152	1.951890E-011	6.148903E-012	0	0.000000E+000
1	35.23244197	6.148903E-012	1.951890E-011	1	0.000000E+000
1	35.23270582	1.951890E-011	6.148903E-012	0	0.000000E+000
1	35.23273193	6.148903E-012	1.951890E-011	1	0.000000E+000
1	35.23293115	1.951890E-011	6.148903E-012	0	0.000000E+000
1	35.23299504	6.148903E-012	1.951890E-011	1	0.000000E+000
1	35.23321107	1.951890E-011	6.148903E-012	0	0.000000E+000
1	35.23323335	6.148903E-012	1.951890E-011	1	0.000000E+000
1	35.23354269	1.951890E-011	6.148903E-012	0	0.000000E+000
1	35.23359022	6.148903E-012	1.951890E-011	1	0.000000E+000
1	35.23384813	1.951890E-011	6.148903E-012	0	0.000000E+000
1	35.23385988	6.148903E-012	1.951890E-011	1	0.000000E+000
1	35.23414948	1.951890E-011	6.148903E-012	0	0.000000E+000
1	35.23417418	6.148903E-012	1.951890E-011	1	0.000000E+000
1	35.23438458	1.951890E-011	6.148903E-012	0	0.000000E+000
1	35.23456948	6.148903E-012	1.951890E-011	1	0.000000E+000
1	35.23486940	1.951890E-011	6.148903E-012	0	0.000000E+000
1	35.23497474	6.148903E-012	1.951890E-011	1	0.000000E+000
1	35.23511334	1.951890E-011	6.148903E-012	0	0.000000E+000
1	35.23517877	6.148903E-012	1.951890E-011	1	0.000000E+000
1	35.23523621	1.951890E-011	6.148903E-012	0	0.000000E+000
1	35.23530341	6.148903E-012	1.951890E-011	1	0.000000E+000
1	35.23533609	1.951890E-011	6.148903E-012	0	0.000000E+000
1	35.23546471	6.148903E-012	1.951890E-011	1	0.000000E+000
1	35.23549299	1.951890E-011	6.148903E-012	0	0.000000E+000
1	35.23552135	6.148903E-012	1.951890E-011	1	0.000000E+000
1	35.23593805	1.951890E-011	6.148903E-012	0	0.000000E+000
1	35.23597574	6.148903E-012	1.951890E-011	1	0.000000E+000
1	35.23602257	1.951890E-011	6.148903E-012	0	0.000000E+000
1	35.23603814	6.148903E-012	1.951890E-011	1	0.000000E+000
1	35.23617822	1.951890E-011	6.148903E-012	0	0.000000E+000
1	35.23618938	6.148903E-012	1.951890E-011	1	0.000000E+000
1	35.23629998	1.951890E-011	6.148903E-012	0	0.000000E+000
1	35.23641730	6.148903E-012	1.951890E-011	1	0.000000E+000
1	35.23707823	1.951890E-011	6.148903E-012	0	0.000000E+000
1	35.23711075	6.148903E-012	1.951890E-011	1	0.000000E+000
1	35.23725001	1.951890E-011	6.148903E-012	0	0.000000E+000
1	35.23726858	6.148903E-012	1.951890E-011	1	0.000000E+000
1	35.23738533	1.951890E-011	6.148903E-012	0	0.000000E+000
1	35.23745015	6.148903E-012	1.951890E-011	1	0.000000E+000
1	35.23784991	1.951890E-011	6.148903E-012	0	0.000000E+000
1	35.23801441	6.148903E-012	1.951890E-011	1	0.000000E+000
1	35.23838243	1.951890E-011	6.148903E-012	0	0.000000E+000
1	35.23856955	6.148903E-012	1.951890E-011	1	0.000000E+000
1	35.23864079	1.951890E-011	6.148903E-012	0	0.000000E+000
1	35.23869409	6.148903E-012	1.951890E-011	1	0.000000E+000
1	35.23878649	1.951890E-011	6.148903E-012	0	0.000000E+000
1	35.23893181	6.148903E-012	1.951890E-011	1	0.000000E+000
1	35.23899408	1.951890E-011	6.148903E-012	0	0.000000E+000
1	35.23927218	6.148903E-012	1.951890E-011	1	0.000000E+000
1	35.23930985	1.951890E-011	6.148903E-012	0	0.000000E+000
1	35.23964803	6.148903E-012	1.951890E-011	1	0.000000E+000
1	35.23968367	1.951890E-011	6.148903E-012	0	0.000000E+000
1	35.23975829	6.148903E-012	1.951890E-011	1	0.000000E+000
1	35.23979577	1.951890E-011	6.148903E-012	0	0.000000E+000
1	35.23983622	6.148903E-012	1.951890E-011	1	0.000000E+000
1	35.23992039	1.951890E-011	6.148903E-012	0	0.000000E+000
1	35.24014375	6.148903E-012	1.951890E-011	1	0.000000E+000
1	35.24042242	1.951890E-011	6.148903E-012	0	0.000000E+000
1	35.24050939	6.148903E-012	1.951890E-011	1	0.000000E+000
1	35.24070042	1.951890E-011	6.148903E-012	0	0.000000E+000
1	35.24071252	6.148903E-012	1.951890E-011	1	0.000000E+000
1	35.24090803	1.951890E-011	6.148903E-012	0	0.000000E+000
1	35.24092720	6.148903E-012	1.951890E-011	1	0.000000E+000
1	35.24105335	1.951890E-011	6.148903E-012	0	0.000000E+000
1	35.24108926	6.148903E-012	1.951890E-011	1	0.000000E+000
1	35.24134304	1.951890E-011	6.148903E-012	0	0.000000E+000
1	35.24138555	6.148903E-012	1.951890E-011	1	0.000000E+000
1	35.24151235	1.951890E-011	6.148903E-012	0	0.000000E+000
1	35.24153530	6.148903E-012	1.951890E-011	1	0.000000E+000
1	35.24160906	1.951890E-011	6.148903E-012	0	0.000000E+000
1	35.24164557	6.148903E-012	1.951890E-011	1	0.000000E+000
1	35.24169482	1.951890E-011	6.148903E-012	0	0.000000E+000
1	35.24171128	6.148903E-012	1.951890E-011	1	0.000000E+000
1	35.24217241	1.951890E-011	6.148903E-012	0	0.000000E+000
1	35.24221205	6.148903E-012	1.951890E-011	1	0.000000E+000
1	35.24222252	1.951890E-011	6.148903E-012	0	0.000000E+000
1	35.24226941	6.148903E-012	1.951890E-011	1	0.000000E+000
1	35.24267311	1.951890E-011	6.148903E-012	0	0.000000E+000
1	35.24268919	6.148903E-012	1.951890E-011	1	0.000000E+000
1	35.24273691	1.951890E-011	6.148903E-012	0	0.000000E+000
1	35.24279125	6.148903E-012	1.951890E-011	1	0.000000E+000
1	35.24289147	1.951890E-011	6.148903E-012	0	0.000000E+000
1	35.24293161	6.148903E-012	1.951890E-011	1	0.000000E+000
1	35.24307178	1.951890E-011	6.148903E-012	0	0.000000E+000
1	35.24313197	6.148903E-012	1.951890E-011	1	0.000000E+000
1	35.24331684	1.951890E-011	6.148903E-012	0	0.000000E+000
1	35.24334590	6.148903E-012	1.951890E-011	1	0.000000E+000
1	35.24361371	1.951890E-011	6.148903E-012	0	0.000000E+000
1	35.24370734	6.148903E-012	1.951890E-011	1	0.000000E+000
1	35.24375597	1.951890E-011	6.148903E-012	0	0.000000E+000
1	35.24401115	6.148903E-012	1.951890E-011	1	0.000000E+000
1	35.24405301	1.951890E-011	6.148903E-012	0	0.000000E+000
1	35.24411659	6.148903E-012	1.951890E-011	1	0.000000E+000
1	35.24429771	1.951890E-011	6.148903E-012	0	0.000000E+000
1	35.24431965	6.148903E-012	1.951890E-011	1	0.000000E+000
1	35.24483791	1.951890E-011	6.148903E-012	0	0.000000E+000
1	35.24494346	6.148903E-012	1.951890E-011	1	0.000000E+000
1	35.24498330	1.951890E-011	6.148903E-012	0	0.000000E+000
1	35.24499903	6.148903E-012	1.951890E-011	1	0.000000E+000
1	35.24510458	1.951890E-011	6.148903E-012	0	0.000000E+000
1	35.24514779	6.148903E-012	1.951890E-011	1	0.000000E+000
1	35.24535239	1.951890E-011	6.148903E-012	0	0.000000E+000
1	35.24540308	6.148903E-012	1.951890E-011	1	0.000000E+000
1	35.24560169	1.951890E-011	6.148903E-012	0	0.000000E+000
1	35.24565651	6.148903E-012	1.951890E-011	1	0.000000E+000
1	35.24582776	1.951890E-011	6.148903E-012	0	0.000000E+000
1	35.24592676	6.148903E-012	1.951890E-011	1	0.000000E+000
1	35.24605011	1.951890E-011	6.148903E-012	0	0.000000E+000
1	35.24621975	6.148903E-012	1.951890E-011	1	0.000000E+000
1	35.24661218	1.951890E-011	6.148903E-012	0	0.000000E+000
1	35.24663961	6.148903E-012	1.951890E-011	1	0.000000E+000
1	35.24691473	1.951890E-011	6.148903E-012	0	0.000000E+000
1	35.24693605	6.148903E-012	1.951890E-011	1	0.000000E+000
1	35.24710472	1.951890E-011	6.148903E-012	0	0.000000E+000
1	35.24712479	6.148903E-012	1.951890E-011	1	0.000000E+000
1	35.24735466	1.951890E-011	6.148903E-012	0	0.000000E+000
1	35.24737167	6.148903E-012	1.951890E-011	1	0.000000E+000
1	35.24755939	1.951890E-011	6.148903E-012	0	0.000000E+000
1	35.24756894	6.148903E-012	1.951890E-011	1	0.000000E+000
1	35.24766553	1.951890E-011	6.148903E-012	0	0.000000E+000
1	35.24769802	6.148903E-012	1.951890E-011	1	0.000000E+000
1	35.24824742	1.951890E-011	6.148903E-012	0	0.000000E+000
1	35.24826987	6.148903E-012	1.951890E-011	1	0.000000E+000
1	35.24838852	1.951890E-011	6.148903E-012	0	0.000000E+000
1	35.24841908	6.148903E-012	1.951890E-011	1	0.000000E+000
1	35.24855830	1.951890E-011	6.148903E-012	0	0.000000E+000
1	35.24859395	6.148903E-012	1.951890E-011	1	0.000000E+000
1	35.24877062	1.951890E-011	6.148903E-012	0	0.000000E+000
1	35.24879757	6.148903E-012	1.951890E-011	1	0.000000E+000
1	35.24882148	1.951890E-011	6.148903E-012	0	0.000000E+000
1	35.24899313	6.148903E-012	1.951890E-011	1	0.000000E+000
1	35.24911148	1.951890E-011	6.148903E-012	0	0.000000E+000
1	35.24929445	6.148903E-012	1.951890E-011	1	0.000000E+000
1	35.24963867	1.951890E-011	6.148903E-012	0	0.000000E+000
1	35.24968295	6.148903E-012	1.951890E-011	1	0.000000E+000
1	35.24983240	1.951890E-011	6.148903E-012	0	0.000000E+000
1	35.24988472	6.148903E-012	1.951890E-011	1	0.000000E+000
1	35.24991013	1.951890E-011	6.148903E-012	0	0.000000E+000
1	35.25043426	6.148903E-012	1.951890E-011	1	0.000000E+000
1	35.25047195	1.951890E-011	6.148903E-012	0	0.000000E+000
1	35.25056890	6.148903E-012	1.951890E-011	1	0.000000E+000
1	35.25064102	1.951890E-011	6.148903E-012	0	0.000000E+000
1	35.25066058	6.148903E-012	1.951890E-011	1	0.000000E+000
1	35.25068041	1.951890E-011	6.148903E-012	0	0.000000E+000
1	35.25073259	6.148903E-012	1.951890E-011	1	0.000000E+000
1	35.25085664	1.951890E-011	6.148903E-012	0	0.000000E+000
1	35.25086682	6.148903E-012	1.951890E-011	1	0.000000E+000
1	35.25089913	1.951890E-011	6.148903E-012	0	0.000000E+000
1	35.25091903	6.148903E-012	1.951890E-011	1	0.000000E+000
1	35.25110039	1.951890E-011	6.148903E-012	0	0.000000E+000
1	35.25118506	6.148903E-012	1.951890E-011	1	0.000000E+000
1	35.25128817	1.951890E-011	6.148903E-012	0	0.000000E+000
1	35.25129409	6.148903E-012	1.951890E-011	1	0.000000E+000
1	35.25136430	1.951890E-011	6.148903E-012	0	0.000000E+000
1	35.25139617	6.148903E-012	1.951890E-011	1	0.000000E+000
1	35.25150673	1.951890E-011	6.148903E-012	0	0.000000E+000
1	35.25152036	6.148903E-012	1.951890E-011	1	0.000000E+000
1	35.25156854	1.951890E-011	6.148903E-012	0	0.000000E+000
1	35.25168811	6.148903E-012	1.951890E-011	1	0.000000E+000
1	35.25176883	1.951890E-011	6.148903E-012	0	0.000000E+000
1	35.25179678	6.148903E-012	1.951890E-011	1	0.000000E+000
1	35.25192998	1.951890E-011	6.148903E-012	0	0.000000E+000
1	35.25193496	6.148903E-012	1.951890E-011	1	0.000000E+000
1	35.25203461	1.951890E-011	6.148903E-012	0	0.000000E+000
1	35.25207338	6.148903E-012	1.951890E-011	1	0.000000E+000
1	35.25216448	1.951890E-011	6.148903E-012	0	0.000000E+000
1	35.25222728	6.148903E-012	1.951890E-011	1	0.000000E+000
1	35.25230609	1.951890E-011	6.148903E-012	0	0.000000E+000
1	35.25235574	6.148903E-012	1.951890E-011	1	0.000000E+000
1	35.25241017	1.951890E-011	6.148903E-012	0	0.000000E+000
1	35.25243512	6.148903E-012	1.951890E-011	1	0.000000E+000
1	35.25247050	1.951890E-011	6.148903E-012	0	0.000000E+000
1	35.25253762	6.148903E-012	1.951890E-011	1	0.000000E+000
1	35.25276585	1.951890E-011	6.148903E-012	0	0.000000E+000
1	35.25281359	6.148903E-012	1.951890E-011	1	0.000000E+000
1	35.25309631	1.951890E-011	6.148903E-012	0	0.000000E+000
1	35.25310878	6.148903E-012	1.951890E-011	1	0.000000E+000
1	35.25321711	1.951890E-011	6.148903E-012	0	0.000000E+000
1	35.25325061	6.148903E-012	1.951890E-011	1	0.000000E+000
1	35.25330977	1.951890E-011	6.148903E-012	0	0.000000E+000
1	35.25369953	6.148903E-012	1.951890E-011	1	0.000000E+000
1	35.25371964	1.951890E-011	6.148903E-012	0	0.000000E+000
1	35.25373879	6.148903E-012	1.951890E-011	1	0.000000E+000
1	35.25394174	1.951890E-011	6.148903E-012	0	0.000000E+000
1	35.25399650	6.148903E-012	1.951890E-011	1	0.000000E+000
1	35.25441229	1.951890E-011	6.148903E-012	0	0.000000E+000
1	35.25446552	6.148903E-012	1.951890E-011	1	0.000000E+000
1	35.25506298	1.951890E-011	6.148903E-012	0	0.000000E+000
1	35.25525734	6.148903E-012	1.951890E-011	1	0.000000E+000
1	35.25565242	1.951890E-011	6.148903E-012	0	0.000000E+000
1	35.25575987	6.148903E-012	1.951890E-011	1	0.000000E+000
1	35.25582188	1.951890E-011	6.148903E-012	0	0.000000E+000
1	35.25599215	6.148903E-012	1.951890E-011	1	0.000000E+000
1	35.25601329	1.951890E-011	6.148903E-012	0	0.000000E+000
1	35.25603226	6.148903E-012	1.951890E-011	1	0.000000E+000
1	35.25609193	1.951890E-011	6.148903E-012	0	0.000000E+000
1	35.25611094	6.148903E-012	1.951890E-011	1	0.000000E+000
1	35.25616885	1.951890E-011	6.148903E-012	0	0.000000E+000
1	35.25619066	6.148903E-012	1.951890E-011	1	0.000000E+000
1	35.25631638	1.951890E-011	6.148903E-012	0	0.000000E+000
1	35.25637200	6.148903E-012	1.951890E-011	1	0.000000E+000
1	35.25651576	1.951890E-011	6.148903E-012	0	0.000000E+000
1	35.25652248	6.148903E-012	1.951890E-011	1	0.000000E+000
1	35.25662134	1.951890E-011	6.148903E-012	0	0.000000E+000
1	35.25662734	6.148903E-012	1.951890E-011	1	0.000000E+000
1	35.25666949	1.951890E-011	6.148903E-012	0	0.000000E+000
1	35.25669778	6.148903E-012	1.951890E-011	1	0.000000E+000
1	35.25677139	1.951890E-011	6.148903E-012	0	0.000000E+000
1	35.25680003	6.148903E-012	1.951890E-011	1	0.000000E+000
1	35.25683038	1.951890E-011	6.148903E-012	0	0.000000E+000
1	35.25691178	6.148903E-012	1.951890E-011	1	0.000000E+000
1	35.25694381	1.951890E-011	6.148903E-012	0	0.000000E+000
1	35.25701502	6.148903E-012	1.951890E-011	1	0.000000E+000
1	35.25715062	1.951890E-011	6.148903E-012	0	0.000000E+000
1	35.25720272	6.148903E-012	1.951890E-011	1	0.000000E+000
1	35.25734111	1.951890E-011	6.148903E-012	0	0.000000E+000
1	35.25738654	6.148903E-012	1.951890E-011	1	0.000000E+000
1	35.25743255	1.951890E-011	6.148903E-012	0	0.000000E+000
1	35.25747827	6.148903E-012	1.951890E-011	1	0.000000E+000
1	35.25751316	1.951890E-011	6.148903E-012	0	0.000000E+000
1	35.25752746	6.148903E-012	1.951890E-011	1	0.000000E+000
1	35.25758812	1.951890E-011	6.148903E-012	0	0.000000E+000
1	35.25762608	6.148903E-012	1.951890E-011	1	0.000000E+000
1	35.25765396	1.951890E-011	6.148903E-012	0	0.000000E+000
1	35.25767893	6.148903E-012	1.951890E-011	1	0.000000E+000
1	35.25777342	1.951890E-011	6.148903E-012	0	0.000000E+000
1	35.25778423	6.148903E-012	1.951890E-011	1	0.000000E+000
1	35.25789949	1.951890E-011	6.148903E-012	0	0.000000E+000
1	35.25795680	6.148903E-012	1.951890E-011	1	0.000000E+000
1	35.25797942	1.951890E-011	6.148903E-012	0	0.000000E+000
1	35.25799406	6.148903E-012	1.951890E-011	1	0.000000E+000
1	35.25821500	1.951890E-011	6.148903E-012	0	0.000000E+000
1	35.25823566	6.148903E-012	1.951890E-011	1	0.000000E+000
1	35.25843732	1.951890E-011	6.148903E-012	0	0.000000E+000
1	35.25846636	6.148903E-012	1.951890E-011	1	0.000000E+000
1	35.25860135	1.951890E-011	6.148903E-012	0	0.000000E+000
1	35.25864517	6.148903E-012	1.951890E-011	1	0.000000E+000
1	35.25871089	1.951890E-011	6.148903E-012	0	0.000000E+000
1	35.25873960	6.148903E-012	1.951890E-011	1	0.000000E+000
1	35.25879754	1.951890E-011	6.148903E-012	0	0.000000E+000
1	35.25886593	6.148903E-012	1.951890E-011	1	0.000000E+000
1	35.25907869	1.951890E-011	6.148903E-012	0	0.000000E+000
1	35.25917217	6.148903E-012	1.951890E-011	1	0.000000E+000
1	35.25948299	1.951890E-011	6.148903E-012	0	0.000000E+000
1	35.25957911	6.148903E-012	1.951890E-011	1	0.000000E+000
1	35.25963531	1.951890E-011	6.148903E-012	0	0.000000E+000
1	35.25966066	6.148903E-012	1.951890E-011	1	0.000000E+000
1	35.25973946	1.951890E-011	6.148903E-012	0	0.000000E+000
1	35.25977145	6.148903E-012	1.951890E-011	1	0.000000E+000
1	35.25984905	1.951890E-011	6.148903E-012	0	0.000000E+000
1	35.25989802	6.148903E-012	1.951890E-011	1	0.000000E+000
1	35.26000467	1.951890E-011	6.148903E-012	0	0.000000E+000
1	35.26003309	6.148903E-012	1.951890E-011	1	0.000000E+000
1	35.26010069	1.951890E-011	6.148903E-012	0	0.000000E+000
1	35.26016428	6.148903E-012	1.951890E-011	1	0.000000E+000
1	35.26035592	1.951890E-011	6.148903E-012	0	0.000000E+000
1	35.26037603	6.148903E-012	1.951890E-011	1	0.000000E+000
1	35.26043599	1.951890E-011	6.148903E-012	0	0.000000E+000
1	35.26045996	6.148903E-012	1.951890E-011	1	0.000000E+000
1	35.26056110	1.951890E-011	6.148903E-012	0	0.000000E+000
1	35.26069441	6.148903E-012	1.951890E-011	1	0.000000E+000
1	35.26070626	1.951890E-011	6.148903E-012	0	0.000000E+000
1	35.26074257	6.148903E-012	1.951890E-011	1	0.000000E+000
1	35.26112105	1.951890E-011	6.148903E-012	0	0.000000E+000
1	35.26114515	6.148903E-012	1.951890E-011	1	0.000000E+000
1	35.26145771	1.951890E-011	6.148903E-012	0	0.000000E+000
1	35.26148851	6.148903E-012	1.951890E-011	1	0.000000E+000
1	35.26157645	1.951890E-011	6.148903E-012	0	0.000000E+000
1	35.26159966	6.148903E-012	1.951890E-011	1	0.000000E+000
1	35.26172259	1.951890E-011	6.148903E-012	0	0.000000E+000
1	35.26175217	6.148903E-012	1.951890E-011	1	0.000000E+000
1	35.26181410	1.951890E-011	6.148903E-012	0	0.000000E+000
1	35.26181954	6.148903E-012	1.951890E-011	1	0.000000E+000
1	35.26217397	1.951890E-011	6.148903E-012	0	0.000000E+000
1	35.26218886	6.148903E-012	1.951890E-011	1	0.000000E+000
1	35.26243020	1.951890E-011	6.148903E-012	0	0.000000E+000
1	35.70951406	5.998093E-012	1.936809E-011	1	0.000000E+000
1	35.70959652	1.936809E-011	5.998093E-012	0	0.000000E+000
1	35.70969611	5.998093E-012	1.936809E-011	1	0.000000E+000
1	35.70977963	1.936809E-011	5.998093E-012	0	0.000000E+000
1	35.70981010	5.998093E-012	1.936809E-011	1	0.000000E+000
1	35.70984786	1.936809E-011	5.998093E-012	0	0.000000E+000
1	35.70987210	5.998093E-012	1.936809E-011	1	0.000000E+000
1	35.71006139	1.936809E-011	5.998093E-012	0	0.000000E+000
1	35.71007583	5.998093E-012	1.936809E-011	1	0.000000E+000
1	35.71011661	1.936809E-011	5.998093E-012	0	0.000000E+000
1	35.71013975	5.998093E-012	1.936809E-011	1	0.000000E+000
1	35.71023879	1.936809E-011	5.998093E-012	0	0.000000E+000
1	35.71026473	5.998093E-012	1.936809E-011	1	0.000000E+000
1	35.71029394	1.936809E-011	5.998093E-012	0	0.000000E+000
1	35.71032218	5.998093E-012	1.936809E-011	1	0.000000E+000
1	35.71101903	1.936809E-011	5.998093E-012	0	0.000000E+000
1	35.71106467	5.998093E-012	1.936809E-011	1	0.000000E+000
1	35.71111231	1.936809E-011	5.998093E-012	0	0.000000E+000
1	35.71111639	5.998093E-012	1.936809E-011	1	0.000000E+000
1	35.71114786	1.936809E-011	5.998093E-012	0	0.000000E+000
1	35.71116406	5.998093E-012	1.936809E-011	1	0.000000E+000
1	35.71230418	1.936809E-011	5.998093E-012	0	0.000000E+000
1	35.71233942	5.998093E-012	1.936809E-011	1	0.000000E+000
1	35.71310520	1.936809E-011	5.998093E-012	0	0.000000E+000
1	35.71321649	5.998093E-012	1.936809E-011	1	0.000000E+000
1	35.71370439	1.936809E-011	5.998093E-012	0	0.000000E+000
1	35.71374476	5.998093E-012	1.936809E-011	1	0.000000E+000
1	35.71390165	1.936809E-011	5.998093E-012	0	0.000000E+000
1	35.71390854	5.998093E-012	1.936809E-011	1	0.000000E+000
1	35.71428886	1.936809E-011	5.998093E-012	0	0.000000E+000
1	35.71432763	5.998093E-012	1.936809E-011	1	0.000000E+000
1	35.71461209	1.936809E-011	5.998093E-012	0	0.000000E+000
1	35.71462844	5.998093E-012	1.936809E-011	1	0.000000E+000
1	35.71500951	1.936809E-011	5.998093E-012	0	0.000000E+000
1	35.71501640	5.998093E-012	1.936809E-011	1	0.000000E+000
1	35.71523201	1.936809E-011	5.998093E-012	0	0.000000E+000
1	35.71524003	5.998093E-012	1.936809E-011	1	0.000000E+000
1	35.71582514	1.936809E-011	5.998093E-012	0	0.000000E+000
1	35.71585693	5.998093E-012	1.936809E-011	1	0.000000E+000
1	35.71625752	1.936809E-011	5.998093E-012	0	0.000000E+000
1	35.71626359	5.998093E-012	1.936809E-011	1	0.000000E+000
1	35.71668398	1.936809E-011	5.998093E-012	0	0.000000E+000
1	35.71673378	5.998093E-012	1.936809E-011	1	0.000000E+000
1	35.71725799	1.936809E-011	5.998093E-012	0	0.000000E+000
1	35.71727432	5.998093E-012	1.936809E-011	1	0.000000E+000
1	35.71750846	1.936809E-011	5.998093E-012	0	0.000000E+000
1	35.71752662	5.998093E-012	1.936809E-011	1	0.000000E+000
1	35.71761855	1.936809E-011	5.998093E-012	0	0.000000E+000
1	35.71762741	5.998093E-012	1.936809E-011	1	0.000000E+000
1	35.71774544	1.936809E-011	5.998093E-012	0	0.000000E+000
1	35.71779903	5.998093E-012	1.936809E-011	1	0.000000E+000
1	35.71801412	1.936809E-011	5.998093E-012	0	0.000000E+000
1	35.71806058	5.998093E-012	1.936809E-011	1	0.000000E+000
1	35.71818596	1.936809E-011	5.998093E-012	0	0.000000E+000
1	35.71822062	5.998093E-012	1.936809E-011	1	0.000000E+000
1	35.71865037	1.936809E-011	5.998093E-012	0	0.000000E+000
1	35.71869254	5.998093E-012	1.936809E-011	1	0.000000E+000
1	35.71878713	1.936809E-011	5.998093E-012	0	0.000000E+000
1	35.71896283	5.998093E-012	1.936809E-011	1	0.000000E+000
1	35.71903622	1.936809E-011	5.998093E-012	0	0.000000E+000
1	35.71907280	5.998093E-012	1.936809E-011	1	0.000000E+000
1	35.71945133	1.936809E-011	5.998093E-012	0	0.000000E+000
1	35.71947768	5.998093E-012	1.936809E-011	1	0.000000E+000
1	35.71954040	1.936809E-011	5.998093E-012	0	0.000000E+000
1	35.71957285	5.998093E-012	1.936809E-011	1	0.000000E+000
1	35.71971841	1.936809E-011	5.998093E-012	0	0.000000E+000
1	35.71975695	5.998093E-012	1.936809E-011	1	0.000000E+000
1	35.71988927	1.936809E-011	5.998093E-012	0	0.000000E+000
1	35.71991334	5.998093E-012	1.936809E-011	1	0.000000E+000
1	35.72010040	1.936809E-011	5.998093E-012	0	0.000000E+000
1	35.72014162	5.998093E-012	1.936809E-011	1	0.000000E+000
1	35.72019982	1.936809E-011	5.998093E-012	0	0.000000E+000
1	35.72022668	5.998093E-012	1.936809E-011	1	0.000000E+000
1	35.72035071	1.936809E-011	5.998093E-012	0	0.000000E+000
1	35.72035331	5.998093E-012	1.936809E-011	1	0.000000E+000
1	35.72082534	1.936809E-011	5.998093E-012	0	0.000000E+000
1	35.72083217	5.998093E-012	1.936809E-011	1	0.000000E+000
1	35.72102665	1.936809E-011	5.998093E-012	0	0.000000E+000
1	35.72104407	5.998093E-012	1.936809E-011	1	0.000000E+000
1	35.72126553	1.936809E-011	5.998093E-012	0	0.000000E+000
1	35.72127274	5.998093E-012	1.936809E-011	1	0.000000E+000
1	35.72176160	1.936809E-011	5.998093E-012	0	0.000000E+000
1	35.72177906	5.998093E-012	1.936809E-011	1	0.000000E+000
1	35.72188521	1.936809E-011	5.998093E-012	0	0.000000E+000
1	37.48590932	6.092555E-012	1.946256E-011	1	0.000000E+000
1	37.48591100	1.946256E-011	6.092555E-012	0	0.000000E+000
1	37.48591415	6.092555E-012	1.946256E-011	1	0.000000E+000
1	37.48629659	1.946256E-011	6.092555E-012	0	0.000000E+000
1	37.48632324	6.092555E-012	1.946256E-011	1	0.000000E+000
1	37.48709867	1.946256E-011	6.092555E-012	0	0.000000E+000
1	37.48711384	6.092555E-012	1.946256E-011	1	0.000000E+000
1	37.48754252	1.946256E-011	6.092555E-012	0	0.000000E+000
1	37.48756766	6.092555E-012	1.946256E-011	1	0.000000E+000
1	37.48765399	1.946256E-011	6.092555E-012	0	0.000000E+000
1	37.48767988	6.092555E-012	1.946256E-011	1	0.000000E+000
1	37.48779670	1.946256E-011	6.092555E-012	0	0.000000E+000
1	37.48782291	6.092555E-012	1.946256E-011	1	0.000000E+000
1	37.48792146	1.946256E-011	6.092555E-012	0	0.000000E+000
1	37.48812534	6.092555E-012	1.946256E-011	1	0.000000E+000
1	37.48839193	1.946256E-011	6.092555E-012	0	0.000000E+000
1	37.48846105	6.092555E-012	1.946256E-011	1	0.000000E+000
1	37.48855613	1.946256E-011	6.092555E-012	0	0.000000E+000
1	37.48871759	6.092555E-012	1.946256E-011	1	0.000000E+000
1	37.48875341	1.946256E-011	6.092555E-012	0	0.000000E+000
1	37.48878706	6.092555E-012	1.946256E-011	1	0.000000E+000
1	37.48880944	1.946256E-011	6.092555E-012	0	0.000000E+000
1	37.48883189	6.092555E-012	1.946256E-011	1	0.000000E+000
1	37.48888239	1.946256E-011	6.092555E-012	0	0.000000E+000
1	37.48889111	6.092555E-012	1.946256E-011	1	0.000000E+000
1	37.48903172	1.946256E-011	6.092555E-012	0	0.000000E+000
1	37.48907694	6.092555E-012	1.946256E-011	1	0.000000E+000
1	37.48924460	1.946256E-011	6.092555E-012	0	0.000000E+000
1	37.48925902	6.092555E-012	1.946256E-011	1	0.000000E+000
1	37.48944787	1.946256E-011	6.092555E-012	0	0.000000E+000
1	37.48948992	6.092555E-012	1.946256E-011	1	0.000000E+000
1	37.48972381	1.946256E-011	6.092555E-012	0	0.000000E+000
1	37.48973686	6.092555E-012	1.946256E-011	1	0.000000E+000
1	37.48987597	1.946256E-011	6.092555E-012	0	0.000000E+000
1	37.49012304	6.092555E-012	1.946256E-011	1	0.000000E+000
1	37.49020525	1.946256E-011	6.092555E-012	0	0.000000E+000
1	37.49032344	6.092555E-012	1.946256E-011	1	0.000000E+000
1	37.49039943	1.946256E-011	6.092555E-012	0	0.000000E+000
1	37.49052831	6.092555E-012	1.946256E-011	1	0.000000E+000
1	37.49061149	1.946256E-011	6.092555E-012	0	0.000000E+000
1	37.49075434	6.092555E-012	1.946256E-011	1	0.000000E+000
1	37.49093127	1.946256E-011	6.092555E-012	0	0.000000E+000
1	37.49105539	6.092555E-012	1.946256E-011	1	0.000000E+000
1	37.49157084	1.946256E-011	6.092555E-012	0	0.000000E+000
1	37.49176611	6.092555E-012	1.946256E-011	1	0.000000E+000
1	37.49211328	1.946256E-011	6.092555E-012	0	0.000000E+000
1	37.49222235	6.092555E-012	1.946256E-011	1	0.000000E+000
1	37.49228449	1.946256E-011	6.092555E-012	0	0.000000E+000
1	37.49230814	6.092555E-012	1.946256E-011	1	0.000000E+000
1	37.49245989	1.946256E-011	6.092555E-012	0	0.000000E+000
1	37.49262551	6.092555E-012	1.946256E-011	1	0.000000E+000
1	37.49279699	1.946256E-011	6.092555E-012	0	0.000000E+000
1	37.49284777	6.092555E-012	1.946256E-011	1	0.000000E+000
1	37.49292067	1.946256E-011	6.092555E-012	0	0.000000E+000
1	37.49292679	6.092555E-012	1.946256E-011	1	0.000000E+000
1	37.49369942	1.946256E-011	6.092555E-012	0	0.000000E+000
1	37.49399880	6.092555E-012	1.946256E-011	1	0.000000E+000
1	37.49409476	1.946256E-011	6.092555E-012	0	0.000000E+000
1	37.49414681	6.092555E-012	1.946256E-011	1	0.000000E+000
1	37.49439412	1.946256E-011	6.092555E-012	0	0.000000E+000
1	37.49441474	6.092555E-012	1.946256E-011	1	0.000000E+000
1	37.49451471	1.946256E-011	6.092555E-012	0	0.000000E+000
1	37.49523656	6.092555E-012	1.946256E-011	1	0.000000E+000
1	37.49551378	1.946256E-011	6.092555E-012	0	0.000000E+000
1	37.49553806	6.092555E-012	1.946256E-011	1	0.000000E+000
1	37.49581798	1.946256E-011	6.092555E-012	0	0.000000E+000
1	37.49584689	6.092555E-012	1.946256E-011	1	0.000000E+000
1	37.49693321	1.946256E-011	6.092555E-012	0	0.000000E+000
1	37.49697457	6.092555E-012	1.946256E-011	1	0.000000E+000
1	37.49715124	1.946256E-011	6.092555E-012	0	0.000000E+000
1	37.49718563	6.092555E-012	1.946256E-011	1	0.000000E+000
1	37.49744587	1.946256E-011	6.092555E-012	0	0.000000E+000
1	37.49747495	6.092555E-012	1.946256E-011	1	0.000000E+000
1	37.49765469	1.946256E-011	6.092555E-012	0	0.000000E+000
1	37.49767915	6.092555E-012	1.946256E-011	1	0.000000E+000
1	37.49780156	1.946256E-011	6.092555E-012	0	0.000000E+000
1	37.49783183	6.092555E-012	1.946256E-011	1	0.000000E+000
1	37.49792660	1.946256E-011	6.092555E-012	0	0.000000E+000
1	37.49794014	6.092555E-012	1.946256E-011	1	0.000000E+000
1	37.49806932	1.946256E-011	6.092555E-012	0	0.000000E+000
1	37.49820936	6.092555E-012	1.946256E-011	1	0.000000E+000
1	37.49863972	1.946256E-011	6.092555E-012	0	0.000000E+000
1	37.49866606	6.092555E-012	1.946256E-011	1	0.000000E+000
1	37.49884136	1.946256E-011	6.092555E-012	0	0.000000E+000
1	37.49888089	6.092555E-012	1.946256E-011	1	0.000000E+000
1	37.49918947	1.946256E-011	6.092555E-012	0	0.000000E+000
1	37.49920920	6.092555E-012	1.946256E-011	1	0.000000E+000
1	37.49928833	1.946256E-011	6.092555E-012	0	0.000000E+000
1	37.49933662	6.092555E-012	1.946256E-011	1	0.000000E+000
1	37.49943808	1.946256E-011	6.092555E-012	0	0.000000E+000
1	37.49949557	6.092555E-012	1.946256E-011	1	0.000000E+000
1	37.49964978	1.946256E-011	6.092555E-012	0	0.000000E+000
1	37.49967257	6.092555E-012	1.946256E-011	1	0.000000E+000
1	37.49969245	1.946256E-011	6.092555E-012	0	0.000000E+000
1	37.49970189	6.092555E-012	1.946256E-011	1	0.000000E+000
1	37.50057001	1.946256E-011	6.092555E-012	0	0.000000E+000
1	37.50058741	6.092555E-012	1.946256E-011	1	0.000000E+000
1	37.50071830	1.946256E-011	6.092555E-012	0	0.000000E+000
1	37.50074006	6.092555E-012	1.946256E-011	1	0.000000E+000
1	37.50086498	1.946256E-011	6.092555E-012	0	0.000000E+000
1	37.50089026	6.092555E-012	1.946256E-011	1	0.000000E+000
1	37.50126158	1.946256E-011	6.092555E-012	0	0.000000E+000
1	37.50127997	6.092555E-012	1.946256E-011	1	0.000000E+000
1	37.50136700	1.946256E-011	6.092555E-012	0	0.000000E+000
1	37.50142872	6.092555E-012	1.946256E-011	1	0.000000E+000
1	37.50160153	1.946256E-011	6.092555E-012	0	0.000000E+000
1	37.50168893	6.092555E-012	1.946256E-011	1	0.000000E+000
1	37.50172714	1.946256E-011	6.092555E-012	0	0.000000E+000
1	37.50179380	6.092555E-012	1.946256E-011	1	0.000000E+000
1	37.50187570	1.946256E-011	6.092555E-012	0	0.000000E+000
1	37.50191995	6.092555E-012	1.946256E-011	1	0.000000E+000
1	37.50215225	1.946256E-011	6.092555E-012	0	0.000000E+000
1	37.50221953	6.092555E-012	1.946256E-011	1	0.000000E+000
1	37.50239467	1.946256E-011	6.092555E-012	0	0.000000E+000
1	37.50246482	6.092555E-012	1.946256E-011	1	0.000000E+000
1	37.50252540	1.946256E-011	6.092555E-012	0	0.000000E+000
1	37.50255065	6.092555E-012	1.946256E-011	1	0.000000E+000
1	37.50258522	1.946256E-011	6.092555E-012	0	0.000000E+000
1	37.50267223	6.092555E-012	1.946256E-011	1	0.000000E+000
1	37.50278280	1.946256E-011	6.092555E-012	0	0.000000E+000
1	37.50279940	6.092555E-012	1.946256E-011	1	0.000000E+000
1	37.50309550	1.946256E-011	6.092555E-012	0	0.000000E+000
1	37.50311099	6.092555E-012	1.946256E-011	1	0.000000E+000
1	37.50329947	1.946256E-011	6.092555E-012	0	0.000000E+000
1	37.50330898	6.092555E-012	1.946256E-011	1	0.000000E+000
1	37.50340924	1.946256E-011	6.092555E-012	0	0.000000E+000
1	37.50345825	6.092555E-012	1.946256E-011	1	0.000000E+000
1	37.50352116	1.946256E-011	6.092555E-012	0	0.000000E+000
1	37.50354006	6.092555E-012	1.946256E-011	1	0.000000E+000
1	37.50369282	1.946256E-011	6.092555E-012	0	0.000000E+000
1	37.50371531	6.092555E-012	1.946256E-011	1	0.000000E+000
1	37.50397514	1.946256E-011	6.092555E-012	0	0.000000E+000
1	37.50399915	6.092555E-012	1.946256E-011	1	0.000000E+000
1	37.50406915	1.946256E-011	6.092555E-012	0	0.000000E+000
1	37.50410492	6.092555E-012	1.946256E-011	1	0.000000E+000
1	37.50482201	1.946256E-011	6.092555E-012	0	0.000000E+000
1	37.50488824	6.092555E-012	1.946256E-011	1	0.000000E+000
1	37.50505714	1.946256E-011	6.092555E-012	0	0.000000E+000
1	37.50507673	6.092555E-012	1.946256E-011	1	0.000000E+000
1	37.50537141	1.946256E-011	6.092555E-012	0	0.000000E+000
1	37.50542888	6.092555E-012	1.946256E-011	1	0.000000E+000
1	37.50553815	1.946256E-011	6.092555E-012	0	0.000000E+000
1	37.50587178	6.092555E-012	1.946256E-011	1	0.000000E+000
1	37.50592784	1.946256E-011	6.092555E-012	0	0.000000E+000
1	37.50595243	6.092555E-012	1.946256E-011	1	0.000000E+000
1	37.50613485	1.946256E-011	6.092555E-012	0	0.000000E+000
1	37.50615113	6.092555E-012	1.946256E-011	1	0.000000E+000
1	37.50625519	1.946256E-011	6.092555E-012	0	0.000000E+000
1	37.50630470	6.092555E-012	1.946256E-011	1	0.000000E+000
1	37.50663571	1.946256E-011	6.092555E-012	0	0.000000E+000
1	37.50664253	6.092555E-012	1.946256E-011	1	0.000000E+000
1	37.50668239	1.946256E-011	6.092555E-012	0	0.000000E+000
1	37.50671266	6.092555E-012	1.946256E-011	1	0.000000E+000
1	37.50674552	1.946256E-011	6.092555E-012	0	0.000000E+000
1	37.50690538	6.092555E-012	1.946256E-011	1	0.000000E+000
1	37.50714985	1.946256E-011	6.092555E-012	0	0.000000E+000
1	37.50732324	6.092555E-012	1.946256E-011	1	0.000000E+000
1	37.50738968	1.946256E-011	6.092555E-012	0	0.000000E+000
1	37.50753571	6.092555E-012	1.946256E-011	1	0.000000E+000
1	37.50767300	1.946256E-011	6.092555E-012	0	0.000000E+000
1	37.50770346	6.092555E-012	1.946256E-011	1	0.000000E+000
1	37.50797889	1.946256E-011	6.092555E-012	0	0.000000E+000
1	37.50804128	6.092555E-012	1.946256E-011	1	0.000000E+000
1	37.50810000	1.946256E-011	6.092555E-012	0	0.000000E+000
1	37.50811998	6.092555E-012	1.946256E-011	1	0.000000E+000
1	37.50825562	1.946256E-011	6.092555E-012	0	0.000000E+000
1	37.50828463	6.092555E-012	1.946256E-011	1	0.000000E+000
1	37.50849672	1.946256E-011	6.092555E-012	0	0.000000E+000
1	37.50852680	6.092555E-012	1.946256E-011	1	0.000000E+000
1	37.50856100	1.946256E-011	6.092555E-012	0	0.000000E+000
1	37.50856948	6.092555E-012	1.946256E-011	1	0.000000E+000
1	37.50873396	1.946256E-011	6.092555E-012	0	0.000000E+000
1	37.50875284	6.092555E-012	1.946256E-011	1	0.000000E+000
1	37.50883213	1.946256E-011	6.092555E-012	0	0.000000E+000
1	37.50884340	6.092555E-012	1.946256E-011	1	0.000000E+000
1	37.50900786	1.946256E-011	6.092555E-012	0	0.000000E+000
1	37.50905786	6.092555E-012	1.946256E-011	1	0.000000E+000
1	37.50912593	1.946256E-011	6.092555E-012	0	0.000000E+000
1	37.50913249	6.092555E-012	1.946256E-011	1	0.000000E+000
1	37.50927525	1.946256E-011	6.092555E-012	0	0.000000E+000
1	37.50928471	6.092555E-012	1.946256E-011	1	0.000000E+000
1	37.50944512	1.946256E-011	6.092555E-012	0	0.000000E+000
1	37.50947568	6.092555E-012	1.946256E-011	1	0.000000E+000
1	37.50948453	1.946256E-011	6.092555E-012	0	0.000000E+000
1	37.50948837	6.092555E-012	1.946256E-011	1	0.000000E+000
1	37.50960049	1.946256E-011	6.092555E-012	0	0.000000E+000
1	37.50964361	6.092555E-012	1.946256E-011	1	0.000000E+000
1	37.50977091	1.946256E-011	6.092555E-012	0	0.000000E+000
1	37.50980820	6.092555E-012	1.946256E-011	1	0.000000E+000
1	37.50987241	1.946256E-011	6.092555E-012	0	0.000000E+000
1	37.50995063	6.092555E-012	1.946256E-011	1	0.000000E+000
1	37.51021380	1.946256E-011	6.092555E-012	0	0.000000E+000
1	37.51022563	6.092555E-012	1.946256E-011	1	0.000000E+000
1	37.51051121	1.946256E-011	6.092555E-012	0	0.000000E+000
1	37.51051969	6.092555E-012	1.946256E-011	1	0.000000E+000
1	37.51068587	1.946256E-011	6.092555E-012	0	0.000000E+000
1	37.51069225	6.092555E-012	1.946256E-011	1	0.000000E+000
1	37.51091681	1.946256E-011	6.092555E-012	0	0.000000E+000
1	37.51094324	6.092555E-012	1.946256E-011	1	0.000000E+000
1	37.51119100	1.946256E-011	6.092555E-012	0	0.000000E+000
1	37.51120868	6.092555E-012	1.946256E-011	1	0.000000E+000
1	37.51129784	1.946256E-011	6.092555E-012	0	0.000000E+000
1	37.51135576	6.092555E-012	1.946256E-011	1	0.000000E+000
1	37.51144812	1.946256E-011	6.092555E-012	0	0.000000E+000
1	37.51146024	6.092555E-012	1.946256E-011	1	0.000000E+000
1	37.51168136	1.946256E-011	6.092555E-012	0	0.000000E+000
1	37.51173212	6.092555E-012	1.946256E-011	1	0.000000E+000
1	37.51192293	1.946256E-011	6.092555E-012	0	0.000000E+000
1	37.51196791	6.092555E-012	1.946256E-011	1	0.000000E+000
1	37.51197648	1.946256E-011	6.092555E-012	0	0.000000E+000
1	37.51201663	6.092555E-012	1.946256E-011	1	0.000000E+000
1	37.51210349	1.946256E-011	6.092555E-012	0	0.000000E+000
1	37.51212406	6.092555E-012	1.946256E-011	1	0.000000E+000
1	37.51227612	1.946256E-011	6.092555E-012	0	0.000000E+000
1	37.51229774	6.092555E-012	1.946256E-011	1	0.000000E+000
1	37.51247689	1.946256E-011	6.092555E-012	0	0.000000E+000
1	37.51251499	6.092555E-012	1.946256E-011	1	0.000000E+000
1	37.51273342	1.946256E-011	6.092555E-012	0	0.000000E+000
1	37.51274249	6.092555E-012	1.946256E-011	1	0.000000E+000
1	37.51290146	1.946256E-011	6.092555E-012	0	0.000000E+000
1	37.51296068	6.092555E-012	1.946256E-011	1	0.000000E+000
1	37.51298648	1.946256E-011	6.092555E-012	0	0.000000E+000
1	37.51299658	6.092555E-012	1.946256E-011	1	0.000000E+000
1	37.51318189	1.946256E-011	6.092555E-012	0	0.000000E+000
1	37.51319259	6.092555E-012	1.946256E-011	1	0.000000E+000
1	37.51354328	1.946256E-011	6.092555E-012	0	0.000000E+000
1	37.51360417	6.092555E-012	1.946256E-011	1	0.000000E+000
1	37.51396700	1.946256E-011	6.092555E-012	0	0.000000E+000
1	37.51401240	6.092555E-012	1.946256E-011	1	0.000000E+000
1	37.51423437	1.946256E-011	6.092555E-012	0	0.000000E+000
1	37.51428016	6.092555E-012	1.946256E-011	1	0.000000E+000
1	37.51510883	1.946256E-011	6.092555E-012	0	0.000000E+000
1	37.51514025	6.092555E-012	1.946256E-011	1	0.000000E+000
1	37.51521316	1.946256E-011	6.092555E-012	0	0.000000E+000
1	37.51523465	6.092555E-012	1.946256E-011	1	0.000000E+000
1	37.51551380	1.946256E-011	6.092555E-012	0	0.000000E+000
1	37.51551821	6.092555E-012	1.946256E-011	1	0.000000E+000
1	37.51569315	1.946256E-011	6.092555E-012	0	0.000000E+000
1	37.51571508	6.092555E-012	1.946256E-011	1	0.000000E+000
1	37.51577025	1.946256E-011	6.092555E-012	0	0.000000E+000
1	37.51590495	6.092555E-012	1.946256E-011	1	0.000000E+000
1	37.51612670	1.946256E-011	6.092555E-012	0	0.000000E+000
1	37.51613494	6.092555E-012	1.946256E-011	1	0.000000E+000
1	37.51626016	1.946256E-011	6.092555E-012	0	0.000000E+000
1	37.51629081	6.092555E-012	1.946256E-011	1	0.000000E+000
1	37.51648716	1.946256E-011	6.092555E-012	0	0.000000E+000
1	37.51649987	6.092555E-012	1.946256E-011	1	0.000000E+000
1	37.51658939	1.946256E-011	6.092555E-012	0	0.000000E+000
1	37.51660883	6.092555E-012	1.946256E-011	1	0.000000E+000
1	37.51662597	1.946256E-011	6.092555E-012	0	0.000000E+000
1	37.51671967	6.092555E-012	1.946256E-011	1	0.000000E+000
1	37.51689181	1.946256E-011	6.092555E-012	0	0.000000E+000
1	37.51691741	6.092555E-012	1.946256E-011	1	0.000000E+000
1	37.51713426	1.946256E-011	6.092555E-012	0	0.000000E+000
1	37.51715979	6.092555E-012	1.946256E-011	1	0.000000E+000
1	37.51723461	1.946256E-011	6.092555E-012	0	0.000000E+000
1	37.51740455	6.092555E-012	1.946256E-011	1	0.000000E+000
1	37.51744613	1.946256E-011	6.092555E-012	0	0.000000E+000
1	37.51752406	6.092555E-012	1.946256E-011	1	0.000000E+000
1	37.51755331	1.946256E-011	6.092555E-012	0	0.000000E+000
1	37.51756638	6.092555E-012	1.946256E-011	1	0.000000E+000
1	37.51801142	1.946256E-011	6.092555E-012	0	0.000000E+000
1	37.51805240	6.092555E-012	1.946256E-011	1	0.000000E+000
1	37.51822896	1.946256E-011	6.092555E-012	0	0.000000E+000
1	37.51824460	6.092555E-012	1.946256E-011	1	0.000000E+000
1	37.51829028	1.946256E-011	6.092555E-012	0	0.000000E+000
1	37.51839372	6.092555E-012	1.946256E-011	1	0.000000E+000
1	37.51848277	1.946256E-011	6.092555E-012	0	0.000000E+000
1	37.51856382	6.092555E-012	1.946256E-011	1	0.000000E+000
1	37.51880949	1.946256E-011	6.092555E-012	0	0.000000E+000
1	37.51882404	6.092555E-012	1.946256E-011	1	0.000000E+000
1	37.51941630	1.946256E-011	6.092555E-012	0	0.000000E+000
1	37.51943866	6.092555E-012	1.946256E-011	1	0.000000E+000
1	37.51948787	1.946256E-011	6.092555E-012	0	0.000000E+000
1	37.51951992	6.092555E-012	1.946256E-011	1	0.000000E+000
1	37.51965720	1.946256E-011	6.092555E-012	0	0.000000E+000
1	37.51968110	6.092555E-012	1.946256E-011	1	0.000000E+000
1	37.52029394	1.946256E-011	6.092555E-012	0	0.000000E+000
1	37.52029696	6.092555E-012	1.946256E-011	1	0.000000E+000
1	37.52037073	1.946256E-011	6.092555E-012	0	0.000000E+000
1	37.52042609	6.092555E-012	1.946256E-011	1	0.000000E+000
1	37.52083233	1.946256E-011	6.092555E-012	0	0.000000E+000
1	37.52088502	6.092555E-012	1.946256E-011	1	0.000000E+000
1	37.52094035	1.946256E-011	6.092555E-012	0	0.000000E+000
1	37.52095623	6.092555E-012	1.946256E-011	1	0.000000E+000
1	37.52104877	1.946256E-011	6.092555E-012	0	0.000000E+000
1	37.52114163	6.092555E-012	1.946256E-011	1	0.000000E+000
1	37.52115259	1.946256E-011	6.092555E-012	0	0.000000E+000
1	37.52117255	6.092555E-012	1.946256E-011	1	0.000000E+000
1	37.52135295	1.946256E-011	6.092555E-012	0	0.000000E+000
1	37.52137106	6.092555E-012	1.946256E-011	1	0.000000E+000
1	37.52140687	1.946256E-011	6.092555E-012	0	0.000000E+000
1	37.52142745	6.092555E-012	1.946256E-011	1	0.000000E+000
1	37.52156527	1.946256E-011	6.092555E-012	0	0.000000E+000
1	37.52157148	6.092555E-012	1.946256E-011	1	0.000000E+000
1	37.52175304	1.946256E-011	6.092555E-012	0	0.000000E+000
1	37.52186957	6.092555E-012	1.946256E-011	1	0.000000E+000
1	37.52199800	1.946256E-011	6.092555E-012	0	0.000000E+000
1	37.52204151	6.092555E-012	1.946256E-011	1	0.000000E+000
1	37.52224798	1.946256E-011	6.092555E-012	0	0.000000E+000
1	37.52226766	6.092555E-012	1.946256E-011	1	0.000000E+000
1	37.52245696	1.946256E-011	6.092555E-012	0	0.000000E+000
1	37.52250819	6.092555E-012	1.946256E-011	1	0.000000E+000
1	37.52275907	1.946256E-011	6.092555E-012	0	0.000000E+000
1	37.52280246	6.092555E-012	1.946256E-011	1	0.000000E+000
1	37.52283292	1.946256E-011	6.092555E-012	0	0.000000E+000
1	37.52288247	6.092555E-012	1.946256E-011	1	0.000000E+000
1	37.52290002	1.946256E-011	6.092555E-012	0	0.000000E+000
1	37.52301124	6.092555E-012	1.946256E-011	1	0.000000E+000
1	37.52311819	1.946256E-011	6.092555E-012	0	0.000000E+000
1	37.52352793	6.092555E-012	1.946256E-011	1	0.000000E+000
1	37.52361926	1.946256E-011	6.092555E-012	0	0.000000E+000
1	37.52365097	6.092555E-012	1.946256E-011	1	0.000000E+000
1	37.52417081	1.946256E-011	6.092555E-012	0	0.000000E+000
1	37.52421242	6.092555E-012	1.946256E-011	1	0.000000E+000
1	37.52432610	1.946256E-011	6.092555E-012	0	0.000000E+000
1	37.52435261	6.092555E-012	1.946256E-011	1	0.000000E+000
1	37.52440248	1.946256E-011	6.092555E-012	0	0.000000E+000
1	37.52442246	6.092555E-012	1.946256E-011	1	0.000000E+000
1	37.52460471	1.946256E-011	6.092555E-012	0	0.000000E+000
1	37.52462255	6.092555E-012	1.946256E-011	1	0.000000E+000
1	37.52468578	1.946256E-011	6.092555E-012	0	0.000000E+000
1	37.52472819	6.092555E-012	1.946256E-011	1	0.000000E+000
1	37.52502660	1.946256E-011	6.092555E-012	0	0.000000E+000
1	37.52503323	6.092555E-012	1.946256E-011	1	0.000000E+000
1	37.52591274	1.946256E-011	6.092555E-012	0	0.000000E+000
1	37.52593535	6.092555E-012	1.946256E-011	1	0.000000E+000
1	37.52635889	1.946256E-011	6.092555E-012	0	0.000000E+000
1	37.52640490	6.092555E-012	1.946256E-011	1	0.000000E+000
1	37.52642869	1.946256E-011	6.092555E-012	0	0.000000E+000
1	37.52645656	6.092555E-012	1.946256E-011	1	0.000000E+000
1	37.52661154	1.946256E-011	6.092555E-012	0	0.000000E+000
1	37.52663188	6.092555E-012	1.946256E-011	1	0.000000E+000
1	37.52679101	1.946256E-011	6.092555E-012	0	0.000000E+000
1	37.52681942	6.092555E-012	1.946256E-011	1	0.000000E+000
1	37.52684766	1.946256E-011	6.092555E-012	0	0.000000E+000
1	37.52691767	6.092555E-012	1.946256E-011	1	0.000000E+000
1	37.52702792	1.946256E-011	6.092555E-012	0	0.000000E+000
1	37.52706599	6.092555E-012	1.946256E-011	1	0.000000E+000
1	37.52730654	1.946256E-011	6.092555E-012	0	0.000000E+000
1	37.52732163	6.092555E-012	1.946256E-011	1	0.000000E+000
1	37.52766372	1.946256E-011	6.092555E-012	0	0.000000E+000
1	37.52774484	6.092555E-012	1.946256E-011	1	0.000000E+000
1	37.52799632	1.946256E-011	6.092555E-012	0	0.000000E+000
1	37.52801182	6.092555E-012	1.946256E-011	1	0.000000E+000
1	37.52834359	1.946256E-011	6.092555E-012	0	0.000000E+000
1	37.52848075	6.092555E-012	1.946256E-011	1	0.000000E+000
1	37.52861124	1.946256E-011	6.092555E-012	0	0.000000E+000
1	37.52862851	6.092555E-012	1.946256E-011	1	0.000000E+000
1	37.52892307	1.946256E-011	6.092555E-012	0	0.000000E+000
1	37.52904148	6.092555E-012	1.946256E-011	1	0.000000E+000
1	37.52918132	1.946256E-011	6.092555E-012	0	0.000000E+000
1	37.52922155	6.092555E-012	1.946256E-011	1	0.000000E+000
1	37.52981362	1.946256E-011	6.092555E-012	0	0.000000E+000
1	37.52984672	6.092555E-012	1.946256E-011	1	0.000000E+000
1	37.53004441	1.946256E-011	6.092555E-012	0	0.000000E+000
1	37.53006370	6.092555E-012	1.946256E-011	1	0.000000E+000
1	37.53068293	1.946256E-011	6.092555E-012	0	0.000000E+000
1	37.53074590	6.092555E-012	1.946256E-011	1	0.000000E+000
1	37.53079760	1.946256E-011	6.092555E-012	0	0.000000E+000
1	37.53084116	6.092555E-012	1.946256E-011	1	0.000000E+000
1	37.53098509	1.946256E-011	6.092555E-012	0	0.000000E+000
1	37.53101352	6.092555E-012	1.946256E-011	1	0.000000E+000
1	37.53103798	1.946256E-011	6.092555E-012	0	0.000000E+000
1	37.53109107	6.092555E-012	1.946256E-011	1	0.000000E+000
1	37.53134194	1.946256E-011	6.092555E-012	0	0.000000E+000
1	37.53135144	6.092555E-012	1.946256E-011	1	0.000000E+000
1	37.53150307	1.946256E-011	6.092555E-012	0	0.000000E+000
1	37.53156453	6.092555E-012	1.946256E-011	1	0.000000E+000
1	37.53168858	1.946256E-011	6.092555E-012	0	0.000000E+000
1	37.53190274	6.092555E-012	1.946256E-011	1	0.000000E+000
1	37.53200648	1.946256E-011	6.092555E-012	0	0.000000E+000
1	37.53203384	6.092555E-012	1.946256E-011	1	0.000000E+000
1	37.53224645	1.946256E-011	6.092555E-012	0	0.000000E+000
1	37.53226315	6.092555E-012	1.946256E-011	1	0.000000E+000
1	37.53236005	1.946256E-011	6.092555E-012	0	0.000000E+000
1	37.53239822	6.092555E-012	1.946256E-011	1	0.000000E+000
1	37.53260439	1.946256E-011	6.092555E-012	0	0.000000E+000
1	37.53263364	6.092555E-012	1.946256E-011	1	0.000000E+000
1	37.53267712	1.946256E-011	6.092555E-012	0	0.000000E+000
1	37.53268453	6.092555E-012	1.946256E-011	1	0.000000E+000
1	37.53273351	1.946256E-011	6.092555E-012	0	0.000000E+000
1	37.53275946	6.092555E-012	1.946256E-011	1	0.000000E+000
1	37.53346509	1.946256E-011	6.092555E-012	0	0.000000E+000
1	37.53353193	6.092555E-012	1.946256E-011	1	0.000000E+000
1	37.53359520	1.946256E-011	6.092555E-012	0	0.000000E+000
1	37.53361565	6.092555E-012	1.946256E-011	1	0.000000E+000
1	37.53376682	1.946256E-011	6.092555E-012	0	0.000000E+000
1	37.53382010	6.092555E-012	1.946256E-011	1	0.000000E+000
1	37.53383624	1.946256E-011	6.092555E-012	0	0.000000E+000
1	37.53384200	6.092555E-012	1.946256E-011	1	0.000000E+000
1	37.53385983	1.946256E-011	6.092555E-012	0	0.000000E+000
1	37.53388241	6.092555E-012	1.946256E-011	1	0.000000E+000
1	37.53390908	1.946256E-011	6.092555E-012	0	0.000000E+000
1	37.53391902	6.092555E-012	1.946256E-011	1	0.000000E+000
1	37.53405231	1.946256E-011	6.092555E-012	0	0.000000E+000
1	37.53408626	6.092555E-012	1.946256E-011	1	0.000000E+000
1	37.53422352	1.946256E-011	6.092555E-012	0	0.000000E+000
1	37.53423834	6.092555E-012	1.946256E-011	1	0.000000E+000
1	37.53447494	1.946256E-011	6.092555E-012	0	0.000000E+000
1	37.53459165	6.092555E-012	1.946256E-011	1	0.000000E+000
1	37.53474284	1.946256E-011	6.092555E-012	0	0.000000E+000
1	37.53475606	6.092555E-012	1.946256E-011	1	0.000000E+000
1	37.53487834	1.946256E-011	6.092555E-012	0	0.000000E+000
1	37.53490104	6.092555E-012	1.946256E-011	1	0.000000E+000
1	37.53506074	1.946256E-011	6.092555E-012	0	0.000000E+000
1	37.53517384	6.092555E-012	1.946256E-011	1	0.000000E+000
1	37.53522642	1.946256E-011	6.092555E-012	0	0.000000E+000
1	37.53523890	6.092555E-012	1.946256E-011	1	0.000000E+000
1	37.53530722	1.946256E-011	6.092555E-012	0	0.000000E+000
1	37.53537280	6.092555E-012	1.946256E-011	1	0.000000E+000
1	37.53543142	1.946256E-011	6.092555E-012	0	0.000000E+000
1	37.53547271	6.092555E-012	1.946256E-011	1	0.000000E+000
1	37.53552836	1.946256E-011	6.092555E-012	0	0.000000E+000
1	37.53556141	6.092555E-012	1.946256E-011	1	0.000000E+000
1	37.53570009	1.946256E-011	6.092555E-012	0	0.000000E+000
1	37.53582438	6.092555E-012	1.946256E-011	1	0.000000E+000
1	37.53640637	1.946256E-011	6.092555E-012	0	0.000000E+000
1	37.53643399	6.092555E-012	1.946256E-011	1	0.000000E+000
1	37.53649956	1.946256E-011	6.092555E-012	0	0.000000E+000
1	37.53656038	6.092555E-012	1.946256E-011	1	0.000000E+000
1	37.53660397	1.946256E-011	6.092555E-012	0	0.000000E+000
1	37.53669748	6.092555E-012	1.946256E-011	1	0.000000E+000
1	37.53679943	1.946256E-011	6.092555E-012	0	0.000000E+000
1	37.53683097	6.092555E-012	1.946256E-011	1	0.000000E+000
1	37.53713460	1.946256E-011	6.092555E-012	0	0.000000E+000
1	37.53717868	6.092555E-012	1.946256E-011	1	0.000000E+000
1	37.53731811	1.946256E-011	6.092555E-012	0	0.000000E+000
1	37.53732545	6.092555E-012	1.946256E-011	1	0.000000E+000
1	37.53739215	1.946256E-011	6.092555E-012	0	0.000000E+000
1	37.53741432	6.092555E-012	1.946256E-011	1	0.000000E+000
1	37.53743695	1.946256E-011	6.092555E-012	0	0.000000E+000
1	37.53747029	6.092555E-012	1.946256E-011	1	0.000000E+000
1	37.53752608	1.946256E-011	6.092555E-012	0	0.000000E+000
1	37.53754908	6.092555E-012	1.946256E-011	1	0.000000E+000
1	37.53766377	1.946256E-011	6.092555E-012	0	0.000000E+000
1	37.53769545	6.092555E-012	1.946256E-011	1	0.000000E+000
1	37.53805101	1.946256E-011	6.092555E-012	0	0.000000E+000
1	37.53819924	6.092555E-012	1.946256E-011	1	0.000000E+000
1	37.53878466	1.946256E-011	6.092555E-012	0	0.000000E+000
1	37.53886730	6.092555E-012	1.946256E-011	1	0.000000E+000
1	37.53893817	1.946256E-011	6.092555E-012	0	0.000000E+000
1	37.53926285	6.092555E-012	1.946256E-011	1	0.000000E+000
1	37.53936271	1.946256E-011	6.092555E-012	0	0.000000E+000
1	37.53939062	6.092555E-012	1.946256E-011	1	0.000000E+000
1	37.53945549	1.946256E-011	6.092555E-012	0	0.000000E+000
1	37.53948058	6.092555E-012	1.946256E-011	1	0.000000E+000
1	37.53957191	1.946256E-011	6.092555E-012	0	0.000000E+000
1	37.53958895	6.092555E-012	1.946256E-011	1	0.000000E+000
1	37.53969732	1.946256E-011	6.092555E-012	0	0.000000E+000
1	37.53976358	6.092555E-012	1.946256E-011	1	0.000000E+000
1	37.54016159	1.946256E-011	6.092555E-012	0	0.000000E+000
1	37.54019281	6.092555E-012	1.946256E-011	1	0.000000E+000
1	37.54025757	1.946256E-011	6.092555E-012	0	0.000000E+000
1	37.54040127	6.092555E-012	1.946256E-011	1	0.000000E+000
1	37.54056466	1.946256E-011	6.092555E-012	0	0.000000E+000
1	37.54062541	6.092555E-012	1.946256E-011	1	0.000000E+000
1	37.54063313	1.946256E-011	6.092555E-012	0	0.000000E+000
1	37.54068852	6.092555E-012	1.946256E-011	1	0.000000E+000
1	37.54074677	1.946256E-011	6.092555E-012	0	0.000000E+000
1	37.54079884	6.092555E-012	1.946256E-011	1	0.000000E+000
1	37.54099110	1.946256E-011	6.092555E-012	0	0.000000E+000
1	37.54101405	6.092555E-012	1.946256E-011	1	0.000000E+000
1	37.54118175	1.946256E-011	6.092555E-012	0	0.000000E+000
1	37.54130424	6.092555E-012	1.946256E-011	1	0.000000E+000
1	37.54136751	1.946256E-011	6.092555E-012	0	0.000000E+000
1	37.54139370	6.092555E-012	1.946256E-011	1	0.000000E+000
1	37.54145598	1.946256E-011	6.092555E-012	0	0.000000E+000
1	37.54149132	6.092555E-012	1.946256E-011	1	0.000000E+000
1	37.54171570	1.946256E-011	6.092555E-012	0	0.000000E+000
1	37.54177441	6.092555E-012	1.946256E-011	1	0.000000E+000
1	37.54190794	1.946256E-011	6.092555E-012	0	0.000000E+000
1	37.54194673	6.092555E-012	1.946256E-011	1	0.000000E+000
1	37.54219822	1.946256E-011	6.092555E-012	0	0.000000E+000
1	37.54224371	6.092555E-012	1.946256E-011	1	0.000000E+000
1	37.54244405	1.946256E-011	6.092555E-012	0	0.000000E+000
1	37.54248668	6.092555E-012	1.946256E-011	1	0.000000E+000
1	37.54266806	1.946256E-011	6.092555E-012	0	0.000000E+000
1	37.54270996	6.092555E-012	1.946256E-011	1	0.000000E+000
1	37.54334549	1.946256E-011	6.092555E-012	0	0.000000E+000
1	37.54335726	6.092555E-012	1.946256E-011	1	0.000000E+000
1	37.54348248	1.946256E-011	6.092555E-012	0	0.000000E+000
1	37.54350417	6.092555E-012	1.946256E-011	1	0.000000E+000
1	37.54365326	1.946256E-011	6.092555E-012	0	0.000000E+000
1	37.54386344	6.092555E-012	1.946256E-011	1	0.000000E+000
1	37.54417395	1.946256E-011	6.092555E-012	0	0.000000E+000
1	37.54420469	6.092555E-012	1.946256E-011	1	0.000000E+000
1	37.54430274	1.946256E-011	6.092555E-012	0	0.000000E+000
1	37.54458416	6.092555E-012	1.946256E-011	1	0.000000E+000
1	37.54464616	1.946256E-011	6.092555E-012	0	0.000000E+000
1	37.54466078	6.092555E-012	1.946256E-011	1	0.000000E+000
1	37.54472002	1.946256E-011	6.092555E-012	0	0.000000E+000
1	37.54500749	6.092555E-012	1.946256E-011	1	0.000000E+000
1	37.54503553	1.946256E-011	6.092555E-012	0	0.000000E+000
1	37.54516272	6.092555E-012	1.946256E-011	1	0.000000E+000
1	37.54534528	1.946256E-011	6.092555E-012	0	0.000000E+000
1	37.54539838	6.092555E-012	1.946256E-011	1	0.000000E+000
1	37.54548421	1.946256E-011	6.092555E-012	0	0.000000E+000
1	37.54551012	6.092555E-012	1.946256E-011	1	0.000000E+000
1	37.54560612	1.946256E-011	6.092555E-012	0	0.000000E+000
1	37.54563450	6.092555E-012	1.946256E-011	1	0.000000E+000
1	37.54568561	1.946256E-011	6.092555E-012	0	0.000000E+000
1	37.54570006	6.092555E-012	1.946256E-011	1	0.000000E+000
1	37.54596290	1.946256E-011	6.092555E-012	0	0.000000E+000
1	37.54620397	6.092555E-012	1.946256E-011	1	0.000000E+000
1	37.54629653	1.946256E-011	6.092555E-012	0	0.000000E+000
1	37.54633503	6.092555E-012	1.946256E-011	1	0.000000E+000
1	37.54638692	1.946256E-011	6.092555E-012	0	0.000000E+000
1	37.54648786	6.092555E-012	1.946256E-011	1	0.000000E+000
1	37.54660897	1.946256E-011	6.092555E-012	0	0.000000E+000
1	37.54665152	6.092555E-012	1.946256E-011	1	0.000000E+000
1	37.54691297	1.946256E-011	6.092555E-012	0	0.000000E+000
1	37.54695015	6.092555E-012	1.946256E-011	1	0.000000E+000
1	37.54713983	1.946256E-011	6.092555E-012	0	0.000000E+000
1	37.54716950	6.092555E-012	1.946256E-011	1	0.000000E+000
1	37.54718780	1.946256E-011	6.092555E-012	0	0.000000E+000
1	37.54722218	6.092555E-012	1.946256E-011	1	0.000000E+000
1	37.54738457	1.946256E-011	6.092555E-012	0	0.000000E+000
1	37.54741714	6.092555E-012	1.946256E-011	1	0.000000E+000
1	37.54758646	1.946256E-011	6.092555E-012	0	0.000000E+000
1	37.54765434	6.092555E-012	1.946256E-011	1	0.000000E+000
1	37.54787607	1.946256E-011	6.092555E-012	0	0.000000E+000
1	37.54788225	6.092555E-012	1.946256E-011	1	0.000000E+000
1	37.54789618	1.946256E-011	6.092555E-012	0	0.000000E+000
1	37.54802195	6.092555E-012	1.946256E-011	1	0.000000E+000
1	37.54804350	1.946256E-011	6.092555E-012	0	0.000000E+000
1	37.54809834	6.092555E-012	1.946256E-011	1	0.000000E+000
1	37.54814196	1.946256E-011	6.092555E-012	0	0.000000E+000
1	37.54818091	6.092555E-012	1.946256E-011	1	0.000000E+000
1	37.54844450	1.946256E-011	6.092555E-012	0	0.000000E+000
1	37.54848379	6.092555E-012	1.946256E-011	1	0.000000E+000
1	37.54853128	1.946256E-011	6.092555E-012	0	0.000000E+000
1	37.54856146	6.092555E-012	1.946256E-011	1	0.000000E+000
1	37.54898663	1.946256E-011	6.092555E-012	0	0.000000E+000
1	37.54899797	6.092555E-012	1.946256E-011	1	0.000000E+000
1	37.54921402	1.946256E-011	6.092555E-012	0	0.000000E+000
1	37.54923761	6.092555E-012	1.946256E-011	1	0.000000E+000
1	37.54993339	1.946256E-011	6.092555E-012	0	0.000000E+000
1	37.54997634	6.092555E-012	1.946256E-011	1	0.000000E+000
1	37.55013560	1.946256E-011	6.092555E-012	0	0.000000E+000
1	37.55015403	6.092555E-012	1.946256E-011	1	0.000000E+000
1	37.55022217	1.946256E-011	6.092555E-012	0	0.000000E+000
1	37.55025038	6.092555E-012	1.946256E-011	1	0.000000E+000
1	37.55082337	1.946256E-011	6.092555E-012	0	0.000000E+000
1	37.55084899	6.092555E-012	1.946256E-011	1	0.000000E+000
1	37.55095042	1.946256E-011	6.092555E-012	0	0.000000E+000
1	37.55097222	6.092555E-012	1.946256E-011	1	0.000000E+000
1	37.55101996	1.946256E-011	6.092555E-012	0	0.000000E+000
1	37.55141165	6.092555E-012	1.946256E-011	1	0.000000E+000
1	37.55145392	1.946256E-011	6.092555E-012	0	0.000000E+000
1	37.55146349	6.092555E-012	1.946256E-011	1	0.000000E+000
1	37.55150147	1.946256E-011	6.092555E-012	0	0.000000E+000
1	37.55151592	6.092555E-012	1.946256E-011	1	0.000000E+000
1	37.55170384	1.946256E-011	6.092555E-012	0	0.000000E+000
1	37.55174736	6.092555E-012	1.946256E-011	1	0.000000E+000
1	37.55196723	1.946256E-011	6.092555E-012	0	0.000000E+000
1	37.55198479	6.092555E-012	1.946256E-011	1	0.000000E+000
1	37.55219912	1.946256E-011	6.092555E-012	0	0.000000E+000
1	37.55221827	6.092555E-012	1.946256E-011	1	0.000000E+000
1	37.55226702	1.946256E-011	6.092555E-012	0	0.000000E+000
1	37.55228076	6.092555E-012	1.946256E-011	1	0.000000E+000
1	37.55236460	1.946256E-011	6.092555E-012	0	0.000000E+000
1	37.55238613	6.092555E-012	1.946256E-011	1	0.000000E+000
1	37.55272896	1.946256E-011	6.092555E-012	0	0.000000E+000
1	37.55275916	6.092555E-012	1.946256E-011	1	0.000000E+000
1	37.55305200	1.946256E-011	6.092555E-012	0	0.000000E+000
1	37.55307100	6.092555E-012	1.946256E-011	1	0.000000E+000
1	37.55317990	1.946256E-011	6.092555E-012	0	0.000000E+000
1	37.55337933	6.092555E-012	1.946256E-011	1	0.000000E+000
1	37.55345217	1.946256E-011	6.092555E-012	0	0.000000E+000
1	37.55347557	6.092555E-012	1.946256E-011	1	0.000000E+000
1	37.55396456	1.946256E-011	6.092555E-012	0	0.000000E+000
1	37.55396927	6.092555E-012	1.946256E-011	1	0.000000E+000
1	37.55428461	1.946256E-011	6.092555E-012	0	0.000000E+000
1	37.55430254	6.092555E-012	1.946256E-011	1	0.000000E+000
1	37.55477916	1.946256E-011	6.092555E-012	0	0.000000E+000
1	37.55479611	6.092555E-012	1.946256E-011	1	0.000000E+000
1	37.55483197	1.946256E-011	6.092555E-012	0	0.000000E+000
1	37.55487381	6.092555E-012	1.946256E-011	1	0.000000E+000
1	37.55509853	1.946256E-011	6.092555E-012	0	0.000000E+000
1	37.55512580	6.092555E-012	1.946256E-011	1	0.000000E+000
1	37.55543000	1.946256E-011	6.092555E-012	0	0.000000E+000
1	37.55553789	6.092555E-012	1.946256E-011	1	0.000000E+000
1	37.55581561	1.946256E-011	6.092555E-012	0	0.000000E+000
1	37.55589510	6.092555E-012	1.946256E-011	1	0.000000E+000
1	37.55628988	1.946256E-011	6.092555E-012	0	0.000000E+000
1	37.55630950	6.092555E-012	1.946256E-011	1	0.000000E+000
1	37.55637976	1.946256E-011	6.092555E-012	0	0.000000E+000
1	37.55640919	6.092555E-012	1.946256E-011	1	0.000000E+000
1	37.55646800	1.946256E-011	6.092555E-012	0	0.000000E+000
1	37.55654175	6.092555E-012	1.946256E-011	1	0.000000E+000
1	37.55664042	1.946256E-011	6.092555E-012	0	0.000000E+000
1	37.55665824	6.092555E-012	1.946256E-011	1	0.000000E+000
1	37.55671926	1.946256E-011	6.092555E-012	0	0.000000E+000
1	37.55675236	6.092555E-012	1.946256E-011	1	0.000000E+000
1	37.55678088	1.946256E-011	6.092555E-012	0	0.000000E+000
1	37.55678761	6.092555E-012	1.946256E-011	1	0.000000E+000
1	37.55739432	1.946256E-011	6.092555E-012	0	0.000000E+000
1	37.55739720	6.092555E-012	1.946256E-011	1	0.000000E+000
1	37.55759180	1.946256E-011	6.092555E-012	0	0.000000E+000
1	37.55766959	6.092555E-012	1.946256E-011	1	0.000000E+000
1	37.55768981	1.946256E-011	6.092555E-012	0	0.000000E+000
1	37.55771545	6.092555E-012	1.946256E-011	1	0.000000E+000
1	37.55788167	1.946256E-011	6.092555E-012	0	0.000000E+000
1	37.55790585	6.092555E-012	1.946256E-011	1	0.000000E+000
1	37.55793239	1.946256E-011	6.092555E-012	0	0.000000E+000
1	37.55796832	6.092555E-012	1.946256E-011	1	0.000000E+000
1	37.55809387	1.946256E-011	6.092555E-012	0	0.000000E+000
1	37.55810398	6.092555E-012	1.946256E-011	1	0.000000E+000
1	37.55829749	1.946256E-011	6.092555E-012	0	0.000000E+000
1	37.55832491	6.092555E-012	1.946256E-011	1	0.000000E+000
1	37.55855875	1.946256E-011	6.092555E-012	0	0.000000E+000
1	37.55857070	6.092555E-012	1.946256E-011	1	0.000000E+000
1	37.55868112	1.946256E-011	6.092555E-012	0	0.000000E+000
1	37.55869703	6.092555E-012	1.946256E-011	1	0.000000E+000
1	37.55874795	1.946256E-011	6.092555E-012	0	0.000000E+000
1	37.55877726	6.092555E-012	1.946256E-011	1	0.000000E+000
1	37.55891016	1.946256E-011	6.092555E-012	0	0.000000E+000
1	37.55894628	6.092555E-012	1.946256E-011	1	0.000000E+000
1	37.55898440	1.946256E-011	6.092555E-012	0	0.000000E+000
1	37.55902294	6.092555E-012	1.946256E-011	1	0.000000E+000
1	37.55918280	1.946256E-011	6.092555E-012	0	0.000000E+000
1	37.55920673	6.092555E-012	1.946256E-011	1	0.000000E+000
1	37.55943285	1.946256E-011	6.092555E-012	0	0.000000E+000
1	37.55959571	6.092555E-012	1.946256E-011	1	0.000000E+000
1	37.55987730	1.946256E-011	6.092555E-012	0	0.000000E+000
1	37.55989685	6.092555E-012	1.946256E-011	1	0.000000E+000
1	37.56013526	1.946256E-011	6.092555E-012	0	0.000000E+000
1	37.56017894	6.092555E-012	1.946256E-011	1	0.000000E+000
1	37.56031068	1.946256E-011	6.092555E-012	0	0.000000E+000
1	37.56047827	6.092555E-012	1.946256E-011	1	0.000000E+000
1	37.56052405	1.946256E-011	6.092555E-012	0	0.000000E+000
1	37.56053393	6.092555E-012	1.946256E-011	1	0.000000E+000
1	37.56085546	1.946256E-011	6.092555E-012	0	0.000000E+000
1	37.56087991	6.092555E-012	1.946256E-011	1	0.000000E+000
1	37.56091768	1.946256E-011	6.092555E-012	0	0.000000E+000
1	37.56093016	6.092555E-012	1.946256E-011	1	0.000000E+000
1	37.56111208	1.946256E-011	6.092555E-012	0	0.000000E+000
1	37.56113724	6.092555E-012	1.946256E-011	1	0.000000E+000
1	37.56120545	1.946256E-011	6.092555E-012	0	0.000000E+000
1	37.56130569	6.092555E-012	1.946256E-011	1	0.000000E+000
1	37.56137956	1.946256E-011	6.092555E-012	0	0.000000E+000
1	37.56157612	6.092555E-012	1.946256E-011	1	0.000000E+000
1	37.56174184	1.946256E-011	6.092555E-012	0	0.000000E+000
1	37.56176389	6.092555E-012	1.946256E-011	1	0.000000E+000
1	37.56206603	1.946256E-011	6.092555E-012	0	0.000000E+000
1	37.56207763	6.092555E-012	1.946256E-011	1	0.000000E+000
1	37.56218257	1.946256E-011	6.092555E-012	0	0.000000E+000
1	37.56221160	6.092555E-012	1.946256E-011	1	0.000000E+000
1	37.56242468	1.946256E-011	6.092555E-012	0	0.000000E+000
1	37.56243586	6.092555E-012	1.946256E-011	1	0.000000E+000
1	37.56248877	1.946256E-011	6.092555E-012	0	0.000000E+000
1	37.56251315	6.092555E-012	1.946256E-011	1	0.000000E+000
1	37.56281853	1.946256E-011	6.092555E-012	0	0.000000E+000
1	37.56283513	6.092555E-012	1.946256E-011	1	0.000000E+000
1	37.56292965	1.946256E-011	6.092555E-012	0	0.000000E+000
1	37.56310605	6.092555E-012	1.946256E-011	1	0.000000E+000
1	37.56318929	1.946256E-011	6.092555E-012	0	0.000000E+000
1	37.56355345	6.092555E-012	1.946256E-011	1	0.000000E+000
1	37.56375724	1.946256E-011	6.092555E-012	0	0.000000E+000
1	37.56377816	6.092555E-012	1.946256E-011	1	0.000000E+000
1	37.56385901	1.946256E-011	6.092555E-012	0	0.000000E+000
1	37.56388339	6.092555E-012	1.946256E-011	1	0.000000E+000
1	37.56394227	1.946256E-011	6.092555E-012	0	0.000000E+000
1	37.56395678	6.092555E-012	1.946256E-011	1	0.000000E+000
1	37.56441955	1.946256E-011	6.092555E-012	0	0.000000E+000
1	37.56452363	6.092555E-012	1.946256E-011	1	0.000000E+000
1	37.56464871	1.946256E-011	6.092555E-012	0	0.000000E+000
1	37.56503955	6.092555E-012	1.946256E-011	1	0.000000E+000
1	37.56524021	1.946256E-011	6.092555E-012	0	0.000000E+000
1	37.56550475	6.092555E-012	1.946256E-011	1	0.000000E+000
1	37.56560444	1.946256E-011	6.092555E-012	0	0.000000E+000
1	37.56561106	6.092555E-012	1.946256E-011	1	0.000000E+000
1	37.56571891	1.946256E-011	6.092555E-012	0	0.000000E+000
1	37.56576527	6.092555E-012	1.946256E-011	1	0.000000E+000
1	37.56604673	1.946256E-011	6.092555E-012	0	0.000000E+000
1	37.56606070	6.092555E-012	1.946256E-011	1	0.000000E+000
1	37.56608805	1.946256E-011	6.092555E-012	0	0.000000E+000
1	37.56609680	6.092555E-012	1.946256E-011	1	0.000000E+000
1	37.56611645	1.946256E-011	6.092555E-012	0	0.000000E+000
1	37.56616826	6.092555E-012	1.946256E-011	1	0.000000E+000
1	37.56623201	1.946256E-011	6.092555E-012	0	0.000000E+000
1	37.56623784	6.092555E-012	1.946256E-011	1	0.000000E+000
1	37.56640912	1.946256E-011	6.092555E-012	0	0.000000E+000
1	37.56643384	6.092555E-012	1.946256E-011	1	0.000000E+000
1	37.56719307	1.946256E-011	6.092555E-012	0	0.000000E+000
1	37.56723640	6.092555E-012	1.946256E-011	1	0.000000E+000
1	37.56732748	1.946256E-011	6.092555E-012	0	0.000000E+000
1	37.56762894	6.092555E-012	1.946256E-011	1	0.000000E+000
1	37.56768432	1.946256E-011	6.092555E-012	0	0.000000E+000
1	37.56771602	6.092555E-012	1.946256E-011	1	0.000000E+000
1	37.56788879	1.946256E-011	6.092555E-012	0	0.000000E+000
1	37.56790858	6.092555E-012	1.946256E-011	1	0.000000E+000
1	37.56801097	1.946256E-011	6.092555E-012	0	0.000000E+000
1	37.56805208	6.092555E-012	1.946256E-011	1	0.000000E+000
1	37.56811809	1.946256E-011	6.092555E-012	0	0.000000E+000
1	37.56814023	6.092555E-012	1.946256E-011	1	0.000000E+000
1	37.56826629	1.946256E-011	6.092555E-012	0	0.000000E+000
1	37.56831922	6.092555E-012	1.946256E-011	1	0.000000E+000
1	37.56868214	1.946256E-011	6.092555E-012	0	0.000000E+000
1	37.56872965	6.092555E-012	1.946256E-011	1	0.000000E+000
1	37.56875379	1.946256E-011	6.092555E-012	0	0.000000E+000
1	37.56876533	6.092555E-012	1.946256E-011	1	0.000000E+000
1	37.56880335	1.946256E-011	6.092555E-012	0	0.000000E+000
1	37.56884179	6.092555E-012	1.946256E-011	1	0.000000E+000
1	37.56894884	1.946256E-011	6.092555E-012	0	0.000000E+000
1	37.56895928	6.092555E-012	1.946256E-011	1	0.000000E+000
1	37.56903701	1.946256E-011	6.092555E-012	0	0.000000E+000
1	37.56908732	6.092555E-012	1.946256E-011	1	0.000000E+000
1	37.56912613	1.946256E-011	6.092555E-012	0	0.000000E+000
1	37.56915312	6.092555E-012	1.946256E-011	1	0.000000E+000
1	37.56920300	1.946256E-011	6.092555E-012	0	0.000000E+000
1	37.56922321	6.092555E-012	1.946256E-011	1	0.000000E+000
1	37.56926720	1.946256E-011	6.092555E-012	0	0.000000E+000
1	37.56929733	6.092555E-012	1.946256E-011	1	0.000000E+000
1	37.56994496	1.946256E-011	6.092555E-012	0	0.000000E+000
1	37.57019121	6.092555E-012	1.946256E-011	1	0.000000E+000
1	37.57025773	1.946256E-011	6.092555E-012	0	0.000000E+000
1	37.57029761	6.092555E-012	1.946256E-011	1	0.000000E+000
1	37.57048977	1.946256E-011	6.092555E-012	0	0.000000E+000
1	37.57053692	6.092555E-012	1.946256E-011	1	0.000000E+000
1	37.57066372	1.946256E-011	6.092555E-012	0	0.000000E+000
1	37.57068927	6.092555E-012	1.946256E-011	1	0.000000E+000
1	37.57087714	1.946256E-011	6.092555E-012	0	0.000000E+000
1	37.57090623	6.092555E-012	1.946256E-011	1	0.000000E+000
1	37.57102573	1.946256E-011	6.092555E-012	0	0.000000E+000
1	37.57106821	6.092555E-012	1.946256E-011	1	0.000000E+000
1	37.57135075	1.946256E-011	6.092555E-012	0	0.000000E+000
1	37.57141586	6.092555E-012	1.946256E-011	1	0.000000E+000
1	37.57152352	1.946256E-011	6.092555E-012	0	0.000000E+000
1	37.57153856	6.092555E-012	1.946256E-011	1	0.000000E+000
1	37.57209114	1.946256E-011	6.092555E-012	0	0.000000E+000
1	37.57211597	6.092555E-012	1.946256E-011	1	0.000000E+000
1	37.57238777	1.946256E-011	6.092555E-012	0	0.000000E+000
1	37.57240143	6.092555E-012	1.946256E-011	1	0.000000E+000
1	37.57270719	1.946256E-011	6.092555E-012	0	0.000000E+000
1	37.57271283	6.092555E-012	1.946256E-011	1	0.000000E+000
1	37.57313427	1.946256E-011	6.092555E-012	0	0.000000E+000
1	37.57317337	6.092555E-012	1.946256E-011	1	0.000000E+000
1	37.57339881	1.946256E-011	6.092555E-012	0	0.000000E+000
1	37.57341349	6.092555E-012	1.946256E-011	1	0.000000E+000
1	37.57378401	1.946256E-011	6.092555E-012	0	0.000000E+000
1	37.57388304	6.092555E-012	1.946256E-011	1	0.000000E+000
1	37.57392405	1.946256E-011	6.092555E-012	0	0.000000E+000
1	37.57393145	6.092555E-012	1.946256E-011	1	0.000000E+000
1	37.57403453	1.946256E-011	6.092555E-012	0	0.000000E+000
1	37.57428897	6.092555E-012	1.946256E-011	1	0.000000E+000
1	37.57432035	1.946256E-011	6.092555E-012	0	0.000000E+000
1	37.57449393	6.092555E-012	1.946256E-011	1	0.000000E+000
1	37.57450388	1.946256E-011	6.092555E-012	0	0.000000E+000
1	37.57451926	6.092555E-012	1.946256E-011	1	0.000000E+000
1	37.57460091	1.946256E-011	6.092555E-012	0	0.000000E+000
1	37.57461067	6.092555E-012	1.946256E-011	1	0.000000E+000
1	37.57462791	1.946256E-011	6.092555E-012	0	0.000000E+000
1	37.57464563	6.092555E-012	1.946256E-011	1	0.000000E+000
1	37.57483001	1.946256E-011	6.092555E-012	0	0.000000E+000
1	37.57498833	6.092555E-012	1.946256E-011	1	0.000000E+000
1	37.57499366	1.946256E-011	6.092555E-012	0	0.000000E+000
1	37.57505649	6.092555E-012	1.946256E-011	1	0.000000E+000
1	37.57512380	1.946256E-011	6.092555E-012	0	0.000000E+000
1	37.57515167	6.092555E-012	1.946256E-011	1	0.000000E+000
1	37.57548908	1.946256E-011	6.092555E-012	0	0.000000E+000
1	37.57550581	6.092555E-012	1.946256E-011	1	0.000000E+000
1	37.57569714	1.946256E-011	6.092555E-012	0	0.000000E+000
1	37.57574593	6.092555E-012	1.946256E-011	1	0.000000E+000
1	37.57592092	1.946256E-011	6.092555E-012	0	0.000000E+000
1	37.57595686	6.092555E-012	1.946256E-011	1	0.000000E+000
1	37.57599111	1.946256E-011	6.092555E-012	0	0.000000E+000
1	37.57600932	6.092555E-012	1.946256E-011	1	0.000000E+000
1	37.57601733	1.946256E-011	6.092555E-012	0	0.000000E+000
1	37.57606885	6.092555E-012	1.946256E-011	1	0.000000E+000
1	37.57609697	1.946256E-011	6.092555E-012	0	0.000000E+000
1	37.57646972	6.092555E-012	1.946256E-011	1	0.000000E+000
1	37.57652758	1.946256E-011	6.092555E-012	0	0.000000E+000
1	37.57656172	6.092555E-012	1.946256E-011	1	0.000000E+000
1	37.57672385	1.946256E-011	6.092555E-012	0	0.000000E+000
1	37.57674919	6.092555E-012	1.946256E-011	1	0.000000E+000
1	37.57688730	1.946256E-011	6.092555E-012	0	0.000000E+000
1	37.57692965	6.092555E-012	1.946256E-011	1	0.000000E+000
1	37.57716336	1.946256E-011	6.092555E-012	0	0.000000E+000
1	37.57717027	6.092555E-012	1.946256E-011	1	0.000000E+000
1	37.57738736	1.946256E-011	6.092555E-012	0	0.000000E+000
1	37.57742747	6.092555E-012	1.946256E-011	1	0.000000E+000
1	37.57764220	1.946256E-011	6.092555E-012	0	0.000000E+000
1	37.57769219	6.092555E-012	1.946256E-011	1	0.000000E+000
1	37.57777196	1.946256E-011	6.092555E-012	0	0.000000E+000
1	37.57781988	6.092555E-012	1.946256E-011	1	0.000000E+000
1	37.57793026	1.946256E-011	6.092555E-012	0	0.000000E+000
1	37.57794954	6.092555E-012	1.946256E-011	1	0.000000E+000
1	37.57802025	1.946256E-011	6.092555E-012	0	0.000000E+000
1	37.57804820	6.092555E-012	1.946256E-011	1	0.000000E+000
1	37.57831626	1.946256E-011	6.092555E-012	0	0.000000E+000
1	37.57868657	6.092555E-012	1.946256E-011	1	0.000000E+000
1	37.57901553	1.946256E-011	6.092555E-012	0	0.000000E+000
1	37.57906339	6.092555E-012	1.946256E-011	1	0.000000E+000
1	37.57947702	1.946256E-011	6.092555E-012	0	0.000000E+000
1	37.57950820	6.092555E-012	1.946256E-011	1	0.000000E+000
1	37.57966025	1.946256E-011	6.092555E-012	0	0.000000E+000
1	37.57968193	6.092555E-012	1.946256E-011	1	0.000000E+000
1	37.58015848	1.946256E-011	6.092555E-012	0	0.000000E+000
1	37.58017902	6.092555E-012	1.946256E-011	1	0.000000E+000
1	37.58021813	1.946256E-011	6.092555E-012	0	0.000000E+000
1	37.58022421	6.092555E-012	1.946256E-011	1	0.000000E+000
1	37.58042314	1.946256E-011	6.092555E-012	0	0.000000E+000
1	37.58045959	6.092555E-012	1.946256E-011	1	0.000000E+000
1	37.58069477	1.946256E-011	6.092555E-012	0	0.000000E+000
1	37.58073238	6.092555E-012	1.946256E-011	1	0.000000E+000
1	37.58081782	1.946256E-011	6.092555E-012	0	0.000000E+000
1	37.58083324	6.092555E-012	1.946256E-011	1	0.000000E+000
1	37.58121079	1.946256E-011	6.092555E-012	0	0.000000E+000
1	37.58125285	6.092555E-012	1.946256E-011	1	0.000000E+000
1	37.58136550	1.946256E-011	6.092555E-012	0	0.000000E+000
1	37.58139774	6.092555E-012	1.946256E-011	1	0.000000E+000
1	37.58158291	1.946256E-011	6.092555E-012	0	0.000000E+000
1	37.58161243	6.092555E-012	1.946256E-011	1	0.000000E+000
1	37.58166409	1.946256E-011	6.092555E-012	0	0.000000E+000
1	37.58168908	6.092555E-012	1.946256E-011	1	0.000000E+000
1	37.58173008	1.946256E-011	6.092555E-012	0	0.000000E+000
1	37.58174310	6.092555E-012	1.946256E-011	1	0.000000E+000
1	37.58178478	1.946256E-011	6.092555E-012	0	0.000000E+000
1	37.58179338	6.092555E-012	1.946256E-011	1	0.000000E+000
1	37.58201916	1.946256E-011	6.092555E-012	0	0.000000E+000
1	37.58209142	6.092555E-012	1.946256E-011	1	0.000000E+000
1	37.58215750	1.946256E-011	6.092555E-012	0	0.000000E+000
1	37.58220236	6.092555E-012	1.946256E-011	1	0.000000E+000
1	37.58238132	1.946256E-011	6.092555E-012	0	0.000000E+000
1	37.58239813	6.092555E-012	1.946256E-011	1	0.000000E+000
1	37.58285584	1.946256E-011	6.092555E-012	0	0.000000E+000
1	37.58305408	6.092555E-012	1.946256E-011	1	0.000000E+000
1	37.58307713	1.946256E-011	6.092555E-012	0	0.000000E+000
1	37.58312179	6.092555E-012	1.946256E-011	1	0.000000E+000
1	37.58316000	1.946256E-011	6.092555E-012	0	0.000000E+000
1	37.58316168	6.092555E-012	1.946256E-011	1	0.000000E+000
1	37.58352548	1.946256E-011	6.092555E-012	0	0.000000E+000
1	37.58383950	6.092555E-012	1.946256E-011	1	0.000000E+000
1	37.58411439	1.946256E-011	6.092555E-012	0	0.000000E+000
1	37.58414527	6.092555E-012	1.946256E-011	1	0.000000E+000
1	37.58428981	1.946256E-011	6.092555E-012	0	0.000000E+000
1	37.58430574	6.092555E-012	1.946256E-011	1	0.000000E+000
1	37.58438610	1.946256E-011	6.092555E-012	0	0.000000E+000
1	37.58442959	6.092555E-012	1.946256E-011	1	0.000000E+000
1	37.58461063	1.946256E-011	6.092555E-012	0	0.000000E+000
1	37.58465173	6.092555E-012	1.946256E-011	1	0.000000E+000
1	37.58511859	1.946256E-011	6.092555E-012	0	0.000000E+000
1	37.58523773	6.092555E-012	1.946256E-011	1	0.000000E+000
1	37.58528455	1.946256E-011	6.092555E-012	0	0.000000E+000
1	37.58529920	6.092555E-012	1.946256E-011	1	0.000000E+000
1	37.58533229	1.946256E-011	6.092555E-012	0	0.000000E+000
1	37.58535351	6.092555E-012	1.946256E-011	1	0.000000E+000
1	37.58537006	1.946256E-011	6.092555E-012	0	0.000000E+000
1	37.58537657	6.092555E-012	1.946256E-011	1	0.000000E+000
1	37.58546930	1.946256E-011	6.092555E-012	0	0.000000E+000
1	37.58548558	6.092555E-012	1.946256E-011	1	0.000000E+000
1	37.58583111	1.946256E-011	6.092555E-012	0	0.000000E+000
1	37.58585949	6.092555E-012	1.946256E-011	1	0.000000E+000
1	37.58608560	1.946256E-011	6.092555E-012	0	0.000000E+000
1	37.58612994	6.092555E-012	1.946256E-011	1	0.000000E+000
1	37.58663023	1.946256E-011	6.092555E-012	0	0.000000E+000
1	37.58676265	6.092555E-012	1.946256E-011	1	0.000000E+000
1	37.58682653	1.946256E-011	6.092555E-012	0	0.000000E+000
1	37.58686542	6.092555E-012	1.946256E-011	1	0.000000E+000
1	37.58700768	1.946256E-011	6.092555E-012	0	0.000000E+000
1	37.58704416	6.092555E-012	1.946256E-011	1	0.000000E+000
1	37.58723318	1.946256E-011	6.092555E-012	0	0.000000E+000
1	37.58726605	6.092555E-012	1.946256E-011	1	0.000000E+000
1	37.58730632	1.946256E-011	6.092555E-012	0	0.000000E+000
1	37.58731950	6.092555E-012	1.946256E-011	1	0.000000E+000
1	37.58738309	1.946256E-011	6.092555E-012	0	0.000000E+000
1	37.58740534	6.092555E-012	1.946256E-011	1	0.000000E+000
1	37.58840418	1.946256E-011	6.092555E-012	0	0.000000E+000
1	37.58841944	6.092555E-012	1.946256E-011	1	0.000000E+000
1	37.58847103	1.946256E-011	6.092555E-012	0	0.000000E+000
1	37.58848768	6.092555E-012	1.946256E-011	1	0.000000E+000
1	37.58876697	1.946256E-011	6.092555E-012	0	0.000000E+000
1	37.58882161	6.092555E-012	1.946256E-011	1	0.000000E+000
1	37.58887888	1.946256E-011	6.092555E-012	0	0.000000E+000
1	37.58887962	6.092555E-012	1.946256E-011	1	0.000000E+000
1	37.58920311	1.946256E-011	6.092555E-012	0	0.000000E+000
1	37.58930091	6.092555E-012	1.946256E-011	1	0.000000E+000
1	37.58972008	1.946256E-011	6.092555E-012	0	0.000000E+000
1	37.58976537	6.092555E-012	1.946256E-011	1	0.000000E+000
1	37.59010806	1.946256E-011	6.092555E-012	0	0.000000E+000
1	37.59016984	6.092555E-012	1.946256E-011	1	0.000000E+000
1	37.59037286	1.946256E-011	6.092555E-012	0	0.000000E+000
1	37.59039925	6.092555E-012	1.946256E-011	1	0.000000E+000
1	37.59054487	1.946256E-011	6.092555E-012	0	0.000000E+000
1	37.59055577	6.092555E-012	1.946256E-011	1	0.000000E+000
1	37.59060039	1.946256E-011	6.092555E-012	0	0.000000E+000
1	37.59062654	6.092555E-012	1.946256E-011	1	0.000000E+000
1	37.59075139	1.946256E-011	6.092555E-012	0	0.000000E+000
1	37.59076905	6.092555E-012	1.946256E-011	1	0.000000E+000
1	37.59092385	1.946256E-011	6.092555E-012	0	0.000000E+000
1	37.59093355	6.092555E-012	1.946256E-011	1	0.000000E+000
1	37.59102884	1.946256E-011	6.092555E-012	0	0.000000E+000
1	37.59110161	6.092555E-012	1.946256E-011	1	0.000000E+000
1	37.59144388	1.946256E-011	6.092555E-012	0	0.000000E+000
1	37.59145268	6.092555E-012	1.946256E-011	1	0.000000E+000
1	37.59165033	1.946256E-011	6.092555E-012	0	0.000000E+000
1	37.59168092	6.092555E-012	1.946256E-011	1	0.000000E+000
1	37.59175546	1.946256E-011	6.092555E-012	0	0.000000E+000
1	37.59178107	6.092555E-012	1.946256E-011	1	0.000000E+000
1	37.59189981	1.946256E-011	6.092555E-012	0	0.000000E+000
1	37.59191395	6.092555E-012	1.946256E-011	1	0.000000E+000
1	37.59200695	1.946256E-011	6.092555E-012	0	0.000000E+000
1	37.59208739	6.092555E-012	1.946256E-011	1	0.000000E+000
1	37.59217441	1.946256E-011	6.092555E-012	0	0.000000E+000
1	37.59219061	6.092555E-012	1.946256E-011	1	0.000000E+000
1	37.59227617	1.946256E-011	6.092555E-012	0	0.000000E+000
1	37.59231718	6.092555E-012	1.946256E-011	1	0.000000E+000
1	37.59251594	1.946256E-011	6.092555E-012	0	0.000000E+000
1	37.59252999	6.092555E-012	1.946256E-011	1	0.000000E+000
1	37.59258719	1.946256E-011	6.092555E-012	0	0.000000E+000
1	37.59260081	6.092555E-012	1.946256E-011	1	0.000000E+000
1	37.59304543	1.946256E-011	6.092555E-012	0	0.000000E+000
1	37.59306160	6.092555E-012	1.946256E-011	1	0.000000E+000
1	37.59310157	1.946256E-011	6.092555E-012	0	0.000000E+000
1	37.59322427	6.092555E-012	1.946256E-011	1	0.000000E+000
1	37.59334425	1.946256E-011	6.092555E-012	0	0.000000E+000
1	37.59339185	6.092555E-012	1.946256E-011	1	0.000000E+000
1	37.59346364	1.946256E-011	6.092555E-012	0	0.000000E+000
1	37.59347049	6.092555E-012	1.946256E-011	1	0.000000E+000
1	37.59385216	1.946256E-011	6.092555E-012	0	0.000000E+000
1	37.59389368	6.092555E-012	1.946256E-011	1	0.000000E+000
1	37.59409538	1.946256E-011	6.092555E-012	0	0.000000E+000
1	37.59410089	6.092555E-012	1.946256E-011	1	0.000000E+000
1	37.59430479	1.946256E-011	6.092555E-012	0	0.000000E+000
1	37.59433598	6.092555E-012	1.946256E-011	1	0.000000E+000
1	37.59469984	1.946256E-011	6.092555E-012	0	0.000000E+000
1	37.59471947	6.092555E-012	1.946256E-011	1	0.000000E+000
1	37.59476388	1.946256E-011	6.092555E-012	0	0.000000E+000
1	37.59482811	6.092555E-012	1.946256E-011	1	0.000000E+000
1	37.59515531	1.946256E-011	6.092555E-012	0	0.000000E+000
1	37.59519544	6.092555E-012	1.946256E-011	1	0.000000E+000
1	37.59535227	1.946256E-011	6.092555E-012	0	0.000000E+000
1	37.59537640	6.092555E-012	1.946256E-011	1	0.000000E+000
1	37.59541895	1.946256E-011	6.092555E-012	0	0.000000E+000
1	37.59553832	6.092555E-012	1.946256E-011	1	0.000000E+000
1	37.59582501	1.946256E-011	6.092555E-012	0	0.000000E+000
1	37.59587324	6.092555E-012	1.946256E-011	1	0.000000E+000
1	37.59599098	1.946256E-011	6.092555E-012	0	0.000000E+000
1	37.59599907	6.092555E-012	1.946256E-011	1	0.000000E+000
1	37.59612301	1.946256E-011	6.092555E-012	0	0.000000E+000
1	37.59618244	6.092555E-012	1.946256E-011	1	0.000000E+000
1	37.59639020	1.946256E-011	6.092555E-012	0	0.000000E+000
1	37.59643147	6.092555E-012	1.946256E-011	1	0.000000E+000
1	37.59646944	1.946256E-011	6.092555E-012	0	0.000000E+000
1	37.59650093	6.092555E-012	1.946256E-011	1	0.000000E+000
1	37.59658064	1.946256E-011	6.092555E-012	0	0.000000E+000
1	37.59659496	6.092555E-012	1.946256E-011	1	0.000000E+000
1	37.59665515	1.946256E-011	6.092555E-012	0	0.000000E+000
1	37.59667603	6.092555E-012	1.946256E-011	1	0.000000E+000
1	37.59684761	1.946256E-011	6.092555E-012	0	0.000000E+000
1	37.59691863	6.092555E-012	1.946256E-011	1	0.000000E+000
1	37.59703513	1.946256E-011	6.092555E-012	0	0.000000E+000
1	37.59705831	6.092555E-012	1.946256E-011	1	0.000000E+000
1	37.59714503	1.946256E-011	6.092555E-012	0	0.000000E+000
1	37.59728821	6.092555E-012	1.946256E-011	1	0.000000E+000
1	37.59750117	1.946256E-011	6.092555E-012	0	0.000000E+000
1	37.59759908	6.092555E-012	1.946256E-011	1	0.000000E+000
1	37.59771975	1.946256E-011	6.092555E-012	0	0.000000E+000
1	37.59781510	6.092555E-012	1.946256E-011	1	0.000000E+000
1	37.59786717	1.946256E-011	6.092555E-012	0	0.000000E+000
1	37.59791946	6.092555E-012	1.946256E-011	1	0.000000E+000
1	37.59794792	1.946256E-011	6.092555E-012	0	0.000000E+000
1	37.59798195	6.092555E-012	1.946256E-011	1	0.000000E+000
1	37.59877918	1.946256E-011	6.092555E-012	0	0.000000E+000
1	37.59880532	6.092555E-012	1.946256E-011	1	0.000000E+000
1	37.59882089	1.946256E-011	6.092555E-012	0	0.000000E+000
1	37.59893649	6.092555E-012	1.946256E-011	1	0.000000E+000
1	37.59902891	1.946256E-011	6.092555E-012	0	0.000000E+000
1	37.59918257	6.092555E-012	1.946256E-011	1	0.000000E+000
1	37.59943380	1.946256E-011	6.092555E-012	0	0.000000E+000
1	37.59948511	6.092555E-012	1.946256E-011	1	0.000000E+000
1	37.59953900	1.946256E-011	6.092555E-012	0	0.000000E+000
1	37.59958612	6.092555E-012	1.946256E-011	1	0.000000E+000
1	37.59964045	1.946256E-011	6.092555E-012	0	0.000000E+000
1	37.59967398	6.092555E-012	1.946256E-011	1	0.000000E+000
1	37.59970838	1.946256E-011	6.092555E-012	0	0.000000E+000
1	37.59971315	6.092555E-012	1.946256E-011	1	0.000000E+000
1	37.59977937	1.946256E-011	6.092555E-012	0	0.000000E+000
1	37.59980611	6.092555E-012	1.946256E-011	1	0.000000E+000
1	37.60057828	1.946256E-011	6.092555E-012	0	0.000000E+000
1	37.60130053	6.092555E-012	1.946256E-011	1	0.000000E+000
1	37.60136269	1.946256E-011	6.092555E-012	0	0.000000E+000
1	37.60137301	6.092555E-012	1.946256E-011	1	0.000000E+000
1	37.60172248	1.946256E-011	6.092555E-012	0	0.000000E+000
1	37.60172865	6.092555E-012	1.946256E-011	1	0.000000E+000
1	37.60201717	1.946256E-011	6.092555E-012	0	0.000000E+000
1	37.60209874	6.092555E-012	1.946256E-011	1	0.000000E+000
1	37.60217908	1.946256E-011	6.092555E-012	0	0.000000E+000
1	37.60220711	6.092555E-012	1.946256E-011	1	0.000000E+000
1	37.60262089	1.946256E-011	6.092555E-012	0	0.000000E+000
1	37.60266343	6.092555E-012	1.946256E-011	1	0.000000E+000
1	37.60309009	1.946256E-011	6.092555E-012	0	0.000000E+000
1	37.60313372	6.092555E-012	1.946256E-011	1	0.000000E+000
1	37.60327282	1.946256E-011	6.092555E-012	0	0.000000E+000
1	37.60330914	6.092555E-012	1.946256E-011	1	0.000000E+000
1	37.60337281	1.946256E-011	6.092555E-012	0	0.000000E+000
1	37.60340894	6.092555E-012	1.946256E-011	1	0.000000E+000
1	37.60345444	1.946256E-011	6.092555E-012	0	0.000000E+000
1	37.60348536	6.092555E-012	1.946256E-011	1	0.000000E+000
1	37.60370198	1.946256E-011	6.092555E-012	0	0.000000E+000
1	37.60371698	6.092555E-012	1.946256E-011	1	0.000000E+000
1	37.60382384	1.946256E-011	6.092555E-012	0	0.000000E+000
1	37.60427645	6.092555E-012	1.946256E-011	1	0.000000E+000
1	37.60429723	1.946256E-011	6.092555E-012	0	0.000000E+000
1	37.60432801	6.092555E-012	1.946256E-011	1	0.000000E+000
1	37.60438237	1.946256E-011	6.092555E-012	0	0.000000E+000
1	37.60443409	6.092555E-012	1.946256E-011	1	0.000000E+000
1	37.60453417	1.946256E-011	6.092555E-012	0	0.000000E+000
1	37.60457034	6.092555E-012	1.946256E-011	1	0.000000E+000
1	37.60464346	1.946256E-011	6.092555E-012	0	0.000000E+000
1	37.60468338	6.092555E-012	1.946256E-011	1	0.000000E+000
1	37.60500748	1.946256E-011	6.092555E-012	0	0.000000E+000
1	37.60520524	6.092555E-012	1.946256E-011	1	0.000000E+000
1	37.60536168	1.946256E-011	6.092555E-012	0	0.000000E+000
1	37.60547576	6.092555E-012	1.946256E-011	1	0.000000E+000
1	37.60555981	1.946256E-011	6.092555E-012	0	0.000000E+000
1	37.60559132	6.092555E-012	1.946256E-011	1	0.000000E+000
1	37.60628302	1.946256E-011	6.092555E-012	0	0.000000E+000
1	37.60631064	6.092555E-012	1.946256E-011	1	0.000000E+000
1	37.60633586	1.946256E-011	6.092555E-012	0	0.000000E+000
1	37.60648405	6.092555E-012	1.946256E-011	1	0.000000E+000
1	37.60668319	1.946256E-011	6.092555E-012	0	0.000000E+000
1	37.60675000	6.092555E-012	1.946256E-011	1	0.000000E+000
1	37.60687194	1.946256E-011	6.092555E-012	0	0.000000E+000
1	37.60691030	6.092555E-012	1.946256E-011	1	0.000000E+000
1	37.60712124	1.946256E-011	6.092555E-012	0	0.000000E+000
1	37.60713903	6.092555E-012	1.946256E-011	1	0.000000E+000
1	37.60716385	1.946256E-011	6.092555E-012	0	0.000000E+000
1	37.60718519	6.092555E-012	1.946256E-011	1	0.000000E+000
1	37.60736046	1.946256E-011	6.092555E-012	0	0.000000E+000
1	37.60737866	6.092555E-012	1.946256E-011	1	0.000000E+000
1	37.60746102	1.946256E-011	6.092555E-012	0	0.000000E+000
1	37.60748646	6.092555E-012	1.946256E-011	1	0.000000E+000
1	37.60751016	1.946256E-011	6.092555E-012	0	0.000000E+000
1	37.60755831	6.092555E-012	1.946256E-011	1	0.000000E+000
1	37.60765801	1.946256E-011	6.092555E-012	0	0.000000E+000
1	37.60789835	6.092555E-012	1.946256E-011	1	0.000000E+000
1	37.60804098	1.946256E-011	6.092555E-012	0	0.000000E+000
1	37.60815254	6.092555E-012	1.946256E-011	1	0.000000E+000
1	37.60843970	1.946256E-011	6.092555E-012	0	0.000000E+000
1	37.60845543	6.092555E-012	1.946256E-011	1	0.000000E+000
1	37.60858914	1.946256E-011	6.092555E-012	0	0.000000E+000
1	37.60859328	6.092555E-012	1.946256E-011	1	0.000000E+000
1	37.60884850	1.946256E-011	6.092555E-012	0	0.000000E+000
1	37.60888056	6.092555E-012	1.946256E-011	1	0.000000E+000
1	37.60906943	1.946256E-011	6.092555E-012	0	0.000000E+000
1	37.60911593	6.092555E-012	1.946256E-011	1	0.000000E+000
1	37.60924437	1.946256E-011	6.092555E-012	0	0.000000E+000
1	37.60928790	6.092555E-012	1.946256E-011	1	0.000000E+000
1	37.60934450	1.946256E-011	6.092555E-012	0	0.000000E+000
1	37.60937575	6.092555E-012	1.946256E-011	1	0.000000E+000
1	37.60948286	1.946256E-011	6.092555E-012	0	0.000000E+000
1	37.60948909	6.092555E-012	1.946256E-011	1	0.000000E+000
1	37.61002681	1.946256E-011	6.092555E-012	0	0.000000E+000
1	37.61003702	6.092555E-012	1.946256E-011	1	0.000000E+000
1	37.61007804	1.946256E-011	6.092555E-012	0	0.000000E+000
1	37.61014124	6.092555E-012	1.946256E-011	1	0.000000E+000
1	37.61022782	1.946256E-011	6.092555E-012	0	0.000000E+000
1	37.61024495	6.092555E-012	1.946256E-011	1	0.000000E+000
1	37.61027916	1.946256E-011	6.092555E-012	0	0.000000E+000
1	37.61033757	6.092555E-012	1.946256E-011	1	0.000000E+000
1	37.61051701	1.946256E-011	6.092555E-012	0	0.000000E+000
1	37.61052557	6.092555E-012	1.946256E-011	1	0.000000E+000
1	37.61057910	1.946256E-011	6.092555E-012	0	0.000000E+000
1	37.61061698	6.092555E-012	1.946256E-011	1	0.000000E+000
1	37.61070788	1.946256E-011	6.092555E-012	0	0.000000E+000
1	37.61074215	6.092555E-012	1.946256E-011	1	0.000000E+000
1	37.61084597	1.946256E-011	6.092555E-012	0	0.000000E+000
1	37.61086402	6.092555E-012	1.946256E-011	1	0.000000E+000
1	37.61111904	1.946256E-011	6.092555E-012	0	0.000000E+000
1	37.61116230	6.092555E-012	1.946256E-011	1	0.000000E+000
1	37.61152513	1.946256E-011	6.092555E-012	0	0.000000E+000
1	37.61156237	6.092555E-012	1.946256E-011	1	0.000000E+000
1	37.61158026	1.946256E-011	6.092555E-012	0	0.000000E+000
1	37.61163431	6.092555E-012	1.946256E-011	1	0.000000E+000
1	37.61199493	1.946256E-011	6.092555E-012	0	0.000000E+000
1	37.61201423	6.092555E-012	1.946256E-011	1	0.000000E+000
1	37.61212651	1.946256E-011	6.092555E-012	0	0.000000E+000
1	37.61213260	6.092555E-012	1.946256E-011	1	0.000000E+000
1	37.61231195	1.946256E-011	6.092555E-012	0	0.000000E+000
1	37.61235406	6.092555E-012	1.946256E-011	1	0.000000E+000
1	37.61262241	1.946256E-011	6.092555E-012	0	0.000000E+000
1	37.61266845	6.092555E-012	1.946256E-011	1	0.000000E+000
1	37.61280429	1.946256E-011	6.092555E-012	0	0.000000E+000
1	37.61285053	6.092555E-012	1.946256E-011	1	0.000000E+000
1	37.61301279	1.946256E-011	6.092555E-012	0	0.000000E+000
1	37.61309034	6.092555E-012	1.946256E-011	1	0.000000E+000
1	37.61312245	1.946256E-011	6.092555E-012	0	0.000000E+000
1	37.61330363	6.092555E-012	1.946256E-011	1	0.000000E+000
1	37.61334454	1.946256E-011	6.092555E-012	0	0.000000E+000
1	37.61336866	6.092555E-012	1.946256E-011	1	0.000000E+000
1	37.61379605	1.946256E-011	6.092555E-012	0	0.000000E+000
1	37.61384205	6.092555E-012	1.946256E-011	1	0.000000E+000
1	37.61442647	1.946256E-011	6.092555E-012	0	0.000000E+000
1	37.61445564	6.092555E-012	1.946256E-011	1	0.000000E+000
1	37.61481882	1.946256E-011	6.092555E-012	0	0.000000E+000
1	37.61487291	6.092555E-012	1.946256E-011	1	0.000000E+000
1	37.61488186	1.946256E-011	6.092555E-012	0	0.000000E+000
1	37.61490674	6.092555E-012	1.946256E-011	1	0.000000E+000
1	37.61494599	1.946256E-011	6.092555E-012	0	0.000000E+000
1	37.61500215	6.092555E-012	1.946256E-011	1	0.000000E+000
1	37.61503823	1.946256E-011	6.092555E-012	0	0.000000E+000
1	37.61507454	6.092555E-012	1.946256E-011	1	0.000000E+000
1	37.61517445	1.946256E-011	6.092555E-012	0	0.000000E+000
1	37.61524405	6.092555E-012	1.946256E-011	1	0.000000E+000
1	37.61610243	1.946256E-011	6.092555E-012	0	0.000000E+000
1	37.61614664	6.092555E-012	1.946256E-011	1	0.000000E+000
1	37.61645112	1.946256E-011	6.092555E-012	0	0.000000E+000
1	37.61647994	6.092555E-012	1.946256E-011	1	0.000000E+000
1	37.61692056	1.946256E-011	6.092555E-012	0	0.000000E+000
1	37.61694422	6.092555E-012	1.946256E-011	1	0.000000E+000
1	37.61708801	1.946256E-011	6.092555E-012	0	0.000000E+000
1	37.61710821	6.092555E-012	1.946256E-011	1	0.000000E+000
1	37.61725122	1.946256E-011	6.092555E-012	0	0.000000E+000
1	37.61727099	6.092555E-012	1.946256E-011	1	0.000000E+000
1	37.61748615	1.946256E-011	6.092555E-012	0	0.000000E+000
1	37.61749752	6.092555E-012	1.946256E-011	1	0.000000E+000
1	37.61761280	1.946256E-011	6.092555E-012	0	0.000000E+000
1	37.61764231	6.092555E-012	1.946256E-011	1	0.000000E+000
1	37.61786643	1.946256E-011	6.092555E-012	0	0.000000E+000
1	37.61789804	6.092555E-012	1.946256E-011	1	0.000000E+000
1	37.61809209	1.946256E-011	6.092555E-012	0	0.000000E+000
1	37.61819009	6.092555E-012	1.946256E-011	1	0.000000E+000
1	37.61821694	1.946256E-011	6.092555E-012	0	0.000000E+000
1	37.61824473	6.092555E-012	1.946256E-011	1	0.000000E+000
1	37.61837363	1.946256E-011	6.092555E-012	0	0.000000E+000
1	37.61839492	6.092555E-012	1.946256E-011	1	0.000000E+000
1	37.61840491	1.946256E-011	6.092555E-012	0	0.000000E+000
1	37.61842298	6.092555E-012	1.946256E-011	1	0.000000E+000
1	37.61860120	1.946256E-011	6.092555E-012	0	0.000000E+000
1	37.61863489	6.092555E-012	1.946256E-011	1	0.000000E+000
1	37.61872310	1.946256E-011	6.092555E-012	0	0.000000E+000
1	37.61882407	6.092555E-012	1.946256E-011	1	0.000000E+000
1	37.61891414	1.946256E-011	6.092555E-012	0	0.000000E+000
1	37.61903781	6.092555E-012	1.946256E-011	1	0.000000E+000
1	37.61924986	1.946256E-011	6.092555E-012	0	0.000000E+000
1	37.61925944	6.092555E-012	1.946256E-011	1	0.000000E+000
1	37.61927133	1.946256E-011	6.092555E-012	0	0.000000E+000
1	37.61931170	6.092555E-012	1.946256E-011	1	0.000000E+000
1	37.61933240	1.946256E-011	6.092555E-012	0	0.000000E+000
1	37.61957056	6.092555E-012	1.946256E-011	1	0.000000E+000
1	37.61971084	1.946256E-011	6.092555E-012	0	0.000000E+000
1	37.61972013	6.092555E-012	1.946256E-011	1	0.000000E+000
1	37.61976120	1.946256E-011	6.092555E-012	0	0.000000E+000
1	37.61980118	6.092555E-012	1.946256E-011	1	0.000000E+000
1	37.61989195	1.946256E-011	6.092555E-012	0	0.000000E+000
1	37.61990498	6.092555E-012	1.946256E-011	1	0.000000E+000
1	37.61996672	1.946256E-011	6.092555E-012	0	0.000000E+000
1	37.61996725	6.092555E-012	1.946256E-011	1	0.000000E+000
1	37.62016480	1.946256E-011	6.092555E-012	0	0.000000E+000
1	37.62026070	6.092555E-012	1.946256E-011	1	0.000000E+000
1	37.62028622	1.946256E-011	6.092555E-012	0	0.000000E+000
1	37.62029809	6.092555E-012	1.946256E-011	1	0.000000E+000
1	37.62046289	1.946256E-011	6.092555E-012	0	0.000000E+000
1	37.62071979	6.092555E-012	1.946256E-011	1	0.000000E+000
1	37.62098822	1.946256E-011	6.092555E-012	0	0.000000E+000
1	37.62140501	6.092555E-012	1.946256E-011	1	0.000000E+000
1	37.62194643	1.946256E-011	6.092555E-012	0	0.000000E+000
1	37.62197944	6.092555E-012	1.946256E-011	1	0.000000E+000
1	37.62227368	1.946256E-011	6.092555E-012	0	0.000000E+000
1	37.62235931	6.092555E-012	1.946256E-011	1	0.000000E+000
1	37.62236837	1.946256E-011	6.092555E-012	0	0.000000E+000
1	37.62237255	6.092555E-012	1.946256E-011	1	0.000000E+000
1	37.62272115	1.946256E-011	6.092555E-012	0	0.000000E+000
1	37.62274841	6.092555E-012	1.946256E-011	1	0.000000E+000
1	37.62285523	1.946256E-011	6.092555E-012	0	0.000000E+000
1	37.62286424	6.092555E-012	1.946256E-011	1	0.000000E+000
1	37.62294274	1.946256E-011	6.092555E-012	0	0.000000E+000
1	37.62296432	6.092555E-012	1.946256E-011	1	0.000000E+000
1	37.62299119	1.946256E-011	6.092555E-012	0	0.000000E+000
1	37.62301428	6.092555E-012	1.946256E-011	1	0.000000E+000
1	37.62338090	1.946256E-011	6.092555E-012	0	0.000000E+000
1	37.62339873	6.092555E-012	1.946256E-011	1	0.000000E+000
1	37.62358339	1.946256E-011	6.092555E-012	0	0.000000E+000
1	37.62365197	6.092555E-012	1.946256E-011	1	0.000000E+000
1	37.62374954	1.946256E-011	6.092555E-012	0	0.000000E+000
1	37.62379698	6.092555E-012	1.946256E-011	1	0.000000E+000
1	37.62400630	1.946256E-011	6.092555E-012	0	0.000000E+000
1	37.62404060	6.092555E-012	1.946256E-011	1	0.000000E+000
1	37.62419907	1.946256E-011	6.092555E-012	0	0.000000E+000
1	37.62424880	6.092555E-012	1.946256E-011	1	0.000000E+000
1	37.62452721	1.946256E-011	6.092555E-012	0	0.000000E+000
1	37.62453665	6.092555E-012	1.946256E-011	1	0.000000E+000
1	37.62486651	1.946256E-011	6.092555E-012	0	0.000000E+000
1	37.62489089	6.092555E-012	1.946256E-011	1	0.000000E+000
1	37.62516385	1.946256E-011	6.092555E-012	0	0.000000E+000
1	37.62520701	6.092555E-012	1.946256E-011	1	0.000000E+000
1	37.62533795	1.946256E-011	6.092555E-012	0	0.000000E+000
1	37.62536326	6.092555E-012	1.946256E-011	1	0.000000E+000
1	37.62584472	1.946256E-011	6.092555E-012	0	0.000000E+000
1	37.62587931	6.092555E-012	1.946256E-011	1	0.000000E+000
1	37.62674968	1.946256E-011	6.092555E-012	0	0.000000E+000
1	37.62675805	6.092555E-012	1.946256E-011	1	0.000000E+000
1	37.62702528	1.946256E-011	6.092555E-012	0	0.000000E+000
1	37.62707684	6.092555E-012	1.946256E-011	1	0.000000E+000
1	37.62728654	1.946256E-011	6.092555E-012	0	0.000000E+000
1	37.62730906	6.092555E-012	1.946256E-011	1	0.000000E+000
1	37.62736192	1.946256E-011	6.092555E-012	0	0.000000E+000
1	37.62738195	6.092555E-012	1.946256E-011	1	0.000000E+000
1	37.62743029	1.946256E-011	6.092555E-012	0	0.000000E+000
1	37.62743353	6.092555E-012	1.946256E-011	1	0.000000E+000
1	37.62763675	1.946256E-011	6.092555E-012	0	0.000000E+000
1	37.62767677	6.092555E-012	1.946256E-011	1	0.000000E+000
1	37.62771963	1.946256E-011	6.092555E-012	0	0.000000E+000
1	37.62774552	6.092555E-012	1.946256E-011	1	0.000000E+000
1	37.62779537	1.946256E-011	6.092555E-012	0	0.000000E+000
1	37.62781057	6.092555E-012	1.946256E-011	1	0.000000E+000
1	37.62788515	1.946256E-011	6.092555E-012	0	0.000000E+000
1	37.62789886	6.092555E-012	1.946256E-011	1	0.000000E+000
1	37.62858488	1.946256E-011	6.092555E-012	0	0.000000E+000
1	37.62861332	6.092555E-012	1.946256E-011	1	0.000000E+000
1	37.62897250	1.946256E-011	6.092555E-012	0	0.000000E+000
1	37.62903245	6.092555E-012	1.946256E-011	1	0.000000E+000
1	37.62933853	1.946256E-011	6.092555E-012	0	0.000000E+000
1	37.62938492	6.092555E-012	1.946256E-011	1	0.000000E+000
1	37.62958759	1.946256E-011	6.092555E-012	0	0.000000E+000
1	37.62962067	6.092555E-012	1.946256E-011	1	0.000000E+000
1	37.62970506	1.946256E-011	6.092555E-012	0	0.000000E+000
1	37.62972786	6.092555E-012	1.946256E-011	1	0.000000E+000
1	37.63010043	1.946256E-011	6.092555E-012	0	0.000000E+000
1	37.63012209	6.092555E-012	1.946256E-011	1	0.000000E+000
1	37.63020354	1.946256E-011	6.092555E-012	0	0.000000E+000
1	37.63034108	6.092555E-012	1.946256E-011	1	0.000000E+000
1	37.63056739	1.946256E-011	6.092555E-012	0	0.000000E+000
1	37.63072971	6.092555E-012	1.946256E-011	1	0.000000E+000
1	37.63092412	1.946256E-011	6.092555E-012	0	0.000000E+000
1	37.63095413	6.092555E-012	1.946256E-011	1	0.000000E+000
1	37.63107758	1.946256E-011	6.092555E-012	0	0.000000E+000
1	37.63109616	6.092555E-012	1.946256E-011	1	0.000000E+000
1	37.63140212	1.946256E-011	6.092555E-012	0	0.000000E+000
1	37.63141313	6.092555E-012	1.946256E-011	1	0.000000E+000
1	37.63169447	1.946256E-011	6.092555E-012	0	0.000000E+000
1	37.63179506	6.092555E-012	1.946256E-011	1	0.000000E+000
1	37.63182776	1.946256E-011	6.092555E-012	0	0.000000E+000
1	37.63184590	6.092555E-012	1.946256E-011	1	0.000000E+000
1	37.63216166	1.946256E-011	6.092555E-012	0	0.000000E+000
1	37.63218414	6.092555E-012	1.946256E-011	1	0.000000E+000
1	37.63249499	1.946256E-011	6.092555E-012	0	0.000000E+000
1	37.63252081	6.092555E-012	1.946256E-011	1	0.000000E+000
1	37.63261145	1.946256E-011	6.092555E-012	0	0.000000E+000
1	37.63261937	6.092555E-012	1.946256E-011	1	0.000000E+000
1	37.63263996	1.946256E-011	6.092555E-012	0	0.000000E+000
1	37.63267832	6.092555E-012	1.946256E-011	1	0.000000E+000
1	37.63295187	1.946256E-011	6.092555E-012	0	0.000000E+000
1	37.63298355	6.092555E-012	1.946256E-011	1	0.000000E+000
1	37.63308012	1.946256E-011	6.092555E-012	0	0.000000E+000
1	37.63310675	6.092555E-012	1.946256E-011	1	0.000000E+000
1	37.63358734	1.946256E-011	6.092555E-012	0	0.000000E+000
1	37.63360346	6.092555E-012	1.946256E-011	1	0.000000E+000
1	37.63365296	1.946256E-011	6.092555E-012	0	0.000000E+000
1	37.63371529	6.092555E-012	1.946256E-011	1	0.000000E+000
1	37.63407577	1.946256E-011	6.092555E-012	0	0.000000E+000
1	37.63412219	6.092555E-012	1.946256E-011	1	0.000000E+000
1	37.63422704	1.946256E-011	6.092555E-012	0	0.000000E+000
1	37.67436560	6.092555E-012	1.946256E-011	1	0.000000E+000
1	37.67473100	1.946256E-011	6.092555E-012	0	0.000000E+000
1	37.67475603	6.092555E-012	1.946256E-011	1	0.000000E+000
1	37.67527512	1.946256E-011	6.092555E-012	0	0.000000E+000
1	37.67531077	6.092555E-012	1.946256E-011	1	0.000000E+000
1	37.67544355	1.946256E-011	6.092555E-012	0	0.000000E+000
1	37.67550963	6.092555E-012	1.946256E-011	1	0.000000E+000
1	37.67568663	1.946256E-011	6.092555E-012	0	0.000000E+000
1	37.67572461	6.092555E-012	1.946256E-011	1	0.000000E+000
1	37.67584718	1.946256E-011	6.092555E-012	0	0.000000E+000
1	37.67590310	6.092555E-012	1.946256E-011	1	0.000000E+000
1	37.67611661	1.946256E-011	6.092555E-012	0	0.000000E+000
1	37.67612835	6.092555E-012	1.946256E-011	1	0.000000E+000
1	37.67615974	1.946256E-011	6.092555E-012	0	0.000000E+000
1	37.67618164	6.092555E-012	1.946256E-011	1	0.000000E+000
1	37.67638676	1.946256E-011	6.092555E-012	0	0.000000E+000
1	37.67657409	6.092555E-012	1.946256E-011	1	0.000000E+000
1	37.67694469	1.946256E-011	6.092555E-012	0	0.000000E+000
1	37.67699571	6.092555E-012	1.946256E-011	1	0.000000E+000
1	37.67709448	1.946256E-011	6.092555E-012	0	0.000000E+000
1	37.67715864	6.092555E-012	1.946256E-011	1	0.000000E+000
1	37.67721985	1.946256E-011	6.092555E-012	0	0.000000E+000
1	37.67728152	6.092555E-012	1.946256E-011	1	0.000000E+000
1	37.67736055	1.946256E-011	6.092555E-012	0	0.000000E+000
1	37.67738497	6.092555E-012	1.946256E-011	1	0.000000E+000
1	37.67784559	1.946256E-011	6.092555E-012	0	0.000000E+000
1	37.67786246	6.092555E-012	1.946256E-011	1	0.000000E+000
1	37.67795533	1.946256E-011	6.092555E-012	0	0.000000E+000
1	37.67797685	6.092555E-012	1.946256E-011	1	0.000000E+000
1	37.67834657	1.946256E-011	6.092555E-012	0	0.000000E+000
1	37.67837405	6.092555E-012	1.946256E-011	1	0.000000E+000
1	37.67843216	1.946256E-011	6.092555E-012	0	0.000000E+000
1	37.67847988	6.092555E-012	1.946256E-011	1	0.000000E+000
1	37.67859504	1.946256E-011	6.092555E-012	0	0.000000E+000
1	37.67889057	6.092555E-012	1.946256E-011	1	0.000000E+000
1	37.67895957	1.946256E-011	6.092555E-012	0	0.000000E+000
1	37.67897558	6.092555E-012	1.946256E-011	1	0.000000E+000
1	37.67978610	1.946256E-011	6.092555E-012	0	0.000000E+000
1	37.67980093	6.092555E-012	1.946256E-011	1	0.000000E+000
1	37.67985625	1.946256E-011	6.092555E-012	0	0.000000E+000
1	37.67992978	6.092555E-012	1.946256E-011	1	0.000000E+000
1	37.68006947	1.946256E-011	6.092555E-012	0	0.000000E+000
1	37.68011382	6.092555E-012	1.946256E-011	1	0.000000E+000
1	37.68019524	1.946256E-011	6.092555E-012	0	0.000000E+000
1	37.68023702	6.092555E-012	1.946256E-011	1	0.000000E+000
1	37.68044032	1.946256E-011	6.092555E-012	0	0.000000E+000
1	37.68049031	6.092555E-012	1.946256E-011	1	0.000000E+000
1	37.68057652	1.946256E-011	6.092555E-012	0	0.000000E+000
1	37.68061403	6.092555E-012	1.946256E-011	1	0.000000E+000
1	37.68109272	1.946256E-011	6.092555E-012	0	0.000000E+000
1	37.68118180	6.092555E-012	1.946256E-011	1	0.000000E+000
1	37.68171802	1.946256E-011	6.092555E-012	0	0.000000E+000
1	37.68179398	6.092555E-012	1.946256E-011	1	0.000000E+000
1	37.68180735	1.946256E-011	6.092555E-012	0	0.000000E+000
1	37.68182790	6.092555E-012	1.946256E-011	1	0.000000E+000
1	37.68197250	1.946256E-011	6.092555E-012	0	0.000000E+000
1	37.68199653	6.092555E-012	1.946256E-011	1	0.000000E+000
1	37.68217155	1.946256E-011	6.092555E-012	0	0.000000E+000
1	37.68219430	6.092555E-012	1.946256E-011	1	0.000000E+000
1	37.68223335	1.946256E-011	6.092555E-012	0	0.000000E+000
1	37.68226549	6.092555E-012	1.946256E-011	1	0.000000E+000
1	37.68235845	1.946256E-011	6.092555E-012	0	0.000000E+000
1	37.68263287	6.092555E-012	1.946256E-011	1	0.000000E+000
1	37.68275940	1.946256E-011	6.092555E-012	0	0.000000E+000
1	37.68278307	6.092555E-012	1.946256E-011	1	0.000000E+000
1	37.68285143	1.946256E-011	6.092555E-012	0	0.000000E+000
1	37.68287777	6.092555E-012	1.946256E-011	1	0.000000E+000
1	37.68290328	1.946256E-011	6.092555E-012	0	0.000000E+000
1	37.68298428	6.092555E-012	1.946256E-011	1	0.000000E+000
1	37.68320598	1.946256E-011	6.092555E-012	0	0.000000E+000
1	37.68324567	6.092555E-012	1.946256E-011	1	0.000000E+000
1	37.68336461	1.946256E-011	6.092555E-012	0	0.000000E+000
1	37.68337914	6.092555E-012	1.946256E-011	1	0.000000E+000
1	37.68359460	1.946256E-011	6.092555E-012	0	0.000000E+000
1	37.68365389	6.092555E-012	1.946256E-011	1	0.000000E+000
1	37.68369086	1.946256E-011	6.092555E-012	0	0.000000E+000
1	37.68371542	6.092555E-012	1.946256E-011	1	0.000000E+000
1	37.68372071	1.946256E-011	6.092555E-012	0	0.000000E+000
1	37.68375475	6.092555E-012	1.946256E-011	1	0.000000E+000
1	37.68386260	1.946256E-011	6.092555E-012	0	0.000000E+000
1	37.68388647	6.092555E-012	1.946256E-011	1	0.000000E+000
1	37.68398853	1.946256E-011	6.092555E-012	0	0.000000E+000
1	37.68400360	6.092555E-012	1.946256E-011	1	0.000000E+000
1	37.68439478	1.946256E-011	6.092555E-012	0	0.000000E+000
1	37.68442078	6.092555E-012	1.946256E-011	1	0.000000E+000
1	37.68458313	1.946256E-011	6.092555E-012	0	0.000000E+000
1	37.68460118	6.092555E-012	1.946256E-011	1	0.000000E+000
1	37.68465177	1.946256E-011	6.092555E-012	0	0.000000E+000
1	37.68468519	6.092555E-012	1.946256E-011	1	0.000000E+000
1	37.68472403	1.946256E-011	6.092555E-012	0	0.000000E+000
1	37.68473159	6.092555E-012	1.946256E-011	1	0.000000E+000
1	37.68490589	1.946256E-011	6.092555E-012	0	0.000000E+000
1	37.68506894	6.092555E-012	1.946256E-011	1	0.000000E+000
1	37.68524416	1.946256E-011	6.092555E-012	0	0.000000E+000
1	37.68533012	6.092555E-012	1.946256E-011	1	0.000000E+000
1	37.68533843	1.946256E-011	6.092555E-012	0	0.000000E+000
1	37.68538946	6.092555E-012	1.946256E-011	1	0.000000E+000
1	37.68545424	1.946256E-011	6.092555E-012	0	0.000000E+000
1	37.68549137	6.092555E-012	1.946256E-011	1	0.000000E+000
1	37.68561316	1.946256E-011	6.092555E-012	0	0.000000E+000
1	37.68561687	6.092555E-012	1.946256E-011	1	0.000000E+000
1	37.68565300	1.946256E-011	6.092555E-012	0	0.000000E+000
1	37.68567357	6.092555E-012	1.946256E-011	1	0.000000E+000
1	37.68646083	1.946256E-011	6.092555E-012	0	0.000000E+000
1	37.68652566	6.092555E-012	1.946256E-011	1	0.000000E+000
1	37.68664887	1.946256E-011	6.092555E-012	0	0.000000E+000
1	37.68667745	6.092555E-012	1.946256E-011	1	0.000000E+000
1	37.68701651	1.946256E-011	6.092555E-012	0	0.000000E+000
1	37.68704542	6.092555E-012	1.946256E-011	1	0.000000E+000
1	37.68706288	1.946256E-011	6.092555E-012	0	0.000000E+000
1	37.68708999	6.092555E-012	1.946256E-011	1	0.000000E+000
1	37.68712602	1.946256E-011	6.092555E-012	0	0.000000E+000
1	37.68717651	6.092555E-012	1.946256E-011	1	0.000000E+000
1	37.68767448	1.946256E-011	6.092555E-012	0	0.000000E+000
1	37.68770132	6.092555E-012	1.946256E-011	1	0.000000E+000
1	37.68795368	1.946256E-011	6.092555E-012	0	0.000000E+000
1	37.68799265	6.092555E-012	1.946256E-011	1	0.000000E+000
1	37.68807447	1.946256E-011	6.092555E-012	0	0.000000E+000
1	37.68814927	6.092555E-012	1.946256E-011	1	0.000000E+000
1	37.68822308	1.946256E-011	6.092555E-012	0	0.000000E+000
1	37.68824670	6.092555E-012	1.946256E-011	1	0.000000E+000
1	37.68862726	1.946256E-011	6.092555E-012	0	0.000000E+000
1	37.68873534	6.092555E-012	1.946256E-011	1	0.000000E+000
1	37.68916204	1.946256E-011	6.092555E-012	0	0.000000E+000
1	37.68920499	6.092555E-012	1.946256E-011	1	0.000000E+000
1	37.68950563	1.946256E-011	6.092555E-012	0	0.000000E+000
1	37.68953463	6.092555E-012	1.946256E-011	1	0.000000E+000
1	37.68961534	1.946256E-011	6.092555E-012	0	0.000000E+000
1	37.68963715	6.092555E-012	1.946256E-011	1	0.000000E+000
1	37.68972526	1.946256E-011	6.092555E-012	0	0.000000E+000
1	37.68975107	6.092555E-012	1.946256E-011	1	0.000000E+000
1	37.69018052	1.946256E-011	6.092555E-012	0	0.000000E+000
1	37.69032362	6.092555E-012	1.946256E-011	1	0.000000E+000
1	37.69056939	1.946256E-011	6.092555E-012	0	0.000000E+000
1	37.69060089	6.092555E-012	1.946256E-011	1	0.000000E+000
1	37.69065943	1.946256E-011	6.092555E-012	0	0.000000E+000
1	37.69077330	6.092555E-012	1.946256E-011	1	0.000000E+000
1	37.69097206	1.946256E-011	6.092555E-012	0	0.000000E+000
1	37.69101662	6.092555E-012	1.946256E-011	1	0.000000E+000
1	37.69112234	1.946256E-011	6.092555E-012	0	0.000000E+000
1	37.69114110	6.092555E-012	1.946256E-011	1	0.000000E+000
1	37.69120265	1.946256E-011	6.092555E-012	0	0.000000E+000
1	37.69122159	6.092555E-012	1.946256E-011	1	0.000000E+000
1	37.69157260	1.946256E-011	6.092555E-012	0	0.000000E+000
1	37.69161290	6.092555E-012	1.946256E-011	1	0.000000E+000
1	37.69166016	1.946256E-011	6.092555E-012	0	0.000000E+000
1	37.69170218	6.092555E-012	1.946256E-011	1	0.000000E+000
1	37.69201090	1.946256E-011	6.092555E-012	0	0.000000E+000
1	37.69201670	6.092555E-012	1.946256E-011	1	0.000000E+000
1	37.69215803	1.946256E-011	6.092555E-012	0	0.000000E+000
1	37.69219321	6.092555E-012	1.946256E-011	1	0.000000E+000
1	37.69233759	1.946256E-011	6.092555E-012	0	0.000000E+000
1	37.69235764	6.092555E-012	1.946256E-011	1	0.000000E+000
1	37.69251038	1.946256E-011	6.092555E-012	0	0.000000E+000
1	37.69255086	6.092555E-012	1.946256E-011	1	0.000000E+000
1	37.69265830	1.946256E-011	6.092555E-012	0	0.000000E+000
1	37.69267652	6.092555E-012	1.946256E-011	1	0.000000E+000
1	37.69278243	1.946256E-011	6.092555E-012	0	0.000000E+000
1	37.69278629	6.092555E-012	1.946256E-011	1	0.000000E+000
1	37.69306514	1.946256E-011	6.092555E-012	0	0.000000E+000
1	37.69308312	6.092555E-012	1.946256E-011	1	0.000000E+000
1	37.69343685	1.946256E-011	6.092555E-012	0	0.000000E+000
1	37.69351042	6.092555E-012	1.946256E-011	1	0.000000E+000
1	37.69359154	1.946256E-011	6.092555E-012	0	0.000000E+000
1	37.69361143	6.092555E-012	1.946256E-011	1	0.000000E+000
1	37.69363602	1.946256E-011	6.092555E-012	0	0.000000E+000
1	37.69374005	6.092555E-012	1.946256E-011	1	0.000000E+000
1	37.69377528	1.946256E-011	6.092555E-012	0	0.000000E+000
1	37.69390131	6.092555E-012	1.946256E-011	1	0.000000E+000
1	37.69397407	1.946256E-011	6.092555E-012	0	0.000000E+000
1	37.69400102	6.092555E-012	1.946256E-011	1	0.000000E+000
1	37.69411547	1.946256E-011	6.092555E-012	0	0.000000E+000
1	37.69413519	6.092555E-012	1.946256E-011	1	0.000000E+000
1	37.69433505	1.946256E-011	6.092555E-012	0	0.000000E+000
1	37.69435383	6.092555E-012	1.946256E-011	1	0.000000E+000
1	37.69455234	1.946256E-011	6.092555E-012	0	0.000000E+000
1	37.69456351	6.092555E-012	1.946256E-011	1	0.000000E+000
1	37.69505411	1.946256E-011	6.092555E-012	0	0.000000E+000
1	37.69508775	6.092555E-012	1.946256E-011	1	0.000000E+000
1	37.69535638	1.946256E-011	6.092555E-012	0	0.000000E+000
1	37.69539737	6.092555E-012	1.946256E-011	1	0.000000E+000
1	37.69547083	1.946256E-011	6.092555E-012	0	0.000000E+000
1	37.69548223	6.092555E-012	1.946256E-011	1	0.000000E+000
1	37.69600340	1.946256E-011	6.092555E-012	0	0.000000E+000
1	37.69605555	6.092555E-012	1.946256E-011	1	0.000000E+000
1	37.69621220	1.946256E-011	6.092555E-012	0	0.000000E+000
1	37.69624729	6.092555E-012	1.946256E-011	1	0.000000E+000
1	37.69636730	1.946256E-011	6.092555E-012	0	0.000000E+000
1	37.69646568	6.092555E-012	1.946256E-011	1	0.000000E+000
1	37.69672409	1.946256E-011	6.092555E-012	0	0.000000E+000
1	37.69675499	6.092555E-012	1.946256E-011	1	0.000000E+000
1	37.69701723	1.946256E-011	6.092555E-012	0	0.000000E+000
1	37.69705439	6.092555E-012	1.946256E-011	1	0.000000E+000
1	37.69716402	1.946256E-011	6.092555E-012	0	0.000000E+000
1	37.69717816	6.092555E-012	1.946256E-011	1	0.000000E+000
1	37.69725674	1.946256E-011	6.092555E-012	0	0.000000E+000
1	37.69729355	6.092555E-012	1.946256E-011	1	0.000000E+000
1	37.69732462	1.946256E-011	6.092555E-012	0	0.000000E+000
1	37.69735526	6.092555E-012	1.946256E-011	1	0.000000E+000
1	37.69798281	1.946256E-011	6.092555E-012	0	0.000000E+000
1	37.69815477	6.092555E-012	1.946256E-011	1	0.000000E+000
1	37.69862203	1.946256E-011	6.092555E-012	0	0.000000E+000
1	37.69863991	6.092555E-012	1.946256E-011	1	0.000000E+000
1	37.69874143	1.946256E-011	6.092555E-012	0	0.000000E+000
1	37.69877062	6.092555E-012	1.946256E-011	1	0.000000E+000
1	37.69879714	1.946256E-011	6.092555E-012	0	0.000000E+000
1	37.69881839	6.092555E-012	1.946256E-011	1	0.000000E+000
1	37.69890012	1.946256E-011	6.092555E-012	0	0.000000E+000
1	37.69891279	6.092555E-012	1.946256E-011	1	0.000000E+000
1	37.69902881	1.946256E-011	6.092555E-012	0	0.000000E+000
1	37.69903500	6.092555E-012	1.946256E-011	1	0.000000E+000
1	37.69915545	1.946256E-011	6.092555E-012	0	0.000000E+000
1	37.69915989	6.092555E-012	1.946256E-011	1	0.000000E+000
1	37.69920258	1.946256E-011	6.092555E-012	0	0.000000E+000
1	37.69923254	6.092555E-012	1.946256E-011	1	0.000000E+000
1	37.69923480	1.946256E-011	6.092555E-012	0	0.000000E+000
1	37.69932182	6.092555E-012	1.946256E-011	1	0.000000E+000
1	37.69957255	1.946256E-011	6.092555E-012	0	0.000000E+000
1	37.69960131	6.092555E-012	1.946256E-011	1	0.000000E+000
1	37.69979389	1.946256E-011	6.092555E-012	0	0.000000E+000
1	37.69980516	6.092555E-012	1.946256E-011	1	0.000000E+000
1	37.70001251	1.946256E-011	6.092555E-012	0	0.000000E+000
1	37.70013257	6.092555E-012	1.946256E-011	1	0.000000E+000
1	37.70035602	1.946256E-011	6.092555E-012	0	0.000000E+000
1	37.70038250	6.092555E-012	1.946256E-011	1	0.000000E+000
1	37.70049957	1.946256E-011	6.092555E-012	0	0.000000E+000
1	37.70053639	6.092555E-012	1.946256E-011	1	0.000000E+000
1	37.70055940	1.946256E-011	6.092555E-012	0	0.000000E+000
1	37.70057670	6.092555E-012	1.946256E-011	1	0.000000E+000
1	37.70070341	1.946256E-011	6.092555E-012	0	0.000000E+000
1	37.70090863	6.092555E-012	1.946256E-011	1	0.000000E+000
1	37.70103295	1.946256E-011	6.092555E-012	0	0.000000E+000
1	37.70104990	6.092555E-012	1.946256E-011	1	0.000000E+000
1	37.70117194	1.946256E-011	6.092555E-012	0	0.000000E+000
1	37.70117841	6.092555E-012	1.946256E-011	1	0.000000E+000
1	37.70121290	1.946256E-011	6.092555E-012	0	0.000000E+000
1	37.70125940	6.092555E-012	1.946256E-011	1	0.000000E+000
1	37.70137436	1.946256E-011	6.092555E-012	0	0.000000E+000
1	37.70139976	6.092555E-012	1.946256E-011	1	0.000000E+000
1	37.70204494	1.946256E-011	6.092555E-012	0	0.000000E+000
1	37.70210613	6.092555E-012	1.946256E-011	1	0.000000E+000
1	37.70215075	1.946256E-011	6.092555E-012	0	0.000000E+000
1	37.70218953	6.092555E-012	1.946256E-011	1	0.000000E+000
1	37.70258108	1.946256E-011	6.092555E-012	0	0.000000E+000
1	37.70261566	6.092555E-012	1.946256E-011	1	0.000000E+000
1	37.70270952	1.946256E-011	6.092555E-012	0	0.000000E+000
1	37.70273949	6.092555E-012	1.946256E-011	1	0.000000E+000
1	37.70297076	1.946256E-011	6.092555E-012	0	0.000000E+000
1	37.70297924	6.092555E-012	1.946256E-011	1	0.000000E+000
1	37.70331584	1.946256E-011	6.092555E-012	0	0.000000E+000
1	37.70333879	6.092555E-012	1.946256E-011	1	0.000000E+000
1	37.70358165	1.946256E-011	6.092555E-012	0	0.000000E+000
1	37.70359575	6.092555E-012	1.946256E-011	1	0.000000E+000
1	37.70371690	1.946256E-011	6.092555E-012	0	0.000000E+000
1	37.70392371	6.092555E-012	1.946256E-011	1	0.000000E+000
1	37.70465151	1.946256E-011	6.092555E-012	0	0.000000E+000
1	37.70468414	6.092555E-012	1.946256E-011	1	0.000000E+000
1	37.70478668	1.946256E-011	6.092555E-012	0	0.000000E+000
1	37.70481362	6.092555E-012	1.946256E-011	1	0.000000E+000
1	37.70494728	1.946256E-011	6.092555E-012	0	0.000000E+000
1	37.70495488	6.092555E-012	1.946256E-011	1	0.000000E+000
1	37.70540131	1.946256E-011	6.092555E-012	0	0.000000E+000
1	37.70548256	6.092555E-012	1.946256E-011	1	0.000000E+000
1	37.70553721	1.946256E-011	6.092555E-012	0	0.000000E+000
1	37.70557893	6.092555E-012	1.946256E-011	1	0.000000E+000
1	37.70580633	1.946256E-011	6.092555E-012	0	0.000000E+000
1	37.70581136	6.092555E-012	1.946256E-011	1	0.000000E+000
1	37.70590173	1.946256E-011	6.092555E-012	0	0.000000E+000
1	37.70597452	6.092555E-012	1.946256E-011	1	0.000000E+000
1	37.70608272	1.946256E-011	6.092555E-012	0	0.000000E+000
1	37.70612109	6.092555E-012	1.946256E-011	1	0.000000E+000
1	37.70630342	1.946256E-011	6.092555E-012	0	0.000000E+000
1	37.70631225	6.092555E-012	1.946256E-011	1	0.000000E+000
1	37.70669816	1.946256E-011	6.092555E-012	0	0.000000E+000
1	37.70671631	6.092555E-012	1.946256E-011	1	0.000000E+000
1	37.70682376	1.946256E-011	6.092555E-012	0	0.000000E+000
1	37.70685611	6.092555E-012	1.946256E-011	1	0.000000E+000
1	37.70694638	1.946256E-011	6.092555E-012	0	0.000000E+000
1	37.70695342	6.092555E-012	1.946256E-011	1	0.000000E+000
1	37.70701550	1.946256E-011	6.092555E-012	0	0.000000E+000
1	37.70702514	6.092555E-012	1.946256E-011	1	0.000000E+000
1	37.70712927	1.946256E-011	6.092555E-012	0	0.000000E+000
1	37.70715913	6.092555E-012	1.946256E-011	1	0.000000E+000
1	37.70722659	1.946256E-011	6.092555E-012	0	0.000000E+000
1	37.70733203	6.092555E-012	1.946256E-011	1	0.000000E+000
1	37.70749431	1.946256E-011	6.092555E-012	0	0.000000E+000
1	37.70753547	6.092555E-012	1.946256E-011	1	0.000000E+000
1	37.70786098	1.946256E-011	6.092555E-012	0	0.000000E+000
1	37.70787970	6.092555E-012	1.946256E-011	1	0.000000E+000
1	37.70808679	1.946256E-011	6.092555E-012	0	0.000000E+000
1	37.70826120	6.092555E-012	1.946256E-011	1	0.000000E+000
1	37.70832782	1.946256E-011	6.092555E-012	0	0.000000E+000
1	37.70836189	6.092555E-012	1.946256E-011	1	0.000000E+000
1	37.70849373	1.946256E-011	6.092555E-012	0	0.000000E+000
1	37.70860354	6.092555E-012	1.946256E-011	1	0.000000E+000
1	37.70892527	1.946256E-011	6.092555E-012	0	0.000000E+000
1	37.70897393	6.092555E-012	1.946256E-011	1	0.000000E+000
1	37.70922414	1.946256E-011	6.092555E-012	0	0.000000E+000
1	37.70937622	6.092555E-012	1.946256E-011	1	0.000000E+000
1	37.70950477	1.946256E-011	6.092555E-012	0	0.000000E+000
1	37.70952131	6.092555E-012	1.946256E-011	1	0.000000E+000
1	37.70963765	1.946256E-011	6.092555E-012	0	0.000000E+000
1	37.70965713	6.092555E-012	1.946256E-011	1	0.000000E+000
1	37.70974212	1.946256E-011	6.092555E-012	0	0.000000E+000
1	37.70977609	6.092555E-012	1.946256E-011	1	0.000000E+000
1	37.70981695	1.946256E-011	6.092555E-012	0	0.000000E+000
1	37.70982742	6.092555E-012	1.946256E-011	1	0.000000E+000
1	37.71001071	1.946256E-011	6.092555E-012	0	0.000000E+000
1	37.71027505	6.092555E-012	1.946256E-011	1	0.000000E+000
1	37.71043116	1.946256E-011	6.092555E-012	0	0.000000E+000
1	37.71048777	6.092555E-012	1.946256E-011	1	0.000000E+000
1	37.71055846	1.946256E-011	6.092555E-012	0	0.000000E+000
1	37.71058971	6.092555E-012	1.946256E-011	1	0.000000E+000
1	37.71090167	1.946256E-011	6.092555E-012	0	0.000000E+000
1	37.71093537	6.092555E-012	1.946256E-011	1	0.000000E+000
1	37.71108788	1.946256E-011	6.092555E-012	0	0.000000E+000
1	37.71110650	6.092555E-012	1.946256E-011	1	0.000000E+000
1	37.71116302	1.946256E-011	6.092555E-012	0	0.000000E+000
1	37.71119039	6.092555E-012	1.946256E-011	1	0.000000E+000
1	37.71129018	1.946256E-011	6.092555E-012	0	0.000000E+000
1	37.71142422	6.092555E-012	1.946256E-011	1	0.000000E+000
1	37.71148544	1.946256E-011	6.092555E-012	0	0.000000E+000
1	37.71165896	6.092555E-012	1.946256E-011	1	0.000000E+000
1	37.71181761	1.946256E-011	6.092555E-012	0	0.000000E+000
1	37.71182753	6.092555E-012	1.946256E-011	1	0.000000E+000
1	37.71193461	1.946256E-011	6.092555E-012	0	0.000000E+000
1	37.71198724	6.092555E-012	1.946256E-011	1	0.000000E+000
1	37.71211473	1.946256E-011	6.092555E-012	0	0.000000E+000
1	37.71214176	6.092555E-012	1.946256E-011	1	0.000000E+000
1	37.71231132	1.946256E-011	6.092555E-012	0	0.000000E+000
1	37.71239922	6.092555E-012	1.946256E-011	1	0.000000E+000
1	37.71287502	1.946256E-011	6.092555E-012	0	0.000000E+000
1	37.71290187	6.092555E-012	1.946256E-011	1	0.000000E+000
1	37.71296127	1.946256E-011	6.092555E-012	0	0.000000E+000
1	37.71305631	6.092555E-012	1.946256E-011	1	0.000000E+000
1	37.71322354	1.946256E-011	6.092555E-012	0	0.000000E+000
1	37.71325707	6.092555E-012	1.946256E-011	1	0.000000E+000
1	37.71368204	1.946256E-011	6.092555E-012	0	0.000000E+000
1	37.71387040	6.092555E-012	1.946256E-011	1	0.000000E+000
1	37.71451407	1.946256E-011	6.092555E-012	0	0.000000E+000
1	37.71453479	6.092555E-012	1.946256E-011	1	0.000000E+000
1	37.71460851	1.946256E-011	6.092555E-012	0	0.000000E+000
1	37.71463397	6.092555E-012	1.946256E-011	1	0.000000E+000
1	37.71492361	1.946256E-011	6.092555E-012	0	0.000000E+000
1	37.71495193	6.092555E-012	1.946256E-011	1	0.000000E+000
1	37.71514104	1.946256E-011	6.092555E-012	0	0.000000E+000
1	37.71516385	6.092555E-012	1.946256E-011	1	0.000000E+000
1	37.71523200	1.946256E-011	6.092555E-012	0	0.000000E+000
1	37.71526252	6.092555E-012	1.946256E-011	1	0.000000E+000
1	37.71561355	1.946256E-011	6.092555E-012	0	0.000000E+000
1	37.71566567	6.092555E-012	1.946256E-011	1	0.000000E+000
1	37.71622991	1.946256E-011	6.092555E-012	0	0.000000E+000
1	37.71624919	6.092555E-012	1.946256E-011	1	0.000000E+000
1	37.71640858	1.946256E-011	6.092555E-012	0	0.000000E+000
1	37.71644547	6.092555E-012	1.946256E-011	1	0.000000E+000
1	37.71655145	1.946256E-011	6.092555E-012	0	0.000000E+000
1	37.71658193	6.092555E-012	1.946256E-011	1	0.000000E+000
1	37.71675905	1.946256E-011	6.092555E-012	0	0.000000E+000
1	37.71680757	6.092555E-012	1.946256E-011	1	0.000000E+000
1	37.71683792	1.946256E-011	6.092555E-012	0	0.000000E+000
1	37.71685643	6.092555E-012	1.946256E-011	1	0.000000E+000
1	37.71689443	1.946256E-011	6.092555E-012	0	0.000000E+000
1	37.71691586	6.092555E-012	1.946256E-011	1	0.000000E+000
1	37.71695145	1.946256E-011	6.092555E-012	0	0.000000E+000
1	37.71696642	6.092555E-012	1.946256E-011	1	0.000000E+000
1	37.71700696	1.946256E-011	6.092555E-012	0	0.000000E+000
1	37.71701134	6.092555E-012	1.946256E-011	1	0.000000E+000
1	37.71703910	1.946256E-011	6.092555E-012	0	0.000000E+000
1	37.71710602	6.092555E-012	1.946256E-011	1	0.000000E+000
1	37.71749492	1.946256E-011	6.092555E-012	0	0.000000E+000
1	37.71753057	6.092555E-012	1.946256E-011	1	0.000000E+000
1	37.71859692	1.946256E-011	6.092555E-012	0	0.000000E+000
1	37.71861483	6.092555E-012	1.946256E-011	1	0.000000E+000
1	37.71872269	1.946256E-011	6.092555E-012	0	0.000000E+000
1	37.71876546	6.092555E-012	1.946256E-011	1	0.000000E+000
1	37.71917190	1.946256E-011	6.092555E-012	0	0.000000E+000
1	37.71918506	6.092555E-012	1.946256E-011	1	0.000000E+000
1	37.71920330	1.946256E-011	6.092555E-012	0	0.000000E+000
1	37.71940697	6.092555E-012	1.946256E-011	1	0.000000E+000
1	37.71947458	1.946256E-011	6.092555E-012	0	0.000000E+000
1	37.71949170	6.092555E-012	1.946256E-011	1	0.000000E+000
1	37.72008599	1.946256E-011	6.092555E-012	0	0.000000E+000
1	37.72010232	6.092555E-012	1.946256E-011	1	0.000000E+000
1	37.72027626	1.946256E-011	6.092555E-012	0	0.000000E+000
1	37.72030681	6.092555E-012	1.946256E-011	1	0.000000E+000
1	37.72036673	1.946256E-011	6.092555E-012	0	0.000000E+000
1	37.72038142	6.092555E-012	1.946256E-011	1	0.000000E+000
1	37.72062395	1.946256E-011	6.092555E-012	0	0.000000E+000
1	37.72070689	6.092555E-012	1.946256E-011	1	0.000000E+000
1	37.72123243	1.946256E-011	6.092555E-012	0	0.000000E+000
1	37.72125136	6.092555E-012	1.946256E-011	1	0.000000E+000
1	37.72141632	1.946256E-011	6.092555E-012	0	0.000000E+000
1	37.72147484	6.092555E-012	1.946256E-011	1	0.000000E+000
1	37.72165472	1.946256E-011	6.092555E-012	0	0.000000E+000
1	37.72165938	6.092555E-012	1.946256E-011	1	0.000000E+000
1	37.72170324	1.946256E-011	6.092555E-012	0	0.000000E+000
1	37.72199540	6.092555E-012	1.946256E-011	1	0.000000E+000
1	37.72206254	1.946256E-011	6.092555E-012	0	0.000000E+000
1	37.72208177	6.092555E-012	1.946256E-011	1	0.000000E+000
1	37.72237397	1.946256E-011	6.092555E-012	0	0.000000E+000
1	37.72240936	6.092555E-012	1.946256E-011	1	0.000000E+000
1	37.72274072	1.946256E-011	6.092555E-012	0	0.000000E+000
1	37.72274495	6.092555E-012	1.946256E-011	1	0.000000E+000
1	37.72294242	1.946256E-011	6.092555E-012	0	0.000000E+000
1	37.72295979	6.092555E-012	1.946256E-011	1	0.000000E+000
1	37.72308273	1.946256E-011	6.092555E-012	0	0.000000E+000
1	37.72308760	6.092555E-012	1.946256E-011	1	0.000000E+000
1	37.72320125	1.946256E-011	6.092555E-012	0	0.000000E+000
1	37.72320691	6.092555E-012	1.946256E-011	1	0.000000E+000
1	37.72361989	1.946256E-011	6.092555E-012	0	0.000000E+000
1	37.72363822	6.092555E-012	1.946256E-011	1	0.000000E+000
1	37.72371958	1.946256E-011	6.092555E-012	0	0.000000E+000
1	37.72373890	6.092555E-012	1.946256E-011	1	0.000000E+000
1	37.72415533	1.946256E-011	6.092555E-012	0	0.000000E+000
1	37.72430165	6.092555E-012	1.946256E-011	1	0.000000E+000
1	37.72459309	1.946256E-011	6.092555E-012	0	0.000000E+000
1	37.72460237	6.092555E-012	1.946256E-011	1	0.000000E+000
1	37.72484138	1.946256E-011	6.092555E-012	0	0.000000E+000
1	37.72490322	6.092555E-012	1.946256E-011	1	0.000000E+000
1	37.72509852	1.946256E-011	6.092555E-012	0	0.000000E+000
1	37.72511612	6.092555E-012	1.946256E-011	1	0.000000E+000
1	37.72520977	1.946256E-011	6.092555E-012	0	0.000000E+000
1	37.72526475	6.092555E-012	1.946256E-011	1	0.000000E+000
1	37.72534774	1.946256E-011	6.092555E-012	0	0.000000E+000
1	37.72555537	6.092555E-012	1.946256E-011	1	0.000000E+000
1	37.72579417	1.946256E-011	6.092555E-012	0	0.000000E+000
1	37.72583793	6.092555E-012	1.946256E-011	1	0.000000E+000
1	37.72594315	1.946256E-011	6.092555E-012	0	0.000000E+000
1	37.72598814	6.092555E-012	1.946256E-011	1	0.000000E+000
1	37.72615983	1.946256E-011	6.092555E-012	0	0.000000E+000
1	37.72619127	6.092555E-012	1.946256E-011	1	0.000000E+000
1	37.72620879	1.946256E-011	6.092555E-012	0	0.000000E+000
1	37.72626687	6.092555E-012	1.946256E-011	1	0.000000E+000
1	37.72644675	1.946256E-011	6.092555E-012	0	0.000000E+000
1	37.72645959	6.092555E-012	1.946256E-011	1	0.000000E+000
1	37.72697490	1.946256E-011	6.092555E-012	0	0.000000E+000
1	37.72705497	6.092555E-012	1.946256E-011	1	0.000000E+000
1	37.72714837	1.946256E-011	6.092555E-012	0	0.000000E+000
1	37.72716809	6.092555E-012	1.946256E-011	1	0.000000E+000
1	37.72754473	1.946256E-011	6.092555E-012	0	0.000000E+000
1	37.72757238	6.092555E-012	1.946256E-011	1	0.000000E+000
1	37.72761385	1.946256E-011	6.092555E-012	0	0.000000E+000
1	37.72765856	6.092555E-012	1.946256E-011	1	0.000000E+000
1	37.72790519	1.946256E-011	6.092555E-012	0	0.000000E+000
1	37.72794074	6.092555E-012	1.946256E-011	1	0.000000E+000
1	37.72821969	1.946256E-011	6.092555E-012	0	0.000000E+000
1	37.72826225	6.092555E-012	1.946256E-011	1	0.000000E+000
1	37.72834280	1.946256E-011	6.092555E-012	0	0.000000E+000
1	37.72836683	6.092555E-012	1.946256E-011	1	0.000000E+000
1	37.72843924	1.946256E-011	6.092555E-012	0	0.000000E+000
1	37.72846641	6.092555E-012	1.946256E-011	1	0.000000E+000
1	37.72876825	1.946256E-011	6.092555E-012	0	0.000000E+000
1	37.72878348	6.092555E-012	1.946256E-011	1	0.000000E+000
1	37.72902566	1.946256E-011	6.092555E-012	0	0.000000E+000
1	37.72905706	6.092555E-012	1.946256E-011	1	0.000000E+000
1	37.72908864	1.946256E-011	6.092555E-012	0	0.000000E+000
1	37.72916538	6.092555E-012	1.946256E-011	1	0.000000E+000
1	37.72918189	1.946256E-011	6.092555E-012	0	0.000000E+000
1	37.72920012	6.092555E-012	1.946256E-011	1	0.000000E+000
1	37.72933903	1.946256E-011	6.092555E-012	0	0.000000E+000
1	37.72936107	6.092555E-012	1.946256E-011	1	0.000000E+000
1	37.72950016	1.946256E-011	6.092555E-012	0	0.000000E+000
1	37.72954780	6.092555E-012	1.946256E-011	1	0.000000E+000
1	37.72992117	1.946256E-011	6.092555E-012	0	0.000000E+000
1	37.72993438	6.092555E-012	1.946256E-011	1	0.000000E+000
1	37.72999288	1.946256E-011	6.092555E-012	0	0.000000E+000
1	37.73002824	6.092555E-012	1.946256E-011	1	0.000000E+000
1	37.73004856	1.946256E-011	6.092555E-012	0	0.000000E+000
1	37.73007638	6.092555E-012	1.946256E-011	1	0.000000E+000
1	37.73017901	1.946256E-011	6.092555E-012	0	0.000000E+000
1	37.73021648	6.092555E-012	1.946256E-011	1	0.000000E+000
1	37.73028877	1.946256E-011	6.092555E-012	0	0.000000E+000
1	37.73032458	6.092555E-012	1.946256E-011	1	0.000000E+000
1	37.73047924	1.946256E-011	6.092555E-012	0	0.000000E+000
1	37.73048945	6.092555E-012	1.946256E-011	1	0.000000E+000
1	37.73055578	1.946256E-011	6.092555E-012	0	0.000000E+000
1	37.73062381	6.092555E-012	1.946256E-011	1	0.000000E+000
1	37.73068651	1.946256E-011	6.092555E-012	0	0.000000E+000
1	38.17962586	5.994790E-012	1.936479E-011	1	0.000000E+000
1	38.18012133	1.936479E-011	5.994790E-012	0	0.000000E+000
1	38.18043235	5.994790E-012	1.936479E-011	1	0.000000E+000
1	38.18050730	1.936479E-011	5.994790E-012	0	0.000000E+000
1	38.18058286	5.994790E-012	1.936479E-011	1	0.000000E+000
1	38.18082939	1.936479E-011	5.994790E-012	0	0.000000E+000
1	38.18084912	5.994790E-012	1.936479E-011	1	0.000000E+000
1	38.18096222	1.936479E-011	5.994790E-012	0	0.000000E+000
1	38.18098286	5.994790E-012	1.936479E-011	1	0.000000E+000
1	38.18131485	1.936479E-011	5.994790E-012	0	0.000000E+000
1	38.18132905	5.994790E-012	1.936479E-011	1	0.000000E+000
1	38.18139828	1.936479E-011	5.994790E-012	0	0.000000E+000
1	38.18153674	5.994790E-012	1.936479E-011	1	0.000000E+000
1	38.18155795	1.936479E-011	5.994790E-012	0	0.000000E+000
1	38.18160295	5.994790E-012	1.936479E-011	1	0.000000E+000
1	38.18163892	1.936479E-011	5.994790E-012	0	0.000000E+000
1	38.18177952	5.994790E-012	1.936479E-011	1	0.000000E+000
1	38.18184622	1.936479E-011	5.994790E-012	0	0.000000E+000
1	38.18187226	5.994790E-012	1.936479E-011	1	0.000000E+000
1	38.18190538	1.936479E-011	5.994790E-012	0	0.000000E+000
1	38.18200671	5.994790E-012	1.936479E-011	1	0.000000E+000
1	38.18208669	1.936479E-011	5.994790E-012	0	0.000000E+000
1	38.18209213	5.994790E-012	1.936479E-011	1	0.000000E+000
1	38.18220614	1.936479E-011	5.994790E-012	0	0.000000E+000
1	38.18223874	5.994790E-012	1.936479E-011	1	0.000000E+000
1	38.18240259	1.936479E-011	5.994790E-012	0	0.000000E+000
1	38.18248990	5.994790E-012	1.936479E-011	1	0.000000E+000
1	38.18268198	1.936479E-011	5.994790E-012	0	0.000000E+000
1	38.18269863	5.994790E-012	1.936479E-011	1	0.000000E+000
1	38.18289163	1.936479E-011	5.994790E-012	0	0.000000E+000
1	38.18292837	5.994790E-012	1.936479E-011	1	0.000000E+000
1	38.18331692	1.936479E-011	5.994790E-012	0	0.000000E+000
1	38.18333052	5.994790E-012	1.936479E-011	1	0.000000E+000
1	38.18349002	1.936479E-011	5.994790E-012	0	0.000000E+000
1	38.18350455	5.994790E-012	1.936479E-011	1	0.000000E+000
1	38.18375705	1.936479E-011	5.994790E-012	0	0.000000E+000
1	38.18378666	5.994790E-012	1.936479E-011	1	0.000000E+000
1	38.18386733	1.936479E-011	5.994790E-012	0	0.000000E+000
1	38.18389509	5.994790E-012	1.936479E-011	1	0.000000E+000
1	38.18412275	1.936479E-011	5.994790E-012	0	0.000000E+000
1	38.18414043	5.994790E-012	1.936479E-011	1	0.000000E+000
1	38.18430434	1.936479E-011	5.994790E-012	0	0.000000E+000
1	38.18431217	5.994790E-012	1.936479E-011	1	0.000000E+000
1	38.18440548	1.936479E-011	5.994790E-012	0	0.000000E+000
1	38.18443078	5.994790E-012	1.936479E-011	1	0.000000E+000
1	38.18456438	1.936479E-011	5.994790E-012	0	0.000000E+000
1	38.18471785	5.994790E-012	1.936479E-011	1	0.000000E+000
1	38.18474808	1.936479E-011	5.994790E-012	0	0.000000E+000
1	38.18486311	5.994790E-012	1.936479E-011	1	0.000000E+000
1	38.18551193	1.936479E-011	5.994790E-012	0	0.000000E+000
1	38.18567428	5.994790E-012	1.936479E-011	1	0.000000E+000
1	38.18569290	1.936479E-011	5.994790E-012	0	0.000000E+000
1	38.18572784	5.994790E-012	1.936479E-011	1	0.000000E+000
1	38.18588362	1.936479E-011	5.994790E-012	0	0.000000E+000
1	38.18591558	5.994790E-012	1.936479E-011	1	0.000000E+000
1	38.18596696	1.936479E-011	5.994790E-012	0	0.000000E+000
1	38.18597613	5.994790E-012	1.936479E-011	1	0.000000E+000
1	38.18616799	1.936479E-011	5.994790E-012	0	0.000000E+000
1	38.18619658	5.994790E-012	1.936479E-011	1	0.000000E+000
1	38.18628350	1.936479E-011	5.994790E-012	0	0.000000E+000
1	38.18631599	5.994790E-012	1.936479E-011	1	0.000000E+000
1	38.18649796	1.936479E-011	5.994790E-012	0	0.000000E+000
1	38.18650626	5.994790E-012	1.936479E-011	1	0.000000E+000
1	38.18742062	1.936479E-011	5.994790E-012	0	0.000000E+000
1	38.18748759	5.994790E-012	1.936479E-011	1	0.000000E+000
1	38.18764900	1.936479E-011	5.994790E-012	0	0.000000E+000
1	38.18768260	5.994790E-012	1.936479E-011	1	0.000000E+000
1	38.18776465	1.936479E-011	5.994790E-012	0	0.000000E+000
1	38.18779663	5.994790E-012	1.936479E-011	1	0.000000E+000
1	38.18808734	1.936479E-011	5.994790E-012	0	0.000000E+000
1	38.18826842	5.994790E-012	1.936479E-011	1	0.000000E+000
1	38.18841392	1.936479E-011	5.994790E-012	0	0.000000E+000
1	38.18846324	5.994790E-012	1.936479E-011	1	0.000000E+000
1	38.18849209	1.936479E-011	5.994790E-012	0	0.000000E+000
1	38.18870362	5.994790E-012	1.936479E-011	1	0.000000E+000
1	38.18875903	1.936479E-011	5.994790E-012	0	0.000000E+000
1	38.18883777	5.994790E-012	1.936479E-011	1	0.000000E+000
1	38.18903769	1.936479E-011	5.994790E-012	0	0.000000E+000
1	38.18905657	5.994790E-012	1.936479E-011	1	0.000000E+000
1	38.18939435	1.936479E-011	5.994790E-012	0	0.000000E+000
1	38.18944446	5.994790E-012	1.936479E-011	1	0.000000E+000
1	38.18964889	1.936479E-011	5.994790E-012	0	0.000000E+000
1	38.18967220	5.994790E-012	1.936479E-011	1	0.000000E+000
1	38.19008296	1.936479E-011	5.994790E-012	0	0.000000E+000
1	38.19008468	5.994790E-012	1.936479E-011	1	0.000000E+000
1	38.19011072	1.936479E-011	5.994790E-012	0	0.000000E+000
1	38.19016355	5.994790E-012	1.936479E-011	1	0.000000E+000
1	38.19029358	1.936479E-011	5.994790E-012	0	0.000000E+000
1	38.19035063	5.994790E-012	1.936479E-011	1	0.000000E+000
1	38.19036533	1.936479E-011	5.994790E-012	0	0.000000E+000
1	38.19039912	5.994790E-012	1.936479E-011	1	0.000000E+000
1	38.19044744	1.936479E-011	5.994790E-012	0	0.000000E+000
1	38.19046750	5.994790E-012	1.936479E-011	1	0.000000E+000
1	38.19050402	1.936479E-011	5.994790E-012	0	0.000000E+000
1	38.19053398	5.994790E-012	1.936479E-011	1	0.000000E+000
1	38.19066862	1.936479E-011	5.994790E-012	0	0.000000E+000
1	38.19070434	5.994790E-012	1.936479E-011	1	0.000000E+000
1	38.19094445	1.936479E-011	5.994790E-012	0	0.000000E+000
1	38.19095979	5.994790E-012	1.936479E-011	1	0.000000E+000
1	38.19164567	1.936479E-011	5.994790E-012	0	0.000000E+000
1	38.19183819	5.994790E-012	1.936479E-011	1	0.000000E+000
1	38.19198737	1.936479E-011	5.994790E-012	0	0.000000E+000
1	38.19206988	5.994790E-012	1.936479E-011	1	0.000000E+000
1	38.19216557	1.936479E-011	5.994790E-012	0	0.000000E+000
1	38.19230377	5.994790E-012	1.936479E-011	1	0.000000E+000
1	38.19232789	1.936479E-011	5.994790E-012	0	0.000000E+000
1	38.19235445	5.994790E-012	1.936479E-011	1	0.000000E+000
1	38.19255601	1.936479E-011	5.994790E-012	0	0.000000E+000
1	38.19267396	5.994790E-012	1.936479E-011	1	0.000000E+000
1	38.19346259	1.936479E-011	5.994790E-012	0	0.000000E+000
1	38.19350748	5.994790E-012	1.936479E-011	1	0.000000E+000
1	38.19365981	1.936479E-011	5.994790E-012	0	0.000000E+000
1	38.19370412	5.994790E-012	1.936479E-011	1	0.000000E+000
1	38.19390236	1.936479E-011	5.994790E-012	0	0.000000E+000
1	38.19392333	5.994790E-012	1.936479E-011	1	0.000000E+000
1	38.19400517	1.936479E-011	5.994790E-012	0	0.000000E+000
1	38.19402235	5.994790E-012	1.936479E-011	1	0.000000E+000
1	38.19408090	1.936479E-011	5.994790E-012	0	0.000000E+000
1	38.19412230	5.994790E-012	1.936479E-011	1	0.000000E+000
1	38.19414667	1.936479E-011	5.994790E-012	0	0.000000E+000
1	38.19417135	5.994790E-012	1.936479E-011	1	0.000000E+000
1	38.19432167	1.936479E-011	5.994790E-012	0	0.000000E+000
1	38.19435811	5.994790E-012	1.936479E-011	1	0.000000E+000
1	38.19467677	1.936479E-011	5.994790E-012	0	0.000000E+000
1	38.19468991	5.994790E-012	1.936479E-011	1	0.000000E+000
1	38.19482211	1.936479E-011	5.994790E-012	0	0.000000E+000
1	38.19484152	5.994790E-012	1.936479E-011	1	0.000000E+000
1	38.19508502	1.936479E-011	5.994790E-012	0	0.000000E+000
1	38.19510859	5.994790E-012	1.936479E-011	1	0.000000E+000
1	38.19515113	1.936479E-011	5.994790E-012	0	0.000000E+000
1	38.19519438	5.994790E-012	1.936479E-011	1	0.000000E+000
1	38.19537575	1.936479E-011	5.994790E-012	0	0.000000E+000
1	38.19538349	5.994790E-012	1.936479E-011	1	0.000000E+000
1	38.19556134	1.936479E-011	5.994790E-012	0	0.000000E+000
1	38.19557666	5.994790E-012	1.936479E-011	1	0.000000E+000
1	38.19564072	1.936479E-011	5.994790E-012	0	0.000000E+000
1	38.19566612	5.994790E-012	1.936479E-011	1	0.000000E+000
1	38.19606986	1.936479E-011	5.994790E-012	0	0.000000E+000
1	38.19610968	5.994790E-012	1.936479E-011	1	0.000000E+000
1	38.19621210	1.936479E-011	5.994790E-012	0	0.000000E+000
1	38.19640391	5.994790E-012	1.936479E-011	1	0.000000E+000
1	38.19665821	1.936479E-011	5.994790E-012	0	0.000000E+000
1	38.19667460	5.994790E-012	1.936479E-011	1	0.000000E+000
1	38.19685301	1.936479E-011	5.994790E-012	0	0.000000E+000
1	38.19694884	5.994790E-012	1.936479E-011	1	0.000000E+000
1	38.19701934	1.936479E-011	5.994790E-012	0	0.000000E+000
1	38.19703764	5.994790E-012	1.936479E-011	1	0.000000E+000
1	38.19769272	1.936479E-011	5.994790E-012	0	0.000000E+000
1	38.19770554	5.994790E-012	1.936479E-011	1	0.000000E+000
1	38.19774664	1.936479E-011	5.994790E-012	0	0.000000E+000
1	38.19777923	5.994790E-012	1.936479E-011	1	0.000000E+000
1	38.19789093	1.936479E-011	5.994790E-012	0	0.000000E+000
1	38.19792563	5.994790E-012	1.936479E-011	1	0.000000E+000
1	38.19804920	1.936479E-011	5.994790E-012	0	0.000000E+000
1	38.19808469	5.994790E-012	1.936479E-011	1	0.000000E+000
1	38.19843318	1.936479E-011	5.994790E-012	0	0.000000E+000
1	38.19845658	5.994790E-012	1.936479E-011	1	0.000000E+000
1	38.19864657	1.936479E-011	5.994790E-012	0	0.000000E+000
1	38.19871872	5.994790E-012	1.936479E-011	1	0.000000E+000
1	38.19873350	1.936479E-011	5.994790E-012	0	0.000000E+000
1	38.19875133	5.994790E-012	1.936479E-011	1	0.000000E+000
1	38.19881177	1.936479E-011	5.994790E-012	0	0.000000E+000
1	38.19887805	5.994790E-012	1.936479E-011	1	0.000000E+000
1	38.19893233	1.936479E-011	5.994790E-012	0	0.000000E+000
1	38.19894405	5.994790E-012	1.936479E-011	1	0.000000E+000
1	38.19915719	1.936479E-011	5.994790E-012	0	0.000000E+000
1	38.19921266	5.994790E-012	1.936479E-011	1	0.000000E+000
1	38.19925077	1.936479E-011	5.994790E-012	0	0.000000E+000
1	38.19927841	5.994790E-012	1.936479E-011	1	0.000000E+000
1	38.19940885	1.936479E-011	5.994790E-012	0	0.000000E+000
1	38.19944253	5.994790E-012	1.936479E-011	1	0.000000E+000
1	38.19950549	1.936479E-011	5.994790E-012	0	0.000000E+000
1	38.19953961	5.994790E-012	1.936479E-011	1	0.000000E+000
1	38.19961966	1.936479E-011	5.994790E-012	0	0.000000E+000
1	38.19963553	5.994790E-012	1.936479E-011	1	0.000000E+000
1	38.19996836	1.936479E-011	5.994790E-012	0	0.000000E+000
1	38.19999013	5.994790E-012	1.936479E-011	1	0.000000E+000
1	38.20029725	1.936479E-011	5.994790E-012	0	0.000000E+000
1	38.20030925	5.994790E-012	1.936479E-011	1	0.000000E+000
1	38.20056201	1.936479E-011	5.994790E-012	0	0.000000E+000
1	38.20060679	5.994790E-012	1.936479E-011	1	0.000000E+000
1	38.20121569	1.936479E-011	5.994790E-012	0	0.000000E+000
1	38.20123408	5.994790E-012	1.936479E-011	1	0.000000E+000
1	38.20126710	1.936479E-011	5.994790E-012	0	0.000000E+000
1	38.20131179	5.994790E-012	1.936479E-011	1	0.000000E+000
1	38.20141286	1.936479E-011	5.994790E-012	0	0.000000E+000
1	38.20143829	5.994790E-012	1.936479E-011	1	0.000000E+000
1	38.20156052	1.936479E-011	5.994790E-012	0	0.000000E+000
1	38.20160190	5.994790E-012	1.936479E-011	1	0.000000E+000
1	38.20180104	1.936479E-011	5.994790E-012	0	0.000000E+000
1	38.20211512	5.994790E-012	1.936479E-011	1	0.000000E+000
1	38.20223674	1.936479E-011	5.994790E-012	0	0.000000E+000
1	38.20227522	5.994790E-012	1.936479E-011	1	0.000000E+000
1	38.20230898	1.936479E-011	5.994790E-012	0	0.000000E+000
1	38.20232891	5.994790E-012	1.936479E-011	1	0.000000E+000
1	38.20236812	1.936479E-011	5.994790E-012	0	0.000000E+000
1	38.20276965	5.994790E-012	1.936479E-011	1	0.000000E+000
1	38.20376777	1.936479E-011	5.994790E-012	0	0.000000E+000
1	38.20383908	5.994790E-012	1.936479E-011	1	0.000000E+000
1	38.20394857	1.936479E-011	5.994790E-012	0	0.000000E+000
1	38.20396350	5.994790E-012	1.936479E-011	1	0.000000E+000
1	38.20412347	1.936479E-011	5.994790E-012	0	0.000000E+000
1	38.20414979	5.994790E-012	1.936479E-011	1	0.000000E+000
1	38.20436853	1.936479E-011	5.994790E-012	0	0.000000E+000
1	38.20440022	5.994790E-012	1.936479E-011	1	0.000000E+000
1	38.20443333	1.936479E-011	5.994790E-012	0	0.000000E+000
1	38.20444750	5.994790E-012	1.936479E-011	1	0.000000E+000
1	38.20513150	1.936479E-011	5.994790E-012	0	0.000000E+000
1	38.20520448	5.994790E-012	1.936479E-011	1	0.000000E+000
1	38.20529875	1.936479E-011	5.994790E-012	0	0.000000E+000
1	38.20531451	5.994790E-012	1.936479E-011	1	0.000000E+000
1	38.20535751	1.936479E-011	5.994790E-012	0	0.000000E+000
1	38.20539575	5.994790E-012	1.936479E-011	1	0.000000E+000
1	38.20583467	1.936479E-011	5.994790E-012	0	0.000000E+000
1	38.20585051	5.994790E-012	1.936479E-011	1	0.000000E+000
1	38.20604998	1.936479E-011	5.994790E-012	0	0.000000E+000
1	38.20605717	5.994790E-012	1.936479E-011	1	0.000000E+000
1	38.20609728	1.936479E-011	5.994790E-012	0	0.000000E+000
1	38.20612156	5.994790E-012	1.936479E-011	1	0.000000E+000
1	38.20615333	1.936479E-011	5.994790E-012	0	0.000000E+000
1	38.20619073	5.994790E-012	1.936479E-011	1	0.000000E+000
1	38.20637323	1.936479E-011	5.994790E-012	0	0.000000E+000
1	38.20645057	5.994790E-012	1.936479E-011	1	0.000000E+000
1	38.20673889	1.936479E-011	5.994790E-012	0	0.000000E+000
1	38.20680156	5.994790E-012	1.936479E-011	1	0.000000E+000
1	38.20693106	1.936479E-011	5.994790E-012	0	0.000000E+000
1	38.20695285	5.994790E-012	1.936479E-011	1	0.000000E+000
1	38.20710362	1.936479E-011	5.994790E-012	0	0.000000E+000
1	38.20714195	5.994790E-012	1.936479E-011	1	0.000000E+000
1	38.20717516	1.936479E-011	5.994790E-012	0	0.000000E+000
1	38.20725249	5.994790E-012	1.936479E-011	1	0.000000E+000
1	38.20735391	1.936479E-011	5.994790E-012	0	0.000000E+000
1	38.20738618	5.994790E-012	1.936479E-011	1	0.000000E+000
1	38.20772190	1.936479E-011	5.994790E-012	0	0.000000E+000
1	38.20777805	5.994790E-012	1.936479E-011	1	0.000000E+000
1	38.20798760	1.936479E-011	5.994790E-012	0	0.000000E+000
1	38.20801211	5.994790E-012	1.936479E-011	1	0.000000E+000
1	38.20816797	1.936479E-011	5.994790E-012	0	0.000000E+000
1	38.20819905	5.994790E-012	1.936479E-011	1	0.000000E+000
1	38.20871192	1.936479E-011	5.994790E-012	0	0.000000E+000
1	38.20873300	5.994790E-012	1.936479E-011	1	0.000000E+000
1	38.20879704	1.936479E-011	5.994790E-012	0	0.000000E+000
1	38.20886028	5.994790E-012	1.936479E-011	1	0.000000E+000
1	38.20901590	1.936479E-011	5.994790E-012	0	0.000000E+000
1	38.20903272	5.994790E-012	1.936479E-011	1	0.000000E+000
1	38.20927024	1.936479E-011	5.994790E-012	0	0.000000E+000
1	38.20928190	5.994790E-012	1.936479E-011	1	0.000000E+000
1	38.20958125	1.936479E-011	5.994790E-012	0	0.000000E+000
1	38.20969904	5.994790E-012	1.936479E-011	1	0.000000E+000
1	38.20984332	1.936479E-011	5.994790E-012	0	0.000000E+000
1	38.20986371	5.994790E-012	1.936479E-011	1	0.000000E+000
1	38.21051366	1.936479E-011	5.994790E-012	0	0.000000E+000
1	38.21052463	5.994790E-012	1.936479E-011	1	0.000000E+000
1	38.21056548	1.936479E-011	5.994790E-012	0	0.000000E+000
1	38.21059779	5.994790E-012	1.936479E-011	1	0.000000E+000
1	38.21132659	1.936479E-011	5.994790E-012	0	0.000000E+000
1	38.21135111	5.994790E-012	1.936479E-011	1	0.000000E+000
1	38.21180208	1.936479E-011	5.994790E-012	0	0.000000E+000
1	38.21181969	5.994790E-012	1.936479E-011	1	0.000000E+000
1	38.21198834	1.936479E-011	5.994790E-012	0	0.000000E+000
1	38.21200187	5.994790E-012	1.936479E-011	1	0.000000E+000
1	38.21208734	1.936479E-011	5.994790E-012	0	0.000000E+000
1	38.21210307	5.994790E-012	1.936479E-011	1	0.000000E+000
1	38.21274428	1.936479E-011	5.994790E-012	0	0.000000E+000
1	38.21274850	5.994790E-012	1.936479E-011	1	0.000000E+000
1	38.21286769	1.936479E-011	5.994790E-012	0	0.000000E+000
1	38.21288659	5.994790E-012	1.936479E-011	1	0.000000E+000
1	38.21294702	1.936479E-011	5.994790E-012	0	0.000000E+000
1	38.21301805	5.994790E-012	1.936479E-011	1	0.000000E+000
1	38.21311035	1.936479E-011	5.994790E-012	0	0.000000E+000
1	38.21313081	5.994790E-012	1.936479E-011	1	0.000000E+000
1	38.21338727	1.936479E-011	5.994790E-012	0	0.000000E+000
1	38.21340378	5.994790E-012	1.936479E-011	1	0.000000E+000
1	38.21351700	1.936479E-011	5.994790E-012	0	0.000000E+000
1	38.21353843	5.994790E-012	1.936479E-011	1	0.000000E+000
1	38.21408403	1.936479E-011	5.994790E-012	0	0.000000E+000
1	38.21416833	5.994790E-012	1.936479E-011	1	0.000000E+000
1	38.21441300	1.936479E-011	5.994790E-012	0	0.000000E+000
1	38.21444210	5.994790E-012	1.936479E-011	1	0.000000E+000
1	38.21445921	1.936479E-011	5.994790E-012	0	0.000000E+000
1	38.21448508	5.994790E-012	1.936479E-011	1	0.000000E+000
1	38.21459620	1.936479E-011	5.994790E-012	0	0.000000E+000
1	38.21464974	5.994790E-012	1.936479E-011	1	0.000000E+000
1	38.21472888	1.936479E-011	5.994790E-012	0	0.000000E+000
1	38.21474698	5.994790E-012	1.936479E-011	1	0.000000E+000
1	38.21522651	1.936479E-011	5.994790E-012	0	0.000000E+000
1	38.21523943	5.994790E-012	1.936479E-011	1	0.000000E+000
1	38.21557307	1.936479E-011	5.994790E-012	0	0.000000E+000
1	38.21558621	5.994790E-012	1.936479E-011	1	0.000000E+000
1	38.21565685	1.936479E-011	5.994790E-012	0	0.000000E+000
1	38.21567381	5.994790E-012	1.936479E-011	1	0.000000E+000
1	38.21577389	1.936479E-011	5.994790E-012	0	0.000000E+000
1	38.21581595	5.994790E-012	1.936479E-011	1	0.000000E+000
1	38.21616419	1.936479E-011	5.994790E-012	0	0.000000E+000
1	38.21618093	5.994790E-012	1.936479E-011	1	0.000000E+000
1	38.21646340	1.936479E-011	5.994790E-012	0	0.000000E+000
1	38.21648637	5.994790E-012	1.936479E-011	1	0.000000E+000
1	38.21664969	1.936479E-011	5.994790E-012	0	0.000000E+000
1	38.21668085	5.994790E-012	1.936479E-011	1	0.000000E+000
1	38.21674953	1.936479E-011	5.994790E-012	0	0.000000E+000
1	38.21677489	5.994790E-012	1.936479E-011	1	0.000000E+000
1	38.21685423	1.936479E-011	5.994790E-012	0	0.000000E+000
1	38.21703751	5.994790E-012	1.936479E-011	1	0.000000E+000
1	38.21714629	1.936479E-011	5.994790E-012	0	0.000000E+000
1	38.21717780	5.994790E-012	1.936479E-011	1	0.000000E+000
1	38.21724186	1.936479E-011	5.994790E-012	0	0.000000E+000
1	38.21726505	5.994790E-012	1.936479E-011	1	0.000000E+000
1	38.21758575	1.936479E-011	5.994790E-012	0	0.000000E+000
1	38.21759726	5.994790E-012	1.936479E-011	1	0.000000E+000
1	38.21789269	1.936479E-011	5.994790E-012	0	0.000000E+000
1	38.21791975	5.994790E-012	1.936479E-011	1	0.000000E+000
1	38.21799943	1.936479E-011	5.994790E-012	0	0.000000E+000
1	38.21802970	5.994790E-012	1.936479E-011	1	0.000000E+000
1	38.21813552	1.936479E-011	5.994790E-012	0	0.000000E+000
1	38.21817961	5.994790E-012	1.936479E-011	1	0.000000E+000
1	38.21831978	1.936479E-011	5.994790E-012	0	0.000000E+000
1	38.21843930	5.994790E-012	1.936479E-011	1	0.000000E+000
1	38.21867099	1.936479E-011	5.994790E-012	0	0.000000E+000
1	38.21883142	5.994790E-012	1.936479E-011	1	0.000000E+000
1	38.21965363	1.936479E-011	5.994790E-012	0	0.000000E+000
1	38.21968096	5.994790E-012	1.936479E-011	1	0.000000E+000
1	38.21968892	1.936479E-011	5.994790E-012	0	0.000000E+000
1	38.21972147	5.994790E-012	1.936479E-011	1	0.000000E+000
1	38.21977643	1.936479E-011	5.994790E-012	0	0.000000E+000
1	38.21978289	5.994790E-012	1.936479E-011	1	0.000000E+000
1	38.21992149	1.936479E-011	5.994790E-012	0	0.000000E+000
1	38.21994439	5.994790E-012	1.936479E-011	1	0.000000E+000
1	38.22003257	1.936479E-011	5.994790E-012	0	0.000000E+000
1	38.22007452	5.994790E-012	1.936479E-011	1	0.000000E+000
1	38.22025700	1.936479E-011	5.994790E-012	0	0.000000E+000
1	38.22027509	5.994790E-012	1.936479E-011	1	0.000000E+000
1	38.22154039	1.936479E-011	5.994790E-012	0	0.000000E+000
1	38.22160112	5.994790E-012	1.936479E-011	1	0.000000E+000
1	38.22163551	1.936479E-011	5.994790E-012	0	0.000000E+000
1	38.22167411	5.994790E-012	1.936479E-011	1	0.000000E+000
1	38.22174999	1.936479E-011	5.994790E-012	0	0.000000E+000
1	38.22178798	5.994790E-012	1.936479E-011	1	0.000000E+000
1	38.22228177	1.936479E-011	5.994790E-012	0	0.000000E+000
1	38.22236657	5.994790E-012	1.936479E-011	1	0.000000E+000
1	38.22290483	1.936479E-011	5.994790E-012	0	0.000000E+000
1	38.22294479	5.994790E-012	1.936479E-011	1	0.000000E+000
1	38.22313157	1.936479E-011	5.994790E-012	0	0.000000E+000
1	38.22316284	5.994790E-012	1.936479E-011	1	0.000000E+000
1	38.22369651	1.936479E-011	5.994790E-012	0	0.000000E+000
1	38.22370859	5.994790E-012	1.936479E-011	1	0.000000E+000
1	38.22381464	1.936479E-011	5.994790E-012	0	0.000000E+000
1	38.22381919	5.994790E-012	1.936479E-011	1	0.000000E+000
1	38.22411918	1.936479E-011	5.994790E-012	0	0.000000E+000
1	38.22414184	5.994790E-012	1.936479E-011	1	0.000000E+000
1	38.22419465	1.936479E-011	5.994790E-012	0	0.000000E+000
1	38.22420721	5.994790E-012	1.936479E-011	1	0.000000E+000
1	38.22423458	1.936479E-011	5.994790E-012	0	0.000000E+000
1	38.22426313	5.994790E-012	1.936479E-011	1	0.000000E+000
1	38.22430082	1.936479E-011	5.994790E-012	0	0.000000E+000
1	38.22438038	5.994790E-012	1.936479E-011	1	0.000000E+000
1	38.22448193	1.936479E-011	5.994790E-012	0	0.000000E+000
1	38.22450217	5.994790E-012	1.936479E-011	1	0.000000E+000
1	38.22501307	1.936479E-011	5.994790E-012	0	0.000000E+000
1	38.22508243	5.994790E-012	1.936479E-011	1	0.000000E+000
1	38.22518302	1.936479E-011	5.994790E-012	0	0.000000E+000
1	38.22523129	5.994790E-012	1.936479E-011	1	0.000000E+000
1	38.22525279	1.936479E-011	5.994790E-012	0	0.000000E+000
1	38.22528602	5.994790E-012	1.936479E-011	1	0.000000E+000
1	38.22537243	1.936479E-011	5.994790E-012	0	0.000000E+000
1	38.22541188	5.994790E-012	1.936479E-011	1	0.000000E+000
1	38.22554125	1.936479E-011	5.994790E-012	0	0.000000E+000
1	38.22575939	5.994790E-012	1.936479E-011	1	0.000000E+000
1	38.22581968	1.936479E-011	5.994790E-012	0	0.000000E+000
1	38.22587010	5.994790E-012	1.936479E-011	1	0.000000E+000
1	38.22611681	1.936479E-011	5.994790E-012	0	0.000000E+000
1	38.22614531	5.994790E-012	1.936479E-011	1	0.000000E+000
1	38.22653722	1.936479E-011	5.994790E-012	0	0.000000E+000
1	38.22655080	5.994790E-012	1.936479E-011	1	0.000000E+000
1	38.22739571	1.936479E-011	5.994790E-012	0	0.000000E+000
1	38.22740164	5.994790E-012	1.936479E-011	1	0.000000E+000
1	38.22788284	1.936479E-011	5.994790E-012	0	0.000000E+000
1	38.22792022	5.994790E-012	1.936479E-011	1	0.000000E+000
1	38.22797425	1.936479E-011	5.994790E-012	0	0.000000E+000
1	38.22803585	5.994790E-012	1.936479E-011	1	0.000000E+000
1	38.22815271	1.936479E-011	5.994790E-012	0	0.000000E+000
1	38.22818362	5.994790E-012	1.936479E-011	1	0.000000E+000
1	38.22819810	1.936479E-011	5.994790E-012	0	0.000000E+000
1	38.22823333	5.994790E-012	1.936479E-011	1	0.000000E+000
1	38.22834224	1.936479E-011	5.994790E-012	0	0.000000E+000
1	38.22836597	5.994790E-012	1.936479E-011	1	0.000000E+000
1	38.22877175	1.936479E-011	5.994790E-012	0	0.000000E+000
1	38.22884353	5.994790E-012	1.936479E-011	1	0.000000E+000
1	38.22887945	1.936479E-011	5.994790E-012	0	0.000000E+000
1	38.22894424	5.994790E-012	1.936479E-011	1	0.000000E+000
1	38.22910379	1.936479E-011	5.994790E-012	0	0.000000E+000
1	38.22912761	5.994790E-012	1.936479E-011	1	0.000000E+000
1	38.22924812	1.936479E-011	5.994790E-012	0	0.000000E+000
1	38.22926605	5.994790E-012	1.936479E-011	1	0.000000E+000
1	38.22929277	1.936479E-011	5.994790E-012	0	0.000000E+000
1	38.22933017	5.994790E-012	1.936479E-011	1	0.000000E+000
1	38.22946296	1.936479E-011	5.994790E-012	0	0.000000E+000
1	38.22948824	5.994790E-012	1.936479E-011	1	0.000000E+000
1	38.22970252	1.936479E-011	5.994790E-012	0	0.000000E+000
1	38.22980759	5.994790E-012	1.936479E-011	1	0.000000E+000
1	38.23041912	1.936479E-011	5.994790E-012	0	0.000000E+000
1	38.23043621	5.994790E-012	1.936479E-011	1	0.000000E+000
1	38.23108349	1.936479E-011	5.994790E-012	0	0.000000E+000
1	38.23110386	5.994790E-012	1.936479E-011	1	0.000000E+000
1	38.23121149	1.936479E-011	5.994790E-012	0	0.000000E+000
1	38.23124153	5.994790E-012	1.936479E-011	1	0.000000E+000
1	38.23158002	1.936479E-011	5.994790E-012	0	0.000000E+000
1	38.23160554	5.994790E-012	1.936479E-011	1	0.000000E+000
1	38.23166478	1.936479E-011	5.994790E-012	0	0.000000E+000
1	38.23168084	5.994790E-012	1.936479E-011	1	0.000000E+000
1	38.23169527	1.936479E-011	5.994790E-012	0	0.000000E+000
1	38.23171959	5.994790E-012	1.936479E-011	1	0.000000E+000
1	38.23183033	1.936479E-011	5.994790E-012	0	0.000000E+000
1	38.23184286	5.994790E-012	1.936479E-011	1	0.000000E+000
1	38.23188798	1.936479E-011	5.994790E-012	0	0.000000E+000
1	38.23189503	5.994790E-012	1.936479E-011	1	0.000000E+000
1	38.23199627	1.936479E-011	5.994790E-012	0	0.000000E+000
1	38.23202731	5.994790E-012	1.936479E-011	1	0.000000E+000
1	38.23217876	1.936479E-011	5.994790E-012	0	0.000000E+000
1	38.23218672	5.994790E-012	1.936479E-011	1	0.000000E+000
1	38.23244292	1.936479E-011	5.994790E-012	0	0.000000E+000
1	38.23252459	5.994790E-012	1.936479E-011	1	0.000000E+000
1	38.23292906	1.936479E-011	5.994790E-012	0	0.000000E+000
1	38.23297234	5.994790E-012	1.936479E-011	1	0.000000E+000
1	38.23323126	1.936479E-011	5.994790E-012	0	0.000000E+000
1	38.23327745	5.994790E-012	1.936479E-011	1	0.000000E+000
1	38.23333659	1.936479E-011	5.994790E-012	0	0.000000E+000
1	38.23340445	5.994790E-012	1.936479E-011	1	0.000000E+000
1	38.23368996	1.936479E-011	5.994790E-012	0	0.000000E+000
1	38.23371162	5.994790E-012	1.936479E-011	1	0.000000E+000
1	38.23398892	1.936479E-011	5.994790E-012	0	0.000000E+000
1	38.23402954	5.994790E-012	1.936479E-011	1	0.000000E+000
1	38.23409820	1.936479E-011	5.994790E-012	0	0.000000E+000
1	38.23423663	5.994790E-012	1.936479E-011	1	0.000000E+000
1	38.23436920	1.936479E-011	5.994790E-012	0	0.000000E+000
1	38.23460622	5.994790E-012	1.936479E-011	1	0.000000E+000
1	38.23537517	1.936479E-011	5.994790E-012	0	0.000000E+000
1	38.23546138	5.994790E-012	1.936479E-011	1	0.000000E+000
1	38.23557066	1.936479E-011	5.994790E-012	0	0.000000E+000
1	38.23558309	5.994790E-012	1.936479E-011	1	0.000000E+000
1	38.23567477	1.936479E-011	5.994790E-012	0	0.000000E+000
1	38.23576630	5.994790E-012	1.936479E-011	1	0.000000E+000
1	38.23596017	1.936479E-011	5.994790E-012	0	0.000000E+000
1	38.23599983	5.994790E-012	1.936479E-011	1	0.000000E+000
1	38.23608483	1.936479E-011	5.994790E-012	0	0.000000E+000
1	38.23611754	5.994790E-012	1.936479E-011	1	0.000000E+000
1	38.23623869	1.936479E-011	5.994790E-012	0	0.000000E+000
1	38.23627021	5.994790E-012	1.936479E-011	1	0.000000E+000
1	38.23661671	1.936479E-011	5.994790E-012	0	0.000000E+000
1	38.23663562	5.994790E-012	1.936479E-011	1	0.000000E+000
1	38.23704645	1.936479E-011	5.994790E-012	0	0.000000E+000
1	38.23706455	5.994790E-012	1.936479E-011	1	0.000000E+000
1	38.23728308	1.936479E-011	5.994790E-012	0	0.000000E+000
1	38.23730225	5.994790E-012	1.936479E-011	1	0.000000E+000
1	38.23744229	1.936479E-011	5.994790E-012	0	0.000000E+000
1	38.23746202	5.994790E-012	1.936479E-011	1	0.000000E+000
1	38.23753952	1.936479E-011	5.994790E-012	0	0.000000E+000
1	38.23758241	5.994790E-012	1.936479E-011	1	0.000000E+000
1	38.23761310	1.936479E-011	5.994790E-012	0	0.000000E+000
1	38.23762804	5.994790E-012	1.936479E-011	1	0.000000E+000
1	38.23796282	1.936479E-011	5.994790E-012	0	0.000000E+000
1	38.23800179	5.994790E-012	1.936479E-011	1	0.000000E+000
1	38.23824434	1.936479E-011	5.994790E-012	0	0.000000E+000
1	38.23826792	5.994790E-012	1.936479E-011	1	0.000000E+000
1	38.23835538	1.936479E-011	5.994790E-012	0	0.000000E+000
1	38.23838015	5.994790E-012	1.936479E-011	1	0.000000E+000
1	38.23840379	1.936479E-011	5.994790E-012	0	0.000000E+000
1	38.23843311	5.994790E-012	1.936479E-011	1	0.000000E+000
1	38.23864243	1.936479E-011	5.994790E-012	0	0.000000E+000
1	38.23866476	5.994790E-012	1.936479E-011	1	0.000000E+000
1	38.23868824	1.936479E-011	5.994790E-012	0	0.000000E+000
1	38.23870948	5.994790E-012	1.936479E-011	1	0.000000E+000
1	38.23886983	1.936479E-011	5.994790E-012	0	0.000000E+000
1	38.23889181	5.994790E-012	1.936479E-011	1	0.000000E+000
1	38.23892534	1.936479E-011	5.994790E-012	0	0.000000E+000
1	38.23894026	5.994790E-012	1.936479E-011	1	0.000000E+000
1	38.23902531	1.936479E-011	5.994790E-012	0	0.000000E+000
1	38.23905944	5.994790E-012	1.936479E-011	1	0.000000E+000
1	38.23909391	1.936479E-011	5.994790E-012	0	0.000000E+000
1	38.23911897	5.994790E-012	1.936479E-011	1	0.000000E+000
1	38.23920841	1.936479E-011	5.994790E-012	0	0.000000E+000
1	38.23922283	5.994790E-012	1.936479E-011	1	0.000000E+000
1	38.23937708	1.936479E-011	5.994790E-012	0	0.000000E+000
1	38.23939765	5.994790E-012	1.936479E-011	1	0.000000E+000
1	38.23958857	1.936479E-011	5.994790E-012	0	0.000000E+000
1	38.23960822	5.994790E-012	1.936479E-011	1	0.000000E+000
1	38.24014139	1.936479E-011	5.994790E-012	0	0.000000E+000
1	38.24017907	5.994790E-012	1.936479E-011	1	0.000000E+000
1	38.24025306	1.936479E-011	5.994790E-012	0	0.000000E+000
1	38.24029443	5.994790E-012	1.936479E-011	1	0.000000E+000
1	38.24048919	1.936479E-011	5.994790E-012	0	0.000000E+000
1	38.24050746	5.994790E-012	1.936479E-011	1	0.000000E+000
1	38.24055374	1.936479E-011	5.994790E-012	0	0.000000E+000
1	38.24055630	5.994790E-012	1.936479E-011	1	0.000000E+000
1	38.24062703	1.936479E-011	5.994790E-012	0	0.000000E+000
1	38.24065905	5.994790E-012	1.936479E-011	1	0.000000E+000
1	38.24068835	1.936479E-011	5.994790E-012	0	0.000000E+000
1	38.24099107	5.994790E-012	1.936479E-011	1	0.000000E+000
1	38.24117433	1.936479E-011	5.994790E-012	0	0.000000E+000
1	38.24118962	5.994790E-012	1.936479E-011	1	0.000000E+000
1	38.24177531	1.936479E-011	5.994790E-012	0	0.000000E+000
1	38.24181296	5.994790E-012	1.936479E-011	1	0.000000E+000
1	38.24196074	1.936479E-011	5.994790E-012	0	0.000000E+000
1	38.24200868	5.994790E-012	1.936479E-011	1	0.000000E+000
1	38.24220451	1.936479E-011	5.994790E-012	0	0.000000E+000
1	38.24221520	5.994790E-012	1.936479E-011	1	0.000000E+000
1	38.24234000	1.936479E-011	5.994790E-012	0	0.000000E+000
1	38.24238378	5.994790E-012	1.936479E-011	1	0.000000E+000
1	38.24246909	1.936479E-011	5.994790E-012	0	0.000000E+000
1	38.24249807	5.994790E-012	1.936479E-011	1	0.000000E+000
1	38.24269134	1.936479E-011	5.994790E-012	0	0.000000E+000
1	38.24275141	5.994790E-012	1.936479E-011	1	0.000000E+000
1	38.24278911	1.936479E-011	5.994790E-012	0	0.000000E+000
1	38.24289709	5.994790E-012	1.936479E-011	1	0.000000E+000
1	38.24294255	1.936479E-011	5.994790E-012	0	0.000000E+000
1	38.24295599	5.994790E-012	1.936479E-011	1	0.000000E+000
1	38.24324612	1.936479E-011	5.994790E-012	0	0.000000E+000
1	38.24326621	5.994790E-012	1.936479E-011	1	0.000000E+000
1	38.24426631	1.936479E-011	5.994790E-012	0	0.000000E+000
1	38.24429887	5.994790E-012	1.936479E-011	1	0.000000E+000
1	38.24434832	1.936479E-011	5.994790E-012	0	0.000000E+000
1	38.24435952	5.994790E-012	1.936479E-011	1	0.000000E+000
1	38.24444518	1.936479E-011	5.994790E-012	0	0.000000E+000
1	38.24446897	5.994790E-012	1.936479E-011	1	0.000000E+000
1	38.24506880	1.936479E-011	5.994790E-012	0	0.000000E+000
1	38.24511829	5.994790E-012	1.936479E-011	1	0.000000E+000
1	38.24516265	1.936479E-011	5.994790E-012	0	0.000000E+000
1	38.24519857	5.994790E-012	1.936479E-011	1	0.000000E+000
1	38.24541658	1.936479E-011	5.994790E-012	0	0.000000E+000
1	38.24542109	5.994790E-012	1.936479E-011	1	0.000000E+000
1	38.24585806	1.936479E-011	5.994790E-012	0	0.000000E+000
1	38.24587269	5.994790E-012	1.936479E-011	1	0.000000E+000
1	38.24591302	1.936479E-011	5.994790E-012	0	0.000000E+000
1	38.24592899	5.994790E-012	1.936479E-011	1	0.000000E+000
1	38.24600754	1.936479E-011	5.994790E-012	0	0.000000E+000
1	38.24602968	5.994790E-012	1.936479E-011	1	0.000000E+000
1	38.24620453	1.936479E-011	5.994790E-012	0	0.000000E+000
1	38.24623118	5.994790E-012	1.936479E-011	1	0.000000E+000
1	38.24637405	1.936479E-011	5.994790E-012	0	0.000000E+000
1	38.24642731	5.994790E-012	1.936479E-011	1	0.000000E+000
1	38.24672366	1.936479E-011	5.994790E-012	0	0.000000E+000
1	38.24678859	5.994790E-012	1.936479E-011	1	0.000000E+000
1	38.24695374	1.936479E-011	5.994790E-012	0	0.000000E+000
1	38.24698928	5.994790E-012	1.936479E-011	1	0.000000E+000
1	38.24708928	1.936479E-011	5.994790E-012	0	0.000000E+000
1	38.24714826	5.994790E-012	1.936479E-011	1	0.000000E+000
1	38.24840322	1.936479E-011	5.994790E-012	0	0.000000E+000
1	38.24843594	5.994790E-012	1.936479E-011	1	0.000000E+000
1	38.24865620	1.936479E-011	5.994790E-012	0	0.000000E+000
1	38.24868330	5.994790E-012	1.936479E-011	1	0.000000E+000
1	38.24876385	1.936479E-011	5.994790E-012	0	0.000000E+000
1	38.24886340	5.994790E-012	1.936479E-011	1	0.000000E+000
1	38.24892715	1.936479E-011	5.994790E-012	0	0.000000E+000
1	38.24905489	5.994790E-012	1.936479E-011	1	0.000000E+000
1	38.24921473	1.936479E-011	5.994790E-012	0	0.000000E+000
1	38.24922319	5.994790E-012	1.936479E-011	1	0.000000E+000
1	38.24932421	1.936479E-011	5.994790E-012	0	0.000000E+000
1	38.24933947	5.994790E-012	1.936479E-011	1	0.000000E+000
1	38.24945691	1.936479E-011	5.994790E-012	0	0.000000E+000
1	38.24955239	5.994790E-012	1.936479E-011	1	0.000000E+000
1	38.24968705	1.936479E-011	5.994790E-012	0	0.000000E+000
1	38.24969714	5.994790E-012	1.936479E-011	1	0.000000E+000
1	38.24977151	1.936479E-011	5.994790E-012	0	0.000000E+000
1	38.24978558	5.994790E-012	1.936479E-011	1	0.000000E+000
1	38.25006008	1.936479E-011	5.994790E-012	0	0.000000E+000
1	38.25009281	5.994790E-012	1.936479E-011	1	0.000000E+000
1	38.25013274	1.936479E-011	5.994790E-012	0	0.000000E+000
1	38.25017854	5.994790E-012	1.936479E-011	1	0.000000E+000
1	38.25027503	1.936479E-011	5.994790E-012	0	0.000000E+000
1	38.25031881	5.994790E-012	1.936479E-011	1	0.000000E+000
1	38.25054876	1.936479E-011	5.994790E-012	0	0.000000E+000
1	38.25058270	5.994790E-012	1.936479E-011	1	0.000000E+000
1	38.25094811	1.936479E-011	5.994790E-012	0	0.000000E+000
1	38.25098581	5.994790E-012	1.936479E-011	1	0.000000E+000
1	38.25121401	1.936479E-011	5.994790E-012	0	0.000000E+000
1	38.25131672	5.994790E-012	1.936479E-011	1	0.000000E+000
1	38.25146743	1.936479E-011	5.994790E-012	0	0.000000E+000
1	38.25147926	5.994790E-012	1.936479E-011	1	0.000000E+000
1	38.25214418	1.936479E-011	5.994790E-012	0	0.000000E+000
1	38.25219291	5.994790E-012	1.936479E-011	1	0.000000E+000
1	38.25272032	1.936479E-011	5.994790E-012	0	0.000000E+000
1	38.25276082	5.994790E-012	1.936479E-011	1	0.000000E+000
1	38.25321339	1.936479E-011	5.994790E-012	0	0.000000E+000
1	38.25327819	5.994790E-012	1.936479E-011	1	0.000000E+000
1	38.25378975	1.936479E-011	5.994790E-012	0	0.000000E+000
1	38.25388982	5.994790E-012	1.936479E-011	1	0.000000E+000
1	38.25398360	1.936479E-011	5.994790E-012	0	0.000000E+000
1	38.25399432	5.994790E-012	1.936479E-011	1	0.000000E+000
1	38.25410938	1.936479E-011	5.994790E-012	0	0.000000E+000
1	38.25411583	5.994790E-012	1.936479E-011	1	0.000000E+000
1	38.25443742	1.936479E-011	5.994790E-012	0	0.000000E+000
1	38.25447748	5.994790E-012	1.936479E-011	1	0.000000E+000
1	38.25456990	1.936479E-011	5.994790E-012	0	0.000000E+000
1	38.25460882	5.994790E-012	1.936479E-011	1	0.000000E+000
1	38.25466798	1.936479E-011	5.994790E-012	0	0.000000E+000
1	38.25470061	5.994790E-012	1.936479E-011	1	0.000000E+000
1	38.25535288	1.936479E-011	5.994790E-012	0	0.000000E+000
1	38.25540605	5.994790E-012	1.936479E-011	1	0.000000E+000
1	38.25553880	1.936479E-011	5.994790E-012	0	0.000000E+000
1	38.25555510	5.994790E-012	1.936479E-011	1	0.000000E+000
1	38.25596909	1.936479E-011	5.994790E-012	0	0.000000E+000
1	38.25601810	5.994790E-012	1.936479E-011	1	0.000000E+000
1	38.25608320	1.936479E-011	5.994790E-012	0	0.000000E+000
1	38.25634205	5.994790E-012	1.936479E-011	1	0.000000E+000
1	38.25637276	1.936479E-011	5.994790E-012	0	0.000000E+000
1	38.25658461	5.994790E-012	1.936479E-011	1	0.000000E+000
1	38.25671573	1.936479E-011	5.994790E-012	0	0.000000E+000
1	38.25674686	5.994790E-012	1.936479E-011	1	0.000000E+000
1	38.25699843	1.936479E-011	5.994790E-012	0	0.000000E+000
1	38.25702528	5.994790E-012	1.936479E-011	1	0.000000E+000
1	38.25739484	1.936479E-011	5.994790E-012	0	0.000000E+000
1	38.25744575	5.994790E-012	1.936479E-011	1	0.000000E+000
1	38.25785818	1.936479E-011	5.994790E-012	0	0.000000E+000
1	38.25793811	5.994790E-012	1.936479E-011	1	0.000000E+000
1	38.25818082	1.936479E-011	5.994790E-012	0	0.000000E+000
1	38.25820813	5.994790E-012	1.936479E-011	1	0.000000E+000
1	38.25828755	1.936479E-011	5.994790E-012	0	0.000000E+000
1	38.25834023	5.994790E-012	1.936479E-011	1	0.000000E+000
1	38.25866614	1.936479E-011	5.994790E-012	0	0.000000E+000
1	38.57820832	6.128642E-012	1.949864E-011	1	0.000000E+000
1	38.57827655	1.949864E-011	6.128642E-012	0	0.000000E+000
1	38.57833219	6.128642E-012	1.949864E-011	1	0.000000E+000
1	38.57852933	1.949864E-011	6.128642E-012	0	0.000000E+000
1	38.57854668	6.128642E-012	1.949864E-011	1	0.000000E+000
1	38.57883034	1.949864E-011	6.128642E-012	0	0.000000E+000
1	38.57885607	6.128642E-012	1.949864E-011	1	0.000000E+000
1	38.57889993	1.949864E-011	6.128642E-012	0	0.000000E+000
1	38.57909296	6.128642E-012	1.949864E-011	1	0.000000E+000
1	38.57953818	1.949864E-011	6.128642E-012	0	0.000000E+000
1	38.57968148	6.128642E-012	1.949864E-011	1	0.000000E+000
1	38.57987618	1.949864E-011	6.128642E-012	0	0.000000E+000
1	38.57993026	6.128642E-012	1.949864E-011	1	0.000000E+000
1	38.58001424	1.949864E-011	6.128642E-012	0	0.000000E+000
1	38.58006464	6.128642E-012	1.949864E-011	1	0.000000E+000
1	38.58048053	1.949864E-011	6.128642E-012	0	0.000000E+000
1	38.58050912	6.128642E-012	1.949864E-011	1	0.000000E+000
1	38.58087977	1.949864E-011	6.128642E-012	0	0.000000E+000
1	38.58088546	6.128642E-012	1.949864E-011	1	0.000000E+000
1	38.58112030	1.949864E-011	6.128642E-012	0	0.000000E+000
1	38.58113702	6.128642E-012	1.949864E-011	1	0.000000E+000
1	38.58115051	1.949864E-011	6.128642E-012	0	0.000000E+000
1	38.58121344	6.128642E-012	1.949864E-011	1	0.000000E+000
1	38.58124290	1.949864E-011	6.128642E-012	0	0.000000E+000
1	38.58124998	6.128642E-012	1.949864E-011	1	0.000000E+000
1	38.58133724	1.949864E-011	6.128642E-012	0	0.000000E+000
1	38.58135471	6.128642E-012	1.949864E-011	1	0.000000E+000
1	38.58157587	1.949864E-011	6.128642E-012	0	0.000000E+000
1	38.58157938	6.128642E-012	1.949864E-011	1	0.000000E+000
1	38.58161751	1.949864E-011	6.128642E-012	0	0.000000E+000
1	38.58163714	6.128642E-012	1.949864E-011	1	0.000000E+000
1	38.58197359	1.949864E-011	6.128642E-012	0	0.000000E+000
1	38.58213473	6.128642E-012	1.949864E-011	1	0.000000E+000
1	38.58218572	1.949864E-011	6.128642E-012	0	0.000000E+000
1	38.58224002	6.128642E-012	1.949864E-011	1	0.000000E+000
1	38.58226004	1.949864E-011	6.128642E-012	0	0.000000E+000
1	38.58227399	6.128642E-012	1.949864E-011	1	0.000000E+000
1	38.58239853	1.949864E-011	6.128642E-012	0	0.000000E+000
1	38.58241988	6.128642E-012	1.949864E-011	1	0.000000E+000
1	38.58245355	1.949864E-011	6.128642E-012	0	0.000000E+000
1	38.58251305	6.128642E-012	1.949864E-011	1	0.000000E+000
1	38.58290117	1.949864E-011	6.128642E-012	0	0.000000E+000
1	38.58292260	6.128642E-012	1.949864E-011	1	0.000000E+000
1	38.58308038	1.949864E-011	6.128642E-012	0	0.000000E+000
1	38.58311294	6.128642E-012	1.949864E-011	1	0.000000E+000
1	38.58323098	1.949864E-011	6.128642E-012	0	0.000000E+000
1	38.58326166	6.128642E-012	1.949864E-011	1	0.000000E+000
1	38.58339081	1.949864E-011	6.128642E-012	0	0.000000E+000
1	38.58341614	6.128642E-012	1.949864E-011	1	0.000000E+000
1	38.58344790	1.949864E-011	6.128642E-012	0	0.000000E+000
1	38.58349566	6.128642E-012	1.949864E-011	1	0.000000E+000
1	38.58372325	1.949864E-011	6.128642E-012	0	0.000000E+000
1	38.58375392	6.128642E-012	1.949864E-011	1	0.000000E+000
1	38.58380058	1.949864E-011	6.128642E-012	0	0.000000E+000
1	38.58382087	6.128642E-012	1.949864E-011	1	0.000000E+000
1	38.58406960	1.949864E-011	6.128642E-012	0	0.000000E+000
1	38.58407910	6.128642E-012	1.949864E-011	1	0.000000E+000
1	38.58436900	1.949864E-011	6.128642E-012	0	0.000000E+000
1	38.58438038	6.128642E-012	1.949864E-011	1	0.000000E+000
1	38.58472644	1.949864E-011	6.128642E-012	0	0.000000E+000
1	38.58475089	6.128642E-012	1.949864E-011	1	0.000000E+000
1	38.58506963	1.949864E-011	6.128642E-012	0	0.000000E+000
1	38.58508032	6.128642E-012	1.949864E-011	1	0.000000E+000
1	38.58508405	1.949864E-011	6.128642E-012	0	0.000000E+000
1	38.58512558	6.128642E-012	1.949864E-011	1	0.000000E+000
1	38.58525431	1.949864E-011	6.128642E-012	0	0.000000E+000
1	38.58533955	6.128642E-012	1.949864E-011	1	0.000000E+000
1	38.58541754	1.949864E-011	6.128642E-012	0	0.000000E+000
1	38.58546083	6.128642E-012	1.949864E-011	1	0.000000E+000
1	38.58582689	1.949864E-011	6.128642E-012	0	0.000000E+000
1	38.58584058	6.128642E-012	1.949864E-011	1	0.000000E+000
1	38.58597323	1.949864E-011	6.128642E-012	0	0.000000E+000
1	38.58599706	6.128642E-012	1.949864E-011	1	0.000000E+000
1	38.58608147	1.949864E-011	6.128642E-012	0	0.000000E+000
1	38.58610545	6.128642E-012	1.949864E-011	1	0.000000E+000
1	38.58633547	1.949864E-011	6.128642E-012	0	0.000000E+000
1	38.58640575	6.128642E-012	1.949864E-011	1	0.000000E+000
1	38.58647998	1.949864E-011	6.128642E-012	0	0.000000E+000
1	38.58650828	6.128642E-012	1.949864E-011	1	0.000000E+000
1	38.58668149	1.949864E-011	6.128642E-012	0	0.000000E+000
1	38.58669562	6.128642E-012	1.949864E-011	1	0.000000E+000
1	38.58689571	1.949864E-011	6.128642E-012	0	0.000000E+000
1	38.58713835	6.128642E-012	1.949864E-011	1	0.000000E+000
1	38.58727099	1.949864E-011	6.128642E-012	0	0.000000E+000
1	38.58728831	6.128642E-012	1.949864E-011	1	0.000000E+000
1	38.58747606	1.949864E-011	6.128642E-012	0	0.000000E+000
1	38.58751300	6.128642E-012	1.949864E-011	1	0.000000E+000
1	38.58760908	1.949864E-011	6.128642E-012	0	0.000000E+000
1	38.58764743	6.128642E-012	1.949864E-011	1	0.000000E+000
1	38.58837062	1.949864E-011	6.128642E-012	0	0.000000E+000
1	38.58859665	6.128642E-012	1.949864E-011	1	0.000000E+000
1	38.58862299	1.949864E-011	6.128642E-012	0	0.000000E+000
1	38.58864321	6.128642E-012	1.949864E-011	1	0.000000E+000
1	38.58882373	1.949864E-011	6.128642E-012	0	0.000000E+000
1	38.58883794	6.128642E-012	1.949864E-011	1	0.000000E+000
1	38.58919628	1.949864E-011	6.128642E-012	0	0.000000E+000
1	38.58923464	6.128642E-012	1.949864E-011	1	0.000000E+000
1	38.58987903	1.949864E-011	6.128642E-012	0	0.000000E+000
1	38.58992929	6.128642E-012	1.949864E-011	1	0.000000E+000
1	38.58999812	1.949864E-011	6.128642E-012	0	0.000000E+000
1	38.59001232	6.128642E-012	1.949864E-011	1	0.000000E+000
1	38.59012075	1.949864E-011	6.128642E-012	0	0.000000E+000
1	38.59017264	6.128642E-012	1.949864E-011	1	0.000000E+000
1	38.59032589	1.949864E-011	6.128642E-012	0	0.000000E+000
1	38.59036647	6.128642E-012	1.949864E-011	1	0.000000E+000
1	38.59073360	1.949864E-011	6.128642E-012	0	0.000000E+000
1	38.59075242	6.128642E-012	1.949864E-011	1	0.000000E+000
1	38.59101596	1.949864E-011	6.128642E-012	0	0.000000E+000
1	38.59104707	6.128642E-012	1.949864E-011	1	0.000000E+000
1	38.59139625	1.949864E-011	6.128642E-012	0	0.000000E+000
1	38.59147982	6.128642E-012	1.949864E-011	1	0.000000E+000
1	38.59170345	1.949864E-011	6.128642E-012	0	0.000000E+000
1	38.59176213	6.128642E-012	1.949864E-011	1	0.000000E+000
1	38.59181948	1.949864E-011	6.128642E-012	0	0.000000E+000
1	38.59186263	6.128642E-012	1.949864E-011	1	0.000000E+000
1	38.59191627	1.949864E-011	6.128642E-012	0	0.000000E+000
1	38.59194868	6.128642E-012	1.949864E-011	1	0.000000E+000
1	38.59207913	1.949864E-011	6.128642E-012	0	0.000000E+000
1	38.59210632	6.128642E-012	1.949864E-011	1	0.000000E+000
1	38.59219748	1.949864E-011	6.128642E-012	0	0.000000E+000
1	38.59220811	6.128642E-012	1.949864E-011	1	0.000000E+000
1	38.59222657	1.949864E-011	6.128642E-012	0	0.000000E+000
1	38.59225682	6.128642E-012	1.949864E-011	1	0.000000E+000
1	38.59235700	1.949864E-011	6.128642E-012	0	0.000000E+000
1	38.59236866	6.128642E-012	1.949864E-011	1	0.000000E+000
1	38.59237632	1.949864E-011	6.128642E-012	0	0.000000E+000
1	38.59239926	6.128642E-012	1.949864E-011	1	0.000000E+000
1	38.59242819	1.949864E-011	6.128642E-012	0	0.000000E+000
1	38.59246470	6.128642E-012	1.949864E-011	1	0.000000E+000
1	38.59269322	1.949864E-011	6.128642E-012	0	0.000000E+000
1	38.59273016	6.128642E-012	1.949864E-011	1	0.000000E+000
1	38.59331910	1.949864E-011	6.128642E-012	0	0.000000E+000
1	38.59335423	6.128642E-012	1.949864E-011	1	0.000000E+000
1	38.59344674	1.949864E-011	6.128642E-012	0	0.000000E+000
1	38.59348031	6.128642E-012	1.949864E-011	1	0.000000E+000
1	38.59389087	1.949864E-011	6.128642E-012	0	0.000000E+000
1	38.59390350	6.128642E-012	1.949864E-011	1	0.000000E+000
1	38.59405428	1.949864E-011	6.128642E-012	0	0.000000E+000
1	38.59409463	6.128642E-012	1.949864E-011	1	0.000000E+000
1	38.59417225	1.949864E-011	6.128642E-012	0	0.000000E+000
1	38.59419159	6.128642E-012	1.949864E-011	1	0.000000E+000
1	38.59422203	1.949864E-011	6.128642E-012	0	0.000000E+000
1	38.59426504	6.128642E-012	1.949864E-011	1	0.000000E+000
1	38.59478360	1.949864E-011	6.128642E-012	0	0.000000E+000
1	38.59479410	6.128642E-012	1.949864E-011	1	0.000000E+000
1	38.59495934	1.949864E-011	6.128642E-012	0	0.000000E+000
1	38.59498766	6.128642E-012	1.949864E-011	1	0.000000E+000
1	38.59523748	1.949864E-011	6.128642E-012	0	0.000000E+000
1	38.59526167	6.128642E-012	1.949864E-011	1	0.000000E+000
1	38.59532205	1.949864E-011	6.128642E-012	0	0.000000E+000
1	38.59535420	6.128642E-012	1.949864E-011	1	0.000000E+000
1	38.59555523	1.949864E-011	6.128642E-012	0	0.000000E+000
1	38.59561090	6.128642E-012	1.949864E-011	1	0.000000E+000
1	38.59572295	1.949864E-011	6.128642E-012	0	0.000000E+000
1	38.59574789	6.128642E-012	1.949864E-011	1	0.000000E+000
1	38.59590033	1.949864E-011	6.128642E-012	0	0.000000E+000
1	38.59592170	6.128642E-012	1.949864E-011	1	0.000000E+000
1	38.59613376	1.949864E-011	6.128642E-012	0	0.000000E+000
1	38.59614642	6.128642E-012	1.949864E-011	1	0.000000E+000
1	38.59620734	1.949864E-011	6.128642E-012	0	0.000000E+000
1	38.59622190	6.128642E-012	1.949864E-011	1	0.000000E+000
1	38.59626028	1.949864E-011	6.128642E-012	0	0.000000E+000
1	38.59629118	6.128642E-012	1.949864E-011	1	0.000000E+000
1	38.59632748	1.949864E-011	6.128642E-012	0	0.000000E+000
1	38.59633281	6.128642E-012	1.949864E-011	1	0.000000E+000
1	38.59664124	1.949864E-011	6.128642E-012	0	0.000000E+000
1	38.59666288	6.128642E-012	1.949864E-011	1	0.000000E+000
1	38.59687094	1.949864E-011	6.128642E-012	0	0.000000E+000
1	38.59701311	6.128642E-012	1.949864E-011	1	0.000000E+000
1	38.59705089	1.949864E-011	6.128642E-012	0	0.000000E+000
1	38.59706634	6.128642E-012	1.949864E-011	1	0.000000E+000
1	38.59742367	1.949864E-011	6.128642E-012	0	0.000000E+000
1	38.59747035	6.128642E-012	1.949864E-011	1	0.000000E+000
1	38.59756680	1.949864E-011	6.128642E-012	0	0.000000E+000
1	38.59759948	6.128642E-012	1.949864E-011	1	0.000000E+000
1	38.59806497	1.949864E-011	6.128642E-012	0	0.000000E+000
1	38.59809195	6.128642E-012	1.949864E-011	1	0.000000E+000
1	38.59840580	1.949864E-011	6.128642E-012	0	0.000000E+000
1	38.59847138	6.128642E-012	1.949864E-011	1	0.000000E+000
1	38.59860230	1.949864E-011	6.128642E-012	0	0.000000E+000
1	38.59864792	6.128642E-012	1.949864E-011	1	0.000000E+000
1	38.59914687	1.949864E-011	6.128642E-012	0	0.000000E+000
1	38.59918245	6.128642E-012	1.949864E-011	1	0.000000E+000
1	38.59984847	1.949864E-011	6.128642E-012	0	0.000000E+000
1	38.59985926	6.128642E-012	1.949864E-011	1	0.000000E+000
1	38.59996431	1.949864E-011	6.128642E-012	0	0.000000E+000
1	38.59997841	6.128642E-012	1.949864E-011	1	0.000000E+000
1	38.60003305	1.949864E-011	6.128642E-012	0	0.000000E+000
1	38.60005635	6.128642E-012	1.949864E-011	1	0.000000E+000
1	38.60026720	1.949864E-011	6.128642E-012	0	0.000000E+000
1	38.60028786	6.128642E-012	1.949864E-011	1	0.000000E+000
1	38.60035841	1.949864E-011	6.128642E-012	0	0.000000E+000
1	38.60038434	6.128642E-012	1.949864E-011	1	0.000000E+000
1	38.60040993	1.949864E-011	6.128642E-012	0	0.000000E+000
1	38.60042323	6.128642E-012	1.949864E-011	1	0.000000E+000
1	38.60047147	1.949864E-011	6.128642E-012	0	0.000000E+000
1	38.60052679	6.128642E-012	1.949864E-011	1	0.000000E+000
1	38.60093082	1.949864E-011	6.128642E-012	0	0.000000E+000
1	38.60096428	6.128642E-012	1.949864E-011	1	0.000000E+000
1	38.60121593	1.949864E-011	6.128642E-012	0	0.000000E+000
1	38.60123829	6.128642E-012	1.949864E-011	1	0.000000E+000
1	38.60160313	1.949864E-011	6.128642E-012	0	0.000000E+000
1	38.60162796	6.128642E-012	1.949864E-011	1	0.000000E+000
1	38.60223812	1.949864E-011	6.128642E-012	0	0.000000E+000
1	38.60227828	6.128642E-012	1.949864E-011	1	0.000000E+000
1	38.60257875	1.949864E-011	6.128642E-012	0	0.000000E+000
1	38.60681359	6.128642E-012	1.949864E-011	1	0.000000E+000
1	38.60686472	1.949864E-011	6.128642E-012	0	0.000000E+000
1	38.60688900	6.128642E-012	1.949864E-011	1	0.000000E+000
1	38.60726918	1.949864E-011	6.128642E-012	0	0.000000E+000
1	38.60729231	6.128642E-012	1.949864E-011	1	0.000000E+000
1	38.60737688	1.949864E-011	6.128642E-012	0	0.000000E+000
1	38.60738758	6.128642E-012	1.949864E-011	1	0.000000E+000
1	38.60747280	1.949864E-011	6.128642E-012	0	0.000000E+000
1	38.60747643	6.128642E-012	1.949864E-011	1	0.000000E+000
1	38.60771601	1.949864E-011	6.128642E-012	0	0.000000E+000
1	38.60777084	6.128642E-012	1.949864E-011	1	0.000000E+000
1	38.60787716	1.949864E-011	6.128642E-012	0	0.000000E+000
1	38.60799805	6.128642E-012	1.949864E-011	1	0.000000E+000
1	38.60809295	1.949864E-011	6.128642E-012	0	0.000000E+000
1	38.60812417	6.128642E-012	1.949864E-011	1	0.000000E+000
1	38.60857267	1.949864E-011	6.128642E-012	0	0.000000E+000
1	38.60860321	6.128642E-012	1.949864E-011	1	0.000000E+000
1	38.60875979	1.949864E-011	6.128642E-012	0	0.000000E+000
1	38.60884841	6.128642E-012	1.949864E-011	1	0.000000E+000
1	38.60902636	1.949864E-011	6.128642E-012	0	0.000000E+000
1	38.60904342	6.128642E-012	1.949864E-011	1	0.000000E+000
1	38.60926721	1.949864E-011	6.128642E-012	0	0.000000E+000
1	38.60930257	6.128642E-012	1.949864E-011	1	0.000000E+000
1	38.60932711	1.949864E-011	6.128642E-012	0	0.000000E+000
1	38.60937584	6.128642E-012	1.949864E-011	1	0.000000E+000
1	38.60942374	1.949864E-011	6.128642E-012	0	0.000000E+000
1	38.60948405	6.128642E-012	1.949864E-011	1	0.000000E+000
1	38.60977986	1.949864E-011	6.128642E-012	0	0.000000E+000
1	38.60981483	6.128642E-012	1.949864E-011	1	0.000000E+000
1	38.60983970	1.949864E-011	6.128642E-012	0	0.000000E+000
1	38.60987303	6.128642E-012	1.949864E-011	1	0.000000E+000
1	38.61003058	1.949864E-011	6.128642E-012	0	0.000000E+000
1	38.61006572	6.128642E-012	1.949864E-011	1	0.000000E+000
1	38.61015130	1.949864E-011	6.128642E-012	0	0.000000E+000
1	38.61018645	6.128642E-012	1.949864E-011	1	0.000000E+000
1	38.61024498	1.949864E-011	6.128642E-012	0	0.000000E+000
1	38.61048557	6.128642E-012	1.949864E-011	1	0.000000E+000
1	38.61062042	1.949864E-011	6.128642E-012	0	0.000000E+000
1	38.61078452	6.128642E-012	1.949864E-011	1	0.000000E+000
1	38.61081691	1.949864E-011	6.128642E-012	0	0.000000E+000
1	38.61083148	6.128642E-012	1.949864E-011	1	0.000000E+000
1	38.61086120	1.949864E-011	6.128642E-012	0	0.000000E+000
1	38.61089776	6.128642E-012	1.949864E-011	1	0.000000E+000
1	38.61102287	1.949864E-011	6.128642E-012	0	0.000000E+000
1	38.61108782	6.128642E-012	1.949864E-011	1	0.000000E+000
1	38.61122317	1.949864E-011	6.128642E-012	0	0.000000E+000
1	38.61128314	6.128642E-012	1.949864E-011	1	0.000000E+000
1	38.61147637	1.949864E-011	6.128642E-012	0	0.000000E+000
1	38.61151610	6.128642E-012	1.949864E-011	1	0.000000E+000
1	38.61200870	1.949864E-011	6.128642E-012	0	0.000000E+000
1	38.61204107	6.128642E-012	1.949864E-011	1	0.000000E+000
1	38.61223067	1.949864E-011	6.128642E-012	0	0.000000E+000
1	38.61227611	6.128642E-012	1.949864E-011	1	0.000000E+000
1	38.61231422	1.949864E-011	6.128642E-012	0	0.000000E+000
1	38.61236897	6.128642E-012	1.949864E-011	1	0.000000E+000
1	38.61246920	1.949864E-011	6.128642E-012	0	0.000000E+000
1	38.61247315	6.128642E-012	1.949864E-011	1	0.000000E+000
1	38.61259380	1.949864E-011	6.128642E-012	0	0.000000E+000
1	38.61261991	6.128642E-012	1.949864E-011	1	0.000000E+000
1	38.61266611	1.949864E-011	6.128642E-012	0	0.000000E+000
1	38.61269683	6.128642E-012	1.949864E-011	1	0.000000E+000
1	38.61312857	1.949864E-011	6.128642E-012	0	0.000000E+000
1	38.61323743	6.128642E-012	1.949864E-011	1	0.000000E+000
1	38.61353910	1.949864E-011	6.128642E-012	0	0.000000E+000
1	38.61360215	6.128642E-012	1.949864E-011	1	0.000000E+000
1	38.61375789	1.949864E-011	6.128642E-012	0	0.000000E+000
1	38.61379689	6.128642E-012	1.949864E-011	1	0.000000E+000
1	38.61388327	1.949864E-011	6.128642E-012	0	0.000000E+000
1	38.61390796	6.128642E-012	1.949864E-011	1	0.000000E+000
1	38.61398416	1.949864E-011	6.128642E-012	0	0.000000E+000
1	38.61403213	6.128642E-012	1.949864E-011	1	0.000000E+000
1	38.61409756	1.949864E-011	6.128642E-012	0	0.000000E+000
1	38.61420961	6.128642E-012	1.949864E-011	1	0.000000E+000
1	38.61447300	1.949864E-011	6.128642E-012	0	0.000000E+000
1	38.61451275	6.128642E-012	1.949864E-011	1	0.000000E+000
1	38.61487261	1.949864E-011	6.128642E-012	0	0.000000E+000
1	38.61489527	6.128642E-012	1.949864E-011	1	0.000000E+000
1	38.61497717	1.949864E-011	6.128642E-012	0	0.000000E+000
1	38.61504235	6.128642E-012	1.949864E-011	1	0.000000E+000
1	38.61536018	1.949864E-011	6.128642E-012	0	0.000000E+000
1	38.61542899	6.128642E-012	1.949864E-011	1	0.000000E+000
1	38.61558085	1.949864E-011	6.128642E-012	0	0.000000E+000
1	38.61560820	6.128642E-012	1.949864E-011	1	0.000000E+000
1	38.61569581	1.949864E-011	6.128642E-012	0	0.000000E+000
1	38.61570527	6.128642E-012	1.949864E-011	1	0.000000E+000
1	38.61576898	1.949864E-011	6.128642E-012	0	0.000000E+000
1	38.61579572	6.128642E-012	1.949864E-011	1	0.000000E+000
1	38.61585961	1.949864E-011	6.128642E-012	0	0.000000E+000
1	38.61586953	6.128642E-012	1.949864E-011	1	0.000000E+000
1	38.61589315	1.949864E-011	6.128642E-012	0	0.000000E+000
1	38.61593467	6.128642E-012	1.949864E-011	1	0.000000E+000
1	38.61596065	1.949864E-011	6.128642E-012	0	0.000000E+000
1	38.61598104	6.128642E-012	1.949864E-011	1	0.000000E+000
1	38.61606193	1.949864E-011	6.128642E-012	0	0.000000E+000
1	38.61609812	6.128642E-012	1.949864E-011	1	0.000000E+000
1	38.61657078	1.949864E-011	6.128642E-012	0	0.000000E+000
1	38.61658903	6.128642E-012	1.949864E-011	1	0.000000E+000
1	38.61668174	1.949864E-011	6.128642E-012	0	0.000000E+000
1	38.61669153	6.128642E-012	1.949864E-011	1	0.000000E+000
1	38.61674292	1.949864E-011	6.128642E-012	0	0.000000E+000
1	38.61677167	6.128642E-012	1.949864E-011	1	0.000000E+000
1	38.61680961	1.949864E-011	6.128642E-012	0	0.000000E+000
1	38.61682789	6.128642E-012	1.949864E-011	1	0.000000E+000
1	38.61727685	1.949864E-011	6.128642E-012	0	0.000000E+000
1	38.61731997	6.128642E-012	1.949864E-011	1	0.000000E+000
1	38.61771681	1.949864E-011	6.128642E-012	0	0.000000E+000
1	38.61776012	6.128642E-012	1.949864E-011	1	0.000000E+000
1	38.61784500	1.949864E-011	6.128642E-012	0	0.000000E+000
1	38.61785492	6.128642E-012	1.949864E-011	1	0.000000E+000
1	38.61789739	1.949864E-011	6.128642E-012	0	0.000000E+000
1	38.61791083	6.128642E-012	1.949864E-011	1	0.000000E+000
1	38.61806757	1.949864E-011	6.128642E-012	0	0.000000E+000
1	38.61807141	6.128642E-012	1.949864E-011	1	0.000000E+000
1	38.61819612	1.949864E-011	6.128642E-012	0	0.000000E+000
1	38.61824191	6.128642E-012	1.949864E-011	1	0.000000E+000
1	38.61856774	1.949864E-011	6.128642E-012	0	0.000000E+000
1	38.61860419	6.128642E-012	1.949864E-011	1	0.000000E+000
1	38.61969737	1.949864E-011	6.128642E-012	0	0.000000E+000
1	38.61974924	6.128642E-012	1.949864E-011	1	0.000000E+000
1	38.61979010	1.949864E-011	6.128642E-012	0	0.000000E+000
1	38.61982649	6.128642E-012	1.949864E-011	1	0.000000E+000
1	38.61997991	1.949864E-011	6.128642E-012	0	0.000000E+000
1	38.61998966	6.128642E-012	1.949864E-011	1	0.000000E+000
1	38.62011035	1.949864E-011	6.128642E-012	0	0.000000E+000
1	38.62011967	6.128642E-012	1.949864E-011	1	0.000000E+000
1	38.62014211	1.949864E-011	6.128642E-012	0	0.000000E+000
1	38.62018682	6.128642E-012	1.949864E-011	1	0.000000E+000
1	38.62054583	1.949864E-011	6.128642E-012	0	0.000000E+000
1	38.62059797	6.128642E-012	1.949864E-011	1	0.000000E+000
1	38.62065481	1.949864E-011	6.128642E-012	0	0.000000E+000
1	38.62068194	6.128642E-012	1.949864E-011	1	0.000000E+000
1	38.62095263	1.949864E-011	6.128642E-012	0	0.000000E+000
1	38.62097133	6.128642E-012	1.949864E-011	1	0.000000E+000
1	38.62162070	1.949864E-011	6.128642E-012	0	0.000000E+000
1	38.62163891	6.128642E-012	1.949864E-011	1	0.000000E+000
1	38.62207391	1.949864E-011	6.128642E-012	0	0.000000E+000
1	38.62211124	6.128642E-012	1.949864E-011	1	0.000000E+000
1	38.62236410	1.949864E-011	6.128642E-012	0	0.000000E+000
1	38.62240703	6.128642E-012	1.949864E-011	1	0.000000E+000
1	38.62294164	1.949864E-011	6.128642E-012	0	0.000000E+000
1	38.62296444	6.128642E-012	1.949864E-011	1	0.000000E+000
1	38.62302397	1.949864E-011	6.128642E-012	0	0.000000E+000
1	38.62304123	6.128642E-012	1.949864E-011	1	0.000000E+000
1	38.62347796	1.949864E-011	6.128642E-012	0	0.000000E+000
1	38.62351456	6.128642E-012	1.949864E-011	1	0.000000E+000
1	38.62437649	1.949864E-011	6.128642E-012	0	0.000000E+000
1	38.62441074	6.128642E-012	1.949864E-011	1	0.000000E+000
1	38.62448266	1.949864E-011	6.128642E-012	0	0.000000E+000
1	38.62451483	6.128642E-012	1.949864E-011	1	0.000000E+000
1	38.62453988	1.949864E-011	6.128642E-012	0	0.000000E+000
1	38.62454318	6.128642E-012	1.949864E-011	1	0.000000E+000
1	38.62471047	1.949864E-011	6.128642E-012	0	0.000000E+000
1	38.62474511	6.128642E-012	1.949864E-011	1	0.000000E+000
1	38.62501611	1.949864E-011	6.128642E-012	0	0.000000E+000
1	38.62502760	6.128642E-012	1.949864E-011	1	0.000000E+000
1	38.62511418	1.949864E-011	6.128642E-012	0	0.000000E+000
1	38.62513931	6.128642E-012	1.949864E-011	1	0.000000E+000
1	38.62530395	1.949864E-011	6.128642E-012	0	0.000000E+000
1	38.62545930	6.128642E-012	1.949864E-011	1	0.000000E+000
1	38.62579349	1.949864E-011	6.128642E-012	0	0.000000E+000
1	38.62581176	6.128642E-012	1.949864E-011	1	0.000000E+000
1	38.62593639	1.949864E-011	6.128642E-012	0	0.000000E+000
1	38.62603779	6.128642E-012	1.949864E-011	1	0.000000E+000
1	38.62623178	1.949864E-011	6.128642E-012	0	0.000000E+000
1	38.62626888	6.128642E-012	1.949864E-011	1	0.000000E+000
1	38.62636697	1.949864E-011	6.128642E-012	0	0.000000E+000
1	38.62643393	6.128642E-012	1.949864E-011	1	0.000000E+000
1	38.62671141	1.949864E-011	6.128642E-012	0	0.000000E+000
1	38.62673357	6.128642E-012	1.949864E-011	1	0.000000E+000
1	38.62676523	1.949864E-011	6.128642E-012	0	0.000000E+000
1	38.62703346	6.128642E-012	1.949864E-011	1	0.000000E+000
1	38.62751403	1.949864E-011	6.128642E-012	0	0.000000E+000
1	38.62756597	6.128642E-012	1.949864E-011	1	0.000000E+000
1	38.62769182	1.949864E-011	6.128642E-012	0	0.000000E+000
1	38.62770680	6.128642E-012	1.949864E-011	1	0.000000E+000
1	38.62792574	1.949864E-011	6.128642E-012	0	0.000000E+000
1	38.62795389	6.128642E-012	1.949864E-011	1	0.000000E+000
1	38.62829698	1.949864E-011	6.128642E-012	0	0.000000E+000
1	38.62834796	6.128642E-012	1.949864E-011	1	0.000000E+000
1	38.62852667	1.949864E-011	6.128642E-012	0	0.000000E+000
1	38.62854027	6.128642E-012	1.949864E-011	1	0.000000E+000
1	38.62857278	1.949864E-011	6.128642E-012	0	0.000000E+000
1	38.62861823	6.128642E-012	1.949864E-011	1	0.000000E+000
1	38.62904375	1.949864E-011	6.128642E-012	0	0.000000E+000
1	38.62905035	6.128642E-012	1.949864E-011	1	0.000000E+000
1	38.62939111	1.949864E-011	6.128642E-012	0	0.000000E+000
1	38.62942727	6.128642E-012	1.949864E-011	1	0.000000E+000
1	38.62974345	1.949864E-011	6.128642E-012	0	0.000000E+000
1	38.62997477	6.128642E-012	1.949864E-011	1	0.000000E+000
1	38.63006430	1.949864E-011	6.128642E-012	0	0.000000E+000
1	38.63009237	6.128642E-012	1.949864E-011	1	0.000000E+000
1	38.63022907	1.949864E-011	6.128642E-012	0	0.000000E+000
1	38.63024301	6.128642E-012	1.949864E-011	1	0.000000E+000
1	38.63030092	1.949864E-011	6.128642E-012	0	0.000000E+000
1	38.63037333	6.128642E-012	1.949864E-011	1	0.000000E+000
1	38.63047270	1.949864E-011	6.128642E-012	0	0.000000E+000
1	38.63049691	6.128642E-012	1.949864E-011	1	0.000000E+000
1	38.63053233	1.949864E-011	6.128642E-012	0	0.000000E+000
1	38.63055894	6.128642E-012	1.949864E-011	1	0.000000E+000
1	38.63060768	1.949864E-011	6.128642E-012	0	0.000000E+000
1	38.63064190	6.128642E-012	1.949864E-011	1	0.000000E+000
1	38.63073468	1.949864E-011	6.128642E-012	0	0.000000E+000
1	38.63085993	6.128642E-012	1.949864E-011	1	0.000000E+000
1	38.63092175	1.949864E-011	6.128642E-012	0	0.000000E+000
1	38.63095863	6.128642E-012	1.949864E-011	1	0.000000E+000
1	38.63102644	1.949864E-011	6.128642E-012	0	0.000000E+000
1	38.63104873	6.128642E-012	1.949864E-011	1	0.000000E+000
1	38.63108618	1.949864E-011	6.128642E-012	0	0.000000E+000
1	38.63116488	6.128642E-012	1.949864E-011	1	0.000000E+000
1	38.63167199	1.949864E-011	6.128642E-012	0	0.000000E+000
1	38.63171861	6.128642E-012	1.949864E-011	1	0.000000E+000
1	38.63179297	1.949864E-011	6.128642E-012	0	0.000000E+000
1	38.63216614	6.128642E-012	1.949864E-011	1	0.000000E+000
1	38.63229217	1.949864E-011	6.128642E-012	0	0.000000E+000
1	38.63232787	6.128642E-012	1.949864E-011	1	0.000000E+000
1	38.63257877	1.949864E-011	6.128642E-012	0	0.000000E+000
1	38.63261103	6.128642E-012	1.949864E-011	1	0.000000E+000
1	38.63268818	1.949864E-011	6.128642E-012	0	0.000000E+000
1	38.63274070	6.128642E-012	1.949864E-011	1	0.000000E+000
1	38.63306896	1.949864E-011	6.128642E-012	0	0.000000E+000
1	38.63309257	6.128642E-012	1.949864E-011	1	0.000000E+000
1	38.63314000	1.949864E-011	6.128642E-012	0	0.000000E+000
1	38.63317035	6.128642E-012	1.949864E-011	1	0.000000E+000
1	38.63319738	1.949864E-011	6.128642E-012	0	0.000000E+000
1	38.63337153	6.128642E-012	1.949864E-011	1	0.000000E+000
1	38.63348759	1.949864E-011	6.128642E-012	0	0.000000E+000
1	38.63349853	6.128642E-012	1.949864E-011	1	0.000000E+000
1	38.63356715	1.949864E-011	6.128642E-012	0	0.000000E+000
1	38.63373436	6.128642E-012	1.949864E-011	1	0.000000E+000
1	38.63380466	1.949864E-011	6.128642E-012	0	0.000000E+000
1	38.63385104	6.128642E-012	1.949864E-011	1	0.000000E+000
1	38.63389829	1.949864E-011	6.128642E-012	0	0.000000E+000
1	38.63390353	6.128642E-012	1.949864E-011	1	0.000000E+000
1	38.63408693	1.949864E-011	6.128642E-012	0	0.000000E+000
1	38.63410157	6.128642E-012	1.949864E-011	1	0.000000E+000
1	38.63415692	1.949864E-011	6.128642E-012	0	0.000000E+000
1	38.63417712	6.128642E-012	1.949864E-011	1	0.000000E+000
1	38.63459958	1.949864E-011	6.128642E-012	0	0.000000E+000
1	38.63480935	6.128642E-012	1.949864E-011	1	0.000000E+000
1	38.63486907	1.949864E-011	6.128642E-012	0	0.000000E+000
1	38.63498135	6.128642E-012	1.949864E-011	1	0.000000E+000
1	38.63502727	1.949864E-011	6.128642E-012	0	0.000000E+000
1	38.63504369	6.128642E-012	1.949864E-011	1	0.000000E+000
1	38.63552798	1.949864E-011	6.128642E-012	0	0.000000E+000
1	38.63554650	6.128642E-012	1.949864E-011	1	0.000000E+000
1	38.63569520	1.949864E-011	6.128642E-012	0	0.000000E+000
1	38.63569729	6.128642E-012	1.949864E-011	1	0.000000E+000
1	38.63570692	1.949864E-011	6.128642E-012	0	0.000000E+000
1	38.63590335	6.128642E-012	1.949864E-011	1	0.000000E+000
1	38.63595701	1.949864E-011	6.128642E-012	0	0.000000E+000
1	38.63599638	6.128642E-012	1.949864E-011	1	0.000000E+000
1	38.63606790	1.949864E-011	6.128642E-012	0	0.000000E+000
1	38.63610840	6.128642E-012	1.949864E-011	1	0.000000E+000
1	38.63625887	1.949864E-011	6.128642E-012	0	0.000000E+000
1	38.63628788	6.128642E-012	1.949864E-011	1	0.000000E+000
1	38.63680008	1.949864E-011	6.128642E-012	0	0.000000E+000
1	38.63685555	6.128642E-012	1.949864E-011	1	0.000000E+000
1	38.63710797	1.949864E-011	6.128642E-012	0	0.000000E+000
1	38.63712321	6.128642E-012	1.949864E-011	1	0.000000E+000
1	38.63713376	1.949864E-011	6.128642E-012	0	0.000000E+000
1	38.63717972	6.128642E-012	1.949864E-011	1	0.000000E+000
1	38.63718668	1.949864E-011	6.128642E-012	0	0.000000E+000
1	38.63720657	6.128642E-012	1.949864E-011	1	0.000000E+000
1	38.63752826	1.949864E-011	6.128642E-012	0	0.000000E+000
1	38.63756197	6.128642E-012	1.949864E-011	1	0.000000E+000
1	38.63789622	1.949864E-011	6.128642E-012	0	0.000000E+000
1	38.63794076	6.128642E-012	1.949864E-011	1	0.000000E+000
1	38.63802921	1.949864E-011	6.128642E-012	0	0.000000E+000
1	38.63804394	6.128642E-012	1.949864E-011	1	0.000000E+000
1	38.63812576	1.949864E-011	6.128642E-012	0	0.000000E+000
1	38.63815518	6.128642E-012	1.949864E-011	1	0.000000E+000
1	38.63818918	1.949864E-011	6.128642E-012	0	0.000000E+000
1	38.63820770	6.128642E-012	1.949864E-011	1	0.000000E+000
1	38.63843595	1.949864E-011	6.128642E-012	0	0.000000E+000
1	38.63865509	6.128642E-012	1.949864E-011	1	0.000000E+000
1	38.63870713	1.949864E-011	6.128642E-012	0	0.000000E+000
1	38.63873513	6.128642E-012	1.949864E-011	1	0.000000E+000
1	38.63881835	1.949864E-011	6.128642E-012	0	0.000000E+000
1	38.63892022	6.128642E-012	1.949864E-011	1	0.000000E+000
1	38.63940500	1.949864E-011	6.128642E-012	0	0.000000E+000
1	38.63945889	6.128642E-012	1.949864E-011	1	0.000000E+000
1	38.63949796	1.949864E-011	6.128642E-012	0	0.000000E+000
1	38.63953239	6.128642E-012	1.949864E-011	1	0.000000E+000
1	38.63977838	1.949864E-011	6.128642E-012	0	0.000000E+000
1	38.63982981	6.128642E-012	1.949864E-011	1	0.000000E+000
1	38.63996108	1.949864E-011	6.128642E-012	0	0.000000E+000
1	38.63996753	6.128642E-012	1.949864E-011	1	0.000000E+000
1	38.64001525	1.949864E-011	6.128642E-012	0	0.000000E+000
1	38.64017178	6.128642E-012	1.949864E-011	1	0.000000E+000
1	38.64019110	1.949864E-011	6.128642E-012	0	0.000000E+000
1	38.64024975	6.128642E-012	1.949864E-011	1	0.000000E+000
1	38.64035986	1.949864E-011	6.128642E-012	0	0.000000E+000
1	38.64055657	6.128642E-012	1.949864E-011	1	0.000000E+000
1	38.64071500	1.949864E-011	6.128642E-012	0	0.000000E+000
1	38.64096697	6.128642E-012	1.949864E-011	1	0.000000E+000
1	38.64127827	1.949864E-011	6.128642E-012	0	0.000000E+000
1	38.64141178	6.128642E-012	1.949864E-011	1	0.000000E+000
1	38.64153421	1.949864E-011	6.128642E-012	0	0.000000E+000
1	38.64154524	6.128642E-012	1.949864E-011	1	0.000000E+000
1	38.64169926	1.949864E-011	6.128642E-012	0	0.000000E+000
1	38.64176973	6.128642E-012	1.949864E-011	1	0.000000E+000
1	38.64179069	1.949864E-011	6.128642E-012	0	0.000000E+000
1	38.64183099	6.128642E-012	1.949864E-011	1	0.000000E+000
1	38.64194813	1.949864E-011	6.128642E-012	0	0.000000E+000
1	38.64198404	6.128642E-012	1.949864E-011	1	0.000000E+000
1	38.64216484	1.949864E-011	6.128642E-012	0	0.000000E+000
1	38.64216630	6.128642E-012	1.949864E-011	1	0.000000E+000
1	38.64225172	1.949864E-011	6.128642E-012	0	0.000000E+000
1	38.64236170	6.128642E-012	1.949864E-011	1	0.000000E+000
1	38.64271579	1.949864E-011	6.128642E-012	0	0.000000E+000
1	38.64294005	6.128642E-012	1.949864E-011	1	0.000000E+000
1	38.64344660	1.949864E-011	6.128642E-012	0	0.000000E+000
1	38.64348603	6.128642E-012	1.949864E-011	1	0.000000E+000
1	38.64350555	1.949864E-011	6.128642E-012	0	0.000000E+000
1	38.64352619	6.128642E-012	1.949864E-011	1	0.000000E+000
1	38.64374273	1.949864E-011	6.128642E-012	0	0.000000E+000
1	38.64379454	6.128642E-012	1.949864E-011	1	0.000000E+000
1	38.64383913	1.949864E-011	6.128642E-012	0	0.000000E+000
1	38.64385903	6.128642E-012	1.949864E-011	1	0.000000E+000
1	38.64440349	1.949864E-011	6.128642E-012	0	0.000000E+000
1	38.64442892	6.128642E-012	1.949864E-011	1	0.000000E+000
1	38.64453157	1.949864E-011	6.128642E-012	0	0.000000E+000
1	38.64467605	6.128642E-012	1.949864E-011	1	0.000000E+000
1	38.64468248	1.949864E-011	6.128642E-012	0	0.000000E+000
1	38.64469700	6.128642E-012	1.949864E-011	1	0.000000E+000
1	38.64489707	1.949864E-011	6.128642E-012	0	0.000000E+000
1	38.64490441	6.128642E-012	1.949864E-011	1	0.000000E+000
1	38.64515538	1.949864E-011	6.128642E-012	0	0.000000E+000
1	38.64517907	6.128642E-012	1.949864E-011	1	0.000000E+000
1	38.64528577	1.949864E-011	6.128642E-012	0	0.000000E+000
1	38.64535281	6.128642E-012	1.949864E-011	1	0.000000E+000
1	38.64537416	1.949864E-011	6.128642E-012	0	0.000000E+000
1	38.64543251	6.128642E-012	1.949864E-011	1	0.000000E+000
1	38.64548728	1.949864E-011	6.128642E-012	0	0.000000E+000
1	38.64594147	6.128642E-012	1.949864E-011	1	0.000000E+000
1	38.64598416	1.949864E-011	6.128642E-012	0	0.000000E+000
1	38.64604764	6.128642E-012	1.949864E-011	1	0.000000E+000
1	38.64617902	1.949864E-011	6.128642E-012	0	0.000000E+000
1	38.64621708	6.128642E-012	1.949864E-011	1	0.000000E+000
1	38.64623671	1.949864E-011	6.128642E-012	0	0.000000E+000
1	38.64627531	6.128642E-012	1.949864E-011	1	0.000000E+000
1	38.64639036	1.949864E-011	6.128642E-012	0	0.000000E+000
1	38.64641509	6.128642E-012	1.949864E-011	1	0.000000E+000
1	38.64650780	1.949864E-011	6.128642E-012	0	0.000000E+000
1	38.64654991	6.128642E-012	1.949864E-011	1	0.000000E+000
1	38.64673995	1.949864E-011	6.128642E-012	0	0.000000E+000
1	38.64677221	6.128642E-012	1.949864E-011	1	0.000000E+000
1	38.64707777	1.949864E-011	6.128642E-012	0	0.000000E+000
1	38.64711322	6.128642E-012	1.949864E-011	1	0.000000E+000
1	38.64724824	1.949864E-011	6.128642E-012	0	0.000000E+000
1	38.64740976	6.128642E-012	1.949864E-011	1	0.000000E+000
1	38.64750574	1.949864E-011	6.128642E-012	0	0.000000E+000
1	38.64753626	6.128642E-012	1.949864E-011	1	0.000000E+000
1	38.64756427	1.949864E-011	6.128642E-012	0	0.000000E+000
1	38.64758984	6.128642E-012	1.949864E-011	1	0.000000E+000
1	38.64769191	1.949864E-011	6.128642E-012	0	0.000000E+000
1	38.64771404	6.128642E-012	1.949864E-011	1	0.000000E+000
1	38.64778121	1.949864E-011	6.128642E-012	0	0.000000E+000
1	38.64781189	6.128642E-012	1.949864E-011	1	0.000000E+000
1	38.64809281	1.949864E-011	6.128642E-012	0	0.000000E+000
1	38.64821316	6.128642E-012	1.949864E-011	1	0.000000E+000
1	38.64839031	1.949864E-011	6.128642E-012	0	0.000000E+000
1	38.64842189	6.128642E-012	1.949864E-011	1	0.000000E+000
1	38.64855547	1.949864E-011	6.128642E-012	0	0.000000E+000
1	38.64902850	6.128642E-012	1.949864E-011	1	0.000000E+000
1	38.64905702	1.949864E-011	6.128642E-012	0	0.000000E+000
1	38.64914289	6.128642E-012	1.949864E-011	1	0.000000E+000
1	38.64937770	1.949864E-011	6.128642E-012	0	0.000000E+000
1	38.64939152	6.128642E-012	1.949864E-011	1	0.000000E+000
1	38.64965971	1.949864E-011	6.128642E-012	0	0.000000E+000
1	38.64971823	6.128642E-012	1.949864E-011	1	0.000000E+000
1	38.64983663	1.949864E-011	6.128642E-012	0	0.000000E+000
1	38.64985165	6.128642E-012	1.949864E-011	1	0.000000E+000
1	38.65000027	1.949864E-011	6.128642E-012	0	0.000000E+000
1	38.65003503	6.128642E-012	1.949864E-011	1	0.000000E+000
1	38.65012841	1.949864E-011	6.128642E-012	0	0.000000E+000
1	38.65013805	6.128642E-012	1.949864E-011	1	0.000000E+000
1	38.65021459	1.949864E-011	6.128642E-012	0	0.000000E+000
1	38.65024890	6.128642E-012	1.949864E-011	1	0.000000E+000
1	38.65030188	1.949864E-011	6.128642E-012	0	0.000000E+000
1	38.65034010	6.128642E-012	1.949864E-011	1	0.000000E+000
1	38.65040900	1.949864E-011	6.128642E-012	0	0.000000E+000
1	38.65042835	6.128642E-012	1.949864E-011	1	0.000000E+000
1	38.65051285	1.949864E-011	6.128642E-012	0	0.000000E+000
1	38.65054219	6.128642E-012	1.949864E-011	1	0.000000E+000
1	38.65092410	1.949864E-011	6.128642E-012	0	0.000000E+000
1	38.65098588	6.128642E-012	1.949864E-011	1	0.000000E+000
1	38.65131119	1.949864E-011	6.128642E-012	0	0.000000E+000
1	38.65135585	6.128642E-012	1.949864E-011	1	0.000000E+000
1	38.65141632	1.949864E-011	6.128642E-012	0	0.000000E+000
1	38.65141894	6.128642E-012	1.949864E-011	1	0.000000E+000
1	38.65148784	1.949864E-011	6.128642E-012	0	0.000000E+000
1	38.65151591	6.128642E-012	1.949864E-011	1	0.000000E+000
1	38.65198935	1.949864E-011	6.128642E-012	0	0.000000E+000
1	38.65202742	6.128642E-012	1.949864E-011	1	0.000000E+000
1	38.65235577	1.949864E-011	6.128642E-012	0	0.000000E+000
1	38.65240527	6.128642E-012	1.949864E-011	1	0.000000E+000
1	38.65244885	1.949864E-011	6.128642E-012	0	0.000000E+000
1	38.65246183	6.128642E-012	1.949864E-011	1	0.000000E+000
1	38.65314546	1.949864E-011	6.128642E-012	0	0.000000E+000
1	38.65322889	6.128642E-012	1.949864E-011	1	0.000000E+000
1	38.65328651	1.949864E-011	6.128642E-012	0	0.000000E+000
1	38.65331513	6.128642E-012	1.949864E-011	1	0.000000E+000
1	38.65380715	1.949864E-011	6.128642E-012	0	0.000000E+000
1	38.65392469	6.128642E-012	1.949864E-011	1	0.000000E+000
1	38.65395895	1.949864E-011	6.128642E-012	0	0.000000E+000
1	38.65413591	6.128642E-012	1.949864E-011	1	0.000000E+000
1	38.65416640	1.949864E-011	6.128642E-012	0	0.000000E+000
1	38.65419143	6.128642E-012	1.949864E-011	1	0.000000E+000
1	38.65432365	1.949864E-011	6.128642E-012	0	0.000000E+000
1	38.65438137	6.128642E-012	1.949864E-011	1	0.000000E+000
1	38.65444859	1.949864E-011	6.128642E-012	0	0.000000E+000
1	38.65445626	6.128642E-012	1.949864E-011	1	0.000000E+000
1	38.65475560	1.949864E-011	6.128642E-012	0	0.000000E+000
1	38.65479612	6.128642E-012	1.949864E-011	1	0.000000E+000
1	38.65482913	1.949864E-011	6.128642E-012	0	0.000000E+000
1	38.65483745	6.128642E-012	1.949864E-011	1	0.000000E+000
1	38.65501238	1.949864E-011	6.128642E-012	0	0.000000E+000
1	38.65501361	6.128642E-012	1.949864E-011	1	0.000000E+000
1	38.65506951	1.949864E-011	6.128642E-012	0	0.000000E+000
1	38.65519529	6.128642E-012	1.949864E-011	1	0.000000E+000
1	38.65521418	1.949864E-011	6.128642E-012	0	0.000000E+000
1	38.65529486	6.128642E-012	1.949864E-011	1	0.000000E+000
1	38.65539243	1.949864E-011	6.128642E-012	0	0.000000E+000
1	38.65543714	6.128642E-012	1.949864E-011	1	0.000000E+000
1	38.65546382	1.949864E-011	6.128642E-012	0	0.000000E+000
1	38.65548731	6.128642E-012	1.949864E-011	1	0.000000E+000
1	38.65576250	1.949864E-011	6.128642E-012	0	0.000000E+000
1	38.65576714	6.128642E-012	1.949864E-011	1	0.000000E+000
1	38.65585684	1.949864E-011	6.128642E-012	0	0.000000E+000
1	38.65587853	6.128642E-012	1.949864E-011	1	0.000000E+000
1	38.65609420	1.949864E-011	6.128642E-012	0	0.000000E+000
1	38.65612097	6.128642E-012	1.949864E-011	1	0.000000E+000
1	38.65633584	1.949864E-011	6.128642E-012	0	0.000000E+000
1	38.65636142	6.128642E-012	1.949864E-011	1	0.000000E+000
1	38.65639388	1.949864E-011	6.128642E-012	0	0.000000E+000
1	38.65642057	6.128642E-012	1.949864E-011	1	0.000000E+000
1	38.65660830	1.949864E-011	6.128642E-012	0	0.000000E+000
1	38.65665447	6.128642E-012	1.949864E-011	1	0.000000E+000
1	38.65693822	1.949864E-011	6.128642E-012	0	0.000000E+000
1	38.65696252	6.128642E-012	1.949864E-011	1	0.000000E+000
1	38.65710170	1.949864E-011	6.128642E-012	0	0.000000E+000
1	38.65711659	6.128642E-012	1.949864E-011	1	0.000000E+000
1	38.65724269	1.949864E-011	6.128642E-012	0	0.000000E+000
1	38.65726655	6.128642E-012	1.949864E-011	1	0.000000E+000
1	38.65731262	1.949864E-011	6.128642E-012	0	0.000000E+000
1	38.65736130	6.128642E-012	1.949864E-011	1	0.000000E+000
1	38.65738573	1.949864E-011	6.128642E-012	0	0.000000E+000
1	38.65741073	6.128642E-012	1.949864E-011	1	0.000000E+000
1	38.65746440	1.949864E-011	6.128642E-012	0	0.000000E+000
1	38.65751709	6.128642E-012	1.949864E-011	1	0.000000E+000
1	38.65761617	1.949864E-011	6.128642E-012	0	0.000000E+000
1	38.65787216	6.128642E-012	1.949864E-011	1	0.000000E+000
1	38.65790530	1.949864E-011	6.128642E-012	0	0.000000E+000
1	38.65796168	6.128642E-012	1.949864E-011	1	0.000000E+000
1	38.65834437	1.949864E-011	6.128642E-012	0	0.000000E+000
1	38.65836675	6.128642E-012	1.949864E-011	1	0.000000E+000
1	38.65845171	1.949864E-011	6.128642E-012	0	0.000000E+000
1	38.65846352	6.128642E-012	1.949864E-011	1	0.000000E+000
1	38.65878547	1.949864E-011	6.128642E-012	0	0.000000E+000
1	38.65882644	6.128642E-012	1.949864E-011	1	0.000000E+000
1	38.65968108	1.949864E-011	6.128642E-012	0	0.000000E+000
1	38.65978356	6.128642E-012	1.949864E-011	1	0.000000E+000
1	38.66010789	1.949864E-011	6.128642E-012	0	0.000000E+000
1	38.66013699	6.128642E-012	1.949864E-011	1	0.000000E+000
1	38.66016648	1.949864E-011	6.128642E-012	0	0.000000E+000
1	38.66029937	6.128642E-012	1.949864E-011	1	0.000000E+000
1	38.66052324	1.949864E-011	6.128642E-012	0	0.000000E+000
1	38.66054895	6.128642E-012	1.949864E-011	1	0.000000E+000
1	38.66056830	1.949864E-011	6.128642E-012	0	0.000000E+000
1	38.66066048	6.128642E-012	1.949864E-011	1	0.000000E+000
1	38.66068219	1.949864E-011	6.128642E-012	0	0.000000E+000
1	38.66071437	6.128642E-012	1.949864E-011	1	0.000000E+000
1	38.66103592	1.949864E-011	6.128642E-012	0	0.000000E+000
1	38.66105968	6.128642E-012	1.949864E-011	1	0.000000E+000
1	38.66116697	1.949864E-011	6.128642E-012	0	0.000000E+000
1	38.66118727	6.128642E-012	1.949864E-011	1	0.000000E+000
1	38.66167302	1.949864E-011	6.128642E-012	0	0.000000E+000
1	38.66170131	6.128642E-012	1.949864E-011	1	0.000000E+000
1	38.66178531	1.949864E-011	6.128642E-012	0	0.000000E+000
1	38.66178851	6.128642E-012	1.949864E-011	1	0.000000E+000
1	38.66183491	1.949864E-011	6.128642E-012	0	0.000000E+000
1	38.66184816	6.128642E-012	1.949864E-011	1	0.000000E+000
1	38.66188768	1.949864E-011	6.128642E-012	0	0.000000E+000
1	38.66193400	6.128642E-012	1.949864E-011	1	0.000000E+000
1	38.66199012	1.949864E-011	6.128642E-012	0	0.000000E+000
1	38.66205130	6.128642E-012	1.949864E-011	1	0.000000E+000
1	38.66274203	1.949864E-011	6.128642E-012	0	0.000000E+000
1	38.66276578	6.128642E-012	1.949864E-011	1	0.000000E+000
1	38.66286099	1.949864E-011	6.128642E-012	0	0.000000E+000
1	38.66290126	6.128642E-012	1.949864E-011	1	0.000000E+000
1	38.66295694	1.949864E-011	6.128642E-012	0	0.000000E+000
1	38.66297712	6.128642E-012	1.949864E-011	1	0.000000E+000
1	38.66318599	1.949864E-011	6.128642E-012	0	0.000000E+000
1	38.66320849	6.128642E-012	1.949864E-011	1	0.000000E+000
1	38.66330560	1.949864E-011	6.128642E-012	0	0.000000E+000
1	38.66331286	6.128642E-012	1.949864E-011	1	0.000000E+000
1	38.66377582	1.949864E-011	6.128642E-012	0	0.000000E+000
1	38.66380988	6.128642E-012	1.949864E-011	1	0.000000E+000
1	38.66404956	1.949864E-011	6.128642E-012	0	0.000000E+000
1	38.66406511	6.128642E-012	1.949864E-011	1	0.000000E+000
1	38.66417257	1.949864E-011	6.128642E-012	0	0.000000E+000
1	38.66423156	6.128642E-012	1.949864E-011	1	0.000000E+000
1	38.66443889	1.949864E-011	6.128642E-012	0	0.000000E+000
1	38.66444789	6.128642E-012	1.949864E-011	1	0.000000E+000
1	38.66449748	1.949864E-011	6.128642E-012	0	0.000000E+000
1	38.66450310	6.128642E-012	1.949864E-011	1	0.000000E+000
1	38.66494199	1.949864E-011	6.128642E-012	0	0.000000E+000
1	38.66495672	6.128642E-012	1.949864E-011	1	0.000000E+000
1	38.66552986	1.949864E-011	6.128642E-012	0	0.000000E+000
1	38.66557356	6.128642E-012	1.949864E-011	1	0.000000E+000
1	38.66589031	1.949864E-011	6.128642E-012	0	0.000000E+000
1	38.66924050	6.128642E-012	1.949864E-011	1	0.000000E+000
1	38.66930753	1.949864E-011	6.128642E-012	0	0.000000E+000
1	38.66933824	6.128642E-012	1.949864E-011	1	0.000000E+000
1	38.66949545	1.949864E-011	6.128642E-012	0	0.000000E+000
1	38.66952848	6.128642E-012	1.949864E-011	1	0.000000E+000
1	38.67007064	1.949864E-011	6.128642E-012	0	0.000000E+000
1	38.67011028	6.128642E-012	1.949864E-011	1	0.000000E+000
1	38.67034380	1.949864E-011	6.128642E-012	0	0.000000E+000
1	38.67045600	6.128642E-012	1.949864E-011	1	0.000000E+000
1	38.67062309	1.949864E-011	6.128642E-012	0	0.000000E+000
1	38.67062968	6.128642E-012	1.949864E-011	1	0.000000E+000
1	38.67080555	1.949864E-011	6.128642E-012	0	0.000000E+000
1	38.67090359	6.128642E-012	1.949864E-011	1	0.000000E+000
1	38.67104068	1.949864E-011	6.128642E-012	0	0.000000E+000
1	38.67120045	6.128642E-012	1.949864E-011	1	0.000000E+000
1	38.67158755	1.949864E-011	6.128642E-012	0	0.000000E+000
1	38.67163226	6.128642E-012	1.949864E-011	1	0.000000E+000
1	38.67169945	1.949864E-011	6.128642E-012	0	0.000000E+000
1	38.67174844	6.128642E-012	1.949864E-011	1	0.000000E+000
1	38.67181542	1.949864E-011	6.128642E-012	0	0.000000E+000
1	38.67183858	6.128642E-012	1.949864E-011	1	0.000000E+000
1	38.67192692	1.949864E-011	6.128642E-012	0	0.000000E+000
1	38.67208077	6.128642E-012	1.949864E-011	1	0.000000E+000
1	38.67214554	1.949864E-011	6.128642E-012	0	0.000000E+000
1	38.67216816	6.128642E-012	1.949864E-011	1	0.000000E+000
1	38.67229829	1.949864E-011	6.128642E-012	0	0.000000E+000
1	38.67265024	6.128642E-012	1.949864E-011	1	0.000000E+000
1	38.67303948	1.949864E-011	6.128642E-012	0	0.000000E+000
1	38.67306999	6.128642E-012	1.949864E-011	1	0.000000E+000
1	38.67324056	1.949864E-011	6.128642E-012	0	0.000000E+000
1	38.67325061	6.128642E-012	1.949864E-011	1	0.000000E+000
1	38.67367467	1.949864E-011	6.128642E-012	0	0.000000E+000
1	38.67368896	6.128642E-012	1.949864E-011	1	0.000000E+000
1	38.67407876	1.949864E-011	6.128642E-012	0	0.000000E+000
1	38.67410589	6.128642E-012	1.949864E-011	1	0.000000E+000
1	38.67424423	1.949864E-011	6.128642E-012	0	0.000000E+000
1	38.67430220	6.128642E-012	1.949864E-011	1	0.000000E+000
1	38.67435184	1.949864E-011	6.128642E-012	0	0.000000E+000
1	38.67438824	6.128642E-012	1.949864E-011	1	0.000000E+000
1	38.67470517	1.949864E-011	6.128642E-012	0	0.000000E+000
1	38.67472932	6.128642E-012	1.949864E-011	1	0.000000E+000
1	38.67478003	1.949864E-011	6.128642E-012	0	0.000000E+000
1	38.67481115	6.128642E-012	1.949864E-011	1	0.000000E+000
1	38.67499383	1.949864E-011	6.128642E-012	0	0.000000E+000
1	38.67500723	6.128642E-012	1.949864E-011	1	0.000000E+000
1	38.67504271	1.949864E-011	6.128642E-012	0	0.000000E+000
1	38.67511806	6.128642E-012	1.949864E-011	1	0.000000E+000
1	38.67524103	1.949864E-011	6.128642E-012	0	0.000000E+000
1	38.67525370	6.128642E-012	1.949864E-011	1	0.000000E+000
1	38.67536276	1.949864E-011	6.128642E-012	0	0.000000E+000
1	38.67537098	6.128642E-012	1.949864E-011	1	0.000000E+000
1	38.67619388	1.949864E-011	6.128642E-012	0	0.000000E+000
1	38.67650152	6.128642E-012	1.949864E-011	1	0.000000E+000
1	38.67659084	1.949864E-011	6.128642E-012	0	0.000000E+000
1	38.67674155	6.128642E-012	1.949864E-011	1	0.000000E+000
1	38.67741759	1.949864E-011	6.128642E-012	0	0.000000E+000
1	38.67742750	6.128642E-012	1.949864E-011	1	0.000000E+000
1	38.67748488	1.949864E-011	6.128642E-012	0	0.000000E+000
1	38.67750729	6.128642E-012	1.949864E-011	1	0.000000E+000
1	38.67760871	1.949864E-011	6.128642E-012	0	0.000000E+000
1	38.67761715	6.128642E-012	1.949864E-011	1	0.000000E+000
1	38.67763203	1.949864E-011	6.128642E-012	0	0.000000E+000
1	38.67765172	6.128642E-012	1.949864E-011	1	0.000000E+000
1	38.67811905	1.949864E-011	6.128642E-012	0	0.000000E+000
1	38.67820271	6.128642E-012	1.949864E-011	1	0.000000E+000
1	38.67822983	1.949864E-011	6.128642E-012	0	0.000000E+000
1	38.67824867	6.128642E-012	1.949864E-011	1	0.000000E+000
1	38.67853695	1.949864E-011	6.128642E-012	0	0.000000E+000
1	38.67857150	6.128642E-012	1.949864E-011	1	0.000000E+000
1	38.67864390	1.949864E-011	6.128642E-012	0	0.000000E+000
1	38.67868622	6.128642E-012	1.949864E-011	1	0.000000E+000
1	38.67869666	1.949864E-011	6.128642E-012	0	0.000000E+000
1	38.67893497	6.128642E-012	1.949864E-011	1	0.000000E+000
1	38.67895231	1.949864E-011	6.128642E-012	0	0.000000E+000
1	38.67913662	6.128642E-012	1.949864E-011	1	0.000000E+000
1	38.67927610	1.949864E-011	6.128642E-012	0	0.000000E+000
1	38.67933931	6.128642E-012	1.949864E-011	1	0.000000E+000
1	38.67953372	1.949864E-011	6.128642E-012	0	0.000000E+000
1	38.67961338	6.128642E-012	1.949864E-011	1	0.000000E+000
1	38.67963481	1.949864E-011	6.128642E-012	0	0.000000E+000
1	38.67985363	6.128642E-012	1.949864E-011	1	0.000000E+000
1	38.68015485	1.949864E-011	6.128642E-012	0	0.000000E+000
1	38.68016830	6.128642E-012	1.949864E-011	1	0.000000E+000
1	38.68022813	1.949864E-011	6.128642E-012	0	0.000000E+000
1	38.68027719	6.128642E-012	1.949864E-011	1	0.000000E+000
1	38.68041522	1.949864E-011	6.128642E-012	0	0.000000E+000
1	38.68043471	6.128642E-012	1.949864E-011	1	0.000000E+000
1	38.68070600	1.949864E-011	6.128642E-012	0	0.000000E+000
1	38.68073725	6.128642E-012	1.949864E-011	1	0.000000E+000
1	38.68090801	1.949864E-011	6.128642E-012	0	0.000000E+000
1	38.68093681	6.128642E-012	1.949864E-011	1	0.000000E+000
1	38.68151109	1.949864E-011	6.128642E-012	0	0.000000E+000
1	38.68165285	6.128642E-012	1.949864E-011	1	0.000000E+000
1	38.68170862	1.949864E-011	6.128642E-012	0	0.000000E+000
1	38.68174515	6.128642E-012	1.949864E-011	1	0.000000E+000
1	38.68189181	1.949864E-011	6.128642E-012	0	0.000000E+000
1	38.68193382	6.128642E-012	1.949864E-011	1	0.000000E+000
1	38.68196437	1.949864E-011	6.128642E-012	0	0.000000E+000
1	38.68196953	6.128642E-012	1.949864E-011	1	0.000000E+000
1	38.68209055	1.949864E-011	6.128642E-012	0	0.000000E+000
1	38.68211728	6.128642E-012	1.949864E-011	1	0.000000E+000
1	38.68214861	1.949864E-011	6.128642E-012	0	0.000000E+000
1	38.68218709	6.128642E-012	1.949864E-011	1	0.000000E+000
1	38.68235879	1.949864E-011	6.128642E-012	0	0.000000E+000
1	38.68239451	6.128642E-012	1.949864E-011	1	0.000000E+000
1	38.68271935	1.949864E-011	6.128642E-012	0	0.000000E+000
1	38.68274540	6.128642E-012	1.949864E-011	1	0.000000E+000
1	38.68300229	1.949864E-011	6.128642E-012	0	0.000000E+000
1	38.68318976	6.128642E-012	1.949864E-011	1	0.000000E+000
1	38.68322442	1.949864E-011	6.128642E-012	0	0.000000E+000
1	38.68344659	6.128642E-012	1.949864E-011	1	0.000000E+000
1	38.68363535	1.949864E-011	6.128642E-012	0	0.000000E+000
1	38.68364192	6.128642E-012	1.949864E-011	1	0.000000E+000
1	38.68374857	1.949864E-011	6.128642E-012	0	0.000000E+000
1	38.68380452	6.128642E-012	1.949864E-011	1	0.000000E+000
1	38.68404626	1.949864E-011	6.128642E-012	0	0.000000E+000
1	38.68405929	6.128642E-012	1.949864E-011	1	0.000000E+000
1	38.68461759	1.949864E-011	6.128642E-012	0	0.000000E+000
1	38.68465445	6.128642E-012	1.949864E-011	1	0.000000E+000
1	38.68491609	1.949864E-011	6.128642E-012	0	0.000000E+000
1	38.68503080	6.128642E-012	1.949864E-011	1	0.000000E+000
1	38.68510852	1.949864E-011	6.128642E-012	0	0.000000E+000
1	38.68513019	6.128642E-012	1.949864E-011	1	0.000000E+000
1	38.68541230	1.949864E-011	6.128642E-012	0	0.000000E+000
1	38.68542104	6.128642E-012	1.949864E-011	1	0.000000E+000
1	38.68547066	1.949864E-011	6.128642E-012	0	0.000000E+000
1	38.68552032	6.128642E-012	1.949864E-011	1	0.000000E+000
1	38.68595456	1.949864E-011	6.128642E-012	0	0.000000E+000
1	38.68599910	6.128642E-012	1.949864E-011	1	0.000000E+000
1	38.68602051	1.949864E-011	6.128642E-012	0	0.000000E+000
1	38.68625417	6.128642E-012	1.949864E-011	1	0.000000E+000
1	38.68635988	1.949864E-011	6.128642E-012	0	0.000000E+000
1	38.68637940	6.128642E-012	1.949864E-011	1	0.000000E+000
1	38.68656286	1.949864E-011	6.128642E-012	0	0.000000E+000
1	38.68662664	6.128642E-012	1.949864E-011	1	0.000000E+000
1	38.68747754	1.949864E-011	6.128642E-012	0	0.000000E+000
1	38.68750248	6.128642E-012	1.949864E-011	1	0.000000E+000
1	38.68756803	1.949864E-011	6.128642E-012	0	0.000000E+000
1	38.68760801	6.128642E-012	1.949864E-011	1	0.000000E+000
1	38.68801129	1.949864E-011	6.128642E-012	0	0.000000E+000
1	38.68803539	6.128642E-012	1.949864E-011	1	0.000000E+000
1	38.68811312	1.949864E-011	6.128642E-012	0	0.000000E+000
1	38.68813229	6.128642E-012	1.949864E-011	1	0.000000E+000
1	38.68815043	1.949864E-011	6.128642E-012	0	0.000000E+000
1	38.68817226	6.128642E-012	1.949864E-011	1	0.000000E+000
1	38.68829298	1.949864E-011	6.128642E-012	0	0.000000E+000
1	38.68834354	6.128642E-012	1.949864E-011	1	0.000000E+000
1	38.68839075	1.949864E-011	6.128642E-012	0	0.000000E+000
1	38.68851553	6.128642E-012	1.949864E-011	1	0.000000E+000
1	38.68893123	1.949864E-011	6.128642E-012	0	0.000000E+000
1	38.68897262	6.128642E-012	1.949864E-011	1	0.000000E+000
1	38.68924578	1.949864E-011	6.128642E-012	0	0.000000E+000
1	38.68925439	6.128642E-012	1.949864E-011	1	0.000000E+000
1	38.68956478	1.949864E-011	6.128642E-012	0	0.000000E+000
1	38.68958707	6.128642E-012	1.949864E-011	1	0.000000E+000
1	38.68969767	1.949864E-011	6.128642E-012	0	0.000000E+000
1	38.68976347	6.128642E-012	1.949864E-011	1	0.000000E+000
1	38.68989905	1.949864E-011	6.128642E-012	0	0.000000E+000
1	38.68991634	6.128642E-012	1.949864E-011	1	0.000000E+000
1	38.69020240	1.949864E-011	6.128642E-012	0	0.000000E+000
1	38.69023969	6.128642E-012	1.949864E-011	1	0.000000E+000
1	38.69031425	1.949864E-011	6.128642E-012	0	0.000000E+000
1	38.69045589	6.128642E-012	1.949864E-011	1	0.000000E+000
1	38.69050143	1.949864E-011	6.128642E-012	0	0.000000E+000
1	38.69052674	6.128642E-012	1.949864E-011	1	0.000000E+000
1	38.69057709	1.949864E-011	6.128642E-012	0	0.000000E+000
1	38.69063865	6.128642E-012	1.949864E-011	1	0.000000E+000
1	38.69112804	1.949864E-011	6.128642E-012	0	0.000000E+000
1	38.69114435	6.128642E-012	1.949864E-011	1	0.000000E+000
1	38.69130767	1.949864E-011	6.128642E-012	0	0.000000E+000
1	38.69131877	6.128642E-012	1.949864E-011	1	0.000000E+000
1	38.69165772	1.949864E-011	6.128642E-012	0	0.000000E+000
1	38.69168602	6.128642E-012	1.949864E-011	1	0.000000E+000
1	38.69179717	1.949864E-011	6.128642E-012	0	0.000000E+000
1	38.69183303	6.128642E-012	1.949864E-011	1	0.000000E+000
1	38.69219484	1.949864E-011	6.128642E-012	0	0.000000E+000
1	38.69221597	6.128642E-012	1.949864E-011	1	0.000000E+000
1	38.69247413	1.949864E-011	6.128642E-012	0	0.000000E+000
1	38.69271311	6.128642E-012	1.949864E-011	1	0.000000E+000
1	38.69301057	1.949864E-011	6.128642E-012	0	0.000000E+000
1	38.69302672	6.128642E-012	1.949864E-011	1	0.000000E+000
1	38.69307250	1.949864E-011	6.128642E-012	0	0.000000E+000
1	38.69308014	6.128642E-012	1.949864E-011	1	0.000000E+000
1	38.69345700	1.949864E-011	6.128642E-012	0	0.000000E+000
1	38.69349043	6.128642E-012	1.949864E-011	1	0.000000E+000
1	38.69372169	1.949864E-011	6.128642E-012	0	0.000000E+000
1	38.69380767	6.128642E-012	1.949864E-011	1	0.000000E+000
1	38.69399877	1.949864E-011	6.128642E-012	0	0.000000E+000
1	38.69403493	6.128642E-012	1.949864E-011	1	0.000000E+000
1	38.69415211	1.949864E-011	6.128642E-012	0	0.000000E+000
1	38.69420753	6.128642E-012	1.949864E-011	1	0.000000E+000
1	38.69482723	1.949864E-011	6.128642E-012	0	0.000000E+000
1	38.69487633	6.128642E-012	1.949864E-011	1	0.000000E+000
1	38.69490374	1.949864E-011	6.128642E-012	0	0.000000E+000
1	38.69507504	6.128642E-012	1.949864E-011	1	0.000000E+000
1	38.69523435	1.949864E-011	6.128642E-012	0	0.000000E+000
1	38.69526187	6.128642E-012	1.949864E-011	1	0.000000E+000
1	38.69535324	1.949864E-011	6.128642E-012	0	0.000000E+000
1	38.69537648	6.128642E-012	1.949864E-011	1	0.000000E+000
1	38.69576678	1.949864E-011	6.128642E-012	0	0.000000E+000
1	38.69582879	6.128642E-012	1.949864E-011	1	0.000000E+000
1	38.69591236	1.949864E-011	6.128642E-012	0	0.000000E+000
1	38.69601774	6.128642E-012	1.949864E-011	1	0.000000E+000
1	38.69604803	1.949864E-011	6.128642E-012	0	0.000000E+000
1	38.69605410	6.128642E-012	1.949864E-011	1	0.000000E+000
1	38.69614698	1.949864E-011	6.128642E-012	0	0.000000E+000
1	38.69620133	6.128642E-012	1.949864E-011	1	0.000000E+000
1	38.69622447	1.949864E-011	6.128642E-012	0	0.000000E+000
1	38.69627252	6.128642E-012	1.949864E-011	1	0.000000E+000
1	38.69637270	1.949864E-011	6.128642E-012	0	0.000000E+000
1	38.69639437	6.128642E-012	1.949864E-011	1	0.000000E+000
1	38.69644599	1.949864E-011	6.128642E-012	0	0.000000E+000
1	38.69648691	6.128642E-012	1.949864E-011	1	0.000000E+000
1	38.69668502	1.949864E-011	6.128642E-012	0	0.000000E+000
1	38.69670047	6.128642E-012	1.949864E-011	1	0.000000E+000
1	38.69681676	1.949864E-011	6.128642E-012	0	0.000000E+000
1	38.69685188	6.128642E-012	1.949864E-011	1	0.000000E+000
1	38.69705973	1.949864E-011	6.128642E-012	0	0.000000E+000
1	38.69707106	6.128642E-012	1.949864E-011	1	0.000000E+000
1	38.69728867	1.949864E-011	6.128642E-012	0	0.000000E+000
1	38.69732204	6.128642E-012	1.949864E-011	1	0.000000E+000
1	38.69755311	1.949864E-011	6.128642E-012	0	0.000000E+000
1	38.69777653	6.128642E-012	1.949864E-011	1	0.000000E+000
1	38.69784814	1.949864E-011	6.128642E-012	0	0.000000E+000
1	38.69787952	6.128642E-012	1.949864E-011	1	0.000000E+000
1	38.69794203	1.949864E-011	6.128642E-012	0	0.000000E+000
1	38.69797719	6.128642E-012	1.949864E-011	1	0.000000E+000
1	38.69842066	1.949864E-011	6.128642E-012	0	0.000000E+000
1	38.69843637	6.128642E-012	1.949864E-011	1	0.000000E+000
1	38.69849391	1.949864E-011	6.128642E-012	0	0.000000E+000
1	38.69851705	6.128642E-012	1.949864E-011	1	0.000000E+000
1	38.69902678	1.949864E-011	6.128642E-012	0	0.000000E+000
1	38.69903897	6.128642E-012	1.949864E-011	1	0.000000E+000
1	38.69907255	1.949864E-011	6.128642E-012	0	0.000000E+000
1	38.69907808	6.128642E-012	1.949864E-011	1	0.000000E+000
1	38.69912823	1.949864E-011	6.128642E-012	0	0.000000E+000
1	38.69915616	6.128642E-012	1.949864E-011	1	0.000000E+000
1	38.69924232	1.949864E-011	6.128642E-012	0	0.000000E+000
1	38.69928846	6.128642E-012	1.949864E-011	1	0.000000E+000
1	38.69967987	1.949864E-011	6.128642E-012	0	0.000000E+000
1	38.69970034	6.128642E-012	1.949864E-011	1	0.000000E+000
1	38.69974014	1.949864E-011	6.128642E-012	0	0.000000E+000
1	38.69976366	6.128642E-012	1.949864E-011	1	0.000000E+000
1	38.69987379	1.949864E-011	6.128642E-012	0	0.000000E+000
1	38.69988424	6.128642E-012	1.949864E-011	1	0.000000E+000
1	38.70072833	1.949864E-011	6.128642E-012	0	0.000000E+000
1	38.70075095	6.128642E-012	1.949864E-011	1	0.000000E+000
1	38.70087862	1.949864E-011	6.128642E-012	0	0.000000E+000
1	38.70092216	6.128642E-012	1.949864E-011	1	0.000000E+000
1	38.70095715	1.949864E-011	6.128642E-012	0	0.000000E+000
1	38.70096732	6.128642E-012	1.949864E-011	1	0.000000E+000
1	38.70114624	1.949864E-011	6.128642E-012	0	0.000000E+000
1	38.70118027	6.128642E-012	1.949864E-011	1	0.000000E+000
1	38.70186897	1.949864E-011	6.128642E-012	0	0.000000E+000
1	38.70188146	6.128642E-012	1.949864E-011	1	0.000000E+000
1	38.70193174	1.949864E-011	6.128642E-012	0	0.000000E+000
1	38.70193503	6.128642E-012	1.949864E-011	1	0.000000E+000
1	38.70217413	1.949864E-011	6.128642E-012	0	0.000000E+000
1	38.70218297	6.128642E-012	1.949864E-011	1	0.000000E+000
1	38.70232865	1.949864E-011	6.128642E-012	0	0.000000E+000
1	38.70235384	6.128642E-012	1.949864E-011	1	0.000000E+000
1	38.70261967	1.949864E-011	6.128642E-012	0	0.000000E+000
1	38.70266315	6.128642E-012	1.949864E-011	1	0.000000E+000
1	38.70273497	1.949864E-011	6.128642E-012	0	0.000000E+000
1	38.70278438	6.128642E-012	1.949864E-011	1	0.000000E+000
1	38.70303077	1.949864E-011	6.128642E-012	0	0.000000E+000
1	38.70308457	6.128642E-012	1.949864E-011	1	0.000000E+000
1	38.70376013	1.949864E-011	6.128642E-012	0	0.000000E+000
1	38.70378540	6.128642E-012	1.949864E-011	1	0.000000E+000
1	38.70384095	1.949864E-011	6.128642E-012	0	0.000000E+000
1	38.70384884	6.128642E-012	1.949864E-011	1	0.000000E+000
1	38.70441884	1.949864E-011	6.128642E-012	0	0.000000E+000
1	38.70445001	6.128642E-012	1.949864E-011	1	0.000000E+000
1	38.70463458	1.949864E-011	6.128642E-012	0	0.000000E+000
1	38.70466633	6.128642E-012	1.949864E-011	1	0.000000E+000
1	38.70488528	1.949864E-011	6.128642E-012	0	0.000000E+000
1	38.70490471	6.128642E-012	1.949864E-011	1	0.000000E+000
1	38.70493464	1.949864E-011	6.128642E-012	0	0.000000E+000
1	38.70498176	6.128642E-012	1.949864E-011	1	0.000000E+000
1	38.70516908	1.949864E-011	6.128642E-012	0	0.000000E+000
1	38.70518374	6.128642E-012	1.949864E-011	1	0.000000E+000
1	38.70527107	1.949864E-011	6.128642E-012	0	0.000000E+000
1	38.70528662	6.128642E-012	1.949864E-011	1	0.000000E+000
1	38.70531956	1.949864E-011	6.128642E-012	0	0.000000E+000
1	38.70536163	6.128642E-012	1.949864E-011	1	0.000000E+000
1	38.70644730	1.949864E-011	6.128642E-012	0	0.000000E+000
1	38.70647027	6.128642E-012	1.949864E-011	1	0.000000E+000
1	38.70675743	1.949864E-011	6.128642E-012	0	0.000000E+000
1	38.70678585	6.128642E-012	1.949864E-011	1	0.000000E+000
1	38.70702162	1.949864E-011	6.128642E-012	0	0.000000E+000
1	38.70704330	6.128642E-012	1.949864E-011	1	0.000000E+000
1	38.70708586	1.949864E-011	6.128642E-012	0	0.000000E+000
1	38.70712491	6.128642E-012	1.949864E-011	1	0.000000E+000
1	38.70727816	1.949864E-011	6.128642E-012	0	0.000000E+000
1	38.70731462	6.128642E-012	1.949864E-011	1	0.000000E+000
1	38.70733992	1.949864E-011	6.128642E-012	0	0.000000E+000
1	38.70750708	6.128642E-012	1.949864E-011	1	0.000000E+000
1	38.70773882	1.949864E-011	6.128642E-012	0	0.000000E+000
1	38.70775590	6.128642E-012	1.949864E-011	1	0.000000E+000
1	38.70800578	1.949864E-011	6.128642E-012	0	0.000000E+000
1	38.70804725	6.128642E-012	1.949864E-011	1	0.000000E+000
1	38.70822147	1.949864E-011	6.128642E-012	0	0.000000E+000
1	38.70824750	6.128642E-012	1.949864E-011	1	0.000000E+000
1	38.70867540	1.949864E-011	6.128642E-012	0	0.000000E+000
1	38.70871059	6.128642E-012	1.949864E-011	1	0.000000E+000
1	38.70879570	1.949864E-011	6.128642E-012	0	0.000000E+000
1	38.70881760	6.128642E-012	1.949864E-011	1	0.000000E+000
1	38.70887573	1.949864E-011	6.128642E-012	0	0.000000E+000
1	38.70891554	6.128642E-012	1.949864E-011	1	0.000000E+000
1	38.70906565	1.949864E-011	6.128642E-012	0	0.000000E+000
1	38.70939686	6.128642E-012	1.949864E-011	1	0.000000E+000
1	38.71027467	1.949864E-011	6.128642E-012	0	0.000000E+000
1	38.71030920	6.128642E-012	1.949864E-011	1	0.000000E+000
1	38.71042373	1.949864E-011	6.128642E-012	0	0.000000E+000
1	38.71054735	6.128642E-012	1.949864E-011	1	0.000000E+000
1	38.71060047	1.949864E-011	6.128642E-012	0	0.000000E+000
1	38.71061646	6.128642E-012	1.949864E-011	1	0.000000E+000
1	38.71065822	1.949864E-011	6.128642E-012	0	0.000000E+000
1	38.71070440	6.128642E-012	1.949864E-011	1	0.000000E+000
1	38.71089233	1.949864E-011	6.128642E-012	0	0.000000E+000
1	38.71099323	6.128642E-012	1.949864E-011	1	0.000000E+000
1	38.71127807	1.949864E-011	6.128642E-012	0	0.000000E+000
1	38.71135860	6.128642E-012	1.949864E-011	1	0.000000E+000
1	38.71143002	1.949864E-011	6.128642E-012	0	0.000000E+000
1	38.71145302	6.128642E-012	1.949864E-011	1	0.000000E+000
1	38.71155078	1.949864E-011	6.128642E-012	0	0.000000E+000
1	38.71157063	6.128642E-012	1.949864E-011	1	0.000000E+000
1	38.71199507	1.949864E-011	6.128642E-012	0	0.000000E+000
1	38.71211634	6.128642E-012	1.949864E-011	1	0.000000E+000
1	38.71223418	1.949864E-011	6.128642E-012	0	0.000000E+000
1	38.71225250	6.128642E-012	1.949864E-011	1	0.000000E+000
1	38.71236975	1.949864E-011	6.128642E-012	0	0.000000E+000
1	38.71239668	6.128642E-012	1.949864E-011	1	0.000000E+000
1	38.71262473	1.949864E-011	6.128642E-012	0	0.000000E+000
1	38.71264344	6.128642E-012	1.949864E-011	1	0.000000E+000
1	38.71290306	1.949864E-011	6.128642E-012	0	0.000000E+000
1	38.71297854	6.128642E-012	1.949864E-011	1	0.000000E+000
1	38.71334295	1.949864E-011	6.128642E-012	0	0.000000E+000
1	38.71336663	6.128642E-012	1.949864E-011	1	0.000000E+000
1	38.71352176	1.949864E-011	6.128642E-012	0	0.000000E+000
1	38.71354214	6.128642E-012	1.949864E-011	1	0.000000E+000
1	38.71407418	1.949864E-011	6.128642E-012	0	0.000000E+000
1	38.71432567	6.128642E-012	1.949864E-011	1	0.000000E+000
1	38.71463582	1.949864E-011	6.128642E-012	0	0.000000E+000
1	38.71464487	6.128642E-012	1.949864E-011	1	0.000000E+000
1	38.71489107	1.949864E-011	6.128642E-012	0	0.000000E+000
1	38.71492570	6.128642E-012	1.949864E-011	1	0.000000E+000
1	38.71497280	1.949864E-011	6.128642E-012	0	0.000000E+000
1	38.71505211	6.128642E-012	1.949864E-011	1	0.000000E+000
1	38.71515851	1.949864E-011	6.128642E-012	0	0.000000E+000
1	38.71517480	6.128642E-012	1.949864E-011	1	0.000000E+000
1	38.71530001	1.949864E-011	6.128642E-012	0	0.000000E+000
1	38.71537353	6.128642E-012	1.949864E-011	1	0.000000E+000
1	38.71561809	1.949864E-011	6.128642E-012	0	0.000000E+000
1	38.71569076	6.128642E-012	1.949864E-011	1	0.000000E+000
1	38.71588813	1.949864E-011	6.128642E-012	0	0.000000E+000
1	38.71591253	6.128642E-012	1.949864E-011	1	0.000000E+000
1	38.71595640	1.949864E-011	6.128642E-012	0	0.000000E+000
1	38.71631782	6.128642E-012	1.949864E-011	1	0.000000E+000
1	38.71640007	1.949864E-011	6.128642E-012	0	0.000000E+000
1	38.71644844	6.128642E-012	1.949864E-011	1	0.000000E+000
1	38.71655968	1.949864E-011	6.128642E-012	0	0.000000E+000
1	38.71668547	6.128642E-012	1.949864E-011	1	0.000000E+000
1	38.71678966	1.949864E-011	6.128642E-012	0	0.000000E+000
1	38.71680273	6.128642E-012	1.949864E-011	1	0.000000E+000
1	38.71745906	1.949864E-011	6.128642E-012	0	0.000000E+000
1	38.71748679	6.128642E-012	1.949864E-011	1	0.000000E+000
1	38.71774420	1.949864E-011	6.128642E-012	0	0.000000E+000
1	38.71777486	6.128642E-012	1.949864E-011	1	0.000000E+000
1	38.71805749	1.949864E-011	6.128642E-012	0	0.000000E+000
1	38.71808064	6.128642E-012	1.949864E-011	1	0.000000E+000
1	38.71863386	1.949864E-011	6.128642E-012	0	0.000000E+000
1	38.71865530	6.128642E-012	1.949864E-011	1	0.000000E+000
1	38.71870748	1.949864E-011	6.128642E-012	0	0.000000E+000
1	38.71871858	6.128642E-012	1.949864E-011	1	0.000000E+000
1	38.71879926	1.949864E-011	6.128642E-012	0	0.000000E+000
1	38.71889483	6.128642E-012	1.949864E-011	1	0.000000E+000
1	38.71921437	1.949864E-011	6.128642E-012	0	0.000000E+000
1	38.71927283	6.128642E-012	1.949864E-011	1	0.000000E+000
1	38.71930952	1.949864E-011	6.128642E-012	0	0.000000E+000
1	38.71932923	6.128642E-012	1.949864E-011	1	0.000000E+000
1	38.71938787	1.949864E-011	6.128642E-012	0	0.000000E+000
1	38.71943466	6.128642E-012	1.949864E-011	1	0.000000E+000
1	38.71949801	1.949864E-011	6.128642E-012	0	0.000000E+000
1	38.71952443	6.128642E-012	1.949864E-011	1	0.000000E+000
1	38.71961626	1.949864E-011	6.128642E-012	0	0.000000E+000
1	38.71965830	6.128642E-012	1.949864E-011	1	0.000000E+000
1	38.71975243	1.949864E-011	6.128642E-012	0	0.000000E+000
1	38.71979081	6.128642E-012	1.949864E-011	1	0.000000E+000
1	38.71993380	1.949864E-011	6.128642E-012	0	0.000000E+000
1	38.71995606	6.128642E-012	1.949864E-011	1	0.000000E+000
1	38.72011018	1.949864E-011	6.128642E-012	0	0.000000E+000
1	38.72015395	6.128642E-012	1.949864E-011	1	0.000000E+000
1	38.72039004	1.949864E-011	6.128642E-012	0	0.000000E+000
1	38.72039322	6.128642E-012	1.949864E-011	1	0.000000E+000
1	38.72045998	1.949864E-011	6.128642E-012	0	0.000000E+000
1	38.72048405	6.128642E-012	1.949864E-011	1	0.000000E+000
1	38.72089882	1.949864E-011	6.128642E-012	0	0.000000E+000
1	38.72094946	6.128642E-012	1.949864E-011	1	0.000000E+000
1	38.72119662	1.949864E-011	6.128642E-012	0	0.000000E+000
1	38.72123047	6.128642E-012	1.949864E-011	1	0.000000E+000
1	38.72132533	1.949864E-011	6.128642E-012	0	0.000000E+000
1	38.72136002	6.128642E-012	1.949864E-011	1	0.000000E+000
1	38.72139104	1.949864E-011	6.128642E-012	0	0.000000E+000
1	38.72141351	6.128642E-012	1.949864E-011	1	0.000000E+000
1	38.72153696	1.949864E-011	6.128642E-012	0	0.000000E+000
1	38.72156423	6.128642E-012	1.949864E-011	1	0.000000E+000
1	38.72162022	1.949864E-011	6.128642E-012	0	0.000000E+000
1	38.72202928	6.128642E-012	1.949864E-011	1	0.000000E+000
1	38.72210995	1.949864E-011	6.128642E-012	0	0.000000E+000
1	38.72214834	6.128642E-012	1.949864E-011	1	0.000000E+000
1	38.72220490	1.949864E-011	6.128642E-012	0	0.000000E+000
1	38.72228457	6.128642E-012	1.949864E-011	1	0.000000E+000
1	38.72264519	1.949864E-011	6.128642E-012	0	0.000000E+000
1	38.72265690	6.128642E-012	1.949864E-011	1	0.000000E+000
1	38.72289503	1.949864E-011	6.128642E-012	0	0.000000E+000
1	38.72290974	6.128642E-012	1.949864E-011	1	0.000000E+000
1	38.72355852	1.949864E-011	6.128642E-012	0	0.000000E+000
1	38.72359394	6.128642E-012	1.949864E-011	1	0.000000E+000
1	38.72389297	1.949864E-011	6.128642E-012	0	0.000000E+000
1	38.72392639	6.128642E-012	1.949864E-011	1	0.000000E+000
1	38.72398601	1.949864E-011	6.128642E-012	0	0.000000E+000
1	38.72400480	6.128642E-012	1.949864E-011	1	0.000000E+000
1	38.72483291	1.949864E-011	6.128642E-012	0	0.000000E+000
1	38.72486277	6.128642E-012	1.949864E-011	1	0.000000E+000
1	38.72491742	1.949864E-011	6.128642E-012	0	0.000000E+000
1	38.72503115	6.128642E-012	1.949864E-011	1	0.000000E+000
1	38.72517302	1.949864E-011	6.128642E-012	0	0.000000E+000
1	38.72521796	6.128642E-012	1.949864E-011	1	0.000000E+000
1	38.72599661	1.949864E-011	6.128642E-012	0	0.000000E+000
1	38.72602290	6.128642E-012	1.949864E-011	1	0.000000E+000
1	38.72610914	1.949864E-011	6.128642E-012	0	0.000000E+000
1	38.72612218	6.128642E-012	1.949864E-011	1	0.000000E+000
1	38.72628143	1.949864E-011	6.128642E-012	0	0.000000E+000
1	38.72632194	6.128642E-012	1.949864E-011	1	0.000000E+000
1	38.72677100	1.949864E-011	6.128642E-012	0	0.000000E+000
1	38.72679564	6.128642E-012	1.949864E-011	1	0.000000E+000
1	38.72688503	1.949864E-011	6.128642E-012	0	0.000000E+000
1	38.72690638	6.128642E-012	1.949864E-011	1	0.000000E+000
1	38.72692652	1.949864E-011	6.128642E-012	0	0.000000E+000
1	38.72695976	6.128642E-012	1.949864E-011	1	0.000000E+000
1	38.72697796	1.949864E-011	6.128642E-012	0	0.000000E+000
1	38.72701870	6.128642E-012	1.949864E-011	1	0.000000E+000
1	38.72716870	1.949864E-011	6.128642E-012	0	0.000000E+000
1	38.72717832	6.128642E-012	1.949864E-011	1	0.000000E+000
[truncated: 345,391 more chars]
