# Supplementary material for: Ancestral acetylcholine receptor β-subunit forms homopentamers that prime before opening spontaneously
Source: eLife. 2022 Jul 4;11:e76504. doi: 10.7554/eLife.76504 (PMC9365395; doi:10.7554/eLife.76504)
Supplement: Figure 4—figure supplement 1—source data 1. — Detected single-channel event durations for the human adult muscle-type acetylcholine receptor in the presence of increasing concentrations of acetylcholine (ACh; 3 µM, 6 µM, 10 µM, 18 µM, 30 µM, 60 µM, 100 µM, and 180 µM). Compressed file includes 24 TAC 4.3.3 event files (*.evt format) of the single-channel detections for the three recordings for each acetylcholine concentration (fileA, fileB, and fileC in each case) in the presented kinetic analysis, as well as the associated R scripts (*.txt format) for defining and sorting bursts. [file elife-76504-fig4-figsupp1-data1.zip › F4S1-SD1/Source Data - Figure 4-figure supplement 1/Figure 4-figure supplement 1_WTMuscle18uMACh_fileA.evt]

5
File
Acquire	D:\Data\Christian\1-Single Channel Recordings\WTMuscle (control)\18uM ACh\Recordings\a1 - 17-07-19-WTMuscle-BRBS-PA18OOPS-120mV-2.acquire	0	
Sweeps
1	1360.184866	0.000000	0.116611	0.0000000E+000	0.0000000E+000	
Segments
1	271	0.000000	0.116611	3.843895	4.016918	5.019282	5.146477	5.232828	5.363583	7.665656	7.995766	11.106031	11.272540	11.729876	11.923653	12.649151	12.910240	13.344796	13.845556	14.484762	14.869973	25.031451	25.226057	30.869282	31.083465	32.692142	32.794352	32.996849	33.631797	46.471213	46.657966	50.922558	51.150761	62.728193	62.886528	63.147440	63.737296	64.193483	64.507289	66.062306	66.344075	72.450985	72.557796	72.897657	73.425172	73.771924	73.967090	74.198680	74.634894	74.859444	75.131091	75.176376	75.442089	80.082372	80.275293	80.275831	80.824709	82.306532	82.599749	83.134480	83.353151	85.095136	85.214553	85.582853	85.708280	86.254636	86.487783	88.297304	88.712248	88.811590	89.264060	98.813090	98.995987	103.427493	103.536303	114.806732	114.996784	116.539888	117.100853	119.646543	120.095491	120.121719	120.366008	121.632354	121.770891	124.321706	124.489097	124.969481	125.226624	126.251969	126.450714	130.357111	130.506075	132.136843	132.350360	134.225287	134.367539	134.408567	135.270825	135.326071	136.142212	139.993002	140.231334	145.071906	145.515366	151.985013	152.336505	152.365431	152.471755	153.690034	154.013428	157.356810	158.000478	173.411399	173.651809	191.259951	191.369399	191.817838	192.081638	197.599953	197.779539	197.781879	197.841208	202.138244	202.288365	203.042195	203.294056	206.368457	206.584211	218.156335	218.472913	221.997383	222.103660	222.200840	222.462195	224.014493	224.271987	232.230278	232.574778	247.309612	247.585481	248.519331	248.802526	249.451692	249.812513	250.079224	251.213314	252.240205	252.581485	253.302164	253.510243	257.190229	257.391232	267.584663	267.743667	275.148236	275.548199	278.443731	278.737849	279.032736	279.248454	279.308663	279.392203	284.324968	284.601210	286.060663	286.909791	286.910839	287.145614	308.414360	308.808259	309.141442	309.279570	309.324151	309.422815	309.615704	309.747519	310.259419	310.961458	311.069724	311.528497	316.087429	316.235502	321.203477	321.648918	321.710455	321.868565	328.183799	328.697512	329.342789	329.668886	329.987332	330.223940	330.767024	330.937948	337.208869	337.407485	337.593830	337.999969	339.108161	339.419101	340.328151	340.510838	340.664214	340.795565	340.921327	341.966385	342.026615	342.548461	347.455841	347.668699	350.010283	350.635777	351.612061	351.888242	351.936383	352.138642	356.364654	356.728356	360.280249	360.819976	364.548346	365.308957	365.697772	366.217450	379.525228	379.731205	382.921492	383.116760	383.168596	383.724493	384.142609	384.440746	386.932284	387.038677	389.776774	390.461457	393.876350	394.030455	394.062199	394.302957	394.324343	394.417956	394.866299	394.985966	395.045239	395.960008	407.446534	407.583947	407.707228	407.998494	411.126935	411.344394	414.834458	416.210933	423.526097	423.840509	423.881079	424.178260	424.551919	425.188245	425.538019	426.296077	426.346880	426.906843	429.633325	429.821648	430.880769	431.005920	431.358805	431.785034	431.810935	431.967867	435.030283	435.333891	437.064079	437.239690	438.988055	439.193101	442.979654	443.321167	444.490532	444.642930	463.853987	464.493584	465.006743	465.573490	465.627511	465.769174	473.910856	474.302409	476.872305	477.094853	477.855538	478.009312	481.454229	481.907563	484.136627	485.149183	501.548046	501.842321	504.776054	504.971151	516.479127	516.627224	518.631187	518.811858	522.718545	523.129541	523.643241	523.916875	531.545050	531.655555	533.705442	533.994366	568.590643	568.816519	580.195293	580.599648	584.780485	584.941090	589.224454	589.893913	592.642359	593.605881	594.149709	594.325235	594.583530	594.812834	595.034115	595.255881	596.222836	596.372718	596.437367	596.515873	597.794175	598.067163	598.075767	598.730850	598.731127	599.196669	608.358469	608.557670	631.947277	632.319420	638.663217	639.038866	639.203454	639.491443	669.850016	670.635692	670.689655	670.973620	672.151154	672.265522	744.027806	744.377864	744.494878	744.602382	789.907377	790.409065	804.771787	805.020017	805.251149	805.498764	805.562743	806.894569	807.885269	808.367083	808.380791	808.478881	808.703952	808.937146	809.186908	809.499909	809.560439	810.099089	812.061967	812.475936	813.164214	813.484832	815.326811	815.427278	823.567899	823.933322	825.364059	825.528809	827.852889	828.012062	828.248121	829.238630	841.824182	842.112246	884.630740	885.105484	945.939957	946.133575	946.584398	946.828732	954.575014	954.703416	969.373791	969.616939	981.505902	981.714762	981.807289	982.439387	983.050522	983.392911	983.587389	983.763538	984.661857	984.786369	985.436990	985.617764	985.655671	985.822408	986.124209	986.394368	986.893942	987.585705	988.105676	988.235235	989.907366	990.491770	995.036105	995.242579	1002.660459	1002.897824	1011.324841	1011.863000	1021.381499	1021.625989	1025.524730	1025.640339	1034.199099	1034.306326	1051.531497	1051.830891	1052.960917	1053.114900	1053.592088	1053.906021	1053.982793	1054.228315	1058.194742	1058.857381	1058.859383	1058.926118	1059.844766	1060.655669	1060.918695	1061.261413	1061.443128	1061.617280	1070.733740	1070.895696	1070.934796	1071.658299	1072.527987	1073.848472	1081.314617	1081.478461	1081.728533	1083.188831	1093.781505	1093.986626	1094.616199	1094.856242	1096.593706	1096.798849	1103.196689	1103.599703	1103.620471	1104.097962	1106.241852	1106.546953	1122.650377	1122.765014	1123.993217	1124.809434	1125.172811	1125.300511	1134.182882	1134.630405	1137.573602	1138.104884	1138.157943	1138.517639	1138.875995	1139.111372	1155.616073	1155.762131	1180.651142	1181.077993	1182.514168	1183.060624	1196.332875	1196.838957	1198.283790	1198.422798	1198.451063	1199.463111	1203.045453	1203.361468	1203.811668	1203.953047	1203.956087	1204.133344	1204.695202	1205.005537	1205.111962	1205.236726	1206.000659	1206.228939	1225.672462	1226.053220	1254.926639	1255.066205	1272.785241	1272.906796	1273.456274	1273.624824	1316.105539	1316.229153	1318.531020	1318.813149	1333.447569	1333.571503	1335.219217	1335.431908	1335.579821	1335.830768	1336.129353	1336.337604	1336.944046	1337.197046	1346.966886	1347.228937	1347.693026	1348.112500	1360.006199	1360.184866	
Events
1	11.15598831	5.844595E-012	2.089460E-011	1	0.000000E+000
1	11.15665674	2.089460E-011	5.844595E-012	0	0.000000E+000
1	11.15734807	5.844595E-012	2.089460E-011	1	0.000000E+000
1	11.15741076	2.089460E-011	5.844595E-012	0	0.000000E+000
1	11.15745854	5.844595E-012	2.089460E-011	1	0.000000E+000
1	11.15747614	2.089460E-011	5.844595E-012	0	0.000000E+000
1	11.15858208	5.844595E-012	2.089460E-011	1	0.000000E+000
1	11.15973061	2.089460E-011	5.844595E-012	0	0.000000E+000
1	11.16026886	5.844595E-012	2.089460E-011	1	0.000000E+000
1	11.16051672	2.089460E-011	5.844595E-012	0	0.000000E+000
1	11.16142804	5.844595E-012	2.089460E-011	1	0.000000E+000
1	11.16171683	2.089460E-011	5.844595E-012	0	0.000000E+000
1	11.16173910	5.844595E-012	2.089460E-011	1	0.000000E+000
1	11.16185016	2.089460E-011	5.844595E-012	0	0.000000E+000
1	11.16199398	5.844595E-012	2.089460E-011	1	0.000000E+000
1	11.16219505	2.089460E-011	5.844595E-012	0	0.000000E+000
1	11.16280512	5.844595E-012	2.089460E-011	1	0.000000E+000
1	11.16283059	2.089460E-011	5.844595E-012	0	0.000000E+000
1	11.16349038	5.844595E-012	2.089460E-011	1	0.000000E+000
1	11.16353636	2.089460E-011	5.844595E-012	0	0.000000E+000
1	11.16397864	5.844595E-012	2.089460E-011	1	0.000000E+000
1	11.16411496	2.089460E-011	5.844595E-012	0	0.000000E+000
1	11.16415366	5.844595E-012	2.089460E-011	1	0.000000E+000
1	11.16450913	2.089460E-011	5.844595E-012	0	0.000000E+000
1	11.16479748	5.844595E-012	2.089460E-011	1	0.000000E+000
1	11.16509986	2.089460E-011	5.844595E-012	0	0.000000E+000
1	11.16516800	5.844595E-012	2.089460E-011	1	0.000000E+000
1	11.16525755	2.089460E-011	5.844595E-012	0	0.000000E+000
1	11.16631701	5.844595E-012	2.089460E-011	1	0.000000E+000
1	11.16730818	2.089460E-011	5.844595E-012	0	0.000000E+000
1	11.17342812	5.844595E-012	2.089460E-011	1	0.000000E+000
1	11.17349511	2.089460E-011	5.844595E-012	0	0.000000E+000
1	11.17426006	5.844595E-012	2.089460E-011	1	0.000000E+000
1	11.17472147	2.089460E-011	5.844595E-012	0	0.000000E+000
1	11.17474673	5.844595E-012	2.089460E-011	1	0.000000E+000
1	11.17481226	2.089460E-011	5.844595E-012	0	0.000000E+000
1	11.17528586	5.844595E-012	2.089460E-011	1	0.000000E+000
1	11.17534483	2.089460E-011	5.844595E-012	0	0.000000E+000
1	11.17581193	5.844595E-012	2.089460E-011	1	0.000000E+000
1	11.17599540	2.089460E-011	5.844595E-012	0	0.000000E+000
1	11.17662846	5.844595E-012	2.089460E-011	1	0.000000E+000
1	11.17777169	2.089460E-011	5.844595E-012	0	0.000000E+000
1	11.17779612	5.844595E-012	2.089460E-011	1	0.000000E+000
1	11.17821708	2.089460E-011	5.844595E-012	0	0.000000E+000
1	11.17825723	5.844595E-012	2.089460E-011	1	0.000000E+000
1	11.17865723	2.089460E-011	5.844595E-012	0	0.000000E+000
1	11.18032409	5.844595E-012	2.089460E-011	1	0.000000E+000
1	11.18126810	2.089460E-011	5.844595E-012	0	0.000000E+000
1	11.18284546	5.844595E-012	2.089460E-011	1	0.000000E+000
1	11.18307876	2.089460E-011	5.844595E-012	0	0.000000E+000
1	11.18648513	5.844595E-012	2.089460E-011	1	0.000000E+000
1	11.18722704	2.089460E-011	5.844595E-012	0	0.000000E+000
1	11.18916150	5.844595E-012	2.089460E-011	1	0.000000E+000
1	11.18937049	2.089460E-011	5.844595E-012	0	0.000000E+000
1	11.19098817	5.844595E-012	2.089460E-011	1	0.000000E+000
1	11.19105849	2.089460E-011	5.844595E-012	0	0.000000E+000
1	11.19213286	5.844595E-012	2.089460E-011	1	0.000000E+000
1	11.19242507	2.089460E-011	5.844595E-012	0	0.000000E+000
1	11.19625236	5.844595E-012	2.089460E-011	1	0.000000E+000
1	11.19631385	2.089460E-011	5.844595E-012	0	0.000000E+000
1	11.19781834	5.844595E-012	2.089460E-011	1	0.000000E+000
1	11.19855666	2.089460E-011	5.844595E-012	0	0.000000E+000
1	11.19857746	5.844595E-012	2.089460E-011	1	0.000000E+000
1	11.19880487	2.089460E-011	5.844595E-012	0	0.000000E+000
1	11.20118171	5.844595E-012	2.089460E-011	1	0.000000E+000
1	11.20151825	2.089460E-011	5.844595E-012	0	0.000000E+000
1	11.20202734	5.844595E-012	2.089460E-011	1	0.000000E+000
1	11.20215916	2.089460E-011	5.844595E-012	0	0.000000E+000
1	11.20220179	5.844595E-012	2.089460E-011	1	0.000000E+000
1	11.20227195	2.089460E-011	5.844595E-012	0	0.000000E+000
1	11.20586051	5.844595E-012	2.089460E-011	1	0.000000E+000
1	11.20605265	2.089460E-011	5.844595E-012	0	0.000000E+000
1	11.20757506	5.844595E-012	2.089460E-011	1	0.000000E+000
1	11.20879575	2.089460E-011	5.844595E-012	0	0.000000E+000
1	11.20920276	5.844595E-012	2.089460E-011	1	0.000000E+000
1	11.20988642	2.089460E-011	5.844595E-012	0	0.000000E+000
1	11.21204513	5.844595E-012	2.089460E-011	1	0.000000E+000
1	11.21206906	2.089460E-011	5.844595E-012	0	0.000000E+000
1	11.21448418	5.844595E-012	2.089460E-011	1	0.000000E+000
1	11.21461505	2.089460E-011	5.844595E-012	0	0.000000E+000
1	11.21474250	5.844595E-012	2.089460E-011	1	0.000000E+000
1	11.21477745	2.089460E-011	5.844595E-012	0	0.000000E+000
1	11.21691557	5.844595E-012	2.089460E-011	1	0.000000E+000
1	11.21877890	2.089460E-011	5.844595E-012	0	0.000000E+000
1	11.22003494	5.844595E-012	2.089460E-011	1	0.000000E+000
1	11.22108659	2.089460E-011	5.844595E-012	0	0.000000E+000
1	11.22109852	5.844595E-012	2.089460E-011	1	0.000000E+000
1	11.22123652	2.089460E-011	5.844595E-012	0	0.000000E+000
1	11.22125269	5.844595E-012	2.089460E-011	1	0.000000E+000
1	11.22254997	2.089460E-011	5.844595E-012	0	0.000000E+000
1	11.22257858	5.844595E-012	2.089460E-011	1	0.000000E+000
1	11.22264557	2.089460E-011	5.844595E-012	0	0.000000E+000
1	30.91916197	4.792079E-012	1.984208E-011	1	0.000000E+000
1	30.92001187	1.984208E-011	4.792079E-012	0	0.000000E+000
1	30.92004452	4.792079E-012	1.984208E-011	1	0.000000E+000
1	30.92037861	1.984208E-011	4.792079E-012	0	0.000000E+000
1	30.92039443	4.792079E-012	1.984208E-011	1	0.000000E+000
1	30.92180869	1.984208E-011	4.792079E-012	0	0.000000E+000
1	30.92274413	4.792079E-012	1.984208E-011	1	0.000000E+000
1	30.92281021	1.984208E-011	4.792079E-012	0	0.000000E+000
1	30.92331510	4.792079E-012	1.984208E-011	1	0.000000E+000
1	30.92346488	1.984208E-011	4.792079E-012	0	0.000000E+000
1	30.92350960	4.792079E-012	1.984208E-011	1	0.000000E+000
1	30.92369090	1.984208E-011	4.792079E-012	0	0.000000E+000
1	30.92372580	4.792079E-012	1.984208E-011	1	0.000000E+000
1	30.92380321	1.984208E-011	4.792079E-012	0	0.000000E+000
1	30.92416945	4.792079E-012	1.984208E-011	1	0.000000E+000
1	30.92468159	1.984208E-011	4.792079E-012	0	0.000000E+000
1	30.92468916	4.792079E-012	1.984208E-011	1	0.000000E+000
1	30.92576797	1.984208E-011	4.792079E-012	0	0.000000E+000
1	30.92773461	4.792079E-012	1.984208E-011	1	0.000000E+000
1	30.92892667	1.984208E-011	4.792079E-012	0	0.000000E+000
1	30.92920175	4.792079E-012	1.984208E-011	1	0.000000E+000
1	30.92927243	1.984208E-011	4.792079E-012	0	0.000000E+000
1	30.92928524	4.792079E-012	1.984208E-011	1	0.000000E+000
1	30.92960334	1.984208E-011	4.792079E-012	0	0.000000E+000
1	30.92962084	4.792079E-012	1.984208E-011	1	0.000000E+000
1	30.93020853	1.984208E-011	4.792079E-012	0	0.000000E+000
1	30.93025225	4.792079E-012	1.984208E-011	1	0.000000E+000
1	30.93028494	1.984208E-011	4.792079E-012	0	0.000000E+000
1	30.93047410	4.792079E-012	1.984208E-011	1	0.000000E+000
1	30.93113773	1.984208E-011	4.792079E-012	0	0.000000E+000
1	30.93196262	4.792079E-012	1.984208E-011	1	0.000000E+000
1	30.93409628	1.984208E-011	4.792079E-012	0	0.000000E+000
1	30.93547042	4.792079E-012	1.984208E-011	1	0.000000E+000
1	30.93565947	1.984208E-011	4.792079E-012	0	0.000000E+000
1	30.93602931	4.792079E-012	1.984208E-011	1	0.000000E+000
1	30.93635934	1.984208E-011	4.792079E-012	0	0.000000E+000
1	30.93694943	4.792079E-012	1.984208E-011	1	0.000000E+000
1	30.93806560	1.984208E-011	4.792079E-012	0	0.000000E+000
1	30.93846611	4.792079E-012	1.984208E-011	1	0.000000E+000
1	30.93856654	1.984208E-011	4.792079E-012	0	0.000000E+000
1	30.93948910	4.792079E-012	1.984208E-011	1	0.000000E+000
1	30.93975752	1.984208E-011	4.792079E-012	0	0.000000E+000
1	30.94154629	4.792079E-012	1.984208E-011	1	0.000000E+000
1	30.94163079	1.984208E-011	4.792079E-012	0	0.000000E+000
1	30.94220874	4.792079E-012	1.984208E-011	1	0.000000E+000
1	30.94262135	1.984208E-011	4.792079E-012	0	0.000000E+000
1	30.94342128	4.792079E-012	1.984208E-011	1	0.000000E+000
1	30.94364943	1.984208E-011	4.792079E-012	0	0.000000E+000
1	30.94368803	4.792079E-012	1.984208E-011	1	0.000000E+000
1	30.94401395	1.984208E-011	4.792079E-012	0	0.000000E+000
1	30.94489434	4.792079E-012	1.984208E-011	1	0.000000E+000
1	30.94524677	1.984208E-011	4.792079E-012	0	0.000000E+000
1	30.94542788	4.792079E-012	1.984208E-011	1	0.000000E+000
1	30.94545813	1.984208E-011	4.792079E-012	0	0.000000E+000
1	30.94715446	4.792079E-012	1.984208E-011	1	0.000000E+000
1	30.94750589	1.984208E-011	4.792079E-012	0	0.000000E+000
1	30.94829282	4.792079E-012	1.984208E-011	1	0.000000E+000
1	30.95064530	1.984208E-011	4.792079E-012	0	0.000000E+000
1	30.95065811	4.792079E-012	1.984208E-011	1	0.000000E+000
1	30.95130111	1.984208E-011	4.792079E-012	0	0.000000E+000
1	30.95132504	4.792079E-012	1.984208E-011	1	0.000000E+000
1	30.95168251	1.984208E-011	4.792079E-012	0	0.000000E+000
1	30.95214059	4.792079E-012	1.984208E-011	1	0.000000E+000
1	30.95245316	1.984208E-011	4.792079E-012	0	0.000000E+000
1	30.95326018	4.792079E-012	1.984208E-011	1	0.000000E+000
1	30.95404754	1.984208E-011	4.792079E-012	0	0.000000E+000
1	30.95474757	4.792079E-012	1.984208E-011	1	0.000000E+000
1	30.95480305	1.984208E-011	4.792079E-012	0	0.000000E+000
1	30.95734022	4.792079E-012	1.984208E-011	1	0.000000E+000
1	30.95792575	1.984208E-011	4.792079E-012	0	0.000000E+000
1	30.95800717	4.792079E-012	1.984208E-011	1	0.000000E+000
1	30.95836491	1.984208E-011	4.792079E-012	0	0.000000E+000
1	30.95848259	4.792079E-012	1.984208E-011	1	0.000000E+000
1	30.95927186	1.984208E-011	4.792079E-012	0	0.000000E+000
1	30.95930428	4.792079E-012	1.984208E-011	1	0.000000E+000
1	30.95958045	1.984208E-011	4.792079E-012	0	0.000000E+000
1	30.95958879	4.792079E-012	1.984208E-011	1	0.000000E+000
1	30.96167564	1.984208E-011	4.792079E-012	0	0.000000E+000
1	30.96170286	4.792079E-012	1.984208E-011	1	0.000000E+000
1	30.96210543	1.984208E-011	4.792079E-012	0	0.000000E+000
1	30.96285462	4.792079E-012	1.984208E-011	1	0.000000E+000
1	30.96388733	1.984208E-011	4.792079E-012	0	0.000000E+000
1	30.96403457	4.792079E-012	1.984208E-011	1	0.000000E+000
1	30.96458233	1.984208E-011	4.792079E-012	0	0.000000E+000
1	30.96460409	4.792079E-012	1.984208E-011	1	0.000000E+000
1	30.96536457	1.984208E-011	4.792079E-012	0	0.000000E+000
1	30.96630283	4.792079E-012	1.984208E-011	1	0.000000E+000
1	30.96646019	1.984208E-011	4.792079E-012	0	0.000000E+000
1	30.96817998	4.792079E-012	1.984208E-011	1	0.000000E+000
1	30.96901143	1.984208E-011	4.792079E-012	0	0.000000E+000
1	30.96904250	4.792079E-012	1.984208E-011	1	0.000000E+000
1	30.96939662	1.984208E-011	4.792079E-012	0	0.000000E+000
1	30.97104969	4.792079E-012	1.984208E-011	1	0.000000E+000
1	30.97134518	1.984208E-011	4.792079E-012	0	0.000000E+000
1	30.97136905	4.792079E-012	1.984208E-011	1	0.000000E+000
1	30.97244568	1.984208E-011	4.792079E-012	0	0.000000E+000
1	30.97246182	4.792079E-012	1.984208E-011	1	0.000000E+000
1	30.97372795	1.984208E-011	4.792079E-012	0	0.000000E+000
1	30.97374056	4.792079E-012	1.984208E-011	1	0.000000E+000
1	30.97390788	1.984208E-011	4.792079E-012	0	0.000000E+000
1	30.97397391	4.792079E-012	1.984208E-011	1	0.000000E+000
1	30.97448354	1.984208E-011	4.792079E-012	0	0.000000E+000
1	30.97449888	4.792079E-012	1.984208E-011	1	0.000000E+000
1	30.97483351	1.984208E-011	4.792079E-012	0	0.000000E+000
1	30.97483807	4.792079E-012	1.984208E-011	1	0.000000E+000
1	30.97585009	1.984208E-011	4.792079E-012	0	0.000000E+000
1	30.97666306	4.792079E-012	1.984208E-011	1	0.000000E+000
1	30.97688759	1.984208E-011	4.792079E-012	0	0.000000E+000
1	30.98099382	4.792079E-012	1.984208E-011	1	0.000000E+000
1	30.98144305	1.984208E-011	4.792079E-012	0	0.000000E+000
1	30.98508868	4.792079E-012	1.984208E-011	1	0.000000E+000
1	30.98522229	1.984208E-011	4.792079E-012	0	0.000000E+000
1	30.98526423	4.792079E-012	1.984208E-011	1	0.000000E+000
1	30.98546331	1.984208E-011	4.792079E-012	0	0.000000E+000
1	30.99031915	4.792079E-012	1.984208E-011	1	0.000000E+000
1	30.99035503	1.984208E-011	4.792079E-012	0	0.000000E+000
1	30.99112256	4.792079E-012	1.984208E-011	1	0.000000E+000
1	30.99152266	1.984208E-011	4.792079E-012	0	0.000000E+000
1	30.99154975	4.792079E-012	1.984208E-011	1	0.000000E+000
1	30.99220440	1.984208E-011	4.792079E-012	0	0.000000E+000
1	30.99223235	4.792079E-012	1.984208E-011	1	0.000000E+000
1	30.99226042	1.984208E-011	4.792079E-012	0	0.000000E+000
1	30.99449080	4.792079E-012	1.984208E-011	1	0.000000E+000
1	30.99498909	1.984208E-011	4.792079E-012	0	0.000000E+000
1	30.99503360	4.792079E-012	1.984208E-011	1	0.000000E+000
1	30.99663491	1.984208E-011	4.792079E-012	0	0.000000E+000
1	30.99667404	4.792079E-012	1.984208E-011	1	0.000000E+000
1	30.99678241	1.984208E-011	4.792079E-012	0	0.000000E+000
1	30.99681184	4.792079E-012	1.984208E-011	1	0.000000E+000
1	30.99698891	1.984208E-011	4.792079E-012	0	0.000000E+000
1	30.99700021	4.792079E-012	1.984208E-011	1	0.000000E+000
1	30.99773178	1.984208E-011	4.792079E-012	0	0.000000E+000
1	30.99920499	4.792079E-012	1.984208E-011	1	0.000000E+000
1	30.99997214	1.984208E-011	4.792079E-012	0	0.000000E+000
1	31.00139711	4.792079E-012	1.984208E-011	1	0.000000E+000
1	31.00153248	1.984208E-011	4.792079E-012	0	0.000000E+000
1	31.00158664	4.792079E-012	1.984208E-011	1	0.000000E+000
1	31.00189399	1.984208E-011	4.792079E-012	0	0.000000E+000
1	31.00192060	4.792079E-012	1.984208E-011	1	0.000000E+000
1	31.00371707	1.984208E-011	4.792079E-012	0	0.000000E+000
1	31.00372887	4.792079E-012	1.984208E-011	1	0.000000E+000
1	31.00376224	1.984208E-011	4.792079E-012	0	0.000000E+000
1	31.00378132	4.792079E-012	1.984208E-011	1	0.000000E+000
1	31.00383224	1.984208E-011	4.792079E-012	0	0.000000E+000
1	31.00392155	4.792079E-012	1.984208E-011	1	0.000000E+000
1	31.00456962	1.984208E-011	4.792079E-012	0	0.000000E+000
1	31.00888449	4.792079E-012	1.984208E-011	1	0.000000E+000
1	31.01021196	1.984208E-011	4.792079E-012	0	0.000000E+000
1	31.01022853	4.792079E-012	1.984208E-011	1	0.000000E+000
1	31.01112971	1.984208E-011	4.792079E-012	0	0.000000E+000
1	31.01203785	4.792079E-012	1.984208E-011	1	0.000000E+000
1	31.01259254	1.984208E-011	4.792079E-012	0	0.000000E+000
1	31.01404074	4.792079E-012	1.984208E-011	1	0.000000E+000
1	31.01514504	1.984208E-011	4.792079E-012	0	0.000000E+000
1	31.01516991	4.792079E-012	1.984208E-011	1	0.000000E+000
1	31.01874823	1.984208E-011	4.792079E-012	0	0.000000E+000
1	31.01884310	4.792079E-012	1.984208E-011	1	0.000000E+000
1	31.01988260	1.984208E-011	4.792079E-012	0	0.000000E+000
1	31.01996783	4.792079E-012	1.984208E-011	1	0.000000E+000
1	31.02147116	1.984208E-011	4.792079E-012	0	0.000000E+000
1	31.02268507	4.792079E-012	1.984208E-011	1	0.000000E+000
1	31.02338902	1.984208E-011	4.792079E-012	0	0.000000E+000
1	31.02353955	4.792079E-012	1.984208E-011	1	0.000000E+000
1	31.02425651	1.984208E-011	4.792079E-012	0	0.000000E+000
1	31.02437747	4.792079E-012	1.984208E-011	1	0.000000E+000
1	31.02440525	1.984208E-011	4.792079E-012	0	0.000000E+000
1	31.02442486	4.792079E-012	1.984208E-011	1	0.000000E+000
1	31.02539243	1.984208E-011	4.792079E-012	0	0.000000E+000
1	31.02577694	4.792079E-012	1.984208E-011	1	0.000000E+000
1	31.02593713	1.984208E-011	4.792079E-012	0	0.000000E+000
1	31.02676483	4.792079E-012	1.984208E-011	1	0.000000E+000
1	31.02684051	1.984208E-011	4.792079E-012	0	0.000000E+000
1	31.02712242	4.792079E-012	1.984208E-011	1	0.000000E+000
1	31.02774552	1.984208E-011	4.792079E-012	0	0.000000E+000
1	31.02837016	4.792079E-012	1.984208E-011	1	0.000000E+000
1	31.02862128	1.984208E-011	4.792079E-012	0	0.000000E+000
1	31.02865535	4.792079E-012	1.984208E-011	1	0.000000E+000
1	31.02909868	1.984208E-011	4.792079E-012	0	0.000000E+000
1	31.02910601	4.792079E-012	1.984208E-011	1	0.000000E+000
1	31.02932568	1.984208E-011	4.792079E-012	0	0.000000E+000
1	31.02962645	4.792079E-012	1.984208E-011	1	0.000000E+000
1	31.03354778	1.984208E-011	4.792079E-012	0	0.000000E+000
1	32.74202109	4.741155E-012	1.979115E-011	1	0.000000E+000
1	32.74389236	1.979115E-011	4.741155E-012	0	0.000000E+000
1	32.74397706	4.741155E-012	1.979115E-011	1	0.000000E+000
1	32.74432091	1.979115E-011	4.741155E-012	0	0.000000E+000
1	32.74439206	4.741155E-012	1.979115E-011	1	0.000000E+000
1	32.74461757	1.979115E-011	4.741155E-012	0	0.000000E+000
1	62.77804870	5.294914E-012	2.034491E-011	1	0.000000E+000
1	62.77811533	2.034491E-011	5.294914E-012	0	0.000000E+000
1	62.77818234	5.294914E-012	2.034491E-011	1	0.000000E+000
1	62.77930508	2.034491E-011	5.294914E-012	0	0.000000E+000
1	62.77966266	5.294914E-012	2.034491E-011	1	0.000000E+000
1	62.78152179	2.034491E-011	5.294914E-012	0	0.000000E+000
1	62.78155374	5.294914E-012	2.034491E-011	1	0.000000E+000
1	62.78164190	2.034491E-011	5.294914E-012	0	0.000000E+000
1	62.78388416	5.294914E-012	2.034491E-011	1	0.000000E+000
1	62.78493846	2.034491E-011	5.294914E-012	0	0.000000E+000
1	62.78495523	5.294914E-012	2.034491E-011	1	0.000000E+000
1	62.78552245	2.034491E-011	5.294914E-012	0	0.000000E+000
1	62.78553672	5.294914E-012	2.034491E-011	1	0.000000E+000
1	62.78580282	2.034491E-011	5.294914E-012	0	0.000000E+000
1	62.78581479	5.294914E-012	2.034491E-011	1	0.000000E+000
1	62.78648493	2.034491E-011	5.294914E-012	0	0.000000E+000
1	62.78650562	5.294914E-012	2.034491E-011	1	0.000000E+000
1	62.78826012	2.034491E-011	5.294914E-012	0	0.000000E+000
1	62.78859160	5.294914E-012	2.034491E-011	1	0.000000E+000
1	62.79149189	2.034491E-011	5.294914E-012	0	0.000000E+000
1	62.79166904	5.294914E-012	2.034491E-011	1	0.000000E+000
1	62.79305125	2.034491E-011	5.294914E-012	0	0.000000E+000
1	62.79311301	5.294914E-012	2.034491E-011	1	0.000000E+000
1	62.79408341	2.034491E-011	5.294914E-012	0	0.000000E+000
1	62.79426832	5.294914E-012	2.034491E-011	1	0.000000E+000
1	62.79459080	2.034491E-011	5.294914E-012	0	0.000000E+000
1	62.79529961	5.294914E-012	2.034491E-011	1	0.000000E+000
1	62.79568242	2.034491E-011	5.294914E-012	0	0.000000E+000
1	62.79568984	5.294914E-012	2.034491E-011	1	0.000000E+000
1	62.79681056	2.034491E-011	5.294914E-012	0	0.000000E+000
1	62.79698770	5.294914E-012	2.034491E-011	1	0.000000E+000
1	62.79824244	2.034491E-011	5.294914E-012	0	0.000000E+000
1	62.79830061	5.294914E-012	2.034491E-011	1	0.000000E+000
1	62.79845274	2.034491E-011	5.294914E-012	0	0.000000E+000
1	62.79847508	5.294914E-012	2.034491E-011	1	0.000000E+000
1	62.79864491	2.034491E-011	5.294914E-012	0	0.000000E+000
1	62.79865360	5.294914E-012	2.034491E-011	1	0.000000E+000
1	62.79914559	2.034491E-011	5.294914E-012	0	0.000000E+000
1	62.79920010	5.294914E-012	2.034491E-011	1	0.000000E+000
1	62.79950461	2.034491E-011	5.294914E-012	0	0.000000E+000
1	62.79953301	5.294914E-012	2.034491E-011	1	0.000000E+000
1	62.80269414	2.034491E-011	5.294914E-012	0	0.000000E+000
1	62.80270794	5.294914E-012	2.034491E-011	1	0.000000E+000
1	62.80443451	2.034491E-011	5.294914E-012	0	0.000000E+000
1	62.80448843	5.294914E-012	2.034491E-011	1	0.000000E+000
1	62.80531629	2.034491E-011	5.294914E-012	0	0.000000E+000
1	62.80537892	5.294914E-012	2.034491E-011	1	0.000000E+000
1	62.80640700	2.034491E-011	5.294914E-012	0	0.000000E+000
1	62.80641131	5.294914E-012	2.034491E-011	1	0.000000E+000
1	62.80670158	2.034491E-011	5.294914E-012	0	0.000000E+000
1	62.80672091	5.294914E-012	2.034491E-011	1	0.000000E+000
1	62.80733320	2.034491E-011	5.294914E-012	0	0.000000E+000
1	62.80740045	5.294914E-012	2.034491E-011	1	0.000000E+000
1	62.80930409	2.034491E-011	5.294914E-012	0	0.000000E+000
1	62.80962779	5.294914E-012	2.034491E-011	1	0.000000E+000
1	62.80969742	2.034491E-011	5.294914E-012	0	0.000000E+000
1	62.80973300	5.294914E-012	2.034491E-011	1	0.000000E+000
1	62.80975605	2.034491E-011	5.294914E-012	0	0.000000E+000
1	62.80990417	5.294914E-012	2.034491E-011	1	0.000000E+000
1	62.80994703	2.034491E-011	5.294914E-012	0	0.000000E+000
1	62.80997256	5.294914E-012	2.034491E-011	1	0.000000E+000
1	62.81086680	2.034491E-011	5.294914E-012	0	0.000000E+000
1	62.81091295	5.294914E-012	2.034491E-011	1	0.000000E+000
1	62.81093041	2.034491E-011	5.294914E-012	0	0.000000E+000
1	62.81119012	5.294914E-012	2.034491E-011	1	0.000000E+000
1	62.81137381	2.034491E-011	5.294914E-012	0	0.000000E+000
1	62.81141316	5.294914E-012	2.034491E-011	1	0.000000E+000
1	62.81190511	2.034491E-011	5.294914E-012	0	0.000000E+000
1	62.81194548	5.294914E-012	2.034491E-011	1	0.000000E+000
1	62.81213387	2.034491E-011	5.294914E-012	0	0.000000E+000
1	62.81215297	5.294914E-012	2.034491E-011	1	0.000000E+000
1	62.81297274	2.034491E-011	5.294914E-012	0	0.000000E+000
1	62.81297680	5.294914E-012	2.034491E-011	1	0.000000E+000
1	62.81333538	2.034491E-011	5.294914E-012	0	0.000000E+000
1	62.81339352	5.294914E-012	2.034491E-011	1	0.000000E+000
1	62.81345745	2.034491E-011	5.294914E-012	0	0.000000E+000
1	62.81352822	5.294914E-012	2.034491E-011	1	0.000000E+000
1	62.81355957	2.034491E-011	5.294914E-012	0	0.000000E+000
1	62.81375953	5.294914E-012	2.034491E-011	1	0.000000E+000
1	62.81418028	2.034491E-011	5.294914E-012	0	0.000000E+000
1	62.81421958	5.294914E-012	2.034491E-011	1	0.000000E+000
1	62.81438781	2.034491E-011	5.294914E-012	0	0.000000E+000
1	62.81438804	5.294914E-012	2.034491E-011	1	0.000000E+000
1	62.81580787	2.034491E-011	5.294914E-012	0	0.000000E+000
1	62.81582202	5.294914E-012	2.034491E-011	1	0.000000E+000
1	62.81806420	2.034491E-011	5.294914E-012	0	0.000000E+000
1	62.81902020	5.294914E-012	2.034491E-011	1	0.000000E+000
1	62.82103460	2.034491E-011	5.294914E-012	0	0.000000E+000
1	62.82105606	5.294914E-012	2.034491E-011	1	0.000000E+000
1	62.82113579	2.034491E-011	5.294914E-012	0	0.000000E+000
1	62.82114022	5.294914E-012	2.034491E-011	1	0.000000E+000
1	62.82264423	2.034491E-011	5.294914E-012	0	0.000000E+000
1	62.82268212	5.294914E-012	2.034491E-011	1	0.000000E+000
1	62.82697971	2.034491E-011	5.294914E-012	0	0.000000E+000
1	62.82698553	5.294914E-012	2.034491E-011	1	0.000000E+000
1	62.82726628	2.034491E-011	5.294914E-012	0	0.000000E+000
1	62.82918560	5.294914E-012	2.034491E-011	1	0.000000E+000
1	62.82948106	2.034491E-011	5.294914E-012	0	0.000000E+000
1	62.82993881	5.294914E-012	2.034491E-011	1	0.000000E+000
1	62.83149222	2.034491E-011	5.294914E-012	0	0.000000E+000
1	62.83150808	5.294914E-012	2.034491E-011	1	0.000000E+000
1	62.83228236	2.034491E-011	5.294914E-012	0	0.000000E+000
1	62.83229910	5.294914E-012	2.034491E-011	1	0.000000E+000
1	62.83273773	2.034491E-011	5.294914E-012	0	0.000000E+000
1	62.83277809	5.294914E-012	2.034491E-011	1	0.000000E+000
1	62.83286629	2.034491E-011	5.294914E-012	0	0.000000E+000
1	62.83288322	5.294914E-012	2.034491E-011	1	0.000000E+000
1	62.83467161	2.034491E-011	5.294914E-012	0	0.000000E+000
1	62.83469516	5.294914E-012	2.034491E-011	1	0.000000E+000
1	62.83486154	2.034491E-011	5.294914E-012	0	0.000000E+000
1	62.83490595	5.294914E-012	2.034491E-011	1	0.000000E+000
1	62.83544095	2.034491E-011	5.294914E-012	0	0.000000E+000
1	62.83545452	5.294914E-012	2.034491E-011	1	0.000000E+000
1	62.83660415	2.034491E-011	5.294914E-012	0	0.000000E+000
1	62.83662351	5.294914E-012	2.034491E-011	1	0.000000E+000
1	62.83664286	2.034491E-011	5.294914E-012	0	0.000000E+000
1	83.18438003	4.895466E-012	1.994547E-011	1	0.000000E+000
1	83.18572975	1.994547E-011	4.895466E-012	0	0.000000E+000
1	83.18575140	4.895466E-012	1.994547E-011	1	0.000000E+000
1	83.18732140	1.994547E-011	4.895466E-012	0	0.000000E+000
1	83.18745078	4.895466E-012	1.994547E-011	1	0.000000E+000
1	83.18790169	1.994547E-011	4.895466E-012	0	0.000000E+000
1	83.18799650	4.895466E-012	1.994547E-011	1	0.000000E+000
1	83.18870440	1.994547E-011	4.895466E-012	0	0.000000E+000
1	83.18872045	4.895466E-012	1.994547E-011	1	0.000000E+000
1	83.18874106	1.994547E-011	4.895466E-012	0	0.000000E+000
1	83.18966723	4.895466E-012	1.994547E-011	1	0.000000E+000
1	83.18969333	1.994547E-011	4.895466E-012	0	0.000000E+000
1	83.19152686	4.895466E-012	1.994547E-011	1	0.000000E+000
1	83.19173616	1.994547E-011	4.895466E-012	0	0.000000E+000
1	83.19329444	4.895466E-012	1.994547E-011	1	0.000000E+000
1	83.19355797	1.994547E-011	4.895466E-012	0	0.000000E+000
1	83.19361436	4.895466E-012	1.994547E-011	1	0.000000E+000
1	83.19562569	1.994547E-011	4.895466E-012	0	0.000000E+000
1	83.19611223	4.895466E-012	1.994547E-011	1	0.000000E+000
1	83.19933739	1.994547E-011	4.895466E-012	0	0.000000E+000
1	83.19936696	4.895466E-012	1.994547E-011	1	0.000000E+000
1	83.20002142	1.994547E-011	4.895466E-012	0	0.000000E+000
1	83.20019424	4.895466E-012	1.994547E-011	1	0.000000E+000
1	83.20109369	1.994547E-011	4.895466E-012	0	0.000000E+000
1	83.20283204	4.895466E-012	1.994547E-011	1	0.000000E+000
1	83.20373617	1.994547E-011	4.895466E-012	0	0.000000E+000
1	83.20374488	4.895466E-012	1.994547E-011	1	0.000000E+000
1	83.20513306	1.994547E-011	4.895466E-012	0	0.000000E+000
1	83.20514507	4.895466E-012	1.994547E-011	1	0.000000E+000
1	83.20558499	1.994547E-011	4.895466E-012	0	0.000000E+000
1	83.20563608	4.895466E-012	1.994547E-011	1	0.000000E+000
1	83.20626718	1.994547E-011	4.895466E-012	0	0.000000E+000
1	83.20682700	4.895466E-012	1.994547E-011	1	0.000000E+000
1	83.20708070	1.994547E-011	4.895466E-012	0	0.000000E+000
1	83.20811297	4.895466E-012	1.994547E-011	1	0.000000E+000
1	83.20816109	1.994547E-011	4.895466E-012	0	0.000000E+000
1	83.20817845	4.895466E-012	1.994547E-011	1	0.000000E+000
1	83.20891479	1.994547E-011	4.895466E-012	0	0.000000E+000
1	83.21003281	4.895466E-012	1.994547E-011	1	0.000000E+000
1	83.21011536	1.994547E-011	4.895466E-012	0	0.000000E+000
1	83.21082498	4.895466E-012	1.994547E-011	1	0.000000E+000
1	83.21092763	1.994547E-011	4.895466E-012	0	0.000000E+000
1	83.21097827	4.895466E-012	1.994547E-011	1	0.000000E+000
1	83.21156065	1.994547E-011	4.895466E-012	0	0.000000E+000
1	83.21208938	4.895466E-012	1.994547E-011	1	0.000000E+000
1	83.21277148	1.994547E-011	4.895466E-012	0	0.000000E+000
1	83.21312979	4.895466E-012	1.994547E-011	1	0.000000E+000
1	83.21378013	1.994547E-011	4.895466E-012	0	0.000000E+000
1	83.21425798	4.895466E-012	1.994547E-011	1	0.000000E+000
1	83.21458603	1.994547E-011	4.895466E-012	0	0.000000E+000
1	83.21565146	4.895466E-012	1.994547E-011	1	0.000000E+000
1	83.21656927	1.994547E-011	4.895466E-012	0	0.000000E+000
1	83.21663844	4.895466E-012	1.994547E-011	1	0.000000E+000
1	83.21693277	1.994547E-011	4.895466E-012	0	0.000000E+000
1	83.21815508	4.895466E-012	1.994547E-011	1	0.000000E+000
1	83.21836506	1.994547E-011	4.895466E-012	0	0.000000E+000
1	83.21942258	4.895466E-012	1.994547E-011	1	0.000000E+000
1	83.21989018	1.994547E-011	4.895466E-012	0	0.000000E+000
1	83.21995645	4.895466E-012	1.994547E-011	1	0.000000E+000
1	83.22051062	1.994547E-011	4.895466E-012	0	0.000000E+000
1	83.22194941	4.895466E-012	1.994547E-011	1	0.000000E+000
1	83.22201686	1.994547E-011	4.895466E-012	0	0.000000E+000
1	83.22202011	4.895466E-012	1.994547E-011	1	0.000000E+000
1	83.22234686	1.994547E-011	4.895466E-012	0	0.000000E+000
1	83.22240652	4.895466E-012	1.994547E-011	1	0.000000E+000
1	83.22286097	1.994547E-011	4.895466E-012	0	0.000000E+000
1	83.22367958	4.895466E-012	1.994547E-011	1	0.000000E+000
1	83.22400166	1.994547E-011	4.895466E-012	0	0.000000E+000
1	83.22487809	4.895466E-012	1.994547E-011	1	0.000000E+000
1	83.22545845	1.994547E-011	4.895466E-012	0	0.000000E+000
1	83.22547614	4.895466E-012	1.994547E-011	1	0.000000E+000
1	83.22588211	1.994547E-011	4.895466E-012	0	0.000000E+000
1	83.22787344	4.895466E-012	1.994547E-011	1	0.000000E+000
1	83.22982238	1.994547E-011	4.895466E-012	0	0.000000E+000
1	83.22999025	4.895466E-012	1.994547E-011	1	0.000000E+000
1	83.23005363	1.994547E-011	4.895466E-012	0	0.000000E+000
1	83.23190504	4.895466E-012	1.994547E-011	1	0.000000E+000
1	83.23315450	1.994547E-011	4.895466E-012	0	0.000000E+000
1	83.23320550	4.895466E-012	1.994547E-011	1	0.000000E+000
1	83.23362977	1.994547E-011	4.895466E-012	0	0.000000E+000
1	83.23366197	4.895466E-012	1.994547E-011	1	0.000000E+000
1	83.23384748	1.994547E-011	4.895466E-012	0	0.000000E+000
1	83.23385804	4.895466E-012	1.994547E-011	1	0.000000E+000
1	83.23496112	1.994547E-011	4.895466E-012	0	0.000000E+000
1	83.23499554	4.895466E-012	1.994547E-011	1	0.000000E+000
1	83.23520905	1.994547E-011	4.895466E-012	0	0.000000E+000
1	83.23583083	4.895466E-012	1.994547E-011	1	0.000000E+000
1	83.23686908	1.994547E-011	4.895466E-012	0	0.000000E+000
1	83.23688264	4.895466E-012	1.994547E-011	1	0.000000E+000
1	83.23832989	1.994547E-011	4.895466E-012	0	0.000000E+000
1	83.23890061	4.895466E-012	1.994547E-011	1	0.000000E+000
1	83.23972701	1.994547E-011	4.895466E-012	0	0.000000E+000
1	83.24022711	4.895466E-012	1.994547E-011	1	0.000000E+000
1	83.24247149	1.994547E-011	4.895466E-012	0	0.000000E+000
1	83.24251954	4.895466E-012	1.994547E-011	1	0.000000E+000
1	83.24322131	1.994547E-011	4.895466E-012	0	0.000000E+000
1	83.24334854	4.895466E-012	1.994547E-011	1	0.000000E+000
1	83.24452660	1.994547E-011	4.895466E-012	0	0.000000E+000
1	83.24457237	4.895466E-012	1.994547E-011	1	0.000000E+000
1	83.24468492	1.994547E-011	4.895466E-012	0	0.000000E+000
1	83.24526013	4.895466E-012	1.994547E-011	1	0.000000E+000
1	83.24695440	1.994547E-011	4.895466E-012	0	0.000000E+000
1	83.24735621	4.895466E-012	1.994547E-011	1	0.000000E+000
1	83.24804998	1.994547E-011	4.895466E-012	0	0.000000E+000
1	83.24920156	4.895466E-012	1.994547E-011	1	0.000000E+000
1	83.24975228	1.994547E-011	4.895466E-012	0	0.000000E+000
1	83.25032211	4.895466E-012	1.994547E-011	1	0.000000E+000
1	83.25045877	1.994547E-011	4.895466E-012	0	0.000000E+000
1	83.25048849	4.895466E-012	1.994547E-011	1	0.000000E+000
1	83.25113450	1.994547E-011	4.895466E-012	0	0.000000E+000
1	83.25115065	4.895466E-012	1.994547E-011	1	0.000000E+000
1	83.25150583	1.994547E-011	4.895466E-012	0	0.000000E+000
1	83.25153144	4.895466E-012	1.994547E-011	1	0.000000E+000
1	83.25189680	1.994547E-011	4.895466E-012	0	0.000000E+000
1	83.25483835	4.895466E-012	1.994547E-011	1	0.000000E+000
1	83.25695419	1.994547E-011	4.895466E-012	0	0.000000E+000
1	83.25848326	4.895466E-012	1.994547E-011	1	0.000000E+000
1	83.25952814	1.994547E-011	4.895466E-012	0	0.000000E+000
1	83.25954721	4.895466E-012	1.994547E-011	1	0.000000E+000
1	83.26094822	1.994547E-011	4.895466E-012	0	0.000000E+000
1	83.26101009	4.895466E-012	1.994547E-011	1	0.000000E+000
1	83.26109464	1.994547E-011	4.895466E-012	0	0.000000E+000
1	83.26111050	4.895466E-012	1.994547E-011	1	0.000000E+000
1	83.26196379	1.994547E-011	4.895466E-012	0	0.000000E+000
1	83.26244834	4.895466E-012	1.994547E-011	1	0.000000E+000
1	83.26338305	1.994547E-011	4.895466E-012	0	0.000000E+000
1	83.26348828	4.895466E-012	1.994547E-011	1	0.000000E+000
1	83.26483181	1.994547E-011	4.895466E-012	0	0.000000E+000
1	83.26565709	4.895466E-012	1.994547E-011	1	0.000000E+000
1	83.26618522	1.994547E-011	4.895466E-012	0	0.000000E+000
1	83.26626170	4.895466E-012	1.994547E-011	1	0.000000E+000
1	83.26766197	1.994547E-011	4.895466E-012	0	0.000000E+000
1	83.26769089	4.895466E-012	1.994547E-011	1	0.000000E+000
1	83.26771592	1.994547E-011	4.895466E-012	0	0.000000E+000
1	83.26774103	4.895466E-012	1.994547E-011	1	0.000000E+000
1	83.26938888	1.994547E-011	4.895466E-012	0	0.000000E+000
1	83.26943526	4.895466E-012	1.994547E-011	1	0.000000E+000
1	83.26952211	1.994547E-011	4.895466E-012	0	0.000000E+000
1	83.26953946	4.895466E-012	1.994547E-011	1	0.000000E+000
1	83.26971096	1.994547E-011	4.895466E-012	0	0.000000E+000
1	83.26973654	4.895466E-012	1.994547E-011	1	0.000000E+000
1	83.27035009	1.994547E-011	4.895466E-012	0	0.000000E+000
1	83.27037758	4.895466E-012	1.994547E-011	1	0.000000E+000
1	83.27108318	1.994547E-011	4.895466E-012	0	0.000000E+000
1	83.27324431	4.895466E-012	1.994547E-011	1	0.000000E+000
1	83.27342374	1.994547E-011	4.895466E-012	0	0.000000E+000
1	83.27364069	4.895466E-012	1.994547E-011	1	0.000000E+000
1	83.27383004	1.994547E-011	4.895466E-012	0	0.000000E+000
1	83.27389259	4.895466E-012	1.994547E-011	1	0.000000E+000
1	83.27415097	1.994547E-011	4.895466E-012	0	0.000000E+000
1	83.27440860	4.895466E-012	1.994547E-011	1	0.000000E+000
1	83.27443476	1.994547E-011	4.895466E-012	0	0.000000E+000
1	83.27447540	4.895466E-012	1.994547E-011	1	0.000000E+000
1	83.27662770	1.994547E-011	4.895466E-012	0	0.000000E+000
1	83.27706118	4.895466E-012	1.994547E-011	1	0.000000E+000
1	83.28027535	1.994547E-011	4.895466E-012	0	0.000000E+000
1	83.28075478	4.895466E-012	1.994547E-011	1	0.000000E+000
1	83.28107649	1.994547E-011	4.895466E-012	0	0.000000E+000
1	83.28108562	4.895466E-012	1.994547E-011	1	0.000000E+000
1	83.28147622	1.994547E-011	4.895466E-012	0	0.000000E+000
1	83.28189407	4.895466E-012	1.994547E-011	1	0.000000E+000
1	83.28401905	1.994547E-011	4.895466E-012	0	0.000000E+000
1	83.28407891	4.895466E-012	1.994547E-011	1	0.000000E+000
1	83.28495887	1.994547E-011	4.895466E-012	0	0.000000E+000
1	83.28497971	4.895466E-012	1.994547E-011	1	0.000000E+000
1	83.28550835	1.994547E-011	4.895466E-012	0	0.000000E+000
1	83.28555329	4.895466E-012	1.994547E-011	1	0.000000E+000
1	83.28556393	1.994547E-011	4.895466E-012	0	0.000000E+000
1	83.28670295	4.895466E-012	1.994547E-011	1	0.000000E+000
1	83.28687649	1.994547E-011	4.895466E-012	0	0.000000E+000
1	83.28715986	4.895466E-012	1.994547E-011	1	0.000000E+000
1	83.28717779	1.994547E-011	4.895466E-012	0	0.000000E+000
1	83.28721447	4.895466E-012	1.994547E-011	1	0.000000E+000
1	83.28743567	1.994547E-011	4.895466E-012	0	0.000000E+000
1	83.28786220	4.895466E-012	1.994547E-011	1	0.000000E+000
1	83.28794499	1.994547E-011	4.895466E-012	0	0.000000E+000
1	83.28948747	4.895466E-012	1.994547E-011	1	0.000000E+000
1	83.28978624	1.994547E-011	4.895466E-012	0	0.000000E+000
1	83.28990333	4.895466E-012	1.994547E-011	1	0.000000E+000
1	83.28997050	1.994547E-011	4.895466E-012	0	0.000000E+000
1	83.29001483	4.895466E-012	1.994547E-011	1	0.000000E+000
1	83.29061016	1.994547E-011	4.895466E-012	0	0.000000E+000
1	83.29062272	4.895466E-012	1.994547E-011	1	0.000000E+000
1	83.29066456	1.994547E-011	4.895466E-012	0	0.000000E+000
1	83.29084909	4.895466E-012	1.994547E-011	1	0.000000E+000
1	83.29238145	1.994547E-011	4.895466E-012	0	0.000000E+000
1	83.29245189	4.895466E-012	1.994547E-011	1	0.000000E+000
1	83.29252299	1.994547E-011	4.895466E-012	0	0.000000E+000
1	83.29287035	4.895466E-012	1.994547E-011	1	0.000000E+000
1	83.29311766	1.994547E-011	4.895466E-012	0	0.000000E+000
1	83.29315656	4.895466E-012	1.994547E-011	1	0.000000E+000
1	83.29508910	1.994547E-011	4.895466E-012	0	0.000000E+000
1	83.29602752	4.895466E-012	1.994547E-011	1	0.000000E+000
1	83.29686962	1.994547E-011	4.895466E-012	0	0.000000E+000
1	83.29688207	4.895466E-012	1.994547E-011	1	0.000000E+000
1	83.29814139	1.994547E-011	4.895466E-012	0	0.000000E+000
1	83.29837526	4.895466E-012	1.994547E-011	1	0.000000E+000
1	83.29879069	1.994547E-011	4.895466E-012	0	0.000000E+000
1	83.29921289	4.895466E-012	1.994547E-011	1	0.000000E+000
1	83.30057108	1.994547E-011	4.895466E-012	0	0.000000E+000
1	83.30130275	4.895466E-012	1.994547E-011	1	0.000000E+000
1	83.30175771	1.994547E-011	4.895466E-012	0	0.000000E+000
1	83.30178249	4.895466E-012	1.994547E-011	1	0.000000E+000
1	83.30207063	1.994547E-011	4.895466E-012	0	0.000000E+000
1	83.30208827	4.895466E-012	1.994547E-011	1	0.000000E+000
1	83.30241226	1.994547E-011	4.895466E-012	0	0.000000E+000
1	83.30243598	4.895466E-012	1.994547E-011	1	0.000000E+000
1	83.30277986	1.994547E-011	4.895466E-012	0	0.000000E+000
1	83.30278537	4.895466E-012	1.994547E-011	1	0.000000E+000
1	83.30289162	1.994547E-011	4.895466E-012	0	0.000000E+000
1	83.30290945	4.895466E-012	1.994547E-011	1	0.000000E+000
1	83.30332471	1.994547E-011	4.895466E-012	0	0.000000E+000
1	85.14501307	5.116542E-012	2.016654E-011	1	0.000000E+000
1	85.14572991	2.016654E-011	5.116542E-012	0	0.000000E+000
1	85.14615954	5.116542E-012	2.016654E-011	1	0.000000E+000
1	85.14616777	2.016654E-011	5.116542E-012	0	0.000000E+000
1	85.14664782	5.116542E-012	2.016654E-011	1	0.000000E+000
1	85.14667415	2.016654E-011	5.116542E-012	0	0.000000E+000
1	85.14670775	5.116542E-012	2.016654E-011	1	0.000000E+000
1	85.14736378	2.016654E-011	5.116542E-012	0	0.000000E+000
1	85.14788500	5.116542E-012	2.016654E-011	1	0.000000E+000
1	85.14810231	2.016654E-011	5.116542E-012	0	0.000000E+000
1	85.14874810	5.116542E-012	2.016654E-011	1	0.000000E+000
1	85.14946326	2.016654E-011	5.116542E-012	0	0.000000E+000
1	85.14947740	5.116542E-012	2.016654E-011	1	0.000000E+000
1	85.14951932	2.016654E-011	5.116542E-012	0	0.000000E+000
1	85.15026473	5.116542E-012	2.016654E-011	1	0.000000E+000
1	85.15073724	2.016654E-011	5.116542E-012	0	0.000000E+000
1	85.15086272	5.116542E-012	2.016654E-011	1	0.000000E+000
1	85.15104914	2.016654E-011	5.116542E-012	0	0.000000E+000
1	85.15123097	5.116542E-012	2.016654E-011	1	0.000000E+000
1	85.15163422	2.016654E-011	5.116542E-012	0	0.000000E+000
1	85.15430592	5.116542E-012	2.016654E-011	1	0.000000E+000
1	85.15440806	2.016654E-011	5.116542E-012	0	0.000000E+000
1	85.15474707	5.116542E-012	2.016654E-011	1	0.000000E+000
1	85.15512825	2.016654E-011	5.116542E-012	0	0.000000E+000
1	85.15703273	5.116542E-012	2.016654E-011	1	0.000000E+000
1	85.15710356	2.016654E-011	5.116542E-012	0	0.000000E+000
1	85.15711695	5.116542E-012	2.016654E-011	1	0.000000E+000
1	85.15803912	2.016654E-011	5.116542E-012	0	0.000000E+000
1	85.15822941	5.116542E-012	2.016654E-011	1	0.000000E+000
1	85.15920925	2.016654E-011	5.116542E-012	0	0.000000E+000
1	85.16009272	5.116542E-012	2.016654E-011	1	0.000000E+000
1	85.16028884	2.016654E-011	5.116542E-012	0	0.000000E+000
1	85.16031488	5.116542E-012	2.016654E-011	1	0.000000E+000
1	85.16049164	2.016654E-011	5.116542E-012	0	0.000000E+000
1	85.16106912	5.116542E-012	2.016654E-011	1	0.000000E+000
1	85.16168945	2.016654E-011	5.116542E-012	0	0.000000E+000
1	85.16296775	5.116542E-012	2.016654E-011	1	0.000000E+000
1	85.16306628	2.016654E-011	5.116542E-012	0	0.000000E+000
1	85.16400606	5.116542E-012	2.016654E-011	1	0.000000E+000
1	85.16462228	2.016654E-011	5.116542E-012	0	0.000000E+000
1	86.30428686	4.830437E-012	1.988044E-011	1	0.000000E+000
1	86.30467568	1.988044E-011	4.830437E-012	0	0.000000E+000
1	86.30486113	4.830437E-012	1.988044E-011	1	0.000000E+000
1	86.30493501	1.988044E-011	4.830437E-012	0	0.000000E+000
1	86.30497587	4.830437E-012	1.988044E-011	1	0.000000E+000
1	86.30517911	1.988044E-011	4.830437E-012	0	0.000000E+000
1	86.30739272	4.830437E-012	1.988044E-011	1	0.000000E+000
1	86.30869816	1.988044E-011	4.830437E-012	0	0.000000E+000
1	86.30880090	4.830437E-012	1.988044E-011	1	0.000000E+000
1	86.30917408	1.988044E-011	4.830437E-012	0	0.000000E+000
1	86.30967098	4.830437E-012	1.988044E-011	1	0.000000E+000
1	86.30998382	1.988044E-011	4.830437E-012	0	0.000000E+000
1	86.31031308	4.830437E-012	1.988044E-011	1	0.000000E+000
1	86.31035367	1.988044E-011	4.830437E-012	0	0.000000E+000
1	86.31042771	4.830437E-012	1.988044E-011	1	0.000000E+000
1	86.31219301	1.988044E-011	4.830437E-012	0	0.000000E+000
1	86.31300289	4.830437E-012	1.988044E-011	1	0.000000E+000
1	86.31333833	1.988044E-011	4.830437E-012	0	0.000000E+000
1	86.31338696	4.830437E-012	1.988044E-011	1	0.000000E+000
1	86.31476877	1.988044E-011	4.830437E-012	0	0.000000E+000
1	86.31622830	4.830437E-012	1.988044E-011	1	0.000000E+000
1	86.31652875	1.988044E-011	4.830437E-012	0	0.000000E+000
1	86.31654909	4.830437E-012	1.988044E-011	1	0.000000E+000
1	86.31661078	1.988044E-011	4.830437E-012	0	0.000000E+000
1	86.31668156	4.830437E-012	1.988044E-011	1	0.000000E+000
1	86.31715861	1.988044E-011	4.830437E-012	0	0.000000E+000
1	86.31716622	4.830437E-012	1.988044E-011	1	0.000000E+000
1	86.31737207	1.988044E-011	4.830437E-012	0	0.000000E+000
1	86.31844389	4.830437E-012	1.988044E-011	1	0.000000E+000
1	86.31982034	1.988044E-011	4.830437E-012	0	0.000000E+000
1	86.31982628	4.830437E-012	1.988044E-011	1	0.000000E+000
1	86.32093162	1.988044E-011	4.830437E-012	0	0.000000E+000
1	86.32255704	4.830437E-012	1.988044E-011	1	0.000000E+000
1	86.32296447	1.988044E-011	4.830437E-012	0	0.000000E+000
1	86.32301696	4.830437E-012	1.988044E-011	1	0.000000E+000
1	86.32305011	1.988044E-011	4.830437E-012	0	0.000000E+000
1	86.32307781	4.830437E-012	1.988044E-011	1	0.000000E+000
1	86.32383045	1.988044E-011	4.830437E-012	0	0.000000E+000
1	86.32388843	4.830437E-012	1.988044E-011	1	0.000000E+000
1	86.32464371	1.988044E-011	4.830437E-012	0	0.000000E+000
1	86.32500874	4.830437E-012	1.988044E-011	1	0.000000E+000
1	86.32545730	1.988044E-011	4.830437E-012	0	0.000000E+000
1	86.32572242	4.830437E-012	1.988044E-011	1	0.000000E+000
1	86.32589310	1.988044E-011	4.830437E-012	0	0.000000E+000
1	86.32613347	4.830437E-012	1.988044E-011	1	0.000000E+000
1	86.32651517	1.988044E-011	4.830437E-012	0	0.000000E+000
1	86.32803468	4.830437E-012	1.988044E-011	1	0.000000E+000
1	86.32835201	1.988044E-011	4.830437E-012	0	0.000000E+000
1	86.32838035	4.830437E-012	1.988044E-011	1	0.000000E+000
1	86.32849861	1.988044E-011	4.830437E-012	0	0.000000E+000
1	86.33018829	4.830437E-012	1.988044E-011	1	0.000000E+000
1	86.33048043	1.988044E-011	4.830437E-012	0	0.000000E+000
1	86.33051528	4.830437E-012	1.988044E-011	1	0.000000E+000
1	86.33056411	1.988044E-011	4.830437E-012	0	0.000000E+000
1	86.33058366	4.830437E-012	1.988044E-011	1	0.000000E+000
1	86.33159237	1.988044E-011	4.830437E-012	0	0.000000E+000
1	86.33457499	4.830437E-012	1.988044E-011	1	0.000000E+000
1	86.33492948	1.988044E-011	4.830437E-012	0	0.000000E+000
1	86.33595813	4.830437E-012	1.988044E-011	1	0.000000E+000
1	86.33626485	1.988044E-011	4.830437E-012	0	0.000000E+000
1	86.33632905	4.830437E-012	1.988044E-011	1	0.000000E+000
1	86.33682133	1.988044E-011	4.830437E-012	0	0.000000E+000
1	86.33756994	4.830437E-012	1.988044E-011	1	0.000000E+000
1	86.33766910	1.988044E-011	4.830437E-012	0	0.000000E+000
1	86.33795055	4.830437E-012	1.988044E-011	1	0.000000E+000
1	86.33918719	1.988044E-011	4.830437E-012	0	0.000000E+000
1	86.33949368	4.830437E-012	1.988044E-011	1	0.000000E+000
1	86.34012304	1.988044E-011	4.830437E-012	0	0.000000E+000
1	86.34017504	4.830437E-012	1.988044E-011	1	0.000000E+000
1	86.34053402	1.988044E-011	4.830437E-012	0	0.000000E+000
1	86.34053964	4.830437E-012	1.988044E-011	1	0.000000E+000
1	86.34134527	1.988044E-011	4.830437E-012	0	0.000000E+000
1	86.34158125	4.830437E-012	1.988044E-011	1	0.000000E+000
1	86.34173592	1.988044E-011	4.830437E-012	0	0.000000E+000
1	86.34204258	4.830437E-012	1.988044E-011	1	0.000000E+000
1	86.34316090	1.988044E-011	4.830437E-012	0	0.000000E+000
1	86.34373069	4.830437E-012	1.988044E-011	1	0.000000E+000
1	86.34403037	1.988044E-011	4.830437E-012	0	0.000000E+000
1	86.34419862	4.830437E-012	1.988044E-011	1	0.000000E+000
1	86.34426349	1.988044E-011	4.830437E-012	0	0.000000E+000
1	86.34506040	4.830437E-012	1.988044E-011	1	0.000000E+000
1	86.34525916	1.988044E-011	4.830437E-012	0	0.000000E+000
1	86.34623676	4.830437E-012	1.988044E-011	1	0.000000E+000
1	86.34658806	1.988044E-011	4.830437E-012	0	0.000000E+000
1	86.34663882	4.830437E-012	1.988044E-011	1	0.000000E+000
1	86.34666082	1.988044E-011	4.830437E-012	0	0.000000E+000
1	86.34723201	4.830437E-012	1.988044E-011	1	0.000000E+000
1	86.34735189	1.988044E-011	4.830437E-012	0	0.000000E+000
1	86.34809361	4.830437E-012	1.988044E-011	1	0.000000E+000
1	86.34856418	1.988044E-011	4.830437E-012	0	0.000000E+000
1	86.35311461	4.830437E-012	1.988044E-011	1	0.000000E+000
1	86.35338548	1.988044E-011	4.830437E-012	0	0.000000E+000
1	86.35339596	4.830437E-012	1.988044E-011	1	0.000000E+000
1	86.35352120	1.988044E-011	4.830437E-012	0	0.000000E+000
1	86.35376238	4.830437E-012	1.988044E-011	1	0.000000E+000
1	86.35405371	1.988044E-011	4.830437E-012	0	0.000000E+000
1	86.35417103	4.830437E-012	1.988044E-011	1	0.000000E+000
1	86.35445652	1.988044E-011	4.830437E-012	0	0.000000E+000
1	86.35447838	4.830437E-012	1.988044E-011	1	0.000000E+000
1	86.35507626	1.988044E-011	4.830437E-012	0	0.000000E+000
1	86.35574419	4.830437E-012	1.988044E-011	1	0.000000E+000
1	86.35664050	1.988044E-011	4.830437E-012	0	0.000000E+000
1	86.35906687	4.830437E-012	1.988044E-011	1	0.000000E+000
1	86.35911819	1.988044E-011	4.830437E-012	0	0.000000E+000
1	86.36351685	4.830437E-012	1.988044E-011	1	0.000000E+000
1	86.36386449	1.988044E-011	4.830437E-012	0	0.000000E+000
1	86.36415552	4.830437E-012	1.988044E-011	1	0.000000E+000
1	86.36429087	1.988044E-011	4.830437E-012	0	0.000000E+000
1	86.36480648	4.830437E-012	1.988044E-011	1	0.000000E+000
1	86.36507487	1.988044E-011	4.830437E-012	0	0.000000E+000
1	86.36511557	4.830437E-012	1.988044E-011	1	0.000000E+000
1	86.36519139	1.988044E-011	4.830437E-012	0	0.000000E+000
1	86.36722430	4.830437E-012	1.988044E-011	1	0.000000E+000
1	86.36766476	1.988044E-011	4.830437E-012	0	0.000000E+000
1	86.36824537	4.830437E-012	1.988044E-011	1	0.000000E+000
1	86.36835193	1.988044E-011	4.830437E-012	0	0.000000E+000
1	86.36836399	4.830437E-012	1.988044E-011	1	0.000000E+000
1	86.36845491	1.988044E-011	4.830437E-012	0	0.000000E+000
1	86.36847495	4.830437E-012	1.988044E-011	1	0.000000E+000
1	86.36858787	1.988044E-011	4.830437E-012	0	0.000000E+000
1	86.37101573	4.830437E-012	1.988044E-011	1	0.000000E+000
1	86.37152109	1.988044E-011	4.830437E-012	0	0.000000E+000
1	86.37208670	4.830437E-012	1.988044E-011	1	0.000000E+000
1	86.37211259	1.988044E-011	4.830437E-012	0	0.000000E+000
1	86.37214639	4.830437E-012	1.988044E-011	1	0.000000E+000
1	86.37255742	1.988044E-011	4.830437E-012	0	0.000000E+000
1	86.37261065	4.830437E-012	1.988044E-011	1	0.000000E+000
1	86.37292609	1.988044E-011	4.830437E-012	0	0.000000E+000
1	86.37385135	4.830437E-012	1.988044E-011	1	0.000000E+000
1	86.37629902	1.988044E-011	4.830437E-012	0	0.000000E+000
1	86.37632934	4.830437E-012	1.988044E-011	1	0.000000E+000
1	86.37708146	1.988044E-011	4.830437E-012	0	0.000000E+000
1	86.37716729	4.830437E-012	1.988044E-011	1	0.000000E+000
1	86.37743757	1.988044E-011	4.830437E-012	0	0.000000E+000
1	86.38354863	4.830437E-012	1.988044E-011	1	0.000000E+000
1	86.38367005	1.988044E-011	4.830437E-012	0	0.000000E+000
1	86.38461628	4.830437E-012	1.988044E-011	1	0.000000E+000
1	86.38477145	1.988044E-011	4.830437E-012	0	0.000000E+000
1	86.38528453	4.830437E-012	1.988044E-011	1	0.000000E+000
1	86.38597854	1.988044E-011	4.830437E-012	0	0.000000E+000
1	86.38603457	4.830437E-012	1.988044E-011	1	0.000000E+000
1	86.38696797	1.988044E-011	4.830437E-012	0	0.000000E+000
1	86.38703965	4.830437E-012	1.988044E-011	1	0.000000E+000
1	86.38762327	1.988044E-011	4.830437E-012	0	0.000000E+000
1	86.38767651	4.830437E-012	1.988044E-011	1	0.000000E+000
1	86.38771190	1.988044E-011	4.830437E-012	0	0.000000E+000
1	86.38826157	4.830437E-012	1.988044E-011	1	0.000000E+000
1	86.38848367	1.988044E-011	4.830437E-012	0	0.000000E+000
1	86.38858583	4.830437E-012	1.988044E-011	1	0.000000E+000
1	86.38875604	1.988044E-011	4.830437E-012	0	0.000000E+000
1	86.38931983	4.830437E-012	1.988044E-011	1	0.000000E+000
1	86.39088024	1.988044E-011	4.830437E-012	0	0.000000E+000
1	86.39090525	4.830437E-012	1.988044E-011	1	0.000000E+000
1	86.39229031	1.988044E-011	4.830437E-012	0	0.000000E+000
1	86.39369010	4.830437E-012	1.988044E-011	1	0.000000E+000
1	86.39398535	1.988044E-011	4.830437E-012	0	0.000000E+000
1	86.39400285	4.830437E-012	1.988044E-011	1	0.000000E+000
1	86.39423570	1.988044E-011	4.830437E-012	0	0.000000E+000
1	86.39424202	4.830437E-012	1.988044E-011	1	0.000000E+000
1	86.39443675	1.988044E-011	4.830437E-012	0	0.000000E+000
1	86.39445052	4.830437E-012	1.988044E-011	1	0.000000E+000
1	86.39532393	1.988044E-011	4.830437E-012	0	0.000000E+000
1	86.39665685	4.830437E-012	1.988044E-011	1	0.000000E+000
1	86.39714794	1.988044E-011	4.830437E-012	0	0.000000E+000
1	86.39716262	4.830437E-012	1.988044E-011	1	0.000000E+000
1	86.39748454	1.988044E-011	4.830437E-012	0	0.000000E+000
1	86.39753830	4.830437E-012	1.988044E-011	1	0.000000E+000
1	86.39763573	1.988044E-011	4.830437E-012	0	0.000000E+000
1	86.39812692	4.830437E-012	1.988044E-011	1	0.000000E+000
1	86.39822679	1.988044E-011	4.830437E-012	0	0.000000E+000
1	86.39839499	4.830437E-012	1.988044E-011	1	0.000000E+000
1	86.39869246	1.988044E-011	4.830437E-012	0	0.000000E+000
1	86.39870527	4.830437E-012	1.988044E-011	1	0.000000E+000
1	86.39934575	1.988044E-011	4.830437E-012	0	0.000000E+000
1	86.39955218	4.830437E-012	1.988044E-011	1	0.000000E+000
1	86.40046459	1.988044E-011	4.830437E-012	0	0.000000E+000
1	86.40152773	4.830437E-012	1.988044E-011	1	0.000000E+000
1	86.40348030	1.988044E-011	4.830437E-012	0	0.000000E+000
1	86.40377655	4.830437E-012	1.988044E-011	1	0.000000E+000
1	86.40381921	1.988044E-011	4.830437E-012	0	0.000000E+000
1	86.40384440	4.830437E-012	1.988044E-011	1	0.000000E+000
1	86.40457301	1.988044E-011	4.830437E-012	0	0.000000E+000
1	86.40730965	4.830437E-012	1.988044E-011	1	0.000000E+000
1	86.40768881	1.988044E-011	4.830437E-012	0	0.000000E+000
1	86.40969530	4.830437E-012	1.988044E-011	1	0.000000E+000
1	86.40969954	1.988044E-011	4.830437E-012	0	0.000000E+000
1	86.40997233	4.830437E-012	1.988044E-011	1	0.000000E+000
1	86.41016218	1.988044E-011	4.830437E-012	0	0.000000E+000
1	86.41073643	4.830437E-012	1.988044E-011	1	0.000000E+000
1	86.41094003	1.988044E-011	4.830437E-012	0	0.000000E+000
1	86.41133883	4.830437E-012	1.988044E-011	1	0.000000E+000
1	86.41149002	1.988044E-011	4.830437E-012	0	0.000000E+000
1	86.41246049	4.830437E-012	1.988044E-011	1	0.000000E+000
1	86.41256759	1.988044E-011	4.830437E-012	0	0.000000E+000
1	86.41261026	4.830437E-012	1.988044E-011	1	0.000000E+000
1	86.41275735	1.988044E-011	4.830437E-012	0	0.000000E+000
1	86.41309609	4.830437E-012	1.988044E-011	1	0.000000E+000
1	86.41312906	1.988044E-011	4.830437E-012	0	0.000000E+000
1	86.41372358	4.830437E-012	1.988044E-011	1	0.000000E+000
1	86.41385556	1.988044E-011	4.830437E-012	0	0.000000E+000
1	86.41531689	4.830437E-012	1.988044E-011	1	0.000000E+000
1	86.41547419	1.988044E-011	4.830437E-012	0	0.000000E+000
1	86.41549201	4.830437E-012	1.988044E-011	1	0.000000E+000
1	86.41563973	1.988044E-011	4.830437E-012	0	0.000000E+000
1	86.41565723	4.830437E-012	1.988044E-011	1	0.000000E+000
1	86.41674059	1.988044E-011	4.830437E-012	0	0.000000E+000
1	86.41676069	4.830437E-012	1.988044E-011	1	0.000000E+000
1	86.41699145	1.988044E-011	4.830437E-012	0	0.000000E+000
1	86.42011472	4.830437E-012	1.988044E-011	1	0.000000E+000
1	86.42015124	1.988044E-011	4.830437E-012	0	0.000000E+000
1	86.42016558	4.830437E-012	1.988044E-011	1	0.000000E+000
1	86.42032586	1.988044E-011	4.830437E-012	0	0.000000E+000
1	86.42137480	4.830437E-012	1.988044E-011	1	0.000000E+000
1	86.42152956	1.988044E-011	4.830437E-012	0	0.000000E+000
1	86.42212460	4.830437E-012	1.988044E-011	1	0.000000E+000
1	86.42231976	1.988044E-011	4.830437E-012	0	0.000000E+000
1	86.42274651	4.830437E-012	1.988044E-011	1	0.000000E+000
1	86.42285472	1.988044E-011	4.830437E-012	0	0.000000E+000
1	86.42345316	4.830437E-012	1.988044E-011	1	0.000000E+000
1	86.42540242	1.988044E-011	4.830437E-012	0	0.000000E+000
1	86.42572330	4.830437E-012	1.988044E-011	1	0.000000E+000
1	86.42628646	1.988044E-011	4.830437E-012	0	0.000000E+000
1	86.42632359	4.830437E-012	1.988044E-011	1	0.000000E+000
1	86.42684753	1.988044E-011	4.830437E-012	0	0.000000E+000
1	86.42785958	4.830437E-012	1.988044E-011	1	0.000000E+000
1	86.42796122	1.988044E-011	4.830437E-012	0	0.000000E+000
1	86.42891503	4.830437E-012	1.988044E-011	1	0.000000E+000
1	86.42896793	1.988044E-011	4.830437E-012	0	0.000000E+000
1	86.42919922	4.830437E-012	1.988044E-011	1	0.000000E+000
1	86.42922497	1.988044E-011	4.830437E-012	0	0.000000E+000
1	86.42939695	4.830437E-012	1.988044E-011	1	0.000000E+000
1	86.43031090	1.988044E-011	4.830437E-012	0	0.000000E+000
1	86.43039777	4.830437E-012	1.988044E-011	1	0.000000E+000
1	86.43048350	1.988044E-011	4.830437E-012	0	0.000000E+000
1	86.43073931	4.830437E-012	1.988044E-011	1	0.000000E+000
1	86.43332009	1.988044E-011	4.830437E-012	0	0.000000E+000
1	86.43384040	4.830437E-012	1.988044E-011	1	0.000000E+000
1	86.43421839	1.988044E-011	4.830437E-012	0	0.000000E+000
1	86.43493917	4.830437E-012	1.988044E-011	1	0.000000E+000
1	86.43505968	1.988044E-011	4.830437E-012	0	0.000000E+000
1	86.43521570	4.830437E-012	1.988044E-011	1	0.000000E+000
1	86.43625536	1.988044E-011	4.830437E-012	0	0.000000E+000
1	86.43629703	4.830437E-012	1.988044E-011	1	0.000000E+000
1	86.43792416	1.988044E-011	4.830437E-012	0	0.000000E+000
1	88.34712558	4.846830E-012	1.989683E-011	1	0.000000E+000
1	88.34745244	1.989683E-011	4.846830E-012	0	0.000000E+000
1	88.34746704	4.846830E-012	1.989683E-011	1	0.000000E+000
1	88.34876522	1.989683E-011	4.846830E-012	0	0.000000E+000
1	88.34983808	4.846830E-012	1.989683E-011	1	0.000000E+000
1	88.34988371	1.989683E-011	4.846830E-012	0	0.000000E+000
1	88.34989078	4.846830E-012	1.989683E-011	1	0.000000E+000
1	88.35028003	1.989683E-011	4.846830E-012	0	0.000000E+000
1	88.35028483	4.846830E-012	1.989683E-011	1	0.000000E+000
1	88.35046099	1.989683E-011	4.846830E-012	0	0.000000E+000
1	88.35255352	4.846830E-012	1.989683E-011	1	0.000000E+000
1	88.35288066	1.989683E-011	4.846830E-012	0	0.000000E+000
1	88.35290004	4.846830E-012	1.989683E-011	1	0.000000E+000
1	88.35304778	1.989683E-011	4.846830E-012	0	0.000000E+000
1	88.35508756	4.846830E-012	1.989683E-011	1	0.000000E+000
1	88.35525089	1.989683E-011	4.846830E-012	0	0.000000E+000
1	88.35579601	4.846830E-012	1.989683E-011	1	0.000000E+000
1	88.35728173	1.989683E-011	4.846830E-012	0	0.000000E+000
1	88.35729862	4.846830E-012	1.989683E-011	1	0.000000E+000
1	88.35938653	1.989683E-011	4.846830E-012	0	0.000000E+000
1	88.35939318	4.846830E-012	1.989683E-011	1	0.000000E+000
1	88.36062676	1.989683E-011	4.846830E-012	0	0.000000E+000
1	88.36065381	4.846830E-012	1.989683E-011	1	0.000000E+000
1	88.36217769	1.989683E-011	4.846830E-012	0	0.000000E+000
1	88.36228985	4.846830E-012	1.989683E-011	1	0.000000E+000
1	88.36359837	1.989683E-011	4.846830E-012	0	0.000000E+000
1	88.36362255	4.846830E-012	1.989683E-011	1	0.000000E+000
1	88.36501902	1.989683E-011	4.846830E-012	0	0.000000E+000
1	88.36503689	4.846830E-012	1.989683E-011	1	0.000000E+000
1	88.36513907	1.989683E-011	4.846830E-012	0	0.000000E+000
1	88.36516075	4.846830E-012	1.989683E-011	1	0.000000E+000
1	88.36605190	1.989683E-011	4.846830E-012	0	0.000000E+000
1	88.36721950	4.846830E-012	1.989683E-011	1	0.000000E+000
1	88.36733371	1.989683E-011	4.846830E-012	0	0.000000E+000
1	88.36736135	4.846830E-012	1.989683E-011	1	0.000000E+000
1	88.36897198	1.989683E-011	4.846830E-012	0	0.000000E+000
1	88.36901067	4.846830E-012	1.989683E-011	1	0.000000E+000
1	88.36940226	1.989683E-011	4.846830E-012	0	0.000000E+000
1	88.36942979	4.846830E-012	1.989683E-011	1	0.000000E+000
1	88.37104362	1.989683E-011	4.846830E-012	0	0.000000E+000
1	88.37248404	4.846830E-012	1.989683E-011	1	0.000000E+000
1	88.37254712	1.989683E-011	4.846830E-012	0	0.000000E+000
1	88.37401817	4.846830E-012	1.989683E-011	1	0.000000E+000
1	88.37402877	1.989683E-011	4.846830E-012	0	0.000000E+000
1	88.37407460	4.846830E-012	1.989683E-011	1	0.000000E+000
1	88.37433733	1.989683E-011	4.846830E-012	0	0.000000E+000
1	88.37438447	4.846830E-012	1.989683E-011	1	0.000000E+000
1	88.37446907	1.989683E-011	4.846830E-012	0	0.000000E+000
1	88.37591286	4.846830E-012	1.989683E-011	1	0.000000E+000
1	88.37762571	1.989683E-011	4.846830E-012	0	0.000000E+000
1	88.37800119	4.846830E-012	1.989683E-011	1	0.000000E+000
1	88.37831836	1.989683E-011	4.846830E-012	0	0.000000E+000
1	88.37880721	4.846830E-012	1.989683E-011	1	0.000000E+000
1	88.37899657	1.989683E-011	4.846830E-012	0	0.000000E+000
1	88.37902692	4.846830E-012	1.989683E-011	1	0.000000E+000
1	88.37919023	1.989683E-011	4.846830E-012	0	0.000000E+000
1	88.38029244	4.846830E-012	1.989683E-011	1	0.000000E+000
1	88.38125509	1.989683E-011	4.846830E-012	0	0.000000E+000
1	88.38132732	4.846830E-012	1.989683E-011	1	0.000000E+000
1	88.38183665	1.989683E-011	4.846830E-012	0	0.000000E+000
1	88.38225024	4.846830E-012	1.989683E-011	1	0.000000E+000
1	88.38269528	1.989683E-011	4.846830E-012	0	0.000000E+000
1	88.38300903	4.846830E-012	1.989683E-011	1	0.000000E+000
1	88.38342759	1.989683E-011	4.846830E-012	0	0.000000E+000
1	88.38345356	4.846830E-012	1.989683E-011	1	0.000000E+000
1	88.38355566	1.989683E-011	4.846830E-012	0	0.000000E+000
1	88.38356867	4.846830E-012	1.989683E-011	1	0.000000E+000
1	88.38883389	1.989683E-011	4.846830E-012	0	0.000000E+000
1	88.38885208	4.846830E-012	1.989683E-011	1	0.000000E+000
1	88.38918314	1.989683E-011	4.846830E-012	0	0.000000E+000
1	88.38962975	4.846830E-012	1.989683E-011	1	0.000000E+000
1	88.39059746	1.989683E-011	4.846830E-012	0	0.000000E+000
1	88.39100431	4.846830E-012	1.989683E-011	1	0.000000E+000
1	88.39190322	1.989683E-011	4.846830E-012	0	0.000000E+000
1	88.39241515	4.846830E-012	1.989683E-011	1	0.000000E+000
1	88.39266251	1.989683E-011	4.846830E-012	0	0.000000E+000
1	88.39268650	4.846830E-012	1.989683E-011	1	0.000000E+000
1	88.39449189	1.989683E-011	4.846830E-012	0	0.000000E+000
1	88.39671807	4.846830E-012	1.989683E-011	1	0.000000E+000
1	88.39714887	1.989683E-011	4.846830E-012	0	0.000000E+000
1	88.39774252	4.846830E-012	1.989683E-011	1	0.000000E+000
1	88.39921145	1.989683E-011	4.846830E-012	0	0.000000E+000
1	88.40038516	4.846830E-012	1.989683E-011	1	0.000000E+000
1	88.40091275	1.989683E-011	4.846830E-012	0	0.000000E+000
1	88.40198554	4.846830E-012	1.989683E-011	1	0.000000E+000
1	88.40285212	1.989683E-011	4.846830E-012	0	0.000000E+000
1	88.40380009	4.846830E-012	1.989683E-011	1	0.000000E+000
1	88.40467526	1.989683E-011	4.846830E-012	0	0.000000E+000
1	88.40483886	4.846830E-012	1.989683E-011	1	0.000000E+000
1	88.40581557	1.989683E-011	4.846830E-012	0	0.000000E+000
1	88.40582736	4.846830E-012	1.989683E-011	1	0.000000E+000
1	88.40590013	1.989683E-011	4.846830E-012	0	0.000000E+000
1	88.40610277	4.846830E-012	1.989683E-011	1	0.000000E+000
1	88.40693629	1.989683E-011	4.846830E-012	0	0.000000E+000
1	88.40699270	4.846830E-012	1.989683E-011	1	0.000000E+000
1	88.40717009	1.989683E-011	4.846830E-012	0	0.000000E+000
1	88.40718121	4.846830E-012	1.989683E-011	1	0.000000E+000
1	88.40822438	1.989683E-011	4.846830E-012	0	0.000000E+000
1	88.40824240	4.846830E-012	1.989683E-011	1	0.000000E+000
1	88.40952456	1.989683E-011	4.846830E-012	0	0.000000E+000
1	88.40973503	4.846830E-012	1.989683E-011	1	0.000000E+000
1	88.40985884	1.989683E-011	4.846830E-012	0	0.000000E+000
1	88.40994435	4.846830E-012	1.989683E-011	1	0.000000E+000
1	88.41028488	1.989683E-011	4.846830E-012	0	0.000000E+000
1	88.41068733	4.846830E-012	1.989683E-011	1	0.000000E+000
1	88.41229661	1.989683E-011	4.846830E-012	0	0.000000E+000
1	88.41377841	4.846830E-012	1.989683E-011	1	0.000000E+000
1	88.41394264	1.989683E-011	4.846830E-012	0	0.000000E+000
1	88.41394469	4.846830E-012	1.989683E-011	1	0.000000E+000
1	88.41529279	1.989683E-011	4.846830E-012	0	0.000000E+000
1	88.41531811	4.846830E-012	1.989683E-011	1	0.000000E+000
1	88.41587123	1.989683E-011	4.846830E-012	0	0.000000E+000
1	88.41590660	4.846830E-012	1.989683E-011	1	0.000000E+000
1	88.41644969	1.989683E-011	4.846830E-012	0	0.000000E+000
1	88.41658608	4.846830E-012	1.989683E-011	1	0.000000E+000
1	88.41727111	1.989683E-011	4.846830E-012	0	0.000000E+000
1	88.41822753	4.846830E-012	1.989683E-011	1	0.000000E+000
1	88.41931275	1.989683E-011	4.846830E-012	0	0.000000E+000
1	88.41931416	4.846830E-012	1.989683E-011	1	0.000000E+000
1	88.42019203	1.989683E-011	4.846830E-012	0	0.000000E+000
1	88.42020936	4.846830E-012	1.989683E-011	1	0.000000E+000
1	88.42343149	1.989683E-011	4.846830E-012	0	0.000000E+000
1	88.42612178	4.846830E-012	1.989683E-011	1	0.000000E+000
1	88.42626985	1.989683E-011	4.846830E-012	0	0.000000E+000
1	88.42629948	4.846830E-012	1.989683E-011	1	0.000000E+000
1	88.42654368	1.989683E-011	4.846830E-012	0	0.000000E+000
1	88.42777357	4.846830E-012	1.989683E-011	1	0.000000E+000
1	88.42801129	1.989683E-011	4.846830E-012	0	0.000000E+000
1	88.42802760	4.846830E-012	1.989683E-011	1	0.000000E+000
1	88.42987571	1.989683E-011	4.846830E-012	0	0.000000E+000
1	88.43127615	4.846830E-012	1.989683E-011	1	0.000000E+000
1	88.43165374	1.989683E-011	4.846830E-012	0	0.000000E+000
1	88.43166903	4.846830E-012	1.989683E-011	1	0.000000E+000
1	88.43228530	1.989683E-011	4.846830E-012	0	0.000000E+000
1	88.43250191	4.846830E-012	1.989683E-011	1	0.000000E+000
1	88.43272611	1.989683E-011	4.846830E-012	0	0.000000E+000
1	88.43275380	4.846830E-012	1.989683E-011	1	0.000000E+000
1	88.43285720	1.989683E-011	4.846830E-012	0	0.000000E+000
1	88.43292364	4.846830E-012	1.989683E-011	1	0.000000E+000
1	88.43365540	1.989683E-011	4.846830E-012	0	0.000000E+000
1	88.43368513	4.846830E-012	1.989683E-011	1	0.000000E+000
1	88.43410921	1.989683E-011	4.846830E-012	0	0.000000E+000
1	88.43455078	4.846830E-012	1.989683E-011	1	0.000000E+000
1	88.43510442	1.989683E-011	4.846830E-012	0	0.000000E+000
1	88.43566571	4.846830E-012	1.989683E-011	1	0.000000E+000
1	88.43579752	1.989683E-011	4.846830E-012	0	0.000000E+000
1	88.43583201	4.846830E-012	1.989683E-011	1	0.000000E+000
1	88.43612913	1.989683E-011	4.846830E-012	0	0.000000E+000
1	88.43614028	4.846830E-012	1.989683E-011	1	0.000000E+000
1	88.43643623	1.989683E-011	4.846830E-012	0	0.000000E+000
1	88.43644904	4.846830E-012	1.989683E-011	1	0.000000E+000
1	88.43670104	1.989683E-011	4.846830E-012	0	0.000000E+000
1	88.43673159	4.846830E-012	1.989683E-011	1	0.000000E+000
1	88.43738063	1.989683E-011	4.846830E-012	0	0.000000E+000
1	88.43995778	4.846830E-012	1.989683E-011	1	0.000000E+000
1	88.43998806	1.989683E-011	4.846830E-012	0	0.000000E+000
1	88.44115108	4.846830E-012	1.989683E-011	1	0.000000E+000
1	88.44128796	1.989683E-011	4.846830E-012	0	0.000000E+000
1	88.44144122	4.846830E-012	1.989683E-011	1	0.000000E+000
1	88.44262202	1.989683E-011	4.846830E-012	0	0.000000E+000
1	88.44312294	4.846830E-012	1.989683E-011	1	0.000000E+000
1	88.44318361	1.989683E-011	4.846830E-012	0	0.000000E+000
1	88.44356142	4.846830E-012	1.989683E-011	1	0.000000E+000
1	88.44389471	1.989683E-011	4.846830E-012	0	0.000000E+000
1	88.44392652	4.846830E-012	1.989683E-011	1	0.000000E+000
1	88.44415923	1.989683E-011	4.846830E-012	0	0.000000E+000
1	88.44425438	4.846830E-012	1.989683E-011	1	0.000000E+000
1	88.44433668	1.989683E-011	4.846830E-012	0	0.000000E+000
1	88.44448409	4.846830E-012	1.989683E-011	1	0.000000E+000
1	88.44526541	1.989683E-011	4.846830E-012	0	0.000000E+000
1	88.44527359	4.846830E-012	1.989683E-011	1	0.000000E+000
1	88.44566235	1.989683E-011	4.846830E-012	0	0.000000E+000
1	88.44657541	4.846830E-012	1.989683E-011	1	0.000000E+000
1	88.44677811	1.989683E-011	4.846830E-012	0	0.000000E+000
1	88.44681178	4.846830E-012	1.989683E-011	1	0.000000E+000
1	88.44725577	1.989683E-011	4.846830E-012	0	0.000000E+000
1	88.44731363	4.846830E-012	1.989683E-011	1	0.000000E+000
1	88.44803652	1.989683E-011	4.846830E-012	0	0.000000E+000
1	88.44805088	4.846830E-012	1.989683E-011	1	0.000000E+000
1	88.44916907	1.989683E-011	4.846830E-012	0	0.000000E+000
1	88.44917777	4.846830E-012	1.989683E-011	1	0.000000E+000
1	88.45076897	1.989683E-011	4.846830E-012	0	0.000000E+000
1	88.45125373	4.846830E-012	1.989683E-011	1	0.000000E+000
1	88.45134194	1.989683E-011	4.846830E-012	0	0.000000E+000
1	88.45136649	4.846830E-012	1.989683E-011	1	0.000000E+000
1	88.45166338	1.989683E-011	4.846830E-012	0	0.000000E+000
1	88.45239769	4.846830E-012	1.989683E-011	1	0.000000E+000
1	88.45242636	1.989683E-011	4.846830E-012	0	0.000000E+000
1	88.45244599	4.846830E-012	1.989683E-011	1	0.000000E+000
1	88.45258150	1.989683E-011	4.846830E-012	0	0.000000E+000
1	88.45303867	4.846830E-012	1.989683E-011	1	0.000000E+000
1	88.45367829	1.989683E-011	4.846830E-012	0	0.000000E+000
1	88.45382791	4.846830E-012	1.989683E-011	1	0.000000E+000
1	88.45449289	1.989683E-011	4.846830E-012	0	0.000000E+000
1	88.45606394	4.846830E-012	1.989683E-011	1	0.000000E+000
1	88.45643802	1.989683E-011	4.846830E-012	0	0.000000E+000
1	88.45737780	4.846830E-012	1.989683E-011	1	0.000000E+000
1	88.45809665	1.989683E-011	4.846830E-012	0	0.000000E+000
1	88.45903403	4.846830E-012	1.989683E-011	1	0.000000E+000
1	88.45962293	1.989683E-011	4.846830E-012	0	0.000000E+000
1	88.46025108	4.846830E-012	1.989683E-011	1	0.000000E+000
1	88.46044673	1.989683E-011	4.846830E-012	0	0.000000E+000
1	88.46252101	4.846830E-012	1.989683E-011	1	0.000000E+000
1	88.46271401	1.989683E-011	4.846830E-012	0	0.000000E+000
1	88.46274422	4.846830E-012	1.989683E-011	1	0.000000E+000
1	88.46322007	1.989683E-011	4.846830E-012	0	0.000000E+000
1	88.46455815	4.846830E-012	1.989683E-011	1	0.000000E+000
1	88.46460033	1.989683E-011	4.846830E-012	0	0.000000E+000
1	88.46484402	4.846830E-012	1.989683E-011	1	0.000000E+000
1	88.46549704	1.989683E-011	4.846830E-012	0	0.000000E+000
1	88.46554340	4.846830E-012	1.989683E-011	1	0.000000E+000
1	88.46692319	1.989683E-011	4.846830E-012	0	0.000000E+000
1	88.46726185	4.846830E-012	1.989683E-011	1	0.000000E+000
1	88.46892603	1.989683E-011	4.846830E-012	0	0.000000E+000
1	88.46895789	4.846830E-012	1.989683E-011	1	0.000000E+000
1	88.46898193	1.989683E-011	4.846830E-012	0	0.000000E+000
1	88.46912260	4.846830E-012	1.989683E-011	1	0.000000E+000
1	88.46923852	1.989683E-011	4.846830E-012	0	0.000000E+000
1	88.46940552	4.846830E-012	1.989683E-011	1	0.000000E+000
1	88.47099711	1.989683E-011	4.846830E-012	0	0.000000E+000
1	88.47209940	4.846830E-012	1.989683E-011	1	0.000000E+000
1	88.47370387	1.989683E-011	4.846830E-012	0	0.000000E+000
1	88.47403148	4.846830E-012	1.989683E-011	1	0.000000E+000
1	88.47430308	1.989683E-011	4.846830E-012	0	0.000000E+000
1	88.47525210	4.846830E-012	1.989683E-011	1	0.000000E+000
1	88.47686984	1.989683E-011	4.846830E-012	0	0.000000E+000
1	88.47798829	4.846830E-012	1.989683E-011	1	0.000000E+000
1	88.47827421	1.989683E-011	4.846830E-012	0	0.000000E+000
1	88.47877349	4.846830E-012	1.989683E-011	1	0.000000E+000
1	88.47883233	1.989683E-011	4.846830E-012	0	0.000000E+000
1	88.47931863	4.846830E-012	1.989683E-011	1	0.000000E+000
1	88.47932810	1.989683E-011	4.846830E-012	0	0.000000E+000
1	88.48001933	4.846830E-012	1.989683E-011	1	0.000000E+000
1	88.48102479	1.989683E-011	4.846830E-012	0	0.000000E+000
1	88.48159336	4.846830E-012	1.989683E-011	1	0.000000E+000
1	88.48189367	1.989683E-011	4.846830E-012	0	0.000000E+000
1	88.48189862	4.846830E-012	1.989683E-011	1	0.000000E+000
1	88.48302262	1.989683E-011	4.846830E-012	0	0.000000E+000
1	88.48338275	4.846830E-012	1.989683E-011	1	0.000000E+000
1	88.48375393	1.989683E-011	4.846830E-012	0	0.000000E+000
1	88.48413433	4.846830E-012	1.989683E-011	1	0.000000E+000
1	88.48416612	1.989683E-011	4.846830E-012	0	0.000000E+000
1	88.48426955	4.846830E-012	1.989683E-011	1	0.000000E+000
1	88.48440892	1.989683E-011	4.846830E-012	0	0.000000E+000
1	88.48453264	4.846830E-012	1.989683E-011	1	0.000000E+000
1	88.48486455	1.989683E-011	4.846830E-012	0	0.000000E+000
1	88.48678376	4.846830E-012	1.989683E-011	1	0.000000E+000
1	88.48811625	1.989683E-011	4.846830E-012	0	0.000000E+000
1	88.48880042	4.846830E-012	1.989683E-011	1	0.000000E+000
1	88.48915505	1.989683E-011	4.846830E-012	0	0.000000E+000
1	88.48919414	4.846830E-012	1.989683E-011	1	0.000000E+000
1	88.49107867	1.989683E-011	4.846830E-012	0	0.000000E+000
1	88.49109863	4.846830E-012	1.989683E-011	1	0.000000E+000
1	88.49119366	1.989683E-011	4.846830E-012	0	0.000000E+000
1	88.49138971	4.846830E-012	1.989683E-011	1	0.000000E+000
1	88.49182756	1.989683E-011	4.846830E-012	0	0.000000E+000
1	88.49203580	4.846830E-012	1.989683E-011	1	0.000000E+000
1	88.49331723	1.989683E-011	4.846830E-012	0	0.000000E+000
1	88.49333805	4.846830E-012	1.989683E-011	1	0.000000E+000
1	88.49375982	1.989683E-011	4.846830E-012	0	0.000000E+000
1	88.49385092	4.846830E-012	1.989683E-011	1	0.000000E+000
1	88.49390885	1.989683E-011	4.846830E-012	0	0.000000E+000
1	88.49543774	4.846830E-012	1.989683E-011	1	0.000000E+000
1	88.49572739	1.989683E-011	4.846830E-012	0	0.000000E+000
1	88.49576053	4.846830E-012	1.989683E-011	1	0.000000E+000
1	88.49590623	1.989683E-011	4.846830E-012	0	0.000000E+000
1	88.49643209	4.846830E-012	1.989683E-011	1	0.000000E+000
1	88.49820550	1.989683E-011	4.846830E-012	0	0.000000E+000
1	88.49824374	4.846830E-012	1.989683E-011	1	0.000000E+000
1	88.49877436	1.989683E-011	4.846830E-012	0	0.000000E+000
1	88.49997560	4.846830E-012	1.989683E-011	1	0.000000E+000
1	88.50127060	1.989683E-011	4.846830E-012	0	0.000000E+000
1	88.50127829	4.846830E-012	1.989683E-011	1	0.000000E+000
1	88.50172813	1.989683E-011	4.846830E-012	0	0.000000E+000
1	88.50258709	4.846830E-012	1.989683E-011	1	0.000000E+000
1	88.50285473	1.989683E-011	4.846830E-012	0	0.000000E+000
1	88.50342765	4.846830E-012	1.989683E-011	1	0.000000E+000
1	88.50347533	1.989683E-011	4.846830E-012	0	0.000000E+000
1	88.50379846	4.846830E-012	1.989683E-011	1	0.000000E+000
1	88.50425374	1.989683E-011	4.846830E-012	0	0.000000E+000
1	88.50427417	4.846830E-012	1.989683E-011	1	0.000000E+000
1	88.50480132	1.989683E-011	4.846830E-012	0	0.000000E+000
1	88.50482406	4.846830E-012	1.989683E-011	1	0.000000E+000
1	88.50537875	1.989683E-011	4.846830E-012	0	0.000000E+000
1	88.50538545	4.846830E-012	1.989683E-011	1	0.000000E+000
1	88.50552391	1.989683E-011	4.846830E-012	0	0.000000E+000
1	88.50554721	4.846830E-012	1.989683E-011	1	0.000000E+000
1	88.50570984	1.989683E-011	4.846830E-012	0	0.000000E+000
1	88.50678700	4.846830E-012	1.989683E-011	1	0.000000E+000
1	88.50716951	1.989683E-011	4.846830E-012	0	0.000000E+000
1	88.50907642	4.846830E-012	1.989683E-011	1	0.000000E+000
1	88.51044021	1.989683E-011	4.846830E-012	0	0.000000E+000
1	88.51078183	4.846830E-012	1.989683E-011	1	0.000000E+000
1	88.51091788	1.989683E-011	4.846830E-012	0	0.000000E+000
1	88.51111008	4.846830E-012	1.989683E-011	1	0.000000E+000
1	88.51141251	1.989683E-011	4.846830E-012	0	0.000000E+000
1	88.51218753	4.846830E-012	1.989683E-011	1	0.000000E+000
1	88.51243855	1.989683E-011	4.846830E-012	0	0.000000E+000
1	88.51245046	4.846830E-012	1.989683E-011	1	0.000000E+000
1	88.51303888	1.989683E-011	4.846830E-012	0	0.000000E+000
1	88.51311766	4.846830E-012	1.989683E-011	1	0.000000E+000
1	88.51355262	1.989683E-011	4.846830E-012	0	0.000000E+000
1	88.51358974	4.846830E-012	1.989683E-011	1	0.000000E+000
1	88.51379738	1.989683E-011	4.846830E-012	0	0.000000E+000
1	88.51382396	4.846830E-012	1.989683E-011	1	0.000000E+000
1	88.51403419	1.989683E-011	4.846830E-012	0	0.000000E+000
1	88.51524262	4.846830E-012	1.989683E-011	1	0.000000E+000
1	88.51542472	1.989683E-011	4.846830E-012	0	0.000000E+000
1	88.51549445	4.846830E-012	1.989683E-011	1	0.000000E+000
1	88.51601634	1.989683E-011	4.846830E-012	0	0.000000E+000
1	88.51602012	4.846830E-012	1.989683E-011	1	0.000000E+000
1	88.51655967	1.989683E-011	4.846830E-012	0	0.000000E+000
1	88.51828083	4.846830E-012	1.989683E-011	1	0.000000E+000
1	88.51840405	1.989683E-011	4.846830E-012	0	0.000000E+000
1	88.52084614	4.846830E-012	1.989683E-011	1	0.000000E+000
1	88.52206448	1.989683E-011	4.846830E-012	0	0.000000E+000
1	88.52208541	4.846830E-012	1.989683E-011	1	0.000000E+000
1	88.52212337	1.989683E-011	4.846830E-012	0	0.000000E+000
1	88.52378434	4.846830E-012	1.989683E-011	1	0.000000E+000
1	88.52452050	1.989683E-011	4.846830E-012	0	0.000000E+000
1	88.52764017	4.846830E-012	1.989683E-011	1	0.000000E+000
1	88.52852680	1.989683E-011	4.846830E-012	0	0.000000E+000
1	88.52855021	4.846830E-012	1.989683E-011	1	0.000000E+000
1	88.52940717	1.989683E-011	4.846830E-012	0	0.000000E+000
1	88.52955012	4.846830E-012	1.989683E-011	1	0.000000E+000
1	88.53014359	1.989683E-011	4.846830E-012	0	0.000000E+000
1	88.53043359	4.846830E-012	1.989683E-011	1	0.000000E+000
1	88.53163330	1.989683E-011	4.846830E-012	0	0.000000E+000
1	88.53223270	4.846830E-012	1.989683E-011	1	0.000000E+000
1	88.53250123	1.989683E-011	4.846830E-012	0	0.000000E+000
1	88.53399065	4.846830E-012	1.989683E-011	1	0.000000E+000
1	88.53492692	1.989683E-011	4.846830E-012	0	0.000000E+000
1	88.53495555	4.846830E-012	1.989683E-011	1	0.000000E+000
1	88.53514451	1.989683E-011	4.846830E-012	0	0.000000E+000
1	88.53518611	4.846830E-012	1.989683E-011	1	0.000000E+000
1	88.53537243	1.989683E-011	4.846830E-012	0	0.000000E+000
1	88.53539672	4.846830E-012	1.989683E-011	1	0.000000E+000
1	88.53775480	1.989683E-011	4.846830E-012	0	0.000000E+000
1	88.53849483	4.846830E-012	1.989683E-011	1	0.000000E+000
1	88.53862199	1.989683E-011	4.846830E-012	0	0.000000E+000
1	88.54008088	4.846830E-012	1.989683E-011	1	0.000000E+000
1	88.54012264	1.989683E-011	4.846830E-012	0	0.000000E+000
1	88.54013241	4.846830E-012	1.989683E-011	1	0.000000E+000
1	88.54063000	1.989683E-011	4.846830E-012	0	0.000000E+000
1	88.54278198	4.846830E-012	1.989683E-011	1	0.000000E+000
1	88.54359082	1.989683E-011	4.846830E-012	0	0.000000E+000
1	88.54382979	4.846830E-012	1.989683E-011	1	0.000000E+000
1	88.54479795	1.989683E-011	4.846830E-012	0	0.000000E+000
1	88.54601436	4.846830E-012	1.989683E-011	1	0.000000E+000
1	88.54615963	1.989683E-011	4.846830E-012	0	0.000000E+000
1	88.54736863	4.846830E-012	1.989683E-011	1	0.000000E+000
1	88.54741818	1.989683E-011	4.846830E-012	0	0.000000E+000
1	88.54749217	4.846830E-012	1.989683E-011	1	0.000000E+000
1	88.54755034	1.989683E-011	4.846830E-012	0	0.000000E+000
1	88.54774228	4.846830E-012	1.989683E-011	1	0.000000E+000
1	88.54874041	1.989683E-011	4.846830E-012	0	0.000000E+000
1	88.54929900	4.846830E-012	1.989683E-011	1	0.000000E+000
1	88.55051211	1.989683E-011	4.846830E-012	0	0.000000E+000
1	88.55053769	4.846830E-012	1.989683E-011	1	0.000000E+000
1	88.55069667	1.989683E-011	4.846830E-012	0	0.000000E+000
1	88.55210345	4.846830E-012	1.989683E-011	1	0.000000E+000
1	88.55214772	1.989683E-011	4.846830E-012	0	0.000000E+000
1	88.55282984	4.846830E-012	1.989683E-011	1	0.000000E+000
1	88.55294077	1.989683E-011	4.846830E-012	0	0.000000E+000
1	88.55296894	4.846830E-012	1.989683E-011	1	0.000000E+000
1	88.55353665	1.989683E-011	4.846830E-012	0	0.000000E+000
1	88.55356539	4.846830E-012	1.989683E-011	1	0.000000E+000
1	88.55541233	1.989683E-011	4.846830E-012	0	0.000000E+000
1	88.55544305	4.846830E-012	1.989683E-011	1	0.000000E+000
1	88.55584686	1.989683E-011	4.846830E-012	0	0.000000E+000
1	88.55589619	4.846830E-012	1.989683E-011	1	0.000000E+000
1	88.55765268	1.989683E-011	4.846830E-012	0	0.000000E+000
1	88.55776325	4.846830E-012	1.989683E-011	1	0.000000E+000
1	88.55825564	1.989683E-011	4.846830E-012	0	0.000000E+000
1	88.56138315	4.846830E-012	1.989683E-011	1	0.000000E+000
1	88.56151138	1.989683E-011	4.846830E-012	0	0.000000E+000
1	88.56156694	4.846830E-012	1.989683E-011	1	0.000000E+000
1	88.56180524	1.989683E-011	4.846830E-012	0	0.000000E+000
1	88.56181582	4.846830E-012	1.989683E-011	1	0.000000E+000
1	88.56212983	1.989683E-011	4.846830E-012	0	0.000000E+000
1	88.56213851	4.846830E-012	1.989683E-011	1	0.000000E+000
1	88.56241057	1.989683E-011	4.846830E-012	0	0.000000E+000
1	88.56241701	4.846830E-012	1.989683E-011	1	0.000000E+000
1	88.56287256	1.989683E-011	4.846830E-012	0	0.000000E+000
1	88.56307504	4.846830E-012	1.989683E-011	1	0.000000E+000
1	88.56395276	1.989683E-011	4.846830E-012	0	0.000000E+000
1	88.56486488	4.846830E-012	1.989683E-011	1	0.000000E+000
1	88.56492990	1.989683E-011	4.846830E-012	0	0.000000E+000
1	88.56547220	4.846830E-012	1.989683E-011	1	0.000000E+000
1	88.56594318	1.989683E-011	4.846830E-012	0	0.000000E+000
1	88.59079884	4.846830E-012	1.989683E-011	1	0.000000E+000
1	88.59086889	1.989683E-011	4.846830E-012	0	0.000000E+000
1	88.59090039	4.846830E-012	1.989683E-011	1	0.000000E+000
1	88.59111243	1.989683E-011	4.846830E-012	0	0.000000E+000
1	88.59112722	4.846830E-012	1.989683E-011	1	0.000000E+000
1	88.59242615	1.989683E-011	4.846830E-012	0	0.000000E+000
1	88.59260808	4.846830E-012	1.989683E-011	1	0.000000E+000
1	88.59388784	1.989683E-011	4.846830E-012	0	0.000000E+000
1	88.59648495	4.846830E-012	1.989683E-011	1	0.000000E+000
1	88.59670559	1.989683E-011	4.846830E-012	0	0.000000E+000
1	88.59671000	4.846830E-012	1.989683E-011	1	0.000000E+000
1	88.59699362	1.989683E-011	4.846830E-012	0	0.000000E+000
1	88.59700809	4.846830E-012	1.989683E-011	1	0.000000E+000
1	88.59891979	1.989683E-011	4.846830E-012	0	0.000000E+000
1	88.59894673	4.846830E-012	1.989683E-011	1	0.000000E+000
1	88.59937572	1.989683E-011	4.846830E-012	0	0.000000E+000
1	88.59938461	4.846830E-012	1.989683E-011	1	0.000000E+000
1	88.60001674	1.989683E-011	4.846830E-012	0	0.000000E+000
1	88.60235923	4.846830E-012	1.989683E-011	1	0.000000E+000
1	88.60268815	1.989683E-011	4.846830E-012	0	0.000000E+000
1	88.60365645	4.846830E-012	1.989683E-011	1	0.000000E+000
1	88.60379580	1.989683E-011	4.846830E-012	0	0.000000E+000
1	88.60405046	4.846830E-012	1.989683E-011	1	0.000000E+000
1	88.60433296	1.989683E-011	4.846830E-012	0	0.000000E+000
1	88.60435779	4.846830E-012	1.989683E-011	1	0.000000E+000
1	88.60554624	1.989683E-011	4.846830E-012	0	0.000000E+000
1	88.60557810	4.846830E-012	1.989683E-011	1	0.000000E+000
1	88.60560911	1.989683E-011	4.846830E-012	0	0.000000E+000
1	88.60562541	4.846830E-012	1.989683E-011	1	0.000000E+000
1	88.60585508	1.989683E-011	4.846830E-012	0	0.000000E+000
1	88.60587562	4.846830E-012	1.989683E-011	1	0.000000E+000
1	88.60699321	1.989683E-011	4.846830E-012	0	0.000000E+000
1	88.60702077	4.846830E-012	1.989683E-011	1	0.000000E+000
1	88.60850922	1.989683E-011	4.846830E-012	0	0.000000E+000
1	88.61157269	4.846830E-012	1.989683E-011	1	0.000000E+000
1	88.61167416	1.989683E-011	4.846830E-012	0	0.000000E+000
1	88.61326483	4.846830E-012	1.989683E-011	1	0.000000E+000
1	88.61380196	1.989683E-011	4.846830E-012	0	0.000000E+000
1	88.61409172	4.846830E-012	1.989683E-011	1	0.000000E+000
1	88.61457475	1.989683E-011	4.846830E-012	0	0.000000E+000
1	88.61458106	4.846830E-012	1.989683E-011	1	0.000000E+000
1	88.61638457	1.989683E-011	4.846830E-012	0	0.000000E+000
1	88.61659615	4.846830E-012	1.989683E-011	1	0.000000E+000
1	88.61676651	1.989683E-011	4.846830E-012	0	0.000000E+000
1	88.61709080	4.846830E-012	1.989683E-011	1	0.000000E+000
1	88.61823796	1.989683E-011	4.846830E-012	0	0.000000E+000
1	88.61824606	4.846830E-012	1.989683E-011	1	0.000000E+000
1	88.61859282	1.989683E-011	4.846830E-012	0	0.000000E+000
1	88.61901419	4.846830E-012	1.989683E-011	1	0.000000E+000
1	88.61997670	1.989683E-011	4.846830E-012	0	0.000000E+000
1	88.62001997	4.846830E-012	1.989683E-011	1	0.000000E+000
1	88.62005456	1.989683E-011	4.846830E-012	0	0.000000E+000
1	88.62246051	4.846830E-012	1.989683E-011	1	0.000000E+000
1	88.62248879	1.989683E-011	4.846830E-012	0	0.000000E+000
1	88.62256209	4.846830E-012	1.989683E-011	1	0.000000E+000
1	88.62272519	1.989683E-011	4.846830E-012	0	0.000000E+000
1	88.62276629	4.846830E-012	1.989683E-011	1	0.000000E+000
1	88.62277106	1.989683E-011	4.846830E-012	0	0.000000E+000
1	88.62356045	4.846830E-012	1.989683E-011	1	0.000000E+000
1	88.62376817	1.989683E-011	4.846830E-012	0	0.000000E+000
1	88.62380619	4.846830E-012	1.989683E-011	1	0.000000E+000
1	88.62391119	1.989683E-011	4.846830E-012	0	0.000000E+000
1	88.62393882	4.846830E-012	1.989683E-011	1	0.000000E+000
1	88.62424754	1.989683E-011	4.846830E-012	0	0.000000E+000
1	88.62425710	4.846830E-012	1.989683E-011	1	0.000000E+000
1	88.62461679	1.989683E-011	4.846830E-012	0	0.000000E+000
1	88.62649996	4.846830E-012	1.989683E-011	1	0.000000E+000
1	88.62659010	1.989683E-011	4.846830E-012	0	0.000000E+000
1	88.62661892	4.846830E-012	1.989683E-011	1	0.000000E+000
1	88.62790490	1.989683E-011	4.846830E-012	0	0.000000E+000
1	88.62807618	4.846830E-012	1.989683E-011	1	0.000000E+000
1	88.62844303	1.989683E-011	4.846830E-012	0	0.000000E+000
1	88.62845952	4.846830E-012	1.989683E-011	1	0.000000E+000
1	88.62857436	1.989683E-011	4.846830E-012	0	0.000000E+000
1	88.62865885	4.846830E-012	1.989683E-011	1	0.000000E+000
1	88.62931344	1.989683E-011	4.846830E-012	0	0.000000E+000
1	88.62932799	4.846830E-012	1.989683E-011	1	0.000000E+000
1	88.62964258	1.989683E-011	4.846830E-012	0	0.000000E+000
1	88.62977570	4.846830E-012	1.989683E-011	1	0.000000E+000
1	88.63025659	1.989683E-011	4.846830E-012	0	0.000000E+000
1	88.63122512	4.846830E-012	1.989683E-011	1	0.000000E+000
1	88.63124907	1.989683E-011	4.846830E-012	0	0.000000E+000
1	88.63127027	4.846830E-012	1.989683E-011	1	0.000000E+000
1	88.63219706	1.989683E-011	4.846830E-012	0	0.000000E+000
1	88.63430072	4.846830E-012	1.989683E-011	1	0.000000E+000
1	88.63458561	1.989683E-011	4.846830E-012	0	0.000000E+000
1	88.63461590	4.846830E-012	1.989683E-011	1	0.000000E+000
1	88.63538652	1.989683E-011	4.846830E-012	0	0.000000E+000
1	88.63554972	4.846830E-012	1.989683E-011	1	0.000000E+000
1	88.63561578	1.989683E-011	4.846830E-012	0	0.000000E+000
1	88.63570420	4.846830E-012	1.989683E-011	1	0.000000E+000
1	88.63697538	1.989683E-011	4.846830E-012	0	0.000000E+000
1	88.63770314	4.846830E-012	1.989683E-011	1	0.000000E+000
1	88.63771127	1.989683E-011	4.846830E-012	0	0.000000E+000
1	88.63827255	4.846830E-012	1.989683E-011	1	0.000000E+000
1	88.63893928	1.989683E-011	4.846830E-012	0	0.000000E+000
1	88.63897502	4.846830E-012	1.989683E-011	1	0.000000E+000
1	88.64000934	1.989683E-011	4.846830E-012	0	0.000000E+000
1	88.64042358	4.846830E-012	1.989683E-011	1	0.000000E+000
1	88.64063182	1.989683E-011	4.846830E-012	0	0.000000E+000
1	88.64222462	4.846830E-012	1.989683E-011	1	0.000000E+000
1	88.64229649	1.989683E-011	4.846830E-012	0	0.000000E+000
1	88.64371126	4.846830E-012	1.989683E-011	1	0.000000E+000
1	88.64402819	1.989683E-011	4.846830E-012	0	0.000000E+000
1	88.64665222	4.846830E-012	1.989683E-011	1	0.000000E+000
1	88.64673958	1.989683E-011	4.846830E-012	0	0.000000E+000
1	88.64857152	4.846830E-012	1.989683E-011	1	0.000000E+000
1	88.64918150	1.989683E-011	4.846830E-012	0	0.000000E+000
1	88.65002239	4.846830E-012	1.989683E-011	1	0.000000E+000
1	88.65012916	1.989683E-011	4.846830E-012	0	0.000000E+000
1	88.65107436	4.846830E-012	1.989683E-011	1	0.000000E+000
1	88.65150322	1.989683E-011	4.846830E-012	0	0.000000E+000
1	88.65397522	4.846830E-012	1.989683E-011	1	0.000000E+000
1	88.65405457	1.989683E-011	4.846830E-012	0	0.000000E+000
1	88.65419984	4.846830E-012	1.989683E-011	1	0.000000E+000
1	88.65436884	1.989683E-011	4.846830E-012	0	0.000000E+000
1	88.65439585	4.846830E-012	1.989683E-011	1	0.000000E+000
1	88.65454996	1.989683E-011	4.846830E-012	0	0.000000E+000
1	88.65459033	4.846830E-012	1.989683E-011	1	0.000000E+000
1	88.65585019	1.989683E-011	4.846830E-012	0	0.000000E+000
1	88.65676667	4.846830E-012	1.989683E-011	1	0.000000E+000
1	88.65684257	1.989683E-011	4.846830E-012	0	0.000000E+000
1	88.65761399	4.846830E-012	1.989683E-011	1	0.000000E+000
1	88.65833901	1.989683E-011	4.846830E-012	0	0.000000E+000
1	88.65868841	4.846830E-012	1.989683E-011	1	0.000000E+000
1	88.65970128	1.989683E-011	4.846830E-012	0	0.000000E+000
1	88.66076963	4.846830E-012	1.989683E-011	1	0.000000E+000
1	88.66089731	1.989683E-011	4.846830E-012	0	0.000000E+000
1	88.66091298	4.846830E-012	1.989683E-011	1	0.000000E+000
1	88.66102749	1.989683E-011	4.846830E-012	0	0.000000E+000
1	88.66107006	4.846830E-012	1.989683E-011	1	0.000000E+000
1	88.66141746	1.989683E-011	4.846830E-012	0	0.000000E+000
1	88.66146137	4.846830E-012	1.989683E-011	1	0.000000E+000
1	88.66199984	1.989683E-011	4.846830E-012	0	0.000000E+000
1	88.66203108	4.846830E-012	1.989683E-011	1	0.000000E+000
1	88.66241618	1.989683E-011	4.846830E-012	0	0.000000E+000
1	88.86143952	4.798037E-012	1.984804E-011	1	0.000000E+000
1	88.86175895	1.984804E-011	4.798037E-012	0	0.000000E+000
1	88.86176682	4.798037E-012	1.984804E-011	1	0.000000E+000
1	88.86233950	1.984804E-011	4.798037E-012	0	0.000000E+000
1	88.86249684	4.798037E-012	1.984804E-011	1	0.000000E+000
1	88.86304020	1.984804E-011	4.798037E-012	0	0.000000E+000
1	88.86335381	4.798037E-012	1.984804E-011	1	0.000000E+000
1	88.86390620	1.984804E-011	4.798037E-012	0	0.000000E+000
1	88.86391817	4.798037E-012	1.984804E-011	1	0.000000E+000
1	88.86407320	1.984804E-011	4.798037E-012	0	0.000000E+000
1	88.86446263	4.798037E-012	1.984804E-011	1	0.000000E+000
1	88.86455020	1.984804E-011	4.798037E-012	0	0.000000E+000
1	88.86561135	4.798037E-012	1.984804E-011	1	0.000000E+000
1	88.86615723	1.984804E-011	4.798037E-012	0	0.000000E+000
1	88.86618748	4.798037E-012	1.984804E-011	1	0.000000E+000
1	88.86625757	1.984804E-011	4.798037E-012	0	0.000000E+000
1	88.86630703	4.798037E-012	1.984804E-011	1	0.000000E+000
1	88.86687176	1.984804E-011	4.798037E-012	0	0.000000E+000
1	88.86701511	4.798037E-012	1.984804E-011	1	0.000000E+000
1	88.86748217	1.984804E-011	4.798037E-012	0	0.000000E+000
1	88.86754492	4.798037E-012	1.984804E-011	1	0.000000E+000
1	88.86811176	1.984804E-011	4.798037E-012	0	0.000000E+000
1	88.86813725	4.798037E-012	1.984804E-011	1	0.000000E+000
1	88.86848946	1.984804E-011	4.798037E-012	0	0.000000E+000
1	88.86850065	4.798037E-012	1.984804E-011	1	0.000000E+000
1	88.86880742	1.984804E-011	4.798037E-012	0	0.000000E+000
1	88.86883121	4.798037E-012	1.984804E-011	1	0.000000E+000
1	88.86955438	1.984804E-011	4.798037E-012	0	0.000000E+000
1	88.87048148	4.798037E-012	1.984804E-011	1	0.000000E+000
1	88.87065609	1.984804E-011	4.798037E-012	0	0.000000E+000
1	88.87071704	4.798037E-012	1.984804E-011	1	0.000000E+000
1	88.87098702	1.984804E-011	4.798037E-012	0	0.000000E+000
1	88.87211874	4.798037E-012	1.984804E-011	1	0.000000E+000
1	88.87265010	1.984804E-011	4.798037E-012	0	0.000000E+000
1	88.87327157	4.798037E-012	1.984804E-011	1	0.000000E+000
1	88.87336356	1.984804E-011	4.798037E-012	0	0.000000E+000
1	88.87468809	4.798037E-012	1.984804E-011	1	0.000000E+000
1	88.87532475	1.984804E-011	4.798037E-012	0	0.000000E+000
1	88.87791057	4.798037E-012	1.984804E-011	1	0.000000E+000
1	88.87839504	1.984804E-011	4.798037E-012	0	0.000000E+000
1	88.87841531	4.798037E-012	1.984804E-011	1	0.000000E+000
1	88.87875748	1.984804E-011	4.798037E-012	0	0.000000E+000
1	88.87878634	4.798037E-012	1.984804E-011	1	0.000000E+000
1	88.87884856	1.984804E-011	4.798037E-012	0	0.000000E+000
1	88.87888990	4.798037E-012	1.984804E-011	1	0.000000E+000
1	88.87911431	1.984804E-011	4.798037E-012	0	0.000000E+000
1	88.87982854	4.798037E-012	1.984804E-011	1	0.000000E+000
1	88.87996642	1.984804E-011	4.798037E-012	0	0.000000E+000
1	88.88003160	4.798037E-012	1.984804E-011	1	0.000000E+000
1	88.88010104	1.984804E-011	4.798037E-012	0	0.000000E+000
1	88.88110918	4.798037E-012	1.984804E-011	1	0.000000E+000
1	88.88118430	1.984804E-011	4.798037E-012	0	0.000000E+000
1	88.88119674	4.798037E-012	1.984804E-011	1	0.000000E+000
1	88.88135555	1.984804E-011	4.798037E-012	0	0.000000E+000
1	88.88159046	4.798037E-012	1.984804E-011	1	0.000000E+000
1	88.88179825	1.984804E-011	4.798037E-012	0	0.000000E+000
1	88.88181146	4.798037E-012	1.984804E-011	1	0.000000E+000
1	88.88267129	1.984804E-011	4.798037E-012	0	0.000000E+000
1	88.88274224	4.798037E-012	1.984804E-011	1	0.000000E+000
1	88.88354113	1.984804E-011	4.798037E-012	0	0.000000E+000
1	88.88433523	4.798037E-012	1.984804E-011	1	0.000000E+000
1	88.88455125	1.984804E-011	4.798037E-012	0	0.000000E+000
1	88.88467454	4.798037E-012	1.984804E-011	1	0.000000E+000
1	88.88582281	1.984804E-011	4.798037E-012	0	0.000000E+000
1	88.88586625	4.798037E-012	1.984804E-011	1	0.000000E+000
1	88.88611570	1.984804E-011	4.798037E-012	0	0.000000E+000
1	88.88956805	4.798037E-012	1.984804E-011	1	0.000000E+000
1	88.88963664	1.984804E-011	4.798037E-012	0	0.000000E+000
1	88.89229638	4.798037E-012	1.984804E-011	1	0.000000E+000
1	88.89254183	1.984804E-011	4.798037E-012	0	0.000000E+000
1	88.89313802	4.798037E-012	1.984804E-011	1	0.000000E+000
1	88.89330940	1.984804E-011	4.798037E-012	0	0.000000E+000
1	88.89430160	4.798037E-012	1.984804E-011	1	0.000000E+000
1	88.89455704	1.984804E-011	4.798037E-012	0	0.000000E+000
1	88.89460962	4.798037E-012	1.984804E-011	1	0.000000E+000
1	88.89621260	1.984804E-011	4.798037E-012	0	0.000000E+000
1	88.89656062	4.798037E-012	1.984804E-011	1	0.000000E+000
1	88.89662739	1.984804E-011	4.798037E-012	0	0.000000E+000
1	88.89821015	4.798037E-012	1.984804E-011	1	0.000000E+000
1	88.89839403	1.984804E-011	4.798037E-012	0	0.000000E+000
1	88.90108172	4.798037E-012	1.984804E-011	1	0.000000E+000
1	88.90191091	1.984804E-011	4.798037E-012	0	0.000000E+000
1	88.90214880	4.798037E-012	1.984804E-011	1	0.000000E+000
1	88.90226774	1.984804E-011	4.798037E-012	0	0.000000E+000
1	88.90560155	4.798037E-012	1.984804E-011	1	0.000000E+000
1	88.90693769	1.984804E-011	4.798037E-012	0	0.000000E+000
1	88.90806926	4.798037E-012	1.984804E-011	1	0.000000E+000
1	88.90826825	1.984804E-011	4.798037E-012	0	0.000000E+000
1	88.90827480	4.798037E-012	1.984804E-011	1	0.000000E+000
1	88.90846475	1.984804E-011	4.798037E-012	0	0.000000E+000
1	88.90922415	4.798037E-012	1.984804E-011	1	0.000000E+000
1	88.90955237	1.984804E-011	4.798037E-012	0	0.000000E+000
1	88.91153283	4.798037E-012	1.984804E-011	1	0.000000E+000
1	88.91155506	1.984804E-011	4.798037E-012	0	0.000000E+000
1	88.91157770	4.798037E-012	1.984804E-011	1	0.000000E+000
1	88.91162604	1.984804E-011	4.798037E-012	0	0.000000E+000
1	88.91164313	4.798037E-012	1.984804E-011	1	0.000000E+000
1	88.91170667	1.984804E-011	4.798037E-012	0	0.000000E+000
1	88.91234572	4.798037E-012	1.984804E-011	1	0.000000E+000
1	88.91251795	1.984804E-011	4.798037E-012	0	0.000000E+000
1	88.91317944	4.798037E-012	1.984804E-011	1	0.000000E+000
1	88.91334946	1.984804E-011	4.798037E-012	0	0.000000E+000
1	88.91464261	4.798037E-012	1.984804E-011	1	0.000000E+000
1	88.91593037	1.984804E-011	4.798037E-012	0	0.000000E+000
1	88.91669621	4.798037E-012	1.984804E-011	1	0.000000E+000
1	88.91734284	1.984804E-011	4.798037E-012	0	0.000000E+000
1	88.91740219	4.798037E-012	1.984804E-011	1	0.000000E+000
1	88.91744347	1.984804E-011	4.798037E-012	0	0.000000E+000
1	88.91836797	4.798037E-012	1.984804E-011	1	0.000000E+000
1	88.91889132	1.984804E-011	4.798037E-012	0	0.000000E+000
1	88.91889415	4.798037E-012	1.984804E-011	1	0.000000E+000
1	88.91927153	1.984804E-011	4.798037E-012	0	0.000000E+000
1	88.92011292	4.798037E-012	1.984804E-011	1	0.000000E+000
1	88.92020954	1.984804E-011	4.798037E-012	0	0.000000E+000
1	88.92045966	4.798037E-012	1.984804E-011	1	0.000000E+000
1	88.92061679	1.984804E-011	4.798037E-012	0	0.000000E+000
1	88.92064225	4.798037E-012	1.984804E-011	1	0.000000E+000
1	88.92105652	1.984804E-011	4.798037E-012	0	0.000000E+000
1	88.92116611	4.798037E-012	1.984804E-011	1	0.000000E+000
1	88.92123383	1.984804E-011	4.798037E-012	0	0.000000E+000
1	88.92135616	4.798037E-012	1.984804E-011	1	0.000000E+000
1	88.92197592	1.984804E-011	4.798037E-012	0	0.000000E+000
1	88.92267491	4.798037E-012	1.984804E-011	1	0.000000E+000
1	88.92334313	1.984804E-011	4.798037E-012	0	0.000000E+000
1	88.92505034	4.798037E-012	1.984804E-011	1	0.000000E+000
1	88.92577874	1.984804E-011	4.798037E-012	0	0.000000E+000
1	88.92609767	4.798037E-012	1.984804E-011	1	0.000000E+000
1	88.92650322	1.984804E-011	4.798037E-012	0	0.000000E+000
1	88.92657722	4.798037E-012	1.984804E-011	1	0.000000E+000
1	88.92781177	1.984804E-011	4.798037E-012	0	0.000000E+000
1	88.92834938	4.798037E-012	1.984804E-011	1	0.000000E+000
1	88.93009045	1.984804E-011	4.798037E-012	0	0.000000E+000
1	88.93013514	4.798037E-012	1.984804E-011	1	0.000000E+000
1	88.93094834	1.984804E-011	4.798037E-012	0	0.000000E+000
1	88.93309689	4.798037E-012	1.984804E-011	1	0.000000E+000
1	88.93313991	1.984804E-011	4.798037E-012	0	0.000000E+000
1	88.93319258	4.798037E-012	1.984804E-011	1	0.000000E+000
1	88.93437857	1.984804E-011	4.798037E-012	0	0.000000E+000
1	88.93503391	4.798037E-012	1.984804E-011	1	0.000000E+000
1	88.93588802	1.984804E-011	4.798037E-012	0	0.000000E+000
1	88.93806896	4.798037E-012	1.984804E-011	1	0.000000E+000
1	88.93846165	1.984804E-011	4.798037E-012	0	0.000000E+000
1	88.93856422	4.798037E-012	1.984804E-011	1	0.000000E+000
1	88.93965240	1.984804E-011	4.798037E-012	0	0.000000E+000
1	88.93966683	4.798037E-012	1.984804E-011	1	0.000000E+000
1	88.93970613	1.984804E-011	4.798037E-012	0	0.000000E+000
1	88.94024895	4.798037E-012	1.984804E-011	1	0.000000E+000
1	88.94058418	1.984804E-011	4.798037E-012	0	0.000000E+000
1	88.94059473	4.798037E-012	1.984804E-011	1	0.000000E+000
1	88.94224751	1.984804E-011	4.798037E-012	0	0.000000E+000
1	88.94262196	4.798037E-012	1.984804E-011	1	0.000000E+000
1	88.94413912	1.984804E-011	4.798037E-012	0	0.000000E+000
1	88.94416635	4.798037E-012	1.984804E-011	1	0.000000E+000
1	88.94432127	1.984804E-011	4.798037E-012	0	0.000000E+000
1	88.94553853	4.798037E-012	1.984804E-011	1	0.000000E+000
1	88.94596299	1.984804E-011	4.798037E-012	0	0.000000E+000
1	88.94598620	4.798037E-012	1.984804E-011	1	0.000000E+000
1	88.94661690	1.984804E-011	4.798037E-012	0	0.000000E+000
1	88.94663599	4.798037E-012	1.984804E-011	1	0.000000E+000
1	88.94726097	1.984804E-011	4.798037E-012	0	0.000000E+000
1	88.94855056	4.798037E-012	1.984804E-011	1	0.000000E+000
1	88.95069789	1.984804E-011	4.798037E-012	0	0.000000E+000
1	88.95271796	4.798037E-012	1.984804E-011	1	0.000000E+000
1	88.95273545	1.984804E-011	4.798037E-012	0	0.000000E+000
1	88.95277423	4.798037E-012	1.984804E-011	1	0.000000E+000
1	88.95279046	1.984804E-011	4.798037E-012	0	0.000000E+000
1	88.95290226	4.798037E-012	1.984804E-011	1	0.000000E+000
1	88.95327748	1.984804E-011	4.798037E-012	0	0.000000E+000
1	88.95376900	4.798037E-012	1.984804E-011	1	0.000000E+000
1	88.95388281	1.984804E-011	4.798037E-012	0	0.000000E+000
1	88.95404011	4.798037E-012	1.984804E-011	1	0.000000E+000
1	88.95433169	1.984804E-011	4.798037E-012	0	0.000000E+000
1	88.95554655	4.798037E-012	1.984804E-011	1	0.000000E+000
1	88.95569477	1.984804E-011	4.798037E-012	0	0.000000E+000
1	88.95616433	4.798037E-012	1.984804E-011	1	0.000000E+000
1	88.95751486	1.984804E-011	4.798037E-012	0	0.000000E+000
1	88.95884447	4.798037E-012	1.984804E-011	1	0.000000E+000
1	88.95901297	1.984804E-011	4.798037E-012	0	0.000000E+000
1	88.95906810	4.798037E-012	1.984804E-011	1	0.000000E+000
1	88.95983116	1.984804E-011	4.798037E-012	0	0.000000E+000
1	88.95983836	4.798037E-012	1.984804E-011	1	0.000000E+000
1	88.96185929	1.984804E-011	4.798037E-012	0	0.000000E+000
1	88.96240272	4.798037E-012	1.984804E-011	1	0.000000E+000
1	88.96395033	1.984804E-011	4.798037E-012	0	0.000000E+000
1	88.96453923	4.798037E-012	1.984804E-011	1	0.000000E+000
1	88.96536813	1.984804E-011	4.798037E-012	0	0.000000E+000
1	88.96682713	4.798037E-012	1.984804E-011	1	0.000000E+000
1	88.96760649	1.984804E-011	4.798037E-012	0	0.000000E+000
1	88.96767095	4.798037E-012	1.984804E-011	1	0.000000E+000
1	88.96791426	1.984804E-011	4.798037E-012	0	0.000000E+000
1	88.96793169	4.798037E-012	1.984804E-011	1	0.000000E+000
1	88.96879607	1.984804E-011	4.798037E-012	0	0.000000E+000
1	88.96899694	4.798037E-012	1.984804E-011	1	0.000000E+000
1	88.96932067	1.984804E-011	4.798037E-012	0	0.000000E+000
1	88.96934115	4.798037E-012	1.984804E-011	1	0.000000E+000
1	88.96972006	1.984804E-011	4.798037E-012	0	0.000000E+000
1	88.96974964	4.798037E-012	1.984804E-011	1	0.000000E+000
1	88.97086884	1.984804E-011	4.798037E-012	0	0.000000E+000
1	88.97091102	4.798037E-012	1.984804E-011	1	0.000000E+000
1	88.97121443	1.984804E-011	4.798037E-012	0	0.000000E+000
1	88.97124661	4.798037E-012	1.984804E-011	1	0.000000E+000
1	88.97214484	1.984804E-011	4.798037E-012	0	0.000000E+000
1	88.97240572	4.798037E-012	1.984804E-011	1	0.000000E+000
1	88.97323107	1.984804E-011	4.798037E-012	0	0.000000E+000
1	88.97325649	4.798037E-012	1.984804E-011	1	0.000000E+000
1	88.97360126	1.984804E-011	4.798037E-012	0	0.000000E+000
1	88.97363517	4.798037E-012	1.984804E-011	1	0.000000E+000
1	88.97439063	1.984804E-011	4.798037E-012	0	0.000000E+000
1	88.97464364	4.798037E-012	1.984804E-011	1	0.000000E+000
1	88.97575204	1.984804E-011	4.798037E-012	0	0.000000E+000
1	88.97788432	4.798037E-012	1.984804E-011	1	0.000000E+000
1	88.97815807	1.984804E-011	4.798037E-012	0	0.000000E+000
1	88.97954357	4.798037E-012	1.984804E-011	1	0.000000E+000
1	88.98002062	1.984804E-011	4.798037E-012	0	0.000000E+000
1	88.98003320	4.798037E-012	1.984804E-011	1	0.000000E+000
1	88.98187334	1.984804E-011	4.798037E-012	0	0.000000E+000
1	88.98247884	4.798037E-012	1.984804E-011	1	0.000000E+000
1	88.98254965	1.984804E-011	4.798037E-012	0	0.000000E+000
1	88.98261138	4.798037E-012	1.984804E-011	1	0.000000E+000
1	88.98279626	1.984804E-011	4.798037E-012	0	0.000000E+000
1	88.98393150	4.798037E-012	1.984804E-011	1	0.000000E+000
1	88.98509603	1.984804E-011	4.798037E-012	0	0.000000E+000
1	88.98591261	4.798037E-012	1.984804E-011	1	0.000000E+000
1	88.98618916	1.984804E-011	4.798037E-012	0	0.000000E+000
1	88.98795366	4.798037E-012	1.984804E-011	1	0.000000E+000
1	88.98829718	1.984804E-011	4.798037E-012	0	0.000000E+000
1	88.98921542	4.798037E-012	1.984804E-011	1	0.000000E+000
1	88.99017384	1.984804E-011	4.798037E-012	0	0.000000E+000
1	88.99329149	4.798037E-012	1.984804E-011	1	0.000000E+000
1	88.99465229	1.984804E-011	4.798037E-012	0	0.000000E+000
1	88.99515251	4.798037E-012	1.984804E-011	1	0.000000E+000
1	88.99568148	1.984804E-011	4.798037E-012	0	0.000000E+000
1	88.99568839	4.798037E-012	1.984804E-011	1	0.000000E+000
1	88.99576332	1.984804E-011	4.798037E-012	0	0.000000E+000
1	88.99579727	4.798037E-012	1.984804E-011	1	0.000000E+000
1	88.99628697	1.984804E-011	4.798037E-012	0	0.000000E+000
1	88.99630121	4.798037E-012	1.984804E-011	1	0.000000E+000
1	88.99651286	1.984804E-011	4.798037E-012	0	0.000000E+000
1	88.99799826	4.798037E-012	1.984804E-011	1	0.000000E+000
1	88.99889051	1.984804E-011	4.798037E-012	0	0.000000E+000
1	88.99891890	4.798037E-012	1.984804E-011	1	0.000000E+000
1	88.99954120	1.984804E-011	4.798037E-012	0	0.000000E+000
1	88.99987309	4.798037E-012	1.984804E-011	1	0.000000E+000
1	89.00058815	1.984804E-011	4.798037E-012	0	0.000000E+000
1	89.00526119	4.798037E-012	1.984804E-011	1	0.000000E+000
1	89.00529833	1.984804E-011	4.798037E-012	0	0.000000E+000
1	89.00554344	4.798037E-012	1.984804E-011	1	0.000000E+000
1	89.00596949	1.984804E-011	4.798037E-012	0	0.000000E+000
1	89.00607958	4.798037E-012	1.984804E-011	1	0.000000E+000
1	89.00628325	1.984804E-011	4.798037E-012	0	0.000000E+000
1	89.00629237	4.798037E-012	1.984804E-011	1	0.000000E+000
1	89.00654953	1.984804E-011	4.798037E-012	0	0.000000E+000
1	89.00656044	4.798037E-012	1.984804E-011	1	0.000000E+000
1	89.00659187	1.984804E-011	4.798037E-012	0	0.000000E+000
1	89.00662152	4.798037E-012	1.984804E-011	1	0.000000E+000
1	89.00686825	1.984804E-011	4.798037E-012	0	0.000000E+000
1	89.00688228	4.798037E-012	1.984804E-011	1	0.000000E+000
1	89.00699543	1.984804E-011	4.798037E-012	0	0.000000E+000
1	89.00773836	4.798037E-012	1.984804E-011	1	0.000000E+000
1	89.00877375	1.984804E-011	4.798037E-012	0	0.000000E+000
1	89.00880058	4.798037E-012	1.984804E-011	1	0.000000E+000
1	89.00955145	1.984804E-011	4.798037E-012	0	0.000000E+000
1	89.00974440	4.798037E-012	1.984804E-011	1	0.000000E+000
1	89.00977285	1.984804E-011	4.798037E-012	0	0.000000E+000
1	89.01020206	4.798037E-012	1.984804E-011	1	0.000000E+000
1	89.01133381	1.984804E-011	4.798037E-012	0	0.000000E+000
1	89.01136187	4.798037E-012	1.984804E-011	1	0.000000E+000
1	89.01145806	1.984804E-011	4.798037E-012	0	0.000000E+000
1	89.01149003	4.798037E-012	1.984804E-011	1	0.000000E+000
1	89.01185222	1.984804E-011	4.798037E-012	0	0.000000E+000
1	89.01189235	4.798037E-012	1.984804E-011	1	0.000000E+000
1	89.01259142	1.984804E-011	4.798037E-012	0	0.000000E+000
1	89.01267835	4.798037E-012	1.984804E-011	1	0.000000E+000
1	89.01321693	1.984804E-011	4.798037E-012	0	0.000000E+000
1	89.01379286	4.798037E-012	1.984804E-011	1	0.000000E+000
1	89.01432741	1.984804E-011	4.798037E-012	0	0.000000E+000
1	89.01439599	4.798037E-012	1.984804E-011	1	0.000000E+000
1	89.01515202	1.984804E-011	4.798037E-012	0	0.000000E+000
1	89.01638467	4.798037E-012	1.984804E-011	1	0.000000E+000
1	89.01680785	1.984804E-011	4.798037E-012	0	0.000000E+000
1	89.01684717	4.798037E-012	1.984804E-011	1	0.000000E+000
1	89.01688572	1.984804E-011	4.798037E-012	0	0.000000E+000
1	89.01812371	4.798037E-012	1.984804E-011	1	0.000000E+000
1	89.01855578	1.984804E-011	4.798037E-012	0	0.000000E+000
1	89.02103808	4.798037E-012	1.984804E-011	1	0.000000E+000
1	89.02126489	1.984804E-011	4.798037E-012	0	0.000000E+000
1	89.02179636	4.798037E-012	1.984804E-011	1	0.000000E+000
1	89.02217667	1.984804E-011	4.798037E-012	0	0.000000E+000
1	89.02218884	4.798037E-012	1.984804E-011	1	0.000000E+000
1	89.02264102	1.984804E-011	4.798037E-012	0	0.000000E+000
1	89.02288510	4.798037E-012	1.984804E-011	1	0.000000E+000
1	89.02319900	1.984804E-011	4.798037E-012	0	0.000000E+000
1	89.02389850	4.798037E-012	1.984804E-011	1	0.000000E+000
1	89.02428455	1.984804E-011	4.798037E-012	0	0.000000E+000
1	89.02522169	4.798037E-012	1.984804E-011	1	0.000000E+000
1	89.02653231	1.984804E-011	4.798037E-012	0	0.000000E+000
1	89.02656266	4.798037E-012	1.984804E-011	1	0.000000E+000
1	89.02833140	1.984804E-011	4.798037E-012	0	0.000000E+000
1	89.02835180	4.798037E-012	1.984804E-011	1	0.000000E+000
1	89.02847408	1.984804E-011	4.798037E-012	0	0.000000E+000
1	89.02868716	4.798037E-012	1.984804E-011	1	0.000000E+000
1	89.02948022	1.984804E-011	4.798037E-012	0	0.000000E+000
1	89.02949921	4.798037E-012	1.984804E-011	1	0.000000E+000
1	89.02957523	1.984804E-011	4.798037E-012	0	0.000000E+000
1	89.02959682	4.798037E-012	1.984804E-011	1	0.000000E+000
1	89.02991465	1.984804E-011	4.798037E-012	0	0.000000E+000
1	89.03113361	4.798037E-012	1.984804E-011	1	0.000000E+000
1	89.03117544	1.984804E-011	4.798037E-012	0	0.000000E+000
1	89.03121192	4.798037E-012	1.984804E-011	1	0.000000E+000
1	89.03126387	1.984804E-011	4.798037E-012	0	0.000000E+000
1	89.03217419	4.798037E-012	1.984804E-011	1	0.000000E+000
1	89.03394550	1.984804E-011	4.798037E-012	0	0.000000E+000
1	89.03396072	4.798037E-012	1.984804E-011	1	0.000000E+000
1	89.03417620	1.984804E-011	4.798037E-012	0	0.000000E+000
1	89.03487004	4.798037E-012	1.984804E-011	1	0.000000E+000
1	89.03575868	1.984804E-011	4.798037E-012	0	0.000000E+000
1	89.03757218	4.798037E-012	1.984804E-011	1	0.000000E+000
1	89.03769118	1.984804E-011	4.798037E-012	0	0.000000E+000
1	89.03793902	4.798037E-012	1.984804E-011	1	0.000000E+000
1	89.03808781	1.984804E-011	4.798037E-012	0	0.000000E+000
1	89.03852320	4.798037E-012	1.984804E-011	1	0.000000E+000
1	89.03890859	1.984804E-011	4.798037E-012	0	0.000000E+000
1	89.03923234	4.798037E-012	1.984804E-011	1	0.000000E+000
1	89.03967373	1.984804E-011	4.798037E-012	0	0.000000E+000
1	89.04016943	4.798037E-012	1.984804E-011	1	0.000000E+000
1	89.04055154	1.984804E-011	4.798037E-012	0	0.000000E+000
1	89.04076159	4.798037E-012	1.984804E-011	1	0.000000E+000
1	89.04106836	1.984804E-011	4.798037E-012	0	0.000000E+000
1	89.04110015	4.798037E-012	1.984804E-011	1	0.000000E+000
1	89.04158403	1.984804E-011	4.798037E-012	0	0.000000E+000
1	89.04465243	4.798037E-012	1.984804E-011	1	0.000000E+000
1	89.04572543	1.984804E-011	4.798037E-012	0	0.000000E+000
1	89.04575102	4.798037E-012	1.984804E-011	1	0.000000E+000
1	89.04676438	1.984804E-011	4.798037E-012	0	0.000000E+000
1	89.04678492	4.798037E-012	1.984804E-011	1	0.000000E+000
1	89.04877955	1.984804E-011	4.798037E-012	0	0.000000E+000
1	89.04985787	4.798037E-012	1.984804E-011	1	0.000000E+000
1	89.04997672	1.984804E-011	4.798037E-012	0	0.000000E+000
1	89.05158878	4.798037E-012	1.984804E-011	1	0.000000E+000
1	89.05201561	1.984804E-011	4.798037E-012	0	0.000000E+000
1	89.05448961	4.798037E-012	1.984804E-011	1	0.000000E+000
1	89.05533240	1.984804E-011	4.798037E-012	0	0.000000E+000
1	89.05541333	4.798037E-012	1.984804E-011	1	0.000000E+000
1	89.05544800	1.984804E-011	4.798037E-012	0	0.000000E+000
1	89.05637157	4.798037E-012	1.984804E-011	1	0.000000E+000
1	89.05643446	1.984804E-011	4.798037E-012	0	0.000000E+000
1	89.05658975	4.798037E-012	1.984804E-011	1	0.000000E+000
1	89.05732006	1.984804E-011	4.798037E-012	0	0.000000E+000
1	89.05738715	4.798037E-012	1.984804E-011	1	0.000000E+000
1	89.05781428	1.984804E-011	4.798037E-012	0	0.000000E+000
1	89.05817599	4.798037E-012	1.984804E-011	1	0.000000E+000
1	89.05907976	1.984804E-011	4.798037E-012	0	0.000000E+000
1	89.05909185	4.798037E-012	1.984804E-011	1	0.000000E+000
1	89.05913413	1.984804E-011	4.798037E-012	0	0.000000E+000
1	89.06049532	4.798037E-012	1.984804E-011	1	0.000000E+000
1	89.06062680	1.984804E-011	4.798037E-012	0	0.000000E+000
1	89.06284277	4.798037E-012	1.984804E-011	1	0.000000E+000
1	89.06308041	1.984804E-011	4.798037E-012	0	0.000000E+000
1	89.06309737	4.798037E-012	1.984804E-011	1	0.000000E+000
1	89.06489461	1.984804E-011	4.798037E-012	0	0.000000E+000
1	89.06611259	4.798037E-012	1.984804E-011	1	0.000000E+000
1	89.06651181	1.984804E-011	4.798037E-012	0	0.000000E+000
1	89.06676858	4.798037E-012	1.984804E-011	1	0.000000E+000
1	89.06679502	1.984804E-011	4.798037E-012	0	0.000000E+000
1	89.06718623	4.798037E-012	1.984804E-011	1	0.000000E+000
1	89.06721065	1.984804E-011	4.798037E-012	0	0.000000E+000
1	89.06943786	4.798037E-012	1.984804E-011	1	0.000000E+000
1	89.07004251	1.984804E-011	4.798037E-012	0	0.000000E+000
1	89.07317085	4.798037E-012	1.984804E-011	1	0.000000E+000
1	89.07339618	1.984804E-011	4.798037E-012	0	0.000000E+000
1	89.07381897	4.798037E-012	1.984804E-011	1	0.000000E+000
1	89.07432777	1.984804E-011	4.798037E-012	0	0.000000E+000
1	89.07479898	4.798037E-012	1.984804E-011	1	0.000000E+000
1	89.07514543	1.984804E-011	4.798037E-012	0	0.000000E+000
1	89.07547353	4.798037E-012	1.984804E-011	1	0.000000E+000
1	89.07554743	1.984804E-011	4.798037E-012	0	0.000000E+000
1	89.07565369	4.798037E-012	1.984804E-011	1	0.000000E+000
1	89.07574155	1.984804E-011	4.798037E-012	0	0.000000E+000
1	89.07574895	4.798037E-012	1.984804E-011	1	0.000000E+000
1	89.07593872	1.984804E-011	4.798037E-012	0	0.000000E+000
1	89.07597330	4.798037E-012	1.984804E-011	1	0.000000E+000
1	89.07611336	1.984804E-011	4.798037E-012	0	0.000000E+000
1	89.07648771	4.798037E-012	1.984804E-011	1	0.000000E+000
1	89.07650408	1.984804E-011	4.798037E-012	0	0.000000E+000
1	89.07653330	4.798037E-012	1.984804E-011	1	0.000000E+000
1	89.07750646	1.984804E-011	4.798037E-012	0	0.000000E+000
1	89.07777535	4.798037E-012	1.984804E-011	1	0.000000E+000
1	89.07879639	1.984804E-011	4.798037E-012	0	0.000000E+000
1	89.07883042	4.798037E-012	1.984804E-011	1	0.000000E+000
1	89.07934531	1.984804E-011	4.798037E-012	0	0.000000E+000
1	89.07963710	4.798037E-012	1.984804E-011	1	0.000000E+000
1	89.07983918	1.984804E-011	4.798037E-012	0	0.000000E+000
1	89.07987807	4.798037E-012	1.984804E-011	1	0.000000E+000
1	89.07999931	1.984804E-011	4.798037E-012	0	0.000000E+000
1	89.08002091	4.798037E-012	1.984804E-011	1	0.000000E+000
1	89.08005323	1.984804E-011	4.798037E-012	0	0.000000E+000
1	89.08007850	4.798037E-012	1.984804E-011	1	0.000000E+000
1	89.08033274	1.984804E-011	4.798037E-012	0	0.000000E+000
1	89.08094206	4.798037E-012	1.984804E-011	1	0.000000E+000
1	89.08108749	1.984804E-011	4.798037E-012	0	0.000000E+000
1	89.08110797	4.798037E-012	1.984804E-011	1	0.000000E+000
1	89.08178990	1.984804E-011	4.798037E-012	0	0.000000E+000
1	89.08184488	4.798037E-012	1.984804E-011	1	0.000000E+000
1	89.08200512	1.984804E-011	4.798037E-012	0	0.000000E+000
1	89.08202654	4.798037E-012	1.984804E-011	1	0.000000E+000
1	89.08239444	1.984804E-011	4.798037E-012	0	0.000000E+000
1	89.08434153	4.798037E-012	1.984804E-011	1	0.000000E+000
1	89.08473956	1.984804E-011	4.798037E-012	0	0.000000E+000
1	89.08474790	4.798037E-012	1.984804E-011	1	0.000000E+000
1	89.08520372	1.984804E-011	4.798037E-012	0	0.000000E+000
1	89.08567041	4.798037E-012	1.984804E-011	1	0.000000E+000
1	89.08608528	1.984804E-011	4.798037E-012	0	0.000000E+000
1	89.08609426	4.798037E-012	1.984804E-011	1	0.000000E+000
1	89.08694407	1.984804E-011	4.798037E-012	0	0.000000E+000
1	89.08751416	4.798037E-012	1.984804E-011	1	0.000000E+000
1	89.08760121	1.984804E-011	4.798037E-012	0	0.000000E+000
1	89.08760463	4.798037E-012	1.984804E-011	1	0.000000E+000
1	89.08877625	1.984804E-011	4.798037E-012	0	0.000000E+000
1	89.08881527	4.798037E-012	1.984804E-011	1	0.000000E+000
1	89.08889229	1.984804E-011	4.798037E-012	0	0.000000E+000
1	89.08891376	4.798037E-012	1.984804E-011	1	0.000000E+000
1	89.08895210	1.984804E-011	4.798037E-012	0	0.000000E+000
1	89.08898385	4.798037E-012	1.984804E-011	1	0.000000E+000
1	89.08951811	1.984804E-011	4.798037E-012	0	0.000000E+000
1	89.08955656	4.798037E-012	1.984804E-011	1	0.000000E+000
1	89.09008940	1.984804E-011	4.798037E-012	0	0.000000E+000
1	89.09192699	4.798037E-012	1.984804E-011	1	0.000000E+000
1	89.09319179	1.984804E-011	4.798037E-012	0	0.000000E+000
1	89.09333516	4.798037E-012	1.984804E-011	1	0.000000E+000
1	89.09355898	1.984804E-011	4.798037E-012	0	0.000000E+000
1	89.09437611	4.798037E-012	1.984804E-011	1	0.000000E+000
1	89.09445716	1.984804E-011	4.798037E-012	0	0.000000E+000
1	89.09655093	4.798037E-012	1.984804E-011	1	0.000000E+000
1	89.09660757	1.984804E-011	4.798037E-012	0	0.000000E+000
1	89.09747933	4.798037E-012	1.984804E-011	1	0.000000E+000
1	89.09875643	1.984804E-011	4.798037E-012	0	0.000000E+000
1	89.09876493	4.798037E-012	1.984804E-011	1	0.000000E+000
1	89.09929263	1.984804E-011	4.798037E-012	0	0.000000E+000
1	89.09970889	4.798037E-012	1.984804E-011	1	0.000000E+000
1	89.09985947	1.984804E-011	4.798037E-012	0	0.000000E+000
1	89.10007259	4.798037E-012	1.984804E-011	1	0.000000E+000
1	89.10013014	1.984804E-011	4.798037E-012	0	0.000000E+000
1	89.10027582	4.798037E-012	1.984804E-011	1	0.000000E+000
1	89.10096542	1.984804E-011	4.798037E-012	0	0.000000E+000
1	89.10104252	4.798037E-012	1.984804E-011	1	0.000000E+000
1	89.10108097	1.984804E-011	4.798037E-012	0	0.000000E+000
1	89.10168451	4.798037E-012	1.984804E-011	1	0.000000E+000
1	89.10236206	1.984804E-011	4.798037E-012	0	0.000000E+000
1	89.10239853	4.798037E-012	1.984804E-011	1	0.000000E+000
1	89.10261726	1.984804E-011	4.798037E-012	0	0.000000E+000
1	89.10264164	4.798037E-012	1.984804E-011	1	0.000000E+000
1	89.10819463	1.984804E-011	4.798037E-012	0	0.000000E+000
1	89.10897236	4.798037E-012	1.984804E-011	1	0.000000E+000
1	89.10906117	1.984804E-011	4.798037E-012	0	0.000000E+000
1	89.11004753	4.798037E-012	1.984804E-011	1	0.000000E+000
1	89.11110712	1.984804E-011	4.798037E-012	0	0.000000E+000
1	89.11302035	4.798037E-012	1.984804E-011	1	0.000000E+000
1	89.11406117	1.984804E-011	4.798037E-012	0	0.000000E+000
1	89.11407668	4.798037E-012	1.984804E-011	1	0.000000E+000
1	89.11479353	1.984804E-011	4.798037E-012	0	0.000000E+000
1	89.11481515	4.798037E-012	1.984804E-011	1	0.000000E+000
1	89.11544022	1.984804E-011	4.798037E-012	0	0.000000E+000
1	89.11638243	4.798037E-012	1.984804E-011	1	0.000000E+000
1	89.11672523	1.984804E-011	4.798037E-012	0	0.000000E+000
1	89.11678589	4.798037E-012	1.984804E-011	1	0.000000E+000
1	89.11770544	1.984804E-011	4.798037E-012	0	0.000000E+000
1	89.11772574	4.798037E-012	1.984804E-011	1	0.000000E+000
1	89.11917149	1.984804E-011	4.798037E-012	0	0.000000E+000
1	89.12091254	4.798037E-012	1.984804E-011	1	0.000000E+000
1	89.12092452	1.984804E-011	4.798037E-012	0	0.000000E+000
1	89.12128614	4.798037E-012	1.984804E-011	1	0.000000E+000
1	89.12207667	1.984804E-011	4.798037E-012	0	0.000000E+000
1	89.12214124	4.798037E-012	1.984804E-011	1	0.000000E+000
1	89.12238416	1.984804E-011	4.798037E-012	0	0.000000E+000
1	89.12243336	4.798037E-012	1.984804E-011	1	0.000000E+000
1	89.12257661	1.984804E-011	4.798037E-012	0	0.000000E+000
1	89.12261387	4.798037E-012	1.984804E-011	1	0.000000E+000
1	89.12313278	1.984804E-011	4.798037E-012	0	0.000000E+000
1	89.12352855	4.798037E-012	1.984804E-011	1	0.000000E+000
1	89.12358149	1.984804E-011	4.798037E-012	0	0.000000E+000
1	89.12382550	4.798037E-012	1.984804E-011	1	0.000000E+000
1	89.12468852	1.984804E-011	4.798037E-012	0	0.000000E+000
1	89.12599187	4.798037E-012	1.984804E-011	1	0.000000E+000
1	89.12675113	1.984804E-011	4.798037E-012	0	0.000000E+000
1	89.12677134	4.798037E-012	1.984804E-011	1	0.000000E+000
1	89.12777341	1.984804E-011	4.798037E-012	0	0.000000E+000
1	89.12823319	4.798037E-012	1.984804E-011	1	0.000000E+000
1	89.12888931	1.984804E-011	4.798037E-012	0	0.000000E+000
1	89.12898214	4.798037E-012	1.984804E-011	1	0.000000E+000
1	89.12918600	1.984804E-011	4.798037E-012	0	0.000000E+000
1	89.12966096	4.798037E-012	1.984804E-011	1	0.000000E+000
1	89.12978453	1.984804E-011	4.798037E-012	0	0.000000E+000
1	89.13012150	4.798037E-012	1.984804E-011	1	0.000000E+000
1	89.13087690	1.984804E-011	4.798037E-012	0	0.000000E+000
1	89.13090167	4.798037E-012	1.984804E-011	1	0.000000E+000
1	89.13101976	1.984804E-011	4.798037E-012	0	0.000000E+000
1	89.13104371	4.798037E-012	1.984804E-011	1	0.000000E+000
1	89.13155300	1.984804E-011	4.798037E-012	0	0.000000E+000
1	89.13182762	4.798037E-012	1.984804E-011	1	0.000000E+000
1	89.13217864	1.984804E-011	4.798037E-012	0	0.000000E+000
1	89.13330693	4.798037E-012	1.984804E-011	1	0.000000E+000
1	89.13336657	1.984804E-011	4.798037E-012	0	0.000000E+000
1	89.13343161	4.798037E-012	1.984804E-011	1	0.000000E+000
1	89.13389915	1.984804E-011	4.798037E-012	0	0.000000E+000
1	89.13412621	4.798037E-012	1.984804E-011	1	0.000000E+000
1	89.13458069	1.984804E-011	4.798037E-012	0	0.000000E+000
1	89.13466814	4.798037E-012	1.984804E-011	1	0.000000E+000
1	89.13473951	1.984804E-011	4.798037E-012	0	0.000000E+000
1	89.13511686	4.798037E-012	1.984804E-011	1	0.000000E+000
1	89.13523805	1.984804E-011	4.798037E-012	0	0.000000E+000
1	89.13540985	4.798037E-012	1.984804E-011	1	0.000000E+000
1	89.13601907	1.984804E-011	4.798037E-012	0	0.000000E+000
1	89.13603305	4.798037E-012	1.984804E-011	1	0.000000E+000
1	89.13763099	1.984804E-011	4.798037E-012	0	0.000000E+000
1	89.13792690	4.798037E-012	1.984804E-011	1	0.000000E+000
1	89.13807295	1.984804E-011	4.798037E-012	0	0.000000E+000
1	89.13812768	4.798037E-012	1.984804E-011	1	0.000000E+000
1	89.13903364	1.984804E-011	4.798037E-012	0	0.000000E+000
1	89.13903921	4.798037E-012	1.984804E-011	1	0.000000E+000
1	89.13909262	1.984804E-011	4.798037E-012	0	0.000000E+000
1	89.13910486	4.798037E-012	1.984804E-011	1	0.000000E+000
1	89.13965541	1.984804E-011	4.798037E-012	0	0.000000E+000
1	89.14074879	4.798037E-012	1.984804E-011	1	0.000000E+000
1	89.14093161	1.984804E-011	4.798037E-012	0	0.000000E+000
1	89.14259620	4.798037E-012	1.984804E-011	1	0.000000E+000
1	89.14288921	1.984804E-011	4.798037E-012	0	0.000000E+000
1	89.14325176	4.798037E-012	1.984804E-011	1	0.000000E+000
1	89.14387349	1.984804E-011	4.798037E-012	0	0.000000E+000
1	89.14389358	4.798037E-012	1.984804E-011	1	0.000000E+000
1	89.14392240	1.984804E-011	4.798037E-012	0	0.000000E+000
1	89.14566723	4.798037E-012	1.984804E-011	1	0.000000E+000
1	89.14650051	1.984804E-011	4.798037E-012	0	0.000000E+000
1	89.14695924	4.798037E-012	1.984804E-011	1	0.000000E+000
1	89.14739509	1.984804E-011	4.798037E-012	0	0.000000E+000
1	89.14744738	4.798037E-012	1.984804E-011	1	0.000000E+000
1	89.14781249	1.984804E-011	4.798037E-012	0	0.000000E+000
1	89.14798119	4.798037E-012	1.984804E-011	1	0.000000E+000
1	89.14885121	1.984804E-011	4.798037E-012	0	0.000000E+000
1	89.14933247	4.798037E-012	1.984804E-011	1	0.000000E+000
1	89.15029781	1.984804E-011	4.798037E-012	0	0.000000E+000
1	89.15032663	4.798037E-012	1.984804E-011	1	0.000000E+000
1	89.15044979	1.984804E-011	4.798037E-012	0	0.000000E+000
1	89.15079720	4.798037E-012	1.984804E-011	1	0.000000E+000
1	89.15197702	1.984804E-011	4.798037E-012	0	0.000000E+000
1	89.15199297	4.798037E-012	1.984804E-011	1	0.000000E+000
1	89.15527285	1.984804E-011	4.798037E-012	0	0.000000E+000
1	89.15772871	4.798037E-012	1.984804E-011	1	0.000000E+000
1	89.15896787	1.984804E-011	4.798037E-012	0	0.000000E+000
1	89.15900741	4.798037E-012	1.984804E-011	1	0.000000E+000
1	89.16210719	1.984804E-011	4.798037E-012	0	0.000000E+000
1	89.16252236	4.798037E-012	1.984804E-011	1	0.000000E+000
1	89.16328323	1.984804E-011	4.798037E-012	0	0.000000E+000
1	89.16329285	4.798037E-012	1.984804E-011	1	0.000000E+000
1	89.16420710	1.984804E-011	4.798037E-012	0	0.000000E+000
1	89.16704850	4.798037E-012	1.984804E-011	1	0.000000E+000
1	89.16710621	1.984804E-011	4.798037E-012	0	0.000000E+000
1	89.16849485	4.798037E-012	1.984804E-011	1	0.000000E+000
1	89.16855475	1.984804E-011	4.798037E-012	0	0.000000E+000
1	89.16899755	4.798037E-012	1.984804E-011	1	0.000000E+000
1	89.16933257	1.984804E-011	4.798037E-012	0	0.000000E+000
1	89.16954836	4.798037E-012	1.984804E-011	1	0.000000E+000
1	89.16963022	1.984804E-011	4.798037E-012	0	0.000000E+000
1	89.16965113	4.798037E-012	1.984804E-011	1	0.000000E+000
1	89.17090876	1.984804E-011	4.798037E-012	0	0.000000E+000
1	89.17092835	4.798037E-012	1.984804E-011	1	0.000000E+000
1	89.17112196	1.984804E-011	4.798037E-012	0	0.000000E+000
1	89.17226227	4.798037E-012	1.984804E-011	1	0.000000E+000
1	89.17228947	1.984804E-011	4.798037E-012	0	0.000000E+000
1	89.17339439	4.798037E-012	1.984804E-011	1	0.000000E+000
1	89.17358288	1.984804E-011	4.798037E-012	0	0.000000E+000
1	89.17383416	4.798037E-012	1.984804E-011	1	0.000000E+000
1	89.17397488	1.984804E-011	4.798037E-012	0	0.000000E+000
1	89.17450537	4.798037E-012	1.984804E-011	1	0.000000E+000
1	89.17523094	1.984804E-011	4.798037E-012	0	0.000000E+000
1	89.17626886	4.798037E-012	1.984804E-011	1	0.000000E+000
1	89.17756606	1.984804E-011	4.798037E-012	0	0.000000E+000
1	89.17794653	4.798037E-012	1.984804E-011	1	0.000000E+000
1	89.17829927	1.984804E-011	4.798037E-012	0	0.000000E+000
1	89.17832163	4.798037E-012	1.984804E-011	1	0.000000E+000
1	89.17845302	1.984804E-011	4.798037E-012	0	0.000000E+000
1	89.17962973	4.798037E-012	1.984804E-011	1	0.000000E+000
1	89.17966480	1.984804E-011	4.798037E-012	0	0.000000E+000
1	89.17967470	4.798037E-012	1.984804E-011	1	0.000000E+000
1	89.17997921	1.984804E-011	4.798037E-012	0	0.000000E+000
1	89.18031436	4.798037E-012	1.984804E-011	1	0.000000E+000
1	89.18070124	1.984804E-011	4.798037E-012	0	0.000000E+000
1	89.18190205	4.798037E-012	1.984804E-011	1	0.000000E+000
1	89.18197630	1.984804E-011	4.798037E-012	0	0.000000E+000
1	89.18208606	4.798037E-012	1.984804E-011	1	0.000000E+000
1	89.18357993	1.984804E-011	4.798037E-012	0	0.000000E+000
1	89.18556529	4.798037E-012	1.984804E-011	1	0.000000E+000
1	89.18600940	1.984804E-011	4.798037E-012	0	0.000000E+000
1	89.18619384	4.798037E-012	1.984804E-011	1	0.000000E+000
1	89.18658576	1.984804E-011	4.798037E-012	0	0.000000E+000
1	89.18659526	4.798037E-012	1.984804E-011	1	0.000000E+000
1	89.18669377	1.984804E-011	4.798037E-012	0	0.000000E+000
1	89.18716345	4.798037E-012	1.984804E-011	1	0.000000E+000
1	89.18733799	1.984804E-011	4.798037E-012	0	0.000000E+000
1	89.18808132	4.798037E-012	1.984804E-011	1	0.000000E+000
1	89.18931851	1.984804E-011	4.798037E-012	0	0.000000E+000
1	89.18933040	4.798037E-012	1.984804E-011	1	0.000000E+000
1	89.19044438	1.984804E-011	4.798037E-012	0	0.000000E+000
1	89.19056528	4.798037E-012	1.984804E-011	1	0.000000E+000
1	89.19071517	1.984804E-011	4.798037E-012	0	0.000000E+000
1	89.19073769	4.798037E-012	1.984804E-011	1	0.000000E+000
1	89.19092047	1.984804E-011	4.798037E-012	0	0.000000E+000
1	89.19098403	4.798037E-012	1.984804E-011	1	0.000000E+000
1	89.19162961	1.984804E-011	4.798037E-012	0	0.000000E+000
1	89.19262052	4.798037E-012	1.984804E-011	1	0.000000E+000
1	89.19264341	1.984804E-011	4.798037E-012	0	0.000000E+000
1	89.19265925	4.798037E-012	1.984804E-011	1	0.000000E+000
1	89.19328128	1.984804E-011	4.798037E-012	0	0.000000E+000
1	89.19410218	4.798037E-012	1.984804E-011	1	0.000000E+000
1	89.19461898	1.984804E-011	4.798037E-012	0	0.000000E+000
1	89.19561584	4.798037E-012	1.984804E-011	1	0.000000E+000
1	89.19737010	1.984804E-011	4.798037E-012	0	0.000000E+000
1	89.19739112	4.798037E-012	1.984804E-011	1	0.000000E+000
1	89.19768126	1.984804E-011	4.798037E-012	0	0.000000E+000
1	89.19772535	4.798037E-012	1.984804E-011	1	0.000000E+000
1	89.19778660	1.984804E-011	4.798037E-012	0	0.000000E+000
1	89.19781219	4.798037E-012	1.984804E-011	1	0.000000E+000
1	89.19783772	1.984804E-011	4.798037E-012	0	0.000000E+000
1	89.19792294	4.798037E-012	1.984804E-011	1	0.000000E+000
1	89.19874362	1.984804E-011	4.798037E-012	0	0.000000E+000
1	89.19875002	4.798037E-012	1.984804E-011	1	0.000000E+000
1	89.19923706	1.984804E-011	4.798037E-012	0	0.000000E+000
1	89.19958989	4.798037E-012	1.984804E-011	1	0.000000E+000
1	89.20085430	1.984804E-011	4.798037E-012	0	0.000000E+000
1	89.20088837	4.798037E-012	1.984804E-011	1	0.000000E+000
1	89.20454428	1.984804E-011	4.798037E-012	0	0.000000E+000
1	89.20484329	4.798037E-012	1.984804E-011	1	0.000000E+000
1	89.20507239	1.984804E-011	4.798037E-012	0	0.000000E+000
1	89.20508209	4.798037E-012	1.984804E-011	1	0.000000E+000
1	89.20518735	1.984804E-011	4.798037E-012	0	0.000000E+000
1	89.20523331	4.798037E-012	1.984804E-011	1	0.000000E+000
1	89.20526300	1.984804E-011	4.798037E-012	0	0.000000E+000
1	89.20632689	4.798037E-012	1.984804E-011	1	0.000000E+000
1	89.20793954	1.984804E-011	4.798037E-012	0	0.000000E+000
1	89.20795208	4.798037E-012	1.984804E-011	1	0.000000E+000
1	89.20906801	1.984804E-011	4.798037E-012	0	0.000000E+000
1	89.20908278	4.798037E-012	1.984804E-011	1	0.000000E+000
1	89.20927311	1.984804E-011	4.798037E-012	0	0.000000E+000
1	89.20992001	4.798037E-012	1.984804E-011	1	0.000000E+000
1	89.21143920	1.984804E-011	4.798037E-012	0	0.000000E+000
1	89.21203084	4.798037E-012	1.984804E-011	1	0.000000E+000
1	89.21211400	1.984804E-011	4.798037E-012	0	0.000000E+000
1	89.21214409	4.798037E-012	1.984804E-011	1	0.000000E+000
1	89.21314445	1.984804E-011	4.798037E-012	0	0.000000E+000
1	89.21315411	4.798037E-012	1.984804E-011	1	0.000000E+000
1	89.21406918	1.984804E-011	4.798037E-012	0	0.000000E+000
1	89.21409962	4.798037E-012	1.984804E-011	1	0.000000E+000
1	89.21419530	1.984804E-011	4.798037E-012	0	0.000000E+000
1	98.86297365	4.940172E-012	1.999017E-011	1	0.000000E+000
1	98.86379507	1.999017E-011	4.940172E-012	0	0.000000E+000
1	98.86442149	4.940172E-012	1.999017E-011	1	0.000000E+000
1	98.86464567	1.999017E-011	4.940172E-012	0	0.000000E+000
1	98.86476852	4.940172E-012	1.999017E-011	1	0.000000E+000
1	98.86583929	1.999017E-011	4.940172E-012	0	0.000000E+000
1	98.86590603	4.940172E-012	1.999017E-011	1	0.000000E+000
1	98.86605355	1.999017E-011	4.940172E-012	0	0.000000E+000
1	98.86607865	4.940172E-012	1.999017E-011	1	0.000000E+000
1	98.86746005	1.999017E-011	4.940172E-012	0	0.000000E+000
1	98.86753074	4.940172E-012	1.999017E-011	1	0.000000E+000
1	98.86856915	1.999017E-011	4.940172E-012	0	0.000000E+000
1	98.86859997	4.940172E-012	1.999017E-011	1	0.000000E+000
1	98.86895074	1.999017E-011	4.940172E-012	0	0.000000E+000
1	98.86982856	4.940172E-012	1.999017E-011	1	0.000000E+000
1	98.87151786	1.999017E-011	4.940172E-012	0	0.000000E+000
1	98.87153097	4.940172E-012	1.999017E-011	1	0.000000E+000
1	98.87159756	1.999017E-011	4.940172E-012	0	0.000000E+000
1	98.87317828	4.940172E-012	1.999017E-011	1	0.000000E+000
1	98.87490852	1.999017E-011	4.940172E-012	0	0.000000E+000
1	98.87498130	4.940172E-012	1.999017E-011	1	0.000000E+000
1	98.87517328	1.999017E-011	4.940172E-012	0	0.000000E+000
1	98.87555533	4.940172E-012	1.999017E-011	1	0.000000E+000
1	98.87573755	1.999017E-011	4.940172E-012	0	0.000000E+000
1	98.87577351	4.940172E-012	1.999017E-011	1	0.000000E+000
1	98.87687802	1.999017E-011	4.940172E-012	0	0.000000E+000
1	98.87819086	4.940172E-012	1.999017E-011	1	0.000000E+000
1	98.87844168	1.999017E-011	4.940172E-012	0	0.000000E+000
1	98.87849408	4.940172E-012	1.999017E-011	1	0.000000E+000
1	98.87861512	1.999017E-011	4.940172E-012	0	0.000000E+000
1	98.88063035	4.940172E-012	1.999017E-011	1	0.000000E+000
1	98.88094792	1.999017E-011	4.940172E-012	0	0.000000E+000
1	98.88285126	4.940172E-012	1.999017E-011	1	0.000000E+000
1	98.88310851	1.999017E-011	4.940172E-012	0	0.000000E+000
1	98.88355529	4.940172E-012	1.999017E-011	1	0.000000E+000
1	98.88384702	1.999017E-011	4.940172E-012	0	0.000000E+000
1	98.88565463	4.940172E-012	1.999017E-011	1	0.000000E+000
1	98.88570181	1.999017E-011	4.940172E-012	0	0.000000E+000
1	98.88763007	4.940172E-012	1.999017E-011	1	0.000000E+000
1	98.88777172	1.999017E-011	4.940172E-012	0	0.000000E+000
1	98.88778107	4.940172E-012	1.999017E-011	1	0.000000E+000
1	98.88802990	1.999017E-011	4.940172E-012	0	0.000000E+000
1	98.88848858	4.940172E-012	1.999017E-011	1	0.000000E+000
1	98.88894436	1.999017E-011	4.940172E-012	0	0.000000E+000
1	98.88897826	4.940172E-012	1.999017E-011	1	0.000000E+000
1	98.88945843	1.999017E-011	4.940172E-012	0	0.000000E+000
1	98.89248740	4.940172E-012	1.999017E-011	1	0.000000E+000
1	98.89366290	1.999017E-011	4.940172E-012	0	0.000000E+000
1	98.89369278	4.940172E-012	1.999017E-011	1	0.000000E+000
1	98.89459963	1.999017E-011	4.940172E-012	0	0.000000E+000
1	98.89502156	4.940172E-012	1.999017E-011	1	0.000000E+000
1	98.89651951	1.999017E-011	4.940172E-012	0	0.000000E+000
1	98.89802608	4.940172E-012	1.999017E-011	1	0.000000E+000
1	98.89955886	1.999017E-011	4.940172E-012	0	0.000000E+000
1	98.90037351	4.940172E-012	1.999017E-011	1	0.000000E+000
1	98.90052988	1.999017E-011	4.940172E-012	0	0.000000E+000
1	98.90055697	4.940172E-012	1.999017E-011	1	0.000000E+000
1	98.90178758	1.999017E-011	4.940172E-012	0	0.000000E+000
1	98.90181904	4.940172E-012	1.999017E-011	1	0.000000E+000
1	98.90186736	1.999017E-011	4.940172E-012	0	0.000000E+000
1	98.90187880	4.940172E-012	1.999017E-011	1	0.000000E+000
1	98.90604421	1.999017E-011	4.940172E-012	0	0.000000E+000
1	98.90831620	4.940172E-012	1.999017E-011	1	0.000000E+000
1	98.90860570	1.999017E-011	4.940172E-012	0	0.000000E+000
1	98.90976673	4.940172E-012	1.999017E-011	1	0.000000E+000
1	98.90982803	1.999017E-011	4.940172E-012	0	0.000000E+000
1	98.90986657	4.940172E-012	1.999017E-011	1	0.000000E+000
1	98.91024347	1.999017E-011	4.940172E-012	0	0.000000E+000
1	98.91028307	4.940172E-012	1.999017E-011	1	0.000000E+000
1	98.91139464	1.999017E-011	4.940172E-012	0	0.000000E+000
1	98.91271092	4.940172E-012	1.999017E-011	1	0.000000E+000
1	98.91372922	1.999017E-011	4.940172E-012	0	0.000000E+000
1	98.91387276	4.940172E-012	1.999017E-011	1	0.000000E+000
1	98.91394646	1.999017E-011	4.940172E-012	0	0.000000E+000
1	98.91396427	4.940172E-012	1.999017E-011	1	0.000000E+000
1	98.91430605	1.999017E-011	4.940172E-012	0	0.000000E+000
1	98.91516347	4.940172E-012	1.999017E-011	1	0.000000E+000
1	98.91536150	1.999017E-011	4.940172E-012	0	0.000000E+000
1	98.91538968	4.940172E-012	1.999017E-011	1	0.000000E+000
1	98.91552259	1.999017E-011	4.940172E-012	0	0.000000E+000
1	98.91607809	4.940172E-012	1.999017E-011	1	0.000000E+000
1	98.91625079	1.999017E-011	4.940172E-012	0	0.000000E+000
1	98.91727870	4.940172E-012	1.999017E-011	1	0.000000E+000
1	98.91924781	1.999017E-011	4.940172E-012	0	0.000000E+000
1	98.91927978	4.940172E-012	1.999017E-011	1	0.000000E+000
1	98.91966318	1.999017E-011	4.940172E-012	0	0.000000E+000
1	98.92000689	4.940172E-012	1.999017E-011	1	0.000000E+000
1	98.92039674	1.999017E-011	4.940172E-012	0	0.000000E+000
1	98.92041933	4.940172E-012	1.999017E-011	1	0.000000E+000
1	98.92085362	1.999017E-011	4.940172E-012	0	0.000000E+000
1	98.92099018	4.940172E-012	1.999017E-011	1	0.000000E+000
1	98.92221275	1.999017E-011	4.940172E-012	0	0.000000E+000
1	98.92222687	4.940172E-012	1.999017E-011	1	0.000000E+000
1	98.92245094	1.999017E-011	4.940172E-012	0	0.000000E+000
1	98.92260067	4.940172E-012	1.999017E-011	1	0.000000E+000
1	98.92264443	1.999017E-011	4.940172E-012	0	0.000000E+000
1	98.92386475	4.940172E-012	1.999017E-011	1	0.000000E+000
1	98.92421916	1.999017E-011	4.940172E-012	0	0.000000E+000
1	98.92556199	4.940172E-012	1.999017E-011	1	0.000000E+000
1	98.92661485	1.999017E-011	4.940172E-012	0	0.000000E+000
1	98.92675626	4.940172E-012	1.999017E-011	1	0.000000E+000
1	98.92725526	1.999017E-011	4.940172E-012	0	0.000000E+000
1	98.92745861	4.940172E-012	1.999017E-011	1	0.000000E+000
1	98.92774718	1.999017E-011	4.940172E-012	0	0.000000E+000
1	98.92873696	4.940172E-012	1.999017E-011	1	0.000000E+000
1	98.92882473	1.999017E-011	4.940172E-012	0	0.000000E+000
1	98.92927494	4.940172E-012	1.999017E-011	1	0.000000E+000
1	98.92944195	1.999017E-011	4.940172E-012	0	0.000000E+000
1	98.93112950	4.940172E-012	1.999017E-011	1	0.000000E+000
1	98.93148710	1.999017E-011	4.940172E-012	0	0.000000E+000
1	98.93153853	4.940172E-012	1.999017E-011	1	0.000000E+000
1	98.93165514	1.999017E-011	4.940172E-012	0	0.000000E+000
1	98.93174419	4.940172E-012	1.999017E-011	1	0.000000E+000
1	98.93186297	1.999017E-011	4.940172E-012	0	0.000000E+000
1	98.93209192	4.940172E-012	1.999017E-011	1	0.000000E+000
1	98.93282032	1.999017E-011	4.940172E-012	0	0.000000E+000
1	98.93320961	4.940172E-012	1.999017E-011	1	0.000000E+000
1	98.93464141	1.999017E-011	4.940172E-012	0	0.000000E+000
1	98.93522303	4.940172E-012	1.999017E-011	1	0.000000E+000
1	98.93544346	1.999017E-011	4.940172E-012	0	0.000000E+000
1	98.93551580	4.940172E-012	1.999017E-011	1	0.000000E+000
1	98.93594971	1.999017E-011	4.940172E-012	0	0.000000E+000
1	98.93773561	4.940172E-012	1.999017E-011	1	0.000000E+000
1	98.93795466	1.999017E-011	4.940172E-012	0	0.000000E+000
1	98.93798012	4.940172E-012	1.999017E-011	1	0.000000E+000
1	98.93802524	1.999017E-011	4.940172E-012	0	0.000000E+000
1	98.93804195	4.940172E-012	1.999017E-011	1	0.000000E+000
1	98.93935485	1.999017E-011	4.940172E-012	0	0.000000E+000
1	98.93936451	4.940172E-012	1.999017E-011	1	0.000000E+000
1	98.93970301	1.999017E-011	4.940172E-012	0	0.000000E+000
1	98.93986544	4.940172E-012	1.999017E-011	1	0.000000E+000
1	98.94048266	1.999017E-011	4.940172E-012	0	0.000000E+000
1	98.94050373	4.940172E-012	1.999017E-011	1	0.000000E+000
1	98.94066685	1.999017E-011	4.940172E-012	0	0.000000E+000
1	98.94171358	4.940172E-012	1.999017E-011	1	0.000000E+000
1	98.94176484	1.999017E-011	4.940172E-012	0	0.000000E+000
1	98.94182013	4.940172E-012	1.999017E-011	1	0.000000E+000
1	98.94404046	1.999017E-011	4.940172E-012	0	0.000000E+000
1	98.94413392	4.940172E-012	1.999017E-011	1	0.000000E+000
1	98.94511707	1.999017E-011	4.940172E-012	0	0.000000E+000
1	98.94515676	4.940172E-012	1.999017E-011	1	0.000000E+000
1	98.94558890	1.999017E-011	4.940172E-012	0	0.000000E+000
1	98.94560463	4.940172E-012	1.999017E-011	1	0.000000E+000
1	98.94610303	1.999017E-011	4.940172E-012	0	0.000000E+000
1	98.94853568	4.940172E-012	1.999017E-011	1	0.000000E+000
1	98.94859059	1.999017E-011	4.940172E-012	0	0.000000E+000
1	98.94861345	4.940172E-012	1.999017E-011	1	0.000000E+000
1	98.94886866	1.999017E-011	4.940172E-012	0	0.000000E+000
1	98.95098350	4.940172E-012	1.999017E-011	1	0.000000E+000
1	98.95117590	1.999017E-011	4.940172E-012	0	0.000000E+000
1	98.95257958	4.940172E-012	1.999017E-011	1	0.000000E+000
1	98.95267853	1.999017E-011	4.940172E-012	0	0.000000E+000
1	98.95269682	4.940172E-012	1.999017E-011	1	0.000000E+000
1	98.95301852	1.999017E-011	4.940172E-012	0	0.000000E+000
1	103.47575771	4.598962E-012	1.964896E-011	1	0.000000E+000
1	103.47606686	1.964896E-011	4.598962E-012	0	0.000000E+000
1	103.47642698	4.598962E-012	1.964896E-011	1	0.000000E+000
1	103.47651844	1.964896E-011	4.598962E-012	0	0.000000E+000
1	103.47736539	4.598962E-012	1.964896E-011	1	0.000000E+000
1	103.47819162	1.964896E-011	4.598962E-012	0	0.000000E+000
1	103.47840168	4.598962E-012	1.964896E-011	1	0.000000E+000
1	103.47931234	1.964896E-011	4.598962E-012	0	0.000000E+000
1	103.48071462	4.598962E-012	1.964896E-011	1	0.000000E+000
1	103.48083448	1.964896E-011	4.598962E-012	0	0.000000E+000
1	103.48136040	4.598962E-012	1.964896E-011	1	0.000000E+000
1	103.48358307	1.964896E-011	4.598962E-012	0	0.000000E+000
1	103.48550483	4.598962E-012	1.964896E-011	1	0.000000E+000
1	103.48560348	1.964896E-011	4.598962E-012	0	0.000000E+000
1	103.48561086	4.598962E-012	1.964896E-011	1	0.000000E+000
1	103.48607964	1.964896E-011	4.598962E-012	0	0.000000E+000
1	103.48610472	4.598962E-012	1.964896E-011	1	0.000000E+000
1	103.48646948	1.964896E-011	4.598962E-012	0	0.000000E+000
1	114.85188095	5.053933E-012	2.010393E-011	1	0.000000E+000
1	114.85221952	2.010393E-011	5.053933E-012	0	0.000000E+000
1	114.85663887	5.053933E-012	2.010393E-011	1	0.000000E+000
1	114.85745705	2.010393E-011	5.053933E-012	0	0.000000E+000
1	114.85840734	5.053933E-012	2.010393E-011	1	0.000000E+000
1	114.85842660	2.010393E-011	5.053933E-012	0	0.000000E+000
1	114.85876994	5.053933E-012	2.010393E-011	1	0.000000E+000
1	114.85909207	2.010393E-011	5.053933E-012	0	0.000000E+000
1	114.86119943	5.053933E-012	2.010393E-011	1	0.000000E+000
1	114.86162079	2.010393E-011	5.053933E-012	0	0.000000E+000
1	114.86163287	5.053933E-012	2.010393E-011	1	0.000000E+000
1	114.86218350	2.010393E-011	5.053933E-012	0	0.000000E+000
1	114.86221715	5.053933E-012	2.010393E-011	1	0.000000E+000
1	114.86234874	2.010393E-011	5.053933E-012	0	0.000000E+000
1	114.86236507	5.053933E-012	2.010393E-011	1	0.000000E+000
1	114.86249717	2.010393E-011	5.053933E-012	0	0.000000E+000
1	114.86282231	5.053933E-012	2.010393E-011	1	0.000000E+000
1	114.86292193	2.010393E-011	5.053933E-012	0	0.000000E+000
1	114.86343806	5.053933E-012	2.010393E-011	1	0.000000E+000
1	114.86368450	2.010393E-011	5.053933E-012	0	0.000000E+000
1	114.86370772	5.053933E-012	2.010393E-011	1	0.000000E+000
1	114.86411875	2.010393E-011	5.053933E-012	0	0.000000E+000
1	114.86414219	5.053933E-012	2.010393E-011	1	0.000000E+000
1	114.86419980	2.010393E-011	5.053933E-012	0	0.000000E+000
1	114.86421059	5.053933E-012	2.010393E-011	1	0.000000E+000
1	114.86486535	2.010393E-011	5.053933E-012	0	0.000000E+000
1	114.86488272	5.053933E-012	2.010393E-011	1	0.000000E+000
1	114.86535826	2.010393E-011	5.053933E-012	0	0.000000E+000
1	114.86540417	5.053933E-012	2.010393E-011	1	0.000000E+000
1	114.86688286	2.010393E-011	5.053933E-012	0	0.000000E+000
1	114.86728792	5.053933E-012	2.010393E-011	1	0.000000E+000
1	114.86793685	2.010393E-011	5.053933E-012	0	0.000000E+000
1	114.86802239	5.053933E-012	2.010393E-011	1	0.000000E+000
1	114.86819371	2.010393E-011	5.053933E-012	0	0.000000E+000
1	114.86828862	5.053933E-012	2.010393E-011	1	0.000000E+000
1	114.86831235	2.010393E-011	5.053933E-012	0	0.000000E+000
1	114.86954998	5.053933E-012	2.010393E-011	1	0.000000E+000
1	114.86969978	2.010393E-011	5.053933E-012	0	0.000000E+000
1	114.87028444	5.053933E-012	2.010393E-011	1	0.000000E+000
1	114.87107893	2.010393E-011	5.053933E-012	0	0.000000E+000
1	114.87452249	5.053933E-012	2.010393E-011	1	0.000000E+000
1	114.87561341	2.010393E-011	5.053933E-012	0	0.000000E+000
1	114.87567579	5.053933E-012	2.010393E-011	1	0.000000E+000
1	114.87681414	2.010393E-011	5.053933E-012	0	0.000000E+000
1	114.87720609	5.053933E-012	2.010393E-011	1	0.000000E+000
1	114.87756668	2.010393E-011	5.053933E-012	0	0.000000E+000
1	114.87902394	5.053933E-012	2.010393E-011	1	0.000000E+000
1	114.87956410	2.010393E-011	5.053933E-012	0	0.000000E+000
1	114.87993885	5.053933E-012	2.010393E-011	1	0.000000E+000
1	114.88037552	2.010393E-011	5.053933E-012	0	0.000000E+000
1	114.88147947	5.053933E-012	2.010393E-011	1	0.000000E+000
1	114.88205512	2.010393E-011	5.053933E-012	0	0.000000E+000
1	114.88211186	5.053933E-012	2.010393E-011	1	0.000000E+000
1	114.88387530	2.010393E-011	5.053933E-012	0	0.000000E+000
1	114.88407872	5.053933E-012	2.010393E-011	1	0.000000E+000
1	114.88452188	2.010393E-011	5.053933E-012	0	0.000000E+000
1	114.88697628	5.053933E-012	2.010393E-011	1	0.000000E+000
1	114.89111244	2.010393E-011	5.053933E-012	0	0.000000E+000
1	114.89267361	5.053933E-012	2.010393E-011	1	0.000000E+000
1	114.89275451	2.010393E-011	5.053933E-012	0	0.000000E+000
1	114.89293731	5.053933E-012	2.010393E-011	1	0.000000E+000
1	114.89394166	2.010393E-011	5.053933E-012	0	0.000000E+000
1	114.89459025	5.053933E-012	2.010393E-011	1	0.000000E+000
1	114.89489612	2.010393E-011	5.053933E-012	0	0.000000E+000
1	114.89509903	5.053933E-012	2.010393E-011	1	0.000000E+000
1	114.89520905	2.010393E-011	5.053933E-012	0	0.000000E+000
1	114.89522090	5.053933E-012	2.010393E-011	1	0.000000E+000
1	114.89644494	2.010393E-011	5.053933E-012	0	0.000000E+000
1	114.89739146	5.053933E-012	2.010393E-011	1	0.000000E+000
1	114.89776837	2.010393E-011	5.053933E-012	0	0.000000E+000
1	114.89810953	5.053933E-012	2.010393E-011	1	0.000000E+000
1	114.89851841	2.010393E-011	5.053933E-012	0	0.000000E+000
1	114.89913238	5.053933E-012	2.010393E-011	1	0.000000E+000
1	114.89918536	2.010393E-011	5.053933E-012	0	0.000000E+000
1	114.90056846	5.053933E-012	2.010393E-011	1	0.000000E+000
1	114.90121193	2.010393E-011	5.053933E-012	0	0.000000E+000
1	114.90121977	5.053933E-012	2.010393E-011	1	0.000000E+000
1	114.90127024	2.010393E-011	5.053933E-012	0	0.000000E+000
1	114.90261388	5.053933E-012	2.010393E-011	1	0.000000E+000
1	114.90274810	2.010393E-011	5.053933E-012	0	0.000000E+000
1	114.90276732	5.053933E-012	2.010393E-011	1	0.000000E+000
1	114.90433935	2.010393E-011	5.053933E-012	0	0.000000E+000
1	114.90502036	5.053933E-012	2.010393E-011	1	0.000000E+000
1	114.90677174	2.010393E-011	5.053933E-012	0	0.000000E+000
1	114.90679014	5.053933E-012	2.010393E-011	1	0.000000E+000
1	114.90807218	2.010393E-011	5.053933E-012	0	0.000000E+000
1	114.90821818	5.053933E-012	2.010393E-011	1	0.000000E+000
1	114.90837973	2.010393E-011	5.053933E-012	0	0.000000E+000
1	114.90840178	5.053933E-012	2.010393E-011	1	0.000000E+000
1	114.90871710	2.010393E-011	5.053933E-012	0	0.000000E+000
1	114.90917171	5.053933E-012	2.010393E-011	1	0.000000E+000
1	114.90942125	2.010393E-011	5.053933E-012	0	0.000000E+000
1	114.90991720	5.053933E-012	2.010393E-011	1	0.000000E+000
1	114.91041083	2.010393E-011	5.053933E-012	0	0.000000E+000
1	114.91044208	5.053933E-012	2.010393E-011	1	0.000000E+000
1	114.91049383	2.010393E-011	5.053933E-012	0	0.000000E+000
1	114.91106890	5.053933E-012	2.010393E-011	1	0.000000E+000
1	114.91129480	2.010393E-011	5.053933E-012	0	0.000000E+000
1	114.91130625	5.053933E-012	2.010393E-011	1	0.000000E+000
1	114.91156139	2.010393E-011	5.053933E-012	0	0.000000E+000
1	114.91518151	5.053933E-012	2.010393E-011	1	0.000000E+000
1	114.91641897	2.010393E-011	5.053933E-012	0	0.000000E+000
1	114.91687539	5.053933E-012	2.010393E-011	1	0.000000E+000
1	114.91704014	2.010393E-011	5.053933E-012	0	0.000000E+000
1	114.91708219	5.053933E-012	2.010393E-011	1	0.000000E+000
1	114.91717647	2.010393E-011	5.053933E-012	0	0.000000E+000
1	114.91720911	5.053933E-012	2.010393E-011	1	0.000000E+000
1	114.91746463	2.010393E-011	5.053933E-012	0	0.000000E+000
1	114.91862983	5.053933E-012	2.010393E-011	1	0.000000E+000
1	114.91930822	2.010393E-011	5.053933E-012	0	0.000000E+000
1	114.92049299	5.053933E-012	2.010393E-011	1	0.000000E+000
1	114.92135916	2.010393E-011	5.053933E-012	0	0.000000E+000
1	114.92194367	5.053933E-012	2.010393E-011	1	0.000000E+000
1	114.92208127	2.010393E-011	5.053933E-012	0	0.000000E+000
1	114.92210717	5.053933E-012	2.010393E-011	1	0.000000E+000
1	114.92221629	2.010393E-011	5.053933E-012	0	0.000000E+000
1	114.92256976	5.053933E-012	2.010393E-011	1	0.000000E+000
1	114.92276383	2.010393E-011	5.053933E-012	0	0.000000E+000
1	114.92395057	5.053933E-012	2.010393E-011	1	0.000000E+000
1	114.92469599	2.010393E-011	5.053933E-012	0	0.000000E+000
1	114.92472354	5.053933E-012	2.010393E-011	1	0.000000E+000
1	114.92564434	2.010393E-011	5.053933E-012	0	0.000000E+000
1	114.92566855	5.053933E-012	2.010393E-011	1	0.000000E+000
1	114.92653428	2.010393E-011	5.053933E-012	0	0.000000E+000
1	114.92881709	5.053933E-012	2.010393E-011	1	0.000000E+000
1	114.92892809	2.010393E-011	5.053933E-012	0	0.000000E+000
1	114.93127576	5.053933E-012	2.010393E-011	1	0.000000E+000
1	114.93241123	2.010393E-011	5.053933E-012	0	0.000000E+000
1	114.93245284	5.053933E-012	2.010393E-011	1	0.000000E+000
1	114.93266270	2.010393E-011	5.053933E-012	0	0.000000E+000
1	114.93518858	5.053933E-012	2.010393E-011	1	0.000000E+000
1	114.93522140	2.010393E-011	5.053933E-012	0	0.000000E+000
1	114.93535323	5.053933E-012	2.010393E-011	1	0.000000E+000
1	114.93654417	2.010393E-011	5.053933E-012	0	0.000000E+000
1	114.93705093	5.053933E-012	2.010393E-011	1	0.000000E+000
1	114.93716878	2.010393E-011	5.053933E-012	0	0.000000E+000
1	114.93728877	5.053933E-012	2.010393E-011	1	0.000000E+000
1	114.93828224	2.010393E-011	5.053933E-012	0	0.000000E+000
1	114.94023411	5.053933E-012	2.010393E-011	1	0.000000E+000
1	114.94103171	2.010393E-011	5.053933E-012	0	0.000000E+000
1	114.94104822	5.053933E-012	2.010393E-011	1	0.000000E+000
1	114.94151685	2.010393E-011	5.053933E-012	0	0.000000E+000
1	114.94176689	5.053933E-012	2.010393E-011	1	0.000000E+000
1	114.94200936	2.010393E-011	5.053933E-012	0	0.000000E+000
1	114.94261288	5.053933E-012	2.010393E-011	1	0.000000E+000
1	114.94467622	2.010393E-011	5.053933E-012	0	0.000000E+000
1	114.94497428	5.053933E-012	2.010393E-011	1	0.000000E+000
1	114.94582213	2.010393E-011	5.053933E-012	0	0.000000E+000
1	114.94597427	5.053933E-012	2.010393E-011	1	0.000000E+000
1	114.94688063	2.010393E-011	5.053933E-012	0	0.000000E+000
1	116.58567574	4.829749E-012	1.987975E-011	1	0.000000E+000
1	116.58583065	1.987975E-011	4.829749E-012	0	0.000000E+000
1	116.58978327	4.829749E-012	1.987975E-011	1	0.000000E+000
1	116.59115889	1.987975E-011	4.829749E-012	0	0.000000E+000
1	116.59117864	4.829749E-012	1.987975E-011	1	0.000000E+000
1	116.59132748	1.987975E-011	4.829749E-012	0	0.000000E+000
1	116.59139746	4.829749E-012	1.987975E-011	1	0.000000E+000
1	116.59168021	1.987975E-011	4.829749E-012	0	0.000000E+000
1	116.59362475	4.829749E-012	1.987975E-011	1	0.000000E+000
1	116.59370776	1.987975E-011	4.829749E-012	0	0.000000E+000
1	116.59372205	4.829749E-012	1.987975E-011	1	0.000000E+000
1	116.59412740	1.987975E-011	4.829749E-012	0	0.000000E+000
1	116.59415861	4.829749E-012	1.987975E-011	1	0.000000E+000
1	116.59420761	1.987975E-011	4.829749E-012	0	0.000000E+000
1	116.59424972	4.829749E-012	1.987975E-011	1	0.000000E+000
1	116.59433673	1.987975E-011	4.829749E-012	0	0.000000E+000
1	116.59436631	4.829749E-012	1.987975E-011	1	0.000000E+000
1	116.59453416	1.987975E-011	4.829749E-012	0	0.000000E+000
1	116.59458074	4.829749E-012	1.987975E-011	1	0.000000E+000
1	116.59515842	1.987975E-011	4.829749E-012	0	0.000000E+000
1	116.59619835	4.829749E-012	1.987975E-011	1	0.000000E+000
1	116.59664244	1.987975E-011	4.829749E-012	0	0.000000E+000
1	116.59684273	4.829749E-012	1.987975E-011	1	0.000000E+000
1	116.59703971	1.987975E-011	4.829749E-012	0	0.000000E+000
1	116.59768459	4.829749E-012	1.987975E-011	1	0.000000E+000
1	116.59793838	1.987975E-011	4.829749E-012	0	0.000000E+000
1	116.59913474	4.829749E-012	1.987975E-011	1	0.000000E+000
1	116.59956076	1.987975E-011	4.829749E-012	0	0.000000E+000
1	116.59957212	4.829749E-012	1.987975E-011	1	0.000000E+000
1	116.60120427	1.987975E-011	4.829749E-012	0	0.000000E+000
1	116.60125849	4.829749E-012	1.987975E-011	1	0.000000E+000
1	116.60238536	1.987975E-011	4.829749E-012	0	0.000000E+000
1	116.60241290	4.829749E-012	1.987975E-011	1	0.000000E+000
1	116.60378245	1.987975E-011	4.829749E-012	0	0.000000E+000
1	116.60381752	4.829749E-012	1.987975E-011	1	0.000000E+000
1	116.60405447	1.987975E-011	4.829749E-012	0	0.000000E+000
1	116.60407184	4.829749E-012	1.987975E-011	1	0.000000E+000
1	116.60507261	1.987975E-011	4.829749E-012	0	0.000000E+000
1	116.60509758	4.829749E-012	1.987975E-011	1	0.000000E+000
1	116.60539806	1.987975E-011	4.829749E-012	0	0.000000E+000
1	116.60542635	4.829749E-012	1.987975E-011	1	0.000000E+000
1	116.60594607	1.987975E-011	4.829749E-012	0	0.000000E+000
1	116.60924079	4.829749E-012	1.987975E-011	1	0.000000E+000
1	116.60950115	1.987975E-011	4.829749E-012	0	0.000000E+000
1	116.60956621	4.829749E-012	1.987975E-011	1	0.000000E+000
1	116.60973985	1.987975E-011	4.829749E-012	0	0.000000E+000
1	116.60978443	4.829749E-012	1.987975E-011	1	0.000000E+000
1	116.61052479	1.987975E-011	4.829749E-012	0	0.000000E+000
1	116.61067233	4.829749E-012	1.987975E-011	1	0.000000E+000
1	116.61090507	1.987975E-011	4.829749E-012	0	0.000000E+000
1	116.61171998	4.829749E-012	1.987975E-011	1	0.000000E+000
1	116.61238668	1.987975E-011	4.829749E-012	0	0.000000E+000
1	116.61311248	4.829749E-012	1.987975E-011	1	0.000000E+000
1	116.61350674	1.987975E-011	4.829749E-012	0	0.000000E+000
1	116.61492545	4.829749E-012	1.987975E-011	1	0.000000E+000
1	116.61559838	1.987975E-011	4.829749E-012	0	0.000000E+000
1	116.61561998	4.829749E-012	1.987975E-011	1	0.000000E+000
1	116.61602328	1.987975E-011	4.829749E-012	0	0.000000E+000
1	116.61753710	4.829749E-012	1.987975E-011	1	0.000000E+000
1	116.61791562	1.987975E-011	4.829749E-012	0	0.000000E+000
1	116.61793612	4.829749E-012	1.987975E-011	1	0.000000E+000
1	116.61859345	1.987975E-011	4.829749E-012	0	0.000000E+000
1	116.62053475	4.829749E-012	1.987975E-011	1	0.000000E+000
1	116.62204553	1.987975E-011	4.829749E-012	0	0.000000E+000
1	116.62257707	4.829749E-012	1.987975E-011	1	0.000000E+000
1	116.62306190	1.987975E-011	4.829749E-012	0	0.000000E+000
1	116.62327527	4.829749E-012	1.987975E-011	1	0.000000E+000
1	116.62351698	1.987975E-011	4.829749E-012	0	0.000000E+000
1	116.62415881	4.829749E-012	1.987975E-011	1	0.000000E+000
1	116.62483691	1.987975E-011	4.829749E-012	0	0.000000E+000
1	116.64228369	4.829749E-012	1.987975E-011	1	0.000000E+000
1	116.64257626	1.987975E-011	4.829749E-012	0	0.000000E+000
1	116.64284318	4.829749E-012	1.987975E-011	1	0.000000E+000
1	116.64333688	1.987975E-011	4.829749E-012	0	0.000000E+000
1	116.64334924	4.829749E-012	1.987975E-011	1	0.000000E+000
1	116.64351168	1.987975E-011	4.829749E-012	0	0.000000E+000
1	116.64358636	4.829749E-012	1.987975E-011	1	0.000000E+000
1	116.64362340	1.987975E-011	4.829749E-012	0	0.000000E+000
1	116.64426992	4.829749E-012	1.987975E-011	1	0.000000E+000
1	116.64489656	1.987975E-011	4.829749E-012	0	0.000000E+000
1	116.64548995	4.829749E-012	1.987975E-011	1	0.000000E+000
1	116.64612125	1.987975E-011	4.829749E-012	0	0.000000E+000
1	116.64614897	4.829749E-012	1.987975E-011	1	0.000000E+000
1	116.64766267	1.987975E-011	4.829749E-012	0	0.000000E+000
1	116.64769375	4.829749E-012	1.987975E-011	1	0.000000E+000
1	116.64860332	1.987975E-011	4.829749E-012	0	0.000000E+000
1	116.64863720	4.829749E-012	1.987975E-011	1	0.000000E+000
1	116.64866570	1.987975E-011	4.829749E-012	0	0.000000E+000
1	116.64868212	4.829749E-012	1.987975E-011	1	0.000000E+000
1	116.64882484	1.987975E-011	4.829749E-012	0	0.000000E+000
1	116.64930032	4.829749E-012	1.987975E-011	1	0.000000E+000
1	116.65007632	1.987975E-011	4.829749E-012	0	0.000000E+000
1	116.65008457	4.829749E-012	1.987975E-011	1	0.000000E+000
1	116.65018912	1.987975E-011	4.829749E-012	0	0.000000E+000
1	116.65020624	4.829749E-012	1.987975E-011	1	0.000000E+000
1	116.65053196	1.987975E-011	4.829749E-012	0	0.000000E+000
1	116.65054731	4.829749E-012	1.987975E-011	1	0.000000E+000
1	116.65068537	1.987975E-011	4.829749E-012	0	0.000000E+000
1	116.65072718	4.829749E-012	1.987975E-011	1	0.000000E+000
1	116.65123197	1.987975E-011	4.829749E-012	0	0.000000E+000
1	116.65125636	4.829749E-012	1.987975E-011	1	0.000000E+000
1	116.65143791	1.987975E-011	4.829749E-012	0	0.000000E+000
1	116.65146998	4.829749E-012	1.987975E-011	1	0.000000E+000
1	116.65150343	1.987975E-011	4.829749E-012	0	0.000000E+000
1	116.65153064	4.829749E-012	1.987975E-011	1	0.000000E+000
1	116.65226572	1.987975E-011	4.829749E-012	0	0.000000E+000
1	116.71048436	4.829749E-012	1.987975E-011	1	0.000000E+000
1	116.71088032	1.987975E-011	4.829749E-012	0	0.000000E+000
1	116.71090204	4.829749E-012	1.987975E-011	1	0.000000E+000
1	116.71126193	1.987975E-011	4.829749E-012	0	0.000000E+000
1	116.71129080	4.829749E-012	1.987975E-011	1	0.000000E+000
1	116.71160129	1.987975E-011	4.829749E-012	0	0.000000E+000
1	116.71163138	4.829749E-012	1.987975E-011	1	0.000000E+000
1	116.71191014	1.987975E-011	4.829749E-012	0	0.000000E+000
1	116.71194466	4.829749E-012	1.987975E-011	1	0.000000E+000
1	116.71338487	1.987975E-011	4.829749E-012	0	0.000000E+000
1	116.71613261	4.829749E-012	1.987975E-011	1	0.000000E+000
1	116.71622339	1.987975E-011	4.829749E-012	0	0.000000E+000
1	116.71817276	4.829749E-012	1.987975E-011	1	0.000000E+000
1	116.71820831	1.987975E-011	4.829749E-012	0	0.000000E+000
1	116.71825742	4.829749E-012	1.987975E-011	1	0.000000E+000
1	116.71839617	1.987975E-011	4.829749E-012	0	0.000000E+000
1	116.71840335	4.829749E-012	1.987975E-011	1	0.000000E+000
1	116.71857965	1.987975E-011	4.829749E-012	0	0.000000E+000
1	116.71859398	4.829749E-012	1.987975E-011	1	0.000000E+000
1	116.71887921	1.987975E-011	4.829749E-012	0	0.000000E+000
1	116.71951464	4.829749E-012	1.987975E-011	1	0.000000E+000
1	116.72026717	1.987975E-011	4.829749E-012	0	0.000000E+000
1	116.72080054	4.829749E-012	1.987975E-011	1	0.000000E+000
1	116.72108467	1.987975E-011	4.829749E-012	0	0.000000E+000
1	116.72245891	4.829749E-012	1.987975E-011	1	0.000000E+000
1	116.72262988	1.987975E-011	4.829749E-012	0	0.000000E+000
1	116.72266897	4.829749E-012	1.987975E-011	1	0.000000E+000
1	116.72342388	1.987975E-011	4.829749E-012	0	0.000000E+000
1	116.72394994	4.829749E-012	1.987975E-011	1	0.000000E+000
1	116.72400386	1.987975E-011	4.829749E-012	0	0.000000E+000
1	116.72564577	4.829749E-012	1.987975E-011	1	0.000000E+000
1	116.72566253	1.987975E-011	4.829749E-012	0	0.000000E+000
1	116.72640586	4.829749E-012	1.987975E-011	1	0.000000E+000
1	116.72645906	1.987975E-011	4.829749E-012	0	0.000000E+000
1	116.72698036	4.829749E-012	1.987975E-011	1	0.000000E+000
1	116.72703425	1.987975E-011	4.829749E-012	0	0.000000E+000
1	116.72794746	4.829749E-012	1.987975E-011	1	0.000000E+000
1	116.72808346	1.987975E-011	4.829749E-012	0	0.000000E+000
1	116.73576636	4.829749E-012	1.987975E-011	1	0.000000E+000
1	116.73700504	1.987975E-011	4.829749E-012	0	0.000000E+000
1	116.73704401	4.829749E-012	1.987975E-011	1	0.000000E+000
1	116.73734996	1.987975E-011	4.829749E-012	0	0.000000E+000
1	116.73764310	4.829749E-012	1.987975E-011	1	0.000000E+000
1	116.73817710	1.987975E-011	4.829749E-012	0	0.000000E+000
1	116.73819104	4.829749E-012	1.987975E-011	1	0.000000E+000
1	116.73891410	1.987975E-011	4.829749E-012	0	0.000000E+000
1	116.73900238	4.829749E-012	1.987975E-011	1	0.000000E+000
1	116.73974739	1.987975E-011	4.829749E-012	0	0.000000E+000
1	116.74338136	4.829749E-012	1.987975E-011	1	0.000000E+000
1	116.74343701	1.987975E-011	4.829749E-012	0	0.000000E+000
1	116.74676286	4.829749E-012	1.987975E-011	1	0.000000E+000
1	116.74705695	1.987975E-011	4.829749E-012	0	0.000000E+000
1	116.74782155	4.829749E-012	1.987975E-011	1	0.000000E+000
1	116.74784913	1.987975E-011	4.829749E-012	0	0.000000E+000
1	116.74786115	4.829749E-012	1.987975E-011	1	0.000000E+000
1	116.74900008	1.987975E-011	4.829749E-012	0	0.000000E+000
1	116.74927122	4.829749E-012	1.987975E-011	1	0.000000E+000
1	116.74969022	1.987975E-011	4.829749E-012	0	0.000000E+000
1	116.74976296	4.829749E-012	1.987975E-011	1	0.000000E+000
1	116.75042347	1.987975E-011	4.829749E-012	0	0.000000E+000
1	116.75149009	4.829749E-012	1.987975E-011	1	0.000000E+000
1	116.75165905	1.987975E-011	4.829749E-012	0	0.000000E+000
1	116.75488326	4.829749E-012	1.987975E-011	1	0.000000E+000
1	116.75490674	1.987975E-011	4.829749E-012	0	0.000000E+000
1	116.75595748	4.829749E-012	1.987975E-011	1	0.000000E+000
1	116.75636106	1.987975E-011	4.829749E-012	0	0.000000E+000
1	116.75651777	4.829749E-012	1.987975E-011	1	0.000000E+000
1	116.75698524	1.987975E-011	4.829749E-012	0	0.000000E+000
1	116.75703415	4.829749E-012	1.987975E-011	1	0.000000E+000
1	116.75865247	1.987975E-011	4.829749E-012	0	0.000000E+000
1	116.75888857	4.829749E-012	1.987975E-011	1	0.000000E+000
1	116.75930843	1.987975E-011	4.829749E-012	0	0.000000E+000
1	116.76082709	4.829749E-012	1.987975E-011	1	0.000000E+000
1	116.76100167	1.987975E-011	4.829749E-012	0	0.000000E+000
1	116.76111737	4.829749E-012	1.987975E-011	1	0.000000E+000
1	116.76193719	1.987975E-011	4.829749E-012	0	0.000000E+000
1	116.76197335	4.829749E-012	1.987975E-011	1	0.000000E+000
1	116.76214833	1.987975E-011	4.829749E-012	0	0.000000E+000
1	116.76396433	4.829749E-012	1.987975E-011	1	0.000000E+000
1	116.76415875	1.987975E-011	4.829749E-012	0	0.000000E+000
1	116.76433191	4.829749E-012	1.987975E-011	1	0.000000E+000
1	116.76439725	1.987975E-011	4.829749E-012	0	0.000000E+000
1	116.76457164	4.829749E-012	1.987975E-011	1	0.000000E+000
1	116.76551188	1.987975E-011	4.829749E-012	0	0.000000E+000
1	116.76555069	4.829749E-012	1.987975E-011	1	0.000000E+000
1	116.76576389	1.987975E-011	4.829749E-012	0	0.000000E+000
1	116.76939644	4.829749E-012	1.987975E-011	1	0.000000E+000
1	116.77120810	1.987975E-011	4.829749E-012	0	0.000000E+000
1	116.77144662	4.829749E-012	1.987975E-011	1	0.000000E+000
1	116.77357131	1.987975E-011	4.829749E-012	0	0.000000E+000
1	116.77530525	4.829749E-012	1.987975E-011	1	0.000000E+000
1	116.77532896	1.987975E-011	4.829749E-012	0	0.000000E+000
1	116.77537426	4.829749E-012	1.987975E-011	1	0.000000E+000
1	116.77543052	1.987975E-011	4.829749E-012	0	0.000000E+000
1	116.77627921	4.829749E-012	1.987975E-011	1	0.000000E+000
1	116.77675610	1.987975E-011	4.829749E-012	0	0.000000E+000
1	116.77737585	4.829749E-012	1.987975E-011	1	0.000000E+000
1	116.77773530	1.987975E-011	4.829749E-012	0	0.000000E+000
1	116.78089317	4.829749E-012	1.987975E-011	1	0.000000E+000
1	116.78110163	1.987975E-011	4.829749E-012	0	0.000000E+000
1	116.78211718	4.829749E-012	1.987975E-011	1	0.000000E+000
1	116.78217169	1.987975E-011	4.829749E-012	0	0.000000E+000
1	116.78268112	4.829749E-012	1.987975E-011	1	0.000000E+000
1	116.78310844	1.987975E-011	4.829749E-012	0	0.000000E+000
1	116.78437493	4.829749E-012	1.987975E-011	1	0.000000E+000
1	116.78446257	1.987975E-011	4.829749E-012	0	0.000000E+000
1	116.78578842	4.829749E-012	1.987975E-011	1	0.000000E+000
1	116.78627624	1.987975E-011	4.829749E-012	0	0.000000E+000
1	116.78674975	4.829749E-012	1.987975E-011	1	0.000000E+000
1	116.78701049	1.987975E-011	4.829749E-012	0	0.000000E+000
1	116.78703562	4.829749E-012	1.987975E-011	1	0.000000E+000
1	116.78711515	1.987975E-011	4.829749E-012	0	0.000000E+000
1	116.78715148	4.829749E-012	1.987975E-011	1	0.000000E+000
1	116.78735749	1.987975E-011	4.829749E-012	0	0.000000E+000
1	116.78751495	4.829749E-012	1.987975E-011	1	0.000000E+000
1	116.78776099	1.987975E-011	4.829749E-012	0	0.000000E+000
1	116.78791667	4.829749E-012	1.987975E-011	1	0.000000E+000
1	116.78794886	1.987975E-011	4.829749E-012	0	0.000000E+000
1	116.78872113	4.829749E-012	1.987975E-011	1	0.000000E+000
1	116.78937891	1.987975E-011	4.829749E-012	0	0.000000E+000
1	116.78941783	4.829749E-012	1.987975E-011	1	0.000000E+000
1	116.79018986	1.987975E-011	4.829749E-012	0	0.000000E+000
1	116.79136679	4.829749E-012	1.987975E-011	1	0.000000E+000
1	116.79162278	1.987975E-011	4.829749E-012	0	0.000000E+000
1	116.79165778	4.829749E-012	1.987975E-011	1	0.000000E+000
1	116.79256982	1.987975E-011	4.829749E-012	0	0.000000E+000
1	116.79258969	4.829749E-012	1.987975E-011	1	0.000000E+000
1	116.79301303	1.987975E-011	4.829749E-012	0	0.000000E+000
1	116.79303654	4.829749E-012	1.987975E-011	1	0.000000E+000
1	116.79306552	1.987975E-011	4.829749E-012	0	0.000000E+000
1	116.79361630	4.829749E-012	1.987975E-011	1	0.000000E+000
1	116.79371358	1.987975E-011	4.829749E-012	0	0.000000E+000
1	116.79378164	4.829749E-012	1.987975E-011	1	0.000000E+000
1	116.79468104	1.987975E-011	4.829749E-012	0	0.000000E+000
1	116.79529623	4.829749E-012	1.987975E-011	1	0.000000E+000
1	116.79534818	1.987975E-011	4.829749E-012	0	0.000000E+000
1	116.79535599	4.829749E-012	1.987975E-011	1	0.000000E+000
1	116.79543553	1.987975E-011	4.829749E-012	0	0.000000E+000
1	116.79860365	4.829749E-012	1.987975E-011	1	0.000000E+000
1	116.79880437	1.987975E-011	4.829749E-012	0	0.000000E+000
1	116.79886027	4.829749E-012	1.987975E-011	1	0.000000E+000
1	116.79913936	1.987975E-011	4.829749E-012	0	0.000000E+000
1	116.79999993	4.829749E-012	1.987975E-011	1	0.000000E+000
1	116.80054920	1.987975E-011	4.829749E-012	0	0.000000E+000
1	116.80181676	4.829749E-012	1.987975E-011	1	0.000000E+000
1	116.80191425	1.987975E-011	4.829749E-012	0	0.000000E+000
1	116.80201831	4.829749E-012	1.987975E-011	1	0.000000E+000
1	116.80210056	1.987975E-011	4.829749E-012	0	0.000000E+000
1	116.80330310	4.829749E-012	1.987975E-011	1	0.000000E+000
1	116.80359823	1.987975E-011	4.829749E-012	0	0.000000E+000
1	116.80552415	4.829749E-012	1.987975E-011	1	0.000000E+000
1	116.80622863	1.987975E-011	4.829749E-012	0	0.000000E+000
1	116.80627018	4.829749E-012	1.987975E-011	1	0.000000E+000
1	116.80628965	1.987975E-011	4.829749E-012	0	0.000000E+000
1	116.80636691	4.829749E-012	1.987975E-011	1	0.000000E+000
1	116.80639665	1.987975E-011	4.829749E-012	0	0.000000E+000
1	116.80655839	4.829749E-012	1.987975E-011	1	0.000000E+000
1	116.80672852	1.987975E-011	4.829749E-012	0	0.000000E+000
1	116.80793587	4.829749E-012	1.987975E-011	1	0.000000E+000
1	116.80806213	1.987975E-011	4.829749E-012	0	0.000000E+000
1	116.80809472	4.829749E-012	1.987975E-011	1	0.000000E+000
1	116.80847473	1.987975E-011	4.829749E-012	0	0.000000E+000
1	116.80916823	4.829749E-012	1.987975E-011	1	0.000000E+000
1	116.80998729	1.987975E-011	4.829749E-012	0	0.000000E+000
1	116.81076786	4.829749E-012	1.987975E-011	1	0.000000E+000
1	116.81134961	1.987975E-011	4.829749E-012	0	0.000000E+000
1	116.81347578	4.829749E-012	1.987975E-011	1	0.000000E+000
1	116.81349228	1.987975E-011	4.829749E-012	0	0.000000E+000
1	116.81378966	4.829749E-012	1.987975E-011	1	0.000000E+000
1	116.81386808	1.987975E-011	4.829749E-012	0	0.000000E+000
1	116.81563069	4.829749E-012	1.987975E-011	1	0.000000E+000
1	116.81575553	1.987975E-011	4.829749E-012	0	0.000000E+000
1	116.81579962	4.829749E-012	1.987975E-011	1	0.000000E+000
1	116.81614342	1.987975E-011	4.829749E-012	0	0.000000E+000
1	116.81642712	4.829749E-012	1.987975E-011	1	0.000000E+000
1	116.81736113	1.987975E-011	4.829749E-012	0	0.000000E+000
1	116.81738674	4.829749E-012	1.987975E-011	1	0.000000E+000
1	116.81748469	1.987975E-011	4.829749E-012	0	0.000000E+000
1	116.81749795	4.829749E-012	1.987975E-011	1	0.000000E+000
1	116.81828646	1.987975E-011	4.829749E-012	0	0.000000E+000
1	116.81965040	4.829749E-012	1.987975E-011	1	0.000000E+000
1	116.82009444	1.987975E-011	4.829749E-012	0	0.000000E+000
1	116.82100996	4.829749E-012	1.987975E-011	1	0.000000E+000
1	116.82122958	1.987975E-011	4.829749E-012	0	0.000000E+000
1	116.82126289	4.829749E-012	1.987975E-011	1	0.000000E+000
1	116.82272651	1.987975E-011	4.829749E-012	0	0.000000E+000
1	116.86766117	4.829749E-012	1.987975E-011	1	0.000000E+000
1	116.86793371	1.987975E-011	4.829749E-012	0	0.000000E+000
1	116.86806433	4.829749E-012	1.987975E-011	1	0.000000E+000
1	116.86932717	1.987975E-011	4.829749E-012	0	0.000000E+000
1	116.86934344	4.829749E-012	1.987975E-011	1	0.000000E+000
1	116.86962398	1.987975E-011	4.829749E-012	0	0.000000E+000
1	116.86971468	4.829749E-012	1.987975E-011	1	0.000000E+000
1	116.87063351	1.987975E-011	4.829749E-012	0	0.000000E+000
1	116.87066258	4.829749E-012	1.987975E-011	1	0.000000E+000
1	116.87106200	1.987975E-011	4.829749E-012	0	0.000000E+000
1	116.87170022	4.829749E-012	1.987975E-011	1	0.000000E+000
1	116.87259105	1.987975E-011	4.829749E-012	0	0.000000E+000
1	116.87274829	4.829749E-012	1.987975E-011	1	0.000000E+000
1	116.87306768	1.987975E-011	4.829749E-012	0	0.000000E+000
1	116.87316586	4.829749E-012	1.987975E-011	1	0.000000E+000
1	116.87333519	1.987975E-011	4.829749E-012	0	0.000000E+000
1	116.87389582	4.829749E-012	1.987975E-011	1	0.000000E+000
1	116.87416906	1.987975E-011	4.829749E-012	0	0.000000E+000
1	116.87421706	4.829749E-012	1.987975E-011	1	0.000000E+000
1	116.87473599	1.987975E-011	4.829749E-012	0	0.000000E+000
1	116.87474899	4.829749E-012	1.987975E-011	1	0.000000E+000
1	116.87688542	1.987975E-011	4.829749E-012	0	0.000000E+000
1	116.87690713	4.829749E-012	1.987975E-011	1	0.000000E+000
1	116.87806735	1.987975E-011	4.829749E-012	0	0.000000E+000
1	116.87808912	4.829749E-012	1.987975E-011	1	0.000000E+000
1	116.87893747	1.987975E-011	4.829749E-012	0	0.000000E+000
1	116.88149602	4.829749E-012	1.987975E-011	1	0.000000E+000
1	116.88217663	1.987975E-011	4.829749E-012	0	0.000000E+000
1	116.88323140	4.829749E-012	1.987975E-011	1	0.000000E+000
1	116.88388268	1.987975E-011	4.829749E-012	0	0.000000E+000
1	116.88389957	4.829749E-012	1.987975E-011	1	0.000000E+000
1	116.88518139	1.987975E-011	4.829749E-012	0	0.000000E+000
1	116.88888440	4.829749E-012	1.987975E-011	1	0.000000E+000
1	116.88896732	1.987975E-011	4.829749E-012	0	0.000000E+000
1	116.88903411	4.829749E-012	1.987975E-011	1	0.000000E+000
1	116.88967134	1.987975E-011	4.829749E-012	0	0.000000E+000
1	116.89113881	4.829749E-012	1.987975E-011	1	0.000000E+000
1	116.89183603	1.987975E-011	4.829749E-012	0	0.000000E+000
1	116.89210654	4.829749E-012	1.987975E-011	1	0.000000E+000
1	116.89217447	1.987975E-011	4.829749E-012	0	0.000000E+000
1	116.89218712	4.829749E-012	1.987975E-011	1	0.000000E+000
1	116.89220898	1.987975E-011	4.829749E-012	0	0.000000E+000
1	116.89226182	4.829749E-012	1.987975E-011	1	0.000000E+000
1	116.89246002	1.987975E-011	4.829749E-012	0	0.000000E+000
1	116.89728454	4.829749E-012	1.987975E-011	1	0.000000E+000
1	116.89828737	1.987975E-011	4.829749E-012	0	0.000000E+000
1	116.89831578	4.829749E-012	1.987975E-011	1	0.000000E+000
1	116.89843983	1.987975E-011	4.829749E-012	0	0.000000E+000
1	116.90041048	4.829749E-012	1.987975E-011	1	0.000000E+000
1	116.90089554	1.987975E-011	4.829749E-012	0	0.000000E+000
1	116.90112964	4.829749E-012	1.987975E-011	1	0.000000E+000
1	116.90129207	1.987975E-011	4.829749E-012	0	0.000000E+000
1	116.90284637	4.829749E-012	1.987975E-011	1	0.000000E+000
1	116.90415422	1.987975E-011	4.829749E-012	0	0.000000E+000
1	116.90418206	4.829749E-012	1.987975E-011	1	0.000000E+000
1	116.90457536	1.987975E-011	4.829749E-012	0	0.000000E+000
1	116.90602907	4.829749E-012	1.987975E-011	1	0.000000E+000
1	116.90607384	1.987975E-011	4.829749E-012	0	0.000000E+000
1	116.90650380	4.829749E-012	1.987975E-011	1	0.000000E+000
1	116.90708254	1.987975E-011	4.829749E-012	0	0.000000E+000
1	116.90711013	4.829749E-012	1.987975E-011	1	0.000000E+000
1	116.90762172	1.987975E-011	4.829749E-012	0	0.000000E+000
1	116.90763041	4.829749E-012	1.987975E-011	1	0.000000E+000
1	116.90870819	1.987975E-011	4.829749E-012	0	0.000000E+000
1	116.91028719	4.829749E-012	1.987975E-011	1	0.000000E+000
1	116.91044894	1.987975E-011	4.829749E-012	0	0.000000E+000
1	116.91089066	4.829749E-012	1.987975E-011	1	0.000000E+000
1	116.91280110	1.987975E-011	4.829749E-012	0	0.000000E+000
1	116.91375422	4.829749E-012	1.987975E-011	1	0.000000E+000
1	116.91409644	1.987975E-011	4.829749E-012	0	0.000000E+000
1	116.91432723	4.829749E-012	1.987975E-011	1	0.000000E+000
1	116.91491344	1.987975E-011	4.829749E-012	0	0.000000E+000
1	116.91493072	4.829749E-012	1.987975E-011	1	0.000000E+000
1	116.91544767	1.987975E-011	4.829749E-012	0	0.000000E+000
1	116.91553588	4.829749E-012	1.987975E-011	1	0.000000E+000
1	116.91605918	1.987975E-011	4.829749E-012	0	0.000000E+000
1	116.91608335	4.829749E-012	1.987975E-011	1	0.000000E+000
1	116.91621229	1.987975E-011	4.829749E-012	0	0.000000E+000
1	116.91657328	4.829749E-012	1.987975E-011	1	0.000000E+000
1	116.91679858	1.987975E-011	4.829749E-012	0	0.000000E+000
1	116.91683014	4.829749E-012	1.987975E-011	1	0.000000E+000
1	116.91687172	1.987975E-011	4.829749E-012	0	0.000000E+000
1	116.91876232	4.829749E-012	1.987975E-011	1	0.000000E+000
1	116.91900411	1.987975E-011	4.829749E-012	0	0.000000E+000
1	116.91904157	4.829749E-012	1.987975E-011	1	0.000000E+000
1	116.91908390	1.987975E-011	4.829749E-012	0	0.000000E+000
1	116.92065359	4.829749E-012	1.987975E-011	1	0.000000E+000
1	116.92077142	1.987975E-011	4.829749E-012	0	0.000000E+000
1	116.92267670	4.829749E-012	1.987975E-011	1	0.000000E+000
1	116.92288156	1.987975E-011	4.829749E-012	0	0.000000E+000
1	116.92332728	4.829749E-012	1.987975E-011	1	0.000000E+000
1	116.92349528	1.987975E-011	4.829749E-012	0	0.000000E+000
1	116.92405047	4.829749E-012	1.987975E-011	1	0.000000E+000
1	116.92541802	1.987975E-011	4.829749E-012	0	0.000000E+000
1	116.92767095	4.829749E-012	1.987975E-011	1	0.000000E+000
1	116.92891592	1.987975E-011	4.829749E-012	0	0.000000E+000
1	116.93006687	4.829749E-012	1.987975E-011	1	0.000000E+000
1	116.93013318	1.987975E-011	4.829749E-012	0	0.000000E+000
1	116.93015657	4.829749E-012	1.987975E-011	1	0.000000E+000
1	116.93066960	1.987975E-011	4.829749E-012	0	0.000000E+000
1	116.93386277	4.829749E-012	1.987975E-011	1	0.000000E+000
1	116.93541938	1.987975E-011	4.829749E-012	0	0.000000E+000
1	116.93545423	4.829749E-012	1.987975E-011	1	0.000000E+000
1	116.93571227	1.987975E-011	4.829749E-012	0	0.000000E+000
1	116.93573275	4.829749E-012	1.987975E-011	1	0.000000E+000
1	116.93637373	1.987975E-011	4.829749E-012	0	0.000000E+000
1	116.93638264	4.829749E-012	1.987975E-011	1	0.000000E+000
1	116.93652358	1.987975E-011	4.829749E-012	0	0.000000E+000
1	116.93653105	4.829749E-012	1.987975E-011	1	0.000000E+000
1	116.93670294	1.987975E-011	4.829749E-012	0	0.000000E+000
1	116.93714851	4.829749E-012	1.987975E-011	1	0.000000E+000
1	116.93758404	1.987975E-011	4.829749E-012	0	0.000000E+000
1	116.94112209	4.829749E-012	1.987975E-011	1	0.000000E+000
1	116.94146474	1.987975E-011	4.829749E-012	0	0.000000E+000
1	116.94438948	4.829749E-012	1.987975E-011	1	0.000000E+000
1	116.94444375	1.987975E-011	4.829749E-012	0	0.000000E+000
1	116.94746441	4.829749E-012	1.987975E-011	1	0.000000E+000
1	116.94825525	1.987975E-011	4.829749E-012	0	0.000000E+000
1	116.94826401	4.829749E-012	1.987975E-011	1	0.000000E+000
1	116.94847329	1.987975E-011	4.829749E-012	0	0.000000E+000
1	116.94876431	4.829749E-012	1.987975E-011	1	0.000000E+000
1	116.94896008	1.987975E-011	4.829749E-012	0	0.000000E+000
1	116.95142591	4.829749E-012	1.987975E-011	1	0.000000E+000
1	116.95157266	1.987975E-011	4.829749E-012	0	0.000000E+000
1	116.95575701	4.829749E-012	1.987975E-011	1	0.000000E+000
1	116.95627873	1.987975E-011	4.829749E-012	0	0.000000E+000
1	116.95631392	4.829749E-012	1.987975E-011	1	0.000000E+000
1	116.95634337	1.987975E-011	4.829749E-012	0	0.000000E+000
1	116.95637952	4.829749E-012	1.987975E-011	1	0.000000E+000
1	116.95645278	1.987975E-011	4.829749E-012	0	0.000000E+000
1	116.95646110	4.829749E-012	1.987975E-011	1	0.000000E+000
1	116.95689153	1.987975E-011	4.829749E-012	0	0.000000E+000
1	116.95990837	4.829749E-012	1.987975E-011	1	0.000000E+000
1	116.95992150	1.987975E-011	4.829749E-012	0	0.000000E+000
1	116.95995348	4.829749E-012	1.987975E-011	1	0.000000E+000
1	116.96003254	1.987975E-011	4.829749E-012	0	0.000000E+000
1	116.96025904	4.829749E-012	1.987975E-011	1	0.000000E+000
1	116.96067743	1.987975E-011	4.829749E-012	0	0.000000E+000
1	116.96102815	4.829749E-012	1.987975E-011	1	0.000000E+000
1	116.96179647	1.987975E-011	4.829749E-012	0	0.000000E+000
1	116.96261975	4.829749E-012	1.987975E-011	1	0.000000E+000
1	116.96337667	1.987975E-011	4.829749E-012	0	0.000000E+000
1	116.96403539	4.829749E-012	1.987975E-011	1	0.000000E+000
1	116.96415292	1.987975E-011	4.829749E-012	0	0.000000E+000
1	116.96415951	4.829749E-012	1.987975E-011	1	0.000000E+000
1	116.96453637	1.987975E-011	4.829749E-012	0	0.000000E+000
1	116.96458067	4.829749E-012	1.987975E-011	1	0.000000E+000
1	116.96479789	1.987975E-011	4.829749E-012	0	0.000000E+000
1	116.96484088	4.829749E-012	1.987975E-011	1	0.000000E+000
1	116.96537633	1.987975E-011	4.829749E-012	0	0.000000E+000
1	116.96538013	4.829749E-012	1.987975E-011	1	0.000000E+000
1	116.96550499	1.987975E-011	4.829749E-012	0	0.000000E+000
1	116.96630846	4.829749E-012	1.987975E-011	1	0.000000E+000
1	116.96680561	1.987975E-011	4.829749E-012	0	0.000000E+000
1	116.96686371	4.829749E-012	1.987975E-011	1	0.000000E+000
1	116.96702998	1.987975E-011	4.829749E-012	0	0.000000E+000
1	116.96711295	4.829749E-012	1.987975E-011	1	0.000000E+000
1	116.96765258	1.987975E-011	4.829749E-012	0	0.000000E+000
1	116.96777713	4.829749E-012	1.987975E-011	1	0.000000E+000
1	116.96938605	1.987975E-011	4.829749E-012	0	0.000000E+000
1	116.96968978	4.829749E-012	1.987975E-011	1	0.000000E+000
1	116.97088263	1.987975E-011	4.829749E-012	0	0.000000E+000
1	116.97101720	4.829749E-012	1.987975E-011	1	0.000000E+000
1	116.97124987	1.987975E-011	4.829749E-012	0	0.000000E+000
1	116.97412877	4.829749E-012	1.987975E-011	1	0.000000E+000
1	116.97462944	1.987975E-011	4.829749E-012	0	0.000000E+000
1	116.97466372	4.829749E-012	1.987975E-011	1	0.000000E+000
1	116.97534434	1.987975E-011	4.829749E-012	0	0.000000E+000
1	116.97688266	4.829749E-012	1.987975E-011	1	0.000000E+000
1	116.97713865	1.987975E-011	4.829749E-012	0	0.000000E+000
1	116.97889353	4.829749E-012	1.987975E-011	1	0.000000E+000
1	116.97929473	1.987975E-011	4.829749E-012	0	0.000000E+000
1	116.97976824	4.829749E-012	1.987975E-011	1	0.000000E+000
1	116.97982493	1.987975E-011	4.829749E-012	0	0.000000E+000
1	116.97990209	4.829749E-012	1.987975E-011	1	0.000000E+000
1	116.98006052	1.987975E-011	4.829749E-012	0	0.000000E+000
1	116.98030283	4.829749E-012	1.987975E-011	1	0.000000E+000
1	116.98033366	1.987975E-011	4.829749E-012	0	0.000000E+000
1	116.98037374	4.829749E-012	1.987975E-011	1	0.000000E+000
1	116.98044585	1.987975E-011	4.829749E-012	0	0.000000E+000
1	116.98204853	4.829749E-012	1.987975E-011	1	0.000000E+000
1	116.98278923	1.987975E-011	4.829749E-012	0	0.000000E+000
1	116.98285180	4.829749E-012	1.987975E-011	1	0.000000E+000
1	116.98315396	1.987975E-011	4.829749E-012	0	0.000000E+000
1	116.98443744	4.829749E-012	1.987975E-011	1	0.000000E+000
1	116.98468004	1.987975E-011	4.829749E-012	0	0.000000E+000
1	117.01933839	4.829749E-012	1.987975E-011	1	0.000000E+000
1	117.01999968	1.987975E-011	4.829749E-012	0	0.000000E+000
1	117.02156535	4.829749E-012	1.987975E-011	1	0.000000E+000
1	117.02236441	1.987975E-011	4.829749E-012	0	0.000000E+000
1	117.02548592	4.829749E-012	1.987975E-011	1	0.000000E+000
1	117.02586508	1.987975E-011	4.829749E-012	0	0.000000E+000
1	117.02606479	4.829749E-012	1.987975E-011	1	0.000000E+000
1	117.02626713	1.987975E-011	4.829749E-012	0	0.000000E+000
1	117.02638410	4.829749E-012	1.987975E-011	1	0.000000E+000
1	117.02720425	1.987975E-011	4.829749E-012	0	0.000000E+000
1	117.02722372	4.829749E-012	1.987975E-011	1	0.000000E+000
1	117.02735831	1.987975E-011	4.829749E-012	0	0.000000E+000
1	117.02896188	4.829749E-012	1.987975E-011	1	0.000000E+000
1	117.02942126	1.987975E-011	4.829749E-012	0	0.000000E+000
1	117.02942847	4.829749E-012	1.987975E-011	1	0.000000E+000
1	117.02999187	1.987975E-011	4.829749E-012	0	0.000000E+000
1	117.03301408	4.829749E-012	1.987975E-011	1	0.000000E+000
1	117.03308734	1.987975E-011	4.829749E-012	0	0.000000E+000
1	117.03312890	4.829749E-012	1.987975E-011	1	0.000000E+000
1	117.03325832	1.987975E-011	4.829749E-012	0	0.000000E+000
1	117.03371428	4.829749E-012	1.987975E-011	1	0.000000E+000
1	117.03471283	1.987975E-011	4.829749E-012	0	0.000000E+000
1	117.03482887	4.829749E-012	1.987975E-011	1	0.000000E+000
1	117.03512372	1.987975E-011	4.829749E-012	0	0.000000E+000
1	117.03514471	4.829749E-012	1.987975E-011	1	0.000000E+000
1	117.03611840	1.987975E-011	4.829749E-012	0	0.000000E+000
1	117.03614192	4.829749E-012	1.987975E-011	1	0.000000E+000
1	117.03624021	1.987975E-011	4.829749E-012	0	0.000000E+000
1	117.03894401	4.829749E-012	1.987975E-011	1	0.000000E+000
1	117.03900815	1.987975E-011	4.829749E-012	0	0.000000E+000
1	117.03995409	4.829749E-012	1.987975E-011	1	0.000000E+000
1	117.03997314	1.987975E-011	4.829749E-012	0	0.000000E+000
1	117.04007463	4.829749E-012	1.987975E-011	1	0.000000E+000
1	117.04031188	1.987975E-011	4.829749E-012	0	0.000000E+000
1	117.04126229	4.829749E-012	1.987975E-011	1	0.000000E+000
1	117.04248112	1.987975E-011	4.829749E-012	0	0.000000E+000
1	117.04255927	4.829749E-012	1.987975E-011	1	0.000000E+000
1	117.04291852	1.987975E-011	4.829749E-012	0	0.000000E+000
1	117.04316751	4.829749E-012	1.987975E-011	1	0.000000E+000
1	117.04414175	1.987975E-011	4.829749E-012	0	0.000000E+000
1	117.04416978	4.829749E-012	1.987975E-011	1	0.000000E+000
1	117.04487674	1.987975E-011	4.829749E-012	0	0.000000E+000
1	117.04550511	4.829749E-012	1.987975E-011	1	0.000000E+000
1	117.04570928	1.987975E-011	4.829749E-012	0	0.000000E+000
1	117.04571859	4.829749E-012	1.987975E-011	1	0.000000E+000
1	117.04575409	1.987975E-011	4.829749E-012	0	0.000000E+000
1	117.04819051	4.829749E-012	1.987975E-011	1	0.000000E+000
1	117.04980377	1.987975E-011	4.829749E-012	0	0.000000E+000
1	117.05033082	4.829749E-012	1.987975E-011	1	0.000000E+000
1	117.05096824	1.987975E-011	4.829749E-012	0	0.000000E+000
1	125.01687850	5.094895E-012	2.014490E-011	1	0.000000E+000
1	125.01699068	2.014490E-011	5.094895E-012	0	0.000000E+000
1	125.01730862	5.094895E-012	2.014490E-011	1	0.000000E+000
1	125.01735880	2.014490E-011	5.094895E-012	0	0.000000E+000
1	125.01760456	5.094895E-012	2.014490E-011	1	0.000000E+000
1	125.01766245	2.014490E-011	5.094895E-012	0	0.000000E+000
1	125.01936125	5.094895E-012	2.014490E-011	1	0.000000E+000
1	125.02093442	2.014490E-011	5.094895E-012	0	0.000000E+000
1	125.02260475	5.094895E-012	2.014490E-011	1	0.000000E+000
1	125.02298566	2.014490E-011	5.094895E-012	0	0.000000E+000
1	125.02323083	5.094895E-012	2.014490E-011	1	0.000000E+000
1	125.02419733	2.014490E-011	5.094895E-012	0	0.000000E+000
1	125.02428892	5.094895E-012	2.014490E-011	1	0.000000E+000
1	125.02454462	2.014490E-011	5.094895E-012	0	0.000000E+000
1	125.02698928	5.094895E-012	2.014490E-011	1	0.000000E+000
1	125.02712542	2.014490E-011	5.094895E-012	0	0.000000E+000
1	125.02717747	5.094895E-012	2.014490E-011	1	0.000000E+000
1	125.02721960	2.014490E-011	5.094895E-012	0	0.000000E+000
1	125.02756605	5.094895E-012	2.014490E-011	1	0.000000E+000
1	125.02804319	2.014490E-011	5.094895E-012	0	0.000000E+000
1	125.02806945	5.094895E-012	2.014490E-011	1	0.000000E+000
1	125.02827116	2.014490E-011	5.094895E-012	0	0.000000E+000
1	125.03046538	5.094895E-012	2.014490E-011	1	0.000000E+000
1	125.03091496	2.014490E-011	5.094895E-012	0	0.000000E+000
1	125.03227213	5.094895E-012	2.014490E-011	1	0.000000E+000
1	125.03323286	2.014490E-011	5.094895E-012	0	0.000000E+000
1	125.03326352	5.094895E-012	2.014490E-011	1	0.000000E+000
1	125.03335965	2.014490E-011	5.094895E-012	0	0.000000E+000
1	125.03352277	5.094895E-012	2.014490E-011	1	0.000000E+000
1	125.03379049	2.014490E-011	5.094895E-012	0	0.000000E+000
1	125.03405452	5.094895E-012	2.014490E-011	1	0.000000E+000
1	125.03497840	2.014490E-011	5.094895E-012	0	0.000000E+000
1	125.03501409	5.094895E-012	2.014490E-011	1	0.000000E+000
1	125.03501834	2.014490E-011	5.094895E-012	0	0.000000E+000
1	125.03517279	5.094895E-012	2.014490E-011	1	0.000000E+000
1	125.03611009	2.014490E-011	5.094895E-012	0	0.000000E+000
1	125.03877129	5.094895E-012	2.014490E-011	1	0.000000E+000
1	125.04020645	2.014490E-011	5.094895E-012	0	0.000000E+000
1	125.04021091	5.094895E-012	2.014490E-011	1	0.000000E+000
1	125.04066683	2.014490E-011	5.094895E-012	0	0.000000E+000
1	125.04069003	5.094895E-012	2.014490E-011	1	0.000000E+000
1	125.04312604	2.014490E-011	5.094895E-012	0	0.000000E+000
1	125.04371189	5.094895E-012	2.014490E-011	1	0.000000E+000
1	125.04438945	2.014490E-011	5.094895E-012	0	0.000000E+000
1	125.04446355	5.094895E-012	2.014490E-011	1	0.000000E+000
1	125.04521543	2.014490E-011	5.094895E-012	0	0.000000E+000
1	125.04526330	5.094895E-012	2.014490E-011	1	0.000000E+000
1	125.04836712	2.014490E-011	5.094895E-012	0	0.000000E+000
1	125.04838380	5.094895E-012	2.014490E-011	1	0.000000E+000
1	125.04885623	2.014490E-011	5.094895E-012	0	0.000000E+000
1	125.04887262	5.094895E-012	2.014490E-011	1	0.000000E+000
1	125.04896453	2.014490E-011	5.094895E-012	0	0.000000E+000
1	125.04899312	5.094895E-012	2.014490E-011	1	0.000000E+000
1	125.04974121	2.014490E-011	5.094895E-012	0	0.000000E+000
1	125.04980437	5.094895E-012	2.014490E-011	1	0.000000E+000
1	125.05001021	2.014490E-011	5.094895E-012	0	0.000000E+000
1	125.05002117	5.094895E-012	2.014490E-011	1	0.000000E+000
1	125.05029118	2.014490E-011	5.094895E-012	0	0.000000E+000
1	125.05030347	5.094895E-012	2.014490E-011	1	0.000000E+000
1	125.05040144	2.014490E-011	5.094895E-012	0	0.000000E+000
1	125.05073579	5.094895E-012	2.014490E-011	1	0.000000E+000
1	125.05081109	2.014490E-011	5.094895E-012	0	0.000000E+000
1	125.05109766	5.094895E-012	2.014490E-011	1	0.000000E+000
1	125.05163050	2.014490E-011	5.094895E-012	0	0.000000E+000
1	125.05169845	5.094895E-012	2.014490E-011	1	0.000000E+000
1	125.05204477	2.014490E-011	5.094895E-012	0	0.000000E+000
1	125.05205445	5.094895E-012	2.014490E-011	1	0.000000E+000
1	125.05231125	2.014490E-011	5.094895E-012	0	0.000000E+000
1	125.05412646	5.094895E-012	2.014490E-011	1	0.000000E+000
1	125.05501292	2.014490E-011	5.094895E-012	0	0.000000E+000
1	125.05676265	5.094895E-012	2.014490E-011	1	0.000000E+000
1	125.05679663	2.014490E-011	5.094895E-012	0	0.000000E+000
1	125.05873528	5.094895E-012	2.014490E-011	1	0.000000E+000
1	125.05874635	2.014490E-011	5.094895E-012	0	0.000000E+000
1	125.05895703	5.094895E-012	2.014490E-011	1	0.000000E+000
1	125.06024316	2.014490E-011	5.094895E-012	0	0.000000E+000
1	125.06043679	5.094895E-012	2.014490E-011	1	0.000000E+000
1	125.06046544	2.014490E-011	5.094895E-012	0	0.000000E+000
1	125.06155197	5.094895E-012	2.014490E-011	1	0.000000E+000
1	125.06185513	2.014490E-011	5.094895E-012	0	0.000000E+000
1	125.06190003	5.094895E-012	2.014490E-011	1	0.000000E+000
1	125.06250814	2.014490E-011	5.094895E-012	0	0.000000E+000
1	125.06315097	5.094895E-012	2.014490E-011	1	0.000000E+000
1	125.06336556	2.014490E-011	5.094895E-012	0	0.000000E+000
1	125.06345343	5.094895E-012	2.014490E-011	1	0.000000E+000
1	125.06375770	2.014490E-011	5.094895E-012	0	0.000000E+000
1	125.06477897	5.094895E-012	2.014490E-011	1	0.000000E+000
1	125.06564498	2.014490E-011	5.094895E-012	0	0.000000E+000
1	125.06655304	5.094895E-012	2.014490E-011	1	0.000000E+000
1	125.06660289	2.014490E-011	5.094895E-012	0	0.000000E+000
1	125.06751988	5.094895E-012	2.014490E-011	1	0.000000E+000
1	125.06773326	2.014490E-011	5.094895E-012	0	0.000000E+000
1	125.06777737	5.094895E-012	2.014490E-011	1	0.000000E+000
1	125.06781352	2.014490E-011	5.094895E-012	0	0.000000E+000
1	125.06785397	5.094895E-012	2.014490E-011	1	0.000000E+000
1	125.06793964	2.014490E-011	5.094895E-012	0	0.000000E+000
1	125.06798387	5.094895E-012	2.014490E-011	1	0.000000E+000
1	125.06854819	2.014490E-011	5.094895E-012	0	0.000000E+000
1	125.06897182	5.094895E-012	2.014490E-011	1	0.000000E+000
1	125.06906775	2.014490E-011	5.094895E-012	0	0.000000E+000
1	125.06909679	5.094895E-012	2.014490E-011	1	0.000000E+000
1	125.06915222	2.014490E-011	5.094895E-012	0	0.000000E+000
1	125.06943714	5.094895E-012	2.014490E-011	1	0.000000E+000
1	125.06949549	2.014490E-011	5.094895E-012	0	0.000000E+000
1	125.06954438	5.094895E-012	2.014490E-011	1	0.000000E+000
1	125.06984062	2.014490E-011	5.094895E-012	0	0.000000E+000
1	125.06986082	5.094895E-012	2.014490E-011	1	0.000000E+000
1	125.06991131	2.014490E-011	5.094895E-012	0	0.000000E+000
1	125.06993729	5.094895E-012	2.014490E-011	1	0.000000E+000
1	125.06999823	2.014490E-011	5.094895E-012	0	0.000000E+000
1	125.07023795	5.094895E-012	2.014490E-011	1	0.000000E+000
1	125.07041356	2.014490E-011	5.094895E-012	0	0.000000E+000
1	125.07110574	5.094895E-012	2.014490E-011	1	0.000000E+000
1	125.07386728	2.014490E-011	5.094895E-012	0	0.000000E+000
1	125.07409825	5.094895E-012	2.014490E-011	1	0.000000E+000
1	125.07453302	2.014490E-011	5.094895E-012	0	0.000000E+000
1	125.07520568	5.094895E-012	2.014490E-011	1	0.000000E+000
1	125.07525560	2.014490E-011	5.094895E-012	0	0.000000E+000
1	125.07529390	5.094895E-012	2.014490E-011	1	0.000000E+000
1	125.07531891	2.014490E-011	5.094895E-012	0	0.000000E+000
1	125.07542657	5.094895E-012	2.014490E-011	1	0.000000E+000
1	125.07594114	2.014490E-011	5.094895E-012	0	0.000000E+000
1	125.07670023	5.094895E-012	2.014490E-011	1	0.000000E+000
1	125.07800882	2.014490E-011	5.094895E-012	0	0.000000E+000
1	125.07804223	5.094895E-012	2.014490E-011	1	0.000000E+000
1	125.07808716	2.014490E-011	5.094895E-012	0	0.000000E+000
1	125.07822938	5.094895E-012	2.014490E-011	1	0.000000E+000
1	125.07859258	2.014490E-011	5.094895E-012	0	0.000000E+000
1	125.07863301	5.094895E-012	2.014490E-011	1	0.000000E+000
1	125.07928244	2.014490E-011	5.094895E-012	0	0.000000E+000
1	125.08013489	5.094895E-012	2.014490E-011	1	0.000000E+000
1	125.08041391	2.014490E-011	5.094895E-012	0	0.000000E+000
1	125.08166999	5.094895E-012	2.014490E-011	1	0.000000E+000
1	125.08217440	2.014490E-011	5.094895E-012	0	0.000000E+000
1	125.08294112	5.094895E-012	2.014490E-011	1	0.000000E+000
1	125.08324411	2.014490E-011	5.094895E-012	0	0.000000E+000
1	125.08336583	5.094895E-012	2.014490E-011	1	0.000000E+000
1	125.08417524	2.014490E-011	5.094895E-012	0	0.000000E+000
1	125.08574255	5.094895E-012	2.014490E-011	1	0.000000E+000
1	125.08647300	2.014490E-011	5.094895E-012	0	0.000000E+000
1	125.08889890	5.094895E-012	2.014490E-011	1	0.000000E+000
1	125.08904586	2.014490E-011	5.094895E-012	0	0.000000E+000
1	125.08969011	5.094895E-012	2.014490E-011	1	0.000000E+000
1	125.08990284	2.014490E-011	5.094895E-012	0	0.000000E+000
1	125.08996178	5.094895E-012	2.014490E-011	1	0.000000E+000
1	125.09013580	2.014490E-011	5.094895E-012	0	0.000000E+000
1	125.09097095	5.094895E-012	2.014490E-011	1	0.000000E+000
1	125.09151604	2.014490E-011	5.094895E-012	0	0.000000E+000
1	125.09214895	5.094895E-012	2.014490E-011	1	0.000000E+000
1	125.09235643	2.014490E-011	5.094895E-012	0	0.000000E+000
1	125.09328384	5.094895E-012	2.014490E-011	1	0.000000E+000
1	125.09333271	2.014490E-011	5.094895E-012	0	0.000000E+000
1	125.09375991	5.094895E-012	2.014490E-011	1	0.000000E+000
1	125.09381089	2.014490E-011	5.094895E-012	0	0.000000E+000
1	125.09383343	5.094895E-012	2.014490E-011	1	0.000000E+000
1	125.09392797	2.014490E-011	5.094895E-012	0	0.000000E+000
1	125.09401760	5.094895E-012	2.014490E-011	1	0.000000E+000
1	125.09482243	2.014490E-011	5.094895E-012	0	0.000000E+000
1	125.09485130	5.094895E-012	2.014490E-011	1	0.000000E+000
1	125.09603829	2.014490E-011	5.094895E-012	0	0.000000E+000
1	125.09644587	5.094895E-012	2.014490E-011	1	0.000000E+000
1	125.09676819	2.014490E-011	5.094895E-012	0	0.000000E+000
1	125.09762023	5.094895E-012	2.014490E-011	1	0.000000E+000
1	125.09817269	2.014490E-011	5.094895E-012	0	0.000000E+000
1	125.09822139	5.094895E-012	2.014490E-011	1	0.000000E+000
1	125.09874843	2.014490E-011	5.094895E-012	0	0.000000E+000
1	125.09891760	5.094895E-012	2.014490E-011	1	0.000000E+000
1	125.09897290	2.014490E-011	5.094895E-012	0	0.000000E+000
1	125.10052737	5.094895E-012	2.014490E-011	1	0.000000E+000
1	125.10096186	2.014490E-011	5.094895E-012	0	0.000000E+000
1	125.10198077	5.094895E-012	2.014490E-011	1	0.000000E+000
1	125.10266675	2.014490E-011	5.094895E-012	0	0.000000E+000
1	125.10268197	5.094895E-012	2.014490E-011	1	0.000000E+000
1	125.10317327	2.014490E-011	5.094895E-012	0	0.000000E+000
1	125.10370389	5.094895E-012	2.014490E-011	1	0.000000E+000
1	125.10594359	2.014490E-011	5.094895E-012	0	0.000000E+000
1	125.10598885	5.094895E-012	2.014490E-011	1	0.000000E+000
1	125.10611336	2.014490E-011	5.094895E-012	0	0.000000E+000
1	125.10613454	5.094895E-012	2.014490E-011	1	0.000000E+000
1	125.10642956	2.014490E-011	5.094895E-012	0	0.000000E+000
1	125.10686628	5.094895E-012	2.014490E-011	1	0.000000E+000
1	125.10784869	2.014490E-011	5.094895E-012	0	0.000000E+000
1	125.10785139	5.094895E-012	2.014490E-011	1	0.000000E+000
1	125.10870698	2.014490E-011	5.094895E-012	0	0.000000E+000
1	125.10877410	5.094895E-012	2.014490E-011	1	0.000000E+000
1	125.10898430	2.014490E-011	5.094895E-012	0	0.000000E+000
1	125.10899109	5.094895E-012	2.014490E-011	1	0.000000E+000
1	125.10923845	2.014490E-011	5.094895E-012	0	0.000000E+000
1	125.10926339	5.094895E-012	2.014490E-011	1	0.000000E+000
1	125.11068093	2.014490E-011	5.094895E-012	0	0.000000E+000
1	125.11166430	5.094895E-012	2.014490E-011	1	0.000000E+000
1	125.11244466	2.014490E-011	5.094895E-012	0	0.000000E+000
1	125.11355919	5.094895E-012	2.014490E-011	1	0.000000E+000
1	125.11396081	2.014490E-011	5.094895E-012	0	0.000000E+000
1	125.11397925	5.094895E-012	2.014490E-011	1	0.000000E+000
1	125.11415451	2.014490E-011	5.094895E-012	0	0.000000E+000
1	125.11419120	5.094895E-012	2.014490E-011	1	0.000000E+000
1	125.11546036	2.014490E-011	5.094895E-012	0	0.000000E+000
1	125.11547265	5.094895E-012	2.014490E-011	1	0.000000E+000
1	125.11638453	2.014490E-011	5.094895E-012	0	0.000000E+000
1	125.11642322	5.094895E-012	2.014490E-011	1	0.000000E+000
1	125.11697784	2.014490E-011	5.094895E-012	0	0.000000E+000
1	125.11800721	5.094895E-012	2.014490E-011	1	0.000000E+000
1	125.11966433	2.014490E-011	5.094895E-012	0	0.000000E+000
1	125.12193843	5.094895E-012	2.014490E-011	1	0.000000E+000
1	125.12214567	2.014490E-011	5.094895E-012	0	0.000000E+000
1	125.12332060	5.094895E-012	2.014490E-011	1	0.000000E+000
1	125.12395018	2.014490E-011	5.094895E-012	0	0.000000E+000
1	125.12406136	5.094895E-012	2.014490E-011	1	0.000000E+000
1	125.12414065	2.014490E-011	5.094895E-012	0	0.000000E+000
1	125.12446544	5.094895E-012	2.014490E-011	1	0.000000E+000
1	125.12517144	2.014490E-011	5.094895E-012	0	0.000000E+000
1	125.12519707	5.094895E-012	2.014490E-011	1	0.000000E+000
1	125.12544788	2.014490E-011	5.094895E-012	0	0.000000E+000
1	125.12545519	5.094895E-012	2.014490E-011	1	0.000000E+000
1	125.12597184	2.014490E-011	5.094895E-012	0	0.000000E+000
1	125.12598178	5.094895E-012	2.014490E-011	1	0.000000E+000
1	125.12700362	2.014490E-011	5.094895E-012	0	0.000000E+000
1	125.12702769	5.094895E-012	2.014490E-011	1	0.000000E+000
1	125.12840388	2.014490E-011	5.094895E-012	0	0.000000E+000
1	125.12866073	5.094895E-012	2.014490E-011	1	0.000000E+000
1	125.12903702	2.014490E-011	5.094895E-012	0	0.000000E+000
1	125.12910199	5.094895E-012	2.014490E-011	1	0.000000E+000
1	125.12985471	2.014490E-011	5.094895E-012	0	0.000000E+000
1	125.13021359	5.094895E-012	2.014490E-011	1	0.000000E+000
1	125.13129406	2.014490E-011	5.094895E-012	0	0.000000E+000
1	125.13187463	5.094895E-012	2.014490E-011	1	0.000000E+000
1	125.13229309	2.014490E-011	5.094895E-012	0	0.000000E+000
1	125.13564860	5.094895E-012	2.014490E-011	1	0.000000E+000
1	125.13701847	2.014490E-011	5.094895E-012	0	0.000000E+000
1	125.14344260	5.094895E-012	2.014490E-011	1	0.000000E+000
1	125.14355096	2.014490E-011	5.094895E-012	0	0.000000E+000
1	125.14360488	5.094895E-012	2.014490E-011	1	0.000000E+000
1	125.14375932	2.014490E-011	5.094895E-012	0	0.000000E+000
1	125.14474641	5.094895E-012	2.014490E-011	1	0.000000E+000
1	125.14549963	2.014490E-011	5.094895E-012	0	0.000000E+000
1	125.14631505	5.094895E-012	2.014490E-011	1	0.000000E+000
1	125.14754952	2.014490E-011	5.094895E-012	0	0.000000E+000
1	125.14808481	5.094895E-012	2.014490E-011	1	0.000000E+000
1	125.14822733	2.014490E-011	5.094895E-012	0	0.000000E+000
1	125.14835693	5.094895E-012	2.014490E-011	1	0.000000E+000
1	125.14872501	2.014490E-011	5.094895E-012	0	0.000000E+000
1	125.14876545	5.094895E-012	2.014490E-011	1	0.000000E+000
1	125.15028338	2.014490E-011	5.094895E-012	0	0.000000E+000
1	125.15088976	5.094895E-012	2.014490E-011	1	0.000000E+000
1	125.15100233	2.014490E-011	5.094895E-012	0	0.000000E+000
1	125.15143376	5.094895E-012	2.014490E-011	1	0.000000E+000
1	125.15311299	2.014490E-011	5.094895E-012	0	0.000000E+000
1	125.15356876	5.094895E-012	2.014490E-011	1	0.000000E+000
1	125.15434152	2.014490E-011	5.094895E-012	0	0.000000E+000
1	125.15529494	5.094895E-012	2.014490E-011	1	0.000000E+000
1	125.15658908	2.014490E-011	5.094895E-012	0	0.000000E+000
1	125.15661545	5.094895E-012	2.014490E-011	1	0.000000E+000
1	125.15686384	2.014490E-011	5.094895E-012	0	0.000000E+000
1	125.15688261	5.094895E-012	2.014490E-011	1	0.000000E+000
1	125.15696957	2.014490E-011	5.094895E-012	0	0.000000E+000
1	125.15851561	5.094895E-012	2.014490E-011	1	0.000000E+000
1	125.16086713	2.014490E-011	5.094895E-012	0	0.000000E+000
1	125.16089703	5.094895E-012	2.014490E-011	1	0.000000E+000
1	125.16180290	2.014490E-011	5.094895E-012	0	0.000000E+000
1	125.16182001	5.094895E-012	2.014490E-011	1	0.000000E+000
1	125.16230864	2.014490E-011	5.094895E-012	0	0.000000E+000
1	125.16359708	5.094895E-012	2.014490E-011	1	0.000000E+000
1	125.16383359	2.014490E-011	5.094895E-012	0	0.000000E+000
1	125.16393233	5.094895E-012	2.014490E-011	1	0.000000E+000
1	125.16435110	2.014490E-011	5.094895E-012	0	0.000000E+000
1	125.16548121	5.094895E-012	2.014490E-011	1	0.000000E+000
1	125.16554510	2.014490E-011	5.094895E-012	0	0.000000E+000
1	125.16573291	5.094895E-012	2.014490E-011	1	0.000000E+000
1	125.16586192	2.014490E-011	5.094895E-012	0	0.000000E+000
1	125.16610355	5.094895E-012	2.014490E-011	1	0.000000E+000
1	125.16710474	2.014490E-011	5.094895E-012	0	0.000000E+000
1	125.16713199	5.094895E-012	2.014490E-011	1	0.000000E+000
1	125.16790264	2.014490E-011	5.094895E-012	0	0.000000E+000
1	125.17214891	5.094895E-012	2.014490E-011	1	0.000000E+000
1	125.17246206	2.014490E-011	5.094895E-012	0	0.000000E+000
1	125.17270273	5.094895E-012	2.014490E-011	1	0.000000E+000
1	125.17290853	2.014490E-011	5.094895E-012	0	0.000000E+000
1	125.17399553	5.094895E-012	2.014490E-011	1	0.000000E+000
1	125.17495736	2.014490E-011	5.094895E-012	0	0.000000E+000
1	125.17508053	5.094895E-012	2.014490E-011	1	0.000000E+000
1	125.17529540	2.014490E-011	5.094895E-012	0	0.000000E+000
1	125.17560004	5.094895E-012	2.014490E-011	1	0.000000E+000
1	125.17647262	2.014490E-011	5.094895E-012	0	0.000000E+000
1	125.17649643	5.094895E-012	2.014490E-011	1	0.000000E+000
1	125.17666433	2.014490E-011	5.094895E-012	0	0.000000E+000
1	125.17677304	5.094895E-012	2.014490E-011	1	0.000000E+000
1	125.17687781	2.014490E-011	5.094895E-012	0	0.000000E+000
1	126.29691455	4.904676E-012	1.995468E-011	1	0.000000E+000
1	126.29700873	1.995468E-011	4.904676E-012	0	0.000000E+000
1	126.29797864	4.904676E-012	1.995468E-011	1	0.000000E+000
1	126.29820217	1.995468E-011	4.904676E-012	0	0.000000E+000
1	126.29827234	4.904676E-012	1.995468E-011	1	0.000000E+000
1	126.29846965	1.995468E-011	4.904676E-012	0	0.000000E+000
1	126.30187926	4.904676E-012	1.995468E-011	1	0.000000E+000
1	126.30261325	1.995468E-011	4.904676E-012	0	0.000000E+000
1	126.30265004	4.904676E-012	1.995468E-011	1	0.000000E+000
1	126.30270842	1.995468E-011	4.904676E-012	0	0.000000E+000
1	126.30277970	4.904676E-012	1.995468E-011	1	0.000000E+000
1	126.30299492	1.995468E-011	4.904676E-012	0	0.000000E+000
1	126.30300734	4.904676E-012	1.995468E-011	1	0.000000E+000
1	126.30309672	1.995468E-011	4.904676E-012	0	0.000000E+000
1	126.30325813	4.904676E-012	1.995468E-011	1	0.000000E+000
1	126.30415011	1.995468E-011	4.904676E-012	0	0.000000E+000
1	126.30416737	4.904676E-012	1.995468E-011	1	0.000000E+000
1	126.30427885	1.995468E-011	4.904676E-012	0	0.000000E+000
1	126.30546392	4.904676E-012	1.995468E-011	1	0.000000E+000
1	126.30584779	1.995468E-011	4.904676E-012	0	0.000000E+000
1	126.30588131	4.904676E-012	1.995468E-011	1	0.000000E+000
1	126.30600135	1.995468E-011	4.904676E-012	0	0.000000E+000
1	126.30793349	4.904676E-012	1.995468E-011	1	0.000000E+000
1	126.30796659	1.995468E-011	4.904676E-012	0	0.000000E+000
1	126.30849101	4.904676E-012	1.995468E-011	1	0.000000E+000
1	126.30891997	1.995468E-011	4.904676E-012	0	0.000000E+000
1	126.30894492	4.904676E-012	1.995468E-011	1	0.000000E+000
1	126.30982895	1.995468E-011	4.904676E-012	0	0.000000E+000
1	126.30991759	4.904676E-012	1.995468E-011	1	0.000000E+000
1	126.31015894	1.995468E-011	4.904676E-012	0	0.000000E+000
1	126.31019048	4.904676E-012	1.995468E-011	1	0.000000E+000
1	126.31116393	1.995468E-011	4.904676E-012	0	0.000000E+000
1	126.31122217	4.904676E-012	1.995468E-011	1	0.000000E+000
1	126.31208253	1.995468E-011	4.904676E-012	0	0.000000E+000
1	126.31453590	4.904676E-012	1.995468E-011	1	0.000000E+000
1	126.31525786	1.995468E-011	4.904676E-012	0	0.000000E+000
1	126.31526611	4.904676E-012	1.995468E-011	1	0.000000E+000
1	126.31560637	1.995468E-011	4.904676E-012	0	0.000000E+000
1	126.31777612	4.904676E-012	1.995468E-011	1	0.000000E+000
1	126.31796622	1.995468E-011	4.904676E-012	0	0.000000E+000
1	126.31819717	4.904676E-012	1.995468E-011	1	0.000000E+000
1	126.31827801	1.995468E-011	4.904676E-012	0	0.000000E+000
1	126.31850834	4.904676E-012	1.995468E-011	1	0.000000E+000
1	126.31862571	1.995468E-011	4.904676E-012	0	0.000000E+000
1	126.32486348	4.904676E-012	1.995468E-011	1	0.000000E+000
1	126.32498197	1.995468E-011	4.904676E-012	0	0.000000E+000
1	126.32709442	4.904676E-012	1.995468E-011	1	0.000000E+000
1	126.32727953	1.995468E-011	4.904676E-012	0	0.000000E+000
1	126.32729572	4.904676E-012	1.995468E-011	1	0.000000E+000
1	126.32739817	1.995468E-011	4.904676E-012	0	0.000000E+000
1	126.33116206	4.904676E-012	1.995468E-011	1	0.000000E+000
1	126.33136411	1.995468E-011	4.904676E-012	0	0.000000E+000
1	126.33164812	4.904676E-012	1.995468E-011	1	0.000000E+000
1	126.33261906	1.995468E-011	4.904676E-012	0	0.000000E+000
1	126.33282338	4.904676E-012	1.995468E-011	1	0.000000E+000
1	126.33294552	1.995468E-011	4.904676E-012	0	0.000000E+000
1	126.33443915	4.904676E-012	1.995468E-011	1	0.000000E+000
1	126.33455548	1.995468E-011	4.904676E-012	0	0.000000E+000
1	126.33525438	4.904676E-012	1.995468E-011	1	0.000000E+000
1	126.33571589	1.995468E-011	4.904676E-012	0	0.000000E+000
1	126.33573437	4.904676E-012	1.995468E-011	1	0.000000E+000
1	126.33669426	1.995468E-011	4.904676E-012	0	0.000000E+000
1	126.33675100	4.904676E-012	1.995468E-011	1	0.000000E+000
1	126.33741521	1.995468E-011	4.904676E-012	0	0.000000E+000
1	126.33746010	4.904676E-012	1.995468E-011	1	0.000000E+000
1	126.33777518	1.995468E-011	4.904676E-012	0	0.000000E+000
1	126.33782465	4.904676E-012	1.995468E-011	1	0.000000E+000
1	126.33828519	1.995468E-011	4.904676E-012	0	0.000000E+000
1	126.33976539	4.904676E-012	1.995468E-011	1	0.000000E+000
1	126.34020539	1.995468E-011	4.904676E-012	0	0.000000E+000
1	126.34030661	4.904676E-012	1.995468E-011	1	0.000000E+000
1	126.34043280	1.995468E-011	4.904676E-012	0	0.000000E+000
1	126.34043753	4.904676E-012	1.995468E-011	1	0.000000E+000
1	126.34115275	1.995468E-011	4.904676E-012	0	0.000000E+000
1	126.34167579	4.904676E-012	1.995468E-011	1	0.000000E+000
1	126.34194813	1.995468E-011	4.904676E-012	0	0.000000E+000
1	126.34196818	4.904676E-012	1.995468E-011	1	0.000000E+000
1	126.34211011	1.995468E-011	4.904676E-012	0	0.000000E+000
1	126.34344329	4.904676E-012	1.995468E-011	1	0.000000E+000
1	126.34485024	1.995468E-011	4.904676E-012	0	0.000000E+000
1	126.34486961	4.904676E-012	1.995468E-011	1	0.000000E+000
1	126.34799161	1.995468E-011	4.904676E-012	0	0.000000E+000
1	126.34801113	4.904676E-012	1.995468E-011	1	0.000000E+000
1	126.34835892	1.995468E-011	4.904676E-012	0	0.000000E+000
1	126.34869335	4.904676E-012	1.995468E-011	1	0.000000E+000
1	126.34891496	1.995468E-011	4.904676E-012	0	0.000000E+000
1	126.34891828	4.904676E-012	1.995468E-011	1	0.000000E+000
1	126.34910703	1.995468E-011	4.904676E-012	0	0.000000E+000
1	126.34927781	4.904676E-012	1.995468E-011	1	0.000000E+000
1	126.35093627	1.995468E-011	4.904676E-012	0	0.000000E+000
1	126.35127414	4.904676E-012	1.995468E-011	1	0.000000E+000
1	126.35347994	1.995468E-011	4.904676E-012	0	0.000000E+000
1	126.35352964	4.904676E-012	1.995468E-011	1	0.000000E+000
1	126.35470586	1.995468E-011	4.904676E-012	0	0.000000E+000
1	126.35526205	4.904676E-012	1.995468E-011	1	0.000000E+000
1	126.35549583	1.995468E-011	4.904676E-012	0	0.000000E+000
1	126.35588963	4.904676E-012	1.995468E-011	1	0.000000E+000
1	126.35606615	1.995468E-011	4.904676E-012	0	0.000000E+000
1	126.35608548	4.904676E-012	1.995468E-011	1	0.000000E+000
1	126.35677711	1.995468E-011	4.904676E-012	0	0.000000E+000
1	126.35718938	4.904676E-012	1.995468E-011	1	0.000000E+000
1	126.35806898	1.995468E-011	4.904676E-012	0	0.000000E+000
1	126.35810339	4.904676E-012	1.995468E-011	1	0.000000E+000
1	126.36055889	1.995468E-011	4.904676E-012	0	0.000000E+000
1	126.36056617	4.904676E-012	1.995468E-011	1	0.000000E+000
1	126.36062453	1.995468E-011	4.904676E-012	0	0.000000E+000
1	126.36098834	4.904676E-012	1.995468E-011	1	0.000000E+000
1	126.36108733	1.995468E-011	4.904676E-012	0	0.000000E+000
1	126.36110144	4.904676E-012	1.995468E-011	1	0.000000E+000
1	126.36114194	1.995468E-011	4.904676E-012	0	0.000000E+000
1	126.36274498	4.904676E-012	1.995468E-011	1	0.000000E+000
1	126.36382001	1.995468E-011	4.904676E-012	0	0.000000E+000
1	126.36412329	4.904676E-012	1.995468E-011	1	0.000000E+000
1	126.36515991	1.995468E-011	4.904676E-012	0	0.000000E+000
1	126.36750209	4.904676E-012	1.995468E-011	1	0.000000E+000
1	126.36952905	1.995468E-011	4.904676E-012	0	0.000000E+000
1	126.36956491	4.904676E-012	1.995468E-011	1	0.000000E+000
1	126.37028341	1.995468E-011	4.904676E-012	0	0.000000E+000
1	126.37039995	4.904676E-012	1.995468E-011	1	0.000000E+000
1	126.37079250	1.995468E-011	4.904676E-012	0	0.000000E+000
1	126.37231614	4.904676E-012	1.995468E-011	1	0.000000E+000
1	126.37297990	1.995468E-011	4.904676E-012	0	0.000000E+000
1	126.37299125	4.904676E-012	1.995468E-011	1	0.000000E+000
1	126.37380240	1.995468E-011	4.904676E-012	0	0.000000E+000
1	126.37575419	4.904676E-012	1.995468E-011	1	0.000000E+000
1	126.37624901	1.995468E-011	4.904676E-012	0	0.000000E+000
1	126.37809716	4.904676E-012	1.995468E-011	1	0.000000E+000
1	126.37840054	1.995468E-011	4.904676E-012	0	0.000000E+000
1	126.37934574	4.904676E-012	1.995468E-011	1	0.000000E+000
1	126.38119379	1.995468E-011	4.904676E-012	0	0.000000E+000
1	126.38135929	4.904676E-012	1.995468E-011	1	0.000000E+000
1	126.38172005	1.995468E-011	4.904676E-012	0	0.000000E+000
1	126.38192426	4.904676E-012	1.995468E-011	1	0.000000E+000
1	126.38341273	1.995468E-011	4.904676E-012	0	0.000000E+000
1	126.38343369	4.904676E-012	1.995468E-011	1	0.000000E+000
1	126.38353396	1.995468E-011	4.904676E-012	0	0.000000E+000
1	126.38356656	4.904676E-012	1.995468E-011	1	0.000000E+000
1	126.38393551	1.995468E-011	4.904676E-012	0	0.000000E+000
1	126.38394261	4.904676E-012	1.995468E-011	1	0.000000E+000
1	126.38532530	1.995468E-011	4.904676E-012	0	0.000000E+000
1	126.38535280	4.904676E-012	1.995468E-011	1	0.000000E+000
1	126.38594177	1.995468E-011	4.904676E-012	0	0.000000E+000
1	126.38595317	4.904676E-012	1.995468E-011	1	0.000000E+000
1	126.38902606	1.995468E-011	4.904676E-012	0	0.000000E+000
1	126.38905736	4.904676E-012	1.995468E-011	1	0.000000E+000
1	126.38965004	1.995468E-011	4.904676E-012	0	0.000000E+000
1	126.38977748	4.904676E-012	1.995468E-011	1	0.000000E+000
1	126.39036589	1.995468E-011	4.904676E-012	0	0.000000E+000
1	126.39037827	4.904676E-012	1.995468E-011	1	0.000000E+000
1	126.39147010	1.995468E-011	4.904676E-012	0	0.000000E+000
1	126.39186558	4.904676E-012	1.995468E-011	1	0.000000E+000
1	126.39293654	1.995468E-011	4.904676E-012	0	0.000000E+000
1	126.39294351	4.904676E-012	1.995468E-011	1	0.000000E+000
1	126.39388226	1.995468E-011	4.904676E-012	0	0.000000E+000
1	126.39391006	4.904676E-012	1.995468E-011	1	0.000000E+000
1	126.39411014	1.995468E-011	4.904676E-012	0	0.000000E+000
1	126.39464390	4.904676E-012	1.995468E-011	1	0.000000E+000
1	126.39488654	1.995468E-011	4.904676E-012	0	0.000000E+000
1	126.39492429	4.904676E-012	1.995468E-011	1	0.000000E+000
1	126.39512511	1.995468E-011	4.904676E-012	0	0.000000E+000
1	126.39517936	4.904676E-012	1.995468E-011	1	0.000000E+000
1	126.39679886	1.995468E-011	4.904676E-012	0	0.000000E+000
1	126.39681715	4.904676E-012	1.995468E-011	1	0.000000E+000
1	126.39900716	1.995468E-011	4.904676E-012	0	0.000000E+000
1	126.39905190	4.904676E-012	1.995468E-011	1	0.000000E+000
1	126.39955138	1.995468E-011	4.904676E-012	0	0.000000E+000
1	126.39987908	4.904676E-012	1.995468E-011	1	0.000000E+000
1	126.40064631	1.995468E-011	4.904676E-012	0	0.000000E+000
1	126.40070988	4.904676E-012	1.995468E-011	1	0.000000E+000
1	126.40090285	1.995468E-011	4.904676E-012	0	0.000000E+000
1	130.39965866	4.869813E-012	1.991981E-011	1	0.000000E+000
1	130.39992847	1.991981E-011	4.869813E-012	0	0.000000E+000
1	130.40065786	4.869813E-012	1.991981E-011	1	0.000000E+000
1	130.40074427	1.991981E-011	4.869813E-012	0	0.000000E+000
1	130.40128958	4.869813E-012	1.991981E-011	1	0.000000E+000
1	130.40133013	1.991981E-011	4.869813E-012	0	0.000000E+000
1	130.40356642	4.869813E-012	1.991981E-011	1	0.000000E+000
1	130.40370553	1.991981E-011	4.869813E-012	0	0.000000E+000
1	130.40688681	4.869813E-012	1.991981E-011	1	0.000000E+000
1	130.40707328	1.991981E-011	4.869813E-012	0	0.000000E+000
1	130.40710832	4.869813E-012	1.991981E-011	1	0.000000E+000
1	130.40733962	1.991981E-011	4.869813E-012	0	0.000000E+000
1	130.40735892	4.869813E-012	1.991981E-011	1	0.000000E+000
1	130.40750472	1.991981E-011	4.869813E-012	0	0.000000E+000
1	130.40757014	4.869813E-012	1.991981E-011	1	0.000000E+000
1	130.40786232	1.991981E-011	4.869813E-012	0	0.000000E+000
1	130.40848705	4.869813E-012	1.991981E-011	1	0.000000E+000
1	130.40865004	1.991981E-011	4.869813E-012	0	0.000000E+000
1	130.40915397	4.869813E-012	1.991981E-011	1	0.000000E+000
1	130.40925548	1.991981E-011	4.869813E-012	0	0.000000E+000
1	130.40965424	4.869813E-012	1.991981E-011	1	0.000000E+000
1	130.40989471	1.991981E-011	4.869813E-012	0	0.000000E+000
1	130.40990569	4.869813E-012	1.991981E-011	1	0.000000E+000
1	130.41032880	1.991981E-011	4.869813E-012	0	0.000000E+000
1	130.41275370	4.869813E-012	1.991981E-011	1	0.000000E+000
1	130.41298657	1.991981E-011	4.869813E-012	0	0.000000E+000
1	130.41394427	4.869813E-012	1.991981E-011	1	0.000000E+000
1	130.41417075	1.991981E-011	4.869813E-012	0	0.000000E+000
1	130.41530350	4.869813E-012	1.991981E-011	1	0.000000E+000
1	130.41653168	1.991981E-011	4.869813E-012	0	0.000000E+000
1	130.41878569	4.869813E-012	1.991981E-011	1	0.000000E+000
1	130.41882435	1.991981E-011	4.869813E-012	0	0.000000E+000
1	130.42261017	4.869813E-012	1.991981E-011	1	0.000000E+000
1	130.42332486	1.991981E-011	4.869813E-012	0	0.000000E+000
1	130.42353343	4.869813E-012	1.991981E-011	1	0.000000E+000
1	130.42388853	1.991981E-011	4.869813E-012	0	0.000000E+000
1	130.42458508	4.869813E-012	1.991981E-011	1	0.000000E+000
1	130.42509011	1.991981E-011	4.869813E-012	0	0.000000E+000
1	130.42509902	4.869813E-012	1.991981E-011	1	0.000000E+000
1	130.42525294	1.991981E-011	4.869813E-012	0	0.000000E+000
1	130.42644218	4.869813E-012	1.991981E-011	1	0.000000E+000
1	130.42728309	1.991981E-011	4.869813E-012	0	0.000000E+000
1	130.42891044	4.869813E-012	1.991981E-011	1	0.000000E+000
1	130.42906461	1.991981E-011	4.869813E-012	0	0.000000E+000
1	130.42960830	4.869813E-012	1.991981E-011	1	0.000000E+000
1	130.42977904	1.991981E-011	4.869813E-012	0	0.000000E+000
1	130.43118910	4.869813E-012	1.991981E-011	1	0.000000E+000
1	130.43166306	1.991981E-011	4.869813E-012	0	0.000000E+000
1	130.43169968	4.869813E-012	1.991981E-011	1	0.000000E+000
1	130.43190326	1.991981E-011	4.869813E-012	0	0.000000E+000
1	130.43191132	4.869813E-012	1.991981E-011	1	0.000000E+000
1	130.43194922	1.991981E-011	4.869813E-012	0	0.000000E+000
1	130.43225863	4.869813E-012	1.991981E-011	1	0.000000E+000
1	130.43266892	1.991981E-011	4.869813E-012	0	0.000000E+000
1	130.43274164	4.869813E-012	1.991981E-011	1	0.000000E+000
1	130.43284952	1.991981E-011	4.869813E-012	0	0.000000E+000
1	130.43320531	4.869813E-012	1.991981E-011	1	0.000000E+000
1	130.43381656	1.991981E-011	4.869813E-012	0	0.000000E+000
1	130.43523577	4.869813E-012	1.991981E-011	1	0.000000E+000
1	130.43531842	1.991981E-011	4.869813E-012	0	0.000000E+000
1	130.43612226	4.869813E-012	1.991981E-011	1	0.000000E+000
1	130.43630547	1.991981E-011	4.869813E-012	0	0.000000E+000
1	130.43643812	4.869813E-012	1.991981E-011	1	0.000000E+000
1	130.43664791	1.991981E-011	4.869813E-012	0	0.000000E+000
1	130.43741233	4.869813E-012	1.991981E-011	1	0.000000E+000
1	130.43770327	1.991981E-011	4.869813E-012	0	0.000000E+000
1	130.43772658	4.869813E-012	1.991981E-011	1	0.000000E+000
1	130.43792739	1.991981E-011	4.869813E-012	0	0.000000E+000
1	130.43808078	4.869813E-012	1.991981E-011	1	0.000000E+000
1	130.43840815	1.991981E-011	4.869813E-012	0	0.000000E+000
1	130.43844034	4.869813E-012	1.991981E-011	1	0.000000E+000
1	130.43880676	1.991981E-011	4.869813E-012	0	0.000000E+000
1	130.44155212	4.869813E-012	1.991981E-011	1	0.000000E+000
1	130.44221452	1.991981E-011	4.869813E-012	0	0.000000E+000
1	130.44225709	4.869813E-012	1.991981E-011	1	0.000000E+000
1	130.44301900	1.991981E-011	4.869813E-012	0	0.000000E+000
1	130.44341174	4.869813E-012	1.991981E-011	1	0.000000E+000
1	130.44344224	1.991981E-011	4.869813E-012	0	0.000000E+000
1	130.44346506	4.869813E-012	1.991981E-011	1	0.000000E+000
1	130.44361670	1.991981E-011	4.869813E-012	0	0.000000E+000
1	130.44517555	4.869813E-012	1.991981E-011	1	0.000000E+000
1	130.44526507	1.991981E-011	4.869813E-012	0	0.000000E+000
1	130.44552215	4.869813E-012	1.991981E-011	1	0.000000E+000
1	130.44585951	1.991981E-011	4.869813E-012	0	0.000000E+000
1	130.44662996	4.869813E-012	1.991981E-011	1	0.000000E+000
1	130.44728033	1.991981E-011	4.869813E-012	0	0.000000E+000
1	130.44872158	4.869813E-012	1.991981E-011	1	0.000000E+000
1	130.44878240	1.991981E-011	4.869813E-012	0	0.000000E+000
1	130.44882042	4.869813E-012	1.991981E-011	1	0.000000E+000
1	130.44887542	1.991981E-011	4.869813E-012	0	0.000000E+000
1	130.44934206	4.869813E-012	1.991981E-011	1	0.000000E+000
1	130.44947331	1.991981E-011	4.869813E-012	0	0.000000E+000
1	130.45124519	4.869813E-012	1.991981E-011	1	0.000000E+000
1	130.45143471	1.991981E-011	4.869813E-012	0	0.000000E+000
1	130.45147650	4.869813E-012	1.991981E-011	1	0.000000E+000
1	130.45173811	1.991981E-011	4.869813E-012	0	0.000000E+000
1	130.45174497	4.869813E-012	1.991981E-011	1	0.000000E+000
1	130.45178701	1.991981E-011	4.869813E-012	0	0.000000E+000
1	130.45192633	4.869813E-012	1.991981E-011	1	0.000000E+000
1	130.45197001	1.991981E-011	4.869813E-012	0	0.000000E+000
1	130.45200829	4.869813E-012	1.991981E-011	1	0.000000E+000
1	130.45217668	1.991981E-011	4.869813E-012	0	0.000000E+000
1	130.45284774	4.869813E-012	1.991981E-011	1	0.000000E+000
1	130.45349417	1.991981E-011	4.869813E-012	0	0.000000E+000
1	130.45508363	4.869813E-012	1.991981E-011	1	0.000000E+000
1	130.45531595	1.991981E-011	4.869813E-012	0	0.000000E+000
1	130.45546929	4.869813E-012	1.991981E-011	1	0.000000E+000
1	130.45568696	1.991981E-011	4.869813E-012	0	0.000000E+000
1	130.45576766	4.869813E-012	1.991981E-011	1	0.000000E+000
1	130.45600446	1.991981E-011	4.869813E-012	0	0.000000E+000
1	130.45608663	4.869813E-012	1.991981E-011	1	0.000000E+000
1	130.45612703	1.991981E-011	4.869813E-012	0	0.000000E+000
1	130.45620928	4.869813E-012	1.991981E-011	1	0.000000E+000
1	130.45637525	1.991981E-011	4.869813E-012	0	0.000000E+000
1	130.45641030	4.869813E-012	1.991981E-011	1	0.000000E+000
1	130.45648234	1.991981E-011	4.869813E-012	0	0.000000E+000
1	130.45665397	4.869813E-012	1.991981E-011	1	0.000000E+000
1	130.45671531	1.991981E-011	4.869813E-012	0	0.000000E+000
1	130.45813872	4.869813E-012	1.991981E-011	1	0.000000E+000
1	130.45838651	1.991981E-011	4.869813E-012	0	0.000000E+000
1	130.45843285	4.869813E-012	1.991981E-011	1	0.000000E+000
1	130.45847566	1.991981E-011	4.869813E-012	0	0.000000E+000
1	130.45850444	4.869813E-012	1.991981E-011	1	0.000000E+000
1	130.45868269	1.991981E-011	4.869813E-012	0	0.000000E+000
1	134.27519765	5.061917E-012	2.011192E-011	1	0.000000E+000
1	134.27583327	2.011192E-011	5.061917E-012	0	0.000000E+000
1	134.27585243	5.061917E-012	2.011192E-011	1	0.000000E+000
1	134.27589228	2.011192E-011	5.061917E-012	0	0.000000E+000
1	134.29738947	5.061917E-012	2.011192E-011	1	0.000000E+000
1	134.29745398	2.011192E-011	5.061917E-012	0	0.000000E+000
1	134.29749054	5.061917E-012	2.011192E-011	1	0.000000E+000
1	134.29820614	2.011192E-011	5.061917E-012	0	0.000000E+000
1	134.29821348	5.061917E-012	2.011192E-011	1	0.000000E+000
1	134.29848740	2.011192E-011	5.061917E-012	0	0.000000E+000
1	134.29851831	5.061917E-012	2.011192E-011	1	0.000000E+000
1	134.29855726	2.011192E-011	5.061917E-012	0	0.000000E+000
1	134.30011396	5.061917E-012	2.011192E-011	1	0.000000E+000
1	134.30066403	2.011192E-011	5.061917E-012	0	0.000000E+000
1	134.30116582	5.061917E-012	2.011192E-011	1	0.000000E+000
1	134.30193260	2.011192E-011	5.061917E-012	0	0.000000E+000
1	134.30442143	5.061917E-012	2.011192E-011	1	0.000000E+000
1	134.30532634	2.011192E-011	5.061917E-012	0	0.000000E+000
1	134.30595295	5.061917E-012	2.011192E-011	1	0.000000E+000
1	134.30692731	2.011192E-011	5.061917E-012	0	0.000000E+000
1	134.30914112	5.061917E-012	2.011192E-011	1	0.000000E+000
1	134.31179809	2.011192E-011	5.061917E-012	0	0.000000E+000
1	134.31401794	5.061917E-012	2.011192E-011	1	0.000000E+000
1	134.31402850	2.011192E-011	5.061917E-012	0	0.000000E+000
1	134.31405888	5.061917E-012	2.011192E-011	1	0.000000E+000
1	134.31409967	2.011192E-011	5.061917E-012	0	0.000000E+000
1	134.31415225	5.061917E-012	2.011192E-011	1	0.000000E+000
1	134.31428817	2.011192E-011	5.061917E-012	0	0.000000E+000
1	134.31432380	5.061917E-012	2.011192E-011	1	0.000000E+000
1	134.31478795	2.011192E-011	5.061917E-012	0	0.000000E+000
1	134.31570270	5.061917E-012	2.011192E-011	1	0.000000E+000
1	134.31692332	2.011192E-011	5.061917E-012	0	0.000000E+000
1	134.31696446	5.061917E-012	2.011192E-011	1	0.000000E+000
1	134.31764248	2.011192E-011	5.061917E-012	0	0.000000E+000
1	134.31813872	5.061917E-012	2.011192E-011	1	0.000000E+000
1	134.31834731	2.011192E-011	5.061917E-012	0	0.000000E+000
1	134.31835462	5.061917E-012	2.011192E-011	1	0.000000E+000
1	134.31842509	2.011192E-011	5.061917E-012	0	0.000000E+000
1	134.31844827	5.061917E-012	2.011192E-011	1	0.000000E+000
1	134.31857835	2.011192E-011	5.061917E-012	0	0.000000E+000
1	140.04252730	4.811739E-012	1.986174E-011	1	0.000000E+000
1	140.04296974	1.986174E-011	4.811739E-012	0	0.000000E+000
1	140.04333835	4.811739E-012	1.986174E-011	1	0.000000E+000
1	140.04360676	1.986174E-011	4.811739E-012	0	0.000000E+000
1	140.04389908	4.811739E-012	1.986174E-011	1	0.000000E+000
1	140.04422907	1.986174E-011	4.811739E-012	0	0.000000E+000
1	140.04496691	4.811739E-012	1.986174E-011	1	0.000000E+000
1	140.04686230	1.986174E-011	4.811739E-012	0	0.000000E+000
1	140.04721958	4.811739E-012	1.986174E-011	1	0.000000E+000
1	140.04860708	1.986174E-011	4.811739E-012	0	0.000000E+000
1	140.04868322	4.811739E-012	1.986174E-011	1	0.000000E+000
1	140.05057625	1.986174E-011	4.811739E-012	0	0.000000E+000
1	140.06740481	4.811739E-012	1.986174E-011	1	0.000000E+000
1	140.06744066	1.986174E-011	4.811739E-012	0	0.000000E+000
1	140.06833955	4.811739E-012	1.986174E-011	1	0.000000E+000
1	140.06930347	1.986174E-011	4.811739E-012	0	0.000000E+000
1	140.06935900	4.811739E-012	1.986174E-011	1	0.000000E+000
1	140.06953078	1.986174E-011	4.811739E-012	0	0.000000E+000
1	140.06953421	4.811739E-012	1.986174E-011	1	0.000000E+000
1	140.07019579	1.986174E-011	4.811739E-012	0	0.000000E+000
1	140.07028335	4.811739E-012	1.986174E-011	1	0.000000E+000
1	140.07054197	1.986174E-011	4.811739E-012	0	0.000000E+000
1	140.07165417	4.811739E-012	1.986174E-011	1	0.000000E+000
1	140.07196314	1.986174E-011	4.811739E-012	0	0.000000E+000
1	140.07204578	4.811739E-012	1.986174E-011	1	0.000000E+000
1	140.07228924	1.986174E-011	4.811739E-012	0	0.000000E+000
1	140.07231307	4.811739E-012	1.986174E-011	1	0.000000E+000
1	140.07379307	1.986174E-011	4.811739E-012	0	0.000000E+000
1	140.07381295	4.811739E-012	1.986174E-011	1	0.000000E+000
1	140.07440533	1.986174E-011	4.811739E-012	0	0.000000E+000
1	140.07540110	4.811739E-012	1.986174E-011	1	0.000000E+000
1	140.07563726	1.986174E-011	4.811739E-012	0	0.000000E+000
1	140.07565316	4.811739E-012	1.986174E-011	1	0.000000E+000
1	140.07567554	1.986174E-011	4.811739E-012	0	0.000000E+000
1	140.07568952	4.811739E-012	1.986174E-011	1	0.000000E+000
1	140.07693070	1.986174E-011	4.811739E-012	0	0.000000E+000
1	140.07784168	4.811739E-012	1.986174E-011	1	0.000000E+000
1	140.07894162	1.986174E-011	4.811739E-012	0	0.000000E+000
1	140.08130954	4.811739E-012	1.986174E-011	1	0.000000E+000
1	140.08137017	1.986174E-011	4.811739E-012	0	0.000000E+000
1	140.08143447	4.811739E-012	1.986174E-011	1	0.000000E+000
1	140.08179003	1.986174E-011	4.811739E-012	0	0.000000E+000
1	140.08208459	4.811739E-012	1.986174E-011	1	0.000000E+000
1	140.08426652	1.986174E-011	4.811739E-012	0	0.000000E+000
1	140.08505021	4.811739E-012	1.986174E-011	1	0.000000E+000
1	140.08522144	1.986174E-011	4.811739E-012	0	0.000000E+000
1	140.08523635	4.811739E-012	1.986174E-011	1	0.000000E+000
1	140.08614581	1.986174E-011	4.811739E-012	0	0.000000E+000
1	140.08697472	4.811739E-012	1.986174E-011	1	0.000000E+000
1	140.08771009	1.986174E-011	4.811739E-012	0	0.000000E+000
1	140.09043285	4.811739E-012	1.986174E-011	1	0.000000E+000
1	140.09235332	1.986174E-011	4.811739E-012	0	0.000000E+000
1	140.09273724	4.811739E-012	1.986174E-011	1	0.000000E+000
1	140.09307182	1.986174E-011	4.811739E-012	0	0.000000E+000
1	140.09367375	4.811739E-012	1.986174E-011	1	0.000000E+000
1	140.09491343	1.986174E-011	4.811739E-012	0	0.000000E+000
1	140.09515639	4.811739E-012	1.986174E-011	1	0.000000E+000
1	140.09612552	1.986174E-011	4.811739E-012	0	0.000000E+000
1	140.09640964	4.811739E-012	1.986174E-011	1	0.000000E+000
1	140.09650777	1.986174E-011	4.811739E-012	0	0.000000E+000
1	140.09697041	4.811739E-012	1.986174E-011	1	0.000000E+000
1	140.09806003	1.986174E-011	4.811739E-012	0	0.000000E+000
1	140.10056984	4.811739E-012	1.986174E-011	1	0.000000E+000
1	140.10072444	1.986174E-011	4.811739E-012	0	0.000000E+000
1	140.10274252	4.811739E-012	1.986174E-011	1	0.000000E+000
1	140.10284575	1.986174E-011	4.811739E-012	0	0.000000E+000
1	140.10287159	4.811739E-012	1.986174E-011	1	0.000000E+000
1	140.10323275	1.986174E-011	4.811739E-012	0	0.000000E+000
1	140.10374943	4.811739E-012	1.986174E-011	1	0.000000E+000
1	140.10394678	1.986174E-011	4.811739E-012	0	0.000000E+000
1	140.10419316	4.811739E-012	1.986174E-011	1	0.000000E+000
1	140.10422721	1.986174E-011	4.811739E-012	0	0.000000E+000
1	140.10428639	4.811739E-012	1.986174E-011	1	0.000000E+000
1	140.10540234	1.986174E-011	4.811739E-012	0	0.000000E+000
1	140.10592922	4.811739E-012	1.986174E-011	1	0.000000E+000
1	140.10625233	1.986174E-011	4.811739E-012	0	0.000000E+000
1	140.10714694	4.811739E-012	1.986174E-011	1	0.000000E+000
1	140.10770100	1.986174E-011	4.811739E-012	0	0.000000E+000
1	140.10809565	4.811739E-012	1.986174E-011	1	0.000000E+000
1	140.10813742	1.986174E-011	4.811739E-012	0	0.000000E+000
1	140.10815344	4.811739E-012	1.986174E-011	1	0.000000E+000
1	140.10852153	1.986174E-011	4.811739E-012	0	0.000000E+000
1	140.10853640	4.811739E-012	1.986174E-011	1	0.000000E+000
1	140.10912566	1.986174E-011	4.811739E-012	0	0.000000E+000
1	140.10913191	4.811739E-012	1.986174E-011	1	0.000000E+000
1	140.11028373	1.986174E-011	4.811739E-012	0	0.000000E+000
1	140.11038397	4.811739E-012	1.986174E-011	1	0.000000E+000
1	140.11057078	1.986174E-011	4.811739E-012	0	0.000000E+000
1	140.11126654	4.811739E-012	1.986174E-011	1	0.000000E+000
1	140.11185083	1.986174E-011	4.811739E-012	0	0.000000E+000
1	140.11189786	4.811739E-012	1.986174E-011	1	0.000000E+000
1	140.11209922	1.986174E-011	4.811739E-012	0	0.000000E+000
1	140.11267848	4.811739E-012	1.986174E-011	1	0.000000E+000
1	140.11440754	1.986174E-011	4.811739E-012	0	0.000000E+000
1	140.11555139	4.811739E-012	1.986174E-011	1	0.000000E+000
1	140.11606187	1.986174E-011	4.811739E-012	0	0.000000E+000
1	140.11612239	4.811739E-012	1.986174E-011	1	0.000000E+000
1	140.11618549	1.986174E-011	4.811739E-012	0	0.000000E+000
1	140.11620999	4.811739E-012	1.986174E-011	1	0.000000E+000
1	140.11656643	1.986174E-011	4.811739E-012	0	0.000000E+000
1	140.11659445	4.811739E-012	1.986174E-011	1	0.000000E+000
1	140.11685262	1.986174E-011	4.811739E-012	0	0.000000E+000
1	140.11946420	4.811739E-012	1.986174E-011	1	0.000000E+000
1	140.12011852	1.986174E-011	4.811739E-012	0	0.000000E+000
1	140.12017643	4.811739E-012	1.986174E-011	1	0.000000E+000
1	140.12041137	1.986174E-011	4.811739E-012	0	0.000000E+000
1	140.12042355	4.811739E-012	1.986174E-011	1	0.000000E+000
1	140.12224507	1.986174E-011	4.811739E-012	0	0.000000E+000
1	140.12244960	4.811739E-012	1.986174E-011	1	0.000000E+000
1	140.12254053	1.986174E-011	4.811739E-012	0	0.000000E+000
1	140.12256577	4.811739E-012	1.986174E-011	1	0.000000E+000
1	140.12300729	1.986174E-011	4.811739E-012	0	0.000000E+000
1	140.12327441	4.811739E-012	1.986174E-011	1	0.000000E+000
1	140.12332327	1.986174E-011	4.811739E-012	0	0.000000E+000
1	140.12335349	4.811739E-012	1.986174E-011	1	0.000000E+000
1	140.12356052	1.986174E-011	4.811739E-012	0	0.000000E+000
1	140.12360138	4.811739E-012	1.986174E-011	1	0.000000E+000
1	140.12436685	1.986174E-011	4.811739E-012	0	0.000000E+000
1	140.12577654	4.811739E-012	1.986174E-011	1	0.000000E+000
1	140.12584400	1.986174E-011	4.811739E-012	0	0.000000E+000
1	140.12585626	4.811739E-012	1.986174E-011	1	0.000000E+000
1	140.12628833	1.986174E-011	4.811739E-012	0	0.000000E+000
1	140.12712985	4.811739E-012	1.986174E-011	1	0.000000E+000
1	140.12783271	1.986174E-011	4.811739E-012	0	0.000000E+000
1	140.12788492	4.811739E-012	1.986174E-011	1	0.000000E+000
1	140.12894899	1.986174E-011	4.811739E-012	0	0.000000E+000
1	140.12897829	4.811739E-012	1.986174E-011	1	0.000000E+000
1	140.12929549	1.986174E-011	4.811739E-012	0	0.000000E+000
1	140.12930279	4.811739E-012	1.986174E-011	1	0.000000E+000
1	140.12987232	1.986174E-011	4.811739E-012	0	0.000000E+000
1	140.12989291	4.811739E-012	1.986174E-011	1	0.000000E+000
1	140.13017612	1.986174E-011	4.811739E-012	0	0.000000E+000
1	140.13128429	4.811739E-012	1.986174E-011	1	0.000000E+000
1	140.13150371	1.986174E-011	4.811739E-012	0	0.000000E+000
1	140.13152758	4.811739E-012	1.986174E-011	1	0.000000E+000
1	140.13223772	1.986174E-011	4.811739E-012	0	0.000000E+000
1	140.13226209	4.811739E-012	1.986174E-011	1	0.000000E+000
1	140.13371196	1.986174E-011	4.811739E-012	0	0.000000E+000
1	140.13372542	4.811739E-012	1.986174E-011	1	0.000000E+000
1	140.13426681	1.986174E-011	4.811739E-012	0	0.000000E+000
1	140.13626589	4.811739E-012	1.986174E-011	1	0.000000E+000
1	140.13749960	1.986174E-011	4.811739E-012	0	0.000000E+000
1	140.13957497	4.811739E-012	1.986174E-011	1	0.000000E+000
1	140.14039963	1.986174E-011	4.811739E-012	0	0.000000E+000
1	140.14052684	4.811739E-012	1.986174E-011	1	0.000000E+000
1	140.14105886	1.986174E-011	4.811739E-012	0	0.000000E+000
1	140.14162236	4.811739E-012	1.986174E-011	1	0.000000E+000
1	140.14301286	1.986174E-011	4.811739E-012	0	0.000000E+000
1	140.14853414	4.811739E-012	1.986174E-011	1	0.000000E+000
1	140.14858177	1.986174E-011	4.811739E-012	0	0.000000E+000
1	140.14910664	4.811739E-012	1.986174E-011	1	0.000000E+000
1	140.14913967	1.986174E-011	4.811739E-012	0	0.000000E+000
1	140.15143521	4.811739E-012	1.986174E-011	1	0.000000E+000
1	140.15184736	1.986174E-011	4.811739E-012	0	0.000000E+000
1	140.15278414	4.811739E-012	1.986174E-011	1	0.000000E+000
1	140.15343816	1.986174E-011	4.811739E-012	0	0.000000E+000
1	140.15347269	4.811739E-012	1.986174E-011	1	0.000000E+000
1	140.15374960	1.986174E-011	4.811739E-012	0	0.000000E+000
1	140.15447902	4.811739E-012	1.986174E-011	1	0.000000E+000
1	140.15468704	1.986174E-011	4.811739E-012	0	0.000000E+000
1	140.15490771	4.811739E-012	1.986174E-011	1	0.000000E+000
1	140.15514103	1.986174E-011	4.811739E-012	0	0.000000E+000
1	140.15515789	4.811739E-012	1.986174E-011	1	0.000000E+000
1	140.15551506	1.986174E-011	4.811739E-012	0	0.000000E+000
1	140.15552969	4.811739E-012	1.986174E-011	1	0.000000E+000
1	140.15561464	1.986174E-011	4.811739E-012	0	0.000000E+000
1	140.15610549	4.811739E-012	1.986174E-011	1	0.000000E+000
1	140.15632071	1.986174E-011	4.811739E-012	0	0.000000E+000
1	140.15658094	4.811739E-012	1.986174E-011	1	0.000000E+000
1	140.15688697	1.986174E-011	4.811739E-012	0	0.000000E+000
1	140.15689068	4.811739E-012	1.986174E-011	1	0.000000E+000
1	140.15697206	1.986174E-011	4.811739E-012	0	0.000000E+000
1	140.15705352	4.811739E-012	1.986174E-011	1	0.000000E+000
1	140.15732783	1.986174E-011	4.811739E-012	0	0.000000E+000
1	140.15857993	4.811739E-012	1.986174E-011	1	0.000000E+000
1	140.15943164	1.986174E-011	4.811739E-012	0	0.000000E+000
1	140.15968137	4.811739E-012	1.986174E-011	1	0.000000E+000
1	140.16009233	1.986174E-011	4.811739E-012	0	0.000000E+000
1	140.16017216	4.811739E-012	1.986174E-011	1	0.000000E+000
1	140.16042159	1.986174E-011	4.811739E-012	0	0.000000E+000
1	140.16128045	4.811739E-012	1.986174E-011	1	0.000000E+000
1	140.16183694	1.986174E-011	4.811739E-012	0	0.000000E+000
1	140.16186991	4.811739E-012	1.986174E-011	1	0.000000E+000
1	140.16219670	1.986174E-011	4.811739E-012	0	0.000000E+000
1	140.16221950	4.811739E-012	1.986174E-011	1	0.000000E+000
1	140.16336934	1.986174E-011	4.811739E-012	0	0.000000E+000
1	140.16370703	4.811739E-012	1.986174E-011	1	0.000000E+000
1	140.16446994	1.986174E-011	4.811739E-012	0	0.000000E+000
1	140.16449014	4.811739E-012	1.986174E-011	1	0.000000E+000
1	140.16465207	1.986174E-011	4.811739E-012	0	0.000000E+000
1	140.16467848	4.811739E-012	1.986174E-011	1	0.000000E+000
1	140.16485530	1.986174E-011	4.811739E-012	0	0.000000E+000
1	140.16488357	4.811739E-012	1.986174E-011	1	0.000000E+000
1	140.16555713	1.986174E-011	4.811739E-012	0	0.000000E+000
1	140.16577971	4.811739E-012	1.986174E-011	1	0.000000E+000
1	140.16619286	1.986174E-011	4.811739E-012	0	0.000000E+000
1	140.16620223	4.811739E-012	1.986174E-011	1	0.000000E+000
1	140.16672465	1.986174E-011	4.811739E-012	0	0.000000E+000
1	140.16673450	4.811739E-012	1.986174E-011	1	0.000000E+000
1	140.16761655	1.986174E-011	4.811739E-012	0	0.000000E+000
1	140.16763705	4.811739E-012	1.986174E-011	1	0.000000E+000
1	140.16831791	1.986174E-011	4.811739E-012	0	0.000000E+000
1	140.16899026	4.811739E-012	1.986174E-011	1	0.000000E+000
1	140.16948605	1.986174E-011	4.811739E-012	0	0.000000E+000
1	140.16951358	4.811739E-012	1.986174E-011	1	0.000000E+000
1	140.16953602	1.986174E-011	4.811739E-012	0	0.000000E+000
1	140.16961119	4.811739E-012	1.986174E-011	1	0.000000E+000
1	140.17052502	1.986174E-011	4.811739E-012	0	0.000000E+000
1	140.17053953	4.811739E-012	1.986174E-011	1	0.000000E+000
1	140.17171450	1.986174E-011	4.811739E-012	0	0.000000E+000
1	140.17195026	4.811739E-012	1.986174E-011	1	0.000000E+000
1	140.17231212	1.986174E-011	4.811739E-012	0	0.000000E+000
1	140.17270937	4.811739E-012	1.986174E-011	1	0.000000E+000
1	140.17318770	1.986174E-011	4.811739E-012	0	0.000000E+000
1	140.17321983	4.811739E-012	1.986174E-011	1	0.000000E+000
1	140.17333805	1.986174E-011	4.811739E-012	0	0.000000E+000
1	140.17460368	4.811739E-012	1.986174E-011	1	0.000000E+000
1	140.17550087	1.986174E-011	4.811739E-012	0	0.000000E+000
1	140.17588532	4.811739E-012	1.986174E-011	1	0.000000E+000
1	140.17594058	1.986174E-011	4.811739E-012	0	0.000000E+000
1	140.17609172	4.811739E-012	1.986174E-011	1	0.000000E+000
1	140.17703402	1.986174E-011	4.811739E-012	0	0.000000E+000
1	140.17825025	4.811739E-012	1.986174E-011	1	0.000000E+000
1	140.17840503	1.986174E-011	4.811739E-012	0	0.000000E+000
1	140.17858392	4.811739E-012	1.986174E-011	1	0.000000E+000
1	140.17860068	1.986174E-011	4.811739E-012	0	0.000000E+000
1	140.18081202	4.811739E-012	1.986174E-011	1	0.000000E+000
1	140.18104120	1.986174E-011	4.811739E-012	0	0.000000E+000
1	140.18119423	4.811739E-012	1.986174E-011	1	0.000000E+000
1	140.18160815	1.986174E-011	4.811739E-012	0	0.000000E+000
1	140.18321444	4.811739E-012	1.986174E-011	1	0.000000E+000
1	140.18357750	1.986174E-011	4.811739E-012	0	0.000000E+000
1	140.18360253	4.811739E-012	1.986174E-011	1	0.000000E+000
1	140.18386044	1.986174E-011	4.811739E-012	0	0.000000E+000
1	140.18445908	4.811739E-012	1.986174E-011	1	0.000000E+000
1	140.18501860	1.986174E-011	4.811739E-012	0	0.000000E+000
1	145.12113509	4.664507E-012	1.971451E-011	1	0.000000E+000
1	145.12128117	1.971451E-011	4.664507E-012	0	0.000000E+000
1	145.12175963	4.664507E-012	1.971451E-011	1	0.000000E+000
1	145.12458111	1.971451E-011	4.664507E-012	0	0.000000E+000
1	145.12460325	4.664507E-012	1.971451E-011	1	0.000000E+000
1	145.12482990	1.971451E-011	4.664507E-012	0	0.000000E+000
1	145.12533639	4.664507E-012	1.971451E-011	1	0.000000E+000
1	145.12646423	1.971451E-011	4.664507E-012	0	0.000000E+000
1	145.12741658	4.664507E-012	1.971451E-011	1	0.000000E+000
1	145.12803474	1.971451E-011	4.664507E-012	0	0.000000E+000
1	145.12848692	4.664507E-012	1.971451E-011	1	0.000000E+000
1	145.13013934	1.971451E-011	4.664507E-012	0	0.000000E+000
1	145.13016616	4.664507E-012	1.971451E-011	1	0.000000E+000
1	145.13021119	1.971451E-011	4.664507E-012	0	0.000000E+000
1	145.13024397	4.664507E-012	1.971451E-011	1	0.000000E+000
1	145.13059794	1.971451E-011	4.664507E-012	0	0.000000E+000
1	145.13154329	4.664507E-012	1.971451E-011	1	0.000000E+000
1	145.13182314	1.971451E-011	4.664507E-012	0	0.000000E+000
1	145.13318229	4.664507E-012	1.971451E-011	1	0.000000E+000
1	145.13334685	1.971451E-011	4.664507E-012	0	0.000000E+000
1	145.13337654	4.664507E-012	1.971451E-011	1	0.000000E+000
1	145.13402214	1.971451E-011	4.664507E-012	0	0.000000E+000
1	145.13408445	4.664507E-012	1.971451E-011	1	0.000000E+000
1	145.13413698	1.971451E-011	4.664507E-012	0	0.000000E+000
1	145.13508598	4.664507E-012	1.971451E-011	1	0.000000E+000
1	145.13604868	1.971451E-011	4.664507E-012	0	0.000000E+000
1	145.13674454	4.664507E-012	1.971451E-011	1	0.000000E+000
1	145.13917776	1.971451E-011	4.664507E-012	0	0.000000E+000
1	145.13991336	4.664507E-012	1.971451E-011	1	0.000000E+000
1	145.14309276	1.971451E-011	4.664507E-012	0	0.000000E+000
1	145.14315933	4.664507E-012	1.971451E-011	1	0.000000E+000
1	145.14339227	1.971451E-011	4.664507E-012	0	0.000000E+000
1	145.14430277	4.664507E-012	1.971451E-011	1	0.000000E+000
1	145.14449873	1.971451E-011	4.664507E-012	0	0.000000E+000
1	145.14454167	4.664507E-012	1.971451E-011	1	0.000000E+000
1	145.14605550	1.971451E-011	4.664507E-012	0	0.000000E+000
1	145.14645982	4.664507E-012	1.971451E-011	1	0.000000E+000
1	145.14649864	1.971451E-011	4.664507E-012	0	0.000000E+000
1	145.14728257	4.664507E-012	1.971451E-011	1	0.000000E+000
1	145.14768397	1.971451E-011	4.664507E-012	0	0.000000E+000
1	145.14870351	4.664507E-012	1.971451E-011	1	0.000000E+000
1	145.14876721	1.971451E-011	4.664507E-012	0	0.000000E+000
1	145.14895258	4.664507E-012	1.971451E-011	1	0.000000E+000
1	145.14899500	1.971451E-011	4.664507E-012	0	0.000000E+000
1	145.14901500	4.664507E-012	1.971451E-011	1	0.000000E+000
1	145.14972936	1.971451E-011	4.664507E-012	0	0.000000E+000
1	145.14984109	4.664507E-012	1.971451E-011	1	0.000000E+000
1	145.15007664	1.971451E-011	4.664507E-012	0	0.000000E+000
1	145.15368641	4.664507E-012	1.971451E-011	1	0.000000E+000
1	145.15483454	1.971451E-011	4.664507E-012	0	0.000000E+000
1	145.15484667	4.664507E-012	1.971451E-011	1	0.000000E+000
1	145.15502939	1.971451E-011	4.664507E-012	0	0.000000E+000
1	145.15532786	4.664507E-012	1.971451E-011	1	0.000000E+000
1	145.15601928	1.971451E-011	4.664507E-012	0	0.000000E+000
1	145.15606454	4.664507E-012	1.971451E-011	1	0.000000E+000
1	145.15754077	1.971451E-011	4.664507E-012	0	0.000000E+000
1	145.15950936	4.664507E-012	1.971451E-011	1	0.000000E+000
1	145.15971459	1.971451E-011	4.664507E-012	0	0.000000E+000
1	145.15984308	4.664507E-012	1.971451E-011	1	0.000000E+000
1	145.16006773	1.971451E-011	4.664507E-012	0	0.000000E+000
1	145.16046294	4.664507E-012	1.971451E-011	1	0.000000E+000
1	145.16121607	1.971451E-011	4.664507E-012	0	0.000000E+000
1	145.16137142	4.664507E-012	1.971451E-011	1	0.000000E+000
1	145.16180515	1.971451E-011	4.664507E-012	0	0.000000E+000
1	145.16182333	4.664507E-012	1.971451E-011	1	0.000000E+000
1	145.16202309	1.971451E-011	4.664507E-012	0	0.000000E+000
1	145.16204554	4.664507E-012	1.971451E-011	1	0.000000E+000
1	145.16251189	1.971451E-011	4.664507E-012	0	0.000000E+000
1	145.16253854	4.664507E-012	1.971451E-011	1	0.000000E+000
1	145.16268566	1.971451E-011	4.664507E-012	0	0.000000E+000
1	145.16297563	4.664507E-012	1.971451E-011	1	0.000000E+000
1	145.16341044	1.971451E-011	4.664507E-012	0	0.000000E+000
1	145.16471848	4.664507E-012	1.971451E-011	1	0.000000E+000
1	145.16545238	1.971451E-011	4.664507E-012	0	0.000000E+000
1	145.16547266	4.664507E-012	1.971451E-011	1	0.000000E+000
1	145.16582335	1.971451E-011	4.664507E-012	0	0.000000E+000
1	145.16585841	4.664507E-012	1.971451E-011	1	0.000000E+000
1	145.16711460	1.971451E-011	4.664507E-012	0	0.000000E+000
1	145.16812139	4.664507E-012	1.971451E-011	1	0.000000E+000
1	145.16897022	1.971451E-011	4.664507E-012	0	0.000000E+000
1	145.16906077	4.664507E-012	1.971451E-011	1	0.000000E+000
1	145.16973742	1.971451E-011	4.664507E-012	0	0.000000E+000
1	145.16976336	4.664507E-012	1.971451E-011	1	0.000000E+000
1	145.17020113	1.971451E-011	4.664507E-012	0	0.000000E+000
1	145.17058983	4.664507E-012	1.971451E-011	1	0.000000E+000
1	145.17087247	1.971451E-011	4.664507E-012	0	0.000000E+000
1	145.17277162	4.664507E-012	1.971451E-011	1	0.000000E+000
1	145.17288903	1.971451E-011	4.664507E-012	0	0.000000E+000
1	145.17362465	4.664507E-012	1.971451E-011	1	0.000000E+000
1	145.17381091	1.971451E-011	4.664507E-012	0	0.000000E+000
1	145.17381300	4.664507E-012	1.971451E-011	1	0.000000E+000
1	145.17397773	1.971451E-011	4.664507E-012	0	0.000000E+000
1	145.17450718	4.664507E-012	1.971451E-011	1	0.000000E+000
1	145.17465297	1.971451E-011	4.664507E-012	0	0.000000E+000
1	145.17668937	4.664507E-012	1.971451E-011	1	0.000000E+000
1	145.17809180	1.971451E-011	4.664507E-012	0	0.000000E+000
1	145.17810567	4.664507E-012	1.971451E-011	1	0.000000E+000
1	145.17827561	1.971451E-011	4.664507E-012	0	0.000000E+000
1	145.18019555	4.664507E-012	1.971451E-011	1	0.000000E+000
1	145.18087176	1.971451E-011	4.664507E-012	0	0.000000E+000
1	145.18090584	4.664507E-012	1.971451E-011	1	0.000000E+000
1	145.18148050	1.971451E-011	4.664507E-012	0	0.000000E+000
1	145.18179995	4.664507E-012	1.971451E-011	1	0.000000E+000
1	145.18280756	1.971451E-011	4.664507E-012	0	0.000000E+000
1	145.18284690	4.664507E-012	1.971451E-011	1	0.000000E+000
1	145.18296235	1.971451E-011	4.664507E-012	0	0.000000E+000
1	145.18464226	4.664507E-012	1.971451E-011	1	0.000000E+000
1	145.18472175	1.971451E-011	4.664507E-012	0	0.000000E+000
1	145.18474022	4.664507E-012	1.971451E-011	1	0.000000E+000
1	145.18492623	1.971451E-011	4.664507E-012	0	0.000000E+000
1	145.18531322	4.664507E-012	1.971451E-011	1	0.000000E+000
1	145.18730534	1.971451E-011	4.664507E-012	0	0.000000E+000
1	145.18731103	4.664507E-012	1.971451E-011	1	0.000000E+000
1	145.18882586	1.971451E-011	4.664507E-012	0	0.000000E+000
1	145.18884935	4.664507E-012	1.971451E-011	1	0.000000E+000
1	145.19057497	1.971451E-011	4.664507E-012	0	0.000000E+000
1	145.19060706	4.664507E-012	1.971451E-011	1	0.000000E+000
1	145.19075962	1.971451E-011	4.664507E-012	0	0.000000E+000
1	145.19092499	4.664507E-012	1.971451E-011	1	0.000000E+000
1	145.19128771	1.971451E-011	4.664507E-012	0	0.000000E+000
1	145.19418536	4.664507E-012	1.971451E-011	1	0.000000E+000
1	145.19433614	1.971451E-011	4.664507E-012	0	0.000000E+000
1	145.19493975	4.664507E-012	1.971451E-011	1	0.000000E+000
1	145.19574094	1.971451E-011	4.664507E-012	0	0.000000E+000
1	145.19574106	4.664507E-012	1.971451E-011	1	0.000000E+000
1	145.19622134	1.971451E-011	4.664507E-012	0	0.000000E+000
1	145.19623461	4.664507E-012	1.971451E-011	1	0.000000E+000
1	145.19626423	1.971451E-011	4.664507E-012	0	0.000000E+000
1	145.19634433	4.664507E-012	1.971451E-011	1	0.000000E+000
1	145.19639746	1.971451E-011	4.664507E-012	0	0.000000E+000
1	145.19726193	4.664507E-012	1.971451E-011	1	0.000000E+000
1	145.19753787	1.971451E-011	4.664507E-012	0	0.000000E+000
1	145.19759196	4.664507E-012	1.971451E-011	1	0.000000E+000
1	145.19859157	1.971451E-011	4.664507E-012	0	0.000000E+000
1	145.19861134	4.664507E-012	1.971451E-011	1	0.000000E+000
1	145.19912774	1.971451E-011	4.664507E-012	0	0.000000E+000
1	145.19913243	4.664507E-012	1.971451E-011	1	0.000000E+000
1	145.20110023	1.971451E-011	4.664507E-012	0	0.000000E+000
1	145.20112038	4.664507E-012	1.971451E-011	1	0.000000E+000
1	145.20181020	1.971451E-011	4.664507E-012	0	0.000000E+000
1	145.20184184	4.664507E-012	1.971451E-011	1	0.000000E+000
1	145.20231239	1.971451E-011	4.664507E-012	0	0.000000E+000
1	145.20233329	4.664507E-012	1.971451E-011	1	0.000000E+000
1	145.20311617	1.971451E-011	4.664507E-012	0	0.000000E+000
1	145.20316671	4.664507E-012	1.971451E-011	1	0.000000E+000
1	145.20349536	1.971451E-011	4.664507E-012	0	0.000000E+000
1	145.20355354	4.664507E-012	1.971451E-011	1	0.000000E+000
1	145.20380986	1.971451E-011	4.664507E-012	0	0.000000E+000
1	145.20418484	4.664507E-012	1.971451E-011	1	0.000000E+000
1	145.20525884	1.971451E-011	4.664507E-012	0	0.000000E+000
1	145.20529024	4.664507E-012	1.971451E-011	1	0.000000E+000
1	145.20530927	1.971451E-011	4.664507E-012	0	0.000000E+000
1	145.20532643	4.664507E-012	1.971451E-011	1	0.000000E+000
1	145.20544084	1.971451E-011	4.664507E-012	0	0.000000E+000
1	145.20544836	4.664507E-012	1.971451E-011	1	0.000000E+000
1	145.20667728	1.971451E-011	4.664507E-012	0	0.000000E+000
1	145.20748007	4.664507E-012	1.971451E-011	1	0.000000E+000
1	145.20796464	1.971451E-011	4.664507E-012	0	0.000000E+000
1	145.20858440	4.664507E-012	1.971451E-011	1	0.000000E+000
1	145.20866890	1.971451E-011	4.664507E-012	0	0.000000E+000
1	145.20871722	4.664507E-012	1.971451E-011	1	0.000000E+000
1	145.20905082	1.971451E-011	4.664507E-012	0	0.000000E+000
1	145.20936144	4.664507E-012	1.971451E-011	1	0.000000E+000
1	145.20958438	1.971451E-011	4.664507E-012	0	0.000000E+000
1	145.21135926	4.664507E-012	1.971451E-011	1	0.000000E+000
1	145.21165088	1.971451E-011	4.664507E-012	0	0.000000E+000
1	145.21279261	4.664507E-012	1.971451E-011	1	0.000000E+000
1	145.21286274	1.971451E-011	4.664507E-012	0	0.000000E+000
1	145.21289485	4.664507E-012	1.971451E-011	1	0.000000E+000
1	145.21325376	1.971451E-011	4.664507E-012	0	0.000000E+000
1	145.21332665	4.664507E-012	1.971451E-011	1	0.000000E+000
1	145.21375171	1.971451E-011	4.664507E-012	0	0.000000E+000
1	145.21556980	4.664507E-012	1.971451E-011	1	0.000000E+000
1	145.21563553	1.971451E-011	4.664507E-012	0	0.000000E+000
1	145.21626486	4.664507E-012	1.971451E-011	1	0.000000E+000
1	145.21658176	1.971451E-011	4.664507E-012	0	0.000000E+000
1	145.21661494	4.664507E-012	1.971451E-011	1	0.000000E+000
1	145.21694432	1.971451E-011	4.664507E-012	0	0.000000E+000
1	145.21852778	4.664507E-012	1.971451E-011	1	0.000000E+000
1	145.21898802	1.971451E-011	4.664507E-012	0	0.000000E+000
1	145.21900407	4.664507E-012	1.971451E-011	1	0.000000E+000
1	145.21981887	1.971451E-011	4.664507E-012	0	0.000000E+000
1	145.22209166	4.664507E-012	1.971451E-011	1	0.000000E+000
1	145.22321437	1.971451E-011	4.664507E-012	0	0.000000E+000
1	145.22370057	4.664507E-012	1.971451E-011	1	0.000000E+000
1	145.22379409	1.971451E-011	4.664507E-012	0	0.000000E+000
1	145.22385835	4.664507E-012	1.971451E-011	1	0.000000E+000
1	145.22412576	1.971451E-011	4.664507E-012	0	0.000000E+000
1	145.22614024	4.664507E-012	1.971451E-011	1	0.000000E+000
1	145.22678099	1.971451E-011	4.664507E-012	0	0.000000E+000
1	145.22727119	4.664507E-012	1.971451E-011	1	0.000000E+000
1	145.22747386	1.971451E-011	4.664507E-012	0	0.000000E+000
1	145.22750557	4.664507E-012	1.971451E-011	1	0.000000E+000
1	145.22865280	1.971451E-011	4.664507E-012	0	0.000000E+000
1	145.22908787	4.664507E-012	1.971451E-011	1	0.000000E+000
1	145.23013520	1.971451E-011	4.664507E-012	0	0.000000E+000
1	145.23288851	4.664507E-012	1.971451E-011	1	0.000000E+000
1	145.23306923	1.971451E-011	4.664507E-012	0	0.000000E+000
1	145.23569497	4.664507E-012	1.971451E-011	1	0.000000E+000
1	145.23592951	1.971451E-011	4.664507E-012	0	0.000000E+000
1	145.23641644	4.664507E-012	1.971451E-011	1	0.000000E+000
1	145.23661159	1.971451E-011	4.664507E-012	0	0.000000E+000
1	145.23663153	4.664507E-012	1.971451E-011	1	0.000000E+000
1	145.23853708	1.971451E-011	4.664507E-012	0	0.000000E+000
1	145.23856507	4.664507E-012	1.971451E-011	1	0.000000E+000
1	145.23874463	1.971451E-011	4.664507E-012	0	0.000000E+000
1	145.23880963	4.664507E-012	1.971451E-011	1	0.000000E+000
1	145.23981891	1.971451E-011	4.664507E-012	0	0.000000E+000
1	145.23982928	4.664507E-012	1.971451E-011	1	0.000000E+000
1	145.24081735	1.971451E-011	4.664507E-012	0	0.000000E+000
1	145.24198037	4.664507E-012	1.971451E-011	1	0.000000E+000
1	145.24239355	1.971451E-011	4.664507E-012	0	0.000000E+000
1	145.24269276	4.664507E-012	1.971451E-011	1	0.000000E+000
1	145.24367737	1.971451E-011	4.664507E-012	0	0.000000E+000
1	145.24370092	4.664507E-012	1.971451E-011	1	0.000000E+000
1	145.24419574	1.971451E-011	4.664507E-012	0	0.000000E+000
1	145.24420526	4.664507E-012	1.971451E-011	1	0.000000E+000
1	145.24447113	1.971451E-011	4.664507E-012	0	0.000000E+000
1	145.24449340	4.664507E-012	1.971451E-011	1	0.000000E+000
1	145.24500863	1.971451E-011	4.664507E-012	0	0.000000E+000
1	145.24508382	4.664507E-012	1.971451E-011	1	0.000000E+000
1	145.24548798	1.971451E-011	4.664507E-012	0	0.000000E+000
1	145.24551159	4.664507E-012	1.971451E-011	1	0.000000E+000
1	145.24600645	1.971451E-011	4.664507E-012	0	0.000000E+000
1	145.24725199	4.664507E-012	1.971451E-011	1	0.000000E+000
1	145.24778997	1.971451E-011	4.664507E-012	0	0.000000E+000
1	145.24805852	4.664507E-012	1.971451E-011	1	0.000000E+000
1	145.24829595	1.971451E-011	4.664507E-012	0	0.000000E+000
1	145.25081449	4.664507E-012	1.971451E-011	1	0.000000E+000
1	145.25090838	1.971451E-011	4.664507E-012	0	0.000000E+000
1	145.25205515	4.664507E-012	1.971451E-011	1	0.000000E+000
1	145.25229179	1.971451E-011	4.664507E-012	0	0.000000E+000
1	145.25272076	4.664507E-012	1.971451E-011	1	0.000000E+000
1	145.25544408	1.971451E-011	4.664507E-012	0	0.000000E+000
1	145.25557480	4.664507E-012	1.971451E-011	1	0.000000E+000
1	145.25656691	1.971451E-011	4.664507E-012	0	0.000000E+000
1	145.25817908	4.664507E-012	1.971451E-011	1	0.000000E+000
1	145.25820828	1.971451E-011	4.664507E-012	0	0.000000E+000
1	145.25846857	4.664507E-012	1.971451E-011	1	0.000000E+000
1	145.25999018	1.971451E-011	4.664507E-012	0	0.000000E+000
1	145.26250439	4.664507E-012	1.971451E-011	1	0.000000E+000
1	145.26293791	1.971451E-011	4.664507E-012	0	0.000000E+000
1	145.26314952	4.664507E-012	1.971451E-011	1	0.000000E+000
1	145.26432454	1.971451E-011	4.664507E-012	0	0.000000E+000
1	145.26454017	4.664507E-012	1.971451E-011	1	0.000000E+000
1	145.26460092	1.971451E-011	4.664507E-012	0	0.000000E+000
1	145.26460493	4.664507E-012	1.971451E-011	1	0.000000E+000
1	145.26569067	1.971451E-011	4.664507E-012	0	0.000000E+000
1	145.26629254	4.664507E-012	1.971451E-011	1	0.000000E+000
1	145.26779765	1.971451E-011	4.664507E-012	0	0.000000E+000
1	145.26781076	4.664507E-012	1.971451E-011	1	0.000000E+000
1	145.26883128	1.971451E-011	4.664507E-012	0	0.000000E+000
1	145.26890265	4.664507E-012	1.971451E-011	1	0.000000E+000
1	145.26914865	1.971451E-011	4.664507E-012	0	0.000000E+000
1	145.26917342	4.664507E-012	1.971451E-011	1	0.000000E+000
1	145.26932717	1.971451E-011	4.664507E-012	0	0.000000E+000
1	145.26934661	4.664507E-012	1.971451E-011	1	0.000000E+000
1	145.27122257	1.971451E-011	4.664507E-012	0	0.000000E+000
1	145.27124316	4.664507E-012	1.971451E-011	1	0.000000E+000
1	145.27221712	1.971451E-011	4.664507E-012	0	0.000000E+000
1	145.27282862	4.664507E-012	1.971451E-011	1	0.000000E+000
1	145.27306034	1.971451E-011	4.664507E-012	0	0.000000E+000
1	145.27309609	4.664507E-012	1.971451E-011	1	0.000000E+000
1	145.27414286	1.971451E-011	4.664507E-012	0	0.000000E+000
1	145.27415100	4.664507E-012	1.971451E-011	1	0.000000E+000
1	145.27421832	1.971451E-011	4.664507E-012	0	0.000000E+000
1	145.27427239	4.664507E-012	1.971451E-011	1	0.000000E+000
1	145.27448032	1.971451E-011	4.664507E-012	0	0.000000E+000
1	145.27450340	4.664507E-012	1.971451E-011	1	0.000000E+000
1	145.27518647	1.971451E-011	4.664507E-012	0	0.000000E+000
1	145.27529971	4.664507E-012	1.971451E-011	1	0.000000E+000
1	145.27561705	1.971451E-011	4.664507E-012	0	0.000000E+000
1	145.27604967	4.664507E-012	1.971451E-011	1	0.000000E+000
1	145.27690416	1.971451E-011	4.664507E-012	0	0.000000E+000
1	145.27799972	4.664507E-012	1.971451E-011	1	0.000000E+000
1	145.27804286	1.971451E-011	4.664507E-012	0	0.000000E+000
1	145.27816556	4.664507E-012	1.971451E-011	1	0.000000E+000
1	145.28010954	1.971451E-011	4.664507E-012	0	0.000000E+000
1	145.28012292	4.664507E-012	1.971451E-011	1	0.000000E+000
1	145.28015292	1.971451E-011	4.664507E-012	0	0.000000E+000
1	145.28017631	4.664507E-012	1.971451E-011	1	0.000000E+000
1	145.28208088	1.971451E-011	4.664507E-012	0	0.000000E+000
1	145.28211260	4.664507E-012	1.971451E-011	1	0.000000E+000
1	145.28249772	1.971451E-011	4.664507E-012	0	0.000000E+000
1	145.28288259	4.664507E-012	1.971451E-011	1	0.000000E+000
1	145.28393058	1.971451E-011	4.664507E-012	0	0.000000E+000
1	145.28397579	4.664507E-012	1.971451E-011	1	0.000000E+000
1	145.28442645	1.971451E-011	4.664507E-012	0	0.000000E+000
1	145.28443763	4.664507E-012	1.971451E-011	1	0.000000E+000
1	145.28575848	1.971451E-011	4.664507E-012	0	0.000000E+000
1	145.28580660	4.664507E-012	1.971451E-011	1	0.000000E+000
1	145.28610445	1.971451E-011	4.664507E-012	0	0.000000E+000
1	145.28829713	4.664507E-012	1.971451E-011	1	0.000000E+000
1	145.28831766	1.971451E-011	4.664507E-012	0	0.000000E+000
1	145.28940578	4.664507E-012	1.971451E-011	1	0.000000E+000
1	145.28994127	1.971451E-011	4.664507E-012	0	0.000000E+000
1	145.29096850	4.664507E-012	1.971451E-011	1	0.000000E+000
1	145.29191587	1.971451E-011	4.664507E-012	0	0.000000E+000
1	145.29198285	4.664507E-012	1.971451E-011	1	0.000000E+000
1	145.29224491	1.971451E-011	4.664507E-012	0	0.000000E+000
1	145.29227206	4.664507E-012	1.971451E-011	1	0.000000E+000
1	145.29254717	1.971451E-011	4.664507E-012	0	0.000000E+000
1	145.29346598	4.664507E-012	1.971451E-011	1	0.000000E+000
1	145.29347873	1.971451E-011	4.664507E-012	0	0.000000E+000
1	145.29435592	4.664507E-012	1.971451E-011	1	0.000000E+000
1	145.29440661	1.971451E-011	4.664507E-012	0	0.000000E+000
1	145.29510985	4.664507E-012	1.971451E-011	1	0.000000E+000
1	145.29588016	1.971451E-011	4.664507E-012	0	0.000000E+000
1	145.29650034	4.664507E-012	1.971451E-011	1	0.000000E+000
1	145.29784970	1.971451E-011	4.664507E-012	0	0.000000E+000
1	145.29848335	4.664507E-012	1.971451E-011	1	0.000000E+000
1	145.29875227	1.971451E-011	4.664507E-012	0	0.000000E+000
1	145.29900833	4.664507E-012	1.971451E-011	1	0.000000E+000
1	145.30007520	1.971451E-011	4.664507E-012	0	0.000000E+000
1	145.30010240	4.664507E-012	1.971451E-011	1	0.000000E+000
1	145.30035622	1.971451E-011	4.664507E-012	0	0.000000E+000
1	145.30037540	4.664507E-012	1.971451E-011	1	0.000000E+000
1	145.30074457	1.971451E-011	4.664507E-012	0	0.000000E+000
1	145.30107976	4.664507E-012	1.971451E-011	1	0.000000E+000
1	145.30114620	1.971451E-011	4.664507E-012	0	0.000000E+000
1	145.30117805	4.664507E-012	1.971451E-011	1	0.000000E+000
1	145.30338436	1.971451E-011	4.664507E-012	0	0.000000E+000
1	145.30457549	4.664507E-012	1.971451E-011	1	0.000000E+000
1	145.30480812	1.971451E-011	4.664507E-012	0	0.000000E+000
1	145.30481875	4.664507E-012	1.971451E-011	1	0.000000E+000
1	145.30518092	1.971451E-011	4.664507E-012	0	0.000000E+000
1	145.30534114	4.664507E-012	1.971451E-011	1	0.000000E+000
1	145.30611211	1.971451E-011	4.664507E-012	0	0.000000E+000
1	145.30732849	4.664507E-012	1.971451E-011	1	0.000000E+000
1	145.30735722	1.971451E-011	4.664507E-012	0	0.000000E+000
1	145.30737680	4.664507E-012	1.971451E-011	1	0.000000E+000
1	145.30804639	1.971451E-011	4.664507E-012	0	0.000000E+000
1	145.30828773	4.664507E-012	1.971451E-011	1	0.000000E+000
1	145.31036394	1.971451E-011	4.664507E-012	0	0.000000E+000
1	145.31422467	4.664507E-012	1.971451E-011	1	0.000000E+000
1	145.31439078	1.971451E-011	4.664507E-012	0	0.000000E+000
1	145.31499458	4.664507E-012	1.971451E-011	1	0.000000E+000
1	145.31572681	1.971451E-011	4.664507E-012	0	0.000000E+000
1	145.31702266	4.664507E-012	1.971451E-011	1	0.000000E+000
1	145.31741268	1.971451E-011	4.664507E-012	0	0.000000E+000
1	145.31810587	4.664507E-012	1.971451E-011	1	0.000000E+000
1	145.31851574	1.971451E-011	4.664507E-012	0	0.000000E+000
1	145.31876938	4.664507E-012	1.971451E-011	1	0.000000E+000
1	145.31947169	1.971451E-011	4.664507E-012	0	0.000000E+000
1	145.31977443	4.664507E-012	1.971451E-011	1	0.000000E+000
1	145.32028539	1.971451E-011	4.664507E-012	0	0.000000E+000
1	145.32029105	4.664507E-012	1.971451E-011	1	0.000000E+000
1	145.32082719	1.971451E-011	4.664507E-012	0	0.000000E+000
1	145.32236542	4.664507E-012	1.971451E-011	1	0.000000E+000
1	145.32281721	1.971451E-011	4.664507E-012	0	0.000000E+000
1	145.32356413	4.664507E-012	1.971451E-011	1	0.000000E+000
1	145.32404640	1.971451E-011	4.664507E-012	0	0.000000E+000
1	145.32408700	4.664507E-012	1.971451E-011	1	0.000000E+000
1	145.32691065	1.971451E-011	4.664507E-012	0	0.000000E+000
1	145.32757196	4.664507E-012	1.971451E-011	1	0.000000E+000
1	145.32903475	1.971451E-011	4.664507E-012	0	0.000000E+000
1	145.33079455	4.664507E-012	1.971451E-011	1	0.000000E+000
1	145.33141893	1.971451E-011	4.664507E-012	0	0.000000E+000
1	145.33145218	4.664507E-012	1.971451E-011	1	0.000000E+000
1	145.33153420	1.971451E-011	4.664507E-012	0	0.000000E+000
1	145.33175420	4.664507E-012	1.971451E-011	1	0.000000E+000
1	145.33286508	1.971451E-011	4.664507E-012	0	0.000000E+000
1	145.33458385	4.664507E-012	1.971451E-011	1	0.000000E+000
1	145.33501277	1.971451E-011	4.664507E-012	0	0.000000E+000
1	145.33679244	4.664507E-012	1.971451E-011	1	0.000000E+000
1	145.33713067	1.971451E-011	4.664507E-012	0	0.000000E+000
1	145.33715052	4.664507E-012	1.971451E-011	1	0.000000E+000
1	145.33729321	1.971451E-011	4.664507E-012	0	0.000000E+000
1	145.33731423	4.664507E-012	1.971451E-011	1	0.000000E+000
1	145.33755201	1.971451E-011	4.664507E-012	0	0.000000E+000
1	145.33820701	4.664507E-012	1.971451E-011	1	0.000000E+000
1	145.33839326	1.971451E-011	4.664507E-012	0	0.000000E+000
1	145.33842288	4.664507E-012	1.971451E-011	1	0.000000E+000
1	145.33904882	1.971451E-011	4.664507E-012	0	0.000000E+000
1	145.33906663	4.664507E-012	1.971451E-011	1	0.000000E+000
1	145.34073884	1.971451E-011	4.664507E-012	0	0.000000E+000
1	145.34077507	4.664507E-012	1.971451E-011	1	0.000000E+000
1	145.34121056	1.971451E-011	4.664507E-012	0	0.000000E+000
1	145.34129434	4.664507E-012	1.971451E-011	1	0.000000E+000
1	145.34171986	1.971451E-011	4.664507E-012	0	0.000000E+000
1	145.34192679	4.664507E-012	1.971451E-011	1	0.000000E+000
1	145.34244841	1.971451E-011	4.664507E-012	0	0.000000E+000
1	145.34248056	4.664507E-012	1.971451E-011	1	0.000000E+000
1	145.34288968	1.971451E-011	4.664507E-012	0	0.000000E+000
1	145.34482775	4.664507E-012	1.971451E-011	1	0.000000E+000
1	145.34567826	1.971451E-011	4.664507E-012	0	0.000000E+000
1	145.34602024	4.664507E-012	1.971451E-011	1	0.000000E+000
1	145.34804127	1.971451E-011	4.664507E-012	0	0.000000E+000
1	145.34804402	4.664507E-012	1.971451E-011	1	0.000000E+000
1	145.34887612	1.971451E-011	4.664507E-012	0	0.000000E+000
1	145.34888081	4.664507E-012	1.971451E-011	1	0.000000E+000
1	145.34914211	1.971451E-011	4.664507E-012	0	0.000000E+000
1	145.34919418	4.664507E-012	1.971451E-011	1	0.000000E+000
1	145.35006275	1.971451E-011	4.664507E-012	0	0.000000E+000
1	145.35128703	4.664507E-012	1.971451E-011	1	0.000000E+000
1	145.35161126	1.971451E-011	4.664507E-012	0	0.000000E+000
1	145.35244704	4.664507E-012	1.971451E-011	1	0.000000E+000
1	145.35262000	1.971451E-011	4.664507E-012	0	0.000000E+000
1	145.35296762	4.664507E-012	1.971451E-011	1	0.000000E+000
1	145.35335454	1.971451E-011	4.664507E-012	0	0.000000E+000
1	145.35368964	4.664507E-012	1.971451E-011	1	0.000000E+000
1	145.35398210	1.971451E-011	4.664507E-012	0	0.000000E+000
1	145.35400024	4.664507E-012	1.971451E-011	1	0.000000E+000
1	145.35428124	1.971451E-011	4.664507E-012	0	0.000000E+000
1	145.35640947	4.664507E-012	1.971451E-011	1	0.000000E+000
1	145.35705521	1.971451E-011	4.664507E-012	0	0.000000E+000
1	145.35714694	4.664507E-012	1.971451E-011	1	0.000000E+000
1	145.35718942	1.971451E-011	4.664507E-012	0	0.000000E+000
1	145.35766502	4.664507E-012	1.971451E-011	1	0.000000E+000
1	145.35807558	1.971451E-011	4.664507E-012	0	0.000000E+000
1	145.35835823	4.664507E-012	1.971451E-011	1	0.000000E+000
1	145.35854831	1.971451E-011	4.664507E-012	0	0.000000E+000
1	145.35916992	4.664507E-012	1.971451E-011	1	0.000000E+000
1	145.36060335	1.971451E-011	4.664507E-012	0	0.000000E+000
1	145.36129166	4.664507E-012	1.971451E-011	1	0.000000E+000
1	145.36161466	1.971451E-011	4.664507E-012	0	0.000000E+000
1	145.36175078	4.664507E-012	1.971451E-011	1	0.000000E+000
1	145.36211585	1.971451E-011	4.664507E-012	0	0.000000E+000
1	145.36213110	4.664507E-012	1.971451E-011	1	0.000000E+000
1	145.36241199	1.971451E-011	4.664507E-012	0	0.000000E+000
1	145.36243726	4.664507E-012	1.971451E-011	1	0.000000E+000
1	145.36289814	1.971451E-011	4.664507E-012	0	0.000000E+000
1	145.36293546	4.664507E-012	1.971451E-011	1	0.000000E+000
1	145.36333855	1.971451E-011	4.664507E-012	0	0.000000E+000
1	145.36389189	4.664507E-012	1.971451E-011	1	0.000000E+000
1	145.36451552	1.971451E-011	4.664507E-012	0	0.000000E+000
1	145.36596801	4.664507E-012	1.971451E-011	1	0.000000E+000
1	145.36613255	1.971451E-011	4.664507E-012	0	0.000000E+000
1	145.36717741	4.664507E-012	1.971451E-011	1	0.000000E+000
1	145.36913833	1.971451E-011	4.664507E-012	0	0.000000E+000
1	145.36960010	4.664507E-012	1.971451E-011	1	0.000000E+000
1	145.37003863	1.971451E-011	4.664507E-012	0	0.000000E+000
1	145.37187491	4.664507E-012	1.971451E-011	1	0.000000E+000
1	145.37286261	1.971451E-011	4.664507E-012	0	0.000000E+000
1	145.37419533	4.664507E-012	1.971451E-011	1	0.000000E+000
1	145.37554074	1.971451E-011	4.664507E-012	0	0.000000E+000
1	145.37558016	4.664507E-012	1.971451E-011	1	0.000000E+000
1	145.37749296	1.971451E-011	4.664507E-012	0	0.000000E+000
1	145.37824830	4.664507E-012	1.971451E-011	1	0.000000E+000
1	145.37932550	1.971451E-011	4.664507E-012	0	0.000000E+000
1	145.37933473	4.664507E-012	1.971451E-011	1	0.000000E+000
1	145.38183917	1.971451E-011	4.664507E-012	0	0.000000E+000
1	145.38195645	4.664507E-012	1.971451E-011	1	0.000000E+000
1	145.38294994	1.971451E-011	4.664507E-012	0	0.000000E+000
1	145.38299426	4.664507E-012	1.971451E-011	1	0.000000E+000
1	145.38302918	1.971451E-011	4.664507E-012	0	0.000000E+000
1	145.38308053	4.664507E-012	1.971451E-011	1	0.000000E+000
1	145.38366671	1.971451E-011	4.664507E-012	0	0.000000E+000
1	145.38372110	4.664507E-012	1.971451E-011	1	0.000000E+000
1	145.38649315	1.971451E-011	4.664507E-012	0	0.000000E+000
1	145.38668797	4.664507E-012	1.971451E-011	1	0.000000E+000
1	145.38713736	1.971451E-011	4.664507E-012	0	0.000000E+000
1	145.38715397	4.664507E-012	1.971451E-011	1	0.000000E+000
1	145.38742225	1.971451E-011	4.664507E-012	0	0.000000E+000
1	145.38744176	4.664507E-012	1.971451E-011	1	0.000000E+000
1	145.38760403	1.971451E-011	4.664507E-012	0	0.000000E+000
1	145.38763730	4.664507E-012	1.971451E-011	1	0.000000E+000
1	145.38977739	1.971451E-011	4.664507E-012	0	0.000000E+000
1	145.38979491	4.664507E-012	1.971451E-011	1	0.000000E+000
1	145.39026113	1.971451E-011	4.664507E-012	0	0.000000E+000
1	145.39093000	4.664507E-012	1.971451E-011	1	0.000000E+000
1	145.39237765	1.971451E-011	4.664507E-012	0	0.000000E+000
1	145.39249275	4.664507E-012	1.971451E-011	1	0.000000E+000
1	145.39521521	1.971451E-011	4.664507E-012	0	0.000000E+000
1	145.39561074	4.664507E-012	1.971451E-011	1	0.000000E+000
1	145.39622121	1.971451E-011	4.664507E-012	0	0.000000E+000
1	145.39624023	4.664507E-012	1.971451E-011	1	0.000000E+000
1	145.39627791	1.971451E-011	4.664507E-012	0	0.000000E+000
1	145.39630595	4.664507E-012	1.971451E-011	1	0.000000E+000
1	145.39668044	1.971451E-011	4.664507E-012	0	0.000000E+000
1	145.39796053	4.664507E-012	1.971451E-011	1	0.000000E+000
1	145.39820437	1.971451E-011	4.664507E-012	0	0.000000E+000
1	145.39823474	4.664507E-012	1.971451E-011	1	0.000000E+000
1	145.39932206	1.971451E-011	4.664507E-012	0	0.000000E+000
1	145.39985643	4.664507E-012	1.971451E-011	1	0.000000E+000
1	145.40019505	1.971451E-011	4.664507E-012	0	0.000000E+000
1	145.40087040	4.664507E-012	1.971451E-011	1	0.000000E+000
1	145.40215888	1.971451E-011	4.664507E-012	0	0.000000E+000
1	145.40217290	4.664507E-012	1.971451E-011	1	0.000000E+000
1	145.40248923	1.971451E-011	4.664507E-012	0	0.000000E+000
1	145.40250412	4.664507E-012	1.971451E-011	1	0.000000E+000
1	145.40256799	1.971451E-011	4.664507E-012	0	0.000000E+000
1	145.40258664	4.664507E-012	1.971451E-011	1	0.000000E+000
1	145.40288941	1.971451E-011	4.664507E-012	0	0.000000E+000
1	145.40292094	4.664507E-012	1.971451E-011	1	0.000000E+000
1	145.40310460	1.971451E-011	4.664507E-012	0	0.000000E+000
1	145.40400132	4.664507E-012	1.971451E-011	1	0.000000E+000
1	145.40417362	1.971451E-011	4.664507E-012	0	0.000000E+000
1	145.40640840	4.664507E-012	1.971451E-011	1	0.000000E+000
1	145.40785198	1.971451E-011	4.664507E-012	0	0.000000E+000
1	145.40790191	4.664507E-012	1.971451E-011	1	0.000000E+000
1	145.40868944	1.971451E-011	4.664507E-012	0	0.000000E+000
1	145.40869380	4.664507E-012	1.971451E-011	1	0.000000E+000
1	145.40899231	1.971451E-011	4.664507E-012	0	0.000000E+000
1	145.40900570	4.664507E-012	1.971451E-011	1	0.000000E+000
1	145.40990472	1.971451E-011	4.664507E-012	0	0.000000E+000
1	145.41012184	4.664507E-012	1.971451E-011	1	0.000000E+000
1	145.41126707	1.971451E-011	4.664507E-012	0	0.000000E+000
1	145.41128191	4.664507E-012	1.971451E-011	1	0.000000E+000
1	145.41186514	1.971451E-011	4.664507E-012	0	0.000000E+000
1	145.41188742	4.664507E-012	1.971451E-011	1	0.000000E+000
1	145.41264430	1.971451E-011	4.664507E-012	0	0.000000E+000
1	145.41319497	4.664507E-012	1.971451E-011	1	0.000000E+000
1	145.41329960	1.971451E-011	4.664507E-012	0	0.000000E+000
1	145.41425482	4.664507E-012	1.971451E-011	1	0.000000E+000
1	145.41460751	1.971451E-011	4.664507E-012	0	0.000000E+000
1	145.41462590	4.664507E-012	1.971451E-011	1	0.000000E+000
1	145.41715455	1.971451E-011	4.664507E-012	0	0.000000E+000
1	145.41718550	4.664507E-012	1.971451E-011	1	0.000000E+000
1	145.41744678	1.971451E-011	4.664507E-012	0	0.000000E+000
1	145.41747964	4.664507E-012	1.971451E-011	1	0.000000E+000
1	145.41822057	1.971451E-011	4.664507E-012	0	0.000000E+000
1	145.41825586	4.664507E-012	1.971451E-011	1	0.000000E+000
1	145.41968222	1.971451E-011	4.664507E-012	0	0.000000E+000
1	145.42096226	4.664507E-012	1.971451E-011	1	0.000000E+000
1	145.42149210	1.971451E-011	4.664507E-012	0	0.000000E+000
1	145.42152495	4.664507E-012	1.971451E-011	1	0.000000E+000
1	145.42209924	1.971451E-011	4.664507E-012	0	0.000000E+000
1	145.42214585	4.664507E-012	1.971451E-011	1	0.000000E+000
1	145.42429678	1.971451E-011	4.664507E-012	0	0.000000E+000
1	145.42459646	4.664507E-012	1.971451E-011	1	0.000000E+000
1	145.42551502	1.971451E-011	4.664507E-012	0	0.000000E+000
1	145.42560280	4.664507E-012	1.971451E-011	1	0.000000E+000
1	145.42661183	1.971451E-011	4.664507E-012	0	0.000000E+000
1	145.42662147	4.664507E-012	1.971451E-011	1	0.000000E+000
1	145.42783771	1.971451E-011	4.664507E-012	0	0.000000E+000
1	145.42897742	4.664507E-012	1.971451E-011	1	0.000000E+000
1	145.42970505	1.971451E-011	4.664507E-012	0	0.000000E+000
1	145.42983692	4.664507E-012	1.971451E-011	1	0.000000E+000
1	145.42990447	1.971451E-011	4.664507E-012	0	0.000000E+000
1	145.42991615	4.664507E-012	1.971451E-011	1	0.000000E+000
1	145.43018903	1.971451E-011	4.664507E-012	0	0.000000E+000
1	145.43035489	4.664507E-012	1.971451E-011	1	0.000000E+000
1	145.43088059	1.971451E-011	4.664507E-012	0	0.000000E+000
1	145.43164049	4.664507E-012	1.971451E-011	1	0.000000E+000
1	145.43267584	1.971451E-011	4.664507E-012	0	0.000000E+000
1	145.43327030	4.664507E-012	1.971451E-011	1	0.000000E+000
1	145.43578857	1.971451E-011	4.664507E-012	0	0.000000E+000
1	145.43653811	4.664507E-012	1.971451E-011	1	0.000000E+000
1	145.43666472	1.971451E-011	4.664507E-012	0	0.000000E+000
1	145.43666753	4.664507E-012	1.971451E-011	1	0.000000E+000
1	145.43676301	1.971451E-011	4.664507E-012	0	0.000000E+000
1	145.43680583	4.664507E-012	1.971451E-011	1	0.000000E+000
1	145.43695497	1.971451E-011	4.664507E-012	0	0.000000E+000
1	145.43698591	4.664507E-012	1.971451E-011	1	0.000000E+000
1	145.43747391	1.971451E-011	4.664507E-012	0	0.000000E+000
1	145.43749253	4.664507E-012	1.971451E-011	1	0.000000E+000
1	145.43778239	1.971451E-011	4.664507E-012	0	0.000000E+000
1	145.43781894	4.664507E-012	1.971451E-011	1	0.000000E+000
1	145.43808865	1.971451E-011	4.664507E-012	0	0.000000E+000
1	145.43810510	4.664507E-012	1.971451E-011	1	0.000000E+000
1	145.43852858	1.971451E-011	4.664507E-012	0	0.000000E+000
1	145.43856054	4.664507E-012	1.971451E-011	1	0.000000E+000
1	145.43918796	1.971451E-011	4.664507E-012	0	0.000000E+000
1	145.43925201	4.664507E-012	1.971451E-011	1	0.000000E+000
1	145.44072466	1.971451E-011	4.664507E-012	0	0.000000E+000
1	145.44076911	4.664507E-012	1.971451E-011	1	0.000000E+000
1	145.44169651	1.971451E-011	4.664507E-012	0	0.000000E+000
1	145.44291407	4.664507E-012	1.971451E-011	1	0.000000E+000
1	145.44295826	1.971451E-011	4.664507E-012	0	0.000000E+000
1	145.44318073	4.664507E-012	1.971451E-011	1	0.000000E+000
1	145.44339808	1.971451E-011	4.664507E-012	0	0.000000E+000
1	145.44346352	4.664507E-012	1.971451E-011	1	0.000000E+000
1	145.44445444	1.971451E-011	4.664507E-012	0	0.000000E+000
1	145.44497008	4.664507E-012	1.971451E-011	1	0.000000E+000
1	145.44520608	1.971451E-011	4.664507E-012	0	0.000000E+000
1	145.44529064	4.664507E-012	1.971451E-011	1	0.000000E+000
1	145.44548310	1.971451E-011	4.664507E-012	0	0.000000E+000
1	145.44550961	4.664507E-012	1.971451E-011	1	0.000000E+000
1	145.44552739	1.971451E-011	4.664507E-012	0	0.000000E+000
1	145.44983634	4.664507E-012	1.971451E-011	1	0.000000E+000
1	145.45497336	1.971451E-011	4.664507E-012	0	0.000000E+000
1	145.45548675	4.664507E-012	1.971451E-011	1	0.000000E+000
1	145.45554870	1.971451E-011	4.664507E-012	0	0.000000E+000
1	145.45739528	4.664507E-012	1.971451E-011	1	0.000000E+000
1	145.45908290	1.971451E-011	4.664507E-012	0	0.000000E+000
1	145.45944982	4.664507E-012	1.971451E-011	1	0.000000E+000
1	145.45985215	1.971451E-011	4.664507E-012	0	0.000000E+000
1	145.45989314	4.664507E-012	1.971451E-011	1	0.000000E+000
1	145.46226155	1.971451E-011	4.664507E-012	0	0.000000E+000
1	145.46348701	4.664507E-012	1.971451E-011	1	0.000000E+000
1	145.46356856	1.971451E-011	4.664507E-012	0	0.000000E+000
1	145.46358429	4.664507E-012	1.971451E-011	1	0.000000E+000
1	145.46405177	1.971451E-011	4.664507E-012	0	0.000000E+000
1	145.46407753	4.664507E-012	1.971451E-011	1	0.000000E+000
1	145.46410299	1.971451E-011	4.664507E-012	0	0.000000E+000
1	145.46412990	4.664507E-012	1.971451E-011	1	0.000000E+000
1	145.46433466	1.971451E-011	4.664507E-012	0	0.000000E+000
1	145.46441797	4.664507E-012	1.971451E-011	1	0.000000E+000
1	145.46453088	1.971451E-011	4.664507E-012	0	0.000000E+000
1	145.46454857	4.664507E-012	1.971451E-011	1	0.000000E+000
1	145.46549849	1.971451E-011	4.664507E-012	0	0.000000E+000
1	152.03387967	4.682949E-012	1.973295E-011	1	0.000000E+000
1	152.03394430	1.973295E-011	4.682949E-012	0	0.000000E+000
1	152.03395020	4.682949E-012	1.973295E-011	1	0.000000E+000
1	152.03399667	1.973295E-011	4.682949E-012	0	0.000000E+000
1	152.03403589	4.682949E-012	1.973295E-011	1	0.000000E+000
1	152.03441495	1.973295E-011	4.682949E-012	0	0.000000E+000
1	152.03485713	4.682949E-012	1.973295E-011	1	0.000000E+000
1	152.03491655	1.973295E-011	4.682949E-012	0	0.000000E+000
1	152.03496357	4.682949E-012	1.973295E-011	1	0.000000E+000
1	152.03661961	1.973295E-011	4.682949E-012	0	0.000000E+000
1	152.03665074	4.682949E-012	1.973295E-011	1	0.000000E+000
1	152.03743049	1.973295E-011	4.682949E-012	0	0.000000E+000
1	152.03783406	4.682949E-012	1.973295E-011	1	0.000000E+000
1	152.03892018	1.973295E-011	4.682949E-012	0	0.000000E+000
1	152.04096730	4.682949E-012	1.973295E-011	1	0.000000E+000
1	152.04118015	1.973295E-011	4.682949E-012	0	0.000000E+000
1	152.04388159	4.682949E-012	1.973295E-011	1	0.000000E+000
1	152.04605299	1.973295E-011	4.682949E-012	0	0.000000E+000
1	152.04610069	4.682949E-012	1.973295E-011	1	0.000000E+000
1	152.04757389	1.973295E-011	4.682949E-012	0	0.000000E+000
1	152.04757712	4.682949E-012	1.973295E-011	1	0.000000E+000
1	152.04782392	1.973295E-011	4.682949E-012	0	0.000000E+000
1	152.04782843	4.682949E-012	1.973295E-011	1	0.000000E+000
1	152.04820513	1.973295E-011	4.682949E-012	0	0.000000E+000
1	152.04942232	4.682949E-012	1.973295E-011	1	0.000000E+000
1	152.04945981	1.973295E-011	4.682949E-012	0	0.000000E+000
1	152.04948021	4.682949E-012	1.973295E-011	1	0.000000E+000
1	152.04970013	1.973295E-011	4.682949E-012	0	0.000000E+000
1	152.04986606	4.682949E-012	1.973295E-011	1	0.000000E+000
1	152.04990528	1.973295E-011	4.682949E-012	0	0.000000E+000
1	152.05224067	4.682949E-012	1.973295E-011	1	0.000000E+000
1	152.05238148	1.973295E-011	4.682949E-012	0	0.000000E+000
1	152.05239635	4.682949E-012	1.973295E-011	1	0.000000E+000
1	152.05308237	1.973295E-011	4.682949E-012	0	0.000000E+000
1	152.05351188	4.682949E-012	1.973295E-011	1	0.000000E+000
1	152.05353295	1.973295E-011	4.682949E-012	0	0.000000E+000
1	152.05354521	4.682949E-012	1.973295E-011	1	0.000000E+000
1	152.05424915	1.973295E-011	4.682949E-012	0	0.000000E+000
1	152.05429365	4.682949E-012	1.973295E-011	1	0.000000E+000
1	152.05502401	1.973295E-011	4.682949E-012	0	0.000000E+000
1	152.05621484	4.682949E-012	1.973295E-011	1	0.000000E+000
1	152.05709731	1.973295E-011	4.682949E-012	0	0.000000E+000
1	152.05760416	4.682949E-012	1.973295E-011	1	0.000000E+000
1	152.05811743	1.973295E-011	4.682949E-012	0	0.000000E+000
1	152.06066674	4.682949E-012	1.973295E-011	1	0.000000E+000
1	152.06078940	1.973295E-011	4.682949E-012	0	0.000000E+000
1	152.06080170	4.682949E-012	1.973295E-011	1	0.000000E+000
1	152.06108881	1.973295E-011	4.682949E-012	0	0.000000E+000
1	152.06252303	4.682949E-012	1.973295E-011	1	0.000000E+000
1	152.06394230	1.973295E-011	4.682949E-012	0	0.000000E+000
1	152.06405111	4.682949E-012	1.973295E-011	1	0.000000E+000
1	152.06488470	1.973295E-011	4.682949E-012	0	0.000000E+000
1	152.06509621	4.682949E-012	1.973295E-011	1	0.000000E+000
1	152.06554375	1.973295E-011	4.682949E-012	0	0.000000E+000
1	152.06555937	4.682949E-012	1.973295E-011	1	0.000000E+000
1	152.06594551	1.973295E-011	4.682949E-012	0	0.000000E+000
1	152.06810550	4.682949E-012	1.973295E-011	1	0.000000E+000
1	152.06835760	1.973295E-011	4.682949E-012	0	0.000000E+000
1	152.06894153	4.682949E-012	1.973295E-011	1	0.000000E+000
1	152.06934905	1.973295E-011	4.682949E-012	0	0.000000E+000
1	152.06936186	4.682949E-012	1.973295E-011	1	0.000000E+000
1	152.06976122	1.973295E-011	4.682949E-012	0	0.000000E+000
1	152.06998040	4.682949E-012	1.973295E-011	1	0.000000E+000
1	152.07019347	1.973295E-011	4.682949E-012	0	0.000000E+000
1	152.07020586	4.682949E-012	1.973295E-011	1	0.000000E+000
1	152.07039676	1.973295E-011	4.682949E-012	0	0.000000E+000
1	152.07081983	4.682949E-012	1.973295E-011	1	0.000000E+000
1	152.07107733	1.973295E-011	4.682949E-012	0	0.000000E+000
1	152.07108846	4.682949E-012	1.973295E-011	1	0.000000E+000
1	152.07138354	1.973295E-011	4.682949E-012	0	0.000000E+000
1	152.07142035	4.682949E-012	1.973295E-011	1	0.000000E+000
1	152.07318221	1.973295E-011	4.682949E-012	0	0.000000E+000
1	152.07319334	4.682949E-012	1.973295E-011	1	0.000000E+000
1	152.07427036	1.973295E-011	4.682949E-012	0	0.000000E+000
1	152.07430520	4.682949E-012	1.973295E-011	1	0.000000E+000
1	152.07539051	1.973295E-011	4.682949E-012	0	0.000000E+000
1	152.07657525	4.682949E-012	1.973295E-011	1	0.000000E+000
1	152.07698092	1.973295E-011	4.682949E-012	0	0.000000E+000
1	152.07700595	4.682949E-012	1.973295E-011	1	0.000000E+000
1	152.07723308	1.973295E-011	4.682949E-012	0	0.000000E+000
1	152.07728434	4.682949E-012	1.973295E-011	1	0.000000E+000
1	152.07750869	1.973295E-011	4.682949E-012	0	0.000000E+000
1	152.07752095	4.682949E-012	1.973295E-011	1	0.000000E+000
1	152.07992417	1.973295E-011	4.682949E-012	0	0.000000E+000
1	152.08031643	4.682949E-012	1.973295E-011	1	0.000000E+000
1	152.08079660	1.973295E-011	4.682949E-012	0	0.000000E+000
1	152.08097453	4.682949E-012	1.973295E-011	1	0.000000E+000
1	152.08102067	1.973295E-011	4.682949E-012	0	0.000000E+000
1	152.08102245	4.682949E-012	1.973295E-011	1	0.000000E+000
1	152.08116121	1.973295E-011	4.682949E-012	0	0.000000E+000
1	152.08203750	4.682949E-012	1.973295E-011	1	0.000000E+000
1	152.08215487	1.973295E-011	4.682949E-012	0	0.000000E+000
1	152.08514399	4.682949E-012	1.973295E-011	1	0.000000E+000
1	152.08516750	1.973295E-011	4.682949E-012	0	0.000000E+000
1	152.08685654	4.682949E-012	1.973295E-011	1	0.000000E+000
1	152.08697456	1.973295E-011	4.682949E-012	0	0.000000E+000
1	152.08824866	4.682949E-012	1.973295E-011	1	0.000000E+000
1	152.08852005	1.973295E-011	4.682949E-012	0	0.000000E+000
1	152.08927828	4.682949E-012	1.973295E-011	1	0.000000E+000
1	152.08944132	1.973295E-011	4.682949E-012	0	0.000000E+000
1	152.09017505	4.682949E-012	1.973295E-011	1	0.000000E+000
1	152.09076444	1.973295E-011	4.682949E-012	0	0.000000E+000
1	152.09079375	4.682949E-012	1.973295E-011	1	0.000000E+000
1	152.09085471	1.973295E-011	4.682949E-012	0	0.000000E+000
1	152.09086323	4.682949E-012	1.973295E-011	1	0.000000E+000
1	152.09122688	1.973295E-011	4.682949E-012	0	0.000000E+000
1	152.09125464	4.682949E-012	1.973295E-011	1	0.000000E+000
1	152.09180251	1.973295E-011	4.682949E-012	0	0.000000E+000
1	152.09268165	4.682949E-012	1.973295E-011	1	0.000000E+000
1	152.09436026	1.973295E-011	4.682949E-012	0	0.000000E+000
1	152.09438238	4.682949E-012	1.973295E-011	1	0.000000E+000
1	152.09465938	1.973295E-011	4.682949E-012	0	0.000000E+000
1	152.09718768	4.682949E-012	1.973295E-011	1	0.000000E+000
1	152.09740779	1.973295E-011	4.682949E-012	0	0.000000E+000
1	152.09742551	4.682949E-012	1.973295E-011	1	0.000000E+000
1	152.09784441	1.973295E-011	4.682949E-012	0	0.000000E+000
1	152.09812502	4.682949E-012	1.973295E-011	1	0.000000E+000
1	152.09920269	1.973295E-011	4.682949E-012	0	0.000000E+000
1	152.09941328	4.682949E-012	1.973295E-011	1	0.000000E+000
1	152.09981457	1.973295E-011	4.682949E-012	0	0.000000E+000
1	152.10057658	4.682949E-012	1.973295E-011	1	0.000000E+000
1	152.10294653	1.973295E-011	4.682949E-012	0	0.000000E+000
1	152.10345858	4.682949E-012	1.973295E-011	1	0.000000E+000
1	152.10350362	1.973295E-011	4.682949E-012	0	0.000000E+000
1	152.10352424	4.682949E-012	1.973295E-011	1	0.000000E+000
1	152.10534244	1.973295E-011	4.682949E-012	0	0.000000E+000
1	152.10743845	4.682949E-012	1.973295E-011	1	0.000000E+000
1	152.10967119	1.973295E-011	4.682949E-012	0	0.000000E+000
1	152.11138337	4.682949E-012	1.973295E-011	1	0.000000E+000
1	152.11228458	1.973295E-011	4.682949E-012	0	0.000000E+000
1	152.11229222	4.682949E-012	1.973295E-011	1	0.000000E+000
1	152.11262012	1.973295E-011	4.682949E-012	0	0.000000E+000
1	152.11382683	4.682949E-012	1.973295E-011	1	0.000000E+000
1	152.11495359	1.973295E-011	4.682949E-012	0	0.000000E+000
1	152.11500387	4.682949E-012	1.973295E-011	1	0.000000E+000
1	152.11503135	1.973295E-011	4.682949E-012	0	0.000000E+000
1	152.11504619	4.682949E-012	1.973295E-011	1	0.000000E+000
1	152.11508684	1.973295E-011	4.682949E-012	0	0.000000E+000
1	152.11510276	4.682949E-012	1.973295E-011	1	0.000000E+000
1	152.11539613	1.973295E-011	4.682949E-012	0	0.000000E+000
1	152.11541316	4.682949E-012	1.973295E-011	1	0.000000E+000
1	152.11596338	1.973295E-011	4.682949E-012	0	0.000000E+000
1	152.11600538	4.682949E-012	1.973295E-011	1	0.000000E+000
1	152.11621180	1.973295E-011	4.682949E-012	0	0.000000E+000
1	152.11725295	4.682949E-012	1.973295E-011	1	0.000000E+000
1	152.11788685	1.973295E-011	4.682949E-012	0	0.000000E+000
1	152.11954895	4.682949E-012	1.973295E-011	1	0.000000E+000
1	152.12017596	1.973295E-011	4.682949E-012	0	0.000000E+000
1	152.12320228	4.682949E-012	1.973295E-011	1	0.000000E+000
1	152.12369552	1.973295E-011	4.682949E-012	0	0.000000E+000
1	152.12387055	4.682949E-012	1.973295E-011	1	0.000000E+000
1	152.12455883	1.973295E-011	4.682949E-012	0	0.000000E+000
1	152.12456276	4.682949E-012	1.973295E-011	1	0.000000E+000
1	152.12557716	1.973295E-011	4.682949E-012	0	0.000000E+000
1	152.12607946	4.682949E-012	1.973295E-011	1	0.000000E+000
1	152.12622219	1.973295E-011	4.682949E-012	0	0.000000E+000
1	152.12644120	4.682949E-012	1.973295E-011	1	0.000000E+000
1	152.12666935	1.973295E-011	4.682949E-012	0	0.000000E+000
1	152.12737768	4.682949E-012	1.973295E-011	1	0.000000E+000
1	152.12752910	1.973295E-011	4.682949E-012	0	0.000000E+000
1	152.12817238	4.682949E-012	1.973295E-011	1	0.000000E+000
1	152.12823165	1.973295E-011	4.682949E-012	0	0.000000E+000
1	152.12873239	4.682949E-012	1.973295E-011	1	0.000000E+000
1	152.13101940	1.973295E-011	4.682949E-012	0	0.000000E+000
1	152.13104821	4.682949E-012	1.973295E-011	1	0.000000E+000
1	152.13119004	1.973295E-011	4.682949E-012	0	0.000000E+000
1	152.13365287	4.682949E-012	1.973295E-011	1	0.000000E+000
1	152.13582455	1.973295E-011	4.682949E-012	0	0.000000E+000
1	152.13653371	4.682949E-012	1.973295E-011	1	0.000000E+000
1	152.13707437	1.973295E-011	4.682949E-012	0	0.000000E+000
1	152.13711319	4.682949E-012	1.973295E-011	1	0.000000E+000
1	152.13780635	1.973295E-011	4.682949E-012	0	0.000000E+000
1	152.13791541	4.682949E-012	1.973295E-011	1	0.000000E+000
1	152.13831463	1.973295E-011	4.682949E-012	0	0.000000E+000
1	152.13909695	4.682949E-012	1.973295E-011	1	0.000000E+000
1	152.13931957	1.973295E-011	4.682949E-012	0	0.000000E+000
1	152.13943850	4.682949E-012	1.973295E-011	1	0.000000E+000
1	152.13955663	1.973295E-011	4.682949E-012	0	0.000000E+000
1	152.13956702	4.682949E-012	1.973295E-011	1	0.000000E+000
1	152.13966115	1.973295E-011	4.682949E-012	0	0.000000E+000
1	152.13968756	4.682949E-012	1.973295E-011	1	0.000000E+000
1	152.13988051	1.973295E-011	4.682949E-012	0	0.000000E+000
1	152.13991027	4.682949E-012	1.973295E-011	1	0.000000E+000
1	152.14034834	1.973295E-011	4.682949E-012	0	0.000000E+000
1	152.14050535	4.682949E-012	1.973295E-011	1	0.000000E+000
1	152.14070138	1.973295E-011	4.682949E-012	0	0.000000E+000
1	152.14070886	4.682949E-012	1.973295E-011	1	0.000000E+000
1	152.14085475	1.973295E-011	4.682949E-012	0	0.000000E+000
1	152.14129691	4.682949E-012	1.973295E-011	1	0.000000E+000
1	152.14141278	1.973295E-011	4.682949E-012	0	0.000000E+000
1	152.14219275	4.682949E-012	1.973295E-011	1	0.000000E+000
1	152.14244251	1.973295E-011	4.682949E-012	0	0.000000E+000
1	152.14244948	4.682949E-012	1.973295E-011	1	0.000000E+000
1	152.14246022	1.973295E-011	4.682949E-012	0	0.000000E+000
1	152.14267138	4.682949E-012	1.973295E-011	1	0.000000E+000
1	152.14272503	1.973295E-011	4.682949E-012	0	0.000000E+000
1	152.14308634	4.682949E-012	1.973295E-011	1	0.000000E+000
1	152.14317413	1.973295E-011	4.682949E-012	0	0.000000E+000
1	152.14771978	4.682949E-012	1.973295E-011	1	0.000000E+000
1	152.14980360	1.973295E-011	4.682949E-012	0	0.000000E+000
1	152.14981324	4.682949E-012	1.973295E-011	1	0.000000E+000
1	152.15081716	1.973295E-011	4.682949E-012	0	0.000000E+000
1	152.15220798	4.682949E-012	1.973295E-011	1	0.000000E+000
1	152.15248749	1.973295E-011	4.682949E-012	0	0.000000E+000
1	152.15259708	4.682949E-012	1.973295E-011	1	0.000000E+000
1	152.15283430	1.973295E-011	4.682949E-012	0	0.000000E+000
1	152.15369650	4.682949E-012	1.973295E-011	1	0.000000E+000
1	152.15378634	1.973295E-011	4.682949E-012	0	0.000000E+000
1	152.15383934	4.682949E-012	1.973295E-011	1	0.000000E+000
1	152.15509646	1.973295E-011	4.682949E-012	0	0.000000E+000
1	152.15552391	4.682949E-012	1.973295E-011	1	0.000000E+000
1	152.15569063	1.973295E-011	4.682949E-012	0	0.000000E+000
1	152.15958607	4.682949E-012	1.973295E-011	1	0.000000E+000
1	152.15996497	1.973295E-011	4.682949E-012	0	0.000000E+000
1	152.16016536	4.682949E-012	1.973295E-011	1	0.000000E+000
1	152.16024204	1.973295E-011	4.682949E-012	0	0.000000E+000
1	152.16025494	4.682949E-012	1.973295E-011	1	0.000000E+000
1	152.16081594	1.973295E-011	4.682949E-012	0	0.000000E+000
1	152.16083789	4.682949E-012	1.973295E-011	1	0.000000E+000
1	152.16151185	1.973295E-011	4.682949E-012	0	0.000000E+000
1	152.16176119	4.682949E-012	1.973295E-011	1	0.000000E+000
1	152.16185133	1.973295E-011	4.682949E-012	0	0.000000E+000
1	152.16318075	4.682949E-012	1.973295E-011	1	0.000000E+000
1	152.16375443	1.973295E-011	4.682949E-012	0	0.000000E+000
1	152.16380962	4.682949E-012	1.973295E-011	1	0.000000E+000
1	152.16422168	1.973295E-011	4.682949E-012	0	0.000000E+000
1	152.16424795	4.682949E-012	1.973295E-011	1	0.000000E+000
1	152.16430291	1.973295E-011	4.682949E-012	0	0.000000E+000
1	152.16432732	4.682949E-012	1.973295E-011	1	0.000000E+000
1	152.16485488	1.973295E-011	4.682949E-012	0	0.000000E+000
1	152.16489053	4.682949E-012	1.973295E-011	1	0.000000E+000
1	152.16505337	1.973295E-011	4.682949E-012	0	0.000000E+000
1	152.16666612	4.682949E-012	1.973295E-011	1	0.000000E+000
1	152.16697576	1.973295E-011	4.682949E-012	0	0.000000E+000
1	152.16770474	4.682949E-012	1.973295E-011	1	0.000000E+000
1	152.16826311	1.973295E-011	4.682949E-012	0	0.000000E+000
1	152.16850888	4.682949E-012	1.973295E-011	1	0.000000E+000
1	152.16865203	1.973295E-011	4.682949E-012	0	0.000000E+000
1	152.16872760	4.682949E-012	1.973295E-011	1	0.000000E+000
1	152.17205753	1.973295E-011	4.682949E-012	0	0.000000E+000
1	152.17212466	4.682949E-012	1.973295E-011	1	0.000000E+000
1	152.17220114	1.973295E-011	4.682949E-012	0	0.000000E+000
1	152.17351858	4.682949E-012	1.973295E-011	1	0.000000E+000
1	152.17378216	1.973295E-011	4.682949E-012	0	0.000000E+000
1	152.17541027	4.682949E-012	1.973295E-011	1	0.000000E+000
1	152.17568180	1.973295E-011	4.682949E-012	0	0.000000E+000
1	152.17842234	4.682949E-012	1.973295E-011	1	0.000000E+000
1	152.17909459	1.973295E-011	4.682949E-012	0	0.000000E+000
1	152.17932378	4.682949E-012	1.973295E-011	1	0.000000E+000
1	152.18028252	1.973295E-011	4.682949E-012	0	0.000000E+000
1	152.18031679	4.682949E-012	1.973295E-011	1	0.000000E+000
1	152.18033807	1.973295E-011	4.682949E-012	0	0.000000E+000
1	152.18253253	4.682949E-012	1.973295E-011	1	0.000000E+000
1	152.18275025	1.973295E-011	4.682949E-012	0	0.000000E+000
1	152.18864504	4.682949E-012	1.973295E-011	1	0.000000E+000
1	152.18894033	1.973295E-011	4.682949E-012	0	0.000000E+000
1	152.19044368	4.682949E-012	1.973295E-011	1	0.000000E+000
1	152.19046468	1.973295E-011	4.682949E-012	0	0.000000E+000
1	152.19048760	4.682949E-012	1.973295E-011	1	0.000000E+000
1	152.19060395	1.973295E-011	4.682949E-012	0	0.000000E+000
1	152.19099080	4.682949E-012	1.973295E-011	1	0.000000E+000
1	152.19119660	1.973295E-011	4.682949E-012	0	0.000000E+000
1	152.19211173	4.682949E-012	1.973295E-011	1	0.000000E+000
1	152.19318214	1.973295E-011	4.682949E-012	0	0.000000E+000
1	152.19927013	4.682949E-012	1.973295E-011	1	0.000000E+000
1	152.19950356	1.973295E-011	4.682949E-012	0	0.000000E+000
1	152.20068392	4.682949E-012	1.973295E-011	1	0.000000E+000
1	152.20074348	1.973295E-011	4.682949E-012	0	0.000000E+000
1	152.20204633	4.682949E-012	1.973295E-011	1	0.000000E+000
1	152.20215381	1.973295E-011	4.682949E-012	0	0.000000E+000
1	152.20255725	4.682949E-012	1.973295E-011	1	0.000000E+000
1	152.20271522	1.973295E-011	4.682949E-012	0	0.000000E+000
1	152.20333623	4.682949E-012	1.973295E-011	1	0.000000E+000
1	152.20503976	1.973295E-011	4.682949E-012	0	0.000000E+000
1	152.20508570	4.682949E-012	1.973295E-011	1	0.000000E+000
1	152.20533556	1.973295E-011	4.682949E-012	0	0.000000E+000
1	152.20574387	4.682949E-012	1.973295E-011	1	0.000000E+000
1	152.20654138	1.973295E-011	4.682949E-012	0	0.000000E+000
1	152.20808098	4.682949E-012	1.973295E-011	1	0.000000E+000
1	152.20846105	1.973295E-011	4.682949E-012	0	0.000000E+000
1	152.20847183	4.682949E-012	1.973295E-011	1	0.000000E+000
1	152.20874607	1.973295E-011	4.682949E-012	0	0.000000E+000
1	152.20903172	4.682949E-012	1.973295E-011	1	0.000000E+000
1	152.20928784	1.973295E-011	4.682949E-012	0	0.000000E+000
1	152.20930707	4.682949E-012	1.973295E-011	1	0.000000E+000
1	152.20981949	1.973295E-011	4.682949E-012	0	0.000000E+000
1	152.20984734	4.682949E-012	1.973295E-011	1	0.000000E+000
1	152.20992234	1.973295E-011	4.682949E-012	0	0.000000E+000
1	152.21251191	4.682949E-012	1.973295E-011	1	0.000000E+000
1	152.21278693	1.973295E-011	4.682949E-012	0	0.000000E+000
1	152.21423246	4.682949E-012	1.973295E-011	1	0.000000E+000
1	152.21488390	1.973295E-011	4.682949E-012	0	0.000000E+000
1	152.21493730	4.682949E-012	1.973295E-011	1	0.000000E+000
1	152.21556685	1.973295E-011	4.682949E-012	0	0.000000E+000
1	152.21664564	4.682949E-012	1.973295E-011	1	0.000000E+000
1	152.21685379	1.973295E-011	4.682949E-012	0	0.000000E+000
1	152.21719202	4.682949E-012	1.973295E-011	1	0.000000E+000
1	152.21826849	1.973295E-011	4.682949E-012	0	0.000000E+000
1	152.21891669	4.682949E-012	1.973295E-011	1	0.000000E+000
1	152.21922796	1.973295E-011	4.682949E-012	0	0.000000E+000
1	152.21926704	4.682949E-012	1.973295E-011	1	0.000000E+000
1	152.22365821	1.973295E-011	4.682949E-012	0	0.000000E+000
1	152.22368308	4.682949E-012	1.973295E-011	1	0.000000E+000
1	152.22503379	1.973295E-011	4.682949E-012	0	0.000000E+000
1	152.22627037	4.682949E-012	1.973295E-011	1	0.000000E+000
1	152.22682428	1.973295E-011	4.682949E-012	0	0.000000E+000
1	152.22703035	4.682949E-012	1.973295E-011	1	0.000000E+000
1	152.22718631	1.973295E-011	4.682949E-012	0	0.000000E+000
1	152.22890581	4.682949E-012	1.973295E-011	1	0.000000E+000
1	152.22940865	1.973295E-011	4.682949E-012	0	0.000000E+000
1	152.22959306	4.682949E-012	1.973295E-011	1	0.000000E+000
1	152.23095433	1.973295E-011	4.682949E-012	0	0.000000E+000
1	152.23099862	4.682949E-012	1.973295E-011	1	0.000000E+000
1	152.23216362	1.973295E-011	4.682949E-012	0	0.000000E+000
1	152.23228541	4.682949E-012	1.973295E-011	1	0.000000E+000
1	152.23318829	1.973295E-011	4.682949E-012	0	0.000000E+000
1	152.23388793	4.682949E-012	1.973295E-011	1	0.000000E+000
1	152.23468994	1.973295E-011	4.682949E-012	0	0.000000E+000
1	152.23471742	4.682949E-012	1.973295E-011	1	0.000000E+000
1	152.23491607	1.973295E-011	4.682949E-012	0	0.000000E+000
1	152.23492020	4.682949E-012	1.973295E-011	1	0.000000E+000
1	152.23628147	1.973295E-011	4.682949E-012	0	0.000000E+000
1	152.23667227	4.682949E-012	1.973295E-011	1	0.000000E+000
1	152.23700238	1.973295E-011	4.682949E-012	0	0.000000E+000
1	152.23701613	4.682949E-012	1.973295E-011	1	0.000000E+000
1	152.23834048	1.973295E-011	4.682949E-012	0	0.000000E+000
1	152.24045936	4.682949E-012	1.973295E-011	1	0.000000E+000
1	152.24125708	1.973295E-011	4.682949E-012	0	0.000000E+000
1	152.24126571	4.682949E-012	1.973295E-011	1	0.000000E+000
1	152.24270950	1.973295E-011	4.682949E-012	0	0.000000E+000
1	152.24299052	4.682949E-012	1.973295E-011	1	0.000000E+000
1	152.24306542	1.973295E-011	4.682949E-012	0	0.000000E+000
1	152.24433764	4.682949E-012	1.973295E-011	1	0.000000E+000
1	152.24443823	1.973295E-011	4.682949E-012	0	0.000000E+000
1	152.24450340	4.682949E-012	1.973295E-011	1	0.000000E+000
1	152.24495964	1.973295E-011	4.682949E-012	0	0.000000E+000
1	152.24497294	4.682949E-012	1.973295E-011	1	0.000000E+000
1	152.24556380	1.973295E-011	4.682949E-012	0	0.000000E+000
1	152.24560989	4.682949E-012	1.973295E-011	1	0.000000E+000
1	152.24622032	1.973295E-011	4.682949E-012	0	0.000000E+000
1	152.24624345	4.682949E-012	1.973295E-011	1	0.000000E+000
1	152.24629321	1.973295E-011	4.682949E-012	0	0.000000E+000
1	152.24936699	4.682949E-012	1.973295E-011	1	0.000000E+000
1	152.24969661	1.973295E-011	4.682949E-012	0	0.000000E+000
1	152.24972533	4.682949E-012	1.973295E-011	1	0.000000E+000
1	152.24986057	1.973295E-011	4.682949E-012	0	0.000000E+000
1	152.25097229	4.682949E-012	1.973295E-011	1	0.000000E+000
1	152.25103246	1.973295E-011	4.682949E-012	0	0.000000E+000
1	152.25306019	4.682949E-012	1.973295E-011	1	0.000000E+000
1	152.25309013	1.973295E-011	4.682949E-012	0	0.000000E+000
1	152.25311038	4.682949E-012	1.973295E-011	1	0.000000E+000
1	152.25465715	1.973295E-011	4.682949E-012	0	0.000000E+000
1	152.25643642	4.682949E-012	1.973295E-011	1	0.000000E+000
1	152.25668943	1.973295E-011	4.682949E-012	0	0.000000E+000
1	152.25677387	4.682949E-012	1.973295E-011	1	0.000000E+000
1	152.25682420	1.973295E-011	4.682949E-012	0	0.000000E+000
1	152.25686217	4.682949E-012	1.973295E-011	1	0.000000E+000
1	152.25704708	1.973295E-011	4.682949E-012	0	0.000000E+000
1	152.25783105	4.682949E-012	1.973295E-011	1	0.000000E+000
1	152.25818162	1.973295E-011	4.682949E-012	0	0.000000E+000
1	152.25855127	4.682949E-012	1.973295E-011	1	0.000000E+000
1	152.25912664	1.973295E-011	4.682949E-012	0	0.000000E+000
1	152.26026618	4.682949E-012	1.973295E-011	1	0.000000E+000
1	152.26306227	1.973295E-011	4.682949E-012	0	0.000000E+000
1	152.26314398	4.682949E-012	1.973295E-011	1	0.000000E+000
1	152.26338724	1.973295E-011	4.682949E-012	0	0.000000E+000
1	152.26414989	4.682949E-012	1.973295E-011	1	0.000000E+000
1	152.26467628	1.973295E-011	4.682949E-012	0	0.000000E+000
1	152.26762461	4.682949E-012	1.973295E-011	1	0.000000E+000
1	152.26795020	1.973295E-011	4.682949E-012	0	0.000000E+000
1	152.26985223	4.682949E-012	1.973295E-011	1	0.000000E+000
1	152.26988531	1.973295E-011	4.682949E-012	0	0.000000E+000
1	152.27092851	4.682949E-012	1.973295E-011	1	0.000000E+000
1	152.27182738	1.973295E-011	4.682949E-012	0	0.000000E+000
1	152.27322861	4.682949E-012	1.973295E-011	1	0.000000E+000
1	152.27366963	1.973295E-011	4.682949E-012	0	0.000000E+000
1	152.27369443	4.682949E-012	1.973295E-011	1	0.000000E+000
1	152.27404834	1.973295E-011	4.682949E-012	0	0.000000E+000
1	152.27458193	4.682949E-012	1.973295E-011	1	0.000000E+000
1	152.27486056	1.973295E-011	4.682949E-012	0	0.000000E+000
1	152.27571380	4.682949E-012	1.973295E-011	1	0.000000E+000
1	152.27611124	1.973295E-011	4.682949E-012	0	0.000000E+000
1	152.27612445	4.682949E-012	1.973295E-011	1	0.000000E+000
1	152.27695486	1.973295E-011	4.682949E-012	0	0.000000E+000
1	152.27698739	4.682949E-012	1.973295E-011	1	0.000000E+000
1	152.27716582	1.973295E-011	4.682949E-012	0	0.000000E+000
1	152.27742273	4.682949E-012	1.973295E-011	1	0.000000E+000
1	152.27754206	1.973295E-011	4.682949E-012	0	0.000000E+000
1	152.27756532	4.682949E-012	1.973295E-011	1	0.000000E+000
1	152.27791709	1.973295E-011	4.682949E-012	0	0.000000E+000
1	152.27833027	4.682949E-012	1.973295E-011	1	0.000000E+000
1	152.27840642	1.973295E-011	4.682949E-012	0	0.000000E+000
1	152.28082724	4.682949E-012	1.973295E-011	1	0.000000E+000
1	152.28120486	1.973295E-011	4.682949E-012	0	0.000000E+000
1	152.28382863	4.682949E-012	1.973295E-011	1	0.000000E+000
1	152.28411528	1.973295E-011	4.682949E-012	0	0.000000E+000
1	152.28485872	4.682949E-012	1.973295E-011	1	0.000000E+000
1	152.28502984	1.973295E-011	4.682949E-012	0	0.000000E+000
1	152.28572052	4.682949E-012	1.973295E-011	1	0.000000E+000
1	152.28638732	1.973295E-011	4.682949E-012	0	0.000000E+000
1	152.28641748	4.682949E-012	1.973295E-011	1	0.000000E+000
1	152.28666126	1.973295E-011	4.682949E-012	0	0.000000E+000
1	152.28737393	4.682949E-012	1.973295E-011	1	0.000000E+000
1	152.28739112	1.973295E-011	4.682949E-012	0	0.000000E+000
1	152.28916801	4.682949E-012	1.973295E-011	1	0.000000E+000
1	152.28939993	1.973295E-011	4.682949E-012	0	0.000000E+000
1	152.39468230	4.834884E-012	1.988488E-011	1	0.000000E+000
1	152.39501309	1.988488E-011	4.834884E-012	0	0.000000E+000
1	152.39502028	4.834884E-012	1.988488E-011	1	0.000000E+000
1	152.39511132	1.988488E-011	4.834884E-012	0	0.000000E+000
1	152.39512797	4.834884E-012	1.988488E-011	1	0.000000E+000
1	152.39606893	1.988488E-011	4.834884E-012	0	0.000000E+000
1	152.39624811	4.834884E-012	1.988488E-011	1	0.000000E+000
1	152.39685851	1.988488E-011	4.834884E-012	0	0.000000E+000
1	152.39706756	4.834884E-012	1.988488E-011	1	0.000000E+000
1	152.39823907	1.988488E-011	4.834884E-012	0	0.000000E+000
1	152.39832129	4.834884E-012	1.988488E-011	1	0.000000E+000
1	152.39942443	1.988488E-011	4.834884E-012	0	0.000000E+000
1	152.39983132	4.834884E-012	1.988488E-011	1	0.000000E+000
1	152.40035497	1.988488E-011	4.834884E-012	0	0.000000E+000
1	152.40044980	4.834884E-012	1.988488E-011	1	0.000000E+000
1	152.40070303	1.988488E-011	4.834884E-012	0	0.000000E+000
1	152.40072786	4.834884E-012	1.988488E-011	1	0.000000E+000
1	152.40129095	1.988488E-011	4.834884E-012	0	0.000000E+000
1	152.40153533	4.834884E-012	1.988488E-011	1	0.000000E+000
1	152.40171235	1.988488E-011	4.834884E-012	0	0.000000E+000
1	152.40177362	4.834884E-012	1.988488E-011	1	0.000000E+000
1	152.40198590	1.988488E-011	4.834884E-012	0	0.000000E+000
1	152.40291679	4.834884E-012	1.988488E-011	1	0.000000E+000
1	152.40299789	1.988488E-011	4.834884E-012	0	0.000000E+000
1	152.40355988	4.834884E-012	1.988488E-011	1	0.000000E+000
1	152.40383098	1.988488E-011	4.834884E-012	0	0.000000E+000
1	152.40385064	4.834884E-012	1.988488E-011	1	0.000000E+000
1	152.40392431	1.988488E-011	4.834884E-012	0	0.000000E+000
1	152.40543288	4.834884E-012	1.988488E-011	1	0.000000E+000
1	152.40595642	1.988488E-011	4.834884E-012	0	0.000000E+000
1	152.40627424	4.834884E-012	1.988488E-011	1	0.000000E+000
1	152.40642829	1.988488E-011	4.834884E-012	0	0.000000E+000
1	152.40737897	4.834884E-012	1.988488E-011	1	0.000000E+000
1	152.40880545	1.988488E-011	4.834884E-012	0	0.000000E+000
1	152.40943593	4.834884E-012	1.988488E-011	1	0.000000E+000
1	152.40987647	1.988488E-011	4.834884E-012	0	0.000000E+000
1	152.40989720	4.834884E-012	1.988488E-011	1	0.000000E+000
1	152.41110022	1.988488E-011	4.834884E-012	0	0.000000E+000
1	152.41405640	4.834884E-012	1.988488E-011	1	0.000000E+000
1	152.41408213	1.988488E-011	4.834884E-012	0	0.000000E+000
1	152.41445320	4.834884E-012	1.988488E-011	1	0.000000E+000
1	152.41519570	1.988488E-011	4.834884E-012	0	0.000000E+000
1	152.41522273	4.834884E-012	1.988488E-011	1	0.000000E+000
1	152.41617453	1.988488E-011	4.834884E-012	0	0.000000E+000
1	152.41617563	4.834884E-012	1.988488E-011	1	0.000000E+000
1	152.41627290	1.988488E-011	4.834884E-012	0	0.000000E+000
1	152.41628020	4.834884E-012	1.988488E-011	1	0.000000E+000
1	152.41657072	1.988488E-011	4.834884E-012	0	0.000000E+000
1	152.41660572	4.834884E-012	1.988488E-011	1	0.000000E+000
1	152.41684620	1.988488E-011	4.834884E-012	0	0.000000E+000
1	152.41685710	4.834884E-012	1.988488E-011	1	0.000000E+000
1	152.41743825	1.988488E-011	4.834884E-012	0	0.000000E+000
1	152.41746062	4.834884E-012	1.988488E-011	1	0.000000E+000
1	152.41760282	1.988488E-011	4.834884E-012	0	0.000000E+000
1	152.41762883	4.834884E-012	1.988488E-011	1	0.000000E+000
1	152.41778271	1.988488E-011	4.834884E-012	0	0.000000E+000
1	152.41816129	4.834884E-012	1.988488E-011	1	0.000000E+000
1	152.41822335	1.988488E-011	4.834884E-012	0	0.000000E+000
1	152.41833681	4.834884E-012	1.988488E-011	1	0.000000E+000
1	152.41886628	1.988488E-011	4.834884E-012	0	0.000000E+000
1	152.41910623	4.834884E-012	1.988488E-011	1	0.000000E+000
1	152.41924094	1.988488E-011	4.834884E-012	0	0.000000E+000
1	152.41929820	4.834884E-012	1.988488E-011	1	0.000000E+000
1	152.41933499	1.988488E-011	4.834884E-012	0	0.000000E+000
1	152.41985014	4.834884E-012	1.988488E-011	1	0.000000E+000
1	152.42000473	1.988488E-011	4.834884E-012	0	0.000000E+000
1	152.42063985	4.834884E-012	1.988488E-011	1	0.000000E+000
1	152.42140246	1.988488E-011	4.834884E-012	0	0.000000E+000
1	152.42167983	4.834884E-012	1.988488E-011	1	0.000000E+000
1	152.42191039	1.988488E-011	4.834884E-012	0	0.000000E+000
1	152.42195160	4.834884E-012	1.988488E-011	1	0.000000E+000
1	152.42215824	1.988488E-011	4.834884E-012	0	0.000000E+000
1	153.73988756	4.649284E-012	1.969928E-011	1	0.000000E+000
1	153.74071199	1.969928E-011	4.649284E-012	0	0.000000E+000
1	153.74086142	4.649284E-012	1.969928E-011	1	0.000000E+000
1	153.74126102	1.969928E-011	4.649284E-012	0	0.000000E+000
1	153.74246729	4.649284E-012	1.969928E-011	1	0.000000E+000
1	153.74291036	1.969928E-011	4.649284E-012	0	0.000000E+000
1	153.74360350	4.649284E-012	1.969928E-011	1	0.000000E+000
1	153.74411242	1.969928E-011	4.649284E-012	0	0.000000E+000
1	153.74438974	4.649284E-012	1.969928E-011	1	0.000000E+000
1	153.74524489	1.969928E-011	4.649284E-012	0	0.000000E+000
1	153.74526925	4.649284E-012	1.969928E-011	1	0.000000E+000
1	153.74591011	1.969928E-011	4.649284E-012	0	0.000000E+000
1	153.74661757	4.649284E-012	1.969928E-011	1	0.000000E+000
1	153.74706017	1.969928E-011	4.649284E-012	0	0.000000E+000
1	153.74709512	4.649284E-012	1.969928E-011	1	0.000000E+000
1	153.74893942	1.969928E-011	4.649284E-012	0	0.000000E+000
1	153.74895963	4.649284E-012	1.969928E-011	1	0.000000E+000
1	153.74938844	1.969928E-011	4.649284E-012	0	0.000000E+000
1	153.74969633	4.649284E-012	1.969928E-011	1	0.000000E+000
1	153.74991947	1.969928E-011	4.649284E-012	0	0.000000E+000
1	153.74993025	4.649284E-012	1.969928E-011	1	0.000000E+000
1	153.75014511	1.969928E-011	4.649284E-012	0	0.000000E+000
1	153.75170027	4.649284E-012	1.969928E-011	1	0.000000E+000
1	153.75173436	1.969928E-011	4.649284E-012	0	0.000000E+000
1	153.75186803	4.649284E-012	1.969928E-011	1	0.000000E+000
1	153.75229444	1.969928E-011	4.649284E-012	0	0.000000E+000
1	153.75230773	4.649284E-012	1.969928E-011	1	0.000000E+000
1	153.75257571	1.969928E-011	4.649284E-012	0	0.000000E+000
1	153.75563535	4.649284E-012	1.969928E-011	1	0.000000E+000
1	153.75566734	1.969928E-011	4.649284E-012	0	0.000000E+000
1	153.75648800	4.649284E-012	1.969928E-011	1	0.000000E+000
1	153.75686819	1.969928E-011	4.649284E-012	0	0.000000E+000
1	153.75855364	4.649284E-012	1.969928E-011	1	0.000000E+000
1	153.75996702	1.969928E-011	4.649284E-012	0	0.000000E+000
1	153.76289042	4.649284E-012	1.969928E-011	1	0.000000E+000
1	153.76364625	1.969928E-011	4.649284E-012	0	0.000000E+000
1	153.76443975	4.649284E-012	1.969928E-011	1	0.000000E+000
1	153.76453809	1.969928E-011	4.649284E-012	0	0.000000E+000
1	153.76554766	4.649284E-012	1.969928E-011	1	0.000000E+000
1	153.76600786	1.969928E-011	4.649284E-012	0	0.000000E+000
1	153.76603514	4.649284E-012	1.969928E-011	1	0.000000E+000
1	153.76725773	1.969928E-011	4.649284E-012	0	0.000000E+000
1	153.76764419	4.649284E-012	1.969928E-011	1	0.000000E+000
1	153.76809575	1.969928E-011	4.649284E-012	0	0.000000E+000
1	153.76828931	4.649284E-012	1.969928E-011	1	0.000000E+000
1	153.76837303	1.969928E-011	4.649284E-012	0	0.000000E+000
1	153.76838144	4.649284E-012	1.969928E-011	1	0.000000E+000
1	153.76864638	1.969928E-011	4.649284E-012	0	0.000000E+000
1	153.76866953	4.649284E-012	1.969928E-011	1	0.000000E+000
1	153.76990631	1.969928E-011	4.649284E-012	0	0.000000E+000
1	153.77168110	4.649284E-012	1.969928E-011	1	0.000000E+000
1	153.77376242	1.969928E-011	4.649284E-012	0	0.000000E+000
1	153.77469934	4.649284E-012	1.969928E-011	1	0.000000E+000
1	153.77663422	1.969928E-011	4.649284E-012	0	0.000000E+000
1	153.77704767	4.649284E-012	1.969928E-011	1	0.000000E+000
1	153.77736287	1.969928E-011	4.649284E-012	0	0.000000E+000
1	153.77944279	4.649284E-012	1.969928E-011	1	0.000000E+000
1	153.77953153	1.969928E-011	4.649284E-012	0	0.000000E+000
1	153.78036045	4.649284E-012	1.969928E-011	1	0.000000E+000
1	153.78094401	1.969928E-011	4.649284E-012	0	0.000000E+000
1	153.78371418	4.649284E-012	1.969928E-011	1	0.000000E+000
1	153.78476559	1.969928E-011	4.649284E-012	0	0.000000E+000
1	153.78480120	4.649284E-012	1.969928E-011	1	0.000000E+000
1	153.78539010	1.969928E-011	4.649284E-012	0	0.000000E+000
1	153.78628816	4.649284E-012	1.969928E-011	1	0.000000E+000
1	153.78631943	1.969928E-011	4.649284E-012	0	0.000000E+000
1	153.78632477	4.649284E-012	1.969928E-011	1	0.000000E+000
1	153.78644750	1.969928E-011	4.649284E-012	0	0.000000E+000
1	153.78654244	4.649284E-012	1.969928E-011	1	0.000000E+000
1	153.78676141	1.969928E-011	4.649284E-012	0	0.000000E+000
1	153.78698568	4.649284E-012	1.969928E-011	1	0.000000E+000
1	153.78771217	1.969928E-011	4.649284E-012	0	0.000000E+000
1	153.78774330	4.649284E-012	1.969928E-011	1	0.000000E+000
1	153.78814924	1.969928E-011	4.649284E-012	0	0.000000E+000
1	153.78829880	4.649284E-012	1.969928E-011	1	0.000000E+000
1	153.78839264	1.969928E-011	4.649284E-012	0	0.000000E+000
1	153.78847968	4.649284E-012	1.969928E-011	1	0.000000E+000
1	153.78853955	1.969928E-011	4.649284E-012	0	0.000000E+000
1	153.78857173	4.649284E-012	1.969928E-011	1	0.000000E+000
1	153.78875135	1.969928E-011	4.649284E-012	0	0.000000E+000
1	153.79069800	4.649284E-012	1.969928E-011	1	0.000000E+000
1	153.79155473	1.969928E-011	4.649284E-012	0	0.000000E+000
1	153.79180073	4.649284E-012	1.969928E-011	1	0.000000E+000
1	153.79195454	1.969928E-011	4.649284E-012	0	0.000000E+000
1	153.79206999	4.649284E-012	1.969928E-011	1	0.000000E+000
1	153.79286306	1.969928E-011	4.649284E-012	0	0.000000E+000
1	153.79563797	4.649284E-012	1.969928E-011	1	0.000000E+000
1	153.79575829	1.969928E-011	4.649284E-012	0	0.000000E+000
1	153.79780798	4.649284E-012	1.969928E-011	1	0.000000E+000
1	153.79795521	1.969928E-011	4.649284E-012	0	0.000000E+000
1	153.79939529	4.649284E-012	1.969928E-011	1	0.000000E+000
1	153.80018316	1.969928E-011	4.649284E-012	0	0.000000E+000
1	153.80019689	4.649284E-012	1.969928E-011	1	0.000000E+000
1	153.80075201	1.969928E-011	4.649284E-012	0	0.000000E+000
1	153.80347966	4.649284E-012	1.969928E-011	1	0.000000E+000
1	153.80497782	1.969928E-011	4.649284E-012	0	0.000000E+000
1	153.80499999	4.649284E-012	1.969928E-011	1	0.000000E+000
1	153.80588965	1.969928E-011	4.649284E-012	0	0.000000E+000
1	153.80590446	4.649284E-012	1.969928E-011	1	0.000000E+000
1	153.80635002	1.969928E-011	4.649284E-012	0	0.000000E+000
1	153.80722269	4.649284E-012	1.969928E-011	1	0.000000E+000
1	153.80753060	1.969928E-011	4.649284E-012	0	0.000000E+000
1	153.80754180	4.649284E-012	1.969928E-011	1	0.000000E+000
1	153.80793171	1.969928E-011	4.649284E-012	0	0.000000E+000
1	153.80838904	4.649284E-012	1.969928E-011	1	0.000000E+000
1	153.80855407	1.969928E-011	4.649284E-012	0	0.000000E+000
1	153.80856179	4.649284E-012	1.969928E-011	1	0.000000E+000
1	153.80939344	1.969928E-011	4.649284E-012	0	0.000000E+000
1	153.80942554	4.649284E-012	1.969928E-011	1	0.000000E+000
1	153.81022615	1.969928E-011	4.649284E-012	0	0.000000E+000
1	153.81376535	4.649284E-012	1.969928E-011	1	0.000000E+000
1	153.81418424	1.969928E-011	4.649284E-012	0	0.000000E+000
1	153.81421506	4.649284E-012	1.969928E-011	1	0.000000E+000
1	153.81484261	1.969928E-011	4.649284E-012	0	0.000000E+000
1	153.81534219	4.649284E-012	1.969928E-011	1	0.000000E+000
1	153.81554992	1.969928E-011	4.649284E-012	0	0.000000E+000
1	153.81632772	4.649284E-012	1.969928E-011	1	0.000000E+000
1	153.81642866	1.969928E-011	4.649284E-012	0	0.000000E+000
1	153.81700604	4.649284E-012	1.969928E-011	1	0.000000E+000
1	153.81720419	1.969928E-011	4.649284E-012	0	0.000000E+000
1	153.81722423	4.649284E-012	1.969928E-011	1	0.000000E+000
1	153.81789914	1.969928E-011	4.649284E-012	0	0.000000E+000
1	153.81797932	4.649284E-012	1.969928E-011	1	0.000000E+000
1	153.81818301	1.969928E-011	4.649284E-012	0	0.000000E+000
1	153.81906780	4.649284E-012	1.969928E-011	1	0.000000E+000
1	153.82015936	1.969928E-011	4.649284E-012	0	0.000000E+000
1	153.82182143	4.649284E-012	1.969928E-011	1	0.000000E+000
1	153.82194643	1.969928E-011	4.649284E-012	0	0.000000E+000
1	153.82493825	4.649284E-012	1.969928E-011	1	0.000000E+000
1	153.82532632	1.969928E-011	4.649284E-012	0	0.000000E+000
1	153.82672022	4.649284E-012	1.969928E-011	1	0.000000E+000
1	153.82702021	1.969928E-011	4.649284E-012	0	0.000000E+000
1	153.82767906	4.649284E-012	1.969928E-011	1	0.000000E+000
1	153.82793806	1.969928E-011	4.649284E-012	0	0.000000E+000
1	153.82795291	4.649284E-012	1.969928E-011	1	0.000000E+000
1	153.82815336	1.969928E-011	4.649284E-012	0	0.000000E+000
1	153.82975133	4.649284E-012	1.969928E-011	1	0.000000E+000
1	153.83013166	1.969928E-011	4.649284E-012	0	0.000000E+000
1	153.83043309	4.649284E-012	1.969928E-011	1	0.000000E+000
1	153.83132709	1.969928E-011	4.649284E-012	0	0.000000E+000
1	153.83137313	4.649284E-012	1.969928E-011	1	0.000000E+000
1	153.83198543	1.969928E-011	4.649284E-012	0	0.000000E+000
1	153.83200052	4.649284E-012	1.969928E-011	1	0.000000E+000
1	153.83226325	1.969928E-011	4.649284E-012	0	0.000000E+000
1	153.83230769	4.649284E-012	1.969928E-011	1	0.000000E+000
1	153.83258063	1.969928E-011	4.649284E-012	0	0.000000E+000
1	153.83262434	4.649284E-012	1.969928E-011	1	0.000000E+000
1	153.83383377	1.969928E-011	4.649284E-012	0	0.000000E+000
1	153.83630362	4.649284E-012	1.969928E-011	1	0.000000E+000
1	153.83643178	1.969928E-011	4.649284E-012	0	0.000000E+000
1	153.83784822	4.649284E-012	1.969928E-011	1	0.000000E+000
1	153.83891302	1.969928E-011	4.649284E-012	0	0.000000E+000
1	153.83943538	4.649284E-012	1.969928E-011	1	0.000000E+000
1	153.84060712	1.969928E-011	4.649284E-012	0	0.000000E+000
1	153.84092844	4.649284E-012	1.969928E-011	1	0.000000E+000
1	153.84096401	1.969928E-011	4.649284E-012	0	0.000000E+000
1	153.84115002	4.649284E-012	1.969928E-011	1	0.000000E+000
1	153.84143189	1.969928E-011	4.649284E-012	0	0.000000E+000
1	153.84412164	4.649284E-012	1.969928E-011	1	0.000000E+000
1	153.84545484	1.969928E-011	4.649284E-012	0	0.000000E+000
1	153.84555813	4.649284E-012	1.969928E-011	1	0.000000E+000
1	153.84603276	1.969928E-011	4.649284E-012	0	0.000000E+000
1	153.84744991	4.649284E-012	1.969928E-011	1	0.000000E+000
1	153.84754112	1.969928E-011	4.649284E-012	0	0.000000E+000
1	153.84795906	4.649284E-012	1.969928E-011	1	0.000000E+000
1	153.84814609	1.969928E-011	4.649284E-012	0	0.000000E+000
1	153.84823093	4.649284E-012	1.969928E-011	1	0.000000E+000
1	153.84976365	1.969928E-011	4.649284E-012	0	0.000000E+000
1	153.84980555	4.649284E-012	1.969928E-011	1	0.000000E+000
1	153.85078269	1.969928E-011	4.649284E-012	0	0.000000E+000
1	153.85099455	4.649284E-012	1.969928E-011	1	0.000000E+000
1	153.85180958	1.969928E-011	4.649284E-012	0	0.000000E+000
1	153.85190084	4.649284E-012	1.969928E-011	1	0.000000E+000
1	153.85242817	1.969928E-011	4.649284E-012	0	0.000000E+000
1	153.85245307	4.649284E-012	1.969928E-011	1	0.000000E+000
1	153.85280877	1.969928E-011	4.649284E-012	0	0.000000E+000
1	153.85284151	4.649284E-012	1.969928E-011	1	0.000000E+000
1	153.85420775	1.969928E-011	4.649284E-012	0	0.000000E+000
1	153.85423816	4.649284E-012	1.969928E-011	1	0.000000E+000
1	153.85488136	1.969928E-011	4.649284E-012	0	0.000000E+000
1	153.85614339	4.649284E-012	1.969928E-011	1	0.000000E+000
1	153.85632614	1.969928E-011	4.649284E-012	0	0.000000E+000
1	153.85636802	4.649284E-012	1.969928E-011	1	0.000000E+000
1	153.85697378	1.969928E-011	4.649284E-012	0	0.000000E+000
1	153.85728275	4.649284E-012	1.969928E-011	1	0.000000E+000
1	153.85771767	1.969928E-011	4.649284E-012	0	0.000000E+000
1	153.85907071	4.649284E-012	1.969928E-011	1	0.000000E+000
1	153.86138902	1.969928E-011	4.649284E-012	0	0.000000E+000
1	153.86218946	4.649284E-012	1.969928E-011	1	0.000000E+000
1	153.86373666	1.969928E-011	4.649284E-012	0	0.000000E+000
1	153.86565851	4.649284E-012	1.969928E-011	1	0.000000E+000
1	153.86635068	1.969928E-011	4.649284E-012	0	0.000000E+000
1	153.86775824	4.649284E-012	1.969928E-011	1	0.000000E+000
1	153.86812922	1.969928E-011	4.649284E-012	0	0.000000E+000
1	153.86862469	4.649284E-012	1.969928E-011	1	0.000000E+000
1	153.87245555	1.969928E-011	4.649284E-012	0	0.000000E+000
1	153.87249499	4.649284E-012	1.969928E-011	1	0.000000E+000
1	153.87270327	1.969928E-011	4.649284E-012	0	0.000000E+000
1	153.87308921	4.649284E-012	1.969928E-011	1	0.000000E+000
1	153.87368531	1.969928E-011	4.649284E-012	0	0.000000E+000
1	153.87397014	4.649284E-012	1.969928E-011	1	0.000000E+000
1	153.87405593	1.969928E-011	4.649284E-012	0	0.000000E+000
1	153.87483517	4.649284E-012	1.969928E-011	1	0.000000E+000
1	153.87591878	1.969928E-011	4.649284E-012	0	0.000000E+000
1	153.87784561	4.649284E-012	1.969928E-011	1	0.000000E+000
1	153.87805138	1.969928E-011	4.649284E-012	0	0.000000E+000
1	153.87812356	4.649284E-012	1.969928E-011	1	0.000000E+000
1	153.87897240	1.969928E-011	4.649284E-012	0	0.000000E+000
1	153.87899515	4.649284E-012	1.969928E-011	1	0.000000E+000
1	153.88087362	1.969928E-011	4.649284E-012	0	0.000000E+000
1	153.88088761	4.649284E-012	1.969928E-011	1	0.000000E+000
1	153.88104294	1.969928E-011	4.649284E-012	0	0.000000E+000
1	153.88116468	4.649284E-012	1.969928E-011	1	0.000000E+000
1	153.88136758	1.969928E-011	4.649284E-012	0	0.000000E+000
1	153.88140230	4.649284E-012	1.969928E-011	1	0.000000E+000
1	153.88147013	1.969928E-011	4.649284E-012	0	0.000000E+000
1	153.88154388	4.649284E-012	1.969928E-011	1	0.000000E+000
1	153.88288132	1.969928E-011	4.649284E-012	0	0.000000E+000
1	153.88307348	4.649284E-012	1.969928E-011	1	0.000000E+000
1	153.88326435	1.969928E-011	4.649284E-012	0	0.000000E+000
1	153.88333872	4.649284E-012	1.969928E-011	1	0.000000E+000
1	153.88402934	1.969928E-011	4.649284E-012	0	0.000000E+000
1	153.88411833	4.649284E-012	1.969928E-011	1	0.000000E+000
1	153.88416348	1.969928E-011	4.649284E-012	0	0.000000E+000
1	153.88425463	4.649284E-012	1.969928E-011	1	0.000000E+000
1	153.88433688	1.969928E-011	4.649284E-012	0	0.000000E+000
1	153.88513084	4.649284E-012	1.969928E-011	1	0.000000E+000
1	153.88520944	1.969928E-011	4.649284E-012	0	0.000000E+000
1	153.88571298	4.649284E-012	1.969928E-011	1	0.000000E+000
1	153.88590646	1.969928E-011	4.649284E-012	0	0.000000E+000
1	153.88590880	4.649284E-012	1.969928E-011	1	0.000000E+000
1	153.88628979	1.969928E-011	4.649284E-012	0	0.000000E+000
1	153.88681924	4.649284E-012	1.969928E-011	1	0.000000E+000
1	153.88723634	1.969928E-011	4.649284E-012	0	0.000000E+000
1	153.88737237	4.649284E-012	1.969928E-011	1	0.000000E+000
1	153.88762511	1.969928E-011	4.649284E-012	0	0.000000E+000
1	153.88764006	4.649284E-012	1.969928E-011	1	0.000000E+000
1	153.88871693	1.969928E-011	4.649284E-012	0	0.000000E+000
1	153.88876222	4.649284E-012	1.969928E-011	1	0.000000E+000
1	153.89010604	1.969928E-011	4.649284E-012	0	0.000000E+000
1	153.89013399	4.649284E-012	1.969928E-011	1	0.000000E+000
1	153.89019355	1.969928E-011	4.649284E-012	0	0.000000E+000
1	153.89487270	4.649284E-012	1.969928E-011	1	0.000000E+000
1	153.89630485	1.969928E-011	4.649284E-012	0	0.000000E+000
1	153.89633822	4.649284E-012	1.969928E-011	1	0.000000E+000
1	153.89640403	1.969928E-011	4.649284E-012	0	0.000000E+000
1	153.89644965	4.649284E-012	1.969928E-011	1	0.000000E+000
1	153.89671743	1.969928E-011	4.649284E-012	0	0.000000E+000
1	153.89871194	4.649284E-012	1.969928E-011	1	0.000000E+000
1	153.89923516	1.969928E-011	4.649284E-012	0	0.000000E+000
1	153.89962364	4.649284E-012	1.969928E-011	1	0.000000E+000
1	153.89965873	1.969928E-011	4.649284E-012	0	0.000000E+000
1	153.89968480	4.649284E-012	1.969928E-011	1	0.000000E+000
1	153.89973713	1.969928E-011	4.649284E-012	0	0.000000E+000
1	153.90177713	4.649284E-012	1.969928E-011	1	0.000000E+000
1	153.90251753	1.969928E-011	4.649284E-012	0	0.000000E+000
1	153.90254450	4.649284E-012	1.969928E-011	1	0.000000E+000
1	153.90319238	1.969928E-011	4.649284E-012	0	0.000000E+000
1	153.90341653	4.649284E-012	1.969928E-011	1	0.000000E+000
1	153.90369595	1.969928E-011	4.649284E-012	0	0.000000E+000
1	153.90370615	4.649284E-012	1.969928E-011	1	0.000000E+000
1	153.90395318	1.969928E-011	4.649284E-012	0	0.000000E+000
1	153.90399382	4.649284E-012	1.969928E-011	1	0.000000E+000
1	153.90473195	1.969928E-011	4.649284E-012	0	0.000000E+000
1	153.90689928	4.649284E-012	1.969928E-011	1	0.000000E+000
1	153.90742133	1.969928E-011	4.649284E-012	0	0.000000E+000
1	153.90808249	4.649284E-012	1.969928E-011	1	0.000000E+000
1	153.90814424	1.969928E-011	4.649284E-012	0	0.000000E+000
1	153.91006390	4.649284E-012	1.969928E-011	1	0.000000E+000
1	153.91042040	1.969928E-011	4.649284E-012	0	0.000000E+000
1	153.91043048	4.649284E-012	1.969928E-011	1	0.000000E+000
1	153.91087424	1.969928E-011	4.649284E-012	0	0.000000E+000
1	153.91110353	4.649284E-012	1.969928E-011	1	0.000000E+000
1	153.91169126	1.969928E-011	4.649284E-012	0	0.000000E+000
1	153.91373480	4.649284E-012	1.969928E-011	1	0.000000E+000
1	153.91424634	1.969928E-011	4.649284E-012	0	0.000000E+000
1	153.91894081	4.649284E-012	1.969928E-011	1	0.000000E+000
1	153.91906568	1.969928E-011	4.649284E-012	0	0.000000E+000
1	153.92178767	4.649284E-012	1.969928E-011	1	0.000000E+000
1	153.92307596	1.969928E-011	4.649284E-012	0	0.000000E+000
1	153.92310592	4.649284E-012	1.969928E-011	1	0.000000E+000
1	153.92356787	1.969928E-011	4.649284E-012	0	0.000000E+000
1	153.92447689	4.649284E-012	1.969928E-011	1	0.000000E+000
1	153.92534371	1.969928E-011	4.649284E-012	0	0.000000E+000
1	153.92539402	4.649284E-012	1.969928E-011	1	0.000000E+000
1	153.92557132	1.969928E-011	4.649284E-012	0	0.000000E+000
1	153.92562072	4.649284E-012	1.969928E-011	1	0.000000E+000
1	153.92611334	1.969928E-011	4.649284E-012	0	0.000000E+000
1	153.92809651	4.649284E-012	1.969928E-011	1	0.000000E+000
1	153.92831169	1.969928E-011	4.649284E-012	0	0.000000E+000
1	153.93144510	4.649284E-012	1.969928E-011	1	0.000000E+000
1	153.93166671	1.969928E-011	4.649284E-012	0	0.000000E+000
1	153.93170877	4.649284E-012	1.969928E-011	1	0.000000E+000
1	153.93206697	1.969928E-011	4.649284E-012	0	0.000000E+000
1	153.93208641	4.649284E-012	1.969928E-011	1	0.000000E+000
1	153.93268781	1.969928E-011	4.649284E-012	0	0.000000E+000
1	153.93288488	4.649284E-012	1.969928E-011	1	0.000000E+000
1	153.93290931	1.969928E-011	4.649284E-012	0	0.000000E+000
1	153.93399487	4.649284E-012	1.969928E-011	1	0.000000E+000
1	153.93443418	1.969928E-011	4.649284E-012	0	0.000000E+000
1	153.93510571	4.649284E-012	1.969928E-011	1	0.000000E+000
1	153.93552900	1.969928E-011	4.649284E-012	0	0.000000E+000
1	153.93807484	4.649284E-012	1.969928E-011	1	0.000000E+000
1	153.93870250	1.969928E-011	4.649284E-012	0	0.000000E+000
1	153.93877776	4.649284E-012	1.969928E-011	1	0.000000E+000
1	153.93880472	1.969928E-011	4.649284E-012	0	0.000000E+000
1	153.94100496	4.649284E-012	1.969928E-011	1	0.000000E+000
1	153.94146854	1.969928E-011	4.649284E-012	0	0.000000E+000
1	153.94313729	4.649284E-012	1.969928E-011	1	0.000000E+000
1	153.94329239	1.969928E-011	4.649284E-012	0	0.000000E+000
1	153.94406347	4.649284E-012	1.969928E-011	1	0.000000E+000
1	153.94434943	1.969928E-011	4.649284E-012	0	0.000000E+000
1	153.94549309	4.649284E-012	1.969928E-011	1	0.000000E+000
1	153.94564026	1.969928E-011	4.649284E-012	0	0.000000E+000
1	153.94571308	4.649284E-012	1.969928E-011	1	0.000000E+000
1	153.94602904	1.969928E-011	4.649284E-012	0	0.000000E+000
1	153.94612949	4.649284E-012	1.969928E-011	1	0.000000E+000
1	153.94652981	1.969928E-011	4.649284E-012	0	0.000000E+000
1	153.94657841	4.649284E-012	1.969928E-011	1	0.000000E+000
1	153.94669207	1.969928E-011	4.649284E-012	0	0.000000E+000
1	153.94858091	4.649284E-012	1.969928E-011	1	0.000000E+000
1	153.94977539	1.969928E-011	4.649284E-012	0	0.000000E+000
1	153.94983347	4.649284E-012	1.969928E-011	1	0.000000E+000
1	153.95070152	1.969928E-011	4.649284E-012	0	0.000000E+000
1	153.95170744	4.649284E-012	1.969928E-011	1	0.000000E+000
1	153.95196996	1.969928E-011	4.649284E-012	0	0.000000E+000
1	153.95199730	4.649284E-012	1.969928E-011	1	0.000000E+000
1	153.95241470	1.969928E-011	4.649284E-012	0	0.000000E+000
1	153.95696010	4.649284E-012	1.969928E-011	1	0.000000E+000
1	153.95699190	1.969928E-011	4.649284E-012	0	0.000000E+000
1	153.95764416	4.649284E-012	1.969928E-011	1	0.000000E+000
1	153.95790602	1.969928E-011	4.649284E-012	0	0.000000E+000
1	153.95916645	4.649284E-012	1.969928E-011	1	0.000000E+000
1	153.95918721	1.969928E-011	4.649284E-012	0	0.000000E+000
1	153.95984969	4.649284E-012	1.969928E-011	1	0.000000E+000
1	153.96000983	1.969928E-011	4.649284E-012	0	0.000000E+000
1	153.96003308	4.649284E-012	1.969928E-011	1	0.000000E+000
1	153.96059526	1.969928E-011	4.649284E-012	0	0.000000E+000
1	153.96170505	4.649284E-012	1.969928E-011	1	0.000000E+000
1	153.96256661	1.969928E-011	4.649284E-012	0	0.000000E+000
1	153.96285625	4.649284E-012	1.969928E-011	1	0.000000E+000
1	153.96355493	1.969928E-011	4.649284E-012	0	0.000000E+000
1	173.46126331	4.614113E-012	1.966411E-011	1	0.000000E+000
1	173.46207567	1.966411E-011	4.614113E-012	0	0.000000E+000
1	173.46210204	4.614113E-012	1.966411E-011	1	0.000000E+000
1	173.46336809	1.966411E-011	4.614113E-012	0	0.000000E+000
1	173.46548288	4.614113E-012	1.966411E-011	1	0.000000E+000
1	173.46557021	1.966411E-011	4.614113E-012	0	0.000000E+000
1	173.46723671	4.614113E-012	1.966411E-011	1	0.000000E+000
1	173.46728720	1.966411E-011	4.614113E-012	0	0.000000E+000
1	173.46730436	4.614113E-012	1.966411E-011	1	0.000000E+000
1	173.46805611	1.966411E-011	4.614113E-012	0	0.000000E+000
1	173.47043730	4.614113E-012	1.966411E-011	1	0.000000E+000
1	173.47047565	1.966411E-011	4.614113E-012	0	0.000000E+000
1	173.47115262	4.614113E-012	1.966411E-011	1	0.000000E+000
1	173.47139580	1.966411E-011	4.614113E-012	0	0.000000E+000
1	173.47175605	4.614113E-012	1.966411E-011	1	0.000000E+000
1	173.47179083	1.966411E-011	4.614113E-012	0	0.000000E+000
1	173.47248003	4.614113E-012	1.966411E-011	1	0.000000E+000
1	173.47304085	1.966411E-011	4.614113E-012	0	0.000000E+000
1	173.47344900	4.614113E-012	1.966411E-011	1	0.000000E+000
1	173.47355920	1.966411E-011	4.614113E-012	0	0.000000E+000
1	173.47446887	4.614113E-012	1.966411E-011	1	0.000000E+000
1	173.47652501	1.966411E-011	4.614113E-012	0	0.000000E+000
1	173.47663545	4.614113E-012	1.966411E-011	1	0.000000E+000
1	173.47740792	1.966411E-011	4.614113E-012	0	0.000000E+000
1	173.47842092	4.614113E-012	1.966411E-011	1	0.000000E+000
1	173.47864025	1.966411E-011	4.614113E-012	0	0.000000E+000
1	173.47957856	4.614113E-012	1.966411E-011	1	0.000000E+000
1	173.47974940	1.966411E-011	4.614113E-012	0	0.000000E+000
1	173.47976880	4.614113E-012	1.966411E-011	1	0.000000E+000
1	173.48080599	1.966411E-011	4.614113E-012	0	0.000000E+000
1	173.48515823	4.614113E-012	1.966411E-011	1	0.000000E+000
1	173.48527249	1.966411E-011	4.614113E-012	0	0.000000E+000
1	173.48549348	4.614113E-012	1.966411E-011	1	0.000000E+000
1	173.48761283	1.966411E-011	4.614113E-012	0	0.000000E+000
1	173.48765082	4.614113E-012	1.966411E-011	1	0.000000E+000
1	173.48797162	1.966411E-011	4.614113E-012	0	0.000000E+000
1	173.48802734	4.614113E-012	1.966411E-011	1	0.000000E+000
1	173.48813163	1.966411E-011	4.614113E-012	0	0.000000E+000
1	173.48835408	4.614113E-012	1.966411E-011	1	0.000000E+000
1	173.48893965	1.966411E-011	4.614113E-012	0	0.000000E+000
1	173.48897022	4.614113E-012	1.966411E-011	1	0.000000E+000
1	173.48908299	1.966411E-011	4.614113E-012	0	0.000000E+000
1	173.48910175	4.614113E-012	1.966411E-011	1	0.000000E+000
1	173.48972736	1.966411E-011	4.614113E-012	0	0.000000E+000
1	173.48973913	4.614113E-012	1.966411E-011	1	0.000000E+000
1	173.49038297	1.966411E-011	4.614113E-012	0	0.000000E+000
1	173.49041352	4.614113E-012	1.966411E-011	1	0.000000E+000
1	173.49046985	1.966411E-011	4.614113E-012	0	0.000000E+000
1	173.49201551	4.614113E-012	1.966411E-011	1	0.000000E+000
1	173.49217760	1.966411E-011	4.614113E-012	0	0.000000E+000
1	173.49446562	4.614113E-012	1.966411E-011	1	0.000000E+000
1	173.49552037	1.966411E-011	4.614113E-012	0	0.000000E+000
1	173.49563963	4.614113E-012	1.966411E-011	1	0.000000E+000
1	173.49586322	1.966411E-011	4.614113E-012	0	0.000000E+000
1	173.49588725	4.614113E-012	1.966411E-011	1	0.000000E+000
1	173.49605281	1.966411E-011	4.614113E-012	0	0.000000E+000
1	173.49806905	4.614113E-012	1.966411E-011	1	0.000000E+000
1	173.49843644	1.966411E-011	4.614113E-012	0	0.000000E+000
1	173.50007802	4.614113E-012	1.966411E-011	1	0.000000E+000
1	173.50019790	1.966411E-011	4.614113E-012	0	0.000000E+000
1	173.50407095	4.614113E-012	1.966411E-011	1	0.000000E+000
1	173.50411957	1.966411E-011	4.614113E-012	0	0.000000E+000
1	173.50485360	4.614113E-012	1.966411E-011	1	0.000000E+000
1	173.50537619	1.966411E-011	4.614113E-012	0	0.000000E+000
1	173.50642661	4.614113E-012	1.966411E-011	1	0.000000E+000
1	173.50665265	1.966411E-011	4.614113E-012	0	0.000000E+000
1	173.50666079	4.614113E-012	1.966411E-011	1	0.000000E+000
1	173.50725200	1.966411E-011	4.614113E-012	0	0.000000E+000
1	173.50727412	4.614113E-012	1.966411E-011	1	0.000000E+000
1	173.50912153	1.966411E-011	4.614113E-012	0	0.000000E+000
1	173.50914640	4.614113E-012	1.966411E-011	1	0.000000E+000
1	173.50976655	1.966411E-011	4.614113E-012	0	0.000000E+000
1	173.51143156	4.614113E-012	1.966411E-011	1	0.000000E+000
1	173.51160158	1.966411E-011	4.614113E-012	0	0.000000E+000
1	173.51161844	4.614113E-012	1.966411E-011	1	0.000000E+000
1	173.51165099	1.966411E-011	4.614113E-012	0	0.000000E+000
1	173.51605147	4.614113E-012	1.966411E-011	1	0.000000E+000
1	173.51694773	1.966411E-011	4.614113E-012	0	0.000000E+000
1	173.51702934	4.614113E-012	1.966411E-011	1	0.000000E+000
1	173.51731205	1.966411E-011	4.614113E-012	0	0.000000E+000
1	173.51935970	4.614113E-012	1.966411E-011	1	0.000000E+000
1	173.52008618	1.966411E-011	4.614113E-012	0	0.000000E+000
1	173.52013753	4.614113E-012	1.966411E-011	1	0.000000E+000
1	173.52063644	1.966411E-011	4.614113E-012	0	0.000000E+000
1	173.52072328	4.614113E-012	1.966411E-011	1	0.000000E+000
1	173.52105836	1.966411E-011	4.614113E-012	0	0.000000E+000
1	173.52376402	4.614113E-012	1.966411E-011	1	0.000000E+000
1	173.52418048	1.966411E-011	4.614113E-012	0	0.000000E+000
1	173.52655709	4.614113E-012	1.966411E-011	1	0.000000E+000
1	173.52688512	1.966411E-011	4.614113E-012	0	0.000000E+000
1	173.52689478	4.614113E-012	1.966411E-011	1	0.000000E+000
1	173.52741260	1.966411E-011	4.614113E-012	0	0.000000E+000
1	173.53152355	4.614113E-012	1.966411E-011	1	0.000000E+000
1	173.53168673	1.966411E-011	4.614113E-012	0	0.000000E+000
1	173.53186361	4.614113E-012	1.966411E-011	1	0.000000E+000
1	173.53190293	1.966411E-011	4.614113E-012	0	0.000000E+000
1	173.53194808	4.614113E-012	1.966411E-011	1	0.000000E+000
1	173.53216907	1.966411E-011	4.614113E-012	0	0.000000E+000
1	173.53257674	4.614113E-012	1.966411E-011	1	0.000000E+000
1	173.53290302	1.966411E-011	4.614113E-012	0	0.000000E+000
1	173.53291823	4.614113E-012	1.966411E-011	1	0.000000E+000
1	173.53367617	1.966411E-011	4.614113E-012	0	0.000000E+000
1	173.53369608	4.614113E-012	1.966411E-011	1	0.000000E+000
1	173.53416895	1.966411E-011	4.614113E-012	0	0.000000E+000
1	173.53421122	4.614113E-012	1.966411E-011	1	0.000000E+000
1	173.53444996	1.966411E-011	4.614113E-012	0	0.000000E+000
1	173.53633232	4.614113E-012	1.966411E-011	1	0.000000E+000
1	173.53733358	1.966411E-011	4.614113E-012	0	0.000000E+000
1	173.53738993	4.614113E-012	1.966411E-011	1	0.000000E+000
1	173.53838411	1.966411E-011	4.614113E-012	0	0.000000E+000
1	173.53843860	4.614113E-012	1.966411E-011	1	0.000000E+000
1	173.53851406	1.966411E-011	4.614113E-012	0	0.000000E+000
1	173.53853717	4.614113E-012	1.966411E-011	1	0.000000E+000
1	173.53903156	1.966411E-011	4.614113E-012	0	0.000000E+000
1	173.53908199	4.614113E-012	1.966411E-011	1	0.000000E+000
1	173.53946151	1.966411E-011	4.614113E-012	0	0.000000E+000
1	173.54105280	4.614113E-012	1.966411E-011	1	0.000000E+000
1	173.54139270	1.966411E-011	4.614113E-012	0	0.000000E+000
1	173.54143654	4.614113E-012	1.966411E-011	1	0.000000E+000
1	173.54241429	1.966411E-011	4.614113E-012	0	0.000000E+000
1	173.54242499	4.614113E-012	1.966411E-011	1	0.000000E+000
1	173.54403752	1.966411E-011	4.614113E-012	0	0.000000E+000
1	173.54405838	4.614113E-012	1.966411E-011	1	0.000000E+000
1	173.54431110	1.966411E-011	4.614113E-012	0	0.000000E+000
1	173.54504433	4.614113E-012	1.966411E-011	1	0.000000E+000
1	173.54534863	1.966411E-011	4.614113E-012	0	0.000000E+000
1	173.54536345	4.614113E-012	1.966411E-011	1	0.000000E+000
1	173.54596610	1.966411E-011	4.614113E-012	0	0.000000E+000
1	173.54722186	4.614113E-012	1.966411E-011	1	0.000000E+000
1	173.54746743	1.966411E-011	4.614113E-012	0	0.000000E+000
1	173.54788537	4.614113E-012	1.966411E-011	1	0.000000E+000
1	173.54817450	1.966411E-011	4.614113E-012	0	0.000000E+000
1	173.55321117	4.614113E-012	1.966411E-011	1	0.000000E+000
1	173.55535806	1.966411E-011	4.614113E-012	0	0.000000E+000
1	173.55540914	4.614113E-012	1.966411E-011	1	0.000000E+000
1	173.55593649	1.966411E-011	4.614113E-012	0	0.000000E+000
1	173.55648605	4.614113E-012	1.966411E-011	1	0.000000E+000
1	173.55699315	1.966411E-011	4.614113E-012	0	0.000000E+000
1	173.55771459	4.614113E-012	1.966411E-011	1	0.000000E+000
1	173.55920556	1.966411E-011	4.614113E-012	0	0.000000E+000
1	173.55944909	4.614113E-012	1.966411E-011	1	0.000000E+000
1	173.55983446	1.966411E-011	4.614113E-012	0	0.000000E+000
1	173.56202146	4.614113E-012	1.966411E-011	1	0.000000E+000
1	173.56263354	1.966411E-011	4.614113E-012	0	0.000000E+000
1	173.56272047	4.614113E-012	1.966411E-011	1	0.000000E+000
1	173.56294267	1.966411E-011	4.614113E-012	0	0.000000E+000
1	173.56297908	4.614113E-012	1.966411E-011	1	0.000000E+000
1	173.56301498	1.966411E-011	4.614113E-012	0	0.000000E+000
1	173.56318858	4.614113E-012	1.966411E-011	1	0.000000E+000
1	173.56369961	1.966411E-011	4.614113E-012	0	0.000000E+000
1	173.56385415	4.614113E-012	1.966411E-011	1	0.000000E+000
1	173.56429705	1.966411E-011	4.614113E-012	0	0.000000E+000
1	173.56489952	4.614113E-012	1.966411E-011	1	0.000000E+000
1	173.56548326	1.966411E-011	4.614113E-012	0	0.000000E+000
1	173.56554622	4.614113E-012	1.966411E-011	1	0.000000E+000
1	173.56566954	1.966411E-011	4.614113E-012	0	0.000000E+000
1	173.56569881	4.614113E-012	1.966411E-011	1	0.000000E+000
1	173.56590432	1.966411E-011	4.614113E-012	0	0.000000E+000
1	173.56848392	4.614113E-012	1.966411E-011	1	0.000000E+000
1	173.57016216	1.966411E-011	4.614113E-012	0	0.000000E+000
1	173.57039442	4.614113E-012	1.966411E-011	1	0.000000E+000
1	173.57070811	1.966411E-011	4.614113E-012	0	0.000000E+000
1	173.57072157	4.614113E-012	1.966411E-011	1	0.000000E+000
1	173.57080102	1.966411E-011	4.614113E-012	0	0.000000E+000
1	173.57083320	4.614113E-012	1.966411E-011	1	0.000000E+000
1	173.57110139	1.966411E-011	4.614113E-012	0	0.000000E+000
1	173.57244736	4.614113E-012	1.966411E-011	1	0.000000E+000
1	173.57327458	1.966411E-011	4.614113E-012	0	0.000000E+000
1	173.57409413	4.614113E-012	1.966411E-011	1	0.000000E+000
1	173.57581942	1.966411E-011	4.614113E-012	0	0.000000E+000
1	173.57582960	4.614113E-012	1.966411E-011	1	0.000000E+000
1	173.57612943	1.966411E-011	4.614113E-012	0	0.000000E+000
1	173.57636114	4.614113E-012	1.966411E-011	1	0.000000E+000
1	173.57663074	1.966411E-011	4.614113E-012	0	0.000000E+000
1	173.57744194	4.614113E-012	1.966411E-011	1	0.000000E+000
1	173.57760976	1.966411E-011	4.614113E-012	0	0.000000E+000
1	173.57789089	4.614113E-012	1.966411E-011	1	0.000000E+000
1	173.57864854	1.966411E-011	4.614113E-012	0	0.000000E+000
1	173.57900060	4.614113E-012	1.966411E-011	1	0.000000E+000
1	173.57951003	1.966411E-011	4.614113E-012	0	0.000000E+000
1	173.57953161	4.614113E-012	1.966411E-011	1	0.000000E+000
1	173.58060519	1.966411E-011	4.614113E-012	0	0.000000E+000
1	173.58136181	4.614113E-012	1.966411E-011	1	0.000000E+000
1	173.58158553	1.966411E-011	4.614113E-012	0	0.000000E+000
1	173.58186578	4.614113E-012	1.966411E-011	1	0.000000E+000
1	173.58203174	1.966411E-011	4.614113E-012	0	0.000000E+000
1	173.58207978	4.614113E-012	1.966411E-011	1	0.000000E+000
1	173.58237259	1.966411E-011	4.614113E-012	0	0.000000E+000
1	173.58239879	4.614113E-012	1.966411E-011	1	0.000000E+000
1	173.58260784	1.966411E-011	4.614113E-012	0	0.000000E+000
1	173.58445126	4.614113E-012	1.966411E-011	1	0.000000E+000
1	173.58498879	1.966411E-011	4.614113E-012	0	0.000000E+000
1	173.58586880	4.614113E-012	1.966411E-011	1	0.000000E+000
1	173.58599828	1.966411E-011	4.614113E-012	0	0.000000E+000
1	173.58605798	4.614113E-012	1.966411E-011	1	0.000000E+000
1	173.58725256	1.966411E-011	4.614113E-012	0	0.000000E+000
1	173.58727923	4.614113E-012	1.966411E-011	1	0.000000E+000
1	173.58810827	1.966411E-011	4.614113E-012	0	0.000000E+000
1	173.58908556	4.614113E-012	1.966411E-011	1	0.000000E+000
1	173.58921831	1.966411E-011	4.614113E-012	0	0.000000E+000
1	173.58925543	4.614113E-012	1.966411E-011	1	0.000000E+000
1	173.58936395	1.966411E-011	4.614113E-012	0	0.000000E+000
1	173.58939475	4.614113E-012	1.966411E-011	1	0.000000E+000
1	173.58943283	1.966411E-011	4.614113E-012	0	0.000000E+000
1	173.58943467	4.614113E-012	1.966411E-011	1	0.000000E+000
1	173.58962854	1.966411E-011	4.614113E-012	0	0.000000E+000
1	173.58964567	4.614113E-012	1.966411E-011	1	0.000000E+000
1	173.59034828	1.966411E-011	4.614113E-012	0	0.000000E+000
1	173.59052905	4.614113E-012	1.966411E-011	1	0.000000E+000
1	173.59060894	1.966411E-011	4.614113E-012	0	0.000000E+000
1	173.59064185	4.614113E-012	1.966411E-011	1	0.000000E+000
1	173.59076877	1.966411E-011	4.614113E-012	0	0.000000E+000
1	173.59199614	4.614113E-012	1.966411E-011	1	0.000000E+000
1	173.59219376	1.966411E-011	4.614113E-012	0	0.000000E+000
1	173.59244041	4.614113E-012	1.966411E-011	1	0.000000E+000
1	173.59264623	1.966411E-011	4.614113E-012	0	0.000000E+000
1	173.59311407	4.614113E-012	1.966411E-011	1	0.000000E+000
1	173.59320985	1.966411E-011	4.614113E-012	0	0.000000E+000
1	173.59345028	4.614113E-012	1.966411E-011	1	0.000000E+000
1	173.59350090	1.966411E-011	4.614113E-012	0	0.000000E+000
1	173.59360765	4.614113E-012	1.966411E-011	1	0.000000E+000
1	173.59459860	1.966411E-011	4.614113E-012	0	0.000000E+000
1	173.59503015	4.614113E-012	1.966411E-011	1	0.000000E+000
1	173.59537480	1.966411E-011	4.614113E-012	0	0.000000E+000
1	173.59630298	4.614113E-012	1.966411E-011	1	0.000000E+000
1	173.59715957	1.966411E-011	4.614113E-012	0	0.000000E+000
1	173.59785618	4.614113E-012	1.966411E-011	1	0.000000E+000
1	173.60029577	1.966411E-011	4.614113E-012	0	0.000000E+000
1	173.60030355	4.614113E-012	1.966411E-011	1	0.000000E+000
1	173.60089563	1.966411E-011	4.614113E-012	0	0.000000E+000
1	173.60094289	4.614113E-012	1.966411E-011	1	0.000000E+000
1	173.60192782	1.966411E-011	4.614113E-012	0	0.000000E+000
1	173.60254182	4.614113E-012	1.966411E-011	1	0.000000E+000
1	173.60256343	1.966411E-011	4.614113E-012	0	0.000000E+000
1	173.60354198	4.614113E-012	1.966411E-011	1	0.000000E+000
1	173.60366476	1.966411E-011	4.614113E-012	0	0.000000E+000
1	173.60478139	4.614113E-012	1.966411E-011	1	0.000000E+000
1	173.60486888	1.966411E-011	4.614113E-012	0	0.000000E+000
1	173.60661402	4.614113E-012	1.966411E-011	1	0.000000E+000
1	173.60671237	1.966411E-011	4.614113E-012	0	0.000000E+000
1	191.30979431	4.760850E-012	1.981085E-011	1	0.000000E+000
1	191.31193407	1.981085E-011	4.760850E-012	0	0.000000E+000
1	191.31196645	4.760850E-012	1.981085E-011	1	0.000000E+000
1	191.31272613	1.981085E-011	4.760850E-012	0	0.000000E+000
1	191.31410903	4.760850E-012	1.981085E-011	1	0.000000E+000
1	191.31612926	1.981085E-011	4.760850E-012	0	0.000000E+000
1	191.31616094	4.760850E-012	1.981085E-011	1	0.000000E+000
1	191.31652078	1.981085E-011	4.760850E-012	0	0.000000E+000
1	191.31656248	4.760850E-012	1.981085E-011	1	0.000000E+000
1	191.31665754	1.981085E-011	4.760850E-012	0	0.000000E+000
1	191.31783151	4.760850E-012	1.981085E-011	1	0.000000E+000
1	191.31836831	1.981085E-011	4.760850E-012	0	0.000000E+000
1	191.31875878	4.760850E-012	1.981085E-011	1	0.000000E+000
1	191.31886207	1.981085E-011	4.760850E-012	0	0.000000E+000
1	191.31888013	4.760850E-012	1.981085E-011	1	0.000000E+000
1	191.31894610	1.981085E-011	4.760850E-012	0	0.000000E+000
1	191.31931498	4.760850E-012	1.981085E-011	1	0.000000E+000
1	191.31989677	1.981085E-011	4.760850E-012	0	0.000000E+000
1	191.86474951	4.668931E-012	1.971893E-011	1	0.000000E+000
1	191.86506088	1.971893E-011	4.668931E-012	0	0.000000E+000
1	191.86509372	4.668931E-012	1.971893E-011	1	0.000000E+000
1	191.86524476	1.971893E-011	4.668931E-012	0	0.000000E+000
1	191.86773461	4.668931E-012	1.971893E-011	1	0.000000E+000
1	191.86901918	1.971893E-011	4.668931E-012	0	0.000000E+000
1	191.87094876	4.668931E-012	1.971893E-011	1	0.000000E+000
1	191.87103145	1.971893E-011	4.668931E-012	0	0.000000E+000
1	191.87397171	4.668931E-012	1.971893E-011	1	0.000000E+000
1	191.87443655	1.971893E-011	4.668931E-012	0	0.000000E+000
1	191.87501706	4.668931E-012	1.971893E-011	1	0.000000E+000
1	191.87513847	1.971893E-011	4.668931E-012	0	0.000000E+000
1	191.87640526	4.668931E-012	1.971893E-011	1	0.000000E+000
1	191.87827094	1.971893E-011	4.668931E-012	0	0.000000E+000
1	191.87827810	4.668931E-012	1.971893E-011	1	0.000000E+000
1	191.87961150	1.971893E-011	4.668931E-012	0	0.000000E+000
1	191.88018421	4.668931E-012	1.971893E-011	1	0.000000E+000
1	191.88114790	1.971893E-011	4.668931E-012	0	0.000000E+000
1	191.88116923	4.668931E-012	1.971893E-011	1	0.000000E+000
1	191.88124658	1.971893E-011	4.668931E-012	0	0.000000E+000
1	191.88157030	4.668931E-012	1.971893E-011	1	0.000000E+000
1	191.88282291	1.971893E-011	4.668931E-012	0	0.000000E+000
1	191.88284973	4.668931E-012	1.971893E-011	1	0.000000E+000
1	191.88291107	1.971893E-011	4.668931E-012	0	0.000000E+000
1	191.88293162	4.668931E-012	1.971893E-011	1	0.000000E+000
1	191.88356057	1.971893E-011	4.668931E-012	0	0.000000E+000
1	191.88358779	4.668931E-012	1.971893E-011	1	0.000000E+000
1	191.88376530	1.971893E-011	4.668931E-012	0	0.000000E+000
1	191.88382552	4.668931E-012	1.971893E-011	1	0.000000E+000
1	191.88425285	1.971893E-011	4.668931E-012	0	0.000000E+000
1	191.88454067	4.668931E-012	1.971893E-011	1	0.000000E+000
1	191.88486268	1.971893E-011	4.668931E-012	0	0.000000E+000
1	191.88573858	4.668931E-012	1.971893E-011	1	0.000000E+000
1	191.88620435	1.971893E-011	4.668931E-012	0	0.000000E+000
1	191.88621623	4.668931E-012	1.971893E-011	1	0.000000E+000
1	191.88636261	1.971893E-011	4.668931E-012	0	0.000000E+000
1	191.88651589	4.668931E-012	1.971893E-011	1	0.000000E+000
1	191.88783624	1.971893E-011	4.668931E-012	0	0.000000E+000
1	191.88817585	4.668931E-012	1.971893E-011	1	0.000000E+000
1	191.88868947	1.971893E-011	4.668931E-012	0	0.000000E+000
1	191.88909133	4.668931E-012	1.971893E-011	1	0.000000E+000
1	191.88945163	1.971893E-011	4.668931E-012	0	0.000000E+000
1	191.88946683	4.668931E-012	1.971893E-011	1	0.000000E+000
1	191.88968800	1.971893E-011	4.668931E-012	0	0.000000E+000
1	191.89174583	4.668931E-012	1.971893E-011	1	0.000000E+000
1	191.89189266	1.971893E-011	4.668931E-012	0	0.000000E+000
1	191.89257167	4.668931E-012	1.971893E-011	1	0.000000E+000
1	191.89372798	1.971893E-011	4.668931E-012	0	0.000000E+000
1	191.89378446	4.668931E-012	1.971893E-011	1	0.000000E+000
1	191.89409785	1.971893E-011	4.668931E-012	0	0.000000E+000
1	191.89530020	4.668931E-012	1.971893E-011	1	0.000000E+000
1	191.89688879	1.971893E-011	4.668931E-012	0	0.000000E+000
1	191.89691457	4.668931E-012	1.971893E-011	1	0.000000E+000
1	191.89708827	1.971893E-011	4.668931E-012	0	0.000000E+000
1	191.89777120	4.668931E-012	1.971893E-011	1	0.000000E+000
1	191.89800156	1.971893E-011	4.668931E-012	0	0.000000E+000
1	191.89861717	4.668931E-012	1.971893E-011	1	0.000000E+000
1	191.89873968	1.971893E-011	4.668931E-012	0	0.000000E+000
1	191.89876253	4.668931E-012	1.971893E-011	1	0.000000E+000
1	191.89879848	1.971893E-011	4.668931E-012	0	0.000000E+000
1	191.90050175	4.668931E-012	1.971893E-011	1	0.000000E+000
1	191.90077215	1.971893E-011	4.668931E-012	0	0.000000E+000
1	191.90078303	4.668931E-012	1.971893E-011	1	0.000000E+000
1	191.90087341	1.971893E-011	4.668931E-012	0	0.000000E+000
1	191.90114364	4.668931E-012	1.971893E-011	1	0.000000E+000
1	191.90160755	1.971893E-011	4.668931E-012	0	0.000000E+000
1	191.90181323	4.668931E-012	1.971893E-011	1	0.000000E+000
1	191.90185279	1.971893E-011	4.668931E-012	0	0.000000E+000
1	191.90284455	4.668931E-012	1.971893E-011	1	0.000000E+000
1	191.90408691	1.971893E-011	4.668931E-012	0	0.000000E+000
1	191.90448180	4.668931E-012	1.971893E-011	1	0.000000E+000
1	191.90537152	1.971893E-011	4.668931E-012	0	0.000000E+000
1	191.90584160	4.668931E-012	1.971893E-011	1	0.000000E+000
1	191.90618521	1.971893E-011	4.668931E-012	0	0.000000E+000
1	191.90630680	4.668931E-012	1.971893E-011	1	0.000000E+000
1	191.90647874	1.971893E-011	4.668931E-012	0	0.000000E+000
1	191.90649026	4.668931E-012	1.971893E-011	1	0.000000E+000
1	191.90659966	1.971893E-011	4.668931E-012	0	0.000000E+000
1	191.90717693	4.668931E-012	1.971893E-011	1	0.000000E+000
1	191.90748027	1.971893E-011	4.668931E-012	0	0.000000E+000
1	191.90749527	4.668931E-012	1.971893E-011	1	0.000000E+000
1	191.90755044	1.971893E-011	4.668931E-012	0	0.000000E+000
1	191.90758946	4.668931E-012	1.971893E-011	1	0.000000E+000
1	191.90763451	1.971893E-011	4.668931E-012	0	0.000000E+000
1	191.90765670	4.668931E-012	1.971893E-011	1	0.000000E+000
1	191.90785343	1.971893E-011	4.668931E-012	0	0.000000E+000
1	191.90791065	4.668931E-012	1.971893E-011	1	0.000000E+000
1	191.90837927	1.971893E-011	4.668931E-012	0	0.000000E+000
1	191.90955981	4.668931E-012	1.971893E-011	1	0.000000E+000
1	191.90987565	1.971893E-011	4.668931E-012	0	0.000000E+000
1	191.90995830	4.668931E-012	1.971893E-011	1	0.000000E+000
1	191.91006486	1.971893E-011	4.668931E-012	0	0.000000E+000
1	191.91046934	4.668931E-012	1.971893E-011	1	0.000000E+000
1	191.91057676	1.971893E-011	4.668931E-012	0	0.000000E+000
1	191.91166590	4.668931E-012	1.971893E-011	1	0.000000E+000
1	191.91182448	1.971893E-011	4.668931E-012	0	0.000000E+000
1	191.91263595	4.668931E-012	1.971893E-011	1	0.000000E+000
1	191.91307210	1.971893E-011	4.668931E-012	0	0.000000E+000
1	191.91309784	4.668931E-012	1.971893E-011	1	0.000000E+000
1	191.91376924	1.971893E-011	4.668931E-012	0	0.000000E+000
1	191.91452789	4.668931E-012	1.971893E-011	1	0.000000E+000
1	191.91508005	1.971893E-011	4.668931E-012	0	0.000000E+000
1	191.91508438	4.668931E-012	1.971893E-011	1	0.000000E+000
1	191.91650875	1.971893E-011	4.668931E-012	0	0.000000E+000
1	191.91654322	4.668931E-012	1.971893E-011	1	0.000000E+000
1	191.91719447	1.971893E-011	4.668931E-012	0	0.000000E+000
1	191.91777490	4.668931E-012	1.971893E-011	1	0.000000E+000
1	191.91784897	1.971893E-011	4.668931E-012	0	0.000000E+000
1	191.92031220	4.668931E-012	1.971893E-011	1	0.000000E+000
1	191.92052752	1.971893E-011	4.668931E-012	0	0.000000E+000
1	191.92054575	4.668931E-012	1.971893E-011	1	0.000000E+000
1	191.92077414	1.971893E-011	4.668931E-012	0	0.000000E+000
1	191.92131207	4.668931E-012	1.971893E-011	1	0.000000E+000
1	191.92152174	1.971893E-011	4.668931E-012	0	0.000000E+000
1	191.92159184	4.668931E-012	1.971893E-011	1	0.000000E+000
1	191.92231516	1.971893E-011	4.668931E-012	0	0.000000E+000
1	191.92233266	4.668931E-012	1.971893E-011	1	0.000000E+000
1	191.92293606	1.971893E-011	4.668931E-012	0	0.000000E+000
1	191.92338004	4.668931E-012	1.971893E-011	1	0.000000E+000
1	191.92345468	1.971893E-011	4.668931E-012	0	0.000000E+000
1	191.92348679	4.668931E-012	1.971893E-011	1	0.000000E+000
1	191.92353395	1.971893E-011	4.668931E-012	0	0.000000E+000
1	191.92439145	4.668931E-012	1.971893E-011	1	0.000000E+000
1	191.92462959	1.971893E-011	4.668931E-012	0	0.000000E+000
1	191.92482499	4.668931E-012	1.971893E-011	1	0.000000E+000
1	191.92544427	1.971893E-011	4.668931E-012	0	0.000000E+000
1	191.92619704	4.668931E-012	1.971893E-011	1	0.000000E+000
1	191.92695928	1.971893E-011	4.668931E-012	0	0.000000E+000
1	191.92771995	4.668931E-012	1.971893E-011	1	0.000000E+000
1	191.92777581	1.971893E-011	4.668931E-012	0	0.000000E+000
1	191.92792674	4.668931E-012	1.971893E-011	1	0.000000E+000
1	191.92879831	1.971893E-011	4.668931E-012	0	0.000000E+000
1	191.93039129	4.668931E-012	1.971893E-011	1	0.000000E+000
1	191.93306855	1.971893E-011	4.668931E-012	0	0.000000E+000
1	191.93444192	4.668931E-012	1.971893E-011	1	0.000000E+000
1	191.93463126	1.971893E-011	4.668931E-012	0	0.000000E+000
1	191.93469749	4.668931E-012	1.971893E-011	1	0.000000E+000
1	191.93473997	1.971893E-011	4.668931E-012	0	0.000000E+000
1	191.93479326	4.668931E-012	1.971893E-011	1	0.000000E+000
1	191.93608513	1.971893E-011	4.668931E-012	0	0.000000E+000
1	191.93783845	4.668931E-012	1.971893E-011	1	0.000000E+000
1	191.93819923	1.971893E-011	4.668931E-012	0	0.000000E+000
1	191.93822021	4.668931E-012	1.971893E-011	1	0.000000E+000
1	191.93840669	1.971893E-011	4.668931E-012	0	0.000000E+000
1	191.93847657	4.668931E-012	1.971893E-011	1	0.000000E+000
1	191.93851370	1.971893E-011	4.668931E-012	0	0.000000E+000
1	191.94039084	4.668931E-012	1.971893E-011	1	0.000000E+000
1	191.94041310	1.971893E-011	4.668931E-012	0	0.000000E+000
1	191.94042409	4.668931E-012	1.971893E-011	1	0.000000E+000
1	191.94065292	1.971893E-011	4.668931E-012	0	0.000000E+000
1	191.94071697	4.668931E-012	1.971893E-011	1	0.000000E+000
1	191.94099953	1.971893E-011	4.668931E-012	0	0.000000E+000
1	191.94101289	4.668931E-012	1.971893E-011	1	0.000000E+000
1	191.94118846	1.971893E-011	4.668931E-012	0	0.000000E+000
1	191.94148573	4.668931E-012	1.971893E-011	1	0.000000E+000
1	191.94179462	1.971893E-011	4.668931E-012	0	0.000000E+000
1	191.94220758	4.668931E-012	1.971893E-011	1	0.000000E+000
1	191.94300478	1.971893E-011	4.668931E-012	0	0.000000E+000
1	191.94451600	4.668931E-012	1.971893E-011	1	0.000000E+000
1	191.94609219	1.971893E-011	4.668931E-012	0	0.000000E+000
1	191.94613350	4.668931E-012	1.971893E-011	1	0.000000E+000
1	191.94661714	1.971893E-011	4.668931E-012	0	0.000000E+000
1	191.94670165	4.668931E-012	1.971893E-011	1	0.000000E+000
1	191.94922350	1.971893E-011	4.668931E-012	0	0.000000E+000
1	191.94940399	4.668931E-012	1.971893E-011	1	0.000000E+000
1	191.94967123	1.971893E-011	4.668931E-012	0	0.000000E+000
1	191.95039881	4.668931E-012	1.971893E-011	1	0.000000E+000
1	191.95042814	1.971893E-011	4.668931E-012	0	0.000000E+000
1	191.95043618	4.668931E-012	1.971893E-011	1	0.000000E+000
1	191.95063944	1.971893E-011	4.668931E-012	0	0.000000E+000
1	191.95068250	4.668931E-012	1.971893E-011	1	0.000000E+000
1	191.95116611	1.971893E-011	4.668931E-012	0	0.000000E+000
1	191.95117863	4.668931E-012	1.971893E-011	1	0.000000E+000
1	191.95182908	1.971893E-011	4.668931E-012	0	0.000000E+000
1	191.95372322	4.668931E-012	1.971893E-011	1	0.000000E+000
1	191.95389008	1.971893E-011	4.668931E-012	0	0.000000E+000
1	191.95784973	4.668931E-012	1.971893E-011	1	0.000000E+000
1	191.95848852	1.971893E-011	4.668931E-012	0	0.000000E+000
1	191.95851609	4.668931E-012	1.971893E-011	1	0.000000E+000
1	191.95871786	1.971893E-011	4.668931E-012	0	0.000000E+000
1	191.95966680	4.668931E-012	1.971893E-011	1	0.000000E+000
1	191.95967211	1.971893E-011	4.668931E-012	0	0.000000E+000
1	191.96043759	4.668931E-012	1.971893E-011	1	0.000000E+000
1	191.96239709	1.971893E-011	4.668931E-012	0	0.000000E+000
1	191.96242046	4.668931E-012	1.971893E-011	1	0.000000E+000
1	191.96345683	1.971893E-011	4.668931E-012	0	0.000000E+000
1	191.96346596	4.668931E-012	1.971893E-011	1	0.000000E+000
1	191.96385020	1.971893E-011	4.668931E-012	0	0.000000E+000
1	191.96464887	4.668931E-012	1.971893E-011	1	0.000000E+000
1	191.96468359	1.971893E-011	4.668931E-012	0	0.000000E+000
1	191.96472214	4.668931E-012	1.971893E-011	1	0.000000E+000
1	191.96548153	1.971893E-011	4.668931E-012	0	0.000000E+000
1	191.96555958	4.668931E-012	1.971893E-011	1	0.000000E+000
1	191.96613628	1.971893E-011	4.668931E-012	0	0.000000E+000
1	191.96615842	4.668931E-012	1.971893E-011	1	0.000000E+000
1	191.96633468	1.971893E-011	4.668931E-012	0	0.000000E+000
1	191.96702567	4.668931E-012	1.971893E-011	1	0.000000E+000
1	191.96706529	1.971893E-011	4.668931E-012	0	0.000000E+000
1	191.96797062	4.668931E-012	1.971893E-011	1	0.000000E+000
1	191.97009734	1.971893E-011	4.668931E-012	0	0.000000E+000
1	191.97080883	4.668931E-012	1.971893E-011	1	0.000000E+000
1	191.97082297	1.971893E-011	4.668931E-012	0	0.000000E+000
1	191.97111122	4.668931E-012	1.971893E-011	1	0.000000E+000
1	191.97180032	1.971893E-011	4.668931E-012	0	0.000000E+000
1	191.97223849	4.668931E-012	1.971893E-011	1	0.000000E+000
1	191.97327140	1.971893E-011	4.668931E-012	0	0.000000E+000
1	191.97351274	4.668931E-012	1.971893E-011	1	0.000000E+000
1	191.97357667	1.971893E-011	4.668931E-012	0	0.000000E+000
1	191.97361636	4.668931E-012	1.971893E-011	1	0.000000E+000
1	191.97370507	1.971893E-011	4.668931E-012	0	0.000000E+000
1	191.97371954	4.668931E-012	1.971893E-011	1	0.000000E+000
1	191.97384307	1.971893E-011	4.668931E-012	0	0.000000E+000
1	191.97390445	4.668931E-012	1.971893E-011	1	0.000000E+000
1	191.97423164	1.971893E-011	4.668931E-012	0	0.000000E+000
1	191.97465329	4.668931E-012	1.971893E-011	1	0.000000E+000
1	191.97476006	1.971893E-011	4.668931E-012	0	0.000000E+000
1	191.97482095	4.668931E-012	1.971893E-011	1	0.000000E+000
1	191.97499254	1.971893E-011	4.668931E-012	0	0.000000E+000
1	191.97506829	4.668931E-012	1.971893E-011	1	0.000000E+000
1	191.97561862	1.971893E-011	4.668931E-012	0	0.000000E+000
1	191.97570528	4.668931E-012	1.971893E-011	1	0.000000E+000
1	191.97581415	1.971893E-011	4.668931E-012	0	0.000000E+000
1	191.97835616	4.668931E-012	1.971893E-011	1	0.000000E+000
1	191.97965872	1.971893E-011	4.668931E-012	0	0.000000E+000
1	191.97977771	4.668931E-012	1.971893E-011	1	0.000000E+000
1	191.97997690	1.971893E-011	4.668931E-012	0	0.000000E+000
1	191.98055050	4.668931E-012	1.971893E-011	1	0.000000E+000
1	191.98207977	1.971893E-011	4.668931E-012	0	0.000000E+000
1	191.98323240	4.668931E-012	1.971893E-011	1	0.000000E+000
1	191.98358483	1.971893E-011	4.668931E-012	0	0.000000E+000
1	191.98414465	4.668931E-012	1.971893E-011	1	0.000000E+000
1	191.98574566	1.971893E-011	4.668931E-012	0	0.000000E+000
1	191.98693405	4.668931E-012	1.971893E-011	1	0.000000E+000
1	191.98716984	1.971893E-011	4.668931E-012	0	0.000000E+000
1	191.98862007	4.668931E-012	1.971893E-011	1	0.000000E+000
1	191.98879078	1.971893E-011	4.668931E-012	0	0.000000E+000
1	191.98880363	4.668931E-012	1.971893E-011	1	0.000000E+000
1	191.99051141	1.971893E-011	4.668931E-012	0	0.000000E+000
1	191.99053531	4.668931E-012	1.971893E-011	1	0.000000E+000
1	191.99087892	1.971893E-011	4.668931E-012	0	0.000000E+000
1	191.99174525	4.668931E-012	1.971893E-011	1	0.000000E+000
1	191.99197445	1.971893E-011	4.668931E-012	0	0.000000E+000
1	191.99199736	4.668931E-012	1.971893E-011	1	0.000000E+000
1	191.99249238	1.971893E-011	4.668931E-012	0	0.000000E+000
1	191.99267758	4.668931E-012	1.971893E-011	1	0.000000E+000
1	191.99314533	1.971893E-011	4.668931E-012	0	0.000000E+000
1	191.99476125	4.668931E-012	1.971893E-011	1	0.000000E+000
1	191.99515657	1.971893E-011	4.668931E-012	0	0.000000E+000
1	191.99529206	4.668931E-012	1.971893E-011	1	0.000000E+000
1	191.99617237	1.971893E-011	4.668931E-012	0	0.000000E+000
1	191.99661284	4.668931E-012	1.971893E-011	1	0.000000E+000
1	191.99774567	1.971893E-011	4.668931E-012	0	0.000000E+000
1	191.99817923	4.668931E-012	1.971893E-011	1	0.000000E+000
1	191.99844873	1.971893E-011	4.668931E-012	0	0.000000E+000
1	191.99848948	4.668931E-012	1.971893E-011	1	0.000000E+000
1	191.99942761	1.971893E-011	4.668931E-012	0	0.000000E+000
1	191.99946021	4.668931E-012	1.971893E-011	1	0.000000E+000
1	192.00002771	1.971893E-011	4.668931E-012	0	0.000000E+000
1	192.00037320	4.668931E-012	1.971893E-011	1	0.000000E+000
1	192.00109214	1.971893E-011	4.668931E-012	0	0.000000E+000
1	192.00204205	4.668931E-012	1.971893E-011	1	0.000000E+000
1	192.00315706	1.971893E-011	4.668931E-012	0	0.000000E+000
1	192.00378414	4.668931E-012	1.971893E-011	1	0.000000E+000
1	192.00461839	1.971893E-011	4.668931E-012	0	0.000000E+000
1	192.00598052	4.668931E-012	1.971893E-011	1	0.000000E+000
1	192.00604099	1.971893E-011	4.668931E-012	0	0.000000E+000
1	192.00609134	4.668931E-012	1.971893E-011	1	0.000000E+000
1	192.00613551	1.971893E-011	4.668931E-012	0	0.000000E+000
1	192.01504376	4.668931E-012	1.971893E-011	1	0.000000E+000
1	192.01547204	1.971893E-011	4.668931E-012	0	0.000000E+000
1	192.01611124	4.668931E-012	1.971893E-011	1	0.000000E+000
1	192.01780018	1.971893E-011	4.668931E-012	0	0.000000E+000
1	192.01798336	4.668931E-012	1.971893E-011	1	0.000000E+000
1	192.02113161	1.971893E-011	4.668931E-012	0	0.000000E+000
1	192.02119065	4.668931E-012	1.971893E-011	1	0.000000E+000
1	192.02182244	1.971893E-011	4.668931E-012	0	0.000000E+000
1	192.02185399	4.668931E-012	1.971893E-011	1	0.000000E+000
1	192.02348508	1.971893E-011	4.668931E-012	0	0.000000E+000
1	192.02353753	4.668931E-012	1.971893E-011	1	0.000000E+000
1	192.02444946	1.971893E-011	4.668931E-012	0	0.000000E+000
1	192.02446233	4.668931E-012	1.971893E-011	1	0.000000E+000
1	192.02502960	1.971893E-011	4.668931E-012	0	0.000000E+000
1	192.02566537	4.668931E-012	1.971893E-011	1	0.000000E+000
1	192.02587053	1.971893E-011	4.668931E-012	0	0.000000E+000
1	192.02634743	4.668931E-012	1.971893E-011	1	0.000000E+000
1	192.02643684	1.971893E-011	4.668931E-012	0	0.000000E+000
1	192.02703441	4.668931E-012	1.971893E-011	1	0.000000E+000
1	192.02712812	1.971893E-011	4.668931E-012	0	0.000000E+000
1	192.02723121	4.668931E-012	1.971893E-011	1	0.000000E+000
1	192.02779638	1.971893E-011	4.668931E-012	0	0.000000E+000
1	192.02788873	4.668931E-012	1.971893E-011	1	0.000000E+000
1	192.02841480	1.971893E-011	4.668931E-012	0	0.000000E+000
1	192.02975087	4.668931E-012	1.971893E-011	1	0.000000E+000
1	192.03011444	1.971893E-011	4.668931E-012	0	0.000000E+000
1	192.03023284	4.668931E-012	1.971893E-011	1	0.000000E+000
1	192.03033601	1.971893E-011	4.668931E-012	0	0.000000E+000
1	192.03061465	4.668931E-012	1.971893E-011	1	0.000000E+000
1	192.03109540	1.971893E-011	4.668931E-012	0	0.000000E+000
1	192.03113862	4.668931E-012	1.971893E-011	1	0.000000E+000
1	192.03117578	1.971893E-011	4.668931E-012	0	0.000000E+000
1	192.03136200	4.668931E-012	1.971893E-011	1	0.000000E+000
1	192.03179856	1.971893E-011	4.668931E-012	0	0.000000E+000
1	192.03183073	4.668931E-012	1.971893E-011	1	0.000000E+000
1	192.03199571	1.971893E-011	4.668931E-012	0	0.000000E+000
1	202.17792651	4.732928E-012	1.978293E-011	1	0.000000E+000
1	202.17811460	1.978293E-011	4.732928E-012	0	0.000000E+000
1	202.17860793	4.732928E-012	1.978293E-011	1	0.000000E+000
1	202.17868756	1.978293E-011	4.732928E-012	0	0.000000E+000
1	202.18137818	4.732928E-012	1.978293E-011	1	0.000000E+000
1	202.18169603	1.978293E-011	4.732928E-012	0	0.000000E+000
1	202.18285239	4.732928E-012	1.978293E-011	1	0.000000E+000
1	202.18326273	1.978293E-011	4.732928E-012	0	0.000000E+000
1	202.18354707	4.732928E-012	1.978293E-011	1	0.000000E+000
1	202.18357126	1.978293E-011	4.732928E-012	0	0.000000E+000
1	202.18359208	4.732928E-012	1.978293E-011	1	0.000000E+000
1	202.18373438	1.978293E-011	4.732928E-012	0	0.000000E+000
1	202.18780881	4.732928E-012	1.978293E-011	1	0.000000E+000
1	202.18825558	1.978293E-011	4.732928E-012	0	0.000000E+000
1	202.18833451	4.732928E-012	1.978293E-011	1	0.000000E+000
1	202.18837389	1.978293E-011	4.732928E-012	0	0.000000E+000
1	202.18847039	4.732928E-012	1.978293E-011	1	0.000000E+000
1	202.18852173	1.978293E-011	4.732928E-012	0	0.000000E+000
1	202.18858458	4.732928E-012	1.978293E-011	1	0.000000E+000
1	202.18893266	1.978293E-011	4.732928E-012	0	0.000000E+000
1	202.19270427	4.732928E-012	1.978293E-011	1	0.000000E+000
1	202.19284742	1.978293E-011	4.732928E-012	0	0.000000E+000
1	202.19285973	4.732928E-012	1.978293E-011	1	0.000000E+000
1	202.19295806	1.978293E-011	4.732928E-012	0	0.000000E+000
1	202.19414370	4.732928E-012	1.978293E-011	1	0.000000E+000
1	202.19422895	1.978293E-011	4.732928E-012	0	0.000000E+000
1	202.19453073	4.732928E-012	1.978293E-011	1	0.000000E+000
1	202.19500737	1.978293E-011	4.732928E-012	0	0.000000E+000
1	202.19504499	4.732928E-012	1.978293E-011	1	0.000000E+000
1	202.19604913	1.978293E-011	4.732928E-012	0	0.000000E+000
1	202.19607707	4.732928E-012	1.978293E-011	1	0.000000E+000
1	202.19688664	1.978293E-011	4.732928E-012	0	0.000000E+000
1	202.19698461	4.732928E-012	1.978293E-011	1	0.000000E+000
1	202.19738577	1.978293E-011	4.732928E-012	0	0.000000E+000
1	202.19855178	4.732928E-012	1.978293E-011	1	0.000000E+000
1	202.19861249	1.978293E-011	4.732928E-012	0	0.000000E+000
1	202.19898746	4.732928E-012	1.978293E-011	1	0.000000E+000
1	202.19902983	1.978293E-011	4.732928E-012	0	0.000000E+000
1	202.19904658	4.732928E-012	1.978293E-011	1	0.000000E+000
1	202.19977966	1.978293E-011	4.732928E-012	0	0.000000E+000
1	202.19979770	4.732928E-012	1.978293E-011	1	0.000000E+000
1	202.20006100	1.978293E-011	4.732928E-012	0	0.000000E+000
1	202.20008213	4.732928E-012	1.978293E-011	1	0.000000E+000
1	202.20101526	1.978293E-011	4.732928E-012	0	0.000000E+000
1	202.20103064	4.732928E-012	1.978293E-011	1	0.000000E+000
1	202.20135089	1.978293E-011	4.732928E-012	0	0.000000E+000
1	202.20402269	4.732928E-012	1.978293E-011	1	0.000000E+000
1	202.20414560	1.978293E-011	4.732928E-012	0	0.000000E+000
1	202.20462083	4.732928E-012	1.978293E-011	1	0.000000E+000
1	202.20581172	1.978293E-011	4.732928E-012	0	0.000000E+000
1	202.20584979	4.732928E-012	1.978293E-011	1	0.000000E+000
1	202.20867491	1.978293E-011	4.732928E-012	0	0.000000E+000
1	202.20942024	4.732928E-012	1.978293E-011	1	0.000000E+000
1	202.20958971	1.978293E-011	4.732928E-012	0	0.000000E+000
1	202.20960217	4.732928E-012	1.978293E-011	1	0.000000E+000
1	202.20984984	1.978293E-011	4.732928E-012	0	0.000000E+000
1	202.20987269	4.732928E-012	1.978293E-011	1	0.000000E+000
1	202.21073142	1.978293E-011	4.732928E-012	0	0.000000E+000
1	202.21186432	4.732928E-012	1.978293E-011	1	0.000000E+000
1	202.21221173	1.978293E-011	4.732928E-012	0	0.000000E+000
1	202.21295433	4.732928E-012	1.978293E-011	1	0.000000E+000
1	202.21301393	1.978293E-011	4.732928E-012	0	0.000000E+000
1	202.21409999	4.732928E-012	1.978293E-011	1	0.000000E+000
1	202.21419289	1.978293E-011	4.732928E-012	0	0.000000E+000
1	202.21420828	4.732928E-012	1.978293E-011	1	0.000000E+000
1	202.21439120	1.978293E-011	4.732928E-012	0	0.000000E+000
1	202.21441886	4.732928E-012	1.978293E-011	1	0.000000E+000
1	202.21480055	1.978293E-011	4.732928E-012	0	0.000000E+000
1	202.21483449	4.732928E-012	1.978293E-011	1	0.000000E+000
1	202.21506047	1.978293E-011	4.732928E-012	0	0.000000E+000
1	202.21508709	4.732928E-012	1.978293E-011	1	0.000000E+000
1	202.21581077	1.978293E-011	4.732928E-012	0	0.000000E+000
1	202.21582298	4.732928E-012	1.978293E-011	1	0.000000E+000
1	202.21611007	1.978293E-011	4.732928E-012	0	0.000000E+000
1	202.21729789	4.732928E-012	1.978293E-011	1	0.000000E+000
1	202.21738259	1.978293E-011	4.732928E-012	0	0.000000E+000
1	202.21793369	4.732928E-012	1.978293E-011	1	0.000000E+000
1	202.21813672	1.978293E-011	4.732928E-012	0	0.000000E+000
1	202.21819737	4.732928E-012	1.978293E-011	1	0.000000E+000
1	202.21841561	1.978293E-011	4.732928E-012	0	0.000000E+000
1	202.21844791	4.732928E-012	1.978293E-011	1	0.000000E+000
1	202.21911789	1.978293E-011	4.732928E-012	0	0.000000E+000
1	202.21913828	4.732928E-012	1.978293E-011	1	0.000000E+000
1	202.22144322	1.978293E-011	4.732928E-012	0	0.000000E+000
1	202.22146593	4.732928E-012	1.978293E-011	1	0.000000E+000
1	202.22147296	1.978293E-011	4.732928E-012	0	0.000000E+000
1	202.22150859	4.732928E-012	1.978293E-011	1	0.000000E+000
1	202.22158981	1.978293E-011	4.732928E-012	0	0.000000E+000
1	202.22207860	4.732928E-012	1.978293E-011	1	0.000000E+000
1	202.22255956	1.978293E-011	4.732928E-012	0	0.000000E+000
1	202.22257204	4.732928E-012	1.978293E-011	1	0.000000E+000
1	202.22383169	1.978293E-011	4.732928E-012	0	0.000000E+000
1	202.22496694	4.732928E-012	1.978293E-011	1	0.000000E+000
1	202.22503311	1.978293E-011	4.732928E-012	0	0.000000E+000
1	202.22592669	4.732928E-012	1.978293E-011	1	0.000000E+000
1	202.22620627	1.978293E-011	4.732928E-012	0	0.000000E+000
1	202.22622999	4.732928E-012	1.978293E-011	1	0.000000E+000
1	202.22666756	1.978293E-011	4.732928E-012	0	0.000000E+000
1	202.22756382	4.732928E-012	1.978293E-011	1	0.000000E+000
1	202.22855398	1.978293E-011	4.732928E-012	0	0.000000E+000
1	202.22918940	4.732928E-012	1.978293E-011	1	0.000000E+000
1	202.22948032	1.978293E-011	4.732928E-012	0	0.000000E+000
1	202.22951600	4.732928E-012	1.978293E-011	1	0.000000E+000
1	202.22974912	1.978293E-011	4.732928E-012	0	0.000000E+000
1	202.22997858	4.732928E-012	1.978293E-011	1	0.000000E+000
1	202.23030380	1.978293E-011	4.732928E-012	0	0.000000E+000
1	202.23032463	4.732928E-012	1.978293E-011	1	0.000000E+000
1	202.23060046	1.978293E-011	4.732928E-012	0	0.000000E+000
1	202.23337592	4.732928E-012	1.978293E-011	1	0.000000E+000
1	202.23543426	1.978293E-011	4.732928E-012	0	0.000000E+000
1	202.23545035	4.732928E-012	1.978293E-011	1	0.000000E+000
1	202.23643902	1.978293E-011	4.732928E-012	0	0.000000E+000
1	202.23772363	4.732928E-012	1.978293E-011	1	0.000000E+000
1	202.23850820	1.978293E-011	4.732928E-012	0	0.000000E+000
1	203.09207444	4.766032E-012	1.981603E-011	1	0.000000E+000
1	203.09328345	1.981603E-011	4.766032E-012	0	0.000000E+000
1	203.09391905	4.766032E-012	1.981603E-011	1	0.000000E+000
1	203.09430413	1.981603E-011	4.766032E-012	0	0.000000E+000
1	203.09432670	4.766032E-012	1.981603E-011	1	0.000000E+000
1	203.09447932	1.981603E-011	4.766032E-012	0	0.000000E+000
1	203.09466727	4.766032E-012	1.981603E-011	1	0.000000E+000
1	203.09471048	1.981603E-011	4.766032E-012	0	0.000000E+000
1	203.09513489	4.766032E-012	1.981603E-011	1	0.000000E+000
1	203.09525420	1.981603E-011	4.766032E-012	0	0.000000E+000
1	203.09530270	4.766032E-012	1.981603E-011	1	0.000000E+000
1	203.09566871	1.981603E-011	4.766032E-012	0	0.000000E+000
1	203.09706468	4.766032E-012	1.981603E-011	1	0.000000E+000
1	203.09748230	1.981603E-011	4.766032E-012	0	0.000000E+000
1	203.09993939	4.766032E-012	1.981603E-011	1	0.000000E+000
1	203.10134653	1.981603E-011	4.766032E-012	0	0.000000E+000
1	203.10190949	4.766032E-012	1.981603E-011	1	0.000000E+000
1	203.10260460	1.981603E-011	4.766032E-012	0	0.000000E+000
1	203.10277491	4.766032E-012	1.981603E-011	1	0.000000E+000
1	203.10280860	1.981603E-011	4.766032E-012	0	0.000000E+000
1	203.10282554	4.766032E-012	1.981603E-011	1	0.000000E+000
1	203.10373513	1.981603E-011	4.766032E-012	0	0.000000E+000
1	203.10374940	4.766032E-012	1.981603E-011	1	0.000000E+000
1	203.10516685	1.981603E-011	4.766032E-012	0	0.000000E+000
1	203.10519948	4.766032E-012	1.981603E-011	1	0.000000E+000
1	203.10536443	1.981603E-011	4.766032E-012	0	0.000000E+000
1	203.10675109	4.766032E-012	1.981603E-011	1	0.000000E+000
1	203.10779224	1.981603E-011	4.766032E-012	0	0.000000E+000
1	203.10798931	4.766032E-012	1.981603E-011	1	0.000000E+000
1	203.10800421	1.981603E-011	4.766032E-012	0	0.000000E+000
1	203.10833306	4.766032E-012	1.981603E-011	1	0.000000E+000
1	203.10834565	1.981603E-011	4.766032E-012	0	0.000000E+000
1	203.10896097	4.766032E-012	1.981603E-011	1	0.000000E+000
1	203.10921266	1.981603E-011	4.766032E-012	0	0.000000E+000
1	203.10970139	4.766032E-012	1.981603E-011	1	0.000000E+000
1	203.10984894	1.981603E-011	4.766032E-012	0	0.000000E+000
1	203.10986931	4.766032E-012	1.981603E-011	1	0.000000E+000
1	203.11043015	1.981603E-011	4.766032E-012	0	0.000000E+000
1	203.11044612	4.766032E-012	1.981603E-011	1	0.000000E+000
1	203.11131789	1.981603E-011	4.766032E-012	0	0.000000E+000
1	203.11170110	4.766032E-012	1.981603E-011	1	0.000000E+000
1	203.11191987	1.981603E-011	4.766032E-012	0	0.000000E+000
1	203.11305270	4.766032E-012	1.981603E-011	1	0.000000E+000
1	203.11374026	1.981603E-011	4.766032E-012	0	0.000000E+000
1	203.11375556	4.766032E-012	1.981603E-011	1	0.000000E+000
1	203.11436654	1.981603E-011	4.766032E-012	0	0.000000E+000
1	203.11437914	4.766032E-012	1.981603E-011	1	0.000000E+000
1	203.11531638	1.981603E-011	4.766032E-012	0	0.000000E+000
1	203.11533284	4.766032E-012	1.981603E-011	1	0.000000E+000
1	203.11572560	1.981603E-011	4.766032E-012	0	0.000000E+000
1	203.11573156	4.766032E-012	1.981603E-011	1	0.000000E+000
1	203.11587907	1.981603E-011	4.766032E-012	0	0.000000E+000
1	203.11594311	4.766032E-012	1.981603E-011	1	0.000000E+000
1	203.11638271	1.981603E-011	4.766032E-012	0	0.000000E+000
1	203.11717045	4.766032E-012	1.981603E-011	1	0.000000E+000
1	203.11753152	1.981603E-011	4.766032E-012	0	0.000000E+000
1	203.11783978	4.766032E-012	1.981603E-011	1	0.000000E+000
1	203.11800453	1.981603E-011	4.766032E-012	0	0.000000E+000
1	203.11803540	4.766032E-012	1.981603E-011	1	0.000000E+000
1	203.11996028	1.981603E-011	4.766032E-012	0	0.000000E+000
1	203.12004021	4.766032E-012	1.981603E-011	1	0.000000E+000
1	203.12041572	1.981603E-011	4.766032E-012	0	0.000000E+000
1	203.12055090	4.766032E-012	1.981603E-011	1	0.000000E+000
1	203.12092268	1.981603E-011	4.766032E-012	0	0.000000E+000
1	203.12095551	4.766032E-012	1.981603E-011	1	0.000000E+000
1	203.12111086	1.981603E-011	4.766032E-012	0	0.000000E+000
1	203.12544277	4.766032E-012	1.981603E-011	1	0.000000E+000
1	203.12628437	1.981603E-011	4.766032E-012	0	0.000000E+000
1	203.12633640	4.766032E-012	1.981603E-011	1	0.000000E+000
1	203.12643961	1.981603E-011	4.766032E-012	0	0.000000E+000
1	203.12784083	4.766032E-012	1.981603E-011	1	0.000000E+000
1	203.12794813	1.981603E-011	4.766032E-012	0	0.000000E+000
1	203.12797555	4.766032E-012	1.981603E-011	1	0.000000E+000
1	203.12801857	1.981603E-011	4.766032E-012	0	0.000000E+000
1	203.12856177	4.766032E-012	1.981603E-011	1	0.000000E+000
1	203.12869808	1.981603E-011	4.766032E-012	0	0.000000E+000
1	203.12887873	4.766032E-012	1.981603E-011	1	0.000000E+000
1	203.12966510	1.981603E-011	4.766032E-012	0	0.000000E+000
1	203.12988600	4.766032E-012	1.981603E-011	1	0.000000E+000
1	203.12990883	1.981603E-011	4.766032E-012	0	0.000000E+000
1	203.13037686	4.766032E-012	1.981603E-011	1	0.000000E+000
1	203.13057044	1.981603E-011	4.766032E-012	0	0.000000E+000
1	203.13084232	4.766032E-012	1.981603E-011	1	0.000000E+000
1	203.13207973	1.981603E-011	4.766032E-012	0	0.000000E+000
1	203.13209575	4.766032E-012	1.981603E-011	1	0.000000E+000
1	203.13466147	1.981603E-011	4.766032E-012	0	0.000000E+000
1	203.13504103	4.766032E-012	1.981603E-011	1	0.000000E+000
1	203.13522832	1.981603E-011	4.766032E-012	0	0.000000E+000
1	203.13559145	4.766032E-012	1.981603E-011	1	0.000000E+000
1	203.13588638	1.981603E-011	4.766032E-012	0	0.000000E+000
1	203.13622680	4.766032E-012	1.981603E-011	1	0.000000E+000
1	203.13625569	1.981603E-011	4.766032E-012	0	0.000000E+000
1	203.13741834	4.766032E-012	1.981603E-011	1	0.000000E+000
1	203.13747986	1.981603E-011	4.766032E-012	0	0.000000E+000
1	203.13767682	4.766032E-012	1.981603E-011	1	0.000000E+000
1	203.13782374	1.981603E-011	4.766032E-012	0	0.000000E+000
1	203.13783578	4.766032E-012	1.981603E-011	1	0.000000E+000
1	203.13793757	1.981603E-011	4.766032E-012	0	0.000000E+000
1	203.13949910	4.766032E-012	1.981603E-011	1	0.000000E+000
1	203.14020763	1.981603E-011	4.766032E-012	0	0.000000E+000
1	203.14025512	4.766032E-012	1.981603E-011	1	0.000000E+000
1	203.14084636	1.981603E-011	4.766032E-012	0	0.000000E+000
1	203.14484052	4.766032E-012	1.981603E-011	1	0.000000E+000
1	203.14552694	1.981603E-011	4.766032E-012	0	0.000000E+000
1	203.14578264	4.766032E-012	1.981603E-011	1	0.000000E+000
1	203.14595090	1.981603E-011	4.766032E-012	0	0.000000E+000
1	203.14761221	4.766032E-012	1.981603E-011	1	0.000000E+000
1	203.14771706	1.981603E-011	4.766032E-012	0	0.000000E+000
1	203.14772507	4.766032E-012	1.981603E-011	1	0.000000E+000
1	203.14835489	1.981603E-011	4.766032E-012	0	0.000000E+000
1	203.14838016	4.766032E-012	1.981603E-011	1	0.000000E+000
1	203.14842011	1.981603E-011	4.766032E-012	0	0.000000E+000
1	203.14885856	4.766032E-012	1.981603E-011	1	0.000000E+000
1	203.14892650	1.981603E-011	4.766032E-012	0	0.000000E+000
1	203.14898171	4.766032E-012	1.981603E-011	1	0.000000E+000
1	203.14900899	1.981603E-011	4.766032E-012	0	0.000000E+000
1	203.14941496	4.766032E-012	1.981603E-011	1	0.000000E+000
1	203.14984862	1.981603E-011	4.766032E-012	0	0.000000E+000
1	203.15125080	4.766032E-012	1.981603E-011	1	0.000000E+000
1	203.15147040	1.981603E-011	4.766032E-012	0	0.000000E+000
1	203.15148766	4.766032E-012	1.981603E-011	1	0.000000E+000
1	203.15164865	1.981603E-011	4.766032E-012	0	0.000000E+000
1	203.15237591	4.766032E-012	1.981603E-011	1	0.000000E+000
1	203.15281575	1.981603E-011	4.766032E-012	0	0.000000E+000
1	203.15479523	4.766032E-012	1.981603E-011	1	0.000000E+000
1	203.15682978	1.981603E-011	4.766032E-012	0	0.000000E+000
1	203.15708773	4.766032E-012	1.981603E-011	1	0.000000E+000
1	203.15718853	1.981603E-011	4.766032E-012	0	0.000000E+000
1	203.15754156	4.766032E-012	1.981603E-011	1	0.000000E+000
1	203.15775937	1.981603E-011	4.766032E-012	0	0.000000E+000
1	203.15832892	4.766032E-012	1.981603E-011	1	0.000000E+000
1	203.15834118	1.981603E-011	4.766032E-012	0	0.000000E+000
1	203.15837419	4.766032E-012	1.981603E-011	1	0.000000E+000
1	203.16016805	1.981603E-011	4.766032E-012	0	0.000000E+000
1	203.16042858	4.766032E-012	1.981603E-011	1	0.000000E+000
1	203.16142303	1.981603E-011	4.766032E-012	0	0.000000E+000
1	203.16174278	4.766032E-012	1.981603E-011	1	0.000000E+000
1	203.16179834	1.981603E-011	4.766032E-012	0	0.000000E+000
1	203.16201858	4.766032E-012	1.981603E-011	1	0.000000E+000
1	203.16255545	1.981603E-011	4.766032E-012	0	0.000000E+000
1	203.16256461	4.766032E-012	1.981603E-011	1	0.000000E+000
1	203.16444585	1.981603E-011	4.766032E-012	0	0.000000E+000
1	203.16445925	4.766032E-012	1.981603E-011	1	0.000000E+000
1	203.16585118	1.981603E-011	4.766032E-012	0	0.000000E+000
1	203.16628353	4.766032E-012	1.981603E-011	1	0.000000E+000
1	203.16779932	1.981603E-011	4.766032E-012	0	0.000000E+000
1	203.16851916	4.766032E-012	1.981603E-011	1	0.000000E+000
1	203.16939970	1.981603E-011	4.766032E-012	0	0.000000E+000
1	203.16940608	4.766032E-012	1.981603E-011	1	0.000000E+000
1	203.17193502	1.981603E-011	4.766032E-012	0	0.000000E+000
1	203.17196472	4.766032E-012	1.981603E-011	1	0.000000E+000
1	203.17256820	1.981603E-011	4.766032E-012	0	0.000000E+000
1	203.17289529	4.766032E-012	1.981603E-011	1	0.000000E+000
1	203.17311746	1.981603E-011	4.766032E-012	0	0.000000E+000
1	203.17337199	4.766032E-012	1.981603E-011	1	0.000000E+000
1	203.17340960	1.981603E-011	4.766032E-012	0	0.000000E+000
1	203.17352060	4.766032E-012	1.981603E-011	1	0.000000E+000
1	203.17356756	1.981603E-011	4.766032E-012	0	0.000000E+000
1	203.17503827	4.766032E-012	1.981603E-011	1	0.000000E+000
1	203.17507661	1.981603E-011	4.766032E-012	0	0.000000E+000
1	203.17641172	4.766032E-012	1.981603E-011	1	0.000000E+000
1	203.17665496	1.981603E-011	4.766032E-012	0	0.000000E+000
1	203.17667548	4.766032E-012	1.981603E-011	1	0.000000E+000
1	203.17673595	1.981603E-011	4.766032E-012	0	0.000000E+000
1	203.17708306	4.766032E-012	1.981603E-011	1	0.000000E+000
1	203.17719741	1.981603E-011	4.766032E-012	0	0.000000E+000
1	203.17904792	4.766032E-012	1.981603E-011	1	0.000000E+000
1	203.18058532	1.981603E-011	4.766032E-012	0	0.000000E+000
1	203.18293384	4.766032E-012	1.981603E-011	1	0.000000E+000
1	203.18330740	1.981603E-011	4.766032E-012	0	0.000000E+000
1	203.18527461	4.766032E-012	1.981603E-011	1	0.000000E+000
1	203.18614503	1.981603E-011	4.766032E-012	0	0.000000E+000
1	203.18683284	4.766032E-012	1.981603E-011	1	0.000000E+000
1	203.18749345	1.981603E-011	4.766032E-012	0	0.000000E+000
1	203.18809646	4.766032E-012	1.981603E-011	1	0.000000E+000
1	203.18835674	1.981603E-011	4.766032E-012	0	0.000000E+000
1	203.18839207	4.766032E-012	1.981603E-011	1	0.000000E+000
1	203.18854372	1.981603E-011	4.766032E-012	0	0.000000E+000
1	203.19038854	4.766032E-012	1.981603E-011	1	0.000000E+000
1	203.19158446	1.981603E-011	4.766032E-012	0	0.000000E+000
1	203.19175303	4.766032E-012	1.981603E-011	1	0.000000E+000
1	203.19294205	1.981603E-011	4.766032E-012	0	0.000000E+000
1	203.19297972	4.766032E-012	1.981603E-011	1	0.000000E+000
1	203.19450393	1.981603E-011	4.766032E-012	0	0.000000E+000
1	203.19457601	4.766032E-012	1.981603E-011	1	0.000000E+000
1	203.19491316	1.981603E-011	4.766032E-012	0	0.000000E+000
1	203.19568844	4.766032E-012	1.981603E-011	1	0.000000E+000
1	203.19622031	1.981603E-011	4.766032E-012	0	0.000000E+000
1	203.19623614	4.766032E-012	1.981603E-011	1	0.000000E+000
1	203.19638508	1.981603E-011	4.766032E-012	0	0.000000E+000
1	203.19641101	4.766032E-012	1.981603E-011	1	0.000000E+000
1	203.19659491	1.981603E-011	4.766032E-012	0	0.000000E+000
1	203.19672242	4.766032E-012	1.981603E-011	1	0.000000E+000
1	203.19716526	1.981603E-011	4.766032E-012	0	0.000000E+000
1	203.19746138	4.766032E-012	1.981603E-011	1	0.000000E+000
1	203.19809757	1.981603E-011	4.766032E-012	0	0.000000E+000
1	203.19813561	4.766032E-012	1.981603E-011	1	0.000000E+000
1	203.19843231	1.981603E-011	4.766032E-012	0	0.000000E+000
1	203.19968247	4.766032E-012	1.981603E-011	1	0.000000E+000
1	203.19971301	1.981603E-011	4.766032E-012	0	0.000000E+000
1	203.19973517	4.766032E-012	1.981603E-011	1	0.000000E+000
1	203.20022216	1.981603E-011	4.766032E-012	0	0.000000E+000
1	203.20243002	4.766032E-012	1.981603E-011	1	0.000000E+000
1	203.20295250	1.981603E-011	4.766032E-012	0	0.000000E+000
1	203.20313206	4.766032E-012	1.981603E-011	1	0.000000E+000
1	203.20388997	1.981603E-011	4.766032E-012	0	0.000000E+000
1	203.20391455	4.766032E-012	1.981603E-011	1	0.000000E+000
1	203.20456637	1.981603E-011	4.766032E-012	0	0.000000E+000
1	203.20457613	4.766032E-012	1.981603E-011	1	0.000000E+000
1	203.20926703	1.981603E-011	4.766032E-012	0	0.000000E+000
1	203.20930328	4.766032E-012	1.981603E-011	1	0.000000E+000
1	203.20951107	1.981603E-011	4.766032E-012	0	0.000000E+000
1	203.20959500	4.766032E-012	1.981603E-011	1	0.000000E+000
1	203.21144647	1.981603E-011	4.766032E-012	0	0.000000E+000
1	203.21202302	4.766032E-012	1.981603E-011	1	0.000000E+000
1	203.21206677	1.981603E-011	4.766032E-012	0	0.000000E+000
1	203.21211183	4.766032E-012	1.981603E-011	1	0.000000E+000
1	203.21263137	1.981603E-011	4.766032E-012	0	0.000000E+000
1	203.21268947	4.766032E-012	1.981603E-011	1	0.000000E+000
1	203.21377031	1.981603E-011	4.766032E-012	0	0.000000E+000
1	203.21384244	4.766032E-012	1.981603E-011	1	0.000000E+000
1	203.21472347	1.981603E-011	4.766032E-012	0	0.000000E+000
1	203.21473557	4.766032E-012	1.981603E-011	1	0.000000E+000
1	203.21535318	1.981603E-011	4.766032E-012	0	0.000000E+000
1	203.21538879	4.766032E-012	1.981603E-011	1	0.000000E+000
1	203.21586233	1.981603E-011	4.766032E-012	0	0.000000E+000
1	203.21591485	4.766032E-012	1.981603E-011	1	0.000000E+000
1	203.21596948	1.981603E-011	4.766032E-012	0	0.000000E+000
1	203.21703066	4.766032E-012	1.981603E-011	1	0.000000E+000
1	203.21706362	1.981603E-011	4.766032E-012	0	0.000000E+000
1	203.21776300	4.766032E-012	1.981603E-011	1	0.000000E+000
1	203.21797352	1.981603E-011	4.766032E-012	0	0.000000E+000
1	203.21942628	4.766032E-012	1.981603E-011	1	0.000000E+000
1	203.22027693	1.981603E-011	4.766032E-012	0	0.000000E+000
1	203.22029984	4.766032E-012	1.981603E-011	1	0.000000E+000
1	203.22050615	1.981603E-011	4.766032E-012	0	0.000000E+000
1	203.22063624	4.766032E-012	1.981603E-011	1	0.000000E+000
1	203.22134993	1.981603E-011	4.766032E-012	0	0.000000E+000
1	203.22139180	4.766032E-012	1.981603E-011	1	0.000000E+000
1	203.22168773	1.981603E-011	4.766032E-012	0	0.000000E+000
1	203.22203040	4.766032E-012	1.981603E-011	1	0.000000E+000
1	203.22234693	1.981603E-011	4.766032E-012	0	0.000000E+000
1	203.22247980	4.766032E-012	1.981603E-011	1	0.000000E+000
1	203.22254533	1.981603E-011	4.766032E-012	0	0.000000E+000
1	203.22256443	4.766032E-012	1.981603E-011	1	0.000000E+000
1	203.22270235	1.981603E-011	4.766032E-012	0	0.000000E+000
1	203.22279794	4.766032E-012	1.981603E-011	1	0.000000E+000
1	203.22364608	1.981603E-011	4.766032E-012	0	0.000000E+000
1	203.22380493	4.766032E-012	1.981603E-011	1	0.000000E+000
1	203.22385139	1.981603E-011	4.766032E-012	0	0.000000E+000
1	203.22390051	4.766032E-012	1.981603E-011	1	0.000000E+000
1	203.22450739	1.981603E-011	4.766032E-012	0	0.000000E+000
1	203.22451523	4.766032E-012	1.981603E-011	1	0.000000E+000
1	203.22524160	1.981603E-011	4.766032E-012	0	0.000000E+000
1	203.22805761	4.766032E-012	1.981603E-011	1	0.000000E+000
1	203.22809360	1.981603E-011	4.766032E-012	0	0.000000E+000
1	203.22812371	4.766032E-012	1.981603E-011	1	0.000000E+000
1	203.22826022	1.981603E-011	4.766032E-012	0	0.000000E+000
1	203.22925800	4.766032E-012	1.981603E-011	1	0.000000E+000
1	203.23149928	1.981603E-011	4.766032E-012	0	0.000000E+000
1	203.23153297	4.766032E-012	1.981603E-011	1	0.000000E+000
1	203.23173824	1.981603E-011	4.766032E-012	0	0.000000E+000
1	203.23176678	4.766032E-012	1.981603E-011	1	0.000000E+000
1	203.23230870	1.981603E-011	4.766032E-012	0	0.000000E+000
1	203.23364688	4.766032E-012	1.981603E-011	1	0.000000E+000
1	203.23375310	1.981603E-011	4.766032E-012	0	0.000000E+000
1	203.23376460	4.766032E-012	1.981603E-011	1	0.000000E+000
1	203.23394255	1.981603E-011	4.766032E-012	0	0.000000E+000
1	203.23536823	4.766032E-012	1.981603E-011	1	0.000000E+000
1	203.23835733	1.981603E-011	4.766032E-012	0	0.000000E+000
1	203.23872198	4.766032E-012	1.981603E-011	1	0.000000E+000
1	203.23880016	1.981603E-011	4.766032E-012	0	0.000000E+000
1	203.24005355	4.766032E-012	1.981603E-011	1	0.000000E+000
1	203.24178158	1.981603E-011	4.766032E-012	0	0.000000E+000
1	203.24181436	4.766032E-012	1.981603E-011	1	0.000000E+000
1	203.24305744	1.981603E-011	4.766032E-012	0	0.000000E+000
1	203.24308857	4.766032E-012	1.981603E-011	1	0.000000E+000
1	203.24417523	1.981603E-011	4.766032E-012	0	0.000000E+000
1	203.24549661	4.766032E-012	1.981603E-011	1	0.000000E+000
1	203.24567560	1.981603E-011	4.766032E-012	0	0.000000E+000
1	203.24696953	4.766032E-012	1.981603E-011	1	0.000000E+000
1	203.24708112	1.981603E-011	4.766032E-012	0	0.000000E+000
1	203.24802385	4.766032E-012	1.981603E-011	1	0.000000E+000
1	203.24838179	1.981603E-011	4.766032E-012	0	0.000000E+000
1	203.24887283	4.766032E-012	1.981603E-011	1	0.000000E+000
1	203.24909082	1.981603E-011	4.766032E-012	0	0.000000E+000
1	203.25000536	4.766032E-012	1.981603E-011	1	0.000000E+000
1	203.25032756	1.981603E-011	4.766032E-012	0	0.000000E+000
1	206.41833801	4.586566E-012	1.963657E-011	1	0.000000E+000
1	206.41905912	1.963657E-011	4.586566E-012	0	0.000000E+000
1	206.42079809	4.586566E-012	1.963657E-011	1	0.000000E+000
1	206.42083517	1.963657E-011	4.586566E-012	0	0.000000E+000
1	206.42085650	4.586566E-012	1.963657E-011	1	0.000000E+000
1	206.42094532	1.963657E-011	4.586566E-012	0	0.000000E+000
1	206.42228883	4.586566E-012	1.963657E-011	1	0.000000E+000
1	206.42250529	1.963657E-011	4.586566E-012	0	0.000000E+000
1	206.42290141	4.586566E-012	1.963657E-011	1	0.000000E+000
1	206.42319010	1.963657E-011	4.586566E-012	0	0.000000E+000
1	206.42322924	4.586566E-012	1.963657E-011	1	0.000000E+000
1	206.42381591	1.963657E-011	4.586566E-012	0	0.000000E+000
1	206.42383273	4.586566E-012	1.963657E-011	1	0.000000E+000
1	206.42522840	1.963657E-011	4.586566E-012	0	0.000000E+000
1	206.42682413	4.586566E-012	1.963657E-011	1	0.000000E+000
1	206.42742873	1.963657E-011	4.586566E-012	0	0.000000E+000
1	206.43033834	4.586566E-012	1.963657E-011	1	0.000000E+000
1	206.43049657	1.963657E-011	4.586566E-012	0	0.000000E+000
1	206.43134036	4.586566E-012	1.963657E-011	1	0.000000E+000
1	206.43172651	1.963657E-011	4.586566E-012	0	0.000000E+000
1	206.43224257	4.586566E-012	1.963657E-011	1	0.000000E+000
1	206.43233712	1.963657E-011	4.586566E-012	0	0.000000E+000
1	206.43255026	4.586566E-012	1.963657E-011	1	0.000000E+000
1	206.43394311	1.963657E-011	4.586566E-012	0	0.000000E+000
1	206.43436144	4.586566E-012	1.963657E-011	1	0.000000E+000
1	206.43603198	1.963657E-011	4.586566E-012	0	0.000000E+000
1	206.43754760	4.586566E-012	1.963657E-011	1	0.000000E+000
1	206.43761477	1.963657E-011	4.586566E-012	0	0.000000E+000
1	206.43897834	4.586566E-012	1.963657E-011	1	0.000000E+000
1	206.43915923	1.963657E-011	4.586566E-012	0	0.000000E+000
1	206.44030310	4.586566E-012	1.963657E-011	1	0.000000E+000
1	206.44111818	1.963657E-011	4.586566E-012	0	0.000000E+000
1	206.44341561	4.586566E-012	1.963657E-011	1	0.000000E+000
1	206.44404773	1.963657E-011	4.586566E-012	0	0.000000E+000
1	206.44405760	4.586566E-012	1.963657E-011	1	0.000000E+000
1	206.44639863	1.963657E-011	4.586566E-012	0	0.000000E+000
1	206.44677214	4.586566E-012	1.963657E-011	1	0.000000E+000
1	206.44678637	1.963657E-011	4.586566E-012	0	0.000000E+000
1	206.44816811	4.586566E-012	1.963657E-011	1	0.000000E+000
1	206.44872920	1.963657E-011	4.586566E-012	0	0.000000E+000
1	206.45043941	4.586566E-012	1.963657E-011	1	0.000000E+000
1	206.45257909	1.963657E-011	4.586566E-012	0	0.000000E+000
1	206.45295519	4.586566E-012	1.963657E-011	1	0.000000E+000
1	206.45304818	1.963657E-011	4.586566E-012	0	0.000000E+000
1	206.45324112	4.586566E-012	1.963657E-011	1	0.000000E+000
1	206.45337552	1.963657E-011	4.586566E-012	0	0.000000E+000
1	206.45367063	4.586566E-012	1.963657E-011	1	0.000000E+000
1	206.45378109	1.963657E-011	4.586566E-012	0	0.000000E+000
1	206.45380796	4.586566E-012	1.963657E-011	1	0.000000E+000
1	206.45502365	1.963657E-011	4.586566E-012	0	0.000000E+000
1	206.45667608	4.586566E-012	1.963657E-011	1	0.000000E+000
1	206.45746950	1.963657E-011	4.586566E-012	0	0.000000E+000
1	206.45908557	4.586566E-012	1.963657E-011	1	0.000000E+000
1	206.45940244	1.963657E-011	4.586566E-012	0	0.000000E+000
1	206.45955018	4.586566E-012	1.963657E-011	1	0.000000E+000
1	206.46053280	1.963657E-011	4.586566E-012	0	0.000000E+000
1	206.46287721	4.586566E-012	1.963657E-011	1	0.000000E+000
1	206.46301851	1.963657E-011	4.586566E-012	0	0.000000E+000
1	206.46303716	4.586566E-012	1.963657E-011	1	0.000000E+000
1	206.46403726	1.963657E-011	4.586566E-012	0	0.000000E+000
1	206.46406318	4.586566E-012	1.963657E-011	1	0.000000E+000
1	206.46455955	1.963657E-011	4.586566E-012	0	0.000000E+000
1	206.46544455	4.586566E-012	1.963657E-011	1	0.000000E+000
1	206.46556797	1.963657E-011	4.586566E-012	0	0.000000E+000
1	206.46559145	4.586566E-012	1.963657E-011	1	0.000000E+000
1	206.46641719	1.963657E-011	4.586566E-012	0	0.000000E+000
1	206.46647395	4.586566E-012	1.963657E-011	1	0.000000E+000
1	206.46660038	1.963657E-011	4.586566E-012	0	0.000000E+000
1	206.46661434	4.586566E-012	1.963657E-011	1	0.000000E+000
1	206.46739008	1.963657E-011	4.586566E-012	0	0.000000E+000
1	206.46816827	4.586566E-012	1.963657E-011	1	0.000000E+000
1	206.46872356	1.963657E-011	4.586566E-012	0	0.000000E+000
1	206.46895352	4.586566E-012	1.963657E-011	1	0.000000E+000
1	206.46912995	1.963657E-011	4.586566E-012	0	0.000000E+000
1	206.46947805	4.586566E-012	1.963657E-011	1	0.000000E+000
1	206.46950959	1.963657E-011	4.586566E-012	0	0.000000E+000
1	206.46953919	4.586566E-012	1.963657E-011	1	0.000000E+000
1	206.47004086	1.963657E-011	4.586566E-012	0	0.000000E+000
1	206.47072986	4.586566E-012	1.963657E-011	1	0.000000E+000
1	206.47076408	1.963657E-011	4.586566E-012	0	0.000000E+000
1	206.47084868	4.586566E-012	1.963657E-011	1	0.000000E+000
1	206.47096999	1.963657E-011	4.586566E-012	0	0.000000E+000
1	206.47106933	4.586566E-012	1.963657E-011	1	0.000000E+000
1	206.47142391	1.963657E-011	4.586566E-012	0	0.000000E+000
1	206.47252656	4.586566E-012	1.963657E-011	1	0.000000E+000
1	206.47361247	1.963657E-011	4.586566E-012	0	0.000000E+000
1	206.47428786	4.586566E-012	1.963657E-011	1	0.000000E+000
1	206.47448393	1.963657E-011	4.586566E-012	0	0.000000E+000
1	206.47470603	4.586566E-012	1.963657E-011	1	0.000000E+000
1	206.47471111	1.963657E-011	4.586566E-012	0	0.000000E+000
1	206.47498342	4.586566E-012	1.963657E-011	1	0.000000E+000
1	206.47572817	1.963657E-011	4.586566E-012	0	0.000000E+000
1	206.47721605	4.586566E-012	1.963657E-011	1	0.000000E+000
1	206.47741898	1.963657E-011	4.586566E-012	0	0.000000E+000
1	206.47769393	4.586566E-012	1.963657E-011	1	0.000000E+000
1	206.47792739	1.963657E-011	4.586566E-012	0	0.000000E+000
1	206.47797905	4.586566E-012	1.963657E-011	1	0.000000E+000
1	206.47803498	1.963657E-011	4.586566E-012	0	0.000000E+000
1	206.47804319	4.586566E-012	1.963657E-011	1	0.000000E+000
1	206.47940716	1.963657E-011	4.586566E-012	0	0.000000E+000
1	206.47979574	4.586566E-012	1.963657E-011	1	0.000000E+000
1	206.47995044	1.963657E-011	4.586566E-012	0	0.000000E+000
1	206.47998871	4.586566E-012	1.963657E-011	1	0.000000E+000
1	206.48090804	1.963657E-011	4.586566E-012	0	0.000000E+000
1	206.48209812	4.586566E-012	1.963657E-011	1	0.000000E+000
1	206.48310586	1.963657E-011	4.586566E-012	0	0.000000E+000
1	206.48340867	4.586566E-012	1.963657E-011	1	0.000000E+000
1	206.48427932	1.963657E-011	4.586566E-012	0	0.000000E+000
1	206.48545026	4.586566E-012	1.963657E-011	1	0.000000E+000
1	206.48687748	1.963657E-011	4.586566E-012	0	0.000000E+000
1	206.48689544	4.586566E-012	1.963657E-011	1	0.000000E+000
1	206.48775967	1.963657E-011	4.586566E-012	0	0.000000E+000
1	206.49110393	4.586566E-012	1.963657E-011	1	0.000000E+000
1	206.49187556	1.963657E-011	4.586566E-012	0	0.000000E+000
1	206.49209542	4.586566E-012	1.963657E-011	1	0.000000E+000
1	206.49233625	1.963657E-011	4.586566E-012	0	0.000000E+000
1	206.49240784	4.586566E-012	1.963657E-011	1	0.000000E+000
1	206.49366297	1.963657E-011	4.586566E-012	0	0.000000E+000
1	206.49393230	4.586566E-012	1.963657E-011	1	0.000000E+000
1	206.49394290	1.963657E-011	4.586566E-012	0	0.000000E+000
1	206.49543418	4.586566E-012	1.963657E-011	1	0.000000E+000
1	206.49595850	1.963657E-011	4.586566E-012	0	0.000000E+000
1	206.49596839	4.586566E-012	1.963657E-011	1	0.000000E+000
1	206.49625282	1.963657E-011	4.586566E-012	0	0.000000E+000
1	206.49704943	4.586566E-012	1.963657E-011	1	0.000000E+000
1	206.49773724	1.963657E-011	4.586566E-012	0	0.000000E+000
1	206.49776551	4.586566E-012	1.963657E-011	1	0.000000E+000
1	206.49787986	1.963657E-011	4.586566E-012	0	0.000000E+000
1	206.49790170	4.586566E-012	1.963657E-011	1	0.000000E+000
1	206.49834156	1.963657E-011	4.586566E-012	0	0.000000E+000
1	206.49834855	4.586566E-012	1.963657E-011	1	0.000000E+000
1	206.49985774	1.963657E-011	4.586566E-012	0	0.000000E+000
1	206.50058681	4.586566E-012	1.963657E-011	1	0.000000E+000
1	206.50089418	1.963657E-011	4.586566E-012	0	0.000000E+000
1	206.50116242	4.586566E-012	1.963657E-011	1	0.000000E+000
1	206.50159453	1.963657E-011	4.586566E-012	0	0.000000E+000
1	206.50162114	4.586566E-012	1.963657E-011	1	0.000000E+000
1	206.50276857	1.963657E-011	4.586566E-012	0	0.000000E+000
1	206.50471278	4.586566E-012	1.963657E-011	1	0.000000E+000
1	206.50524694	1.963657E-011	4.586566E-012	0	0.000000E+000
1	206.50525435	4.586566E-012	1.963657E-011	1	0.000000E+000
1	206.50554918	1.963657E-011	4.586566E-012	0	0.000000E+000
1	206.50555867	4.586566E-012	1.963657E-011	1	0.000000E+000
1	206.50624887	1.963657E-011	4.586566E-012	0	0.000000E+000
1	206.50636189	4.586566E-012	1.963657E-011	1	0.000000E+000
1	206.50640842	1.963657E-011	4.586566E-012	0	0.000000E+000
1	206.50643121	4.586566E-012	1.963657E-011	1	0.000000E+000
1	206.50656391	1.963657E-011	4.586566E-012	0	0.000000E+000
1	206.50660357	4.586566E-012	1.963657E-011	1	0.000000E+000
1	206.50713972	1.963657E-011	4.586566E-012	0	0.000000E+000
1	206.50888868	4.586566E-012	1.963657E-011	1	0.000000E+000
1	206.50953799	1.963657E-011	4.586566E-012	0	0.000000E+000
1	206.50961821	4.586566E-012	1.963657E-011	1	0.000000E+000
1	206.51032228	1.963657E-011	4.586566E-012	0	0.000000E+000
1	206.51153628	4.586566E-012	1.963657E-011	1	0.000000E+000
1	206.51168949	1.963657E-011	4.586566E-012	0	0.000000E+000
1	206.51277683	4.586566E-012	1.963657E-011	1	0.000000E+000
1	206.51324936	1.963657E-011	4.586566E-012	0	0.000000E+000
1	206.51330497	4.586566E-012	1.963657E-011	1	0.000000E+000
1	206.51349309	1.963657E-011	4.586566E-012	0	0.000000E+000
1	206.51534701	4.586566E-012	1.963657E-011	1	0.000000E+000
1	206.51644337	1.963657E-011	4.586566E-012	0	0.000000E+000
1	206.51668484	4.586566E-012	1.963657E-011	1	0.000000E+000
1	206.51706387	1.963657E-011	4.586566E-012	0	0.000000E+000
1	206.51730016	4.586566E-012	1.963657E-011	1	0.000000E+000
1	206.51780986	1.963657E-011	4.586566E-012	0	0.000000E+000
1	206.51845400	4.586566E-012	1.963657E-011	1	0.000000E+000
1	206.51930130	1.963657E-011	4.586566E-012	0	0.000000E+000
1	206.51937328	4.586566E-012	1.963657E-011	1	0.000000E+000
1	206.51956677	1.963657E-011	4.586566E-012	0	0.000000E+000
1	206.51975188	4.586566E-012	1.963657E-011	1	0.000000E+000
1	206.51982381	1.963657E-011	4.586566E-012	0	0.000000E+000
1	206.53036674	4.586566E-012	1.963657E-011	1	0.000000E+000
1	206.53271957	1.963657E-011	4.586566E-012	0	0.000000E+000
1	206.53312493	4.586566E-012	1.963657E-011	1	0.000000E+000
1	206.53375096	1.963657E-011	4.586566E-012	0	0.000000E+000
1	206.53377589	4.586566E-012	1.963657E-011	1	0.000000E+000
1	206.53434570	1.963657E-011	4.586566E-012	0	0.000000E+000
1	206.53434808	4.586566E-012	1.963657E-011	1	0.000000E+000
1	206.53438223	1.963657E-011	4.586566E-012	0	0.000000E+000
1	206.53525566	4.586566E-012	1.963657E-011	1	0.000000E+000
1	206.53542521	1.963657E-011	4.586566E-012	0	0.000000E+000
1	218.20608633	4.764564E-012	1.981456E-011	1	0.000000E+000
1	218.20639757	1.981456E-011	4.764564E-012	0	0.000000E+000
1	218.20641078	4.764564E-012	1.981456E-011	1	0.000000E+000
1	218.20654959	1.981456E-011	4.764564E-012	0	0.000000E+000
1	218.20665410	4.764564E-012	1.981456E-011	1	0.000000E+000
1	218.20766928	1.981456E-011	4.764564E-012	0	0.000000E+000
1	218.20853986	4.764564E-012	1.981456E-011	1	0.000000E+000
1	218.20862632	1.981456E-011	4.764564E-012	0	0.000000E+000
1	218.20869868	4.764564E-012	1.981456E-011	1	0.000000E+000
1	218.20906450	1.981456E-011	4.764564E-012	0	0.000000E+000
1	218.20907817	4.764564E-012	1.981456E-011	1	0.000000E+000
1	218.20937102	1.981456E-011	4.764564E-012	0	0.000000E+000
1	218.20999393	4.764564E-012	1.981456E-011	1	0.000000E+000
1	218.21057451	1.981456E-011	4.764564E-012	0	0.000000E+000
1	218.21059292	4.764564E-012	1.981456E-011	1	0.000000E+000
1	218.21123693	1.981456E-011	4.764564E-012	0	0.000000E+000
1	218.21125708	4.764564E-012	1.981456E-011	1	0.000000E+000
1	218.21148345	1.981456E-011	4.764564E-012	0	0.000000E+000
1	218.21229014	4.764564E-012	1.981456E-011	1	0.000000E+000
1	218.21231794	1.981456E-011	4.764564E-012	0	0.000000E+000
1	218.21233844	4.764564E-012	1.981456E-011	1	0.000000E+000
1	218.21275429	1.981456E-011	4.764564E-012	0	0.000000E+000
1	218.21276150	4.764564E-012	1.981456E-011	1	0.000000E+000
1	218.21291174	1.981456E-011	4.764564E-012	0	0.000000E+000
1	218.21295826	4.764564E-012	1.981456E-011	1	0.000000E+000
1	218.21298931	1.981456E-011	4.764564E-012	0	0.000000E+000
1	218.21300943	4.764564E-012	1.981456E-011	1	0.000000E+000
1	218.21462309	1.981456E-011	4.764564E-012	0	0.000000E+000
1	218.21464066	4.764564E-012	1.981456E-011	1	0.000000E+000
1	218.21535553	1.981456E-011	4.764564E-012	0	0.000000E+000
1	218.21654370	4.764564E-012	1.981456E-011	1	0.000000E+000
1	218.21756605	1.981456E-011	4.764564E-012	0	0.000000E+000
1	218.21758344	4.764564E-012	1.981456E-011	1	0.000000E+000
1	218.21786610	1.981456E-011	4.764564E-012	0	0.000000E+000
1	218.21788242	4.764564E-012	1.981456E-011	1	0.000000E+000
1	218.21832965	1.981456E-011	4.764564E-012	0	0.000000E+000
1	218.21838226	4.764564E-012	1.981456E-011	1	0.000000E+000
1	218.21918909	1.981456E-011	4.764564E-012	0	0.000000E+000
1	218.22081132	4.764564E-012	1.981456E-011	1	0.000000E+000
1	218.22094847	1.981456E-011	4.764564E-012	0	0.000000E+000
1	218.22097871	4.764564E-012	1.981456E-011	1	0.000000E+000
1	218.22134338	1.981456E-011	4.764564E-012	0	0.000000E+000
1	218.22135637	4.764564E-012	1.981456E-011	1	0.000000E+000
1	218.22187716	1.981456E-011	4.764564E-012	0	0.000000E+000
1	218.22189785	4.764564E-012	1.981456E-011	1	0.000000E+000
1	218.22212991	1.981456E-011	4.764564E-012	0	0.000000E+000
1	218.22216309	4.764564E-012	1.981456E-011	1	0.000000E+000
1	218.22251679	1.981456E-011	4.764564E-012	0	0.000000E+000
1	218.22459889	4.764564E-012	1.981456E-011	1	0.000000E+000
1	218.22626585	1.981456E-011	4.764564E-012	0	0.000000E+000
1	218.22629691	4.764564E-012	1.981456E-011	1	0.000000E+000
1	218.22712491	1.981456E-011	4.764564E-012	0	0.000000E+000
1	218.22715783	4.764564E-012	1.981456E-011	1	0.000000E+000
1	218.22742858	1.981456E-011	4.764564E-012	0	0.000000E+000
1	218.22748340	4.764564E-012	1.981456E-011	1	0.000000E+000
1	218.22841084	1.981456E-011	4.764564E-012	0	0.000000E+000
1	218.23031855	4.764564E-012	1.981456E-011	1	0.000000E+000
1	218.23123823	1.981456E-011	4.764564E-012	0	0.000000E+000
1	218.23270857	4.764564E-012	1.981456E-011	1	0.000000E+000
1	218.23359051	1.981456E-011	4.764564E-012	0	0.000000E+000
1	218.23583150	4.764564E-012	1.981456E-011	1	0.000000E+000
1	218.23587931	1.981456E-011	4.764564E-012	0	0.000000E+000
1	218.23641671	4.764564E-012	1.981456E-011	1	0.000000E+000
1	218.23647508	1.981456E-011	4.764564E-012	0	0.000000E+000
1	218.23659662	4.764564E-012	1.981456E-011	1	0.000000E+000
1	218.23691036	1.981456E-011	4.764564E-012	0	0.000000E+000
1	218.23721879	4.764564E-012	1.981456E-011	1	0.000000E+000
1	218.23753321	1.981456E-011	4.764564E-012	0	0.000000E+000
1	218.23754436	4.764564E-012	1.981456E-011	1	0.000000E+000
1	218.23884245	1.981456E-011	4.764564E-012	0	0.000000E+000
1	218.24002918	4.764564E-012	1.981456E-011	1	0.000000E+000
1	218.24043022	1.981456E-011	4.764564E-012	0	0.000000E+000
1	218.24043951	4.764564E-012	1.981456E-011	1	0.000000E+000
1	218.24126669	1.981456E-011	4.764564E-012	0	0.000000E+000
1	218.24129451	4.764564E-012	1.981456E-011	1	0.000000E+000
1	218.24135955	1.981456E-011	4.764564E-012	0	0.000000E+000
1	218.24192614	4.764564E-012	1.981456E-011	1	0.000000E+000
1	218.24195132	1.981456E-011	4.764564E-012	0	0.000000E+000
1	218.24197404	4.764564E-012	1.981456E-011	1	0.000000E+000
1	218.24247623	1.981456E-011	4.764564E-012	0	0.000000E+000
1	218.24252900	4.764564E-012	1.981456E-011	1	0.000000E+000
1	218.24370425	1.981456E-011	4.764564E-012	0	0.000000E+000
1	218.24374845	4.764564E-012	1.981456E-011	1	0.000000E+000
1	218.24398305	1.981456E-011	4.764564E-012	0	0.000000E+000
1	218.24400772	4.764564E-012	1.981456E-011	1	0.000000E+000
1	218.24521368	1.981456E-011	4.764564E-012	0	0.000000E+000
1	218.24522625	4.764564E-012	1.981456E-011	1	0.000000E+000
1	218.24536076	1.981456E-011	4.764564E-012	0	0.000000E+000
1	218.24585115	4.764564E-012	1.981456E-011	1	0.000000E+000
1	218.24615360	1.981456E-011	4.764564E-012	0	0.000000E+000
1	218.24675616	4.764564E-012	1.981456E-011	1	0.000000E+000
1	218.24728270	1.981456E-011	4.764564E-012	0	0.000000E+000
1	218.24773364	4.764564E-012	1.981456E-011	1	0.000000E+000
1	218.24821913	1.981456E-011	4.764564E-012	0	0.000000E+000
1	218.24860606	4.764564E-012	1.981456E-011	1	0.000000E+000
1	218.24905647	1.981456E-011	4.764564E-012	0	0.000000E+000
1	218.25000678	4.764564E-012	1.981456E-011	1	0.000000E+000
1	218.25046474	1.981456E-011	4.764564E-012	0	0.000000E+000
1	218.25048654	4.764564E-012	1.981456E-011	1	0.000000E+000
1	218.25069045	1.981456E-011	4.764564E-012	0	0.000000E+000
1	218.25144166	4.764564E-012	1.981456E-011	1	0.000000E+000
1	218.25150949	1.981456E-011	4.764564E-012	0	0.000000E+000
1	218.25151731	4.764564E-012	1.981456E-011	1	0.000000E+000
1	218.25178369	1.981456E-011	4.764564E-012	0	0.000000E+000
1	218.25180623	4.764564E-012	1.981456E-011	1	0.000000E+000
1	218.25234100	1.981456E-011	4.764564E-012	0	0.000000E+000
1	218.25239019	4.764564E-012	1.981456E-011	1	0.000000E+000
1	218.25269982	1.981456E-011	4.764564E-012	0	0.000000E+000
1	218.25271338	4.764564E-012	1.981456E-011	1	0.000000E+000
1	218.25427314	1.981456E-011	4.764564E-012	0	0.000000E+000
1	218.25429697	4.764564E-012	1.981456E-011	1	0.000000E+000
1	218.25447199	1.981456E-011	4.764564E-012	0	0.000000E+000
1	218.25486104	4.764564E-012	1.981456E-011	1	0.000000E+000
1	218.25514532	1.981456E-011	4.764564E-012	0	0.000000E+000
1	218.25519833	4.764564E-012	1.981456E-011	1	0.000000E+000
1	218.25541121	1.981456E-011	4.764564E-012	0	0.000000E+000
1	218.25543915	4.764564E-012	1.981456E-011	1	0.000000E+000
1	218.25642345	1.981456E-011	4.764564E-012	0	0.000000E+000
1	218.25710259	4.764564E-012	1.981456E-011	1	0.000000E+000
1	218.25868030	1.981456E-011	4.764564E-012	0	0.000000E+000
1	218.25871414	4.764564E-012	1.981456E-011	1	0.000000E+000
1	218.25902395	1.981456E-011	4.764564E-012	0	0.000000E+000
1	218.25904546	4.764564E-012	1.981456E-011	1	0.000000E+000
1	218.25908214	1.981456E-011	4.764564E-012	0	0.000000E+000
1	218.25912796	4.764564E-012	1.981456E-011	1	0.000000E+000
1	218.25918157	1.981456E-011	4.764564E-012	0	0.000000E+000
1	218.25919190	4.764564E-012	1.981456E-011	1	0.000000E+000
1	218.26027142	1.981456E-011	4.764564E-012	0	0.000000E+000
1	218.26030665	4.764564E-012	1.981456E-011	1	0.000000E+000
1	218.26043344	1.981456E-011	4.764564E-012	0	0.000000E+000
1	218.26271233	4.764564E-012	1.981456E-011	1	0.000000E+000
1	218.26344035	1.981456E-011	4.764564E-012	0	0.000000E+000
1	218.26346439	4.764564E-012	1.981456E-011	1	0.000000E+000
1	218.26471725	1.981456E-011	4.764564E-012	0	0.000000E+000
1	218.26476536	4.764564E-012	1.981456E-011	1	0.000000E+000
1	218.26656349	1.981456E-011	4.764564E-012	0	0.000000E+000
1	218.26658381	4.764564E-012	1.981456E-011	1	0.000000E+000
1	218.26774829	1.981456E-011	4.764564E-012	0	0.000000E+000
1	218.26797742	4.764564E-012	1.981456E-011	1	0.000000E+000
1	218.26809035	1.981456E-011	4.764564E-012	0	0.000000E+000
1	218.26894347	4.764564E-012	1.981456E-011	1	0.000000E+000
1	218.26930306	1.981456E-011	4.764564E-012	0	0.000000E+000
1	218.26983891	4.764564E-012	1.981456E-011	1	0.000000E+000
1	218.27061081	1.981456E-011	4.764564E-012	0	0.000000E+000
1	218.27062559	4.764564E-012	1.981456E-011	1	0.000000E+000
1	218.27114026	1.981456E-011	4.764564E-012	0	0.000000E+000
1	218.27133379	4.764564E-012	1.981456E-011	1	0.000000E+000
1	218.27136991	1.981456E-011	4.764564E-012	0	0.000000E+000
1	218.27137751	4.764564E-012	1.981456E-011	1	0.000000E+000
1	218.27143851	1.981456E-011	4.764564E-012	0	0.000000E+000
1	218.27150277	4.764564E-012	1.981456E-011	1	0.000000E+000
1	218.27229180	1.981456E-011	4.764564E-012	0	0.000000E+000
1	218.27230780	4.764564E-012	1.981456E-011	1	0.000000E+000
1	218.27314366	1.981456E-011	4.764564E-012	0	0.000000E+000
1	218.27317876	4.764564E-012	1.981456E-011	1	0.000000E+000
1	218.27338478	1.981456E-011	4.764564E-012	0	0.000000E+000
1	218.27426709	4.764564E-012	1.981456E-011	1	0.000000E+000
1	218.27434543	1.981456E-011	4.764564E-012	0	0.000000E+000
1	218.27477615	4.764564E-012	1.981456E-011	1	0.000000E+000
1	218.27509856	1.981456E-011	4.764564E-012	0	0.000000E+000
1	218.27510682	4.764564E-012	1.981456E-011	1	0.000000E+000
1	218.27644974	1.981456E-011	4.764564E-012	0	0.000000E+000
1	218.27648565	4.764564E-012	1.981456E-011	1	0.000000E+000
1	218.27745678	1.981456E-011	4.764564E-012	0	0.000000E+000
1	218.27747611	4.764564E-012	1.981456E-011	1	0.000000E+000
1	218.27756198	1.981456E-011	4.764564E-012	0	0.000000E+000
1	218.27913995	4.764564E-012	1.981456E-011	1	0.000000E+000
1	218.27959059	1.981456E-011	4.764564E-012	0	0.000000E+000
1	218.28030468	4.764564E-012	1.981456E-011	1	0.000000E+000
1	218.28086046	1.981456E-011	4.764564E-012	0	0.000000E+000
1	218.28108959	4.764564E-012	1.981456E-011	1	0.000000E+000
1	218.28135383	1.981456E-011	4.764564E-012	0	0.000000E+000
1	218.28170249	4.764564E-012	1.981456E-011	1	0.000000E+000
1	218.28194994	1.981456E-011	4.764564E-012	0	0.000000E+000
1	218.28224702	4.764564E-012	1.981456E-011	1	0.000000E+000
1	218.28246013	1.981456E-011	4.764564E-012	0	0.000000E+000
1	218.28380779	4.764564E-012	1.981456E-011	1	0.000000E+000
1	218.28468715	1.981456E-011	4.764564E-012	0	0.000000E+000
1	218.28471552	4.764564E-012	1.981456E-011	1	0.000000E+000
1	218.28510160	1.981456E-011	4.764564E-012	0	0.000000E+000
1	218.28510962	4.764564E-012	1.981456E-011	1	0.000000E+000
1	218.28549891	1.981456E-011	4.764564E-012	0	0.000000E+000
1	218.28571319	4.764564E-012	1.981456E-011	1	0.000000E+000
1	218.28576149	1.981456E-011	4.764564E-012	0	0.000000E+000
1	218.28582109	4.764564E-012	1.981456E-011	1	0.000000E+000
1	218.28607871	1.981456E-011	4.764564E-012	0	0.000000E+000
1	218.28609351	4.764564E-012	1.981456E-011	1	0.000000E+000
1	218.28747922	1.981456E-011	4.764564E-012	0	0.000000E+000
1	218.28750741	4.764564E-012	1.981456E-011	1	0.000000E+000
1	218.28902934	1.981456E-011	4.764564E-012	0	0.000000E+000
1	218.28974879	4.764564E-012	1.981456E-011	1	0.000000E+000
1	218.28979494	1.981456E-011	4.764564E-012	0	0.000000E+000
1	218.29042016	4.764564E-012	1.981456E-011	1	0.000000E+000
1	218.29050632	1.981456E-011	4.764564E-012	0	0.000000E+000
1	218.29051577	4.764564E-012	1.981456E-011	1	0.000000E+000
1	218.29132531	1.981456E-011	4.764564E-012	0	0.000000E+000
1	218.29134239	4.764564E-012	1.981456E-011	1	0.000000E+000
1	218.29155514	1.981456E-011	4.764564E-012	0	0.000000E+000
1	218.29171456	4.764564E-012	1.981456E-011	1	0.000000E+000
1	218.29309418	1.981456E-011	4.764564E-012	0	0.000000E+000
1	218.29313272	4.764564E-012	1.981456E-011	1	0.000000E+000
1	218.29390865	1.981456E-011	4.764564E-012	0	0.000000E+000
1	218.29392553	4.764564E-012	1.981456E-011	1	0.000000E+000
1	218.29434341	1.981456E-011	4.764564E-012	0	0.000000E+000
1	218.29435399	4.764564E-012	1.981456E-011	1	0.000000E+000
1	218.29687730	1.981456E-011	4.764564E-012	0	0.000000E+000
1	218.29690042	4.764564E-012	1.981456E-011	1	0.000000E+000
1	218.29784410	1.981456E-011	4.764564E-012	0	0.000000E+000
1	218.29850254	4.764564E-012	1.981456E-011	1	0.000000E+000
1	218.29961118	1.981456E-011	4.764564E-012	0	0.000000E+000
1	218.29964330	4.764564E-012	1.981456E-011	1	0.000000E+000
1	218.30135535	1.981456E-011	4.764564E-012	0	0.000000E+000
1	218.30201379	4.764564E-012	1.981456E-011	1	0.000000E+000
1	218.30277985	1.981456E-011	4.764564E-012	0	0.000000E+000
1	218.30279606	4.764564E-012	1.981456E-011	1	0.000000E+000
1	218.30428306	1.981456E-011	4.764564E-012	0	0.000000E+000
1	218.30431330	4.764564E-012	1.981456E-011	1	0.000000E+000
1	218.30440320	1.981456E-011	4.764564E-012	0	0.000000E+000
1	218.30559936	4.764564E-012	1.981456E-011	1	0.000000E+000
1	218.30625795	1.981456E-011	4.764564E-012	0	0.000000E+000
1	218.30632031	4.764564E-012	1.981456E-011	1	0.000000E+000
1	218.30669193	1.981456E-011	4.764564E-012	0	0.000000E+000
1	218.30672461	4.764564E-012	1.981456E-011	1	0.000000E+000
1	218.30676176	1.981456E-011	4.764564E-012	0	0.000000E+000
1	218.30677495	4.764564E-012	1.981456E-011	1	0.000000E+000
1	218.30718494	1.981456E-011	4.764564E-012	0	0.000000E+000
1	218.30903782	4.764564E-012	1.981456E-011	1	0.000000E+000
1	218.30934884	1.981456E-011	4.764564E-012	0	0.000000E+000
1	218.30937648	4.764564E-012	1.981456E-011	1	0.000000E+000
1	218.31011033	1.981456E-011	4.764564E-012	0	0.000000E+000
1	218.31070539	4.764564E-012	1.981456E-011	1	0.000000E+000
1	218.31082698	1.981456E-011	4.764564E-012	0	0.000000E+000
1	218.31273639	4.764564E-012	1.981456E-011	1	0.000000E+000
1	218.31337113	1.981456E-011	4.764564E-012	0	0.000000E+000
1	218.31339003	4.764564E-012	1.981456E-011	1	0.000000E+000
1	218.31355564	1.981456E-011	4.764564E-012	0	0.000000E+000
1	218.31358228	4.764564E-012	1.981456E-011	1	0.000000E+000
1	218.31372432	1.981456E-011	4.764564E-012	0	0.000000E+000
1	218.31519102	4.764564E-012	1.981456E-011	1	0.000000E+000
1	218.31552734	1.981456E-011	4.764564E-012	0	0.000000E+000
1	218.31555449	4.764564E-012	1.981456E-011	1	0.000000E+000
1	218.31734660	1.981456E-011	4.764564E-012	0	0.000000E+000
1	218.31889355	4.764564E-012	1.981456E-011	1	0.000000E+000
1	218.31959907	1.981456E-011	4.764564E-012	0	0.000000E+000
1	218.31968661	4.764564E-012	1.981456E-011	1	0.000000E+000
1	218.32130010	1.981456E-011	4.764564E-012	0	0.000000E+000
1	218.32212886	4.764564E-012	1.981456E-011	1	0.000000E+000
1	218.32236324	1.981456E-011	4.764564E-012	0	0.000000E+000
1	218.32468471	4.764564E-012	1.981456E-011	1	0.000000E+000
1	218.32486770	1.981456E-011	4.764564E-012	0	0.000000E+000
1	218.32685654	4.764564E-012	1.981456E-011	1	0.000000E+000
1	218.32908553	1.981456E-011	4.764564E-012	0	0.000000E+000
1	218.32937736	4.764564E-012	1.981456E-011	1	0.000000E+000
1	218.33025698	1.981456E-011	4.764564E-012	0	0.000000E+000
1	218.33032291	4.764564E-012	1.981456E-011	1	0.000000E+000
1	218.33077247	1.981456E-011	4.764564E-012	0	0.000000E+000
1	218.33077804	4.764564E-012	1.981456E-011	1	0.000000E+000
1	218.33174300	1.981456E-011	4.764564E-012	0	0.000000E+000
1	218.33178300	4.764564E-012	1.981456E-011	1	0.000000E+000
1	218.33192855	1.981456E-011	4.764564E-012	0	0.000000E+000
1	218.33348549	4.764564E-012	1.981456E-011	1	0.000000E+000
1	218.33361117	1.981456E-011	4.764564E-012	0	0.000000E+000
1	218.33441230	4.764564E-012	1.981456E-011	1	0.000000E+000
1	218.33465432	1.981456E-011	4.764564E-012	0	0.000000E+000
1	218.33468011	4.764564E-012	1.981456E-011	1	0.000000E+000
1	218.33473826	1.981456E-011	4.764564E-012	0	0.000000E+000
1	218.33476839	4.764564E-012	1.981456E-011	1	0.000000E+000
1	218.33494747	1.981456E-011	4.764564E-012	0	0.000000E+000
1	218.33497705	4.764564E-012	1.981456E-011	1	0.000000E+000
1	218.33517362	1.981456E-011	4.764564E-012	0	0.000000E+000
1	218.33521166	4.764564E-012	1.981456E-011	1	0.000000E+000
1	218.33595922	1.981456E-011	4.764564E-012	0	0.000000E+000
1	218.33659959	4.764564E-012	1.981456E-011	1	0.000000E+000
1	218.33723382	1.981456E-011	4.764564E-012	0	0.000000E+000
1	218.33796041	4.764564E-012	1.981456E-011	1	0.000000E+000
1	218.33804044	1.981456E-011	4.764564E-012	0	0.000000E+000
1	218.33807523	4.764564E-012	1.981456E-011	1	0.000000E+000
1	218.33834804	1.981456E-011	4.764564E-012	0	0.000000E+000
1	218.33835943	4.764564E-012	1.981456E-011	1	0.000000E+000
1	218.33847247	1.981456E-011	4.764564E-012	0	0.000000E+000
1	218.33937356	4.764564E-012	1.981456E-011	1	0.000000E+000
1	218.33971836	1.981456E-011	4.764564E-012	0	0.000000E+000
1	218.33973300	4.764564E-012	1.981456E-011	1	0.000000E+000
1	218.34268256	1.981456E-011	4.764564E-012	0	0.000000E+000
1	218.34276247	4.764564E-012	1.981456E-011	1	0.000000E+000
1	218.34352168	1.981456E-011	4.764564E-012	0	0.000000E+000
1	218.34412269	4.764564E-012	1.981456E-011	1	0.000000E+000
1	218.34442059	1.981456E-011	4.764564E-012	0	0.000000E+000
1	218.34498066	4.764564E-012	1.981456E-011	1	0.000000E+000
1	218.34532887	1.981456E-011	4.764564E-012	0	0.000000E+000
1	218.34647443	4.764564E-012	1.981456E-011	1	0.000000E+000
1	218.34653654	1.981456E-011	4.764564E-012	0	0.000000E+000
1	218.34658724	4.764564E-012	1.981456E-011	1	0.000000E+000
1	218.34663441	1.981456E-011	4.764564E-012	0	0.000000E+000
1	218.34671179	4.764564E-012	1.981456E-011	1	0.000000E+000
1	218.34699178	1.981456E-011	4.764564E-012	0	0.000000E+000
1	218.34773622	4.764564E-012	1.981456E-011	1	0.000000E+000
1	218.34789195	1.981456E-011	4.764564E-012	0	0.000000E+000
1	218.34837741	4.764564E-012	1.981456E-011	1	0.000000E+000
1	218.35000597	1.981456E-011	4.764564E-012	0	0.000000E+000
1	218.35002257	4.764564E-012	1.981456E-011	1	0.000000E+000
1	218.35097470	1.981456E-011	4.764564E-012	0	0.000000E+000
1	218.35192987	4.764564E-012	1.981456E-011	1	0.000000E+000
1	218.35390812	1.981456E-011	4.764564E-012	0	0.000000E+000
1	218.35396212	4.764564E-012	1.981456E-011	1	0.000000E+000
1	218.35515171	1.981456E-011	4.764564E-012	0	0.000000E+000
1	218.35599948	4.764564E-012	1.981456E-011	1	0.000000E+000
1	218.35623721	1.981456E-011	4.764564E-012	0	0.000000E+000
1	218.35627788	4.764564E-012	1.981456E-011	1	0.000000E+000
1	218.35705242	1.981456E-011	4.764564E-012	0	0.000000E+000
1	218.35735573	4.764564E-012	1.981456E-011	1	0.000000E+000
1	218.35746784	1.981456E-011	4.764564E-012	0	0.000000E+000
1	218.35816586	4.764564E-012	1.981456E-011	1	0.000000E+000
1	218.35900673	1.981456E-011	4.764564E-012	0	0.000000E+000
1	218.35902709	4.764564E-012	1.981456E-011	1	0.000000E+000
1	218.35967598	1.981456E-011	4.764564E-012	0	0.000000E+000
1	218.36044756	4.764564E-012	1.981456E-011	1	0.000000E+000
1	218.36066539	1.981456E-011	4.764564E-012	0	0.000000E+000
1	218.36068538	4.764564E-012	1.981456E-011	1	0.000000E+000
1	218.36083031	1.981456E-011	4.764564E-012	0	0.000000E+000
1	218.36084307	4.764564E-012	1.981456E-011	1	0.000000E+000
1	218.36089767	1.981456E-011	4.764564E-012	0	0.000000E+000
1	218.36090784	4.764564E-012	1.981456E-011	1	0.000000E+000
1	218.36138617	1.981456E-011	4.764564E-012	0	0.000000E+000
1	218.36181783	4.764564E-012	1.981456E-011	1	0.000000E+000
1	218.36263159	1.981456E-011	4.764564E-012	0	0.000000E+000
1	218.36384050	4.764564E-012	1.981456E-011	1	0.000000E+000
1	218.36386684	1.981456E-011	4.764564E-012	0	0.000000E+000
1	218.36467303	4.764564E-012	1.981456E-011	1	0.000000E+000
1	218.36511502	1.981456E-011	4.764564E-012	0	0.000000E+000
1	218.36524971	4.764564E-012	1.981456E-011	1	0.000000E+000
1	218.36614077	1.981456E-011	4.764564E-012	0	0.000000E+000
1	218.36616794	4.764564E-012	1.981456E-011	1	0.000000E+000
1	218.36628057	1.981456E-011	4.764564E-012	0	0.000000E+000
1	218.36630666	4.764564E-012	1.981456E-011	1	0.000000E+000
1	218.36651344	1.981456E-011	4.764564E-012	0	0.000000E+000
1	218.36737309	4.764564E-012	1.981456E-011	1	0.000000E+000
1	218.36759312	1.981456E-011	4.764564E-012	0	0.000000E+000
1	218.36761839	4.764564E-012	1.981456E-011	1	0.000000E+000
1	218.36997964	1.981456E-011	4.764564E-012	0	0.000000E+000
1	218.37170958	4.764564E-012	1.981456E-011	1	0.000000E+000
1	218.37340859	1.981456E-011	4.764564E-012	0	0.000000E+000
1	218.37343107	4.764564E-012	1.981456E-011	1	0.000000E+000
1	218.37406635	1.981456E-011	4.764564E-012	0	0.000000E+000
1	218.37408541	4.764564E-012	1.981456E-011	1	0.000000E+000
1	218.37442413	1.981456E-011	4.764564E-012	0	0.000000E+000
1	218.37518427	4.764564E-012	1.981456E-011	1	0.000000E+000
1	218.37557398	1.981456E-011	4.764564E-012	0	0.000000E+000
1	218.37559056	4.764564E-012	1.981456E-011	1	0.000000E+000
1	218.37605801	1.981456E-011	4.764564E-012	0	0.000000E+000
1	218.37607638	4.764564E-012	1.981456E-011	1	0.000000E+000
1	218.37717614	1.981456E-011	4.764564E-012	0	0.000000E+000
1	218.37719886	4.764564E-012	1.981456E-011	1	0.000000E+000
1	218.37739624	1.981456E-011	4.764564E-012	0	0.000000E+000
1	218.37769151	4.764564E-012	1.981456E-011	1	0.000000E+000
1	218.37808916	1.981456E-011	4.764564E-012	0	0.000000E+000
1	218.37812325	4.764564E-012	1.981456E-011	1	0.000000E+000
1	218.37898121	1.981456E-011	4.764564E-012	0	0.000000E+000
1	218.37899339	4.764564E-012	1.981456E-011	1	0.000000E+000
1	218.37963165	1.981456E-011	4.764564E-012	0	0.000000E+000
1	218.38123123	4.764564E-012	1.981456E-011	1	0.000000E+000
1	218.38193912	1.981456E-011	4.764564E-012	0	0.000000E+000
1	218.38209939	4.764564E-012	1.981456E-011	1	0.000000E+000
1	218.38233707	1.981456E-011	4.764564E-012	0	0.000000E+000
1	218.38238209	4.764564E-012	1.981456E-011	1	0.000000E+000
1	218.38314568	1.981456E-011	4.764564E-012	0	0.000000E+000
1	218.38449559	4.764564E-012	1.981456E-011	1	0.000000E+000
1	218.38499217	1.981456E-011	4.764564E-012	0	0.000000E+000
1	218.38500850	4.764564E-012	1.981456E-011	1	0.000000E+000
1	218.38536502	1.981456E-011	4.764564E-012	0	0.000000E+000
1	218.38542201	4.764564E-012	1.981456E-011	1	0.000000E+000
1	218.38570234	1.981456E-011	4.764564E-012	0	0.000000E+000
1	218.38570437	4.764564E-012	1.981456E-011	1	0.000000E+000
1	218.38591053	1.981456E-011	4.764564E-012	0	0.000000E+000
1	218.38631165	4.764564E-012	1.981456E-011	1	0.000000E+000
[truncated: 380,138 more chars]
