# Supplementary material for: Ancestral acetylcholine receptor β-subunit forms homopentamers that prime before opening spontaneously
Source: eLife. 2022 Jul 4;11:e76504. doi: 10.7554/eLife.76504 (PMC9365395; doi:10.7554/eLife.76504)
Supplement: Figure 4—figure supplement 1—source data 1. — Detected single-channel event durations for the human adult muscle-type acetylcholine receptor in the presence of increasing concentrations of acetylcholine (ACh; 3 µM, 6 µM, 10 µM, 18 µM, 30 µM, 60 µM, 100 µM, and 180 µM). Compressed file includes 24 TAC 4.3.3 event files (*.evt format) of the single-channel detections for the three recordings for each acetylcholine concentration (fileA, fileB, and fileC in each case) in the presented kinetic analysis, as well as the associated R scripts (*.txt format) for defining and sorting bursts. [file elife-76504-fig4-figsupp1-data1.zip › F4S1-SD1/Source Data - Figure 4-figure supplement 1/Figure 4-figure supplement 1_WTMuscle18uMACh_fileB.evt]

5
File
Acquire	D:\Data\Christian\1-Single Channel Recordings\WTMuscle (control)\18uM ACh\Recordings\a2 - 17-08-15-WTMuscle-BRBS-PA18OOPS-120mV-2.acquire	0	
Sweeps
1	165.191373	0.000000	0.267059	0.0000000E+000	0.0000000E+000	
2	440.332325	0.000000	0.144673	0.0000000E+000	0.0000000E+000	
Segments
1	86	0.000000	0.267059	3.265456	3.787092	3.807034	3.980948	4.278822	4.393790	6.530815	6.631023	7.244117	7.366537	8.862684	8.962945	9.637909	9.761037	9.812717	10.201763	19.584151	19.692754	21.713253	21.818202	25.512352	25.710886	25.762300	25.982550	26.097653	26.274671	30.695726	30.800624	35.814191	35.938899	36.391438	36.527200	36.623439	37.080203	37.099322	37.275696	37.322354	37.904753	37.951290	38.138872	41.239044	41.340797	41.449527	41.569317	49.830525	50.210756	50.393128	50.517488	50.757140	51.025250	52.429888	52.556675	54.069974	54.450543	56.323407	56.480439	56.756383	56.989532	58.325845	58.838005	58.890458	59.080356	59.171863	59.317494	59.442482	59.886814	60.282918	60.386343	71.182988	71.283926	73.407844	74.411018	74.454842	74.616134	74.707171	75.425591	76.145968	76.342488	76.458877	77.245581	77.721633	77.859698	77.862714	78.235701	79.610219	79.970670	80.740228	81.243072	81.637999	81.787530	83.890420	83.991400	84.425678	84.525800	86.053424	86.419892	94.618570	94.894256	102.962289	103.260772	103.409121	103.728248	106.135252	106.587039	108.407087	108.510890	109.512799	109.701007	109.989839	110.383673	110.703600	111.218166	111.458625	111.574596	112.078968	112.321238	114.467199	114.711094	122.824614	122.999729	123.017018	123.297865	125.039311	125.142173	126.298821	126.816714	135.359909	136.358825	146.566685	146.681368	148.383371	148.914453	155.678871	155.811914	156.587150	156.773873	157.087414	157.820981	158.230751	158.333725	158.355925	158.622844	158.729229	158.830341	158.865210	159.467698	159.520570	159.905271	159.913786	160.008976	160.044858	160.598504	160.634682	161.539367	161.552186	161.805863	161.814330	162.347638	162.498672	162.599554	162.686988	162.787927	162.922552	163.641452	163.855742	163.969797	164.069326	164.198447	164.817898	165.191373	
2	95	0.000000	0.144673	2.402919	2.649560	3.088092	3.255706	3.281119	3.486641	3.731771	4.046337	5.124860	5.224865	15.738843	15.844829	16.033330	16.381316	16.712655	16.833930	17.172842	17.400927	17.436895	17.520802	21.344277	21.529482	29.966630	30.209819	30.216415	30.376526	39.979892	40.107265	40.334547	40.461539	40.849269	40.951684	40.964319	41.228650	42.242305	42.342948	43.204499	43.745256	44.892199	44.993925	56.444207	56.668711	57.549058	57.711662	58.202617	58.358628	76.489562	76.790094	77.379646	77.590315	77.598943	77.863686	78.672182	78.875692	79.529029	79.637142	80.101787	80.449893	82.155678	82.641880	95.641546	96.039103	100.957871	101.386102	101.388511	101.621902	101.650655	101.806429	110.848989	111.063430	125.023251	125.123760	127.492240	127.656276	127.821987	128.056841	130.510374	131.191945	139.214833	139.339302	159.192469	159.294343	190.598290	190.796763	198.806798	199.147833	204.188960	204.562108	206.833453	207.207322	207.435323	207.871323	208.394792	208.930084	209.631295	210.354376	210.736892	211.151623	211.173897	211.869275	220.872532	221.186645	221.432164	221.618224	224.661229	224.881374	236.683285	236.783809	245.315724	245.421990	246.441385	246.708273	261.106592	261.300425	267.828084	268.207006	272.712010	273.080721	286.621589	286.818928	293.287451	293.474476	293.474527	293.623691	295.647768	295.813513	309.960283	310.209410	327.140718	327.272091	328.065109	328.167928	330.850802	331.136237	331.177222	331.483901	346.469853	346.583741	358.076706	359.003847	359.205524	359.545315	363.243324	363.703386	363.729119	363.824517	366.922282	367.268473	377.845726	378.238670	378.278111	378.494291	379.483065	379.586827	385.465410	385.565483	387.184301	387.287362	387.322079	387.908454	388.647656	388.832095	394.893030	395.179327	395.193254	395.429400	395.498710	395.975807	401.316224	401.454805	401.499410	401.662460	419.945802	420.062962	422.587434	422.753263	431.004797	431.295720	432.131676	432.314069	432.563779	432.796689	433.626700	433.843264	433.957842	434.456042	437.557262	440.332325	
Events
1	0.04875874	4.618512E-012	1.980851E-011	1	0.000000E+000
1	0.04886350	1.980851E-011	4.618512E-012	0	0.000000E+000
1	0.04997958	4.618512E-012	1.980851E-011	1	0.000000E+000
1	0.05152920	1.980851E-011	4.618512E-012	0	0.000000E+000
1	0.05154579	4.618512E-012	1.980851E-011	1	0.000000E+000
1	0.05180235	1.980851E-011	4.618512E-012	0	0.000000E+000
1	0.05318301	4.618512E-012	1.980851E-011	1	0.000000E+000
1	0.05373862	1.980851E-011	4.618512E-012	0	0.000000E+000
1	0.05426074	4.618512E-012	1.980851E-011	1	0.000000E+000
1	0.05520864	1.980851E-011	4.618512E-012	0	0.000000E+000
1	0.05523792	4.618512E-012	1.980851E-011	1	0.000000E+000
1	0.05578990	1.980851E-011	4.618512E-012	0	0.000000E+000
1	0.05580195	4.618512E-012	1.980851E-011	1	0.000000E+000
1	0.05600263	1.980851E-011	4.618512E-012	0	0.000000E+000
1	0.05804190	4.618512E-012	1.980851E-011	1	0.000000E+000
1	0.05962602	1.980851E-011	4.618512E-012	0	0.000000E+000
1	0.05966381	4.618512E-012	1.980851E-011	1	0.000000E+000
1	0.06010212	1.980851E-011	4.618512E-012	0	0.000000E+000
1	0.06010579	4.618512E-012	1.980851E-011	1	0.000000E+000
1	0.06059150	1.980851E-011	4.618512E-012	0	0.000000E+000
1	0.06225615	4.618512E-012	1.980851E-011	1	0.000000E+000
1	0.06244432	1.980851E-011	4.618512E-012	0	0.000000E+000
1	0.06244825	4.618512E-012	1.980851E-011	1	0.000000E+000
1	0.06380069	1.980851E-011	4.618512E-012	0	0.000000E+000
1	0.06393973	4.618512E-012	1.980851E-011	1	0.000000E+000
1	0.06461589	1.980851E-011	4.618512E-012	0	0.000000E+000
1	0.06463654	4.618512E-012	1.980851E-011	1	0.000000E+000
1	0.06519129	1.980851E-011	4.618512E-012	0	0.000000E+000
1	0.06618625	4.618512E-012	1.980851E-011	1	0.000000E+000
1	0.06621453	1.980851E-011	4.618512E-012	0	0.000000E+000
1	0.06727617	4.618512E-012	1.980851E-011	1	0.000000E+000
1	0.06761970	1.980851E-011	4.618512E-012	0	0.000000E+000
1	0.06764937	4.618512E-012	1.980851E-011	1	0.000000E+000
1	0.06833776	1.980851E-011	4.618512E-012	0	0.000000E+000
1	0.07064295	4.618512E-012	1.980851E-011	1	0.000000E+000
1	0.07207965	1.980851E-011	4.618512E-012	0	0.000000E+000
1	0.07275047	4.618512E-012	1.980851E-011	1	0.000000E+000
1	0.07462457	1.980851E-011	4.618512E-012	0	0.000000E+000
1	0.07485209	4.618512E-012	1.980851E-011	1	0.000000E+000
1	0.07543672	1.980851E-011	4.618512E-012	0	0.000000E+000
1	0.07938940	4.618512E-012	1.980851E-011	1	0.000000E+000
1	0.07971315	1.980851E-011	4.618512E-012	0	0.000000E+000
1	0.07974187	4.618512E-012	1.980851E-011	1	0.000000E+000
1	0.08086410	1.980851E-011	4.618512E-012	0	0.000000E+000
1	0.08090852	4.618512E-012	1.980851E-011	1	0.000000E+000
1	0.08228043	1.980851E-011	4.618512E-012	0	0.000000E+000
1	0.08231996	4.618512E-012	1.980851E-011	1	0.000000E+000
1	0.08304185	1.980851E-011	4.618512E-012	0	0.000000E+000
1	0.08307336	4.618512E-012	1.980851E-011	1	0.000000E+000
1	0.08430513	1.980851E-011	4.618512E-012	0	0.000000E+000
1	0.08431758	4.618512E-012	1.980851E-011	1	0.000000E+000
1	0.08945913	1.980851E-011	4.618512E-012	0	0.000000E+000
1	0.08948291	4.618512E-012	1.980851E-011	1	0.000000E+000
1	0.09078130	1.980851E-011	4.618512E-012	0	0.000000E+000
1	0.09081728	4.618512E-012	1.980851E-011	1	0.000000E+000
1	0.09410627	1.980851E-011	4.618512E-012	0	0.000000E+000
1	0.09412001	4.618512E-012	1.980851E-011	1	0.000000E+000
1	0.09502438	1.980851E-011	4.618512E-012	0	0.000000E+000
1	0.09505827	4.618512E-012	1.980851E-011	1	0.000000E+000
1	0.09566357	1.980851E-011	4.618512E-012	0	0.000000E+000
1	0.09569704	4.618512E-012	1.980851E-011	1	0.000000E+000
1	0.09687916	1.980851E-011	4.618512E-012	0	0.000000E+000
1	0.09870387	4.618512E-012	1.980851E-011	1	0.000000E+000
1	0.10071803	1.980851E-011	4.618512E-012	0	0.000000E+000
1	0.10115869	4.618512E-012	1.980851E-011	1	0.000000E+000
1	0.10120601	1.980851E-011	4.618512E-012	0	0.000000E+000
1	0.10126250	4.618512E-012	1.980851E-011	1	0.000000E+000
1	0.10161570	1.980851E-011	4.618512E-012	0	0.000000E+000
1	0.10166010	4.618512E-012	1.980851E-011	1	0.000000E+000
1	0.10259020	1.980851E-011	4.618512E-012	0	0.000000E+000
1	0.10261894	4.618512E-012	1.980851E-011	1	0.000000E+000
1	0.10336172	1.980851E-011	4.618512E-012	0	0.000000E+000
1	0.10357062	4.618512E-012	1.980851E-011	1	0.000000E+000
1	0.10565928	1.980851E-011	4.618512E-012	0	0.000000E+000
1	0.10569528	4.618512E-012	1.980851E-011	1	0.000000E+000
1	0.10614615	1.980851E-011	4.618512E-012	0	0.000000E+000
1	0.10616231	4.618512E-012	1.980851E-011	1	0.000000E+000
1	0.10653474	1.980851E-011	4.618512E-012	0	0.000000E+000
1	0.10837248	4.618512E-012	1.980851E-011	1	0.000000E+000
1	0.10850312	1.980851E-011	4.618512E-012	0	0.000000E+000
1	0.10967615	4.618512E-012	1.980851E-011	1	0.000000E+000
1	0.11053249	1.980851E-011	4.618512E-012	0	0.000000E+000
1	0.11115743	4.618512E-012	1.980851E-011	1	0.000000E+000
1	0.11138838	1.980851E-011	4.618512E-012	0	0.000000E+000
1	0.11201477	4.618512E-012	1.980851E-011	1	0.000000E+000
1	0.11302457	1.980851E-011	4.618512E-012	0	0.000000E+000
1	0.11305617	4.618512E-012	1.980851E-011	1	0.000000E+000
1	0.11728279	1.980851E-011	4.618512E-012	0	0.000000E+000
1	0.11729876	4.618512E-012	1.980851E-011	1	0.000000E+000
1	0.11980929	1.980851E-011	4.618512E-012	0	0.000000E+000
1	0.12015273	4.618512E-012	1.980851E-011	1	0.000000E+000
1	0.12325340	1.980851E-011	4.618512E-012	0	0.000000E+000
1	0.12411734	4.618512E-012	1.980851E-011	1	0.000000E+000
1	0.12471614	1.980851E-011	4.618512E-012	0	0.000000E+000
1	0.12475692	4.618512E-012	1.980851E-011	1	0.000000E+000
1	0.12531185	1.980851E-011	4.618512E-012	0	0.000000E+000
1	0.12533370	4.618512E-012	1.980851E-011	1	0.000000E+000
1	0.12643099	1.980851E-011	4.618512E-012	0	0.000000E+000
1	0.12644906	4.618512E-012	1.980851E-011	1	0.000000E+000
1	0.12727202	1.980851E-011	4.618512E-012	0	0.000000E+000
1	0.12730671	4.618512E-012	1.980851E-011	1	0.000000E+000
1	0.12765294	1.980851E-011	4.618512E-012	0	0.000000E+000
1	0.12766529	4.618512E-012	1.980851E-011	1	0.000000E+000
1	0.12824712	1.980851E-011	4.618512E-012	0	0.000000E+000
1	0.12893686	4.618512E-012	1.980851E-011	1	0.000000E+000
1	0.12927223	1.980851E-011	4.618512E-012	0	0.000000E+000
1	0.12929517	4.618512E-012	1.980851E-011	1	0.000000E+000
1	0.13026598	1.980851E-011	4.618512E-012	0	0.000000E+000
1	0.13028582	4.618512E-012	1.980851E-011	1	0.000000E+000
1	0.13097617	1.980851E-011	4.618512E-012	0	0.000000E+000
1	0.13195529	4.618512E-012	1.980851E-011	1	0.000000E+000
1	0.13219797	1.980851E-011	4.618512E-012	0	0.000000E+000
1	0.13223154	4.618512E-012	1.980851E-011	1	0.000000E+000
1	0.13246567	1.980851E-011	4.618512E-012	0	0.000000E+000
1	0.13583330	4.618512E-012	1.980851E-011	1	0.000000E+000
1	0.13595658	1.980851E-011	4.618512E-012	0	0.000000E+000
1	0.13602575	4.618512E-012	1.980851E-011	1	0.000000E+000
1	0.13609141	1.980851E-011	4.618512E-012	0	0.000000E+000
1	0.13712222	4.618512E-012	1.980851E-011	1	0.000000E+000
1	0.13733544	1.980851E-011	4.618512E-012	0	0.000000E+000
1	0.13873844	4.618512E-012	1.980851E-011	1	0.000000E+000
1	0.13885636	1.980851E-011	4.618512E-012	0	0.000000E+000
1	0.14197802	4.618512E-012	1.980851E-011	1	0.000000E+000
1	0.14338965	1.980851E-011	4.618512E-012	0	0.000000E+000
1	0.14364015	4.618512E-012	1.980851E-011	1	0.000000E+000
1	0.14426259	1.980851E-011	4.618512E-012	0	0.000000E+000
1	0.14426807	4.618512E-012	1.980851E-011	1	0.000000E+000
1	0.14439154	1.980851E-011	4.618512E-012	0	0.000000E+000
1	0.14537356	4.618512E-012	1.980851E-011	1	0.000000E+000
1	0.14548024	1.980851E-011	4.618512E-012	0	0.000000E+000
1	0.14552731	4.618512E-012	1.980851E-011	1	0.000000E+000
1	0.14598062	1.980851E-011	4.618512E-012	0	0.000000E+000
1	0.14603103	4.618512E-012	1.980851E-011	1	0.000000E+000
1	0.14754672	1.980851E-011	4.618512E-012	0	0.000000E+000
1	0.14756602	4.618512E-012	1.980851E-011	1	0.000000E+000
1	0.14803238	1.980851E-011	4.618512E-012	0	0.000000E+000
1	0.14805845	4.618512E-012	1.980851E-011	1	0.000000E+000
1	0.14857319	1.980851E-011	4.618512E-012	0	0.000000E+000
1	0.14857847	4.618512E-012	1.980851E-011	1	0.000000E+000
1	0.15051810	1.980851E-011	4.618512E-012	0	0.000000E+000
1	0.15235428	4.618512E-012	1.980851E-011	1	0.000000E+000
1	0.15251027	1.980851E-011	4.618512E-012	0	0.000000E+000
1	0.15518128	4.618512E-012	1.980851E-011	1	0.000000E+000
1	0.15694735	1.980851E-011	4.618512E-012	0	0.000000E+000
1	0.15696246	4.618512E-012	1.980851E-011	1	0.000000E+000
1	0.15759279	1.980851E-011	4.618512E-012	0	0.000000E+000
1	0.15797393	4.618512E-012	1.980851E-011	1	0.000000E+000
1	0.15806933	1.980851E-011	4.618512E-012	0	0.000000E+000
1	0.16203245	4.618512E-012	1.980851E-011	1	0.000000E+000
1	0.16276136	1.980851E-011	4.618512E-012	0	0.000000E+000
1	0.16281689	4.618512E-012	1.980851E-011	1	0.000000E+000
1	0.16499257	1.980851E-011	4.618512E-012	0	0.000000E+000
1	0.16511464	4.618512E-012	1.980851E-011	1	0.000000E+000
1	0.16545284	1.980851E-011	4.618512E-012	0	0.000000E+000
1	0.16549559	4.618512E-012	1.980851E-011	1	0.000000E+000
1	0.16593039	1.980851E-011	4.618512E-012	0	0.000000E+000
1	0.16600104	4.618512E-012	1.980851E-011	1	0.000000E+000
1	0.16674903	1.980851E-011	4.618512E-012	0	0.000000E+000
1	0.16675520	4.618512E-012	1.980851E-011	1	0.000000E+000
1	0.16694098	1.980851E-011	4.618512E-012	0	0.000000E+000
1	0.16755954	4.618512E-012	1.980851E-011	1	0.000000E+000
1	0.16775916	1.980851E-011	4.618512E-012	0	0.000000E+000
1	0.16779027	4.618512E-012	1.980851E-011	1	0.000000E+000
1	0.16849564	1.980851E-011	4.618512E-012	0	0.000000E+000
1	0.16865126	4.618512E-012	1.980851E-011	1	0.000000E+000
1	0.16893813	1.980851E-011	4.618512E-012	0	0.000000E+000
1	0.16926353	4.618512E-012	1.980851E-011	1	0.000000E+000
1	0.16996051	1.980851E-011	4.618512E-012	0	0.000000E+000
1	0.17090235	4.618512E-012	1.980851E-011	1	0.000000E+000
1	0.17098579	1.980851E-011	4.618512E-012	0	0.000000E+000
1	0.17227219	4.618512E-012	1.980851E-011	1	0.000000E+000
1	0.17231287	1.980851E-011	4.618512E-012	0	0.000000E+000
1	0.17233288	4.618512E-012	1.980851E-011	1	0.000000E+000
1	0.17293745	1.980851E-011	4.618512E-012	0	0.000000E+000
1	0.17295568	4.618512E-012	1.980851E-011	1	0.000000E+000
1	0.17328831	1.980851E-011	4.618512E-012	0	0.000000E+000
1	0.17354531	4.618512E-012	1.980851E-011	1	0.000000E+000
1	0.17417058	1.980851E-011	4.618512E-012	0	0.000000E+000
1	0.17420071	4.618512E-012	1.980851E-011	1	0.000000E+000
1	0.17429479	1.980851E-011	4.618512E-012	0	0.000000E+000
1	0.17431869	4.618512E-012	1.980851E-011	1	0.000000E+000
1	0.17443083	1.980851E-011	4.618512E-012	0	0.000000E+000
1	0.17521728	4.618512E-012	1.980851E-011	1	0.000000E+000
1	0.17527637	1.980851E-011	4.618512E-012	0	0.000000E+000
1	0.17550697	4.618512E-012	1.980851E-011	1	0.000000E+000
1	0.17608901	1.980851E-011	4.618512E-012	0	0.000000E+000
1	0.17616087	4.618512E-012	1.980851E-011	1	0.000000E+000
1	0.17621095	1.980851E-011	4.618512E-012	0	0.000000E+000
1	0.17687311	4.618512E-012	1.980851E-011	1	0.000000E+000
1	0.17727777	1.980851E-011	4.618512E-012	0	0.000000E+000
1	0.17748657	4.618512E-012	1.980851E-011	1	0.000000E+000
1	0.17766071	1.980851E-011	4.618512E-012	0	0.000000E+000
1	0.17946113	4.618512E-012	1.980851E-011	1	0.000000E+000
1	0.18012495	1.980851E-011	4.618512E-012	0	0.000000E+000
1	0.18013638	4.618512E-012	1.980851E-011	1	0.000000E+000
1	0.18069087	1.980851E-011	4.618512E-012	0	0.000000E+000
1	0.18079688	4.618512E-012	1.980851E-011	1	0.000000E+000
1	0.18093844	1.980851E-011	4.618512E-012	0	0.000000E+000
1	0.18095648	4.618512E-012	1.980851E-011	1	0.000000E+000
1	0.18165922	1.980851E-011	4.618512E-012	0	0.000000E+000
1	0.18168688	4.618512E-012	1.980851E-011	1	0.000000E+000
1	0.18434663	1.980851E-011	4.618512E-012	0	0.000000E+000
1	0.18436001	4.618512E-012	1.980851E-011	1	0.000000E+000
1	0.18468205	1.980851E-011	4.618512E-012	0	0.000000E+000
1	0.18642464	4.618512E-012	1.980851E-011	1	0.000000E+000
1	0.18698748	1.980851E-011	4.618512E-012	0	0.000000E+000
1	0.18908199	4.618512E-012	1.980851E-011	1	0.000000E+000
1	0.19016152	1.980851E-011	4.618512E-012	0	0.000000E+000
1	0.19160025	4.618512E-012	1.980851E-011	1	0.000000E+000
1	0.19167170	1.980851E-011	4.618512E-012	0	0.000000E+000
1	0.19240468	4.618512E-012	1.980851E-011	1	0.000000E+000
1	0.19473108	1.980851E-011	4.618512E-012	0	0.000000E+000
1	0.19510062	4.618512E-012	1.980851E-011	1	0.000000E+000
1	0.19563855	1.980851E-011	4.618512E-012	0	0.000000E+000
1	0.19566638	4.618512E-012	1.980851E-011	1	0.000000E+000
1	0.19705453	1.980851E-011	4.618512E-012	0	0.000000E+000
1	0.19720541	4.618512E-012	1.980851E-011	1	0.000000E+000
1	0.19772944	1.980851E-011	4.618512E-012	0	0.000000E+000
1	0.19773408	4.618512E-012	1.980851E-011	1	0.000000E+000
1	0.19912714	1.980851E-011	4.618512E-012	0	0.000000E+000
1	0.19939450	4.618512E-012	1.980851E-011	1	0.000000E+000
1	0.20022526	1.980851E-011	4.618512E-012	0	0.000000E+000
1	0.20064458	4.618512E-012	1.980851E-011	1	0.000000E+000
1	0.20076515	1.980851E-011	4.618512E-012	0	0.000000E+000
1	0.20125944	4.618512E-012	1.980851E-011	1	0.000000E+000
1	0.20139950	1.980851E-011	4.618512E-012	0	0.000000E+000
1	0.20270228	4.618512E-012	1.980851E-011	1	0.000000E+000
1	0.20373273	1.980851E-011	4.618512E-012	0	0.000000E+000
1	0.20375260	4.618512E-012	1.980851E-011	1	0.000000E+000
1	0.20391534	1.980851E-011	4.618512E-012	0	0.000000E+000
1	0.20393753	4.618512E-012	1.980851E-011	1	0.000000E+000
1	0.20604205	1.980851E-011	4.618512E-012	0	0.000000E+000
1	0.20608026	4.618512E-012	1.980851E-011	1	0.000000E+000
1	0.20646661	1.980851E-011	4.618512E-012	0	0.000000E+000
1	0.20649977	4.618512E-012	1.980851E-011	1	0.000000E+000
1	0.20803848	1.980851E-011	4.618512E-012	0	0.000000E+000
1	0.20805933	4.618512E-012	1.980851E-011	1	0.000000E+000
1	0.20915720	1.980851E-011	4.618512E-012	0	0.000000E+000
1	0.20916651	4.618512E-012	1.980851E-011	1	0.000000E+000
1	0.21003231	1.980851E-011	4.618512E-012	0	0.000000E+000
1	0.21006615	4.618512E-012	1.980851E-011	1	0.000000E+000
1	0.21165762	1.980851E-011	4.618512E-012	0	0.000000E+000
1	0.21169037	4.618512E-012	1.980851E-011	1	0.000000E+000
1	0.21235952	1.980851E-011	4.618512E-012	0	0.000000E+000
1	0.21238807	4.618512E-012	1.980851E-011	1	0.000000E+000
1	0.21296441	1.980851E-011	4.618512E-012	0	0.000000E+000
1	0.21433019	4.618512E-012	1.980851E-011	1	0.000000E+000
1	0.21705934	1.980851E-011	4.618512E-012	0	0.000000E+000
1	9.68746546	4.555349E-012	1.974535E-011	1	0.000000E+000
1	9.68778269	1.974535E-011	4.555349E-012	0	0.000000E+000
1	9.68821733	4.555349E-012	1.974535E-011	1	0.000000E+000
1	9.69059595	1.974535E-011	4.555349E-012	0	0.000000E+000
1	9.69067117	4.555349E-012	1.974535E-011	1	0.000000E+000
1	9.69085627	1.974535E-011	4.555349E-012	0	0.000000E+000
1	9.69135355	4.555349E-012	1.974535E-011	1	0.000000E+000
1	9.69206630	1.974535E-011	4.555349E-012	0	0.000000E+000
1	9.69206985	4.555349E-012	1.974535E-011	1	0.000000E+000
1	9.69222897	1.974535E-011	4.555349E-012	0	0.000000E+000
1	9.69264741	4.555349E-012	1.974535E-011	1	0.000000E+000
1	9.69485636	1.974535E-011	4.555349E-012	0	0.000000E+000
1	9.69576173	4.555349E-012	1.974535E-011	1	0.000000E+000
1	9.69580440	1.974535E-011	4.555349E-012	0	0.000000E+000
1	9.69668261	4.555349E-012	1.974535E-011	1	0.000000E+000
1	9.69711656	1.974535E-011	4.555349E-012	0	0.000000E+000
1	9.69713987	4.555349E-012	1.974535E-011	1	0.000000E+000
1	9.69741931	1.974535E-011	4.555349E-012	0	0.000000E+000
1	9.69747903	4.555349E-012	1.974535E-011	1	0.000000E+000
1	9.69756941	1.974535E-011	4.555349E-012	0	0.000000E+000
1	9.69760000	4.555349E-012	1.974535E-011	1	0.000000E+000
1	9.69796122	1.974535E-011	4.555349E-012	0	0.000000E+000
1	9.69818265	4.555349E-012	1.974535E-011	1	0.000000E+000
1	9.69889584	1.974535E-011	4.555349E-012	0	0.000000E+000
1	9.69890620	4.555349E-012	1.974535E-011	1	0.000000E+000
1	9.69998152	1.974535E-011	4.555349E-012	0	0.000000E+000
1	9.70023857	4.555349E-012	1.974535E-011	1	0.000000E+000
1	9.70085368	1.974535E-011	4.555349E-012	0	0.000000E+000
1	9.70087817	4.555349E-012	1.974535E-011	1	0.000000E+000
1	9.70244348	1.974535E-011	4.555349E-012	0	0.000000E+000
1	9.70249681	4.555349E-012	1.974535E-011	1	0.000000E+000
1	9.70301330	1.974535E-011	4.555349E-012	0	0.000000E+000
1	9.70377399	4.555349E-012	1.974535E-011	1	0.000000E+000
1	9.70525276	1.974535E-011	4.555349E-012	0	0.000000E+000
1	9.70633937	4.555349E-012	1.974535E-011	1	0.000000E+000
1	9.70701967	1.974535E-011	4.555349E-012	0	0.000000E+000
1	9.70730673	4.555349E-012	1.974535E-011	1	0.000000E+000
1	9.70759789	1.974535E-011	4.555349E-012	0	0.000000E+000
1	9.70763255	4.555349E-012	1.974535E-011	1	0.000000E+000
1	9.70764326	1.974535E-011	4.555349E-012	0	0.000000E+000
1	9.70770674	4.555349E-012	1.974535E-011	1	0.000000E+000
1	9.70970940	1.974535E-011	4.555349E-012	0	0.000000E+000
1	9.70975323	4.555349E-012	1.974535E-011	1	0.000000E+000
1	9.71012027	1.974535E-011	4.555349E-012	0	0.000000E+000
1	9.71014120	4.555349E-012	1.974535E-011	1	0.000000E+000
1	9.71022759	1.974535E-011	4.555349E-012	0	0.000000E+000
1	9.71026917	4.555349E-012	1.974535E-011	1	0.000000E+000
1	9.71104177	1.974535E-011	4.555349E-012	0	0.000000E+000
1	9.86269630	4.427321E-012	1.961732E-011	1	0.000000E+000
1	9.86365192	1.961732E-011	4.427321E-012	0	0.000000E+000
1	9.86369984	4.427321E-012	1.961732E-011	1	0.000000E+000
1	9.86381676	1.961732E-011	4.427321E-012	0	0.000000E+000
1	9.86385305	4.427321E-012	1.961732E-011	1	0.000000E+000
1	9.86539899	1.961732E-011	4.427321E-012	0	0.000000E+000
1	9.86550541	4.427321E-012	1.961732E-011	1	0.000000E+000
1	9.86601145	1.961732E-011	4.427321E-012	0	0.000000E+000
1	9.86664377	4.427321E-012	1.961732E-011	1	0.000000E+000
1	9.86668663	1.961732E-011	4.427321E-012	0	0.000000E+000
1	9.86725219	4.427321E-012	1.961732E-011	1	0.000000E+000
1	9.86776225	1.961732E-011	4.427321E-012	0	0.000000E+000
1	9.86858558	4.427321E-012	1.961732E-011	1	0.000000E+000
1	9.86859589	1.961732E-011	4.427321E-012	0	0.000000E+000
1	9.86927114	4.427321E-012	1.961732E-011	1	0.000000E+000
1	9.86993215	1.961732E-011	4.427321E-012	0	0.000000E+000
1	9.86997056	4.427321E-012	1.961732E-011	1	0.000000E+000
1	9.87034028	1.961732E-011	4.427321E-012	0	0.000000E+000
1	9.87076619	4.427321E-012	1.961732E-011	1	0.000000E+000
1	9.87090263	1.961732E-011	4.427321E-012	0	0.000000E+000
1	9.87097302	4.427321E-012	1.961732E-011	1	0.000000E+000
1	9.87102143	1.961732E-011	4.427321E-012	0	0.000000E+000
1	9.87104089	4.427321E-012	1.961732E-011	1	0.000000E+000
1	9.87124549	1.961732E-011	4.427321E-012	0	0.000000E+000
1	9.87182160	4.427321E-012	1.961732E-011	1	0.000000E+000
1	9.87219085	1.961732E-011	4.427321E-012	0	0.000000E+000
1	9.87221240	4.427321E-012	1.961732E-011	1	0.000000E+000
1	9.87551842	1.961732E-011	4.427321E-012	0	0.000000E+000
1	9.87628910	4.427321E-012	1.961732E-011	1	0.000000E+000
1	9.87642636	1.961732E-011	4.427321E-012	0	0.000000E+000
1	9.87666365	4.427321E-012	1.961732E-011	1	0.000000E+000
1	9.87733525	1.961732E-011	4.427321E-012	0	0.000000E+000
1	9.87736255	4.427321E-012	1.961732E-011	1	0.000000E+000
1	9.87831324	1.961732E-011	4.427321E-012	0	0.000000E+000
1	9.87832651	4.427321E-012	1.961732E-011	1	0.000000E+000
1	9.87873436	1.961732E-011	4.427321E-012	0	0.000000E+000
1	9.87874398	4.427321E-012	1.961732E-011	1	0.000000E+000
1	9.87953102	1.961732E-011	4.427321E-012	0	0.000000E+000
1	9.87961496	4.427321E-012	1.961732E-011	1	0.000000E+000
1	9.87977869	1.961732E-011	4.427321E-012	0	0.000000E+000
1	9.87980219	4.427321E-012	1.961732E-011	1	0.000000E+000
1	9.88368053	1.961732E-011	4.427321E-012	0	0.000000E+000
1	9.88371362	4.427321E-012	1.961732E-011	1	0.000000E+000
1	9.88384916	1.961732E-011	4.427321E-012	0	0.000000E+000
1	9.88386905	4.427321E-012	1.961732E-011	1	0.000000E+000
1	9.88434956	1.961732E-011	4.427321E-012	0	0.000000E+000
1	9.88537733	4.427321E-012	1.961732E-011	1	0.000000E+000
1	9.88539203	1.961732E-011	4.427321E-012	0	0.000000E+000
1	9.88546929	4.427321E-012	1.961732E-011	1	0.000000E+000
1	9.88610534	1.961732E-011	4.427321E-012	0	0.000000E+000
1	9.88619431	4.427321E-012	1.961732E-011	1	0.000000E+000
1	9.88685424	1.961732E-011	4.427321E-012	0	0.000000E+000
1	9.88687656	4.427321E-012	1.961732E-011	1	0.000000E+000
1	9.89084663	1.961732E-011	4.427321E-012	0	0.000000E+000
1	9.89336274	4.427321E-012	1.961732E-011	1	0.000000E+000
1	9.89363034	1.961732E-011	4.427321E-012	0	0.000000E+000
1	9.89401648	4.427321E-012	1.961732E-011	1	0.000000E+000
1	9.89559501	1.961732E-011	4.427321E-012	0	0.000000E+000
1	9.89561140	4.427321E-012	1.961732E-011	1	0.000000E+000
1	9.89633781	1.961732E-011	4.427321E-012	0	0.000000E+000
1	9.90067105	4.427321E-012	1.961732E-011	1	0.000000E+000
1	9.90183574	1.961732E-011	4.427321E-012	0	0.000000E+000
1	9.90224704	4.427321E-012	1.961732E-011	1	0.000000E+000
1	9.90246362	1.961732E-011	4.427321E-012	0	0.000000E+000
1	9.90251055	4.427321E-012	1.961732E-011	1	0.000000E+000
1	9.90296642	1.961732E-011	4.427321E-012	0	0.000000E+000
1	9.90300769	4.427321E-012	1.961732E-011	1	0.000000E+000
1	9.90322634	1.961732E-011	4.427321E-012	0	0.000000E+000
1	9.90324588	4.427321E-012	1.961732E-011	1	0.000000E+000
1	9.90404714	1.961732E-011	4.427321E-012	0	0.000000E+000
1	9.90550055	4.427321E-012	1.961732E-011	1	0.000000E+000
1	9.90624628	1.961732E-011	4.427321E-012	0	0.000000E+000
1	9.90627587	4.427321E-012	1.961732E-011	1	0.000000E+000
1	9.90635810	1.961732E-011	4.427321E-012	0	0.000000E+000
1	9.90716962	4.427321E-012	1.961732E-011	1	0.000000E+000
1	9.90730135	1.961732E-011	4.427321E-012	0	0.000000E+000
1	9.90770666	4.427321E-012	1.961732E-011	1	0.000000E+000
1	9.90783835	1.961732E-011	4.427321E-012	0	0.000000E+000
1	9.90784975	4.427321E-012	1.961732E-011	1	0.000000E+000
1	9.90995273	1.961732E-011	4.427321E-012	0	0.000000E+000
1	9.91008105	4.427321E-012	1.961732E-011	1	0.000000E+000
1	9.91010777	1.961732E-011	4.427321E-012	0	0.000000E+000
1	9.91013042	4.427321E-012	1.961732E-011	1	0.000000E+000
1	9.91098008	1.961732E-011	4.427321E-012	0	0.000000E+000
1	9.91214089	4.427321E-012	1.961732E-011	1	0.000000E+000
1	9.91225695	1.961732E-011	4.427321E-012	0	0.000000E+000
1	9.91265349	4.427321E-012	1.961732E-011	1	0.000000E+000
1	9.91408346	1.961732E-011	4.427321E-012	0	0.000000E+000
1	9.91409158	4.427321E-012	1.961732E-011	1	0.000000E+000
1	9.91702185	1.961732E-011	4.427321E-012	0	0.000000E+000
1	9.91729216	4.427321E-012	1.961732E-011	1	0.000000E+000
1	9.92009472	1.961732E-011	4.427321E-012	0	0.000000E+000
1	9.92179552	4.427321E-012	1.961732E-011	1	0.000000E+000
1	9.92182964	1.961732E-011	4.427321E-012	0	0.000000E+000
1	9.92322551	4.427321E-012	1.961732E-011	1	0.000000E+000
1	9.92368652	1.961732E-011	4.427321E-012	0	0.000000E+000
1	9.92406643	4.427321E-012	1.961732E-011	1	0.000000E+000
1	9.92525898	1.961732E-011	4.427321E-012	0	0.000000E+000
1	9.92566480	4.427321E-012	1.961732E-011	1	0.000000E+000
1	9.92602347	1.961732E-011	4.427321E-012	0	0.000000E+000
1	9.92604775	4.427321E-012	1.961732E-011	1	0.000000E+000
1	9.92631007	1.961732E-011	4.427321E-012	0	0.000000E+000
1	9.92632609	4.427321E-012	1.961732E-011	1	0.000000E+000
1	9.92698014	1.961732E-011	4.427321E-012	0	0.000000E+000
1	9.92785825	4.427321E-012	1.961732E-011	1	0.000000E+000
1	9.92912779	1.961732E-011	4.427321E-012	0	0.000000E+000
1	9.92913493	4.427321E-012	1.961732E-011	1	0.000000E+000
1	9.93051399	1.961732E-011	4.427321E-012	0	0.000000E+000
1	9.93054038	4.427321E-012	1.961732E-011	1	0.000000E+000
1	9.93067627	1.961732E-011	4.427321E-012	0	0.000000E+000
1	9.93069068	4.427321E-012	1.961732E-011	1	0.000000E+000
1	9.93171017	1.961732E-011	4.427321E-012	0	0.000000E+000
1	9.93250420	4.427321E-012	1.961732E-011	1	0.000000E+000
1	9.93315847	1.961732E-011	4.427321E-012	0	0.000000E+000
1	9.93348284	4.427321E-012	1.961732E-011	1	0.000000E+000
1	9.93353956	1.961732E-011	4.427321E-012	0	0.000000E+000
1	9.93355507	4.427321E-012	1.961732E-011	1	0.000000E+000
1	9.93374985	1.961732E-011	4.427321E-012	0	0.000000E+000
1	9.93377176	4.427321E-012	1.961732E-011	1	0.000000E+000
1	9.93477640	1.961732E-011	4.427321E-012	0	0.000000E+000
1	9.93524014	4.427321E-012	1.961732E-011	1	0.000000E+000
1	9.93531807	1.961732E-011	4.427321E-012	0	0.000000E+000
1	9.93535419	4.427321E-012	1.961732E-011	1	0.000000E+000
1	9.93589573	1.961732E-011	4.427321E-012	0	0.000000E+000
1	9.93591851	4.427321E-012	1.961732E-011	1	0.000000E+000
1	9.93612969	1.961732E-011	4.427321E-012	0	0.000000E+000
1	9.93616404	4.427321E-012	1.961732E-011	1	0.000000E+000
1	9.93689542	1.961732E-011	4.427321E-012	0	0.000000E+000
1	9.93701207	4.427321E-012	1.961732E-011	1	0.000000E+000
1	9.93815990	1.961732E-011	4.427321E-012	0	0.000000E+000
1	9.93918060	4.427321E-012	1.961732E-011	1	0.000000E+000
1	9.93921473	1.961732E-011	4.427321E-012	0	0.000000E+000
1	9.93928061	4.427321E-012	1.961732E-011	1	0.000000E+000
1	9.94034033	1.961732E-011	4.427321E-012	0	0.000000E+000
1	9.94129730	4.427321E-012	1.961732E-011	1	0.000000E+000
1	9.94492006	1.961732E-011	4.427321E-012	0	0.000000E+000
1	9.94494399	4.427321E-012	1.961732E-011	1	0.000000E+000
1	9.94734267	1.961732E-011	4.427321E-012	0	0.000000E+000
1	10.00874975	4.427321E-012	1.961732E-011	1	0.000000E+000
1	10.00964521	1.961732E-011	4.427321E-012	0	0.000000E+000
1	10.01155336	4.427321E-012	1.961732E-011	1	0.000000E+000
1	10.01176736	1.961732E-011	4.427321E-012	0	0.000000E+000
1	10.01228941	4.427321E-012	1.961732E-011	1	0.000000E+000
1	10.01235088	1.961732E-011	4.427321E-012	0	0.000000E+000
1	10.01550020	4.427321E-012	1.961732E-011	1	0.000000E+000
1	10.01570119	1.961732E-011	4.427321E-012	0	0.000000E+000
1	10.01573863	4.427321E-012	1.961732E-011	1	0.000000E+000
1	10.01640821	1.961732E-011	4.427321E-012	0	0.000000E+000
1	10.01643556	4.427321E-012	1.961732E-011	1	0.000000E+000
1	10.01762047	1.961732E-011	4.427321E-012	0	0.000000E+000
1	10.01765224	4.427321E-012	1.961732E-011	1	0.000000E+000
1	10.01872131	1.961732E-011	4.427321E-012	0	0.000000E+000
1	10.01965031	4.427321E-012	1.961732E-011	1	0.000000E+000
1	10.01975695	1.961732E-011	4.427321E-012	0	0.000000E+000
1	10.01977263	4.427321E-012	1.961732E-011	1	0.000000E+000
1	10.01995466	1.961732E-011	4.427321E-012	0	0.000000E+000
1	10.01999178	4.427321E-012	1.961732E-011	1	0.000000E+000
1	10.02042866	1.961732E-011	4.427321E-012	0	0.000000E+000
1	10.02055478	4.427321E-012	1.961732E-011	1	0.000000E+000
1	10.02074006	1.961732E-011	4.427321E-012	0	0.000000E+000
1	10.02079616	4.427321E-012	1.961732E-011	1	0.000000E+000
1	10.02194369	1.961732E-011	4.427321E-012	0	0.000000E+000
1	10.02195619	4.427321E-012	1.961732E-011	1	0.000000E+000
1	10.02266734	1.961732E-011	4.427321E-012	0	0.000000E+000
1	10.02267527	4.427321E-012	1.961732E-011	1	0.000000E+000
1	10.02294868	1.961732E-011	4.427321E-012	0	0.000000E+000
1	10.02297078	4.427321E-012	1.961732E-011	1	0.000000E+000
1	10.02397419	1.961732E-011	4.427321E-012	0	0.000000E+000
1	10.02401211	4.427321E-012	1.961732E-011	1	0.000000E+000
1	10.02419401	1.961732E-011	4.427321E-012	0	0.000000E+000
1	10.02509341	4.427321E-012	1.961732E-011	1	0.000000E+000
1	10.02700425	1.961732E-011	4.427321E-012	0	0.000000E+000
1	10.02703393	4.427321E-012	1.961732E-011	1	0.000000E+000
1	10.02892074	1.961732E-011	4.427321E-012	0	0.000000E+000
1	10.02893406	4.427321E-012	1.961732E-011	1	0.000000E+000
1	10.02972313	1.961732E-011	4.427321E-012	0	0.000000E+000
1	10.02974764	4.427321E-012	1.961732E-011	1	0.000000E+000
1	10.03120936	1.961732E-011	4.427321E-012	0	0.000000E+000
1	10.03121968	4.427321E-012	1.961732E-011	1	0.000000E+000
1	10.03252531	1.961732E-011	4.427321E-012	0	0.000000E+000
1	10.03252775	4.427321E-012	1.961732E-011	1	0.000000E+000
1	10.03262819	1.961732E-011	4.427321E-012	0	0.000000E+000
1	10.03357798	4.427321E-012	1.961732E-011	1	0.000000E+000
1	10.03443357	1.961732E-011	4.427321E-012	0	0.000000E+000
1	10.03452720	4.427321E-012	1.961732E-011	1	0.000000E+000
1	10.03486601	1.961732E-011	4.427321E-012	0	0.000000E+000
1	10.03497048	4.427321E-012	1.961732E-011	1	0.000000E+000
1	10.03529293	1.961732E-011	4.427321E-012	0	0.000000E+000
1	10.03532380	4.427321E-012	1.961732E-011	1	0.000000E+000
1	10.03562356	1.961732E-011	4.427321E-012	0	0.000000E+000
1	10.03564125	4.427321E-012	1.961732E-011	1	0.000000E+000
1	10.03571185	1.961732E-011	4.427321E-012	0	0.000000E+000
1	10.03574260	4.427321E-012	1.961732E-011	1	0.000000E+000
1	10.03688699	1.961732E-011	4.427321E-012	0	0.000000E+000
1	10.03689030	4.427321E-012	1.961732E-011	1	0.000000E+000
1	10.03694936	1.961732E-011	4.427321E-012	0	0.000000E+000
1	10.03697288	4.427321E-012	1.961732E-011	1	0.000000E+000
1	10.03747512	1.961732E-011	4.427321E-012	0	0.000000E+000
1	10.03802065	4.427321E-012	1.961732E-011	1	0.000000E+000
1	10.03897605	1.961732E-011	4.427321E-012	0	0.000000E+000
1	10.04062978	4.427321E-012	1.961732E-011	1	0.000000E+000
1	10.04314585	1.961732E-011	4.427321E-012	0	0.000000E+000
1	10.04342735	4.427321E-012	1.961732E-011	1	0.000000E+000
1	10.04366284	1.961732E-011	4.427321E-012	0	0.000000E+000
1	10.04570343	4.427321E-012	1.961732E-011	1	0.000000E+000
1	10.04583053	1.961732E-011	4.427321E-012	0	0.000000E+000
1	10.04586387	4.427321E-012	1.961732E-011	1	0.000000E+000
1	10.04596792	1.961732E-011	4.427321E-012	0	0.000000E+000
1	10.04621464	4.427321E-012	1.961732E-011	1	0.000000E+000
1	10.04625735	1.961732E-011	4.427321E-012	0	0.000000E+000
1	10.04758805	4.427321E-012	1.961732E-011	1	0.000000E+000
1	10.04977955	1.961732E-011	4.427321E-012	0	0.000000E+000
1	10.05512730	4.427321E-012	1.961732E-011	1	0.000000E+000
1	10.05521838	1.961732E-011	4.427321E-012	0	0.000000E+000
1	10.05523234	4.427321E-012	1.961732E-011	1	0.000000E+000
1	10.05639376	1.961732E-011	4.427321E-012	0	0.000000E+000
1	10.05857220	4.427321E-012	1.961732E-011	1	0.000000E+000
1	10.05991286	1.961732E-011	4.427321E-012	0	0.000000E+000
1	10.05994546	4.427321E-012	1.961732E-011	1	0.000000E+000
1	10.06003462	1.961732E-011	4.427321E-012	0	0.000000E+000
1	10.06010199	4.427321E-012	1.961732E-011	1	0.000000E+000
1	10.06014493	1.961732E-011	4.427321E-012	0	0.000000E+000
1	10.06024878	4.427321E-012	1.961732E-011	1	0.000000E+000
1	10.06034993	1.961732E-011	4.427321E-012	0	0.000000E+000
1	10.06042085	4.427321E-012	1.961732E-011	1	0.000000E+000
1	10.06127391	1.961732E-011	4.427321E-012	0	0.000000E+000
1	10.06129698	4.427321E-012	1.961732E-011	1	0.000000E+000
1	10.06183330	1.961732E-011	4.427321E-012	0	0.000000E+000
1	10.06249118	4.427321E-012	1.961732E-011	1	0.000000E+000
1	10.06438797	1.961732E-011	4.427321E-012	0	0.000000E+000
1	10.06441646	4.427321E-012	1.961732E-011	1	0.000000E+000
1	10.06459691	1.961732E-011	4.427321E-012	0	0.000000E+000
1	10.06464840	4.427321E-012	1.961732E-011	1	0.000000E+000
1	10.06497527	1.961732E-011	4.427321E-012	0	0.000000E+000
1	10.06499349	4.427321E-012	1.961732E-011	1	0.000000E+000
1	10.06541736	1.961732E-011	4.427321E-012	0	0.000000E+000
1	10.06865391	4.427321E-012	1.961732E-011	1	0.000000E+000
1	10.07033339	1.961732E-011	4.427321E-012	0	0.000000E+000
1	10.07036424	4.427321E-012	1.961732E-011	1	0.000000E+000
1	10.07118740	1.961732E-011	4.427321E-012	0	0.000000E+000
1	10.07119502	4.427321E-012	1.961732E-011	1	0.000000E+000
1	10.07203440	1.961732E-011	4.427321E-012	0	0.000000E+000
1	10.07206290	4.427321E-012	1.961732E-011	1	0.000000E+000
1	10.07384694	1.961732E-011	4.427321E-012	0	0.000000E+000
1	10.07386347	4.427321E-012	1.961732E-011	1	0.000000E+000
1	10.07477393	1.961732E-011	4.427321E-012	0	0.000000E+000
1	10.07528620	4.427321E-012	1.961732E-011	1	0.000000E+000
1	10.07589501	1.961732E-011	4.427321E-012	0	0.000000E+000
1	10.07591362	4.427321E-012	1.961732E-011	1	0.000000E+000
1	10.07597138	1.961732E-011	4.427321E-012	0	0.000000E+000
1	10.07597812	4.427321E-012	1.961732E-011	1	0.000000E+000
1	10.07672395	1.961732E-011	4.427321E-012	0	0.000000E+000
1	10.07688435	4.427321E-012	1.961732E-011	1	0.000000E+000
1	10.07823860	1.961732E-011	4.427321E-012	0	0.000000E+000
1	10.07825828	4.427321E-012	1.961732E-011	1	0.000000E+000
1	10.07925887	1.961732E-011	4.427321E-012	0	0.000000E+000
1	10.07928033	4.427321E-012	1.961732E-011	1	0.000000E+000
1	10.07989470	1.961732E-011	4.427321E-012	0	0.000000E+000
1	10.07996717	4.427321E-012	1.961732E-011	1	0.000000E+000
1	10.08018597	1.961732E-011	4.427321E-012	0	0.000000E+000
1	10.08121563	4.427321E-012	1.961732E-011	1	0.000000E+000
1	10.08167886	1.961732E-011	4.427321E-012	0	0.000000E+000
1	10.08172255	4.427321E-012	1.961732E-011	1	0.000000E+000
1	10.08207624	1.961732E-011	4.427321E-012	0	0.000000E+000
1	10.08211787	4.427321E-012	1.961732E-011	1	0.000000E+000
1	10.08361337	1.961732E-011	4.427321E-012	0	0.000000E+000
1	10.08363641	4.427321E-012	1.961732E-011	1	0.000000E+000
1	10.08368933	1.961732E-011	4.427321E-012	0	0.000000E+000
1	10.08468883	4.427321E-012	1.961732E-011	1	0.000000E+000
1	10.08560501	1.961732E-011	4.427321E-012	0	0.000000E+000
1	10.08561782	4.427321E-012	1.961732E-011	1	0.000000E+000
1	10.08876646	1.961732E-011	4.427321E-012	0	0.000000E+000
1	10.08946143	4.427321E-012	1.961732E-011	1	0.000000E+000
1	10.08994825	1.961732E-011	4.427321E-012	0	0.000000E+000
1	10.08996337	4.427321E-012	1.961732E-011	1	0.000000E+000
1	10.09124816	1.961732E-011	4.427321E-012	0	0.000000E+000
1	10.09125531	4.427321E-012	1.961732E-011	1	0.000000E+000
1	10.09142384	1.961732E-011	4.427321E-012	0	0.000000E+000
1	10.09143279	4.427321E-012	1.961732E-011	1	0.000000E+000
1	10.09348936	1.961732E-011	4.427321E-012	0	0.000000E+000
1	10.09352409	4.427321E-012	1.961732E-011	1	0.000000E+000
1	10.09615027	1.961732E-011	4.427321E-012	0	0.000000E+000
1	10.09626404	4.427321E-012	1.961732E-011	1	0.000000E+000
1	10.09751986	1.961732E-011	4.427321E-012	0	0.000000E+000
1	10.09754057	4.427321E-012	1.961732E-011	1	0.000000E+000
1	10.09899040	1.961732E-011	4.427321E-012	0	0.000000E+000
1	10.09907562	4.427321E-012	1.961732E-011	1	0.000000E+000
1	10.10206835	1.961732E-011	4.427321E-012	0	0.000000E+000
1	10.10210281	4.427321E-012	1.961732E-011	1	0.000000E+000
1	10.10384995	1.961732E-011	4.427321E-012	0	0.000000E+000
1	10.10426048	4.427321E-012	1.961732E-011	1	0.000000E+000
1	10.10645743	1.961732E-011	4.427321E-012	0	0.000000E+000
1	10.10647917	4.427321E-012	1.961732E-011	1	0.000000E+000
1	10.10814889	1.961732E-011	4.427321E-012	0	0.000000E+000
1	10.10887993	4.427321E-012	1.961732E-011	1	0.000000E+000
1	10.10954755	1.961732E-011	4.427321E-012	0	0.000000E+000
1	10.10955408	4.427321E-012	1.961732E-011	1	0.000000E+000
1	10.11002421	1.961732E-011	4.427321E-012	0	0.000000E+000
1	10.11005418	4.427321E-012	1.961732E-011	1	0.000000E+000
1	10.11180056	1.961732E-011	4.427321E-012	0	0.000000E+000
1	10.11300248	4.427321E-012	1.961732E-011	1	0.000000E+000
1	10.11466855	1.961732E-011	4.427321E-012	0	0.000000E+000
1	10.11513016	4.427321E-012	1.961732E-011	1	0.000000E+000
1	10.11574422	1.961732E-011	4.427321E-012	0	0.000000E+000
1	10.11877137	4.427321E-012	1.961732E-011	1	0.000000E+000
1	10.11980163	1.961732E-011	4.427321E-012	0	0.000000E+000
1	10.11982809	4.427321E-012	1.961732E-011	1	0.000000E+000
1	10.12059931	1.961732E-011	4.427321E-012	0	0.000000E+000
1	10.12193724	4.427321E-012	1.961732E-011	1	0.000000E+000
1	10.12233879	1.961732E-011	4.427321E-012	0	0.000000E+000
1	10.12237221	4.427321E-012	1.961732E-011	1	0.000000E+000
1	10.12259662	1.961732E-011	4.427321E-012	0	0.000000E+000
1	10.12296049	4.427321E-012	1.961732E-011	1	0.000000E+000
1	10.12490210	1.961732E-011	4.427321E-012	0	0.000000E+000
1	10.12493070	4.427321E-012	1.961732E-011	1	0.000000E+000
1	10.12615963	1.961732E-011	4.427321E-012	0	0.000000E+000
1	10.12618305	4.427321E-012	1.961732E-011	1	0.000000E+000
1	10.12804052	1.961732E-011	4.427321E-012	0	0.000000E+000
1	10.12938005	4.427321E-012	1.961732E-011	1	0.000000E+000
1	10.12959802	1.961732E-011	4.427321E-012	0	0.000000E+000
1	10.13139463	4.427321E-012	1.961732E-011	1	0.000000E+000
1	10.13257770	1.961732E-011	4.427321E-012	0	0.000000E+000
1	10.13277539	4.427321E-012	1.961732E-011	1	0.000000E+000
1	10.13299928	1.961732E-011	4.427321E-012	0	0.000000E+000
1	10.13331712	4.427321E-012	1.961732E-011	1	0.000000E+000
1	10.13594564	1.961732E-011	4.427321E-012	0	0.000000E+000
1	10.13816932	4.427321E-012	1.961732E-011	1	0.000000E+000
1	10.14106470	1.961732E-011	4.427321E-012	0	0.000000E+000
1	10.14110467	4.427321E-012	1.961732E-011	1	0.000000E+000
1	10.14132200	1.961732E-011	4.427321E-012	0	0.000000E+000
1	10.14191480	4.427321E-012	1.961732E-011	1	0.000000E+000
1	10.14258806	1.961732E-011	4.427321E-012	0	0.000000E+000
1	10.14283380	4.427321E-012	1.961732E-011	1	0.000000E+000
1	10.14329159	1.961732E-011	4.427321E-012	0	0.000000E+000
1	10.14332205	4.427321E-012	1.961732E-011	1	0.000000E+000
1	10.14457306	1.961732E-011	4.427321E-012	0	0.000000E+000
1	10.14457798	4.427321E-012	1.961732E-011	1	0.000000E+000
1	10.14475481	1.961732E-011	4.427321E-012	0	0.000000E+000
1	10.14479219	4.427321E-012	1.961732E-011	1	0.000000E+000
1	10.14485809	1.961732E-011	4.427321E-012	0	0.000000E+000
1	10.14492930	4.427321E-012	1.961732E-011	1	0.000000E+000
1	10.14656215	1.961732E-011	4.427321E-012	0	0.000000E+000
1	10.14657810	4.427321E-012	1.961732E-011	1	0.000000E+000
1	10.14819146	1.961732E-011	4.427321E-012	0	0.000000E+000
1	10.14821465	4.427321E-012	1.961732E-011	1	0.000000E+000
1	10.14838026	1.961732E-011	4.427321E-012	0	0.000000E+000
1	10.14838626	4.427321E-012	1.961732E-011	1	0.000000E+000
1	10.14982254	1.961732E-011	4.427321E-012	0	0.000000E+000
1	10.15109872	4.427321E-012	1.961732E-011	1	0.000000E+000
1	10.15177713	1.961732E-011	4.427321E-012	0	0.000000E+000
1	10.15241322	4.427321E-012	1.961732E-011	1	0.000000E+000
1	10.15262945	1.961732E-011	4.427321E-012	0	0.000000E+000
1	25.56232549	4.287093E-012	1.947709E-011	1	0.000000E+000
1	25.56318817	1.947709E-011	4.287093E-012	0	0.000000E+000
1	25.56393489	4.287093E-012	1.947709E-011	1	0.000000E+000
1	25.56488349	1.947709E-011	4.287093E-012	0	0.000000E+000
1	25.56496460	4.287093E-012	1.947709E-011	1	0.000000E+000
1	25.56607101	1.947709E-011	4.287093E-012	0	0.000000E+000
1	25.56608960	4.287093E-012	1.947709E-011	1	0.000000E+000
1	25.56615011	1.947709E-011	4.287093E-012	0	0.000000E+000
1	25.56793799	4.287093E-012	1.947709E-011	1	0.000000E+000
1	25.56818307	1.947709E-011	4.287093E-012	0	0.000000E+000
1	25.56820648	4.287093E-012	1.947709E-011	1	0.000000E+000
1	25.56989477	1.947709E-011	4.287093E-012	0	0.000000E+000
1	25.56994170	4.287093E-012	1.947709E-011	1	0.000000E+000
1	25.57014048	1.947709E-011	4.287093E-012	0	0.000000E+000
1	25.57017959	4.287093E-012	1.947709E-011	1	0.000000E+000
1	25.57044063	1.947709E-011	4.287093E-012	0	0.000000E+000
1	25.57262901	4.287093E-012	1.947709E-011	1	0.000000E+000
1	25.57275069	1.947709E-011	4.287093E-012	0	0.000000E+000
1	25.57314698	4.287093E-012	1.947709E-011	1	0.000000E+000
1	25.57509983	1.947709E-011	4.287093E-012	0	0.000000E+000
1	25.57511296	4.287093E-012	1.947709E-011	1	0.000000E+000
1	25.57559969	1.947709E-011	4.287093E-012	0	0.000000E+000
1	25.57752734	4.287093E-012	1.947709E-011	1	0.000000E+000
1	25.57804068	1.947709E-011	4.287093E-012	0	0.000000E+000
1	25.57807337	4.287093E-012	1.947709E-011	1	0.000000E+000
1	25.57901238	1.947709E-011	4.287093E-012	0	0.000000E+000
1	25.57903648	4.287093E-012	1.947709E-011	1	0.000000E+000
1	25.57953677	1.947709E-011	4.287093E-012	0	0.000000E+000
1	25.57957616	4.287093E-012	1.947709E-011	1	0.000000E+000
1	25.57987677	1.947709E-011	4.287093E-012	0	0.000000E+000
1	25.57990557	4.287093E-012	1.947709E-011	1	0.000000E+000
1	25.58025504	1.947709E-011	4.287093E-012	0	0.000000E+000
1	25.58027940	4.287093E-012	1.947709E-011	1	0.000000E+000
1	25.58054829	1.947709E-011	4.287093E-012	0	0.000000E+000
1	25.58058858	4.287093E-012	1.947709E-011	1	0.000000E+000
1	25.58083424	1.947709E-011	4.287093E-012	0	0.000000E+000
1	25.58084383	4.287093E-012	1.947709E-011	1	0.000000E+000
1	25.58117587	1.947709E-011	4.287093E-012	0	0.000000E+000
1	25.58121642	4.287093E-012	1.947709E-011	1	0.000000E+000
1	25.58125820	1.947709E-011	4.287093E-012	0	0.000000E+000
1	25.58180717	4.287093E-012	1.947709E-011	1	0.000000E+000
1	25.58256617	1.947709E-011	4.287093E-012	0	0.000000E+000
1	25.58258052	4.287093E-012	1.947709E-011	1	0.000000E+000
1	25.58424392	1.947709E-011	4.287093E-012	0	0.000000E+000
1	25.58531112	4.287093E-012	1.947709E-011	1	0.000000E+000
1	25.58592839	1.947709E-011	4.287093E-012	0	0.000000E+000
1	25.58593382	4.287093E-012	1.947709E-011	1	0.000000E+000
1	25.58923283	1.947709E-011	4.287093E-012	0	0.000000E+000
1	25.58939405	4.287093E-012	1.947709E-011	1	0.000000E+000
1	25.59127090	1.947709E-011	4.287093E-012	0	0.000000E+000
1	25.59127601	4.287093E-012	1.947709E-011	1	0.000000E+000
1	25.59150900	1.947709E-011	4.287093E-012	0	0.000000E+000
1	25.59155409	4.287093E-012	1.947709E-011	1	0.000000E+000
1	25.59188585	1.947709E-011	4.287093E-012	0	0.000000E+000
1	25.59192048	4.287093E-012	1.947709E-011	1	0.000000E+000
1	25.59245820	1.947709E-011	4.287093E-012	0	0.000000E+000
1	25.59246277	4.287093E-012	1.947709E-011	1	0.000000E+000
1	25.59501679	1.947709E-011	4.287093E-012	0	0.000000E+000
1	25.59511448	4.287093E-012	1.947709E-011	1	0.000000E+000
1	25.59523536	1.947709E-011	4.287093E-012	0	0.000000E+000
1	25.59567567	4.287093E-012	1.947709E-011	1	0.000000E+000
1	25.59680879	1.947709E-011	4.287093E-012	0	0.000000E+000
1	25.59683515	4.287093E-012	1.947709E-011	1	0.000000E+000
1	25.59704090	1.947709E-011	4.287093E-012	0	0.000000E+000
1	25.59707671	4.287093E-012	1.947709E-011	1	0.000000E+000
1	25.59755940	1.947709E-011	4.287093E-012	0	0.000000E+000
1	25.59756759	4.287093E-012	1.947709E-011	1	0.000000E+000
1	25.59811385	1.947709E-011	4.287093E-012	0	0.000000E+000
1	25.59840968	4.287093E-012	1.947709E-011	1	0.000000E+000
1	25.59895077	1.947709E-011	4.287093E-012	0	0.000000E+000
1	25.59896473	4.287093E-012	1.947709E-011	1	0.000000E+000
1	25.60001001	1.947709E-011	4.287093E-012	0	0.000000E+000
1	25.60001756	4.287093E-012	1.947709E-011	1	0.000000E+000
1	25.60061062	1.947709E-011	4.287093E-012	0	0.000000E+000
1	25.60063016	4.287093E-012	1.947709E-011	1	0.000000E+000
1	25.60109530	1.947709E-011	4.287093E-012	0	0.000000E+000
1	25.60115531	4.287093E-012	1.947709E-011	1	0.000000E+000
1	25.60142675	1.947709E-011	4.287093E-012	0	0.000000E+000
1	25.60194277	4.287093E-012	1.947709E-011	1	0.000000E+000
1	25.60271871	1.947709E-011	4.287093E-012	0	0.000000E+000
1	25.60274430	4.287093E-012	1.947709E-011	1	0.000000E+000
1	25.60293687	1.947709E-011	4.287093E-012	0	0.000000E+000
1	25.60358575	4.287093E-012	1.947709E-011	1	0.000000E+000
1	25.60437506	1.947709E-011	4.287093E-012	0	0.000000E+000
1	25.60438663	4.287093E-012	1.947709E-011	1	0.000000E+000
1	25.60496082	1.947709E-011	4.287093E-012	0	0.000000E+000
1	25.60499594	4.287093E-012	1.947709E-011	1	0.000000E+000
1	25.60759044	1.947709E-011	4.287093E-012	0	0.000000E+000
1	25.60760900	4.287093E-012	1.947709E-011	1	0.000000E+000
1	25.61009886	1.947709E-011	4.287093E-012	0	0.000000E+000
1	25.61038693	4.287093E-012	1.947709E-011	1	0.000000E+000
1	25.61167379	1.947709E-011	4.287093E-012	0	0.000000E+000
1	25.61169628	4.287093E-012	1.947709E-011	1	0.000000E+000
1	25.61428660	1.947709E-011	4.287093E-012	0	0.000000E+000
1	25.61431019	4.287093E-012	1.947709E-011	1	0.000000E+000
1	25.61478333	1.947709E-011	4.287093E-012	0	0.000000E+000
1	25.61561562	4.287093E-012	1.947709E-011	1	0.000000E+000
1	25.61754644	1.947709E-011	4.287093E-012	0	0.000000E+000
1	25.61760909	4.287093E-012	1.947709E-011	1	0.000000E+000
1	25.62028467	1.947709E-011	4.287093E-012	0	0.000000E+000
1	25.62029016	4.287093E-012	1.947709E-011	1	0.000000E+000
1	25.62035969	1.947709E-011	4.287093E-012	0	0.000000E+000
1	25.62262469	4.287093E-012	1.947709E-011	1	0.000000E+000
1	25.62386667	1.947709E-011	4.287093E-012	0	0.000000E+000
1	25.62393702	4.287093E-012	1.947709E-011	1	0.000000E+000
1	25.62398654	1.947709E-011	4.287093E-012	0	0.000000E+000
1	25.62399992	4.287093E-012	1.947709E-011	1	0.000000E+000
1	25.62434082	1.947709E-011	4.287093E-012	0	0.000000E+000
1	25.62444493	4.287093E-012	1.947709E-011	1	0.000000E+000
1	25.62458200	1.947709E-011	4.287093E-012	0	0.000000E+000
1	25.62532531	4.287093E-012	1.947709E-011	1	0.000000E+000
1	25.62720912	1.947709E-011	4.287093E-012	0	0.000000E+000
1	25.62722428	4.287093E-012	1.947709E-011	1	0.000000E+000
1	25.62764254	1.947709E-011	4.287093E-012	0	0.000000E+000
1	25.62767149	4.287093E-012	1.947709E-011	1	0.000000E+000
1	25.62822993	1.947709E-011	4.287093E-012	0	0.000000E+000
1	25.62825300	4.287093E-012	1.947709E-011	1	0.000000E+000
1	25.62828929	1.947709E-011	4.287093E-012	0	0.000000E+000
1	25.64261584	4.287093E-012	1.947709E-011	1	0.000000E+000
1	25.64304124	1.947709E-011	4.287093E-012	0	0.000000E+000
1	25.64306148	4.287093E-012	1.947709E-011	1	0.000000E+000
1	25.64345633	1.947709E-011	4.287093E-012	0	0.000000E+000
1	25.64355381	4.287093E-012	1.947709E-011	1	0.000000E+000
1	25.64373140	1.947709E-011	4.287093E-012	0	0.000000E+000
1	25.64376053	4.287093E-012	1.947709E-011	1	0.000000E+000
1	25.64385859	1.947709E-011	4.287093E-012	0	0.000000E+000
1	25.64497795	4.287093E-012	1.947709E-011	1	0.000000E+000
1	25.64572549	1.947709E-011	4.287093E-012	0	0.000000E+000
1	25.64610772	4.287093E-012	1.947709E-011	1	0.000000E+000
1	25.64621992	1.947709E-011	4.287093E-012	0	0.000000E+000
1	25.64623948	4.287093E-012	1.947709E-011	1	0.000000E+000
1	25.64664503	1.947709E-011	4.287093E-012	0	0.000000E+000
1	25.64705525	4.287093E-012	1.947709E-011	1	0.000000E+000
1	25.64723635	1.947709E-011	4.287093E-012	0	0.000000E+000
1	25.64726812	4.287093E-012	1.947709E-011	1	0.000000E+000
1	25.64758578	1.947709E-011	4.287093E-012	0	0.000000E+000
1	25.64809832	4.287093E-012	1.947709E-011	1	0.000000E+000
1	25.64810939	1.947709E-011	4.287093E-012	0	0.000000E+000
1	25.64890281	4.287093E-012	1.947709E-011	1	0.000000E+000
1	25.64990595	1.947709E-011	4.287093E-012	0	0.000000E+000
1	25.65047450	4.287093E-012	1.947709E-011	1	0.000000E+000
1	25.65122374	1.947709E-011	4.287093E-012	0	0.000000E+000
1	25.65122665	4.287093E-012	1.947709E-011	1	0.000000E+000
1	25.65166900	1.947709E-011	4.287093E-012	0	0.000000E+000
1	25.65168922	4.287093E-012	1.947709E-011	1	0.000000E+000
1	25.65231601	1.947709E-011	4.287093E-012	0	0.000000E+000
1	25.65232264	4.287093E-012	1.947709E-011	1	0.000000E+000
1	25.65391027	1.947709E-011	4.287093E-012	0	0.000000E+000
1	25.65400962	4.287093E-012	1.947709E-011	1	0.000000E+000
1	25.65476507	1.947709E-011	4.287093E-012	0	0.000000E+000
1	25.65477656	4.287093E-012	1.947709E-011	1	0.000000E+000
1	25.65487263	1.947709E-011	4.287093E-012	0	0.000000E+000
1	25.65576722	4.287093E-012	1.947709E-011	1	0.000000E+000
1	25.65627387	1.947709E-011	4.287093E-012	0	0.000000E+000
1	25.65629882	4.287093E-012	1.947709E-011	1	0.000000E+000
1	25.65643807	1.947709E-011	4.287093E-012	0	0.000000E+000
1	25.65645119	4.287093E-012	1.947709E-011	1	0.000000E+000
1	25.65695928	1.947709E-011	4.287093E-012	0	0.000000E+000
1	25.65697016	4.287093E-012	1.947709E-011	1	0.000000E+000
1	25.65726438	1.947709E-011	4.287093E-012	0	0.000000E+000
1	25.65824876	4.287093E-012	1.947709E-011	1	0.000000E+000
1	25.65834938	1.947709E-011	4.287093E-012	0	0.000000E+000
1	25.65906674	4.287093E-012	1.947709E-011	1	0.000000E+000
1	25.65932337	1.947709E-011	4.287093E-012	0	0.000000E+000
1	25.65933325	4.287093E-012	1.947709E-011	1	0.000000E+000
1	25.66064642	1.947709E-011	4.287093E-012	0	0.000000E+000
1	25.66068549	4.287093E-012	1.947709E-011	1	0.000000E+000
1	25.66093689	1.947709E-011	4.287093E-012	0	0.000000E+000
1	25.67146316	4.287093E-012	1.947709E-011	1	0.000000E+000
1	25.67156845	1.947709E-011	4.287093E-012	0	0.000000E+000
1	37.12629959	4.566719E-012	1.975672E-011	1	0.000000E+000
1	37.12630875	1.975672E-011	4.566719E-012	0	0.000000E+000
1	37.12812948	4.566719E-012	1.975672E-011	1	0.000000E+000
1	37.12815388	1.975672E-011	4.566719E-012	0	0.000000E+000
1	37.12819090	4.566719E-012	1.975672E-011	1	0.000000E+000
1	37.13029936	1.975672E-011	4.566719E-012	0	0.000000E+000
1	37.13056797	4.566719E-012	1.975672E-011	1	0.000000E+000
1	37.13158134	1.975672E-011	4.566719E-012	0	0.000000E+000
1	37.13160643	4.566719E-012	1.975672E-011	1	0.000000E+000
1	37.13202260	1.975672E-011	4.566719E-012	0	0.000000E+000
1	37.13205216	4.566719E-012	1.975672E-011	1	0.000000E+000
1	37.13272112	1.975672E-011	4.566719E-012	0	0.000000E+000
1	37.13321275	4.566719E-012	1.975672E-011	1	0.000000E+000
1	37.13426446	1.975672E-011	4.566719E-012	0	0.000000E+000
1	37.13448715	4.566719E-012	1.975672E-011	1	0.000000E+000
1	37.13490463	1.975672E-011	4.566719E-012	0	0.000000E+000
1	37.13499624	4.566719E-012	1.975672E-011	1	0.000000E+000
1	37.13521932	1.975672E-011	4.566719E-012	0	0.000000E+000
1	37.13537852	4.566719E-012	1.975672E-011	1	0.000000E+000
1	37.13602813	1.975672E-011	4.566719E-012	0	0.000000E+000
1	37.13789004	4.566719E-012	1.975672E-011	1	0.000000E+000
1	37.13790999	1.975672E-011	4.566719E-012	0	0.000000E+000
1	37.13822960	4.566719E-012	1.975672E-011	1	0.000000E+000
1	37.13843990	1.975672E-011	4.566719E-012	0	0.000000E+000
1	37.13952636	4.566719E-012	1.975672E-011	1	0.000000E+000
1	37.13963975	1.975672E-011	4.566719E-012	0	0.000000E+000
1	37.14067810	4.566719E-012	1.975672E-011	1	0.000000E+000
1	37.14087391	1.975672E-011	4.566719E-012	0	0.000000E+000
1	37.14088893	4.566719E-012	1.975672E-011	1	0.000000E+000
1	37.14153110	1.975672E-011	4.566719E-012	0	0.000000E+000
1	37.14154081	4.566719E-012	1.975672E-011	1	0.000000E+000
1	37.14224606	1.975672E-011	4.566719E-012	0	0.000000E+000
1	37.14231264	4.566719E-012	1.975672E-011	1	0.000000E+000
1	37.14242562	1.975672E-011	4.566719E-012	0	0.000000E+000
1	37.14245816	4.566719E-012	1.975672E-011	1	0.000000E+000
1	37.14268571	1.975672E-011	4.566719E-012	0	0.000000E+000
1	37.14416287	4.566719E-012	1.975672E-011	1	0.000000E+000
1	37.14573953	1.975672E-011	4.566719E-012	0	0.000000E+000
1	37.14578485	4.566719E-012	1.975672E-011	1	0.000000E+000
1	37.14594111	1.975672E-011	4.566719E-012	0	0.000000E+000
1	37.14596557	4.566719E-012	1.975672E-011	1	0.000000E+000
1	37.14695460	1.975672E-011	4.566719E-012	0	0.000000E+000
1	37.14865063	4.566719E-012	1.975672E-011	1	0.000000E+000
1	37.14923115	1.975672E-011	4.566719E-012	0	0.000000E+000
1	37.14924701	4.566719E-012	1.975672E-011	1	0.000000E+000
1	37.15001508	1.975672E-011	4.566719E-012	0	0.000000E+000
1	37.15238795	4.566719E-012	1.975672E-011	1	0.000000E+000
1	37.15658197	1.975672E-011	4.566719E-012	0	0.000000E+000
1	37.15783680	4.566719E-012	1.975672E-011	1	0.000000E+000
1	37.15952274	1.975672E-011	4.566719E-012	0	0.000000E+000
1	37.15955954	4.566719E-012	1.975672E-011	1	0.000000E+000
1	37.15974435	1.975672E-011	4.566719E-012	0	0.000000E+000
1	37.16255165	4.566719E-012	1.975672E-011	1	0.000000E+000
1	37.16327943	1.975672E-011	4.566719E-012	0	0.000000E+000
1	37.16328528	4.566719E-012	1.975672E-011	1	0.000000E+000
1	37.16359370	1.975672E-011	4.566719E-012	0	0.000000E+000
1	37.16363744	4.566719E-012	1.975672E-011	1	0.000000E+000
1	37.16397805	1.975672E-011	4.566719E-012	0	0.000000E+000
1	37.16402885	4.566719E-012	1.975672E-011	1	0.000000E+000
1	37.16415728	1.975672E-011	4.566719E-012	0	0.000000E+000
1	37.16752949	4.566719E-012	1.975672E-011	1	0.000000E+000
1	37.16769481	1.975672E-011	4.566719E-012	0	0.000000E+000
1	37.16770971	4.566719E-012	1.975672E-011	1	0.000000E+000
1	37.16826929	1.975672E-011	4.566719E-012	0	0.000000E+000
1	37.16828036	4.566719E-012	1.975672E-011	1	0.000000E+000
1	37.16859173	1.975672E-011	4.566719E-012	0	0.000000E+000
1	37.16960846	4.566719E-012	1.975672E-011	1	0.000000E+000
1	37.17019071	1.975672E-011	4.566719E-012	0	0.000000E+000
1	37.17306812	4.566719E-012	1.975672E-011	1	0.000000E+000
1	37.17310948	1.975672E-011	4.566719E-012	0	0.000000E+000
1	37.17385825	4.566719E-012	1.975672E-011	1	0.000000E+000
1	37.17450565	1.975672E-011	4.566719E-012	0	0.000000E+000
1	37.17623985	4.566719E-012	1.975672E-011	1	0.000000E+000
1	37.17698336	1.975672E-011	4.566719E-012	0	0.000000E+000
1	37.17701573	4.566719E-012	1.975672E-011	1	0.000000E+000
1	37.17848852	1.975672E-011	4.566719E-012	0	0.000000E+000
1	37.17853349	4.566719E-012	1.975672E-011	1	0.000000E+000
1	37.17896986	1.975672E-011	4.566719E-012	0	0.000000E+000
1	37.18084241	4.566719E-012	1.975672E-011	1	0.000000E+000
1	37.18105913	1.975672E-011	4.566719E-012	0	0.000000E+000
1	37.18214238	4.566719E-012	1.975672E-011	1	0.000000E+000
1	37.18311564	1.975672E-011	4.566719E-012	0	0.000000E+000
1	37.18318681	4.566719E-012	1.975672E-011	1	0.000000E+000
1	37.18377809	1.975672E-011	4.566719E-012	0	0.000000E+000
1	37.18380956	4.566719E-012	1.975672E-011	1	0.000000E+000
1	37.18425297	1.975672E-011	4.566719E-012	0	0.000000E+000
1	37.18428048	4.566719E-012	1.975672E-011	1	0.000000E+000
1	37.18564454	1.975672E-011	4.566719E-012	0	0.000000E+000
1	37.18566737	4.566719E-012	1.975672E-011	1	0.000000E+000
1	37.18587894	1.975672E-011	4.566719E-012	0	0.000000E+000
1	37.18608459	4.566719E-012	1.975672E-011	1	0.000000E+000
1	37.18708751	1.975672E-011	4.566719E-012	0	0.000000E+000
1	37.18710934	4.566719E-012	1.975672E-011	1	0.000000E+000
1	37.18726784	1.975672E-011	4.566719E-012	0	0.000000E+000
1	37.18735462	4.566719E-012	1.975672E-011	1	0.000000E+000
1	37.18816576	1.975672E-011	4.566719E-012	0	0.000000E+000
1	37.18837798	4.566719E-012	1.975672E-011	1	0.000000E+000
1	37.18905428	1.975672E-011	4.566719E-012	0	0.000000E+000
1	37.18908946	4.566719E-012	1.975672E-011	1	0.000000E+000
1	37.19040669	1.975672E-011	4.566719E-012	0	0.000000E+000
1	37.19129446	4.566719E-012	1.975672E-011	1	0.000000E+000
1	37.19176292	1.975672E-011	4.566719E-012	0	0.000000E+000
1	37.19216061	4.566719E-012	1.975672E-011	1	0.000000E+000
1	37.19263512	1.975672E-011	4.566719E-012	0	0.000000E+000
1	37.19266734	4.566719E-012	1.975672E-011	1	0.000000E+000
1	37.19304118	1.975672E-011	4.566719E-012	0	0.000000E+000
1	37.19307201	4.566719E-012	1.975672E-011	1	0.000000E+000
1	37.19309941	1.975672E-011	4.566719E-012	0	0.000000E+000
1	37.19412145	4.566719E-012	1.975672E-011	1	0.000000E+000
1	37.19477037	1.975672E-011	4.566719E-012	0	0.000000E+000
1	37.19480059	4.566719E-012	1.975672E-011	1	0.000000E+000
1	37.19841960	1.975672E-011	4.566719E-012	0	0.000000E+000
1	37.19843146	4.566719E-012	1.975672E-011	1	0.000000E+000
1	37.19979280	1.975672E-011	4.566719E-012	0	0.000000E+000
1	37.20077007	4.566719E-012	1.975672E-011	1	0.000000E+000
1	37.20103814	1.975672E-011	4.566719E-012	0	0.000000E+000
1	37.20179943	4.566719E-012	1.975672E-011	1	0.000000E+000
1	37.20249683	1.975672E-011	4.566719E-012	0	0.000000E+000
1	37.20254300	4.566719E-012	1.975672E-011	1	0.000000E+000
1	37.20278964	1.975672E-011	4.566719E-012	0	0.000000E+000
1	37.20593873	4.566719E-012	1.975672E-011	1	0.000000E+000
1	37.20657289	1.975672E-011	4.566719E-012	0	0.000000E+000
1	37.20806792	4.566719E-012	1.975672E-011	1	0.000000E+000
1	37.20845052	1.975672E-011	4.566719E-012	0	0.000000E+000
1	37.20948257	4.566719E-012	1.975672E-011	1	0.000000E+000
1	37.21078913	1.975672E-011	4.566719E-012	0	0.000000E+000
1	37.21080836	4.566719E-012	1.975672E-011	1	0.000000E+000
1	37.21120460	1.975672E-011	4.566719E-012	0	0.000000E+000
1	37.21224185	4.566719E-012	1.975672E-011	1	0.000000E+000
1	37.21251096	1.975672E-011	4.566719E-012	0	0.000000E+000
1	37.21283664	4.566719E-012	1.975672E-011	1	0.000000E+000
1	37.21357159	1.975672E-011	4.566719E-012	0	0.000000E+000
1	37.21360429	4.566719E-012	1.975672E-011	1	0.000000E+000
1	37.21379533	1.975672E-011	4.566719E-012	0	0.000000E+000
1	37.21381697	4.566719E-012	1.975672E-011	1	0.000000E+000
1	37.21512997	1.975672E-011	4.566719E-012	0	0.000000E+000
1	37.21595313	4.566719E-012	1.975672E-011	1	0.000000E+000
1	37.21645030	1.975672E-011	4.566719E-012	0	0.000000E+000
1	37.21649226	4.566719E-012	1.975672E-011	1	0.000000E+000
1	37.21712451	1.975672E-011	4.566719E-012	0	0.000000E+000
1	37.21713230	4.566719E-012	1.975672E-011	1	0.000000E+000
1	37.21927318	1.975672E-011	4.566719E-012	0	0.000000E+000
1	37.21996222	4.566719E-012	1.975672E-011	1	0.000000E+000
1	37.22016980	1.975672E-011	4.566719E-012	0	0.000000E+000
1	37.22017884	4.566719E-012	1.975672E-011	1	0.000000E+000
1	37.22067495	1.975672E-011	4.566719E-012	0	0.000000E+000
1	37.22071015	4.566719E-012	1.975672E-011	1	0.000000E+000
1	37.22411566	1.975672E-011	4.566719E-012	0	0.000000E+000
1	37.22438108	4.566719E-012	1.975672E-011	1	0.000000E+000
1	37.22455664	1.975672E-011	4.566719E-012	0	0.000000E+000
1	37.22459180	4.566719E-012	1.975672E-011	1	0.000000E+000
1	37.22469550	1.975672E-011	4.566719E-012	0	0.000000E+000
1	37.22476458	4.566719E-012	1.975672E-011	1	0.000000E+000
1	37.22527964	1.975672E-011	4.566719E-012	0	0.000000E+000
1	37.22576490	4.566719E-012	1.975672E-011	1	0.000000E+000
1	37.22618860	1.975672E-011	4.566719E-012	0	0.000000E+000
1	37.37230066	4.424687E-012	1.961469E-011	1	0.000000E+000
1	37.37238362	1.961469E-011	4.424687E-012	0	0.000000E+000
1	37.37241019	4.424687E-012	1.961469E-011	1	0.000000E+000
1	37.37293742	1.961469E-011	4.424687E-012	0	0.000000E+000
1	37.37302341	4.424687E-012	1.961469E-011	1	0.000000E+000
1	37.37438705	1.961469E-011	4.424687E-012	0	0.000000E+000
1	37.37457019	4.424687E-012	1.961469E-011	1	0.000000E+000
1	37.37571273	1.961469E-011	4.424687E-012	0	0.000000E+000
1	37.37573468	4.424687E-012	1.961469E-011	1	0.000000E+000
1	37.37596193	1.961469E-011	4.424687E-012	0	0.000000E+000
1	37.37598187	4.424687E-012	1.961469E-011	1	0.000000E+000
1	37.37617062	1.961469E-011	4.424687E-012	0	0.000000E+000
1	37.37618754	4.424687E-012	1.961469E-011	1	0.000000E+000
1	37.37661993	1.961469E-011	4.424687E-012	0	0.000000E+000
1	37.37663268	4.424687E-012	1.961469E-011	1	0.000000E+000
1	37.37690841	1.961469E-011	4.424687E-012	0	0.000000E+000
1	37.37693476	4.424687E-012	1.961469E-011	1	0.000000E+000
1	37.37735241	1.961469E-011	4.424687E-012	0	0.000000E+000
1	37.37778035	4.424687E-012	1.961469E-011	1	0.000000E+000
1	37.37834332	1.961469E-011	4.424687E-012	0	0.000000E+000
1	37.37836030	4.424687E-012	1.961469E-011	1	0.000000E+000
1	37.37904104	1.961469E-011	4.424687E-012	0	0.000000E+000
1	37.38335382	4.424687E-012	1.961469E-011	1	0.000000E+000
1	37.38402379	1.961469E-011	4.424687E-012	0	0.000000E+000
1	37.38404428	4.424687E-012	1.961469E-011	1	0.000000E+000
1	37.38414185	1.961469E-011	4.424687E-012	0	0.000000E+000
1	37.38415488	4.424687E-012	1.961469E-011	1	0.000000E+000
1	37.38638782	1.961469E-011	4.424687E-012	0	0.000000E+000
1	37.38640897	4.424687E-012	1.961469E-011	1	0.000000E+000
1	37.38673987	1.961469E-011	4.424687E-012	0	0.000000E+000
1	37.38675006	4.424687E-012	1.961469E-011	1	0.000000E+000
1	37.38834266	1.961469E-011	4.424687E-012	0	0.000000E+000
1	37.39326768	4.424687E-012	1.961469E-011	1	0.000000E+000
1	37.39455802	1.961469E-011	4.424687E-012	0	0.000000E+000
1	37.39512760	4.424687E-012	1.961469E-011	1	0.000000E+000
1	37.39543133	1.961469E-011	4.424687E-012	0	0.000000E+000
1	37.39618720	4.424687E-012	1.961469E-011	1	0.000000E+000
1	37.39621689	1.961469E-011	4.424687E-012	0	0.000000E+000
1	37.39676314	4.424687E-012	1.961469E-011	1	0.000000E+000
1	37.39794607	1.961469E-011	4.424687E-012	0	0.000000E+000
1	37.39798004	4.424687E-012	1.961469E-011	1	0.000000E+000
1	37.39904444	1.961469E-011	4.424687E-012	0	0.000000E+000
1	37.40110607	4.424687E-012	1.961469E-011	1	0.000000E+000
1	37.40128009	1.961469E-011	4.424687E-012	0	0.000000E+000
1	37.40173393	4.424687E-012	1.961469E-011	1	0.000000E+000
1	37.40330828	1.961469E-011	4.424687E-012	0	0.000000E+000
1	37.40388019	4.424687E-012	1.961469E-011	1	0.000000E+000
1	37.40522751	1.961469E-011	4.424687E-012	0	0.000000E+000
1	37.40554126	4.424687E-012	1.961469E-011	1	0.000000E+000
1	37.40598564	1.961469E-011	4.424687E-012	0	0.000000E+000
1	37.40630214	4.424687E-012	1.961469E-011	1	0.000000E+000
1	37.40739009	1.961469E-011	4.424687E-012	0	0.000000E+000
1	37.40750756	4.424687E-012	1.961469E-011	1	0.000000E+000
1	37.40918533	1.961469E-011	4.424687E-012	0	0.000000E+000
1	37.40921158	4.424687E-012	1.961469E-011	1	0.000000E+000
1	37.41116749	1.961469E-011	4.424687E-012	0	0.000000E+000
1	37.41393232	4.424687E-012	1.961469E-011	1	0.000000E+000
1	37.41409142	1.961469E-011	4.424687E-012	0	0.000000E+000
1	37.41452679	4.424687E-012	1.961469E-011	1	0.000000E+000
1	37.41511310	1.961469E-011	4.424687E-012	0	0.000000E+000
1	37.41566008	4.424687E-012	1.961469E-011	1	0.000000E+000
1	37.41587619	1.961469E-011	4.424687E-012	0	0.000000E+000
1	37.41658405	4.424687E-012	1.961469E-011	1	0.000000E+000
1	37.41813144	1.961469E-011	4.424687E-012	0	0.000000E+000
1	37.41814678	4.424687E-012	1.961469E-011	1	0.000000E+000
1	37.41969969	1.961469E-011	4.424687E-012	0	0.000000E+000
1	37.42103719	4.424687E-012	1.961469E-011	1	0.000000E+000
1	37.42158858	1.961469E-011	4.424687E-012	0	0.000000E+000
1	37.42373886	4.424687E-012	1.961469E-011	1	0.000000E+000
1	37.42442685	1.961469E-011	4.424687E-012	0	0.000000E+000
1	37.42663637	4.424687E-012	1.961469E-011	1	0.000000E+000
1	37.42768381	1.961469E-011	4.424687E-012	0	0.000000E+000
1	37.42773326	4.424687E-012	1.961469E-011	1	0.000000E+000
1	37.42776090	1.961469E-011	4.424687E-012	0	0.000000E+000
1	37.42778818	4.424687E-012	1.961469E-011	1	0.000000E+000
1	37.42868164	1.961469E-011	4.424687E-012	0	0.000000E+000
1	37.42871039	4.424687E-012	1.961469E-011	1	0.000000E+000
1	37.42885889	1.961469E-011	4.424687E-012	0	0.000000E+000
1	37.42892005	4.424687E-012	1.961469E-011	1	0.000000E+000
1	37.43004158	1.961469E-011	4.424687E-012	0	0.000000E+000
1	37.43005199	4.424687E-012	1.961469E-011	1	0.000000E+000
1	37.43081345	1.961469E-011	4.424687E-012	0	0.000000E+000
1	37.43081741	4.424687E-012	1.961469E-011	1	0.000000E+000
1	37.43133162	1.961469E-011	4.424687E-012	0	0.000000E+000
1	37.43144180	4.424687E-012	1.961469E-011	1	0.000000E+000
1	37.43256280	1.961469E-011	4.424687E-012	0	0.000000E+000
1	37.43258223	4.424687E-012	1.961469E-011	1	0.000000E+000
1	37.43333376	1.961469E-011	4.424687E-012	0	0.000000E+000
1	37.43337967	4.424687E-012	1.961469E-011	1	0.000000E+000
1	37.43607167	1.961469E-011	4.424687E-012	0	0.000000E+000
1	37.43614498	4.424687E-012	1.961469E-011	1	0.000000E+000
1	37.43727725	1.961469E-011	4.424687E-012	0	0.000000E+000
1	37.43729188	4.424687E-012	1.961469E-011	1	0.000000E+000
1	37.43746560	1.961469E-011	4.424687E-012	0	0.000000E+000
1	37.43748327	4.424687E-012	1.961469E-011	1	0.000000E+000
1	37.43875369	1.961469E-011	4.424687E-012	0	0.000000E+000
1	37.43879205	4.424687E-012	1.961469E-011	1	0.000000E+000
1	37.43949343	1.961469E-011	4.424687E-012	0	0.000000E+000
1	37.44084230	4.424687E-012	1.961469E-011	1	0.000000E+000
1	37.44166845	1.961469E-011	4.424687E-012	0	0.000000E+000
1	37.44168668	4.424687E-012	1.961469E-011	1	0.000000E+000
1	37.44203998	1.961469E-011	4.424687E-012	0	0.000000E+000
1	37.44205627	4.424687E-012	1.961469E-011	1	0.000000E+000
1	37.44227210	1.961469E-011	4.424687E-012	0	0.000000E+000
1	37.44419118	4.424687E-012	1.961469E-011	1	0.000000E+000
1	37.44432350	1.961469E-011	4.424687E-012	0	0.000000E+000
1	37.44435099	4.424687E-012	1.961469E-011	1	0.000000E+000
1	37.44573243	1.961469E-011	4.424687E-012	0	0.000000E+000
1	37.44573940	4.424687E-012	1.961469E-011	1	0.000000E+000
1	37.44594873	1.961469E-011	4.424687E-012	0	0.000000E+000
1	37.44625883	4.424687E-012	1.961469E-011	1	0.000000E+000
1	37.44646535	1.961469E-011	4.424687E-012	0	0.000000E+000
1	37.44647825	4.424687E-012	1.961469E-011	1	0.000000E+000
1	37.44688365	1.961469E-011	4.424687E-012	0	0.000000E+000
1	37.44693036	4.424687E-012	1.961469E-011	1	0.000000E+000
1	37.45114169	1.961469E-011	4.424687E-012	0	0.000000E+000
1	37.45300544	4.424687E-012	1.961469E-011	1	0.000000E+000
1	37.45305561	1.961469E-011	4.424687E-012	0	0.000000E+000
1	37.45309040	4.424687E-012	1.961469E-011	1	0.000000E+000
1	37.45359769	1.961469E-011	4.424687E-012	0	0.000000E+000
1	37.45363615	4.424687E-012	1.961469E-011	1	0.000000E+000
1	37.45377228	1.961469E-011	4.424687E-012	0	0.000000E+000
1	37.45459704	4.424687E-012	1.961469E-011	1	0.000000E+000
1	37.45571848	1.961469E-011	4.424687E-012	0	0.000000E+000
1	37.46651887	4.424687E-012	1.961469E-011	1	0.000000E+000
1	37.46709613	1.961469E-011	4.424687E-012	0	0.000000E+000
1	37.46722398	4.424687E-012	1.961469E-011	1	0.000000E+000
1	37.46782710	1.961469E-011	4.424687E-012	0	0.000000E+000
1	37.46789984	4.424687E-012	1.961469E-011	1	0.000000E+000
1	37.46801160	1.961469E-011	4.424687E-012	0	0.000000E+000
1	37.46803988	4.424687E-012	1.961469E-011	1	0.000000E+000
1	37.46843844	1.961469E-011	4.424687E-012	0	0.000000E+000
1	37.46846094	4.424687E-012	1.961469E-011	1	0.000000E+000
1	37.46860730	1.961469E-011	4.424687E-012	0	0.000000E+000
1	37.46862790	4.424687E-012	1.961469E-011	1	0.000000E+000
1	37.46907180	1.961469E-011	4.424687E-012	0	0.000000E+000
1	37.46907236	4.424687E-012	1.961469E-011	1	0.000000E+000
1	37.46924068	1.961469E-011	4.424687E-012	0	0.000000E+000
1	37.46996073	4.424687E-012	1.961469E-011	1	0.000000E+000
1	37.47047658	1.961469E-011	4.424687E-012	0	0.000000E+000
1	37.47053556	4.424687E-012	1.961469E-011	1	0.000000E+000
1	37.47060556	1.961469E-011	4.424687E-012	0	0.000000E+000
1	37.47095741	4.424687E-012	1.961469E-011	1	0.000000E+000
1	37.47332689	1.961469E-011	4.424687E-012	0	0.000000E+000
1	37.47496424	4.424687E-012	1.961469E-011	1	0.000000E+000
1	37.47527876	1.961469E-011	4.424687E-012	0	0.000000E+000
1	37.47529458	4.424687E-012	1.961469E-011	1	0.000000E+000
1	37.47542219	1.961469E-011	4.424687E-012	0	0.000000E+000
1	37.47544963	4.424687E-012	1.961469E-011	1	0.000000E+000
1	37.47614021	1.961469E-011	4.424687E-012	0	0.000000E+000
1	37.47631444	4.424687E-012	1.961469E-011	1	0.000000E+000
1	37.47702819	1.961469E-011	4.424687E-012	0	0.000000E+000
1	37.47728518	4.424687E-012	1.961469E-011	1	0.000000E+000
1	37.47824836	1.961469E-011	4.424687E-012	0	0.000000E+000
1	37.47827073	4.424687E-012	1.961469E-011	1	0.000000E+000
1	37.48238793	1.961469E-011	4.424687E-012	0	0.000000E+000
1	37.48300447	4.424687E-012	1.961469E-011	1	0.000000E+000
1	37.48429432	1.961469E-011	4.424687E-012	0	0.000000E+000
1	37.48717856	4.424687E-012	1.961469E-011	1	0.000000E+000
1	37.48727395	1.961469E-011	4.424687E-012	0	0.000000E+000
1	37.48753975	4.424687E-012	1.961469E-011	1	0.000000E+000
1	37.48849970	1.961469E-011	4.424687E-012	0	0.000000E+000
1	37.48854154	4.424687E-012	1.961469E-011	1	0.000000E+000
1	37.49031409	1.961469E-011	4.424687E-012	0	0.000000E+000
1	37.49031766	4.424687E-012	1.961469E-011	1	0.000000E+000
1	37.49078153	1.961469E-011	4.424687E-012	0	0.000000E+000
1	37.49082165	4.424687E-012	1.961469E-011	1	0.000000E+000
1	37.49095423	1.961469E-011	4.424687E-012	0	0.000000E+000
1	37.49098708	4.424687E-012	1.961469E-011	1	0.000000E+000
1	37.49181925	1.961469E-011	4.424687E-012	0	0.000000E+000
1	37.49215898	4.424687E-012	1.961469E-011	1	0.000000E+000
1	37.49382278	1.961469E-011	4.424687E-012	0	0.000000E+000
1	37.49385433	4.424687E-012	1.961469E-011	1	0.000000E+000
1	37.49437696	1.961469E-011	4.424687E-012	0	0.000000E+000
1	37.49440121	4.424687E-012	1.961469E-011	1	0.000000E+000
1	37.49562794	1.961469E-011	4.424687E-012	0	0.000000E+000
1	37.49584931	4.424687E-012	1.961469E-011	1	0.000000E+000
1	37.49613775	1.961469E-011	4.424687E-012	0	0.000000E+000
1	37.49615972	4.424687E-012	1.961469E-011	1	0.000000E+000
1	37.49671245	1.961469E-011	4.424687E-012	0	0.000000E+000
1	37.49943270	4.424687E-012	1.961469E-011	1	0.000000E+000
1	37.49974183	1.961469E-011	4.424687E-012	0	0.000000E+000
1	37.50078188	4.424687E-012	1.961469E-011	1	0.000000E+000
1	37.50178100	1.961469E-011	4.424687E-012	0	0.000000E+000
1	37.50180147	4.424687E-012	1.961469E-011	1	0.000000E+000
1	37.50484112	1.961469E-011	4.424687E-012	0	0.000000E+000
1	37.50533546	4.424687E-012	1.961469E-011	1	0.000000E+000
1	37.50621808	1.961469E-011	4.424687E-012	0	0.000000E+000
1	37.50657683	4.424687E-012	1.961469E-011	1	0.000000E+000
1	37.50726680	1.961469E-011	4.424687E-012	0	0.000000E+000
1	37.50729752	4.424687E-012	1.961469E-011	1	0.000000E+000
1	37.50978684	1.961469E-011	4.424687E-012	0	0.000000E+000
1	37.51136155	4.424687E-012	1.961469E-011	1	0.000000E+000
1	37.51292272	1.961469E-011	4.424687E-012	0	0.000000E+000
1	37.51409664	4.424687E-012	1.961469E-011	1	0.000000E+000
1	37.51442731	1.961469E-011	4.424687E-012	0	0.000000E+000
1	37.51451187	4.424687E-012	1.961469E-011	1	0.000000E+000
1	37.51851411	1.961469E-011	4.424687E-012	0	0.000000E+000
1	37.52184967	4.424687E-012	1.961469E-011	1	0.000000E+000
1	37.52211446	1.961469E-011	4.424687E-012	0	0.000000E+000
1	37.52212408	4.424687E-012	1.961469E-011	1	0.000000E+000
1	37.52236508	1.961469E-011	4.424687E-012	0	0.000000E+000
1	37.52310639	4.424687E-012	1.961469E-011	1	0.000000E+000
1	37.52320053	1.961469E-011	4.424687E-012	0	0.000000E+000
1	37.52416074	4.424687E-012	1.961469E-011	1	0.000000E+000
1	37.52896996	1.961469E-011	4.424687E-012	0	0.000000E+000
1	37.52899253	4.424687E-012	1.961469E-011	1	0.000000E+000
1	37.52958122	1.961469E-011	4.424687E-012	0	0.000000E+000
1	37.52987905	4.424687E-012	1.961469E-011	1	0.000000E+000
1	37.53125307	1.961469E-011	4.424687E-012	0	0.000000E+000
1	37.53140240	4.424687E-012	1.961469E-011	1	0.000000E+000
1	37.53734389	1.961469E-011	4.424687E-012	0	0.000000E+000
1	37.53735703	4.424687E-012	1.961469E-011	1	0.000000E+000
1	37.53765287	1.961469E-011	4.424687E-012	0	0.000000E+000
1	37.53768125	4.424687E-012	1.961469E-011	1	0.000000E+000
1	37.53869763	1.961469E-011	4.424687E-012	0	0.000000E+000
1	37.53915197	4.424687E-012	1.961469E-011	1	0.000000E+000
1	37.53934898	1.961469E-011	4.424687E-012	0	0.000000E+000
1	37.53935617	4.424687E-012	1.961469E-011	1	0.000000E+000
1	37.53948131	1.961469E-011	4.424687E-012	0	0.000000E+000
1	37.53951132	4.424687E-012	1.961469E-011	1	0.000000E+000
1	37.54079874	1.961469E-011	4.424687E-012	0	0.000000E+000
1	37.54082814	4.424687E-012	1.961469E-011	1	0.000000E+000
1	37.54130232	1.961469E-011	4.424687E-012	0	0.000000E+000
1	37.54296264	4.424687E-012	1.961469E-011	1	0.000000E+000
1	37.54327397	1.961469E-011	4.424687E-012	0	0.000000E+000
1	37.54335917	4.424687E-012	1.961469E-011	1	0.000000E+000
1	37.54517394	1.961469E-011	4.424687E-012	0	0.000000E+000
1	37.54517554	4.424687E-012	1.961469E-011	1	0.000000E+000
1	37.54573231	1.961469E-011	4.424687E-012	0	0.000000E+000
1	37.54599456	4.424687E-012	1.961469E-011	1	0.000000E+000
1	37.54647632	1.961469E-011	4.424687E-012	0	0.000000E+000
1	37.54669447	4.424687E-012	1.961469E-011	1	0.000000E+000
1	37.54930974	1.961469E-011	4.424687E-012	0	0.000000E+000
1	37.55101038	4.424687E-012	1.961469E-011	1	0.000000E+000
1	37.55110113	1.961469E-011	4.424687E-012	0	0.000000E+000
1	37.55185870	4.424687E-012	1.961469E-011	1	0.000000E+000
1	37.55343005	1.961469E-011	4.424687E-012	0	0.000000E+000
1	37.55345022	4.424687E-012	1.961469E-011	1	0.000000E+000
1	37.55532487	1.961469E-011	4.424687E-012	0	0.000000E+000
1	37.55541095	4.424687E-012	1.961469E-011	1	0.000000E+000
1	37.55729552	1.961469E-011	4.424687E-012	0	0.000000E+000
1	37.55781575	4.424687E-012	1.961469E-011	1	0.000000E+000
1	37.55788091	1.961469E-011	4.424687E-012	0	0.000000E+000
1	37.55789855	4.424687E-012	1.961469E-011	1	0.000000E+000
1	37.55973025	1.961469E-011	4.424687E-012	0	0.000000E+000
1	37.55976434	4.424687E-012	1.961469E-011	1	0.000000E+000
1	37.56086722	1.961469E-011	4.424687E-012	0	0.000000E+000
1	37.56267820	4.424687E-012	1.961469E-011	1	0.000000E+000
1	37.56302088	1.961469E-011	4.424687E-012	0	0.000000E+000
1	37.56303318	4.424687E-012	1.961469E-011	1	0.000000E+000
1	37.56306838	1.961469E-011	4.424687E-012	0	0.000000E+000
1	37.56435791	4.424687E-012	1.961469E-011	1	0.000000E+000
1	37.56538634	1.961469E-011	4.424687E-012	0	0.000000E+000
1	37.56539705	4.424687E-012	1.961469E-011	1	0.000000E+000
1	37.56565114	1.961469E-011	4.424687E-012	0	0.000000E+000
1	37.56567075	4.424687E-012	1.961469E-011	1	0.000000E+000
1	37.56619202	1.961469E-011	4.424687E-012	0	0.000000E+000
1	37.56621118	4.424687E-012	1.961469E-011	1	0.000000E+000
1	37.56680018	1.961469E-011	4.424687E-012	0	0.000000E+000
1	37.56783394	4.424687E-012	1.961469E-011	1	0.000000E+000
1	37.57102884	1.961469E-011	4.424687E-012	0	0.000000E+000
1	37.57220131	4.424687E-012	1.961469E-011	1	0.000000E+000
1	37.57244394	1.961469E-011	4.424687E-012	0	0.000000E+000
1	37.57264839	4.424687E-012	1.961469E-011	1	0.000000E+000
1	37.57366987	1.961469E-011	4.424687E-012	0	0.000000E+000
1	37.57583689	4.424687E-012	1.961469E-011	1	0.000000E+000
1	37.57594393	1.961469E-011	4.424687E-012	0	0.000000E+000
1	37.57633936	4.424687E-012	1.961469E-011	1	0.000000E+000
1	37.57638983	1.961469E-011	4.424687E-012	0	0.000000E+000
1	37.57665752	4.424687E-012	1.961469E-011	1	0.000000E+000
1	37.57781596	1.961469E-011	4.424687E-012	0	0.000000E+000
1	37.57785464	4.424687E-012	1.961469E-011	1	0.000000E+000
1	37.57988354	1.961469E-011	4.424687E-012	0	0.000000E+000
1	37.57989005	4.424687E-012	1.961469E-011	1	0.000000E+000
1	37.57997036	1.961469E-011	4.424687E-012	0	0.000000E+000
1	37.57998596	4.424687E-012	1.961469E-011	1	0.000000E+000
1	37.58003124	1.961469E-011	4.424687E-012	0	0.000000E+000
1	37.58004512	4.424687E-012	1.961469E-011	1	0.000000E+000
1	37.58130250	1.961469E-011	4.424687E-012	0	0.000000E+000
1	37.58131502	4.424687E-012	1.961469E-011	1	0.000000E+000
1	37.58151612	1.961469E-011	4.424687E-012	0	0.000000E+000
1	37.58206222	4.424687E-012	1.961469E-011	1	0.000000E+000
1	37.58207960	1.961469E-011	4.424687E-012	0	0.000000E+000
1	37.58314374	4.424687E-012	1.961469E-011	1	0.000000E+000
1	37.58321904	1.961469E-011	4.424687E-012	0	0.000000E+000
1	37.58325484	4.424687E-012	1.961469E-011	1	0.000000E+000
1	37.58402399	1.961469E-011	4.424687E-012	0	0.000000E+000
1	37.58404283	4.424687E-012	1.961469E-011	1	0.000000E+000
1	37.58562576	1.961469E-011	4.424687E-012	0	0.000000E+000
1	37.58656556	4.424687E-012	1.961469E-011	1	0.000000E+000
1	37.58678967	1.961469E-011	4.424687E-012	0	0.000000E+000
1	37.58727810	4.424687E-012	1.961469E-011	1	0.000000E+000
1	37.58743256	1.961469E-011	4.424687E-012	0	0.000000E+000
1	37.58842405	4.424687E-012	1.961469E-011	1	0.000000E+000
1	37.58956679	1.961469E-011	4.424687E-012	0	0.000000E+000
1	37.59149640	4.424687E-012	1.961469E-011	1	0.000000E+000
1	37.59162115	1.961469E-011	4.424687E-012	0	0.000000E+000
1	37.59163199	4.424687E-012	1.961469E-011	1	0.000000E+000
1	37.59477851	1.961469E-011	4.424687E-012	0	0.000000E+000
1	37.59524478	4.424687E-012	1.961469E-011	1	0.000000E+000
1	37.59667425	1.961469E-011	4.424687E-012	0	0.000000E+000
1	37.59671254	4.424687E-012	1.961469E-011	1	0.000000E+000
1	37.59729136	1.961469E-011	4.424687E-012	0	0.000000E+000
1	37.59733392	4.424687E-012	1.961469E-011	1	0.000000E+000
1	37.59801569	1.961469E-011	4.424687E-012	0	0.000000E+000
1	37.59941425	4.424687E-012	1.961469E-011	1	0.000000E+000
1	37.59973170	1.961469E-011	4.424687E-012	0	0.000000E+000
1	37.60127570	4.424687E-012	1.961469E-011	1	0.000000E+000
1	37.60194603	1.961469E-011	4.424687E-012	0	0.000000E+000
1	37.60225885	4.424687E-012	1.961469E-011	1	0.000000E+000
1	37.60316011	1.961469E-011	4.424687E-012	0	0.000000E+000
1	37.60718091	4.424687E-012	1.961469E-011	1	0.000000E+000
1	37.60831598	1.961469E-011	4.424687E-012	0	0.000000E+000
1	37.60835911	4.424687E-012	1.961469E-011	1	0.000000E+000
1	37.60850996	1.961469E-011	4.424687E-012	0	0.000000E+000
1	37.60887599	4.424687E-012	1.961469E-011	1	0.000000E+000
1	37.60985134	1.961469E-011	4.424687E-012	0	0.000000E+000
1	37.60985227	4.424687E-012	1.961469E-011	1	0.000000E+000
1	37.60992014	1.961469E-011	4.424687E-012	0	0.000000E+000
1	37.60997014	4.424687E-012	1.961469E-011	1	0.000000E+000
1	37.61000004	1.961469E-011	4.424687E-012	0	0.000000E+000
1	37.61016715	4.424687E-012	1.961469E-011	1	0.000000E+000
1	37.61341471	1.961469E-011	4.424687E-012	0	0.000000E+000
1	37.61343464	4.424687E-012	1.961469E-011	1	0.000000E+000
1	37.61395754	1.961469E-011	4.424687E-012	0	0.000000E+000
1	37.61513493	4.424687E-012	1.961469E-011	1	0.000000E+000
1	37.61622530	1.961469E-011	4.424687E-012	0	0.000000E+000
1	37.61623416	4.424687E-012	1.961469E-011	1	0.000000E+000
1	37.61646845	1.961469E-011	4.424687E-012	0	0.000000E+000
1	37.61649130	4.424687E-012	1.961469E-011	1	0.000000E+000
1	37.61667859	1.961469E-011	4.424687E-012	0	0.000000E+000
1	37.61670966	4.424687E-012	1.961469E-011	1	0.000000E+000
1	37.61712453	1.961469E-011	4.424687E-012	0	0.000000E+000
1	37.61714337	4.424687E-012	1.961469E-011	1	0.000000E+000
1	37.61757432	1.961469E-011	4.424687E-012	0	0.000000E+000
1	37.61761665	4.424687E-012	1.961469E-011	1	0.000000E+000
1	37.61843603	1.961469E-011	4.424687E-012	0	0.000000E+000
1	37.61862851	4.424687E-012	1.961469E-011	1	0.000000E+000
1	37.61900255	1.961469E-011	4.424687E-012	0	0.000000E+000
1	37.61902686	4.424687E-012	1.961469E-011	1	0.000000E+000
1	37.62026390	1.961469E-011	4.424687E-012	0	0.000000E+000
1	37.62028807	4.424687E-012	1.961469E-011	1	0.000000E+000
1	37.62185307	1.961469E-011	4.424687E-012	0	0.000000E+000
1	37.62203971	4.424687E-012	1.961469E-011	1	0.000000E+000
1	37.62435960	1.961469E-011	4.424687E-012	0	0.000000E+000
1	37.62568074	4.424687E-012	1.961469E-011	1	0.000000E+000
1	37.62575259	1.961469E-011	4.424687E-012	0	0.000000E+000
1	37.62580991	4.424687E-012	1.961469E-011	1	0.000000E+000
1	37.62644090	1.961469E-011	4.424687E-012	0	0.000000E+000
1	37.62646118	4.424687E-012	1.961469E-011	1	0.000000E+000
1	37.62647271	1.961469E-011	4.424687E-012	0	0.000000E+000
1	37.62651118	4.424687E-012	1.961469E-011	1	0.000000E+000
1	37.62742717	1.961469E-011	4.424687E-012	0	0.000000E+000
1	37.62744199	4.424687E-012	1.961469E-011	1	0.000000E+000
1	37.62847418	1.961469E-011	4.424687E-012	0	0.000000E+000
1	37.62848625	4.424687E-012	1.961469E-011	1	0.000000E+000
1	37.63101509	1.961469E-011	4.424687E-012	0	0.000000E+000
1	37.63115736	4.424687E-012	1.961469E-011	1	0.000000E+000
1	37.63154082	1.961469E-011	4.424687E-012	0	0.000000E+000
1	37.63158281	4.424687E-012	1.961469E-011	1	0.000000E+000
1	37.63198480	1.961469E-011	4.424687E-012	0	0.000000E+000
1	37.63200556	4.424687E-012	1.961469E-011	1	0.000000E+000
1	37.63223715	1.961469E-011	4.424687E-012	0	0.000000E+000
1	37.63225851	4.424687E-012	1.961469E-011	1	0.000000E+000
1	37.63462498	1.961469E-011	4.424687E-012	0	0.000000E+000
1	37.63463211	4.424687E-012	1.961469E-011	1	0.000000E+000
1	37.63742794	1.961469E-011	4.424687E-012	0	0.000000E+000
1	37.63764435	4.424687E-012	1.961469E-011	1	0.000000E+000
1	37.63833435	1.961469E-011	4.424687E-012	0	0.000000E+000
1	37.63840624	4.424687E-012	1.961469E-011	1	0.000000E+000
1	37.63959421	1.961469E-011	4.424687E-012	0	0.000000E+000
1	37.63960106	4.424687E-012	1.961469E-011	1	0.000000E+000
1	37.64132992	1.961469E-011	4.424687E-012	0	0.000000E+000
1	37.64260813	4.424687E-012	1.961469E-011	1	0.000000E+000
1	37.64282883	1.961469E-011	4.424687E-012	0	0.000000E+000
1	37.64292776	4.424687E-012	1.961469E-011	1	0.000000E+000
1	37.64402983	1.961469E-011	4.424687E-012	0	0.000000E+000
1	37.64404906	4.424687E-012	1.961469E-011	1	0.000000E+000
1	37.64421753	1.961469E-011	4.424687E-012	0	0.000000E+000
1	37.64422005	4.424687E-012	1.961469E-011	1	0.000000E+000
1	37.64597430	1.961469E-011	4.424687E-012	0	0.000000E+000
1	37.64601089	4.424687E-012	1.961469E-011	1	0.000000E+000
1	37.64638260	1.961469E-011	4.424687E-012	0	0.000000E+000
1	37.64667029	4.424687E-012	1.961469E-011	1	0.000000E+000
1	37.64783594	1.961469E-011	4.424687E-012	0	0.000000E+000
1	37.64805749	4.424687E-012	1.961469E-011	1	0.000000E+000
1	37.64843711	1.961469E-011	4.424687E-012	0	0.000000E+000
1	37.64845643	4.424687E-012	1.961469E-011	1	0.000000E+000
1	37.65067670	1.961469E-011	4.424687E-012	0	0.000000E+000
1	37.65070985	4.424687E-012	1.961469E-011	1	0.000000E+000
1	37.65085205	1.961469E-011	4.424687E-012	0	0.000000E+000
1	37.65089268	4.424687E-012	1.961469E-011	1	0.000000E+000
1	37.65132206	1.961469E-011	4.424687E-012	0	0.000000E+000
1	37.65187632	4.424687E-012	1.961469E-011	1	0.000000E+000
1	37.65305209	1.961469E-011	4.424687E-012	0	0.000000E+000
1	37.65398534	4.424687E-012	1.961469E-011	1	0.000000E+000
1	37.65495271	1.961469E-011	4.424687E-012	0	0.000000E+000
1	37.65587313	4.424687E-012	1.961469E-011	1	0.000000E+000
1	37.65596731	1.961469E-011	4.424687E-012	0	0.000000E+000
1	37.65768611	4.424687E-012	1.961469E-011	1	0.000000E+000
1	37.65819698	1.961469E-011	4.424687E-012	0	0.000000E+000
1	37.65821711	4.424687E-012	1.961469E-011	1	0.000000E+000
1	37.65838961	1.961469E-011	4.424687E-012	0	0.000000E+000
1	37.65841385	4.424687E-012	1.961469E-011	1	0.000000E+000
1	37.65877503	1.961469E-011	4.424687E-012	0	0.000000E+000
1	37.65942223	4.424687E-012	1.961469E-011	1	0.000000E+000
1	37.65981421	1.961469E-011	4.424687E-012	0	0.000000E+000
1	37.66245373	4.424687E-012	1.961469E-011	1	0.000000E+000
1	37.66360686	1.961469E-011	4.424687E-012	0	0.000000E+000
1	37.66361691	4.424687E-012	1.961469E-011	1	0.000000E+000
1	37.66493540	1.961469E-011	4.424687E-012	0	0.000000E+000
1	37.66494991	4.424687E-012	1.961469E-011	1	0.000000E+000
1	37.66559497	1.961469E-011	4.424687E-012	0	0.000000E+000
1	37.66561318	4.424687E-012	1.961469E-011	1	0.000000E+000
1	37.66657501	1.961469E-011	4.424687E-012	0	0.000000E+000
1	37.66659955	4.424687E-012	1.961469E-011	1	0.000000E+000
1	37.66720405	1.961469E-011	4.424687E-012	0	0.000000E+000
1	37.66724586	4.424687E-012	1.961469E-011	1	0.000000E+000
1	37.66740923	1.961469E-011	4.424687E-012	0	0.000000E+000
1	37.66902895	4.424687E-012	1.961469E-011	1	0.000000E+000
1	37.66909426	1.961469E-011	4.424687E-012	0	0.000000E+000
1	37.66911245	4.424687E-012	1.961469E-011	1	0.000000E+000
1	37.66975280	1.961469E-011	4.424687E-012	0	0.000000E+000
1	37.66978291	4.424687E-012	1.961469E-011	1	0.000000E+000
1	37.67079371	1.961469E-011	4.424687E-012	0	0.000000E+000
1	37.67140497	4.424687E-012	1.961469E-011	1	0.000000E+000
1	37.67147669	1.961469E-011	4.424687E-012	0	0.000000E+000
1	37.67289863	4.424687E-012	1.961469E-011	1	0.000000E+000
1	37.67379945	1.961469E-011	4.424687E-012	0	0.000000E+000
1	37.67424664	4.424687E-012	1.961469E-011	1	0.000000E+000
1	37.67569484	1.961469E-011	4.424687E-012	0	0.000000E+000
1	37.67796180	4.424687E-012	1.961469E-011	1	0.000000E+000
1	37.67822105	1.961469E-011	4.424687E-012	0	0.000000E+000
1	37.67824905	4.424687E-012	1.961469E-011	1	0.000000E+000
1	37.67856067	1.961469E-011	4.424687E-012	0	0.000000E+000
1	37.67858185	4.424687E-012	1.961469E-011	1	0.000000E+000
1	37.67997254	1.961469E-011	4.424687E-012	0	0.000000E+000
1	37.68046881	4.424687E-012	1.961469E-011	1	0.000000E+000
1	37.68326435	1.961469E-011	4.424687E-012	0	0.000000E+000
1	37.68326902	4.424687E-012	1.961469E-011	1	0.000000E+000
1	37.68646821	1.961469E-011	4.424687E-012	0	0.000000E+000
1	37.68650457	4.424687E-012	1.961469E-011	1	0.000000E+000
1	37.68664775	1.961469E-011	4.424687E-012	0	0.000000E+000
1	37.68864643	4.424687E-012	1.961469E-011	1	0.000000E+000
1	37.69024646	1.961469E-011	4.424687E-012	0	0.000000E+000
1	37.69037936	4.424687E-012	1.961469E-011	1	0.000000E+000
1	37.69094002	1.961469E-011	4.424687E-012	0	0.000000E+000
1	37.69427054	4.424687E-012	1.961469E-011	1	0.000000E+000
1	37.69509576	1.961469E-011	4.424687E-012	0	0.000000E+000
1	37.69510113	4.424687E-012	1.961469E-011	1	0.000000E+000
1	37.69550084	1.961469E-011	4.424687E-012	0	0.000000E+000
1	37.69552093	4.424687E-012	1.961469E-011	1	0.000000E+000
1	37.69627198	1.961469E-011	4.424687E-012	0	0.000000E+000
1	37.69653148	4.424687E-012	1.961469E-011	1	0.000000E+000
1	37.69696307	1.961469E-011	4.424687E-012	0	0.000000E+000
1	37.69900928	4.424687E-012	1.961469E-011	1	0.000000E+000
1	37.69924228	1.961469E-011	4.424687E-012	0	0.000000E+000
1	37.69928011	4.424687E-012	1.961469E-011	1	0.000000E+000
1	37.69931034	1.961469E-011	4.424687E-012	0	0.000000E+000
1	37.69933192	4.424687E-012	1.961469E-011	1	0.000000E+000
1	37.70028073	1.961469E-011	4.424687E-012	0	0.000000E+000
1	37.70089390	4.424687E-012	1.961469E-011	1	0.000000E+000
1	37.70105646	1.961469E-011	4.424687E-012	0	0.000000E+000
1	37.70155992	4.424687E-012	1.961469E-011	1	0.000000E+000
1	37.70206163	1.961469E-011	4.424687E-012	0	0.000000E+000
1	37.70243897	4.424687E-012	1.961469E-011	1	0.000000E+000
1	37.70285869	1.961469E-011	4.424687E-012	0	0.000000E+000
1	37.70287339	4.424687E-012	1.961469E-011	1	0.000000E+000
1	37.70349297	1.961469E-011	4.424687E-012	0	0.000000E+000
1	37.70350360	4.424687E-012	1.961469E-011	1	0.000000E+000
1	37.70442912	1.961469E-011	4.424687E-012	0	0.000000E+000
1	37.70445544	4.424687E-012	1.961469E-011	1	0.000000E+000
1	37.70560680	1.961469E-011	4.424687E-012	0	0.000000E+000
1	37.70562618	4.424687E-012	1.961469E-011	1	0.000000E+000
1	37.70698626	1.961469E-011	4.424687E-012	0	0.000000E+000
1	37.70931371	4.424687E-012	1.961469E-011	1	0.000000E+000
1	37.70989350	1.961469E-011	4.424687E-012	0	0.000000E+000
1	37.71040952	4.424687E-012	1.961469E-011	1	0.000000E+000
1	37.71124787	1.961469E-011	4.424687E-012	0	0.000000E+000
1	37.71127904	4.424687E-012	1.961469E-011	1	0.000000E+000
1	37.71147609	1.961469E-011	4.424687E-012	0	0.000000E+000
1	37.71148863	4.424687E-012	1.961469E-011	1	0.000000E+000
1	37.71298212	1.961469E-011	4.424687E-012	0	0.000000E+000
1	37.71299680	4.424687E-012	1.961469E-011	1	0.000000E+000
1	37.71523819	1.961469E-011	4.424687E-012	0	0.000000E+000
1	37.71525693	4.424687E-012	1.961469E-011	1	0.000000E+000
1	37.71652544	1.961469E-011	4.424687E-012	0	0.000000E+000
1	37.71655583	4.424687E-012	1.961469E-011	1	0.000000E+000
1	37.71706676	1.961469E-011	4.424687E-012	0	0.000000E+000
1	37.71707207	4.424687E-012	1.961469E-011	1	0.000000E+000
1	37.71796065	1.961469E-011	4.424687E-012	0	0.000000E+000
1	37.72137389	4.424687E-012	1.961469E-011	1	0.000000E+000
1	37.72357363	1.961469E-011	4.424687E-012	0	0.000000E+000
1	37.72358036	4.424687E-012	1.961469E-011	1	0.000000E+000
1	37.72396688	1.961469E-011	4.424687E-012	0	0.000000E+000
1	37.72572531	4.424687E-012	1.961469E-011	1	0.000000E+000
1	37.72822275	1.961469E-011	4.424687E-012	0	0.000000E+000
1	37.72868972	4.424687E-012	1.961469E-011	1	0.000000E+000
1	37.73073939	1.961469E-011	4.424687E-012	0	0.000000E+000
1	37.73229295	4.424687E-012	1.961469E-011	1	0.000000E+000
1	37.73498946	1.961469E-011	4.424687E-012	0	0.000000E+000
1	37.73503695	4.424687E-012	1.961469E-011	1	0.000000E+000
1	37.73521885	1.961469E-011	4.424687E-012	0	0.000000E+000
1	37.73524266	4.424687E-012	1.961469E-011	1	0.000000E+000
1	37.73680930	1.961469E-011	4.424687E-012	0	0.000000E+000
1	37.73689488	4.424687E-012	1.961469E-011	1	0.000000E+000
1	37.73829344	1.961469E-011	4.424687E-012	0	0.000000E+000
1	37.73830146	4.424687E-012	1.961469E-011	1	0.000000E+000
1	37.73877085	1.961469E-011	4.424687E-012	0	0.000000E+000
1	37.73881484	4.424687E-012	1.961469E-011	1	0.000000E+000
1	37.73915323	1.961469E-011	4.424687E-012	0	0.000000E+000
1	37.73991386	4.424687E-012	1.961469E-011	1	0.000000E+000
1	37.74082057	1.961469E-011	4.424687E-012	0	0.000000E+000
1	37.74084981	4.424687E-012	1.961469E-011	1	0.000000E+000
1	37.74214333	1.961469E-011	4.424687E-012	0	0.000000E+000
1	37.74217055	4.424687E-012	1.961469E-011	1	0.000000E+000
1	37.74564121	1.961469E-011	4.424687E-012	0	0.000000E+000
1	37.74566770	4.424687E-012	1.961469E-011	1	0.000000E+000
1	37.74877630	1.961469E-011	4.424687E-012	0	0.000000E+000
1	37.74924137	4.424687E-012	1.961469E-011	1	0.000000E+000
1	37.74930001	1.961469E-011	4.424687E-012	0	0.000000E+000
1	37.75068061	4.424687E-012	1.961469E-011	1	0.000000E+000
1	37.75189149	1.961469E-011	4.424687E-012	0	0.000000E+000
1	37.75190021	4.424687E-012	1.961469E-011	1	0.000000E+000
1	37.75211672	1.961469E-011	4.424687E-012	0	0.000000E+000
1	37.75220989	4.424687E-012	1.961469E-011	1	0.000000E+000
1	37.75347165	1.961469E-011	4.424687E-012	0	0.000000E+000
1	37.75352645	4.424687E-012	1.961469E-011	1	0.000000E+000
1	37.75381355	1.961469E-011	4.424687E-012	0	0.000000E+000
1	37.75383864	4.424687E-012	1.961469E-011	1	0.000000E+000
1	37.75393565	1.961469E-011	4.424687E-012	0	0.000000E+000
1	37.75394362	4.424687E-012	1.961469E-011	1	0.000000E+000
1	37.75440744	1.961469E-011	4.424687E-012	0	0.000000E+000
1	37.81043482	4.424687E-012	1.961469E-011	1	0.000000E+000
1	37.81046371	1.961469E-011	4.424687E-012	0	0.000000E+000
1	37.81121043	4.424687E-012	1.961469E-011	1	0.000000E+000
1	37.81375670	1.961469E-011	4.424687E-012	0	0.000000E+000
1	37.81433228	4.424687E-012	1.961469E-011	1	0.000000E+000
1	37.81524941	1.961469E-011	4.424687E-012	0	0.000000E+000
1	37.81526358	4.424687E-012	1.961469E-011	1	0.000000E+000
1	37.81530425	1.961469E-011	4.424687E-012	0	0.000000E+000
1	37.81788901	4.424687E-012	1.961469E-011	1	0.000000E+000
1	37.81860846	1.961469E-011	4.424687E-012	0	0.000000E+000
1	37.81869913	4.424687E-012	1.961469E-011	1	0.000000E+000
1	37.81910224	1.961469E-011	4.424687E-012	0	0.000000E+000
1	37.82054733	4.424687E-012	1.961469E-011	1	0.000000E+000
1	37.82154791	1.961469E-011	4.424687E-012	0	0.000000E+000
1	37.82158231	4.424687E-012	1.961469E-011	1	0.000000E+000
1	37.82228014	1.961469E-011	4.424687E-012	0	0.000000E+000
1	37.82377842	4.424687E-012	1.961469E-011	1	0.000000E+000
1	37.82445709	1.961469E-011	4.424687E-012	0	0.000000E+000
1	37.82522394	4.424687E-012	1.961469E-011	1	0.000000E+000
1	37.82688910	1.961469E-011	4.424687E-012	0	0.000000E+000
1	37.82703669	4.424687E-012	1.961469E-011	1	0.000000E+000
1	37.82713592	1.961469E-011	4.424687E-012	0	0.000000E+000
1	37.82714072	4.424687E-012	1.961469E-011	1	0.000000E+000
1	37.82837673	1.961469E-011	4.424687E-012	0	0.000000E+000
1	37.82838300	4.424687E-012	1.961469E-011	1	0.000000E+000
1	37.83120158	1.961469E-011	4.424687E-012	0	0.000000E+000
1	37.83122351	4.424687E-012	1.961469E-011	1	0.000000E+000
1	37.83288546	1.961469E-011	4.424687E-012	0	0.000000E+000
1	37.83423728	4.424687E-012	1.961469E-011	1	0.000000E+000
1	37.83437964	1.961469E-011	4.424687E-012	0	0.000000E+000
1	37.83445346	4.424687E-012	1.961469E-011	1	0.000000E+000
1	37.83573213	1.961469E-011	4.424687E-012	0	0.000000E+000
1	37.83717450	4.424687E-012	1.961469E-011	1	0.000000E+000
1	37.83795008	1.961469E-011	4.424687E-012	0	0.000000E+000
1	37.83796193	4.424687E-012	1.961469E-011	1	0.000000E+000
1	37.83808200	1.961469E-011	4.424687E-012	0	0.000000E+000
1	37.84072183	4.424687E-012	1.961469E-011	1	0.000000E+000
1	37.84092961	1.961469E-011	4.424687E-012	0	0.000000E+000
1	37.84096528	4.424687E-012	1.961469E-011	1	0.000000E+000
1	37.84132464	1.961469E-011	4.424687E-012	0	0.000000E+000
1	37.84133771	4.424687E-012	1.961469E-011	1	0.000000E+000
1	37.84267454	1.961469E-011	4.424687E-012	0	0.000000E+000
1	37.84345994	4.424687E-012	1.961469E-011	1	0.000000E+000
1	37.84364036	1.961469E-011	4.424687E-012	0	0.000000E+000
1	37.84379203	4.424687E-012	1.961469E-011	1	0.000000E+000
1	37.84403065	1.961469E-011	4.424687E-012	0	0.000000E+000
1	37.84406532	4.424687E-012	1.961469E-011	1	0.000000E+000
1	37.84441521	1.961469E-011	4.424687E-012	0	0.000000E+000
1	37.84445946	4.424687E-012	1.961469E-011	1	0.000000E+000
1	37.84452381	1.961469E-011	4.424687E-012	0	0.000000E+000
1	37.84463315	4.424687E-012	1.961469E-011	1	0.000000E+000
1	37.84694927	1.961469E-011	4.424687E-012	0	0.000000E+000
1	37.84764694	4.424687E-012	1.961469E-011	1	0.000000E+000
1	37.85105976	1.961469E-011	4.424687E-012	0	0.000000E+000
1	37.85118596	4.424687E-012	1.961469E-011	1	0.000000E+000
1	37.85147324	1.961469E-011	4.424687E-012	0	0.000000E+000
1	37.85152193	4.424687E-012	1.961469E-011	1	0.000000E+000
1	37.85252768	1.961469E-011	4.424687E-012	0	0.000000E+000
1	37.85254294	4.424687E-012	1.961469E-011	1	0.000000E+000
1	37.85272981	1.961469E-011	4.424687E-012	0	0.000000E+000
1	37.85289517	4.424687E-012	1.961469E-011	1	0.000000E+000
1	37.85306735	1.961469E-011	4.424687E-012	0	0.000000E+000
1	37.85363559	4.424687E-012	1.961469E-011	1	0.000000E+000
1	37.85477735	1.961469E-011	4.424687E-012	0	0.000000E+000
1	37.95803021	4.507311E-012	1.969731E-011	1	0.000000E+000
1	37.95927704	1.969731E-011	4.507311E-012	0	0.000000E+000
1	37.95928666	4.507311E-012	1.969731E-011	1	0.000000E+000
1	37.95959287	1.969731E-011	4.507311E-012	0	0.000000E+000
1	37.96030372	4.507311E-012	1.969731E-011	1	0.000000E+000
1	37.96082428	1.969731E-011	4.507311E-012	0	0.000000E+000
1	37.96126885	4.507311E-012	1.969731E-011	1	0.000000E+000
1	37.96292958	1.969731E-011	4.507311E-012	0	0.000000E+000
1	37.96308071	4.507311E-012	1.969731E-011	1	0.000000E+000
1	37.96350482	1.969731E-011	4.507311E-012	0	0.000000E+000
1	37.96353919	4.507311E-012	1.969731E-011	1	0.000000E+000
1	37.96364201	1.969731E-011	4.507311E-012	0	0.000000E+000
1	37.96368209	4.507311E-012	1.969731E-011	1	0.000000E+000
1	37.96414354	1.969731E-011	4.507311E-012	0	0.000000E+000
1	37.96418334	4.507311E-012	1.969731E-011	1	0.000000E+000
1	37.96493574	1.969731E-011	4.507311E-012	0	0.000000E+000
1	37.96537757	4.507311E-012	1.969731E-011	1	0.000000E+000
1	37.96695951	1.969731E-011	4.507311E-012	0	0.000000E+000
1	37.96852357	4.507311E-012	1.969731E-011	1	0.000000E+000
1	37.96868217	1.969731E-011	4.507311E-012	0	0.000000E+000
1	37.96869428	4.507311E-012	1.969731E-011	1	0.000000E+000
1	37.96957281	1.969731E-011	4.507311E-012	0	0.000000E+000
1	37.96958874	4.507311E-012	1.969731E-011	1	0.000000E+000
1	37.97052799	1.969731E-011	4.507311E-012	0	0.000000E+000
1	37.97054535	4.507311E-012	1.969731E-011	1	0.000000E+000
1	37.97119424	1.969731E-011	4.507311E-012	0	0.000000E+000
1	37.97121927	4.507311E-012	1.969731E-011	1	0.000000E+000
1	37.97148104	1.969731E-011	4.507311E-012	0	0.000000E+000
1	37.97227511	4.507311E-012	1.969731E-011	1	0.000000E+000
1	37.97256607	1.969731E-011	4.507311E-012	0	0.000000E+000
1	37.97259128	4.507311E-012	1.969731E-011	1	0.000000E+000
1	37.97337189	1.969731E-011	4.507311E-012	0	0.000000E+000
1	37.97338366	4.507311E-012	1.969731E-011	1	0.000000E+000
1	37.97344389	1.969731E-011	4.507311E-012	0	0.000000E+000
1	37.97476257	4.507311E-012	1.969731E-011	1	0.000000E+000
1	37.97576299	1.969731E-011	4.507311E-012	0	0.000000E+000
1	37.97739335	4.507311E-012	1.969731E-011	1	0.000000E+000
1	37.97768816	1.969731E-011	4.507311E-012	0	0.000000E+000
1	37.97776499	4.507311E-012	1.969731E-011	1	0.000000E+000
1	37.98005156	1.969731E-011	4.507311E-012	0	0.000000E+000
1	37.98006355	4.507311E-012	1.969731E-011	1	0.000000E+000
1	37.98039065	1.969731E-011	4.507311E-012	0	0.000000E+000
1	37.98076806	4.507311E-012	1.969731E-011	1	0.000000E+000
1	37.98121682	1.969731E-011	4.507311E-012	0	0.000000E+000
1	37.98200718	4.507311E-012	1.969731E-011	1	0.000000E+000
1	37.98203356	1.969731E-011	4.507311E-012	0	0.000000E+000
1	37.98205892	4.507311E-012	1.969731E-011	1	0.000000E+000
1	37.98238018	1.969731E-011	4.507311E-012	0	0.000000E+000
1	37.98284487	4.507311E-012	1.969731E-011	1	0.000000E+000
1	37.98329742	1.969731E-011	4.507311E-012	0	0.000000E+000
1	37.98417731	4.507311E-012	1.969731E-011	1	0.000000E+000
1	37.98451582	1.969731E-011	4.507311E-012	0	0.000000E+000
1	37.98452902	4.507311E-012	1.969731E-011	1	0.000000E+000
1	37.98573492	1.969731E-011	4.507311E-012	0	0.000000E+000
1	37.98576032	4.507311E-012	1.969731E-011	1	0.000000E+000
1	37.98621256	1.969731E-011	4.507311E-012	0	0.000000E+000
1	37.98623760	4.507311E-012	1.969731E-011	1	0.000000E+000
1	37.98629694	1.969731E-011	4.507311E-012	0	0.000000E+000
1	37.98632272	4.507311E-012	1.969731E-011	1	0.000000E+000
1	37.98651952	1.969731E-011	4.507311E-012	0	0.000000E+000
1	37.98692824	4.507311E-012	1.969731E-011	1	0.000000E+000
1	37.98695218	1.969731E-011	4.507311E-012	0	0.000000E+000
1	37.98698162	4.507311E-012	1.969731E-011	1	0.000000E+000
1	37.98771462	1.969731E-011	4.507311E-012	0	0.000000E+000
1	37.98773006	4.507311E-012	1.969731E-011	1	0.000000E+000
1	37.99004791	1.969731E-011	4.507311E-012	0	0.000000E+000
1	37.99070390	4.507311E-012	1.969731E-011	1	0.000000E+000
1	37.99245102	1.969731E-011	4.507311E-012	0	0.000000E+000
1	37.99266782	4.507311E-012	1.969731E-011	1	0.000000E+000
1	37.99351687	1.969731E-011	4.507311E-012	0	0.000000E+000
1	37.99450315	4.507311E-012	1.969731E-011	1	0.000000E+000
1	37.99460368	1.969731E-011	4.507311E-012	0	0.000000E+000
1	37.99645532	4.507311E-012	1.969731E-011	1	0.000000E+000
1	37.99666611	1.969731E-011	4.507311E-012	0	0.000000E+000
1	38.00029497	4.507311E-012	1.969731E-011	1	0.000000E+000
1	38.00051236	1.969731E-011	4.507311E-012	0	0.000000E+000
1	38.00055548	4.507311E-012	1.969731E-011	1	0.000000E+000
1	38.00110524	1.969731E-011	4.507311E-012	0	0.000000E+000
1	38.00111601	4.507311E-012	1.969731E-011	1	0.000000E+000
1	38.00179401	1.969731E-011	4.507311E-012	0	0.000000E+000
1	38.00212806	4.507311E-012	1.969731E-011	1	0.000000E+000
1	38.00221942	1.969731E-011	4.507311E-012	0	0.000000E+000
1	38.00223692	4.507311E-012	1.969731E-011	1	0.000000E+000
1	38.00249646	1.969731E-011	4.507311E-012	0	0.000000E+000
1	38.00250288	4.507311E-012	1.969731E-011	1	0.000000E+000
1	38.00299384	1.969731E-011	4.507311E-012	0	0.000000E+000
1	38.00300619	4.507311E-012	1.969731E-011	1	0.000000E+000
1	38.00329297	1.969731E-011	4.507311E-012	0	0.000000E+000
1	38.00334038	4.507311E-012	1.969731E-011	1	0.000000E+000
1	38.00407877	1.969731E-011	4.507311E-012	0	0.000000E+000
1	38.00459994	4.507311E-012	1.969731E-011	1	0.000000E+000
1	38.00576116	1.969731E-011	4.507311E-012	0	0.000000E+000
1	38.00577566	4.507311E-012	1.969731E-011	1	0.000000E+000
1	38.00863125	1.969731E-011	4.507311E-012	0	0.000000E+000
1	38.01148432	4.507311E-012	1.969731E-011	1	0.000000E+000
1	38.01188533	1.969731E-011	4.507311E-012	0	0.000000E+000
1	38.01193793	4.507311E-012	1.969731E-011	1	0.000000E+000
1	38.01261604	1.969731E-011	4.507311E-012	0	0.000000E+000
1	38.01288268	4.507311E-012	1.969731E-011	1	0.000000E+000
1	38.01344329	1.969731E-011	4.507311E-012	0	0.000000E+000
1	38.01418210	4.507311E-012	1.969731E-011	1	0.000000E+000
1	38.01541848	1.969731E-011	4.507311E-012	0	0.000000E+000
1	38.01545479	4.507311E-012	1.969731E-011	1	0.000000E+000
1	38.01582398	1.969731E-011	4.507311E-012	0	0.000000E+000
1	38.01586167	4.507311E-012	1.969731E-011	1	0.000000E+000
1	38.01715027	1.969731E-011	4.507311E-012	0	0.000000E+000
1	38.01753696	4.507311E-012	1.969731E-011	1	0.000000E+000
1	38.01777784	1.969731E-011	4.507311E-012	0	0.000000E+000
1	38.01780468	4.507311E-012	1.969731E-011	1	0.000000E+000
1	38.01803049	1.969731E-011	4.507311E-012	0	0.000000E+000
1	38.01806978	4.507311E-012	1.969731E-011	1	0.000000E+000
1	38.01910375	1.969731E-011	4.507311E-012	0	0.000000E+000
1	38.01915042	4.507311E-012	1.969731E-011	1	0.000000E+000
1	38.01962125	1.969731E-011	4.507311E-012	0	0.000000E+000
1	38.02127269	4.507311E-012	1.969731E-011	1	0.000000E+000
1	38.02160136	1.969731E-011	4.507311E-012	0	0.000000E+000
1	38.02174577	4.507311E-012	1.969731E-011	1	0.000000E+000
1	38.02215494	1.969731E-011	4.507311E-012	0	0.000000E+000
1	38.02218107	4.507311E-012	1.969731E-011	1	0.000000E+000
1	38.02413690	1.969731E-011	4.507311E-012	0	0.000000E+000
1	38.02416056	4.507311E-012	1.969731E-011	1	0.000000E+000
1	38.02453247	1.969731E-011	4.507311E-012	0	0.000000E+000
1	38.02614621	4.507311E-012	1.969731E-011	1	0.000000E+000
1	38.02696119	1.969731E-011	4.507311E-012	0	0.000000E+000
1	38.02810724	4.507311E-012	1.969731E-011	1	0.000000E+000
1	38.02841752	1.969731E-011	4.507311E-012	0	0.000000E+000
1	38.02845382	4.507311E-012	1.969731E-011	1	0.000000E+000
1	38.02888391	1.969731E-011	4.507311E-012	0	0.000000E+000
1	38.03210993	4.507311E-012	1.969731E-011	1	0.000000E+000
1	38.03256059	1.969731E-011	4.507311E-012	0	0.000000E+000
1	38.03281167	4.507311E-012	1.969731E-011	1	0.000000E+000
1	38.03351187	1.969731E-011	4.507311E-012	0	0.000000E+000
1	38.03353601	4.507311E-012	1.969731E-011	1	0.000000E+000
1	38.03381593	1.969731E-011	4.507311E-012	0	0.000000E+000
1	38.03593468	4.507311E-012	1.969731E-011	1	0.000000E+000
1	38.03627080	1.969731E-011	4.507311E-012	0	0.000000E+000
1	38.03751361	4.507311E-012	1.969731E-011	1	0.000000E+000
1	38.04247558	1.969731E-011	4.507311E-012	0	0.000000E+000
1	38.04395845	4.507311E-012	1.969731E-011	1	0.000000E+000
1	38.04422097	1.969731E-011	4.507311E-012	0	0.000000E+000
1	38.04435019	4.507311E-012	1.969731E-011	1	0.000000E+000
1	38.04505870	1.969731E-011	4.507311E-012	0	0.000000E+000
1	38.04507986	4.507311E-012	1.969731E-011	1	0.000000E+000
1	38.04568095	1.969731E-011	4.507311E-012	0	0.000000E+000
1	38.04627541	4.507311E-012	1.969731E-011	1	0.000000E+000
1	38.04677898	1.969731E-011	4.507311E-012	0	0.000000E+000
1	38.04703926	4.507311E-012	1.969731E-011	1	0.000000E+000
1	38.04741563	1.969731E-011	4.507311E-012	0	0.000000E+000
1	38.04743402	4.507311E-012	1.969731E-011	1	0.000000E+000
1	38.04744890	1.969731E-011	4.507311E-012	0	0.000000E+000
1	38.04747458	4.507311E-012	1.969731E-011	1	0.000000E+000
1	38.04755210	1.969731E-011	4.507311E-012	0	0.000000E+000
1	38.04757893	4.507311E-012	1.969731E-011	1	0.000000E+000
1	38.04795760	1.969731E-011	4.507311E-012	0	0.000000E+000
1	38.04798211	4.507311E-012	1.969731E-011	1	0.000000E+000
1	38.04839176	1.969731E-011	4.507311E-012	0	0.000000E+000
1	38.04842459	4.507311E-012	1.969731E-011	1	0.000000E+000
1	38.04851643	1.969731E-011	4.507311E-012	0	0.000000E+000
1	38.04913269	4.507311E-012	1.969731E-011	1	0.000000E+000
1	38.05126161	1.969731E-011	4.507311E-012	0	0.000000E+000
1	38.05197006	4.507311E-012	1.969731E-011	1	0.000000E+000
1	38.05239486	1.969731E-011	4.507311E-012	0	0.000000E+000
1	38.05240699	4.507311E-012	1.969731E-011	1	0.000000E+000
1	38.05302236	1.969731E-011	4.507311E-012	0	0.000000E+000
1	38.05304179	4.507311E-012	1.969731E-011	1	0.000000E+000
1	38.05357380	1.969731E-011	4.507311E-012	0	0.000000E+000
1	38.05358147	4.507311E-012	1.969731E-011	1	0.000000E+000
1	38.05625749	1.969731E-011	4.507311E-012	0	0.000000E+000
1	38.05627665	4.507311E-012	1.969731E-011	1	0.000000E+000
1	38.05638054	1.969731E-011	4.507311E-012	0	0.000000E+000
1	38.05704835	4.507311E-012	1.969731E-011	1	0.000000E+000
1	38.05738634	1.969731E-011	4.507311E-012	0	0.000000E+000
1	38.05740691	4.507311E-012	1.969731E-011	1	0.000000E+000
1	38.05789378	1.969731E-011	4.507311E-012	0	0.000000E+000
1	38.05866372	4.507311E-012	1.969731E-011	1	0.000000E+000
1	38.05884757	1.969731E-011	4.507311E-012	0	0.000000E+000
1	38.05888615	4.507311E-012	1.969731E-011	1	0.000000E+000
1	38.05926245	1.969731E-011	4.507311E-012	0	0.000000E+000
1	38.05927027	4.507311E-012	1.969731E-011	1	0.000000E+000
1	38.06180323	1.969731E-011	4.507311E-012	0	0.000000E+000
1	38.06182505	4.507311E-012	1.969731E-011	1	0.000000E+000
1	38.06376116	1.969731E-011	4.507311E-012	0	0.000000E+000
1	38.06383302	4.507311E-012	1.969731E-011	1	0.000000E+000
1	38.06545816	1.969731E-011	4.507311E-012	0	0.000000E+000
1	38.06701163	4.507311E-012	1.969731E-011	1	0.000000E+000
1	38.06817789	1.969731E-011	4.507311E-012	0	0.000000E+000
1	38.06820921	4.507311E-012	1.969731E-011	1	0.000000E+000
1	38.06832808	1.969731E-011	4.507311E-012	0	0.000000E+000
1	38.06837337	4.507311E-012	1.969731E-011	1	0.000000E+000
1	38.06918851	1.969731E-011	4.507311E-012	0	0.000000E+000
1	38.06921311	4.507311E-012	1.969731E-011	1	0.000000E+000
1	38.06945164	1.969731E-011	4.507311E-012	0	0.000000E+000
1	38.06948149	4.507311E-012	1.969731E-011	1	0.000000E+000
1	38.07067545	1.969731E-011	4.507311E-012	0	0.000000E+000
1	38.07087371	4.507311E-012	1.969731E-011	1	0.000000E+000
1	38.07107919	1.969731E-011	4.507311E-012	0	0.000000E+000
1	38.07151075	4.507311E-012	1.969731E-011	1	0.000000E+000
1	38.07188632	1.969731E-011	4.507311E-012	0	0.000000E+000
1	38.07189297	4.507311E-012	1.969731E-011	1	0.000000E+000
1	38.07392483	1.969731E-011	4.507311E-012	0	0.000000E+000
1	38.07396476	4.507311E-012	1.969731E-011	1	0.000000E+000
1	38.07402036	1.969731E-011	4.507311E-012	0	0.000000E+000
1	38.07406527	4.507311E-012	1.969731E-011	1	0.000000E+000
1	38.07530291	1.969731E-011	4.507311E-012	0	0.000000E+000
1	38.07891055	4.507311E-012	1.969731E-011	1	0.000000E+000
1	38.07966783	1.969731E-011	4.507311E-012	0	0.000000E+000
1	38.07967504	4.507311E-012	1.969731E-011	1	0.000000E+000
1	38.07976356	1.969731E-011	4.507311E-012	0	0.000000E+000
1	38.07978906	4.507311E-012	1.969731E-011	1	0.000000E+000
1	38.07991174	1.969731E-011	4.507311E-012	0	0.000000E+000
1	38.08170925	4.507311E-012	1.969731E-011	1	0.000000E+000
1	38.08199719	1.969731E-011	4.507311E-012	0	0.000000E+000
1	38.08260992	4.507311E-012	1.969731E-011	1	0.000000E+000
1	38.08264386	1.969731E-011	4.507311E-012	0	0.000000E+000
1	38.08280582	4.507311E-012	1.969731E-011	1	0.000000E+000
1	38.08335548	1.969731E-011	4.507311E-012	0	0.000000E+000
1	38.08337087	4.507311E-012	1.969731E-011	1	0.000000E+000
1	38.08364173	1.969731E-011	4.507311E-012	0	0.000000E+000
1	38.08365608	4.507311E-012	1.969731E-011	1	0.000000E+000
1	38.08451755	1.969731E-011	4.507311E-012	0	0.000000E+000
1	38.08457068	4.507311E-012	1.969731E-011	1	0.000000E+000
1	38.08533561	1.969731E-011	4.507311E-012	0	0.000000E+000
1	38.08699970	4.507311E-012	1.969731E-011	1	0.000000E+000
1	38.08891396	1.969731E-011	4.507311E-012	0	0.000000E+000
1	49.88051382	4.422639E-012	1.961264E-011	1	0.000000E+000
1	49.88130066	1.961264E-011	4.422639E-012	0	0.000000E+000
1	49.88140008	4.422639E-012	1.961264E-011	1	0.000000E+000
1	49.88264609	1.961264E-011	4.422639E-012	0	0.000000E+000
1	49.88281666	4.422639E-012	1.961264E-011	1	0.000000E+000
1	49.88297614	1.961264E-011	4.422639E-012	0	0.000000E+000
1	49.88315519	4.422639E-012	1.961264E-011	1	0.000000E+000
1	49.88322461	1.961264E-011	4.422639E-012	0	0.000000E+000
1	49.88353793	4.422639E-012	1.961264E-011	1	0.000000E+000
1	49.88390101	1.961264E-011	4.422639E-012	0	0.000000E+000
1	49.88392636	4.422639E-012	1.961264E-011	1	0.000000E+000
1	49.88428465	1.961264E-011	4.422639E-012	0	0.000000E+000
1	49.88477870	4.422639E-012	1.961264E-011	1	0.000000E+000
1	49.88510799	1.961264E-011	4.422639E-012	0	0.000000E+000
1	49.88602755	4.422639E-012	1.961264E-011	1	0.000000E+000
1	49.88691767	1.961264E-011	4.422639E-012	0	0.000000E+000
1	49.88709644	4.422639E-012	1.961264E-011	1	0.000000E+000
1	49.88875234	1.961264E-011	4.422639E-012	0	0.000000E+000
1	49.88877238	4.422639E-012	1.961264E-011	1	0.000000E+000
1	49.89428129	1.961264E-011	4.422639E-012	0	0.000000E+000
1	49.89429647	4.422639E-012	1.961264E-011	1	0.000000E+000
1	49.89572889	1.961264E-011	4.422639E-012	0	0.000000E+000
1	49.89596120	4.422639E-012	1.961264E-011	1	0.000000E+000
1	49.89858408	1.961264E-011	4.422639E-012	0	0.000000E+000
1	49.89860177	4.422639E-012	1.961264E-011	1	0.000000E+000
1	49.89912975	1.961264E-011	4.422639E-012	0	0.000000E+000
1	49.89915498	4.422639E-012	1.961264E-011	1	0.000000E+000
1	49.89925185	1.961264E-011	4.422639E-012	0	0.000000E+000
1	49.89971628	4.422639E-012	1.961264E-011	1	0.000000E+000
1	49.90028179	1.961264E-011	4.422639E-012	0	0.000000E+000
1	49.90103722	4.422639E-012	1.961264E-011	1	0.000000E+000
1	49.90252417	1.961264E-011	4.422639E-012	0	0.000000E+000
1	49.90433344	4.422639E-012	1.961264E-011	1	0.000000E+000
1	49.90486090	1.961264E-011	4.422639E-012	0	0.000000E+000
1	49.90635691	4.422639E-012	1.961264E-011	1	0.000000E+000
1	49.90711044	1.961264E-011	4.422639E-012	0	0.000000E+000
1	49.90840534	4.422639E-012	1.961264E-011	1	0.000000E+000
1	49.90985495	1.961264E-011	4.422639E-012	0	0.000000E+000
1	49.91000088	4.422639E-012	1.961264E-011	1	0.000000E+000
1	49.91005257	1.961264E-011	4.422639E-012	0	0.000000E+000
1	49.91121009	4.422639E-012	1.961264E-011	1	0.000000E+000
1	49.91281871	1.961264E-011	4.422639E-012	0	0.000000E+000
1	49.91284359	4.422639E-012	1.961264E-011	1	0.000000E+000
1	49.91653270	1.961264E-011	4.422639E-012	0	0.000000E+000
1	49.91655745	4.422639E-012	1.961264E-011	1	0.000000E+000
1	49.91687402	1.961264E-011	4.422639E-012	0	0.000000E+000
1	49.91689832	4.422639E-012	1.961264E-011	1	0.000000E+000
1	49.91748895	1.961264E-011	4.422639E-012	0	0.000000E+000
1	49.91749375	4.422639E-012	1.961264E-011	1	0.000000E+000
1	49.91784272	1.961264E-011	4.422639E-012	0	0.000000E+000
1	49.91787323	4.422639E-012	1.961264E-011	1	0.000000E+000
1	49.91865599	1.961264E-011	4.422639E-012	0	0.000000E+000
1	49.91874164	4.422639E-012	1.961264E-011	1	0.000000E+000
1	49.91878386	1.961264E-011	4.422639E-012	0	0.000000E+000
1	49.91906578	4.422639E-012	1.961264E-011	1	0.000000E+000
1	49.92240875	1.961264E-011	4.422639E-012	0	0.000000E+000
1	49.92249589	4.422639E-012	1.961264E-011	1	0.000000E+000
1	49.92267495	1.961264E-011	4.422639E-012	0	0.000000E+000
1	49.92268873	4.422639E-012	1.961264E-011	1	0.000000E+000
1	49.92299226	1.961264E-011	4.422639E-012	0	0.000000E+000
1	49.92301463	4.422639E-012	1.961264E-011	1	0.000000E+000
1	49.92618303	1.961264E-011	4.422639E-012	0	0.000000E+000
1	49.92666156	4.422639E-012	1.961264E-011	1	0.000000E+000
1	49.92668613	1.961264E-011	4.422639E-012	0	0.000000E+000
1	49.92671046	4.422639E-012	1.961264E-011	1	0.000000E+000
1	49.92810796	1.961264E-011	4.422639E-012	0	0.000000E+000
1	49.92877368	4.422639E-012	1.961264E-011	1	0.000000E+000
1	49.92881418	1.961264E-011	4.422639E-012	0	0.000000E+000
1	49.92883793	4.422639E-012	1.961264E-011	1	0.000000E+000
1	49.92943869	1.961264E-011	4.422639E-012	0	0.000000E+000
1	49.92951981	4.422639E-012	1.961264E-011	1	0.000000E+000
1	49.93078018	1.961264E-011	4.422639E-012	0	0.000000E+000
1	49.93160394	4.422639E-012	1.961264E-011	1	0.000000E+000
1	49.93204923	1.961264E-011	4.422639E-012	0	0.000000E+000
1	49.93210632	4.422639E-012	1.961264E-011	1	0.000000E+000
1	49.93329494	1.961264E-011	4.422639E-012	0	0.000000E+000
1	49.93355027	4.422639E-012	1.961264E-011	1	0.000000E+000
1	49.93609579	1.961264E-011	4.422639E-012	0	0.000000E+000
1	49.93705675	4.422639E-012	1.961264E-011	1	0.000000E+000
1	49.93708264	1.961264E-011	4.422639E-012	0	0.000000E+000
1	49.93739876	4.422639E-012	1.961264E-011	1	0.000000E+000
1	49.93833546	1.961264E-011	4.422639E-012	0	0.000000E+000
1	49.93835768	4.422639E-012	1.961264E-011	1	0.000000E+000
1	49.93844834	1.961264E-011	4.422639E-012	0	0.000000E+000
1	49.93852199	4.422639E-012	1.961264E-011	1	0.000000E+000
1	49.94026972	1.961264E-011	4.422639E-012	0	0.000000E+000
1	49.94110632	4.422639E-012	1.961264E-011	1	0.000000E+000
1	49.94144577	1.961264E-011	4.422639E-012	0	0.000000E+000
1	49.94145232	4.422639E-012	1.961264E-011	1	0.000000E+000
1	49.94242629	1.961264E-011	4.422639E-012	0	0.000000E+000
1	49.94246353	4.422639E-012	1.961264E-011	1	0.000000E+000
1	49.94343051	1.961264E-011	4.422639E-012	0	0.000000E+000
1	49.94344268	4.422639E-012	1.961264E-011	1	0.000000E+000
1	49.94514451	1.961264E-011	4.422639E-012	0	0.000000E+000
1	49.94516052	4.422639E-012	1.961264E-011	1	0.000000E+000
1	49.94528687	1.961264E-011	4.422639E-012	0	0.000000E+000
1	49.94533035	4.422639E-012	1.961264E-011	1	0.000000E+000
1	49.94576205	1.961264E-011	4.422639E-012	0	0.000000E+000
1	49.94578586	4.422639E-012	1.961264E-011	1	0.000000E+000
1	49.94626273	1.961264E-011	4.422639E-012	0	0.000000E+000
1	49.94644767	4.422639E-012	1.961264E-011	1	0.000000E+000
1	49.94730350	1.961264E-011	4.422639E-012	0	0.000000E+000
1	49.94731106	4.422639E-012	1.961264E-011	1	0.000000E+000
1	49.94944224	1.961264E-011	4.422639E-012	0	0.000000E+000
1	49.95008633	4.422639E-012	1.961264E-011	1	0.000000E+000
1	49.95051788	1.961264E-011	4.422639E-012	0	0.000000E+000
1	49.95184793	4.422639E-012	1.961264E-011	1	0.000000E+000
1	49.95474079	1.961264E-011	4.422639E-012	0	0.000000E+000
1	49.95474865	4.422639E-012	1.961264E-011	1	0.000000E+000
1	49.95517533	1.961264E-011	4.422639E-012	0	0.000000E+000
1	49.95519478	4.422639E-012	1.961264E-011	1	0.000000E+000
1	49.95700268	1.961264E-011	4.422639E-012	0	0.000000E+000
1	49.95701324	4.422639E-012	1.961264E-011	1	0.000000E+000
1	49.95895779	1.961264E-011	4.422639E-012	0	0.000000E+000
1	49.95919152	4.422639E-012	1.961264E-011	1	0.000000E+000
1	49.96035750	1.961264E-011	4.422639E-012	0	0.000000E+000
1	49.96042524	4.422639E-012	1.961264E-011	1	0.000000E+000
1	49.96189575	1.961264E-011	4.422639E-012	0	0.000000E+000
1	49.96193465	4.422639E-012	1.961264E-011	1	0.000000E+000
1	49.96228637	1.961264E-011	4.422639E-012	0	0.000000E+000
1	49.96232329	4.422639E-012	1.961264E-011	1	0.000000E+000
1	49.96391529	1.961264E-011	4.422639E-012	0	0.000000E+000
1	49.96594915	4.422639E-012	1.961264E-011	1	0.000000E+000
1	49.96598827	1.961264E-011	4.422639E-012	0	0.000000E+000
1	49.96608429	4.422639E-012	1.961264E-011	1	0.000000E+000
1	49.96638584	1.961264E-011	4.422639E-012	0	0.000000E+000
1	49.96655076	4.422639E-012	1.961264E-011	1	0.000000E+000
1	49.96743751	1.961264E-011	4.422639E-012	0	0.000000E+000
1	49.96853241	4.422639E-012	1.961264E-011	1	0.000000E+000
1	49.97160480	1.961264E-011	4.422639E-012	0	0.000000E+000
1	49.97161835	4.422639E-012	1.961264E-011	1	0.000000E+000
1	49.97206591	1.961264E-011	4.422639E-012	0	0.000000E+000
1	49.97312327	4.422639E-012	1.961264E-011	1	0.000000E+000
1	49.97348750	1.961264E-011	4.422639E-012	0	0.000000E+000
1	49.97391853	4.422639E-012	1.961264E-011	1	0.000000E+000
1	49.97539532	1.961264E-011	4.422639E-012	0	0.000000E+000
1	49.97540988	4.422639E-012	1.961264E-011	1	0.000000E+000
1	49.97591613	1.961264E-011	4.422639E-012	0	0.000000E+000
1	49.97592260	4.422639E-012	1.961264E-011	1	0.000000E+000
1	49.97605985	1.961264E-011	4.422639E-012	0	0.000000E+000
1	49.97649934	4.422639E-012	1.961264E-011	1	0.000000E+000
1	49.97681994	1.961264E-011	4.422639E-012	0	0.000000E+000
1	49.97684169	4.422639E-012	1.961264E-011	1	0.000000E+000
1	49.97902850	1.961264E-011	4.422639E-012	0	0.000000E+000
1	49.97928442	4.422639E-012	1.961264E-011	1	0.000000E+000
1	49.97978976	1.961264E-011	4.422639E-012	0	0.000000E+000
1	49.98035208	4.422639E-012	1.961264E-011	1	0.000000E+000
1	49.98051241	1.961264E-011	4.422639E-012	0	0.000000E+000
1	49.98052856	4.422639E-012	1.961264E-011	1	0.000000E+000
1	49.98097256	1.961264E-011	4.422639E-012	0	0.000000E+000
1	49.98100412	4.422639E-012	1.961264E-011	1	0.000000E+000
1	49.98121554	1.961264E-011	4.422639E-012	0	0.000000E+000
1	49.98124480	4.422639E-012	1.961264E-011	1	0.000000E+000
1	49.98200121	1.961264E-011	4.422639E-012	0	0.000000E+000
1	49.98224555	4.422639E-012	1.961264E-011	1	0.000000E+000
1	49.98384611	1.961264E-011	4.422639E-012	0	0.000000E+000
1	49.98387292	4.422639E-012	1.961264E-011	1	0.000000E+000
1	49.98392493	1.961264E-011	4.422639E-012	0	0.000000E+000
1	49.98504517	4.422639E-012	1.961264E-011	1	0.000000E+000
1	49.98527599	1.961264E-011	4.422639E-012	0	0.000000E+000
1	49.98565212	4.422639E-012	1.961264E-011	1	0.000000E+000
1	49.98709148	1.961264E-011	4.422639E-012	0	0.000000E+000
1	49.98713707	4.422639E-012	1.961264E-011	1	0.000000E+000
1	49.98774635	1.961264E-011	4.422639E-012	0	0.000000E+000
1	49.98776335	4.422639E-012	1.961264E-011	1	0.000000E+000
1	49.98832825	1.961264E-011	4.422639E-012	0	0.000000E+000
1	49.98838372	4.422639E-012	1.961264E-011	1	0.000000E+000
1	49.98872816	1.961264E-011	4.422639E-012	0	0.000000E+000
1	49.98920800	4.422639E-012	1.961264E-011	1	0.000000E+000
1	49.98937898	1.961264E-011	4.422639E-012	0	0.000000E+000
1	49.99010273	4.422639E-012	1.961264E-011	1	0.000000E+000
1	49.99044283	1.961264E-011	4.422639E-012	0	0.000000E+000
1	49.99045460	4.422639E-012	1.961264E-011	1	0.000000E+000
1	49.99049233	1.961264E-011	4.422639E-012	0	0.000000E+000
1	49.99052073	4.422639E-012	1.961264E-011	1	0.000000E+000
1	49.99167638	1.961264E-011	4.422639E-012	0	0.000000E+000
1	49.99210382	4.422639E-012	1.961264E-011	1	0.000000E+000
1	49.99265579	1.961264E-011	4.422639E-012	0	0.000000E+000
1	49.99464414	4.422639E-012	1.961264E-011	1	0.000000E+000
1	49.99700013	1.961264E-011	4.422639E-012	0	0.000000E+000
1	49.99703708	4.422639E-012	1.961264E-011	1	0.000000E+000
1	49.99741149	1.961264E-011	4.422639E-012	0	0.000000E+000
1	49.99742071	4.422639E-012	1.961264E-011	1	0.000000E+000
1	49.99978950	1.961264E-011	4.422639E-012	0	0.000000E+000
1	49.99991739	4.422639E-012	1.961264E-011	1	0.000000E+000
1	50.00068747	1.961264E-011	4.422639E-012	0	0.000000E+000
1	50.00070226	4.422639E-012	1.961264E-011	1	0.000000E+000
1	50.00314434	1.961264E-011	4.422639E-012	0	0.000000E+000
1	50.00318328	4.422639E-012	1.961264E-011	1	0.000000E+000
1	50.00514522	1.961264E-011	4.422639E-012	0	0.000000E+000
1	50.00518711	4.422639E-012	1.961264E-011	1	0.000000E+000
1	50.00627380	1.961264E-011	4.422639E-012	0	0.000000E+000
1	50.00648390	4.422639E-012	1.961264E-011	1	0.000000E+000
1	50.00733596	1.961264E-011	4.422639E-012	0	0.000000E+000
1	50.00737408	4.422639E-012	1.961264E-011	1	0.000000E+000
1	50.00761089	1.961264E-011	4.422639E-012	0	0.000000E+000
1	50.00766242	4.422639E-012	1.961264E-011	1	0.000000E+000
1	50.00819732	1.961264E-011	4.422639E-012	0	0.000000E+000
1	50.00854952	4.422639E-012	1.961264E-011	1	0.000000E+000
1	50.00873607	1.961264E-011	4.422639E-012	0	0.000000E+000
1	50.00889885	4.422639E-012	1.961264E-011	1	0.000000E+000
1	50.00982287	1.961264E-011	4.422639E-012	0	0.000000E+000
1	50.00997753	4.422639E-012	1.961264E-011	1	0.000000E+000
1	50.01028471	1.961264E-011	4.422639E-012	0	0.000000E+000
1	50.01030925	4.422639E-012	1.961264E-011	1	0.000000E+000
1	50.01048790	1.961264E-011	4.422639E-012	0	0.000000E+000
1	50.01052970	4.422639E-012	1.961264E-011	1	0.000000E+000
1	50.01055653	1.961264E-011	4.422639E-012	0	0.000000E+000
1	50.01062849	4.422639E-012	1.961264E-011	1	0.000000E+000
1	50.01160861	1.961264E-011	4.422639E-012	0	0.000000E+000
1	50.01162668	4.422639E-012	1.961264E-011	1	0.000000E+000
1	50.01192210	1.961264E-011	4.422639E-012	0	0.000000E+000
1	50.01195556	4.422639E-012	1.961264E-011	1	0.000000E+000
1	50.01210288	1.961264E-011	4.422639E-012	0	0.000000E+000
1	50.01213135	4.422639E-012	1.961264E-011	1	0.000000E+000
1	50.01220093	1.961264E-011	4.422639E-012	0	0.000000E+000
1	50.01225745	4.422639E-012	1.961264E-011	1	0.000000E+000
1	50.01283341	1.961264E-011	4.422639E-012	0	0.000000E+000
1	50.01314537	4.422639E-012	1.961264E-011	1	0.000000E+000
1	50.01378829	1.961264E-011	4.422639E-012	0	0.000000E+000
1	50.01382754	4.422639E-012	1.961264E-011	1	0.000000E+000
1	50.01416190	1.961264E-011	4.422639E-012	0	0.000000E+000
1	50.01418438	4.422639E-012	1.961264E-011	1	0.000000E+000
1	50.01523627	1.961264E-011	4.422639E-012	0	0.000000E+000
1	50.01524223	4.422639E-012	1.961264E-011	1	0.000000E+000
1	50.01604680	1.961264E-011	4.422639E-012	0	0.000000E+000
1	50.01612100	4.422639E-012	1.961264E-011	1	0.000000E+000
1	50.01626855	1.961264E-011	4.422639E-012	0	0.000000E+000
1	50.01697225	4.422639E-012	1.961264E-011	1	0.000000E+000
1	50.01726643	1.961264E-011	4.422639E-012	0	0.000000E+000
1	50.01729534	4.422639E-012	1.961264E-011	1	0.000000E+000
1	50.01804163	1.961264E-011	4.422639E-012	0	0.000000E+000
1	50.01808379	4.422639E-012	1.961264E-011	1	0.000000E+000
1	50.01872701	1.961264E-011	4.422639E-012	0	0.000000E+000
1	50.01876395	4.422639E-012	1.961264E-011	1	0.000000E+000
1	50.02013648	1.961264E-011	4.422639E-012	0	0.000000E+000
1	50.02014796	4.422639E-012	1.961264E-011	1	0.000000E+000
1	50.02018868	1.961264E-011	4.422639E-012	0	0.000000E+000
1	50.02020833	4.422639E-012	1.961264E-011	1	0.000000E+000
1	50.02099878	1.961264E-011	4.422639E-012	0	0.000000E+000
1	50.02108792	4.422639E-012	1.961264E-011	1	0.000000E+000
1	50.02157422	1.961264E-011	4.422639E-012	0	0.000000E+000
1	50.02167250	4.422639E-012	1.961264E-011	1	0.000000E+000
1	50.02331053	1.961264E-011	4.422639E-012	0	0.000000E+000
1	50.02332699	4.422639E-012	1.961264E-011	1	0.000000E+000
1	50.02398155	1.961264E-011	4.422639E-012	0	0.000000E+000
1	50.02402433	4.422639E-012	1.961264E-011	1	0.000000E+000
1	50.02569791	1.961264E-011	4.422639E-012	0	0.000000E+000
1	50.02576009	4.422639E-012	1.961264E-011	1	0.000000E+000
1	50.02683805	1.961264E-011	4.422639E-012	0	0.000000E+000
1	50.02695154	4.422639E-012	1.961264E-011	1	0.000000E+000
1	50.02955828	1.961264E-011	4.422639E-012	0	0.000000E+000
1	50.02991534	4.422639E-012	1.961264E-011	1	0.000000E+000
1	50.03048691	1.961264E-011	4.422639E-012	0	0.000000E+000
1	50.03164980	4.422639E-012	1.961264E-011	1	0.000000E+000
1	50.03420344	1.961264E-011	4.422639E-012	0	0.000000E+000
1	50.03424217	4.422639E-012	1.961264E-011	1	0.000000E+000
1	50.03678994	1.961264E-011	4.422639E-012	0	0.000000E+000
1	50.03681081	4.422639E-012	1.961264E-011	1	0.000000E+000
1	50.03917161	1.961264E-011	4.422639E-012	0	0.000000E+000
1	50.03919294	4.422639E-012	1.961264E-011	1	0.000000E+000
1	50.03930185	1.961264E-011	4.422639E-012	0	0.000000E+000
1	50.04019129	4.422639E-012	1.961264E-011	1	0.000000E+000
1	50.04049986	1.961264E-011	4.422639E-012	0	0.000000E+000
1	50.04078680	4.422639E-012	1.961264E-011	1	0.000000E+000
1	50.04083565	1.961264E-011	4.422639E-012	0	0.000000E+000
1	50.04087319	4.422639E-012	1.961264E-011	1	0.000000E+000
1	50.04215953	1.961264E-011	4.422639E-012	0	0.000000E+000
1	50.04303807	4.422639E-012	1.961264E-011	1	0.000000E+000
1	50.04342688	1.961264E-011	4.422639E-012	0	0.000000E+000
1	50.04351196	4.422639E-012	1.961264E-011	1	0.000000E+000
1	50.04611474	1.961264E-011	4.422639E-012	0	0.000000E+000
1	50.04642856	4.422639E-012	1.961264E-011	1	0.000000E+000
1	50.04654496	1.961264E-011	4.422639E-012	0	0.000000E+000
1	50.04657767	4.422639E-012	1.961264E-011	1	0.000000E+000
1	50.04687239	1.961264E-011	4.422639E-012	0	0.000000E+000
1	50.04700254	4.422639E-012	1.961264E-011	1	0.000000E+000
1	50.04738827	1.961264E-011	4.422639E-012	0	0.000000E+000
1	50.04741887	4.422639E-012	1.961264E-011	1	0.000000E+000
1	50.04769637	1.961264E-011	4.422639E-012	0	0.000000E+000
1	50.04772369	4.422639E-012	1.961264E-011	1	0.000000E+000
1	50.04787695	1.961264E-011	4.422639E-012	0	0.000000E+000
1	50.04788857	4.422639E-012	1.961264E-011	1	0.000000E+000
1	50.04827588	1.961264E-011	4.422639E-012	0	0.000000E+000
1	50.04830619	4.422639E-012	1.961264E-011	1	0.000000E+000
1	50.04914776	1.961264E-011	4.422639E-012	0	0.000000E+000
1	50.04916948	4.422639E-012	1.961264E-011	1	0.000000E+000
1	50.04919871	1.961264E-011	4.422639E-012	0	0.000000E+000
1	50.04922269	4.422639E-012	1.961264E-011	1	0.000000E+000
1	50.04939742	1.961264E-011	4.422639E-012	0	0.000000E+000
1	50.04941456	4.422639E-012	1.961264E-011	1	0.000000E+000
1	50.04947617	1.961264E-011	4.422639E-012	0	0.000000E+000
1	50.04947935	4.422639E-012	1.961264E-011	1	0.000000E+000
1	50.04954095	1.961264E-011	4.422639E-012	0	0.000000E+000
1	50.05040760	4.422639E-012	1.961264E-011	1	0.000000E+000
1	50.05164011	1.961264E-011	4.422639E-012	0	0.000000E+000
1	50.05165612	4.422639E-012	1.961264E-011	1	0.000000E+000
1	50.05204958	1.961264E-011	4.422639E-012	0	0.000000E+000
1	50.05209825	4.422639E-012	1.961264E-011	1	0.000000E+000
1	50.05395882	1.961264E-011	4.422639E-012	0	0.000000E+000
1	50.05396944	4.422639E-012	1.961264E-011	1	0.000000E+000
1	50.05407341	1.961264E-011	4.422639E-012	0	0.000000E+000
1	50.05409100	4.422639E-012	1.961264E-011	1	0.000000E+000
1	50.05462897	1.961264E-011	4.422639E-012	0	0.000000E+000
1	50.05467047	4.422639E-012	1.961264E-011	1	0.000000E+000
1	50.05569459	1.961264E-011	4.422639E-012	0	0.000000E+000
1	50.05744451	4.422639E-012	1.961264E-011	1	0.000000E+000
1	50.05795045	1.961264E-011	4.422639E-012	0	0.000000E+000
1	50.05796949	4.422639E-012	1.961264E-011	1	0.000000E+000
1	50.06084773	1.961264E-011	4.422639E-012	0	0.000000E+000
1	50.06088862	4.422639E-012	1.961264E-011	1	0.000000E+000
1	50.06092040	1.961264E-011	4.422639E-012	0	0.000000E+000
1	50.06093386	4.422639E-012	1.961264E-011	1	0.000000E+000
1	50.06226281	1.961264E-011	4.422639E-012	0	0.000000E+000
1	50.06229975	4.422639E-012	1.961264E-011	1	0.000000E+000
1	50.06267493	1.961264E-011	4.422639E-012	0	0.000000E+000
1	50.06273566	4.422639E-012	1.961264E-011	1	0.000000E+000
1	50.06403506	1.961264E-011	4.422639E-012	0	0.000000E+000
1	50.06405324	4.422639E-012	1.961264E-011	1	0.000000E+000
1	50.06451784	1.961264E-011	4.422639E-012	0	0.000000E+000
1	50.06553835	4.422639E-012	1.961264E-011	1	0.000000E+000
1	50.06559827	1.961264E-011	4.422639E-012	0	0.000000E+000
1	50.06634533	4.422639E-012	1.961264E-011	1	0.000000E+000
1	50.06670219	1.961264E-011	4.422639E-012	0	0.000000E+000
1	50.06674953	4.422639E-012	1.961264E-011	1	0.000000E+000
1	50.06793900	1.961264E-011	4.422639E-012	0	0.000000E+000
1	50.06795818	4.422639E-012	1.961264E-011	1	0.000000E+000
1	50.06833243	1.961264E-011	4.422639E-012	0	0.000000E+000
1	50.06834789	4.422639E-012	1.961264E-011	1	0.000000E+000
1	50.06911224	1.961264E-011	4.422639E-012	0	0.000000E+000
1	50.06920503	4.422639E-012	1.961264E-011	1	0.000000E+000
1	50.06980412	1.961264E-011	4.422639E-012	0	0.000000E+000
1	50.06982812	4.422639E-012	1.961264E-011	1	0.000000E+000
1	50.07022028	1.961264E-011	4.422639E-012	0	0.000000E+000
1	50.07025849	4.422639E-012	1.961264E-011	1	0.000000E+000
1	50.07047718	1.961264E-011	4.422639E-012	0	0.000000E+000
1	50.07098890	4.422639E-012	1.961264E-011	1	0.000000E+000
1	50.07178887	1.961264E-011	4.422639E-012	0	0.000000E+000
1	50.07259817	4.422639E-012	1.961264E-011	1	0.000000E+000
1	50.07298137	1.961264E-011	4.422639E-012	0	0.000000E+000
1	50.07301922	4.422639E-012	1.961264E-011	1	0.000000E+000
1	50.07439270	1.961264E-011	4.422639E-012	0	0.000000E+000
1	50.07464408	4.422639E-012	1.961264E-011	1	0.000000E+000
1	50.07478952	1.961264E-011	4.422639E-012	0	0.000000E+000
1	50.07480071	4.422639E-012	1.961264E-011	1	0.000000E+000
1	50.07598691	1.961264E-011	4.422639E-012	0	0.000000E+000
1	50.07600769	4.422639E-012	1.961264E-011	1	0.000000E+000
1	50.07686817	1.961264E-011	4.422639E-012	0	0.000000E+000
1	50.07689124	4.422639E-012	1.961264E-011	1	0.000000E+000
1	50.07712567	1.961264E-011	4.422639E-012	0	0.000000E+000
1	50.07714006	4.422639E-012	1.961264E-011	1	0.000000E+000
1	50.07731559	1.961264E-011	4.422639E-012	0	0.000000E+000
1	50.07734349	4.422639E-012	1.961264E-011	1	0.000000E+000
1	50.07753413	1.961264E-011	4.422639E-012	0	0.000000E+000
1	50.07753892	4.422639E-012	1.961264E-011	1	0.000000E+000
1	50.07815880	1.961264E-011	4.422639E-012	0	0.000000E+000
1	50.07816711	4.422639E-012	1.961264E-011	1	0.000000E+000
1	50.07900959	1.961264E-011	4.422639E-012	0	0.000000E+000
1	50.07905700	4.422639E-012	1.961264E-011	1	0.000000E+000
1	50.07918890	1.961264E-011	4.422639E-012	0	0.000000E+000
1	50.07923578	4.422639E-012	1.961264E-011	1	0.000000E+000
1	50.07992463	1.961264E-011	4.422639E-012	0	0.000000E+000
1	50.08019845	4.422639E-012	1.961264E-011	1	0.000000E+000
1	50.08141785	1.961264E-011	4.422639E-012	0	0.000000E+000
1	50.08143984	4.422639E-012	1.961264E-011	1	0.000000E+000
1	50.08149661	1.961264E-011	4.422639E-012	0	0.000000E+000
1	50.08152565	4.422639E-012	1.961264E-011	1	0.000000E+000
1	50.08252019	1.961264E-011	4.422639E-012	0	0.000000E+000
1	50.08306470	4.422639E-012	1.961264E-011	1	0.000000E+000
1	50.08316323	1.961264E-011	4.422639E-012	0	0.000000E+000
1	50.08320050	4.422639E-012	1.961264E-011	1	0.000000E+000
1	50.08336541	1.961264E-011	4.422639E-012	0	0.000000E+000
1	50.08342363	4.422639E-012	1.961264E-011	1	0.000000E+000
1	50.08410338	1.961264E-011	4.422639E-012	0	0.000000E+000
1	50.08582729	4.422639E-012	1.961264E-011	1	0.000000E+000
1	50.08597868	1.961264E-011	4.422639E-012	0	0.000000E+000
1	50.08600281	4.422639E-012	1.961264E-011	1	0.000000E+000
1	50.08614106	1.961264E-011	4.422639E-012	0	0.000000E+000
1	50.08615738	4.422639E-012	1.961264E-011	1	0.000000E+000
1	50.08673941	1.961264E-011	4.422639E-012	0	0.000000E+000
1	50.09802381	4.422639E-012	1.961264E-011	1	0.000000E+000
1	50.09817413	1.961264E-011	4.422639E-012	0	0.000000E+000
1	50.09819869	4.422639E-012	1.961264E-011	1	0.000000E+000
1	50.10362795	1.961264E-011	4.422639E-012	0	0.000000E+000
1	50.10364292	4.422639E-012	1.961264E-011	1	0.000000E+000
1	50.10417695	1.961264E-011	4.422639E-012	0	0.000000E+000
1	50.10506887	4.422639E-012	1.961264E-011	1	0.000000E+000
1	50.10521478	1.961264E-011	4.422639E-012	0	0.000000E+000
1	50.10522944	4.422639E-012	1.961264E-011	1	0.000000E+000
1	50.10534663	1.961264E-011	4.422639E-012	0	0.000000E+000
1	50.10540255	4.422639E-012	1.961264E-011	1	0.000000E+000
1	50.10576704	1.961264E-011	4.422639E-012	0	0.000000E+000
1	50.10669037	4.422639E-012	1.961264E-011	1	0.000000E+000
1	50.10697335	1.961264E-011	4.422639E-012	0	0.000000E+000
1	50.10844016	4.422639E-012	1.961264E-011	1	0.000000E+000
1	50.10871460	1.961264E-011	4.422639E-012	0	0.000000E+000
1	50.10874352	4.422639E-012	1.961264E-011	1	0.000000E+000
1	50.10941191	1.961264E-011	4.422639E-012	0	0.000000E+000
1	50.10945321	4.422639E-012	1.961264E-011	1	0.000000E+000
1	50.11038370	1.961264E-011	4.422639E-012	0	0.000000E+000
1	50.11047216	4.422639E-012	1.961264E-011	1	0.000000E+000
1	50.11083741	1.961264E-011	4.422639E-012	0	0.000000E+000
1	50.11089513	4.422639E-012	1.961264E-011	1	0.000000E+000
1	50.11178987	1.961264E-011	4.422639E-012	0	0.000000E+000
1	50.11181813	4.422639E-012	1.961264E-011	1	0.000000E+000
1	50.11218602	1.961264E-011	4.422639E-012	0	0.000000E+000
1	50.11221287	4.422639E-012	1.961264E-011	1	0.000000E+000
1	50.11269877	1.961264E-011	4.422639E-012	0	0.000000E+000
1	50.11273099	4.422639E-012	1.961264E-011	1	0.000000E+000
1	50.11305760	1.961264E-011	4.422639E-012	0	0.000000E+000
1	50.11378345	4.422639E-012	1.961264E-011	1	0.000000E+000
1	50.11490082	1.961264E-011	4.422639E-012	0	0.000000E+000
1	50.11656265	4.422639E-012	1.961264E-011	1	0.000000E+000
1	50.11816034	1.961264E-011	4.422639E-012	0	0.000000E+000
1	50.11926148	4.422639E-012	1.961264E-011	1	0.000000E+000
1	50.11936926	1.961264E-011	4.422639E-012	0	0.000000E+000
1	50.11960526	4.422639E-012	1.961264E-011	1	0.000000E+000
1	50.11966968	1.961264E-011	4.422639E-012	0	0.000000E+000
1	50.11977625	4.422639E-012	1.961264E-011	1	0.000000E+000
1	50.12072189	1.961264E-011	4.422639E-012	0	0.000000E+000
1	50.12093096	4.422639E-012	1.961264E-011	1	0.000000E+000
1	50.12126895	1.961264E-011	4.422639E-012	0	0.000000E+000
1	50.12129621	4.422639E-012	1.961264E-011	1	0.000000E+000
1	50.12235200	1.961264E-011	4.422639E-012	0	0.000000E+000
1	50.12235931	4.422639E-012	1.961264E-011	1	0.000000E+000
1	50.12373744	1.961264E-011	4.422639E-012	0	0.000000E+000
1	50.12525182	4.422639E-012	1.961264E-011	1	0.000000E+000
1	50.12620829	1.961264E-011	4.422639E-012	0	0.000000E+000
1	50.12697411	4.422639E-012	1.961264E-011	1	0.000000E+000
1	50.12829844	1.961264E-011	4.422639E-012	0	0.000000E+000
1	50.12932345	4.422639E-012	1.961264E-011	1	0.000000E+000
1	50.12990718	1.961264E-011	4.422639E-012	0	0.000000E+000
1	50.13002015	4.422639E-012	1.961264E-011	1	0.000000E+000
1	50.13107035	1.961264E-011	4.422639E-012	0	0.000000E+000
1	50.13136205	4.422639E-012	1.961264E-011	1	0.000000E+000
1	50.13322288	1.961264E-011	4.422639E-012	0	0.000000E+000
1	50.13323817	4.422639E-012	1.961264E-011	1	0.000000E+000
1	50.13363099	1.961264E-011	4.422639E-012	0	0.000000E+000
1	50.13364026	4.422639E-012	1.961264E-011	1	0.000000E+000
1	50.13435106	1.961264E-011	4.422639E-012	0	0.000000E+000
1	50.13437996	4.422639E-012	1.961264E-011	1	0.000000E+000
1	50.13440201	1.961264E-011	4.422639E-012	0	0.000000E+000
1	50.13526179	4.422639E-012	1.961264E-011	1	0.000000E+000
1	50.13664906	1.961264E-011	4.422639E-012	0	0.000000E+000
1	50.13667524	4.422639E-012	1.961264E-011	1	0.000000E+000
1	50.13960182	1.961264E-011	4.422639E-012	0	0.000000E+000
1	50.13961061	4.422639E-012	1.961264E-011	1	0.000000E+000
1	50.13981398	1.961264E-011	4.422639E-012	0	0.000000E+000
1	50.13982968	4.422639E-012	1.961264E-011	1	0.000000E+000
1	50.14016302	1.961264E-011	4.422639E-012	0	0.000000E+000
1	50.14017538	4.422639E-012	1.961264E-011	1	0.000000E+000
1	50.14156828	1.961264E-011	4.422639E-012	0	0.000000E+000
1	50.14237241	4.422639E-012	1.961264E-011	1	0.000000E+000
1	50.14264025	1.961264E-011	4.422639E-012	0	0.000000E+000
1	50.14274471	4.422639E-012	1.961264E-011	1	0.000000E+000
1	50.14312140	1.961264E-011	4.422639E-012	0	0.000000E+000
1	50.14316748	4.422639E-012	1.961264E-011	1	0.000000E+000
1	50.14327694	1.961264E-011	4.422639E-012	0	0.000000E+000
1	50.14329334	4.422639E-012	1.961264E-011	1	0.000000E+000
1	50.14341377	1.961264E-011	4.422639E-012	0	0.000000E+000
1	50.14494369	4.422639E-012	1.961264E-011	1	0.000000E+000
1	50.14544513	1.961264E-011	4.422639E-012	0	0.000000E+000
1	50.14548211	4.422639E-012	1.961264E-011	1	0.000000E+000
1	50.14566010	1.961264E-011	4.422639E-012	0	0.000000E+000
1	50.14569575	4.422639E-012	1.961264E-011	1	0.000000E+000
1	50.14608404	1.961264E-011	4.422639E-012	0	0.000000E+000
1	50.14614263	4.422639E-012	1.961264E-011	1	0.000000E+000
1	50.14749241	1.961264E-011	4.422639E-012	0	0.000000E+000
1	50.14763842	4.422639E-012	1.961264E-011	1	0.000000E+000
1	50.14770442	1.961264E-011	4.422639E-012	0	0.000000E+000
1	50.14834082	4.422639E-012	1.961264E-011	1	0.000000E+000
1	50.14861449	1.961264E-011	4.422639E-012	0	0.000000E+000
1	50.14922862	4.422639E-012	1.961264E-011	1	0.000000E+000
1	50.15011309	1.961264E-011	4.422639E-012	0	0.000000E+000
1	50.15026943	4.422639E-012	1.961264E-011	1	0.000000E+000
1	50.15263348	1.961264E-011	4.422639E-012	0	0.000000E+000
1	50.15266400	4.422639E-012	1.961264E-011	1	0.000000E+000
1	50.15427705	1.961264E-011	4.422639E-012	0	0.000000E+000
1	50.15430584	4.422639E-012	1.961264E-011	1	0.000000E+000
1	50.15479580	1.961264E-011	4.422639E-012	0	0.000000E+000
1	50.15517637	4.422639E-012	1.961264E-011	1	0.000000E+000
1	50.15621725	1.961264E-011	4.422639E-012	0	0.000000E+000
1	50.15691692	4.422639E-012	1.961264E-011	1	0.000000E+000
1	50.15705332	1.961264E-011	4.422639E-012	0	0.000000E+000
1	50.15708711	4.422639E-012	1.961264E-011	1	0.000000E+000
1	50.15764641	1.961264E-011	4.422639E-012	0	0.000000E+000
1	50.15798348	4.422639E-012	1.961264E-011	1	0.000000E+000
1	50.15830571	1.961264E-011	4.422639E-012	0	0.000000E+000
1	50.15833179	4.422639E-012	1.961264E-011	1	0.000000E+000
1	50.15905994	1.961264E-011	4.422639E-012	0	0.000000E+000
1	50.15908834	4.422639E-012	1.961264E-011	1	0.000000E+000
1	50.15929231	1.961264E-011	4.422639E-012	0	0.000000E+000
1	50.15972400	4.422639E-012	1.961264E-011	1	0.000000E+000
1	50.15991111	1.961264E-011	4.422639E-012	0	0.000000E+000
1	50.15991424	4.422639E-012	1.961264E-011	1	0.000000E+000
1	50.16079119	1.961264E-011	4.422639E-012	0	0.000000E+000
1	52.47988016	4.604084E-012	1.979408E-011	1	0.000000E+000
1	52.48118855	1.979408E-011	4.604084E-012	0	0.000000E+000
1	52.48120714	4.604084E-012	1.979408E-011	1	0.000000E+000
1	52.48143053	1.979408E-011	4.604084E-012	0	0.000000E+000
1	52.48145674	4.604084E-012	1.979408E-011	1	0.000000E+000
1	52.48148722	1.979408E-011	4.604084E-012	0	0.000000E+000
1	52.48150444	4.604084E-012	1.979408E-011	1	0.000000E+000
1	52.48267488	1.979408E-011	4.604084E-012	0	0.000000E+000
1	52.48270912	4.604084E-012	1.979408E-011	1	0.000000E+000
1	52.48367280	1.979408E-011	4.604084E-012	0	0.000000E+000
1	52.48368863	4.604084E-012	1.979408E-011	1	0.000000E+000
1	52.48500196	1.979408E-011	4.604084E-012	0	0.000000E+000
1	52.48650274	4.604084E-012	1.979408E-011	1	0.000000E+000
1	52.48730974	1.979408E-011	4.604084E-012	0	0.000000E+000
1	52.48734897	4.604084E-012	1.979408E-011	1	0.000000E+000
1	52.48873191	1.979408E-011	4.604084E-012	0	0.000000E+000
1	52.48884823	4.604084E-012	1.979408E-011	1	0.000000E+000
1	52.48890648	1.979408E-011	4.604084E-012	0	0.000000E+000
1	52.48891609	4.604084E-012	1.979408E-011	1	0.000000E+000
1	52.49049890	1.979408E-011	4.604084E-012	0	0.000000E+000
1	52.49211979	4.604084E-012	1.979408E-011	1	0.000000E+000
1	52.49302849	1.979408E-011	4.604084E-012	0	0.000000E+000
1	52.49307164	4.604084E-012	1.979408E-011	1	0.000000E+000
1	52.49320544	1.979408E-011	4.604084E-012	0	0.000000E+000
1	52.49320701	4.604084E-012	1.979408E-011	1	0.000000E+000
1	52.49400559	1.979408E-011	4.604084E-012	0	0.000000E+000
1	52.49474617	4.604084E-012	1.979408E-011	1	0.000000E+000
1	52.49487347	1.979408E-011	4.604084E-012	0	0.000000E+000
1	52.49564773	4.604084E-012	1.979408E-011	1	0.000000E+000
1	52.49574529	1.979408E-011	4.604084E-012	0	0.000000E+000
1	52.49606053	4.604084E-012	1.979408E-011	1	0.000000E+000
1	52.49718380	1.979408E-011	4.604084E-012	0	0.000000E+000
1	52.50052437	4.604084E-012	1.979408E-011	1	0.000000E+000
1	52.50054346	1.979408E-011	4.604084E-012	0	0.000000E+000
1	52.50182291	4.604084E-012	1.979408E-011	1	0.000000E+000
1	52.50354644	1.979408E-011	4.604084E-012	0	0.000000E+000
1	52.50407026	4.604084E-012	1.979408E-011	1	0.000000E+000
1	52.50449448	1.979408E-011	4.604084E-012	0	0.000000E+000
1	52.50452257	4.604084E-012	1.979408E-011	1	0.000000E+000
1	52.50505365	1.979408E-011	4.604084E-012	0	0.000000E+000
1	52.50527050	4.604084E-012	1.979408E-011	1	0.000000E+000
1	52.50669294	1.979408E-011	4.604084E-012	0	0.000000E+000
1	56.80636093	4.159795E-012	1.934980E-011	1	0.000000E+000
1	56.80747672	1.934980E-011	4.159795E-012	0	0.000000E+000
1	56.80750316	4.159795E-012	1.934980E-011	1	0.000000E+000
1	56.80766072	1.934980E-011	4.159795E-012	0	0.000000E+000
1	56.81101368	4.159795E-012	1.934980E-011	1	0.000000E+000
1	56.81133035	1.934980E-011	4.159795E-012	0	0.000000E+000
1	56.81142628	4.159795E-012	1.934980E-011	1	0.000000E+000
1	56.81159377	1.934980E-011	4.159795E-012	0	0.000000E+000
1	56.81161831	4.159795E-012	1.934980E-011	1	0.000000E+000
1	56.81282111	1.934980E-011	4.159795E-012	0	0.000000E+000
1	56.81674111	4.159795E-012	1.934980E-011	1	0.000000E+000
1	56.81699710	1.934980E-011	4.159795E-012	0	0.000000E+000
1	56.81704726	4.159795E-012	1.934980E-011	1	0.000000E+000
1	56.81801705	1.934980E-011	4.159795E-012	0	0.000000E+000
1	56.81806802	4.159795E-012	1.934980E-011	1	0.000000E+000
1	56.81847442	1.934980E-011	4.159795E-012	0	0.000000E+000
1	56.81893388	4.159795E-012	1.934980E-011	1	0.000000E+000
1	56.81928239	1.934980E-011	4.159795E-012	0	0.000000E+000
1	56.81928888	4.159795E-012	1.934980E-011	1	0.000000E+000
1	56.81949713	1.934980E-011	4.159795E-012	0	0.000000E+000
1	56.81967825	4.159795E-012	1.934980E-011	1	0.000000E+000
1	56.82287374	1.934980E-011	4.159795E-012	0	0.000000E+000
1	56.82288452	4.159795E-012	1.934980E-011	1	0.000000E+000
1	56.82377162	1.934980E-011	4.159795E-012	0	0.000000E+000
1	56.82378047	4.159795E-012	1.934980E-011	1	0.000000E+000
1	56.82396211	1.934980E-011	4.159795E-012	0	0.000000E+000
1	56.82430646	4.159795E-012	1.934980E-011	1	0.000000E+000
1	56.82444246	1.934980E-011	4.159795E-012	0	0.000000E+000
1	56.82458477	4.159795E-012	1.934980E-011	1	0.000000E+000
1	56.82547399	1.934980E-011	4.159795E-012	0	0.000000E+000
1	56.82572620	4.159795E-012	1.934980E-011	1	0.000000E+000
1	56.82580551	1.934980E-011	4.159795E-012	0	0.000000E+000
1	56.82583831	4.159795E-012	1.934980E-011	1	0.000000E+000
1	56.82609489	1.934980E-011	4.159795E-012	0	0.000000E+000
1	56.82614747	4.159795E-012	1.934980E-011	1	0.000000E+000
1	56.82713562	1.934980E-011	4.159795E-012	0	0.000000E+000
1	56.82777262	4.159795E-012	1.934980E-011	1	0.000000E+000
1	56.82926584	1.934980E-011	4.159795E-012	0	0.000000E+000
1	56.82928459	4.159795E-012	1.934980E-011	1	0.000000E+000
1	56.82994996	1.934980E-011	4.159795E-012	0	0.000000E+000
1	56.83173085	4.159795E-012	1.934980E-011	1	0.000000E+000
1	56.83229063	1.934980E-011	4.159795E-012	0	0.000000E+000
1	56.83229492	4.159795E-012	1.934980E-011	1	0.000000E+000
1	56.83240562	1.934980E-011	4.159795E-012	0	0.000000E+000
1	56.83266953	4.159795E-012	1.934980E-011	1	0.000000E+000
1	56.83567086	1.934980E-011	4.159795E-012	0	0.000000E+000
1	56.83570129	4.159795E-012	1.934980E-011	1	0.000000E+000
1	56.83634088	1.934980E-011	4.159795E-012	0	0.000000E+000
1	56.83640037	4.159795E-012	1.934980E-011	1	0.000000E+000
1	56.83745042	1.934980E-011	4.159795E-012	0	0.000000E+000
1	56.83748474	4.159795E-012	1.934980E-011	1	0.000000E+000
1	56.83784507	1.934980E-011	4.159795E-012	0	0.000000E+000
1	56.83820697	4.159795E-012	1.934980E-011	1	0.000000E+000
1	56.83976560	1.934980E-011	4.159795E-012	0	0.000000E+000
1	56.84031451	4.159795E-012	1.934980E-011	1	0.000000E+000
1	56.84050279	1.934980E-011	4.159795E-012	0	0.000000E+000
1	56.84424073	4.159795E-012	1.934980E-011	1	0.000000E+000
1	56.84477631	1.934980E-011	4.159795E-012	0	0.000000E+000
1	56.84481413	4.159795E-012	1.934980E-011	1	0.000000E+000
1	56.84568972	1.934980E-011	4.159795E-012	0	0.000000E+000
1	56.84583522	4.159795E-012	1.934980E-011	1	0.000000E+000
1	56.84595078	1.934980E-011	4.159795E-012	0	0.000000E+000
1	56.84766428	4.159795E-012	1.934980E-011	1	0.000000E+000
1	56.84798077	1.934980E-011	4.159795E-012	0	0.000000E+000
1	56.84843363	4.159795E-012	1.934980E-011	1	0.000000E+000
1	56.84879420	1.934980E-011	4.159795E-012	0	0.000000E+000
1	56.84883997	4.159795E-012	1.934980E-011	1	0.000000E+000
1	56.84896559	1.934980E-011	4.159795E-012	0	0.000000E+000
1	56.84948718	4.159795E-012	1.934980E-011	1	0.000000E+000
1	56.85011467	1.934980E-011	4.159795E-012	0	0.000000E+000
1	56.85143734	4.159795E-012	1.934980E-011	1	0.000000E+000
1	56.85319562	1.934980E-011	4.159795E-012	0	0.000000E+000
1	56.85320698	4.159795E-012	1.934980E-011	1	0.000000E+000
1	56.85457069	1.934980E-011	4.159795E-012	0	0.000000E+000
1	56.85674885	4.159795E-012	1.934980E-011	1	0.000000E+000
1	56.85698824	1.934980E-011	4.159795E-012	0	0.000000E+000
1	56.85701668	4.159795E-012	1.934980E-011	1	0.000000E+000
1	56.85810552	1.934980E-011	4.159795E-012	0	0.000000E+000
1	56.85810669	4.159795E-012	1.934980E-011	1	0.000000E+000
1	56.85872558	1.934980E-011	4.159795E-012	0	0.000000E+000
1	56.85951184	4.159795E-012	1.934980E-011	1	0.000000E+000
1	56.86121871	1.934980E-011	4.159795E-012	0	0.000000E+000
1	56.86200066	4.159795E-012	1.934980E-011	1	0.000000E+000
1	56.86220315	1.934980E-011	4.159795E-012	0	0.000000E+000
1	56.86236157	4.159795E-012	1.934980E-011	1	0.000000E+000
1	56.86245933	1.934980E-011	4.159795E-012	0	0.000000E+000
1	56.86256276	4.159795E-012	1.934980E-011	1	0.000000E+000
1	56.86472713	1.934980E-011	4.159795E-012	0	0.000000E+000
1	56.86475954	4.159795E-012	1.934980E-011	1	0.000000E+000
1	56.86743272	1.934980E-011	4.159795E-012	0	0.000000E+000
1	56.86749488	4.159795E-012	1.934980E-011	1	0.000000E+000
1	56.86776052	1.934980E-011	4.159795E-012	0	0.000000E+000
1	56.86798086	4.159795E-012	1.934980E-011	1	0.000000E+000
1	56.86801548	1.934980E-011	4.159795E-012	0	0.000000E+000
1	56.86803548	4.159795E-012	1.934980E-011	1	0.000000E+000
1	56.86813798	1.934980E-011	4.159795E-012	0	0.000000E+000
1	56.86815387	4.159795E-012	1.934980E-011	1	0.000000E+000
1	56.86856786	1.934980E-011	4.159795E-012	0	0.000000E+000
1	56.86926029	4.159795E-012	1.934980E-011	1	0.000000E+000
1	56.86967783	1.934980E-011	4.159795E-012	0	0.000000E+000
1	56.87345956	4.159795E-012	1.934980E-011	1	0.000000E+000
1	56.87370103	1.934980E-011	4.159795E-012	0	0.000000E+000
1	56.87710558	4.159795E-012	1.934980E-011	1	0.000000E+000
1	56.87779059	1.934980E-011	4.159795E-012	0	0.000000E+000
1	56.87845460	4.159795E-012	1.934980E-011	1	0.000000E+000
1	56.87865120	1.934980E-011	4.159795E-012	0	0.000000E+000
1	56.87866568	4.159795E-012	1.934980E-011	1	0.000000E+000
1	56.87893321	1.934980E-011	4.159795E-012	0	0.000000E+000
1	56.87951556	4.159795E-012	1.934980E-011	1	0.000000E+000
1	56.87953878	1.934980E-011	4.159795E-012	0	0.000000E+000
1	56.88018347	4.159795E-012	1.934980E-011	1	0.000000E+000
1	56.88079941	1.934980E-011	4.159795E-012	0	0.000000E+000
1	56.88323763	4.159795E-012	1.934980E-011	1	0.000000E+000
1	56.88330815	1.934980E-011	4.159795E-012	0	0.000000E+000
1	56.88331753	4.159795E-012	1.934980E-011	1	0.000000E+000
1	56.88436473	1.934980E-011	4.159795E-012	0	0.000000E+000
1	56.88507918	4.159795E-012	1.934980E-011	1	0.000000E+000
1	56.88548611	1.934980E-011	4.159795E-012	0	0.000000E+000
1	56.88554084	4.159795E-012	1.934980E-011	1	0.000000E+000
1	56.88748897	1.934980E-011	4.159795E-012	0	0.000000E+000
1	56.88749952	4.159795E-012	1.934980E-011	1	0.000000E+000
1	56.88915991	1.934980E-011	4.159795E-012	0	0.000000E+000
1	56.89386308	4.159795E-012	1.934980E-011	1	0.000000E+000
1	56.89433007	1.934980E-011	4.159795E-012	0	0.000000E+000
1	56.89508133	4.159795E-012	1.934980E-011	1	0.000000E+000
1	56.89544092	1.934980E-011	4.159795E-012	0	0.000000E+000
1	56.89587146	4.159795E-012	1.934980E-011	1	0.000000E+000
1	56.89695607	1.934980E-011	4.159795E-012	0	0.000000E+000
1	56.89742741	4.159795E-012	1.934980E-011	1	0.000000E+000
1	56.89954164	1.934980E-011	4.159795E-012	0	0.000000E+000
1	56.89956260	4.159795E-012	1.934980E-011	1	0.000000E+000
1	56.89993438	1.934980E-011	4.159795E-012	0	0.000000E+000
1	56.90095388	4.159795E-012	1.934980E-011	1	0.000000E+000
1	56.90100914	1.934980E-011	4.159795E-012	0	0.000000E+000
1	56.90104096	4.159795E-012	1.934980E-011	1	0.000000E+000
1	56.90138088	1.934980E-011	4.159795E-012	0	0.000000E+000
1	56.90183606	4.159795E-012	1.934980E-011	1	0.000000E+000
1	56.90193046	1.934980E-011	4.159795E-012	0	0.000000E+000
1	56.90195243	4.159795E-012	1.934980E-011	1	0.000000E+000
1	56.90221484	1.934980E-011	4.159795E-012	0	0.000000E+000
1	56.90222680	4.159795E-012	1.934980E-011	1	0.000000E+000
1	56.90264461	1.934980E-011	4.159795E-012	0	0.000000E+000
1	56.90269008	4.159795E-012	1.934980E-011	1	0.000000E+000
1	56.90333491	1.934980E-011	4.159795E-012	0	0.000000E+000
1	56.90338813	4.159795E-012	1.934980E-011	1	0.000000E+000
1	56.90371052	1.934980E-011	4.159795E-012	0	0.000000E+000
1	56.90578181	4.159795E-012	1.934980E-011	1	0.000000E+000
1	56.90606975	1.934980E-011	4.159795E-012	0	0.000000E+000
1	56.90636132	4.159795E-012	1.934980E-011	1	0.000000E+000
1	56.90725138	1.934980E-011	4.159795E-012	0	0.000000E+000
1	56.91243827	4.159795E-012	1.934980E-011	1	0.000000E+000
1	56.91306144	1.934980E-011	4.159795E-012	0	0.000000E+000
1	56.91309301	4.159795E-012	1.934980E-011	1	0.000000E+000
1	56.91362073	1.934980E-011	4.159795E-012	0	0.000000E+000
1	56.91376285	4.159795E-012	1.934980E-011	1	0.000000E+000
1	56.91419388	1.934980E-011	4.159795E-012	0	0.000000E+000
1	56.91591803	4.159795E-012	1.934980E-011	1	0.000000E+000
1	56.91633809	1.934980E-011	4.159795E-012	0	0.000000E+000
1	56.91639994	4.159795E-012	1.934980E-011	1	0.000000E+000
1	56.91955110	1.934980E-011	4.159795E-012	0	0.000000E+000
1	56.91963647	4.159795E-012	1.934980E-011	1	0.000000E+000
1	56.91983084	1.934980E-011	4.159795E-012	0	0.000000E+000
1	56.92071402	4.159795E-012	1.934980E-011	1	0.000000E+000
1	56.92074970	1.934980E-011	4.159795E-012	0	0.000000E+000
1	56.92160384	4.159795E-012	1.934980E-011	1	0.000000E+000
1	56.92176541	1.934980E-011	4.159795E-012	0	0.000000E+000
1	56.92223740	4.159795E-012	1.934980E-011	1	0.000000E+000
1	56.92269144	1.934980E-011	4.159795E-012	0	0.000000E+000
1	56.92301113	4.159795E-012	1.934980E-011	1	0.000000E+000
1	56.92370596	1.934980E-011	4.159795E-012	0	0.000000E+000
1	56.92403322	4.159795E-012	1.934980E-011	1	0.000000E+000
1	56.92501582	1.934980E-011	4.159795E-012	0	0.000000E+000
1	56.92521740	4.159795E-012	1.934980E-011	1	0.000000E+000
1	56.92647493	1.934980E-011	4.159795E-012	0	0.000000E+000
1	56.92669739	4.159795E-012	1.934980E-011	1	0.000000E+000
1	56.92852835	1.934980E-011	4.159795E-012	0	0.000000E+000
1	56.92853601	4.159795E-012	1.934980E-011	1	0.000000E+000
1	56.92991076	1.934980E-011	4.159795E-012	0	0.000000E+000
1	56.92993151	4.159795E-012	1.934980E-011	1	0.000000E+000
1	56.93011920	1.934980E-011	4.159795E-012	0	0.000000E+000
1	56.93177097	4.159795E-012	1.934980E-011	1	0.000000E+000
1	56.93387978	1.934980E-011	4.159795E-012	0	0.000000E+000
1	56.93393532	4.159795E-012	1.934980E-011	1	0.000000E+000
1	56.93467270	1.934980E-011	4.159795E-012	0	0.000000E+000
1	56.93470030	4.159795E-012	1.934980E-011	1	0.000000E+000
1	56.93561043	1.934980E-011	4.159795E-012	0	0.000000E+000
1	56.93564282	4.159795E-012	1.934980E-011	1	0.000000E+000
1	56.93643721	1.934980E-011	4.159795E-012	0	0.000000E+000
1	56.93646505	4.159795E-012	1.934980E-011	1	0.000000E+000
1	56.93665640	1.934980E-011	4.159795E-012	0	0.000000E+000
1	56.93776246	4.159795E-012	1.934980E-011	1	0.000000E+000
1	56.93796738	1.934980E-011	4.159795E-012	0	0.000000E+000
1	56.93799388	4.159795E-012	1.934980E-011	1	0.000000E+000
1	56.93808287	1.934980E-011	4.159795E-012	0	0.000000E+000
1	56.93813560	4.159795E-012	1.934980E-011	1	0.000000E+000
1	56.93820608	1.934980E-011	4.159795E-012	0	0.000000E+000
1	56.93822177	4.159795E-012	1.934980E-011	1	0.000000E+000
1	56.93953797	1.934980E-011	4.159795E-012	0	0.000000E+000
1	58.37583634	4.526287E-012	1.971629E-011	1	0.000000E+000
1	58.37657585	1.971629E-011	4.526287E-012	0	0.000000E+000
1	58.37670292	4.526287E-012	1.971629E-011	1	0.000000E+000
1	58.37703055	1.971629E-011	4.526287E-012	0	0.000000E+000
1	58.37724285	4.526287E-012	1.971629E-011	1	0.000000E+000
1	58.37835970	1.971629E-011	4.526287E-012	0	0.000000E+000
1	58.37838219	4.526287E-012	1.971629E-011	1	0.000000E+000
1	58.37878058	1.971629E-011	4.526287E-012	0	0.000000E+000
1	58.37883367	4.526287E-012	1.971629E-011	1	0.000000E+000
1	58.37902950	1.971629E-011	4.526287E-012	0	0.000000E+000
1	58.37905000	4.526287E-012	1.971629E-011	1	0.000000E+000
1	58.37942490	1.971629E-011	4.526287E-012	0	0.000000E+000
1	58.37945086	4.526287E-012	1.971629E-011	1	0.000000E+000
1	58.38031283	1.971629E-011	4.526287E-012	0	0.000000E+000
1	58.38033648	4.526287E-012	1.971629E-011	1	0.000000E+000
1	58.38172438	1.971629E-011	4.526287E-012	0	0.000000E+000
1	58.38204482	4.526287E-012	1.971629E-011	1	0.000000E+000
1	58.38220406	1.971629E-011	4.526287E-012	0	0.000000E+000
1	58.38223922	4.526287E-012	1.971629E-011	1	0.000000E+000
1	58.38236985	1.971629E-011	4.526287E-012	0	0.000000E+000
1	58.38247261	4.526287E-012	1.971629E-011	1	0.000000E+000
1	58.38338109	1.971629E-011	4.526287E-012	0	0.000000E+000
1	58.38338947	4.526287E-012	1.971629E-011	1	0.000000E+000
1	58.38345316	1.971629E-011	4.526287E-012	0	0.000000E+000
1	58.38346679	4.526287E-012	1.971629E-011	1	0.000000E+000
1	58.38485466	1.971629E-011	4.526287E-012	0	0.000000E+000
1	58.38491694	4.526287E-012	1.971629E-011	1	0.000000E+000
1	58.38508542	1.971629E-011	4.526287E-012	0	0.000000E+000
1	58.38513530	4.526287E-012	1.971629E-011	1	0.000000E+000
1	58.38553943	1.971629E-011	4.526287E-012	0	0.000000E+000
1	58.38555651	4.526287E-012	1.971629E-011	1	0.000000E+000
1	58.38724783	1.971629E-011	4.526287E-012	0	0.000000E+000
1	58.38778685	4.526287E-012	1.971629E-011	1	0.000000E+000
1	58.38824326	1.971629E-011	4.526287E-012	0	0.000000E+000
1	58.38825162	4.526287E-012	1.971629E-011	1	0.000000E+000
1	58.38894740	1.971629E-011	4.526287E-012	0	0.000000E+000
1	58.38896153	4.526287E-012	1.971629E-011	1	0.000000E+000
1	58.38960252	1.971629E-011	4.526287E-012	0	0.000000E+000
1	58.38962785	4.526287E-012	1.971629E-011	1	0.000000E+000
1	58.39227072	1.971629E-011	4.526287E-012	0	0.000000E+000
1	58.39310857	4.526287E-012	1.971629E-011	1	0.000000E+000
1	58.39422463	1.971629E-011	4.526287E-012	0	0.000000E+000
1	58.39564409	4.526287E-012	1.971629E-011	1	0.000000E+000
1	58.39678187	1.971629E-011	4.526287E-012	0	0.000000E+000
1	58.39678533	4.526287E-012	1.971629E-011	1	0.000000E+000
1	58.39821142	1.971629E-011	4.526287E-012	0	0.000000E+000
1	58.39968967	4.526287E-012	1.971629E-011	1	0.000000E+000
1	58.40091703	1.971629E-011	4.526287E-012	0	0.000000E+000
1	58.40180119	4.526287E-012	1.971629E-011	1	0.000000E+000
1	58.40184924	1.971629E-011	4.526287E-012	0	0.000000E+000
1	58.40229542	4.526287E-012	1.971629E-011	1	0.000000E+000
1	58.40506978	1.971629E-011	4.526287E-012	0	0.000000E+000
1	58.40509674	4.526287E-012	1.971629E-011	1	0.000000E+000
1	58.40584497	1.971629E-011	4.526287E-012	0	0.000000E+000
1	58.40728990	4.526287E-012	1.971629E-011	1	0.000000E+000
1	58.40740490	1.971629E-011	4.526287E-012	0	0.000000E+000
1	58.40812100	4.526287E-012	1.971629E-011	1	0.000000E+000
1	58.40829316	1.971629E-011	4.526287E-012	0	0.000000E+000
1	58.40833410	4.526287E-012	1.971629E-011	1	0.000000E+000
1	58.41060273	1.971629E-011	4.526287E-012	0	0.000000E+000
1	58.41062317	4.526287E-012	1.971629E-011	1	0.000000E+000
1	58.41168932	1.971629E-011	4.526287E-012	0	0.000000E+000
1	58.41172069	4.526287E-012	1.971629E-011	1	0.000000E+000
1	58.41203747	1.971629E-011	4.526287E-012	0	0.000000E+000
1	58.41365210	4.526287E-012	1.971629E-011	1	0.000000E+000
1	58.41371559	1.971629E-011	4.526287E-012	0	0.000000E+000
1	58.41373441	4.526287E-012	1.971629E-011	1	0.000000E+000
1	58.41384172	1.971629E-011	4.526287E-012	0	0.000000E+000
1	58.41618214	4.526287E-012	1.971629E-011	1	0.000000E+000
1	58.41621133	1.971629E-011	4.526287E-012	0	0.000000E+000
1	58.41624551	4.526287E-012	1.971629E-011	1	0.000000E+000
1	58.41689122	1.971629E-011	4.526287E-012	0	0.000000E+000
1	58.41694746	4.526287E-012	1.971629E-011	1	0.000000E+000
1	58.41866464	1.971629E-011	4.526287E-012	0	0.000000E+000
1	58.41905584	4.526287E-012	1.971629E-011	1	0.000000E+000
1	58.41934941	1.971629E-011	4.526287E-012	0	0.000000E+000
1	58.41937906	4.526287E-012	1.971629E-011	1	0.000000E+000
1	58.42031531	1.971629E-011	4.526287E-012	0	0.000000E+000
1	58.42033916	4.526287E-012	1.971629E-011	1	0.000000E+000
1	58.42242697	1.971629E-011	4.526287E-012	0	0.000000E+000
1	58.42248949	4.526287E-012	1.971629E-011	1	0.000000E+000
1	58.42283746	1.971629E-011	4.526287E-012	0	0.000000E+000
1	58.42353478	4.526287E-012	1.971629E-011	1	0.000000E+000
1	58.42427502	1.971629E-011	4.526287E-012	0	0.000000E+000
1	58.42430702	4.526287E-012	1.971629E-011	1	0.000000E+000
1	58.42494493	1.971629E-011	4.526287E-012	0	0.000000E+000
1	58.42504424	4.526287E-012	1.971629E-011	1	0.000000E+000
1	58.42611623	1.971629E-011	4.526287E-012	0	0.000000E+000
1	58.42620617	4.526287E-012	1.971629E-011	1	0.000000E+000
1	58.42636118	1.971629E-011	4.526287E-012	0	0.000000E+000
1	58.42664576	4.526287E-012	1.971629E-011	1	0.000000E+000
1	58.42858686	1.971629E-011	4.526287E-012	0	0.000000E+000
1	58.42859179	4.526287E-012	1.971629E-011	1	0.000000E+000
1	58.42952450	1.971629E-011	4.526287E-012	0	0.000000E+000
1	58.42956861	4.526287E-012	1.971629E-011	1	0.000000E+000
1	58.43024921	1.971629E-011	4.526287E-012	0	0.000000E+000
1	58.43177604	4.526287E-012	1.971629E-011	1	0.000000E+000
1	58.43640229	1.971629E-011	4.526287E-012	0	0.000000E+000
1	58.43641571	4.526287E-012	1.971629E-011	1	0.000000E+000
1	58.43706938	1.971629E-011	4.526287E-012	0	0.000000E+000
1	58.43711925	4.526287E-012	1.971629E-011	1	0.000000E+000
1	58.43814811	1.971629E-011	4.526287E-012	0	0.000000E+000
1	58.43839344	4.526287E-012	1.971629E-011	1	0.000000E+000
1	58.43975725	1.971629E-011	4.526287E-012	0	0.000000E+000
1	58.43977790	4.526287E-012	1.971629E-011	1	0.000000E+000
1	58.44154613	1.971629E-011	4.526287E-012	0	0.000000E+000
1	58.44179299	4.526287E-012	1.971629E-011	1	0.000000E+000
1	58.44287116	1.971629E-011	4.526287E-012	0	0.000000E+000
1	58.44289663	4.526287E-012	1.971629E-011	1	0.000000E+000
1	58.44302948	1.971629E-011	4.526287E-012	0	0.000000E+000
1	58.44304824	4.526287E-012	1.971629E-011	1	0.000000E+000
1	58.44418041	1.971629E-011	4.526287E-012	0	0.000000E+000
1	58.44435814	4.526287E-012	1.971629E-011	1	0.000000E+000
1	58.44440238	1.971629E-011	4.526287E-012	0	0.000000E+000
1	58.44441773	4.526287E-012	1.971629E-011	1	0.000000E+000
1	58.44719338	1.971629E-011	4.526287E-012	0	0.000000E+000
1	58.44722943	4.526287E-012	1.971629E-011	1	0.000000E+000
1	58.44820916	1.971629E-011	4.526287E-012	0	0.000000E+000
1	58.44826688	4.526287E-012	1.971629E-011	1	0.000000E+000
1	58.44831800	1.971629E-011	4.526287E-012	0	0.000000E+000
1	58.44836584	4.526287E-012	1.971629E-011	1	0.000000E+000
1	58.44847727	1.971629E-011	4.526287E-012	0	0.000000E+000
1	58.44853383	4.526287E-012	1.971629E-011	1	0.000000E+000
1	58.45109862	1.971629E-011	4.526287E-012	0	0.000000E+000
1	58.45407121	4.526287E-012	1.971629E-011	1	0.000000E+000
1	58.45580476	1.971629E-011	4.526287E-012	0	0.000000E+000
1	58.45584254	4.526287E-012	1.971629E-011	1	0.000000E+000
1	58.45644052	1.971629E-011	4.526287E-012	0	0.000000E+000
1	58.45647458	4.526287E-012	1.971629E-011	1	0.000000E+000
1	58.45917323	1.971629E-011	4.526287E-012	0	0.000000E+000
1	58.45919376	4.526287E-012	1.971629E-011	1	0.000000E+000
1	58.46018682	1.971629E-011	4.526287E-012	0	0.000000E+000
1	58.46325322	4.526287E-012	1.971629E-011	1	0.000000E+000
1	58.46398585	1.971629E-011	4.526287E-012	0	0.000000E+000
1	58.46745244	4.526287E-012	1.971629E-011	1	0.000000E+000
1	58.46961566	1.971629E-011	4.526287E-012	0	0.000000E+000
1	58.47007502	4.526287E-012	1.971629E-011	1	0.000000E+000
1	58.47070087	1.971629E-011	4.526287E-012	0	0.000000E+000
1	58.47071569	4.526287E-012	1.971629E-011	1	0.000000E+000
1	58.47086457	1.971629E-011	4.526287E-012	0	0.000000E+000
1	58.47087937	4.526287E-012	1.971629E-011	1	0.000000E+000
1	58.47120475	1.971629E-011	4.526287E-012	0	0.000000E+000
1	58.47346839	4.526287E-012	1.971629E-011	1	0.000000E+000
1	58.47539663	1.971629E-011	4.526287E-012	0	0.000000E+000
1	58.47542755	4.526287E-012	1.971629E-011	1	0.000000E+000
1	58.47588100	1.971629E-011	4.526287E-012	0	0.000000E+000
1	58.47611368	4.526287E-012	1.971629E-011	1	0.000000E+000
1	58.47803308	1.971629E-011	4.526287E-012	0	0.000000E+000
1	58.47850880	4.526287E-012	1.971629E-011	1	0.000000E+000
1	58.47972322	1.971629E-011	4.526287E-012	0	0.000000E+000
1	58.47974772	4.526287E-012	1.971629E-011	1	0.000000E+000
1	58.48091656	1.971629E-011	4.526287E-012	0	0.000000E+000
1	58.48190431	4.526287E-012	1.971629E-011	1	0.000000E+000
1	58.48346085	1.971629E-011	4.526287E-012	0	0.000000E+000
1	58.48351565	4.526287E-012	1.971629E-011	1	0.000000E+000
1	58.48351662	1.971629E-011	4.526287E-012	0	0.000000E+000
1	58.48355542	4.526287E-012	1.971629E-011	1	0.000000E+000
1	58.48405720	1.971629E-011	4.526287E-012	0	0.000000E+000
1	58.48407808	4.526287E-012	1.971629E-011	1	0.000000E+000
1	58.48501698	1.971629E-011	4.526287E-012	0	0.000000E+000
1	58.48546541	4.526287E-012	1.971629E-011	1	0.000000E+000
1	58.48650238	1.971629E-011	4.526287E-012	0	0.000000E+000
1	58.48651653	4.526287E-012	1.971629E-011	1	0.000000E+000
1	58.48696586	1.971629E-011	4.526287E-012	0	0.000000E+000
1	58.48720136	4.526287E-012	1.971629E-011	1	0.000000E+000
1	58.48779835	1.971629E-011	4.526287E-012	0	0.000000E+000
1	58.48780989	4.526287E-012	1.971629E-011	1	0.000000E+000
1	58.48914667	1.971629E-011	4.526287E-012	0	0.000000E+000
1	58.49012645	4.526287E-012	1.971629E-011	1	0.000000E+000
1	58.49186882	1.971629E-011	4.526287E-012	0	0.000000E+000
1	58.49190227	4.526287E-012	1.971629E-011	1	0.000000E+000
1	58.49193390	1.971629E-011	4.526287E-012	0	0.000000E+000
1	58.49194129	4.526287E-012	1.971629E-011	1	0.000000E+000
1	58.49229429	1.971629E-011	4.526287E-012	0	0.000000E+000
1	58.49231179	4.526287E-012	1.971629E-011	1	0.000000E+000
1	58.49467613	1.971629E-011	4.526287E-012	0	0.000000E+000
1	58.49473699	4.526287E-012	1.971629E-011	1	0.000000E+000
1	58.49537573	1.971629E-011	4.526287E-012	0	0.000000E+000
1	58.49566924	4.526287E-012	1.971629E-011	1	0.000000E+000
1	58.49578215	1.971629E-011	4.526287E-012	0	0.000000E+000
1	58.49584830	4.526287E-012	1.971629E-011	1	0.000000E+000
1	58.49626843	1.971629E-011	4.526287E-012	0	0.000000E+000
1	58.49629741	4.526287E-012	1.971629E-011	1	0.000000E+000
1	58.49669618	1.971629E-011	4.526287E-012	0	0.000000E+000
1	58.49671237	4.526287E-012	1.971629E-011	1	0.000000E+000
1	58.49702620	1.971629E-011	4.526287E-012	0	0.000000E+000
1	58.49704948	4.526287E-012	1.971629E-011	1	0.000000E+000
1	58.49766428	1.971629E-011	4.526287E-012	0	0.000000E+000
1	58.49770258	4.526287E-012	1.971629E-011	1	0.000000E+000
1	58.50042218	1.971629E-011	4.526287E-012	0	0.000000E+000
1	58.50044229	4.526287E-012	1.971629E-011	1	0.000000E+000
1	58.50100357	1.971629E-011	4.526287E-012	0	0.000000E+000
1	58.50102275	4.526287E-012	1.971629E-011	1	0.000000E+000
1	58.50158602	1.971629E-011	4.526287E-012	0	0.000000E+000
1	58.50172091	4.526287E-012	1.971629E-011	1	0.000000E+000
1	58.50247959	1.971629E-011	4.526287E-012	0	0.000000E+000
1	58.50249409	4.526287E-012	1.971629E-011	1	0.000000E+000
1	58.50412903	1.971629E-011	4.526287E-012	0	0.000000E+000
1	58.50500158	4.526287E-012	1.971629E-011	1	0.000000E+000
1	58.50530903	1.971629E-011	4.526287E-012	0	0.000000E+000
1	58.50534111	4.526287E-012	1.971629E-011	1	0.000000E+000
1	58.50542375	1.971629E-011	4.526287E-012	0	0.000000E+000
1	58.50546640	4.526287E-012	1.971629E-011	1	0.000000E+000
1	58.50575307	1.971629E-011	4.526287E-012	0	0.000000E+000
1	58.50615826	4.526287E-012	1.971629E-011	1	0.000000E+000
1	58.50633219	1.971629E-011	4.526287E-012	0	0.000000E+000
1	58.50666665	4.526287E-012	1.971629E-011	1	0.000000E+000
1	58.50712311	1.971629E-011	4.526287E-012	0	0.000000E+000
1	58.50809079	4.526287E-012	1.971629E-011	1	0.000000E+000
1	58.50897308	1.971629E-011	4.526287E-012	0	0.000000E+000
1	58.50899689	4.526287E-012	1.971629E-011	1	0.000000E+000
1	58.51127773	1.971629E-011	4.526287E-012	0	0.000000E+000
1	58.51138878	4.526287E-012	1.971629E-011	1	0.000000E+000
1	58.51181121	1.971629E-011	4.526287E-012	0	0.000000E+000
1	58.51183350	4.526287E-012	1.971629E-011	1	0.000000E+000
1	58.51199438	1.971629E-011	4.526287E-012	0	0.000000E+000
1	58.51201192	4.526287E-012	1.971629E-011	1	0.000000E+000
1	58.51240781	1.971629E-011	4.526287E-012	0	0.000000E+000
1	58.51246290	4.526287E-012	1.971629E-011	1	0.000000E+000
1	58.51435930	1.971629E-011	4.526287E-012	0	0.000000E+000
1	58.51576179	4.526287E-012	1.971629E-011	1	0.000000E+000
1	58.51723966	1.971629E-011	4.526287E-012	0	0.000000E+000
1	58.51731565	4.526287E-012	1.971629E-011	1	0.000000E+000
1	58.51739125	1.971629E-011	4.526287E-012	0	0.000000E+000
1	58.51745456	4.526287E-012	1.971629E-011	1	0.000000E+000
1	58.51793613	1.971629E-011	4.526287E-012	0	0.000000E+000
1	58.51800927	4.526287E-012	1.971629E-011	1	0.000000E+000
1	58.51987501	1.971629E-011	4.526287E-012	0	0.000000E+000
1	58.51990483	4.526287E-012	1.971629E-011	1	0.000000E+000
1	58.52298867	1.971629E-011	4.526287E-012	0	0.000000E+000
1	58.52303356	4.526287E-012	1.971629E-011	1	0.000000E+000
1	58.52362828	1.971629E-011	4.526287E-012	0	0.000000E+000
1	58.52367989	4.526287E-012	1.971629E-011	1	0.000000E+000
1	58.52455266	1.971629E-011	4.526287E-012	0	0.000000E+000
1	58.52740702	4.526287E-012	1.971629E-011	1	0.000000E+000
1	58.52745266	1.971629E-011	4.526287E-012	0	0.000000E+000
1	58.52747982	4.526287E-012	1.971629E-011	1	0.000000E+000
1	58.52815607	1.971629E-011	4.526287E-012	0	0.000000E+000
1	58.53023821	4.526287E-012	1.971629E-011	1	0.000000E+000
1	58.53078917	1.971629E-011	4.526287E-012	0	0.000000E+000
1	58.53170619	4.526287E-012	1.971629E-011	1	0.000000E+000
1	58.53331272	1.971629E-011	4.526287E-012	0	0.000000E+000
1	58.53400656	4.526287E-012	1.971629E-011	1	0.000000E+000
1	58.53702126	1.971629E-011	4.526287E-012	0	0.000000E+000
1	58.53705400	4.526287E-012	1.971629E-011	1	0.000000E+000
1	58.53724376	1.971629E-011	4.526287E-012	0	0.000000E+000
1	58.53820332	4.526287E-012	1.971629E-011	1	0.000000E+000
1	58.54106811	1.971629E-011	4.526287E-012	0	0.000000E+000
1	58.54110803	4.526287E-012	1.971629E-011	1	0.000000E+000
1	58.54119048	1.971629E-011	4.526287E-012	0	0.000000E+000
1	58.54143155	4.526287E-012	1.971629E-011	1	0.000000E+000
1	58.54161042	1.971629E-011	4.526287E-012	0	0.000000E+000
1	58.54163357	4.526287E-012	1.971629E-011	1	0.000000E+000
1	58.54169147	1.971629E-011	4.526287E-012	0	0.000000E+000
1	58.54171160	4.526287E-012	1.971629E-011	1	0.000000E+000
1	58.54193892	1.971629E-011	4.526287E-012	0	0.000000E+000
1	58.54196331	4.526287E-012	1.971629E-011	1	0.000000E+000
1	58.54206524	1.971629E-011	4.526287E-012	0	0.000000E+000
1	58.54312055	4.526287E-012	1.971629E-011	1	0.000000E+000
1	58.54418095	1.971629E-011	4.526287E-012	0	0.000000E+000
1	58.54455251	4.526287E-012	1.971629E-011	1	0.000000E+000
1	58.54465284	1.971629E-011	4.526287E-012	0	0.000000E+000
1	58.54490113	4.526287E-012	1.971629E-011	1	0.000000E+000
1	58.54530904	1.971629E-011	4.526287E-012	0	0.000000E+000
1	58.54531656	4.526287E-012	1.971629E-011	1	0.000000E+000
1	58.54551734	1.971629E-011	4.526287E-012	0	0.000000E+000
1	58.54554620	4.526287E-012	1.971629E-011	1	0.000000E+000
1	58.54586061	1.971629E-011	4.526287E-012	0	0.000000E+000
1	58.54740545	4.526287E-012	1.971629E-011	1	0.000000E+000
1	58.54984314	1.971629E-011	4.526287E-012	0	0.000000E+000
1	58.55018953	4.526287E-012	1.971629E-011	1	0.000000E+000
1	58.55048262	1.971629E-011	4.526287E-012	0	0.000000E+000
1	58.55073587	4.526287E-012	1.971629E-011	1	0.000000E+000
1	58.55143480	1.971629E-011	4.526287E-012	0	0.000000E+000
1	58.55386206	4.526287E-012	1.971629E-011	1	0.000000E+000
1	58.55390835	1.971629E-011	4.526287E-012	0	0.000000E+000
1	58.55468336	4.526287E-012	1.971629E-011	1	0.000000E+000
1	58.55626150	1.971629E-011	4.526287E-012	0	0.000000E+000
1	58.55633717	4.526287E-012	1.971629E-011	1	0.000000E+000
1	58.55686133	1.971629E-011	4.526287E-012	0	0.000000E+000
1	58.55710507	4.526287E-012	1.971629E-011	1	0.000000E+000
1	58.55759983	1.971629E-011	4.526287E-012	0	0.000000E+000
1	58.55807375	4.526287E-012	1.971629E-011	1	0.000000E+000
1	58.55902308	1.971629E-011	4.526287E-012	0	0.000000E+000
1	58.55975946	4.526287E-012	1.971629E-011	1	0.000000E+000
1	58.56122805	1.971629E-011	4.526287E-012	0	0.000000E+000
1	58.56131849	4.526287E-012	1.971629E-011	1	0.000000E+000
1	58.56357866	1.971629E-011	4.526287E-012	0	0.000000E+000
1	58.56360905	4.526287E-012	1.971629E-011	1	0.000000E+000
1	58.56408482	1.971629E-011	4.526287E-012	0	0.000000E+000
1	58.56409049	4.526287E-012	1.971629E-011	1	0.000000E+000
1	58.56417746	1.971629E-011	4.526287E-012	0	0.000000E+000
1	58.56425454	4.526287E-012	1.971629E-011	1	0.000000E+000
1	58.56642285	1.971629E-011	4.526287E-012	0	0.000000E+000
1	58.56658747	4.526287E-012	1.971629E-011	1	0.000000E+000
1	58.56758530	1.971629E-011	4.526287E-012	0	0.000000E+000
1	58.56760210	4.526287E-012	1.971629E-011	1	0.000000E+000
1	58.56898105	1.971629E-011	4.526287E-012	0	0.000000E+000
1	58.56996637	4.526287E-012	1.971629E-011	1	0.000000E+000
1	58.57121832	1.971629E-011	4.526287E-012	0	0.000000E+000
1	58.57124851	4.526287E-012	1.971629E-011	1	0.000000E+000
1	58.57231917	1.971629E-011	4.526287E-012	0	0.000000E+000
1	58.57387071	4.526287E-012	1.971629E-011	1	0.000000E+000
1	58.57428753	1.971629E-011	4.526287E-012	0	0.000000E+000
1	58.57429241	4.526287E-012	1.971629E-011	1	0.000000E+000
1	58.57470384	1.971629E-011	4.526287E-012	0	0.000000E+000
1	58.57471422	4.526287E-012	1.971629E-011	1	0.000000E+000
1	58.57478661	1.971629E-011	4.526287E-012	0	0.000000E+000
1	58.57479777	4.526287E-012	1.971629E-011	1	0.000000E+000
1	58.57528716	1.971629E-011	4.526287E-012	0	0.000000E+000
1	58.57531123	4.526287E-012	1.971629E-011	1	0.000000E+000
1	58.57539168	1.971629E-011	4.526287E-012	0	0.000000E+000
1	58.57545798	4.526287E-012	1.971629E-011	1	0.000000E+000
1	58.57765652	1.971629E-011	4.526287E-012	0	0.000000E+000
1	58.58054450	4.526287E-012	1.971629E-011	1	0.000000E+000
1	58.58197447	1.971629E-011	4.526287E-012	0	0.000000E+000
1	58.58210558	4.526287E-012	1.971629E-011	1	0.000000E+000
1	58.58493511	1.971629E-011	4.526287E-012	0	0.000000E+000
1	58.58494516	4.526287E-012	1.971629E-011	1	0.000000E+000
1	58.58511003	1.971629E-011	4.526287E-012	0	0.000000E+000
1	58.58513702	4.526287E-012	1.971629E-011	1	0.000000E+000
1	58.58578609	1.971629E-011	4.526287E-012	0	0.000000E+000
1	58.58608438	4.526287E-012	1.971629E-011	1	0.000000E+000
1	58.58682272	1.971629E-011	4.526287E-012	0	0.000000E+000
1	58.58685992	4.526287E-012	1.971629E-011	1	0.000000E+000
1	58.58697768	1.971629E-011	4.526287E-012	0	0.000000E+000
1	58.58810798	4.526287E-012	1.971629E-011	1	0.000000E+000
1	58.58826090	1.971629E-011	4.526287E-012	0	0.000000E+000
1	58.58826907	4.526287E-012	1.971629E-011	1	0.000000E+000
1	58.58960855	1.971629E-011	4.526287E-012	0	0.000000E+000
1	58.58981385	4.526287E-012	1.971629E-011	1	0.000000E+000
1	58.59159227	1.971629E-011	4.526287E-012	0	0.000000E+000
1	58.59161267	4.526287E-012	1.971629E-011	1	0.000000E+000
1	58.59210261	1.971629E-011	4.526287E-012	0	0.000000E+000
1	58.59212988	4.526287E-012	1.971629E-011	1	0.000000E+000
1	58.59260492	1.971629E-011	4.526287E-012	0	0.000000E+000
1	58.59262645	4.526287E-012	1.971629E-011	1	0.000000E+000
1	58.59287224	1.971629E-011	4.526287E-012	0	0.000000E+000
1	58.59288751	4.526287E-012	1.971629E-011	1	0.000000E+000
1	58.59306904	1.971629E-011	4.526287E-012	0	0.000000E+000
1	58.59308989	4.526287E-012	1.971629E-011	1	0.000000E+000
1	58.59323231	1.971629E-011	4.526287E-012	0	0.000000E+000
1	58.59430790	4.526287E-012	1.971629E-011	1	0.000000E+000
1	58.59442769	1.971629E-011	4.526287E-012	0	0.000000E+000
1	58.60190949	4.526287E-012	1.971629E-011	1	0.000000E+000
1	58.60206762	1.971629E-011	4.526287E-012	0	0.000000E+000
1	58.60210410	4.526287E-012	1.971629E-011	1	0.000000E+000
1	58.60214713	1.971629E-011	4.526287E-012	0	0.000000E+000
1	58.60455800	4.526287E-012	1.971629E-011	1	0.000000E+000
1	58.60458351	1.971629E-011	4.526287E-012	0	0.000000E+000
1	58.60461268	4.526287E-012	1.971629E-011	1	0.000000E+000
1	58.60520412	1.971629E-011	4.526287E-012	0	0.000000E+000
1	58.60684286	4.526287E-012	1.971629E-011	1	0.000000E+000
1	58.60717351	1.971629E-011	4.526287E-012	0	0.000000E+000
1	58.60720358	4.526287E-012	1.971629E-011	1	0.000000E+000
1	58.60812047	1.971629E-011	4.526287E-012	0	0.000000E+000
1	58.60936331	4.526287E-012	1.971629E-011	1	0.000000E+000
1	58.60969630	1.971629E-011	4.526287E-012	0	0.000000E+000
1	58.60971119	4.526287E-012	1.971629E-011	1	0.000000E+000
1	58.61176805	1.971629E-011	4.526287E-012	0	0.000000E+000
1	58.61269656	4.526287E-012	1.971629E-011	1	0.000000E+000
1	58.61520484	1.971629E-011	4.526287E-012	0	0.000000E+000
1	58.61643462	4.526287E-012	1.971629E-011	1	0.000000E+000
1	58.61810190	1.971629E-011	4.526287E-012	0	0.000000E+000
1	58.61813904	4.526287E-012	1.971629E-011	1	0.000000E+000
1	58.62041840	1.971629E-011	4.526287E-012	0	0.000000E+000
1	58.62284048	4.526287E-012	1.971629E-011	1	0.000000E+000
1	58.62356503	1.971629E-011	4.526287E-012	0	0.000000E+000
1	58.62425974	4.526287E-012	1.971629E-011	1	0.000000E+000
1	58.62755089	1.971629E-011	4.526287E-012	0	0.000000E+000
1	58.62759083	4.526287E-012	1.971629E-011	1	0.000000E+000
1	58.63041982	1.971629E-011	4.526287E-012	0	0.000000E+000
1	58.63213038	4.526287E-012	1.971629E-011	1	0.000000E+000
1	58.63551804	1.971629E-011	4.526287E-012	0	0.000000E+000
1	58.63567209	4.526287E-012	1.971629E-011	1	0.000000E+000
1	58.63684448	1.971629E-011	4.526287E-012	0	0.000000E+000
1	58.63723776	4.526287E-012	1.971629E-011	1	0.000000E+000
1	58.63826524	1.971629E-011	4.526287E-012	0	0.000000E+000
1	58.63924796	4.526287E-012	1.971629E-011	1	0.000000E+000
1	58.63935419	1.971629E-011	4.526287E-012	0	0.000000E+000
1	58.64169765	4.526287E-012	1.971629E-011	1	0.000000E+000
1	58.64180618	1.971629E-011	4.526287E-012	0	0.000000E+000
1	58.64181125	4.526287E-012	1.971629E-011	1	0.000000E+000
1	58.64271178	1.971629E-011	4.526287E-012	0	0.000000E+000
1	58.64273494	4.526287E-012	1.971629E-011	1	0.000000E+000
1	58.64817252	1.971629E-011	4.526287E-012	0	0.000000E+000
1	58.64819856	4.526287E-012	1.971629E-011	1	0.000000E+000
1	58.64954009	1.971629E-011	4.526287E-012	0	0.000000E+000
1	58.64956847	4.526287E-012	1.971629E-011	1	0.000000E+000
1	58.65212052	1.971629E-011	4.526287E-012	0	0.000000E+000
1	58.65225502	4.526287E-012	1.971629E-011	1	0.000000E+000
1	58.65457328	1.971629E-011	4.526287E-012	0	0.000000E+000
1	58.65646324	4.526287E-012	1.971629E-011	1	0.000000E+000
1	58.65765912	1.971629E-011	4.526287E-012	0	0.000000E+000
1	58.65906589	4.526287E-012	1.971629E-011	1	0.000000E+000
1	58.66005257	1.971629E-011	4.526287E-012	0	0.000000E+000
1	58.66007112	4.526287E-012	1.971629E-011	1	0.000000E+000
1	58.66071967	1.971629E-011	4.526287E-012	0	0.000000E+000
1	58.66073011	4.526287E-012	1.971629E-011	1	0.000000E+000
1	58.66085375	1.971629E-011	4.526287E-012	0	0.000000E+000
1	58.66132679	4.526287E-012	1.971629E-011	1	0.000000E+000
1	58.66232847	1.971629E-011	4.526287E-012	0	0.000000E+000
1	58.66412707	4.526287E-012	1.971629E-011	1	0.000000E+000
1	58.66770450	1.971629E-011	4.526287E-012	0	0.000000E+000
1	58.66827527	4.526287E-012	1.971629E-011	1	0.000000E+000
1	58.66954066	1.971629E-011	4.526287E-012	0	0.000000E+000
1	58.66955892	4.526287E-012	1.971629E-011	1	0.000000E+000
1	58.67066938	1.971629E-011	4.526287E-012	0	0.000000E+000
1	58.67069484	4.526287E-012	1.971629E-011	1	0.000000E+000
1	58.67089979	1.971629E-011	4.526287E-012	0	0.000000E+000
1	58.67092687	4.526287E-012	1.971629E-011	1	0.000000E+000
1	58.67104478	1.971629E-011	4.526287E-012	0	0.000000E+000
1	58.67143149	4.526287E-012	1.971629E-011	1	0.000000E+000
1	58.67204086	1.971629E-011	4.526287E-012	0	0.000000E+000
1	58.67210800	4.526287E-012	1.971629E-011	1	0.000000E+000
1	58.67259838	1.971629E-011	4.526287E-012	0	0.000000E+000
1	58.67261534	4.526287E-012	1.971629E-011	1	0.000000E+000
1	58.67308978	1.971629E-011	4.526287E-012	0	0.000000E+000
1	58.67309724	4.526287E-012	1.971629E-011	1	0.000000E+000
1	58.67688068	1.971629E-011	4.526287E-012	0	0.000000E+000
1	58.67690144	4.526287E-012	1.971629E-011	1	0.000000E+000
1	58.67729616	1.971629E-011	4.526287E-012	0	0.000000E+000
1	58.67742658	4.526287E-012	1.971629E-011	1	0.000000E+000
1	58.67920606	1.971629E-011	4.526287E-012	0	0.000000E+000
1	58.67943572	4.526287E-012	1.971629E-011	1	0.000000E+000
1	58.68245601	1.971629E-011	4.526287E-012	0	0.000000E+000
1	58.68329526	4.526287E-012	1.971629E-011	1	0.000000E+000
1	58.68337411	1.971629E-011	4.526287E-012	0	0.000000E+000
1	58.68398823	4.526287E-012	1.971629E-011	1	0.000000E+000
1	58.68413169	1.971629E-011	4.526287E-012	0	0.000000E+000
1	58.68417181	4.526287E-012	1.971629E-011	1	0.000000E+000
1	58.68429564	1.971629E-011	4.526287E-012	0	0.000000E+000
1	58.68431732	4.526287E-012	1.971629E-011	1	0.000000E+000
1	58.68446321	1.971629E-011	4.526287E-012	0	0.000000E+000
1	58.68451149	4.526287E-012	1.971629E-011	1	0.000000E+000
1	58.68685938	1.971629E-011	4.526287E-012	0	0.000000E+000
1	58.68689390	4.526287E-012	1.971629E-011	1	0.000000E+000
1	58.68738306	1.971629E-011	4.526287E-012	0	0.000000E+000
1	58.68867008	4.526287E-012	1.971629E-011	1	0.000000E+000
1	58.68904215	1.971629E-011	4.526287E-012	0	0.000000E+000
1	58.68906639	4.526287E-012	1.971629E-011	1	0.000000E+000
1	58.68918304	1.971629E-011	4.526287E-012	0	0.000000E+000
1	58.68920159	4.526287E-012	1.971629E-011	1	0.000000E+000
1	58.68939309	1.971629E-011	4.526287E-012	0	0.000000E+000
1	58.68941882	4.526287E-012	1.971629E-011	1	0.000000E+000
1	58.68964502	1.971629E-011	4.526287E-012	0	0.000000E+000
1	58.69029810	4.526287E-012	1.971629E-011	1	0.000000E+000
1	58.69255711	1.971629E-011	4.526287E-012	0	0.000000E+000
1	58.69277107	4.526287E-012	1.971629E-011	1	0.000000E+000
1	58.69319262	1.971629E-011	4.526287E-012	0	0.000000E+000
1	58.69525559	4.526287E-012	1.971629E-011	1	0.000000E+000
1	58.69749726	1.971629E-011	4.526287E-012	0	0.000000E+000
1	58.69752605	4.526287E-012	1.971629E-011	1	0.000000E+000
1	58.69787017	1.971629E-011	4.526287E-012	0	0.000000E+000
1	58.69839482	4.526287E-012	1.971629E-011	1	0.000000E+000
1	58.69943224	1.971629E-011	4.526287E-012	0	0.000000E+000
1	58.70000768	4.526287E-012	1.971629E-011	1	0.000000E+000
1	58.70069347	1.971629E-011	4.526287E-012	0	0.000000E+000
1	58.70114763	4.526287E-012	1.971629E-011	1	0.000000E+000
1	58.70119602	1.971629E-011	4.526287E-012	0	0.000000E+000
1	58.70168045	4.526287E-012	1.971629E-011	1	0.000000E+000
1	58.70275215	1.971629E-011	4.526287E-012	0	0.000000E+000
1	58.70306651	4.526287E-012	1.971629E-011	1	0.000000E+000
1	58.70312195	1.971629E-011	4.526287E-012	0	0.000000E+000
1	58.70313822	4.526287E-012	1.971629E-011	1	0.000000E+000
1	58.70331463	1.971629E-011	4.526287E-012	0	0.000000E+000
1	58.70334464	4.526287E-012	1.971629E-011	1	0.000000E+000
1	58.70476830	1.971629E-011	4.526287E-012	0	0.000000E+000
1	58.70478291	4.526287E-012	1.971629E-011	1	0.000000E+000
1	58.70544448	1.971629E-011	4.526287E-012	0	0.000000E+000
1	58.70557731	4.526287E-012	1.971629E-011	1	0.000000E+000
1	58.70647864	1.971629E-011	4.526287E-012	0	0.000000E+000
1	58.70658199	4.526287E-012	1.971629E-011	1	0.000000E+000
1	58.70715100	1.971629E-011	4.526287E-012	0	0.000000E+000
1	58.70732102	4.526287E-012	1.971629E-011	1	0.000000E+000
1	58.70734185	1.971629E-011	4.526287E-012	0	0.000000E+000
1	58.71168217	4.526287E-012	1.971629E-011	1	0.000000E+000
1	58.71285565	1.971629E-011	4.526287E-012	0	0.000000E+000
1	58.71286687	4.526287E-012	1.971629E-011	1	0.000000E+000
1	58.71369559	1.971629E-011	4.526287E-012	0	0.000000E+000
1	58.71369834	4.526287E-012	1.971629E-011	1	0.000000E+000
1	58.71512041	1.971629E-011	4.526287E-012	0	0.000000E+000
1	58.71517541	4.526287E-012	1.971629E-011	1	0.000000E+000
1	58.71527121	1.971629E-011	4.526287E-012	0	0.000000E+000
1	58.71553237	4.526287E-012	1.971629E-011	1	0.000000E+000
1	58.71562060	1.971629E-011	4.526287E-012	0	0.000000E+000
1	58.71615718	4.526287E-012	1.971629E-011	1	0.000000E+000
1	58.71644161	1.971629E-011	4.526287E-012	0	0.000000E+000
1	58.71674347	4.526287E-012	1.971629E-011	1	0.000000E+000
1	58.71724454	1.971629E-011	4.526287E-012	0	0.000000E+000
1	58.71725541	4.526287E-012	1.971629E-011	1	0.000000E+000
1	58.71963093	1.971629E-011	4.526287E-012	0	0.000000E+000
1	58.71965086	4.526287E-012	1.971629E-011	1	0.000000E+000
1	58.72039676	1.971629E-011	4.526287E-012	0	0.000000E+000
1	58.72041707	4.526287E-012	1.971629E-011	1	0.000000E+000
1	58.72088693	1.971629E-011	4.526287E-012	0	0.000000E+000
1	58.72221098	4.526287E-012	1.971629E-011	1	0.000000E+000
1	58.72318243	1.971629E-011	4.526287E-012	0	0.000000E+000
1	58.72319238	4.526287E-012	1.971629E-011	1	0.000000E+000
1	58.72324856	1.971629E-011	4.526287E-012	0	0.000000E+000
1	58.72330462	4.526287E-012	1.971629E-011	1	0.000000E+000
1	58.72363852	1.971629E-011	4.526287E-012	0	0.000000E+000
1	58.72372880	4.526287E-012	1.971629E-011	1	0.000000E+000
1	58.72399133	1.971629E-011	4.526287E-012	0	0.000000E+000
1	58.72420215	4.526287E-012	1.971629E-011	1	0.000000E+000
1	58.72624493	1.971629E-011	4.526287E-012	0	0.000000E+000
1	58.72625840	4.526287E-012	1.971629E-011	1	0.000000E+000
1	58.72743730	1.971629E-011	4.526287E-012	0	0.000000E+000
1	58.72771514	4.526287E-012	1.971629E-011	1	0.000000E+000
1	58.72848858	1.971629E-011	4.526287E-012	0	0.000000E+000
1	58.72850686	4.526287E-012	1.971629E-011	1	0.000000E+000
1	58.72855184	1.971629E-011	4.526287E-012	0	0.000000E+000
1	58.72897870	4.526287E-012	1.971629E-011	1	0.000000E+000
1	58.72957546	1.971629E-011	4.526287E-012	0	0.000000E+000
1	58.72958634	4.526287E-012	1.971629E-011	1	0.000000E+000
1	58.72978279	1.971629E-011	4.526287E-012	0	0.000000E+000
1	58.72978928	4.526287E-012	1.971629E-011	1	0.000000E+000
1	58.73097069	1.971629E-011	4.526287E-012	0	0.000000E+000
1	58.73099586	4.526287E-012	1.971629E-011	1	0.000000E+000
1	58.73219027	1.971629E-011	4.526287E-012	0	0.000000E+000
1	58.73392136	4.526287E-012	1.971629E-011	1	0.000000E+000
1	58.73400197	1.971629E-011	4.526287E-012	0	0.000000E+000
1	58.73816349	4.526287E-012	1.971629E-011	1	0.000000E+000
1	58.73856933	1.971629E-011	4.526287E-012	0	0.000000E+000
1	58.73860340	4.526287E-012	1.971629E-011	1	0.000000E+000
1	58.73882386	1.971629E-011	4.526287E-012	0	0.000000E+000
1	58.74019896	4.526287E-012	1.971629E-011	1	0.000000E+000
1	58.74032017	1.971629E-011	4.526287E-012	0	0.000000E+000
1	58.74036589	4.526287E-012	1.971629E-011	1	0.000000E+000
1	58.74141179	1.971629E-011	4.526287E-012	0	0.000000E+000
1	58.74299792	4.526287E-012	1.971629E-011	1	0.000000E+000
1	58.74370845	1.971629E-011	4.526287E-012	0	0.000000E+000
1	58.74720542	4.526287E-012	1.971629E-011	1	0.000000E+000
1	58.74858019	1.971629E-011	4.526287E-012	0	0.000000E+000
1	58.74909693	4.526287E-012	1.971629E-011	1	0.000000E+000
1	58.74974656	1.971629E-011	4.526287E-012	0	0.000000E+000
1	58.75054489	4.526287E-012	1.971629E-011	1	0.000000E+000
1	58.75075481	1.971629E-011	4.526287E-012	0	0.000000E+000
1	58.75094752	4.526287E-012	1.971629E-011	1	0.000000E+000
1	58.75119198	1.971629E-011	4.526287E-012	0	0.000000E+000
1	58.75164039	4.526287E-012	1.971629E-011	1	0.000000E+000
1	58.75284277	1.971629E-011	4.526287E-012	0	0.000000E+000
1	58.75431519	4.526287E-012	1.971629E-011	1	0.000000E+000
1	58.75633826	1.971629E-011	4.526287E-012	0	0.000000E+000
1	58.75636614	4.526287E-012	1.971629E-011	1	0.000000E+000
1	58.75730564	1.971629E-011	4.526287E-012	0	0.000000E+000
1	58.75732202	4.526287E-012	1.971629E-011	1	0.000000E+000
1	58.76211536	1.971629E-011	4.526287E-012	0	0.000000E+000
1	58.76213566	4.526287E-012	1.971629E-011	1	0.000000E+000
1	58.76220235	1.971629E-011	4.526287E-012	0	0.000000E+000
1	58.76221652	4.526287E-012	1.971629E-011	1	0.000000E+000
1	58.76232376	1.971629E-011	4.526287E-012	0	0.000000E+000
1	58.76235732	4.526287E-012	1.971629E-011	1	0.000000E+000
1	58.76255813	1.971629E-011	4.526287E-012	0	0.000000E+000
1	58.76257792	4.526287E-012	1.971629E-011	1	0.000000E+000
1	58.76363010	1.971629E-011	4.526287E-012	0	0.000000E+000
1	58.76370948	4.526287E-012	1.971629E-011	1	0.000000E+000
1	58.76383873	1.971629E-011	4.526287E-012	0	0.000000E+000
1	58.76388025	4.526287E-012	1.971629E-011	1	0.000000E+000
1	58.76405094	1.971629E-011	4.526287E-012	0	0.000000E+000
1	58.76406668	4.526287E-012	1.971629E-011	1	0.000000E+000
1	58.76622185	1.971629E-011	4.526287E-012	0	0.000000E+000
1	58.76849551	4.526287E-012	1.971629E-011	1	0.000000E+000
1	58.76854315	1.971629E-011	4.526287E-012	0	0.000000E+000
1	58.76923065	4.526287E-012	1.971629E-011	1	0.000000E+000
1	58.76985380	1.971629E-011	4.526287E-012	0	0.000000E+000
1	58.77131713	4.526287E-012	1.971629E-011	1	0.000000E+000
1	58.77254959	1.971629E-011	4.526287E-012	0	0.000000E+000
1	58.77259920	4.526287E-012	1.971629E-011	1	0.000000E+000
1	58.77264297	1.971629E-011	4.526287E-012	0	0.000000E+000
1	58.77357170	4.526287E-012	1.971629E-011	1	0.000000E+000
1	58.77547561	1.971629E-011	4.526287E-012	0	0.000000E+000
1	58.77550501	4.526287E-012	1.971629E-011	1	0.000000E+000
1	58.77555068	1.971629E-011	4.526287E-012	0	0.000000E+000
1	58.77653670	4.526287E-012	1.971629E-011	1	0.000000E+000
1	58.77661626	1.971629E-011	4.526287E-012	0	0.000000E+000
1	58.77662613	4.526287E-012	1.971629E-011	1	0.000000E+000
1	58.77670815	1.971629E-011	4.526287E-012	0	0.000000E+000
1	58.77871425	4.526287E-012	1.971629E-011	1	0.000000E+000
1	58.77907825	1.971629E-011	4.526287E-012	0	0.000000E+000
1	58.78097458	4.526287E-012	1.971629E-011	1	0.000000E+000
1	58.78206825	1.971629E-011	4.526287E-012	0	0.000000E+000
1	58.78309261	4.526287E-012	1.971629E-011	1	0.000000E+000
1	58.78317171	1.971629E-011	4.526287E-012	0	0.000000E+000
1	58.78318607	4.526287E-012	1.971629E-011	1	0.000000E+000
1	58.78383830	1.971629E-011	4.526287E-012	0	0.000000E+000
1	58.78421504	4.526287E-012	1.971629E-011	1	0.000000E+000
1	58.78468413	1.971629E-011	4.526287E-012	0	0.000000E+000
1	58.78659447	4.526287E-012	1.971629E-011	1	0.000000E+000
1	58.78801518	1.971629E-011	4.526287E-012	0	0.000000E+000
1	58.94042630	4.877195E-012	2.006720E-011	1	0.000000E+000
1	58.94059487	2.006720E-011	4.877195E-012	0	0.000000E+000
1	58.94060859	4.877195E-012	2.006720E-011	1	0.000000E+000
1	58.94141616	2.006720E-011	4.877195E-012	0	0.000000E+000
1	58.94145947	4.877195E-012	2.006720E-011	1	0.000000E+000
1	58.94149863	2.006720E-011	4.877195E-012	0	0.000000E+000
1	58.94425229	4.877195E-012	2.006720E-011	1	0.000000E+000
1	58.94496470	2.006720E-011	4.877195E-012	0	0.000000E+000
1	58.94498504	4.877195E-012	2.006720E-011	1	0.000000E+000
1	58.94538802	2.006720E-011	4.877195E-012	0	0.000000E+000
1	58.94540260	4.877195E-012	2.006720E-011	1	0.000000E+000
1	58.94552143	2.006720E-011	4.877195E-012	0	0.000000E+000
1	58.94554516	4.877195E-012	2.006720E-011	1	0.000000E+000
1	58.94612175	2.006720E-011	4.877195E-012	0	0.000000E+000
1	58.94651069	4.877195E-012	2.006720E-011	1	0.000000E+000
1	58.94865419	2.006720E-011	4.877195E-012	0	0.000000E+000
1	58.94867242	4.877195E-012	2.006720E-011	1	0.000000E+000
1	58.95051847	2.006720E-011	4.877195E-012	0	0.000000E+000
1	58.95053174	4.877195E-012	2.006720E-011	1	0.000000E+000
1	58.95234817	2.006720E-011	4.877195E-012	0	0.000000E+000
1	58.95237473	4.877195E-012	2.006720E-011	1	0.000000E+000
1	58.95329850	2.006720E-011	4.877195E-012	0	0.000000E+000
1	58.95331202	4.877195E-012	2.006720E-011	1	0.000000E+000
1	58.95354982	2.006720E-011	4.877195E-012	0	0.000000E+000
1	58.95512728	4.877195E-012	2.006720E-011	1	0.000000E+000
1	58.95616100	2.006720E-011	4.877195E-012	0	0.000000E+000
1	58.95620767	4.877195E-012	2.006720E-011	1	0.000000E+000
1	58.95851684	2.006720E-011	4.877195E-012	0	0.000000E+000
1	58.95854037	4.877195E-012	2.006720E-011	1	0.000000E+000
1	58.95920649	2.006720E-011	4.877195E-012	0	0.000000E+000
1	58.95923303	4.877195E-012	2.006720E-011	1	0.000000E+000
1	58.96056858	2.006720E-011	4.877195E-012	0	0.000000E+000
1	58.96065407	4.877195E-012	2.006720E-011	1	0.000000E+000
1	58.96251644	2.006720E-011	4.877195E-012	0	0.000000E+000
1	58.96285592	4.877195E-012	2.006720E-011	1	0.000000E+000
1	58.96291544	2.006720E-011	4.877195E-012	0	0.000000E+000
1	58.96296310	4.877195E-012	2.006720E-011	1	0.000000E+000
1	58.96354120	2.006720E-011	4.877195E-012	0	0.000000E+000
1	58.96358158	4.877195E-012	2.006720E-011	1	0.000000E+000
1	58.96407121	2.006720E-011	4.877195E-012	0	0.000000E+000
1	58.96411770	4.877195E-012	2.006720E-011	1	0.000000E+000
1	58.96439306	2.006720E-011	4.877195E-012	0	0.000000E+000
1	58.96442633	4.877195E-012	2.006720E-011	1	0.000000E+000
1	58.96454342	2.006720E-011	4.877195E-012	0	0.000000E+000
1	58.96459511	4.877195E-012	2.006720E-011	1	0.000000E+000
1	58.96485085	2.006720E-011	4.877195E-012	0	0.000000E+000
1	58.96486330	4.877195E-012	2.006720E-011	1	0.000000E+000
1	58.96570603	2.006720E-011	4.877195E-012	0	0.000000E+000
1	58.96572261	4.877195E-012	2.006720E-011	1	0.000000E+000
1	58.96723046	2.006720E-011	4.877195E-012	0	0.000000E+000
1	58.96943333	4.877195E-012	2.006720E-011	1	0.000000E+000
1	58.97046656	2.006720E-011	4.877195E-012	0	0.000000E+000
1	58.97149786	4.877195E-012	2.006720E-011	1	0.000000E+000
1	58.97252841	2.006720E-011	4.877195E-012	0	0.000000E+000
1	58.97274177	4.877195E-012	2.006720E-011	1	0.000000E+000
1	58.97293636	2.006720E-011	4.877195E-012	0	0.000000E+000
1	58.97298531	4.877195E-012	2.006720E-011	1	0.000000E+000
1	58.97463502	2.006720E-011	4.877195E-012	0	0.000000E+000
1	58.97524686	4.877195E-012	2.006720E-011	1	0.000000E+000
1	58.97547361	2.006720E-011	4.877195E-012	0	0.000000E+000
1	58.97551495	4.877195E-012	2.006720E-011	1	0.000000E+000
1	58.97672056	2.006720E-011	4.877195E-012	0	0.000000E+000
1	58.97677432	4.877195E-012	2.006720E-011	1	0.000000E+000
1	58.97681814	2.006720E-011	4.877195E-012	0	0.000000E+000
1	58.97843633	4.877195E-012	2.006720E-011	1	0.000000E+000
1	58.97930568	2.006720E-011	4.877195E-012	0	0.000000E+000
1	58.97931536	4.877195E-012	2.006720E-011	1	0.000000E+000
1	58.98059080	2.006720E-011	4.877195E-012	0	0.000000E+000
1	58.98139524	4.877195E-012	2.006720E-011	1	0.000000E+000
1	58.98259005	2.006720E-011	4.877195E-012	0	0.000000E+000
1	58.98265371	4.877195E-012	2.006720E-011	1	0.000000E+000
1	58.98284766	2.006720E-011	4.877195E-012	0	0.000000E+000
1	58.98294530	4.877195E-012	2.006720E-011	1	0.000000E+000
1	58.98509298	2.006720E-011	4.877195E-012	0	0.000000E+000
1	58.98595965	4.877195E-012	2.006720E-011	1	0.000000E+000
1	58.98807791	2.006720E-011	4.877195E-012	0	0.000000E+000
1	58.98810800	4.877195E-012	2.006720E-011	1	0.000000E+000
1	58.98924357	2.006720E-011	4.877195E-012	0	0.000000E+000
1	58.98926602	4.877195E-012	2.006720E-011	1	0.000000E+000
1	58.99059026	2.006720E-011	4.877195E-012	0	0.000000E+000
1	58.99061173	4.877195E-012	2.006720E-011	1	0.000000E+000
1	58.99264890	2.006720E-011	4.877195E-012	0	0.000000E+000
1	58.99266672	4.877195E-012	2.006720E-011	1	0.000000E+000
1	58.99305655	2.006720E-011	4.877195E-012	0	0.000000E+000
1	58.99348070	4.877195E-012	2.006720E-011	1	0.000000E+000
1	58.99370937	2.006720E-011	4.877195E-012	0	0.000000E+000
1	58.99465310	4.877195E-012	2.006720E-011	1	0.000000E+000
1	58.99492677	2.006720E-011	4.877195E-012	0	0.000000E+000
1	58.99516502	4.877195E-012	2.006720E-011	1	0.000000E+000
1	58.99581001	2.006720E-011	4.877195E-012	0	0.000000E+000
1	58.99587527	4.877195E-012	2.006720E-011	1	0.000000E+000
1	58.99684164	2.006720E-011	4.877195E-012	0	0.000000E+000
1	58.99875761	4.877195E-012	2.006720E-011	1	0.000000E+000
1	58.99905550	2.006720E-011	4.877195E-012	0	0.000000E+000
1	58.99941106	4.877195E-012	2.006720E-011	1	0.000000E+000
1	59.00066042	2.006720E-011	4.877195E-012	0	0.000000E+000
1	59.00128497	4.877195E-012	2.006720E-011	1	0.000000E+000
1	59.00189631	2.006720E-011	4.877195E-012	0	0.000000E+000
1	59.00191118	4.877195E-012	2.006720E-011	1	0.000000E+000
1	59.00411972	2.006720E-011	4.877195E-012	0	0.000000E+000
1	59.00414482	4.877195E-012	2.006720E-011	1	0.000000E+000
1	59.00518397	2.006720E-011	4.877195E-012	0	0.000000E+000
1	59.00684876	4.877195E-012	2.006720E-011	1	0.000000E+000
1	59.00726985	2.006720E-011	4.877195E-012	0	0.000000E+000
1	59.00741651	4.877195E-012	2.006720E-011	1	0.000000E+000
1	59.00796868	2.006720E-011	4.877195E-012	0	0.000000E+000
1	59.00819168	4.877195E-012	2.006720E-011	1	0.000000E+000
1	59.00919310	2.006720E-011	4.877195E-012	0	0.000000E+000
1	59.01085153	4.877195E-012	2.006720E-011	1	0.000000E+000
1	59.01105844	2.006720E-011	4.877195E-012	0	0.000000E+000
1	59.01141783	4.877195E-012	2.006720E-011	1	0.000000E+000
1	59.01200022	2.006720E-011	4.877195E-012	0	0.000000E+000
1	59.01204736	4.877195E-012	2.006720E-011	1	0.000000E+000
1	59.01261415	2.006720E-011	4.877195E-012	0	0.000000E+000
1	59.01263929	4.877195E-012	2.006720E-011	1	0.000000E+000
1	59.01358637	2.006720E-011	4.877195E-012	0	0.000000E+000
1	59.01749079	4.877195E-012	2.006720E-011	1	0.000000E+000
1	59.01752353	2.006720E-011	4.877195E-012	0	0.000000E+000
1	59.01755914	4.877195E-012	2.006720E-011	1	0.000000E+000
1	59.01788793	2.006720E-011	4.877195E-012	0	0.000000E+000
1	59.01790464	4.877195E-012	2.006720E-011	1	0.000000E+000
1	59.01873282	2.006720E-011	4.877195E-012	0	0.000000E+000
1	59.01874421	4.877195E-012	2.006720E-011	1	0.000000E+000
1	59.01937529	2.006720E-011	4.877195E-012	0	0.000000E+000
1	59.01938873	4.877195E-012	2.006720E-011	1	0.000000E+000
1	59.01975057	2.006720E-011	4.877195E-012	0	0.000000E+000
1	59.01976192	4.877195E-012	2.006720E-011	1	0.000000E+000
1	59.01997100	2.006720E-011	4.877195E-012	0	0.000000E+000
1	59.02061943	4.877195E-012	2.006720E-011	1	0.000000E+000
1	59.02095526	2.006720E-011	4.877195E-012	0	0.000000E+000
1	59.02380497	4.877195E-012	2.006720E-011	1	0.000000E+000
1	59.02395163	2.006720E-011	4.877195E-012	0	0.000000E+000
1	59.02401864	4.877195E-012	2.006720E-011	1	0.000000E+000
1	59.02459155	2.006720E-011	4.877195E-012	0	0.000000E+000
1	59.02463707	4.877195E-012	2.006720E-011	1	0.000000E+000
1	59.02557083	2.006720E-011	4.877195E-012	0	0.000000E+000
1	59.02588429	4.877195E-012	2.006720E-011	1	0.000000E+000
1	59.02680224	2.006720E-011	4.877195E-012	0	0.000000E+000
1	59.02716586	4.877195E-012	2.006720E-011	1	0.000000E+000
1	59.03038616	2.006720E-011	4.877195E-012	0	0.000000E+000
1	59.22186613	4.638862E-012	1.982886E-011	1	0.000000E+000
1	59.22392113	1.982886E-011	4.638862E-012	0	0.000000E+000
1	59.22393433	4.638862E-012	1.982886E-011	1	0.000000E+000
1	59.22559853	1.982886E-011	4.638862E-012	0	0.000000E+000
1	59.22758117	4.638862E-012	1.982886E-011	1	0.000000E+000
1	59.22798986	1.982886E-011	4.638862E-012	0	0.000000E+000
1	59.22800419	4.638862E-012	1.982886E-011	1	0.000000E+000
1	59.22822296	1.982886E-011	4.638862E-012	0	0.000000E+000
1	59.22883055	4.638862E-012	1.982886E-011	1	0.000000E+000
1	59.22915712	1.982886E-011	4.638862E-012	0	0.000000E+000
1	59.22942615	4.638862E-012	1.982886E-011	1	0.000000E+000
1	59.22969845	1.982886E-011	4.638862E-012	0	0.000000E+000
1	59.23002822	4.638862E-012	1.982886E-011	1	0.000000E+000
1	59.23052038	1.982886E-011	4.638862E-012	0	0.000000E+000
1	59.23053618	4.638862E-012	1.982886E-011	1	0.000000E+000
1	59.23316967	1.982886E-011	4.638862E-012	0	0.000000E+000
1	59.23318884	4.638862E-012	1.982886E-011	1	0.000000E+000
1	59.23396571	1.982886E-011	4.638862E-012	0	0.000000E+000
1	59.23397862	4.638862E-012	1.982886E-011	1	0.000000E+000
1	59.23580948	1.982886E-011	4.638862E-012	0	0.000000E+000
1	59.23583897	4.638862E-012	1.982886E-011	1	0.000000E+000
1	59.23660939	1.982886E-011	4.638862E-012	0	0.000000E+000
1	59.23664084	4.638862E-012	1.982886E-011	1	0.000000E+000
1	59.23667768	1.982886E-011	4.638862E-012	0	0.000000E+000
1	59.23670742	4.638862E-012	1.982886E-011	1	0.000000E+000
1	59.23696520	1.982886E-011	4.638862E-012	0	0.000000E+000
1	59.23813984	4.638862E-012	1.982886E-011	1	0.000000E+000
1	59.24058488	1.982886E-011	4.638862E-012	0	0.000000E+000
1	59.24447234	4.638862E-012	1.982886E-011	1	0.000000E+000
1	59.24504806	1.982886E-011	4.638862E-012	0	0.000000E+000
1	59.24507196	4.638862E-012	1.982886E-011	1	0.000000E+000
1	59.24529653	1.982886E-011	4.638862E-012	0	0.000000E+000
1	59.24558239	4.638862E-012	1.982886E-011	1	0.000000E+000
1	59.24636470	1.982886E-011	4.638862E-012	0	0.000000E+000
1	59.24812766	4.638862E-012	1.982886E-011	1	0.000000E+000
1	59.24880264	1.982886E-011	4.638862E-012	0	0.000000E+000
1	59.24884106	4.638862E-012	1.982886E-011	1	0.000000E+000
1	59.24926536	1.982886E-011	4.638862E-012	0	0.000000E+000
1	59.24928041	4.638862E-012	1.982886E-011	1	0.000000E+000
1	59.24931137	1.982886E-011	4.638862E-012	0	0.000000E+000
1	59.25118927	4.638862E-012	1.982886E-011	1	0.000000E+000
1	59.25269245	1.982886E-011	4.638862E-012	0	0.000000E+000
1	59.25271071	4.638862E-012	1.982886E-011	1	0.000000E+000
1	59.25354506	1.982886E-011	4.638862E-012	0	0.000000E+000
1	59.25355459	4.638862E-012	1.982886E-011	1	0.000000E+000
1	59.25401527	1.982886E-011	4.638862E-012	0	0.000000E+000
1	59.25404855	4.638862E-012	1.982886E-011	1	0.000000E+000
1	59.25422690	1.982886E-011	4.638862E-012	0	0.000000E+000
1	59.25427865	4.638862E-012	1.982886E-011	1	0.000000E+000
1	59.25482556	1.982886E-011	4.638862E-012	0	0.000000E+000
1	59.25614522	4.638862E-012	1.982886E-011	1	0.000000E+000
1	59.25740125	1.982886E-011	4.638862E-012	0	0.000000E+000
1	59.25744108	4.638862E-012	1.982886E-011	1	0.000000E+000
1	59.25823934	1.982886E-011	4.638862E-012	0	0.000000E+000
1	59.25827742	4.638862E-012	1.982886E-011	1	0.000000E+000
1	59.25858783	1.982886E-011	4.638862E-012	0	0.000000E+000
1	59.25997291	4.638862E-012	1.982886E-011	1	0.000000E+000
1	59.26031698	1.982886E-011	4.638862E-012	0	0.000000E+000
1	59.26033436	4.638862E-012	1.982886E-011	1	0.000000E+000
1	59.26218611	1.982886E-011	4.638862E-012	0	0.000000E+000
1	59.26280529	4.638862E-012	1.982886E-011	1	0.000000E+000
1	59.26358733	1.982886E-011	4.638862E-012	0	0.000000E+000
1	59.26359834	4.638862E-012	1.982886E-011	1	0.000000E+000
1	59.26420735	1.982886E-011	4.638862E-012	0	0.000000E+000
1	59.26440816	4.638862E-012	1.982886E-011	1	0.000000E+000
1	59.26455559	1.982886E-011	4.638862E-012	0	0.000000E+000
1	59.26459327	4.638862E-012	1.982886E-011	1	0.000000E+000
1	59.26501617	1.982886E-011	4.638862E-012	0	0.000000E+000
1	59.26502218	4.638862E-012	1.982886E-011	1	0.000000E+000
1	59.26530958	1.982886E-011	4.638862E-012	0	0.000000E+000
1	59.26533619	4.638862E-012	1.982886E-011	1	0.000000E+000
1	59.26579542	1.982886E-011	4.638862E-012	0	0.000000E+000
1	59.26666218	4.638862E-012	1.982886E-011	1	0.000000E+000
1	59.26727559	1.982886E-011	4.638862E-012	0	0.000000E+000
1	59.26746971	4.638862E-012	1.982886E-011	1	0.000000E+000
1	59.26769167	1.982886E-011	4.638862E-012	0	0.000000E+000
1	59.26808277	4.638862E-012	1.982886E-011	1	0.000000E+000
1	59.26832947	1.982886E-011	4.638862E-012	0	0.000000E+000
1	74.75690839	4.338788E-012	1.952879E-011	1	0.000000E+000
1	74.75740637	1.952879E-011	4.338788E-012	0	0.000000E+000
1	74.75764027	4.338788E-012	1.952879E-011	1	0.000000E+000
1	74.75809733	1.952879E-011	4.338788E-012	0	0.000000E+000
1	74.75812534	4.338788E-012	1.952879E-011	1	0.000000E+000
1	74.76123816	1.952879E-011	4.338788E-012	0	0.000000E+000
1	74.76126481	4.338788E-012	1.952879E-011	1	0.000000E+000
1	74.76273525	1.952879E-011	4.338788E-012	0	0.000000E+000
1	74.76275313	4.338788E-012	1.952879E-011	1	0.000000E+000
1	74.76374991	1.952879E-011	4.338788E-012	0	0.000000E+000
1	74.76382048	4.338788E-012	1.952879E-011	1	0.000000E+000
1	74.76401465	1.952879E-011	4.338788E-012	0	0.000000E+000
1	74.76422444	4.338788E-012	1.952879E-011	1	0.000000E+000
1	74.76447291	1.952879E-011	4.338788E-012	0	0.000000E+000
1	74.76447891	4.338788E-012	1.952879E-011	1	0.000000E+000
1	74.76495492	1.952879E-011	4.338788E-012	0	0.000000E+000
1	74.76497843	4.338788E-012	1.952879E-011	1	0.000000E+000
1	74.76629680	1.952879E-011	4.338788E-012	0	0.000000E+000
1	74.76632687	4.338788E-012	1.952879E-011	1	0.000000E+000
1	74.76690429	1.952879E-011	4.338788E-012	0	0.000000E+000
1	74.76692658	4.338788E-012	1.952879E-011	1	0.000000E+000
1	74.76743820	1.952879E-011	4.338788E-012	0	0.000000E+000
1	74.76912459	4.338788E-012	1.952879E-011	1	0.000000E+000
1	74.76927506	1.952879E-011	4.338788E-012	0	0.000000E+000
1	74.76939804	4.338788E-012	1.952879E-011	1	0.000000E+000
1	74.76981724	1.952879E-011	4.338788E-012	0	0.000000E+000
1	74.76984394	4.338788E-012	1.952879E-011	1	0.000000E+000
1	74.77006964	1.952879E-011	4.338788E-012	0	0.000000E+000
1	74.77009766	4.338788E-012	1.952879E-011	1	0.000000E+000
1	74.77026604	1.952879E-011	4.338788E-012	0	0.000000E+000
1	74.77105193	4.338788E-012	1.952879E-011	1	0.000000E+000
1	74.77141074	1.952879E-011	4.338788E-012	0	0.000000E+000
1	74.77141696	4.338788E-012	1.952879E-011	1	0.000000E+000
1	74.77197813	1.952879E-011	4.338788E-012	0	0.000000E+000
1	74.77201296	4.338788E-012	1.952879E-011	1	0.000000E+000
1	74.77230403	1.952879E-011	4.338788E-012	0	0.000000E+000
1	74.77259616	4.338788E-012	1.952879E-011	1	0.000000E+000
1	74.77260716	1.952879E-011	4.338788E-012	0	0.000000E+000
1	74.77320604	4.338788E-012	1.952879E-011	1	0.000000E+000
1	74.77354079	1.952879E-011	4.338788E-012	0	0.000000E+000
1	74.77376998	4.338788E-012	1.952879E-011	1	0.000000E+000
1	74.77404086	1.952879E-011	4.338788E-012	0	0.000000E+000
1	74.77427560	4.338788E-012	1.952879E-011	1	0.000000E+000
1	74.77562813	1.952879E-011	4.338788E-012	0	0.000000E+000
1	74.77782501	4.338788E-012	1.952879E-011	1	0.000000E+000
1	74.77805947	1.952879E-011	4.338788E-012	0	0.000000E+000
1	74.77816063	4.338788E-012	1.952879E-011	1	0.000000E+000
1	74.77939672	1.952879E-011	4.338788E-012	0	0.000000E+000
1	74.77995833	4.338788E-012	1.952879E-011	1	0.000000E+000
1	74.78023209	1.952879E-011	4.338788E-012	0	0.000000E+000
1	74.78027355	4.338788E-012	1.952879E-011	1	0.000000E+000
1	74.78054595	1.952879E-011	4.338788E-012	0	0.000000E+000
1	74.78059469	4.338788E-012	1.952879E-011	1	0.000000E+000
1	74.78124499	1.952879E-011	4.338788E-012	0	0.000000E+000
1	74.78142564	4.338788E-012	1.952879E-011	1	0.000000E+000
1	74.78177932	1.952879E-011	4.338788E-012	0	0.000000E+000
1	74.78223359	4.338788E-012	1.952879E-011	1	0.000000E+000
1	74.78284884	1.952879E-011	4.338788E-012	0	0.000000E+000
1	74.78288026	4.338788E-012	1.952879E-011	1	0.000000E+000
1	74.78312340	1.952879E-011	4.338788E-012	0	0.000000E+000
1	74.78834588	4.338788E-012	1.952879E-011	1	0.000000E+000
1	74.78852016	1.952879E-011	4.338788E-012	0	0.000000E+000
1	74.78854103	4.338788E-012	1.952879E-011	1	0.000000E+000
1	74.78903267	1.952879E-011	4.338788E-012	0	0.000000E+000
1	74.78904829	4.338788E-012	1.952879E-011	1	0.000000E+000
1	74.79023712	1.952879E-011	4.338788E-012	0	0.000000E+000
1	74.79270825	4.338788E-012	1.952879E-011	1	0.000000E+000
1	74.79289787	1.952879E-011	4.338788E-012	0	0.000000E+000
1	74.79291259	4.338788E-012	1.952879E-011	1	0.000000E+000
1	74.79305551	1.952879E-011	4.338788E-012	0	0.000000E+000
1	74.79600935	4.338788E-012	1.952879E-011	1	0.000000E+000
1	74.80090077	1.952879E-011	4.338788E-012	0	0.000000E+000
1	74.80092402	4.338788E-012	1.952879E-011	1	0.000000E+000
1	74.80238857	1.952879E-011	4.338788E-012	0	0.000000E+000
1	74.80277220	4.338788E-012	1.952879E-011	1	0.000000E+000
1	74.80320243	1.952879E-011	4.338788E-012	0	0.000000E+000
1	74.80321344	4.338788E-012	1.952879E-011	1	0.000000E+000
1	74.80473101	1.952879E-011	4.338788E-012	0	0.000000E+000
1	74.80474616	4.338788E-012	1.952879E-011	1	0.000000E+000
1	74.80658989	1.952879E-011	4.338788E-012	0	0.000000E+000
1	74.80660384	4.338788E-012	1.952879E-011	1	0.000000E+000
1	74.80882560	1.952879E-011	4.338788E-012	0	0.000000E+000
1	74.80978589	4.338788E-012	1.952879E-011	1	0.000000E+000
1	74.81014403	1.952879E-011	4.338788E-012	0	0.000000E+000
1	74.81017815	4.338788E-012	1.952879E-011	1	0.000000E+000
1	74.81214636	1.952879E-011	4.338788E-012	0	0.000000E+000
1	74.81332724	4.338788E-012	1.952879E-011	1	0.000000E+000
1	74.81390558	1.952879E-011	4.338788E-012	0	0.000000E+000
1	74.81392612	4.338788E-012	1.952879E-011	1	0.000000E+000
1	74.81492732	1.952879E-011	4.338788E-012	0	0.000000E+000
1	74.81518733	4.338788E-012	1.952879E-011	1	0.000000E+000
1	74.81531586	1.952879E-011	4.338788E-012	0	0.000000E+000
1	74.89417797	4.338788E-012	1.952879E-011	1	0.000000E+000
1	74.89884992	1.952879E-011	4.338788E-012	0	0.000000E+000
1	74.89990382	4.338788E-012	1.952879E-011	1	0.000000E+000
1	74.90119638	1.952879E-011	4.338788E-012	0	0.000000E+000
1	74.90123704	4.338788E-012	1.952879E-011	1	0.000000E+000
1	74.90180036	1.952879E-011	4.338788E-012	0	0.000000E+000
1	74.90182132	4.338788E-012	1.952879E-011	1	0.000000E+000
1	74.90299540	1.952879E-011	4.338788E-012	0	0.000000E+000
1	74.90320311	4.338788E-012	1.952879E-011	1	0.000000E+000
1	74.90339317	1.952879E-011	4.338788E-012	0	0.000000E+000
1	74.90341537	4.338788E-012	1.952879E-011	1	0.000000E+000
1	74.90355308	1.952879E-011	4.338788E-012	0	0.000000E+000
1	74.90359917	4.338788E-012	1.952879E-011	1	0.000000E+000
1	74.90403871	1.952879E-011	4.338788E-012	0	0.000000E+000
1	74.90418336	4.338788E-012	1.952879E-011	1	0.000000E+000
1	74.90497811	1.952879E-011	4.338788E-012	0	0.000000E+000
1	74.90499862	4.338788E-012	1.952879E-011	1	0.000000E+000
1	74.90515424	1.952879E-011	4.338788E-012	0	0.000000E+000
1	74.90580724	4.338788E-012	1.952879E-011	1	0.000000E+000
1	74.90590992	1.952879E-011	4.338788E-012	0	0.000000E+000
1	74.90627687	4.338788E-012	1.952879E-011	1	0.000000E+000
1	74.90656391	1.952879E-011	4.338788E-012	0	0.000000E+000
1	74.90669543	4.338788E-012	1.952879E-011	1	0.000000E+000
1	74.90675503	1.952879E-011	4.338788E-012	0	0.000000E+000
1	74.90677901	4.338788E-012	1.952879E-011	1	0.000000E+000
1	74.90847816	1.952879E-011	4.338788E-012	0	0.000000E+000
1	74.90850741	4.338788E-012	1.952879E-011	1	0.000000E+000
1	74.90913095	1.952879E-011	4.338788E-012	0	0.000000E+000
1	74.90915096	4.338788E-012	1.952879E-011	1	0.000000E+000
1	74.91095707	1.952879E-011	4.338788E-012	0	0.000000E+000
1	74.91101982	4.338788E-012	1.952879E-011	1	0.000000E+000
1	74.91195533	1.952879E-011	4.338788E-012	0	0.000000E+000
1	74.91226082	4.338788E-012	1.952879E-011	1	0.000000E+000
1	74.91321766	1.952879E-011	4.338788E-012	0	0.000000E+000
1	74.91512287	4.338788E-012	1.952879E-011	1	0.000000E+000
1	74.91653776	1.952879E-011	4.338788E-012	0	0.000000E+000
1	74.91654738	4.338788E-012	1.952879E-011	1	0.000000E+000
1	74.91682215	1.952879E-011	4.338788E-012	0	0.000000E+000
1	74.91687508	4.338788E-012	1.952879E-011	1	0.000000E+000
1	74.91697052	1.952879E-011	4.338788E-012	0	0.000000E+000
1	74.91704268	4.338788E-012	1.952879E-011	1	0.000000E+000
1	74.91709379	1.952879E-011	4.338788E-012	0	0.000000E+000
1	74.91710907	4.338788E-012	1.952879E-011	1	0.000000E+000
1	74.91753388	1.952879E-011	4.338788E-012	0	0.000000E+000
1	74.91860869	4.338788E-012	1.952879E-011	1	0.000000E+000
1	74.92183556	1.952879E-011	4.338788E-012	0	0.000000E+000
1	74.92192036	4.338788E-012	1.952879E-011	1	0.000000E+000
1	74.92206811	1.952879E-011	4.338788E-012	0	0.000000E+000
1	74.92415645	4.338788E-012	1.952879E-011	1	0.000000E+000
1	74.92556636	1.952879E-011	4.338788E-012	0	0.000000E+000
1	74.92558669	4.338788E-012	1.952879E-011	1	0.000000E+000
1	74.92640235	1.952879E-011	4.338788E-012	0	0.000000E+000
1	74.92641741	4.338788E-012	1.952879E-011	1	0.000000E+000
1	74.92736075	1.952879E-011	4.338788E-012	0	0.000000E+000
1	74.92739872	4.338788E-012	1.952879E-011	1	0.000000E+000
1	74.92822945	1.952879E-011	4.338788E-012	0	0.000000E+000
1	74.92827741	4.338788E-012	1.952879E-011	1	0.000000E+000
1	74.92867837	1.952879E-011	4.338788E-012	0	0.000000E+000
1	74.92891200	4.338788E-012	1.952879E-011	1	0.000000E+000
1	74.92904857	1.952879E-011	4.338788E-012	0	0.000000E+000
1	74.92979284	4.338788E-012	1.952879E-011	1	0.000000E+000
1	74.92983841	1.952879E-011	4.338788E-012	0	0.000000E+000
1	74.92986771	4.338788E-012	1.952879E-011	1	0.000000E+000
1	74.93025138	1.952879E-011	4.338788E-012	0	0.000000E+000
1	74.93038576	4.338788E-012	1.952879E-011	1	0.000000E+000
1	74.93072483	1.952879E-011	4.338788E-012	0	0.000000E+000
1	74.93081665	4.338788E-012	1.952879E-011	1	0.000000E+000
1	74.93287465	1.952879E-011	4.338788E-012	0	0.000000E+000
1	74.93580413	4.338788E-012	1.952879E-011	1	0.000000E+000
1	74.93625499	1.952879E-011	4.338788E-012	0	0.000000E+000
1	74.93627076	4.338788E-012	1.952879E-011	1	0.000000E+000
1	74.93876216	1.952879E-011	4.338788E-012	0	0.000000E+000
1	74.93886966	4.338788E-012	1.952879E-011	1	0.000000E+000
1	74.93987215	1.952879E-011	4.338788E-012	0	0.000000E+000
1	74.93991471	4.338788E-012	1.952879E-011	1	0.000000E+000
1	74.94023586	1.952879E-011	4.338788E-012	0	0.000000E+000
1	74.94034231	4.338788E-012	1.952879E-011	1	0.000000E+000
1	74.94200163	1.952879E-011	4.338788E-012	0	0.000000E+000
1	74.94204517	4.338788E-012	1.952879E-011	1	0.000000E+000
1	74.94273922	1.952879E-011	4.338788E-012	0	0.000000E+000
1	74.94333680	4.338788E-012	1.952879E-011	1	0.000000E+000
1	74.94439390	1.952879E-011	4.338788E-012	0	0.000000E+000
1	74.94444878	4.338788E-012	1.952879E-011	1	0.000000E+000
1	74.94453840	1.952879E-011	4.338788E-012	0	0.000000E+000
1	74.94571692	4.338788E-012	1.952879E-011	1	0.000000E+000
1	74.94577259	1.952879E-011	4.338788E-012	0	0.000000E+000
1	74.94631870	4.338788E-012	1.952879E-011	1	0.000000E+000
1	74.94646960	1.952879E-011	4.338788E-012	0	0.000000E+000
1	74.94649106	4.338788E-012	1.952879E-011	1	0.000000E+000
1	74.94720251	1.952879E-011	4.338788E-012	0	0.000000E+000
1	74.94724453	4.338788E-012	1.952879E-011	1	0.000000E+000
1	74.94734901	1.952879E-011	4.338788E-012	0	0.000000E+000
1	74.94812528	4.338788E-012	1.952879E-011	1	0.000000E+000
1	74.94848556	1.952879E-011	4.338788E-012	0	0.000000E+000
1	74.94893617	4.338788E-012	1.952879E-011	1	0.000000E+000
1	74.94929862	1.952879E-011	4.338788E-012	0	0.000000E+000
1	74.95286202	4.338788E-012	1.952879E-011	1	0.000000E+000
1	74.95357770	1.952879E-011	4.338788E-012	0	0.000000E+000
1	74.95493317	4.338788E-012	1.952879E-011	1	0.000000E+000
1	74.95519713	1.952879E-011	4.338788E-012	0	0.000000E+000
1	74.95528097	4.338788E-012	1.952879E-011	1	0.000000E+000
1	74.95626140	1.952879E-011	4.338788E-012	0	0.000000E+000
1	74.95629343	4.338788E-012	1.952879E-011	1	0.000000E+000
1	74.95663739	1.952879E-011	4.338788E-012	0	0.000000E+000
1	74.95763916	4.338788E-012	1.952879E-011	1	0.000000E+000
1	74.95779477	1.952879E-011	4.338788E-012	0	0.000000E+000
1	74.95784636	4.338788E-012	1.952879E-011	1	0.000000E+000
1	74.95823415	1.952879E-011	4.338788E-012	0	0.000000E+000
1	74.95825159	4.338788E-012	1.952879E-011	1	0.000000E+000
1	74.95887350	1.952879E-011	4.338788E-012	0	0.000000E+000
1	74.96126738	4.338788E-012	1.952879E-011	1	0.000000E+000
1	74.96150745	1.952879E-011	4.338788E-012	0	0.000000E+000
1	74.96250655	4.338788E-012	1.952879E-011	1	0.000000E+000
1	74.96453594	1.952879E-011	4.338788E-012	0	0.000000E+000
1	74.96455256	4.338788E-012	1.952879E-011	1	0.000000E+000
1	74.96474787	1.952879E-011	4.338788E-012	0	0.000000E+000
1	74.96769145	4.338788E-012	1.952879E-011	1	0.000000E+000
1	74.96780370	1.952879E-011	4.338788E-012	0	0.000000E+000
1	74.96781893	4.338788E-012	1.952879E-011	1	0.000000E+000
1	74.96828939	1.952879E-011	4.338788E-012	0	0.000000E+000
1	74.96847704	4.338788E-012	1.952879E-011	1	0.000000E+000
1	74.96890948	1.952879E-011	4.338788E-012	0	0.000000E+000
1	74.96892038	4.338788E-012	1.952879E-011	1	0.000000E+000
1	74.97061503	1.952879E-011	4.338788E-012	0	0.000000E+000
1	74.97065177	4.338788E-012	1.952879E-011	1	0.000000E+000
1	74.97078396	1.952879E-011	4.338788E-012	0	0.000000E+000
1	74.97079584	4.338788E-012	1.952879E-011	1	0.000000E+000
1	74.97087150	1.952879E-011	4.338788E-012	0	0.000000E+000
1	74.97144608	4.338788E-012	1.952879E-011	1	0.000000E+000
1	74.97185423	1.952879E-011	4.338788E-012	0	0.000000E+000
1	74.97364240	4.338788E-012	1.952879E-011	1	0.000000E+000
1	74.97521070	1.952879E-011	4.338788E-012	0	0.000000E+000
1	74.97678482	4.338788E-012	1.952879E-011	1	0.000000E+000
1	74.97726100	1.952879E-011	4.338788E-012	0	0.000000E+000
1	74.97983834	4.338788E-012	1.952879E-011	1	0.000000E+000
1	74.98147112	1.952879E-011	4.338788E-012	0	0.000000E+000
1	74.98150739	4.338788E-012	1.952879E-011	1	0.000000E+000
1	74.98178770	1.952879E-011	4.338788E-012	0	0.000000E+000
1	74.98359119	4.338788E-012	1.952879E-011	1	0.000000E+000
1	74.98372882	1.952879E-011	4.338788E-012	0	0.000000E+000
1	74.98399111	4.338788E-012	1.952879E-011	1	0.000000E+000
1	74.98526016	1.952879E-011	4.338788E-012	0	0.000000E+000
1	74.98529243	4.338788E-012	1.952879E-011	1	0.000000E+000
1	74.98591276	1.952879E-011	4.338788E-012	0	0.000000E+000
1	74.98592123	4.338788E-012	1.952879E-011	1	0.000000E+000
1	74.98681107	1.952879E-011	4.338788E-012	0	0.000000E+000
1	74.98751682	4.338788E-012	1.952879E-011	1	0.000000E+000
1	74.98853678	1.952879E-011	4.338788E-012	0	0.000000E+000
1	74.98855830	4.338788E-012	1.952879E-011	1	0.000000E+000
1	74.98867112	1.952879E-011	4.338788E-012	0	0.000000E+000
1	74.99186132	4.338788E-012	1.952879E-011	1	0.000000E+000
1	74.99188625	1.952879E-011	4.338788E-012	0	0.000000E+000
1	74.99362438	4.338788E-012	1.952879E-011	1	0.000000E+000
1	74.99420926	1.952879E-011	4.338788E-012	0	0.000000E+000
1	74.99598775	4.338788E-012	1.952879E-011	1	0.000000E+000
1	74.99676212	1.952879E-011	4.338788E-012	0	0.000000E+000
1	74.99768854	4.338788E-012	1.952879E-011	1	0.000000E+000
1	74.99774016	1.952879E-011	4.338788E-012	0	0.000000E+000
1	74.99878083	4.338788E-012	1.952879E-011	1	0.000000E+000
1	74.99993051	1.952879E-011	4.338788E-012	0	0.000000E+000
1	75.00133369	4.338788E-012	1.952879E-011	1	0.000000E+000
1	75.00136561	1.952879E-011	4.338788E-012	0	0.000000E+000
1	75.00141081	4.338788E-012	1.952879E-011	1	0.000000E+000
1	75.00472734	1.952879E-011	4.338788E-012	0	0.000000E+000
1	75.01555489	4.338788E-012	1.952879E-011	1	0.000000E+000
1	75.01569764	1.952879E-011	4.338788E-012	0	0.000000E+000
1	75.01571991	4.338788E-012	1.952879E-011	1	0.000000E+000
1	75.01911638	1.952879E-011	4.338788E-012	0	0.000000E+000
1	75.01957847	4.338788E-012	1.952879E-011	1	0.000000E+000
1	75.02020586	1.952879E-011	4.338788E-012	0	0.000000E+000
1	75.02038406	4.338788E-012	1.952879E-011	1	0.000000E+000
1	75.02090498	1.952879E-011	4.338788E-012	0	0.000000E+000
1	75.02092576	4.338788E-012	1.952879E-011	1	0.000000E+000
1	75.02160228	1.952879E-011	4.338788E-012	0	0.000000E+000
1	75.02163467	4.338788E-012	1.952879E-011	1	0.000000E+000
1	75.02231004	1.952879E-011	4.338788E-012	0	0.000000E+000
1	75.02232885	4.338788E-012	1.952879E-011	1	0.000000E+000
1	75.02270896	1.952879E-011	4.338788E-012	0	0.000000E+000
1	75.02474612	4.338788E-012	1.952879E-011	1	0.000000E+000
1	75.02628134	1.952879E-011	4.338788E-012	0	0.000000E+000
1	75.02631969	4.338788E-012	1.952879E-011	1	0.000000E+000
1	75.02704674	1.952879E-011	4.338788E-012	0	0.000000E+000
1	75.02709091	4.338788E-012	1.952879E-011	1	0.000000E+000
1	75.02908015	1.952879E-011	4.338788E-012	0	0.000000E+000
1	75.02909617	4.338788E-012	1.952879E-011	1	0.000000E+000
1	75.02937061	1.952879E-011	4.338788E-012	0	0.000000E+000
1	75.03098393	4.338788E-012	1.952879E-011	1	0.000000E+000
1	75.03191382	1.952879E-011	4.338788E-012	0	0.000000E+000
1	75.03195107	4.338788E-012	1.952879E-011	1	0.000000E+000
1	75.03296792	1.952879E-011	4.338788E-012	0	0.000000E+000
1	75.03299524	4.338788E-012	1.952879E-011	1	0.000000E+000
1	75.03433227	1.952879E-011	4.338788E-012	0	0.000000E+000
1	75.03436237	4.338788E-012	1.952879E-011	1	0.000000E+000
1	75.03645515	1.952879E-011	4.338788E-012	0	0.000000E+000
1	75.03652019	4.338788E-012	1.952879E-011	1	0.000000E+000
1	75.03736464	1.952879E-011	4.338788E-012	0	0.000000E+000
1	75.04039225	4.338788E-012	1.952879E-011	1	0.000000E+000
1	75.04080511	1.952879E-011	4.338788E-012	0	0.000000E+000
1	75.04081977	4.338788E-012	1.952879E-011	1	0.000000E+000
1	75.04148624	1.952879E-011	4.338788E-012	0	0.000000E+000
1	75.04165215	4.338788E-012	1.952879E-011	1	0.000000E+000
1	75.04240975	1.952879E-011	4.338788E-012	0	0.000000E+000
1	75.04390654	4.338788E-012	1.952879E-011	1	0.000000E+000
1	75.04545912	1.952879E-011	4.338788E-012	0	0.000000E+000
1	75.04547183	4.338788E-012	1.952879E-011	1	0.000000E+000
1	75.04553306	1.952879E-011	4.338788E-012	0	0.000000E+000
1	75.04597424	4.338788E-012	1.952879E-011	1	0.000000E+000
1	75.04617196	1.952879E-011	4.338788E-012	0	0.000000E+000
1	75.04619169	4.338788E-012	1.952879E-011	1	0.000000E+000
1	75.04635080	1.952879E-011	4.338788E-012	0	0.000000E+000
1	75.04665041	4.338788E-012	1.952879E-011	1	0.000000E+000
1	75.04767678	1.952879E-011	4.338788E-012	0	0.000000E+000
1	75.04977940	4.338788E-012	1.952879E-011	1	0.000000E+000
1	75.05036422	1.952879E-011	4.338788E-012	0	0.000000E+000
1	75.06245127	4.338788E-012	1.952879E-011	1	0.000000E+000
1	75.06258535	1.952879E-011	4.338788E-012	0	0.000000E+000
1	75.06259553	4.338788E-012	1.952879E-011	1	0.000000E+000
1	75.06284968	1.952879E-011	4.338788E-012	0	0.000000E+000
1	75.06341524	4.338788E-012	1.952879E-011	1	0.000000E+000
1	75.06513783	1.952879E-011	4.338788E-012	0	0.000000E+000
1	75.06515903	4.338788E-012	1.952879E-011	1	0.000000E+000
1	75.06518652	1.952879E-011	4.338788E-012	0	0.000000E+000
1	75.06522976	4.338788E-012	1.952879E-011	1	0.000000E+000
1	75.06540778	1.952879E-011	4.338788E-012	0	0.000000E+000
1	75.06543468	4.338788E-012	1.952879E-011	1	0.000000E+000
1	75.06611540	1.952879E-011	4.338788E-012	0	0.000000E+000
1	75.06761860	4.338788E-012	1.952879E-011	1	0.000000E+000
1	75.06778153	1.952879E-011	4.338788E-012	0	0.000000E+000
1	75.06871033	4.338788E-012	1.952879E-011	1	0.000000E+000
1	75.06876752	1.952879E-011	4.338788E-012	0	0.000000E+000
1	75.06884687	4.338788E-012	1.952879E-011	1	0.000000E+000
1	75.06974394	1.952879E-011	4.338788E-012	0	0.000000E+000
1	75.06974758	4.338788E-012	1.952879E-011	1	0.000000E+000
1	75.07078391	1.952879E-011	4.338788E-012	0	0.000000E+000
1	75.07081712	4.338788E-012	1.952879E-011	1	0.000000E+000
1	75.07146530	1.952879E-011	4.338788E-012	0	0.000000E+000
1	75.07149471	4.338788E-012	1.952879E-011	1	0.000000E+000
1	75.07231762	1.952879E-011	4.338788E-012	0	0.000000E+000
1	75.07319299	4.338788E-012	1.952879E-011	1	0.000000E+000
1	75.07329118	1.952879E-011	4.338788E-012	0	0.000000E+000
1	75.07649501	4.338788E-012	1.952879E-011	1	0.000000E+000
1	75.07712408	1.952879E-011	4.338788E-012	0	0.000000E+000
1	75.07730599	4.338788E-012	1.952879E-011	1	0.000000E+000
1	75.07763367	1.952879E-011	4.338788E-012	0	0.000000E+000
1	75.07765102	4.338788E-012	1.952879E-011	1	0.000000E+000
1	75.07877143	1.952879E-011	4.338788E-012	0	0.000000E+000
1	75.07943034	4.338788E-012	1.952879E-011	1	0.000000E+000
1	75.08013865	1.952879E-011	4.338788E-012	0	0.000000E+000
1	75.08016312	4.338788E-012	1.952879E-011	1	0.000000E+000
1	75.08029398	1.952879E-011	4.338788E-012	0	0.000000E+000
1	75.08029570	4.338788E-012	1.952879E-011	1	0.000000E+000
1	75.08078004	1.952879E-011	4.338788E-012	0	0.000000E+000
1	75.08129875	4.338788E-012	1.952879E-011	1	0.000000E+000
1	75.08233880	1.952879E-011	4.338788E-012	0	0.000000E+000
1	75.08242745	4.338788E-012	1.952879E-011	1	0.000000E+000
1	75.08313210	1.952879E-011	4.338788E-012	0	0.000000E+000
1	75.08688093	4.338788E-012	1.952879E-011	1	0.000000E+000
1	75.08835666	1.952879E-011	4.338788E-012	0	0.000000E+000
1	75.08896396	4.338788E-012	1.952879E-011	1	0.000000E+000
1	75.08939581	1.952879E-011	4.338788E-012	0	0.000000E+000
1	75.09126115	4.338788E-012	1.952879E-011	1	0.000000E+000
1	75.09239086	1.952879E-011	4.338788E-012	0	0.000000E+000
1	75.09241501	4.338788E-012	1.952879E-011	1	0.000000E+000
1	75.09329023	1.952879E-011	4.338788E-012	0	0.000000E+000
1	75.09457276	4.338788E-012	1.952879E-011	1	0.000000E+000
1	75.09602165	1.952879E-011	4.338788E-012	0	0.000000E+000
1	75.09679361	4.338788E-012	1.952879E-011	1	0.000000E+000
1	75.09812908	1.952879E-011	4.338788E-012	0	0.000000E+000
1	75.09832437	4.338788E-012	1.952879E-011	1	0.000000E+000
1	75.09856511	1.952879E-011	4.338788E-012	0	0.000000E+000
1	75.09859498	4.338788E-012	1.952879E-011	1	0.000000E+000
1	75.09935688	1.952879E-011	4.338788E-012	0	0.000000E+000
1	75.09936677	4.338788E-012	1.952879E-011	1	0.000000E+000
1	75.10233934	1.952879E-011	4.338788E-012	0	0.000000E+000
1	75.10428237	4.338788E-012	1.952879E-011	1	0.000000E+000
1	75.10509439	1.952879E-011	4.338788E-012	0	0.000000E+000
1	75.10510070	4.338788E-012	1.952879E-011	1	0.000000E+000
1	75.10592157	1.952879E-011	4.338788E-012	0	0.000000E+000
1	75.10701530	4.338788E-012	1.952879E-011	1	0.000000E+000
1	75.10719386	1.952879E-011	4.338788E-012	0	0.000000E+000
1	75.10720347	4.338788E-012	1.952879E-011	1	0.000000E+000
1	75.10842500	1.952879E-011	4.338788E-012	0	0.000000E+000
1	75.10845691	4.338788E-012	1.952879E-011	1	0.000000E+000
1	75.10862428	1.952879E-011	4.338788E-012	0	0.000000E+000
1	75.10922030	4.338788E-012	1.952879E-011	1	0.000000E+000
1	75.11013664	1.952879E-011	4.338788E-012	0	0.000000E+000
1	75.11015441	4.338788E-012	1.952879E-011	1	0.000000E+000
1	75.11107810	1.952879E-011	4.338788E-012	0	0.000000E+000
1	75.11110901	4.338788E-012	1.952879E-011	1	0.000000E+000
1	75.11220256	1.952879E-011	4.338788E-012	0	0.000000E+000
1	75.11221426	4.338788E-012	1.952879E-011	1	0.000000E+000
1	75.11347191	1.952879E-011	4.338788E-012	0	0.000000E+000
1	75.11421428	4.338788E-012	1.952879E-011	1	0.000000E+000
1	75.11493450	1.952879E-011	4.338788E-012	0	0.000000E+000
1	75.11522503	4.338788E-012	1.952879E-011	1	0.000000E+000
1	75.11627204	1.952879E-011	4.338788E-012	0	0.000000E+000
1	75.11671628	4.338788E-012	1.952879E-011	1	0.000000E+000
1	75.11707601	1.952879E-011	4.338788E-012	0	0.000000E+000
1	75.11710330	4.338788E-012	1.952879E-011	1	0.000000E+000
1	75.11889980	1.952879E-011	4.338788E-012	0	0.000000E+000
1	75.11892689	4.338788E-012	1.952879E-011	1	0.000000E+000
1	75.11901918	1.952879E-011	4.338788E-012	0	0.000000E+000
1	75.11910914	4.338788E-012	1.952879E-011	1	0.000000E+000
1	75.11946707	1.952879E-011	4.338788E-012	0	0.000000E+000
1	75.12002411	4.338788E-012	1.952879E-011	1	0.000000E+000
1	75.12188081	1.952879E-011	4.338788E-012	0	0.000000E+000
1	75.12191516	4.338788E-012	1.952879E-011	1	0.000000E+000
1	75.12286364	1.952879E-011	4.338788E-012	0	0.000000E+000
1	75.12288734	4.338788E-012	1.952879E-011	1	0.000000E+000
1	75.12292345	1.952879E-011	4.338788E-012	0	0.000000E+000
1	75.12294403	4.338788E-012	1.952879E-011	1	0.000000E+000
1	75.12398963	1.952879E-011	4.338788E-012	0	0.000000E+000
1	75.12506511	4.338788E-012	1.952879E-011	1	0.000000E+000
1	75.12516692	1.952879E-011	4.338788E-012	0	0.000000E+000
1	75.12516956	4.338788E-012	1.952879E-011	1	0.000000E+000
1	75.12697228	1.952879E-011	4.338788E-012	0	0.000000E+000
1	75.12699890	4.338788E-012	1.952879E-011	1	0.000000E+000
1	75.12789807	1.952879E-011	4.338788E-012	0	0.000000E+000
1	75.12984585	4.338788E-012	1.952879E-011	1	0.000000E+000
1	75.13009054	1.952879E-011	4.338788E-012	0	0.000000E+000
1	75.13010289	4.338788E-012	1.952879E-011	1	0.000000E+000
1	75.13067193	1.952879E-011	4.338788E-012	0	0.000000E+000
1	75.13068525	4.338788E-012	1.952879E-011	1	0.000000E+000
1	75.13078758	1.952879E-011	4.338788E-012	0	0.000000E+000
1	75.13124476	4.338788E-012	1.952879E-011	1	0.000000E+000
1	75.13159542	1.952879E-011	4.338788E-012	0	0.000000E+000
1	75.13214279	4.338788E-012	1.952879E-011	1	0.000000E+000
1	75.13282326	1.952879E-011	4.338788E-012	0	0.000000E+000
1	75.13302227	4.338788E-012	1.952879E-011	1	0.000000E+000
1	75.13396574	1.952879E-011	4.338788E-012	0	0.000000E+000
1	75.13401205	4.338788E-012	1.952879E-011	1	0.000000E+000
1	75.13600897	1.952879E-011	4.338788E-012	0	0.000000E+000
1	75.13604473	4.338788E-012	1.952879E-011	1	0.000000E+000
1	75.13617341	1.952879E-011	4.338788E-012	0	0.000000E+000
1	75.13619035	4.338788E-012	1.952879E-011	1	0.000000E+000
1	75.13786058	1.952879E-011	4.338788E-012	0	0.000000E+000
1	75.13852824	4.338788E-012	1.952879E-011	1	0.000000E+000
1	75.13967379	1.952879E-011	4.338788E-012	0	0.000000E+000
1	75.13969487	4.338788E-012	1.952879E-011	1	0.000000E+000
1	75.14014724	1.952879E-011	4.338788E-012	0	0.000000E+000
1	75.14121510	4.338788E-012	1.952879E-011	1	0.000000E+000
1	75.14370546	1.952879E-011	4.338788E-012	0	0.000000E+000
1	75.14393764	4.338788E-012	1.952879E-011	1	0.000000E+000
1	75.14605119	1.952879E-011	4.338788E-012	0	0.000000E+000
1	75.14607882	4.338788E-012	1.952879E-011	1	0.000000E+000
1	75.14651640	1.952879E-011	4.338788E-012	0	0.000000E+000
1	75.14781059	4.338788E-012	1.952879E-011	1	0.000000E+000
1	75.14884725	1.952879E-011	4.338788E-012	0	0.000000E+000
1	75.14887696	4.338788E-012	1.952879E-011	1	0.000000E+000
1	75.14889282	1.952879E-011	4.338788E-012	0	0.000000E+000
1	75.14896047	4.338788E-012	1.952879E-011	1	0.000000E+000
1	75.14924313	1.952879E-011	4.338788E-012	0	0.000000E+000
1	75.14927147	4.338788E-012	1.952879E-011	1	0.000000E+000
1	75.14966919	1.952879E-011	4.338788E-012	0	0.000000E+000
1	75.14968681	4.338788E-012	1.952879E-011	1	0.000000E+000
1	75.14973097	1.952879E-011	4.338788E-012	0	0.000000E+000
1	75.14974089	4.338788E-012	1.952879E-011	1	0.000000E+000
1	75.14982700	1.952879E-011	4.338788E-012	0	0.000000E+000
1	75.14985910	4.338788E-012	1.952879E-011	1	0.000000E+000
1	75.15289878	1.952879E-011	4.338788E-012	0	0.000000E+000
1	75.15292423	4.338788E-012	1.952879E-011	1	0.000000E+000
1	75.15318347	1.952879E-011	4.338788E-012	0	0.000000E+000
1	75.15322654	4.338788E-012	1.952879E-011	1	0.000000E+000
1	75.15532875	1.952879E-011	4.338788E-012	0	0.000000E+000
1	75.15534839	4.338788E-012	1.952879E-011	1	0.000000E+000
1	75.15746355	1.952879E-011	4.338788E-012	0	0.000000E+000
1	75.15803475	4.338788E-012	1.952879E-011	1	0.000000E+000
1	75.15859306	1.952879E-011	4.338788E-012	0	0.000000E+000
1	75.15866276	4.338788E-012	1.952879E-011	1	0.000000E+000
1	75.15878761	1.952879E-011	4.338788E-012	0	0.000000E+000
1	75.15881006	4.338788E-012	1.952879E-011	1	0.000000E+000
1	75.15935495	1.952879E-011	4.338788E-012	0	0.000000E+000
1	75.15943755	4.338788E-012	1.952879E-011	1	0.000000E+000
1	75.15959192	1.952879E-011	4.338788E-012	0	0.000000E+000
1	75.16007386	4.338788E-012	1.952879E-011	1	0.000000E+000
1	75.16076405	1.952879E-011	4.338788E-012	0	0.000000E+000
1	75.16079200	4.338788E-012	1.952879E-011	1	0.000000E+000
1	75.16268225	1.952879E-011	4.338788E-012	0	0.000000E+000
1	75.16271823	4.338788E-012	1.952879E-011	1	0.000000E+000
1	75.16434180	1.952879E-011	4.338788E-012	0	0.000000E+000
1	75.16438738	4.338788E-012	1.952879E-011	1	0.000000E+000
1	75.16531642	1.952879E-011	4.338788E-012	0	0.000000E+000
1	75.16556836	4.338788E-012	1.952879E-011	1	0.000000E+000
1	75.16623194	1.952879E-011	4.338788E-012	0	0.000000E+000
1	75.16628784	4.338788E-012	1.952879E-011	1	0.000000E+000
1	75.16658260	1.952879E-011	4.338788E-012	0	0.000000E+000
1	75.16680250	4.338788E-012	1.952879E-011	1	0.000000E+000
1	75.16770729	1.952879E-011	4.338788E-012	0	0.000000E+000
1	75.16772587	4.338788E-012	1.952879E-011	1	0.000000E+000
1	75.16840989	1.952879E-011	4.338788E-012	0	0.000000E+000
1	75.16883631	4.338788E-012	1.952879E-011	1	0.000000E+000
1	75.16942323	1.952879E-011	4.338788E-012	0	0.000000E+000
1	75.16966202	4.338788E-012	1.952879E-011	1	0.000000E+000
1	75.16969696	1.952879E-011	4.338788E-012	0	0.000000E+000
1	75.16971433	4.338788E-012	1.952879E-011	1	0.000000E+000
1	75.16980669	1.952879E-011	4.338788E-012	0	0.000000E+000
1	75.16981790	4.338788E-012	1.952879E-011	1	0.000000E+000
1	75.17112455	1.952879E-011	4.338788E-012	0	0.000000E+000
1	75.17247588	4.338788E-012	1.952879E-011	1	0.000000E+000
1	75.17253462	1.952879E-011	4.338788E-012	0	0.000000E+000
1	75.17254567	4.338788E-012	1.952879E-011	1	0.000000E+000
1	75.17283808	1.952879E-011	4.338788E-012	0	0.000000E+000
1	75.17381482	4.338788E-012	1.952879E-011	1	0.000000E+000
1	75.17647895	1.952879E-011	4.338788E-012	0	0.000000E+000
1	75.17652628	4.338788E-012	1.952879E-011	1	0.000000E+000
1	75.17659145	1.952879E-011	4.338788E-012	0	0.000000E+000
1	75.17665626	4.338788E-012	1.952879E-011	1	0.000000E+000
1	75.17923619	1.952879E-011	4.338788E-012	0	0.000000E+000
1	75.17925084	4.338788E-012	1.952879E-011	1	0.000000E+000
1	75.17950943	1.952879E-011	4.338788E-012	0	0.000000E+000
1	75.18096781	4.338788E-012	1.952879E-011	1	0.000000E+000
1	75.18100876	1.952879E-011	4.338788E-012	0	0.000000E+000
1	75.18252843	4.338788E-012	1.952879E-011	1	0.000000E+000
1	75.18419859	1.952879E-011	4.338788E-012	0	0.000000E+000
1	75.18421136	4.338788E-012	1.952879E-011	1	0.000000E+000
1	75.18433529	1.952879E-011	4.338788E-012	0	0.000000E+000
1	75.18486766	4.338788E-012	1.952879E-011	1	0.000000E+000
1	75.18603583	1.952879E-011	4.338788E-012	0	0.000000E+000
1	75.18651580	4.338788E-012	1.952879E-011	1	0.000000E+000
1	75.18744637	1.952879E-011	4.338788E-012	0	0.000000E+000
1	75.18745909	4.338788E-012	1.952879E-011	1	0.000000E+000
1	75.18861802	1.952879E-011	4.338788E-012	0	0.000000E+000
1	75.18987265	4.338788E-012	1.952879E-011	1	0.000000E+000
1	75.19124714	1.952879E-011	4.338788E-012	0	0.000000E+000
1	75.19248203	4.338788E-012	1.952879E-011	1	0.000000E+000
1	75.19363622	1.952879E-011	4.338788E-012	0	0.000000E+000
1	75.19370015	4.338788E-012	1.952879E-011	1	0.000000E+000
1	75.19423402	1.952879E-011	4.338788E-012	0	0.000000E+000
1	75.19525013	4.338788E-012	1.952879E-011	1	0.000000E+000
1	75.19559951	1.952879E-011	4.338788E-012	0	0.000000E+000
1	75.19561855	4.338788E-012	1.952879E-011	1	0.000000E+000
1	75.19606550	1.952879E-011	4.338788E-012	0	0.000000E+000
1	75.19607141	4.338788E-012	1.952879E-011	1	0.000000E+000
1	75.19691786	1.952879E-011	4.338788E-012	0	0.000000E+000
1	75.19694023	4.338788E-012	1.952879E-011	1	0.000000E+000
1	75.19774057	1.952879E-011	4.338788E-012	0	0.000000E+000
1	75.19776360	4.338788E-012	1.952879E-011	1	0.000000E+000
1	75.19816390	1.952879E-011	4.338788E-012	0	0.000000E+000
1	75.19821030	4.338788E-012	1.952879E-011	1	0.000000E+000
1	75.20018184	1.952879E-011	4.338788E-012	0	0.000000E+000
1	75.20019359	4.338788E-012	1.952879E-011	1	0.000000E+000
1	75.20026816	1.952879E-011	4.338788E-012	0	0.000000E+000
1	75.20030552	4.338788E-012	1.952879E-011	1	0.000000E+000
1	75.20038043	1.952879E-011	4.338788E-012	0	0.000000E+000
1	75.20040276	4.338788E-012	1.952879E-011	1	0.000000E+000
1	75.20068827	1.952879E-011	4.338788E-012	0	0.000000E+000
1	75.20072374	4.338788E-012	1.952879E-011	1	0.000000E+000
1	75.20134782	1.952879E-011	4.338788E-012	0	0.000000E+000
1	75.20354337	4.338788E-012	1.952879E-011	1	0.000000E+000
1	75.20608689	1.952879E-011	4.338788E-012	0	0.000000E+000
1	75.20795193	4.338788E-012	1.952879E-011	1	0.000000E+000
1	75.20832887	1.952879E-011	4.338788E-012	0	0.000000E+000
1	75.21011711	4.338788E-012	1.952879E-011	1	0.000000E+000
1	75.21245994	1.952879E-011	4.338788E-012	0	0.000000E+000
1	75.21247890	4.338788E-012	1.952879E-011	1	0.000000E+000
1	75.21487446	1.952879E-011	4.338788E-012	0	0.000000E+000
1	75.21490434	4.338788E-012	1.952879E-011	1	0.000000E+000
1	75.21565855	1.952879E-011	4.338788E-012	0	0.000000E+000
1	75.21571701	4.338788E-012	1.952879E-011	1	0.000000E+000
1	75.21643455	1.952879E-011	4.338788E-012	0	0.000000E+000
1	75.21646080	4.338788E-012	1.952879E-011	1	0.000000E+000
1	75.21677678	1.952879E-011	4.338788E-012	0	0.000000E+000
1	75.21785335	4.338788E-012	1.952879E-011	1	0.000000E+000
1	75.21983980	1.952879E-011	4.338788E-012	0	0.000000E+000
1	75.21986442	4.338788E-012	1.952879E-011	1	0.000000E+000
1	75.22033842	1.952879E-011	4.338788E-012	0	0.000000E+000
1	75.22076321	4.338788E-012	1.952879E-011	1	0.000000E+000
1	75.22316071	1.952879E-011	4.338788E-012	0	0.000000E+000
1	75.22319301	4.338788E-012	1.952879E-011	1	0.000000E+000
1	75.22396436	1.952879E-011	4.338788E-012	0	0.000000E+000
1	75.22609031	4.338788E-012	1.952879E-011	1	0.000000E+000
1	75.22638055	1.952879E-011	4.338788E-012	0	0.000000E+000
1	75.22682021	4.338788E-012	1.952879E-011	1	0.000000E+000
1	75.22734965	1.952879E-011	4.338788E-012	0	0.000000E+000
1	75.22735831	4.338788E-012	1.952879E-011	1	0.000000E+000
1	75.22897620	1.952879E-011	4.338788E-012	0	0.000000E+000
1	75.22912859	4.338788E-012	1.952879E-011	1	0.000000E+000
1	75.22927966	1.952879E-011	4.338788E-012	0	0.000000E+000
1	75.22932635	4.338788E-012	1.952879E-011	1	0.000000E+000
1	75.22952486	1.952879E-011	4.338788E-012	0	0.000000E+000
1	75.22967574	4.338788E-012	1.952879E-011	1	0.000000E+000
1	75.23063381	1.952879E-011	4.338788E-012	0	0.000000E+000
1	75.23175117	4.338788E-012	1.952879E-011	1	0.000000E+000
1	75.23208694	1.952879E-011	4.338788E-012	0	0.000000E+000
1	75.23218828	4.338788E-012	1.952879E-011	1	0.000000E+000
1	75.23279584	1.952879E-011	4.338788E-012	0	0.000000E+000
1	75.23342935	4.338788E-012	1.952879E-011	1	0.000000E+000
1	75.23759647	1.952879E-011	4.338788E-012	0	0.000000E+000
1	75.23941709	4.338788E-012	1.952879E-011	1	0.000000E+000
1	75.24043273	1.952879E-011	4.338788E-012	0	0.000000E+000
1	75.24046585	4.338788E-012	1.952879E-011	1	0.000000E+000
1	75.24118816	1.952879E-011	4.338788E-012	0	0.000000E+000
1	75.24122152	4.338788E-012	1.952879E-011	1	0.000000E+000
1	75.24231813	1.952879E-011	4.338788E-012	0	0.000000E+000
1	75.24437383	4.338788E-012	1.952879E-011	1	0.000000E+000
1	75.24481491	1.952879E-011	4.338788E-012	0	0.000000E+000
1	75.24666891	4.338788E-012	1.952879E-011	1	0.000000E+000
1	75.24692454	1.952879E-011	4.338788E-012	0	0.000000E+000
1	75.24693483	4.338788E-012	1.952879E-011	1	0.000000E+000
1	75.24970598	1.952879E-011	4.338788E-012	0	0.000000E+000
1	75.24987130	4.338788E-012	1.952879E-011	1	0.000000E+000
1	75.25147055	1.952879E-011	4.338788E-012	0	0.000000E+000
1	75.25151686	4.338788E-012	1.952879E-011	1	0.000000E+000
1	75.25194278	1.952879E-011	4.338788E-012	0	0.000000E+000
1	75.25195862	4.338788E-012	1.952879E-011	1	0.000000E+000
1	75.25303139	1.952879E-011	4.338788E-012	0	0.000000E+000
1	75.25307289	4.338788E-012	1.952879E-011	1	0.000000E+000
1	75.25513274	1.952879E-011	4.338788E-012	0	0.000000E+000
1	75.25521258	4.338788E-012	1.952879E-011	1	0.000000E+000
1	75.25646420	1.952879E-011	4.338788E-012	0	0.000000E+000
1	75.25825102	4.338788E-012	1.952879E-011	1	0.000000E+000
1	75.25855534	1.952879E-011	4.338788E-012	0	0.000000E+000
1	75.25925669	4.338788E-012	1.952879E-011	1	0.000000E+000
1	75.26023086	1.952879E-011	4.338788E-012	0	0.000000E+000
1	75.26025947	4.338788E-012	1.952879E-011	1	0.000000E+000
1	75.26031047	1.952879E-011	4.338788E-012	0	0.000000E+000
1	75.26099467	4.338788E-012	1.952879E-011	1	0.000000E+000
1	75.26200765	1.952879E-011	4.338788E-012	0	0.000000E+000
1	75.26217058	4.338788E-012	1.952879E-011	1	0.000000E+000
1	75.26223011	1.952879E-011	4.338788E-012	0	0.000000E+000
1	75.26226797	4.338788E-012	1.952879E-011	1	0.000000E+000
1	75.26481480	1.952879E-011	4.338788E-012	0	0.000000E+000
1	75.26491667	4.338788E-012	1.952879E-011	1	0.000000E+000
1	75.26507238	1.952879E-011	4.338788E-012	0	0.000000E+000
1	75.26509777	4.338788E-012	1.952879E-011	1	0.000000E+000
1	75.26531284	1.952879E-011	4.338788E-012	0	0.000000E+000
1	75.26534229	4.338788E-012	1.952879E-011	1	0.000000E+000
1	75.26569367	1.952879E-011	4.338788E-012	0	0.000000E+000
1	75.26701911	4.338788E-012	1.952879E-011	1	0.000000E+000
1	75.26914843	1.952879E-011	4.338788E-012	0	0.000000E+000
1	75.26917030	4.338788E-012	1.952879E-011	1	0.000000E+000
1	75.26988580	1.952879E-011	4.338788E-012	0	0.000000E+000
1	75.27138693	4.338788E-012	1.952879E-011	1	0.000000E+000
1	75.27243439	1.952879E-011	4.338788E-012	0	0.000000E+000
1	75.27254802	4.338788E-012	1.952879E-011	1	0.000000E+000
1	75.27269931	1.952879E-011	4.338788E-012	0	0.000000E+000
1	75.27404843	4.338788E-012	1.952879E-011	1	0.000000E+000
1	75.27530885	1.952879E-011	4.338788E-012	0	0.000000E+000
1	75.27579767	4.338788E-012	1.952879E-011	1	0.000000E+000
1	75.27651347	1.952879E-011	4.338788E-012	0	0.000000E+000
1	75.27652335	4.338788E-012	1.952879E-011	1	0.000000E+000
1	75.27872184	1.952879E-011	4.338788E-012	0	0.000000E+000
1	75.28117693	4.338788E-012	1.952879E-011	1	0.000000E+000
1	75.28128666	1.952879E-011	4.338788E-012	0	0.000000E+000
1	75.28235724	4.338788E-012	1.952879E-011	1	0.000000E+000
1	75.28245484	1.952879E-011	4.338788E-012	0	0.000000E+000
1	75.28429106	4.338788E-012	1.952879E-011	1	0.000000E+000
1	75.28569803	1.952879E-011	4.338788E-012	0	0.000000E+000
1	75.28798362	4.338788E-012	1.952879E-011	1	0.000000E+000
1	75.28823979	1.952879E-011	4.338788E-012	0	0.000000E+000
1	75.29068523	4.338788E-012	1.952879E-011	1	0.000000E+000
1	75.29147369	1.952879E-011	4.338788E-012	0	0.000000E+000
1	75.29147747	4.338788E-012	1.952879E-011	1	0.000000E+000
1	75.29302473	1.952879E-011	4.338788E-012	0	0.000000E+000
1	75.29307267	4.338788E-012	1.952879E-011	1	0.000000E+000
1	75.29604724	1.952879E-011	4.338788E-012	0	0.000000E+000
1	75.29605433	4.338788E-012	1.952879E-011	1	0.000000E+000
1	75.29810681	1.952879E-011	4.338788E-012	0	0.000000E+000
1	75.29942192	4.338788E-012	1.952879E-011	1	0.000000E+000
1	75.29961695	1.952879E-011	4.338788E-012	0	0.000000E+000
1	75.29966770	4.338788E-012	1.952879E-011	1	0.000000E+000
1	75.30059068	1.952879E-011	4.338788E-012	0	0.000000E+000
1	75.30059212	4.338788E-012	1.952879E-011	1	0.000000E+000
1	75.30136989	1.952879E-011	4.338788E-012	0	0.000000E+000
1	75.30151152	4.338788E-012	1.952879E-011	1	0.000000E+000
1	75.30155009	1.952879E-011	4.338788E-012	0	0.000000E+000
1	75.30209371	4.338788E-012	1.952879E-011	1	0.000000E+000
1	75.30220377	1.952879E-011	4.338788E-012	0	0.000000E+000
1	75.30222822	4.338788E-012	1.952879E-011	1	0.000000E+000
1	75.30248372	1.952879E-011	4.338788E-012	0	0.000000E+000
1	75.30364053	4.338788E-012	1.952879E-011	1	0.000000E+000
1	75.30435641	1.952879E-011	4.338788E-012	0	0.000000E+000
1	75.30437900	4.338788E-012	1.952879E-011	1	0.000000E+000
1	75.30547423	1.952879E-011	4.338788E-012	0	0.000000E+000
1	75.30550530	4.338788E-012	1.952879E-011	1	0.000000E+000
1	75.30595424	1.952879E-011	4.338788E-012	0	0.000000E+000
1	75.30654686	4.338788E-012	1.952879E-011	1	0.000000E+000
1	75.30694432	1.952879E-011	4.338788E-012	0	0.000000E+000
1	75.30819774	4.338788E-012	1.952879E-011	1	0.000000E+000
1	75.31107160	1.952879E-011	4.338788E-012	0	0.000000E+000
1	75.31109246	4.338788E-012	1.952879E-011	1	0.000000E+000
1	75.31420548	1.952879E-011	4.338788E-012	0	0.000000E+000
1	75.31422789	4.338788E-012	1.952879E-011	1	0.000000E+000
1	75.31501296	1.952879E-011	4.338788E-012	0	0.000000E+000
1	75.31504394	4.338788E-012	1.952879E-011	1	0.000000E+000
1	75.31519516	1.952879E-011	4.338788E-012	0	0.000000E+000
1	75.31728443	4.338788E-012	1.952879E-011	1	0.000000E+000
1	75.31883115	1.952879E-011	4.338788E-012	0	0.000000E+000
1	75.31977334	4.338788E-012	1.952879E-011	1	0.000000E+000
1	75.32019990	1.952879E-011	4.338788E-012	0	0.000000E+000
1	75.32243141	4.338788E-012	1.952879E-011	1	0.000000E+000
1	75.32259832	1.952879E-011	4.338788E-012	0	0.000000E+000
1	75.32262695	4.338788E-012	1.952879E-011	1	0.000000E+000
1	75.32318973	1.952879E-011	4.338788E-012	0	0.000000E+000
1	75.32340638	4.338788E-012	1.952879E-011	1	0.000000E+000
1	75.32383130	1.952879E-011	4.338788E-012	0	0.000000E+000
1	75.32383334	4.338788E-012	1.952879E-011	1	0.000000E+000
1	75.32406153	1.952879E-011	4.338788E-012	0	0.000000E+000
1	75.32453707	4.338788E-012	1.952879E-011	1	0.000000E+000
1	75.32476200	1.952879E-011	4.338788E-012	0	0.000000E+000
1	75.32480360	4.338788E-012	1.952879E-011	1	0.000000E+000
1	75.32536348	1.952879E-011	4.338788E-012	0	0.000000E+000
1	75.32536997	4.338788E-012	1.952879E-011	1	0.000000E+000
1	75.32752985	1.952879E-011	4.338788E-012	0	0.000000E+000
1	75.32807060	4.338788E-012	1.952879E-011	1	0.000000E+000
1	75.32854881	1.952879E-011	4.338788E-012	0	0.000000E+000
1	75.32887327	4.338788E-012	1.952879E-011	1	0.000000E+000
1	75.32911364	1.952879E-011	4.338788E-012	0	0.000000E+000
1	75.32914011	4.338788E-012	1.952879E-011	1	0.000000E+000
1	75.33222395	1.952879E-011	4.338788E-012	0	0.000000E+000
1	75.33225119	4.338788E-012	1.952879E-011	1	0.000000E+000
1	75.33414391	1.952879E-011	4.338788E-012	0	0.000000E+000
1	75.33602884	4.338788E-012	1.952879E-011	1	0.000000E+000
1	75.33629233	1.952879E-011	4.338788E-012	0	0.000000E+000
1	75.33648936	4.338788E-012	1.952879E-011	1	0.000000E+000
1	75.33691981	1.952879E-011	4.338788E-012	0	0.000000E+000
1	75.33740176	4.338788E-012	1.952879E-011	1	0.000000E+000
1	75.33826943	1.952879E-011	4.338788E-012	0	0.000000E+000
1	75.33832642	4.338788E-012	1.952879E-011	1	0.000000E+000
1	75.33859844	1.952879E-011	4.338788E-012	0	0.000000E+000
1	75.33862905	4.338788E-012	1.952879E-011	1	0.000000E+000
1	75.33965356	1.952879E-011	4.338788E-012	0	0.000000E+000
1	75.33967830	4.338788E-012	1.952879E-011	1	0.000000E+000
1	75.34015291	1.952879E-011	4.338788E-012	0	0.000000E+000
1	75.34123520	4.338788E-012	1.952879E-011	1	0.000000E+000
1	75.34306933	1.952879E-011	4.338788E-012	0	0.000000E+000
1	75.34308631	4.338788E-012	1.952879E-011	1	0.000000E+000
1	75.34461298	1.952879E-011	4.338788E-012	0	0.000000E+000
1	75.34549487	4.338788E-012	1.952879E-011	1	0.000000E+000
1	75.34553822	1.952879E-011	4.338788E-012	0	0.000000E+000
1	75.34795942	4.338788E-012	1.952879E-011	1	0.000000E+000
1	75.34811338	1.952879E-011	4.338788E-012	0	0.000000E+000
1	75.34813823	4.338788E-012	1.952879E-011	1	0.000000E+000
1	75.34845164	1.952879E-011	4.338788E-012	0	0.000000E+000
1	75.34848189	4.338788E-012	1.952879E-011	1	0.000000E+000
1	75.34965684	1.952879E-011	4.338788E-012	0	0.000000E+000
1	75.34966829	4.338788E-012	1.952879E-011	1	0.000000E+000
1	75.34995031	1.952879E-011	4.338788E-012	0	0.000000E+000
1	75.35100357	4.338788E-012	1.952879E-011	1	0.000000E+000
1	75.35185209	1.952879E-011	4.338788E-012	0	0.000000E+000
1	75.35188451	4.338788E-012	1.952879E-011	1	0.000000E+000
1	75.35426614	1.952879E-011	4.338788E-012	0	0.000000E+000
1	75.35514818	4.338788E-012	1.952879E-011	1	0.000000E+000
1	75.35578730	1.952879E-011	4.338788E-012	0	0.000000E+000
1	75.35584896	4.338788E-012	1.952879E-011	1	0.000000E+000
1	75.35618454	1.952879E-011	4.338788E-012	0	0.000000E+000
1	75.35639788	4.338788E-012	1.952879E-011	1	0.000000E+000
1	75.35647447	1.952879E-011	4.338788E-012	0	0.000000E+000
1	75.35730838	4.338788E-012	1.952879E-011	1	0.000000E+000
1	75.35736183	1.952879E-011	4.338788E-012	0	0.000000E+000
1	75.35737236	4.338788E-012	1.952879E-011	1	0.000000E+000
1	75.35785918	1.952879E-011	4.338788E-012	0	0.000000E+000
1	75.35786553	4.338788E-012	1.952879E-011	1	0.000000E+000
1	75.36188436	1.952879E-011	4.338788E-012	0	0.000000E+000
1	75.36266004	4.338788E-012	1.952879E-011	1	0.000000E+000
1	75.36284518	1.952879E-011	4.338788E-012	0	0.000000E+000
1	75.36340414	4.338788E-012	1.952879E-011	1	0.000000E+000
1	75.36461483	1.952879E-011	4.338788E-012	0	0.000000E+000
1	75.36465084	4.338788E-012	1.952879E-011	1	0.000000E+000
1	75.36663306	1.952879E-011	4.338788E-012	0	0.000000E+000
1	75.36667474	4.338788E-012	1.952879E-011	1	0.000000E+000
1	75.36751211	1.952879E-011	4.338788E-012	0	0.000000E+000
1	75.36752174	4.338788E-012	1.952879E-011	1	0.000000E+000
1	75.36897055	1.952879E-011	4.338788E-012	0	0.000000E+000
1	75.37017427	4.338788E-012	1.952879E-011	1	0.000000E+000
1	75.37113788	1.952879E-011	4.338788E-012	0	0.000000E+000
1	75.37195894	4.338788E-012	1.952879E-011	1	0.000000E+000
1	75.37248018	1.952879E-011	4.338788E-012	0	0.000000E+000
1	75.37418572	4.338788E-012	1.952879E-011	1	0.000000E+000
1	75.37446712	1.952879E-011	4.338788E-012	0	0.000000E+000
1	75.37450106	4.338788E-012	1.952879E-011	1	0.000000E+000
1	75.37560092	1.952879E-011	4.338788E-012	0	0.000000E+000
1	75.37626633	4.338788E-012	1.952879E-011	1	0.000000E+000
1	75.37634757	1.952879E-011	4.338788E-012	0	0.000000E+000
1	76.19594344	4.175560E-012	1.936556E-011	1	0.000000E+000
1	76.19705683	1.936556E-011	4.175560E-012	0	0.000000E+000
1	76.19760505	4.175560E-012	1.936556E-011	1	0.000000E+000
1	76.19776545	1.936556E-011	4.175560E-012	0	0.000000E+000
1	76.19989817	4.175560E-012	1.936556E-011	1	0.000000E+000
1	76.20106423	1.936556E-011	4.175560E-012	0	0.000000E+000
1	76.20122455	4.175560E-012	1.936556E-011	1	0.000000E+000
1	76.20148497	1.936556E-011	4.175560E-012	0	0.000000E+000
1	76.20183632	4.175560E-012	1.936556E-011	1	0.000000E+000
1	76.20238017	1.936556E-011	4.175560E-012	0	0.000000E+000
1	76.20243545	4.175560E-012	1.936556E-011	1	0.000000E+000
1	76.20299932	1.936556E-011	4.175560E-012	0	0.000000E+000
1	76.20365090	4.175560E-012	1.936556E-011	1	0.000000E+000
1	76.20508240	1.936556E-011	4.175560E-012	0	0.000000E+000
1	76.20524541	4.175560E-012	1.936556E-011	1	0.000000E+000
1	76.20621667	1.936556E-011	4.175560E-012	0	0.000000E+000
1	76.20623270	4.175560E-012	1.936556E-011	1	0.000000E+000
1	76.20686269	1.936556E-011	4.175560E-012	0	0.000000E+000
1	76.20709547	4.175560E-012	1.936556E-011	1	0.000000E+000
1	76.20834307	1.936556E-011	4.175560E-012	0	0.000000E+000
1	76.20837348	4.175560E-012	1.936556E-011	1	0.000000E+000
1	76.20990214	1.936556E-011	4.175560E-012	0	0.000000E+000
1	76.20991938	4.175560E-012	1.936556E-011	1	0.000000E+000
1	76.21116868	1.936556E-011	4.175560E-012	0	0.000000E+000
1	76.21123741	4.175560E-012	1.936556E-011	1	0.000000E+000
1	76.21315887	1.936556E-011	4.175560E-012	0	0.000000E+000
1	76.21319552	4.175560E-012	1.936556E-011	1	0.000000E+000
1	76.21515057	1.936556E-011	4.175560E-012	0	0.000000E+000
1	76.21723875	4.175560E-012	1.936556E-011	1	0.000000E+000
1	76.21816452	1.936556E-011	4.175560E-012	0	0.000000E+000
1	76.21817895	4.175560E-012	1.936556E-011	1	0.000000E+000
1	76.21887088	1.936556E-011	4.175560E-012	0	0.000000E+000
1	76.21889730	4.175560E-012	1.936556E-011	1	0.000000E+000
1	76.21966490	1.936556E-011	4.175560E-012	0	0.000000E+000
1	76.22096662	4.175560E-012	1.936556E-011	1	0.000000E+000
1	76.22344140	1.936556E-011	4.175560E-012	0	0.000000E+000
1	76.22375903	4.175560E-012	1.936556E-011	1	0.000000E+000
1	76.22556224	1.936556E-011	4.175560E-012	0	0.000000E+000
1	76.22557436	4.175560E-012	1.936556E-011	1	0.000000E+000
1	76.22572400	1.936556E-011	4.175560E-012	0	0.000000E+000
1	76.22575429	4.175560E-012	1.936556E-011	1	0.000000E+000
1	76.22625646	1.936556E-011	4.175560E-012	0	0.000000E+000
1	76.22626656	4.175560E-012	1.936556E-011	1	0.000000E+000
1	76.22631347	1.936556E-011	4.175560E-012	0	0.000000E+000
1	76.22808171	4.175560E-012	1.936556E-011	1	0.000000E+000
1	76.22882402	1.936556E-011	4.175560E-012	0	0.000000E+000
1	76.22884293	4.175560E-012	1.936556E-011	1	0.000000E+000
1	76.22960477	1.936556E-011	4.175560E-012	0	0.000000E+000
1	76.23037906	4.175560E-012	1.936556E-011	1	0.000000E+000
1	76.23154039	1.936556E-011	4.175560E-012	0	0.000000E+000
1	76.23156449	4.175560E-012	1.936556E-011	1	0.000000E+000
1	76.23345389	1.936556E-011	4.175560E-012	0	0.000000E+000
1	76.23370378	4.175560E-012	1.936556E-011	1	0.000000E+000
1	76.23457868	1.936556E-011	4.175560E-012	0	0.000000E+000
1	76.23458850	4.175560E-012	1.936556E-011	1	0.000000E+000
1	76.23463268	1.936556E-011	4.175560E-012	0	0.000000E+000
1	76.23674926	4.175560E-012	1.936556E-011	1	0.000000E+000
1	76.23680424	1.936556E-011	4.175560E-012	0	0.000000E+000
1	76.23751545	4.175560E-012	1.936556E-011	1	0.000000E+000
1	76.23779691	1.936556E-011	4.175560E-012	0	0.000000E+000
1	76.24203782	4.175560E-012	1.936556E-011	1	0.000000E+000
1	76.24332541	1.936556E-011	4.175560E-012	0	0.000000E+000
1	76.24484798	4.175560E-012	1.936556E-011	1	0.000000E+000
1	76.24536481	1.936556E-011	4.175560E-012	0	0.000000E+000
1	76.24774511	4.175560E-012	1.936556E-011	1	0.000000E+000
1	76.24778055	1.936556E-011	4.175560E-012	0	0.000000E+000
1	76.24779944	4.175560E-012	1.936556E-011	1	0.000000E+000
1	76.24812533	1.936556E-011	4.175560E-012	0	0.000000E+000
1	76.24813446	4.175560E-012	1.936556E-011	1	0.000000E+000
1	76.24942230	1.936556E-011	4.175560E-012	0	0.000000E+000
1	76.24965154	4.175560E-012	1.936556E-011	1	0.000000E+000
1	76.24974684	1.936556E-011	4.175560E-012	0	0.000000E+000
1	76.24977871	4.175560E-012	1.936556E-011	1	0.000000E+000
1	76.25008456	1.936556E-011	4.175560E-012	0	0.000000E+000
1	76.25009825	4.175560E-012	1.936556E-011	1	0.000000E+000
1	76.25109952	1.936556E-011	4.175560E-012	0	0.000000E+000
1	76.25174491	4.175560E-012	1.936556E-011	1	0.000000E+000
1	76.25215221	1.936556E-011	4.175560E-012	0	0.000000E+000
1	76.25393616	4.175560E-012	1.936556E-011	1	0.000000E+000
1	76.25415191	1.936556E-011	4.175560E-012	0	0.000000E+000
1	76.25503805	4.175560E-012	1.936556E-011	1	0.000000E+000
1	76.25553298	1.936556E-011	4.175560E-012	0	0.000000E+000
1	76.25555675	4.175560E-012	1.936556E-011	1	0.000000E+000
1	76.25642615	1.936556E-011	4.175560E-012	0	0.000000E+000
1	76.25643817	4.175560E-012	1.936556E-011	1	0.000000E+000
1	76.25659022	1.936556E-011	4.175560E-012	0	0.000000E+000
1	76.25782581	4.175560E-012	1.936556E-011	1	0.000000E+000
1	76.25791996	1.936556E-011	4.175560E-012	0	0.000000E+000
1	76.25797485	4.175560E-012	1.936556E-011	1	0.000000E+000
1	76.25828930	1.936556E-011	4.175560E-012	0	0.000000E+000
1	76.25830561	4.175560E-012	1.936556E-011	1	0.000000E+000
1	76.25844323	1.936556E-011	4.175560E-012	0	0.000000E+000
1	76.25846320	4.175560E-012	1.936556E-011	1	0.000000E+000
1	76.25882771	1.936556E-011	4.175560E-012	0	0.000000E+000
1	76.26141678	4.175560E-012	1.936556E-011	1	0.000000E+000
1	76.26237949	1.936556E-011	4.175560E-012	0	0.000000E+000
1	76.26331781	4.175560E-012	1.936556E-011	1	0.000000E+000
1	76.26497362	1.936556E-011	4.175560E-012	0	0.000000E+000
1	76.26500550	4.175560E-012	1.936556E-011	1	0.000000E+000
1	76.26546953	1.936556E-011	4.175560E-012	0	0.000000E+000
1	76.26547155	4.175560E-012	1.936556E-011	1	0.000000E+000
1	76.26578397	1.936556E-011	4.175560E-012	0	0.000000E+000
1	76.26608354	4.175560E-012	1.936556E-011	1	0.000000E+000
1	76.26639374	1.936556E-011	4.175560E-012	0	0.000000E+000
1	76.26643248	4.175560E-012	1.936556E-011	1	0.000000E+000
1	76.26744281	1.936556E-011	4.175560E-012	0	0.000000E+000
1	76.26961398	4.175560E-012	1.936556E-011	1	0.000000E+000
1	76.27115833	1.936556E-011	4.175560E-012	0	0.000000E+000
1	76.27273806	4.175560E-012	1.936556E-011	1	0.000000E+000
1	76.27287421	1.936556E-011	4.175560E-012	0	0.000000E+000
1	76.27394508	4.175560E-012	1.936556E-011	1	0.000000E+000
1	76.27542568	1.936556E-011	4.175560E-012	0	0.000000E+000
1	76.27545650	4.175560E-012	1.936556E-011	1	0.000000E+000
1	76.27693871	1.936556E-011	4.175560E-012	0	0.000000E+000
1	76.27719237	4.175560E-012	1.936556E-011	1	0.000000E+000
1	76.27727517	1.936556E-011	4.175560E-012	0	0.000000E+000
1	76.27730726	4.175560E-012	1.936556E-011	1	0.000000E+000
1	76.27835343	1.936556E-011	4.175560E-012	0	0.000000E+000
1	76.27837791	4.175560E-012	1.936556E-011	1	0.000000E+000
1	76.27851518	1.936556E-011	4.175560E-012	0	0.000000E+000
1	76.27854322	4.175560E-012	1.936556E-011	1	0.000000E+000
1	76.27870829	1.936556E-011	4.175560E-012	0	0.000000E+000
1	76.27872513	4.175560E-012	1.936556E-011	1	0.000000E+000
1	76.27885106	1.936556E-011	4.175560E-012	0	0.000000E+000
1	76.27887530	4.175560E-012	1.936556E-011	1	0.000000E+000
1	76.28133285	1.936556E-011	4.175560E-012	0	0.000000E+000
1	76.28180738	4.175560E-012	1.936556E-011	1	0.000000E+000
1	76.28210421	1.936556E-011	4.175560E-012	0	0.000000E+000
1	76.28586474	4.175560E-012	1.936556E-011	1	0.000000E+000
1	76.28683476	1.936556E-011	4.175560E-012	0	0.000000E+000
1	76.28738858	4.175560E-012	1.936556E-011	1	0.000000E+000
1	76.28743833	1.936556E-011	4.175560E-012	0	0.000000E+000
1	76.28764830	4.175560E-012	1.936556E-011	1	0.000000E+000
1	76.28800018	1.936556E-011	4.175560E-012	0	0.000000E+000
1	76.28863294	4.175560E-012	1.936556E-011	1	0.000000E+000
1	76.28896472	1.936556E-011	4.175560E-012	0	0.000000E+000
1	76.29187184	4.175560E-012	1.936556E-011	1	0.000000E+000
1	76.29189887	1.936556E-011	4.175560E-012	0	0.000000E+000
1	76.29191233	4.175560E-012	1.936556E-011	1	0.000000E+000
1	76.29209356	1.936556E-011	4.175560E-012	0	0.000000E+000
1	76.29210435	4.175560E-012	1.936556E-011	1	0.000000E+000
1	76.29253573	1.936556E-011	4.175560E-012	0	0.000000E+000
1	77.77162908	4.218100E-012	1.940810E-011	1	0.000000E+000
1	77.77255122	1.940810E-011	4.218100E-012	0	0.000000E+000
1	77.77259713	4.218100E-012	1.940810E-011	1	0.000000E+000
1	77.77489414	1.940810E-011	4.218100E-012	0	0.000000E+000
1	77.77490982	4.218100E-012	1.940810E-011	1	0.000000E+000
1	77.77501767	1.940810E-011	4.218100E-012	0	0.000000E+000
1	77.77547781	4.218100E-012	1.940810E-011	1	0.000000E+000
1	77.77621602	1.940810E-011	4.218100E-012	0	0.000000E+000
1	77.77672272	4.218100E-012	1.940810E-011	1	0.000000E+000
1	77.77674059	1.940810E-011	4.218100E-012	0	0.000000E+000
1	77.77740285	4.218100E-012	1.940810E-011	1	0.000000E+000
1	77.77816559	1.940810E-011	4.218100E-012	0	0.000000E+000
1	77.77826601	4.218100E-012	1.940810E-011	1	0.000000E+000
1	77.77928214	1.940810E-011	4.218100E-012	0	0.000000E+000
1	77.77930640	4.218100E-012	1.940810E-011	1	0.000000E+000
1	77.78086046	1.940810E-011	4.218100E-012	0	0.000000E+000
1	77.78102386	4.218100E-012	1.940810E-011	1	0.000000E+000
1	77.78173889	1.940810E-011	4.218100E-012	0	0.000000E+000
1	77.78178093	4.218100E-012	1.940810E-011	1	0.000000E+000
1	77.78280861	1.940810E-011	4.218100E-012	0	0.000000E+000
1	77.78282694	4.218100E-012	1.940810E-011	1	0.000000E+000
1	77.78314177	1.940810E-011	4.218100E-012	0	0.000000E+000
1	77.78316397	4.218100E-012	1.940810E-011	1	0.000000E+000
1	77.78331215	1.940810E-011	4.218100E-012	0	0.000000E+000
1	77.78377477	4.218100E-012	1.940810E-011	1	0.000000E+000
1	77.78384897	1.940810E-011	4.218100E-012	0	0.000000E+000
1	77.78388645	4.218100E-012	1.940810E-011	1	0.000000E+000
1	77.78460090	1.940810E-011	4.218100E-012	0	0.000000E+000
1	77.78477756	4.218100E-012	1.940810E-011	1	0.000000E+000
1	77.78613932	1.940810E-011	4.218100E-012	0	0.000000E+000
1	77.78619994	4.218100E-012	1.940810E-011	1	0.000000E+000
1	77.78821661	1.940810E-011	4.218100E-012	0	0.000000E+000
1	77.78860829	4.218100E-012	1.940810E-011	1	0.000000E+000
1	77.79217692	1.940810E-011	4.218100E-012	0	0.000000E+000
1	77.79271369	4.218100E-012	1.940810E-011	1	0.000000E+000
1	77.79279566	1.940810E-011	4.218100E-012	0	0.000000E+000
1	77.79410427	4.218100E-012	1.940810E-011	1	0.000000E+000
1	77.79562895	1.940810E-011	4.218100E-012	0	0.000000E+000
1	77.79565748	4.218100E-012	1.940810E-011	1	0.000000E+000
1	77.79735836	1.940810E-011	4.218100E-012	0	0.000000E+000
1	77.79843633	4.218100E-012	1.940810E-011	1	0.000000E+000
1	77.79970580	1.940810E-011	4.218100E-012	0	0.000000E+000
1	77.80256565	4.218100E-012	1.940810E-011	1	0.000000E+000
1	77.80310026	1.940810E-011	4.218100E-012	0	0.000000E+000
1	77.80312050	4.218100E-012	1.940810E-011	1	0.000000E+000
1	77.80363591	1.940810E-011	4.218100E-012	0	0.000000E+000
1	77.80366341	4.218100E-012	1.940810E-011	1	0.000000E+000
1	77.80560954	1.940810E-011	4.218100E-012	0	0.000000E+000
1	77.80637820	4.218100E-012	1.940810E-011	1	0.000000E+000
1	77.80734655	1.940810E-011	4.218100E-012	0	0.000000E+000
1	77.80735754	4.218100E-012	1.940810E-011	1	0.000000E+000
1	77.80970063	1.940810E-011	4.218100E-012	0	0.000000E+000
1	81.68794400	4.547575E-012	1.973758E-011	1	0.000000E+000
1	81.68833654	1.973758E-011	4.547575E-012	0	0.000000E+000
1	81.68834297	4.547575E-012	1.973758E-011	1	0.000000E+000
1	81.68898116	1.973758E-011	4.547575E-012	0	0.000000E+000
1	81.68915718	4.547575E-012	1.973758E-011	1	0.000000E+000
1	81.69005554	1.973758E-011	4.547575E-012	0	0.000000E+000
1	81.69007557	4.547575E-012	1.973758E-011	1	0.000000E+000
1	81.69067253	1.973758E-011	4.547575E-012	0	0.000000E+000
1	81.69086605	4.547575E-012	1.973758E-011	1	0.000000E+000
1	81.69385663	1.973758E-011	4.547575E-012	0	0.000000E+000
1	81.69386970	4.547575E-012	1.973758E-011	1	0.000000E+000
1	81.69478010	1.973758E-011	4.547575E-012	0	0.000000E+000
1	81.69525637	4.547575E-012	1.973758E-011	1	0.000000E+000
1	81.69561367	1.973758E-011	4.547575E-012	0	0.000000E+000
1	81.69634230	4.547575E-012	1.973758E-011	1	0.000000E+000
1	81.69739949	1.973758E-011	4.547575E-012	0	0.000000E+000
1	81.69855638	4.547575E-012	1.973758E-011	1	0.000000E+000
1	81.69875759	1.973758E-011	4.547575E-012	0	0.000000E+000
1	81.69878142	4.547575E-012	1.973758E-011	1	0.000000E+000
1	81.69901341	1.973758E-011	4.547575E-012	0	0.000000E+000
1	81.69904437	4.547575E-012	1.973758E-011	1	0.000000E+000
1	81.70076660	1.973758E-011	4.547575E-012	0	0.000000E+000
1	81.70139332	4.547575E-012	1.973758E-011	1	0.000000E+000
1	81.70180996	1.973758E-011	4.547575E-012	0	0.000000E+000
1	81.70181740	4.547575E-012	1.973758E-011	1	0.000000E+000
1	81.70478545	1.973758E-011	4.547575E-012	0	0.000000E+000
1	81.70481234	4.547575E-012	1.973758E-011	1	0.000000E+000
1	81.70496348	1.973758E-011	4.547575E-012	0	0.000000E+000
1	81.70497733	4.547575E-012	1.973758E-011	1	0.000000E+000
1	81.70537325	1.973758E-011	4.547575E-012	0	0.000000E+000
1	81.70593891	4.547575E-012	1.973758E-011	1	0.000000E+000
1	81.70628894	1.973758E-011	4.547575E-012	0	0.000000E+000
1	81.70677364	4.547575E-012	1.973758E-011	1	0.000000E+000
1	81.70858393	1.973758E-011	4.547575E-012	0	0.000000E+000
1	81.70862512	4.547575E-012	1.973758E-011	1	0.000000E+000
1	81.70875635	1.973758E-011	4.547575E-012	0	0.000000E+000
1	81.70906533	4.547575E-012	1.973758E-011	1	0.000000E+000
1	81.70949868	1.973758E-011	4.547575E-012	0	0.000000E+000
1	81.70952428	4.547575E-012	1.973758E-011	1	0.000000E+000
1	81.71090174	1.973758E-011	4.547575E-012	0	0.000000E+000
1	81.71095451	4.547575E-012	1.973758E-011	1	0.000000E+000
1	81.71151069	1.973758E-011	4.547575E-012	0	0.000000E+000
1	81.71178441	4.547575E-012	1.973758E-011	1	0.000000E+000
1	81.71219807	1.973758E-011	4.547575E-012	0	0.000000E+000
1	81.71221324	4.547575E-012	1.973758E-011	1	0.000000E+000
1	81.71330407	1.973758E-011	4.547575E-012	0	0.000000E+000
1	81.71423262	4.547575E-012	1.973758E-011	1	0.000000E+000
1	81.71559531	1.973758E-011	4.547575E-012	0	0.000000E+000
1	81.71576876	4.547575E-012	1.973758E-011	1	0.000000E+000
1	81.71656457	1.973758E-011	4.547575E-012	0	0.000000E+000
1	81.71904599	4.547575E-012	1.973758E-011	1	0.000000E+000
1	81.72043516	1.973758E-011	4.547575E-012	0	0.000000E+000
1	81.72045057	4.547575E-012	1.973758E-011	1	0.000000E+000
1	81.72128080	1.973758E-011	4.547575E-012	0	0.000000E+000
1	81.72198087	4.547575E-012	1.973758E-011	1	0.000000E+000
1	81.72392711	1.973758E-011	4.547575E-012	0	0.000000E+000
1	81.72605567	4.547575E-012	1.973758E-011	1	0.000000E+000
1	81.72713188	1.973758E-011	4.547575E-012	0	0.000000E+000
1	81.72715376	4.547575E-012	1.973758E-011	1	0.000000E+000
1	81.72859906	1.973758E-011	4.547575E-012	0	0.000000E+000
1	81.72895451	4.547575E-012	1.973758E-011	1	0.000000E+000
1	81.72954429	1.973758E-011	4.547575E-012	0	0.000000E+000
1	81.73093321	4.547575E-012	1.973758E-011	1	0.000000E+000
1	81.73134408	1.973758E-011	4.547575E-012	0	0.000000E+000
1	81.73137954	4.547575E-012	1.973758E-011	1	0.000000E+000
1	81.73148221	1.973758E-011	4.547575E-012	0	0.000000E+000
1	81.73288264	4.547575E-012	1.973758E-011	1	0.000000E+000
1	81.73366437	1.973758E-011	4.547575E-012	0	0.000000E+000
1	81.73369422	4.547575E-012	1.973758E-011	1	0.000000E+000
1	81.73390590	1.973758E-011	4.547575E-012	0	0.000000E+000
1	81.73393458	4.547575E-012	1.973758E-011	1	0.000000E+000
1	81.73541055	1.973758E-011	4.547575E-012	0	0.000000E+000
1	81.73680395	4.547575E-012	1.973758E-011	1	0.000000E+000
1	81.73754151	1.973758E-011	4.547575E-012	0	0.000000E+000
1	103.45911306	4.516565E-012	1.970657E-011	1	0.000000E+000
1	103.45963860	1.970657E-011	4.516565E-012	0	0.000000E+000
1	103.46064183	4.516565E-012	1.970657E-011	1	0.000000E+000
1	103.46075693	1.970657E-011	4.516565E-012	0	0.000000E+000
1	103.46350572	4.516565E-012	1.970657E-011	1	0.000000E+000
1	103.46465883	1.970657E-011	4.516565E-012	0	0.000000E+000
1	103.46468277	4.516565E-012	1.970657E-011	1	0.000000E+000
1	103.46479277	1.970657E-011	4.516565E-012	0	0.000000E+000
1	103.46481197	4.516565E-012	1.970657E-011	1	0.000000E+000
1	103.46604051	1.970657E-011	4.516565E-012	0	0.000000E+000
1	103.46606885	4.516565E-012	1.970657E-011	1	0.000000E+000
1	103.46651483	1.970657E-011	4.516565E-012	0	0.000000E+000
1	103.46655388	4.516565E-012	1.970657E-011	1	0.000000E+000
1	103.46696089	1.970657E-011	4.516565E-012	0	0.000000E+000
1	103.46697589	4.516565E-012	1.970657E-011	1	0.000000E+000
1	103.46708788	1.970657E-011	4.516565E-012	0	0.000000E+000
1	103.46710295	4.516565E-012	1.970657E-011	1	0.000000E+000
1	103.46797324	1.970657E-011	4.516565E-012	0	0.000000E+000
1	103.46798763	4.516565E-012	1.970657E-011	1	0.000000E+000
1	103.47038813	1.970657E-011	4.516565E-012	0	0.000000E+000
1	103.47216850	4.516565E-012	1.970657E-011	1	0.000000E+000
1	103.47267959	1.970657E-011	4.516565E-012	0	0.000000E+000
1	103.47380158	4.516565E-012	1.970657E-011	1	0.000000E+000
1	103.47423726	1.970657E-011	4.516565E-012	0	0.000000E+000
1	103.47448162	4.516565E-012	1.970657E-011	1	0.000000E+000
1	103.47488180	1.970657E-011	4.516565E-012	0	0.000000E+000
1	103.48045805	4.516565E-012	1.970657E-011	1	0.000000E+000
1	103.48446731	1.970657E-011	4.516565E-012	0	0.000000E+000
1	103.48461308	4.516565E-012	1.970657E-011	1	0.000000E+000
1	103.48466267	1.970657E-011	4.516565E-012	0	0.000000E+000
1	103.48530164	4.516565E-012	1.970657E-011	1	0.000000E+000
1	103.48538386	1.970657E-011	4.516565E-012	0	0.000000E+000
1	103.48540970	4.516565E-012	1.970657E-011	1	0.000000E+000
1	103.48574070	1.970657E-011	4.516565E-012	0	0.000000E+000
1	103.48575689	4.516565E-012	1.970657E-011	1	0.000000E+000
1	103.48627493	1.970657E-011	4.516565E-012	0	0.000000E+000
1	103.48630497	4.516565E-012	1.970657E-011	1	0.000000E+000
1	103.48659121	1.970657E-011	4.516565E-012	0	0.000000E+000
1	103.48661404	4.516565E-012	1.970657E-011	1	0.000000E+000
1	103.48854077	1.970657E-011	4.516565E-012	0	0.000000E+000
1	103.48858082	4.516565E-012	1.970657E-011	1	0.000000E+000
1	103.49147884	1.970657E-011	4.516565E-012	0	0.000000E+000
1	103.49322780	4.516565E-012	1.970657E-011	1	0.000000E+000
1	103.49414336	1.970657E-011	4.516565E-012	0	0.000000E+000
1	103.49778344	4.516565E-012	1.970657E-011	1	0.000000E+000
1	103.50235459	1.970657E-011	4.516565E-012	0	0.000000E+000
1	103.50238113	4.516565E-012	1.970657E-011	1	0.000000E+000
1	103.50336491	1.970657E-011	4.516565E-012	0	0.000000E+000
1	103.50339612	4.516565E-012	1.970657E-011	1	0.000000E+000
1	103.50379901	1.970657E-011	4.516565E-012	0	0.000000E+000
1	103.50381982	4.516565E-012	1.970657E-011	1	0.000000E+000
1	103.50396355	1.970657E-011	4.516565E-012	0	0.000000E+000
1	103.50650452	4.516565E-012	1.970657E-011	1	0.000000E+000
1	103.50657789	1.970657E-011	4.516565E-012	0	0.000000E+000
1	103.50686044	4.516565E-012	1.970657E-011	1	0.000000E+000
1	103.50705177	1.970657E-011	4.516565E-012	0	0.000000E+000
1	103.50774268	4.516565E-012	1.970657E-011	1	0.000000E+000
1	103.50884713	1.970657E-011	4.516565E-012	0	0.000000E+000
1	103.50957850	4.516565E-012	1.970657E-011	1	0.000000E+000
1	103.50960557	1.970657E-011	4.516565E-012	0	0.000000E+000
1	103.50991615	4.516565E-012	1.970657E-011	1	0.000000E+000
1	103.51158600	1.970657E-011	4.516565E-012	0	0.000000E+000
1	103.51160332	4.516565E-012	1.970657E-011	1	0.000000E+000
1	103.51205428	1.970657E-011	4.516565E-012	0	0.000000E+000
1	103.51220510	4.516565E-012	1.970657E-011	1	0.000000E+000
1	103.51284870	1.970657E-011	4.516565E-012	0	0.000000E+000
1	103.51322182	4.516565E-012	1.970657E-011	1	0.000000E+000
1	103.51327373	1.970657E-011	4.516565E-012	0	0.000000E+000
1	103.51329596	4.516565E-012	1.970657E-011	1	0.000000E+000
1	103.51348069	1.970657E-011	4.516565E-012	0	0.000000E+000
1	103.51349482	4.516565E-012	1.970657E-011	1	0.000000E+000
1	103.51572950	1.970657E-011	4.516565E-012	0	0.000000E+000
1	103.51629838	4.516565E-012	1.970657E-011	1	0.000000E+000
1	103.51639985	1.970657E-011	4.516565E-012	0	0.000000E+000
1	103.51644853	4.516565E-012	1.970657E-011	1	0.000000E+000
1	103.51663882	1.970657E-011	4.516565E-012	0	0.000000E+000
1	103.51670029	4.516565E-012	1.970657E-011	1	0.000000E+000
1	103.51878722	1.970657E-011	4.516565E-012	0	0.000000E+000
1	103.51886195	4.516565E-012	1.970657E-011	1	0.000000E+000
1	103.51964319	1.970657E-011	4.516565E-012	0	0.000000E+000
1	103.52010782	4.516565E-012	1.970657E-011	1	0.000000E+000
1	103.52024022	1.970657E-011	4.516565E-012	0	0.000000E+000
1	103.52084273	4.516565E-012	1.970657E-011	1	0.000000E+000
1	103.52253924	1.970657E-011	4.516565E-012	0	0.000000E+000
1	103.52256787	4.516565E-012	1.970657E-011	1	0.000000E+000
1	103.52281639	1.970657E-011	4.516565E-012	0	0.000000E+000
1	103.52395730	4.516565E-012	1.970657E-011	1	0.000000E+000
1	103.52543859	1.970657E-011	4.516565E-012	0	0.000000E+000
1	103.52611410	4.516565E-012	1.970657E-011	1	0.000000E+000
1	103.52696589	1.970657E-011	4.516565E-012	0	0.000000E+000
1	103.52779289	4.516565E-012	1.970657E-011	1	0.000000E+000
1	103.52815129	1.970657E-011	4.516565E-012	0	0.000000E+000
1	103.52816892	4.516565E-012	1.970657E-011	1	0.000000E+000
1	103.52862253	1.970657E-011	4.516565E-012	0	0.000000E+000
1	103.52960087	4.516565E-012	1.970657E-011	1	0.000000E+000
1	103.53049117	1.970657E-011	4.516565E-012	0	0.000000E+000
1	103.53051603	4.516565E-012	1.970657E-011	1	0.000000E+000
1	103.53187635	1.970657E-011	4.516565E-012	0	0.000000E+000
1	103.53223453	4.516565E-012	1.970657E-011	1	0.000000E+000
1	103.53239426	1.970657E-011	4.516565E-012	0	0.000000E+000
1	103.53244202	4.516565E-012	1.970657E-011	1	0.000000E+000
1	103.53344188	1.970657E-011	4.516565E-012	0	0.000000E+000
1	103.53411255	4.516565E-012	1.970657E-011	1	0.000000E+000
1	103.53418364	1.970657E-011	4.516565E-012	0	0.000000E+000
1	103.53421266	4.516565E-012	1.970657E-011	1	0.000000E+000
1	103.53443698	1.970657E-011	4.516565E-012	0	0.000000E+000
1	103.53444663	4.516565E-012	1.970657E-011	1	0.000000E+000
1	103.53452689	1.970657E-011	4.516565E-012	0	0.000000E+000
1	103.53638166	4.516565E-012	1.970657E-011	1	0.000000E+000
1	103.53642748	1.970657E-011	4.516565E-012	0	0.000000E+000
1	103.53680492	4.516565E-012	1.970657E-011	1	0.000000E+000
1	103.53716272	1.970657E-011	4.516565E-012	0	0.000000E+000
1	103.53717566	4.516565E-012	1.970657E-011	1	0.000000E+000
1	103.53797920	1.970657E-011	4.516565E-012	0	0.000000E+000
1	103.53802777	4.516565E-012	1.970657E-011	1	0.000000E+000
1	103.53854016	1.970657E-011	4.516565E-012	0	0.000000E+000
1	103.53856639	4.516565E-012	1.970657E-011	1	0.000000E+000
1	103.53947162	1.970657E-011	4.516565E-012	0	0.000000E+000
1	103.54009834	4.516565E-012	1.970657E-011	1	0.000000E+000
1	103.54057512	1.970657E-011	4.516565E-012	0	0.000000E+000
1	103.54185916	4.516565E-012	1.970657E-011	1	0.000000E+000
1	103.54216266	1.970657E-011	4.516565E-012	0	0.000000E+000
1	103.54307764	4.516565E-012	1.970657E-011	1	0.000000E+000
1	103.54363539	1.970657E-011	4.516565E-012	0	0.000000E+000
1	103.54391896	4.516565E-012	1.970657E-011	1	0.000000E+000
1	103.54416185	1.970657E-011	4.516565E-012	0	0.000000E+000
1	103.54545228	4.516565E-012	1.970657E-011	1	0.000000E+000
1	103.54733751	1.970657E-011	4.516565E-012	0	0.000000E+000
1	103.54957489	4.516565E-012	1.970657E-011	1	0.000000E+000
1	103.54963568	1.970657E-011	4.516565E-012	0	0.000000E+000
1	103.55030700	4.516565E-012	1.970657E-011	1	0.000000E+000
1	103.55054851	1.970657E-011	4.516565E-012	0	0.000000E+000
1	103.55380011	4.516565E-012	1.970657E-011	1	0.000000E+000
1	103.55391967	1.970657E-011	4.516565E-012	0	0.000000E+000
1	103.55610780	4.516565E-012	1.970657E-011	1	0.000000E+000
1	103.55722130	1.970657E-011	4.516565E-012	0	0.000000E+000
1	103.55727228	4.516565E-012	1.970657E-011	1	0.000000E+000
1	103.55905835	1.970657E-011	4.516565E-012	0	0.000000E+000
1	103.55961108	4.516565E-012	1.970657E-011	1	0.000000E+000
1	103.55963398	1.970657E-011	4.516565E-012	0	0.000000E+000
1	103.55993266	4.516565E-012	1.970657E-011	1	0.000000E+000
1	103.56022000	1.970657E-011	4.516565E-012	0	0.000000E+000
1	103.56024197	4.516565E-012	1.970657E-011	1	0.000000E+000
1	103.56038855	1.970657E-011	4.516565E-012	0	0.000000E+000
1	103.56044477	4.516565E-012	1.970657E-011	1	0.000000E+000
1	103.56094516	1.970657E-011	4.516565E-012	0	0.000000E+000
1	103.56114567	4.516565E-012	1.970657E-011	1	0.000000E+000
1	103.56163800	1.970657E-011	4.516565E-012	0	0.000000E+000
1	103.56166121	4.516565E-012	1.970657E-011	1	0.000000E+000
1	103.56238861	1.970657E-011	4.516565E-012	0	0.000000E+000
1	103.56298778	4.516565E-012	1.970657E-011	1	0.000000E+000
1	103.56395742	1.970657E-011	4.516565E-012	0	0.000000E+000
1	103.56396525	4.516565E-012	1.970657E-011	1	0.000000E+000
1	103.56462982	1.970657E-011	4.516565E-012	0	0.000000E+000
1	103.56706937	4.516565E-012	1.970657E-011	1	0.000000E+000
1	103.56771711	1.970657E-011	4.516565E-012	0	0.000000E+000
1	103.56777726	4.516565E-012	1.970657E-011	1	0.000000E+000
1	103.56797907	1.970657E-011	4.516565E-012	0	0.000000E+000
1	103.56799470	4.516565E-012	1.970657E-011	1	0.000000E+000
1	103.56827743	1.970657E-011	4.516565E-012	0	0.000000E+000
1	103.56836000	4.516565E-012	1.970657E-011	1	0.000000E+000
1	103.57041419	1.970657E-011	4.516565E-012	0	0.000000E+000
1	103.57042560	4.516565E-012	1.970657E-011	1	0.000000E+000
1	103.57052893	1.970657E-011	4.516565E-012	0	0.000000E+000
1	103.57057687	4.516565E-012	1.970657E-011	1	0.000000E+000
1	103.57190086	1.970657E-011	4.516565E-012	0	0.000000E+000
1	103.57193009	4.516565E-012	1.970657E-011	1	0.000000E+000
1	103.57246047	1.970657E-011	4.516565E-012	0	0.000000E+000
1	103.57363272	4.516565E-012	1.970657E-011	1	0.000000E+000
1	103.57420949	1.970657E-011	4.516565E-012	0	0.000000E+000
1	103.57423410	4.516565E-012	1.970657E-011	1	0.000000E+000
1	103.57510526	1.970657E-011	4.516565E-012	0	0.000000E+000
1	103.57515446	4.516565E-012	1.970657E-011	1	0.000000E+000
1	103.57604877	1.970657E-011	4.516565E-012	0	0.000000E+000
1	103.57713085	4.516565E-012	1.970657E-011	1	0.000000E+000
1	103.57734784	1.970657E-011	4.516565E-012	0	0.000000E+000
1	103.57833042	4.516565E-012	1.970657E-011	1	0.000000E+000
1	103.57876550	1.970657E-011	4.516565E-012	0	0.000000E+000
1	103.57878259	4.516565E-012	1.970657E-011	1	0.000000E+000
1	103.57900249	1.970657E-011	4.516565E-012	0	0.000000E+000
1	103.57901621	4.516565E-012	1.970657E-011	1	0.000000E+000
1	103.57968208	1.970657E-011	4.516565E-012	0	0.000000E+000
1	103.57973173	4.516565E-012	1.970657E-011	1	0.000000E+000
1	103.58102391	1.970657E-011	4.516565E-012	0	0.000000E+000
1	103.58369125	4.516565E-012	1.970657E-011	1	0.000000E+000
1	103.58610833	1.970657E-011	4.516565E-012	0	0.000000E+000
1	103.58614141	4.516565E-012	1.970657E-011	1	0.000000E+000
1	103.58619201	1.970657E-011	4.516565E-012	0	0.000000E+000
1	103.58634645	4.516565E-012	1.970657E-011	1	0.000000E+000
1	103.58708725	1.970657E-011	4.516565E-012	0	0.000000E+000
1	103.58713111	4.516565E-012	1.970657E-011	1	0.000000E+000
1	103.58734858	1.970657E-011	4.516565E-012	0	0.000000E+000
1	103.58738401	4.516565E-012	1.970657E-011	1	0.000000E+000
1	103.58786920	1.970657E-011	4.516565E-012	0	0.000000E+000
1	103.58790041	4.516565E-012	1.970657E-011	1	0.000000E+000
1	103.58821309	1.970657E-011	4.516565E-012	0	0.000000E+000
1	103.58827193	4.516565E-012	1.970657E-011	1	0.000000E+000
1	103.58918961	1.970657E-011	4.516565E-012	0	0.000000E+000
1	103.58920039	4.516565E-012	1.970657E-011	1	0.000000E+000
1	103.59034557	1.970657E-011	4.516565E-012	0	0.000000E+000
1	103.59179340	4.516565E-012	1.970657E-011	1	0.000000E+000
1	103.59253645	1.970657E-011	4.516565E-012	0	0.000000E+000
1	103.59267475	4.516565E-012	1.970657E-011	1	0.000000E+000
1	103.59491316	1.970657E-011	4.516565E-012	0	0.000000E+000
1	103.59501191	4.516565E-012	1.970657E-011	1	0.000000E+000
1	103.59632648	1.970657E-011	4.516565E-012	0	0.000000E+000
1	103.59751986	4.516565E-012	1.970657E-011	1	0.000000E+000
1	103.59846541	1.970657E-011	4.516565E-012	0	0.000000E+000
1	103.59848022	4.516565E-012	1.970657E-011	1	0.000000E+000
1	103.59887715	1.970657E-011	4.516565E-012	0	0.000000E+000
1	103.59889977	4.516565E-012	1.970657E-011	1	0.000000E+000
1	103.59928522	1.970657E-011	4.516565E-012	0	0.000000E+000
1	103.59976073	4.516565E-012	1.970657E-011	1	0.000000E+000
1	103.60294674	1.970657E-011	4.516565E-012	0	0.000000E+000
1	103.60464227	4.516565E-012	1.970657E-011	1	0.000000E+000
1	103.60499260	1.970657E-011	4.516565E-012	0	0.000000E+000
1	103.60509203	4.516565E-012	1.970657E-011	1	0.000000E+000
1	103.60607991	1.970657E-011	4.516565E-012	0	0.000000E+000
1	103.60742642	4.516565E-012	1.970657E-011	1	0.000000E+000
1	103.60839569	1.970657E-011	4.516565E-012	0	0.000000E+000
1	103.60841313	4.516565E-012	1.970657E-011	1	0.000000E+000
1	103.61027378	1.970657E-011	4.516565E-012	0	0.000000E+000
1	103.61029804	4.516565E-012	1.970657E-011	1	0.000000E+000
1	103.61067224	1.970657E-011	4.516565E-012	0	0.000000E+000
1	103.61069374	4.516565E-012	1.970657E-011	1	0.000000E+000
1	103.61162710	1.970657E-011	4.516565E-012	0	0.000000E+000
1	103.61165644	4.516565E-012	1.970657E-011	1	0.000000E+000
1	103.61245668	1.970657E-011	4.516565E-012	0	0.000000E+000
1	103.61247925	4.516565E-012	1.970657E-011	1	0.000000E+000
1	103.61269024	1.970657E-011	4.516565E-012	0	0.000000E+000
1	103.61271077	4.516565E-012	1.970657E-011	1	0.000000E+000
1	103.61317173	1.970657E-011	4.516565E-012	0	0.000000E+000
1	103.61318467	4.516565E-012	1.970657E-011	1	0.000000E+000
1	103.61336513	1.970657E-011	4.516565E-012	0	0.000000E+000
1	103.61339016	4.516565E-012	1.970657E-011	1	0.000000E+000
1	103.61368100	1.970657E-011	4.516565E-012	0	0.000000E+000
1	103.61372469	4.516565E-012	1.970657E-011	1	0.000000E+000
1	103.61433706	1.970657E-011	4.516565E-012	0	0.000000E+000
1	103.61446677	4.516565E-012	1.970657E-011	1	0.000000E+000
1	103.61451172	1.970657E-011	4.516565E-012	0	0.000000E+000
1	103.61455589	4.516565E-012	1.970657E-011	1	0.000000E+000
1	103.61468749	1.970657E-011	4.516565E-012	0	0.000000E+000
1	103.61469981	4.516565E-012	1.970657E-011	1	0.000000E+000
1	103.61525744	1.970657E-011	4.516565E-012	0	0.000000E+000
1	103.61531067	4.516565E-012	1.970657E-011	1	0.000000E+000
1	103.61570552	1.970657E-011	4.516565E-012	0	0.000000E+000
1	103.61644597	4.516565E-012	1.970657E-011	1	0.000000E+000
1	103.61704945	1.970657E-011	4.516565E-012	0	0.000000E+000
1	103.61708075	4.516565E-012	1.970657E-011	1	0.000000E+000
1	103.61721224	1.970657E-011	4.516565E-012	0	0.000000E+000
1	103.61764316	4.516565E-012	1.970657E-011	1	0.000000E+000
1	103.61890019	1.970657E-011	4.516565E-012	0	0.000000E+000
1	103.61917790	4.516565E-012	1.970657E-011	1	0.000000E+000
1	103.62031838	1.970657E-011	4.516565E-012	0	0.000000E+000
1	103.62341621	4.516565E-012	1.970657E-011	1	0.000000E+000
1	103.62456735	1.970657E-011	4.516565E-012	0	0.000000E+000
1	103.62458928	4.516565E-012	1.970657E-011	1	0.000000E+000
1	103.62501711	1.970657E-011	4.516565E-012	0	0.000000E+000
1	103.62502690	4.516565E-012	1.970657E-011	1	0.000000E+000
1	103.62576171	1.970657E-011	4.516565E-012	0	0.000000E+000
1	103.62581574	4.516565E-012	1.970657E-011	1	0.000000E+000
1	103.62601240	1.970657E-011	4.516565E-012	0	0.000000E+000
1	103.62665655	4.516565E-012	1.970657E-011	1	0.000000E+000
1	103.62705959	1.970657E-011	4.516565E-012	0	0.000000E+000
1	103.62725520	4.516565E-012	1.970657E-011	1	0.000000E+000
1	103.62789524	1.970657E-011	4.516565E-012	0	0.000000E+000
1	103.62792151	4.516565E-012	1.970657E-011	1	0.000000E+000
1	103.62930138	1.970657E-011	4.516565E-012	0	0.000000E+000
1	103.62935226	4.516565E-012	1.970657E-011	1	0.000000E+000
1	103.62943145	1.970657E-011	4.516565E-012	0	0.000000E+000
1	103.62965989	4.516565E-012	1.970657E-011	1	0.000000E+000
1	103.63029313	1.970657E-011	4.516565E-012	0	0.000000E+000
1	103.63113715	4.516565E-012	1.970657E-011	1	0.000000E+000
1	103.63232305	1.970657E-011	4.516565E-012	0	0.000000E+000
1	103.63235354	4.516565E-012	1.970657E-011	1	0.000000E+000
1	103.63474239	1.970657E-011	4.516565E-012	0	0.000000E+000
1	103.63474972	4.516565E-012	1.970657E-011	1	0.000000E+000
1	103.63572111	1.970657E-011	4.516565E-012	0	0.000000E+000
1	103.63592969	4.516565E-012	1.970657E-011	1	0.000000E+000
1	103.63646477	1.970657E-011	4.516565E-012	0	0.000000E+000
1	103.63703725	4.516565E-012	1.970657E-011	1	0.000000E+000
1	103.63709798	1.970657E-011	4.516565E-012	0	0.000000E+000
1	103.63714133	4.516565E-012	1.970657E-011	1	0.000000E+000
1	103.63729707	1.970657E-011	4.516565E-012	0	0.000000E+000
1	103.63894909	4.516565E-012	1.970657E-011	1	0.000000E+000
1	103.63962893	1.970657E-011	4.516565E-012	0	0.000000E+000
1	103.63965665	4.516565E-012	1.970657E-011	1	0.000000E+000
1	103.64030374	1.970657E-011	4.516565E-012	0	0.000000E+000
1	103.64441853	4.516565E-012	1.970657E-011	1	0.000000E+000
1	103.64622697	1.970657E-011	4.516565E-012	0	0.000000E+000
1	103.64666954	4.516565E-012	1.970657E-011	1	0.000000E+000
1	103.64669529	1.970657E-011	4.516565E-012	0	0.000000E+000
1	103.64721098	4.516565E-012	1.970657E-011	1	0.000000E+000
1	103.64826953	1.970657E-011	4.516565E-012	0	0.000000E+000
1	103.64827797	4.516565E-012	1.970657E-011	1	0.000000E+000
1	103.64880833	1.970657E-011	4.516565E-012	0	0.000000E+000
1	103.64953654	4.516565E-012	1.970657E-011	1	0.000000E+000
1	103.65062806	1.970657E-011	4.516565E-012	0	0.000000E+000
1	103.65144069	4.516565E-012	1.970657E-011	1	0.000000E+000
1	103.65166039	1.970657E-011	4.516565E-012	0	0.000000E+000
1	103.65167845	4.516565E-012	1.970657E-011	1	0.000000E+000
1	103.65228193	1.970657E-011	4.516565E-012	0	0.000000E+000
1	103.65286751	4.516565E-012	1.970657E-011	1	0.000000E+000
1	103.65369736	1.970657E-011	4.516565E-012	0	0.000000E+000
1	103.65548205	4.516565E-012	1.970657E-011	1	0.000000E+000
1	103.65736723	1.970657E-011	4.516565E-012	0	0.000000E+000
1	103.65738681	4.516565E-012	1.970657E-011	1	0.000000E+000
1	103.65873203	1.970657E-011	4.516565E-012	0	0.000000E+000
1	103.65873467	4.516565E-012	1.970657E-011	1	0.000000E+000
1	103.65916673	1.970657E-011	4.516565E-012	0	0.000000E+000
1	103.65962359	4.516565E-012	1.970657E-011	1	0.000000E+000
1	103.65986133	1.970657E-011	4.516565E-012	0	0.000000E+000
1	103.65994524	4.516565E-012	1.970657E-011	1	0.000000E+000
1	103.66278659	1.970657E-011	4.516565E-012	0	0.000000E+000
1	103.66280600	4.516565E-012	1.970657E-011	1	0.000000E+000
1	103.66355945	1.970657E-011	4.516565E-012	0	0.000000E+000
1	103.66356315	4.516565E-012	1.970657E-011	1	0.000000E+000
1	103.66429586	1.970657E-011	4.516565E-012	0	0.000000E+000
1	103.66430263	4.516565E-012	1.970657E-011	1	0.000000E+000
1	103.66445616	1.970657E-011	4.516565E-012	0	0.000000E+000
1	103.66449773	4.516565E-012	1.970657E-011	1	0.000000E+000
1	103.66534536	1.970657E-011	4.516565E-012	0	0.000000E+000
1	103.66536545	4.516565E-012	1.970657E-011	1	0.000000E+000
1	103.66835922	1.970657E-011	4.516565E-012	0	0.000000E+000
1	103.66863070	4.516565E-012	1.970657E-011	1	0.000000E+000
1	103.66921162	1.970657E-011	4.516565E-012	0	0.000000E+000
1	103.66922813	4.516565E-012	1.970657E-011	1	0.000000E+000
1	103.67057325	1.970657E-011	4.516565E-012	0	0.000000E+000
1	103.67324660	4.516565E-012	1.970657E-011	1	0.000000E+000
1	103.67507031	1.970657E-011	4.516565E-012	0	0.000000E+000
1	103.67510168	4.516565E-012	1.970657E-011	1	0.000000E+000
1	103.67602503	1.970657E-011	4.516565E-012	0	0.000000E+000
1	103.67659553	4.516565E-012	1.970657E-011	1	0.000000E+000
1	103.67667711	1.970657E-011	4.516565E-012	0	0.000000E+000
1	103.67669593	4.516565E-012	1.970657E-011	1	0.000000E+000
1	103.67696801	1.970657E-011	4.516565E-012	0	0.000000E+000
1	103.67702892	4.516565E-012	1.970657E-011	1	0.000000E+000
1	103.67765810	1.970657E-011	4.516565E-012	0	0.000000E+000
1	103.67770862	4.516565E-012	1.970657E-011	1	0.000000E+000
1	103.67800538	1.970657E-011	4.516565E-012	0	0.000000E+000
1	103.67801711	4.516565E-012	1.970657E-011	1	0.000000E+000
1	103.67830132	1.970657E-011	4.516565E-012	0	0.000000E+000
1	110.03904455	4.673226E-012	1.986323E-011	1	0.000000E+000
1	110.03915913	1.986323E-011	4.673226E-012	0	0.000000E+000
1	110.03983693	4.673226E-012	1.986323E-011	1	0.000000E+000
1	110.04074778	1.986323E-011	4.673226E-012	0	0.000000E+000
1	110.04088796	4.673226E-012	1.986323E-011	1	0.000000E+000
1	110.04237840	1.986323E-011	4.673226E-012	0	0.000000E+000
1	110.04245644	4.673226E-012	1.986323E-011	1	0.000000E+000
1	110.04293918	1.986323E-011	4.673226E-012	0	0.000000E+000
1	110.04521623	4.673226E-012	1.986323E-011	1	0.000000E+000
1	110.04708251	1.986323E-011	4.673226E-012	0	0.000000E+000
1	110.04721114	4.673226E-012	1.986323E-011	1	0.000000E+000
1	110.04898537	1.986323E-011	4.673226E-012	0	0.000000E+000
1	110.04905290	4.673226E-012	1.986323E-011	1	0.000000E+000
1	110.05010975	1.986323E-011	4.673226E-012	0	0.000000E+000
1	110.05062553	4.673226E-012	1.986323E-011	1	0.000000E+000
1	110.05140075	1.986323E-011	4.673226E-012	0	0.000000E+000
1	110.05251505	4.673226E-012	1.986323E-011	1	0.000000E+000
1	110.05272509	1.986323E-011	4.673226E-012	0	0.000000E+000
1	110.05535975	4.673226E-012	1.986323E-011	1	0.000000E+000
1	110.05538575	1.986323E-011	4.673226E-012	0	0.000000E+000
1	110.05614937	4.673226E-012	1.986323E-011	1	0.000000E+000
1	110.05617171	1.986323E-011	4.673226E-012	0	0.000000E+000
1	110.05635172	4.673226E-012	1.986323E-011	1	0.000000E+000
1	110.05686632	1.986323E-011	4.673226E-012	0	0.000000E+000
1	110.06160262	4.673226E-012	1.986323E-011	1	0.000000E+000
1	110.06185220	1.986323E-011	4.673226E-012	0	0.000000E+000
1	110.06189600	4.673226E-012	1.986323E-011	1	0.000000E+000
1	110.06235504	1.986323E-011	4.673226E-012	0	0.000000E+000
1	110.06243456	4.673226E-012	1.986323E-011	1	0.000000E+000
1	110.06255235	1.986323E-011	4.673226E-012	0	0.000000E+000
1	110.06430942	4.673226E-012	1.986323E-011	1	0.000000E+000
1	110.06451849	1.986323E-011	4.673226E-012	0	0.000000E+000
1	110.06454856	4.673226E-012	1.986323E-011	1	0.000000E+000
1	110.06485174	1.986323E-011	4.673226E-012	0	0.000000E+000
1	110.06487998	4.673226E-012	1.986323E-011	1	0.000000E+000
1	110.06534616	1.986323E-011	4.673226E-012	0	0.000000E+000
1	110.06698578	4.673226E-012	1.986323E-011	1	0.000000E+000
1	110.06885169	1.986323E-011	4.673226E-012	0	0.000000E+000
1	110.06897195	4.673226E-012	1.986323E-011	1	0.000000E+000
1	110.06935557	1.986323E-011	4.673226E-012	0	0.000000E+000
1	110.07131470	4.673226E-012	1.986323E-011	1	0.000000E+000
1	110.07223099	1.986323E-011	4.673226E-012	0	0.000000E+000
1	110.07227536	4.673226E-012	1.986323E-011	1	0.000000E+000
1	110.07229227	1.986323E-011	4.673226E-012	0	0.000000E+000
1	110.07235885	4.673226E-012	1.986323E-011	1	0.000000E+000
1	110.07262494	1.986323E-011	4.673226E-012	0	0.000000E+000
1	110.07268061	4.673226E-012	1.986323E-011	1	0.000000E+000
1	110.07440974	1.986323E-011	4.673226E-012	0	0.000000E+000
1	110.07708664	4.673226E-012	1.986323E-011	1	0.000000E+000
1	110.07741670	1.986323E-011	4.673226E-012	0	0.000000E+000
1	110.07748616	4.673226E-012	1.986323E-011	1	0.000000E+000
1	110.07829814	1.986323E-011	4.673226E-012	0	0.000000E+000
1	110.07835786	4.673226E-012	1.986323E-011	1	0.000000E+000
1	110.08317898	1.986323E-011	4.673226E-012	0	0.000000E+000
1	110.08320701	4.673226E-012	1.986323E-011	1	0.000000E+000
1	110.08453770	1.986323E-011	4.673226E-012	0	0.000000E+000
1	110.08717525	4.673226E-012	1.986323E-011	1	0.000000E+000
1	110.08749733	1.986323E-011	4.673226E-012	0	0.000000E+000
1	110.08752561	4.673226E-012	1.986323E-011	1	0.000000E+000
1	110.08822192	1.986323E-011	4.673226E-012	0	0.000000E+000
1	110.08869637	4.673226E-012	1.986323E-011	1	0.000000E+000
1	110.08887439	1.986323E-011	4.673226E-012	0	0.000000E+000
1	110.08891109	4.673226E-012	1.986323E-011	1	0.000000E+000
1	110.08914268	1.986323E-011	4.673226E-012	0	0.000000E+000
1	110.08918441	4.673226E-012	1.986323E-011	1	0.000000E+000
1	110.09000653	1.986323E-011	4.673226E-012	0	0.000000E+000
1	110.09001526	4.673226E-012	1.986323E-011	1	0.000000E+000
1	110.09150372	1.986323E-011	4.673226E-012	0	0.000000E+000
1	110.09348830	4.673226E-012	1.986323E-011	1	0.000000E+000
1	110.09352546	1.986323E-011	4.673226E-012	0	0.000000E+000
1	110.09353839	4.673226E-012	1.986323E-011	1	0.000000E+000
1	110.09378519	1.986323E-011	4.673226E-012	0	0.000000E+000
1	110.09381028	4.673226E-012	1.986323E-011	1	0.000000E+000
1	110.09451882	1.986323E-011	4.673226E-012	0	0.000000E+000
1	110.09463593	4.673226E-012	1.986323E-011	1	0.000000E+000
1	110.09574702	1.986323E-011	4.673226E-012	0	0.000000E+000
1	110.09575725	4.673226E-012	1.986323E-011	1	0.000000E+000
1	110.09927345	1.986323E-011	4.673226E-012	0	0.000000E+000
1	110.09929210	4.673226E-012	1.986323E-011	1	0.000000E+000
1	110.09945200	1.986323E-011	4.673226E-012	0	0.000000E+000
1	110.09951353	4.673226E-012	1.986323E-011	1	0.000000E+000
1	110.10002974	1.986323E-011	4.673226E-012	0	0.000000E+000
1	110.10005898	4.673226E-012	1.986323E-011	1	0.000000E+000
1	110.10028773	1.986323E-011	4.673226E-012	0	0.000000E+000
1	110.10031988	4.673226E-012	1.986323E-011	1	0.000000E+000
1	110.10061162	1.986323E-011	4.673226E-012	0	0.000000E+000
1	110.10065608	4.673226E-012	1.986323E-011	1	0.000000E+000
1	110.10124022	1.986323E-011	4.673226E-012	0	0.000000E+000
1	110.10157443	4.673226E-012	1.986323E-011	1	0.000000E+000
1	110.10308198	1.986323E-011	4.673226E-012	0	0.000000E+000
1	110.10312067	4.673226E-012	1.986323E-011	1	0.000000E+000
1	110.10348963	1.986323E-011	4.673226E-012	0	0.000000E+000
1	110.10352274	4.673226E-012	1.986323E-011	1	0.000000E+000
1	110.10427116	1.986323E-011	4.673226E-012	0	0.000000E+000
1	110.10430122	4.673226E-012	1.986323E-011	1	0.000000E+000
1	110.10505636	1.986323E-011	4.673226E-012	0	0.000000E+000
1	110.10541227	4.673226E-012	1.986323E-011	1	0.000000E+000
1	110.10546117	1.986323E-011	4.673226E-012	0	0.000000E+000
1	110.10632711	4.673226E-012	1.986323E-011	1	0.000000E+000
1	110.10734722	1.986323E-011	4.673226E-012	0	0.000000E+000
1	110.10907413	4.673226E-012	1.986323E-011	1	0.000000E+000
1	110.10964431	1.986323E-011	4.673226E-012	0	0.000000E+000
1	110.11129846	4.673226E-012	1.986323E-011	1	0.000000E+000
1	110.11134084	1.986323E-011	4.673226E-012	0	0.000000E+000
1	110.11136297	4.673226E-012	1.986323E-011	1	0.000000E+000
1	110.11250689	1.986323E-011	4.673226E-012	0	0.000000E+000
1	110.11255807	4.673226E-012	1.986323E-011	1	0.000000E+000
1	110.11448542	1.986323E-011	4.673226E-012	0	0.000000E+000
1	110.11450589	4.673226E-012	1.986323E-011	1	0.000000E+000
1	110.11593286	1.986323E-011	4.673226E-012	0	0.000000E+000
1	110.11594952	4.673226E-012	1.986323E-011	1	0.000000E+000
1	110.11723577	1.986323E-011	4.673226E-012	0	0.000000E+000
1	110.11726500	4.673226E-012	1.986323E-011	1	0.000000E+000
1	110.11787228	1.986323E-011	4.673226E-012	0	0.000000E+000
1	110.11788539	4.673226E-012	1.986323E-011	1	0.000000E+000
1	110.12012638	1.986323E-011	4.673226E-012	0	0.000000E+000
1	110.12081787	4.673226E-012	1.986323E-011	1	0.000000E+000
1	110.12433460	1.986323E-011	4.673226E-012	0	0.000000E+000
1	110.12435746	4.673226E-012	1.986323E-011	1	0.000000E+000
1	110.12596512	1.986323E-011	4.673226E-012	0	0.000000E+000
1	110.12597816	4.673226E-012	1.986323E-011	1	0.000000E+000
1	110.12612055	1.986323E-011	4.673226E-012	0	0.000000E+000
1	110.12615866	4.673226E-012	1.986323E-011	1	0.000000E+000
1	110.12647920	1.986323E-011	4.673226E-012	0	0.000000E+000
1	110.12832222	4.673226E-012	1.986323E-011	1	0.000000E+000
1	110.12839722	1.986323E-011	4.673226E-012	0	0.000000E+000
1	110.12871752	4.673226E-012	1.986323E-011	1	0.000000E+000
1	110.13043798	1.986323E-011	4.673226E-012	0	0.000000E+000
1	110.13046246	4.673226E-012	1.986323E-011	1	0.000000E+000
1	110.13079254	1.986323E-011	4.673226E-012	0	0.000000E+000
1	110.13217461	4.673226E-012	1.986323E-011	1	0.000000E+000
1	110.13288912	1.986323E-011	4.673226E-012	0	0.000000E+000
1	110.13295156	4.673226E-012	1.986323E-011	1	0.000000E+000
1	110.13411609	1.986323E-011	4.673226E-012	0	0.000000E+000
1	110.13413564	4.673226E-012	1.986323E-011	1	0.000000E+000
1	110.13587525	1.986323E-011	4.673226E-012	0	0.000000E+000
1	110.13661250	4.673226E-012	1.986323E-011	1	0.000000E+000
1	110.13683845	1.986323E-011	4.673226E-012	0	0.000000E+000
1	110.13684966	4.673226E-012	1.986323E-011	1	0.000000E+000
1	110.13722912	1.986323E-011	4.673226E-012	0	0.000000E+000
1	110.13731700	4.673226E-012	1.986323E-011	1	0.000000E+000
1	110.13734981	1.986323E-011	4.673226E-012	0	0.000000E+000
1	110.13766594	4.673226E-012	1.986323E-011	1	0.000000E+000
1	110.13777224	1.986323E-011	4.673226E-012	0	0.000000E+000
1	110.13789031	4.673226E-012	1.986323E-011	1	0.000000E+000
1	110.13849852	1.986323E-011	4.673226E-012	0	0.000000E+000
1	110.13852244	4.673226E-012	1.986323E-011	1	0.000000E+000
1	110.13867683	1.986323E-011	4.673226E-012	0	0.000000E+000
1	110.13876246	4.673226E-012	1.986323E-011	1	0.000000E+000
1	110.13998926	1.986323E-011	4.673226E-012	0	0.000000E+000
1	110.14002041	4.673226E-012	1.986323E-011	1	0.000000E+000
1	110.14056794	1.986323E-011	4.673226E-012	0	0.000000E+000
1	110.14060263	4.673226E-012	1.986323E-011	1	0.000000E+000
1	110.14105597	1.986323E-011	4.673226E-012	0	0.000000E+000
1	110.14107129	4.673226E-012	1.986323E-011	1	0.000000E+000
1	110.14198798	1.986323E-011	4.673226E-012	0	0.000000E+000
1	110.14225070	4.673226E-012	1.986323E-011	1	0.000000E+000
1	110.14280368	1.986323E-011	4.673226E-012	0	0.000000E+000
1	110.14343696	4.673226E-012	1.986323E-011	1	0.000000E+000
1	110.14363881	1.986323E-011	4.673226E-012	0	0.000000E+000
1	110.14436967	4.673226E-012	1.986323E-011	1	0.000000E+000
1	110.14485625	1.986323E-011	4.673226E-012	0	0.000000E+000
1	110.14506814	4.673226E-012	1.986323E-011	1	0.000000E+000
1	110.14608773	1.986323E-011	4.673226E-012	0	0.000000E+000
1	110.14630977	4.673226E-012	1.986323E-011	1	0.000000E+000
1	110.14826789	1.986323E-011	4.673226E-012	0	0.000000E+000
1	110.14827515	4.673226E-012	1.986323E-011	1	0.000000E+000
1	110.14919738	1.986323E-011	4.673226E-012	0	0.000000E+000
1	110.14922113	4.673226E-012	1.986323E-011	1	0.000000E+000
1	110.14982189	1.986323E-011	4.673226E-012	0	0.000000E+000
1	110.14985968	4.673226E-012	1.986323E-011	1	0.000000E+000
1	110.15002100	1.986323E-011	4.673226E-012	0	0.000000E+000
1	110.15061400	4.673226E-012	1.986323E-011	1	0.000000E+000
1	110.15117952	1.986323E-011	4.673226E-012	0	0.000000E+000
1	110.15135867	4.673226E-012	1.986323E-011	1	0.000000E+000
1	110.15300527	1.986323E-011	4.673226E-012	0	0.000000E+000
1	110.15377620	4.673226E-012	1.986323E-011	1	0.000000E+000
1	110.15391832	1.986323E-011	4.673226E-012	0	0.000000E+000
1	110.15395195	4.673226E-012	1.986323E-011	1	0.000000E+000
1	110.15444478	1.986323E-011	4.673226E-012	0	0.000000E+000
1	110.15446578	4.673226E-012	1.986323E-011	1	0.000000E+000
1	110.15512822	1.986323E-011	4.673226E-012	0	0.000000E+000
1	110.15515785	4.673226E-012	1.986323E-011	1	0.000000E+000
1	110.15573149	1.986323E-011	4.673226E-012	0	0.000000E+000
1	110.15576718	4.673226E-012	1.986323E-011	1	0.000000E+000
1	110.15591411	1.986323E-011	4.673226E-012	0	0.000000E+000
1	110.15703875	4.673226E-012	1.986323E-011	1	0.000000E+000
1	110.15710372	1.986323E-011	4.673226E-012	0	0.000000E+000
1	110.15832501	4.673226E-012	1.986323E-011	1	0.000000E+000
1	110.15855315	1.986323E-011	4.673226E-012	0	0.000000E+000
1	110.15857368	4.673226E-012	1.986323E-011	1	0.000000E+000
1	110.15877274	1.986323E-011	4.673226E-012	0	0.000000E+000
1	110.15987730	4.673226E-012	1.986323E-011	1	0.000000E+000
1	110.16044769	1.986323E-011	4.673226E-012	0	0.000000E+000
1	110.16073068	4.673226E-012	1.986323E-011	1	0.000000E+000
1	110.16143563	1.986323E-011	4.673226E-012	0	0.000000E+000
1	110.16165896	4.673226E-012	1.986323E-011	1	0.000000E+000
1	110.16256542	1.986323E-011	4.673226E-012	0	0.000000E+000
1	110.16257916	4.673226E-012	1.986323E-011	1	0.000000E+000
1	110.16271569	1.986323E-011	4.673226E-012	0	0.000000E+000
1	110.16350650	4.673226E-012	1.986323E-011	1	0.000000E+000
1	110.16436296	1.986323E-011	4.673226E-012	0	0.000000E+000
1	110.16437223	4.673226E-012	1.986323E-011	1	0.000000E+000
1	110.16508766	1.986323E-011	4.673226E-012	0	0.000000E+000
1	110.16509231	4.673226E-012	1.986323E-011	1	0.000000E+000
1	110.16591439	1.986323E-011	4.673226E-012	0	0.000000E+000
1	110.16594798	4.673226E-012	1.986323E-011	1	0.000000E+000
1	110.16727446	1.986323E-011	4.673226E-012	0	0.000000E+000
1	110.16730657	4.673226E-012	1.986323E-011	1	0.000000E+000
1	110.16807956	1.986323E-011	4.673226E-012	0	0.000000E+000
1	110.16816032	4.673226E-012	1.986323E-011	1	0.000000E+000
1	110.16825360	1.986323E-011	4.673226E-012	0	0.000000E+000
1	110.16827838	4.673226E-012	1.986323E-011	1	0.000000E+000
1	110.16831977	1.986323E-011	4.673226E-012	0	0.000000E+000
1	110.16834901	4.673226E-012	1.986323E-011	1	0.000000E+000
1	110.16937232	1.986323E-011	4.673226E-012	0	0.000000E+000
1	110.16939997	4.673226E-012	1.986323E-011	1	0.000000E+000
1	110.17011841	1.986323E-011	4.673226E-012	0	0.000000E+000
1	110.17705504	4.673226E-012	1.986323E-011	1	0.000000E+000
1	110.17795963	1.986323E-011	4.673226E-012	0	0.000000E+000
1	110.17980619	4.673226E-012	1.986323E-011	1	0.000000E+000
1	110.17988945	1.986323E-011	4.673226E-012	0	0.000000E+000
1	110.17992874	4.673226E-012	1.986323E-011	1	0.000000E+000
1	110.18112852	1.986323E-011	4.673226E-012	0	0.000000E+000
1	110.18144406	4.673226E-012	1.986323E-011	1	0.000000E+000
1	110.18154169	1.986323E-011	4.673226E-012	0	0.000000E+000
1	110.18191534	4.673226E-012	1.986323E-011	1	0.000000E+000
1	110.18204002	1.986323E-011	4.673226E-012	0	0.000000E+000
1	110.18208544	4.673226E-012	1.986323E-011	1	0.000000E+000
1	110.18497122	1.986323E-011	4.673226E-012	0	0.000000E+000
1	110.18498001	4.673226E-012	1.986323E-011	1	0.000000E+000
1	110.18571273	1.986323E-011	4.673226E-012	0	0.000000E+000
1	110.18777692	4.673226E-012	1.986323E-011	1	0.000000E+000
1	110.18883528	1.986323E-011	4.673226E-012	0	0.000000E+000
1	110.18885766	4.673226E-012	1.986323E-011	1	0.000000E+000
1	110.18981490	1.986323E-011	4.673226E-012	0	0.000000E+000
1	110.18982517	4.673226E-012	1.986323E-011	1	0.000000E+000
1	110.19066763	1.986323E-011	4.673226E-012	0	0.000000E+000
1	110.19403615	4.673226E-012	1.986323E-011	1	0.000000E+000
1	110.19411730	1.986323E-011	4.673226E-012	0	0.000000E+000
1	110.19415334	4.673226E-012	1.986323E-011	1	0.000000E+000
1	110.19629543	1.986323E-011	4.673226E-012	0	0.000000E+000
1	110.19632429	4.673226E-012	1.986323E-011	1	0.000000E+000
1	110.19809893	1.986323E-011	4.673226E-012	0	0.000000E+000
1	110.20033391	4.673226E-012	1.986323E-011	1	0.000000E+000
1	110.20101475	1.986323E-011	4.673226E-012	0	0.000000E+000
1	110.20104428	4.673226E-012	1.986323E-011	1	0.000000E+000
1	110.20123262	1.986323E-011	4.673226E-012	0	0.000000E+000
1	110.20158395	4.673226E-012	1.986323E-011	1	0.000000E+000
1	110.20228132	1.986323E-011	4.673226E-012	0	0.000000E+000
1	110.20232054	4.673226E-012	1.986323E-011	1	0.000000E+000
1	110.20296823	1.986323E-011	4.673226E-012	0	0.000000E+000
1	110.20304582	4.673226E-012	1.986323E-011	1	0.000000E+000
1	110.20536759	1.986323E-011	4.673226E-012	0	0.000000E+000
1	110.20537068	4.673226E-012	1.986323E-011	1	0.000000E+000
1	110.20623573	1.986323E-011	4.673226E-012	0	0.000000E+000
1	110.20863342	4.673226E-012	1.986323E-011	1	0.000000E+000
1	110.21045793	1.986323E-011	4.673226E-012	0	0.000000E+000
1	110.21214443	4.673226E-012	1.986323E-011	1	0.000000E+000
1	110.21378456	1.986323E-011	4.673226E-012	0	0.000000E+000
1	110.21417075	4.673226E-012	1.986323E-011	1	0.000000E+000
1	110.21530357	1.986323E-011	4.673226E-012	0	0.000000E+000
1	110.21535463	4.673226E-012	1.986323E-011	1	0.000000E+000
1	110.21542261	1.986323E-011	4.673226E-012	0	0.000000E+000
1	110.21543853	4.673226E-012	1.986323E-011	1	0.000000E+000
1	110.21709643	1.986323E-011	4.673226E-012	0	0.000000E+000
1	110.21713205	4.673226E-012	1.986323E-011	1	0.000000E+000
1	110.21905767	1.986323E-011	4.673226E-012	0	0.000000E+000
1	110.22025913	4.673226E-012	1.986323E-011	1	0.000000E+000
1	110.22078966	1.986323E-011	4.673226E-012	0	0.000000E+000
1	110.22081520	4.673226E-012	1.986323E-011	1	0.000000E+000
1	110.22120226	1.986323E-011	4.673226E-012	0	0.000000E+000
1	110.22266091	4.673226E-012	1.986323E-011	1	0.000000E+000
1	110.22303218	1.986323E-011	4.673226E-012	0	0.000000E+000
1	110.22305019	4.673226E-012	1.986323E-011	1	0.000000E+000
1	110.22343134	1.986323E-011	4.673226E-012	0	0.000000E+000
1	110.22401457	4.673226E-012	1.986323E-011	1	0.000000E+000
1	110.22441062	1.986323E-011	4.673226E-012	0	0.000000E+000
1	110.22452489	4.673226E-012	1.986323E-011	1	0.000000E+000
1	110.22463142	1.986323E-011	4.673226E-012	0	0.000000E+000
1	110.22467477	4.673226E-012	1.986323E-011	1	0.000000E+000
1	110.22474252	1.986323E-011	4.673226E-012	0	0.000000E+000
1	110.22481803	4.673226E-012	1.986323E-011	1	0.000000E+000
1	110.22505397	1.986323E-011	4.673226E-012	0	0.000000E+000
1	110.22507032	4.673226E-012	1.986323E-011	1	0.000000E+000
1	110.22559719	1.986323E-011	4.673226E-012	0	0.000000E+000
1	110.22564373	4.673226E-012	1.986323E-011	1	0.000000E+000
1	110.22624644	1.986323E-011	4.673226E-012	0	0.000000E+000
1	110.22627808	4.673226E-012	1.986323E-011	1	0.000000E+000
1	110.22646697	1.986323E-011	4.673226E-012	0	0.000000E+000
1	110.22689394	4.673226E-012	1.986323E-011	1	0.000000E+000
1	110.22860630	1.986323E-011	4.673226E-012	0	0.000000E+000
1	110.22890401	4.673226E-012	1.986323E-011	1	0.000000E+000
1	110.23027312	1.986323E-011	4.673226E-012	0	0.000000E+000
1	110.23069787	4.673226E-012	1.986323E-011	1	0.000000E+000
1	110.23176735	1.986323E-011	4.673226E-012	0	0.000000E+000
1	110.23178609	4.673226E-012	1.986323E-011	1	0.000000E+000
1	110.23205518	1.986323E-011	4.673226E-012	0	0.000000E+000
1	110.23208484	4.673226E-012	1.986323E-011	1	0.000000E+000
1	110.23270591	1.986323E-011	4.673226E-012	0	0.000000E+000
1	110.23296903	4.673226E-012	1.986323E-011	1	0.000000E+000
1	110.23375414	1.986323E-011	4.673226E-012	0	0.000000E+000
1	110.23389951	4.673226E-012	1.986323E-011	1	0.000000E+000
1	110.23430568	1.986323E-011	4.673226E-012	0	0.000000E+000
1	110.23431680	4.673226E-012	1.986323E-011	1	0.000000E+000
1	110.23475578	1.986323E-011	4.673226E-012	0	0.000000E+000
1	110.23688103	4.673226E-012	1.986323E-011	1	0.000000E+000
1	110.23692108	1.986323E-011	4.673226E-012	0	0.000000E+000
1	110.23787012	4.673226E-012	1.986323E-011	1	0.000000E+000
1	110.23806548	1.986323E-011	4.673226E-012	0	0.000000E+000
1	110.23808756	4.673226E-012	1.986323E-011	1	0.000000E+000
1	110.23816577	1.986323E-011	4.673226E-012	0	0.000000E+000
1	110.23863340	4.673226E-012	1.986323E-011	1	0.000000E+000
1	110.24143816	1.986323E-011	4.673226E-012	0	0.000000E+000
1	110.24185132	4.673226E-012	1.986323E-011	1	0.000000E+000
1	110.24224899	1.986323E-011	4.673226E-012	0	0.000000E+000
1	110.24234108	4.673226E-012	1.986323E-011	1	0.000000E+000
1	110.24238849	1.986323E-011	4.673226E-012	0	0.000000E+000
1	110.24241769	4.673226E-012	1.986323E-011	1	0.000000E+000
1	110.24352316	1.986323E-011	4.673226E-012	0	0.000000E+000
1	110.24569444	4.673226E-012	1.986323E-011	1	0.000000E+000
1	110.24635318	1.986323E-011	4.673226E-012	0	0.000000E+000
1	110.24636142	4.673226E-012	1.986323E-011	1	0.000000E+000
1	110.24674489	1.986323E-011	4.673226E-012	0	0.000000E+000
1	110.24676648	4.673226E-012	1.986323E-011	1	0.000000E+000
1	110.24807408	1.986323E-011	4.673226E-012	0	0.000000E+000
1	110.24986490	4.673226E-012	1.986323E-011	1	0.000000E+000
1	110.24996514	1.986323E-011	4.673226E-012	0	0.000000E+000
1	110.25006153	4.673226E-012	1.986323E-011	1	0.000000E+000
1	110.25206275	1.986323E-011	4.673226E-012	0	0.000000E+000
1	110.25497565	4.673226E-012	1.986323E-011	1	0.000000E+000
1	110.25523992	1.986323E-011	4.673226E-012	0	0.000000E+000
1	110.25526900	4.673226E-012	1.986323E-011	1	0.000000E+000
1	110.25588071	1.986323E-011	4.673226E-012	0	0.000000E+000
1	110.25741672	4.673226E-012	1.986323E-011	1	0.000000E+000
1	110.25895251	1.986323E-011	4.673226E-012	0	0.000000E+000
1	110.25898269	4.673226E-012	1.986323E-011	1	0.000000E+000
1	110.25972662	1.986323E-011	4.673226E-012	0	0.000000E+000
1	110.25975121	4.673226E-012	1.986323E-011	1	0.000000E+000
1	110.26057333	1.986323E-011	4.673226E-012	0	0.000000E+000
1	110.26059071	4.673226E-012	1.986323E-011	1	0.000000E+000
1	110.26116430	1.986323E-011	4.673226E-012	0	0.000000E+000
1	110.26118677	4.673226E-012	1.986323E-011	1	0.000000E+000
1	110.26286573	1.986323E-011	4.673226E-012	0	0.000000E+000
1	110.26540860	4.673226E-012	1.986323E-011	1	0.000000E+000
1	110.26640216	1.986323E-011	4.673226E-012	0	0.000000E+000
1	110.26758042	4.673226E-012	1.986323E-011	1	0.000000E+000
1	110.26827637	1.986323E-011	4.673226E-012	0	0.000000E+000
1	110.27050266	4.673226E-012	1.986323E-011	1	0.000000E+000
1	110.27052366	1.986323E-011	4.673226E-012	0	0.000000E+000
1	110.27129830	4.673226E-012	1.986323E-011	1	0.000000E+000
1	110.27214320	1.986323E-011	4.673226E-012	0	0.000000E+000
1	110.27215306	4.673226E-012	1.986323E-011	1	0.000000E+000
1	110.27224172	1.986323E-011	4.673226E-012	0	0.000000E+000
1	110.27249407	4.673226E-012	1.986323E-011	1	0.000000E+000
1	110.27325623	1.986323E-011	4.673226E-012	0	0.000000E+000
1	110.27326740	4.673226E-012	1.986323E-011	1	0.000000E+000
1	110.27356293	1.986323E-011	4.673226E-012	0	0.000000E+000
1	110.27358099	4.673226E-012	1.986323E-011	1	0.000000E+000
1	110.27381582	1.986323E-011	4.673226E-012	0	0.000000E+000
1	110.27462459	4.673226E-012	1.986323E-011	1	0.000000E+000
1	110.27463758	1.986323E-011	4.673226E-012	0	0.000000E+000
1	110.27495851	4.673226E-012	1.986323E-011	1	0.000000E+000
1	110.27540878	1.986323E-011	4.673226E-012	0	0.000000E+000
1	110.27757844	4.673226E-012	1.986323E-011	1	0.000000E+000
1	110.27795653	1.986323E-011	4.673226E-012	0	0.000000E+000
1	110.27797122	4.673226E-012	1.986323E-011	1	0.000000E+000
1	110.27925327	1.986323E-011	4.673226E-012	0	0.000000E+000
1	110.27958923	4.673226E-012	1.986323E-011	1	0.000000E+000
1	110.28019334	1.986323E-011	4.673226E-012	0	0.000000E+000
1	110.28100273	4.673226E-012	1.986323E-011	1	0.000000E+000
1	110.28127491	1.986323E-011	4.673226E-012	0	0.000000E+000
1	110.28333903	4.673226E-012	1.986323E-011	1	0.000000E+000
1	110.28360347	1.986323E-011	4.673226E-012	0	0.000000E+000
1	110.28362731	4.673226E-012	1.986323E-011	1	0.000000E+000
1	110.28441752	1.986323E-011	4.673226E-012	0	0.000000E+000
1	110.28446101	4.673226E-012	1.986323E-011	1	0.000000E+000
1	110.28490548	1.986323E-011	4.673226E-012	0	0.000000E+000
1	110.28491735	4.673226E-012	1.986323E-011	1	0.000000E+000
1	110.28506127	1.986323E-011	4.673226E-012	0	0.000000E+000
1	110.28509596	4.673226E-012	1.986323E-011	1	0.000000E+000
1	110.28523477	1.986323E-011	4.673226E-012	0	0.000000E+000
1	110.28563244	4.673226E-012	1.986323E-011	1	0.000000E+000
1	110.28761516	1.986323E-011	4.673226E-012	0	0.000000E+000
1	110.28765760	4.673226E-012	1.986323E-011	1	0.000000E+000
1	110.28817055	1.986323E-011	4.673226E-012	0	0.000000E+000
1	110.28833703	4.673226E-012	1.986323E-011	1	0.000000E+000
1	110.28858489	1.986323E-011	4.673226E-012	0	0.000000E+000
1	110.28860821	4.673226E-012	1.986323E-011	1	0.000000E+000
1	110.28903381	1.986323E-011	4.673226E-012	0	0.000000E+000
1	110.28905153	4.673226E-012	1.986323E-011	1	0.000000E+000
1	110.28944665	1.986323E-011	4.673226E-012	0	0.000000E+000
1	110.28946800	4.673226E-012	1.986323E-011	1	0.000000E+000
1	110.29018101	1.986323E-011	4.673226E-012	0	0.000000E+000
1	110.29049169	4.673226E-012	1.986323E-011	1	0.000000E+000
1	110.29186138	1.986323E-011	4.673226E-012	0	0.000000E+000
1	110.29265247	4.673226E-012	1.986323E-011	1	0.000000E+000
1	110.29285602	1.986323E-011	4.673226E-012	0	0.000000E+000
1	110.29331966	4.673226E-012	1.986323E-011	1	0.000000E+000
1	110.29336755	1.986323E-011	4.673226E-012	0	0.000000E+000
1	110.29365898	4.673226E-012	1.986323E-011	1	0.000000E+000
1	110.29392441	1.986323E-011	4.673226E-012	0	0.000000E+000
1	110.29396052	4.673226E-012	1.986323E-011	1	0.000000E+000
1	110.29475846	1.986323E-011	4.673226E-012	0	0.000000E+000
1	110.29476387	4.673226E-012	1.986323E-011	1	0.000000E+000
1	110.29516132	1.986323E-011	4.673226E-012	0	0.000000E+000
1	110.29517219	4.673226E-012	1.986323E-011	1	0.000000E+000
1	110.29594157	1.986323E-011	4.673226E-012	0	0.000000E+000
1	110.29668165	4.673226E-012	1.986323E-011	1	0.000000E+000
1	110.30150292	1.986323E-011	4.673226E-012	0	0.000000E+000
1	110.30151131	4.673226E-012	1.986323E-011	1	0.000000E+000
1	110.30161983	1.986323E-011	4.673226E-012	0	0.000000E+000
1	110.30165371	4.673226E-012	1.986323E-011	1	0.000000E+000
1	110.30167346	1.986323E-011	4.673226E-012	0	0.000000E+000
1	110.30168907	4.673226E-012	1.986323E-011	1	0.000000E+000
1	110.30193847	1.986323E-011	4.673226E-012	0	0.000000E+000
1	110.30195119	4.673226E-012	1.986323E-011	1	0.000000E+000
1	110.30252290	1.986323E-011	4.673226E-012	0	0.000000E+000
1	110.30332746	4.673226E-012	1.986323E-011	1	0.000000E+000
1	110.30404786	1.986323E-011	4.673226E-012	0	0.000000E+000
1	110.30406216	4.673226E-012	1.986323E-011	1	0.000000E+000
1	110.30537690	1.986323E-011	4.673226E-012	0	0.000000E+000
1	110.30553978	4.673226E-012	1.986323E-011	1	0.000000E+000
1	110.30557738	1.986323E-011	4.673226E-012	0	0.000000E+000
1	110.30560533	4.673226E-012	1.986323E-011	1	0.000000E+000
1	110.30577664	1.986323E-011	4.673226E-012	0	0.000000E+000
1	110.30703083	4.673226E-012	1.986323E-011	1	0.000000E+000
1	110.30794400	1.986323E-011	4.673226E-012	0	0.000000E+000
1	110.30799071	4.673226E-012	1.986323E-011	1	0.000000E+000
1	110.31094467	1.986323E-011	4.673226E-012	0	0.000000E+000
1	110.31097203	4.673226E-012	1.986323E-011	1	0.000000E+000
1	110.31153300	1.986323E-011	4.673226E-012	0	0.000000E+000
1	110.31155675	4.673226E-012	1.986323E-011	1	0.000000E+000
1	110.31163633	1.986323E-011	4.673226E-012	0	0.000000E+000
1	110.31165734	4.673226E-012	1.986323E-011	1	0.000000E+000
1	110.31353478	1.986323E-011	4.673226E-012	0	0.000000E+000
1	110.31354420	4.673226E-012	1.986323E-011	1	0.000000E+000
1	110.31367179	1.986323E-011	4.673226E-012	0	0.000000E+000
1	110.31369602	4.673226E-012	1.986323E-011	1	0.000000E+000
1	110.31441761	1.986323E-011	4.673226E-012	0	0.000000E+000
1	110.31498966	4.673226E-012	1.986323E-011	1	0.000000E+000
1	110.31530269	1.986323E-011	4.673226E-012	0	0.000000E+000
1	110.31531413	4.673226E-012	1.986323E-011	1	0.000000E+000
1	110.31665833	1.986323E-011	4.673226E-012	0	0.000000E+000
1	110.31667489	4.673226E-012	1.986323E-011	1	0.000000E+000
1	110.31727069	1.986323E-011	4.673226E-012	0	0.000000E+000
1	110.31729148	4.673226E-012	1.986323E-011	1	0.000000E+000
1	110.31735865	1.986323E-011	4.673226E-012	0	0.000000E+000
1	110.31796616	4.673226E-012	1.986323E-011	1	0.000000E+000
1	110.31816208	1.986323E-011	4.673226E-012	0	0.000000E+000
1	110.31818169	4.673226E-012	1.986323E-011	1	0.000000E+000
1	110.31822470	1.986323E-011	4.673226E-012	0	0.000000E+000
1	110.32065855	4.673226E-012	1.986323E-011	1	0.000000E+000
1	110.32115186	1.986323E-011	4.673226E-012	0	0.000000E+000
1	110.32116743	4.673226E-012	1.986323E-011	1	0.000000E+000
1	110.32367432	1.986323E-011	4.673226E-012	0	0.000000E+000
1	110.32495565	4.673226E-012	1.986323E-011	1	0.000000E+000
1	110.32498517	1.986323E-011	4.673226E-012	0	0.000000E+000
1	110.32543525	4.673226E-012	1.986323E-011	1	0.000000E+000
1	110.32657040	1.986323E-011	4.673226E-012	0	0.000000E+000
1	110.32659198	4.673226E-012	1.986323E-011	1	0.000000E+000
1	110.32763920	1.986323E-011	4.673226E-012	0	0.000000E+000
1	110.33074185	4.673226E-012	1.986323E-011	1	0.000000E+000
1	110.33220724	1.986323E-011	4.673226E-012	0	0.000000E+000
1	110.33224220	4.673226E-012	1.986323E-011	1	0.000000E+000
1	110.33231471	1.986323E-011	4.673226E-012	0	0.000000E+000
1	110.33265488	4.673226E-012	1.986323E-011	1	0.000000E+000
1	110.33338789	1.986323E-011	4.673226E-012	0	0.000000E+000
1	110.33376593	4.673226E-012	1.986323E-011	1	0.000000E+000
1	110.33405843	1.986323E-011	4.673226E-012	0	0.000000E+000
1	110.33419272	4.673226E-012	1.986323E-011	1	0.000000E+000
1	110.33430205	1.986323E-011	4.673226E-012	0	0.000000E+000
1	110.75356500	4.338773E-012	1.952877E-011	1	0.000000E+000
1	110.75419272	1.952877E-011	4.338773E-012	0	0.000000E+000
1	110.75422879	4.338773E-012	1.952877E-011	1	0.000000E+000
1	110.75481824	1.952877E-011	4.338773E-012	0	0.000000E+000
1	110.75529055	4.338773E-012	1.952877E-011	1	0.000000E+000
1	110.75542881	1.952877E-011	4.338773E-012	0	0.000000E+000
1	110.75546718	4.338773E-012	1.952877E-011	1	0.000000E+000
1	110.75602277	1.952877E-011	4.338773E-012	0	0.000000E+000
1	110.75606109	4.338773E-012	1.952877E-011	1	0.000000E+000
1	110.75773724	1.952877E-011	4.338773E-012	0	0.000000E+000
1	110.75776591	4.338773E-012	1.952877E-011	1	0.000000E+000
1	110.75849860	1.952877E-011	4.338773E-012	0	0.000000E+000
1	110.75886289	4.338773E-012	1.952877E-011	1	0.000000E+000
1	110.75892786	1.952877E-011	4.338773E-012	0	0.000000E+000
1	110.75897022	4.338773E-012	1.952877E-011	1	0.000000E+000
1	110.76174955	1.952877E-011	4.338773E-012	0	0.000000E+000
1	110.76269636	4.338773E-012	1.952877E-011	1	0.000000E+000
1	110.76322376	1.952877E-011	4.338773E-012	0	0.000000E+000
1	110.76323353	4.338773E-012	1.952877E-011	1	0.000000E+000
1	110.76344060	1.952877E-011	4.338773E-012	0	0.000000E+000
1	110.76627939	4.338773E-012	1.952877E-011	1	0.000000E+000
1	110.76727685	1.952877E-011	4.338773E-012	0	0.000000E+000
1	110.76729052	4.338773E-012	1.952877E-011	1	0.000000E+000
1	110.76777122	1.952877E-011	4.338773E-012	0	0.000000E+000
1	110.77140237	4.338773E-012	1.952877E-011	1	0.000000E+000
1	110.77311958	1.952877E-011	4.338773E-012	0	0.000000E+000
1	110.77314710	4.338773E-012	1.952877E-011	1	0.000000E+000
1	110.77359453	1.952877E-011	4.338773E-012	0	0.000000E+000
1	110.77384181	4.338773E-012	1.952877E-011	1	0.000000E+000
1	110.77404895	1.952877E-011	4.338773E-012	0	0.000000E+000
1	110.77407719	4.338773E-012	1.952877E-011	1	0.000000E+000
1	110.77491569	1.952877E-011	4.338773E-012	0	0.000000E+000
1	110.77517185	4.338773E-012	1.952877E-011	1	0.000000E+000
1	110.77545481	1.952877E-011	4.338773E-012	0	0.000000E+000
1	110.77573177	4.338773E-012	1.952877E-011	1	0.000000E+000
1	110.77716461	1.952877E-011	4.338773E-012	0	0.000000E+000
1	110.77720950	4.338773E-012	1.952877E-011	1	0.000000E+000
1	110.77777490	1.952877E-011	4.338773E-012	0	0.000000E+000
1	110.77781227	4.338773E-012	1.952877E-011	1	0.000000E+000
1	110.77891657	1.952877E-011	4.338773E-012	0	0.000000E+000
1	110.77892362	4.338773E-012	1.952877E-011	1	0.000000E+000
1	110.77895916	1.952877E-011	4.338773E-012	0	0.000000E+000
1	110.77899362	4.338773E-012	1.952877E-011	1	0.000000E+000
1	110.78011824	1.952877E-011	4.338773E-012	0	0.000000E+000
1	110.78069198	4.338773E-012	1.952877E-011	1	0.000000E+000
1	110.78078785	1.952877E-011	4.338773E-012	0	0.000000E+000
1	110.78109536	4.338773E-012	1.952877E-011	1	0.000000E+000
1	110.78159209	1.952877E-011	4.338773E-012	0	0.000000E+000
1	110.78388744	4.338773E-012	1.952877E-011	1	0.000000E+000
1	110.78471113	1.952877E-011	4.338773E-012	0	0.000000E+000
1	110.78531901	4.338773E-012	1.952877E-011	1	0.000000E+000
1	110.78571863	1.952877E-011	4.338773E-012	0	0.000000E+000
1	110.84952898	4.338773E-012	1.952877E-011	1	0.000000E+000
1	110.84963019	1.952877E-011	4.338773E-012	0	0.000000E+000
1	110.84993187	4.338773E-012	1.952877E-011	1	0.000000E+000
1	110.85060376	1.952877E-011	4.338773E-012	0	0.000000E+000
1	110.85064842	4.338773E-012	1.952877E-011	1	0.000000E+000
1	110.85065646	1.952877E-011	4.338773E-012	0	0.000000E+000
1	110.85074629	4.338773E-012	1.952877E-011	1	0.000000E+000
1	110.85080811	1.952877E-011	4.338773E-012	0	0.000000E+000
1	110.85082385	4.338773E-012	1.952877E-011	1	0.000000E+000
1	110.85132184	1.952877E-011	4.338773E-012	0	0.000000E+000
1	110.85159329	4.338773E-012	1.952877E-011	1	0.000000E+000
1	110.85166308	1.952877E-011	4.338773E-012	0	0.000000E+000
1	110.85170043	4.338773E-012	1.952877E-011	1	0.000000E+000
1	110.85235225	1.952877E-011	4.338773E-012	0	0.000000E+000
1	110.85237548	4.338773E-012	1.952877E-011	1	0.000000E+000
1	110.85561426	1.952877E-011	4.338773E-012	0	0.000000E+000
1	110.85563324	4.338773E-012	1.952877E-011	1	0.000000E+000
1	110.85582793	1.952877E-011	4.338773E-012	0	0.000000E+000
1	110.85688766	4.338773E-012	1.952877E-011	1	0.000000E+000
1	110.85748199	1.952877E-011	4.338773E-012	0	0.000000E+000
1	110.85749351	4.338773E-012	1.952877E-011	1	0.000000E+000
1	110.85780674	1.952877E-011	4.338773E-012	0	0.000000E+000
1	110.85783216	4.338773E-012	1.952877E-011	1	0.000000E+000
1	110.85806033	1.952877E-011	4.338773E-012	0	0.000000E+000
1	110.85809712	4.338773E-012	1.952877E-011	1	0.000000E+000
1	110.85867608	1.952877E-011	4.338773E-012	0	0.000000E+000
1	110.86020643	4.338773E-012	1.952877E-011	1	0.000000E+000
1	110.86023714	1.952877E-011	4.338773E-012	0	0.000000E+000
1	110.86049220	4.338773E-012	1.952877E-011	1	0.000000E+000
1	110.86153943	1.952877E-011	4.338773E-012	0	0.000000E+000
1	110.86155763	4.338773E-012	1.952877E-011	1	0.000000E+000
1	110.86201397	1.952877E-011	4.338773E-012	0	0.000000E+000
1	110.86204944	4.338773E-012	1.952877E-011	1	0.000000E+000
1	110.86234623	1.952877E-011	4.338773E-012	0	0.000000E+000
1	110.86236811	4.338773E-012	1.952877E-011	1	0.000000E+000
1	110.86340424	1.952877E-011	4.338773E-012	0	0.000000E+000
1	110.86496776	4.338773E-012	1.952877E-011	1	0.000000E+000
1	110.86527108	1.952877E-011	4.338773E-012	0	0.000000E+000
1	110.86578358	4.338773E-012	1.952877E-011	1	0.000000E+000
1	110.86612063	1.952877E-011	4.338773E-012	0	0.000000E+000
1	110.86619420	4.338773E-012	1.952877E-011	1	0.000000E+000
1	110.86750624	1.952877E-011	4.338773E-012	0	0.000000E+000
1	110.86754312	4.338773E-012	1.952877E-011	1	0.000000E+000
1	110.86931232	1.952877E-011	4.338773E-012	0	0.000000E+000
1	110.86933168	4.338773E-012	1.952877E-011	1	0.000000E+000
1	110.87391000	1.952877E-011	4.338773E-012	0	0.000000E+000
1	110.87478754	4.338773E-012	1.952877E-011	1	0.000000E+000
1	110.87481553	1.952877E-011	4.338773E-012	0	0.000000E+000
1	110.87483400	4.338773E-012	1.952877E-011	1	0.000000E+000
1	110.87543089	1.952877E-011	4.338773E-012	0	0.000000E+000
1	110.87582267	4.338773E-012	1.952877E-011	1	0.000000E+000
1	110.87588176	1.952877E-011	4.338773E-012	0	0.000000E+000
1	110.87589271	4.338773E-012	1.952877E-011	1	0.000000E+000
1	110.87729034	1.952877E-011	4.338773E-012	0	0.000000E+000
1	110.87741767	4.338773E-012	1.952877E-011	1	0.000000E+000
1	110.87748356	1.952877E-011	4.338773E-012	0	0.000000E+000
1	110.87770698	4.338773E-012	1.952877E-011	1	0.000000E+000
1	110.87798453	1.952877E-011	4.338773E-012	0	0.000000E+000
1	110.87832496	4.338773E-012	1.952877E-011	1	0.000000E+000
1	110.87852021	1.952877E-011	4.338773E-012	0	0.000000E+000
1	110.87887843	4.338773E-012	1.952877E-011	1	0.000000E+000
1	110.87933340	1.952877E-011	4.338773E-012	0	0.000000E+000
1	110.87996999	4.338773E-012	1.952877E-011	1	0.000000E+000
1	110.88185755	1.952877E-011	4.338773E-012	0	0.000000E+000
1	110.88248092	4.338773E-012	1.952877E-011	1	0.000000E+000
1	110.88289702	1.952877E-011	4.338773E-012	0	0.000000E+000
1	110.88390302	4.338773E-012	1.952877E-011	1	0.000000E+000
1	110.88418716	1.952877E-011	4.338773E-012	0	0.000000E+000
1	110.88504943	4.338773E-012	1.952877E-011	1	0.000000E+000
1	110.88569059	1.952877E-011	4.338773E-012	0	0.000000E+000
1	110.88627553	4.338773E-012	1.952877E-011	1	0.000000E+000
1	110.88661004	1.952877E-011	4.338773E-012	0	0.000000E+000
1	110.88663448	4.338773E-012	1.952877E-011	1	0.000000E+000
1	110.88679804	1.952877E-011	4.338773E-012	0	0.000000E+000
1	110.88684307	4.338773E-012	1.952877E-011	1	0.000000E+000
1	110.88809879	1.952877E-011	4.338773E-012	0	0.000000E+000
1	110.88855320	4.338773E-012	1.952877E-011	1	0.000000E+000
1	110.89004651	1.952877E-011	4.338773E-012	0	0.000000E+000
1	110.89053146	4.338773E-012	1.952877E-011	1	0.000000E+000
1	110.89060469	1.952877E-011	4.338773E-012	0	0.000000E+000
1	110.89092245	4.338773E-012	1.952877E-011	1	0.000000E+000
1	110.89122689	1.952877E-011	4.338773E-012	0	0.000000E+000
1	110.89355594	4.338773E-012	1.952877E-011	1	0.000000E+000
1	110.89373609	1.952877E-011	4.338773E-012	0	0.000000E+000
1	110.89453046	4.338773E-012	1.952877E-011	1	0.000000E+000
1	110.89589399	1.952877E-011	4.338773E-012	0	0.000000E+000
1	110.89595775	4.338773E-012	1.952877E-011	1	0.000000E+000
1	110.89603668	1.952877E-011	4.338773E-012	0	0.000000E+000
1	110.89607269	4.338773E-012	1.952877E-011	1	0.000000E+000
1	110.89709524	1.952877E-011	4.338773E-012	0	0.000000E+000
1	110.89806754	4.338773E-012	1.952877E-011	1	0.000000E+000
1	110.89820382	1.952877E-011	4.338773E-012	0	0.000000E+000
1	110.89991670	4.338773E-012	1.952877E-011	1	0.000000E+000
1	110.90062755	1.952877E-011	4.338773E-012	0	0.000000E+000
1	110.90221265	4.338773E-012	1.952877E-011	1	0.000000E+000
1	110.90393583	1.952877E-011	4.338773E-012	0	0.000000E+000
1	110.90395309	4.338773E-012	1.952877E-011	1	0.000000E+000
1	110.90463603	1.952877E-011	4.338773E-012	0	0.000000E+000
1	110.90485493	4.338773E-012	1.952877E-011	1	0.000000E+000
1	110.90504477	1.952877E-011	4.338773E-012	0	0.000000E+000
1	110.90505891	4.338773E-012	1.952877E-011	1	0.000000E+000
1	110.90539227	1.952877E-011	4.338773E-012	0	0.000000E+000
1	110.91182147	4.338773E-012	1.952877E-011	1	0.000000E+000
1	110.91322602	1.952877E-011	4.338773E-012	0	0.000000E+000
1	110.91324031	4.338773E-012	1.952877E-011	1	0.000000E+000
1	110.91435244	1.952877E-011	4.338773E-012	0	0.000000E+000
1	110.91441524	4.338773E-012	1.952877E-011	1	0.000000E+000
1	110.91540206	1.952877E-011	4.338773E-012	0	0.000000E+000
1	110.91573636	4.338773E-012	1.952877E-011	1	0.000000E+000
1	110.91665937	1.952877E-011	4.338773E-012	0	0.000000E+000
1	110.91666710	4.338773E-012	1.952877E-011	1	0.000000E+000
1	110.91675087	1.952877E-011	4.338773E-012	0	0.000000E+000
1	110.91865205	4.338773E-012	1.952877E-011	1	0.000000E+000
1	110.91943125	1.952877E-011	4.338773E-012	0	0.000000E+000
1	110.92115771	4.338773E-012	1.952877E-011	1	0.000000E+000
1	110.92324302	1.952877E-011	4.338773E-012	0	0.000000E+000
1	110.92345805	4.338773E-012	1.952877E-011	1	0.000000E+000
1	110.92398169	1.952877E-011	4.338773E-012	0	0.000000E+000
1	110.92399669	4.338773E-012	1.952877E-011	1	0.000000E+000
1	110.92426610	1.952877E-011	4.338773E-012	0	0.000000E+000
1	110.92430894	4.338773E-012	1.952877E-011	1	0.000000E+000
1	110.92436981	1.952877E-011	4.338773E-012	0	0.000000E+000
1	110.92441015	4.338773E-012	1.952877E-011	1	0.000000E+000
1	110.92500813	1.952877E-011	4.338773E-012	0	0.000000E+000
1	110.92545952	4.338773E-012	1.952877E-011	1	0.000000E+000
1	110.92576257	1.952877E-011	4.338773E-012	0	0.000000E+000
1	110.92577595	4.338773E-012	1.952877E-011	1	0.000000E+000
1	110.92610807	1.952877E-011	4.338773E-012	0	0.000000E+000
1	110.92620395	4.338773E-012	1.952877E-011	1	0.000000E+000
1	110.92746990	1.952877E-011	4.338773E-012	0	0.000000E+000
1	110.92827738	4.338773E-012	1.952877E-011	1	0.000000E+000
1	110.93022530	1.952877E-011	4.338773E-012	0	0.000000E+000
1	110.93027551	4.338773E-012	1.952877E-011	1	0.000000E+000
1	110.93127910	1.952877E-011	4.338773E-012	0	0.000000E+000
1	110.93129826	4.338773E-012	1.952877E-011	1	0.000000E+000
1	110.93153549	1.952877E-011	4.338773E-012	0	0.000000E+000
1	110.93155719	4.338773E-012	1.952877E-011	1	0.000000E+000
1	110.93208623	1.952877E-011	4.338773E-012	0	0.000000E+000
1	110.93210771	4.338773E-012	1.952877E-011	1	0.000000E+000
1	110.93261459	1.952877E-011	4.338773E-012	0	0.000000E+000
1	110.93276360	4.338773E-012	1.952877E-011	1	0.000000E+000
1	110.93324375	1.952877E-011	4.338773E-012	0	0.000000E+000
1	110.93452332	4.338773E-012	1.952877E-011	1	0.000000E+000
1	110.93477238	1.952877E-011	4.338773E-012	0	0.000000E+000
1	110.93479086	4.338773E-012	1.952877E-011	1	0.000000E+000
1	110.93568554	1.952877E-011	4.338773E-012	0	0.000000E+000
1	110.93569035	4.338773E-012	1.952877E-011	1	0.000000E+000
1	110.93837374	1.952877E-011	4.338773E-012	0	0.000000E+000
1	110.93839023	4.338773E-012	1.952877E-011	1	0.000000E+000
1	110.93903093	1.952877E-011	4.338773E-012	0	0.000000E+000
1	110.93904427	4.338773E-012	1.952877E-011	1	0.000000E+000
1	110.94081094	1.952877E-011	4.338773E-012	0	0.000000E+000
1	110.94082068	4.338773E-012	1.952877E-011	1	0.000000E+000
1	110.94174600	1.952877E-011	4.338773E-012	0	0.000000E+000
1	110.94238795	4.338773E-012	1.952877E-011	1	0.000000E+000
1	110.94409538	1.952877E-011	4.338773E-012	0	0.000000E+000
1	110.94428010	4.338773E-012	1.952877E-011	1	0.000000E+000
1	110.94790086	1.952877E-011	4.338773E-012	0	0.000000E+000
1	110.94814277	4.338773E-012	1.952877E-011	1	0.000000E+000
1	110.94903151	1.952877E-011	4.338773E-012	0	0.000000E+000
1	110.94904892	4.338773E-012	1.952877E-011	1	0.000000E+000
1	110.94962058	1.952877E-011	4.338773E-012	0	0.000000E+000
1	110.94965868	4.338773E-012	1.952877E-011	1	0.000000E+000
1	110.95098208	1.952877E-011	4.338773E-012	0	0.000000E+000
1	110.95098525	4.338773E-012	1.952877E-011	1	0.000000E+000
1	110.95222338	1.952877E-011	4.338773E-012	0	0.000000E+000
1	110.95249179	4.338773E-012	1.952877E-011	1	0.000000E+000
1	110.95446478	1.952877E-011	4.338773E-012	0	0.000000E+000
1	110.95449621	4.338773E-012	1.952877E-011	1	0.000000E+000
1	110.95488095	1.952877E-011	4.338773E-012	0	0.000000E+000
1	110.95492154	4.338773E-012	1.952877E-011	1	0.000000E+000
1	110.95572908	1.952877E-011	4.338773E-012	0	0.000000E+000
1	110.95722887	4.338773E-012	1.952877E-011	1	0.000000E+000
1	110.95796676	1.952877E-011	4.338773E-012	0	0.000000E+000
1	110.95800232	4.338773E-012	1.952877E-011	1	0.000000E+000
1	110.95813901	1.952877E-011	4.338773E-012	0	0.000000E+000
1	110.95896271	4.338773E-012	1.952877E-011	1	0.000000E+000
1	110.96002973	1.952877E-011	4.338773E-012	0	0.000000E+000
1	110.96005915	4.338773E-012	1.952877E-011	1	0.000000E+000
1	110.96010578	1.952877E-011	4.338773E-012	0	0.000000E+000
1	110.96011968	4.338773E-012	1.952877E-011	1	0.000000E+000
1	110.96184097	1.952877E-011	4.338773E-012	0	0.000000E+000
1	110.96265768	4.338773E-012	1.952877E-011	1	0.000000E+000
1	110.96451487	1.952877E-011	4.338773E-012	0	0.000000E+000
1	110.96486845	4.338773E-012	1.952877E-011	1	0.000000E+000
1	110.96495505	1.952877E-011	4.338773E-012	0	0.000000E+000
1	110.96532390	4.338773E-012	1.952877E-011	1	0.000000E+000
1	110.96574422	1.952877E-011	4.338773E-012	0	0.000000E+000
1	110.96578169	4.338773E-012	1.952877E-011	1	0.000000E+000
1	110.96648086	1.952877E-011	4.338773E-012	0	0.000000E+000
1	110.96675412	4.338773E-012	1.952877E-011	1	0.000000E+000
1	110.96867483	1.952877E-011	4.338773E-012	0	0.000000E+000
1	110.96983570	4.338773E-012	1.952877E-011	1	0.000000E+000
1	110.97079573	1.952877E-011	4.338773E-012	0	0.000000E+000
1	110.97587938	4.338773E-012	1.952877E-011	1	0.000000E+000
1	110.97862159	1.952877E-011	4.338773E-012	0	0.000000E+000
1	110.97863958	4.338773E-012	1.952877E-011	1	0.000000E+000
1	110.97942849	1.952877E-011	4.338773E-012	0	0.000000E+000
1	110.97943394	4.338773E-012	1.952877E-011	1	0.000000E+000
1	110.98124630	1.952877E-011	4.338773E-012	0	0.000000E+000
1	110.98201787	4.338773E-012	1.952877E-011	1	0.000000E+000
1	110.98299270	1.952877E-011	4.338773E-012	0	0.000000E+000
1	110.98299509	4.338773E-012	1.952877E-011	1	0.000000E+000
1	110.98334130	1.952877E-011	4.338773E-012	0	0.000000E+000
1	110.98394069	4.338773E-012	1.952877E-011	1	0.000000E+000
1	110.98426504	1.952877E-011	4.338773E-012	0	0.000000E+000
1	110.98432710	4.338773E-012	1.952877E-011	1	0.000000E+000
1	110.98564772	1.952877E-011	4.338773E-012	0	0.000000E+000
1	110.98566403	4.338773E-012	1.952877E-011	1	0.000000E+000
1	110.98585218	1.952877E-011	4.338773E-012	0	0.000000E+000
1	110.98590310	4.338773E-012	1.952877E-011	1	0.000000E+000
1	110.98594965	1.952877E-011	4.338773E-012	0	0.000000E+000
1	110.98596417	4.338773E-012	1.952877E-011	1	0.000000E+000
1	110.98661544	1.952877E-011	4.338773E-012	0	0.000000E+000
1	110.98688042	4.338773E-012	1.952877E-011	1	0.000000E+000
1	110.98755077	1.952877E-011	4.338773E-012	0	0.000000E+000
1	110.98758346	4.338773E-012	1.952877E-011	1	0.000000E+000
1	110.98764117	1.952877E-011	4.338773E-012	0	0.000000E+000
1	110.98766920	4.338773E-012	1.952877E-011	1	0.000000E+000
1	110.98821537	1.952877E-011	4.338773E-012	0	0.000000E+000
1	110.98829381	4.338773E-012	1.952877E-011	1	0.000000E+000
1	110.98932415	1.952877E-011	4.338773E-012	0	0.000000E+000
1	110.98951826	4.338773E-012	1.952877E-011	1	0.000000E+000
1	110.99023303	1.952877E-011	4.338773E-012	0	0.000000E+000
1	110.99027073	4.338773E-012	1.952877E-011	1	0.000000E+000
1	110.99042927	1.952877E-011	4.338773E-012	0	0.000000E+000
1	110.99050412	4.338773E-012	1.952877E-011	1	0.000000E+000
1	110.99060719	1.952877E-011	4.338773E-012	0	0.000000E+000
1	110.99062310	4.338773E-012	1.952877E-011	1	0.000000E+000
1	110.99081031	1.952877E-011	4.338773E-012	0	0.000000E+000
1	110.99082090	4.338773E-012	1.952877E-011	1	0.000000E+000
1	110.99102753	1.952877E-011	4.338773E-012	0	0.000000E+000
1	110.99161876	4.338773E-012	1.952877E-011	1	0.000000E+000
1	110.99194333	1.952877E-011	4.338773E-012	0	0.000000E+000
1	110.99197136	4.338773E-012	1.952877E-011	1	0.000000E+000
1	110.99236671	1.952877E-011	4.338773E-012	0	0.000000E+000
1	110.99239341	4.338773E-012	1.952877E-011	1	0.000000E+000
1	110.99242474	1.952877E-011	4.338773E-012	0	0.000000E+000
1	110.99266321	4.338773E-012	1.952877E-011	1	0.000000E+000
1	110.99271550	1.952877E-011	4.338773E-012	0	0.000000E+000
1	110.99273894	4.338773E-012	1.952877E-011	1	0.000000E+000
1	110.99364241	1.952877E-011	4.338773E-012	0	0.000000E+000
1	110.99531145	4.338773E-012	1.952877E-011	1	0.000000E+000
1	110.99609226	1.952877E-011	4.338773E-012	0	0.000000E+000
1	110.99683004	4.338773E-012	1.952877E-011	1	0.000000E+000
1	110.99748494	1.952877E-011	4.338773E-012	0	0.000000E+000
1	110.99784997	4.338773E-012	1.952877E-011	1	0.000000E+000
1	110.99807765	1.952877E-011	4.338773E-012	0	0.000000E+000
1	110.99929906	4.338773E-012	1.952877E-011	1	0.000000E+000
1	111.00085678	1.952877E-011	4.338773E-012	0	0.000000E+000
1	111.00107169	4.338773E-012	1.952877E-011	1	0.000000E+000
1	111.00111307	1.952877E-011	4.338773E-012	0	0.000000E+000
1	111.00335775	4.338773E-012	1.952877E-011	1	0.000000E+000
1	111.00340498	1.952877E-011	4.338773E-012	0	0.000000E+000
1	111.00351075	4.338773E-012	1.952877E-011	1	0.000000E+000
1	111.00479981	1.952877E-011	4.338773E-012	0	0.000000E+000
1	111.00589180	4.338773E-012	1.952877E-011	1	0.000000E+000
1	111.00624961	1.952877E-011	4.338773E-012	0	0.000000E+000
1	111.00836024	4.338773E-012	1.952877E-011	1	0.000000E+000
1	111.00838271	1.952877E-011	4.338773E-012	0	0.000000E+000
1	111.01062516	4.338773E-012	1.952877E-011	1	0.000000E+000
1	111.01130378	1.952877E-011	4.338773E-012	0	0.000000E+000
1	111.01366653	4.338773E-012	1.952877E-011	1	0.000000E+000
1	111.01384164	1.952877E-011	4.338773E-012	0	0.000000E+000
1	111.01385651	4.338773E-012	1.952877E-011	1	0.000000E+000
1	111.01386665	1.952877E-011	4.338773E-012	0	0.000000E+000
1	111.01423923	4.338773E-012	1.952877E-011	1	0.000000E+000
1	111.01449018	1.952877E-011	4.338773E-012	0	0.000000E+000
1	111.01476625	4.338773E-012	1.952877E-011	1	0.000000E+000
1	111.01576346	1.952877E-011	4.338773E-012	0	0.000000E+000
1	111.01602563	4.338773E-012	1.952877E-011	1	0.000000E+000
1	111.01648322	1.952877E-011	4.338773E-012	0	0.000000E+000
1	111.01651025	4.338773E-012	1.952877E-011	1	0.000000E+000
1	111.01789171	1.952877E-011	4.338773E-012	0	0.000000E+000
1	111.01791459	4.338773E-012	1.952877E-011	1	0.000000E+000
1	111.01856625	1.952877E-011	4.338773E-012	0	0.000000E+000
1	111.01860039	4.338773E-012	1.952877E-011	1	0.000000E+000
1	111.01861735	1.952877E-011	4.338773E-012	0	0.000000E+000
1	111.02087529	4.338773E-012	1.952877E-011	1	0.000000E+000
1	111.02236647	1.952877E-011	4.338773E-012	0	0.000000E+000
1	111.02323066	4.338773E-012	1.952877E-011	1	0.000000E+000
1	111.02403890	1.952877E-011	4.338773E-012	0	0.000000E+000
1	111.02416604	4.338773E-012	1.952877E-011	1	0.000000E+000
1	111.02518447	1.952877E-011	4.338773E-012	0	0.000000E+000
1	111.02557929	4.338773E-012	1.952877E-011	1	0.000000E+000
1	111.02585943	1.952877E-011	4.338773E-012	0	0.000000E+000
1	111.02588852	4.338773E-012	1.952877E-011	1	0.000000E+000
1	111.02666578	1.952877E-011	4.338773E-012	0	0.000000E+000
1	111.03016535	4.338773E-012	1.952877E-011	1	0.000000E+000
1	111.03020953	1.952877E-011	4.338773E-012	0	0.000000E+000
1	111.03026798	4.338773E-012	1.952877E-011	1	0.000000E+000
1	111.03169475	1.952877E-011	4.338773E-012	0	0.000000E+000
1	111.03173313	4.338773E-012	1.952877E-011	1	0.000000E+000
1	111.03193090	1.952877E-011	4.338773E-012	0	0.000000E+000
1	111.03218689	4.338773E-012	1.952877E-011	1	0.000000E+000
1	111.03250758	1.952877E-011	4.338773E-012	0	0.000000E+000
1	111.03369585	4.338773E-012	1.952877E-011	1	0.000000E+000
1	111.03464558	1.952877E-011	4.338773E-012	0	0.000000E+000
1	111.03629780	4.338773E-012	1.952877E-011	1	0.000000E+000
1	111.03637868	1.952877E-011	4.338773E-012	0	0.000000E+000
1	111.03795390	4.338773E-012	1.952877E-011	1	0.000000E+000
1	111.03891790	1.952877E-011	4.338773E-012	0	0.000000E+000
1	111.03894425	4.338773E-012	1.952877E-011	1	0.000000E+000
1	111.03971899	1.952877E-011	4.338773E-012	0	0.000000E+000
1	111.03974565	4.338773E-012	1.952877E-011	1	0.000000E+000
1	111.04002160	1.952877E-011	4.338773E-012	0	0.000000E+000
1	111.04002746	4.338773E-012	1.952877E-011	1	0.000000E+000
1	111.04076998	1.952877E-011	4.338773E-012	0	0.000000E+000
1	111.04077484	4.338773E-012	1.952877E-011	1	0.000000E+000
1	111.04092478	1.952877E-011	4.338773E-012	0	0.000000E+000
1	111.04094469	4.338773E-012	1.952877E-011	1	0.000000E+000
1	111.04285425	1.952877E-011	4.338773E-012	0	0.000000E+000
1	111.04287986	4.338773E-012	1.952877E-011	1	0.000000E+000
1	111.04354380	1.952877E-011	4.338773E-012	0	0.000000E+000
1	111.04369314	4.338773E-012	1.952877E-011	1	0.000000E+000
1	111.04479677	1.952877E-011	4.338773E-012	0	0.000000E+000
1	111.04485171	4.338773E-012	1.952877E-011	1	0.000000E+000
1	111.04624927	1.952877E-011	4.338773E-012	0	0.000000E+000
1	111.04672779	4.338773E-012	1.952877E-011	1	0.000000E+000
1	111.04893247	1.952877E-011	4.338773E-012	0	0.000000E+000
1	111.04895961	4.338773E-012	1.952877E-011	1	0.000000E+000
1	111.05011167	1.952877E-011	4.338773E-012	0	0.000000E+000
1	111.05016089	4.338773E-012	1.952877E-011	1	0.000000E+000
1	111.05099310	1.952877E-011	4.338773E-012	0	0.000000E+000
1	111.05104615	4.338773E-012	1.952877E-011	1	0.000000E+000
1	111.05178063	1.952877E-011	4.338773E-012	0	0.000000E+000
1	111.05307077	4.338773E-012	1.952877E-011	1	0.000000E+000
1	111.05388121	1.952877E-011	4.338773E-012	0	0.000000E+000
1	111.05572430	4.338773E-012	1.952877E-011	1	0.000000E+000
1	111.05591078	1.952877E-011	4.338773E-012	0	0.000000E+000
1	111.05658534	4.338773E-012	1.952877E-011	1	0.000000E+000
1	111.05679864	1.952877E-011	4.338773E-012	0	0.000000E+000
1	111.05683822	4.338773E-012	1.952877E-011	1	0.000000E+000
1	111.05784702	1.952877E-011	4.338773E-012	0	0.000000E+000
1	111.05806641	4.338773E-012	1.952877E-011	1	0.000000E+000
1	111.05882888	1.952877E-011	4.338773E-012	0	0.000000E+000
1	111.06128426	4.338773E-012	1.952877E-011	1	0.000000E+000
1	111.06164728	1.952877E-011	4.338773E-012	0	0.000000E+000
1	111.06170061	4.338773E-012	1.952877E-011	1	0.000000E+000
1	111.06172506	1.952877E-011	4.338773E-012	0	0.000000E+000
1	111.06175783	4.338773E-012	1.952877E-011	1	0.000000E+000
1	111.06296034	1.952877E-011	4.338773E-012	0	0.000000E+000
1	111.06298405	4.338773E-012	1.952877E-011	1	0.000000E+000
1	111.06468069	1.952877E-011	4.338773E-012	0	0.000000E+000
1	111.06470850	4.338773E-012	1.952877E-011	1	0.000000E+000
1	111.06493567	1.952877E-011	4.338773E-012	0	0.000000E+000
1	111.06497305	4.338773E-012	1.952877E-011	1	0.000000E+000
1	111.06534864	1.952877E-011	4.338773E-012	0	0.000000E+000
1	111.06538324	4.338773E-012	1.952877E-011	1	0.000000E+000
1	111.06638690	1.952877E-011	4.338773E-012	0	0.000000E+000
1	111.06640158	4.338773E-012	1.952877E-011	1	0.000000E+000
1	111.06840475	1.952877E-011	4.338773E-012	0	0.000000E+000
1	111.06840934	4.338773E-012	1.952877E-011	1	0.000000E+000
1	111.06856913	1.952877E-011	4.338773E-012	0	0.000000E+000
1	111.06860956	4.338773E-012	1.952877E-011	1	0.000000E+000
1	111.06982055	1.952877E-011	4.338773E-012	0	0.000000E+000
1	111.06985778	4.338773E-012	1.952877E-011	1	0.000000E+000
1	111.07068365	1.952877E-011	4.338773E-012	0	0.000000E+000
1	111.07070586	4.338773E-012	1.952877E-011	1	0.000000E+000
1	111.07114629	1.952877E-011	4.338773E-012	0	0.000000E+000
1	111.07189906	4.338773E-012	1.952877E-011	1	0.000000E+000
1	111.07216578	1.952877E-011	4.338773E-012	0	0.000000E+000
1	111.07218080	4.338773E-012	1.952877E-011	1	0.000000E+000
1	111.07269728	1.952877E-011	4.338773E-012	0	0.000000E+000
1	111.07333284	4.338773E-012	1.952877E-011	1	0.000000E+000
1	111.07378468	1.952877E-011	4.338773E-012	0	0.000000E+000
1	111.07404409	4.338773E-012	1.952877E-011	1	0.000000E+000
1	111.07482580	1.952877E-011	4.338773E-012	0	0.000000E+000
1	111.07570345	4.338773E-012	1.952877E-011	1	0.000000E+000
1	111.07647292	1.952877E-011	4.338773E-012	0	0.000000E+000
1	111.07649059	4.338773E-012	1.952877E-011	1	0.000000E+000
1	111.07737381	1.952877E-011	4.338773E-012	0	0.000000E+000
1	111.07737993	4.338773E-012	1.952877E-011	1	0.000000E+000
1	111.07862874	1.952877E-011	4.338773E-012	0	0.000000E+000
1	111.07884283	4.338773E-012	1.952877E-011	1	0.000000E+000
1	111.08032267	1.952877E-011	4.338773E-012	0	0.000000E+000
1	111.08074342	4.338773E-012	1.952877E-011	1	0.000000E+000
1	111.08085543	1.952877E-011	4.338773E-012	0	0.000000E+000
1	111.08123264	4.338773E-012	1.952877E-011	1	0.000000E+000
1	111.08239786	1.952877E-011	4.338773E-012	0	0.000000E+000
1	111.08369069	4.338773E-012	1.952877E-011	1	0.000000E+000
1	111.08555022	1.952877E-011	4.338773E-012	0	0.000000E+000
1	111.08559557	4.338773E-012	1.952877E-011	1	0.000000E+000
1	111.08568488	1.952877E-011	4.338773E-012	0	0.000000E+000
1	111.08698894	4.338773E-012	1.952877E-011	1	0.000000E+000
1	111.08885330	1.952877E-011	4.338773E-012	0	0.000000E+000
1	111.09145563	4.338773E-012	1.952877E-011	1	0.000000E+000
1	111.09149527	1.952877E-011	4.338773E-012	0	0.000000E+000
1	111.09155330	4.338773E-012	1.952877E-011	1	0.000000E+000
1	111.09203828	1.952877E-011	4.338773E-012	0	0.000000E+000
1	111.09207052	4.338773E-012	1.952877E-011	1	0.000000E+000
1	111.09276077	1.952877E-011	4.338773E-012	0	0.000000E+000
1	111.09314066	4.338773E-012	1.952877E-011	1	0.000000E+000
1	111.09351620	1.952877E-011	4.338773E-012	0	0.000000E+000
1	111.09356595	4.338773E-012	1.952877E-011	1	0.000000E+000
1	111.09449043	1.952877E-011	4.338773E-012	0	0.000000E+000
1	111.09597163	4.338773E-012	1.952877E-011	1	0.000000E+000
1	111.09671493	1.952877E-011	4.338773E-012	0	0.000000E+000
1	111.09866652	4.338773E-012	1.952877E-011	1	0.000000E+000
1	111.09959662	1.952877E-011	4.338773E-012	0	0.000000E+000
1	111.09973420	4.338773E-012	1.952877E-011	1	0.000000E+000
1	111.10042864	1.952877E-011	4.338773E-012	0	0.000000E+000
1	111.10045064	4.338773E-012	1.952877E-011	1	0.000000E+000
1	111.10063273	1.952877E-011	4.338773E-012	0	0.000000E+000
1	111.10064499	4.338773E-012	1.952877E-011	1	0.000000E+000
1	111.10118867	1.952877E-011	4.338773E-012	0	0.000000E+000
1	111.10121044	4.338773E-012	1.952877E-011	1	0.000000E+000
1	111.10166947	1.952877E-011	4.338773E-012	0	0.000000E+000
1	111.10167692	4.338773E-012	1.952877E-011	1	0.000000E+000
1	111.10259378	1.952877E-011	4.338773E-012	0	0.000000E+000
1	111.10264755	4.338773E-012	1.952877E-011	1	0.000000E+000
1	111.10451969	1.952877E-011	4.338773E-012	0	0.000000E+000
1	111.10452982	4.338773E-012	1.952877E-011	1	0.000000E+000
1	111.10587209	1.952877E-011	4.338773E-012	0	0.000000E+000
1	111.10659544	4.338773E-012	1.952877E-011	1	0.000000E+000
1	111.10761914	1.952877E-011	4.338773E-012	0	0.000000E+000
1	111.10765730	4.338773E-012	1.952877E-011	1	0.000000E+000
1	111.10801047	1.952877E-011	4.338773E-012	0	0.000000E+000
1	111.10824980	4.338773E-012	1.952877E-011	1	0.000000E+000
1	111.10834243	1.952877E-011	4.338773E-012	0	0.000000E+000
1	111.10834915	4.338773E-012	1.952877E-011	1	0.000000E+000
1	111.10845942	1.952877E-011	4.338773E-012	0	0.000000E+000
1	111.10847924	4.338773E-012	1.952877E-011	1	0.000000E+000
1	111.10903545	1.952877E-011	4.338773E-012	0	0.000000E+000
1	111.10906951	4.338773E-012	1.952877E-011	1	0.000000E+000
1	111.11095750	1.952877E-011	4.338773E-012	0	0.000000E+000
1	111.11098043	4.338773E-012	1.952877E-011	1	0.000000E+000
1	111.11114099	1.952877E-011	4.338773E-012	0	0.000000E+000
1	111.11185863	4.338773E-012	1.952877E-011	1	0.000000E+000
1	111.11248333	1.952877E-011	4.338773E-012	0	0.000000E+000
1	111.11258698	4.338773E-012	1.952877E-011	1	0.000000E+000
1	111.11305350	1.952877E-011	4.338773E-012	0	0.000000E+000
1	111.11588570	4.338773E-012	1.952877E-011	1	0.000000E+000
1	111.11594126	1.952877E-011	4.338773E-012	0	0.000000E+000
1	111.11679485	4.338773E-012	1.952877E-011	1	0.000000E+000
1	111.11685606	1.952877E-011	4.338773E-012	0	0.000000E+000
1	111.11688813	4.338773E-012	1.952877E-011	1	0.000000E+000
1	111.11764249	1.952877E-011	4.338773E-012	0	0.000000E+000
1	111.11798743	4.338773E-012	1.952877E-011	1	0.000000E+000
1	111.11830843	1.952877E-011	4.338773E-012	0	0.000000E+000
1	111.11832008	4.338773E-012	1.952877E-011	1	0.000000E+000
1	111.11900819	1.952877E-011	4.338773E-012	0	0.000000E+000
1	111.11918822	4.338773E-012	1.952877E-011	1	0.000000E+000
1	111.11938750	1.952877E-011	4.338773E-012	0	0.000000E+000
1	111.11943146	4.338773E-012	1.952877E-011	1	0.000000E+000
1	111.12089492	1.952877E-011	4.338773E-012	0	0.000000E+000
1	111.12090885	4.338773E-012	1.952877E-011	1	0.000000E+000
1	111.12128547	1.952877E-011	4.338773E-012	0	0.000000E+000
1	111.12130703	4.338773E-012	1.952877E-011	1	0.000000E+000
1	111.12174220	1.952877E-011	4.338773E-012	0	0.000000E+000
1	111.12177148	4.338773E-012	1.952877E-011	1	0.000000E+000
1	111.12439972	1.952877E-011	4.338773E-012	0	0.000000E+000
1	111.12443410	4.338773E-012	1.952877E-011	1	0.000000E+000
1	111.12448330	1.952877E-011	4.338773E-012	0	0.000000E+000
1	111.12478118	4.338773E-012	1.952877E-011	1	0.000000E+000
1	111.12560771	1.952877E-011	4.338773E-012	0	0.000000E+000
1	111.12563313	4.338773E-012	1.952877E-011	1	0.000000E+000
1	111.12594554	1.952877E-011	4.338773E-012	0	0.000000E+000
1	111.12612835	4.338773E-012	1.952877E-011	1	0.000000E+000
1	111.12695067	1.952877E-011	4.338773E-012	0	0.000000E+000
1	111.12708397	4.338773E-012	1.952877E-011	1	0.000000E+000
1	111.12740068	1.952877E-011	4.338773E-012	0	0.000000E+000
1	111.12748986	4.338773E-012	1.952877E-011	1	0.000000E+000
1	111.12789056	1.952877E-011	4.338773E-012	0	0.000000E+000
1	111.12793569	4.338773E-012	1.952877E-011	1	0.000000E+000
1	111.13095101	1.952877E-011	4.338773E-012	0	0.000000E+000
1	111.13171030	4.338773E-012	1.952877E-011	1	0.000000E+000
1	111.13544579	1.952877E-011	4.338773E-012	0	0.000000E+000
1	111.13545419	4.338773E-012	1.952877E-011	1	0.000000E+000
1	111.13549089	1.952877E-011	4.338773E-012	0	0.000000E+000
1	111.13631192	4.338773E-012	1.952877E-011	1	0.000000E+000
1	111.13819037	1.952877E-011	4.338773E-012	0	0.000000E+000
1	111.13845141	4.338773E-012	1.952877E-011	1	0.000000E+000
1	111.13960748	1.952877E-011	4.338773E-012	0	0.000000E+000
1	111.14120025	4.338773E-012	1.952877E-011	1	0.000000E+000
1	111.14331157	1.952877E-011	4.338773E-012	0	0.000000E+000
1	111.14334927	4.338773E-012	1.952877E-011	1	0.000000E+000
1	111.14355235	1.952877E-011	4.338773E-012	0	0.000000E+000
1	111.14357118	4.338773E-012	1.952877E-011	1	0.000000E+000
1	111.14544085	1.952877E-011	4.338773E-012	0	0.000000E+000
1	111.14581842	4.338773E-012	1.952877E-011	1	0.000000E+000
1	111.14616246	1.952877E-011	4.338773E-012	0	0.000000E+000
1	111.14619171	4.338773E-012	1.952877E-011	1	0.000000E+000
1	111.14686350	1.952877E-011	4.338773E-012	0	0.000000E+000
1	111.14768734	4.338773E-012	1.952877E-011	1	0.000000E+000
1	111.14824451	1.952877E-011	4.338773E-012	0	0.000000E+000
1	111.14829712	4.338773E-012	1.952877E-011	1	0.000000E+000
1	111.14909592	1.952877E-011	4.338773E-012	0	0.000000E+000
1	111.14910316	4.338773E-012	1.952877E-011	1	0.000000E+000
1	111.14998257	1.952877E-011	4.338773E-012	0	0.000000E+000
1	111.14999659	4.338773E-012	1.952877E-011	1	0.000000E+000
1	111.15023767	1.952877E-011	4.338773E-012	0	0.000000E+000
1	111.15024631	4.338773E-012	1.952877E-011	1	0.000000E+000
1	111.15068796	1.952877E-011	4.338773E-012	0	0.000000E+000
1	111.15143298	4.338773E-012	1.952877E-011	1	0.000000E+000
1	111.15312710	1.952877E-011	4.338773E-012	0	0.000000E+000
1	111.15478924	4.338773E-012	1.952877E-011	1	0.000000E+000
1	111.15574342	1.952877E-011	4.338773E-012	0	0.000000E+000
1	111.15893026	4.338773E-012	1.952877E-011	1	0.000000E+000
1	111.15911889	1.952877E-011	4.338773E-012	0	0.000000E+000
1	111.16067289	4.338773E-012	1.952877E-011	1	0.000000E+000
1	111.16219655	1.952877E-011	4.338773E-012	0	0.000000E+000
1	111.16224973	4.338773E-012	1.952877E-011	1	0.000000E+000
1	111.16283253	1.952877E-011	4.338773E-012	0	0.000000E+000
1	111.16310409	4.338773E-012	1.952877E-011	1	0.000000E+000
1	111.16371527	1.952877E-011	4.338773E-012	0	0.000000E+000
1	111.16389835	4.338773E-012	1.952877E-011	1	0.000000E+000
1	111.16420858	1.952877E-011	4.338773E-012	0	0.000000E+000
1	111.16513971	4.338773E-012	1.952877E-011	1	0.000000E+000
1	111.16819386	1.952877E-011	4.338773E-012	0	0.000000E+000
1	111.50860295	4.369898E-012	1.955990E-011	1	0.000000E+000
1	111.51108266	1.955990E-011	4.369898E-012	0	0.000000E+000
1	111.51109629	4.369898E-012	1.955990E-011	1	0.000000E+000
1	111.51326393	1.955990E-011	4.369898E-012	0	0.000000E+000
1	111.51328191	4.369898E-012	1.955990E-011	1	0.000000E+000
1	111.51396583	1.955990E-011	4.369898E-012	0	0.000000E+000
1	111.51426892	4.369898E-012	1.955990E-011	1	0.000000E+000
1	111.51740342	1.955990E-011	4.369898E-012	0	0.000000E+000
1	111.51744230	4.369898E-012	1.955990E-011	1	0.000000E+000
1	111.51824433	1.955990E-011	4.369898E-012	0	0.000000E+000
1	111.51834602	4.369898E-012	1.955990E-011	1	0.000000E+000
1	111.52020113	1.955990E-011	4.369898E-012	0	0.000000E+000
1	111.52021713	4.369898E-012	1.955990E-011	1	0.000000E+000
1	111.52133904	1.955990E-011	4.369898E-012	0	0.000000E+000
1	111.52135385	4.369898E-012	1.955990E-011	1	0.000000E+000
1	111.52435887	1.955990E-011	4.369898E-012	0	0.000000E+000
1	111.52436840	4.369898E-012	1.955990E-011	1	0.000000E+000
1	111.52461250	1.955990E-011	4.369898E-012	0	0.000000E+000
1	111.52724081	4.369898E-012	1.955990E-011	1	0.000000E+000
1	111.52766901	1.955990E-011	4.369898E-012	0	0.000000E+000
1	111.52826233	4.369898E-012	1.955990E-011	1	0.000000E+000
1	111.52836902	1.955990E-011	4.369898E-012	0	0.000000E+000
1	112.12745603	4.278736E-012	1.946874E-011	1	0.000000E+000
1	112.12767459	1.946874E-011	4.278736E-012	0	0.000000E+000
1	112.12768361	4.278736E-012	1.946874E-011	1	0.000000E+000
1	112.12788064	1.946874E-011	4.278736E-012	0	0.000000E+000
1	112.12894347	4.278736E-012	1.946874E-011	1	0.000000E+000
1	112.12989761	1.946874E-011	4.278736E-012	0	0.000000E+000
1	112.13128927	4.278736E-012	1.946874E-011	1	0.000000E+000
1	112.13247814	1.946874E-011	4.278736E-012	0	0.000000E+000
1	112.13250432	4.278736E-012	1.946874E-011	1	0.000000E+000
1	112.13270634	1.946874E-011	4.278736E-012	0	0.000000E+000
1	112.13376041	4.278736E-012	1.946874E-011	1	0.000000E+000
1	112.13508669	1.946874E-011	4.278736E-012	0	0.000000E+000
1	112.13534846	4.278736E-012	1.946874E-011	1	0.000000E+000
1	112.13609094	1.946874E-011	4.278736E-012	0	0.000000E+000
1	112.13844578	4.278736E-012	1.946874E-011	1	0.000000E+000
1	112.13898723	1.946874E-011	4.278736E-012	0	0.000000E+000
1	112.14195107	4.278736E-012	1.946874E-011	1	0.000000E+000
1	112.14216873	1.946874E-011	4.278736E-012	0	0.000000E+000
1	112.14356589	4.278736E-012	1.946874E-011	1	0.000000E+000
1	112.14462139	1.946874E-011	4.278736E-012	0	0.000000E+000
1	112.14464327	4.278736E-012	1.946874E-011	1	0.000000E+000
1	112.14624970	1.946874E-011	4.278736E-012	0	0.000000E+000
1	112.14626548	4.278736E-012	1.946874E-011	1	0.000000E+000
1	112.14828501	1.946874E-011	4.278736E-012	0	0.000000E+000
1	112.14831017	4.278736E-012	1.946874E-011	1	0.000000E+000
1	112.15081906	1.946874E-011	4.278736E-012	0	0.000000E+000
1	112.15086090	4.278736E-012	1.946874E-011	1	0.000000E+000
1	112.15337157	1.946874E-011	4.278736E-012	0	0.000000E+000
1	112.15339113	4.278736E-012	1.946874E-011	1	0.000000E+000
1	112.15359911	1.946874E-011	4.278736E-012	0	0.000000E+000
1	112.15368767	4.278736E-012	1.946874E-011	1	0.000000E+000
1	112.15795865	1.946874E-011	4.278736E-012	0	0.000000E+000
1	112.15798095	4.278736E-012	1.946874E-011	1	0.000000E+000
1	112.15885046	1.946874E-011	4.278736E-012	0	0.000000E+000
1	112.15887079	4.278736E-012	1.946874E-011	1	0.000000E+000
1	112.15990386	1.946874E-011	4.278736E-012	0	0.000000E+000
1	112.17375494	4.278736E-012	1.946874E-011	1	0.000000E+000
1	112.17442467	1.946874E-011	4.278736E-012	0	0.000000E+000
1	112.17445364	4.278736E-012	1.946874E-011	1	0.000000E+000
1	112.17584864	1.946874E-011	4.278736E-012	0	0.000000E+000
1	112.17807914	4.278736E-012	1.946874E-011	1	0.000000E+000
1	112.17847592	1.946874E-011	4.278736E-012	0	0.000000E+000
1	112.17848565	4.278736E-012	1.946874E-011	1	0.000000E+000
1	112.17892808	1.946874E-011	4.278736E-012	0	0.000000E+000
1	112.17896965	4.278736E-012	1.946874E-011	1	0.000000E+000
1	112.18259250	1.946874E-011	4.278736E-012	0	0.000000E+000
1	112.18435506	4.278736E-012	1.946874E-011	1	0.000000E+000
1	112.18489043	1.946874E-011	4.278736E-012	0	0.000000E+000
1	112.18490451	4.278736E-012	1.946874E-011	1	0.000000E+000
1	112.18539277	1.946874E-011	4.278736E-012	0	0.000000E+000
1	112.18601718	4.278736E-012	1.946874E-011	1	0.000000E+000
1	112.18603690	1.946874E-011	4.278736E-012	0	0.000000E+000
1	112.18604741	4.278736E-012	1.946874E-011	1	0.000000E+000
1	112.18626445	1.946874E-011	4.278736E-012	0	0.000000E+000
1	112.18657464	4.278736E-012	1.946874E-011	1	0.000000E+000
1	112.18663624	1.946874E-011	4.278736E-012	0	0.000000E+000
1	112.18709634	4.278736E-012	1.946874E-011	1	0.000000E+000
1	112.18796255	1.946874E-011	4.278736E-012	0	0.000000E+000
1	112.18797031	4.278736E-012	1.946874E-011	1	0.000000E+000
1	112.18851979	1.946874E-011	4.278736E-012	0	0.000000E+000
1	112.18858974	4.278736E-012	1.946874E-011	1	0.000000E+000
1	112.18972899	1.946874E-011	4.278736E-012	0	0.000000E+000
1	112.18976711	4.278736E-012	1.946874E-011	1	0.000000E+000
1	112.19032775	1.946874E-011	4.278736E-012	0	0.000000E+000
1	112.19171196	4.278736E-012	1.946874E-011	1	0.000000E+000
1	112.19217413	1.946874E-011	4.278736E-012	0	0.000000E+000
1	112.19362905	4.278736E-012	1.946874E-011	1	0.000000E+000
1	112.19433648	1.946874E-011	4.278736E-012	0	0.000000E+000
1	112.19567467	4.278736E-012	1.946874E-011	1	0.000000E+000
1	112.19604226	1.946874E-011	4.278736E-012	0	0.000000E+000
1	112.19660431	4.278736E-012	1.946874E-011	1	0.000000E+000
1	112.19739525	1.946874E-011	4.278736E-012	0	0.000000E+000
1	112.19743128	4.278736E-012	1.946874E-011	1	0.000000E+000
1	112.19782774	1.946874E-011	4.278736E-012	0	0.000000E+000
1	112.19831428	4.278736E-012	1.946874E-011	1	0.000000E+000
1	112.19930267	1.946874E-011	4.278736E-012	0	0.000000E+000
1	112.19933700	4.278736E-012	1.946874E-011	1	0.000000E+000
1	112.20079930	1.946874E-011	4.278736E-012	0	0.000000E+000
1	112.20081283	4.278736E-012	1.946874E-011	1	0.000000E+000
1	112.20104534	1.946874E-011	4.278736E-012	0	0.000000E+000
1	112.20105563	4.278736E-012	1.946874E-011	1	0.000000E+000
1	112.20160523	1.946874E-011	4.278736E-012	0	0.000000E+000
1	112.20161917	4.278736E-012	1.946874E-011	1	0.000000E+000
1	112.20304815	1.946874E-011	4.278736E-012	0	0.000000E+000
1	112.20763943	4.278736E-012	1.946874E-011	1	0.000000E+000
1	112.20838807	1.946874E-011	4.278736E-012	0	0.000000E+000
1	112.20840515	4.278736E-012	1.946874E-011	1	0.000000E+000
1	112.20849304	1.946874E-011	4.278736E-012	0	0.000000E+000
1	112.20851802	4.278736E-012	1.946874E-011	1	0.000000E+000
1	112.20895982	1.946874E-011	4.278736E-012	0	0.000000E+000
1	112.20897349	4.278736E-012	1.946874E-011	1	0.000000E+000
1	112.20931972	1.946874E-011	4.278736E-012	0	0.000000E+000
1	112.20936896	4.278736E-012	1.946874E-011	1	0.000000E+000
1	112.21012726	1.946874E-011	4.278736E-012	0	0.000000E+000
1	112.21036433	4.278736E-012	1.946874E-011	1	0.000000E+000
1	112.21248729	1.946874E-011	4.278736E-012	0	0.000000E+000
1	112.21249233	4.278736E-012	1.946874E-011	1	0.000000E+000
1	112.21327254	1.946874E-011	4.278736E-012	0	0.000000E+000
1	112.21334557	4.278736E-012	1.946874E-011	1	0.000000E+000
1	112.21421613	1.946874E-011	4.278736E-012	0	0.000000E+000
1	112.21428648	4.278736E-012	1.946874E-011	1	0.000000E+000
1	112.21451319	1.946874E-011	4.278736E-012	0	0.000000E+000
1	112.21534018	4.278736E-012	1.946874E-011	1	0.000000E+000
1	112.21540825	1.946874E-011	4.278736E-012	0	0.000000E+000
1	112.21543025	4.278736E-012	1.946874E-011	1	0.000000E+000
1	112.21632321	1.946874E-011	4.278736E-012	0	0.000000E+000
1	112.21633531	4.278736E-012	1.946874E-011	1	0.000000E+000
1	112.21686993	1.946874E-011	4.278736E-012	0	0.000000E+000
1	112.21688213	4.278736E-012	1.946874E-011	1	0.000000E+000
1	112.21829645	1.946874E-011	4.278736E-012	0	0.000000E+000
1	112.21834936	4.278736E-012	1.946874E-011	1	0.000000E+000
1	112.21972377	1.946874E-011	4.278736E-012	0	0.000000E+000
1	112.21975987	4.278736E-012	1.946874E-011	1	0.000000E+000
1	112.22096325	1.946874E-011	4.278736E-012	0	0.000000E+000
1	112.22098000	4.278736E-012	1.946874E-011	1	0.000000E+000
1	112.22130987	1.946874E-011	4.278736E-012	0	0.000000E+000
1	112.22215633	4.278736E-012	1.946874E-011	1	0.000000E+000
1	112.22252701	1.946874E-011	4.278736E-012	0	0.000000E+000
1	112.22255915	4.278736E-012	1.946874E-011	1	0.000000E+000
1	112.22368598	1.946874E-011	4.278736E-012	0	0.000000E+000
1	112.22369278	4.278736E-012	1.946874E-011	1	0.000000E+000
1	112.22505352	1.946874E-011	4.278736E-012	0	0.000000E+000
1	112.22507816	4.278736E-012	1.946874E-011	1	0.000000E+000
1	112.22774106	1.946874E-011	4.278736E-012	0	0.000000E+000
1	112.22881088	4.278736E-012	1.946874E-011	1	0.000000E+000
1	112.23066009	1.946874E-011	4.278736E-012	0	0.000000E+000
1	112.23071134	4.278736E-012	1.946874E-011	1	0.000000E+000
1	112.23240738	1.946874E-011	4.278736E-012	0	0.000000E+000
1	112.23242383	4.278736E-012	1.946874E-011	1	0.000000E+000
1	112.23286545	1.946874E-011	4.278736E-012	0	0.000000E+000
1	112.23291327	4.278736E-012	1.946874E-011	1	0.000000E+000
1	112.23328965	1.946874E-011	4.278736E-012	0	0.000000E+000
1	112.23371715	4.278736E-012	1.946874E-011	1	0.000000E+000
1	112.23543278	1.946874E-011	4.278736E-012	0	0.000000E+000
1	112.23544654	4.278736E-012	1.946874E-011	1	0.000000E+000
1	112.23670203	1.946874E-011	4.278736E-012	0	0.000000E+000
1	112.23672403	4.278736E-012	1.946874E-011	1	0.000000E+000
1	112.23679349	1.946874E-011	4.278736E-012	0	0.000000E+000
1	112.23789565	4.278736E-012	1.946874E-011	1	0.000000E+000
1	112.23838223	1.946874E-011	4.278736E-012	0	0.000000E+000
1	112.23895181	4.278736E-012	1.946874E-011	1	0.000000E+000
1	112.24016577	1.946874E-011	4.278736E-012	0	0.000000E+000
1	112.24019665	4.278736E-012	1.946874E-011	1	0.000000E+000
1	112.24153563	1.946874E-011	4.278736E-012	0	0.000000E+000
1	112.24414310	4.278736E-012	1.946874E-011	1	0.000000E+000
1	112.24431969	1.946874E-011	4.278736E-012	0	0.000000E+000
1	112.24437231	4.278736E-012	1.946874E-011	1	0.000000E+000
1	112.24453774	1.946874E-011	4.278736E-012	0	0.000000E+000
1	112.24464129	4.278736E-012	1.946874E-011	1	0.000000E+000
1	112.24619007	1.946874E-011	4.278736E-012	0	0.000000E+000
1	112.24697596	4.278736E-012	1.946874E-011	1	0.000000E+000
1	112.24727332	1.946874E-011	4.278736E-012	0	0.000000E+000
1	112.24855436	4.278736E-012	1.946874E-011	1	0.000000E+000
1	112.24868019	1.946874E-011	4.278736E-012	0	0.000000E+000
1	112.24870315	4.278736E-012	1.946874E-011	1	0.000000E+000
1	112.25257980	1.946874E-011	4.278736E-012	0	0.000000E+000
1	112.25260989	4.278736E-012	1.946874E-011	1	0.000000E+000
1	112.25298558	1.946874E-011	4.278736E-012	0	0.000000E+000
1	112.25489561	4.278736E-012	1.946874E-011	1	0.000000E+000
1	112.25495125	1.946874E-011	4.278736E-012	0	0.000000E+000
1	112.25499328	4.278736E-012	1.946874E-011	1	0.000000E+000
1	112.25636847	1.946874E-011	4.278736E-012	0	0.000000E+000
1	112.25642862	4.278736E-012	1.946874E-011	1	0.000000E+000
1	112.25839080	1.946874E-011	4.278736E-012	0	0.000000E+000
1	112.26057932	4.278736E-012	1.946874E-011	1	0.000000E+000
1	112.26074617	1.946874E-011	4.278736E-012	0	0.000000E+000
1	112.26087925	4.278736E-012	1.946874E-011	1	0.000000E+000
1	112.26156785	1.946874E-011	4.278736E-012	0	0.000000E+000
1	112.26159852	4.278736E-012	1.946874E-011	1	0.000000E+000
1	112.26181386	1.946874E-011	4.278736E-012	0	0.000000E+000
1	112.26258484	4.278736E-012	1.946874E-011	1	0.000000E+000
1	112.26278910	1.946874E-011	4.278736E-012	0	0.000000E+000
1	112.26283755	4.278736E-012	1.946874E-011	1	0.000000E+000
1	112.26360125	1.946874E-011	4.278736E-012	0	0.000000E+000
1	112.26423982	4.278736E-012	1.946874E-011	1	0.000000E+000
1	112.26438886	1.946874E-011	4.278736E-012	0	0.000000E+000
1	112.26489349	4.278736E-012	1.946874E-011	1	0.000000E+000
1	112.26680814	1.946874E-011	4.278736E-012	0	0.000000E+000
1	112.26700999	4.278736E-012	1.946874E-011	1	0.000000E+000
1	112.26815453	1.946874E-011	4.278736E-012	0	0.000000E+000
1	112.26820517	4.278736E-012	1.946874E-011	1	0.000000E+000
1	112.27127098	1.946874E-011	4.278736E-012	0	0.000000E+000
1	112.27514835	4.278736E-012	1.946874E-011	1	0.000000E+000
1	112.27524778	1.946874E-011	4.278736E-012	0	0.000000E+000
1	112.27563197	4.278736E-012	1.946874E-011	1	0.000000E+000
1	112.27573549	1.946874E-011	4.278736E-012	0	0.000000E+000
1	114.51714493	4.358284E-012	1.954828E-011	1	0.000000E+000
1	114.51825434	1.954828E-011	4.358284E-012	0	0.000000E+000
1	114.51840170	4.358284E-012	1.954828E-011	1	0.000000E+000
1	114.52018040	1.954828E-011	4.358284E-012	0	0.000000E+000
1	114.52020625	4.358284E-012	1.954828E-011	1	0.000000E+000
1	114.52140641	1.954828E-011	4.358284E-012	0	0.000000E+000
1	114.52614649	4.358284E-012	1.954828E-011	1	0.000000E+000
1	114.52652192	1.954828E-011	4.358284E-012	0	0.000000E+000
1	114.52654083	4.358284E-012	1.954828E-011	1	0.000000E+000
1	114.52707662	1.954828E-011	4.358284E-012	0	0.000000E+000
1	114.52782289	4.358284E-012	1.954828E-011	1	0.000000E+000
1	114.52884461	1.954828E-011	4.358284E-012	0	0.000000E+000
1	114.52905779	4.358284E-012	1.954828E-011	1	0.000000E+000
1	114.52913427	1.954828E-011	4.358284E-012	0	0.000000E+000
1	114.52991848	4.358284E-012	1.954828E-011	1	0.000000E+000
1	114.53025297	1.954828E-011	4.358284E-012	0	0.000000E+000
1	114.53026889	4.358284E-012	1.954828E-011	1	0.000000E+000
1	114.53033273	1.954828E-011	4.358284E-012	0	0.000000E+000
1	114.53036995	4.358284E-012	1.954828E-011	1	0.000000E+000
1	114.53044097	1.954828E-011	4.358284E-012	0	0.000000E+000
1	114.53053352	4.358284E-012	1.954828E-011	1	0.000000E+000
1	114.53068298	1.954828E-011	4.358284E-012	0	0.000000E+000
1	114.58991893	4.358284E-012	1.954828E-011	1	0.000000E+000
1	114.59020994	1.954828E-011	4.358284E-012	0	0.000000E+000
1	114.59022213	4.358284E-012	1.954828E-011	1	0.000000E+000
1	114.59053389	1.954828E-011	4.358284E-012	0	0.000000E+000
1	114.59109774	4.358284E-012	1.954828E-011	1	0.000000E+000
1	114.59244328	1.954828E-011	4.358284E-012	0	0.000000E+000
1	114.59326791	4.358284E-012	1.954828E-011	1	0.000000E+000
1	114.59440784	1.954828E-011	4.358284E-012	0	0.000000E+000
1	114.59469141	4.358284E-012	1.954828E-011	1	0.000000E+000
1	114.59489566	1.954828E-011	4.358284E-012	0	0.000000E+000
1	114.59503384	4.358284E-012	1.954828E-011	1	0.000000E+000
1	114.59554930	1.954828E-011	4.358284E-012	0	0.000000E+000
1	114.59558789	4.358284E-012	1.954828E-011	1	0.000000E+000
1	114.59571363	1.954828E-011	4.358284E-012	0	0.000000E+000
1	114.59573138	4.358284E-012	1.954828E-011	1	0.000000E+000
1	114.59662545	1.954828E-011	4.358284E-012	0	0.000000E+000
1	114.59760248	4.358284E-012	1.954828E-011	1	0.000000E+000
1	114.59785292	1.954828E-011	4.358284E-012	0	0.000000E+000
1	114.59881914	4.358284E-012	1.954828E-011	1	0.000000E+000
1	114.59891110	1.954828E-011	4.358284E-012	0	0.000000E+000
1	114.59903891	4.358284E-012	1.954828E-011	1	0.000000E+000
1	114.59914984	1.954828E-011	4.358284E-012	0	0.000000E+000
1	114.59917077	4.358284E-012	1.954828E-011	1	0.000000E+000
1	114.59935442	1.954828E-011	4.358284E-012	0	0.000000E+000
1	114.59947308	4.358284E-012	1.954828E-011	1	0.000000E+000
1	114.60285684	1.954828E-011	4.358284E-012	0	0.000000E+000
1	114.60286831	4.358284E-012	1.954828E-011	1	0.000000E+000
1	114.60427790	1.954828E-011	4.358284E-012	0	0.000000E+000
1	114.60462332	4.358284E-012	1.954828E-011	1	0.000000E+000
1	114.60644703	1.954828E-011	4.358284E-012	0	0.000000E+000
1	114.60649614	4.358284E-012	1.954828E-011	1	0.000000E+000
1	114.60791749	1.954828E-011	4.358284E-012	0	0.000000E+000
1	114.60793116	4.358284E-012	1.954828E-011	1	0.000000E+000
1	114.60964573	1.954828E-011	4.358284E-012	0	0.000000E+000
1	114.60965459	4.358284E-012	1.954828E-011	1	0.000000E+000
1	114.61082408	1.954828E-011	4.358284E-012	0	0.000000E+000
1	114.61145057	4.358284E-012	1.954828E-011	1	0.000000E+000
1	114.61219141	1.954828E-011	4.358284E-012	0	0.000000E+000
1	114.61226654	4.358284E-012	1.954828E-011	1	0.000000E+000
1	114.61567698	1.954828E-011	4.358284E-012	0	0.000000E+000
1	114.61570552	4.358284E-012	1.954828E-011	1	0.000000E+000
1	114.61588591	1.954828E-011	4.358284E-012	0	0.000000E+000
1	114.61671322	4.358284E-012	1.954828E-011	1	0.000000E+000
1	114.61790904	1.954828E-011	4.358284E-012	0	0.000000E+000
1	114.61793483	4.358284E-012	1.954828E-011	1	0.000000E+000
1	114.61885861	1.954828E-011	4.358284E-012	0	0.000000E+000
1	114.61886599	4.358284E-012	1.954828E-011	1	0.000000E+000
1	114.61981043	1.954828E-011	4.358284E-012	0	0.000000E+000
1	114.62027076	4.358284E-012	1.954828E-011	1	0.000000E+000
1	114.62047743	1.954828E-011	4.358284E-012	0	0.000000E+000
1	114.62049533	4.358284E-012	1.954828E-011	1	0.000000E+000
1	114.62237825	1.954828E-011	4.358284E-012	0	0.000000E+000
1	114.62239435	4.358284E-012	1.954828E-011	1	0.000000E+000
1	114.62319166	1.954828E-011	4.358284E-012	0	0.000000E+000
1	114.62320243	4.358284E-012	1.954828E-011	1	0.000000E+000
1	114.62555231	1.954828E-011	4.358284E-012	0	0.000000E+000
1	114.62556189	4.358284E-012	1.954828E-011	1	0.000000E+000
1	114.62633965	1.954828E-011	4.358284E-012	0	0.000000E+000
1	114.62634909	4.358284E-012	1.954828E-011	1	0.000000E+000
1	114.62741754	1.954828E-011	4.358284E-012	0	0.000000E+000
1	114.62743851	4.358284E-012	1.954828E-011	1	0.000000E+000
1	114.62762757	1.954828E-011	4.358284E-012	0	0.000000E+000
1	114.62978087	4.358284E-012	1.954828E-011	1	0.000000E+000
1	114.63039102	1.954828E-011	4.358284E-012	0	0.000000E+000
1	114.63041241	4.358284E-012	1.954828E-011	1	0.000000E+000
1	114.63043385	1.954828E-011	4.358284E-012	0	0.000000E+000
1	114.63046408	4.358284E-012	1.954828E-011	1	0.000000E+000
1	114.63088069	1.954828E-011	4.358284E-012	0	0.000000E+000
1	114.63110823	4.358284E-012	1.954828E-011	1	0.000000E+000
1	114.63180917	1.954828E-011	4.358284E-012	0	0.000000E+000
1	114.63184895	4.358284E-012	1.954828E-011	1	0.000000E+000
1	114.63251024	1.954828E-011	4.358284E-012	0	0.000000E+000
1	114.63279406	4.358284E-012	1.954828E-011	1	0.000000E+000
1	114.63297224	1.954828E-011	4.358284E-012	0	0.000000E+000
1	114.63323665	4.358284E-012	1.954828E-011	1	0.000000E+000
1	114.63364106	1.954828E-011	4.358284E-012	0	0.000000E+000
1	114.63368589	4.358284E-012	1.954828E-011	1	0.000000E+000
1	114.63438525	1.954828E-011	4.358284E-012	0	0.000000E+000
1	114.63617112	4.358284E-012	1.954828E-011	1	0.000000E+000
1	114.63896421	1.954828E-011	4.358284E-012	0	0.000000E+000
1	114.63942256	4.358284E-012	1.954828E-011	1	0.000000E+000
1	114.63990253	1.954828E-011	4.358284E-012	0	0.000000E+000
1	114.64076706	4.358284E-012	1.954828E-011	1	0.000000E+000
1	114.64260131	1.954828E-011	4.358284E-012	0	0.000000E+000
1	114.64261033	4.358284E-012	1.954828E-011	1	0.000000E+000
1	114.64420871	1.954828E-011	4.358284E-012	0	0.000000E+000
1	114.64476513	4.358284E-012	1.954828E-011	1	0.000000E+000
1	114.64494669	1.954828E-011	4.358284E-012	0	0.000000E+000
1	114.64619746	4.358284E-012	1.954828E-011	1	0.000000E+000
1	114.64642518	1.954828E-011	4.358284E-012	0	0.000000E+000
1	114.64694214	4.358284E-012	1.954828E-011	1	0.000000E+000
1	114.64781429	1.954828E-011	4.358284E-012	0	0.000000E+000
1	114.64782565	4.358284E-012	1.954828E-011	1	0.000000E+000
1	114.64788389	1.954828E-011	4.358284E-012	0	0.000000E+000
1	114.64789088	4.358284E-012	1.954828E-011	1	0.000000E+000
1	114.64802797	1.954828E-011	4.358284E-012	0	0.000000E+000
1	114.65009185	4.358284E-012	1.954828E-011	1	0.000000E+000
1	114.65121837	1.954828E-011	4.358284E-012	0	0.000000E+000
1	114.65171637	4.358284E-012	1.954828E-011	1	0.000000E+000
1	114.65271338	1.954828E-011	4.358284E-012	0	0.000000E+000
1	114.65320957	4.358284E-012	1.954828E-011	1	0.000000E+000
1	114.65387526	1.954828E-011	4.358284E-012	0	0.000000E+000
1	114.65390144	4.358284E-012	1.954828E-011	1	0.000000E+000
1	114.65402830	1.954828E-011	4.358284E-012	0	0.000000E+000
1	114.65516042	4.358284E-012	1.954828E-011	1	0.000000E+000
1	114.65520089	1.954828E-011	4.358284E-012	0	0.000000E+000
1	114.65588396	4.358284E-012	1.954828E-011	1	0.000000E+000
1	114.65618460	1.954828E-011	4.358284E-012	0	0.000000E+000
1	114.65619918	4.358284E-012	1.954828E-011	1	0.000000E+000
1	114.65690236	1.954828E-011	4.358284E-012	0	0.000000E+000
1	114.65690928	4.358284E-012	1.954828E-011	1	0.000000E+000
1	114.65889019	1.954828E-011	4.358284E-012	0	0.000000E+000
1	114.65941911	4.358284E-012	1.954828E-011	1	0.000000E+000
1	114.65965611	1.954828E-011	4.358284E-012	0	0.000000E+000
1	114.65967314	4.358284E-012	1.954828E-011	1	0.000000E+000
1	114.66112929	1.954828E-011	4.358284E-012	0	0.000000E+000
1	122.87461721	4.456922E-012	1.964692E-011	1	0.000000E+000
1	122.87535075	1.964692E-011	4.456922E-012	0	0.000000E+000
1	122.87700816	4.456922E-012	1.964692E-011	1	0.000000E+000
1	122.87718052	1.964692E-011	4.456922E-012	0	0.000000E+000
1	122.87811123	4.456922E-012	1.964692E-011	1	0.000000E+000
1	122.87846962	1.964692E-011	4.456922E-012	0	0.000000E+000
1	122.87848706	4.456922E-012	1.964692E-011	1	0.000000E+000
1	122.87872869	1.964692E-011	4.456922E-012	0	0.000000E+000
1	122.87874745	4.456922E-012	1.964692E-011	1	0.000000E+000
1	122.87905808	1.964692E-011	4.456922E-012	0	0.000000E+000
1	122.87908622	4.456922E-012	1.964692E-011	1	0.000000E+000
1	122.88144360	1.964692E-011	4.456922E-012	0	0.000000E+000
1	122.88163975	4.456922E-012	1.964692E-011	1	0.000000E+000
1	122.88206699	1.964692E-011	4.456922E-012	0	0.000000E+000
1	122.88208348	4.456922E-012	1.964692E-011	1	0.000000E+000
1	122.88594250	1.964692E-011	4.456922E-012	0	0.000000E+000
1	122.88594808	4.456922E-012	1.964692E-011	1	0.000000E+000
1	122.88666064	1.964692E-011	4.456922E-012	0	0.000000E+000
1	122.88672194	4.456922E-012	1.964692E-011	1	0.000000E+000
1	122.88716234	1.964692E-011	4.456922E-012	0	0.000000E+000
1	122.88805999	4.456922E-012	1.964692E-011	1	0.000000E+000
1	122.88823072	1.964692E-011	4.456922E-012	0	0.000000E+000
1	122.88961041	4.456922E-012	1.964692E-011	1	0.000000E+000
1	122.89000333	1.964692E-011	4.456922E-012	0	0.000000E+000
1	122.89045241	4.456922E-012	1.964692E-011	1	0.000000E+000
1	122.89104653	1.964692E-011	4.456922E-012	0	0.000000E+000
1	122.89333811	4.456922E-012	1.964692E-011	1	0.000000E+000
1	122.89344258	1.964692E-011	4.456922E-012	0	0.000000E+000
1	122.89530399	4.456922E-012	1.964692E-011	1	0.000000E+000
1	122.89635784	1.964692E-011	4.456922E-012	0	0.000000E+000
1	122.89638736	4.456922E-012	1.964692E-011	1	0.000000E+000
1	122.89744883	1.964692E-011	4.456922E-012	0	0.000000E+000
1	122.89747910	4.456922E-012	1.964692E-011	1	0.000000E+000
1	122.89810762	1.964692E-011	4.456922E-012	0	0.000000E+000
1	122.89815852	4.456922E-012	1.964692E-011	1	0.000000E+000
1	122.89879693	1.964692E-011	4.456922E-012	0	0.000000E+000
1	122.89933949	4.456922E-012	1.964692E-011	1	0.000000E+000
1	122.90504085	1.964692E-011	4.456922E-012	0	0.000000E+000
1	122.90761058	4.456922E-012	1.964692E-011	1	0.000000E+000
1	122.90787297	1.964692E-011	4.456922E-012	0	0.000000E+000
1	122.90959793	4.456922E-012	1.964692E-011	1	0.000000E+000
1	122.91016267	1.964692E-011	4.456922E-012	0	0.000000E+000
1	122.91207653	4.456922E-012	1.964692E-011	1	0.000000E+000
1	122.91332170	1.964692E-011	4.456922E-012	0	0.000000E+000
1	122.91346255	4.456922E-012	1.964692E-011	1	0.000000E+000
1	122.91496704	1.964692E-011	4.456922E-012	0	0.000000E+000
1	122.91830663	4.456922E-012	1.964692E-011	1	0.000000E+000
1	122.91866968	1.964692E-011	4.456922E-012	0	0.000000E+000
1	122.91869779	4.456922E-012	1.964692E-011	1	0.000000E+000
1	122.91933481	1.964692E-011	4.456922E-012	0	0.000000E+000
1	122.92200358	4.456922E-012	1.964692E-011	1	0.000000E+000
1	122.92318928	1.964692E-011	4.456922E-012	0	0.000000E+000
1	122.92320899	4.456922E-012	1.964692E-011	1	0.000000E+000
1	122.92378687	1.964692E-011	4.456922E-012	0	0.000000E+000
1	122.92584106	4.456922E-012	1.964692E-011	1	0.000000E+000
1	122.92591465	1.964692E-011	4.456922E-012	0	0.000000E+000
1	122.92755252	4.456922E-012	1.964692E-011	1	0.000000E+000
1	122.92894406	1.964692E-011	4.456922E-012	0	0.000000E+000
1	122.92908307	4.456922E-012	1.964692E-011	1	0.000000E+000
1	122.92933661	1.964692E-011	4.456922E-012	0	0.000000E+000
1	122.92934955	4.456922E-012	1.964692E-011	1	0.000000E+000
1	122.92944483	1.964692E-011	4.456922E-012	0	0.000000E+000
1	122.93256632	4.456922E-012	1.964692E-011	1	0.000000E+000
1	122.93308181	1.964692E-011	4.456922E-012	0	0.000000E+000
1	122.93312997	4.456922E-012	1.964692E-011	1	0.000000E+000
1	122.93365100	1.964692E-011	4.456922E-012	0	0.000000E+000
1	122.93368157	4.456922E-012	1.964692E-011	1	0.000000E+000
1	122.93720315	1.964692E-011	4.456922E-012	0	0.000000E+000
1	122.93727466	4.456922E-012	1.964692E-011	1	0.000000E+000
1	122.93813086	1.964692E-011	4.456922E-012	0	0.000000E+000
1	122.93816410	4.456922E-012	1.964692E-011	1	0.000000E+000
1	122.93839623	1.964692E-011	4.456922E-012	0	0.000000E+000
1	122.93842450	4.456922E-012	1.964692E-011	1	0.000000E+000
1	122.94032796	1.964692E-011	4.456922E-012	0	0.000000E+000
1	122.94133973	4.456922E-012	1.964692E-011	1	0.000000E+000
1	122.94154988	1.964692E-011	4.456922E-012	0	0.000000E+000
1	122.94186905	4.456922E-012	1.964692E-011	1	0.000000E+000
1	122.94236840	1.964692E-011	4.456922E-012	0	0.000000E+000
1	122.94239859	4.456922E-012	1.964692E-011	1	0.000000E+000
1	122.94252074	1.964692E-011	4.456922E-012	0	0.000000E+000
1	122.94255462	4.456922E-012	1.964692E-011	1	0.000000E+000
1	122.94335546	1.964692E-011	4.456922E-012	0	0.000000E+000
1	122.94338493	4.456922E-012	1.964692E-011	1	0.000000E+000
1	122.94430833	1.964692E-011	4.456922E-012	0	0.000000E+000
1	122.94555977	4.456922E-012	1.964692E-011	1	0.000000E+000
1	122.94561374	1.964692E-011	4.456922E-012	0	0.000000E+000
1	122.94563217	4.456922E-012	1.964692E-011	1	0.000000E+000
1	122.94674146	1.964692E-011	4.456922E-012	0	0.000000E+000
1	122.94675512	4.456922E-012	1.964692E-011	1	0.000000E+000
1	122.94744687	1.964692E-011	4.456922E-012	0	0.000000E+000
1	122.94745479	4.456922E-012	1.964692E-011	1	0.000000E+000
1	122.94974352	1.964692E-011	4.456922E-012	0	0.000000E+000
1	157.12795433	4.447342E-012	1.963734E-011	1	0.000000E+000
1	157.12797289	1.963734E-011	4.447342E-012	0	0.000000E+000
1	157.13538227	4.447342E-012	1.963734E-011	1	0.000000E+000
1	157.13561759	1.963734E-011	4.447342E-012	0	0.000000E+000
1	157.13744138	4.447342E-012	1.963734E-011	1	0.000000E+000
1	157.13923660	1.963734E-011	4.447342E-012	0	0.000000E+000
1	157.13926180	4.447342E-012	1.963734E-011	1	0.000000E+000
1	157.13949291	1.963734E-011	4.447342E-012	0	0.000000E+000
1	157.13952443	4.447342E-012	1.963734E-011	1	0.000000E+000
1	157.14050483	1.963734E-011	4.447342E-012	0	0.000000E+000
1	157.14050743	4.447342E-012	1.963734E-011	1	0.000000E+000
1	157.14123232	1.963734E-011	4.447342E-012	0	0.000000E+000
1	157.14124283	4.447342E-012	1.963734E-011	1	0.000000E+000
1	157.14157993	1.963734E-011	4.447342E-012	0	0.000000E+000
1	157.14161710	4.447342E-012	1.963734E-011	1	0.000000E+000
1	157.14319405	1.963734E-011	4.447342E-012	0	0.000000E+000
1	157.14320788	4.447342E-012	1.963734E-011	1	0.000000E+000
1	157.14404873	1.963734E-011	4.447342E-012	0	0.000000E+000
1	157.14483611	4.447342E-012	1.963734E-011	1	0.000000E+000
1	157.14535802	1.963734E-011	4.447342E-012	0	0.000000E+000
1	157.14538970	4.447342E-012	1.963734E-011	1	0.000000E+000
1	157.14598395	1.963734E-011	4.447342E-012	0	0.000000E+000
1	157.14682094	4.447342E-012	1.963734E-011	1	0.000000E+000
1	157.14859175	1.963734E-011	4.447342E-012	0	0.000000E+000
1	157.14861286	4.447342E-012	1.963734E-011	1	0.000000E+000
1	157.14913198	1.963734E-011	4.447342E-012	0	0.000000E+000
1	157.14971847	4.447342E-012	1.963734E-011	1	0.000000E+000
1	157.15205390	1.963734E-011	4.447342E-012	0	0.000000E+000
1	157.15206466	4.447342E-012	1.963734E-011	1	0.000000E+000
1	157.15278424	1.963734E-011	4.447342E-012	0	0.000000E+000
1	157.15283492	4.447342E-012	1.963734E-011	1	0.000000E+000
1	157.15365105	1.963734E-011	4.447342E-012	0	0.000000E+000
1	157.15366782	4.447342E-012	1.963734E-011	1	0.000000E+000
1	157.15414399	1.963734E-011	4.447342E-012	0	0.000000E+000
1	157.15416342	4.447342E-012	1.963734E-011	1	0.000000E+000
1	157.15498242	1.963734E-011	4.447342E-012	0	0.000000E+000
1	157.15511566	4.447342E-012	1.963734E-011	1	0.000000E+000
1	157.15513817	1.963734E-011	4.447342E-012	0	0.000000E+000
1	157.15554985	4.447342E-012	1.963734E-011	1	0.000000E+000
1	157.15716963	1.963734E-011	4.447342E-012	0	0.000000E+000
1	157.15720316	4.447342E-012	1.963734E-011	1	0.000000E+000
1	157.15815655	1.963734E-011	4.447342E-012	0	0.000000E+000
1	157.15818533	4.447342E-012	1.963734E-011	1	0.000000E+000
1	157.15837385	1.963734E-011	4.447342E-012	0	0.000000E+000
1	157.15843474	4.447342E-012	1.963734E-011	1	0.000000E+000
1	157.15945821	1.963734E-011	4.447342E-012	0	0.000000E+000
1	157.15946851	4.447342E-012	1.963734E-011	1	0.000000E+000
1	157.16110235	1.963734E-011	4.447342E-012	0	0.000000E+000
1	157.16113054	4.447342E-012	1.963734E-011	1	0.000000E+000
1	157.16196686	1.963734E-011	4.447342E-012	0	0.000000E+000
1	157.16197990	4.447342E-012	1.963734E-011	1	0.000000E+000
1	157.16256888	1.963734E-011	4.447342E-012	0	0.000000E+000
1	157.16356898	4.447342E-012	1.963734E-011	1	0.000000E+000
1	157.16366616	1.963734E-011	4.447342E-012	0	0.000000E+000
1	157.16378747	4.447342E-012	1.963734E-011	1	0.000000E+000
1	157.16434024	1.963734E-011	4.447342E-012	0	0.000000E+000
1	157.16435396	4.447342E-012	1.963734E-011	1	0.000000E+000
1	157.16523035	1.963734E-011	4.447342E-012	0	0.000000E+000
1	157.16524689	4.447342E-012	1.963734E-011	1	0.000000E+000
1	157.16533574	1.963734E-011	4.447342E-012	0	0.000000E+000
1	157.16536786	4.447342E-012	1.963734E-011	1	0.000000E+000
1	157.16588730	1.963734E-011	4.447342E-012	0	0.000000E+000
1	157.16593065	4.447342E-012	1.963734E-011	1	0.000000E+000
1	157.16637501	1.963734E-011	4.447342E-012	0	0.000000E+000
1	157.16642774	4.447342E-012	1.963734E-011	1	0.000000E+000
1	157.16710236	1.963734E-011	4.447342E-012	0	0.000000E+000
1	157.16711447	4.447342E-012	1.963734E-011	1	0.000000E+000
1	157.16993149	1.963734E-011	4.447342E-012	0	0.000000E+000
1	157.16998338	4.447342E-012	1.963734E-011	1	0.000000E+000
1	157.17139288	1.963734E-011	4.447342E-012	0	0.000000E+000
1	157.17141974	4.447342E-012	1.963734E-011	1	0.000000E+000
1	157.17183147	1.963734E-011	4.447342E-012	0	0.000000E+000
1	157.17211355	4.447342E-012	1.963734E-011	1	0.000000E+000
1	157.17262389	1.963734E-011	4.447342E-012	0	0.000000E+000
1	157.17390499	4.447342E-012	1.963734E-011	1	0.000000E+000
1	157.17393590	1.963734E-011	4.447342E-012	0	0.000000E+000
1	157.17395069	4.447342E-012	1.963734E-011	1	0.000000E+000
1	157.17413877	1.963734E-011	4.447342E-012	0	0.000000E+000
1	157.17416676	4.447342E-012	1.963734E-011	1	0.000000E+000
1	157.17423163	1.963734E-011	4.447342E-012	0	0.000000E+000
1	157.17435008	4.447342E-012	1.963734E-011	1	0.000000E+000
1	157.17508361	1.963734E-011	4.447342E-012	0	0.000000E+000
1	157.17510893	4.447342E-012	1.963734E-011	1	0.000000E+000
1	157.17681924	1.963734E-011	4.447342E-012	0	0.000000E+000
1	157.17723772	4.447342E-012	1.963734E-011	1	0.000000E+000
1	157.17793896	1.963734E-011	4.447342E-012	0	0.000000E+000
1	157.18049411	4.447342E-012	1.963734E-011	1	0.000000E+000
1	157.18225103	1.963734E-011	4.447342E-012	0	0.000000E+000
1	157.18281840	4.447342E-012	1.963734E-011	1	0.000000E+000
1	157.18432157	1.963734E-011	4.447342E-012	0	0.000000E+000
1	157.18436189	4.447342E-012	1.963734E-011	1	0.000000E+000
1	157.18440814	1.963734E-011	4.447342E-012	0	0.000000E+000
1	157.18487784	4.447342E-012	1.963734E-011	1	0.000000E+000
1	157.18980340	1.963734E-011	4.447342E-012	0	0.000000E+000
1	157.18981512	4.447342E-012	1.963734E-011	1	0.000000E+000
1	157.19122023	1.963734E-011	4.447342E-012	0	0.000000E+000
1	157.19123725	4.447342E-012	1.963734E-011	1	0.000000E+000
1	157.19250073	1.963734E-011	4.447342E-012	0	0.000000E+000
1	157.19264874	4.447342E-012	1.963734E-011	1	0.000000E+000
1	157.19272118	1.963734E-011	4.447342E-012	0	0.000000E+000
1	157.19275929	4.447342E-012	1.963734E-011	1	0.000000E+000
1	157.19333699	1.963734E-011	4.447342E-012	0	0.000000E+000
1	157.19334312	4.447342E-012	1.963734E-011	1	0.000000E+000
1	157.19362249	1.963734E-011	4.447342E-012	0	0.000000E+000
1	157.19666568	4.447342E-012	1.963734E-011	1	0.000000E+000
1	157.19747300	1.963734E-011	4.447342E-012	0	0.000000E+000
1	157.19752332	4.447342E-012	1.963734E-011	1	0.000000E+000
1	157.19852081	1.963734E-011	4.447342E-012	0	0.000000E+000
1	157.19947485	4.447342E-012	1.963734E-011	1	0.000000E+000
1	157.20052581	1.963734E-011	4.447342E-012	0	0.000000E+000
1	157.20265600	4.447342E-012	1.963734E-011	1	0.000000E+000
1	157.20567217	1.963734E-011	4.447342E-012	0	0.000000E+000
1	157.20571597	4.447342E-012	1.963734E-011	1	0.000000E+000
1	157.20575869	1.963734E-011	4.447342E-012	0	0.000000E+000
1	157.20577036	4.447342E-012	1.963734E-011	1	0.000000E+000
1	157.20761410	1.963734E-011	4.447342E-012	0	0.000000E+000
1	157.20762765	4.447342E-012	1.963734E-011	1	0.000000E+000
1	157.20956058	1.963734E-011	4.447342E-012	0	0.000000E+000
1	157.21110269	4.447342E-012	1.963734E-011	1	0.000000E+000
1	157.21122834	1.963734E-011	4.447342E-012	0	0.000000E+000
1	157.21123000	4.447342E-012	1.963734E-011	1	0.000000E+000
1	157.21211884	1.963734E-011	4.447342E-012	0	0.000000E+000
1	157.21218702	4.447342E-012	1.963734E-011	1	0.000000E+000
1	157.21271348	1.963734E-011	4.447342E-012	0	0.000000E+000
1	157.21559779	4.447342E-012	1.963734E-011	1	0.000000E+000
1	157.21798483	1.963734E-011	4.447342E-012	0	0.000000E+000
1	157.21817135	4.447342E-012	1.963734E-011	1	0.000000E+000
1	157.21919407	1.963734E-011	4.447342E-012	0	0.000000E+000
1	157.21921251	4.447342E-012	1.963734E-011	1	0.000000E+000
1	157.22067461	1.963734E-011	4.447342E-012	0	0.000000E+000
1	157.22070235	4.447342E-012	1.963734E-011	1	0.000000E+000
1	157.22315524	1.963734E-011	4.447342E-012	0	0.000000E+000
1	157.22478527	4.447342E-012	1.963734E-011	1	0.000000E+000
1	157.22576725	1.963734E-011	4.447342E-012	0	0.000000E+000
1	157.22579317	4.447342E-012	1.963734E-011	1	0.000000E+000
1	157.22627706	1.963734E-011	4.447342E-012	0	0.000000E+000
1	157.22629367	4.447342E-012	1.963734E-011	1	0.000000E+000
1	157.22657270	1.963734E-011	4.447342E-012	0	0.000000E+000
1	157.22678070	4.447342E-012	1.963734E-011	1	0.000000E+000
1	157.22692944	1.963734E-011	4.447342E-012	0	0.000000E+000
1	157.22693516	4.447342E-012	1.963734E-011	1	0.000000E+000
1	157.22699288	1.963734E-011	4.447342E-012	0	0.000000E+000
1	157.22702434	4.447342E-012	1.963734E-011	1	0.000000E+000
1	157.22869931	1.963734E-011	4.447342E-012	0	0.000000E+000
1	157.22872978	4.447342E-012	1.963734E-011	1	0.000000E+000
1	157.22896070	1.963734E-011	4.447342E-012	0	0.000000E+000
1	157.22896411	4.447342E-012	1.963734E-011	1	0.000000E+000
1	157.22922817	1.963734E-011	4.447342E-012	0	0.000000E+000
1	157.22946284	4.447342E-012	1.963734E-011	1	0.000000E+000
1	157.23002982	1.963734E-011	4.447342E-012	0	0.000000E+000
1	157.23007494	4.447342E-012	1.963734E-011	1	0.000000E+000
1	157.23018168	1.963734E-011	4.447342E-012	0	0.000000E+000
1	157.23019574	4.447342E-012	1.963734E-011	1	0.000000E+000
1	157.23042216	1.963734E-011	4.447342E-012	0	0.000000E+000
1	157.23117795	4.447342E-012	1.963734E-011	1	0.000000E+000
1	157.23195586	1.963734E-011	4.447342E-012	0	0.000000E+000
1	157.23200039	4.447342E-012	1.963734E-011	1	0.000000E+000
1	157.23225557	1.963734E-011	4.447342E-012	0	0.000000E+000
1	157.23226930	4.447342E-012	1.963734E-011	1	0.000000E+000
1	157.23249793	1.963734E-011	4.447342E-012	0	0.000000E+000
1	157.23251226	4.447342E-012	1.963734E-011	1	0.000000E+000
1	157.23271461	1.963734E-011	4.447342E-012	0	0.000000E+000
1	157.23274465	4.447342E-012	1.963734E-011	1	0.000000E+000
1	157.23511601	1.963734E-011	4.447342E-012	0	0.000000E+000
1	157.23517666	4.447342E-012	1.963734E-011	1	0.000000E+000
1	157.23624119	1.963734E-011	4.447342E-012	0	0.000000E+000
1	157.23624920	4.447342E-012	1.963734E-011	1	0.000000E+000
1	157.23719189	1.963734E-011	4.447342E-012	0	0.000000E+000
1	157.23722161	4.447342E-012	1.963734E-011	1	0.000000E+000
1	157.23727985	1.963734E-011	4.447342E-012	0	0.000000E+000
1	157.23731315	4.447342E-012	1.963734E-011	1	0.000000E+000
1	157.23742993	1.963734E-011	4.447342E-012	0	0.000000E+000
1	157.23744344	4.447342E-012	1.963734E-011	1	0.000000E+000
1	157.23761783	1.963734E-011	4.447342E-012	0	0.000000E+000
1	157.23826652	4.447342E-012	1.963734E-011	1	0.000000E+000
1	157.23854399	1.963734E-011	4.447342E-012	0	0.000000E+000
1	157.23859112	4.447342E-012	1.963734E-011	1	0.000000E+000
1	157.23894047	1.963734E-011	4.447342E-012	0	0.000000E+000
1	157.24167982	4.447342E-012	1.963734E-011	1	0.000000E+000
1	157.24218160	1.963734E-011	4.447342E-012	0	0.000000E+000
1	157.24253452	4.447342E-012	1.963734E-011	1	0.000000E+000
1	157.24275524	1.963734E-011	4.447342E-012	0	0.000000E+000
1	157.24400023	4.447342E-012	1.963734E-011	1	0.000000E+000
1	157.24437467	1.963734E-011	4.447342E-012	0	0.000000E+000
1	157.24439608	4.447342E-012	1.963734E-011	1	0.000000E+000
1	157.24486833	1.963734E-011	4.447342E-012	0	0.000000E+000
1	157.24488142	4.447342E-012	1.963734E-011	1	0.000000E+000
1	157.24536363	1.963734E-011	4.447342E-012	0	0.000000E+000
1	157.24538455	4.447342E-012	1.963734E-011	1	0.000000E+000
1	157.24551134	1.963734E-011	4.447342E-012	0	0.000000E+000
1	157.24553590	4.447342E-012	1.963734E-011	1	0.000000E+000
1	157.24558952	1.963734E-011	4.447342E-012	0	0.000000E+000
1	157.24562506	4.447342E-012	1.963734E-011	1	0.000000E+000
1	157.24741998	1.963734E-011	4.447342E-012	0	0.000000E+000
1	157.24743835	4.447342E-012	1.963734E-011	1	0.000000E+000
1	157.24979816	1.963734E-011	4.447342E-012	0	0.000000E+000
1	157.25060481	4.447342E-012	1.963734E-011	1	0.000000E+000
1	157.25068890	1.963734E-011	4.447342E-012	0	0.000000E+000
1	157.25073611	4.447342E-012	1.963734E-011	1	0.000000E+000
1	157.25106522	1.963734E-011	4.447342E-012	0	0.000000E+000
1	157.25112675	4.447342E-012	1.963734E-011	1	0.000000E+000
1	157.25174598	1.963734E-011	4.447342E-012	0	0.000000E+000
1	157.25176321	4.447342E-012	1.963734E-011	1	0.000000E+000
1	157.25191733	1.963734E-011	4.447342E-012	0	0.000000E+000
1	157.25193514	4.447342E-012	1.963734E-011	1	0.000000E+000
1	157.25245837	1.963734E-011	4.447342E-012	0	0.000000E+000
1	157.25247974	4.447342E-012	1.963734E-011	1	0.000000E+000
1	157.25362910	1.963734E-011	4.447342E-012	0	0.000000E+000
1	157.25372320	4.447342E-012	1.963734E-011	1	0.000000E+000
1	157.25386632	1.963734E-011	4.447342E-012	0	0.000000E+000
1	157.25390736	4.447342E-012	1.963734E-011	1	0.000000E+000
1	157.25420807	1.963734E-011	4.447342E-012	0	0.000000E+000
1	157.25423910	4.447342E-012	1.963734E-011	1	0.000000E+000
1	157.25452983	1.963734E-011	4.447342E-012	0	0.000000E+000
1	157.25458477	4.447342E-012	1.963734E-011	1	0.000000E+000
1	157.25467435	1.963734E-011	4.447342E-012	0	0.000000E+000
1	157.25469145	4.447342E-012	1.963734E-011	1	0.000000E+000
1	157.25564848	1.963734E-011	4.447342E-012	0	0.000000E+000
1	157.25659952	4.447342E-012	1.963734E-011	1	0.000000E+000
1	157.25667654	1.963734E-011	4.447342E-012	0	0.000000E+000
1	157.25726260	4.447342E-012	1.963734E-011	1	0.000000E+000
1	157.25774696	1.963734E-011	4.447342E-012	0	0.000000E+000
1	157.25776854	4.447342E-012	1.963734E-011	1	0.000000E+000
1	157.25791273	1.963734E-011	4.447342E-012	0	0.000000E+000
1	157.25792805	4.447342E-012	1.963734E-011	1	0.000000E+000
1	157.25799501	1.963734E-011	4.447342E-012	0	0.000000E+000
1	157.25895330	4.447342E-012	1.963734E-011	1	0.000000E+000
1	157.25908091	1.963734E-011	4.447342E-012	0	0.000000E+000
1	157.26017453	4.447342E-012	1.963734E-011	1	0.000000E+000
1	157.26095726	1.963734E-011	4.447342E-012	0	0.000000E+000
1	157.26097741	4.447342E-012	1.963734E-011	1	0.000000E+000
1	157.26103554	1.963734E-011	4.447342E-012	0	0.000000E+000
1	157.26201041	4.447342E-012	1.963734E-011	1	0.000000E+000
1	157.26330614	1.963734E-011	4.447342E-012	0	0.000000E+000
1	157.26337141	4.447342E-012	1.963734E-011	1	0.000000E+000
1	157.26493922	1.963734E-011	4.447342E-012	0	0.000000E+000
1	157.26497349	4.447342E-012	1.963734E-011	1	0.000000E+000
1	157.26789074	1.963734E-011	4.447342E-012	0	0.000000E+000
1	157.26791691	4.447342E-012	1.963734E-011	1	0.000000E+000
1	157.26857001	1.963734E-011	4.447342E-012	0	0.000000E+000
1	157.30023930	4.447342E-012	1.963734E-011	1	0.000000E+000
1	157.30098693	1.963734E-011	4.447342E-012	0	0.000000E+000
1	157.30099145	4.447342E-012	1.963734E-011	1	0.000000E+000
1	157.30139497	1.963734E-011	4.447342E-012	0	0.000000E+000
1	157.30255221	4.447342E-012	1.963734E-011	1	0.000000E+000
1	157.30341210	1.963734E-011	4.447342E-012	0	0.000000E+000
1	157.30343272	4.447342E-012	1.963734E-011	1	0.000000E+000
1	157.30362093	1.963734E-011	4.447342E-012	0	0.000000E+000
1	157.30368857	4.447342E-012	1.963734E-011	1	0.000000E+000
1	157.30566266	1.963734E-011	4.447342E-012	0	0.000000E+000
1	157.30570583	4.447342E-012	1.963734E-011	1	0.000000E+000
1	157.30914726	1.963734E-011	4.447342E-012	0	0.000000E+000
1	157.30960773	4.447342E-012	1.963734E-011	1	0.000000E+000
1	157.31014898	1.963734E-011	4.447342E-012	0	0.000000E+000
1	157.31048396	4.447342E-012	1.963734E-011	1	0.000000E+000
1	157.31152273	1.963734E-011	4.447342E-012	0	0.000000E+000
1	157.31253039	4.447342E-012	1.963734E-011	1	0.000000E+000
1	157.31304834	1.963734E-011	4.447342E-012	0	0.000000E+000
1	157.31306713	4.447342E-012	1.963734E-011	1	0.000000E+000
1	157.31318870	1.963734E-011	4.447342E-012	0	0.000000E+000
1	157.31400154	4.447342E-012	1.963734E-011	1	0.000000E+000
1	157.31504299	1.963734E-011	4.447342E-012	0	0.000000E+000
1	157.31523388	4.447342E-012	1.963734E-011	1	0.000000E+000
1	157.31597587	1.963734E-011	4.447342E-012	0	0.000000E+000
1	157.31738464	4.447342E-012	1.963734E-011	1	0.000000E+000
1	157.31751202	1.963734E-011	4.447342E-012	0	0.000000E+000
1	157.31751916	4.447342E-012	1.963734E-011	1	0.000000E+000
1	157.31763700	1.963734E-011	4.447342E-012	0	0.000000E+000
1	157.31767414	4.447342E-012	1.963734E-011	1	0.000000E+000
1	157.31823628	1.963734E-011	4.447342E-012	0	0.000000E+000
1	157.31825213	4.447342E-012	1.963734E-011	1	0.000000E+000
1	157.31916762	1.963734E-011	4.447342E-012	0	0.000000E+000
1	157.31944367	4.447342E-012	1.963734E-011	1	0.000000E+000
1	157.32067843	1.963734E-011	4.447342E-012	0	0.000000E+000
1	157.32069210	4.447342E-012	1.963734E-011	1	0.000000E+000
1	157.32123928	1.963734E-011	4.447342E-012	0	0.000000E+000
1	157.32268773	4.447342E-012	1.963734E-011	1	0.000000E+000
1	157.32274191	1.963734E-011	4.447342E-012	0	0.000000E+000
1	157.32336097	4.447342E-012	1.963734E-011	1	0.000000E+000
1	157.32463779	1.963734E-011	4.447342E-012	0	0.000000E+000
1	157.32520718	4.447342E-012	1.963734E-011	1	0.000000E+000
1	157.32691370	1.963734E-011	4.447342E-012	0	0.000000E+000
1	157.33011812	4.447342E-012	1.963734E-011	1	0.000000E+000
1	157.33056808	1.963734E-011	4.447342E-012	0	0.000000E+000
1	157.33162582	4.447342E-012	1.963734E-011	1	0.000000E+000
1	157.33213433	1.963734E-011	4.447342E-012	0	0.000000E+000
1	157.33214918	4.447342E-012	1.963734E-011	1	0.000000E+000
1	157.33217831	1.963734E-011	4.447342E-012	0	0.000000E+000
1	157.33275071	4.447342E-012	1.963734E-011	1	0.000000E+000
1	157.33294120	1.963734E-011	4.447342E-012	0	0.000000E+000
1	157.33298472	4.447342E-012	1.963734E-011	1	0.000000E+000
1	157.33400114	1.963734E-011	4.447342E-012	0	0.000000E+000
1	157.33534966	4.447342E-012	1.963734E-011	1	0.000000E+000
1	157.33566008	1.963734E-011	4.447342E-012	0	0.000000E+000
1	157.33569456	4.447342E-012	1.963734E-011	1	0.000000E+000
1	157.33690632	1.963734E-011	4.447342E-012	0	0.000000E+000
1	157.33701473	4.447342E-012	1.963734E-011	1	0.000000E+000
1	157.33723601	1.963734E-011	4.447342E-012	0	0.000000E+000
1	157.33727672	4.447342E-012	1.963734E-011	1	0.000000E+000
1	157.33756191	1.963734E-011	4.447342E-012	0	0.000000E+000
1	157.33926048	4.447342E-012	1.963734E-011	1	0.000000E+000
1	157.33928087	1.963734E-011	4.447342E-012	0	0.000000E+000
1	157.33931509	4.447342E-012	1.963734E-011	1	0.000000E+000
1	157.33940913	1.963734E-011	4.447342E-012	0	0.000000E+000
1	157.33973182	4.447342E-012	1.963734E-011	1	0.000000E+000
1	157.34025005	1.963734E-011	4.447342E-012	0	0.000000E+000
1	157.34030865	4.447342E-012	1.963734E-011	1	0.000000E+000
1	157.34269009	1.963734E-011	4.447342E-012	0	0.000000E+000
1	157.34272800	4.447342E-012	1.963734E-011	1	0.000000E+000
1	157.34439597	1.963734E-011	4.447342E-012	0	0.000000E+000
1	157.34517295	4.447342E-012	1.963734E-011	1	0.000000E+000
1	157.34641540	1.963734E-011	4.447342E-012	0	0.000000E+000
1	157.34726190	4.447342E-012	1.963734E-011	1	0.000000E+000
1	157.34899129	1.963734E-011	4.447342E-012	0	0.000000E+000
1	157.34902106	4.447342E-012	1.963734E-011	1	0.000000E+000
1	157.34975481	1.963734E-011	4.447342E-012	0	0.000000E+000
1	157.34991113	4.447342E-012	1.963734E-011	1	0.000000E+000
1	157.35024747	1.963734E-011	4.447342E-012	0	0.000000E+000
1	157.35025937	4.447342E-012	1.963734E-011	1	0.000000E+000
1	157.35139504	1.963734E-011	4.447342E-012	0	0.000000E+000
1	157.35143156	4.447342E-012	1.963734E-011	1	0.000000E+000
1	157.35210142	1.963734E-011	4.447342E-012	0	0.000000E+000
1	157.35284706	4.447342E-012	1.963734E-011	1	0.000000E+000
1	157.35390061	1.963734E-011	4.447342E-012	0	0.000000E+000
1	157.35394302	4.447342E-012	1.963734E-011	1	0.000000E+000
1	157.35465835	1.963734E-011	4.447342E-012	0	0.000000E+000
1	157.35522701	4.447342E-012	1.963734E-011	1	0.000000E+000
1	157.35530051	1.963734E-011	4.447342E-012	0	0.000000E+000
1	157.35558962	4.447342E-012	1.963734E-011	1	0.000000E+000
1	157.35618135	1.963734E-011	4.447342E-012	0	0.000000E+000
1	157.35662304	4.447342E-012	1.963734E-011	1	0.000000E+000
1	157.35720435	1.963734E-011	4.447342E-012	0	0.000000E+000
1	157.35723352	4.447342E-012	1.963734E-011	1	0.000000E+000
1	157.35884310	1.963734E-011	4.447342E-012	0	0.000000E+000
1	157.35990611	4.447342E-012	1.963734E-011	1	0.000000E+000
1	157.36016569	1.963734E-011	4.447342E-012	0	0.000000E+000
1	157.36069127	4.447342E-012	1.963734E-011	1	0.000000E+000
1	157.36381497	1.963734E-011	4.447342E-012	0	0.000000E+000
1	157.36578633	4.447342E-012	1.963734E-011	1	0.000000E+000
1	157.36584699	1.963734E-011	4.447342E-012	0	0.000000E+000
1	157.36591031	4.447342E-012	1.963734E-011	1	0.000000E+000
1	157.36649167	1.963734E-011	4.447342E-012	0	0.000000E+000
1	157.36667246	4.447342E-012	1.963734E-011	1	0.000000E+000
1	157.36699698	1.963734E-011	4.447342E-012	0	0.000000E+000
1	157.36700474	4.447342E-012	1.963734E-011	1	0.000000E+000
1	157.36747669	1.963734E-011	4.447342E-012	0	0.000000E+000
1	157.36749244	4.447342E-012	1.963734E-011	1	0.000000E+000
1	157.36956121	1.963734E-011	4.447342E-012	0	0.000000E+000
1	157.36958013	4.447342E-012	1.963734E-011	1	0.000000E+000
1	157.37013467	1.963734E-011	4.447342E-012	0	0.000000E+000
1	157.37015603	4.447342E-012	1.963734E-011	1	0.000000E+000
1	157.37025265	1.963734E-011	4.447342E-012	0	0.000000E+000
1	157.37198820	4.447342E-012	1.963734E-011	1	0.000000E+000
1	157.37398765	1.963734E-011	4.447342E-012	0	0.000000E+000
1	157.37402871	4.447342E-012	1.963734E-011	1	0.000000E+000
1	157.37429979	1.963734E-011	4.447342E-012	0	0.000000E+000
1	157.37433124	4.447342E-012	1.963734E-011	1	0.000000E+000
1	157.37644111	1.963734E-011	4.447342E-012	0	0.000000E+000
1	157.37735192	4.447342E-012	1.963734E-011	1	0.000000E+000
1	157.37747283	1.963734E-011	4.447342E-012	0	0.000000E+000
1	157.37751226	4.447342E-012	1.963734E-011	1	0.000000E+000
1	157.37825286	1.963734E-011	4.447342E-012	0	0.000000E+000
1	157.37874335	4.447342E-012	1.963734E-011	1	0.000000E+000
1	157.38023572	1.963734E-011	4.447342E-012	0	0.000000E+000
1	157.38025815	4.447342E-012	1.963734E-011	1	0.000000E+000
1	157.38089215	1.963734E-011	4.447342E-012	0	0.000000E+000
1	157.38909149	4.447342E-012	1.963734E-011	1	0.000000E+000
1	157.38994656	1.963734E-011	4.447342E-012	0	0.000000E+000
1	157.39143333	4.447342E-012	1.963734E-011	1	0.000000E+000
1	157.39452895	1.963734E-011	4.447342E-012	0	0.000000E+000
1	157.39454372	4.447342E-012	1.963734E-011	1	0.000000E+000
1	157.39475485	1.963734E-011	4.447342E-012	0	0.000000E+000
1	157.39476722	4.447342E-012	1.963734E-011	1	0.000000E+000
1	157.39702857	1.963734E-011	4.447342E-012	0	0.000000E+000
1	157.39706086	4.447342E-012	1.963734E-011	1	0.000000E+000
1	157.39721549	1.963734E-011	4.447342E-012	0	0.000000E+000
1	157.39723931	4.447342E-012	1.963734E-011	1	0.000000E+000
1	157.39989652	1.963734E-011	4.447342E-012	0	0.000000E+000
1	157.40009567	4.447342E-012	1.963734E-011	1	0.000000E+000
1	157.40090865	1.963734E-011	4.447342E-012	0	0.000000E+000
1	157.40148983	4.447342E-012	1.963734E-011	1	0.000000E+000
1	157.40239954	1.963734E-011	4.447342E-012	0	0.000000E+000
1	157.40244641	4.447342E-012	1.963734E-011	1	0.000000E+000
1	157.40298848	1.963734E-011	4.447342E-012	0	0.000000E+000
1	157.40303331	4.447342E-012	1.963734E-011	1	0.000000E+000
1	157.40321652	1.963734E-011	4.447342E-012	0	0.000000E+000
1	157.40326565	4.447342E-012	1.963734E-011	1	0.000000E+000
1	157.40373742	1.963734E-011	4.447342E-012	0	0.000000E+000
1	157.40374800	4.447342E-012	1.963734E-011	1	0.000000E+000
1	157.40436199	1.963734E-011	4.447342E-012	0	0.000000E+000
1	157.40439738	4.447342E-012	1.963734E-011	1	0.000000E+000
1	157.40473744	1.963734E-011	4.447342E-012	0	0.000000E+000
1	157.40476872	4.447342E-012	1.963734E-011	1	0.000000E+000
1	157.40587188	1.963734E-011	4.447342E-012	0	0.000000E+000
1	157.40591401	4.447342E-012	1.963734E-011	1	0.000000E+000
1	157.40676596	1.963734E-011	4.447342E-012	0	0.000000E+000
1	157.40678569	4.447342E-012	1.963734E-011	1	0.000000E+000
1	157.40817545	1.963734E-011	4.447342E-012	0	0.000000E+000
1	157.40819779	4.447342E-012	1.963734E-011	1	0.000000E+000
1	157.40881771	1.963734E-011	4.447342E-012	0	0.000000E+000
1	157.40887886	4.447342E-012	1.963734E-011	1	0.000000E+000
1	157.40912401	1.963734E-011	4.447342E-012	0	0.000000E+000
1	157.40915894	4.447342E-012	1.963734E-011	1	0.000000E+000
1	157.40938691	1.963734E-011	4.447342E-012	0	0.000000E+000
1	157.40940381	4.447342E-012	1.963734E-011	1	0.000000E+000
1	157.41264795	1.963734E-011	4.447342E-012	0	0.000000E+000
1	157.41265769	4.447342E-012	1.963734E-011	1	0.000000E+000
1	157.41304458	1.963734E-011	4.447342E-012	0	0.000000E+000
1	157.41305578	4.447342E-012	1.963734E-011	1	0.000000E+000
1	157.41458581	1.963734E-011	4.447342E-012	0	0.000000E+000
1	157.41459344	4.447342E-012	1.963734E-011	1	0.000000E+000
1	157.41504162	1.963734E-011	4.447342E-012	0	0.000000E+000
1	157.41510136	4.447342E-012	1.963734E-011	1	0.000000E+000
1	157.41588771	1.963734E-011	4.447342E-012	0	0.000000E+000
1	157.41615026	4.447342E-012	1.963734E-011	1	0.000000E+000
1	157.41719913	1.963734E-011	4.447342E-012	0	0.000000E+000
1	157.41720394	4.447342E-012	1.963734E-011	1	0.000000E+000
1	157.41725719	1.963734E-011	4.447342E-012	0	0.000000E+000
1	157.41728278	4.447342E-012	1.963734E-011	1	0.000000E+000
1	157.41782737	1.963734E-011	4.447342E-012	0	0.000000E+000
1	157.41785114	4.447342E-012	1.963734E-011	1	0.000000E+000
1	157.41810513	1.963734E-011	4.447342E-012	0	0.000000E+000
1	157.41813000	4.447342E-012	1.963734E-011	1	0.000000E+000
1	157.41851504	1.963734E-011	4.447342E-012	0	0.000000E+000
1	157.41953944	4.447342E-012	1.963734E-011	1	0.000000E+000
1	157.42017713	1.963734E-011	4.447342E-012	0	0.000000E+000
1	157.42020028	4.447342E-012	1.963734E-011	1	0.000000E+000
1	157.42172788	1.963734E-011	4.447342E-012	0	0.000000E+000
1	157.42174743	4.447342E-012	1.963734E-011	1	0.000000E+000
1	157.42217577	1.963734E-011	4.447342E-012	0	0.000000E+000
1	157.42299521	4.447342E-012	1.963734E-011	1	0.000000E+000
1	157.42368500	1.963734E-011	4.447342E-012	0	0.000000E+000
1	157.42676748	4.447342E-012	1.963734E-011	1	0.000000E+000
1	157.42748192	1.963734E-011	4.447342E-012	0	0.000000E+000
1	157.42750934	4.447342E-012	1.963734E-011	1	0.000000E+000
1	157.42761826	1.963734E-011	4.447342E-012	0	0.000000E+000
1	157.42843764	4.447342E-012	1.963734E-011	1	0.000000E+000
1	157.42893526	1.963734E-011	4.447342E-012	0	0.000000E+000
1	157.42894986	4.447342E-012	1.963734E-011	1	0.000000E+000
1	157.42936896	1.963734E-011	4.447342E-012	0	0.000000E+000
1	157.42971037	4.447342E-012	1.963734E-011	1	0.000000E+000
1	157.43082260	1.963734E-011	4.447342E-012	0	0.000000E+000
1	157.43105885	4.447342E-012	1.963734E-011	1	0.000000E+000
1	157.43153969	1.963734E-011	4.447342E-012	0	0.000000E+000
1	157.43164577	4.447342E-012	1.963734E-011	1	0.000000E+000
1	157.43271072	1.963734E-011	4.447342E-012	0	0.000000E+000
1	157.43275540	4.447342E-012	1.963734E-011	1	0.000000E+000
1	157.43439746	1.963734E-011	4.447342E-012	0	0.000000E+000
1	157.43442536	4.447342E-012	1.963734E-011	1	0.000000E+000
1	157.43458114	1.963734E-011	4.447342E-012	0	0.000000E+000
1	157.43525898	4.447342E-012	1.963734E-011	1	0.000000E+000
1	157.43541979	1.963734E-011	4.447342E-012	0	0.000000E+000
1	157.43591689	4.447342E-012	1.963734E-011	1	0.000000E+000
1	157.43713169	1.963734E-011	4.447342E-012	0	0.000000E+000
1	157.43901450	4.447342E-012	1.963734E-011	1	0.000000E+000
1	157.43913045	1.963734E-011	4.447342E-012	0	0.000000E+000
1	157.43961395	4.447342E-012	1.963734E-011	1	0.000000E+000
1	157.43987904	1.963734E-011	4.447342E-012	0	0.000000E+000
1	157.44021373	4.447342E-012	1.963734E-011	1	0.000000E+000
1	157.44108256	1.963734E-011	4.447342E-012	0	0.000000E+000
1	157.44295707	4.447342E-012	1.963734E-011	1	0.000000E+000
1	157.44383560	1.963734E-011	4.447342E-012	0	0.000000E+000
1	157.44474865	4.447342E-012	1.963734E-011	1	0.000000E+000
1	157.44650840	1.963734E-011	4.447342E-012	0	0.000000E+000
1	157.44727702	4.447342E-012	1.963734E-011	1	0.000000E+000
1	157.44730208	1.963734E-011	4.447342E-012	0	0.000000E+000
1	157.44835786	4.447342E-012	1.963734E-011	1	0.000000E+000
1	157.44838084	1.963734E-011	4.447342E-012	0	0.000000E+000
1	157.44874118	4.447342E-012	1.963734E-011	1	0.000000E+000
1	157.45016990	1.963734E-011	4.447342E-012	0	0.000000E+000
1	157.45145813	4.447342E-012	1.963734E-011	1	0.000000E+000
1	157.45157966	1.963734E-011	4.447342E-012	0	0.000000E+000
1	157.45162764	4.447342E-012	1.963734E-011	1	0.000000E+000
1	157.45203780	1.963734E-011	4.447342E-012	0	0.000000E+000
1	157.45207875	4.447342E-012	1.963734E-011	1	0.000000E+000
1	157.45215799	1.963734E-011	4.447342E-012	0	0.000000E+000
1	157.45218736	4.447342E-012	1.963734E-011	1	0.000000E+000
1	157.45296792	1.963734E-011	4.447342E-012	0	0.000000E+000
1	157.45297711	4.447342E-012	1.963734E-011	1	0.000000E+000
1	157.45696283	1.963734E-011	4.447342E-012	0	0.000000E+000
1	157.45842879	4.447342E-012	1.963734E-011	1	0.000000E+000
1	157.45933830	1.963734E-011	4.447342E-012	0	0.000000E+000
1	157.45935208	4.447342E-012	1.963734E-011	1	0.000000E+000
1	157.46050899	1.963734E-011	4.447342E-012	0	0.000000E+000
1	157.46139112	4.447342E-012	1.963734E-011	1	0.000000E+000
1	157.46204645	1.963734E-011	4.447342E-012	0	0.000000E+000
1	157.46240304	4.447342E-012	1.963734E-011	1	0.000000E+000
1	157.46599149	1.963734E-011	4.447342E-012	0	0.000000E+000
1	157.46712692	4.447342E-012	1.963734E-011	1	0.000000E+000
1	157.46880604	1.963734E-011	4.447342E-012	0	0.000000E+000
1	157.46881870	4.447342E-012	1.963734E-011	1	0.000000E+000
1	157.46980535	1.963734E-011	4.447342E-012	0	0.000000E+000
1	157.47031312	4.447342E-012	1.963734E-011	1	0.000000E+000
1	157.47061619	1.963734E-011	4.447342E-012	0	0.000000E+000
1	157.47063182	4.447342E-012	1.963734E-011	1	0.000000E+000
1	157.47095658	1.963734E-011	4.447342E-012	0	0.000000E+000
1	157.47097486	4.447342E-012	1.963734E-011	1	0.000000E+000
1	157.47392066	1.963734E-011	4.447342E-012	0	0.000000E+000
1	157.47393316	4.447342E-012	1.963734E-011	1	0.000000E+000
1	157.47492578	1.963734E-011	4.447342E-012	0	0.000000E+000
1	157.47495771	4.447342E-012	1.963734E-011	1	0.000000E+000
1	157.47598578	1.963734E-011	4.447342E-012	0	0.000000E+000
1	157.47605462	4.447342E-012	1.963734E-011	1	0.000000E+000
1	157.47662958	1.963734E-011	4.447342E-012	0	0.000000E+000
1	157.47665796	4.447342E-012	1.963734E-011	1	0.000000E+000
1	157.47682036	1.963734E-011	4.447342E-012	0	0.000000E+000
1	157.47778610	4.447342E-012	1.963734E-011	1	0.000000E+000
1	157.47799134	1.963734E-011	4.447342E-012	0	0.000000E+000
1	157.47801866	4.447342E-012	1.963734E-011	1	0.000000E+000
1	157.47811476	1.963734E-011	4.447342E-012	0	0.000000E+000
1	157.47811816	4.447342E-012	1.963734E-011	1	0.000000E+000
1	157.47880806	1.963734E-011	4.447342E-012	0	0.000000E+000
1	157.47881710	4.447342E-012	1.963734E-011	1	0.000000E+000
1	157.47889638	1.963734E-011	4.447342E-012	0	0.000000E+000
1	157.48018701	4.447342E-012	1.963734E-011	1	0.000000E+000
1	157.48225520	1.963734E-011	4.447342E-012	0	0.000000E+000
1	157.48228050	4.447342E-012	1.963734E-011	1	0.000000E+000
1	157.48253560	1.963734E-011	4.447342E-012	0	0.000000E+000
1	157.48261105	4.447342E-012	1.963734E-011	1	0.000000E+000
1	157.48263705	1.963734E-011	4.447342E-012	0	0.000000E+000
1	157.48266456	4.447342E-012	1.963734E-011	1	0.000000E+000
1	157.48287110	1.963734E-011	4.447342E-012	0	0.000000E+000
1	157.48293982	4.447342E-012	1.963734E-011	1	0.000000E+000
1	157.48347717	1.963734E-011	4.447342E-012	0	0.000000E+000
1	157.48401167	4.447342E-012	1.963734E-011	1	0.000000E+000
1	157.48411735	1.963734E-011	4.447342E-012	0	0.000000E+000
1	157.48411923	4.447342E-012	1.963734E-011	1	0.000000E+000
1	157.48451366	1.963734E-011	4.447342E-012	0	0.000000E+000
1	157.48455566	4.447342E-012	1.963734E-011	1	0.000000E+000
1	157.48507906	1.963734E-011	4.447342E-012	0	0.000000E+000
1	157.48508883	4.447342E-012	1.963734E-011	1	0.000000E+000
1	157.48516667	1.963734E-011	4.447342E-012	0	0.000000E+000
1	157.48519255	4.447342E-012	1.963734E-011	1	0.000000E+000
1	157.48585380	1.963734E-011	4.447342E-012	0	0.000000E+000
1	157.48624579	4.447342E-012	1.963734E-011	1	0.000000E+000
1	157.48688237	1.963734E-011	4.447342E-012	0	0.000000E+000
1	157.48690746	4.447342E-012	1.963734E-011	1	0.000000E+000
1	157.48715866	1.963734E-011	4.447342E-012	0	0.000000E+000
1	157.48805189	4.447342E-012	1.963734E-011	1	0.000000E+000
1	157.48855123	1.963734E-011	4.447342E-012	0	0.000000E+000
1	157.48855932	4.447342E-012	1.963734E-011	1	0.000000E+000
1	157.48885322	1.963734E-011	4.447342E-012	0	0.000000E+000
1	157.49143762	4.447342E-012	1.963734E-011	1	0.000000E+000
1	157.49360020	1.963734E-011	4.447342E-012	0	0.000000E+000
1	157.49363371	4.447342E-012	1.963734E-011	1	0.000000E+000
1	157.49513468	1.963734E-011	4.447342E-012	0	0.000000E+000
1	157.49516892	4.447342E-012	1.963734E-011	1	0.000000E+000
1	157.49675651	1.963734E-011	4.447342E-012	0	0.000000E+000
1	157.49679017	4.447342E-012	1.963734E-011	1	0.000000E+000
1	157.49697693	1.963734E-011	4.447342E-012	0	0.000000E+000
1	157.49699817	4.447342E-012	1.963734E-011	1	0.000000E+000
1	157.49777344	1.963734E-011	4.447342E-012	0	0.000000E+000
1	157.49781438	4.447342E-012	1.963734E-011	1	0.000000E+000
1	157.49965232	1.963734E-011	4.447342E-012	0	0.000000E+000
1	157.50101702	4.447342E-012	1.963734E-011	1	0.000000E+000
1	157.50230349	1.963734E-011	4.447342E-012	0	0.000000E+000
1	157.50231850	4.447342E-012	1.963734E-011	1	0.000000E+000
1	157.50267949	1.963734E-011	4.447342E-012	0	0.000000E+000
1	157.50271438	4.447342E-012	1.963734E-011	1	0.000000E+000
1	157.50279376	1.963734E-011	4.447342E-012	0	0.000000E+000
1	157.50282840	4.447342E-012	1.963734E-011	1	0.000000E+000
1	157.50324260	1.963734E-011	4.447342E-012	0	0.000000E+000
1	157.50326673	4.447342E-012	1.963734E-011	1	0.000000E+000
1	157.50658053	1.963734E-011	4.447342E-012	0	0.000000E+000
1	157.51162428	4.447342E-012	1.963734E-011	1	0.000000E+000
1	157.51215179	1.963734E-011	4.447342E-012	0	0.000000E+000
1	157.51216856	4.447342E-012	1.963734E-011	1	0.000000E+000
1	157.51255314	1.963734E-011	4.447342E-012	0	0.000000E+000
1	157.51334977	4.447342E-012	1.963734E-011	1	0.000000E+000
1	157.51505724	1.963734E-011	4.447342E-012	0	0.000000E+000
1	157.51507912	4.447342E-012	1.963734E-011	1	0.000000E+000
1	157.51566511	1.963734E-011	4.447342E-012	0	0.000000E+000
1	157.51567724	4.447342E-012	1.963734E-011	1	0.000000E+000
1	157.51573593	1.963734E-011	4.447342E-012	0	0.000000E+000
1	157.51575127	4.447342E-012	1.963734E-011	1	0.000000E+000
1	157.51816253	1.963734E-011	4.447342E-012	0	0.000000E+000
1	157.51819107	4.447342E-012	1.963734E-011	1	0.000000E+000
1	157.51877097	1.963734E-011	4.447342E-012	0	0.000000E+000
1	157.51878843	4.447342E-012	1.963734E-011	1	0.000000E+000
1	157.51884752	1.963734E-011	4.447342E-012	0	0.000000E+000
1	157.51956012	4.447342E-012	1.963734E-011	1	0.000000E+000
1	157.52081167	1.963734E-011	4.447342E-012	0	0.000000E+000
1	157.52110721	4.447342E-012	1.963734E-011	1	0.000000E+000
1	157.52131824	1.963734E-011	4.447342E-012	0	0.000000E+000
1	157.52287848	4.447342E-012	1.963734E-011	1	0.000000E+000
1	157.52368302	1.963734E-011	4.447342E-012	0	0.000000E+000
1	157.52370386	4.447342E-012	1.963734E-011	1	0.000000E+000
1	157.52391954	1.963734E-011	4.447342E-012	0	0.000000E+000
1	157.52552829	4.447342E-012	1.963734E-011	1	0.000000E+000
1	157.52596657	1.963734E-011	4.447342E-012	0	0.000000E+000
1	157.52647485	4.447342E-012	1.963734E-011	1	0.000000E+000
1	157.52686532	1.963734E-011	4.447342E-012	0	0.000000E+000
1	157.52688531	4.447342E-012	1.963734E-011	1	0.000000E+000
1	157.52694879	1.963734E-011	4.447342E-012	0	0.000000E+000
1	157.52701645	4.447342E-012	1.963734E-011	1	0.000000E+000
1	157.52776850	1.963734E-011	4.447342E-012	0	0.000000E+000
1	157.52827868	4.447342E-012	1.963734E-011	1	0.000000E+000
1	157.52832514	1.963734E-011	4.447342E-012	0	0.000000E+000
1	157.52852694	4.447342E-012	1.963734E-011	1	0.000000E+000
1	157.52973112	1.963734E-011	4.447342E-012	0	0.000000E+000
1	157.52974314	4.447342E-012	1.963734E-011	1	0.000000E+000
1	157.52983112	1.963734E-011	4.447342E-012	0	0.000000E+000
1	157.52984994	4.447342E-012	1.963734E-011	1	0.000000E+000
[truncated: 270,280 more chars]
