# Supplementary material for: Ancestral acetylcholine receptor β-subunit forms homopentamers that prime before opening spontaneously
Source: eLife. 2022 Jul 4;11:e76504. doi: 10.7554/eLife.76504 (PMC9365395; doi:10.7554/eLife.76504)
Supplement: Figure 4—figure supplement 1—source data 1. — Detected single-channel event durations for the human adult muscle-type acetylcholine receptor in the presence of increasing concentrations of acetylcholine (ACh; 3 µM, 6 µM, 10 µM, 18 µM, 30 µM, 60 µM, 100 µM, and 180 µM). Compressed file includes 24 TAC 4.3.3 event files (*.evt format) of the single-channel detections for the three recordings for each acetylcholine concentration (fileA, fileB, and fileC in each case) in the presented kinetic analysis, as well as the associated R scripts (*.txt format) for defining and sorting bursts. [file elife-76504-fig4-figsupp1-data1.zip › F4S1-SD1/Source Data - Figure 4-figure supplement 1/Figure 4-figure supplement 1_WTMuscle18uMACh_fileC.evt]

5
File
Acquire	D:\Data\Christian\1-Single Channel Recordings\WTMuscle (control)\18uM ACh\Recordings\a3 - 17-08-23-WTmuslce-BRBS-PA18OOPS-120mV-4.acquire	0	
Sweeps
1	280.616552	0.000000	0.370019	0.0000000E+000	0.0000000E+000	
2	144.711161	0.000000	0.231944	0.0000000E+000	0.0000000E+000	
3	43.619467	0.000000	0.463615	0.0000000E+000	0.0000000E+000	
Segments
1	53	0.000000	0.370019	2.915918	3.253734	6.748180	7.074091	44.231882	44.387569	47.122004	47.360263	70.658739	70.759572	71.624997	71.725397	72.242975	72.389852	72.624407	73.063576	73.099757	73.542787	73.968125	74.069052	77.048340	77.155978	77.162989	77.309369	91.640422	91.784323	93.437155	93.791595	93.950507	94.123256	97.808214	98.004227	99.207276	99.313134	99.314157	99.500549	99.512255	99.631284	103.222840	103.412917	108.012142	108.226549	112.403600	112.513571	127.029512	127.158424	134.573122	134.753957	144.451710	144.689947	146.741520	147.029053	147.949589	148.092225	154.341139	154.442531	156.734491	157.037362	158.872618	158.985660	171.814779	172.247800	173.082301	173.403780	173.435373	173.619383	187.150340	187.396060	187.400629	187.590716	190.111744	190.279302	193.195262	193.312167	193.514697	194.045558	206.677041	207.319262	207.383021	207.593435	207.645165	207.759961	211.690068	211.994363	219.845882	219.992869	220.031469	220.167992	220.228077	220.959513	230.877181	231.083238	235.793052	235.917823	236.766737	236.923700	237.748183	237.869637	277.709958	277.913499	279.457503	279.860828	280.267604	280.616552	
2	22	0.000000	0.231944	11.571203	11.683959	12.463933	12.743563	19.125766	19.754830	22.859740	22.968487	37.864334	37.985008	38.718710	38.873843	39.614904	39.933386	47.150299	47.363080	49.238427	49.507995	89.696066	89.993056	90.040179	90.308064	90.367859	90.776741	108.974150	109.500711	112.202656	112.358012	114.414601	114.543014	117.780073	118.006247	124.075582	124.218182	127.939702	128.040236	137.863350	138.134705	139.051474	139.260198	144.589295	144.711161	
3	12	0.000000	0.463615	4.338662	4.694661	12.392693	12.493855	12.789587	12.903141	16.616629	16.725097	21.762588	22.263928	24.660889	24.761732	27.735408	27.937040	35.617862	35.719721	36.435059	36.550645	38.632496	38.733190	43.393528	43.619467	
Events
1	0.04989787	4.263492E-012	1.867349E-011	1	0.000000E+000
1	0.05022604	1.867349E-011	4.263492E-012	0	0.000000E+000
1	0.05033572	4.263492E-012	1.867349E-011	1	0.000000E+000
1	0.05256925	1.867349E-011	4.263492E-012	0	0.000000E+000
1	0.05310876	4.263492E-012	1.867349E-011	1	0.000000E+000
1	0.05343126	1.867349E-011	4.263492E-012	0	0.000000E+000
1	0.05454197	4.263492E-012	1.867349E-011	1	0.000000E+000
1	0.05497290	1.867349E-011	4.263492E-012	0	0.000000E+000
1	0.05520670	4.263492E-012	1.867349E-011	1	0.000000E+000
1	0.05699476	1.867349E-011	4.263492E-012	0	0.000000E+000
1	0.05700703	4.263492E-012	1.867349E-011	1	0.000000E+000
1	0.05804296	1.867349E-011	4.263492E-012	0	0.000000E+000
1	0.05804554	4.263492E-012	1.867349E-011	1	0.000000E+000
1	0.05914832	1.867349E-011	4.263492E-012	0	0.000000E+000
1	0.05919621	4.263492E-012	1.867349E-011	1	0.000000E+000
1	0.06010768	1.867349E-011	4.263492E-012	0	0.000000E+000
1	0.06188934	4.263492E-012	1.867349E-011	1	0.000000E+000
1	0.06197672	1.867349E-011	4.263492E-012	0	0.000000E+000
1	0.06417062	4.263492E-012	1.867349E-011	1	0.000000E+000
1	0.06483320	1.867349E-011	4.263492E-012	0	0.000000E+000
1	0.06567284	4.263492E-012	1.867349E-011	1	0.000000E+000
1	0.06703168	1.867349E-011	4.263492E-012	0	0.000000E+000
1	0.06706928	4.263492E-012	1.867349E-011	1	0.000000E+000
1	0.06710269	1.867349E-011	4.263492E-012	0	0.000000E+000
1	0.06712174	4.263492E-012	1.867349E-011	1	0.000000E+000
1	0.06764670	1.867349E-011	4.263492E-012	0	0.000000E+000
1	0.06820810	4.263492E-012	1.867349E-011	1	0.000000E+000
1	0.06896540	1.867349E-011	4.263492E-012	0	0.000000E+000
1	0.06982218	4.263492E-012	1.867349E-011	1	0.000000E+000
1	0.07043052	1.867349E-011	4.263492E-012	0	0.000000E+000
1	0.07343293	4.263492E-012	1.867349E-011	1	0.000000E+000
1	0.07344715	1.867349E-011	4.263492E-012	0	0.000000E+000
1	0.07689733	4.263492E-012	1.867349E-011	1	0.000000E+000
1	0.07768922	1.867349E-011	4.263492E-012	0	0.000000E+000
1	0.08018809	4.263492E-012	1.867349E-011	1	0.000000E+000
1	0.08030927	1.867349E-011	4.263492E-012	0	0.000000E+000
1	0.08180102	4.263492E-012	1.867349E-011	1	0.000000E+000
1	0.08202460	1.867349E-011	4.263492E-012	0	0.000000E+000
1	0.08205062	4.263492E-012	1.867349E-011	1	0.000000E+000
1	0.08315948	1.867349E-011	4.263492E-012	0	0.000000E+000
1	0.08339918	4.263492E-012	1.867349E-011	1	0.000000E+000
1	0.08357591	1.867349E-011	4.263492E-012	0	0.000000E+000
1	0.08361027	4.263492E-012	1.867349E-011	1	0.000000E+000
1	0.08433838	1.867349E-011	4.263492E-012	0	0.000000E+000
1	0.08435732	4.263492E-012	1.867349E-011	1	0.000000E+000
1	0.08455216	1.867349E-011	4.263492E-012	0	0.000000E+000
1	0.08540769	4.263492E-012	1.867349E-011	1	0.000000E+000
1	0.08559102	1.867349E-011	4.263492E-012	0	0.000000E+000
1	0.08563400	4.263492E-012	1.867349E-011	1	0.000000E+000
1	0.08576138	1.867349E-011	4.263492E-012	0	0.000000E+000
1	0.08578389	4.263492E-012	1.867349E-011	1	0.000000E+000
1	0.08704058	1.867349E-011	4.263492E-012	0	0.000000E+000
1	0.08706379	4.263492E-012	1.867349E-011	1	0.000000E+000
1	0.08808228	1.867349E-011	4.263492E-012	0	0.000000E+000
1	0.08811607	4.263492E-012	1.867349E-011	1	0.000000E+000
1	0.08851913	1.867349E-011	4.263492E-012	0	0.000000E+000
1	0.08854944	4.263492E-012	1.867349E-011	1	0.000000E+000
1	0.08876128	1.867349E-011	4.263492E-012	0	0.000000E+000
1	0.08965738	4.263492E-012	1.867349E-011	1	0.000000E+000
1	0.09039140	1.867349E-011	4.263492E-012	0	0.000000E+000
1	0.09141192	4.263492E-012	1.867349E-011	1	0.000000E+000
1	0.09168351	1.867349E-011	4.263492E-012	0	0.000000E+000
1	0.09304078	4.263492E-012	1.867349E-011	1	0.000000E+000
1	0.09314085	1.867349E-011	4.263492E-012	0	0.000000E+000
1	0.09813897	4.263492E-012	1.867349E-011	1	0.000000E+000
1	0.09820082	1.867349E-011	4.263492E-012	0	0.000000E+000
1	0.09851175	4.263492E-012	1.867349E-011	1	0.000000E+000
1	0.09864574	1.867349E-011	4.263492E-012	0	0.000000E+000
1	0.09869430	4.263492E-012	1.867349E-011	1	0.000000E+000
1	0.09890568	1.867349E-011	4.263492E-012	0	0.000000E+000
1	0.10075252	4.263492E-012	1.867349E-011	1	0.000000E+000
1	0.10137529	1.867349E-011	4.263492E-012	0	0.000000E+000
1	0.10138299	4.263492E-012	1.867349E-011	1	0.000000E+000
1	0.10163770	1.867349E-011	4.263492E-012	0	0.000000E+000
1	0.10219371	4.263492E-012	1.867349E-011	1	0.000000E+000
1	0.10222878	1.867349E-011	4.263492E-012	0	0.000000E+000
1	0.10229287	4.263492E-012	1.867349E-011	1	0.000000E+000
1	0.10263396	1.867349E-011	4.263492E-012	0	0.000000E+000
1	0.10265825	4.263492E-012	1.867349E-011	1	0.000000E+000
1	0.10309131	1.867349E-011	4.263492E-012	0	0.000000E+000
1	0.10545298	4.263492E-012	1.867349E-011	1	0.000000E+000
1	0.10551488	1.867349E-011	4.263492E-012	0	0.000000E+000
1	0.10553330	4.263492E-012	1.867349E-011	1	0.000000E+000
1	0.10606562	1.867349E-011	4.263492E-012	0	0.000000E+000
1	0.10656322	4.263492E-012	1.867349E-011	1	0.000000E+000
1	0.10658059	1.867349E-011	4.263492E-012	0	0.000000E+000
1	0.10663358	4.263492E-012	1.867349E-011	1	0.000000E+000
1	0.10745118	1.867349E-011	4.263492E-012	0	0.000000E+000
1	0.10753116	4.263492E-012	1.867349E-011	1	0.000000E+000
1	0.10799862	1.867349E-011	4.263492E-012	0	0.000000E+000
1	0.11004055	4.263492E-012	1.867349E-011	1	0.000000E+000
1	0.11035073	1.867349E-011	4.263492E-012	0	0.000000E+000
1	0.11059823	4.263492E-012	1.867349E-011	1	0.000000E+000
1	0.11082336	1.867349E-011	4.263492E-012	0	0.000000E+000
1	0.11083288	4.263492E-012	1.867349E-011	1	0.000000E+000
1	0.11088933	1.867349E-011	4.263492E-012	0	0.000000E+000
1	0.11115173	4.263492E-012	1.867349E-011	1	0.000000E+000
1	0.11140932	1.867349E-011	4.263492E-012	0	0.000000E+000
1	0.11263874	4.263492E-012	1.867349E-011	1	0.000000E+000
1	0.11421186	1.867349E-011	4.263492E-012	0	0.000000E+000
1	0.11519897	4.263492E-012	1.867349E-011	1	0.000000E+000
1	0.11521253	1.867349E-011	4.263492E-012	0	0.000000E+000
1	0.11748031	4.263492E-012	1.867349E-011	1	0.000000E+000
1	0.11789164	1.867349E-011	4.263492E-012	0	0.000000E+000
1	0.11830026	4.263492E-012	1.867349E-011	1	0.000000E+000
1	0.11919725	1.867349E-011	4.263492E-012	0	0.000000E+000
1	0.11922604	4.263492E-012	1.867349E-011	1	0.000000E+000
1	0.12123923	1.867349E-011	4.263492E-012	0	0.000000E+000
1	0.12125170	4.263492E-012	1.867349E-011	1	0.000000E+000
1	0.12152715	1.867349E-011	4.263492E-012	0	0.000000E+000
1	0.12155793	4.263492E-012	1.867349E-011	1	0.000000E+000
1	0.12258654	1.867349E-011	4.263492E-012	0	0.000000E+000
1	0.12261708	4.263492E-012	1.867349E-011	1	0.000000E+000
1	0.12338556	1.867349E-011	4.263492E-012	0	0.000000E+000
1	0.12436623	4.263492E-012	1.867349E-011	1	0.000000E+000
1	0.12484727	1.867349E-011	4.263492E-012	0	0.000000E+000
1	0.12679530	4.263492E-012	1.867349E-011	1	0.000000E+000
1	0.12687701	1.867349E-011	4.263492E-012	0	0.000000E+000
1	0.12922128	4.263492E-012	1.867349E-011	1	0.000000E+000
1	0.12923249	1.867349E-011	4.263492E-012	0	0.000000E+000
1	0.12949581	4.263492E-012	1.867349E-011	1	0.000000E+000
1	0.12951111	1.867349E-011	4.263492E-012	0	0.000000E+000
1	0.12965555	4.263492E-012	1.867349E-011	1	0.000000E+000
1	0.12974685	1.867349E-011	4.263492E-012	0	0.000000E+000
1	0.13130323	4.263492E-012	1.867349E-011	1	0.000000E+000
1	0.13250335	1.867349E-011	4.263492E-012	0	0.000000E+000
1	0.13333510	4.263492E-012	1.867349E-011	1	0.000000E+000
1	0.13347017	1.867349E-011	4.263492E-012	0	0.000000E+000
1	0.13458913	4.263492E-012	1.867349E-011	1	0.000000E+000
1	0.13566837	1.867349E-011	4.263492E-012	0	0.000000E+000
1	0.13581324	4.263492E-012	1.867349E-011	1	0.000000E+000
1	0.13721716	1.867349E-011	4.263492E-012	0	0.000000E+000
1	0.13963816	4.263492E-012	1.867349E-011	1	0.000000E+000
1	0.14014680	1.867349E-011	4.263492E-012	0	0.000000E+000
1	0.14033387	4.263492E-012	1.867349E-011	1	0.000000E+000
1	0.14038789	1.867349E-011	4.263492E-012	0	0.000000E+000
1	0.14152424	4.263492E-012	1.867349E-011	1	0.000000E+000
1	0.14162601	1.867349E-011	4.263492E-012	0	0.000000E+000
1	0.14378146	4.263492E-012	1.867349E-011	1	0.000000E+000
1	0.14386272	1.867349E-011	4.263492E-012	0	0.000000E+000
1	0.14561491	4.263492E-012	1.867349E-011	1	0.000000E+000
1	0.14566147	1.867349E-011	4.263492E-012	0	0.000000E+000
1	0.14569929	4.263492E-012	1.867349E-011	1	0.000000E+000
1	0.14603838	1.867349E-011	4.263492E-012	0	0.000000E+000
1	0.14647228	4.263492E-012	1.867349E-011	1	0.000000E+000
1	0.14695585	1.867349E-011	4.263492E-012	0	0.000000E+000
1	0.14702339	4.263492E-012	1.867349E-011	1	0.000000E+000
1	0.14713450	1.867349E-011	4.263492E-012	0	0.000000E+000
1	0.14721033	4.263492E-012	1.867349E-011	1	0.000000E+000
1	0.14742406	1.867349E-011	4.263492E-012	0	0.000000E+000
1	0.14797623	4.263492E-012	1.867349E-011	1	0.000000E+000
1	0.14799993	1.867349E-011	4.263492E-012	0	0.000000E+000
1	0.14803155	4.263492E-012	1.867349E-011	1	0.000000E+000
1	0.14865326	1.867349E-011	4.263492E-012	0	0.000000E+000
1	0.14867474	4.263492E-012	1.867349E-011	1	0.000000E+000
1	0.14956299	1.867349E-011	4.263492E-012	0	0.000000E+000
1	0.15154811	4.263492E-012	1.867349E-011	1	0.000000E+000
1	0.15250939	1.867349E-011	4.263492E-012	0	0.000000E+000
1	0.15261676	4.263492E-012	1.867349E-011	1	0.000000E+000
1	0.15335769	1.867349E-011	4.263492E-012	0	0.000000E+000
1	0.15338420	4.263492E-012	1.867349E-011	1	0.000000E+000
1	0.15346376	1.867349E-011	4.263492E-012	0	0.000000E+000
1	0.15348427	4.263492E-012	1.867349E-011	1	0.000000E+000
1	0.15400558	1.867349E-011	4.263492E-012	0	0.000000E+000
1	0.15402358	4.263492E-012	1.867349E-011	1	0.000000E+000
1	0.15416488	1.867349E-011	4.263492E-012	0	0.000000E+000
1	0.15477127	4.263492E-012	1.867349E-011	1	0.000000E+000
1	0.15544119	1.867349E-011	4.263492E-012	0	0.000000E+000
1	0.15603051	4.263492E-012	1.867349E-011	1	0.000000E+000
1	0.15733520	1.867349E-011	4.263492E-012	0	0.000000E+000
1	0.15738171	4.263492E-012	1.867349E-011	1	0.000000E+000
1	0.15741349	1.867349E-011	4.263492E-012	0	0.000000E+000
1	0.15783377	4.263492E-012	1.867349E-011	1	0.000000E+000
1	0.15922292	1.867349E-011	4.263492E-012	0	0.000000E+000
1	0.15955088	4.263492E-012	1.867349E-011	1	0.000000E+000
1	0.15993491	1.867349E-011	4.263492E-012	0	0.000000E+000
1	0.16104263	4.263492E-012	1.867349E-011	1	0.000000E+000
1	0.16113265	1.867349E-011	4.263492E-012	0	0.000000E+000
1	0.16129050	4.263492E-012	1.867349E-011	1	0.000000E+000
1	0.16219311	1.867349E-011	4.263492E-012	0	0.000000E+000
1	0.16246191	4.263492E-012	1.867349E-011	1	0.000000E+000
1	0.16331618	1.867349E-011	4.263492E-012	0	0.000000E+000
1	0.16406713	4.263492E-012	1.867349E-011	1	0.000000E+000
1	0.16463768	1.867349E-011	4.263492E-012	0	0.000000E+000
1	0.16516466	4.263492E-012	1.867349E-011	1	0.000000E+000
1	0.16705170	1.867349E-011	4.263492E-012	0	0.000000E+000
1	0.16744781	4.263492E-012	1.867349E-011	1	0.000000E+000
1	0.16822493	1.867349E-011	4.263492E-012	0	0.000000E+000
1	0.16912578	4.263492E-012	1.867349E-011	1	0.000000E+000
1	0.16978443	1.867349E-011	4.263492E-012	0	0.000000E+000
1	0.16990393	4.263492E-012	1.867349E-011	1	0.000000E+000
1	0.17040941	1.867349E-011	4.263492E-012	0	0.000000E+000
1	0.17058185	4.263492E-012	1.867349E-011	1	0.000000E+000
1	0.17110049	1.867349E-011	4.263492E-012	0	0.000000E+000
1	0.17236542	4.263492E-012	1.867349E-011	1	0.000000E+000
1	0.17238101	1.867349E-011	4.263492E-012	0	0.000000E+000
1	0.17305493	4.263492E-012	1.867349E-011	1	0.000000E+000
1	0.17327253	1.867349E-011	4.263492E-012	0	0.000000E+000
1	0.17334797	4.263492E-012	1.867349E-011	1	0.000000E+000
1	0.17397564	1.867349E-011	4.263492E-012	0	0.000000E+000
1	0.17476216	4.263492E-012	1.867349E-011	1	0.000000E+000
1	0.17492672	1.867349E-011	4.263492E-012	0	0.000000E+000
1	0.17563289	4.263492E-012	1.867349E-011	1	0.000000E+000
1	0.17589374	1.867349E-011	4.263492E-012	0	0.000000E+000
1	0.17593227	4.263492E-012	1.867349E-011	1	0.000000E+000
1	0.17635358	1.867349E-011	4.263492E-012	0	0.000000E+000
1	0.17792251	4.263492E-012	1.867349E-011	1	0.000000E+000
1	0.17802469	1.867349E-011	4.263492E-012	0	0.000000E+000
1	0.17873498	4.263492E-012	1.867349E-011	1	0.000000E+000
1	0.17937577	1.867349E-011	4.263492E-012	0	0.000000E+000
1	0.17940095	4.263492E-012	1.867349E-011	1	0.000000E+000
1	0.18067018	1.867349E-011	4.263492E-012	0	0.000000E+000
1	0.18106362	4.263492E-012	1.867349E-011	1	0.000000E+000
1	0.18131333	1.867349E-011	4.263492E-012	0	0.000000E+000
1	0.18164128	4.263492E-012	1.867349E-011	1	0.000000E+000
1	0.18235532	1.867349E-011	4.263492E-012	0	0.000000E+000
1	0.18236724	4.263492E-012	1.867349E-011	1	0.000000E+000
1	0.18239058	1.867349E-011	4.263492E-012	0	0.000000E+000
1	0.18277208	4.263492E-012	1.867349E-011	1	0.000000E+000
1	0.18333016	1.867349E-011	4.263492E-012	0	0.000000E+000
1	0.18421227	4.263492E-012	1.867349E-011	1	0.000000E+000
1	0.18475359	1.867349E-011	4.263492E-012	0	0.000000E+000
1	0.18478521	4.263492E-012	1.867349E-011	1	0.000000E+000
1	0.18609844	1.867349E-011	4.263492E-012	0	0.000000E+000
1	0.18611607	4.263492E-012	1.867349E-011	1	0.000000E+000
1	0.18768418	1.867349E-011	4.263492E-012	0	0.000000E+000
1	0.18872874	4.263492E-012	1.867349E-011	1	0.000000E+000
1	0.19080266	1.867349E-011	4.263492E-012	0	0.000000E+000
1	0.19080959	4.263492E-012	1.867349E-011	1	0.000000E+000
1	0.19153929	1.867349E-011	4.263492E-012	0	0.000000E+000
1	0.19437412	4.263492E-012	1.867349E-011	1	0.000000E+000
1	0.19482568	1.867349E-011	4.263492E-012	0	0.000000E+000
1	0.19483799	4.263492E-012	1.867349E-011	1	0.000000E+000
1	0.19521341	1.867349E-011	4.263492E-012	0	0.000000E+000
1	0.19551208	4.263492E-012	1.867349E-011	1	0.000000E+000
1	0.19648612	1.867349E-011	4.263492E-012	0	0.000000E+000
1	0.19890638	4.263492E-012	1.867349E-011	1	0.000000E+000
1	0.19893250	1.867349E-011	4.263492E-012	0	0.000000E+000
1	0.19896364	4.263492E-012	1.867349E-011	1	0.000000E+000
1	0.19927226	1.867349E-011	4.263492E-012	0	0.000000E+000
1	0.19929318	4.263492E-012	1.867349E-011	1	0.000000E+000
1	0.19941077	1.867349E-011	4.263492E-012	0	0.000000E+000
1	0.19943187	4.263492E-012	1.867349E-011	1	0.000000E+000
1	0.20144618	1.867349E-011	4.263492E-012	0	0.000000E+000
1	0.20146220	4.263492E-012	1.867349E-011	1	0.000000E+000
1	0.20296553	1.867349E-011	4.263492E-012	0	0.000000E+000
1	0.20392792	4.263492E-012	1.867349E-011	1	0.000000E+000
1	0.20463362	1.867349E-011	4.263492E-012	0	0.000000E+000
1	0.20468226	4.263492E-012	1.867349E-011	1	0.000000E+000
1	0.20573378	1.867349E-011	4.263492E-012	0	0.000000E+000
1	0.20574089	4.263492E-012	1.867349E-011	1	0.000000E+000
1	0.20635664	1.867349E-011	4.263492E-012	0	0.000000E+000
1	0.20762521	4.263492E-012	1.867349E-011	1	0.000000E+000
1	0.20913188	1.867349E-011	4.263492E-012	0	0.000000E+000
1	0.20913867	4.263492E-012	1.867349E-011	1	0.000000E+000
1	0.20967522	1.867349E-011	4.263492E-012	0	0.000000E+000
1	0.20971084	4.263492E-012	1.867349E-011	1	0.000000E+000
1	0.21125075	1.867349E-011	4.263492E-012	0	0.000000E+000
1	0.21128569	4.263492E-012	1.867349E-011	1	0.000000E+000
1	0.21244294	1.867349E-011	4.263492E-012	0	0.000000E+000
1	0.21245661	4.263492E-012	1.867349E-011	1	0.000000E+000
1	0.21474192	1.867349E-011	4.263492E-012	0	0.000000E+000
1	0.21475674	4.263492E-012	1.867349E-011	1	0.000000E+000
1	0.21566809	1.867349E-011	4.263492E-012	0	0.000000E+000
1	0.21708039	4.263492E-012	1.867349E-011	1	0.000000E+000
1	0.21826296	1.867349E-011	4.263492E-012	0	0.000000E+000
1	0.21831098	4.263492E-012	1.867349E-011	1	0.000000E+000
1	0.21950417	1.867349E-011	4.263492E-012	0	0.000000E+000
1	0.22082824	4.263492E-012	1.867349E-011	1	0.000000E+000
1	0.22209641	1.867349E-011	4.263492E-012	0	0.000000E+000
1	0.22213675	4.263492E-012	1.867349E-011	1	0.000000E+000
1	0.22451915	1.867349E-011	4.263492E-012	0	0.000000E+000
1	0.22776452	4.263492E-012	1.867349E-011	1	0.000000E+000
1	0.22784366	1.867349E-011	4.263492E-012	0	0.000000E+000
1	0.22785644	4.263492E-012	1.867349E-011	1	0.000000E+000
1	0.22835867	1.867349E-011	4.263492E-012	0	0.000000E+000
1	0.22925964	4.263492E-012	1.867349E-011	1	0.000000E+000
1	0.22992309	1.867349E-011	4.263492E-012	0	0.000000E+000
1	0.22997060	4.263492E-012	1.867349E-011	1	0.000000E+000
1	0.23171635	1.867349E-011	4.263492E-012	0	0.000000E+000
1	0.23175600	4.263492E-012	1.867349E-011	1	0.000000E+000
1	0.23191946	1.867349E-011	4.263492E-012	0	0.000000E+000
1	0.23193727	4.263492E-012	1.867349E-011	1	0.000000E+000
1	0.23197419	1.867349E-011	4.263492E-012	0	0.000000E+000
1	0.23199803	4.263492E-012	1.867349E-011	1	0.000000E+000
1	0.23223511	1.867349E-011	4.263492E-012	0	0.000000E+000
1	0.23224564	4.263492E-012	1.867349E-011	1	0.000000E+000
1	0.23289582	1.867349E-011	4.263492E-012	0	0.000000E+000
1	0.23291190	4.263492E-012	1.867349E-011	1	0.000000E+000
1	0.23292838	1.867349E-011	4.263492E-012	0	0.000000E+000
1	0.23306846	4.263492E-012	1.867349E-011	1	0.000000E+000
1	0.23365144	1.867349E-011	4.263492E-012	0	0.000000E+000
1	0.23378507	4.263492E-012	1.867349E-011	1	0.000000E+000
1	0.23437120	1.867349E-011	4.263492E-012	0	0.000000E+000
1	0.23437519	4.263492E-012	1.867349E-011	1	0.000000E+000
1	0.23874996	1.867349E-011	4.263492E-012	0	0.000000E+000
1	0.23880554	4.263492E-012	1.867349E-011	1	0.000000E+000
1	0.23964913	1.867349E-011	4.263492E-012	0	0.000000E+000
1	0.23966008	4.263492E-012	1.867349E-011	1	0.000000E+000
1	0.23985245	1.867349E-011	4.263492E-012	0	0.000000E+000
1	0.24154601	4.263492E-012	1.867349E-011	1	0.000000E+000
1	0.24286742	1.867349E-011	4.263492E-012	0	0.000000E+000
1	0.24290648	4.263492E-012	1.867349E-011	1	0.000000E+000
1	0.24300560	1.867349E-011	4.263492E-012	0	0.000000E+000
1	0.24433571	4.263492E-012	1.867349E-011	1	0.000000E+000
1	0.24436579	1.867349E-011	4.263492E-012	0	0.000000E+000
1	0.24588451	4.263492E-012	1.867349E-011	1	0.000000E+000
1	0.24606746	1.867349E-011	4.263492E-012	0	0.000000E+000
1	0.24642663	4.263492E-012	1.867349E-011	1	0.000000E+000
1	0.24822062	1.867349E-011	4.263492E-012	0	0.000000E+000
1	0.24893289	4.263492E-012	1.867349E-011	1	0.000000E+000
1	0.24945056	1.867349E-011	4.263492E-012	0	0.000000E+000
1	0.24946874	4.263492E-012	1.867349E-011	1	0.000000E+000
1	0.24963777	1.867349E-011	4.263492E-012	0	0.000000E+000
1	0.24993964	4.263492E-012	1.867349E-011	1	0.000000E+000
1	0.25004562	1.867349E-011	4.263492E-012	0	0.000000E+000
1	0.25006252	4.263492E-012	1.867349E-011	1	0.000000E+000
1	0.25052341	1.867349E-011	4.263492E-012	0	0.000000E+000
1	0.25053736	4.263492E-012	1.867349E-011	1	0.000000E+000
1	0.25080217	1.867349E-011	4.263492E-012	0	0.000000E+000
1	0.25188321	4.263492E-012	1.867349E-011	1	0.000000E+000
1	0.25319284	1.867349E-011	4.263492E-012	0	0.000000E+000
1	0.25321295	4.263492E-012	1.867349E-011	1	0.000000E+000
1	0.25410681	1.867349E-011	4.263492E-012	0	0.000000E+000
1	0.25560736	4.263492E-012	1.867349E-011	1	0.000000E+000
1	0.25712038	1.867349E-011	4.263492E-012	0	0.000000E+000
1	0.25713540	4.263492E-012	1.867349E-011	1	0.000000E+000
1	0.25732094	1.867349E-011	4.263492E-012	0	0.000000E+000
1	0.25812377	4.263492E-012	1.867349E-011	1	0.000000E+000
1	0.25817604	1.867349E-011	4.263492E-012	0	0.000000E+000
1	0.25822436	4.263492E-012	1.867349E-011	1	0.000000E+000
1	0.25903286	1.867349E-011	4.263492E-012	0	0.000000E+000
1	0.25904138	4.263492E-012	1.867349E-011	1	0.000000E+000
1	0.25930879	1.867349E-011	4.263492E-012	0	0.000000E+000
1	0.26024833	4.263492E-012	1.867349E-011	1	0.000000E+000
1	0.26086341	1.867349E-011	4.263492E-012	0	0.000000E+000
1	0.26115068	4.263492E-012	1.867349E-011	1	0.000000E+000
1	0.26163786	1.867349E-011	4.263492E-012	0	0.000000E+000
1	0.26247987	4.263492E-012	1.867349E-011	1	0.000000E+000
1	0.26343927	1.867349E-011	4.263492E-012	0	0.000000E+000
1	0.26512599	4.263492E-012	1.867349E-011	1	0.000000E+000
1	0.26537317	1.867349E-011	4.263492E-012	0	0.000000E+000
1	0.26645128	4.263492E-012	1.867349E-011	1	0.000000E+000
1	0.26731717	1.867349E-011	4.263492E-012	0	0.000000E+000
1	0.26826199	4.263492E-012	1.867349E-011	1	0.000000E+000
1	0.26857328	1.867349E-011	4.263492E-012	0	0.000000E+000
1	0.26939326	4.263492E-012	1.867349E-011	1	0.000000E+000
1	0.27005419	1.867349E-011	4.263492E-012	0	0.000000E+000
1	0.27061335	4.263492E-012	1.867349E-011	1	0.000000E+000
1	0.27214619	1.867349E-011	4.263492E-012	0	0.000000E+000
1	0.27217151	4.263492E-012	1.867349E-011	1	0.000000E+000
1	0.27298969	1.867349E-011	4.263492E-012	0	0.000000E+000
1	0.27303537	4.263492E-012	1.867349E-011	1	0.000000E+000
1	0.27406309	1.867349E-011	4.263492E-012	0	0.000000E+000
1	0.27410079	4.263492E-012	1.867349E-011	1	0.000000E+000
1	0.27522636	1.867349E-011	4.263492E-012	0	0.000000E+000
1	0.27750714	4.263492E-012	1.867349E-011	1	0.000000E+000
1	0.27754921	1.867349E-011	4.263492E-012	0	0.000000E+000
1	0.27806692	4.263492E-012	1.867349E-011	1	0.000000E+000
1	0.27955469	1.867349E-011	4.263492E-012	0	0.000000E+000
1	0.28286889	4.263492E-012	1.867349E-011	1	0.000000E+000
1	0.28392167	1.867349E-011	4.263492E-012	0	0.000000E+000
1	0.28400562	4.263492E-012	1.867349E-011	1	0.000000E+000
1	0.28402325	1.867349E-011	4.263492E-012	0	0.000000E+000
1	0.28449938	4.263492E-012	1.867349E-011	1	0.000000E+000
1	0.28481307	1.867349E-011	4.263492E-012	0	0.000000E+000
1	0.28661457	4.263492E-012	1.867349E-011	1	0.000000E+000
1	0.28881295	1.867349E-011	4.263492E-012	0	0.000000E+000
1	0.28885119	4.263492E-012	1.867349E-011	1	0.000000E+000
1	0.28980274	1.867349E-011	4.263492E-012	0	0.000000E+000
1	0.28984995	4.263492E-012	1.867349E-011	1	0.000000E+000
1	0.29067281	1.867349E-011	4.263492E-012	0	0.000000E+000
1	0.29070510	4.263492E-012	1.867349E-011	1	0.000000E+000
1	0.29077277	1.867349E-011	4.263492E-012	0	0.000000E+000
1	0.29281537	4.263492E-012	1.867349E-011	1	0.000000E+000
1	0.29348244	1.867349E-011	4.263492E-012	0	0.000000E+000
1	0.29350666	4.263492E-012	1.867349E-011	1	0.000000E+000
1	0.29353479	1.867349E-011	4.263492E-012	0	0.000000E+000
1	0.29355640	4.263492E-012	1.867349E-011	1	0.000000E+000
1	0.29413679	1.867349E-011	4.263492E-012	0	0.000000E+000
1	0.29416401	4.263492E-012	1.867349E-011	1	0.000000E+000
1	0.29499064	1.867349E-011	4.263492E-012	0	0.000000E+000
1	0.29557878	4.263492E-012	1.867349E-011	1	0.000000E+000
1	0.29642780	1.867349E-011	4.263492E-012	0	0.000000E+000
1	0.29647164	4.263492E-012	1.867349E-011	1	0.000000E+000
1	0.29829804	1.867349E-011	4.263492E-012	0	0.000000E+000
1	0.29830302	4.263492E-012	1.867349E-011	1	0.000000E+000
1	0.30047174	1.867349E-011	4.263492E-012	0	0.000000E+000
1	0.30048896	4.263492E-012	1.867349E-011	1	0.000000E+000
1	0.30097799	1.867349E-011	4.263492E-012	0	0.000000E+000
1	0.30098855	4.263492E-012	1.867349E-011	1	0.000000E+000
1	0.30151885	1.867349E-011	4.263492E-012	0	0.000000E+000
1	0.30154891	4.263492E-012	1.867349E-011	1	0.000000E+000
1	0.30204131	1.867349E-011	4.263492E-012	0	0.000000E+000
1	0.30239582	4.263492E-012	1.867349E-011	1	0.000000E+000
1	0.30314517	1.867349E-011	4.263492E-012	0	0.000000E+000
1	0.30366933	4.263492E-012	1.867349E-011	1	0.000000E+000
1	0.30388581	1.867349E-011	4.263492E-012	0	0.000000E+000
1	0.30521769	4.263492E-012	1.867349E-011	1	0.000000E+000
1	0.30539023	1.867349E-011	4.263492E-012	0	0.000000E+000
1	0.30710745	4.263492E-012	1.867349E-011	1	0.000000E+000
1	0.30714877	1.867349E-011	4.263492E-012	0	0.000000E+000
1	0.30717385	4.263492E-012	1.867349E-011	1	0.000000E+000
1	0.30850600	1.867349E-011	4.263492E-012	0	0.000000E+000
1	0.30883115	4.263492E-012	1.867349E-011	1	0.000000E+000
1	0.30890123	1.867349E-011	4.263492E-012	0	0.000000E+000
1	0.31047661	4.263492E-012	1.867349E-011	1	0.000000E+000
1	0.31097519	1.867349E-011	4.263492E-012	0	0.000000E+000
1	0.31350361	4.263492E-012	1.867349E-011	1	0.000000E+000
1	0.31365088	1.867349E-011	4.263492E-012	0	0.000000E+000
1	0.31725190	4.263492E-012	1.867349E-011	1	0.000000E+000
1	0.31732048	1.867349E-011	4.263492E-012	0	0.000000E+000
1	0.31777577	4.263492E-012	1.867349E-011	1	0.000000E+000
1	0.31786685	1.867349E-011	4.263492E-012	0	0.000000E+000
1	0.31787988	4.263492E-012	1.867349E-011	1	0.000000E+000
1	0.31798072	1.867349E-011	4.263492E-012	0	0.000000E+000
1	0.31868071	4.263492E-012	1.867349E-011	1	0.000000E+000
1	0.31957088	1.867349E-011	4.263492E-012	0	0.000000E+000
1	0.31957806	4.263492E-012	1.867349E-011	1	0.000000E+000
1	0.32001712	1.867349E-011	4.263492E-012	0	0.000000E+000
1	2.96593599	4.420304E-012	1.883030E-011	1	0.000000E+000
1	2.96650835	1.883030E-011	4.420304E-012	0	0.000000E+000
1	2.96651235	4.420304E-012	1.883030E-011	1	0.000000E+000
1	2.96781842	1.883030E-011	4.420304E-012	0	0.000000E+000
1	2.96817163	4.420304E-012	1.883030E-011	1	0.000000E+000
1	2.96827522	1.883030E-011	4.420304E-012	0	0.000000E+000
1	2.96830410	4.420304E-012	1.883030E-011	1	0.000000E+000
1	2.96867757	1.883030E-011	4.420304E-012	0	0.000000E+000
1	2.96869316	4.420304E-012	1.883030E-011	1	0.000000E+000
1	2.96969106	1.883030E-011	4.420304E-012	0	0.000000E+000
1	2.97095845	4.420304E-012	1.883030E-011	1	0.000000E+000
1	2.97118702	1.883030E-011	4.420304E-012	0	0.000000E+000
1	2.97122216	4.420304E-012	1.883030E-011	1	0.000000E+000
1	2.97246181	1.883030E-011	4.420304E-012	0	0.000000E+000
1	2.97411869	4.420304E-012	1.883030E-011	1	0.000000E+000
1	2.97414757	1.883030E-011	4.420304E-012	0	0.000000E+000
1	2.97541193	4.420304E-012	1.883030E-011	1	0.000000E+000
1	2.97646187	1.883030E-011	4.420304E-012	0	0.000000E+000
1	2.97652128	4.420304E-012	1.883030E-011	1	0.000000E+000
1	2.97712685	1.883030E-011	4.420304E-012	0	0.000000E+000
1	2.97717737	4.420304E-012	1.883030E-011	1	0.000000E+000
1	2.97807743	1.883030E-011	4.420304E-012	0	0.000000E+000
1	2.97811365	4.420304E-012	1.883030E-011	1	0.000000E+000
1	2.97909075	1.883030E-011	4.420304E-012	0	0.000000E+000
1	2.97938580	4.420304E-012	1.883030E-011	1	0.000000E+000
1	2.98010317	1.883030E-011	4.420304E-012	0	0.000000E+000
1	2.98011152	4.420304E-012	1.883030E-011	1	0.000000E+000
1	2.98022922	1.883030E-011	4.420304E-012	0	0.000000E+000
1	2.98038200	4.420304E-012	1.883030E-011	1	0.000000E+000
1	2.98060937	1.883030E-011	4.420304E-012	0	0.000000E+000
1	2.98064706	4.420304E-012	1.883030E-011	1	0.000000E+000
1	2.98090101	1.883030E-011	4.420304E-012	0	0.000000E+000
1	2.98092242	4.420304E-012	1.883030E-011	1	0.000000E+000
1	2.98365729	1.883030E-011	4.420304E-012	0	0.000000E+000
1	2.98460196	4.420304E-012	1.883030E-011	1	0.000000E+000
1	2.98465635	1.883030E-011	4.420304E-012	0	0.000000E+000
1	2.98493575	4.420304E-012	1.883030E-011	1	0.000000E+000
1	2.98553357	1.883030E-011	4.420304E-012	0	0.000000E+000
1	2.98554677	4.420304E-012	1.883030E-011	1	0.000000E+000
1	2.98566304	1.883030E-011	4.420304E-012	0	0.000000E+000
1	2.98578149	4.420304E-012	1.883030E-011	1	0.000000E+000
1	2.98673954	1.883030E-011	4.420304E-012	0	0.000000E+000
1	2.98675806	4.420304E-012	1.883030E-011	1	0.000000E+000
1	2.98737016	1.883030E-011	4.420304E-012	0	0.000000E+000
1	2.98817752	4.420304E-012	1.883030E-011	1	0.000000E+000
1	2.98832492	1.883030E-011	4.420304E-012	0	0.000000E+000
1	2.98843552	4.420304E-012	1.883030E-011	1	0.000000E+000
1	2.98852779	1.883030E-011	4.420304E-012	0	0.000000E+000
1	2.99162076	4.420304E-012	1.883030E-011	1	0.000000E+000
1	2.99193035	1.883030E-011	4.420304E-012	0	0.000000E+000
1	2.99194357	4.420304E-012	1.883030E-011	1	0.000000E+000
1	2.99196072	1.883030E-011	4.420304E-012	0	0.000000E+000
1	2.99222472	4.420304E-012	1.883030E-011	1	0.000000E+000
1	2.99300192	1.883030E-011	4.420304E-012	0	0.000000E+000
1	2.99371956	4.420304E-012	1.883030E-011	1	0.000000E+000
1	2.99373841	1.883030E-011	4.420304E-012	0	0.000000E+000
1	2.99408697	4.420304E-012	1.883030E-011	1	0.000000E+000
1	2.99444403	1.883030E-011	4.420304E-012	0	0.000000E+000
1	2.99474122	4.420304E-012	1.883030E-011	1	0.000000E+000
1	2.99478695	1.883030E-011	4.420304E-012	0	0.000000E+000
1	2.99483720	4.420304E-012	1.883030E-011	1	0.000000E+000
1	2.99486861	1.883030E-011	4.420304E-012	0	0.000000E+000
1	2.99513756	4.420304E-012	1.883030E-011	1	0.000000E+000
1	2.99563377	1.883030E-011	4.420304E-012	0	0.000000E+000
1	2.99565936	4.420304E-012	1.883030E-011	1	0.000000E+000
1	2.99587835	1.883030E-011	4.420304E-012	0	0.000000E+000
1	2.99590942	4.420304E-012	1.883030E-011	1	0.000000E+000
1	2.99614937	1.883030E-011	4.420304E-012	0	0.000000E+000
1	2.99616264	4.420304E-012	1.883030E-011	1	0.000000E+000
1	2.99871359	1.883030E-011	4.420304E-012	0	0.000000E+000
1	3.00003195	4.420304E-012	1.883030E-011	1	0.000000E+000
1	3.00154770	1.883030E-011	4.420304E-012	0	0.000000E+000
1	3.00372419	4.420304E-012	1.883030E-011	1	0.000000E+000
1	3.00425897	1.883030E-011	4.420304E-012	0	0.000000E+000
1	3.00427152	4.420304E-012	1.883030E-011	1	0.000000E+000
1	3.00455132	1.883030E-011	4.420304E-012	0	0.000000E+000
1	3.00461888	4.420304E-012	1.883030E-011	1	0.000000E+000
1	3.00483433	1.883030E-011	4.420304E-012	0	0.000000E+000
1	3.00485184	4.420304E-012	1.883030E-011	1	0.000000E+000
1	3.00527443	1.883030E-011	4.420304E-012	0	0.000000E+000
1	3.00566725	4.420304E-012	1.883030E-011	1	0.000000E+000
1	3.00597605	1.883030E-011	4.420304E-012	0	0.000000E+000
1	3.00604136	4.420304E-012	1.883030E-011	1	0.000000E+000
1	3.00643709	1.883030E-011	4.420304E-012	0	0.000000E+000
1	3.00678077	4.420304E-012	1.883030E-011	1	0.000000E+000
1	3.00703175	1.883030E-011	4.420304E-012	0	0.000000E+000
1	3.00743392	4.420304E-012	1.883030E-011	1	0.000000E+000
1	3.00747794	1.883030E-011	4.420304E-012	0	0.000000E+000
1	3.01170157	4.420304E-012	1.883030E-011	1	0.000000E+000
1	3.01177232	1.883030E-011	4.420304E-012	0	0.000000E+000
1	3.01209806	4.420304E-012	1.883030E-011	1	0.000000E+000
1	3.01234624	1.883030E-011	4.420304E-012	0	0.000000E+000
1	3.01236237	4.420304E-012	1.883030E-011	1	0.000000E+000
1	3.01265605	1.883030E-011	4.420304E-012	0	0.000000E+000
1	3.01268601	4.420304E-012	1.883030E-011	1	0.000000E+000
1	3.01321559	1.883030E-011	4.420304E-012	0	0.000000E+000
1	3.01534720	4.420304E-012	1.883030E-011	1	0.000000E+000
1	3.01559859	1.883030E-011	4.420304E-012	0	0.000000E+000
1	3.01561569	4.420304E-012	1.883030E-011	1	0.000000E+000
1	3.01631972	1.883030E-011	4.420304E-012	0	0.000000E+000
1	3.01984121	4.420304E-012	1.883030E-011	1	0.000000E+000
1	3.02214507	1.883030E-011	4.420304E-012	0	0.000000E+000
1	3.02217844	4.420304E-012	1.883030E-011	1	0.000000E+000
1	3.02231141	1.883030E-011	4.420304E-012	0	0.000000E+000
1	3.02297741	4.420304E-012	1.883030E-011	1	0.000000E+000
1	3.02351601	1.883030E-011	4.420304E-012	0	0.000000E+000
1	3.02621782	4.420304E-012	1.883030E-011	1	0.000000E+000
1	3.02650580	1.883030E-011	4.420304E-012	0	0.000000E+000
1	3.02765464	4.420304E-012	1.883030E-011	1	0.000000E+000
1	3.02855739	1.883030E-011	4.420304E-012	0	0.000000E+000
1	3.02878487	4.420304E-012	1.883030E-011	1	0.000000E+000
1	3.02970176	1.883030E-011	4.420304E-012	0	0.000000E+000
1	3.02970499	4.420304E-012	1.883030E-011	1	0.000000E+000
1	3.02993698	1.883030E-011	4.420304E-012	0	0.000000E+000
1	3.03029230	4.420304E-012	1.883030E-011	1	0.000000E+000
1	3.03086160	1.883030E-011	4.420304E-012	0	0.000000E+000
1	3.03093402	4.420304E-012	1.883030E-011	1	0.000000E+000
1	3.03099261	1.883030E-011	4.420304E-012	0	0.000000E+000
1	3.03196059	4.420304E-012	1.883030E-011	1	0.000000E+000
1	3.03203603	1.883030E-011	4.420304E-012	0	0.000000E+000
1	3.03271596	4.420304E-012	1.883030E-011	1	0.000000E+000
1	3.03351103	1.883030E-011	4.420304E-012	0	0.000000E+000
1	3.03353453	4.420304E-012	1.883030E-011	1	0.000000E+000
1	3.03407026	1.883030E-011	4.420304E-012	0	0.000000E+000
1	3.03410113	4.420304E-012	1.883030E-011	1	0.000000E+000
1	3.03466164	1.883030E-011	4.420304E-012	0	0.000000E+000
1	3.03558745	4.420304E-012	1.883030E-011	1	0.000000E+000
1	3.03748947	1.883030E-011	4.420304E-012	0	0.000000E+000
1	3.03931487	4.420304E-012	1.883030E-011	1	0.000000E+000
1	3.03969087	1.883030E-011	4.420304E-012	0	0.000000E+000
1	3.04053962	4.420304E-012	1.883030E-011	1	0.000000E+000
1	3.04157020	1.883030E-011	4.420304E-012	0	0.000000E+000
1	3.04191536	4.420304E-012	1.883030E-011	1	0.000000E+000
1	3.04294497	1.883030E-011	4.420304E-012	0	0.000000E+000
1	3.04511235	4.420304E-012	1.883030E-011	1	0.000000E+000
1	3.04540604	1.883030E-011	4.420304E-012	0	0.000000E+000
1	3.04543065	4.420304E-012	1.883030E-011	1	0.000000E+000
1	3.04559929	1.883030E-011	4.420304E-012	0	0.000000E+000
1	3.04639439	4.420304E-012	1.883030E-011	1	0.000000E+000
1	3.04764797	1.883030E-011	4.420304E-012	0	0.000000E+000
1	3.05005569	4.420304E-012	1.883030E-011	1	0.000000E+000
1	3.05102383	1.883030E-011	4.420304E-012	0	0.000000E+000
1	3.05139675	4.420304E-012	1.883030E-011	1	0.000000E+000
1	3.05298781	1.883030E-011	4.420304E-012	0	0.000000E+000
1	3.05325201	4.420304E-012	1.883030E-011	1	0.000000E+000
1	3.05455985	1.883030E-011	4.420304E-012	0	0.000000E+000
1	3.05457449	4.420304E-012	1.883030E-011	1	0.000000E+000
1	3.05511974	1.883030E-011	4.420304E-012	0	0.000000E+000
1	3.05515724	4.420304E-012	1.883030E-011	1	0.000000E+000
1	3.05569636	1.883030E-011	4.420304E-012	0	0.000000E+000
1	3.05588856	4.420304E-012	1.883030E-011	1	0.000000E+000
1	3.05594463	1.883030E-011	4.420304E-012	0	0.000000E+000
1	3.06053524	4.420304E-012	1.883030E-011	1	0.000000E+000
1	3.06072183	1.883030E-011	4.420304E-012	0	0.000000E+000
1	3.06074186	4.420304E-012	1.883030E-011	1	0.000000E+000
1	3.06111376	1.883030E-011	4.420304E-012	0	0.000000E+000
1	3.06113282	4.420304E-012	1.883030E-011	1	0.000000E+000
1	3.06156122	1.883030E-011	4.420304E-012	0	0.000000E+000
1	3.06157936	4.420304E-012	1.883030E-011	1	0.000000E+000
1	3.06175702	1.883030E-011	4.420304E-012	0	0.000000E+000
1	3.06178166	4.420304E-012	1.883030E-011	1	0.000000E+000
1	3.06197050	1.883030E-011	4.420304E-012	0	0.000000E+000
1	3.06326699	4.420304E-012	1.883030E-011	1	0.000000E+000
1	3.06396204	1.883030E-011	4.420304E-012	0	0.000000E+000
1	3.06511470	4.420304E-012	1.883030E-011	1	0.000000E+000
1	3.06580053	1.883030E-011	4.420304E-012	0	0.000000E+000
1	3.06672584	4.420304E-012	1.883030E-011	1	0.000000E+000
1	3.06746596	1.883030E-011	4.420304E-012	0	0.000000E+000
1	3.06749134	4.420304E-012	1.883030E-011	1	0.000000E+000
1	3.06795643	1.883030E-011	4.420304E-012	0	0.000000E+000
1	3.07002631	4.420304E-012	1.883030E-011	1	0.000000E+000
1	3.07153491	1.883030E-011	4.420304E-012	0	0.000000E+000
1	3.07159340	4.420304E-012	1.883030E-011	1	0.000000E+000
1	3.07189784	1.883030E-011	4.420304E-012	0	0.000000E+000
1	3.07192182	4.420304E-012	1.883030E-011	1	0.000000E+000
1	3.07201785	1.883030E-011	4.420304E-012	0	0.000000E+000
1	3.07204170	4.420304E-012	1.883030E-011	1	0.000000E+000
1	3.07278259	1.883030E-011	4.420304E-012	0	0.000000E+000
1	3.07282355	4.420304E-012	1.883030E-011	1	0.000000E+000
1	3.07360572	1.883030E-011	4.420304E-012	0	0.000000E+000
1	3.07393351	4.420304E-012	1.883030E-011	1	0.000000E+000
1	3.07511762	1.883030E-011	4.420304E-012	0	0.000000E+000
1	3.07515759	4.420304E-012	1.883030E-011	1	0.000000E+000
1	3.07551216	1.883030E-011	4.420304E-012	0	0.000000E+000
1	3.07663771	4.420304E-012	1.883030E-011	1	0.000000E+000
1	3.07736089	1.883030E-011	4.420304E-012	0	0.000000E+000
1	3.07737875	4.420304E-012	1.883030E-011	1	0.000000E+000
1	3.07898923	1.883030E-011	4.420304E-012	0	0.000000E+000
1	3.07979153	4.420304E-012	1.883030E-011	1	0.000000E+000
1	3.07982524	1.883030E-011	4.420304E-012	0	0.000000E+000
1	3.08047163	4.420304E-012	1.883030E-011	1	0.000000E+000
1	3.08163411	1.883030E-011	4.420304E-012	0	0.000000E+000
1	3.08364717	4.420304E-012	1.883030E-011	1	0.000000E+000
1	3.08419617	1.883030E-011	4.420304E-012	0	0.000000E+000
1	3.08422187	4.420304E-012	1.883030E-011	1	0.000000E+000
1	3.08462370	1.883030E-011	4.420304E-012	0	0.000000E+000
1	3.08466640	4.420304E-012	1.883030E-011	1	0.000000E+000
1	3.08489988	1.883030E-011	4.420304E-012	0	0.000000E+000
1	3.08555796	4.420304E-012	1.883030E-011	1	0.000000E+000
1	3.08624242	1.883030E-011	4.420304E-012	0	0.000000E+000
1	3.08626029	4.420304E-012	1.883030E-011	1	0.000000E+000
1	3.08743261	1.883030E-011	4.420304E-012	0	0.000000E+000
1	3.08920531	4.420304E-012	1.883030E-011	1	0.000000E+000
1	3.08935452	1.883030E-011	4.420304E-012	0	0.000000E+000
1	3.08938412	4.420304E-012	1.883030E-011	1	0.000000E+000
1	3.09026914	1.883030E-011	4.420304E-012	0	0.000000E+000
1	3.09028578	4.420304E-012	1.883030E-011	1	0.000000E+000
1	3.09063159	1.883030E-011	4.420304E-012	0	0.000000E+000
1	3.09066153	4.420304E-012	1.883030E-011	1	0.000000E+000
1	3.09105897	1.883030E-011	4.420304E-012	0	0.000000E+000
1	3.09161060	4.420304E-012	1.883030E-011	1	0.000000E+000
1	3.09167298	1.883030E-011	4.420304E-012	0	0.000000E+000
1	3.09275472	4.420304E-012	1.883030E-011	1	0.000000E+000
1	3.09361891	1.883030E-011	4.420304E-012	0	0.000000E+000
1	3.09646646	4.420304E-012	1.883030E-011	1	0.000000E+000
1	3.09757331	1.883030E-011	4.420304E-012	0	0.000000E+000
1	3.10151429	4.420304E-012	1.883030E-011	1	0.000000E+000
1	3.10199513	1.883030E-011	4.420304E-012	0	0.000000E+000
1	3.10201741	4.420304E-012	1.883030E-011	1	0.000000E+000
1	3.10446730	1.883030E-011	4.420304E-012	0	0.000000E+000
1	3.10474070	4.420304E-012	1.883030E-011	1	0.000000E+000
1	3.10535388	1.883030E-011	4.420304E-012	0	0.000000E+000
1	3.10540079	4.420304E-012	1.883030E-011	1	0.000000E+000
1	3.10551273	1.883030E-011	4.420304E-012	0	0.000000E+000
1	3.15353629	4.420304E-012	1.883030E-011	1	0.000000E+000
1	3.15536756	1.883030E-011	4.420304E-012	0	0.000000E+000
1	3.15537935	4.420304E-012	1.883030E-011	1	0.000000E+000
1	3.15575385	1.883030E-011	4.420304E-012	0	0.000000E+000
1	3.15589725	4.420304E-012	1.883030E-011	1	0.000000E+000
1	3.15637699	1.883030E-011	4.420304E-012	0	0.000000E+000
1	3.15640234	4.420304E-012	1.883030E-011	1	0.000000E+000
1	3.15668617	1.883030E-011	4.420304E-012	0	0.000000E+000
1	3.15844176	4.420304E-012	1.883030E-011	1	0.000000E+000
1	3.15895570	1.883030E-011	4.420304E-012	0	0.000000E+000
1	3.15897796	4.420304E-012	1.883030E-011	1	0.000000E+000
1	3.15967560	1.883030E-011	4.420304E-012	0	0.000000E+000
1	3.16062140	4.420304E-012	1.883030E-011	1	0.000000E+000
1	3.16107310	1.883030E-011	4.420304E-012	0	0.000000E+000
1	3.16113935	4.420304E-012	1.883030E-011	1	0.000000E+000
1	3.16153608	1.883030E-011	4.420304E-012	0	0.000000E+000
1	3.16157267	4.420304E-012	1.883030E-011	1	0.000000E+000
1	3.16279375	1.883030E-011	4.420304E-012	0	0.000000E+000
1	3.16282056	4.420304E-012	1.883030E-011	1	0.000000E+000
1	3.16319082	1.883030E-011	4.420304E-012	0	0.000000E+000
1	3.16321536	4.420304E-012	1.883030E-011	1	0.000000E+000
1	3.16365742	1.883030E-011	4.420304E-012	0	0.000000E+000
1	3.16367960	4.420304E-012	1.883030E-011	1	0.000000E+000
1	3.16370681	1.883030E-011	4.420304E-012	0	0.000000E+000
1	3.16549161	4.420304E-012	1.883030E-011	1	0.000000E+000
1	3.16564394	1.883030E-011	4.420304E-012	0	0.000000E+000
1	3.17220475	4.420304E-012	1.883030E-011	1	0.000000E+000
1	3.17257868	1.883030E-011	4.420304E-012	0	0.000000E+000
1	3.17261714	4.420304E-012	1.883030E-011	1	0.000000E+000
1	3.17308482	1.883030E-011	4.420304E-012	0	0.000000E+000
1	3.17310515	4.420304E-012	1.883030E-011	1	0.000000E+000
1	3.17340668	1.883030E-011	4.420304E-012	0	0.000000E+000
1	3.17342685	4.420304E-012	1.883030E-011	1	0.000000E+000
1	3.17500074	1.883030E-011	4.420304E-012	0	0.000000E+000
1	3.17817698	4.420304E-012	1.883030E-011	1	0.000000E+000
1	3.17830018	1.883030E-011	4.420304E-012	0	0.000000E+000
1	3.17831606	4.420304E-012	1.883030E-011	1	0.000000E+000
1	3.17915695	1.883030E-011	4.420304E-012	0	0.000000E+000
1	3.17918142	4.420304E-012	1.883030E-011	1	0.000000E+000
1	3.17923821	1.883030E-011	4.420304E-012	0	0.000000E+000
1	3.17925098	4.420304E-012	1.883030E-011	1	0.000000E+000
1	3.18021858	1.883030E-011	4.420304E-012	0	0.000000E+000
1	3.18079097	4.420304E-012	1.883030E-011	1	0.000000E+000
1	3.18119565	1.883030E-011	4.420304E-012	0	0.000000E+000
1	3.18184093	4.420304E-012	1.883030E-011	1	0.000000E+000
1	3.18299204	1.883030E-011	4.420304E-012	0	0.000000E+000
1	3.18466574	4.420304E-012	1.883030E-011	1	0.000000E+000
1	3.18608616	1.883030E-011	4.420304E-012	0	0.000000E+000
1	3.18611102	4.420304E-012	1.883030E-011	1	0.000000E+000
1	3.18647081	1.883030E-011	4.420304E-012	0	0.000000E+000
1	3.18976586	4.420304E-012	1.883030E-011	1	0.000000E+000
1	3.19007245	1.883030E-011	4.420304E-012	0	0.000000E+000
1	3.19041139	4.420304E-012	1.883030E-011	1	0.000000E+000
1	3.19044938	1.883030E-011	4.420304E-012	0	0.000000E+000
1	3.19163391	4.420304E-012	1.883030E-011	1	0.000000E+000
1	3.19211313	1.883030E-011	4.420304E-012	0	0.000000E+000
1	3.19213351	4.420304E-012	1.883030E-011	1	0.000000E+000
1	3.19262647	1.883030E-011	4.420304E-012	0	0.000000E+000
1	3.19267227	4.420304E-012	1.883030E-011	1	0.000000E+000
1	3.19354761	1.883030E-011	4.420304E-012	0	0.000000E+000
1	3.19357788	4.420304E-012	1.883030E-011	1	0.000000E+000
1	3.19383890	1.883030E-011	4.420304E-012	0	0.000000E+000
1	3.19387688	4.420304E-012	1.883030E-011	1	0.000000E+000
1	3.19389304	1.883030E-011	4.420304E-012	0	0.000000E+000
1	3.19391844	4.420304E-012	1.883030E-011	1	0.000000E+000
1	3.19418235	1.883030E-011	4.420304E-012	0	0.000000E+000
1	3.19762746	4.420304E-012	1.883030E-011	1	0.000000E+000
1	3.19922470	1.883030E-011	4.420304E-012	0	0.000000E+000
1	3.19923445	4.420304E-012	1.883030E-011	1	0.000000E+000
1	3.20045657	1.883030E-011	4.420304E-012	0	0.000000E+000
1	3.20048555	4.420304E-012	1.883030E-011	1	0.000000E+000
1	3.20068177	1.883030E-011	4.420304E-012	0	0.000000E+000
1	3.20096614	4.420304E-012	1.883030E-011	1	0.000000E+000
1	3.20165748	1.883030E-011	4.420304E-012	0	0.000000E+000
1	3.20169257	4.420304E-012	1.883030E-011	1	0.000000E+000
1	3.20306493	1.883030E-011	4.420304E-012	0	0.000000E+000
1	3.20307057	4.420304E-012	1.883030E-011	1	0.000000E+000
1	3.20369476	1.883030E-011	4.420304E-012	0	0.000000E+000
1	6.79816267	4.278736E-012	1.868874E-011	1	0.000000E+000
1	6.79849451	1.868874E-011	4.278736E-012	0	0.000000E+000
1	6.79852695	4.278736E-012	1.868874E-011	1	0.000000E+000
1	6.79869513	1.868874E-011	4.278736E-012	0	0.000000E+000
1	6.80106114	4.278736E-012	1.868874E-011	1	0.000000E+000
1	6.80169682	1.868874E-011	4.278736E-012	0	0.000000E+000
1	6.80304692	4.278736E-012	1.868874E-011	1	0.000000E+000
1	6.80317731	1.868874E-011	4.278736E-012	0	0.000000E+000
1	6.80320012	4.278736E-012	1.868874E-011	1	0.000000E+000
1	6.80360623	1.868874E-011	4.278736E-012	0	0.000000E+000
1	6.80491596	4.278736E-012	1.868874E-011	1	0.000000E+000
1	6.80529355	1.868874E-011	4.278736E-012	0	0.000000E+000
1	6.80551159	4.278736E-012	1.868874E-011	1	0.000000E+000
1	6.80565712	1.868874E-011	4.278736E-012	0	0.000000E+000
1	6.80568211	4.278736E-012	1.868874E-011	1	0.000000E+000
1	6.80646242	1.868874E-011	4.278736E-012	0	0.000000E+000
1	6.80648661	4.278736E-012	1.868874E-011	1	0.000000E+000
1	6.80738829	1.868874E-011	4.278736E-012	0	0.000000E+000
1	6.80740248	4.278736E-012	1.868874E-011	1	0.000000E+000
1	6.80821679	1.868874E-011	4.278736E-012	0	0.000000E+000
1	6.80874604	4.278736E-012	1.868874E-011	1	0.000000E+000
1	6.80909254	1.868874E-011	4.278736E-012	0	0.000000E+000
1	6.80983303	4.278736E-012	1.868874E-011	1	0.000000E+000
1	6.81048661	1.868874E-011	4.278736E-012	0	0.000000E+000
1	6.81049688	4.278736E-012	1.868874E-011	1	0.000000E+000
1	6.81114884	1.868874E-011	4.278736E-012	0	0.000000E+000
1	6.81128476	4.278736E-012	1.868874E-011	1	0.000000E+000
1	6.81281893	1.868874E-011	4.278736E-012	0	0.000000E+000
1	6.81731369	4.278736E-012	1.868874E-011	1	0.000000E+000
1	6.81763352	1.868874E-011	4.278736E-012	0	0.000000E+000
1	6.81852494	4.278736E-012	1.868874E-011	1	0.000000E+000
1	6.81876001	1.868874E-011	4.278736E-012	0	0.000000E+000
1	6.81878150	4.278736E-012	1.868874E-011	1	0.000000E+000
1	6.81904427	1.868874E-011	4.278736E-012	0	0.000000E+000
1	6.81906472	4.278736E-012	1.868874E-011	1	0.000000E+000
1	6.82051051	1.868874E-011	4.278736E-012	0	0.000000E+000
1	6.82063401	4.278736E-012	1.868874E-011	1	0.000000E+000
1	6.82072640	1.868874E-011	4.278736E-012	0	0.000000E+000
1	6.82227895	4.278736E-012	1.868874E-011	1	0.000000E+000
1	6.82556988	1.868874E-011	4.278736E-012	0	0.000000E+000
1	6.82558261	4.278736E-012	1.868874E-011	1	0.000000E+000
1	6.82575017	1.868874E-011	4.278736E-012	0	0.000000E+000
1	6.82586993	4.278736E-012	1.868874E-011	1	0.000000E+000
1	6.82683111	1.868874E-011	4.278736E-012	0	0.000000E+000
1	6.82686096	4.278736E-012	1.868874E-011	1	0.000000E+000
1	6.82705142	1.868874E-011	4.278736E-012	0	0.000000E+000
1	6.82710091	4.278736E-012	1.868874E-011	1	0.000000E+000
1	6.82725492	1.868874E-011	4.278736E-012	0	0.000000E+000
1	6.82954619	4.278736E-012	1.868874E-011	1	0.000000E+000
1	6.83019193	1.868874E-011	4.278736E-012	0	0.000000E+000
1	6.83025015	4.278736E-012	1.868874E-011	1	0.000000E+000
1	6.83257290	1.868874E-011	4.278736E-012	0	0.000000E+000
1	6.83259262	4.278736E-012	1.868874E-011	1	0.000000E+000
1	6.83321711	1.868874E-011	4.278736E-012	0	0.000000E+000
1	6.83448909	4.278736E-012	1.868874E-011	1	0.000000E+000
1	6.83484878	1.868874E-011	4.278736E-012	0	0.000000E+000
1	6.83487792	4.278736E-012	1.868874E-011	1	0.000000E+000
1	6.83501473	1.868874E-011	4.278736E-012	0	0.000000E+000
1	6.83502540	4.278736E-012	1.868874E-011	1	0.000000E+000
1	6.83556508	1.868874E-011	4.278736E-012	0	0.000000E+000
1	6.83574509	4.278736E-012	1.868874E-011	1	0.000000E+000
1	6.83589951	1.868874E-011	4.278736E-012	0	0.000000E+000
1	6.83591151	4.278736E-012	1.868874E-011	1	0.000000E+000
1	6.83599046	1.868874E-011	4.278736E-012	0	0.000000E+000
1	6.83740756	4.278736E-012	1.868874E-011	1	0.000000E+000
1	6.83747738	1.868874E-011	4.278736E-012	0	0.000000E+000
1	6.83749672	4.278736E-012	1.868874E-011	1	0.000000E+000
1	6.83783025	1.868874E-011	4.278736E-012	0	0.000000E+000
1	6.83784893	4.278736E-012	1.868874E-011	1	0.000000E+000
1	6.83882999	1.868874E-011	4.278736E-012	0	0.000000E+000
1	6.83938806	4.278736E-012	1.868874E-011	1	0.000000E+000
1	6.83982018	1.868874E-011	4.278736E-012	0	0.000000E+000
1	6.84038013	4.278736E-012	1.868874E-011	1	0.000000E+000
1	6.84058951	1.868874E-011	4.278736E-012	0	0.000000E+000
1	6.84066241	4.278736E-012	1.868874E-011	1	0.000000E+000
1	6.84098836	1.868874E-011	4.278736E-012	0	0.000000E+000
1	6.84151820	4.278736E-012	1.868874E-011	1	0.000000E+000
1	6.84182144	1.868874E-011	4.278736E-012	0	0.000000E+000
1	6.84241338	4.278736E-012	1.868874E-011	1	0.000000E+000
1	6.84404756	1.868874E-011	4.278736E-012	0	0.000000E+000
1	6.84407994	4.278736E-012	1.868874E-011	1	0.000000E+000
1	6.84420610	1.868874E-011	4.278736E-012	0	0.000000E+000
1	6.84423235	4.278736E-012	1.868874E-011	1	0.000000E+000
1	6.84502253	1.868874E-011	4.278736E-012	0	0.000000E+000
1	6.84505482	4.278736E-012	1.868874E-011	1	0.000000E+000
1	6.84509434	1.868874E-011	4.278736E-012	0	0.000000E+000
1	6.84518743	4.278736E-012	1.868874E-011	1	0.000000E+000
1	6.84655958	1.868874E-011	4.278736E-012	0	0.000000E+000
1	6.84659547	4.278736E-012	1.868874E-011	1	0.000000E+000
1	6.84735308	1.868874E-011	4.278736E-012	0	0.000000E+000
1	6.84850858	4.278736E-012	1.868874E-011	1	0.000000E+000
1	6.84853996	1.868874E-011	4.278736E-012	0	0.000000E+000
1	6.85268737	4.278736E-012	1.868874E-011	1	0.000000E+000
1	6.85325499	1.868874E-011	4.278736E-012	0	0.000000E+000
1	6.85328424	4.278736E-012	1.868874E-011	1	0.000000E+000
1	6.85368090	1.868874E-011	4.278736E-012	0	0.000000E+000
1	6.85528862	4.278736E-012	1.868874E-011	1	0.000000E+000
1	6.85614613	1.868874E-011	4.278736E-012	0	0.000000E+000
1	6.85616537	4.278736E-012	1.868874E-011	1	0.000000E+000
1	6.85621653	1.868874E-011	4.278736E-012	0	0.000000E+000
1	6.85629482	4.278736E-012	1.868874E-011	1	0.000000E+000
1	6.85645780	1.868874E-011	4.278736E-012	0	0.000000E+000
1	6.85804055	4.278736E-012	1.868874E-011	1	0.000000E+000
1	6.85951111	1.868874E-011	4.278736E-012	0	0.000000E+000
1	6.86128368	4.278736E-012	1.868874E-011	1	0.000000E+000
1	6.86175206	1.868874E-011	4.278736E-012	0	0.000000E+000
1	6.86300767	4.278736E-012	1.868874E-011	1	0.000000E+000
1	6.86387870	1.868874E-011	4.278736E-012	0	0.000000E+000
1	6.86391643	4.278736E-012	1.868874E-011	1	0.000000E+000
1	6.86406218	1.868874E-011	4.278736E-012	0	0.000000E+000
1	6.86683757	4.278736E-012	1.868874E-011	1	0.000000E+000
1	6.86801852	1.868874E-011	4.278736E-012	0	0.000000E+000
1	6.87128772	4.278736E-012	1.868874E-011	1	0.000000E+000
1	6.87130754	1.868874E-011	4.278736E-012	0	0.000000E+000
1	6.87132097	4.278736E-012	1.868874E-011	1	0.000000E+000
1	6.87205835	1.868874E-011	4.278736E-012	0	0.000000E+000
1	6.87207758	4.278736E-012	1.868874E-011	1	0.000000E+000
1	6.87218057	1.868874E-011	4.278736E-012	0	0.000000E+000
1	6.87222447	4.278736E-012	1.868874E-011	1	0.000000E+000
1	6.87245212	1.868874E-011	4.278736E-012	0	0.000000E+000
1	6.87249827	4.278736E-012	1.868874E-011	1	0.000000E+000
1	6.87261855	1.868874E-011	4.278736E-012	0	0.000000E+000
1	6.87917365	4.278736E-012	1.868874E-011	1	0.000000E+000
1	6.88058666	1.868874E-011	4.278736E-012	0	0.000000E+000
1	6.88062654	4.278736E-012	1.868874E-011	1	0.000000E+000
1	6.88216879	1.868874E-011	4.278736E-012	0	0.000000E+000
1	6.88220417	4.278736E-012	1.868874E-011	1	0.000000E+000
1	6.88306017	1.868874E-011	4.278736E-012	0	0.000000E+000
1	6.88306999	4.278736E-012	1.868874E-011	1	0.000000E+000
1	6.88363117	1.868874E-011	4.278736E-012	0	0.000000E+000
1	6.88533321	4.278736E-012	1.868874E-011	1	0.000000E+000
1	6.88582280	1.868874E-011	4.278736E-012	0	0.000000E+000
1	6.88586993	4.278736E-012	1.868874E-011	1	0.000000E+000
1	6.88603986	1.868874E-011	4.278736E-012	0	0.000000E+000
1	6.88606130	4.278736E-012	1.868874E-011	1	0.000000E+000
1	6.88665172	1.868874E-011	4.278736E-012	0	0.000000E+000
1	6.88918943	4.278736E-012	1.868874E-011	1	0.000000E+000
1	6.88966068	1.868874E-011	4.278736E-012	0	0.000000E+000
1	6.89140296	4.278736E-012	1.868874E-011	1	0.000000E+000
1	6.89149813	1.868874E-011	4.278736E-012	0	0.000000E+000
1	6.89162338	4.278736E-012	1.868874E-011	1	0.000000E+000
1	6.89167873	1.868874E-011	4.278736E-012	0	0.000000E+000
1	6.89171011	4.278736E-012	1.868874E-011	1	0.000000E+000
1	6.89186837	1.868874E-011	4.278736E-012	0	0.000000E+000
1	6.89283990	4.278736E-012	1.868874E-011	1	0.000000E+000
1	6.89324703	1.868874E-011	4.278736E-012	0	0.000000E+000
1	6.89349239	4.278736E-012	1.868874E-011	1	0.000000E+000
1	6.89391293	1.868874E-011	4.278736E-012	0	0.000000E+000
1	6.89398444	4.278736E-012	1.868874E-011	1	0.000000E+000
1	6.89436071	1.868874E-011	4.278736E-012	0	0.000000E+000
1	6.89439129	4.278736E-012	1.868874E-011	1	0.000000E+000
1	6.89468856	1.868874E-011	4.278736E-012	0	0.000000E+000
1	6.89694678	4.278736E-012	1.868874E-011	1	0.000000E+000
1	6.89698696	1.868874E-011	4.278736E-012	0	0.000000E+000
1	6.89865631	4.278736E-012	1.868874E-011	1	0.000000E+000
1	6.89902259	1.868874E-011	4.278736E-012	0	0.000000E+000
1	6.89902340	4.278736E-012	1.868874E-011	1	0.000000E+000
1	6.89936447	1.868874E-011	4.278736E-012	0	0.000000E+000
1	6.89998114	4.278736E-012	1.868874E-011	1	0.000000E+000
1	6.90002840	1.868874E-011	4.278736E-012	0	0.000000E+000
1	6.90007356	4.278736E-012	1.868874E-011	1	0.000000E+000
1	6.90011564	1.868874E-011	4.278736E-012	0	0.000000E+000
1	6.90028615	4.278736E-012	1.868874E-011	1	0.000000E+000
1	6.90085390	1.868874E-011	4.278736E-012	0	0.000000E+000
1	6.90266721	4.278736E-012	1.868874E-011	1	0.000000E+000
1	6.90288793	1.868874E-011	4.278736E-012	0	0.000000E+000
1	6.90291837	4.278736E-012	1.868874E-011	1	0.000000E+000
1	6.90367716	1.868874E-011	4.278736E-012	0	0.000000E+000
1	6.90370942	4.278736E-012	1.868874E-011	1	0.000000E+000
1	6.90390702	1.868874E-011	4.278736E-012	0	0.000000E+000
1	6.90867529	4.278736E-012	1.868874E-011	1	0.000000E+000
1	6.90880287	1.868874E-011	4.278736E-012	0	0.000000E+000
1	6.90967565	4.278736E-012	1.868874E-011	1	0.000000E+000
1	6.90976156	1.868874E-011	4.278736E-012	0	0.000000E+000
1	6.90978866	4.278736E-012	1.868874E-011	1	0.000000E+000
1	6.91087237	1.868874E-011	4.278736E-012	0	0.000000E+000
1	6.91088494	4.278736E-012	1.868874E-011	1	0.000000E+000
1	6.91122984	1.868874E-011	4.278736E-012	0	0.000000E+000
1	6.91523598	4.278736E-012	1.868874E-011	1	0.000000E+000
1	6.91549298	1.868874E-011	4.278736E-012	0	0.000000E+000
1	6.91551520	4.278736E-012	1.868874E-011	1	0.000000E+000
1	6.91842788	1.868874E-011	4.278736E-012	0	0.000000E+000
1	6.91981685	4.278736E-012	1.868874E-011	1	0.000000E+000
1	6.92091558	1.868874E-011	4.278736E-012	0	0.000000E+000
1	6.92092126	4.278736E-012	1.868874E-011	1	0.000000E+000
1	6.92097462	1.868874E-011	4.278736E-012	0	0.000000E+000
1	6.92101082	4.278736E-012	1.868874E-011	1	0.000000E+000
1	6.92142841	1.868874E-011	4.278736E-012	0	0.000000E+000
1	6.92165788	4.278736E-012	1.868874E-011	1	0.000000E+000
1	6.92247620	1.868874E-011	4.278736E-012	0	0.000000E+000
1	6.92310573	4.278736E-012	1.868874E-011	1	0.000000E+000
1	6.92318078	1.868874E-011	4.278736E-012	0	0.000000E+000
1	6.92318812	4.278736E-012	1.868874E-011	1	0.000000E+000
1	6.92475604	1.868874E-011	4.278736E-012	0	0.000000E+000
1	6.92478072	4.278736E-012	1.868874E-011	1	0.000000E+000
1	6.92495289	1.868874E-011	4.278736E-012	0	0.000000E+000
1	6.92584697	4.278736E-012	1.868874E-011	1	0.000000E+000
1	6.92592950	1.868874E-011	4.278736E-012	0	0.000000E+000
1	6.92668950	4.278736E-012	1.868874E-011	1	0.000000E+000
1	6.92689585	1.868874E-011	4.278736E-012	0	0.000000E+000
1	6.92693862	4.278736E-012	1.868874E-011	1	0.000000E+000
1	6.92737412	1.868874E-011	4.278736E-012	0	0.000000E+000
1	6.92967001	4.278736E-012	1.868874E-011	1	0.000000E+000
1	6.93011127	1.868874E-011	4.278736E-012	0	0.000000E+000
1	6.93188350	4.278736E-012	1.868874E-011	1	0.000000E+000
1	6.93302167	1.868874E-011	4.278736E-012	0	0.000000E+000
1	6.93677947	4.278736E-012	1.868874E-011	1	0.000000E+000
1	6.93708739	1.868874E-011	4.278736E-012	0	0.000000E+000
1	6.93711534	4.278736E-012	1.868874E-011	1	0.000000E+000
1	6.93728042	1.868874E-011	4.278736E-012	0	0.000000E+000
1	6.93792220	4.278736E-012	1.868874E-011	1	0.000000E+000
1	6.93797385	1.868874E-011	4.278736E-012	0	0.000000E+000
1	6.93933591	4.278736E-012	1.868874E-011	1	0.000000E+000
1	6.94032446	1.868874E-011	4.278736E-012	0	0.000000E+000
1	6.94034880	4.278736E-012	1.868874E-011	1	0.000000E+000
1	6.94046267	1.868874E-011	4.278736E-012	0	0.000000E+000
1	6.94121418	4.278736E-012	1.868874E-011	1	0.000000E+000
1	6.94317412	1.868874E-011	4.278736E-012	0	0.000000E+000
1	6.94319622	4.278736E-012	1.868874E-011	1	0.000000E+000
1	6.94380924	1.868874E-011	4.278736E-012	0	0.000000E+000
1	6.94943978	4.278736E-012	1.868874E-011	1	0.000000E+000
1	6.94987414	1.868874E-011	4.278736E-012	0	0.000000E+000
1	6.95047401	4.278736E-012	1.868874E-011	1	0.000000E+000
1	6.95050924	1.868874E-011	4.278736E-012	0	0.000000E+000
1	6.95136316	4.278736E-012	1.868874E-011	1	0.000000E+000
1	6.95191364	1.868874E-011	4.278736E-012	0	0.000000E+000
1	6.95193198	4.278736E-012	1.868874E-011	1	0.000000E+000
1	6.95238426	1.868874E-011	4.278736E-012	0	0.000000E+000
1	6.95240571	4.278736E-012	1.868874E-011	1	0.000000E+000
1	6.95436253	1.868874E-011	4.278736E-012	0	0.000000E+000
1	6.95439578	4.278736E-012	1.868874E-011	1	0.000000E+000
1	6.95471150	1.868874E-011	4.278736E-012	0	0.000000E+000
1	6.95472290	4.278736E-012	1.868874E-011	1	0.000000E+000
1	6.95536691	1.868874E-011	4.278736E-012	0	0.000000E+000
1	6.95601104	4.278736E-012	1.868874E-011	1	0.000000E+000
1	6.95735419	1.868874E-011	4.278736E-012	0	0.000000E+000
1	6.95750691	4.278736E-012	1.868874E-011	1	0.000000E+000
1	6.95762343	1.868874E-011	4.278736E-012	0	0.000000E+000
1	6.95780290	4.278736E-012	1.868874E-011	1	0.000000E+000
1	6.95796549	1.868874E-011	4.278736E-012	0	0.000000E+000
1	6.96070087	4.278736E-012	1.868874E-011	1	0.000000E+000
1	6.96206120	1.868874E-011	4.278736E-012	0	0.000000E+000
1	6.96212123	4.278736E-012	1.868874E-011	1	0.000000E+000
1	6.96305788	1.868874E-011	4.278736E-012	0	0.000000E+000
1	6.96310471	4.278736E-012	1.868874E-011	1	0.000000E+000
1	6.96368559	1.868874E-011	4.278736E-012	0	0.000000E+000
1	6.96449580	4.278736E-012	1.868874E-011	1	0.000000E+000
1	6.96512190	1.868874E-011	4.278736E-012	0	0.000000E+000
1	6.96545291	4.278736E-012	1.868874E-011	1	0.000000E+000
1	6.96571631	1.868874E-011	4.278736E-012	0	0.000000E+000
1	6.96634549	4.278736E-012	1.868874E-011	1	0.000000E+000
1	6.96642965	1.868874E-011	4.278736E-012	0	0.000000E+000
1	6.96769376	4.278736E-012	1.868874E-011	1	0.000000E+000
1	6.96874874	1.868874E-011	4.278736E-012	0	0.000000E+000
1	6.96878604	4.278736E-012	1.868874E-011	1	0.000000E+000
1	6.96906487	1.868874E-011	4.278736E-012	0	0.000000E+000
1	6.96907838	4.278736E-012	1.868874E-011	1	0.000000E+000
1	6.97024575	1.868874E-011	4.278736E-012	0	0.000000E+000
1	6.97494853	4.278736E-012	1.868874E-011	1	0.000000E+000
1	6.97570980	1.868874E-011	4.278736E-012	0	0.000000E+000
1	6.97697642	4.278736E-012	1.868874E-011	1	0.000000E+000
1	6.97710919	1.868874E-011	4.278736E-012	0	0.000000E+000
1	6.97713645	4.278736E-012	1.868874E-011	1	0.000000E+000
1	6.97796302	1.868874E-011	4.278736E-012	0	0.000000E+000
1	6.97798935	4.278736E-012	1.868874E-011	1	0.000000E+000
1	6.97817934	1.868874E-011	4.278736E-012	0	0.000000E+000
1	6.97820111	4.278736E-012	1.868874E-011	1	0.000000E+000
1	6.97822648	1.868874E-011	4.278736E-012	0	0.000000E+000
1	6.97826864	4.278736E-012	1.868874E-011	1	0.000000E+000
1	6.97917432	1.868874E-011	4.278736E-012	0	0.000000E+000
1	6.98127537	4.278736E-012	1.868874E-011	1	0.000000E+000
1	6.98133264	1.868874E-011	4.278736E-012	0	0.000000E+000
1	6.98137227	4.278736E-012	1.868874E-011	1	0.000000E+000
1	6.98151302	1.868874E-011	4.278736E-012	0	0.000000E+000
1	6.98156261	4.278736E-012	1.868874E-011	1	0.000000E+000
1	6.98203144	1.868874E-011	4.278736E-012	0	0.000000E+000
1	6.98215180	4.278736E-012	1.868874E-011	1	0.000000E+000
1	6.98282340	1.868874E-011	4.278736E-012	0	0.000000E+000
1	6.98401708	4.278736E-012	1.868874E-011	1	0.000000E+000
1	6.98416722	1.868874E-011	4.278736E-012	0	0.000000E+000
1	6.98419228	4.278736E-012	1.868874E-011	1	0.000000E+000
1	6.98562251	1.868874E-011	4.278736E-012	0	0.000000E+000
1	6.98565569	4.278736E-012	1.868874E-011	1	0.000000E+000
1	6.98587565	1.868874E-011	4.278736E-012	0	0.000000E+000
1	6.98590023	4.278736E-012	1.868874E-011	1	0.000000E+000
1	6.98659572	1.868874E-011	4.278736E-012	0	0.000000E+000
1	6.98662772	4.278736E-012	1.868874E-011	1	0.000000E+000
1	6.98691002	1.868874E-011	4.278736E-012	0	0.000000E+000
1	6.98754789	4.278736E-012	1.868874E-011	1	0.000000E+000
1	6.98763959	1.868874E-011	4.278736E-012	0	0.000000E+000
1	6.98766723	4.278736E-012	1.868874E-011	1	0.000000E+000
1	6.98932083	1.868874E-011	4.278736E-012	0	0.000000E+000
1	6.98945254	4.278736E-012	1.868874E-011	1	0.000000E+000
1	6.98953567	1.868874E-011	4.278736E-012	0	0.000000E+000
1	6.98956051	4.278736E-012	1.868874E-011	1	0.000000E+000
1	6.98974661	1.868874E-011	4.278736E-012	0	0.000000E+000
1	6.99015039	4.278736E-012	1.868874E-011	1	0.000000E+000
1	6.99019380	1.868874E-011	4.278736E-012	0	0.000000E+000
1	6.99022365	4.278736E-012	1.868874E-011	1	0.000000E+000
1	6.99166331	1.868874E-011	4.278736E-012	0	0.000000E+000
1	6.99226983	4.278736E-012	1.868874E-011	1	0.000000E+000
1	6.99235760	1.868874E-011	4.278736E-012	0	0.000000E+000
1	6.99435828	4.278736E-012	1.868874E-011	1	0.000000E+000
1	6.99590451	1.868874E-011	4.278736E-012	0	0.000000E+000
1	6.99593440	4.278736E-012	1.868874E-011	1	0.000000E+000
1	6.99680065	1.868874E-011	4.278736E-012	0	0.000000E+000
1	6.99684886	4.278736E-012	1.868874E-011	1	0.000000E+000
1	6.99729954	1.868874E-011	4.278736E-012	0	0.000000E+000
1	6.99751740	4.278736E-012	1.868874E-011	1	0.000000E+000
1	6.99822422	1.868874E-011	4.278736E-012	0	0.000000E+000
1	6.99857169	4.278736E-012	1.868874E-011	1	0.000000E+000
1	6.99899817	1.868874E-011	4.278736E-012	0	0.000000E+000
1	6.99920135	4.278736E-012	1.868874E-011	1	0.000000E+000
1	6.99963485	1.868874E-011	4.278736E-012	0	0.000000E+000
1	6.99964772	4.278736E-012	1.868874E-011	1	0.000000E+000
1	6.99983259	1.868874E-011	4.278736E-012	0	0.000000E+000
1	6.99984831	4.278736E-012	1.868874E-011	1	0.000000E+000
1	7.00047595	1.868874E-011	4.278736E-012	0	0.000000E+000
1	7.00586807	4.278736E-012	1.868874E-011	1	0.000000E+000
1	7.00718932	1.868874E-011	4.278736E-012	0	0.000000E+000
1	7.00738132	4.278736E-012	1.868874E-011	1	0.000000E+000
1	7.00761671	1.868874E-011	4.278736E-012	0	0.000000E+000
1	7.00766806	4.278736E-012	1.868874E-011	1	0.000000E+000
1	7.00789124	1.868874E-011	4.278736E-012	0	0.000000E+000
1	7.00871991	4.278736E-012	1.868874E-011	1	0.000000E+000
1	7.00953507	1.868874E-011	4.278736E-012	0	0.000000E+000
1	7.00980978	4.278736E-012	1.868874E-011	1	0.000000E+000
1	7.01013231	1.868874E-011	4.278736E-012	0	0.000000E+000
1	7.01277710	4.278736E-012	1.868874E-011	1	0.000000E+000
1	7.01393156	1.868874E-011	4.278736E-012	0	0.000000E+000
1	7.01395652	4.278736E-012	1.868874E-011	1	0.000000E+000
1	7.01444526	1.868874E-011	4.278736E-012	0	0.000000E+000
1	7.01607103	4.278736E-012	1.868874E-011	1	0.000000E+000
1	7.01670484	1.868874E-011	4.278736E-012	0	0.000000E+000
1	7.01674807	4.278736E-012	1.868874E-011	1	0.000000E+000
1	7.01775017	1.868874E-011	4.278736E-012	0	0.000000E+000
1	7.01979835	4.278736E-012	1.868874E-011	1	0.000000E+000
1	7.01986319	1.868874E-011	4.278736E-012	0	0.000000E+000
1	7.01995379	4.278736E-012	1.868874E-011	1	0.000000E+000
1	7.02004023	1.868874E-011	4.278736E-012	0	0.000000E+000
1	7.02007182	4.278736E-012	1.868874E-011	1	0.000000E+000
1	7.02017442	1.868874E-011	4.278736E-012	0	0.000000E+000
1	7.02080959	4.278736E-012	1.868874E-011	1	0.000000E+000
1	7.02117255	1.868874E-011	4.278736E-012	0	0.000000E+000
1	7.02225442	4.278736E-012	1.868874E-011	1	0.000000E+000
1	7.02248770	1.868874E-011	4.278736E-012	0	0.000000E+000
1	7.02272013	4.278736E-012	1.868874E-011	1	0.000000E+000
1	7.02280216	1.868874E-011	4.278736E-012	0	0.000000E+000
1	7.02282259	4.278736E-012	1.868874E-011	1	0.000000E+000
1	7.02309599	1.868874E-011	4.278736E-012	0	0.000000E+000
1	7.02335360	4.278736E-012	1.868874E-011	1	0.000000E+000
1	7.02399295	1.868874E-011	4.278736E-012	0	0.000000E+000
1	7.02416921	4.278736E-012	1.868874E-011	1	0.000000E+000
1	7.02421218	1.868874E-011	4.278736E-012	0	0.000000E+000
1	44.27997778	4.102125E-012	1.851212E-011	1	0.000000E+000
1	44.28038570	1.851212E-011	4.102125E-012	0	0.000000E+000
1	44.28188646	4.102125E-012	1.851212E-011	1	0.000000E+000
1	44.28251856	1.851212E-011	4.102125E-012	0	0.000000E+000
1	44.28341213	4.102125E-012	1.851212E-011	1	0.000000E+000
1	44.28399417	1.851212E-011	4.102125E-012	0	0.000000E+000
1	44.28402855	4.102125E-012	1.851212E-011	1	0.000000E+000
1	44.28689480	1.851212E-011	4.102125E-012	0	0.000000E+000
1	44.28730383	4.102125E-012	1.851212E-011	1	0.000000E+000
1	44.28748437	1.851212E-011	4.102125E-012	0	0.000000E+000
1	44.28749507	4.102125E-012	1.851212E-011	1	0.000000E+000
1	44.28857429	1.851212E-011	4.102125E-012	0	0.000000E+000
1	44.28878370	4.102125E-012	1.851212E-011	1	0.000000E+000
1	44.28942046	1.851212E-011	4.102125E-012	0	0.000000E+000
1	44.29017314	4.102125E-012	1.851212E-011	1	0.000000E+000
1	44.29026773	1.851212E-011	4.102125E-012	0	0.000000E+000
1	44.29124525	4.102125E-012	1.851212E-011	1	0.000000E+000
1	44.29149776	1.851212E-011	4.102125E-012	0	0.000000E+000
1	44.29217331	4.102125E-012	1.851212E-011	1	0.000000E+000
1	44.29265154	1.851212E-011	4.102125E-012	0	0.000000E+000
1	44.29319703	4.102125E-012	1.851212E-011	1	0.000000E+000
1	44.29371365	1.851212E-011	4.102125E-012	0	0.000000E+000
1	44.29414490	4.102125E-012	1.851212E-011	1	0.000000E+000
1	44.29555974	1.851212E-011	4.102125E-012	0	0.000000E+000
1	44.29558558	4.102125E-012	1.851212E-011	1	0.000000E+000
1	44.29626921	1.851212E-011	4.102125E-012	0	0.000000E+000
1	44.29631384	4.102125E-012	1.851212E-011	1	0.000000E+000
1	44.29653148	1.851212E-011	4.102125E-012	0	0.000000E+000
1	44.29728831	4.102125E-012	1.851212E-011	1	0.000000E+000
1	44.29782061	1.851212E-011	4.102125E-012	0	0.000000E+000
1	44.29784211	4.102125E-012	1.851212E-011	1	0.000000E+000
1	44.29802620	1.851212E-011	4.102125E-012	0	0.000000E+000
1	44.29850969	4.102125E-012	1.851212E-011	1	0.000000E+000
1	44.29887277	1.851212E-011	4.102125E-012	0	0.000000E+000
1	44.29889309	4.102125E-012	1.851212E-011	1	0.000000E+000
1	44.29909560	1.851212E-011	4.102125E-012	0	0.000000E+000
1	44.29941720	4.102125E-012	1.851212E-011	1	0.000000E+000
1	44.30074971	1.851212E-011	4.102125E-012	0	0.000000E+000
1	44.30088125	4.102125E-012	1.851212E-011	1	0.000000E+000
1	44.30114365	1.851212E-011	4.102125E-012	0	0.000000E+000
1	44.30213807	4.102125E-012	1.851212E-011	1	0.000000E+000
1	44.30270087	1.851212E-011	4.102125E-012	0	0.000000E+000
1	44.30273475	4.102125E-012	1.851212E-011	1	0.000000E+000
1	44.30284398	1.851212E-011	4.102125E-012	0	0.000000E+000
1	44.30294519	4.102125E-012	1.851212E-011	1	0.000000E+000
1	44.30301253	1.851212E-011	4.102125E-012	0	0.000000E+000
1	44.30338713	4.102125E-012	1.851212E-011	1	0.000000E+000
1	44.30367951	1.851212E-011	4.102125E-012	0	0.000000E+000
1	44.30683754	4.102125E-012	1.851212E-011	1	0.000000E+000
1	44.30801307	1.851212E-011	4.102125E-012	0	0.000000E+000
1	44.30801904	4.102125E-012	1.851212E-011	1	0.000000E+000
1	44.30836637	1.851212E-011	4.102125E-012	0	0.000000E+000
1	44.30838363	4.102125E-012	1.851212E-011	1	0.000000E+000
1	44.31062273	1.851212E-011	4.102125E-012	0	0.000000E+000
1	44.31100741	4.102125E-012	1.851212E-011	1	0.000000E+000
1	44.31132112	1.851212E-011	4.102125E-012	0	0.000000E+000
1	44.31139502	4.102125E-012	1.851212E-011	1	0.000000E+000
1	44.31150401	1.851212E-011	4.102125E-012	0	0.000000E+000
1	44.31151415	4.102125E-012	1.851212E-011	1	0.000000E+000
1	44.31196217	1.851212E-011	4.102125E-012	0	0.000000E+000
1	44.31580487	4.102125E-012	1.851212E-011	1	0.000000E+000
1	44.31585577	1.851212E-011	4.102125E-012	0	0.000000E+000
1	44.31588481	4.102125E-012	1.851212E-011	1	0.000000E+000
1	44.31712198	1.851212E-011	4.102125E-012	0	0.000000E+000
1	44.31714760	4.102125E-012	1.851212E-011	1	0.000000E+000
1	44.31782397	1.851212E-011	4.102125E-012	0	0.000000E+000
1	44.31836845	4.102125E-012	1.851212E-011	1	0.000000E+000
1	44.31858247	1.851212E-011	4.102125E-012	0	0.000000E+000
1	44.31973757	4.102125E-012	1.851212E-011	1	0.000000E+000
1	44.32104610	1.851212E-011	4.102125E-012	0	0.000000E+000
1	44.32221672	4.102125E-012	1.851212E-011	1	0.000000E+000
1	44.32402324	1.851212E-011	4.102125E-012	0	0.000000E+000
1	44.32405391	4.102125E-012	1.851212E-011	1	0.000000E+000
1	44.32428920	1.851212E-011	4.102125E-012	0	0.000000E+000
1	44.33134319	4.102125E-012	1.851212E-011	1	0.000000E+000
1	44.33174227	1.851212E-011	4.102125E-012	0	0.000000E+000
1	44.33234203	4.102125E-012	1.851212E-011	1	0.000000E+000
1	44.33283069	1.851212E-011	4.102125E-012	0	0.000000E+000
1	44.33506862	4.102125E-012	1.851212E-011	1	0.000000E+000
1	44.33514723	1.851212E-011	4.102125E-012	0	0.000000E+000
1	44.33539246	4.102125E-012	1.851212E-011	1	0.000000E+000
1	44.33583928	1.851212E-011	4.102125E-012	0	0.000000E+000
1	44.33587075	4.102125E-012	1.851212E-011	1	0.000000E+000
1	44.33593595	1.851212E-011	4.102125E-012	0	0.000000E+000
1	44.33594243	4.102125E-012	1.851212E-011	1	0.000000E+000
1	44.33623768	1.851212E-011	4.102125E-012	0	0.000000E+000
1	44.33627366	4.102125E-012	1.851212E-011	1	0.000000E+000
1	44.33632651	1.851212E-011	4.102125E-012	0	0.000000E+000
1	44.33662744	4.102125E-012	1.851212E-011	1	0.000000E+000
1	44.33675918	1.851212E-011	4.102125E-012	0	0.000000E+000
1	44.33679810	4.102125E-012	1.851212E-011	1	0.000000E+000
1	44.33756046	1.851212E-011	4.102125E-012	0	0.000000E+000
1	47.17197595	4.134165E-012	1.854417E-011	1	0.000000E+000
1	47.17228038	1.854417E-011	4.134165E-012	0	0.000000E+000
1	47.17233762	4.134165E-012	1.854417E-011	1	0.000000E+000
1	47.17427007	1.854417E-011	4.134165E-012	0	0.000000E+000
1	47.17431124	4.134165E-012	1.854417E-011	1	0.000000E+000
1	47.17579615	1.854417E-011	4.134165E-012	0	0.000000E+000
1	47.17582737	4.134165E-012	1.854417E-011	1	0.000000E+000
1	47.17619355	1.854417E-011	4.134165E-012	0	0.000000E+000
1	47.17659850	4.134165E-012	1.854417E-011	1	0.000000E+000
1	47.17692718	1.854417E-011	4.134165E-012	0	0.000000E+000
1	47.17701699	4.134165E-012	1.854417E-011	1	0.000000E+000
1	47.17765613	1.854417E-011	4.134165E-012	0	0.000000E+000
1	47.17766305	4.134165E-012	1.854417E-011	1	0.000000E+000
1	47.18108718	1.854417E-011	4.134165E-012	0	0.000000E+000
1	47.18111427	4.134165E-012	1.854417E-011	1	0.000000E+000
1	47.18127414	1.854417E-011	4.134165E-012	0	0.000000E+000
1	47.18129923	4.134165E-012	1.854417E-011	1	0.000000E+000
1	47.18140109	1.854417E-011	4.134165E-012	0	0.000000E+000
1	47.18142637	4.134165E-012	1.854417E-011	1	0.000000E+000
1	47.18210814	1.854417E-011	4.134165E-012	0	0.000000E+000
1	47.18269931	4.134165E-012	1.854417E-011	1	0.000000E+000
1	47.18323349	1.854417E-011	4.134165E-012	0	0.000000E+000
1	47.18587871	4.134165E-012	1.854417E-011	1	0.000000E+000
1	47.18675862	1.854417E-011	4.134165E-012	0	0.000000E+000
1	47.18794096	4.134165E-012	1.854417E-011	1	0.000000E+000
1	47.18808129	1.854417E-011	4.134165E-012	0	0.000000E+000
1	47.18879353	4.134165E-012	1.854417E-011	1	0.000000E+000
1	47.19017691	1.854417E-011	4.134165E-012	0	0.000000E+000
1	47.19032444	4.134165E-012	1.854417E-011	1	0.000000E+000
1	47.19062017	1.854417E-011	4.134165E-012	0	0.000000E+000
1	47.19068812	4.134165E-012	1.854417E-011	1	0.000000E+000
1	47.19085006	1.854417E-011	4.134165E-012	0	0.000000E+000
1	47.19087942	4.134165E-012	1.854417E-011	1	0.000000E+000
1	47.19184434	1.854417E-011	4.134165E-012	0	0.000000E+000
1	47.19256496	4.134165E-012	1.854417E-011	1	0.000000E+000
1	47.19264777	1.854417E-011	4.134165E-012	0	0.000000E+000
1	47.19267880	4.134165E-012	1.854417E-011	1	0.000000E+000
1	47.19272235	1.854417E-011	4.134165E-012	0	0.000000E+000
1	47.19332437	4.134165E-012	1.854417E-011	1	0.000000E+000
1	47.19361690	1.854417E-011	4.134165E-012	0	0.000000E+000
1	47.19396477	4.134165E-012	1.854417E-011	1	0.000000E+000
1	47.19492479	1.854417E-011	4.134165E-012	0	0.000000E+000
1	47.19657495	4.134165E-012	1.854417E-011	1	0.000000E+000
1	47.19666168	1.854417E-011	4.134165E-012	0	0.000000E+000
1	47.19670258	4.134165E-012	1.854417E-011	1	0.000000E+000
1	47.19724360	1.854417E-011	4.134165E-012	0	0.000000E+000
1	47.19724733	4.134165E-012	1.854417E-011	1	0.000000E+000
1	47.19737894	1.854417E-011	4.134165E-012	0	0.000000E+000
1	47.19777693	4.134165E-012	1.854417E-011	1	0.000000E+000
1	47.19878955	1.854417E-011	4.134165E-012	0	0.000000E+000
1	47.19880701	4.134165E-012	1.854417E-011	1	0.000000E+000
1	47.19893337	1.854417E-011	4.134165E-012	0	0.000000E+000
1	47.19932926	4.134165E-012	1.854417E-011	1	0.000000E+000
1	47.19997101	1.854417E-011	4.134165E-012	0	0.000000E+000
1	47.19998992	4.134165E-012	1.854417E-011	1	0.000000E+000
1	47.20017447	1.854417E-011	4.134165E-012	0	0.000000E+000
1	47.20019263	4.134165E-012	1.854417E-011	1	0.000000E+000
1	47.20081466	1.854417E-011	4.134165E-012	0	0.000000E+000
1	47.20140513	4.134165E-012	1.854417E-011	1	0.000000E+000
1	47.20229670	1.854417E-011	4.134165E-012	0	0.000000E+000
1	47.20266583	4.134165E-012	1.854417E-011	1	0.000000E+000
1	47.20295969	1.854417E-011	4.134165E-012	0	0.000000E+000
1	47.20376382	4.134165E-012	1.854417E-011	1	0.000000E+000
1	47.20382368	1.854417E-011	4.134165E-012	0	0.000000E+000
1	47.20389567	4.134165E-012	1.854417E-011	1	0.000000E+000
1	47.20402752	1.854417E-011	4.134165E-012	0	0.000000E+000
1	47.20428077	4.134165E-012	1.854417E-011	1	0.000000E+000
1	47.20433379	1.854417E-011	4.134165E-012	0	0.000000E+000
1	47.20439880	4.134165E-012	1.854417E-011	1	0.000000E+000
1	47.20493212	1.854417E-011	4.134165E-012	0	0.000000E+000
1	47.20597153	4.134165E-012	1.854417E-011	1	0.000000E+000
1	47.20609139	1.854417E-011	4.134165E-012	0	0.000000E+000
1	47.20668266	4.134165E-012	1.854417E-011	1	0.000000E+000
1	47.20702603	1.854417E-011	4.134165E-012	0	0.000000E+000
1	47.20704667	4.134165E-012	1.854417E-011	1	0.000000E+000
1	47.20730555	1.854417E-011	4.134165E-012	0	0.000000E+000
1	47.20749813	4.134165E-012	1.854417E-011	1	0.000000E+000
1	47.20815331	1.854417E-011	4.134165E-012	0	0.000000E+000
1	47.20942408	4.134165E-012	1.854417E-011	1	0.000000E+000
1	47.20998557	1.854417E-011	4.134165E-012	0	0.000000E+000
1	47.21065015	4.134165E-012	1.854417E-011	1	0.000000E+000
1	47.21072785	1.854417E-011	4.134165E-012	0	0.000000E+000
1	47.21108984	4.134165E-012	1.854417E-011	1	0.000000E+000
1	47.21113503	1.854417E-011	4.134165E-012	0	0.000000E+000
1	47.21115469	4.134165E-012	1.854417E-011	1	0.000000E+000
1	47.21183745	1.854417E-011	4.134165E-012	0	0.000000E+000
1	47.21351121	4.134165E-012	1.854417E-011	1	0.000000E+000
1	47.21404685	1.854417E-011	4.134165E-012	0	0.000000E+000
1	47.21408882	4.134165E-012	1.854417E-011	1	0.000000E+000
1	47.21411019	1.854417E-011	4.134165E-012	0	0.000000E+000
1	47.21414731	4.134165E-012	1.854417E-011	1	0.000000E+000
1	47.21475186	1.854417E-011	4.134165E-012	0	0.000000E+000
1	47.21547456	4.134165E-012	1.854417E-011	1	0.000000E+000
1	47.21573849	1.854417E-011	4.134165E-012	0	0.000000E+000
1	47.21575138	4.134165E-012	1.854417E-011	1	0.000000E+000
1	47.21591672	1.854417E-011	4.134165E-012	0	0.000000E+000
1	47.21811171	4.134165E-012	1.854417E-011	1	0.000000E+000
1	47.21928561	1.854417E-011	4.134165E-012	0	0.000000E+000
1	47.21931994	4.134165E-012	1.854417E-011	1	0.000000E+000
1	47.22019649	1.854417E-011	4.134165E-012	0	0.000000E+000
1	47.22048900	4.134165E-012	1.854417E-011	1	0.000000E+000
1	47.22067905	1.854417E-011	4.134165E-012	0	0.000000E+000
1	47.22208242	4.134165E-012	1.854417E-011	1	0.000000E+000
1	47.22238715	1.854417E-011	4.134165E-012	0	0.000000E+000
1	47.22240188	4.134165E-012	1.854417E-011	1	0.000000E+000
1	47.22252724	1.854417E-011	4.134165E-012	0	0.000000E+000
1	47.22254375	4.134165E-012	1.854417E-011	1	0.000000E+000
1	47.22312303	1.854417E-011	4.134165E-012	0	0.000000E+000
1	47.22523400	4.134165E-012	1.854417E-011	1	0.000000E+000
1	47.22624746	1.854417E-011	4.134165E-012	0	0.000000E+000
1	47.22626829	4.134165E-012	1.854417E-011	1	0.000000E+000
1	47.22698078	1.854417E-011	4.134165E-012	0	0.000000E+000
1	47.22716438	4.134165E-012	1.854417E-011	1	0.000000E+000
1	47.22718654	1.854417E-011	4.134165E-012	0	0.000000E+000
1	47.22757930	4.134165E-012	1.854417E-011	1	0.000000E+000
1	47.22791086	1.854417E-011	4.134165E-012	0	0.000000E+000
1	47.22836595	4.134165E-012	1.854417E-011	1	0.000000E+000
1	47.23030133	1.854417E-011	4.134165E-012	0	0.000000E+000
1	47.23032086	4.134165E-012	1.854417E-011	1	0.000000E+000
1	47.23109871	1.854417E-011	4.134165E-012	0	0.000000E+000
1	47.23239967	4.134165E-012	1.854417E-011	1	0.000000E+000
1	47.23263538	1.854417E-011	4.134165E-012	0	0.000000E+000
1	47.23267510	4.134165E-012	1.854417E-011	1	0.000000E+000
1	47.23399798	1.854417E-011	4.134165E-012	0	0.000000E+000
1	47.23459723	4.134165E-012	1.854417E-011	1	0.000000E+000
1	47.23699188	1.854417E-011	4.134165E-012	0	0.000000E+000
1	47.23737742	4.134165E-012	1.854417E-011	1	0.000000E+000
1	47.24045362	1.854417E-011	4.134165E-012	0	0.000000E+000
1	47.24061475	4.134165E-012	1.854417E-011	1	0.000000E+000
1	47.24196997	1.854417E-011	4.134165E-012	0	0.000000E+000
1	47.24234429	4.134165E-012	1.854417E-011	1	0.000000E+000
1	47.24304405	1.854417E-011	4.134165E-012	0	0.000000E+000
1	47.24313147	4.134165E-012	1.854417E-011	1	0.000000E+000
1	47.24337287	1.854417E-011	4.134165E-012	0	0.000000E+000
1	47.24338848	4.134165E-012	1.854417E-011	1	0.000000E+000
1	47.24348692	1.854417E-011	4.134165E-012	0	0.000000E+000
1	47.24378970	4.134165E-012	1.854417E-011	1	0.000000E+000
1	47.24385542	1.854417E-011	4.134165E-012	0	0.000000E+000
1	47.24503394	4.134165E-012	1.854417E-011	1	0.000000E+000
1	47.24751513	1.854417E-011	4.134165E-012	0	0.000000E+000
1	47.24755633	4.134165E-012	1.854417E-011	1	0.000000E+000
1	47.24772497	1.854417E-011	4.134165E-012	0	0.000000E+000
1	47.24782146	4.134165E-012	1.854417E-011	1	0.000000E+000
1	47.24826409	1.854417E-011	4.134165E-012	0	0.000000E+000
1	47.24829418	4.134165E-012	1.854417E-011	1	0.000000E+000
1	47.24950635	1.854417E-011	4.134165E-012	0	0.000000E+000
1	47.24952512	4.134165E-012	1.854417E-011	1	0.000000E+000
1	47.24974175	1.854417E-011	4.134165E-012	0	0.000000E+000
1	47.25092480	4.134165E-012	1.854417E-011	1	0.000000E+000
1	47.25126080	1.854417E-011	4.134165E-012	0	0.000000E+000
1	47.25153866	4.134165E-012	1.854417E-011	1	0.000000E+000
1	47.25179023	1.854417E-011	4.134165E-012	0	0.000000E+000
1	47.25181874	4.134165E-012	1.854417E-011	1	0.000000E+000
1	47.25184852	1.854417E-011	4.134165E-012	0	0.000000E+000
1	47.25186577	4.134165E-012	1.854417E-011	1	0.000000E+000
1	47.25344215	1.854417E-011	4.134165E-012	0	0.000000E+000
1	47.25345417	4.134165E-012	1.854417E-011	1	0.000000E+000
1	47.25414591	1.854417E-011	4.134165E-012	0	0.000000E+000
1	47.25481539	4.134165E-012	1.854417E-011	1	0.000000E+000
1	47.25548242	1.854417E-011	4.134165E-012	0	0.000000E+000
1	47.25551003	4.134165E-012	1.854417E-011	1	0.000000E+000
1	47.25597155	1.854417E-011	4.134165E-012	0	0.000000E+000
1	47.25870630	4.134165E-012	1.854417E-011	1	0.000000E+000
1	47.26001496	1.854417E-011	4.134165E-012	0	0.000000E+000
1	47.26041246	4.134165E-012	1.854417E-011	1	0.000000E+000
1	47.26058469	1.854417E-011	4.134165E-012	0	0.000000E+000
1	47.26100455	4.134165E-012	1.854417E-011	1	0.000000E+000
1	47.26171730	1.854417E-011	4.134165E-012	0	0.000000E+000
1	47.26313819	4.134165E-012	1.854417E-011	1	0.000000E+000
1	47.26472571	1.854417E-011	4.134165E-012	0	0.000000E+000
1	47.26474511	4.134165E-012	1.854417E-011	1	0.000000E+000
1	47.26607901	1.854417E-011	4.134165E-012	0	0.000000E+000
1	47.26651076	4.134165E-012	1.854417E-011	1	0.000000E+000
1	47.26687539	1.854417E-011	4.134165E-012	0	0.000000E+000
1	47.26771398	4.134165E-012	1.854417E-011	1	0.000000E+000
1	47.26851473	1.854417E-011	4.134165E-012	0	0.000000E+000
1	47.26855057	4.134165E-012	1.854417E-011	1	0.000000E+000
1	47.26912679	1.854417E-011	4.134165E-012	0	0.000000E+000
1	47.26915300	4.134165E-012	1.854417E-011	1	0.000000E+000
1	47.26941139	1.854417E-011	4.134165E-012	0	0.000000E+000
1	47.27146395	4.134165E-012	1.854417E-011	1	0.000000E+000
1	47.27202884	1.854417E-011	4.134165E-012	0	0.000000E+000
1	47.27203558	4.134165E-012	1.854417E-011	1	0.000000E+000
1	47.27244327	1.854417E-011	4.134165E-012	0	0.000000E+000
1	47.27279038	4.134165E-012	1.854417E-011	1	0.000000E+000
1	47.27316839	1.854417E-011	4.134165E-012	0	0.000000E+000
1	47.27318794	4.134165E-012	1.854417E-011	1	0.000000E+000
1	47.27434218	1.854417E-011	4.134165E-012	0	0.000000E+000
1	47.27435510	4.134165E-012	1.854417E-011	1	0.000000E+000
1	47.27552841	1.854417E-011	4.134165E-012	0	0.000000E+000
1	47.27650308	4.134165E-012	1.854417E-011	1	0.000000E+000
1	47.27713121	1.854417E-011	4.134165E-012	0	0.000000E+000
1	47.27793680	4.134165E-012	1.854417E-011	1	0.000000E+000
1	47.27851103	1.854417E-011	4.134165E-012	0	0.000000E+000
1	47.27872440	4.134165E-012	1.854417E-011	1	0.000000E+000
1	47.27915678	1.854417E-011	4.134165E-012	0	0.000000E+000
1	47.28033695	4.134165E-012	1.854417E-011	1	0.000000E+000
1	47.28124758	1.854417E-011	4.134165E-012	0	0.000000E+000
1	47.28251347	4.134165E-012	1.854417E-011	1	0.000000E+000
1	47.28306509	1.854417E-011	4.134165E-012	0	0.000000E+000
1	47.28308247	4.134165E-012	1.854417E-011	1	0.000000E+000
1	47.28511145	1.854417E-011	4.134165E-012	0	0.000000E+000
1	47.28513002	4.134165E-012	1.854417E-011	1	0.000000E+000
1	47.28626194	1.854417E-011	4.134165E-012	0	0.000000E+000
1	47.28632992	4.134165E-012	1.854417E-011	1	0.000000E+000
1	47.28784319	1.854417E-011	4.134165E-012	0	0.000000E+000
1	47.28854467	4.134165E-012	1.854417E-011	1	0.000000E+000
1	47.28894207	1.854417E-011	4.134165E-012	0	0.000000E+000
1	47.28908589	4.134165E-012	1.854417E-011	1	0.000000E+000
1	47.28938637	1.854417E-011	4.134165E-012	0	0.000000E+000
1	47.28943981	4.134165E-012	1.854417E-011	1	0.000000E+000
1	47.28979488	1.854417E-011	4.134165E-012	0	0.000000E+000
1	47.28984598	4.134165E-012	1.854417E-011	1	0.000000E+000
1	47.29042176	1.854417E-011	4.134165E-012	0	0.000000E+000
1	47.29161891	4.134165E-012	1.854417E-011	1	0.000000E+000
1	47.29249802	1.854417E-011	4.134165E-012	0	0.000000E+000
1	47.29251110	4.134165E-012	1.854417E-011	1	0.000000E+000
1	47.29270453	1.854417E-011	4.134165E-012	0	0.000000E+000
1	47.29337762	4.134165E-012	1.854417E-011	1	0.000000E+000
1	47.29349605	1.854417E-011	4.134165E-012	0	0.000000E+000
1	47.29529968	4.134165E-012	1.854417E-011	1	0.000000E+000
1	47.29553351	1.854417E-011	4.134165E-012	0	0.000000E+000
1	47.29558965	4.134165E-012	1.854417E-011	1	0.000000E+000
1	47.29588969	1.854417E-011	4.134165E-012	0	0.000000E+000
1	47.29724659	4.134165E-012	1.854417E-011	1	0.000000E+000
1	47.29819942	1.854417E-011	4.134165E-012	0	0.000000E+000
1	47.29827683	4.134165E-012	1.854417E-011	1	0.000000E+000
1	47.29834058	1.854417E-011	4.134165E-012	0	0.000000E+000
1	47.29840253	4.134165E-012	1.854417E-011	1	0.000000E+000
1	47.29843899	1.854417E-011	4.134165E-012	0	0.000000E+000
1	47.29848180	4.134165E-012	1.854417E-011	1	0.000000E+000
1	47.29858918	1.854417E-011	4.134165E-012	0	0.000000E+000
1	47.29890214	4.134165E-012	1.854417E-011	1	0.000000E+000
1	47.29893617	1.854417E-011	4.134165E-012	0	0.000000E+000
1	47.29897210	4.134165E-012	1.854417E-011	1	0.000000E+000
1	47.29981885	1.854417E-011	4.134165E-012	0	0.000000E+000
1	47.30027675	4.134165E-012	1.854417E-011	1	0.000000E+000
1	47.30088145	1.854417E-011	4.134165E-012	0	0.000000E+000
1	47.30127073	4.134165E-012	1.854417E-011	1	0.000000E+000
1	47.30198808	1.854417E-011	4.134165E-012	0	0.000000E+000
1	47.30200915	4.134165E-012	1.854417E-011	1	0.000000E+000
1	47.30274439	1.854417E-011	4.134165E-012	0	0.000000E+000
1	47.30278366	4.134165E-012	1.854417E-011	1	0.000000E+000
1	47.30316952	1.854417E-011	4.134165E-012	0	0.000000E+000
1	47.30319752	4.134165E-012	1.854417E-011	1	0.000000E+000
1	47.30529496	1.854417E-011	4.134165E-012	0	0.000000E+000
1	47.30545040	4.134165E-012	1.854417E-011	1	0.000000E+000
1	47.30566424	1.854417E-011	4.134165E-012	0	0.000000E+000
1	47.30566632	4.134165E-012	1.854417E-011	1	0.000000E+000
1	47.30672459	1.854417E-011	4.134165E-012	0	0.000000E+000
1	47.30771029	4.134165E-012	1.854417E-011	1	0.000000E+000
1	47.30775018	1.854417E-011	4.134165E-012	0	0.000000E+000
1	47.30778133	4.134165E-012	1.854417E-011	1	0.000000E+000
1	47.30898545	1.854417E-011	4.134165E-012	0	0.000000E+000
1	47.30956112	4.134165E-012	1.854417E-011	1	0.000000E+000
1	47.30984775	1.854417E-011	4.134165E-012	0	0.000000E+000
1	47.31032525	4.134165E-012	1.854417E-011	1	0.000000E+000
1	47.31071648	1.854417E-011	4.134165E-012	0	0.000000E+000
1	47.31446861	4.134165E-012	1.854417E-011	1	0.000000E+000
1	47.31449543	1.854417E-011	4.134165E-012	0	0.000000E+000
1	72.29300974	4.408448E-012	1.881845E-011	1	0.000000E+000
1	72.29371872	1.881845E-011	4.408448E-012	0	0.000000E+000
1	72.29373851	4.408448E-012	1.881845E-011	1	0.000000E+000
1	72.29425855	1.881845E-011	4.408448E-012	0	0.000000E+000
1	72.29456679	4.408448E-012	1.881845E-011	1	0.000000E+000
1	72.29514592	1.881845E-011	4.408448E-012	0	0.000000E+000
1	72.29516865	4.408448E-012	1.881845E-011	1	0.000000E+000
1	72.29531928	1.881845E-011	4.408448E-012	0	0.000000E+000
1	72.29533926	4.408448E-012	1.881845E-011	1	0.000000E+000
1	72.29578663	1.881845E-011	4.408448E-012	0	0.000000E+000
1	72.29580625	4.408448E-012	1.881845E-011	1	0.000000E+000
1	72.29611709	1.881845E-011	4.408448E-012	0	0.000000E+000
1	72.29739198	4.408448E-012	1.881845E-011	1	0.000000E+000
1	72.29743463	1.881845E-011	4.408448E-012	0	0.000000E+000
1	72.29825034	4.408448E-012	1.881845E-011	1	0.000000E+000
1	72.29895847	1.881845E-011	4.408448E-012	0	0.000000E+000
1	72.29918135	4.408448E-012	1.881845E-011	1	0.000000E+000
1	72.29928684	1.881845E-011	4.408448E-012	0	0.000000E+000
1	72.29935629	4.408448E-012	1.881845E-011	1	0.000000E+000
1	72.29951470	1.881845E-011	4.408448E-012	0	0.000000E+000
1	72.29953472	4.408448E-012	1.881845E-011	1	0.000000E+000
1	72.30078483	1.881845E-011	4.408448E-012	0	0.000000E+000
1	72.30079792	4.408448E-012	1.881845E-011	1	0.000000E+000
1	72.30113204	1.881845E-011	4.408448E-012	0	0.000000E+000
1	72.30160099	4.408448E-012	1.881845E-011	1	0.000000E+000
1	72.30181520	1.881845E-011	4.408448E-012	0	0.000000E+000
1	72.30183526	4.408448E-012	1.881845E-011	1	0.000000E+000
1	72.30352920	1.881845E-011	4.408448E-012	0	0.000000E+000
1	72.30354919	4.408448E-012	1.881845E-011	1	0.000000E+000
1	72.30379978	1.881845E-011	4.408448E-012	0	0.000000E+000
1	72.30380512	4.408448E-012	1.881845E-011	1	0.000000E+000
1	72.30394130	1.881845E-011	4.408448E-012	0	0.000000E+000
1	72.30396766	4.408448E-012	1.881845E-011	1	0.000000E+000
1	72.30483638	1.881845E-011	4.408448E-012	0	0.000000E+000
1	72.30641556	4.408448E-012	1.881845E-011	1	0.000000E+000
1	72.30657525	1.881845E-011	4.408448E-012	0	0.000000E+000
1	72.30663023	4.408448E-012	1.881845E-011	1	0.000000E+000
1	72.30741841	1.881845E-011	4.408448E-012	0	0.000000E+000
1	72.30748357	4.408448E-012	1.881845E-011	1	0.000000E+000
1	72.30761642	1.881845E-011	4.408448E-012	0	0.000000E+000
1	72.30869470	4.408448E-012	1.881845E-011	1	0.000000E+000
1	72.30932315	1.881845E-011	4.408448E-012	0	0.000000E+000
1	72.30933092	4.408448E-012	1.881845E-011	1	0.000000E+000
1	72.30948980	1.881845E-011	4.408448E-012	0	0.000000E+000
1	72.30952355	4.408448E-012	1.881845E-011	1	0.000000E+000
1	72.30975703	1.881845E-011	4.408448E-012	0	0.000000E+000
1	72.30982164	4.408448E-012	1.881845E-011	1	0.000000E+000
1	72.31043608	1.881845E-011	4.408448E-012	0	0.000000E+000
1	72.31046029	4.408448E-012	1.881845E-011	1	0.000000E+000
1	72.31105702	1.881845E-011	4.408448E-012	0	0.000000E+000
1	72.31129419	4.408448E-012	1.881845E-011	1	0.000000E+000
1	72.31133584	1.881845E-011	4.408448E-012	0	0.000000E+000
1	72.31140794	4.408448E-012	1.881845E-011	1	0.000000E+000
1	72.31437667	1.881845E-011	4.408448E-012	0	0.000000E+000
1	72.31439629	4.408448E-012	1.881845E-011	1	0.000000E+000
1	72.31451200	1.881845E-011	4.408448E-012	0	0.000000E+000
1	72.31459726	4.408448E-012	1.881845E-011	1	0.000000E+000
1	72.31462508	1.881845E-011	4.408448E-012	0	0.000000E+000
1	72.31464626	4.408448E-012	1.881845E-011	1	0.000000E+000
1	72.31492209	1.881845E-011	4.408448E-012	0	0.000000E+000
1	72.31610799	4.408448E-012	1.881845E-011	1	0.000000E+000
1	72.31652387	1.881845E-011	4.408448E-012	0	0.000000E+000
1	72.31683454	4.408448E-012	1.881845E-011	1	0.000000E+000
1	72.31688842	1.881845E-011	4.408448E-012	0	0.000000E+000
1	72.31758867	4.408448E-012	1.881845E-011	1	0.000000E+000
1	72.31760626	1.881845E-011	4.408448E-012	0	0.000000E+000
1	72.31763448	4.408448E-012	1.881845E-011	1	0.000000E+000
1	72.31805715	1.881845E-011	4.408448E-012	0	0.000000E+000
1	72.31809466	4.408448E-012	1.881845E-011	1	0.000000E+000
1	72.31816671	1.881845E-011	4.408448E-012	0	0.000000E+000
1	72.32161287	4.408448E-012	1.881845E-011	1	0.000000E+000
1	72.32222266	1.881845E-011	4.408448E-012	0	0.000000E+000
1	72.32222943	4.408448E-012	1.881845E-011	1	0.000000E+000
1	72.32240665	1.881845E-011	4.408448E-012	0	0.000000E+000
1	72.32244078	4.408448E-012	1.881845E-011	1	0.000000E+000
1	72.32274890	1.881845E-011	4.408448E-012	0	0.000000E+000
1	72.32434073	4.408448E-012	1.881845E-011	1	0.000000E+000
1	72.32478872	1.881845E-011	4.408448E-012	0	0.000000E+000
1	72.32507380	4.408448E-012	1.881845E-011	1	0.000000E+000
1	72.32519281	1.881845E-011	4.408448E-012	0	0.000000E+000
1	72.32649656	4.408448E-012	1.881845E-011	1	0.000000E+000
1	72.32654857	1.881845E-011	4.408448E-012	0	0.000000E+000
1	72.32654922	4.408448E-012	1.881845E-011	1	0.000000E+000
1	72.32676733	1.881845E-011	4.408448E-012	0	0.000000E+000
1	72.32677952	4.408448E-012	1.881845E-011	1	0.000000E+000
1	72.32694877	1.881845E-011	4.408448E-012	0	0.000000E+000
1	72.32822148	4.408448E-012	1.881845E-011	1	0.000000E+000
1	72.32824553	1.881845E-011	4.408448E-012	0	0.000000E+000
1	72.32993807	4.408448E-012	1.881845E-011	1	0.000000E+000
1	72.33001057	1.881845E-011	4.408448E-012	0	0.000000E+000
1	72.33051647	4.408448E-012	1.881845E-011	1	0.000000E+000
1	72.33062118	1.881845E-011	4.408448E-012	0	0.000000E+000
1	72.33133132	4.408448E-012	1.881845E-011	1	0.000000E+000
1	72.33161264	1.881845E-011	4.408448E-012	0	0.000000E+000
1	72.33165190	4.408448E-012	1.881845E-011	1	0.000000E+000
1	72.33170300	1.881845E-011	4.408448E-012	0	0.000000E+000
1	72.33203324	4.408448E-012	1.881845E-011	1	0.000000E+000
1	72.33231675	1.881845E-011	4.408448E-012	0	0.000000E+000
1	72.33235551	4.408448E-012	1.881845E-011	1	0.000000E+000
1	72.33242865	1.881845E-011	4.408448E-012	0	0.000000E+000
1	72.33567402	4.408448E-012	1.881845E-011	1	0.000000E+000
1	72.33595163	1.881845E-011	4.408448E-012	0	0.000000E+000
1	72.33598296	4.408448E-012	1.881845E-011	1	0.000000E+000
1	72.33646694	1.881845E-011	4.408448E-012	0	0.000000E+000
1	72.33648248	4.408448E-012	1.881845E-011	1	0.000000E+000
1	72.33701005	1.881845E-011	4.408448E-012	0	0.000000E+000
1	72.33704781	4.408448E-012	1.881845E-011	1	0.000000E+000
1	72.33808715	1.881845E-011	4.408448E-012	0	0.000000E+000
1	72.33809451	4.408448E-012	1.881845E-011	1	0.000000E+000
1	72.33861327	1.881845E-011	4.408448E-012	0	0.000000E+000
1	72.33864137	4.408448E-012	1.881845E-011	1	0.000000E+000
1	72.33980492	1.881845E-011	4.408448E-012	0	0.000000E+000
1	72.67443771	4.343244E-012	1.875324E-011	1	0.000000E+000
1	72.67601170	1.875324E-011	4.343244E-012	0	0.000000E+000
1	72.67607676	4.343244E-012	1.875324E-011	1	0.000000E+000
1	72.67665506	1.875324E-011	4.343244E-012	0	0.000000E+000
1	72.67925904	4.343244E-012	1.875324E-011	1	0.000000E+000
1	72.68017655	1.875324E-011	4.343244E-012	0	0.000000E+000
1	72.68020118	4.343244E-012	1.875324E-011	1	0.000000E+000
1	72.68044006	1.875324E-011	4.343244E-012	0	0.000000E+000
1	72.68105342	4.343244E-012	1.875324E-011	1	0.000000E+000
1	72.68419368	1.875324E-011	4.343244E-012	0	0.000000E+000
1	72.68423118	4.343244E-012	1.875324E-011	1	0.000000E+000
1	72.68473035	1.875324E-011	4.343244E-012	0	0.000000E+000
1	72.68476261	4.343244E-012	1.875324E-011	1	0.000000E+000
1	72.68516635	1.875324E-011	4.343244E-012	0	0.000000E+000
1	72.68518998	4.343244E-012	1.875324E-011	1	0.000000E+000
1	72.68565176	1.875324E-011	4.343244E-012	0	0.000000E+000
1	72.68597727	4.343244E-012	1.875324E-011	1	0.000000E+000
1	72.68617099	1.875324E-011	4.343244E-012	0	0.000000E+000
1	72.68618200	4.343244E-012	1.875324E-011	1	0.000000E+000
1	72.68666778	1.875324E-011	4.343244E-012	0	0.000000E+000
1	72.68667447	4.343244E-012	1.875324E-011	1	0.000000E+000
1	72.68678737	1.875324E-011	4.343244E-012	0	0.000000E+000
1	72.68681515	4.343244E-012	1.875324E-011	1	0.000000E+000
1	72.68709743	1.875324E-011	4.343244E-012	0	0.000000E+000
1	72.68713283	4.343244E-012	1.875324E-011	1	0.000000E+000
1	72.68726203	1.875324E-011	4.343244E-012	0	0.000000E+000
1	72.68727861	4.343244E-012	1.875324E-011	1	0.000000E+000
1	72.68822445	1.875324E-011	4.343244E-012	0	0.000000E+000
1	72.68824620	4.343244E-012	1.875324E-011	1	0.000000E+000
1	72.69122388	1.875324E-011	4.343244E-012	0	0.000000E+000
1	72.69127413	4.343244E-012	1.875324E-011	1	0.000000E+000
1	72.69316024	1.875324E-011	4.343244E-012	0	0.000000E+000
1	72.69318835	4.343244E-012	1.875324E-011	1	0.000000E+000
1	72.69441118	1.875324E-011	4.343244E-012	0	0.000000E+000
1	72.69493260	4.343244E-012	1.875324E-011	1	0.000000E+000
1	72.69520991	1.875324E-011	4.343244E-012	0	0.000000E+000
1	72.69620561	4.343244E-012	1.875324E-011	1	0.000000E+000
1	72.69660388	1.875324E-011	4.343244E-012	0	0.000000E+000
1	72.69780170	4.343244E-012	1.875324E-011	1	0.000000E+000
1	72.69789706	1.875324E-011	4.343244E-012	0	0.000000E+000
1	72.69792487	4.343244E-012	1.875324E-011	1	0.000000E+000
1	72.69836419	1.875324E-011	4.343244E-012	0	0.000000E+000
1	72.69962724	4.343244E-012	1.875324E-011	1	0.000000E+000
1	72.70144785	1.875324E-011	4.343244E-012	0	0.000000E+000
1	72.70147154	4.343244E-012	1.875324E-011	1	0.000000E+000
1	72.70350445	1.875324E-011	4.343244E-012	0	0.000000E+000
1	72.70351516	4.343244E-012	1.875324E-011	1	0.000000E+000
1	72.70520940	1.875324E-011	4.343244E-012	0	0.000000E+000
1	72.70655776	4.343244E-012	1.875324E-011	1	0.000000E+000
1	72.70670763	1.875324E-011	4.343244E-012	0	0.000000E+000
1	72.70755729	4.343244E-012	1.875324E-011	1	0.000000E+000
1	72.70758738	1.875324E-011	4.343244E-012	0	0.000000E+000
1	72.70966323	4.343244E-012	1.875324E-011	1	0.000000E+000
1	72.70968489	1.875324E-011	4.343244E-012	0	0.000000E+000
1	72.70974201	4.343244E-012	1.875324E-011	1	0.000000E+000
1	72.70987759	1.875324E-011	4.343244E-012	0	0.000000E+000
1	72.71050934	4.343244E-012	1.875324E-011	1	0.000000E+000
1	72.71143847	1.875324E-011	4.343244E-012	0	0.000000E+000
1	72.71183902	4.343244E-012	1.875324E-011	1	0.000000E+000
1	72.71188212	1.875324E-011	4.343244E-012	0	0.000000E+000
1	72.71221885	4.343244E-012	1.875324E-011	1	0.000000E+000
1	72.71261786	1.875324E-011	4.343244E-012	0	0.000000E+000
1	72.71263613	4.343244E-012	1.875324E-011	1	0.000000E+000
1	72.71266949	1.875324E-011	4.343244E-012	0	0.000000E+000
1	72.71268890	4.343244E-012	1.875324E-011	1	0.000000E+000
1	72.71397590	1.875324E-011	4.343244E-012	0	0.000000E+000
1	72.71397616	4.343244E-012	1.875324E-011	1	0.000000E+000
1	72.71555926	1.875324E-011	4.343244E-012	0	0.000000E+000
1	72.71606992	4.343244E-012	1.875324E-011	1	0.000000E+000
1	72.71675124	1.875324E-011	4.343244E-012	0	0.000000E+000
1	72.71676913	4.343244E-012	1.875324E-011	1	0.000000E+000
1	72.71699140	1.875324E-011	4.343244E-012	0	0.000000E+000
1	72.71793802	4.343244E-012	1.875324E-011	1	0.000000E+000
1	72.72026650	1.875324E-011	4.343244E-012	0	0.000000E+000
1	72.72189862	4.343244E-012	1.875324E-011	1	0.000000E+000
1	72.72336910	1.875324E-011	4.343244E-012	0	0.000000E+000
1	72.72341349	4.343244E-012	1.875324E-011	1	0.000000E+000
1	72.72343427	1.875324E-011	4.343244E-012	0	0.000000E+000
1	72.72401549	4.343244E-012	1.875324E-011	1	0.000000E+000
1	72.72405053	1.875324E-011	4.343244E-012	0	0.000000E+000
1	72.72407343	4.343244E-012	1.875324E-011	1	0.000000E+000
1	72.72462040	1.875324E-011	4.343244E-012	0	0.000000E+000
1	72.72514847	4.343244E-012	1.875324E-011	1	0.000000E+000
1	72.72594803	1.875324E-011	4.343244E-012	0	0.000000E+000
1	72.72739932	4.343244E-012	1.875324E-011	1	0.000000E+000
1	72.72806353	1.875324E-011	4.343244E-012	0	0.000000E+000
1	72.72809237	4.343244E-012	1.875324E-011	1	0.000000E+000
1	72.73026055	1.875324E-011	4.343244E-012	0	0.000000E+000
1	72.73028472	4.343244E-012	1.875324E-011	1	0.000000E+000
1	72.73040622	1.875324E-011	4.343244E-012	0	0.000000E+000
1	72.73071270	4.343244E-012	1.875324E-011	1	0.000000E+000
1	72.73101506	1.875324E-011	4.343244E-012	0	0.000000E+000
1	72.73226411	4.343244E-012	1.875324E-011	1	0.000000E+000
1	72.73238541	1.875324E-011	4.343244E-012	0	0.000000E+000
1	72.73240389	4.343244E-012	1.875324E-011	1	0.000000E+000
1	72.73248260	1.875324E-011	4.343244E-012	0	0.000000E+000
1	72.73251082	4.343244E-012	1.875324E-011	1	0.000000E+000
1	72.73276584	1.875324E-011	4.343244E-012	0	0.000000E+000
1	72.73298358	4.343244E-012	1.875324E-011	1	0.000000E+000
1	72.73477455	1.875324E-011	4.343244E-012	0	0.000000E+000
1	72.73599849	4.343244E-012	1.875324E-011	1	0.000000E+000
1	72.73608671	1.875324E-011	4.343244E-012	0	0.000000E+000
1	72.73611943	4.343244E-012	1.875324E-011	1	0.000000E+000
1	72.73618171	1.875324E-011	4.343244E-012	0	0.000000E+000
1	72.73619123	4.343244E-012	1.875324E-011	1	0.000000E+000
1	72.73648002	1.875324E-011	4.343244E-012	0	0.000000E+000
1	72.73650176	4.343244E-012	1.875324E-011	1	0.000000E+000
1	72.73691019	1.875324E-011	4.343244E-012	0	0.000000E+000
1	72.73692132	4.343244E-012	1.875324E-011	1	0.000000E+000
1	72.73746550	1.875324E-011	4.343244E-012	0	0.000000E+000
1	72.73751718	4.343244E-012	1.875324E-011	1	0.000000E+000
1	72.73944518	1.875324E-011	4.343244E-012	0	0.000000E+000
1	72.74072949	4.343244E-012	1.875324E-011	1	0.000000E+000
1	72.74086097	1.875324E-011	4.343244E-012	0	0.000000E+000
1	72.74094799	4.343244E-012	1.875324E-011	1	0.000000E+000
1	72.74253109	1.875324E-011	4.343244E-012	0	0.000000E+000
1	72.74432426	4.343244E-012	1.875324E-011	1	0.000000E+000
1	72.74463955	1.875324E-011	4.343244E-012	0	0.000000E+000
1	72.74521306	4.343244E-012	1.875324E-011	1	0.000000E+000
1	72.74660627	1.875324E-011	4.343244E-012	0	0.000000E+000
1	72.74666714	4.343244E-012	1.875324E-011	1	0.000000E+000
1	72.74687298	1.875324E-011	4.343244E-012	0	0.000000E+000
1	72.74754696	4.343244E-012	1.875324E-011	1	0.000000E+000
1	72.74859511	1.875324E-011	4.343244E-012	0	0.000000E+000
1	72.74861959	4.343244E-012	1.875324E-011	1	0.000000E+000
1	72.74989256	1.875324E-011	4.343244E-012	0	0.000000E+000
1	72.75020107	4.343244E-012	1.875324E-011	1	0.000000E+000
1	72.75068310	1.875324E-011	4.343244E-012	0	0.000000E+000
1	72.75299404	4.343244E-012	1.875324E-011	1	0.000000E+000
1	72.75368602	1.875324E-011	4.343244E-012	0	0.000000E+000
1	72.75452252	4.343244E-012	1.875324E-011	1	0.000000E+000
1	72.75470054	1.875324E-011	4.343244E-012	0	0.000000E+000
1	72.75473643	4.343244E-012	1.875324E-011	1	0.000000E+000
1	72.75575712	1.875324E-011	4.343244E-012	0	0.000000E+000
1	72.75577045	4.343244E-012	1.875324E-011	1	0.000000E+000
1	72.75684969	1.875324E-011	4.343244E-012	0	0.000000E+000
1	72.75687475	4.343244E-012	1.875324E-011	1	0.000000E+000
1	72.75719878	1.875324E-011	4.343244E-012	0	0.000000E+000
1	72.75721703	4.343244E-012	1.875324E-011	1	0.000000E+000
1	72.75833723	1.875324E-011	4.343244E-012	0	0.000000E+000
1	72.75938634	4.343244E-012	1.875324E-011	1	0.000000E+000
1	72.76227583	1.875324E-011	4.343244E-012	0	0.000000E+000
1	72.76399541	4.343244E-012	1.875324E-011	1	0.000000E+000
1	72.76404876	1.875324E-011	4.343244E-012	0	0.000000E+000
1	72.76418535	4.343244E-012	1.875324E-011	1	0.000000E+000
1	72.76494834	1.875324E-011	4.343244E-012	0	0.000000E+000
1	72.76508846	4.343244E-012	1.875324E-011	1	0.000000E+000
1	72.76616184	1.875324E-011	4.343244E-012	0	0.000000E+000
1	72.76618556	4.343244E-012	1.875324E-011	1	0.000000E+000
1	72.76658878	1.875324E-011	4.343244E-012	0	0.000000E+000
1	72.76776186	4.343244E-012	1.875324E-011	1	0.000000E+000
1	72.76838058	1.875324E-011	4.343244E-012	0	0.000000E+000
1	72.76951711	4.343244E-012	1.875324E-011	1	0.000000E+000
1	72.76962003	1.875324E-011	4.343244E-012	0	0.000000E+000
1	72.76964660	4.343244E-012	1.875324E-011	1	0.000000E+000
1	72.76985333	1.875324E-011	4.343244E-012	0	0.000000E+000
1	72.77000353	4.343244E-012	1.875324E-011	1	0.000000E+000
1	72.77012687	1.875324E-011	4.343244E-012	0	0.000000E+000
1	72.77026075	4.343244E-012	1.875324E-011	1	0.000000E+000
1	72.77066978	1.875324E-011	4.343244E-012	0	0.000000E+000
1	72.77087162	4.343244E-012	1.875324E-011	1	0.000000E+000
1	72.77114217	1.875324E-011	4.343244E-012	0	0.000000E+000
1	72.77116228	4.343244E-012	1.875324E-011	1	0.000000E+000
1	72.77161626	1.875324E-011	4.343244E-012	0	0.000000E+000
1	72.77163987	4.343244E-012	1.875324E-011	1	0.000000E+000
1	72.77191262	1.875324E-011	4.343244E-012	0	0.000000E+000
1	72.77192429	4.343244E-012	1.875324E-011	1	0.000000E+000
1	72.77245431	1.875324E-011	4.343244E-012	0	0.000000E+000
1	72.77329540	4.343244E-012	1.875324E-011	1	0.000000E+000
1	72.77378893	1.875324E-011	4.343244E-012	0	0.000000E+000
1	72.77381040	4.343244E-012	1.875324E-011	1	0.000000E+000
1	72.77495324	1.875324E-011	4.343244E-012	0	0.000000E+000
1	72.77498945	4.343244E-012	1.875324E-011	1	0.000000E+000
1	72.77550298	1.875324E-011	4.343244E-012	0	0.000000E+000
1	72.77550886	4.343244E-012	1.875324E-011	1	0.000000E+000
1	72.77583435	1.875324E-011	4.343244E-012	0	0.000000E+000
1	72.77586290	4.343244E-012	1.875324E-011	1	0.000000E+000
1	72.77596401	1.875324E-011	4.343244E-012	0	0.000000E+000
1	72.77603128	4.343244E-012	1.875324E-011	1	0.000000E+000
1	72.77796381	1.875324E-011	4.343244E-012	0	0.000000E+000
1	72.77944784	4.343244E-012	1.875324E-011	1	0.000000E+000
1	72.78000065	1.875324E-011	4.343244E-012	0	0.000000E+000
1	72.78089923	4.343244E-012	1.875324E-011	1	0.000000E+000
1	72.78109207	1.875324E-011	4.343244E-012	0	0.000000E+000
1	72.78122751	4.343244E-012	1.875324E-011	1	0.000000E+000
1	72.78143702	1.875324E-011	4.343244E-012	0	0.000000E+000
1	72.78147030	4.343244E-012	1.875324E-011	1	0.000000E+000
1	72.78163523	1.875324E-011	4.343244E-012	0	0.000000E+000
1	72.78166190	4.343244E-012	1.875324E-011	1	0.000000E+000
1	72.78269843	1.875324E-011	4.343244E-012	0	0.000000E+000
1	72.78350798	4.343244E-012	1.875324E-011	1	0.000000E+000
1	72.78410598	1.875324E-011	4.343244E-012	0	0.000000E+000
1	72.78461423	4.343244E-012	1.875324E-011	1	0.000000E+000
1	72.78529707	1.875324E-011	4.343244E-012	0	0.000000E+000
1	72.78558872	4.343244E-012	1.875324E-011	1	0.000000E+000
1	72.78577817	1.875324E-011	4.343244E-012	0	0.000000E+000
1	72.78580485	4.343244E-012	1.875324E-011	1	0.000000E+000
1	72.78698612	1.875324E-011	4.343244E-012	0	0.000000E+000
1	72.78700492	4.343244E-012	1.875324E-011	1	0.000000E+000
1	72.78732801	1.875324E-011	4.343244E-012	0	0.000000E+000
1	72.78768108	4.343244E-012	1.875324E-011	1	0.000000E+000
1	72.78807600	1.875324E-011	4.343244E-012	0	0.000000E+000
1	72.78812474	4.343244E-012	1.875324E-011	1	0.000000E+000
1	72.78816384	1.875324E-011	4.343244E-012	0	0.000000E+000
1	72.78921994	4.343244E-012	1.875324E-011	1	0.000000E+000
1	72.78976447	1.875324E-011	4.343244E-012	0	0.000000E+000
1	72.78978452	4.343244E-012	1.875324E-011	1	0.000000E+000
1	72.79041834	1.875324E-011	4.343244E-012	0	0.000000E+000
1	72.79067043	4.343244E-012	1.875324E-011	1	0.000000E+000
1	72.79068958	1.875324E-011	4.343244E-012	0	0.000000E+000
1	72.79106348	4.343244E-012	1.875324E-011	1	0.000000E+000
1	72.79218052	1.875324E-011	4.343244E-012	0	0.000000E+000
1	72.79221303	4.343244E-012	1.875324E-011	1	0.000000E+000
1	72.79285868	1.875324E-011	4.343244E-012	0	0.000000E+000
1	72.79324818	4.343244E-012	1.875324E-011	1	0.000000E+000
1	72.79406541	1.875324E-011	4.343244E-012	0	0.000000E+000
1	72.79409886	4.343244E-012	1.875324E-011	1	0.000000E+000
1	72.79438304	1.875324E-011	4.343244E-012	0	0.000000E+000
1	72.79441170	4.343244E-012	1.875324E-011	1	0.000000E+000
1	72.79572584	1.875324E-011	4.343244E-012	0	0.000000E+000
1	72.79579574	4.343244E-012	1.875324E-011	1	0.000000E+000
1	72.79689949	1.875324E-011	4.343244E-012	0	0.000000E+000
1	72.79693258	4.343244E-012	1.875324E-011	1	0.000000E+000
1	72.79781692	1.875324E-011	4.343244E-012	0	0.000000E+000
1	72.79784897	4.343244E-012	1.875324E-011	1	0.000000E+000
1	72.79809143	1.875324E-011	4.343244E-012	0	0.000000E+000
1	72.79811511	4.343244E-012	1.875324E-011	1	0.000000E+000
1	72.79962317	1.875324E-011	4.343244E-012	0	0.000000E+000
1	72.79963921	4.343244E-012	1.875324E-011	1	0.000000E+000
1	72.79968640	1.875324E-011	4.343244E-012	0	0.000000E+000
1	72.79981092	4.343244E-012	1.875324E-011	1	0.000000E+000
1	72.79999897	1.875324E-011	4.343244E-012	0	0.000000E+000
1	72.80003349	4.343244E-012	1.875324E-011	1	0.000000E+000
1	72.80144179	1.875324E-011	4.343244E-012	0	0.000000E+000
1	72.80292906	4.343244E-012	1.875324E-011	1	0.000000E+000
1	72.80351629	1.875324E-011	4.343244E-012	0	0.000000E+000
1	72.80354719	4.343244E-012	1.875324E-011	1	0.000000E+000
1	72.80406030	1.875324E-011	4.343244E-012	0	0.000000E+000
1	72.80428511	4.343244E-012	1.875324E-011	1	0.000000E+000
1	72.80502515	1.875324E-011	4.343244E-012	0	0.000000E+000
1	72.80510812	4.343244E-012	1.875324E-011	1	0.000000E+000
1	72.80584865	1.875324E-011	4.343244E-012	0	0.000000E+000
1	72.80588748	4.343244E-012	1.875324E-011	1	0.000000E+000
1	72.80644842	1.875324E-011	4.343244E-012	0	0.000000E+000
1	72.80647945	4.343244E-012	1.875324E-011	1	0.000000E+000
1	72.80674037	1.875324E-011	4.343244E-012	0	0.000000E+000
1	72.80714159	4.343244E-012	1.875324E-011	1	0.000000E+000
1	72.80822087	1.875324E-011	4.343244E-012	0	0.000000E+000
1	72.81074758	4.343244E-012	1.875324E-011	1	0.000000E+000
1	72.81105949	1.875324E-011	4.343244E-012	0	0.000000E+000
1	72.81133202	4.343244E-012	1.875324E-011	1	0.000000E+000
1	72.81137853	1.875324E-011	4.343244E-012	0	0.000000E+000
1	72.81150646	4.343244E-012	1.875324E-011	1	0.000000E+000
1	72.81152141	1.875324E-011	4.343244E-012	0	0.000000E+000
1	72.81253961	4.343244E-012	1.875324E-011	1	0.000000E+000
1	72.81341143	1.875324E-011	4.343244E-012	0	0.000000E+000
1	72.81367340	4.343244E-012	1.875324E-011	1	0.000000E+000
1	72.81405605	1.875324E-011	4.343244E-012	0	0.000000E+000
1	72.81444332	4.343244E-012	1.875324E-011	1	0.000000E+000
1	72.81507091	1.875324E-011	4.343244E-012	0	0.000000E+000
1	72.81624744	4.343244E-012	1.875324E-011	1	0.000000E+000
1	72.81650440	1.875324E-011	4.343244E-012	0	0.000000E+000
1	72.81652710	4.343244E-012	1.875324E-011	1	0.000000E+000
1	72.81666207	1.875324E-011	4.343244E-012	0	0.000000E+000
1	72.81669401	4.343244E-012	1.875324E-011	1	0.000000E+000
1	72.81692173	1.875324E-011	4.343244E-012	0	0.000000E+000
1	72.81695787	4.343244E-012	1.875324E-011	1	0.000000E+000
1	72.81780407	1.875324E-011	4.343244E-012	0	0.000000E+000
1	72.81953160	4.343244E-012	1.875324E-011	1	0.000000E+000
1	72.82068837	1.875324E-011	4.343244E-012	0	0.000000E+000
1	72.82070784	4.343244E-012	1.875324E-011	1	0.000000E+000
1	72.82271554	1.875324E-011	4.343244E-012	0	0.000000E+000
1	72.82291395	4.343244E-012	1.875324E-011	1	0.000000E+000
1	72.82325670	1.875324E-011	4.343244E-012	0	0.000000E+000
1	72.82326550	4.343244E-012	1.875324E-011	1	0.000000E+000
1	72.82436790	1.875324E-011	4.343244E-012	0	0.000000E+000
1	72.82440297	4.343244E-012	1.875324E-011	1	0.000000E+000
1	72.82451676	1.875324E-011	4.343244E-012	0	0.000000E+000
1	72.82453466	4.343244E-012	1.875324E-011	1	0.000000E+000
1	72.82590613	1.875324E-011	4.343244E-012	0	0.000000E+000
1	72.82728301	4.343244E-012	1.875324E-011	1	0.000000E+000
1	72.82738586	1.875324E-011	4.343244E-012	0	0.000000E+000
1	72.82739774	4.343244E-012	1.875324E-011	1	0.000000E+000
1	72.82744713	1.875324E-011	4.343244E-012	0	0.000000E+000
1	72.82772237	4.343244E-012	1.875324E-011	1	0.000000E+000
1	72.82817656	1.875324E-011	4.343244E-012	0	0.000000E+000
1	72.82902855	4.343244E-012	1.875324E-011	1	0.000000E+000
1	72.82972868	1.875324E-011	4.343244E-012	0	0.000000E+000
1	72.82976006	4.343244E-012	1.875324E-011	1	0.000000E+000
1	72.83025445	1.875324E-011	4.343244E-012	0	0.000000E+000
1	72.83027704	4.343244E-012	1.875324E-011	1	0.000000E+000
1	72.83108992	1.875324E-011	4.343244E-012	0	0.000000E+000
1	72.83113365	4.343244E-012	1.875324E-011	1	0.000000E+000
1	72.83136915	1.875324E-011	4.343244E-012	0	0.000000E+000
1	72.83154071	4.343244E-012	1.875324E-011	1	0.000000E+000
1	72.83189931	1.875324E-011	4.343244E-012	0	0.000000E+000
1	72.83192082	4.343244E-012	1.875324E-011	1	0.000000E+000
1	72.83196887	1.875324E-011	4.343244E-012	0	0.000000E+000
1	72.83480389	4.343244E-012	1.875324E-011	1	0.000000E+000
1	72.83490567	1.875324E-011	4.343244E-012	0	0.000000E+000
1	72.83563203	4.343244E-012	1.875324E-011	1	0.000000E+000
1	72.83636487	1.875324E-011	4.343244E-012	0	0.000000E+000
1	72.83638677	4.343244E-012	1.875324E-011	1	0.000000E+000
1	72.83661195	1.875324E-011	4.343244E-012	0	0.000000E+000
1	72.83662187	4.343244E-012	1.875324E-011	1	0.000000E+000
1	72.83667029	1.875324E-011	4.343244E-012	0	0.000000E+000
1	72.83671853	4.343244E-012	1.875324E-011	1	0.000000E+000
1	72.83695739	1.875324E-011	4.343244E-012	0	0.000000E+000
1	72.83801630	4.343244E-012	1.875324E-011	1	0.000000E+000
1	72.83826200	1.875324E-011	4.343244E-012	0	0.000000E+000
1	72.83829412	4.343244E-012	1.875324E-011	1	0.000000E+000
1	72.83896922	1.875324E-011	4.343244E-012	0	0.000000E+000
1	72.84041277	4.343244E-012	1.875324E-011	1	0.000000E+000
1	72.84049363	1.875324E-011	4.343244E-012	0	0.000000E+000
1	72.84074547	4.343244E-012	1.875324E-011	1	0.000000E+000
1	72.84075820	1.875324E-011	4.343244E-012	0	0.000000E+000
1	72.84080306	4.343244E-012	1.875324E-011	1	0.000000E+000
1	72.84151502	1.875324E-011	4.343244E-012	0	0.000000E+000
1	72.84167761	4.343244E-012	1.875324E-011	1	0.000000E+000
1	72.84417387	1.875324E-011	4.343244E-012	0	0.000000E+000
1	72.84422971	4.343244E-012	1.875324E-011	1	0.000000E+000
1	72.84440540	1.875324E-011	4.343244E-012	0	0.000000E+000
1	72.84442671	4.343244E-012	1.875324E-011	1	0.000000E+000
1	72.84688601	1.875324E-011	4.343244E-012	0	0.000000E+000
1	72.84694866	4.343244E-012	1.875324E-011	1	0.000000E+000
1	72.84851816	1.875324E-011	4.343244E-012	0	0.000000E+000
1	72.84853889	4.343244E-012	1.875324E-011	1	0.000000E+000
1	72.84867597	1.875324E-011	4.343244E-012	0	0.000000E+000
1	72.84871183	4.343244E-012	1.875324E-011	1	0.000000E+000
1	72.84992588	1.875324E-011	4.343244E-012	0	0.000000E+000
1	72.85123600	4.343244E-012	1.875324E-011	1	0.000000E+000
1	72.85185639	1.875324E-011	4.343244E-012	0	0.000000E+000
1	72.85335492	4.343244E-012	1.875324E-011	1	0.000000E+000
1	72.85523068	1.875324E-011	4.343244E-012	0	0.000000E+000
1	72.85525205	4.343244E-012	1.875324E-011	1	0.000000E+000
1	72.85607610	1.875324E-011	4.343244E-012	0	0.000000E+000
1	72.85611880	4.343244E-012	1.875324E-011	1	0.000000E+000
1	72.85693101	1.875324E-011	4.343244E-012	0	0.000000E+000
1	72.85693545	4.343244E-012	1.875324E-011	1	0.000000E+000
1	72.85745781	1.875324E-011	4.343244E-012	0	0.000000E+000
1	72.85747709	4.343244E-012	1.875324E-011	1	0.000000E+000
1	72.85798209	1.875324E-011	4.343244E-012	0	0.000000E+000
1	72.85800563	4.343244E-012	1.875324E-011	1	0.000000E+000
1	72.85987253	1.875324E-011	4.343244E-012	0	0.000000E+000
1	72.86063090	4.343244E-012	1.875324E-011	1	0.000000E+000
1	72.86137184	1.875324E-011	4.343244E-012	0	0.000000E+000
1	72.86141404	4.343244E-012	1.875324E-011	1	0.000000E+000
1	72.86263229	1.875324E-011	4.343244E-012	0	0.000000E+000
1	72.86366501	4.343244E-012	1.875324E-011	1	0.000000E+000
1	72.86520208	1.875324E-011	4.343244E-012	0	0.000000E+000
1	72.86523030	4.343244E-012	1.875324E-011	1	0.000000E+000
1	72.86672008	1.875324E-011	4.343244E-012	0	0.000000E+000
1	72.86674247	4.343244E-012	1.875324E-011	1	0.000000E+000
1	72.86720383	1.875324E-011	4.343244E-012	0	0.000000E+000
1	72.86899539	4.343244E-012	1.875324E-011	1	0.000000E+000
1	72.86917833	1.875324E-011	4.343244E-012	0	0.000000E+000
1	72.87076888	4.343244E-012	1.875324E-011	1	0.000000E+000
1	72.87081667	1.875324E-011	4.343244E-012	0	0.000000E+000
1	72.87136324	4.343244E-012	1.875324E-011	1	0.000000E+000
1	72.87170758	1.875324E-011	4.343244E-012	0	0.000000E+000
1	72.87367488	4.343244E-012	1.875324E-011	1	0.000000E+000
1	72.87472141	1.875324E-011	4.343244E-012	0	0.000000E+000
1	72.87554918	4.343244E-012	1.875324E-011	1	0.000000E+000
1	72.87605123	1.875324E-011	4.343244E-012	0	0.000000E+000
1	72.87607252	4.343244E-012	1.875324E-011	1	0.000000E+000
1	72.87669277	1.875324E-011	4.343244E-012	0	0.000000E+000
1	72.87673685	4.343244E-012	1.875324E-011	1	0.000000E+000
1	72.87762174	1.875324E-011	4.343244E-012	0	0.000000E+000
1	72.96709450	4.343244E-012	1.875324E-011	1	0.000000E+000
1	72.96758802	1.875324E-011	4.343244E-012	0	0.000000E+000
1	72.96764255	4.343244E-012	1.875324E-011	1	0.000000E+000
1	72.96907896	1.875324E-011	4.343244E-012	0	0.000000E+000
1	72.96912362	4.343244E-012	1.875324E-011	1	0.000000E+000
1	72.96982978	1.875324E-011	4.343244E-012	0	0.000000E+000
1	72.97195456	4.343244E-012	1.875324E-011	1	0.000000E+000
1	72.97339216	1.875324E-011	4.343244E-012	0	0.000000E+000
1	72.97342975	4.343244E-012	1.875324E-011	1	0.000000E+000
1	72.97416329	1.875324E-011	4.343244E-012	0	0.000000E+000
1	72.97445923	4.343244E-012	1.875324E-011	1	0.000000E+000
1	72.97662608	1.875324E-011	4.343244E-012	0	0.000000E+000
1	72.97668363	4.343244E-012	1.875324E-011	1	0.000000E+000
1	72.97726850	1.875324E-011	4.343244E-012	0	0.000000E+000
1	72.97742409	4.343244E-012	1.875324E-011	1	0.000000E+000
1	72.97743726	1.875324E-011	4.343244E-012	0	0.000000E+000
1	72.97747758	4.343244E-012	1.875324E-011	1	0.000000E+000
1	72.97791074	1.875324E-011	4.343244E-012	0	0.000000E+000
1	72.97852174	4.343244E-012	1.875324E-011	1	0.000000E+000
1	72.97904481	1.875324E-011	4.343244E-012	0	0.000000E+000
1	72.97932260	4.343244E-012	1.875324E-011	1	0.000000E+000
1	72.97944615	1.875324E-011	4.343244E-012	0	0.000000E+000
1	72.98065570	4.343244E-012	1.875324E-011	1	0.000000E+000
1	72.98109741	1.875324E-011	4.343244E-012	0	0.000000E+000
1	72.98111743	4.343244E-012	1.875324E-011	1	0.000000E+000
1	72.98211366	1.875324E-011	4.343244E-012	0	0.000000E+000
1	72.98309760	4.343244E-012	1.875324E-011	1	0.000000E+000
1	72.98331347	1.875324E-011	4.343244E-012	0	0.000000E+000
1	72.98429585	4.343244E-012	1.875324E-011	1	0.000000E+000
1	72.98435370	1.875324E-011	4.343244E-012	0	0.000000E+000
1	72.98438171	4.343244E-012	1.875324E-011	1	0.000000E+000
1	72.98440872	1.875324E-011	4.343244E-012	0	0.000000E+000
1	72.98635335	4.343244E-012	1.875324E-011	1	0.000000E+000
1	72.98778627	1.875324E-011	4.343244E-012	0	0.000000E+000
1	72.98834229	4.343244E-012	1.875324E-011	1	0.000000E+000
1	72.98871035	1.875324E-011	4.343244E-012	0	0.000000E+000
1	72.98874074	4.343244E-012	1.875324E-011	1	0.000000E+000
1	72.99110639	1.875324E-011	4.343244E-012	0	0.000000E+000
1	72.99112163	4.343244E-012	1.875324E-011	1	0.000000E+000
1	72.99114574	1.875324E-011	4.343244E-012	0	0.000000E+000
1	72.99117057	4.343244E-012	1.875324E-011	1	0.000000E+000
1	72.99128334	1.875324E-011	4.343244E-012	0	0.000000E+000
1	72.99413475	4.343244E-012	1.875324E-011	1	0.000000E+000
1	72.99558622	1.875324E-011	4.343244E-012	0	0.000000E+000
1	72.99560283	4.343244E-012	1.875324E-011	1	0.000000E+000
1	72.99608590	1.875324E-011	4.343244E-012	0	0.000000E+000
1	72.99610849	4.343244E-012	1.875324E-011	1	0.000000E+000
1	72.99726918	1.875324E-011	4.343244E-012	0	0.000000E+000
1	72.99933855	4.343244E-012	1.875324E-011	1	0.000000E+000
1	73.00030044	1.875324E-011	4.343244E-012	0	0.000000E+000
1	73.00032908	4.343244E-012	1.875324E-011	1	0.000000E+000
1	73.00268962	1.875324E-011	4.343244E-012	0	0.000000E+000
1	73.00270342	4.343244E-012	1.875324E-011	1	0.000000E+000
1	73.00360621	1.875324E-011	4.343244E-012	0	0.000000E+000
1	73.00377401	4.343244E-012	1.875324E-011	1	0.000000E+000
1	73.00387913	1.875324E-011	4.343244E-012	0	0.000000E+000
1	73.00577163	4.343244E-012	1.875324E-011	1	0.000000E+000
1	73.00631671	1.875324E-011	4.343244E-012	0	0.000000E+000
1	73.00656666	4.343244E-012	1.875324E-011	1	0.000000E+000
1	73.00679497	1.875324E-011	4.343244E-012	0	0.000000E+000
1	73.00682610	4.343244E-012	1.875324E-011	1	0.000000E+000
1	73.00717416	1.875324E-011	4.343244E-012	0	0.000000E+000
1	73.00718653	4.343244E-012	1.875324E-011	1	0.000000E+000
1	73.00783912	1.875324E-011	4.343244E-012	0	0.000000E+000
1	73.00841751	4.343244E-012	1.875324E-011	1	0.000000E+000
1	73.00972849	1.875324E-011	4.343244E-012	0	0.000000E+000
1	73.01066873	4.343244E-012	1.875324E-011	1	0.000000E+000
1	73.01094755	1.875324E-011	4.343244E-012	0	0.000000E+000
1	73.01132464	4.343244E-012	1.875324E-011	1	0.000000E+000
1	73.01143295	1.875324E-011	4.343244E-012	0	0.000000E+000
1	73.01242132	4.343244E-012	1.875324E-011	1	0.000000E+000
1	73.01356360	1.875324E-011	4.343244E-012	0	0.000000E+000
1	77.09840495	4.597107E-012	1.900711E-011	1	0.000000E+000
1	77.09934020	1.900711E-011	4.597107E-012	0	0.000000E+000
1	77.10014408	4.597107E-012	1.900711E-011	1	0.000000E+000
1	77.10360467	1.900711E-011	4.597107E-012	0	0.000000E+000
1	77.10363677	4.597107E-012	1.900711E-011	1	0.000000E+000
1	77.10369251	1.900711E-011	4.597107E-012	0	0.000000E+000
1	77.10474597	4.597107E-012	1.900711E-011	1	0.000000E+000
1	77.10594754	1.900711E-011	4.597107E-012	0	0.000000E+000
1	77.20857160	4.445396E-012	1.885540E-011	1	0.000000E+000
1	77.20925387	1.885540E-011	4.445396E-012	0	0.000000E+000
1	77.20927600	4.445396E-012	1.885540E-011	1	0.000000E+000
1	77.20995421	1.885540E-011	4.445396E-012	0	0.000000E+000
1	77.21027426	4.445396E-012	1.885540E-011	1	0.000000E+000
1	77.21057298	1.885540E-011	4.445396E-012	0	0.000000E+000
1	77.21402464	4.445396E-012	1.885540E-011	1	0.000000E+000
1	77.21432691	1.885540E-011	4.445396E-012	0	0.000000E+000
1	77.21533845	4.445396E-012	1.885540E-011	1	0.000000E+000
1	77.21649131	1.885540E-011	4.445396E-012	0	0.000000E+000
1	77.21651222	4.445396E-012	1.885540E-011	1	0.000000E+000
1	77.21714311	1.885540E-011	4.445396E-012	0	0.000000E+000
1	77.21850888	4.445396E-012	1.885540E-011	1	0.000000E+000
1	77.21895568	1.885540E-011	4.445396E-012	0	0.000000E+000
1	77.21905972	4.445396E-012	1.885540E-011	1	0.000000E+000
1	77.22116952	1.885540E-011	4.445396E-012	0	0.000000E+000
1	77.22118086	4.445396E-012	1.885540E-011	1	0.000000E+000
1	77.22184487	1.885540E-011	4.445396E-012	0	0.000000E+000
1	77.22191678	4.445396E-012	1.885540E-011	1	0.000000E+000
1	77.22264413	1.885540E-011	4.445396E-012	0	0.000000E+000
1	77.22266630	4.445396E-012	1.885540E-011	1	0.000000E+000
1	77.22311629	1.885540E-011	4.445396E-012	0	0.000000E+000
1	77.22540818	4.445396E-012	1.885540E-011	1	0.000000E+000
1	77.22559502	1.885540E-011	4.445396E-012	0	0.000000E+000
1	77.22573883	4.445396E-012	1.885540E-011	1	0.000000E+000
1	77.22584762	1.885540E-011	4.445396E-012	0	0.000000E+000
1	77.23000775	4.445396E-012	1.885540E-011	1	0.000000E+000
1	77.23276345	1.885540E-011	4.445396E-012	0	0.000000E+000
1	77.23279876	4.445396E-012	1.885540E-011	1	0.000000E+000
1	77.23451822	1.885540E-011	4.445396E-012	0	0.000000E+000
1	77.23493821	4.445396E-012	1.885540E-011	1	0.000000E+000
1	77.23523660	1.885540E-011	4.445396E-012	0	0.000000E+000
1	77.23824948	4.445396E-012	1.885540E-011	1	0.000000E+000
1	77.23836054	1.885540E-011	4.445396E-012	0	0.000000E+000
1	77.23899534	4.445396E-012	1.885540E-011	1	0.000000E+000
1	77.23944389	1.885540E-011	4.445396E-012	0	0.000000E+000
1	77.23945796	4.445396E-012	1.885540E-011	1	0.000000E+000
1	77.24048401	1.885540E-011	4.445396E-012	0	0.000000E+000
1	77.24199754	4.445396E-012	1.885540E-011	1	0.000000E+000
1	77.24259418	1.885540E-011	4.445396E-012	0	0.000000E+000
1	77.24262407	4.445396E-012	1.885540E-011	1	0.000000E+000
1	77.24279148	1.885540E-011	4.445396E-012	0	0.000000E+000
1	77.24280376	4.445396E-012	1.885540E-011	1	0.000000E+000
1	77.24380472	1.885540E-011	4.445396E-012	0	0.000000E+000
1	77.24384236	4.445396E-012	1.885540E-011	1	0.000000E+000
1	77.24561535	1.885540E-011	4.445396E-012	0	0.000000E+000
1	77.24562890	4.445396E-012	1.885540E-011	1	0.000000E+000
1	77.24607979	1.885540E-011	4.445396E-012	0	0.000000E+000
1	77.24611334	4.445396E-012	1.885540E-011	1	0.000000E+000
1	77.24667259	1.885540E-011	4.445396E-012	0	0.000000E+000
1	77.24776189	4.445396E-012	1.885540E-011	1	0.000000E+000
1	77.24778835	1.885540E-011	4.445396E-012	0	0.000000E+000
1	77.24973658	4.445396E-012	1.885540E-011	1	0.000000E+000
1	77.25023499	1.885540E-011	4.445396E-012	0	0.000000E+000
1	77.25291433	4.445396E-012	1.885540E-011	1	0.000000E+000
1	77.25371836	1.885540E-011	4.445396E-012	0	0.000000E+000
1	77.25550988	4.445396E-012	1.885540E-011	1	0.000000E+000
1	77.25678358	1.885540E-011	4.445396E-012	0	0.000000E+000
1	77.25679444	4.445396E-012	1.885540E-011	1	0.000000E+000
1	77.25730371	1.885540E-011	4.445396E-012	0	0.000000E+000
1	77.25733109	4.445396E-012	1.885540E-011	1	0.000000E+000
1	77.25934399	1.885540E-011	4.445396E-012	0	0.000000E+000
1	77.26132703	4.445396E-012	1.885540E-011	1	0.000000E+000
1	77.26152291	1.885540E-011	4.445396E-012	0	0.000000E+000
1	77.26368638	4.445396E-012	1.885540E-011	1	0.000000E+000
1	77.26371726	1.885540E-011	4.445396E-012	0	0.000000E+000
1	77.26581274	4.445396E-012	1.885540E-011	1	0.000000E+000
1	77.26612005	1.885540E-011	4.445396E-012	0	0.000000E+000
1	91.69035570	4.757115E-012	1.916712E-011	1	0.000000E+000
1	91.69056342	1.916712E-011	4.757115E-012	0	0.000000E+000
1	91.69062350	4.757115E-012	1.916712E-011	1	0.000000E+000
1	91.69072602	1.916712E-011	4.757115E-012	0	0.000000E+000
1	91.69076116	4.757115E-012	1.916712E-011	1	0.000000E+000
1	91.69176947	1.916712E-011	4.757115E-012	0	0.000000E+000
1	91.69218225	4.757115E-012	1.916712E-011	1	0.000000E+000
1	91.69223436	1.916712E-011	4.757115E-012	0	0.000000E+000
1	91.69264852	4.757115E-012	1.916712E-011	1	0.000000E+000
1	91.69333319	1.916712E-011	4.757115E-012	0	0.000000E+000
1	91.69334655	4.757115E-012	1.916712E-011	1	0.000000E+000
1	91.69340130	1.916712E-011	4.757115E-012	0	0.000000E+000
1	91.69421134	4.757115E-012	1.916712E-011	1	0.000000E+000
1	91.69457675	1.916712E-011	4.757115E-012	0	0.000000E+000
1	91.69460167	4.757115E-012	1.916712E-011	1	0.000000E+000
1	91.69494359	1.916712E-011	4.757115E-012	0	0.000000E+000
1	91.69501786	4.757115E-012	1.916712E-011	1	0.000000E+000
1	91.69623948	1.916712E-011	4.757115E-012	0	0.000000E+000
1	91.69658891	4.757115E-012	1.916712E-011	1	0.000000E+000
1	91.69671985	1.916712E-011	4.757115E-012	0	0.000000E+000
1	91.69753980	4.757115E-012	1.916712E-011	1	0.000000E+000
1	91.69779648	1.916712E-011	4.757115E-012	0	0.000000E+000
1	91.69783055	4.757115E-012	1.916712E-011	1	0.000000E+000
1	91.69801716	1.916712E-011	4.757115E-012	0	0.000000E+000
1	91.69910313	4.757115E-012	1.916712E-011	1	0.000000E+000
1	91.70144753	1.916712E-011	4.757115E-012	0	0.000000E+000
1	91.70192425	4.757115E-012	1.916712E-011	1	0.000000E+000
1	91.70219344	1.916712E-011	4.757115E-012	0	0.000000E+000
1	91.70244261	4.757115E-012	1.916712E-011	1	0.000000E+000
1	91.70303043	1.916712E-011	4.757115E-012	0	0.000000E+000
1	91.70565402	4.757115E-012	1.916712E-011	1	0.000000E+000
1	91.70570680	1.916712E-011	4.757115E-012	0	0.000000E+000
1	91.70634036	4.757115E-012	1.916712E-011	1	0.000000E+000
1	91.70640729	1.916712E-011	4.757115E-012	0	0.000000E+000
1	91.70697842	4.757115E-012	1.916712E-011	1	0.000000E+000
1	91.70772538	1.916712E-011	4.757115E-012	0	0.000000E+000
1	91.70913032	4.757115E-012	1.916712E-011	1	0.000000E+000
1	91.70915426	1.916712E-011	4.757115E-012	0	0.000000E+000
1	91.70937661	4.757115E-012	1.916712E-011	1	0.000000E+000
1	91.71106641	1.916712E-011	4.757115E-012	0	0.000000E+000
1	91.71306436	4.757115E-012	1.916712E-011	1	0.000000E+000
1	91.71334261	1.916712E-011	4.757115E-012	0	0.000000E+000
1	91.71338938	4.757115E-012	1.916712E-011	1	0.000000E+000
1	91.71363847	1.916712E-011	4.757115E-012	0	0.000000E+000
1	91.71395139	4.757115E-012	1.916712E-011	1	0.000000E+000
1	91.71435293	1.916712E-011	4.757115E-012	0	0.000000E+000
1	91.71442605	4.757115E-012	1.916712E-011	1	0.000000E+000
1	91.71773374	1.916712E-011	4.757115E-012	0	0.000000E+000
1	91.71774437	4.757115E-012	1.916712E-011	1	0.000000E+000
1	91.71776839	1.916712E-011	4.757115E-012	0	0.000000E+000
1	91.71884934	4.757115E-012	1.916712E-011	1	0.000000E+000
1	91.71887974	1.916712E-011	4.757115E-012	0	0.000000E+000
1	91.71891187	4.757115E-012	1.916712E-011	1	0.000000E+000
1	91.71950599	1.916712E-011	4.757115E-012	0	0.000000E+000
1	91.71950938	4.757115E-012	1.916712E-011	1	0.000000E+000
1	91.72057150	1.916712E-011	4.757115E-012	0	0.000000E+000
1	91.72059154	4.757115E-012	1.916712E-011	1	0.000000E+000
1	91.72117394	1.916712E-011	4.757115E-012	0	0.000000E+000
1	91.72126146	4.757115E-012	1.916712E-011	1	0.000000E+000
1	91.72148414	1.916712E-011	4.757115E-012	0	0.000000E+000
1	91.72210514	4.757115E-012	1.916712E-011	1	0.000000E+000
1	91.72224212	1.916712E-011	4.757115E-012	0	0.000000E+000
1	91.72249094	4.757115E-012	1.916712E-011	1	0.000000E+000
1	91.72279475	1.916712E-011	4.757115E-012	0	0.000000E+000
1	91.72282131	4.757115E-012	1.916712E-011	1	0.000000E+000
1	91.72366353	1.916712E-011	4.757115E-012	0	0.000000E+000
1	91.72369660	4.757115E-012	1.916712E-011	1	0.000000E+000
1	91.72389854	1.916712E-011	4.757115E-012	0	0.000000E+000
1	91.72448288	4.757115E-012	1.916712E-011	1	0.000000E+000
1	91.72449145	1.916712E-011	4.757115E-012	0	0.000000E+000
1	91.72865023	4.757115E-012	1.916712E-011	1	0.000000E+000
1	91.72868249	1.916712E-011	4.757115E-012	0	0.000000E+000
1	91.73096656	4.757115E-012	1.916712E-011	1	0.000000E+000
1	91.73227281	1.916712E-011	4.757115E-012	0	0.000000E+000
1	91.73258002	4.757115E-012	1.916712E-011	1	0.000000E+000
1	91.73321466	1.916712E-011	4.757115E-012	0	0.000000E+000
1	91.73324507	4.757115E-012	1.916712E-011	1	0.000000E+000
1	91.73427723	1.916712E-011	4.757115E-012	0	0.000000E+000
1	93.48718512	4.584875E-012	1.899488E-011	1	0.000000E+000
1	93.48724812	1.899488E-011	4.584875E-012	0	0.000000E+000
1	93.48727050	4.584875E-012	1.899488E-011	1	0.000000E+000
1	93.48869629	1.899488E-011	4.584875E-012	0	0.000000E+000
1	93.48870938	4.584875E-012	1.899488E-011	1	0.000000E+000
1	93.48903802	1.899488E-011	4.584875E-012	0	0.000000E+000
1	93.49110497	4.584875E-012	1.899488E-011	1	0.000000E+000
1	93.49129444	1.899488E-011	4.584875E-012	0	0.000000E+000
1	93.49163630	4.584875E-012	1.899488E-011	1	0.000000E+000
1	93.49175031	1.899488E-011	4.584875E-012	0	0.000000E+000
1	93.49178705	4.584875E-012	1.899488E-011	1	0.000000E+000
1	93.49191560	1.899488E-011	4.584875E-012	0	0.000000E+000
1	93.49399753	4.584875E-012	1.899488E-011	1	0.000000E+000
1	93.49453131	1.899488E-011	4.584875E-012	0	0.000000E+000
1	93.49465595	4.584875E-012	1.899488E-011	1	0.000000E+000
1	93.49498756	1.899488E-011	4.584875E-012	0	0.000000E+000
1	93.49500311	4.584875E-012	1.899488E-011	1	0.000000E+000
1	93.49517242	1.899488E-011	4.584875E-012	0	0.000000E+000
1	93.49529033	4.584875E-012	1.899488E-011	1	0.000000E+000
1	93.49560090	1.899488E-011	4.584875E-012	0	0.000000E+000
1	93.49563059	4.584875E-012	1.899488E-011	1	0.000000E+000
1	93.49575711	1.899488E-011	4.584875E-012	0	0.000000E+000
1	93.49678323	4.584875E-012	1.899488E-011	1	0.000000E+000
1	93.49720362	1.899488E-011	4.584875E-012	0	0.000000E+000
1	93.49723196	4.584875E-012	1.899488E-011	1	0.000000E+000
1	93.49907035	1.899488E-011	4.584875E-012	0	0.000000E+000
1	93.50161997	4.584875E-012	1.899488E-011	1	0.000000E+000
1	93.50208921	1.899488E-011	4.584875E-012	0	0.000000E+000
1	93.50209972	4.584875E-012	1.899488E-011	1	0.000000E+000
1	93.50247071	1.899488E-011	4.584875E-012	0	0.000000E+000
1	93.50372502	4.584875E-012	1.899488E-011	1	0.000000E+000
1	93.50400803	1.899488E-011	4.584875E-012	0	0.000000E+000
1	93.50457319	4.584875E-012	1.899488E-011	1	0.000000E+000
1	93.50580038	1.899488E-011	4.584875E-012	0	0.000000E+000
1	93.50582381	4.584875E-012	1.899488E-011	1	0.000000E+000
1	93.50603491	1.899488E-011	4.584875E-012	0	0.000000E+000
1	93.50605271	4.584875E-012	1.899488E-011	1	0.000000E+000
1	93.50632422	1.899488E-011	4.584875E-012	0	0.000000E+000
1	93.50636471	4.584875E-012	1.899488E-011	1	0.000000E+000
1	93.50651268	1.899488E-011	4.584875E-012	0	0.000000E+000
1	93.50693651	4.584875E-012	1.899488E-011	1	0.000000E+000
1	93.50727974	1.899488E-011	4.584875E-012	0	0.000000E+000
1	93.50867008	4.584875E-012	1.899488E-011	1	0.000000E+000
1	93.50890875	1.899488E-011	4.584875E-012	0	0.000000E+000
1	93.50937697	4.584875E-012	1.899488E-011	1	0.000000E+000
1	93.50943922	1.899488E-011	4.584875E-012	0	0.000000E+000
1	93.50948024	4.584875E-012	1.899488E-011	1	0.000000E+000
1	93.50985890	1.899488E-011	4.584875E-012	0	0.000000E+000
1	93.51032496	4.584875E-012	1.899488E-011	1	0.000000E+000
1	93.51195928	1.899488E-011	4.584875E-012	0	0.000000E+000
1	93.51316118	4.584875E-012	1.899488E-011	1	0.000000E+000
1	93.51324639	1.899488E-011	4.584875E-012	0	0.000000E+000
1	93.51573031	4.584875E-012	1.899488E-011	1	0.000000E+000
1	93.51857585	1.899488E-011	4.584875E-012	0	0.000000E+000
1	93.52062301	4.584875E-012	1.899488E-011	1	0.000000E+000
1	93.52130091	1.899488E-011	4.584875E-012	0	0.000000E+000
1	93.52347210	4.584875E-012	1.899488E-011	1	0.000000E+000
1	93.52412572	1.899488E-011	4.584875E-012	0	0.000000E+000
1	93.52415513	4.584875E-012	1.899488E-011	1	0.000000E+000
1	93.52433779	1.899488E-011	4.584875E-012	0	0.000000E+000
1	93.52722013	4.584875E-012	1.899488E-011	1	0.000000E+000
1	93.52769697	1.899488E-011	4.584875E-012	0	0.000000E+000
1	93.52771349	4.584875E-012	1.899488E-011	1	0.000000E+000
1	93.52849939	1.899488E-011	4.584875E-012	0	0.000000E+000
1	93.52856278	4.584875E-012	1.899488E-011	1	0.000000E+000
1	93.52886496	1.899488E-011	4.584875E-012	0	0.000000E+000
1	93.52890107	4.584875E-012	1.899488E-011	1	0.000000E+000
1	93.53135708	1.899488E-011	4.584875E-012	0	0.000000E+000
1	93.53144439	4.584875E-012	1.899488E-011	1	0.000000E+000
1	93.53215429	1.899488E-011	4.584875E-012	0	0.000000E+000
1	93.53292513	4.584875E-012	1.899488E-011	1	0.000000E+000
1	93.53343525	1.899488E-011	4.584875E-012	0	0.000000E+000
1	93.53559988	4.584875E-012	1.899488E-011	1	0.000000E+000
1	93.53645425	1.899488E-011	4.584875E-012	0	0.000000E+000
1	93.53672958	4.584875E-012	1.899488E-011	1	0.000000E+000
1	93.53696971	1.899488E-011	4.584875E-012	0	0.000000E+000
1	93.53700095	4.584875E-012	1.899488E-011	1	0.000000E+000
1	93.54084865	1.899488E-011	4.584875E-012	0	0.000000E+000
1	93.54135662	4.584875E-012	1.899488E-011	1	0.000000E+000
1	93.54188506	1.899488E-011	4.584875E-012	0	0.000000E+000
1	93.54455278	4.584875E-012	1.899488E-011	1	0.000000E+000
1	93.54457877	1.899488E-011	4.584875E-012	0	0.000000E+000
1	93.54548866	4.584875E-012	1.899488E-011	1	0.000000E+000
1	93.54569870	1.899488E-011	4.584875E-012	0	0.000000E+000
1	93.54650377	4.584875E-012	1.899488E-011	1	0.000000E+000
1	93.54729664	1.899488E-011	4.584875E-012	0	0.000000E+000
1	93.54762171	4.584875E-012	1.899488E-011	1	0.000000E+000
1	93.54881195	1.899488E-011	4.584875E-012	0	0.000000E+000
1	93.54885917	4.584875E-012	1.899488E-011	1	0.000000E+000
1	93.54927656	1.899488E-011	4.584875E-012	0	0.000000E+000
1	93.54929200	4.584875E-012	1.899488E-011	1	0.000000E+000
1	93.55009196	1.899488E-011	4.584875E-012	0	0.000000E+000
1	93.55091251	4.584875E-012	1.899488E-011	1	0.000000E+000
1	93.55095092	1.899488E-011	4.584875E-012	0	0.000000E+000
1	93.55172215	4.584875E-012	1.899488E-011	1	0.000000E+000
1	93.55180531	1.899488E-011	4.584875E-012	0	0.000000E+000
1	93.55353028	4.584875E-012	1.899488E-011	1	0.000000E+000
1	93.55377829	1.899488E-011	4.584875E-012	0	0.000000E+000
1	93.55378342	4.584875E-012	1.899488E-011	1	0.000000E+000
1	93.55422797	1.899488E-011	4.584875E-012	0	0.000000E+000
1	93.55461782	4.584875E-012	1.899488E-011	1	0.000000E+000
1	93.55487163	1.899488E-011	4.584875E-012	0	0.000000E+000
1	93.55489717	4.584875E-012	1.899488E-011	1	0.000000E+000
1	93.55619611	1.899488E-011	4.584875E-012	0	0.000000E+000
1	93.55691989	4.584875E-012	1.899488E-011	1	0.000000E+000
1	93.55750254	1.899488E-011	4.584875E-012	0	0.000000E+000
1	93.55753494	4.584875E-012	1.899488E-011	1	0.000000E+000
1	93.55796933	1.899488E-011	4.584875E-012	0	0.000000E+000
1	93.55839903	4.584875E-012	1.899488E-011	1	0.000000E+000
1	93.55842971	1.899488E-011	4.584875E-012	0	0.000000E+000
1	93.55847510	4.584875E-012	1.899488E-011	1	0.000000E+000
1	93.55900096	1.899488E-011	4.584875E-012	0	0.000000E+000
1	93.55903570	4.584875E-012	1.899488E-011	1	0.000000E+000
1	93.55921803	1.899488E-011	4.584875E-012	0	0.000000E+000
1	93.55998119	4.584875E-012	1.899488E-011	1	0.000000E+000
1	93.56023767	1.899488E-011	4.584875E-012	0	0.000000E+000
1	93.56024359	4.584875E-012	1.899488E-011	1	0.000000E+000
1	93.56112130	1.899488E-011	4.584875E-012	0	0.000000E+000
1	93.56190870	4.584875E-012	1.899488E-011	1	0.000000E+000
1	93.56209535	1.899488E-011	4.584875E-012	0	0.000000E+000
1	93.56212624	4.584875E-012	1.899488E-011	1	0.000000E+000
1	93.56347869	1.899488E-011	4.584875E-012	0	0.000000E+000
1	93.56351724	4.584875E-012	1.899488E-011	1	0.000000E+000
1	93.56374495	1.899488E-011	4.584875E-012	0	0.000000E+000
1	93.56377563	4.584875E-012	1.899488E-011	1	0.000000E+000
1	93.56385163	1.899488E-011	4.584875E-012	0	0.000000E+000
1	93.56388256	4.584875E-012	1.899488E-011	1	0.000000E+000
1	93.56491459	1.899488E-011	4.584875E-012	0	0.000000E+000
1	93.56493310	4.584875E-012	1.899488E-011	1	0.000000E+000
1	93.56498338	1.899488E-011	4.584875E-012	0	0.000000E+000
1	93.56500175	4.584875E-012	1.899488E-011	1	0.000000E+000
1	93.56526423	1.899488E-011	4.584875E-012	0	0.000000E+000
1	93.56663550	4.584875E-012	1.899488E-011	1	0.000000E+000
1	93.56717319	1.899488E-011	4.584875E-012	0	0.000000E+000
1	93.56821539	4.584875E-012	1.899488E-011	1	0.000000E+000
1	93.56854542	1.899488E-011	4.584875E-012	0	0.000000E+000
1	93.56857246	4.584875E-012	1.899488E-011	1	0.000000E+000
1	93.56861279	1.899488E-011	4.584875E-012	0	0.000000E+000
1	93.56865086	4.584875E-012	1.899488E-011	1	0.000000E+000
1	93.56933759	1.899488E-011	4.584875E-012	0	0.000000E+000
1	93.57060410	4.584875E-012	1.899488E-011	1	0.000000E+000
1	93.57096863	1.899488E-011	4.584875E-012	0	0.000000E+000
1	93.57236565	4.584875E-012	1.899488E-011	1	0.000000E+000
1	93.57240685	1.899488E-011	4.584875E-012	0	0.000000E+000
1	93.57476082	4.584875E-012	1.899488E-011	1	0.000000E+000
1	93.57486901	1.899488E-011	4.584875E-012	0	0.000000E+000
1	93.57488923	4.584875E-012	1.899488E-011	1	0.000000E+000
1	93.57502101	1.899488E-011	4.584875E-012	0	0.000000E+000
1	93.57593804	4.584875E-012	1.899488E-011	1	0.000000E+000
1	93.57903562	1.899488E-011	4.584875E-012	0	0.000000E+000
1	93.58013675	4.584875E-012	1.899488E-011	1	0.000000E+000
1	93.58102351	1.899488E-011	4.584875E-012	0	0.000000E+000
1	93.58302567	4.584875E-012	1.899488E-011	1	0.000000E+000
1	93.58306422	1.899488E-011	4.584875E-012	0	0.000000E+000
1	93.58389717	4.584875E-012	1.899488E-011	1	0.000000E+000
1	93.58488544	1.899488E-011	4.584875E-012	0	0.000000E+000
1	93.58491188	4.584875E-012	1.899488E-011	1	0.000000E+000
1	93.58620555	1.899488E-011	4.584875E-012	0	0.000000E+000
1	93.58832046	4.584875E-012	1.899488E-011	1	0.000000E+000
1	93.58895104	1.899488E-011	4.584875E-012	0	0.000000E+000
1	93.58998414	4.584875E-012	1.899488E-011	1	0.000000E+000
1	93.59123523	1.899488E-011	4.584875E-012	0	0.000000E+000
1	93.59249011	4.584875E-012	1.899488E-011	1	0.000000E+000
1	93.59255184	1.899488E-011	4.584875E-012	0	0.000000E+000
1	93.59257146	4.584875E-012	1.899488E-011	1	0.000000E+000
1	93.59287410	1.899488E-011	4.584875E-012	0	0.000000E+000
1	93.59289582	4.584875E-012	1.899488E-011	1	0.000000E+000
1	93.59393518	1.899488E-011	4.584875E-012	0	0.000000E+000
1	93.59402667	4.584875E-012	1.899488E-011	1	0.000000E+000
1	93.59406703	1.899488E-011	4.584875E-012	0	0.000000E+000
1	93.59483698	4.584875E-012	1.899488E-011	1	0.000000E+000
1	93.59542754	1.899488E-011	4.584875E-012	0	0.000000E+000
1	93.59547264	4.584875E-012	1.899488E-011	1	0.000000E+000
1	93.59631629	1.899488E-011	4.584875E-012	0	0.000000E+000
1	93.59739626	4.584875E-012	1.899488E-011	1	0.000000E+000
1	93.59765027	1.899488E-011	4.584875E-012	0	0.000000E+000
1	93.59766132	4.584875E-012	1.899488E-011	1	0.000000E+000
1	93.59800509	1.899488E-011	4.584875E-012	0	0.000000E+000
1	93.59805644	4.584875E-012	1.899488E-011	1	0.000000E+000
1	93.59813875	1.899488E-011	4.584875E-012	0	0.000000E+000
1	93.60020035	4.584875E-012	1.899488E-011	1	0.000000E+000
1	93.60082667	1.899488E-011	4.584875E-012	0	0.000000E+000
1	93.60086309	4.584875E-012	1.899488E-011	1	0.000000E+000
1	93.60098819	1.899488E-011	4.584875E-012	0	0.000000E+000
1	93.60116207	4.584875E-012	1.899488E-011	1	0.000000E+000
1	93.60188277	1.899488E-011	4.584875E-012	0	0.000000E+000
1	93.60189490	4.584875E-012	1.899488E-011	1	0.000000E+000
1	93.60230010	1.899488E-011	4.584875E-012	0	0.000000E+000
1	93.60422919	4.584875E-012	1.899488E-011	1	0.000000E+000
1	93.60436401	1.899488E-011	4.584875E-012	0	0.000000E+000
1	93.60497303	4.584875E-012	1.899488E-011	1	0.000000E+000
1	93.60511764	1.899488E-011	4.584875E-012	0	0.000000E+000
1	93.60514200	4.584875E-012	1.899488E-011	1	0.000000E+000
1	93.60523765	1.899488E-011	4.584875E-012	0	0.000000E+000
1	93.60526763	4.584875E-012	1.899488E-011	1	0.000000E+000
1	93.60532503	1.899488E-011	4.584875E-012	0	0.000000E+000
1	93.60536573	4.584875E-012	1.899488E-011	1	0.000000E+000
1	93.60580378	1.899488E-011	4.584875E-012	0	0.000000E+000
1	93.60590788	4.584875E-012	1.899488E-011	1	0.000000E+000
1	93.60601895	1.899488E-011	4.584875E-012	0	0.000000E+000
1	93.60607648	4.584875E-012	1.899488E-011	1	0.000000E+000
1	93.60629608	1.899488E-011	4.584875E-012	0	0.000000E+000
1	93.60803678	4.584875E-012	1.899488E-011	1	0.000000E+000
1	93.60828975	1.899488E-011	4.584875E-012	0	0.000000E+000
1	93.60836554	4.584875E-012	1.899488E-011	1	0.000000E+000
1	93.60933004	1.899488E-011	4.584875E-012	0	0.000000E+000
1	93.61067021	4.584875E-012	1.899488E-011	1	0.000000E+000
1	93.61126287	1.899488E-011	4.584875E-012	0	0.000000E+000
1	93.61151764	4.584875E-012	1.899488E-011	1	0.000000E+000
1	93.61154442	1.899488E-011	4.584875E-012	0	0.000000E+000
1	93.61163924	4.584875E-012	1.899488E-011	1	0.000000E+000
1	93.61352812	1.899488E-011	4.584875E-012	0	0.000000E+000
1	93.61411487	4.584875E-012	1.899488E-011	1	0.000000E+000
1	93.61475708	1.899488E-011	4.584875E-012	0	0.000000E+000
1	93.61482882	4.584875E-012	1.899488E-011	1	0.000000E+000
1	93.61663423	1.899488E-011	4.584875E-012	0	0.000000E+000
1	93.61665212	4.584875E-012	1.899488E-011	1	0.000000E+000
1	93.61671769	1.899488E-011	4.584875E-012	0	0.000000E+000
1	93.61728363	4.584875E-012	1.899488E-011	1	0.000000E+000
1	93.61832554	1.899488E-011	4.584875E-012	0	0.000000E+000
1	93.61834417	4.584875E-012	1.899488E-011	1	0.000000E+000
1	93.61845571	1.899488E-011	4.584875E-012	0	0.000000E+000
1	93.61876087	4.584875E-012	1.899488E-011	1	0.000000E+000
1	93.61882422	1.899488E-011	4.584875E-012	0	0.000000E+000
1	93.62024609	4.584875E-012	1.899488E-011	1	0.000000E+000
1	93.62026902	1.899488E-011	4.584875E-012	0	0.000000E+000
1	93.62032944	4.584875E-012	1.899488E-011	1	0.000000E+000
1	93.62044182	1.899488E-011	4.584875E-012	0	0.000000E+000
1	93.62730390	4.584875E-012	1.899488E-011	1	0.000000E+000
1	93.62734743	1.899488E-011	4.584875E-012	0	0.000000E+000
1	93.62737356	4.584875E-012	1.899488E-011	1	0.000000E+000
1	93.62742936	1.899488E-011	4.584875E-012	0	0.000000E+000
1	93.62746538	4.584875E-012	1.899488E-011	1	0.000000E+000
1	93.62765267	1.899488E-011	4.584875E-012	0	0.000000E+000
1	93.62768142	4.584875E-012	1.899488E-011	1	0.000000E+000
1	93.62893545	1.899488E-011	4.584875E-012	0	0.000000E+000
1	93.62894693	4.584875E-012	1.899488E-011	1	0.000000E+000
1	93.62898519	1.899488E-011	4.584875E-012	0	0.000000E+000
1	93.62956884	4.584875E-012	1.899488E-011	1	0.000000E+000
1	93.62970756	1.899488E-011	4.584875E-012	0	0.000000E+000
1	93.62971851	4.584875E-012	1.899488E-011	1	0.000000E+000
1	93.63038011	1.899488E-011	4.584875E-012	0	0.000000E+000
1	93.63092539	4.584875E-012	1.899488E-011	1	0.000000E+000
1	93.63170615	1.899488E-011	4.584875E-012	0	0.000000E+000
1	93.63280619	4.584875E-012	1.899488E-011	1	0.000000E+000
1	93.63309698	1.899488E-011	4.584875E-012	0	0.000000E+000
1	93.63400913	4.584875E-012	1.899488E-011	1	0.000000E+000
1	93.63426394	1.899488E-011	4.584875E-012	0	0.000000E+000
1	93.63499494	4.584875E-012	1.899488E-011	1	0.000000E+000
1	93.63555731	1.899488E-011	4.584875E-012	0	0.000000E+000
1	93.63558376	4.584875E-012	1.899488E-011	1	0.000000E+000
1	93.63582323	1.899488E-011	4.584875E-012	0	0.000000E+000
1	93.63646218	4.584875E-012	1.899488E-011	1	0.000000E+000
1	93.63695664	1.899488E-011	4.584875E-012	0	0.000000E+000
1	93.63766652	4.584875E-012	1.899488E-011	1	0.000000E+000
1	93.63820951	1.899488E-011	4.584875E-012	0	0.000000E+000
1	93.63859791	4.584875E-012	1.899488E-011	1	0.000000E+000
1	93.63871434	1.899488E-011	4.584875E-012	0	0.000000E+000
1	93.63950993	4.584875E-012	1.899488E-011	1	0.000000E+000
1	93.63955284	1.899488E-011	4.584875E-012	0	0.000000E+000
1	93.63958044	4.584875E-012	1.899488E-011	1	0.000000E+000
1	93.64051615	1.899488E-011	4.584875E-012	0	0.000000E+000
1	93.64053838	4.584875E-012	1.899488E-011	1	0.000000E+000
1	93.64153827	1.899488E-011	4.584875E-012	0	0.000000E+000
1	93.65551671	4.584875E-012	1.899488E-011	1	0.000000E+000
1	93.65649972	1.899488E-011	4.584875E-012	0	0.000000E+000
1	93.65706883	4.584875E-012	1.899488E-011	1	0.000000E+000
1	93.65778714	1.899488E-011	4.584875E-012	0	0.000000E+000
1	93.65813881	4.584875E-012	1.899488E-011	1	0.000000E+000
1	93.65884420	1.899488E-011	4.584875E-012	0	0.000000E+000
1	93.66061548	4.584875E-012	1.899488E-011	1	0.000000E+000
1	93.66127562	1.899488E-011	4.584875E-012	0	0.000000E+000
1	93.66128933	4.584875E-012	1.899488E-011	1	0.000000E+000
1	93.66180249	1.899488E-011	4.584875E-012	0	0.000000E+000
1	93.66215703	4.584875E-012	1.899488E-011	1	0.000000E+000
1	93.66358843	1.899488E-011	4.584875E-012	0	0.000000E+000
1	93.66362237	4.584875E-012	1.899488E-011	1	0.000000E+000
1	93.66404695	1.899488E-011	4.584875E-012	0	0.000000E+000
1	93.66406121	4.584875E-012	1.899488E-011	1	0.000000E+000
1	93.66446083	1.899488E-011	4.584875E-012	0	0.000000E+000
1	93.66479607	4.584875E-012	1.899488E-011	1	0.000000E+000
1	93.66618009	1.899488E-011	4.584875E-012	0	0.000000E+000
1	93.66619171	4.584875E-012	1.899488E-011	1	0.000000E+000
1	93.66631517	1.899488E-011	4.584875E-012	0	0.000000E+000
1	93.66633777	4.584875E-012	1.899488E-011	1	0.000000E+000
1	93.66724703	1.899488E-011	4.584875E-012	0	0.000000E+000
1	93.66786748	4.584875E-012	1.899488E-011	1	0.000000E+000
1	93.66800001	1.899488E-011	4.584875E-012	0	0.000000E+000
1	93.66924950	4.584875E-012	1.899488E-011	1	0.000000E+000
1	93.66947790	1.899488E-011	4.584875E-012	0	0.000000E+000
1	93.66949462	4.584875E-012	1.899488E-011	1	0.000000E+000
1	93.66986681	1.899488E-011	4.584875E-012	0	0.000000E+000
1	93.67096195	4.584875E-012	1.899488E-011	1	0.000000E+000
1	93.67104001	1.899488E-011	4.584875E-012	0	0.000000E+000
1	93.67162826	4.584875E-012	1.899488E-011	1	0.000000E+000
1	93.67240808	1.899488E-011	4.584875E-012	0	0.000000E+000
1	93.67244577	4.584875E-012	1.899488E-011	1	0.000000E+000
1	93.67256181	1.899488E-011	4.584875E-012	0	0.000000E+000
1	93.67259519	4.584875E-012	1.899488E-011	1	0.000000E+000
1	93.67316352	1.899488E-011	4.584875E-012	0	0.000000E+000
1	93.67554641	4.584875E-012	1.899488E-011	1	0.000000E+000
1	93.67575216	1.899488E-011	4.584875E-012	0	0.000000E+000
1	93.67582809	4.584875E-012	1.899488E-011	1	0.000000E+000
1	93.67707665	1.899488E-011	4.584875E-012	0	0.000000E+000
1	93.67740544	4.584875E-012	1.899488E-011	1	0.000000E+000
1	93.67883527	1.899488E-011	4.584875E-012	0	0.000000E+000
1	93.67885977	4.584875E-012	1.899488E-011	1	0.000000E+000
1	93.68003914	1.899488E-011	4.584875E-012	0	0.000000E+000
1	93.68005941	4.584875E-012	1.899488E-011	1	0.000000E+000
1	93.68012745	1.899488E-011	4.584875E-012	0	0.000000E+000
1	93.68029264	4.584875E-012	1.899488E-011	1	0.000000E+000
1	93.68045813	1.899488E-011	4.584875E-012	0	0.000000E+000
1	93.68053459	4.584875E-012	1.899488E-011	1	0.000000E+000
1	93.68093771	1.899488E-011	4.584875E-012	0	0.000000E+000
1	93.68122251	4.584875E-012	1.899488E-011	1	0.000000E+000
1	93.68191984	1.899488E-011	4.584875E-012	0	0.000000E+000
1	93.68239143	4.584875E-012	1.899488E-011	1	0.000000E+000
1	93.68318870	1.899488E-011	4.584875E-012	0	0.000000E+000
1	93.68321812	4.584875E-012	1.899488E-011	1	0.000000E+000
1	93.68394660	1.899488E-011	4.584875E-012	0	0.000000E+000
1	93.68426715	4.584875E-012	1.899488E-011	1	0.000000E+000
1	93.68476608	1.899488E-011	4.584875E-012	0	0.000000E+000
1	93.68559429	4.584875E-012	1.899488E-011	1	0.000000E+000
1	93.68666227	1.899488E-011	4.584875E-012	0	0.000000E+000
1	93.68749028	4.584875E-012	1.899488E-011	1	0.000000E+000
1	93.68776211	1.899488E-011	4.584875E-012	0	0.000000E+000
1	93.68781133	4.584875E-012	1.899488E-011	1	0.000000E+000
1	93.68863995	1.899488E-011	4.584875E-012	0	0.000000E+000
1	93.68866893	4.584875E-012	1.899488E-011	1	0.000000E+000
1	93.68913127	1.899488E-011	4.584875E-012	0	0.000000E+000
1	93.68915447	4.584875E-012	1.899488E-011	1	0.000000E+000
1	93.68976752	1.899488E-011	4.584875E-012	0	0.000000E+000
1	93.68980352	4.584875E-012	1.899488E-011	1	0.000000E+000
1	93.69079251	1.899488E-011	4.584875E-012	0	0.000000E+000
1	93.69180120	4.584875E-012	1.899488E-011	1	0.000000E+000
1	93.69332591	1.899488E-011	4.584875E-012	0	0.000000E+000
1	93.69336389	4.584875E-012	1.899488E-011	1	0.000000E+000
1	93.69449091	1.899488E-011	4.584875E-012	0	0.000000E+000
1	93.69449635	4.584875E-012	1.899488E-011	1	0.000000E+000
1	93.69598345	1.899488E-011	4.584875E-012	0	0.000000E+000
1	93.69605265	4.584875E-012	1.899488E-011	1	0.000000E+000
1	93.69642002	1.899488E-011	4.584875E-012	0	0.000000E+000
1	93.69653451	4.584875E-012	1.899488E-011	1	0.000000E+000
1	93.69764953	1.899488E-011	4.584875E-012	0	0.000000E+000
1	93.70085186	4.584875E-012	1.899488E-011	1	0.000000E+000
1	93.70114809	1.899488E-011	4.584875E-012	0	0.000000E+000
1	93.70422819	4.584875E-012	1.899488E-011	1	0.000000E+000
1	93.70434769	1.899488E-011	4.584875E-012	0	0.000000E+000
1	93.70493883	4.584875E-012	1.899488E-011	1	0.000000E+000
1	93.70609937	1.899488E-011	4.584875E-012	0	0.000000E+000
1	93.70618921	4.584875E-012	1.899488E-011	1	0.000000E+000
1	93.70632360	1.899488E-011	4.584875E-012	0	0.000000E+000
1	93.70712070	4.584875E-012	1.899488E-011	1	0.000000E+000
1	93.70724223	1.899488E-011	4.584875E-012	0	0.000000E+000
1	93.70726899	4.584875E-012	1.899488E-011	1	0.000000E+000
1	93.70924471	1.899488E-011	4.584875E-012	0	0.000000E+000
1	93.70925030	4.584875E-012	1.899488E-011	1	0.000000E+000
1	93.70945979	1.899488E-011	4.584875E-012	0	0.000000E+000
1	93.71255979	4.584875E-012	1.899488E-011	1	0.000000E+000
1	93.71378793	1.899488E-011	4.584875E-012	0	0.000000E+000
1	93.71436487	4.584875E-012	1.899488E-011	1	0.000000E+000
1	93.71445163	1.899488E-011	4.584875E-012	0	0.000000E+000
1	93.71451145	4.584875E-012	1.899488E-011	1	0.000000E+000
1	93.71468582	1.899488E-011	4.584875E-012	0	0.000000E+000
1	93.71471256	4.584875E-012	1.899488E-011	1	0.000000E+000
1	93.71546453	1.899488E-011	4.584875E-012	0	0.000000E+000
1	93.71575272	4.584875E-012	1.899488E-011	1	0.000000E+000
1	93.71603721	1.899488E-011	4.584875E-012	0	0.000000E+000
1	93.71607153	4.584875E-012	1.899488E-011	1	0.000000E+000
1	93.71709494	1.899488E-011	4.584875E-012	0	0.000000E+000
1	93.71711736	4.584875E-012	1.899488E-011	1	0.000000E+000
1	93.71976241	1.899488E-011	4.584875E-012	0	0.000000E+000
1	93.71978019	4.584875E-012	1.899488E-011	1	0.000000E+000
1	93.72029164	1.899488E-011	4.584875E-012	0	0.000000E+000
1	93.72032531	4.584875E-012	1.899488E-011	1	0.000000E+000
1	93.72077501	1.899488E-011	4.584875E-012	0	0.000000E+000
1	93.72287989	4.584875E-012	1.899488E-011	1	0.000000E+000
1	93.72315481	1.899488E-011	4.584875E-012	0	0.000000E+000
1	93.72319661	4.584875E-012	1.899488E-011	1	0.000000E+000
1	93.72434116	1.899488E-011	4.584875E-012	0	0.000000E+000
1	93.72574629	4.584875E-012	1.899488E-011	1	0.000000E+000
1	93.72613648	1.899488E-011	4.584875E-012	0	0.000000E+000
1	93.72654158	4.584875E-012	1.899488E-011	1	0.000000E+000
1	93.72795314	1.899488E-011	4.584875E-012	0	0.000000E+000
1	93.72798971	4.584875E-012	1.899488E-011	1	0.000000E+000
1	93.72876996	1.899488E-011	4.584875E-012	0	0.000000E+000
1	93.72879607	4.584875E-012	1.899488E-011	1	0.000000E+000
1	93.72898240	1.899488E-011	4.584875E-012	0	0.000000E+000
1	93.72946417	4.584875E-012	1.899488E-011	1	0.000000E+000
1	93.72989279	1.899488E-011	4.584875E-012	0	0.000000E+000
1	93.72992719	4.584875E-012	1.899488E-011	1	0.000000E+000
1	93.73056370	1.899488E-011	4.584875E-012	0	0.000000E+000
1	93.73136124	4.584875E-012	1.899488E-011	1	0.000000E+000
1	93.73153446	1.899488E-011	4.584875E-012	0	0.000000E+000
1	93.73184498	4.584875E-012	1.899488E-011	1	0.000000E+000
1	93.73194038	1.899488E-011	4.584875E-012	0	0.000000E+000
1	93.73203301	4.584875E-012	1.899488E-011	1	0.000000E+000
1	93.73284790	1.899488E-011	4.584875E-012	0	0.000000E+000
1	93.73344715	4.584875E-012	1.899488E-011	1	0.000000E+000
1	93.73350706	1.899488E-011	4.584875E-012	0	0.000000E+000
1	93.73355258	4.584875E-012	1.899488E-011	1	0.000000E+000
1	93.73372795	1.899488E-011	4.584875E-012	0	0.000000E+000
1	93.73376679	4.584875E-012	1.899488E-011	1	0.000000E+000
1	93.73411515	1.899488E-011	4.584875E-012	0	0.000000E+000
1	93.73413786	4.584875E-012	1.899488E-011	1	0.000000E+000
1	93.73575678	1.899488E-011	4.584875E-012	0	0.000000E+000
1	93.73576366	4.584875E-012	1.899488E-011	1	0.000000E+000
1	93.73612047	1.899488E-011	4.584875E-012	0	0.000000E+000
1	93.73956129	4.584875E-012	1.899488E-011	1	0.000000E+000
1	93.74019324	1.899488E-011	4.584875E-012	0	0.000000E+000
1	93.74058766	4.584875E-012	1.899488E-011	1	0.000000E+000
1	93.74067578	1.899488E-011	4.584875E-012	0	0.000000E+000
1	93.74079964	4.584875E-012	1.899488E-011	1	0.000000E+000
1	93.74085626	1.899488E-011	4.584875E-012	0	0.000000E+000
1	93.74088517	4.584875E-012	1.899488E-011	1	0.000000E+000
1	93.74144182	1.899488E-011	4.584875E-012	0	0.000000E+000
1	93.74147686	4.584875E-012	1.899488E-011	1	0.000000E+000
1	93.74160010	1.899488E-011	4.584875E-012	0	0.000000E+000
1	93.74264835	4.584875E-012	1.899488E-011	1	0.000000E+000
1	93.74273943	1.899488E-011	4.584875E-012	0	0.000000E+000
1	94.00057953	4.556803E-012	1.896680E-011	1	0.000000E+000
1	94.00188522	1.896680E-011	4.556803E-012	0	0.000000E+000
1	94.00194255	4.556803E-012	1.896680E-011	1	0.000000E+000
1	94.00368223	1.896680E-011	4.556803E-012	0	0.000000E+000
1	94.00370753	4.556803E-012	1.896680E-011	1	0.000000E+000
1	94.00391346	1.896680E-011	4.556803E-012	0	0.000000E+000
1	94.00471834	4.556803E-012	1.896680E-011	1	0.000000E+000
1	94.00477282	1.896680E-011	4.556803E-012	0	0.000000E+000
1	94.00480554	4.556803E-012	1.896680E-011	1	0.000000E+000
1	94.00507443	1.896680E-011	4.556803E-012	0	0.000000E+000
1	94.00514715	4.556803E-012	1.896680E-011	1	0.000000E+000
1	94.00532105	1.896680E-011	4.556803E-012	0	0.000000E+000
1	94.00622337	4.556803E-012	1.896680E-011	1	0.000000E+000
1	94.00654271	1.896680E-011	4.556803E-012	0	0.000000E+000
1	94.00656728	4.556803E-012	1.896680E-011	1	0.000000E+000
1	94.00779121	1.896680E-011	4.556803E-012	0	0.000000E+000
1	94.00816063	4.556803E-012	1.896680E-011	1	0.000000E+000
1	94.00861833	1.896680E-011	4.556803E-012	0	0.000000E+000
1	94.00864749	4.556803E-012	1.896680E-011	1	0.000000E+000
1	94.00868121	1.896680E-011	4.556803E-012	0	0.000000E+000
1	94.00869918	4.556803E-012	1.896680E-011	1	0.000000E+000
1	94.00952291	1.896680E-011	4.556803E-012	0	0.000000E+000
1	94.00954557	4.556803E-012	1.896680E-011	1	0.000000E+000
1	94.01047416	1.896680E-011	4.556803E-012	0	0.000000E+000
1	94.01110760	4.556803E-012	1.896680E-011	1	0.000000E+000
1	94.01227934	1.896680E-011	4.556803E-012	0	0.000000E+000
1	94.01231710	4.556803E-012	1.896680E-011	1	0.000000E+000
1	94.01274249	1.896680E-011	4.556803E-012	0	0.000000E+000
1	94.01416420	4.556803E-012	1.896680E-011	1	0.000000E+000
1	94.01492324	1.896680E-011	4.556803E-012	0	0.000000E+000
1	94.01588327	4.556803E-012	1.896680E-011	1	0.000000E+000
1	94.01668101	1.896680E-011	4.556803E-012	0	0.000000E+000
1	94.01729361	4.556803E-012	1.896680E-011	1	0.000000E+000
1	94.01765393	1.896680E-011	4.556803E-012	0	0.000000E+000
1	94.01766864	4.556803E-012	1.896680E-011	1	0.000000E+000
1	94.02062248	1.896680E-011	4.556803E-012	0	0.000000E+000
1	94.02065212	4.556803E-012	1.896680E-011	1	0.000000E+000
1	94.02116243	1.896680E-011	4.556803E-012	0	0.000000E+000
1	94.02119589	4.556803E-012	1.896680E-011	1	0.000000E+000
1	94.02144543	1.896680E-011	4.556803E-012	0	0.000000E+000
1	94.02147303	4.556803E-012	1.896680E-011	1	0.000000E+000
1	94.02184681	1.896680E-011	4.556803E-012	0	0.000000E+000
1	94.02266776	4.556803E-012	1.896680E-011	1	0.000000E+000
1	94.02359446	1.896680E-011	4.556803E-012	0	0.000000E+000
1	94.02471475	4.556803E-012	1.896680E-011	1	0.000000E+000
1	94.02510543	1.896680E-011	4.556803E-012	0	0.000000E+000
1	94.02512205	4.556803E-012	1.896680E-011	1	0.000000E+000
1	94.02595284	1.896680E-011	4.556803E-012	0	0.000000E+000
1	94.02596751	4.556803E-012	1.896680E-011	1	0.000000E+000
1	94.02623920	1.896680E-011	4.556803E-012	0	0.000000E+000
1	94.02659700	4.556803E-012	1.896680E-011	1	0.000000E+000
1	94.02756690	1.896680E-011	4.556803E-012	0	0.000000E+000
1	94.02765949	4.556803E-012	1.896680E-011	1	0.000000E+000
1	94.02836869	1.896680E-011	4.556803E-012	0	0.000000E+000
1	94.02856321	4.556803E-012	1.896680E-011	1	0.000000E+000
1	94.03004675	1.896680E-011	4.556803E-012	0	0.000000E+000
1	94.03136712	4.556803E-012	1.896680E-011	1	0.000000E+000
1	94.03210777	1.896680E-011	4.556803E-012	0	0.000000E+000
1	94.03215672	4.556803E-012	1.896680E-011	1	0.000000E+000
1	94.03228322	1.896680E-011	4.556803E-012	0	0.000000E+000
1	94.03236355	4.556803E-012	1.896680E-011	1	0.000000E+000
1	94.03245840	1.896680E-011	4.556803E-012	0	0.000000E+000
1	94.03249423	4.556803E-012	1.896680E-011	1	0.000000E+000
1	94.03278173	1.896680E-011	4.556803E-012	0	0.000000E+000
1	94.03437828	4.556803E-012	1.896680E-011	1	0.000000E+000
1	94.03461419	1.896680E-011	4.556803E-012	0	0.000000E+000
1	94.03462532	4.556803E-012	1.896680E-011	1	0.000000E+000
1	94.03544851	1.896680E-011	4.556803E-012	0	0.000000E+000
1	94.03548285	4.556803E-012	1.896680E-011	1	0.000000E+000
1	94.03634536	1.896680E-011	4.556803E-012	0	0.000000E+000
1	94.03639067	4.556803E-012	1.896680E-011	1	0.000000E+000
1	94.03647613	1.896680E-011	4.556803E-012	0	0.000000E+000
1	94.03648570	4.556803E-012	1.896680E-011	1	0.000000E+000
1	94.03741798	1.896680E-011	4.556803E-012	0	0.000000E+000
1	94.03807977	4.556803E-012	1.896680E-011	1	0.000000E+000
1	94.04118468	1.896680E-011	4.556803E-012	0	0.000000E+000
1	94.04122670	4.556803E-012	1.896680E-011	1	0.000000E+000
1	94.04217537	1.896680E-011	4.556803E-012	0	0.000000E+000
1	94.04290466	4.556803E-012	1.896680E-011	1	0.000000E+000
1	94.04542462	1.896680E-011	4.556803E-012	0	0.000000E+000
1	94.04547341	4.556803E-012	1.896680E-011	1	0.000000E+000
1	94.04573034	1.896680E-011	4.556803E-012	0	0.000000E+000
1	94.04575325	4.556803E-012	1.896680E-011	1	0.000000E+000
1	94.04633283	1.896680E-011	4.556803E-012	0	0.000000E+000
1	94.04635495	4.556803E-012	1.896680E-011	1	0.000000E+000
1	94.04716713	1.896680E-011	4.556803E-012	0	0.000000E+000
1	94.04804511	4.556803E-012	1.896680E-011	1	0.000000E+000
1	94.04850601	1.896680E-011	4.556803E-012	0	0.000000E+000
1	94.04862233	4.556803E-012	1.896680E-011	1	0.000000E+000
1	94.04902096	1.896680E-011	4.556803E-012	0	0.000000E+000
1	94.04905932	4.556803E-012	1.896680E-011	1	0.000000E+000
1	94.04977165	1.896680E-011	4.556803E-012	0	0.000000E+000
1	94.05075663	4.556803E-012	1.896680E-011	1	0.000000E+000
1	94.05117787	1.896680E-011	4.556803E-012	0	0.000000E+000
1	94.05225739	4.556803E-012	1.896680E-011	1	0.000000E+000
1	94.05235602	1.896680E-011	4.556803E-012	0	0.000000E+000
1	94.05261855	4.556803E-012	1.896680E-011	1	0.000000E+000
1	94.05314737	1.896680E-011	4.556803E-012	0	0.000000E+000
1	94.05370793	4.556803E-012	1.896680E-011	1	0.000000E+000
1	94.05386242	1.896680E-011	4.556803E-012	0	0.000000E+000
1	94.05387439	4.556803E-012	1.896680E-011	1	0.000000E+000
1	94.05401801	1.896680E-011	4.556803E-012	0	0.000000E+000
1	94.05706860	4.556803E-012	1.896680E-011	1	0.000000E+000
1	94.05726508	1.896680E-011	4.556803E-012	0	0.000000E+000
1	94.05749816	4.556803E-012	1.896680E-011	1	0.000000E+000
1	94.05875113	1.896680E-011	4.556803E-012	0	0.000000E+000
1	94.05881704	4.556803E-012	1.896680E-011	1	0.000000E+000
1	94.05886117	1.896680E-011	4.556803E-012	0	0.000000E+000
1	94.05890361	4.556803E-012	1.896680E-011	1	0.000000E+000
1	94.05947949	1.896680E-011	4.556803E-012	0	0.000000E+000
1	94.05949218	4.556803E-012	1.896680E-011	1	0.000000E+000
1	94.06100797	1.896680E-011	4.556803E-012	0	0.000000E+000
1	94.06178629	4.556803E-012	1.896680E-011	1	0.000000E+000
1	94.06337350	1.896680E-011	4.556803E-012	0	0.000000E+000
1	94.06340814	4.556803E-012	1.896680E-011	1	0.000000E+000
1	94.06436720	1.896680E-011	4.556803E-012	0	0.000000E+000
1	94.06438915	4.556803E-012	1.896680E-011	1	0.000000E+000
1	94.06469112	1.896680E-011	4.556803E-012	0	0.000000E+000
1	94.06471274	4.556803E-012	1.896680E-011	1	0.000000E+000
1	94.06522564	1.896680E-011	4.556803E-012	0	0.000000E+000
1	94.06541498	4.556803E-012	1.896680E-011	1	0.000000E+000
1	94.06550058	1.896680E-011	4.556803E-012	0	0.000000E+000
1	94.07067768	4.556803E-012	1.896680E-011	1	0.000000E+000
1	94.07228280	1.896680E-011	4.556803E-012	0	0.000000E+000
1	94.07250316	4.556803E-012	1.896680E-011	1	0.000000E+000
1	94.07321203	1.896680E-011	4.556803E-012	0	0.000000E+000
1	94.10630163	4.556803E-012	1.896680E-011	1	0.000000E+000
1	94.10630436	1.896680E-011	4.556803E-012	0	0.000000E+000
1	97.85825158	4.545457E-012	1.895546E-011	1	0.000000E+000
1	97.85888828	1.895546E-011	4.545457E-012	0	0.000000E+000
1	97.85891830	4.545457E-012	1.895546E-011	1	0.000000E+000
1	97.85927873	1.895546E-011	4.545457E-012	0	0.000000E+000
1	97.85954040	4.545457E-012	1.895546E-011	1	0.000000E+000
1	97.85980335	1.895546E-011	4.545457E-012	0	0.000000E+000
1	97.86078000	4.545457E-012	1.895546E-011	1	0.000000E+000
1	97.86241575	1.895546E-011	4.545457E-012	0	0.000000E+000
1	97.86243303	4.545457E-012	1.895546E-011	1	0.000000E+000
1	97.86264283	1.895546E-011	4.545457E-012	0	0.000000E+000
1	97.86265594	4.545457E-012	1.895546E-011	1	0.000000E+000
1	97.86332071	1.895546E-011	4.545457E-012	0	0.000000E+000
1	97.86737977	4.545457E-012	1.895546E-011	1	0.000000E+000
1	97.86776655	1.895546E-011	4.545457E-012	0	0.000000E+000
1	97.87029669	4.545457E-012	1.895546E-011	1	0.000000E+000
1	97.87042787	1.895546E-011	4.545457E-012	0	0.000000E+000
1	97.87058849	4.545457E-012	1.895546E-011	1	0.000000E+000
1	97.87078462	1.895546E-011	4.545457E-012	0	0.000000E+000
1	97.87281605	4.545457E-012	1.895546E-011	1	0.000000E+000
1	97.87338924	1.895546E-011	4.545457E-012	0	0.000000E+000
1	97.87339837	4.545457E-012	1.895546E-011	1	0.000000E+000
1	97.87344266	1.895546E-011	4.545457E-012	0	0.000000E+000
1	97.87579711	4.545457E-012	1.895546E-011	1	0.000000E+000
1	97.87658467	1.895546E-011	4.545457E-012	0	0.000000E+000
1	97.87661191	4.545457E-012	1.895546E-011	1	0.000000E+000
1	97.87671054	1.895546E-011	4.545457E-012	0	0.000000E+000
1	97.87677917	4.545457E-012	1.895546E-011	1	0.000000E+000
1	97.87794599	1.895546E-011	4.545457E-012	0	0.000000E+000
1	97.87795982	4.545457E-012	1.895546E-011	1	0.000000E+000
1	97.87804756	1.895546E-011	4.545457E-012	0	0.000000E+000
1	97.87805286	4.545457E-012	1.895546E-011	1	0.000000E+000
1	97.87914762	1.895546E-011	4.545457E-012	0	0.000000E+000
1	97.87916456	4.545457E-012	1.895546E-011	1	0.000000E+000
1	97.87971160	1.895546E-011	4.545457E-012	0	0.000000E+000
1	97.87972655	4.545457E-012	1.895546E-011	1	0.000000E+000
1	97.88020077	1.895546E-011	4.545457E-012	0	0.000000E+000
1	97.88146724	4.545457E-012	1.895546E-011	1	0.000000E+000
1	97.88185060	1.895546E-011	4.545457E-012	0	0.000000E+000
1	97.88188107	4.545457E-012	1.895546E-011	1	0.000000E+000
1	97.88250727	1.895546E-011	4.545457E-012	0	0.000000E+000
1	97.88265507	4.545457E-012	1.895546E-011	1	0.000000E+000
1	97.88325155	1.895546E-011	4.545457E-012	0	0.000000E+000
1	97.88482478	4.545457E-012	1.895546E-011	1	0.000000E+000
1	97.88504332	1.895546E-011	4.545457E-012	0	0.000000E+000
1	97.88512960	4.545457E-012	1.895546E-011	1	0.000000E+000
1	97.88547826	1.895546E-011	4.545457E-012	0	0.000000E+000
1	97.88550199	4.545457E-012	1.895546E-011	1	0.000000E+000
1	97.88656250	1.895546E-011	4.545457E-012	0	0.000000E+000
1	97.88661398	4.545457E-012	1.895546E-011	1	0.000000E+000
1	97.88666557	1.895546E-011	4.545457E-012	0	0.000000E+000
1	97.88670943	4.545457E-012	1.895546E-011	1	0.000000E+000
1	97.88685200	1.895546E-011	4.545457E-012	0	0.000000E+000
1	97.88725812	4.545457E-012	1.895546E-011	1	0.000000E+000
1	97.88772165	1.895546E-011	4.545457E-012	0	0.000000E+000
1	97.88837031	4.545457E-012	1.895546E-011	1	0.000000E+000
1	97.88859890	1.895546E-011	4.545457E-012	0	0.000000E+000
1	97.89115936	4.545457E-012	1.895546E-011	1	0.000000E+000
1	97.89201751	1.895546E-011	4.545457E-012	0	0.000000E+000
1	97.89265234	4.545457E-012	1.895546E-011	1	0.000000E+000
1	97.89378991	1.895546E-011	4.545457E-012	0	0.000000E+000
1	97.89382420	4.545457E-012	1.895546E-011	1	0.000000E+000
1	97.89396039	1.895546E-011	4.545457E-012	0	0.000000E+000
1	97.89398470	4.545457E-012	1.895546E-011	1	0.000000E+000
1	97.89484155	1.895546E-011	4.545457E-012	0	0.000000E+000
1	97.89485522	4.545457E-012	1.895546E-011	1	0.000000E+000
1	97.89856413	1.895546E-011	4.545457E-012	0	0.000000E+000
1	97.89964805	4.545457E-012	1.895546E-011	1	0.000000E+000
1	97.90054643	1.895546E-011	4.545457E-012	0	0.000000E+000
1	97.90245388	4.545457E-012	1.895546E-011	1	0.000000E+000
1	97.90298307	1.895546E-011	4.545457E-012	0	0.000000E+000
1	97.90483697	4.545457E-012	1.895546E-011	1	0.000000E+000
1	97.90636851	1.895546E-011	4.545457E-012	0	0.000000E+000
1	97.90712746	4.545457E-012	1.895546E-011	1	0.000000E+000
1	97.90731745	1.895546E-011	4.545457E-012	0	0.000000E+000
1	97.90804207	4.545457E-012	1.895546E-011	1	0.000000E+000
1	97.90933545	1.895546E-011	4.545457E-012	0	0.000000E+000
1	97.91040069	4.545457E-012	1.895546E-011	1	0.000000E+000
1	97.91059989	1.895546E-011	4.545457E-012	0	0.000000E+000
1	97.91062956	4.545457E-012	1.895546E-011	1	0.000000E+000
1	97.91072213	1.895546E-011	4.545457E-012	0	0.000000E+000
1	97.91074211	4.545457E-012	1.895546E-011	1	0.000000E+000
1	97.91152225	1.895546E-011	4.545457E-012	0	0.000000E+000
1	97.91269702	4.545457E-012	1.895546E-011	1	0.000000E+000
1	97.91270828	1.895546E-011	4.545457E-012	0	0.000000E+000
1	97.91272644	4.545457E-012	1.895546E-011	1	0.000000E+000
1	97.91284396	1.895546E-011	4.545457E-012	0	0.000000E+000
1	97.91581966	4.545457E-012	1.895546E-011	1	0.000000E+000
1	97.91604128	1.895546E-011	4.545457E-012	0	0.000000E+000
1	97.91946673	4.545457E-012	1.895546E-011	1	0.000000E+000
1	97.92348879	1.895546E-011	4.545457E-012	0	0.000000E+000
1	97.92359728	4.545457E-012	1.895546E-011	1	0.000000E+000
1	97.92406155	1.895546E-011	4.545457E-012	0	0.000000E+000
1	97.92407792	4.545457E-012	1.895546E-011	1	0.000000E+000
1	97.92427867	1.895546E-011	4.545457E-012	0	0.000000E+000
1	97.92680823	4.545457E-012	1.895546E-011	1	0.000000E+000
1	97.92685570	1.895546E-011	4.545457E-012	0	0.000000E+000
1	97.92739002	4.545457E-012	1.895546E-011	1	0.000000E+000
1	97.92831239	1.895546E-011	4.545457E-012	0	0.000000E+000
1	97.93055763	4.545457E-012	1.895546E-011	1	0.000000E+000
1	97.93134287	1.895546E-011	4.545457E-012	0	0.000000E+000
1	97.93161966	4.545457E-012	1.895546E-011	1	0.000000E+000
1	97.93210549	1.895546E-011	4.545457E-012	0	0.000000E+000
1	97.93555011	4.545457E-012	1.895546E-011	1	0.000000E+000
1	97.93579945	1.895546E-011	4.545457E-012	0	0.000000E+000
1	97.93585192	4.545457E-012	1.895546E-011	1	0.000000E+000
1	97.93618224	1.895546E-011	4.545457E-012	0	0.000000E+000
1	97.93621014	4.545457E-012	1.895546E-011	1	0.000000E+000
1	97.93646752	1.895546E-011	4.545457E-012	0	0.000000E+000
1	97.93862259	4.545457E-012	1.895546E-011	1	0.000000E+000
1	97.93918617	1.895546E-011	4.545457E-012	0	0.000000E+000
1	97.93925108	4.545457E-012	1.895546E-011	1	0.000000E+000
1	97.93962352	1.895546E-011	4.545457E-012	0	0.000000E+000
1	97.93963828	4.545457E-012	1.895546E-011	1	0.000000E+000
1	97.93988907	1.895546E-011	4.545457E-012	0	0.000000E+000
1	97.94034709	4.545457E-012	1.895546E-011	1	0.000000E+000
1	97.94112179	1.895546E-011	4.545457E-012	0	0.000000E+000
1	97.94113290	4.545457E-012	1.895546E-011	1	0.000000E+000
1	97.94130042	1.895546E-011	4.545457E-012	0	0.000000E+000
1	97.94131751	4.545457E-012	1.895546E-011	1	0.000000E+000
1	97.94161666	1.895546E-011	4.545457E-012	0	0.000000E+000
1	97.94357159	4.545457E-012	1.895546E-011	1	0.000000E+000
1	97.94591710	1.895546E-011	4.545457E-012	0	0.000000E+000
1	97.94595584	4.545457E-012	1.895546E-011	1	0.000000E+000
1	97.94598945	1.895546E-011	4.545457E-012	0	0.000000E+000
1	97.94767816	4.545457E-012	1.895546E-011	1	0.000000E+000
1	97.94785458	1.895546E-011	4.545457E-012	0	0.000000E+000
1	97.94787675	4.545457E-012	1.895546E-011	1	0.000000E+000
1	97.94799160	1.895546E-011	4.545457E-012	0	0.000000E+000
1	97.94801621	4.545457E-012	1.895546E-011	1	0.000000E+000
1	97.94889852	1.895546E-011	4.545457E-012	0	0.000000E+000
1	97.94892140	4.545457E-012	1.895546E-011	1	0.000000E+000
1	97.94900798	1.895546E-011	4.545457E-012	0	0.000000E+000
1	97.94921307	4.545457E-012	1.895546E-011	1	0.000000E+000
1	97.95004457	1.895546E-011	4.545457E-012	0	0.000000E+000
1	97.95362756	4.545457E-012	1.895546E-011	1	0.000000E+000
1	97.95386763	1.895546E-011	4.545457E-012	0	0.000000E+000
1	97.95396919	4.545457E-012	1.895546E-011	1	0.000000E+000
1	97.95428236	1.895546E-011	4.545457E-012	0	0.000000E+000
1	99.56231943	5.051993E-012	1.946199E-011	1	0.000000E+000
1	99.56284140	1.946199E-011	5.051993E-012	0	0.000000E+000
1	99.56315159	5.051993E-012	1.946199E-011	1	0.000000E+000
1	99.56348103	1.946199E-011	5.051993E-012	0	0.000000E+000
1	99.56604595	5.051993E-012	1.946199E-011	1	0.000000E+000
1	99.56649100	1.946199E-011	5.051993E-012	0	0.000000E+000
1	99.56652258	5.051993E-012	1.946199E-011	1	0.000000E+000
1	99.56888771	1.946199E-011	5.051993E-012	0	0.000000E+000
1	99.57421618	5.051993E-012	1.946199E-011	1	0.000000E+000
1	99.57450025	1.946199E-011	5.051993E-012	0	0.000000E+000
1	99.57451977	5.051993E-012	1.946199E-011	1	0.000000E+000
1	99.57711398	1.946199E-011	5.051993E-012	0	0.000000E+000
1	99.57783473	5.051993E-012	1.946199E-011	1	0.000000E+000
1	99.57811694	1.946199E-011	5.051993E-012	0	0.000000E+000
1	99.57813941	5.051993E-012	1.946199E-011	1	0.000000E+000
1	99.57851468	1.946199E-011	5.051993E-012	0	0.000000E+000
1	99.57855367	5.051993E-012	1.946199E-011	1	0.000000E+000
1	99.57894401	1.946199E-011	5.051993E-012	0	0.000000E+000
1	99.57909587	5.051993E-012	1.946199E-011	1	0.000000E+000
1	99.57942164	1.946199E-011	5.051993E-012	0	0.000000E+000
1	99.57944682	5.051993E-012	1.946199E-011	1	0.000000E+000
1	99.57945806	1.946199E-011	5.051993E-012	0	0.000000E+000
1	99.57951293	5.051993E-012	1.946199E-011	1	0.000000E+000
1	99.57979604	1.946199E-011	5.051993E-012	0	0.000000E+000
1	99.58022280	5.051993E-012	1.946199E-011	1	0.000000E+000
1	99.58120395	1.946199E-011	5.051993E-012	0	0.000000E+000
1	99.58422169	5.051993E-012	1.946199E-011	1	0.000000E+000
1	99.58440189	1.946199E-011	5.051993E-012	0	0.000000E+000
1	103.27290023	5.095453E-012	1.950545E-011	1	0.000000E+000
1	103.27349232	1.950545E-011	5.095453E-012	0	0.000000E+000
1	103.27352986	5.095453E-012	1.950545E-011	1	0.000000E+000
1	103.27357123	1.950545E-011	5.095453E-012	0	0.000000E+000
1	103.27358920	5.095453E-012	1.950545E-011	1	0.000000E+000
1	103.27447507	1.950545E-011	5.095453E-012	0	0.000000E+000
1	103.27448987	5.095453E-012	1.950545E-011	1	0.000000E+000
1	103.27503180	1.950545E-011	5.095453E-012	0	0.000000E+000
1	103.27505048	5.095453E-012	1.950545E-011	1	0.000000E+000
1	103.27508966	1.950545E-011	5.095453E-012	0	0.000000E+000
1	103.27510777	5.095453E-012	1.950545E-011	1	0.000000E+000
1	103.27514663	1.950545E-011	5.095453E-012	0	0.000000E+000
1	103.27516007	5.095453E-012	1.950545E-011	1	0.000000E+000
1	103.27716241	1.950545E-011	5.095453E-012	0	0.000000E+000
1	103.27716750	5.095453E-012	1.950545E-011	1	0.000000E+000
1	103.28047431	1.950545E-011	5.095453E-012	0	0.000000E+000
1	103.28049018	5.095453E-012	1.950545E-011	1	0.000000E+000
1	103.28171480	1.950545E-011	5.095453E-012	0	0.000000E+000
1	103.28172662	5.095453E-012	1.950545E-011	1	0.000000E+000
1	103.28270308	1.950545E-011	5.095453E-012	0	0.000000E+000
1	103.28271367	5.095453E-012	1.950545E-011	1	0.000000E+000
1	103.28698443	1.950545E-011	5.095453E-012	0	0.000000E+000
1	103.28716660	5.095453E-012	1.950545E-011	1	0.000000E+000
1	103.28758933	1.950545E-011	5.095453E-012	0	0.000000E+000
1	103.28761316	5.095453E-012	1.950545E-011	1	0.000000E+000
1	103.28882017	1.950545E-011	5.095453E-012	0	0.000000E+000
1	103.28884372	5.095453E-012	1.950545E-011	1	0.000000E+000
1	103.28933903	1.950545E-011	5.095453E-012	0	0.000000E+000
1	103.28934397	5.095453E-012	1.950545E-011	1	0.000000E+000
1	103.28967059	1.950545E-011	5.095453E-012	0	0.000000E+000
1	103.29004732	5.095453E-012	1.950545E-011	1	0.000000E+000
1	103.29068816	1.950545E-011	5.095453E-012	0	0.000000E+000
1	103.29070753	5.095453E-012	1.950545E-011	1	0.000000E+000
1	103.29515711	1.950545E-011	5.095453E-012	0	0.000000E+000
1	103.29516343	5.095453E-012	1.950545E-011	1	0.000000E+000
1	103.29534132	1.950545E-011	5.095453E-012	0	0.000000E+000
1	103.29536409	5.095453E-012	1.950545E-011	1	0.000000E+000
1	103.29561424	1.950545E-011	5.095453E-012	0	0.000000E+000
1	103.29563022	5.095453E-012	1.950545E-011	1	0.000000E+000
1	103.29659390	1.950545E-011	5.095453E-012	0	0.000000E+000
1	103.29660674	5.095453E-012	1.950545E-011	1	0.000000E+000
1	103.29719240	1.950545E-011	5.095453E-012	0	0.000000E+000
1	103.29721125	5.095453E-012	1.950545E-011	1	0.000000E+000
1	103.30167229	1.950545E-011	5.095453E-012	0	0.000000E+000
1	103.30182661	5.095453E-012	1.950545E-011	1	0.000000E+000
1	103.30339717	1.950545E-011	5.095453E-012	0	0.000000E+000
1	103.30344272	5.095453E-012	1.950545E-011	1	0.000000E+000
1	103.30345212	1.950545E-011	5.095453E-012	0	0.000000E+000
1	103.30364072	5.095453E-012	1.950545E-011	1	0.000000E+000
1	103.30368471	1.950545E-011	5.095453E-012	0	0.000000E+000
1	103.30455227	5.095453E-012	1.950545E-011	1	0.000000E+000
1	103.30541806	1.950545E-011	5.095453E-012	0	0.000000E+000
1	103.30545305	5.095453E-012	1.950545E-011	1	0.000000E+000
1	103.31113330	1.950545E-011	5.095453E-012	0	0.000000E+000
1	103.31117097	5.095453E-012	1.950545E-011	1	0.000000E+000
1	103.31207130	1.950545E-011	5.095453E-012	0	0.000000E+000
1	103.31208415	5.095453E-012	1.950545E-011	1	0.000000E+000
1	103.31408066	1.950545E-011	5.095453E-012	0	0.000000E+000
1	103.31409107	5.095453E-012	1.950545E-011	1	0.000000E+000
1	103.31649635	1.950545E-011	5.095453E-012	0	0.000000E+000
1	103.31660105	5.095453E-012	1.950545E-011	1	0.000000E+000
1	103.31729758	1.950545E-011	5.095453E-012	0	0.000000E+000
1	103.31731010	5.095453E-012	1.950545E-011	1	0.000000E+000
1	103.31929129	1.950545E-011	5.095453E-012	0	0.000000E+000
1	103.31933570	5.095453E-012	1.950545E-011	1	0.000000E+000
1	103.31954154	1.950545E-011	5.095453E-012	0	0.000000E+000
1	103.31955834	5.095453E-012	1.950545E-011	1	0.000000E+000
1	103.32025972	1.950545E-011	5.095453E-012	0	0.000000E+000
1	103.32030182	5.095453E-012	1.950545E-011	1	0.000000E+000
1	103.32041851	1.950545E-011	5.095453E-012	0	0.000000E+000
1	103.32042204	5.095453E-012	1.950545E-011	1	0.000000E+000
1	103.32191520	1.950545E-011	5.095453E-012	0	0.000000E+000
1	103.32196085	5.095453E-012	1.950545E-011	1	0.000000E+000
1	103.32258621	1.950545E-011	5.095453E-012	0	0.000000E+000
1	103.32266138	5.095453E-012	1.950545E-011	1	0.000000E+000
1	103.32266856	1.950545E-011	5.095453E-012	0	0.000000E+000
1	103.32270435	5.095453E-012	1.950545E-011	1	0.000000E+000
1	103.32346387	1.950545E-011	5.095453E-012	0	0.000000E+000
1	103.32347401	5.095453E-012	1.950545E-011	1	0.000000E+000
1	103.32597773	1.950545E-011	5.095453E-012	0	0.000000E+000
1	103.32598575	5.095453E-012	1.950545E-011	1	0.000000E+000
1	103.32646611	1.950545E-011	5.095453E-012	0	0.000000E+000
1	103.32648468	5.095453E-012	1.950545E-011	1	0.000000E+000
1	103.32751344	1.950545E-011	5.095453E-012	0	0.000000E+000
1	103.32753772	5.095453E-012	1.950545E-011	1	0.000000E+000
1	103.32828974	1.950545E-011	5.095453E-012	0	0.000000E+000
1	103.32846965	5.095453E-012	1.950545E-011	1	0.000000E+000
1	103.32851456	1.950545E-011	5.095453E-012	0	0.000000E+000
1	103.32909036	5.095453E-012	1.950545E-011	1	0.000000E+000
1	103.32988156	1.950545E-011	5.095453E-012	0	0.000000E+000
1	103.33048114	5.095453E-012	1.950545E-011	1	0.000000E+000
1	103.33088116	1.950545E-011	5.095453E-012	0	0.000000E+000
1	103.33089645	5.095453E-012	1.950545E-011	1	0.000000E+000
1	103.33250126	1.950545E-011	5.095453E-012	0	0.000000E+000
1	103.33270869	5.095453E-012	1.950545E-011	1	0.000000E+000
1	103.33283573	1.950545E-011	5.095453E-012	0	0.000000E+000
1	103.33284943	5.095453E-012	1.950545E-011	1	0.000000E+000
1	103.33346672	1.950545E-011	5.095453E-012	0	0.000000E+000
1	103.33347079	5.095453E-012	1.950545E-011	1	0.000000E+000
1	103.33374398	1.950545E-011	5.095453E-012	0	0.000000E+000
1	103.33374712	5.095453E-012	1.950545E-011	1	0.000000E+000
1	103.33418783	1.950545E-011	5.095453E-012	0	0.000000E+000
1	103.33422983	5.095453E-012	1.950545E-011	1	0.000000E+000
1	103.33645511	1.950545E-011	5.095453E-012	0	0.000000E+000
1	103.33647626	5.095453E-012	1.950545E-011	1	0.000000E+000
1	103.33884433	1.950545E-011	5.095453E-012	0	0.000000E+000
1	103.33887788	5.095453E-012	1.950545E-011	1	0.000000E+000
1	103.33985228	1.950545E-011	5.095453E-012	0	0.000000E+000
1	103.33988658	5.095453E-012	1.950545E-011	1	0.000000E+000
1	103.34023998	1.950545E-011	5.095453E-012	0	0.000000E+000
1	103.34025289	5.095453E-012	1.950545E-011	1	0.000000E+000
1	103.34297437	1.950545E-011	5.095453E-012	0	0.000000E+000
1	103.34303059	5.095453E-012	1.950545E-011	1	0.000000E+000
1	103.34519466	1.950545E-011	5.095453E-012	0	0.000000E+000
1	103.34520964	5.095453E-012	1.950545E-011	1	0.000000E+000
1	103.34758980	1.950545E-011	5.095453E-012	0	0.000000E+000
1	103.34792051	5.095453E-012	1.950545E-011	1	0.000000E+000
1	103.34813276	1.950545E-011	5.095453E-012	0	0.000000E+000
1	103.34839060	5.095453E-012	1.950545E-011	1	0.000000E+000
1	103.35081957	1.950545E-011	5.095453E-012	0	0.000000E+000
1	103.35082302	5.095453E-012	1.950545E-011	1	0.000000E+000
1	103.35178893	1.950545E-011	5.095453E-012	0	0.000000E+000
1	103.35181857	5.095453E-012	1.950545E-011	1	0.000000E+000
1	103.35215509	1.950545E-011	5.095453E-012	0	0.000000E+000
1	103.35216396	5.095453E-012	1.950545E-011	1	0.000000E+000
1	103.35274879	1.950545E-011	5.095453E-012	0	0.000000E+000
1	103.35285298	5.095453E-012	1.950545E-011	1	0.000000E+000
1	103.35389688	1.950545E-011	5.095453E-012	0	0.000000E+000
1	103.35390700	5.095453E-012	1.950545E-011	1	0.000000E+000
1	103.35533536	1.950545E-011	5.095453E-012	0	0.000000E+000
1	103.35534356	5.095453E-012	1.950545E-011	1	0.000000E+000
1	103.35560250	1.950545E-011	5.095453E-012	0	0.000000E+000
1	103.35562277	5.095453E-012	1.950545E-011	1	0.000000E+000
1	103.35595822	1.950545E-011	5.095453E-012	0	0.000000E+000
1	103.35596983	5.095453E-012	1.950545E-011	1	0.000000E+000
1	103.35753114	1.950545E-011	5.095453E-012	0	0.000000E+000
1	103.35755745	5.095453E-012	1.950545E-011	1	0.000000E+000
1	103.35948943	1.950545E-011	5.095453E-012	0	0.000000E+000
1	103.35952431	5.095453E-012	1.950545E-011	1	0.000000E+000
1	103.36072384	1.950545E-011	5.095453E-012	0	0.000000E+000
1	103.36107775	5.095453E-012	1.950545E-011	1	0.000000E+000
1	103.36206334	1.950545E-011	5.095453E-012	0	0.000000E+000
1	103.36209536	5.095453E-012	1.950545E-011	1	0.000000E+000
1	103.36267675	1.950545E-011	5.095453E-012	0	0.000000E+000
1	103.36282031	5.095453E-012	1.950545E-011	1	0.000000E+000
1	103.36296309	1.950545E-011	5.095453E-012	0	0.000000E+000
1	134.62319545	5.728003E-012	2.013800E-011	1	0.000000E+000
1	134.62354312	2.013800E-011	5.728003E-012	0	0.000000E+000
1	134.62356545	5.728003E-012	2.013800E-011	1	0.000000E+000
1	134.62430839	2.013800E-011	5.728003E-012	0	0.000000E+000
1	134.62504617	5.728003E-012	2.013800E-011	1	0.000000E+000
1	134.62520237	2.013800E-011	5.728003E-012	0	0.000000E+000
1	134.62522416	5.728003E-012	2.013800E-011	1	0.000000E+000
1	134.62595336	2.013800E-011	5.728003E-012	0	0.000000E+000
1	134.62652593	5.728003E-012	2.013800E-011	1	0.000000E+000
1	134.62683230	2.013800E-011	5.728003E-012	0	0.000000E+000
1	134.62720726	5.728003E-012	2.013800E-011	1	0.000000E+000
1	134.62859963	2.013800E-011	5.728003E-012	0	0.000000E+000
1	134.62860692	5.728003E-012	2.013800E-011	1	0.000000E+000
1	134.62872099	2.013800E-011	5.728003E-012	0	0.000000E+000
1	134.62888684	5.728003E-012	2.013800E-011	1	0.000000E+000
1	134.62901990	2.013800E-011	5.728003E-012	0	0.000000E+000
1	134.62944663	5.728003E-012	2.013800E-011	1	0.000000E+000
1	134.63041266	2.013800E-011	5.728003E-012	0	0.000000E+000
1	134.63057115	5.728003E-012	2.013800E-011	1	0.000000E+000
1	134.63064723	2.013800E-011	5.728003E-012	0	0.000000E+000
1	134.63068281	5.728003E-012	2.013800E-011	1	0.000000E+000
1	134.63075811	2.013800E-011	5.728003E-012	0	0.000000E+000
1	134.63078443	5.728003E-012	2.013800E-011	1	0.000000E+000
1	134.63255363	2.013800E-011	5.728003E-012	0	0.000000E+000
1	134.63410179	5.728003E-012	2.013800E-011	1	0.000000E+000
1	134.63417404	2.013800E-011	5.728003E-012	0	0.000000E+000
1	134.63419130	5.728003E-012	2.013800E-011	1	0.000000E+000
1	134.63568259	2.013800E-011	5.728003E-012	0	0.000000E+000
1	134.63569163	5.728003E-012	2.013800E-011	1	0.000000E+000
1	134.63586500	2.013800E-011	5.728003E-012	0	0.000000E+000
1	134.63622757	5.728003E-012	2.013800E-011	1	0.000000E+000
1	134.63635277	2.013800E-011	5.728003E-012	0	0.000000E+000
1	134.63637410	5.728003E-012	2.013800E-011	1	0.000000E+000
1	134.63640686	2.013800E-011	5.728003E-012	0	0.000000E+000
1	134.63642777	5.728003E-012	2.013800E-011	1	0.000000E+000
1	134.63808065	2.013800E-011	5.728003E-012	0	0.000000E+000
1	134.63811065	5.728003E-012	2.013800E-011	1	0.000000E+000
1	134.63868642	2.013800E-011	5.728003E-012	0	0.000000E+000
1	134.63872259	5.728003E-012	2.013800E-011	1	0.000000E+000
1	134.63906496	2.013800E-011	5.728003E-012	0	0.000000E+000
1	134.63909378	5.728003E-012	2.013800E-011	1	0.000000E+000
1	134.63977837	2.013800E-011	5.728003E-012	0	0.000000E+000
1	134.64086699	5.728003E-012	2.013800E-011	1	0.000000E+000
1	134.64111703	2.013800E-011	5.728003E-012	0	0.000000E+000
1	134.64168076	5.728003E-012	2.013800E-011	1	0.000000E+000
1	134.64189113	2.013800E-011	5.728003E-012	0	0.000000E+000
1	134.64190278	5.728003E-012	2.013800E-011	1	0.000000E+000
1	134.64296656	2.013800E-011	5.728003E-012	0	0.000000E+000
1	134.64583323	5.728003E-012	2.013800E-011	1	0.000000E+000
1	134.64929998	2.013800E-011	5.728003E-012	0	0.000000E+000
1	134.65212438	5.728003E-012	2.013800E-011	1	0.000000E+000
1	134.65216284	2.013800E-011	5.728003E-012	0	0.000000E+000
1	134.65220173	5.728003E-012	2.013800E-011	1	0.000000E+000
1	134.65378421	2.013800E-011	5.728003E-012	0	0.000000E+000
1	134.65386341	5.728003E-012	2.013800E-011	1	0.000000E+000
1	134.65404203	2.013800E-011	5.728003E-012	0	0.000000E+000
1	134.65406053	5.728003E-012	2.013800E-011	1	0.000000E+000
1	134.65527763	2.013800E-011	5.728003E-012	0	0.000000E+000
1	134.65531179	5.728003E-012	2.013800E-011	1	0.000000E+000
1	134.65582566	2.013800E-011	5.728003E-012	0	0.000000E+000
1	134.65702380	5.728003E-012	2.013800E-011	1	0.000000E+000
1	134.65796070	2.013800E-011	5.728003E-012	0	0.000000E+000
1	134.65799123	5.728003E-012	2.013800E-011	1	0.000000E+000
1	134.65835194	2.013800E-011	5.728003E-012	0	0.000000E+000
1	134.65838886	5.728003E-012	2.013800E-011	1	0.000000E+000
1	134.65857904	2.013800E-011	5.728003E-012	0	0.000000E+000
1	134.65860472	5.728003E-012	2.013800E-011	1	0.000000E+000
1	134.65889621	2.013800E-011	5.728003E-012	0	0.000000E+000
1	134.65925230	5.728003E-012	2.013800E-011	1	0.000000E+000
1	134.65987741	2.013800E-011	5.728003E-012	0	0.000000E+000
1	134.65989378	5.728003E-012	2.013800E-011	1	0.000000E+000
1	134.66032395	2.013800E-011	5.728003E-012	0	0.000000E+000
1	134.66034164	5.728003E-012	2.013800E-011	1	0.000000E+000
1	134.66181741	2.013800E-011	5.728003E-012	0	0.000000E+000
1	134.66183491	5.728003E-012	2.013800E-011	1	0.000000E+000
1	134.66250210	2.013800E-011	5.728003E-012	0	0.000000E+000
1	134.66317505	5.728003E-012	2.013800E-011	1	0.000000E+000
1	134.66345207	2.013800E-011	5.728003E-012	0	0.000000E+000
1	134.66346778	5.728003E-012	2.013800E-011	1	0.000000E+000
1	134.66351634	2.013800E-011	5.728003E-012	0	0.000000E+000
1	134.66353637	5.728003E-012	2.013800E-011	1	0.000000E+000
1	134.66361825	2.013800E-011	5.728003E-012	0	0.000000E+000
1	134.66366203	5.728003E-012	2.013800E-011	1	0.000000E+000
1	134.66467384	2.013800E-011	5.728003E-012	0	0.000000E+000
1	134.66470716	5.728003E-012	2.013800E-011	1	0.000000E+000
1	134.66568729	2.013800E-011	5.728003E-012	0	0.000000E+000
1	134.66570389	5.728003E-012	2.013800E-011	1	0.000000E+000
1	134.66581514	2.013800E-011	5.728003E-012	0	0.000000E+000
1	134.66585532	5.728003E-012	2.013800E-011	1	0.000000E+000
1	134.66630757	2.013800E-011	5.728003E-012	0	0.000000E+000
1	134.66633173	5.728003E-012	2.013800E-011	1	0.000000E+000
1	134.66636227	2.013800E-011	5.728003E-012	0	0.000000E+000
1	134.66711862	5.728003E-012	2.013800E-011	1	0.000000E+000
1	134.66730415	2.013800E-011	5.728003E-012	0	0.000000E+000
1	134.66757843	5.728003E-012	2.013800E-011	1	0.000000E+000
1	134.66760786	2.013800E-011	5.728003E-012	0	0.000000E+000
1	134.66765938	5.728003E-012	2.013800E-011	1	0.000000E+000
1	134.66790743	2.013800E-011	5.728003E-012	0	0.000000E+000
1	134.66793425	5.728003E-012	2.013800E-011	1	0.000000E+000
1	134.66841457	2.013800E-011	5.728003E-012	0	0.000000E+000
1	134.66846417	5.728003E-012	2.013800E-011	1	0.000000E+000
1	134.67037127	2.013800E-011	5.728003E-012	0	0.000000E+000
1	134.67046472	5.728003E-012	2.013800E-011	1	0.000000E+000
1	134.67078273	2.013800E-011	5.728003E-012	0	0.000000E+000
1	134.67084225	5.728003E-012	2.013800E-011	1	0.000000E+000
1	134.67260878	2.013800E-011	5.728003E-012	0	0.000000E+000
1	134.67264814	5.728003E-012	2.013800E-011	1	0.000000E+000
1	134.67299456	2.013800E-011	5.728003E-012	0	0.000000E+000
1	134.67305162	5.728003E-012	2.013800E-011	1	0.000000E+000
1	134.67387952	2.013800E-011	5.728003E-012	0	0.000000E+000
1	134.67389213	5.728003E-012	2.013800E-011	1	0.000000E+000
1	134.67415419	2.013800E-011	5.728003E-012	0	0.000000E+000
1	134.67416944	5.728003E-012	2.013800E-011	1	0.000000E+000
1	134.67426144	2.013800E-011	5.728003E-012	0	0.000000E+000
1	134.67426706	5.728003E-012	2.013800E-011	1	0.000000E+000
1	134.67469905	2.013800E-011	5.728003E-012	0	0.000000E+000
1	134.67472703	5.728003E-012	2.013800E-011	1	0.000000E+000
1	134.67531671	2.013800E-011	5.728003E-012	0	0.000000E+000
1	134.67631538	5.728003E-012	2.013800E-011	1	0.000000E+000
1	134.67644553	2.013800E-011	5.728003E-012	0	0.000000E+000
1	134.67648235	5.728003E-012	2.013800E-011	1	0.000000E+000
1	134.67703571	2.013800E-011	5.728003E-012	0	0.000000E+000
1	134.67780353	5.728003E-012	2.013800E-011	1	0.000000E+000
1	134.67789657	2.013800E-011	5.728003E-012	0	0.000000E+000
1	134.68061634	5.728003E-012	2.013800E-011	1	0.000000E+000
1	134.68122839	2.013800E-011	5.728003E-012	0	0.000000E+000
1	134.68255972	5.728003E-012	2.013800E-011	1	0.000000E+000
1	134.68306745	2.013800E-011	5.728003E-012	0	0.000000E+000
1	134.68365837	5.728003E-012	2.013800E-011	1	0.000000E+000
1	134.68408961	2.013800E-011	5.728003E-012	0	0.000000E+000
1	134.68500336	5.728003E-012	2.013800E-011	1	0.000000E+000
1	134.68513563	2.013800E-011	5.728003E-012	0	0.000000E+000
1	134.68515989	5.728003E-012	2.013800E-011	1	0.000000E+000
1	134.68538168	2.013800E-011	5.728003E-012	0	0.000000E+000
1	134.68549916	5.728003E-012	2.013800E-011	1	0.000000E+000
1	134.68622619	2.013800E-011	5.728003E-012	0	0.000000E+000
1	134.68625682	5.728003E-012	2.013800E-011	1	0.000000E+000
1	134.68709667	2.013800E-011	5.728003E-012	0	0.000000E+000
1	134.68713634	5.728003E-012	2.013800E-011	1	0.000000E+000
1	134.68821086	2.013800E-011	5.728003E-012	0	0.000000E+000
1	134.68831939	5.728003E-012	2.013800E-011	1	0.000000E+000
1	134.68904978	2.013800E-011	5.728003E-012	0	0.000000E+000
1	134.68907713	5.728003E-012	2.013800E-011	1	0.000000E+000
1	134.68941352	2.013800E-011	5.728003E-012	0	0.000000E+000
1	134.68942381	5.728003E-012	2.013800E-011	1	0.000000E+000
1	134.68969769	2.013800E-011	5.728003E-012	0	0.000000E+000
1	134.69138205	5.728003E-012	2.013800E-011	1	0.000000E+000
1	134.69261258	2.013800E-011	5.728003E-012	0	0.000000E+000
1	134.69263787	5.728003E-012	2.013800E-011	1	0.000000E+000
1	134.69530103	2.013800E-011	5.728003E-012	0	0.000000E+000
1	134.69536111	5.728003E-012	2.013800E-011	1	0.000000E+000
1	134.69597679	2.013800E-011	5.728003E-012	0	0.000000E+000
1	134.69716099	5.728003E-012	2.013800E-011	1	0.000000E+000
1	134.69724636	2.013800E-011	5.728003E-012	0	0.000000E+000
1	134.69726597	5.728003E-012	2.013800E-011	1	0.000000E+000
1	134.69745196	2.013800E-011	5.728003E-012	0	0.000000E+000
1	134.69746887	5.728003E-012	2.013800E-011	1	0.000000E+000
1	134.69790289	2.013800E-011	5.728003E-012	0	0.000000E+000
1	134.69793844	5.728003E-012	2.013800E-011	1	0.000000E+000
1	134.69842903	2.013800E-011	5.728003E-012	0	0.000000E+000
1	134.69845456	5.728003E-012	2.013800E-011	1	0.000000E+000
1	134.69858856	2.013800E-011	5.728003E-012	0	0.000000E+000
1	134.69912296	5.728003E-012	2.013800E-011	1	0.000000E+000
1	134.69958463	2.013800E-011	5.728003E-012	0	0.000000E+000
1	134.70005046	5.728003E-012	2.013800E-011	1	0.000000E+000
1	134.70009661	2.013800E-011	5.728003E-012	0	0.000000E+000
1	134.70274975	5.728003E-012	2.013800E-011	1	0.000000E+000
1	134.70347998	2.013800E-011	5.728003E-012	0	0.000000E+000
1	134.70350920	5.728003E-012	2.013800E-011	1	0.000000E+000
1	134.70366351	2.013800E-011	5.728003E-012	0	0.000000E+000
1	134.70368004	5.728003E-012	2.013800E-011	1	0.000000E+000
1	134.70390921	2.013800E-011	5.728003E-012	0	0.000000E+000
1	146.77541895	5.215177E-012	1.962518E-011	1	0.000000E+000
1	146.77543399	1.962518E-011	5.215177E-012	0	0.000000E+000
1	146.79162707	5.215177E-012	1.962518E-011	1	0.000000E+000
1	146.79353672	1.962518E-011	5.215177E-012	0	0.000000E+000
1	146.79356560	5.215177E-012	1.962518E-011	1	0.000000E+000
1	146.79439848	1.962518E-011	5.215177E-012	0	0.000000E+000
1	146.79442333	5.215177E-012	1.962518E-011	1	0.000000E+000
1	146.79478466	1.962518E-011	5.215177E-012	0	0.000000E+000
1	146.79537159	5.215177E-012	1.962518E-011	1	0.000000E+000
1	146.79549597	1.962518E-011	5.215177E-012	0	0.000000E+000
1	146.79552756	5.215177E-012	1.962518E-011	1	0.000000E+000
1	146.79569270	1.962518E-011	5.215177E-012	0	0.000000E+000
1	146.79573745	5.215177E-012	1.962518E-011	1	0.000000E+000
1	146.79677941	1.962518E-011	5.215177E-012	0	0.000000E+000
1	146.79973444	5.215177E-012	1.962518E-011	1	0.000000E+000
1	146.80084562	1.962518E-011	5.215177E-012	0	0.000000E+000
1	146.80086360	5.215177E-012	1.962518E-011	1	0.000000E+000
1	146.80091942	1.962518E-011	5.215177E-012	0	0.000000E+000
1	146.80094971	5.215177E-012	1.962518E-011	1	0.000000E+000
1	146.80234561	1.962518E-011	5.215177E-012	0	0.000000E+000
1	146.80238413	5.215177E-012	1.962518E-011	1	0.000000E+000
1	146.80249397	1.962518E-011	5.215177E-012	0	0.000000E+000
1	146.80251288	5.215177E-012	1.962518E-011	1	0.000000E+000
1	146.80290309	1.962518E-011	5.215177E-012	0	0.000000E+000
1	146.80297616	5.215177E-012	1.962518E-011	1	0.000000E+000
1	146.80350342	1.962518E-011	5.215177E-012	0	0.000000E+000
1	146.80408184	5.215177E-012	1.962518E-011	1	0.000000E+000
1	146.80429646	1.962518E-011	5.215177E-012	0	0.000000E+000
1	146.80442544	5.215177E-012	1.962518E-011	1	0.000000E+000
1	146.80444714	1.962518E-011	5.215177E-012	0	0.000000E+000
1	146.80447486	5.215177E-012	1.962518E-011	1	0.000000E+000
1	146.80595831	1.962518E-011	5.215177E-012	0	0.000000E+000
1	146.80617020	5.215177E-012	1.962518E-011	1	0.000000E+000
1	146.80663197	1.962518E-011	5.215177E-012	0	0.000000E+000
1	146.80672735	5.215177E-012	1.962518E-011	1	0.000000E+000
1	146.80858217	1.962518E-011	5.215177E-012	0	0.000000E+000
1	146.80862300	5.215177E-012	1.962518E-011	1	0.000000E+000
1	146.80870278	1.962518E-011	5.215177E-012	0	0.000000E+000
1	146.80891792	5.215177E-012	1.962518E-011	1	0.000000E+000
1	146.80915053	1.962518E-011	5.215177E-012	0	0.000000E+000
1	146.81035988	5.215177E-012	1.962518E-011	1	0.000000E+000
1	146.81051470	1.962518E-011	5.215177E-012	0	0.000000E+000
1	146.81053226	5.215177E-012	1.962518E-011	1	0.000000E+000
1	146.81092129	1.962518E-011	5.215177E-012	0	0.000000E+000
1	146.81094781	5.215177E-012	1.962518E-011	1	0.000000E+000
1	146.81133542	1.962518E-011	5.215177E-012	0	0.000000E+000
1	146.81138115	5.215177E-012	1.962518E-011	1	0.000000E+000
1	146.81169784	1.962518E-011	5.215177E-012	0	0.000000E+000
1	146.81174769	5.215177E-012	1.962518E-011	1	0.000000E+000
1	146.81177526	1.962518E-011	5.215177E-012	0	0.000000E+000
1	146.81180082	5.215177E-012	1.962518E-011	1	0.000000E+000
1	146.81204764	1.962518E-011	5.215177E-012	0	0.000000E+000
1	146.81544890	5.215177E-012	1.962518E-011	1	0.000000E+000
1	146.81601178	1.962518E-011	5.215177E-012	0	0.000000E+000
1	146.81604845	5.215177E-012	1.962518E-011	1	0.000000E+000
1	146.81649919	1.962518E-011	5.215177E-012	0	0.000000E+000
1	146.81715153	5.215177E-012	1.962518E-011	1	0.000000E+000
1	146.81732517	1.962518E-011	5.215177E-012	0	0.000000E+000
1	146.81742140	5.215177E-012	1.962518E-011	1	0.000000E+000
1	146.81779874	1.962518E-011	5.215177E-012	0	0.000000E+000
1	146.81835076	5.215177E-012	1.962518E-011	1	0.000000E+000
1	146.81989266	1.962518E-011	5.215177E-012	0	0.000000E+000
1	146.81989999	5.215177E-012	1.962518E-011	1	0.000000E+000
1	146.82037453	1.962518E-011	5.215177E-012	0	0.000000E+000
1	146.82141275	5.215177E-012	1.962518E-011	1	0.000000E+000
1	146.82143010	1.962518E-011	5.215177E-012	0	0.000000E+000
1	146.82299744	5.215177E-012	1.962518E-011	1	0.000000E+000
1	146.82381645	1.962518E-011	5.215177E-012	0	0.000000E+000
1	146.82507851	5.215177E-012	1.962518E-011	1	0.000000E+000
1	146.82540969	1.962518E-011	5.215177E-012	0	0.000000E+000
1	146.82542462	5.215177E-012	1.962518E-011	1	0.000000E+000
1	146.82782383	1.962518E-011	5.215177E-012	0	0.000000E+000
1	146.82818580	5.215177E-012	1.962518E-011	1	0.000000E+000
1	146.82842983	1.962518E-011	5.215177E-012	0	0.000000E+000
1	146.82843702	5.215177E-012	1.962518E-011	1	0.000000E+000
1	146.83015845	1.962518E-011	5.215177E-012	0	0.000000E+000
1	146.83450832	5.215177E-012	1.962518E-011	1	0.000000E+000
1	146.83492018	1.962518E-011	5.215177E-012	0	0.000000E+000
1	146.83572744	5.215177E-012	1.962518E-011	1	0.000000E+000
1	146.83602580	1.962518E-011	5.215177E-012	0	0.000000E+000
1	146.83611650	5.215177E-012	1.962518E-011	1	0.000000E+000
1	146.83623176	1.962518E-011	5.215177E-012	0	0.000000E+000
1	146.83624798	5.215177E-012	1.962518E-011	1	0.000000E+000
1	146.83744011	1.962518E-011	5.215177E-012	0	0.000000E+000
1	146.83809716	5.215177E-012	1.962518E-011	1	0.000000E+000
1	146.83844582	1.962518E-011	5.215177E-012	0	0.000000E+000
1	146.83847565	5.215177E-012	1.962518E-011	1	0.000000E+000
1	146.83864023	1.962518E-011	5.215177E-012	0	0.000000E+000
1	146.83902626	5.215177E-012	1.962518E-011	1	0.000000E+000
1	146.83904689	1.962518E-011	5.215177E-012	0	0.000000E+000
1	146.83954848	5.215177E-012	1.962518E-011	1	0.000000E+000
1	146.84026054	1.962518E-011	5.215177E-012	0	0.000000E+000
1	146.84135972	5.215177E-012	1.962518E-011	1	0.000000E+000
1	146.84155043	1.962518E-011	5.215177E-012	0	0.000000E+000
1	146.84169774	5.215177E-012	1.962518E-011	1	0.000000E+000
1	146.84192797	1.962518E-011	5.215177E-012	0	0.000000E+000
1	146.84204783	5.215177E-012	1.962518E-011	1	0.000000E+000
1	146.84227321	1.962518E-011	5.215177E-012	0	0.000000E+000
1	146.84229476	5.215177E-012	1.962518E-011	1	0.000000E+000
1	146.84259223	1.962518E-011	5.215177E-012	0	0.000000E+000
1	146.84263141	5.215177E-012	1.962518E-011	1	0.000000E+000
1	146.84268271	1.962518E-011	5.215177E-012	0	0.000000E+000
1	146.84268920	5.215177E-012	1.962518E-011	1	0.000000E+000
1	146.84273546	1.962518E-011	5.215177E-012	0	0.000000E+000
1	146.84386602	5.215177E-012	1.962518E-011	1	0.000000E+000
1	146.84388887	1.962518E-011	5.215177E-012	0	0.000000E+000
1	146.84490753	5.215177E-012	1.962518E-011	1	0.000000E+000
1	146.84497607	1.962518E-011	5.215177E-012	0	0.000000E+000
1	146.84534962	5.215177E-012	1.962518E-011	1	0.000000E+000
1	146.84664882	1.962518E-011	5.215177E-012	0	0.000000E+000
1	146.84741632	5.215177E-012	1.962518E-011	1	0.000000E+000
1	146.84759310	1.962518E-011	5.215177E-012	0	0.000000E+000
1	146.84766507	5.215177E-012	1.962518E-011	1	0.000000E+000
1	146.84837844	1.962518E-011	5.215177E-012	0	0.000000E+000
1	146.84839994	5.215177E-012	1.962518E-011	1	0.000000E+000
1	146.84845072	1.962518E-011	5.215177E-012	0	0.000000E+000
1	146.84848841	5.215177E-012	1.962518E-011	1	0.000000E+000
1	146.84990036	1.962518E-011	5.215177E-012	0	0.000000E+000
1	146.84992017	5.215177E-012	1.962518E-011	1	0.000000E+000
1	146.85010487	1.962518E-011	5.215177E-012	0	0.000000E+000
1	146.85242601	5.215177E-012	1.962518E-011	1	0.000000E+000
1	146.85259320	1.962518E-011	5.215177E-012	0	0.000000E+000
1	146.85333292	5.215177E-012	1.962518E-011	1	0.000000E+000
1	146.85564258	1.962518E-011	5.215177E-012	0	0.000000E+000
1	146.85574746	5.215177E-012	1.962518E-011	1	0.000000E+000
1	146.85612356	1.962518E-011	5.215177E-012	0	0.000000E+000
1	146.85613313	5.215177E-012	1.962518E-011	1	0.000000E+000
1	146.85771277	1.962518E-011	5.215177E-012	0	0.000000E+000
1	146.85772594	5.215177E-012	1.962518E-011	1	0.000000E+000
1	146.85832576	1.962518E-011	5.215177E-012	0	0.000000E+000
1	146.85834095	5.215177E-012	1.962518E-011	1	0.000000E+000
1	146.85867912	1.962518E-011	5.215177E-012	0	0.000000E+000
1	146.90991719	5.215177E-012	1.962518E-011	1	0.000000E+000
1	146.91127182	1.962518E-011	5.215177E-012	0	0.000000E+000
1	146.91132905	5.215177E-012	1.962518E-011	1	0.000000E+000
1	146.91308194	1.962518E-011	5.215177E-012	0	0.000000E+000
1	146.91310403	5.215177E-012	1.962518E-011	1	0.000000E+000
1	146.91352950	1.962518E-011	5.215177E-012	0	0.000000E+000
1	146.91355379	5.215177E-012	1.962518E-011	1	0.000000E+000
1	146.91481601	1.962518E-011	5.215177E-012	0	0.000000E+000
1	146.91628836	5.215177E-012	1.962518E-011	1	0.000000E+000
1	146.91721665	1.962518E-011	5.215177E-012	0	0.000000E+000
1	146.91724090	5.215177E-012	1.962518E-011	1	0.000000E+000
1	146.91736477	1.962518E-011	5.215177E-012	0	0.000000E+000
1	146.91739353	5.215177E-012	1.962518E-011	1	0.000000E+000
1	146.91832595	1.962518E-011	5.215177E-012	0	0.000000E+000
1	146.91897706	5.215177E-012	1.962518E-011	1	0.000000E+000
1	146.91907796	1.962518E-011	5.215177E-012	0	0.000000E+000
1	146.92180044	5.215177E-012	1.962518E-011	1	0.000000E+000
1	146.92203041	1.962518E-011	5.215177E-012	0	0.000000E+000
1	146.92477245	5.215177E-012	1.962518E-011	1	0.000000E+000
1	146.92572681	1.962518E-011	5.215177E-012	0	0.000000E+000
1	146.92695788	5.215177E-012	1.962518E-011	1	0.000000E+000
1	146.92770260	1.962518E-011	5.215177E-012	0	0.000000E+000
1	146.92972852	5.215177E-012	1.962518E-011	1	0.000000E+000
1	146.93109480	1.962518E-011	5.215177E-012	0	0.000000E+000
1	146.93113042	5.215177E-012	1.962518E-011	1	0.000000E+000
1	146.93356199	1.962518E-011	5.215177E-012	0	0.000000E+000
1	146.93358875	5.215177E-012	1.962518E-011	1	0.000000E+000
1	146.93378373	1.962518E-011	5.215177E-012	0	0.000000E+000
1	146.93753329	5.215177E-012	1.962518E-011	1	0.000000E+000
1	146.93807979	1.962518E-011	5.215177E-012	0	0.000000E+000
1	146.93820657	5.215177E-012	1.962518E-011	1	0.000000E+000
1	146.93896676	1.962518E-011	5.215177E-012	0	0.000000E+000
1	146.93898281	5.215177E-012	1.962518E-011	1	0.000000E+000
1	146.94240487	1.962518E-011	5.215177E-012	0	0.000000E+000
1	146.94286447	5.215177E-012	1.962518E-011	1	0.000000E+000
1	146.94299497	1.962518E-011	5.215177E-012	0	0.000000E+000
1	146.94300994	5.215177E-012	1.962518E-011	1	0.000000E+000
1	146.94324918	1.962518E-011	5.215177E-012	0	0.000000E+000
1	146.94327033	5.215177E-012	1.962518E-011	1	0.000000E+000
1	146.94381788	1.962518E-011	5.215177E-012	0	0.000000E+000
1	146.94382697	5.215177E-012	1.962518E-011	1	0.000000E+000
1	146.94449777	1.962518E-011	5.215177E-012	0	0.000000E+000
1	146.94452176	5.215177E-012	1.962518E-011	1	0.000000E+000
1	146.94504327	1.962518E-011	5.215177E-012	0	0.000000E+000
1	146.94639323	5.215177E-012	1.962518E-011	1	0.000000E+000
1	146.94660284	1.962518E-011	5.215177E-012	0	0.000000E+000
1	146.94664260	5.215177E-012	1.962518E-011	1	0.000000E+000
1	146.94805341	1.962518E-011	5.215177E-012	0	0.000000E+000
1	146.95200747	5.215177E-012	1.962518E-011	1	0.000000E+000
1	146.95212282	1.962518E-011	5.215177E-012	0	0.000000E+000
1	146.95231528	5.215177E-012	1.962518E-011	1	0.000000E+000
1	146.95385477	1.962518E-011	5.215177E-012	0	0.000000E+000
1	146.95390840	5.215177E-012	1.962518E-011	1	0.000000E+000
1	146.95415035	1.962518E-011	5.215177E-012	0	0.000000E+000
1	146.95489923	5.215177E-012	1.962518E-011	1	0.000000E+000
1	146.95521637	1.962518E-011	5.215177E-012	0	0.000000E+000
1	146.95524456	5.215177E-012	1.962518E-011	1	0.000000E+000
1	146.95529272	1.962518E-011	5.215177E-012	0	0.000000E+000
1	146.95582979	5.215177E-012	1.962518E-011	1	0.000000E+000
1	146.95642334	1.962518E-011	5.215177E-012	0	0.000000E+000
1	146.95656006	5.215177E-012	1.962518E-011	1	0.000000E+000
1	146.95690619	1.962518E-011	5.215177E-012	0	0.000000E+000
1	146.95692069	5.215177E-012	1.962518E-011	1	0.000000E+000
1	146.95830726	1.962518E-011	5.215177E-012	0	0.000000E+000
1	146.95847899	5.215177E-012	1.962518E-011	1	0.000000E+000
1	146.95908005	1.962518E-011	5.215177E-012	0	0.000000E+000
1	146.96042821	5.215177E-012	1.962518E-011	1	0.000000E+000
1	146.96144266	1.962518E-011	5.215177E-012	0	0.000000E+000
1	146.96345577	5.215177E-012	1.962518E-011	1	0.000000E+000
1	146.96349089	1.962518E-011	5.215177E-012	0	0.000000E+000
1	146.96352922	5.215177E-012	1.962518E-011	1	0.000000E+000
1	146.96374299	1.962518E-011	5.215177E-012	0	0.000000E+000
1	146.96376834	5.215177E-012	1.962518E-011	1	0.000000E+000
1	146.96397672	1.962518E-011	5.215177E-012	0	0.000000E+000
1	146.96398816	5.215177E-012	1.962518E-011	1	0.000000E+000
1	146.96475161	1.962518E-011	5.215177E-012	0	0.000000E+000
1	146.96480836	5.215177E-012	1.962518E-011	1	0.000000E+000
1	146.96496780	1.962518E-011	5.215177E-012	0	0.000000E+000
1	146.96498849	5.215177E-012	1.962518E-011	1	0.000000E+000
1	146.96642314	1.962518E-011	5.215177E-012	0	0.000000E+000
1	146.96648895	5.215177E-012	1.962518E-011	1	0.000000E+000
1	146.96655439	1.962518E-011	5.215177E-012	0	0.000000E+000
1	146.96658085	5.215177E-012	1.962518E-011	1	0.000000E+000
1	146.96677167	1.962518E-011	5.215177E-012	0	0.000000E+000
1	146.96790668	5.215177E-012	1.962518E-011	1	0.000000E+000
1	146.96902580	1.962518E-011	5.215177E-012	0	0.000000E+000
1	146.96904830	5.215177E-012	1.962518E-011	1	0.000000E+000
1	146.96976925	1.962518E-011	5.215177E-012	0	0.000000E+000
1	146.96981326	5.215177E-012	1.962518E-011	1	0.000000E+000
1	146.96983821	1.962518E-011	5.215177E-012	0	0.000000E+000
1	146.97003412	5.215177E-012	1.962518E-011	1	0.000000E+000
1	146.97077106	1.962518E-011	5.215177E-012	0	0.000000E+000
1	146.97092474	5.215177E-012	1.962518E-011	1	0.000000E+000
1	146.97094942	1.962518E-011	5.215177E-012	0	0.000000E+000
1	146.97097198	5.215177E-012	1.962518E-011	1	0.000000E+000
1	146.97111614	1.962518E-011	5.215177E-012	0	0.000000E+000
1	146.97346273	5.215177E-012	1.962518E-011	1	0.000000E+000
1	146.97369202	1.962518E-011	5.215177E-012	0	0.000000E+000
1	146.97402664	5.215177E-012	1.962518E-011	1	0.000000E+000
1	146.97411245	1.962518E-011	5.215177E-012	0	0.000000E+000
1	146.97573379	5.215177E-012	1.962518E-011	1	0.000000E+000
1	146.97574941	1.962518E-011	5.215177E-012	0	0.000000E+000
1	146.97583862	5.215177E-012	1.962518E-011	1	0.000000E+000
1	146.97618502	1.962518E-011	5.215177E-012	0	0.000000E+000
1	146.97682472	5.215177E-012	1.962518E-011	1	0.000000E+000
1	146.97767785	1.962518E-011	5.215177E-012	0	0.000000E+000
1	146.97771171	5.215177E-012	1.962518E-011	1	0.000000E+000
1	146.97817492	1.962518E-011	5.215177E-012	0	0.000000E+000
1	146.97824888	5.215177E-012	1.962518E-011	1	0.000000E+000
1	146.97855777	1.962518E-011	5.215177E-012	0	0.000000E+000
1	146.97859330	5.215177E-012	1.962518E-011	1	0.000000E+000
1	146.97874859	1.962518E-011	5.215177E-012	0	0.000000E+000
1	146.97880722	5.215177E-012	1.962518E-011	1	0.000000E+000
1	146.97907507	1.962518E-011	5.215177E-012	0	0.000000E+000
1	146.97992035	5.215177E-012	1.962518E-011	1	0.000000E+000
1	146.97994143	1.962518E-011	5.215177E-012	0	0.000000E+000
1	147.99926788	5.106273E-012	1.951627E-011	1	0.000000E+000
1	147.99933005	1.951627E-011	5.106273E-012	0	0.000000E+000
1	147.99975494	5.106273E-012	1.951627E-011	1	0.000000E+000
1	148.00102292	1.951627E-011	5.106273E-012	0	0.000000E+000
1	148.00104754	5.106273E-012	1.951627E-011	1	0.000000E+000
1	148.00126625	1.951627E-011	5.106273E-012	0	0.000000E+000
1	148.00184255	5.106273E-012	1.951627E-011	1	0.000000E+000
1	148.00194646	1.951627E-011	5.106273E-012	0	0.000000E+000
1	148.00203695	5.106273E-012	1.951627E-011	1	0.000000E+000
1	148.00266573	1.951627E-011	5.106273E-012	0	0.000000E+000
1	148.00279373	5.106273E-012	1.951627E-011	1	0.000000E+000
1	148.00333053	1.951627E-011	5.106273E-012	0	0.000000E+000
1	148.00334714	5.106273E-012	1.951627E-011	1	0.000000E+000
1	148.00390669	1.951627E-011	5.106273E-012	0	0.000000E+000
1	148.00392483	5.106273E-012	1.951627E-011	1	0.000000E+000
1	148.00533457	1.951627E-011	5.106273E-012	0	0.000000E+000
1	148.00537588	5.106273E-012	1.951627E-011	1	0.000000E+000
1	148.00615452	1.951627E-011	5.106273E-012	0	0.000000E+000
1	148.01105642	5.106273E-012	1.951627E-011	1	0.000000E+000
1	148.01191919	1.951627E-011	5.106273E-012	0	0.000000E+000
1	148.01222069	5.106273E-012	1.951627E-011	1	0.000000E+000
1	148.01259849	1.951627E-011	5.106273E-012	0	0.000000E+000
1	148.01302420	5.106273E-012	1.951627E-011	1	0.000000E+000
1	148.01321709	1.951627E-011	5.106273E-012	0	0.000000E+000
1	148.01409501	5.106273E-012	1.951627E-011	1	0.000000E+000
1	148.01451713	1.951627E-011	5.106273E-012	0	0.000000E+000
1	148.01677773	5.106273E-012	1.951627E-011	1	0.000000E+000
1	148.01742035	1.951627E-011	5.106273E-012	0	0.000000E+000
1	148.01743210	5.106273E-012	1.951627E-011	1	0.000000E+000
1	148.01767224	1.951627E-011	5.106273E-012	0	0.000000E+000
1	148.01769767	5.106273E-012	1.951627E-011	1	0.000000E+000
1	148.01791480	1.951627E-011	5.106273E-012	0	0.000000E+000
1	148.01793025	5.106273E-012	1.951627E-011	1	0.000000E+000
1	148.01853887	1.951627E-011	5.106273E-012	0	0.000000E+000
1	148.01863655	5.106273E-012	1.951627E-011	1	0.000000E+000
1	148.01931315	1.951627E-011	5.106273E-012	0	0.000000E+000
1	148.01933444	5.106273E-012	1.951627E-011	1	0.000000E+000
1	148.02003180	1.951627E-011	5.106273E-012	0	0.000000E+000
1	148.02031376	5.106273E-012	1.951627E-011	1	0.000000E+000
1	148.02036622	1.951627E-011	5.106273E-012	0	0.000000E+000
1	148.02060114	5.106273E-012	1.951627E-011	1	0.000000E+000
1	148.02084753	1.951627E-011	5.106273E-012	0	0.000000E+000
1	148.02525841	5.106273E-012	1.951627E-011	1	0.000000E+000
1	148.02572421	1.951627E-011	5.106273E-012	0	0.000000E+000
1	148.02692006	5.106273E-012	1.951627E-011	1	0.000000E+000
1	148.02757497	1.951627E-011	5.106273E-012	0	0.000000E+000
1	148.02758302	5.106273E-012	1.951627E-011	1	0.000000E+000
1	148.02766609	1.951627E-011	5.106273E-012	0	0.000000E+000
1	148.02768222	5.106273E-012	1.951627E-011	1	0.000000E+000
1	148.02804202	1.951627E-011	5.106273E-012	0	0.000000E+000
1	148.02806890	5.106273E-012	1.951627E-011	1	0.000000E+000
1	148.02843747	1.951627E-011	5.106273E-012	0	0.000000E+000
1	148.02884373	5.106273E-012	1.951627E-011	1	0.000000E+000
1	148.02893126	1.951627E-011	5.106273E-012	0	0.000000E+000
1	148.03032439	5.106273E-012	1.951627E-011	1	0.000000E+000
1	148.03056747	1.951627E-011	5.106273E-012	0	0.000000E+000
1	148.03069282	5.106273E-012	1.951627E-011	1	0.000000E+000
1	148.03075747	1.951627E-011	5.106273E-012	0	0.000000E+000
1	148.03083511	5.106273E-012	1.951627E-011	1	0.000000E+000
1	148.03283387	1.951627E-011	5.106273E-012	0	0.000000E+000
1	148.03284231	5.106273E-012	1.951627E-011	1	0.000000E+000
1	148.03298739	1.951627E-011	5.106273E-012	0	0.000000E+000
1	148.03322921	5.106273E-012	1.951627E-011	1	0.000000E+000
1	148.03354905	1.951627E-011	5.106273E-012	0	0.000000E+000
1	148.03358910	5.106273E-012	1.951627E-011	1	0.000000E+000
1	148.03375000	1.951627E-011	5.106273E-012	0	0.000000E+000
1	148.03469015	5.106273E-012	1.951627E-011	1	0.000000E+000
1	148.03545596	1.951627E-011	5.106273E-012	0	0.000000E+000
1	148.03547044	5.106273E-012	1.951627E-011	1	0.000000E+000
1	148.03605455	1.951627E-011	5.106273E-012	0	0.000000E+000
1	148.03609873	5.106273E-012	1.951627E-011	1	0.000000E+000
1	148.03734198	1.951627E-011	5.106273E-012	0	0.000000E+000
1	148.03741525	5.106273E-012	1.951627E-011	1	0.000000E+000
1	148.03765787	1.951627E-011	5.106273E-012	0	0.000000E+000
1	148.03770803	5.106273E-012	1.951627E-011	1	0.000000E+000
1	148.03792777	1.951627E-011	5.106273E-012	0	0.000000E+000
1	148.03793144	5.106273E-012	1.951627E-011	1	0.000000E+000
1	148.04056057	1.951627E-011	5.106273E-012	0	0.000000E+000
1	148.04059135	5.106273E-012	1.951627E-011	1	0.000000E+000
1	148.04098733	1.951627E-011	5.106273E-012	0	0.000000E+000
1	148.04101259	5.106273E-012	1.951627E-011	1	0.000000E+000
1	148.04211273	1.951627E-011	5.106273E-012	0	0.000000E+000
1	156.78319058	5.163664E-012	1.957366E-011	1	0.000000E+000
1	156.78331608	1.957366E-011	5.163664E-012	0	0.000000E+000
1	156.78458622	5.163664E-012	1.957366E-011	1	0.000000E+000
1	156.78500284	1.957366E-011	5.163664E-012	0	0.000000E+000
1	156.78717349	5.163664E-012	1.957366E-011	1	0.000000E+000
1	156.78778625	1.957366E-011	5.163664E-012	0	0.000000E+000
1	156.78787787	5.163664E-012	1.957366E-011	1	0.000000E+000
1	156.78878205	1.957366E-011	5.163664E-012	0	0.000000E+000
1	156.78920052	5.163664E-012	1.957366E-011	1	0.000000E+000
1	156.78952675	1.957366E-011	5.163664E-012	0	0.000000E+000
1	156.78956050	5.163664E-012	1.957366E-011	1	0.000000E+000
1	156.79118451	1.957366E-011	5.163664E-012	0	0.000000E+000
1	156.79121596	5.163664E-012	1.957366E-011	1	0.000000E+000
1	156.79134986	1.957366E-011	5.163664E-012	0	0.000000E+000
1	156.79229266	5.163664E-012	1.957366E-011	1	0.000000E+000
1	156.79254391	1.957366E-011	5.163664E-012	0	0.000000E+000
1	156.79344731	5.163664E-012	1.957366E-011	1	0.000000E+000
1	156.79506422	1.957366E-011	5.163664E-012	0	0.000000E+000
1	156.79582462	5.163664E-012	1.957366E-011	1	0.000000E+000
1	156.79596278	1.957366E-011	5.163664E-012	0	0.000000E+000
1	156.79647431	5.163664E-012	1.957366E-011	1	0.000000E+000
1	156.79693975	1.957366E-011	5.163664E-012	0	0.000000E+000
1	156.79695770	5.163664E-012	1.957366E-011	1	0.000000E+000
1	156.79721238	1.957366E-011	5.163664E-012	0	0.000000E+000
1	156.79724344	5.163664E-012	1.957366E-011	1	0.000000E+000
1	156.79778498	1.957366E-011	5.163664E-012	0	0.000000E+000
1	156.79778659	5.163664E-012	1.957366E-011	1	0.000000E+000
1	156.79793519	1.957366E-011	5.163664E-012	0	0.000000E+000
1	156.79881392	5.163664E-012	1.957366E-011	1	0.000000E+000
1	156.79902408	1.957366E-011	5.163664E-012	0	0.000000E+000
1	156.79959960	5.163664E-012	1.957366E-011	1	0.000000E+000
1	156.79986472	1.957366E-011	5.163664E-012	0	0.000000E+000
1	156.79990852	5.163664E-012	1.957366E-011	1	0.000000E+000
1	156.80172985	1.957366E-011	5.163664E-012	0	0.000000E+000
1	156.80175688	5.163664E-012	1.957366E-011	1	0.000000E+000
1	156.80199645	1.957366E-011	5.163664E-012	0	0.000000E+000
1	156.80325230	5.163664E-012	1.957366E-011	1	0.000000E+000
1	156.80336647	1.957366E-011	5.163664E-012	0	0.000000E+000
1	156.80590947	5.163664E-012	1.957366E-011	1	0.000000E+000
1	156.80686560	1.957366E-011	5.163664E-012	0	0.000000E+000
1	156.80833540	5.163664E-012	1.957366E-011	1	0.000000E+000
1	156.80837023	1.957366E-011	5.163664E-012	0	0.000000E+000
1	156.80872200	5.163664E-012	1.957366E-011	1	0.000000E+000
1	156.80874845	1.957366E-011	5.163664E-012	0	0.000000E+000
1	156.80991027	5.163664E-012	1.957366E-011	1	0.000000E+000
1	156.81106195	1.957366E-011	5.163664E-012	0	0.000000E+000
1	156.81109189	5.163664E-012	1.957366E-011	1	0.000000E+000
1	156.81126811	1.957366E-011	5.163664E-012	0	0.000000E+000
1	156.81127239	5.163664E-012	1.957366E-011	1	0.000000E+000
1	156.81223351	1.957366E-011	5.163664E-012	0	0.000000E+000
1	156.81390289	5.163664E-012	1.957366E-011	1	0.000000E+000
1	156.81407002	1.957366E-011	5.163664E-012	0	0.000000E+000
1	156.81466262	5.163664E-012	1.957366E-011	1	0.000000E+000
1	156.81480324	1.957366E-011	5.163664E-012	0	0.000000E+000
1	156.81483900	5.163664E-012	1.957366E-011	1	0.000000E+000
1	156.81686095	1.957366E-011	5.163664E-012	0	0.000000E+000
1	156.81692240	5.163664E-012	1.957366E-011	1	0.000000E+000
1	156.81904861	1.957366E-011	5.163664E-012	0	0.000000E+000
1	156.82025411	5.163664E-012	1.957366E-011	1	0.000000E+000
1	156.82048991	1.957366E-011	5.163664E-012	0	0.000000E+000
1	156.82050612	5.163664E-012	1.957366E-011	1	0.000000E+000
1	156.82055838	1.957366E-011	5.163664E-012	0	0.000000E+000
1	156.82061294	5.163664E-012	1.957366E-011	1	0.000000E+000
1	156.82089099	1.957366E-011	5.163664E-012	0	0.000000E+000
1	156.82089992	5.163664E-012	1.957366E-011	1	0.000000E+000
1	156.82218548	1.957366E-011	5.163664E-012	0	0.000000E+000
1	156.82220797	5.163664E-012	1.957366E-011	1	0.000000E+000
1	156.82237269	1.957366E-011	5.163664E-012	0	0.000000E+000
1	156.82362339	5.163664E-012	1.957366E-011	1	0.000000E+000
1	156.82645891	1.957366E-011	5.163664E-012	0	0.000000E+000
1	156.82678139	5.163664E-012	1.957366E-011	1	0.000000E+000
1	156.82706625	1.957366E-011	5.163664E-012	0	0.000000E+000
1	156.82708091	5.163664E-012	1.957366E-011	1	0.000000E+000
1	156.82729795	1.957366E-011	5.163664E-012	0	0.000000E+000
1	156.82735708	5.163664E-012	1.957366E-011	1	0.000000E+000
1	156.82763738	1.957366E-011	5.163664E-012	0	0.000000E+000
1	156.82807072	5.163664E-012	1.957366E-011	1	0.000000E+000
1	156.82922982	1.957366E-011	5.163664E-012	0	0.000000E+000
1	156.82925622	5.163664E-012	1.957366E-011	1	0.000000E+000
1	156.82945809	1.957366E-011	5.163664E-012	0	0.000000E+000
1	156.83119359	5.163664E-012	1.957366E-011	1	0.000000E+000
1	156.83149041	1.957366E-011	5.163664E-012	0	0.000000E+000
1	156.83150642	5.163664E-012	1.957366E-011	1	0.000000E+000
1	156.83160835	1.957366E-011	5.163664E-012	0	0.000000E+000
1	156.83213913	5.163664E-012	1.957366E-011	1	0.000000E+000
1	156.83273042	1.957366E-011	5.163664E-012	0	0.000000E+000
1	156.83275493	5.163664E-012	1.957366E-011	1	0.000000E+000
1	156.83346750	1.957366E-011	5.163664E-012	0	0.000000E+000
1	156.83611749	5.163664E-012	1.957366E-011	1	0.000000E+000
1	156.83628817	1.957366E-011	5.163664E-012	0	0.000000E+000
1	156.83659226	5.163664E-012	1.957366E-011	1	0.000000E+000
1	156.83714327	1.957366E-011	5.163664E-012	0	0.000000E+000
1	156.83723507	5.163664E-012	1.957366E-011	1	0.000000E+000
1	156.83752155	1.957366E-011	5.163664E-012	0	0.000000E+000
1	156.83805450	5.163664E-012	1.957366E-011	1	0.000000E+000
1	156.83833762	1.957366E-011	5.163664E-012	0	0.000000E+000
1	156.83837913	5.163664E-012	1.957366E-011	1	0.000000E+000
1	156.83905395	1.957366E-011	5.163664E-012	0	0.000000E+000
1	156.83943246	5.163664E-012	1.957366E-011	1	0.000000E+000
1	156.83949333	1.957366E-011	5.163664E-012	0	0.000000E+000
1	156.84458783	5.163664E-012	1.957366E-011	1	0.000000E+000
1	156.84484974	1.957366E-011	5.163664E-012	0	0.000000E+000
1	156.84487127	5.163664E-012	1.957366E-011	1	0.000000E+000
1	156.84551515	1.957366E-011	5.163664E-012	0	0.000000E+000
1	156.84555264	5.163664E-012	1.957366E-011	1	0.000000E+000
1	156.84618475	1.957366E-011	5.163664E-012	0	0.000000E+000
1	156.84622175	5.163664E-012	1.957366E-011	1	0.000000E+000
1	156.84647854	1.957366E-011	5.163664E-012	0	0.000000E+000
1	156.84651817	5.163664E-012	1.957366E-011	1	0.000000E+000
1	156.84659464	1.957366E-011	5.163664E-012	0	0.000000E+000
1	156.84764601	5.163664E-012	1.957366E-011	1	0.000000E+000
1	156.84785846	1.957366E-011	5.163664E-012	0	0.000000E+000
1	156.84787467	5.163664E-012	1.957366E-011	1	0.000000E+000
1	156.84850126	1.957366E-011	5.163664E-012	0	0.000000E+000
1	156.84852525	5.163664E-012	1.957366E-011	1	0.000000E+000
1	156.84873266	1.957366E-011	5.163664E-012	0	0.000000E+000
1	156.84900430	5.163664E-012	1.957366E-011	1	0.000000E+000
1	156.85016602	1.957366E-011	5.163664E-012	0	0.000000E+000
1	156.85016971	5.163664E-012	1.957366E-011	1	0.000000E+000
1	156.85208368	1.957366E-011	5.163664E-012	0	0.000000E+000
1	156.85349241	5.163664E-012	1.957366E-011	1	0.000000E+000
1	156.85374949	1.957366E-011	5.163664E-012	0	0.000000E+000
1	156.85423733	5.163664E-012	1.957366E-011	1	0.000000E+000
1	156.85561704	1.957366E-011	5.163664E-012	0	0.000000E+000
1	156.85577808	5.163664E-012	1.957366E-011	1	0.000000E+000
1	156.85700522	1.957366E-011	5.163664E-012	0	0.000000E+000
1	156.85706915	5.163664E-012	1.957366E-011	1	0.000000E+000
1	156.85859264	1.957366E-011	5.163664E-012	0	0.000000E+000
1	156.85892836	5.163664E-012	1.957366E-011	1	0.000000E+000
1	156.85900772	1.957366E-011	5.163664E-012	0	0.000000E+000
1	156.86012715	5.163664E-012	1.957366E-011	1	0.000000E+000
1	156.86221917	1.957366E-011	5.163664E-012	0	0.000000E+000
1	156.86223150	5.163664E-012	1.957366E-011	1	0.000000E+000
1	156.86231199	1.957366E-011	5.163664E-012	0	0.000000E+000
1	156.86234051	5.163664E-012	1.957366E-011	1	0.000000E+000
1	156.86306617	1.957366E-011	5.163664E-012	0	0.000000E+000
1	156.86325741	5.163664E-012	1.957366E-011	1	0.000000E+000
1	156.86403820	1.957366E-011	5.163664E-012	0	0.000000E+000
1	156.86470864	5.163664E-012	1.957366E-011	1	0.000000E+000
1	156.86529970	1.957366E-011	5.163664E-012	0	0.000000E+000
1	156.86547671	5.163664E-012	1.957366E-011	1	0.000000E+000
1	156.86585275	1.957366E-011	5.163664E-012	0	0.000000E+000
1	156.86761630	5.163664E-012	1.957366E-011	1	0.000000E+000
1	156.86791136	1.957366E-011	5.163664E-012	0	0.000000E+000
1	156.86794192	5.163664E-012	1.957366E-011	1	0.000000E+000
1	156.86810878	1.957366E-011	5.163664E-012	0	0.000000E+000
1	156.86815995	5.163664E-012	1.957366E-011	1	0.000000E+000
1	156.86886168	1.957366E-011	5.163664E-012	0	0.000000E+000
1	156.86888827	5.163664E-012	1.957366E-011	1	0.000000E+000
1	156.87055091	1.957366E-011	5.163664E-012	0	0.000000E+000
1	156.87057880	5.163664E-012	1.957366E-011	1	0.000000E+000
1	156.87159949	1.957366E-011	5.163664E-012	0	0.000000E+000
1	156.87161220	5.163664E-012	1.957366E-011	1	0.000000E+000
1	156.87176985	1.957366E-011	5.163664E-012	0	0.000000E+000
1	156.87249423	5.163664E-012	1.957366E-011	1	0.000000E+000
1	156.87252602	1.957366E-011	5.163664E-012	0	0.000000E+000
1	156.87419827	5.163664E-012	1.957366E-011	1	0.000000E+000
1	156.87422212	1.957366E-011	5.163664E-012	0	0.000000E+000
1	156.87426470	5.163664E-012	1.957366E-011	1	0.000000E+000
1	156.87445917	1.957366E-011	5.163664E-012	0	0.000000E+000
1	156.87687238	5.163664E-012	1.957366E-011	1	0.000000E+000
1	156.87709433	1.957366E-011	5.163664E-012	0	0.000000E+000
1	156.87809252	5.163664E-012	1.957366E-011	1	0.000000E+000
1	156.87865138	1.957366E-011	5.163664E-012	0	0.000000E+000
1	156.87866530	5.163664E-012	1.957366E-011	1	0.000000E+000
1	156.87887313	1.957366E-011	5.163664E-012	0	0.000000E+000
1	156.87890908	5.163664E-012	1.957366E-011	1	0.000000E+000
1	156.87918057	1.957366E-011	5.163664E-012	0	0.000000E+000
1	156.87971800	5.163664E-012	1.957366E-011	1	0.000000E+000
1	156.87991818	1.957366E-011	5.163664E-012	0	0.000000E+000
1	156.88105475	5.163664E-012	1.957366E-011	1	0.000000E+000
1	156.88195588	1.957366E-011	5.163664E-012	0	0.000000E+000
1	156.88201013	5.163664E-012	1.957366E-011	1	0.000000E+000
1	156.88205764	1.957366E-011	5.163664E-012	0	0.000000E+000
1	156.88207469	5.163664E-012	1.957366E-011	1	0.000000E+000
1	156.88222151	1.957366E-011	5.163664E-012	0	0.000000E+000
1	156.88224379	5.163664E-012	1.957366E-011	1	0.000000E+000
1	156.88226214	1.957366E-011	5.163664E-012	0	0.000000E+000
1	156.88235077	5.163664E-012	1.957366E-011	1	0.000000E+000
1	156.88238664	1.957366E-011	5.163664E-012	0	0.000000E+000
1	156.88252640	5.163664E-012	1.957366E-011	1	0.000000E+000
1	156.88302529	1.957366E-011	5.163664E-012	0	0.000000E+000
1	156.88320049	5.163664E-012	1.957366E-011	1	0.000000E+000
1	156.88360043	1.957366E-011	5.163664E-012	0	0.000000E+000
1	156.88367950	5.163664E-012	1.957366E-011	1	0.000000E+000
1	156.88408026	1.957366E-011	5.163664E-012	0	0.000000E+000
1	156.88411780	5.163664E-012	1.957366E-011	1	0.000000E+000
1	156.88452020	1.957366E-011	5.163664E-012	0	0.000000E+000
1	156.88455154	5.163664E-012	1.957366E-011	1	0.000000E+000
1	156.88480181	1.957366E-011	5.163664E-012	0	0.000000E+000
1	156.88482577	5.163664E-012	1.957366E-011	1	0.000000E+000
1	156.88592813	1.957366E-011	5.163664E-012	0	0.000000E+000
1	156.88622305	5.163664E-012	1.957366E-011	1	0.000000E+000
1	156.88635976	1.957366E-011	5.163664E-012	0	0.000000E+000
1	156.88638944	5.163664E-012	1.957366E-011	1	0.000000E+000
1	156.88662740	1.957366E-011	5.163664E-012	0	0.000000E+000
1	156.88665717	5.163664E-012	1.957366E-011	1	0.000000E+000
1	156.88706813	1.957366E-011	5.163664E-012	0	0.000000E+000
1	156.88743959	5.163664E-012	1.957366E-011	1	0.000000E+000
1	156.88802747	1.957366E-011	5.163664E-012	0	0.000000E+000
1	156.88807162	5.163664E-012	1.957366E-011	1	0.000000E+000
1	156.88817810	1.957366E-011	5.163664E-012	0	0.000000E+000
1	156.88880815	5.163664E-012	1.957366E-011	1	0.000000E+000
1	156.88889742	1.957366E-011	5.163664E-012	0	0.000000E+000
1	156.88894063	5.163664E-012	1.957366E-011	1	0.000000E+000
1	156.88953244	1.957366E-011	5.163664E-012	0	0.000000E+000
1	156.89012163	5.163664E-012	1.957366E-011	1	0.000000E+000
1	156.89231179	1.957366E-011	5.163664E-012	0	0.000000E+000
1	156.89235470	5.163664E-012	1.957366E-011	1	0.000000E+000
1	156.89241243	1.957366E-011	5.163664E-012	0	0.000000E+000
1	156.89244610	5.163664E-012	1.957366E-011	1	0.000000E+000
1	156.89253160	1.957366E-011	5.163664E-012	0	0.000000E+000
1	156.89310712	5.163664E-012	1.957366E-011	1	0.000000E+000
1	156.89361676	1.957366E-011	5.163664E-012	0	0.000000E+000
1	156.89387258	5.163664E-012	1.957366E-011	1	0.000000E+000
1	156.89423518	1.957366E-011	5.163664E-012	0	0.000000E+000
1	156.89457515	5.163664E-012	1.957366E-011	1	0.000000E+000
1	156.89474730	1.957366E-011	5.163664E-012	0	0.000000E+000
1	156.89479462	5.163664E-012	1.957366E-011	1	0.000000E+000
1	156.89565658	1.957366E-011	5.163664E-012	0	0.000000E+000
1	156.89719722	5.163664E-012	1.957366E-011	1	0.000000E+000
1	156.89737859	1.957366E-011	5.163664E-012	0	0.000000E+000
1	156.89784814	5.163664E-012	1.957366E-011	1	0.000000E+000
1	156.89789025	1.957366E-011	5.163664E-012	0	0.000000E+000
1	156.89876084	5.163664E-012	1.957366E-011	1	0.000000E+000
1	156.89879415	1.957366E-011	5.163664E-012	0	0.000000E+000
1	156.90390586	5.163664E-012	1.957366E-011	1	0.000000E+000
1	156.90418525	1.957366E-011	5.163664E-012	0	0.000000E+000
1	156.90424454	5.163664E-012	1.957366E-011	1	0.000000E+000
1	156.90450197	1.957366E-011	5.163664E-012	0	0.000000E+000
1	156.90490421	5.163664E-012	1.957366E-011	1	0.000000E+000
1	156.90507762	1.957366E-011	5.163664E-012	0	0.000000E+000
1	156.90525570	5.163664E-012	1.957366E-011	1	0.000000E+000
1	156.90596902	1.957366E-011	5.163664E-012	0	0.000000E+000
1	156.90601970	5.163664E-012	1.957366E-011	1	0.000000E+000
1	156.90611291	1.957366E-011	5.163664E-012	0	0.000000E+000
1	156.90631450	5.163664E-012	1.957366E-011	1	0.000000E+000
1	156.90710649	1.957366E-011	5.163664E-012	0	0.000000E+000
1	156.90715059	5.163664E-012	1.957366E-011	1	0.000000E+000
1	156.90764133	1.957366E-011	5.163664E-012	0	0.000000E+000
1	156.90766411	5.163664E-012	1.957366E-011	1	0.000000E+000
1	156.90847629	1.957366E-011	5.163664E-012	0	0.000000E+000
1	156.90850680	5.163664E-012	1.957366E-011	1	0.000000E+000
1	156.90897303	1.957366E-011	5.163664E-012	0	0.000000E+000
1	156.90899601	5.163664E-012	1.957366E-011	1	0.000000E+000
1	156.90902628	1.957366E-011	5.163664E-012	0	0.000000E+000
1	156.90905277	5.163664E-012	1.957366E-011	1	0.000000E+000
1	156.90908725	1.957366E-011	5.163664E-012	0	0.000000E+000
1	156.90947389	5.163664E-012	1.957366E-011	1	0.000000E+000
1	156.90951082	1.957366E-011	5.163664E-012	0	0.000000E+000
1	156.91187620	5.163664E-012	1.957366E-011	1	0.000000E+000
1	156.91191246	1.957366E-011	5.163664E-012	0	0.000000E+000
1	156.91243076	5.163664E-012	1.957366E-011	1	0.000000E+000
1	156.91304026	1.957366E-011	5.163664E-012	0	0.000000E+000
1	156.91309274	5.163664E-012	1.957366E-011	1	0.000000E+000
1	156.91334776	1.957366E-011	5.163664E-012	0	0.000000E+000
1	156.91336606	5.163664E-012	1.957366E-011	1	0.000000E+000
1	156.91473690	1.957366E-011	5.163664E-012	0	0.000000E+000
1	156.91554106	5.163664E-012	1.957366E-011	1	0.000000E+000
1	156.91561449	1.957366E-011	5.163664E-012	0	0.000000E+000
1	156.91564354	5.163664E-012	1.957366E-011	1	0.000000E+000
1	156.91569659	1.957366E-011	5.163664E-012	0	0.000000E+000
1	156.91657705	5.163664E-012	1.957366E-011	1	0.000000E+000
1	156.91694729	1.957366E-011	5.163664E-012	0	0.000000E+000
1	156.92011252	5.163664E-012	1.957366E-011	1	0.000000E+000
1	156.92028268	1.957366E-011	5.163664E-012	0	0.000000E+000
1	156.92043819	5.163664E-012	1.957366E-011	1	0.000000E+000
1	156.92051455	1.957366E-011	5.163664E-012	0	0.000000E+000
1	156.92251428	5.163664E-012	1.957366E-011	1	0.000000E+000
1	156.92255296	1.957366E-011	5.163664E-012	0	0.000000E+000
1	156.92260410	5.163664E-012	1.957366E-011	1	0.000000E+000
1	156.92380695	1.957366E-011	5.163664E-012	0	0.000000E+000
1	156.92385377	5.163664E-012	1.957366E-011	1	0.000000E+000
1	156.92390893	1.957366E-011	5.163664E-012	0	0.000000E+000
1	156.92518558	5.163664E-012	1.957366E-011	1	0.000000E+000
1	156.92561034	1.957366E-011	5.163664E-012	0	0.000000E+000
1	156.92561404	5.163664E-012	1.957366E-011	1	0.000000E+000
1	156.92617712	1.957366E-011	5.163664E-012	0	0.000000E+000
1	156.92744654	5.163664E-012	1.957366E-011	1	0.000000E+000
1	156.92833321	1.957366E-011	5.163664E-012	0	0.000000E+000
1	156.92898390	5.163664E-012	1.957366E-011	1	0.000000E+000
1	156.92904246	1.957366E-011	5.163664E-012	0	0.000000E+000
1	156.93224254	5.163664E-012	1.957366E-011	1	0.000000E+000
1	156.93226804	1.957366E-011	5.163664E-012	0	0.000000E+000
1	156.93270063	5.163664E-012	1.957366E-011	1	0.000000E+000
1	156.93294332	1.957366E-011	5.163664E-012	0	0.000000E+000
1	156.93297364	5.163664E-012	1.957366E-011	1	0.000000E+000
1	156.93366996	1.957366E-011	5.163664E-012	0	0.000000E+000
1	156.93368724	5.163664E-012	1.957366E-011	1	0.000000E+000
1	156.93474135	1.957366E-011	5.163664E-012	0	0.000000E+000
1	156.93475668	5.163664E-012	1.957366E-011	1	0.000000E+000
1	156.93584293	1.957366E-011	5.163664E-012	0	0.000000E+000
1	156.93638161	5.163664E-012	1.957366E-011	1	0.000000E+000
1	156.93642072	1.957366E-011	5.163664E-012	0	0.000000E+000
1	156.93645201	5.163664E-012	1.957366E-011	1	0.000000E+000
1	156.93692176	1.957366E-011	5.163664E-012	0	0.000000E+000
1	156.93715719	5.163664E-012	1.957366E-011	1	0.000000E+000
1	156.93723203	1.957366E-011	5.163664E-012	0	0.000000E+000
1	156.93819599	5.163664E-012	1.957366E-011	1	0.000000E+000
1	156.93826652	1.957366E-011	5.163664E-012	0	0.000000E+000
1	156.93827879	5.163664E-012	1.957366E-011	1	0.000000E+000
1	156.94012997	1.957366E-011	5.163664E-012	0	0.000000E+000
1	156.94124232	5.163664E-012	1.957366E-011	1	0.000000E+000
1	156.94234360	1.957366E-011	5.163664E-012	0	0.000000E+000
1	156.94239017	5.163664E-012	1.957366E-011	1	0.000000E+000
1	156.94265388	1.957366E-011	5.163664E-012	0	0.000000E+000
1	156.94267877	5.163664E-012	1.957366E-011	1	0.000000E+000
1	156.94314326	1.957366E-011	5.163664E-012	0	0.000000E+000
1	156.94315033	5.163664E-012	1.957366E-011	1	0.000000E+000
1	156.94342897	1.957366E-011	5.163664E-012	0	0.000000E+000
1	156.94344909	5.163664E-012	1.957366E-011	1	0.000000E+000
1	156.94653122	1.957366E-011	5.163664E-012	0	0.000000E+000
1	156.94657065	5.163664E-012	1.957366E-011	1	0.000000E+000
1	156.94704546	1.957366E-011	5.163664E-012	0	0.000000E+000
1	156.94706072	5.163664E-012	1.957366E-011	1	0.000000E+000
1	156.94739096	1.957366E-011	5.163664E-012	0	0.000000E+000
1	156.94745202	5.163664E-012	1.957366E-011	1	0.000000E+000
1	156.94781431	1.957366E-011	5.163664E-012	0	0.000000E+000
1	156.94783794	5.163664E-012	1.957366E-011	1	0.000000E+000
1	156.94934340	1.957366E-011	5.163664E-012	0	0.000000E+000
1	156.94938072	5.163664E-012	1.957366E-011	1	0.000000E+000
1	156.94986469	1.957366E-011	5.163664E-012	0	0.000000E+000
1	156.95016826	5.163664E-012	1.957366E-011	1	0.000000E+000
1	156.95032387	1.957366E-011	5.163664E-012	0	0.000000E+000
1	156.95033204	5.163664E-012	1.957366E-011	1	0.000000E+000
1	156.95109904	1.957366E-011	5.163664E-012	0	0.000000E+000
1	156.95147619	5.163664E-012	1.957366E-011	1	0.000000E+000
1	156.95212117	1.957366E-011	5.163664E-012	0	0.000000E+000
1	156.95254055	5.163664E-012	1.957366E-011	1	0.000000E+000
1	156.95332840	1.957366E-011	5.163664E-012	0	0.000000E+000
1	156.95332968	5.163664E-012	1.957366E-011	1	0.000000E+000
1	156.95358861	1.957366E-011	5.163664E-012	0	0.000000E+000
1	156.95384267	5.163664E-012	1.957366E-011	1	0.000000E+000
1	156.95477884	1.957366E-011	5.163664E-012	0	0.000000E+000
1	156.95521818	5.163664E-012	1.957366E-011	1	0.000000E+000
1	156.95649193	1.957366E-011	5.163664E-012	0	0.000000E+000
1	156.95651206	5.163664E-012	1.957366E-011	1	0.000000E+000
1	156.95654722	1.957366E-011	5.163664E-012	0	0.000000E+000
1	156.95847823	5.163664E-012	1.957366E-011	1	0.000000E+000
1	156.95851398	1.957366E-011	5.163664E-012	0	0.000000E+000
1	156.95852202	5.163664E-012	1.957366E-011	1	0.000000E+000
1	156.95857134	1.957366E-011	5.163664E-012	0	0.000000E+000
1	156.95857635	5.163664E-012	1.957366E-011	1	0.000000E+000
1	156.95864565	1.957366E-011	5.163664E-012	0	0.000000E+000
1	156.95867594	5.163664E-012	1.957366E-011	1	0.000000E+000
1	156.95871682	1.957366E-011	5.163664E-012	0	0.000000E+000
1	156.96058299	5.163664E-012	1.957366E-011	1	0.000000E+000
1	156.96071689	1.957366E-011	5.163664E-012	0	0.000000E+000
1	156.96075041	5.163664E-012	1.957366E-011	1	0.000000E+000
1	156.96256253	1.957366E-011	5.163664E-012	0	0.000000E+000
1	156.96259028	5.163664E-012	1.957366E-011	1	0.000000E+000
1	156.96282070	1.957366E-011	5.163664E-012	0	0.000000E+000
1	156.96333832	5.163664E-012	1.957366E-011	1	0.000000E+000
1	156.96370990	1.957366E-011	5.163664E-012	0	0.000000E+000
1	156.96373142	5.163664E-012	1.957366E-011	1	0.000000E+000
1	156.96408949	1.957366E-011	5.163664E-012	0	0.000000E+000
1	156.96487021	5.163664E-012	1.957366E-011	1	0.000000E+000
1	156.96490206	1.957366E-011	5.163664E-012	0	0.000000E+000
1	156.96492436	5.163664E-012	1.957366E-011	1	0.000000E+000
1	156.96573033	1.957366E-011	5.163664E-012	0	0.000000E+000
1	156.96636238	5.163664E-012	1.957366E-011	1	0.000000E+000
1	156.96682583	1.957366E-011	5.163664E-012	0	0.000000E+000
1	156.96751822	5.163664E-012	1.957366E-011	1	0.000000E+000
1	156.96754802	1.957366E-011	5.163664E-012	0	0.000000E+000
1	156.97373517	5.163664E-012	1.957366E-011	1	0.000000E+000
1	156.97389199	1.957366E-011	5.163664E-012	0	0.000000E+000
1	156.97396821	5.163664E-012	1.957366E-011	1	0.000000E+000
1	156.97628643	1.957366E-011	5.163664E-012	0	0.000000E+000
1	156.97637486	5.163664E-012	1.957366E-011	1	0.000000E+000
1	156.97850723	1.957366E-011	5.163664E-012	0	0.000000E+000
1	156.97864121	5.163664E-012	1.957366E-011	1	0.000000E+000
1	156.97950047	1.957366E-011	5.163664E-012	0	0.000000E+000
1	156.98074018	5.163664E-012	1.957366E-011	1	0.000000E+000
1	156.98199418	1.957366E-011	5.163664E-012	0	0.000000E+000
1	156.98431230	5.163664E-012	1.957366E-011	1	0.000000E+000
1	156.98481737	1.957366E-011	5.163664E-012	0	0.000000E+000
1	156.98485093	5.163664E-012	1.957366E-011	1	0.000000E+000
1	156.98650062	1.957366E-011	5.163664E-012	0	0.000000E+000
1	156.98660137	5.163664E-012	1.957366E-011	1	0.000000E+000
1	156.98718421	1.957366E-011	5.163664E-012	0	0.000000E+000
1	156.98720920	5.163664E-012	1.957366E-011	1	0.000000E+000
1	156.98729946	1.957366E-011	5.163664E-012	0	0.000000E+000
1	171.86485786	5.343412E-012	1.975341E-011	1	0.000000E+000
1	171.86512730	1.975341E-011	5.343412E-012	0	0.000000E+000
1	171.86513654	5.343412E-012	1.975341E-011	1	0.000000E+000
1	171.86578119	1.975341E-011	5.343412E-012	0	0.000000E+000
1	171.86704246	5.343412E-012	1.975341E-011	1	0.000000E+000
1	171.86754114	1.975341E-011	5.343412E-012	0	0.000000E+000
1	171.86793840	5.343412E-012	1.975341E-011	1	0.000000E+000
1	171.86879130	1.975341E-011	5.343412E-012	0	0.000000E+000
1	171.86880872	5.343412E-012	1.975341E-011	1	0.000000E+000
1	171.87008064	1.975341E-011	5.343412E-012	0	0.000000E+000
1	171.87065290	5.343412E-012	1.975341E-011	1	0.000000E+000
1	171.87086086	1.975341E-011	5.343412E-012	0	0.000000E+000
1	171.87109746	5.343412E-012	1.975341E-011	1	0.000000E+000
1	171.87170821	1.975341E-011	5.343412E-012	0	0.000000E+000
1	171.87250783	5.343412E-012	1.975341E-011	1	0.000000E+000
1	171.87427224	1.975341E-011	5.343412E-012	0	0.000000E+000
1	171.87512411	5.343412E-012	1.975341E-011	1	0.000000E+000
1	171.87578769	1.975341E-011	5.343412E-012	0	0.000000E+000
1	171.87582788	5.343412E-012	1.975341E-011	1	0.000000E+000
1	171.87650318	1.975341E-011	5.343412E-012	0	0.000000E+000
1	171.87652127	5.343412E-012	1.975341E-011	1	0.000000E+000
1	171.87715022	1.975341E-011	5.343412E-012	0	0.000000E+000
1	171.87716128	5.343412E-012	1.975341E-011	1	0.000000E+000
1	171.87917508	1.975341E-011	5.343412E-012	0	0.000000E+000
1	171.87928278	5.343412E-012	1.975341E-011	1	0.000000E+000
1	171.87964930	1.975341E-011	5.343412E-012	0	0.000000E+000
1	171.87966784	5.343412E-012	1.975341E-011	1	0.000000E+000
1	171.88134160	1.975341E-011	5.343412E-012	0	0.000000E+000
1	171.88150651	5.343412E-012	1.975341E-011	1	0.000000E+000
1	171.88175700	1.975341E-011	5.343412E-012	0	0.000000E+000
1	171.88466325	5.343412E-012	1.975341E-011	1	0.000000E+000
1	171.88538148	1.975341E-011	5.343412E-012	0	0.000000E+000
1	171.88829865	5.343412E-012	1.975341E-011	1	0.000000E+000
1	171.88868292	1.975341E-011	5.343412E-012	0	0.000000E+000
1	171.88870309	5.343412E-012	1.975341E-011	1	0.000000E+000
1	171.88894889	1.975341E-011	5.343412E-012	0	0.000000E+000
1	171.88896647	5.343412E-012	1.975341E-011	1	0.000000E+000
1	171.88919694	1.975341E-011	5.343412E-012	0	0.000000E+000
1	171.88940567	5.343412E-012	1.975341E-011	1	0.000000E+000
1	171.88946305	1.975341E-011	5.343412E-012	0	0.000000E+000
1	171.88948592	5.343412E-012	1.975341E-011	1	0.000000E+000
1	171.88955845	1.975341E-011	5.343412E-012	0	0.000000E+000
1	171.88958036	5.343412E-012	1.975341E-011	1	0.000000E+000
1	171.88994882	1.975341E-011	5.343412E-012	0	0.000000E+000
1	171.89092996	5.343412E-012	1.975341E-011	1	0.000000E+000
1	171.89123175	1.975341E-011	5.343412E-012	0	0.000000E+000
1	171.89160196	5.343412E-012	1.975341E-011	1	0.000000E+000
1	171.89197975	1.975341E-011	5.343412E-012	0	0.000000E+000
1	171.89457777	5.343412E-012	1.975341E-011	1	0.000000E+000
1	171.89650349	1.975341E-011	5.343412E-012	0	0.000000E+000
1	171.89714053	5.343412E-012	1.975341E-011	1	0.000000E+000
1	171.89749783	1.975341E-011	5.343412E-012	0	0.000000E+000
1	171.89846889	5.343412E-012	1.975341E-011	1	0.000000E+000
1	171.89905286	1.975341E-011	5.343412E-012	0	0.000000E+000
1	171.89909085	5.343412E-012	1.975341E-011	1	0.000000E+000
1	171.89912264	1.975341E-011	5.343412E-012	0	0.000000E+000
1	171.89914648	5.343412E-012	1.975341E-011	1	0.000000E+000
1	171.90014699	1.975341E-011	5.343412E-012	0	0.000000E+000
1	171.90073239	5.343412E-012	1.975341E-011	1	0.000000E+000
1	171.90075535	1.975341E-011	5.343412E-012	0	0.000000E+000
1	171.90085294	5.343412E-012	1.975341E-011	1	0.000000E+000
1	171.90086768	1.975341E-011	5.343412E-012	0	0.000000E+000
1	171.90092876	5.343412E-012	1.975341E-011	1	0.000000E+000
1	171.90096177	1.975341E-011	5.343412E-012	0	0.000000E+000
1	171.90361134	5.343412E-012	1.975341E-011	1	0.000000E+000
1	171.90420595	1.975341E-011	5.343412E-012	0	0.000000E+000
1	171.90605100	5.343412E-012	1.975341E-011	1	0.000000E+000
1	171.90757165	1.975341E-011	5.343412E-012	0	0.000000E+000
1	171.90797212	5.343412E-012	1.975341E-011	1	0.000000E+000
1	171.90824749	1.975341E-011	5.343412E-012	0	0.000000E+000
1	171.90826657	5.343412E-012	1.975341E-011	1	0.000000E+000
1	171.90905523	1.975341E-011	5.343412E-012	0	0.000000E+000
1	171.90905856	5.343412E-012	1.975341E-011	1	0.000000E+000
1	171.90921694	1.975341E-011	5.343412E-012	0	0.000000E+000
1	171.90925464	5.343412E-012	1.975341E-011	1	0.000000E+000
1	171.90934429	1.975341E-011	5.343412E-012	0	0.000000E+000
1	171.90939250	5.343412E-012	1.975341E-011	1	0.000000E+000
1	171.91070771	1.975341E-011	5.343412E-012	0	0.000000E+000
1	171.91075087	5.343412E-012	1.975341E-011	1	0.000000E+000
1	171.91263631	1.975341E-011	5.343412E-012	0	0.000000E+000
1	171.91265227	5.343412E-012	1.975341E-011	1	0.000000E+000
1	171.91436134	1.975341E-011	5.343412E-012	0	0.000000E+000
1	171.91439103	5.343412E-012	1.975341E-011	1	0.000000E+000
1	171.91556177	1.975341E-011	5.343412E-012	0	0.000000E+000
1	171.91582548	5.343412E-012	1.975341E-011	1	0.000000E+000
1	171.91734675	1.975341E-011	5.343412E-012	0	0.000000E+000
1	171.91739291	5.343412E-012	1.975341E-011	1	0.000000E+000
1	171.91875190	1.975341E-011	5.343412E-012	0	0.000000E+000
1	171.91944245	5.343412E-012	1.975341E-011	1	0.000000E+000
1	171.92119972	1.975341E-011	5.343412E-012	0	0.000000E+000
1	171.92129600	5.343412E-012	1.975341E-011	1	0.000000E+000
1	171.92180973	1.975341E-011	5.343412E-012	0	0.000000E+000
1	171.92249128	5.343412E-012	1.975341E-011	1	0.000000E+000
1	171.92353649	1.975341E-011	5.343412E-012	0	0.000000E+000
1	171.92357866	5.343412E-012	1.975341E-011	1	0.000000E+000
1	171.92392746	1.975341E-011	5.343412E-012	0	0.000000E+000
1	171.92393810	5.343412E-012	1.975341E-011	1	0.000000E+000
1	171.92457971	1.975341E-011	5.343412E-012	0	0.000000E+000
1	171.92458883	5.343412E-012	1.975341E-011	1	0.000000E+000
1	171.92584363	1.975341E-011	5.343412E-012	0	0.000000E+000
1	171.92652162	5.343412E-012	1.975341E-011	1	0.000000E+000
1	171.92661941	1.975341E-011	5.343412E-012	0	0.000000E+000
1	171.92663790	5.343412E-012	1.975341E-011	1	0.000000E+000
1	171.92667166	1.975341E-011	5.343412E-012	0	0.000000E+000
1	171.92670590	5.343412E-012	1.975341E-011	1	0.000000E+000
1	171.92709970	1.975341E-011	5.343412E-012	0	0.000000E+000
1	171.92720902	5.343412E-012	1.975341E-011	1	0.000000E+000
1	171.92807825	1.975341E-011	5.343412E-012	0	0.000000E+000
1	171.92861226	5.343412E-012	1.975341E-011	1	0.000000E+000
1	171.92984346	1.975341E-011	5.343412E-012	0	0.000000E+000
1	171.92985552	5.343412E-012	1.975341E-011	1	0.000000E+000
1	171.93002757	1.975341E-011	5.343412E-012	0	0.000000E+000
1	171.93149923	5.343412E-012	1.975341E-011	1	0.000000E+000
1	171.93152714	1.975341E-011	5.343412E-012	0	0.000000E+000
1	171.93211758	5.343412E-012	1.975341E-011	1	0.000000E+000
1	171.93219490	1.975341E-011	5.343412E-012	0	0.000000E+000
1	171.93346996	5.343412E-012	1.975341E-011	1	0.000000E+000
1	171.93353427	1.975341E-011	5.343412E-012	0	0.000000E+000
1	171.93514032	5.343412E-012	1.975341E-011	1	0.000000E+000
1	171.93542293	1.975341E-011	5.343412E-012	0	0.000000E+000
1	171.93548570	5.343412E-012	1.975341E-011	1	0.000000E+000
1	171.93601213	1.975341E-011	5.343412E-012	0	0.000000E+000
1	171.93715109	5.343412E-012	1.975341E-011	1	0.000000E+000
1	171.93833162	1.975341E-011	5.343412E-012	0	0.000000E+000
1	171.93834847	5.343412E-012	1.975341E-011	1	0.000000E+000
1	171.94043567	1.975341E-011	5.343412E-012	0	0.000000E+000
1	171.94153147	5.343412E-012	1.975341E-011	1	0.000000E+000
1	171.94178718	1.975341E-011	5.343412E-012	0	0.000000E+000
1	171.94182005	5.343412E-012	1.975341E-011	1	0.000000E+000
1	171.94326683	1.975341E-011	5.343412E-012	0	0.000000E+000
1	171.94331326	5.343412E-012	1.975341E-011	1	0.000000E+000
1	171.94465630	1.975341E-011	5.343412E-012	0	0.000000E+000
1	171.94469002	5.343412E-012	1.975341E-011	1	0.000000E+000
1	171.94565500	1.975341E-011	5.343412E-012	0	0.000000E+000
1	171.94569726	5.343412E-012	1.975341E-011	1	0.000000E+000
1	171.94590498	1.975341E-011	5.343412E-012	0	0.000000E+000
1	171.94634034	5.343412E-012	1.975341E-011	1	0.000000E+000
1	171.94658058	1.975341E-011	5.343412E-012	0	0.000000E+000
1	171.94750231	5.343412E-012	1.975341E-011	1	0.000000E+000
1	171.94761997	1.975341E-011	5.343412E-012	0	0.000000E+000
1	171.94833764	5.343412E-012	1.975341E-011	1	0.000000E+000
1	171.94962071	1.975341E-011	5.343412E-012	0	0.000000E+000
1	171.94964338	5.343412E-012	1.975341E-011	1	0.000000E+000
1	171.94975313	1.975341E-011	5.343412E-012	0	0.000000E+000
1	171.94986519	5.343412E-012	1.975341E-011	1	0.000000E+000
1	171.95168969	1.975341E-011	5.343412E-012	0	0.000000E+000
1	171.95170553	5.343412E-012	1.975341E-011	1	0.000000E+000
1	171.95188898	1.975341E-011	5.343412E-012	0	0.000000E+000
1	171.95202461	5.343412E-012	1.975341E-011	1	0.000000E+000
1	171.95292083	1.975341E-011	5.343412E-012	0	0.000000E+000
1	171.95324785	5.343412E-012	1.975341E-011	1	0.000000E+000
1	171.95357300	1.975341E-011	5.343412E-012	0	0.000000E+000
1	171.95576049	5.343412E-012	1.975341E-011	1	0.000000E+000
1	171.95594465	1.975341E-011	5.343412E-012	0	0.000000E+000
1	171.95724487	5.343412E-012	1.975341E-011	1	0.000000E+000
1	171.95799429	1.975341E-011	5.343412E-012	0	0.000000E+000
1	171.95800773	5.343412E-012	1.975341E-011	1	0.000000E+000
1	171.95878902	1.975341E-011	5.343412E-012	0	0.000000E+000
1	171.95882094	5.343412E-012	1.975341E-011	1	0.000000E+000
1	171.96007582	1.975341E-011	5.343412E-012	0	0.000000E+000
1	171.96037352	5.343412E-012	1.975341E-011	1	0.000000E+000
1	171.96042189	1.975341E-011	5.343412E-012	0	0.000000E+000
1	171.96463221	5.343412E-012	1.975341E-011	1	0.000000E+000
1	171.96466295	1.975341E-011	5.343412E-012	0	0.000000E+000
1	171.96499628	5.343412E-012	1.975341E-011	1	0.000000E+000
1	171.96526898	1.975341E-011	5.343412E-012	0	0.000000E+000
1	171.96528263	5.343412E-012	1.975341E-011	1	0.000000E+000
1	171.96537950	1.975341E-011	5.343412E-012	0	0.000000E+000
1	171.96543855	5.343412E-012	1.975341E-011	1	0.000000E+000
1	171.96544908	1.975341E-011	5.343412E-012	0	0.000000E+000
1	171.96617132	5.343412E-012	1.975341E-011	1	0.000000E+000
1	171.96790497	1.975341E-011	5.343412E-012	0	0.000000E+000
1	171.96796302	5.343412E-012	1.975341E-011	1	0.000000E+000
1	171.96808435	1.975341E-011	5.343412E-012	0	0.000000E+000
1	171.96810980	5.343412E-012	1.975341E-011	1	0.000000E+000
1	171.96824251	1.975341E-011	5.343412E-012	0	0.000000E+000
1	171.97019896	5.343412E-012	1.975341E-011	1	0.000000E+000
1	171.97043245	1.975341E-011	5.343412E-012	0	0.000000E+000
1	171.97121711	5.343412E-012	1.975341E-011	1	0.000000E+000
1	171.97142066	1.975341E-011	5.343412E-012	0	0.000000E+000
1	171.97194311	5.343412E-012	1.975341E-011	1	0.000000E+000
1	171.97222436	1.975341E-011	5.343412E-012	0	0.000000E+000
1	171.97223059	5.343412E-012	1.975341E-011	1	0.000000E+000
1	171.97253020	1.975341E-011	5.343412E-012	0	0.000000E+000
1	171.97288241	5.343412E-012	1.975341E-011	1	0.000000E+000
1	171.97296955	1.975341E-011	5.343412E-012	0	0.000000E+000
1	171.97412821	5.343412E-012	1.975341E-011	1	0.000000E+000
1	171.97523048	1.975341E-011	5.343412E-012	0	0.000000E+000
1	171.97525540	5.343412E-012	1.975341E-011	1	0.000000E+000
1	171.97534074	1.975341E-011	5.343412E-012	0	0.000000E+000
1	171.97559690	5.343412E-012	1.975341E-011	1	0.000000E+000
1	171.97583119	1.975341E-011	5.343412E-012	0	0.000000E+000
1	171.97618153	5.343412E-012	1.975341E-011	1	0.000000E+000
1	171.97693309	1.975341E-011	5.343412E-012	0	0.000000E+000
1	171.97694873	5.343412E-012	1.975341E-011	1	0.000000E+000
1	171.97746302	1.975341E-011	5.343412E-012	0	0.000000E+000
1	171.98007633	5.343412E-012	1.975341E-011	1	0.000000E+000
1	171.98081465	1.975341E-011	5.343412E-012	0	0.000000E+000
1	171.98086111	5.343412E-012	1.975341E-011	1	0.000000E+000
1	171.98201838	1.975341E-011	5.343412E-012	0	0.000000E+000
1	171.98457264	5.343412E-012	1.975341E-011	1	0.000000E+000
1	171.98476401	1.975341E-011	5.343412E-012	0	0.000000E+000
1	171.98522980	5.343412E-012	1.975341E-011	1	0.000000E+000
1	171.98543432	1.975341E-011	5.343412E-012	0	0.000000E+000
1	171.98608735	5.343412E-012	1.975341E-011	1	0.000000E+000
1	171.98628336	1.975341E-011	5.343412E-012	0	0.000000E+000
1	171.98632597	5.343412E-012	1.975341E-011	1	0.000000E+000
1	171.98648997	1.975341E-011	5.343412E-012	0	0.000000E+000
1	171.98651053	5.343412E-012	1.975341E-011	1	0.000000E+000
1	171.98798422	1.975341E-011	5.343412E-012	0	0.000000E+000
1	171.98841466	5.343412E-012	1.975341E-011	1	0.000000E+000
1	171.98862965	1.975341E-011	5.343412E-012	0	0.000000E+000
1	171.98870174	5.343412E-012	1.975341E-011	1	0.000000E+000
1	171.98940172	1.975341E-011	5.343412E-012	0	0.000000E+000
1	171.98943086	5.343412E-012	1.975341E-011	1	0.000000E+000
1	171.98970140	1.975341E-011	5.343412E-012	0	0.000000E+000
1	171.99025860	5.343412E-012	1.975341E-011	1	0.000000E+000
1	171.99037264	1.975341E-011	5.343412E-012	0	0.000000E+000
1	171.99041942	5.343412E-012	1.975341E-011	1	0.000000E+000
1	171.99091204	1.975341E-011	5.343412E-012	0	0.000000E+000
1	171.99262798	5.343412E-012	1.975341E-011	1	0.000000E+000
1	171.99707768	1.975341E-011	5.343412E-012	0	0.000000E+000
1	171.99709516	5.343412E-012	1.975341E-011	1	0.000000E+000
1	171.99720836	1.975341E-011	5.343412E-012	0	0.000000E+000
1	171.99726072	5.343412E-012	1.975341E-011	1	0.000000E+000
1	171.99775996	1.975341E-011	5.343412E-012	0	0.000000E+000
1	171.99777711	5.343412E-012	1.975341E-011	1	0.000000E+000
1	171.99930971	1.975341E-011	5.343412E-012	0	0.000000E+000
1	171.99934802	5.343412E-012	1.975341E-011	1	0.000000E+000
1	171.99945383	1.975341E-011	5.343412E-012	0	0.000000E+000
1	172.00354825	5.343412E-012	1.975341E-011	1	0.000000E+000
1	172.00450873	1.975341E-011	5.343412E-012	0	0.000000E+000
1	172.00454667	5.343412E-012	1.975341E-011	1	0.000000E+000
1	172.00477326	1.975341E-011	5.343412E-012	0	0.000000E+000
1	172.00573070	5.343412E-012	1.975341E-011	1	0.000000E+000
1	172.00674451	1.975341E-011	5.343412E-012	0	0.000000E+000
1	172.00679463	5.343412E-012	1.975341E-011	1	0.000000E+000
1	172.00687039	1.975341E-011	5.343412E-012	0	0.000000E+000
1	172.00702630	5.343412E-012	1.975341E-011	1	0.000000E+000
1	172.00711473	1.975341E-011	5.343412E-012	0	0.000000E+000
1	172.00713526	5.343412E-012	1.975341E-011	1	0.000000E+000
1	172.00908215	1.975341E-011	5.343412E-012	0	0.000000E+000
1	172.00912942	5.343412E-012	1.975341E-011	1	0.000000E+000
1	172.00971560	1.975341E-011	5.343412E-012	0	0.000000E+000
1	172.00974381	5.343412E-012	1.975341E-011	1	0.000000E+000
1	172.01043727	1.975341E-011	5.343412E-012	0	0.000000E+000
1	172.01047268	5.343412E-012	1.975341E-011	1	0.000000E+000
1	172.01059771	1.975341E-011	5.343412E-012	0	0.000000E+000
1	172.01063170	5.343412E-012	1.975341E-011	1	0.000000E+000
1	172.01099899	1.975341E-011	5.343412E-012	0	0.000000E+000
1	172.01104354	5.343412E-012	1.975341E-011	1	0.000000E+000
1	172.01129360	1.975341E-011	5.343412E-012	0	0.000000E+000
1	172.01132608	5.343412E-012	1.975341E-011	1	0.000000E+000
1	172.01222832	1.975341E-011	5.343412E-012	0	0.000000E+000
1	172.01269586	5.343412E-012	1.975341E-011	1	0.000000E+000
1	172.01280033	1.975341E-011	5.343412E-012	0	0.000000E+000
1	172.01371369	5.343412E-012	1.975341E-011	1	0.000000E+000
1	172.01396194	1.975341E-011	5.343412E-012	0	0.000000E+000
1	172.01438764	5.343412E-012	1.975341E-011	1	0.000000E+000
1	172.01444737	1.975341E-011	5.343412E-012	0	0.000000E+000
1	172.01456727	5.343412E-012	1.975341E-011	1	0.000000E+000
1	172.01459604	1.975341E-011	5.343412E-012	0	0.000000E+000
1	172.01698535	5.343412E-012	1.975341E-011	1	0.000000E+000
1	172.01743514	1.975341E-011	5.343412E-012	0	0.000000E+000
1	172.01755023	5.343412E-012	1.975341E-011	1	0.000000E+000
1	172.01782629	1.975341E-011	5.343412E-012	0	0.000000E+000
1	172.01816160	5.343412E-012	1.975341E-011	1	0.000000E+000
1	172.01828184	1.975341E-011	5.343412E-012	0	0.000000E+000
1	172.01949105	5.343412E-012	1.975341E-011	1	0.000000E+000
1	172.01961076	1.975341E-011	5.343412E-012	0	0.000000E+000
1	172.01974886	5.343412E-012	1.975341E-011	1	0.000000E+000
1	172.01996538	1.975341E-011	5.343412E-012	0	0.000000E+000
1	172.02079636	5.343412E-012	1.975341E-011	1	0.000000E+000
1	172.02203150	1.975341E-011	5.343412E-012	0	0.000000E+000
1	172.02203590	5.343412E-012	1.975341E-011	1	0.000000E+000
1	172.02263164	1.975341E-011	5.343412E-012	0	0.000000E+000
1	172.02297526	5.343412E-012	1.975341E-011	1	0.000000E+000
1	172.02315583	1.975341E-011	5.343412E-012	0	0.000000E+000
1	172.02317399	5.343412E-012	1.975341E-011	1	0.000000E+000
1	172.02502382	1.975341E-011	5.343412E-012	0	0.000000E+000
1	172.02544366	5.343412E-012	1.975341E-011	1	0.000000E+000
1	172.02590525	1.975341E-011	5.343412E-012	0	0.000000E+000
1	172.02591391	5.343412E-012	1.975341E-011	1	0.000000E+000
1	172.02677713	1.975341E-011	5.343412E-012	0	0.000000E+000
1	172.02770541	5.343412E-012	1.975341E-011	1	0.000000E+000
1	172.02776770	1.975341E-011	5.343412E-012	0	0.000000E+000
1	172.02801143	5.343412E-012	1.975341E-011	1	0.000000E+000
1	172.02899179	1.975341E-011	5.343412E-012	0	0.000000E+000
1	172.02900933	5.343412E-012	1.975341E-011	1	0.000000E+000
1	172.02916381	1.975341E-011	5.343412E-012	0	0.000000E+000
1	172.02918235	5.343412E-012	1.975341E-011	1	0.000000E+000
1	172.02928704	1.975341E-011	5.343412E-012	0	0.000000E+000
1	172.02932984	5.343412E-012	1.975341E-011	1	0.000000E+000
1	172.02948928	1.975341E-011	5.343412E-012	0	0.000000E+000
1	172.03135454	5.343412E-012	1.975341E-011	1	0.000000E+000
1	172.03248203	1.975341E-011	5.343412E-012	0	0.000000E+000
1	172.03337936	5.343412E-012	1.975341E-011	1	0.000000E+000
1	172.03347201	1.975341E-011	5.343412E-012	0	0.000000E+000
1	172.03385460	5.343412E-012	1.975341E-011	1	0.000000E+000
1	172.03501591	1.975341E-011	5.343412E-012	0	0.000000E+000
1	172.03501618	5.343412E-012	1.975341E-011	1	0.000000E+000
1	172.03544660	1.975341E-011	5.343412E-012	0	0.000000E+000
1	172.03546485	5.343412E-012	1.975341E-011	1	0.000000E+000
1	172.03610458	1.975341E-011	5.343412E-012	0	0.000000E+000
1	172.03762492	5.343412E-012	1.975341E-011	1	0.000000E+000
1	172.03766766	1.975341E-011	5.343412E-012	0	0.000000E+000
1	172.03838681	5.343412E-012	1.975341E-011	1	0.000000E+000
1	172.03850998	1.975341E-011	5.343412E-012	0	0.000000E+000
1	172.03896010	5.343412E-012	1.975341E-011	1	0.000000E+000
1	172.03927730	1.975341E-011	5.343412E-012	0	0.000000E+000
1	172.04111286	5.343412E-012	1.975341E-011	1	0.000000E+000
1	172.04171012	1.975341E-011	5.343412E-012	0	0.000000E+000
1	172.04223381	5.343412E-012	1.975341E-011	1	0.000000E+000
1	172.04270459	1.975341E-011	5.343412E-012	0	0.000000E+000
1	172.04509159	5.343412E-012	1.975341E-011	1	0.000000E+000
1	172.04542558	1.975341E-011	5.343412E-012	0	0.000000E+000
1	172.04545081	5.343412E-012	1.975341E-011	1	0.000000E+000
1	172.04561768	1.975341E-011	5.343412E-012	0	0.000000E+000
1	172.04647810	5.343412E-012	1.975341E-011	1	0.000000E+000
1	172.04653063	1.975341E-011	5.343412E-012	0	0.000000E+000
1	172.04752902	5.343412E-012	1.975341E-011	1	0.000000E+000
1	172.04770761	1.975341E-011	5.343412E-012	0	0.000000E+000
1	172.04925558	5.343412E-012	1.975341E-011	1	0.000000E+000
1	172.04965092	1.975341E-011	5.343412E-012	0	0.000000E+000
1	172.04966444	5.343412E-012	1.975341E-011	1	0.000000E+000
1	172.04979109	1.975341E-011	5.343412E-012	0	0.000000E+000
1	172.04999756	5.343412E-012	1.975341E-011	1	0.000000E+000
1	172.05008544	1.975341E-011	5.343412E-012	0	0.000000E+000
1	172.05078618	5.343412E-012	1.975341E-011	1	0.000000E+000
1	172.05175502	1.975341E-011	5.343412E-012	0	0.000000E+000
1	172.05228149	5.343412E-012	1.975341E-011	1	0.000000E+000
1	172.05388853	1.975341E-011	5.343412E-012	0	0.000000E+000
1	172.05390576	5.343412E-012	1.975341E-011	1	0.000000E+000
1	172.05427406	1.975341E-011	5.343412E-012	0	0.000000E+000
1	172.05467887	5.343412E-012	1.975341E-011	1	0.000000E+000
1	172.05470981	1.975341E-011	5.343412E-012	0	0.000000E+000
1	172.05475530	5.343412E-012	1.975341E-011	1	0.000000E+000
1	172.05480645	1.975341E-011	5.343412E-012	0	0.000000E+000
1	172.05482682	5.343412E-012	1.975341E-011	1	0.000000E+000
1	172.05501594	1.975341E-011	5.343412E-012	0	0.000000E+000
1	172.05503512	5.343412E-012	1.975341E-011	1	0.000000E+000
1	172.05515591	1.975341E-011	5.343412E-012	0	0.000000E+000
1	172.05876275	5.343412E-012	1.975341E-011	1	0.000000E+000
1	172.05922277	1.975341E-011	5.343412E-012	0	0.000000E+000
1	172.05923291	5.343412E-012	1.975341E-011	1	0.000000E+000
1	172.06051478	1.975341E-011	5.343412E-012	0	0.000000E+000
1	172.06069325	5.343412E-012	1.975341E-011	1	0.000000E+000
1	172.06110723	1.975341E-011	5.343412E-012	0	0.000000E+000
1	172.06276734	5.343412E-012	1.975341E-011	1	0.000000E+000
1	172.06351111	1.975341E-011	5.343412E-012	0	0.000000E+000
1	172.06351901	5.343412E-012	1.975341E-011	1	0.000000E+000
1	172.06354695	1.975341E-011	5.343412E-012	0	0.000000E+000
1	172.06358727	5.343412E-012	1.975341E-011	1	0.000000E+000
1	172.06405266	1.975341E-011	5.343412E-012	0	0.000000E+000
1	172.06506219	5.343412E-012	1.975341E-011	1	0.000000E+000
1	172.06558398	1.975341E-011	5.343412E-012	0	0.000000E+000
1	172.06665616	5.343412E-012	1.975341E-011	1	0.000000E+000
1	172.06670015	1.975341E-011	5.343412E-012	0	0.000000E+000
1	172.06816286	5.343412E-012	1.975341E-011	1	0.000000E+000
1	172.06845663	1.975341E-011	5.343412E-012	0	0.000000E+000
1	172.06910475	5.343412E-012	1.975341E-011	1	0.000000E+000
1	172.06968677	1.975341E-011	5.343412E-012	0	0.000000E+000
1	172.06974264	5.343412E-012	1.975341E-011	1	0.000000E+000
1	172.07007474	1.975341E-011	5.343412E-012	0	0.000000E+000
1	172.07010158	5.343412E-012	1.975341E-011	1	0.000000E+000
1	172.07277113	1.975341E-011	5.343412E-012	0	0.000000E+000
1	172.07375032	5.343412E-012	1.975341E-011	1	0.000000E+000
1	172.07388672	1.975341E-011	5.343412E-012	0	0.000000E+000
1	172.07391841	5.343412E-012	1.975341E-011	1	0.000000E+000
1	172.07396052	1.975341E-011	5.343412E-012	0	0.000000E+000
1	172.07912958	5.343412E-012	1.975341E-011	1	0.000000E+000
1	172.07960322	1.975341E-011	5.343412E-012	0	0.000000E+000
1	172.07974095	5.343412E-012	1.975341E-011	1	0.000000E+000
1	172.07976457	1.975341E-011	5.343412E-012	0	0.000000E+000
1	172.07992520	5.343412E-012	1.975341E-011	1	0.000000E+000
1	172.08179578	1.975341E-011	5.343412E-012	0	0.000000E+000
1	172.08480082	5.343412E-012	1.975341E-011	1	0.000000E+000
1	172.08488518	1.975341E-011	5.343412E-012	0	0.000000E+000
1	172.08529737	5.343412E-012	1.975341E-011	1	0.000000E+000
1	172.08741451	1.975341E-011	5.343412E-012	0	0.000000E+000
1	172.08748424	5.343412E-012	1.975341E-011	1	0.000000E+000
1	172.08760725	1.975341E-011	5.343412E-012	0	0.000000E+000
1	172.08802282	5.343412E-012	1.975341E-011	1	0.000000E+000
1	172.08978146	1.975341E-011	5.343412E-012	0	0.000000E+000
1	172.08982713	5.343412E-012	1.975341E-011	1	0.000000E+000
1	172.09014337	1.975341E-011	5.343412E-012	0	0.000000E+000
1	172.09070701	5.343412E-012	1.975341E-011	1	0.000000E+000
1	172.09175548	1.975341E-011	5.343412E-012	0	0.000000E+000
1	172.09236149	5.343412E-012	1.975341E-011	1	0.000000E+000
1	172.09250417	1.975341E-011	5.343412E-012	0	0.000000E+000
1	172.09308565	5.343412E-012	1.975341E-011	1	0.000000E+000
1	172.09311443	1.975341E-011	5.343412E-012	0	0.000000E+000
1	172.09347481	5.343412E-012	1.975341E-011	1	0.000000E+000
1	172.09421169	1.975341E-011	5.343412E-012	0	0.000000E+000
1	172.09422483	5.343412E-012	1.975341E-011	1	0.000000E+000
1	172.09472690	1.975341E-011	5.343412E-012	0	0.000000E+000
1	172.09474892	5.343412E-012	1.975341E-011	1	0.000000E+000
1	172.09538610	1.975341E-011	5.343412E-012	0	0.000000E+000
1	172.09556467	5.343412E-012	1.975341E-011	1	0.000000E+000
1	172.09566544	1.975341E-011	5.343412E-012	0	0.000000E+000
1	172.09569432	5.343412E-012	1.975341E-011	1	0.000000E+000
1	172.09600330	1.975341E-011	5.343412E-012	0	0.000000E+000
1	172.09737817	5.343412E-012	1.975341E-011	1	0.000000E+000
1	172.09774287	1.975341E-011	5.343412E-012	0	0.000000E+000
1	172.09790442	5.343412E-012	1.975341E-011	1	0.000000E+000
1	172.09798564	1.975341E-011	5.343412E-012	0	0.000000E+000
1	172.09801831	5.343412E-012	1.975341E-011	1	0.000000E+000
1	172.09828166	1.975341E-011	5.343412E-012	0	0.000000E+000
1	172.09937815	5.343412E-012	1.975341E-011	1	0.000000E+000
1	172.10016517	1.975341E-011	5.343412E-012	0	0.000000E+000
1	172.10019329	5.343412E-012	1.975341E-011	1	0.000000E+000
1	172.10152190	1.975341E-011	5.343412E-012	0	0.000000E+000
1	172.10154464	5.343412E-012	1.975341E-011	1	0.000000E+000
1	172.10206589	1.975341E-011	5.343412E-012	0	0.000000E+000
1	172.10329033	5.343412E-012	1.975341E-011	1	0.000000E+000
1	172.10375305	1.975341E-011	5.343412E-012	0	0.000000E+000
1	172.10375878	5.343412E-012	1.975341E-011	1	0.000000E+000
1	172.10404831	1.975341E-011	5.343412E-012	0	0.000000E+000
1	172.10465295	5.343412E-012	1.975341E-011	1	0.000000E+000
1	172.10501118	1.975341E-011	5.343412E-012	0	0.000000E+000
1	172.10504126	5.343412E-012	1.975341E-011	1	0.000000E+000
1	172.10505348	1.975341E-011	5.343412E-012	0	0.000000E+000
1	172.10508820	5.343412E-012	1.975341E-011	1	0.000000E+000
1	172.10611376	1.975341E-011	5.343412E-012	0	0.000000E+000
1	172.10650826	5.343412E-012	1.975341E-011	1	0.000000E+000
1	172.10680688	1.975341E-011	5.343412E-012	0	0.000000E+000
1	172.10700792	5.343412E-012	1.975341E-011	1	0.000000E+000
1	172.10708067	1.975341E-011	5.343412E-012	0	0.000000E+000
1	172.10836669	5.343412E-012	1.975341E-011	1	0.000000E+000
1	172.10898332	1.975341E-011	5.343412E-012	0	0.000000E+000
1	172.10901509	5.343412E-012	1.975341E-011	1	0.000000E+000
1	172.11067708	1.975341E-011	5.343412E-012	0	0.000000E+000
1	172.11325026	5.343412E-012	1.975341E-011	1	0.000000E+000
1	172.11428760	1.975341E-011	5.343412E-012	0	0.000000E+000
1	172.11431330	5.343412E-012	1.975341E-011	1	0.000000E+000
1	172.11482266	1.975341E-011	5.343412E-012	0	0.000000E+000
1	172.11484593	5.343412E-012	1.975341E-011	1	0.000000E+000
1	172.11509421	1.975341E-011	5.343412E-012	0	0.000000E+000
1	172.11516501	5.343412E-012	1.975341E-011	1	0.000000E+000
1	172.11550710	1.975341E-011	5.343412E-012	0	0.000000E+000
1	172.11571196	5.343412E-012	1.975341E-011	1	0.000000E+000
1	172.11627826	1.975341E-011	5.343412E-012	0	0.000000E+000
1	172.11910859	5.343412E-012	1.975341E-011	1	0.000000E+000
1	172.11916021	1.975341E-011	5.343412E-012	0	0.000000E+000
1	172.11933735	5.343412E-012	1.975341E-011	1	0.000000E+000
1	172.11945451	1.975341E-011	5.343412E-012	0	0.000000E+000
1	172.11982466	5.343412E-012	1.975341E-011	1	0.000000E+000
1	172.12016813	1.975341E-011	5.343412E-012	0	0.000000E+000
1	172.12332451	5.343412E-012	1.975341E-011	1	0.000000E+000
1	172.12469034	1.975341E-011	5.343412E-012	0	0.000000E+000
1	172.12945831	5.343412E-012	1.975341E-011	1	0.000000E+000
1	172.12961764	1.975341E-011	5.343412E-012	0	0.000000E+000
1	172.12970753	5.343412E-012	1.975341E-011	1	0.000000E+000
1	172.13114430	1.975341E-011	5.343412E-012	0	0.000000E+000
1	172.13125743	5.343412E-012	1.975341E-011	1	0.000000E+000
1	172.13193215	1.975341E-011	5.343412E-012	0	0.000000E+000
1	172.13197362	5.343412E-012	1.975341E-011	1	0.000000E+000
1	172.13231621	1.975341E-011	5.343412E-012	0	0.000000E+000
1	172.13284124	5.343412E-012	1.975341E-011	1	0.000000E+000
1	172.13345552	1.975341E-011	5.343412E-012	0	0.000000E+000
1	172.13347855	5.343412E-012	1.975341E-011	1	0.000000E+000
1	172.13430175	1.975341E-011	5.343412E-012	0	0.000000E+000
1	172.13431819	5.343412E-012	1.975341E-011	1	0.000000E+000
1	172.13436029	1.975341E-011	5.343412E-012	0	0.000000E+000
1	172.13517401	5.343412E-012	1.975341E-011	1	0.000000E+000
1	172.13529461	1.975341E-011	5.343412E-012	0	0.000000E+000
1	172.13618468	5.343412E-012	1.975341E-011	1	0.000000E+000
1	172.13637270	1.975341E-011	5.343412E-012	0	0.000000E+000
1	172.13638655	5.343412E-012	1.975341E-011	1	0.000000E+000
1	172.13699084	1.975341E-011	5.343412E-012	0	0.000000E+000
1	172.13703781	5.343412E-012	1.975341E-011	1	0.000000E+000
1	172.13717143	1.975341E-011	5.343412E-012	0	0.000000E+000
1	172.13776398	5.343412E-012	1.975341E-011	1	0.000000E+000
1	172.13810692	1.975341E-011	5.343412E-012	0	0.000000E+000
1	172.13814226	5.343412E-012	1.975341E-011	1	0.000000E+000
1	172.13875739	1.975341E-011	5.343412E-012	0	0.000000E+000
1	172.13877694	5.343412E-012	1.975341E-011	1	0.000000E+000
1	172.13930050	1.975341E-011	5.343412E-012	0	0.000000E+000
1	172.13934892	5.343412E-012	1.975341E-011	1	0.000000E+000
1	172.13937512	1.975341E-011	5.343412E-012	0	0.000000E+000
1	172.14230888	5.343412E-012	1.975341E-011	1	0.000000E+000
1	172.14233068	1.975341E-011	5.343412E-012	0	0.000000E+000
1	172.14238689	5.343412E-012	1.975341E-011	1	0.000000E+000
1	172.14528638	1.975341E-011	5.343412E-012	0	0.000000E+000
1	172.14532303	5.343412E-012	1.975341E-011	1	0.000000E+000
1	172.14625200	1.975341E-011	5.343412E-012	0	0.000000E+000
1	172.14680335	5.343412E-012	1.975341E-011	1	0.000000E+000
1	172.14684013	1.975341E-011	5.343412E-012	0	0.000000E+000
1	172.14685029	5.343412E-012	1.975341E-011	1	0.000000E+000
1	172.14780308	1.975341E-011	5.343412E-012	0	0.000000E+000
1	172.14781746	5.343412E-012	1.975341E-011	1	0.000000E+000
1	172.14826041	1.975341E-011	5.343412E-012	0	0.000000E+000
1	172.14828497	5.343412E-012	1.975341E-011	1	0.000000E+000
1	172.14834614	1.975341E-011	5.343412E-012	0	0.000000E+000
1	172.14837189	5.343412E-012	1.975341E-011	1	0.000000E+000
1	172.14882959	1.975341E-011	5.343412E-012	0	0.000000E+000
1	172.14958975	5.343412E-012	1.975341E-011	1	0.000000E+000
1	172.15155959	1.975341E-011	5.343412E-012	0	0.000000E+000
1	172.15156542	5.343412E-012	1.975341E-011	1	0.000000E+000
1	172.15219653	1.975341E-011	5.343412E-012	0	0.000000E+000
1	172.15222781	5.343412E-012	1.975341E-011	1	0.000000E+000
1	172.15260551	1.975341E-011	5.343412E-012	0	0.000000E+000
1	172.15274040	5.343412E-012	1.975341E-011	1	0.000000E+000
1	172.15285979	1.975341E-011	5.343412E-012	0	0.000000E+000
1	172.15338530	5.343412E-012	1.975341E-011	1	0.000000E+000
1	172.15565761	1.975341E-011	5.343412E-012	0	0.000000E+000
1	172.15716674	5.343412E-012	1.975341E-011	1	0.000000E+000
1	172.15741131	1.975341E-011	5.343412E-012	0	0.000000E+000
1	172.15840869	5.343412E-012	1.975341E-011	1	0.000000E+000
1	172.15851780	1.975341E-011	5.343412E-012	0	0.000000E+000
1	172.15857176	5.343412E-012	1.975341E-011	1	0.000000E+000
1	172.15893460	1.975341E-011	5.343412E-012	0	0.000000E+000
1	172.15937650	5.343412E-012	1.975341E-011	1	0.000000E+000
1	172.16014038	1.975341E-011	5.343412E-012	0	0.000000E+000
1	172.16017985	5.343412E-012	1.975341E-011	1	0.000000E+000
1	172.16109308	1.975341E-011	5.343412E-012	0	0.000000E+000
1	172.16152187	5.343412E-012	1.975341E-011	1	0.000000E+000
1	172.16160622	1.975341E-011	5.343412E-012	0	0.000000E+000
1	172.16162370	5.343412E-012	1.975341E-011	1	0.000000E+000
1	172.16217084	1.975341E-011	5.343412E-012	0	0.000000E+000
1	172.16218600	5.343412E-012	1.975341E-011	1	0.000000E+000
1	172.16331120	1.975341E-011	5.343412E-012	0	0.000000E+000
1	172.16345057	5.343412E-012	1.975341E-011	1	0.000000E+000
1	172.16373354	1.975341E-011	5.343412E-012	0	0.000000E+000
1	172.16404762	5.343412E-012	1.975341E-011	1	0.000000E+000
1	172.16432073	1.975341E-011	5.343412E-012	0	0.000000E+000
1	172.16661401	5.343412E-012	1.975341E-011	1	0.000000E+000
1	172.16719954	1.975341E-011	5.343412E-012	0	0.000000E+000
1	172.16766633	5.343412E-012	1.975341E-011	1	0.000000E+000
1	172.16798048	1.975341E-011	5.343412E-012	0	0.000000E+000
1	172.16799382	5.343412E-012	1.975341E-011	1	0.000000E+000
1	172.16828725	1.975341E-011	5.343412E-012	0	0.000000E+000
1	172.16830899	5.343412E-012	1.975341E-011	1	0.000000E+000
1	172.16842831	1.975341E-011	5.343412E-012	0	0.000000E+000
1	172.17224794	5.343412E-012	1.975341E-011	1	0.000000E+000
1	172.17257169	1.975341E-011	5.343412E-012	0	0.000000E+000
1	172.17569970	5.343412E-012	1.975341E-011	1	0.000000E+000
1	172.17602949	1.975341E-011	5.343412E-012	0	0.000000E+000
1	172.17629203	5.343412E-012	1.975341E-011	1	0.000000E+000
1	172.17706469	1.975341E-011	5.343412E-012	0	0.000000E+000
1	172.17707869	5.343412E-012	1.975341E-011	1	0.000000E+000
1	172.17718567	1.975341E-011	5.343412E-012	0	0.000000E+000
1	172.17798244	5.343412E-012	1.975341E-011	1	0.000000E+000
1	172.17843064	1.975341E-011	5.343412E-012	0	0.000000E+000
1	172.17874083	5.343412E-012	1.975341E-011	1	0.000000E+000
1	172.17876271	1.975341E-011	5.343412E-012	0	0.000000E+000
1	172.17974193	5.343412E-012	1.975341E-011	1	0.000000E+000
1	172.18035154	1.975341E-011	5.343412E-012	0	0.000000E+000
1	172.18037893	5.343412E-012	1.975341E-011	1	0.000000E+000
1	172.18063329	1.975341E-011	5.343412E-012	0	0.000000E+000
1	172.18082507	5.343412E-012	1.975341E-011	1	0.000000E+000
1	172.18182939	1.975341E-011	5.343412E-012	0	0.000000E+000
1	172.18185794	5.343412E-012	1.975341E-011	1	0.000000E+000
1	172.18207862	1.975341E-011	5.343412E-012	0	0.000000E+000
1	172.18237835	5.343412E-012	1.975341E-011	1	0.000000E+000
1	172.18421870	1.975341E-011	5.343412E-012	0	0.000000E+000
1	172.18454036	5.343412E-012	1.975341E-011	1	0.000000E+000
1	172.18496765	1.975341E-011	5.343412E-012	0	0.000000E+000
1	172.18501391	5.343412E-012	1.975341E-011	1	0.000000E+000
1	172.18620844	1.975341E-011	5.343412E-012	0	0.000000E+000
1	172.18623329	5.343412E-012	1.975341E-011	1	0.000000E+000
1	172.18625827	1.975341E-011	5.343412E-012	0	0.000000E+000
1	172.18629424	5.343412E-012	1.975341E-011	1	0.000000E+000
1	172.18676788	1.975341E-011	5.343412E-012	0	0.000000E+000
1	172.18678989	5.343412E-012	1.975341E-011	1	0.000000E+000
1	172.18716569	1.975341E-011	5.343412E-012	0	0.000000E+000
1	172.18773086	5.343412E-012	1.975341E-011	1	0.000000E+000
1	172.18836292	1.975341E-011	5.343412E-012	0	0.000000E+000
1	172.18852889	5.343412E-012	1.975341E-011	1	0.000000E+000
1	172.18927786	1.975341E-011	5.343412E-012	0	0.000000E+000
1	172.19041412	5.343412E-012	1.975341E-011	1	0.000000E+000
1	172.19050139	1.975341E-011	5.343412E-012	0	0.000000E+000
1	172.19052951	5.343412E-012	1.975341E-011	1	0.000000E+000
1	172.19074902	1.975341E-011	5.343412E-012	0	0.000000E+000
1	172.19253033	5.343412E-012	1.975341E-011	1	0.000000E+000
1	172.19290012	1.975341E-011	5.343412E-012	0	0.000000E+000
1	172.19292163	5.343412E-012	1.975341E-011	1	0.000000E+000
1	172.19371393	1.975341E-011	5.343412E-012	0	0.000000E+000
1	172.19373538	5.343412E-012	1.975341E-011	1	0.000000E+000
1	172.19385515	1.975341E-011	5.343412E-012	0	0.000000E+000
1	172.19387867	5.343412E-012	1.975341E-011	1	0.000000E+000
1	172.19670477	1.975341E-011	5.343412E-012	0	0.000000E+000
1	172.19672845	5.343412E-012	1.975341E-011	1	0.000000E+000
1	172.19772811	1.975341E-011	5.343412E-012	0	0.000000E+000
1	173.13240759	5.264269E-012	1.967427E-011	1	0.000000E+000
1	173.13282594	1.967427E-011	5.264269E-012	0	0.000000E+000
1	173.13284791	5.264269E-012	1.967427E-011	1	0.000000E+000
1	173.13296717	1.967427E-011	5.264269E-012	0	0.000000E+000
1	173.13538770	5.264269E-012	1.967427E-011	1	0.000000E+000
1	173.13701496	1.967427E-011	5.264269E-012	0	0.000000E+000
1	173.13702898	5.264269E-012	1.967427E-011	1	0.000000E+000
1	173.13719480	1.967427E-011	5.264269E-012	0	0.000000E+000
1	173.14036568	5.264269E-012	1.967427E-011	1	0.000000E+000
1	173.14038869	1.967427E-011	5.264269E-012	0	0.000000E+000
1	173.14041433	5.264269E-012	1.967427E-011	1	0.000000E+000
1	173.14054774	1.967427E-011	5.264269E-012	0	0.000000E+000
1	173.14104945	5.264269E-012	1.967427E-011	1	0.000000E+000
1	173.14271546	1.967427E-011	5.264269E-012	0	0.000000E+000
1	173.14272339	5.264269E-012	1.967427E-011	1	0.000000E+000
1	173.14339510	1.967427E-011	5.264269E-012	0	0.000000E+000
1	173.14341910	5.264269E-012	1.967427E-011	1	0.000000E+000
1	173.14344169	1.967427E-011	5.264269E-012	0	0.000000E+000
1	173.14383194	5.264269E-012	1.967427E-011	1	0.000000E+000
1	173.14438182	1.967427E-011	5.264269E-012	0	0.000000E+000
1	173.14439907	5.264269E-012	1.967427E-011	1	0.000000E+000
1	173.14443161	1.967427E-011	5.264269E-012	0	0.000000E+000
1	173.14443562	5.264269E-012	1.967427E-011	1	0.000000E+000
1	173.14487666	1.967427E-011	5.264269E-012	0	0.000000E+000
1	173.14609736	5.264269E-012	1.967427E-011	1	0.000000E+000
1	173.14630121	1.967427E-011	5.264269E-012	0	0.000000E+000
1	173.14883752	5.264269E-012	1.967427E-011	1	0.000000E+000
1	173.14908550	1.967427E-011	5.264269E-012	0	0.000000E+000
1	173.14911650	5.264269E-012	1.967427E-011	1	0.000000E+000
1	173.14977885	1.967427E-011	5.264269E-012	0	0.000000E+000
1	173.15071533	5.264269E-012	1.967427E-011	1	0.000000E+000
1	173.15137842	1.967427E-011	5.264269E-012	0	0.000000E+000
1	173.15139865	5.264269E-012	1.967427E-011	1	0.000000E+000
1	173.15149733	1.967427E-011	5.264269E-012	0	0.000000E+000
1	173.15155488	5.264269E-012	1.967427E-011	1	0.000000E+000
1	173.15245722	1.967427E-011	5.264269E-012	0	0.000000E+000
1	173.15249884	5.264269E-012	1.967427E-011	1	0.000000E+000
1	173.15376643	1.967427E-011	5.264269E-012	0	0.000000E+000
1	173.15415775	5.264269E-012	1.967427E-011	1	0.000000E+000
1	173.15453794	1.967427E-011	5.264269E-012	0	0.000000E+000
1	173.15454528	5.264269E-012	1.967427E-011	1	0.000000E+000
1	173.15496016	1.967427E-011	5.264269E-012	0	0.000000E+000
1	173.15647751	5.264269E-012	1.967427E-011	1	0.000000E+000
1	173.15673615	1.967427E-011	5.264269E-012	0	0.000000E+000
1	173.15677655	5.264269E-012	1.967427E-011	1	0.000000E+000
1	173.15683713	1.967427E-011	5.264269E-012	0	0.000000E+000
1	173.15688107	5.264269E-012	1.967427E-011	1	0.000000E+000
1	173.15708636	1.967427E-011	5.264269E-012	0	0.000000E+000
1	173.15911667	5.264269E-012	1.967427E-011	1	0.000000E+000
1	173.15973902	1.967427E-011	5.264269E-012	0	0.000000E+000
1	173.16119353	5.264269E-012	1.967427E-011	1	0.000000E+000
1	173.16263259	1.967427E-011	5.264269E-012	0	0.000000E+000
1	173.16279424	5.264269E-012	1.967427E-011	1	0.000000E+000
1	173.16297553	1.967427E-011	5.264269E-012	0	0.000000E+000
1	173.16394120	5.264269E-012	1.967427E-011	1	0.000000E+000
1	173.16410877	1.967427E-011	5.264269E-012	0	0.000000E+000
1	173.16412013	5.264269E-012	1.967427E-011	1	0.000000E+000
1	173.16490125	1.967427E-011	5.264269E-012	0	0.000000E+000
1	173.16494199	5.264269E-012	1.967427E-011	1	0.000000E+000
1	173.16522328	1.967427E-011	5.264269E-012	0	0.000000E+000
1	173.16525458	5.264269E-012	1.967427E-011	1	0.000000E+000
1	173.16571255	1.967427E-011	5.264269E-012	0	0.000000E+000
1	173.16665710	5.264269E-012	1.967427E-011	1	0.000000E+000
1	173.16858102	1.967427E-011	5.264269E-012	0	0.000000E+000
1	173.16883854	5.264269E-012	1.967427E-011	1	0.000000E+000
1	173.16897248	1.967427E-011	5.264269E-012	0	0.000000E+000
1	173.16902322	5.264269E-012	1.967427E-011	1	0.000000E+000
1	173.16955152	1.967427E-011	5.264269E-012	0	0.000000E+000
1	173.16983042	5.264269E-012	1.967427E-011	1	0.000000E+000
1	173.16996481	1.967427E-011	5.264269E-012	0	0.000000E+000
1	173.16999602	5.264269E-012	1.967427E-011	1	0.000000E+000
1	173.17020274	1.967427E-011	5.264269E-012	0	0.000000E+000
1	173.17205265	5.264269E-012	1.967427E-011	1	0.000000E+000
1	173.17246756	1.967427E-011	5.264269E-012	0	0.000000E+000
1	173.17440626	5.264269E-012	1.967427E-011	1	0.000000E+000
1	173.17511838	1.967427E-011	5.264269E-012	0	0.000000E+000
1	173.17516419	5.264269E-012	1.967427E-011	1	0.000000E+000
1	173.17729596	1.967427E-011	5.264269E-012	0	0.000000E+000
1	173.17794536	5.264269E-012	1.967427E-011	1	0.000000E+000
1	173.17855598	1.967427E-011	5.264269E-012	0	0.000000E+000
1	173.17858671	5.264269E-012	1.967427E-011	1	0.000000E+000
1	173.17865522	1.967427E-011	5.264269E-012	0	0.000000E+000
1	173.18037010	5.264269E-012	1.967427E-011	1	0.000000E+000
1	173.18098087	1.967427E-011	5.264269E-012	0	0.000000E+000
1	173.18139771	5.264269E-012	1.967427E-011	1	0.000000E+000
1	173.18212821	1.967427E-011	5.264269E-012	0	0.000000E+000
1	173.18215246	5.264269E-012	1.967427E-011	1	0.000000E+000
1	173.18351564	1.967427E-011	5.264269E-012	0	0.000000E+000
1	173.18353122	5.264269E-012	1.967427E-011	1	0.000000E+000
1	173.18425299	1.967427E-011	5.264269E-012	0	0.000000E+000
1	173.18426083	5.264269E-012	1.967427E-011	1	0.000000E+000
1	173.18439965	1.967427E-011	5.264269E-012	0	0.000000E+000
1	173.18452256	5.264269E-012	1.967427E-011	1	0.000000E+000
1	173.18539961	1.967427E-011	5.264269E-012	0	0.000000E+000
1	173.18542731	5.264269E-012	1.967427E-011	1	0.000000E+000
1	173.18584781	1.967427E-011	5.264269E-012	0	0.000000E+000
1	173.18592795	5.264269E-012	1.967427E-011	1	0.000000E+000
1	173.18644206	1.967427E-011	5.264269E-012	0	0.000000E+000
1	173.18644686	5.264269E-012	1.967427E-011	1	0.000000E+000
1	173.18673772	1.967427E-011	5.264269E-012	0	0.000000E+000
1	173.18677146	5.264269E-012	1.967427E-011	1	0.000000E+000
1	173.18739108	1.967427E-011	5.264269E-012	0	0.000000E+000
1	173.18793080	5.264269E-012	1.967427E-011	1	0.000000E+000
1	173.18803284	1.967427E-011	5.264269E-012	0	0.000000E+000
1	173.18807891	5.264269E-012	1.967427E-011	1	0.000000E+000
1	173.18811909	1.967427E-011	5.264269E-012	0	0.000000E+000
1	173.18892569	5.264269E-012	1.967427E-011	1	0.000000E+000
1	173.18964712	1.967427E-011	5.264269E-012	0	0.000000E+000
1	173.18991778	5.264269E-012	1.967427E-011	1	0.000000E+000
1	173.19023706	1.967427E-011	5.264269E-012	0	0.000000E+000
1	173.19112608	5.264269E-012	1.967427E-011	1	0.000000E+000
1	173.19119333	1.967427E-011	5.264269E-012	0	0.000000E+000
1	173.19141693	5.264269E-012	1.967427E-011	1	0.000000E+000
1	173.19167306	1.967427E-011	5.264269E-012	0	0.000000E+000
1	173.19182974	5.264269E-012	1.967427E-011	1	0.000000E+000
1	173.19246181	1.967427E-011	5.264269E-012	0	0.000000E+000
1	173.19249090	5.264269E-012	1.967427E-011	1	0.000000E+000
1	173.19271571	1.967427E-011	5.264269E-012	0	0.000000E+000
1	173.19278044	5.264269E-012	1.967427E-011	1	0.000000E+000
1	173.19397670	1.967427E-011	5.264269E-012	0	0.000000E+000
1	173.19399149	5.264269E-012	1.967427E-011	1	0.000000E+000
1	173.19446275	1.967427E-011	5.264269E-012	0	0.000000E+000
1	173.19451390	5.264269E-012	1.967427E-011	1	0.000000E+000
1	173.19463697	1.967427E-011	5.264269E-012	0	0.000000E+000
1	173.19466135	5.264269E-012	1.967427E-011	1	0.000000E+000
1	173.19528852	1.967427E-011	5.264269E-012	0	0.000000E+000
1	173.19529777	5.264269E-012	1.967427E-011	1	0.000000E+000
1	173.19556771	1.967427E-011	5.264269E-012	0	0.000000E+000
1	173.19558692	5.264269E-012	1.967427E-011	1	0.000000E+000
1	173.19693740	1.967427E-011	5.264269E-012	0	0.000000E+000
1	173.19774378	5.264269E-012	1.967427E-011	1	0.000000E+000
1	173.19778631	1.967427E-011	5.264269E-012	0	0.000000E+000
1	173.19782096	5.264269E-012	1.967427E-011	1	0.000000E+000
1	173.19863690	1.967427E-011	5.264269E-012	0	0.000000E+000
1	173.19864334	5.264269E-012	1.967427E-011	1	0.000000E+000
1	173.19919265	1.967427E-011	5.264269E-012	0	0.000000E+000
1	173.20057925	5.264269E-012	1.967427E-011	1	0.000000E+000
1	173.20104821	1.967427E-011	5.264269E-012	0	0.000000E+000
1	173.20107109	5.264269E-012	1.967427E-011	1	0.000000E+000
1	173.20121012	1.967427E-011	5.264269E-012	0	0.000000E+000
1	173.20122861	5.264269E-012	1.967427E-011	1	0.000000E+000
1	173.20140102	1.967427E-011	5.264269E-012	0	0.000000E+000
1	173.20141087	5.264269E-012	1.967427E-011	1	0.000000E+000
1	173.20327665	1.967427E-011	5.264269E-012	0	0.000000E+000
1	173.20414301	5.264269E-012	1.967427E-011	1	0.000000E+000
1	173.20504905	1.967427E-011	5.264269E-012	0	0.000000E+000
1	173.20506348	5.264269E-012	1.967427E-011	1	0.000000E+000
1	173.20784723	1.967427E-011	5.264269E-012	0	0.000000E+000
1	173.20786546	5.264269E-012	1.967427E-011	1	0.000000E+000
1	173.20969087	1.967427E-011	5.264269E-012	0	0.000000E+000
1	173.20972575	5.264269E-012	1.967427E-011	1	0.000000E+000
1	173.21135384	1.967427E-011	5.264269E-012	0	0.000000E+000
1	173.21232790	5.264269E-012	1.967427E-011	1	0.000000E+000
1	173.21244301	1.967427E-011	5.264269E-012	0	0.000000E+000
1	173.21267458	5.264269E-012	1.967427E-011	1	0.000000E+000
1	173.21269674	1.967427E-011	5.264269E-012	0	0.000000E+000
1	173.21272537	5.264269E-012	1.967427E-011	1	0.000000E+000
1	173.21398306	1.967427E-011	5.264269E-012	0	0.000000E+000
1	173.21400301	5.264269E-012	1.967427E-011	1	0.000000E+000
1	173.21430470	1.967427E-011	5.264269E-012	0	0.000000E+000
1	173.21619714	5.264269E-012	1.967427E-011	1	0.000000E+000
1	173.21624944	1.967427E-011	5.264269E-012	0	0.000000E+000
1	173.21697955	5.264269E-012	1.967427E-011	1	0.000000E+000
1	173.21698370	1.967427E-011	5.264269E-012	0	0.000000E+000
1	173.21701655	5.264269E-012	1.967427E-011	1	0.000000E+000
1	173.21719479	1.967427E-011	5.264269E-012	0	0.000000E+000
1	173.21759597	5.264269E-012	1.967427E-011	1	0.000000E+000
1	173.21808063	1.967427E-011	5.264269E-012	0	0.000000E+000
1	173.21987374	5.264269E-012	1.967427E-011	1	0.000000E+000
1	173.22048202	1.967427E-011	5.264269E-012	0	0.000000E+000
1	173.22050576	5.264269E-012	1.967427E-011	1	0.000000E+000
1	173.22125952	1.967427E-011	5.264269E-012	0	0.000000E+000
1	173.22208528	5.264269E-012	1.967427E-011	1	0.000000E+000
1	173.22222746	1.967427E-011	5.264269E-012	0	0.000000E+000
1	173.22409202	5.264269E-012	1.967427E-011	1	0.000000E+000
1	173.22421555	1.967427E-011	5.264269E-012	0	0.000000E+000
1	173.22806808	5.264269E-012	1.967427E-011	1	0.000000E+000
1	173.22825181	1.967427E-011	5.264269E-012	0	0.000000E+000
1	173.22870746	5.264269E-012	1.967427E-011	1	0.000000E+000
1	173.22898449	1.967427E-011	5.264269E-012	0	0.000000E+000
1	173.22905470	5.264269E-012	1.967427E-011	1	0.000000E+000
1	173.22951836	1.967427E-011	5.264269E-012	0	0.000000E+000
1	173.22953481	5.264269E-012	1.967427E-011	1	0.000000E+000
1	173.23035072	1.967427E-011	5.264269E-012	0	0.000000E+000
1	173.23116578	5.264269E-012	1.967427E-011	1	0.000000E+000
1	173.23120350	1.967427E-011	5.264269E-012	0	0.000000E+000
1	173.23379244	5.264269E-012	1.967427E-011	1	0.000000E+000
1	173.23426021	1.967427E-011	5.264269E-012	0	0.000000E+000
1	173.23621756	5.264269E-012	1.967427E-011	1	0.000000E+000
1	173.23678020	1.967427E-011	5.264269E-012	0	0.000000E+000
1	173.23842092	5.264269E-012	1.967427E-011	1	0.000000E+000
1	173.23866992	1.967427E-011	5.264269E-012	0	0.000000E+000
1	173.24097828	5.264269E-012	1.967427E-011	1	0.000000E+000
1	173.24116583	1.967427E-011	5.264269E-012	0	0.000000E+000
1	173.24117824	5.264269E-012	1.967427E-011	1	0.000000E+000
1	173.24142495	1.967427E-011	5.264269E-012	0	0.000000E+000
1	173.24144203	5.264269E-012	1.967427E-011	1	0.000000E+000
1	173.24258041	1.967427E-011	5.264269E-012	0	0.000000E+000
1	173.24270260	5.264269E-012	1.967427E-011	1	0.000000E+000
1	173.24379122	1.967427E-011	5.264269E-012	0	0.000000E+000
1	173.24554364	5.264269E-012	1.967427E-011	1	0.000000E+000
1	173.24571282	1.967427E-011	5.264269E-012	0	0.000000E+000
1	173.24581517	5.264269E-012	1.967427E-011	1	0.000000E+000
1	173.24630619	1.967427E-011	5.264269E-012	0	0.000000E+000
1	173.24636157	5.264269E-012	1.967427E-011	1	0.000000E+000
1	173.24656182	1.967427E-011	5.264269E-012	0	0.000000E+000
1	173.24714445	5.264269E-012	1.967427E-011	1	0.000000E+000
1	173.25037341	1.967427E-011	5.264269E-012	0	0.000000E+000
1	173.25044483	5.264269E-012	1.967427E-011	1	0.000000E+000
1	173.25072064	1.967427E-011	5.264269E-012	0	0.000000E+000
1	173.25076193	5.264269E-012	1.967427E-011	1	0.000000E+000
1	173.25081857	1.967427E-011	5.264269E-012	0	0.000000E+000
1	173.25180515	5.264269E-012	1.967427E-011	1	0.000000E+000
1	173.25209502	1.967427E-011	5.264269E-012	0	0.000000E+000
1	173.25552984	5.264269E-012	1.967427E-011	1	0.000000E+000
1	173.25578245	1.967427E-011	5.264269E-012	0	0.000000E+000
1	173.25580971	5.264269E-012	1.967427E-011	1	0.000000E+000
1	173.25610456	1.967427E-011	5.264269E-012	0	0.000000E+000
1	173.25612903	5.264269E-012	1.967427E-011	1	0.000000E+000
1	173.25657498	1.967427E-011	5.264269E-012	0	0.000000E+000
1	173.25660003	5.264269E-012	1.967427E-011	1	0.000000E+000
1	173.25691220	1.967427E-011	5.264269E-012	0	0.000000E+000
1	173.25699724	5.264269E-012	1.967427E-011	1	0.000000E+000
1	173.25723706	1.967427E-011	5.264269E-012	0	0.000000E+000
1	173.25726679	5.264269E-012	1.967427E-011	1	0.000000E+000
1	173.25797754	1.967427E-011	5.264269E-012	0	0.000000E+000
1	173.25801611	5.264269E-012	1.967427E-011	1	0.000000E+000
1	173.25810158	1.967427E-011	5.264269E-012	0	0.000000E+000
1	173.25824968	5.264269E-012	1.967427E-011	1	0.000000E+000
1	173.25830619	1.967427E-011	5.264269E-012	0	0.000000E+000
1	173.25835547	5.264269E-012	1.967427E-011	1	0.000000E+000
1	173.25850093	1.967427E-011	5.264269E-012	0	0.000000E+000
1	173.25854981	5.264269E-012	1.967427E-011	1	0.000000E+000
1	173.25859663	1.967427E-011	5.264269E-012	0	0.000000E+000
1	173.25862756	5.264269E-012	1.967427E-011	1	0.000000E+000
1	173.25870981	1.967427E-011	5.264269E-012	0	0.000000E+000
1	173.25871946	5.264269E-012	1.967427E-011	1	0.000000E+000
1	173.25878409	1.967427E-011	5.264269E-012	0	0.000000E+000
1	173.25898692	5.264269E-012	1.967427E-011	1	0.000000E+000
1	173.25948289	1.967427E-011	5.264269E-012	0	0.000000E+000
1	173.25950761	5.264269E-012	1.967427E-011	1	0.000000E+000
1	173.25991058	1.967427E-011	5.264269E-012	0	0.000000E+000
1	173.25996707	5.264269E-012	1.967427E-011	1	0.000000E+000
1	173.26102585	1.967427E-011	5.264269E-012	0	0.000000E+000
1	173.26618661	5.264269E-012	1.967427E-011	1	0.000000E+000
1	173.26647353	1.967427E-011	5.264269E-012	0	0.000000E+000
1	173.26648219	5.264269E-012	1.967427E-011	1	0.000000E+000
1	173.26725065	1.967427E-011	5.264269E-012	0	0.000000E+000
1	173.26887577	5.264269E-012	1.967427E-011	1	0.000000E+000
1	173.27038235	1.967427E-011	5.264269E-012	0	0.000000E+000
1	173.27038919	5.264269E-012	1.967427E-011	1	0.000000E+000
1	173.27065945	1.967427E-011	5.264269E-012	0	0.000000E+000
1	173.27092649	5.264269E-012	1.967427E-011	1	0.000000E+000
1	173.27205818	1.967427E-011	5.264269E-012	0	0.000000E+000
1	173.27356161	5.264269E-012	1.967427E-011	1	0.000000E+000
1	173.27384360	1.967427E-011	5.264269E-012	0	0.000000E+000
1	173.27424394	5.264269E-012	1.967427E-011	1	0.000000E+000
1	173.27474806	1.967427E-011	5.264269E-012	0	0.000000E+000
1	173.27476005	5.264269E-012	1.967427E-011	1	0.000000E+000
1	173.27566900	1.967427E-011	5.264269E-012	0	0.000000E+000
1	173.27571264	5.264269E-012	1.967427E-011	1	0.000000E+000
1	173.27585448	1.967427E-011	5.264269E-012	0	0.000000E+000
1	173.28018668	5.264269E-012	1.967427E-011	1	0.000000E+000
1	173.28152291	1.967427E-011	5.264269E-012	0	0.000000E+000
1	173.28160509	5.264269E-012	1.967427E-011	1	0.000000E+000
1	173.28171715	1.967427E-011	5.264269E-012	0	0.000000E+000
1	173.28172952	5.264269E-012	1.967427E-011	1	0.000000E+000
1	173.28178657	1.967427E-011	5.264269E-012	0	0.000000E+000
1	173.28285774	5.264269E-012	1.967427E-011	1	0.000000E+000
1	173.28296898	1.967427E-011	5.264269E-012	0	0.000000E+000
1	173.28466543	5.264269E-012	1.967427E-011	1	0.000000E+000
1	173.28490794	1.967427E-011	5.264269E-012	0	0.000000E+000
1	173.28492712	5.264269E-012	1.967427E-011	1	0.000000E+000
1	173.28532832	1.967427E-011	5.264269E-012	0	0.000000E+000
1	173.28534377	5.264269E-012	1.967427E-011	1	0.000000E+000
1	173.28571978	1.967427E-011	5.264269E-012	0	0.000000E+000
1	173.28780816	5.264269E-012	1.967427E-011	1	0.000000E+000
1	173.29031085	1.967427E-011	5.264269E-012	0	0.000000E+000
1	173.29033315	5.264269E-012	1.967427E-011	1	0.000000E+000
1	173.29052959	1.967427E-011	5.264269E-012	0	0.000000E+000
1	173.29054872	5.264269E-012	1.967427E-011	1	0.000000E+000
1	173.29073644	1.967427E-011	5.264269E-012	0	0.000000E+000
1	173.29190722	5.264269E-012	1.967427E-011	1	0.000000E+000
1	173.29199291	1.967427E-011	5.264269E-012	0	0.000000E+000
1	173.29314977	5.264269E-012	1.967427E-011	1	0.000000E+000
1	173.29339302	1.967427E-011	5.264269E-012	0	0.000000E+000
1	173.29342759	5.264269E-012	1.967427E-011	1	0.000000E+000
1	173.29419140	1.967427E-011	5.264269E-012	0	0.000000E+000
1	173.29712193	5.264269E-012	1.967427E-011	1	0.000000E+000
1	173.29776345	1.967427E-011	5.264269E-012	0	0.000000E+000
1	173.29833369	5.264269E-012	1.967427E-011	1	0.000000E+000
1	173.29962129	1.967427E-011	5.264269E-012	0	0.000000E+000
1	173.29967781	5.264269E-012	1.967427E-011	1	0.000000E+000
1	173.30001051	1.967427E-011	5.264269E-012	0	0.000000E+000
1	173.30001715	5.264269E-012	1.967427E-011	1	0.000000E+000
1	173.30050837	1.967427E-011	5.264269E-012	0	0.000000E+000
1	173.30054445	5.264269E-012	1.967427E-011	1	0.000000E+000
1	173.30130517	1.967427E-011	5.264269E-012	0	0.000000E+000
1	173.30453979	5.264269E-012	1.967427E-011	1	0.000000E+000
1	173.30469839	1.967427E-011	5.264269E-012	0	0.000000E+000
1	173.30702361	5.264269E-012	1.967427E-011	1	0.000000E+000
1	173.30708295	1.967427E-011	5.264269E-012	0	0.000000E+000
1	173.30756144	5.264269E-012	1.967427E-011	1	0.000000E+000
1	173.30889484	1.967427E-011	5.264269E-012	0	0.000000E+000
1	173.30893021	5.264269E-012	1.967427E-011	1	0.000000E+000
1	173.30913997	1.967427E-011	5.264269E-012	0	0.000000E+000
1	173.30977691	5.264269E-012	1.967427E-011	1	0.000000E+000
1	173.30986332	1.967427E-011	5.264269E-012	0	0.000000E+000
1	173.30991776	5.264269E-012	1.967427E-011	1	0.000000E+000
1	173.31006012	1.967427E-011	5.264269E-012	0	0.000000E+000
1	173.31110444	5.264269E-012	1.967427E-011	1	0.000000E+000
1	173.31117169	1.967427E-011	5.264269E-012	0	0.000000E+000
1	173.31129481	5.264269E-012	1.967427E-011	1	0.000000E+000
1	173.31136168	1.967427E-011	5.264269E-012	0	0.000000E+000
1	173.31139317	5.264269E-012	1.967427E-011	1	0.000000E+000
1	173.31183029	1.967427E-011	5.264269E-012	0	0.000000E+000
1	173.31185923	5.264269E-012	1.967427E-011	1	0.000000E+000
1	173.31260179	1.967427E-011	5.264269E-012	0	0.000000E+000
1	173.31429623	5.264269E-012	1.967427E-011	1	0.000000E+000
1	173.31544986	1.967427E-011	5.264269E-012	0	0.000000E+000
1	173.31546272	5.264269E-012	1.967427E-011	1	0.000000E+000
1	173.31809277	1.967427E-011	5.264269E-012	0	0.000000E+000
1	173.31822310	5.264269E-012	1.967427E-011	1	0.000000E+000
1	173.31890745	1.967427E-011	5.264269E-012	0	0.000000E+000
1	173.31893420	5.264269E-012	1.967427E-011	1	0.000000E+000
1	173.32016807	1.967427E-011	5.264269E-012	0	0.000000E+000
1	173.32046660	5.264269E-012	1.967427E-011	1	0.000000E+000
1	173.32185308	1.967427E-011	5.264269E-012	0	0.000000E+000
1	173.32444570	5.264269E-012	1.967427E-011	1	0.000000E+000
1	173.32507387	1.967427E-011	5.264269E-012	0	0.000000E+000
1	173.32595009	5.264269E-012	1.967427E-011	1	0.000000E+000
1	173.32671929	1.967427E-011	5.264269E-012	0	0.000000E+000
1	173.32673806	5.264269E-012	1.967427E-011	1	0.000000E+000
1	173.32860014	1.967427E-011	5.264269E-012	0	0.000000E+000
1	173.32971536	5.264269E-012	1.967427E-011	1	0.000000E+000
1	173.33015867	1.967427E-011	5.264269E-012	0	0.000000E+000
1	173.33018005	5.264269E-012	1.967427E-011	1	0.000000E+000
1	173.33021030	1.967427E-011	5.264269E-012	0	0.000000E+000
1	173.33088656	5.264269E-012	1.967427E-011	1	0.000000E+000
1	173.33124900	1.967427E-011	5.264269E-012	0	0.000000E+000
1	173.33125919	5.264269E-012	1.967427E-011	1	0.000000E+000
1	173.33202547	1.967427E-011	5.264269E-012	0	0.000000E+000
1	173.33358340	5.264269E-012	1.967427E-011	1	0.000000E+000
1	173.33464332	1.967427E-011	5.264269E-012	0	0.000000E+000
1	173.33466875	5.264269E-012	1.967427E-011	1	0.000000E+000
1	173.33536514	1.967427E-011	5.264269E-012	0	0.000000E+000
1	173.33593767	5.264269E-012	1.967427E-011	1	0.000000E+000
1	173.33672733	1.967427E-011	5.264269E-012	0	0.000000E+000
1	173.33674210	5.264269E-012	1.967427E-011	1	0.000000E+000
1	173.33749040	1.967427E-011	5.264269E-012	0	0.000000E+000
1	173.33750438	5.264269E-012	1.967427E-011	1	0.000000E+000
1	173.33828255	1.967427E-011	5.264269E-012	0	0.000000E+000
1	173.33833673	5.264269E-012	1.967427E-011	1	0.000000E+000
1	173.33923128	1.967427E-011	5.264269E-012	0	0.000000E+000
1	173.33926382	5.264269E-012	1.967427E-011	1	0.000000E+000
1	173.34028284	1.967427E-011	5.264269E-012	0	0.000000E+000
1	173.34068805	5.264269E-012	1.967427E-011	1	0.000000E+000
1	173.34081602	1.967427E-011	5.264269E-012	0	0.000000E+000
1	173.34084040	5.264269E-012	1.967427E-011	1	0.000000E+000
1	173.34085918	1.967427E-011	5.264269E-012	0	0.000000E+000
1	173.34120970	5.264269E-012	1.967427E-011	1	0.000000E+000
1	173.34250660	1.967427E-011	5.264269E-012	0	0.000000E+000
1	173.34412745	5.264269E-012	1.967427E-011	1	0.000000E+000
1	173.34504354	1.967427E-011	5.264269E-012	0	0.000000E+000
1	173.34504482	5.264269E-012	1.967427E-011	1	0.000000E+000
1	173.34600575	1.967427E-011	5.264269E-012	0	0.000000E+000
1	173.34781750	5.264269E-012	1.967427E-011	1	0.000000E+000
1	173.34880508	1.967427E-011	5.264269E-012	0	0.000000E+000
1	173.34882744	5.264269E-012	1.967427E-011	1	0.000000E+000
1	173.35016533	1.967427E-011	5.264269E-012	0	0.000000E+000
1	173.35018611	5.264269E-012	1.967427E-011	1	0.000000E+000
1	173.35048460	1.967427E-011	5.264269E-012	0	0.000000E+000
1	173.35050031	5.264269E-012	1.967427E-011	1	0.000000E+000
1	173.35075901	1.967427E-011	5.264269E-012	0	0.000000E+000
1	173.35131411	5.264269E-012	1.967427E-011	1	0.000000E+000
1	173.35147613	1.967427E-011	5.264269E-012	0	0.000000E+000
1	173.35149685	5.264269E-012	1.967427E-011	1	0.000000E+000
1	173.35175289	1.967427E-011	5.264269E-012	0	0.000000E+000
1	173.35176579	5.264269E-012	1.967427E-011	1	0.000000E+000
1	173.35184940	1.967427E-011	5.264269E-012	0	0.000000E+000
1	173.35185135	5.264269E-012	1.967427E-011	1	0.000000E+000
1	173.35195700	1.967427E-011	5.264269E-012	0	0.000000E+000
1	173.35215017	5.264269E-012	1.967427E-011	1	0.000000E+000
1	173.35265696	1.967427E-011	5.264269E-012	0	0.000000E+000
1	173.35273381	5.264269E-012	1.967427E-011	1	0.000000E+000
1	173.35347357	1.967427E-011	5.264269E-012	0	0.000000E+000
1	173.35351230	5.264269E-012	1.967427E-011	1	0.000000E+000
1	173.35371787	1.967427E-011	5.264269E-012	0	0.000000E+000
1	173.48144348	5.499395E-012	1.990939E-011	1	0.000000E+000
1	173.48157287	1.990939E-011	5.499395E-012	0	0.000000E+000
1	173.48167141	5.499395E-012	1.990939E-011	1	0.000000E+000
1	173.48334896	1.990939E-011	5.499395E-012	0	0.000000E+000
1	173.48375958	5.499395E-012	1.990939E-011	1	0.000000E+000
1	173.48378844	1.990939E-011	5.499395E-012	0	0.000000E+000
1	173.48429393	5.499395E-012	1.990939E-011	1	0.000000E+000
1	173.48435070	1.990939E-011	5.499395E-012	0	0.000000E+000
1	173.48508274	5.499395E-012	1.990939E-011	1	0.000000E+000
1	173.48513038	1.990939E-011	5.499395E-012	0	0.000000E+000
1	173.48548134	5.499395E-012	1.990939E-011	1	0.000000E+000
1	173.48565778	1.990939E-011	5.499395E-012	0	0.000000E+000
1	173.48616262	5.499395E-012	1.990939E-011	1	0.000000E+000
1	173.48634975	1.990939E-011	5.499395E-012	0	0.000000E+000
1	173.48730529	5.499395E-012	1.990939E-011	1	0.000000E+000
1	173.48735486	1.990939E-011	5.499395E-012	0	0.000000E+000
1	173.48737692	5.499395E-012	1.990939E-011	1	0.000000E+000
1	173.48781036	1.990939E-011	5.499395E-012	0	0.000000E+000
1	173.48784982	5.499395E-012	1.990939E-011	1	0.000000E+000
1	173.48797268	1.990939E-011	5.499395E-012	0	0.000000E+000
1	173.49017220	5.499395E-012	1.990939E-011	1	0.000000E+000
1	173.49067629	1.990939E-011	5.499395E-012	0	0.000000E+000
1	173.49069277	5.499395E-012	1.990939E-011	1	0.000000E+000
1	173.49185572	1.990939E-011	5.499395E-012	0	0.000000E+000
1	173.49498352	5.499395E-012	1.990939E-011	1	0.000000E+000
1	173.49624255	1.990939E-011	5.499395E-012	0	0.000000E+000
1	173.49631098	5.499395E-012	1.990939E-011	1	0.000000E+000
1	173.49634998	1.990939E-011	5.499395E-012	0	0.000000E+000
1	173.49637169	5.499395E-012	1.990939E-011	1	0.000000E+000
1	173.49689471	1.990939E-011	5.499395E-012	0	0.000000E+000
1	173.49769576	5.499395E-012	1.990939E-011	1	0.000000E+000
1	173.49889988	1.990939E-011	5.499395E-012	0	0.000000E+000
1	173.49890984	5.499395E-012	1.990939E-011	1	0.000000E+000
1	173.49921697	1.990939E-011	5.499395E-012	0	0.000000E+000
1	173.49924428	5.499395E-012	1.990939E-011	1	0.000000E+000
1	173.49943912	1.990939E-011	5.499395E-012	0	0.000000E+000
1	173.49984600	5.499395E-012	1.990939E-011	1	0.000000E+000
1	173.49997834	1.990939E-011	5.499395E-012	0	0.000000E+000
1	173.50001361	5.499395E-012	1.990939E-011	1	0.000000E+000
1	173.50081449	1.990939E-011	5.499395E-012	0	0.000000E+000
1	173.50091978	5.499395E-012	1.990939E-011	1	0.000000E+000
1	173.50101039	1.990939E-011	5.499395E-012	0	0.000000E+000
1	173.50301073	5.499395E-012	1.990939E-011	1	0.000000E+000
1	173.50513860	1.990939E-011	5.499395E-012	0	0.000000E+000
1	173.50529055	5.499395E-012	1.990939E-011	1	0.000000E+000
1	173.50639034	1.990939E-011	5.499395E-012	0	0.000000E+000
1	173.50644448	5.499395E-012	1.990939E-011	1	0.000000E+000
1	173.50712199	1.990939E-011	5.499395E-012	0	0.000000E+000
1	173.50790843	5.499395E-012	1.990939E-011	1	0.000000E+000
1	173.50808544	1.990939E-011	5.499395E-012	0	0.000000E+000
1	173.51042752	5.499395E-012	1.990939E-011	1	0.000000E+000
1	173.51065766	1.990939E-011	5.499395E-012	0	0.000000E+000
1	173.51067068	5.499395E-012	1.990939E-011	1	0.000000E+000
1	173.51185375	1.990939E-011	5.499395E-012	0	0.000000E+000
1	173.51190734	5.499395E-012	1.990939E-011	1	0.000000E+000
1	173.51223233	1.990939E-011	5.499395E-012	0	0.000000E+000
1	173.51226280	5.499395E-012	1.990939E-011	1	0.000000E+000
1	173.51230948	1.990939E-011	5.499395E-012	0	0.000000E+000
1	173.51233472	5.499395E-012	1.990939E-011	1	0.000000E+000
1	173.51263614	1.990939E-011	5.499395E-012	0	0.000000E+000
1	173.51435001	5.499395E-012	1.990939E-011	1	0.000000E+000
1	173.51477558	1.990939E-011	5.499395E-012	0	0.000000E+000
1	173.51479502	5.499395E-012	1.990939E-011	1	0.000000E+000
1	173.51628647	1.990939E-011	5.499395E-012	0	0.000000E+000
1	173.51633004	5.499395E-012	1.990939E-011	1	0.000000E+000
1	173.51764971	1.990939E-011	5.499395E-012	0	0.000000E+000
1	173.51776106	5.499395E-012	1.990939E-011	1	0.000000E+000
1	173.52259672	1.990939E-011	5.499395E-012	0	0.000000E+000
1	173.52261709	5.499395E-012	1.990939E-011	1	0.000000E+000
1	173.52284510	1.990939E-011	5.499395E-012	0	0.000000E+000
1	173.52286760	5.499395E-012	1.990939E-011	1	0.000000E+000
1	173.52374074	1.990939E-011	5.499395E-012	0	0.000000E+000
1	173.52374867	5.499395E-012	1.990939E-011	1	0.000000E+000
1	173.52463650	1.990939E-011	5.499395E-012	0	0.000000E+000
1	173.52467576	5.499395E-012	1.990939E-011	1	0.000000E+000
1	173.52494555	1.990939E-011	5.499395E-012	0	0.000000E+000
1	173.52503285	5.499395E-012	1.990939E-011	1	0.000000E+000
1	173.52594090	1.990939E-011	5.499395E-012	0	0.000000E+000
1	173.52650494	5.499395E-012	1.990939E-011	1	0.000000E+000
1	173.52664602	1.990939E-011	5.499395E-012	0	0.000000E+000
1	173.53084176	5.499395E-012	1.990939E-011	1	0.000000E+000
1	173.53092829	1.990939E-011	5.499395E-012	0	0.000000E+000
1	173.53094542	5.499395E-012	1.990939E-011	1	0.000000E+000
1	173.53157013	1.990939E-011	5.499395E-012	0	0.000000E+000
1	173.53289237	5.499395E-012	1.990939E-011	1	0.000000E+000
1	173.53297324	1.990939E-011	5.499395E-012	0	0.000000E+000
1	173.53485415	5.499395E-012	1.990939E-011	1	0.000000E+000
1	173.53519086	1.990939E-011	5.499395E-012	0	0.000000E+000
1	173.53520636	5.499395E-012	1.990939E-011	1	0.000000E+000
1	173.53568377	1.990939E-011	5.499395E-012	0	0.000000E+000
1	173.53719585	5.499395E-012	1.990939E-011	1	0.000000E+000
1	173.53908594	1.990939E-011	5.499395E-012	0	0.000000E+000
1	173.53935186	5.499395E-012	1.990939E-011	1	0.000000E+000
1	173.54037510	1.990939E-011	5.499395E-012	0	0.000000E+000
1	173.54222634	5.499395E-012	1.990939E-011	1	0.000000E+000
1	173.54246951	1.990939E-011	5.499395E-012	0	0.000000E+000
1	173.54248956	5.499395E-012	1.990939E-011	1	0.000000E+000
1	173.54306082	1.990939E-011	5.499395E-012	0	0.000000E+000
1	173.54307779	5.499395E-012	1.990939E-011	1	0.000000E+000
1	173.54431345	1.990939E-011	5.499395E-012	0	0.000000E+000
1	173.54433835	5.499395E-012	1.990939E-011	1	0.000000E+000
1	173.54496485	1.990939E-011	5.499395E-012	0	0.000000E+000
1	173.54903391	5.499395E-012	1.990939E-011	1	0.000000E+000
1	173.54908668	1.990939E-011	5.499395E-012	0	0.000000E+000
1	173.54943724	5.499395E-012	1.990939E-011	1	0.000000E+000
1	173.54952692	1.990939E-011	5.499395E-012	0	0.000000E+000
1	173.55122476	5.499395E-012	1.990939E-011	1	0.000000E+000
1	173.55376791	1.990939E-011	5.499395E-012	0	0.000000E+000
1	173.55471660	5.499395E-012	1.990939E-011	1	0.000000E+000
1	173.55558201	1.990939E-011	5.499395E-012	0	0.000000E+000
1	173.55566531	5.499395E-012	1.990939E-011	1	0.000000E+000
1	173.55589832	1.990939E-011	5.499395E-012	0	0.000000E+000
1	173.55626899	5.499395E-012	1.990939E-011	1	0.000000E+000
1	173.55742481	1.990939E-011	5.499395E-012	0	0.000000E+000
1	173.55744299	5.499395E-012	1.990939E-011	1	0.000000E+000
1	173.55810778	1.990939E-011	5.499395E-012	0	0.000000E+000
1	173.55815795	5.499395E-012	1.990939E-011	1	0.000000E+000
1	173.55854720	1.990939E-011	5.499395E-012	0	0.000000E+000
1	173.56042181	5.499395E-012	1.990939E-011	1	0.000000E+000
1	173.56249122	1.990939E-011	5.499395E-012	0	0.000000E+000
1	173.56575810	5.499395E-012	1.990939E-011	1	0.000000E+000
1	173.56743692	1.990939E-011	5.499395E-012	0	0.000000E+000
1	173.56747129	5.499395E-012	1.990939E-011	1	0.000000E+000
1	173.56783305	1.990939E-011	5.499395E-012	0	0.000000E+000
1	173.56826639	5.499395E-012	1.990939E-011	1	0.000000E+000
1	173.56927681	1.990939E-011	5.499395E-012	0	0.000000E+000
1	187.19783972	5.631686E-012	2.004169E-011	1	0.000000E+000
1	187.19797081	2.004169E-011	5.631686E-012	0	0.000000E+000
1	187.20045145	5.631686E-012	2.004169E-011	1	0.000000E+000
1	187.20092352	2.004169E-011	5.631686E-012	0	0.000000E+000
1	187.20120645	5.631686E-012	2.004169E-011	1	0.000000E+000
1	187.20126181	2.004169E-011	5.631686E-012	0	0.000000E+000
1	187.20128258	5.631686E-012	2.004169E-011	1	0.000000E+000
1	187.20190541	2.004169E-011	5.631686E-012	0	0.000000E+000
1	187.20372231	5.631686E-012	2.004169E-011	1	0.000000E+000
1	187.20402015	2.004169E-011	5.631686E-012	0	0.000000E+000
1	187.20406114	5.631686E-012	2.004169E-011	1	0.000000E+000
1	187.20428810	2.004169E-011	5.631686E-012	0	0.000000E+000
1	187.20435549	5.631686E-012	2.004169E-011	1	0.000000E+000
1	187.20605054	2.004169E-011	5.631686E-012	0	0.000000E+000
1	187.20686644	5.631686E-012	2.004169E-011	1	0.000000E+000
1	187.20692897	2.004169E-011	5.631686E-012	0	0.000000E+000
1	187.20694452	5.631686E-012	2.004169E-011	1	0.000000E+000
1	187.20790682	2.004169E-011	5.631686E-012	0	0.000000E+000
1	187.20793780	5.631686E-012	2.004169E-011	1	0.000000E+000
1	187.20906565	2.004169E-011	5.631686E-012	0	0.000000E+000
1	187.20909834	5.631686E-012	2.004169E-011	1	0.000000E+000
1	187.20927672	2.004169E-011	5.631686E-012	0	0.000000E+000
1	187.21189614	5.631686E-012	2.004169E-011	1	0.000000E+000
1	187.21191831	2.004169E-011	5.631686E-012	0	0.000000E+000
1	187.21193263	5.631686E-012	2.004169E-011	1	0.000000E+000
1	187.21199371	2.004169E-011	5.631686E-012	0	0.000000E+000
1	187.21205528	5.631686E-012	2.004169E-011	1	0.000000E+000
1	187.21266759	2.004169E-011	5.631686E-012	0	0.000000E+000
1	187.21444940	5.631686E-012	2.004169E-011	1	0.000000E+000
1	187.21476757	2.004169E-011	5.631686E-012	0	0.000000E+000
1	187.21487199	5.631686E-012	2.004169E-011	1	0.000000E+000
1	187.21496465	2.004169E-011	5.631686E-012	0	0.000000E+000
1	187.21499530	5.631686E-012	2.004169E-011	1	0.000000E+000
1	187.21531303	2.004169E-011	5.631686E-012	0	0.000000E+000
1	187.21664857	5.631686E-012	2.004169E-011	1	0.000000E+000
1	187.21673642	2.004169E-011	5.631686E-012	0	0.000000E+000
1	187.21674692	5.631686E-012	2.004169E-011	1	0.000000E+000
1	187.21683964	2.004169E-011	5.631686E-012	0	0.000000E+000
1	187.21684872	5.631686E-012	2.004169E-011	1	0.000000E+000
1	187.21704370	2.004169E-011	5.631686E-012	0	0.000000E+000
1	187.21705743	5.631686E-012	2.004169E-011	1	0.000000E+000
1	187.21716918	2.004169E-011	5.631686E-012	0	0.000000E+000
1	187.21717392	5.631686E-012	2.004169E-011	1	0.000000E+000
1	187.21794646	2.004169E-011	5.631686E-012	0	0.000000E+000
1	187.21797458	5.631686E-012	2.004169E-011	1	0.000000E+000
1	187.21888381	2.004169E-011	5.631686E-012	0	0.000000E+000
1	187.21890451	5.631686E-012	2.004169E-011	1	0.000000E+000
1	187.21914677	2.004169E-011	5.631686E-012	0	0.000000E+000
1	187.21916318	5.631686E-012	2.004169E-011	1	0.000000E+000
1	187.21996411	2.004169E-011	5.631686E-012	0	0.000000E+000
1	187.22001593	5.631686E-012	2.004169E-011	1	0.000000E+000
1	187.22191775	2.004169E-011	5.631686E-012	0	0.000000E+000
1	187.22277744	5.631686E-012	2.004169E-011	1	0.000000E+000
1	187.22337088	2.004169E-011	5.631686E-012	0	0.000000E+000
1	187.22338338	5.631686E-012	2.004169E-011	1	0.000000E+000
1	187.22343564	2.004169E-011	5.631686E-012	0	0.000000E+000
1	187.22659227	5.631686E-012	2.004169E-011	1	0.000000E+000
1	187.22684477	2.004169E-011	5.631686E-012	0	0.000000E+000
1	187.22685879	5.631686E-012	2.004169E-011	1	0.000000E+000
1	187.22719098	2.004169E-011	5.631686E-012	0	0.000000E+000
1	187.22722865	5.631686E-012	2.004169E-011	1	0.000000E+000
1	187.22915418	2.004169E-011	5.631686E-012	0	0.000000E+000
1	187.28831963	5.631686E-012	2.004169E-011	1	0.000000E+000
1	187.28865149	2.004169E-011	5.631686E-012	0	0.000000E+000
1	187.29140384	5.631686E-012	2.004169E-011	1	0.000000E+000
1	187.29154876	2.004169E-011	5.631686E-012	0	0.000000E+000
1	187.29157784	5.631686E-012	2.004169E-011	1	0.000000E+000
1	187.29182287	2.004169E-011	5.631686E-012	0	0.000000E+000
1	187.29252355	5.631686E-012	2.004169E-011	1	0.000000E+000
1	187.29399996	2.004169E-011	5.631686E-012	0	0.000000E+000
1	187.29400447	5.631686E-012	2.004169E-011	1	0.000000E+000
1	187.29534922	2.004169E-011	5.631686E-012	0	0.000000E+000
1	187.29539480	5.631686E-012	2.004169E-011	1	0.000000E+000
1	187.29583942	2.004169E-011	5.631686E-012	0	0.000000E+000
1	187.29585645	5.631686E-012	2.004169E-011	1	0.000000E+000
1	187.29624082	2.004169E-011	5.631686E-012	0	0.000000E+000
1	187.29625853	5.631686E-012	2.004169E-011	1	0.000000E+000
1	187.29644240	2.004169E-011	5.631686E-012	0	0.000000E+000
1	187.29645484	5.631686E-012	2.004169E-011	1	0.000000E+000
1	187.29698247	2.004169E-011	5.631686E-012	0	0.000000E+000
1	187.29701146	5.631686E-012	2.004169E-011	1	0.000000E+000
1	187.29725903	2.004169E-011	5.631686E-012	0	0.000000E+000
1	187.29727999	5.631686E-012	2.004169E-011	1	0.000000E+000
1	187.29783520	2.004169E-011	5.631686E-012	0	0.000000E+000
1	187.29850387	5.631686E-012	2.004169E-011	1	0.000000E+000
1	187.29886376	2.004169E-011	5.631686E-012	0	0.000000E+000
1	187.29887363	5.631686E-012	2.004169E-011	1	0.000000E+000
1	187.29896291	2.004169E-011	5.631686E-012	0	0.000000E+000
1	187.29902112	5.631686E-012	2.004169E-011	1	0.000000E+000
1	187.29922073	2.004169E-011	5.631686E-012	0	0.000000E+000
1	187.29980185	5.631686E-012	2.004169E-011	1	0.000000E+000
1	187.30112436	2.004169E-011	5.631686E-012	0	0.000000E+000
1	187.30162552	5.631686E-012	2.004169E-011	1	0.000000E+000
1	187.30166914	2.004169E-011	5.631686E-012	0	0.000000E+000
1	187.30441405	5.631686E-012	2.004169E-011	1	0.000000E+000
1	187.30503552	2.004169E-011	5.631686E-012	0	0.000000E+000
1	187.30505402	5.631686E-012	2.004169E-011	1	0.000000E+000
1	187.30533061	2.004169E-011	5.631686E-012	0	0.000000E+000
1	187.30536392	5.631686E-012	2.004169E-011	1	0.000000E+000
1	187.30626085	2.004169E-011	5.631686E-012	0	0.000000E+000
1	187.30628375	5.631686E-012	2.004169E-011	1	0.000000E+000
1	187.30775801	2.004169E-011	5.631686E-012	0	0.000000E+000
1	187.30777514	5.631686E-012	2.004169E-011	1	0.000000E+000
1	187.30885026	2.004169E-011	5.631686E-012	0	0.000000E+000
1	187.30886321	5.631686E-012	2.004169E-011	1	0.000000E+000
1	187.30965862	2.004169E-011	5.631686E-012	0	0.000000E+000
1	187.30966248	5.631686E-012	2.004169E-011	1	0.000000E+000
1	187.31012005	2.004169E-011	5.631686E-012	0	0.000000E+000
1	187.31123467	5.631686E-012	2.004169E-011	1	0.000000E+000
1	187.31173806	2.004169E-011	5.631686E-012	0	0.000000E+000
1	187.31180184	5.631686E-012	2.004169E-011	1	0.000000E+000
1	187.31270387	2.004169E-011	5.631686E-012	0	0.000000E+000
1	187.31456394	5.631686E-012	2.004169E-011	1	0.000000E+000
1	187.31508145	2.004169E-011	5.631686E-012	0	0.000000E+000
1	187.31510691	5.631686E-012	2.004169E-011	1	0.000000E+000
1	187.31628757	2.004169E-011	5.631686E-012	0	0.000000E+000
1	187.31693684	5.631686E-012	2.004169E-011	1	0.000000E+000
1	187.31699200	2.004169E-011	5.631686E-012	0	0.000000E+000
1	187.31803416	5.631686E-012	2.004169E-011	1	0.000000E+000
1	187.31805946	2.004169E-011	5.631686E-012	0	0.000000E+000
1	187.31821606	5.631686E-012	2.004169E-011	1	0.000000E+000
1	187.31912477	2.004169E-011	5.631686E-012	0	0.000000E+000
1	187.31969204	5.631686E-012	2.004169E-011	1	0.000000E+000
1	187.31975956	2.004169E-011	5.631686E-012	0	0.000000E+000
1	187.31978259	5.631686E-012	2.004169E-011	1	0.000000E+000
1	187.32007373	2.004169E-011	5.631686E-012	0	0.000000E+000
1	187.32063952	5.631686E-012	2.004169E-011	1	0.000000E+000
1	187.32135703	2.004169E-011	5.631686E-012	0	0.000000E+000
1	187.32139431	5.631686E-012	2.004169E-011	1	0.000000E+000
1	187.32166557	2.004169E-011	5.631686E-012	0	0.000000E+000
1	187.32172183	5.631686E-012	2.004169E-011	1	0.000000E+000
1	187.32193722	2.004169E-011	5.631686E-012	0	0.000000E+000
1	187.32252171	5.631686E-012	2.004169E-011	1	0.000000E+000
1	187.32262588	2.004169E-011	5.631686E-012	0	0.000000E+000
1	187.32264989	5.631686E-012	2.004169E-011	1	0.000000E+000
1	187.32308343	2.004169E-011	5.631686E-012	0	0.000000E+000
1	187.32309859	5.631686E-012	2.004169E-011	1	0.000000E+000
1	187.32411307	2.004169E-011	5.631686E-012	0	0.000000E+000
1	187.32427652	5.631686E-012	2.004169E-011	1	0.000000E+000
1	187.32544125	2.004169E-011	5.631686E-012	0	0.000000E+000
1	187.32754908	5.631686E-012	2.004169E-011	1	0.000000E+000
1	187.32796743	2.004169E-011	5.631686E-012	0	0.000000E+000
1	187.32798829	5.631686E-012	2.004169E-011	1	0.000000E+000
1	187.32951401	2.004169E-011	5.631686E-012	0	0.000000E+000
1	187.33173041	5.631686E-012	2.004169E-011	1	0.000000E+000
1	187.33176568	2.004169E-011	5.631686E-012	0	0.000000E+000
1	187.33180520	5.631686E-012	2.004169E-011	1	0.000000E+000
1	187.33301552	2.004169E-011	5.631686E-012	0	0.000000E+000
1	187.33302087	5.631686E-012	2.004169E-011	1	0.000000E+000
1	187.33399176	2.004169E-011	5.631686E-012	0	0.000000E+000
1	187.33401605	5.631686E-012	2.004169E-011	1	0.000000E+000
1	187.33405725	2.004169E-011	5.631686E-012	0	0.000000E+000
1	187.33407047	5.631686E-012	2.004169E-011	1	0.000000E+000
1	187.33560900	2.004169E-011	5.631686E-012	0	0.000000E+000
1	187.33674986	5.631686E-012	2.004169E-011	1	0.000000E+000
1	187.33753402	2.004169E-011	5.631686E-012	0	0.000000E+000
1	187.33756112	5.631686E-012	2.004169E-011	1	0.000000E+000
1	187.33772153	2.004169E-011	5.631686E-012	0	0.000000E+000
1	187.33776805	5.631686E-012	2.004169E-011	1	0.000000E+000
1	187.34009041	2.004169E-011	5.631686E-012	0	0.000000E+000
1	187.34009820	5.631686E-012	2.004169E-011	1	0.000000E+000
1	187.34125318	2.004169E-011	5.631686E-012	0	0.000000E+000
1	187.34226620	5.631686E-012	2.004169E-011	1	0.000000E+000
1	187.34232206	2.004169E-011	5.631686E-012	0	0.000000E+000
1	187.34529660	5.631686E-012	2.004169E-011	1	0.000000E+000
1	187.34592537	2.004169E-011	5.631686E-012	0	0.000000E+000
1	187.44429448	5.848235E-012	2.025824E-011	1	0.000000E+000
1	187.44456884	2.025824E-011	5.848235E-012	0	0.000000E+000
1	187.44745874	5.848235E-012	2.025824E-011	1	0.000000E+000
1	187.44767320	2.025824E-011	5.848235E-012	0	0.000000E+000
1	187.44869323	5.848235E-012	2.025824E-011	1	0.000000E+000
1	187.44877204	2.025824E-011	5.848235E-012	0	0.000000E+000
1	187.45073240	5.848235E-012	2.025824E-011	1	0.000000E+000
1	187.45098958	2.025824E-011	5.848235E-012	0	0.000000E+000
1	187.45101045	5.848235E-012	2.025824E-011	1	0.000000E+000
1	187.45155641	2.025824E-011	5.848235E-012	0	0.000000E+000
1	187.45325395	5.848235E-012	2.025824E-011	1	0.000000E+000
1	187.45345644	2.025824E-011	5.848235E-012	0	0.000000E+000
1	187.45346986	5.848235E-012	2.025824E-011	1	0.000000E+000
1	187.45389587	2.025824E-011	5.848235E-012	0	0.000000E+000
1	187.45427072	5.848235E-012	2.025824E-011	1	0.000000E+000
1	187.45588137	2.025824E-011	5.848235E-012	0	0.000000E+000
1	187.45609794	5.848235E-012	2.025824E-011	1	0.000000E+000
1	187.45662854	2.025824E-011	5.848235E-012	0	0.000000E+000
1	187.45881160	5.848235E-012	2.025824E-011	1	0.000000E+000
1	187.45981667	2.025824E-011	5.848235E-012	0	0.000000E+000
1	187.45982504	5.848235E-012	2.025824E-011	1	0.000000E+000
1	187.46136179	2.025824E-011	5.848235E-012	0	0.000000E+000
1	187.46139095	5.848235E-012	2.025824E-011	1	0.000000E+000
1	187.46295312	2.025824E-011	5.848235E-012	0	0.000000E+000
1	187.46296797	5.848235E-012	2.025824E-011	1	0.000000E+000
1	187.46370792	2.025824E-011	5.848235E-012	0	0.000000E+000
1	187.46371956	5.848235E-012	2.025824E-011	1	0.000000E+000
1	187.46416600	2.025824E-011	5.848235E-012	0	0.000000E+000
1	187.46517440	5.848235E-012	2.025824E-011	1	0.000000E+000
1	187.46609154	2.025824E-011	5.848235E-012	0	0.000000E+000
1	187.46617331	5.848235E-012	2.025824E-011	1	0.000000E+000
1	187.46674887	2.025824E-011	5.848235E-012	0	0.000000E+000
1	187.46676659	5.848235E-012	2.025824E-011	1	0.000000E+000
1	187.46686339	2.025824E-011	5.848235E-012	0	0.000000E+000
1	187.46707099	5.848235E-012	2.025824E-011	1	0.000000E+000
1	187.46761093	2.025824E-011	5.848235E-012	0	0.000000E+000
1	187.46763113	5.848235E-012	2.025824E-011	1	0.000000E+000
1	187.46777685	2.025824E-011	5.848235E-012	0	0.000000E+000
1	187.46778985	5.848235E-012	2.025824E-011	1	0.000000E+000
1	187.46782037	2.025824E-011	5.848235E-012	0	0.000000E+000
1	187.46785257	5.848235E-012	2.025824E-011	1	0.000000E+000
1	187.46845138	2.025824E-011	5.848235E-012	0	0.000000E+000
1	187.46847370	5.848235E-012	2.025824E-011	1	0.000000E+000
1	187.46869014	2.025824E-011	5.848235E-012	0	0.000000E+000
1	187.46872006	5.848235E-012	2.025824E-011	1	0.000000E+000
1	187.46886379	2.025824E-011	5.848235E-012	0	0.000000E+000
1	187.46887124	5.848235E-012	2.025824E-011	1	0.000000E+000
1	187.46893267	2.025824E-011	5.848235E-012	0	0.000000E+000
1	187.46899058	5.848235E-012	2.025824E-011	1	0.000000E+000
1	187.46922663	2.025824E-011	5.848235E-012	0	0.000000E+000
1	187.47118464	5.848235E-012	2.025824E-011	1	0.000000E+000
1	187.47192215	2.025824E-011	5.848235E-012	0	0.000000E+000
1	187.47318761	5.848235E-012	2.025824E-011	1	0.000000E+000
1	187.47426076	2.025824E-011	5.848235E-012	0	0.000000E+000
1	187.47429128	5.848235E-012	2.025824E-011	1	0.000000E+000
1	187.47598003	2.025824E-011	5.848235E-012	0	0.000000E+000
1	187.47600550	5.848235E-012	2.025824E-011	1	0.000000E+000
1	187.47657810	2.025824E-011	5.848235E-012	0	0.000000E+000
1	187.47659502	5.848235E-012	2.025824E-011	1	0.000000E+000
1	187.47801268	2.025824E-011	5.848235E-012	0	0.000000E+000
1	187.47803419	5.848235E-012	2.025824E-011	1	0.000000E+000
1	187.47822180	2.025824E-011	5.848235E-012	0	0.000000E+000
1	187.47824435	5.848235E-012	2.025824E-011	1	0.000000E+000
1	187.47857671	2.025824E-011	5.848235E-012	0	0.000000E+000
1	187.47924594	5.848235E-012	2.025824E-011	1	0.000000E+000
1	187.47946863	2.025824E-011	5.848235E-012	0	0.000000E+000
1	187.47948210	5.848235E-012	2.025824E-011	1	0.000000E+000
1	187.48084895	2.025824E-011	5.848235E-012	0	0.000000E+000
1	187.48086327	5.848235E-012	2.025824E-011	1	0.000000E+000
1	187.48107060	2.025824E-011	5.848235E-012	0	0.000000E+000
1	187.48126947	5.848235E-012	2.025824E-011	1	0.000000E+000
1	187.48190199	2.025824E-011	5.848235E-012	0	0.000000E+000
1	187.48191588	5.848235E-012	2.025824E-011	1	0.000000E+000
1	187.48283568	2.025824E-011	5.848235E-012	0	0.000000E+000
1	187.48285503	5.848235E-012	2.025824E-011	1	0.000000E+000
1	187.48354072	2.025824E-011	5.848235E-012	0	0.000000E+000
1	187.48356999	5.848235E-012	2.025824E-011	1	0.000000E+000
1	187.48366384	2.025824E-011	5.848235E-012	0	0.000000E+000
1	187.48372223	5.848235E-012	2.025824E-011	1	0.000000E+000
1	187.48398103	2.025824E-011	5.848235E-012	0	0.000000E+000
1	187.48402875	5.848235E-012	2.025824E-011	1	0.000000E+000
1	187.48467608	2.025824E-011	5.848235E-012	0	0.000000E+000
1	187.48469614	5.848235E-012	2.025824E-011	1	0.000000E+000
1	187.48488631	2.025824E-011	5.848235E-012	0	0.000000E+000
1	187.48567888	5.848235E-012	2.025824E-011	1	0.000000E+000
1	187.48570337	2.025824E-011	5.848235E-012	0	0.000000E+000
1	187.48710311	5.848235E-012	2.025824E-011	1	0.000000E+000
1	187.48975473	2.025824E-011	5.848235E-012	0	0.000000E+000
1	187.49026528	5.848235E-012	2.025824E-011	1	0.000000E+000
1	187.49041231	2.025824E-011	5.848235E-012	0	0.000000E+000
1	187.49053941	5.848235E-012	2.025824E-011	1	0.000000E+000
1	187.49140461	2.025824E-011	5.848235E-012	0	0.000000E+000
1	187.49143543	5.848235E-012	2.025824E-011	1	0.000000E+000
1	187.49154545	2.025824E-011	5.848235E-012	0	0.000000E+000
1	187.49157389	5.848235E-012	2.025824E-011	1	0.000000E+000
1	187.49210739	2.025824E-011	5.848235E-012	0	0.000000E+000
1	187.49213500	5.848235E-012	2.025824E-011	1	0.000000E+000
1	187.49238335	2.025824E-011	5.848235E-012	0	0.000000E+000
1	187.49239468	5.848235E-012	2.025824E-011	1	0.000000E+000
1	187.49366462	2.025824E-011	5.848235E-012	0	0.000000E+000
1	187.49383422	5.848235E-012	2.025824E-011	1	0.000000E+000
1	187.49417827	2.025824E-011	5.848235E-012	0	0.000000E+000
1	187.49528900	5.848235E-012	2.025824E-011	1	0.000000E+000
1	187.49562388	2.025824E-011	5.848235E-012	0	0.000000E+000
1	187.49796519	5.848235E-012	2.025824E-011	1	0.000000E+000
1	187.49824027	2.025824E-011	5.848235E-012	0	0.000000E+000
1	187.49886165	5.848235E-012	2.025824E-011	1	0.000000E+000
1	187.49894449	2.025824E-011	5.848235E-012	0	0.000000E+000
1	187.50033157	5.848235E-012	2.025824E-011	1	0.000000E+000
1	187.50094758	2.025824E-011	5.848235E-012	0	0.000000E+000
1	187.50096010	5.848235E-012	2.025824E-011	1	0.000000E+000
1	187.50147032	2.025824E-011	5.848235E-012	0	0.000000E+000
1	187.50246281	5.848235E-012	2.025824E-011	1	0.000000E+000
1	187.50272908	2.025824E-011	5.848235E-012	0	0.000000E+000
1	187.50283717	5.848235E-012	2.025824E-011	1	0.000000E+000
1	187.50456046	2.025824E-011	5.848235E-012	0	0.000000E+000
1	187.50464735	5.848235E-012	2.025824E-011	1	0.000000E+000
1	187.50511643	2.025824E-011	5.848235E-012	0	0.000000E+000
1	187.50733681	5.848235E-012	2.025824E-011	1	0.000000E+000
1	187.50848242	2.025824E-011	5.848235E-012	0	0.000000E+000
1	187.51154198	5.848235E-012	2.025824E-011	1	0.000000E+000
1	187.51161770	2.025824E-011	5.848235E-012	0	0.000000E+000
1	187.51163425	5.848235E-012	2.025824E-011	1	0.000000E+000
1	187.51198355	2.025824E-011	5.848235E-012	0	0.000000E+000
1	187.51203942	5.848235E-012	2.025824E-011	1	0.000000E+000
1	187.51350561	2.025824E-011	5.848235E-012	0	0.000000E+000
1	187.51401380	5.848235E-012	2.025824E-011	1	0.000000E+000
1	187.51415955	2.025824E-011	5.848235E-012	0	0.000000E+000
1	187.51420571	5.848235E-012	2.025824E-011	1	0.000000E+000
1	187.51475505	2.025824E-011	5.848235E-012	0	0.000000E+000
1	187.51604647	5.848235E-012	2.025824E-011	1	0.000000E+000
1	187.51653421	2.025824E-011	5.848235E-012	0	0.000000E+000
1	187.51678612	5.848235E-012	2.025824E-011	1	0.000000E+000
1	187.51685192	2.025824E-011	5.848235E-012	0	0.000000E+000
1	187.51842100	5.848235E-012	2.025824E-011	1	0.000000E+000
1	187.51880731	2.025824E-011	5.848235E-012	0	0.000000E+000
1	187.51885020	5.848235E-012	2.025824E-011	1	0.000000E+000
1	187.51887601	2.025824E-011	5.848235E-012	0	0.000000E+000
1	187.51981135	5.848235E-012	2.025824E-011	1	0.000000E+000
1	187.52034415	2.025824E-011	5.848235E-012	0	0.000000E+000
1	187.52256560	5.848235E-012	2.025824E-011	1	0.000000E+000
1	187.52301173	2.025824E-011	5.848235E-012	0	0.000000E+000
1	187.52326003	5.848235E-012	2.025824E-011	1	0.000000E+000
1	187.52393374	2.025824E-011	5.848235E-012	0	0.000000E+000
1	187.52441813	5.848235E-012	2.025824E-011	1	0.000000E+000
1	187.52542681	2.025824E-011	5.848235E-012	0	0.000000E+000
1	187.52547349	5.848235E-012	2.025824E-011	1	0.000000E+000
1	187.52861562	2.025824E-011	5.848235E-012	0	0.000000E+000
1	187.53302375	5.848235E-012	2.025824E-011	1	0.000000E+000
1	187.53405239	2.025824E-011	5.848235E-012	0	0.000000E+000
1	187.53465707	5.848235E-012	2.025824E-011	1	0.000000E+000
1	187.53527584	2.025824E-011	5.848235E-012	0	0.000000E+000
1	187.53791670	5.848235E-012	2.025824E-011	1	0.000000E+000
1	187.53801159	2.025824E-011	5.848235E-012	0	0.000000E+000
1	187.53827997	5.848235E-012	2.025824E-011	1	0.000000E+000
1	187.53875931	2.025824E-011	5.848235E-012	0	0.000000E+000
1	187.53881818	5.848235E-012	2.025824E-011	1	0.000000E+000
1	187.53914597	2.025824E-011	5.848235E-012	0	0.000000E+000
1	187.53917146	5.848235E-012	2.025824E-011	1	0.000000E+000
1	187.53927591	2.025824E-011	5.848235E-012	0	0.000000E+000
1	187.53965616	5.848235E-012	2.025824E-011	1	0.000000E+000
1	187.54058040	2.025824E-011	5.848235E-012	0	0.000000E+000
1	190.16188013	5.929687E-012	2.033969E-011	1	0.000000E+000
1	190.16304219	2.033969E-011	5.929687E-012	0	0.000000E+000
1	190.16366355	5.929687E-012	2.033969E-011	1	0.000000E+000
1	190.16449213	2.033969E-011	5.929687E-012	0	0.000000E+000
1	190.16452380	5.929687E-012	2.033969E-011	1	0.000000E+000
1	190.16562140	2.033969E-011	5.929687E-012	0	0.000000E+000
1	190.16580915	5.929687E-012	2.033969E-011	1	0.000000E+000
1	190.16625617	2.033969E-011	5.929687E-012	0	0.000000E+000
1	190.16628032	5.929687E-012	2.033969E-011	1	0.000000E+000
1	190.16706848	2.033969E-011	5.929687E-012	0	0.000000E+000
1	190.16790231	5.929687E-012	2.033969E-011	1	0.000000E+000
1	190.16851625	2.033969E-011	5.929687E-012	0	0.000000E+000
1	190.16854599	5.929687E-012	2.033969E-011	1	0.000000E+000
1	190.17061561	2.033969E-011	5.929687E-012	0	0.000000E+000
1	190.17079449	5.929687E-012	2.033969E-011	1	0.000000E+000
1	190.17201515	2.033969E-011	5.929687E-012	0	0.000000E+000
1	190.17204113	5.929687E-012	2.033969E-011	1	0.000000E+000
1	190.17311200	2.033969E-011	5.929687E-012	0	0.000000E+000
1	190.17472122	5.929687E-012	2.033969E-011	1	0.000000E+000
1	190.17577124	2.033969E-011	5.929687E-012	0	0.000000E+000
1	190.17578281	5.929687E-012	2.033969E-011	1	0.000000E+000
1	190.17586442	2.033969E-011	5.929687E-012	0	0.000000E+000
1	190.17588530	5.929687E-012	2.033969E-011	1	0.000000E+000
1	190.17629179	2.033969E-011	5.929687E-012	0	0.000000E+000
1	190.17632340	5.929687E-012	2.033969E-011	1	0.000000E+000
1	190.17686498	2.033969E-011	5.929687E-012	0	0.000000E+000
1	190.17687938	5.929687E-012	2.033969E-011	1	0.000000E+000
1	190.17723707	2.033969E-011	5.929687E-012	0	0.000000E+000
1	190.17775053	5.929687E-012	2.033969E-011	1	0.000000E+000
1	190.17787444	2.033969E-011	5.929687E-012	0	0.000000E+000
1	190.17814869	5.929687E-012	2.033969E-011	1	0.000000E+000
1	190.17822629	2.033969E-011	5.929687E-012	0	0.000000E+000
1	190.17829617	5.929687E-012	2.033969E-011	1	0.000000E+000
1	190.17932701	2.033969E-011	5.929687E-012	0	0.000000E+000
1	190.17935830	5.929687E-012	2.033969E-011	1	0.000000E+000
1	190.18142707	2.033969E-011	5.929687E-012	0	0.000000E+000
1	190.18148122	5.929687E-012	2.033969E-011	1	0.000000E+000
1	190.18199451	2.033969E-011	5.929687E-012	0	0.000000E+000
1	190.18323647	5.929687E-012	2.033969E-011	1	0.000000E+000
1	190.18356332	2.033969E-011	5.929687E-012	0	0.000000E+000
1	190.18382648	5.929687E-012	2.033969E-011	1	0.000000E+000
1	190.18424394	2.033969E-011	5.929687E-012	0	0.000000E+000
1	190.18427612	5.929687E-012	2.033969E-011	1	0.000000E+000
1	190.18523868	2.033969E-011	5.929687E-012	0	0.000000E+000
1	190.18526402	5.929687E-012	2.033969E-011	1	0.000000E+000
1	190.18543970	2.033969E-011	5.929687E-012	0	0.000000E+000
1	190.18705967	5.929687E-012	2.033969E-011	1	0.000000E+000
1	190.18716811	2.033969E-011	5.929687E-012	0	0.000000E+000
1	190.18724206	5.929687E-012	2.033969E-011	1	0.000000E+000
1	190.18801448	2.033969E-011	5.929687E-012	0	0.000000E+000
1	190.18825812	5.929687E-012	2.033969E-011	1	0.000000E+000
1	190.18859333	2.033969E-011	5.929687E-012	0	0.000000E+000
1	190.18864488	5.929687E-012	2.033969E-011	1	0.000000E+000
1	190.18868422	2.033969E-011	5.929687E-012	0	0.000000E+000
1	190.18871896	5.929687E-012	2.033969E-011	1	0.000000E+000
1	190.18897663	2.033969E-011	5.929687E-012	0	0.000000E+000
1	190.18940964	5.929687E-012	2.033969E-011	1	0.000000E+000
1	190.18954818	2.033969E-011	5.929687E-012	0	0.000000E+000
1	190.19091935	5.929687E-012	2.033969E-011	1	0.000000E+000
1	190.19112230	2.033969E-011	5.929687E-012	0	0.000000E+000
1	190.19114026	5.929687E-012	2.033969E-011	1	0.000000E+000
1	190.19223076	2.033969E-011	5.929687E-012	0	0.000000E+000
1	190.19228244	5.929687E-012	2.033969E-011	1	0.000000E+000
1	190.19288295	2.033969E-011	5.929687E-012	0	0.000000E+000
1	190.19290799	5.929687E-012	2.033969E-011	1	0.000000E+000
1	190.19296861	2.033969E-011	5.929687E-012	0	0.000000E+000
1	190.19382997	5.929687E-012	2.033969E-011	1	0.000000E+000
1	190.19477308	2.033969E-011	5.929687E-012	0	0.000000E+000
1	190.19481305	5.929687E-012	2.033969E-011	1	0.000000E+000
1	190.19560108	2.033969E-011	5.929687E-012	0	0.000000E+000
1	190.19564881	5.929687E-012	2.033969E-011	1	0.000000E+000
1	190.19629812	2.033969E-011	5.929687E-012	0	0.000000E+000
1	190.19733194	5.929687E-012	2.033969E-011	1	0.000000E+000
1	190.19740189	2.033969E-011	5.929687E-012	0	0.000000E+000
1	190.19769199	5.929687E-012	2.033969E-011	1	0.000000E+000
1	190.19882921	2.033969E-011	5.929687E-012	0	0.000000E+000
1	190.19884636	5.929687E-012	2.033969E-011	1	0.000000E+000
1	190.20044078	2.033969E-011	5.929687E-012	0	0.000000E+000
1	190.20047262	5.929687E-012	2.033969E-011	1	0.000000E+000
1	190.20051131	2.033969E-011	5.929687E-012	0	0.000000E+000
1	190.20055848	5.929687E-012	2.033969E-011	1	0.000000E+000
1	190.20084553	2.033969E-011	5.929687E-012	0	0.000000E+000
1	190.20316523	5.929687E-012	2.033969E-011	1	0.000000E+000
1	190.20338599	2.033969E-011	5.929687E-012	0	0.000000E+000
1	190.20342396	5.929687E-012	2.033969E-011	1	0.000000E+000
1	190.20344588	2.033969E-011	5.929687E-012	0	0.000000E+000
1	190.20347264	5.929687E-012	2.033969E-011	1	0.000000E+000
1	190.20389266	2.033969E-011	5.929687E-012	0	0.000000E+000
1	190.20393439	5.929687E-012	2.033969E-011	1	0.000000E+000
1	190.20397953	2.033969E-011	5.929687E-012	0	0.000000E+000
1	190.20418687	5.929687E-012	2.033969E-011	1	0.000000E+000
1	190.20431955	2.033969E-011	5.929687E-012	0	0.000000E+000
1	190.20752937	5.929687E-012	2.033969E-011	1	0.000000E+000
1	190.20802081	2.033969E-011	5.929687E-012	0	0.000000E+000
1	190.20965013	5.929687E-012	2.033969E-011	1	0.000000E+000
1	190.20984765	2.033969E-011	5.929687E-012	0	0.000000E+000
1	190.21359604	5.929687E-012	2.033969E-011	1	0.000000E+000
1	190.21454816	2.033969E-011	5.929687E-012	0	0.000000E+000
1	190.21463359	5.929687E-012	2.033969E-011	1	0.000000E+000
1	190.21549705	2.033969E-011	5.929687E-012	0	0.000000E+000
1	190.21610339	5.929687E-012	2.033969E-011	1	0.000000E+000
1	190.21656651	2.033969E-011	5.929687E-012	0	0.000000E+000
1	190.21658577	5.929687E-012	2.033969E-011	1	0.000000E+000
1	190.21663752	2.033969E-011	5.929687E-012	0	0.000000E+000
1	190.21665708	5.929687E-012	2.033969E-011	1	0.000000E+000
1	190.21707178	2.033969E-011	5.929687E-012	0	0.000000E+000
1	190.21728902	5.929687E-012	2.033969E-011	1	0.000000E+000
1	190.21816075	2.033969E-011	5.929687E-012	0	0.000000E+000
1	190.21820219	5.929687E-012	2.033969E-011	1	0.000000E+000
1	190.21877887	2.033969E-011	5.929687E-012	0	0.000000E+000
1	190.21880435	5.929687E-012	2.033969E-011	1	0.000000E+000
1	190.22073558	2.033969E-011	5.929687E-012	0	0.000000E+000
1	190.22076033	5.929687E-012	2.033969E-011	1	0.000000E+000
1	190.22142432	2.033969E-011	5.929687E-012	0	0.000000E+000
1	190.22143890	5.929687E-012	2.033969E-011	1	0.000000E+000
1	190.22159714	2.033969E-011	5.929687E-012	0	0.000000E+000
1	190.22189993	5.929687E-012	2.033969E-011	1	0.000000E+000
1	190.22208449	2.033969E-011	5.929687E-012	0	0.000000E+000
1	190.22211169	5.929687E-012	2.033969E-011	1	0.000000E+000
1	190.22212443	2.033969E-011	5.929687E-012	0	0.000000E+000
1	190.22217749	5.929687E-012	2.033969E-011	1	0.000000E+000
1	190.22221672	2.033969E-011	5.929687E-012	0	0.000000E+000
1	190.22337304	5.929687E-012	2.033969E-011	1	0.000000E+000
1	190.22351288	2.033969E-011	5.929687E-012	0	0.000000E+000
1	190.22356070	5.929687E-012	2.033969E-011	1	0.000000E+000
1	190.22393689	2.033969E-011	5.929687E-012	0	0.000000E+000
1	190.22401367	5.929687E-012	2.033969E-011	1	0.000000E+000
1	190.22404198	2.033969E-011	5.929687E-012	0	0.000000E+000
1	190.22685389	5.929687E-012	2.033969E-011	1	0.000000E+000
1	190.22690717	2.033969E-011	5.929687E-012	0	0.000000E+000
1	190.22730745	5.929687E-012	2.033969E-011	1	0.000000E+000
1	190.22748511	2.033969E-011	5.929687E-012	0	0.000000E+000
1	190.22753797	5.929687E-012	2.033969E-011	1	0.000000E+000
1	190.22775044	2.033969E-011	5.929687E-012	0	0.000000E+000
1	190.22820801	5.929687E-012	2.033969E-011	1	0.000000E+000
1	190.22906979	2.033969E-011	5.929687E-012	0	0.000000E+000
1	190.22927234	5.929687E-012	2.033969E-011	1	0.000000E+000
1	190.22938237	2.033969E-011	5.929687E-012	0	0.000000E+000
1	211.74006273	5.759246E-012	2.016925E-011	1	0.000000E+000
1	211.74017138	2.016925E-011	5.759246E-012	0	0.000000E+000
1	211.74018437	5.759246E-012	2.016925E-011	1	0.000000E+000
1	211.74032101	2.016925E-011	5.759246E-012	0	0.000000E+000
1	211.74035788	5.759246E-012	2.016925E-011	1	0.000000E+000
1	211.74043793	2.016925E-011	5.759246E-012	0	0.000000E+000
1	211.74051297	5.759246E-012	2.016925E-011	1	0.000000E+000
1	211.74128571	2.016925E-011	5.759246E-012	0	0.000000E+000
1	211.74158611	5.759246E-012	2.016925E-011	1	0.000000E+000
1	211.74276455	2.016925E-011	5.759246E-012	0	0.000000E+000
1	211.74279709	5.759246E-012	2.016925E-011	1	0.000000E+000
1	211.74335134	2.016925E-011	5.759246E-012	0	0.000000E+000
1	211.74440401	5.759246E-012	2.016925E-011	1	0.000000E+000
1	211.74471244	2.016925E-011	5.759246E-012	0	0.000000E+000
1	211.74474723	5.759246E-012	2.016925E-011	1	0.000000E+000
1	211.74496542	2.016925E-011	5.759246E-012	0	0.000000E+000
1	211.74527673	5.759246E-012	2.016925E-011	1	0.000000E+000
1	211.74601295	2.016925E-011	5.759246E-012	0	0.000000E+000
1	211.74692972	5.759246E-012	2.016925E-011	1	0.000000E+000
1	211.74717265	2.016925E-011	5.759246E-012	0	0.000000E+000
1	211.74852710	5.759246E-012	2.016925E-011	1	0.000000E+000
1	211.74857987	2.016925E-011	5.759246E-012	0	0.000000E+000
1	211.74869127	5.759246E-012	2.016925E-011	1	0.000000E+000
1	211.74890442	2.016925E-011	5.759246E-012	0	0.000000E+000
1	211.75131155	5.759246E-012	2.016925E-011	1	0.000000E+000
1	211.75248678	2.016925E-011	5.759246E-012	0	0.000000E+000
1	211.75378439	5.759246E-012	2.016925E-011	1	0.000000E+000
1	211.75598048	2.016925E-011	5.759246E-012	0	0.000000E+000
1	211.75768634	5.759246E-012	2.016925E-011	1	0.000000E+000
1	211.75793569	2.016925E-011	5.759246E-012	0	0.000000E+000
1	211.75867307	5.759246E-012	2.016925E-011	1	0.000000E+000
1	211.76098089	2.016925E-011	5.759246E-012	0	0.000000E+000
1	211.76101800	5.759246E-012	2.016925E-011	1	0.000000E+000
1	211.76147561	2.016925E-011	5.759246E-012	0	0.000000E+000
1	211.76149215	5.759246E-012	2.016925E-011	1	0.000000E+000
1	211.76218363	2.016925E-011	5.759246E-012	0	0.000000E+000
1	211.76312576	5.759246E-012	2.016925E-011	1	0.000000E+000
1	211.76318350	2.016925E-011	5.759246E-012	0	0.000000E+000
1	211.76320378	5.759246E-012	2.016925E-011	1	0.000000E+000
1	211.76345100	2.016925E-011	5.759246E-012	0	0.000000E+000
1	211.76388688	5.759246E-012	2.016925E-011	1	0.000000E+000
1	211.76512987	2.016925E-011	5.759246E-012	0	0.000000E+000
1	211.76514747	5.759246E-012	2.016925E-011	1	0.000000E+000
1	211.76633045	2.016925E-011	5.759246E-012	0	0.000000E+000
1	211.76635546	5.759246E-012	2.016925E-011	1	0.000000E+000
1	211.76649739	2.016925E-011	5.759246E-012	0	0.000000E+000
1	211.76654079	5.759246E-012	2.016925E-011	1	0.000000E+000
1	211.76669842	2.016925E-011	5.759246E-012	0	0.000000E+000
1	211.76745981	5.759246E-012	2.016925E-011	1	0.000000E+000
1	211.76773817	2.016925E-011	5.759246E-012	0	0.000000E+000
1	211.76774977	5.759246E-012	2.016925E-011	1	0.000000E+000
1	211.76851970	2.016925E-011	5.759246E-012	0	0.000000E+000
1	211.76854232	5.759246E-012	2.016925E-011	1	0.000000E+000
1	211.76877810	2.016925E-011	5.759246E-012	0	0.000000E+000
1	211.76882623	5.759246E-012	2.016925E-011	1	0.000000E+000
1	211.76947480	2.016925E-011	5.759246E-012	0	0.000000E+000
1	211.76949547	5.759246E-012	2.016925E-011	1	0.000000E+000
1	211.76969008	2.016925E-011	5.759246E-012	0	0.000000E+000
1	211.77120532	5.759246E-012	2.016925E-011	1	0.000000E+000
1	211.77122668	2.016925E-011	5.759246E-012	0	0.000000E+000
1	211.77150194	5.759246E-012	2.016925E-011	1	0.000000E+000
1	211.77244464	2.016925E-011	5.759246E-012	0	0.000000E+000
1	211.77251216	5.759246E-012	2.016925E-011	1	0.000000E+000
1	211.77281753	2.016925E-011	5.759246E-012	0	0.000000E+000
1	211.77282649	5.759246E-012	2.016925E-011	1	0.000000E+000
1	211.77287363	2.016925E-011	5.759246E-012	0	0.000000E+000
1	211.77361482	5.759246E-012	2.016925E-011	1	0.000000E+000
1	211.77427469	2.016925E-011	5.759246E-012	0	0.000000E+000
1	211.77428878	5.759246E-012	2.016925E-011	1	0.000000E+000
1	211.77436120	2.016925E-011	5.759246E-012	0	0.000000E+000
1	211.77636430	5.759246E-012	2.016925E-011	1	0.000000E+000
1	211.77658476	2.016925E-011	5.759246E-012	0	0.000000E+000
1	211.77661343	5.759246E-012	2.016925E-011	1	0.000000E+000
1	211.77678909	2.016925E-011	5.759246E-012	0	0.000000E+000
1	211.77706883	5.759246E-012	2.016925E-011	1	0.000000E+000
1	211.77817763	2.016925E-011	5.759246E-012	0	0.000000E+000
1	211.77831761	5.759246E-012	2.016925E-011	1	0.000000E+000
1	211.77907478	2.016925E-011	5.759246E-012	0	0.000000E+000
1	211.77996395	5.759246E-012	2.016925E-011	1	0.000000E+000
1	211.78047747	2.016925E-011	5.759246E-012	0	0.000000E+000
1	211.78050570	5.759246E-012	2.016925E-011	1	0.000000E+000
1	211.78094853	2.016925E-011	5.759246E-012	0	0.000000E+000
1	211.78138300	5.759246E-012	2.016925E-011	1	0.000000E+000
1	211.78151928	2.016925E-011	5.759246E-012	0	0.000000E+000
1	211.78191823	5.759246E-012	2.016925E-011	1	0.000000E+000
1	211.78222692	2.016925E-011	5.759246E-012	0	0.000000E+000
1	211.78334835	5.759246E-012	2.016925E-011	1	0.000000E+000
1	211.78358351	2.016925E-011	5.759246E-012	0	0.000000E+000
1	211.78362779	5.759246E-012	2.016925E-011	1	0.000000E+000
1	211.78391396	2.016925E-011	5.759246E-012	0	0.000000E+000
1	211.78392748	5.759246E-012	2.016925E-011	1	0.000000E+000
1	211.78411485	2.016925E-011	5.759246E-012	0	0.000000E+000
1	211.78412559	5.759246E-012	2.016925E-011	1	0.000000E+000
1	211.78434509	2.016925E-011	5.759246E-012	0	0.000000E+000
1	211.78487459	5.759246E-012	2.016925E-011	1	0.000000E+000
1	211.78529353	2.016925E-011	5.759246E-012	0	0.000000E+000
1	211.78532635	5.759246E-012	2.016925E-011	1	0.000000E+000
1	211.78541844	2.016925E-011	5.759246E-012	0	0.000000E+000
1	211.78546836	5.759246E-012	2.016925E-011	1	0.000000E+000
1	211.78668591	2.016925E-011	5.759246E-012	0	0.000000E+000
1	211.78672066	5.759246E-012	2.016925E-011	1	0.000000E+000
1	211.78712762	2.016925E-011	5.759246E-012	0	0.000000E+000
1	211.78752405	5.759246E-012	2.016925E-011	1	0.000000E+000
1	211.78768596	2.016925E-011	5.759246E-012	0	0.000000E+000
1	211.78807632	5.759246E-012	2.016925E-011	1	0.000000E+000
1	211.79043956	2.016925E-011	5.759246E-012	0	0.000000E+000
1	211.79210589	5.759246E-012	2.016925E-011	1	0.000000E+000
1	211.79215084	2.016925E-011	5.759246E-012	0	0.000000E+000
1	211.79218662	5.759246E-012	2.016925E-011	1	0.000000E+000
1	211.79227471	2.016925E-011	5.759246E-012	0	0.000000E+000
1	211.79347612	5.759246E-012	2.016925E-011	1	0.000000E+000
1	211.79374700	2.016925E-011	5.759246E-012	0	0.000000E+000
1	211.79693919	5.759246E-012	2.016925E-011	1	0.000000E+000
1	211.79700818	2.016925E-011	5.759246E-012	0	0.000000E+000
1	211.79883861	5.759246E-012	2.016925E-011	1	0.000000E+000
1	211.79890537	2.016925E-011	5.759246E-012	0	0.000000E+000
1	211.79957837	5.759246E-012	2.016925E-011	1	0.000000E+000
1	211.79967177	2.016925E-011	5.759246E-012	0	0.000000E+000
1	211.79969766	5.759246E-012	2.016925E-011	1	0.000000E+000
1	211.80067613	2.016925E-011	5.759246E-012	0	0.000000E+000
1	211.80070963	5.759246E-012	2.016925E-011	1	0.000000E+000
1	211.80115698	2.016925E-011	5.759246E-012	0	0.000000E+000
1	211.80119705	5.759246E-012	2.016925E-011	1	0.000000E+000
1	211.80137533	2.016925E-011	5.759246E-012	0	0.000000E+000
1	211.80212698	5.759246E-012	2.016925E-011	1	0.000000E+000
1	211.80306764	2.016925E-011	5.759246E-012	0	0.000000E+000
1	211.80309618	5.759246E-012	2.016925E-011	1	0.000000E+000
1	211.80323193	2.016925E-011	5.759246E-012	0	0.000000E+000
1	211.80344187	5.759246E-012	2.016925E-011	1	0.000000E+000
1	211.80518845	2.016925E-011	5.759246E-012	0	0.000000E+000
1	211.80519734	5.759246E-012	2.016925E-011	1	0.000000E+000
1	211.80655692	2.016925E-011	5.759246E-012	0	0.000000E+000
1	211.80761597	5.759246E-012	2.016925E-011	1	0.000000E+000
1	211.80764502	2.016925E-011	5.759246E-012	0	0.000000E+000
1	211.80868441	5.759246E-012	2.016925E-011	1	0.000000E+000
1	211.80981078	2.016925E-011	5.759246E-012	0	0.000000E+000
1	211.81044970	5.759246E-012	2.016925E-011	1	0.000000E+000
1	211.81052821	2.016925E-011	5.759246E-012	0	0.000000E+000
1	211.81116343	5.759246E-012	2.016925E-011	1	0.000000E+000
1	211.81190469	2.016925E-011	5.759246E-012	0	0.000000E+000
1	211.81203099	5.759246E-012	2.016925E-011	1	0.000000E+000
1	211.81270299	2.016925E-011	5.759246E-012	0	0.000000E+000
1	211.81272737	5.759246E-012	2.016925E-011	1	0.000000E+000
1	211.81475203	2.016925E-011	5.759246E-012	0	0.000000E+000
1	211.81541885	5.759246E-012	2.016925E-011	1	0.000000E+000
1	211.81737822	2.016925E-011	5.759246E-012	0	0.000000E+000
1	211.81739925	5.759246E-012	2.016925E-011	1	0.000000E+000
1	211.81816990	2.016925E-011	5.759246E-012	0	0.000000E+000
1	211.81826859	5.759246E-012	2.016925E-011	1	0.000000E+000
1	211.82079244	2.016925E-011	5.759246E-012	0	0.000000E+000
1	211.82083345	5.759246E-012	2.016925E-011	1	0.000000E+000
1	211.82168859	2.016925E-011	5.759246E-012	0	0.000000E+000
1	211.82169210	5.759246E-012	2.016925E-011	1	0.000000E+000
1	211.82256799	2.016925E-011	5.759246E-012	0	0.000000E+000
1	211.82392797	5.759246E-012	2.016925E-011	1	0.000000E+000
1	211.82443538	2.016925E-011	5.759246E-012	0	0.000000E+000
1	211.82522255	5.759246E-012	2.016925E-011	1	0.000000E+000
1	211.82602603	2.016925E-011	5.759246E-012	0	0.000000E+000
1	211.82629290	5.759246E-012	2.016925E-011	1	0.000000E+000
1	211.82771766	2.016925E-011	5.759246E-012	0	0.000000E+000
1	211.82773567	5.759246E-012	2.016925E-011	1	0.000000E+000
1	211.82840573	2.016925E-011	5.759246E-012	0	0.000000E+000
1	211.82842392	5.759246E-012	2.016925E-011	1	0.000000E+000
1	211.82880687	2.016925E-011	5.759246E-012	0	0.000000E+000
1	211.82936275	5.759246E-012	2.016925E-011	1	0.000000E+000
1	211.82978018	2.016925E-011	5.759246E-012	0	0.000000E+000
1	211.82980879	5.759246E-012	2.016925E-011	1	0.000000E+000
1	211.83060847	2.016925E-011	5.759246E-012	0	0.000000E+000
1	211.83061960	5.759246E-012	2.016925E-011	1	0.000000E+000
1	211.83105339	2.016925E-011	5.759246E-012	0	0.000000E+000
1	211.83108431	5.759246E-012	2.016925E-011	1	0.000000E+000
1	211.83151415	2.016925E-011	5.759246E-012	0	0.000000E+000
1	211.83155085	5.759246E-012	2.016925E-011	1	0.000000E+000
1	211.83158621	2.016925E-011	5.759246E-012	0	0.000000E+000
1	211.83232180	5.759246E-012	2.016925E-011	1	0.000000E+000
1	211.83320798	2.016925E-011	5.759246E-012	0	0.000000E+000
1	211.83321431	5.759246E-012	2.016925E-011	1	0.000000E+000
1	211.83345921	2.016925E-011	5.759246E-012	0	0.000000E+000
1	211.83348418	5.759246E-012	2.016925E-011	1	0.000000E+000
1	211.83353076	2.016925E-011	5.759246E-012	0	0.000000E+000
1	211.83464926	5.759246E-012	2.016925E-011	1	0.000000E+000
1	211.83471045	2.016925E-011	5.759246E-012	0	0.000000E+000
1	211.83474077	5.759246E-012	2.016925E-011	1	0.000000E+000
1	211.83488884	2.016925E-011	5.759246E-012	0	0.000000E+000
1	211.83782082	5.759246E-012	2.016925E-011	1	0.000000E+000
1	211.83789125	2.016925E-011	5.759246E-012	0	0.000000E+000
1	211.83792929	5.759246E-012	2.016925E-011	1	0.000000E+000
1	211.83814279	2.016925E-011	5.759246E-012	0	0.000000E+000
1	211.83954847	5.759246E-012	2.016925E-011	1	0.000000E+000
1	211.83971423	2.016925E-011	5.759246E-012	0	0.000000E+000
1	211.83975181	5.759246E-012	2.016925E-011	1	0.000000E+000
1	211.84002593	2.016925E-011	5.759246E-012	0	0.000000E+000
1	211.84009052	5.759246E-012	2.016925E-011	1	0.000000E+000
1	211.84021208	2.016925E-011	5.759246E-012	0	0.000000E+000
1	211.84120737	5.759246E-012	2.016925E-011	1	0.000000E+000
1	211.84141810	2.016925E-011	5.759246E-012	0	0.000000E+000
1	211.84249885	5.759246E-012	2.016925E-011	1	0.000000E+000
1	211.84251745	2.016925E-011	5.759246E-012	0	0.000000E+000
1	211.84289105	5.759246E-012	2.016925E-011	1	0.000000E+000
1	211.84514250	2.016925E-011	5.759246E-012	0	0.000000E+000
1	211.84519086	5.759246E-012	2.016925E-011	1	0.000000E+000
1	211.84587555	2.016925E-011	5.759246E-012	0	0.000000E+000
1	211.84618405	5.759246E-012	2.016925E-011	1	0.000000E+000
1	211.84710420	2.016925E-011	5.759246E-012	0	0.000000E+000
1	211.84871590	5.759246E-012	2.016925E-011	1	0.000000E+000
1	211.84876714	2.016925E-011	5.759246E-012	0	0.000000E+000
1	211.84878722	5.759246E-012	2.016925E-011	1	0.000000E+000
1	211.84905568	2.016925E-011	5.759246E-012	0	0.000000E+000
1	211.84910317	5.759246E-012	2.016925E-011	1	0.000000E+000
1	211.84917391	2.016925E-011	5.759246E-012	0	0.000000E+000
1	211.84918238	5.759246E-012	2.016925E-011	1	0.000000E+000
1	211.85025617	2.016925E-011	5.759246E-012	0	0.000000E+000
1	211.85071237	5.759246E-012	2.016925E-011	1	0.000000E+000
1	211.85184400	2.016925E-011	5.759246E-012	0	0.000000E+000
1	211.85472410	5.759246E-012	2.016925E-011	1	0.000000E+000
1	211.85588214	2.016925E-011	5.759246E-012	0	0.000000E+000
1	211.85590531	5.759246E-012	2.016925E-011	1	0.000000E+000
1	211.85593480	2.016925E-011	5.759246E-012	0	0.000000E+000
1	211.85664550	5.759246E-012	2.016925E-011	1	0.000000E+000
1	211.85670150	2.016925E-011	5.759246E-012	0	0.000000E+000
1	211.85674714	5.759246E-012	2.016925E-011	1	0.000000E+000
1	211.85712991	2.016925E-011	5.759246E-012	0	0.000000E+000
1	211.85715575	5.759246E-012	2.016925E-011	1	0.000000E+000
1	211.85717895	2.016925E-011	5.759246E-012	0	0.000000E+000
1	211.86076821	5.759246E-012	2.016925E-011	1	0.000000E+000
1	211.86120489	2.016925E-011	5.759246E-012	0	0.000000E+000
1	211.86143291	5.759246E-012	2.016925E-011	1	0.000000E+000
1	211.86216508	2.016925E-011	5.759246E-012	0	0.000000E+000
1	211.86220555	5.759246E-012	2.016925E-011	1	0.000000E+000
1	211.86369290	2.016925E-011	5.759246E-012	0	0.000000E+000
1	211.86371923	5.759246E-012	2.016925E-011	1	0.000000E+000
1	211.86532528	2.016925E-011	5.759246E-012	0	0.000000E+000
1	211.86534647	5.759246E-012	2.016925E-011	1	0.000000E+000
1	211.86796619	2.016925E-011	5.759246E-012	0	0.000000E+000
1	211.86803629	5.759246E-012	2.016925E-011	1	0.000000E+000
1	211.86824250	2.016925E-011	5.759246E-012	0	0.000000E+000
1	211.86825106	5.759246E-012	2.016925E-011	1	0.000000E+000
1	211.86846132	2.016925E-011	5.759246E-012	0	0.000000E+000
1	211.86898612	5.759246E-012	2.016925E-011	1	0.000000E+000
1	211.86923081	2.016925E-011	5.759246E-012	0	0.000000E+000
1	211.87192018	5.759246E-012	2.016925E-011	1	0.000000E+000
1	211.87216719	2.016925E-011	5.759246E-012	0	0.000000E+000
1	211.87252540	5.759246E-012	2.016925E-011	1	0.000000E+000
1	211.87379514	2.016925E-011	5.759246E-012	0	0.000000E+000
1	211.87380890	5.759246E-012	2.016925E-011	1	0.000000E+000
1	211.87486144	2.016925E-011	5.759246E-012	0	0.000000E+000
1	211.87592656	5.759246E-012	2.016925E-011	1	0.000000E+000
1	211.87820713	2.016925E-011	5.759246E-012	0	0.000000E+000
1	211.87822500	5.759246E-012	2.016925E-011	1	0.000000E+000
1	211.87860206	2.016925E-011	5.759246E-012	0	0.000000E+000
1	211.87965232	5.759246E-012	2.016925E-011	1	0.000000E+000
1	211.87968624	2.016925E-011	5.759246E-012	0	0.000000E+000
1	211.87976342	5.759246E-012	2.016925E-011	1	0.000000E+000
1	211.88059044	2.016925E-011	5.759246E-012	0	0.000000E+000
1	211.88060445	5.759246E-012	2.016925E-011	1	0.000000E+000
1	211.88118020	2.016925E-011	5.759246E-012	0	0.000000E+000
1	211.88121735	5.759246E-012	2.016925E-011	1	0.000000E+000
1	211.88206834	2.016925E-011	5.759246E-012	0	0.000000E+000
1	211.88208396	5.759246E-012	2.016925E-011	1	0.000000E+000
1	211.88223824	2.016925E-011	5.759246E-012	0	0.000000E+000
1	211.88225526	5.759246E-012	2.016925E-011	1	0.000000E+000
1	211.88247444	2.016925E-011	5.759246E-012	0	0.000000E+000
1	211.88251451	5.759246E-012	2.016925E-011	1	0.000000E+000
1	211.88677804	2.016925E-011	5.759246E-012	0	0.000000E+000
1	211.88820021	5.759246E-012	2.016925E-011	1	0.000000E+000
1	211.89010335	2.016925E-011	5.759246E-012	0	0.000000E+000
1	211.89029887	5.759246E-012	2.016925E-011	1	0.000000E+000
1	211.89075794	2.016925E-011	5.759246E-012	0	0.000000E+000
1	211.89082750	5.759246E-012	2.016925E-011	1	0.000000E+000
1	211.89095503	2.016925E-011	5.759246E-012	0	0.000000E+000
1	211.89460196	5.759246E-012	2.016925E-011	1	0.000000E+000
1	211.89488990	2.016925E-011	5.759246E-012	0	0.000000E+000
1	211.89578432	5.759246E-012	2.016925E-011	1	0.000000E+000
1	211.89747805	2.016925E-011	5.759246E-012	0	0.000000E+000
1	211.89864007	5.759246E-012	2.016925E-011	1	0.000000E+000
1	211.89925107	2.016925E-011	5.759246E-012	0	0.000000E+000
1	211.89934350	5.759246E-012	2.016925E-011	1	0.000000E+000
1	211.89982667	2.016925E-011	5.759246E-012	0	0.000000E+000
1	211.89986361	5.759246E-012	2.016925E-011	1	0.000000E+000
1	211.90009891	2.016925E-011	5.759246E-012	0	0.000000E+000
1	211.90014849	5.759246E-012	2.016925E-011	1	0.000000E+000
1	211.90019763	2.016925E-011	5.759246E-012	0	0.000000E+000
1	211.90023196	5.759246E-012	2.016925E-011	1	0.000000E+000
1	211.90034111	2.016925E-011	5.759246E-012	0	0.000000E+000
1	211.90043555	5.759246E-012	2.016925E-011	1	0.000000E+000
1	211.90154730	2.016925E-011	5.759246E-012	0	0.000000E+000
1	211.90158215	5.759246E-012	2.016925E-011	1	0.000000E+000
1	211.90510983	2.016925E-011	5.759246E-012	0	0.000000E+000
1	211.90544203	5.759246E-012	2.016925E-011	1	0.000000E+000
1	211.90582075	2.016925E-011	5.759246E-012	0	0.000000E+000
1	211.90623957	5.759246E-012	2.016925E-011	1	0.000000E+000
1	211.90630044	2.016925E-011	5.759246E-012	0	0.000000E+000
1	211.90631814	5.759246E-012	2.016925E-011	1	0.000000E+000
1	211.90680674	2.016925E-011	5.759246E-012	0	0.000000E+000
1	211.90684525	5.759246E-012	2.016925E-011	1	0.000000E+000
1	211.90900374	2.016925E-011	5.759246E-012	0	0.000000E+000
1	211.90902306	5.759246E-012	2.016925E-011	1	0.000000E+000
1	211.91097421	2.016925E-011	5.759246E-012	0	0.000000E+000
1	211.91102149	5.759246E-012	2.016925E-011	1	0.000000E+000
1	211.91177041	2.016925E-011	5.759246E-012	0	0.000000E+000
1	211.91192960	5.759246E-012	2.016925E-011	1	0.000000E+000
1	211.91199063	2.016925E-011	5.759246E-012	0	0.000000E+000
1	211.91235330	5.759246E-012	2.016925E-011	1	0.000000E+000
1	211.91283335	2.016925E-011	5.759246E-012	0	0.000000E+000
1	211.91286598	5.759246E-012	2.016925E-011	1	0.000000E+000
1	211.91326906	2.016925E-011	5.759246E-012	0	0.000000E+000
1	211.91329739	5.759246E-012	2.016925E-011	1	0.000000E+000
1	211.91450048	2.016925E-011	5.759246E-012	0	0.000000E+000
1	211.91500743	5.759246E-012	2.016925E-011	1	0.000000E+000
1	211.91603949	2.016925E-011	5.759246E-012	0	0.000000E+000
1	211.91604607	5.759246E-012	2.016925E-011	1	0.000000E+000
1	211.91611987	2.016925E-011	5.759246E-012	0	0.000000E+000
1	211.91742320	5.759246E-012	2.016925E-011	1	0.000000E+000
1	211.91743664	2.016925E-011	5.759246E-012	0	0.000000E+000
1	211.91746522	5.759246E-012	2.016925E-011	1	0.000000E+000
1	211.91757411	2.016925E-011	5.759246E-012	0	0.000000E+000
1	211.91849250	5.759246E-012	2.016925E-011	1	0.000000E+000
1	211.91934804	2.016925E-011	5.759246E-012	0	0.000000E+000
1	211.91938632	5.759246E-012	2.016925E-011	1	0.000000E+000
1	211.92020350	2.016925E-011	5.759246E-012	0	0.000000E+000
1	211.92150587	5.759246E-012	2.016925E-011	1	0.000000E+000
1	211.92191917	2.016925E-011	5.759246E-012	0	0.000000E+000
1	211.92203234	5.759246E-012	2.016925E-011	1	0.000000E+000
1	211.92351395	2.016925E-011	5.759246E-012	0	0.000000E+000
1	211.92472088	5.759246E-012	2.016925E-011	1	0.000000E+000
1	211.92478154	2.016925E-011	5.759246E-012	0	0.000000E+000
1	211.92479243	5.759246E-012	2.016925E-011	1	0.000000E+000
1	211.92500665	2.016925E-011	5.759246E-012	0	0.000000E+000
1	211.92673218	5.759246E-012	2.016925E-011	1	0.000000E+000
1	211.92727384	2.016925E-011	5.759246E-012	0	0.000000E+000
1	211.92729540	5.759246E-012	2.016925E-011	1	0.000000E+000
1	211.92845584	2.016925E-011	5.759246E-012	0	0.000000E+000
1	211.92850820	5.759246E-012	2.016925E-011	1	0.000000E+000
1	211.92912722	2.016925E-011	5.759246E-012	0	0.000000E+000
1	211.92956254	5.759246E-012	2.016925E-011	1	0.000000E+000
1	211.92971911	2.016925E-011	5.759246E-012	0	0.000000E+000
1	211.93000462	5.759246E-012	2.016925E-011	1	0.000000E+000
1	211.93004520	2.016925E-011	5.759246E-012	0	0.000000E+000
1	211.93116966	5.759246E-012	2.016925E-011	1	0.000000E+000
1	211.93290085	2.016925E-011	5.759246E-012	0	0.000000E+000
1	211.93304747	5.759246E-012	2.016925E-011	1	0.000000E+000
1	211.93642571	2.016925E-011	5.759246E-012	0	0.000000E+000
1	211.93644560	5.759246E-012	2.016925E-011	1	0.000000E+000
1	211.93803072	2.016925E-011	5.759246E-012	0	0.000000E+000
1	211.93821898	5.759246E-012	2.016925E-011	1	0.000000E+000
1	211.93862167	2.016925E-011	5.759246E-012	0	0.000000E+000
1	211.93868198	5.759246E-012	2.016925E-011	1	0.000000E+000
1	211.93887835	2.016925E-011	5.759246E-012	0	0.000000E+000
1	211.93890293	5.759246E-012	2.016925E-011	1	0.000000E+000
1	211.93964076	2.016925E-011	5.759246E-012	0	0.000000E+000
1	211.94144298	5.759246E-012	2.016925E-011	1	0.000000E+000
1	211.94164380	2.016925E-011	5.759246E-012	0	0.000000E+000
1	211.94279889	5.759246E-012	2.016925E-011	1	0.000000E+000
1	211.94422975	2.016925E-011	5.759246E-012	0	0.000000E+000
1	219.89496872	5.687010E-012	2.009701E-011	1	0.000000E+000
1	219.89508098	2.009701E-011	5.687010E-012	0	0.000000E+000
1	219.89513778	5.687010E-012	2.009701E-011	1	0.000000E+000
1	219.89532836	2.009701E-011	5.687010E-012	0	0.000000E+000
1	219.89596834	5.687010E-012	2.009701E-011	1	0.000000E+000
1	219.89625140	2.009701E-011	5.687010E-012	0	0.000000E+000
1	219.89627743	5.687010E-012	2.009701E-011	1	0.000000E+000
1	219.89737046	2.009701E-011	5.687010E-012	0	0.000000E+000
1	219.90096860	5.687010E-012	2.009701E-011	1	0.000000E+000
1	219.90106293	2.009701E-011	5.687010E-012	0	0.000000E+000
1	219.90121718	5.687010E-012	2.009701E-011	1	0.000000E+000
1	219.90146367	2.009701E-011	5.687010E-012	0	0.000000E+000
1	219.90229904	5.687010E-012	2.009701E-011	1	0.000000E+000
1	219.90248326	2.009701E-011	5.687010E-012	0	0.000000E+000
1	219.90251306	5.687010E-012	2.009701E-011	1	0.000000E+000
1	219.90323947	2.009701E-011	5.687010E-012	0	0.000000E+000
1	219.90381107	5.687010E-012	2.009701E-011	1	0.000000E+000
1	219.90468605	2.009701E-011	5.687010E-012	0	0.000000E+000
1	219.90611943	5.687010E-012	2.009701E-011	1	0.000000E+000
1	219.90641824	2.009701E-011	5.687010E-012	0	0.000000E+000
1	219.90721427	5.687010E-012	2.009701E-011	1	0.000000E+000
1	219.90737009	2.009701E-011	5.687010E-012	0	0.000000E+000
1	219.90737682	5.687010E-012	2.009701E-011	1	0.000000E+000
1	219.90771507	2.009701E-011	5.687010E-012	0	0.000000E+000
1	219.90841385	5.687010E-012	2.009701E-011	1	0.000000E+000
1	219.90917172	2.009701E-011	5.687010E-012	0	0.000000E+000
1	219.90922792	5.687010E-012	2.009701E-011	1	0.000000E+000
1	219.90934019	2.009701E-011	5.687010E-012	0	0.000000E+000
1	219.90963301	5.687010E-012	2.009701E-011	1	0.000000E+000
1	219.90996052	2.009701E-011	5.687010E-012	0	0.000000E+000
1	219.91049643	5.687010E-012	2.009701E-011	1	0.000000E+000
1	219.91052161	2.009701E-011	5.687010E-012	0	0.000000E+000
1	219.91215738	5.687010E-012	2.009701E-011	1	0.000000E+000
1	219.91331457	2.009701E-011	5.687010E-012	0	0.000000E+000
1	219.91385929	5.687010E-012	2.009701E-011	1	0.000000E+000
1	219.91393783	2.009701E-011	5.687010E-012	0	0.000000E+000
1	219.91454336	5.687010E-012	2.009701E-011	1	0.000000E+000
1	219.91500542	2.009701E-011	5.687010E-012	0	0.000000E+000
1	219.91615310	5.687010E-012	2.009701E-011	1	0.000000E+000
1	219.91629677	2.009701E-011	5.687010E-012	0	0.000000E+000
1	219.91630824	5.687010E-012	2.009701E-011	1	0.000000E+000
1	219.91635479	2.009701E-011	5.687010E-012	0	0.000000E+000
1	219.91637313	5.687010E-012	2.009701E-011	1	0.000000E+000
1	219.91681414	2.009701E-011	5.687010E-012	0	0.000000E+000
1	219.91685539	5.687010E-012	2.009701E-011	1	0.000000E+000
1	219.91855661	2.009701E-011	5.687010E-012	0	0.000000E+000
1	219.91859820	5.687010E-012	2.009701E-011	1	0.000000E+000
1	219.91908308	2.009701E-011	5.687010E-012	0	0.000000E+000
1	219.91943204	5.687010E-012	2.009701E-011	1	0.000000E+000
1	219.91961828	2.009701E-011	5.687010E-012	0	0.000000E+000
1	219.91963352	5.687010E-012	2.009701E-011	1	0.000000E+000
1	219.91980039	2.009701E-011	5.687010E-012	0	0.000000E+000
1	219.91981696	5.687010E-012	2.009701E-011	1	0.000000E+000
1	219.92000612	2.009701E-011	5.687010E-012	0	0.000000E+000
1	219.92003575	5.687010E-012	2.009701E-011	1	0.000000E+000
1	219.92045575	2.009701E-011	5.687010E-012	0	0.000000E+000
1	219.92079595	5.687010E-012	2.009701E-011	1	0.000000E+000
1	219.92149596	2.009701E-011	5.687010E-012	0	0.000000E+000
1	219.92153261	5.687010E-012	2.009701E-011	1	0.000000E+000
1	219.92195441	2.009701E-011	5.687010E-012	0	0.000000E+000
1	219.92197197	5.687010E-012	2.009701E-011	1	0.000000E+000
1	219.92227140	2.009701E-011	5.687010E-012	0	0.000000E+000
1	219.92254053	5.687010E-012	2.009701E-011	1	0.000000E+000
1	219.92297952	2.009701E-011	5.687010E-012	0	0.000000E+000
1	219.92301650	5.687010E-012	2.009701E-011	1	0.000000E+000
1	219.92392940	2.009701E-011	5.687010E-012	0	0.000000E+000
1	219.92395444	5.687010E-012	2.009701E-011	1	0.000000E+000
1	219.92632425	2.009701E-011	5.687010E-012	0	0.000000E+000
1	219.92669183	5.687010E-012	2.009701E-011	1	0.000000E+000
1	219.92782534	2.009701E-011	5.687010E-012	0	0.000000E+000
1	219.92785755	5.687010E-012	2.009701E-011	1	0.000000E+000
1	219.92801076	2.009701E-011	5.687010E-012	0	0.000000E+000
1	219.92803053	5.687010E-012	2.009701E-011	1	0.000000E+000
1	219.92814079	2.009701E-011	5.687010E-012	0	0.000000E+000
1	219.92818652	5.687010E-012	2.009701E-011	1	0.000000E+000
1	219.92857808	2.009701E-011	5.687010E-012	0	0.000000E+000
1	219.92859815	5.687010E-012	2.009701E-011	1	0.000000E+000
1	219.92897101	2.009701E-011	5.687010E-012	0	0.000000E+000
1	219.92898881	5.687010E-012	2.009701E-011	1	0.000000E+000
1	219.92929509	2.009701E-011	5.687010E-012	0	0.000000E+000
1	219.93009831	5.687010E-012	2.009701E-011	1	0.000000E+000
1	219.93254635	2.009701E-011	5.687010E-012	0	0.000000E+000
1	219.93269266	5.687010E-012	2.009701E-011	1	0.000000E+000
1	219.93380433	2.009701E-011	5.687010E-012	0	0.000000E+000
1	219.93384256	5.687010E-012	2.009701E-011	1	0.000000E+000
1	219.93449059	2.009701E-011	5.687010E-012	0	0.000000E+000
1	219.93450542	5.687010E-012	2.009701E-011	1	0.000000E+000
1	219.93513433	2.009701E-011	5.687010E-012	0	0.000000E+000
1	219.93520583	5.687010E-012	2.009701E-011	1	0.000000E+000
1	219.93561974	2.009701E-011	5.687010E-012	0	0.000000E+000
1	219.93563270	5.687010E-012	2.009701E-011	1	0.000000E+000
1	219.93595863	2.009701E-011	5.687010E-012	0	0.000000E+000
1	219.93599877	5.687010E-012	2.009701E-011	1	0.000000E+000
1	219.93654660	2.009701E-011	5.687010E-012	0	0.000000E+000
1	219.93766241	5.687010E-012	2.009701E-011	1	0.000000E+000
1	219.93808778	2.009701E-011	5.687010E-012	0	0.000000E+000
1	219.93815641	5.687010E-012	2.009701E-011	1	0.000000E+000
1	219.93819749	2.009701E-011	5.687010E-012	0	0.000000E+000
1	219.93820335	5.687010E-012	2.009701E-011	1	0.000000E+000
1	219.93907468	2.009701E-011	5.687010E-012	0	0.000000E+000
1	219.93910642	5.687010E-012	2.009701E-011	1	0.000000E+000
1	219.93950888	2.009701E-011	5.687010E-012	0	0.000000E+000
1	219.93954642	5.687010E-012	2.009701E-011	1	0.000000E+000
1	219.94024795	2.009701E-011	5.687010E-012	0	0.000000E+000
1	219.94070588	5.687010E-012	2.009701E-011	1	0.000000E+000
1	219.94087448	2.009701E-011	5.687010E-012	0	0.000000E+000
1	219.94089712	5.687010E-012	2.009701E-011	1	0.000000E+000
1	219.94159799	2.009701E-011	5.687010E-012	0	0.000000E+000
1	219.94163880	5.687010E-012	2.009701E-011	1	0.000000E+000
1	219.94277361	2.009701E-011	5.687010E-012	0	0.000000E+000
1	220.06823036	5.510241E-012	1.992024E-011	1	0.000000E+000
1	220.06918204	1.992024E-011	5.510241E-012	0	0.000000E+000
1	220.06923447	5.510241E-012	1.992024E-011	1	0.000000E+000
1	220.07046316	1.992024E-011	5.510241E-012	0	0.000000E+000
1	220.07047147	5.510241E-012	1.992024E-011	1	0.000000E+000
1	220.07104981	1.992024E-011	5.510241E-012	0	0.000000E+000
1	220.07105732	5.510241E-012	1.992024E-011	1	0.000000E+000
1	220.07128395	1.992024E-011	5.510241E-012	0	0.000000E+000
1	220.07133493	5.510241E-012	1.992024E-011	1	0.000000E+000
1	220.07163542	1.992024E-011	5.510241E-012	0	0.000000E+000
1	220.07166858	5.510241E-012	1.992024E-011	1	0.000000E+000
1	220.07478583	1.992024E-011	5.510241E-012	0	0.000000E+000
1	220.07622586	5.510241E-012	1.992024E-011	1	0.000000E+000
1	220.07650411	1.992024E-011	5.510241E-012	0	0.000000E+000
1	220.07840038	5.510241E-012	1.992024E-011	1	0.000000E+000
1	220.07866461	1.992024E-011	5.510241E-012	0	0.000000E+000
1	220.07870899	5.510241E-012	1.992024E-011	1	0.000000E+000
1	220.07887173	1.992024E-011	5.510241E-012	0	0.000000E+000
1	220.07927706	5.510241E-012	1.992024E-011	1	0.000000E+000
1	220.07930511	1.992024E-011	5.510241E-012	0	0.000000E+000
1	220.07931603	5.510241E-012	1.992024E-011	1	0.000000E+000
1	220.07945830	1.992024E-011	5.510241E-012	0	0.000000E+000
1	220.07953475	5.510241E-012	1.992024E-011	1	0.000000E+000
1	220.08024788	1.992024E-011	5.510241E-012	0	0.000000E+000
1	220.08141216	5.510241E-012	1.992024E-011	1	0.000000E+000
1	220.08154836	1.992024E-011	5.510241E-012	0	0.000000E+000
1	220.08155424	5.510241E-012	1.992024E-011	1	0.000000E+000
1	220.08197990	1.992024E-011	5.510241E-012	0	0.000000E+000
1	220.08200478	5.510241E-012	1.992024E-011	1	0.000000E+000
1	220.08209312	1.992024E-011	5.510241E-012	0	0.000000E+000
1	220.08210780	5.510241E-012	1.992024E-011	1	0.000000E+000
1	220.08227127	1.992024E-011	5.510241E-012	0	0.000000E+000
1	220.08285842	5.510241E-012	1.992024E-011	1	0.000000E+000
1	220.08303722	1.992024E-011	5.510241E-012	0	0.000000E+000
1	220.08304551	5.510241E-012	1.992024E-011	1	0.000000E+000
1	220.08322890	1.992024E-011	5.510241E-012	0	0.000000E+000
1	220.08323232	5.510241E-012	1.992024E-011	1	0.000000E+000
1	220.08337959	1.992024E-011	5.510241E-012	0	0.000000E+000
1	220.08343289	5.510241E-012	1.992024E-011	1	0.000000E+000
1	220.08377543	1.992024E-011	5.510241E-012	0	0.000000E+000
1	220.08425367	5.510241E-012	1.992024E-011	1	0.000000E+000
1	220.08564750	1.992024E-011	5.510241E-012	0	0.000000E+000
1	220.08609252	5.510241E-012	1.992024E-011	1	0.000000E+000
1	220.08759770	1.992024E-011	5.510241E-012	0	0.000000E+000
1	220.08768796	5.510241E-012	1.992024E-011	1	0.000000E+000
1	220.08780440	1.992024E-011	5.510241E-012	0	0.000000E+000
1	220.08782751	5.510241E-012	1.992024E-011	1	0.000000E+000
1	220.08894651	1.992024E-011	5.510241E-012	0	0.000000E+000
1	220.08920750	5.510241E-012	1.992024E-011	1	0.000000E+000
1	220.08936783	1.992024E-011	5.510241E-012	0	0.000000E+000
1	220.08940338	5.510241E-012	1.992024E-011	1	0.000000E+000
1	220.08951011	1.992024E-011	5.510241E-012	0	0.000000E+000
1	220.08989676	5.510241E-012	1.992024E-011	1	0.000000E+000
1	220.09017927	1.992024E-011	5.510241E-012	0	0.000000E+000
1	220.09020775	5.510241E-012	1.992024E-011	1	0.000000E+000
1	220.09061495	1.992024E-011	5.510241E-012	0	0.000000E+000
1	220.09062566	5.510241E-012	1.992024E-011	1	0.000000E+000
1	220.09084239	1.992024E-011	5.510241E-012	0	0.000000E+000
1	220.09087908	5.510241E-012	1.992024E-011	1	0.000000E+000
1	220.09277221	1.992024E-011	5.510241E-012	0	0.000000E+000
1	220.09282657	5.510241E-012	1.992024E-011	1	0.000000E+000
1	220.09289853	1.992024E-011	5.510241E-012	0	0.000000E+000
1	220.09495193	5.510241E-012	1.992024E-011	1	0.000000E+000
1	220.09687048	1.992024E-011	5.510241E-012	0	0.000000E+000
1	220.09776608	5.510241E-012	1.992024E-011	1	0.000000E+000
1	220.09837690	1.992024E-011	5.510241E-012	0	0.000000E+000
1	220.09843902	5.510241E-012	1.992024E-011	1	0.000000E+000
1	220.09902868	1.992024E-011	5.510241E-012	0	0.000000E+000
1	220.09930488	5.510241E-012	1.992024E-011	1	0.000000E+000
1	220.10070922	1.992024E-011	5.510241E-012	0	0.000000E+000
1	220.10071670	5.510241E-012	1.992024E-011	1	0.000000E+000
1	220.10122830	1.992024E-011	5.510241E-012	0	0.000000E+000
1	220.10300366	5.510241E-012	1.992024E-011	1	0.000000E+000
1	220.10359925	1.992024E-011	5.510241E-012	0	0.000000E+000
1	220.10522157	5.510241E-012	1.992024E-011	1	0.000000E+000
1	220.10527944	1.992024E-011	5.510241E-012	0	0.000000E+000
1	220.10528948	5.510241E-012	1.992024E-011	1	0.000000E+000
1	220.10533956	1.992024E-011	5.510241E-012	0	0.000000E+000
1	220.10538383	5.510241E-012	1.992024E-011	1	0.000000E+000
1	220.10569685	1.992024E-011	5.510241E-012	0	0.000000E+000
1	220.10570078	5.510241E-012	1.992024E-011	1	0.000000E+000
1	220.10604567	1.992024E-011	5.510241E-012	0	0.000000E+000
1	220.10660923	5.510241E-012	1.992024E-011	1	0.000000E+000
1	220.10672783	1.992024E-011	5.510241E-012	0	0.000000E+000
1	220.10806652	5.510241E-012	1.992024E-011	1	0.000000E+000
1	220.10822111	1.992024E-011	5.510241E-012	0	0.000000E+000
1	220.10871748	5.510241E-012	1.992024E-011	1	0.000000E+000
1	220.10876792	1.992024E-011	5.510241E-012	0	0.000000E+000
1	220.10879215	5.510241E-012	1.992024E-011	1	0.000000E+000
1	220.10884455	1.992024E-011	5.510241E-012	0	0.000000E+000
1	220.10908432	5.510241E-012	1.992024E-011	1	0.000000E+000
1	220.10952064	1.992024E-011	5.510241E-012	0	0.000000E+000
1	220.10956104	5.510241E-012	1.992024E-011	1	0.000000E+000
1	220.10960855	1.992024E-011	5.510241E-012	0	0.000000E+000
1	220.10978770	5.510241E-012	1.992024E-011	1	0.000000E+000
1	220.11024452	1.992024E-011	5.510241E-012	0	0.000000E+000
1	220.11025090	5.510241E-012	1.992024E-011	1	0.000000E+000
1	220.11080406	1.992024E-011	5.510241E-012	0	0.000000E+000
1	220.11084156	5.510241E-012	1.992024E-011	1	0.000000E+000
1	220.11123827	1.992024E-011	5.510241E-012	0	0.000000E+000
1	220.11214538	5.510241E-012	1.992024E-011	1	0.000000E+000
1	220.11301375	1.992024E-011	5.510241E-012	0	0.000000E+000
1	220.11302644	5.510241E-012	1.992024E-011	1	0.000000E+000
1	220.11327369	1.992024E-011	5.510241E-012	0	0.000000E+000
1	220.11392660	5.510241E-012	1.992024E-011	1	0.000000E+000
1	220.11493775	1.992024E-011	5.510241E-012	0	0.000000E+000
1	220.11502103	5.510241E-012	1.992024E-011	1	0.000000E+000
1	220.11519180	1.992024E-011	5.510241E-012	0	0.000000E+000
1	220.11523223	5.510241E-012	1.992024E-011	1	0.000000E+000
1	220.11540006	1.992024E-011	5.510241E-012	0	0.000000E+000
1	220.11593000	5.510241E-012	1.992024E-011	1	0.000000E+000
1	220.11664239	1.992024E-011	5.510241E-012	0	0.000000E+000
1	220.11667924	5.510241E-012	1.992024E-011	1	0.000000E+000
1	220.11767071	1.992024E-011	5.510241E-012	0	0.000000E+000
1	220.11768734	5.510241E-012	1.992024E-011	1	0.000000E+000
1	220.11790438	1.992024E-011	5.510241E-012	0	0.000000E+000
1	220.27654419	5.858218E-012	2.026822E-011	1	0.000000E+000
1	220.27799132	2.026822E-011	5.858218E-012	0	0.000000E+000
1	220.27863453	5.858218E-012	2.026822E-011	1	0.000000E+000
1	220.27880203	2.026822E-011	5.858218E-012	0	0.000000E+000
1	220.27918527	5.858218E-012	2.026822E-011	1	0.000000E+000
1	220.27949613	2.026822E-011	5.858218E-012	0	0.000000E+000
1	220.28055507	5.858218E-012	2.026822E-011	1	0.000000E+000
1	220.28141444	2.026822E-011	5.858218E-012	0	0.000000E+000
1	220.28154877	5.858218E-012	2.026822E-011	1	0.000000E+000
1	220.28178559	2.026822E-011	5.858218E-012	0	0.000000E+000
1	220.28181126	5.858218E-012	2.026822E-011	1	0.000000E+000
1	220.28215847	2.026822E-011	5.858218E-012	0	0.000000E+000
1	220.28220552	5.858218E-012	2.026822E-011	1	0.000000E+000
1	220.28223439	2.026822E-011	5.858218E-012	0	0.000000E+000
1	220.28406244	5.858218E-012	2.026822E-011	1	0.000000E+000
1	220.28470023	2.026822E-011	5.858218E-012	0	0.000000E+000
1	220.28778450	5.858218E-012	2.026822E-011	1	0.000000E+000
1	220.28908641	2.026822E-011	5.858218E-012	0	0.000000E+000
1	220.28948561	5.858218E-012	2.026822E-011	1	0.000000E+000
1	220.28964970	2.026822E-011	5.858218E-012	0	0.000000E+000
1	220.28996140	5.858218E-012	2.026822E-011	1	0.000000E+000
1	220.29030404	2.026822E-011	5.858218E-012	0	0.000000E+000
1	220.29033090	5.858218E-012	2.026822E-011	1	0.000000E+000
1	220.29084746	2.026822E-011	5.858218E-012	0	0.000000E+000
1	220.29086655	5.858218E-012	2.026822E-011	1	0.000000E+000
1	220.29315388	2.026822E-011	5.858218E-012	0	0.000000E+000
1	220.29317992	5.858218E-012	2.026822E-011	1	0.000000E+000
1	220.29349913	2.026822E-011	5.858218E-012	0	0.000000E+000
1	220.29364875	5.858218E-012	2.026822E-011	1	0.000000E+000
1	220.29431287	2.026822E-011	5.858218E-012	0	0.000000E+000
1	220.29600101	5.858218E-012	2.026822E-011	1	0.000000E+000
1	220.29672895	2.026822E-011	5.858218E-012	0	0.000000E+000
1	220.29675530	5.858218E-012	2.026822E-011	1	0.000000E+000
1	220.29689638	2.026822E-011	5.858218E-012	0	0.000000E+000
1	220.29741719	5.858218E-012	2.026822E-011	1	0.000000E+000
1	220.29800774	2.026822E-011	5.858218E-012	0	0.000000E+000
1	220.29857611	5.858218E-012	2.026822E-011	1	0.000000E+000
1	220.30119360	2.026822E-011	5.858218E-012	0	0.000000E+000
1	220.30119913	5.858218E-012	2.026822E-011	1	0.000000E+000
1	220.30263260	2.026822E-011	5.858218E-012	0	0.000000E+000
1	220.30344120	5.858218E-012	2.026822E-011	1	0.000000E+000
1	220.30362244	2.026822E-011	5.858218E-012	0	0.000000E+000
1	220.30381888	5.858218E-012	2.026822E-011	1	0.000000E+000
1	220.30397952	2.026822E-011	5.858218E-012	0	0.000000E+000
1	220.30500778	5.858218E-012	2.026822E-011	1	0.000000E+000
1	220.30622901	2.026822E-011	5.858218E-012	0	0.000000E+000
1	220.30634375	5.858218E-012	2.026822E-011	1	0.000000E+000
1	220.30638800	2.026822E-011	5.858218E-012	0	0.000000E+000
1	220.30776107	5.858218E-012	2.026822E-011	1	0.000000E+000
1	220.30919148	2.026822E-011	5.858218E-012	0	0.000000E+000
1	220.30983835	5.858218E-012	2.026822E-011	1	0.000000E+000
1	220.31013058	2.026822E-011	5.858218E-012	0	0.000000E+000
1	220.31015698	5.858218E-012	2.026822E-011	1	0.000000E+000
1	220.31080979	2.026822E-011	5.858218E-012	0	0.000000E+000
1	220.31257921	5.858218E-012	2.026822E-011	1	0.000000E+000
1	220.31258790	2.026822E-011	5.858218E-012	0	0.000000E+000
1	220.31278301	5.858218E-012	2.026822E-011	1	0.000000E+000
1	220.31322408	2.026822E-011	5.858218E-012	0	0.000000E+000
1	220.31326353	5.858218E-012	2.026822E-011	1	0.000000E+000
1	220.31432801	2.026822E-011	5.858218E-012	0	0.000000E+000
1	220.31690774	5.858218E-012	2.026822E-011	1	0.000000E+000
1	220.31828223	2.026822E-011	5.858218E-012	0	0.000000E+000
1	220.32214866	5.858218E-012	2.026822E-011	1	0.000000E+000
1	220.32216811	2.026822E-011	5.858218E-012	0	0.000000E+000
1	220.32218127	5.858218E-012	2.026822E-011	1	0.000000E+000
1	220.32318716	2.026822E-011	5.858218E-012	0	0.000000E+000
1	220.32321519	5.858218E-012	2.026822E-011	1	0.000000E+000
1	220.32424379	2.026822E-011	5.858218E-012	0	0.000000E+000
1	220.32428709	5.858218E-012	2.026822E-011	1	0.000000E+000
1	220.32489295	2.026822E-011	5.858218E-012	0	0.000000E+000
1	220.32489764	5.858218E-012	2.026822E-011	1	0.000000E+000
1	220.32585304	2.026822E-011	5.858218E-012	0	0.000000E+000
1	220.32638392	5.858218E-012	2.026822E-011	1	0.000000E+000
1	220.32659573	2.026822E-011	5.858218E-012	0	0.000000E+000
1	220.32660429	5.858218E-012	2.026822E-011	1	0.000000E+000
1	220.32777588	2.026822E-011	5.858218E-012	0	0.000000E+000
1	220.32780673	5.858218E-012	2.026822E-011	1	0.000000E+000
1	220.32811038	2.026822E-011	5.858218E-012	0	0.000000E+000
1	220.32813933	5.858218E-012	2.026822E-011	1	0.000000E+000
1	220.32933737	2.026822E-011	5.858218E-012	0	0.000000E+000
1	220.33056176	5.858218E-012	2.026822E-011	1	0.000000E+000
1	220.33061481	2.026822E-011	5.858218E-012	0	0.000000E+000
1	220.33062865	5.858218E-012	2.026822E-011	1	0.000000E+000
1	220.33205536	2.026822E-011	5.858218E-012	0	0.000000E+000
1	220.33211699	5.858218E-012	2.026822E-011	1	0.000000E+000
1	220.33291594	2.026822E-011	5.858218E-012	0	0.000000E+000
1	220.33438619	5.858218E-012	2.026822E-011	1	0.000000E+000
1	220.33460513	2.026822E-011	5.858218E-012	0	0.000000E+000
1	220.33463031	5.858218E-012	2.026822E-011	1	0.000000E+000
1	220.33584753	2.026822E-011	5.858218E-012	0	0.000000E+000
1	220.33589607	5.858218E-012	2.026822E-011	1	0.000000E+000
1	220.33633863	2.026822E-011	5.858218E-012	0	0.000000E+000
1	220.33713743	5.858218E-012	2.026822E-011	1	0.000000E+000
1	220.33723723	2.026822E-011	5.858218E-012	0	0.000000E+000
1	220.33725723	5.858218E-012	2.026822E-011	1	0.000000E+000
1	220.33767449	2.026822E-011	5.858218E-012	0	0.000000E+000
1	220.33797502	5.858218E-012	2.026822E-011	1	0.000000E+000
1	220.34015838	2.026822E-011	5.858218E-012	0	0.000000E+000
1	220.34165830	5.858218E-012	2.026822E-011	1	0.000000E+000
1	220.34204468	2.026822E-011	5.858218E-012	0	0.000000E+000
1	220.34209729	5.858218E-012	2.026822E-011	1	0.000000E+000
1	220.34217962	2.026822E-011	5.858218E-012	0	0.000000E+000
1	220.34224479	5.858218E-012	2.026822E-011	1	0.000000E+000
1	220.34297481	2.026822E-011	5.858218E-012	0	0.000000E+000
1	220.34385749	5.858218E-012	2.026822E-011	1	0.000000E+000
1	220.34390638	2.026822E-011	5.858218E-012	0	0.000000E+000
1	220.34662143	5.858218E-012	2.026822E-011	1	0.000000E+000
1	220.34736896	2.026822E-011	5.858218E-012	0	0.000000E+000
1	220.34745191	5.858218E-012	2.026822E-011	1	0.000000E+000
1	220.34784095	2.026822E-011	5.858218E-012	0	0.000000E+000
1	220.34801573	5.858218E-012	2.026822E-011	1	0.000000E+000
1	220.34810718	2.026822E-011	5.858218E-012	0	0.000000E+000
1	220.34812306	5.858218E-012	2.026822E-011	1	0.000000E+000
1	220.34847773	2.026822E-011	5.858218E-012	0	0.000000E+000
1	220.34869723	5.858218E-012	2.026822E-011	1	0.000000E+000
1	220.34953630	2.026822E-011	5.858218E-012	0	0.000000E+000
1	220.34956345	5.858218E-012	2.026822E-011	1	0.000000E+000
1	220.35065012	2.026822E-011	5.858218E-012	0	0.000000E+000
1	220.35069245	5.858218E-012	2.026822E-011	1	0.000000E+000
1	220.35125351	2.026822E-011	5.858218E-012	0	0.000000E+000
1	220.35135899	5.858218E-012	2.026822E-011	1	0.000000E+000
1	220.35295732	2.026822E-011	5.858218E-012	0	0.000000E+000
1	220.35324719	5.858218E-012	2.026822E-011	1	0.000000E+000
1	220.35425384	2.026822E-011	5.858218E-012	0	0.000000E+000
1	220.35502790	5.858218E-012	2.026822E-011	1	0.000000E+000
1	220.35551340	2.026822E-011	5.858218E-012	0	0.000000E+000
1	220.35630413	5.858218E-012	2.026822E-011	1	0.000000E+000
1	220.35725113	2.026822E-011	5.858218E-012	0	0.000000E+000
1	220.35726086	5.858218E-012	2.026822E-011	1	0.000000E+000
1	220.35933251	2.026822E-011	5.858218E-012	0	0.000000E+000
1	220.35937080	5.858218E-012	2.026822E-011	1	0.000000E+000
1	220.35942515	2.026822E-011	5.858218E-012	0	0.000000E+000
1	220.35946417	5.858218E-012	2.026822E-011	1	0.000000E+000
1	220.36192377	2.026822E-011	5.858218E-012	0	0.000000E+000
1	220.36227614	5.858218E-012	2.026822E-011	1	0.000000E+000
1	220.36234768	2.026822E-011	5.858218E-012	0	0.000000E+000
1	220.36235730	5.858218E-012	2.026822E-011	1	0.000000E+000
1	220.36239651	2.026822E-011	5.858218E-012	0	0.000000E+000
1	220.36366981	5.858218E-012	2.026822E-011	1	0.000000E+000
1	220.36388768	2.026822E-011	5.858218E-012	0	0.000000E+000
1	220.36507626	5.858218E-012	2.026822E-011	1	0.000000E+000
1	220.36645959	2.026822E-011	5.858218E-012	0	0.000000E+000
1	220.36646841	5.858218E-012	2.026822E-011	1	0.000000E+000
1	220.36668710	2.026822E-011	5.858218E-012	0	0.000000E+000
1	220.36723053	5.858218E-012	2.026822E-011	1	0.000000E+000
1	220.36880844	2.026822E-011	5.858218E-012	0	0.000000E+000
1	220.37010288	5.858218E-012	2.026822E-011	1	0.000000E+000
1	220.37114851	2.026822E-011	5.858218E-012	0	0.000000E+000
1	220.37116384	5.858218E-012	2.026822E-011	1	0.000000E+000
1	220.37156290	2.026822E-011	5.858218E-012	0	0.000000E+000
1	220.37161039	5.858218E-012	2.026822E-011	1	0.000000E+000
1	220.37176503	2.026822E-011	5.858218E-012	0	0.000000E+000
1	220.37179060	5.858218E-012	2.026822E-011	1	0.000000E+000
1	220.37205555	2.026822E-011	5.858218E-012	0	0.000000E+000
1	220.37209547	5.858218E-012	2.026822E-011	1	0.000000E+000
1	220.37223844	2.026822E-011	5.858218E-012	0	0.000000E+000
1	220.37296649	5.858218E-012	2.026822E-011	1	0.000000E+000
1	220.37304366	2.026822E-011	5.858218E-012	0	0.000000E+000
1	220.37306925	5.858218E-012	2.026822E-011	1	0.000000E+000
1	220.37400602	2.026822E-011	5.858218E-012	0	0.000000E+000
1	220.37587948	5.858218E-012	2.026822E-011	1	0.000000E+000
1	220.37740952	2.026822E-011	5.858218E-012	0	0.000000E+000
1	220.37743084	5.858218E-012	2.026822E-011	1	0.000000E+000
1	220.37834812	2.026822E-011	5.858218E-012	0	0.000000E+000
1	220.37836400	5.858218E-012	2.026822E-011	1	0.000000E+000
1	220.37925203	2.026822E-011	5.858218E-012	0	0.000000E+000
1	220.37931656	5.858218E-012	2.026822E-011	1	0.000000E+000
1	220.37932056	2.026822E-011	5.858218E-012	0	0.000000E+000
1	220.38015272	5.858218E-012	2.026822E-011	1	0.000000E+000
1	220.38144577	2.026822E-011	5.858218E-012	0	0.000000E+000
1	220.38145868	5.858218E-012	2.026822E-011	1	0.000000E+000
1	220.38171583	2.026822E-011	5.858218E-012	0	0.000000E+000
1	220.38255217	5.858218E-012	2.026822E-011	1	0.000000E+000
1	220.38304352	2.026822E-011	5.858218E-012	0	0.000000E+000
1	220.38324586	5.858218E-012	2.026822E-011	1	0.000000E+000
1	220.38414679	2.026822E-011	5.858218E-012	0	0.000000E+000
1	220.38562058	5.858218E-012	2.026822E-011	1	0.000000E+000
1	220.38675343	2.026822E-011	5.858218E-012	0	0.000000E+000
1	220.38760179	5.858218E-012	2.026822E-011	1	0.000000E+000
1	220.38776221	2.026822E-011	5.858218E-012	0	0.000000E+000
1	220.38776589	5.858218E-012	2.026822E-011	1	0.000000E+000
1	220.38820323	2.026822E-011	5.858218E-012	0	0.000000E+000
1	220.38821882	5.858218E-012	2.026822E-011	1	0.000000E+000
1	220.38868336	2.026822E-011	5.858218E-012	0	0.000000E+000
1	220.39628223	5.858218E-012	2.026822E-011	1	0.000000E+000
1	220.39704991	2.026822E-011	5.858218E-012	0	0.000000E+000
1	220.39864551	5.858218E-012	2.026822E-011	1	0.000000E+000
1	220.40040387	2.026822E-011	5.858218E-012	0	0.000000E+000
1	220.40125274	5.858218E-012	2.026822E-011	1	0.000000E+000
1	220.40173307	2.026822E-011	5.858218E-012	0	0.000000E+000
1	220.40231011	5.858218E-012	2.026822E-011	1	0.000000E+000
1	220.40265869	2.026822E-011	5.858218E-012	0	0.000000E+000
1	220.40375757	5.858218E-012	2.026822E-011	1	0.000000E+000
1	220.40386188	2.026822E-011	5.858218E-012	0	0.000000E+000
1	220.40433013	5.858218E-012	2.026822E-011	1	0.000000E+000
1	220.40481221	2.026822E-011	5.858218E-012	0	0.000000E+000
1	220.40515579	5.858218E-012	2.026822E-011	1	0.000000E+000
1	220.40523738	2.026822E-011	5.858218E-012	0	0.000000E+000
1	220.40527124	5.858218E-012	2.026822E-011	1	0.000000E+000
1	220.40573130	2.026822E-011	5.858218E-012	0	0.000000E+000
1	220.40673664	5.858218E-012	2.026822E-011	1	0.000000E+000
1	220.40792440	2.026822E-011	5.858218E-012	0	0.000000E+000
1	220.40803504	5.858218E-012	2.026822E-011	1	0.000000E+000
1	220.40837104	2.026822E-011	5.858218E-012	0	0.000000E+000
1	220.40885779	5.858218E-012	2.026822E-011	1	0.000000E+000
1	220.40898612	2.026822E-011	5.858218E-012	0	0.000000E+000
1	220.41612260	5.858218E-012	2.026822E-011	1	0.000000E+000
1	220.41617502	2.026822E-011	5.858218E-012	0	0.000000E+000
1	220.41618271	5.858218E-012	2.026822E-011	1	0.000000E+000
1	220.41636831	2.026822E-011	5.858218E-012	0	0.000000E+000
1	220.41639248	5.858218E-012	2.026822E-011	1	0.000000E+000
1	220.41660226	2.026822E-011	5.858218E-012	0	0.000000E+000
1	220.41737875	5.858218E-012	2.026822E-011	1	0.000000E+000
1	220.41848574	2.026822E-011	5.858218E-012	0	0.000000E+000
1	220.41871095	5.858218E-012	2.026822E-011	1	0.000000E+000
1	220.41878597	2.026822E-011	5.858218E-012	0	0.000000E+000
1	220.41881200	5.858218E-012	2.026822E-011	1	0.000000E+000
1	220.41977315	2.026822E-011	5.858218E-012	0	0.000000E+000
1	220.41978355	5.858218E-012	2.026822E-011	1	0.000000E+000
1	220.42090987	2.026822E-011	5.858218E-012	0	0.000000E+000
1	220.42092425	5.858218E-012	2.026822E-011	1	0.000000E+000
1	220.42224755	2.026822E-011	5.858218E-012	0	0.000000E+000
1	220.42227954	5.858218E-012	2.026822E-011	1	0.000000E+000
1	220.42287983	2.026822E-011	5.858218E-012	0	0.000000E+000
1	220.42326915	5.858218E-012	2.026822E-011	1	0.000000E+000
1	220.42350872	2.026822E-011	5.858218E-012	0	0.000000E+000
1	220.42365779	5.858218E-012	2.026822E-011	1	0.000000E+000
1	220.42390532	2.026822E-011	5.858218E-012	0	0.000000E+000
1	220.42392300	5.858218E-012	2.026822E-011	1	0.000000E+000
1	220.42459360	2.026822E-011	5.858218E-012	0	0.000000E+000
1	220.42476583	5.858218E-012	2.026822E-011	1	0.000000E+000
1	220.42532733	2.026822E-011	5.858218E-012	0	0.000000E+000
1	220.42534925	5.858218E-012	2.026822E-011	1	0.000000E+000
1	220.42566102	2.026822E-011	5.858218E-012	0	0.000000E+000
1	220.42567118	5.858218E-012	2.026822E-011	1	0.000000E+000
1	220.42594442	2.026822E-011	5.858218E-012	0	0.000000E+000
1	220.42597325	5.858218E-012	2.026822E-011	1	0.000000E+000
1	220.42614472	2.026822E-011	5.858218E-012	0	0.000000E+000
1	220.42833978	5.858218E-012	2.026822E-011	1	0.000000E+000
1	220.42840959	2.026822E-011	5.858218E-012	0	0.000000E+000
1	220.42888182	5.858218E-012	2.026822E-011	1	0.000000E+000
1	220.42903889	2.026822E-011	5.858218E-012	0	0.000000E+000
1	220.42907121	5.858218E-012	2.026822E-011	1	0.000000E+000
1	220.42933575	2.026822E-011	5.858218E-012	0	0.000000E+000
1	220.42939148	5.858218E-012	2.026822E-011	1	0.000000E+000
1	220.42981587	2.026822E-011	5.858218E-012	0	0.000000E+000
1	220.42984131	5.858218E-012	2.026822E-011	1	0.000000E+000
1	220.43190758	2.026822E-011	5.858218E-012	0	0.000000E+000
1	220.43191354	5.858218E-012	2.026822E-011	1	0.000000E+000
1	220.43212730	2.026822E-011	5.858218E-012	0	0.000000E+000
1	220.43215024	5.858218E-012	2.026822E-011	1	0.000000E+000
1	220.43246672	2.026822E-011	5.858218E-012	0	0.000000E+000
1	220.43268516	5.858218E-012	2.026822E-011	1	0.000000E+000
1	220.43324139	2.026822E-011	5.858218E-012	0	0.000000E+000
1	220.43476035	5.858218E-012	2.026822E-011	1	0.000000E+000
1	220.43480334	2.026822E-011	5.858218E-012	0	0.000000E+000
1	220.43492565	5.858218E-012	2.026822E-011	1	0.000000E+000
1	220.43591184	2.026822E-011	5.858218E-012	0	0.000000E+000
1	220.43594273	5.858218E-012	2.026822E-011	1	0.000000E+000
1	220.43626215	2.026822E-011	5.858218E-012	0	0.000000E+000
1	220.43635378	5.858218E-012	2.026822E-011	1	0.000000E+000
1	220.43695142	2.026822E-011	5.858218E-012	0	0.000000E+000
1	220.43717616	5.858218E-012	2.026822E-011	1	0.000000E+000
1	220.43762433	2.026822E-011	5.858218E-012	0	0.000000E+000
1	220.43764355	5.858218E-012	2.026822E-011	1	0.000000E+000
1	220.43845581	2.026822E-011	5.858218E-012	0	0.000000E+000
1	220.43887318	5.858218E-012	2.026822E-011	1	0.000000E+000
1	220.44070246	2.026822E-011	5.858218E-012	0	0.000000E+000
1	220.44213422	5.858218E-012	2.026822E-011	1	0.000000E+000
1	220.44220260	2.026822E-011	5.858218E-012	0	0.000000E+000
1	220.44437557	5.858218E-012	2.026822E-011	1	0.000000E+000
1	220.44608976	2.026822E-011	5.858218E-012	0	0.000000E+000
1	220.44638283	5.858218E-012	2.026822E-011	1	0.000000E+000
1	220.44727589	2.026822E-011	5.858218E-012	0	0.000000E+000
1	220.44833538	5.858218E-012	2.026822E-011	1	0.000000E+000
1	220.44837315	2.026822E-011	5.858218E-012	0	0.000000E+000
1	220.44841776	5.858218E-012	2.026822E-011	1	0.000000E+000
1	220.44954505	2.026822E-011	5.858218E-012	0	0.000000E+000
1	220.44956955	5.858218E-012	2.026822E-011	1	0.000000E+000
1	220.45016062	2.026822E-011	5.858218E-012	0	0.000000E+000
1	220.45085350	5.858218E-012	2.026822E-011	1	0.000000E+000
1	220.45088716	2.026822E-011	5.858218E-012	0	0.000000E+000
1	220.45091984	5.858218E-012	2.026822E-011	1	0.000000E+000
1	220.45150217	2.026822E-011	5.858218E-012	0	0.000000E+000
1	220.45154569	5.858218E-012	2.026822E-011	1	0.000000E+000
1	220.45168075	2.026822E-011	5.858218E-012	0	0.000000E+000
1	220.45210384	5.858218E-012	2.026822E-011	1	0.000000E+000
1	220.45266759	2.026822E-011	5.858218E-012	0	0.000000E+000
1	220.45268372	5.858218E-012	2.026822E-011	1	0.000000E+000
1	220.45346806	2.026822E-011	5.858218E-012	0	0.000000E+000
1	220.45350636	5.858218E-012	2.026822E-011	1	0.000000E+000
1	220.45454301	2.026822E-011	5.858218E-012	0	0.000000E+000
1	220.45456683	5.858218E-012	2.026822E-011	1	0.000000E+000
1	220.45500039	2.026822E-011	5.858218E-012	0	0.000000E+000
1	220.45501744	5.858218E-012	2.026822E-011	1	0.000000E+000
1	220.45529495	2.026822E-011	5.858218E-012	0	0.000000E+000
1	220.45531855	5.858218E-012	2.026822E-011	1	0.000000E+000
1	220.45575516	2.026822E-011	5.858218E-012	0	0.000000E+000
1	220.45816558	5.858218E-012	2.026822E-011	1	0.000000E+000
1	220.45903301	2.026822E-011	5.858218E-012	0	0.000000E+000
1	220.45974569	5.858218E-012	2.026822E-011	1	0.000000E+000
1	220.46011566	2.026822E-011	5.858218E-012	0	0.000000E+000
1	220.46057511	5.858218E-012	2.026822E-011	1	0.000000E+000
1	220.46061427	2.026822E-011	5.858218E-012	0	0.000000E+000
1	220.46149720	5.858218E-012	2.026822E-011	1	0.000000E+000
1	220.46206883	2.026822E-011	5.858218E-012	0	0.000000E+000
1	220.46210607	5.858218E-012	2.026822E-011	1	0.000000E+000
1	220.46232666	2.026822E-011	5.858218E-012	0	0.000000E+000
1	220.46253767	5.858218E-012	2.026822E-011	1	0.000000E+000
1	220.46297012	2.026822E-011	5.858218E-012	0	0.000000E+000
1	220.46455743	5.858218E-012	2.026822E-011	1	0.000000E+000
1	220.46476780	2.026822E-011	5.858218E-012	0	0.000000E+000
1	220.46703251	5.858218E-012	2.026822E-011	1	0.000000E+000
1	220.46827949	2.026822E-011	5.858218E-012	0	0.000000E+000
1	220.46830804	5.858218E-012	2.026822E-011	1	0.000000E+000
1	220.46834442	2.026822E-011	5.858218E-012	0	0.000000E+000
1	220.47078316	5.858218E-012	2.026822E-011	1	0.000000E+000
1	220.47088127	2.026822E-011	5.858218E-012	0	0.000000E+000
1	220.47089323	5.858218E-012	2.026822E-011	1	0.000000E+000
1	220.47110181	2.026822E-011	5.858218E-012	0	0.000000E+000
1	220.47129178	5.858218E-012	2.026822E-011	1	0.000000E+000
1	220.47196547	2.026822E-011	5.858218E-012	0	0.000000E+000
1	220.47200401	5.858218E-012	2.026822E-011	1	0.000000E+000
1	220.47273957	2.026822E-011	5.858218E-012	0	0.000000E+000
1	220.47328359	5.858218E-012	2.026822E-011	1	0.000000E+000
1	220.47393710	2.026822E-011	5.858218E-012	0	0.000000E+000
1	220.47398347	5.858218E-012	2.026822E-011	1	0.000000E+000
1	220.47479939	2.026822E-011	5.858218E-012	0	0.000000E+000
1	220.47498268	5.858218E-012	2.026822E-011	1	0.000000E+000
1	220.47699193	2.026822E-011	5.858218E-012	0	0.000000E+000
1	220.47702664	5.858218E-012	2.026822E-011	1	0.000000E+000
1	220.47744224	2.026822E-011	5.858218E-012	0	0.000000E+000
1	220.47747711	5.858218E-012	2.026822E-011	1	0.000000E+000
1	220.47763650	2.026822E-011	5.858218E-012	0	0.000000E+000
1	220.47765725	5.858218E-012	2.026822E-011	1	0.000000E+000
1	220.47771499	2.026822E-011	5.858218E-012	0	0.000000E+000
1	220.47774541	5.858218E-012	2.026822E-011	1	0.000000E+000
1	220.47788806	2.026822E-011	5.858218E-012	0	0.000000E+000
1	220.47791323	5.858218E-012	2.026822E-011	1	0.000000E+000
1	220.47796632	2.026822E-011	5.858218E-012	0	0.000000E+000
1	220.47797895	5.858218E-012	2.026822E-011	1	0.000000E+000
1	220.47830078	2.026822E-011	5.858218E-012	0	0.000000E+000
1	220.47911737	5.858218E-012	2.026822E-011	1	0.000000E+000
1	220.47934533	2.026822E-011	5.858218E-012	0	0.000000E+000
1	220.48116496	5.858218E-012	2.026822E-011	1	0.000000E+000
1	220.48141648	2.026822E-011	5.858218E-012	0	0.000000E+000
1	220.48620781	5.858218E-012	2.026822E-011	1	0.000000E+000
1	220.48884544	2.026822E-011	5.858218E-012	0	0.000000E+000
1	220.48934236	5.858218E-012	2.026822E-011	1	0.000000E+000
1	220.48985416	2.026822E-011	5.858218E-012	0	0.000000E+000
1	220.48988318	5.858218E-012	2.026822E-011	1	0.000000E+000
1	220.49026716	2.026822E-011	5.858218E-012	0	0.000000E+000
1	220.49027456	5.858218E-012	2.026822E-011	1	0.000000E+000
1	220.49100553	2.026822E-011	5.858218E-012	0	0.000000E+000
1	220.49148103	5.858218E-012	2.026822E-011	1	0.000000E+000
1	220.49151585	2.026822E-011	5.858218E-012	0	0.000000E+000
1	220.49153253	5.858218E-012	2.026822E-011	1	0.000000E+000
1	220.49214599	2.026822E-011	5.858218E-012	0	0.000000E+000
1	220.49219267	5.858218E-012	2.026822E-011	1	0.000000E+000
1	220.49303170	2.026822E-011	5.858218E-012	0	0.000000E+000
1	220.49483470	5.858218E-012	2.026822E-011	1	0.000000E+000
1	220.49491057	2.026822E-011	5.858218E-012	0	0.000000E+000
1	220.49695888	5.858218E-012	2.026822E-011	1	0.000000E+000
1	220.49724170	2.026822E-011	5.858218E-012	0	0.000000E+000
1	220.49765390	5.858218E-012	2.026822E-011	1	0.000000E+000
1	220.49920940	2.026822E-011	5.858218E-012	0	0.000000E+000
1	220.50034682	5.858218E-012	2.026822E-011	1	0.000000E+000
1	220.50202199	2.026822E-011	5.858218E-012	0	0.000000E+000
1	220.50267424	5.858218E-012	2.026822E-011	1	0.000000E+000
1	220.50289607	2.026822E-011	5.858218E-012	0	0.000000E+000
1	220.50293601	5.858218E-012	2.026822E-011	1	0.000000E+000
1	220.50335527	2.026822E-011	5.858218E-012	0	0.000000E+000
1	220.50336969	5.858218E-012	2.026822E-011	1	0.000000E+000
1	220.50370964	2.026822E-011	5.858218E-012	0	0.000000E+000
1	220.50374400	5.858218E-012	2.026822E-011	1	0.000000E+000
1	220.50406202	2.026822E-011	5.858218E-012	0	0.000000E+000
1	220.50408654	5.858218E-012	2.026822E-011	1	0.000000E+000
1	220.50628333	2.026822E-011	5.858218E-012	0	0.000000E+000
1	220.50630035	5.858218E-012	2.026822E-011	1	0.000000E+000
1	220.50867817	2.026822E-011	5.858218E-012	0	0.000000E+000
1	220.51016382	5.858218E-012	2.026822E-011	1	0.000000E+000
1	220.51075038	2.026822E-011	5.858218E-012	0	0.000000E+000
1	220.51394711	5.858218E-012	2.026822E-011	1	0.000000E+000
1	220.51459565	2.026822E-011	5.858218E-012	0	0.000000E+000
1	220.51536018	5.858218E-012	2.026822E-011	1	0.000000E+000
1	220.51605495	2.026822E-011	5.858218E-012	0	0.000000E+000
1	220.51608479	5.858218E-012	2.026822E-011	1	0.000000E+000
1	220.51611810	2.026822E-011	5.858218E-012	0	0.000000E+000
1	220.51678032	5.858218E-012	2.026822E-011	1	0.000000E+000
1	220.51708917	2.026822E-011	5.858218E-012	0	0.000000E+000
1	220.51710679	5.858218E-012	2.026822E-011	1	0.000000E+000
1	220.51815064	2.026822E-011	5.858218E-012	0	0.000000E+000
1	220.51817737	5.858218E-012	2.026822E-011	1	0.000000E+000
1	220.51819412	2.026822E-011	5.858218E-012	0	0.000000E+000
1	220.51824076	5.858218E-012	2.026822E-011	1	0.000000E+000
1	220.51932302	2.026822E-011	5.858218E-012	0	0.000000E+000
1	220.52087471	5.858218E-012	2.026822E-011	1	0.000000E+000
1	220.52234726	2.026822E-011	5.858218E-012	0	0.000000E+000
1	220.52238390	5.858218E-012	2.026822E-011	1	0.000000E+000
1	220.52275084	2.026822E-011	5.858218E-012	0	0.000000E+000
1	220.52278693	5.858218E-012	2.026822E-011	1	0.000000E+000
1	220.52421102	2.026822E-011	5.858218E-012	0	0.000000E+000
1	220.52423556	5.858218E-012	2.026822E-011	1	0.000000E+000
1	220.52436587	2.026822E-011	5.858218E-012	0	0.000000E+000
1	220.52440293	5.858218E-012	2.026822E-011	1	0.000000E+000
1	220.52445075	2.026822E-011	5.858218E-012	0	0.000000E+000
1	220.52447125	5.858218E-012	2.026822E-011	1	0.000000E+000
1	220.52513800	2.026822E-011	5.858218E-012	0	0.000000E+000
1	220.52574190	5.858218E-012	2.026822E-011	1	0.000000E+000
1	220.52611097	2.026822E-011	5.858218E-012	0	0.000000E+000
1	220.52633317	5.858218E-012	2.026822E-011	1	0.000000E+000
1	220.52655645	2.026822E-011	5.858218E-012	0	0.000000E+000
1	220.52658948	5.858218E-012	2.026822E-011	1	0.000000E+000
1	220.52676577	2.026822E-011	5.858218E-012	0	0.000000E+000
1	220.53087926	5.858218E-012	2.026822E-011	1	0.000000E+000
1	220.53124916	2.026822E-011	5.858218E-012	0	0.000000E+000
1	220.53236577	5.858218E-012	2.026822E-011	1	0.000000E+000
1	220.53293868	2.026822E-011	5.858218E-012	0	0.000000E+000
1	220.53441612	5.858218E-012	2.026822E-011	1	0.000000E+000
1	220.53446334	2.026822E-011	5.858218E-012	0	0.000000E+000
1	220.53478574	5.858218E-012	2.026822E-011	1	0.000000E+000
1	220.53483481	2.026822E-011	5.858218E-012	0	0.000000E+000
1	220.53527734	5.858218E-012	2.026822E-011	1	0.000000E+000
1	220.53547879	2.026822E-011	5.858218E-012	0	0.000000E+000
1	220.53552050	5.858218E-012	2.026822E-011	1	0.000000E+000
1	220.53587814	2.026822E-011	5.858218E-012	0	0.000000E+000
1	220.53589156	5.858218E-012	2.026822E-011	1	0.000000E+000
1	220.53696933	2.026822E-011	5.858218E-012	0	0.000000E+000
1	220.53697175	5.858218E-012	2.026822E-011	1	0.000000E+000
1	220.53711663	2.026822E-011	5.858218E-012	0	0.000000E+000
1	220.53920597	5.858218E-012	2.026822E-011	1	0.000000E+000
1	220.53997367	2.026822E-011	5.858218E-012	0	0.000000E+000
1	220.54075718	5.858218E-012	2.026822E-011	1	0.000000E+000
1	220.54204149	2.026822E-011	5.858218E-012	0	0.000000E+000
1	220.54205894	5.858218E-012	2.026822E-011	1	0.000000E+000
1	220.54415380	2.026822E-011	5.858218E-012	0	0.000000E+000
1	220.54445992	5.858218E-012	2.026822E-011	1	0.000000E+000
1	220.54488361	2.026822E-011	5.858218E-012	0	0.000000E+000
1	220.54569467	5.858218E-012	2.026822E-011	1	0.000000E+000
1	220.54627136	2.026822E-011	5.858218E-012	0	0.000000E+000
1	220.54740213	5.858218E-012	2.026822E-011	1	0.000000E+000
1	220.54780563	2.026822E-011	5.858218E-012	0	0.000000E+000
1	220.55072745	5.858218E-012	2.026822E-011	1	0.000000E+000
1	220.55102343	2.026822E-011	5.858218E-012	0	0.000000E+000
1	220.55455885	5.858218E-012	2.026822E-011	1	0.000000E+000
1	220.55461638	2.026822E-011	5.858218E-012	0	0.000000E+000
1	220.55658690	5.858218E-012	2.026822E-011	1	0.000000E+000
1	220.55678168	2.026822E-011	5.858218E-012	0	0.000000E+000
1	220.55680533	5.858218E-012	2.026822E-011	1	0.000000E+000
1	220.55687268	2.026822E-011	5.858218E-012	0	0.000000E+000
1	220.55691475	5.858218E-012	2.026822E-011	1	0.000000E+000
1	220.55732905	2.026822E-011	5.858218E-012	0	0.000000E+000
1	220.55735860	5.858218E-012	2.026822E-011	1	0.000000E+000
1	220.55761860	2.026822E-011	5.858218E-012	0	0.000000E+000
1	220.55765509	5.858218E-012	2.026822E-011	1	0.000000E+000
1	220.55795969	2.026822E-011	5.858218E-012	0	0.000000E+000
1	220.55798882	5.858218E-012	2.026822E-011	1	0.000000E+000
1	220.55822147	2.026822E-011	5.858218E-012	0	0.000000E+000
1	220.55895017	5.858218E-012	2.026822E-011	1	0.000000E+000
1	220.55955976	2.026822E-011	5.858218E-012	0	0.000000E+000
1	220.55985759	5.858218E-012	2.026822E-011	1	0.000000E+000
1	220.56000671	2.026822E-011	5.858218E-012	0	0.000000E+000
1	220.56003719	5.858218E-012	2.026822E-011	1	0.000000E+000
1	220.56010899	2.026822E-011	5.858218E-012	0	0.000000E+000
1	220.56012448	5.858218E-012	2.026822E-011	1	0.000000E+000
1	220.56063382	2.026822E-011	5.858218E-012	0	0.000000E+000
1	220.56321929	5.858218E-012	2.026822E-011	1	0.000000E+000
1	220.56347327	2.026822E-011	5.858218E-012	0	0.000000E+000
1	220.56350021	5.858218E-012	2.026822E-011	1	0.000000E+000
1	220.56415532	2.026822E-011	5.858218E-012	0	0.000000E+000
1	220.56420453	5.858218E-012	2.026822E-011	1	0.000000E+000
1	220.56430276	2.026822E-011	5.858218E-012	0	0.000000E+000
1	220.56430992	5.858218E-012	2.026822E-011	1	0.000000E+000
1	220.56456355	2.026822E-011	5.858218E-012	0	0.000000E+000
1	220.56560554	5.858218E-012	2.026822E-011	1	0.000000E+000
1	220.56591253	2.026822E-011	5.858218E-012	0	0.000000E+000
1	220.56594060	5.858218E-012	2.026822E-011	1	0.000000E+000
1	220.56673289	2.026822E-011	5.858218E-012	0	0.000000E+000
1	220.56674663	5.858218E-012	2.026822E-011	1	0.000000E+000
1	220.56686470	2.026822E-011	5.858218E-012	0	0.000000E+000
1	220.56712486	5.858218E-012	2.026822E-011	1	0.000000E+000
1	220.56718854	2.026822E-011	5.858218E-012	0	0.000000E+000
1	220.56719645	5.858218E-012	2.026822E-011	1	0.000000E+000
1	220.56795315	2.026822E-011	5.858218E-012	0	0.000000E+000
1	220.56796344	5.858218E-012	2.026822E-011	1	0.000000E+000
1	220.56813924	2.026822E-011	5.858218E-012	0	0.000000E+000
1	220.56819294	5.858218E-012	2.026822E-011	1	0.000000E+000
1	220.56848171	2.026822E-011	5.858218E-012	0	0.000000E+000
1	220.56850439	5.858218E-012	2.026822E-011	1	0.000000E+000
1	220.56983646	2.026822E-011	5.858218E-012	0	0.000000E+000
1	220.56986875	5.858218E-012	2.026822E-011	1	0.000000E+000
1	220.57005701	2.026822E-011	5.858218E-012	0	0.000000E+000
1	220.57042048	5.858218E-012	2.026822E-011	1	0.000000E+000
1	220.57110290	2.026822E-011	5.858218E-012	0	0.000000E+000
1	220.57112518	5.858218E-012	2.026822E-011	1	0.000000E+000
1	220.57114966	2.026822E-011	5.858218E-012	0	0.000000E+000
1	220.57117010	5.858218E-012	2.026822E-011	1	0.000000E+000
1	220.57141396	2.026822E-011	5.858218E-012	0	0.000000E+000
1	220.57178541	5.858218E-012	2.026822E-011	1	0.000000E+000
1	220.57396889	2.026822E-011	5.858218E-012	0	0.000000E+000
1	220.57471453	5.858218E-012	2.026822E-011	1	0.000000E+000
1	220.57485031	2.026822E-011	5.858218E-012	0	0.000000E+000
1	220.57489586	5.858218E-012	2.026822E-011	1	0.000000E+000
1	220.57498068	2.026822E-011	5.858218E-012	0	0.000000E+000
1	220.57503014	5.858218E-012	2.026822E-011	1	0.000000E+000
1	220.57507323	2.026822E-011	5.858218E-012	0	0.000000E+000
1	220.57512055	5.858218E-012	2.026822E-011	1	0.000000E+000
1	220.57583460	2.026822E-011	5.858218E-012	0	0.000000E+000
1	220.57584643	5.858218E-012	2.026822E-011	1	0.000000E+000
1	220.57590709	2.026822E-011	5.858218E-012	0	0.000000E+000
1	220.57605747	5.858218E-012	2.026822E-011	1	0.000000E+000
1	220.57607923	2.026822E-011	5.858218E-012	0	0.000000E+000
1	220.57673860	5.858218E-012	2.026822E-011	1	0.000000E+000
1	220.57682671	2.026822E-011	5.858218E-012	0	0.000000E+000
1	220.57685728	5.858218E-012	2.026822E-011	1	0.000000E+000
1	220.57732642	2.026822E-011	5.858218E-012	0	0.000000E+000
1	220.57735268	5.858218E-012	2.026822E-011	1	0.000000E+000
1	220.57775861	2.026822E-011	5.858218E-012	0	0.000000E+000
1	220.57779755	5.858218E-012	2.026822E-011	1	0.000000E+000
1	220.57900585	2.026822E-011	5.858218E-012	0	0.000000E+000
1	220.57902265	5.858218E-012	2.026822E-011	1	0.000000E+000
1	220.58058426	2.026822E-011	5.858218E-012	0	0.000000E+000
1	220.58063176	5.858218E-012	2.026822E-011	1	0.000000E+000
1	220.58110092	2.026822E-011	5.858218E-012	0	0.000000E+000
1	220.58118499	5.858218E-012	2.026822E-011	1	0.000000E+000
1	220.58175436	2.026822E-011	5.858218E-012	0	0.000000E+000
1	220.58177458	5.858218E-012	2.026822E-011	1	0.000000E+000
1	220.58180444	2.026822E-011	5.858218E-012	0	0.000000E+000
1	220.58219919	5.858218E-012	2.026822E-011	1	0.000000E+000
1	220.58239859	2.026822E-011	5.858218E-012	0	0.000000E+000
1	220.58257208	5.858218E-012	2.026822E-011	1	0.000000E+000
1	220.58266181	2.026822E-011	5.858218E-012	0	0.000000E+000
1	220.58309310	5.858218E-012	2.026822E-011	1	0.000000E+000
1	220.58312590	2.026822E-011	5.858218E-012	0	0.000000E+000
1	220.58376749	5.858218E-012	2.026822E-011	1	0.000000E+000
1	220.58405205	2.026822E-011	5.858218E-012	0	0.000000E+000
1	220.58446555	5.858218E-012	2.026822E-011	1	0.000000E+000
1	220.58473383	2.026822E-011	5.858218E-012	0	0.000000E+000
1	220.58477617	5.858218E-012	2.026822E-011	1	0.000000E+000
1	220.58497585	2.026822E-011	5.858218E-012	0	0.000000E+000
1	220.58564892	5.858218E-012	2.026822E-011	1	0.000000E+000
1	220.58707799	2.026822E-011	5.858218E-012	0	0.000000E+000
1	220.58710970	5.858218E-012	2.026822E-011	1	0.000000E+000
1	220.58764727	2.026822E-011	5.858218E-012	0	0.000000E+000
1	220.58910171	5.858218E-012	2.026822E-011	1	0.000000E+000
1	220.58941964	2.026822E-011	5.858218E-012	0	0.000000E+000
1	220.59097375	5.858218E-012	2.026822E-011	1	0.000000E+000
1	220.59218210	2.026822E-011	5.858218E-012	0	0.000000E+000
1	220.59220078	5.858218E-012	2.026822E-011	1	0.000000E+000
1	220.59317295	2.026822E-011	5.858218E-012	0	0.000000E+000
1	220.59323023	5.858218E-012	2.026822E-011	1	0.000000E+000
1	220.59365140	2.026822E-011	5.858218E-012	0	0.000000E+000
1	220.59690722	5.858218E-012	2.026822E-011	1	0.000000E+000
1	220.59786693	2.026822E-011	5.858218E-012	0	0.000000E+000
1	220.59797130	5.858218E-012	2.026822E-011	1	0.000000E+000
1	220.59887490	2.026822E-011	5.858218E-012	0	0.000000E+000
1	220.59889118	5.858218E-012	2.026822E-011	1	0.000000E+000
1	220.59975697	2.026822E-011	5.858218E-012	0	0.000000E+000
1	220.59977644	5.858218E-012	2.026822E-011	1	0.000000E+000
1	220.59993373	2.026822E-011	5.858218E-012	0	0.000000E+000
1	220.59996974	5.858218E-012	2.026822E-011	1	0.000000E+000
1	220.60065332	2.026822E-011	5.858218E-012	0	0.000000E+000
1	220.60068109	5.858218E-012	2.026822E-011	1	0.000000E+000
1	220.60090114	2.026822E-011	5.858218E-012	0	0.000000E+000
1	220.60185667	5.858218E-012	2.026822E-011	1	0.000000E+000
1	220.60206809	2.026822E-011	5.858218E-012	0	0.000000E+000
1	220.60210559	5.858218E-012	2.026822E-011	1	0.000000E+000
1	220.60234581	2.026822E-011	5.858218E-012	0	0.000000E+000
1	220.60235519	5.858218E-012	2.026822E-011	1	0.000000E+000
1	220.60259339	2.026822E-011	5.858218E-012	0	0.000000E+000
1	220.60264346	5.858218E-012	2.026822E-011	1	0.000000E+000
1	220.60268352	2.026822E-011	5.858218E-012	0	0.000000E+000
1	220.60270051	5.858218E-012	2.026822E-011	1	0.000000E+000
1	220.60346959	2.026822E-011	5.858218E-012	0	0.000000E+000
1	220.60361115	5.858218E-012	2.026822E-011	1	0.000000E+000
1	220.60378506	2.026822E-011	5.858218E-012	0	0.000000E+000
1	220.60381540	5.858218E-012	2.026822E-011	1	0.000000E+000
1	220.60509241	2.026822E-011	5.858218E-012	0	0.000000E+000
1	220.60509418	5.858218E-012	2.026822E-011	1	0.000000E+000
1	220.60545794	2.026822E-011	5.858218E-012	0	0.000000E+000
1	220.60547861	5.858218E-012	2.026822E-011	1	0.000000E+000
1	220.60566805	2.026822E-011	5.858218E-012	0	0.000000E+000
1	220.60568568	5.858218E-012	2.026822E-011	1	0.000000E+000
1	220.60660854	2.026822E-011	5.858218E-012	0	0.000000E+000
1	220.60662916	5.858218E-012	2.026822E-011	1	0.000000E+000
1	220.60717345	2.026822E-011	5.858218E-012	0	0.000000E+000
1	220.60741963	5.858218E-012	2.026822E-011	1	0.000000E+000
1	220.60818783	2.026822E-011	5.858218E-012	0	0.000000E+000
1	220.60870946	5.858218E-012	2.026822E-011	1	0.000000E+000
1	220.60873275	2.026822E-011	5.858218E-012	0	0.000000E+000
1	220.60874597	5.858218E-012	2.026822E-011	1	0.000000E+000
1	220.60880952	2.026822E-011	5.858218E-012	0	0.000000E+000
1	220.61004463	5.858218E-012	2.026822E-011	1	0.000000E+000
1	220.61036615	2.026822E-011	5.858218E-012	0	0.000000E+000
1	220.61040419	5.858218E-012	2.026822E-011	1	0.000000E+000
1	220.61056670	2.026822E-011	5.858218E-012	0	0.000000E+000
1	220.61059406	5.858218E-012	2.026822E-011	1	0.000000E+000
1	220.61068149	2.026822E-011	5.858218E-012	0	0.000000E+000
1	220.61203385	5.858218E-012	2.026822E-011	1	0.000000E+000
1	220.61245533	2.026822E-011	5.858218E-012	0	0.000000E+000
1	220.61384247	5.858218E-012	2.026822E-011	1	0.000000E+000
1	220.61433795	2.026822E-011	5.858218E-012	0	0.000000E+000
1	220.61533865	5.858218E-012	2.026822E-011	1	0.000000E+000
1	220.61622426	2.026822E-011	5.858218E-012	0	0.000000E+000
1	220.61727810	5.858218E-012	2.026822E-011	1	0.000000E+000
1	220.61785253	2.026822E-011	5.858218E-012	0	0.000000E+000
1	220.61789039	5.858218E-012	2.026822E-011	1	0.000000E+000
1	220.61873792	2.026822E-011	5.858218E-012	0	0.000000E+000
1	220.61875296	5.858218E-012	2.026822E-011	1	0.000000E+000
1	220.61888522	2.026822E-011	5.858218E-012	0	0.000000E+000
1	220.61892239	5.858218E-012	2.026822E-011	1	0.000000E+000
1	220.61983111	2.026822E-011	5.858218E-012	0	0.000000E+000
1	220.62133013	5.858218E-012	2.026822E-011	1	0.000000E+000
1	220.62135963	2.026822E-011	5.858218E-012	0	0.000000E+000
1	220.62342997	5.858218E-012	2.026822E-011	1	0.000000E+000
1	220.62405569	2.026822E-011	5.858218E-012	0	0.000000E+000
1	220.62407955	5.858218E-012	2.026822E-011	1	0.000000E+000
1	220.62414405	2.026822E-011	5.858218E-012	0	0.000000E+000
1	220.62466992	5.858218E-012	2.026822E-011	1	0.000000E+000
1	220.62599867	2.026822E-011	5.858218E-012	0	0.000000E+000
1	220.62603115	5.858218E-012	2.026822E-011	1	0.000000E+000
1	220.62617891	2.026822E-011	5.858218E-012	0	0.000000E+000
1	220.62619057	5.858218E-012	2.026822E-011	1	0.000000E+000
1	220.62751186	2.026822E-011	5.858218E-012	0	0.000000E+000
1	220.62784540	5.858218E-012	2.026822E-011	1	0.000000E+000
1	220.62785883	2.026822E-011	5.858218E-012	0	0.000000E+000
1	220.62797118	5.858218E-012	2.026822E-011	1	0.000000E+000
1	220.62809957	2.026822E-011	5.858218E-012	0	0.000000E+000
1	220.62826462	5.858218E-012	2.026822E-011	1	0.000000E+000
1	220.62830221	2.026822E-011	5.858218E-012	0	0.000000E+000
1	220.62851968	5.858218E-012	2.026822E-011	1	0.000000E+000
1	220.62868575	2.026822E-011	5.858218E-012	0	0.000000E+000
1	220.62914599	5.858218E-012	2.026822E-011	1	0.000000E+000
1	220.62963746	2.026822E-011	5.858218E-012	0	0.000000E+000
1	220.62971075	5.858218E-012	2.026822E-011	1	0.000000E+000
1	220.63058296	2.026822E-011	5.858218E-012	0	0.000000E+000
1	220.63065362	5.858218E-012	2.026822E-011	1	0.000000E+000
1	220.63098128	2.026822E-011	5.858218E-012	0	0.000000E+000
1	220.63204245	5.858218E-012	2.026822E-011	1	0.000000E+000
1	220.63294075	2.026822E-011	5.858218E-012	0	0.000000E+000
1	220.63303027	5.858218E-012	2.026822E-011	1	0.000000E+000
1	220.63405681	2.026822E-011	5.858218E-012	0	0.000000E+000
1	220.63448556	5.858218E-012	2.026822E-011	1	0.000000E+000
1	220.63453936	2.026822E-011	5.858218E-012	0	0.000000E+000
1	220.63455755	5.858218E-012	2.026822E-011	1	0.000000E+000
1	220.63573329	2.026822E-011	5.858218E-012	0	0.000000E+000
1	220.63578360	5.858218E-012	2.026822E-011	1	0.000000E+000
1	220.63669623	2.026822E-011	5.858218E-012	0	0.000000E+000
1	220.64023832	5.858218E-012	2.026822E-011	1	0.000000E+000
1	220.64065083	2.026822E-011	5.858218E-012	0	0.000000E+000
1	220.64092672	5.858218E-012	2.026822E-011	1	0.000000E+000
1	220.64126783	2.026822E-011	5.858218E-012	0	0.000000E+000
1	220.64132477	5.858218E-012	2.026822E-011	1	0.000000E+000
1	220.64369607	2.026822E-011	5.858218E-012	0	0.000000E+000
1	220.64371483	5.858218E-012	2.026822E-011	1	0.000000E+000
1	220.64390792	2.026822E-011	5.858218E-012	0	0.000000E+000
1	220.64449318	5.858218E-012	2.026822E-011	1	0.000000E+000
1	220.64476533	2.026822E-011	5.858218E-012	0	0.000000E+000
1	220.64479823	5.858218E-012	2.026822E-011	1	0.000000E+000
1	220.64497407	2.026822E-011	5.858218E-012	0	0.000000E+000
1	220.64569181	5.858218E-012	2.026822E-011	1	0.000000E+000
1	220.64657044	2.026822E-011	5.858218E-012	0	0.000000E+000
1	220.64659073	5.858218E-012	2.026822E-011	1	0.000000E+000
1	220.64697480	2.026822E-011	5.858218E-012	0	0.000000E+000
1	220.64879395	5.858218E-012	2.026822E-011	1	0.000000E+000
1	220.64955448	2.026822E-011	5.858218E-012	0	0.000000E+000
1	220.64958553	5.858218E-012	2.026822E-011	1	0.000000E+000
1	220.64992449	2.026822E-011	5.858218E-012	0	0.000000E+000
1	220.64994231	5.858218E-012	2.026822E-011	1	0.000000E+000
1	220.65095689	2.026822E-011	5.858218E-012	0	0.000000E+000
1	220.65100152	5.858218E-012	2.026822E-011	1	0.000000E+000
1	220.65280520	2.026822E-011	5.858218E-012	0	0.000000E+000
1	220.65283113	5.858218E-012	2.026822E-011	1	0.000000E+000
1	220.65299530	2.026822E-011	5.858218E-012	0	0.000000E+000
1	220.65349653	5.858218E-012	2.026822E-011	1	0.000000E+000
1	220.65498907	2.026822E-011	5.858218E-012	0	0.000000E+000
1	220.65501095	5.858218E-012	2.026822E-011	1	0.000000E+000
1	220.65608872	2.026822E-011	5.858218E-012	0	0.000000E+000
1	220.65609879	5.858218E-012	2.026822E-011	1	0.000000E+000
1	220.65727414	2.026822E-011	5.858218E-012	0	0.000000E+000
1	220.65730232	5.858218E-012	2.026822E-011	1	0.000000E+000
1	220.65746082	2.026822E-011	5.858218E-012	0	0.000000E+000
1	220.65796681	5.858218E-012	2.026822E-011	1	0.000000E+000
1	220.65907012	2.026822E-011	5.858218E-012	0	0.000000E+000
1	220.65908530	5.858218E-012	2.026822E-011	1	0.000000E+000
1	220.66046935	2.026822E-011	5.858218E-012	0	0.000000E+000
1	220.66069342	5.858218E-012	2.026822E-011	1	0.000000E+000
1	220.66099098	2.026822E-011	5.858218E-012	0	0.000000E+000
1	220.66198821	5.858218E-012	2.026822E-011	1	0.000000E+000
1	220.66213669	2.026822E-011	5.858218E-012	0	0.000000E+000
1	220.66215408	5.858218E-012	2.026822E-011	1	0.000000E+000
1	220.66281876	2.026822E-011	5.858218E-012	0	0.000000E+000
1	220.66283141	5.858218E-012	2.026822E-011	1	0.000000E+000
1	220.66331183	2.026822E-011	5.858218E-012	0	0.000000E+000
1	220.66333370	5.858218E-012	2.026822E-011	1	0.000000E+000
1	220.66427803	2.026822E-011	5.858218E-012	0	0.000000E+000
1	220.66481031	5.858218E-012	2.026822E-011	1	0.000000E+000
1	220.66487721	2.026822E-011	5.858218E-012	0	0.000000E+000
1	220.66770093	5.858218E-012	2.026822E-011	1	0.000000E+000
1	220.66801174	2.026822E-011	5.858218E-012	0	0.000000E+000
1	220.67074433	5.858218E-012	2.026822E-011	1	0.000000E+000
1	220.67237462	2.026822E-011	5.858218E-012	0	0.000000E+000
1	220.67286333	5.858218E-012	2.026822E-011	1	0.000000E+000
1	220.67332086	2.026822E-011	5.858218E-012	0	0.000000E+000
1	220.67384047	5.858218E-012	2.026822E-011	1	0.000000E+000
1	220.67481442	2.026822E-011	5.858218E-012	0	0.000000E+000
1	220.67596796	5.858218E-012	2.026822E-011	1	0.000000E+000
1	220.67669925	2.026822E-011	5.858218E-012	0	0.000000E+000
1	220.67720846	5.858218E-012	2.026822E-011	1	0.000000E+000
1	220.67793587	2.026822E-011	5.858218E-012	0	0.000000E+000
1	220.67815488	5.858218E-012	2.026822E-011	1	0.000000E+000
1	220.67850438	2.026822E-011	5.858218E-012	0	0.000000E+000
1	220.67862759	5.858218E-012	2.026822E-011	1	0.000000E+000
1	220.67869138	2.026822E-011	5.858218E-012	0	0.000000E+000
1	220.67873618	5.858218E-012	2.026822E-011	1	0.000000E+000
1	220.67899833	2.026822E-011	5.858218E-012	0	0.000000E+000
1	220.68064215	5.858218E-012	2.026822E-011	1	0.000000E+000
1	220.68240770	2.026822E-011	5.858218E-012	0	0.000000E+000
1	220.68245930	5.858218E-012	2.026822E-011	1	0.000000E+000
1	220.68301853	2.026822E-011	5.858218E-012	0	0.000000E+000
1	220.68311772	5.858218E-012	2.026822E-011	1	0.000000E+000
1	220.68322088	2.026822E-011	5.858218E-012	0	0.000000E+000
1	220.68493113	5.858218E-012	2.026822E-011	1	0.000000E+000
1	220.68615307	2.026822E-011	5.858218E-012	0	0.000000E+000
1	220.68661159	5.858218E-012	2.026822E-011	1	0.000000E+000
1	220.68697443	2.026822E-011	5.858218E-012	0	0.000000E+000
1	220.69096099	5.858218E-012	2.026822E-011	1	0.000000E+000
1	220.69157340	2.026822E-011	5.858218E-012	0	0.000000E+000
1	220.69160331	5.858218E-012	2.026822E-011	1	0.000000E+000
1	220.69179354	2.026822E-011	5.858218E-012	0	0.000000E+000
1	220.69326527	5.858218E-012	2.026822E-011	1	0.000000E+000
1	220.69371124	2.026822E-011	5.858218E-012	0	0.000000E+000
1	220.69382448	5.858218E-012	2.026822E-011	1	0.000000E+000
1	220.69415777	2.026822E-011	5.858218E-012	0	0.000000E+000
1	220.69563342	5.858218E-012	2.026822E-011	1	0.000000E+000
1	220.69610759	2.026822E-011	5.858218E-012	0	0.000000E+000
1	220.69618796	5.858218E-012	2.026822E-011	1	0.000000E+000
1	220.69668866	2.026822E-011	5.858218E-012	0	0.000000E+000
1	220.69672836	5.858218E-012	2.026822E-011	1	0.000000E+000
1	220.69740302	2.026822E-011	5.858218E-012	0	0.000000E+000
1	220.69820003	5.858218E-012	2.026822E-011	1	0.000000E+000
1	220.69825074	2.026822E-011	5.858218E-012	0	0.000000E+000
1	220.69899984	5.858218E-012	2.026822E-011	1	0.000000E+000
1	220.69905843	2.026822E-011	5.858218E-012	0	0.000000E+000
1	220.69933503	5.858218E-012	2.026822E-011	1	0.000000E+000
1	220.69965305	2.026822E-011	5.858218E-012	0	0.000000E+000
1	220.69971494	5.858218E-012	2.026822E-011	1	0.000000E+000
1	220.69982565	2.026822E-011	5.858218E-012	0	0.000000E+000
1	220.70067776	5.858218E-012	2.026822E-011	1	0.000000E+000
1	220.70114395	2.026822E-011	5.858218E-012	0	0.000000E+000
1	220.70116248	5.858218E-012	2.026822E-011	1	0.000000E+000
1	220.70317537	2.026822E-011	5.858218E-012	0	0.000000E+000
1	220.70413296	5.858218E-012	2.026822E-011	1	0.000000E+000
1	220.70418182	2.026822E-011	5.858218E-012	0	0.000000E+000
1	220.70422778	5.858218E-012	2.026822E-011	1	0.000000E+000
1	220.70575554	2.026822E-011	5.858218E-012	0	0.000000E+000
1	220.70578592	5.858218E-012	2.026822E-011	1	0.000000E+000
1	220.70697916	2.026822E-011	5.858218E-012	0	0.000000E+000
1	220.70702019	5.858218E-012	2.026822E-011	1	0.000000E+000
1	220.70748583	2.026822E-011	5.858218E-012	0	0.000000E+000
1	220.70752961	5.858218E-012	2.026822E-011	1	0.000000E+000
1	220.70794270	2.026822E-011	5.858218E-012	0	0.000000E+000
1	220.70795976	5.858218E-012	2.026822E-011	1	0.000000E+000
1	220.70827887	2.026822E-011	5.858218E-012	0	0.000000E+000
1	220.70843808	5.858218E-012	2.026822E-011	1	0.000000E+000
1	220.70929760	2.026822E-011	5.858218E-012	0	0.000000E+000
1	220.71040889	5.858218E-012	2.026822E-011	1	0.000000E+000
1	220.71046718	2.026822E-011	5.858218E-012	0	0.000000E+000
1	220.71054797	5.858218E-012	2.026822E-011	1	0.000000E+000
1	220.71064391	2.026822E-011	5.858218E-012	0	0.000000E+000
1	220.71066531	5.858218E-012	2.026822E-011	1	0.000000E+000
1	220.71187849	2.026822E-011	5.858218E-012	0	0.000000E+000
1	220.71257969	5.858218E-012	2.026822E-011	1	0.000000E+000
1	220.71295853	2.026822E-011	5.858218E-012	0	0.000000E+000
1	220.71299858	5.858218E-012	2.026822E-011	1	0.000000E+000
1	220.71495147	2.026822E-011	5.858218E-012	0	0.000000E+000
1	220.71570000	5.858218E-012	2.026822E-011	1	0.000000E+000
1	220.71602666	2.026822E-011	5.858218E-012	0	0.000000E+000
1	220.71616166	5.858218E-012	2.026822E-011	1	0.000000E+000
1	220.71630784	2.026822E-011	5.858218E-012	0	0.000000E+000
1	220.71630934	5.858218E-012	2.026822E-011	1	0.000000E+000
1	220.71656202	2.026822E-011	5.858218E-012	0	0.000000E+000
1	220.71664015	5.858218E-012	2.026822E-011	1	0.000000E+000
1	220.71796648	2.026822E-011	5.858218E-012	0	0.000000E+000
1	220.71801105	5.858218E-012	2.026822E-011	1	0.000000E+000
1	220.71830832	2.026822E-011	5.858218E-012	0	0.000000E+000
[truncated: 284,841 more chars]
