# Supplementary material for: Ancestral acetylcholine receptor β-subunit forms homopentamers that prime before opening spontaneously
Source: eLife. 2022 Jul 4;11:e76504. doi: 10.7554/eLife.76504 (PMC9365395; doi:10.7554/eLife.76504)
Supplement: Figure 4—figure supplement 1—source data 1. — Detected single-channel event durations for the human adult muscle-type acetylcholine receptor in the presence of increasing concentrations of acetylcholine (ACh; 3 µM, 6 µM, 10 µM, 18 µM, 30 µM, 60 µM, 100 µM, and 180 µM). Compressed file includes 24 TAC 4.3.3 event files (*.evt format) of the single-channel detections for the three recordings for each acetylcholine concentration (fileA, fileB, and fileC in each case) in the presented kinetic analysis, as well as the associated R scripts (*.txt format) for defining and sorting bursts. [file elife-76504-fig4-figsupp1-data1.zip › F4S1-SD1/Source Data - Figure 4-figure supplement 1/Figure 4-figure supplement 1_WTMuscle30uMACh_fileA.evt]

5
File
Acquire	D:\Data\Christian\1-Single Channel Recordings\WTMuscle (control)\30uM ACh\Recordings\a1 - 17-06-27-WTmuscle-BRBS-PA30OOPS-120mv-3.acquire	0	
Sweeps
1	0.177324	0.000000	0.177324	0.0000000E+000	0.0000000E+000	
2	105.844131	0.000000	0.128102	0.0000000E+000	0.0000000E+000	
3	396.025320	0.000000	0.384134	0.0000000E+000	0.0000000E+000	
Segments
1	1	0.000000	0.177324	
2	24	0.000000	0.128102	5.711252	6.024320	12.828836	12.947317	13.517725	13.646249	16.563755	16.745957	29.730935	30.213205	34.568272	34.790177	34.944088	35.199962	35.325526	35.486788	35.582070	35.761101	39.813956	39.948862	44.254728	44.399988	44.605474	44.844776	44.945408	45.182409	45.303298	45.498872	45.944045	46.072602	56.827791	57.126820	58.794567	59.149798	64.829933	64.968108	67.548957	67.869425	79.082671	79.557920	79.564195	79.750998	96.916127	97.035237	105.772290	105.844131	
3	99	0.000000	0.384134	0.461311	0.704396	11.009188	11.289279	11.329000	11.386995	11.451896	11.642739	44.463163	44.743605	44.752360	45.023528	46.391244	46.634897	78.110648	78.417369	84.949420	85.116943	86.508475	86.766826	87.288203	87.464893	95.265366	95.396336	95.414607	95.701715	103.255180	103.623224	104.057867	104.199752	108.570802	108.713407	108.715496	108.818852	110.837526	111.001131	126.285118	126.668121	126.819914	126.948940	141.066424	141.216922	148.261235	148.407132	149.505641	149.858623	150.650673	150.761220	150.802610	151.014272	157.007427	157.464814	165.606170	167.425230	168.070885	168.198357	168.269507	169.015503	169.074152	169.417062	169.988862	170.192957	170.253800	170.434312	170.450408	170.692903	170.718632	170.820093	170.903371	171.058891	180.570182	180.672243	180.779883	181.027073	181.154897	181.287506	181.329384	181.852907	182.685903	182.789714	183.353587	183.489601	183.747291	183.883899	183.885288	183.939937	184.093115	184.524409	184.617995	184.718978	184.749343	184.878568	186.139791	186.407480	186.441192	186.538376	186.572264	186.876135	187.110916	187.319935	211.319019	211.658101	211.672552	211.831632	214.431915	214.821635	220.171774	220.272624	222.658443	222.971533	223.010280	223.296508	224.442585	224.566295	224.585437	224.755112	227.845998	228.163525	228.187624	228.688653	228.746448	228.966426	228.974056	229.152681	229.426517	229.729106	237.337390	237.495505	237.559272	237.676014	240.124800	240.296643	240.944689	241.228164	241.660747	242.547594	243.310052	243.519305	258.886694	258.988562	271.743004	271.905088	279.344547	279.619938	283.202448	283.820383	284.764966	285.032630	293.643311	293.891111	294.819195	294.938179	298.757957	299.986156	308.116317	308.257417	314.267738	314.381765	332.405980	332.524248	332.586472	332.681965	347.892104	348.240041	357.095961	357.203559	357.472620	357.628891	357.692294	358.271307	358.276584	358.503326	365.822520	366.083379	367.388696	367.683668	370.432626	370.848108	370.967023	371.214764	374.134027	374.320741	374.372460	374.790688	375.217991	375.451709	375.715495	376.107627	391.746863	393.987226	393.993704	394.261548	394.679563	395.760004	395.822085	396.025320	
Events
1	0.04883952	7.723199E-012	2.196320E-011	1	0.000000E+000
1	0.04942438	2.196320E-011	7.723199E-012	0	0.000000E+000
1	0.04951690	7.723199E-012	2.196320E-011	1	0.000000E+000
1	0.05012282	2.196320E-011	7.723199E-012	0	0.000000E+000
1	0.05017559	7.723199E-012	2.196320E-011	1	0.000000E+000
1	0.05053595	2.196320E-011	7.723199E-012	0	0.000000E+000
1	0.05057949	7.723199E-012	2.196320E-011	1	0.000000E+000
1	0.05174838	2.196320E-011	7.723199E-012	0	0.000000E+000
1	0.05176329	7.723199E-012	2.196320E-011	1	0.000000E+000
1	0.05187263	2.196320E-011	7.723199E-012	0	0.000000E+000
1	0.05208193	7.723199E-012	2.196320E-011	1	0.000000E+000
1	0.05255467	2.196320E-011	7.723199E-012	0	0.000000E+000
1	0.05258097	7.723199E-012	2.196320E-011	1	0.000000E+000
1	0.05278516	2.196320E-011	7.723199E-012	0	0.000000E+000
1	0.05283710	7.723199E-012	2.196320E-011	1	0.000000E+000
1	0.05317567	2.196320E-011	7.723199E-012	0	0.000000E+000
1	0.05319298	7.723199E-012	2.196320E-011	1	0.000000E+000
1	0.05321717	2.196320E-011	7.723199E-012	0	0.000000E+000
1	0.05368974	7.723199E-012	2.196320E-011	1	0.000000E+000
1	0.05418255	2.196320E-011	7.723199E-012	0	0.000000E+000
1	0.05428524	7.723199E-012	2.196320E-011	1	0.000000E+000
1	0.05491086	2.196320E-011	7.723199E-012	0	0.000000E+000
1	0.05529158	7.723199E-012	2.196320E-011	1	0.000000E+000
1	0.05565973	2.196320E-011	7.723199E-012	0	0.000000E+000
1	0.05611121	7.723199E-012	2.196320E-011	1	0.000000E+000
1	0.05653661	2.196320E-011	7.723199E-012	0	0.000000E+000
1	0.05655124	7.723199E-012	2.196320E-011	1	0.000000E+000
1	0.05668169	2.196320E-011	7.723199E-012	0	0.000000E+000
1	0.05671087	7.723199E-012	2.196320E-011	1	0.000000E+000
1	0.05729341	2.196320E-011	7.723199E-012	0	0.000000E+000
1	0.05747609	7.723199E-012	2.196320E-011	1	0.000000E+000
1	0.05813693	2.196320E-011	7.723199E-012	0	0.000000E+000
1	0.05820115	7.723199E-012	2.196320E-011	1	0.000000E+000
1	0.05865655	2.196320E-011	7.723199E-012	0	0.000000E+000
1	0.05868423	7.723199E-012	2.196320E-011	1	0.000000E+000
1	0.05982015	2.196320E-011	7.723199E-012	0	0.000000E+000
1	0.05987589	7.723199E-012	2.196320E-011	1	0.000000E+000
1	0.06011537	2.196320E-011	7.723199E-012	0	0.000000E+000
1	0.06126545	7.723199E-012	2.196320E-011	1	0.000000E+000
1	0.06171235	2.196320E-011	7.723199E-012	0	0.000000E+000
1	0.06451996	7.723199E-012	2.196320E-011	1	0.000000E+000
1	0.06497397	2.196320E-011	7.723199E-012	0	0.000000E+000
1	0.06512719	7.723199E-012	2.196320E-011	1	0.000000E+000
1	0.06556825	2.196320E-011	7.723199E-012	0	0.000000E+000
1	0.06558933	7.723199E-012	2.196320E-011	1	0.000000E+000
1	0.06597230	2.196320E-011	7.723199E-012	0	0.000000E+000
1	0.06601115	7.723199E-012	2.196320E-011	1	0.000000E+000
1	0.06611403	2.196320E-011	7.723199E-012	0	0.000000E+000
1	0.06617758	7.723199E-012	2.196320E-011	1	0.000000E+000
1	0.06852818	2.196320E-011	7.723199E-012	0	0.000000E+000
1	0.06872924	7.723199E-012	2.196320E-011	1	0.000000E+000
1	0.06909820	2.196320E-011	7.723199E-012	0	0.000000E+000
1	0.06931836	7.723199E-012	2.196320E-011	1	0.000000E+000
1	0.07006798	2.196320E-011	7.723199E-012	0	0.000000E+000
1	0.07008932	7.723199E-012	2.196320E-011	1	0.000000E+000
1	0.07027443	2.196320E-011	7.723199E-012	0	0.000000E+000
1	0.07030898	7.723199E-012	2.196320E-011	1	0.000000E+000
1	0.07086195	2.196320E-011	7.723199E-012	0	0.000000E+000
1	0.07088533	7.723199E-012	2.196320E-011	1	0.000000E+000
1	0.07160680	2.196320E-011	7.723199E-012	0	0.000000E+000
1	0.07162643	7.723199E-012	2.196320E-011	1	0.000000E+000
1	0.07211627	2.196320E-011	7.723199E-012	0	0.000000E+000
1	0.07213699	7.723199E-012	2.196320E-011	1	0.000000E+000
1	0.07377190	2.196320E-011	7.723199E-012	0	0.000000E+000
1	0.07381986	7.723199E-012	2.196320E-011	1	0.000000E+000
1	0.07421389	2.196320E-011	7.723199E-012	0	0.000000E+000
1	0.07559108	7.723199E-012	2.196320E-011	1	0.000000E+000
1	0.07566073	2.196320E-011	7.723199E-012	0	0.000000E+000
1	0.07571232	7.723199E-012	2.196320E-011	1	0.000000E+000
1	0.07603153	2.196320E-011	7.723199E-012	0	0.000000E+000
1	0.07605982	7.723199E-012	2.196320E-011	1	0.000000E+000
1	0.07716834	2.196320E-011	7.723199E-012	0	0.000000E+000
1	0.07719102	7.723199E-012	2.196320E-011	1	0.000000E+000
1	0.07814307	2.196320E-011	7.723199E-012	0	0.000000E+000
1	0.07817278	7.723199E-012	2.196320E-011	1	0.000000E+000
1	0.08020698	2.196320E-011	7.723199E-012	0	0.000000E+000
1	0.08026005	7.723199E-012	2.196320E-011	1	0.000000E+000
1	0.08066295	2.196320E-011	7.723199E-012	0	0.000000E+000
1	0.08103331	7.723199E-012	2.196320E-011	1	0.000000E+000
1	0.08264272	2.196320E-011	7.723199E-012	0	0.000000E+000
1	0.08265348	7.723199E-012	2.196320E-011	1	0.000000E+000
1	0.08323391	2.196320E-011	7.723199E-012	0	0.000000E+000
1	0.08362807	7.723199E-012	2.196320E-011	1	0.000000E+000
1	0.08647884	2.196320E-011	7.723199E-012	0	0.000000E+000
1	0.08695375	7.723199E-012	2.196320E-011	1	0.000000E+000
1	0.08699466	2.196320E-011	7.723199E-012	0	0.000000E+000
1	0.08702868	7.723199E-012	2.196320E-011	1	0.000000E+000
1	0.08774140	2.196320E-011	7.723199E-012	0	0.000000E+000
1	0.08776407	7.723199E-012	2.196320E-011	1	0.000000E+000
1	0.08824763	2.196320E-011	7.723199E-012	0	0.000000E+000
1	0.08830043	7.723199E-012	2.196320E-011	1	0.000000E+000
1	0.08952958	2.196320E-011	7.723199E-012	0	0.000000E+000
1	0.08974667	7.723199E-012	2.196320E-011	1	0.000000E+000
1	0.08979396	2.196320E-011	7.723199E-012	0	0.000000E+000
1	0.09010323	7.723199E-012	2.196320E-011	1	0.000000E+000
1	0.09019726	2.196320E-011	7.723199E-012	0	0.000000E+000
1	0.09237723	7.723199E-012	2.196320E-011	1	0.000000E+000
1	0.09369056	2.196320E-011	7.723199E-012	0	0.000000E+000
1	0.09420913	7.723199E-012	2.196320E-011	1	0.000000E+000
1	0.09633989	2.196320E-011	7.723199E-012	0	0.000000E+000
1	0.09635413	7.723199E-012	2.196320E-011	1	0.000000E+000
1	0.09792553	2.196320E-011	7.723199E-012	0	0.000000E+000
1	0.09795568	7.723199E-012	2.196320E-011	1	0.000000E+000
1	0.09982167	2.196320E-011	7.723199E-012	0	0.000000E+000
1	0.10011604	7.723199E-012	2.196320E-011	1	0.000000E+000
1	0.10061794	2.196320E-011	7.723199E-012	0	0.000000E+000
1	0.10064766	7.723199E-012	2.196320E-011	1	0.000000E+000
1	0.10146417	2.196320E-011	7.723199E-012	0	0.000000E+000
1	0.10150074	7.723199E-012	2.196320E-011	1	0.000000E+000
1	0.10169098	2.196320E-011	7.723199E-012	0	0.000000E+000
1	0.11322305	7.723199E-012	2.196320E-011	1	0.000000E+000
1	0.11324350	2.196320E-011	7.723199E-012	0	0.000000E+000
1	0.11565671	7.723199E-012	2.196320E-011	1	0.000000E+000
1	0.11585771	2.196320E-011	7.723199E-012	0	0.000000E+000
1	0.11596141	7.723199E-012	2.196320E-011	1	0.000000E+000
1	0.11641163	2.196320E-011	7.723199E-012	0	0.000000E+000
1	0.11661146	7.723199E-012	2.196320E-011	1	0.000000E+000
1	0.11697462	2.196320E-011	7.723199E-012	0	0.000000E+000
1	0.11705651	7.723199E-012	2.196320E-011	1	0.000000E+000
1	0.11766083	2.196320E-011	7.723199E-012	0	0.000000E+000
1	0.11819287	7.723199E-012	2.196320E-011	1	0.000000E+000
1	0.11880301	2.196320E-011	7.723199E-012	0	0.000000E+000
1	0.11904367	7.723199E-012	2.196320E-011	1	0.000000E+000
1	0.12039264	2.196320E-011	7.723199E-012	0	0.000000E+000
1	0.12113354	7.723199E-012	2.196320E-011	1	0.000000E+000
1	0.12185135	2.196320E-011	7.723199E-012	0	0.000000E+000
1	0.12188669	7.723199E-012	2.196320E-011	1	0.000000E+000
1	0.12218473	2.196320E-011	7.723199E-012	0	0.000000E+000
1	0.12219425	7.723199E-012	2.196320E-011	1	0.000000E+000
1	0.12233204	2.196320E-011	7.723199E-012	0	0.000000E+000
1	0.12237087	7.723199E-012	2.196320E-011	1	0.000000E+000
1	0.12255279	2.196320E-011	7.723199E-012	0	0.000000E+000
1	0.12270081	7.723199E-012	2.196320E-011	1	0.000000E+000
1	0.12350102	2.196320E-011	7.723199E-012	0	0.000000E+000
1	0.12353116	7.723199E-012	2.196320E-011	1	0.000000E+000
1	0.12405422	2.196320E-011	7.723199E-012	0	0.000000E+000
1	0.12439724	7.723199E-012	2.196320E-011	1	0.000000E+000
1	0.12442766	2.196320E-011	7.723199E-012	0	0.000000E+000
1	0.12453284	7.723199E-012	2.196320E-011	1	0.000000E+000
1	0.12482154	2.196320E-011	7.723199E-012	0	0.000000E+000
1	0.12484103	7.723199E-012	2.196320E-011	1	0.000000E+000
1	0.12530802	2.196320E-011	7.723199E-012	0	0.000000E+000
1	0.12533851	7.723199E-012	2.196320E-011	1	0.000000E+000
1	0.12574568	2.196320E-011	7.723199E-012	0	0.000000E+000
1	0.12576082	7.723199E-012	2.196320E-011	1	0.000000E+000
1	0.12695785	2.196320E-011	7.723199E-012	0	0.000000E+000
1	0.12697158	7.723199E-012	2.196320E-011	1	0.000000E+000
1	0.12724840	2.196320E-011	7.723199E-012	0	0.000000E+000
1	0.12732784	7.723199E-012	2.196320E-011	1	0.000000E+000
1	0.12781502	2.196320E-011	7.723199E-012	0	0.000000E+000
1	0.12784227	7.723199E-012	2.196320E-011	1	0.000000E+000
1	0.12797408	2.196320E-011	7.723199E-012	0	0.000000E+000
2	0.04339622	7.194219E-012	2.143422E-011	1	0.000000E+000
2	0.04363503	2.143422E-011	7.194219E-012	0	0.000000E+000
2	0.04407359	7.194219E-012	2.143422E-011	1	0.000000E+000
2	0.04414863	2.143422E-011	7.194219E-012	0	0.000000E+000
2	0.04479437	7.194219E-012	2.143422E-011	1	0.000000E+000
2	0.04521832	2.143422E-011	7.194219E-012	0	0.000000E+000
2	0.04577631	7.194219E-012	2.143422E-011	1	0.000000E+000
2	0.04578432	2.143422E-011	7.194219E-012	0	0.000000E+000
2	0.04613393	7.194219E-012	2.143422E-011	1	0.000000E+000
2	0.04634142	2.143422E-011	7.194219E-012	0	0.000000E+000
2	0.04840409	7.194219E-012	2.143422E-011	1	0.000000E+000
2	0.04846222	2.143422E-011	7.194219E-012	0	0.000000E+000
2	0.04903947	7.194219E-012	2.143422E-011	1	0.000000E+000
2	0.04910181	2.143422E-011	7.194219E-012	0	0.000000E+000
2	0.04984799	7.194219E-012	2.143422E-011	1	0.000000E+000
2	0.04992043	2.143422E-011	7.194219E-012	0	0.000000E+000
2	0.04996943	7.194219E-012	2.143422E-011	1	0.000000E+000
2	0.05006300	2.143422E-011	7.194219E-012	0	0.000000E+000
2	0.05008085	7.194219E-012	2.143422E-011	1	0.000000E+000
2	0.05014006	2.143422E-011	7.194219E-012	0	0.000000E+000
2	0.05015505	7.194219E-012	2.143422E-011	1	0.000000E+000
2	0.05030682	2.143422E-011	7.194219E-012	0	0.000000E+000
2	0.05035732	7.194219E-012	2.143422E-011	1	0.000000E+000
2	0.05096862	2.143422E-011	7.194219E-012	0	0.000000E+000
2	0.05107858	7.194219E-012	2.143422E-011	1	0.000000E+000
2	0.05203103	2.143422E-011	7.194219E-012	0	0.000000E+000
2	0.05207194	7.194219E-012	2.143422E-011	1	0.000000E+000
2	0.05248882	2.143422E-011	7.194219E-012	0	0.000000E+000
2	0.05249912	7.194219E-012	2.143422E-011	1	0.000000E+000
2	0.05305301	2.143422E-011	7.194219E-012	0	0.000000E+000
2	0.05306807	7.194219E-012	2.143422E-011	1	0.000000E+000
2	0.05332352	2.143422E-011	7.194219E-012	0	0.000000E+000
2	0.05461343	7.194219E-012	2.143422E-011	1	0.000000E+000
2	0.05517327	2.143422E-011	7.194219E-012	0	0.000000E+000
2	0.05574635	7.194219E-012	2.143422E-011	1	0.000000E+000
2	0.05584622	2.143422E-011	7.194219E-012	0	0.000000E+000
2	0.05586110	7.194219E-012	2.143422E-011	1	0.000000E+000
2	0.05594377	2.143422E-011	7.194219E-012	0	0.000000E+000
2	0.05625125	7.194219E-012	2.143422E-011	1	0.000000E+000
2	0.05630595	2.143422E-011	7.194219E-012	0	0.000000E+000
2	0.05653212	7.194219E-012	2.143422E-011	1	0.000000E+000
2	0.05717117	2.143422E-011	7.194219E-012	0	0.000000E+000
2	0.05724781	7.194219E-012	2.143422E-011	1	0.000000E+000
2	0.05817014	2.143422E-011	7.194219E-012	0	0.000000E+000
2	0.05880514	7.194219E-012	2.143422E-011	1	0.000000E+000
2	0.06088631	2.143422E-011	7.194219E-012	0	0.000000E+000
2	0.06097097	7.194219E-012	2.143422E-011	1	0.000000E+000
2	0.06210092	2.143422E-011	7.194219E-012	0	0.000000E+000
2	0.06214509	7.194219E-012	2.143422E-011	1	0.000000E+000
2	0.06220239	2.143422E-011	7.194219E-012	0	0.000000E+000
2	0.06310595	7.194219E-012	2.143422E-011	1	0.000000E+000
2	0.06342783	2.143422E-011	7.194219E-012	0	0.000000E+000
2	0.06401799	7.194219E-012	2.143422E-011	1	0.000000E+000
2	0.06416732	2.143422E-011	7.194219E-012	0	0.000000E+000
2	0.06418954	7.194219E-012	2.143422E-011	1	0.000000E+000
2	0.06460124	2.143422E-011	7.194219E-012	0	0.000000E+000
2	0.06491609	7.194219E-012	2.143422E-011	1	0.000000E+000
2	0.06556045	2.143422E-011	7.194219E-012	0	0.000000E+000
2	0.06558777	7.194219E-012	2.143422E-011	1	0.000000E+000
2	0.06610958	2.143422E-011	7.194219E-012	0	0.000000E+000
2	0.06614324	7.194219E-012	2.143422E-011	1	0.000000E+000
2	0.06690520	2.143422E-011	7.194219E-012	0	0.000000E+000
2	0.06856368	7.194219E-012	2.143422E-011	1	0.000000E+000
2	0.06858191	2.143422E-011	7.194219E-012	0	0.000000E+000
2	0.06859333	7.194219E-012	2.143422E-011	1	0.000000E+000
2	0.06901749	2.143422E-011	7.194219E-012	0	0.000000E+000
2	0.06903244	7.194219E-012	2.143422E-011	1	0.000000E+000
2	0.06917006	2.143422E-011	7.194219E-012	0	0.000000E+000
2	0.07007016	7.194219E-012	2.143422E-011	1	0.000000E+000
2	0.07063757	2.143422E-011	7.194219E-012	0	0.000000E+000
2	0.07065518	7.194219E-012	2.143422E-011	1	0.000000E+000
2	0.07090087	2.143422E-011	7.194219E-012	0	0.000000E+000
2	0.07173739	7.194219E-012	2.143422E-011	1	0.000000E+000
2	0.07188776	2.143422E-011	7.194219E-012	0	0.000000E+000
2	0.07204703	7.194219E-012	2.143422E-011	1	0.000000E+000
2	0.07239085	2.143422E-011	7.194219E-012	0	0.000000E+000
2	0.07256925	7.194219E-012	2.143422E-011	1	0.000000E+000
2	0.07276860	2.143422E-011	7.194219E-012	0	0.000000E+000
2	0.07348335	7.194219E-012	2.143422E-011	1	0.000000E+000
2	0.07355606	2.143422E-011	7.194219E-012	0	0.000000E+000
2	0.07366551	7.194219E-012	2.143422E-011	1	0.000000E+000
2	0.07437330	2.143422E-011	7.194219E-012	0	0.000000E+000
2	0.07438013	7.194219E-012	2.143422E-011	1	0.000000E+000
2	0.07476100	2.143422E-011	7.194219E-012	0	0.000000E+000
2	0.07479733	7.194219E-012	2.143422E-011	1	0.000000E+000
2	0.07492980	2.143422E-011	7.194219E-012	0	0.000000E+000
2	0.07524266	7.194219E-012	2.143422E-011	1	0.000000E+000
2	0.07536998	2.143422E-011	7.194219E-012	0	0.000000E+000
2	0.07538672	7.194219E-012	2.143422E-011	1	0.000000E+000
2	0.07589884	2.143422E-011	7.194219E-012	0	0.000000E+000
2	0.07593808	7.194219E-012	2.143422E-011	1	0.000000E+000
2	0.07810789	2.143422E-011	7.194219E-012	0	0.000000E+000
2	13.56774869	7.157089E-012	2.139709E-011	1	0.000000E+000
2	13.57184506	2.139709E-011	7.157089E-012	0	0.000000E+000
2	13.57186304	7.157089E-012	2.139709E-011	1	0.000000E+000
2	13.57232145	2.139709E-011	7.157089E-012	0	0.000000E+000
2	13.57233449	7.157089E-012	2.139709E-011	1	0.000000E+000
2	13.57306598	2.139709E-011	7.157089E-012	0	0.000000E+000
2	13.57310048	7.157089E-012	2.139709E-011	1	0.000000E+000
2	13.57313857	2.139709E-011	7.157089E-012	0	0.000000E+000
2	13.57357801	7.157089E-012	2.139709E-011	1	0.000000E+000
2	13.57415958	2.139709E-011	7.157089E-012	0	0.000000E+000
2	13.57428086	7.157089E-012	2.139709E-011	1	0.000000E+000
2	13.57464435	2.139709E-011	7.157089E-012	0	0.000000E+000
2	13.57468215	7.157089E-012	2.139709E-011	1	0.000000E+000
2	13.57586583	2.139709E-011	7.157089E-012	0	0.000000E+000
2	13.57693196	7.157089E-012	2.139709E-011	1	0.000000E+000
2	13.57766901	2.139709E-011	7.157089E-012	0	0.000000E+000
2	13.57769550	7.157089E-012	2.139709E-011	1	0.000000E+000
2	13.57799970	2.139709E-011	7.157089E-012	0	0.000000E+000
2	13.57819351	7.157089E-012	2.139709E-011	1	0.000000E+000
2	13.57853233	2.139709E-011	7.157089E-012	0	0.000000E+000
2	13.57858222	7.157089E-012	2.139709E-011	1	0.000000E+000
2	13.57870824	2.139709E-011	7.157089E-012	0	0.000000E+000
2	13.57875285	7.157089E-012	2.139709E-011	1	0.000000E+000
2	13.57907671	2.139709E-011	7.157089E-012	0	0.000000E+000
2	13.57938249	7.157089E-012	2.139709E-011	1	0.000000E+000
2	13.57945434	2.139709E-011	7.157089E-012	0	0.000000E+000
2	13.57946911	7.157089E-012	2.139709E-011	1	0.000000E+000
2	13.58125420	2.139709E-011	7.157089E-012	0	0.000000E+000
2	13.58127635	7.157089E-012	2.139709E-011	1	0.000000E+000
2	13.58137316	2.139709E-011	7.157089E-012	0	0.000000E+000
2	13.58170771	7.157089E-012	2.139709E-011	1	0.000000E+000
2	13.58362681	2.139709E-011	7.157089E-012	0	0.000000E+000
2	13.58364095	7.157089E-012	2.139709E-011	1	0.000000E+000
2	13.58423100	2.139709E-011	7.157089E-012	0	0.000000E+000
2	13.58445842	7.157089E-012	2.139709E-011	1	0.000000E+000
2	13.58500982	2.139709E-011	7.157089E-012	0	0.000000E+000
2	13.58503122	7.157089E-012	2.139709E-011	1	0.000000E+000
2	13.58576063	2.139709E-011	7.157089E-012	0	0.000000E+000
2	13.58583324	7.157089E-012	2.139709E-011	1	0.000000E+000
2	13.58608255	2.139709E-011	7.157089E-012	0	0.000000E+000
2	13.58651629	7.157089E-012	2.139709E-011	1	0.000000E+000
2	13.58659485	2.139709E-011	7.157089E-012	0	0.000000E+000
2	13.58703733	7.157089E-012	2.139709E-011	1	0.000000E+000
2	13.58769862	2.139709E-011	7.157089E-012	0	0.000000E+000
2	13.58818963	7.157089E-012	2.139709E-011	1	0.000000E+000
2	13.58942139	2.139709E-011	7.157089E-012	0	0.000000E+000
2	13.58949435	7.157089E-012	2.139709E-011	1	0.000000E+000
2	13.58988200	2.139709E-011	7.157089E-012	0	0.000000E+000
2	13.59026364	7.157089E-012	2.139709E-011	1	0.000000E+000
2	13.59154520	2.139709E-011	7.157089E-012	0	0.000000E+000
2	13.59245968	7.157089E-012	2.139709E-011	1	0.000000E+000
2	13.59289223	2.139709E-011	7.157089E-012	0	0.000000E+000
2	13.59292027	7.157089E-012	2.139709E-011	1	0.000000E+000
2	13.59310448	2.139709E-011	7.157089E-012	0	0.000000E+000
2	13.59455594	7.157089E-012	2.139709E-011	1	0.000000E+000
2	13.59466648	2.139709E-011	7.157089E-012	0	0.000000E+000
2	13.59538522	7.157089E-012	2.139709E-011	1	0.000000E+000
2	13.59553694	2.139709E-011	7.157089E-012	0	0.000000E+000
2	13.59566639	7.157089E-012	2.139709E-011	1	0.000000E+000
2	13.59624786	2.139709E-011	7.157089E-012	0	0.000000E+000
2	29.78085500	6.011578E-012	2.025158E-011	1	0.000000E+000
2	29.78173633	2.025158E-011	6.011578E-012	0	0.000000E+000
2	29.78222107	6.011578E-012	2.025158E-011	1	0.000000E+000
2	29.78296984	2.025158E-011	6.011578E-012	0	0.000000E+000
2	29.78497764	6.011578E-012	2.025158E-011	1	0.000000E+000
2	29.78503296	2.025158E-011	6.011578E-012	0	0.000000E+000
2	29.78534349	6.011578E-012	2.025158E-011	1	0.000000E+000
2	29.78546824	2.025158E-011	6.011578E-012	0	0.000000E+000
2	29.78550911	6.011578E-012	2.025158E-011	1	0.000000E+000
2	29.78573828	2.025158E-011	6.011578E-012	0	0.000000E+000
2	29.78576446	6.011578E-012	2.025158E-011	1	0.000000E+000
2	29.78581092	2.025158E-011	6.011578E-012	0	0.000000E+000
2	29.78583913	6.011578E-012	2.025158E-011	1	0.000000E+000
2	29.78657217	2.025158E-011	6.011578E-012	0	0.000000E+000
2	29.78660270	6.011578E-012	2.025158E-011	1	0.000000E+000
2	29.78730263	2.025158E-011	6.011578E-012	0	0.000000E+000
2	29.78732122	6.011578E-012	2.025158E-011	1	0.000000E+000
2	29.78812070	2.025158E-011	6.011578E-012	0	0.000000E+000
2	29.78817856	6.011578E-012	2.025158E-011	1	0.000000E+000
2	29.78864476	2.025158E-011	6.011578E-012	0	0.000000E+000
2	29.78866163	6.011578E-012	2.025158E-011	1	0.000000E+000
2	29.78870865	2.025158E-011	6.011578E-012	0	0.000000E+000
2	29.78873147	6.011578E-012	2.025158E-011	1	0.000000E+000
2	29.78887780	2.025158E-011	6.011578E-012	0	0.000000E+000
2	29.78895638	6.011578E-012	2.025158E-011	1	0.000000E+000
2	29.78979889	2.025158E-011	6.011578E-012	0	0.000000E+000
2	29.79037575	6.011578E-012	2.025158E-011	1	0.000000E+000
2	29.79118670	2.025158E-011	6.011578E-012	0	0.000000E+000
2	29.79122698	6.011578E-012	2.025158E-011	1	0.000000E+000
2	29.79128299	2.025158E-011	6.011578E-012	0	0.000000E+000
2	29.79152064	6.011578E-012	2.025158E-011	1	0.000000E+000
2	29.79165150	2.025158E-011	6.011578E-012	0	0.000000E+000
2	29.79168895	6.011578E-012	2.025158E-011	1	0.000000E+000
2	29.79184576	2.025158E-011	6.011578E-012	0	0.000000E+000
2	29.79187000	6.011578E-012	2.025158E-011	1	0.000000E+000
2	29.79264692	2.025158E-011	6.011578E-012	0	0.000000E+000
2	29.79270405	6.011578E-012	2.025158E-011	1	0.000000E+000
2	29.79334892	2.025158E-011	6.011578E-012	0	0.000000E+000
2	29.79393998	6.011578E-012	2.025158E-011	1	0.000000E+000
2	29.79541529	2.025158E-011	6.011578E-012	0	0.000000E+000
2	29.79572356	6.011578E-012	2.025158E-011	1	0.000000E+000
2	29.79627806	2.025158E-011	6.011578E-012	0	0.000000E+000
2	29.79630458	6.011578E-012	2.025158E-011	1	0.000000E+000
2	29.79696326	2.025158E-011	6.011578E-012	0	0.000000E+000
2	29.79813359	6.011578E-012	2.025158E-011	1	0.000000E+000
2	29.79855798	2.025158E-011	6.011578E-012	0	0.000000E+000
2	29.79863336	6.011578E-012	2.025158E-011	1	0.000000E+000
2	29.79872270	2.025158E-011	6.011578E-012	0	0.000000E+000
2	29.79874960	6.011578E-012	2.025158E-011	1	0.000000E+000
2	29.79938000	2.025158E-011	6.011578E-012	0	0.000000E+000
2	29.79950658	6.011578E-012	2.025158E-011	1	0.000000E+000
2	29.79958523	2.025158E-011	6.011578E-012	0	0.000000E+000
2	29.80159963	6.011578E-012	2.025158E-011	1	0.000000E+000
2	29.80206850	2.025158E-011	6.011578E-012	0	0.000000E+000
2	29.80210207	6.011578E-012	2.025158E-011	1	0.000000E+000
2	29.80270479	2.025158E-011	6.011578E-012	0	0.000000E+000
2	29.80352650	6.011578E-012	2.025158E-011	1	0.000000E+000
2	29.80441001	2.025158E-011	6.011578E-012	0	0.000000E+000
2	29.80442900	6.011578E-012	2.025158E-011	1	0.000000E+000
2	29.80522358	2.025158E-011	6.011578E-012	0	0.000000E+000
2	29.80555687	6.011578E-012	2.025158E-011	1	0.000000E+000
2	29.80629415	2.025158E-011	6.011578E-012	0	0.000000E+000
2	29.80636809	6.011578E-012	2.025158E-011	1	0.000000E+000
2	29.80720139	2.025158E-011	6.011578E-012	0	0.000000E+000
2	29.80736667	6.011578E-012	2.025158E-011	1	0.000000E+000
2	29.80742064	2.025158E-011	6.011578E-012	0	0.000000E+000
2	29.80812405	6.011578E-012	2.025158E-011	1	0.000000E+000
2	29.80853734	2.025158E-011	6.011578E-012	0	0.000000E+000
2	29.80855692	6.011578E-012	2.025158E-011	1	0.000000E+000
2	29.80899612	2.025158E-011	6.011578E-012	0	0.000000E+000
2	29.80901835	6.011578E-012	2.025158E-011	1	0.000000E+000
2	29.80971470	2.025158E-011	6.011578E-012	0	0.000000E+000
2	29.80975178	6.011578E-012	2.025158E-011	1	0.000000E+000
2	29.81189510	2.025158E-011	6.011578E-012	0	0.000000E+000
2	29.81195828	6.011578E-012	2.025158E-011	1	0.000000E+000
2	29.81204141	2.025158E-011	6.011578E-012	0	0.000000E+000
2	29.81210422	6.011578E-012	2.025158E-011	1	0.000000E+000
2	29.81218924	2.025158E-011	6.011578E-012	0	0.000000E+000
2	29.81220580	6.011578E-012	2.025158E-011	1	0.000000E+000
2	29.81331294	2.025158E-011	6.011578E-012	0	0.000000E+000
2	29.81332958	6.011578E-012	2.025158E-011	1	0.000000E+000
2	29.81391730	2.025158E-011	6.011578E-012	0	0.000000E+000
2	29.81499291	6.011578E-012	2.025158E-011	1	0.000000E+000
2	29.81511883	2.025158E-011	6.011578E-012	0	0.000000E+000
2	29.81513983	6.011578E-012	2.025158E-011	1	0.000000E+000
2	29.81613095	2.025158E-011	6.011578E-012	0	0.000000E+000
2	29.82003000	6.011578E-012	2.025158E-011	1	0.000000E+000
2	29.82091072	2.025158E-011	6.011578E-012	0	0.000000E+000
2	29.82092675	6.011578E-012	2.025158E-011	1	0.000000E+000
2	29.82113400	2.025158E-011	6.011578E-012	0	0.000000E+000
2	29.82203111	6.011578E-012	2.025158E-011	1	0.000000E+000
2	29.82234863	2.025158E-011	6.011578E-012	0	0.000000E+000
2	29.82340856	6.011578E-012	2.025158E-011	1	0.000000E+000
2	29.82344838	2.025158E-011	6.011578E-012	0	0.000000E+000
2	29.82460819	6.011578E-012	2.025158E-011	1	0.000000E+000
2	29.82530843	2.025158E-011	6.011578E-012	0	0.000000E+000
2	29.82540584	6.011578E-012	2.025158E-011	1	0.000000E+000
2	29.82566423	2.025158E-011	6.011578E-012	0	0.000000E+000
2	29.82641240	6.011578E-012	2.025158E-011	1	0.000000E+000
2	29.82667235	2.025158E-011	6.011578E-012	0	0.000000E+000
2	29.82668144	6.011578E-012	2.025158E-011	1	0.000000E+000
2	29.82705216	2.025158E-011	6.011578E-012	0	0.000000E+000
2	29.82706308	6.011578E-012	2.025158E-011	1	0.000000E+000
2	29.82766050	2.025158E-011	6.011578E-012	0	0.000000E+000
2	29.83056451	6.011578E-012	2.025158E-011	1	0.000000E+000
2	29.83087440	2.025158E-011	6.011578E-012	0	0.000000E+000
2	29.83088721	6.011578E-012	2.025158E-011	1	0.000000E+000
2	29.83109847	2.025158E-011	6.011578E-012	0	0.000000E+000
2	29.83111438	6.011578E-012	2.025158E-011	1	0.000000E+000
2	29.83204944	2.025158E-011	6.011578E-012	0	0.000000E+000
2	29.83213829	6.011578E-012	2.025158E-011	1	0.000000E+000
2	29.83218007	2.025158E-011	6.011578E-012	0	0.000000E+000
2	29.83288838	6.011578E-012	2.025158E-011	1	0.000000E+000
2	29.83309497	2.025158E-011	6.011578E-012	0	0.000000E+000
2	29.83310179	6.011578E-012	2.025158E-011	1	0.000000E+000
2	29.83382103	2.025158E-011	6.011578E-012	0	0.000000E+000
2	29.83415142	6.011578E-012	2.025158E-011	1	0.000000E+000
2	29.83454452	2.025158E-011	6.011578E-012	0	0.000000E+000
2	29.83476192	6.011578E-012	2.025158E-011	1	0.000000E+000
2	29.83480211	2.025158E-011	6.011578E-012	0	0.000000E+000
2	29.83480716	6.011578E-012	2.025158E-011	1	0.000000E+000
2	29.83491535	2.025158E-011	6.011578E-012	0	0.000000E+000
2	29.83494645	6.011578E-012	2.025158E-011	1	0.000000E+000
2	29.83596592	2.025158E-011	6.011578E-012	0	0.000000E+000
2	29.83599660	6.011578E-012	2.025158E-011	1	0.000000E+000
2	29.83672424	2.025158E-011	6.011578E-012	0	0.000000E+000
2	29.83683319	6.011578E-012	2.025158E-011	1	0.000000E+000
2	29.83692210	2.025158E-011	6.011578E-012	0	0.000000E+000
2	29.83697403	6.011578E-012	2.025158E-011	1	0.000000E+000
2	29.83845813	2.025158E-011	6.011578E-012	0	0.000000E+000
2	29.83850279	6.011578E-012	2.025158E-011	1	0.000000E+000
2	29.83867054	2.025158E-011	6.011578E-012	0	0.000000E+000
2	29.83898050	6.011578E-012	2.025158E-011	1	0.000000E+000
2	29.83902503	2.025158E-011	6.011578E-012	0	0.000000E+000
2	29.83904254	6.011578E-012	2.025158E-011	1	0.000000E+000
2	29.84011934	2.025158E-011	6.011578E-012	0	0.000000E+000
2	29.84048023	6.011578E-012	2.025158E-011	1	0.000000E+000
2	29.84097360	2.025158E-011	6.011578E-012	0	0.000000E+000
2	29.84100124	6.011578E-012	2.025158E-011	1	0.000000E+000
2	29.84114379	2.025158E-011	6.011578E-012	0	0.000000E+000
2	29.84115970	6.011578E-012	2.025158E-011	1	0.000000E+000
2	29.84125310	2.025158E-011	6.011578E-012	0	0.000000E+000
2	29.84327844	6.011578E-012	2.025158E-011	1	0.000000E+000
2	29.84335752	2.025158E-011	6.011578E-012	0	0.000000E+000
2	29.84339015	6.011578E-012	2.025158E-011	1	0.000000E+000
2	29.84398617	2.025158E-011	6.011578E-012	0	0.000000E+000
2	29.84456797	6.011578E-012	2.025158E-011	1	0.000000E+000
2	29.84513467	2.025158E-011	6.011578E-012	0	0.000000E+000
2	29.84515067	6.011578E-012	2.025158E-011	1	0.000000E+000
2	29.84552032	2.025158E-011	6.011578E-012	0	0.000000E+000
2	29.84565280	6.011578E-012	2.025158E-011	1	0.000000E+000
2	29.84574450	2.025158E-011	6.011578E-012	0	0.000000E+000
2	29.84576692	6.011578E-012	2.025158E-011	1	0.000000E+000
2	29.84630130	2.025158E-011	6.011578E-012	0	0.000000E+000
2	29.84797809	6.011578E-012	2.025158E-011	1	0.000000E+000
2	29.84864364	2.025158E-011	6.011578E-012	0	0.000000E+000
2	29.84871420	6.011578E-012	2.025158E-011	1	0.000000E+000
2	29.84934923	2.025158E-011	6.011578E-012	0	0.000000E+000
2	29.85061163	6.011578E-012	2.025158E-011	1	0.000000E+000
2	29.85123132	2.025158E-011	6.011578E-012	0	0.000000E+000
2	29.85195058	6.011578E-012	2.025158E-011	1	0.000000E+000
2	29.85214590	2.025158E-011	6.011578E-012	0	0.000000E+000
2	29.85216659	6.011578E-012	2.025158E-011	1	0.000000E+000
2	29.85245147	2.025158E-011	6.011578E-012	0	0.000000E+000
2	29.85249530	6.011578E-012	2.025158E-011	1	0.000000E+000
2	29.85316713	2.025158E-011	6.011578E-012	0	0.000000E+000
2	29.85394569	6.011578E-012	2.025158E-011	1	0.000000E+000
2	29.85530041	2.025158E-011	6.011578E-012	0	0.000000E+000
2	29.85531348	6.011578E-012	2.025158E-011	1	0.000000E+000
2	29.85546284	2.025158E-011	6.011578E-012	0	0.000000E+000
2	29.85550191	6.011578E-012	2.025158E-011	1	0.000000E+000
2	29.85566933	2.025158E-011	6.011578E-012	0	0.000000E+000
2	29.85734513	6.011578E-012	2.025158E-011	1	0.000000E+000
2	29.85875776	2.025158E-011	6.011578E-012	0	0.000000E+000
2	29.85878642	6.011578E-012	2.025158E-011	1	0.000000E+000
2	29.85948537	2.025158E-011	6.011578E-012	0	0.000000E+000
2	29.85949840	6.011578E-012	2.025158E-011	1	0.000000E+000
2	29.85967038	2.025158E-011	6.011578E-012	0	0.000000E+000
2	29.86035864	6.011578E-012	2.025158E-011	1	0.000000E+000
2	29.86078130	2.025158E-011	6.011578E-012	0	0.000000E+000
2	29.86081606	6.011578E-012	2.025158E-011	1	0.000000E+000
2	29.86174469	2.025158E-011	6.011578E-012	0	0.000000E+000
2	29.86176887	6.011578E-012	2.025158E-011	1	0.000000E+000
2	29.86190385	2.025158E-011	6.011578E-012	0	0.000000E+000
2	29.86193885	6.011578E-012	2.025158E-011	1	0.000000E+000
2	29.86270876	2.025158E-011	6.011578E-012	0	0.000000E+000
2	29.86274017	6.011578E-012	2.025158E-011	1	0.000000E+000
2	29.86410910	2.025158E-011	6.011578E-012	0	0.000000E+000
2	29.86414066	6.011578E-012	2.025158E-011	1	0.000000E+000
2	29.86462757	2.025158E-011	6.011578E-012	0	0.000000E+000
2	29.86517941	6.011578E-012	2.025158E-011	1	0.000000E+000
2	29.86563276	2.025158E-011	6.011578E-012	0	0.000000E+000
2	29.86564041	6.011578E-012	2.025158E-011	1	0.000000E+000
2	29.86640122	2.025158E-011	6.011578E-012	0	0.000000E+000
2	29.86713747	6.011578E-012	2.025158E-011	1	0.000000E+000
2	29.86721923	2.025158E-011	6.011578E-012	0	0.000000E+000
2	29.86737842	6.011578E-012	2.025158E-011	1	0.000000E+000
2	29.86896635	2.025158E-011	6.011578E-012	0	0.000000E+000
2	29.86902731	6.011578E-012	2.025158E-011	1	0.000000E+000
2	29.86928089	2.025158E-011	6.011578E-012	0	0.000000E+000
2	29.86930077	6.011578E-012	2.025158E-011	1	0.000000E+000
2	29.86993109	2.025158E-011	6.011578E-012	0	0.000000E+000
2	29.86996638	6.011578E-012	2.025158E-011	1	0.000000E+000
2	29.87094350	2.025158E-011	6.011578E-012	0	0.000000E+000
2	29.87097383	6.011578E-012	2.025158E-011	1	0.000000E+000
2	29.87143993	2.025158E-011	6.011578E-012	0	0.000000E+000
2	29.87147019	6.011578E-012	2.025158E-011	1	0.000000E+000
2	29.87156927	2.025158E-011	6.011578E-012	0	0.000000E+000
2	29.87158381	6.011578E-012	2.025158E-011	1	0.000000E+000
2	29.87169278	2.025158E-011	6.011578E-012	0	0.000000E+000
2	29.87218041	6.011578E-012	2.025158E-011	1	0.000000E+000
2	29.87223212	2.025158E-011	6.011578E-012	0	0.000000E+000
2	29.87225753	6.011578E-012	2.025158E-011	1	0.000000E+000
2	29.87340518	2.025158E-011	6.011578E-012	0	0.000000E+000
2	29.87342056	6.011578E-012	2.025158E-011	1	0.000000E+000
2	29.87393180	2.025158E-011	6.011578E-012	0	0.000000E+000
2	29.87587913	6.011578E-012	2.025158E-011	1	0.000000E+000
2	29.87635132	2.025158E-011	6.011578E-012	0	0.000000E+000
2	29.87647260	6.011578E-012	2.025158E-011	1	0.000000E+000
2	29.87657873	2.025158E-011	6.011578E-012	0	0.000000E+000
2	29.87662238	6.011578E-012	2.025158E-011	1	0.000000E+000
2	29.87680603	2.025158E-011	6.011578E-012	0	0.000000E+000
2	29.87684607	6.011578E-012	2.025158E-011	1	0.000000E+000
2	29.87698174	2.025158E-011	6.011578E-012	0	0.000000E+000
2	29.87702407	6.011578E-012	2.025158E-011	1	0.000000E+000
2	29.87819334	2.025158E-011	6.011578E-012	0	0.000000E+000
2	29.87820032	6.011578E-012	2.025158E-011	1	0.000000E+000
2	29.87850985	2.025158E-011	6.011578E-012	0	0.000000E+000
2	29.87878663	6.011578E-012	2.025158E-011	1	0.000000E+000
2	29.87888249	2.025158E-011	6.011578E-012	0	0.000000E+000
2	29.87894601	6.011578E-012	2.025158E-011	1	0.000000E+000
2	29.87911710	2.025158E-011	6.011578E-012	0	0.000000E+000
2	29.88209879	6.011578E-012	2.025158E-011	1	0.000000E+000
2	29.88262714	2.025158E-011	6.011578E-012	0	0.000000E+000
2	29.88265885	6.011578E-012	2.025158E-011	1	0.000000E+000
2	29.88412032	2.025158E-011	6.011578E-012	0	0.000000E+000
2	29.88414627	6.011578E-012	2.025158E-011	1	0.000000E+000
2	29.88463510	2.025158E-011	6.011578E-012	0	0.000000E+000
2	29.88464192	6.011578E-012	2.025158E-011	1	0.000000E+000
2	29.88488903	2.025158E-011	6.011578E-012	0	0.000000E+000
2	29.88498646	6.011578E-012	2.025158E-011	1	0.000000E+000
2	29.88512782	2.025158E-011	6.011578E-012	0	0.000000E+000
2	29.88513786	6.011578E-012	2.025158E-011	1	0.000000E+000
2	29.88617989	2.025158E-011	6.011578E-012	0	0.000000E+000
2	29.88619271	6.011578E-012	2.025158E-011	1	0.000000E+000
2	29.88834523	2.025158E-011	6.011578E-012	0	0.000000E+000
2	29.88835706	6.011578E-012	2.025158E-011	1	0.000000E+000
2	29.88872082	2.025158E-011	6.011578E-012	0	0.000000E+000
2	29.88875858	6.011578E-012	2.025158E-011	1	0.000000E+000
2	29.88877460	2.025158E-011	6.011578E-012	0	0.000000E+000
2	29.88886558	6.011578E-012	2.025158E-011	1	0.000000E+000
2	29.88934133	2.025158E-011	6.011578E-012	0	0.000000E+000
2	29.88938179	6.011578E-012	2.025158E-011	1	0.000000E+000
2	29.88955123	2.025158E-011	6.011578E-012	0	0.000000E+000
2	29.88961062	6.011578E-012	2.025158E-011	1	0.000000E+000
2	29.89070307	2.025158E-011	6.011578E-012	0	0.000000E+000
2	29.89098691	6.011578E-012	2.025158E-011	1	0.000000E+000
2	29.89184337	2.025158E-011	6.011578E-012	0	0.000000E+000
2	29.89272591	6.011578E-012	2.025158E-011	1	0.000000E+000
2	29.89285437	2.025158E-011	6.011578E-012	0	0.000000E+000
2	29.89294200	6.011578E-012	2.025158E-011	1	0.000000E+000
2	29.89354535	2.025158E-011	6.011578E-012	0	0.000000E+000
2	29.89359706	6.011578E-012	2.025158E-011	1	0.000000E+000
2	29.89382772	2.025158E-011	6.011578E-012	0	0.000000E+000
2	29.89565347	6.011578E-012	2.025158E-011	1	0.000000E+000
2	29.89675275	2.025158E-011	6.011578E-012	0	0.000000E+000
2	29.89694125	6.011578E-012	2.025158E-011	1	0.000000E+000
2	29.89720764	2.025158E-011	6.011578E-012	0	0.000000E+000
2	29.89738348	6.011578E-012	2.025158E-011	1	0.000000E+000
2	29.89768411	2.025158E-011	6.011578E-012	0	0.000000E+000
2	29.89773874	6.011578E-012	2.025158E-011	1	0.000000E+000
2	29.89785085	2.025158E-011	6.011578E-012	0	0.000000E+000
2	29.89897354	6.011578E-012	2.025158E-011	1	0.000000E+000
2	29.89972319	2.025158E-011	6.011578E-012	0	0.000000E+000
2	29.89973405	6.011578E-012	2.025158E-011	1	0.000000E+000
2	29.90081647	2.025158E-011	6.011578E-012	0	0.000000E+000
2	29.90083772	6.011578E-012	2.025158E-011	1	0.000000E+000
2	29.90121574	2.025158E-011	6.011578E-012	0	0.000000E+000
2	29.90123087	6.011578E-012	2.025158E-011	1	0.000000E+000
2	29.90217936	2.025158E-011	6.011578E-012	0	0.000000E+000
2	29.90220762	6.011578E-012	2.025158E-011	1	0.000000E+000
2	29.90246696	2.025158E-011	6.011578E-012	0	0.000000E+000
2	29.90250543	6.011578E-012	2.025158E-011	1	0.000000E+000
2	29.90319619	2.025158E-011	6.011578E-012	0	0.000000E+000
2	29.90365078	6.011578E-012	2.025158E-011	1	0.000000E+000
2	29.90425936	2.025158E-011	6.011578E-012	0	0.000000E+000
2	29.90480325	6.011578E-012	2.025158E-011	1	0.000000E+000
2	29.90555393	2.025158E-011	6.011578E-012	0	0.000000E+000
2	29.90556143	6.011578E-012	2.025158E-011	1	0.000000E+000
2	29.90576553	2.025158E-011	6.011578E-012	0	0.000000E+000
2	29.90579662	6.011578E-012	2.025158E-011	1	0.000000E+000
2	29.90620939	2.025158E-011	6.011578E-012	0	0.000000E+000
2	29.90631214	6.011578E-012	2.025158E-011	1	0.000000E+000
2	29.90767896	2.025158E-011	6.011578E-012	0	0.000000E+000
2	29.90769222	6.011578E-012	2.025158E-011	1	0.000000E+000
2	29.90832588	2.025158E-011	6.011578E-012	0	0.000000E+000
2	29.90834137	6.011578E-012	2.025158E-011	1	0.000000E+000
2	29.90883899	2.025158E-011	6.011578E-012	0	0.000000E+000
2	29.90886288	6.011578E-012	2.025158E-011	1	0.000000E+000
2	29.90978836	2.025158E-011	6.011578E-012	0	0.000000E+000
2	29.90982287	6.011578E-012	2.025158E-011	1	0.000000E+000
2	29.91014766	2.025158E-011	6.011578E-012	0	0.000000E+000
2	29.91045060	6.011578E-012	2.025158E-011	1	0.000000E+000
2	29.91082197	2.025158E-011	6.011578E-012	0	0.000000E+000
2	29.91085264	6.011578E-012	2.025158E-011	1	0.000000E+000
2	29.91155188	2.025158E-011	6.011578E-012	0	0.000000E+000
2	29.91301977	6.011578E-012	2.025158E-011	1	0.000000E+000
2	29.91303462	2.025158E-011	6.011578E-012	0	0.000000E+000
2	29.91334555	6.011578E-012	2.025158E-011	1	0.000000E+000
2	29.91338546	2.025158E-011	6.011578E-012	0	0.000000E+000
2	29.91344543	6.011578E-012	2.025158E-011	1	0.000000E+000
2	29.91350020	2.025158E-011	6.011578E-012	0	0.000000E+000
2	29.91351145	6.011578E-012	2.025158E-011	1	0.000000E+000
2	29.91374489	2.025158E-011	6.011578E-012	0	0.000000E+000
2	29.91390137	6.011578E-012	2.025158E-011	1	0.000000E+000
2	29.91428470	2.025158E-011	6.011578E-012	0	0.000000E+000
2	29.91459547	6.011578E-012	2.025158E-011	1	0.000000E+000
2	29.91481695	2.025158E-011	6.011578E-012	0	0.000000E+000
2	29.91498719	6.011578E-012	2.025158E-011	1	0.000000E+000
2	29.91530844	2.025158E-011	6.011578E-012	0	0.000000E+000
2	29.91539439	6.011578E-012	2.025158E-011	1	0.000000E+000
2	29.91559813	2.025158E-011	6.011578E-012	0	0.000000E+000
2	29.91569363	6.011578E-012	2.025158E-011	1	0.000000E+000
2	29.91587577	2.025158E-011	6.011578E-012	0	0.000000E+000
2	29.91589605	6.011578E-012	2.025158E-011	1	0.000000E+000
2	29.91746972	2.025158E-011	6.011578E-012	0	0.000000E+000
2	29.91758241	6.011578E-012	2.025158E-011	1	0.000000E+000
2	29.91781103	2.025158E-011	6.011578E-012	0	0.000000E+000
2	29.91781864	6.011578E-012	2.025158E-011	1	0.000000E+000
2	29.91819068	2.025158E-011	6.011578E-012	0	0.000000E+000
2	29.91821337	6.011578E-012	2.025158E-011	1	0.000000E+000
2	29.91988294	2.025158E-011	6.011578E-012	0	0.000000E+000
2	29.91999398	6.011578E-012	2.025158E-011	1	0.000000E+000
2	29.92030968	2.025158E-011	6.011578E-012	0	0.000000E+000
2	29.92032863	6.011578E-012	2.025158E-011	1	0.000000E+000
2	29.92315933	2.025158E-011	6.011578E-012	0	0.000000E+000
2	29.92324746	6.011578E-012	2.025158E-011	1	0.000000E+000
2	29.92374599	2.025158E-011	6.011578E-012	0	0.000000E+000
2	29.92380977	6.011578E-012	2.025158E-011	1	0.000000E+000
2	29.92413634	2.025158E-011	6.011578E-012	0	0.000000E+000
2	29.92414987	6.011578E-012	2.025158E-011	1	0.000000E+000
2	29.92468109	2.025158E-011	6.011578E-012	0	0.000000E+000
2	29.92473231	6.011578E-012	2.025158E-011	1	0.000000E+000
2	29.92479593	2.025158E-011	6.011578E-012	0	0.000000E+000
2	29.92496542	6.011578E-012	2.025158E-011	1	0.000000E+000
2	29.92526653	2.025158E-011	6.011578E-012	0	0.000000E+000
2	29.92567759	6.011578E-012	2.025158E-011	1	0.000000E+000
2	29.92630278	2.025158E-011	6.011578E-012	0	0.000000E+000
2	29.92631638	6.011578E-012	2.025158E-011	1	0.000000E+000
2	29.92645072	2.025158E-011	6.011578E-012	0	0.000000E+000
2	29.92648675	6.011578E-012	2.025158E-011	1	0.000000E+000
2	29.92682185	2.025158E-011	6.011578E-012	0	0.000000E+000
2	29.92684369	6.011578E-012	2.025158E-011	1	0.000000E+000
2	29.92741065	2.025158E-011	6.011578E-012	0	0.000000E+000
2	29.92742044	6.011578E-012	2.025158E-011	1	0.000000E+000
2	29.92788601	2.025158E-011	6.011578E-012	0	0.000000E+000
2	29.92816960	6.011578E-012	2.025158E-011	1	0.000000E+000
2	29.92939957	2.025158E-011	6.011578E-012	0	0.000000E+000
2	29.92941795	6.011578E-012	2.025158E-011	1	0.000000E+000
2	29.92992156	2.025158E-011	6.011578E-012	0	0.000000E+000
2	29.93036265	6.011578E-012	2.025158E-011	1	0.000000E+000
2	29.93047997	2.025158E-011	6.011578E-012	0	0.000000E+000
2	29.93070733	6.011578E-012	2.025158E-011	1	0.000000E+000
2	29.93280067	2.025158E-011	6.011578E-012	0	0.000000E+000
2	29.93361639	6.011578E-012	2.025158E-011	1	0.000000E+000
2	29.93397415	2.025158E-011	6.011578E-012	0	0.000000E+000
2	29.93521496	6.011578E-012	2.025158E-011	1	0.000000E+000
2	29.93550651	2.025158E-011	6.011578E-012	0	0.000000E+000
2	29.93552362	6.011578E-012	2.025158E-011	1	0.000000E+000
2	29.93561601	2.025158E-011	6.011578E-012	0	0.000000E+000
2	29.93576869	6.011578E-012	2.025158E-011	1	0.000000E+000
2	29.93587387	2.025158E-011	6.011578E-012	0	0.000000E+000
2	29.93589901	6.011578E-012	2.025158E-011	1	0.000000E+000
2	29.93603420	2.025158E-011	6.011578E-012	0	0.000000E+000
2	29.93632716	6.011578E-012	2.025158E-011	1	0.000000E+000
2	29.93676290	2.025158E-011	6.011578E-012	0	0.000000E+000
2	29.93809460	6.011578E-012	2.025158E-011	1	0.000000E+000
2	29.93848008	2.025158E-011	6.011578E-012	0	0.000000E+000
2	29.93896997	6.011578E-012	2.025158E-011	1	0.000000E+000
2	29.93924292	2.025158E-011	6.011578E-012	0	0.000000E+000
2	29.93927791	6.011578E-012	2.025158E-011	1	0.000000E+000
2	29.93929279	2.025158E-011	6.011578E-012	0	0.000000E+000
2	29.94273442	6.011578E-012	2.025158E-011	1	0.000000E+000
2	29.94310612	2.025158E-011	6.011578E-012	0	0.000000E+000
2	29.94574459	6.011578E-012	2.025158E-011	1	0.000000E+000
2	29.94595057	2.025158E-011	6.011578E-012	0	0.000000E+000
2	29.94601225	6.011578E-012	2.025158E-011	1	0.000000E+000
2	29.94648787	2.025158E-011	6.011578E-012	0	0.000000E+000
2	29.94649500	6.011578E-012	2.025158E-011	1	0.000000E+000
2	29.94668084	2.025158E-011	6.011578E-012	0	0.000000E+000
2	29.94670742	6.011578E-012	2.025158E-011	1	0.000000E+000
2	29.94735767	2.025158E-011	6.011578E-012	0	0.000000E+000
2	29.94743657	6.011578E-012	2.025158E-011	1	0.000000E+000
2	29.94806113	2.025158E-011	6.011578E-012	0	0.000000E+000
2	29.94809169	6.011578E-012	2.025158E-011	1	0.000000E+000
2	29.94840378	2.025158E-011	6.011578E-012	0	0.000000E+000
2	29.94869681	6.011578E-012	2.025158E-011	1	0.000000E+000
2	29.94884106	2.025158E-011	6.011578E-012	0	0.000000E+000
2	29.94980807	6.011578E-012	2.025158E-011	1	0.000000E+000
2	29.95012237	2.025158E-011	6.011578E-012	0	0.000000E+000
2	29.95031447	6.011578E-012	2.025158E-011	1	0.000000E+000
2	29.95088254	2.025158E-011	6.011578E-012	0	0.000000E+000
2	29.95088901	6.011578E-012	2.025158E-011	1	0.000000E+000
2	29.95144105	2.025158E-011	6.011578E-012	0	0.000000E+000
2	29.95149946	6.011578E-012	2.025158E-011	1	0.000000E+000
2	29.95227012	2.025158E-011	6.011578E-012	0	0.000000E+000
2	29.95231274	6.011578E-012	2.025158E-011	1	0.000000E+000
2	29.95283921	2.025158E-011	6.011578E-012	0	0.000000E+000
2	29.95299719	6.011578E-012	2.025158E-011	1	0.000000E+000
2	29.95387693	2.025158E-011	6.011578E-012	0	0.000000E+000
2	29.95393957	6.011578E-012	2.025158E-011	1	0.000000E+000
2	29.95398905	2.025158E-011	6.011578E-012	0	0.000000E+000
2	29.95400622	6.011578E-012	2.025158E-011	1	0.000000E+000
2	29.95427459	2.025158E-011	6.011578E-012	0	0.000000E+000
2	29.95490179	6.011578E-012	2.025158E-011	1	0.000000E+000
2	29.95643554	2.025158E-011	6.011578E-012	0	0.000000E+000
2	29.95709438	6.011578E-012	2.025158E-011	1	0.000000E+000
2	29.95754052	2.025158E-011	6.011578E-012	0	0.000000E+000
2	29.95841426	6.011578E-012	2.025158E-011	1	0.000000E+000
2	29.95856173	2.025158E-011	6.011578E-012	0	0.000000E+000
2	29.95937335	6.011578E-012	2.025158E-011	1	0.000000E+000
2	29.95996725	2.025158E-011	6.011578E-012	0	0.000000E+000
2	29.95997706	6.011578E-012	2.025158E-011	1	0.000000E+000
2	29.96067131	2.025158E-011	6.011578E-012	0	0.000000E+000
2	29.96069263	6.011578E-012	2.025158E-011	1	0.000000E+000
2	29.96095664	2.025158E-011	6.011578E-012	0	0.000000E+000
2	29.96098879	6.011578E-012	2.025158E-011	1	0.000000E+000
2	29.96221845	2.025158E-011	6.011578E-012	0	0.000000E+000
2	29.96232695	6.011578E-012	2.025158E-011	1	0.000000E+000
2	29.96236546	2.025158E-011	6.011578E-012	0	0.000000E+000
2	29.96241332	6.011578E-012	2.025158E-011	1	0.000000E+000
2	29.96243972	2.025158E-011	6.011578E-012	0	0.000000E+000
2	29.96245637	6.011578E-012	2.025158E-011	1	0.000000E+000
2	29.96340658	2.025158E-011	6.011578E-012	0	0.000000E+000
2	29.96348727	6.011578E-012	2.025158E-011	1	0.000000E+000
2	29.96364311	2.025158E-011	6.011578E-012	0	0.000000E+000
2	29.96364741	6.011578E-012	2.025158E-011	1	0.000000E+000
2	29.96426748	2.025158E-011	6.011578E-012	0	0.000000E+000
2	29.96512257	6.011578E-012	2.025158E-011	1	0.000000E+000
2	29.96538830	2.025158E-011	6.011578E-012	0	0.000000E+000
2	29.96585441	6.011578E-012	2.025158E-011	1	0.000000E+000
2	29.96641982	2.025158E-011	6.011578E-012	0	0.000000E+000
2	29.96765861	6.011578E-012	2.025158E-011	1	0.000000E+000
2	29.96861456	2.025158E-011	6.011578E-012	0	0.000000E+000
2	29.96864946	6.011578E-012	2.025158E-011	1	0.000000E+000
2	29.96969983	2.025158E-011	6.011578E-012	0	0.000000E+000
2	29.96974413	6.011578E-012	2.025158E-011	1	0.000000E+000
2	29.97083408	2.025158E-011	6.011578E-012	0	0.000000E+000
2	29.97086587	6.011578E-012	2.025158E-011	1	0.000000E+000
2	29.97175935	2.025158E-011	6.011578E-012	0	0.000000E+000
2	29.97192400	6.011578E-012	2.025158E-011	1	0.000000E+000
2	29.97195353	2.025158E-011	6.011578E-012	0	0.000000E+000
2	29.97318129	6.011578E-012	2.025158E-011	1	0.000000E+000
2	29.97349819	2.025158E-011	6.011578E-012	0	0.000000E+000
2	29.97474370	6.011578E-012	2.025158E-011	1	0.000000E+000
2	29.97503276	2.025158E-011	6.011578E-012	0	0.000000E+000
2	29.97591189	6.011578E-012	2.025158E-011	1	0.000000E+000
2	29.97609264	2.025158E-011	6.011578E-012	0	0.000000E+000
2	29.97612528	6.011578E-012	2.025158E-011	1	0.000000E+000
2	29.97627035	2.025158E-011	6.011578E-012	0	0.000000E+000
2	29.97640944	6.011578E-012	2.025158E-011	1	0.000000E+000
2	29.97654855	2.025158E-011	6.011578E-012	0	0.000000E+000
2	29.97656591	6.011578E-012	2.025158E-011	1	0.000000E+000
2	29.97686151	2.025158E-011	6.011578E-012	0	0.000000E+000
2	29.97689599	6.011578E-012	2.025158E-011	1	0.000000E+000
2	29.97690752	2.025158E-011	6.011578E-012	0	0.000000E+000
2	29.97722257	6.011578E-012	2.025158E-011	1	0.000000E+000
2	29.97735663	2.025158E-011	6.011578E-012	0	0.000000E+000
2	29.97795963	6.011578E-012	2.025158E-011	1	0.000000E+000
2	29.97827734	2.025158E-011	6.011578E-012	0	0.000000E+000
2	29.97830260	6.011578E-012	2.025158E-011	1	0.000000E+000
2	29.97862917	2.025158E-011	6.011578E-012	0	0.000000E+000
2	29.97866748	6.011578E-012	2.025158E-011	1	0.000000E+000
2	29.97906096	2.025158E-011	6.011578E-012	0	0.000000E+000
2	29.97936391	6.011578E-012	2.025158E-011	1	0.000000E+000
2	29.97986526	2.025158E-011	6.011578E-012	0	0.000000E+000
2	29.98030673	6.011578E-012	2.025158E-011	1	0.000000E+000
2	29.98105227	2.025158E-011	6.011578E-012	0	0.000000E+000
2	29.98107637	6.011578E-012	2.025158E-011	1	0.000000E+000
2	29.98153642	2.025158E-011	6.011578E-012	0	0.000000E+000
2	29.98184932	6.011578E-012	2.025158E-011	1	0.000000E+000
2	29.98189160	2.025158E-011	6.011578E-012	0	0.000000E+000
2	29.98216311	6.011578E-012	2.025158E-011	1	0.000000E+000
2	29.98273534	2.025158E-011	6.011578E-012	0	0.000000E+000
2	29.98275269	6.011578E-012	2.025158E-011	1	0.000000E+000
2	29.98369810	2.025158E-011	6.011578E-012	0	0.000000E+000
2	29.98528354	6.011578E-012	2.025158E-011	1	0.000000E+000
2	29.98555893	2.025158E-011	6.011578E-012	0	0.000000E+000
2	29.98557173	6.011578E-012	2.025158E-011	1	0.000000E+000
2	29.98571256	2.025158E-011	6.011578E-012	0	0.000000E+000
2	29.98572198	6.011578E-012	2.025158E-011	1	0.000000E+000
2	29.98645319	2.025158E-011	6.011578E-012	0	0.000000E+000
2	29.98648182	6.011578E-012	2.025158E-011	1	0.000000E+000
2	29.98671081	2.025158E-011	6.011578E-012	0	0.000000E+000
2	29.98758059	6.011578E-012	2.025158E-011	1	0.000000E+000
2	29.98768444	2.025158E-011	6.011578E-012	0	0.000000E+000
2	29.98773947	6.011578E-012	2.025158E-011	1	0.000000E+000
2	29.98808314	2.025158E-011	6.011578E-012	0	0.000000E+000
2	29.98812799	6.011578E-012	2.025158E-011	1	0.000000E+000
2	29.98830701	2.025158E-011	6.011578E-012	0	0.000000E+000
2	29.98837089	6.011578E-012	2.025158E-011	1	0.000000E+000
2	29.98850529	2.025158E-011	6.011578E-012	0	0.000000E+000
2	29.98872580	6.011578E-012	2.025158E-011	1	0.000000E+000
2	29.98876683	2.025158E-011	6.011578E-012	0	0.000000E+000
2	29.98955301	6.011578E-012	2.025158E-011	1	0.000000E+000
2	29.98970463	2.025158E-011	6.011578E-012	0	0.000000E+000
2	29.98975298	6.011578E-012	2.025158E-011	1	0.000000E+000
2	29.99017608	2.025158E-011	6.011578E-012	0	0.000000E+000
2	29.99066421	6.011578E-012	2.025158E-011	1	0.000000E+000
2	29.99108067	2.025158E-011	6.011578E-012	0	0.000000E+000
2	29.99157881	6.011578E-012	2.025158E-011	1	0.000000E+000
2	29.99312228	2.025158E-011	6.011578E-012	0	0.000000E+000
2	29.99314554	6.011578E-012	2.025158E-011	1	0.000000E+000
2	29.99318747	2.025158E-011	6.011578E-012	0	0.000000E+000
2	29.99319830	6.011578E-012	2.025158E-011	1	0.000000E+000
2	29.99402414	2.025158E-011	6.011578E-012	0	0.000000E+000
2	29.99405627	6.011578E-012	2.025158E-011	1	0.000000E+000
2	29.99425980	2.025158E-011	6.011578E-012	0	0.000000E+000
2	29.99429804	6.011578E-012	2.025158E-011	1	0.000000E+000
2	29.99556145	2.025158E-011	6.011578E-012	0	0.000000E+000
2	29.99557259	6.011578E-012	2.025158E-011	1	0.000000E+000
2	29.99570912	2.025158E-011	6.011578E-012	0	0.000000E+000
2	29.99638163	6.011578E-012	2.025158E-011	1	0.000000E+000
2	29.99658234	2.025158E-011	6.011578E-012	0	0.000000E+000
2	29.99659069	6.011578E-012	2.025158E-011	1	0.000000E+000
2	29.99668980	2.025158E-011	6.011578E-012	0	0.000000E+000
2	29.99672937	6.011578E-012	2.025158E-011	1	0.000000E+000
2	29.99689099	2.025158E-011	6.011578E-012	0	0.000000E+000
2	29.99692671	6.011578E-012	2.025158E-011	1	0.000000E+000
2	29.99694300	2.025158E-011	6.011578E-012	0	0.000000E+000
2	29.99706072	6.011578E-012	2.025158E-011	1	0.000000E+000
2	29.99755976	2.025158E-011	6.011578E-012	0	0.000000E+000
2	29.99759706	6.011578E-012	2.025158E-011	1	0.000000E+000
2	29.99837820	2.025158E-011	6.011578E-012	0	0.000000E+000
2	29.99846344	6.011578E-012	2.025158E-011	1	0.000000E+000
2	29.99849797	2.025158E-011	6.011578E-012	0	0.000000E+000
2	29.99947007	6.011578E-012	2.025158E-011	1	0.000000E+000
2	29.99973039	2.025158E-011	6.011578E-012	0	0.000000E+000
2	29.99977278	6.011578E-012	2.025158E-011	1	0.000000E+000
2	29.99994455	2.025158E-011	6.011578E-012	0	0.000000E+000
2	30.00038468	6.011578E-012	2.025158E-011	1	0.000000E+000
2	30.00054851	2.025158E-011	6.011578E-012	0	0.000000E+000
2	30.00098936	6.011578E-012	2.025158E-011	1	0.000000E+000
2	30.00110074	2.025158E-011	6.011578E-012	0	0.000000E+000
2	30.00115005	6.011578E-012	2.025158E-011	1	0.000000E+000
2	30.00138619	2.025158E-011	6.011578E-012	0	0.000000E+000
2	30.00148089	6.011578E-012	2.025158E-011	1	0.000000E+000
2	30.00214757	2.025158E-011	6.011578E-012	0	0.000000E+000
2	30.00217722	6.011578E-012	2.025158E-011	1	0.000000E+000
2	30.00229393	2.025158E-011	6.011578E-012	0	0.000000E+000
2	30.00335688	6.011578E-012	2.025158E-011	1	0.000000E+000
2	30.00483717	2.025158E-011	6.011578E-012	0	0.000000E+000
2	30.00515161	6.011578E-012	2.025158E-011	1	0.000000E+000
2	30.00580906	2.025158E-011	6.011578E-012	0	0.000000E+000
2	30.00583126	6.011578E-012	2.025158E-011	1	0.000000E+000
2	30.00601171	2.025158E-011	6.011578E-012	0	0.000000E+000
2	30.00628672	6.011578E-012	2.025158E-011	1	0.000000E+000
2	30.00777633	2.025158E-011	6.011578E-012	0	0.000000E+000
2	30.00784768	6.011578E-012	2.025158E-011	1	0.000000E+000
2	30.00788620	2.025158E-011	6.011578E-012	0	0.000000E+000
2	30.00845072	6.011578E-012	2.025158E-011	1	0.000000E+000
2	30.01023530	2.025158E-011	6.011578E-012	0	0.000000E+000
2	30.01026036	6.011578E-012	2.025158E-011	1	0.000000E+000
2	30.01076537	2.025158E-011	6.011578E-012	0	0.000000E+000
2	30.01148914	6.011578E-012	2.025158E-011	1	0.000000E+000
2	30.01156216	2.025158E-011	6.011578E-012	0	0.000000E+000
2	30.01350339	6.011578E-012	2.025158E-011	1	0.000000E+000
2	30.01384293	2.025158E-011	6.011578E-012	0	0.000000E+000
2	30.01387667	6.011578E-012	2.025158E-011	1	0.000000E+000
2	30.01459298	2.025158E-011	6.011578E-012	0	0.000000E+000
2	30.01494730	6.011578E-012	2.025158E-011	1	0.000000E+000
2	30.01502956	2.025158E-011	6.011578E-012	0	0.000000E+000
2	30.01649829	6.011578E-012	2.025158E-011	1	0.000000E+000
2	30.01651642	2.025158E-011	6.011578E-012	0	0.000000E+000
2	30.01744759	6.011578E-012	2.025158E-011	1	0.000000E+000
2	30.01826079	2.025158E-011	6.011578E-012	0	0.000000E+000
2	30.01826895	6.011578E-012	2.025158E-011	1	0.000000E+000
2	30.01836847	2.025158E-011	6.011578E-012	0	0.000000E+000
2	30.01839023	6.011578E-012	2.025158E-011	1	0.000000E+000
2	30.01993842	2.025158E-011	6.011578E-012	0	0.000000E+000
2	30.01996763	6.011578E-012	2.025158E-011	1	0.000000E+000
2	30.01999163	2.025158E-011	6.011578E-012	0	0.000000E+000
2	30.02000891	6.011578E-012	2.025158E-011	1	0.000000E+000
2	30.02075705	2.025158E-011	6.011578E-012	0	0.000000E+000
2	30.02078263	6.011578E-012	2.025158E-011	1	0.000000E+000
2	30.02129738	2.025158E-011	6.011578E-012	0	0.000000E+000
2	30.02365817	6.011578E-012	2.025158E-011	1	0.000000E+000
2	30.02378315	2.025158E-011	6.011578E-012	0	0.000000E+000
2	30.02381807	6.011578E-012	2.025158E-011	1	0.000000E+000
2	30.02400242	2.025158E-011	6.011578E-012	0	0.000000E+000
2	30.02400604	6.011578E-012	2.025158E-011	1	0.000000E+000
2	30.02448772	2.025158E-011	6.011578E-012	0	0.000000E+000
2	30.02449946	6.011578E-012	2.025158E-011	1	0.000000E+000
2	30.02519311	2.025158E-011	6.011578E-012	0	0.000000E+000
2	30.02664186	6.011578E-012	2.025158E-011	1	0.000000E+000
2	30.02679834	2.025158E-011	6.011578E-012	0	0.000000E+000
2	30.02682777	6.011578E-012	2.025158E-011	1	0.000000E+000
2	30.02713361	2.025158E-011	6.011578E-012	0	0.000000E+000
2	30.02715329	6.011578E-012	2.025158E-011	1	0.000000E+000
2	30.02830997	2.025158E-011	6.011578E-012	0	0.000000E+000
2	30.02850642	6.011578E-012	2.025158E-011	1	0.000000E+000
2	30.02937920	2.025158E-011	6.011578E-012	0	0.000000E+000
2	30.03031008	6.011578E-012	2.025158E-011	1	0.000000E+000
2	30.03032812	2.025158E-011	6.011578E-012	0	0.000000E+000
2	30.03063912	6.011578E-012	2.025158E-011	1	0.000000E+000
2	30.03097905	2.025158E-011	6.011578E-012	0	0.000000E+000
2	30.03101847	6.011578E-012	2.025158E-011	1	0.000000E+000
2	30.03237028	2.025158E-011	6.011578E-012	0	0.000000E+000
2	30.03240570	6.011578E-012	2.025158E-011	1	0.000000E+000
2	30.03353942	2.025158E-011	6.011578E-012	0	0.000000E+000
2	30.03358424	6.011578E-012	2.025158E-011	1	0.000000E+000
2	30.03401127	2.025158E-011	6.011578E-012	0	0.000000E+000
2	30.03446148	6.011578E-012	2.025158E-011	1	0.000000E+000
2	30.03501371	2.025158E-011	6.011578E-012	0	0.000000E+000
2	30.03503618	6.011578E-012	2.025158E-011	1	0.000000E+000
2	30.03508434	2.025158E-011	6.011578E-012	0	0.000000E+000
2	30.03512066	6.011578E-012	2.025158E-011	1	0.000000E+000
2	30.03655215	2.025158E-011	6.011578E-012	0	0.000000E+000
2	30.03849701	6.011578E-012	2.025158E-011	1	0.000000E+000
2	30.03857357	2.025158E-011	6.011578E-012	0	0.000000E+000
2	30.03875711	6.011578E-012	2.025158E-011	1	0.000000E+000
2	30.03881494	2.025158E-011	6.011578E-012	0	0.000000E+000
2	30.03885624	6.011578E-012	2.025158E-011	1	0.000000E+000
2	30.03982571	2.025158E-011	6.011578E-012	0	0.000000E+000
2	30.05096380	6.011578E-012	2.025158E-011	1	0.000000E+000
2	30.05184815	2.025158E-011	6.011578E-012	0	0.000000E+000
2	30.05188456	6.011578E-012	2.025158E-011	1	0.000000E+000
2	30.05241097	2.025158E-011	6.011578E-012	0	0.000000E+000
2	30.05244806	6.011578E-012	2.025158E-011	1	0.000000E+000
2	30.05400055	2.025158E-011	6.011578E-012	0	0.000000E+000
2	30.05444709	6.011578E-012	2.025158E-011	1	0.000000E+000
2	30.05454577	2.025158E-011	6.011578E-012	0	0.000000E+000
2	30.05457057	6.011578E-012	2.025158E-011	1	0.000000E+000
2	30.05649245	2.025158E-011	6.011578E-012	0	0.000000E+000
2	30.05660177	6.011578E-012	2.025158E-011	1	0.000000E+000
2	30.05752263	2.025158E-011	6.011578E-012	0	0.000000E+000
2	30.14188244	6.011578E-012	2.025158E-011	1	0.000000E+000
2	30.14289354	2.025158E-011	6.011578E-012	0	0.000000E+000
2	30.14289907	6.011578E-012	2.025158E-011	1	0.000000E+000
2	30.14361253	2.025158E-011	6.011578E-012	0	0.000000E+000
2	30.14365032	6.011578E-012	2.025158E-011	1	0.000000E+000
2	30.14375726	2.025158E-011	6.011578E-012	0	0.000000E+000
2	30.14378026	6.011578E-012	2.025158E-011	1	0.000000E+000
2	30.14383030	2.025158E-011	6.011578E-012	0	0.000000E+000
2	30.14383962	6.011578E-012	2.025158E-011	1	0.000000E+000
2	30.14390956	2.025158E-011	6.011578E-012	0	0.000000E+000
2	30.14431227	6.011578E-012	2.025158E-011	1	0.000000E+000
2	30.14470515	2.025158E-011	6.011578E-012	0	0.000000E+000
2	30.14570339	6.011578E-012	2.025158E-011	1	0.000000E+000
2	30.14587384	2.025158E-011	6.011578E-012	0	0.000000E+000
2	30.14589048	6.011578E-012	2.025158E-011	1	0.000000E+000
2	30.14655423	2.025158E-011	6.011578E-012	0	0.000000E+000
2	30.14658158	6.011578E-012	2.025158E-011	1	0.000000E+000
2	30.14662963	2.025158E-011	6.011578E-012	0	0.000000E+000
2	30.14664678	6.011578E-012	2.025158E-011	1	0.000000E+000
2	30.14666898	2.025158E-011	6.011578E-012	0	0.000000E+000
2	30.14678598	6.011578E-012	2.025158E-011	1	0.000000E+000
2	30.14803817	2.025158E-011	6.011578E-012	0	0.000000E+000
2	30.15350192	6.011578E-012	2.025158E-011	1	0.000000E+000
2	30.15361689	2.025158E-011	6.011578E-012	0	0.000000E+000
2	30.15377832	6.011578E-012	2.025158E-011	1	0.000000E+000
2	30.15406862	2.025158E-011	6.011578E-012	0	0.000000E+000
2	30.15533020	6.011578E-012	2.025158E-011	1	0.000000E+000
2	30.15536216	2.025158E-011	6.011578E-012	0	0.000000E+000
2	30.15542134	6.011578E-012	2.025158E-011	1	0.000000E+000
2	30.15549619	2.025158E-011	6.011578E-012	0	0.000000E+000
2	30.15550069	6.011578E-012	2.025158E-011	1	0.000000E+000
2	30.15554172	2.025158E-011	6.011578E-012	0	0.000000E+000
2	30.15556698	6.011578E-012	2.025158E-011	1	0.000000E+000
2	30.15564980	2.025158E-011	6.011578E-012	0	0.000000E+000
2	30.15565883	6.011578E-012	2.025158E-011	1	0.000000E+000
2	30.15571912	2.025158E-011	6.011578E-012	0	0.000000E+000
2	30.15723187	6.011578E-012	2.025158E-011	1	0.000000E+000
2	30.15760106	2.025158E-011	6.011578E-012	0	0.000000E+000
2	30.15806380	6.011578E-012	2.025158E-011	1	0.000000E+000
2	30.15856884	2.025158E-011	6.011578E-012	0	0.000000E+000
2	30.15870813	6.011578E-012	2.025158E-011	1	0.000000E+000
2	30.15914088	2.025158E-011	6.011578E-012	0	0.000000E+000
2	30.16007238	6.011578E-012	2.025158E-011	1	0.000000E+000
2	30.16018562	2.025158E-011	6.011578E-012	0	0.000000E+000
2	30.16019524	6.011578E-012	2.025158E-011	1	0.000000E+000
2	30.16109304	2.025158E-011	6.011578E-012	0	0.000000E+000
2	30.16116508	6.011578E-012	2.025158E-011	1	0.000000E+000
2	30.16123651	2.025158E-011	6.011578E-012	0	0.000000E+000
2	30.16124670	6.011578E-012	2.025158E-011	1	0.000000E+000
2	30.16312440	2.025158E-011	6.011578E-012	0	0.000000E+000
2	30.16315297	6.011578E-012	2.025158E-011	1	0.000000E+000
2	30.16333512	2.025158E-011	6.011578E-012	0	0.000000E+000
2	34.61803893	5.801824E-012	2.004182E-011	1	0.000000E+000
2	34.61836120	2.004182E-011	5.801824E-012	0	0.000000E+000
2	34.61846524	5.801824E-012	2.004182E-011	1	0.000000E+000
2	34.61873233	2.004182E-011	5.801824E-012	0	0.000000E+000
2	34.61876014	5.801824E-012	2.004182E-011	1	0.000000E+000
2	34.61915834	2.004182E-011	5.801824E-012	0	0.000000E+000
2	34.61918167	5.801824E-012	2.004182E-011	1	0.000000E+000
2	34.61950241	2.004182E-011	5.801824E-012	0	0.000000E+000
2	34.61951867	5.801824E-012	2.004182E-011	1	0.000000E+000
2	34.62061185	2.004182E-011	5.801824E-012	0	0.000000E+000
2	34.62089202	5.801824E-012	2.004182E-011	1	0.000000E+000
2	34.62103051	2.004182E-011	5.801824E-012	0	0.000000E+000
2	34.62104113	5.801824E-012	2.004182E-011	1	0.000000E+000
2	34.62118617	2.004182E-011	5.801824E-012	0	0.000000E+000
2	34.62133414	5.801824E-012	2.004182E-011	1	0.000000E+000
2	34.62171479	2.004182E-011	5.801824E-012	0	0.000000E+000
2	34.62256625	5.801824E-012	2.004182E-011	1	0.000000E+000
2	34.62273605	2.004182E-011	5.801824E-012	0	0.000000E+000
2	34.62275975	5.801824E-012	2.004182E-011	1	0.000000E+000
2	34.62299752	2.004182E-011	5.801824E-012	0	0.000000E+000
2	34.62301502	5.801824E-012	2.004182E-011	1	0.000000E+000
2	34.62360202	2.004182E-011	5.801824E-012	0	0.000000E+000
2	34.62361585	5.801824E-012	2.004182E-011	1	0.000000E+000
2	34.62384894	2.004182E-011	5.801824E-012	0	0.000000E+000
2	34.62387952	5.801824E-012	2.004182E-011	1	0.000000E+000
2	34.62507180	2.004182E-011	5.801824E-012	0	0.000000E+000
2	34.62508875	5.801824E-012	2.004182E-011	1	0.000000E+000
2	34.62614494	2.004182E-011	5.801824E-012	0	0.000000E+000
2	34.62618127	5.801824E-012	2.004182E-011	1	0.000000E+000
2	34.62655774	2.004182E-011	5.801824E-012	0	0.000000E+000
2	34.62659553	5.801824E-012	2.004182E-011	1	0.000000E+000
2	34.62847584	2.004182E-011	5.801824E-012	0	0.000000E+000
2	34.62848038	5.801824E-012	2.004182E-011	1	0.000000E+000
2	34.63018927	2.004182E-011	5.801824E-012	0	0.000000E+000
2	34.63020397	5.801824E-012	2.004182E-011	1	0.000000E+000
2	34.63025912	2.004182E-011	5.801824E-012	0	0.000000E+000
2	34.63029389	5.801824E-012	2.004182E-011	1	0.000000E+000
2	34.63063061	2.004182E-011	5.801824E-012	0	0.000000E+000
2	34.63106787	5.801824E-012	2.004182E-011	1	0.000000E+000
2	34.63133746	2.004182E-011	5.801824E-012	0	0.000000E+000
2	34.63136734	5.801824E-012	2.004182E-011	1	0.000000E+000
2	34.63142632	2.004182E-011	5.801824E-012	0	0.000000E+000
2	34.63145355	5.801824E-012	2.004182E-011	1	0.000000E+000
2	34.63280047	2.004182E-011	5.801824E-012	0	0.000000E+000
2	34.63280608	5.801824E-012	2.004182E-011	1	0.000000E+000
2	34.63316667	2.004182E-011	5.801824E-012	0	0.000000E+000
2	34.63320196	5.801824E-012	2.004182E-011	1	0.000000E+000
2	34.63400298	2.004182E-011	5.801824E-012	0	0.000000E+000
2	34.63402464	5.801824E-012	2.004182E-011	1	0.000000E+000
2	34.63519952	2.004182E-011	5.801824E-012	0	0.000000E+000
2	34.63522143	5.801824E-012	2.004182E-011	1	0.000000E+000
2	34.63723645	2.004182E-011	5.801824E-012	0	0.000000E+000
2	34.63726429	5.801824E-012	2.004182E-011	1	0.000000E+000
2	34.63741677	2.004182E-011	5.801824E-012	0	0.000000E+000
2	34.63752221	5.801824E-012	2.004182E-011	1	0.000000E+000
2	34.63762813	2.004182E-011	5.801824E-012	0	0.000000E+000
2	34.63771237	5.801824E-012	2.004182E-011	1	0.000000E+000
2	34.63810300	2.004182E-011	5.801824E-012	0	0.000000E+000
2	34.63814611	5.801824E-012	2.004182E-011	1	0.000000E+000
2	34.63898794	2.004182E-011	5.801824E-012	0	0.000000E+000
2	34.63901970	5.801824E-012	2.004182E-011	1	0.000000E+000
2	34.63947226	2.004182E-011	5.801824E-012	0	0.000000E+000
2	34.63950437	5.801824E-012	2.004182E-011	1	0.000000E+000
2	34.64096518	2.004182E-011	5.801824E-012	0	0.000000E+000
2	34.64107690	5.801824E-012	2.004182E-011	1	0.000000E+000
2	34.64186077	2.004182E-011	5.801824E-012	0	0.000000E+000
2	34.64187928	5.801824E-012	2.004182E-011	1	0.000000E+000
2	34.64242179	2.004182E-011	5.801824E-012	0	0.000000E+000
2	34.64266333	5.801824E-012	2.004182E-011	1	0.000000E+000
2	34.64294709	2.004182E-011	5.801824E-012	0	0.000000E+000
2	34.64299772	5.801824E-012	2.004182E-011	1	0.000000E+000
2	34.64311505	2.004182E-011	5.801824E-012	0	0.000000E+000
2	34.64311860	5.801824E-012	2.004182E-011	1	0.000000E+000
2	34.64348633	2.004182E-011	5.801824E-012	0	0.000000E+000
2	34.64349436	5.801824E-012	2.004182E-011	1	0.000000E+000
2	34.64482190	2.004182E-011	5.801824E-012	0	0.000000E+000
2	34.64489092	5.801824E-012	2.004182E-011	1	0.000000E+000
2	34.64499972	2.004182E-011	5.801824E-012	0	0.000000E+000
2	34.64500819	5.801824E-012	2.004182E-011	1	0.000000E+000
2	34.64510267	2.004182E-011	5.801824E-012	0	0.000000E+000
2	34.64513090	5.801824E-012	2.004182E-011	1	0.000000E+000
2	34.64530835	2.004182E-011	5.801824E-012	0	0.000000E+000
2	34.64532459	5.801824E-012	2.004182E-011	1	0.000000E+000
2	34.64625504	2.004182E-011	5.801824E-012	0	0.000000E+000
2	34.64642188	5.801824E-012	2.004182E-011	1	0.000000E+000
2	34.64652881	2.004182E-011	5.801824E-012	0	0.000000E+000
2	34.64656167	5.801824E-012	2.004182E-011	1	0.000000E+000
2	34.64681140	2.004182E-011	5.801824E-012	0	0.000000E+000
2	34.64683620	5.801824E-012	2.004182E-011	1	0.000000E+000
2	34.64694283	2.004182E-011	5.801824E-012	0	0.000000E+000
2	34.64695654	5.801824E-012	2.004182E-011	1	0.000000E+000
2	34.64728227	2.004182E-011	5.801824E-012	0	0.000000E+000
2	34.64729824	5.801824E-012	2.004182E-011	1	0.000000E+000
2	34.64738898	2.004182E-011	5.801824E-012	0	0.000000E+000
2	34.64743931	5.801824E-012	2.004182E-011	1	0.000000E+000
2	34.64747532	2.004182E-011	5.801824E-012	0	0.000000E+000
2	34.64749751	5.801824E-012	2.004182E-011	1	0.000000E+000
2	34.64838955	2.004182E-011	5.801824E-012	0	0.000000E+000
2	34.64845946	5.801824E-012	2.004182E-011	1	0.000000E+000
2	34.64878449	2.004182E-011	5.801824E-012	0	0.000000E+000
2	34.64879077	5.801824E-012	2.004182E-011	1	0.000000E+000
2	34.64913649	2.004182E-011	5.801824E-012	0	0.000000E+000
2	34.64927371	5.801824E-012	2.004182E-011	1	0.000000E+000
2	34.64974739	2.004182E-011	5.801824E-012	0	0.000000E+000
2	34.64980963	5.801824E-012	2.004182E-011	1	0.000000E+000
2	34.65003819	2.004182E-011	5.801824E-012	0	0.000000E+000
2	34.65004245	5.801824E-012	2.004182E-011	1	0.000000E+000
2	34.65010424	2.004182E-011	5.801824E-012	0	0.000000E+000
2	34.65012649	5.801824E-012	2.004182E-011	1	0.000000E+000
2	34.65198215	2.004182E-011	5.801824E-012	0	0.000000E+000
2	34.65200117	5.801824E-012	2.004182E-011	1	0.000000E+000
2	34.65219518	2.004182E-011	5.801824E-012	0	0.000000E+000
2	34.68173957	5.801824E-012	2.004182E-011	1	0.000000E+000
2	34.68244368	2.004182E-011	5.801824E-012	0	0.000000E+000
2	34.68246654	5.801824E-012	2.004182E-011	1	0.000000E+000
2	34.68458185	2.004182E-011	5.801824E-012	0	0.000000E+000
2	34.68559586	5.801824E-012	2.004182E-011	1	0.000000E+000
2	34.68663947	2.004182E-011	5.801824E-012	0	0.000000E+000
2	34.68665674	5.801824E-012	2.004182E-011	1	0.000000E+000
2	34.68721284	2.004182E-011	5.801824E-012	0	0.000000E+000
2	34.68898454	5.801824E-012	2.004182E-011	1	0.000000E+000
2	34.68940249	2.004182E-011	5.801824E-012	0	0.000000E+000
2	34.68941649	5.801824E-012	2.004182E-011	1	0.000000E+000
2	34.69017890	2.004182E-011	5.801824E-012	0	0.000000E+000
2	34.69020440	5.801824E-012	2.004182E-011	1	0.000000E+000
2	34.69095027	2.004182E-011	5.801824E-012	0	0.000000E+000
2	34.69098192	5.801824E-012	2.004182E-011	1	0.000000E+000
2	34.69327279	2.004182E-011	5.801824E-012	0	0.000000E+000
2	34.69442655	5.801824E-012	2.004182E-011	1	0.000000E+000
2	34.69444235	2.004182E-011	5.801824E-012	0	0.000000E+000
2	34.69497940	5.801824E-012	2.004182E-011	1	0.000000E+000
2	34.69585758	2.004182E-011	5.801824E-012	0	0.000000E+000
2	34.69666429	5.801824E-012	2.004182E-011	1	0.000000E+000
2	34.69705393	2.004182E-011	5.801824E-012	0	0.000000E+000
2	34.69935348	5.801824E-012	2.004182E-011	1	0.000000E+000
2	34.70047166	2.004182E-011	5.801824E-012	0	0.000000E+000
2	34.70160348	5.801824E-012	2.004182E-011	1	0.000000E+000
2	34.70229296	2.004182E-011	5.801824E-012	0	0.000000E+000
2	34.70279688	5.801824E-012	2.004182E-011	1	0.000000E+000
2	34.70357708	2.004182E-011	5.801824E-012	0	0.000000E+000
2	34.70360534	5.801824E-012	2.004182E-011	1	0.000000E+000
2	34.70378779	2.004182E-011	5.801824E-012	0	0.000000E+000
2	34.70382584	5.801824E-012	2.004182E-011	1	0.000000E+000
2	34.70400920	2.004182E-011	5.801824E-012	0	0.000000E+000
2	34.70408715	5.801824E-012	2.004182E-011	1	0.000000E+000
2	34.70565882	2.004182E-011	5.801824E-012	0	0.000000E+000
2	34.70603049	5.801824E-012	2.004182E-011	1	0.000000E+000
2	34.70651017	2.004182E-011	5.801824E-012	0	0.000000E+000
2	34.70679074	5.801824E-012	2.004182E-011	1	0.000000E+000
2	34.70786209	2.004182E-011	5.801824E-012	0	0.000000E+000
2	34.70789244	5.801824E-012	2.004182E-011	1	0.000000E+000
2	34.70808208	2.004182E-011	5.801824E-012	0	0.000000E+000
2	34.70809682	5.801824E-012	2.004182E-011	1	0.000000E+000
2	34.70815997	2.004182E-011	5.801824E-012	0	0.000000E+000
2	34.70869973	5.801824E-012	2.004182E-011	1	0.000000E+000
2	34.71074043	2.004182E-011	5.801824E-012	0	0.000000E+000
2	34.71107113	5.801824E-012	2.004182E-011	1	0.000000E+000
2	34.71183863	2.004182E-011	5.801824E-012	0	0.000000E+000
2	34.71188850	5.801824E-012	2.004182E-011	1	0.000000E+000
2	34.71202040	2.004182E-011	5.801824E-012	0	0.000000E+000
2	34.71207448	5.801824E-012	2.004182E-011	1	0.000000E+000
2	34.71213517	2.004182E-011	5.801824E-012	0	0.000000E+000
2	34.71326954	5.801824E-012	2.004182E-011	1	0.000000E+000
2	34.71514559	2.004182E-011	5.801824E-012	0	0.000000E+000
2	34.71518241	5.801824E-012	2.004182E-011	1	0.000000E+000
2	34.71557558	2.004182E-011	5.801824E-012	0	0.000000E+000
2	34.71631284	5.801824E-012	2.004182E-011	1	0.000000E+000
2	34.71683643	2.004182E-011	5.801824E-012	0	0.000000E+000
2	34.71685853	5.801824E-012	2.004182E-011	1	0.000000E+000
2	34.71729689	2.004182E-011	5.801824E-012	0	0.000000E+000
2	34.71732517	5.801824E-012	2.004182E-011	1	0.000000E+000
2	34.71832773	2.004182E-011	5.801824E-012	0	0.000000E+000
2	34.71849980	5.801824E-012	2.004182E-011	1	0.000000E+000
2	34.71869372	2.004182E-011	5.801824E-012	0	0.000000E+000
2	34.71878543	5.801824E-012	2.004182E-011	1	0.000000E+000
2	34.71944710	2.004182E-011	5.801824E-012	0	0.000000E+000
2	34.71959060	5.801824E-012	2.004182E-011	1	0.000000E+000
2	34.72000682	2.004182E-011	5.801824E-012	0	0.000000E+000
2	34.72019176	5.801824E-012	2.004182E-011	1	0.000000E+000
2	34.72056500	2.004182E-011	5.801824E-012	0	0.000000E+000
2	34.72152356	5.801824E-012	2.004182E-011	1	0.000000E+000
2	34.72186319	2.004182E-011	5.801824E-012	0	0.000000E+000
2	34.72188730	5.801824E-012	2.004182E-011	1	0.000000E+000
2	34.72223336	2.004182E-011	5.801824E-012	0	0.000000E+000
2	34.72223813	5.801824E-012	2.004182E-011	1	0.000000E+000
2	34.72389202	2.004182E-011	5.801824E-012	0	0.000000E+000
2	34.72418586	5.801824E-012	2.004182E-011	1	0.000000E+000
2	34.72502861	2.004182E-011	5.801824E-012	0	0.000000E+000
2	34.72506857	5.801824E-012	2.004182E-011	1	0.000000E+000
2	34.72515774	2.004182E-011	5.801824E-012	0	0.000000E+000
2	34.72517352	5.801824E-012	2.004182E-011	1	0.000000E+000
2	34.72532388	2.004182E-011	5.801824E-012	0	0.000000E+000
2	34.72534437	5.801824E-012	2.004182E-011	1	0.000000E+000
2	34.72597665	2.004182E-011	5.801824E-012	0	0.000000E+000
2	34.72600930	5.801824E-012	2.004182E-011	1	0.000000E+000
2	34.72646848	2.004182E-011	5.801824E-012	0	0.000000E+000
2	34.72655702	5.801824E-012	2.004182E-011	1	0.000000E+000
2	34.72709282	2.004182E-011	5.801824E-012	0	0.000000E+000
2	34.72711564	5.801824E-012	2.004182E-011	1	0.000000E+000
2	34.72723287	2.004182E-011	5.801824E-012	0	0.000000E+000
2	34.72792466	5.801824E-012	2.004182E-011	1	0.000000E+000
2	34.72855955	2.004182E-011	5.801824E-012	0	0.000000E+000
2	34.72857286	5.801824E-012	2.004182E-011	1	0.000000E+000
2	34.72868691	2.004182E-011	5.801824E-012	0	0.000000E+000
2	34.72913357	5.801824E-012	2.004182E-011	1	0.000000E+000
2	34.72926885	2.004182E-011	5.801824E-012	0	0.000000E+000
2	34.72929199	5.801824E-012	2.004182E-011	1	0.000000E+000
2	34.72943554	2.004182E-011	5.801824E-012	0	0.000000E+000
2	34.72955212	5.801824E-012	2.004182E-011	1	0.000000E+000
2	34.73066014	2.004182E-011	5.801824E-012	0	0.000000E+000
2	34.73068799	5.801824E-012	2.004182E-011	1	0.000000E+000
2	34.73100371	2.004182E-011	5.801824E-012	0	0.000000E+000
2	34.73157659	5.801824E-012	2.004182E-011	1	0.000000E+000
2	34.73218028	2.004182E-011	5.801824E-012	0	0.000000E+000
2	34.73219742	5.801824E-012	2.004182E-011	1	0.000000E+000
2	34.73237962	2.004182E-011	5.801824E-012	0	0.000000E+000
2	34.73274985	5.801824E-012	2.004182E-011	1	0.000000E+000
2	34.73432095	2.004182E-011	5.801824E-012	0	0.000000E+000
2	34.73434830	5.801824E-012	2.004182E-011	1	0.000000E+000
2	34.73458367	2.004182E-011	5.801824E-012	0	0.000000E+000
2	34.73550371	5.801824E-012	2.004182E-011	1	0.000000E+000
2	34.73555181	2.004182E-011	5.801824E-012	0	0.000000E+000
2	34.73630440	5.801824E-012	2.004182E-011	1	0.000000E+000
2	34.73651297	2.004182E-011	5.801824E-012	0	0.000000E+000
2	34.73854773	5.801824E-012	2.004182E-011	1	0.000000E+000
2	34.73881336	2.004182E-011	5.801824E-012	0	0.000000E+000
2	34.73957464	5.801824E-012	2.004182E-011	1	0.000000E+000
2	34.74030468	2.004182E-011	5.801824E-012	0	0.000000E+000
2	34.74087361	5.801824E-012	2.004182E-011	1	0.000000E+000
2	34.74114124	2.004182E-011	5.801824E-012	0	0.000000E+000
2	34.74117827	5.801824E-012	2.004182E-011	1	0.000000E+000
2	34.74118849	2.004182E-011	5.801824E-012	0	0.000000E+000
2	34.99367064	5.949291E-012	2.018929E-011	1	0.000000E+000
2	34.99408487	2.018929E-011	5.949291E-012	0	0.000000E+000
2	34.99434225	5.949291E-012	2.018929E-011	1	0.000000E+000
2	34.99510071	2.018929E-011	5.949291E-012	0	0.000000E+000
2	34.99831170	5.949291E-012	2.018929E-011	1	0.000000E+000
2	34.99895478	2.018929E-011	5.949291E-012	0	0.000000E+000
2	34.99902204	5.949291E-012	2.018929E-011	1	0.000000E+000
2	34.99932129	2.018929E-011	5.949291E-012	0	0.000000E+000
2	34.99934134	5.949291E-012	2.018929E-011	1	0.000000E+000
2	34.99955742	2.018929E-011	5.949291E-012	0	0.000000E+000
2	34.99958170	5.949291E-012	2.018929E-011	1	0.000000E+000
2	35.00075747	2.018929E-011	5.949291E-012	0	0.000000E+000
2	35.00154753	5.949291E-012	2.018929E-011	1	0.000000E+000
2	35.00213209	2.018929E-011	5.949291E-012	0	0.000000E+000
2	35.00215949	5.949291E-012	2.018929E-011	1	0.000000E+000
2	35.00288360	2.018929E-011	5.949291E-012	0	0.000000E+000
2	35.00290656	5.949291E-012	2.018929E-011	1	0.000000E+000
2	35.00295248	2.018929E-011	5.949291E-012	0	0.000000E+000
2	35.00300192	5.949291E-012	2.018929E-011	1	0.000000E+000
2	35.00314313	2.018929E-011	5.949291E-012	0	0.000000E+000
2	35.00326379	5.949291E-012	2.018929E-011	1	0.000000E+000
2	35.00374111	2.018929E-011	5.949291E-012	0	0.000000E+000
2	35.00426394	5.949291E-012	2.018929E-011	1	0.000000E+000
2	35.00429784	2.018929E-011	5.949291E-012	0	0.000000E+000
2	35.00430779	5.949291E-012	2.018929E-011	1	0.000000E+000
2	35.00447043	2.018929E-011	5.949291E-012	0	0.000000E+000
2	35.00450377	5.949291E-012	2.018929E-011	1	0.000000E+000
2	35.00606429	2.018929E-011	5.949291E-012	0	0.000000E+000
2	35.00626298	5.949291E-012	2.018929E-011	1	0.000000E+000
2	35.00639940	2.018929E-011	5.949291E-012	0	0.000000E+000
2	35.00674307	5.949291E-012	2.018929E-011	1	0.000000E+000
2	35.00829283	2.018929E-011	5.949291E-012	0	0.000000E+000
2	35.00904311	5.949291E-012	2.018929E-011	1	0.000000E+000
2	35.00954830	2.018929E-011	5.949291E-012	0	0.000000E+000
2	35.00979457	5.949291E-012	2.018929E-011	1	0.000000E+000
2	35.01082886	2.018929E-011	5.949291E-012	0	0.000000E+000
2	35.01086581	5.949291E-012	2.018929E-011	1	0.000000E+000
2	35.01131631	2.018929E-011	5.949291E-012	0	0.000000E+000
2	35.01132919	5.949291E-012	2.018929E-011	1	0.000000E+000
2	35.01176593	2.018929E-011	5.949291E-012	0	0.000000E+000
2	35.01329707	5.949291E-012	2.018929E-011	1	0.000000E+000
2	35.01500598	2.018929E-011	5.949291E-012	0	0.000000E+000
2	35.01503996	5.949291E-012	2.018929E-011	1	0.000000E+000
2	35.01535546	2.018929E-011	5.949291E-012	0	0.000000E+000
2	35.01539107	5.949291E-012	2.018929E-011	1	0.000000E+000
2	35.01544990	2.018929E-011	5.949291E-012	0	0.000000E+000
2	35.01615267	5.949291E-012	2.018929E-011	1	0.000000E+000
2	35.01624520	2.018929E-011	5.949291E-012	0	0.000000E+000
2	35.01668469	5.949291E-012	2.018929E-011	1	0.000000E+000
2	35.01745453	2.018929E-011	5.949291E-012	0	0.000000E+000
2	35.01746576	5.949291E-012	2.018929E-011	1	0.000000E+000
2	35.01802468	2.018929E-011	5.949291E-012	0	0.000000E+000
2	35.01849139	5.949291E-012	2.018929E-011	1	0.000000E+000
2	35.01867845	2.018929E-011	5.949291E-012	0	0.000000E+000
2	35.01870294	5.949291E-012	2.018929E-011	1	0.000000E+000
2	35.01906574	2.018929E-011	5.949291E-012	0	0.000000E+000
2	35.01943679	5.949291E-012	2.018929E-011	1	0.000000E+000
2	35.01991065	2.018929E-011	5.949291E-012	0	0.000000E+000
2	35.01993601	5.949291E-012	2.018929E-011	1	0.000000E+000
2	35.02035840	2.018929E-011	5.949291E-012	0	0.000000E+000
2	35.02037814	5.949291E-012	2.018929E-011	1	0.000000E+000
2	35.02294997	2.018929E-011	5.949291E-012	0	0.000000E+000
2	35.02393679	5.949291E-012	2.018929E-011	1	0.000000E+000
2	35.02401780	2.018929E-011	5.949291E-012	0	0.000000E+000
2	35.02405604	5.949291E-012	2.018929E-011	1	0.000000E+000
2	35.02412746	2.018929E-011	5.949291E-012	0	0.000000E+000
2	35.02472528	5.949291E-012	2.018929E-011	1	0.000000E+000
2	35.02490940	2.018929E-011	5.949291E-012	0	0.000000E+000
2	35.02492018	5.949291E-012	2.018929E-011	1	0.000000E+000
2	35.02758129	2.018929E-011	5.949291E-012	0	0.000000E+000
2	35.02766873	5.949291E-012	2.018929E-011	1	0.000000E+000
2	35.02773368	2.018929E-011	5.949291E-012	0	0.000000E+000
2	35.02786863	5.949291E-012	2.018929E-011	1	0.000000E+000
2	35.02830783	2.018929E-011	5.949291E-012	0	0.000000E+000
2	35.02832548	5.949291E-012	2.018929E-011	1	0.000000E+000
2	35.02914355	2.018929E-011	5.949291E-012	0	0.000000E+000
2	35.02922345	5.949291E-012	2.018929E-011	1	0.000000E+000
2	35.03186846	2.018929E-011	5.949291E-012	0	0.000000E+000
2	35.03187943	5.949291E-012	2.018929E-011	1	0.000000E+000
2	35.03280517	2.018929E-011	5.949291E-012	0	0.000000E+000
2	35.03383738	5.949291E-012	2.018929E-011	1	0.000000E+000
2	35.03417605	2.018929E-011	5.949291E-012	0	0.000000E+000
2	35.03429193	5.949291E-012	2.018929E-011	1	0.000000E+000
2	35.03437231	2.018929E-011	5.949291E-012	0	0.000000E+000
2	35.03605252	5.949291E-012	2.018929E-011	1	0.000000E+000
2	35.03628239	2.018929E-011	5.949291E-012	0	0.000000E+000
2	35.03630055	5.949291E-012	2.018929E-011	1	0.000000E+000
2	35.03676831	2.018929E-011	5.949291E-012	0	0.000000E+000
2	35.03679159	5.949291E-012	2.018929E-011	1	0.000000E+000
2	35.03908717	2.018929E-011	5.949291E-012	0	0.000000E+000
2	35.04025648	5.949291E-012	2.018929E-011	1	0.000000E+000
2	35.04029263	2.018929E-011	5.949291E-012	0	0.000000E+000
2	35.04035623	5.949291E-012	2.018929E-011	1	0.000000E+000
2	35.04073815	2.018929E-011	5.949291E-012	0	0.000000E+000
2	35.04075842	5.949291E-012	2.018929E-011	1	0.000000E+000
2	35.04100264	2.018929E-011	5.949291E-012	0	0.000000E+000
2	35.04188544	5.949291E-012	2.018929E-011	1	0.000000E+000
2	35.04227966	2.018929E-011	5.949291E-012	0	0.000000E+000
2	35.04231823	5.949291E-012	2.018929E-011	1	0.000000E+000
2	35.04437919	2.018929E-011	5.949291E-012	0	0.000000E+000
2	35.04499827	5.949291E-012	2.018929E-011	1	0.000000E+000
2	35.04502882	2.018929E-011	5.949291E-012	0	0.000000E+000
2	35.04514575	5.949291E-012	2.018929E-011	1	0.000000E+000
2	35.04529609	2.018929E-011	5.949291E-012	0	0.000000E+000
2	35.04542552	5.949291E-012	2.018929E-011	1	0.000000E+000
2	35.04569936	2.018929E-011	5.949291E-012	0	0.000000E+000
2	35.04580792	5.949291E-012	2.018929E-011	1	0.000000E+000
2	35.04589090	2.018929E-011	5.949291E-012	0	0.000000E+000
2	35.04613175	5.949291E-012	2.018929E-011	1	0.000000E+000
2	35.04618967	2.018929E-011	5.949291E-012	0	0.000000E+000
2	35.04619991	5.949291E-012	2.018929E-011	1	0.000000E+000
2	35.04638094	2.018929E-011	5.949291E-012	0	0.000000E+000
2	35.04641552	5.949291E-012	2.018929E-011	1	0.000000E+000
2	35.04643373	2.018929E-011	5.949291E-012	0	0.000000E+000
2	35.04647259	5.949291E-012	2.018929E-011	1	0.000000E+000
2	35.04716487	2.018929E-011	5.949291E-012	0	0.000000E+000
2	35.04716841	5.949291E-012	2.018929E-011	1	0.000000E+000
2	35.04749553	2.018929E-011	5.949291E-012	0	0.000000E+000
2	35.04752093	5.949291E-012	2.018929E-011	1	0.000000E+000
2	35.04767320	2.018929E-011	5.949291E-012	0	0.000000E+000
2	35.04768117	5.949291E-012	2.018929E-011	1	0.000000E+000
2	35.04805676	2.018929E-011	5.949291E-012	0	0.000000E+000
2	35.04863277	5.949291E-012	2.018929E-011	1	0.000000E+000
2	35.04880571	2.018929E-011	5.949291E-012	0	0.000000E+000
2	35.04881157	5.949291E-012	2.018929E-011	1	0.000000E+000
2	35.04946775	2.018929E-011	5.949291E-012	0	0.000000E+000
2	35.05010737	5.949291E-012	2.018929E-011	1	0.000000E+000
2	35.05024442	2.018929E-011	5.949291E-012	0	0.000000E+000
2	35.05026017	5.949291E-012	2.018929E-011	1	0.000000E+000
2	35.05175387	2.018929E-011	5.949291E-012	0	0.000000E+000
2	35.05179506	5.949291E-012	2.018929E-011	1	0.000000E+000
2	35.05200045	2.018929E-011	5.949291E-012	0	0.000000E+000
2	35.05206072	5.949291E-012	2.018929E-011	1	0.000000E+000
2	35.05257822	2.018929E-011	5.949291E-012	0	0.000000E+000
2	35.05594448	5.949291E-012	2.018929E-011	1	0.000000E+000
2	35.05619723	2.018929E-011	5.949291E-012	0	0.000000E+000
2	35.05624575	5.949291E-012	2.018929E-011	1	0.000000E+000
2	35.05639497	2.018929E-011	5.949291E-012	0	0.000000E+000
2	35.05643675	5.949291E-012	2.018929E-011	1	0.000000E+000
2	35.05725613	2.018929E-011	5.949291E-012	0	0.000000E+000
2	35.05728553	5.949291E-012	2.018929E-011	1	0.000000E+000
2	35.05874637	2.018929E-011	5.949291E-012	0	0.000000E+000
2	35.05989685	5.949291E-012	2.018929E-011	1	0.000000E+000
2	35.05998259	2.018929E-011	5.949291E-012	0	0.000000E+000
2	35.06067668	5.949291E-012	2.018929E-011	1	0.000000E+000
2	35.06077915	2.018929E-011	5.949291E-012	0	0.000000E+000
2	35.06084316	5.949291E-012	2.018929E-011	1	0.000000E+000
2	35.06147850	2.018929E-011	5.949291E-012	0	0.000000E+000
2	35.06169231	5.949291E-012	2.018929E-011	1	0.000000E+000
2	35.06181533	2.018929E-011	5.949291E-012	0	0.000000E+000
2	35.06183707	5.949291E-012	2.018929E-011	1	0.000000E+000
2	35.06188518	2.018929E-011	5.949291E-012	0	0.000000E+000
2	35.06198553	5.949291E-012	2.018929E-011	1	0.000000E+000
2	35.06233021	2.018929E-011	5.949291E-012	0	0.000000E+000
2	35.06235506	5.949291E-012	2.018929E-011	1	0.000000E+000
2	35.06236921	2.018929E-011	5.949291E-012	0	0.000000E+000
2	35.06511267	5.949291E-012	2.018929E-011	1	0.000000E+000
2	35.06578518	2.018929E-011	5.949291E-012	0	0.000000E+000
2	35.06615407	5.949291E-012	2.018929E-011	1	0.000000E+000
2	35.06815445	2.018929E-011	5.949291E-012	0	0.000000E+000
2	35.06816008	5.949291E-012	2.018929E-011	1	0.000000E+000
2	35.06911082	2.018929E-011	5.949291E-012	0	0.000000E+000
2	35.06914909	5.949291E-012	2.018929E-011	1	0.000000E+000
2	35.06931488	2.018929E-011	5.949291E-012	0	0.000000E+000
2	35.06932386	5.949291E-012	2.018929E-011	1	0.000000E+000
2	35.06961824	2.018929E-011	5.949291E-012	0	0.000000E+000
2	35.06962910	5.949291E-012	2.018929E-011	1	0.000000E+000
2	35.06979673	2.018929E-011	5.949291E-012	0	0.000000E+000
2	35.07117571	5.949291E-012	2.018929E-011	1	0.000000E+000
2	35.07158381	2.018929E-011	5.949291E-012	0	0.000000E+000
2	35.07161092	5.949291E-012	2.018929E-011	1	0.000000E+000
2	35.07258761	2.018929E-011	5.949291E-012	0	0.000000E+000
2	35.07261413	5.949291E-012	2.018929E-011	1	0.000000E+000
2	35.07415514	2.018929E-011	5.949291E-012	0	0.000000E+000
2	35.07418608	5.949291E-012	2.018929E-011	1	0.000000E+000
2	35.07505456	2.018929E-011	5.949291E-012	0	0.000000E+000
2	35.07507830	5.949291E-012	2.018929E-011	1	0.000000E+000
2	35.07593633	2.018929E-011	5.949291E-012	0	0.000000E+000
2	35.07615497	5.949291E-012	2.018929E-011	1	0.000000E+000
2	35.07642825	2.018929E-011	5.949291E-012	0	0.000000E+000
2	35.07645782	5.949291E-012	2.018929E-011	1	0.000000E+000
2	35.07681381	2.018929E-011	5.949291E-012	0	0.000000E+000
2	35.07696448	5.949291E-012	2.018929E-011	1	0.000000E+000
2	35.07740698	2.018929E-011	5.949291E-012	0	0.000000E+000
2	35.07741808	5.949291E-012	2.018929E-011	1	0.000000E+000
2	35.07773906	2.018929E-011	5.949291E-012	0	0.000000E+000
2	35.07844238	5.949291E-012	2.018929E-011	1	0.000000E+000
2	35.07883705	2.018929E-011	5.949291E-012	0	0.000000E+000
2	35.07887201	5.949291E-012	2.018929E-011	1	0.000000E+000
2	35.07911167	2.018929E-011	5.949291E-012	0	0.000000E+000
2	35.07912567	5.949291E-012	2.018929E-011	1	0.000000E+000
2	35.07952092	2.018929E-011	5.949291E-012	0	0.000000E+000
2	35.07952805	5.949291E-012	2.018929E-011	1	0.000000E+000
2	35.07967788	2.018929E-011	5.949291E-012	0	0.000000E+000
2	35.08248202	5.949291E-012	2.018929E-011	1	0.000000E+000
2	35.08299232	2.018929E-011	5.949291E-012	0	0.000000E+000
2	35.08301000	5.949291E-012	2.018929E-011	1	0.000000E+000
2	35.08359737	2.018929E-011	5.949291E-012	0	0.000000E+000
2	35.08425882	5.949291E-012	2.018929E-011	1	0.000000E+000
2	35.08537740	2.018929E-011	5.949291E-012	0	0.000000E+000
2	35.08630080	5.949291E-012	2.018929E-011	1	0.000000E+000
2	35.08635881	2.018929E-011	5.949291E-012	0	0.000000E+000
2	35.08814696	5.949291E-012	2.018929E-011	1	0.000000E+000
2	35.08873146	2.018929E-011	5.949291E-012	0	0.000000E+000
2	35.08876887	5.949291E-012	2.018929E-011	1	0.000000E+000
2	35.08881289	2.018929E-011	5.949291E-012	0	0.000000E+000
2	35.08884826	5.949291E-012	2.018929E-011	1	0.000000E+000
2	35.08969540	2.018929E-011	5.949291E-012	0	0.000000E+000
2	35.09063153	5.949291E-012	2.018929E-011	1	0.000000E+000
2	35.09151353	2.018929E-011	5.949291E-012	0	0.000000E+000
2	35.09397909	5.949291E-012	2.018929E-011	1	0.000000E+000
2	35.09411274	2.018929E-011	5.949291E-012	0	0.000000E+000
2	35.09422910	5.949291E-012	2.018929E-011	1	0.000000E+000
2	35.09438327	2.018929E-011	5.949291E-012	0	0.000000E+000
2	35.09440407	5.949291E-012	2.018929E-011	1	0.000000E+000
2	35.09499799	2.018929E-011	5.949291E-012	0	0.000000E+000
2	35.09534587	5.949291E-012	2.018929E-011	1	0.000000E+000
2	35.09623133	2.018929E-011	5.949291E-012	0	0.000000E+000
2	35.09624883	5.949291E-012	2.018929E-011	1	0.000000E+000
2	35.09643905	2.018929E-011	5.949291E-012	0	0.000000E+000
2	35.09646159	5.949291E-012	2.018929E-011	1	0.000000E+000
2	35.09750255	2.018929E-011	5.949291E-012	0	0.000000E+000
2	35.09754168	5.949291E-012	2.018929E-011	1	0.000000E+000
2	35.09822613	2.018929E-011	5.949291E-012	0	0.000000E+000
2	35.09824262	5.949291E-012	2.018929E-011	1	0.000000E+000
2	35.09827894	2.018929E-011	5.949291E-012	0	0.000000E+000
2	35.09831279	5.949291E-012	2.018929E-011	1	0.000000E+000
2	35.09847529	2.018929E-011	5.949291E-012	0	0.000000E+000
2	35.09852476	5.949291E-012	2.018929E-011	1	0.000000E+000
2	35.09935562	2.018929E-011	5.949291E-012	0	0.000000E+000
2	35.10094713	5.949291E-012	2.018929E-011	1	0.000000E+000
2	35.10138124	2.018929E-011	5.949291E-012	0	0.000000E+000
2	35.10139336	5.949291E-012	2.018929E-011	1	0.000000E+000
2	35.10223901	2.018929E-011	5.949291E-012	0	0.000000E+000
2	35.10250395	5.949291E-012	2.018929E-011	1	0.000000E+000
2	35.10410235	2.018929E-011	5.949291E-012	0	0.000000E+000
2	35.10411972	5.949291E-012	2.018929E-011	1	0.000000E+000
2	35.10427364	2.018929E-011	5.949291E-012	0	0.000000E+000
2	35.11267581	5.949291E-012	2.018929E-011	1	0.000000E+000
2	35.11449122	2.018929E-011	5.949291E-012	0	0.000000E+000
2	35.13397023	5.949291E-012	2.018929E-011	1	0.000000E+000
2	35.13406501	2.018929E-011	5.949291E-012	0	0.000000E+000
2	35.13410044	5.949291E-012	2.018929E-011	1	0.000000E+000
2	35.13420844	2.018929E-011	5.949291E-012	0	0.000000E+000
2	35.13424075	5.949291E-012	2.018929E-011	1	0.000000E+000
2	35.13440289	2.018929E-011	5.949291E-012	0	0.000000E+000
2	35.13476462	5.949291E-012	2.018929E-011	1	0.000000E+000
2	35.13477978	2.018929E-011	5.949291E-012	0	0.000000E+000
2	35.13731214	5.949291E-012	2.018929E-011	1	0.000000E+000
2	35.13747660	2.018929E-011	5.949291E-012	0	0.000000E+000
2	35.13770756	5.949291E-012	2.018929E-011	1	0.000000E+000
2	35.13822121	2.018929E-011	5.949291E-012	0	0.000000E+000
2	35.13824331	5.949291E-012	2.018929E-011	1	0.000000E+000
2	35.13853387	2.018929E-011	5.949291E-012	0	0.000000E+000
2	35.13855607	5.949291E-012	2.018929E-011	1	0.000000E+000
2	35.13924279	2.018929E-011	5.949291E-012	0	0.000000E+000
2	35.13926011	5.949291E-012	2.018929E-011	1	0.000000E+000
2	35.13955551	2.018929E-011	5.949291E-012	0	0.000000E+000
2	35.14107423	5.949291E-012	2.018929E-011	1	0.000000E+000
2	35.14239154	2.018929E-011	5.949291E-012	0	0.000000E+000
2	35.14240081	5.949291E-012	2.018929E-011	1	0.000000E+000
2	35.14267609	2.018929E-011	5.949291E-012	0	0.000000E+000
2	35.14348308	5.949291E-012	2.018929E-011	1	0.000000E+000
2	35.14436039	2.018929E-011	5.949291E-012	0	0.000000E+000
2	35.14438001	5.949291E-012	2.018929E-011	1	0.000000E+000
2	35.14458559	2.018929E-011	5.949291E-012	0	0.000000E+000
2	35.14463855	5.949291E-012	2.018929E-011	1	0.000000E+000
2	35.14474871	2.018929E-011	5.949291E-012	0	0.000000E+000
2	35.14483076	5.949291E-012	2.018929E-011	1	0.000000E+000
2	35.14518553	2.018929E-011	5.949291E-012	0	0.000000E+000
2	35.14520124	5.949291E-012	2.018929E-011	1	0.000000E+000
2	35.14542243	2.018929E-011	5.949291E-012	0	0.000000E+000
2	35.14544739	5.949291E-012	2.018929E-011	1	0.000000E+000
2	35.14567017	2.018929E-011	5.949291E-012	0	0.000000E+000
2	35.14569691	5.949291E-012	2.018929E-011	1	0.000000E+000
2	35.14630414	2.018929E-011	5.949291E-012	0	0.000000E+000
2	35.14632418	5.949291E-012	2.018929E-011	1	0.000000E+000
2	35.14668907	2.018929E-011	5.949291E-012	0	0.000000E+000
2	35.14811855	5.949291E-012	2.018929E-011	1	0.000000E+000
2	35.14838066	2.018929E-011	5.949291E-012	0	0.000000E+000
2	35.14838724	5.949291E-012	2.018929E-011	1	0.000000E+000
2	35.14864302	2.018929E-011	5.949291E-012	0	0.000000E+000
2	35.14891904	5.949291E-012	2.018929E-011	1	0.000000E+000
2	35.14968453	2.018929E-011	5.949291E-012	0	0.000000E+000
2	35.14991368	5.949291E-012	2.018929E-011	1	0.000000E+000
2	35.15029893	2.018929E-011	5.949291E-012	0	0.000000E+000
2	35.63199547	5.929617E-012	2.016962E-011	1	0.000000E+000
2	35.63277335	2.016962E-011	5.929617E-012	0	0.000000E+000
2	35.63278535	5.929617E-012	2.016962E-011	1	0.000000E+000
2	35.63322587	2.016962E-011	5.929617E-012	0	0.000000E+000
2	35.63341699	5.929617E-012	2.016962E-011	1	0.000000E+000
2	35.63357730	2.016962E-011	5.929617E-012	0	0.000000E+000
2	35.63363396	5.929617E-012	2.016962E-011	1	0.000000E+000
2	35.63368532	2.016962E-011	5.929617E-012	0	0.000000E+000
2	35.63372259	5.929617E-012	2.016962E-011	1	0.000000E+000
2	35.63376573	2.016962E-011	5.929617E-012	0	0.000000E+000
2	35.63377210	5.929617E-012	2.016962E-011	1	0.000000E+000
2	35.63418487	2.016962E-011	5.929617E-012	0	0.000000E+000
2	35.63421456	5.929617E-012	2.016962E-011	1	0.000000E+000
2	35.63633097	2.016962E-011	5.929617E-012	0	0.000000E+000
2	35.63694448	5.929617E-012	2.016962E-011	1	0.000000E+000
2	35.63708133	2.016962E-011	5.929617E-012	0	0.000000E+000
2	35.63942863	5.929617E-012	2.016962E-011	1	0.000000E+000
2	35.64001998	2.016962E-011	5.929617E-012	0	0.000000E+000
2	35.64003241	5.929617E-012	2.016962E-011	1	0.000000E+000
2	35.64014488	2.016962E-011	5.929617E-012	0	0.000000E+000
2	35.64027851	5.929617E-012	2.016962E-011	1	0.000000E+000
2	35.64098512	2.016962E-011	5.929617E-012	0	0.000000E+000
2	35.64146065	5.929617E-012	2.016962E-011	1	0.000000E+000
2	35.64234536	2.016962E-011	5.929617E-012	0	0.000000E+000
2	35.64237066	5.929617E-012	2.016962E-011	1	0.000000E+000
2	35.64327463	2.016962E-011	5.929617E-012	0	0.000000E+000
2	35.64329539	5.929617E-012	2.016962E-011	1	0.000000E+000
2	35.64480236	2.016962E-011	5.929617E-012	0	0.000000E+000
2	35.64483356	5.929617E-012	2.016962E-011	1	0.000000E+000
2	35.64487440	2.016962E-011	5.929617E-012	0	0.000000E+000
2	35.64491713	5.929617E-012	2.016962E-011	1	0.000000E+000
2	35.64531444	2.016962E-011	5.929617E-012	0	0.000000E+000
2	35.64574034	5.929617E-012	2.016962E-011	1	0.000000E+000
2	35.64608091	2.016962E-011	5.929617E-012	0	0.000000E+000
2	35.64687429	5.929617E-012	2.016962E-011	1	0.000000E+000
2	35.64720981	2.016962E-011	5.929617E-012	0	0.000000E+000
2	35.64734205	5.929617E-012	2.016962E-011	1	0.000000E+000
2	35.64784185	2.016962E-011	5.929617E-012	0	0.000000E+000
2	35.64901057	5.929617E-012	2.016962E-011	1	0.000000E+000
2	35.64916206	2.016962E-011	5.929617E-012	0	0.000000E+000
2	35.64917901	5.929617E-012	2.016962E-011	1	0.000000E+000
2	35.65017414	2.016962E-011	5.929617E-012	0	0.000000E+000
2	35.65019452	5.929617E-012	2.016962E-011	1	0.000000E+000
2	35.65085434	2.016962E-011	5.929617E-012	0	0.000000E+000
2	35.65091608	5.929617E-012	2.016962E-011	1	0.000000E+000
2	35.65102844	2.016962E-011	5.929617E-012	0	0.000000E+000
2	35.65148433	5.929617E-012	2.016962E-011	1	0.000000E+000
2	35.65176580	2.016962E-011	5.929617E-012	0	0.000000E+000
2	35.65177770	5.929617E-012	2.016962E-011	1	0.000000E+000
2	35.65186064	2.016962E-011	5.929617E-012	0	0.000000E+000
2	35.65190652	5.929617E-012	2.016962E-011	1	0.000000E+000
2	35.65206764	2.016962E-011	5.929617E-012	0	0.000000E+000
2	35.65229204	5.929617E-012	2.016962E-011	1	0.000000E+000
2	35.65246711	2.016962E-011	5.929617E-012	0	0.000000E+000
2	35.65476161	5.929617E-012	2.016962E-011	1	0.000000E+000
2	35.65562896	2.016962E-011	5.929617E-012	0	0.000000E+000
2	35.65566541	5.929617E-012	2.016962E-011	1	0.000000E+000
2	35.65568049	2.016962E-011	5.929617E-012	0	0.000000E+000
2	35.65576856	5.929617E-012	2.016962E-011	1	0.000000E+000
2	35.65634418	2.016962E-011	5.929617E-012	0	0.000000E+000
2	35.65637529	5.929617E-012	2.016962E-011	1	0.000000E+000
2	35.65642713	2.016962E-011	5.929617E-012	0	0.000000E+000
2	35.65645353	5.929617E-012	2.016962E-011	1	0.000000E+000
2	35.65666712	2.016962E-011	5.929617E-012	0	0.000000E+000
2	35.65669101	5.929617E-012	2.016962E-011	1	0.000000E+000
2	35.65736551	2.016962E-011	5.929617E-012	0	0.000000E+000
2	35.65885876	5.929617E-012	2.016962E-011	1	0.000000E+000
2	35.65899714	2.016962E-011	5.929617E-012	0	0.000000E+000
2	35.65927603	5.929617E-012	2.016962E-011	1	0.000000E+000
2	35.65933492	2.016962E-011	5.929617E-012	0	0.000000E+000
2	35.65935093	5.929617E-012	2.016962E-011	1	0.000000E+000
2	35.65973185	2.016962E-011	5.929617E-012	0	0.000000E+000
2	35.65974707	5.929617E-012	2.016962E-011	1	0.000000E+000
2	35.66001717	2.016962E-011	5.929617E-012	0	0.000000E+000
2	35.66004335	5.929617E-012	2.016962E-011	1	0.000000E+000
2	35.66036482	2.016962E-011	5.929617E-012	0	0.000000E+000
2	35.66040079	5.929617E-012	2.016962E-011	1	0.000000E+000
2	35.66106697	2.016962E-011	5.929617E-012	0	0.000000E+000
2	35.66109448	5.929617E-012	2.016962E-011	1	0.000000E+000
2	35.66181670	2.016962E-011	5.929617E-012	0	0.000000E+000
2	35.66182896	5.929617E-012	2.016962E-011	1	0.000000E+000
2	35.66364078	2.016962E-011	5.929617E-012	0	0.000000E+000
2	35.66396241	5.929617E-012	2.016962E-011	1	0.000000E+000
2	35.66412741	2.016962E-011	5.929617E-012	0	0.000000E+000
2	35.66425310	5.929617E-012	2.016962E-011	1	0.000000E+000
2	35.66437152	2.016962E-011	5.929617E-012	0	0.000000E+000
2	35.66438240	5.929617E-012	2.016962E-011	1	0.000000E+000
2	35.66446693	2.016962E-011	5.929617E-012	0	0.000000E+000
2	35.66448413	5.929617E-012	2.016962E-011	1	0.000000E+000
2	35.66576338	2.016962E-011	5.929617E-012	0	0.000000E+000
2	35.66601840	5.929617E-012	2.016962E-011	1	0.000000E+000
2	35.66677968	2.016962E-011	5.929617E-012	0	0.000000E+000
2	35.66679024	5.929617E-012	2.016962E-011	1	0.000000E+000
2	35.66704855	2.016962E-011	5.929617E-012	0	0.000000E+000
2	35.67163240	5.929617E-012	2.016962E-011	1	0.000000E+000
2	35.67181140	2.016962E-011	5.929617E-012	0	0.000000E+000
2	35.67241315	5.929617E-012	2.016962E-011	1	0.000000E+000
2	35.67250837	2.016962E-011	5.929617E-012	0	0.000000E+000
2	35.67316894	5.929617E-012	2.016962E-011	1	0.000000E+000
2	35.67367811	2.016962E-011	5.929617E-012	0	0.000000E+000
2	35.67369220	5.929617E-012	2.016962E-011	1	0.000000E+000
2	35.67398671	2.016962E-011	5.929617E-012	0	0.000000E+000
2	35.67401108	5.929617E-012	2.016962E-011	1	0.000000E+000
2	35.67421584	2.016962E-011	5.929617E-012	0	0.000000E+000
2	35.67424377	5.929617E-012	2.016962E-011	1	0.000000E+000
2	35.67457773	2.016962E-011	5.929617E-012	0	0.000000E+000
2	35.67496376	5.929617E-012	2.016962E-011	1	0.000000E+000
2	35.67508543	2.016962E-011	5.929617E-012	0	0.000000E+000
2	35.67676016	5.929617E-012	2.016962E-011	1	0.000000E+000
2	35.67693787	2.016962E-011	5.929617E-012	0	0.000000E+000
2	35.67696997	5.929617E-012	2.016962E-011	1	0.000000E+000
2	35.67707191	2.016962E-011	5.929617E-012	0	0.000000E+000
2	35.67710987	5.929617E-012	2.016962E-011	1	0.000000E+000
2	35.67787847	2.016962E-011	5.929617E-012	0	0.000000E+000
2	35.67788263	5.929617E-012	2.016962E-011	1	0.000000E+000
2	35.67813791	2.016962E-011	5.929617E-012	0	0.000000E+000
2	35.67816895	5.929617E-012	2.016962E-011	1	0.000000E+000
2	35.67836962	2.016962E-011	5.929617E-012	0	0.000000E+000
2	35.67841711	5.929617E-012	2.016962E-011	1	0.000000E+000
2	35.68052398	2.016962E-011	5.929617E-012	0	0.000000E+000
2	35.68073118	5.929617E-012	2.016962E-011	1	0.000000E+000
2	35.68108186	2.016962E-011	5.929617E-012	0	0.000000E+000
2	35.68109993	5.929617E-012	2.016962E-011	1	0.000000E+000
2	35.68124161	2.016962E-011	5.929617E-012	0	0.000000E+000
2	35.68128534	5.929617E-012	2.016962E-011	1	0.000000E+000
2	35.68190241	2.016962E-011	5.929617E-012	0	0.000000E+000
2	35.68222167	5.929617E-012	2.016962E-011	1	0.000000E+000
2	35.68259902	2.016962E-011	5.929617E-012	0	0.000000E+000
2	35.68262865	5.929617E-012	2.016962E-011	1	0.000000E+000
2	35.68288068	2.016962E-011	5.929617E-012	0	0.000000E+000
2	35.68288748	5.929617E-012	2.016962E-011	1	0.000000E+000
2	35.68295367	2.016962E-011	5.929617E-012	0	0.000000E+000
2	35.68340854	5.929617E-012	2.016962E-011	1	0.000000E+000
2	35.68389804	2.016962E-011	5.929617E-012	0	0.000000E+000
2	35.68394653	5.929617E-012	2.016962E-011	1	0.000000E+000
2	35.68408851	2.016962E-011	5.929617E-012	0	0.000000E+000
2	35.68415699	5.929617E-012	2.016962E-011	1	0.000000E+000
2	35.68468538	2.016962E-011	5.929617E-012	0	0.000000E+000
2	35.68470710	5.929617E-012	2.016962E-011	1	0.000000E+000
2	35.68598948	2.016962E-011	5.929617E-012	0	0.000000E+000
2	35.68614776	5.929617E-012	2.016962E-011	1	0.000000E+000
2	35.68636209	2.016962E-011	5.929617E-012	0	0.000000E+000
2	35.68637402	5.929617E-012	2.016962E-011	1	0.000000E+000
2	35.68654100	2.016962E-011	5.929617E-012	0	0.000000E+000
2	35.68722579	5.929617E-012	2.016962E-011	1	0.000000E+000
2	35.68742166	2.016962E-011	5.929617E-012	0	0.000000E+000
2	35.68744284	5.929617E-012	2.016962E-011	1	0.000000E+000
2	35.68751871	2.016962E-011	5.929617E-012	0	0.000000E+000
2	35.68973505	5.929617E-012	2.016962E-011	1	0.000000E+000
2	35.69007923	2.016962E-011	5.929617E-012	0	0.000000E+000
2	35.69008522	5.929617E-012	2.016962E-011	1	0.000000E+000
2	35.69018074	2.016962E-011	5.929617E-012	0	0.000000E+000
2	35.69021084	5.929617E-012	2.016962E-011	1	0.000000E+000
2	35.69031183	2.016962E-011	5.929617E-012	0	0.000000E+000
2	35.69224587	5.929617E-012	2.016962E-011	1	0.000000E+000
2	35.69253504	2.016962E-011	5.929617E-012	0	0.000000E+000
2	35.69257841	5.929617E-012	2.016962E-011	1	0.000000E+000
2	35.69285135	2.016962E-011	5.929617E-012	0	0.000000E+000
2	35.69427952	5.929617E-012	2.016962E-011	1	0.000000E+000
2	35.69451773	2.016962E-011	5.929617E-012	0	0.000000E+000
2	35.69472477	5.929617E-012	2.016962E-011	1	0.000000E+000
2	35.69491225	2.016962E-011	5.929617E-012	0	0.000000E+000
2	35.69494489	5.929617E-012	2.016962E-011	1	0.000000E+000
2	35.69643536	2.016962E-011	5.929617E-012	0	0.000000E+000
2	35.69649467	5.929617E-012	2.016962E-011	1	0.000000E+000
2	35.69665224	2.016962E-011	5.929617E-012	0	0.000000E+000
2	35.69667725	5.929617E-012	2.016962E-011	1	0.000000E+000
2	35.69707033	2.016962E-011	5.929617E-012	0	0.000000E+000
2	35.69709745	5.929617E-012	2.016962E-011	1	0.000000E+000
2	35.69726990	2.016962E-011	5.929617E-012	0	0.000000E+000
2	35.69729884	5.929617E-012	2.016962E-011	1	0.000000E+000
2	35.69738817	2.016962E-011	5.929617E-012	0	0.000000E+000
2	35.69859897	5.929617E-012	2.016962E-011	1	0.000000E+000
2	35.70000120	2.016962E-011	5.929617E-012	0	0.000000E+000
2	35.70144674	5.929617E-012	2.016962E-011	1	0.000000E+000
2	35.70199951	2.016962E-011	5.929617E-012	0	0.000000E+000
2	35.70256767	5.929617E-012	2.016962E-011	1	0.000000E+000
2	35.70262920	2.016962E-011	5.929617E-012	0	0.000000E+000
2	35.70298619	5.929617E-012	2.016962E-011	1	0.000000E+000
2	35.70300836	2.016962E-011	5.929617E-012	0	0.000000E+000
2	35.70359157	5.929617E-012	2.016962E-011	1	0.000000E+000
2	35.70404989	2.016962E-011	5.929617E-012	0	0.000000E+000
2	35.70410771	5.929617E-012	2.016962E-011	1	0.000000E+000
2	35.70495785	2.016962E-011	5.929617E-012	0	0.000000E+000
2	35.70653647	5.929617E-012	2.016962E-011	1	0.000000E+000
2	35.70794559	2.016962E-011	5.929617E-012	0	0.000000E+000
2	35.70797412	5.929617E-012	2.016962E-011	1	0.000000E+000
2	35.70924440	2.016962E-011	5.929617E-012	0	0.000000E+000
2	35.70925748	5.929617E-012	2.016962E-011	1	0.000000E+000
2	35.70928473	2.016962E-011	5.929617E-012	0	0.000000E+000
2	35.71031540	5.929617E-012	2.016962E-011	1	0.000000E+000
2	35.71035877	2.016962E-011	5.929617E-012	0	0.000000E+000
2	35.71055740	5.929617E-012	2.016962E-011	1	0.000000E+000
2	35.71116982	2.016962E-011	5.929617E-012	0	0.000000E+000
2	39.84342224	5.972476E-012	2.021248E-011	1	0.000000E+000
2	39.84344764	2.021248E-011	5.972476E-012	0	0.000000E+000
2	39.84440709	5.972476E-012	2.021248E-011	1	0.000000E+000
2	39.84450043	2.021248E-011	5.972476E-012	0	0.000000E+000
2	39.84636418	5.972476E-012	2.021248E-011	1	0.000000E+000
2	39.84649999	2.021248E-011	5.972476E-012	0	0.000000E+000
2	39.84702368	5.972476E-012	2.021248E-011	1	0.000000E+000
2	39.84722160	2.021248E-011	5.972476E-012	0	0.000000E+000
2	39.84842411	5.972476E-012	2.021248E-011	1	0.000000E+000
2	39.84884235	2.021248E-011	5.972476E-012	0	0.000000E+000
2	39.85187729	5.972476E-012	2.021248E-011	1	0.000000E+000
2	39.85218288	2.021248E-011	5.972476E-012	0	0.000000E+000
2	39.85352034	5.972476E-012	2.021248E-011	1	0.000000E+000
2	39.85357380	2.021248E-011	5.972476E-012	0	0.000000E+000
2	39.85359066	5.972476E-012	2.021248E-011	1	0.000000E+000
2	39.85375469	2.021248E-011	5.972476E-012	0	0.000000E+000
2	39.85491691	5.972476E-012	2.021248E-011	1	0.000000E+000
2	39.85501524	2.021248E-011	5.972476E-012	0	0.000000E+000
2	39.85507565	5.972476E-012	2.021248E-011	1	0.000000E+000
2	39.85517878	2.021248E-011	5.972476E-012	0	0.000000E+000
2	39.85802693	5.972476E-012	2.021248E-011	1	0.000000E+000
2	39.85804872	2.021248E-011	5.972476E-012	0	0.000000E+000
2	39.85807094	5.972476E-012	2.021248E-011	1	0.000000E+000
2	39.85808522	2.021248E-011	5.972476E-012	0	0.000000E+000
2	39.85814603	5.972476E-012	2.021248E-011	1	0.000000E+000
2	39.85824233	2.021248E-011	5.972476E-012	0	0.000000E+000
2	39.85947939	5.972476E-012	2.021248E-011	1	0.000000E+000
2	39.85950893	2.021248E-011	5.972476E-012	0	0.000000E+000
2	39.86014711	5.972476E-012	2.021248E-011	1	0.000000E+000
2	39.86017673	2.021248E-011	5.972476E-012	0	0.000000E+000
2	39.86243060	5.972476E-012	2.021248E-011	1	0.000000E+000
2	39.86246995	2.021248E-011	5.972476E-012	0	0.000000E+000
2	39.86383604	5.972476E-012	2.021248E-011	1	0.000000E+000
2	39.86445989	2.021248E-011	5.972476E-012	0	0.000000E+000
2	39.86525215	5.972476E-012	2.021248E-011	1	0.000000E+000
2	39.86539877	2.021248E-011	5.972476E-012	0	0.000000E+000
2	39.86542006	5.972476E-012	2.021248E-011	1	0.000000E+000
2	39.86597817	2.021248E-011	5.972476E-012	0	0.000000E+000
2	39.86663474	5.972476E-012	2.021248E-011	1	0.000000E+000
2	39.86699256	2.021248E-011	5.972476E-012	0	0.000000E+000
2	39.86740329	5.972476E-012	2.021248E-011	1	0.000000E+000
2	39.86745224	2.021248E-011	5.972476E-012	0	0.000000E+000
2	39.86766530	5.972476E-012	2.021248E-011	1	0.000000E+000
2	39.86772735	2.021248E-011	5.972476E-012	0	0.000000E+000
2	39.86773144	5.972476E-012	2.021248E-011	1	0.000000E+000
2	39.86782933	2.021248E-011	5.972476E-012	0	0.000000E+000
2	39.86837051	5.972476E-012	2.021248E-011	1	0.000000E+000
2	39.86868717	2.021248E-011	5.972476E-012	0	0.000000E+000
2	39.86984632	5.972476E-012	2.021248E-011	1	0.000000E+000
2	39.86995244	2.021248E-011	5.972476E-012	0	0.000000E+000
2	39.87082170	5.972476E-012	2.021248E-011	1	0.000000E+000
2	39.87086888	2.021248E-011	5.972476E-012	0	0.000000E+000
2	39.87124876	5.972476E-012	2.021248E-011	1	0.000000E+000
2	39.87203523	2.021248E-011	5.972476E-012	0	0.000000E+000
2	39.87398468	5.972476E-012	2.021248E-011	1	0.000000E+000
2	39.87411893	2.021248E-011	5.972476E-012	0	0.000000E+000
2	39.87414503	5.972476E-012	2.021248E-011	1	0.000000E+000
2	39.87429812	2.021248E-011	5.972476E-012	0	0.000000E+000
2	39.87477561	5.972476E-012	2.021248E-011	1	0.000000E+000
2	39.87510647	2.021248E-011	5.972476E-012	0	0.000000E+000
2	39.87675022	5.972476E-012	2.021248E-011	1	0.000000E+000
2	39.87784848	2.021248E-011	5.972476E-012	0	0.000000E+000
2	39.87948391	5.972476E-012	2.021248E-011	1	0.000000E+000
2	39.87951904	2.021248E-011	5.972476E-012	0	0.000000E+000
2	39.87954909	5.972476E-012	2.021248E-011	1	0.000000E+000
2	39.87961549	2.021248E-011	5.972476E-012	0	0.000000E+000
2	39.88018250	5.972476E-012	2.021248E-011	1	0.000000E+000
2	39.88038824	2.021248E-011	5.972476E-012	0	0.000000E+000
2	39.88257737	5.972476E-012	2.021248E-011	1	0.000000E+000
2	39.88260176	2.021248E-011	5.972476E-012	0	0.000000E+000
2	39.88265141	5.972476E-012	2.021248E-011	1	0.000000E+000
2	39.88270589	2.021248E-011	5.972476E-012	0	0.000000E+000
2	39.88346231	5.972476E-012	2.021248E-011	1	0.000000E+000
2	39.88359555	2.021248E-011	5.972476E-012	0	0.000000E+000
2	39.88361348	5.972476E-012	2.021248E-011	1	0.000000E+000
2	39.88364581	2.021248E-011	5.972476E-012	0	0.000000E+000
2	39.88437272	5.972476E-012	2.021248E-011	1	0.000000E+000
2	39.88466878	2.021248E-011	5.972476E-012	0	0.000000E+000
2	39.88468296	5.972476E-012	2.021248E-011	1	0.000000E+000
2	39.88471665	2.021248E-011	5.972476E-012	0	0.000000E+000
2	39.88472786	5.972476E-012	2.021248E-011	1	0.000000E+000
2	39.88503541	2.021248E-011	5.972476E-012	0	0.000000E+000
2	39.88505350	5.972476E-012	2.021248E-011	1	0.000000E+000
2	39.88541981	2.021248E-011	5.972476E-012	0	0.000000E+000
2	39.88619928	5.972476E-012	2.021248E-011	1	0.000000E+000
2	39.88656896	2.021248E-011	5.972476E-012	0	0.000000E+000
2	39.88657620	5.972476E-012	2.021248E-011	1	0.000000E+000
2	39.88670669	2.021248E-011	5.972476E-012	0	0.000000E+000
2	39.88888614	5.972476E-012	2.021248E-011	1	0.000000E+000
2	39.88895922	2.021248E-011	5.972476E-012	0	0.000000E+000
2	39.89144785	5.972476E-012	2.021248E-011	1	0.000000E+000
2	39.89180682	2.021248E-011	5.972476E-012	0	0.000000E+000
2	39.89183805	5.972476E-012	2.021248E-011	1	0.000000E+000
2	39.89241305	2.021248E-011	5.972476E-012	0	0.000000E+000
2	39.89243628	5.972476E-012	2.021248E-011	1	0.000000E+000
2	39.89245839	2.021248E-011	5.972476E-012	0	0.000000E+000
2	39.89247235	5.972476E-012	2.021248E-011	1	0.000000E+000
2	39.89285530	2.021248E-011	5.972476E-012	0	0.000000E+000
2	39.89300563	5.972476E-012	2.021248E-011	1	0.000000E+000
2	39.89330107	2.021248E-011	5.972476E-012	0	0.000000E+000
2	39.89332404	5.972476E-012	2.021248E-011	1	0.000000E+000
2	39.89363543	2.021248E-011	5.972476E-012	0	0.000000E+000
2	39.89419321	5.972476E-012	2.021248E-011	1	0.000000E+000
2	39.89440117	2.021248E-011	5.972476E-012	0	0.000000E+000
2	39.89449233	5.972476E-012	2.021248E-011	1	0.000000E+000
2	39.89595582	2.021248E-011	5.972476E-012	0	0.000000E+000
2	39.89599347	5.972476E-012	2.021248E-011	1	0.000000E+000
2	39.89613012	2.021248E-011	5.972476E-012	0	0.000000E+000
2	39.89614531	5.972476E-012	2.021248E-011	1	0.000000E+000
2	39.89625640	2.021248E-011	5.972476E-012	0	0.000000E+000
2	39.89670206	5.972476E-012	2.021248E-011	1	0.000000E+000
2	39.89714100	2.021248E-011	5.972476E-012	0	0.000000E+000
2	39.89723985	5.972476E-012	2.021248E-011	1	0.000000E+000
2	39.89783441	2.021248E-011	5.972476E-012	0	0.000000E+000
2	39.89791903	5.972476E-012	2.021248E-011	1	0.000000E+000
2	39.89827656	2.021248E-011	5.972476E-012	0	0.000000E+000
2	39.89830592	5.972476E-012	2.021248E-011	1	0.000000E+000
2	39.89898603	2.021248E-011	5.972476E-012	0	0.000000E+000
2	39.89941172	5.972476E-012	2.021248E-011	1	0.000000E+000
2	39.89971829	2.021248E-011	5.972476E-012	0	0.000000E+000
2	44.30459068	5.951050E-012	2.019105E-011	1	0.000000E+000
2	44.30537019	2.019105E-011	5.951050E-012	0	0.000000E+000
2	44.30609346	5.951050E-012	2.019105E-011	1	0.000000E+000
2	44.30630204	2.019105E-011	5.951050E-012	0	0.000000E+000
2	44.30631765	5.951050E-012	2.019105E-011	1	0.000000E+000
2	44.30634545	2.019105E-011	5.951050E-012	0	0.000000E+000
2	44.30702310	5.951050E-012	2.019105E-011	1	0.000000E+000
2	44.30722151	2.019105E-011	5.951050E-012	0	0.000000E+000
2	44.30723157	5.951050E-012	2.019105E-011	1	0.000000E+000
2	44.30795944	2.019105E-011	5.951050E-012	0	0.000000E+000
2	44.30862598	5.951050E-012	2.019105E-011	1	0.000000E+000
2	44.30877469	2.019105E-011	5.951050E-012	0	0.000000E+000
2	44.30879498	5.951050E-012	2.019105E-011	1	0.000000E+000
2	44.30881903	2.019105E-011	5.951050E-012	0	0.000000E+000
2	44.30990854	5.951050E-012	2.019105E-011	1	0.000000E+000
2	44.30999372	2.019105E-011	5.951050E-012	0	0.000000E+000
2	44.31000952	5.951050E-012	2.019105E-011	1	0.000000E+000
2	44.31023467	2.019105E-011	5.951050E-012	0	0.000000E+000
2	44.31039078	5.951050E-012	2.019105E-011	1	0.000000E+000
2	44.31056322	2.019105E-011	5.951050E-012	0	0.000000E+000
2	44.31060753	5.951050E-012	2.019105E-011	1	0.000000E+000
2	44.31133194	2.019105E-011	5.951050E-012	0	0.000000E+000
2	44.31135017	5.951050E-012	2.019105E-011	1	0.000000E+000
2	44.31137989	2.019105E-011	5.951050E-012	0	0.000000E+000
2	44.31144509	5.951050E-012	2.019105E-011	1	0.000000E+000
2	44.31253992	2.019105E-011	5.951050E-012	0	0.000000E+000
2	44.31257283	5.951050E-012	2.019105E-011	1	0.000000E+000
2	44.31278444	2.019105E-011	5.951050E-012	0	0.000000E+000
2	44.31280629	5.951050E-012	2.019105E-011	1	0.000000E+000
2	44.31301182	2.019105E-011	5.951050E-012	0	0.000000E+000
2	44.31447423	5.951050E-012	2.019105E-011	1	0.000000E+000
2	44.31480777	2.019105E-011	5.951050E-012	0	0.000000E+000
2	44.31481814	5.951050E-012	2.019105E-011	1	0.000000E+000
2	44.31494566	2.019105E-011	5.951050E-012	0	0.000000E+000
2	44.31566613	5.951050E-012	2.019105E-011	1	0.000000E+000
2	44.31601097	2.019105E-011	5.951050E-012	0	0.000000E+000
2	44.31707457	5.951050E-012	2.019105E-011	1	0.000000E+000
2	44.31716170	2.019105E-011	5.951050E-012	0	0.000000E+000
2	44.31723094	5.951050E-012	2.019105E-011	1	0.000000E+000
2	44.31738322	2.019105E-011	5.951050E-012	0	0.000000E+000
2	44.31739111	5.951050E-012	2.019105E-011	1	0.000000E+000
2	44.31746657	2.019105E-011	5.951050E-012	0	0.000000E+000
2	44.31748715	5.951050E-012	2.019105E-011	1	0.000000E+000
2	44.31773240	2.019105E-011	5.951050E-012	0	0.000000E+000
2	44.31775353	5.951050E-012	2.019105E-011	1	0.000000E+000
2	44.31878049	2.019105E-011	5.951050E-012	0	0.000000E+000
2	44.31885749	5.951050E-012	2.019105E-011	1	0.000000E+000
2	44.31917831	2.019105E-011	5.951050E-012	0	0.000000E+000
2	44.31930559	5.951050E-012	2.019105E-011	1	0.000000E+000
2	44.31932317	2.019105E-011	5.951050E-012	0	0.000000E+000
2	44.31938726	5.951050E-012	2.019105E-011	1	0.000000E+000
2	44.31963661	2.019105E-011	5.951050E-012	0	0.000000E+000
2	44.31967632	5.951050E-012	2.019105E-011	1	0.000000E+000
2	44.31989922	2.019105E-011	5.951050E-012	0	0.000000E+000
2	44.32045930	5.951050E-012	2.019105E-011	1	0.000000E+000
2	44.32075800	2.019105E-011	5.951050E-012	0	0.000000E+000
2	44.32080445	5.951050E-012	2.019105E-011	1	0.000000E+000
2	44.32124559	2.019105E-011	5.951050E-012	0	0.000000E+000
2	44.32139871	5.951050E-012	2.019105E-011	1	0.000000E+000
2	44.32271948	2.019105E-011	5.951050E-012	0	0.000000E+000
2	44.32275889	5.951050E-012	2.019105E-011	1	0.000000E+000
2	44.32364915	2.019105E-011	5.951050E-012	0	0.000000E+000
2	44.32495703	5.951050E-012	2.019105E-011	1	0.000000E+000
2	44.32516642	2.019105E-011	5.951050E-012	0	0.000000E+000
2	44.32645628	5.951050E-012	2.019105E-011	1	0.000000E+000
2	44.32703592	2.019105E-011	5.951050E-012	0	0.000000E+000
2	44.32706822	5.951050E-012	2.019105E-011	1	0.000000E+000
2	44.32721001	2.019105E-011	5.951050E-012	0	0.000000E+000
2	44.32722526	5.951050E-012	2.019105E-011	1	0.000000E+000
2	44.32727893	2.019105E-011	5.951050E-012	0	0.000000E+000
2	44.32824285	5.951050E-012	2.019105E-011	1	0.000000E+000
2	44.32853556	2.019105E-011	5.951050E-012	0	0.000000E+000
2	44.32855387	5.951050E-012	2.019105E-011	1	0.000000E+000
2	44.32890240	2.019105E-011	5.951050E-012	0	0.000000E+000
2	44.32891705	5.951050E-012	2.019105E-011	1	0.000000E+000
2	44.32917999	2.019105E-011	5.951050E-012	0	0.000000E+000
2	44.32921351	5.951050E-012	2.019105E-011	1	0.000000E+000
2	44.33125689	2.019105E-011	5.951050E-012	0	0.000000E+000
2	44.33128236	5.951050E-012	2.019105E-011	1	0.000000E+000
2	44.33139202	2.019105E-011	5.951050E-012	0	0.000000E+000
2	44.33258321	5.951050E-012	2.019105E-011	1	0.000000E+000
2	44.33259992	2.019105E-011	5.951050E-012	0	0.000000E+000
2	44.33308268	5.951050E-012	2.019105E-011	1	0.000000E+000
2	44.33398127	2.019105E-011	5.951050E-012	0	0.000000E+000
2	44.33422963	5.951050E-012	2.019105E-011	1	0.000000E+000
2	44.33440841	2.019105E-011	5.951050E-012	0	0.000000E+000
2	44.33442331	5.951050E-012	2.019105E-011	1	0.000000E+000
2	44.33470466	2.019105E-011	5.951050E-012	0	0.000000E+000
2	44.33473163	5.951050E-012	2.019105E-011	1	0.000000E+000
2	44.33481158	2.019105E-011	5.951050E-012	0	0.000000E+000
2	44.33483695	5.951050E-012	2.019105E-011	1	0.000000E+000
2	44.33533738	2.019105E-011	5.951050E-012	0	0.000000E+000
2	44.33605313	5.951050E-012	2.019105E-011	1	0.000000E+000
2	44.33616577	2.019105E-011	5.951050E-012	0	0.000000E+000
2	44.33619510	5.951050E-012	2.019105E-011	1	0.000000E+000
2	44.33644914	2.019105E-011	5.951050E-012	0	0.000000E+000
2	44.33662930	5.951050E-012	2.019105E-011	1	0.000000E+000
2	44.33691951	2.019105E-011	5.951050E-012	0	0.000000E+000
2	44.33694595	5.951050E-012	2.019105E-011	1	0.000000E+000
2	44.33708399	2.019105E-011	5.951050E-012	0	0.000000E+000
2	44.33712128	5.951050E-012	2.019105E-011	1	0.000000E+000
2	44.33727601	2.019105E-011	5.951050E-012	0	0.000000E+000
2	44.33729004	5.951050E-012	2.019105E-011	1	0.000000E+000
2	44.33734890	2.019105E-011	5.951050E-012	0	0.000000E+000
2	44.33757302	5.951050E-012	2.019105E-011	1	0.000000E+000
2	44.33772447	2.019105E-011	5.951050E-012	0	0.000000E+000
2	44.33831926	5.951050E-012	2.019105E-011	1	0.000000E+000
2	44.33840715	2.019105E-011	5.951050E-012	0	0.000000E+000
2	44.33843063	5.951050E-012	2.019105E-011	1	0.000000E+000
2	44.33875905	2.019105E-011	5.951050E-012	0	0.000000E+000
2	44.33947229	5.951050E-012	2.019105E-011	1	0.000000E+000
2	44.33959810	2.019105E-011	5.951050E-012	0	0.000000E+000
2	44.33971573	5.951050E-012	2.019105E-011	1	0.000000E+000
2	44.33978756	2.019105E-011	5.951050E-012	0	0.000000E+000
2	44.34014381	5.951050E-012	2.019105E-011	1	0.000000E+000
2	44.34038001	2.019105E-011	5.951050E-012	0	0.000000E+000
2	44.34095906	5.951050E-012	2.019105E-011	1	0.000000E+000
2	44.34168804	2.019105E-011	5.951050E-012	0	0.000000E+000
2	44.34171331	5.951050E-012	2.019105E-011	1	0.000000E+000
2	44.34206418	2.019105E-011	5.951050E-012	0	0.000000E+000
2	44.34240334	5.951050E-012	2.019105E-011	1	0.000000E+000
2	44.34242281	2.019105E-011	5.951050E-012	0	0.000000E+000
2	44.34293756	5.951050E-012	2.019105E-011	1	0.000000E+000
2	44.34309820	2.019105E-011	5.951050E-012	0	0.000000E+000
2	44.34311602	5.951050E-012	2.019105E-011	1	0.000000E+000
2	44.34437436	2.019105E-011	5.951050E-012	0	0.000000E+000
2	44.34439025	5.951050E-012	2.019105E-011	1	0.000000E+000
2	44.34553134	2.019105E-011	5.951050E-012	0	0.000000E+000
2	44.34556448	5.951050E-012	2.019105E-011	1	0.000000E+000
2	44.34568944	2.019105E-011	5.951050E-012	0	0.000000E+000
2	44.34626304	5.951050E-012	2.019105E-011	1	0.000000E+000
2	44.34674480	2.019105E-011	5.951050E-012	0	0.000000E+000
2	44.34676695	5.951050E-012	2.019105E-011	1	0.000000E+000
2	44.34682406	2.019105E-011	5.951050E-012	0	0.000000E+000
2	44.34684428	5.951050E-012	2.019105E-011	1	0.000000E+000
2	44.34736755	2.019105E-011	5.951050E-012	0	0.000000E+000
2	44.34806819	5.951050E-012	2.019105E-011	1	0.000000E+000
2	44.34828950	2.019105E-011	5.951050E-012	0	0.000000E+000
2	44.34831747	5.951050E-012	2.019105E-011	1	0.000000E+000
2	44.34848167	2.019105E-011	5.951050E-012	0	0.000000E+000
2	44.34882305	5.951050E-012	2.019105E-011	1	0.000000E+000
2	44.34893102	2.019105E-011	5.951050E-012	0	0.000000E+000
2	44.34942688	5.951050E-012	2.019105E-011	1	0.000000E+000
2	44.34981887	2.019105E-011	5.951050E-012	0	0.000000E+000
2	44.34983019	5.951050E-012	2.019105E-011	1	0.000000E+000
2	44.34993914	2.019105E-011	5.951050E-012	0	0.000000E+000
2	44.35017425	5.951050E-012	2.019105E-011	1	0.000000E+000
2	44.35035066	2.019105E-011	5.951050E-012	0	0.000000E+000
2	44.65537461	5.941439E-012	2.018144E-011	1	0.000000E+000
2	44.65654038	2.018144E-011	5.941439E-012	0	0.000000E+000
2	44.65657200	5.941439E-012	2.018144E-011	1	0.000000E+000
2	44.65718311	2.018144E-011	5.941439E-012	0	0.000000E+000
2	44.65747396	5.941439E-012	2.018144E-011	1	0.000000E+000
2	44.65800285	2.018144E-011	5.941439E-012	0	0.000000E+000
2	44.65883660	5.941439E-012	2.018144E-011	1	0.000000E+000
2	44.65884344	2.018144E-011	5.941439E-012	0	0.000000E+000
2	44.65888291	5.941439E-012	2.018144E-011	1	0.000000E+000
2	44.65971172	2.018144E-011	5.941439E-012	0	0.000000E+000
2	44.65971520	5.941439E-012	2.018144E-011	1	0.000000E+000
2	44.66011157	2.018144E-011	5.941439E-012	0	0.000000E+000
2	44.66014759	5.941439E-012	2.018144E-011	1	0.000000E+000
2	44.66104909	2.018144E-011	5.941439E-012	0	0.000000E+000
2	44.66129947	5.941439E-012	2.018144E-011	1	0.000000E+000
2	44.66212808	2.018144E-011	5.941439E-012	0	0.000000E+000
2	44.66220219	5.941439E-012	2.018144E-011	1	0.000000E+000
2	44.66292428	2.018144E-011	5.941439E-012	0	0.000000E+000
2	44.66294536	5.941439E-012	2.018144E-011	1	0.000000E+000
2	44.66354841	2.018144E-011	5.941439E-012	0	0.000000E+000
2	44.66356627	5.941439E-012	2.018144E-011	1	0.000000E+000
2	44.66364877	2.018144E-011	5.941439E-012	0	0.000000E+000
2	44.66370881	5.941439E-012	2.018144E-011	1	0.000000E+000
2	44.66385355	2.018144E-011	5.941439E-012	0	0.000000E+000
2	44.66390398	5.941439E-012	2.018144E-011	1	0.000000E+000
2	44.66393427	2.018144E-011	5.941439E-012	0	0.000000E+000
2	44.66394812	5.941439E-012	2.018144E-011	1	0.000000E+000
2	44.66435425	2.018144E-011	5.941439E-012	0	0.000000E+000
2	44.66496007	5.941439E-012	2.018144E-011	1	0.000000E+000
2	44.66539912	2.018144E-011	5.941439E-012	0	0.000000E+000
2	44.66541532	5.941439E-012	2.018144E-011	1	0.000000E+000
2	44.66553619	2.018144E-011	5.941439E-012	0	0.000000E+000
2	44.66593994	5.941439E-012	2.018144E-011	1	0.000000E+000
2	44.66602368	2.018144E-011	5.941439E-012	0	0.000000E+000
2	44.66604507	5.941439E-012	2.018144E-011	1	0.000000E+000
2	44.66630734	2.018144E-011	5.941439E-012	0	0.000000E+000
2	44.66662541	5.941439E-012	2.018144E-011	1	0.000000E+000
2	44.66715395	2.018144E-011	5.941439E-012	0	0.000000E+000
2	44.66721805	5.941439E-012	2.018144E-011	1	0.000000E+000
2	44.66776871	2.018144E-011	5.941439E-012	0	0.000000E+000
2	44.66791865	5.941439E-012	2.018144E-011	1	0.000000E+000
2	44.66980659	2.018144E-011	5.941439E-012	0	0.000000E+000
2	44.67068475	5.941439E-012	2.018144E-011	1	0.000000E+000
2	44.67103059	2.018144E-011	5.941439E-012	0	0.000000E+000
2	44.67141606	5.941439E-012	2.018144E-011	1	0.000000E+000
2	44.67271911	2.018144E-011	5.941439E-012	0	0.000000E+000
2	44.67274484	5.941439E-012	2.018144E-011	1	0.000000E+000
2	44.67346216	2.018144E-011	5.941439E-012	0	0.000000E+000
2	44.67348954	5.941439E-012	2.018144E-011	1	0.000000E+000
2	44.67415797	2.018144E-011	5.941439E-012	0	0.000000E+000
2	44.67417508	5.941439E-012	2.018144E-011	1	0.000000E+000
2	44.67421781	2.018144E-011	5.941439E-012	0	0.000000E+000
2	44.67424204	5.941439E-012	2.018144E-011	1	0.000000E+000
2	44.67472062	2.018144E-011	5.941439E-012	0	0.000000E+000
2	44.67477394	5.941439E-012	2.018144E-011	1	0.000000E+000
2	44.67502830	2.018144E-011	5.941439E-012	0	0.000000E+000
2	44.67504687	5.941439E-012	2.018144E-011	1	0.000000E+000
2	44.67507143	2.018144E-011	5.941439E-012	0	0.000000E+000
2	44.67536145	5.941439E-012	2.018144E-011	1	0.000000E+000
2	44.67603913	2.018144E-011	5.941439E-012	0	0.000000E+000
2	44.67610627	5.941439E-012	2.018144E-011	1	0.000000E+000
2	44.67633769	2.018144E-011	5.941439E-012	0	0.000000E+000
2	44.67635960	5.941439E-012	2.018144E-011	1	0.000000E+000
2	44.67647524	2.018144E-011	5.941439E-012	0	0.000000E+000
2	44.67653913	5.941439E-012	2.018144E-011	1	0.000000E+000
2	44.67671300	2.018144E-011	5.941439E-012	0	0.000000E+000
2	44.67711524	5.941439E-012	2.018144E-011	1	0.000000E+000
2	44.67779274	2.018144E-011	5.941439E-012	0	0.000000E+000
2	44.67782183	5.941439E-012	2.018144E-011	1	0.000000E+000
2	44.67828458	2.018144E-011	5.941439E-012	0	0.000000E+000
2	44.67833124	5.941439E-012	2.018144E-011	1	0.000000E+000
2	44.67890392	2.018144E-011	5.941439E-012	0	0.000000E+000
2	44.67893937	5.941439E-012	2.018144E-011	1	0.000000E+000
2	44.67929123	2.018144E-011	5.941439E-012	0	0.000000E+000
2	44.67936306	5.941439E-012	2.018144E-011	1	0.000000E+000
2	44.67979789	2.018144E-011	5.941439E-012	0	0.000000E+000
2	44.67989621	5.941439E-012	2.018144E-011	1	0.000000E+000
2	44.68134040	2.018144E-011	5.941439E-012	0	0.000000E+000
2	44.68135632	5.941439E-012	2.018144E-011	1	0.000000E+000
2	44.68176278	2.018144E-011	5.941439E-012	0	0.000000E+000
2	44.68180591	5.941439E-012	2.018144E-011	1	0.000000E+000
2	44.68283663	2.018144E-011	5.941439E-012	0	0.000000E+000
2	44.68287513	5.941439E-012	2.018144E-011	1	0.000000E+000
2	44.68333870	2.018144E-011	5.941439E-012	0	0.000000E+000
2	44.68398467	5.941439E-012	2.018144E-011	1	0.000000E+000
2	44.68408923	2.018144E-011	5.941439E-012	0	0.000000E+000
2	44.68410264	5.941439E-012	2.018144E-011	1	0.000000E+000
2	44.68449641	2.018144E-011	5.941439E-012	0	0.000000E+000
2	44.68515959	5.941439E-012	2.018144E-011	1	0.000000E+000
2	44.68670415	2.018144E-011	5.941439E-012	0	0.000000E+000
2	44.68672714	5.941439E-012	2.018144E-011	1	0.000000E+000
2	44.68673464	2.018144E-011	5.941439E-012	0	0.000000E+000
2	44.68675206	5.941439E-012	2.018144E-011	1	0.000000E+000
2	44.68761831	2.018144E-011	5.941439E-012	0	0.000000E+000
2	44.68764578	5.941439E-012	2.018144E-011	1	0.000000E+000
2	44.68778750	2.018144E-011	5.941439E-012	0	0.000000E+000
2	44.68780351	5.941439E-012	2.018144E-011	1	0.000000E+000
2	44.68869895	2.018144E-011	5.941439E-012	0	0.000000E+000
2	44.69083614	5.941439E-012	2.018144E-011	1	0.000000E+000
2	44.69152031	2.018144E-011	5.941439E-012	0	0.000000E+000
2	44.69152501	5.941439E-012	2.018144E-011	1	0.000000E+000
2	44.69214052	2.018144E-011	5.941439E-012	0	0.000000E+000
2	44.69259594	5.941439E-012	2.018144E-011	1	0.000000E+000
2	44.69261782	2.018144E-011	5.941439E-012	0	0.000000E+000
2	44.69287077	5.941439E-012	2.018144E-011	1	0.000000E+000
2	44.69437987	2.018144E-011	5.941439E-012	0	0.000000E+000
2	44.69451674	5.941439E-012	2.018144E-011	1	0.000000E+000
2	44.69505555	2.018144E-011	5.941439E-012	0	0.000000E+000
2	44.69507160	5.941439E-012	2.018144E-011	1	0.000000E+000
2	44.69617332	2.018144E-011	5.941439E-012	0	0.000000E+000
2	44.69664433	5.941439E-012	2.018144E-011	1	0.000000E+000
2	44.69769496	2.018144E-011	5.941439E-012	0	0.000000E+000
2	44.69772310	5.941439E-012	2.018144E-011	1	0.000000E+000
2	44.69779835	2.018144E-011	5.941439E-012	0	0.000000E+000
2	44.69819004	5.941439E-012	2.018144E-011	1	0.000000E+000
2	44.69887806	2.018144E-011	5.941439E-012	0	0.000000E+000
2	44.69890435	5.941439E-012	2.018144E-011	1	0.000000E+000
2	44.69940442	2.018144E-011	5.941439E-012	0	0.000000E+000
2	44.69941384	5.941439E-012	2.018144E-011	1	0.000000E+000
2	44.70042805	2.018144E-011	5.941439E-012	0	0.000000E+000
2	44.70057308	5.941439E-012	2.018144E-011	1	0.000000E+000
2	44.70126400	2.018144E-011	5.941439E-012	0	0.000000E+000
2	44.70127074	5.941439E-012	2.018144E-011	1	0.000000E+000
2	44.70143186	2.018144E-011	5.941439E-012	0	0.000000E+000
2	44.70279991	5.941439E-012	2.018144E-011	1	0.000000E+000
2	44.70361370	2.018144E-011	5.941439E-012	0	0.000000E+000
2	44.70363242	5.941439E-012	2.018144E-011	1	0.000000E+000
2	44.70374836	2.018144E-011	5.941439E-012	0	0.000000E+000
2	44.70378971	5.941439E-012	2.018144E-011	1	0.000000E+000
2	44.70395168	2.018144E-011	5.941439E-012	0	0.000000E+000
2	44.70396847	5.941439E-012	2.018144E-011	1	0.000000E+000
2	44.70519815	2.018144E-011	5.941439E-012	0	0.000000E+000
2	44.70521434	5.941439E-012	2.018144E-011	1	0.000000E+000
2	44.70716157	2.018144E-011	5.941439E-012	0	0.000000E+000
2	44.70717320	5.941439E-012	2.018144E-011	1	0.000000E+000
2	44.70793335	2.018144E-011	5.941439E-012	0	0.000000E+000
2	44.70828852	5.941439E-012	2.018144E-011	1	0.000000E+000
2	44.71007463	2.018144E-011	5.941439E-012	0	0.000000E+000
2	44.71010727	5.941439E-012	2.018144E-011	1	0.000000E+000
2	44.71021586	2.018144E-011	5.941439E-012	0	0.000000E+000
2	44.71026237	5.941439E-012	2.018144E-011	1	0.000000E+000
2	44.71065150	2.018144E-011	5.941439E-012	0	0.000000E+000
2	44.71073349	5.941439E-012	2.018144E-011	1	0.000000E+000
2	44.71127227	2.018144E-011	5.941439E-012	0	0.000000E+000
2	44.71189117	5.941439E-012	2.018144E-011	1	0.000000E+000
2	44.71226350	2.018144E-011	5.941439E-012	0	0.000000E+000
2	44.71313273	5.941439E-012	2.018144E-011	1	0.000000E+000
2	44.71345462	2.018144E-011	5.941439E-012	0	0.000000E+000
2	44.71345930	5.941439E-012	2.018144E-011	1	0.000000E+000
2	44.71403959	2.018144E-011	5.941439E-012	0	0.000000E+000
2	44.71406515	5.941439E-012	2.018144E-011	1	0.000000E+000
2	44.71564451	2.018144E-011	5.941439E-012	0	0.000000E+000
2	44.71566388	5.941439E-012	2.018144E-011	1	0.000000E+000
2	44.71617558	2.018144E-011	5.941439E-012	0	0.000000E+000
2	44.71630893	5.941439E-012	2.018144E-011	1	0.000000E+000
2	44.71648681	2.018144E-011	5.941439E-012	0	0.000000E+000
2	44.71707417	5.941439E-012	2.018144E-011	1	0.000000E+000
2	44.71709901	2.018144E-011	5.941439E-012	0	0.000000E+000
2	44.71878548	5.941439E-012	2.018144E-011	1	0.000000E+000
2	44.71921836	2.018144E-011	5.941439E-012	0	0.000000E+000
2	44.71925515	5.941439E-012	2.018144E-011	1	0.000000E+000
2	44.72089367	2.018144E-011	5.941439E-012	0	0.000000E+000
2	44.72091340	5.941439E-012	2.018144E-011	1	0.000000E+000
2	44.72201685	2.018144E-011	5.941439E-012	0	0.000000E+000
2	44.72204887	5.941439E-012	2.018144E-011	1	0.000000E+000
2	44.72210632	2.018144E-011	5.941439E-012	0	0.000000E+000
2	44.72214088	5.941439E-012	2.018144E-011	1	0.000000E+000
2	44.72221469	2.018144E-011	5.941439E-012	0	0.000000E+000
2	44.72300747	5.941439E-012	2.018144E-011	1	0.000000E+000
2	44.72317354	2.018144E-011	5.941439E-012	0	0.000000E+000
2	44.72385584	5.941439E-012	2.018144E-011	1	0.000000E+000
2	44.72410408	2.018144E-011	5.941439E-012	0	0.000000E+000
2	44.72413551	5.941439E-012	2.018144E-011	1	0.000000E+000
2	44.72573373	2.018144E-011	5.941439E-012	0	0.000000E+000
2	44.72575100	5.941439E-012	2.018144E-011	1	0.000000E+000
2	44.72634690	2.018144E-011	5.941439E-012	0	0.000000E+000
2	44.72637820	5.941439E-012	2.018144E-011	1	0.000000E+000
2	44.72660480	2.018144E-011	5.941439E-012	0	0.000000E+000
2	44.72661160	5.941439E-012	2.018144E-011	1	0.000000E+000
2	44.72681161	2.018144E-011	5.941439E-012	0	0.000000E+000
2	44.72682890	5.941439E-012	2.018144E-011	1	0.000000E+000
2	44.72718724	2.018144E-011	5.941439E-012	0	0.000000E+000
2	44.72719725	5.941439E-012	2.018144E-011	1	0.000000E+000
2	44.72755684	2.018144E-011	5.941439E-012	0	0.000000E+000
2	44.72759267	5.941439E-012	2.018144E-011	1	0.000000E+000
2	44.72779526	2.018144E-011	5.941439E-012	0	0.000000E+000
2	44.72783091	5.941439E-012	2.018144E-011	1	0.000000E+000
2	44.72828661	2.018144E-011	5.941439E-012	0	0.000000E+000
2	44.72830596	5.941439E-012	2.018144E-011	1	0.000000E+000
2	44.72875715	2.018144E-011	5.941439E-012	0	0.000000E+000
2	44.72941782	5.941439E-012	2.018144E-011	1	0.000000E+000
2	44.72951635	2.018144E-011	5.941439E-012	0	0.000000E+000
2	44.72952585	5.941439E-012	2.018144E-011	1	0.000000E+000
2	44.73092541	2.018144E-011	5.941439E-012	0	0.000000E+000
2	44.73094905	5.941439E-012	2.018144E-011	1	0.000000E+000
2	44.73124940	2.018144E-011	5.941439E-012	0	0.000000E+000
2	44.73126734	5.941439E-012	2.018144E-011	1	0.000000E+000
2	44.73134825	2.018144E-011	5.941439E-012	0	0.000000E+000
2	44.73290627	5.941439E-012	2.018144E-011	1	0.000000E+000
2	44.73308462	2.018144E-011	5.941439E-012	0	0.000000E+000
2	44.73338782	5.941439E-012	2.018144E-011	1	0.000000E+000
2	44.73359953	2.018144E-011	5.941439E-012	0	0.000000E+000
2	44.73363519	5.941439E-012	2.018144E-011	1	0.000000E+000
2	44.73386242	2.018144E-011	5.941439E-012	0	0.000000E+000
2	44.73388018	5.941439E-012	2.018144E-011	1	0.000000E+000
2	44.73440886	2.018144E-011	5.941439E-012	0	0.000000E+000
2	44.73452780	5.941439E-012	2.018144E-011	1	0.000000E+000
2	44.73473580	2.018144E-011	5.941439E-012	0	0.000000E+000
2	44.73587916	5.941439E-012	2.018144E-011	1	0.000000E+000
2	44.73622154	2.018144E-011	5.941439E-012	0	0.000000E+000
2	44.73623961	5.941439E-012	2.018144E-011	1	0.000000E+000
2	44.73716830	2.018144E-011	5.941439E-012	0	0.000000E+000
2	44.73718844	5.941439E-012	2.018144E-011	1	0.000000E+000
2	44.73749887	2.018144E-011	5.941439E-012	0	0.000000E+000
2	44.73839302	5.941439E-012	2.018144E-011	1	0.000000E+000
2	44.73891345	2.018144E-011	5.941439E-012	0	0.000000E+000
2	44.73943829	5.941439E-012	2.018144E-011	1	0.000000E+000
2	44.74006825	2.018144E-011	5.941439E-012	0	0.000000E+000
2	44.74098766	5.941439E-012	2.018144E-011	1	0.000000E+000
2	44.74120950	2.018144E-011	5.941439E-012	0	0.000000E+000
2	44.74123123	5.941439E-012	2.018144E-011	1	0.000000E+000
2	44.74155778	2.018144E-011	5.941439E-012	0	0.000000E+000
2	44.74164947	5.941439E-012	2.018144E-011	1	0.000000E+000
2	44.74172063	2.018144E-011	5.941439E-012	0	0.000000E+000
2	44.74296032	5.941439E-012	2.018144E-011	1	0.000000E+000
2	44.74307726	2.018144E-011	5.941439E-012	0	0.000000E+000
2	44.74344679	5.941439E-012	2.018144E-011	1	0.000000E+000
2	44.74359614	2.018144E-011	5.941439E-012	0	0.000000E+000
2	44.74368695	5.941439E-012	2.018144E-011	1	0.000000E+000
2	44.74573851	2.018144E-011	5.941439E-012	0	0.000000E+000
2	44.74577971	5.941439E-012	2.018144E-011	1	0.000000E+000
2	44.74607914	2.018144E-011	5.941439E-012	0	0.000000E+000
2	44.74699776	5.941439E-012	2.018144E-011	1	0.000000E+000
2	44.74704053	2.018144E-011	5.941439E-012	0	0.000000E+000
2	44.74705174	5.941439E-012	2.018144E-011	1	0.000000E+000
2	44.74709309	2.018144E-011	5.941439E-012	0	0.000000E+000
2	44.74714184	5.941439E-012	2.018144E-011	1	0.000000E+000
2	44.74722139	2.018144E-011	5.941439E-012	0	0.000000E+000
2	44.74728553	5.941439E-012	2.018144E-011	1	0.000000E+000
2	44.74795158	2.018144E-011	5.941439E-012	0	0.000000E+000
2	44.74847633	5.941439E-012	2.018144E-011	1	0.000000E+000
2	44.74901597	2.018144E-011	5.941439E-012	0	0.000000E+000
2	44.74903861	5.941439E-012	2.018144E-011	1	0.000000E+000
2	44.74997145	2.018144E-011	5.941439E-012	0	0.000000E+000
2	44.74999777	5.941439E-012	2.018144E-011	1	0.000000E+000
2	44.75224679	2.018144E-011	5.941439E-012	0	0.000000E+000
2	44.75227318	5.941439E-012	2.018144E-011	1	0.000000E+000
2	44.75298807	2.018144E-011	5.941439E-012	0	0.000000E+000
2	44.75306773	5.941439E-012	2.018144E-011	1	0.000000E+000
2	44.75332646	2.018144E-011	5.941439E-012	0	0.000000E+000
2	44.75337974	5.941439E-012	2.018144E-011	1	0.000000E+000
2	44.75376315	2.018144E-011	5.941439E-012	0	0.000000E+000
2	44.75436076	5.941439E-012	2.018144E-011	1	0.000000E+000
2	44.75521916	2.018144E-011	5.941439E-012	0	0.000000E+000
2	44.75601621	5.941439E-012	2.018144E-011	1	0.000000E+000
2	44.75614254	2.018144E-011	5.941439E-012	0	0.000000E+000
2	44.75615888	5.941439E-012	2.018144E-011	1	0.000000E+000
2	44.75677726	2.018144E-011	5.941439E-012	0	0.000000E+000
2	44.75770823	5.941439E-012	2.018144E-011	1	0.000000E+000
2	44.75847652	2.018144E-011	5.941439E-012	0	0.000000E+000
2	44.75902297	5.941439E-012	2.018144E-011	1	0.000000E+000
2	44.75948208	2.018144E-011	5.941439E-012	0	0.000000E+000
2	44.75953981	5.941439E-012	2.018144E-011	1	0.000000E+000
2	44.76107641	2.018144E-011	5.941439E-012	0	0.000000E+000
2	44.76110120	5.941439E-012	2.018144E-011	1	0.000000E+000
2	44.76120906	2.018144E-011	5.941439E-012	0	0.000000E+000
2	44.76211511	5.941439E-012	2.018144E-011	1	0.000000E+000
2	44.76274544	2.018144E-011	5.941439E-012	0	0.000000E+000
2	44.76276859	5.941439E-012	2.018144E-011	1	0.000000E+000
2	44.76395508	2.018144E-011	5.941439E-012	0	0.000000E+000
2	44.76398858	5.941439E-012	2.018144E-011	1	0.000000E+000
2	44.76415090	2.018144E-011	5.941439E-012	0	0.000000E+000
2	44.76527512	5.941439E-012	2.018144E-011	1	0.000000E+000
2	44.76534492	2.018144E-011	5.941439E-012	0	0.000000E+000
2	44.76537781	5.941439E-012	2.018144E-011	1	0.000000E+000
2	44.76581767	2.018144E-011	5.941439E-012	0	0.000000E+000
2	44.76584049	5.941439E-012	2.018144E-011	1	0.000000E+000
2	44.76604464	2.018144E-011	5.941439E-012	0	0.000000E+000
2	44.76644774	5.941439E-012	2.018144E-011	1	0.000000E+000
2	44.76663826	2.018144E-011	5.941439E-012	0	0.000000E+000
2	44.76814536	5.941439E-012	2.018144E-011	1	0.000000E+000
2	44.76919959	2.018144E-011	5.941439E-012	0	0.000000E+000
2	44.76983602	5.941439E-012	2.018144E-011	1	0.000000E+000
2	44.77002552	2.018144E-011	5.941439E-012	0	0.000000E+000
2	44.77004402	5.941439E-012	2.018144E-011	1	0.000000E+000
2	44.77014227	2.018144E-011	5.941439E-012	0	0.000000E+000
2	44.77017877	5.941439E-012	2.018144E-011	1	0.000000E+000
2	44.77063421	2.018144E-011	5.941439E-012	0	0.000000E+000
2	44.77095784	5.941439E-012	2.018144E-011	1	0.000000E+000
2	44.77157747	2.018144E-011	5.941439E-012	0	0.000000E+000
2	44.77160579	5.941439E-012	2.018144E-011	1	0.000000E+000
2	44.77230746	2.018144E-011	5.941439E-012	0	0.000000E+000
2	44.77233107	5.941439E-012	2.018144E-011	1	0.000000E+000
2	44.77236832	2.018144E-011	5.941439E-012	0	0.000000E+000
2	44.77257186	5.941439E-012	2.018144E-011	1	0.000000E+000
2	44.77268437	2.018144E-011	5.941439E-012	0	0.000000E+000
2	44.77358152	5.941439E-012	2.018144E-011	1	0.000000E+000
2	44.77406387	2.018144E-011	5.941439E-012	0	0.000000E+000
2	44.77424544	5.941439E-012	2.018144E-011	1	0.000000E+000
2	44.77435449	2.018144E-011	5.941439E-012	0	0.000000E+000
2	44.77436926	5.941439E-012	2.018144E-011	1	0.000000E+000
2	44.77472345	2.018144E-011	5.941439E-012	0	0.000000E+000
2	44.77543061	5.941439E-012	2.018144E-011	1	0.000000E+000
2	44.77668218	2.018144E-011	5.941439E-012	0	0.000000E+000
2	44.77674636	5.941439E-012	2.018144E-011	1	0.000000E+000
2	44.77779568	2.018144E-011	5.941439E-012	0	0.000000E+000
2	44.77785149	5.941439E-012	2.018144E-011	1	0.000000E+000
2	44.77809002	2.018144E-011	5.941439E-012	0	0.000000E+000
2	44.77815851	5.941439E-012	2.018144E-011	1	0.000000E+000
2	44.77839496	2.018144E-011	5.941439E-012	0	0.000000E+000
2	44.77864173	5.941439E-012	2.018144E-011	1	0.000000E+000
2	44.77939470	2.018144E-011	5.941439E-012	0	0.000000E+000
2	44.77940723	5.941439E-012	2.018144E-011	1	0.000000E+000
2	44.77992564	2.018144E-011	5.941439E-012	0	0.000000E+000
2	44.77993969	5.941439E-012	2.018144E-011	1	0.000000E+000
2	44.78006915	2.018144E-011	5.941439E-012	0	0.000000E+000
2	44.78008329	5.941439E-012	2.018144E-011	1	0.000000E+000
2	44.78027897	2.018144E-011	5.941439E-012	0	0.000000E+000
2	44.78065319	5.941439E-012	2.018144E-011	1	0.000000E+000
2	44.78069428	2.018144E-011	5.941439E-012	0	0.000000E+000
2	44.78071559	5.941439E-012	2.018144E-011	1	0.000000E+000
2	44.78126665	2.018144E-011	5.941439E-012	0	0.000000E+000
2	44.78127685	5.941439E-012	2.018144E-011	1	0.000000E+000
2	44.78157861	2.018144E-011	5.941439E-012	0	0.000000E+000
2	44.78179800	5.941439E-012	2.018144E-011	1	0.000000E+000
2	44.78188259	2.018144E-011	5.941439E-012	0	0.000000E+000
2	44.78246880	5.941439E-012	2.018144E-011	1	0.000000E+000
2	44.78420733	2.018144E-011	5.941439E-012	0	0.000000E+000
2	44.78452336	5.941439E-012	2.018144E-011	1	0.000000E+000
2	44.78456064	2.018144E-011	5.941439E-012	0	0.000000E+000
2	44.78458565	5.941439E-012	2.018144E-011	1	0.000000E+000
2	44.78532718	2.018144E-011	5.941439E-012	0	0.000000E+000
2	44.78533645	5.941439E-012	2.018144E-011	1	0.000000E+000
2	44.78629048	2.018144E-011	5.941439E-012	0	0.000000E+000
2	44.78750928	5.941439E-012	2.018144E-011	1	0.000000E+000
2	44.78815431	2.018144E-011	5.941439E-012	0	0.000000E+000
2	44.78816841	5.941439E-012	2.018144E-011	1	0.000000E+000
2	44.78852754	2.018144E-011	5.941439E-012	0	0.000000E+000
2	44.78855095	5.941439E-012	2.018144E-011	1	0.000000E+000
2	44.78915469	2.018144E-011	5.941439E-012	0	0.000000E+000
2	44.79266826	5.941439E-012	2.018144E-011	1	0.000000E+000
2	44.79329828	2.018144E-011	5.941439E-012	0	0.000000E+000
2	44.79404331	5.941439E-012	2.018144E-011	1	0.000000E+000
2	44.79415503	2.018144E-011	5.941439E-012	0	0.000000E+000
2	44.79420191	5.941439E-012	2.018144E-011	1	0.000000E+000
2	44.79486228	2.018144E-011	5.941439E-012	0	0.000000E+000
2	44.99530802	5.842051E-012	2.008205E-011	1	0.000000E+000
2	44.99599464	2.008205E-011	5.842051E-012	0	0.000000E+000
2	44.99616018	5.842051E-012	2.008205E-011	1	0.000000E+000
2	44.99677240	2.008205E-011	5.842051E-012	0	0.000000E+000
2	44.99679473	5.842051E-012	2.008205E-011	1	0.000000E+000
2	44.99747558	2.008205E-011	5.842051E-012	0	0.000000E+000
2	44.99791733	5.842051E-012	2.008205E-011	1	0.000000E+000
2	44.99796054	2.008205E-011	5.842051E-012	0	0.000000E+000
2	44.99802761	5.842051E-012	2.008205E-011	1	0.000000E+000
2	44.99834642	2.008205E-011	5.842051E-012	0	0.000000E+000
2	44.99839990	5.842051E-012	2.008205E-011	1	0.000000E+000
2	45.00111622	2.008205E-011	5.842051E-012	0	0.000000E+000
2	45.00123793	5.842051E-012	2.008205E-011	1	0.000000E+000
2	45.00244890	2.008205E-011	5.842051E-012	0	0.000000E+000
2	45.00283843	5.842051E-012	2.008205E-011	1	0.000000E+000
2	45.00315399	2.008205E-011	5.842051E-012	0	0.000000E+000
2	45.00419848	5.842051E-012	2.008205E-011	1	0.000000E+000
2	45.00427625	2.008205E-011	5.842051E-012	0	0.000000E+000
2	45.00429575	5.842051E-012	2.008205E-011	1	0.000000E+000
2	45.00517682	2.008205E-011	5.842051E-012	0	0.000000E+000
2	45.00519044	5.842051E-012	2.008205E-011	1	0.000000E+000
2	45.00649973	2.008205E-011	5.842051E-012	0	0.000000E+000
2	45.00733498	5.842051E-012	2.008205E-011	1	0.000000E+000
2	45.00736014	2.008205E-011	5.842051E-012	0	0.000000E+000
2	45.00737106	5.842051E-012	2.008205E-011	1	0.000000E+000
2	45.00745625	2.008205E-011	5.842051E-012	0	0.000000E+000
2	45.00747875	5.842051E-012	2.008205E-011	1	0.000000E+000
2	45.00804288	2.008205E-011	5.842051E-012	0	0.000000E+000
2	45.00839118	5.842051E-012	2.008205E-011	1	0.000000E+000
2	45.00843137	2.008205E-011	5.842051E-012	0	0.000000E+000
2	45.00845154	5.842051E-012	2.008205E-011	1	0.000000E+000
2	45.00863930	2.008205E-011	5.842051E-012	0	0.000000E+000
2	45.00892220	5.842051E-012	2.008205E-011	1	0.000000E+000
2	45.00902366	2.008205E-011	5.842051E-012	0	0.000000E+000
2	45.00939260	5.842051E-012	2.008205E-011	1	0.000000E+000
2	45.00970018	2.008205E-011	5.842051E-012	0	0.000000E+000
2	45.01025657	5.842051E-012	2.008205E-011	1	0.000000E+000
2	45.01050490	2.008205E-011	5.842051E-012	0	0.000000E+000
2	45.01185605	5.842051E-012	2.008205E-011	1	0.000000E+000
2	45.01188936	2.008205E-011	5.842051E-012	0	0.000000E+000
2	45.01216132	5.842051E-012	2.008205E-011	1	0.000000E+000
2	45.01252719	2.008205E-011	5.842051E-012	0	0.000000E+000
2	45.01345617	5.842051E-012	2.008205E-011	1	0.000000E+000
2	45.01347624	2.008205E-011	5.842051E-012	0	0.000000E+000
2	45.01389739	5.842051E-012	2.008205E-011	1	0.000000E+000
2	45.01392523	2.008205E-011	5.842051E-012	0	0.000000E+000
2	45.01394845	5.842051E-012	2.008205E-011	1	0.000000E+000
2	45.01413194	2.008205E-011	5.842051E-012	0	0.000000E+000
2	45.01416745	5.842051E-012	2.008205E-011	1	0.000000E+000
2	45.01522538	2.008205E-011	5.842051E-012	0	0.000000E+000
2	45.01634683	5.842051E-012	2.008205E-011	1	0.000000E+000
2	45.01675582	2.008205E-011	5.842051E-012	0	0.000000E+000
2	45.01729506	5.842051E-012	2.008205E-011	1	0.000000E+000
2	45.01765993	2.008205E-011	5.842051E-012	0	0.000000E+000
2	45.01808294	5.842051E-012	2.008205E-011	1	0.000000E+000
2	45.01815659	2.008205E-011	5.842051E-012	0	0.000000E+000
2	45.01826091	5.842051E-012	2.008205E-011	1	0.000000E+000
2	45.01837961	2.008205E-011	5.842051E-012	0	0.000000E+000
2	45.02017189	5.842051E-012	2.008205E-011	1	0.000000E+000
2	45.02030849	2.008205E-011	5.842051E-012	0	0.000000E+000
2	45.02032322	5.842051E-012	2.008205E-011	1	0.000000E+000
2	45.02096807	2.008205E-011	5.842051E-012	0	0.000000E+000
2	45.02102760	5.842051E-012	2.008205E-011	1	0.000000E+000
2	45.02117029	2.008205E-011	5.842051E-012	0	0.000000E+000
2	45.02180424	5.842051E-012	2.008205E-011	1	0.000000E+000
2	45.02233391	2.008205E-011	5.842051E-012	0	0.000000E+000
2	45.02237887	5.842051E-012	2.008205E-011	1	0.000000E+000
2	45.02272501	2.008205E-011	5.842051E-012	0	0.000000E+000
2	45.02418165	5.842051E-012	2.008205E-011	1	0.000000E+000
2	45.02443879	2.008205E-011	5.842051E-012	0	0.000000E+000
2	45.02445886	5.842051E-012	2.008205E-011	1	0.000000E+000
2	45.02462116	2.008205E-011	5.842051E-012	0	0.000000E+000
2	45.02463023	5.842051E-012	2.008205E-011	1	0.000000E+000
2	45.02691758	2.008205E-011	5.842051E-012	0	0.000000E+000
2	45.02692770	5.842051E-012	2.008205E-011	1	0.000000E+000
2	45.02699693	2.008205E-011	5.842051E-012	0	0.000000E+000
2	45.02700074	5.842051E-012	2.008205E-011	1	0.000000E+000
2	45.02761594	2.008205E-011	5.842051E-012	0	0.000000E+000
2	45.02764499	5.842051E-012	2.008205E-011	1	0.000000E+000
2	45.02765579	2.008205E-011	5.842051E-012	0	0.000000E+000
2	45.02774310	5.842051E-012	2.008205E-011	1	0.000000E+000
2	45.02809464	2.008205E-011	5.842051E-012	0	0.000000E+000
2	45.02819974	5.842051E-012	2.008205E-011	1	0.000000E+000
2	45.02861593	2.008205E-011	5.842051E-012	0	0.000000E+000
2	45.02897236	5.842051E-012	2.008205E-011	1	0.000000E+000
2	45.02943987	2.008205E-011	5.842051E-012	0	0.000000E+000
2	45.02975429	5.842051E-012	2.008205E-011	1	0.000000E+000
2	45.02988848	2.008205E-011	5.842051E-012	0	0.000000E+000
2	45.03082295	5.842051E-012	2.008205E-011	1	0.000000E+000
2	45.03139540	2.008205E-011	5.842051E-012	0	0.000000E+000
2	45.03141382	5.842051E-012	2.008205E-011	1	0.000000E+000
2	45.03213860	2.008205E-011	5.842051E-012	0	0.000000E+000
2	45.03214816	5.842051E-012	2.008205E-011	1	0.000000E+000
2	45.03250238	2.008205E-011	5.842051E-012	0	0.000000E+000
2	45.03340139	5.842051E-012	2.008205E-011	1	0.000000E+000
2	45.03430173	2.008205E-011	5.842051E-012	0	0.000000E+000
2	45.03467479	5.842051E-012	2.008205E-011	1	0.000000E+000
2	45.03533214	2.008205E-011	5.842051E-012	0	0.000000E+000
2	45.03536906	5.842051E-012	2.008205E-011	1	0.000000E+000
2	45.03609421	2.008205E-011	5.842051E-012	0	0.000000E+000
2	45.03642225	5.842051E-012	2.008205E-011	1	0.000000E+000
2	45.03656898	2.008205E-011	5.842051E-012	0	0.000000E+000
2	45.03658521	5.842051E-012	2.008205E-011	1	0.000000E+000
2	45.03767811	2.008205E-011	5.842051E-012	0	0.000000E+000
2	45.03772072	5.842051E-012	2.008205E-011	1	0.000000E+000
2	45.03803573	2.008205E-011	5.842051E-012	0	0.000000E+000
2	45.03808362	5.842051E-012	2.008205E-011	1	0.000000E+000
2	45.03826364	2.008205E-011	5.842051E-012	0	0.000000E+000
2	45.03827321	5.842051E-012	2.008205E-011	1	0.000000E+000
2	45.03849715	2.008205E-011	5.842051E-012	0	0.000000E+000
2	45.03852312	5.842051E-012	2.008205E-011	1	0.000000E+000
2	45.03932296	2.008205E-011	5.842051E-012	0	0.000000E+000
2	45.03934324	5.842051E-012	2.008205E-011	1	0.000000E+000
2	45.03945563	2.008205E-011	5.842051E-012	0	0.000000E+000
2	45.03990840	5.842051E-012	2.008205E-011	1	0.000000E+000
2	45.04149456	2.008205E-011	5.842051E-012	0	0.000000E+000
2	45.04150360	5.842051E-012	2.008205E-011	1	0.000000E+000
2	45.04344286	2.008205E-011	5.842051E-012	0	0.000000E+000
2	45.04345413	5.842051E-012	2.008205E-011	1	0.000000E+000
2	45.04511692	2.008205E-011	5.842051E-012	0	0.000000E+000
2	45.04556503	5.842051E-012	2.008205E-011	1	0.000000E+000
2	45.04589669	2.008205E-011	5.842051E-012	0	0.000000E+000
2	45.04806285	5.842051E-012	2.008205E-011	1	0.000000E+000
2	45.04834669	2.008205E-011	5.842051E-012	0	0.000000E+000
2	45.04838285	5.842051E-012	2.008205E-011	1	0.000000E+000
2	45.04841087	2.008205E-011	5.842051E-012	0	0.000000E+000
2	45.04845849	5.842051E-012	2.008205E-011	1	0.000000E+000
2	45.04862144	2.008205E-011	5.842051E-012	0	0.000000E+000
2	45.04954434	5.842051E-012	2.008205E-011	1	0.000000E+000
2	45.04978377	2.008205E-011	5.842051E-012	0	0.000000E+000
2	45.04981624	5.842051E-012	2.008205E-011	1	0.000000E+000
2	45.04991580	2.008205E-011	5.842051E-012	0	0.000000E+000
2	45.04994584	5.842051E-012	2.008205E-011	1	0.000000E+000
2	45.05057386	2.008205E-011	5.842051E-012	0	0.000000E+000
2	45.05107609	5.842051E-012	2.008205E-011	1	0.000000E+000
2	45.05139533	2.008205E-011	5.842051E-012	0	0.000000E+000
2	45.05173252	5.842051E-012	2.008205E-011	1	0.000000E+000
2	45.05233242	2.008205E-011	5.842051E-012	0	0.000000E+000
2	45.05316074	5.842051E-012	2.008205E-011	1	0.000000E+000
2	45.05372868	2.008205E-011	5.842051E-012	0	0.000000E+000
2	45.05374608	5.842051E-012	2.008205E-011	1	0.000000E+000
2	45.05476986	2.008205E-011	5.842051E-012	0	0.000000E+000
2	45.05485307	5.842051E-012	2.008205E-011	1	0.000000E+000
2	45.05494457	2.008205E-011	5.842051E-012	0	0.000000E+000
2	45.05542579	5.842051E-012	2.008205E-011	1	0.000000E+000
2	45.05661473	2.008205E-011	5.842051E-012	0	0.000000E+000
2	45.05739355	5.842051E-012	2.008205E-011	1	0.000000E+000
2	45.05758663	2.008205E-011	5.842051E-012	0	0.000000E+000
2	45.05761573	5.842051E-012	2.008205E-011	1	0.000000E+000
2	45.05793983	2.008205E-011	5.842051E-012	0	0.000000E+000
2	45.05796834	5.842051E-012	2.008205E-011	1	0.000000E+000
2	45.05846840	2.008205E-011	5.842051E-012	0	0.000000E+000
2	45.05848194	5.842051E-012	2.008205E-011	1	0.000000E+000
2	45.05856285	2.008205E-011	5.842051E-012	0	0.000000E+000
2	45.05963454	5.842051E-012	2.008205E-011	1	0.000000E+000
2	45.05973954	2.008205E-011	5.842051E-012	0	0.000000E+000
2	45.05992790	5.842051E-012	2.008205E-011	1	0.000000E+000
2	45.06044783	2.008205E-011	5.842051E-012	0	0.000000E+000
2	45.06045847	5.842051E-012	2.008205E-011	1	0.000000E+000
2	45.06129093	2.008205E-011	5.842051E-012	0	0.000000E+000
2	45.06142299	5.842051E-012	2.008205E-011	1	0.000000E+000
2	45.06146052	2.008205E-011	5.842051E-012	0	0.000000E+000
2	45.06189846	5.842051E-012	2.008205E-011	1	0.000000E+000
2	45.06306328	2.008205E-011	5.842051E-012	0	0.000000E+000
2	45.06383260	5.842051E-012	2.008205E-011	1	0.000000E+000
2	45.06444356	2.008205E-011	5.842051E-012	0	0.000000E+000
2	45.06538961	5.842051E-012	2.008205E-011	1	0.000000E+000
2	45.06542706	2.008205E-011	5.842051E-012	0	0.000000E+000
2	45.06578244	5.842051E-012	2.008205E-011	1	0.000000E+000
2	45.06585973	2.008205E-011	5.842051E-012	0	0.000000E+000
2	45.06825086	5.842051E-012	2.008205E-011	1	0.000000E+000
2	45.06854878	2.008205E-011	5.842051E-012	0	0.000000E+000
2	45.06857424	5.842051E-012	2.008205E-011	1	0.000000E+000
2	45.06914656	2.008205E-011	5.842051E-012	0	0.000000E+000
2	45.06962186	5.842051E-012	2.008205E-011	1	0.000000E+000
2	45.06963301	2.008205E-011	5.842051E-012	0	0.000000E+000
2	45.06967127	5.842051E-012	2.008205E-011	1	0.000000E+000
2	45.06972297	2.008205E-011	5.842051E-012	0	0.000000E+000
2	45.06974852	5.842051E-012	2.008205E-011	1	0.000000E+000
2	45.06979967	2.008205E-011	5.842051E-012	0	0.000000E+000
2	45.07019558	5.842051E-012	2.008205E-011	1	0.000000E+000
2	45.07090625	2.008205E-011	5.842051E-012	0	0.000000E+000
2	45.07098865	5.842051E-012	2.008205E-011	1	0.000000E+000
2	45.07179259	2.008205E-011	5.842051E-012	0	0.000000E+000
2	45.07182522	5.842051E-012	2.008205E-011	1	0.000000E+000
2	45.07223289	2.008205E-011	5.842051E-012	0	0.000000E+000
2	45.07225978	5.842051E-012	2.008205E-011	1	0.000000E+000
2	45.07370572	2.008205E-011	5.842051E-012	0	0.000000E+000
2	45.07374508	5.842051E-012	2.008205E-011	1	0.000000E+000
2	45.07398959	2.008205E-011	5.842051E-012	0	0.000000E+000
2	45.07399130	5.842051E-012	2.008205E-011	1	0.000000E+000
2	45.07410457	2.008205E-011	5.842051E-012	0	0.000000E+000
2	45.07459214	5.842051E-012	2.008205E-011	1	0.000000E+000
2	45.07507870	2.008205E-011	5.842051E-012	0	0.000000E+000
2	45.07588243	5.842051E-012	2.008205E-011	1	0.000000E+000
2	45.07651225	2.008205E-011	5.842051E-012	0	0.000000E+000
2	45.07652394	5.842051E-012	2.008205E-011	1	0.000000E+000
2	45.07764292	2.008205E-011	5.842051E-012	0	0.000000E+000
2	45.07768714	5.842051E-012	2.008205E-011	1	0.000000E+000
2	45.07789746	2.008205E-011	5.842051E-012	0	0.000000E+000
2	45.07834671	5.842051E-012	2.008205E-011	1	0.000000E+000
2	45.07882323	2.008205E-011	5.842051E-012	0	0.000000E+000
2	45.07883714	5.842051E-012	2.008205E-011	1	0.000000E+000
2	45.07961517	2.008205E-011	5.842051E-012	0	0.000000E+000
2	45.08015766	5.842051E-012	2.008205E-011	1	0.000000E+000
2	45.08028518	2.008205E-011	5.842051E-012	0	0.000000E+000
2	45.08033281	5.842051E-012	2.008205E-011	1	0.000000E+000
2	45.08043231	2.008205E-011	5.842051E-012	0	0.000000E+000
2	45.08181822	5.842051E-012	2.008205E-011	1	0.000000E+000
2	45.08240018	2.008205E-011	5.842051E-012	0	0.000000E+000
2	45.08241477	5.842051E-012	2.008205E-011	1	0.000000E+000
2	45.08266986	2.008205E-011	5.842051E-012	0	0.000000E+000
2	45.08282525	5.842051E-012	2.008205E-011	1	0.000000E+000
2	45.08446746	2.008205E-011	5.842051E-012	0	0.000000E+000
2	45.08535557	5.842051E-012	2.008205E-011	1	0.000000E+000
2	45.08556012	2.008205E-011	5.842051E-012	0	0.000000E+000
2	45.08558123	5.842051E-012	2.008205E-011	1	0.000000E+000
2	45.08562614	2.008205E-011	5.842051E-012	0	0.000000E+000
2	45.08565146	5.842051E-012	2.008205E-011	1	0.000000E+000
2	45.08568267	2.008205E-011	5.842051E-012	0	0.000000E+000
2	45.08583645	5.842051E-012	2.008205E-011	1	0.000000E+000
2	45.08619644	2.008205E-011	5.842051E-012	0	0.000000E+000
2	45.08689922	5.842051E-012	2.008205E-011	1	0.000000E+000
2	45.08793763	2.008205E-011	5.842051E-012	0	0.000000E+000
2	45.08806848	5.842051E-012	2.008205E-011	1	0.000000E+000
2	45.08829996	2.008205E-011	5.842051E-012	0	0.000000E+000
2	45.08882918	5.842051E-012	2.008205E-011	1	0.000000E+000
2	45.08922155	2.008205E-011	5.842051E-012	0	0.000000E+000
2	45.08922943	5.842051E-012	2.008205E-011	1	0.000000E+000
2	45.09162697	2.008205E-011	5.842051E-012	0	0.000000E+000
2	45.09163435	5.842051E-012	2.008205E-011	1	0.000000E+000
2	45.09277581	2.008205E-011	5.842051E-012	0	0.000000E+000
2	45.09299869	5.842051E-012	2.008205E-011	1	0.000000E+000
2	45.09325877	2.008205E-011	5.842051E-012	0	0.000000E+000
2	45.09366364	5.842051E-012	2.008205E-011	1	0.000000E+000
2	45.09407051	2.008205E-011	5.842051E-012	0	0.000000E+000
2	45.09426094	5.842051E-012	2.008205E-011	1	0.000000E+000
2	45.09526744	2.008205E-011	5.842051E-012	0	0.000000E+000
2	45.09676128	5.842051E-012	2.008205E-011	1	0.000000E+000
2	45.09680601	2.008205E-011	5.842051E-012	0	0.000000E+000
2	45.09682127	5.842051E-012	2.008205E-011	1	0.000000E+000
2	45.09718469	2.008205E-011	5.842051E-012	0	0.000000E+000
2	45.09719660	5.842051E-012	2.008205E-011	1	0.000000E+000
2	45.09856113	2.008205E-011	5.842051E-012	0	0.000000E+000
2	45.09859158	5.842051E-012	2.008205E-011	1	0.000000E+000
2	45.09952667	2.008205E-011	5.842051E-012	0	0.000000E+000
2	45.09991685	5.842051E-012	2.008205E-011	1	0.000000E+000
2	45.10009152	2.008205E-011	5.842051E-012	0	0.000000E+000
2	45.10012059	5.842051E-012	2.008205E-011	1	0.000000E+000
2	45.10038092	2.008205E-011	5.842051E-012	0	0.000000E+000
2	45.10042191	5.842051E-012	2.008205E-011	1	0.000000E+000
2	45.10070800	2.008205E-011	5.842051E-012	0	0.000000E+000
2	45.10072285	5.842051E-012	2.008205E-011	1	0.000000E+000
2	45.10087353	2.008205E-011	5.842051E-012	0	0.000000E+000
2	45.10099367	5.842051E-012	2.008205E-011	1	0.000000E+000
2	45.10133699	2.008205E-011	5.842051E-012	0	0.000000E+000
2	45.10144569	5.842051E-012	2.008205E-011	1	0.000000E+000
2	45.10214278	2.008205E-011	5.842051E-012	0	0.000000E+000
2	45.10216596	5.842051E-012	2.008205E-011	1	0.000000E+000
2	45.10270759	2.008205E-011	5.842051E-012	0	0.000000E+000
2	45.10272344	5.842051E-012	2.008205E-011	1	0.000000E+000
2	45.10279740	2.008205E-011	5.842051E-012	0	0.000000E+000
2	45.10393557	5.842051E-012	2.008205E-011	1	0.000000E+000
2	45.10421902	2.008205E-011	5.842051E-012	0	0.000000E+000
2	45.10426507	5.842051E-012	2.008205E-011	1	0.000000E+000
2	45.10450998	2.008205E-011	5.842051E-012	0	0.000000E+000
2	45.10453214	5.842051E-012	2.008205E-011	1	0.000000E+000
2	45.10486779	2.008205E-011	5.842051E-012	0	0.000000E+000
2	45.10520528	5.842051E-012	2.008205E-011	1	0.000000E+000
2	45.10525361	2.008205E-011	5.842051E-012	0	0.000000E+000
2	45.10529073	5.842051E-012	2.008205E-011	1	0.000000E+000
2	45.10669637	2.008205E-011	5.842051E-012	0	0.000000E+000
2	45.10715228	5.842051E-012	2.008205E-011	1	0.000000E+000
2	45.10730557	2.008205E-011	5.842051E-012	0	0.000000E+000
2	45.10735561	5.842051E-012	2.008205E-011	1	0.000000E+000
2	45.10763477	2.008205E-011	5.842051E-012	0	0.000000E+000
2	45.10767261	5.842051E-012	2.008205E-011	1	0.000000E+000
2	45.10779058	2.008205E-011	5.842051E-012	0	0.000000E+000
2	45.10823407	5.842051E-012	2.008205E-011	1	0.000000E+000
2	45.10842412	2.008205E-011	5.842051E-012	0	0.000000E+000
2	45.10843039	5.842051E-012	2.008205E-011	1	0.000000E+000
2	45.11066094	2.008205E-011	5.842051E-012	0	0.000000E+000
2	45.11089418	5.842051E-012	2.008205E-011	1	0.000000E+000
2	45.11247875	2.008205E-011	5.842051E-012	0	0.000000E+000
2	45.11253069	5.842051E-012	2.008205E-011	1	0.000000E+000
2	45.11377000	2.008205E-011	5.842051E-012	0	0.000000E+000
2	45.11612728	5.842051E-012	2.008205E-011	1	0.000000E+000
2	45.11678638	2.008205E-011	5.842051E-012	0	0.000000E+000
2	45.11679830	5.842051E-012	2.008205E-011	1	0.000000E+000
2	45.11702990	2.008205E-011	5.842051E-012	0	0.000000E+000
2	45.11776760	5.842051E-012	2.008205E-011	1	0.000000E+000
2	45.11836208	2.008205E-011	5.842051E-012	0	0.000000E+000
2	45.11838643	5.842051E-012	2.008205E-011	1	0.000000E+000
2	45.11883824	2.008205E-011	5.842051E-012	0	0.000000E+000
2	45.11886739	5.842051E-012	2.008205E-011	1	0.000000E+000
2	45.11982349	2.008205E-011	5.842051E-012	0	0.000000E+000
2	45.11985887	5.842051E-012	2.008205E-011	1	0.000000E+000
2	45.12142673	2.008205E-011	5.842051E-012	0	0.000000E+000
2	45.12171948	5.842051E-012	2.008205E-011	1	0.000000E+000
2	45.12251062	2.008205E-011	5.842051E-012	0	0.000000E+000
2	45.12293953	5.842051E-012	2.008205E-011	1	0.000000E+000
2	45.12355447	2.008205E-011	5.842051E-012	0	0.000000E+000
2	45.12360262	5.842051E-012	2.008205E-011	1	0.000000E+000
2	45.12399762	2.008205E-011	5.842051E-012	0	0.000000E+000
2	45.12400987	5.842051E-012	2.008205E-011	1	0.000000E+000
2	45.12407248	2.008205E-011	5.842051E-012	0	0.000000E+000
2	45.12431397	5.842051E-012	2.008205E-011	1	0.000000E+000
2	45.12450734	2.008205E-011	5.842051E-012	0	0.000000E+000
2	45.12477332	5.842051E-012	2.008205E-011	1	0.000000E+000
2	45.12589396	2.008205E-011	5.842051E-012	0	0.000000E+000
2	45.12613460	5.842051E-012	2.008205E-011	1	0.000000E+000
2	45.12617718	2.008205E-011	5.842051E-012	0	0.000000E+000
2	45.12671290	5.842051E-012	2.008205E-011	1	0.000000E+000
2	45.12786222	2.008205E-011	5.842051E-012	0	0.000000E+000
2	45.12808875	5.842051E-012	2.008205E-011	1	0.000000E+000
2	45.12909738	2.008205E-011	5.842051E-012	0	0.000000E+000
2	45.13012114	5.842051E-012	2.008205E-011	1	0.000000E+000
2	45.13150081	2.008205E-011	5.842051E-012	0	0.000000E+000
2	45.13151840	5.842051E-012	2.008205E-011	1	0.000000E+000
2	45.13252163	2.008205E-011	5.842051E-012	0	0.000000E+000
2	45.35314236	5.818893E-012	2.005889E-011	1	0.000000E+000
2	45.35327476	2.005889E-011	5.818893E-012	0	0.000000E+000
2	45.35333547	5.818893E-012	2.005889E-011	1	0.000000E+000
2	45.35346512	2.005889E-011	5.818893E-012	0	0.000000E+000
2	45.35348226	5.818893E-012	2.005889E-011	1	0.000000E+000
2	45.35502512	2.005889E-011	5.818893E-012	0	0.000000E+000
2	45.35513977	5.818893E-012	2.005889E-011	1	0.000000E+000
2	45.35514030	2.005889E-011	5.818893E-012	0	0.000000E+000
2	45.35516748	5.818893E-012	2.005889E-011	1	0.000000E+000
2	45.35593680	2.005889E-011	5.818893E-012	0	0.000000E+000
2	45.35690425	5.818893E-012	2.005889E-011	1	0.000000E+000
2	45.35808517	2.005889E-011	5.818893E-012	0	0.000000E+000
2	45.35814137	5.818893E-012	2.005889E-011	1	0.000000E+000
2	45.35832279	2.005889E-011	5.818893E-012	0	0.000000E+000
2	45.35836640	5.818893E-012	2.005889E-011	1	0.000000E+000
2	45.35849716	2.005889E-011	5.818893E-012	0	0.000000E+000
2	45.35893066	5.818893E-012	2.005889E-011	1	0.000000E+000
2	45.35909822	2.005889E-011	5.818893E-012	0	0.000000E+000
2	45.35910409	5.818893E-012	2.005889E-011	1	0.000000E+000
2	45.35991435	2.005889E-011	5.818893E-012	0	0.000000E+000
2	45.35993663	5.818893E-012	2.005889E-011	1	0.000000E+000
2	45.36051336	2.005889E-011	5.818893E-012	0	0.000000E+000
2	45.36066970	5.818893E-012	2.005889E-011	1	0.000000E+000
2	45.36100395	2.005889E-011	5.818893E-012	0	0.000000E+000
2	45.36244140	5.818893E-012	2.005889E-011	1	0.000000E+000
2	45.36278390	2.005889E-011	5.818893E-012	0	0.000000E+000
2	45.36282048	5.818893E-012	2.005889E-011	1	0.000000E+000
2	45.36304180	2.005889E-011	5.818893E-012	0	0.000000E+000
2	45.36305749	5.818893E-012	2.005889E-011	1	0.000000E+000
2	45.36310232	2.005889E-011	5.818893E-012	0	0.000000E+000
2	45.36352755	5.818893E-012	2.005889E-011	1	0.000000E+000
2	45.36376358	2.005889E-011	5.818893E-012	0	0.000000E+000
2	45.36405587	5.818893E-012	2.005889E-011	1	0.000000E+000
2	45.36452087	2.005889E-011	5.818893E-012	0	0.000000E+000
2	45.36544808	5.818893E-012	2.005889E-011	1	0.000000E+000
2	45.36547586	2.005889E-011	5.818893E-012	0	0.000000E+000
2	45.36549674	5.818893E-012	2.005889E-011	1	0.000000E+000
2	45.36561626	2.005889E-011	5.818893E-012	0	0.000000E+000
2	45.36562841	5.818893E-012	2.005889E-011	1	0.000000E+000
2	45.36632577	2.005889E-011	5.818893E-012	0	0.000000E+000
2	45.36826973	5.818893E-012	2.005889E-011	1	0.000000E+000
2	45.36852497	2.005889E-011	5.818893E-012	0	0.000000E+000
2	45.36857423	5.818893E-012	2.005889E-011	1	0.000000E+000
2	45.36966619	2.005889E-011	5.818893E-012	0	0.000000E+000
2	45.36973439	5.818893E-012	2.005889E-011	1	0.000000E+000
2	45.37086155	2.005889E-011	5.818893E-012	0	0.000000E+000
2	45.37090566	5.818893E-012	2.005889E-011	1	0.000000E+000
2	45.37131606	2.005889E-011	5.818893E-012	0	0.000000E+000
2	45.37226414	5.818893E-012	2.005889E-011	1	0.000000E+000
2	45.37256625	2.005889E-011	5.818893E-012	0	0.000000E+000
2	45.37259099	5.818893E-012	2.005889E-011	1	0.000000E+000
2	45.37278649	2.005889E-011	5.818893E-012	0	0.000000E+000
2	45.37280405	5.818893E-012	2.005889E-011	1	0.000000E+000
2	45.37296308	2.005889E-011	5.818893E-012	0	0.000000E+000
2	45.37297300	5.818893E-012	2.005889E-011	1	0.000000E+000
2	45.37306485	2.005889E-011	5.818893E-012	0	0.000000E+000
2	45.37440506	5.818893E-012	2.005889E-011	1	0.000000E+000
2	45.37458432	2.005889E-011	5.818893E-012	0	0.000000E+000
2	45.37603961	5.818893E-012	2.005889E-011	1	0.000000E+000
2	45.37610592	2.005889E-011	5.818893E-012	0	0.000000E+000
2	45.37642685	5.818893E-012	2.005889E-011	1	0.000000E+000
2	45.37650175	2.005889E-011	5.818893E-012	0	0.000000E+000
2	45.37653816	5.818893E-012	2.005889E-011	1	0.000000E+000
2	45.37765785	2.005889E-011	5.818893E-012	0	0.000000E+000
2	45.37821411	5.818893E-012	2.005889E-011	1	0.000000E+000
2	45.37838526	2.005889E-011	5.818893E-012	0	0.000000E+000
2	45.37892482	5.818893E-012	2.005889E-011	1	0.000000E+000
2	45.37898961	2.005889E-011	5.818893E-012	0	0.000000E+000
2	45.37899202	5.818893E-012	2.005889E-011	1	0.000000E+000
2	45.37955169	2.005889E-011	5.818893E-012	0	0.000000E+000
2	45.37974945	5.818893E-012	2.005889E-011	1	0.000000E+000
2	45.37990482	2.005889E-011	5.818893E-012	0	0.000000E+000
2	45.38008081	5.818893E-012	2.005889E-011	1	0.000000E+000
2	45.38102199	2.005889E-011	5.818893E-012	0	0.000000E+000
2	45.38152496	5.818893E-012	2.005889E-011	1	0.000000E+000
2	45.38233394	2.005889E-011	5.818893E-012	0	0.000000E+000
2	45.38314995	5.818893E-012	2.005889E-011	1	0.000000E+000
2	45.38326111	2.005889E-011	5.818893E-012	0	0.000000E+000
2	45.38393613	5.818893E-012	2.005889E-011	1	0.000000E+000
2	45.38426420	2.005889E-011	5.818893E-012	0	0.000000E+000
2	45.38493622	5.818893E-012	2.005889E-011	1	0.000000E+000
2	45.38565487	2.005889E-011	5.818893E-012	0	0.000000E+000
2	45.38588843	5.818893E-012	2.005889E-011	1	0.000000E+000
2	45.38613143	2.005889E-011	5.818893E-012	0	0.000000E+000
2	45.38680300	5.818893E-012	2.005889E-011	1	0.000000E+000
2	45.38681280	2.005889E-011	5.818893E-012	0	0.000000E+000
2	45.38779068	5.818893E-012	2.005889E-011	1	0.000000E+000
2	45.38785481	2.005889E-011	5.818893E-012	0	0.000000E+000
2	45.38786821	5.818893E-012	2.005889E-011	1	0.000000E+000
2	45.38815993	2.005889E-011	5.818893E-012	0	0.000000E+000
2	45.38820172	5.818893E-012	2.005889E-011	1	0.000000E+000
2	45.38846490	2.005889E-011	5.818893E-012	0	0.000000E+000
2	45.38861364	5.818893E-012	2.005889E-011	1	0.000000E+000
2	45.38883319	2.005889E-011	5.818893E-012	0	0.000000E+000
2	45.38897922	5.818893E-012	2.005889E-011	1	0.000000E+000
2	45.38920377	2.005889E-011	5.818893E-012	0	0.000000E+000
2	45.39024428	5.818893E-012	2.005889E-011	1	0.000000E+000
2	45.39094724	2.005889E-011	5.818893E-012	0	0.000000E+000
2	45.39103130	5.818893E-012	2.005889E-011	1	0.000000E+000
2	45.39109588	2.005889E-011	5.818893E-012	0	0.000000E+000
2	45.39152550	5.818893E-012	2.005889E-011	1	0.000000E+000
2	45.39159179	2.005889E-011	5.818893E-012	0	0.000000E+000
2	45.39168281	5.818893E-012	2.005889E-011	1	0.000000E+000
2	45.39173614	2.005889E-011	5.818893E-012	0	0.000000E+000
2	45.39184668	5.818893E-012	2.005889E-011	1	0.000000E+000
2	45.39219958	2.005889E-011	5.818893E-012	0	0.000000E+000
2	45.39293185	5.818893E-012	2.005889E-011	1	0.000000E+000
2	45.39313012	2.005889E-011	5.818893E-012	0	0.000000E+000
2	45.39329909	5.818893E-012	2.005889E-011	1	0.000000E+000
2	45.39351667	2.005889E-011	5.818893E-012	0	0.000000E+000
2	45.39353704	5.818893E-012	2.005889E-011	1	0.000000E+000
2	45.39412785	2.005889E-011	5.818893E-012	0	0.000000E+000
2	45.39421244	5.818893E-012	2.005889E-011	1	0.000000E+000
2	45.39426963	2.005889E-011	5.818893E-012	0	0.000000E+000
2	45.39433491	5.818893E-012	2.005889E-011	1	0.000000E+000
2	45.39508200	2.005889E-011	5.818893E-012	0	0.000000E+000
2	45.39509283	5.818893E-012	2.005889E-011	1	0.000000E+000
2	45.39551918	2.005889E-011	5.818893E-012	0	0.000000E+000
2	45.39554354	5.818893E-012	2.005889E-011	1	0.000000E+000
2	45.39560918	2.005889E-011	5.818893E-012	0	0.000000E+000
2	45.39564905	5.818893E-012	2.005889E-011	1	0.000000E+000
2	45.39581475	2.005889E-011	5.818893E-012	0	0.000000E+000
2	45.39585356	5.818893E-012	2.005889E-011	1	0.000000E+000
2	45.39599333	2.005889E-011	5.818893E-012	0	0.000000E+000
2	45.39616249	5.818893E-012	2.005889E-011	1	0.000000E+000
2	45.39662362	2.005889E-011	5.818893E-012	0	0.000000E+000
2	45.39665320	5.818893E-012	2.005889E-011	1	0.000000E+000
2	45.39687024	2.005889E-011	5.818893E-012	0	0.000000E+000
2	45.39699355	5.818893E-012	2.005889E-011	1	0.000000E+000
2	45.39703517	2.005889E-011	5.818893E-012	0	0.000000E+000
2	45.39765302	5.818893E-012	2.005889E-011	1	0.000000E+000
2	45.39769703	2.005889E-011	5.818893E-012	0	0.000000E+000
2	45.39784242	5.818893E-012	2.005889E-011	1	0.000000E+000
2	45.39806969	2.005889E-011	5.818893E-012	0	0.000000E+000
2	45.39934798	5.818893E-012	2.005889E-011	1	0.000000E+000
2	45.39958261	2.005889E-011	5.818893E-012	0	0.000000E+000
2	45.40003359	5.818893E-012	2.005889E-011	1	0.000000E+000
2	45.40047250	2.005889E-011	5.818893E-012	0	0.000000E+000
2	45.40049886	5.818893E-012	2.005889E-011	1	0.000000E+000
2	45.40075814	2.005889E-011	5.818893E-012	0	0.000000E+000
2	45.40269090	5.818893E-012	2.005889E-011	1	0.000000E+000
2	45.40274546	2.005889E-011	5.818893E-012	0	0.000000E+000
2	45.40274752	5.818893E-012	2.005889E-011	1	0.000000E+000
2	45.40298561	2.005889E-011	5.818893E-012	0	0.000000E+000
2	45.40439030	5.818893E-012	2.005889E-011	1	0.000000E+000
2	45.40455300	2.005889E-011	5.818893E-012	0	0.000000E+000
2	45.40569675	5.818893E-012	2.005889E-011	1	0.000000E+000
2	45.40574899	2.005889E-011	5.818893E-012	0	0.000000E+000
2	45.40578081	5.818893E-012	2.005889E-011	1	0.000000E+000
2	45.40580902	2.005889E-011	5.818893E-012	0	0.000000E+000
2	45.40717889	5.818893E-012	2.005889E-011	1	0.000000E+000
2	45.40806878	2.005889E-011	5.818893E-012	0	0.000000E+000
2	45.40810263	5.818893E-012	2.005889E-011	1	0.000000E+000
2	45.40840583	2.005889E-011	5.818893E-012	0	0.000000E+000
2	45.40855699	5.818893E-012	2.005889E-011	1	0.000000E+000
2	45.40973486	2.005889E-011	5.818893E-012	0	0.000000E+000
2	45.40978302	5.818893E-012	2.005889E-011	1	0.000000E+000
2	45.41007180	2.005889E-011	5.818893E-012	0	0.000000E+000
2	45.41013844	5.818893E-012	2.005889E-011	1	0.000000E+000
2	45.41045810	2.005889E-011	5.818893E-012	0	0.000000E+000
2	45.41166487	5.818893E-012	2.005889E-011	1	0.000000E+000
2	45.41198363	2.005889E-011	5.818893E-012	0	0.000000E+000
2	45.41198644	5.818893E-012	2.005889E-011	1	0.000000E+000
2	45.41294611	2.005889E-011	5.818893E-012	0	0.000000E+000
2	45.41299146	5.818893E-012	2.005889E-011	1	0.000000E+000
2	45.41313467	2.005889E-011	5.818893E-012	0	0.000000E+000
2	45.41371557	5.818893E-012	2.005889E-011	1	0.000000E+000
2	45.41429431	2.005889E-011	5.818893E-012	0	0.000000E+000
2	45.41433110	5.818893E-012	2.005889E-011	1	0.000000E+000
2	45.41455262	2.005889E-011	5.818893E-012	0	0.000000E+000
2	45.41641482	5.818893E-012	2.005889E-011	1	0.000000E+000
2	45.41704648	2.005889E-011	5.818893E-012	0	0.000000E+000
2	45.41708121	5.818893E-012	2.005889E-011	1	0.000000E+000
2	45.41752046	2.005889E-011	5.818893E-012	0	0.000000E+000
2	45.41786816	5.818893E-012	2.005889E-011	1	0.000000E+000
2	45.41845974	2.005889E-011	5.818893E-012	0	0.000000E+000
2	45.41885912	5.818893E-012	2.005889E-011	1	0.000000E+000
2	45.41931095	2.005889E-011	5.818893E-012	0	0.000000E+000
2	45.41934346	5.818893E-012	2.005889E-011	1	0.000000E+000
2	45.41991843	2.005889E-011	5.818893E-012	0	0.000000E+000
2	45.42056998	5.818893E-012	2.005889E-011	1	0.000000E+000
2	45.42067772	2.005889E-011	5.818893E-012	0	0.000000E+000
2	45.42074261	5.818893E-012	2.005889E-011	1	0.000000E+000
2	45.42077440	2.005889E-011	5.818893E-012	0	0.000000E+000
2	45.42200919	5.818893E-012	2.005889E-011	1	0.000000E+000
2	45.42207289	2.005889E-011	5.818893E-012	0	0.000000E+000
2	45.42345843	5.818893E-012	2.005889E-011	1	0.000000E+000
2	45.42357500	2.005889E-011	5.818893E-012	0	0.000000E+000
2	45.42360371	5.818893E-012	2.005889E-011	1	0.000000E+000
2	45.42398417	2.005889E-011	5.818893E-012	0	0.000000E+000
2	45.42425767	5.818893E-012	2.005889E-011	1	0.000000E+000
2	45.42539759	2.005889E-011	5.818893E-012	0	0.000000E+000
2	45.42563759	5.818893E-012	2.005889E-011	1	0.000000E+000
2	45.42598864	2.005889E-011	5.818893E-012	0	0.000000E+000
2	45.42618402	5.818893E-012	2.005889E-011	1	0.000000E+000
2	45.42655478	2.005889E-011	5.818893E-012	0	0.000000E+000
2	45.42670863	5.818893E-012	2.005889E-011	1	0.000000E+000
2	45.42676161	2.005889E-011	5.818893E-012	0	0.000000E+000
2	45.42679376	5.818893E-012	2.005889E-011	1	0.000000E+000
2	45.42723184	2.005889E-011	5.818893E-012	0	0.000000E+000
2	45.42726013	5.818893E-012	2.005889E-011	1	0.000000E+000
2	45.42731165	2.005889E-011	5.818893E-012	0	0.000000E+000
2	45.42772096	5.818893E-012	2.005889E-011	1	0.000000E+000
2	45.42848776	2.005889E-011	5.818893E-012	0	0.000000E+000
2	45.42987547	5.818893E-012	2.005889E-011	1	0.000000E+000
2	45.43038234	2.005889E-011	5.818893E-012	0	0.000000E+000
2	45.43042178	5.818893E-012	2.005889E-011	1	0.000000E+000
2	45.43089337	2.005889E-011	5.818893E-012	0	0.000000E+000
2	45.43254180	5.818893E-012	2.005889E-011	1	0.000000E+000
2	45.43307686	2.005889E-011	5.818893E-012	0	0.000000E+000
2	45.43309332	5.818893E-012	2.005889E-011	1	0.000000E+000
2	45.43491275	2.005889E-011	5.818893E-012	0	0.000000E+000
2	45.43628165	5.818893E-012	2.005889E-011	1	0.000000E+000
2	45.43682041	2.005889E-011	5.818893E-012	0	0.000000E+000
2	45.43793545	5.818893E-012	2.005889E-011	1	0.000000E+000
2	45.43822352	2.005889E-011	5.818893E-012	0	0.000000E+000
2	45.43922567	5.818893E-012	2.005889E-011	1	0.000000E+000
2	45.43944862	2.005889E-011	5.818893E-012	0	0.000000E+000
2	45.43948212	5.818893E-012	2.005889E-011	1	0.000000E+000
2	45.43954076	2.005889E-011	5.818893E-012	0	0.000000E+000
2	45.43954742	5.818893E-012	2.005889E-011	1	0.000000E+000
2	45.43974709	2.005889E-011	5.818893E-012	0	0.000000E+000
2	45.44007536	5.818893E-012	2.005889E-011	1	0.000000E+000
2	45.44034586	2.005889E-011	5.818893E-012	0	0.000000E+000
2	45.44038726	5.818893E-012	2.005889E-011	1	0.000000E+000
2	45.44064657	2.005889E-011	5.818893E-012	0	0.000000E+000
2	45.44097797	5.818893E-012	2.005889E-011	1	0.000000E+000
2	45.44150459	2.005889E-011	5.818893E-012	0	0.000000E+000
2	45.44170839	5.818893E-012	2.005889E-011	1	0.000000E+000
2	45.44189845	2.005889E-011	5.818893E-012	0	0.000000E+000
2	45.44191131	5.818893E-012	2.005889E-011	1	0.000000E+000
2	45.44232488	2.005889E-011	5.818893E-012	0	0.000000E+000
2	45.44244182	5.818893E-012	2.005889E-011	1	0.000000E+000
2	45.44252332	2.005889E-011	5.818893E-012	0	0.000000E+000
2	45.44313696	5.818893E-012	2.005889E-011	1	0.000000E+000
2	45.44323206	2.005889E-011	5.818893E-012	0	0.000000E+000
2	45.44327887	5.818893E-012	2.005889E-011	1	0.000000E+000
2	45.44344590	2.005889E-011	5.818893E-012	0	0.000000E+000
2	45.44345790	5.818893E-012	2.005889E-011	1	0.000000E+000
2	45.44471242	2.005889E-011	5.818893E-012	0	0.000000E+000
2	45.44473239	5.818893E-012	2.005889E-011	1	0.000000E+000
2	45.44538257	2.005889E-011	5.818893E-012	0	0.000000E+000
2	45.44546087	5.818893E-012	2.005889E-011	1	0.000000E+000
2	45.44618162	2.005889E-011	5.818893E-012	0	0.000000E+000
2	45.44620127	5.818893E-012	2.005889E-011	1	0.000000E+000
2	45.44626528	2.005889E-011	5.818893E-012	0	0.000000E+000
2	45.44627422	5.818893E-012	2.005889E-011	1	0.000000E+000
2	45.44659990	2.005889E-011	5.818893E-012	0	0.000000E+000
2	45.44660446	5.818893E-012	2.005889E-011	1	0.000000E+000
2	45.44740633	2.005889E-011	5.818893E-012	0	0.000000E+000
2	45.44772453	5.818893E-012	2.005889E-011	1	0.000000E+000
2	45.44842458	2.005889E-011	5.818893E-012	0	0.000000E+000
2	45.44845992	5.818893E-012	2.005889E-011	1	0.000000E+000
2	45.44902301	2.005889E-011	5.818893E-012	0	0.000000E+000
2	45.99392289	5.750665E-012	1.999066E-011	1	0.000000E+000
2	45.99430734	1.999066E-011	5.750665E-012	0	0.000000E+000
2	45.99431439	5.750665E-012	1.999066E-011	1	0.000000E+000
2	45.99631310	1.999066E-011	5.750665E-012	0	0.000000E+000
2	45.99652965	5.750665E-012	1.999066E-011	1	0.000000E+000
2	45.99698376	1.999066E-011	5.750665E-012	0	0.000000E+000
2	45.99726665	5.750665E-012	1.999066E-011	1	0.000000E+000
2	45.99850747	1.999066E-011	5.750665E-012	0	0.000000E+000
2	45.99853241	5.750665E-012	1.999066E-011	1	0.000000E+000
2	45.99864593	1.999066E-011	5.750665E-012	0	0.000000E+000
2	45.99867379	5.750665E-012	1.999066E-011	1	0.000000E+000
2	45.99892381	1.999066E-011	5.750665E-012	0	0.000000E+000
2	46.00003542	5.750665E-012	1.999066E-011	1	0.000000E+000
2	46.00042322	1.999066E-011	5.750665E-012	0	0.000000E+000
2	46.00045159	5.750665E-012	1.999066E-011	1	0.000000E+000
2	46.00148760	1.999066E-011	5.750665E-012	0	0.000000E+000
2	46.00178384	5.750665E-012	1.999066E-011	1	0.000000E+000
2	46.00203865	1.999066E-011	5.750665E-012	0	0.000000E+000
2	46.00206537	5.750665E-012	1.999066E-011	1	0.000000E+000
2	46.00255491	1.999066E-011	5.750665E-012	0	0.000000E+000
2	46.00258092	5.750665E-012	1.999066E-011	1	0.000000E+000
2	46.00393266	1.999066E-011	5.750665E-012	0	0.000000E+000
2	46.00394788	5.750665E-012	1.999066E-011	1	0.000000E+000
2	46.00410450	1.999066E-011	5.750665E-012	0	0.000000E+000
2	46.00420919	5.750665E-012	1.999066E-011	1	0.000000E+000
2	46.00582827	1.999066E-011	5.750665E-012	0	0.000000E+000
2	46.00584064	5.750665E-012	1.999066E-011	1	0.000000E+000
2	46.00647356	1.999066E-011	5.750665E-012	0	0.000000E+000
2	46.00729618	5.750665E-012	1.999066E-011	1	0.000000E+000
2	46.00749636	1.999066E-011	5.750665E-012	0	0.000000E+000
2	46.00772093	5.750665E-012	1.999066E-011	1	0.000000E+000
2	46.00841630	1.999066E-011	5.750665E-012	0	0.000000E+000
2	46.00848705	5.750665E-012	1.999066E-011	1	0.000000E+000
2	46.00867466	1.999066E-011	5.750665E-012	0	0.000000E+000
2	46.00902530	5.750665E-012	1.999066E-011	1	0.000000E+000
2	46.00921036	1.999066E-011	5.750665E-012	0	0.000000E+000
2	46.01052523	5.750665E-012	1.999066E-011	1	0.000000E+000
2	46.01207674	1.999066E-011	5.750665E-012	0	0.000000E+000
2	46.01208527	5.750665E-012	1.999066E-011	1	0.000000E+000
2	46.01219100	1.999066E-011	5.750665E-012	0	0.000000E+000
2	46.01222834	5.750665E-012	1.999066E-011	1	0.000000E+000
2	46.01278319	1.999066E-011	5.750665E-012	0	0.000000E+000
2	46.01281111	5.750665E-012	1.999066E-011	1	0.000000E+000
2	46.01333463	1.999066E-011	5.750665E-012	0	0.000000E+000
2	46.01335413	5.750665E-012	1.999066E-011	1	0.000000E+000
2	46.01427128	1.999066E-011	5.750665E-012	0	0.000000E+000
2	46.01479524	5.750665E-012	1.999066E-011	1	0.000000E+000
2	46.01536016	1.999066E-011	5.750665E-012	0	0.000000E+000
2	46.01540987	5.750665E-012	1.999066E-011	1	0.000000E+000
2	46.01550245	1.999066E-011	5.750665E-012	0	0.000000E+000
2	46.01554256	5.750665E-012	1.999066E-011	1	0.000000E+000
2	46.01649915	1.999066E-011	5.750665E-012	0	0.000000E+000
2	46.01654330	5.750665E-012	1.999066E-011	1	0.000000E+000
2	46.01686688	1.999066E-011	5.750665E-012	0	0.000000E+000
2	46.01690139	5.750665E-012	1.999066E-011	1	0.000000E+000
2	46.01761073	1.999066E-011	5.750665E-012	0	0.000000E+000
2	46.01766089	5.750665E-012	1.999066E-011	1	0.000000E+000
2	46.01786169	1.999066E-011	5.750665E-012	0	0.000000E+000
2	46.01788832	5.750665E-012	1.999066E-011	1	0.000000E+000
2	46.01920039	1.999066E-011	5.750665E-012	0	0.000000E+000
2	46.01921385	5.750665E-012	1.999066E-011	1	0.000000E+000
2	46.01952264	1.999066E-011	5.750665E-012	0	0.000000E+000
2	46.01953621	5.750665E-012	1.999066E-011	1	0.000000E+000
2	46.01958954	1.999066E-011	5.750665E-012	0	0.000000E+000
2	46.01963694	5.750665E-012	1.999066E-011	1	0.000000E+000
2	46.01985880	1.999066E-011	5.750665E-012	0	0.000000E+000
2	46.01987882	5.750665E-012	1.999066E-011	1	0.000000E+000
2	46.02030492	1.999066E-011	5.750665E-012	0	0.000000E+000
2	46.02033860	5.750665E-012	1.999066E-011	1	0.000000E+000
2	46.02052444	1.999066E-011	5.750665E-012	0	0.000000E+000
2	46.02092827	5.750665E-012	1.999066E-011	1	0.000000E+000
2	46.02100436	1.999066E-011	5.750665E-012	0	0.000000E+000
2	46.02104874	5.750665E-012	1.999066E-011	1	0.000000E+000
2	46.02269849	1.999066E-011	5.750665E-012	0	0.000000E+000
2	56.87572555	5.701271E-012	1.994127E-011	1	0.000000E+000
2	56.87631986	1.994127E-011	5.701271E-012	0	0.000000E+000
2	56.87768015	5.701271E-012	1.994127E-011	1	0.000000E+000
2	56.87831897	1.994127E-011	5.701271E-012	0	0.000000E+000
2	56.87832808	5.701271E-012	1.994127E-011	1	0.000000E+000
2	56.87975694	1.994127E-011	5.701271E-012	0	0.000000E+000
2	56.88084616	5.701271E-012	1.994127E-011	1	0.000000E+000
2	56.88109029	1.994127E-011	5.701271E-012	0	0.000000E+000
2	56.88177749	5.701271E-012	1.994127E-011	1	0.000000E+000
2	56.88272203	1.994127E-011	5.701271E-012	0	0.000000E+000
2	56.88296436	5.701271E-012	1.994127E-011	1	0.000000E+000
2	56.88461523	1.994127E-011	5.701271E-012	0	0.000000E+000
2	56.88463719	5.701271E-012	1.994127E-011	1	0.000000E+000
2	56.88487168	1.994127E-011	5.701271E-012	0	0.000000E+000
2	56.88516826	5.701271E-012	1.994127E-011	1	0.000000E+000
2	56.88527311	1.994127E-011	5.701271E-012	0	0.000000E+000
2	56.88725885	5.701271E-012	1.994127E-011	1	0.000000E+000
2	56.88783670	1.994127E-011	5.701271E-012	0	0.000000E+000
2	56.88785852	5.701271E-012	1.994127E-011	1	0.000000E+000
2	56.88875486	1.994127E-011	5.701271E-012	0	0.000000E+000
2	56.88942777	5.701271E-012	1.994127E-011	1	0.000000E+000
2	56.88969553	1.994127E-011	5.701271E-012	0	0.000000E+000
2	56.88971055	5.701271E-012	1.994127E-011	1	0.000000E+000
2	56.89005878	1.994127E-011	5.701271E-012	0	0.000000E+000
2	56.89077094	5.701271E-012	1.994127E-011	1	0.000000E+000
2	56.89117072	1.994127E-011	5.701271E-012	0	0.000000E+000
2	56.89121445	5.701271E-012	1.994127E-011	1	0.000000E+000
2	56.89140966	1.994127E-011	5.701271E-012	0	0.000000E+000
2	56.89141563	5.701271E-012	1.994127E-011	1	0.000000E+000
2	56.89153258	1.994127E-011	5.701271E-012	0	0.000000E+000
2	56.89154566	5.701271E-012	1.994127E-011	1	0.000000E+000
2	56.89246770	1.994127E-011	5.701271E-012	0	0.000000E+000
2	56.89280435	5.701271E-012	1.994127E-011	1	0.000000E+000
2	56.89298385	1.994127E-011	5.701271E-012	0	0.000000E+000
2	56.89317001	5.701271E-012	1.994127E-011	1	0.000000E+000
2	56.89440977	1.994127E-011	5.701271E-012	0	0.000000E+000
2	56.89510043	5.701271E-012	1.994127E-011	1	0.000000E+000
2	56.89523308	1.994127E-011	5.701271E-012	0	0.000000E+000
2	56.89531460	5.701271E-012	1.994127E-011	1	0.000000E+000
2	56.89543397	1.994127E-011	5.701271E-012	0	0.000000E+000
2	56.89551708	5.701271E-012	1.994127E-011	1	0.000000E+000
2	56.89652070	1.994127E-011	5.701271E-012	0	0.000000E+000
2	56.89804590	5.701271E-012	1.994127E-011	1	0.000000E+000
2	56.89805517	1.994127E-011	5.701271E-012	0	0.000000E+000
2	56.89807933	5.701271E-012	1.994127E-011	1	0.000000E+000
2	56.89819649	1.994127E-011	5.701271E-012	0	0.000000E+000
2	56.89823757	5.701271E-012	1.994127E-011	1	0.000000E+000
2	56.89871666	1.994127E-011	5.701271E-012	0	0.000000E+000
2	56.89932260	5.701271E-012	1.994127E-011	1	0.000000E+000
2	56.89965850	1.994127E-011	5.701271E-012	0	0.000000E+000
2	56.89967285	5.701271E-012	1.994127E-011	1	0.000000E+000
2	56.90127336	1.994127E-011	5.701271E-012	0	0.000000E+000
2	56.90180935	5.701271E-012	1.994127E-011	1	0.000000E+000
2	56.90185968	1.994127E-011	5.701271E-012	0	0.000000E+000
2	56.90196949	5.701271E-012	1.994127E-011	1	0.000000E+000
2	56.90205014	1.994127E-011	5.701271E-012	0	0.000000E+000
2	56.90278062	5.701271E-012	1.994127E-011	1	0.000000E+000
2	56.90294763	1.994127E-011	5.701271E-012	0	0.000000E+000
2	56.90399886	5.701271E-012	1.994127E-011	1	0.000000E+000
2	56.90455756	1.994127E-011	5.701271E-012	0	0.000000E+000
2	56.90460527	5.701271E-012	1.994127E-011	1	0.000000E+000
2	56.90467731	1.994127E-011	5.701271E-012	0	0.000000E+000
2	56.90472029	5.701271E-012	1.994127E-011	1	0.000000E+000
2	56.90487329	1.994127E-011	5.701271E-012	0	0.000000E+000
2	56.90537608	5.701271E-012	1.994127E-011	1	0.000000E+000
2	56.90648943	1.994127E-011	5.701271E-012	0	0.000000E+000
2	56.90650320	5.701271E-012	1.994127E-011	1	0.000000E+000
2	56.90801836	1.994127E-011	5.701271E-012	0	0.000000E+000
2	56.90843444	5.701271E-012	1.994127E-011	1	0.000000E+000
2	56.90845591	1.994127E-011	5.701271E-012	0	0.000000E+000
2	56.90983824	5.701271E-012	1.994127E-011	1	0.000000E+000
2	56.90989186	1.994127E-011	5.701271E-012	0	0.000000E+000
2	56.91103471	5.701271E-012	1.994127E-011	1	0.000000E+000
2	56.91193500	1.994127E-011	5.701271E-012	0	0.000000E+000
2	56.91217308	5.701271E-012	1.994127E-011	1	0.000000E+000
2	56.91222040	1.994127E-011	5.701271E-012	0	0.000000E+000
2	56.91229935	5.701271E-012	1.994127E-011	1	0.000000E+000
2	56.91267625	1.994127E-011	5.701271E-012	0	0.000000E+000
2	56.91272360	5.701271E-012	1.994127E-011	1	0.000000E+000
2	56.91306463	1.994127E-011	5.701271E-012	0	0.000000E+000
2	56.91377702	5.701271E-012	1.994127E-011	1	0.000000E+000
2	56.91519114	1.994127E-011	5.701271E-012	0	0.000000E+000
2	56.91522851	5.701271E-012	1.994127E-011	1	0.000000E+000
2	56.91542138	1.994127E-011	5.701271E-012	0	0.000000E+000
2	56.91547961	5.701271E-012	1.994127E-011	1	0.000000E+000
2	56.91650134	1.994127E-011	5.701271E-012	0	0.000000E+000
2	56.91651433	5.701271E-012	1.994127E-011	1	0.000000E+000
2	56.91657891	1.994127E-011	5.701271E-012	0	0.000000E+000
2	56.91658911	5.701271E-012	1.994127E-011	1	0.000000E+000
2	56.91669778	1.994127E-011	5.701271E-012	0	0.000000E+000
2	56.91692654	5.701271E-012	1.994127E-011	1	0.000000E+000
2	56.91716322	1.994127E-011	5.701271E-012	0	0.000000E+000
2	56.91717055	5.701271E-012	1.994127E-011	1	0.000000E+000
2	56.91720886	1.994127E-011	5.701271E-012	0	0.000000E+000
2	56.91722264	5.701271E-012	1.994127E-011	1	0.000000E+000
2	56.91735283	1.994127E-011	5.701271E-012	0	0.000000E+000
2	56.91737376	5.701271E-012	1.994127E-011	1	0.000000E+000
2	56.91739600	1.994127E-011	5.701271E-012	0	0.000000E+000
2	56.91742168	5.701271E-012	1.994127E-011	1	0.000000E+000
2	56.91747872	1.994127E-011	5.701271E-012	0	0.000000E+000
2	56.91909715	5.701271E-012	1.994127E-011	1	0.000000E+000
2	56.91938328	1.994127E-011	5.701271E-012	0	0.000000E+000
2	56.92034014	5.701271E-012	1.994127E-011	1	0.000000E+000
2	56.92043209	1.994127E-011	5.701271E-012	0	0.000000E+000
2	56.92046285	5.701271E-012	1.994127E-011	1	0.000000E+000
2	56.92180302	1.994127E-011	5.701271E-012	0	0.000000E+000
2	56.92184669	5.701271E-012	1.994127E-011	1	0.000000E+000
2	56.92217458	1.994127E-011	5.701271E-012	0	0.000000E+000
2	56.92219053	5.701271E-012	1.994127E-011	1	0.000000E+000
2	56.92239288	1.994127E-011	5.701271E-012	0	0.000000E+000
2	56.92293357	5.701271E-012	1.994127E-011	1	0.000000E+000
2	56.92330612	1.994127E-011	5.701271E-012	0	0.000000E+000
2	56.92332190	5.701271E-012	1.994127E-011	1	0.000000E+000
2	56.92364333	1.994127E-011	5.701271E-012	0	0.000000E+000
2	56.92366709	5.701271E-012	1.994127E-011	1	0.000000E+000
2	56.92458870	1.994127E-011	5.701271E-012	0	0.000000E+000
2	56.92461650	5.701271E-012	1.994127E-011	1	0.000000E+000
2	56.92494347	1.994127E-011	5.701271E-012	0	0.000000E+000
2	56.92552682	5.701271E-012	1.994127E-011	1	0.000000E+000
2	56.92578634	1.994127E-011	5.701271E-012	0	0.000000E+000
2	56.92753146	5.701271E-012	1.994127E-011	1	0.000000E+000
2	56.92803110	1.994127E-011	5.701271E-012	0	0.000000E+000
2	56.92807245	5.701271E-012	1.994127E-011	1	0.000000E+000
2	56.92848054	1.994127E-011	5.701271E-012	0	0.000000E+000
2	56.92859617	5.701271E-012	1.994127E-011	1	0.000000E+000
2	56.92896232	1.994127E-011	5.701271E-012	0	0.000000E+000
2	56.92947465	5.701271E-012	1.994127E-011	1	0.000000E+000
2	56.93021977	1.994127E-011	5.701271E-012	0	0.000000E+000
2	56.93124645	5.701271E-012	1.994127E-011	1	0.000000E+000
2	56.93148486	1.994127E-011	5.701271E-012	0	0.000000E+000
2	56.93172499	5.701271E-012	1.994127E-011	1	0.000000E+000
2	56.93290704	1.994127E-011	5.701271E-012	0	0.000000E+000
2	56.93292670	5.701271E-012	1.994127E-011	1	0.000000E+000
2	56.93380591	1.994127E-011	5.701271E-012	0	0.000000E+000
2	56.93426619	5.701271E-012	1.994127E-011	1	0.000000E+000
2	56.93478527	1.994127E-011	5.701271E-012	0	0.000000E+000
2	56.93532377	5.701271E-012	1.994127E-011	1	0.000000E+000
2	56.93563527	1.994127E-011	5.701271E-012	0	0.000000E+000
2	56.93564638	5.701271E-012	1.994127E-011	1	0.000000E+000
2	56.93594969	1.994127E-011	5.701271E-012	0	0.000000E+000
2	56.93596567	5.701271E-012	1.994127E-011	1	0.000000E+000
2	56.93603156	1.994127E-011	5.701271E-012	0	0.000000E+000
2	56.93607633	5.701271E-012	1.994127E-011	1	0.000000E+000
2	56.93626888	1.994127E-011	5.701271E-012	0	0.000000E+000
2	56.93631024	5.701271E-012	1.994127E-011	1	0.000000E+000
2	56.93640514	1.994127E-011	5.701271E-012	0	0.000000E+000
2	56.93643239	5.701271E-012	1.994127E-011	1	0.000000E+000
2	56.93648339	1.994127E-011	5.701271E-012	0	0.000000E+000
2	56.93677215	5.701271E-012	1.994127E-011	1	0.000000E+000
2	56.93698007	1.994127E-011	5.701271E-012	0	0.000000E+000
2	56.93761053	5.701271E-012	1.994127E-011	1	0.000000E+000
2	56.93764449	1.994127E-011	5.701271E-012	0	0.000000E+000
2	56.93764931	5.701271E-012	1.994127E-011	1	0.000000E+000
2	56.93815508	1.994127E-011	5.701271E-012	0	0.000000E+000
2	56.93817966	5.701271E-012	1.994127E-011	1	0.000000E+000
2	56.93846362	1.994127E-011	5.701271E-012	0	0.000000E+000
2	56.93896588	5.701271E-012	1.994127E-011	1	0.000000E+000
2	56.93954042	1.994127E-011	5.701271E-012	0	0.000000E+000
2	56.93958803	5.701271E-012	1.994127E-011	1	0.000000E+000
2	56.94011230	1.994127E-011	5.701271E-012	0	0.000000E+000
2	56.94153000	5.701271E-012	1.994127E-011	1	0.000000E+000
2	56.94206036	1.994127E-011	5.701271E-012	0	0.000000E+000
2	56.94215858	5.701271E-012	1.994127E-011	1	0.000000E+000
2	56.94223098	1.994127E-011	5.701271E-012	0	0.000000E+000
2	56.94253925	5.701271E-012	1.994127E-011	1	0.000000E+000
2	56.94440152	1.994127E-011	5.701271E-012	0	0.000000E+000
2	56.94442388	5.701271E-012	1.994127E-011	1	0.000000E+000
2	56.94506315	1.994127E-011	5.701271E-012	0	0.000000E+000
2	56.94508140	5.701271E-012	1.994127E-011	1	0.000000E+000
2	56.94713002	1.994127E-011	5.701271E-012	0	0.000000E+000
2	56.94721951	5.701271E-012	1.994127E-011	1	0.000000E+000
2	56.94737785	1.994127E-011	5.701271E-012	0	0.000000E+000
2	56.94750771	5.701271E-012	1.994127E-011	1	0.000000E+000
2	56.94816706	1.994127E-011	5.701271E-012	0	0.000000E+000
2	56.94818719	5.701271E-012	1.994127E-011	1	0.000000E+000
2	56.94882589	1.994127E-011	5.701271E-012	0	0.000000E+000
2	56.94884981	5.701271E-012	1.994127E-011	1	0.000000E+000
2	56.94906489	1.994127E-011	5.701271E-012	0	0.000000E+000
2	56.94908333	5.701271E-012	1.994127E-011	1	0.000000E+000
2	56.94965036	1.994127E-011	5.701271E-012	0	0.000000E+000
2	56.95062143	5.701271E-012	1.994127E-011	1	0.000000E+000
2	56.95068607	1.994127E-011	5.701271E-012	0	0.000000E+000
2	56.95234423	5.701271E-012	1.994127E-011	1	0.000000E+000
2	56.95242478	1.994127E-011	5.701271E-012	0	0.000000E+000
2	56.95245669	5.701271E-012	1.994127E-011	1	0.000000E+000
2	56.95259098	1.994127E-011	5.701271E-012	0	0.000000E+000
2	56.95265710	5.701271E-012	1.994127E-011	1	0.000000E+000
2	56.95304292	1.994127E-011	5.701271E-012	0	0.000000E+000
2	56.95306700	5.701271E-012	1.994127E-011	1	0.000000E+000
2	56.95352373	1.994127E-011	5.701271E-012	0	0.000000E+000
2	56.95448435	5.701271E-012	1.994127E-011	1	0.000000E+000
2	56.95546477	1.994127E-011	5.701271E-012	0	0.000000E+000
2	56.95547843	5.701271E-012	1.994127E-011	1	0.000000E+000
2	56.95576363	1.994127E-011	5.701271E-012	0	0.000000E+000
2	56.95579994	5.701271E-012	1.994127E-011	1	0.000000E+000
2	56.95591629	1.994127E-011	5.701271E-012	0	0.000000E+000
2	56.95741068	5.701271E-012	1.994127E-011	1	0.000000E+000
2	56.95744919	1.994127E-011	5.701271E-012	0	0.000000E+000
2	56.95760356	5.701271E-012	1.994127E-011	1	0.000000E+000
2	56.95793534	1.994127E-011	5.701271E-012	0	0.000000E+000
2	56.95898733	5.701271E-012	1.994127E-011	1	0.000000E+000
2	56.95908124	1.994127E-011	5.701271E-012	0	0.000000E+000
2	56.95909998	5.701271E-012	1.994127E-011	1	0.000000E+000
2	56.95938325	1.994127E-011	5.701271E-012	0	0.000000E+000
2	56.95953395	5.701271E-012	1.994127E-011	1	0.000000E+000
2	56.95985337	1.994127E-011	5.701271E-012	0	0.000000E+000
2	56.95985777	5.701271E-012	1.994127E-011	1	0.000000E+000
2	56.95988913	1.994127E-011	5.701271E-012	0	0.000000E+000
2	56.95991991	5.701271E-012	1.994127E-011	1	0.000000E+000
2	56.95997001	1.994127E-011	5.701271E-012	0	0.000000E+000
2	56.95997780	5.701271E-012	1.994127E-011	1	0.000000E+000
2	56.96040527	1.994127E-011	5.701271E-012	0	0.000000E+000
2	56.96049265	5.701271E-012	1.994127E-011	1	0.000000E+000
2	56.96211602	1.994127E-011	5.701271E-012	0	0.000000E+000
2	56.96332693	5.701271E-012	1.994127E-011	1	0.000000E+000
2	56.96387549	1.994127E-011	5.701271E-012	0	0.000000E+000
2	56.96404366	5.701271E-012	1.994127E-011	1	0.000000E+000
2	56.96408874	1.994127E-011	5.701271E-012	0	0.000000E+000
2	56.96523451	5.701271E-012	1.994127E-011	1	0.000000E+000
2	56.96543443	1.994127E-011	5.701271E-012	0	0.000000E+000
2	56.96544059	5.701271E-012	1.994127E-011	1	0.000000E+000
2	56.96556355	1.994127E-011	5.701271E-012	0	0.000000E+000
2	56.96560128	5.701271E-012	1.994127E-011	1	0.000000E+000
2	56.96612496	1.994127E-011	5.701271E-012	0	0.000000E+000
2	56.96618327	5.701271E-012	1.994127E-011	1	0.000000E+000
2	56.96690684	1.994127E-011	5.701271E-012	0	0.000000E+000
2	56.97091270	5.701271E-012	1.994127E-011	1	0.000000E+000
2	56.97145174	1.994127E-011	5.701271E-012	0	0.000000E+000
2	56.97146710	5.701271E-012	1.994127E-011	1	0.000000E+000
2	56.97269668	1.994127E-011	5.701271E-012	0	0.000000E+000
2	56.97436390	5.701271E-012	1.994127E-011	1	0.000000E+000
2	56.97483756	1.994127E-011	5.701271E-012	0	0.000000E+000
2	56.97484851	5.701271E-012	1.994127E-011	1	0.000000E+000
2	56.97501098	1.994127E-011	5.701271E-012	0	0.000000E+000
2	56.97968233	5.701271E-012	1.994127E-011	1	0.000000E+000
2	56.97978993	1.994127E-011	5.701271E-012	0	0.000000E+000
2	56.97984435	5.701271E-012	1.994127E-011	1	0.000000E+000
2	56.98019216	1.994127E-011	5.701271E-012	0	0.000000E+000
2	56.98020284	5.701271E-012	1.994127E-011	1	0.000000E+000
2	56.98026361	1.994127E-011	5.701271E-012	0	0.000000E+000
2	56.98244052	5.701271E-012	1.994127E-011	1	0.000000E+000
2	56.98254952	1.994127E-011	5.701271E-012	0	0.000000E+000
2	56.98386484	5.701271E-012	1.994127E-011	1	0.000000E+000
2	56.98444424	1.994127E-011	5.701271E-012	0	0.000000E+000
2	56.98455936	5.701271E-012	1.994127E-011	1	0.000000E+000
2	56.98537582	1.994127E-011	5.701271E-012	0	0.000000E+000
2	56.98578859	5.701271E-012	1.994127E-011	1	0.000000E+000
2	56.98606052	1.994127E-011	5.701271E-012	0	0.000000E+000
2	56.98748804	5.701271E-012	1.994127E-011	1	0.000000E+000
2	56.98766759	1.994127E-011	5.701271E-012	0	0.000000E+000
2	56.98817503	5.701271E-012	1.994127E-011	1	0.000000E+000
2	56.98847354	1.994127E-011	5.701271E-012	0	0.000000E+000
2	56.98852562	5.701271E-012	1.994127E-011	1	0.000000E+000
2	56.98873849	1.994127E-011	5.701271E-012	0	0.000000E+000
2	56.98907964	5.701271E-012	1.994127E-011	1	0.000000E+000
2	56.99107817	1.994127E-011	5.701271E-012	0	0.000000E+000
2	56.99400961	5.701271E-012	1.994127E-011	1	0.000000E+000
2	56.99423080	1.994127E-011	5.701271E-012	0	0.000000E+000
2	56.99577452	5.701271E-012	1.994127E-011	1	0.000000E+000
2	56.99594334	1.994127E-011	5.701271E-012	0	0.000000E+000
2	56.99596159	5.701271E-012	1.994127E-011	1	0.000000E+000
2	56.99613115	1.994127E-011	5.701271E-012	0	0.000000E+000
2	56.99658020	5.701271E-012	1.994127E-011	1	0.000000E+000
2	56.99659760	1.994127E-011	5.701271E-012	0	0.000000E+000
2	56.99827019	5.701271E-012	1.994127E-011	1	0.000000E+000
2	56.99848286	1.994127E-011	5.701271E-012	0	0.000000E+000
2	56.99908728	5.701271E-012	1.994127E-011	1	0.000000E+000
2	56.99936365	1.994127E-011	5.701271E-012	0	0.000000E+000
2	56.99981222	5.701271E-012	1.994127E-011	1	0.000000E+000
2	57.00130332	1.994127E-011	5.701271E-012	0	0.000000E+000
2	57.00156800	5.701271E-012	1.994127E-011	1	0.000000E+000
2	57.00258840	1.994127E-011	5.701271E-012	0	0.000000E+000
2	57.00458853	5.701271E-012	1.994127E-011	1	0.000000E+000
2	57.00477748	1.994127E-011	5.701271E-012	0	0.000000E+000
2	57.00615148	5.701271E-012	1.994127E-011	1	0.000000E+000
2	57.00681339	1.994127E-011	5.701271E-012	0	0.000000E+000
2	57.00682752	5.701271E-012	1.994127E-011	1	0.000000E+000
2	57.00768115	1.994127E-011	5.701271E-012	0	0.000000E+000
2	57.01043688	5.701271E-012	1.994127E-011	1	0.000000E+000
2	57.01061257	1.994127E-011	5.701271E-012	0	0.000000E+000
2	57.01063014	5.701271E-012	1.994127E-011	1	0.000000E+000
2	57.01081234	1.994127E-011	5.701271E-012	0	0.000000E+000
2	57.01430475	5.701271E-012	1.994127E-011	1	0.000000E+000
2	57.01475680	1.994127E-011	5.701271E-012	0	0.000000E+000
2	57.01480308	5.701271E-012	1.994127E-011	1	0.000000E+000
2	57.01482120	1.994127E-011	5.701271E-012	0	0.000000E+000
2	57.01490122	5.701271E-012	1.994127E-011	1	0.000000E+000
2	57.01513231	1.994127E-011	5.701271E-012	0	0.000000E+000
2	57.01617352	5.701271E-012	1.994127E-011	1	0.000000E+000
2	57.01631868	1.994127E-011	5.701271E-012	0	0.000000E+000
2	57.01654007	5.701271E-012	1.994127E-011	1	0.000000E+000
2	57.01705060	1.994127E-011	5.701271E-012	0	0.000000E+000
2	57.01706256	5.701271E-012	1.994127E-011	1	0.000000E+000
2	57.01866123	1.994127E-011	5.701271E-012	0	0.000000E+000
2	57.02111344	5.701271E-012	1.994127E-011	1	0.000000E+000
2	57.02327756	1.994127E-011	5.701271E-012	0	0.000000E+000
2	57.02357795	5.701271E-012	1.994127E-011	1	0.000000E+000
2	57.02489984	1.994127E-011	5.701271E-012	0	0.000000E+000
2	57.02492436	5.701271E-012	1.994127E-011	1	0.000000E+000
2	57.02547226	1.994127E-011	5.701271E-012	0	0.000000E+000
2	57.02550219	5.701271E-012	1.994127E-011	1	0.000000E+000
2	57.02603979	1.994127E-011	5.701271E-012	0	0.000000E+000
2	57.02629855	5.701271E-012	1.994127E-011	1	0.000000E+000
2	57.02660159	1.994127E-011	5.701271E-012	0	0.000000E+000
2	57.02662333	5.701271E-012	1.994127E-011	1	0.000000E+000
2	57.02701857	1.994127E-011	5.701271E-012	0	0.000000E+000
2	57.02728785	5.701271E-012	1.994127E-011	1	0.000000E+000
2	57.02762968	1.994127E-011	5.701271E-012	0	0.000000E+000
2	57.02766608	5.701271E-012	1.994127E-011	1	0.000000E+000
2	57.02808083	1.994127E-011	5.701271E-012	0	0.000000E+000
2	57.02809941	5.701271E-012	1.994127E-011	1	0.000000E+000
2	57.02812409	1.994127E-011	5.701271E-012	0	0.000000E+000
2	57.02813329	5.701271E-012	1.994127E-011	1	0.000000E+000
2	57.02850707	1.994127E-011	5.701271E-012	0	0.000000E+000
2	57.02855242	5.701271E-012	1.994127E-011	1	0.000000E+000
2	57.02882342	1.994127E-011	5.701271E-012	0	0.000000E+000
2	57.02885824	5.701271E-012	1.994127E-011	1	0.000000E+000
2	57.03103076	1.994127E-011	5.701271E-012	0	0.000000E+000
2	57.03106571	5.701271E-012	1.994127E-011	1	0.000000E+000
2	57.03253896	1.994127E-011	5.701271E-012	0	0.000000E+000
2	57.03260294	5.701271E-012	1.994127E-011	1	0.000000E+000
2	57.03289921	1.994127E-011	5.701271E-012	0	0.000000E+000
2	57.03292870	5.701271E-012	1.994127E-011	1	0.000000E+000
2	57.03394604	1.994127E-011	5.701271E-012	0	0.000000E+000
2	57.03397880	5.701271E-012	1.994127E-011	1	0.000000E+000
2	57.03424944	1.994127E-011	5.701271E-012	0	0.000000E+000
2	57.03432442	5.701271E-012	1.994127E-011	1	0.000000E+000
2	57.03536357	1.994127E-011	5.701271E-012	0	0.000000E+000
2	57.03599422	5.701271E-012	1.994127E-011	1	0.000000E+000
2	57.03667730	1.994127E-011	5.701271E-012	0	0.000000E+000
2	57.03764588	5.701271E-012	1.994127E-011	1	0.000000E+000
2	57.03810394	1.994127E-011	5.701271E-012	0	0.000000E+000
2	57.03831829	5.701271E-012	1.994127E-011	1	0.000000E+000
2	57.03972008	1.994127E-011	5.701271E-012	0	0.000000E+000
2	57.03984872	5.701271E-012	1.994127E-011	1	0.000000E+000
2	57.04158921	1.994127E-011	5.701271E-012	0	0.000000E+000
2	57.04160253	5.701271E-012	1.994127E-011	1	0.000000E+000
2	57.04162246	1.994127E-011	5.701271E-012	0	0.000000E+000
2	57.04270828	5.701271E-012	1.994127E-011	1	0.000000E+000
2	57.04298486	1.994127E-011	5.701271E-012	0	0.000000E+000
2	57.04299229	5.701271E-012	1.994127E-011	1	0.000000E+000
2	57.04363046	1.994127E-011	5.701271E-012	0	0.000000E+000
2	57.04365478	5.701271E-012	1.994127E-011	1	0.000000E+000
2	57.04366829	1.994127E-011	5.701271E-012	0	0.000000E+000
2	57.04369865	5.701271E-012	1.994127E-011	1	0.000000E+000
2	57.04446371	1.994127E-011	5.701271E-012	0	0.000000E+000
2	57.04447816	5.701271E-012	1.994127E-011	1	0.000000E+000
2	57.04462354	1.994127E-011	5.701271E-012	0	0.000000E+000
2	57.04579254	5.701271E-012	1.994127E-011	1	0.000000E+000
2	57.04702788	1.994127E-011	5.701271E-012	0	0.000000E+000
2	57.04703910	5.701271E-012	1.994127E-011	1	0.000000E+000
2	57.04816712	1.994127E-011	5.701271E-012	0	0.000000E+000
2	57.04833721	5.701271E-012	1.994127E-011	1	0.000000E+000
2	57.04864329	1.994127E-011	5.701271E-012	0	0.000000E+000
2	57.04865376	5.701271E-012	1.994127E-011	1	0.000000E+000
2	57.05013638	1.994127E-011	5.701271E-012	0	0.000000E+000
2	57.05014959	5.701271E-012	1.994127E-011	1	0.000000E+000
2	57.05019323	1.994127E-011	5.701271E-012	0	0.000000E+000
2	57.05022482	5.701271E-012	1.994127E-011	1	0.000000E+000
2	57.05040904	1.994127E-011	5.701271E-012	0	0.000000E+000
2	57.05068331	5.701271E-012	1.994127E-011	1	0.000000E+000
2	57.05169309	1.994127E-011	5.701271E-012	0	0.000000E+000
2	57.05176804	5.701271E-012	1.994127E-011	1	0.000000E+000
2	57.05200456	1.994127E-011	5.701271E-012	0	0.000000E+000
2	57.05237874	5.701271E-012	1.994127E-011	1	0.000000E+000
2	57.05406571	1.994127E-011	5.701271E-012	0	0.000000E+000
2	57.05445855	5.701271E-012	1.994127E-011	1	0.000000E+000
2	57.05523478	1.994127E-011	5.701271E-012	0	0.000000E+000
2	57.05557337	5.701271E-012	1.994127E-011	1	0.000000E+000
2	57.05585164	1.994127E-011	5.701271E-012	0	0.000000E+000
2	57.05587497	5.701271E-012	1.994127E-011	1	0.000000E+000
2	57.05629981	1.994127E-011	5.701271E-012	0	0.000000E+000
2	57.05632798	5.701271E-012	1.994127E-011	1	0.000000E+000
2	57.05644952	1.994127E-011	5.701271E-012	0	0.000000E+000
2	57.05648914	5.701271E-012	1.994127E-011	1	0.000000E+000
2	57.05693108	1.994127E-011	5.701271E-012	0	0.000000E+000
2	57.05849208	5.701271E-012	1.994127E-011	1	0.000000E+000
2	57.05851469	1.994127E-011	5.701271E-012	0	0.000000E+000
2	57.05854344	5.701271E-012	1.994127E-011	1	0.000000E+000
2	57.05870227	1.994127E-011	5.701271E-012	0	0.000000E+000
2	57.05929557	5.701271E-012	1.994127E-011	1	0.000000E+000
2	57.05952878	1.994127E-011	5.701271E-012	0	0.000000E+000
2	57.05953809	5.701271E-012	1.994127E-011	1	0.000000E+000
2	57.06055306	1.994127E-011	5.701271E-012	0	0.000000E+000
2	57.06056787	5.701271E-012	1.994127E-011	1	0.000000E+000
2	57.06061171	1.994127E-011	5.701271E-012	0	0.000000E+000
2	57.06130815	5.701271E-012	1.994127E-011	1	0.000000E+000
2	57.06214524	1.994127E-011	5.701271E-012	0	0.000000E+000
2	57.06216275	5.701271E-012	1.994127E-011	1	0.000000E+000
2	57.06278035	1.994127E-011	5.701271E-012	0	0.000000E+000
2	57.06282849	5.701271E-012	1.994127E-011	1	0.000000E+000
2	57.06288680	1.994127E-011	5.701271E-012	0	0.000000E+000
2	57.06289858	5.701271E-012	1.994127E-011	1	0.000000E+000
2	57.06294150	1.994127E-011	5.701271E-012	0	0.000000E+000
2	57.06296523	5.701271E-012	1.994127E-011	1	0.000000E+000
2	57.06306613	1.994127E-011	5.701271E-012	0	0.000000E+000
2	57.06368772	5.701271E-012	1.994127E-011	1	0.000000E+000
2	57.06487299	1.994127E-011	5.701271E-012	0	0.000000E+000
2	57.06488573	5.701271E-012	1.994127E-011	1	0.000000E+000
2	57.06511312	1.994127E-011	5.701271E-012	0	0.000000E+000
2	57.06515326	5.701271E-012	1.994127E-011	1	0.000000E+000
2	57.06557236	1.994127E-011	5.701271E-012	0	0.000000E+000
2	57.06561420	5.701271E-012	1.994127E-011	1	0.000000E+000
2	57.06624254	1.994127E-011	5.701271E-012	0	0.000000E+000
2	57.06647733	5.701271E-012	1.994127E-011	1	0.000000E+000
2	57.06771850	1.994127E-011	5.701271E-012	0	0.000000E+000
2	57.06776943	5.701271E-012	1.994127E-011	1	0.000000E+000
2	57.06938918	1.994127E-011	5.701271E-012	0	0.000000E+000
2	57.07022159	5.701271E-012	1.994127E-011	1	0.000000E+000
2	57.07082150	1.994127E-011	5.701271E-012	0	0.000000E+000
2	57.07089464	5.701271E-012	1.994127E-011	1	0.000000E+000
2	57.07146934	1.994127E-011	5.701271E-012	0	0.000000E+000
2	57.07150982	5.701271E-012	1.994127E-011	1	0.000000E+000
2	57.07157642	1.994127E-011	5.701271E-012	0	0.000000E+000
2	57.07165483	5.701271E-012	1.994127E-011	1	0.000000E+000
2	57.07261025	1.994127E-011	5.701271E-012	0	0.000000E+000
2	57.07286248	5.701271E-012	1.994127E-011	1	0.000000E+000
2	57.07311266	1.994127E-011	5.701271E-012	0	0.000000E+000
2	57.07320220	5.701271E-012	1.994127E-011	1	0.000000E+000
2	57.07388715	1.994127E-011	5.701271E-012	0	0.000000E+000
2	57.07416227	5.701271E-012	1.994127E-011	1	0.000000E+000
2	57.07464903	1.994127E-011	5.701271E-012	0	0.000000E+000
2	57.07469036	5.701271E-012	1.994127E-011	1	0.000000E+000
2	57.07487939	1.994127E-011	5.701271E-012	0	0.000000E+000
2	57.07492873	5.701271E-012	1.994127E-011	1	0.000000E+000
2	57.07512315	1.994127E-011	5.701271E-012	0	0.000000E+000
2	57.07513166	5.701271E-012	1.994127E-011	1	0.000000E+000
2	57.07654755	1.994127E-011	5.701271E-012	0	0.000000E+000
2	57.07657568	5.701271E-012	1.994127E-011	1	0.000000E+000
2	57.07693984	1.994127E-011	5.701271E-012	0	0.000000E+000
2	57.07755541	5.701271E-012	1.994127E-011	1	0.000000E+000
2	57.07761607	1.994127E-011	5.701271E-012	0	0.000000E+000
2	57.07763569	5.701271E-012	1.994127E-011	1	0.000000E+000
2	57.07767481	1.994127E-011	5.701271E-012	0	0.000000E+000
2	57.07789842	5.701271E-012	1.994127E-011	1	0.000000E+000
2	57.07799225	1.994127E-011	5.701271E-012	0	0.000000E+000
2	58.84442131	5.752187E-012	1.999219E-011	1	0.000000E+000
2	58.84459288	1.999219E-011	5.752187E-012	0	0.000000E+000
2	58.84464885	5.752187E-012	1.999219E-011	1	0.000000E+000
2	58.84530827	1.999219E-011	5.752187E-012	0	0.000000E+000
2	58.84705119	5.752187E-012	1.999219E-011	1	0.000000E+000
2	58.84746223	1.999219E-011	5.752187E-012	0	0.000000E+000
2	58.84798240	5.752187E-012	1.999219E-011	1	0.000000E+000
2	58.84808174	1.999219E-011	5.752187E-012	0	0.000000E+000
2	58.84909362	5.752187E-012	1.999219E-011	1	0.000000E+000
2	58.84953222	1.999219E-011	5.752187E-012	0	0.000000E+000
2	58.84971469	5.752187E-012	1.999219E-011	1	0.000000E+000
2	58.84991828	1.999219E-011	5.752187E-012	0	0.000000E+000
2	58.84994275	5.752187E-012	1.999219E-011	1	0.000000E+000
2	58.85073299	1.999219E-011	5.752187E-012	0	0.000000E+000
2	58.85074700	5.752187E-012	1.999219E-011	1	0.000000E+000
2	58.85149320	1.999219E-011	5.752187E-012	0	0.000000E+000
2	58.85152405	5.752187E-012	1.999219E-011	1	0.000000E+000
2	58.85198516	1.999219E-011	5.752187E-012	0	0.000000E+000
2	58.85199510	5.752187E-012	1.999219E-011	1	0.000000E+000
2	58.85206813	1.999219E-011	5.752187E-012	0	0.000000E+000
2	58.85210897	5.752187E-012	1.999219E-011	1	0.000000E+000
2	58.85311506	1.999219E-011	5.752187E-012	0	0.000000E+000
2	58.85316692	5.752187E-012	1.999219E-011	1	0.000000E+000
2	58.85374821	1.999219E-011	5.752187E-012	0	0.000000E+000
2	58.85377279	5.752187E-012	1.999219E-011	1	0.000000E+000
2	58.85402444	1.999219E-011	5.752187E-012	0	0.000000E+000
2	58.85405025	5.752187E-012	1.999219E-011	1	0.000000E+000
2	58.85458378	1.999219E-011	5.752187E-012	0	0.000000E+000
2	58.85485324	5.752187E-012	1.999219E-011	1	0.000000E+000
2	58.85489739	1.999219E-011	5.752187E-012	0	0.000000E+000
2	58.85489874	5.752187E-012	1.999219E-011	1	0.000000E+000
2	58.85503746	1.999219E-011	5.752187E-012	0	0.000000E+000
2	58.85507552	5.752187E-012	1.999219E-011	1	0.000000E+000
2	58.85532107	1.999219E-011	5.752187E-012	0	0.000000E+000
2	58.86958254	5.752187E-012	1.999219E-011	1	0.000000E+000
2	58.87014785	1.999219E-011	5.752187E-012	0	0.000000E+000
2	58.87015273	5.752187E-012	1.999219E-011	1	0.000000E+000
2	58.87024327	1.999219E-011	5.752187E-012	0	0.000000E+000
2	58.87033932	5.752187E-012	1.999219E-011	1	0.000000E+000
2	58.87166449	1.999219E-011	5.752187E-012	0	0.000000E+000
2	58.87167521	5.752187E-012	1.999219E-011	1	0.000000E+000
2	58.87228603	1.999219E-011	5.752187E-012	0	0.000000E+000
2	58.87232509	5.752187E-012	1.999219E-011	1	0.000000E+000
2	58.87246580	1.999219E-011	5.752187E-012	0	0.000000E+000
2	58.87305906	5.752187E-012	1.999219E-011	1	0.000000E+000
2	58.87346253	1.999219E-011	5.752187E-012	0	0.000000E+000
2	58.87564175	5.752187E-012	1.999219E-011	1	0.000000E+000
2	58.87598376	1.999219E-011	5.752187E-012	0	0.000000E+000
2	58.87710879	5.752187E-012	1.999219E-011	1	0.000000E+000
2	58.87744061	1.999219E-011	5.752187E-012	0	0.000000E+000
2	58.87745922	5.752187E-012	1.999219E-011	1	0.000000E+000
2	58.87755797	1.999219E-011	5.752187E-012	0	0.000000E+000
2	58.87758915	5.752187E-012	1.999219E-011	1	0.000000E+000
2	58.87793321	1.999219E-011	5.752187E-012	0	0.000000E+000
2	58.87795402	5.752187E-012	1.999219E-011	1	0.000000E+000
2	58.87810708	1.999219E-011	5.752187E-012	0	0.000000E+000
2	58.87811677	5.752187E-012	1.999219E-011	1	0.000000E+000
2	58.87816293	1.999219E-011	5.752187E-012	0	0.000000E+000
2	58.87822248	5.752187E-012	1.999219E-011	1	0.000000E+000
2	58.87879238	1.999219E-011	5.752187E-012	0	0.000000E+000
2	58.87902821	5.752187E-012	1.999219E-011	1	0.000000E+000
2	58.88004802	1.999219E-011	5.752187E-012	0	0.000000E+000
2	58.88008653	5.752187E-012	1.999219E-011	1	0.000000E+000
2	58.88175673	1.999219E-011	5.752187E-012	0	0.000000E+000
2	58.88334164	5.752187E-012	1.999219E-011	1	0.000000E+000
2	58.88349564	1.999219E-011	5.752187E-012	0	0.000000E+000
2	58.88378622	5.752187E-012	1.999219E-011	1	0.000000E+000
2	58.88403905	1.999219E-011	5.752187E-012	0	0.000000E+000
2	58.88423093	5.752187E-012	1.999219E-011	1	0.000000E+000
2	58.88427720	1.999219E-011	5.752187E-012	0	0.000000E+000
2	58.88431071	5.752187E-012	1.999219E-011	1	0.000000E+000
2	58.88438175	1.999219E-011	5.752187E-012	0	0.000000E+000
2	58.88440115	5.752187E-012	1.999219E-011	1	0.000000E+000
2	58.88466700	1.999219E-011	5.752187E-012	0	0.000000E+000
2	58.88561776	5.752187E-012	1.999219E-011	1	0.000000E+000
2	58.88653828	1.999219E-011	5.752187E-012	0	0.000000E+000
2	58.88690949	5.752187E-012	1.999219E-011	1	0.000000E+000
2	58.88717846	1.999219E-011	5.752187E-012	0	0.000000E+000
2	58.88779799	5.752187E-012	1.999219E-011	1	0.000000E+000
2	58.88780882	1.999219E-011	5.752187E-012	0	0.000000E+000
2	58.88792739	5.752187E-012	1.999219E-011	1	0.000000E+000
2	58.88812752	1.999219E-011	5.752187E-012	0	0.000000E+000
2	58.88815548	5.752187E-012	1.999219E-011	1	0.000000E+000
2	58.88986013	1.999219E-011	5.752187E-012	0	0.000000E+000
2	58.88995442	5.752187E-012	1.999219E-011	1	0.000000E+000
2	58.89128375	1.999219E-011	5.752187E-012	0	0.000000E+000
2	58.89130949	5.752187E-012	1.999219E-011	1	0.000000E+000
2	58.89289388	1.999219E-011	5.752187E-012	0	0.000000E+000
2	58.89292965	5.752187E-012	1.999219E-011	1	0.000000E+000
2	58.89317419	1.999219E-011	5.752187E-012	0	0.000000E+000
2	58.89324826	5.752187E-012	1.999219E-011	1	0.000000E+000
2	58.89478971	1.999219E-011	5.752187E-012	0	0.000000E+000
2	58.89512990	5.752187E-012	1.999219E-011	1	0.000000E+000
2	58.89574687	1.999219E-011	5.752187E-012	0	0.000000E+000
2	58.89619090	5.752187E-012	1.999219E-011	1	0.000000E+000
2	58.89620932	1.999219E-011	5.752187E-012	0	0.000000E+000
2	58.89623744	5.752187E-012	1.999219E-011	1	0.000000E+000
2	58.89645116	1.999219E-011	5.752187E-012	0	0.000000E+000
2	58.89648351	5.752187E-012	1.999219E-011	1	0.000000E+000
2	58.89725258	1.999219E-011	5.752187E-012	0	0.000000E+000
2	58.89753013	5.752187E-012	1.999219E-011	1	0.000000E+000
2	58.89800661	1.999219E-011	5.752187E-012	0	0.000000E+000
2	58.89873518	5.752187E-012	1.999219E-011	1	0.000000E+000
2	58.89935583	1.999219E-011	5.752187E-012	0	0.000000E+000
2	58.89938428	5.752187E-012	1.999219E-011	1	0.000000E+000
2	58.89994184	1.999219E-011	5.752187E-012	0	0.000000E+000
2	58.89998344	5.752187E-012	1.999219E-011	1	0.000000E+000
2	58.90017744	1.999219E-011	5.752187E-012	0	0.000000E+000
2	58.90063533	5.752187E-012	1.999219E-011	1	0.000000E+000
2	58.90090269	1.999219E-011	5.752187E-012	0	0.000000E+000
2	58.90124979	5.752187E-012	1.999219E-011	1	0.000000E+000
2	58.90242596	1.999219E-011	5.752187E-012	0	0.000000E+000
2	58.90247594	5.752187E-012	1.999219E-011	1	0.000000E+000
2	58.90285291	1.999219E-011	5.752187E-012	0	0.000000E+000
2	58.90297813	5.752187E-012	1.999219E-011	1	0.000000E+000
2	58.90588315	1.999219E-011	5.752187E-012	0	0.000000E+000
2	58.90603033	5.752187E-012	1.999219E-011	1	0.000000E+000
2	58.90734387	1.999219E-011	5.752187E-012	0	0.000000E+000
2	58.90931346	5.752187E-012	1.999219E-011	1	0.000000E+000
2	58.90941260	1.999219E-011	5.752187E-012	0	0.000000E+000
2	58.90942830	5.752187E-012	1.999219E-011	1	0.000000E+000
2	58.91023500	1.999219E-011	5.752187E-012	0	0.000000E+000
2	58.91024910	5.752187E-012	1.999219E-011	1	0.000000E+000
2	58.91297393	1.999219E-011	5.752187E-012	0	0.000000E+000
2	58.91300340	5.752187E-012	1.999219E-011	1	0.000000E+000
2	58.91307381	1.999219E-011	5.752187E-012	0	0.000000E+000
2	58.91309115	5.752187E-012	1.999219E-011	1	0.000000E+000
2	58.91385203	1.999219E-011	5.752187E-012	0	0.000000E+000
2	58.91388676	5.752187E-012	1.999219E-011	1	0.000000E+000
2	58.91414096	1.999219E-011	5.752187E-012	0	0.000000E+000
2	58.91418285	5.752187E-012	1.999219E-011	1	0.000000E+000
2	58.91442102	1.999219E-011	5.752187E-012	0	0.000000E+000
2	58.91444327	5.752187E-012	1.999219E-011	1	0.000000E+000
2	58.91495147	1.999219E-011	5.752187E-012	0	0.000000E+000
2	58.91515464	5.752187E-012	1.999219E-011	1	0.000000E+000
2	58.91517357	1.999219E-011	5.752187E-012	0	0.000000E+000
2	58.91521111	5.752187E-012	1.999219E-011	1	0.000000E+000
2	58.91598994	1.999219E-011	5.752187E-012	0	0.000000E+000
2	58.91600414	5.752187E-012	1.999219E-011	1	0.000000E+000
2	58.91632974	1.999219E-011	5.752187E-012	0	0.000000E+000
2	58.91635770	5.752187E-012	1.999219E-011	1	0.000000E+000
2	58.91702202	1.999219E-011	5.752187E-012	0	0.000000E+000
2	58.91720681	5.752187E-012	1.999219E-011	1	0.000000E+000
2	58.91742210	1.999219E-011	5.752187E-012	0	0.000000E+000
2	58.91797829	5.752187E-012	1.999219E-011	1	0.000000E+000
2	58.91813531	1.999219E-011	5.752187E-012	0	0.000000E+000
2	58.91837663	5.752187E-012	1.999219E-011	1	0.000000E+000
2	58.91933242	1.999219E-011	5.752187E-012	0	0.000000E+000
2	58.92050386	5.752187E-012	1.999219E-011	1	0.000000E+000
2	58.92170011	1.999219E-011	5.752187E-012	0	0.000000E+000
2	58.92232963	5.752187E-012	1.999219E-011	1	0.000000E+000
2	58.92256589	1.999219E-011	5.752187E-012	0	0.000000E+000
2	58.92257266	5.752187E-012	1.999219E-011	1	0.000000E+000
2	58.92278204	1.999219E-011	5.752187E-012	0	0.000000E+000
2	58.92288410	5.752187E-012	1.999219E-011	1	0.000000E+000
2	58.92355150	1.999219E-011	5.752187E-012	0	0.000000E+000
2	58.92376862	5.752187E-012	1.999219E-011	1	0.000000E+000
2	58.92387318	1.999219E-011	5.752187E-012	0	0.000000E+000
2	58.92436609	5.752187E-012	1.999219E-011	1	0.000000E+000
2	58.92505424	1.999219E-011	5.752187E-012	0	0.000000E+000
2	58.92506380	5.752187E-012	1.999219E-011	1	0.000000E+000
2	58.92536564	1.999219E-011	5.752187E-012	0	0.000000E+000
2	58.92633410	5.752187E-012	1.999219E-011	1	0.000000E+000
2	58.92636382	1.999219E-011	5.752187E-012	0	0.000000E+000
2	58.92637546	5.752187E-012	1.999219E-011	1	0.000000E+000
2	58.92655192	1.999219E-011	5.752187E-012	0	0.000000E+000
2	58.92657117	5.752187E-012	1.999219E-011	1	0.000000E+000
2	58.92675666	1.999219E-011	5.752187E-012	0	0.000000E+000
2	58.92677532	5.752187E-012	1.999219E-011	1	0.000000E+000
2	58.92709330	1.999219E-011	5.752187E-012	0	0.000000E+000
2	58.92715702	5.752187E-012	1.999219E-011	1	0.000000E+000
2	58.92838335	1.999219E-011	5.752187E-012	0	0.000000E+000
2	58.92838962	5.752187E-012	1.999219E-011	1	0.000000E+000
2	58.92847698	1.999219E-011	5.752187E-012	0	0.000000E+000
2	58.92857365	5.752187E-012	1.999219E-011	1	0.000000E+000
2	58.92883961	1.999219E-011	5.752187E-012	0	0.000000E+000
2	58.92884616	5.752187E-012	1.999219E-011	1	0.000000E+000
2	58.92906384	1.999219E-011	5.752187E-012	0	0.000000E+000
2	58.93034355	5.752187E-012	1.999219E-011	1	0.000000E+000
2	58.93042249	1.999219E-011	5.752187E-012	0	0.000000E+000
2	58.93120675	5.752187E-012	1.999219E-011	1	0.000000E+000
2	58.93132420	1.999219E-011	5.752187E-012	0	0.000000E+000
2	58.93254036	5.752187E-012	1.999219E-011	1	0.000000E+000
2	58.93259418	1.999219E-011	5.752187E-012	0	0.000000E+000
2	58.93267347	5.752187E-012	1.999219E-011	1	0.000000E+000
2	58.93274890	1.999219E-011	5.752187E-012	0	0.000000E+000
2	58.93345689	5.752187E-012	1.999219E-011	1	0.000000E+000
2	58.93422143	1.999219E-011	5.752187E-012	0	0.000000E+000
2	58.93450107	5.752187E-012	1.999219E-011	1	0.000000E+000
2	58.93903069	1.999219E-011	5.752187E-012	0	0.000000E+000
2	58.93936452	5.752187E-012	1.999219E-011	1	0.000000E+000
2	58.93959597	1.999219E-011	5.752187E-012	0	0.000000E+000
2	58.93961918	5.752187E-012	1.999219E-011	1	0.000000E+000
2	58.93998741	1.999219E-011	5.752187E-012	0	0.000000E+000
2	58.94023221	5.752187E-012	1.999219E-011	1	0.000000E+000
2	58.94082080	1.999219E-011	5.752187E-012	0	0.000000E+000
2	58.94327147	5.752187E-012	1.999219E-011	1	0.000000E+000
2	58.94453294	1.999219E-011	5.752187E-012	0	0.000000E+000
2	58.94455498	5.752187E-012	1.999219E-011	1	0.000000E+000
2	58.94479161	1.999219E-011	5.752187E-012	0	0.000000E+000
2	58.94572857	5.752187E-012	1.999219E-011	1	0.000000E+000
2	58.94624156	1.999219E-011	5.752187E-012	0	0.000000E+000
2	58.94638239	5.752187E-012	1.999219E-011	1	0.000000E+000
2	58.94646385	1.999219E-011	5.752187E-012	0	0.000000E+000
2	58.94647236	5.752187E-012	1.999219E-011	1	0.000000E+000
2	58.94768076	1.999219E-011	5.752187E-012	0	0.000000E+000
2	58.94771436	5.752187E-012	1.999219E-011	1	0.000000E+000
2	58.94825689	1.999219E-011	5.752187E-012	0	0.000000E+000
2	58.94977336	5.752187E-012	1.999219E-011	1	0.000000E+000
2	58.95044100	1.999219E-011	5.752187E-012	0	0.000000E+000
2	58.95048076	5.752187E-012	1.999219E-011	1	0.000000E+000
2	58.95078830	1.999219E-011	5.752187E-012	0	0.000000E+000
2	58.95112111	5.752187E-012	1.999219E-011	1	0.000000E+000
2	58.95136899	1.999219E-011	5.752187E-012	0	0.000000E+000
2	58.95142162	5.752187E-012	1.999219E-011	1	0.000000E+000
2	58.95150161	1.999219E-011	5.752187E-012	0	0.000000E+000
2	58.95166551	5.752187E-012	1.999219E-011	1	0.000000E+000
2	58.95321532	1.999219E-011	5.752187E-012	0	0.000000E+000
2	58.95340663	5.752187E-012	1.999219E-011	1	0.000000E+000
2	58.95351219	1.999219E-011	5.752187E-012	0	0.000000E+000
2	58.95477318	5.752187E-012	1.999219E-011	1	0.000000E+000
2	58.95501519	1.999219E-011	5.752187E-012	0	0.000000E+000
2	58.95502314	5.752187E-012	1.999219E-011	1	0.000000E+000
2	58.95560366	1.999219E-011	5.752187E-012	0	0.000000E+000
2	58.95740896	5.752187E-012	1.999219E-011	1	0.000000E+000
2	58.95962802	1.999219E-011	5.752187E-012	0	0.000000E+000
2	58.95964739	5.752187E-012	1.999219E-011	1	0.000000E+000
2	58.95971048	1.999219E-011	5.752187E-012	0	0.000000E+000
2	58.95973888	5.752187E-012	1.999219E-011	1	0.000000E+000
2	58.96066412	1.999219E-011	5.752187E-012	0	0.000000E+000
2	58.96135494	5.752187E-012	1.999219E-011	1	0.000000E+000
2	58.96179163	1.999219E-011	5.752187E-012	0	0.000000E+000
2	58.96201851	5.752187E-012	1.999219E-011	1	0.000000E+000
2	58.96236743	1.999219E-011	5.752187E-012	0	0.000000E+000
2	58.96238889	5.752187E-012	1.999219E-011	1	0.000000E+000
2	58.96244629	1.999219E-011	5.752187E-012	0	0.000000E+000
2	58.96357913	5.752187E-012	1.999219E-011	1	0.000000E+000
2	58.96380625	1.999219E-011	5.752187E-012	0	0.000000E+000
2	58.96382498	5.752187E-012	1.999219E-011	1	0.000000E+000
2	58.96397829	1.999219E-011	5.752187E-012	0	0.000000E+000
2	58.96400357	5.752187E-012	1.999219E-011	1	0.000000E+000
2	58.96420164	1.999219E-011	5.752187E-012	0	0.000000E+000
2	58.96427319	5.752187E-012	1.999219E-011	1	0.000000E+000
2	58.96433490	1.999219E-011	5.752187E-012	0	0.000000E+000
2	58.96436756	5.752187E-012	1.999219E-011	1	0.000000E+000
2	58.96516945	1.999219E-011	5.752187E-012	0	0.000000E+000
2	58.96518071	5.752187E-012	1.999219E-011	1	0.000000E+000
2	58.96586158	1.999219E-011	5.752187E-012	0	0.000000E+000
2	58.96590501	5.752187E-012	1.999219E-011	1	0.000000E+000
2	58.96611090	1.999219E-011	5.752187E-012	0	0.000000E+000
2	58.96613554	5.752187E-012	1.999219E-011	1	0.000000E+000
2	58.96670749	1.999219E-011	5.752187E-012	0	0.000000E+000
2	58.96851796	5.752187E-012	1.999219E-011	1	0.000000E+000
2	58.96863340	1.999219E-011	5.752187E-012	0	0.000000E+000
2	58.96908991	5.752187E-012	1.999219E-011	1	0.000000E+000
2	58.96964604	1.999219E-011	5.752187E-012	0	0.000000E+000
2	58.96993989	5.752187E-012	1.999219E-011	1	0.000000E+000
2	58.97009904	1.999219E-011	5.752187E-012	0	0.000000E+000
2	58.97101229	5.752187E-012	1.999219E-011	1	0.000000E+000
2	58.97184673	1.999219E-011	5.752187E-012	0	0.000000E+000
2	58.97864048	5.752187E-012	1.999219E-011	1	0.000000E+000
2	58.97939532	1.999219E-011	5.752187E-012	0	0.000000E+000
2	58.97942320	5.752187E-012	1.999219E-011	1	0.000000E+000
2	58.98092667	1.999219E-011	5.752187E-012	0	0.000000E+000
2	58.98229914	5.752187E-012	1.999219E-011	1	0.000000E+000
2	58.98266548	1.999219E-011	5.752187E-012	0	0.000000E+000
2	58.98609996	5.752187E-012	1.999219E-011	1	0.000000E+000
2	58.98697333	1.999219E-011	5.752187E-012	0	0.000000E+000
2	58.98817187	5.752187E-012	1.999219E-011	1	0.000000E+000
2	58.98906750	1.999219E-011	5.752187E-012	0	0.000000E+000
2	58.98907390	5.752187E-012	1.999219E-011	1	0.000000E+000
2	58.99124318	1.999219E-011	5.752187E-012	0	0.000000E+000
2	58.99134807	5.752187E-012	1.999219E-011	1	0.000000E+000
2	58.99215335	1.999219E-011	5.752187E-012	0	0.000000E+000
2	58.99273178	5.752187E-012	1.999219E-011	1	0.000000E+000
2	58.99276806	1.999219E-011	5.752187E-012	0	0.000000E+000
2	58.99284484	5.752187E-012	1.999219E-011	1	0.000000E+000
2	58.99359507	1.999219E-011	5.752187E-012	0	0.000000E+000
2	58.99362158	5.752187E-012	1.999219E-011	1	0.000000E+000
2	58.99568062	1.999219E-011	5.752187E-012	0	0.000000E+000
2	58.99571540	5.752187E-012	1.999219E-011	1	0.000000E+000
2	58.99785723	1.999219E-011	5.752187E-012	0	0.000000E+000
2	58.99823297	5.752187E-012	1.999219E-011	1	0.000000E+000
2	58.99855013	1.999219E-011	5.752187E-012	0	0.000000E+000
2	58.99857533	5.752187E-012	1.999219E-011	1	0.000000E+000
2	59.00076269	1.999219E-011	5.752187E-012	0	0.000000E+000
2	59.00079169	5.752187E-012	1.999219E-011	1	0.000000E+000
2	59.00162602	1.999219E-011	5.752187E-012	0	0.000000E+000
2	59.00166605	5.752187E-012	1.999219E-011	1	0.000000E+000
2	59.00177536	1.999219E-011	5.752187E-012	0	0.000000E+000
2	59.00214028	5.752187E-012	1.999219E-011	1	0.000000E+000
2	59.00460633	1.999219E-011	5.752187E-012	0	0.000000E+000
2	59.00463068	5.752187E-012	1.999219E-011	1	0.000000E+000
2	59.00476446	1.999219E-011	5.752187E-012	0	0.000000E+000
2	59.00478859	5.752187E-012	1.999219E-011	1	0.000000E+000
2	59.00600381	1.999219E-011	5.752187E-012	0	0.000000E+000
2	59.00602836	5.752187E-012	1.999219E-011	1	0.000000E+000
2	59.00735875	1.999219E-011	5.752187E-012	0	0.000000E+000
2	59.00739354	5.752187E-012	1.999219E-011	1	0.000000E+000
2	59.00759689	1.999219E-011	5.752187E-012	0	0.000000E+000
2	59.00837954	5.752187E-012	1.999219E-011	1	0.000000E+000
2	59.00847219	1.999219E-011	5.752187E-012	0	0.000000E+000
2	59.00945449	5.752187E-012	1.999219E-011	1	0.000000E+000
2	59.00973837	1.999219E-011	5.752187E-012	0	0.000000E+000
2	59.01020122	5.752187E-012	1.999219E-011	1	0.000000E+000
2	59.01068123	1.999219E-011	5.752187E-012	0	0.000000E+000
2	59.01071732	5.752187E-012	1.999219E-011	1	0.000000E+000
2	59.01195377	1.999219E-011	5.752187E-012	0	0.000000E+000
2	59.01197025	5.752187E-012	1.999219E-011	1	0.000000E+000
2	59.01237280	1.999219E-011	5.752187E-012	0	0.000000E+000
2	59.01286008	5.752187E-012	1.999219E-011	1	0.000000E+000
2	59.01340557	1.999219E-011	5.752187E-012	0	0.000000E+000
2	59.01345043	5.752187E-012	1.999219E-011	1	0.000000E+000
2	59.01404219	1.999219E-011	5.752187E-012	0	0.000000E+000
2	59.01405406	5.752187E-012	1.999219E-011	1	0.000000E+000
2	59.01410509	1.999219E-011	5.752187E-012	0	0.000000E+000
2	59.01412683	5.752187E-012	1.999219E-011	1	0.000000E+000
2	59.01446010	1.999219E-011	5.752187E-012	0	0.000000E+000
2	59.01447171	5.752187E-012	1.999219E-011	1	0.000000E+000
2	59.01551035	1.999219E-011	5.752187E-012	0	0.000000E+000
2	59.01560513	5.752187E-012	1.999219E-011	1	0.000000E+000
2	59.01727521	1.999219E-011	5.752187E-012	0	0.000000E+000
2	59.01729526	5.752187E-012	1.999219E-011	1	0.000000E+000
2	59.01749523	1.999219E-011	5.752187E-012	0	0.000000E+000
2	59.01770877	5.752187E-012	1.999219E-011	1	0.000000E+000
2	59.01808761	1.999219E-011	5.752187E-012	0	0.000000E+000
2	59.01810006	5.752187E-012	1.999219E-011	1	0.000000E+000
2	59.01855823	1.999219E-011	5.752187E-012	0	0.000000E+000
2	59.01857435	5.752187E-012	1.999219E-011	1	0.000000E+000
2	59.02018060	1.999219E-011	5.752187E-012	0	0.000000E+000
2	59.02144035	5.752187E-012	1.999219E-011	1	0.000000E+000
2	59.02218647	1.999219E-011	5.752187E-012	0	0.000000E+000
2	59.02218706	5.752187E-012	1.999219E-011	1	0.000000E+000
2	59.02341494	1.999219E-011	5.752187E-012	0	0.000000E+000
2	59.02343099	5.752187E-012	1.999219E-011	1	0.000000E+000
2	59.02514097	1.999219E-011	5.752187E-012	0	0.000000E+000
2	59.02580920	5.752187E-012	1.999219E-011	1	0.000000E+000
2	59.02643132	1.999219E-011	5.752187E-012	0	0.000000E+000
2	59.02644445	5.752187E-012	1.999219E-011	1	0.000000E+000
2	59.02735511	1.999219E-011	5.752187E-012	0	0.000000E+000
2	59.02818475	5.752187E-012	1.999219E-011	1	0.000000E+000
2	59.02879510	1.999219E-011	5.752187E-012	0	0.000000E+000
2	59.02880632	5.752187E-012	1.999219E-011	1	0.000000E+000
2	59.02944896	1.999219E-011	5.752187E-012	0	0.000000E+000
2	59.02961315	5.752187E-012	1.999219E-011	1	0.000000E+000
2	59.02982531	1.999219E-011	5.752187E-012	0	0.000000E+000
2	59.02992212	5.752187E-012	1.999219E-011	1	0.000000E+000
2	59.03031415	1.999219E-011	5.752187E-012	0	0.000000E+000
2	59.03035983	5.752187E-012	1.999219E-011	1	0.000000E+000
2	59.03036559	1.999219E-011	5.752187E-012	0	0.000000E+000
2	59.03106168	5.752187E-012	1.999219E-011	1	0.000000E+000
2	59.03142012	1.999219E-011	5.752187E-012	0	0.000000E+000
2	59.03155203	5.752187E-012	1.999219E-011	1	0.000000E+000
2	59.03229078	1.999219E-011	5.752187E-012	0	0.000000E+000
2	59.03265021	5.752187E-012	1.999219E-011	1	0.000000E+000
2	59.03334654	1.999219E-011	5.752187E-012	0	0.000000E+000
2	59.03335844	5.752187E-012	1.999219E-011	1	0.000000E+000
2	59.03361494	1.999219E-011	5.752187E-012	0	0.000000E+000
2	59.03363947	5.752187E-012	1.999219E-011	1	0.000000E+000
2	59.03387721	1.999219E-011	5.752187E-012	0	0.000000E+000
2	59.03390006	5.752187E-012	1.999219E-011	1	0.000000E+000
2	59.03544547	1.999219E-011	5.752187E-012	0	0.000000E+000
2	59.03764865	5.752187E-012	1.999219E-011	1	0.000000E+000
2	59.03782924	1.999219E-011	5.752187E-012	0	0.000000E+000
2	59.03887401	5.752187E-012	1.999219E-011	1	0.000000E+000
2	59.03984510	1.999219E-011	5.752187E-012	0	0.000000E+000
2	59.03984832	5.752187E-012	1.999219E-011	1	0.000000E+000
2	59.03993697	1.999219E-011	5.752187E-012	0	0.000000E+000
2	59.03994467	5.752187E-012	1.999219E-011	1	0.000000E+000
2	59.04058766	1.999219E-011	5.752187E-012	0	0.000000E+000
2	59.04059527	5.752187E-012	1.999219E-011	1	0.000000E+000
2	59.04072522	1.999219E-011	5.752187E-012	0	0.000000E+000
2	59.04074052	5.752187E-012	1.999219E-011	1	0.000000E+000
2	59.04108859	1.999219E-011	5.752187E-012	0	0.000000E+000
2	59.04203648	5.752187E-012	1.999219E-011	1	0.000000E+000
2	59.04229740	1.999219E-011	5.752187E-012	0	0.000000E+000
2	59.04235303	5.752187E-012	1.999219E-011	1	0.000000E+000
2	59.04239803	1.999219E-011	5.752187E-012	0	0.000000E+000
2	59.04241819	5.752187E-012	1.999219E-011	1	0.000000E+000
2	59.04303373	1.999219E-011	5.752187E-012	0	0.000000E+000
2	59.04364195	5.752187E-012	1.999219E-011	1	0.000000E+000
2	59.04488830	1.999219E-011	5.752187E-012	0	0.000000E+000
2	59.04491079	5.752187E-012	1.999219E-011	1	0.000000E+000
2	59.04578055	1.999219E-011	5.752187E-012	0	0.000000E+000
2	59.04578741	5.752187E-012	1.999219E-011	1	0.000000E+000
2	59.04615945	1.999219E-011	5.752187E-012	0	0.000000E+000
2	59.04617312	5.752187E-012	1.999219E-011	1	0.000000E+000
2	59.04682078	1.999219E-011	5.752187E-012	0	0.000000E+000
2	59.04686198	5.752187E-012	1.999219E-011	1	0.000000E+000
2	59.04751075	1.999219E-011	5.752187E-012	0	0.000000E+000
2	59.04761808	5.752187E-012	1.999219E-011	1	0.000000E+000
2	59.04836610	1.999219E-011	5.752187E-012	0	0.000000E+000
2	59.04843220	5.752187E-012	1.999219E-011	1	0.000000E+000
2	59.04906350	1.999219E-011	5.752187E-012	0	0.000000E+000
2	59.05023020	5.752187E-012	1.999219E-011	1	0.000000E+000
2	59.05063702	1.999219E-011	5.752187E-012	0	0.000000E+000
2	59.05064848	5.752187E-012	1.999219E-011	1	0.000000E+000
2	59.05184208	1.999219E-011	5.752187E-012	0	0.000000E+000
2	59.05223473	5.752187E-012	1.999219E-011	1	0.000000E+000
2	59.05339257	1.999219E-011	5.752187E-012	0	0.000000E+000
2	59.05341545	5.752187E-012	1.999219E-011	1	0.000000E+000
2	59.05455540	1.999219E-011	5.752187E-012	0	0.000000E+000
2	59.05489267	5.752187E-012	1.999219E-011	1	0.000000E+000
2	59.05703638	1.999219E-011	5.752187E-012	0	0.000000E+000
2	59.05704692	5.752187E-012	1.999219E-011	1	0.000000E+000
2	59.05807290	1.999219E-011	5.752187E-012	0	0.000000E+000
2	59.05809967	5.752187E-012	1.999219E-011	1	0.000000E+000
2	59.05865616	1.999219E-011	5.752187E-012	0	0.000000E+000
2	59.05868542	5.752187E-012	1.999219E-011	1	0.000000E+000
2	59.05924135	1.999219E-011	5.752187E-012	0	0.000000E+000
2	59.05926760	5.752187E-012	1.999219E-011	1	0.000000E+000
2	59.05943905	1.999219E-011	5.752187E-012	0	0.000000E+000
2	59.05945263	5.752187E-012	1.999219E-011	1	0.000000E+000
2	59.06109817	1.999219E-011	5.752187E-012	0	0.000000E+000
2	59.06112152	5.752187E-012	1.999219E-011	1	0.000000E+000
2	59.06183197	1.999219E-011	5.752187E-012	0	0.000000E+000
2	59.06184879	5.752187E-012	1.999219E-011	1	0.000000E+000
2	59.06285262	1.999219E-011	5.752187E-012	0	0.000000E+000
2	59.06402145	5.752187E-012	1.999219E-011	1	0.000000E+000
2	59.06487991	1.999219E-011	5.752187E-012	0	0.000000E+000
2	59.06491778	5.752187E-012	1.999219E-011	1	0.000000E+000
2	59.06494254	1.999219E-011	5.752187E-012	0	0.000000E+000
2	59.06515617	5.752187E-012	1.999219E-011	1	0.000000E+000
2	59.06603808	1.999219E-011	5.752187E-012	0	0.000000E+000
2	59.06615016	5.752187E-012	1.999219E-011	1	0.000000E+000
2	59.06625487	1.999219E-011	5.752187E-012	0	0.000000E+000
2	59.06668384	5.752187E-012	1.999219E-011	1	0.000000E+000
2	59.06775828	1.999219E-011	5.752187E-012	0	0.000000E+000
2	59.06779771	5.752187E-012	1.999219E-011	1	0.000000E+000
2	59.06840424	1.999219E-011	5.752187E-012	0	0.000000E+000
2	59.06842994	5.752187E-012	1.999219E-011	1	0.000000E+000
2	59.06950800	1.999219E-011	5.752187E-012	0	0.000000E+000
2	59.06952314	5.752187E-012	1.999219E-011	1	0.000000E+000
2	59.06982072	1.999219E-011	5.752187E-012	0	0.000000E+000
2	59.07028909	5.752187E-012	1.999219E-011	1	0.000000E+000
2	59.07256987	1.999219E-011	5.752187E-012	0	0.000000E+000
2	59.07305026	5.752187E-012	1.999219E-011	1	0.000000E+000
2	59.07409287	1.999219E-011	5.752187E-012	0	0.000000E+000
2	59.07419690	5.752187E-012	1.999219E-011	1	0.000000E+000
2	59.07468027	1.999219E-011	5.752187E-012	0	0.000000E+000
2	59.07534626	5.752187E-012	1.999219E-011	1	0.000000E+000
2	59.07631566	1.999219E-011	5.752187E-012	0	0.000000E+000
2	59.07634180	5.752187E-012	1.999219E-011	1	0.000000E+000
2	59.07673705	1.999219E-011	5.752187E-012	0	0.000000E+000
2	59.07675801	5.752187E-012	1.999219E-011	1	0.000000E+000
2	59.07775211	1.999219E-011	5.752187E-012	0	0.000000E+000
2	59.07813935	5.752187E-012	1.999219E-011	1	0.000000E+000
2	59.07828372	1.999219E-011	5.752187E-012	0	0.000000E+000
2	59.07831861	5.752187E-012	1.999219E-011	1	0.000000E+000
2	59.07839275	1.999219E-011	5.752187E-012	0	0.000000E+000
2	59.07842416	5.752187E-012	1.999219E-011	1	0.000000E+000
2	59.07875854	1.999219E-011	5.752187E-012	0	0.000000E+000
2	59.07877774	5.752187E-012	1.999219E-011	1	0.000000E+000
2	59.07944535	1.999219E-011	5.752187E-012	0	0.000000E+000
2	59.07947686	5.752187E-012	1.999219E-011	1	0.000000E+000
2	59.07957056	1.999219E-011	5.752187E-012	0	0.000000E+000
2	59.08006241	5.752187E-012	1.999219E-011	1	0.000000E+000
2	59.08043635	1.999219E-011	5.752187E-012	0	0.000000E+000
2	59.08046073	5.752187E-012	1.999219E-011	1	0.000000E+000
2	59.08115790	1.999219E-011	5.752187E-012	0	0.000000E+000
2	59.08118708	5.752187E-012	1.999219E-011	1	0.000000E+000
2	59.08201127	1.999219E-011	5.752187E-012	0	0.000000E+000
2	59.08201597	5.752187E-012	1.999219E-011	1	0.000000E+000
2	59.08464411	1.999219E-011	5.752187E-012	0	0.000000E+000
2	59.08469814	5.752187E-012	1.999219E-011	1	0.000000E+000
2	59.08481295	1.999219E-011	5.752187E-012	0	0.000000E+000
2	59.08490024	5.752187E-012	1.999219E-011	1	0.000000E+000
2	59.08556261	1.999219E-011	5.752187E-012	0	0.000000E+000
2	59.08639702	5.752187E-012	1.999219E-011	1	0.000000E+000
2	59.08765158	1.999219E-011	5.752187E-012	0	0.000000E+000
2	59.08769052	5.752187E-012	1.999219E-011	1	0.000000E+000
2	59.08805349	1.999219E-011	5.752187E-012	0	0.000000E+000
2	59.08808629	5.752187E-012	1.999219E-011	1	0.000000E+000
2	59.08850760	1.999219E-011	5.752187E-012	0	0.000000E+000
2	59.08851379	5.752187E-012	1.999219E-011	1	0.000000E+000
2	59.08884132	1.999219E-011	5.752187E-012	0	0.000000E+000
2	59.08916134	5.752187E-012	1.999219E-011	1	0.000000E+000
2	59.08946725	1.999219E-011	5.752187E-012	0	0.000000E+000
2	59.08948293	5.752187E-012	1.999219E-011	1	0.000000E+000
2	59.08980551	1.999219E-011	5.752187E-012	0	0.000000E+000
2	59.08983114	5.752187E-012	1.999219E-011	1	0.000000E+000
2	59.08986262	1.999219E-011	5.752187E-012	0	0.000000E+000
2	59.09046889	5.752187E-012	1.999219E-011	1	0.000000E+000
2	59.09051835	1.999219E-011	5.752187E-012	0	0.000000E+000
2	59.09067314	5.752187E-012	1.999219E-011	1	0.000000E+000
2	59.09134667	1.999219E-011	5.752187E-012	0	0.000000E+000
2	59.09144054	5.752187E-012	1.999219E-011	1	0.000000E+000
2	59.09174118	1.999219E-011	5.752187E-012	0	0.000000E+000
2	59.09186752	5.752187E-012	1.999219E-011	1	0.000000E+000
2	59.09210903	1.999219E-011	5.752187E-012	0	0.000000E+000
2	59.09230871	5.752187E-012	1.999219E-011	1	0.000000E+000
2	59.09274254	1.999219E-011	5.752187E-012	0	0.000000E+000
2	59.09276369	5.752187E-012	1.999219E-011	1	0.000000E+000
2	59.09369345	1.999219E-011	5.752187E-012	0	0.000000E+000
2	59.09371130	5.752187E-012	1.999219E-011	1	0.000000E+000
2	59.09377187	1.999219E-011	5.752187E-012	0	0.000000E+000
2	59.09436038	5.752187E-012	1.999219E-011	1	0.000000E+000
2	59.09442637	1.999219E-011	5.752187E-012	0	0.000000E+000
2	59.09466436	5.752187E-012	1.999219E-011	1	0.000000E+000
2	59.09495023	1.999219E-011	5.752187E-012	0	0.000000E+000
2	59.09498199	5.752187E-012	1.999219E-011	1	0.000000E+000
2	59.09530845	1.999219E-011	5.752187E-012	0	0.000000E+000
2	59.09543635	5.752187E-012	1.999219E-011	1	0.000000E+000
2	59.09629829	1.999219E-011	5.752187E-012	0	0.000000E+000
2	59.09631286	5.752187E-012	1.999219E-011	1	0.000000E+000
2	59.09647541	1.999219E-011	5.752187E-012	0	0.000000E+000
2	59.09708046	5.752187E-012	1.999219E-011	1	0.000000E+000
2	59.09849294	1.999219E-011	5.752187E-012	0	0.000000E+000
2	59.09852631	5.752187E-012	1.999219E-011	1	0.000000E+000
2	59.09898617	1.999219E-011	5.752187E-012	0	0.000000E+000
2	59.09900615	5.752187E-012	1.999219E-011	1	0.000000E+000
2	59.09991166	1.999219E-011	5.752187E-012	0	0.000000E+000
2	64.83901180	5.867792E-012	2.010779E-011	1	0.000000E+000
2	64.83902803	2.010779E-011	5.867792E-012	0	0.000000E+000
2	64.87777463	5.867792E-012	2.010779E-011	1	0.000000E+000
2	64.87831014	2.010779E-011	5.867792E-012	0	0.000000E+000
2	64.87981141	5.867792E-012	2.010779E-011	1	0.000000E+000
2	64.87999754	2.010779E-011	5.867792E-012	0	0.000000E+000
2	64.88000930	5.867792E-012	2.010779E-011	1	0.000000E+000
2	64.88018353	2.010779E-011	5.867792E-012	0	0.000000E+000
2	64.88020374	5.867792E-012	2.010779E-011	1	0.000000E+000
2	64.88072087	2.010779E-011	5.867792E-012	0	0.000000E+000
2	64.88076440	5.867792E-012	2.010779E-011	1	0.000000E+000
2	64.88120105	2.010779E-011	5.867792E-012	0	0.000000E+000
2	64.88149667	5.867792E-012	2.010779E-011	1	0.000000E+000
2	64.88153682	2.010779E-011	5.867792E-012	0	0.000000E+000
2	64.88158396	5.867792E-012	2.010779E-011	1	0.000000E+000
2	64.88197585	2.010779E-011	5.867792E-012	0	0.000000E+000
2	64.88199677	5.867792E-012	2.010779E-011	1	0.000000E+000
2	64.88233679	2.010779E-011	5.867792E-012	0	0.000000E+000
2	64.88234945	5.867792E-012	2.010779E-011	1	0.000000E+000
2	64.88274666	2.010779E-011	5.867792E-012	0	0.000000E+000
2	64.88347328	5.867792E-012	2.010779E-011	1	0.000000E+000
2	64.88455050	2.010779E-011	5.867792E-012	0	0.000000E+000
2	64.88457290	5.867792E-012	2.010779E-011	1	0.000000E+000
2	64.88477740	2.010779E-011	5.867792E-012	0	0.000000E+000
2	64.88477985	5.867792E-012	2.010779E-011	1	0.000000E+000
2	64.88522294	2.010779E-011	5.867792E-012	0	0.000000E+000
2	64.88561271	5.867792E-012	2.010779E-011	1	0.000000E+000
2	64.88626554	2.010779E-011	5.867792E-012	0	0.000000E+000
2	64.88627014	5.867792E-012	2.010779E-011	1	0.000000E+000
2	64.88637355	2.010779E-011	5.867792E-012	0	0.000000E+000
2	64.88674042	5.867792E-012	2.010779E-011	1	0.000000E+000
2	64.88693735	2.010779E-011	5.867792E-012	0	0.000000E+000
2	64.88694999	5.867792E-012	2.010779E-011	1	0.000000E+000
2	64.88702611	2.010779E-011	5.867792E-012	0	0.000000E+000
2	64.88705430	5.867792E-012	2.010779E-011	1	0.000000E+000
2	64.88762338	2.010779E-011	5.867792E-012	0	0.000000E+000
2	64.88764036	5.867792E-012	2.010779E-011	1	0.000000E+000
2	64.88805774	2.010779E-011	5.867792E-012	0	0.000000E+000
2	64.88809054	5.867792E-012	2.010779E-011	1	0.000000E+000
2	64.88924304	2.010779E-011	5.867792E-012	0	0.000000E+000
2	64.88925555	5.867792E-012	2.010779E-011	1	0.000000E+000
2	64.88973167	2.010779E-011	5.867792E-012	0	0.000000E+000
2	64.88976085	5.867792E-012	2.010779E-011	1	0.000000E+000
2	64.89164161	2.010779E-011	5.867792E-012	0	0.000000E+000
2	64.89171446	5.867792E-012	2.010779E-011	1	0.000000E+000
2	64.89222383	2.010779E-011	5.867792E-012	0	0.000000E+000
2	64.89227474	5.867792E-012	2.010779E-011	1	0.000000E+000
2	64.89240724	2.010779E-011	5.867792E-012	0	0.000000E+000
2	64.89246837	5.867792E-012	2.010779E-011	1	0.000000E+000
2	64.89265689	2.010779E-011	5.867792E-012	0	0.000000E+000
2	64.89266805	5.867792E-012	2.010779E-011	1	0.000000E+000
2	64.89282938	2.010779E-011	5.867792E-012	0	0.000000E+000
2	64.89286625	5.867792E-012	2.010779E-011	1	0.000000E+000
2	64.89307603	2.010779E-011	5.867792E-012	0	0.000000E+000
2	64.89354605	5.867792E-012	2.010779E-011	1	0.000000E+000
2	64.89425180	2.010779E-011	5.867792E-012	0	0.000000E+000
2	64.89428562	5.867792E-012	2.010779E-011	1	0.000000E+000
2	64.89511491	2.010779E-011	5.867792E-012	0	0.000000E+000
2	64.89513626	5.867792E-012	2.010779E-011	1	0.000000E+000
2	64.89519190	2.010779E-011	5.867792E-012	0	0.000000E+000
2	64.89586192	5.867792E-012	2.010779E-011	1	0.000000E+000
2	64.89595078	2.010779E-011	5.867792E-012	0	0.000000E+000
2	64.89595547	5.867792E-012	2.010779E-011	1	0.000000E+000
2	64.89630878	2.010779E-011	5.867792E-012	0	0.000000E+000
2	64.89633054	5.867792E-012	2.010779E-011	1	0.000000E+000
2	64.89713337	2.010779E-011	5.867792E-012	0	0.000000E+000
2	64.89717215	5.867792E-012	2.010779E-011	1	0.000000E+000
2	64.89747622	2.010779E-011	5.867792E-012	0	0.000000E+000
2	64.89750707	5.867792E-012	2.010779E-011	1	0.000000E+000
2	64.89813219	2.010779E-011	5.867792E-012	0	0.000000E+000
2	64.90069853	5.867792E-012	2.010779E-011	1	0.000000E+000
2	64.90137864	2.010779E-011	5.867792E-012	0	0.000000E+000
2	64.90195265	5.867792E-012	2.010779E-011	1	0.000000E+000
2	64.90218030	2.010779E-011	5.867792E-012	0	0.000000E+000
2	64.90240429	5.867792E-012	2.010779E-011	1	0.000000E+000
2	64.90566732	2.010779E-011	5.867792E-012	0	0.000000E+000
2	64.90609852	5.867792E-012	2.010779E-011	1	0.000000E+000
2	64.90722726	2.010779E-011	5.867792E-012	0	0.000000E+000
2	64.90725292	5.867792E-012	2.010779E-011	1	0.000000E+000
2	64.90770769	2.010779E-011	5.867792E-012	0	0.000000E+000
2	64.90772419	5.867792E-012	2.010779E-011	1	0.000000E+000
2	64.90827902	2.010779E-011	5.867792E-012	0	0.000000E+000
2	64.90836106	5.867792E-012	2.010779E-011	1	0.000000E+000
2	64.91010231	2.010779E-011	5.867792E-012	0	0.000000E+000
2	64.91027871	5.867792E-012	2.010779E-011	1	0.000000E+000
2	64.91031744	2.010779E-011	5.867792E-012	0	0.000000E+000
2	64.91128216	5.867792E-012	2.010779E-011	1	0.000000E+000
2	64.91162963	2.010779E-011	5.867792E-012	0	0.000000E+000
2	64.91163823	5.867792E-012	2.010779E-011	1	0.000000E+000
2	64.91202127	2.010779E-011	5.867792E-012	0	0.000000E+000
2	64.91240110	5.867792E-012	2.010779E-011	1	0.000000E+000
2	64.91291385	2.010779E-011	5.867792E-012	0	0.000000E+000
2	64.91294454	5.867792E-012	2.010779E-011	1	0.000000E+000
2	64.91300941	2.010779E-011	5.867792E-012	0	0.000000E+000
2	64.91303915	5.867792E-012	2.010779E-011	1	0.000000E+000
2	64.91328184	2.010779E-011	5.867792E-012	0	0.000000E+000
2	64.91329087	5.867792E-012	2.010779E-011	1	0.000000E+000
2	64.91394749	2.010779E-011	5.867792E-012	0	0.000000E+000
2	64.91457713	5.867792E-012	2.010779E-011	1	0.000000E+000
2	64.91606683	2.010779E-011	5.867792E-012	0	0.000000E+000
2	64.91608033	5.867792E-012	2.010779E-011	1	0.000000E+000
2	64.91683419	2.010779E-011	5.867792E-012	0	0.000000E+000
2	64.91686207	5.867792E-012	2.010779E-011	1	0.000000E+000
2	64.91733096	2.010779E-011	5.867792E-012	0	0.000000E+000
2	64.91734507	5.867792E-012	2.010779E-011	1	0.000000E+000
2	64.91805568	2.010779E-011	5.867792E-012	0	0.000000E+000
2	64.91808309	5.867792E-012	2.010779E-011	1	0.000000E+000
2	64.91823964	2.010779E-011	5.867792E-012	0	0.000000E+000
2	67.59886539	5.753157E-012	1.999316E-011	1	0.000000E+000
2	67.59965262	1.999316E-011	5.753157E-012	0	0.000000E+000
2	67.59967234	5.753157E-012	1.999316E-011	1	0.000000E+000
2	67.60033249	1.999316E-011	5.753157E-012	0	0.000000E+000
2	67.60036942	5.753157E-012	1.999316E-011	1	0.000000E+000
2	67.60065808	1.999316E-011	5.753157E-012	0	0.000000E+000
2	67.60068045	5.753157E-012	1.999316E-011	1	0.000000E+000
2	67.60096105	1.999316E-011	5.753157E-012	0	0.000000E+000
2	67.60656285	5.753157E-012	1.999316E-011	1	0.000000E+000
2	67.60687248	1.999316E-011	5.753157E-012	0	0.000000E+000
2	67.60691426	5.753157E-012	1.999316E-011	1	0.000000E+000
2	67.60758637	1.999316E-011	5.753157E-012	0	0.000000E+000
2	67.60902752	5.753157E-012	1.999316E-011	1	0.000000E+000
2	67.60915055	1.999316E-011	5.753157E-012	0	0.000000E+000
2	67.60917079	5.753157E-012	1.999316E-011	1	0.000000E+000
2	67.61240037	1.999316E-011	5.753157E-012	0	0.000000E+000
2	67.61241945	5.753157E-012	1.999316E-011	1	0.000000E+000
2	67.61471004	1.999316E-011	5.753157E-012	0	0.000000E+000
2	67.61472394	5.753157E-012	1.999316E-011	1	0.000000E+000
2	67.61509315	1.999316E-011	5.753157E-012	0	0.000000E+000
2	67.61517513	5.753157E-012	1.999316E-011	1	0.000000E+000
2	67.61544193	1.999316E-011	5.753157E-012	0	0.000000E+000
2	67.61549754	5.753157E-012	1.999316E-011	1	0.000000E+000
2	67.61579736	1.999316E-011	5.753157E-012	0	0.000000E+000
2	67.61588964	5.753157E-012	1.999316E-011	1	0.000000E+000
2	67.61695137	1.999316E-011	5.753157E-012	0	0.000000E+000
2	67.61717001	5.753157E-012	1.999316E-011	1	0.000000E+000
2	67.61726377	1.999316E-011	5.753157E-012	0	0.000000E+000
2	67.61726892	5.753157E-012	1.999316E-011	1	0.000000E+000
2	67.61737556	1.999316E-011	5.753157E-012	0	0.000000E+000
2	67.61784649	5.753157E-012	1.999316E-011	1	0.000000E+000
2	67.61862897	1.999316E-011	5.753157E-012	0	0.000000E+000
2	67.61864054	5.753157E-012	1.999316E-011	1	0.000000E+000
2	67.61921873	1.999316E-011	5.753157E-012	0	0.000000E+000
2	67.61923429	5.753157E-012	1.999316E-011	1	0.000000E+000
2	67.61963783	1.999316E-011	5.753157E-012	0	0.000000E+000
2	67.61965427	5.753157E-012	1.999316E-011	1	0.000000E+000
2	67.61980691	1.999316E-011	5.753157E-012	0	0.000000E+000
2	67.62017927	5.753157E-012	1.999316E-011	1	0.000000E+000
2	67.62037493	1.999316E-011	5.753157E-012	0	0.000000E+000
2	67.62040526	5.753157E-012	1.999316E-011	1	0.000000E+000
2	67.62051643	1.999316E-011	5.753157E-012	0	0.000000E+000
2	67.62060747	5.753157E-012	1.999316E-011	1	0.000000E+000
2	67.62122349	1.999316E-011	5.753157E-012	0	0.000000E+000
2	67.62246808	5.753157E-012	1.999316E-011	1	0.000000E+000
2	67.62290966	1.999316E-011	5.753157E-012	0	0.000000E+000
2	67.62294232	5.753157E-012	1.999316E-011	1	0.000000E+000
2	67.62322106	1.999316E-011	5.753157E-012	0	0.000000E+000
2	67.62325959	5.753157E-012	1.999316E-011	1	0.000000E+000
2	67.62329858	1.999316E-011	5.753157E-012	0	0.000000E+000
2	67.62353439	5.753157E-012	1.999316E-011	1	0.000000E+000
2	67.62451974	1.999316E-011	5.753157E-012	0	0.000000E+000
2	67.62453669	5.753157E-012	1.999316E-011	1	0.000000E+000
2	67.62483399	1.999316E-011	5.753157E-012	0	0.000000E+000
2	67.62484842	5.753157E-012	1.999316E-011	1	0.000000E+000
2	67.62532493	1.999316E-011	5.753157E-012	0	0.000000E+000
2	67.62534924	5.753157E-012	1.999316E-011	1	0.000000E+000
2	67.62597327	1.999316E-011	5.753157E-012	0	0.000000E+000
2	67.62600568	5.753157E-012	1.999316E-011	1	0.000000E+000
2	67.62614171	1.999316E-011	5.753157E-012	0	0.000000E+000
2	67.62615367	5.753157E-012	1.999316E-011	1	0.000000E+000
2	67.62700676	1.999316E-011	5.753157E-012	0	0.000000E+000
2	67.62703915	5.753157E-012	1.999316E-011	1	0.000000E+000
2	67.62742095	1.999316E-011	5.753157E-012	0	0.000000E+000
2	67.62745980	5.753157E-012	1.999316E-011	1	0.000000E+000
2	67.62794449	1.999316E-011	5.753157E-012	0	0.000000E+000
2	67.62807233	5.753157E-012	1.999316E-011	1	0.000000E+000
2	67.62841340	1.999316E-011	5.753157E-012	0	0.000000E+000
2	67.62935605	5.753157E-012	1.999316E-011	1	0.000000E+000
2	67.62992217	1.999316E-011	5.753157E-012	0	0.000000E+000
2	67.62995311	5.753157E-012	1.999316E-011	1	0.000000E+000
2	67.62998350	1.999316E-011	5.753157E-012	0	0.000000E+000
2	67.63001668	5.753157E-012	1.999316E-011	1	0.000000E+000
2	67.63015280	1.999316E-011	5.753157E-012	0	0.000000E+000
2	67.63015860	5.753157E-012	1.999316E-011	1	0.000000E+000
2	67.63051478	1.999316E-011	5.753157E-012	0	0.000000E+000
2	67.63052508	5.753157E-012	1.999316E-011	1	0.000000E+000
2	67.63162447	1.999316E-011	5.753157E-012	0	0.000000E+000
2	67.63164234	5.753157E-012	1.999316E-011	1	0.000000E+000
2	67.63189832	1.999316E-011	5.753157E-012	0	0.000000E+000
2	67.63244041	5.753157E-012	1.999316E-011	1	0.000000E+000
2	67.63247069	1.999316E-011	5.753157E-012	0	0.000000E+000
2	67.63293985	5.753157E-012	1.999316E-011	1	0.000000E+000
2	67.63364297	1.999316E-011	5.753157E-012	0	0.000000E+000
2	67.63375080	5.753157E-012	1.999316E-011	1	0.000000E+000
2	67.63424913	1.999316E-011	5.753157E-012	0	0.000000E+000
2	67.63464656	5.753157E-012	1.999316E-011	1	0.000000E+000
2	67.63476656	1.999316E-011	5.753157E-012	0	0.000000E+000
2	67.63518416	5.753157E-012	1.999316E-011	1	0.000000E+000
2	67.63529743	1.999316E-011	5.753157E-012	0	0.000000E+000
2	67.63568781	5.753157E-012	1.999316E-011	1	0.000000E+000
2	67.63579453	1.999316E-011	5.753157E-012	0	0.000000E+000
2	67.63581067	5.753157E-012	1.999316E-011	1	0.000000E+000
2	67.63603978	1.999316E-011	5.753157E-012	0	0.000000E+000
2	67.63613884	5.753157E-012	1.999316E-011	1	0.000000E+000
2	67.63637973	1.999316E-011	5.753157E-012	0	0.000000E+000
2	67.63721082	5.753157E-012	1.999316E-011	1	0.000000E+000
2	67.63747642	1.999316E-011	5.753157E-012	0	0.000000E+000
2	67.63833368	5.753157E-012	1.999316E-011	1	0.000000E+000
2	67.63936286	1.999316E-011	5.753157E-012	0	0.000000E+000
2	67.63939138	5.753157E-012	1.999316E-011	1	0.000000E+000
2	67.64016817	1.999316E-011	5.753157E-012	0	0.000000E+000
2	67.64139423	5.753157E-012	1.999316E-011	1	0.000000E+000
2	67.64156479	1.999316E-011	5.753157E-012	0	0.000000E+000
2	67.64188359	5.753157E-012	1.999316E-011	1	0.000000E+000
2	67.64213457	1.999316E-011	5.753157E-012	0	0.000000E+000
2	67.64265162	5.753157E-012	1.999316E-011	1	0.000000E+000
2	67.64270193	1.999316E-011	5.753157E-012	0	0.000000E+000
2	67.64289965	5.753157E-012	1.999316E-011	1	0.000000E+000
2	67.64393057	1.999316E-011	5.753157E-012	0	0.000000E+000
2	67.64416653	5.753157E-012	1.999316E-011	1	0.000000E+000
2	67.64520353	1.999316E-011	5.753157E-012	0	0.000000E+000
2	67.64548639	5.753157E-012	1.999316E-011	1	0.000000E+000
2	67.64559617	1.999316E-011	5.753157E-012	0	0.000000E+000
2	67.64586848	5.753157E-012	1.999316E-011	1	0.000000E+000
2	67.64690468	1.999316E-011	5.753157E-012	0	0.000000E+000
2	67.64704715	5.753157E-012	1.999316E-011	1	0.000000E+000
2	67.64714154	1.999316E-011	5.753157E-012	0	0.000000E+000
2	67.64746827	5.753157E-012	1.999316E-011	1	0.000000E+000
2	67.64754672	1.999316E-011	5.753157E-012	0	0.000000E+000
2	67.64868562	5.753157E-012	1.999316E-011	1	0.000000E+000
2	67.64914810	1.999316E-011	5.753157E-012	0	0.000000E+000
2	67.64918489	5.753157E-012	1.999316E-011	1	0.000000E+000
2	67.65007115	1.999316E-011	5.753157E-012	0	0.000000E+000
2	67.65046804	5.753157E-012	1.999316E-011	1	0.000000E+000
2	67.65227551	1.999316E-011	5.753157E-012	0	0.000000E+000
2	67.65242363	5.753157E-012	1.999316E-011	1	0.000000E+000
2	67.65267896	1.999316E-011	5.753157E-012	0	0.000000E+000
2	67.65298608	5.753157E-012	1.999316E-011	1	0.000000E+000
2	67.65359845	1.999316E-011	5.753157E-012	0	0.000000E+000
2	67.65412435	5.753157E-012	1.999316E-011	1	0.000000E+000
2	67.65460994	1.999316E-011	5.753157E-012	0	0.000000E+000
2	67.65482393	5.753157E-012	1.999316E-011	1	0.000000E+000
2	67.65623531	1.999316E-011	5.753157E-012	0	0.000000E+000
2	67.65660036	5.753157E-012	1.999316E-011	1	0.000000E+000
2	67.65773828	1.999316E-011	5.753157E-012	0	0.000000E+000
2	67.65776852	5.753157E-012	1.999316E-011	1	0.000000E+000
2	67.65840566	1.999316E-011	5.753157E-012	0	0.000000E+000
2	67.65854561	5.753157E-012	1.999316E-011	1	0.000000E+000
2	67.65882300	1.999316E-011	5.753157E-012	0	0.000000E+000
2	67.65887056	5.753157E-012	1.999316E-011	1	0.000000E+000
2	67.65911744	1.999316E-011	5.753157E-012	0	0.000000E+000
2	67.66121079	5.753157E-012	1.999316E-011	1	0.000000E+000
2	67.66128917	1.999316E-011	5.753157E-012	0	0.000000E+000
2	67.66132673	5.753157E-012	1.999316E-011	1	0.000000E+000
2	67.66150651	1.999316E-011	5.753157E-012	0	0.000000E+000
2	67.66151074	5.753157E-012	1.999316E-011	1	0.000000E+000
2	67.66200830	1.999316E-011	5.753157E-012	0	0.000000E+000
2	67.66203835	5.753157E-012	1.999316E-011	1	0.000000E+000
2	67.66214689	1.999316E-011	5.753157E-012	0	0.000000E+000
2	67.66229821	5.753157E-012	1.999316E-011	1	0.000000E+000
2	67.66252428	1.999316E-011	5.753157E-012	0	0.000000E+000
2	67.66254546	5.753157E-012	1.999316E-011	1	0.000000E+000
2	67.66261078	1.999316E-011	5.753157E-012	0	0.000000E+000
2	67.66399724	5.753157E-012	1.999316E-011	1	0.000000E+000
2	67.66433544	1.999316E-011	5.753157E-012	0	0.000000E+000
2	67.66435782	5.753157E-012	1.999316E-011	1	0.000000E+000
2	67.66442606	1.999316E-011	5.753157E-012	0	0.000000E+000
2	67.66443237	5.753157E-012	1.999316E-011	1	0.000000E+000
2	67.66677935	1.999316E-011	5.753157E-012	0	0.000000E+000
2	67.66721635	5.753157E-012	1.999316E-011	1	0.000000E+000
2	67.66724745	1.999316E-011	5.753157E-012	0	0.000000E+000
2	67.66735231	5.753157E-012	1.999316E-011	1	0.000000E+000
2	67.66866394	1.999316E-011	5.753157E-012	0	0.000000E+000
2	67.66867718	5.753157E-012	1.999316E-011	1	0.000000E+000
2	67.66893077	1.999316E-011	5.753157E-012	0	0.000000E+000
2	67.66911902	5.753157E-012	1.999316E-011	1	0.000000E+000
2	67.66992004	1.999316E-011	5.753157E-012	0	0.000000E+000
2	67.66995777	5.753157E-012	1.999316E-011	1	0.000000E+000
2	67.67068524	1.999316E-011	5.753157E-012	0	0.000000E+000
2	67.67073999	5.753157E-012	1.999316E-011	1	0.000000E+000
2	67.67188696	1.999316E-011	5.753157E-012	0	0.000000E+000
2	67.67192686	5.753157E-012	1.999316E-011	1	0.000000E+000
2	67.67224902	1.999316E-011	5.753157E-012	0	0.000000E+000
2	67.67276131	5.753157E-012	1.999316E-011	1	0.000000E+000
2	67.67353770	1.999316E-011	5.753157E-012	0	0.000000E+000
2	67.67357024	5.753157E-012	1.999316E-011	1	0.000000E+000
2	67.67377493	1.999316E-011	5.753157E-012	0	0.000000E+000
2	67.67383573	5.753157E-012	1.999316E-011	1	0.000000E+000
2	67.67564752	1.999316E-011	5.753157E-012	0	0.000000E+000
2	67.67775922	5.753157E-012	1.999316E-011	1	0.000000E+000
2	67.67795241	1.999316E-011	5.753157E-012	0	0.000000E+000
2	67.67796401	5.753157E-012	1.999316E-011	1	0.000000E+000
2	67.67813548	1.999316E-011	5.753157E-012	0	0.000000E+000
2	67.67920365	5.753157E-012	1.999316E-011	1	0.000000E+000
2	67.67984147	1.999316E-011	5.753157E-012	0	0.000000E+000
2	67.67988468	5.753157E-012	1.999316E-011	1	0.000000E+000
2	67.67996581	1.999316E-011	5.753157E-012	0	0.000000E+000
2	67.68045476	5.753157E-012	1.999316E-011	1	0.000000E+000
2	67.68063328	1.999316E-011	5.753157E-012	0	0.000000E+000
2	67.68082957	5.753157E-012	1.999316E-011	1	0.000000E+000
2	67.68122459	1.999316E-011	5.753157E-012	0	0.000000E+000
2	67.68527718	5.753157E-012	1.999316E-011	1	0.000000E+000
2	67.68578926	1.999316E-011	5.753157E-012	0	0.000000E+000
2	67.68581623	5.753157E-012	1.999316E-011	1	0.000000E+000
2	67.68610931	1.999316E-011	5.753157E-012	0	0.000000E+000
2	67.68740528	5.753157E-012	1.999316E-011	1	0.000000E+000
2	67.68875817	1.999316E-011	5.753157E-012	0	0.000000E+000
2	67.68879004	5.753157E-012	1.999316E-011	1	0.000000E+000
2	67.68909675	1.999316E-011	5.753157E-012	0	0.000000E+000
2	67.68913199	5.753157E-012	1.999316E-011	1	0.000000E+000
2	67.68936163	1.999316E-011	5.753157E-012	0	0.000000E+000
2	67.69016252	5.753157E-012	1.999316E-011	1	0.000000E+000
2	67.69024126	1.999316E-011	5.753157E-012	0	0.000000E+000
2	67.69053940	5.753157E-012	1.999316E-011	1	0.000000E+000
2	67.69081146	1.999316E-011	5.753157E-012	0	0.000000E+000
2	67.69199639	5.753157E-012	1.999316E-011	1	0.000000E+000
2	67.69250691	1.999316E-011	5.753157E-012	0	0.000000E+000
2	67.69295578	5.753157E-012	1.999316E-011	1	0.000000E+000
2	67.69341183	1.999316E-011	5.753157E-012	0	0.000000E+000
2	67.69347113	5.753157E-012	1.999316E-011	1	0.000000E+000
2	67.69359223	1.999316E-011	5.753157E-012	0	0.000000E+000
2	67.69413006	5.753157E-012	1.999316E-011	1	0.000000E+000
2	67.69542374	1.999316E-011	5.753157E-012	0	0.000000E+000
2	67.69543248	5.753157E-012	1.999316E-011	1	0.000000E+000
2	67.69570900	1.999316E-011	5.753157E-012	0	0.000000E+000
2	67.69571618	5.753157E-012	1.999316E-011	1	0.000000E+000
2	67.69630601	1.999316E-011	5.753157E-012	0	0.000000E+000
2	67.69685586	5.753157E-012	1.999316E-011	1	0.000000E+000
2	67.69722955	1.999316E-011	5.753157E-012	0	0.000000E+000
2	67.69724491	5.753157E-012	1.999316E-011	1	0.000000E+000
2	67.69763340	1.999316E-011	5.753157E-012	0	0.000000E+000
2	67.69792378	5.753157E-012	1.999316E-011	1	0.000000E+000
2	67.69927913	1.999316E-011	5.753157E-012	0	0.000000E+000
2	67.69949198	5.753157E-012	1.999316E-011	1	0.000000E+000
2	67.69963869	1.999316E-011	5.753157E-012	0	0.000000E+000
2	67.70039062	5.753157E-012	1.999316E-011	1	0.000000E+000
2	67.70096417	1.999316E-011	5.753157E-012	0	0.000000E+000
2	67.70298716	5.753157E-012	1.999316E-011	1	0.000000E+000
2	67.70389862	1.999316E-011	5.753157E-012	0	0.000000E+000
2	67.70391763	5.753157E-012	1.999316E-011	1	0.000000E+000
2	67.70450166	1.999316E-011	5.753157E-012	0	0.000000E+000
2	67.70452297	5.753157E-012	1.999316E-011	1	0.000000E+000
2	67.70512119	1.999316E-011	5.753157E-012	0	0.000000E+000
2	67.70521932	5.753157E-012	1.999316E-011	1	0.000000E+000
2	67.70524316	1.999316E-011	5.753157E-012	0	0.000000E+000
2	67.70560869	5.753157E-012	1.999316E-011	1	0.000000E+000
2	67.70572080	1.999316E-011	5.753157E-012	0	0.000000E+000
2	67.70573012	5.753157E-012	1.999316E-011	1	0.000000E+000
2	67.70653310	1.999316E-011	5.753157E-012	0	0.000000E+000
2	67.70654636	5.753157E-012	1.999316E-011	1	0.000000E+000
2	67.70737294	1.999316E-011	5.753157E-012	0	0.000000E+000
2	67.70742763	5.753157E-012	1.999316E-011	1	0.000000E+000
2	67.70867271	1.999316E-011	5.753157E-012	0	0.000000E+000
2	67.70869015	5.753157E-012	1.999316E-011	1	0.000000E+000
2	67.70960118	1.999316E-011	5.753157E-012	0	0.000000E+000
2	67.70961701	5.753157E-012	1.999316E-011	1	0.000000E+000
2	67.71055226	1.999316E-011	5.753157E-012	0	0.000000E+000
2	67.71147796	5.753157E-012	1.999316E-011	1	0.000000E+000
2	67.71179739	1.999316E-011	5.753157E-012	0	0.000000E+000
2	67.71250415	5.753157E-012	1.999316E-011	1	0.000000E+000
2	67.71263480	1.999316E-011	5.753157E-012	0	0.000000E+000
2	67.71294835	5.753157E-012	1.999316E-011	1	0.000000E+000
2	67.71305218	1.999316E-011	5.753157E-012	0	0.000000E+000
2	67.71419371	5.753157E-012	1.999316E-011	1	0.000000E+000
2	67.71490023	1.999316E-011	5.753157E-012	0	0.000000E+000
2	67.71493509	5.753157E-012	1.999316E-011	1	0.000000E+000
2	67.71501987	1.999316E-011	5.753157E-012	0	0.000000E+000
2	67.71505631	5.753157E-012	1.999316E-011	1	0.000000E+000
2	67.71514076	1.999316E-011	5.753157E-012	0	0.000000E+000
2	67.71610831	5.753157E-012	1.999316E-011	1	0.000000E+000
2	67.71646026	1.999316E-011	5.753157E-012	0	0.000000E+000
2	67.71650679	5.753157E-012	1.999316E-011	1	0.000000E+000
2	67.71908347	1.999316E-011	5.753157E-012	0	0.000000E+000
2	67.71911503	5.753157E-012	1.999316E-011	1	0.000000E+000
2	67.71982711	1.999316E-011	5.753157E-012	0	0.000000E+000
2	67.71989492	5.753157E-012	1.999316E-011	1	0.000000E+000
2	67.72020549	1.999316E-011	5.753157E-012	0	0.000000E+000
2	67.72026507	5.753157E-012	1.999316E-011	1	0.000000E+000
2	67.72168245	1.999316E-011	5.753157E-012	0	0.000000E+000
2	67.72170572	5.753157E-012	1.999316E-011	1	0.000000E+000
2	67.72211193	1.999316E-011	5.753157E-012	0	0.000000E+000
2	67.72214488	5.753157E-012	1.999316E-011	1	0.000000E+000
2	67.72255615	1.999316E-011	5.753157E-012	0	0.000000E+000
2	67.72269982	5.753157E-012	1.999316E-011	1	0.000000E+000
2	67.72329669	1.999316E-011	5.753157E-012	0	0.000000E+000
2	67.72332621	5.753157E-012	1.999316E-011	1	0.000000E+000
2	67.72350055	1.999316E-011	5.753157E-012	0	0.000000E+000
2	67.72358440	5.753157E-012	1.999316E-011	1	0.000000E+000
2	67.72504873	1.999316E-011	5.753157E-012	0	0.000000E+000
2	67.72540459	5.753157E-012	1.999316E-011	1	0.000000E+000
2	67.72555095	1.999316E-011	5.753157E-012	0	0.000000E+000
2	67.72562298	5.753157E-012	1.999316E-011	1	0.000000E+000
2	67.72572089	1.999316E-011	5.753157E-012	0	0.000000E+000
2	67.72575323	5.753157E-012	1.999316E-011	1	0.000000E+000
2	67.72646581	1.999316E-011	5.753157E-012	0	0.000000E+000
2	67.72649022	5.753157E-012	1.999316E-011	1	0.000000E+000
2	67.72847839	1.999316E-011	5.753157E-012	0	0.000000E+000
2	67.72851058	5.753157E-012	1.999316E-011	1	0.000000E+000
2	67.72902484	1.999316E-011	5.753157E-012	0	0.000000E+000
2	67.72946171	5.753157E-012	1.999316E-011	1	0.000000E+000
2	67.73048818	1.999316E-011	5.753157E-012	0	0.000000E+000
2	67.73090802	5.753157E-012	1.999316E-011	1	0.000000E+000
2	67.73139383	1.999316E-011	5.753157E-012	0	0.000000E+000
2	67.73140888	5.753157E-012	1.999316E-011	1	0.000000E+000
2	67.73216479	1.999316E-011	5.753157E-012	0	0.000000E+000
2	67.73235602	5.753157E-012	1.999316E-011	1	0.000000E+000
2	67.73266946	1.999316E-011	5.753157E-012	0	0.000000E+000
2	67.73271402	5.753157E-012	1.999316E-011	1	0.000000E+000
2	67.73283077	1.999316E-011	5.753157E-012	0	0.000000E+000
2	67.73396146	5.753157E-012	1.999316E-011	1	0.000000E+000
2	67.73408627	1.999316E-011	5.753157E-012	0	0.000000E+000
2	67.73548971	5.753157E-012	1.999316E-011	1	0.000000E+000
2	67.73581621	1.999316E-011	5.753157E-012	0	0.000000E+000
2	67.73639596	5.753157E-012	1.999316E-011	1	0.000000E+000
2	67.73691413	1.999316E-011	5.753157E-012	0	0.000000E+000
2	67.73715355	5.753157E-012	1.999316E-011	1	0.000000E+000
2	67.73758852	1.999316E-011	5.753157E-012	0	0.000000E+000
2	67.73824059	5.753157E-012	1.999316E-011	1	0.000000E+000
2	67.73852344	1.999316E-011	5.753157E-012	0	0.000000E+000
2	67.74044037	5.753157E-012	1.999316E-011	1	0.000000E+000
2	67.74059680	1.999316E-011	5.753157E-012	0	0.000000E+000
2	67.74060557	5.753157E-012	1.999316E-011	1	0.000000E+000
2	67.74071701	1.999316E-011	5.753157E-012	0	0.000000E+000
2	67.74075331	5.753157E-012	1.999316E-011	1	0.000000E+000
2	67.74079226	1.999316E-011	5.753157E-012	0	0.000000E+000
2	67.74080999	5.753157E-012	1.999316E-011	1	0.000000E+000
2	67.74088993	1.999316E-011	5.753157E-012	0	0.000000E+000
2	67.74089805	5.753157E-012	1.999316E-011	1	0.000000E+000
2	67.74160836	1.999316E-011	5.753157E-012	0	0.000000E+000
2	67.74200447	5.753157E-012	1.999316E-011	1	0.000000E+000
2	67.74226882	1.999316E-011	5.753157E-012	0	0.000000E+000
2	67.74229397	5.753157E-012	1.999316E-011	1	0.000000E+000
2	67.74256692	1.999316E-011	5.753157E-012	0	0.000000E+000
2	67.74281941	5.753157E-012	1.999316E-011	1	0.000000E+000
2	67.74323200	1.999316E-011	5.753157E-012	0	0.000000E+000
2	67.74366162	5.753157E-012	1.999316E-011	1	0.000000E+000
2	67.74446311	1.999316E-011	5.753157E-012	0	0.000000E+000
2	67.74494982	5.753157E-012	1.999316E-011	1	0.000000E+000
2	67.74500944	1.999316E-011	5.753157E-012	0	0.000000E+000
2	67.74535619	5.753157E-012	1.999316E-011	1	0.000000E+000
2	67.74561858	1.999316E-011	5.753157E-012	0	0.000000E+000
2	67.74665247	5.753157E-012	1.999316E-011	1	0.000000E+000
2	67.74679168	1.999316E-011	5.753157E-012	0	0.000000E+000
2	67.74694551	5.753157E-012	1.999316E-011	1	0.000000E+000
2	67.74697418	1.999316E-011	5.753157E-012	0	0.000000E+000
2	67.74699064	5.753157E-012	1.999316E-011	1	0.000000E+000
2	67.74714902	1.999316E-011	5.753157E-012	0	0.000000E+000
2	67.74768486	5.753157E-012	1.999316E-011	1	0.000000E+000
2	67.74839586	1.999316E-011	5.753157E-012	0	0.000000E+000
2	67.74840527	5.753157E-012	1.999316E-011	1	0.000000E+000
2	67.74844409	1.999316E-011	5.753157E-012	0	0.000000E+000
2	67.75031614	5.753157E-012	1.999316E-011	1	0.000000E+000
2	67.75087935	1.999316E-011	5.753157E-012	0	0.000000E+000
2	67.75089194	5.753157E-012	1.999316E-011	1	0.000000E+000
2	67.75118001	1.999316E-011	5.753157E-012	0	0.000000E+000
2	67.75172020	5.753157E-012	1.999316E-011	1	0.000000E+000
2	67.75201280	1.999316E-011	5.753157E-012	0	0.000000E+000
2	67.75255440	5.753157E-012	1.999316E-011	1	0.000000E+000
2	67.75323398	1.999316E-011	5.753157E-012	0	0.000000E+000
2	67.75324527	5.753157E-012	1.999316E-011	1	0.000000E+000
2	67.75344663	1.999316E-011	5.753157E-012	0	0.000000E+000
2	67.75346234	5.753157E-012	1.999316E-011	1	0.000000E+000
2	67.75398704	1.999316E-011	5.753157E-012	0	0.000000E+000
2	67.75409034	5.753157E-012	1.999316E-011	1	0.000000E+000
2	67.75464406	1.999316E-011	5.753157E-012	0	0.000000E+000
2	67.75467749	5.753157E-012	1.999316E-011	1	0.000000E+000
2	67.75584315	1.999316E-011	5.753157E-012	0	0.000000E+000
2	67.75620070	5.753157E-012	1.999316E-011	1	0.000000E+000
2	67.75659975	1.999316E-011	5.753157E-012	0	0.000000E+000
2	67.75660015	5.753157E-012	1.999316E-011	1	0.000000E+000
2	67.75714288	1.999316E-011	5.753157E-012	0	0.000000E+000
2	67.75716162	5.753157E-012	1.999316E-011	1	0.000000E+000
2	67.75722729	1.999316E-011	5.753157E-012	0	0.000000E+000
2	67.75774034	5.753157E-012	1.999316E-011	1	0.000000E+000
2	67.75882753	1.999316E-011	5.753157E-012	0	0.000000E+000
2	67.75898625	5.753157E-012	1.999316E-011	1	0.000000E+000
2	67.75943940	1.999316E-011	5.753157E-012	0	0.000000E+000
2	67.75946392	5.753157E-012	1.999316E-011	1	0.000000E+000
2	67.75986543	1.999316E-011	5.753157E-012	0	0.000000E+000
2	67.75994836	5.753157E-012	1.999316E-011	1	0.000000E+000
2	67.76089189	1.999316E-011	5.753157E-012	0	0.000000E+000
2	67.76096431	5.753157E-012	1.999316E-011	1	0.000000E+000
2	67.76145718	1.999316E-011	5.753157E-012	0	0.000000E+000
2	67.76222263	5.753157E-012	1.999316E-011	1	0.000000E+000
2	67.76245655	1.999316E-011	5.753157E-012	0	0.000000E+000
2	67.76251076	5.753157E-012	1.999316E-011	1	0.000000E+000
2	67.76317053	1.999316E-011	5.753157E-012	0	0.000000E+000
2	67.76320866	5.753157E-012	1.999316E-011	1	0.000000E+000
2	67.76357130	1.999316E-011	5.753157E-012	0	0.000000E+000
2	67.76500168	5.753157E-012	1.999316E-011	1	0.000000E+000
2	67.76546393	1.999316E-011	5.753157E-012	0	0.000000E+000
2	67.76546575	5.753157E-012	1.999316E-011	1	0.000000E+000
2	67.76571059	1.999316E-011	5.753157E-012	0	0.000000E+000
2	67.76572992	5.753157E-012	1.999316E-011	1	0.000000E+000
2	67.76585942	1.999316E-011	5.753157E-012	0	0.000000E+000
2	67.76589036	5.753157E-012	1.999316E-011	1	0.000000E+000
2	67.76736159	1.999316E-011	5.753157E-012	0	0.000000E+000
2	67.76737350	5.753157E-012	1.999316E-011	1	0.000000E+000
2	67.76759079	1.999316E-011	5.753157E-012	0	0.000000E+000
2	67.76760147	5.753157E-012	1.999316E-011	1	0.000000E+000
2	67.77036029	1.999316E-011	5.753157E-012	0	0.000000E+000
2	67.77038279	5.753157E-012	1.999316E-011	1	0.000000E+000
2	67.77102248	1.999316E-011	5.753157E-012	0	0.000000E+000
2	67.77103515	5.753157E-012	1.999316E-011	1	0.000000E+000
2	67.77108101	1.999316E-011	5.753157E-012	0	0.000000E+000
2	67.77124187	5.753157E-012	1.999316E-011	1	0.000000E+000
2	67.77129007	1.999316E-011	5.753157E-012	0	0.000000E+000
2	67.77130617	5.753157E-012	1.999316E-011	1	0.000000E+000
2	67.77154133	1.999316E-011	5.753157E-012	0	0.000000E+000
2	67.77156672	5.753157E-012	1.999316E-011	1	0.000000E+000
2	67.77215079	1.999316E-011	5.753157E-012	0	0.000000E+000
2	67.77278432	5.753157E-012	1.999316E-011	1	0.000000E+000
2	67.77301829	1.999316E-011	5.753157E-012	0	0.000000E+000
2	67.77308175	5.753157E-012	1.999316E-011	1	0.000000E+000
2	67.77423003	1.999316E-011	5.753157E-012	0	0.000000E+000
2	67.77426303	5.753157E-012	1.999316E-011	1	0.000000E+000
2	67.77474548	1.999316E-011	5.753157E-012	0	0.000000E+000
2	67.77477393	5.753157E-012	1.999316E-011	1	0.000000E+000
2	67.77529927	1.999316E-011	5.753157E-012	0	0.000000E+000
2	67.77532551	5.753157E-012	1.999316E-011	1	0.000000E+000
2	67.77544047	1.999316E-011	5.753157E-012	0	0.000000E+000
2	67.77575616	5.753157E-012	1.999316E-011	1	0.000000E+000
2	67.77587973	1.999316E-011	5.753157E-012	0	0.000000E+000
2	67.77590754	5.753157E-012	1.999316E-011	1	0.000000E+000
2	67.77639380	1.999316E-011	5.753157E-012	0	0.000000E+000
2	67.77642247	5.753157E-012	1.999316E-011	1	0.000000E+000
2	67.77736144	1.999316E-011	5.753157E-012	0	0.000000E+000
2	67.77743961	5.753157E-012	1.999316E-011	1	0.000000E+000
2	67.77749652	1.999316E-011	5.753157E-012	0	0.000000E+000
2	67.77821654	5.753157E-012	1.999316E-011	1	0.000000E+000
2	67.77830694	1.999316E-011	5.753157E-012	0	0.000000E+000
2	67.77833425	5.753157E-012	1.999316E-011	1	0.000000E+000
2	67.77863547	1.999316E-011	5.753157E-012	0	0.000000E+000
2	67.77865743	5.753157E-012	1.999316E-011	1	0.000000E+000
2	67.77920645	1.999316E-011	5.753157E-012	0	0.000000E+000
2	67.77922804	5.753157E-012	1.999316E-011	1	0.000000E+000
2	67.77930302	1.999316E-011	5.753157E-012	0	0.000000E+000
2	67.77934157	5.753157E-012	1.999316E-011	1	0.000000E+000
2	67.77937153	1.999316E-011	5.753157E-012	0	0.000000E+000
2	67.77995614	5.753157E-012	1.999316E-011	1	0.000000E+000
2	67.78058076	1.999316E-011	5.753157E-012	0	0.000000E+000
2	67.78079511	5.753157E-012	1.999316E-011	1	0.000000E+000
2	67.78092576	1.999316E-011	5.753157E-012	0	0.000000E+000
2	67.78095048	5.753157E-012	1.999316E-011	1	0.000000E+000
2	67.78122589	1.999316E-011	5.753157E-012	0	0.000000E+000
2	67.78220674	5.753157E-012	1.999316E-011	1	0.000000E+000
2	67.78245233	1.999316E-011	5.753157E-012	0	0.000000E+000
2	67.78246370	5.753157E-012	1.999316E-011	1	0.000000E+000
2	67.78370281	1.999316E-011	5.753157E-012	0	0.000000E+000
2	67.78374884	5.753157E-012	1.999316E-011	1	0.000000E+000
2	67.78454280	1.999316E-011	5.753157E-012	0	0.000000E+000
2	67.78474053	5.753157E-012	1.999316E-011	1	0.000000E+000
2	67.78484015	1.999316E-011	5.753157E-012	0	0.000000E+000
2	67.78508983	5.753157E-012	1.999316E-011	1	0.000000E+000
2	67.78583526	1.999316E-011	5.753157E-012	0	0.000000E+000
2	67.78624713	5.753157E-012	1.999316E-011	1	0.000000E+000
2	67.78676547	1.999316E-011	5.753157E-012	0	0.000000E+000
2	67.78677499	5.753157E-012	1.999316E-011	1	0.000000E+000
2	67.78693285	1.999316E-011	5.753157E-012	0	0.000000E+000
2	67.78695725	5.753157E-012	1.999316E-011	1	0.000000E+000
2	67.78851390	1.999316E-011	5.753157E-012	0	0.000000E+000
2	67.78867187	5.753157E-012	1.999316E-011	1	0.000000E+000
2	67.78897958	1.999316E-011	5.753157E-012	0	0.000000E+000
2	67.78911925	5.753157E-012	1.999316E-011	1	0.000000E+000
2	67.78913571	1.999316E-011	5.753157E-012	0	0.000000E+000
2	67.78935569	5.753157E-012	1.999316E-011	1	0.000000E+000
2	67.78965398	1.999316E-011	5.753157E-012	0	0.000000E+000
2	67.78967395	5.753157E-012	1.999316E-011	1	0.000000E+000
2	67.79000478	1.999316E-011	5.753157E-012	0	0.000000E+000
2	67.79017056	5.753157E-012	1.999316E-011	1	0.000000E+000
2	67.79030739	1.999316E-011	5.753157E-012	0	0.000000E+000
2	67.79032130	5.753157E-012	1.999316E-011	1	0.000000E+000
2	67.79045992	1.999316E-011	5.753157E-012	0	0.000000E+000
2	67.79100125	5.753157E-012	1.999316E-011	1	0.000000E+000
2	67.79120012	1.999316E-011	5.753157E-012	0	0.000000E+000
2	67.79124080	5.753157E-012	1.999316E-011	1	0.000000E+000
2	67.79179671	1.999316E-011	5.753157E-012	0	0.000000E+000
2	67.79180816	5.753157E-012	1.999316E-011	1	0.000000E+000
2	67.79203572	1.999316E-011	5.753157E-012	0	0.000000E+000
2	67.79207195	5.753157E-012	1.999316E-011	1	0.000000E+000
2	67.79342478	1.999316E-011	5.753157E-012	0	0.000000E+000
2	67.79418793	5.753157E-012	1.999316E-011	1	0.000000E+000
2	67.79471692	1.999316E-011	5.753157E-012	0	0.000000E+000
2	67.79516553	5.753157E-012	1.999316E-011	1	0.000000E+000
2	67.79533559	1.999316E-011	5.753157E-012	0	0.000000E+000
2	67.79534885	5.753157E-012	1.999316E-011	1	0.000000E+000
2	67.79558381	1.999316E-011	5.753157E-012	0	0.000000E+000
2	67.79588200	5.753157E-012	1.999316E-011	1	0.000000E+000
2	67.79648760	1.999316E-011	5.753157E-012	0	0.000000E+000
2	67.79649776	5.753157E-012	1.999316E-011	1	0.000000E+000
2	67.79659545	1.999316E-011	5.753157E-012	0	0.000000E+000
2	67.79662283	5.753157E-012	1.999316E-011	1	0.000000E+000
2	67.79695809	1.999316E-011	5.753157E-012	0	0.000000E+000
2	67.79707673	5.753157E-012	1.999316E-011	1	0.000000E+000
2	67.79754050	1.999316E-011	5.753157E-012	0	0.000000E+000
2	67.79888779	5.753157E-012	1.999316E-011	1	0.000000E+000
2	67.79959284	1.999316E-011	5.753157E-012	0	0.000000E+000
2	67.79990629	5.753157E-012	1.999316E-011	1	0.000000E+000
2	67.80019017	1.999316E-011	5.753157E-012	0	0.000000E+000
2	67.80020281	5.753157E-012	1.999316E-011	1	0.000000E+000
2	67.80091398	1.999316E-011	5.753157E-012	0	0.000000E+000
2	67.80092511	5.753157E-012	1.999316E-011	1	0.000000E+000
2	67.80201282	1.999316E-011	5.753157E-012	0	0.000000E+000
2	67.80339249	5.753157E-012	1.999316E-011	1	0.000000E+000
2	67.80360630	1.999316E-011	5.753157E-012	0	0.000000E+000
2	67.80456232	5.753157E-012	1.999316E-011	1	0.000000E+000
2	67.80489641	1.999316E-011	5.753157E-012	0	0.000000E+000
2	67.80491074	5.753157E-012	1.999316E-011	1	0.000000E+000
2	67.80539633	1.999316E-011	5.753157E-012	0	0.000000E+000
2	67.80541418	5.753157E-012	1.999316E-011	1	0.000000E+000
2	67.80556336	1.999316E-011	5.753157E-012	0	0.000000E+000
2	67.80559470	5.753157E-012	1.999316E-011	1	0.000000E+000
2	67.80585629	1.999316E-011	5.753157E-012	0	0.000000E+000
2	67.80652629	5.753157E-012	1.999316E-011	1	0.000000E+000
2	67.80665009	1.999316E-011	5.753157E-012	0	0.000000E+000
2	67.80666072	5.753157E-012	1.999316E-011	1	0.000000E+000
2	67.80751716	1.999316E-011	5.753157E-012	0	0.000000E+000
2	67.80789869	5.753157E-012	1.999316E-011	1	0.000000E+000
2	67.80894016	1.999316E-011	5.753157E-012	0	0.000000E+000
2	67.80900470	5.753157E-012	1.999316E-011	1	0.000000E+000
2	67.80928928	1.999316E-011	5.753157E-012	0	0.000000E+000
2	67.80979700	5.753157E-012	1.999316E-011	1	0.000000E+000
2	67.80998993	1.999316E-011	5.753157E-012	0	0.000000E+000
2	67.81012301	5.753157E-012	1.999316E-011	1	0.000000E+000
2	67.81020622	1.999316E-011	5.753157E-012	0	0.000000E+000
2	67.81079765	5.753157E-012	1.999316E-011	1	0.000000E+000
2	67.81169297	1.999316E-011	5.753157E-012	0	0.000000E+000
2	67.81183164	5.753157E-012	1.999316E-011	1	0.000000E+000
2	67.81221147	1.999316E-011	5.753157E-012	0	0.000000E+000
2	67.81223905	5.753157E-012	1.999316E-011	1	0.000000E+000
2	67.81295831	1.999316E-011	5.753157E-012	0	0.000000E+000
2	67.81318919	5.753157E-012	1.999316E-011	1	0.000000E+000
2	67.81359884	1.999316E-011	5.753157E-012	0	0.000000E+000
2	67.81528470	5.753157E-012	1.999316E-011	1	0.000000E+000
2	67.81549780	1.999316E-011	5.753157E-012	0	0.000000E+000
2	67.81556552	5.753157E-012	1.999316E-011	1	0.000000E+000
2	67.81573324	1.999316E-011	5.753157E-012	0	0.000000E+000
2	67.81575349	5.753157E-012	1.999316E-011	1	0.000000E+000
2	67.81598465	1.999316E-011	5.753157E-012	0	0.000000E+000
2	67.81603734	5.753157E-012	1.999316E-011	1	0.000000E+000
2	67.81656825	1.999316E-011	5.753157E-012	0	0.000000E+000
2	67.81689923	5.753157E-012	1.999316E-011	1	0.000000E+000
2	67.81737991	1.999316E-011	5.753157E-012	0	0.000000E+000
2	67.81740558	5.753157E-012	1.999316E-011	1	0.000000E+000
2	67.81953235	1.999316E-011	5.753157E-012	0	0.000000E+000
2	79.13252180	5.537755E-012	1.977775E-011	1	0.000000E+000
2	79.13283623	1.977775E-011	5.537755E-012	0	0.000000E+000
2	79.13288644	5.537755E-012	1.977775E-011	1	0.000000E+000
2	79.13388857	1.977775E-011	5.537755E-012	0	0.000000E+000
2	79.13390747	5.537755E-012	1.977775E-011	1	0.000000E+000
2	79.13489710	1.977775E-011	5.537755E-012	0	0.000000E+000
2	79.13491883	5.537755E-012	1.977775E-011	1	0.000000E+000
2	79.13543852	1.977775E-011	5.537755E-012	0	0.000000E+000
2	79.13584445	5.537755E-012	1.977775E-011	1	0.000000E+000
2	79.13743759	1.977775E-011	5.537755E-012	0	0.000000E+000
2	79.13750494	5.537755E-012	1.977775E-011	1	0.000000E+000
2	79.14036205	1.977775E-011	5.537755E-012	0	0.000000E+000
2	79.14038632	5.537755E-012	1.977775E-011	1	0.000000E+000
2	79.14154887	1.977775E-011	5.537755E-012	0	0.000000E+000
2	79.14156538	5.537755E-012	1.977775E-011	1	0.000000E+000
2	79.14177295	1.977775E-011	5.537755E-012	0	0.000000E+000
2	79.14245794	5.537755E-012	1.977775E-011	1	0.000000E+000
2	79.14283494	1.977775E-011	5.537755E-012	0	0.000000E+000
2	79.14285823	5.537755E-012	1.977775E-011	1	0.000000E+000
2	79.14307109	1.977775E-011	5.537755E-012	0	0.000000E+000
2	79.14332090	5.537755E-012	1.977775E-011	1	0.000000E+000
2	79.14374932	1.977775E-011	5.537755E-012	0	0.000000E+000
2	79.14624660	5.537755E-012	1.977775E-011	1	0.000000E+000
2	79.14671055	1.977775E-011	5.537755E-012	0	0.000000E+000
2	79.14672357	5.537755E-012	1.977775E-011	1	0.000000E+000
2	79.14805765	1.977775E-011	5.537755E-012	0	0.000000E+000
2	79.14806321	5.537755E-012	1.977775E-011	1	0.000000E+000
2	79.14866981	1.977775E-011	5.537755E-012	0	0.000000E+000
2	79.14868741	5.537755E-012	1.977775E-011	1	0.000000E+000
2	79.14970988	1.977775E-011	5.537755E-012	0	0.000000E+000
2	79.15000283	5.537755E-012	1.977775E-011	1	0.000000E+000
2	79.15059581	1.977775E-011	5.537755E-012	0	0.000000E+000
2	79.15085732	5.537755E-012	1.977775E-011	1	0.000000E+000
2	79.15110288	1.977775E-011	5.537755E-012	0	0.000000E+000
2	79.15112202	5.537755E-012	1.977775E-011	1	0.000000E+000
2	79.15143221	1.977775E-011	5.537755E-012	0	0.000000E+000
2	79.15144634	5.537755E-012	1.977775E-011	1	0.000000E+000
2	79.15193681	1.977775E-011	5.537755E-012	0	0.000000E+000
2	79.15194181	5.537755E-012	1.977775E-011	1	0.000000E+000
2	79.15213585	1.977775E-011	5.537755E-012	0	0.000000E+000
2	79.15215682	5.537755E-012	1.977775E-011	1	0.000000E+000
2	79.15261019	1.977775E-011	5.537755E-012	0	0.000000E+000
2	79.15262792	5.537755E-012	1.977775E-011	1	0.000000E+000
2	79.15276431	1.977775E-011	5.537755E-012	0	0.000000E+000
2	79.15279466	5.537755E-012	1.977775E-011	1	0.000000E+000
2	79.15323235	1.977775E-011	5.537755E-012	0	0.000000E+000
2	79.15324446	5.537755E-012	1.977775E-011	1	0.000000E+000
2	79.15385523	1.977775E-011	5.537755E-012	0	0.000000E+000
2	79.15392363	5.537755E-012	1.977775E-011	1	0.000000E+000
2	79.15534737	1.977775E-011	5.537755E-012	0	0.000000E+000
2	79.15535693	5.537755E-012	1.977775E-011	1	0.000000E+000
2	79.15559941	1.977775E-011	5.537755E-012	0	0.000000E+000
2	79.15561589	5.537755E-012	1.977775E-011	1	0.000000E+000
2	79.15611059	1.977775E-011	5.537755E-012	0	0.000000E+000
2	79.15612917	5.537755E-012	1.977775E-011	1	0.000000E+000
2	79.15622315	1.977775E-011	5.537755E-012	0	0.000000E+000
2	79.15662661	5.537755E-012	1.977775E-011	1	0.000000E+000
2	79.15664493	1.977775E-011	5.537755E-012	0	0.000000E+000
2	79.15666030	5.537755E-012	1.977775E-011	1	0.000000E+000
2	79.15669463	1.977775E-011	5.537755E-012	0	0.000000E+000
2	79.15671473	5.537755E-012	1.977775E-011	1	0.000000E+000
2	79.15716921	1.977775E-011	5.537755E-012	0	0.000000E+000
2	79.15748386	5.537755E-012	1.977775E-011	1	0.000000E+000
2	79.15806233	1.977775E-011	5.537755E-012	0	0.000000E+000
2	79.15810387	5.537755E-012	1.977775E-011	1	0.000000E+000
2	79.15822964	1.977775E-011	5.537755E-012	0	0.000000E+000
2	79.15826608	5.537755E-012	1.977775E-011	1	0.000000E+000
2	79.15834601	1.977775E-011	5.537755E-012	0	0.000000E+000
2	79.15870057	5.537755E-012	1.977775E-011	1	0.000000E+000
2	79.15895791	1.977775E-011	5.537755E-012	0	0.000000E+000
2	79.15898031	5.537755E-012	1.977775E-011	1	0.000000E+000
2	79.15902785	1.977775E-011	5.537755E-012	0	0.000000E+000
2	79.15906074	5.537755E-012	1.977775E-011	1	0.000000E+000
2	79.15978444	1.977775E-011	5.537755E-012	0	0.000000E+000
2	79.15980624	5.537755E-012	1.977775E-011	1	0.000000E+000
2	79.16046457	1.977775E-011	5.537755E-012	0	0.000000E+000
2	79.16124643	5.537755E-012	1.977775E-011	1	0.000000E+000
2	79.16146541	1.977775E-011	5.537755E-012	0	0.000000E+000
2	79.16151193	5.537755E-012	1.977775E-011	1	0.000000E+000
2	79.16160900	1.977775E-011	5.537755E-012	0	0.000000E+000
2	79.16162042	5.537755E-012	1.977775E-011	1	0.000000E+000
2	79.16207336	1.977775E-011	5.537755E-012	0	0.000000E+000
2	79.16293411	5.537755E-012	1.977775E-011	1	0.000000E+000
2	79.16326993	1.977775E-011	5.537755E-012	0	0.000000E+000
2	79.16369970	5.537755E-012	1.977775E-011	1	0.000000E+000
2	79.16626098	1.977775E-011	5.537755E-012	0	0.000000E+000
2	79.16626235	5.537755E-012	1.977775E-011	1	0.000000E+000
2	79.16700259	1.977775E-011	5.537755E-012	0	0.000000E+000
2	79.16731662	5.537755E-012	1.977775E-011	1	0.000000E+000
2	79.16781540	1.977775E-011	5.537755E-012	0	0.000000E+000
2	79.16782544	5.537755E-012	1.977775E-011	1	0.000000E+000
2	79.16819921	1.977775E-011	5.537755E-012	0	0.000000E+000
2	79.16821408	5.537755E-012	1.977775E-011	1	0.000000E+000
2	79.16848017	1.977775E-011	5.537755E-012	0	0.000000E+000
2	79.16850842	5.537755E-012	1.977775E-011	1	0.000000E+000
2	79.16874384	1.977775E-011	5.537755E-012	0	0.000000E+000
2	79.16877442	5.537755E-012	1.977775E-011	1	0.000000E+000
2	79.16883051	1.977775E-011	5.537755E-012	0	0.000000E+000
2	79.16902150	5.537755E-012	1.977775E-011	1	0.000000E+000
2	79.16963599	1.977775E-011	5.537755E-012	0	0.000000E+000
2	79.16963717	5.537755E-012	1.977775E-011	1	0.000000E+000
2	79.17026747	1.977775E-011	5.537755E-012	0	0.000000E+000
2	79.17028024	5.537755E-012	1.977775E-011	1	0.000000E+000
2	79.17075223	1.977775E-011	5.537755E-012	0	0.000000E+000
2	79.17130263	5.537755E-012	1.977775E-011	1	0.000000E+000
2	79.17214473	1.977775E-011	5.537755E-012	0	0.000000E+000
2	79.17216115	5.537755E-012	1.977775E-011	1	0.000000E+000
2	79.17289612	1.977775E-011	5.537755E-012	0	0.000000E+000
2	79.17349267	5.537755E-012	1.977775E-011	1	0.000000E+000
2	79.17353933	1.977775E-011	5.537755E-012	0	0.000000E+000
2	79.17401523	5.537755E-012	1.977775E-011	1	0.000000E+000
2	79.17424113	1.977775E-011	5.537755E-012	0	0.000000E+000
2	79.17434598	5.537755E-012	1.977775E-011	1	0.000000E+000
2	79.17575946	1.977775E-011	5.537755E-012	0	0.000000E+000
2	79.17614344	5.537755E-012	1.977775E-011	1	0.000000E+000
2	79.17639210	1.977775E-011	5.537755E-012	0	0.000000E+000
2	79.17648526	5.537755E-012	1.977775E-011	1	0.000000E+000
2	79.17738229	1.977775E-011	5.537755E-012	0	0.000000E+000
2	79.17743164	5.537755E-012	1.977775E-011	1	0.000000E+000
2	79.17782026	1.977775E-011	5.537755E-012	0	0.000000E+000
2	79.17805031	5.537755E-012	1.977775E-011	1	0.000000E+000
2	79.17823650	1.977775E-011	5.537755E-012	0	0.000000E+000
2	79.17826217	5.537755E-012	1.977775E-011	1	0.000000E+000
2	79.17966742	1.977775E-011	5.537755E-012	0	0.000000E+000
2	79.17971506	5.537755E-012	1.977775E-011	1	0.000000E+000
2	79.17975174	1.977775E-011	5.537755E-012	0	0.000000E+000
2	79.17980153	5.537755E-012	1.977775E-011	1	0.000000E+000
2	79.17993813	1.977775E-011	5.537755E-012	0	0.000000E+000
2	79.17996285	5.537755E-012	1.977775E-011	1	0.000000E+000
2	79.18113331	1.977775E-011	5.537755E-012	0	0.000000E+000
2	79.18115689	5.537755E-012	1.977775E-011	1	0.000000E+000
2	79.18130121	1.977775E-011	5.537755E-012	0	0.000000E+000
2	79.18134162	5.537755E-012	1.977775E-011	1	0.000000E+000
2	79.18191968	1.977775E-011	5.537755E-012	0	0.000000E+000
2	79.18198956	5.537755E-012	1.977775E-011	1	0.000000E+000
2	79.18219859	1.977775E-011	5.537755E-012	0	0.000000E+000
2	79.18220831	5.537755E-012	1.977775E-011	1	0.000000E+000
2	79.18260887	1.977775E-011	5.537755E-012	0	0.000000E+000
2	79.18283060	5.537755E-012	1.977775E-011	1	0.000000E+000
2	79.18321151	1.977775E-011	5.537755E-012	0	0.000000E+000
2	79.18327545	5.537755E-012	1.977775E-011	1	0.000000E+000
2	79.18374684	1.977775E-011	5.537755E-012	0	0.000000E+000
2	79.18473733	5.537755E-012	1.977775E-011	1	0.000000E+000
2	79.18478283	1.977775E-011	5.537755E-012	0	0.000000E+000
2	79.18486394	5.537755E-012	1.977775E-011	1	0.000000E+000
2	79.18561431	1.977775E-011	5.537755E-012	0	0.000000E+000
2	79.18606526	5.537755E-012	1.977775E-011	1	0.000000E+000
2	79.18609662	1.977775E-011	5.537755E-012	0	0.000000E+000
2	79.18612934	5.537755E-012	1.977775E-011	1	0.000000E+000
2	79.18640572	1.977775E-011	5.537755E-012	0	0.000000E+000
2	79.18688282	5.537755E-012	1.977775E-011	1	0.000000E+000
2	79.18753663	1.977775E-011	5.537755E-012	0	0.000000E+000
2	79.18755072	5.537755E-012	1.977775E-011	1	0.000000E+000
2	79.18781360	1.977775E-011	5.537755E-012	0	0.000000E+000
2	79.18799330	5.537755E-012	1.977775E-011	1	0.000000E+000
2	79.18813450	1.977775E-011	5.537755E-012	0	0.000000E+000
2	79.20006109	5.537755E-012	1.977775E-011	1	0.000000E+000
2	79.20022880	1.977775E-011	5.537755E-012	0	0.000000E+000
2	79.20053101	5.537755E-012	1.977775E-011	1	0.000000E+000
2	79.20107727	1.977775E-011	5.537755E-012	0	0.000000E+000
2	79.20403607	5.537755E-012	1.977775E-011	1	0.000000E+000
2	79.20415187	1.977775E-011	5.537755E-012	0	0.000000E+000
2	79.20519968	5.537755E-012	1.977775E-011	1	0.000000E+000
2	79.20555947	1.977775E-011	5.537755E-012	0	0.000000E+000
2	79.20556777	5.537755E-012	1.977775E-011	1	0.000000E+000
2	79.20562457	1.977775E-011	5.537755E-012	0	0.000000E+000
2	79.20565482	5.537755E-012	1.977775E-011	1	0.000000E+000
2	79.20588857	1.977775E-011	5.537755E-012	0	0.000000E+000
2	79.20591722	5.537755E-012	1.977775E-011	1	0.000000E+000
2	79.20605946	1.977775E-011	5.537755E-012	0	0.000000E+000
2	79.20669645	5.537755E-012	1.977775E-011	1	0.000000E+000
2	79.20756503	1.977775E-011	5.537755E-012	0	0.000000E+000
2	79.20800317	5.537755E-012	1.977775E-011	1	0.000000E+000
2	79.20807610	1.977775E-011	5.537755E-012	0	0.000000E+000
2	79.20865391	5.537755E-012	1.977775E-011	1	0.000000E+000
2	79.20909474	1.977775E-011	5.537755E-012	0	0.000000E+000
2	79.20910181	5.537755E-012	1.977775E-011	1	0.000000E+000
2	79.21060629	1.977775E-011	5.537755E-012	0	0.000000E+000
2	79.21119191	5.537755E-012	1.977775E-011	1	0.000000E+000
2	79.21260394	1.977775E-011	5.537755E-012	0	0.000000E+000
2	79.21264460	5.537755E-012	1.977775E-011	1	0.000000E+000
2	79.21267436	1.977775E-011	5.537755E-012	0	0.000000E+000
2	79.21273304	5.537755E-012	1.977775E-011	1	0.000000E+000
2	79.21281908	1.977775E-011	5.537755E-012	0	0.000000E+000
2	79.21325186	5.537755E-012	1.977775E-011	1	0.000000E+000
2	79.21494432	1.977775E-011	5.537755E-012	0	0.000000E+000
2	79.21497590	5.537755E-012	1.977775E-011	1	0.000000E+000
2	79.21512934	1.977775E-011	5.537755E-012	0	0.000000E+000
2	79.21514238	5.537755E-012	1.977775E-011	1	0.000000E+000
2	79.21704682	1.977775E-011	5.537755E-012	0	0.000000E+000
2	79.21708084	5.537755E-012	1.977775E-011	1	0.000000E+000
2	79.21893604	1.977775E-011	5.537755E-012	0	0.000000E+000
2	79.21914043	5.537755E-012	1.977775E-011	1	0.000000E+000
2	79.21922723	1.977775E-011	5.537755E-012	0	0.000000E+000
2	79.21961890	5.537755E-012	1.977775E-011	1	0.000000E+000
2	79.22121794	1.977775E-011	5.537755E-012	0	0.000000E+000
2	79.22124383	5.537755E-012	1.977775E-011	1	0.000000E+000
2	79.22148442	1.977775E-011	5.537755E-012	0	0.000000E+000
2	79.22150688	5.537755E-012	1.977775E-011	1	0.000000E+000
2	79.22168443	1.977775E-011	5.537755E-012	0	0.000000E+000
2	79.22168702	5.537755E-012	1.977775E-011	1	0.000000E+000
2	79.22244487	1.977775E-011	5.537755E-012	0	0.000000E+000
2	79.22246599	5.537755E-012	1.977775E-011	1	0.000000E+000
2	79.22342729	1.977775E-011	5.537755E-012	0	0.000000E+000
2	79.22427742	5.537755E-012	1.977775E-011	1	0.000000E+000
2	79.22554410	1.977775E-011	5.537755E-012	0	0.000000E+000
2	79.22555100	5.537755E-012	1.977775E-011	1	0.000000E+000
2	79.22632963	1.977775E-011	5.537755E-012	0	0.000000E+000
2	79.22637181	5.537755E-012	1.977775E-011	1	0.000000E+000
2	79.22723383	1.977775E-011	5.537755E-012	0	0.000000E+000
2	79.22725248	5.537755E-012	1.977775E-011	1	0.000000E+000
2	79.22952896	1.977775E-011	5.537755E-012	0	0.000000E+000
2	79.22955474	5.537755E-012	1.977775E-011	1	0.000000E+000
2	79.23145518	1.977775E-011	5.537755E-012	0	0.000000E+000
2	79.23148888	5.537755E-012	1.977775E-011	1	0.000000E+000
2	79.23168210	1.977775E-011	5.537755E-012	0	0.000000E+000
2	79.23201463	5.537755E-012	1.977775E-011	1	0.000000E+000
2	79.23273394	1.977775E-011	5.537755E-012	0	0.000000E+000
2	79.23276796	5.537755E-012	1.977775E-011	1	0.000000E+000
2	79.23368173	1.977775E-011	5.537755E-012	0	0.000000E+000
2	79.23371353	5.537755E-012	1.977775E-011	1	0.000000E+000
2	79.23375041	1.977775E-011	5.537755E-012	0	0.000000E+000
2	79.23376044	5.537755E-012	1.977775E-011	1	0.000000E+000
2	79.23389582	1.977775E-011	5.537755E-012	0	0.000000E+000
2	79.23546321	5.537755E-012	1.977775E-011	1	0.000000E+000
2	79.23632160	1.977775E-011	5.537755E-012	0	0.000000E+000
2	79.23633173	5.537755E-012	1.977775E-011	1	0.000000E+000
2	79.23712038	1.977775E-011	5.537755E-012	0	0.000000E+000
2	79.23719044	5.537755E-012	1.977775E-011	1	0.000000E+000
2	79.23989201	1.977775E-011	5.537755E-012	0	0.000000E+000
2	79.23992167	5.537755E-012	1.977775E-011	1	0.000000E+000
2	79.23998578	1.977775E-011	5.537755E-012	0	0.000000E+000
2	79.24000845	5.537755E-012	1.977775E-011	1	0.000000E+000
2	79.24035320	1.977775E-011	5.537755E-012	0	0.000000E+000
2	79.24037535	5.537755E-012	1.977775E-011	1	0.000000E+000
2	79.24054043	1.977775E-011	5.537755E-012	0	0.000000E+000
2	79.24106135	5.537755E-012	1.977775E-011	1	0.000000E+000
2	79.24125576	1.977775E-011	5.537755E-012	0	0.000000E+000
2	79.24128154	5.537755E-012	1.977775E-011	1	0.000000E+000
2	79.24143517	1.977775E-011	5.537755E-012	0	0.000000E+000
2	79.24144154	5.537755E-012	1.977775E-011	1	0.000000E+000
2	79.24360583	1.977775E-011	5.537755E-012	0	0.000000E+000
2	79.24361142	5.537755E-012	1.977775E-011	1	0.000000E+000
2	79.24370267	1.977775E-011	5.537755E-012	0	0.000000E+000
2	79.24497311	5.537755E-012	1.977775E-011	1	0.000000E+000
2	79.24522811	1.977775E-011	5.537755E-012	0	0.000000E+000
2	79.24755218	5.537755E-012	1.977775E-011	1	0.000000E+000
2	79.24806009	1.977775E-011	5.537755E-012	0	0.000000E+000
2	79.24807063	5.537755E-012	1.977775E-011	1	0.000000E+000
2	79.24940159	1.977775E-011	5.537755E-012	0	0.000000E+000
2	79.24942765	5.537755E-012	1.977775E-011	1	0.000000E+000
2	79.25058857	1.977775E-011	5.537755E-012	0	0.000000E+000
2	79.25061156	5.537755E-012	1.977775E-011	1	0.000000E+000
2	79.25098164	1.977775E-011	5.537755E-012	0	0.000000E+000
2	79.25100430	5.537755E-012	1.977775E-011	1	0.000000E+000
2	79.25109629	1.977775E-011	5.537755E-012	0	0.000000E+000
2	79.25111150	5.537755E-012	1.977775E-011	1	0.000000E+000
2	79.25220848	1.977775E-011	5.537755E-012	0	0.000000E+000
2	79.25333156	5.537755E-012	1.977775E-011	1	0.000000E+000
2	79.25344552	1.977775E-011	5.537755E-012	0	0.000000E+000
2	79.25348057	5.537755E-012	1.977775E-011	1	0.000000E+000
2	79.25383109	1.977775E-011	5.537755E-012	0	0.000000E+000
2	79.25398380	5.537755E-012	1.977775E-011	1	0.000000E+000
2	79.25527928	1.977775E-011	5.537755E-012	0	0.000000E+000
2	79.25530017	5.537755E-012	1.977775E-011	1	0.000000E+000
2	79.25543661	1.977775E-011	5.537755E-012	0	0.000000E+000
2	79.25544338	5.537755E-012	1.977775E-011	1	0.000000E+000
2	79.25554671	1.977775E-011	5.537755E-012	0	0.000000E+000
2	79.25556334	5.537755E-012	1.977775E-011	1	0.000000E+000
2	79.25573158	1.977775E-011	5.537755E-012	0	0.000000E+000
2	79.25598815	5.537755E-012	1.977775E-011	1	0.000000E+000
2	79.25639927	1.977775E-011	5.537755E-012	0	0.000000E+000
2	79.25644109	5.537755E-012	1.977775E-011	1	0.000000E+000
2	79.25750644	1.977775E-011	5.537755E-012	0	0.000000E+000
2	79.25752146	5.537755E-012	1.977775E-011	1	0.000000E+000
2	79.25770897	1.977775E-011	5.537755E-012	0	0.000000E+000
2	79.25777295	5.537755E-012	1.977775E-011	1	0.000000E+000
2	79.25943598	1.977775E-011	5.537755E-012	0	0.000000E+000
2	79.25951035	5.537755E-012	1.977775E-011	1	0.000000E+000
2	79.26248322	1.977775E-011	5.537755E-012	0	0.000000E+000
2	79.26251879	5.537755E-012	1.977775E-011	1	0.000000E+000
2	79.26284988	1.977775E-011	5.537755E-012	0	0.000000E+000
2	79.26287955	5.537755E-012	1.977775E-011	1	0.000000E+000
2	79.26306540	1.977775E-011	5.537755E-012	0	0.000000E+000
2	79.26308335	5.537755E-012	1.977775E-011	1	0.000000E+000
2	79.26334874	1.977775E-011	5.537755E-012	0	0.000000E+000
2	79.26444534	5.537755E-012	1.977775E-011	1	0.000000E+000
2	79.26536825	1.977775E-011	5.537755E-012	0	0.000000E+000
2	79.26541271	5.537755E-012	1.977775E-011	1	0.000000E+000
2	79.26570917	1.977775E-011	5.537755E-012	0	0.000000E+000
2	79.26573378	5.537755E-012	1.977775E-011	1	0.000000E+000
2	79.26622872	1.977775E-011	5.537755E-012	0	0.000000E+000
2	79.26758939	5.537755E-012	1.977775E-011	1	0.000000E+000
2	79.26863111	1.977775E-011	5.537755E-012	0	0.000000E+000
2	79.26940831	5.537755E-012	1.977775E-011	1	0.000000E+000
2	79.27065569	1.977775E-011	5.537755E-012	0	0.000000E+000
2	79.27168925	5.537755E-012	1.977775E-011	1	0.000000E+000
2	79.27201391	1.977775E-011	5.537755E-012	0	0.000000E+000
2	79.27205072	5.537755E-012	1.977775E-011	1	0.000000E+000
2	79.27312493	1.977775E-011	5.537755E-012	0	0.000000E+000
2	79.27394776	5.537755E-012	1.977775E-011	1	0.000000E+000
2	79.27406743	1.977775E-011	5.537755E-012	0	0.000000E+000
2	79.27411950	5.537755E-012	1.977775E-011	1	0.000000E+000
2	79.27540506	1.977775E-011	5.537755E-012	0	0.000000E+000
2	79.27541886	5.537755E-012	1.977775E-011	1	0.000000E+000
2	79.27676544	1.977775E-011	5.537755E-012	0	0.000000E+000
2	79.27679130	5.537755E-012	1.977775E-011	1	0.000000E+000
2	79.27877884	1.977775E-011	5.537755E-012	0	0.000000E+000
2	79.27879914	5.537755E-012	1.977775E-011	1	0.000000E+000
2	79.27956618	1.977775E-011	5.537755E-012	0	0.000000E+000
2	79.27959919	5.537755E-012	1.977775E-011	1	0.000000E+000
2	79.28046574	1.977775E-011	5.537755E-012	0	0.000000E+000
2	79.28049832	5.537755E-012	1.977775E-011	1	0.000000E+000
2	79.28055866	1.977775E-011	5.537755E-012	0	0.000000E+000
2	79.28057518	5.537755E-012	1.977775E-011	1	0.000000E+000
2	79.28106211	1.977775E-011	5.537755E-012	0	0.000000E+000
2	79.28107990	5.537755E-012	1.977775E-011	1	0.000000E+000
2	79.28112350	1.977775E-011	5.537755E-012	0	0.000000E+000
2	79.28113415	5.537755E-012	1.977775E-011	1	0.000000E+000
2	79.28141502	1.977775E-011	5.537755E-012	0	0.000000E+000
2	79.28199678	5.537755E-012	1.977775E-011	1	0.000000E+000
2	79.28281090	1.977775E-011	5.537755E-012	0	0.000000E+000
2	79.28299026	5.537755E-012	1.977775E-011	1	0.000000E+000
2	79.28331343	1.977775E-011	5.537755E-012	0	0.000000E+000
2	79.28375726	5.537755E-012	1.977775E-011	1	0.000000E+000
2	79.28420639	1.977775E-011	5.537755E-012	0	0.000000E+000
2	79.28424782	5.537755E-012	1.977775E-011	1	0.000000E+000
2	79.28496752	1.977775E-011	5.537755E-012	0	0.000000E+000
2	79.28516748	5.537755E-012	1.977775E-011	1	0.000000E+000
2	79.28522818	1.977775E-011	5.537755E-012	0	0.000000E+000
2	79.28524875	5.537755E-012	1.977775E-011	1	0.000000E+000
2	79.28703497	1.977775E-011	5.537755E-012	0	0.000000E+000
2	79.28737058	5.537755E-012	1.977775E-011	1	0.000000E+000
2	79.28774542	1.977775E-011	5.537755E-012	0	0.000000E+000
2	79.28806985	5.537755E-012	1.977775E-011	1	0.000000E+000
2	79.28818718	1.977775E-011	5.537755E-012	0	0.000000E+000
2	79.28822619	5.537755E-012	1.977775E-011	1	0.000000E+000
2	79.28858477	1.977775E-011	5.537755E-012	0	0.000000E+000
2	79.28949620	5.537755E-012	1.977775E-011	1	0.000000E+000
2	79.29009221	1.977775E-011	5.537755E-012	0	0.000000E+000
2	79.29028262	5.537755E-012	1.977775E-011	1	0.000000E+000
2	79.29226774	1.977775E-011	5.537755E-012	0	0.000000E+000
2	79.29376079	5.537755E-012	1.977775E-011	1	0.000000E+000
2	79.29408066	1.977775E-011	5.537755E-012	0	0.000000E+000
2	79.29415370	5.537755E-012	1.977775E-011	1	0.000000E+000
2	79.29454770	1.977775E-011	5.537755E-012	0	0.000000E+000
2	79.29457464	5.537755E-012	1.977775E-011	1	0.000000E+000
2	79.29492348	1.977775E-011	5.537755E-012	0	0.000000E+000
2	79.29494260	5.537755E-012	1.977775E-011	1	0.000000E+000
2	79.29505075	1.977775E-011	5.537755E-012	0	0.000000E+000
2	79.29510988	5.537755E-012	1.977775E-011	1	0.000000E+000
2	79.29584031	1.977775E-011	5.537755E-012	0	0.000000E+000
2	79.29587880	5.537755E-012	1.977775E-011	1	0.000000E+000
2	79.29636840	1.977775E-011	5.537755E-012	0	0.000000E+000
2	79.29639232	5.537755E-012	1.977775E-011	1	0.000000E+000
2	79.29668812	1.977775E-011	5.537755E-012	0	0.000000E+000
2	79.29744490	5.537755E-012	1.977775E-011	1	0.000000E+000
2	79.29796143	1.977775E-011	5.537755E-012	0	0.000000E+000
2	79.29796778	5.537755E-012	1.977775E-011	1	0.000000E+000
2	79.29903502	1.977775E-011	5.537755E-012	0	0.000000E+000
2	79.29920432	5.537755E-012	1.977775E-011	1	0.000000E+000
2	79.29950326	1.977775E-011	5.537755E-012	0	0.000000E+000
2	79.29964200	5.537755E-012	1.977775E-011	1	0.000000E+000
2	79.30022751	1.977775E-011	5.537755E-012	0	0.000000E+000
2	79.30058691	5.537755E-012	1.977775E-011	1	0.000000E+000
2	79.30110021	1.977775E-011	5.537755E-012	0	0.000000E+000
2	79.30160128	5.537755E-012	1.977775E-011	1	0.000000E+000
2	79.30211238	1.977775E-011	5.537755E-012	0	0.000000E+000
2	79.30217912	5.537755E-012	1.977775E-011	1	0.000000E+000
2	79.30469206	1.977775E-011	5.537755E-012	0	0.000000E+000
2	79.30472365	5.537755E-012	1.977775E-011	1	0.000000E+000
2	79.30593750	1.977775E-011	5.537755E-012	0	0.000000E+000
2	79.30596714	5.537755E-012	1.977775E-011	1	0.000000E+000
2	79.30603754	1.977775E-011	5.537755E-012	0	0.000000E+000
2	79.30643085	5.537755E-012	1.977775E-011	1	0.000000E+000
2	79.30658503	1.977775E-011	5.537755E-012	0	0.000000E+000
2	79.30660564	5.537755E-012	1.977775E-011	1	0.000000E+000
2	79.30681579	1.977775E-011	5.537755E-012	0	0.000000E+000
2	79.30683580	5.537755E-012	1.977775E-011	1	0.000000E+000
2	79.30780088	1.977775E-011	5.537755E-012	0	0.000000E+000
2	79.30782389	5.537755E-012	1.977775E-011	1	0.000000E+000
2	79.30833851	1.977775E-011	5.537755E-012	0	0.000000E+000
2	79.30847419	5.537755E-012	1.977775E-011	1	0.000000E+000
2	79.31027130	1.977775E-011	5.537755E-012	0	0.000000E+000
2	79.31045218	5.537755E-012	1.977775E-011	1	0.000000E+000
2	79.31047703	1.977775E-011	5.537755E-012	0	0.000000E+000
2	79.31050165	5.537755E-012	1.977775E-011	1	0.000000E+000
2	79.31078245	1.977775E-011	5.537755E-012	0	0.000000E+000
2	79.31127795	5.537755E-012	1.977775E-011	1	0.000000E+000
2	79.31350972	1.977775E-011	5.537755E-012	0	0.000000E+000
2	79.31378815	5.537755E-012	1.977775E-011	1	0.000000E+000
2	79.31395778	1.977775E-011	5.537755E-012	0	0.000000E+000
2	79.31397920	5.537755E-012	1.977775E-011	1	0.000000E+000
2	79.31483263	1.977775E-011	5.537755E-012	0	0.000000E+000
2	79.31488339	5.537755E-012	1.977775E-011	1	0.000000E+000
2	79.31542185	1.977775E-011	5.537755E-012	0	0.000000E+000
2	79.31544555	5.537755E-012	1.977775E-011	1	0.000000E+000
2	79.31612600	1.977775E-011	5.537755E-012	0	0.000000E+000
2	79.31613972	5.537755E-012	1.977775E-011	1	0.000000E+000
2	79.31632784	1.977775E-011	5.537755E-012	0	0.000000E+000
2	79.31904850	5.537755E-012	1.977775E-011	1	0.000000E+000
2	79.31981539	1.977775E-011	5.537755E-012	0	0.000000E+000
2	79.31983431	5.537755E-012	1.977775E-011	1	0.000000E+000
2	79.32055923	1.977775E-011	5.537755E-012	0	0.000000E+000
2	79.32138518	5.537755E-012	1.977775E-011	1	0.000000E+000
2	79.32174098	1.977775E-011	5.537755E-012	0	0.000000E+000
2	79.32175244	5.537755E-012	1.977775E-011	1	0.000000E+000
2	79.32195698	1.977775E-011	5.537755E-012	0	0.000000E+000
2	79.32213141	5.537755E-012	1.977775E-011	1	0.000000E+000
2	79.32215596	1.977775E-011	5.537755E-012	0	0.000000E+000
2	79.32253928	5.537755E-012	1.977775E-011	1	0.000000E+000
2	79.32352430	1.977775E-011	5.537755E-012	0	0.000000E+000
2	79.32354046	5.537755E-012	1.977775E-011	1	0.000000E+000
2	79.32452618	1.977775E-011	5.537755E-012	0	0.000000E+000
2	79.32529027	5.537755E-012	1.977775E-011	1	0.000000E+000
2	79.32631185	1.977775E-011	5.537755E-012	0	0.000000E+000
2	79.32637532	5.537755E-012	1.977775E-011	1	0.000000E+000
2	79.32659428	1.977775E-011	5.537755E-012	0	0.000000E+000
2	79.32677243	5.537755E-012	1.977775E-011	1	0.000000E+000
2	79.32682635	1.977775E-011	5.537755E-012	0	0.000000E+000
2	79.32726451	5.537755E-012	1.977775E-011	1	0.000000E+000
2	79.32747944	1.977775E-011	5.537755E-012	0	0.000000E+000
2	79.32751650	5.537755E-012	1.977775E-011	1	0.000000E+000
2	79.32771444	1.977775E-011	5.537755E-012	0	0.000000E+000
2	79.32775049	5.537755E-012	1.977775E-011	1	0.000000E+000
2	79.32785583	1.977775E-011	5.537755E-012	0	0.000000E+000
2	79.32787385	5.537755E-012	1.977775E-011	1	0.000000E+000
2	79.33182127	1.977775E-011	5.537755E-012	0	0.000000E+000
2	79.33196985	5.537755E-012	1.977775E-011	1	0.000000E+000
2	79.33215706	1.977775E-011	5.537755E-012	0	0.000000E+000
2	79.33216743	5.537755E-012	1.977775E-011	1	0.000000E+000
2	79.33297275	1.977775E-011	5.537755E-012	0	0.000000E+000
2	79.33405539	5.537755E-012	1.977775E-011	1	0.000000E+000
2	79.33406233	1.977775E-011	5.537755E-012	0	0.000000E+000
2	79.33426717	5.537755E-012	1.977775E-011	1	0.000000E+000
2	79.33435685	1.977775E-011	5.537755E-012	0	0.000000E+000
2	79.33446711	5.537755E-012	1.977775E-011	1	0.000000E+000
2	79.33449905	1.977775E-011	5.537755E-012	0	0.000000E+000
2	79.33451544	5.537755E-012	1.977775E-011	1	0.000000E+000
2	79.33504022	1.977775E-011	5.537755E-012	0	0.000000E+000
2	79.33509375	5.537755E-012	1.977775E-011	1	0.000000E+000
2	79.33530143	1.977775E-011	5.537755E-012	0	0.000000E+000
2	79.33850616	5.537755E-012	1.977775E-011	1	0.000000E+000
2	79.33881255	1.977775E-011	5.537755E-012	0	0.000000E+000
2	79.33977208	5.537755E-012	1.977775E-011	1	0.000000E+000
2	79.34118848	1.977775E-011	5.537755E-012	0	0.000000E+000
2	79.34122859	5.537755E-012	1.977775E-011	1	0.000000E+000
2	79.34199065	1.977775E-011	5.537755E-012	0	0.000000E+000
2	79.34200603	5.537755E-012	1.977775E-011	1	0.000000E+000
2	79.34301299	1.977775E-011	5.537755E-012	0	0.000000E+000
2	79.34438349	5.537755E-012	1.977775E-011	1	0.000000E+000
2	79.34585376	1.977775E-011	5.537755E-012	0	0.000000E+000
2	79.34587950	5.537755E-012	1.977775E-011	1	0.000000E+000
2	79.34735000	1.977775E-011	5.537755E-012	0	0.000000E+000
2	79.34737029	5.537755E-012	1.977775E-011	1	0.000000E+000
2	79.34828217	1.977775E-011	5.537755E-012	0	0.000000E+000
2	79.34938620	5.537755E-012	1.977775E-011	1	0.000000E+000
2	79.34950533	1.977775E-011	5.537755E-012	0	0.000000E+000
2	79.34962077	5.537755E-012	1.977775E-011	1	0.000000E+000
2	79.34997805	1.977775E-011	5.537755E-012	0	0.000000E+000
2	79.35269484	5.537755E-012	1.977775E-011	1	0.000000E+000
2	79.35286469	1.977775E-011	5.537755E-012	0	0.000000E+000
2	79.35289472	5.537755E-012	1.977775E-011	1	0.000000E+000
2	79.35336755	1.977775E-011	5.537755E-012	0	0.000000E+000
2	79.35337426	5.537755E-012	1.977775E-011	1	0.000000E+000
2	79.35653035	1.977775E-011	5.537755E-012	0	0.000000E+000
2	79.35655021	5.537755E-012	1.977775E-011	1	0.000000E+000
2	79.35694886	1.977775E-011	5.537755E-012	0	0.000000E+000
2	79.35695975	5.537755E-012	1.977775E-011	1	0.000000E+000
2	79.35755376	1.977775E-011	5.537755E-012	0	0.000000E+000
2	79.35757712	5.537755E-012	1.977775E-011	1	0.000000E+000
2	79.35960296	1.977775E-011	5.537755E-012	0	0.000000E+000
2	79.35963479	5.537755E-012	1.977775E-011	1	0.000000E+000
2	79.35967265	1.977775E-011	5.537755E-012	0	0.000000E+000
2	79.35970055	5.537755E-012	1.977775E-011	1	0.000000E+000
2	79.35981245	1.977775E-011	5.537755E-012	0	0.000000E+000
2	79.36010288	5.537755E-012	1.977775E-011	1	0.000000E+000
2	79.36024405	1.977775E-011	5.537755E-012	0	0.000000E+000
2	79.36026021	5.537755E-012	1.977775E-011	1	0.000000E+000
2	79.36118376	1.977775E-011	5.537755E-012	0	0.000000E+000
2	79.36305484	5.537755E-012	1.977775E-011	1	0.000000E+000
2	79.36390099	1.977775E-011	5.537755E-012	0	0.000000E+000
2	79.36449718	5.537755E-012	1.977775E-011	1	0.000000E+000
2	79.36532496	1.977775E-011	5.537755E-012	0	0.000000E+000
2	79.36636055	5.537755E-012	1.977775E-011	1	0.000000E+000
2	79.36668993	1.977775E-011	5.537755E-012	0	0.000000E+000
2	79.36723914	5.537755E-012	1.977775E-011	1	0.000000E+000
2	79.36841183	1.977775E-011	5.537755E-012	0	0.000000E+000
2	79.36986131	5.537755E-012	1.977775E-011	1	0.000000E+000
2	79.37013046	1.977775E-011	5.537755E-012	0	0.000000E+000
2	79.37015110	5.537755E-012	1.977775E-011	1	0.000000E+000
2	79.37027627	1.977775E-011	5.537755E-012	0	0.000000E+000
2	79.37048987	5.537755E-012	1.977775E-011	1	0.000000E+000
2	79.37059998	1.977775E-011	5.537755E-012	0	0.000000E+000
2	79.37061473	5.537755E-012	1.977775E-011	1	0.000000E+000
2	79.37172177	1.977775E-011	5.537755E-012	0	0.000000E+000
2	79.37176878	5.537755E-012	1.977775E-011	1	0.000000E+000
2	79.37228431	1.977775E-011	5.537755E-012	0	0.000000E+000
2	79.37233458	5.537755E-012	1.977775E-011	1	0.000000E+000
2	79.37315146	1.977775E-011	5.537755E-012	0	0.000000E+000
2	79.37317665	5.537755E-012	1.977775E-011	1	0.000000E+000
2	79.37482359	1.977775E-011	5.537755E-012	0	0.000000E+000
2	79.37483634	5.537755E-012	1.977775E-011	1	0.000000E+000
2	79.37718812	1.977775E-011	5.537755E-012	0	0.000000E+000
2	79.37719659	5.537755E-012	1.977775E-011	1	0.000000E+000
2	79.37726838	1.977775E-011	5.537755E-012	0	0.000000E+000
2	79.37727674	5.537755E-012	1.977775E-011	1	0.000000E+000
2	79.37763121	1.977775E-011	5.537755E-012	0	0.000000E+000
2	79.37766197	5.537755E-012	1.977775E-011	1	0.000000E+000
2	79.37796861	1.977775E-011	5.537755E-012	0	0.000000E+000
2	79.37799872	5.537755E-012	1.977775E-011	1	0.000000E+000
2	79.37972825	1.977775E-011	5.537755E-012	0	0.000000E+000
2	79.37976008	5.537755E-012	1.977775E-011	1	0.000000E+000
2	79.38007902	1.977775E-011	5.537755E-012	0	0.000000E+000
2	79.38008543	5.537755E-012	1.977775E-011	1	0.000000E+000
2	79.38150393	1.977775E-011	5.537755E-012	0	0.000000E+000
2	79.38152863	5.537755E-012	1.977775E-011	1	0.000000E+000
2	79.38162458	1.977775E-011	5.537755E-012	0	0.000000E+000
2	79.38165212	5.537755E-012	1.977775E-011	1	0.000000E+000
2	79.38172023	1.977775E-011	5.537755E-012	0	0.000000E+000
2	79.38173825	5.537755E-012	1.977775E-011	1	0.000000E+000
2	79.38625497	1.977775E-011	5.537755E-012	0	0.000000E+000
2	79.38647516	5.537755E-012	1.977775E-011	1	0.000000E+000
2	79.38678143	1.977775E-011	5.537755E-012	0	0.000000E+000
2	79.38678833	5.537755E-012	1.977775E-011	1	0.000000E+000
2	79.38717206	1.977775E-011	5.537755E-012	0	0.000000E+000
2	79.38720213	5.537755E-012	1.977775E-011	1	0.000000E+000
2	79.38799496	1.977775E-011	5.537755E-012	0	0.000000E+000
2	79.38871742	5.537755E-012	1.977775E-011	1	0.000000E+000
2	79.38890267	1.977775E-011	5.537755E-012	0	0.000000E+000
2	79.38895138	5.537755E-012	1.977775E-011	1	0.000000E+000
2	79.38942690	1.977775E-011	5.537755E-012	0	0.000000E+000
2	79.38997148	5.537755E-012	1.977775E-011	1	0.000000E+000
2	79.39113456	1.977775E-011	5.537755E-012	0	0.000000E+000
2	79.39122852	5.537755E-012	1.977775E-011	1	0.000000E+000
2	79.39126595	1.977775E-011	5.537755E-012	0	0.000000E+000
2	79.39129373	5.537755E-012	1.977775E-011	1	0.000000E+000
2	79.39153399	1.977775E-011	5.537755E-012	0	0.000000E+000
2	79.39163055	5.537755E-012	1.977775E-011	1	0.000000E+000
2	79.39208854	1.977775E-011	5.537755E-012	0	0.000000E+000
2	79.39220466	5.537755E-012	1.977775E-011	1	0.000000E+000
2	79.39238445	1.977775E-011	5.537755E-012	0	0.000000E+000
2	79.39238950	5.537755E-012	1.977775E-011	1	0.000000E+000
2	79.39293644	1.977775E-011	5.537755E-012	0	0.000000E+000
2	79.39320628	5.537755E-012	1.977775E-011	1	0.000000E+000
2	79.39331285	1.977775E-011	5.537755E-012	0	0.000000E+000
2	79.39434301	5.537755E-012	1.977775E-011	1	0.000000E+000
2	79.39461617	1.977775E-011	5.537755E-012	0	0.000000E+000
2	79.39464359	5.537755E-012	1.977775E-011	1	0.000000E+000
2	79.39738569	1.977775E-011	5.537755E-012	0	0.000000E+000
2	79.39741952	5.537755E-012	1.977775E-011	1	0.000000E+000
2	79.39857921	1.977775E-011	5.537755E-012	0	0.000000E+000
2	79.39859299	5.537755E-012	1.977775E-011	1	0.000000E+000
2	79.39886853	1.977775E-011	5.537755E-012	0	0.000000E+000
2	79.39893520	5.537755E-012	1.977775E-011	1	0.000000E+000
2	79.39902695	1.977775E-011	5.537755E-012	0	0.000000E+000
2	79.39906785	5.537755E-012	1.977775E-011	1	0.000000E+000
2	79.39940210	1.977775E-011	5.537755E-012	0	0.000000E+000
2	79.40136764	5.537755E-012	1.977775E-011	1	0.000000E+000
2	79.40184427	1.977775E-011	5.537755E-012	0	0.000000E+000
2	79.40245320	5.537755E-012	1.977775E-011	1	0.000000E+000
2	79.40249633	1.977775E-011	5.537755E-012	0	0.000000E+000
2	79.40277722	5.537755E-012	1.977775E-011	1	0.000000E+000
2	79.40292448	1.977775E-011	5.537755E-012	0	0.000000E+000
2	79.40309055	5.537755E-012	1.977775E-011	1	0.000000E+000
2	79.40314592	1.977775E-011	5.537755E-012	0	0.000000E+000
2	79.40317014	5.537755E-012	1.977775E-011	1	0.000000E+000
2	79.40396342	1.977775E-011	5.537755E-012	0	0.000000E+000
2	79.40398130	5.537755E-012	1.977775E-011	1	0.000000E+000
2	79.40429571	1.977775E-011	5.537755E-012	0	0.000000E+000
2	79.40435320	5.537755E-012	1.977775E-011	1	0.000000E+000
2	79.40460803	1.977775E-011	5.537755E-012	0	0.000000E+000
2	79.40464561	5.537755E-012	1.977775E-011	1	0.000000E+000
2	79.40545078	1.977775E-011	5.537755E-012	0	0.000000E+000
2	79.40546310	5.537755E-012	1.977775E-011	1	0.000000E+000
2	79.40563621	1.977775E-011	5.537755E-012	0	0.000000E+000
2	79.40736718	5.537755E-012	1.977775E-011	1	0.000000E+000
2	79.40747810	1.977775E-011	5.537755E-012	0	0.000000E+000
2	79.40750074	5.537755E-012	1.977775E-011	1	0.000000E+000
2	79.40758297	1.977775E-011	5.537755E-012	0	0.000000E+000
2	79.40768776	5.537755E-012	1.977775E-011	1	0.000000E+000
2	79.40874639	1.977775E-011	5.537755E-012	0	0.000000E+000
2	79.40877260	5.537755E-012	1.977775E-011	1	0.000000E+000
2	79.40884112	1.977775E-011	5.537755E-012	0	0.000000E+000
2	79.40886034	5.537755E-012	1.977775E-011	1	0.000000E+000
2	79.41041505	1.977775E-011	5.537755E-012	0	0.000000E+000
2	79.41176971	5.537755E-012	1.977775E-011	1	0.000000E+000
2	79.41251137	1.977775E-011	5.537755E-012	0	0.000000E+000
2	79.41252966	5.537755E-012	1.977775E-011	1	0.000000E+000
2	79.41274284	1.977775E-011	5.537755E-012	0	0.000000E+000
2	79.41274410	5.537755E-012	1.977775E-011	1	0.000000E+000
2	79.41348205	1.977775E-011	5.537755E-012	0	0.000000E+000
2	79.41352561	5.537755E-012	1.977775E-011	1	0.000000E+000
2	79.41475199	1.977775E-011	5.537755E-012	0	0.000000E+000
2	79.41477312	5.537755E-012	1.977775E-011	1	0.000000E+000
2	79.41525681	1.977775E-011	5.537755E-012	0	0.000000E+000
2	79.41584205	5.537755E-012	1.977775E-011	1	0.000000E+000
2	79.41643300	1.977775E-011	5.537755E-012	0	0.000000E+000
2	79.41647898	5.537755E-012	1.977775E-011	1	0.000000E+000
2	79.41657953	1.977775E-011	5.537755E-012	0	0.000000E+000
2	79.41661347	5.537755E-012	1.977775E-011	1	0.000000E+000
2	79.41719674	1.977775E-011	5.537755E-012	0	0.000000E+000
2	79.41720705	5.537755E-012	1.977775E-011	1	0.000000E+000
2	79.41771915	1.977775E-011	5.537755E-012	0	0.000000E+000
2	79.41773021	5.537755E-012	1.977775E-011	1	0.000000E+000
2	79.41943871	1.977775E-011	5.537755E-012	0	0.000000E+000
2	79.41950754	5.537755E-012	1.977775E-011	1	0.000000E+000
2	79.41957957	1.977775E-011	5.537755E-012	0	0.000000E+000
2	79.41960829	5.537755E-012	1.977775E-011	1	0.000000E+000
2	79.41972429	1.977775E-011	5.537755E-012	0	0.000000E+000
2	79.41974910	5.537755E-012	1.977775E-011	1	0.000000E+000
2	79.42043956	1.977775E-011	5.537755E-012	0	0.000000E+000
2	79.42046245	5.537755E-012	1.977775E-011	1	0.000000E+000
2	79.42104216	1.977775E-011	5.537755E-012	0	0.000000E+000
2	79.42135911	5.537755E-012	1.977775E-011	1	0.000000E+000
2	79.42314007	1.977775E-011	5.537755E-012	0	0.000000E+000
2	79.42319160	5.537755E-012	1.977775E-011	1	0.000000E+000
2	79.42345928	1.977775E-011	5.537755E-012	0	0.000000E+000
2	79.42348928	5.537755E-012	1.977775E-011	1	0.000000E+000
2	79.42380417	1.977775E-011	5.537755E-012	0	0.000000E+000
2	79.42383100	5.537755E-012	1.977775E-011	1	0.000000E+000
2	79.42467762	1.977775E-011	5.537755E-012	0	0.000000E+000
2	79.42487361	5.537755E-012	1.977775E-011	1	0.000000E+000
2	79.42506118	1.977775E-011	5.537755E-012	0	0.000000E+000
2	79.42588492	5.537755E-012	1.977775E-011	1	0.000000E+000
2	79.42594410	1.977775E-011	5.537755E-012	0	0.000000E+000
2	79.42598079	5.537755E-012	1.977775E-011	1	0.000000E+000
2	79.42619457	1.977775E-011	5.537755E-012	0	0.000000E+000
2	79.42620254	5.537755E-012	1.977775E-011	1	0.000000E+000
2	79.42836156	1.977775E-011	5.537755E-012	0	0.000000E+000
2	79.42878994	5.537755E-012	1.977775E-011	1	0.000000E+000
2	79.42909375	1.977775E-011	5.537755E-012	0	0.000000E+000
2	79.42954809	5.537755E-012	1.977775E-011	1	0.000000E+000
2	79.42982239	1.977775E-011	5.537755E-012	0	0.000000E+000
2	79.42985699	5.537755E-012	1.977775E-011	1	0.000000E+000
2	79.42992407	1.977775E-011	5.537755E-012	0	0.000000E+000
2	79.42997574	5.537755E-012	1.977775E-011	1	0.000000E+000
2	79.43058619	1.977775E-011	5.537755E-012	0	0.000000E+000
2	79.43080760	5.537755E-012	1.977775E-011	1	0.000000E+000
2	79.43146925	1.977775E-011	5.537755E-012	0	0.000000E+000
2	79.43148208	5.537755E-012	1.977775E-011	1	0.000000E+000
2	79.43192458	1.977775E-011	5.537755E-012	0	0.000000E+000
2	79.43196751	5.537755E-012	1.977775E-011	1	0.000000E+000
2	79.43311985	1.977775E-011	5.537755E-012	0	0.000000E+000
2	79.43313581	5.537755E-012	1.977775E-011	1	0.000000E+000
2	79.43322880	1.977775E-011	5.537755E-012	0	0.000000E+000
2	79.43323861	5.537755E-012	1.977775E-011	1	0.000000E+000
2	79.43340972	1.977775E-011	5.537755E-012	0	0.000000E+000
2	79.43344704	5.537755E-012	1.977775E-011	1	0.000000E+000
2	79.43454857	1.977775E-011	5.537755E-012	0	0.000000E+000
2	79.43459912	5.537755E-012	1.977775E-011	1	0.000000E+000
2	79.43496706	1.977775E-011	5.537755E-012	0	0.000000E+000
2	79.43644462	5.537755E-012	1.977775E-011	1	0.000000E+000
2	79.43770388	1.977775E-011	5.537755E-012	0	0.000000E+000
2	79.43774589	5.537755E-012	1.977775E-011	1	0.000000E+000
2	79.43785861	1.977775E-011	5.537755E-012	0	0.000000E+000
2	79.43808936	5.537755E-012	1.977775E-011	1	0.000000E+000
2	79.43831425	1.977775E-011	5.537755E-012	0	0.000000E+000
2	79.43833636	5.537755E-012	1.977775E-011	1	0.000000E+000
2	79.43855899	1.977775E-011	5.537755E-012	0	0.000000E+000
2	79.43923547	5.537755E-012	1.977775E-011	1	0.000000E+000
2	79.43953722	1.977775E-011	5.537755E-012	0	0.000000E+000
2	79.43955084	5.537755E-012	1.977775E-011	1	0.000000E+000
2	79.44081551	1.977775E-011	5.537755E-012	0	0.000000E+000
2	79.44087470	5.537755E-012	1.977775E-011	1	0.000000E+000
2	79.44092611	1.977775E-011	5.537755E-012	0	0.000000E+000
2	79.44177435	5.537755E-012	1.977775E-011	1	0.000000E+000
2	79.44199187	1.977775E-011	5.537755E-012	0	0.000000E+000
2	79.44203337	5.537755E-012	1.977775E-011	1	0.000000E+000
2	79.44303801	1.977775E-011	5.537755E-012	0	0.000000E+000
2	79.44305839	5.537755E-012	1.977775E-011	1	0.000000E+000
2	79.44357890	1.977775E-011	5.537755E-012	0	0.000000E+000
2	79.44364394	5.537755E-012	1.977775E-011	1	0.000000E+000
2	79.44408427	1.977775E-011	5.537755E-012	0	0.000000E+000
2	79.44411315	5.537755E-012	1.977775E-011	1	0.000000E+000
2	79.44415226	1.977775E-011	5.537755E-012	0	0.000000E+000
2	79.44529594	5.537755E-012	1.977775E-011	1	0.000000E+000
2	79.44607294	1.977775E-011	5.537755E-012	0	0.000000E+000
2	79.44612679	5.537755E-012	1.977775E-011	1	0.000000E+000
2	79.44750889	1.977775E-011	5.537755E-012	0	0.000000E+000
2	79.44753027	5.537755E-012	1.977775E-011	1	0.000000E+000
2	79.44881822	1.977775E-011	5.537755E-012	0	0.000000E+000
2	79.44883762	5.537755E-012	1.977775E-011	1	0.000000E+000
2	79.45090145	1.977775E-011	5.537755E-012	0	0.000000E+000
2	79.45091824	5.537755E-012	1.977775E-011	1	0.000000E+000
2	79.45174831	1.977775E-011	5.537755E-012	0	0.000000E+000
2	79.45177980	5.537755E-012	1.977775E-011	1	0.000000E+000
2	79.45216256	1.977775E-011	5.537755E-012	0	0.000000E+000
2	79.45233048	5.537755E-012	1.977775E-011	1	0.000000E+000
2	79.45280064	1.977775E-011	5.537755E-012	0	0.000000E+000
2	79.45283472	5.537755E-012	1.977775E-011	1	0.000000E+000
2	79.45293928	1.977775E-011	5.537755E-012	0	0.000000E+000
2	79.45297376	5.537755E-012	1.977775E-011	1	0.000000E+000
2	79.45414316	1.977775E-011	5.537755E-012	0	0.000000E+000
2	79.45471137	5.537755E-012	1.977775E-011	1	0.000000E+000
2	79.45483286	1.977775E-011	5.537755E-012	0	0.000000E+000
2	79.45484568	5.537755E-012	1.977775E-011	1	0.000000E+000
2	79.45607668	1.977775E-011	5.537755E-012	0	0.000000E+000
2	79.45654746	5.537755E-012	1.977775E-011	1	0.000000E+000
2	79.45733904	1.977775E-011	5.537755E-012	0	0.000000E+000
2	79.45808449	5.537755E-012	1.977775E-011	1	0.000000E+000
2	79.45808776	1.977775E-011	5.537755E-012	0	0.000000E+000
2	79.45892323	5.537755E-012	1.977775E-011	1	0.000000E+000
2	79.45898904	1.977775E-011	5.537755E-012	0	0.000000E+000
2	79.45941400	5.537755E-012	1.977775E-011	1	0.000000E+000
2	79.45949394	1.977775E-011	5.537755E-012	0	0.000000E+000
2	79.45953065	5.537755E-012	1.977775E-011	1	0.000000E+000
2	79.46009485	1.977775E-011	5.537755E-012	0	0.000000E+000
2	79.46010859	5.537755E-012	1.977775E-011	1	0.000000E+000
2	79.46071664	1.977775E-011	5.537755E-012	0	0.000000E+000
2	79.46074094	5.537755E-012	1.977775E-011	1	0.000000E+000
2	79.46122682	1.977775E-011	5.537755E-012	0	0.000000E+000
2	79.46126536	5.537755E-012	1.977775E-011	1	0.000000E+000
2	79.46192528	1.977775E-011	5.537755E-012	0	0.000000E+000
2	79.46285123	5.537755E-012	1.977775E-011	1	0.000000E+000
2	79.46364652	1.977775E-011	5.537755E-012	0	0.000000E+000
2	79.46368883	5.537755E-012	1.977775E-011	1	0.000000E+000
2	79.46410049	1.977775E-011	5.537755E-012	0	0.000000E+000
2	79.46420083	5.537755E-012	1.977775E-011	1	0.000000E+000
2	79.46443377	1.977775E-011	5.537755E-012	0	0.000000E+000
2	79.46445876	5.537755E-012	1.977775E-011	1	0.000000E+000
2	79.46510718	1.977775E-011	5.537755E-012	0	0.000000E+000
2	79.46571529	5.537755E-012	1.977775E-011	1	0.000000E+000
2	79.46574881	1.977775E-011	5.537755E-012	0	0.000000E+000
2	79.46577303	5.537755E-012	1.977775E-011	1	0.000000E+000
2	79.46604432	1.977775E-011	5.537755E-012	0	0.000000E+000
2	79.46607560	5.537755E-012	1.977775E-011	1	0.000000E+000
2	79.46669536	1.977775E-011	5.537755E-012	0	0.000000E+000
2	79.46717007	5.537755E-012	1.977775E-011	1	0.000000E+000
2	79.46749825	1.977775E-011	5.537755E-012	0	0.000000E+000
2	79.46767690	5.537755E-012	1.977775E-011	1	0.000000E+000
2	79.46973029	1.977775E-011	5.537755E-012	0	0.000000E+000
2	79.46974937	5.537755E-012	1.977775E-011	1	0.000000E+000
2	79.47026618	1.977775E-011	5.537755E-012	0	0.000000E+000
2	79.47034696	5.537755E-012	1.977775E-011	1	0.000000E+000
2	79.47097678	1.977775E-011	5.537755E-012	0	0.000000E+000
2	79.47099066	5.537755E-012	1.977775E-011	1	0.000000E+000
2	79.47103995	1.977775E-011	5.537755E-012	0	0.000000E+000
2	79.47105320	5.537755E-012	1.977775E-011	1	0.000000E+000
2	79.47141842	1.977775E-011	5.537755E-012	0	0.000000E+000
2	79.47276923	5.537755E-012	1.977775E-011	1	0.000000E+000
2	79.47279055	1.977775E-011	5.537755E-012	0	0.000000E+000
2	79.47282626	5.537755E-012	1.977775E-011	1	0.000000E+000
2	79.47362115	1.977775E-011	5.537755E-012	0	0.000000E+000
2	79.47365531	5.537755E-012	1.977775E-011	1	0.000000E+000
2	79.47493112	1.977775E-011	5.537755E-012	0	0.000000E+000
2	79.47497191	5.537755E-012	1.977775E-011	1	0.000000E+000
2	79.47845191	1.977775E-011	5.537755E-012	0	0.000000E+000
2	79.47899557	5.537755E-012	1.977775E-011	1	0.000000E+000
2	79.47915232	1.977775E-011	5.537755E-012	0	0.000000E+000
2	79.47930455	5.537755E-012	1.977775E-011	1	0.000000E+000
2	79.48044340	1.977775E-011	5.537755E-012	0	0.000000E+000
2	79.48143525	5.537755E-012	1.977775E-011	1	0.000000E+000
2	79.48197722	1.977775E-011	5.537755E-012	0	0.000000E+000
2	79.48199840	5.537755E-012	1.977775E-011	1	0.000000E+000
2	79.48220678	1.977775E-011	5.537755E-012	0	0.000000E+000
2	79.48224144	5.537755E-012	1.977775E-011	1	0.000000E+000
2	79.48239096	1.977775E-011	5.537755E-012	0	0.000000E+000
2	79.48266734	5.537755E-012	1.977775E-011	1	0.000000E+000
2	79.48328134	1.977775E-011	5.537755E-012	0	0.000000E+000
2	79.48330237	5.537755E-012	1.977775E-011	1	0.000000E+000
2	79.48493566	1.977775E-011	5.537755E-012	0	0.000000E+000
2	79.48494205	5.537755E-012	1.977775E-011	1	0.000000E+000
2	79.48541463	1.977775E-011	5.537755E-012	0	0.000000E+000
2	79.48565785	5.537755E-012	1.977775E-011	1	0.000000E+000
2	79.48567708	1.977775E-011	5.537755E-012	0	0.000000E+000
2	79.48590561	5.537755E-012	1.977775E-011	1	0.000000E+000
2	79.48634599	1.977775E-011	5.537755E-012	0	0.000000E+000
2	79.48636869	5.537755E-012	1.977775E-011	1	0.000000E+000
2	79.48667835	1.977775E-011	5.537755E-012	0	0.000000E+000
2	79.48698214	5.537755E-012	1.977775E-011	1	0.000000E+000
2	79.48706734	1.977775E-011	5.537755E-012	0	0.000000E+000
2	79.48787617	5.537755E-012	1.977775E-011	1	0.000000E+000
2	79.48845875	1.977775E-011	5.537755E-012	0	0.000000E+000
2	79.48850323	5.537755E-012	1.977775E-011	1	0.000000E+000
2	79.48853013	1.977775E-011	5.537755E-012	0	0.000000E+000
2	79.48855655	5.537755E-012	1.977775E-011	1	0.000000E+000
2	79.48872360	1.977775E-011	5.537755E-012	0	0.000000E+000
2	79.48958355	5.537755E-012	1.977775E-011	1	0.000000E+000
2	79.48976605	1.977775E-011	5.537755E-012	0	0.000000E+000
2	79.48982703	5.537755E-012	1.977775E-011	1	0.000000E+000
2	79.49135298	1.977775E-011	5.537755E-012	0	0.000000E+000
2	79.49138026	5.537755E-012	1.977775E-011	1	0.000000E+000
2	79.49504449	1.977775E-011	5.537755E-012	0	0.000000E+000
2	79.49507555	5.537755E-012	1.977775E-011	1	0.000000E+000
2	79.49571020	1.977775E-011	5.537755E-012	0	0.000000E+000
2	79.49573363	5.537755E-012	1.977775E-011	1	0.000000E+000
2	79.49578922	1.977775E-011	5.537755E-012	0	0.000000E+000
2	79.49605834	5.537755E-012	1.977775E-011	1	0.000000E+000
2	79.49727591	1.977775E-011	5.537755E-012	0	0.000000E+000
2	79.49728788	5.537755E-012	1.977775E-011	1	0.000000E+000
2	79.49755544	1.977775E-011	5.537755E-012	0	0.000000E+000
2	79.49758847	5.537755E-012	1.977775E-011	1	0.000000E+000
2	79.49775099	1.977775E-011	5.537755E-012	0	0.000000E+000
2	79.49777207	5.537755E-012	1.977775E-011	1	0.000000E+000
2	79.49822673	1.977775E-011	5.537755E-012	0	0.000000E+000
2	79.49824894	5.537755E-012	1.977775E-011	1	0.000000E+000
2	79.49849690	1.977775E-011	5.537755E-012	0	0.000000E+000
2	79.49850655	5.537755E-012	1.977775E-011	1	0.000000E+000
2	79.49892569	1.977775E-011	5.537755E-012	0	0.000000E+000
2	79.49893170	5.537755E-012	1.977775E-011	1	0.000000E+000
2	79.49984063	1.977775E-011	5.537755E-012	0	0.000000E+000
2	79.49985820	5.537755E-012	1.977775E-011	1	0.000000E+000
2	79.50006110	1.977775E-011	5.537755E-012	0	0.000000E+000
2	79.50008491	5.537755E-012	1.977775E-011	1	0.000000E+000
2	79.50085715	1.977775E-011	5.537755E-012	0	0.000000E+000
2	79.50087879	5.537755E-012	1.977775E-011	1	0.000000E+000
2	79.50132576	1.977775E-011	5.537755E-012	0	0.000000E+000
2	79.50138819	5.537755E-012	1.977775E-011	1	0.000000E+000
2	79.50222626	1.977775E-011	5.537755E-012	0	0.000000E+000
2	79.50247699	5.537755E-012	1.977775E-011	1	0.000000E+000
2	79.50392715	1.977775E-011	5.537755E-012	0	0.000000E+000
2	79.50396862	5.537755E-012	1.977775E-011	1	0.000000E+000
2	79.50439621	1.977775E-011	5.537755E-012	0	0.000000E+000
2	79.50565540	5.537755E-012	1.977775E-011	1	0.000000E+000
2	79.50784182	1.977775E-011	5.537755E-012	0	0.000000E+000
2	79.50786580	5.537755E-012	1.977775E-011	1	0.000000E+000
2	79.50792525	1.977775E-011	5.537755E-012	0	0.000000E+000
2	79.50796076	5.537755E-012	1.977775E-011	1	0.000000E+000
2	79.50809709	1.977775E-011	5.537755E-012	0	0.000000E+000
2	79.50845802	5.537755E-012	1.977775E-011	1	0.000000E+000
2	79.50846661	1.977775E-011	5.537755E-012	0	0.000000E+000
2	79.56732763	5.666483E-012	1.990648E-011	1	0.000000E+000
2	79.56769535	1.990648E-011	5.666483E-012	0	0.000000E+000
2	79.56772829	5.666483E-012	1.990648E-011	1	0.000000E+000
2	79.56779156	1.990648E-011	5.666483E-012	0	0.000000E+000
2	79.56779234	5.666483E-012	1.990648E-011	1	0.000000E+000
2	79.56811667	1.990648E-011	5.666483E-012	0	0.000000E+000
2	79.56878186	5.666483E-012	1.990648E-011	1	0.000000E+000
2	79.56900061	1.990648E-011	5.666483E-012	0	0.000000E+000
2	79.56902424	5.666483E-012	1.990648E-011	1	0.000000E+000
2	79.56920201	1.990648E-011	5.666483E-012	0	0.000000E+000
2	79.56922996	5.666483E-012	1.990648E-011	1	0.000000E+000
2	79.56949460	1.990648E-011	5.666483E-012	0	0.000000E+000
2	79.56953332	5.666483E-012	1.990648E-011	1	0.000000E+000
2	79.56958461	1.990648E-011	5.666483E-012	0	0.000000E+000
2	79.56963793	5.666483E-012	1.990648E-011	1	0.000000E+000
2	79.57071505	1.990648E-011	5.666483E-012	0	0.000000E+000
2	79.57073868	5.666483E-012	1.990648E-011	1	0.000000E+000
2	79.57088658	1.990648E-011	5.666483E-012	0	0.000000E+000
2	79.57091779	5.666483E-012	1.990648E-011	1	0.000000E+000
2	79.57110251	1.990648E-011	5.666483E-012	0	0.000000E+000
2	79.57155468	5.666483E-012	1.990648E-011	1	0.000000E+000
2	79.57315463	1.990648E-011	5.666483E-012	0	0.000000E+000
2	79.57317131	5.666483E-012	1.990648E-011	1	0.000000E+000
2	79.57443837	1.990648E-011	5.666483E-012	0	0.000000E+000
2	79.57698475	5.666483E-012	1.990648E-011	1	0.000000E+000
2	79.57725655	1.990648E-011	5.666483E-012	0	0.000000E+000
2	79.57728961	5.666483E-012	1.990648E-011	1	0.000000E+000
2	79.57761220	1.990648E-011	5.666483E-012	0	0.000000E+000
2	79.57762355	5.666483E-012	1.990648E-011	1	0.000000E+000
2	79.57897227	1.990648E-011	5.666483E-012	0	0.000000E+000
2	79.57903249	5.666483E-012	1.990648E-011	1	0.000000E+000
2	79.57906320	1.990648E-011	5.666483E-012	0	0.000000E+000
2	79.57907598	5.666483E-012	1.990648E-011	1	0.000000E+000
2	79.58042891	1.990648E-011	5.666483E-012	0	0.000000E+000
2	79.58140486	5.666483E-012	1.990648E-011	1	0.000000E+000
2	79.58222150	1.990648E-011	5.666483E-012	0	0.000000E+000
2	79.58224979	5.666483E-012	1.990648E-011	1	0.000000E+000
2	79.58248422	1.990648E-011	5.666483E-012	0	0.000000E+000
2	79.58275848	5.666483E-012	1.990648E-011	1	0.000000E+000
2	79.58503531	1.990648E-011	5.666483E-012	0	0.000000E+000
2	79.62865199	5.666483E-012	1.990648E-011	1	0.000000E+000
2	79.62895893	1.990648E-011	5.666483E-012	0	0.000000E+000
2	79.63040089	5.666483E-012	1.990648E-011	1	0.000000E+000
2	79.63155723	1.990648E-011	5.666483E-012	0	0.000000E+000
2	79.63189484	5.666483E-012	1.990648E-011	1	0.000000E+000
2	79.63270962	1.990648E-011	5.666483E-012	0	0.000000E+000
2	79.63271580	5.666483E-012	1.990648E-011	1	0.000000E+000
2	79.63394868	1.990648E-011	5.666483E-012	0	0.000000E+000
2	79.63450927	5.666483E-012	1.990648E-011	1	0.000000E+000
2	79.63608097	1.990648E-011	5.666483E-012	0	0.000000E+000
2	79.63639448	5.666483E-012	1.990648E-011	1	0.000000E+000
2	79.63668649	1.990648E-011	5.666483E-012	0	0.000000E+000
2	79.63672411	5.666483E-012	1.990648E-011	1	0.000000E+000
2	79.63686876	1.990648E-011	5.666483E-012	0	0.000000E+000
2	79.63832554	5.666483E-012	1.990648E-011	1	0.000000E+000
2	79.63840573	1.990648E-011	5.666483E-012	0	0.000000E+000
2	79.63883280	5.666483E-012	1.990648E-011	1	0.000000E+000
2	79.64005216	1.990648E-011	5.666483E-012	0	0.000000E+000
2	79.64012860	5.666483E-012	1.990648E-011	1	0.000000E+000
2	79.64090545	1.990648E-011	5.666483E-012	0	0.000000E+000
2	79.64155308	5.666483E-012	1.990648E-011	1	0.000000E+000
2	79.64168629	1.990648E-011	5.666483E-012	0	0.000000E+000
2	79.64173000	5.666483E-012	1.990648E-011	1	0.000000E+000
2	79.64201572	1.990648E-011	5.666483E-012	0	0.000000E+000
2	79.64203602	5.666483E-012	1.990648E-011	1	0.000000E+000
2	79.64208562	1.990648E-011	5.666483E-012	0	0.000000E+000
2	79.64208951	5.666483E-012	1.990648E-011	1	0.000000E+000
2	79.64273300	1.990648E-011	5.666483E-012	0	0.000000E+000
2	79.64486344	5.666483E-012	1.990648E-011	1	0.000000E+000
2	79.64489991	1.990648E-011	5.666483E-012	0	0.000000E+000
2	79.64493151	5.666483E-012	1.990648E-011	1	0.000000E+000
2	79.64528868	1.990648E-011	5.666483E-012	0	0.000000E+000
2	79.64544153	5.666483E-012	1.990648E-011	1	0.000000E+000
2	79.64581034	1.990648E-011	5.666483E-012	0	0.000000E+000
2	79.64582783	5.666483E-012	1.990648E-011	1	0.000000E+000
2	79.64598107	1.990648E-011	5.666483E-012	0	0.000000E+000
2	79.64640672	5.666483E-012	1.990648E-011	1	0.000000E+000
2	79.64727162	1.990648E-011	5.666483E-012	0	0.000000E+000
2	79.64729733	5.666483E-012	1.990648E-011	1	0.000000E+000
2	79.64736161	1.990648E-011	5.666483E-012	0	0.000000E+000
2	79.64737973	5.666483E-012	1.990648E-011	1	0.000000E+000
2	79.64751171	1.990648E-011	5.666483E-012	0	0.000000E+000
2	79.64814637	5.666483E-012	1.990648E-011	1	0.000000E+000
2	79.64940882	1.990648E-011	5.666483E-012	0	0.000000E+000
2	79.64942458	5.666483E-012	1.990648E-011	1	0.000000E+000
2	79.64969970	1.990648E-011	5.666483E-012	0	0.000000E+000
2	79.64972837	5.666483E-012	1.990648E-011	1	0.000000E+000
2	79.64988025	1.990648E-011	5.666483E-012	0	0.000000E+000
2	79.64992001	5.666483E-012	1.990648E-011	1	0.000000E+000
2	79.65048501	1.990648E-011	5.666483E-012	0	0.000000E+000
2	79.65051351	5.666483E-012	1.990648E-011	1	0.000000E+000
2	79.65100686	1.990648E-011	5.666483E-012	0	0.000000E+000
2	79.65101900	5.666483E-012	1.990648E-011	1	0.000000E+000
2	79.65134546	1.990648E-011	5.666483E-012	0	0.000000E+000
2	79.65136111	5.666483E-012	1.990648E-011	1	0.000000E+000
2	79.65155524	1.990648E-011	5.666483E-012	0	0.000000E+000
2	79.65160062	5.666483E-012	1.990648E-011	1	0.000000E+000
2	79.65171711	1.990648E-011	5.666483E-012	0	0.000000E+000
2	79.65237692	5.666483E-012	1.990648E-011	1	0.000000E+000
2	79.65277856	1.990648E-011	5.666483E-012	0	0.000000E+000
2	79.65279914	5.666483E-012	1.990648E-011	1	0.000000E+000
2	79.65321496	1.990648E-011	5.666483E-012	0	0.000000E+000
2	79.65323467	5.666483E-012	1.990648E-011	1	0.000000E+000
2	79.65354733	1.990648E-011	5.666483E-012	0	0.000000E+000
2	79.65357571	5.666483E-012	1.990648E-011	1	0.000000E+000
2	79.65396491	1.990648E-011	5.666483E-012	0	0.000000E+000
2	79.65399522	5.666483E-012	1.990648E-011	1	0.000000E+000
2	79.65416785	1.990648E-011	5.666483E-012	0	0.000000E+000
2	79.65419022	5.666483E-012	1.990648E-011	1	0.000000E+000
2	79.65464913	1.990648E-011	5.666483E-012	0	0.000000E+000
2	79.65479345	5.666483E-012	1.990648E-011	1	0.000000E+000
2	79.65487841	1.990648E-011	5.666483E-012	0	0.000000E+000
2	79.65766277	5.666483E-012	1.990648E-011	1	0.000000E+000
2	79.65815294	1.990648E-011	5.666483E-012	0	0.000000E+000
2	79.65818569	5.666483E-012	1.990648E-011	1	0.000000E+000
2	79.65827194	1.990648E-011	5.666483E-012	0	0.000000E+000
2	79.65829722	5.666483E-012	1.990648E-011	1	0.000000E+000
2	79.65838348	1.990648E-011	5.666483E-012	0	0.000000E+000
2	79.65840039	5.666483E-012	1.990648E-011	1	0.000000E+000
2	79.65851535	1.990648E-011	5.666483E-012	0	0.000000E+000
2	79.65854431	5.666483E-012	1.990648E-011	1	0.000000E+000
2	79.65894803	1.990648E-011	5.666483E-012	0	0.000000E+000
2	79.65898253	5.666483E-012	1.990648E-011	1	0.000000E+000
2	79.65917322	1.990648E-011	5.666483E-012	0	0.000000E+000
2	79.65919799	5.666483E-012	1.990648E-011	1	0.000000E+000
2	79.66025609	1.990648E-011	5.666483E-012	0	0.000000E+000
2	79.66026998	5.666483E-012	1.990648E-011	1	0.000000E+000
2	79.66067610	1.990648E-011	5.666483E-012	0	0.000000E+000
2	79.66072459	5.666483E-012	1.990648E-011	1	0.000000E+000
2	79.66216515	1.990648E-011	5.666483E-012	0	0.000000E+000
2	79.66229711	5.666483E-012	1.990648E-011	1	0.000000E+000
2	79.66256173	1.990648E-011	5.666483E-012	0	0.000000E+000
2	79.66444801	5.666483E-012	1.990648E-011	1	0.000000E+000
2	79.66490824	1.990648E-011	5.666483E-012	0	0.000000E+000
2	79.66574629	5.666483E-012	1.990648E-011	1	0.000000E+000
2	79.66692568	1.990648E-011	5.666483E-012	0	0.000000E+000
2	79.66707594	5.666483E-012	1.990648E-011	1	0.000000E+000
2	79.66747283	1.990648E-011	5.666483E-012	0	0.000000E+000
2	79.66749804	5.666483E-012	1.990648E-011	1	0.000000E+000
2	79.66999388	1.990648E-011	5.666483E-012	0	0.000000E+000
2	79.67003173	5.666483E-012	1.990648E-011	1	0.000000E+000
2	79.67028765	1.990648E-011	5.666483E-012	0	0.000000E+000
2	79.67031289	5.666483E-012	1.990648E-011	1	0.000000E+000
2	79.67036668	1.990648E-011	5.666483E-012	0	0.000000E+000
2	79.67042639	5.666483E-012	1.990648E-011	1	0.000000E+000
2	79.67048677	1.990648E-011	5.666483E-012	0	0.000000E+000
2	79.67117145	5.666483E-012	1.990648E-011	1	0.000000E+000
2	79.67161128	1.990648E-011	5.666483E-012	0	0.000000E+000
2	79.67163271	5.666483E-012	1.990648E-011	1	0.000000E+000
2	79.67277545	1.990648E-011	5.666483E-012	0	0.000000E+000
2	79.67285276	5.666483E-012	1.990648E-011	1	0.000000E+000
2	79.67368294	1.990648E-011	5.666483E-012	0	0.000000E+000
2	79.67496189	5.666483E-012	1.990648E-011	1	0.000000E+000
2	79.67550606	1.990648E-011	5.666483E-012	0	0.000000E+000
2	79.67664258	5.666483E-012	1.990648E-011	1	0.000000E+000
2	79.67713357	1.990648E-011	5.666483E-012	0	0.000000E+000
2	79.67714560	5.666483E-012	1.990648E-011	1	0.000000E+000
2	79.67717193	1.990648E-011	5.666483E-012	0	0.000000E+000
2	79.67718499	5.666483E-012	1.990648E-011	1	0.000000E+000
2	79.67743993	1.990648E-011	5.666483E-012	0	0.000000E+000
2	79.67780433	5.666483E-012	1.990648E-011	1	0.000000E+000
2	79.67883452	1.990648E-011	5.666483E-012	0	0.000000E+000
2	79.67888265	5.666483E-012	1.990648E-011	1	0.000000E+000
2	79.67911843	1.990648E-011	5.666483E-012	0	0.000000E+000
2	79.67912704	5.666483E-012	1.990648E-011	1	0.000000E+000
2	79.67935859	1.990648E-011	5.666483E-012	0	0.000000E+000
2	79.67938638	5.666483E-012	1.990648E-011	1	0.000000E+000
2	79.67989765	1.990648E-011	5.666483E-012	0	0.000000E+000
2	79.67991732	5.666483E-012	1.990648E-011	1	0.000000E+000
2	79.68071109	1.990648E-011	5.666483E-012	0	0.000000E+000
2	79.68072122	5.666483E-012	1.990648E-011	1	0.000000E+000
2	79.68101242	1.990648E-011	5.666483E-012	0	0.000000E+000
2	79.68103326	5.666483E-012	1.990648E-011	1	0.000000E+000
2	79.68214677	1.990648E-011	5.666483E-012	0	0.000000E+000
2	79.68216582	5.666483E-012	1.990648E-011	1	0.000000E+000
2	79.68240605	1.990648E-011	5.666483E-012	0	0.000000E+000
2	79.68254581	5.666483E-012	1.990648E-011	1	0.000000E+000
2	79.68469241	1.990648E-011	5.666483E-012	0	0.000000E+000
2	79.68471422	5.666483E-012	1.990648E-011	1	0.000000E+000
2	79.68693269	1.990648E-011	5.666483E-012	0	0.000000E+000
2	79.68695895	5.666483E-012	1.990648E-011	1	0.000000E+000
2	79.68778790	1.990648E-011	5.666483E-012	0	0.000000E+000
2	79.68782828	5.666483E-012	1.990648E-011	1	0.000000E+000
2	79.68827691	1.990648E-011	5.666483E-012	0	0.000000E+000
2	79.68846431	5.666483E-012	1.990648E-011	1	0.000000E+000
2	79.68888788	1.990648E-011	5.666483E-012	0	0.000000E+000
2	79.68889599	5.666483E-012	1.990648E-011	1	0.000000E+000
2	79.68939343	1.990648E-011	5.666483E-012	0	0.000000E+000
2	79.68947199	5.666483E-012	1.990648E-011	1	0.000000E+000
2	79.68951949	1.990648E-011	5.666483E-012	0	0.000000E+000
2	79.68954527	5.666483E-012	1.990648E-011	1	0.000000E+000
2	79.68967378	1.990648E-011	5.666483E-012	0	0.000000E+000
2	79.68970527	5.666483E-012	1.990648E-011	1	0.000000E+000
2	79.69051605	1.990648E-011	5.666483E-012	0	0.000000E+000
2	79.69054706	5.666483E-012	1.990648E-011	1	0.000000E+000
2	79.69113715	1.990648E-011	5.666483E-012	0	0.000000E+000
2	79.69120958	5.666483E-012	1.990648E-011	1	0.000000E+000
2	79.69178488	1.990648E-011	5.666483E-012	0	0.000000E+000
2	79.69181360	5.666483E-012	1.990648E-011	1	0.000000E+000
2	79.69229075	1.990648E-011	5.666483E-012	0	0.000000E+000
2	79.69230488	5.666483E-012	1.990648E-011	1	0.000000E+000
2	79.69248578	1.990648E-011	5.666483E-012	0	0.000000E+000
2	79.69306542	5.666483E-012	1.990648E-011	1	0.000000E+000
2	79.69459256	1.990648E-011	5.666483E-012	0	0.000000E+000
2	79.69465493	5.666483E-012	1.990648E-011	1	0.000000E+000
2	79.69504570	1.990648E-011	5.666483E-012	0	0.000000E+000
2	79.69515152	5.666483E-012	1.990648E-011	1	0.000000E+000
2	79.69552442	1.990648E-011	5.666483E-012	0	0.000000E+000
2	79.69765457	5.666483E-012	1.990648E-011	1	0.000000E+000
2	79.69784532	1.990648E-011	5.666483E-012	0	0.000000E+000
2	79.69869613	5.666483E-012	1.990648E-011	1	0.000000E+000
2	79.69900851	1.990648E-011	5.666483E-012	0	0.000000E+000
2	79.69925287	5.666483E-012	1.990648E-011	1	0.000000E+000
2	79.70065741	1.990648E-011	5.666483E-012	0	0.000000E+000
2	79.70066432	5.666483E-012	1.990648E-011	1	0.000000E+000
2	79.70117015	1.990648E-011	5.666483E-012	0	0.000000E+000
2	96.96597995	5.706377E-012	1.994638E-011	1	0.000000E+000
2	96.96646642	1.994638E-011	5.706377E-012	0	0.000000E+000
2	96.96649412	5.706377E-012	1.994638E-011	1	0.000000E+000
2	96.96680296	1.994638E-011	5.706377E-012	0	0.000000E+000
2	96.96776020	5.706377E-012	1.994638E-011	1	0.000000E+000
2	96.96790576	1.994638E-011	5.706377E-012	0	0.000000E+000
2	96.96803009	5.706377E-012	1.994638E-011	1	0.000000E+000
2	96.96838964	1.994638E-011	5.706377E-012	0	0.000000E+000
2	96.96845390	5.706377E-012	1.994638E-011	1	0.000000E+000
2	96.96865341	1.994638E-011	5.706377E-012	0	0.000000E+000
2	96.96867135	5.706377E-012	1.994638E-011	1	0.000000E+000
2	96.96960756	1.994638E-011	5.706377E-012	0	0.000000E+000
2	96.96965782	5.706377E-012	1.994638E-011	1	0.000000E+000
2	96.97048340	1.994638E-011	5.706377E-012	0	0.000000E+000
2	96.97060869	5.706377E-012	1.994638E-011	1	0.000000E+000
2	96.97071632	1.994638E-011	5.706377E-012	0	0.000000E+000
2	96.97077607	5.706377E-012	1.994638E-011	1	0.000000E+000
2	96.97087897	1.994638E-011	5.706377E-012	0	0.000000E+000
2	96.97088926	5.706377E-012	1.994638E-011	1	0.000000E+000
2	96.97303282	1.994638E-011	5.706377E-012	0	0.000000E+000
2	96.97304810	5.706377E-012	1.994638E-011	1	0.000000E+000
2	96.97321185	1.994638E-011	5.706377E-012	0	0.000000E+000
2	96.97321478	5.706377E-012	1.994638E-011	1	0.000000E+000
2	96.97401933	1.994638E-011	5.706377E-012	0	0.000000E+000
2	96.97438768	5.706377E-012	1.994638E-011	1	0.000000E+000
2	96.97566981	1.994638E-011	5.706377E-012	0	0.000000E+000
2	96.97640686	5.706377E-012	1.994638E-011	1	0.000000E+000
2	96.97706960	1.994638E-011	5.706377E-012	0	0.000000E+000
2	96.97709549	5.706377E-012	1.994638E-011	1	0.000000E+000
2	96.97785224	1.994638E-011	5.706377E-012	0	0.000000E+000
2	96.97787487	5.706377E-012	1.994638E-011	1	0.000000E+000
2	96.97794248	1.994638E-011	5.706377E-012	0	0.000000E+000
2	96.97797778	5.706377E-012	1.994638E-011	1	0.000000E+000
2	96.97861176	1.994638E-011	5.706377E-012	0	0.000000E+000
2	96.97863199	5.706377E-012	1.994638E-011	1	0.000000E+000
2	96.97948673	1.994638E-011	5.706377E-012	0	0.000000E+000
2	96.97949721	5.706377E-012	1.994638E-011	1	0.000000E+000
2	96.98012132	1.994638E-011	5.706377E-012	0	0.000000E+000
2	96.98035451	5.706377E-012	1.994638E-011	1	0.000000E+000
2	96.98097748	1.994638E-011	5.706377E-012	0	0.000000E+000
2	96.98116115	5.706377E-012	1.994638E-011	1	0.000000E+000
2	96.98119291	1.994638E-011	5.706377E-012	0	0.000000E+000
2	96.98120858	5.706377E-012	1.994638E-011	1	0.000000E+000
2	96.98155293	1.994638E-011	5.706377E-012	0	0.000000E+000
2	96.98157483	5.706377E-012	1.994638E-011	1	0.000000E+000
2	96.98168354	1.994638E-011	5.706377E-012	0	0.000000E+000
2	96.98207165	5.706377E-012	1.994638E-011	1	0.000000E+000
2	96.98223862	1.994638E-011	5.706377E-012	0	0.000000E+000
2	96.98224744	5.706377E-012	1.994638E-011	1	0.000000E+000
2	96.98354405	1.994638E-011	5.706377E-012	0	0.000000E+000
2	96.98457553	5.706377E-012	1.994638E-011	1	0.000000E+000
2	96.98513187	1.994638E-011	5.706377E-012	0	0.000000E+000
2	96.98544876	5.706377E-012	1.994638E-011	1	0.000000E+000
2	96.98567924	1.994638E-011	5.706377E-012	0	0.000000E+000
2	105.82117705	5.442370E-012	1.968237E-011	1	0.000000E+000
2	105.82140594	1.968237E-011	5.442370E-012	0	0.000000E+000
2	105.82142594	5.442370E-012	1.968237E-011	1	0.000000E+000
2	105.82154752	1.968237E-011	5.442370E-012	0	0.000000E+000
2	105.82156234	5.442370E-012	1.968237E-011	1	0.000000E+000
2	105.82161841	1.968237E-011	5.442370E-012	0	0.000000E+000
2	105.82210114	5.442370E-012	1.968237E-011	1	0.000000E+000
2	105.82251244	1.968237E-011	5.442370E-012	0	0.000000E+000
2	105.82252055	5.442370E-012	1.968237E-011	1	0.000000E+000
2	105.82264678	1.968237E-011	5.442370E-012	0	0.000000E+000
2	105.82267215	5.442370E-012	1.968237E-011	1	0.000000E+000
2	105.82304208	1.968237E-011	5.442370E-012	0	0.000000E+000
2	105.82339716	5.442370E-012	1.968237E-011	1	0.000000E+000
2	105.82349420	1.968237E-011	5.442370E-012	0	0.000000E+000
2	105.82355627	5.442370E-012	1.968237E-011	1	0.000000E+000
2	105.82407781	1.968237E-011	5.442370E-012	0	0.000000E+000
2	105.82434572	5.442370E-012	1.968237E-011	1	0.000000E+000
2	105.82459726	1.968237E-011	5.442370E-012	0	0.000000E+000
2	105.82462809	5.442370E-012	1.968237E-011	1	0.000000E+000
2	105.82471698	1.968237E-011	5.442370E-012	0	0.000000E+000
2	105.82516685	5.442370E-012	1.968237E-011	1	0.000000E+000
2	105.82527015	1.968237E-011	5.442370E-012	0	0.000000E+000
2	105.82543314	5.442370E-012	1.968237E-011	1	0.000000E+000
2	105.82717502	1.968237E-011	5.442370E-012	0	0.000000E+000
2	105.82719951	5.442370E-012	1.968237E-011	1	0.000000E+000
2	105.82741502	1.968237E-011	5.442370E-012	0	0.000000E+000
2	105.82745300	5.442370E-012	1.968237E-011	1	0.000000E+000
2	105.82755046	1.968237E-011	5.442370E-012	0	0.000000E+000
2	105.82778868	5.442370E-012	1.968237E-011	1	0.000000E+000
2	105.82861245	1.968237E-011	5.442370E-012	0	0.000000E+000
2	105.82862269	5.442370E-012	1.968237E-011	1	0.000000E+000
2	105.82937188	1.968237E-011	5.442370E-012	0	0.000000E+000
2	105.83038594	5.442370E-012	1.968237E-011	1	0.000000E+000
2	105.83069732	1.968237E-011	5.442370E-012	0	0.000000E+000
2	105.83081382	5.442370E-012	1.968237E-011	1	0.000000E+000
2	105.83091217	1.968237E-011	5.442370E-012	0	0.000000E+000
2	105.83093997	5.442370E-012	1.968237E-011	1	0.000000E+000
2	105.83160474	1.968237E-011	5.442370E-012	0	0.000000E+000
2	105.83161205	5.442370E-012	1.968237E-011	1	0.000000E+000
2	105.83177302	1.968237E-011	5.442370E-012	0	0.000000E+000
2	105.83180405	5.442370E-012	1.968237E-011	1	0.000000E+000
2	105.83314390	1.968237E-011	5.442370E-012	0	0.000000E+000
2	105.83318135	5.442370E-012	1.968237E-011	1	0.000000E+000
2	105.83329008	1.968237E-011	5.442370E-012	0	0.000000E+000
2	105.83543977	5.442370E-012	1.968237E-011	1	0.000000E+000
2	105.83552358	1.968237E-011	5.442370E-012	0	0.000000E+000
2	105.83646554	5.442370E-012	1.968237E-011	1	0.000000E+000
2	105.83650234	1.968237E-011	5.442370E-012	0	0.000000E+000
2	105.83756252	5.442370E-012	1.968237E-011	1	0.000000E+000
2	105.83761927	1.968237E-011	5.442370E-012	0	0.000000E+000
2	105.83770332	5.442370E-012	1.968237E-011	1	0.000000E+000
2	105.83772708	1.968237E-011	5.442370E-012	0	0.000000E+000
3	0.51133024	5.648212E-012	1.988821E-011	1	0.000000E+000
3	0.51223004	1.988821E-011	5.648212E-012	0	0.000000E+000
3	0.51250509	5.648212E-012	1.988821E-011	1	0.000000E+000
3	0.51255801	1.988821E-011	5.648212E-012	0	0.000000E+000
3	0.51258914	5.648212E-012	1.988821E-011	1	0.000000E+000
3	0.51299356	1.988821E-011	5.648212E-012	0	0.000000E+000
3	0.51306272	5.648212E-012	1.988821E-011	1	0.000000E+000
3	0.51374635	1.988821E-011	5.648212E-012	0	0.000000E+000
3	0.51548734	5.648212E-012	1.988821E-011	1	0.000000E+000
3	0.51611567	1.988821E-011	5.648212E-012	0	0.000000E+000
3	0.51660496	5.648212E-012	1.988821E-011	1	0.000000E+000
3	0.51664586	1.988821E-011	5.648212E-012	0	0.000000E+000
3	0.51705767	5.648212E-012	1.988821E-011	1	0.000000E+000
3	0.51770141	1.988821E-011	5.648212E-012	0	0.000000E+000
3	0.51776259	5.648212E-012	1.988821E-011	1	0.000000E+000
3	0.51789719	1.988821E-011	5.648212E-012	0	0.000000E+000
3	0.51791214	5.648212E-012	1.988821E-011	1	0.000000E+000
3	0.51892190	1.988821E-011	5.648212E-012	0	0.000000E+000
3	0.51896602	5.648212E-012	1.988821E-011	1	0.000000E+000
3	0.51988832	1.988821E-011	5.648212E-012	0	0.000000E+000
3	0.52003151	5.648212E-012	1.988821E-011	1	0.000000E+000
3	0.52100721	1.988821E-011	5.648212E-012	0	0.000000E+000
3	0.52102933	5.648212E-012	1.988821E-011	1	0.000000E+000
3	0.52190969	1.988821E-011	5.648212E-012	0	0.000000E+000
3	0.52193076	5.648212E-012	1.988821E-011	1	0.000000E+000
3	0.52245019	1.988821E-011	5.648212E-012	0	0.000000E+000
3	0.52255629	5.648212E-012	1.988821E-011	1	0.000000E+000
3	0.52458348	1.988821E-011	5.648212E-012	0	0.000000E+000
3	0.52464079	5.648212E-012	1.988821E-011	1	0.000000E+000
3	0.52469521	1.988821E-011	5.648212E-012	0	0.000000E+000
3	0.52473042	5.648212E-012	1.988821E-011	1	0.000000E+000
3	0.52588793	1.988821E-011	5.648212E-012	0	0.000000E+000
3	0.52589449	5.648212E-012	1.988821E-011	1	0.000000E+000
3	0.52603095	1.988821E-011	5.648212E-012	0	0.000000E+000
3	0.52612816	5.648212E-012	1.988821E-011	1	0.000000E+000
3	0.52621085	1.988821E-011	5.648212E-012	0	0.000000E+000
3	0.52621778	5.648212E-012	1.988821E-011	1	0.000000E+000
3	0.52624876	1.988821E-011	5.648212E-012	0	0.000000E+000
3	0.52768397	5.648212E-012	1.988821E-011	1	0.000000E+000
3	0.52848534	1.988821E-011	5.648212E-012	0	0.000000E+000
3	0.52855961	5.648212E-012	1.988821E-011	1	0.000000E+000
3	0.52934304	1.988821E-011	5.648212E-012	0	0.000000E+000
3	0.52966552	5.648212E-012	1.988821E-011	1	0.000000E+000
3	0.53052029	1.988821E-011	5.648212E-012	0	0.000000E+000
3	0.53056210	5.648212E-012	1.988821E-011	1	0.000000E+000
3	0.53063075	1.988821E-011	5.648212E-012	0	0.000000E+000
3	0.53093953	5.648212E-012	1.988821E-011	1	0.000000E+000
3	0.53122238	1.988821E-011	5.648212E-012	0	0.000000E+000
3	0.53146924	5.648212E-012	1.988821E-011	1	0.000000E+000
3	0.53334069	1.988821E-011	5.648212E-012	0	0.000000E+000
3	0.53338103	5.648212E-012	1.988821E-011	1	0.000000E+000
3	0.53357993	1.988821E-011	5.648212E-012	0	0.000000E+000
3	0.53384013	5.648212E-012	1.988821E-011	1	0.000000E+000
3	0.53501723	1.988821E-011	5.648212E-012	0	0.000000E+000
3	0.53566402	5.648212E-012	1.988821E-011	1	0.000000E+000
3	0.53623338	1.988821E-011	5.648212E-012	0	0.000000E+000
3	0.53626253	5.648212E-012	1.988821E-011	1	0.000000E+000
3	0.53638518	1.988821E-011	5.648212E-012	0	0.000000E+000
3	0.53642944	5.648212E-012	1.988821E-011	1	0.000000E+000
3	0.53663894	1.988821E-011	5.648212E-012	0	0.000000E+000
3	0.53745211	5.648212E-012	1.988821E-011	1	0.000000E+000
3	0.53861772	1.988821E-011	5.648212E-012	0	0.000000E+000
3	0.53864618	5.648212E-012	1.988821E-011	1	0.000000E+000
3	0.53886956	1.988821E-011	5.648212E-012	0	0.000000E+000
3	0.53888937	5.648212E-012	1.988821E-011	1	0.000000E+000
3	0.53919298	1.988821E-011	5.648212E-012	0	0.000000E+000
3	0.53939197	5.648212E-012	1.988821E-011	1	0.000000E+000
3	0.53989050	1.988821E-011	5.648212E-012	0	0.000000E+000
3	0.53991286	5.648212E-012	1.988821E-011	1	0.000000E+000
3	0.54062998	1.988821E-011	5.648212E-012	0	0.000000E+000
3	0.54065060	5.648212E-012	1.988821E-011	1	0.000000E+000
3	0.54073055	1.988821E-011	5.648212E-012	0	0.000000E+000
3	0.54194200	5.648212E-012	1.988821E-011	1	0.000000E+000
3	0.54220433	1.988821E-011	5.648212E-012	0	0.000000E+000
3	0.54228207	5.648212E-012	1.988821E-011	1	0.000000E+000
3	0.54312662	1.988821E-011	5.648212E-012	0	0.000000E+000
3	0.54337548	5.648212E-012	1.988821E-011	1	0.000000E+000
3	0.54391408	1.988821E-011	5.648212E-012	0	0.000000E+000
3	0.54394392	5.648212E-012	1.988821E-011	1	0.000000E+000
3	0.54488215	1.988821E-011	5.648212E-012	0	0.000000E+000
3	0.54499252	5.648212E-012	1.988821E-011	1	0.000000E+000
3	0.54512175	1.988821E-011	5.648212E-012	0	0.000000E+000
3	0.54514699	5.648212E-012	1.988821E-011	1	0.000000E+000
3	0.54582771	1.988821E-011	5.648212E-012	0	0.000000E+000
3	0.54623811	5.648212E-012	1.988821E-011	1	0.000000E+000
3	0.54680986	1.988821E-011	5.648212E-012	0	0.000000E+000
3	0.54690315	5.648212E-012	1.988821E-011	1	0.000000E+000
3	0.54729169	1.988821E-011	5.648212E-012	0	0.000000E+000
3	0.54732416	5.648212E-012	1.988821E-011	1	0.000000E+000
3	0.54810395	1.988821E-011	5.648212E-012	0	0.000000E+000
3	0.54811623	5.648212E-012	1.988821E-011	1	0.000000E+000
3	0.54878561	1.988821E-011	5.648212E-012	0	0.000000E+000
3	0.54900596	5.648212E-012	1.988821E-011	1	0.000000E+000
3	0.54904244	1.988821E-011	5.648212E-012	0	0.000000E+000
3	0.54926138	5.648212E-012	1.988821E-011	1	0.000000E+000
3	0.55018789	1.988821E-011	5.648212E-012	0	0.000000E+000
3	0.55020623	5.648212E-012	1.988821E-011	1	0.000000E+000
3	0.55127702	1.988821E-011	5.648212E-012	0	0.000000E+000
3	0.55189950	5.648212E-012	1.988821E-011	1	0.000000E+000
3	0.55194760	1.988821E-011	5.648212E-012	0	0.000000E+000
3	0.55225605	5.648212E-012	1.988821E-011	1	0.000000E+000
3	0.55248889	1.988821E-011	5.648212E-012	0	0.000000E+000
3	0.55251585	5.648212E-012	1.988821E-011	1	0.000000E+000
3	0.55264342	1.988821E-011	5.648212E-012	0	0.000000E+000
3	0.55268827	5.648212E-012	1.988821E-011	1	0.000000E+000
3	0.55319289	1.988821E-011	5.648212E-012	0	0.000000E+000
3	0.55319969	5.648212E-012	1.988821E-011	1	0.000000E+000
3	0.55346428	1.988821E-011	5.648212E-012	0	0.000000E+000
3	0.55381251	5.648212E-012	1.988821E-011	1	0.000000E+000
3	0.55413023	1.988821E-011	5.648212E-012	0	0.000000E+000
3	0.55414272	5.648212E-012	1.988821E-011	1	0.000000E+000
3	0.55437952	1.988821E-011	5.648212E-012	0	0.000000E+000
3	0.55440516	5.648212E-012	1.988821E-011	1	0.000000E+000
3	0.55555382	1.988821E-011	5.648212E-012	0	0.000000E+000
3	0.55580326	5.648212E-012	1.988821E-011	1	0.000000E+000
3	0.55610673	1.988821E-011	5.648212E-012	0	0.000000E+000
3	0.55635202	5.648212E-012	1.988821E-011	1	0.000000E+000
3	0.55670552	1.988821E-011	5.648212E-012	0	0.000000E+000
3	0.55671873	5.648212E-012	1.988821E-011	1	0.000000E+000
3	0.55816075	1.988821E-011	5.648212E-012	0	0.000000E+000
3	0.55818825	5.648212E-012	1.988821E-011	1	0.000000E+000
3	0.55839559	1.988821E-011	5.648212E-012	0	0.000000E+000
3	0.55849696	5.648212E-012	1.988821E-011	1	0.000000E+000
3	0.55913393	1.988821E-011	5.648212E-012	0	0.000000E+000
3	0.55916248	5.648212E-012	1.988821E-011	1	0.000000E+000
3	0.56003452	1.988821E-011	5.648212E-012	0	0.000000E+000
3	0.56003796	5.648212E-012	1.988821E-011	1	0.000000E+000
3	0.56010725	1.988821E-011	5.648212E-012	0	0.000000E+000
3	0.56013846	5.648212E-012	1.988821E-011	1	0.000000E+000
3	0.56027346	1.988821E-011	5.648212E-012	0	0.000000E+000
3	0.56047613	5.648212E-012	1.988821E-011	1	0.000000E+000
3	0.56229367	1.988821E-011	5.648212E-012	0	0.000000E+000
3	0.56330249	5.648212E-012	1.988821E-011	1	0.000000E+000
3	0.56389910	1.988821E-011	5.648212E-012	0	0.000000E+000
3	0.56439542	5.648212E-012	1.988821E-011	1	0.000000E+000
3	0.56448189	1.988821E-011	5.648212E-012	0	0.000000E+000
3	0.56562547	5.648212E-012	1.988821E-011	1	0.000000E+000
3	0.56574640	1.988821E-011	5.648212E-012	0	0.000000E+000
3	0.56578466	5.648212E-012	1.988821E-011	1	0.000000E+000
3	0.56719967	1.988821E-011	5.648212E-012	0	0.000000E+000
3	0.56724545	5.648212E-012	1.988821E-011	1	0.000000E+000
3	0.56783389	1.988821E-011	5.648212E-012	0	0.000000E+000
3	0.56811239	5.648212E-012	1.988821E-011	1	0.000000E+000
3	0.56844038	1.988821E-011	5.648212E-012	0	0.000000E+000
3	0.56871649	5.648212E-012	1.988821E-011	1	0.000000E+000
3	0.56937729	1.988821E-011	5.648212E-012	0	0.000000E+000
3	0.56944771	5.648212E-012	1.988821E-011	1	0.000000E+000
3	0.57101792	1.988821E-011	5.648212E-012	0	0.000000E+000
3	0.57105861	5.648212E-012	1.988821E-011	1	0.000000E+000
3	0.57119819	1.988821E-011	5.648212E-012	0	0.000000E+000
3	0.57121168	5.648212E-012	1.988821E-011	1	0.000000E+000
3	0.57140721	1.988821E-011	5.648212E-012	0	0.000000E+000
3	0.57242474	5.648212E-012	1.988821E-011	1	0.000000E+000
3	0.57254207	1.988821E-011	5.648212E-012	0	0.000000E+000
3	0.57261189	5.648212E-012	1.988821E-011	1	0.000000E+000
3	0.57272486	1.988821E-011	5.648212E-012	0	0.000000E+000
3	0.57273526	5.648212E-012	1.988821E-011	1	0.000000E+000
3	0.57338788	1.988821E-011	5.648212E-012	0	0.000000E+000
3	0.57341707	5.648212E-012	1.988821E-011	1	0.000000E+000
3	0.57485218	1.988821E-011	5.648212E-012	0	0.000000E+000
3	0.57486843	5.648212E-012	1.988821E-011	1	0.000000E+000
3	0.57560573	1.988821E-011	5.648212E-012	0	0.000000E+000
3	0.57624034	5.648212E-012	1.988821E-011	1	0.000000E+000
3	0.57693777	1.988821E-011	5.648212E-012	0	0.000000E+000
3	0.57715107	5.648212E-012	1.988821E-011	1	0.000000E+000
3	0.57735469	1.988821E-011	5.648212E-012	0	0.000000E+000
3	0.57737987	5.648212E-012	1.988821E-011	1	0.000000E+000
3	0.57859880	1.988821E-011	5.648212E-012	0	0.000000E+000
3	0.57925651	5.648212E-012	1.988821E-011	1	0.000000E+000
3	0.58022078	1.988821E-011	5.648212E-012	0	0.000000E+000
3	0.58022907	5.648212E-012	1.988821E-011	1	0.000000E+000
3	0.58035955	1.988821E-011	5.648212E-012	0	0.000000E+000
3	0.58055858	5.648212E-012	1.988821E-011	1	0.000000E+000
3	0.58064334	1.988821E-011	5.648212E-012	0	0.000000E+000
3	0.58179063	5.648212E-012	1.988821E-011	1	0.000000E+000
3	0.58196902	1.988821E-011	5.648212E-012	0	0.000000E+000
3	0.58198929	5.648212E-012	1.988821E-011	1	0.000000E+000
3	0.58222133	1.988821E-011	5.648212E-012	0	0.000000E+000
3	0.58231039	5.648212E-012	1.988821E-011	1	0.000000E+000
3	0.58243863	1.988821E-011	5.648212E-012	0	0.000000E+000
3	0.58247732	5.648212E-012	1.988821E-011	1	0.000000E+000
3	0.58334119	1.988821E-011	5.648212E-012	0	0.000000E+000
3	0.58339993	5.648212E-012	1.988821E-011	1	0.000000E+000
3	0.58431869	1.988821E-011	5.648212E-012	0	0.000000E+000
3	0.58434553	5.648212E-012	1.988821E-011	1	0.000000E+000
3	0.58588136	1.988821E-011	5.648212E-012	0	0.000000E+000
3	0.58590984	5.648212E-012	1.988821E-011	1	0.000000E+000
3	0.58637771	1.988821E-011	5.648212E-012	0	0.000000E+000
3	0.58674501	5.648212E-012	1.988821E-011	1	0.000000E+000
3	0.58689491	1.988821E-011	5.648212E-012	0	0.000000E+000
3	0.58690240	5.648212E-012	1.988821E-011	1	0.000000E+000
3	0.58740100	1.988821E-011	5.648212E-012	0	0.000000E+000
3	0.58741241	5.648212E-012	1.988821E-011	1	0.000000E+000
3	0.58750963	1.988821E-011	5.648212E-012	0	0.000000E+000
3	0.58751846	5.648212E-012	1.988821E-011	1	0.000000E+000
3	0.58785506	1.988821E-011	5.648212E-012	0	0.000000E+000
3	0.58803781	5.648212E-012	1.988821E-011	1	0.000000E+000
3	0.58844368	1.988821E-011	5.648212E-012	0	0.000000E+000
3	0.58934436	5.648212E-012	1.988821E-011	1	0.000000E+000
3	0.58962546	1.988821E-011	5.648212E-012	0	0.000000E+000
3	0.58989017	5.648212E-012	1.988821E-011	1	0.000000E+000
3	0.59102296	1.988821E-011	5.648212E-012	0	0.000000E+000
3	0.59126159	5.648212E-012	1.988821E-011	1	0.000000E+000
3	0.59271946	1.988821E-011	5.648212E-012	0	0.000000E+000
3	0.59272931	5.648212E-012	1.988821E-011	1	0.000000E+000
3	0.59289173	1.988821E-011	5.648212E-012	0	0.000000E+000
3	0.59303806	5.648212E-012	1.988821E-011	1	0.000000E+000
3	0.59430006	1.988821E-011	5.648212E-012	0	0.000000E+000
3	0.59489143	5.648212E-012	1.988821E-011	1	0.000000E+000
3	0.59530923	1.988821E-011	5.648212E-012	0	0.000000E+000
3	0.59587838	5.648212E-012	1.988821E-011	1	0.000000E+000
3	0.59597117	1.988821E-011	5.648212E-012	0	0.000000E+000
3	0.59599519	5.648212E-012	1.988821E-011	1	0.000000E+000
3	0.59665074	1.988821E-011	5.648212E-012	0	0.000000E+000
3	0.59666852	5.648212E-012	1.988821E-011	1	0.000000E+000
3	0.59770567	1.988821E-011	5.648212E-012	0	0.000000E+000
3	0.59772054	5.648212E-012	1.988821E-011	1	0.000000E+000
3	0.59805966	1.988821E-011	5.648212E-012	0	0.000000E+000
3	0.59808312	5.648212E-012	1.988821E-011	1	0.000000E+000
3	0.59863024	1.988821E-011	5.648212E-012	0	0.000000E+000
3	0.59866628	5.648212E-012	1.988821E-011	1	0.000000E+000
3	0.59959199	1.988821E-011	5.648212E-012	0	0.000000E+000
3	0.59960177	5.648212E-012	1.988821E-011	1	0.000000E+000
3	0.60013555	1.988821E-011	5.648212E-012	0	0.000000E+000
3	0.60023473	5.648212E-012	1.988821E-011	1	0.000000E+000
3	0.60096138	1.988821E-011	5.648212E-012	0	0.000000E+000
3	0.60224178	5.648212E-012	1.988821E-011	1	0.000000E+000
3	0.60258652	1.988821E-011	5.648212E-012	0	0.000000E+000
3	0.60262519	5.648212E-012	1.988821E-011	1	0.000000E+000
3	0.60265142	1.988821E-011	5.648212E-012	0	0.000000E+000
3	0.60487101	5.648212E-012	1.988821E-011	1	0.000000E+000
3	0.60531933	1.988821E-011	5.648212E-012	0	0.000000E+000
3	0.60607598	5.648212E-012	1.988821E-011	1	0.000000E+000
3	0.60722037	1.988821E-011	5.648212E-012	0	0.000000E+000
3	0.60794935	5.648212E-012	1.988821E-011	1	0.000000E+000
3	0.60796048	1.988821E-011	5.648212E-012	0	0.000000E+000
3	0.60877692	5.648212E-012	1.988821E-011	1	0.000000E+000
3	0.60910802	1.988821E-011	5.648212E-012	0	0.000000E+000
3	0.60912616	5.648212E-012	1.988821E-011	1	0.000000E+000
3	0.60952330	1.988821E-011	5.648212E-012	0	0.000000E+000
3	0.60968290	5.648212E-012	1.988821E-011	1	0.000000E+000
3	0.61071046	1.988821E-011	5.648212E-012	0	0.000000E+000
3	0.61080010	5.648212E-012	1.988821E-011	1	0.000000E+000
3	0.61081795	1.988821E-011	5.648212E-012	0	0.000000E+000
3	0.61083244	5.648212E-012	1.988821E-011	1	0.000000E+000
3	0.61115855	1.988821E-011	5.648212E-012	0	0.000000E+000
3	0.61119290	5.648212E-012	1.988821E-011	1	0.000000E+000
3	0.61261181	1.988821E-011	5.648212E-012	0	0.000000E+000
3	0.61262215	5.648212E-012	1.988821E-011	1	0.000000E+000
3	0.61283435	1.988821E-011	5.648212E-012	0	0.000000E+000
3	0.61382414	5.648212E-012	1.988821E-011	1	0.000000E+000
3	0.61407638	1.988821E-011	5.648212E-012	0	0.000000E+000
3	0.61487938	5.648212E-012	1.988821E-011	1	0.000000E+000
3	0.61498377	1.988821E-011	5.648212E-012	0	0.000000E+000
3	0.61502247	5.648212E-012	1.988821E-011	1	0.000000E+000
3	0.61517648	1.988821E-011	5.648212E-012	0	0.000000E+000
3	0.61576003	5.648212E-012	1.988821E-011	1	0.000000E+000
3	0.61663718	1.988821E-011	5.648212E-012	0	0.000000E+000
3	0.61664507	5.648212E-012	1.988821E-011	1	0.000000E+000
3	0.61750720	1.988821E-011	5.648212E-012	0	0.000000E+000
3	0.61755866	5.648212E-012	1.988821E-011	1	0.000000E+000
3	0.61764986	1.988821E-011	5.648212E-012	0	0.000000E+000
3	0.61798559	5.648212E-012	1.988821E-011	1	0.000000E+000
3	0.61965237	1.988821E-011	5.648212E-012	0	0.000000E+000
3	0.61966829	5.648212E-012	1.988821E-011	1	0.000000E+000
3	0.61979967	1.988821E-011	5.648212E-012	0	0.000000E+000
3	0.61981507	5.648212E-012	1.988821E-011	1	0.000000E+000
3	0.61986588	1.988821E-011	5.648212E-012	0	0.000000E+000
3	0.61994509	5.648212E-012	1.988821E-011	1	0.000000E+000
3	0.62246861	1.988821E-011	5.648212E-012	0	0.000000E+000
3	0.62248002	5.648212E-012	1.988821E-011	1	0.000000E+000
3	0.62267348	1.988821E-011	5.648212E-012	0	0.000000E+000
3	0.62269485	5.648212E-012	1.988821E-011	1	0.000000E+000
3	0.62317865	1.988821E-011	5.648212E-012	0	0.000000E+000
3	0.62372535	5.648212E-012	1.988821E-011	1	0.000000E+000
3	0.62420971	1.988821E-011	5.648212E-012	0	0.000000E+000
3	0.62423830	5.648212E-012	1.988821E-011	1	0.000000E+000
3	0.62433385	1.988821E-011	5.648212E-012	0	0.000000E+000
3	0.62437508	5.648212E-012	1.988821E-011	1	0.000000E+000
3	0.62610437	1.988821E-011	5.648212E-012	0	0.000000E+000
3	0.62610958	5.648212E-012	1.988821E-011	1	0.000000E+000
3	0.62670385	1.988821E-011	5.648212E-012	0	0.000000E+000
3	0.62711885	5.648212E-012	1.988821E-011	1	0.000000E+000
3	0.62719589	1.988821E-011	5.648212E-012	0	0.000000E+000
3	0.62758595	5.648212E-012	1.988821E-011	1	0.000000E+000
3	0.62780251	1.988821E-011	5.648212E-012	0	0.000000E+000
3	0.62786503	5.648212E-012	1.988821E-011	1	0.000000E+000
3	0.62798550	1.988821E-011	5.648212E-012	0	0.000000E+000
3	0.62836963	5.648212E-012	1.988821E-011	1	0.000000E+000
3	0.62875760	1.988821E-011	5.648212E-012	0	0.000000E+000
3	0.62889113	5.648212E-012	1.988821E-011	1	0.000000E+000
3	0.62892402	1.988821E-011	5.648212E-012	0	0.000000E+000
3	0.62901668	5.648212E-012	1.988821E-011	1	0.000000E+000
3	0.62916423	1.988821E-011	5.648212E-012	0	0.000000E+000
3	0.62945253	5.648212E-012	1.988821E-011	1	0.000000E+000
3	0.63040146	1.988821E-011	5.648212E-012	0	0.000000E+000
3	0.63068608	5.648212E-012	1.988821E-011	1	0.000000E+000
3	0.63141856	1.988821E-011	5.648212E-012	0	0.000000E+000
3	0.63203893	5.648212E-012	1.988821E-011	1	0.000000E+000
3	0.63269215	1.988821E-011	5.648212E-012	0	0.000000E+000
3	0.63271802	5.648212E-012	1.988821E-011	1	0.000000E+000
3	0.63286699	1.988821E-011	5.648212E-012	0	0.000000E+000
3	0.63474384	5.648212E-012	1.988821E-011	1	0.000000E+000
3	0.63484842	1.988821E-011	5.648212E-012	0	0.000000E+000
3	0.63486112	5.648212E-012	1.988821E-011	1	0.000000E+000
3	0.63564291	1.988821E-011	5.648212E-012	0	0.000000E+000
3	0.63603908	5.648212E-012	1.988821E-011	1	0.000000E+000
3	0.63657936	1.988821E-011	5.648212E-012	0	0.000000E+000
3	0.63659586	5.648212E-012	1.988821E-011	1	0.000000E+000
3	0.63687998	1.988821E-011	5.648212E-012	0	0.000000E+000
3	0.63732888	5.648212E-012	1.988821E-011	1	0.000000E+000
3	0.63807274	1.988821E-011	5.648212E-012	0	0.000000E+000
3	0.63809501	5.648212E-012	1.988821E-011	1	0.000000E+000
3	0.63896652	1.988821E-011	5.648212E-012	0	0.000000E+000
3	0.63959078	5.648212E-012	1.988821E-011	1	0.000000E+000
3	0.63962267	1.988821E-011	5.648212E-012	0	0.000000E+000
3	0.63964302	5.648212E-012	1.988821E-011	1	0.000000E+000
3	0.64034517	1.988821E-011	5.648212E-012	0	0.000000E+000
3	0.64070256	5.648212E-012	1.988821E-011	1	0.000000E+000
3	0.64175589	1.988821E-011	5.648212E-012	0	0.000000E+000
3	0.64224975	5.648212E-012	1.988821E-011	1	0.000000E+000
3	0.64273003	1.988821E-011	5.648212E-012	0	0.000000E+000
3	0.64329227	5.648212E-012	1.988821E-011	1	0.000000E+000
3	0.64334987	1.988821E-011	5.648212E-012	0	0.000000E+000
3	0.64369116	5.648212E-012	1.988821E-011	1	0.000000E+000
3	0.64384880	1.988821E-011	5.648212E-012	0	0.000000E+000
3	0.64394340	5.648212E-012	1.988821E-011	1	0.000000E+000
3	0.64441780	1.988821E-011	5.648212E-012	0	0.000000E+000
3	0.64457309	5.648212E-012	1.988821E-011	1	0.000000E+000
3	0.64474709	1.988821E-011	5.648212E-012	0	0.000000E+000
3	0.64522253	5.648212E-012	1.988821E-011	1	0.000000E+000
3	0.64560613	1.988821E-011	5.648212E-012	0	0.000000E+000
3	0.64562814	5.648212E-012	1.988821E-011	1	0.000000E+000
3	0.64564987	1.988821E-011	5.648212E-012	0	0.000000E+000
3	0.64599222	5.648212E-012	1.988821E-011	1	0.000000E+000
3	0.64634756	1.988821E-011	5.648212E-012	0	0.000000E+000
3	0.64640171	5.648212E-012	1.988821E-011	1	0.000000E+000
3	0.64691844	1.988821E-011	5.648212E-012	0	0.000000E+000
3	0.64698401	5.648212E-012	1.988821E-011	1	0.000000E+000
3	0.64707262	1.988821E-011	5.648212E-012	0	0.000000E+000
3	0.64709295	5.648212E-012	1.988821E-011	1	0.000000E+000
3	0.64874995	1.988821E-011	5.648212E-012	0	0.000000E+000
3	0.64878672	5.648212E-012	1.988821E-011	1	0.000000E+000
3	0.64888461	1.988821E-011	5.648212E-012	0	0.000000E+000
3	0.65035467	5.648212E-012	1.988821E-011	1	0.000000E+000
3	0.65043064	1.988821E-011	5.648212E-012	0	0.000000E+000
3	0.65045688	5.648212E-012	1.988821E-011	1	0.000000E+000
3	0.65081948	1.988821E-011	5.648212E-012	0	0.000000E+000
3	0.65082882	5.648212E-012	1.988821E-011	1	0.000000E+000
3	0.65197057	1.988821E-011	5.648212E-012	0	0.000000E+000
3	0.65201280	5.648212E-012	1.988821E-011	1	0.000000E+000
3	0.65224560	1.988821E-011	5.648212E-012	0	0.000000E+000
3	0.65357085	5.648212E-012	1.988821E-011	1	0.000000E+000
3	0.65371632	1.988821E-011	5.648212E-012	0	0.000000E+000
3	0.65377912	5.648212E-012	1.988821E-011	1	0.000000E+000
3	0.65435537	1.988821E-011	5.648212E-012	0	0.000000E+000
3	11.03191111	5.375100E-012	1.961510E-011	1	0.000000E+000
3	11.03208971	1.961510E-011	5.375100E-012	0	0.000000E+000
3	11.05917360	5.375100E-012	1.961510E-011	1	0.000000E+000
3	11.05930696	1.961510E-011	5.375100E-012	0	0.000000E+000
3	11.05932595	5.375100E-012	1.961510E-011	1	0.000000E+000
3	11.05955635	1.961510E-011	5.375100E-012	0	0.000000E+000
3	11.05958230	5.375100E-012	1.961510E-011	1	0.000000E+000
3	11.05994071	1.961510E-011	5.375100E-012	0	0.000000E+000
3	11.06000803	5.375100E-012	1.961510E-011	1	0.000000E+000
3	11.06116071	1.961510E-011	5.375100E-012	0	0.000000E+000
3	11.06116862	5.375100E-012	1.961510E-011	1	0.000000E+000
3	11.06119380	1.961510E-011	5.375100E-012	0	0.000000E+000
3	11.06152040	5.375100E-012	1.961510E-011	1	0.000000E+000
3	11.06238020	1.961510E-011	5.375100E-012	0	0.000000E+000
3	11.06240904	5.375100E-012	1.961510E-011	1	0.000000E+000
3	11.06327128	1.961510E-011	5.375100E-012	0	0.000000E+000
3	11.06329840	5.375100E-012	1.961510E-011	1	0.000000E+000
3	11.06336112	1.961510E-011	5.375100E-012	0	0.000000E+000
3	11.06365429	5.375100E-012	1.961510E-011	1	0.000000E+000
3	11.06392884	1.961510E-011	5.375100E-012	0	0.000000E+000
3	11.06395181	5.375100E-012	1.961510E-011	1	0.000000E+000
3	11.06408165	1.961510E-011	5.375100E-012	0	0.000000E+000
3	11.06414233	5.375100E-012	1.961510E-011	1	0.000000E+000
3	11.06424306	1.961510E-011	5.375100E-012	0	0.000000E+000
3	11.06471552	5.375100E-012	1.961510E-011	1	0.000000E+000
3	11.06642989	1.961510E-011	5.375100E-012	0	0.000000E+000
3	11.06650828	5.375100E-012	1.961510E-011	1	0.000000E+000
3	11.06729937	1.961510E-011	5.375100E-012	0	0.000000E+000
3	11.06748689	5.375100E-012	1.961510E-011	1	0.000000E+000
3	11.06774888	1.961510E-011	5.375100E-012	0	0.000000E+000
3	11.06779660	5.375100E-012	1.961510E-011	1	0.000000E+000
3	11.06797379	1.961510E-011	5.375100E-012	0	0.000000E+000
3	11.06889417	5.375100E-012	1.961510E-011	1	0.000000E+000
3	11.06926263	1.961510E-011	5.375100E-012	0	0.000000E+000
3	11.06927701	5.375100E-012	1.961510E-011	1	0.000000E+000
3	11.07042059	1.961510E-011	5.375100E-012	0	0.000000E+000
3	11.07136590	5.375100E-012	1.961510E-011	1	0.000000E+000
3	11.07204278	1.961510E-011	5.375100E-012	0	0.000000E+000
3	11.07241238	5.375100E-012	1.961510E-011	1	0.000000E+000
3	11.07291536	1.961510E-011	5.375100E-012	0	0.000000E+000
3	11.07361315	5.375100E-012	1.961510E-011	1	0.000000E+000
3	11.07416340	1.961510E-011	5.375100E-012	0	0.000000E+000
3	11.07430881	5.375100E-012	1.961510E-011	1	0.000000E+000
3	11.07499783	1.961510E-011	5.375100E-012	0	0.000000E+000
3	11.07550658	5.375100E-012	1.961510E-011	1	0.000000E+000
3	11.07627406	1.961510E-011	5.375100E-012	0	0.000000E+000
3	11.07703527	5.375100E-012	1.961510E-011	1	0.000000E+000
3	11.07803084	1.961510E-011	5.375100E-012	0	0.000000E+000
3	11.07815388	5.375100E-012	1.961510E-011	1	0.000000E+000
3	11.07863291	1.961510E-011	5.375100E-012	0	0.000000E+000
3	11.07888140	5.375100E-012	1.961510E-011	1	0.000000E+000
3	11.07929388	1.961510E-011	5.375100E-012	0	0.000000E+000
3	11.07932234	5.375100E-012	1.961510E-011	1	0.000000E+000
3	11.08023183	1.961510E-011	5.375100E-012	0	0.000000E+000
3	11.08289553	5.375100E-012	1.961510E-011	1	0.000000E+000
3	11.08302023	1.961510E-011	5.375100E-012	0	0.000000E+000
3	11.08331821	5.375100E-012	1.961510E-011	1	0.000000E+000
3	11.08339722	1.961510E-011	5.375100E-012	0	0.000000E+000
3	11.08342261	5.375100E-012	1.961510E-011	1	0.000000E+000
3	11.08346597	1.961510E-011	5.375100E-012	0	0.000000E+000
3	11.08389688	5.375100E-012	1.961510E-011	1	0.000000E+000
3	11.08441855	1.961510E-011	5.375100E-012	0	0.000000E+000
3	11.08444511	5.375100E-012	1.961510E-011	1	0.000000E+000
3	11.08447584	1.961510E-011	5.375100E-012	0	0.000000E+000
3	11.08477150	5.375100E-012	1.961510E-011	1	0.000000E+000
3	11.08479236	1.961510E-011	5.375100E-012	0	0.000000E+000
3	11.08523313	5.375100E-012	1.961510E-011	1	0.000000E+000
3	11.08543012	1.961510E-011	5.375100E-012	0	0.000000E+000
3	11.08605703	5.375100E-012	1.961510E-011	1	0.000000E+000
3	11.08644046	1.961510E-011	5.375100E-012	0	0.000000E+000
3	11.08646151	5.375100E-012	1.961510E-011	1	0.000000E+000
3	11.08681359	1.961510E-011	5.375100E-012	0	0.000000E+000
3	11.08683849	5.375100E-012	1.961510E-011	1	0.000000E+000
3	11.08776956	1.961510E-011	5.375100E-012	0	0.000000E+000
3	11.08783818	5.375100E-012	1.961510E-011	1	0.000000E+000
3	11.08839463	1.961510E-011	5.375100E-012	0	0.000000E+000
3	11.08841105	5.375100E-012	1.961510E-011	1	0.000000E+000
3	11.08886754	1.961510E-011	5.375100E-012	0	0.000000E+000
3	11.08888607	5.375100E-012	1.961510E-011	1	0.000000E+000
3	11.08965300	1.961510E-011	5.375100E-012	0	0.000000E+000
3	11.09060087	5.375100E-012	1.961510E-011	1	0.000000E+000
3	11.09064268	1.961510E-011	5.375100E-012	0	0.000000E+000
3	11.09084341	5.375100E-012	1.961510E-011	1	0.000000E+000
3	11.09094297	1.961510E-011	5.375100E-012	0	0.000000E+000
3	11.09201943	5.375100E-012	1.961510E-011	1	0.000000E+000
3	11.09313129	1.961510E-011	5.375100E-012	0	0.000000E+000
3	11.09316052	5.375100E-012	1.961510E-011	1	0.000000E+000
3	11.09396813	1.961510E-011	5.375100E-012	0	0.000000E+000
3	11.09442991	5.375100E-012	1.961510E-011	1	0.000000E+000
3	11.09449139	1.961510E-011	5.375100E-012	0	0.000000E+000
3	11.09475170	5.375100E-012	1.961510E-011	1	0.000000E+000
3	11.09541624	1.961510E-011	5.375100E-012	0	0.000000E+000
3	11.09545030	5.375100E-012	1.961510E-011	1	0.000000E+000
3	11.09577491	1.961510E-011	5.375100E-012	0	0.000000E+000
3	11.09604189	5.375100E-012	1.961510E-011	1	0.000000E+000
3	11.09618632	1.961510E-011	5.375100E-012	0	0.000000E+000
3	11.09648945	5.375100E-012	1.961510E-011	1	0.000000E+000
3	11.09655841	1.961510E-011	5.375100E-012	0	0.000000E+000
3	11.09657622	5.375100E-012	1.961510E-011	1	0.000000E+000
3	11.09695697	1.961510E-011	5.375100E-012	0	0.000000E+000
3	11.09696727	5.375100E-012	1.961510E-011	1	0.000000E+000
3	11.09730138	1.961510E-011	5.375100E-012	0	0.000000E+000
3	11.09732132	5.375100E-012	1.961510E-011	1	0.000000E+000
3	11.09744227	1.961510E-011	5.375100E-012	0	0.000000E+000
3	11.09877127	5.375100E-012	1.961510E-011	1	0.000000E+000
3	11.09905150	1.961510E-011	5.375100E-012	0	0.000000E+000
3	11.09927595	5.375100E-012	1.961510E-011	1	0.000000E+000
3	11.09950847	1.961510E-011	5.375100E-012	0	0.000000E+000
3	11.10090042	5.375100E-012	1.961510E-011	1	0.000000E+000
3	11.10119883	1.961510E-011	5.375100E-012	0	0.000000E+000
3	11.10122153	5.375100E-012	1.961510E-011	1	0.000000E+000
3	11.10223439	1.961510E-011	5.375100E-012	0	0.000000E+000
3	11.10229144	5.375100E-012	1.961510E-011	1	0.000000E+000
3	11.10246824	1.961510E-011	5.375100E-012	0	0.000000E+000
3	11.10249336	5.375100E-012	1.961510E-011	1	0.000000E+000
3	11.10256326	1.961510E-011	5.375100E-012	0	0.000000E+000
3	11.10271009	5.375100E-012	1.961510E-011	1	0.000000E+000
3	11.10290568	1.961510E-011	5.375100E-012	0	0.000000E+000
3	11.10307130	5.375100E-012	1.961510E-011	1	0.000000E+000
3	11.10341662	1.961510E-011	5.375100E-012	0	0.000000E+000
3	11.10394844	5.375100E-012	1.961510E-011	1	0.000000E+000
3	11.10422486	1.961510E-011	5.375100E-012	0	0.000000E+000
3	11.10424493	5.375100E-012	1.961510E-011	1	0.000000E+000
3	11.10451478	1.961510E-011	5.375100E-012	0	0.000000E+000
3	11.10587603	5.375100E-012	1.961510E-011	1	0.000000E+000
3	11.10649800	1.961510E-011	5.375100E-012	0	0.000000E+000
3	11.10820906	5.375100E-012	1.961510E-011	1	0.000000E+000
3	11.10834111	1.961510E-011	5.375100E-012	0	0.000000E+000
3	11.10851071	5.375100E-012	1.961510E-011	1	0.000000E+000
3	11.10885684	1.961510E-011	5.375100E-012	0	0.000000E+000
3	11.10889084	5.375100E-012	1.961510E-011	1	0.000000E+000
3	11.10988825	1.961510E-011	5.375100E-012	0	0.000000E+000
3	11.10994150	5.375100E-012	1.961510E-011	1	0.000000E+000
3	11.11035047	1.961510E-011	5.375100E-012	0	0.000000E+000
3	11.11063932	5.375100E-012	1.961510E-011	1	0.000000E+000
3	11.11074629	1.961510E-011	5.375100E-012	0	0.000000E+000
3	11.11077620	5.375100E-012	1.961510E-011	1	0.000000E+000
3	11.11157362	1.961510E-011	5.375100E-012	0	0.000000E+000
3	11.11256135	5.375100E-012	1.961510E-011	1	0.000000E+000
3	11.11285310	1.961510E-011	5.375100E-012	0	0.000000E+000
3	11.11286164	5.375100E-012	1.961510E-011	1	0.000000E+000
3	11.11395218	1.961510E-011	5.375100E-012	0	0.000000E+000
3	11.11498269	5.375100E-012	1.961510E-011	1	0.000000E+000
3	11.11519762	1.961510E-011	5.375100E-012	0	0.000000E+000
3	11.11558385	5.375100E-012	1.961510E-011	1	0.000000E+000
3	11.11563139	1.961510E-011	5.375100E-012	0	0.000000E+000
3	11.11615944	5.375100E-012	1.961510E-011	1	0.000000E+000
3	11.11618725	1.961510E-011	5.375100E-012	0	0.000000E+000
3	11.11722924	5.375100E-012	1.961510E-011	1	0.000000E+000
3	11.11752552	1.961510E-011	5.375100E-012	0	0.000000E+000
3	11.11755047	5.375100E-012	1.961510E-011	1	0.000000E+000
3	11.11781334	1.961510E-011	5.375100E-012	0	0.000000E+000
3	11.11823648	5.375100E-012	1.961510E-011	1	0.000000E+000
3	11.11826336	1.961510E-011	5.375100E-012	0	0.000000E+000
3	11.11833931	5.375100E-012	1.961510E-011	1	0.000000E+000
3	11.11841568	1.961510E-011	5.375100E-012	0	0.000000E+000
3	11.11849303	5.375100E-012	1.961510E-011	1	0.000000E+000
3	11.11875841	1.961510E-011	5.375100E-012	0	0.000000E+000
3	11.12135823	5.375100E-012	1.961510E-011	1	0.000000E+000
3	11.12235203	1.961510E-011	5.375100E-012	0	0.000000E+000
3	11.12371820	5.375100E-012	1.961510E-011	1	0.000000E+000
3	11.12394899	1.961510E-011	5.375100E-012	0	0.000000E+000
3	11.12509453	5.375100E-012	1.961510E-011	1	0.000000E+000
3	11.12511035	1.961510E-011	5.375100E-012	0	0.000000E+000
3	11.12514926	5.375100E-012	1.961510E-011	1	0.000000E+000
3	11.12557947	1.961510E-011	5.375100E-012	0	0.000000E+000
3	11.12599374	5.375100E-012	1.961510E-011	1	0.000000E+000
3	11.12670439	1.961510E-011	5.375100E-012	0	0.000000E+000
3	11.12676571	5.375100E-012	1.961510E-011	1	0.000000E+000
3	11.12729789	1.961510E-011	5.375100E-012	0	0.000000E+000
3	11.12731212	5.375100E-012	1.961510E-011	1	0.000000E+000
3	11.12753687	1.961510E-011	5.375100E-012	0	0.000000E+000
3	11.12772576	5.375100E-012	1.961510E-011	1	0.000000E+000
3	11.12776677	1.961510E-011	5.375100E-012	0	0.000000E+000
3	11.12779085	5.375100E-012	1.961510E-011	1	0.000000E+000
3	11.12871559	1.961510E-011	5.375100E-012	0	0.000000E+000
3	11.12873579	5.375100E-012	1.961510E-011	1	0.000000E+000
3	11.12906646	1.961510E-011	5.375100E-012	0	0.000000E+000
3	11.13022999	5.375100E-012	1.961510E-011	1	0.000000E+000
3	11.13079634	1.961510E-011	5.375100E-012	0	0.000000E+000
3	11.13082149	5.375100E-012	1.961510E-011	1	0.000000E+000
3	11.13168744	1.961510E-011	5.375100E-012	0	0.000000E+000
3	11.13171095	5.375100E-012	1.961510E-011	1	0.000000E+000
3	11.13236448	1.961510E-011	5.375100E-012	0	0.000000E+000
3	11.13299053	5.375100E-012	1.961510E-011	1	0.000000E+000
3	11.13301645	1.961510E-011	5.375100E-012	0	0.000000E+000
3	11.13312853	5.375100E-012	1.961510E-011	1	0.000000E+000
3	11.13440941	1.961510E-011	5.375100E-012	0	0.000000E+000
3	11.13443795	5.375100E-012	1.961510E-011	1	0.000000E+000
3	11.13475740	1.961510E-011	5.375100E-012	0	0.000000E+000
3	11.13630809	5.375100E-012	1.961510E-011	1	0.000000E+000
3	11.13707029	1.961510E-011	5.375100E-012	0	0.000000E+000
3	11.13829336	5.375100E-012	1.961510E-011	1	0.000000E+000
3	11.13857474	1.961510E-011	5.375100E-012	0	0.000000E+000
3	11.13859928	5.375100E-012	1.961510E-011	1	0.000000E+000
3	11.13916283	1.961510E-011	5.375100E-012	0	0.000000E+000
3	11.13923273	5.375100E-012	1.961510E-011	1	0.000000E+000
3	11.13960924	1.961510E-011	5.375100E-012	0	0.000000E+000
3	11.13970032	5.375100E-012	1.961510E-011	1	0.000000E+000
3	11.13993228	1.961510E-011	5.375100E-012	0	0.000000E+000
3	11.14012732	5.375100E-012	1.961510E-011	1	0.000000E+000
3	11.14021714	1.961510E-011	5.375100E-012	0	0.000000E+000
3	11.14023327	5.375100E-012	1.961510E-011	1	0.000000E+000
3	11.14113215	1.961510E-011	5.375100E-012	0	0.000000E+000
3	11.14115591	5.375100E-012	1.961510E-011	1	0.000000E+000
3	11.14131371	1.961510E-011	5.375100E-012	0	0.000000E+000
3	11.14157129	5.375100E-012	1.961510E-011	1	0.000000E+000
3	11.14250959	1.961510E-011	5.375100E-012	0	0.000000E+000
3	11.14255184	5.375100E-012	1.961510E-011	1	0.000000E+000
3	11.14260716	1.961510E-011	5.375100E-012	0	0.000000E+000
3	11.14261594	5.375100E-012	1.961510E-011	1	0.000000E+000
3	11.14306342	1.961510E-011	5.375100E-012	0	0.000000E+000
3	11.14309110	5.375100E-012	1.961510E-011	1	0.000000E+000
3	11.14334270	1.961510E-011	5.375100E-012	0	0.000000E+000
3	11.14351129	5.375100E-012	1.961510E-011	1	0.000000E+000
3	11.14380734	1.961510E-011	5.375100E-012	0	0.000000E+000
3	11.14394814	5.375100E-012	1.961510E-011	1	0.000000E+000
3	11.14471057	1.961510E-011	5.375100E-012	0	0.000000E+000
3	11.14488256	5.375100E-012	1.961510E-011	1	0.000000E+000
3	11.14492046	1.961510E-011	5.375100E-012	0	0.000000E+000
3	11.14511525	5.375100E-012	1.961510E-011	1	0.000000E+000
3	11.14534947	1.961510E-011	5.375100E-012	0	0.000000E+000
3	11.14577037	5.375100E-012	1.961510E-011	1	0.000000E+000
3	11.14630436	1.961510E-011	5.375100E-012	0	0.000000E+000
3	11.14640041	5.375100E-012	1.961510E-011	1	0.000000E+000
3	11.14970847	1.961510E-011	5.375100E-012	0	0.000000E+000
3	11.14977008	5.375100E-012	1.961510E-011	1	0.000000E+000
3	11.15004512	1.961510E-011	5.375100E-012	0	0.000000E+000
3	11.15078883	5.375100E-012	1.961510E-011	1	0.000000E+000
3	11.15131950	1.961510E-011	5.375100E-012	0	0.000000E+000
3	11.15135194	5.375100E-012	1.961510E-011	1	0.000000E+000
3	11.15252400	1.961510E-011	5.375100E-012	0	0.000000E+000
3	11.15256054	5.375100E-012	1.961510E-011	1	0.000000E+000
3	11.15268899	1.961510E-011	5.375100E-012	0	0.000000E+000
3	11.15336835	5.375100E-012	1.961510E-011	1	0.000000E+000
3	11.15352370	1.961510E-011	5.375100E-012	0	0.000000E+000
3	11.15414361	5.375100E-012	1.961510E-011	1	0.000000E+000
3	11.15445255	1.961510E-011	5.375100E-012	0	0.000000E+000
3	11.15449457	5.375100E-012	1.961510E-011	1	0.000000E+000
3	11.15451842	1.961510E-011	5.375100E-012	0	0.000000E+000
3	11.15571433	5.375100E-012	1.961510E-011	1	0.000000E+000
3	11.15616673	1.961510E-011	5.375100E-012	0	0.000000E+000
3	11.15616844	5.375100E-012	1.961510E-011	1	0.000000E+000
3	11.15646872	1.961510E-011	5.375100E-012	0	0.000000E+000
3	11.15651555	5.375100E-012	1.961510E-011	1	0.000000E+000
3	11.15770577	1.961510E-011	5.375100E-012	0	0.000000E+000
3	11.15772617	5.375100E-012	1.961510E-011	1	0.000000E+000
3	11.15879117	1.961510E-011	5.375100E-012	0	0.000000E+000
3	11.15976730	5.375100E-012	1.961510E-011	1	0.000000E+000
3	11.16087380	1.961510E-011	5.375100E-012	0	0.000000E+000
3	11.16090341	5.375100E-012	1.961510E-011	1	0.000000E+000
3	11.16105589	1.961510E-011	5.375100E-012	0	0.000000E+000
3	11.16108141	5.375100E-012	1.961510E-011	1	0.000000E+000
3	11.16206941	1.961510E-011	5.375100E-012	0	0.000000E+000
3	11.16207413	5.375100E-012	1.961510E-011	1	0.000000E+000
3	11.16241228	1.961510E-011	5.375100E-012	0	0.000000E+000
3	11.16242806	5.375100E-012	1.961510E-011	1	0.000000E+000
3	11.16310969	1.961510E-011	5.375100E-012	0	0.000000E+000
3	11.16313851	5.375100E-012	1.961510E-011	1	0.000000E+000
3	11.16368389	1.961510E-011	5.375100E-012	0	0.000000E+000
3	11.16373058	5.375100E-012	1.961510E-011	1	0.000000E+000
3	11.16402102	1.961510E-011	5.375100E-012	0	0.000000E+000
3	11.16402451	5.375100E-012	1.961510E-011	1	0.000000E+000
3	11.16422667	1.961510E-011	5.375100E-012	0	0.000000E+000
3	11.16425857	5.375100E-012	1.961510E-011	1	0.000000E+000
3	11.16467763	1.961510E-011	5.375100E-012	0	0.000000E+000
3	11.16471028	5.375100E-012	1.961510E-011	1	0.000000E+000
3	11.16475794	1.961510E-011	5.375100E-012	0	0.000000E+000
3	11.16519651	5.375100E-012	1.961510E-011	1	0.000000E+000
3	11.16529106	1.961510E-011	5.375100E-012	0	0.000000E+000
3	11.16627986	5.375100E-012	1.961510E-011	1	0.000000E+000
3	11.16670117	1.961510E-011	5.375100E-012	0	0.000000E+000
3	11.16678136	5.375100E-012	1.961510E-011	1	0.000000E+000
3	11.16723307	1.961510E-011	5.375100E-012	0	0.000000E+000
3	11.16725866	5.375100E-012	1.961510E-011	1	0.000000E+000
3	11.16793114	1.961510E-011	5.375100E-012	0	0.000000E+000
3	11.16808107	5.375100E-012	1.961510E-011	1	0.000000E+000
3	11.16861523	1.961510E-011	5.375100E-012	0	0.000000E+000
3	11.16863924	5.375100E-012	1.961510E-011	1	0.000000E+000
3	11.16881540	1.961510E-011	5.375100E-012	0	0.000000E+000
3	11.16884724	5.375100E-012	1.961510E-011	1	0.000000E+000
3	11.16913785	1.961510E-011	5.375100E-012	0	0.000000E+000
3	11.16915403	5.375100E-012	1.961510E-011	1	0.000000E+000
3	11.16924773	1.961510E-011	5.375100E-012	0	0.000000E+000
3	11.16926884	5.375100E-012	1.961510E-011	1	0.000000E+000
3	11.17079670	1.961510E-011	5.375100E-012	0	0.000000E+000
3	11.17223703	5.375100E-012	1.961510E-011	1	0.000000E+000
3	11.17291277	1.961510E-011	5.375100E-012	0	0.000000E+000
3	11.17295002	5.375100E-012	1.961510E-011	1	0.000000E+000
3	11.17303291	1.961510E-011	5.375100E-012	0	0.000000E+000
3	11.17304938	5.375100E-012	1.961510E-011	1	0.000000E+000
3	11.17360075	1.961510E-011	5.375100E-012	0	0.000000E+000
3	11.17450217	5.375100E-012	1.961510E-011	1	0.000000E+000
3	11.17458489	1.961510E-011	5.375100E-012	0	0.000000E+000
3	11.17555837	5.375100E-012	1.961510E-011	1	0.000000E+000
3	11.17567290	1.961510E-011	5.375100E-012	0	0.000000E+000
3	11.17571463	5.375100E-012	1.961510E-011	1	0.000000E+000
3	11.17574388	1.961510E-011	5.375100E-012	0	0.000000E+000
3	11.17599106	5.375100E-012	1.961510E-011	1	0.000000E+000
3	11.17696559	1.961510E-011	5.375100E-012	0	0.000000E+000
3	11.17700553	5.375100E-012	1.961510E-011	1	0.000000E+000
3	11.17720431	1.961510E-011	5.375100E-012	0	0.000000E+000
3	11.17722157	5.375100E-012	1.961510E-011	1	0.000000E+000
3	11.17775338	1.961510E-011	5.375100E-012	0	0.000000E+000
3	11.17776076	5.375100E-012	1.961510E-011	1	0.000000E+000
3	11.17895632	1.961510E-011	5.375100E-012	0	0.000000E+000
3	11.17908295	5.375100E-012	1.961510E-011	1	0.000000E+000
3	11.18080872	1.961510E-011	5.375100E-012	0	0.000000E+000
3	11.18082472	5.375100E-012	1.961510E-011	1	0.000000E+000
3	11.18093317	1.961510E-011	5.375100E-012	0	0.000000E+000
3	11.18117053	5.375100E-012	1.961510E-011	1	0.000000E+000
3	11.18117985	1.961510E-011	5.375100E-012	0	0.000000E+000
3	11.18122970	5.375100E-012	1.961510E-011	1	0.000000E+000
3	11.18130086	1.961510E-011	5.375100E-012	0	0.000000E+000
3	11.18133955	5.375100E-012	1.961510E-011	1	0.000000E+000
3	11.18151013	1.961510E-011	5.375100E-012	0	0.000000E+000
3	11.18157508	5.375100E-012	1.961510E-011	1	0.000000E+000
3	11.18171369	1.961510E-011	5.375100E-012	0	0.000000E+000
3	11.18174179	5.375100E-012	1.961510E-011	1	0.000000E+000
3	11.18237329	1.961510E-011	5.375100E-012	0	0.000000E+000
3	11.18328052	5.375100E-012	1.961510E-011	1	0.000000E+000
3	11.18432093	1.961510E-011	5.375100E-012	0	0.000000E+000
3	11.18437221	5.375100E-012	1.961510E-011	1	0.000000E+000
3	11.18545068	1.961510E-011	5.375100E-012	0	0.000000E+000
3	11.18547545	5.375100E-012	1.961510E-011	1	0.000000E+000
3	11.18619635	1.961510E-011	5.375100E-012	0	0.000000E+000
3	11.18621281	5.375100E-012	1.961510E-011	1	0.000000E+000
3	11.18623181	1.961510E-011	5.375100E-012	0	0.000000E+000
3	11.18626342	5.375100E-012	1.961510E-011	1	0.000000E+000
3	11.18714562	1.961510E-011	5.375100E-012	0	0.000000E+000
3	11.18744165	5.375100E-012	1.961510E-011	1	0.000000E+000
3	11.18753887	1.961510E-011	5.375100E-012	0	0.000000E+000
3	11.18881932	5.375100E-012	1.961510E-011	1	0.000000E+000
3	11.18969631	1.961510E-011	5.375100E-012	0	0.000000E+000
3	11.18976210	5.375100E-012	1.961510E-011	1	0.000000E+000
3	11.19111207	1.961510E-011	5.375100E-012	0	0.000000E+000
3	11.19124682	5.375100E-012	1.961510E-011	1	0.000000E+000
3	11.19168914	1.961510E-011	5.375100E-012	0	0.000000E+000
3	11.19172014	5.375100E-012	1.961510E-011	1	0.000000E+000
3	11.19241496	1.961510E-011	5.375100E-012	0	0.000000E+000
3	11.19246209	5.375100E-012	1.961510E-011	1	0.000000E+000
3	11.19344415	1.961510E-011	5.375100E-012	0	0.000000E+000
3	11.19346675	5.375100E-012	1.961510E-011	1	0.000000E+000
3	11.19355794	1.961510E-011	5.375100E-012	0	0.000000E+000
3	11.19356893	5.375100E-012	1.961510E-011	1	0.000000E+000
3	11.19403451	1.961510E-011	5.375100E-012	0	0.000000E+000
3	11.19406125	5.375100E-012	1.961510E-011	1	0.000000E+000
3	11.19598420	1.961510E-011	5.375100E-012	0	0.000000E+000
3	11.19604588	5.375100E-012	1.961510E-011	1	0.000000E+000
3	11.19781812	1.961510E-011	5.375100E-012	0	0.000000E+000
3	11.19782613	5.375100E-012	1.961510E-011	1	0.000000E+000
3	11.19808960	1.961510E-011	5.375100E-012	0	0.000000E+000
3	11.19850185	5.375100E-012	1.961510E-011	1	0.000000E+000
3	11.20006445	1.961510E-011	5.375100E-012	0	0.000000E+000
3	11.20069083	5.375100E-012	1.961510E-011	1	0.000000E+000
3	11.20099195	1.961510E-011	5.375100E-012	0	0.000000E+000
3	11.20188318	5.375100E-012	1.961510E-011	1	0.000000E+000
3	11.20373958	1.961510E-011	5.375100E-012	0	0.000000E+000
3	11.20376061	5.375100E-012	1.961510E-011	1	0.000000E+000
3	11.20438214	1.961510E-011	5.375100E-012	0	0.000000E+000
3	11.20440219	5.375100E-012	1.961510E-011	1	0.000000E+000
3	11.20465967	1.961510E-011	5.375100E-012	0	0.000000E+000
3	11.20624984	5.375100E-012	1.961510E-011	1	0.000000E+000
3	11.20630059	1.961510E-011	5.375100E-012	0	0.000000E+000
3	11.20634145	5.375100E-012	1.961510E-011	1	0.000000E+000
3	11.20656262	1.961510E-011	5.375100E-012	0	0.000000E+000
3	11.20657123	5.375100E-012	1.961510E-011	1	0.000000E+000
3	11.20666430	1.961510E-011	5.375100E-012	0	0.000000E+000
3	11.20715756	5.375100E-012	1.961510E-011	1	0.000000E+000
3	11.20745570	1.961510E-011	5.375100E-012	0	0.000000E+000
3	11.20746934	5.375100E-012	1.961510E-011	1	0.000000E+000
3	11.20801549	1.961510E-011	5.375100E-012	0	0.000000E+000
3	11.20803531	5.375100E-012	1.961510E-011	1	0.000000E+000
3	11.20880638	1.961510E-011	5.375100E-012	0	0.000000E+000
3	11.20931244	5.375100E-012	1.961510E-011	1	0.000000E+000
3	11.20964713	1.961510E-011	5.375100E-012	0	0.000000E+000
3	11.20965703	5.375100E-012	1.961510E-011	1	0.000000E+000
3	11.21068891	1.961510E-011	5.375100E-012	0	0.000000E+000
3	11.21108344	5.375100E-012	1.961510E-011	1	0.000000E+000
3	11.21180626	1.961510E-011	5.375100E-012	0	0.000000E+000
3	11.21245813	5.375100E-012	1.961510E-011	1	0.000000E+000
3	11.21632627	1.961510E-011	5.375100E-012	0	0.000000E+000
3	11.21635564	5.375100E-012	1.961510E-011	1	0.000000E+000
3	11.21720506	1.961510E-011	5.375100E-012	0	0.000000E+000
3	11.21732089	5.375100E-012	1.961510E-011	1	0.000000E+000
3	11.21755240	1.961510E-011	5.375100E-012	0	0.000000E+000
3	11.21756585	5.375100E-012	1.961510E-011	1	0.000000E+000
3	11.21799508	1.961510E-011	5.375100E-012	0	0.000000E+000
3	11.21877930	5.375100E-012	1.961510E-011	1	0.000000E+000
3	11.21964446	1.961510E-011	5.375100E-012	0	0.000000E+000
3	11.21971730	5.375100E-012	1.961510E-011	1	0.000000E+000
3	11.22033233	1.961510E-011	5.375100E-012	0	0.000000E+000
3	11.22131841	5.375100E-012	1.961510E-011	1	0.000000E+000
3	11.22136873	1.961510E-011	5.375100E-012	0	0.000000E+000
3	11.22139093	5.375100E-012	1.961510E-011	1	0.000000E+000
3	11.22147816	1.961510E-011	5.375100E-012	0	0.000000E+000
3	11.22148282	5.375100E-012	1.961510E-011	1	0.000000E+000
3	11.22172241	1.961510E-011	5.375100E-012	0	0.000000E+000
3	11.22178182	5.375100E-012	1.961510E-011	1	0.000000E+000
3	11.22328332	1.961510E-011	5.375100E-012	0	0.000000E+000
3	11.22331046	5.375100E-012	1.961510E-011	1	0.000000E+000
3	11.22380094	1.961510E-011	5.375100E-012	0	0.000000E+000
3	11.22384916	5.375100E-012	1.961510E-011	1	0.000000E+000
3	11.22397754	1.961510E-011	5.375100E-012	0	0.000000E+000
3	11.22400914	5.375100E-012	1.961510E-011	1	0.000000E+000
3	11.22404719	1.961510E-011	5.375100E-012	0	0.000000E+000
3	11.22408913	5.375100E-012	1.961510E-011	1	0.000000E+000
3	11.22495050	1.961510E-011	5.375100E-012	0	0.000000E+000
3	11.22510934	5.375100E-012	1.961510E-011	1	0.000000E+000
3	11.22540984	1.961510E-011	5.375100E-012	0	0.000000E+000
3	11.22565436	5.375100E-012	1.961510E-011	1	0.000000E+000
3	11.22604383	1.961510E-011	5.375100E-012	0	0.000000E+000
3	11.22608138	5.375100E-012	1.961510E-011	1	0.000000E+000
3	11.22614815	1.961510E-011	5.375100E-012	0	0.000000E+000
3	11.22620273	5.375100E-012	1.961510E-011	1	0.000000E+000
3	11.22668162	1.961510E-011	5.375100E-012	0	0.000000E+000
3	11.22671097	5.375100E-012	1.961510E-011	1	0.000000E+000
3	11.22741429	1.961510E-011	5.375100E-012	0	0.000000E+000
3	11.22872302	5.375100E-012	1.961510E-011	1	0.000000E+000
3	11.23013074	1.961510E-011	5.375100E-012	0	0.000000E+000
3	11.23017096	5.375100E-012	1.961510E-011	1	0.000000E+000
3	11.23082143	1.961510E-011	5.375100E-012	0	0.000000E+000
3	11.23085605	5.375100E-012	1.961510E-011	1	0.000000E+000
3	11.23120397	1.961510E-011	5.375100E-012	0	0.000000E+000
3	11.23121873	5.375100E-012	1.961510E-011	1	0.000000E+000
3	11.23141630	1.961510E-011	5.375100E-012	0	0.000000E+000
3	11.23143910	5.375100E-012	1.961510E-011	1	0.000000E+000
3	11.23149159	1.961510E-011	5.375100E-012	0	0.000000E+000
3	11.23171410	5.375100E-012	1.961510E-011	1	0.000000E+000
3	11.23225460	1.961510E-011	5.375100E-012	0	0.000000E+000
3	11.23226433	5.375100E-012	1.961510E-011	1	0.000000E+000
3	11.23300901	1.961510E-011	5.375100E-012	0	0.000000E+000
3	11.23310516	5.375100E-012	1.961510E-011	1	0.000000E+000
3	11.23318236	1.961510E-011	5.375100E-012	0	0.000000E+000
3	11.23371691	5.375100E-012	1.961510E-011	1	0.000000E+000
3	11.23453300	1.961510E-011	5.375100E-012	0	0.000000E+000
3	11.23458112	5.375100E-012	1.961510E-011	1	0.000000E+000
3	11.23563175	1.961510E-011	5.375100E-012	0	0.000000E+000
3	11.23672152	5.375100E-012	1.961510E-011	1	0.000000E+000
3	11.23727322	1.961510E-011	5.375100E-012	0	0.000000E+000
3	11.23733248	5.375100E-012	1.961510E-011	1	0.000000E+000
3	11.23778893	1.961510E-011	5.375100E-012	0	0.000000E+000
3	11.23780815	5.375100E-012	1.961510E-011	1	0.000000E+000
3	11.23925365	1.961510E-011	5.375100E-012	0	0.000000E+000
3	11.50189925	5.428668E-012	1.966867E-011	1	0.000000E+000
3	11.50367257	1.966867E-011	5.428668E-012	0	0.000000E+000
3	11.50391496	5.428668E-012	1.966867E-011	1	0.000000E+000
3	11.50478172	1.966867E-011	5.428668E-012	0	0.000000E+000
3	11.50520266	5.428668E-012	1.966867E-011	1	0.000000E+000
3	11.50523931	1.966867E-011	5.428668E-012	0	0.000000E+000
3	11.50594897	5.428668E-012	1.966867E-011	1	0.000000E+000
3	11.50611542	1.966867E-011	5.428668E-012	0	0.000000E+000
3	11.50692065	5.428668E-012	1.966867E-011	1	0.000000E+000
3	11.50724827	1.966867E-011	5.428668E-012	0	0.000000E+000
3	11.50727901	5.428668E-012	1.966867E-011	1	0.000000E+000
3	11.50740022	1.966867E-011	5.428668E-012	0	0.000000E+000
3	11.50786979	5.428668E-012	1.966867E-011	1	0.000000E+000
3	11.50985802	1.966867E-011	5.428668E-012	0	0.000000E+000
3	11.50991941	5.428668E-012	1.966867E-011	1	0.000000E+000
3	11.50995426	1.966867E-011	5.428668E-012	0	0.000000E+000
3	11.50999206	5.428668E-012	1.966867E-011	1	0.000000E+000
3	11.51073439	1.966867E-011	5.428668E-012	0	0.000000E+000
3	11.51104857	5.428668E-012	1.966867E-011	1	0.000000E+000
3	11.51132155	1.966867E-011	5.428668E-012	0	0.000000E+000
3	11.51147209	5.428668E-012	1.966867E-011	1	0.000000E+000
3	11.51165087	1.966867E-011	5.428668E-012	0	0.000000E+000
3	11.51167063	5.428668E-012	1.966867E-011	1	0.000000E+000
3	11.51284045	1.966867E-011	5.428668E-012	0	0.000000E+000
3	11.51422621	5.428668E-012	1.966867E-011	1	0.000000E+000
3	11.51425734	1.966867E-011	5.428668E-012	0	0.000000E+000
3	11.51429848	5.428668E-012	1.966867E-011	1	0.000000E+000
3	11.51438253	1.966867E-011	5.428668E-012	0	0.000000E+000
3	11.51442460	5.428668E-012	1.966867E-011	1	0.000000E+000
3	11.51563484	1.966867E-011	5.428668E-012	0	0.000000E+000
3	11.51590913	5.428668E-012	1.966867E-011	1	0.000000E+000
3	11.51613590	1.966867E-011	5.428668E-012	0	0.000000E+000
3	11.51615880	5.428668E-012	1.966867E-011	1	0.000000E+000
3	11.51721135	1.966867E-011	5.428668E-012	0	0.000000E+000
3	11.51723902	5.428668E-012	1.966867E-011	1	0.000000E+000
3	11.51739241	1.966867E-011	5.428668E-012	0	0.000000E+000
3	11.51739896	5.428668E-012	1.966867E-011	1	0.000000E+000
3	11.51811614	1.966867E-011	5.428668E-012	0	0.000000E+000
3	11.51824582	5.428668E-012	1.966867E-011	1	0.000000E+000
3	11.51858139	1.966867E-011	5.428668E-012	0	0.000000E+000
3	11.51859115	5.428668E-012	1.966867E-011	1	0.000000E+000
3	11.51935529	1.966867E-011	5.428668E-012	0	0.000000E+000
3	11.52173186	5.428668E-012	1.966867E-011	1	0.000000E+000
3	11.52176159	1.966867E-011	5.428668E-012	0	0.000000E+000
3	11.52251790	5.428668E-012	1.966867E-011	1	0.000000E+000
3	11.52274018	1.966867E-011	5.428668E-012	0	0.000000E+000
3	11.52278870	5.428668E-012	1.966867E-011	1	0.000000E+000
3	11.52299734	1.966867E-011	5.428668E-012	0	0.000000E+000
3	11.52302477	5.428668E-012	1.966867E-011	1	0.000000E+000
3	11.52342571	1.966867E-011	5.428668E-012	0	0.000000E+000
3	11.52343724	5.428668E-012	1.966867E-011	1	0.000000E+000
3	11.52406058	1.966867E-011	5.428668E-012	0	0.000000E+000
3	11.52408771	5.428668E-012	1.966867E-011	1	0.000000E+000
3	11.52426714	1.966867E-011	5.428668E-012	0	0.000000E+000
3	11.52427824	5.428668E-012	1.966867E-011	1	0.000000E+000
3	11.52454266	1.966867E-011	5.428668E-012	0	0.000000E+000
3	11.52457420	5.428668E-012	1.966867E-011	1	0.000000E+000
3	11.52477982	1.966867E-011	5.428668E-012	0	0.000000E+000
3	11.52483636	5.428668E-012	1.966867E-011	1	0.000000E+000
3	11.52499884	1.966867E-011	5.428668E-012	0	0.000000E+000
3	11.52619524	5.428668E-012	1.966867E-011	1	0.000000E+000
3	11.52641732	1.966867E-011	5.428668E-012	0	0.000000E+000
3	11.52674266	5.428668E-012	1.966867E-011	1	0.000000E+000
3	11.52733111	1.966867E-011	5.428668E-012	0	0.000000E+000
3	11.52734749	5.428668E-012	1.966867E-011	1	0.000000E+000
3	11.52841243	1.966867E-011	5.428668E-012	0	0.000000E+000
3	11.52978712	5.428668E-012	1.966867E-011	1	0.000000E+000
3	11.53005492	1.966867E-011	5.428668E-012	0	0.000000E+000
3	11.53010908	5.428668E-012	1.966867E-011	1	0.000000E+000
3	11.53089681	1.966867E-011	5.428668E-012	0	0.000000E+000
3	11.53315442	5.428668E-012	1.966867E-011	1	0.000000E+000
3	11.53434437	1.966867E-011	5.428668E-012	0	0.000000E+000
3	11.53435105	5.428668E-012	1.966867E-011	1	0.000000E+000
3	11.53500666	1.966867E-011	5.428668E-012	0	0.000000E+000
3	11.53567223	5.428668E-012	1.966867E-011	1	0.000000E+000
3	11.53601479	1.966867E-011	5.428668E-012	0	0.000000E+000
3	11.53615453	5.428668E-012	1.966867E-011	1	0.000000E+000
3	11.53662852	1.966867E-011	5.428668E-012	0	0.000000E+000
3	11.53665561	5.428668E-012	1.966867E-011	1	0.000000E+000
3	11.53683762	1.966867E-011	5.428668E-012	0	0.000000E+000
3	11.53750048	5.428668E-012	1.966867E-011	1	0.000000E+000
3	11.53786950	1.966867E-011	5.428668E-012	0	0.000000E+000
3	11.53792504	5.428668E-012	1.966867E-011	1	0.000000E+000
3	11.53852125	1.966867E-011	5.428668E-012	0	0.000000E+000
3	11.53854523	5.428668E-012	1.966867E-011	1	0.000000E+000
3	11.53926960	1.966867E-011	5.428668E-012	0	0.000000E+000
3	11.54010902	5.428668E-012	1.966867E-011	1	0.000000E+000
3	11.54027154	1.966867E-011	5.428668E-012	0	0.000000E+000
3	11.54059002	5.428668E-012	1.966867E-011	1	0.000000E+000
3	11.54073904	1.966867E-011	5.428668E-012	0	0.000000E+000
3	11.54076063	5.428668E-012	1.966867E-011	1	0.000000E+000
3	11.54120709	1.966867E-011	5.428668E-012	0	0.000000E+000
3	11.54122827	5.428668E-012	1.966867E-011	1	0.000000E+000
3	11.54141138	1.966867E-011	5.428668E-012	0	0.000000E+000
3	11.54168997	5.428668E-012	1.966867E-011	1	0.000000E+000
3	11.54250833	1.966867E-011	5.428668E-012	0	0.000000E+000
3	11.54257886	5.428668E-012	1.966867E-011	1	0.000000E+000
3	11.54261777	1.966867E-011	5.428668E-012	0	0.000000E+000
3	11.54262622	5.428668E-012	1.966867E-011	1	0.000000E+000
3	11.54448628	1.966867E-011	5.428668E-012	0	0.000000E+000
3	11.54507033	5.428668E-012	1.966867E-011	1	0.000000E+000
3	11.54578347	1.966867E-011	5.428668E-012	0	0.000000E+000
3	11.54737833	5.428668E-012	1.966867E-011	1	0.000000E+000
3	11.54766035	1.966867E-011	5.428668E-012	0	0.000000E+000
3	11.54782310	5.428668E-012	1.966867E-011	1	0.000000E+000
3	11.54786671	1.966867E-011	5.428668E-012	0	0.000000E+000
3	11.54895279	5.428668E-012	1.966867E-011	1	0.000000E+000
3	11.54940685	1.966867E-011	5.428668E-012	0	0.000000E+000
3	11.54941346	5.428668E-012	1.966867E-011	1	0.000000E+000
3	11.55010006	1.966867E-011	5.428668E-012	0	0.000000E+000
3	11.55013477	5.428668E-012	1.966867E-011	1	0.000000E+000
3	11.55059436	1.966867E-011	5.428668E-012	0	0.000000E+000
3	11.55062609	5.428668E-012	1.966867E-011	1	0.000000E+000
3	11.55103403	1.966867E-011	5.428668E-012	0	0.000000E+000
3	11.55104236	5.428668E-012	1.966867E-011	1	0.000000E+000
3	11.55252318	1.966867E-011	5.428668E-012	0	0.000000E+000
3	11.55253945	5.428668E-012	1.966867E-011	1	0.000000E+000
3	11.55284955	1.966867E-011	5.428668E-012	0	0.000000E+000
3	11.55338170	5.428668E-012	1.966867E-011	1	0.000000E+000
3	11.55345098	1.966867E-011	5.428668E-012	0	0.000000E+000
3	11.55345833	5.428668E-012	1.966867E-011	1	0.000000E+000
3	11.55362520	1.966867E-011	5.428668E-012	0	0.000000E+000
3	11.55363969	5.428668E-012	1.966867E-011	1	0.000000E+000
3	11.55459746	1.966867E-011	5.428668E-012	0	0.000000E+000
3	11.55467307	5.428668E-012	1.966867E-011	1	0.000000E+000
3	11.55503585	1.966867E-011	5.428668E-012	0	0.000000E+000
3	11.55506558	5.428668E-012	1.966867E-011	1	0.000000E+000
3	11.55527144	1.966867E-011	5.428668E-012	0	0.000000E+000
3	11.55607609	5.428668E-012	1.966867E-011	1	0.000000E+000
3	11.55666081	1.966867E-011	5.428668E-012	0	0.000000E+000
3	11.55666628	5.428668E-012	1.966867E-011	1	0.000000E+000
3	11.55709065	1.966867E-011	5.428668E-012	0	0.000000E+000
3	11.55719255	5.428668E-012	1.966867E-011	1	0.000000E+000
3	11.55738741	1.966867E-011	5.428668E-012	0	0.000000E+000
3	11.55795977	5.428668E-012	1.966867E-011	1	0.000000E+000
3	11.55860314	1.966867E-011	5.428668E-012	0	0.000000E+000
3	11.55901979	5.428668E-012	1.966867E-011	1	0.000000E+000
3	11.55911837	1.966867E-011	5.428668E-012	0	0.000000E+000
3	11.55916746	5.428668E-012	1.966867E-011	1	0.000000E+000
3	11.55942138	1.966867E-011	5.428668E-012	0	0.000000E+000
3	11.55944806	5.428668E-012	1.966867E-011	1	0.000000E+000
3	11.56041734	1.966867E-011	5.428668E-012	0	0.000000E+000
3	11.56095238	5.428668E-012	1.966867E-011	1	0.000000E+000
3	11.56254105	1.966867E-011	5.428668E-012	0	0.000000E+000
3	11.56273131	5.428668E-012	1.966867E-011	1	0.000000E+000
3	11.56281470	1.966867E-011	5.428668E-012	0	0.000000E+000
3	11.56283587	5.428668E-012	1.966867E-011	1	0.000000E+000
3	11.56329728	1.966867E-011	5.428668E-012	0	0.000000E+000
3	11.56332386	5.428668E-012	1.966867E-011	1	0.000000E+000
3	11.56343985	1.966867E-011	5.428668E-012	0	0.000000E+000
3	11.56355929	5.428668E-012	1.966867E-011	1	0.000000E+000
3	11.56373297	1.966867E-011	5.428668E-012	0	0.000000E+000
3	11.56378028	5.428668E-012	1.966867E-011	1	0.000000E+000
3	11.56399355	1.966867E-011	5.428668E-012	0	0.000000E+000
3	11.56644038	5.428668E-012	1.966867E-011	1	0.000000E+000
3	11.56672343	1.966867E-011	5.428668E-012	0	0.000000E+000
3	11.56676115	5.428668E-012	1.966867E-011	1	0.000000E+000
3	11.56739644	1.966867E-011	5.428668E-012	0	0.000000E+000
3	11.56745572	5.428668E-012	1.966867E-011	1	0.000000E+000
3	11.56801241	1.966867E-011	5.428668E-012	0	0.000000E+000
3	11.56851406	5.428668E-012	1.966867E-011	1	0.000000E+000
3	11.56940483	1.966867E-011	5.428668E-012	0	0.000000E+000
3	11.57060330	5.428668E-012	1.966867E-011	1	0.000000E+000
3	11.57075028	1.966867E-011	5.428668E-012	0	0.000000E+000
3	11.57122192	5.428668E-012	1.966867E-011	1	0.000000E+000
3	11.57209719	1.966867E-011	5.428668E-012	0	0.000000E+000
3	11.57223158	5.428668E-012	1.966867E-011	1	0.000000E+000
3	11.57263172	1.966867E-011	5.428668E-012	0	0.000000E+000
3	11.57266787	5.428668E-012	1.966867E-011	1	0.000000E+000
3	11.57279352	1.966867E-011	5.428668E-012	0	0.000000E+000
3	11.57361952	5.428668E-012	1.966867E-011	1	0.000000E+000
3	11.57433732	1.966867E-011	5.428668E-012	0	0.000000E+000
3	11.57435556	5.428668E-012	1.966867E-011	1	0.000000E+000
3	11.57490983	1.966867E-011	5.428668E-012	0	0.000000E+000
3	11.57507588	5.428668E-012	1.966867E-011	1	0.000000E+000
3	11.57566987	1.966867E-011	5.428668E-012	0	0.000000E+000
3	11.57567590	5.428668E-012	1.966867E-011	1	0.000000E+000
3	11.57636969	1.966867E-011	5.428668E-012	0	0.000000E+000
3	11.57703696	5.428668E-012	1.966867E-011	1	0.000000E+000
3	11.57728398	1.966867E-011	5.428668E-012	0	0.000000E+000
3	11.57730954	5.428668E-012	1.966867E-011	1	0.000000E+000
3	11.57756462	1.966867E-011	5.428668E-012	0	0.000000E+000
3	11.57792670	5.428668E-012	1.966867E-011	1	0.000000E+000
3	11.57824891	1.966867E-011	5.428668E-012	0	0.000000E+000
3	11.57884636	5.428668E-012	1.966867E-011	1	0.000000E+000
3	11.57943561	1.966867E-011	5.428668E-012	0	0.000000E+000
3	11.57980949	5.428668E-012	1.966867E-011	1	0.000000E+000
3	11.58018804	1.966867E-011	5.428668E-012	0	0.000000E+000
3	11.58020403	5.428668E-012	1.966867E-011	1	0.000000E+000
3	11.58127118	1.966867E-011	5.428668E-012	0	0.000000E+000
3	11.58243548	5.428668E-012	1.966867E-011	1	0.000000E+000
3	11.58343786	1.966867E-011	5.428668E-012	0	0.000000E+000
3	11.58350689	5.428668E-012	1.966867E-011	1	0.000000E+000
3	11.58372407	1.966867E-011	5.428668E-012	0	0.000000E+000
3	11.58373623	5.428668E-012	1.966867E-011	1	0.000000E+000
3	11.58396550	1.966867E-011	5.428668E-012	0	0.000000E+000
3	11.58489858	5.428668E-012	1.966867E-011	1	0.000000E+000
3	11.58511774	1.966867E-011	5.428668E-012	0	0.000000E+000
3	11.58542557	5.428668E-012	1.966867E-011	1	0.000000E+000
3	11.58641909	1.966867E-011	5.428668E-012	0	0.000000E+000
3	11.58726389	5.428668E-012	1.966867E-011	1	0.000000E+000
3	11.58743892	1.966867E-011	5.428668E-012	0	0.000000E+000
3	11.58748800	5.428668E-012	1.966867E-011	1	0.000000E+000
3	11.58851102	1.966867E-011	5.428668E-012	0	0.000000E+000
3	11.58853655	5.428668E-012	1.966867E-011	1	0.000000E+000
3	11.58857948	1.966867E-011	5.428668E-012	0	0.000000E+000
3	11.58858164	5.428668E-012	1.966867E-011	1	0.000000E+000
3	11.58894781	1.966867E-011	5.428668E-012	0	0.000000E+000
3	11.58914431	5.428668E-012	1.966867E-011	1	0.000000E+000
3	11.58980185	1.966867E-011	5.428668E-012	0	0.000000E+000
3	11.58982770	5.428668E-012	1.966867E-011	1	0.000000E+000
3	11.58986787	1.966867E-011	5.428668E-012	0	0.000000E+000
3	11.58989654	5.428668E-012	1.966867E-011	1	0.000000E+000
3	11.59019390	1.966867E-011	5.428668E-012	0	0.000000E+000
3	11.59141541	5.428668E-012	1.966867E-011	1	0.000000E+000
3	11.59197846	1.966867E-011	5.428668E-012	0	0.000000E+000
3	11.59200290	5.428668E-012	1.966867E-011	1	0.000000E+000
3	11.59218593	1.966867E-011	5.428668E-012	0	0.000000E+000
3	11.59220760	5.428668E-012	1.966867E-011	1	0.000000E+000
3	11.59273902	1.966867E-011	5.428668E-012	0	0.000000E+000
3	44.51318093	5.429341E-012	1.966934E-011	1	0.000000E+000
3	44.51394410	1.966934E-011	5.429341E-012	0	0.000000E+000
3	44.51395457	5.429341E-012	1.966934E-011	1	0.000000E+000
3	44.51417300	1.966934E-011	5.429341E-012	0	0.000000E+000
3	44.51418878	5.429341E-012	1.966934E-011	1	0.000000E+000
3	44.51541600	1.966934E-011	5.429341E-012	0	0.000000E+000
3	44.51543593	5.429341E-012	1.966934E-011	1	0.000000E+000
3	44.51722607	1.966934E-011	5.429341E-012	0	0.000000E+000
3	44.51796609	5.429341E-012	1.966934E-011	1	0.000000E+000
3	44.51891487	1.966934E-011	5.429341E-012	0	0.000000E+000
3	44.51905333	5.429341E-012	1.966934E-011	1	0.000000E+000
3	44.51971720	1.966934E-011	5.429341E-012	0	0.000000E+000
3	44.51977692	5.429341E-012	1.966934E-011	1	0.000000E+000
3	44.51992306	1.966934E-011	5.429341E-012	0	0.000000E+000
3	44.51993512	5.429341E-012	1.966934E-011	1	0.000000E+000
3	44.52061021	1.966934E-011	5.429341E-012	0	0.000000E+000
3	44.52144512	5.429341E-012	1.966934E-011	1	0.000000E+000
3	44.52370401	1.966934E-011	5.429341E-012	0	0.000000E+000
3	44.52374115	5.429341E-012	1.966934E-011	1	0.000000E+000
3	44.52382257	1.966934E-011	5.429341E-012	0	0.000000E+000
3	44.52383522	5.429341E-012	1.966934E-011	1	0.000000E+000
3	44.52432725	1.966934E-011	5.429341E-012	0	0.000000E+000
3	44.52433490	5.429341E-012	1.966934E-011	1	0.000000E+000
3	44.52450804	1.966934E-011	5.429341E-012	0	0.000000E+000
3	44.52453733	5.429341E-012	1.966934E-011	1	0.000000E+000
3	44.52472996	1.966934E-011	5.429341E-012	0	0.000000E+000
3	44.52477227	5.429341E-012	1.966934E-011	1	0.000000E+000
3	44.52492397	1.966934E-011	5.429341E-012	0	0.000000E+000
3	44.52494776	5.429341E-012	1.966934E-011	1	0.000000E+000
3	44.52523247	1.966934E-011	5.429341E-012	0	0.000000E+000
3	44.52572821	5.429341E-012	1.966934E-011	1	0.000000E+000
3	44.52621127	1.966934E-011	5.429341E-012	0	0.000000E+000
3	44.52687195	5.429341E-012	1.966934E-011	1	0.000000E+000
3	44.52702962	1.966934E-011	5.429341E-012	0	0.000000E+000
3	44.52705012	5.429341E-012	1.966934E-011	1	0.000000E+000
3	44.52720228	1.966934E-011	5.429341E-012	0	0.000000E+000
3	44.52723759	5.429341E-012	1.966934E-011	1	0.000000E+000
3	44.52862959	1.966934E-011	5.429341E-012	0	0.000000E+000
3	44.52867561	5.429341E-012	1.966934E-011	1	0.000000E+000
3	44.52986720	1.966934E-011	5.429341E-012	0	0.000000E+000
3	44.53017871	5.429341E-012	1.966934E-011	1	0.000000E+000
3	44.53030012	1.966934E-011	5.429341E-012	0	0.000000E+000
3	44.53054680	5.429341E-012	1.966934E-011	1	0.000000E+000
3	44.53094202	1.966934E-011	5.429341E-012	0	0.000000E+000
3	44.53094991	5.429341E-012	1.966934E-011	1	0.000000E+000
3	44.53236029	1.966934E-011	5.429341E-012	0	0.000000E+000
3	44.53238814	5.429341E-012	1.966934E-011	1	0.000000E+000
3	44.53266333	1.966934E-011	5.429341E-012	0	0.000000E+000
3	44.53301522	5.429341E-012	1.966934E-011	1	0.000000E+000
3	44.53311524	1.966934E-011	5.429341E-012	0	0.000000E+000
3	44.53335455	5.429341E-012	1.966934E-011	1	0.000000E+000
3	44.53508669	1.966934E-011	5.429341E-012	0	0.000000E+000
3	44.53514173	5.429341E-012	1.966934E-011	1	0.000000E+000
3	44.53891611	1.966934E-011	5.429341E-012	0	0.000000E+000
3	44.53892819	5.429341E-012	1.966934E-011	1	0.000000E+000
3	44.53993069	1.966934E-011	5.429341E-012	0	0.000000E+000
3	44.54016009	5.429341E-012	1.966934E-011	1	0.000000E+000
3	44.54032415	1.966934E-011	5.429341E-012	0	0.000000E+000
3	44.54035130	5.429341E-012	1.966934E-011	1	0.000000E+000
3	44.54044780	1.966934E-011	5.429341E-012	0	0.000000E+000
3	44.54162159	5.429341E-012	1.966934E-011	1	0.000000E+000
3	44.54186201	1.966934E-011	5.429341E-012	0	0.000000E+000
3	44.54198610	5.429341E-012	1.966934E-011	1	0.000000E+000
3	44.54225034	1.966934E-011	5.429341E-012	0	0.000000E+000
3	44.54348989	5.429341E-012	1.966934E-011	1	0.000000E+000
3	44.54352351	1.966934E-011	5.429341E-012	0	0.000000E+000
3	44.54381186	5.429341E-012	1.966934E-011	1	0.000000E+000
3	44.54389964	1.966934E-011	5.429341E-012	0	0.000000E+000
3	44.54497280	5.429341E-012	1.966934E-011	1	0.000000E+000
3	44.54501605	1.966934E-011	5.429341E-012	0	0.000000E+000
3	44.54534130	5.429341E-012	1.966934E-011	1	0.000000E+000
3	44.54570225	1.966934E-011	5.429341E-012	0	0.000000E+000
3	44.54764033	5.429341E-012	1.966934E-011	1	0.000000E+000
3	44.54780048	1.966934E-011	5.429341E-012	0	0.000000E+000
3	44.54780623	5.429341E-012	1.966934E-011	1	0.000000E+000
3	44.54889150	1.966934E-011	5.429341E-012	0	0.000000E+000
3	44.54892015	5.429341E-012	1.966934E-011	1	0.000000E+000
3	44.54907684	1.966934E-011	5.429341E-012	0	0.000000E+000
3	44.54910258	5.429341E-012	1.966934E-011	1	0.000000E+000
3	44.54968093	1.966934E-011	5.429341E-012	0	0.000000E+000
3	44.55000216	5.429341E-012	1.966934E-011	1	0.000000E+000
3	44.55017309	1.966934E-011	5.429341E-012	0	0.000000E+000
3	44.55086529	5.429341E-012	1.966934E-011	1	0.000000E+000
3	44.55113303	1.966934E-011	5.429341E-012	0	0.000000E+000
3	44.55170017	5.429341E-012	1.966934E-011	1	0.000000E+000
3	44.55174459	1.966934E-011	5.429341E-012	0	0.000000E+000
3	44.55187754	5.429341E-012	1.966934E-011	1	0.000000E+000
3	44.55215375	1.966934E-011	5.429341E-012	0	0.000000E+000
3	44.55216619	5.429341E-012	1.966934E-011	1	0.000000E+000
3	44.55270248	1.966934E-011	5.429341E-012	0	0.000000E+000
3	44.55311282	5.429341E-012	1.966934E-011	1	0.000000E+000
3	44.55525880	1.966934E-011	5.429341E-012	0	0.000000E+000
3	44.55556216	5.429341E-012	1.966934E-011	1	0.000000E+000
3	44.55579346	1.966934E-011	5.429341E-012	0	0.000000E+000
3	44.55580880	5.429341E-012	1.966934E-011	1	0.000000E+000
3	44.55599600	1.966934E-011	5.429341E-012	0	0.000000E+000
3	44.55602055	5.429341E-012	1.966934E-011	1	0.000000E+000
3	44.55683497	1.966934E-011	5.429341E-012	0	0.000000E+000
3	44.55686828	5.429341E-012	1.966934E-011	1	0.000000E+000
3	44.55733238	1.966934E-011	5.429341E-012	0	0.000000E+000
3	44.55869318	5.429341E-012	1.966934E-011	1	0.000000E+000
3	44.55881622	1.966934E-011	5.429341E-012	0	0.000000E+000
3	44.55885809	5.429341E-012	1.966934E-011	1	0.000000E+000
3	44.55894149	1.966934E-011	5.429341E-012	0	0.000000E+000
3	44.55897400	5.429341E-012	1.966934E-011	1	0.000000E+000
3	44.55949213	1.966934E-011	5.429341E-012	0	0.000000E+000
3	44.55961487	5.429341E-012	1.966934E-011	1	0.000000E+000
3	44.55993594	1.966934E-011	5.429341E-012	0	0.000000E+000
3	44.56030996	5.429341E-012	1.966934E-011	1	0.000000E+000
3	44.56121347	1.966934E-011	5.429341E-012	0	0.000000E+000
3	44.56184667	5.429341E-012	1.966934E-011	1	0.000000E+000
3	44.56349535	1.966934E-011	5.429341E-012	0	0.000000E+000
3	44.56357188	5.429341E-012	1.966934E-011	1	0.000000E+000
3	44.56476507	1.966934E-011	5.429341E-012	0	0.000000E+000
3	44.56512876	5.429341E-012	1.966934E-011	1	0.000000E+000
3	44.56534182	1.966934E-011	5.429341E-012	0	0.000000E+000
3	44.56581975	5.429341E-012	1.966934E-011	1	0.000000E+000
3	44.56675501	1.966934E-011	5.429341E-012	0	0.000000E+000
3	44.56677331	5.429341E-012	1.966934E-011	1	0.000000E+000
3	44.56697430	1.966934E-011	5.429341E-012	0	0.000000E+000
3	44.56698994	5.429341E-012	1.966934E-011	1	0.000000E+000
3	44.56703092	1.966934E-011	5.429341E-012	0	0.000000E+000
3	44.56704726	5.429341E-012	1.966934E-011	1	0.000000E+000
3	44.56744861	1.966934E-011	5.429341E-012	0	0.000000E+000
3	44.56748117	5.429341E-012	1.966934E-011	1	0.000000E+000
3	44.56783144	1.966934E-011	5.429341E-012	0	0.000000E+000
3	44.56784193	5.429341E-012	1.966934E-011	1	0.000000E+000
3	44.56852198	1.966934E-011	5.429341E-012	0	0.000000E+000
3	44.56859788	5.429341E-012	1.966934E-011	1	0.000000E+000
3	44.56890059	1.966934E-011	5.429341E-012	0	0.000000E+000
3	44.56891660	5.429341E-012	1.966934E-011	1	0.000000E+000
[truncated: 357,521 more chars]
