# Supplementary material for: Ancestral acetylcholine receptor β-subunit forms homopentamers that prime before opening spontaneously
Source: eLife. 2022 Jul 4;11:e76504. doi: 10.7554/eLife.76504 (PMC9365395; doi:10.7554/eLife.76504)
Supplement: Figure 4—figure supplement 1—source data 1. — Detected single-channel event durations for the human adult muscle-type acetylcholine receptor in the presence of increasing concentrations of acetylcholine (ACh; 3 µM, 6 µM, 10 µM, 18 µM, 30 µM, 60 µM, 100 µM, and 180 µM). Compressed file includes 24 TAC 4.3.3 event files (*.evt format) of the single-channel detections for the three recordings for each acetylcholine concentration (fileA, fileB, and fileC in each case) in the presented kinetic analysis, as well as the associated R scripts (*.txt format) for defining and sorting bursts. [file elife-76504-fig4-figsupp1-data1.zip › F4S1-SD1/Source Data - Figure 4-figure supplement 1/Figure 4-figure supplement 1_WTMuscle30uMACh_fileB.evt]

5
File
Acquire	D:\Data\Christian\1-Single Channel Recordings\WTMuscle (control)\30uM ACh\Recordings\a2 - 17-08-30-WTmuscle-BRBS-PA30OOPS-120mv-3.acquire	0	
Sweeps
1	363.034997	0.000000	0.420994	0.0000000E+000	0.0000000E+000	
2	427.607824	0.000000	0.165650	0.0000000E+000	0.0000000E+000	
Segments
1	202	0.000000	0.420994	1.438600	1.553175	1.833881	2.036806	2.635776	2.736525	2.897437	3.028227	3.203702	3.408240	3.803519	4.060663	6.447180	6.697879	7.049121	7.189853	7.723854	7.824459	7.856562	8.058347	8.388102	8.489198	8.515611	8.617880	8.833087	8.964493	8.970674	9.026972	9.448904	10.026953	10.572309	10.772271	10.864407	11.052709	11.102537	11.327755	11.329970	11.562429	11.906581	12.012304	12.829655	13.104080	14.258873	14.359355	16.208353	16.309150	17.629366	17.943985	19.639808	19.883697	21.417666	21.547156	21.946923	22.202204	22.208946	22.522897	26.234530	26.528842	26.534322	26.714880	26.800916	27.013304	27.392585	27.504629	29.772168	29.917143	34.994223	35.409231	37.056799	37.439079	38.916128	39.102495	41.362159	41.573646	42.094198	42.211525	45.611230	46.258427	46.260658	46.516664	46.557927	46.874530	46.916018	47.410898	48.796047	49.103913	49.721295	49.957830	52.427889	52.636739	67.526450	67.699137	69.516789	69.989637	82.425489	82.882243	90.892471	90.996648	91.953769	92.360594	92.421330	92.899311	95.297458	95.671611	95.802138	96.556371	96.770528	96.872274	98.343965	98.446436	98.548383	98.764507	99.924933	100.033899	101.167595	101.561185	101.573042	101.688225	101.786136	101.959983	104.171586	104.393217	107.312566	107.911584	110.933707	111.137741	111.405153	111.583867	111.600173	111.736073	112.794388	112.972281	112.976306	113.048561	113.107378	113.413822	113.685348	114.521671	114.620747	114.803179	115.443900	115.683102	119.469781	119.576778	133.145066	133.338310	135.948352	136.698222	146.440760	146.636874	146.839675	147.582465	148.745907	149.044569	150.390054	150.709269	151.329763	151.758496	169.999656	170.111645	170.297259	170.404218	170.541874	170.754205	170.893272	171.400571	171.577484	171.687366	171.918220	172.038083	177.468458	177.626779	181.341226	181.737505	182.719335	182.914980	184.812651	184.929503	185.220236	185.433413	185.529964	185.864627	186.332664	186.459677	186.794770	186.946492	187.813045	187.932014	188.810304	188.911142	189.067701	189.168318	190.672055	190.837280	190.898610	191.141843	191.160754	191.518104	199.653180	199.825527	200.324165	200.424729	200.888882	200.990346	201.003955	201.104911	201.173179	201.273763	201.394116	201.494550	201.519114	201.619832	202.798258	202.898997	203.032857	203.192627	204.592143	204.811987	205.772289	205.872849	208.879195	209.003370	209.052082	209.110678	209.261344	209.361675	209.496546	209.665310	209.784403	209.885795	214.952642	215.053096	215.454835	215.555187	215.896027	215.997363	216.206086	216.306483	227.490836	227.611104	227.664306	227.767138	230.258542	230.566463	234.034343	234.281510	239.803965	239.925362	242.907912	243.016308	243.087636	243.323471	243.406699	243.687013	247.739879	247.902459	251.746494	251.986524	254.734371	254.834753	256.981089	257.081445	257.117013	257.253248	257.486234	257.587596	257.880862	257.982455	258.007474	258.100751	258.387128	258.487571	259.917239	260.018325	260.039090	260.131577	262.290715	262.392143	262.783609	262.959867	263.670209	263.841900	265.351896	265.776621	266.432760	266.552609	267.796767	268.502208	269.268241	269.379521	270.076418	270.177209	270.197170	270.751079	274.357025	274.470599	274.522546	274.685268	275.391415	275.620254	275.966705	276.067534	279.828769	280.271517	293.859168	294.045009	296.015342	296.115762	297.936210	298.107726	298.224540	298.604432	298.639794	298.776839	299.798861	299.973456	301.517370	301.766150	309.618127	309.974444	310.016755	310.502747	323.322953	323.640326	323.674546	323.816620	330.756729	330.922043	337.308023	337.469186	338.234126	338.897239	339.281313	339.381993	339.403186	339.494155	339.582549	339.683724	339.732463	339.833190	340.495466	340.618882	340.677151	340.777672	341.273792	341.374878	341.454024	341.587797	341.638743	341.839453	342.791520	342.892423	343.039459	343.140041	343.611758	343.713311	343.728562	343.872955	344.125230	344.225610	344.758298	344.859405	345.439250	345.702696	345.796014	346.618650	346.683516	347.390134	349.639602	349.865819	350.287754	350.388409	350.458364	350.595518	350.776918	351.056669	351.068594	351.150443	351.199666	351.307044	351.330738	351.398212	351.792078	352.028847	352.172573	352.275049	352.403308	352.523955	352.727161	353.017112	353.126321	353.317549	354.517372	354.642990	354.673074	354.898124	356.591761	356.765247	362.423884	362.571731	362.756596	363.034997	
2	207	0.000000	0.165650	6.154922	6.885274	12.065815	12.167027	16.893587	17.242814	21.226295	22.147183	22.149943	22.227750	42.318510	42.515046	45.340345	45.544594	45.546295	45.953664	46.043710	46.145814	46.280179	46.449611	46.473345	46.573990	46.594871	46.652389	46.660407	46.775949	47.191264	47.426675	49.116047	49.248448	49.281847	49.524834	49.556578	49.657178	49.750469	49.852247	49.871671	49.997997	50.059305	50.375681	50.395959	50.488776	50.527031	50.586973	50.592567	50.817471	50.967183	51.068170	51.140055	51.240609	51.335456	51.436263	51.452526	51.553715	51.591540	51.741295	51.772215	51.949782	51.968823	52.020889	52.085965	52.220174	52.456875	52.643901	52.715909	52.842465	52.886327	53.184240	63.080788	63.182093	65.811735	66.118548	66.124599	66.235741	70.458636	70.780314	70.782224	70.924904	71.424814	72.087474	85.527833	85.850119	85.854285	86.115020	92.963202	93.146869	100.135580	100.346496	104.784188	104.885025	104.965223	105.166850	111.922936	112.238005	118.263867	118.432299	120.714099	121.353730	122.690841	122.834503	123.065662	123.339563	124.449541	124.736601	133.334967	133.440853	133.495607	133.552309	133.648481	133.749039	133.757751	133.851717	135.206026	135.308618	135.468916	135.570730	135.827721	135.928564	136.024105	136.124719	136.424481	136.536265	136.575799	136.635365	136.710296	136.811875	137.540753	137.769388	137.820983	137.955881	138.018142	138.243747	138.279735	138.429574	138.787932	138.888673	139.324704	139.425609	141.065327	141.527678	141.959194	142.059738	142.154922	142.255778	142.394137	142.496695	144.898158	145.031126	145.170357	145.484828	147.092687	147.274007	147.945576	148.145132	148.175671	148.242653	148.306743	148.370049	148.394253	148.533768	148.568887	148.636950	149.793015	150.039565	150.261414	150.375835	151.136488	151.410988	152.984744	153.423803	154.601035	155.559716	155.715321	155.968564	160.535826	160.788729	162.267106	163.011280	163.106071	163.683298	165.226824	165.488144	167.205886	167.306363	169.359614	169.609232	172.045893	172.260387	172.360321	172.547901	172.892027	173.070977	173.934093	174.147575	176.883337	177.180479	181.412644	181.690819	182.263385	182.368899	185.810695	185.944359	186.087309	186.311159	187.377707	187.662310	189.294224	189.551722	190.111694	190.281791	190.735716	190.927492	193.841390	194.062631	194.649993	195.162302	195.384240	195.655217	195.690703	195.791412	197.568062	198.053011	205.043422	205.166303	211.495062	211.641406	212.406483	212.507230	215.939516	216.053895	235.233910	235.335606	235.339478	235.440060	235.582813	235.688304	235.862082	235.966978	242.053518	242.187077	243.715934	243.995859	247.248835	247.884539	258.375345	259.424323	259.542318	259.915802	260.320267	260.435458	260.656837	260.816785	273.225124	274.885664	274.942927	275.673298	275.823542	276.233381	279.309319	279.649218	280.759619	280.867948	280.998723	281.099313	281.278279	281.791483	281.803575	282.174766	282.346838	282.683754	282.785284	282.964578	282.983223	283.044454	283.113041	283.214921	283.457933	283.559054	283.673950	283.774519	283.923805	284.027380	284.485024	284.588439	284.938611	285.039230	285.137281	285.238396	285.487609	286.111496	287.080329	287.201158	287.392093	287.616581	287.636279	287.690797	287.808855	287.974841	287.975372	288.075929	289.130986	289.276947	289.713297	289.816240	289.864503	290.111756	290.386992	290.495664	292.229401	292.675621	293.857411	294.645302	296.967544	297.096137	298.087660	298.618407	299.039354	299.166187	299.442585	299.783228	299.844807	300.356284	301.906370	302.135840	302.443418	302.948942	315.892020	316.165078	319.564623	319.740462	319.772145	320.194712	320.703089	320.962263	323.885203	324.015125	326.230639	326.630797	326.809554	327.127809	327.154487	327.403662	327.588880	327.690075	327.926463	328.415065	329.782278	329.978873	330.783779	331.328370	331.348791	331.438566	331.479863	331.543225	331.625477	332.045840	333.016302	333.117162	360.821170	360.958469	374.586666	374.837081	374.963734	375.231341	375.669866	376.043305	376.044343	376.180662	378.631241	378.765210	381.839532	382.351729	382.515415	382.658862	391.996055	392.097088	392.173286	392.393018	392.627820	392.729303	392.824086	392.924556	396.335938	396.437699	396.972220	397.073257	400.305783	400.408418	400.492660	400.593348	400.700395	400.807626	400.999518	401.100169	401.375127	401.492706	414.124307	414.270565	414.641387	415.487372	416.392605	416.554037	416.555044	416.657335	417.592109	417.980889	425.814944	426.092251	426.889693	427.077675	427.121195	427.607824	
Events
1	1.48850507	6.184285E-012	2.055429E-011	1	0.000000E+000
1	1.48998874	2.055429E-011	6.184285E-012	0	0.000000E+000
1	1.49002734	6.184285E-012	2.055429E-011	1	0.000000E+000
1	1.49096938	2.055429E-011	6.184285E-012	0	0.000000E+000
1	1.49101441	6.184285E-012	2.055429E-011	1	0.000000E+000
1	1.49161780	2.055429E-011	6.184285E-012	0	0.000000E+000
1	1.49165780	6.184285E-012	2.055429E-011	1	0.000000E+000
1	1.49175992	2.055429E-011	6.184285E-012	0	0.000000E+000
1	1.49177959	6.184285E-012	2.055429E-011	1	0.000000E+000
1	1.49209735	2.055429E-011	6.184285E-012	0	0.000000E+000
1	1.49230112	6.184285E-012	2.055429E-011	1	0.000000E+000
1	1.49253417	2.055429E-011	6.184285E-012	0	0.000000E+000
1	1.49313646	6.184285E-012	2.055429E-011	1	0.000000E+000
1	1.49374148	2.055429E-011	6.184285E-012	0	0.000000E+000
1	1.49378544	6.184285E-012	2.055429E-011	1	0.000000E+000
1	1.49432995	2.055429E-011	6.184285E-012	0	0.000000E+000
1	1.49434318	6.184285E-012	2.055429E-011	1	0.000000E+000
1	1.49451126	2.055429E-011	6.184285E-012	0	0.000000E+000
1	1.49544474	6.184285E-012	2.055429E-011	1	0.000000E+000
1	1.49620021	2.055429E-011	6.184285E-012	0	0.000000E+000
1	1.49621647	6.184285E-012	2.055429E-011	1	0.000000E+000
1	1.49627810	2.055429E-011	6.184285E-012	0	0.000000E+000
1	1.49628643	6.184285E-012	2.055429E-011	1	0.000000E+000
1	1.49648478	2.055429E-011	6.184285E-012	0	0.000000E+000
1	1.49649705	6.184285E-012	2.055429E-011	1	0.000000E+000
1	1.49682261	2.055429E-011	6.184285E-012	0	0.000000E+000
1	1.49748145	6.184285E-012	2.055429E-011	1	0.000000E+000
1	1.49774267	2.055429E-011	6.184285E-012	0	0.000000E+000
1	1.49777084	6.184285E-012	2.055429E-011	1	0.000000E+000
1	1.49808806	2.055429E-011	6.184285E-012	0	0.000000E+000
1	1.49811984	6.184285E-012	2.055429E-011	1	0.000000E+000
1	1.49857067	2.055429E-011	6.184285E-012	0	0.000000E+000
1	1.49951246	6.184285E-012	2.055429E-011	1	0.000000E+000
1	1.49967538	2.055429E-011	6.184285E-012	0	0.000000E+000
1	1.49969672	6.184285E-012	2.055429E-011	1	0.000000E+000
1	1.49986070	2.055429E-011	6.184285E-012	0	0.000000E+000
1	1.50038597	6.184285E-012	2.055429E-011	1	0.000000E+000
1	1.50048210	2.055429E-011	6.184285E-012	0	0.000000E+000
1	1.50111316	6.184285E-012	2.055429E-011	1	0.000000E+000
1	1.50275234	2.055429E-011	6.184285E-012	0	0.000000E+000
1	1.50285813	6.184285E-012	2.055429E-011	1	0.000000E+000
1	1.50335902	2.055429E-011	6.184285E-012	0	0.000000E+000
1	1.50426334	6.184285E-012	2.055429E-011	1	0.000000E+000
1	1.50431398	2.055429E-011	6.184285E-012	0	0.000000E+000
1	1.50442778	6.184285E-012	2.055429E-011	1	0.000000E+000
1	1.50486097	2.055429E-011	6.184285E-012	0	0.000000E+000
1	1.88381920	6.278324E-012	2.064832E-011	1	0.000000E+000
1	1.88539412	2.064832E-011	6.278324E-012	0	0.000000E+000
1	1.88778082	6.278324E-012	2.064832E-011	1	0.000000E+000
1	1.88799320	2.064832E-011	6.278324E-012	0	0.000000E+000
1	1.88829574	6.278324E-012	2.064832E-011	1	0.000000E+000
1	1.89069773	2.064832E-011	6.278324E-012	0	0.000000E+000
1	1.89071934	6.278324E-012	2.064832E-011	1	0.000000E+000
1	1.89210280	2.064832E-011	6.278324E-012	0	0.000000E+000
1	1.89241724	6.278324E-012	2.064832E-011	1	0.000000E+000
1	1.89342509	2.064832E-011	6.278324E-012	0	0.000000E+000
1	1.89342655	6.278324E-012	2.064832E-011	1	0.000000E+000
1	1.89349154	2.064832E-011	6.278324E-012	0	0.000000E+000
1	1.89354640	6.278324E-012	2.064832E-011	1	0.000000E+000
1	1.89618404	2.064832E-011	6.278324E-012	0	0.000000E+000
1	1.89621091	6.278324E-012	2.064832E-011	1	0.000000E+000
1	1.89632281	2.064832E-011	6.278324E-012	0	0.000000E+000
1	1.89691442	6.278324E-012	2.064832E-011	1	0.000000E+000
1	1.89850959	2.064832E-011	6.278324E-012	0	0.000000E+000
1	1.89872234	6.278324E-012	2.064832E-011	1	0.000000E+000
1	1.90102426	2.064832E-011	6.278324E-012	0	0.000000E+000
1	1.90185177	6.278324E-012	2.064832E-011	1	0.000000E+000
1	1.90240606	2.064832E-011	6.278324E-012	0	0.000000E+000
1	1.90244779	6.278324E-012	2.064832E-011	1	0.000000E+000
1	1.90250894	2.064832E-011	6.278324E-012	0	0.000000E+000
1	1.90252202	6.278324E-012	2.064832E-011	1	0.000000E+000
1	1.90274162	2.064832E-011	6.278324E-012	0	0.000000E+000
1	1.90309382	6.278324E-012	2.064832E-011	1	0.000000E+000
1	1.90425743	2.064832E-011	6.278324E-012	0	0.000000E+000
1	1.90432187	6.278324E-012	2.064832E-011	1	0.000000E+000
1	1.90539805	2.064832E-011	6.278324E-012	0	0.000000E+000
1	1.90541977	6.278324E-012	2.064832E-011	1	0.000000E+000
1	1.90568571	2.064832E-011	6.278324E-012	0	0.000000E+000
1	1.90670695	6.278324E-012	2.064832E-011	1	0.000000E+000
1	1.90794811	2.064832E-011	6.278324E-012	0	0.000000E+000
1	1.90796233	6.278324E-012	2.064832E-011	1	0.000000E+000
1	1.90818492	2.064832E-011	6.278324E-012	0	0.000000E+000
1	1.90911591	6.278324E-012	2.064832E-011	1	0.000000E+000
1	1.90931119	2.064832E-011	6.278324E-012	0	0.000000E+000
1	1.90997342	6.278324E-012	2.064832E-011	1	0.000000E+000
1	1.90999537	2.064832E-011	6.278324E-012	0	0.000000E+000
1	1.91177566	6.278324E-012	2.064832E-011	1	0.000000E+000
1	1.91179821	2.064832E-011	6.278324E-012	0	0.000000E+000
1	1.91193486	6.278324E-012	2.064832E-011	1	0.000000E+000
1	1.91417848	2.064832E-011	6.278324E-012	0	0.000000E+000
1	1.91436070	6.278324E-012	2.064832E-011	1	0.000000E+000
1	1.91454309	2.064832E-011	6.278324E-012	0	0.000000E+000
1	1.91596583	6.278324E-012	2.064832E-011	1	0.000000E+000
1	1.91654946	2.064832E-011	6.278324E-012	0	0.000000E+000
1	1.91778696	6.278324E-012	2.064832E-011	1	0.000000E+000
1	1.91786000	2.064832E-011	6.278324E-012	0	0.000000E+000
1	1.91839378	6.278324E-012	2.064832E-011	1	0.000000E+000
1	1.91876042	2.064832E-011	6.278324E-012	0	0.000000E+000
1	1.91941642	6.278324E-012	2.064832E-011	1	0.000000E+000
1	1.91968734	2.064832E-011	6.278324E-012	0	0.000000E+000
1	1.91971851	6.278324E-012	2.064832E-011	1	0.000000E+000
1	1.92032082	2.064832E-011	6.278324E-012	0	0.000000E+000
1	1.92050465	6.278324E-012	2.064832E-011	1	0.000000E+000
1	1.92084030	2.064832E-011	6.278324E-012	0	0.000000E+000
1	1.92087260	6.278324E-012	2.064832E-011	1	0.000000E+000
1	1.92114435	2.064832E-011	6.278324E-012	0	0.000000E+000
1	1.92116208	6.278324E-012	2.064832E-011	1	0.000000E+000
1	1.92174118	2.064832E-011	6.278324E-012	0	0.000000E+000
1	1.92177867	6.278324E-012	2.064832E-011	1	0.000000E+000
1	1.92236280	2.064832E-011	6.278324E-012	0	0.000000E+000
1	1.92311684	6.278324E-012	2.064832E-011	1	0.000000E+000
1	1.92406432	2.064832E-011	6.278324E-012	0	0.000000E+000
1	1.92469452	6.278324E-012	2.064832E-011	1	0.000000E+000
1	1.92746752	2.064832E-011	6.278324E-012	0	0.000000E+000
1	1.92748288	6.278324E-012	2.064832E-011	1	0.000000E+000
1	1.92812867	2.064832E-011	6.278324E-012	0	0.000000E+000
1	1.92821466	6.278324E-012	2.064832E-011	1	0.000000E+000
1	1.92845327	2.064832E-011	6.278324E-012	0	0.000000E+000
1	1.93034935	6.278324E-012	2.064832E-011	1	0.000000E+000
1	1.93131251	2.064832E-011	6.278324E-012	0	0.000000E+000
1	1.93361921	6.278324E-012	2.064832E-011	1	0.000000E+000
1	1.93390452	2.064832E-011	6.278324E-012	0	0.000000E+000
1	1.93393075	6.278324E-012	2.064832E-011	1	0.000000E+000
1	1.93395718	2.064832E-011	6.278324E-012	0	0.000000E+000
1	1.93638434	6.278324E-012	2.064832E-011	1	0.000000E+000
1	1.93789632	2.064832E-011	6.278324E-012	0	0.000000E+000
1	1.93792634	6.278324E-012	2.064832E-011	1	0.000000E+000
1	1.93905270	2.064832E-011	6.278324E-012	0	0.000000E+000
1	1.93910159	6.278324E-012	2.064832E-011	1	0.000000E+000
1	1.93973014	2.064832E-011	6.278324E-012	0	0.000000E+000
1	1.93989080	6.278324E-012	2.064832E-011	1	0.000000E+000
1	1.94017819	2.064832E-011	6.278324E-012	0	0.000000E+000
1	1.94018497	6.278324E-012	2.064832E-011	1	0.000000E+000
1	1.94052029	2.064832E-011	6.278324E-012	0	0.000000E+000
1	1.94055842	6.278324E-012	2.064832E-011	1	0.000000E+000
1	1.94182445	2.064832E-011	6.278324E-012	0	0.000000E+000
1	1.94190034	6.278324E-012	2.064832E-011	1	0.000000E+000
1	1.94222729	2.064832E-011	6.278324E-012	0	0.000000E+000
1	1.94223845	6.278324E-012	2.064832E-011	1	0.000000E+000
1	1.94228474	2.064832E-011	6.278324E-012	0	0.000000E+000
1	1.94264586	6.278324E-012	2.064832E-011	1	0.000000E+000
1	1.94296795	2.064832E-011	6.278324E-012	0	0.000000E+000
1	1.94344005	6.278324E-012	2.064832E-011	1	0.000000E+000
1	1.94441527	2.064832E-011	6.278324E-012	0	0.000000E+000
1	1.94498068	6.278324E-012	2.064832E-011	1	0.000000E+000
1	1.94507100	2.064832E-011	6.278324E-012	0	0.000000E+000
1	1.94511326	6.278324E-012	2.064832E-011	1	0.000000E+000
1	1.94516413	2.064832E-011	6.278324E-012	0	0.000000E+000
1	1.94518716	6.278324E-012	2.064832E-011	1	0.000000E+000
1	1.94565500	2.064832E-011	6.278324E-012	0	0.000000E+000
1	1.94575392	6.278324E-012	2.064832E-011	1	0.000000E+000
1	1.94772039	2.064832E-011	6.278324E-012	0	0.000000E+000
1	1.94817003	6.278324E-012	2.064832E-011	1	0.000000E+000
1	1.94819807	2.064832E-011	6.278324E-012	0	0.000000E+000
1	1.94822262	6.278324E-012	2.064832E-011	1	0.000000E+000
1	1.94945435	2.064832E-011	6.278324E-012	0	0.000000E+000
1	1.94948652	6.278324E-012	2.064832E-011	1	0.000000E+000
1	1.95050546	2.064832E-011	6.278324E-012	0	0.000000E+000
1	1.95051212	6.278324E-012	2.064832E-011	1	0.000000E+000
1	1.95233304	2.064832E-011	6.278324E-012	0	0.000000E+000
1	1.95238738	6.278324E-012	2.064832E-011	1	0.000000E+000
1	1.95587414	2.064832E-011	6.278324E-012	0	0.000000E+000
1	1.95623901	6.278324E-012	2.064832E-011	1	0.000000E+000
1	1.95654174	2.064832E-011	6.278324E-012	0	0.000000E+000
1	1.95682696	6.278324E-012	2.064832E-011	1	0.000000E+000
1	1.95705634	2.064832E-011	6.278324E-012	0	0.000000E+000
1	1.95706607	6.278324E-012	2.064832E-011	1	0.000000E+000
1	1.95739929	2.064832E-011	6.278324E-012	0	0.000000E+000
1	1.95741474	6.278324E-012	2.064832E-011	1	0.000000E+000
1	1.95779605	2.064832E-011	6.278324E-012	0	0.000000E+000
1	1.95799035	6.278324E-012	2.064832E-011	1	0.000000E+000
1	1.95818993	2.064832E-011	6.278324E-012	0	0.000000E+000
1	1.95822717	6.278324E-012	2.064832E-011	1	0.000000E+000
1	1.96052092	2.064832E-011	6.278324E-012	0	0.000000E+000
1	1.96054320	6.278324E-012	2.064832E-011	1	0.000000E+000
1	1.96079167	2.064832E-011	6.278324E-012	0	0.000000E+000
1	1.96082503	6.278324E-012	2.064832E-011	1	0.000000E+000
1	1.96088744	2.064832E-011	6.278324E-012	0	0.000000E+000
1	1.96091406	6.278324E-012	2.064832E-011	1	0.000000E+000
1	1.96112151	2.064832E-011	6.278324E-012	0	0.000000E+000
1	1.96141964	6.278324E-012	2.064832E-011	1	0.000000E+000
1	1.96168192	2.064832E-011	6.278324E-012	0	0.000000E+000
1	1.96169108	6.278324E-012	2.064832E-011	1	0.000000E+000
1	1.96199147	2.064832E-011	6.278324E-012	0	0.000000E+000
1	1.96200857	6.278324E-012	2.064832E-011	1	0.000000E+000
1	1.96335573	2.064832E-011	6.278324E-012	0	0.000000E+000
1	1.96339664	6.278324E-012	2.064832E-011	1	0.000000E+000
1	1.96347170	2.064832E-011	6.278324E-012	0	0.000000E+000
1	1.96422279	6.278324E-012	2.064832E-011	1	0.000000E+000
1	1.96436158	2.064832E-011	6.278324E-012	0	0.000000E+000
1	1.96445816	6.278324E-012	2.064832E-011	1	0.000000E+000
1	1.96494526	2.064832E-011	6.278324E-012	0	0.000000E+000
1	1.96498061	6.278324E-012	2.064832E-011	1	0.000000E+000
1	1.96549738	2.064832E-011	6.278324E-012	0	0.000000E+000
1	1.96551467	6.278324E-012	2.064832E-011	1	0.000000E+000
1	1.96625355	2.064832E-011	6.278324E-012	0	0.000000E+000
1	1.96627326	6.278324E-012	2.064832E-011	1	0.000000E+000
1	1.96634728	2.064832E-011	6.278324E-012	0	0.000000E+000
1	1.96737067	6.278324E-012	2.064832E-011	1	0.000000E+000
1	1.96831512	2.064832E-011	6.278324E-012	0	0.000000E+000
1	1.96832223	6.278324E-012	2.064832E-011	1	0.000000E+000
1	1.96908756	2.064832E-011	6.278324E-012	0	0.000000E+000
1	1.96911239	6.278324E-012	2.064832E-011	1	0.000000E+000
1	1.96913355	2.064832E-011	6.278324E-012	0	0.000000E+000
1	1.97022973	6.278324E-012	2.064832E-011	1	0.000000E+000
1	1.97032353	2.064832E-011	6.278324E-012	0	0.000000E+000
1	1.97064513	6.278324E-012	2.064832E-011	1	0.000000E+000
1	1.97067886	2.064832E-011	6.278324E-012	0	0.000000E+000
1	1.97069392	6.278324E-012	2.064832E-011	1	0.000000E+000
1	1.97096369	2.064832E-011	6.278324E-012	0	0.000000E+000
1	1.97253731	6.278324E-012	2.064832E-011	1	0.000000E+000
1	1.97257801	2.064832E-011	6.278324E-012	0	0.000000E+000
1	1.97286217	6.278324E-012	2.064832E-011	1	0.000000E+000
1	1.97339856	2.064832E-011	6.278324E-012	0	0.000000E+000
1	1.97487752	6.278324E-012	2.064832E-011	1	0.000000E+000
1	1.97511729	2.064832E-011	6.278324E-012	0	0.000000E+000
1	1.97528114	6.278324E-012	2.064832E-011	1	0.000000E+000
1	1.97546727	2.064832E-011	6.278324E-012	0	0.000000E+000
1	1.97547529	6.278324E-012	2.064832E-011	1	0.000000E+000
1	1.97611394	2.064832E-011	6.278324E-012	0	0.000000E+000
1	1.97629945	6.278324E-012	2.064832E-011	1	0.000000E+000
1	1.97664333	2.064832E-011	6.278324E-012	0	0.000000E+000
1	1.97664698	6.278324E-012	2.064832E-011	1	0.000000E+000
1	1.97686652	2.064832E-011	6.278324E-012	0	0.000000E+000
1	1.97807149	6.278324E-012	2.064832E-011	1	0.000000E+000
1	1.97818396	2.064832E-011	6.278324E-012	0	0.000000E+000
1	1.97821001	6.278324E-012	2.064832E-011	1	0.000000E+000
1	1.97901750	2.064832E-011	6.278324E-012	0	0.000000E+000
1	1.97904139	6.278324E-012	2.064832E-011	1	0.000000E+000
1	1.97917228	2.064832E-011	6.278324E-012	0	0.000000E+000
1	1.97919774	6.278324E-012	2.064832E-011	1	0.000000E+000
1	1.97961694	2.064832E-011	6.278324E-012	0	0.000000E+000
1	1.97974619	6.278324E-012	2.064832E-011	1	0.000000E+000
1	1.97982520	2.064832E-011	6.278324E-012	0	0.000000E+000
1	1.97986037	6.278324E-012	2.064832E-011	1	0.000000E+000
1	1.98003951	2.064832E-011	6.278324E-012	0	0.000000E+000
1	1.98012721	6.278324E-012	2.064832E-011	1	0.000000E+000
1	1.98037512	2.064832E-011	6.278324E-012	0	0.000000E+000
1	1.98080868	6.278324E-012	2.064832E-011	1	0.000000E+000
1	1.98094602	2.064832E-011	6.278324E-012	0	0.000000E+000
1	1.98340486	6.278324E-012	2.064832E-011	1	0.000000E+000
1	1.98400956	2.064832E-011	6.278324E-012	0	0.000000E+000
1	1.98439758	6.278324E-012	2.064832E-011	1	0.000000E+000
1	1.98512709	2.064832E-011	6.278324E-012	0	0.000000E+000
1	1.98524232	6.278324E-012	2.064832E-011	1	0.000000E+000
1	1.98576965	2.064832E-011	6.278324E-012	0	0.000000E+000
1	1.98579851	6.278324E-012	2.064832E-011	1	0.000000E+000
1	1.98678787	2.064832E-011	6.278324E-012	0	0.000000E+000
1	1.98687715	6.278324E-012	2.064832E-011	1	0.000000E+000
1	1.98694677	2.064832E-011	6.278324E-012	0	0.000000E+000
1	3.25363280	6.166017E-012	2.053602E-011	1	0.000000E+000
1	3.25458924	2.053602E-011	6.166017E-012	0	0.000000E+000
1	3.25459301	6.166017E-012	2.053602E-011	1	0.000000E+000
1	3.25502324	2.053602E-011	6.166017E-012	0	0.000000E+000
1	3.25504638	6.166017E-012	2.053602E-011	1	0.000000E+000
1	3.25564843	2.053602E-011	6.166017E-012	0	0.000000E+000
1	3.25570691	6.166017E-012	2.053602E-011	1	0.000000E+000
1	3.25587826	2.053602E-011	6.166017E-012	0	0.000000E+000
1	3.25628980	6.166017E-012	2.053602E-011	1	0.000000E+000
1	3.25632595	2.053602E-011	6.166017E-012	0	0.000000E+000
1	3.25632828	6.166017E-012	2.053602E-011	1	0.000000E+000
1	3.25687545	2.053602E-011	6.166017E-012	0	0.000000E+000
1	3.25739987	6.166017E-012	2.053602E-011	1	0.000000E+000
1	3.25832070	2.053602E-011	6.166017E-012	0	0.000000E+000
1	3.25834693	6.166017E-012	2.053602E-011	1	0.000000E+000
1	3.25843600	2.053602E-011	6.166017E-012	0	0.000000E+000
1	3.25844094	6.166017E-012	2.053602E-011	1	0.000000E+000
1	3.25945854	2.053602E-011	6.166017E-012	0	0.000000E+000
1	3.25947015	6.166017E-012	2.053602E-011	1	0.000000E+000
1	3.25989266	2.053602E-011	6.166017E-012	0	0.000000E+000
1	3.25991203	6.166017E-012	2.053602E-011	1	0.000000E+000
1	3.26123581	2.053602E-011	6.166017E-012	0	0.000000E+000
1	3.26131303	6.166017E-012	2.053602E-011	1	0.000000E+000
1	3.26162595	2.053602E-011	6.166017E-012	0	0.000000E+000
1	3.26163142	6.166017E-012	2.053602E-011	1	0.000000E+000
1	3.26195877	2.053602E-011	6.166017E-012	0	0.000000E+000
1	3.26203520	6.166017E-012	2.053602E-011	1	0.000000E+000
1	3.26245052	2.053602E-011	6.166017E-012	0	0.000000E+000
1	3.26248630	6.166017E-012	2.053602E-011	1	0.000000E+000
1	3.26277637	2.053602E-011	6.166017E-012	0	0.000000E+000
1	3.26301963	6.166017E-012	2.053602E-011	1	0.000000E+000
1	3.26335266	2.053602E-011	6.166017E-012	0	0.000000E+000
1	3.26389770	6.166017E-012	2.053602E-011	1	0.000000E+000
1	3.26455529	2.053602E-011	6.166017E-012	0	0.000000E+000
1	3.26562910	6.166017E-012	2.053602E-011	1	0.000000E+000
1	3.26575423	2.053602E-011	6.166017E-012	0	0.000000E+000
1	3.26579813	6.166017E-012	2.053602E-011	1	0.000000E+000
1	3.26672886	2.053602E-011	6.166017E-012	0	0.000000E+000
1	3.26731307	6.166017E-012	2.053602E-011	1	0.000000E+000
1	3.26776708	2.053602E-011	6.166017E-012	0	0.000000E+000
1	3.26780429	6.166017E-012	2.053602E-011	1	0.000000E+000
1	3.26786062	2.053602E-011	6.166017E-012	0	0.000000E+000
1	3.26790273	6.166017E-012	2.053602E-011	1	0.000000E+000
1	3.26886659	2.053602E-011	6.166017E-012	0	0.000000E+000
1	3.26892766	6.166017E-012	2.053602E-011	1	0.000000E+000
1	3.26970938	2.053602E-011	6.166017E-012	0	0.000000E+000
1	3.26975189	6.166017E-012	2.053602E-011	1	0.000000E+000
1	3.27021336	2.053602E-011	6.166017E-012	0	0.000000E+000
1	3.27033184	6.166017E-012	2.053602E-011	1	0.000000E+000
1	3.27104387	2.053602E-011	6.166017E-012	0	0.000000E+000
1	3.27104981	6.166017E-012	2.053602E-011	1	0.000000E+000
1	3.27115506	2.053602E-011	6.166017E-012	0	0.000000E+000
1	3.27118909	6.166017E-012	2.053602E-011	1	0.000000E+000
1	3.27123563	2.053602E-011	6.166017E-012	0	0.000000E+000
1	3.27125222	6.166017E-012	2.053602E-011	1	0.000000E+000
1	3.27294660	2.053602E-011	6.166017E-012	0	0.000000E+000
1	3.27329697	6.166017E-012	2.053602E-011	1	0.000000E+000
1	3.27373347	2.053602E-011	6.166017E-012	0	0.000000E+000
1	3.27374395	6.166017E-012	2.053602E-011	1	0.000000E+000
1	3.27423807	2.053602E-011	6.166017E-012	0	0.000000E+000
1	3.27511039	6.166017E-012	2.053602E-011	1	0.000000E+000
1	3.27515580	2.053602E-011	6.166017E-012	0	0.000000E+000
1	3.27517634	6.166017E-012	2.053602E-011	1	0.000000E+000
1	3.27603842	2.053602E-011	6.166017E-012	0	0.000000E+000
1	3.27608199	6.166017E-012	2.053602E-011	1	0.000000E+000
1	3.27734754	2.053602E-011	6.166017E-012	0	0.000000E+000
1	3.27737906	6.166017E-012	2.053602E-011	1	0.000000E+000
1	3.27806073	2.053602E-011	6.166017E-012	0	0.000000E+000
1	3.27808332	6.166017E-012	2.053602E-011	1	0.000000E+000
1	3.27873887	2.053602E-011	6.166017E-012	0	0.000000E+000
1	3.27876404	6.166017E-012	2.053602E-011	1	0.000000E+000
1	3.27954987	2.053602E-011	6.166017E-012	0	0.000000E+000
1	3.27976041	6.166017E-012	2.053602E-011	1	0.000000E+000
1	3.28007456	2.053602E-011	6.166017E-012	0	0.000000E+000
1	3.28008523	6.166017E-012	2.053602E-011	1	0.000000E+000
1	3.28028339	2.053602E-011	6.166017E-012	0	0.000000E+000
1	3.28029725	6.166017E-012	2.053602E-011	1	0.000000E+000
1	3.28319546	2.053602E-011	6.166017E-012	0	0.000000E+000
1	3.28326106	6.166017E-012	2.053602E-011	1	0.000000E+000
1	3.28336024	2.053602E-011	6.166017E-012	0	0.000000E+000
1	3.28338249	6.166017E-012	2.053602E-011	1	0.000000E+000
1	3.28472783	2.053602E-011	6.166017E-012	0	0.000000E+000
1	3.28473643	6.166017E-012	2.053602E-011	1	0.000000E+000
1	3.28524752	2.053602E-011	6.166017E-012	0	0.000000E+000
1	3.28531614	6.166017E-012	2.053602E-011	1	0.000000E+000
1	3.28620488	2.053602E-011	6.166017E-012	0	0.000000E+000
1	3.28673606	6.166017E-012	2.053602E-011	1	0.000000E+000
1	3.28707438	2.053602E-011	6.166017E-012	0	0.000000E+000
1	3.28724412	6.166017E-012	2.053602E-011	1	0.000000E+000
1	3.28737661	2.053602E-011	6.166017E-012	0	0.000000E+000
1	3.28744172	6.166017E-012	2.053602E-011	1	0.000000E+000
1	3.28813270	2.053602E-011	6.166017E-012	0	0.000000E+000
1	3.28826608	6.166017E-012	2.053602E-011	1	0.000000E+000
1	3.28834171	2.053602E-011	6.166017E-012	0	0.000000E+000
1	3.28883547	6.166017E-012	2.053602E-011	1	0.000000E+000
1	3.28886325	2.053602E-011	6.166017E-012	0	0.000000E+000
1	3.28898743	6.166017E-012	2.053602E-011	1	0.000000E+000
1	3.29058413	2.053602E-011	6.166017E-012	0	0.000000E+000
1	3.29110557	6.166017E-012	2.053602E-011	1	0.000000E+000
1	3.29183531	2.053602E-011	6.166017E-012	0	0.000000E+000
1	3.29189217	6.166017E-012	2.053602E-011	1	0.000000E+000
1	3.29193809	2.053602E-011	6.166017E-012	0	0.000000E+000
1	3.29195058	6.166017E-012	2.053602E-011	1	0.000000E+000
1	3.29205827	2.053602E-011	6.166017E-012	0	0.000000E+000
1	3.29210106	6.166017E-012	2.053602E-011	1	0.000000E+000
1	3.29308320	2.053602E-011	6.166017E-012	0	0.000000E+000
1	3.29375250	6.166017E-012	2.053602E-011	1	0.000000E+000
1	3.29461258	2.053602E-011	6.166017E-012	0	0.000000E+000
1	3.29463606	6.166017E-012	2.053602E-011	1	0.000000E+000
1	3.29466503	2.053602E-011	6.166017E-012	0	0.000000E+000
1	3.29470179	6.166017E-012	2.053602E-011	1	0.000000E+000
1	3.29536305	2.053602E-011	6.166017E-012	0	0.000000E+000
1	3.29539604	6.166017E-012	2.053602E-011	1	0.000000E+000
1	3.29664569	2.053602E-011	6.166017E-012	0	0.000000E+000
1	3.29668110	6.166017E-012	2.053602E-011	1	0.000000E+000
1	3.29722448	2.053602E-011	6.166017E-012	0	0.000000E+000
1	3.29726255	6.166017E-012	2.053602E-011	1	0.000000E+000
1	3.29798425	2.053602E-011	6.166017E-012	0	0.000000E+000
1	3.29801710	6.166017E-012	2.053602E-011	1	0.000000E+000
1	3.29889493	2.053602E-011	6.166017E-012	0	0.000000E+000
1	3.29894566	6.166017E-012	2.053602E-011	1	0.000000E+000
1	3.29920892	2.053602E-011	6.166017E-012	0	0.000000E+000
1	3.29926239	6.166017E-012	2.053602E-011	1	0.000000E+000
1	3.30008451	2.053602E-011	6.166017E-012	0	0.000000E+000
1	3.30010109	6.166017E-012	2.053602E-011	1	0.000000E+000
1	3.30057529	2.053602E-011	6.166017E-012	0	0.000000E+000
1	3.30061571	6.166017E-012	2.053602E-011	1	0.000000E+000
1	3.30128650	2.053602E-011	6.166017E-012	0	0.000000E+000
1	3.30131779	6.166017E-012	2.053602E-011	1	0.000000E+000
1	3.30304370	2.053602E-011	6.166017E-012	0	0.000000E+000
1	3.30356682	6.166017E-012	2.053602E-011	1	0.000000E+000
1	3.30463955	2.053602E-011	6.166017E-012	0	0.000000E+000
1	3.30486439	6.166017E-012	2.053602E-011	1	0.000000E+000
1	3.30537059	2.053602E-011	6.166017E-012	0	0.000000E+000
1	3.30554240	6.166017E-012	2.053602E-011	1	0.000000E+000
1	3.30656058	2.053602E-011	6.166017E-012	0	0.000000E+000
1	3.30659259	6.166017E-012	2.053602E-011	1	0.000000E+000
1	3.30751989	2.053602E-011	6.166017E-012	0	0.000000E+000
1	3.30855487	6.166017E-012	2.053602E-011	1	0.000000E+000
1	3.30868533	2.053602E-011	6.166017E-012	0	0.000000E+000
1	3.30893294	6.166017E-012	2.053602E-011	1	0.000000E+000
1	3.31034804	2.053602E-011	6.166017E-012	0	0.000000E+000
1	3.31036077	6.166017E-012	2.053602E-011	1	0.000000E+000
1	3.31045722	2.053602E-011	6.166017E-012	0	0.000000E+000
1	3.31047315	6.166017E-012	2.053602E-011	1	0.000000E+000
1	3.31078125	2.053602E-011	6.166017E-012	0	0.000000E+000
1	3.31078946	6.166017E-012	2.053602E-011	1	0.000000E+000
1	3.31103580	2.053602E-011	6.166017E-012	0	0.000000E+000
1	3.31105067	6.166017E-012	2.053602E-011	1	0.000000E+000
1	3.31107127	2.053602E-011	6.166017E-012	0	0.000000E+000
1	3.31112039	6.166017E-012	2.053602E-011	1	0.000000E+000
1	3.31122006	2.053602E-011	6.166017E-012	0	0.000000E+000
1	3.31124401	6.166017E-012	2.053602E-011	1	0.000000E+000
1	3.31151486	2.053602E-011	6.166017E-012	0	0.000000E+000
1	3.31153728	6.166017E-012	2.053602E-011	1	0.000000E+000
1	3.31161145	2.053602E-011	6.166017E-012	0	0.000000E+000
1	3.31171741	6.166017E-012	2.053602E-011	1	0.000000E+000
1	3.31261081	2.053602E-011	6.166017E-012	0	0.000000E+000
1	3.31265580	6.166017E-012	2.053602E-011	1	0.000000E+000
1	3.31322851	2.053602E-011	6.166017E-012	0	0.000000E+000
1	3.31364893	6.166017E-012	2.053602E-011	1	0.000000E+000
1	3.31366120	2.053602E-011	6.166017E-012	0	0.000000E+000
1	3.31460120	6.166017E-012	2.053602E-011	1	0.000000E+000
1	3.31490892	2.053602E-011	6.166017E-012	0	0.000000E+000
1	3.31493427	6.166017E-012	2.053602E-011	1	0.000000E+000
1	3.31534351	2.053602E-011	6.166017E-012	0	0.000000E+000
1	3.31537579	6.166017E-012	2.053602E-011	1	0.000000E+000
1	3.31719076	2.053602E-011	6.166017E-012	0	0.000000E+000
1	3.31720589	6.166017E-012	2.053602E-011	1	0.000000E+000
1	3.31731789	2.053602E-011	6.166017E-012	0	0.000000E+000
1	3.31733894	6.166017E-012	2.053602E-011	1	0.000000E+000
1	3.31776111	2.053602E-011	6.166017E-012	0	0.000000E+000
1	3.31866746	6.166017E-012	2.053602E-011	1	0.000000E+000
1	3.31888108	2.053602E-011	6.166017E-012	0	0.000000E+000
1	3.31889216	6.166017E-012	2.053602E-011	1	0.000000E+000
1	3.31938524	2.053602E-011	6.166017E-012	0	0.000000E+000
1	3.31940420	6.166017E-012	2.053602E-011	1	0.000000E+000
1	3.31970736	2.053602E-011	6.166017E-012	0	0.000000E+000
1	3.31976286	6.166017E-012	2.053602E-011	1	0.000000E+000
1	3.31985242	2.053602E-011	6.166017E-012	0	0.000000E+000
1	3.31986709	6.166017E-012	2.053602E-011	1	0.000000E+000
1	3.31998381	2.053602E-011	6.166017E-012	0	0.000000E+000
1	3.31999876	6.166017E-012	2.053602E-011	1	0.000000E+000
1	3.32029290	2.053602E-011	6.166017E-012	0	0.000000E+000
1	3.32029670	6.166017E-012	2.053602E-011	1	0.000000E+000
1	3.32124266	2.053602E-011	6.166017E-012	0	0.000000E+000
1	3.32126992	6.166017E-012	2.053602E-011	1	0.000000E+000
1	3.32168985	2.053602E-011	6.166017E-012	0	0.000000E+000
1	3.32170297	6.166017E-012	2.053602E-011	1	0.000000E+000
1	3.32339230	2.053602E-011	6.166017E-012	0	0.000000E+000
1	3.32363864	6.166017E-012	2.053602E-011	1	0.000000E+000
1	3.32425688	2.053602E-011	6.166017E-012	0	0.000000E+000
1	3.32426787	6.166017E-012	2.053602E-011	1	0.000000E+000
1	3.32448339	2.053602E-011	6.166017E-012	0	0.000000E+000
1	3.32471296	6.166017E-012	2.053602E-011	1	0.000000E+000
1	3.32472169	2.053602E-011	6.166017E-012	0	0.000000E+000
1	3.32475147	6.166017E-012	2.053602E-011	1	0.000000E+000
1	3.32488359	2.053602E-011	6.166017E-012	0	0.000000E+000
1	3.32557764	6.166017E-012	2.053602E-011	1	0.000000E+000
1	3.32748652	2.053602E-011	6.166017E-012	0	0.000000E+000
1	3.32764556	6.166017E-012	2.053602E-011	1	0.000000E+000
1	3.32856603	2.053602E-011	6.166017E-012	0	0.000000E+000
1	3.32860079	6.166017E-012	2.053602E-011	1	0.000000E+000
1	3.32899935	2.053602E-011	6.166017E-012	0	0.000000E+000
1	3.32979987	6.166017E-012	2.053602E-011	1	0.000000E+000
1	3.33011012	2.053602E-011	6.166017E-012	0	0.000000E+000
1	3.33013063	6.166017E-012	2.053602E-011	1	0.000000E+000
1	3.33063206	2.053602E-011	6.166017E-012	0	0.000000E+000
1	3.33068672	6.166017E-012	2.053602E-011	1	0.000000E+000
1	3.33088171	2.053602E-011	6.166017E-012	0	0.000000E+000
1	3.33090763	6.166017E-012	2.053602E-011	1	0.000000E+000
1	3.33162176	2.053602E-011	6.166017E-012	0	0.000000E+000
1	3.33258727	6.166017E-012	2.053602E-011	1	0.000000E+000
1	3.33262555	2.053602E-011	6.166017E-012	0	0.000000E+000
1	3.33272873	6.166017E-012	2.053602E-011	1	0.000000E+000
1	3.33394935	2.053602E-011	6.166017E-012	0	0.000000E+000
1	3.33433269	6.166017E-012	2.053602E-011	1	0.000000E+000
1	3.33446646	2.053602E-011	6.166017E-012	0	0.000000E+000
1	3.33450902	6.166017E-012	2.053602E-011	1	0.000000E+000
1	3.33461076	2.053602E-011	6.166017E-012	0	0.000000E+000
1	3.33462526	6.166017E-012	2.053602E-011	1	0.000000E+000
1	3.33471478	2.053602E-011	6.166017E-012	0	0.000000E+000
1	3.33472034	6.166017E-012	2.053602E-011	1	0.000000E+000
1	3.33493243	2.053602E-011	6.166017E-012	0	0.000000E+000
1	3.33494412	6.166017E-012	2.053602E-011	1	0.000000E+000
1	3.33682104	2.053602E-011	6.166017E-012	0	0.000000E+000
1	3.33684101	6.166017E-012	2.053602E-011	1	0.000000E+000
1	3.33769087	2.053602E-011	6.166017E-012	0	0.000000E+000
1	3.33795404	6.166017E-012	2.053602E-011	1	0.000000E+000
1	3.33823060	2.053602E-011	6.166017E-012	0	0.000000E+000
1	3.33861739	6.166017E-012	2.053602E-011	1	0.000000E+000
1	3.33916333	2.053602E-011	6.166017E-012	0	0.000000E+000
1	3.33919749	6.166017E-012	2.053602E-011	1	0.000000E+000
1	3.33939300	2.053602E-011	6.166017E-012	0	0.000000E+000
1	3.33999860	6.166017E-012	2.053602E-011	1	0.000000E+000
1	3.34049038	2.053602E-011	6.166017E-012	0	0.000000E+000
1	3.34051628	6.166017E-012	2.053602E-011	1	0.000000E+000
1	3.34087633	2.053602E-011	6.166017E-012	0	0.000000E+000
1	3.34110607	6.166017E-012	2.053602E-011	1	0.000000E+000
1	3.34139993	2.053602E-011	6.166017E-012	0	0.000000E+000
1	3.34143806	6.166017E-012	2.053602E-011	1	0.000000E+000
1	3.34159477	2.053602E-011	6.166017E-012	0	0.000000E+000
1	3.34160662	6.166017E-012	2.053602E-011	1	0.000000E+000
1	3.34261087	2.053602E-011	6.166017E-012	0	0.000000E+000
1	3.34264906	6.166017E-012	2.053602E-011	1	0.000000E+000
1	3.34299501	2.053602E-011	6.166017E-012	0	0.000000E+000
1	3.34299739	6.166017E-012	2.053602E-011	1	0.000000E+000
1	3.34366688	2.053602E-011	6.166017E-012	0	0.000000E+000
1	3.34409250	6.166017E-012	2.053602E-011	1	0.000000E+000
1	3.34448131	2.053602E-011	6.166017E-012	0	0.000000E+000
1	3.34450534	6.166017E-012	2.053602E-011	1	0.000000E+000
1	3.34500809	2.053602E-011	6.166017E-012	0	0.000000E+000
1	3.34504170	6.166017E-012	2.053602E-011	1	0.000000E+000
1	3.34539474	2.053602E-011	6.166017E-012	0	0.000000E+000
1	3.34541725	6.166017E-012	2.053602E-011	1	0.000000E+000
1	3.34579509	2.053602E-011	6.166017E-012	0	0.000000E+000
1	3.34581498	6.166017E-012	2.053602E-011	1	0.000000E+000
1	3.34602126	2.053602E-011	6.166017E-012	0	0.000000E+000
1	3.34603430	6.166017E-012	2.053602E-011	1	0.000000E+000
1	3.34834082	2.053602E-011	6.166017E-012	0	0.000000E+000
1	3.34866563	6.166017E-012	2.053602E-011	1	0.000000E+000
1	3.34903576	2.053602E-011	6.166017E-012	0	0.000000E+000
1	3.34931640	6.166017E-012	2.053602E-011	1	0.000000E+000
1	3.34966013	2.053602E-011	6.166017E-012	0	0.000000E+000
1	3.34968238	6.166017E-012	2.053602E-011	1	0.000000E+000
1	3.34974678	2.053602E-011	6.166017E-012	0	0.000000E+000
1	3.34978177	6.166017E-012	2.053602E-011	1	0.000000E+000
1	3.34982985	2.053602E-011	6.166017E-012	0	0.000000E+000
1	3.34987133	6.166017E-012	2.053602E-011	1	0.000000E+000
1	3.35011679	2.053602E-011	6.166017E-012	0	0.000000E+000
1	3.35012947	6.166017E-012	2.053602E-011	1	0.000000E+000
1	3.35040454	2.053602E-011	6.166017E-012	0	0.000000E+000
1	3.35043920	6.166017E-012	2.053602E-011	1	0.000000E+000
1	3.35124789	2.053602E-011	6.166017E-012	0	0.000000E+000
1	3.35170256	6.166017E-012	2.053602E-011	1	0.000000E+000
1	3.35173354	2.053602E-011	6.166017E-012	0	0.000000E+000
1	3.35174355	6.166017E-012	2.053602E-011	1	0.000000E+000
1	3.35179136	2.053602E-011	6.166017E-012	0	0.000000E+000
1	3.35180200	6.166017E-012	2.053602E-011	1	0.000000E+000
1	3.35207119	2.053602E-011	6.166017E-012	0	0.000000E+000
1	3.35225268	6.166017E-012	2.053602E-011	1	0.000000E+000
1	3.35244103	2.053602E-011	6.166017E-012	0	0.000000E+000
1	3.35246660	6.166017E-012	2.053602E-011	1	0.000000E+000
1	3.35291301	2.053602E-011	6.166017E-012	0	0.000000E+000
1	3.35293692	6.166017E-012	2.053602E-011	1	0.000000E+000
1	3.35298280	2.053602E-011	6.166017E-012	0	0.000000E+000
1	3.35301608	6.166017E-012	2.053602E-011	1	0.000000E+000
1	3.35344649	2.053602E-011	6.166017E-012	0	0.000000E+000
1	3.35367153	6.166017E-012	2.053602E-011	1	0.000000E+000
1	3.35374432	2.053602E-011	6.166017E-012	0	0.000000E+000
1	3.35412576	6.166017E-012	2.053602E-011	1	0.000000E+000
1	3.35535968	2.053602E-011	6.166017E-012	0	0.000000E+000
1	3.35627512	6.166017E-012	2.053602E-011	1	0.000000E+000
1	3.35702843	2.053602E-011	6.166017E-012	0	0.000000E+000
1	3.35705029	6.166017E-012	2.053602E-011	1	0.000000E+000
1	3.35710542	2.053602E-011	6.166017E-012	0	0.000000E+000
1	3.35741184	6.166017E-012	2.053602E-011	1	0.000000E+000
1	3.35766851	2.053602E-011	6.166017E-012	0	0.000000E+000
1	3.35773200	6.166017E-012	2.053602E-011	1	0.000000E+000
1	3.35816117	2.053602E-011	6.166017E-012	0	0.000000E+000
1	3.35824004	6.166017E-012	2.053602E-011	1	0.000000E+000
1	3.35840127	2.053602E-011	6.166017E-012	0	0.000000E+000
1	3.85348578	6.232966E-012	2.060297E-011	1	0.000000E+000
1	3.85420305	2.060297E-011	6.232966E-012	0	0.000000E+000
1	3.85480489	6.232966E-012	2.060297E-011	1	0.000000E+000
1	3.85494204	2.060297E-011	6.232966E-012	0	0.000000E+000
1	3.85509786	6.232966E-012	2.060297E-011	1	0.000000E+000
1	3.85538117	2.060297E-011	6.232966E-012	0	0.000000E+000
1	3.85539064	6.232966E-012	2.060297E-011	1	0.000000E+000
1	3.85548360	2.060297E-011	6.232966E-012	0	0.000000E+000
1	3.85555034	6.232966E-012	2.060297E-011	1	0.000000E+000
1	3.85564782	2.060297E-011	6.232966E-012	0	0.000000E+000
1	3.85566857	6.232966E-012	2.060297E-011	1	0.000000E+000
1	3.85587020	2.060297E-011	6.232966E-012	0	0.000000E+000
1	3.85587592	6.232966E-012	2.060297E-011	1	0.000000E+000
1	3.85594718	2.060297E-011	6.232966E-012	0	0.000000E+000
1	3.85598965	6.232966E-012	2.060297E-011	1	0.000000E+000
1	3.85611778	2.060297E-011	6.232966E-012	0	0.000000E+000
1	3.85676868	6.232966E-012	2.060297E-011	1	0.000000E+000
1	3.85712549	2.060297E-011	6.232966E-012	0	0.000000E+000
1	3.86073175	6.232966E-012	2.060297E-011	1	0.000000E+000
1	3.86192033	2.060297E-011	6.232966E-012	0	0.000000E+000
1	3.86254871	6.232966E-012	2.060297E-011	1	0.000000E+000
1	3.86271665	2.060297E-011	6.232966E-012	0	0.000000E+000
1	3.86323751	6.232966E-012	2.060297E-011	1	0.000000E+000
1	3.86345636	2.060297E-011	6.232966E-012	0	0.000000E+000
1	3.86351282	6.232966E-012	2.060297E-011	1	0.000000E+000
1	3.86368901	2.060297E-011	6.232966E-012	0	0.000000E+000
1	3.86370909	6.232966E-012	2.060297E-011	1	0.000000E+000
1	3.86460953	2.060297E-011	6.232966E-012	0	0.000000E+000
1	3.86463701	6.232966E-012	2.060297E-011	1	0.000000E+000
1	3.86513764	2.060297E-011	6.232966E-012	0	0.000000E+000
1	3.86534520	6.232966E-012	2.060297E-011	1	0.000000E+000
1	3.86635791	2.060297E-011	6.232966E-012	0	0.000000E+000
1	3.86660274	6.232966E-012	2.060297E-011	1	0.000000E+000
1	3.86712549	2.060297E-011	6.232966E-012	0	0.000000E+000
1	3.86727400	6.232966E-012	2.060297E-011	1	0.000000E+000
1	3.86764860	2.060297E-011	6.232966E-012	0	0.000000E+000
1	3.86768306	6.232966E-012	2.060297E-011	1	0.000000E+000
1	3.86855322	2.060297E-011	6.232966E-012	0	0.000000E+000
1	3.86856734	6.232966E-012	2.060297E-011	1	0.000000E+000
1	3.86988125	2.060297E-011	6.232966E-012	0	0.000000E+000
1	3.86990128	6.232966E-012	2.060297E-011	1	0.000000E+000
1	3.87148628	2.060297E-011	6.232966E-012	0	0.000000E+000
1	3.87153936	6.232966E-012	2.060297E-011	1	0.000000E+000
1	3.87226085	2.060297E-011	6.232966E-012	0	0.000000E+000
1	3.87227437	6.232966E-012	2.060297E-011	1	0.000000E+000
1	3.87234735	2.060297E-011	6.232966E-012	0	0.000000E+000
1	3.87238301	6.232966E-012	2.060297E-011	1	0.000000E+000
1	3.87269020	2.060297E-011	6.232966E-012	0	0.000000E+000
1	3.87383513	6.232966E-012	2.060297E-011	1	0.000000E+000
1	3.87590797	2.060297E-011	6.232966E-012	0	0.000000E+000
1	3.87596700	6.232966E-012	2.060297E-011	1	0.000000E+000
1	3.87628260	2.060297E-011	6.232966E-012	0	0.000000E+000
1	3.87631803	6.232966E-012	2.060297E-011	1	0.000000E+000
1	3.87645460	2.060297E-011	6.232966E-012	0	0.000000E+000
1	3.87652784	6.232966E-012	2.060297E-011	1	0.000000E+000
1	3.87707229	2.060297E-011	6.232966E-012	0	0.000000E+000
1	3.87710842	6.232966E-012	2.060297E-011	1	0.000000E+000
1	3.87778587	2.060297E-011	6.232966E-012	0	0.000000E+000
1	3.87789619	6.232966E-012	2.060297E-011	1	0.000000E+000
1	3.87882092	2.060297E-011	6.232966E-012	0	0.000000E+000
1	3.87994102	6.232966E-012	2.060297E-011	1	0.000000E+000
1	3.88004373	2.060297E-011	6.232966E-012	0	0.000000E+000
1	3.88084208	6.232966E-012	2.060297E-011	1	0.000000E+000
1	3.88103891	2.060297E-011	6.232966E-012	0	0.000000E+000
1	3.88295059	6.232966E-012	2.060297E-011	1	0.000000E+000
1	3.88371597	2.060297E-011	6.232966E-012	0	0.000000E+000
1	3.88375897	6.232966E-012	2.060297E-011	1	0.000000E+000
1	3.88385058	2.060297E-011	6.232966E-012	0	0.000000E+000
1	3.88402847	6.232966E-012	2.060297E-011	1	0.000000E+000
1	3.88419255	2.060297E-011	6.232966E-012	0	0.000000E+000
1	3.88563437	6.232966E-012	2.060297E-011	1	0.000000E+000
1	3.88646218	2.060297E-011	6.232966E-012	0	0.000000E+000
1	3.88816378	6.232966E-012	2.060297E-011	1	0.000000E+000
1	3.88824692	2.060297E-011	6.232966E-012	0	0.000000E+000
1	3.88868316	6.232966E-012	2.060297E-011	1	0.000000E+000
1	3.88905905	2.060297E-011	6.232966E-012	0	0.000000E+000
1	3.88921190	6.232966E-012	2.060297E-011	1	0.000000E+000
1	3.88977910	2.060297E-011	6.232966E-012	0	0.000000E+000
1	3.89044889	6.232966E-012	2.060297E-011	1	0.000000E+000
1	3.89179486	2.060297E-011	6.232966E-012	0	0.000000E+000
1	3.89206147	6.232966E-012	2.060297E-011	1	0.000000E+000
1	3.89248884	2.060297E-011	6.232966E-012	0	0.000000E+000
1	3.89250085	6.232966E-012	2.060297E-011	1	0.000000E+000
1	3.89267068	2.060297E-011	6.232966E-012	0	0.000000E+000
1	3.89270243	6.232966E-012	2.060297E-011	1	0.000000E+000
1	3.89381714	2.060297E-011	6.232966E-012	0	0.000000E+000
1	3.89383145	6.232966E-012	2.060297E-011	1	0.000000E+000
1	3.89396310	2.060297E-011	6.232966E-012	0	0.000000E+000
1	3.89410316	6.232966E-012	2.060297E-011	1	0.000000E+000
1	3.89475796	2.060297E-011	6.232966E-012	0	0.000000E+000
1	3.89510325	6.232966E-012	2.060297E-011	1	0.000000E+000
1	3.89622370	2.060297E-011	6.232966E-012	0	0.000000E+000
1	3.89753088	6.232966E-012	2.060297E-011	1	0.000000E+000
1	3.89811732	2.060297E-011	6.232966E-012	0	0.000000E+000
1	3.89828677	6.232966E-012	2.060297E-011	1	0.000000E+000
1	3.89901513	2.060297E-011	6.232966E-012	0	0.000000E+000
1	3.89902492	6.232966E-012	2.060297E-011	1	0.000000E+000
1	3.90085511	2.060297E-011	6.232966E-012	0	0.000000E+000
1	3.90087796	6.232966E-012	2.060297E-011	1	0.000000E+000
1	3.90094971	2.060297E-011	6.232966E-012	0	0.000000E+000
1	3.90095766	6.232966E-012	2.060297E-011	1	0.000000E+000
1	3.90419118	2.060297E-011	6.232966E-012	0	0.000000E+000
1	3.90423085	6.232966E-012	2.060297E-011	1	0.000000E+000
1	3.90431473	2.060297E-011	6.232966E-012	0	0.000000E+000
1	3.93989525	6.232966E-012	2.060297E-011	1	0.000000E+000
1	3.94032016	2.060297E-011	6.232966E-012	0	0.000000E+000
1	3.94035669	6.232966E-012	2.060297E-011	1	0.000000E+000
1	3.94105349	2.060297E-011	6.232966E-012	0	0.000000E+000
1	3.94108513	6.232966E-012	2.060297E-011	1	0.000000E+000
1	3.94173684	2.060297E-011	6.232966E-012	0	0.000000E+000
1	3.94364047	6.232966E-012	2.060297E-011	1	0.000000E+000
1	3.94371748	2.060297E-011	6.232966E-012	0	0.000000E+000
1	3.94374897	6.232966E-012	2.060297E-011	1	0.000000E+000
1	3.94378483	2.060297E-011	6.232966E-012	0	0.000000E+000
1	3.94419350	6.232966E-012	2.060297E-011	1	0.000000E+000
1	3.94512810	2.060297E-011	6.232966E-012	0	0.000000E+000
1	3.94516862	6.232966E-012	2.060297E-011	1	0.000000E+000
1	3.94607157	2.060297E-011	6.232966E-012	0	0.000000E+000
1	3.94609994	6.232966E-012	2.060297E-011	1	0.000000E+000
1	3.94658786	2.060297E-011	6.232966E-012	0	0.000000E+000
1	3.94664802	6.232966E-012	2.060297E-011	1	0.000000E+000
1	3.94670288	2.060297E-011	6.232966E-012	0	0.000000E+000
1	3.94673736	6.232966E-012	2.060297E-011	1	0.000000E+000
1	3.94736058	2.060297E-011	6.232966E-012	0	0.000000E+000
1	3.94737954	6.232966E-012	2.060297E-011	1	0.000000E+000
1	3.94767548	2.060297E-011	6.232966E-012	0	0.000000E+000
1	3.94827204	6.232966E-012	2.060297E-011	1	0.000000E+000
1	3.94907811	2.060297E-011	6.232966E-012	0	0.000000E+000
1	3.94935378	6.232966E-012	2.060297E-011	1	0.000000E+000
1	3.94952813	2.060297E-011	6.232966E-012	0	0.000000E+000
1	3.95038023	6.232966E-012	2.060297E-011	1	0.000000E+000
1	3.95144117	2.060297E-011	6.232966E-012	0	0.000000E+000
1	3.95148732	6.232966E-012	2.060297E-011	1	0.000000E+000
1	3.95172712	2.060297E-011	6.232966E-012	0	0.000000E+000
1	3.95173439	6.232966E-012	2.060297E-011	1	0.000000E+000
1	3.95197314	2.060297E-011	6.232966E-012	0	0.000000E+000
1	3.95199429	6.232966E-012	2.060297E-011	1	0.000000E+000
1	3.95396126	2.060297E-011	6.232966E-012	0	0.000000E+000
1	3.95402470	6.232966E-012	2.060297E-011	1	0.000000E+000
1	3.95406019	2.060297E-011	6.232966E-012	0	0.000000E+000
1	3.95427194	6.232966E-012	2.060297E-011	1	0.000000E+000
1	3.95545579	2.060297E-011	6.232966E-012	0	0.000000E+000
1	3.95606568	6.232966E-012	2.060297E-011	1	0.000000E+000
1	3.95665144	2.060297E-011	6.232966E-012	0	0.000000E+000
1	3.95706711	6.232966E-012	2.060297E-011	1	0.000000E+000
1	3.95722343	2.060297E-011	6.232966E-012	0	0.000000E+000
1	3.95724578	6.232966E-012	2.060297E-011	1	0.000000E+000
1	3.95735746	2.060297E-011	6.232966E-012	0	0.000000E+000
1	3.95737856	6.232966E-012	2.060297E-011	1	0.000000E+000
1	3.95752980	2.060297E-011	6.232966E-012	0	0.000000E+000
1	3.95755190	6.232966E-012	2.060297E-011	1	0.000000E+000
1	3.95918813	2.060297E-011	6.232966E-012	0	0.000000E+000
1	3.95923515	6.232966E-012	2.060297E-011	1	0.000000E+000
1	3.95961318	2.060297E-011	6.232966E-012	0	0.000000E+000
1	3.95964222	6.232966E-012	2.060297E-011	1	0.000000E+000
1	3.95982157	2.060297E-011	6.232966E-012	0	0.000000E+000
1	3.95985698	6.232966E-012	2.060297E-011	1	0.000000E+000
1	3.96007873	2.060297E-011	6.232966E-012	0	0.000000E+000
1	3.96011071	6.232966E-012	2.060297E-011	1	0.000000E+000
1	3.96015497	2.060297E-011	6.232966E-012	0	0.000000E+000
1	3.96020216	6.232966E-012	2.060297E-011	1	0.000000E+000
1	3.96072878	2.060297E-011	6.232966E-012	0	0.000000E+000
1	3.96111400	6.232966E-012	2.060297E-011	1	0.000000E+000
1	3.96137935	2.060297E-011	6.232966E-012	0	0.000000E+000
1	3.96205982	6.232966E-012	2.060297E-011	1	0.000000E+000
1	3.96238931	2.060297E-011	6.232966E-012	0	0.000000E+000
1	3.96244344	6.232966E-012	2.060297E-011	1	0.000000E+000
1	3.96248258	2.060297E-011	6.232966E-012	0	0.000000E+000
1	3.96258393	6.232966E-012	2.060297E-011	1	0.000000E+000
1	3.96300945	2.060297E-011	6.232966E-012	0	0.000000E+000
1	3.96388519	6.232966E-012	2.060297E-011	1	0.000000E+000
1	3.96415603	2.060297E-011	6.232966E-012	0	0.000000E+000
1	3.96417571	6.232966E-012	2.060297E-011	1	0.000000E+000
1	3.96634415	2.060297E-011	6.232966E-012	0	0.000000E+000
1	3.96637188	6.232966E-012	2.060297E-011	1	0.000000E+000
1	3.96696439	2.060297E-011	6.232966E-012	0	0.000000E+000
1	3.96748102	6.232966E-012	2.060297E-011	1	0.000000E+000
1	3.96887571	2.060297E-011	6.232966E-012	0	0.000000E+000
1	3.96930120	6.232966E-012	2.060297E-011	1	0.000000E+000
1	3.96946462	2.060297E-011	6.232966E-012	0	0.000000E+000
1	3.96961076	6.232966E-012	2.060297E-011	1	0.000000E+000
1	3.97056937	2.060297E-011	6.232966E-012	0	0.000000E+000
1	3.97059006	6.232966E-012	2.060297E-011	1	0.000000E+000
1	3.97099626	2.060297E-011	6.232966E-012	0	0.000000E+000
1	3.97102073	6.232966E-012	2.060297E-011	1	0.000000E+000
1	3.97153881	2.060297E-011	6.232966E-012	0	0.000000E+000
1	3.97155968	6.232966E-012	2.060297E-011	1	0.000000E+000
1	3.97204238	2.060297E-011	6.232966E-012	0	0.000000E+000
1	3.97207989	6.232966E-012	2.060297E-011	1	0.000000E+000
1	3.97209206	2.060297E-011	6.232966E-012	0	0.000000E+000
1	3.97233618	6.232966E-012	2.060297E-011	1	0.000000E+000
1	3.97236322	2.060297E-011	6.232966E-012	0	0.000000E+000
1	3.97356627	6.232966E-012	2.060297E-011	1	0.000000E+000
1	3.97371942	2.060297E-011	6.232966E-012	0	0.000000E+000
1	3.97373249	6.232966E-012	2.060297E-011	1	0.000000E+000
1	3.97434074	2.060297E-011	6.232966E-012	0	0.000000E+000
1	3.97514065	6.232966E-012	2.060297E-011	1	0.000000E+000
1	3.97699821	2.060297E-011	6.232966E-012	0	0.000000E+000
1	3.97704390	6.232966E-012	2.060297E-011	1	0.000000E+000
1	3.97765560	2.060297E-011	6.232966E-012	0	0.000000E+000
1	3.97784082	6.232966E-012	2.060297E-011	1	0.000000E+000
1	3.97958479	2.060297E-011	6.232966E-012	0	0.000000E+000
1	3.97959345	6.232966E-012	2.060297E-011	1	0.000000E+000
1	3.97972205	2.060297E-011	6.232966E-012	0	0.000000E+000
1	3.97974273	6.232966E-012	2.060297E-011	1	0.000000E+000
1	3.98118911	2.060297E-011	6.232966E-012	0	0.000000E+000
1	3.98123540	6.232966E-012	2.060297E-011	1	0.000000E+000
1	3.98207066	2.060297E-011	6.232966E-012	0	0.000000E+000
1	3.98209700	6.232966E-012	2.060297E-011	1	0.000000E+000
1	3.98277632	2.060297E-011	6.232966E-012	0	0.000000E+000
1	3.98282887	6.232966E-012	2.060297E-011	1	0.000000E+000
1	3.98320123	2.060297E-011	6.232966E-012	0	0.000000E+000
1	3.98324601	6.232966E-012	2.060297E-011	1	0.000000E+000
1	3.98378629	2.060297E-011	6.232966E-012	0	0.000000E+000
1	3.98382305	6.232966E-012	2.060297E-011	1	0.000000E+000
1	3.98405604	2.060297E-011	6.232966E-012	0	0.000000E+000
1	3.98408464	6.232966E-012	2.060297E-011	1	0.000000E+000
1	3.98441395	2.060297E-011	6.232966E-012	0	0.000000E+000
1	3.98444136	6.232966E-012	2.060297E-011	1	0.000000E+000
1	3.98606566	2.060297E-011	6.232966E-012	0	0.000000E+000
1	3.98611829	6.232966E-012	2.060297E-011	1	0.000000E+000
1	3.98614269	2.060297E-011	6.232966E-012	0	0.000000E+000
1	3.98616902	6.232966E-012	2.060297E-011	1	0.000000E+000
1	3.98637118	2.060297E-011	6.232966E-012	0	0.000000E+000
1	3.98638426	6.232966E-012	2.060297E-011	1	0.000000E+000
1	3.98713151	2.060297E-011	6.232966E-012	0	0.000000E+000
1	3.98768443	6.232966E-012	2.060297E-011	1	0.000000E+000
1	3.98842971	2.060297E-011	6.232966E-012	0	0.000000E+000
1	3.98843923	6.232966E-012	2.060297E-011	1	0.000000E+000
1	3.98878735	2.060297E-011	6.232966E-012	0	0.000000E+000
1	3.98881707	6.232966E-012	2.060297E-011	1	0.000000E+000
1	3.98924743	2.060297E-011	6.232966E-012	0	0.000000E+000
1	3.98927708	6.232966E-012	2.060297E-011	1	0.000000E+000
1	3.99115613	2.060297E-011	6.232966E-012	0	0.000000E+000
1	3.99124204	6.232966E-012	2.060297E-011	1	0.000000E+000
1	3.99187295	2.060297E-011	6.232966E-012	0	0.000000E+000
1	3.99190295	6.232966E-012	2.060297E-011	1	0.000000E+000
1	3.99199094	2.060297E-011	6.232966E-012	0	0.000000E+000
1	3.99203611	6.232966E-012	2.060297E-011	1	0.000000E+000
1	3.99219490	2.060297E-011	6.232966E-012	0	0.000000E+000
1	3.99222644	6.232966E-012	2.060297E-011	1	0.000000E+000
1	3.99291874	2.060297E-011	6.232966E-012	0	0.000000E+000
1	3.99331076	6.232966E-012	2.060297E-011	1	0.000000E+000
1	3.99398053	2.060297E-011	6.232966E-012	0	0.000000E+000
1	3.99399825	6.232966E-012	2.060297E-011	1	0.000000E+000
1	3.99467252	2.060297E-011	6.232966E-012	0	0.000000E+000
1	3.99631919	6.232966E-012	2.060297E-011	1	0.000000E+000
1	3.99647888	2.060297E-011	6.232966E-012	0	0.000000E+000
1	3.99649408	6.232966E-012	2.060297E-011	1	0.000000E+000
1	3.99698560	2.060297E-011	6.232966E-012	0	0.000000E+000
1	3.99759902	6.232966E-012	2.060297E-011	1	0.000000E+000
1	3.99765694	2.060297E-011	6.232966E-012	0	0.000000E+000
1	3.99925728	6.232966E-012	2.060297E-011	1	0.000000E+000
1	3.99954622	2.060297E-011	6.232966E-012	0	0.000000E+000
1	3.99959065	6.232966E-012	2.060297E-011	1	0.000000E+000
1	4.00131200	2.060297E-011	6.232966E-012	0	0.000000E+000
1	4.00133003	6.232966E-012	2.060297E-011	1	0.000000E+000
1	4.00225411	2.060297E-011	6.232966E-012	0	0.000000E+000
1	4.00243279	6.232966E-012	2.060297E-011	1	0.000000E+000
1	4.00374732	2.060297E-011	6.232966E-012	0	0.000000E+000
1	4.00377220	6.232966E-012	2.060297E-011	1	0.000000E+000
1	4.00422746	2.060297E-011	6.232966E-012	0	0.000000E+000
1	4.00425370	6.232966E-012	2.060297E-011	1	0.000000E+000
1	4.00479928	2.060297E-011	6.232966E-012	0	0.000000E+000
1	4.00480979	6.232966E-012	2.060297E-011	1	0.000000E+000
1	4.00570319	2.060297E-011	6.232966E-012	0	0.000000E+000
1	4.00573276	6.232966E-012	2.060297E-011	1	0.000000E+000
1	4.00594123	2.060297E-011	6.232966E-012	0	0.000000E+000
1	4.00597110	6.232966E-012	2.060297E-011	1	0.000000E+000
1	4.00660476	2.060297E-011	6.232966E-012	0	0.000000E+000
1	4.00662006	6.232966E-012	2.060297E-011	1	0.000000E+000
1	4.00683727	2.060297E-011	6.232966E-012	0	0.000000E+000
1	4.00686376	6.232966E-012	2.060297E-011	1	0.000000E+000
1	4.00736149	2.060297E-011	6.232966E-012	0	0.000000E+000
1	4.00766724	6.232966E-012	2.060297E-011	1	0.000000E+000
1	4.00821966	2.060297E-011	6.232966E-012	0	0.000000E+000
1	4.00824862	6.232966E-012	2.060297E-011	1	0.000000E+000
1	4.00855306	2.060297E-011	6.232966E-012	0	0.000000E+000
1	4.00856428	6.232966E-012	2.060297E-011	1	0.000000E+000
1	4.00859718	2.060297E-011	6.232966E-012	0	0.000000E+000
1	4.00862525	6.232966E-012	2.060297E-011	1	0.000000E+000
1	4.01012570	2.060297E-011	6.232966E-012	0	0.000000E+000
1	4.01013049	6.232966E-012	2.060297E-011	1	0.000000E+000
1	4.01073513	2.060297E-011	6.232966E-012	0	0.000000E+000
1	6.49708920	6.202209E-012	2.057221E-011	1	0.000000E+000
1	6.49736030	2.057221E-011	6.202209E-012	0	0.000000E+000
1	6.49738900	6.202209E-012	2.057221E-011	1	0.000000E+000
1	6.49773463	2.057221E-011	6.202209E-012	0	0.000000E+000
1	6.49787832	6.202209E-012	2.057221E-011	1	0.000000E+000
1	6.49853025	2.057221E-011	6.202209E-012	0	0.000000E+000
1	6.49855463	6.202209E-012	2.057221E-011	1	0.000000E+000
1	6.49991187	2.057221E-011	6.202209E-012	0	0.000000E+000
1	6.49992860	6.202209E-012	2.057221E-011	1	0.000000E+000
1	6.50100287	2.057221E-011	6.202209E-012	0	0.000000E+000
1	6.50107701	6.202209E-012	2.057221E-011	1	0.000000E+000
1	6.50111205	2.057221E-011	6.202209E-012	0	0.000000E+000
1	6.50204948	6.202209E-012	2.057221E-011	1	0.000000E+000
1	6.50233527	2.057221E-011	6.202209E-012	0	0.000000E+000
1	6.50276314	6.202209E-012	2.057221E-011	1	0.000000E+000
1	6.50303182	2.057221E-011	6.202209E-012	0	0.000000E+000
1	6.50307171	6.202209E-012	2.057221E-011	1	0.000000E+000
1	6.50365875	2.057221E-011	6.202209E-012	0	0.000000E+000
1	6.50375086	6.202209E-012	2.057221E-011	1	0.000000E+000
1	6.50380110	2.057221E-011	6.202209E-012	0	0.000000E+000
1	6.50384149	6.202209E-012	2.057221E-011	1	0.000000E+000
1	6.50415380	2.057221E-011	6.202209E-012	0	0.000000E+000
1	6.50419777	6.202209E-012	2.057221E-011	1	0.000000E+000
1	6.50471116	2.057221E-011	6.202209E-012	0	0.000000E+000
1	6.50474978	6.202209E-012	2.057221E-011	1	0.000000E+000
1	6.50477880	2.057221E-011	6.202209E-012	0	0.000000E+000
1	6.50481497	6.202209E-012	2.057221E-011	1	0.000000E+000
1	6.50508168	2.057221E-011	6.202209E-012	0	0.000000E+000
1	6.50511741	6.202209E-012	2.057221E-011	1	0.000000E+000
1	6.50656852	2.057221E-011	6.202209E-012	0	0.000000E+000
1	6.50672068	6.202209E-012	2.057221E-011	1	0.000000E+000
1	6.50688202	2.057221E-011	6.202209E-012	0	0.000000E+000
1	6.50738759	6.202209E-012	2.057221E-011	1	0.000000E+000
1	6.50766640	2.057221E-011	6.202209E-012	0	0.000000E+000
1	6.50799869	6.202209E-012	2.057221E-011	1	0.000000E+000
1	6.50834600	2.057221E-011	6.202209E-012	0	0.000000E+000
1	6.51007342	6.202209E-012	2.057221E-011	1	0.000000E+000
1	6.51156916	2.057221E-011	6.202209E-012	0	0.000000E+000
1	6.51160969	6.202209E-012	2.057221E-011	1	0.000000E+000
1	6.51167795	2.057221E-011	6.202209E-012	0	0.000000E+000
1	6.51169384	6.202209E-012	2.057221E-011	1	0.000000E+000
1	6.51198347	2.057221E-011	6.202209E-012	0	0.000000E+000
1	6.51234403	6.202209E-012	2.057221E-011	1	0.000000E+000
1	6.51248211	2.057221E-011	6.202209E-012	0	0.000000E+000
1	6.51260820	6.202209E-012	2.057221E-011	1	0.000000E+000
1	6.51356263	2.057221E-011	6.202209E-012	0	0.000000E+000
1	6.51447059	6.202209E-012	2.057221E-011	1	0.000000E+000
1	6.51465011	2.057221E-011	6.202209E-012	0	0.000000E+000
1	6.51467194	6.202209E-012	2.057221E-011	1	0.000000E+000
1	6.51538763	2.057221E-011	6.202209E-012	0	0.000000E+000
1	6.51542853	6.202209E-012	2.057221E-011	1	0.000000E+000
1	6.51614724	2.057221E-011	6.202209E-012	0	0.000000E+000
1	6.51615636	6.202209E-012	2.057221E-011	1	0.000000E+000
1	6.51664292	2.057221E-011	6.202209E-012	0	0.000000E+000
1	6.51824832	6.202209E-012	2.057221E-011	1	0.000000E+000
1	6.51888551	2.057221E-011	6.202209E-012	0	0.000000E+000
1	6.51893637	6.202209E-012	2.057221E-011	1	0.000000E+000
1	6.52009424	2.057221E-011	6.202209E-012	0	0.000000E+000
1	6.52013800	6.202209E-012	2.057221E-011	1	0.000000E+000
1	6.52070018	2.057221E-011	6.202209E-012	0	0.000000E+000
1	6.52073043	6.202209E-012	2.057221E-011	1	0.000000E+000
1	6.52178583	2.057221E-011	6.202209E-012	0	0.000000E+000
1	6.52194397	6.202209E-012	2.057221E-011	1	0.000000E+000
1	6.52226468	2.057221E-011	6.202209E-012	0	0.000000E+000
1	6.52229210	6.202209E-012	2.057221E-011	1	0.000000E+000
1	6.52268585	2.057221E-011	6.202209E-012	0	0.000000E+000
1	6.52270668	6.202209E-012	2.057221E-011	1	0.000000E+000
1	6.52361831	2.057221E-011	6.202209E-012	0	0.000000E+000
1	6.52364649	6.202209E-012	2.057221E-011	1	0.000000E+000
1	6.52381920	2.057221E-011	6.202209E-012	0	0.000000E+000
1	6.52393106	6.202209E-012	2.057221E-011	1	0.000000E+000
1	6.52394836	2.057221E-011	6.202209E-012	0	0.000000E+000
1	6.52433108	6.202209E-012	2.057221E-011	1	0.000000E+000
1	6.52443984	2.057221E-011	6.202209E-012	0	0.000000E+000
1	6.52445003	6.202209E-012	2.057221E-011	1	0.000000E+000
1	6.52478104	2.057221E-011	6.202209E-012	0	0.000000E+000
1	6.52506582	6.202209E-012	2.057221E-011	1	0.000000E+000
1	6.52736990	2.057221E-011	6.202209E-012	0	0.000000E+000
1	6.52738083	6.202209E-012	2.057221E-011	1	0.000000E+000
1	6.52824054	2.057221E-011	6.202209E-012	0	0.000000E+000
1	6.52826097	6.202209E-012	2.057221E-011	1	0.000000E+000
1	6.52999000	2.057221E-011	6.202209E-012	0	0.000000E+000
1	6.53002908	6.202209E-012	2.057221E-011	1	0.000000E+000
1	6.53141824	2.057221E-011	6.202209E-012	0	0.000000E+000
1	6.53146454	6.202209E-012	2.057221E-011	1	0.000000E+000
1	6.53254502	2.057221E-011	6.202209E-012	0	0.000000E+000
1	6.53292270	6.202209E-012	2.057221E-011	1	0.000000E+000
1	6.53302593	2.057221E-011	6.202209E-012	0	0.000000E+000
1	6.53303125	6.202209E-012	2.057221E-011	1	0.000000E+000
1	6.53320213	2.057221E-011	6.202209E-012	0	0.000000E+000
1	6.53321937	6.202209E-012	2.057221E-011	1	0.000000E+000
1	6.53326972	2.057221E-011	6.202209E-012	0	0.000000E+000
1	6.53328685	6.202209E-012	2.057221E-011	1	0.000000E+000
1	6.53342470	2.057221E-011	6.202209E-012	0	0.000000E+000
1	6.53518564	6.202209E-012	2.057221E-011	1	0.000000E+000
1	6.53563777	2.057221E-011	6.202209E-012	0	0.000000E+000
1	6.53568107	6.202209E-012	2.057221E-011	1	0.000000E+000
1	6.53655451	2.057221E-011	6.202209E-012	0	0.000000E+000
1	6.53714373	6.202209E-012	2.057221E-011	1	0.000000E+000
1	6.53844500	2.057221E-011	6.202209E-012	0	0.000000E+000
1	6.53944912	6.202209E-012	2.057221E-011	1	0.000000E+000
1	6.54026644	2.057221E-011	6.202209E-012	0	0.000000E+000
1	6.54066568	6.202209E-012	2.057221E-011	1	0.000000E+000
1	6.54129621	2.057221E-011	6.202209E-012	0	0.000000E+000
1	6.54131813	6.202209E-012	2.057221E-011	1	0.000000E+000
1	6.54325386	2.057221E-011	6.202209E-012	0	0.000000E+000
1	6.54328601	6.202209E-012	2.057221E-011	1	0.000000E+000
1	6.54368569	2.057221E-011	6.202209E-012	0	0.000000E+000
1	6.54407187	6.202209E-012	2.057221E-011	1	0.000000E+000
1	6.54458403	2.057221E-011	6.202209E-012	0	0.000000E+000
1	6.54460912	6.202209E-012	2.057221E-011	1	0.000000E+000
1	6.54494953	2.057221E-011	6.202209E-012	0	0.000000E+000
1	6.54523687	6.202209E-012	2.057221E-011	1	0.000000E+000
1	6.54539283	2.057221E-011	6.202209E-012	0	0.000000E+000
1	6.54543456	6.202209E-012	2.057221E-011	1	0.000000E+000
1	6.54565156	2.057221E-011	6.202209E-012	0	0.000000E+000
1	6.54568583	6.202209E-012	2.057221E-011	1	0.000000E+000
1	6.54603043	2.057221E-011	6.202209E-012	0	0.000000E+000
1	6.54614671	6.202209E-012	2.057221E-011	1	0.000000E+000
1	6.54666450	2.057221E-011	6.202209E-012	0	0.000000E+000
1	6.54745497	6.202209E-012	2.057221E-011	1	0.000000E+000
1	6.54892339	2.057221E-011	6.202209E-012	0	0.000000E+000
1	6.54894264	6.202209E-012	2.057221E-011	1	0.000000E+000
1	6.54995475	2.057221E-011	6.202209E-012	0	0.000000E+000
1	6.54998505	6.202209E-012	2.057221E-011	1	0.000000E+000
1	6.55057083	2.057221E-011	6.202209E-012	0	0.000000E+000
1	6.55133678	6.202209E-012	2.057221E-011	1	0.000000E+000
1	6.55158880	2.057221E-011	6.202209E-012	0	0.000000E+000
1	6.55197099	6.202209E-012	2.057221E-011	1	0.000000E+000
1	6.55245063	2.057221E-011	6.202209E-012	0	0.000000E+000
1	6.55249022	6.202209E-012	2.057221E-011	1	0.000000E+000
1	6.55325693	2.057221E-011	6.202209E-012	0	0.000000E+000
1	6.55329832	6.202209E-012	2.057221E-011	1	0.000000E+000
1	6.55356355	2.057221E-011	6.202209E-012	0	0.000000E+000
1	6.55360795	6.202209E-012	2.057221E-011	1	0.000000E+000
1	6.55364134	2.057221E-011	6.202209E-012	0	0.000000E+000
1	6.55414471	6.202209E-012	2.057221E-011	1	0.000000E+000
1	6.55452736	2.057221E-011	6.202209E-012	0	0.000000E+000
1	6.55455234	6.202209E-012	2.057221E-011	1	0.000000E+000
1	6.55504350	2.057221E-011	6.202209E-012	0	0.000000E+000
1	6.55508707	6.202209E-012	2.057221E-011	1	0.000000E+000
1	6.55531511	2.057221E-011	6.202209E-012	0	0.000000E+000
1	6.55534738	6.202209E-012	2.057221E-011	1	0.000000E+000
1	6.55593211	2.057221E-011	6.202209E-012	0	0.000000E+000
1	6.55654426	6.202209E-012	2.057221E-011	1	0.000000E+000
1	6.55757603	2.057221E-011	6.202209E-012	0	0.000000E+000
1	6.55760667	6.202209E-012	2.057221E-011	1	0.000000E+000
1	6.55844891	2.057221E-011	6.202209E-012	0	0.000000E+000
1	6.55847858	6.202209E-012	2.057221E-011	1	0.000000E+000
1	6.55893474	2.057221E-011	6.202209E-012	0	0.000000E+000
1	6.56006386	6.202209E-012	2.057221E-011	1	0.000000E+000
1	6.56039600	2.057221E-011	6.202209E-012	0	0.000000E+000
1	6.56041524	6.202209E-012	2.057221E-011	1	0.000000E+000
1	6.56067653	2.057221E-011	6.202209E-012	0	0.000000E+000
1	6.56071207	6.202209E-012	2.057221E-011	1	0.000000E+000
1	6.56096978	2.057221E-011	6.202209E-012	0	0.000000E+000
1	6.56097731	6.202209E-012	2.057221E-011	1	0.000000E+000
1	6.56182442	2.057221E-011	6.202209E-012	0	0.000000E+000
1	6.56190942	6.202209E-012	2.057221E-011	1	0.000000E+000
1	6.56255635	2.057221E-011	6.202209E-012	0	0.000000E+000
1	6.56257467	6.202209E-012	2.057221E-011	1	0.000000E+000
1	6.56350960	2.057221E-011	6.202209E-012	0	0.000000E+000
1	6.56353259	6.202209E-012	2.057221E-011	1	0.000000E+000
1	6.56358455	2.057221E-011	6.202209E-012	0	0.000000E+000
1	6.56397872	6.202209E-012	2.057221E-011	1	0.000000E+000
1	6.56541987	2.057221E-011	6.202209E-012	0	0.000000E+000
1	6.56544325	6.202209E-012	2.057221E-011	1	0.000000E+000
1	6.56723366	2.057221E-011	6.202209E-012	0	0.000000E+000
1	6.56725996	6.202209E-012	2.057221E-011	1	0.000000E+000
1	6.56759074	2.057221E-011	6.202209E-012	0	0.000000E+000
1	6.56793852	6.202209E-012	2.057221E-011	1	0.000000E+000
1	6.56831985	2.057221E-011	6.202209E-012	0	0.000000E+000
1	6.56833578	6.202209E-012	2.057221E-011	1	0.000000E+000
1	6.56964657	2.057221E-011	6.202209E-012	0	0.000000E+000
1	6.56996358	6.202209E-012	2.057221E-011	1	0.000000E+000
1	6.57154455	2.057221E-011	6.202209E-012	0	0.000000E+000
1	6.57162664	6.202209E-012	2.057221E-011	1	0.000000E+000
1	6.57278596	2.057221E-011	6.202209E-012	0	0.000000E+000
1	6.57312038	6.202209E-012	2.057221E-011	1	0.000000E+000
1	6.57339515	2.057221E-011	6.202209E-012	0	0.000000E+000
1	6.57359855	6.202209E-012	2.057221E-011	1	0.000000E+000
1	6.57400355	2.057221E-011	6.202209E-012	0	0.000000E+000
1	6.57514680	6.202209E-012	2.057221E-011	1	0.000000E+000
1	6.57601842	2.057221E-011	6.202209E-012	0	0.000000E+000
1	6.57605194	6.202209E-012	2.057221E-011	1	0.000000E+000
1	6.57609854	2.057221E-011	6.202209E-012	0	0.000000E+000
1	6.57611607	6.202209E-012	2.057221E-011	1	0.000000E+000
1	6.57709362	2.057221E-011	6.202209E-012	0	0.000000E+000
1	6.57711575	6.202209E-012	2.057221E-011	1	0.000000E+000
1	6.57729194	2.057221E-011	6.202209E-012	0	0.000000E+000
1	6.57775705	6.202209E-012	2.057221E-011	1	0.000000E+000
1	6.57869909	2.057221E-011	6.202209E-012	0	0.000000E+000
1	6.57873869	6.202209E-012	2.057221E-011	1	0.000000E+000
1	6.57919788	2.057221E-011	6.202209E-012	0	0.000000E+000
1	6.57993292	6.202209E-012	2.057221E-011	1	0.000000E+000
1	6.58165471	2.057221E-011	6.202209E-012	0	0.000000E+000
1	6.58167849	6.202209E-012	2.057221E-011	1	0.000000E+000
1	6.58184867	2.057221E-011	6.202209E-012	0	0.000000E+000
1	6.58222827	6.202209E-012	2.057221E-011	1	0.000000E+000
1	6.58385238	2.057221E-011	6.202209E-012	0	0.000000E+000
1	6.58410578	6.202209E-012	2.057221E-011	1	0.000000E+000
1	6.58455307	2.057221E-011	6.202209E-012	0	0.000000E+000
1	6.58460257	6.202209E-012	2.057221E-011	1	0.000000E+000
1	6.58475841	2.057221E-011	6.202209E-012	0	0.000000E+000
1	6.58478033	6.202209E-012	2.057221E-011	1	0.000000E+000
1	6.58546546	2.057221E-011	6.202209E-012	0	0.000000E+000
1	6.58584191	6.202209E-012	2.057221E-011	1	0.000000E+000
1	6.58608030	2.057221E-011	6.202209E-012	0	0.000000E+000
1	6.58719599	6.202209E-012	2.057221E-011	1	0.000000E+000
1	6.58735628	2.057221E-011	6.202209E-012	0	0.000000E+000
1	6.58737634	6.202209E-012	2.057221E-011	1	0.000000E+000
1	6.58752168	2.057221E-011	6.202209E-012	0	0.000000E+000
1	6.58752362	6.202209E-012	2.057221E-011	1	0.000000E+000
1	6.58757250	2.057221E-011	6.202209E-012	0	0.000000E+000
1	6.58760774	6.202209E-012	2.057221E-011	1	0.000000E+000
1	6.58788364	2.057221E-011	6.202209E-012	0	0.000000E+000
1	6.58789510	6.202209E-012	2.057221E-011	1	0.000000E+000
1	6.58958108	2.057221E-011	6.202209E-012	0	0.000000E+000
1	6.59031379	6.202209E-012	2.057221E-011	1	0.000000E+000
1	6.59063941	2.057221E-011	6.202209E-012	0	0.000000E+000
1	6.59064986	6.202209E-012	2.057221E-011	1	0.000000E+000
1	6.59154552	2.057221E-011	6.202209E-012	0	0.000000E+000
1	6.59157910	6.202209E-012	2.057221E-011	1	0.000000E+000
1	6.59229389	2.057221E-011	6.202209E-012	0	0.000000E+000
1	6.59279266	6.202209E-012	2.057221E-011	1	0.000000E+000
1	6.59288533	2.057221E-011	6.202209E-012	0	0.000000E+000
1	6.59290289	6.202209E-012	2.057221E-011	1	0.000000E+000
1	6.59352559	2.057221E-011	6.202209E-012	0	0.000000E+000
1	6.59392154	6.202209E-012	2.057221E-011	1	0.000000E+000
1	6.59445306	2.057221E-011	6.202209E-012	0	0.000000E+000
1	6.59446878	6.202209E-012	2.057221E-011	1	0.000000E+000
1	6.59453131	2.057221E-011	6.202209E-012	0	0.000000E+000
1	6.59455759	6.202209E-012	2.057221E-011	1	0.000000E+000
1	6.59586182	2.057221E-011	6.202209E-012	0	0.000000E+000
1	6.59588045	6.202209E-012	2.057221E-011	1	0.000000E+000
1	6.59618607	2.057221E-011	6.202209E-012	0	0.000000E+000
1	6.59625363	6.202209E-012	2.057221E-011	1	0.000000E+000
1	6.59662581	2.057221E-011	6.202209E-012	0	0.000000E+000
1	6.59663293	6.202209E-012	2.057221E-011	1	0.000000E+000
1	6.59678221	2.057221E-011	6.202209E-012	0	0.000000E+000
1	6.59757162	6.202209E-012	2.057221E-011	1	0.000000E+000
1	6.59833596	2.057221E-011	6.202209E-012	0	0.000000E+000
1	6.59865507	6.202209E-012	2.057221E-011	1	0.000000E+000
1	6.59896148	2.057221E-011	6.202209E-012	0	0.000000E+000
1	6.59898230	6.202209E-012	2.057221E-011	1	0.000000E+000
1	6.59952481	2.057221E-011	6.202209E-012	0	0.000000E+000
1	6.59953800	6.202209E-012	2.057221E-011	1	0.000000E+000
1	6.59968458	2.057221E-011	6.202209E-012	0	0.000000E+000
1	6.59987576	6.202209E-012	2.057221E-011	1	0.000000E+000
1	6.60073640	2.057221E-011	6.202209E-012	0	0.000000E+000
1	6.60141176	6.202209E-012	2.057221E-011	1	0.000000E+000
1	6.60195046	2.057221E-011	6.202209E-012	0	0.000000E+000
1	6.60196398	6.202209E-012	2.057221E-011	1	0.000000E+000
1	6.60254651	2.057221E-011	6.202209E-012	0	0.000000E+000
1	6.60256102	6.202209E-012	2.057221E-011	1	0.000000E+000
1	6.60390570	2.057221E-011	6.202209E-012	0	0.000000E+000
1	6.60392921	6.202209E-012	2.057221E-011	1	0.000000E+000
1	6.60513116	2.057221E-011	6.202209E-012	0	0.000000E+000
1	6.60515889	6.202209E-012	2.057221E-011	1	0.000000E+000
1	6.60594806	2.057221E-011	6.202209E-012	0	0.000000E+000
1	6.60599227	6.202209E-012	2.057221E-011	1	0.000000E+000
1	6.60611728	2.057221E-011	6.202209E-012	0	0.000000E+000
1	6.60666970	6.202209E-012	2.057221E-011	1	0.000000E+000
1	6.60669700	2.057221E-011	6.202209E-012	0	0.000000E+000
1	6.60737788	6.202209E-012	2.057221E-011	1	0.000000E+000
1	6.60869675	2.057221E-011	6.202209E-012	0	0.000000E+000
1	6.60893475	6.202209E-012	2.057221E-011	1	0.000000E+000
1	6.60897903	2.057221E-011	6.202209E-012	0	0.000000E+000
1	6.60902970	6.202209E-012	2.057221E-011	1	0.000000E+000
1	6.60936871	2.057221E-011	6.202209E-012	0	0.000000E+000
1	6.61003365	6.202209E-012	2.057221E-011	1	0.000000E+000
1	6.61017815	2.057221E-011	6.202209E-012	0	0.000000E+000
1	6.61067863	6.202209E-012	2.057221E-011	1	0.000000E+000
1	6.61073216	2.057221E-011	6.202209E-012	0	0.000000E+000
1	6.61076397	6.202209E-012	2.057221E-011	1	0.000000E+000
1	6.61079628	2.057221E-011	6.202209E-012	0	0.000000E+000
1	6.61089673	6.202209E-012	2.057221E-011	1	0.000000E+000
1	6.61103477	2.057221E-011	6.202209E-012	0	0.000000E+000
1	6.61144735	6.202209E-012	2.057221E-011	1	0.000000E+000
1	6.61199114	2.057221E-011	6.202209E-012	0	0.000000E+000
1	6.61411880	6.202209E-012	2.057221E-011	1	0.000000E+000
1	6.61443314	2.057221E-011	6.202209E-012	0	0.000000E+000
1	6.61478786	6.202209E-012	2.057221E-011	1	0.000000E+000
1	6.61512278	2.057221E-011	6.202209E-012	0	0.000000E+000
1	6.61512972	6.202209E-012	2.057221E-011	1	0.000000E+000
1	6.61517769	2.057221E-011	6.202209E-012	0	0.000000E+000
1	6.61556656	6.202209E-012	2.057221E-011	1	0.000000E+000
1	6.61560358	2.057221E-011	6.202209E-012	0	0.000000E+000
1	6.61608131	6.202209E-012	2.057221E-011	1	0.000000E+000
1	6.61957618	2.057221E-011	6.202209E-012	0	0.000000E+000
1	6.61960925	6.202209E-012	2.057221E-011	1	0.000000E+000
1	6.62052153	2.057221E-011	6.202209E-012	0	0.000000E+000
1	6.62072811	6.202209E-012	2.057221E-011	1	0.000000E+000
1	6.62136582	2.057221E-011	6.202209E-012	0	0.000000E+000
1	6.62139300	6.202209E-012	2.057221E-011	1	0.000000E+000
1	6.62149444	2.057221E-011	6.202209E-012	0	0.000000E+000
1	6.62152056	6.202209E-012	2.057221E-011	1	0.000000E+000
1	6.62167344	2.057221E-011	6.202209E-012	0	0.000000E+000
1	6.62168116	6.202209E-012	2.057221E-011	1	0.000000E+000
1	6.62468916	2.057221E-011	6.202209E-012	0	0.000000E+000
1	6.62512474	6.202209E-012	2.057221E-011	1	0.000000E+000
1	6.62538498	2.057221E-011	6.202209E-012	0	0.000000E+000
1	6.62562670	6.202209E-012	2.057221E-011	1	0.000000E+000
1	6.62642108	2.057221E-011	6.202209E-012	0	0.000000E+000
1	6.62662019	6.202209E-012	2.057221E-011	1	0.000000E+000
1	6.62727394	2.057221E-011	6.202209E-012	0	0.000000E+000
1	6.62738952	6.202209E-012	2.057221E-011	1	0.000000E+000
1	6.62768464	2.057221E-011	6.202209E-012	0	0.000000E+000
1	6.62774948	6.202209E-012	2.057221E-011	1	0.000000E+000
1	6.62925979	2.057221E-011	6.202209E-012	0	0.000000E+000
1	6.62928212	6.202209E-012	2.057221E-011	1	0.000000E+000
1	6.62932810	2.057221E-011	6.202209E-012	0	0.000000E+000
1	6.62935005	6.202209E-012	2.057221E-011	1	0.000000E+000
1	6.62942219	2.057221E-011	6.202209E-012	0	0.000000E+000
1	6.62945993	6.202209E-012	2.057221E-011	1	0.000000E+000
1	6.62952628	2.057221E-011	6.202209E-012	0	0.000000E+000
1	6.62955824	6.202209E-012	2.057221E-011	1	0.000000E+000
1	6.63055018	2.057221E-011	6.202209E-012	0	0.000000E+000
1	6.63056226	6.202209E-012	2.057221E-011	1	0.000000E+000
1	6.63161172	2.057221E-011	6.202209E-012	0	0.000000E+000
1	6.63163377	6.202209E-012	2.057221E-011	1	0.000000E+000
1	6.63252703	2.057221E-011	6.202209E-012	0	0.000000E+000
1	6.63253909	6.202209E-012	2.057221E-011	1	0.000000E+000
1	6.63325301	2.057221E-011	6.202209E-012	0	0.000000E+000
1	6.63476536	6.202209E-012	2.057221E-011	1	0.000000E+000
1	6.63529484	2.057221E-011	6.202209E-012	0	0.000000E+000
1	6.63654616	6.202209E-012	2.057221E-011	1	0.000000E+000
1	6.63671188	2.057221E-011	6.202209E-012	0	0.000000E+000
1	6.63789279	6.202209E-012	2.057221E-011	1	0.000000E+000
1	6.63800181	2.057221E-011	6.202209E-012	0	0.000000E+000
1	6.63839837	6.202209E-012	2.057221E-011	1	0.000000E+000
1	6.63865511	2.057221E-011	6.202209E-012	0	0.000000E+000
1	6.63867554	6.202209E-012	2.057221E-011	1	0.000000E+000
1	6.63914602	2.057221E-011	6.202209E-012	0	0.000000E+000
1	6.63915369	6.202209E-012	2.057221E-011	1	0.000000E+000
1	6.63976701	2.057221E-011	6.202209E-012	0	0.000000E+000
1	6.63977143	6.202209E-012	2.057221E-011	1	0.000000E+000
1	6.64025640	2.057221E-011	6.202209E-012	0	0.000000E+000
1	6.64026290	6.202209E-012	2.057221E-011	1	0.000000E+000
1	6.64103676	2.057221E-011	6.202209E-012	0	0.000000E+000
1	6.64105864	6.202209E-012	2.057221E-011	1	0.000000E+000
1	6.64112788	2.057221E-011	6.202209E-012	0	0.000000E+000
1	6.64114320	6.202209E-012	2.057221E-011	1	0.000000E+000
1	6.64126321	2.057221E-011	6.202209E-012	0	0.000000E+000
1	6.64188247	6.202209E-012	2.057221E-011	1	0.000000E+000
1	6.64274285	2.057221E-011	6.202209E-012	0	0.000000E+000
1	6.64275426	6.202209E-012	2.057221E-011	1	0.000000E+000
1	6.64329503	2.057221E-011	6.202209E-012	0	0.000000E+000
1	6.64372481	6.202209E-012	2.057221E-011	1	0.000000E+000
1	6.64385120	2.057221E-011	6.202209E-012	0	0.000000E+000
1	6.64396318	6.202209E-012	2.057221E-011	1	0.000000E+000
1	6.64411379	2.057221E-011	6.202209E-012	0	0.000000E+000
1	6.64475728	6.202209E-012	2.057221E-011	1	0.000000E+000
1	6.64544864	2.057221E-011	6.202209E-012	0	0.000000E+000
1	6.64546037	6.202209E-012	2.057221E-011	1	0.000000E+000
1	6.64552475	2.057221E-011	6.202209E-012	0	0.000000E+000
1	6.64556176	6.202209E-012	2.057221E-011	1	0.000000E+000
1	6.64587997	2.057221E-011	6.202209E-012	0	0.000000E+000
1	6.64589097	6.202209E-012	2.057221E-011	1	0.000000E+000
1	6.64733520	2.057221E-011	6.202209E-012	0	0.000000E+000
1	6.64735385	6.202209E-012	2.057221E-011	1	0.000000E+000
1	6.64789219	2.057221E-011	6.202209E-012	0	0.000000E+000
1	6.64817301	6.202209E-012	2.057221E-011	1	0.000000E+000
1	6.64820499	2.057221E-011	6.202209E-012	0	0.000000E+000
1	7.09839120	6.469928E-012	2.083993E-011	1	0.000000E+000
1	7.09857643	2.083993E-011	6.469928E-012	0	0.000000E+000
1	7.09908509	6.469928E-012	2.083993E-011	1	0.000000E+000
1	7.10107366	2.083993E-011	6.469928E-012	0	0.000000E+000
1	7.10110863	6.469928E-012	2.083993E-011	1	0.000000E+000
1	7.10126928	2.083993E-011	6.469928E-012	0	0.000000E+000
1	7.10142312	6.469928E-012	2.083993E-011	1	0.000000E+000
1	7.10161850	2.083993E-011	6.469928E-012	0	0.000000E+000
1	7.10240954	6.469928E-012	2.083993E-011	1	0.000000E+000
1	7.10268986	2.083993E-011	6.469928E-012	0	0.000000E+000
1	7.10377331	6.469928E-012	2.083993E-011	1	0.000000E+000
1	7.10423312	2.083993E-011	6.469928E-012	0	0.000000E+000
1	7.10424270	6.469928E-012	2.083993E-011	1	0.000000E+000
1	7.10489087	2.083993E-011	6.469928E-012	0	0.000000E+000
1	7.10497837	6.469928E-012	2.083993E-011	1	0.000000E+000
1	7.10560113	2.083993E-011	6.469928E-012	0	0.000000E+000
1	7.10562769	6.469928E-012	2.083993E-011	1	0.000000E+000
1	7.10600222	2.083993E-011	6.469928E-012	0	0.000000E+000
1	7.10601660	6.469928E-012	2.083993E-011	1	0.000000E+000
1	7.10748515	2.083993E-011	6.469928E-012	0	0.000000E+000
1	7.10752721	6.469928E-012	2.083993E-011	1	0.000000E+000
1	7.10755074	2.083993E-011	6.469928E-012	0	0.000000E+000
1	7.10761817	6.469928E-012	2.083993E-011	1	0.000000E+000
1	7.10869854	2.083993E-011	6.469928E-012	0	0.000000E+000
1	7.11082829	6.469928E-012	2.083993E-011	1	0.000000E+000
1	7.11129218	2.083993E-011	6.469928E-012	0	0.000000E+000
1	7.11132629	6.469928E-012	2.083993E-011	1	0.000000E+000
1	7.11173349	2.083993E-011	6.469928E-012	0	0.000000E+000
1	7.11265311	6.469928E-012	2.083993E-011	1	0.000000E+000
1	7.11402580	2.083993E-011	6.469928E-012	0	0.000000E+000
1	7.11408663	6.469928E-012	2.083993E-011	1	0.000000E+000
1	7.11430119	2.083993E-011	6.469928E-012	0	0.000000E+000
1	7.11480707	6.469928E-012	2.083993E-011	1	0.000000E+000
1	7.11529023	2.083993E-011	6.469928E-012	0	0.000000E+000
1	7.11531916	6.469928E-012	2.083993E-011	1	0.000000E+000
1	7.11640596	2.083993E-011	6.469928E-012	0	0.000000E+000
1	7.11642392	6.469928E-012	2.083993E-011	1	0.000000E+000
1	7.11766060	2.083993E-011	6.469928E-012	0	0.000000E+000
1	7.11810645	6.469928E-012	2.083993E-011	1	0.000000E+000
1	7.11822818	2.083993E-011	6.469928E-012	0	0.000000E+000
1	7.11902999	6.469928E-012	2.083993E-011	1	0.000000E+000
1	7.11927986	2.083993E-011	6.469928E-012	0	0.000000E+000
1	7.11931031	6.469928E-012	2.083993E-011	1	0.000000E+000
1	7.11956278	2.083993E-011	6.469928E-012	0	0.000000E+000
1	7.11959106	6.469928E-012	2.083993E-011	1	0.000000E+000
1	7.11969829	2.083993E-011	6.469928E-012	0	0.000000E+000
1	7.11971696	6.469928E-012	2.083993E-011	1	0.000000E+000
1	7.11992450	2.083993E-011	6.469928E-012	0	0.000000E+000
1	7.11995502	6.469928E-012	2.083993E-011	1	0.000000E+000
1	7.12067666	2.083993E-011	6.469928E-012	0	0.000000E+000
1	7.12071198	6.469928E-012	2.083993E-011	1	0.000000E+000
1	7.12136300	2.083993E-011	6.469928E-012	0	0.000000E+000
1	7.12283167	6.469928E-012	2.083993E-011	1	0.000000E+000
1	7.12406629	2.083993E-011	6.469928E-012	0	0.000000E+000
1	7.12473761	6.469928E-012	2.083993E-011	1	0.000000E+000
1	7.12555981	2.083993E-011	6.469928E-012	0	0.000000E+000
1	7.12558002	6.469928E-012	2.083993E-011	1	0.000000E+000
1	7.12560721	2.083993E-011	6.469928E-012	0	0.000000E+000
1	7.12561951	6.469928E-012	2.083993E-011	1	0.000000E+000
1	7.12722575	2.083993E-011	6.469928E-012	0	0.000000E+000
1	7.12737807	6.469928E-012	2.083993E-011	1	0.000000E+000
1	7.12774965	2.083993E-011	6.469928E-012	0	0.000000E+000
1	7.12776178	6.469928E-012	2.083993E-011	1	0.000000E+000
1	7.12848269	2.083993E-011	6.469928E-012	0	0.000000E+000
1	7.12851550	6.469928E-012	2.083993E-011	1	0.000000E+000
1	7.12921154	2.083993E-011	6.469928E-012	0	0.000000E+000
1	7.12923808	6.469928E-012	2.083993E-011	1	0.000000E+000
1	7.12941038	2.083993E-011	6.469928E-012	0	0.000000E+000
1	7.12941660	6.469928E-012	2.083993E-011	1	0.000000E+000
1	7.12965548	2.083993E-011	6.469928E-012	0	0.000000E+000
1	7.12983733	6.469928E-012	2.083993E-011	1	0.000000E+000
1	7.13045410	2.083993E-011	6.469928E-012	0	0.000000E+000
1	7.13059894	6.469928E-012	2.083993E-011	1	0.000000E+000
1	7.13063945	2.083993E-011	6.469928E-012	0	0.000000E+000
1	7.13226941	6.469928E-012	2.083993E-011	1	0.000000E+000
1	7.13229467	2.083993E-011	6.469928E-012	0	0.000000E+000
1	7.13231875	6.469928E-012	2.083993E-011	1	0.000000E+000
1	7.13401739	2.083993E-011	6.469928E-012	0	0.000000E+000
1	7.13439036	6.469928E-012	2.083993E-011	1	0.000000E+000
1	7.13447748	2.083993E-011	6.469928E-012	0	0.000000E+000
1	7.13454430	6.469928E-012	2.083993E-011	1	0.000000E+000
1	7.13455974	2.083993E-011	6.469928E-012	0	0.000000E+000
1	7.13653818	6.469928E-012	2.083993E-011	1	0.000000E+000
1	7.13675138	2.083993E-011	6.469928E-012	0	0.000000E+000
1	7.13677270	6.469928E-012	2.083993E-011	1	0.000000E+000
1	7.13766565	2.083993E-011	6.469928E-012	0	0.000000E+000
1	7.13770208	6.469928E-012	2.083993E-011	1	0.000000E+000
1	7.13796038	2.083993E-011	6.469928E-012	0	0.000000E+000
1	7.13827773	6.469928E-012	2.083993E-011	1	0.000000E+000
1	7.13836501	2.083993E-011	6.469928E-012	0	0.000000E+000
1	7.13840324	6.469928E-012	2.083993E-011	1	0.000000E+000
1	7.13894538	2.083993E-011	6.469928E-012	0	0.000000E+000
1	7.13897971	6.469928E-012	2.083993E-011	1	0.000000E+000
1	7.13912529	2.083993E-011	6.469928E-012	0	0.000000E+000
1	7.13916416	6.469928E-012	2.083993E-011	1	0.000000E+000
1	7.13989594	2.083993E-011	6.469928E-012	0	0.000000E+000
1	9.49883565	6.201033E-012	2.057103E-011	1	0.000000E+000
1	9.49999695	2.057103E-011	6.201033E-012	0	0.000000E+000
1	9.50001206	6.201033E-012	2.057103E-011	1	0.000000E+000
1	9.50067036	2.057103E-011	6.201033E-012	0	0.000000E+000
1	9.50180001	6.201033E-012	2.057103E-011	1	0.000000E+000
1	9.50181386	2.057103E-011	6.201033E-012	0	0.000000E+000
1	9.50183787	6.201033E-012	2.057103E-011	1	0.000000E+000
1	9.50322983	2.057103E-011	6.201033E-012	0	0.000000E+000
1	9.50444373	6.201033E-012	2.057103E-011	1	0.000000E+000
1	9.50449526	2.057103E-011	6.201033E-012	0	0.000000E+000
1	9.50535627	6.201033E-012	2.057103E-011	1	0.000000E+000
1	9.50548675	2.057103E-011	6.201033E-012	0	0.000000E+000
1	9.50551039	6.201033E-012	2.057103E-011	1	0.000000E+000
1	9.50670984	2.057103E-011	6.201033E-012	0	0.000000E+000
1	9.50672148	6.201033E-012	2.057103E-011	1	0.000000E+000
1	9.50719528	2.057103E-011	6.201033E-012	0	0.000000E+000
1	9.50721515	6.201033E-012	2.057103E-011	1	0.000000E+000
1	9.50728332	2.057103E-011	6.201033E-012	0	0.000000E+000
1	9.50732446	6.201033E-012	2.057103E-011	1	0.000000E+000
1	9.50746333	2.057103E-011	6.201033E-012	0	0.000000E+000
1	9.50748277	6.201033E-012	2.057103E-011	1	0.000000E+000
1	9.50855199	2.057103E-011	6.201033E-012	0	0.000000E+000
1	9.50858362	6.201033E-012	2.057103E-011	1	0.000000E+000
1	9.50933072	2.057103E-011	6.201033E-012	0	0.000000E+000
1	9.50936581	6.201033E-012	2.057103E-011	1	0.000000E+000
1	9.50945488	2.057103E-011	6.201033E-012	0	0.000000E+000
1	9.50947725	6.201033E-012	2.057103E-011	1	0.000000E+000
1	9.51151698	2.057103E-011	6.201033E-012	0	0.000000E+000
1	9.51154504	6.201033E-012	2.057103E-011	1	0.000000E+000
1	9.51217402	2.057103E-011	6.201033E-012	0	0.000000E+000
1	9.51255583	6.201033E-012	2.057103E-011	1	0.000000E+000
1	9.51327631	2.057103E-011	6.201033E-012	0	0.000000E+000
1	9.51343310	6.201033E-012	2.057103E-011	1	0.000000E+000
1	9.51484593	2.057103E-011	6.201033E-012	0	0.000000E+000
1	9.51495353	6.201033E-012	2.057103E-011	1	0.000000E+000
1	9.51518978	2.057103E-011	6.201033E-012	0	0.000000E+000
1	9.51521953	6.201033E-012	2.057103E-011	1	0.000000E+000
1	9.51758019	2.057103E-011	6.201033E-012	0	0.000000E+000
1	9.51767862	6.201033E-012	2.057103E-011	1	0.000000E+000
1	9.51806665	2.057103E-011	6.201033E-012	0	0.000000E+000
1	9.51811533	6.201033E-012	2.057103E-011	1	0.000000E+000
1	9.51842385	2.057103E-011	6.201033E-012	0	0.000000E+000
1	9.51844637	6.201033E-012	2.057103E-011	1	0.000000E+000
1	9.51868973	2.057103E-011	6.201033E-012	0	0.000000E+000
1	9.51934410	6.201033E-012	2.057103E-011	1	0.000000E+000
1	9.51940873	2.057103E-011	6.201033E-012	0	0.000000E+000
1	9.51945893	6.201033E-012	2.057103E-011	1	0.000000E+000
1	9.51992669	2.057103E-011	6.201033E-012	0	0.000000E+000
1	9.51994900	6.201033E-012	2.057103E-011	1	0.000000E+000
1	9.52007898	2.057103E-011	6.201033E-012	0	0.000000E+000
1	9.52013869	6.201033E-012	2.057103E-011	1	0.000000E+000
1	9.52028066	2.057103E-011	6.201033E-012	0	0.000000E+000
1	9.52030417	6.201033E-012	2.057103E-011	1	0.000000E+000
1	9.52044884	2.057103E-011	6.201033E-012	0	0.000000E+000
1	9.52067808	6.201033E-012	2.057103E-011	1	0.000000E+000
1	9.52108104	2.057103E-011	6.201033E-012	0	0.000000E+000
1	9.52110594	6.201033E-012	2.057103E-011	1	0.000000E+000
1	9.52147556	2.057103E-011	6.201033E-012	0	0.000000E+000
1	9.52149378	6.201033E-012	2.057103E-011	1	0.000000E+000
1	9.52180019	2.057103E-011	6.201033E-012	0	0.000000E+000
1	9.52229644	6.201033E-012	2.057103E-011	1	0.000000E+000
1	9.52235728	2.057103E-011	6.201033E-012	0	0.000000E+000
1	9.52276610	6.201033E-012	2.057103E-011	1	0.000000E+000
1	9.52314218	2.057103E-011	6.201033E-012	0	0.000000E+000
1	9.52317798	6.201033E-012	2.057103E-011	1	0.000000E+000
1	9.52329694	2.057103E-011	6.201033E-012	0	0.000000E+000
1	9.52329935	6.201033E-012	2.057103E-011	1	0.000000E+000
1	9.52361304	2.057103E-011	6.201033E-012	0	0.000000E+000
1	9.52363030	6.201033E-012	2.057103E-011	1	0.000000E+000
1	9.52439957	2.057103E-011	6.201033E-012	0	0.000000E+000
1	9.52442497	6.201033E-012	2.057103E-011	1	0.000000E+000
1	9.52542729	2.057103E-011	6.201033E-012	0	0.000000E+000
1	9.52549850	6.201033E-012	2.057103E-011	1	0.000000E+000
1	9.52597467	2.057103E-011	6.201033E-012	0	0.000000E+000
1	9.52600506	6.201033E-012	2.057103E-011	1	0.000000E+000
1	9.52638655	2.057103E-011	6.201033E-012	0	0.000000E+000
1	9.52639836	6.201033E-012	2.057103E-011	1	0.000000E+000
1	9.52657071	2.057103E-011	6.201033E-012	0	0.000000E+000
1	9.52657816	6.201033E-012	2.057103E-011	1	0.000000E+000
1	9.52673255	2.057103E-011	6.201033E-012	0	0.000000E+000
1	9.52677867	6.201033E-012	2.057103E-011	1	0.000000E+000
1	9.52734293	2.057103E-011	6.201033E-012	0	0.000000E+000
1	9.52735045	6.201033E-012	2.057103E-011	1	0.000000E+000
1	9.52785273	2.057103E-011	6.201033E-012	0	0.000000E+000
1	9.52786287	6.201033E-012	2.057103E-011	1	0.000000E+000
1	9.52807595	2.057103E-011	6.201033E-012	0	0.000000E+000
1	9.52812807	6.201033E-012	2.057103E-011	1	0.000000E+000
1	9.52821222	2.057103E-011	6.201033E-012	0	0.000000E+000
1	9.52822987	6.201033E-012	2.057103E-011	1	0.000000E+000
1	9.52889513	2.057103E-011	6.201033E-012	0	0.000000E+000
1	9.53018426	6.201033E-012	2.057103E-011	1	0.000000E+000
1	9.53052558	2.057103E-011	6.201033E-012	0	0.000000E+000
1	9.53054153	6.201033E-012	2.057103E-011	1	0.000000E+000
1	9.53079967	2.057103E-011	6.201033E-012	0	0.000000E+000
1	9.53083618	6.201033E-012	2.057103E-011	1	0.000000E+000
1	9.53168100	2.057103E-011	6.201033E-012	0	0.000000E+000
1	9.53169930	6.201033E-012	2.057103E-011	1	0.000000E+000
1	9.53186920	2.057103E-011	6.201033E-012	0	0.000000E+000
1	9.53190262	6.201033E-012	2.057103E-011	1	0.000000E+000
1	9.53207415	2.057103E-011	6.201033E-012	0	0.000000E+000
1	9.53217748	6.201033E-012	2.057103E-011	1	0.000000E+000
1	9.53238568	2.057103E-011	6.201033E-012	0	0.000000E+000
1	9.53240008	6.201033E-012	2.057103E-011	1	0.000000E+000
1	9.53304314	2.057103E-011	6.201033E-012	0	0.000000E+000
1	9.53306201	6.201033E-012	2.057103E-011	1	0.000000E+000
1	9.53378136	2.057103E-011	6.201033E-012	0	0.000000E+000
1	9.53380236	6.201033E-012	2.057103E-011	1	0.000000E+000
1	9.53384846	2.057103E-011	6.201033E-012	0	0.000000E+000
1	9.53556535	6.201033E-012	2.057103E-011	1	0.000000E+000
1	9.53594247	2.057103E-011	6.201033E-012	0	0.000000E+000
1	9.53597266	6.201033E-012	2.057103E-011	1	0.000000E+000
1	9.53626820	2.057103E-011	6.201033E-012	0	0.000000E+000
1	9.53628683	6.201033E-012	2.057103E-011	1	0.000000E+000
1	9.53703586	2.057103E-011	6.201033E-012	0	0.000000E+000
1	9.53705228	6.201033E-012	2.057103E-011	1	0.000000E+000
1	9.53754504	2.057103E-011	6.201033E-012	0	0.000000E+000
1	9.53774465	6.201033E-012	2.057103E-011	1	0.000000E+000
1	9.53913718	2.057103E-011	6.201033E-012	0	0.000000E+000
1	9.53916387	6.201033E-012	2.057103E-011	1	0.000000E+000
1	9.53994901	2.057103E-011	6.201033E-012	0	0.000000E+000
1	9.53997267	6.201033E-012	2.057103E-011	1	0.000000E+000
1	9.54075599	2.057103E-011	6.201033E-012	0	0.000000E+000
1	9.54130299	6.201033E-012	2.057103E-011	1	0.000000E+000
1	9.54159325	2.057103E-011	6.201033E-012	0	0.000000E+000
1	9.54161234	6.201033E-012	2.057103E-011	1	0.000000E+000
1	9.54176389	2.057103E-011	6.201033E-012	0	0.000000E+000
1	9.54177485	6.201033E-012	2.057103E-011	1	0.000000E+000
1	9.54184868	2.057103E-011	6.201033E-012	0	0.000000E+000
1	9.54187790	6.201033E-012	2.057103E-011	1	0.000000E+000
1	9.54195821	2.057103E-011	6.201033E-012	0	0.000000E+000
1	9.54198873	6.201033E-012	2.057103E-011	1	0.000000E+000
1	9.54221566	2.057103E-011	6.201033E-012	0	0.000000E+000
1	9.54231300	6.201033E-012	2.057103E-011	1	0.000000E+000
1	9.54241626	2.057103E-011	6.201033E-012	0	0.000000E+000
1	9.54275615	6.201033E-012	2.057103E-011	1	0.000000E+000
1	9.54321851	2.057103E-011	6.201033E-012	0	0.000000E+000
1	9.54352552	6.201033E-012	2.057103E-011	1	0.000000E+000
1	9.54377783	2.057103E-011	6.201033E-012	0	0.000000E+000
1	9.54380852	6.201033E-012	2.057103E-011	1	0.000000E+000
1	9.54394508	2.057103E-011	6.201033E-012	0	0.000000E+000
1	9.54475585	6.201033E-012	2.057103E-011	1	0.000000E+000
1	9.54507343	2.057103E-011	6.201033E-012	0	0.000000E+000
1	9.54537080	6.201033E-012	2.057103E-011	1	0.000000E+000
1	9.54603893	2.057103E-011	6.201033E-012	0	0.000000E+000
1	9.54619453	6.201033E-012	2.057103E-011	1	0.000000E+000
1	9.54624510	2.057103E-011	6.201033E-012	0	0.000000E+000
1	9.54625863	6.201033E-012	2.057103E-011	1	0.000000E+000
1	9.54758465	2.057103E-011	6.201033E-012	0	0.000000E+000
1	9.54867884	6.201033E-012	2.057103E-011	1	0.000000E+000
1	9.54910396	2.057103E-011	6.201033E-012	0	0.000000E+000
1	9.54912405	6.201033E-012	2.057103E-011	1	0.000000E+000
1	9.54929159	2.057103E-011	6.201033E-012	0	0.000000E+000
1	9.54930256	6.201033E-012	2.057103E-011	1	0.000000E+000
1	9.55037107	2.057103E-011	6.201033E-012	0	0.000000E+000
1	9.55067680	6.201033E-012	2.057103E-011	1	0.000000E+000
1	9.55106553	2.057103E-011	6.201033E-012	0	0.000000E+000
1	9.55108109	6.201033E-012	2.057103E-011	1	0.000000E+000
1	9.55268316	2.057103E-011	6.201033E-012	0	0.000000E+000
1	9.55283329	6.201033E-012	2.057103E-011	1	0.000000E+000
1	9.55336627	2.057103E-011	6.201033E-012	0	0.000000E+000
1	9.55337542	6.201033E-012	2.057103E-011	1	0.000000E+000
1	9.55397066	2.057103E-011	6.201033E-012	0	0.000000E+000
1	9.55678682	6.201033E-012	2.057103E-011	1	0.000000E+000
1	9.55723727	2.057103E-011	6.201033E-012	0	0.000000E+000
1	9.55725658	6.201033E-012	2.057103E-011	1	0.000000E+000
1	9.55760643	2.057103E-011	6.201033E-012	0	0.000000E+000
1	9.55762247	6.201033E-012	2.057103E-011	1	0.000000E+000
1	9.55802645	2.057103E-011	6.201033E-012	0	0.000000E+000
1	9.55803859	6.201033E-012	2.057103E-011	1	0.000000E+000
1	9.55842237	2.057103E-011	6.201033E-012	0	0.000000E+000
1	9.55846209	6.201033E-012	2.057103E-011	1	0.000000E+000
1	9.55874179	2.057103E-011	6.201033E-012	0	0.000000E+000
1	9.55877891	6.201033E-012	2.057103E-011	1	0.000000E+000
1	9.55969568	2.057103E-011	6.201033E-012	0	0.000000E+000
1	9.55987300	6.201033E-012	2.057103E-011	1	0.000000E+000
1	9.56006960	2.057103E-011	6.201033E-012	0	0.000000E+000
1	9.56016698	6.201033E-012	2.057103E-011	1	0.000000E+000
1	9.56018018	2.057103E-011	6.201033E-012	0	0.000000E+000
1	9.56068270	6.201033E-012	2.057103E-011	1	0.000000E+000
1	9.56099331	2.057103E-011	6.201033E-012	0	0.000000E+000
1	9.56207976	6.201033E-012	2.057103E-011	1	0.000000E+000
1	9.56270758	2.057103E-011	6.201033E-012	0	0.000000E+000
1	9.56274496	6.201033E-012	2.057103E-011	1	0.000000E+000
1	9.56315032	2.057103E-011	6.201033E-012	0	0.000000E+000
1	9.56318951	6.201033E-012	2.057103E-011	1	0.000000E+000
1	9.56369780	2.057103E-011	6.201033E-012	0	0.000000E+000
1	9.56373999	6.201033E-012	2.057103E-011	1	0.000000E+000
1	9.56397523	2.057103E-011	6.201033E-012	0	0.000000E+000
1	9.56445608	6.201033E-012	2.057103E-011	1	0.000000E+000
1	9.56511642	2.057103E-011	6.201033E-012	0	0.000000E+000
1	9.56532251	6.201033E-012	2.057103E-011	1	0.000000E+000
1	9.56599324	2.057103E-011	6.201033E-012	0	0.000000E+000
1	9.56637183	6.201033E-012	2.057103E-011	1	0.000000E+000
1	9.56772694	2.057103E-011	6.201033E-012	0	0.000000E+000
1	9.56783907	6.201033E-012	2.057103E-011	1	0.000000E+000
1	9.56894972	2.057103E-011	6.201033E-012	0	0.000000E+000
1	9.56895262	6.201033E-012	2.057103E-011	1	0.000000E+000
1	9.56945511	2.057103E-011	6.201033E-012	0	0.000000E+000
1	9.56946841	6.201033E-012	2.057103E-011	1	0.000000E+000
1	9.56967190	2.057103E-011	6.201033E-012	0	0.000000E+000
1	9.56968455	6.201033E-012	2.057103E-011	1	0.000000E+000
1	9.57116949	2.057103E-011	6.201033E-012	0	0.000000E+000
1	9.57181956	6.201033E-012	2.057103E-011	1	0.000000E+000
1	9.57388677	2.057103E-011	6.201033E-012	0	0.000000E+000
1	9.57390440	6.201033E-012	2.057103E-011	1	0.000000E+000
1	9.57450285	2.057103E-011	6.201033E-012	0	0.000000E+000
1	9.57451891	6.201033E-012	2.057103E-011	1	0.000000E+000
1	9.57555206	2.057103E-011	6.201033E-012	0	0.000000E+000
1	9.57599254	6.201033E-012	2.057103E-011	1	0.000000E+000
1	9.57602743	2.057103E-011	6.201033E-012	0	0.000000E+000
1	9.57606123	6.201033E-012	2.057103E-011	1	0.000000E+000
1	9.57634441	2.057103E-011	6.201033E-012	0	0.000000E+000
1	9.57635536	6.201033E-012	2.057103E-011	1	0.000000E+000
1	9.57644399	2.057103E-011	6.201033E-012	0	0.000000E+000
1	9.57729037	6.201033E-012	2.057103E-011	1	0.000000E+000
1	9.57730554	2.057103E-011	6.201033E-012	0	0.000000E+000
1	9.57842459	6.201033E-012	2.057103E-011	1	0.000000E+000
1	9.57860078	2.057103E-011	6.201033E-012	0	0.000000E+000
1	9.57861589	6.201033E-012	2.057103E-011	1	0.000000E+000
1	9.57901425	2.057103E-011	6.201033E-012	0	0.000000E+000
1	9.57920092	6.201033E-012	2.057103E-011	1	0.000000E+000
1	9.57993839	2.057103E-011	6.201033E-012	0	0.000000E+000
1	9.57995475	6.201033E-012	2.057103E-011	1	0.000000E+000
1	9.58099219	2.057103E-011	6.201033E-012	0	0.000000E+000
1	9.58101038	6.201033E-012	2.057103E-011	1	0.000000E+000
1	9.58225216	2.057103E-011	6.201033E-012	0	0.000000E+000
1	9.58374030	6.201033E-012	2.057103E-011	1	0.000000E+000
1	9.58397109	2.057103E-011	6.201033E-012	0	0.000000E+000
1	9.58399010	6.201033E-012	2.057103E-011	1	0.000000E+000
1	9.58422709	2.057103E-011	6.201033E-012	0	0.000000E+000
1	9.58426046	6.201033E-012	2.057103E-011	1	0.000000E+000
1	9.58452398	2.057103E-011	6.201033E-012	0	0.000000E+000
1	9.58454279	6.201033E-012	2.057103E-011	1	0.000000E+000
1	9.58514080	2.057103E-011	6.201033E-012	0	0.000000E+000
1	9.58550448	6.201033E-012	2.057103E-011	1	0.000000E+000
1	9.58553112	2.057103E-011	6.201033E-012	0	0.000000E+000
1	9.58554885	6.201033E-012	2.057103E-011	1	0.000000E+000
1	9.58564762	2.057103E-011	6.201033E-012	0	0.000000E+000
1	9.58566129	6.201033E-012	2.057103E-011	1	0.000000E+000
1	9.58576389	2.057103E-011	6.201033E-012	0	0.000000E+000
1	9.58578309	6.201033E-012	2.057103E-011	1	0.000000E+000
1	9.58592729	2.057103E-011	6.201033E-012	0	0.000000E+000
1	9.58620663	6.201033E-012	2.057103E-011	1	0.000000E+000
1	9.58639094	2.057103E-011	6.201033E-012	0	0.000000E+000
1	9.58689995	6.201033E-012	2.057103E-011	1	0.000000E+000
1	9.58723419	2.057103E-011	6.201033E-012	0	0.000000E+000
1	9.58725761	6.201033E-012	2.057103E-011	1	0.000000E+000
1	9.58743892	2.057103E-011	6.201033E-012	0	0.000000E+000
1	9.58751592	6.201033E-012	2.057103E-011	1	0.000000E+000
1	9.58828344	2.057103E-011	6.201033E-012	0	0.000000E+000
1	9.58869058	6.201033E-012	2.057103E-011	1	0.000000E+000
1	9.58877643	2.057103E-011	6.201033E-012	0	0.000000E+000
1	9.58880191	6.201033E-012	2.057103E-011	1	0.000000E+000
1	9.58891363	2.057103E-011	6.201033E-012	0	0.000000E+000
1	9.58914274	6.201033E-012	2.057103E-011	1	0.000000E+000
1	9.58948561	2.057103E-011	6.201033E-012	0	0.000000E+000
1	9.58951342	6.201033E-012	2.057103E-011	1	0.000000E+000
1	9.59099107	2.057103E-011	6.201033E-012	0	0.000000E+000
1	9.59237681	6.201033E-012	2.057103E-011	1	0.000000E+000
1	9.59257628	2.057103E-011	6.201033E-012	0	0.000000E+000
1	9.59360044	6.201033E-012	2.057103E-011	1	0.000000E+000
1	9.59454308	2.057103E-011	6.201033E-012	0	0.000000E+000
1	9.59456083	6.201033E-012	2.057103E-011	1	0.000000E+000
1	9.59477606	2.057103E-011	6.201033E-012	0	0.000000E+000
1	9.59479996	6.201033E-012	2.057103E-011	1	0.000000E+000
1	9.59513179	2.057103E-011	6.201033E-012	0	0.000000E+000
1	9.59515553	6.201033E-012	2.057103E-011	1	0.000000E+000
1	9.59536447	2.057103E-011	6.201033E-012	0	0.000000E+000
1	9.59540674	6.201033E-012	2.057103E-011	1	0.000000E+000
1	9.59667379	2.057103E-011	6.201033E-012	0	0.000000E+000
1	9.59748264	6.201033E-012	2.057103E-011	1	0.000000E+000
1	9.59848639	2.057103E-011	6.201033E-012	0	0.000000E+000
1	9.59855576	6.201033E-012	2.057103E-011	1	0.000000E+000
1	9.59906634	2.057103E-011	6.201033E-012	0	0.000000E+000
1	9.59910906	6.201033E-012	2.057103E-011	1	0.000000E+000
1	9.59929755	2.057103E-011	6.201033E-012	0	0.000000E+000
1	9.59930979	6.201033E-012	2.057103E-011	1	0.000000E+000
1	9.59952553	2.057103E-011	6.201033E-012	0	0.000000E+000
1	9.59955072	6.201033E-012	2.057103E-011	1	0.000000E+000
1	9.60045825	2.057103E-011	6.201033E-012	0	0.000000E+000
1	9.60046717	6.201033E-012	2.057103E-011	1	0.000000E+000
1	9.60066619	2.057103E-011	6.201033E-012	0	0.000000E+000
1	9.60069854	6.201033E-012	2.057103E-011	1	0.000000E+000
1	9.60144938	2.057103E-011	6.201033E-012	0	0.000000E+000
1	9.60147008	6.201033E-012	2.057103E-011	1	0.000000E+000
1	9.60159281	2.057103E-011	6.201033E-012	0	0.000000E+000
1	9.60160601	6.201033E-012	2.057103E-011	1	0.000000E+000
1	9.60253830	2.057103E-011	6.201033E-012	0	0.000000E+000
1	9.60257201	6.201033E-012	2.057103E-011	1	0.000000E+000
1	9.60296818	2.057103E-011	6.201033E-012	0	0.000000E+000
1	9.60299553	6.201033E-012	2.057103E-011	1	0.000000E+000
1	9.60317598	2.057103E-011	6.201033E-012	0	0.000000E+000
1	9.60320529	6.201033E-012	2.057103E-011	1	0.000000E+000
1	9.60355123	2.057103E-011	6.201033E-012	0	0.000000E+000
1	9.60371914	6.201033E-012	2.057103E-011	1	0.000000E+000
1	9.60430066	2.057103E-011	6.201033E-012	0	0.000000E+000
1	9.60431325	6.201033E-012	2.057103E-011	1	0.000000E+000
1	9.60580369	2.057103E-011	6.201033E-012	0	0.000000E+000
1	9.60612128	6.201033E-012	2.057103E-011	1	0.000000E+000
1	9.60612742	2.057103E-011	6.201033E-012	0	0.000000E+000
1	9.60613825	6.201033E-012	2.057103E-011	1	0.000000E+000
1	9.60624175	2.057103E-011	6.201033E-012	0	0.000000E+000
1	9.60626709	6.201033E-012	2.057103E-011	1	0.000000E+000
1	9.60635838	2.057103E-011	6.201033E-012	0	0.000000E+000
1	9.60639615	6.201033E-012	2.057103E-011	1	0.000000E+000
1	9.60798216	2.057103E-011	6.201033E-012	0	0.000000E+000
1	9.60813329	6.201033E-012	2.057103E-011	1	0.000000E+000
1	9.60861838	2.057103E-011	6.201033E-012	0	0.000000E+000
1	9.60865760	6.201033E-012	2.057103E-011	1	0.000000E+000
1	9.60875192	2.057103E-011	6.201033E-012	0	0.000000E+000
1	9.60943141	6.201033E-012	2.057103E-011	1	0.000000E+000
1	9.61018543	2.057103E-011	6.201033E-012	0	0.000000E+000
1	9.61021366	6.201033E-012	2.057103E-011	1	0.000000E+000
1	9.61037873	2.057103E-011	6.201033E-012	0	0.000000E+000
1	9.61042238	6.201033E-012	2.057103E-011	1	0.000000E+000
1	9.61181079	2.057103E-011	6.201033E-012	0	0.000000E+000
1	9.61228461	6.201033E-012	2.057103E-011	1	0.000000E+000
1	9.61241589	2.057103E-011	6.201033E-012	0	0.000000E+000
1	9.61244805	6.201033E-012	2.057103E-011	1	0.000000E+000
1	9.61338995	2.057103E-011	6.201033E-012	0	0.000000E+000
1	9.61340515	6.201033E-012	2.057103E-011	1	0.000000E+000
1	9.61408292	2.057103E-011	6.201033E-012	0	0.000000E+000
1	9.61441842	6.201033E-012	2.057103E-011	1	0.000000E+000
1	9.61472270	2.057103E-011	6.201033E-012	0	0.000000E+000
1	9.61531719	6.201033E-012	2.057103E-011	1	0.000000E+000
1	9.61629048	2.057103E-011	6.201033E-012	0	0.000000E+000
1	9.61632090	6.201033E-012	2.057103E-011	1	0.000000E+000
1	9.61681869	2.057103E-011	6.201033E-012	0	0.000000E+000
1	9.61688811	6.201033E-012	2.057103E-011	1	0.000000E+000
1	9.61750516	2.057103E-011	6.201033E-012	0	0.000000E+000
1	9.61784342	6.201033E-012	2.057103E-011	1	0.000000E+000
1	9.61788733	2.057103E-011	6.201033E-012	0	0.000000E+000
1	9.61791225	6.201033E-012	2.057103E-011	1	0.000000E+000
1	9.61795924	2.057103E-011	6.201033E-012	0	0.000000E+000
1	9.61826474	6.201033E-012	2.057103E-011	1	0.000000E+000
1	9.61830991	2.057103E-011	6.201033E-012	0	0.000000E+000
1	9.61838932	6.201033E-012	2.057103E-011	1	0.000000E+000
1	9.61954272	2.057103E-011	6.201033E-012	0	0.000000E+000
1	9.61967175	6.201033E-012	2.057103E-011	1	0.000000E+000
1	9.62005515	2.057103E-011	6.201033E-012	0	0.000000E+000
1	9.62170135	6.201033E-012	2.057103E-011	1	0.000000E+000
1	9.62222348	2.057103E-011	6.201033E-012	0	0.000000E+000
1	9.62225098	6.201033E-012	2.057103E-011	1	0.000000E+000
1	9.62285251	2.057103E-011	6.201033E-012	0	0.000000E+000
1	9.62286153	6.201033E-012	2.057103E-011	1	0.000000E+000
1	9.62347200	2.057103E-011	6.201033E-012	0	0.000000E+000
1	9.62349357	6.201033E-012	2.057103E-011	1	0.000000E+000
1	9.62422321	2.057103E-011	6.201033E-012	0	0.000000E+000
1	9.62424340	6.201033E-012	2.057103E-011	1	0.000000E+000
1	9.62460954	2.057103E-011	6.201033E-012	0	0.000000E+000
1	9.62587955	6.201033E-012	2.057103E-011	1	0.000000E+000
1	9.62737742	2.057103E-011	6.201033E-012	0	0.000000E+000
1	9.62739973	6.201033E-012	2.057103E-011	1	0.000000E+000
1	9.62779818	2.057103E-011	6.201033E-012	0	0.000000E+000
1	9.62782039	6.201033E-012	2.057103E-011	1	0.000000E+000
1	9.62853114	2.057103E-011	6.201033E-012	0	0.000000E+000
1	9.62856248	6.201033E-012	2.057103E-011	1	0.000000E+000
1	9.62883640	2.057103E-011	6.201033E-012	0	0.000000E+000
1	9.62885990	6.201033E-012	2.057103E-011	1	0.000000E+000
1	9.62952920	2.057103E-011	6.201033E-012	0	0.000000E+000
1	9.63013336	6.201033E-012	2.057103E-011	1	0.000000E+000
1	9.63113362	2.057103E-011	6.201033E-012	0	0.000000E+000
1	9.63123597	6.201033E-012	2.057103E-011	1	0.000000E+000
1	9.63142108	2.057103E-011	6.201033E-012	0	0.000000E+000
1	9.63143991	6.201033E-012	2.057103E-011	1	0.000000E+000
1	9.63338822	2.057103E-011	6.201033E-012	0	0.000000E+000
1	9.63377011	6.201033E-012	2.057103E-011	1	0.000000E+000
1	9.63384082	2.057103E-011	6.201033E-012	0	0.000000E+000
1	9.63385594	6.201033E-012	2.057103E-011	1	0.000000E+000
1	9.63395319	2.057103E-011	6.201033E-012	0	0.000000E+000
1	9.63414815	6.201033E-012	2.057103E-011	1	0.000000E+000
1	9.63461038	2.057103E-011	6.201033E-012	0	0.000000E+000
1	9.63464276	6.201033E-012	2.057103E-011	1	0.000000E+000
1	9.63468125	2.057103E-011	6.201033E-012	0	0.000000E+000
1	9.63534587	6.201033E-012	2.057103E-011	1	0.000000E+000
1	9.63586291	2.057103E-011	6.201033E-012	0	0.000000E+000
1	9.63601076	6.201033E-012	2.057103E-011	1	0.000000E+000
1	9.63691698	2.057103E-011	6.201033E-012	0	0.000000E+000
1	9.63692713	6.201033E-012	2.057103E-011	1	0.000000E+000
1	9.63696715	2.057103E-011	6.201033E-012	0	0.000000E+000
1	9.63700254	6.201033E-012	2.057103E-011	1	0.000000E+000
1	9.63851619	2.057103E-011	6.201033E-012	0	0.000000E+000
1	9.63852443	6.201033E-012	2.057103E-011	1	0.000000E+000
1	9.63866805	2.057103E-011	6.201033E-012	0	0.000000E+000
1	9.63868863	6.201033E-012	2.057103E-011	1	0.000000E+000
1	9.63996680	2.057103E-011	6.201033E-012	0	0.000000E+000
1	9.64043589	6.201033E-012	2.057103E-011	1	0.000000E+000
1	9.64072670	2.057103E-011	6.201033E-012	0	0.000000E+000
1	9.64138891	6.201033E-012	2.057103E-011	1	0.000000E+000
1	9.64181395	2.057103E-011	6.201033E-012	0	0.000000E+000
1	9.64200134	6.201033E-012	2.057103E-011	1	0.000000E+000
1	9.64281746	2.057103E-011	6.201033E-012	0	0.000000E+000
1	9.64284436	6.201033E-012	2.057103E-011	1	0.000000E+000
1	9.64325095	2.057103E-011	6.201033E-012	0	0.000000E+000
1	9.64335217	6.201033E-012	2.057103E-011	1	0.000000E+000
1	9.64353332	2.057103E-011	6.201033E-012	0	0.000000E+000
1	9.64432172	6.201033E-012	2.057103E-011	1	0.000000E+000
1	9.64449786	2.057103E-011	6.201033E-012	0	0.000000E+000
1	9.64483051	6.201033E-012	2.057103E-011	1	0.000000E+000
1	9.64501375	2.057103E-011	6.201033E-012	0	0.000000E+000
1	9.64504233	6.201033E-012	2.057103E-011	1	0.000000E+000
1	9.64573217	2.057103E-011	6.201033E-012	0	0.000000E+000
1	9.64574975	6.201033E-012	2.057103E-011	1	0.000000E+000
1	9.64583522	2.057103E-011	6.201033E-012	0	0.000000E+000
1	9.64585548	6.201033E-012	2.057103E-011	1	0.000000E+000
1	9.64657478	2.057103E-011	6.201033E-012	0	0.000000E+000
1	9.64659190	6.201033E-012	2.057103E-011	1	0.000000E+000
1	9.64664633	2.057103E-011	6.201033E-012	0	0.000000E+000
1	9.64827361	6.201033E-012	2.057103E-011	1	0.000000E+000
1	9.64928828	2.057103E-011	6.201033E-012	0	0.000000E+000
1	9.64943241	6.201033E-012	2.057103E-011	1	0.000000E+000
1	9.64971840	2.057103E-011	6.201033E-012	0	0.000000E+000
1	9.65019907	6.201033E-012	2.057103E-011	1	0.000000E+000
1	9.65103925	2.057103E-011	6.201033E-012	0	0.000000E+000
1	9.65106337	6.201033E-012	2.057103E-011	1	0.000000E+000
1	9.65151945	2.057103E-011	6.201033E-012	0	0.000000E+000
1	9.65158119	6.201033E-012	2.057103E-011	1	0.000000E+000
1	9.65189938	2.057103E-011	6.201033E-012	0	0.000000E+000
1	9.65190961	6.201033E-012	2.057103E-011	1	0.000000E+000
1	9.65234065	2.057103E-011	6.201033E-012	0	0.000000E+000
1	9.65237000	6.201033E-012	2.057103E-011	1	0.000000E+000
1	9.65316189	2.057103E-011	6.201033E-012	0	0.000000E+000
1	9.65318033	6.201033E-012	2.057103E-011	1	0.000000E+000
1	9.65403131	2.057103E-011	6.201033E-012	0	0.000000E+000
1	9.65404044	6.201033E-012	2.057103E-011	1	0.000000E+000
1	9.65414628	2.057103E-011	6.201033E-012	0	0.000000E+000
1	9.65432227	6.201033E-012	2.057103E-011	1	0.000000E+000
1	9.65473908	2.057103E-011	6.201033E-012	0	0.000000E+000
1	9.65476440	6.201033E-012	2.057103E-011	1	0.000000E+000
1	9.65492150	2.057103E-011	6.201033E-012	0	0.000000E+000
1	9.65496570	6.201033E-012	2.057103E-011	1	0.000000E+000
1	9.65501737	2.057103E-011	6.201033E-012	0	0.000000E+000
1	9.65535953	6.201033E-012	2.057103E-011	1	0.000000E+000
1	9.65550946	2.057103E-011	6.201033E-012	0	0.000000E+000
1	9.65566851	6.201033E-012	2.057103E-011	1	0.000000E+000
1	9.65610818	2.057103E-011	6.201033E-012	0	0.000000E+000
1	9.65616393	6.201033E-012	2.057103E-011	1	0.000000E+000
1	9.65642035	2.057103E-011	6.201033E-012	0	0.000000E+000
1	9.65644428	6.201033E-012	2.057103E-011	1	0.000000E+000
1	9.65772113	2.057103E-011	6.201033E-012	0	0.000000E+000
1	9.65774358	6.201033E-012	2.057103E-011	1	0.000000E+000
1	9.65842246	2.057103E-011	6.201033E-012	0	0.000000E+000
1	9.65844694	6.201033E-012	2.057103E-011	1	0.000000E+000
1	9.65990785	2.057103E-011	6.201033E-012	0	0.000000E+000
1	9.65992508	6.201033E-012	2.057103E-011	1	0.000000E+000
1	9.66336582	2.057103E-011	6.201033E-012	0	0.000000E+000
1	9.66337722	6.201033E-012	2.057103E-011	1	0.000000E+000
1	9.66361427	2.057103E-011	6.201033E-012	0	0.000000E+000
1	9.66361780	6.201033E-012	2.057103E-011	1	0.000000E+000
1	9.66385185	2.057103E-011	6.201033E-012	0	0.000000E+000
1	9.66393242	6.201033E-012	2.057103E-011	1	0.000000E+000
1	9.66406957	2.057103E-011	6.201033E-012	0	0.000000E+000
1	9.66535889	6.201033E-012	2.057103E-011	1	0.000000E+000
1	9.66556275	2.057103E-011	6.201033E-012	0	0.000000E+000
1	9.66558618	6.201033E-012	2.057103E-011	1	0.000000E+000
1	9.66646076	2.057103E-011	6.201033E-012	0	0.000000E+000
1	9.66647902	6.201033E-012	2.057103E-011	1	0.000000E+000
1	9.66792141	2.057103E-011	6.201033E-012	0	0.000000E+000
1	9.66793143	6.201033E-012	2.057103E-011	1	0.000000E+000
1	9.66821031	2.057103E-011	6.201033E-012	0	0.000000E+000
1	9.66822336	6.201033E-012	2.057103E-011	1	0.000000E+000
1	9.66855603	2.057103E-011	6.201033E-012	0	0.000000E+000
1	9.66857799	6.201033E-012	2.057103E-011	1	0.000000E+000
1	9.66864794	2.057103E-011	6.201033E-012	0	0.000000E+000
1	9.66903225	6.201033E-012	2.057103E-011	1	0.000000E+000
1	9.66985065	2.057103E-011	6.201033E-012	0	0.000000E+000
1	9.66990962	6.201033E-012	2.057103E-011	1	0.000000E+000
1	9.67061349	2.057103E-011	6.201033E-012	0	0.000000E+000
1	9.67063335	6.201033E-012	2.057103E-011	1	0.000000E+000
1	9.67075940	2.057103E-011	6.201033E-012	0	0.000000E+000
1	9.67077503	6.201033E-012	2.057103E-011	1	0.000000E+000
1	9.67116403	2.057103E-011	6.201033E-012	0	0.000000E+000
1	9.67194343	6.201033E-012	2.057103E-011	1	0.000000E+000
1	9.67277833	2.057103E-011	6.201033E-012	0	0.000000E+000
1	9.67280309	6.201033E-012	2.057103E-011	1	0.000000E+000
1	9.67325377	2.057103E-011	6.201033E-012	0	0.000000E+000
1	9.67328649	6.201033E-012	2.057103E-011	1	0.000000E+000
1	9.67338198	2.057103E-011	6.201033E-012	0	0.000000E+000
1	9.67340827	6.201033E-012	2.057103E-011	1	0.000000E+000
1	9.67348216	2.057103E-011	6.201033E-012	0	0.000000E+000
1	9.67433248	6.201033E-012	2.057103E-011	1	0.000000E+000
1	9.67479049	2.057103E-011	6.201033E-012	0	0.000000E+000
1	9.67481662	6.201033E-012	2.057103E-011	1	0.000000E+000
1	9.67487881	2.057103E-011	6.201033E-012	0	0.000000E+000
1	9.67490956	6.201033E-012	2.057103E-011	1	0.000000E+000
1	9.67583126	2.057103E-011	6.201033E-012	0	0.000000E+000
1	9.67584401	6.201033E-012	2.057103E-011	1	0.000000E+000
1	9.67589381	2.057103E-011	6.201033E-012	0	0.000000E+000
1	9.67594484	6.201033E-012	2.057103E-011	1	0.000000E+000
1	9.67625033	2.057103E-011	6.201033E-012	0	0.000000E+000
1	9.67627904	6.201033E-012	2.057103E-011	1	0.000000E+000
1	9.67658270	2.057103E-011	6.201033E-012	0	0.000000E+000
1	9.67662740	6.201033E-012	2.057103E-011	1	0.000000E+000
1	9.67737411	2.057103E-011	6.201033E-012	0	0.000000E+000
1	9.67740622	6.201033E-012	2.057103E-011	1	0.000000E+000
1	9.67754892	2.057103E-011	6.201033E-012	0	0.000000E+000
1	9.67757471	6.201033E-012	2.057103E-011	1	0.000000E+000
1	9.67772372	2.057103E-011	6.201033E-012	0	0.000000E+000
1	9.67794638	6.201033E-012	2.057103E-011	1	0.000000E+000
1	9.67800872	2.057103E-011	6.201033E-012	0	0.000000E+000
1	9.67861090	6.201033E-012	2.057103E-011	1	0.000000E+000
1	9.67863418	2.057103E-011	6.201033E-012	0	0.000000E+000
1	9.67930405	6.201033E-012	2.057103E-011	1	0.000000E+000
1	9.67968717	2.057103E-011	6.201033E-012	0	0.000000E+000
1	9.67974033	6.201033E-012	2.057103E-011	1	0.000000E+000
1	9.68019570	2.057103E-011	6.201033E-012	0	0.000000E+000
1	9.68021150	6.201033E-012	2.057103E-011	1	0.000000E+000
1	9.68054611	2.057103E-011	6.201033E-012	0	0.000000E+000
1	9.68055671	6.201033E-012	2.057103E-011	1	0.000000E+000
1	9.68064024	2.057103E-011	6.201033E-012	0	0.000000E+000
1	9.68067170	6.201033E-012	2.057103E-011	1	0.000000E+000
1	9.68290021	2.057103E-011	6.201033E-012	0	0.000000E+000
1	9.68363283	6.201033E-012	2.057103E-011	1	0.000000E+000
1	9.68414870	2.057103E-011	6.201033E-012	0	0.000000E+000
1	9.68417021	6.201033E-012	2.057103E-011	1	0.000000E+000
1	9.68519479	2.057103E-011	6.201033E-012	0	0.000000E+000
1	9.68521661	6.201033E-012	2.057103E-011	1	0.000000E+000
1	9.68551506	2.057103E-011	6.201033E-012	0	0.000000E+000
1	9.68555158	6.201033E-012	2.057103E-011	1	0.000000E+000
1	9.68717440	2.057103E-011	6.201033E-012	0	0.000000E+000
1	9.68719628	6.201033E-012	2.057103E-011	1	0.000000E+000
1	9.68786434	2.057103E-011	6.201033E-012	0	0.000000E+000
1	9.68810249	6.201033E-012	2.057103E-011	1	0.000000E+000
1	9.68900435	2.057103E-011	6.201033E-012	0	0.000000E+000
1	9.68903024	6.201033E-012	2.057103E-011	1	0.000000E+000
1	9.68935159	2.057103E-011	6.201033E-012	0	0.000000E+000
1	9.68938556	6.201033E-012	2.057103E-011	1	0.000000E+000
1	9.68941041	2.057103E-011	6.201033E-012	0	0.000000E+000
1	9.68952415	6.201033E-012	2.057103E-011	1	0.000000E+000
1	9.69059693	2.057103E-011	6.201033E-012	0	0.000000E+000
1	9.69061120	6.201033E-012	2.057103E-011	1	0.000000E+000
1	9.69214971	2.057103E-011	6.201033E-012	0	0.000000E+000
1	9.69217780	6.201033E-012	2.057103E-011	1	0.000000E+000
1	9.69224990	2.057103E-011	6.201033E-012	0	0.000000E+000
1	9.69228079	6.201033E-012	2.057103E-011	1	0.000000E+000
1	9.69231596	2.057103E-011	6.201033E-012	0	0.000000E+000
1	9.69249422	6.201033E-012	2.057103E-011	1	0.000000E+000
1	9.69267562	2.057103E-011	6.201033E-012	0	0.000000E+000
1	9.69269961	6.201033E-012	2.057103E-011	1	0.000000E+000
1	9.69459179	2.057103E-011	6.201033E-012	0	0.000000E+000
1	9.69461969	6.201033E-012	2.057103E-011	1	0.000000E+000
1	9.69617979	2.057103E-011	6.201033E-012	0	0.000000E+000
1	9.69618982	6.201033E-012	2.057103E-011	1	0.000000E+000
1	9.69735058	2.057103E-011	6.201033E-012	0	0.000000E+000
1	9.69737397	6.201033E-012	2.057103E-011	1	0.000000E+000
1	9.69852480	2.057103E-011	6.201033E-012	0	0.000000E+000
1	9.69903797	6.201033E-012	2.057103E-011	1	0.000000E+000
1	9.69930997	2.057103E-011	6.201033E-012	0	0.000000E+000
1	9.69933924	6.201033E-012	2.057103E-011	1	0.000000E+000
1	9.70021694	2.057103E-011	6.201033E-012	0	0.000000E+000
1	9.70021978	6.201033E-012	2.057103E-011	1	0.000000E+000
1	9.70064723	2.057103E-011	6.201033E-012	0	0.000000E+000
1	9.70067503	6.201033E-012	2.057103E-011	1	0.000000E+000
1	9.70103961	2.057103E-011	6.201033E-012	0	0.000000E+000
1	9.70141970	6.201033E-012	2.057103E-011	1	0.000000E+000
1	9.70191257	2.057103E-011	6.201033E-012	0	0.000000E+000
1	9.70206275	6.201033E-012	2.057103E-011	1	0.000000E+000
1	9.70511839	2.057103E-011	6.201033E-012	0	0.000000E+000
1	9.70529050	6.201033E-012	2.057103E-011	1	0.000000E+000
1	9.70541265	2.057103E-011	6.201033E-012	0	0.000000E+000
1	9.70543445	6.201033E-012	2.057103E-011	1	0.000000E+000
1	9.70591023	2.057103E-011	6.201033E-012	0	0.000000E+000
1	9.70595716	6.201033E-012	2.057103E-011	1	0.000000E+000
1	9.70623339	2.057103E-011	6.201033E-012	0	0.000000E+000
1	9.70629607	6.201033E-012	2.057103E-011	1	0.000000E+000
1	9.70640314	2.057103E-011	6.201033E-012	0	0.000000E+000
1	9.70662812	6.201033E-012	2.057103E-011	1	0.000000E+000
1	9.70730075	2.057103E-011	6.201033E-012	0	0.000000E+000
1	9.70733465	6.201033E-012	2.057103E-011	1	0.000000E+000
1	9.70772224	2.057103E-011	6.201033E-012	0	0.000000E+000
1	9.70773729	6.201033E-012	2.057103E-011	1	0.000000E+000
1	9.70883840	2.057103E-011	6.201033E-012	0	0.000000E+000
1	9.70899340	6.201033E-012	2.057103E-011	1	0.000000E+000
1	9.70944119	2.057103E-011	6.201033E-012	0	0.000000E+000
1	9.70950952	6.201033E-012	2.057103E-011	1	0.000000E+000
1	9.70997347	2.057103E-011	6.201033E-012	0	0.000000E+000
1	9.70999618	6.201033E-012	2.057103E-011	1	0.000000E+000
1	9.71064952	2.057103E-011	6.201033E-012	0	0.000000E+000
1	9.71065899	6.201033E-012	2.057103E-011	1	0.000000E+000
1	9.71078465	2.057103E-011	6.201033E-012	0	0.000000E+000
1	9.71249026	6.201033E-012	2.057103E-011	1	0.000000E+000
1	9.71293966	2.057103E-011	6.201033E-012	0	0.000000E+000
1	9.71302732	6.201033E-012	2.057103E-011	1	0.000000E+000
1	9.71304791	2.057103E-011	6.201033E-012	0	0.000000E+000
1	9.71308606	6.201033E-012	2.057103E-011	1	0.000000E+000
1	9.71330874	2.057103E-011	6.201033E-012	0	0.000000E+000
1	9.71373940	6.201033E-012	2.057103E-011	1	0.000000E+000
1	9.71419290	2.057103E-011	6.201033E-012	0	0.000000E+000
1	9.71424855	6.201033E-012	2.057103E-011	1	0.000000E+000
1	9.71773671	2.057103E-011	6.201033E-012	0	0.000000E+000
1	9.71792099	6.201033E-012	2.057103E-011	1	0.000000E+000
1	9.71877573	2.057103E-011	6.201033E-012	0	0.000000E+000
1	9.71885353	6.201033E-012	2.057103E-011	1	0.000000E+000
1	9.71907165	2.057103E-011	6.201033E-012	0	0.000000E+000
1	9.71910281	6.201033E-012	2.057103E-011	1	0.000000E+000
1	9.71926657	2.057103E-011	6.201033E-012	0	0.000000E+000
1	9.71931699	6.201033E-012	2.057103E-011	1	0.000000E+000
1	9.72053574	2.057103E-011	6.201033E-012	0	0.000000E+000
1	9.72137519	6.201033E-012	2.057103E-011	1	0.000000E+000
1	9.72162582	2.057103E-011	6.201033E-012	0	0.000000E+000
1	9.72257528	6.201033E-012	2.057103E-011	1	0.000000E+000
1	9.72300005	2.057103E-011	6.201033E-012	0	0.000000E+000
1	9.72302154	6.201033E-012	2.057103E-011	1	0.000000E+000
1	9.72428152	2.057103E-011	6.201033E-012	0	0.000000E+000
1	9.72429637	6.201033E-012	2.057103E-011	1	0.000000E+000
1	9.72445655	2.057103E-011	6.201033E-012	0	0.000000E+000
1	9.72446085	6.201033E-012	2.057103E-011	1	0.000000E+000
1	9.72475376	2.057103E-011	6.201033E-012	0	0.000000E+000
1	9.72524156	6.201033E-012	2.057103E-011	1	0.000000E+000
1	9.72623463	2.057103E-011	6.201033E-012	0	0.000000E+000
1	9.72625791	6.201033E-012	2.057103E-011	1	0.000000E+000
1	9.72648042	2.057103E-011	6.201033E-012	0	0.000000E+000
1	9.72651559	6.201033E-012	2.057103E-011	1	0.000000E+000
1	9.72735065	2.057103E-011	6.201033E-012	0	0.000000E+000
1	9.72740816	6.201033E-012	2.057103E-011	1	0.000000E+000
1	9.72876385	2.057103E-011	6.201033E-012	0	0.000000E+000
1	9.72877475	6.201033E-012	2.057103E-011	1	0.000000E+000
1	9.73059941	2.057103E-011	6.201033E-012	0	0.000000E+000
1	9.73084577	6.201033E-012	2.057103E-011	1	0.000000E+000
1	9.73129453	2.057103E-011	6.201033E-012	0	0.000000E+000
1	9.73131224	6.201033E-012	2.057103E-011	1	0.000000E+000
1	9.73180132	2.057103E-011	6.201033E-012	0	0.000000E+000
1	9.73218184	6.201033E-012	2.057103E-011	1	0.000000E+000
1	9.73225728	2.057103E-011	6.201033E-012	0	0.000000E+000
1	9.73226187	6.201033E-012	2.057103E-011	1	0.000000E+000
1	9.73310024	2.057103E-011	6.201033E-012	0	0.000000E+000
1	9.73389963	6.201033E-012	2.057103E-011	1	0.000000E+000
1	9.73450758	2.057103E-011	6.201033E-012	0	0.000000E+000
1	9.73455432	6.201033E-012	2.057103E-011	1	0.000000E+000
1	9.73472642	2.057103E-011	6.201033E-012	0	0.000000E+000
1	9.73475526	6.201033E-012	2.057103E-011	1	0.000000E+000
1	9.73523183	2.057103E-011	6.201033E-012	0	0.000000E+000
1	9.73526733	6.201033E-012	2.057103E-011	1	0.000000E+000
1	9.73535554	2.057103E-011	6.201033E-012	0	0.000000E+000
1	9.73542130	6.201033E-012	2.057103E-011	1	0.000000E+000
1	9.73607274	2.057103E-011	6.201033E-012	0	0.000000E+000
1	9.73614995	6.201033E-012	2.057103E-011	1	0.000000E+000
1	9.73677604	2.057103E-011	6.201033E-012	0	0.000000E+000
1	9.73680690	6.201033E-012	2.057103E-011	1	0.000000E+000
1	9.73797532	2.057103E-011	6.201033E-012	0	0.000000E+000
1	9.73800286	6.201033E-012	2.057103E-011	1	0.000000E+000
1	9.73823321	2.057103E-011	6.201033E-012	0	0.000000E+000
1	9.73825568	6.201033E-012	2.057103E-011	1	0.000000E+000
1	9.73885058	2.057103E-011	6.201033E-012	0	0.000000E+000
1	9.73886091	6.201033E-012	2.057103E-011	1	0.000000E+000
1	9.73892974	2.057103E-011	6.201033E-012	0	0.000000E+000
1	9.73894028	6.201033E-012	2.057103E-011	1	0.000000E+000
1	9.73960362	2.057103E-011	6.201033E-012	0	0.000000E+000
1	9.73960958	6.201033E-012	2.057103E-011	1	0.000000E+000
1	9.74071765	2.057103E-011	6.201033E-012	0	0.000000E+000
1	9.74074037	6.201033E-012	2.057103E-011	1	0.000000E+000
1	9.74086694	2.057103E-011	6.201033E-012	0	0.000000E+000
1	9.74125085	6.201033E-012	2.057103E-011	1	0.000000E+000
1	9.74299695	2.057103E-011	6.201033E-012	0	0.000000E+000
1	9.74384123	6.201033E-012	2.057103E-011	1	0.000000E+000
1	9.74393184	2.057103E-011	6.201033E-012	0	0.000000E+000
1	9.74396025	6.201033E-012	2.057103E-011	1	0.000000E+000
1	9.74421700	2.057103E-011	6.201033E-012	0	0.000000E+000
1	9.74423631	6.201033E-012	2.057103E-011	1	0.000000E+000
1	9.74437169	2.057103E-011	6.201033E-012	0	0.000000E+000
1	9.74481561	6.201033E-012	2.057103E-011	1	0.000000E+000
1	9.74541510	2.057103E-011	6.201033E-012	0	0.000000E+000
1	9.74543775	6.201033E-012	2.057103E-011	1	0.000000E+000
1	9.74554232	2.057103E-011	6.201033E-012	0	0.000000E+000
1	9.74600536	6.201033E-012	2.057103E-011	1	0.000000E+000
1	9.74642676	2.057103E-011	6.201033E-012	0	0.000000E+000
1	9.74655177	6.201033E-012	2.057103E-011	1	0.000000E+000
1	9.74714445	2.057103E-011	6.201033E-012	0	0.000000E+000
1	9.74803017	6.201033E-012	2.057103E-011	1	0.000000E+000
1	9.74857912	2.057103E-011	6.201033E-012	0	0.000000E+000
1	9.74877020	6.201033E-012	2.057103E-011	1	0.000000E+000
1	9.75045179	2.057103E-011	6.201033E-012	0	0.000000E+000
1	9.75059223	6.201033E-012	2.057103E-011	1	0.000000E+000
1	9.75103840	2.057103E-011	6.201033E-012	0	0.000000E+000
1	9.75106588	6.201033E-012	2.057103E-011	1	0.000000E+000
1	9.75108397	2.057103E-011	6.201033E-012	0	0.000000E+000
1	9.75111859	6.201033E-012	2.057103E-011	1	0.000000E+000
1	9.75123036	2.057103E-011	6.201033E-012	0	0.000000E+000
1	9.75124647	6.201033E-012	2.057103E-011	1	0.000000E+000
1	9.75260779	2.057103E-011	6.201033E-012	0	0.000000E+000
1	9.75341560	6.201033E-012	2.057103E-011	1	0.000000E+000
1	9.75356362	2.057103E-011	6.201033E-012	0	0.000000E+000
1	9.75361655	6.201033E-012	2.057103E-011	1	0.000000E+000
1	9.75364922	2.057103E-011	6.201033E-012	0	0.000000E+000
1	9.75401622	6.201033E-012	2.057103E-011	1	0.000000E+000
1	9.75406471	2.057103E-011	6.201033E-012	0	0.000000E+000
1	9.75412078	6.201033E-012	2.057103E-011	1	0.000000E+000
1	9.75448731	2.057103E-011	6.201033E-012	0	0.000000E+000
1	9.75451066	6.201033E-012	2.057103E-011	1	0.000000E+000
1	9.75453512	2.057103E-011	6.201033E-012	0	0.000000E+000
1	9.75467924	6.201033E-012	2.057103E-011	1	0.000000E+000
1	9.75471006	2.057103E-011	6.201033E-012	0	0.000000E+000
1	9.75552311	6.201033E-012	2.057103E-011	1	0.000000E+000
1	9.75565932	2.057103E-011	6.201033E-012	0	0.000000E+000
1	9.75663874	6.201033E-012	2.057103E-011	1	0.000000E+000
1	9.75729784	2.057103E-011	6.201033E-012	0	0.000000E+000
1	9.75889755	6.201033E-012	2.057103E-011	1	0.000000E+000
1	9.75902113	2.057103E-011	6.201033E-012	0	0.000000E+000
1	9.75932929	6.201033E-012	2.057103E-011	1	0.000000E+000
1	9.76029367	2.057103E-011	6.201033E-012	0	0.000000E+000
1	9.76039287	6.201033E-012	2.057103E-011	1	0.000000E+000
1	9.76069732	2.057103E-011	6.201033E-012	0	0.000000E+000
1	9.76110434	6.201033E-012	2.057103E-011	1	0.000000E+000
1	9.76135509	2.057103E-011	6.201033E-012	0	0.000000E+000
1	9.76140486	6.201033E-012	2.057103E-011	1	0.000000E+000
1	9.76179663	2.057103E-011	6.201033E-012	0	0.000000E+000
1	9.76185875	6.201033E-012	2.057103E-011	1	0.000000E+000
1	9.76266654	2.057103E-011	6.201033E-012	0	0.000000E+000
1	9.76268620	6.201033E-012	2.057103E-011	1	0.000000E+000
1	9.76274629	2.057103E-011	6.201033E-012	0	0.000000E+000
1	9.76287021	6.201033E-012	2.057103E-011	1	0.000000E+000
1	9.76357329	2.057103E-011	6.201033E-012	0	0.000000E+000
1	9.76360750	6.201033E-012	2.057103E-011	1	0.000000E+000
1	9.76430499	2.057103E-011	6.201033E-012	0	0.000000E+000
1	9.76433444	6.201033E-012	2.057103E-011	1	0.000000E+000
1	9.76513226	2.057103E-011	6.201033E-012	0	0.000000E+000
1	9.76515831	6.201033E-012	2.057103E-011	1	0.000000E+000
1	9.76518212	2.057103E-011	6.201033E-012	0	0.000000E+000
1	9.76522604	6.201033E-012	2.057103E-011	1	0.000000E+000
1	9.76540029	2.057103E-011	6.201033E-012	0	0.000000E+000
1	9.76579513	6.201033E-012	2.057103E-011	1	0.000000E+000
1	9.76599249	2.057103E-011	6.201033E-012	0	0.000000E+000
1	9.76617431	6.201033E-012	2.057103E-011	1	0.000000E+000
1	9.76628812	2.057103E-011	6.201033E-012	0	0.000000E+000
1	9.76632164	6.201033E-012	2.057103E-011	1	0.000000E+000
1	9.76676622	2.057103E-011	6.201033E-012	0	0.000000E+000
1	9.76689155	6.201033E-012	2.057103E-011	1	0.000000E+000
1	9.76789594	2.057103E-011	6.201033E-012	0	0.000000E+000
1	9.76816992	6.201033E-012	2.057103E-011	1	0.000000E+000
1	9.76934917	2.057103E-011	6.201033E-012	0	0.000000E+000
1	9.76941970	6.201033E-012	2.057103E-011	1	0.000000E+000
1	9.76999264	2.057103E-011	6.201033E-012	0	0.000000E+000
1	9.77003938	6.201033E-012	2.057103E-011	1	0.000000E+000
1	9.77013890	2.057103E-011	6.201033E-012	0	0.000000E+000
1	9.77016154	6.201033E-012	2.057103E-011	1	0.000000E+000
1	9.77079524	2.057103E-011	6.201033E-012	0	0.000000E+000
1	9.77139400	6.201033E-012	2.057103E-011	1	0.000000E+000
1	9.77173439	2.057103E-011	6.201033E-012	0	0.000000E+000
1	9.77222973	6.201033E-012	2.057103E-011	1	0.000000E+000
1	9.77240392	2.057103E-011	6.201033E-012	0	0.000000E+000
1	9.77244687	6.201033E-012	2.057103E-011	1	0.000000E+000
1	9.77256912	2.057103E-011	6.201033E-012	0	0.000000E+000
1	9.77377006	6.201033E-012	2.057103E-011	1	0.000000E+000
1	9.77450465	2.057103E-011	6.201033E-012	0	0.000000E+000
1	9.77459871	6.201033E-012	2.057103E-011	1	0.000000E+000
1	9.77485588	2.057103E-011	6.201033E-012	0	0.000000E+000
1	9.77486779	6.201033E-012	2.057103E-011	1	0.000000E+000
1	9.77524936	2.057103E-011	6.201033E-012	0	0.000000E+000
1	9.77528735	6.201033E-012	2.057103E-011	1	0.000000E+000
1	9.77552562	2.057103E-011	6.201033E-012	0	0.000000E+000
1	9.77631074	6.201033E-012	2.057103E-011	1	0.000000E+000
1	9.77682452	2.057103E-011	6.201033E-012	0	0.000000E+000
1	9.77683281	6.201033E-012	2.057103E-011	1	0.000000E+000
1	9.77688075	2.057103E-011	6.201033E-012	0	0.000000E+000
1	9.77691589	6.201033E-012	2.057103E-011	1	0.000000E+000
1	9.77744928	2.057103E-011	6.201033E-012	0	0.000000E+000
1	9.77746844	6.201033E-012	2.057103E-011	1	0.000000E+000
1	9.77869929	2.057103E-011	6.201033E-012	0	0.000000E+000
1	9.77871152	6.201033E-012	2.057103E-011	1	0.000000E+000
1	9.77895705	2.057103E-011	6.201033E-012	0	0.000000E+000
1	9.77896721	6.201033E-012	2.057103E-011	1	0.000000E+000
1	9.78020737	2.057103E-011	6.201033E-012	0	0.000000E+000
1	9.78023435	6.201033E-012	2.057103E-011	1	0.000000E+000
1	9.78079999	2.057103E-011	6.201033E-012	0	0.000000E+000
1	9.78082132	6.201033E-012	2.057103E-011	1	0.000000E+000
1	9.78133624	2.057103E-011	6.201033E-012	0	0.000000E+000
1	9.78135828	6.201033E-012	2.057103E-011	1	0.000000E+000
1	9.78188749	2.057103E-011	6.201033E-012	0	0.000000E+000
1	9.78192020	6.201033E-012	2.057103E-011	1	0.000000E+000
1	9.78336452	2.057103E-011	6.201033E-012	0	0.000000E+000
1	9.78337297	6.201033E-012	2.057103E-011	1	0.000000E+000
1	9.78444078	2.057103E-011	6.201033E-012	0	0.000000E+000
1	9.78465963	6.201033E-012	2.057103E-011	1	0.000000E+000
1	9.78471949	2.057103E-011	6.201033E-012	0	0.000000E+000
1	9.78505306	6.201033E-012	2.057103E-011	1	0.000000E+000
1	9.78643266	2.057103E-011	6.201033E-012	0	0.000000E+000
1	9.78683120	6.201033E-012	2.057103E-011	1	0.000000E+000
1	9.78699116	2.057103E-011	6.201033E-012	0	0.000000E+000
1	9.78700101	6.201033E-012	2.057103E-011	1	0.000000E+000
1	9.78795383	2.057103E-011	6.201033E-012	0	0.000000E+000
1	9.78795706	6.201033E-012	2.057103E-011	1	0.000000E+000
1	9.78905246	2.057103E-011	6.201033E-012	0	0.000000E+000
1	9.78924911	6.201033E-012	2.057103E-011	1	0.000000E+000
1	9.78928687	2.057103E-011	6.201033E-012	0	0.000000E+000
1	9.79031323	6.201033E-012	2.057103E-011	1	0.000000E+000
1	9.79179252	2.057103E-011	6.201033E-012	0	0.000000E+000
1	9.85210903	6.201033E-012	2.057103E-011	1	0.000000E+000
1	9.85252950	2.057103E-011	6.201033E-012	0	0.000000E+000
1	9.85255205	6.201033E-012	2.057103E-011	1	0.000000E+000
1	9.85401802	2.057103E-011	6.201033E-012	0	0.000000E+000
1	9.85424667	6.201033E-012	2.057103E-011	1	0.000000E+000
1	9.85464484	2.057103E-011	6.201033E-012	0	0.000000E+000
1	9.85467454	6.201033E-012	2.057103E-011	1	0.000000E+000
1	9.85494342	2.057103E-011	6.201033E-012	0	0.000000E+000
1	9.85496366	6.201033E-012	2.057103E-011	1	0.000000E+000
1	9.85507274	2.057103E-011	6.201033E-012	0	0.000000E+000
1	9.85509198	6.201033E-012	2.057103E-011	1	0.000000E+000
1	9.85540637	2.057103E-011	6.201033E-012	0	0.000000E+000
1	9.85588048	6.201033E-012	2.057103E-011	1	0.000000E+000
1	9.85656156	2.057103E-011	6.201033E-012	0	0.000000E+000
1	9.85658835	6.201033E-012	2.057103E-011	1	0.000000E+000
1	9.85778534	2.057103E-011	6.201033E-012	0	0.000000E+000
1	9.85782092	6.201033E-012	2.057103E-011	1	0.000000E+000
1	9.86018994	2.057103E-011	6.201033E-012	0	0.000000E+000
1	9.86034559	6.201033E-012	2.057103E-011	1	0.000000E+000
1	9.86120327	2.057103E-011	6.201033E-012	0	0.000000E+000
1	9.86123282	6.201033E-012	2.057103E-011	1	0.000000E+000
1	9.86153778	2.057103E-011	6.201033E-012	0	0.000000E+000
1	9.86235447	6.201033E-012	2.057103E-011	1	0.000000E+000
1	9.86320860	2.057103E-011	6.201033E-012	0	0.000000E+000
1	9.86323291	6.201033E-012	2.057103E-011	1	0.000000E+000
1	9.86400266	2.057103E-011	6.201033E-012	0	0.000000E+000
1	9.86401275	6.201033E-012	2.057103E-011	1	0.000000E+000
1	9.86570963	2.057103E-011	6.201033E-012	0	0.000000E+000
1	9.86573017	6.201033E-012	2.057103E-011	1	0.000000E+000
1	9.86586360	2.057103E-011	6.201033E-012	0	0.000000E+000
1	9.86588404	6.201033E-012	2.057103E-011	1	0.000000E+000
1	9.86611442	2.057103E-011	6.201033E-012	0	0.000000E+000
1	9.86616345	6.201033E-012	2.057103E-011	1	0.000000E+000
1	9.86823994	2.057103E-011	6.201033E-012	0	0.000000E+000
1	9.86918153	6.201033E-012	2.057103E-011	1	0.000000E+000
1	9.86927337	2.057103E-011	6.201033E-012	0	0.000000E+000
1	9.86932230	6.201033E-012	2.057103E-011	1	0.000000E+000
1	9.87000508	2.057103E-011	6.201033E-012	0	0.000000E+000
1	9.87007232	6.201033E-012	2.057103E-011	1	0.000000E+000
1	9.87062170	2.057103E-011	6.201033E-012	0	0.000000E+000
1	9.87068614	6.201033E-012	2.057103E-011	1	0.000000E+000
1	9.87140451	2.057103E-011	6.201033E-012	0	0.000000E+000
1	9.87141703	6.201033E-012	2.057103E-011	1	0.000000E+000
1	9.87206125	2.057103E-011	6.201033E-012	0	0.000000E+000
1	9.87388445	6.201033E-012	2.057103E-011	1	0.000000E+000
1	9.87502532	2.057103E-011	6.201033E-012	0	0.000000E+000
1	9.87503851	6.201033E-012	2.057103E-011	1	0.000000E+000
1	9.87656492	2.057103E-011	6.201033E-012	0	0.000000E+000
1	9.87658182	6.201033E-012	2.057103E-011	1	0.000000E+000
1	9.87672554	2.057103E-011	6.201033E-012	0	0.000000E+000
1	9.87673564	6.201033E-012	2.057103E-011	1	0.000000E+000
1	9.87687361	2.057103E-011	6.201033E-012	0	0.000000E+000
1	9.87724924	6.201033E-012	2.057103E-011	1	0.000000E+000
1	9.87891023	2.057103E-011	6.201033E-012	0	0.000000E+000
1	9.87899391	6.201033E-012	2.057103E-011	1	0.000000E+000
1	9.87922760	2.057103E-011	6.201033E-012	0	0.000000E+000
1	9.87924082	6.201033E-012	2.057103E-011	1	0.000000E+000
1	9.87968153	2.057103E-011	6.201033E-012	0	0.000000E+000
1	9.87975021	6.201033E-012	2.057103E-011	1	0.000000E+000
1	9.88062658	2.057103E-011	6.201033E-012	0	0.000000E+000
1	9.88089048	6.201033E-012	2.057103E-011	1	0.000000E+000
1	9.88124671	2.057103E-011	6.201033E-012	0	0.000000E+000
1	9.88220059	6.201033E-012	2.057103E-011	1	0.000000E+000
1	9.88263353	2.057103E-011	6.201033E-012	0	0.000000E+000
1	9.88266630	6.201033E-012	2.057103E-011	1	0.000000E+000
1	9.88378880	2.057103E-011	6.201033E-012	0	0.000000E+000
1	9.88380142	6.201033E-012	2.057103E-011	1	0.000000E+000
1	9.88389422	2.057103E-011	6.201033E-012	0	0.000000E+000
1	9.88390329	6.201033E-012	2.057103E-011	1	0.000000E+000
1	9.88426938	2.057103E-011	6.201033E-012	0	0.000000E+000
1	9.88428436	6.201033E-012	2.057103E-011	1	0.000000E+000
1	9.88466504	2.057103E-011	6.201033E-012	0	0.000000E+000
1	9.88468531	6.201033E-012	2.057103E-011	1	0.000000E+000
1	9.88585815	2.057103E-011	6.201033E-012	0	0.000000E+000
1	9.88588072	6.201033E-012	2.057103E-011	1	0.000000E+000
1	9.88594515	2.057103E-011	6.201033E-012	0	0.000000E+000
1	9.88597105	6.201033E-012	2.057103E-011	1	0.000000E+000
1	9.88626142	2.057103E-011	6.201033E-012	0	0.000000E+000
1	9.88627405	6.201033E-012	2.057103E-011	1	0.000000E+000
1	9.88653847	2.057103E-011	6.201033E-012	0	0.000000E+000
1	9.88777832	6.201033E-012	2.057103E-011	1	0.000000E+000
1	9.88790853	2.057103E-011	6.201033E-012	0	0.000000E+000
1	9.88795716	6.201033E-012	2.057103E-011	1	0.000000E+000
1	9.88904184	2.057103E-011	6.201033E-012	0	0.000000E+000
1	9.88919048	6.201033E-012	2.057103E-011	1	0.000000E+000
1	9.88996974	2.057103E-011	6.201033E-012	0	0.000000E+000
1	9.88998990	6.201033E-012	2.057103E-011	1	0.000000E+000
1	9.89052240	2.057103E-011	6.201033E-012	0	0.000000E+000
1	9.89055852	6.201033E-012	2.057103E-011	1	0.000000E+000
1	9.89134046	2.057103E-011	6.201033E-012	0	0.000000E+000
1	9.89136294	6.201033E-012	2.057103E-011	1	0.000000E+000
1	9.89169500	2.057103E-011	6.201033E-012	0	0.000000E+000
1	9.89228291	6.201033E-012	2.057103E-011	1	0.000000E+000
1	9.89364020	2.057103E-011	6.201033E-012	0	0.000000E+000
1	9.89365892	6.201033E-012	2.057103E-011	1	0.000000E+000
1	9.89379752	2.057103E-011	6.201033E-012	0	0.000000E+000
1	9.89381406	6.201033E-012	2.057103E-011	1	0.000000E+000
1	9.89489893	2.057103E-011	6.201033E-012	0	0.000000E+000
1	9.89617839	6.201033E-012	2.057103E-011	1	0.000000E+000
1	9.89666744	2.057103E-011	6.201033E-012	0	0.000000E+000
1	9.89693283	6.201033E-012	2.057103E-011	1	0.000000E+000
1	9.89711038	2.057103E-011	6.201033E-012	0	0.000000E+000
1	9.89714836	6.201033E-012	2.057103E-011	1	0.000000E+000
1	9.89750504	2.057103E-011	6.201033E-012	0	0.000000E+000
1	9.89753831	6.201033E-012	2.057103E-011	1	0.000000E+000
1	9.89802571	2.057103E-011	6.201033E-012	0	0.000000E+000
1	9.89806595	6.201033E-012	2.057103E-011	1	0.000000E+000
1	9.89823794	2.057103E-011	6.201033E-012	0	0.000000E+000
1	9.89825843	6.201033E-012	2.057103E-011	1	0.000000E+000
1	9.89827512	2.057103E-011	6.201033E-012	0	0.000000E+000
1	9.89870173	6.201033E-012	2.057103E-011	1	0.000000E+000
1	9.89882935	2.057103E-011	6.201033E-012	0	0.000000E+000
1	9.89886490	6.201033E-012	2.057103E-011	1	0.000000E+000
1	9.89944313	2.057103E-011	6.201033E-012	0	0.000000E+000
1	9.90058929	6.201033E-012	2.057103E-011	1	0.000000E+000
1	9.90118427	2.057103E-011	6.201033E-012	0	0.000000E+000
1	9.90119411	6.201033E-012	2.057103E-011	1	0.000000E+000
1	9.90171185	2.057103E-011	6.201033E-012	0	0.000000E+000
1	9.90173016	6.201033E-012	2.057103E-011	1	0.000000E+000
1	9.90191752	2.057103E-011	6.201033E-012	0	0.000000E+000
1	9.90194986	6.201033E-012	2.057103E-011	1	0.000000E+000
1	9.90320178	2.057103E-011	6.201033E-012	0	0.000000E+000
1	9.90320921	6.201033E-012	2.057103E-011	1	0.000000E+000
1	9.90371672	2.057103E-011	6.201033E-012	0	0.000000E+000
1	9.90373826	6.201033E-012	2.057103E-011	1	0.000000E+000
1	9.90417969	2.057103E-011	6.201033E-012	0	0.000000E+000
1	9.90424519	6.201033E-012	2.057103E-011	1	0.000000E+000
1	9.90466218	2.057103E-011	6.201033E-012	0	0.000000E+000
1	9.90510132	6.201033E-012	2.057103E-011	1	0.000000E+000
1	9.90527353	2.057103E-011	6.201033E-012	0	0.000000E+000
1	9.90542292	6.201033E-012	2.057103E-011	1	0.000000E+000
1	9.90589674	2.057103E-011	6.201033E-012	0	0.000000E+000
1	9.90614653	6.201033E-012	2.057103E-011	1	0.000000E+000
1	9.90640984	2.057103E-011	6.201033E-012	0	0.000000E+000
1	9.90691221	6.201033E-012	2.057103E-011	1	0.000000E+000
1	9.90694361	2.057103E-011	6.201033E-012	0	0.000000E+000
1	9.90780486	6.201033E-012	2.057103E-011	1	0.000000E+000
1	9.90910716	2.057103E-011	6.201033E-012	0	0.000000E+000
1	9.90913711	6.201033E-012	2.057103E-011	1	0.000000E+000
1	9.90951453	2.057103E-011	6.201033E-012	0	0.000000E+000
1	9.90952238	6.201033E-012	2.057103E-011	1	0.000000E+000
1	9.91000716	2.057103E-011	6.201033E-012	0	0.000000E+000
1	9.91001883	6.201033E-012	2.057103E-011	1	0.000000E+000
1	9.91056868	2.057103E-011	6.201033E-012	0	0.000000E+000
1	9.91058424	6.201033E-012	2.057103E-011	1	0.000000E+000
1	9.91226402	2.057103E-011	6.201033E-012	0	0.000000E+000
1	9.91266919	6.201033E-012	2.057103E-011	1	0.000000E+000
1	9.91274030	2.057103E-011	6.201033E-012	0	0.000000E+000
1	9.91297160	6.201033E-012	2.057103E-011	1	0.000000E+000
1	9.91309913	2.057103E-011	6.201033E-012	0	0.000000E+000
1	9.91312032	6.201033E-012	2.057103E-011	1	0.000000E+000
1	9.91396312	2.057103E-011	6.201033E-012	0	0.000000E+000
1	9.91398003	6.201033E-012	2.057103E-011	1	0.000000E+000
1	9.91424279	2.057103E-011	6.201033E-012	0	0.000000E+000
1	9.91425409	6.201033E-012	2.057103E-011	1	0.000000E+000
1	9.91468852	2.057103E-011	6.201033E-012	0	0.000000E+000
1	9.91485106	6.201033E-012	2.057103E-011	1	0.000000E+000
1	9.91533421	2.057103E-011	6.201033E-012	0	0.000000E+000
1	9.91718845	6.201033E-012	2.057103E-011	1	0.000000E+000
1	9.91722680	2.057103E-011	6.201033E-012	0	0.000000E+000
1	9.91725024	6.201033E-012	2.057103E-011	1	0.000000E+000
1	9.91763490	2.057103E-011	6.201033E-012	0	0.000000E+000
1	9.91834175	6.201033E-012	2.057103E-011	1	0.000000E+000
1	9.91913204	2.057103E-011	6.201033E-012	0	0.000000E+000
1	9.91914459	6.201033E-012	2.057103E-011	1	0.000000E+000
1	9.91940922	2.057103E-011	6.201033E-012	0	0.000000E+000
1	9.91973001	6.201033E-012	2.057103E-011	1	0.000000E+000
1	9.92361652	2.057103E-011	6.201033E-012	0	0.000000E+000
1	9.92369787	6.201033E-012	2.057103E-011	1	0.000000E+000
1	9.92443752	2.057103E-011	6.201033E-012	0	0.000000E+000
1	9.92452877	6.201033E-012	2.057103E-011	1	0.000000E+000
1	9.92643078	2.057103E-011	6.201033E-012	0	0.000000E+000
1	9.92648302	6.201033E-012	2.057103E-011	1	0.000000E+000
1	9.92852394	2.057103E-011	6.201033E-012	0	0.000000E+000
1	9.93035293	6.201033E-012	2.057103E-011	1	0.000000E+000
1	9.93057432	2.057103E-011	6.201033E-012	0	0.000000E+000
1	9.93060940	6.201033E-012	2.057103E-011	1	0.000000E+000
1	9.93081151	2.057103E-011	6.201033E-012	0	0.000000E+000
1	9.93093282	6.201033E-012	2.057103E-011	1	0.000000E+000
1	9.93232347	2.057103E-011	6.201033E-012	0	0.000000E+000
1	9.93239740	6.201033E-012	2.057103E-011	1	0.000000E+000
1	9.93244708	2.057103E-011	6.201033E-012	0	0.000000E+000
1	9.93253166	6.201033E-012	2.057103E-011	1	0.000000E+000
1	9.93255987	2.057103E-011	6.201033E-012	0	0.000000E+000
1	9.93548087	6.201033E-012	2.057103E-011	1	0.000000E+000
1	9.93569544	2.057103E-011	6.201033E-012	0	0.000000E+000
1	9.93593377	6.201033E-012	2.057103E-011	1	0.000000E+000
1	9.93596949	2.057103E-011	6.201033E-012	0	0.000000E+000
1	9.93732149	6.201033E-012	2.057103E-011	1	0.000000E+000
1	9.93760169	2.057103E-011	6.201033E-012	0	0.000000E+000
1	9.93834144	6.201033E-012	2.057103E-011	1	0.000000E+000
1	9.93839046	2.057103E-011	6.201033E-012	0	0.000000E+000
1	9.93841055	6.201033E-012	2.057103E-011	1	0.000000E+000
1	9.93882537	2.057103E-011	6.201033E-012	0	0.000000E+000
1	9.93968991	6.201033E-012	2.057103E-011	1	0.000000E+000
1	9.93969642	2.057103E-011	6.201033E-012	0	0.000000E+000
1	9.94014615	6.201033E-012	2.057103E-011	1	0.000000E+000
1	9.94021380	2.057103E-011	6.201033E-012	0	0.000000E+000
1	9.94058439	6.201033E-012	2.057103E-011	1	0.000000E+000
1	9.94068261	2.057103E-011	6.201033E-012	0	0.000000E+000
1	9.94109922	6.201033E-012	2.057103E-011	1	0.000000E+000
1	9.94117712	2.057103E-011	6.201033E-012	0	0.000000E+000
1	9.94127736	6.201033E-012	2.057103E-011	1	0.000000E+000
1	9.94132057	2.057103E-011	6.201033E-012	0	0.000000E+000
1	9.94186284	6.201033E-012	2.057103E-011	1	0.000000E+000
1	9.94199422	2.057103E-011	6.201033E-012	0	0.000000E+000
1	9.94204197	6.201033E-012	2.057103E-011	1	0.000000E+000
1	9.94234174	2.057103E-011	6.201033E-012	0	0.000000E+000
1	9.94350820	6.201033E-012	2.057103E-011	1	0.000000E+000
1	9.94390214	2.057103E-011	6.201033E-012	0	0.000000E+000
1	9.94392347	6.201033E-012	2.057103E-011	1	0.000000E+000
1	9.94399209	2.057103E-011	6.201033E-012	0	0.000000E+000
1	9.94459898	6.201033E-012	2.057103E-011	1	0.000000E+000
1	9.94574833	2.057103E-011	6.201033E-012	0	0.000000E+000
1	9.94578864	6.201033E-012	2.057103E-011	1	0.000000E+000
1	9.94589698	2.057103E-011	6.201033E-012	0	0.000000E+000
1	9.94590719	6.201033E-012	2.057103E-011	1	0.000000E+000
1	9.94665904	2.057103E-011	6.201033E-012	0	0.000000E+000
1	9.94689908	6.201033E-012	2.057103E-011	1	0.000000E+000
1	9.94710449	2.057103E-011	6.201033E-012	0	0.000000E+000
1	9.94711930	6.201033E-012	2.057103E-011	1	0.000000E+000
1	9.94799768	2.057103E-011	6.201033E-012	0	0.000000E+000
1	9.94802613	6.201033E-012	2.057103E-011	1	0.000000E+000
1	9.94843908	2.057103E-011	6.201033E-012	0	0.000000E+000
1	9.94848303	6.201033E-012	2.057103E-011	1	0.000000E+000
1	9.94882376	2.057103E-011	6.201033E-012	0	0.000000E+000
1	9.94885122	6.201033E-012	2.057103E-011	1	0.000000E+000
1	9.94901142	2.057103E-011	6.201033E-012	0	0.000000E+000
1	9.94905126	6.201033E-012	2.057103E-011	1	0.000000E+000
1	9.95008792	2.057103E-011	6.201033E-012	0	0.000000E+000
1	9.95035675	6.201033E-012	2.057103E-011	1	0.000000E+000
1	9.95037979	2.057103E-011	6.201033E-012	0	0.000000E+000
1	9.95083150	6.201033E-012	2.057103E-011	1	0.000000E+000
1	9.95141719	2.057103E-011	6.201033E-012	0	0.000000E+000
1	9.95228391	6.201033E-012	2.057103E-011	1	0.000000E+000
1	9.95286832	2.057103E-011	6.201033E-012	0	0.000000E+000
1	9.95290338	6.201033E-012	2.057103E-011	1	0.000000E+000
1	9.95332332	2.057103E-011	6.201033E-012	0	0.000000E+000
1	9.95337222	6.201033E-012	2.057103E-011	1	0.000000E+000
1	9.95373439	2.057103E-011	6.201033E-012	0	0.000000E+000
1	9.95373853	6.201033E-012	2.057103E-011	1	0.000000E+000
1	9.95490396	2.057103E-011	6.201033E-012	0	0.000000E+000
1	9.95491233	6.201033E-012	2.057103E-011	1	0.000000E+000
1	9.95545939	2.057103E-011	6.201033E-012	0	0.000000E+000
1	9.95549182	6.201033E-012	2.057103E-011	1	0.000000E+000
1	9.95589679	2.057103E-011	6.201033E-012	0	0.000000E+000
1	9.95592892	6.201033E-012	2.057103E-011	1	0.000000E+000
1	9.95717564	2.057103E-011	6.201033E-012	0	0.000000E+000
1	9.95834058	6.201033E-012	2.057103E-011	1	0.000000E+000
1	9.95861257	2.057103E-011	6.201033E-012	0	0.000000E+000
1	9.95862952	6.201033E-012	2.057103E-011	1	0.000000E+000
1	9.96076606	2.057103E-011	6.201033E-012	0	0.000000E+000
1	9.96078533	6.201033E-012	2.057103E-011	1	0.000000E+000
1	9.96168862	2.057103E-011	6.201033E-012	0	0.000000E+000
1	9.96175451	6.201033E-012	2.057103E-011	1	0.000000E+000
1	9.96203803	2.057103E-011	6.201033E-012	0	0.000000E+000
1	9.96326557	6.201033E-012	2.057103E-011	1	0.000000E+000
1	9.96354982	2.057103E-011	6.201033E-012	0	0.000000E+000
1	9.96357767	6.201033E-012	2.057103E-011	1	0.000000E+000
1	9.96453716	2.057103E-011	6.201033E-012	0	0.000000E+000
1	9.96456050	6.201033E-012	2.057103E-011	1	0.000000E+000
1	9.96463062	2.057103E-011	6.201033E-012	0	0.000000E+000
1	9.96554665	6.201033E-012	2.057103E-011	1	0.000000E+000
1	9.96562365	2.057103E-011	6.201033E-012	0	0.000000E+000
1	9.96565066	6.201033E-012	2.057103E-011	1	0.000000E+000
1	9.96702444	2.057103E-011	6.201033E-012	0	0.000000E+000
1	9.96794585	6.201033E-012	2.057103E-011	1	0.000000E+000
1	9.96902228	2.057103E-011	6.201033E-012	0	0.000000E+000
1	9.96906174	6.201033E-012	2.057103E-011	1	0.000000E+000
1	9.96997601	2.057103E-011	6.201033E-012	0	0.000000E+000
1	9.97003661	6.201033E-012	2.057103E-011	1	0.000000E+000
1	9.97024026	2.057103E-011	6.201033E-012	0	0.000000E+000
1	9.97239317	6.201033E-012	2.057103E-011	1	0.000000E+000
1	9.97286760	2.057103E-011	6.201033E-012	0	0.000000E+000
1	9.97383194	6.201033E-012	2.057103E-011	1	0.000000E+000
1	9.97467388	2.057103E-011	6.201033E-012	0	0.000000E+000
1	9.97472791	6.201033E-012	2.057103E-011	1	0.000000E+000
1	9.97490680	2.057103E-011	6.201033E-012	0	0.000000E+000
1	9.97495406	6.201033E-012	2.057103E-011	1	0.000000E+000
1	9.97591338	2.057103E-011	6.201033E-012	0	0.000000E+000
1	9.97595270	6.201033E-012	2.057103E-011	1	0.000000E+000
1	9.97701932	2.057103E-011	6.201033E-012	0	0.000000E+000
1	11.15211548	6.226796E-012	2.059680E-011	1	0.000000E+000
1	11.15239055	2.059680E-011	6.226796E-012	0	0.000000E+000
1	11.15272857	6.226796E-012	2.059680E-011	1	0.000000E+000
1	11.15336751	2.059680E-011	6.226796E-012	0	0.000000E+000
1	11.15347769	6.226796E-012	2.059680E-011	1	0.000000E+000
1	11.15350431	2.059680E-011	6.226796E-012	0	0.000000E+000
1	11.15363585	6.226796E-012	2.059680E-011	1	0.000000E+000
1	11.15440886	2.059680E-011	6.226796E-012	0	0.000000E+000
1	11.15489832	6.226796E-012	2.059680E-011	1	0.000000E+000
1	11.15622960	2.059680E-011	6.226796E-012	0	0.000000E+000
1	11.15657812	6.226796E-012	2.059680E-011	1	0.000000E+000
1	11.15661802	2.059680E-011	6.226796E-012	0	0.000000E+000
1	11.15664000	6.226796E-012	2.059680E-011	1	0.000000E+000
1	11.15690314	2.059680E-011	6.226796E-012	0	0.000000E+000
1	11.15694370	6.226796E-012	2.059680E-011	1	0.000000E+000
1	11.15708440	2.059680E-011	6.226796E-012	0	0.000000E+000
1	11.15718657	6.226796E-012	2.059680E-011	1	0.000000E+000
1	11.15765104	2.059680E-011	6.226796E-012	0	0.000000E+000
1	11.15767085	6.226796E-012	2.059680E-011	1	0.000000E+000
1	11.15815825	2.059680E-011	6.226796E-012	0	0.000000E+000
1	11.15973807	6.226796E-012	2.059680E-011	1	0.000000E+000
1	11.15987324	2.059680E-011	6.226796E-012	0	0.000000E+000
1	11.15990250	6.226796E-012	2.059680E-011	1	0.000000E+000
1	11.16024452	2.059680E-011	6.226796E-012	0	0.000000E+000
1	11.16024851	6.226796E-012	2.059680E-011	1	0.000000E+000
1	11.16078847	2.059680E-011	6.226796E-012	0	0.000000E+000
1	11.16082082	6.226796E-012	2.059680E-011	1	0.000000E+000
1	11.16093266	2.059680E-011	6.226796E-012	0	0.000000E+000
1	11.16094255	6.226796E-012	2.059680E-011	1	0.000000E+000
1	11.16128909	2.059680E-011	6.226796E-012	0	0.000000E+000
1	11.16170547	6.226796E-012	2.059680E-011	1	0.000000E+000
1	11.16176882	2.059680E-011	6.226796E-012	0	0.000000E+000
1	11.16207723	6.226796E-012	2.059680E-011	1	0.000000E+000
1	11.16242611	2.059680E-011	6.226796E-012	0	0.000000E+000
1	11.16243791	6.226796E-012	2.059680E-011	1	0.000000E+000
1	11.16255853	2.059680E-011	6.226796E-012	0	0.000000E+000
1	11.16285368	6.226796E-012	2.059680E-011	1	0.000000E+000
1	11.16438071	2.059680E-011	6.226796E-012	0	0.000000E+000
1	11.16461407	6.226796E-012	2.059680E-011	1	0.000000E+000
1	11.16480710	2.059680E-011	6.226796E-012	0	0.000000E+000
1	11.16583114	6.226796E-012	2.059680E-011	1	0.000000E+000
1	11.16598042	2.059680E-011	6.226796E-012	0	0.000000E+000
1	11.16729611	6.226796E-012	2.059680E-011	1	0.000000E+000
1	11.16760839	2.059680E-011	6.226796E-012	0	0.000000E+000
1	11.16765140	6.226796E-012	2.059680E-011	1	0.000000E+000
1	11.16793770	2.059680E-011	6.226796E-012	0	0.000000E+000
1	11.16832619	6.226796E-012	2.059680E-011	1	0.000000E+000
1	11.16918674	2.059680E-011	6.226796E-012	0	0.000000E+000
1	11.16921320	6.226796E-012	2.059680E-011	1	0.000000E+000
1	11.16934806	2.059680E-011	6.226796E-012	0	0.000000E+000
1	11.16936071	6.226796E-012	2.059680E-011	1	0.000000E+000
1	11.16944017	2.059680E-011	6.226796E-012	0	0.000000E+000
1	11.16946259	6.226796E-012	2.059680E-011	1	0.000000E+000
1	11.16953534	2.059680E-011	6.226796E-012	0	0.000000E+000
1	11.16957770	6.226796E-012	2.059680E-011	1	0.000000E+000
1	11.17107206	2.059680E-011	6.226796E-012	0	0.000000E+000
1	11.17245810	6.226796E-012	2.059680E-011	1	0.000000E+000
1	11.17260481	2.059680E-011	6.226796E-012	0	0.000000E+000
1	11.17263301	6.226796E-012	2.059680E-011	1	0.000000E+000
1	11.17344810	2.059680E-011	6.226796E-012	0	0.000000E+000
1	11.17346193	6.226796E-012	2.059680E-011	1	0.000000E+000
1	11.17369527	2.059680E-011	6.226796E-012	0	0.000000E+000
1	11.17372243	6.226796E-012	2.059680E-011	1	0.000000E+000
1	11.17473033	2.059680E-011	6.226796E-012	0	0.000000E+000
1	11.17736433	6.226796E-012	2.059680E-011	1	0.000000E+000
1	11.17761926	2.059680E-011	6.226796E-012	0	0.000000E+000
1	11.17842703	6.226796E-012	2.059680E-011	1	0.000000E+000
1	11.17858802	2.059680E-011	6.226796E-012	0	0.000000E+000
1	11.17860944	6.226796E-012	2.059680E-011	1	0.000000E+000
1	11.17880091	2.059680E-011	6.226796E-012	0	0.000000E+000
1	11.17881036	6.226796E-012	2.059680E-011	1	0.000000E+000
1	11.17919040	2.059680E-011	6.226796E-012	0	0.000000E+000
1	11.17927097	6.226796E-012	2.059680E-011	1	0.000000E+000
1	11.17947416	2.059680E-011	6.226796E-012	0	0.000000E+000
1	11.17985303	6.226796E-012	2.059680E-011	1	0.000000E+000
1	11.17994292	2.059680E-011	6.226796E-012	0	0.000000E+000
1	11.18011940	6.226796E-012	2.059680E-011	1	0.000000E+000
1	11.18021226	2.059680E-011	6.226796E-012	0	0.000000E+000
1	11.18028105	6.226796E-012	2.059680E-011	1	0.000000E+000
1	11.18222707	2.059680E-011	6.226796E-012	0	0.000000E+000
1	11.18225909	6.226796E-012	2.059680E-011	1	0.000000E+000
1	11.18246863	2.059680E-011	6.226796E-012	0	0.000000E+000
1	11.18249506	6.226796E-012	2.059680E-011	1	0.000000E+000
1	11.18371804	2.059680E-011	6.226796E-012	0	0.000000E+000
1	11.18483546	6.226796E-012	2.059680E-011	1	0.000000E+000
1	11.18522984	2.059680E-011	6.226796E-012	0	0.000000E+000
1	11.18523354	6.226796E-012	2.059680E-011	1	0.000000E+000
1	11.18544627	2.059680E-011	6.226796E-012	0	0.000000E+000
1	11.18546581	6.226796E-012	2.059680E-011	1	0.000000E+000
1	11.18605158	2.059680E-011	6.226796E-012	0	0.000000E+000
1	11.18606912	6.226796E-012	2.059680E-011	1	0.000000E+000
1	11.18844215	2.059680E-011	6.226796E-012	0	0.000000E+000
1	11.18845381	6.226796E-012	2.059680E-011	1	0.000000E+000
1	11.18848018	2.059680E-011	6.226796E-012	0	0.000000E+000
1	11.18851866	6.226796E-012	2.059680E-011	1	0.000000E+000
1	11.19029212	2.059680E-011	6.226796E-012	0	0.000000E+000
1	11.19139390	6.226796E-012	2.059680E-011	1	0.000000E+000
1	11.19218986	2.059680E-011	6.226796E-012	0	0.000000E+000
1	11.19220936	6.226796E-012	2.059680E-011	1	0.000000E+000
1	11.19237749	2.059680E-011	6.226796E-012	0	0.000000E+000
1	11.19240888	6.226796E-012	2.059680E-011	1	0.000000E+000
1	11.19360575	2.059680E-011	6.226796E-012	0	0.000000E+000
1	11.19363330	6.226796E-012	2.059680E-011	1	0.000000E+000
1	11.19377825	2.059680E-011	6.226796E-012	0	0.000000E+000
1	11.19378657	6.226796E-012	2.059680E-011	1	0.000000E+000
1	11.19400044	2.059680E-011	6.226796E-012	0	0.000000E+000
1	11.19406955	6.226796E-012	2.059680E-011	1	0.000000E+000
1	11.19422490	2.059680E-011	6.226796E-012	0	0.000000E+000
1	11.19424689	6.226796E-012	2.059680E-011	1	0.000000E+000
1	11.19483934	2.059680E-011	6.226796E-012	0	0.000000E+000
1	11.19487808	6.226796E-012	2.059680E-011	1	0.000000E+000
1	11.19578830	2.059680E-011	6.226796E-012	0	0.000000E+000
1	11.19580210	6.226796E-012	2.059680E-011	1	0.000000E+000
1	11.19671715	2.059680E-011	6.226796E-012	0	0.000000E+000
1	11.19767177	6.226796E-012	2.059680E-011	1	0.000000E+000
1	11.19785819	2.059680E-011	6.226796E-012	0	0.000000E+000
1	11.19787868	6.226796E-012	2.059680E-011	1	0.000000E+000
1	11.19913836	2.059680E-011	6.226796E-012	0	0.000000E+000
1	11.19922018	6.226796E-012	2.059680E-011	1	0.000000E+000
1	11.19942295	2.059680E-011	6.226796E-012	0	0.000000E+000
1	11.19943166	6.226796E-012	2.059680E-011	1	0.000000E+000
1	11.19989074	2.059680E-011	6.226796E-012	0	0.000000E+000
1	11.19991055	6.226796E-012	2.059680E-011	1	0.000000E+000
1	11.20112841	2.059680E-011	6.226796E-012	0	0.000000E+000
1	11.20114273	6.226796E-012	2.059680E-011	1	0.000000E+000
1	11.20137668	2.059680E-011	6.226796E-012	0	0.000000E+000
1	11.20233408	6.226796E-012	2.059680E-011	1	0.000000E+000
1	11.20326143	2.059680E-011	6.226796E-012	0	0.000000E+000
1	11.20333506	6.226796E-012	2.059680E-011	1	0.000000E+000
1	11.20388522	2.059680E-011	6.226796E-012	0	0.000000E+000
1	11.20393090	6.226796E-012	2.059680E-011	1	0.000000E+000
1	11.20465226	2.059680E-011	6.226796E-012	0	0.000000E+000
1	11.20470581	6.226796E-012	2.059680E-011	1	0.000000E+000
1	11.20479768	2.059680E-011	6.226796E-012	0	0.000000E+000
1	11.20660142	6.226796E-012	2.059680E-011	1	0.000000E+000
1	11.20679941	2.059680E-011	6.226796E-012	0	0.000000E+000
1	11.20686339	6.226796E-012	2.059680E-011	1	0.000000E+000
1	11.20694106	2.059680E-011	6.226796E-012	0	0.000000E+000
1	11.20722705	6.226796E-012	2.059680E-011	1	0.000000E+000
1	11.20734801	2.059680E-011	6.226796E-012	0	0.000000E+000
1	11.20746671	6.226796E-012	2.059680E-011	1	0.000000E+000
1	11.20777020	2.059680E-011	6.226796E-012	0	0.000000E+000
1	11.20779191	6.226796E-012	2.059680E-011	1	0.000000E+000
1	11.20864794	2.059680E-011	6.226796E-012	0	0.000000E+000
1	11.20866221	6.226796E-012	2.059680E-011	1	0.000000E+000
1	11.21056726	2.059680E-011	6.226796E-012	0	0.000000E+000
1	11.21057709	6.226796E-012	2.059680E-011	1	0.000000E+000
1	11.21144644	2.059680E-011	6.226796E-012	0	0.000000E+000
1	11.21145775	6.226796E-012	2.059680E-011	1	0.000000E+000
1	11.21220026	2.059680E-011	6.226796E-012	0	0.000000E+000
1	11.21221896	6.226796E-012	2.059680E-011	1	0.000000E+000
1	11.21238666	2.059680E-011	6.226796E-012	0	0.000000E+000
1	11.21241870	6.226796E-012	2.059680E-011	1	0.000000E+000
1	11.21277515	2.059680E-011	6.226796E-012	0	0.000000E+000
1	11.21280873	6.226796E-012	2.059680E-011	1	0.000000E+000
1	11.21382540	2.059680E-011	6.226796E-012	0	0.000000E+000
1	11.21436471	6.226796E-012	2.059680E-011	1	0.000000E+000
1	11.21439639	2.059680E-011	6.226796E-012	0	0.000000E+000
1	11.21441950	6.226796E-012	2.059680E-011	1	0.000000E+000
1	11.21490871	2.059680E-011	6.226796E-012	0	0.000000E+000
1	11.21498187	6.226796E-012	2.059680E-011	1	0.000000E+000
1	11.21523065	2.059680E-011	6.226796E-012	0	0.000000E+000
1	11.21525168	6.226796E-012	2.059680E-011	1	0.000000E+000
1	11.21540665	2.059680E-011	6.226796E-012	0	0.000000E+000
1	11.21543793	6.226796E-012	2.059680E-011	1	0.000000E+000
1	11.21718140	2.059680E-011	6.226796E-012	0	0.000000E+000
1	11.21723121	6.226796E-012	2.059680E-011	1	0.000000E+000
1	11.21779764	2.059680E-011	6.226796E-012	0	0.000000E+000
1	11.21781643	6.226796E-012	2.059680E-011	1	0.000000E+000
1	11.21786564	2.059680E-011	6.226796E-012	0	0.000000E+000
1	11.21793982	6.226796E-012	2.059680E-011	1	0.000000E+000
1	11.21855924	2.059680E-011	6.226796E-012	0	0.000000E+000
1	11.21960043	6.226796E-012	2.059680E-011	1	0.000000E+000
1	11.21972780	2.059680E-011	6.226796E-012	0	0.000000E+000
1	11.22052672	6.226796E-012	2.059680E-011	1	0.000000E+000
1	11.22066171	2.059680E-011	6.226796E-012	0	0.000000E+000
1	11.22070903	6.226796E-012	2.059680E-011	1	0.000000E+000
1	11.22094458	2.059680E-011	6.226796E-012	0	0.000000E+000
1	11.22096297	6.226796E-012	2.059680E-011	1	0.000000E+000
1	11.22143412	2.059680E-011	6.226796E-012	0	0.000000E+000
1	11.22147641	6.226796E-012	2.059680E-011	1	0.000000E+000
1	11.22182062	2.059680E-011	6.226796E-012	0	0.000000E+000
1	11.22237634	6.226796E-012	2.059680E-011	1	0.000000E+000
1	11.22364926	2.059680E-011	6.226796E-012	0	0.000000E+000
1	11.22386823	6.226796E-012	2.059680E-011	1	0.000000E+000
1	11.22566380	2.059680E-011	6.226796E-012	0	0.000000E+000
1	11.22571900	6.226796E-012	2.059680E-011	1	0.000000E+000
1	11.22613674	2.059680E-011	6.226796E-012	0	0.000000E+000
1	11.22616024	6.226796E-012	2.059680E-011	1	0.000000E+000
1	11.22654839	2.059680E-011	6.226796E-012	0	0.000000E+000
1	11.22888762	6.226796E-012	2.059680E-011	1	0.000000E+000
1	11.22925188	2.059680E-011	6.226796E-012	0	0.000000E+000
1	11.22931503	6.226796E-012	2.059680E-011	1	0.000000E+000
1	11.22937854	2.059680E-011	6.226796E-012	0	0.000000E+000
1	11.22938884	6.226796E-012	2.059680E-011	1	0.000000E+000
1	11.22962672	2.059680E-011	6.226796E-012	0	0.000000E+000
1	11.22967511	6.226796E-012	2.059680E-011	1	0.000000E+000
1	11.22988842	2.059680E-011	6.226796E-012	0	0.000000E+000
1	11.23041704	6.226796E-012	2.059680E-011	1	0.000000E+000
1	11.23050946	2.059680E-011	6.226796E-012	0	0.000000E+000
1	11.23067726	6.226796E-012	2.059680E-011	1	0.000000E+000
1	11.23111475	2.059680E-011	6.226796E-012	0	0.000000E+000
1	11.23135223	6.226796E-012	2.059680E-011	1	0.000000E+000
1	11.23143033	2.059680E-011	6.226796E-012	0	0.000000E+000
1	11.23160067	6.226796E-012	2.059680E-011	1	0.000000E+000
1	11.23219731	2.059680E-011	6.226796E-012	0	0.000000E+000
1	11.23220059	6.226796E-012	2.059680E-011	1	0.000000E+000
1	11.23228559	2.059680E-011	6.226796E-012	0	0.000000E+000
1	11.23231722	6.226796E-012	2.059680E-011	1	0.000000E+000
1	11.23265139	2.059680E-011	6.226796E-012	0	0.000000E+000
1	11.23267647	6.226796E-012	2.059680E-011	1	0.000000E+000
1	11.23278212	2.059680E-011	6.226796E-012	0	0.000000E+000
1	11.23282446	6.226796E-012	2.059680E-011	1	0.000000E+000
1	11.23311207	2.059680E-011	6.226796E-012	0	0.000000E+000
1	11.23354371	6.226796E-012	2.059680E-011	1	0.000000E+000
1	11.23380890	2.059680E-011	6.226796E-012	0	0.000000E+000
1	11.23383603	6.226796E-012	2.059680E-011	1	0.000000E+000
1	11.23605628	2.059680E-011	6.226796E-012	0	0.000000E+000
1	11.23608725	6.226796E-012	2.059680E-011	1	0.000000E+000
1	11.23627643	2.059680E-011	6.226796E-012	0	0.000000E+000
1	11.23690831	6.226796E-012	2.059680E-011	1	0.000000E+000
1	11.23722828	2.059680E-011	6.226796E-012	0	0.000000E+000
1	11.23753814	6.226796E-012	2.059680E-011	1	0.000000E+000
1	11.23882393	2.059680E-011	6.226796E-012	0	0.000000E+000
1	11.23885488	6.226796E-012	2.059680E-011	1	0.000000E+000
1	11.23923657	2.059680E-011	6.226796E-012	0	0.000000E+000
1	11.23925711	6.226796E-012	2.059680E-011	1	0.000000E+000
1	11.23945830	2.059680E-011	6.226796E-012	0	0.000000E+000
1	11.24012299	6.226796E-012	2.059680E-011	1	0.000000E+000
1	11.24041173	2.059680E-011	6.226796E-012	0	0.000000E+000
1	11.24112966	6.226796E-012	2.059680E-011	1	0.000000E+000
1	11.24180901	2.059680E-011	6.226796E-012	0	0.000000E+000
1	11.24226120	6.226796E-012	2.059680E-011	1	0.000000E+000
1	11.24273459	2.059680E-011	6.226796E-012	0	0.000000E+000
1	11.24275093	6.226796E-012	2.059680E-011	1	0.000000E+000
1	11.24377642	2.059680E-011	6.226796E-012	0	0.000000E+000
1	11.24384057	6.226796E-012	2.059680E-011	1	0.000000E+000
1	11.24424958	2.059680E-011	6.226796E-012	0	0.000000E+000
1	11.24512275	6.226796E-012	2.059680E-011	1	0.000000E+000
1	11.24565074	2.059680E-011	6.226796E-012	0	0.000000E+000
1	11.24586018	6.226796E-012	2.059680E-011	1	0.000000E+000
1	11.24661781	2.059680E-011	6.226796E-012	0	0.000000E+000
1	11.24664113	6.226796E-012	2.059680E-011	1	0.000000E+000
1	11.24849362	2.059680E-011	6.226796E-012	0	0.000000E+000
1	11.24851416	6.226796E-012	2.059680E-011	1	0.000000E+000
1	11.24859703	2.059680E-011	6.226796E-012	0	0.000000E+000
1	11.24868687	6.226796E-012	2.059680E-011	1	0.000000E+000
1	11.24872020	2.059680E-011	6.226796E-012	0	0.000000E+000
1	11.24873464	6.226796E-012	2.059680E-011	1	0.000000E+000
1	11.24959955	2.059680E-011	6.226796E-012	0	0.000000E+000
1	11.24982123	6.226796E-012	2.059680E-011	1	0.000000E+000
1	11.24996237	2.059680E-011	6.226796E-012	0	0.000000E+000
1	11.25555247	6.226796E-012	2.059680E-011	1	0.000000E+000
1	11.25575692	2.059680E-011	6.226796E-012	0	0.000000E+000
1	11.25664034	6.226796E-012	2.059680E-011	1	0.000000E+000
1	11.25683265	2.059680E-011	6.226796E-012	0	0.000000E+000
1	11.25710305	6.226796E-012	2.059680E-011	1	0.000000E+000
1	11.25718476	2.059680E-011	6.226796E-012	0	0.000000E+000
1	11.25952486	6.226796E-012	2.059680E-011	1	0.000000E+000
1	11.26003180	2.059680E-011	6.226796E-012	0	0.000000E+000
1	11.26009107	6.226796E-012	2.059680E-011	1	0.000000E+000
1	11.26189023	2.059680E-011	6.226796E-012	0	0.000000E+000
1	11.26194429	6.226796E-012	2.059680E-011	1	0.000000E+000
1	11.26265684	2.059680E-011	6.226796E-012	0	0.000000E+000
1	11.26277766	6.226796E-012	2.059680E-011	1	0.000000E+000
1	11.26324565	2.059680E-011	6.226796E-012	0	0.000000E+000
1	11.26350389	6.226796E-012	2.059680E-011	1	0.000000E+000
1	11.26390922	2.059680E-011	6.226796E-012	0	0.000000E+000
1	11.26472305	6.226796E-012	2.059680E-011	1	0.000000E+000
1	11.26523525	2.059680E-011	6.226796E-012	0	0.000000E+000
1	11.26525739	6.226796E-012	2.059680E-011	1	0.000000E+000
1	11.26703851	2.059680E-011	6.226796E-012	0	0.000000E+000
1	11.26705284	6.226796E-012	2.059680E-011	1	0.000000E+000
1	11.26770050	2.059680E-011	6.226796E-012	0	0.000000E+000
1	11.26780745	6.226796E-012	2.059680E-011	1	0.000000E+000
1	11.26809886	2.059680E-011	6.226796E-012	0	0.000000E+000
1	11.26810342	6.226796E-012	2.059680E-011	1	0.000000E+000
1	11.26889603	2.059680E-011	6.226796E-012	0	0.000000E+000
1	11.26891522	6.226796E-012	2.059680E-011	1	0.000000E+000
1	11.26898018	2.059680E-011	6.226796E-012	0	0.000000E+000
1	11.26912866	6.226796E-012	2.059680E-011	1	0.000000E+000
1	11.26944970	2.059680E-011	6.226796E-012	0	0.000000E+000
1	11.26948048	6.226796E-012	2.059680E-011	1	0.000000E+000
1	11.26985537	2.059680E-011	6.226796E-012	0	0.000000E+000
1	11.27000075	6.226796E-012	2.059680E-011	1	0.000000E+000
1	11.27053934	2.059680E-011	6.226796E-012	0	0.000000E+000
1	11.27056116	6.226796E-012	2.059680E-011	1	0.000000E+000
1	11.27065913	2.059680E-011	6.226796E-012	0	0.000000E+000
1	11.27067938	6.226796E-012	2.059680E-011	1	0.000000E+000
1	11.27109261	2.059680E-011	6.226796E-012	0	0.000000E+000
1	11.27110849	6.226796E-012	2.059680E-011	1	0.000000E+000
1	11.27206750	2.059680E-011	6.226796E-012	0	0.000000E+000
1	11.27224764	6.226796E-012	2.059680E-011	1	0.000000E+000
1	11.27262535	2.059680E-011	6.226796E-012	0	0.000000E+000
1	11.27269463	6.226796E-012	2.059680E-011	1	0.000000E+000
1	11.27273151	2.059680E-011	6.226796E-012	0	0.000000E+000
1	11.27277038	6.226796E-012	2.059680E-011	1	0.000000E+000
1	11.27375318	2.059680E-011	6.226796E-012	0	0.000000E+000
1	11.27377203	6.226796E-012	2.059680E-011	1	0.000000E+000
1	11.27419610	2.059680E-011	6.226796E-012	0	0.000000E+000
1	11.27443827	6.226796E-012	2.059680E-011	1	0.000000E+000
1	11.27585728	2.059680E-011	6.226796E-012	0	0.000000E+000
1	11.27589107	6.226796E-012	2.059680E-011	1	0.000000E+000
1	11.27675976	2.059680E-011	6.226796E-012	0	0.000000E+000
1	11.27680526	6.226796E-012	2.059680E-011	1	0.000000E+000
1	11.27753024	2.059680E-011	6.226796E-012	0	0.000000E+000
1	11.27755761	6.226796E-012	2.059680E-011	1	0.000000E+000
1	11.27785788	2.059680E-011	6.226796E-012	0	0.000000E+000
1	11.36777978	6.308847E-012	2.067885E-011	1	0.000000E+000
1	11.36837120	2.067885E-011	6.308847E-012	0	0.000000E+000
1	11.36863374	6.308847E-012	2.067885E-011	1	0.000000E+000
1	11.36920215	2.067885E-011	6.308847E-012	0	0.000000E+000
1	11.36925921	6.308847E-012	2.067885E-011	1	0.000000E+000
1	11.36975550	2.067885E-011	6.308847E-012	0	0.000000E+000
1	11.36976723	6.308847E-012	2.067885E-011	1	0.000000E+000
1	11.36988897	2.067885E-011	6.308847E-012	0	0.000000E+000
1	11.37140329	6.308847E-012	2.067885E-011	1	0.000000E+000
1	11.37211584	2.067885E-011	6.308847E-012	0	0.000000E+000
1	11.37213904	6.308847E-012	2.067885E-011	1	0.000000E+000
1	11.37224205	2.067885E-011	6.308847E-012	0	0.000000E+000
1	11.37232044	6.308847E-012	2.067885E-011	1	0.000000E+000
1	11.37448723	2.067885E-011	6.308847E-012	0	0.000000E+000
1	11.37489075	6.308847E-012	2.067885E-011	1	0.000000E+000
1	11.37594499	2.067885E-011	6.308847E-012	0	0.000000E+000
1	11.37611240	6.308847E-012	2.067885E-011	1	0.000000E+000
1	11.37626159	2.067885E-011	6.308847E-012	0	0.000000E+000
1	11.37649855	6.308847E-012	2.067885E-011	1	0.000000E+000
1	11.37665358	2.067885E-011	6.308847E-012	0	0.000000E+000
1	11.37666796	6.308847E-012	2.067885E-011	1	0.000000E+000
1	11.37714353	2.067885E-011	6.308847E-012	0	0.000000E+000
1	11.37724078	6.308847E-012	2.067885E-011	1	0.000000E+000
1	11.37737765	2.067885E-011	6.308847E-012	0	0.000000E+000
1	11.37739914	6.308847E-012	2.067885E-011	1	0.000000E+000
1	11.37747266	2.067885E-011	6.308847E-012	0	0.000000E+000
1	11.37846791	6.308847E-012	2.067885E-011	1	0.000000E+000
1	11.37970016	2.067885E-011	6.308847E-012	0	0.000000E+000
1	11.38014530	6.308847E-012	2.067885E-011	1	0.000000E+000
1	11.38114879	2.067885E-011	6.308847E-012	0	0.000000E+000
1	11.38118546	6.308847E-012	2.067885E-011	1	0.000000E+000
1	11.38127668	2.067885E-011	6.308847E-012	0	0.000000E+000
1	11.38129788	6.308847E-012	2.067885E-011	1	0.000000E+000
1	11.38146367	2.067885E-011	6.308847E-012	0	0.000000E+000
1	11.38150088	6.308847E-012	2.067885E-011	1	0.000000E+000
1	11.38160155	2.067885E-011	6.308847E-012	0	0.000000E+000
1	11.38163442	6.308847E-012	2.067885E-011	1	0.000000E+000
1	11.38188197	2.067885E-011	6.308847E-012	0	0.000000E+000
1	11.38211221	6.308847E-012	2.067885E-011	1	0.000000E+000
1	11.38299577	2.067885E-011	6.308847E-012	0	0.000000E+000
1	11.38300898	6.308847E-012	2.067885E-011	1	0.000000E+000
1	11.38307372	2.067885E-011	6.308847E-012	0	0.000000E+000
1	11.38312229	6.308847E-012	2.067885E-011	1	0.000000E+000
1	11.38328701	2.067885E-011	6.308847E-012	0	0.000000E+000
1	11.38332700	6.308847E-012	2.067885E-011	1	0.000000E+000
1	11.38359626	2.067885E-011	6.308847E-012	0	0.000000E+000
1	11.38360674	6.308847E-012	2.067885E-011	1	0.000000E+000
1	11.38426087	2.067885E-011	6.308847E-012	0	0.000000E+000
1	11.38433764	6.308847E-012	2.067885E-011	1	0.000000E+000
1	11.38448925	2.067885E-011	6.308847E-012	0	0.000000E+000
1	11.38450190	6.308847E-012	2.067885E-011	1	0.000000E+000
1	11.38487526	2.067885E-011	6.308847E-012	0	0.000000E+000
1	11.38489923	6.308847E-012	2.067885E-011	1	0.000000E+000
1	11.38494357	2.067885E-011	6.308847E-012	0	0.000000E+000
1	11.38497121	6.308847E-012	2.067885E-011	1	0.000000E+000
1	11.38572709	2.067885E-011	6.308847E-012	0	0.000000E+000
1	11.38574278	6.308847E-012	2.067885E-011	1	0.000000E+000
1	11.38634922	2.067885E-011	6.308847E-012	0	0.000000E+000
1	11.38637176	6.308847E-012	2.067885E-011	1	0.000000E+000
1	11.38643183	2.067885E-011	6.308847E-012	0	0.000000E+000
1	11.38647624	6.308847E-012	2.067885E-011	1	0.000000E+000
1	11.38742769	2.067885E-011	6.308847E-012	0	0.000000E+000
1	11.38745809	6.308847E-012	2.067885E-011	1	0.000000E+000
1	11.38795881	2.067885E-011	6.308847E-012	0	0.000000E+000
1	11.38797089	6.308847E-012	2.067885E-011	1	0.000000E+000
1	11.38835423	2.067885E-011	6.308847E-012	0	0.000000E+000
1	11.38836121	6.308847E-012	2.067885E-011	1	0.000000E+000
1	11.38895282	2.067885E-011	6.308847E-012	0	0.000000E+000
1	11.38917540	6.308847E-012	2.067885E-011	1	0.000000E+000
1	11.38930128	2.067885E-011	6.308847E-012	0	0.000000E+000
1	11.38932026	6.308847E-012	2.067885E-011	1	0.000000E+000
1	11.38941112	2.067885E-011	6.308847E-012	0	0.000000E+000
1	11.38975609	6.308847E-012	2.067885E-011	1	0.000000E+000
1	11.38980864	2.067885E-011	6.308847E-012	0	0.000000E+000
1	11.38988985	6.308847E-012	2.067885E-011	1	0.000000E+000
1	11.38999119	2.067885E-011	6.308847E-012	0	0.000000E+000
1	11.39106138	6.308847E-012	2.067885E-011	1	0.000000E+000
1	11.39120574	2.067885E-011	6.308847E-012	0	0.000000E+000
1	11.39197462	6.308847E-012	2.067885E-011	1	0.000000E+000
1	11.39226409	2.067885E-011	6.308847E-012	0	0.000000E+000
1	11.39229850	6.308847E-012	2.067885E-011	1	0.000000E+000
1	11.39336178	2.067885E-011	6.308847E-012	0	0.000000E+000
1	11.39339260	6.308847E-012	2.067885E-011	1	0.000000E+000
1	11.39401898	2.067885E-011	6.308847E-012	0	0.000000E+000
1	11.39484778	6.308847E-012	2.067885E-011	1	0.000000E+000
1	11.39602344	2.067885E-011	6.308847E-012	0	0.000000E+000
1	11.39603265	6.308847E-012	2.067885E-011	1	0.000000E+000
1	11.39663773	2.067885E-011	6.308847E-012	0	0.000000E+000
1	11.39665782	6.308847E-012	2.067885E-011	1	0.000000E+000
1	11.39789117	2.067885E-011	6.308847E-012	0	0.000000E+000
1	11.39795099	6.308847E-012	2.067885E-011	1	0.000000E+000
1	11.39891839	2.067885E-011	6.308847E-012	0	0.000000E+000
1	11.39894408	6.308847E-012	2.067885E-011	1	0.000000E+000
1	11.39900649	2.067885E-011	6.308847E-012	0	0.000000E+000
1	11.39902604	6.308847E-012	2.067885E-011	1	0.000000E+000
1	11.39933499	2.067885E-011	6.308847E-012	0	0.000000E+000
1	11.39934564	6.308847E-012	2.067885E-011	1	0.000000E+000
1	11.40090340	2.067885E-011	6.308847E-012	0	0.000000E+000
1	11.40094815	6.308847E-012	2.067885E-011	1	0.000000E+000
1	11.40127502	2.067885E-011	6.308847E-012	0	0.000000E+000
1	11.40153794	6.308847E-012	2.067885E-011	1	0.000000E+000
1	11.40170389	2.067885E-011	6.308847E-012	0	0.000000E+000
1	11.40184440	6.308847E-012	2.067885E-011	1	0.000000E+000
1	11.40192822	2.067885E-011	6.308847E-012	0	0.000000E+000
1	11.40207466	6.308847E-012	2.067885E-011	1	0.000000E+000
1	11.40275890	2.067885E-011	6.308847E-012	0	0.000000E+000
1	11.40277953	6.308847E-012	2.067885E-011	1	0.000000E+000
1	11.40310350	2.067885E-011	6.308847E-012	0	0.000000E+000
1	11.40329860	6.308847E-012	2.067885E-011	1	0.000000E+000
1	11.40348713	2.067885E-011	6.308847E-012	0	0.000000E+000
1	11.40350081	6.308847E-012	2.067885E-011	1	0.000000E+000
1	11.40549824	2.067885E-011	6.308847E-012	0	0.000000E+000
1	11.40551987	6.308847E-012	2.067885E-011	1	0.000000E+000
1	11.40571304	2.067885E-011	6.308847E-012	0	0.000000E+000
1	11.40583358	6.308847E-012	2.067885E-011	1	0.000000E+000
1	11.40628983	2.067885E-011	6.308847E-012	0	0.000000E+000
1	11.40631796	6.308847E-012	2.067885E-011	1	0.000000E+000
1	11.40783839	2.067885E-011	6.308847E-012	0	0.000000E+000
1	11.40786275	6.308847E-012	2.067885E-011	1	0.000000E+000
1	11.40840734	2.067885E-011	6.308847E-012	0	0.000000E+000
1	11.40966368	6.308847E-012	2.067885E-011	1	0.000000E+000
1	11.40996156	2.067885E-011	6.308847E-012	0	0.000000E+000
1	11.41002137	6.308847E-012	2.067885E-011	1	0.000000E+000
1	11.41056184	2.067885E-011	6.308847E-012	0	0.000000E+000
1	11.41058821	6.308847E-012	2.067885E-011	1	0.000000E+000
1	11.41065162	2.067885E-011	6.308847E-012	0	0.000000E+000
1	11.41145224	6.308847E-012	2.067885E-011	1	0.000000E+000
1	11.41188842	2.067885E-011	6.308847E-012	0	0.000000E+000
1	11.41192681	6.308847E-012	2.067885E-011	1	0.000000E+000
1	11.41204578	2.067885E-011	6.308847E-012	0	0.000000E+000
1	11.41206840	6.308847E-012	2.067885E-011	1	0.000000E+000
1	11.41296244	2.067885E-011	6.308847E-012	0	0.000000E+000
1	11.41344758	6.308847E-012	2.067885E-011	1	0.000000E+000
1	11.41356196	2.067885E-011	6.308847E-012	0	0.000000E+000
1	11.41357526	6.308847E-012	2.067885E-011	1	0.000000E+000
1	11.41371429	2.067885E-011	6.308847E-012	0	0.000000E+000
1	11.41373164	6.308847E-012	2.067885E-011	1	0.000000E+000
1	11.41414477	2.067885E-011	6.308847E-012	0	0.000000E+000
1	11.41419721	6.308847E-012	2.067885E-011	1	0.000000E+000
1	11.41581101	2.067885E-011	6.308847E-012	0	0.000000E+000
1	11.41583387	6.308847E-012	2.067885E-011	1	0.000000E+000
1	11.41589722	2.067885E-011	6.308847E-012	0	0.000000E+000
1	11.41593558	6.308847E-012	2.067885E-011	1	0.000000E+000
1	11.41598325	2.067885E-011	6.308847E-012	0	0.000000E+000
1	11.41635872	6.308847E-012	2.067885E-011	1	0.000000E+000
1	11.41700875	2.067885E-011	6.308847E-012	0	0.000000E+000
1	11.41702312	6.308847E-012	2.067885E-011	1	0.000000E+000
1	11.41741037	2.067885E-011	6.308847E-012	0	0.000000E+000
1	11.41742615	6.308847E-012	2.067885E-011	1	0.000000E+000
1	11.41746094	2.067885E-011	6.308847E-012	0	0.000000E+000
1	11.41814785	6.308847E-012	2.067885E-011	1	0.000000E+000
1	11.41848106	2.067885E-011	6.308847E-012	0	0.000000E+000
1	11.41855807	6.308847E-012	2.067885E-011	1	0.000000E+000
1	11.41871565	2.067885E-011	6.308847E-012	0	0.000000E+000
1	11.41914281	6.308847E-012	2.067885E-011	1	0.000000E+000
1	11.41941708	2.067885E-011	6.308847E-012	0	0.000000E+000
1	11.41985084	6.308847E-012	2.067885E-011	1	0.000000E+000
1	11.42050175	2.067885E-011	6.308847E-012	0	0.000000E+000
1	11.42053240	6.308847E-012	2.067885E-011	1	0.000000E+000
1	11.42314093	2.067885E-011	6.308847E-012	0	0.000000E+000
1	11.42315544	6.308847E-012	2.067885E-011	1	0.000000E+000
1	11.42352564	2.067885E-011	6.308847E-012	0	0.000000E+000
1	11.42359543	6.308847E-012	2.067885E-011	1	0.000000E+000
1	11.42432847	2.067885E-011	6.308847E-012	0	0.000000E+000
1	11.42433613	6.308847E-012	2.067885E-011	1	0.000000E+000
1	11.42502906	2.067885E-011	6.308847E-012	0	0.000000E+000
1	11.42539893	6.308847E-012	2.067885E-011	1	0.000000E+000
1	11.42590125	2.067885E-011	6.308847E-012	0	0.000000E+000
1	11.42593933	6.308847E-012	2.067885E-011	1	0.000000E+000
1	11.42819089	2.067885E-011	6.308847E-012	0	0.000000E+000
1	11.42841361	6.308847E-012	2.067885E-011	1	0.000000E+000
1	11.42844999	2.067885E-011	6.308847E-012	0	0.000000E+000
1	11.42845779	6.308847E-012	2.067885E-011	1	0.000000E+000
1	11.42903714	2.067885E-011	6.308847E-012	0	0.000000E+000
1	11.42961103	6.308847E-012	2.067885E-011	1	0.000000E+000
1	11.42983053	2.067885E-011	6.308847E-012	0	0.000000E+000
1	11.43032962	6.308847E-012	2.067885E-011	1	0.000000E+000
1	11.43163698	2.067885E-011	6.308847E-012	0	0.000000E+000
1	11.43169461	6.308847E-012	2.067885E-011	1	0.000000E+000
1	11.43251190	2.067885E-011	6.308847E-012	0	0.000000E+000
1	11.43253505	6.308847E-012	2.067885E-011	1	0.000000E+000
1	11.43269578	2.067885E-011	6.308847E-012	0	0.000000E+000
1	11.43325826	6.308847E-012	2.067885E-011	1	0.000000E+000
1	11.43428975	2.067885E-011	6.308847E-012	0	0.000000E+000
1	11.43431080	6.308847E-012	2.067885E-011	1	0.000000E+000
1	11.43472976	2.067885E-011	6.308847E-012	0	0.000000E+000
1	11.43486680	6.308847E-012	2.067885E-011	1	0.000000E+000
1	11.43525601	2.067885E-011	6.308847E-012	0	0.000000E+000
1	11.43527135	6.308847E-012	2.067885E-011	1	0.000000E+000
1	11.43537376	2.067885E-011	6.308847E-012	0	0.000000E+000
1	11.43538501	6.308847E-012	2.067885E-011	1	0.000000E+000
1	11.43598955	2.067885E-011	6.308847E-012	0	0.000000E+000
1	11.43600907	6.308847E-012	2.067885E-011	1	0.000000E+000
1	11.43644037	2.067885E-011	6.308847E-012	0	0.000000E+000
1	11.43677221	6.308847E-012	2.067885E-011	1	0.000000E+000
1	11.43723761	2.067885E-011	6.308847E-012	0	0.000000E+000
1	11.43725581	6.308847E-012	2.067885E-011	1	0.000000E+000
1	11.43842499	2.067885E-011	6.308847E-012	0	0.000000E+000
1	11.44023749	6.308847E-012	2.067885E-011	1	0.000000E+000
1	11.44069712	2.067885E-011	6.308847E-012	0	0.000000E+000
1	11.44073301	6.308847E-012	2.067885E-011	1	0.000000E+000
1	11.44081695	2.067885E-011	6.308847E-012	0	0.000000E+000
1	11.44084667	6.308847E-012	2.067885E-011	1	0.000000E+000
1	11.44107194	2.067885E-011	6.308847E-012	0	0.000000E+000
1	11.44130673	6.308847E-012	2.067885E-011	1	0.000000E+000
1	11.44148854	2.067885E-011	6.308847E-012	0	0.000000E+000
1	11.44170100	6.308847E-012	2.067885E-011	1	0.000000E+000
1	11.44383003	2.067885E-011	6.308847E-012	0	0.000000E+000
1	11.44386253	6.308847E-012	2.067885E-011	1	0.000000E+000
1	11.44537557	2.067885E-011	6.308847E-012	0	0.000000E+000
1	11.44539127	6.308847E-012	2.067885E-011	1	0.000000E+000
1	11.44552061	2.067885E-011	6.308847E-012	0	0.000000E+000
1	11.44554460	6.308847E-012	2.067885E-011	1	0.000000E+000
1	11.44725857	2.067885E-011	6.308847E-012	0	0.000000E+000
1	11.44815394	6.308847E-012	2.067885E-011	1	0.000000E+000
1	11.44860614	2.067885E-011	6.308847E-012	0	0.000000E+000
1	11.44870492	6.308847E-012	2.067885E-011	1	0.000000E+000
1	11.44875147	2.067885E-011	6.308847E-012	0	0.000000E+000
1	11.44880338	6.308847E-012	2.067885E-011	1	0.000000E+000
1	11.44913868	2.067885E-011	6.308847E-012	0	0.000000E+000
1	11.44916050	6.308847E-012	2.067885E-011	1	0.000000E+000
1	11.44965182	2.067885E-011	6.308847E-012	0	0.000000E+000
1	11.44968140	6.308847E-012	2.067885E-011	1	0.000000E+000
1	11.44997393	2.067885E-011	6.308847E-012	0	0.000000E+000
1	11.45012208	6.308847E-012	2.067885E-011	1	0.000000E+000
1	11.45120206	2.067885E-011	6.308847E-012	0	0.000000E+000
1	11.45123265	6.308847E-012	2.067885E-011	1	0.000000E+000
1	11.45364050	2.067885E-011	6.308847E-012	0	0.000000E+000
1	11.45376074	6.308847E-012	2.067885E-011	1	0.000000E+000
1	11.45410433	2.067885E-011	6.308847E-012	0	0.000000E+000
1	11.45415533	6.308847E-012	2.067885E-011	1	0.000000E+000
1	11.45479577	2.067885E-011	6.308847E-012	0	0.000000E+000
1	11.45484839	6.308847E-012	2.067885E-011	1	0.000000E+000
1	11.45492256	2.067885E-011	6.308847E-012	0	0.000000E+000
1	11.45492865	6.308847E-012	2.067885E-011	1	0.000000E+000
1	11.45558265	2.067885E-011	6.308847E-012	0	0.000000E+000
1	11.45560603	6.308847E-012	2.067885E-011	1	0.000000E+000
1	11.45593153	2.067885E-011	6.308847E-012	0	0.000000E+000
1	11.45700820	6.308847E-012	2.067885E-011	1	0.000000E+000
1	11.45744464	2.067885E-011	6.308847E-012	0	0.000000E+000
1	11.45744623	6.308847E-012	2.067885E-011	1	0.000000E+000
1	11.45749837	2.067885E-011	6.308847E-012	0	0.000000E+000
1	11.45754606	6.308847E-012	2.067885E-011	1	0.000000E+000
1	11.45772259	2.067885E-011	6.308847E-012	0	0.000000E+000
1	11.45784919	6.308847E-012	2.067885E-011	1	0.000000E+000
1	11.45828540	2.067885E-011	6.308847E-012	0	0.000000E+000
1	11.45831165	6.308847E-012	2.067885E-011	1	0.000000E+000
1	11.45974834	2.067885E-011	6.308847E-012	0	0.000000E+000
1	11.45977562	6.308847E-012	2.067885E-011	1	0.000000E+000
1	11.46078061	2.067885E-011	6.308847E-012	0	0.000000E+000
1	11.46078807	6.308847E-012	2.067885E-011	1	0.000000E+000
1	11.46169555	2.067885E-011	6.308847E-012	0	0.000000E+000
1	11.46173978	6.308847E-012	2.067885E-011	1	0.000000E+000
1	11.46325185	2.067885E-011	6.308847E-012	0	0.000000E+000
1	11.46429889	6.308847E-012	2.067885E-011	1	0.000000E+000
1	11.46504050	2.067885E-011	6.308847E-012	0	0.000000E+000
1	11.46505708	6.308847E-012	2.067885E-011	1	0.000000E+000
1	11.46616586	2.067885E-011	6.308847E-012	0	0.000000E+000
1	11.46630341	6.308847E-012	2.067885E-011	1	0.000000E+000
1	11.46671615	2.067885E-011	6.308847E-012	0	0.000000E+000
1	11.46673978	6.308847E-012	2.067885E-011	1	0.000000E+000
1	11.46894622	2.067885E-011	6.308847E-012	0	0.000000E+000
1	11.46932651	6.308847E-012	2.067885E-011	1	0.000000E+000
1	11.46952568	2.067885E-011	6.308847E-012	0	0.000000E+000
1	11.46956941	6.308847E-012	2.067885E-011	1	0.000000E+000
1	11.47176223	2.067885E-011	6.308847E-012	0	0.000000E+000
1	11.47178271	6.308847E-012	2.067885E-011	1	0.000000E+000
1	11.47314921	2.067885E-011	6.308847E-012	0	0.000000E+000
1	11.47318525	6.308847E-012	2.067885E-011	1	0.000000E+000
1	11.47364583	2.067885E-011	6.308847E-012	0	0.000000E+000
1	11.47365438	6.308847E-012	2.067885E-011	1	0.000000E+000
1	11.47422865	2.067885E-011	6.308847E-012	0	0.000000E+000
1	11.47425791	6.308847E-012	2.067885E-011	1	0.000000E+000
1	11.47446947	2.067885E-011	6.308847E-012	0	0.000000E+000
1	11.47466650	6.308847E-012	2.067885E-011	1	0.000000E+000
1	11.47497521	2.067885E-011	6.308847E-012	0	0.000000E+000
1	11.47501349	6.308847E-012	2.067885E-011	1	0.000000E+000
1	11.47560590	2.067885E-011	6.308847E-012	0	0.000000E+000
1	11.47563072	6.308847E-012	2.067885E-011	1	0.000000E+000
1	11.47874665	2.067885E-011	6.308847E-012	0	0.000000E+000
1	11.47876577	6.308847E-012	2.067885E-011	1	0.000000E+000
1	11.47919473	2.067885E-011	6.308847E-012	0	0.000000E+000
1	11.47926207	6.308847E-012	2.067885E-011	1	0.000000E+000
1	11.47982684	2.067885E-011	6.308847E-012	0	0.000000E+000
1	11.47982943	6.308847E-012	2.067885E-011	1	0.000000E+000
1	11.48038295	2.067885E-011	6.308847E-012	0	0.000000E+000
1	11.48057271	6.308847E-012	2.067885E-011	1	0.000000E+000
1	11.48103783	2.067885E-011	6.308847E-012	0	0.000000E+000
1	11.48107337	6.308847E-012	2.067885E-011	1	0.000000E+000
1	11.48155604	2.067885E-011	6.308847E-012	0	0.000000E+000
1	11.48161159	6.308847E-012	2.067885E-011	1	0.000000E+000
1	11.48183581	2.067885E-011	6.308847E-012	0	0.000000E+000
1	11.48187371	6.308847E-012	2.067885E-011	1	0.000000E+000
1	11.48192343	2.067885E-011	6.308847E-012	0	0.000000E+000
1	11.48195197	6.308847E-012	2.067885E-011	1	0.000000E+000
1	11.48207928	2.067885E-011	6.308847E-012	0	0.000000E+000
1	11.48209857	6.308847E-012	2.067885E-011	1	0.000000E+000
1	11.48251795	2.067885E-011	6.308847E-012	0	0.000000E+000
1	11.48254083	6.308847E-012	2.067885E-011	1	0.000000E+000
1	11.48327166	2.067885E-011	6.308847E-012	0	0.000000E+000
1	11.48330667	6.308847E-012	2.067885E-011	1	0.000000E+000
1	11.48393634	2.067885E-011	6.308847E-012	0	0.000000E+000
1	11.48480000	6.308847E-012	2.067885E-011	1	0.000000E+000
1	11.48489186	2.067885E-011	6.308847E-012	0	0.000000E+000
1	11.48492736	6.308847E-012	2.067885E-011	1	0.000000E+000
1	11.48574087	2.067885E-011	6.308847E-012	0	0.000000E+000
1	11.48578935	6.308847E-012	2.067885E-011	1	0.000000E+000
1	11.48611509	2.067885E-011	6.308847E-012	0	0.000000E+000
1	11.48633524	6.308847E-012	2.067885E-011	1	0.000000E+000
1	11.48640465	2.067885E-011	6.308847E-012	0	0.000000E+000
1	11.48645421	6.308847E-012	2.067885E-011	1	0.000000E+000
1	11.48685801	2.067885E-011	6.308847E-012	0	0.000000E+000
1	11.48691472	6.308847E-012	2.067885E-011	1	0.000000E+000
1	11.48739981	2.067885E-011	6.308847E-012	0	0.000000E+000
1	11.48741423	6.308847E-012	2.067885E-011	1	0.000000E+000
1	11.48761728	2.067885E-011	6.308847E-012	0	0.000000E+000
1	11.48764108	6.308847E-012	2.067885E-011	1	0.000000E+000
1	11.48809239	2.067885E-011	6.308847E-012	0	0.000000E+000
1	11.48811325	6.308847E-012	2.067885E-011	1	0.000000E+000
1	11.48821569	2.067885E-011	6.308847E-012	0	0.000000E+000
1	11.48823957	6.308847E-012	2.067885E-011	1	0.000000E+000
1	11.48916783	2.067885E-011	6.308847E-012	0	0.000000E+000
1	11.48919125	6.308847E-012	2.067885E-011	1	0.000000E+000
1	11.49018359	2.067885E-011	6.308847E-012	0	0.000000E+000
1	11.49019101	6.308847E-012	2.067885E-011	1	0.000000E+000
1	11.49110995	2.067885E-011	6.308847E-012	0	0.000000E+000
1	11.49113621	6.308847E-012	2.067885E-011	1	0.000000E+000
1	11.49122792	2.067885E-011	6.308847E-012	0	0.000000E+000
1	11.49123879	6.308847E-012	2.067885E-011	1	0.000000E+000
1	11.49139412	2.067885E-011	6.308847E-012	0	0.000000E+000
1	11.49140664	6.308847E-012	2.067885E-011	1	0.000000E+000
1	11.49233223	2.067885E-011	6.308847E-012	0	0.000000E+000
1	11.49257276	6.308847E-012	2.067885E-011	1	0.000000E+000
1	11.49278042	2.067885E-011	6.308847E-012	0	0.000000E+000
1	11.49279574	6.308847E-012	2.067885E-011	1	0.000000E+000
1	11.49288696	2.067885E-011	6.308847E-012	0	0.000000E+000
1	11.49384005	6.308847E-012	2.067885E-011	1	0.000000E+000
1	11.49395672	2.067885E-011	6.308847E-012	0	0.000000E+000
1	11.49509848	6.308847E-012	2.067885E-011	1	0.000000E+000
1	11.49536756	2.067885E-011	6.308847E-012	0	0.000000E+000
1	11.49539092	6.308847E-012	2.067885E-011	1	0.000000E+000
1	11.49620830	2.067885E-011	6.308847E-012	0	0.000000E+000
1	11.49623961	6.308847E-012	2.067885E-011	1	0.000000E+000
1	11.49648256	2.067885E-011	6.308847E-012	0	0.000000E+000
1	11.49650854	6.308847E-012	2.067885E-011	1	0.000000E+000
1	11.49661229	2.067885E-011	6.308847E-012	0	0.000000E+000
1	11.49703812	6.308847E-012	2.067885E-011	1	0.000000E+000
1	11.49737178	2.067885E-011	6.308847E-012	0	0.000000E+000
1	11.49738342	6.308847E-012	2.067885E-011	1	0.000000E+000
1	11.49801408	2.067885E-011	6.308847E-012	0	0.000000E+000
1	11.49803277	6.308847E-012	2.067885E-011	1	0.000000E+000
1	11.49889367	2.067885E-011	6.308847E-012	0	0.000000E+000
1	11.49897042	6.308847E-012	2.067885E-011	1	0.000000E+000
1	11.49958220	2.067885E-011	6.308847E-012	0	0.000000E+000
1	11.49961473	6.308847E-012	2.067885E-011	1	0.000000E+000
1	11.50046886	2.067885E-011	6.308847E-012	0	0.000000E+000
1	11.50048938	6.308847E-012	2.067885E-011	1	0.000000E+000
1	11.50161950	2.067885E-011	6.308847E-012	0	0.000000E+000
1	11.50162437	6.308847E-012	2.067885E-011	1	0.000000E+000
1	11.50165625	2.067885E-011	6.308847E-012	0	0.000000E+000
1	11.50283467	6.308847E-012	2.067885E-011	1	0.000000E+000
1	11.50412754	2.067885E-011	6.308847E-012	0	0.000000E+000
1	11.50415963	6.308847E-012	2.067885E-011	1	0.000000E+000
1	11.50549542	2.067885E-011	6.308847E-012	0	0.000000E+000
1	11.50653687	6.308847E-012	2.067885E-011	1	0.000000E+000
1	11.50677234	2.067885E-011	6.308847E-012	0	0.000000E+000
1	11.50679093	6.308847E-012	2.067885E-011	1	0.000000E+000
1	11.50680691	2.067885E-011	6.308847E-012	0	0.000000E+000
1	11.50683938	6.308847E-012	2.067885E-011	1	0.000000E+000
1	11.50728996	2.067885E-011	6.308847E-012	0	0.000000E+000
1	11.50732404	6.308847E-012	2.067885E-011	1	0.000000E+000
1	11.50846234	2.067885E-011	6.308847E-012	0	0.000000E+000
1	11.50848423	6.308847E-012	2.067885E-011	1	0.000000E+000
1	11.50851124	2.067885E-011	6.308847E-012	0	0.000000E+000
1	11.50853714	6.308847E-012	2.067885E-011	1	0.000000E+000
1	11.50868466	2.067885E-011	6.308847E-012	0	0.000000E+000
1	11.50870899	6.308847E-012	2.067885E-011	1	0.000000E+000
1	11.50902619	2.067885E-011	6.308847E-012	0	0.000000E+000
1	11.50905797	6.308847E-012	2.067885E-011	1	0.000000E+000
1	11.50919238	2.067885E-011	6.308847E-012	0	0.000000E+000
1	11.50921480	6.308847E-012	2.067885E-011	1	0.000000E+000
1	11.50956267	2.067885E-011	6.308847E-012	0	0.000000E+000
1	11.50958401	6.308847E-012	2.067885E-011	1	0.000000E+000
1	11.51037776	2.067885E-011	6.308847E-012	0	0.000000E+000
1	11.51039596	6.308847E-012	2.067885E-011	1	0.000000E+000
1	11.51101042	2.067885E-011	6.308847E-012	0	0.000000E+000
1	11.51104949	6.308847E-012	2.067885E-011	1	0.000000E+000
1	11.51160911	2.067885E-011	6.308847E-012	0	0.000000E+000
1	11.51163446	6.308847E-012	2.067885E-011	1	0.000000E+000
1	11.51188537	2.067885E-011	6.308847E-012	0	0.000000E+000
1	11.51191478	6.308847E-012	2.067885E-011	1	0.000000E+000
1	11.51250742	2.067885E-011	6.308847E-012	0	0.000000E+000
1	11.51693731	6.308847E-012	2.067885E-011	1	0.000000E+000
1	11.51694530	2.067885E-011	6.308847E-012	0	0.000000E+000
1	12.87960589	5.941205E-012	2.031121E-011	1	0.000000E+000
1	12.88023688	2.031121E-011	5.941205E-012	0	0.000000E+000
1	12.88026635	5.941205E-012	2.031121E-011	1	0.000000E+000
1	12.88084574	2.031121E-011	5.941205E-012	0	0.000000E+000
1	12.88085258	5.941205E-012	2.031121E-011	1	0.000000E+000
1	12.88104730	2.031121E-011	5.941205E-012	0	0.000000E+000
1	12.88105345	5.941205E-012	2.031121E-011	1	0.000000E+000
1	12.88113184	2.031121E-011	5.941205E-012	0	0.000000E+000
1	12.88121357	5.941205E-012	2.031121E-011	1	0.000000E+000
1	12.88157854	2.031121E-011	5.941205E-012	0	0.000000E+000
1	12.88227781	5.941205E-012	2.031121E-011	1	0.000000E+000
1	12.88233553	2.031121E-011	5.941205E-012	0	0.000000E+000
1	12.88273947	5.941205E-012	2.031121E-011	1	0.000000E+000
1	12.88288841	2.031121E-011	5.941205E-012	0	0.000000E+000
1	12.88296863	5.941205E-012	2.031121E-011	1	0.000000E+000
1	12.88321162	2.031121E-011	5.941205E-012	0	0.000000E+000
1	12.88322169	5.941205E-012	2.031121E-011	1	0.000000E+000
1	12.88424728	2.031121E-011	5.941205E-012	0	0.000000E+000
1	12.88517598	5.941205E-012	2.031121E-011	1	0.000000E+000
1	12.88539756	2.031121E-011	5.941205E-012	0	0.000000E+000
1	12.88573658	5.941205E-012	2.031121E-011	1	0.000000E+000
1	12.88781363	2.031121E-011	5.941205E-012	0	0.000000E+000
1	12.88786564	5.941205E-012	2.031121E-011	1	0.000000E+000
1	12.88865871	2.031121E-011	5.941205E-012	0	0.000000E+000
1	12.88868362	5.941205E-012	2.031121E-011	1	0.000000E+000
1	12.88897094	2.031121E-011	5.941205E-012	0	0.000000E+000
1	12.88900479	5.941205E-012	2.031121E-011	1	0.000000E+000
1	12.88962704	2.031121E-011	5.941205E-012	0	0.000000E+000
1	12.88963876	5.941205E-012	2.031121E-011	1	0.000000E+000
1	12.89032103	2.031121E-011	5.941205E-012	0	0.000000E+000
1	12.89036917	5.941205E-012	2.031121E-011	1	0.000000E+000
1	12.89079884	2.031121E-011	5.941205E-012	0	0.000000E+000
1	12.89080497	5.941205E-012	2.031121E-011	1	0.000000E+000
1	12.89086004	2.031121E-011	5.941205E-012	0	0.000000E+000
1	12.89094273	5.941205E-012	2.031121E-011	1	0.000000E+000
1	12.89238811	2.031121E-011	5.941205E-012	0	0.000000E+000
1	12.89240676	5.941205E-012	2.031121E-011	1	0.000000E+000
1	12.89312038	2.031121E-011	5.941205E-012	0	0.000000E+000
1	12.89312906	5.941205E-012	2.031121E-011	1	0.000000E+000
1	12.89415336	2.031121E-011	5.941205E-012	0	0.000000E+000
1	12.89416645	5.941205E-012	2.031121E-011	1	0.000000E+000
1	12.89556954	2.031121E-011	5.941205E-012	0	0.000000E+000
1	12.89558111	5.941205E-012	2.031121E-011	1	0.000000E+000
1	12.89588159	2.031121E-011	5.941205E-012	0	0.000000E+000
1	12.89597251	5.941205E-012	2.031121E-011	1	0.000000E+000
1	12.89733143	2.031121E-011	5.941205E-012	0	0.000000E+000
1	12.89738536	5.941205E-012	2.031121E-011	1	0.000000E+000
1	12.89851102	2.031121E-011	5.941205E-012	0	0.000000E+000
1	12.89851964	5.941205E-012	2.031121E-011	1	0.000000E+000
1	12.89931684	2.031121E-011	5.941205E-012	0	0.000000E+000
1	12.89979013	5.941205E-012	2.031121E-011	1	0.000000E+000
1	12.89984197	2.031121E-011	5.941205E-012	0	0.000000E+000
1	12.90096202	5.941205E-012	2.031121E-011	1	0.000000E+000
1	12.90135097	2.031121E-011	5.941205E-012	0	0.000000E+000
1	12.90139340	5.941205E-012	2.031121E-011	1	0.000000E+000
1	12.90143305	2.031121E-011	5.941205E-012	0	0.000000E+000
1	12.90188310	5.941205E-012	2.031121E-011	1	0.000000E+000
1	12.90225459	2.031121E-011	5.941205E-012	0	0.000000E+000
1	12.90227896	5.941205E-012	2.031121E-011	1	0.000000E+000
1	12.90371649	2.031121E-011	5.941205E-012	0	0.000000E+000
1	12.90374269	5.941205E-012	2.031121E-011	1	0.000000E+000
1	12.90385265	2.031121E-011	5.941205E-012	0	0.000000E+000
1	12.90388684	5.941205E-012	2.031121E-011	1	0.000000E+000
1	12.90391266	2.031121E-011	5.941205E-012	0	0.000000E+000
1	12.90472351	5.941205E-012	2.031121E-011	1	0.000000E+000
1	12.90528358	2.031121E-011	5.941205E-012	0	0.000000E+000
1	12.90531239	5.941205E-012	2.031121E-011	1	0.000000E+000
1	12.90575652	2.031121E-011	5.941205E-012	0	0.000000E+000
1	12.90578305	5.941205E-012	2.031121E-011	1	0.000000E+000
1	12.90637135	2.031121E-011	5.941205E-012	0	0.000000E+000
1	12.90638208	5.941205E-012	2.031121E-011	1	0.000000E+000
1	12.90647278	2.031121E-011	5.941205E-012	0	0.000000E+000
1	12.90648483	5.941205E-012	2.031121E-011	1	0.000000E+000
1	12.90660430	2.031121E-011	5.941205E-012	0	0.000000E+000
1	12.91025963	5.941205E-012	2.031121E-011	1	0.000000E+000
1	12.91056864	2.031121E-011	5.941205E-012	0	0.000000E+000
1	12.91060908	5.941205E-012	2.031121E-011	1	0.000000E+000
1	12.91125039	2.031121E-011	5.941205E-012	0	0.000000E+000
1	12.91318843	5.941205E-012	2.031121E-011	1	0.000000E+000
1	12.91379121	2.031121E-011	5.941205E-012	0	0.000000E+000
1	12.91382585	5.941205E-012	2.031121E-011	1	0.000000E+000
1	12.91472474	2.031121E-011	5.941205E-012	0	0.000000E+000
1	12.91474382	5.941205E-012	2.031121E-011	1	0.000000E+000
1	12.91540030	2.031121E-011	5.941205E-012	0	0.000000E+000
1	12.91543209	5.941205E-012	2.031121E-011	1	0.000000E+000
1	12.91579720	2.031121E-011	5.941205E-012	0	0.000000E+000
1	12.91650021	5.941205E-012	2.031121E-011	1	0.000000E+000
1	12.91724869	2.031121E-011	5.941205E-012	0	0.000000E+000
1	12.91730538	5.941205E-012	2.031121E-011	1	0.000000E+000
1	12.91829836	2.031121E-011	5.941205E-012	0	0.000000E+000
1	12.91835931	5.941205E-012	2.031121E-011	1	0.000000E+000
1	12.91852782	2.031121E-011	5.941205E-012	0	0.000000E+000
1	12.91856503	5.941205E-012	2.031121E-011	1	0.000000E+000
1	12.91936552	2.031121E-011	5.941205E-012	0	0.000000E+000
1	12.91978601	5.941205E-012	2.031121E-011	1	0.000000E+000
1	12.91999802	2.031121E-011	5.941205E-012	0	0.000000E+000
1	12.92001663	5.941205E-012	2.031121E-011	1	0.000000E+000
1	12.92042188	2.031121E-011	5.941205E-012	0	0.000000E+000
1	12.92044288	5.941205E-012	2.031121E-011	1	0.000000E+000
1	12.92084301	2.031121E-011	5.941205E-012	0	0.000000E+000
1	12.92101221	5.941205E-012	2.031121E-011	1	0.000000E+000
1	12.92121882	2.031121E-011	5.941205E-012	0	0.000000E+000
1	12.92126387	5.941205E-012	2.031121E-011	1	0.000000E+000
1	12.92130363	2.031121E-011	5.941205E-012	0	0.000000E+000
1	12.92133641	5.941205E-012	2.031121E-011	1	0.000000E+000
1	12.92143170	2.031121E-011	5.941205E-012	0	0.000000E+000
1	12.92154810	5.941205E-012	2.031121E-011	1	0.000000E+000
1	12.92346788	2.031121E-011	5.941205E-012	0	0.000000E+000
1	12.92371302	5.941205E-012	2.031121E-011	1	0.000000E+000
1	12.92422400	2.031121E-011	5.941205E-012	0	0.000000E+000
1	12.92423438	5.941205E-012	2.031121E-011	1	0.000000E+000
1	12.92481649	2.031121E-011	5.941205E-012	0	0.000000E+000
1	12.92484834	5.941205E-012	2.031121E-011	1	0.000000E+000
1	12.92552629	2.031121E-011	5.941205E-012	0	0.000000E+000
1	12.92554065	5.941205E-012	2.031121E-011	1	0.000000E+000
1	12.92559780	2.031121E-011	5.941205E-012	0	0.000000E+000
1	12.92560694	5.941205E-012	2.031121E-011	1	0.000000E+000
1	12.92587672	2.031121E-011	5.941205E-012	0	0.000000E+000
1	12.92590710	5.941205E-012	2.031121E-011	1	0.000000E+000
1	12.92626593	2.031121E-011	5.941205E-012	0	0.000000E+000
1	12.92688667	5.941205E-012	2.031121E-011	1	0.000000E+000
1	12.92692075	2.031121E-011	5.941205E-012	0	0.000000E+000
1	12.92694823	5.941205E-012	2.031121E-011	1	0.000000E+000
1	12.92730034	2.031121E-011	5.941205E-012	0	0.000000E+000
1	12.92792370	5.941205E-012	2.031121E-011	1	0.000000E+000
1	12.92866398	2.031121E-011	5.941205E-012	0	0.000000E+000
1	12.92868126	5.941205E-012	2.031121E-011	1	0.000000E+000
1	12.92905211	2.031121E-011	5.941205E-012	0	0.000000E+000
1	12.92908266	5.941205E-012	2.031121E-011	1	0.000000E+000
1	12.92955995	2.031121E-011	5.941205E-012	0	0.000000E+000
1	12.92957350	5.941205E-012	2.031121E-011	1	0.000000E+000
1	12.93046798	2.031121E-011	5.941205E-012	0	0.000000E+000
1	12.93076046	5.941205E-012	2.031121E-011	1	0.000000E+000
1	12.93086055	2.031121E-011	5.941205E-012	0	0.000000E+000
1	12.93090164	5.941205E-012	2.031121E-011	1	0.000000E+000
1	12.93114390	2.031121E-011	5.941205E-012	0	0.000000E+000
1	12.93117596	5.941205E-012	2.031121E-011	1	0.000000E+000
1	12.93166729	2.031121E-011	5.941205E-012	0	0.000000E+000
1	12.93168684	5.941205E-012	2.031121E-011	1	0.000000E+000
1	12.93176095	2.031121E-011	5.941205E-012	0	0.000000E+000
1	12.93211244	5.941205E-012	2.031121E-011	1	0.000000E+000
1	12.93287017	2.031121E-011	5.941205E-012	0	0.000000E+000
1	12.93288759	5.941205E-012	2.031121E-011	1	0.000000E+000
1	12.93397733	2.031121E-011	5.941205E-012	0	0.000000E+000
1	12.93398755	5.941205E-012	2.031121E-011	1	0.000000E+000
1	12.93630564	2.031121E-011	5.941205E-012	0	0.000000E+000
1	12.93631756	5.941205E-012	2.031121E-011	1	0.000000E+000
1	12.93716921	2.031121E-011	5.941205E-012	0	0.000000E+000
1	12.93721214	5.941205E-012	2.031121E-011	1	0.000000E+000
1	12.93743965	2.031121E-011	5.941205E-012	0	0.000000E+000
1	12.93766298	5.941205E-012	2.031121E-011	1	0.000000E+000
1	12.93890755	2.031121E-011	5.941205E-012	0	0.000000E+000
1	12.93892701	5.941205E-012	2.031121E-011	1	0.000000E+000
1	12.93950001	2.031121E-011	5.941205E-012	0	0.000000E+000
1	12.94086268	5.941205E-012	2.031121E-011	1	0.000000E+000
1	12.94291199	2.031121E-011	5.941205E-012	0	0.000000E+000
1	12.94357402	5.941205E-012	2.031121E-011	1	0.000000E+000
1	12.94359725	2.031121E-011	5.941205E-012	0	0.000000E+000
1	12.94410242	5.941205E-012	2.031121E-011	1	0.000000E+000
1	12.94525154	2.031121E-011	5.941205E-012	0	0.000000E+000
1	12.94536015	5.941205E-012	2.031121E-011	1	0.000000E+000
1	12.94771155	2.031121E-011	5.941205E-012	0	0.000000E+000
1	12.94848976	5.941205E-012	2.031121E-011	1	0.000000E+000
1	12.94863321	2.031121E-011	5.941205E-012	0	0.000000E+000
1	12.94887588	5.941205E-012	2.031121E-011	1	0.000000E+000
1	12.94953185	2.031121E-011	5.941205E-012	0	0.000000E+000
1	12.94954941	5.941205E-012	2.031121E-011	1	0.000000E+000
1	12.94964764	2.031121E-011	5.941205E-012	0	0.000000E+000
1	12.95109685	5.941205E-012	2.031121E-011	1	0.000000E+000
1	12.95118821	2.031121E-011	5.941205E-012	0	0.000000E+000
1	12.95145476	5.941205E-012	2.031121E-011	1	0.000000E+000
1	12.95194002	2.031121E-011	5.941205E-012	0	0.000000E+000
1	12.95195688	5.941205E-012	2.031121E-011	1	0.000000E+000
1	12.95256980	2.031121E-011	5.941205E-012	0	0.000000E+000
1	12.95260117	5.941205E-012	2.031121E-011	1	0.000000E+000
1	12.95276819	2.031121E-011	5.941205E-012	0	0.000000E+000
1	12.95280305	5.941205E-012	2.031121E-011	1	0.000000E+000
1	12.95329259	2.031121E-011	5.941205E-012	0	0.000000E+000
1	12.95331504	5.941205E-012	2.031121E-011	1	0.000000E+000
1	12.95441086	2.031121E-011	5.941205E-012	0	0.000000E+000
1	12.95444426	5.941205E-012	2.031121E-011	1	0.000000E+000
1	12.95453633	2.031121E-011	5.941205E-012	0	0.000000E+000
1	12.95456405	5.941205E-012	2.031121E-011	1	0.000000E+000
1	12.95668757	2.031121E-011	5.941205E-012	0	0.000000E+000
1	12.95669100	5.941205E-012	2.031121E-011	1	0.000000E+000
1	12.95729550	2.031121E-011	5.941205E-012	0	0.000000E+000
1	12.95836091	5.941205E-012	2.031121E-011	1	0.000000E+000
1	12.95903559	2.031121E-011	5.941205E-012	0	0.000000E+000
1	12.95936698	5.941205E-012	2.031121E-011	1	0.000000E+000
1	12.95987400	2.031121E-011	5.941205E-012	0	0.000000E+000
1	12.96040871	5.941205E-012	2.031121E-011	1	0.000000E+000
1	12.96077886	2.031121E-011	5.941205E-012	0	0.000000E+000
1	12.96132160	5.941205E-012	2.031121E-011	1	0.000000E+000
1	12.96140099	2.031121E-011	5.941205E-012	0	0.000000E+000
1	12.96146428	5.941205E-012	2.031121E-011	1	0.000000E+000
1	12.96167113	2.031121E-011	5.941205E-012	0	0.000000E+000
1	12.96169930	5.941205E-012	2.031121E-011	1	0.000000E+000
1	12.96245074	2.031121E-011	5.941205E-012	0	0.000000E+000
1	12.96248391	5.941205E-012	2.031121E-011	1	0.000000E+000
1	12.96268009	2.031121E-011	5.941205E-012	0	0.000000E+000
1	12.96422523	5.941205E-012	2.031121E-011	1	0.000000E+000
1	12.96550208	2.031121E-011	5.941205E-012	0	0.000000E+000
1	12.96552985	5.941205E-012	2.031121E-011	1	0.000000E+000
1	12.96656888	2.031121E-011	5.941205E-012	0	0.000000E+000
1	12.96659261	5.941205E-012	2.031121E-011	1	0.000000E+000
1	12.96745072	2.031121E-011	5.941205E-012	0	0.000000E+000
1	12.96777953	5.941205E-012	2.031121E-011	1	0.000000E+000
1	12.96821623	2.031121E-011	5.941205E-012	0	0.000000E+000
1	12.96822896	5.941205E-012	2.031121E-011	1	0.000000E+000
1	12.96840508	2.031121E-011	5.941205E-012	0	0.000000E+000
1	12.96846421	5.941205E-012	2.031121E-011	1	0.000000E+000
1	12.96947806	2.031121E-011	5.941205E-012	0	0.000000E+000
1	12.96948556	5.941205E-012	2.031121E-011	1	0.000000E+000
1	12.96979285	2.031121E-011	5.941205E-012	0	0.000000E+000
1	12.97094450	5.941205E-012	2.031121E-011	1	0.000000E+000
1	12.97108363	2.031121E-011	5.941205E-012	0	0.000000E+000
1	12.97108871	5.941205E-012	2.031121E-011	1	0.000000E+000
1	12.97261768	2.031121E-011	5.941205E-012	0	0.000000E+000
1	12.97264567	5.941205E-012	2.031121E-011	1	0.000000E+000
1	12.97405071	2.031121E-011	5.941205E-012	0	0.000000E+000
1	12.97406853	5.941205E-012	2.031121E-011	1	0.000000E+000
1	12.97577227	2.031121E-011	5.941205E-012	0	0.000000E+000
1	12.97580952	5.941205E-012	2.031121E-011	1	0.000000E+000
1	12.97593512	2.031121E-011	5.941205E-012	0	0.000000E+000
1	12.97599779	5.941205E-012	2.031121E-011	1	0.000000E+000
1	12.97668498	2.031121E-011	5.941205E-012	0	0.000000E+000
1	12.97682013	5.941205E-012	2.031121E-011	1	0.000000E+000
1	12.97828715	2.031121E-011	5.941205E-012	0	0.000000E+000
1	12.97833463	5.941205E-012	2.031121E-011	1	0.000000E+000
1	12.97902290	2.031121E-011	5.941205E-012	0	0.000000E+000
1	12.97904705	5.941205E-012	2.031121E-011	1	0.000000E+000
1	12.97921155	2.031121E-011	5.941205E-012	0	0.000000E+000
1	12.97924866	5.941205E-012	2.031121E-011	1	0.000000E+000
1	12.98115905	2.031121E-011	5.941205E-012	0	0.000000E+000
1	12.98118881	5.941205E-012	2.031121E-011	1	0.000000E+000
1	12.98310243	2.031121E-011	5.941205E-012	0	0.000000E+000
1	12.98316278	5.941205E-012	2.031121E-011	1	0.000000E+000
1	12.98340413	2.031121E-011	5.941205E-012	0	0.000000E+000
1	12.98343247	5.941205E-012	2.031121E-011	1	0.000000E+000
1	12.98350320	2.031121E-011	5.941205E-012	0	0.000000E+000
1	12.98352215	5.941205E-012	2.031121E-011	1	0.000000E+000
1	12.98368591	2.031121E-011	5.941205E-012	0	0.000000E+000
1	12.98369641	5.941205E-012	2.031121E-011	1	0.000000E+000
1	12.98388908	2.031121E-011	5.941205E-012	0	0.000000E+000
1	12.98428592	5.941205E-012	2.031121E-011	1	0.000000E+000
1	12.98498789	2.031121E-011	5.941205E-012	0	0.000000E+000
1	12.98539052	5.941205E-012	2.031121E-011	1	0.000000E+000
1	12.98545131	2.031121E-011	5.941205E-012	0	0.000000E+000
1	12.98548291	5.941205E-012	2.031121E-011	1	0.000000E+000
1	12.98585880	2.031121E-011	5.941205E-012	0	0.000000E+000
1	12.98587471	5.941205E-012	2.031121E-011	1	0.000000E+000
1	12.98649344	2.031121E-011	5.941205E-012	0	0.000000E+000
1	12.98673549	5.941205E-012	2.031121E-011	1	0.000000E+000
1	12.98744878	2.031121E-011	5.941205E-012	0	0.000000E+000
1	12.98746172	5.941205E-012	2.031121E-011	1	0.000000E+000
1	12.98784039	2.031121E-011	5.941205E-012	0	0.000000E+000
1	12.98787092	5.941205E-012	2.031121E-011	1	0.000000E+000
1	12.98834687	2.031121E-011	5.941205E-012	0	0.000000E+000
1	12.99008941	5.941205E-012	2.031121E-011	1	0.000000E+000
1	12.99028831	2.031121E-011	5.941205E-012	0	0.000000E+000
1	12.99030902	5.941205E-012	2.031121E-011	1	0.000000E+000
1	12.99078540	2.031121E-011	5.941205E-012	0	0.000000E+000
1	12.99358135	5.941205E-012	2.031121E-011	1	0.000000E+000
1	12.99380392	2.031121E-011	5.941205E-012	0	0.000000E+000
1	12.99406527	5.941205E-012	2.031121E-011	1	0.000000E+000
1	12.99457113	2.031121E-011	5.941205E-012	0	0.000000E+000
1	12.99460496	5.941205E-012	2.031121E-011	1	0.000000E+000
1	12.99695716	2.031121E-011	5.941205E-012	0	0.000000E+000
1	12.99718144	5.941205E-012	2.031121E-011	1	0.000000E+000
1	12.99738403	2.031121E-011	5.941205E-012	0	0.000000E+000
1	12.99783217	5.941205E-012	2.031121E-011	1	0.000000E+000
1	12.99810215	2.031121E-011	5.941205E-012	0	0.000000E+000
1	12.99909276	5.941205E-012	2.031121E-011	1	0.000000E+000
1	12.99937218	2.031121E-011	5.941205E-012	0	0.000000E+000
1	12.99938665	5.941205E-012	2.031121E-011	1	0.000000E+000
1	12.99945368	2.031121E-011	5.941205E-012	0	0.000000E+000
1	12.99949010	5.941205E-012	2.031121E-011	1	0.000000E+000
1	12.99973981	2.031121E-011	5.941205E-012	0	0.000000E+000
1	12.99975459	5.941205E-012	2.031121E-011	1	0.000000E+000
1	12.99982153	2.031121E-011	5.941205E-012	0	0.000000E+000
1	12.99984340	5.941205E-012	2.031121E-011	1	0.000000E+000
1	13.00006485	2.031121E-011	5.941205E-012	0	0.000000E+000
1	13.00007027	5.941205E-012	2.031121E-011	1	0.000000E+000
1	13.00121249	2.031121E-011	5.941205E-012	0	0.000000E+000
1	13.00122846	5.941205E-012	2.031121E-011	1	0.000000E+000
1	13.00359289	2.031121E-011	5.941205E-012	0	0.000000E+000
1	13.00361265	5.941205E-012	2.031121E-011	1	0.000000E+000
1	13.00493545	2.031121E-011	5.941205E-012	0	0.000000E+000
1	13.00498012	5.941205E-012	2.031121E-011	1	0.000000E+000
1	13.00503977	2.031121E-011	5.941205E-012	0	0.000000E+000
1	13.00514177	5.941205E-012	2.031121E-011	1	0.000000E+000
1	13.00568417	2.031121E-011	5.941205E-012	0	0.000000E+000
1	13.00617815	5.941205E-012	2.031121E-011	1	0.000000E+000
1	13.00623226	2.031121E-011	5.941205E-012	0	0.000000E+000
1	13.00862736	5.941205E-012	2.031121E-011	1	0.000000E+000
1	13.00886421	2.031121E-011	5.941205E-012	0	0.000000E+000
1	13.00888715	5.941205E-012	2.031121E-011	1	0.000000E+000
1	13.00931251	2.031121E-011	5.941205E-012	0	0.000000E+000
1	13.00956854	5.941205E-012	2.031121E-011	1	0.000000E+000
1	13.01073830	2.031121E-011	5.941205E-012	0	0.000000E+000
1	13.01172967	5.941205E-012	2.031121E-011	1	0.000000E+000
1	13.01278434	2.031121E-011	5.941205E-012	0	0.000000E+000
1	13.01284545	5.941205E-012	2.031121E-011	1	0.000000E+000
1	13.01305070	2.031121E-011	5.941205E-012	0	0.000000E+000
1	13.01305956	5.941205E-012	2.031121E-011	1	0.000000E+000
1	13.01318427	2.031121E-011	5.941205E-012	0	0.000000E+000
1	13.01319884	5.941205E-012	2.031121E-011	1	0.000000E+000
1	13.01399615	2.031121E-011	5.941205E-012	0	0.000000E+000
1	13.01568390	5.941205E-012	2.031121E-011	1	0.000000E+000
1	13.01665305	2.031121E-011	5.941205E-012	0	0.000000E+000
1	13.01713662	5.941205E-012	2.031121E-011	1	0.000000E+000
1	13.01793153	2.031121E-011	5.941205E-012	0	0.000000E+000
1	13.01806723	5.941205E-012	2.031121E-011	1	0.000000E+000
1	13.01884290	2.031121E-011	5.941205E-012	0	0.000000E+000
1	13.01885426	5.941205E-012	2.031121E-011	1	0.000000E+000
1	13.02152723	2.031121E-011	5.941205E-012	0	0.000000E+000
1	13.02154550	5.941205E-012	2.031121E-011	1	0.000000E+000
1	13.02159641	2.031121E-011	5.941205E-012	0	0.000000E+000
1	13.03106249	5.941205E-012	2.031121E-011	1	0.000000E+000
1	13.03120640	2.031121E-011	5.941205E-012	0	0.000000E+000
1	13.03219865	5.941205E-012	2.031121E-011	1	0.000000E+000
1	13.03319180	2.031121E-011	5.941205E-012	0	0.000000E+000
1	13.03320486	5.941205E-012	2.031121E-011	1	0.000000E+000
1	13.03382523	2.031121E-011	5.941205E-012	0	0.000000E+000
1	13.03454919	5.941205E-012	2.031121E-011	1	0.000000E+000
1	13.03457596	2.031121E-011	5.941205E-012	0	0.000000E+000
1	13.03460972	5.941205E-012	2.031121E-011	1	0.000000E+000
1	13.03514144	2.031121E-011	5.941205E-012	0	0.000000E+000
1	13.03516461	5.941205E-012	2.031121E-011	1	0.000000E+000
1	13.03655804	2.031121E-011	5.941205E-012	0	0.000000E+000
1	13.03656875	5.941205E-012	2.031121E-011	1	0.000000E+000
1	13.03858511	2.031121E-011	5.941205E-012	0	0.000000E+000
1	13.03908466	5.941205E-012	2.031121E-011	1	0.000000E+000
1	13.04103544	2.031121E-011	5.941205E-012	0	0.000000E+000
1	13.04123938	5.941205E-012	2.031121E-011	1	0.000000E+000
1	13.04151789	2.031121E-011	5.941205E-012	0	0.000000E+000
1	13.04153747	5.941205E-012	2.031121E-011	1	0.000000E+000
1	13.04209913	2.031121E-011	5.941205E-012	0	0.000000E+000
1	13.04233684	5.941205E-012	2.031121E-011	1	0.000000E+000
1	13.04264432	2.031121E-011	5.941205E-012	0	0.000000E+000
1	13.04318669	5.941205E-012	2.031121E-011	1	0.000000E+000
1	13.04320612	2.031121E-011	5.941205E-012	0	0.000000E+000
1	13.04329443	5.941205E-012	2.031121E-011	1	0.000000E+000
1	13.04441611	2.031121E-011	5.941205E-012	0	0.000000E+000
1	13.04462826	5.941205E-012	2.031121E-011	1	0.000000E+000
1	13.04543284	2.031121E-011	5.941205E-012	0	0.000000E+000
1	13.04546950	5.941205E-012	2.031121E-011	1	0.000000E+000
1	13.04685805	2.031121E-011	5.941205E-012	0	0.000000E+000
1	13.04702161	5.941205E-012	2.031121E-011	1	0.000000E+000
1	13.04857620	2.031121E-011	5.941205E-012	0	0.000000E+000
1	13.04859375	5.941205E-012	2.031121E-011	1	0.000000E+000
1	13.04983791	2.031121E-011	5.941205E-012	0	0.000000E+000
1	13.04984727	5.941205E-012	2.031121E-011	1	0.000000E+000
1	13.05073690	2.031121E-011	5.941205E-012	0	0.000000E+000
1	13.05074474	5.941205E-012	2.031121E-011	1	0.000000E+000
1	13.05129928	2.031121E-011	5.941205E-012	0	0.000000E+000
1	13.05136178	5.941205E-012	2.031121E-011	1	0.000000E+000
1	13.05309728	2.031121E-011	5.941205E-012	0	0.000000E+000
1	13.05312928	5.941205E-012	2.031121E-011	1	0.000000E+000
1	13.05391033	2.031121E-011	5.941205E-012	0	0.000000E+000
1	13.05393359	5.941205E-012	2.031121E-011	1	0.000000E+000
1	13.05414040	2.031121E-011	5.941205E-012	0	0.000000E+000
1	17.67727897	6.242073E-012	2.061207E-011	1	0.000000E+000
1	17.67761488	2.061207E-011	6.242073E-012	0	0.000000E+000
1	17.67818287	6.242073E-012	2.061207E-011	1	0.000000E+000
1	17.67830354	2.061207E-011	6.242073E-012	0	0.000000E+000
1	17.67841481	6.242073E-012	2.061207E-011	1	0.000000E+000
1	17.67842025	2.061207E-011	6.242073E-012	0	0.000000E+000
1	17.67856667	6.242073E-012	2.061207E-011	1	0.000000E+000
1	17.67874637	2.061207E-011	6.242073E-012	0	0.000000E+000
1	17.67929122	6.242073E-012	2.061207E-011	1	0.000000E+000
1	17.68018511	2.061207E-011	6.242073E-012	0	0.000000E+000
1	17.68101905	6.242073E-012	2.061207E-011	1	0.000000E+000
1	17.68146109	2.061207E-011	6.242073E-012	0	0.000000E+000
1	17.68147159	6.242073E-012	2.061207E-011	1	0.000000E+000
1	17.68195879	2.061207E-011	6.242073E-012	0	0.000000E+000
1	17.68200030	6.242073E-012	2.061207E-011	1	0.000000E+000
1	17.68217643	2.061207E-011	6.242073E-012	0	0.000000E+000
1	17.68341303	6.242073E-012	2.061207E-011	1	0.000000E+000
1	17.68411066	2.061207E-011	6.242073E-012	0	0.000000E+000
1	17.68414431	6.242073E-012	2.061207E-011	1	0.000000E+000
1	17.68450850	2.061207E-011	6.242073E-012	0	0.000000E+000
1	17.68515312	6.242073E-012	2.061207E-011	1	0.000000E+000
1	17.68529074	2.061207E-011	6.242073E-012	0	0.000000E+000
1	17.68531421	6.242073E-012	2.061207E-011	1	0.000000E+000
1	17.68552453	2.061207E-011	6.242073E-012	0	0.000000E+000
1	17.68555105	6.242073E-012	2.061207E-011	1	0.000000E+000
1	17.68664783	2.061207E-011	6.242073E-012	0	0.000000E+000
1	17.68667833	6.242073E-012	2.061207E-011	1	0.000000E+000
1	17.68763173	2.061207E-011	6.242073E-012	0	0.000000E+000
1	17.68837104	6.242073E-012	2.061207E-011	1	0.000000E+000
1	17.68841557	2.061207E-011	6.242073E-012	0	0.000000E+000
1	17.68844487	6.242073E-012	2.061207E-011	1	0.000000E+000
1	17.68897412	2.061207E-011	6.242073E-012	0	0.000000E+000
1	17.68899544	6.242073E-012	2.061207E-011	1	0.000000E+000
1	17.68929966	2.061207E-011	6.242073E-012	0	0.000000E+000
1	17.68956426	6.242073E-012	2.061207E-011	1	0.000000E+000
1	17.69031303	2.061207E-011	6.242073E-012	0	0.000000E+000
1	17.69032713	6.242073E-012	2.061207E-011	1	0.000000E+000
1	17.69090643	2.061207E-011	6.242073E-012	0	0.000000E+000
1	17.69132125	6.242073E-012	2.061207E-011	1	0.000000E+000
1	17.69159395	2.061207E-011	6.242073E-012	0	0.000000E+000
1	17.69161195	6.242073E-012	2.061207E-011	1	0.000000E+000
1	17.69253423	2.061207E-011	6.242073E-012	0	0.000000E+000
1	17.69257814	6.242073E-012	2.061207E-011	1	0.000000E+000
1	17.69277996	2.061207E-011	6.242073E-012	0	0.000000E+000
1	17.69280275	6.242073E-012	2.061207E-011	1	0.000000E+000
1	17.69315404	2.061207E-011	6.242073E-012	0	0.000000E+000
1	17.69347857	6.242073E-012	2.061207E-011	1	0.000000E+000
1	17.69438899	2.061207E-011	6.242073E-012	0	0.000000E+000
1	17.69440172	6.242073E-012	2.061207E-011	1	0.000000E+000
1	17.69507391	2.061207E-011	6.242073E-012	0	0.000000E+000
1	17.69510166	6.242073E-012	2.061207E-011	1	0.000000E+000
1	17.69550678	2.061207E-011	6.242073E-012	0	0.000000E+000
1	17.69586504	6.242073E-012	2.061207E-011	1	0.000000E+000
1	17.69635084	2.061207E-011	6.242073E-012	0	0.000000E+000
1	17.69635860	6.242073E-012	2.061207E-011	1	0.000000E+000
1	17.69674485	2.061207E-011	6.242073E-012	0	0.000000E+000
1	17.69692327	6.242073E-012	2.061207E-011	1	0.000000E+000
1	17.69717175	2.061207E-011	6.242073E-012	0	0.000000E+000
1	17.69719151	6.242073E-012	2.061207E-011	1	0.000000E+000
1	17.69721169	2.061207E-011	6.242073E-012	0	0.000000E+000
1	17.69770360	6.242073E-012	2.061207E-011	1	0.000000E+000
1	17.69868097	2.061207E-011	6.242073E-012	0	0.000000E+000
1	17.69869336	6.242073E-012	2.061207E-011	1	0.000000E+000
1	17.69934337	2.061207E-011	6.242073E-012	0	0.000000E+000
1	17.69937983	6.242073E-012	2.061207E-011	1	0.000000E+000
1	17.69952291	2.061207E-011	6.242073E-012	0	0.000000E+000
1	17.69965437	6.242073E-012	2.061207E-011	1	0.000000E+000
1	17.69979354	2.061207E-011	6.242073E-012	0	0.000000E+000
1	17.69982513	6.242073E-012	2.061207E-011	1	0.000000E+000
1	17.70068120	2.061207E-011	6.242073E-012	0	0.000000E+000
1	17.70145473	6.242073E-012	2.061207E-011	1	0.000000E+000
1	17.70212376	2.061207E-011	6.242073E-012	0	0.000000E+000
1	17.70246657	6.242073E-012	2.061207E-011	1	0.000000E+000
1	17.70357859	2.061207E-011	6.242073E-012	0	0.000000E+000
1	17.70361624	6.242073E-012	2.061207E-011	1	0.000000E+000
1	17.70408456	2.061207E-011	6.242073E-012	0	0.000000E+000
1	17.70410630	6.242073E-012	2.061207E-011	1	0.000000E+000
1	17.70476922	2.061207E-011	6.242073E-012	0	0.000000E+000
1	17.70478241	6.242073E-012	2.061207E-011	1	0.000000E+000
1	17.70482649	2.061207E-011	6.242073E-012	0	0.000000E+000
1	17.70484858	6.242073E-012	2.061207E-011	1	0.000000E+000
1	17.70613901	2.061207E-011	6.242073E-012	0	0.000000E+000
1	17.70616444	6.242073E-012	2.061207E-011	1	0.000000E+000
1	17.70627866	2.061207E-011	6.242073E-012	0	0.000000E+000
1	17.70629862	6.242073E-012	2.061207E-011	1	0.000000E+000
1	17.70646614	2.061207E-011	6.242073E-012	0	0.000000E+000
1	17.70648544	6.242073E-012	2.061207E-011	1	0.000000E+000
1	17.70680008	2.061207E-011	6.242073E-012	0	0.000000E+000
1	17.70802796	6.242073E-012	2.061207E-011	1	0.000000E+000
1	17.70839255	2.061207E-011	6.242073E-012	0	0.000000E+000
1	17.70839519	6.242073E-012	2.061207E-011	1	0.000000E+000
1	17.70858433	2.061207E-011	6.242073E-012	0	0.000000E+000
1	17.70860128	6.242073E-012	2.061207E-011	1	0.000000E+000
1	17.70896733	2.061207E-011	6.242073E-012	0	0.000000E+000
1	17.70910018	6.242073E-012	2.061207E-011	1	0.000000E+000
1	17.70934245	2.061207E-011	6.242073E-012	0	0.000000E+000
1	17.70952066	6.242073E-012	2.061207E-011	1	0.000000E+000
1	17.70994666	2.061207E-011	6.242073E-012	0	0.000000E+000
1	17.71001639	6.242073E-012	2.061207E-011	1	0.000000E+000
1	17.71086695	2.061207E-011	6.242073E-012	0	0.000000E+000
1	17.71087856	6.242073E-012	2.061207E-011	1	0.000000E+000
1	17.71139329	2.061207E-011	6.242073E-012	0	0.000000E+000
1	17.71142524	6.242073E-012	2.061207E-011	1	0.000000E+000
1	17.71149313	2.061207E-011	6.242073E-012	0	0.000000E+000
1	17.71160008	6.242073E-012	2.061207E-011	1	0.000000E+000
1	17.71166995	2.061207E-011	6.242073E-012	0	0.000000E+000
1	17.71168537	6.242073E-012	2.061207E-011	1	0.000000E+000
1	17.71322087	2.061207E-011	6.242073E-012	0	0.000000E+000
1	17.71323774	6.242073E-012	2.061207E-011	1	0.000000E+000
1	17.71399742	2.061207E-011	6.242073E-012	0	0.000000E+000
1	17.71403068	6.242073E-012	2.061207E-011	1	0.000000E+000
1	17.71561116	2.061207E-011	6.242073E-012	0	0.000000E+000
1	17.71564098	6.242073E-012	2.061207E-011	1	0.000000E+000
1	17.71568343	2.061207E-011	6.242073E-012	0	0.000000E+000
1	17.71691542	6.242073E-012	2.061207E-011	1	0.000000E+000
1	17.71819005	2.061207E-011	6.242073E-012	0	0.000000E+000
1	17.71973825	6.242073E-012	2.061207E-011	1	0.000000E+000
1	17.71986608	2.061207E-011	6.242073E-012	0	0.000000E+000
1	17.71987501	6.242073E-012	2.061207E-011	1	0.000000E+000
1	17.72052350	2.061207E-011	6.242073E-012	0	0.000000E+000
1	17.72053209	6.242073E-012	2.061207E-011	1	0.000000E+000
1	17.72071321	2.061207E-011	6.242073E-012	0	0.000000E+000
1	17.72076101	6.242073E-012	2.061207E-011	1	0.000000E+000
1	17.72085424	2.061207E-011	6.242073E-012	0	0.000000E+000
1	17.72088068	6.242073E-012	2.061207E-011	1	0.000000E+000
1	17.72113526	2.061207E-011	6.242073E-012	0	0.000000E+000
1	17.72115103	6.242073E-012	2.061207E-011	1	0.000000E+000
1	17.72181789	2.061207E-011	6.242073E-012	0	0.000000E+000
1	17.72192058	6.242073E-012	2.061207E-011	1	0.000000E+000
1	17.72253047	2.061207E-011	6.242073E-012	0	0.000000E+000
1	17.72270944	6.242073E-012	2.061207E-011	1	0.000000E+000
1	17.72334187	2.061207E-011	6.242073E-012	0	0.000000E+000
1	17.72336324	6.242073E-012	2.061207E-011	1	0.000000E+000
1	17.72348317	2.061207E-011	6.242073E-012	0	0.000000E+000
1	17.72350401	6.242073E-012	2.061207E-011	1	0.000000E+000
1	17.72358255	2.061207E-011	6.242073E-012	0	0.000000E+000
1	17.72369278	6.242073E-012	2.061207E-011	1	0.000000E+000
1	17.72463943	2.061207E-011	6.242073E-012	0	0.000000E+000
1	17.72471080	6.242073E-012	2.061207E-011	1	0.000000E+000
1	17.72564516	2.061207E-011	6.242073E-012	0	0.000000E+000
1	17.72566821	6.242073E-012	2.061207E-011	1	0.000000E+000
1	17.72587405	2.061207E-011	6.242073E-012	0	0.000000E+000
1	17.72666394	6.242073E-012	2.061207E-011	1	0.000000E+000
1	17.72673474	2.061207E-011	6.242073E-012	0	0.000000E+000
1	17.72677126	6.242073E-012	2.061207E-011	1	0.000000E+000
1	17.72700909	2.061207E-011	6.242073E-012	0	0.000000E+000
1	17.72703420	6.242073E-012	2.061207E-011	1	0.000000E+000
1	17.72790780	2.061207E-011	6.242073E-012	0	0.000000E+000
1	17.72792551	6.242073E-012	2.061207E-011	1	0.000000E+000
1	17.72918857	2.061207E-011	6.242073E-012	0	0.000000E+000
1	17.72919354	6.242073E-012	2.061207E-011	1	0.000000E+000
1	17.73052943	2.061207E-011	6.242073E-012	0	0.000000E+000
1	17.73054796	6.242073E-012	2.061207E-011	1	0.000000E+000
1	17.73137231	2.061207E-011	6.242073E-012	0	0.000000E+000
1	17.73139558	6.242073E-012	2.061207E-011	1	0.000000E+000
1	17.73148244	2.061207E-011	6.242073E-012	0	0.000000E+000
1	17.73200028	6.242073E-012	2.061207E-011	1	0.000000E+000
1	17.73228659	2.061207E-011	6.242073E-012	0	0.000000E+000
1	17.73232074	6.242073E-012	2.061207E-011	1	0.000000E+000
1	17.73286541	2.061207E-011	6.242073E-012	0	0.000000E+000
1	17.73288204	6.242073E-012	2.061207E-011	1	0.000000E+000
1	17.73295540	2.061207E-011	6.242073E-012	0	0.000000E+000
1	17.73635194	6.242073E-012	2.061207E-011	1	0.000000E+000
1	17.73658049	2.061207E-011	6.242073E-012	0	0.000000E+000
1	17.73663711	6.242073E-012	2.061207E-011	1	0.000000E+000
1	17.73670974	2.061207E-011	6.242073E-012	0	0.000000E+000
1	17.73728141	6.242073E-012	2.061207E-011	1	0.000000E+000
1	17.73755413	2.061207E-011	6.242073E-012	0	0.000000E+000
1	17.73759774	6.242073E-012	2.061207E-011	1	0.000000E+000
1	17.73789628	2.061207E-011	6.242073E-012	0	0.000000E+000
1	17.73863517	6.242073E-012	2.061207E-011	1	0.000000E+000
1	17.73954375	2.061207E-011	6.242073E-012	0	0.000000E+000
1	17.73971253	6.242073E-012	2.061207E-011	1	0.000000E+000
1	17.74054670	2.061207E-011	6.242073E-012	0	0.000000E+000
1	17.74056508	6.242073E-012	2.061207E-011	1	0.000000E+000
1	17.74083664	2.061207E-011	6.242073E-012	0	0.000000E+000
1	17.74085746	6.242073E-012	2.061207E-011	1	0.000000E+000
1	17.74103784	2.061207E-011	6.242073E-012	0	0.000000E+000
1	17.74105861	6.242073E-012	2.061207E-011	1	0.000000E+000
1	17.74142183	2.061207E-011	6.242073E-012	0	0.000000E+000
1	17.74157752	6.242073E-012	2.061207E-011	1	0.000000E+000
1	17.74175955	2.061207E-011	6.242073E-012	0	0.000000E+000
1	17.74177818	6.242073E-012	2.061207E-011	1	0.000000E+000
1	17.74299968	2.061207E-011	6.242073E-012	0	0.000000E+000
1	17.74301248	6.242073E-012	2.061207E-011	1	0.000000E+000
1	17.74339957	2.061207E-011	6.242073E-012	0	0.000000E+000
1	17.74341612	6.242073E-012	2.061207E-011	1	0.000000E+000
1	17.74470550	2.061207E-011	6.242073E-012	0	0.000000E+000
1	17.74481449	6.242073E-012	2.061207E-011	1	0.000000E+000
1	17.74586944	2.061207E-011	6.242073E-012	0	0.000000E+000
1	17.74598165	6.242073E-012	2.061207E-011	1	0.000000E+000
1	17.74603791	2.061207E-011	6.242073E-012	0	0.000000E+000
1	17.74861503	6.242073E-012	2.061207E-011	1	0.000000E+000
1	17.75002728	2.061207E-011	6.242073E-012	0	0.000000E+000
1	17.75064621	6.242073E-012	2.061207E-011	1	0.000000E+000
1	17.75105243	2.061207E-011	6.242073E-012	0	0.000000E+000
1	17.75107061	6.242073E-012	2.061207E-011	1	0.000000E+000
1	17.75121414	2.061207E-011	6.242073E-012	0	0.000000E+000
1	17.75136426	6.242073E-012	2.061207E-011	1	0.000000E+000
1	17.75139908	2.061207E-011	6.242073E-012	0	0.000000E+000
1	17.75247267	6.242073E-012	2.061207E-011	1	0.000000E+000
1	17.75276065	2.061207E-011	6.242073E-012	0	0.000000E+000
1	17.75277459	6.242073E-012	2.061207E-011	1	0.000000E+000
1	17.75289231	2.061207E-011	6.242073E-012	0	0.000000E+000
1	17.75339067	6.242073E-012	2.061207E-011	1	0.000000E+000
1	17.75367315	2.061207E-011	6.242073E-012	0	0.000000E+000
1	17.75370381	6.242073E-012	2.061207E-011	1	0.000000E+000
1	17.75399971	2.061207E-011	6.242073E-012	0	0.000000E+000
1	17.75411893	6.242073E-012	2.061207E-011	1	0.000000E+000
1	17.75419220	2.061207E-011	6.242073E-012	0	0.000000E+000
1	17.75425532	6.242073E-012	2.061207E-011	1	0.000000E+000
1	17.75507293	2.061207E-011	6.242073E-012	0	0.000000E+000
1	17.75509449	6.242073E-012	2.061207E-011	1	0.000000E+000
1	17.75556816	2.061207E-011	6.242073E-012	0	0.000000E+000
1	17.75558531	6.242073E-012	2.061207E-011	1	0.000000E+000
1	17.75628825	2.061207E-011	6.242073E-012	0	0.000000E+000
1	17.75636968	6.242073E-012	2.061207E-011	1	0.000000E+000
1	17.75673971	2.061207E-011	6.242073E-012	0	0.000000E+000
1	17.75676539	6.242073E-012	2.061207E-011	1	0.000000E+000
1	17.75750405	2.061207E-011	6.242073E-012	0	0.000000E+000
1	17.75752023	6.242073E-012	2.061207E-011	1	0.000000E+000
1	17.75793109	2.061207E-011	6.242073E-012	0	0.000000E+000
1	17.75798339	6.242073E-012	2.061207E-011	1	0.000000E+000
1	17.75835281	2.061207E-011	6.242073E-012	0	0.000000E+000
1	17.75835734	6.242073E-012	2.061207E-011	1	0.000000E+000
1	17.75843442	2.061207E-011	6.242073E-012	0	0.000000E+000
1	17.75860808	6.242073E-012	2.061207E-011	1	0.000000E+000
1	17.75871326	2.061207E-011	6.242073E-012	0	0.000000E+000
1	17.75873274	6.242073E-012	2.061207E-011	1	0.000000E+000
1	17.75887453	2.061207E-011	6.242073E-012	0	0.000000E+000
1	17.75887977	6.242073E-012	2.061207E-011	1	0.000000E+000
1	17.75954221	2.061207E-011	6.242073E-012	0	0.000000E+000
1	17.75958632	6.242073E-012	2.061207E-011	1	0.000000E+000
1	17.76004427	2.061207E-011	6.242073E-012	0	0.000000E+000
1	17.76008596	6.242073E-012	2.061207E-011	1	0.000000E+000
1	17.76048596	2.061207E-011	6.242073E-012	0	0.000000E+000
1	17.76050749	6.242073E-012	2.061207E-011	1	0.000000E+000
1	17.76161363	2.061207E-011	6.242073E-012	0	0.000000E+000
1	17.76164502	6.242073E-012	2.061207E-011	1	0.000000E+000
1	17.76364845	2.061207E-011	6.242073E-012	0	0.000000E+000
1	17.76390027	6.242073E-012	2.061207E-011	1	0.000000E+000
1	17.76424540	2.061207E-011	6.242073E-012	0	0.000000E+000
1	17.76427118	6.242073E-012	2.061207E-011	1	0.000000E+000
1	17.76483731	2.061207E-011	6.242073E-012	0	0.000000E+000
1	17.76486494	6.242073E-012	2.061207E-011	1	0.000000E+000
1	17.76494211	2.061207E-011	6.242073E-012	0	0.000000E+000
1	17.76504600	6.242073E-012	2.061207E-011	1	0.000000E+000
1	17.76558091	2.061207E-011	6.242073E-012	0	0.000000E+000
1	17.76560770	6.242073E-012	2.061207E-011	1	0.000000E+000
1	17.76613711	2.061207E-011	6.242073E-012	0	0.000000E+000
1	17.76615120	6.242073E-012	2.061207E-011	1	0.000000E+000
1	17.76717107	2.061207E-011	6.242073E-012	0	0.000000E+000
1	17.76718181	6.242073E-012	2.061207E-011	1	0.000000E+000
1	17.76768685	2.061207E-011	6.242073E-012	0	0.000000E+000
1	17.76776761	6.242073E-012	2.061207E-011	1	0.000000E+000
1	17.76792133	2.061207E-011	6.242073E-012	0	0.000000E+000
1	17.76804874	6.242073E-012	2.061207E-011	1	0.000000E+000
1	17.76819256	2.061207E-011	6.242073E-012	0	0.000000E+000
1	17.76853330	6.242073E-012	2.061207E-011	1	0.000000E+000
1	17.76967932	2.061207E-011	6.242073E-012	0	0.000000E+000
1	17.76975657	6.242073E-012	2.061207E-011	1	0.000000E+000
1	17.77025374	2.061207E-011	6.242073E-012	0	0.000000E+000
1	17.77027215	6.242073E-012	2.061207E-011	1	0.000000E+000
1	17.77077679	2.061207E-011	6.242073E-012	0	0.000000E+000
1	17.77079242	6.242073E-012	2.061207E-011	1	0.000000E+000
1	17.77135795	2.061207E-011	6.242073E-012	0	0.000000E+000
1	17.77205686	6.242073E-012	2.061207E-011	1	0.000000E+000
1	17.77292145	2.061207E-011	6.242073E-012	0	0.000000E+000
1	17.77294625	6.242073E-012	2.061207E-011	1	0.000000E+000
1	17.77296507	2.061207E-011	6.242073E-012	0	0.000000E+000
1	17.77306365	6.242073E-012	2.061207E-011	1	0.000000E+000
1	17.77344697	2.061207E-011	6.242073E-012	0	0.000000E+000
1	17.77349982	6.242073E-012	2.061207E-011	1	0.000000E+000
1	17.77444586	2.061207E-011	6.242073E-012	0	0.000000E+000
1	17.77446402	6.242073E-012	2.061207E-011	1	0.000000E+000
1	17.77493939	2.061207E-011	6.242073E-012	0	0.000000E+000
1	17.77497739	6.242073E-012	2.061207E-011	1	0.000000E+000
1	17.77556593	2.061207E-011	6.242073E-012	0	0.000000E+000
1	17.77631435	6.242073E-012	2.061207E-011	1	0.000000E+000
1	17.77670727	2.061207E-011	6.242073E-012	0	0.000000E+000
1	17.77672607	6.242073E-012	2.061207E-011	1	0.000000E+000
1	17.77815375	2.061207E-011	6.242073E-012	0	0.000000E+000
1	17.77820912	6.242073E-012	2.061207E-011	1	0.000000E+000
1	17.77831704	2.061207E-011	6.242073E-012	0	0.000000E+000
1	17.77833005	6.242073E-012	2.061207E-011	1	0.000000E+000
1	17.77846368	2.061207E-011	6.242073E-012	0	0.000000E+000
1	17.77882394	6.242073E-012	2.061207E-011	1	0.000000E+000
1	17.77992532	2.061207E-011	6.242073E-012	0	0.000000E+000
1	17.78039908	6.242073E-012	2.061207E-011	1	0.000000E+000
1	17.78111249	2.061207E-011	6.242073E-012	0	0.000000E+000
1	17.78113455	6.242073E-012	2.061207E-011	1	0.000000E+000
1	17.78138988	2.061207E-011	6.242073E-012	0	0.000000E+000
1	17.78141269	6.242073E-012	2.061207E-011	1	0.000000E+000
1	17.78184094	2.061207E-011	6.242073E-012	0	0.000000E+000
1	17.78194720	6.242073E-012	2.061207E-011	1	0.000000E+000
1	17.78198187	2.061207E-011	6.242073E-012	0	0.000000E+000
1	17.78208132	6.242073E-012	2.061207E-011	1	0.000000E+000
1	17.78257900	2.061207E-011	6.242073E-012	0	0.000000E+000
1	17.78260595	6.242073E-012	2.061207E-011	1	0.000000E+000
1	17.78325762	2.061207E-011	6.242073E-012	0	0.000000E+000
1	17.78328749	6.242073E-012	2.061207E-011	1	0.000000E+000
1	17.78400189	2.061207E-011	6.242073E-012	0	0.000000E+000
1	17.78439006	6.242073E-012	2.061207E-011	1	0.000000E+000
1	17.78443328	2.061207E-011	6.242073E-012	0	0.000000E+000
1	17.78447018	6.242073E-012	2.061207E-011	1	0.000000E+000
1	17.78592227	2.061207E-011	6.242073E-012	0	0.000000E+000
1	17.78594127	6.242073E-012	2.061207E-011	1	0.000000E+000
1	17.78673960	2.061207E-011	6.242073E-012	0	0.000000E+000
1	17.78679966	6.242073E-012	2.061207E-011	1	0.000000E+000
1	17.78687840	2.061207E-011	6.242073E-012	0	0.000000E+000
1	17.78688915	6.242073E-012	2.061207E-011	1	0.000000E+000
1	17.78699938	2.061207E-011	6.242073E-012	0	0.000000E+000
1	17.78702128	6.242073E-012	2.061207E-011	1	0.000000E+000
1	17.78725399	2.061207E-011	6.242073E-012	0	0.000000E+000
1	17.78727130	6.242073E-012	2.061207E-011	1	0.000000E+000
1	17.78750558	2.061207E-011	6.242073E-012	0	0.000000E+000
1	17.78754218	6.242073E-012	2.061207E-011	1	0.000000E+000
1	17.79006820	2.061207E-011	6.242073E-012	0	0.000000E+000
1	17.79008583	6.242073E-012	2.061207E-011	1	0.000000E+000
1	17.79033007	2.061207E-011	6.242073E-012	0	0.000000E+000
1	17.79036397	6.242073E-012	2.061207E-011	1	0.000000E+000
1	17.79059167	2.061207E-011	6.242073E-012	0	0.000000E+000
1	17.79060634	6.242073E-012	2.061207E-011	1	0.000000E+000
1	17.79159230	2.061207E-011	6.242073E-012	0	0.000000E+000
1	17.79200926	6.242073E-012	2.061207E-011	1	0.000000E+000
1	17.79391145	2.061207E-011	6.242073E-012	0	0.000000E+000
1	17.79393488	6.242073E-012	2.061207E-011	1	0.000000E+000
1	17.79448751	2.061207E-011	6.242073E-012	0	0.000000E+000
1	17.79468169	6.242073E-012	2.061207E-011	1	0.000000E+000
1	17.79528015	2.061207E-011	6.242073E-012	0	0.000000E+000
1	17.79735721	6.242073E-012	2.061207E-011	1	0.000000E+000
1	17.79748528	2.061207E-011	6.242073E-012	0	0.000000E+000
1	17.79813773	6.242073E-012	2.061207E-011	1	0.000000E+000
1	17.79879633	2.061207E-011	6.242073E-012	0	0.000000E+000
1	17.79881289	6.242073E-012	2.061207E-011	1	0.000000E+000
1	17.80089721	2.061207E-011	6.242073E-012	0	0.000000E+000
1	17.80167919	6.242073E-012	2.061207E-011	1	0.000000E+000
1	17.80185810	2.061207E-011	6.242073E-012	0	0.000000E+000
1	17.80209991	6.242073E-012	2.061207E-011	1	0.000000E+000
1	17.80327856	2.061207E-011	6.242073E-012	0	0.000000E+000
1	17.80330105	6.242073E-012	2.061207E-011	1	0.000000E+000
1	17.80332523	2.061207E-011	6.242073E-012	0	0.000000E+000
1	17.80390387	6.242073E-012	2.061207E-011	1	0.000000E+000
1	17.80406679	2.061207E-011	6.242073E-012	0	0.000000E+000
1	17.80410343	6.242073E-012	2.061207E-011	1	0.000000E+000
1	17.80441217	2.061207E-011	6.242073E-012	0	0.000000E+000
1	17.80478702	6.242073E-012	2.061207E-011	1	0.000000E+000
1	17.80528363	2.061207E-011	6.242073E-012	0	0.000000E+000
1	17.80532443	6.242073E-012	2.061207E-011	1	0.000000E+000
1	17.80542123	2.061207E-011	6.242073E-012	0	0.000000E+000
1	17.80553703	6.242073E-012	2.061207E-011	1	0.000000E+000
1	17.80609446	2.061207E-011	6.242073E-012	0	0.000000E+000
1	17.80612142	6.242073E-012	2.061207E-011	1	0.000000E+000
1	17.80618943	2.061207E-011	6.242073E-012	0	0.000000E+000
1	17.80620449	6.242073E-012	2.061207E-011	1	0.000000E+000
1	17.80659573	2.061207E-011	6.242073E-012	0	0.000000E+000
1	17.80706140	6.242073E-012	2.061207E-011	1	0.000000E+000
1	17.80810494	2.061207E-011	6.242073E-012	0	0.000000E+000
1	17.80813118	6.242073E-012	2.061207E-011	1	0.000000E+000
1	17.80878625	2.061207E-011	6.242073E-012	0	0.000000E+000
1	17.80938192	6.242073E-012	2.061207E-011	1	0.000000E+000
1	17.80995892	2.061207E-011	6.242073E-012	0	0.000000E+000
1	17.81001084	6.242073E-012	2.061207E-011	1	0.000000E+000
1	17.81093134	2.061207E-011	6.242073E-012	0	0.000000E+000
1	17.81100444	6.242073E-012	2.061207E-011	1	0.000000E+000
1	17.81106697	2.061207E-011	6.242073E-012	0	0.000000E+000
1	17.81115176	6.242073E-012	2.061207E-011	1	0.000000E+000
1	17.81153302	2.061207E-011	6.242073E-012	0	0.000000E+000
1	17.81417449	6.242073E-012	2.061207E-011	1	0.000000E+000
1	17.81517499	2.061207E-011	6.242073E-012	0	0.000000E+000
1	17.81523276	6.242073E-012	2.061207E-011	1	0.000000E+000
1	17.81580134	2.061207E-011	6.242073E-012	0	0.000000E+000
1	17.81582794	6.242073E-012	2.061207E-011	1	0.000000E+000
1	17.81611911	2.061207E-011	6.242073E-012	0	0.000000E+000
1	17.81699550	6.242073E-012	2.061207E-011	1	0.000000E+000
1	17.81765262	2.061207E-011	6.242073E-012	0	0.000000E+000
1	17.81769322	6.242073E-012	2.061207E-011	1	0.000000E+000
1	17.81784031	2.061207E-011	6.242073E-012	0	0.000000E+000
1	17.81884839	6.242073E-012	2.061207E-011	1	0.000000E+000
1	17.81907998	2.061207E-011	6.242073E-012	0	0.000000E+000
1	17.81948843	6.242073E-012	2.061207E-011	1	0.000000E+000
1	17.81969757	2.061207E-011	6.242073E-012	0	0.000000E+000
1	17.81989599	6.242073E-012	2.061207E-011	1	0.000000E+000
1	17.82039005	2.061207E-011	6.242073E-012	0	0.000000E+000
1	17.82149902	6.242073E-012	2.061207E-011	1	0.000000E+000
1	17.82158325	2.061207E-011	6.242073E-012	0	0.000000E+000
1	17.82160768	6.242073E-012	2.061207E-011	1	0.000000E+000
1	17.82278365	2.061207E-011	6.242073E-012	0	0.000000E+000
1	17.82285326	6.242073E-012	2.061207E-011	1	0.000000E+000
1	17.82426947	2.061207E-011	6.242073E-012	0	0.000000E+000
1	17.82428971	6.242073E-012	2.061207E-011	1	0.000000E+000
1	17.82475079	2.061207E-011	6.242073E-012	0	0.000000E+000
1	17.82478211	6.242073E-012	2.061207E-011	1	0.000000E+000
1	17.82488151	2.061207E-011	6.242073E-012	0	0.000000E+000
1	17.82490874	6.242073E-012	2.061207E-011	1	0.000000E+000
1	17.82522168	2.061207E-011	6.242073E-012	0	0.000000E+000
1	17.82574714	6.242073E-012	2.061207E-011	1	0.000000E+000
1	17.82676322	2.061207E-011	6.242073E-012	0	0.000000E+000
1	17.82677105	6.242073E-012	2.061207E-011	1	0.000000E+000
1	17.82785952	2.061207E-011	6.242073E-012	0	0.000000E+000
1	17.82787213	6.242073E-012	2.061207E-011	1	0.000000E+000
1	17.82966098	2.061207E-011	6.242073E-012	0	0.000000E+000
1	17.82971460	6.242073E-012	2.061207E-011	1	0.000000E+000
1	17.83070811	2.061207E-011	6.242073E-012	0	0.000000E+000
1	17.83073296	6.242073E-012	2.061207E-011	1	0.000000E+000
1	17.83077444	2.061207E-011	6.242073E-012	0	0.000000E+000
1	17.83079916	6.242073E-012	2.061207E-011	1	0.000000E+000
1	17.83194357	2.061207E-011	6.242073E-012	0	0.000000E+000
1	17.83195423	6.242073E-012	2.061207E-011	1	0.000000E+000
1	17.83362524	2.061207E-011	6.242073E-012	0	0.000000E+000
1	17.83369341	6.242073E-012	2.061207E-011	1	0.000000E+000
1	17.83406251	2.061207E-011	6.242073E-012	0	0.000000E+000
1	17.83431589	6.242073E-012	2.061207E-011	1	0.000000E+000
1	17.83453927	2.061207E-011	6.242073E-012	0	0.000000E+000
1	17.83492067	6.242073E-012	2.061207E-011	1	0.000000E+000
1	17.83539597	2.061207E-011	6.242073E-012	0	0.000000E+000
1	17.83571665	6.242073E-012	2.061207E-011	1	0.000000E+000
1	17.83698037	2.061207E-011	6.242073E-012	0	0.000000E+000
1	17.83700353	6.242073E-012	2.061207E-011	1	0.000000E+000
1	17.83780703	2.061207E-011	6.242073E-012	0	0.000000E+000
1	17.83814823	6.242073E-012	2.061207E-011	1	0.000000E+000
1	17.83819506	2.061207E-011	6.242073E-012	0	0.000000E+000
1	17.83822478	6.242073E-012	2.061207E-011	1	0.000000E+000
1	17.83839350	2.061207E-011	6.242073E-012	0	0.000000E+000
1	17.83860904	6.242073E-012	2.061207E-011	1	0.000000E+000
1	17.83887739	2.061207E-011	6.242073E-012	0	0.000000E+000
1	17.83888697	6.242073E-012	2.061207E-011	1	0.000000E+000
1	17.83911019	2.061207E-011	6.242073E-012	0	0.000000E+000
1	17.83956918	6.242073E-012	2.061207E-011	1	0.000000E+000
1	17.84014524	2.061207E-011	6.242073E-012	0	0.000000E+000
1	17.84018522	6.242073E-012	2.061207E-011	1	0.000000E+000
1	17.84031141	2.061207E-011	6.242073E-012	0	0.000000E+000
1	17.84038727	6.242073E-012	2.061207E-011	1	0.000000E+000
1	17.84100398	2.061207E-011	6.242073E-012	0	0.000000E+000
1	17.84181248	6.242073E-012	2.061207E-011	1	0.000000E+000
1	17.84275190	2.061207E-011	6.242073E-012	0	0.000000E+000
1	17.84279410	6.242073E-012	2.061207E-011	1	0.000000E+000
1	17.84331465	2.061207E-011	6.242073E-012	0	0.000000E+000
1	17.84336519	6.242073E-012	2.061207E-011	1	0.000000E+000
1	17.84370602	2.061207E-011	6.242073E-012	0	0.000000E+000
1	17.84373447	6.242073E-012	2.061207E-011	1	0.000000E+000
1	17.84376054	2.061207E-011	6.242073E-012	0	0.000000E+000
1	17.84378592	6.242073E-012	2.061207E-011	1	0.000000E+000
1	17.84388272	2.061207E-011	6.242073E-012	0	0.000000E+000
1	17.84443041	6.242073E-012	2.061207E-011	1	0.000000E+000
1	17.84458092	2.061207E-011	6.242073E-012	0	0.000000E+000
1	17.84460380	6.242073E-012	2.061207E-011	1	0.000000E+000
1	17.84469527	2.061207E-011	6.242073E-012	0	0.000000E+000
1	17.84473900	6.242073E-012	2.061207E-011	1	0.000000E+000
1	17.84511492	2.061207E-011	6.242073E-012	0	0.000000E+000
1	17.84582406	6.242073E-012	2.061207E-011	1	0.000000E+000
1	17.84609877	2.061207E-011	6.242073E-012	0	0.000000E+000
1	17.84621617	6.242073E-012	2.061207E-011	1	0.000000E+000
1	17.84707094	2.061207E-011	6.242073E-012	0	0.000000E+000
1	17.84708535	6.242073E-012	2.061207E-011	1	0.000000E+000
1	17.84822956	2.061207E-011	6.242073E-012	0	0.000000E+000
1	17.84852393	6.242073E-012	2.061207E-011	1	0.000000E+000
1	17.84857815	2.061207E-011	6.242073E-012	0	0.000000E+000
1	17.84889033	6.242073E-012	2.061207E-011	1	0.000000E+000
1	17.84893480	2.061207E-011	6.242073E-012	0	0.000000E+000
1	17.85113981	6.242073E-012	2.061207E-011	1	0.000000E+000
1	17.85138430	2.061207E-011	6.242073E-012	0	0.000000E+000
1	17.85179925	6.242073E-012	2.061207E-011	1	0.000000E+000
1	17.85214272	2.061207E-011	6.242073E-012	0	0.000000E+000
1	17.85217160	6.242073E-012	2.061207E-011	1	0.000000E+000
1	17.85221960	2.061207E-011	6.242073E-012	0	0.000000E+000
1	17.85225847	6.242073E-012	2.061207E-011	1	0.000000E+000
1	17.85428846	2.061207E-011	6.242073E-012	0	0.000000E+000
1	17.85469685	6.242073E-012	2.061207E-011	1	0.000000E+000
1	17.85623491	2.061207E-011	6.242073E-012	0	0.000000E+000
1	17.85624982	6.242073E-012	2.061207E-011	1	0.000000E+000
1	17.85663838	2.061207E-011	6.242073E-012	0	0.000000E+000
1	17.85666672	6.242073E-012	2.061207E-011	1	0.000000E+000
1	17.85747129	2.061207E-011	6.242073E-012	0	0.000000E+000
1	17.85750412	6.242073E-012	2.061207E-011	1	0.000000E+000
1	17.85838486	2.061207E-011	6.242073E-012	0	0.000000E+000
1	17.85967539	6.242073E-012	2.061207E-011	1	0.000000E+000
1	17.86029102	2.061207E-011	6.242073E-012	0	0.000000E+000
1	17.86036636	6.242073E-012	2.061207E-011	1	0.000000E+000
1	17.86043092	2.061207E-011	6.242073E-012	0	0.000000E+000
1	17.86046291	6.242073E-012	2.061207E-011	1	0.000000E+000
1	17.86101711	2.061207E-011	6.242073E-012	0	0.000000E+000
1	17.86133553	6.242073E-012	2.061207E-011	1	0.000000E+000
1	17.86168572	2.061207E-011	6.242073E-012	0	0.000000E+000
1	17.86214504	6.242073E-012	2.061207E-011	1	0.000000E+000
1	17.86227020	2.061207E-011	6.242073E-012	0	0.000000E+000
1	17.86228591	6.242073E-012	2.061207E-011	1	0.000000E+000
1	17.86315882	2.061207E-011	6.242073E-012	0	0.000000E+000
1	17.86318676	6.242073E-012	2.061207E-011	1	0.000000E+000
1	17.86419623	2.061207E-011	6.242073E-012	0	0.000000E+000
1	17.86420729	6.242073E-012	2.061207E-011	1	0.000000E+000
1	17.86495241	2.061207E-011	6.242073E-012	0	0.000000E+000
1	17.86564107	6.242073E-012	2.061207E-011	1	0.000000E+000
1	17.86566459	2.061207E-011	6.242073E-012	0	0.000000E+000
1	17.86568733	6.242073E-012	2.061207E-011	1	0.000000E+000
1	17.86577199	2.061207E-011	6.242073E-012	0	0.000000E+000
1	17.86581872	6.242073E-012	2.061207E-011	1	0.000000E+000
1	17.86611866	2.061207E-011	6.242073E-012	0	0.000000E+000
1	17.86659298	6.242073E-012	2.061207E-011	1	0.000000E+000
1	17.86767877	2.061207E-011	6.242073E-012	0	0.000000E+000
1	17.86769391	6.242073E-012	2.061207E-011	1	0.000000E+000
1	17.86771780	2.061207E-011	6.242073E-012	0	0.000000E+000
1	17.86821018	6.242073E-012	2.061207E-011	1	0.000000E+000
1	17.86936996	2.061207E-011	6.242073E-012	0	0.000000E+000
1	17.86941122	6.242073E-012	2.061207E-011	1	0.000000E+000
1	17.86959398	2.061207E-011	6.242073E-012	0	0.000000E+000
1	17.87165445	6.242073E-012	2.061207E-011	1	0.000000E+000
1	17.87186527	2.061207E-011	6.242073E-012	0	0.000000E+000
1	17.87227171	6.242073E-012	2.061207E-011	1	0.000000E+000
1	17.87278048	2.061207E-011	6.242073E-012	0	0.000000E+000
1	17.87281349	6.242073E-012	2.061207E-011	1	0.000000E+000
1	17.87361117	2.061207E-011	6.242073E-012	0	0.000000E+000
1	17.87507967	6.242073E-012	2.061207E-011	1	0.000000E+000
1	17.87513683	2.061207E-011	6.242073E-012	0	0.000000E+000
1	17.87515639	6.242073E-012	2.061207E-011	1	0.000000E+000
1	17.87548795	2.061207E-011	6.242073E-012	0	0.000000E+000
1	17.87700458	6.242073E-012	2.061207E-011	1	0.000000E+000
1	17.87769497	2.061207E-011	6.242073E-012	0	0.000000E+000
1	17.87782042	6.242073E-012	2.061207E-011	1	0.000000E+000
1	17.87792979	2.061207E-011	6.242073E-012	0	0.000000E+000
1	17.87793675	6.242073E-012	2.061207E-011	1	0.000000E+000
1	17.87877023	2.061207E-011	6.242073E-012	0	0.000000E+000
1	17.87880131	6.242073E-012	2.061207E-011	1	0.000000E+000
1	17.87902018	2.061207E-011	6.242073E-012	0	0.000000E+000
1	17.87906593	6.242073E-012	2.061207E-011	1	0.000000E+000
1	17.87911077	2.061207E-011	6.242073E-012	0	0.000000E+000
1	17.87977050	6.242073E-012	2.061207E-011	1	0.000000E+000
1	17.87983685	2.061207E-011	6.242073E-012	0	0.000000E+000
1	17.87983926	6.242073E-012	2.061207E-011	1	0.000000E+000
1	17.88010433	2.061207E-011	6.242073E-012	0	0.000000E+000
1	17.88118295	6.242073E-012	2.061207E-011	1	0.000000E+000
1	17.88184543	2.061207E-011	6.242073E-012	0	0.000000E+000
1	17.88196384	6.242073E-012	2.061207E-011	1	0.000000E+000
1	17.88254700	2.061207E-011	6.242073E-012	0	0.000000E+000
1	17.88255976	6.242073E-012	2.061207E-011	1	0.000000E+000
1	17.88279447	2.061207E-011	6.242073E-012	0	0.000000E+000
1	17.88365104	6.242073E-012	2.061207E-011	1	0.000000E+000
1	17.88459688	2.061207E-011	6.242073E-012	0	0.000000E+000
1	17.88507614	6.242073E-012	2.061207E-011	1	0.000000E+000
1	17.88559838	2.061207E-011	6.242073E-012	0	0.000000E+000
1	17.88619775	6.242073E-012	2.061207E-011	1	0.000000E+000
1	17.88648560	2.061207E-011	6.242073E-012	0	0.000000E+000
1	17.88703782	6.242073E-012	2.061207E-011	1	0.000000E+000
1	17.88743367	2.061207E-011	6.242073E-012	0	0.000000E+000
1	17.88785031	6.242073E-012	2.061207E-011	1	0.000000E+000
1	17.88809301	2.061207E-011	6.242073E-012	0	0.000000E+000
1	17.88809916	6.242073E-012	2.061207E-011	1	0.000000E+000
1	17.88930900	2.061207E-011	6.242073E-012	0	0.000000E+000
1	17.88938749	6.242073E-012	2.061207E-011	1	0.000000E+000
1	17.88978359	2.061207E-011	6.242073E-012	0	0.000000E+000
1	17.88981701	6.242073E-012	2.061207E-011	1	0.000000E+000
1	17.89001894	2.061207E-011	6.242073E-012	0	0.000000E+000
1	17.89002893	6.242073E-012	2.061207E-011	1	0.000000E+000
1	17.89012013	2.061207E-011	6.242073E-012	0	0.000000E+000
1	17.89016594	6.242073E-012	2.061207E-011	1	0.000000E+000
1	17.89152130	2.061207E-011	6.242073E-012	0	0.000000E+000
1	17.89153515	6.242073E-012	2.061207E-011	1	0.000000E+000
1	17.89173195	2.061207E-011	6.242073E-012	0	0.000000E+000
1	17.89182532	6.242073E-012	2.061207E-011	1	0.000000E+000
1	17.89189952	2.061207E-011	6.242073E-012	0	0.000000E+000
1	17.89227174	6.242073E-012	2.061207E-011	1	0.000000E+000
1	17.89239811	2.061207E-011	6.242073E-012	0	0.000000E+000
1	17.89243577	6.242073E-012	2.061207E-011	1	0.000000E+000
1	17.89282108	2.061207E-011	6.242073E-012	0	0.000000E+000
1	17.89285419	6.242073E-012	2.061207E-011	1	0.000000E+000
1	17.89332424	2.061207E-011	6.242073E-012	0	0.000000E+000
1	17.89335710	6.242073E-012	2.061207E-011	1	0.000000E+000
1	17.89350184	2.061207E-011	6.242073E-012	0	0.000000E+000
1	17.89351278	6.242073E-012	2.061207E-011	1	0.000000E+000
1	17.89407910	2.061207E-011	6.242073E-012	0	0.000000E+000
1	19.68877781	6.136419E-012	2.050642E-011	1	0.000000E+000
1	19.68880256	2.050642E-011	6.136419E-012	0	0.000000E+000
1	19.68936867	6.136419E-012	2.050642E-011	1	0.000000E+000
1	19.68978884	2.050642E-011	6.136419E-012	0	0.000000E+000
1	19.69016820	6.136419E-012	2.050642E-011	1	0.000000E+000
1	19.69164711	2.050642E-011	6.136419E-012	0	0.000000E+000
1	19.69167564	6.136419E-012	2.050642E-011	1	0.000000E+000
1	19.69217631	2.050642E-011	6.136419E-012	0	0.000000E+000
1	19.69223007	6.136419E-012	2.050642E-011	1	0.000000E+000
1	19.69316434	2.050642E-011	6.136419E-012	0	0.000000E+000
1	19.69319499	6.136419E-012	2.050642E-011	1	0.000000E+000
1	19.69322624	2.050642E-011	6.136419E-012	0	0.000000E+000
1	19.69388783	6.136419E-012	2.050642E-011	1	0.000000E+000
1	19.69482814	2.050642E-011	6.136419E-012	0	0.000000E+000
1	19.69487317	6.136419E-012	2.050642E-011	1	0.000000E+000
1	19.69582910	2.050642E-011	6.136419E-012	0	0.000000E+000
1	19.69584787	6.136419E-012	2.050642E-011	1	0.000000E+000
1	19.69625240	2.050642E-011	6.136419E-012	0	0.000000E+000
1	19.69753477	6.136419E-012	2.050642E-011	1	0.000000E+000
1	19.69812539	2.050642E-011	6.136419E-012	0	0.000000E+000
1	19.69814324	6.136419E-012	2.050642E-011	1	0.000000E+000
1	19.69817160	2.050642E-011	6.136419E-012	0	0.000000E+000
1	19.69820252	6.136419E-012	2.050642E-011	1	0.000000E+000
1	19.69887087	2.050642E-011	6.136419E-012	0	0.000000E+000
1	19.69887914	6.136419E-012	2.050642E-011	1	0.000000E+000
1	19.69894219	2.050642E-011	6.136419E-012	0	0.000000E+000
1	19.69894970	6.136419E-012	2.050642E-011	1	0.000000E+000
1	19.69927024	2.050642E-011	6.136419E-012	0	0.000000E+000
1	19.69930608	6.136419E-012	2.050642E-011	1	0.000000E+000
1	19.69945190	2.050642E-011	6.136419E-012	0	0.000000E+000
1	19.69946710	6.136419E-012	2.050642E-011	1	0.000000E+000
1	19.70136656	2.050642E-011	6.136419E-012	0	0.000000E+000
1	19.70478197	6.136419E-012	2.050642E-011	1	0.000000E+000
1	19.70500099	2.050642E-011	6.136419E-012	0	0.000000E+000
1	19.70502826	6.136419E-012	2.050642E-011	1	0.000000E+000
1	19.70670686	2.050642E-011	6.136419E-012	0	0.000000E+000
1	19.70673656	6.136419E-012	2.050642E-011	1	0.000000E+000
1	19.70684113	2.050642E-011	6.136419E-012	0	0.000000E+000
1	19.70684928	6.136419E-012	2.050642E-011	1	0.000000E+000
1	19.70712430	2.050642E-011	6.136419E-012	0	0.000000E+000
1	19.70712750	6.136419E-012	2.050642E-011	1	0.000000E+000
1	19.70742450	2.050642E-011	6.136419E-012	0	0.000000E+000
1	19.70744224	6.136419E-012	2.050642E-011	1	0.000000E+000
1	19.70750721	2.050642E-011	6.136419E-012	0	0.000000E+000
1	19.70760848	6.136419E-012	2.050642E-011	1	0.000000E+000
1	19.70871247	2.050642E-011	6.136419E-012	0	0.000000E+000
1	19.70893908	6.136419E-012	2.050642E-011	1	0.000000E+000
1	19.70964924	2.050642E-011	6.136419E-012	0	0.000000E+000
1	19.71000043	6.136419E-012	2.050642E-011	1	0.000000E+000
1	19.71116704	2.050642E-011	6.136419E-012	0	0.000000E+000
1	19.71170854	6.136419E-012	2.050642E-011	1	0.000000E+000
1	19.71227747	2.050642E-011	6.136419E-012	0	0.000000E+000
1	19.71229934	6.136419E-012	2.050642E-011	1	0.000000E+000
1	19.71407772	2.050642E-011	6.136419E-012	0	0.000000E+000
1	19.71408845	6.136419E-012	2.050642E-011	1	0.000000E+000
1	19.71462163	2.050642E-011	6.136419E-012	0	0.000000E+000
1	19.71475188	6.136419E-012	2.050642E-011	1	0.000000E+000
1	19.71495701	2.050642E-011	6.136419E-012	0	0.000000E+000
1	19.71498674	6.136419E-012	2.050642E-011	1	0.000000E+000
1	19.71526279	2.050642E-011	6.136419E-012	0	0.000000E+000
1	19.71528107	6.136419E-012	2.050642E-011	1	0.000000E+000
1	19.71710666	2.050642E-011	6.136419E-012	0	0.000000E+000
1	19.72306244	6.136419E-012	2.050642E-011	1	0.000000E+000
1	19.72402829	2.050642E-011	6.136419E-012	0	0.000000E+000
1	19.72405565	6.136419E-012	2.050642E-011	1	0.000000E+000
1	19.72457221	2.050642E-011	6.136419E-012	0	0.000000E+000
1	19.72460794	6.136419E-012	2.050642E-011	1	0.000000E+000
1	19.72482382	2.050642E-011	6.136419E-012	0	0.000000E+000
1	19.72502903	6.136419E-012	2.050642E-011	1	0.000000E+000
1	19.72533705	2.050642E-011	6.136419E-012	0	0.000000E+000
1	19.77950407	6.136419E-012	2.050642E-011	1	0.000000E+000
1	19.77956025	2.050642E-011	6.136419E-012	0	0.000000E+000
1	19.78060834	6.136419E-012	2.050642E-011	1	0.000000E+000
1	19.78143990	2.050642E-011	6.136419E-012	0	0.000000E+000
1	19.78144517	6.136419E-012	2.050642E-011	1	0.000000E+000
1	19.78232628	2.050642E-011	6.136419E-012	0	0.000000E+000
1	19.78235897	6.136419E-012	2.050642E-011	1	0.000000E+000
1	19.78273004	2.050642E-011	6.136419E-012	0	0.000000E+000
1	19.78274732	6.136419E-012	2.050642E-011	1	0.000000E+000
1	19.78329388	2.050642E-011	6.136419E-012	0	0.000000E+000
1	19.78333663	6.136419E-012	2.050642E-011	1	0.000000E+000
1	19.78395518	2.050642E-011	6.136419E-012	0	0.000000E+000
1	19.78398980	6.136419E-012	2.050642E-011	1	0.000000E+000
1	19.78410534	2.050642E-011	6.136419E-012	0	0.000000E+000
1	19.78421797	6.136419E-012	2.050642E-011	1	0.000000E+000
1	19.78469783	2.050642E-011	6.136419E-012	0	0.000000E+000
1	19.78471179	6.136419E-012	2.050642E-011	1	0.000000E+000
1	19.78492473	2.050642E-011	6.136419E-012	0	0.000000E+000
1	19.78493793	6.136419E-012	2.050642E-011	1	0.000000E+000
1	19.78584552	2.050642E-011	6.136419E-012	0	0.000000E+000
1	19.78682664	6.136419E-012	2.050642E-011	1	0.000000E+000
1	19.78737321	2.050642E-011	6.136419E-012	0	0.000000E+000
1	19.78753225	6.136419E-012	2.050642E-011	1	0.000000E+000
1	19.78796794	2.050642E-011	6.136419E-012	0	0.000000E+000
1	19.78815125	6.136419E-012	2.050642E-011	1	0.000000E+000
1	19.78864916	2.050642E-011	6.136419E-012	0	0.000000E+000
1	19.78866620	6.136419E-012	2.050642E-011	1	0.000000E+000
1	19.78874336	2.050642E-011	6.136419E-012	0	0.000000E+000
1	19.78877772	6.136419E-012	2.050642E-011	1	0.000000E+000
1	19.79107350	2.050642E-011	6.136419E-012	0	0.000000E+000
1	19.79176140	6.136419E-012	2.050642E-011	1	0.000000E+000
1	19.79253469	2.050642E-011	6.136419E-012	0	0.000000E+000
1	19.79321777	6.136419E-012	2.050642E-011	1	0.000000E+000
1	19.79386960	2.050642E-011	6.136419E-012	0	0.000000E+000
1	19.79777518	6.136419E-012	2.050642E-011	1	0.000000E+000
1	19.79907331	2.050642E-011	6.136419E-012	0	0.000000E+000
1	19.79908851	6.136419E-012	2.050642E-011	1	0.000000E+000
1	19.79952434	2.050642E-011	6.136419E-012	0	0.000000E+000
1	19.79960942	6.136419E-012	2.050642E-011	1	0.000000E+000
1	19.80076797	2.050642E-011	6.136419E-012	0	0.000000E+000
1	19.80079711	6.136419E-012	2.050642E-011	1	0.000000E+000
1	19.80104186	2.050642E-011	6.136419E-012	0	0.000000E+000
1	19.80109032	6.136419E-012	2.050642E-011	1	0.000000E+000
1	19.80128947	2.050642E-011	6.136419E-012	0	0.000000E+000
1	19.80133239	6.136419E-012	2.050642E-011	1	0.000000E+000
1	19.80287701	2.050642E-011	6.136419E-012	0	0.000000E+000
1	19.80290316	6.136419E-012	2.050642E-011	1	0.000000E+000
1	19.80315188	2.050642E-011	6.136419E-012	0	0.000000E+000
1	19.80317925	6.136419E-012	2.050642E-011	1	0.000000E+000
1	19.80363623	2.050642E-011	6.136419E-012	0	0.000000E+000
1	19.80418604	6.136419E-012	2.050642E-011	1	0.000000E+000
1	19.80498568	2.050642E-011	6.136419E-012	0	0.000000E+000
1	19.80547979	6.136419E-012	2.050642E-011	1	0.000000E+000
1	19.80579423	2.050642E-011	6.136419E-012	0	0.000000E+000
1	19.80585729	6.136419E-012	2.050642E-011	1	0.000000E+000
1	19.80663301	2.050642E-011	6.136419E-012	0	0.000000E+000
1	19.80676210	6.136419E-012	2.050642E-011	1	0.000000E+000
1	19.80682373	2.050642E-011	6.136419E-012	0	0.000000E+000
1	19.80682621	6.136419E-012	2.050642E-011	1	0.000000E+000
1	19.80728824	2.050642E-011	6.136419E-012	0	0.000000E+000
1	19.80733467	6.136419E-012	2.050642E-011	1	0.000000E+000
1	19.80743318	2.050642E-011	6.136419E-012	0	0.000000E+000
1	19.80744164	6.136419E-012	2.050642E-011	1	0.000000E+000
1	19.80818705	2.050642E-011	6.136419E-012	0	0.000000E+000
1	19.80819916	6.136419E-012	2.050642E-011	1	0.000000E+000
1	19.80892967	2.050642E-011	6.136419E-012	0	0.000000E+000
1	19.80894780	6.136419E-012	2.050642E-011	1	0.000000E+000
1	19.81003291	2.050642E-011	6.136419E-012	0	0.000000E+000
1	19.81125721	6.136419E-012	2.050642E-011	1	0.000000E+000
1	19.81193186	2.050642E-011	6.136419E-012	0	0.000000E+000
1	19.81194539	6.136419E-012	2.050642E-011	1	0.000000E+000
1	19.81258819	2.050642E-011	6.136419E-012	0	0.000000E+000
1	19.81261055	6.136419E-012	2.050642E-011	1	0.000000E+000
1	19.81267974	2.050642E-011	6.136419E-012	0	0.000000E+000
1	19.81310840	6.136419E-012	2.050642E-011	1	0.000000E+000
1	19.81385403	2.050642E-011	6.136419E-012	0	0.000000E+000
1	19.81387140	6.136419E-012	2.050642E-011	1	0.000000E+000
1	19.81443824	2.050642E-011	6.136419E-012	0	0.000000E+000
1	19.81486483	6.136419E-012	2.050642E-011	1	0.000000E+000
1	19.81643451	2.050642E-011	6.136419E-012	0	0.000000E+000
1	19.81644898	6.136419E-012	2.050642E-011	1	0.000000E+000
1	19.81733952	2.050642E-011	6.136419E-012	0	0.000000E+000
1	19.81735810	6.136419E-012	2.050642E-011	1	0.000000E+000
1	19.81739130	2.050642E-011	6.136419E-012	0	0.000000E+000
1	19.81741023	6.136419E-012	2.050642E-011	1	0.000000E+000
1	19.81772917	2.050642E-011	6.136419E-012	0	0.000000E+000
1	19.81778061	6.136419E-012	2.050642E-011	1	0.000000E+000
1	19.81783579	2.050642E-011	6.136419E-012	0	0.000000E+000
1	19.81786673	6.136419E-012	2.050642E-011	1	0.000000E+000
1	19.81824168	2.050642E-011	6.136419E-012	0	0.000000E+000
1	19.81826320	6.136419E-012	2.050642E-011	1	0.000000E+000
1	19.81833560	2.050642E-011	6.136419E-012	0	0.000000E+000
1	19.81837782	6.136419E-012	2.050642E-011	1	0.000000E+000
1	19.81840020	2.050642E-011	6.136419E-012	0	0.000000E+000
1	19.81843584	6.136419E-012	2.050642E-011	1	0.000000E+000
1	19.81905164	2.050642E-011	6.136419E-012	0	0.000000E+000
1	19.81908152	6.136419E-012	2.050642E-011	1	0.000000E+000
1	19.81911773	2.050642E-011	6.136419E-012	0	0.000000E+000
1	19.81987050	6.136419E-012	2.050642E-011	1	0.000000E+000
1	19.81995773	2.050642E-011	6.136419E-012	0	0.000000E+000
1	19.82106095	6.136419E-012	2.050642E-011	1	0.000000E+000
1	19.82219979	2.050642E-011	6.136419E-012	0	0.000000E+000
1	19.82223274	6.136419E-012	2.050642E-011	1	0.000000E+000
1	19.82227686	2.050642E-011	6.136419E-012	0	0.000000E+000
1	19.82232665	6.136419E-012	2.050642E-011	1	0.000000E+000
1	19.82341035	2.050642E-011	6.136419E-012	0	0.000000E+000
1	19.82343542	6.136419E-012	2.050642E-011	1	0.000000E+000
1	19.82368306	2.050642E-011	6.136419E-012	0	0.000000E+000
1	19.82478021	6.136419E-012	2.050642E-011	1	0.000000E+000
1	19.82541618	2.050642E-011	6.136419E-012	0	0.000000E+000
1	19.82544985	6.136419E-012	2.050642E-011	1	0.000000E+000
1	19.82601864	2.050642E-011	6.136419E-012	0	0.000000E+000
1	19.82618520	6.136419E-012	2.050642E-011	1	0.000000E+000
1	19.82685054	2.050642E-011	6.136419E-012	0	0.000000E+000
1	19.82743668	6.136419E-012	2.050642E-011	1	0.000000E+000
1	19.82765212	2.050642E-011	6.136419E-012	0	0.000000E+000
1	19.82768633	6.136419E-012	2.050642E-011	1	0.000000E+000
1	19.82789672	2.050642E-011	6.136419E-012	0	0.000000E+000
1	19.82791743	6.136419E-012	2.050642E-011	1	0.000000E+000
1	19.82836606	2.050642E-011	6.136419E-012	0	0.000000E+000
1	19.82840238	6.136419E-012	2.050642E-011	1	0.000000E+000
1	19.82850297	2.050642E-011	6.136419E-012	0	0.000000E+000
1	19.82852660	6.136419E-012	2.050642E-011	1	0.000000E+000
1	19.82875378	2.050642E-011	6.136419E-012	0	0.000000E+000
1	19.82938103	6.136419E-012	2.050642E-011	1	0.000000E+000
1	19.83001504	2.050642E-011	6.136419E-012	0	0.000000E+000
1	19.83007037	6.136419E-012	2.050642E-011	1	0.000000E+000
1	19.83038428	2.050642E-011	6.136419E-012	0	0.000000E+000
1	19.83064820	6.136419E-012	2.050642E-011	1	0.000000E+000
1	19.83079710	2.050642E-011	6.136419E-012	0	0.000000E+000
1	19.83187311	6.136419E-012	2.050642E-011	1	0.000000E+000
1	19.83192996	2.050642E-011	6.136419E-012	0	0.000000E+000
1	19.83194231	6.136419E-012	2.050642E-011	1	0.000000E+000
1	19.83229637	2.050642E-011	6.136419E-012	0	0.000000E+000
1	19.83232317	6.136419E-012	2.050642E-011	1	0.000000E+000
1	19.83366182	2.050642E-011	6.136419E-012	0	0.000000E+000
1	19.83367987	6.136419E-012	2.050642E-011	1	0.000000E+000
1	19.83378483	2.050642E-011	6.136419E-012	0	0.000000E+000
1	26.28442044	5.958233E-012	2.032823E-011	1	0.000000E+000
1	26.28479667	2.032823E-011	5.958233E-012	0	0.000000E+000
1	26.28483259	5.958233E-012	2.032823E-011	1	0.000000E+000
1	26.28584369	2.032823E-011	5.958233E-012	0	0.000000E+000
1	26.28609824	5.958233E-012	2.032823E-011	1	0.000000E+000
1	26.28653534	2.032823E-011	5.958233E-012	0	0.000000E+000
1	26.28679977	5.958233E-012	2.032823E-011	1	0.000000E+000
1	26.28757660	2.032823E-011	5.958233E-012	0	0.000000E+000
1	26.28777683	5.958233E-012	2.032823E-011	1	0.000000E+000
1	26.28877397	2.032823E-011	5.958233E-012	0	0.000000E+000
1	26.28880351	5.958233E-012	2.032823E-011	1	0.000000E+000
1	26.28897415	2.032823E-011	5.958233E-012	0	0.000000E+000
1	26.28959017	5.958233E-012	2.032823E-011	1	0.000000E+000
1	26.28962963	2.032823E-011	5.958233E-012	0	0.000000E+000
1	26.28975525	5.958233E-012	2.032823E-011	1	0.000000E+000
1	26.28996249	2.032823E-011	5.958233E-012	0	0.000000E+000
1	26.29088673	5.958233E-012	2.032823E-011	1	0.000000E+000
1	26.29112409	2.032823E-011	5.958233E-012	0	0.000000E+000
1	26.29133816	5.958233E-012	2.032823E-011	1	0.000000E+000
1	26.29162345	2.032823E-011	5.958233E-012	0	0.000000E+000
1	26.29163592	5.958233E-012	2.032823E-011	1	0.000000E+000
1	26.29193199	2.032823E-011	5.958233E-012	0	0.000000E+000
1	26.29267137	5.958233E-012	2.032823E-011	1	0.000000E+000
1	26.29274042	2.032823E-011	5.958233E-012	0	0.000000E+000
1	26.29276626	5.958233E-012	2.032823E-011	1	0.000000E+000
1	26.29287944	2.032823E-011	5.958233E-012	0	0.000000E+000
1	26.29289686	5.958233E-012	2.032823E-011	1	0.000000E+000
1	26.29307679	2.032823E-011	5.958233E-012	0	0.000000E+000
1	26.29311828	5.958233E-012	2.032823E-011	1	0.000000E+000
1	26.29320835	2.032823E-011	5.958233E-012	0	0.000000E+000
1	26.29323287	5.958233E-012	2.032823E-011	1	0.000000E+000
1	26.29341129	2.032823E-011	5.958233E-012	0	0.000000E+000
1	26.29342807	5.958233E-012	2.032823E-011	1	0.000000E+000
1	26.29540444	2.032823E-011	5.958233E-012	0	0.000000E+000
1	26.29544547	5.958233E-012	2.032823E-011	1	0.000000E+000
1	26.29548348	2.032823E-011	5.958233E-012	0	0.000000E+000
1	26.29584102	5.958233E-012	2.032823E-011	1	0.000000E+000
1	26.29644523	2.032823E-011	5.958233E-012	0	0.000000E+000
1	26.29647390	5.958233E-012	2.032823E-011	1	0.000000E+000
1	26.29674395	2.032823E-011	5.958233E-012	0	0.000000E+000
1	26.29701022	5.958233E-012	2.032823E-011	1	0.000000E+000
1	26.29722645	2.032823E-011	5.958233E-012	0	0.000000E+000
1	26.29765170	5.958233E-012	2.032823E-011	1	0.000000E+000
1	26.29783626	2.032823E-011	5.958233E-012	0	0.000000E+000
1	26.29784848	5.958233E-012	2.032823E-011	1	0.000000E+000
1	26.29788342	2.032823E-011	5.958233E-012	0	0.000000E+000
1	26.29828029	5.958233E-012	2.032823E-011	1	0.000000E+000
1	26.30177619	2.032823E-011	5.958233E-012	0	0.000000E+000
1	26.30200491	5.958233E-012	2.032823E-011	1	0.000000E+000
1	26.30236868	2.032823E-011	5.958233E-012	0	0.000000E+000
1	26.30242004	5.958233E-012	2.032823E-011	1	0.000000E+000
1	26.30291810	2.032823E-011	5.958233E-012	0	0.000000E+000
1	26.30293898	5.958233E-012	2.032823E-011	1	0.000000E+000
1	26.30306514	2.032823E-011	5.958233E-012	0	0.000000E+000
1	26.30402662	5.958233E-012	2.032823E-011	1	0.000000E+000
1	26.30420021	2.032823E-011	5.958233E-012	0	0.000000E+000
1	26.30450704	5.958233E-012	2.032823E-011	1	0.000000E+000
1	26.30470715	2.032823E-011	5.958233E-012	0	0.000000E+000
1	26.30499803	5.958233E-012	2.032823E-011	1	0.000000E+000
1	26.30636657	2.032823E-011	5.958233E-012	0	0.000000E+000
1	26.30666684	5.958233E-012	2.032823E-011	1	0.000000E+000
1	26.30699294	2.032823E-011	5.958233E-012	0	0.000000E+000
1	26.30703981	5.958233E-012	2.032823E-011	1	0.000000E+000
1	26.30813776	2.032823E-011	5.958233E-012	0	0.000000E+000
1	26.30904701	5.958233E-012	2.032823E-011	1	0.000000E+000
1	26.30954291	2.032823E-011	5.958233E-012	0	0.000000E+000
1	26.30958110	5.958233E-012	2.032823E-011	1	0.000000E+000
1	26.30962665	2.032823E-011	5.958233E-012	0	0.000000E+000
1	26.30966789	5.958233E-012	2.032823E-011	1	0.000000E+000
1	26.31000634	2.032823E-011	5.958233E-012	0	0.000000E+000
1	26.31058223	5.958233E-012	2.032823E-011	1	0.000000E+000
1	26.31076486	2.032823E-011	5.958233E-012	0	0.000000E+000
1	26.31102071	5.958233E-012	2.032823E-011	1	0.000000E+000
1	26.31308080	2.032823E-011	5.958233E-012	0	0.000000E+000
1	26.31309910	5.958233E-012	2.032823E-011	1	0.000000E+000
1	26.31330014	2.032823E-011	5.958233E-012	0	0.000000E+000
1	26.31332765	5.958233E-012	2.032823E-011	1	0.000000E+000
1	26.31384843	2.032823E-011	5.958233E-012	0	0.000000E+000
1	26.31386332	5.958233E-012	2.032823E-011	1	0.000000E+000
1	26.31529794	2.032823E-011	5.958233E-012	0	0.000000E+000
1	26.31531661	5.958233E-012	2.032823E-011	1	0.000000E+000
1	26.31540060	2.032823E-011	5.958233E-012	0	0.000000E+000
1	26.31543049	5.958233E-012	2.032823E-011	1	0.000000E+000
1	26.31567427	2.032823E-011	5.958233E-012	0	0.000000E+000
1	26.31664607	5.958233E-012	2.032823E-011	1	0.000000E+000
1	26.31856037	2.032823E-011	5.958233E-012	0	0.000000E+000
1	26.31889080	5.958233E-012	2.032823E-011	1	0.000000E+000
1	26.31907390	2.032823E-011	5.958233E-012	0	0.000000E+000
1	26.31971396	5.958233E-012	2.032823E-011	1	0.000000E+000
1	26.31978974	2.032823E-011	5.958233E-012	0	0.000000E+000
1	26.32040493	5.958233E-012	2.032823E-011	1	0.000000E+000
1	26.32075001	2.032823E-011	5.958233E-012	0	0.000000E+000
1	26.32105631	5.958233E-012	2.032823E-011	1	0.000000E+000
1	26.32111110	2.032823E-011	5.958233E-012	0	0.000000E+000
1	26.32115106	5.958233E-012	2.032823E-011	1	0.000000E+000
1	26.32159951	2.032823E-011	5.958233E-012	0	0.000000E+000
1	26.32197381	5.958233E-012	2.032823E-011	1	0.000000E+000
1	26.32260766	2.032823E-011	5.958233E-012	0	0.000000E+000
1	26.32314294	5.958233E-012	2.032823E-011	1	0.000000E+000
1	26.32346835	2.032823E-011	5.958233E-012	0	0.000000E+000
1	26.32400640	5.958233E-012	2.032823E-011	1	0.000000E+000
1	26.32434691	2.032823E-011	5.958233E-012	0	0.000000E+000
1	26.32436536	5.958233E-012	2.032823E-011	1	0.000000E+000
1	26.32493720	2.032823E-011	5.958233E-012	0	0.000000E+000
1	26.32494371	5.958233E-012	2.032823E-011	1	0.000000E+000
1	26.32511009	2.032823E-011	5.958233E-012	0	0.000000E+000
1	26.32647242	5.958233E-012	2.032823E-011	1	0.000000E+000
1	26.32663786	2.032823E-011	5.958233E-012	0	0.000000E+000
1	26.32699921	5.958233E-012	2.032823E-011	1	0.000000E+000
1	26.32764379	2.032823E-011	5.958233E-012	0	0.000000E+000
1	26.32768978	5.958233E-012	2.032823E-011	1	0.000000E+000
1	26.32774617	2.032823E-011	5.958233E-012	0	0.000000E+000
1	26.32782454	5.958233E-012	2.032823E-011	1	0.000000E+000
1	26.32812109	2.032823E-011	5.958233E-012	0	0.000000E+000
1	26.32815629	5.958233E-012	2.032823E-011	1	0.000000E+000
1	26.32827464	2.032823E-011	5.958233E-012	0	0.000000E+000
1	26.32844280	5.958233E-012	2.032823E-011	1	0.000000E+000
1	26.32851053	2.032823E-011	5.958233E-012	0	0.000000E+000
1	26.32855162	5.958233E-012	2.032823E-011	1	0.000000E+000
1	26.32878860	2.032823E-011	5.958233E-012	0	0.000000E+000
1	26.32879481	5.958233E-012	2.032823E-011	1	0.000000E+000
1	26.33002091	2.032823E-011	5.958233E-012	0	0.000000E+000
1	26.33005161	5.958233E-012	2.032823E-011	1	0.000000E+000
1	26.33013275	2.032823E-011	5.958233E-012	0	0.000000E+000
1	26.33017049	5.958233E-012	2.032823E-011	1	0.000000E+000
1	26.33072966	2.032823E-011	5.958233E-012	0	0.000000E+000
1	26.33077607	5.958233E-012	2.032823E-011	1	0.000000E+000
1	26.33085989	2.032823E-011	5.958233E-012	0	0.000000E+000
1	26.33090089	5.958233E-012	2.032823E-011	1	0.000000E+000
1	26.33411299	2.032823E-011	5.958233E-012	0	0.000000E+000
1	26.33413443	5.958233E-012	2.032823E-011	1	0.000000E+000
1	26.33421534	2.032823E-011	5.958233E-012	0	0.000000E+000
1	26.33423730	5.958233E-012	2.032823E-011	1	0.000000E+000
1	26.33444700	2.032823E-011	5.958233E-012	0	0.000000E+000
1	26.33445201	5.958233E-012	2.032823E-011	1	0.000000E+000
1	26.33507915	2.032823E-011	5.958233E-012	0	0.000000E+000
1	26.33531451	5.958233E-012	2.032823E-011	1	0.000000E+000
1	26.33539321	2.032823E-011	5.958233E-012	0	0.000000E+000
1	26.33542964	5.958233E-012	2.032823E-011	1	0.000000E+000
1	26.33559715	2.032823E-011	5.958233E-012	0	0.000000E+000
1	26.33577196	5.958233E-012	2.032823E-011	1	0.000000E+000
1	26.33612037	2.032823E-011	5.958233E-012	0	0.000000E+000
1	26.33646590	5.958233E-012	2.032823E-011	1	0.000000E+000
1	26.33827589	2.032823E-011	5.958233E-012	0	0.000000E+000
1	26.33830494	5.958233E-012	2.032823E-011	1	0.000000E+000
1	26.34001134	2.032823E-011	5.958233E-012	0	0.000000E+000
1	26.34014315	5.958233E-012	2.032823E-011	1	0.000000E+000
1	26.34016860	2.032823E-011	5.958233E-012	0	0.000000E+000
1	26.34048124	5.958233E-012	2.032823E-011	1	0.000000E+000
1	26.34266491	2.032823E-011	5.958233E-012	0	0.000000E+000
1	26.34305656	5.958233E-012	2.032823E-011	1	0.000000E+000
1	26.34313491	2.032823E-011	5.958233E-012	0	0.000000E+000
1	26.34315104	5.958233E-012	2.032823E-011	1	0.000000E+000
1	26.34428194	2.032823E-011	5.958233E-012	0	0.000000E+000
1	26.34429994	5.958233E-012	2.032823E-011	1	0.000000E+000
1	26.34459412	2.032823E-011	5.958233E-012	0	0.000000E+000
1	26.34471971	5.958233E-012	2.032823E-011	1	0.000000E+000
1	26.34491316	2.032823E-011	5.958233E-012	0	0.000000E+000
1	26.34491715	5.958233E-012	2.032823E-011	1	0.000000E+000
1	26.34662709	2.032823E-011	5.958233E-012	0	0.000000E+000
1	26.34666092	5.958233E-012	2.032823E-011	1	0.000000E+000
1	26.34669418	2.032823E-011	5.958233E-012	0	0.000000E+000
1	26.34671256	5.958233E-012	2.032823E-011	1	0.000000E+000
1	26.34799366	2.032823E-011	5.958233E-012	0	0.000000E+000
1	26.34801034	5.958233E-012	2.032823E-011	1	0.000000E+000
1	26.34835796	2.032823E-011	5.958233E-012	0	0.000000E+000
1	26.34840782	5.958233E-012	2.032823E-011	1	0.000000E+000
1	26.34927273	2.032823E-011	5.958233E-012	0	0.000000E+000
1	26.34929459	5.958233E-012	2.032823E-011	1	0.000000E+000
1	26.35075133	2.032823E-011	5.958233E-012	0	0.000000E+000
1	26.35077791	5.958233E-012	2.032823E-011	1	0.000000E+000
1	26.35104063	2.032823E-011	5.958233E-012	0	0.000000E+000
1	26.35106110	5.958233E-012	2.032823E-011	1	0.000000E+000
1	26.35109846	2.032823E-011	5.958233E-012	0	0.000000E+000
1	26.35148134	5.958233E-012	2.032823E-011	1	0.000000E+000
1	26.35158015	2.032823E-011	5.958233E-012	0	0.000000E+000
1	26.35165686	5.958233E-012	2.032823E-011	1	0.000000E+000
1	26.35188961	2.032823E-011	5.958233E-012	0	0.000000E+000
1	26.35191481	5.958233E-012	2.032823E-011	1	0.000000E+000
1	26.35194350	2.032823E-011	5.958233E-012	0	0.000000E+000
1	26.35209559	5.958233E-012	2.032823E-011	1	0.000000E+000
1	26.35339722	2.032823E-011	5.958233E-012	0	0.000000E+000
1	26.35347135	5.958233E-012	2.032823E-011	1	0.000000E+000
1	26.35399970	2.032823E-011	5.958233E-012	0	0.000000E+000
1	26.35433116	5.958233E-012	2.032823E-011	1	0.000000E+000
1	26.35441331	2.032823E-011	5.958233E-012	0	0.000000E+000
1	26.35505309	5.958233E-012	2.032823E-011	1	0.000000E+000
1	26.35582502	2.032823E-011	5.958233E-012	0	0.000000E+000
1	26.35586358	5.958233E-012	2.032823E-011	1	0.000000E+000
1	26.35608104	2.032823E-011	5.958233E-012	0	0.000000E+000
1	26.35611890	5.958233E-012	2.032823E-011	1	0.000000E+000
1	26.35657800	2.032823E-011	5.958233E-012	0	0.000000E+000
1	26.35674217	5.958233E-012	2.032823E-011	1	0.000000E+000
1	26.35731260	2.032823E-011	5.958233E-012	0	0.000000E+000
1	26.35734359	5.958233E-012	2.032823E-011	1	0.000000E+000
1	26.36035810	2.032823E-011	5.958233E-012	0	0.000000E+000
1	26.36060120	5.958233E-012	2.032823E-011	1	0.000000E+000
1	26.36072530	2.032823E-011	5.958233E-012	0	0.000000E+000
1	26.36074714	5.958233E-012	2.032823E-011	1	0.000000E+000
1	26.36095525	2.032823E-011	5.958233E-012	0	0.000000E+000
1	26.36139440	5.958233E-012	2.032823E-011	1	0.000000E+000
1	26.36150655	2.032823E-011	5.958233E-012	0	0.000000E+000
1	26.36227423	5.958233E-012	2.032823E-011	1	0.000000E+000
1	26.36294275	2.032823E-011	5.958233E-012	0	0.000000E+000
1	26.36295855	5.958233E-012	2.032823E-011	1	0.000000E+000
1	26.36404360	2.032823E-011	5.958233E-012	0	0.000000E+000
1	26.36406162	5.958233E-012	2.032823E-011	1	0.000000E+000
1	26.36600065	2.032823E-011	5.958233E-012	0	0.000000E+000
1	26.36605414	5.958233E-012	2.032823E-011	1	0.000000E+000
1	26.36704424	2.032823E-011	5.958233E-012	0	0.000000E+000
1	26.36790698	5.958233E-012	2.032823E-011	1	0.000000E+000
1	26.36891216	2.032823E-011	5.958233E-012	0	0.000000E+000
1	26.36892807	5.958233E-012	2.032823E-011	1	0.000000E+000
1	26.36975967	2.032823E-011	5.958233E-012	0	0.000000E+000
1	26.36997407	5.958233E-012	2.032823E-011	1	0.000000E+000
1	26.37055254	2.032823E-011	5.958233E-012	0	0.000000E+000
1	26.37070530	5.958233E-012	2.032823E-011	1	0.000000E+000
1	26.37162604	2.032823E-011	5.958233E-012	0	0.000000E+000
1	26.37163495	5.958233E-012	2.032823E-011	1	0.000000E+000
1	26.37218342	2.032823E-011	5.958233E-012	0	0.000000E+000
1	26.37281487	5.958233E-012	2.032823E-011	1	0.000000E+000
1	26.37290798	2.032823E-011	5.958233E-012	0	0.000000E+000
1	26.37314506	5.958233E-012	2.032823E-011	1	0.000000E+000
1	26.37317219	2.032823E-011	5.958233E-012	0	0.000000E+000
1	26.37482021	5.958233E-012	2.032823E-011	1	0.000000E+000
1	26.37816611	2.032823E-011	5.958233E-012	0	0.000000E+000
1	26.37819883	5.958233E-012	2.032823E-011	1	0.000000E+000
1	26.37888218	2.032823E-011	5.958233E-012	0	0.000000E+000
1	26.37889526	5.958233E-012	2.032823E-011	1	0.000000E+000
1	26.38154199	2.032823E-011	5.958233E-012	0	0.000000E+000
1	26.38155090	5.958233E-012	2.032823E-011	1	0.000000E+000
1	26.38175100	2.032823E-011	5.958233E-012	0	0.000000E+000
1	26.38177316	5.958233E-012	2.032823E-011	1	0.000000E+000
1	26.38198055	2.032823E-011	5.958233E-012	0	0.000000E+000
1	26.38199768	5.958233E-012	2.032823E-011	1	0.000000E+000
1	26.38342324	2.032823E-011	5.958233E-012	0	0.000000E+000
1	26.38346009	5.958233E-012	2.032823E-011	1	0.000000E+000
1	26.38517576	2.032823E-011	5.958233E-012	0	0.000000E+000
1	26.38519660	5.958233E-012	2.032823E-011	1	0.000000E+000
1	26.38547227	2.032823E-011	5.958233E-012	0	0.000000E+000
1	26.38550242	5.958233E-012	2.032823E-011	1	0.000000E+000
1	26.38603893	2.032823E-011	5.958233E-012	0	0.000000E+000
1	26.38606020	5.958233E-012	2.032823E-011	1	0.000000E+000
1	26.38629510	2.032823E-011	5.958233E-012	0	0.000000E+000
1	26.38631801	5.958233E-012	2.032823E-011	1	0.000000E+000
1	26.38720935	2.032823E-011	5.958233E-012	0	0.000000E+000
1	26.45200781	5.958233E-012	2.032823E-011	1	0.000000E+000
1	26.45212449	2.032823E-011	5.958233E-012	0	0.000000E+000
1	26.45213898	5.958233E-012	2.032823E-011	1	0.000000E+000
1	26.45261887	2.032823E-011	5.958233E-012	0	0.000000E+000
1	26.45265914	5.958233E-012	2.032823E-011	1	0.000000E+000
1	26.45283880	2.032823E-011	5.958233E-012	0	0.000000E+000
1	26.45286335	5.958233E-012	2.032823E-011	1	0.000000E+000
1	26.45297943	2.032823E-011	5.958233E-012	0	0.000000E+000
1	26.45383262	5.958233E-012	2.032823E-011	1	0.000000E+000
1	26.45400351	2.032823E-011	5.958233E-012	0	0.000000E+000
1	26.45419477	5.958233E-012	2.032823E-011	1	0.000000E+000
1	26.45450501	2.032823E-011	5.958233E-012	0	0.000000E+000
1	26.45451737	5.958233E-012	2.032823E-011	1	0.000000E+000
1	26.45560354	2.032823E-011	5.958233E-012	0	0.000000E+000
1	26.45562093	5.958233E-012	2.032823E-011	1	0.000000E+000
1	26.45582861	2.032823E-011	5.958233E-012	0	0.000000E+000
1	26.45584704	5.958233E-012	2.032823E-011	1	0.000000E+000
1	26.45676632	2.032823E-011	5.958233E-012	0	0.000000E+000
1	26.45680204	5.958233E-012	2.032823E-011	1	0.000000E+000
1	26.45707819	2.032823E-011	5.958233E-012	0	0.000000E+000
1	26.45708427	5.958233E-012	2.032823E-011	1	0.000000E+000
1	26.45912319	2.032823E-011	5.958233E-012	0	0.000000E+000
1	26.45964054	5.958233E-012	2.032823E-011	1	0.000000E+000
1	26.45964718	2.032823E-011	5.958233E-012	0	0.000000E+000
1	26.46045333	5.958233E-012	2.032823E-011	1	0.000000E+000
1	26.46049546	2.032823E-011	5.958233E-012	0	0.000000E+000
1	26.46118713	5.958233E-012	2.032823E-011	1	0.000000E+000
1	26.46126626	2.032823E-011	5.958233E-012	0	0.000000E+000
1	26.46318498	5.958233E-012	2.032823E-011	1	0.000000E+000
1	26.46351059	2.032823E-011	5.958233E-012	0	0.000000E+000
1	26.46469798	5.958233E-012	2.032823E-011	1	0.000000E+000
1	26.46491188	2.032823E-011	5.958233E-012	0	0.000000E+000
1	26.46550627	5.958233E-012	2.032823E-011	1	0.000000E+000
1	26.46649245	2.032823E-011	5.958233E-012	0	0.000000E+000
1	26.46662050	5.958233E-012	2.032823E-011	1	0.000000E+000
1	26.46770994	2.032823E-011	5.958233E-012	0	0.000000E+000
1	26.46773133	5.958233E-012	2.032823E-011	1	0.000000E+000
1	26.46859958	2.032823E-011	5.958233E-012	0	0.000000E+000
1	26.46864094	5.958233E-012	2.032823E-011	1	0.000000E+000
1	26.47129904	2.032823E-011	5.958233E-012	0	0.000000E+000
1	26.47154365	5.958233E-012	2.032823E-011	1	0.000000E+000
1	26.47170257	2.032823E-011	5.958233E-012	0	0.000000E+000
1	26.47173428	5.958233E-012	2.032823E-011	1	0.000000E+000
1	26.47179576	2.032823E-011	5.958233E-012	0	0.000000E+000
1	26.47214981	5.958233E-012	2.032823E-011	1	0.000000E+000
1	26.47280983	2.032823E-011	5.958233E-012	0	0.000000E+000
1	26.47310799	5.958233E-012	2.032823E-011	1	0.000000E+000
1	26.47355373	2.032823E-011	5.958233E-012	0	0.000000E+000
1	26.47357612	5.958233E-012	2.032823E-011	1	0.000000E+000
1	26.47374195	2.032823E-011	5.958233E-012	0	0.000000E+000
1	26.47378426	5.958233E-012	2.032823E-011	1	0.000000E+000
1	26.47489125	2.032823E-011	5.958233E-012	0	0.000000E+000
1	26.47739414	5.958233E-012	2.032823E-011	1	0.000000E+000
1	26.47751232	2.032823E-011	5.958233E-012	0	0.000000E+000
1	26.47753641	5.958233E-012	2.032823E-011	1	0.000000E+000
1	26.47894355	2.032823E-011	5.958233E-012	0	0.000000E+000
1	26.47952014	5.958233E-012	2.032823E-011	1	0.000000E+000
1	26.47954534	2.032823E-011	5.958233E-012	0	0.000000E+000
1	26.47955042	5.958233E-012	2.032823E-011	1	0.000000E+000
1	26.47978075	2.032823E-011	5.958233E-012	0	0.000000E+000
1	26.48005964	5.958233E-012	2.032823E-011	1	0.000000E+000
1	26.48021565	2.032823E-011	5.958233E-012	0	0.000000E+000
1	26.48025053	5.958233E-012	2.032823E-011	1	0.000000E+000
1	26.48035758	2.032823E-011	5.958233E-012	0	0.000000E+000
1	26.83720684	6.196714E-012	2.056671E-011	1	0.000000E+000
1	26.83723924	2.056671E-011	6.196714E-012	0	0.000000E+000
1	26.85085323	6.196714E-012	2.056671E-011	1	0.000000E+000
1	26.85158513	2.056671E-011	6.196714E-012	0	0.000000E+000
1	26.85165416	6.196714E-012	2.056671E-011	1	0.000000E+000
1	26.85253287	2.056671E-011	6.196714E-012	0	0.000000E+000
1	26.85257099	6.196714E-012	2.056671E-011	1	0.000000E+000
1	26.85317854	2.056671E-011	6.196714E-012	0	0.000000E+000
1	26.85320785	6.196714E-012	2.056671E-011	1	0.000000E+000
1	26.85378432	2.056671E-011	6.196714E-012	0	0.000000E+000
1	26.85381904	6.196714E-012	2.056671E-011	1	0.000000E+000
1	26.85550693	2.056671E-011	6.196714E-012	0	0.000000E+000
1	26.85554261	6.196714E-012	2.056671E-011	1	0.000000E+000
1	26.85611255	2.056671E-011	6.196714E-012	0	0.000000E+000
1	26.85614680	6.196714E-012	2.056671E-011	1	0.000000E+000
1	26.85615260	2.056671E-011	6.196714E-012	0	0.000000E+000
1	26.85619883	6.196714E-012	2.056671E-011	1	0.000000E+000
1	26.85654827	2.056671E-011	6.196714E-012	0	0.000000E+000
1	26.85658916	6.196714E-012	2.056671E-011	1	0.000000E+000
1	26.85698621	2.056671E-011	6.196714E-012	0	0.000000E+000
1	26.85720374	6.196714E-012	2.056671E-011	1	0.000000E+000
1	26.85764576	2.056671E-011	6.196714E-012	0	0.000000E+000
1	26.85764862	6.196714E-012	2.056671E-011	1	0.000000E+000
1	26.85783275	2.056671E-011	6.196714E-012	0	0.000000E+000
1	26.85819118	6.196714E-012	2.056671E-011	1	0.000000E+000
1	26.85874243	2.056671E-011	6.196714E-012	0	0.000000E+000
1	26.85876792	6.196714E-012	2.056671E-011	1	0.000000E+000
1	26.85913687	2.056671E-011	6.196714E-012	0	0.000000E+000
1	26.85914453	6.196714E-012	2.056671E-011	1	0.000000E+000
1	26.86012747	2.056671E-011	6.196714E-012	0	0.000000E+000
1	26.86014625	6.196714E-012	2.056671E-011	1	0.000000E+000
1	26.86057089	2.056671E-011	6.196714E-012	0	0.000000E+000
1	26.86100400	6.196714E-012	2.056671E-011	1	0.000000E+000
1	26.86266574	2.056671E-011	6.196714E-012	0	0.000000E+000
1	26.86271065	6.196714E-012	2.056671E-011	1	0.000000E+000
1	26.86277114	2.056671E-011	6.196714E-012	0	0.000000E+000
1	26.86281111	6.196714E-012	2.056671E-011	1	0.000000E+000
1	26.86307689	2.056671E-011	6.196714E-012	0	0.000000E+000
1	26.86326757	6.196714E-012	2.056671E-011	1	0.000000E+000
1	26.86776628	2.056671E-011	6.196714E-012	0	0.000000E+000
1	26.86778554	6.196714E-012	2.056671E-011	1	0.000000E+000
1	26.86798065	2.056671E-011	6.196714E-012	0	0.000000E+000
1	26.86815973	6.196714E-012	2.056671E-011	1	0.000000E+000
1	26.86884006	2.056671E-011	6.196714E-012	0	0.000000E+000
1	26.86886988	6.196714E-012	2.056671E-011	1	0.000000E+000
1	26.86905100	2.056671E-011	6.196714E-012	0	0.000000E+000
1	26.86908218	6.196714E-012	2.056671E-011	1	0.000000E+000
1	26.86942347	2.056671E-011	6.196714E-012	0	0.000000E+000
1	26.86945000	6.196714E-012	2.056671E-011	1	0.000000E+000
1	26.86956424	2.056671E-011	6.196714E-012	0	0.000000E+000
1	26.86959787	6.196714E-012	2.056671E-011	1	0.000000E+000
1	26.87003442	2.056671E-011	6.196714E-012	0	0.000000E+000
1	26.87178070	6.196714E-012	2.056671E-011	1	0.000000E+000
1	26.87230004	2.056671E-011	6.196714E-012	0	0.000000E+000
1	26.87232874	6.196714E-012	2.056671E-011	1	0.000000E+000
1	26.87274337	2.056671E-011	6.196714E-012	0	0.000000E+000
1	26.87276137	6.196714E-012	2.056671E-011	1	0.000000E+000
1	26.87395826	2.056671E-011	6.196714E-012	0	0.000000E+000
1	26.87397092	6.196714E-012	2.056671E-011	1	0.000000E+000
1	26.87442630	2.056671E-011	6.196714E-012	0	0.000000E+000
1	26.87445940	6.196714E-012	2.056671E-011	1	0.000000E+000
1	26.87491775	2.056671E-011	6.196714E-012	0	0.000000E+000
1	26.87564846	6.196714E-012	2.056671E-011	1	0.000000E+000
1	26.87575168	2.056671E-011	6.196714E-012	0	0.000000E+000
1	26.87581024	6.196714E-012	2.056671E-011	1	0.000000E+000
1	26.87623078	2.056671E-011	6.196714E-012	0	0.000000E+000
1	26.87844086	6.196714E-012	2.056671E-011	1	0.000000E+000
1	26.87891715	2.056671E-011	6.196714E-012	0	0.000000E+000
1	26.87907120	6.196714E-012	2.056671E-011	1	0.000000E+000
1	26.87920418	2.056671E-011	6.196714E-012	0	0.000000E+000
1	26.87922603	6.196714E-012	2.056671E-011	1	0.000000E+000
1	26.87982262	2.056671E-011	6.196714E-012	0	0.000000E+000
1	26.87986906	6.196714E-012	2.056671E-011	1	0.000000E+000
1	26.88014452	2.056671E-011	6.196714E-012	0	0.000000E+000
1	26.88017898	6.196714E-012	2.056671E-011	1	0.000000E+000
1	26.88022255	2.056671E-011	6.196714E-012	0	0.000000E+000
1	26.88038791	6.196714E-012	2.056671E-011	1	0.000000E+000
1	26.88090798	2.056671E-011	6.196714E-012	0	0.000000E+000
1	26.88139001	6.196714E-012	2.056671E-011	1	0.000000E+000
1	26.88252000	2.056671E-011	6.196714E-012	0	0.000000E+000
1	26.88253334	6.196714E-012	2.056671E-011	1	0.000000E+000
1	26.88285514	2.056671E-011	6.196714E-012	0	0.000000E+000
1	26.88332949	6.196714E-012	2.056671E-011	1	0.000000E+000
1	26.88345206	2.056671E-011	6.196714E-012	0	0.000000E+000
1	26.88349407	6.196714E-012	2.056671E-011	1	0.000000E+000
1	26.88528408	2.056671E-011	6.196714E-012	0	0.000000E+000
1	26.88559921	6.196714E-012	2.056671E-011	1	0.000000E+000
1	26.88565959	2.056671E-011	6.196714E-012	0	0.000000E+000
1	26.88617034	6.196714E-012	2.056671E-011	1	0.000000E+000
1	26.88704258	2.056671E-011	6.196714E-012	0	0.000000E+000
1	26.88705280	6.196714E-012	2.056671E-011	1	0.000000E+000
1	26.88748756	2.056671E-011	6.196714E-012	0	0.000000E+000
1	26.88750110	6.196714E-012	2.056671E-011	1	0.000000E+000
1	26.88769579	2.056671E-011	6.196714E-012	0	0.000000E+000
1	26.88770660	6.196714E-012	2.056671E-011	1	0.000000E+000
1	26.88794823	2.056671E-011	6.196714E-012	0	0.000000E+000
1	26.88899711	6.196714E-012	2.056671E-011	1	0.000000E+000
1	26.89060240	2.056671E-011	6.196714E-012	0	0.000000E+000
1	26.89062432	6.196714E-012	2.056671E-011	1	0.000000E+000
1	26.89078618	2.056671E-011	6.196714E-012	0	0.000000E+000
1	26.89081816	6.196714E-012	2.056671E-011	1	0.000000E+000
1	26.89236191	2.056671E-011	6.196714E-012	0	0.000000E+000
1	26.89239099	6.196714E-012	2.056671E-011	1	0.000000E+000
1	26.89297686	2.056671E-011	6.196714E-012	0	0.000000E+000
1	26.89631034	6.196714E-012	2.056671E-011	1	0.000000E+000
1	26.89759038	2.056671E-011	6.196714E-012	0	0.000000E+000
1	26.89809470	6.196714E-012	2.056671E-011	1	0.000000E+000
1	26.89883592	2.056671E-011	6.196714E-012	0	0.000000E+000
1	26.89890554	6.196714E-012	2.056671E-011	1	0.000000E+000
1	26.89900153	2.056671E-011	6.196714E-012	0	0.000000E+000
1	26.89914218	6.196714E-012	2.056671E-011	1	0.000000E+000
1	26.89959546	2.056671E-011	6.196714E-012	0	0.000000E+000
1	26.89962560	6.196714E-012	2.056671E-011	1	0.000000E+000
1	26.89976842	2.056671E-011	6.196714E-012	0	0.000000E+000
1	26.89981931	6.196714E-012	2.056671E-011	1	0.000000E+000
1	26.90019334	2.056671E-011	6.196714E-012	0	0.000000E+000
1	26.90076253	6.196714E-012	2.056671E-011	1	0.000000E+000
1	26.90084748	2.056671E-011	6.196714E-012	0	0.000000E+000
1	26.90086712	6.196714E-012	2.056671E-011	1	0.000000E+000
1	26.90250280	2.056671E-011	6.196714E-012	0	0.000000E+000
1	26.90255415	6.196714E-012	2.056671E-011	1	0.000000E+000
1	26.90326292	2.056671E-011	6.196714E-012	0	0.000000E+000
1	26.90327552	6.196714E-012	2.056671E-011	1	0.000000E+000
1	26.90370222	2.056671E-011	6.196714E-012	0	0.000000E+000
1	26.90372520	6.196714E-012	2.056671E-011	1	0.000000E+000
1	26.90416543	2.056671E-011	6.196714E-012	0	0.000000E+000
1	26.90453606	6.196714E-012	2.056671E-011	1	0.000000E+000
1	26.90516209	2.056671E-011	6.196714E-012	0	0.000000E+000
1	26.90561550	6.196714E-012	2.056671E-011	1	0.000000E+000
1	26.90562823	2.056671E-011	6.196714E-012	0	0.000000E+000
1	26.90565631	6.196714E-012	2.056671E-011	1	0.000000E+000
1	26.90690284	2.056671E-011	6.196714E-012	0	0.000000E+000
1	26.90691905	6.196714E-012	2.056671E-011	1	0.000000E+000
1	26.90906672	2.056671E-011	6.196714E-012	0	0.000000E+000
1	26.90909783	6.196714E-012	2.056671E-011	1	0.000000E+000
1	26.91305486	2.056671E-011	6.196714E-012	0	0.000000E+000
1	26.91307720	6.196714E-012	2.056671E-011	1	0.000000E+000
1	26.91389559	2.056671E-011	6.196714E-012	0	0.000000E+000
1	26.91392268	6.196714E-012	2.056671E-011	1	0.000000E+000
1	26.91443197	2.056671E-011	6.196714E-012	0	0.000000E+000
1	26.91446038	6.196714E-012	2.056671E-011	1	0.000000E+000
1	26.91581594	2.056671E-011	6.196714E-012	0	0.000000E+000
1	26.91587234	6.196714E-012	2.056671E-011	1	0.000000E+000
1	26.91721657	2.056671E-011	6.196714E-012	0	0.000000E+000
1	26.91725088	6.196714E-012	2.056671E-011	1	0.000000E+000
1	26.91781861	2.056671E-011	6.196714E-012	0	0.000000E+000
1	26.91783148	6.196714E-012	2.056671E-011	1	0.000000E+000
1	26.91784885	2.056671E-011	6.196714E-012	0	0.000000E+000
1	26.91809710	6.196714E-012	2.056671E-011	1	0.000000E+000
1	26.91884465	2.056671E-011	6.196714E-012	0	0.000000E+000
1	26.91990300	6.196714E-012	2.056671E-011	1	0.000000E+000
1	26.92161349	2.056671E-011	6.196714E-012	0	0.000000E+000
1	26.92164789	6.196714E-012	2.056671E-011	1	0.000000E+000
1	26.92262119	2.056671E-011	6.196714E-012	0	0.000000E+000
1	26.92263338	6.196714E-012	2.056671E-011	1	0.000000E+000
1	26.92269131	2.056671E-011	6.196714E-012	0	0.000000E+000
1	26.92271472	6.196714E-012	2.056671E-011	1	0.000000E+000
1	26.92329587	2.056671E-011	6.196714E-012	0	0.000000E+000
1	26.92356997	6.196714E-012	2.056671E-011	1	0.000000E+000
1	26.92372500	2.056671E-011	6.196714E-012	0	0.000000E+000
1	26.92393299	6.196714E-012	2.056671E-011	1	0.000000E+000
1	26.92452616	2.056671E-011	6.196714E-012	0	0.000000E+000
1	26.92455454	6.196714E-012	2.056671E-011	1	0.000000E+000
1	26.92491887	2.056671E-011	6.196714E-012	0	0.000000E+000
1	26.92494330	6.196714E-012	2.056671E-011	1	0.000000E+000
1	26.92582012	2.056671E-011	6.196714E-012	0	0.000000E+000
1	26.92585135	6.196714E-012	2.056671E-011	1	0.000000E+000
1	26.92706822	2.056671E-011	6.196714E-012	0	0.000000E+000
1	26.92707229	6.196714E-012	2.056671E-011	1	0.000000E+000
1	26.92841484	2.056671E-011	6.196714E-012	0	0.000000E+000
1	26.92844809	6.196714E-012	2.056671E-011	1	0.000000E+000
1	26.92865583	2.056671E-011	6.196714E-012	0	0.000000E+000
1	26.92870914	6.196714E-012	2.056671E-011	1	0.000000E+000
1	26.92872708	2.056671E-011	6.196714E-012	0	0.000000E+000
1	26.92875224	6.196714E-012	2.056671E-011	1	0.000000E+000
1	26.92883064	2.056671E-011	6.196714E-012	0	0.000000E+000
1	26.92885072	6.196714E-012	2.056671E-011	1	0.000000E+000
1	26.92925783	2.056671E-011	6.196714E-012	0	0.000000E+000
1	26.92991849	6.196714E-012	2.056671E-011	1	0.000000E+000
1	26.93147137	2.056671E-011	6.196714E-012	0	0.000000E+000
1	26.93163066	6.196714E-012	2.056671E-011	1	0.000000E+000
1	26.93400553	2.056671E-011	6.196714E-012	0	0.000000E+000
1	26.93402473	6.196714E-012	2.056671E-011	1	0.000000E+000
1	26.93412741	2.056671E-011	6.196714E-012	0	0.000000E+000
1	26.93416121	6.196714E-012	2.056671E-011	1	0.000000E+000
1	26.93432561	2.056671E-011	6.196714E-012	0	0.000000E+000
1	26.93435304	6.196714E-012	2.056671E-011	1	0.000000E+000
1	26.93500481	2.056671E-011	6.196714E-012	0	0.000000E+000
1	26.93502596	6.196714E-012	2.056671E-011	1	0.000000E+000
1	26.93603574	2.056671E-011	6.196714E-012	0	0.000000E+000
1	26.93619557	6.196714E-012	2.056671E-011	1	0.000000E+000
1	26.93752198	2.056671E-011	6.196714E-012	0	0.000000E+000
1	26.93754425	6.196714E-012	2.056671E-011	1	0.000000E+000
1	26.93769254	2.056671E-011	6.196714E-012	0	0.000000E+000
1	26.93775379	6.196714E-012	2.056671E-011	1	0.000000E+000
1	26.93780091	2.056671E-011	6.196714E-012	0	0.000000E+000
1	26.93782967	6.196714E-012	2.056671E-011	1	0.000000E+000
1	26.93828655	2.056671E-011	6.196714E-012	0	0.000000E+000
1	26.93839620	6.196714E-012	2.056671E-011	1	0.000000E+000
1	26.93891728	2.056671E-011	6.196714E-012	0	0.000000E+000
1	26.93923825	6.196714E-012	2.056671E-011	1	0.000000E+000
1	26.93941956	2.056671E-011	6.196714E-012	0	0.000000E+000
1	26.93946372	6.196714E-012	2.056671E-011	1	0.000000E+000
1	26.93964891	2.056671E-011	6.196714E-012	0	0.000000E+000
1	26.93967226	6.196714E-012	2.056671E-011	1	0.000000E+000
1	26.94002313	2.056671E-011	6.196714E-012	0	0.000000E+000
1	26.94005015	6.196714E-012	2.056671E-011	1	0.000000E+000
1	26.94011994	2.056671E-011	6.196714E-012	0	0.000000E+000
1	26.94014203	6.196714E-012	2.056671E-011	1	0.000000E+000
1	26.94108984	2.056671E-011	6.196714E-012	0	0.000000E+000
1	26.94111827	6.196714E-012	2.056671E-011	1	0.000000E+000
1	26.94117059	2.056671E-011	6.196714E-012	0	0.000000E+000
1	26.94120437	6.196714E-012	2.056671E-011	1	0.000000E+000
1	26.94221417	2.056671E-011	6.196714E-012	0	0.000000E+000
1	26.94224634	6.196714E-012	2.056671E-011	1	0.000000E+000
1	26.94235498	2.056671E-011	6.196714E-012	0	0.000000E+000
1	26.94305777	6.196714E-012	2.056671E-011	1	0.000000E+000
1	26.94412412	2.056671E-011	6.196714E-012	0	0.000000E+000
1	26.94415560	6.196714E-012	2.056671E-011	1	0.000000E+000
1	26.94459933	2.056671E-011	6.196714E-012	0	0.000000E+000
1	26.94465745	6.196714E-012	2.056671E-011	1	0.000000E+000
1	26.94506245	2.056671E-011	6.196714E-012	0	0.000000E+000
1	26.94599680	6.196714E-012	2.056671E-011	1	0.000000E+000
1	26.94663594	2.056671E-011	6.196714E-012	0	0.000000E+000
1	26.94665310	6.196714E-012	2.056671E-011	1	0.000000E+000
1	26.94694329	2.056671E-011	6.196714E-012	0	0.000000E+000
1	26.94711050	6.196714E-012	2.056671E-011	1	0.000000E+000
1	26.94742769	2.056671E-011	6.196714E-012	0	0.000000E+000
1	26.94743907	6.196714E-012	2.056671E-011	1	0.000000E+000
1	26.94749386	2.056671E-011	6.196714E-012	0	0.000000E+000
1	26.94750342	6.196714E-012	2.056671E-011	1	0.000000E+000
1	26.94796852	2.056671E-011	6.196714E-012	0	0.000000E+000
1	26.94798956	6.196714E-012	2.056671E-011	1	0.000000E+000
1	26.94893770	2.056671E-011	6.196714E-012	0	0.000000E+000
1	26.94895495	6.196714E-012	2.056671E-011	1	0.000000E+000
1	26.95105378	2.056671E-011	6.196714E-012	0	0.000000E+000
1	26.95106550	6.196714E-012	2.056671E-011	1	0.000000E+000
1	26.95355770	2.056671E-011	6.196714E-012	0	0.000000E+000
1	26.95356521	6.196714E-012	2.056671E-011	1	0.000000E+000
1	26.95492019	2.056671E-011	6.196714E-012	0	0.000000E+000
1	26.95590939	6.196714E-012	2.056671E-011	1	0.000000E+000
1	26.95706142	2.056671E-011	6.196714E-012	0	0.000000E+000
1	26.95745037	6.196714E-012	2.056671E-011	1	0.000000E+000
1	26.95881141	2.056671E-011	6.196714E-012	0	0.000000E+000
1	26.95881981	6.196714E-012	2.056671E-011	1	0.000000E+000
1	26.95991539	2.056671E-011	6.196714E-012	0	0.000000E+000
1	26.95999005	6.196714E-012	2.056671E-011	1	0.000000E+000
1	26.96091965	2.056671E-011	6.196714E-012	0	0.000000E+000
1	26.96154766	6.196714E-012	2.056671E-011	1	0.000000E+000
1	26.96164175	2.056671E-011	6.196714E-012	0	0.000000E+000
1	26.96167876	6.196714E-012	2.056671E-011	1	0.000000E+000
1	26.96199824	2.056671E-011	6.196714E-012	0	0.000000E+000
1	26.96201183	6.196714E-012	2.056671E-011	1	0.000000E+000
1	26.96271223	2.056671E-011	6.196714E-012	0	0.000000E+000
1	26.96273670	6.196714E-012	2.056671E-011	1	0.000000E+000
1	26.96335135	2.056671E-011	6.196714E-012	0	0.000000E+000
1	26.96347045	6.196714E-012	2.056671E-011	1	0.000000E+000
1	26.96351627	2.056671E-011	6.196714E-012	0	0.000000E+000
1	45.66085703	5.650671E-012	2.002067E-011	1	0.000000E+000
1	45.66127808	2.002067E-011	5.650671E-012	0	0.000000E+000
1	45.66156579	5.650671E-012	2.002067E-011	1	0.000000E+000
1	45.66180016	2.002067E-011	5.650671E-012	0	0.000000E+000
1	45.66244421	5.650671E-012	2.002067E-011	1	0.000000E+000
1	45.66309198	2.002067E-011	5.650671E-012	0	0.000000E+000
1	45.66358973	5.650671E-012	2.002067E-011	1	0.000000E+000
1	45.66409496	2.002067E-011	5.650671E-012	0	0.000000E+000
1	45.66416941	5.650671E-012	2.002067E-011	1	0.000000E+000
1	45.66501537	2.002067E-011	5.650671E-012	0	0.000000E+000
1	45.66505186	5.650671E-012	2.002067E-011	1	0.000000E+000
1	45.66532991	2.002067E-011	5.650671E-012	0	0.000000E+000
1	45.66602335	5.650671E-012	2.002067E-011	1	0.000000E+000
1	45.66613577	2.002067E-011	5.650671E-012	0	0.000000E+000
1	45.66615258	5.650671E-012	2.002067E-011	1	0.000000E+000
1	45.66623076	2.002067E-011	5.650671E-012	0	0.000000E+000
1	45.66738966	5.650671E-012	2.002067E-011	1	0.000000E+000
1	45.66842174	2.002067E-011	5.650671E-012	0	0.000000E+000
1	45.66898618	5.650671E-012	2.002067E-011	1	0.000000E+000
1	45.66949538	2.002067E-011	5.650671E-012	0	0.000000E+000
1	45.66999767	5.650671E-012	2.002067E-011	1	0.000000E+000
1	45.67026559	2.002067E-011	5.650671E-012	0	0.000000E+000
1	45.67027334	5.650671E-012	2.002067E-011	1	0.000000E+000
1	45.67042465	2.002067E-011	5.650671E-012	0	0.000000E+000
1	45.67062426	5.650671E-012	2.002067E-011	1	0.000000E+000
1	45.67140225	2.002067E-011	5.650671E-012	0	0.000000E+000
1	45.67217934	5.650671E-012	2.002067E-011	1	0.000000E+000
1	45.67224385	2.002067E-011	5.650671E-012	0	0.000000E+000
1	45.67226902	5.650671E-012	2.002067E-011	1	0.000000E+000
1	45.67236316	2.002067E-011	5.650671E-012	0	0.000000E+000
1	45.67266660	5.650671E-012	2.002067E-011	1	0.000000E+000
1	45.67287172	2.002067E-011	5.650671E-012	0	0.000000E+000
1	45.67289629	5.650671E-012	2.002067E-011	1	0.000000E+000
1	45.67326604	2.002067E-011	5.650671E-012	0	0.000000E+000
1	45.67328221	5.650671E-012	2.002067E-011	1	0.000000E+000
1	45.67370293	2.002067E-011	5.650671E-012	0	0.000000E+000
1	45.67453778	5.650671E-012	2.002067E-011	1	0.000000E+000
1	45.67457905	2.002067E-011	5.650671E-012	0	0.000000E+000
1	45.67460216	5.650671E-012	2.002067E-011	1	0.000000E+000
1	45.67518664	2.002067E-011	5.650671E-012	0	0.000000E+000
1	45.67577445	5.650671E-012	2.002067E-011	1	0.000000E+000
1	45.67662105	2.002067E-011	5.650671E-012	0	0.000000E+000
1	45.67665617	5.650671E-012	2.002067E-011	1	0.000000E+000
1	45.67737597	2.002067E-011	5.650671E-012	0	0.000000E+000
1	45.67739821	5.650671E-012	2.002067E-011	1	0.000000E+000
1	45.67822464	2.002067E-011	5.650671E-012	0	0.000000E+000
1	45.67833842	5.650671E-012	2.002067E-011	1	0.000000E+000
1	45.67858384	2.002067E-011	5.650671E-012	0	0.000000E+000
1	45.67941647	5.650671E-012	2.002067E-011	1	0.000000E+000
1	45.67947673	2.002067E-011	5.650671E-012	0	0.000000E+000
1	45.67970400	5.650671E-012	2.002067E-011	1	0.000000E+000
1	45.68002272	2.002067E-011	5.650671E-012	0	0.000000E+000
1	45.68005004	5.650671E-012	2.002067E-011	1	0.000000E+000
1	45.68014366	2.002067E-011	5.650671E-012	0	0.000000E+000
1	45.68017609	5.650671E-012	2.002067E-011	1	0.000000E+000
1	45.68026851	2.002067E-011	5.650671E-012	0	0.000000E+000
1	45.68040717	5.650671E-012	2.002067E-011	1	0.000000E+000
1	45.68088217	2.002067E-011	5.650671E-012	0	0.000000E+000
1	45.68092456	5.650671E-012	2.002067E-011	1	0.000000E+000
1	45.68160122	2.002067E-011	5.650671E-012	0	0.000000E+000
1	45.68161658	5.650671E-012	2.002067E-011	1	0.000000E+000
1	45.68173364	2.002067E-011	5.650671E-012	0	0.000000E+000
1	45.68176244	5.650671E-012	2.002067E-011	1	0.000000E+000
1	45.68308250	2.002067E-011	5.650671E-012	0	0.000000E+000
1	45.68328845	5.650671E-012	2.002067E-011	1	0.000000E+000
1	45.68434391	2.002067E-011	5.650671E-012	0	0.000000E+000
1	45.68485280	5.650671E-012	2.002067E-011	1	0.000000E+000
1	45.68530838	2.002067E-011	5.650671E-012	0	0.000000E+000
1	45.68532600	5.650671E-012	2.002067E-011	1	0.000000E+000
1	45.68537921	2.002067E-011	5.650671E-012	0	0.000000E+000
1	45.68559392	5.650671E-012	2.002067E-011	1	0.000000E+000
1	45.68569168	2.002067E-011	5.650671E-012	0	0.000000E+000
1	45.68636841	5.650671E-012	2.002067E-011	1	0.000000E+000
1	45.68695982	2.002067E-011	5.650671E-012	0	0.000000E+000
1	45.68699265	5.650671E-012	2.002067E-011	1	0.000000E+000
1	45.68730970	2.002067E-011	5.650671E-012	0	0.000000E+000
1	45.68757109	5.650671E-012	2.002067E-011	1	0.000000E+000
1	45.68767045	2.002067E-011	5.650671E-012	0	0.000000E+000
1	45.68769951	5.650671E-012	2.002067E-011	1	0.000000E+000
1	45.69021630	2.002067E-011	5.650671E-012	0	0.000000E+000
1	45.69024370	5.650671E-012	2.002067E-011	1	0.000000E+000
1	45.69160835	2.002067E-011	5.650671E-012	0	0.000000E+000
1	45.69166720	5.650671E-012	2.002067E-011	1	0.000000E+000
1	45.69174347	2.002067E-011	5.650671E-012	0	0.000000E+000
1	45.69178894	5.650671E-012	2.002067E-011	1	0.000000E+000
1	45.69219247	2.002067E-011	5.650671E-012	0	0.000000E+000
1	45.69332236	5.650671E-012	2.002067E-011	1	0.000000E+000
1	45.69335165	2.002067E-011	5.650671E-012	0	0.000000E+000
1	45.69362648	5.650671E-012	2.002067E-011	1	0.000000E+000
1	45.69402935	2.002067E-011	5.650671E-012	0	0.000000E+000
1	45.69406612	5.650671E-012	2.002067E-011	1	0.000000E+000
1	45.69567784	2.002067E-011	5.650671E-012	0	0.000000E+000
1	45.69590553	5.650671E-012	2.002067E-011	1	0.000000E+000
1	45.69627967	2.002067E-011	5.650671E-012	0	0.000000E+000
1	45.69630907	5.650671E-012	2.002067E-011	1	0.000000E+000
1	45.69638386	2.002067E-011	5.650671E-012	0	0.000000E+000
1	45.69682791	5.650671E-012	2.002067E-011	1	0.000000E+000
1	45.69710745	2.002067E-011	5.650671E-012	0	0.000000E+000
1	45.69711823	5.650671E-012	2.002067E-011	1	0.000000E+000
1	45.69732825	2.002067E-011	5.650671E-012	0	0.000000E+000
1	45.69735630	5.650671E-012	2.002067E-011	1	0.000000E+000
1	45.69803449	2.002067E-011	5.650671E-012	0	0.000000E+000
1	45.69805751	5.650671E-012	2.002067E-011	1	0.000000E+000
1	45.69938917	2.002067E-011	5.650671E-012	0	0.000000E+000
1	45.69940446	5.650671E-012	2.002067E-011	1	0.000000E+000
1	45.69992245	2.002067E-011	5.650671E-012	0	0.000000E+000
1	45.70048718	5.650671E-012	2.002067E-011	1	0.000000E+000
1	45.70080261	2.002067E-011	5.650671E-012	0	0.000000E+000
1	45.70132359	5.650671E-012	2.002067E-011	1	0.000000E+000
1	45.70197232	2.002067E-011	5.650671E-012	0	0.000000E+000
1	45.70198941	5.650671E-012	2.002067E-011	1	0.000000E+000
1	45.70207501	2.002067E-011	5.650671E-012	0	0.000000E+000
1	45.70229687	5.650671E-012	2.002067E-011	1	0.000000E+000
1	45.70325191	2.002067E-011	5.650671E-012	0	0.000000E+000
1	45.70327700	5.650671E-012	2.002067E-011	1	0.000000E+000
1	45.70427534	2.002067E-011	5.650671E-012	0	0.000000E+000
1	45.70440452	5.650671E-012	2.002067E-011	1	0.000000E+000
1	45.70479566	2.002067E-011	5.650671E-012	0	0.000000E+000
1	45.70567947	5.650671E-012	2.002067E-011	1	0.000000E+000
1	45.70583045	2.002067E-011	5.650671E-012	0	0.000000E+000
1	45.70585685	5.650671E-012	2.002067E-011	1	0.000000E+000
1	45.70673646	2.002067E-011	5.650671E-012	0	0.000000E+000
1	45.70700553	5.650671E-012	2.002067E-011	1	0.000000E+000
1	45.70767929	2.002067E-011	5.650671E-012	0	0.000000E+000
1	45.70818538	5.650671E-012	2.002067E-011	1	0.000000E+000
1	45.70981422	2.002067E-011	5.650671E-012	0	0.000000E+000
1	45.71017296	5.650671E-012	2.002067E-011	1	0.000000E+000
1	45.71036586	2.002067E-011	5.650671E-012	0	0.000000E+000
1	45.71038337	5.650671E-012	2.002067E-011	1	0.000000E+000
1	45.71065079	2.002067E-011	5.650671E-012	0	0.000000E+000
1	45.71069676	5.650671E-012	2.002067E-011	1	0.000000E+000
1	45.71107979	2.002067E-011	5.650671E-012	0	0.000000E+000
1	45.71109668	5.650671E-012	2.002067E-011	1	0.000000E+000
1	45.71143280	2.002067E-011	5.650671E-012	0	0.000000E+000
1	45.71143301	5.650671E-012	2.002067E-011	1	0.000000E+000
1	45.71217657	2.002067E-011	5.650671E-012	0	0.000000E+000
1	45.71250840	5.650671E-012	2.002067E-011	1	0.000000E+000
1	45.71268900	2.002067E-011	5.650671E-012	0	0.000000E+000
1	45.71271045	5.650671E-012	2.002067E-011	1	0.000000E+000
1	45.71360208	2.002067E-011	5.650671E-012	0	0.000000E+000
1	45.71362447	5.650671E-012	2.002067E-011	1	0.000000E+000
1	45.71599071	2.002067E-011	5.650671E-012	0	0.000000E+000
1	45.71618545	5.650671E-012	2.002067E-011	1	0.000000E+000
1	45.71658998	2.002067E-011	5.650671E-012	0	0.000000E+000
1	45.71785776	5.650671E-012	2.002067E-011	1	0.000000E+000
1	45.71792945	2.002067E-011	5.650671E-012	0	0.000000E+000
1	45.71801733	5.650671E-012	2.002067E-011	1	0.000000E+000
1	45.71834516	2.002067E-011	5.650671E-012	0	0.000000E+000
1	45.71836487	5.650671E-012	2.002067E-011	1	0.000000E+000
1	45.71880594	2.002067E-011	5.650671E-012	0	0.000000E+000
1	45.71883537	5.650671E-012	2.002067E-011	1	0.000000E+000
1	45.71889854	2.002067E-011	5.650671E-012	0	0.000000E+000
1	45.71891031	5.650671E-012	2.002067E-011	1	0.000000E+000
1	45.71907332	2.002067E-011	5.650671E-012	0	0.000000E+000
1	45.71909322	5.650671E-012	2.002067E-011	1	0.000000E+000
1	45.71935531	2.002067E-011	5.650671E-012	0	0.000000E+000
1	45.71970070	5.650671E-012	2.002067E-011	1	0.000000E+000
1	45.71987921	2.002067E-011	5.650671E-012	0	0.000000E+000
1	45.71990364	5.650671E-012	2.002067E-011	1	0.000000E+000
1	45.72035465	2.002067E-011	5.650671E-012	0	0.000000E+000
1	45.72038010	5.650671E-012	2.002067E-011	1	0.000000E+000
1	45.72236451	2.002067E-011	5.650671E-012	0	0.000000E+000
1	45.72239034	5.650671E-012	2.002067E-011	1	0.000000E+000
1	45.72295144	2.002067E-011	5.650671E-012	0	0.000000E+000
1	45.72296209	5.650671E-012	2.002067E-011	1	0.000000E+000
1	45.72440078	2.002067E-011	5.650671E-012	0	0.000000E+000
1	45.72442024	5.650671E-012	2.002067E-011	1	0.000000E+000
1	45.72445757	2.002067E-011	5.650671E-012	0	0.000000E+000
1	45.72448233	5.650671E-012	2.002067E-011	1	0.000000E+000
1	45.72496557	2.002067E-011	5.650671E-012	0	0.000000E+000
1	45.72499052	5.650671E-012	2.002067E-011	1	0.000000E+000
1	45.72524582	2.002067E-011	5.650671E-012	0	0.000000E+000
1	45.72528781	5.650671E-012	2.002067E-011	1	0.000000E+000
1	45.72547324	2.002067E-011	5.650671E-012	0	0.000000E+000
1	45.72612209	5.650671E-012	2.002067E-011	1	0.000000E+000
1	45.72630292	2.002067E-011	5.650671E-012	0	0.000000E+000
1	45.72632919	5.650671E-012	2.002067E-011	1	0.000000E+000
1	45.72653136	2.002067E-011	5.650671E-012	0	0.000000E+000
1	45.72661862	5.650671E-012	2.002067E-011	1	0.000000E+000
1	45.72748637	2.002067E-011	5.650671E-012	0	0.000000E+000
1	45.72753932	5.650671E-012	2.002067E-011	1	0.000000E+000
1	45.72846860	2.002067E-011	5.650671E-012	0	0.000000E+000
1	45.72848328	5.650671E-012	2.002067E-011	1	0.000000E+000
1	45.72949922	2.002067E-011	5.650671E-012	0	0.000000E+000
1	45.72964865	5.650671E-012	2.002067E-011	1	0.000000E+000
1	45.72999032	2.002067E-011	5.650671E-012	0	0.000000E+000
1	45.73003151	5.650671E-012	2.002067E-011	1	0.000000E+000
1	45.73022258	2.002067E-011	5.650671E-012	0	0.000000E+000
1	45.73024366	5.650671E-012	2.002067E-011	1	0.000000E+000
1	45.73185031	2.002067E-011	5.650671E-012	0	0.000000E+000
1	45.73186349	5.650671E-012	2.002067E-011	1	0.000000E+000
1	45.73212220	2.002067E-011	5.650671E-012	0	0.000000E+000
1	45.73217516	5.650671E-012	2.002067E-011	1	0.000000E+000
1	45.73223639	2.002067E-011	5.650671E-012	0	0.000000E+000
1	45.73230494	5.650671E-012	2.002067E-011	1	0.000000E+000
1	45.73261733	2.002067E-011	5.650671E-012	0	0.000000E+000
1	45.73264930	5.650671E-012	2.002067E-011	1	0.000000E+000
1	45.73296700	2.002067E-011	5.650671E-012	0	0.000000E+000
1	45.73303782	5.650671E-012	2.002067E-011	1	0.000000E+000
1	45.73333399	2.002067E-011	5.650671E-012	0	0.000000E+000
1	45.73334662	5.650671E-012	2.002067E-011	1	0.000000E+000
1	45.73372212	2.002067E-011	5.650671E-012	0	0.000000E+000
1	45.73375512	5.650671E-012	2.002067E-011	1	0.000000E+000
1	45.73431536	2.002067E-011	5.650671E-012	0	0.000000E+000
1	45.73434830	5.650671E-012	2.002067E-011	1	0.000000E+000
1	45.73525736	2.002067E-011	5.650671E-012	0	0.000000E+000
1	45.73529181	5.650671E-012	2.002067E-011	1	0.000000E+000
1	45.73531408	2.002067E-011	5.650671E-012	0	0.000000E+000
1	45.73535483	5.650671E-012	2.002067E-011	1	0.000000E+000
1	45.73611988	2.002067E-011	5.650671E-012	0	0.000000E+000
1	45.73661485	5.650671E-012	2.002067E-011	1	0.000000E+000
1	45.73773300	2.002067E-011	5.650671E-012	0	0.000000E+000
1	45.73818717	5.650671E-012	2.002067E-011	1	0.000000E+000
1	45.73946993	2.002067E-011	5.650671E-012	0	0.000000E+000
1	45.73948099	5.650671E-012	2.002067E-011	1	0.000000E+000
1	45.74019503	2.002067E-011	5.650671E-012	0	0.000000E+000
1	45.74021822	5.650671E-012	2.002067E-011	1	0.000000E+000
1	45.74072863	2.002067E-011	5.650671E-012	0	0.000000E+000
1	45.74076404	5.650671E-012	2.002067E-011	1	0.000000E+000
1	45.74202075	2.002067E-011	5.650671E-012	0	0.000000E+000
1	45.74202900	5.650671E-012	2.002067E-011	1	0.000000E+000
1	45.74222535	2.002067E-011	5.650671E-012	0	0.000000E+000
1	45.74224685	5.650671E-012	2.002067E-011	1	0.000000E+000
1	45.74245289	2.002067E-011	5.650671E-012	0	0.000000E+000
1	45.74246916	5.650671E-012	2.002067E-011	1	0.000000E+000
1	45.74254550	2.002067E-011	5.650671E-012	0	0.000000E+000
1	45.74256865	5.650671E-012	2.002067E-011	1	0.000000E+000
1	45.74272555	2.002067E-011	5.650671E-012	0	0.000000E+000
1	45.74356610	5.650671E-012	2.002067E-011	1	0.000000E+000
1	45.74566884	2.002067E-011	5.650671E-012	0	0.000000E+000
1	45.74570180	5.650671E-012	2.002067E-011	1	0.000000E+000
1	45.74642284	2.002067E-011	5.650671E-012	0	0.000000E+000
1	45.74645534	5.650671E-012	2.002067E-011	1	0.000000E+000
1	45.74716255	2.002067E-011	5.650671E-012	0	0.000000E+000
1	45.74726437	5.650671E-012	2.002067E-011	1	0.000000E+000
1	45.74776955	2.002067E-011	5.650671E-012	0	0.000000E+000
1	45.74797122	5.650671E-012	2.002067E-011	1	0.000000E+000
1	45.74838957	2.002067E-011	5.650671E-012	0	0.000000E+000
1	45.74840194	5.650671E-012	2.002067E-011	1	0.000000E+000
1	45.74949531	2.002067E-011	5.650671E-012	0	0.000000E+000
1	45.74950424	5.650671E-012	2.002067E-011	1	0.000000E+000
1	45.74980070	2.002067E-011	5.650671E-012	0	0.000000E+000
1	45.74981545	5.650671E-012	2.002067E-011	1	0.000000E+000
1	45.75048591	2.002067E-011	5.650671E-012	0	0.000000E+000
1	45.75053708	5.650671E-012	2.002067E-011	1	0.000000E+000
1	45.75096027	2.002067E-011	5.650671E-012	0	0.000000E+000
1	45.75097790	5.650671E-012	2.002067E-011	1	0.000000E+000
1	45.75141201	2.002067E-011	5.650671E-012	0	0.000000E+000
1	45.75148897	5.650671E-012	2.002067E-011	1	0.000000E+000
1	45.75228856	2.002067E-011	5.650671E-012	0	0.000000E+000
1	45.75229465	5.650671E-012	2.002067E-011	1	0.000000E+000
1	45.75314725	2.002067E-011	5.650671E-012	0	0.000000E+000
1	45.75318107	5.650671E-012	2.002067E-011	1	0.000000E+000
1	45.75401594	2.002067E-011	5.650671E-012	0	0.000000E+000
1	45.75402200	5.650671E-012	2.002067E-011	1	0.000000E+000
1	45.75536089	2.002067E-011	5.650671E-012	0	0.000000E+000
1	45.75536476	5.650671E-012	2.002067E-011	1	0.000000E+000
1	45.75589893	2.002067E-011	5.650671E-012	0	0.000000E+000
1	45.75632621	5.650671E-012	2.002067E-011	1	0.000000E+000
1	45.75643011	2.002067E-011	5.650671E-012	0	0.000000E+000
1	45.75644078	5.650671E-012	2.002067E-011	1	0.000000E+000
1	45.75678170	2.002067E-011	5.650671E-012	0	0.000000E+000
1	45.75781749	5.650671E-012	2.002067E-011	1	0.000000E+000
1	45.75786138	2.002067E-011	5.650671E-012	0	0.000000E+000
1	45.75846774	5.650671E-012	2.002067E-011	1	0.000000E+000
1	45.75883418	2.002067E-011	5.650671E-012	0	0.000000E+000
1	45.75885547	5.650671E-012	2.002067E-011	1	0.000000E+000
1	45.75892567	2.002067E-011	5.650671E-012	0	0.000000E+000
1	45.75895644	5.650671E-012	2.002067E-011	1	0.000000E+000
1	45.75949942	2.002067E-011	5.650671E-012	0	0.000000E+000
1	45.75956020	5.650671E-012	2.002067E-011	1	0.000000E+000
1	45.76140796	2.002067E-011	5.650671E-012	0	0.000000E+000
1	45.76143827	5.650671E-012	2.002067E-011	1	0.000000E+000
1	45.76180312	2.002067E-011	5.650671E-012	0	0.000000E+000
1	45.76182821	5.650671E-012	2.002067E-011	1	0.000000E+000
1	45.76273890	2.002067E-011	5.650671E-012	0	0.000000E+000
1	45.76276311	5.650671E-012	2.002067E-011	1	0.000000E+000
1	45.76359903	2.002067E-011	5.650671E-012	0	0.000000E+000
1	45.76364583	5.650671E-012	2.002067E-011	1	0.000000E+000
1	45.76382567	2.002067E-011	5.650671E-012	0	0.000000E+000
1	45.76386399	5.650671E-012	2.002067E-011	1	0.000000E+000
1	45.76419039	2.002067E-011	5.650671E-012	0	0.000000E+000
1	45.76492425	5.650671E-012	2.002067E-011	1	0.000000E+000
1	45.76521421	2.002067E-011	5.650671E-012	0	0.000000E+000
1	45.76524157	5.650671E-012	2.002067E-011	1	0.000000E+000
1	45.76571433	2.002067E-011	5.650671E-012	0	0.000000E+000
1	45.76582055	5.650671E-012	2.002067E-011	1	0.000000E+000
1	45.76590362	2.002067E-011	5.650671E-012	0	0.000000E+000
1	45.76669256	5.650671E-012	2.002067E-011	1	0.000000E+000
1	45.76704605	2.002067E-011	5.650671E-012	0	0.000000E+000
1	45.76842056	5.650671E-012	2.002067E-011	1	0.000000E+000
1	45.76847894	2.002067E-011	5.650671E-012	0	0.000000E+000
1	45.76852558	5.650671E-012	2.002067E-011	1	0.000000E+000
1	45.76969714	2.002067E-011	5.650671E-012	0	0.000000E+000
1	45.76984542	5.650671E-012	2.002067E-011	1	0.000000E+000
1	45.76990191	2.002067E-011	5.650671E-012	0	0.000000E+000
1	45.77083505	5.650671E-012	2.002067E-011	1	0.000000E+000
1	45.77147813	2.002067E-011	5.650671E-012	0	0.000000E+000
1	45.77150275	5.650671E-012	2.002067E-011	1	0.000000E+000
1	45.77165560	2.002067E-011	5.650671E-012	0	0.000000E+000
1	45.77171535	5.650671E-012	2.002067E-011	1	0.000000E+000
1	45.77272294	2.002067E-011	5.650671E-012	0	0.000000E+000
1	45.77391861	5.650671E-012	2.002067E-011	1	0.000000E+000
1	45.77417193	2.002067E-011	5.650671E-012	0	0.000000E+000
1	45.77420205	5.650671E-012	2.002067E-011	1	0.000000E+000
1	45.77438953	2.002067E-011	5.650671E-012	0	0.000000E+000
1	45.77442036	5.650671E-012	2.002067E-011	1	0.000000E+000
1	45.77510988	2.002067E-011	5.650671E-012	0	0.000000E+000
1	45.77511436	5.650671E-012	2.002067E-011	1	0.000000E+000
1	45.77541999	2.002067E-011	5.650671E-012	0	0.000000E+000
1	45.77546627	5.650671E-012	2.002067E-011	1	0.000000E+000
1	45.77599655	2.002067E-011	5.650671E-012	0	0.000000E+000
1	45.77603040	5.650671E-012	2.002067E-011	1	0.000000E+000
1	45.77644996	2.002067E-011	5.650671E-012	0	0.000000E+000
1	45.77674510	5.650671E-012	2.002067E-011	1	0.000000E+000
1	45.77776896	2.002067E-011	5.650671E-012	0	0.000000E+000
1	45.77779212	5.650671E-012	2.002067E-011	1	0.000000E+000
1	45.77804186	2.002067E-011	5.650671E-012	0	0.000000E+000
1	45.77805283	5.650671E-012	2.002067E-011	1	0.000000E+000
1	45.77810344	2.002067E-011	5.650671E-012	0	0.000000E+000
1	45.77811745	5.650671E-012	2.002067E-011	1	0.000000E+000
1	45.77991554	2.002067E-011	5.650671E-012	0	0.000000E+000
1	45.77996214	5.650671E-012	2.002067E-011	1	0.000000E+000
1	45.78096818	2.002067E-011	5.650671E-012	0	0.000000E+000
1	45.78097263	5.650671E-012	2.002067E-011	1	0.000000E+000
1	45.78159682	2.002067E-011	5.650671E-012	0	0.000000E+000
1	45.78162224	5.650671E-012	2.002067E-011	1	0.000000E+000
1	45.78219993	2.002067E-011	5.650671E-012	0	0.000000E+000
1	45.78220858	5.650671E-012	2.002067E-011	1	0.000000E+000
1	45.78223882	2.002067E-011	5.650671E-012	0	0.000000E+000
1	45.78296205	5.650671E-012	2.002067E-011	1	0.000000E+000
1	45.78376659	2.002067E-011	5.650671E-012	0	0.000000E+000
1	45.78489820	5.650671E-012	2.002067E-011	1	0.000000E+000
1	45.78547806	2.002067E-011	5.650671E-012	0	0.000000E+000
1	45.78610606	5.650671E-012	2.002067E-011	1	0.000000E+000
1	45.78698888	2.002067E-011	5.650671E-012	0	0.000000E+000
1	45.78699301	5.650671E-012	2.002067E-011	1	0.000000E+000
1	45.78742115	2.002067E-011	5.650671E-012	0	0.000000E+000
1	45.78776466	5.650671E-012	2.002067E-011	1	0.000000E+000
1	45.78777558	2.002067E-011	5.650671E-012	0	0.000000E+000
1	45.78783530	5.650671E-012	2.002067E-011	1	0.000000E+000
1	45.78841322	2.002067E-011	5.650671E-012	0	0.000000E+000
1	45.78895452	5.650671E-012	2.002067E-011	1	0.000000E+000
1	45.79015406	2.002067E-011	5.650671E-012	0	0.000000E+000
1	45.79040745	5.650671E-012	2.002067E-011	1	0.000000E+000
1	45.79104721	2.002067E-011	5.650671E-012	0	0.000000E+000
1	45.79106020	5.650671E-012	2.002067E-011	1	0.000000E+000
1	45.79115689	2.002067E-011	5.650671E-012	0	0.000000E+000
1	45.79118421	5.650671E-012	2.002067E-011	1	0.000000E+000
1	45.79179809	2.002067E-011	5.650671E-012	0	0.000000E+000
1	45.79235905	5.650671E-012	2.002067E-011	1	0.000000E+000
1	45.79311123	2.002067E-011	5.650671E-012	0	0.000000E+000
1	45.79314502	5.650671E-012	2.002067E-011	1	0.000000E+000
1	45.79328821	2.002067E-011	5.650671E-012	0	0.000000E+000
1	45.79329307	5.650671E-012	2.002067E-011	1	0.000000E+000
1	45.79337310	2.002067E-011	5.650671E-012	0	0.000000E+000
1	45.79341388	5.650671E-012	2.002067E-011	1	0.000000E+000
1	45.79404004	2.002067E-011	5.650671E-012	0	0.000000E+000
1	45.79406437	5.650671E-012	2.002067E-011	1	0.000000E+000
1	45.79508046	2.002067E-011	5.650671E-012	0	0.000000E+000
1	45.79510642	5.650671E-012	2.002067E-011	1	0.000000E+000
1	45.79544221	2.002067E-011	5.650671E-012	0	0.000000E+000
1	45.79546893	5.650671E-012	2.002067E-011	1	0.000000E+000
1	45.79630724	2.002067E-011	5.650671E-012	0	0.000000E+000
1	45.79786596	5.650671E-012	2.002067E-011	1	0.000000E+000
1	45.79810589	2.002067E-011	5.650671E-012	0	0.000000E+000
1	45.79811827	5.650671E-012	2.002067E-011	1	0.000000E+000
1	45.79856934	2.002067E-011	5.650671E-012	0	0.000000E+000
1	45.80001963	5.650671E-012	2.002067E-011	1	0.000000E+000
1	45.80036235	2.002067E-011	5.650671E-012	0	0.000000E+000
1	45.80251684	5.650671E-012	2.002067E-011	1	0.000000E+000
1	45.80396260	2.002067E-011	5.650671E-012	0	0.000000E+000
1	45.80397964	5.650671E-012	2.002067E-011	1	0.000000E+000
1	45.80409147	2.002067E-011	5.650671E-012	0	0.000000E+000
1	45.80412207	5.650671E-012	2.002067E-011	1	0.000000E+000
1	45.80609280	2.002067E-011	5.650671E-012	0	0.000000E+000
1	45.80736859	5.650671E-012	2.002067E-011	1	0.000000E+000
1	45.80825448	2.002067E-011	5.650671E-012	0	0.000000E+000
1	45.80827640	5.650671E-012	2.002067E-011	1	0.000000E+000
1	45.80919415	2.002067E-011	5.650671E-012	0	0.000000E+000
1	45.80922157	5.650671E-012	2.002067E-011	1	0.000000E+000
1	45.80952114	2.002067E-011	5.650671E-012	0	0.000000E+000
1	45.80956724	5.650671E-012	2.002067E-011	1	0.000000E+000
1	45.81085038	2.002067E-011	5.650671E-012	0	0.000000E+000
1	45.81125308	5.650671E-012	2.002067E-011	1	0.000000E+000
1	45.81236395	2.002067E-011	5.650671E-012	0	0.000000E+000
1	45.81242347	5.650671E-012	2.002067E-011	1	0.000000E+000
1	45.81411333	2.002067E-011	5.650671E-012	0	0.000000E+000
1	45.81417706	5.650671E-012	2.002067E-011	1	0.000000E+000
1	45.81449083	2.002067E-011	5.650671E-012	0	0.000000E+000
1	45.81450487	5.650671E-012	2.002067E-011	1	0.000000E+000
1	45.81541686	2.002067E-011	5.650671E-012	0	0.000000E+000
1	45.81611372	5.650671E-012	2.002067E-011	1	0.000000E+000
1	45.81620287	2.002067E-011	5.650671E-012	0	0.000000E+000
1	45.81625783	5.650671E-012	2.002067E-011	1	0.000000E+000
1	45.81691182	2.002067E-011	5.650671E-012	0	0.000000E+000
1	45.81692412	5.650671E-012	2.002067E-011	1	0.000000E+000
1	45.81798208	2.002067E-011	5.650671E-012	0	0.000000E+000
1	45.81954313	5.650671E-012	2.002067E-011	1	0.000000E+000
1	45.82136295	2.002067E-011	5.650671E-012	0	0.000000E+000
1	45.82137424	5.650671E-012	2.002067E-011	1	0.000000E+000
1	45.82214006	2.002067E-011	5.650671E-012	0	0.000000E+000
1	45.82218149	5.650671E-012	2.002067E-011	1	0.000000E+000
1	45.82250359	2.002067E-011	5.650671E-012	0	0.000000E+000
1	45.82278931	5.650671E-012	2.002067E-011	1	0.000000E+000
1	45.82295292	2.002067E-011	5.650671E-012	0	0.000000E+000
1	45.82344921	5.650671E-012	2.002067E-011	1	0.000000E+000
1	45.82376397	2.002067E-011	5.650671E-012	0	0.000000E+000
1	45.82583632	5.650671E-012	2.002067E-011	1	0.000000E+000
1	45.82593312	2.002067E-011	5.650671E-012	0	0.000000E+000
1	45.82594254	5.650671E-012	2.002067E-011	1	0.000000E+000
1	45.82686802	2.002067E-011	5.650671E-012	0	0.000000E+000
1	45.82809850	5.650671E-012	2.002067E-011	1	0.000000E+000
1	45.82904754	2.002067E-011	5.650671E-012	0	0.000000E+000
1	45.82907357	5.650671E-012	2.002067E-011	1	0.000000E+000
1	45.82931351	2.002067E-011	5.650671E-012	0	0.000000E+000
1	45.82931752	5.650671E-012	2.002067E-011	1	0.000000E+000
1	45.83015836	2.002067E-011	5.650671E-012	0	0.000000E+000
1	45.83031064	5.650671E-012	2.002067E-011	1	0.000000E+000
1	45.83040823	2.002067E-011	5.650671E-012	0	0.000000E+000
1	45.83185036	5.650671E-012	2.002067E-011	1	0.000000E+000
1	45.83193610	2.002067E-011	5.650671E-012	0	0.000000E+000
1	45.83195805	5.650671E-012	2.002067E-011	1	0.000000E+000
1	45.83219608	2.002067E-011	5.650671E-012	0	0.000000E+000
1	45.83221085	5.650671E-012	2.002067E-011	1	0.000000E+000
1	45.83284277	2.002067E-011	5.650671E-012	0	0.000000E+000
1	45.83284685	5.650671E-012	2.002067E-011	1	0.000000E+000
1	45.83351196	2.002067E-011	5.650671E-012	0	0.000000E+000
1	45.83355617	5.650671E-012	2.002067E-011	1	0.000000E+000
1	45.83513193	2.002067E-011	5.650671E-012	0	0.000000E+000
1	45.83570183	5.650671E-012	2.002067E-011	1	0.000000E+000
1	45.83582641	2.002067E-011	5.650671E-012	0	0.000000E+000
1	45.83624639	5.650671E-012	2.002067E-011	1	0.000000E+000
1	45.83703522	2.002067E-011	5.650671E-012	0	0.000000E+000
1	45.83704925	5.650671E-012	2.002067E-011	1	0.000000E+000
1	45.83713077	2.002067E-011	5.650671E-012	0	0.000000E+000
1	45.83715554	5.650671E-012	2.002067E-011	1	0.000000E+000
1	45.83764227	2.002067E-011	5.650671E-012	0	0.000000E+000
1	45.83777429	5.650671E-012	2.002067E-011	1	0.000000E+000
1	45.83856172	2.002067E-011	5.650671E-012	0	0.000000E+000
1	45.83880203	5.650671E-012	2.002067E-011	1	0.000000E+000
1	45.83903316	2.002067E-011	5.650671E-012	0	0.000000E+000
1	45.83905922	5.650671E-012	2.002067E-011	1	0.000000E+000
1	45.83983642	2.002067E-011	5.650671E-012	0	0.000000E+000
1	45.83985508	5.650671E-012	2.002067E-011	1	0.000000E+000
1	45.83994726	2.002067E-011	5.650671E-012	0	0.000000E+000
1	45.84024599	5.650671E-012	2.002067E-011	1	0.000000E+000
1	45.84031152	2.002067E-011	5.650671E-012	0	0.000000E+000
1	45.84040964	5.650671E-012	2.002067E-011	1	0.000000E+000
1	45.84312201	2.002067E-011	5.650671E-012	0	0.000000E+000
1	45.84358552	5.650671E-012	2.002067E-011	1	0.000000E+000
1	45.84434278	2.002067E-011	5.650671E-012	0	0.000000E+000
1	45.84435215	5.650671E-012	2.002067E-011	1	0.000000E+000
1	45.84453193	2.002067E-011	5.650671E-012	0	0.000000E+000
1	45.84454665	5.650671E-012	2.002067E-011	1	0.000000E+000
1	45.84538569	2.002067E-011	5.650671E-012	0	0.000000E+000
1	45.84540509	5.650671E-012	2.002067E-011	1	0.000000E+000
1	45.84628923	2.002067E-011	5.650671E-012	0	0.000000E+000
1	45.84629972	5.650671E-012	2.002067E-011	1	0.000000E+000
1	45.84679560	2.002067E-011	5.650671E-012	0	0.000000E+000
1	45.84683295	5.650671E-012	2.002067E-011	1	0.000000E+000
1	45.84694071	2.002067E-011	5.650671E-012	0	0.000000E+000
1	45.84696995	5.650671E-012	2.002067E-011	1	0.000000E+000
1	45.84729673	2.002067E-011	5.650671E-012	0	0.000000E+000
1	45.84778928	5.650671E-012	2.002067E-011	1	0.000000E+000
1	45.84862375	2.002067E-011	5.650671E-012	0	0.000000E+000
1	45.84863986	5.650671E-012	2.002067E-011	1	0.000000E+000
1	45.85019294	2.002067E-011	5.650671E-012	0	0.000000E+000
1	45.85031798	5.650671E-012	2.002067E-011	1	0.000000E+000
1	45.85128871	2.002067E-011	5.650671E-012	0	0.000000E+000
1	45.85132895	5.650671E-012	2.002067E-011	1	0.000000E+000
1	45.85221981	2.002067E-011	5.650671E-012	0	0.000000E+000
1	45.85260219	5.650671E-012	2.002067E-011	1	0.000000E+000
1	45.85322408	2.002067E-011	5.650671E-012	0	0.000000E+000
1	45.85330266	5.650671E-012	2.002067E-011	1	0.000000E+000
1	45.85346579	2.002067E-011	5.650671E-012	0	0.000000E+000
1	45.85354463	5.650671E-012	2.002067E-011	1	0.000000E+000
1	45.85380089	2.002067E-011	5.650671E-012	0	0.000000E+000
1	45.85411765	5.650671E-012	2.002067E-011	1	0.000000E+000
1	45.85439561	2.002067E-011	5.650671E-012	0	0.000000E+000
1	45.85441333	5.650671E-012	2.002067E-011	1	0.000000E+000
1	45.85456740	2.002067E-011	5.650671E-012	0	0.000000E+000
1	45.85520423	5.650671E-012	2.002067E-011	1	0.000000E+000
1	45.85573865	2.002067E-011	5.650671E-012	0	0.000000E+000
1	45.85576345	5.650671E-012	2.002067E-011	1	0.000000E+000
1	45.85809120	2.002067E-011	5.650671E-012	0	0.000000E+000
1	45.85810428	5.650671E-012	2.002067E-011	1	0.000000E+000
1	45.85963032	2.002067E-011	5.650671E-012	0	0.000000E+000
1	45.85964448	5.650671E-012	2.002067E-011	1	0.000000E+000
1	45.85968136	2.002067E-011	5.650671E-012	0	0.000000E+000
1	45.85970095	5.650671E-012	2.002067E-011	1	0.000000E+000
1	45.85982541	2.002067E-011	5.650671E-012	0	0.000000E+000
1	45.86082380	5.650671E-012	2.002067E-011	1	0.000000E+000
1	45.86090721	2.002067E-011	5.650671E-012	0	0.000000E+000
1	45.86132478	5.650671E-012	2.002067E-011	1	0.000000E+000
1	45.86156301	2.002067E-011	5.650671E-012	0	0.000000E+000
1	45.86158325	5.650671E-012	2.002067E-011	1	0.000000E+000
1	45.86172377	2.002067E-011	5.650671E-012	0	0.000000E+000
1	45.86175406	5.650671E-012	2.002067E-011	1	0.000000E+000
1	45.86184481	2.002067E-011	5.650671E-012	0	0.000000E+000
1	45.86187217	5.650671E-012	2.002067E-011	1	0.000000E+000
1	45.86257955	2.002067E-011	5.650671E-012	0	0.000000E+000
1	45.86259340	5.650671E-012	2.002067E-011	1	0.000000E+000
1	45.86278626	2.002067E-011	5.650671E-012	0	0.000000E+000
1	45.86289986	5.650671E-012	2.002067E-011	1	0.000000E+000
1	45.86307938	2.002067E-011	5.650671E-012	0	0.000000E+000
1	45.86310902	5.650671E-012	2.002067E-011	1	0.000000E+000
1	45.86419945	2.002067E-011	5.650671E-012	0	0.000000E+000
1	45.86423587	5.650671E-012	2.002067E-011	1	0.000000E+000
1	45.86445836	2.002067E-011	5.650671E-012	0	0.000000E+000
1	45.86491275	5.650671E-012	2.002067E-011	1	0.000000E+000
1	45.86502599	2.002067E-011	5.650671E-012	0	0.000000E+000
1	45.86505202	5.650671E-012	2.002067E-011	1	0.000000E+000
1	45.86563466	2.002067E-011	5.650671E-012	0	0.000000E+000
1	45.86585987	5.650671E-012	2.002067E-011	1	0.000000E+000
1	45.86595516	2.002067E-011	5.650671E-012	0	0.000000E+000
1	45.86599658	5.650671E-012	2.002067E-011	1	0.000000E+000
1	45.86730604	2.002067E-011	5.650671E-012	0	0.000000E+000
1	45.86734797	5.650671E-012	2.002067E-011	1	0.000000E+000
1	45.86821600	2.002067E-011	5.650671E-012	0	0.000000E+000
1	45.86898401	5.650671E-012	2.002067E-011	1	0.000000E+000
1	45.86900768	2.002067E-011	5.650671E-012	0	0.000000E+000
1	45.86908975	5.650671E-012	2.002067E-011	1	0.000000E+000
1	45.86923773	2.002067E-011	5.650671E-012	0	0.000000E+000
1	45.86994165	5.650671E-012	2.002067E-011	1	0.000000E+000
1	45.87000358	2.002067E-011	5.650671E-012	0	0.000000E+000
1	45.87050374	5.650671E-012	2.002067E-011	1	0.000000E+000
1	45.87065528	2.002067E-011	5.650671E-012	0	0.000000E+000
1	45.87208129	5.650671E-012	2.002067E-011	1	0.000000E+000
1	45.87227105	2.002067E-011	5.650671E-012	0	0.000000E+000
1	45.87228174	5.650671E-012	2.002067E-011	1	0.000000E+000
1	45.87259197	2.002067E-011	5.650671E-012	0	0.000000E+000
1	45.87261451	5.650671E-012	2.002067E-011	1	0.000000E+000
1	45.87272614	2.002067E-011	5.650671E-012	0	0.000000E+000
1	45.87274715	5.650671E-012	2.002067E-011	1	0.000000E+000
1	45.87286931	2.002067E-011	5.650671E-012	0	0.000000E+000
1	45.87522908	5.650671E-012	2.002067E-011	1	0.000000E+000
1	45.87606964	2.002067E-011	5.650671E-012	0	0.000000E+000
1	45.87608860	5.650671E-012	2.002067E-011	1	0.000000E+000
1	45.87663311	2.002067E-011	5.650671E-012	0	0.000000E+000
1	45.87682085	5.650671E-012	2.002067E-011	1	0.000000E+000
1	45.87798625	2.002067E-011	5.650671E-012	0	0.000000E+000
1	45.87845682	5.650671E-012	2.002067E-011	1	0.000000E+000
1	45.87859272	2.002067E-011	5.650671E-012	0	0.000000E+000
1	45.87861986	5.650671E-012	2.002067E-011	1	0.000000E+000
1	45.87877660	2.002067E-011	5.650671E-012	0	0.000000E+000
1	45.87880113	5.650671E-012	2.002067E-011	1	0.000000E+000
1	45.87882586	2.002067E-011	5.650671E-012	0	0.000000E+000
1	45.89114410	5.650671E-012	2.002067E-011	1	0.000000E+000
1	45.89135801	2.002067E-011	5.650671E-012	0	0.000000E+000
1	45.89142083	5.650671E-012	2.002067E-011	1	0.000000E+000
1	45.89186690	2.002067E-011	5.650671E-012	0	0.000000E+000
1	45.89188992	5.650671E-012	2.002067E-011	1	0.000000E+000
1	45.89233362	2.002067E-011	5.650671E-012	0	0.000000E+000
1	45.89300386	5.650671E-012	2.002067E-011	1	0.000000E+000
1	45.89360423	2.002067E-011	5.650671E-012	0	0.000000E+000
1	45.89368301	5.650671E-012	2.002067E-011	1	0.000000E+000
1	45.89615132	2.002067E-011	5.650671E-012	0	0.000000E+000
1	45.89617613	5.650671E-012	2.002067E-011	1	0.000000E+000
1	45.89773809	2.002067E-011	5.650671E-012	0	0.000000E+000
1	45.89777475	5.650671E-012	2.002067E-011	1	0.000000E+000
1	45.89859284	2.002067E-011	5.650671E-012	0	0.000000E+000
1	45.89962701	5.650671E-012	2.002067E-011	1	0.000000E+000
1	45.89966778	2.002067E-011	5.650671E-012	0	0.000000E+000
1	45.90024943	5.650671E-012	2.002067E-011	1	0.000000E+000
1	45.90095542	2.002067E-011	5.650671E-012	0	0.000000E+000
1	45.90097974	5.650671E-012	2.002067E-011	1	0.000000E+000
1	45.90153352	2.002067E-011	5.650671E-012	0	0.000000E+000
1	45.90156890	5.650671E-012	2.002067E-011	1	0.000000E+000
1	45.90342456	2.002067E-011	5.650671E-012	0	0.000000E+000
1	45.90381621	5.650671E-012	2.002067E-011	1	0.000000E+000
1	45.90441145	2.002067E-011	5.650671E-012	0	0.000000E+000
1	45.90442709	5.650671E-012	2.002067E-011	1	0.000000E+000
1	45.90550995	2.002067E-011	5.650671E-012	0	0.000000E+000
1	45.90551606	5.650671E-012	2.002067E-011	1	0.000000E+000
1	45.90567262	2.002067E-011	5.650671E-012	0	0.000000E+000
1	45.90569237	5.650671E-012	2.002067E-011	1	0.000000E+000
1	45.90578139	2.002067E-011	5.650671E-012	0	0.000000E+000
1	45.90579574	5.650671E-012	2.002067E-011	1	0.000000E+000
1	45.90604596	2.002067E-011	5.650671E-012	0	0.000000E+000
1	45.90606267	5.650671E-012	2.002067E-011	1	0.000000E+000
1	45.90680759	2.002067E-011	5.650671E-012	0	0.000000E+000
1	45.90734317	5.650671E-012	2.002067E-011	1	0.000000E+000
1	45.90739251	2.002067E-011	5.650671E-012	0	0.000000E+000
1	45.90741054	5.650671E-012	2.002067E-011	1	0.000000E+000
1	45.90753565	2.002067E-011	5.650671E-012	0	0.000000E+000
1	45.90755405	5.650671E-012	2.002067E-011	1	0.000000E+000
1	45.90911685	2.002067E-011	5.650671E-012	0	0.000000E+000
1	45.90913333	5.650671E-012	2.002067E-011	1	0.000000E+000
1	45.91055487	2.002067E-011	5.650671E-012	0	0.000000E+000
1	45.91060466	5.650671E-012	2.002067E-011	1	0.000000E+000
1	45.91142737	2.002067E-011	5.650671E-012	0	0.000000E+000
1	45.91146217	5.650671E-012	2.002067E-011	1	0.000000E+000
1	45.91188847	2.002067E-011	5.650671E-012	0	0.000000E+000
1	45.91192030	5.650671E-012	2.002067E-011	1	0.000000E+000
1	45.91245104	2.002067E-011	5.650671E-012	0	0.000000E+000
1	45.91247535	5.650671E-012	2.002067E-011	1	0.000000E+000
1	45.91249512	2.002067E-011	5.650671E-012	0	0.000000E+000
1	45.91434869	5.650671E-012	2.002067E-011	1	0.000000E+000
1	45.91457136	2.002067E-011	5.650671E-012	0	0.000000E+000
1	45.99593913	5.650671E-012	2.002067E-011	1	0.000000E+000
1	45.99625292	2.002067E-011	5.650671E-012	0	0.000000E+000
1	45.99626296	5.650671E-012	2.002067E-011	1	0.000000E+000
1	45.99656422	2.002067E-011	5.650671E-012	0	0.000000E+000
1	45.99659098	5.650671E-012	2.002067E-011	1	0.000000E+000
1	45.99663120	2.002067E-011	5.650671E-012	0	0.000000E+000
1	45.99665697	5.650671E-012	2.002067E-011	1	0.000000E+000
1	45.99672033	2.002067E-011	5.650671E-012	0	0.000000E+000
1	45.99674567	5.650671E-012	2.002067E-011	1	0.000000E+000
1	45.99683004	2.002067E-011	5.650671E-012	0	0.000000E+000
1	45.99684676	5.650671E-012	2.002067E-011	1	0.000000E+000
1	45.99788486	2.002067E-011	5.650671E-012	0	0.000000E+000
1	45.99998602	5.650671E-012	2.002067E-011	1	0.000000E+000
1	46.00001798	2.002067E-011	5.650671E-012	0	0.000000E+000
1	46.00004484	5.650671E-012	2.002067E-011	1	0.000000E+000
1	46.00129144	2.002067E-011	5.650671E-012	0	0.000000E+000
1	46.00179027	5.650671E-012	2.002067E-011	1	0.000000E+000
1	46.00221179	2.002067E-011	5.650671E-012	0	0.000000E+000
1	46.00222902	5.650671E-012	2.002067E-011	1	0.000000E+000
1	46.00426125	2.002067E-011	5.650671E-012	0	0.000000E+000
1	46.00426526	5.650671E-012	2.002067E-011	1	0.000000E+000
1	46.00429173	2.002067E-011	5.650671E-012	0	0.000000E+000
1	46.00432385	5.650671E-012	2.002067E-011	1	0.000000E+000
1	46.00521150	2.002067E-011	5.650671E-012	0	0.000000E+000
1	46.00586984	5.650671E-012	2.002067E-011	1	0.000000E+000
1	46.00597859	2.002067E-011	5.650671E-012	0	0.000000E+000
1	46.00599591	5.650671E-012	2.002067E-011	1	0.000000E+000
1	46.00649131	2.002067E-011	5.650671E-012	0	0.000000E+000
1	46.00652836	5.650671E-012	2.002067E-011	1	0.000000E+000
1	46.00657371	2.002067E-011	5.650671E-012	0	0.000000E+000
1	46.00742197	5.650671E-012	2.002067E-011	1	0.000000E+000
1	46.00760269	2.002067E-011	5.650671E-012	0	0.000000E+000
1	46.00761182	5.650671E-012	2.002067E-011	1	0.000000E+000
1	46.00774881	2.002067E-011	5.650671E-012	0	0.000000E+000
1	46.00781973	5.650671E-012	2.002067E-011	1	0.000000E+000
1	46.00804787	2.002067E-011	5.650671E-012	0	0.000000E+000
1	46.00877787	5.650671E-012	2.002067E-011	1	0.000000E+000
1	46.00884886	2.002067E-011	5.650671E-012	0	0.000000E+000
1	46.00885742	5.650671E-012	2.002067E-011	1	0.000000E+000
1	46.00916598	2.002067E-011	5.650671E-012	0	0.000000E+000
1	46.00919433	5.650671E-012	2.002067E-011	1	0.000000E+000
1	46.00944572	2.002067E-011	5.650671E-012	0	0.000000E+000
1	46.01046293	5.650671E-012	2.002067E-011	1	0.000000E+000
1	46.01074427	2.002067E-011	5.650671E-012	0	0.000000E+000
1	46.01075869	5.650671E-012	2.002067E-011	1	0.000000E+000
1	46.01105436	2.002067E-011	5.650671E-012	0	0.000000E+000
1	46.01106434	5.650671E-012	2.002067E-011	1	0.000000E+000
1	46.01141291	2.002067E-011	5.650671E-012	0	0.000000E+000
1	46.01167991	5.650671E-012	2.002067E-011	1	0.000000E+000
1	46.01207183	2.002067E-011	5.650671E-012	0	0.000000E+000
1	46.01210111	5.650671E-012	2.002067E-011	1	0.000000E+000
1	46.01256659	2.002067E-011	5.650671E-012	0	0.000000E+000
1	46.01266280	5.650671E-012	2.002067E-011	1	0.000000E+000
1	46.01337587	2.002067E-011	5.650671E-012	0	0.000000E+000
1	46.01343735	5.650671E-012	2.002067E-011	1	0.000000E+000
1	46.01381714	2.002067E-011	5.650671E-012	0	0.000000E+000
1	46.01399973	5.650671E-012	2.002067E-011	1	0.000000E+000
1	46.01401853	2.002067E-011	5.650671E-012	0	0.000000E+000
1	46.01412720	5.650671E-012	2.002067E-011	1	0.000000E+000
1	46.01459982	2.002067E-011	5.650671E-012	0	0.000000E+000
1	46.01464586	5.650671E-012	2.002067E-011	1	0.000000E+000
1	46.01469321	2.002067E-011	5.650671E-012	0	0.000000E+000
1	46.01470704	5.650671E-012	2.002067E-011	1	0.000000E+000
1	46.01630823	2.002067E-011	5.650671E-012	0	0.000000E+000
1	46.01727248	5.650671E-012	2.002067E-011	1	0.000000E+000
1	46.01754527	2.002067E-011	5.650671E-012	0	0.000000E+000
1	46.01833521	5.650671E-012	2.002067E-011	1	0.000000E+000
1	46.01918198	2.002067E-011	5.650671E-012	0	0.000000E+000
1	46.02148831	5.650671E-012	2.002067E-011	1	0.000000E+000
1	46.02151232	2.002067E-011	5.650671E-012	0	0.000000E+000
1	46.02152430	5.650671E-012	2.002067E-011	1	0.000000E+000
1	46.02189025	2.002067E-011	5.650671E-012	0	0.000000E+000
1	46.02190982	5.650671E-012	2.002067E-011	1	0.000000E+000
1	46.02210757	2.002067E-011	5.650671E-012	0	0.000000E+000
1	46.02213607	5.650671E-012	2.002067E-011	1	0.000000E+000
1	46.02276047	2.002067E-011	5.650671E-012	0	0.000000E+000
1	46.02276517	5.650671E-012	2.002067E-011	1	0.000000E+000
1	46.02286271	2.002067E-011	5.650671E-012	0	0.000000E+000
1	46.02351356	5.650671E-012	2.002067E-011	1	0.000000E+000
1	46.02392036	2.002067E-011	5.650671E-012	0	0.000000E+000
1	46.02392714	5.650671E-012	2.002067E-011	1	0.000000E+000
1	46.02412214	2.002067E-011	5.650671E-012	0	0.000000E+000
1	46.02495694	5.650671E-012	2.002067E-011	1	0.000000E+000
1	46.02710948	2.002067E-011	5.650671E-012	0	0.000000E+000
1	46.02778014	5.650671E-012	2.002067E-011	1	0.000000E+000
1	46.02806166	2.002067E-011	5.650671E-012	0	0.000000E+000
1	46.02809475	5.650671E-012	2.002067E-011	1	0.000000E+000
1	46.02812686	2.002067E-011	5.650671E-012	0	0.000000E+000
1	46.02813498	5.650671E-012	2.002067E-011	1	0.000000E+000
1	46.02817065	2.002067E-011	5.650671E-012	0	0.000000E+000
1	46.02837486	5.650671E-012	2.002067E-011	1	0.000000E+000
1	46.02894815	2.002067E-011	5.650671E-012	0	0.000000E+000
1	46.02992901	5.650671E-012	2.002067E-011	1	0.000000E+000
1	46.03007150	2.002067E-011	5.650671E-012	0	0.000000E+000
1	46.03008930	5.650671E-012	2.002067E-011	1	0.000000E+000
1	46.03018077	2.002067E-011	5.650671E-012	0	0.000000E+000
1	46.03018533	5.650671E-012	2.002067E-011	1	0.000000E+000
1	46.03077339	2.002067E-011	5.650671E-012	0	0.000000E+000
1	46.03078130	5.650671E-012	2.002067E-011	1	0.000000E+000
1	46.03149024	2.002067E-011	5.650671E-012	0	0.000000E+000
1	46.03151397	5.650671E-012	2.002067E-011	1	0.000000E+000
1	46.03213329	2.002067E-011	5.650671E-012	0	0.000000E+000
1	46.03215519	5.650671E-012	2.002067E-011	1	0.000000E+000
1	46.03280347	2.002067E-011	5.650671E-012	0	0.000000E+000
1	46.03282053	5.650671E-012	2.002067E-011	1	0.000000E+000
1	46.03336493	2.002067E-011	5.650671E-012	0	0.000000E+000
1	46.03344388	5.650671E-012	2.002067E-011	1	0.000000E+000
1	46.03349122	2.002067E-011	5.650671E-012	0	0.000000E+000
1	46.03352405	5.650671E-012	2.002067E-011	1	0.000000E+000
1	46.03361164	2.002067E-011	5.650671E-012	0	0.000000E+000
1	46.03363631	5.650671E-012	2.002067E-011	1	0.000000E+000
1	46.03530262	2.002067E-011	5.650671E-012	0	0.000000E+000
1	46.03533461	5.650671E-012	2.002067E-011	1	0.000000E+000
1	46.03826268	2.002067E-011	5.650671E-012	0	0.000000E+000
1	46.03876861	5.650671E-012	2.002067E-011	1	0.000000E+000
1	46.03889965	2.002067E-011	5.650671E-012	0	0.000000E+000
1	46.03955376	5.650671E-012	2.002067E-011	1	0.000000E+000
1	46.04001196	2.002067E-011	5.650671E-012	0	0.000000E+000
1	46.04021108	5.650671E-012	2.002067E-011	1	0.000000E+000
1	46.04029813	2.002067E-011	5.650671E-012	0	0.000000E+000
1	46.04031909	5.650671E-012	2.002067E-011	1	0.000000E+000
1	46.04146604	2.002067E-011	5.650671E-012	0	0.000000E+000
1	46.04148967	5.650671E-012	2.002067E-011	1	0.000000E+000
1	46.04229685	2.002067E-011	5.650671E-012	0	0.000000E+000
1	46.04247166	5.650671E-012	2.002067E-011	1	0.000000E+000
1	46.04529336	2.002067E-011	5.650671E-012	0	0.000000E+000
1	46.04533342	5.650671E-012	2.002067E-011	1	0.000000E+000
1	46.04595095	2.002067E-011	5.650671E-012	0	0.000000E+000
1	46.04618978	5.650671E-012	2.002067E-011	1	0.000000E+000
1	46.04753026	2.002067E-011	5.650671E-012	0	0.000000E+000
1	46.04755177	5.650671E-012	2.002067E-011	1	0.000000E+000
1	46.04782529	2.002067E-011	5.650671E-012	0	0.000000E+000
1	46.04784750	5.650671E-012	2.002067E-011	1	0.000000E+000
1	46.04814027	2.002067E-011	5.650671E-012	0	0.000000E+000
1	46.04815343	5.650671E-012	2.002067E-011	1	0.000000E+000
1	46.04843455	2.002067E-011	5.650671E-012	0	0.000000E+000
1	46.04857236	5.650671E-012	2.002067E-011	1	0.000000E+000
1	46.04915241	2.002067E-011	5.650671E-012	0	0.000000E+000
1	46.04935204	5.650671E-012	2.002067E-011	1	0.000000E+000
1	46.04956573	2.002067E-011	5.650671E-012	0	0.000000E+000
1	46.04957980	5.650671E-012	2.002067E-011	1	0.000000E+000
1	46.04992306	2.002067E-011	5.650671E-012	0	0.000000E+000
1	46.04994626	5.650671E-012	2.002067E-011	1	0.000000E+000
1	46.05045925	2.002067E-011	5.650671E-012	0	0.000000E+000
1	46.05046841	5.650671E-012	2.002067E-011	1	0.000000E+000
1	46.05225978	2.002067E-011	5.650671E-012	0	0.000000E+000
1	46.05264155	5.650671E-012	2.002067E-011	1	0.000000E+000
1	46.05297392	2.002067E-011	5.650671E-012	0	0.000000E+000
1	46.05300271	5.650671E-012	2.002067E-011	1	0.000000E+000
1	46.05330904	2.002067E-011	5.650671E-012	0	0.000000E+000
1	46.05333716	5.650671E-012	2.002067E-011	1	0.000000E+000
1	46.05352208	2.002067E-011	5.650671E-012	0	0.000000E+000
1	46.05368366	5.650671E-012	2.002067E-011	1	0.000000E+000
1	46.05382158	2.002067E-011	5.650671E-012	0	0.000000E+000
1	46.05424584	5.650671E-012	2.002067E-011	1	0.000000E+000
1	46.05485773	2.002067E-011	5.650671E-012	0	0.000000E+000
1	46.05575236	5.650671E-012	2.002067E-011	1	0.000000E+000
1	46.05589860	2.002067E-011	5.650671E-012	0	0.000000E+000
1	46.05591323	5.650671E-012	2.002067E-011	1	0.000000E+000
1	46.05597136	2.002067E-011	5.650671E-012	0	0.000000E+000
1	46.05737747	5.650671E-012	2.002067E-011	1	0.000000E+000
1	46.05808679	2.002067E-011	5.650671E-012	0	0.000000E+000
1	46.05811659	5.650671E-012	2.002067E-011	1	0.000000E+000
1	46.05889788	2.002067E-011	5.650671E-012	0	0.000000E+000
1	46.05900456	5.650671E-012	2.002067E-011	1	0.000000E+000
1	46.05908062	2.002067E-011	5.650671E-012	0	0.000000E+000
1	46.06197055	5.650671E-012	2.002067E-011	1	0.000000E+000
1	46.06337906	2.002067E-011	5.650671E-012	0	0.000000E+000
1	46.06347680	5.650671E-012	2.002067E-011	1	0.000000E+000
1	46.06463828	2.002067E-011	5.650671E-012	0	0.000000E+000
1	46.06466471	5.650671E-012	2.002067E-011	1	0.000000E+000
1	46.06567638	2.002067E-011	5.650671E-012	0	0.000000E+000
1	46.06621423	5.650671E-012	2.002067E-011	1	0.000000E+000
1	46.06733748	2.002067E-011	5.650671E-012	0	0.000000E+000
1	46.06742464	5.650671E-012	2.002067E-011	1	0.000000E+000
1	46.06766777	2.002067E-011	5.650671E-012	0	0.000000E+000
1	46.06769989	5.650671E-012	2.002067E-011	1	0.000000E+000
1	46.06820799	2.002067E-011	5.650671E-012	0	0.000000E+000
1	46.07009165	5.650671E-012	2.002067E-011	1	0.000000E+000
1	46.07022534	2.002067E-011	5.650671E-012	0	0.000000E+000
1	46.07025619	5.650671E-012	2.002067E-011	1	0.000000E+000
1	46.07039783	2.002067E-011	5.650671E-012	0	0.000000E+000
1	46.07042140	5.650671E-012	2.002067E-011	1	0.000000E+000
1	46.07049250	2.002067E-011	5.650671E-012	0	0.000000E+000
1	46.07050264	5.650671E-012	2.002067E-011	1	0.000000E+000
1	46.07181814	2.002067E-011	5.650671E-012	0	0.000000E+000
1	46.07314108	5.650671E-012	2.002067E-011	1	0.000000E+000
1	46.07371025	2.002067E-011	5.650671E-012	0	0.000000E+000
1	46.07378701	5.650671E-012	2.002067E-011	1	0.000000E+000
1	46.07379367	2.002067E-011	5.650671E-012	0	0.000000E+000
1	46.07413999	5.650671E-012	2.002067E-011	1	0.000000E+000
1	46.07450046	2.002067E-011	5.650671E-012	0	0.000000E+000
1	46.07606420	5.650671E-012	2.002067E-011	1	0.000000E+000
1	46.07607705	2.002067E-011	5.650671E-012	0	0.000000E+000
1	46.07630317	5.650671E-012	2.002067E-011	1	0.000000E+000
1	46.07644114	2.002067E-011	5.650671E-012	0	0.000000E+000
1	46.07988359	5.650671E-012	2.002067E-011	1	0.000000E+000
1	46.08021898	2.002067E-011	5.650671E-012	0	0.000000E+000
1	46.08032753	5.650671E-012	2.002067E-011	1	0.000000E+000
1	46.08204347	2.002067E-011	5.650671E-012	0	0.000000E+000
1	46.08213538	5.650671E-012	2.002067E-011	1	0.000000E+000
1	46.08249348	2.002067E-011	5.650671E-012	0	0.000000E+000
1	46.08251971	5.650671E-012	2.002067E-011	1	0.000000E+000
1	46.08282581	2.002067E-011	5.650671E-012	0	0.000000E+000
1	46.08285577	5.650671E-012	2.002067E-011	1	0.000000E+000
1	46.08454732	2.002067E-011	5.650671E-012	0	0.000000E+000
1	46.08458403	5.650671E-012	2.002067E-011	1	0.000000E+000
1	46.08484255	2.002067E-011	5.650671E-012	0	0.000000E+000
1	46.08499709	5.650671E-012	2.002067E-011	1	0.000000E+000
1	46.08508315	2.002067E-011	5.650671E-012	0	0.000000E+000
1	46.08509481	5.650671E-012	2.002067E-011	1	0.000000E+000
1	46.08610667	2.002067E-011	5.650671E-012	0	0.000000E+000
1	46.08613530	5.650671E-012	2.002067E-011	1	0.000000E+000
1	46.08616882	2.002067E-011	5.650671E-012	0	0.000000E+000
1	46.08690575	5.650671E-012	2.002067E-011	1	0.000000E+000
1	46.08805416	2.002067E-011	5.650671E-012	0	0.000000E+000
1	46.08828713	5.650671E-012	2.002067E-011	1	0.000000E+000
1	46.08846083	2.002067E-011	5.650671E-012	0	0.000000E+000
1	46.08848569	5.650671E-012	2.002067E-011	1	0.000000E+000
1	46.08930280	2.002067E-011	5.650671E-012	0	0.000000E+000
1	46.08975371	5.650671E-012	2.002067E-011	1	0.000000E+000
1	46.09082029	2.002067E-011	5.650671E-012	0	0.000000E+000
1	46.09207272	5.650671E-012	2.002067E-011	1	0.000000E+000
1	46.09230596	2.002067E-011	5.650671E-012	0	0.000000E+000
1	46.09233372	5.650671E-012	2.002067E-011	1	0.000000E+000
1	46.09313620	2.002067E-011	5.650671E-012	0	0.000000E+000
1	46.09372702	5.650671E-012	2.002067E-011	1	0.000000E+000
1	46.09386239	2.002067E-011	5.650671E-012	0	0.000000E+000
1	46.09388523	5.650671E-012	2.002067E-011	1	0.000000E+000
1	46.09396475	2.002067E-011	5.650671E-012	0	0.000000E+000
1	46.09398018	5.650671E-012	2.002067E-011	1	0.000000E+000
1	46.09404271	2.002067E-011	5.650671E-012	0	0.000000E+000
1	46.09406866	5.650671E-012	2.002067E-011	1	0.000000E+000
1	46.09536120	2.002067E-011	5.650671E-012	0	0.000000E+000
1	46.09551824	5.650671E-012	2.002067E-011	1	0.000000E+000
1	46.09604907	2.002067E-011	5.650671E-012	0	0.000000E+000
1	46.09606784	5.650671E-012	2.002067E-011	1	0.000000E+000
1	46.09659899	2.002067E-011	5.650671E-012	0	0.000000E+000
1	46.09667663	5.650671E-012	2.002067E-011	1	0.000000E+000
1	46.09791059	2.002067E-011	5.650671E-012	0	0.000000E+000
1	46.09807411	5.650671E-012	2.002067E-011	1	0.000000E+000
1	46.09815185	2.002067E-011	5.650671E-012	0	0.000000E+000
1	46.09837227	5.650671E-012	2.002067E-011	1	0.000000E+000
1	46.09839801	2.002067E-011	5.650671E-012	0	0.000000E+000
1	46.09844748	5.650671E-012	2.002067E-011	1	0.000000E+000
1	46.09870031	2.002067E-011	5.650671E-012	0	0.000000E+000
1	46.09872621	5.650671E-012	2.002067E-011	1	0.000000E+000
1	46.10048166	2.002067E-011	5.650671E-012	0	0.000000E+000
1	46.10062393	5.650671E-012	2.002067E-011	1	0.000000E+000
1	46.10100686	2.002067E-011	5.650671E-012	0	0.000000E+000
1	46.10103656	5.650671E-012	2.002067E-011	1	0.000000E+000
1	46.10162714	2.002067E-011	5.650671E-012	0	0.000000E+000
1	46.10164528	5.650671E-012	2.002067E-011	1	0.000000E+000
1	46.10183617	2.002067E-011	5.650671E-012	0	0.000000E+000
1	46.10284223	5.650671E-012	2.002067E-011	1	0.000000E+000
1	46.10457799	2.002067E-011	5.650671E-012	0	0.000000E+000
1	46.10492660	5.650671E-012	2.002067E-011	1	0.000000E+000
1	46.10494053	2.002067E-011	5.650671E-012	0	0.000000E+000
1	46.10499107	5.650671E-012	2.002067E-011	1	0.000000E+000
1	46.10510755	2.002067E-011	5.650671E-012	0	0.000000E+000
1	46.10661371	5.650671E-012	2.002067E-011	1	0.000000E+000
1	46.10720067	2.002067E-011	5.650671E-012	0	0.000000E+000
1	46.10722794	5.650671E-012	2.002067E-011	1	0.000000E+000
1	46.10726062	2.002067E-011	5.650671E-012	0	0.000000E+000
1	46.10850743	5.650671E-012	2.002067E-011	1	0.000000E+000
1	46.10934715	2.002067E-011	5.650671E-012	0	0.000000E+000
1	46.10936350	5.650671E-012	2.002067E-011	1	0.000000E+000
1	46.10949377	2.002067E-011	5.650671E-012	0	0.000000E+000
1	46.10954113	5.650671E-012	2.002067E-011	1	0.000000E+000
1	46.10971777	2.002067E-011	5.650671E-012	0	0.000000E+000
1	46.10973272	5.650671E-012	2.002067E-011	1	0.000000E+000
1	46.11003088	2.002067E-011	5.650671E-012	0	0.000000E+000
1	46.11005907	5.650671E-012	2.002067E-011	1	0.000000E+000
1	46.11009828	2.002067E-011	5.650671E-012	0	0.000000E+000
1	46.11046782	5.650671E-012	2.002067E-011	1	0.000000E+000
1	46.11069403	2.002067E-011	5.650671E-012	0	0.000000E+000
1	46.11073112	5.650671E-012	2.002067E-011	1	0.000000E+000
1	46.11133862	2.002067E-011	5.650671E-012	0	0.000000E+000
1	46.11135737	5.650671E-012	2.002067E-011	1	0.000000E+000
1	46.11163087	2.002067E-011	5.650671E-012	0	0.000000E+000
1	46.11209644	5.650671E-012	2.002067E-011	1	0.000000E+000
1	46.11217712	2.002067E-011	5.650671E-012	0	0.000000E+000
1	46.11277580	5.650671E-012	2.002067E-011	1	0.000000E+000
1	46.11347608	2.002067E-011	5.650671E-012	0	0.000000E+000
1	46.11365218	5.650671E-012	2.002067E-011	1	0.000000E+000
1	46.11399930	2.002067E-011	5.650671E-012	0	0.000000E+000
1	46.11565091	5.650671E-012	2.002067E-011	1	0.000000E+000
1	46.11660136	2.002067E-011	5.650671E-012	0	0.000000E+000
1	46.11669371	5.650671E-012	2.002067E-011	1	0.000000E+000
1	46.11682004	2.002067E-011	5.650671E-012	0	0.000000E+000
1	46.11691478	5.650671E-012	2.002067E-011	1	0.000000E+000
1	46.11821027	2.002067E-011	5.650671E-012	0	0.000000E+000
1	46.11825361	5.650671E-012	2.002067E-011	1	0.000000E+000
1	46.11861804	2.002067E-011	5.650671E-012	0	0.000000E+000
1	46.11863748	5.650671E-012	2.002067E-011	1	0.000000E+000
1	46.11886618	2.002067E-011	5.650671E-012	0	0.000000E+000
1	46.11891457	5.650671E-012	2.002067E-011	1	0.000000E+000
1	46.11978167	2.002067E-011	5.650671E-012	0	0.000000E+000
1	46.11980840	5.650671E-012	2.002067E-011	1	0.000000E+000
1	46.12091804	2.002067E-011	5.650671E-012	0	0.000000E+000
1	46.12093077	5.650671E-012	2.002067E-011	1	0.000000E+000
1	46.12186553	2.002067E-011	5.650671E-012	0	0.000000E+000
1	46.12188634	5.650671E-012	2.002067E-011	1	0.000000E+000
1	46.12196713	2.002067E-011	5.650671E-012	0	0.000000E+000
1	46.12198496	5.650671E-012	2.002067E-011	1	0.000000E+000
1	46.12230348	2.002067E-011	5.650671E-012	0	0.000000E+000
1	46.12237063	5.650671E-012	2.002067E-011	1	0.000000E+000
1	46.12323769	2.002067E-011	5.650671E-012	0	0.000000E+000
1	46.12345302	5.650671E-012	2.002067E-011	1	0.000000E+000
1	46.12423941	2.002067E-011	5.650671E-012	0	0.000000E+000
1	46.12425233	5.650671E-012	2.002067E-011	1	0.000000E+000
1	46.12478211	2.002067E-011	5.650671E-012	0	0.000000E+000
1	46.12503167	5.650671E-012	2.002067E-011	1	0.000000E+000
1	46.12519112	2.002067E-011	5.650671E-012	0	0.000000E+000
1	46.12523774	5.650671E-012	2.002067E-011	1	0.000000E+000
1	46.12698298	2.002067E-011	5.650671E-012	0	0.000000E+000
1	46.12703172	5.650671E-012	2.002067E-011	1	0.000000E+000
1	46.12817276	2.002067E-011	5.650671E-012	0	0.000000E+000
1	46.13050463	5.650671E-012	2.002067E-011	1	0.000000E+000
1	46.13129257	2.002067E-011	5.650671E-012	0	0.000000E+000
1	46.13248726	5.650671E-012	2.002067E-011	1	0.000000E+000
1	46.13394892	2.002067E-011	5.650671E-012	0	0.000000E+000
1	46.13395948	5.650671E-012	2.002067E-011	1	0.000000E+000
1	46.13436491	2.002067E-011	5.650671E-012	0	0.000000E+000
1	46.13476445	5.650671E-012	2.002067E-011	1	0.000000E+000
1	46.13486152	2.002067E-011	5.650671E-012	0	0.000000E+000
1	46.13492039	5.650671E-012	2.002067E-011	1	0.000000E+000
1	46.13557298	2.002067E-011	5.650671E-012	0	0.000000E+000
1	46.13559212	5.650671E-012	2.002067E-011	1	0.000000E+000
1	46.13758733	2.002067E-011	5.650671E-012	0	0.000000E+000
1	46.13760202	5.650671E-012	2.002067E-011	1	0.000000E+000
1	46.13835795	2.002067E-011	5.650671E-012	0	0.000000E+000
1	46.13837532	5.650671E-012	2.002067E-011	1	0.000000E+000
1	46.13853657	2.002067E-011	5.650671E-012	0	0.000000E+000
1	46.13856602	5.650671E-012	2.002067E-011	1	0.000000E+000
1	46.13884347	2.002067E-011	5.650671E-012	0	0.000000E+000
1	46.13900918	5.650671E-012	2.002067E-011	1	0.000000E+000
1	46.14058933	2.002067E-011	5.650671E-012	0	0.000000E+000
1	46.14090102	5.650671E-012	2.002067E-011	1	0.000000E+000
1	46.14191090	2.002067E-011	5.650671E-012	0	0.000000E+000
1	46.14194026	5.650671E-012	2.002067E-011	1	0.000000E+000
1	46.14247112	2.002067E-011	5.650671E-012	0	0.000000E+000
1	46.14248883	5.650671E-012	2.002067E-011	1	0.000000E+000
1	46.14264030	2.002067E-011	5.650671E-012	0	0.000000E+000
1	46.14264584	5.650671E-012	2.002067E-011	1	0.000000E+000
1	46.14270112	2.002067E-011	5.650671E-012	0	0.000000E+000
1	46.14275366	5.650671E-012	2.002067E-011	1	0.000000E+000
1	46.14299039	2.002067E-011	5.650671E-012	0	0.000000E+000
1	46.14301991	5.650671E-012	2.002067E-011	1	0.000000E+000
1	46.14307594	2.002067E-011	5.650671E-012	0	0.000000E+000
1	46.14310567	5.650671E-012	2.002067E-011	1	0.000000E+000
1	46.14340721	2.002067E-011	5.650671E-012	0	0.000000E+000
1	46.14343114	5.650671E-012	2.002067E-011	1	0.000000E+000
1	46.14413702	2.002067E-011	5.650671E-012	0	0.000000E+000
1	46.14416466	5.650671E-012	2.002067E-011	1	0.000000E+000
1	46.14435208	2.002067E-011	5.650671E-012	0	0.000000E+000
1	46.14436712	5.650671E-012	2.002067E-011	1	0.000000E+000
1	46.14450195	2.002067E-011	5.650671E-012	0	0.000000E+000
1	46.14553757	5.650671E-012	2.002067E-011	1	0.000000E+000
1	46.14585926	2.002067E-011	5.650671E-012	0	0.000000E+000
1	46.14641210	5.650671E-012	2.002067E-011	1	0.000000E+000
1	46.14750561	2.002067E-011	5.650671E-012	0	0.000000E+000
1	46.14753352	5.650671E-012	2.002067E-011	1	0.000000E+000
1	46.14821408	2.002067E-011	5.650671E-012	0	0.000000E+000
1	46.14827309	5.650671E-012	2.002067E-011	1	0.000000E+000
1	46.14846299	2.002067E-011	5.650671E-012	0	0.000000E+000
1	46.14847337	5.650671E-012	2.002067E-011	1	0.000000E+000
1	46.14861266	2.002067E-011	5.650671E-012	0	0.000000E+000
1	46.14966280	5.650671E-012	2.002067E-011	1	0.000000E+000
1	46.14990344	2.002067E-011	5.650671E-012	0	0.000000E+000
1	46.14991489	5.650671E-012	2.002067E-011	1	0.000000E+000
1	46.15005066	2.002067E-011	5.650671E-012	0	0.000000E+000
1	46.15007273	5.650671E-012	2.002067E-011	1	0.000000E+000
1	46.15018282	2.002067E-011	5.650671E-012	0	0.000000E+000
1	46.15020703	5.650671E-012	2.002067E-011	1	0.000000E+000
1	46.15035108	2.002067E-011	5.650671E-012	0	0.000000E+000
1	46.15107036	5.650671E-012	2.002067E-011	1	0.000000E+000
1	46.15234989	2.002067E-011	5.650671E-012	0	0.000000E+000
1	46.15273710	5.650671E-012	2.002067E-011	1	0.000000E+000
1	46.15378951	2.002067E-011	5.650671E-012	0	0.000000E+000
1	46.15381175	5.650671E-012	2.002067E-011	1	0.000000E+000
1	46.15410915	2.002067E-011	5.650671E-012	0	0.000000E+000
1	46.15412227	5.650671E-012	2.002067E-011	1	0.000000E+000
1	46.15455748	2.002067E-011	5.650671E-012	0	0.000000E+000
1	46.15459811	5.650671E-012	2.002067E-011	1	0.000000E+000
1	46.15542897	2.002067E-011	5.650671E-012	0	0.000000E+000
1	46.15737228	5.650671E-012	2.002067E-011	1	0.000000E+000
1	46.15770533	2.002067E-011	5.650671E-012	0	0.000000E+000
1	46.15897230	5.650671E-012	2.002067E-011	1	0.000000E+000
1	46.15990197	2.002067E-011	5.650671E-012	0	0.000000E+000
1	46.15991674	5.650671E-012	2.002067E-011	1	0.000000E+000
1	46.16011951	2.002067E-011	5.650671E-012	0	0.000000E+000
1	46.16078085	5.650671E-012	2.002067E-011	1	0.000000E+000
1	46.16117288	2.002067E-011	5.650671E-012	0	0.000000E+000
1	46.16120834	5.650671E-012	2.002067E-011	1	0.000000E+000
1	46.16142202	2.002067E-011	5.650671E-012	0	0.000000E+000
1	46.16198793	5.650671E-012	2.002067E-011	1	0.000000E+000
1	46.16224862	2.002067E-011	5.650671E-012	0	0.000000E+000
1	46.16227301	5.650671E-012	2.002067E-011	1	0.000000E+000
1	46.16229711	2.002067E-011	5.650671E-012	0	0.000000E+000
1	46.16249455	5.650671E-012	2.002067E-011	1	0.000000E+000
1	46.16314538	2.002067E-011	5.650671E-012	0	0.000000E+000
1	46.16357174	5.650671E-012	2.002067E-011	1	0.000000E+000
1	46.16404159	2.002067E-011	5.650671E-012	0	0.000000E+000
1	46.16567492	5.650671E-012	2.002067E-011	1	0.000000E+000
1	46.16604592	2.002067E-011	5.650671E-012	0	0.000000E+000
1	46.16616241	5.650671E-012	2.002067E-011	1	0.000000E+000
1	46.16627718	2.002067E-011	5.650671E-012	0	0.000000E+000
1	46.16712232	5.650671E-012	2.002067E-011	1	0.000000E+000
1	46.16774061	2.002067E-011	5.650671E-012	0	0.000000E+000
1	46.16778803	5.650671E-012	2.002067E-011	1	0.000000E+000
1	46.17082358	2.002067E-011	5.650671E-012	0	0.000000E+000
1	46.17084124	5.650671E-012	2.002067E-011	1	0.000000E+000
1	46.17242275	2.002067E-011	5.650671E-012	0	0.000000E+000
1	46.17244729	5.650671E-012	2.002067E-011	1	0.000000E+000
1	46.17250133	2.002067E-011	5.650671E-012	0	0.000000E+000
1	46.17253104	5.650671E-012	2.002067E-011	1	0.000000E+000
1	46.17454786	2.002067E-011	5.650671E-012	0	0.000000E+000
1	46.17597357	5.650671E-012	2.002067E-011	1	0.000000E+000
1	46.17656273	2.002067E-011	5.650671E-012	0	0.000000E+000
1	46.17657095	5.650671E-012	2.002067E-011	1	0.000000E+000
1	46.17703795	2.002067E-011	5.650671E-012	0	0.000000E+000
1	46.17704237	5.650671E-012	2.002067E-011	1	0.000000E+000
1	46.17782590	2.002067E-011	5.650671E-012	0	0.000000E+000
1	46.17872207	5.650671E-012	2.002067E-011	1	0.000000E+000
1	46.17908347	2.002067E-011	5.650671E-012	0	0.000000E+000
1	46.17911197	5.650671E-012	2.002067E-011	1	0.000000E+000
1	46.18203515	2.002067E-011	5.650671E-012	0	0.000000E+000
1	46.18205913	5.650671E-012	2.002067E-011	1	0.000000E+000
1	46.18250966	2.002067E-011	5.650671E-012	0	0.000000E+000
1	46.18254032	5.650671E-012	2.002067E-011	1	0.000000E+000
1	46.18316907	2.002067E-011	5.650671E-012	0	0.000000E+000
1	46.18320408	5.650671E-012	2.002067E-011	1	0.000000E+000
1	46.18457357	2.002067E-011	5.650671E-012	0	0.000000E+000
1	46.18459112	5.650671E-012	2.002067E-011	1	0.000000E+000
1	46.18530143	2.002067E-011	5.650671E-012	0	0.000000E+000
1	46.18534279	5.650671E-012	2.002067E-011	1	0.000000E+000
1	46.18558744	2.002067E-011	5.650671E-012	0	0.000000E+000
1	46.18561019	5.650671E-012	2.002067E-011	1	0.000000E+000
1	46.18636377	2.002067E-011	5.650671E-012	0	0.000000E+000
1	46.18638282	5.650671E-012	2.002067E-011	1	0.000000E+000
1	46.18704871	2.002067E-011	5.650671E-012	0	0.000000E+000
1	46.18708957	5.650671E-012	2.002067E-011	1	0.000000E+000
1	46.18784599	2.002067E-011	5.650671E-012	0	0.000000E+000
1	46.18787098	5.650671E-012	2.002067E-011	1	0.000000E+000
1	46.18803756	2.002067E-011	5.650671E-012	0	0.000000E+000
1	46.18805562	5.650671E-012	2.002067E-011	1	0.000000E+000
1	46.18810958	2.002067E-011	5.650671E-012	0	0.000000E+000
1	46.18812994	5.650671E-012	2.002067E-011	1	0.000000E+000
1	46.18829393	2.002067E-011	5.650671E-012	0	0.000000E+000
1	46.19122587	5.650671E-012	2.002067E-011	1	0.000000E+000
1	46.19134684	2.002067E-011	5.650671E-012	0	0.000000E+000
1	46.19152699	5.650671E-012	2.002067E-011	1	0.000000E+000
1	46.19180633	2.002067E-011	5.650671E-012	0	0.000000E+000
1	46.19286438	5.650671E-012	2.002067E-011	1	0.000000E+000
1	46.19295334	2.002067E-011	5.650671E-012	0	0.000000E+000
1	46.19303076	5.650671E-012	2.002067E-011	1	0.000000E+000
1	46.19334969	2.002067E-011	5.650671E-012	0	0.000000E+000
1	46.19337049	5.650671E-012	2.002067E-011	1	0.000000E+000
1	46.19420859	2.002067E-011	5.650671E-012	0	0.000000E+000
1	46.19487987	5.650671E-012	2.002067E-011	1	0.000000E+000
1	46.19513779	2.002067E-011	5.650671E-012	0	0.000000E+000
1	46.19519820	5.650671E-012	2.002067E-011	1	0.000000E+000
1	46.19576233	2.002067E-011	5.650671E-012	0	0.000000E+000
1	46.19620378	5.650671E-012	2.002067E-011	1	0.000000E+000
1	46.19633730	2.002067E-011	5.650671E-012	0	0.000000E+000
1	46.19669036	5.650671E-012	2.002067E-011	1	0.000000E+000
1	46.19729266	2.002067E-011	5.650671E-012	0	0.000000E+000
1	46.19734213	5.650671E-012	2.002067E-011	1	0.000000E+000
1	46.19788354	2.002067E-011	5.650671E-012	0	0.000000E+000
1	46.19794962	5.650671E-012	2.002067E-011	1	0.000000E+000
1	46.19964417	2.002067E-011	5.650671E-012	0	0.000000E+000
1	46.19969622	5.650671E-012	2.002067E-011	1	0.000000E+000
1	46.20050820	2.002067E-011	5.650671E-012	0	0.000000E+000
1	46.20056626	5.650671E-012	2.002067E-011	1	0.000000E+000
1	46.20158120	2.002067E-011	5.650671E-012	0	0.000000E+000
1	46.20176473	5.650671E-012	2.002067E-011	1	0.000000E+000
1	46.20251440	2.002067E-011	5.650671E-012	0	0.000000E+000
1	46.20265519	5.650671E-012	2.002067E-011	1	0.000000E+000
1	46.20288856	2.002067E-011	5.650671E-012	0	0.000000E+000
1	46.20292662	5.650671E-012	2.002067E-011	1	0.000000E+000
1	46.20304285	2.002067E-011	5.650671E-012	0	0.000000E+000
1	46.20305988	5.650671E-012	2.002067E-011	1	0.000000E+000
1	46.20472748	2.002067E-011	5.650671E-012	0	0.000000E+000
1	46.20500276	5.650671E-012	2.002067E-011	1	0.000000E+000
1	46.20512561	2.002067E-011	5.650671E-012	0	0.000000E+000
1	46.20521114	5.650671E-012	2.002067E-011	1	0.000000E+000
1	46.20554235	2.002067E-011	5.650671E-012	0	0.000000E+000
1	46.20557298	5.650671E-012	2.002067E-011	1	0.000000E+000
1	46.20685320	2.002067E-011	5.650671E-012	0	0.000000E+000
1	46.20694291	5.650671E-012	2.002067E-011	1	0.000000E+000
1	46.20747973	2.002067E-011	5.650671E-012	0	0.000000E+000
1	46.20783224	5.650671E-012	2.002067E-011	1	0.000000E+000
1	46.20801711	2.002067E-011	5.650671E-012	0	0.000000E+000
1	46.20826445	5.650671E-012	2.002067E-011	1	0.000000E+000
1	46.20834857	2.002067E-011	5.650671E-012	0	0.000000E+000
1	46.20849046	5.650671E-012	2.002067E-011	1	0.000000E+000
1	46.20891045	2.002067E-011	5.650671E-012	0	0.000000E+000
1	52.47771158	5.672558E-012	2.004256E-011	1	0.000000E+000
1	52.47825492	2.004256E-011	5.672558E-012	0	0.000000E+000
1	52.47834387	5.672558E-012	2.004256E-011	1	0.000000E+000
1	52.47883423	2.004256E-011	5.672558E-012	0	0.000000E+000
1	52.47983073	5.672558E-012	2.004256E-011	1	0.000000E+000
1	52.47989212	2.004256E-011	5.672558E-012	0	0.000000E+000
1	52.47991065	5.672558E-012	2.004256E-011	1	0.000000E+000
1	52.48073544	2.004256E-011	5.672558E-012	0	0.000000E+000
1	52.48080781	5.672558E-012	2.004256E-011	1	0.000000E+000
1	52.48119536	2.004256E-011	5.672558E-012	0	0.000000E+000
1	52.48123789	5.672558E-012	2.004256E-011	1	0.000000E+000
1	52.48136185	2.004256E-011	5.672558E-012	0	0.000000E+000
1	52.48143200	5.672558E-012	2.004256E-011	1	0.000000E+000
1	52.48230580	2.004256E-011	5.672558E-012	0	0.000000E+000
1	52.48291811	5.672558E-012	2.004256E-011	1	0.000000E+000
1	52.48360080	2.004256E-011	5.672558E-012	0	0.000000E+000
1	52.48364056	5.672558E-012	2.004256E-011	1	0.000000E+000
1	52.48369159	2.004256E-011	5.672558E-012	0	0.000000E+000
1	52.48370040	5.672558E-012	2.004256E-011	1	0.000000E+000
1	52.48384423	2.004256E-011	5.672558E-012	0	0.000000E+000
1	52.48507235	5.672558E-012	2.004256E-011	1	0.000000E+000
1	52.48517559	2.004256E-011	5.672558E-012	0	0.000000E+000
1	52.48520193	5.672558E-012	2.004256E-011	1	0.000000E+000
1	52.48582283	2.004256E-011	5.672558E-012	0	0.000000E+000
1	52.48582807	5.672558E-012	2.004256E-011	1	0.000000E+000
1	52.48726561	2.004256E-011	5.672558E-012	0	0.000000E+000
1	52.48731186	5.672558E-012	2.004256E-011	1	0.000000E+000
1	52.48749214	2.004256E-011	5.672558E-012	0	0.000000E+000
1	52.48762732	5.672558E-012	2.004256E-011	1	0.000000E+000
1	52.48853706	2.004256E-011	5.672558E-012	0	0.000000E+000
1	52.48856711	5.672558E-012	2.004256E-011	1	0.000000E+000
1	52.48866035	2.004256E-011	5.672558E-012	0	0.000000E+000
1	52.48869380	5.672558E-012	2.004256E-011	1	0.000000E+000
1	52.48962119	2.004256E-011	5.672558E-012	0	0.000000E+000
1	52.49033451	5.672558E-012	2.004256E-011	1	0.000000E+000
1	52.49047413	2.004256E-011	5.672558E-012	0	0.000000E+000
1	52.49066849	5.672558E-012	2.004256E-011	1	0.000000E+000
1	52.49137068	2.004256E-011	5.672558E-012	0	0.000000E+000
1	52.49139716	5.672558E-012	2.004256E-011	1	0.000000E+000
1	52.49286739	2.004256E-011	5.672558E-012	0	0.000000E+000
1	52.49297528	5.672558E-012	2.004256E-011	1	0.000000E+000
1	52.49334451	2.004256E-011	5.672558E-012	0	0.000000E+000
1	52.49345354	5.672558E-012	2.004256E-011	1	0.000000E+000
1	52.49397936	2.004256E-011	5.672558E-012	0	0.000000E+000
1	52.49429313	5.672558E-012	2.004256E-011	1	0.000000E+000
1	52.49517427	2.004256E-011	5.672558E-012	0	0.000000E+000
1	52.49555262	5.672558E-012	2.004256E-011	1	0.000000E+000
1	52.49663111	2.004256E-011	5.672558E-012	0	0.000000E+000
1	52.49664862	5.672558E-012	2.004256E-011	1	0.000000E+000
1	52.49704623	2.004256E-011	5.672558E-012	0	0.000000E+000
1	52.49712731	5.672558E-012	2.004256E-011	1	0.000000E+000
1	52.49793686	2.004256E-011	5.672558E-012	0	0.000000E+000
1	52.49824795	5.672558E-012	2.004256E-011	1	0.000000E+000
1	52.49829049	2.004256E-011	5.672558E-012	0	0.000000E+000
1	52.49877781	5.672558E-012	2.004256E-011	1	0.000000E+000
1	52.49898194	2.004256E-011	5.672558E-012	0	0.000000E+000
1	52.49906198	5.672558E-012	2.004256E-011	1	0.000000E+000
1	52.49936626	2.004256E-011	5.672558E-012	0	0.000000E+000
1	52.50011545	5.672558E-012	2.004256E-011	1	0.000000E+000
1	52.50025915	2.004256E-011	5.672558E-012	0	0.000000E+000
1	52.50101574	5.672558E-012	2.004256E-011	1	0.000000E+000
1	52.50199836	2.004256E-011	5.672558E-012	0	0.000000E+000
1	52.50268697	5.672558E-012	2.004256E-011	1	0.000000E+000
1	52.50438556	2.004256E-011	5.672558E-012	0	0.000000E+000
1	52.50550728	5.672558E-012	2.004256E-011	1	0.000000E+000
1	52.50581090	2.004256E-011	5.672558E-012	0	0.000000E+000
1	52.50582910	5.672558E-012	2.004256E-011	1	0.000000E+000
1	52.50662174	2.004256E-011	5.672558E-012	0	0.000000E+000
1	52.50832076	5.672558E-012	2.004256E-011	1	0.000000E+000
1	52.50880477	2.004256E-011	5.672558E-012	0	0.000000E+000
1	52.50881992	5.672558E-012	2.004256E-011	1	0.000000E+000
1	52.51012099	2.004256E-011	5.672558E-012	0	0.000000E+000
1	52.51013930	5.672558E-012	2.004256E-011	1	0.000000E+000
1	52.51132894	2.004256E-011	5.672558E-012	0	0.000000E+000
1	52.51187020	5.672558E-012	2.004256E-011	1	0.000000E+000
1	52.51207604	2.004256E-011	5.672558E-012	0	0.000000E+000
1	52.51278721	5.672558E-012	2.004256E-011	1	0.000000E+000
1	52.51384563	2.004256E-011	5.672558E-012	0	0.000000E+000
1	52.51386733	5.672558E-012	2.004256E-011	1	0.000000E+000
1	52.51406055	2.004256E-011	5.672558E-012	0	0.000000E+000
1	52.51487053	5.672558E-012	2.004256E-011	1	0.000000E+000
1	52.51536093	2.004256E-011	5.672558E-012	0	0.000000E+000
1	52.51541752	5.672558E-012	2.004256E-011	1	0.000000E+000
1	52.51646384	2.004256E-011	5.672558E-012	0	0.000000E+000
1	52.51649142	5.672558E-012	2.004256E-011	1	0.000000E+000
1	52.51683451	2.004256E-011	5.672558E-012	0	0.000000E+000
1	52.51683982	5.672558E-012	2.004256E-011	1	0.000000E+000
1	52.51797116	2.004256E-011	5.672558E-012	0	0.000000E+000
1	52.51799557	5.672558E-012	2.004256E-011	1	0.000000E+000
1	52.51809239	2.004256E-011	5.672558E-012	0	0.000000E+000
1	52.51831497	5.672558E-012	2.004256E-011	1	0.000000E+000
1	52.51834587	2.004256E-011	5.672558E-012	0	0.000000E+000
1	52.51836975	5.672558E-012	2.004256E-011	1	0.000000E+000
1	52.51841385	2.004256E-011	5.672558E-012	0	0.000000E+000
1	52.51842153	5.672558E-012	2.004256E-011	1	0.000000E+000
1	52.51903569	2.004256E-011	5.672558E-012	0	0.000000E+000
1	52.51915526	5.672558E-012	2.004256E-011	1	0.000000E+000
1	52.51921136	2.004256E-011	5.672558E-012	0	0.000000E+000
1	52.51965523	5.672558E-012	2.004256E-011	1	0.000000E+000
1	52.52078970	2.004256E-011	5.672558E-012	0	0.000000E+000
1	52.52080578	5.672558E-012	2.004256E-011	1	0.000000E+000
1	52.52112604	2.004256E-011	5.672558E-012	0	0.000000E+000
1	52.52113742	5.672558E-012	2.004256E-011	1	0.000000E+000
1	52.52147286	2.004256E-011	5.672558E-012	0	0.000000E+000
1	52.52151756	5.672558E-012	2.004256E-011	1	0.000000E+000
1	52.52178644	2.004256E-011	5.672558E-012	0	0.000000E+000
1	52.52179426	5.672558E-012	2.004256E-011	1	0.000000E+000
1	52.52199445	2.004256E-011	5.672558E-012	0	0.000000E+000
1	52.52201141	5.672558E-012	2.004256E-011	1	0.000000E+000
1	52.52233836	2.004256E-011	5.672558E-012	0	0.000000E+000
1	52.52238511	5.672558E-012	2.004256E-011	1	0.000000E+000
1	52.52241018	2.004256E-011	5.672558E-012	0	0.000000E+000
1	52.52245542	5.672558E-012	2.004256E-011	1	0.000000E+000
1	52.52251752	2.004256E-011	5.672558E-012	0	0.000000E+000
1	52.52254048	5.672558E-012	2.004256E-011	1	0.000000E+000
1	52.52494754	2.004256E-011	5.672558E-012	0	0.000000E+000
1	52.52498263	5.672558E-012	2.004256E-011	1	0.000000E+000
1	52.52559816	2.004256E-011	5.672558E-012	0	0.000000E+000
1	52.52568302	5.672558E-012	2.004256E-011	1	0.000000E+000
1	52.52632268	2.004256E-011	5.672558E-012	0	0.000000E+000
1	52.52636361	5.672558E-012	2.004256E-011	1	0.000000E+000
1	52.52639371	2.004256E-011	5.672558E-012	0	0.000000E+000
1	52.52645796	5.672558E-012	2.004256E-011	1	0.000000E+000
1	52.52715672	2.004256E-011	5.672558E-012	0	0.000000E+000
1	52.52744426	5.672558E-012	2.004256E-011	1	0.000000E+000
1	52.52764710	2.004256E-011	5.672558E-012	0	0.000000E+000
1	52.52766661	5.672558E-012	2.004256E-011	1	0.000000E+000
1	52.52818144	2.004256E-011	5.672558E-012	0	0.000000E+000
1	52.52821479	5.672558E-012	2.004256E-011	1	0.000000E+000
1	52.52860701	2.004256E-011	5.672558E-012	0	0.000000E+000
1	52.52984664	5.672558E-012	2.004256E-011	1	0.000000E+000
1	52.53178375	2.004256E-011	5.672558E-012	0	0.000000E+000
1	52.53200629	5.672558E-012	2.004256E-011	1	0.000000E+000
1	52.53241463	2.004256E-011	5.672558E-012	0	0.000000E+000
1	52.53242592	5.672558E-012	2.004256E-011	1	0.000000E+000
1	52.53346136	2.004256E-011	5.672558E-012	0	0.000000E+000
1	52.53347719	5.672558E-012	2.004256E-011	1	0.000000E+000
1	52.53358100	2.004256E-011	5.672558E-012	0	0.000000E+000
1	52.53361560	5.672558E-012	2.004256E-011	1	0.000000E+000
1	52.53539052	2.004256E-011	5.672558E-012	0	0.000000E+000
1	52.53541839	5.672558E-012	2.004256E-011	1	0.000000E+000
1	52.53599672	2.004256E-011	5.672558E-012	0	0.000000E+000
1	52.53616532	5.672558E-012	2.004256E-011	1	0.000000E+000
1	52.53671166	2.004256E-011	5.672558E-012	0	0.000000E+000
1	52.53672881	5.672558E-012	2.004256E-011	1	0.000000E+000
1	52.53713304	2.004256E-011	5.672558E-012	0	0.000000E+000
1	52.53715574	5.672558E-012	2.004256E-011	1	0.000000E+000
1	52.53786223	2.004256E-011	5.672558E-012	0	0.000000E+000
1	52.53818077	5.672558E-012	2.004256E-011	1	0.000000E+000
1	52.53885665	2.004256E-011	5.672558E-012	0	0.000000E+000
1	52.53898816	5.672558E-012	2.004256E-011	1	0.000000E+000
1	52.54069690	2.004256E-011	5.672558E-012	0	0.000000E+000
1	52.54209997	5.672558E-012	2.004256E-011	1	0.000000E+000
1	52.54225068	2.004256E-011	5.672558E-012	0	0.000000E+000
1	52.54282554	5.672558E-012	2.004256E-011	1	0.000000E+000
1	52.54306369	2.004256E-011	5.672558E-012	0	0.000000E+000
1	52.54308474	5.672558E-012	2.004256E-011	1	0.000000E+000
1	52.54341960	2.004256E-011	5.672558E-012	0	0.000000E+000
1	52.54345241	5.672558E-012	2.004256E-011	1	0.000000E+000
1	52.54376908	2.004256E-011	5.672558E-012	0	0.000000E+000
1	52.54471261	5.672558E-012	2.004256E-011	1	0.000000E+000
1	52.54596554	2.004256E-011	5.672558E-012	0	0.000000E+000
1	52.54598590	5.672558E-012	2.004256E-011	1	0.000000E+000
1	52.54612063	2.004256E-011	5.672558E-012	0	0.000000E+000
1	52.54615528	5.672558E-012	2.004256E-011	1	0.000000E+000
1	52.54715368	2.004256E-011	5.672558E-012	0	0.000000E+000
1	52.54717967	5.672558E-012	2.004256E-011	1	0.000000E+000
1	52.54886661	2.004256E-011	5.672558E-012	0	0.000000E+000
1	52.54889145	5.672558E-012	2.004256E-011	1	0.000000E+000
1	52.54959480	2.004256E-011	5.672558E-012	0	0.000000E+000
1	52.54960739	5.672558E-012	2.004256E-011	1	0.000000E+000
1	52.55007341	2.004256E-011	5.672558E-012	0	0.000000E+000
1	52.55008009	5.672558E-012	2.004256E-011	1	0.000000E+000
1	52.55079245	2.004256E-011	5.672558E-012	0	0.000000E+000
1	52.55153213	5.672558E-012	2.004256E-011	1	0.000000E+000
1	52.55269086	2.004256E-011	5.672558E-012	0	0.000000E+000
1	52.55270959	5.672558E-012	2.004256E-011	1	0.000000E+000
1	52.55283766	2.004256E-011	5.672558E-012	0	0.000000E+000
1	52.55285749	5.672558E-012	2.004256E-011	1	0.000000E+000
1	52.55319378	2.004256E-011	5.672558E-012	0	0.000000E+000
1	52.55339368	5.672558E-012	2.004256E-011	1	0.000000E+000
1	52.55443916	2.004256E-011	5.672558E-012	0	0.000000E+000
1	52.55541170	5.672558E-012	2.004256E-011	1	0.000000E+000
1	52.55551723	2.004256E-011	5.672558E-012	0	0.000000E+000
1	52.55585534	5.672558E-012	2.004256E-011	1	0.000000E+000
1	52.55613489	2.004256E-011	5.672558E-012	0	0.000000E+000
1	52.55618028	5.672558E-012	2.004256E-011	1	0.000000E+000
1	52.55705417	2.004256E-011	5.672558E-012	0	0.000000E+000
1	52.55707739	5.672558E-012	2.004256E-011	1	0.000000E+000
1	52.55716889	2.004256E-011	5.672558E-012	0	0.000000E+000
1	52.55719685	5.672558E-012	2.004256E-011	1	0.000000E+000
1	52.55739490	2.004256E-011	5.672558E-012	0	0.000000E+000
1	52.55740058	5.672558E-012	2.004256E-011	1	0.000000E+000
1	52.55799232	2.004256E-011	5.672558E-012	0	0.000000E+000
1	52.55802984	5.672558E-012	2.004256E-011	1	0.000000E+000
1	52.55812528	2.004256E-011	5.672558E-012	0	0.000000E+000
1	52.55830182	5.672558E-012	2.004256E-011	1	0.000000E+000
1	52.55865581	2.004256E-011	5.672558E-012	0	0.000000E+000
1	52.56047755	5.672558E-012	2.004256E-011	1	0.000000E+000
1	52.56083047	2.004256E-011	5.672558E-012	0	0.000000E+000
1	52.56115038	5.672558E-012	2.004256E-011	1	0.000000E+000
1	52.56149826	2.004256E-011	5.672558E-012	0	0.000000E+000
1	52.56152137	5.672558E-012	2.004256E-011	1	0.000000E+000
1	52.56532161	2.004256E-011	5.672558E-012	0	0.000000E+000
1	52.56594087	5.672558E-012	2.004256E-011	1	0.000000E+000
1	52.56601308	2.004256E-011	5.672558E-012	0	0.000000E+000
1	52.56718214	5.672558E-012	2.004256E-011	1	0.000000E+000
1	52.56781710	2.004256E-011	5.672558E-012	0	0.000000E+000
1	52.56782057	5.672558E-012	2.004256E-011	1	0.000000E+000
1	52.56796475	2.004256E-011	5.672558E-012	0	0.000000E+000
1	52.56800866	5.672558E-012	2.004256E-011	1	0.000000E+000
1	52.56823929	2.004256E-011	5.672558E-012	0	0.000000E+000
1	52.56825506	5.672558E-012	2.004256E-011	1	0.000000E+000
1	52.56908576	2.004256E-011	5.672558E-012	0	0.000000E+000
1	52.56916611	5.672558E-012	2.004256E-011	1	0.000000E+000
1	52.57003554	2.004256E-011	5.672558E-012	0	0.000000E+000
1	52.57061062	5.672558E-012	2.004256E-011	1	0.000000E+000
1	52.57068214	2.004256E-011	5.672558E-012	0	0.000000E+000
1	52.57070397	5.672558E-012	2.004256E-011	1	0.000000E+000
1	52.57083646	2.004256E-011	5.672558E-012	0	0.000000E+000
1	52.57092804	5.672558E-012	2.004256E-011	1	0.000000E+000
1	52.57409040	2.004256E-011	5.672558E-012	0	0.000000E+000
1	52.57430834	5.672558E-012	2.004256E-011	1	0.000000E+000
1	52.57447699	2.004256E-011	5.672558E-012	0	0.000000E+000
1	52.57450713	5.672558E-012	2.004256E-011	1	0.000000E+000
1	52.57523400	2.004256E-011	5.672558E-012	0	0.000000E+000
1	52.57525592	5.672558E-012	2.004256E-011	1	0.000000E+000
1	52.57540190	2.004256E-011	5.672558E-012	0	0.000000E+000
1	52.57704958	5.672558E-012	2.004256E-011	1	0.000000E+000
1	52.57760436	2.004256E-011	5.672558E-012	0	0.000000E+000
1	52.57763555	5.672558E-012	2.004256E-011	1	0.000000E+000
1	52.57787672	2.004256E-011	5.672558E-012	0	0.000000E+000
1	52.57788341	5.672558E-012	2.004256E-011	1	0.000000E+000
1	52.57808047	2.004256E-011	5.672558E-012	0	0.000000E+000
1	52.57811929	5.672558E-012	2.004256E-011	1	0.000000E+000
1	52.57880838	2.004256E-011	5.672558E-012	0	0.000000E+000
1	52.57882218	5.672558E-012	2.004256E-011	1	0.000000E+000
1	52.57945713	2.004256E-011	5.672558E-012	0	0.000000E+000
1	52.57949751	5.672558E-012	2.004256E-011	1	0.000000E+000
1	52.58019297	2.004256E-011	5.672558E-012	0	0.000000E+000
1	52.58182453	5.672558E-012	2.004256E-011	1	0.000000E+000
1	52.58214104	2.004256E-011	5.672558E-012	0	0.000000E+000
1	52.58217129	5.672558E-012	2.004256E-011	1	0.000000E+000
1	52.58274587	2.004256E-011	5.672558E-012	0	0.000000E+000
1	52.58285113	5.672558E-012	2.004256E-011	1	0.000000E+000
1	52.58373406	2.004256E-011	5.672558E-012	0	0.000000E+000
1	52.58486852	5.672558E-012	2.004256E-011	1	0.000000E+000
1	52.58539985	2.004256E-011	5.672558E-012	0	0.000000E+000
1	52.58542276	5.672558E-012	2.004256E-011	1	0.000000E+000
1	52.58588138	2.004256E-011	5.672558E-012	0	0.000000E+000
1	52.58592303	5.672558E-012	2.004256E-011	1	0.000000E+000
1	52.58612941	2.004256E-011	5.672558E-012	0	0.000000E+000
1	52.58613356	5.672558E-012	2.004256E-011	1	0.000000E+000
1	52.58632388	2.004256E-011	5.672558E-012	0	0.000000E+000
1	52.58671559	5.672558E-012	2.004256E-011	1	0.000000E+000
1	52.58721985	2.004256E-011	5.672558E-012	0	0.000000E+000
1	67.57634337	5.639472E-012	2.000947E-011	1	0.000000E+000
1	67.57778628	2.000947E-011	5.639472E-012	0	0.000000E+000
1	67.57780121	5.639472E-012	2.000947E-011	1	0.000000E+000
1	67.57788854	2.000947E-011	5.639472E-012	0	0.000000E+000
1	67.57793432	5.639472E-012	2.000947E-011	1	0.000000E+000
1	67.57838535	2.000947E-011	5.639472E-012	0	0.000000E+000
1	67.57840521	5.639472E-012	2.000947E-011	1	0.000000E+000
1	67.58001180	2.000947E-011	5.639472E-012	0	0.000000E+000
1	67.58005080	5.639472E-012	2.000947E-011	1	0.000000E+000
1	67.58085010	2.000947E-011	5.639472E-012	0	0.000000E+000
1	67.58124892	5.639472E-012	2.000947E-011	1	0.000000E+000
1	67.58174289	2.000947E-011	5.639472E-012	0	0.000000E+000
1	67.58176174	5.639472E-012	2.000947E-011	1	0.000000E+000
1	67.58233536	2.000947E-011	5.639472E-012	0	0.000000E+000
1	67.58237533	5.639472E-012	2.000947E-011	1	0.000000E+000
1	67.58323044	2.000947E-011	5.639472E-012	0	0.000000E+000
1	67.58326159	5.639472E-012	2.000947E-011	1	0.000000E+000
1	67.58351619	2.000947E-011	5.639472E-012	0	0.000000E+000
1	67.58354911	5.639472E-012	2.000947E-011	1	0.000000E+000
1	67.58484544	2.000947E-011	5.639472E-012	0	0.000000E+000
1	67.58488262	5.639472E-012	2.000947E-011	1	0.000000E+000
1	67.58498715	2.000947E-011	5.639472E-012	0	0.000000E+000
1	67.58500616	5.639472E-012	2.000947E-011	1	0.000000E+000
1	67.58512905	2.000947E-011	5.639472E-012	0	0.000000E+000
1	67.58513823	5.639472E-012	2.000947E-011	1	0.000000E+000
1	67.58624221	2.000947E-011	5.639472E-012	0	0.000000E+000
1	67.58645900	5.639472E-012	2.000947E-011	1	0.000000E+000
1	67.58708359	2.000947E-011	5.639472E-012	0	0.000000E+000
1	67.58712848	5.639472E-012	2.000947E-011	1	0.000000E+000
1	67.58804889	2.000947E-011	5.639472E-012	0	0.000000E+000
1	67.58806683	5.639472E-012	2.000947E-011	1	0.000000E+000
1	67.58869431	2.000947E-011	5.639472E-012	0	0.000000E+000
1	67.58871993	5.639472E-012	2.000947E-011	1	0.000000E+000
1	67.58943723	2.000947E-011	5.639472E-012	0	0.000000E+000
1	67.58992803	5.639472E-012	2.000947E-011	1	0.000000E+000
1	67.59038363	2.000947E-011	5.639472E-012	0	0.000000E+000
1	67.59040860	5.639472E-012	2.000947E-011	1	0.000000E+000
1	67.59050727	2.000947E-011	5.639472E-012	0	0.000000E+000
1	67.59053560	5.639472E-012	2.000947E-011	1	0.000000E+000
1	67.59129187	2.000947E-011	5.639472E-012	0	0.000000E+000
1	67.59130462	5.639472E-012	2.000947E-011	1	0.000000E+000
1	67.59163048	2.000947E-011	5.639472E-012	0	0.000000E+000
1	67.59231815	5.639472E-012	2.000947E-011	1	0.000000E+000
1	67.59269471	2.000947E-011	5.639472E-012	0	0.000000E+000
1	67.59273054	5.639472E-012	2.000947E-011	1	0.000000E+000
1	67.59503671	2.000947E-011	5.639472E-012	0	0.000000E+000
1	67.59505966	5.639472E-012	2.000947E-011	1	0.000000E+000
1	67.59519881	2.000947E-011	5.639472E-012	0	0.000000E+000
1	67.59520847	5.639472E-012	2.000947E-011	1	0.000000E+000
1	67.59529825	2.000947E-011	5.639472E-012	0	0.000000E+000
1	67.59625093	5.639472E-012	2.000947E-011	1	0.000000E+000
1	67.59737057	2.000947E-011	5.639472E-012	0	0.000000E+000
1	67.59959246	5.639472E-012	2.000947E-011	1	0.000000E+000
1	67.59961102	2.000947E-011	5.639472E-012	0	0.000000E+000
1	67.59980680	5.639472E-012	2.000947E-011	1	0.000000E+000
1	67.60095462	2.000947E-011	5.639472E-012	0	0.000000E+000
1	67.60186821	5.639472E-012	2.000947E-011	1	0.000000E+000
1	67.60192629	2.000947E-011	5.639472E-012	0	0.000000E+000
1	67.60195201	5.639472E-012	2.000947E-011	1	0.000000E+000
1	67.60223336	2.000947E-011	5.639472E-012	0	0.000000E+000
1	67.60254923	5.639472E-012	2.000947E-011	1	0.000000E+000
1	67.60293047	2.000947E-011	5.639472E-012	0	0.000000E+000
1	67.60294508	5.639472E-012	2.000947E-011	1	0.000000E+000
1	67.60397546	2.000947E-011	5.639472E-012	0	0.000000E+000
1	67.60398847	5.639472E-012	2.000947E-011	1	0.000000E+000
1	67.60513326	2.000947E-011	5.639472E-012	0	0.000000E+000
1	67.60524845	5.639472E-012	2.000947E-011	1	0.000000E+000
1	67.60572239	2.000947E-011	5.639472E-012	0	0.000000E+000
1	67.60573729	5.639472E-012	2.000947E-011	1	0.000000E+000
1	67.60603609	2.000947E-011	5.639472E-012	0	0.000000E+000
1	67.60606890	5.639472E-012	2.000947E-011	1	0.000000E+000
1	67.60758371	2.000947E-011	5.639472E-012	0	0.000000E+000
1	67.60760180	5.639472E-012	2.000947E-011	1	0.000000E+000
1	67.60794367	2.000947E-011	5.639472E-012	0	0.000000E+000
1	67.60811965	5.639472E-012	2.000947E-011	1	0.000000E+000
1	67.60857731	2.000947E-011	5.639472E-012	0	0.000000E+000
1	67.60861495	5.639472E-012	2.000947E-011	1	0.000000E+000
1	67.60876810	2.000947E-011	5.639472E-012	0	0.000000E+000
1	67.60879539	5.639472E-012	2.000947E-011	1	0.000000E+000
1	67.60883066	2.000947E-011	5.639472E-012	0	0.000000E+000
1	67.61059061	5.639472E-012	2.000947E-011	1	0.000000E+000
1	67.61074588	2.000947E-011	5.639472E-012	0	0.000000E+000
1	67.61155131	5.639472E-012	2.000947E-011	1	0.000000E+000
1	67.61199212	2.000947E-011	5.639472E-012	0	0.000000E+000
1	67.61219633	5.639472E-012	2.000947E-011	1	0.000000E+000
1	67.61260579	2.000947E-011	5.639472E-012	0	0.000000E+000
1	67.61262743	5.639472E-012	2.000947E-011	1	0.000000E+000
1	67.61291451	2.000947E-011	5.639472E-012	0	0.000000E+000
1	67.61309688	5.639472E-012	2.000947E-011	1	0.000000E+000
1	67.61342598	2.000947E-011	5.639472E-012	0	0.000000E+000
1	67.61350106	5.639472E-012	2.000947E-011	1	0.000000E+000
1	67.61406695	2.000947E-011	5.639472E-012	0	0.000000E+000
1	67.61410933	5.639472E-012	2.000947E-011	1	0.000000E+000
1	67.61481781	2.000947E-011	5.639472E-012	0	0.000000E+000
1	67.61487439	5.639472E-012	2.000947E-011	1	0.000000E+000
1	67.61497837	2.000947E-011	5.639472E-012	0	0.000000E+000
1	67.61499115	5.639472E-012	2.000947E-011	1	0.000000E+000
1	67.61521212	2.000947E-011	5.639472E-012	0	0.000000E+000
1	67.61523356	5.639472E-012	2.000947E-011	1	0.000000E+000
1	67.61594439	2.000947E-011	5.639472E-012	0	0.000000E+000
1	67.61702956	5.639472E-012	2.000947E-011	1	0.000000E+000
1	67.61739177	2.000947E-011	5.639472E-012	0	0.000000E+000
1	67.61742520	5.639472E-012	2.000947E-011	1	0.000000E+000
1	67.61810355	2.000947E-011	5.639472E-012	0	0.000000E+000
1	67.61814101	5.639472E-012	2.000947E-011	1	0.000000E+000
1	67.61886047	2.000947E-011	5.639472E-012	0	0.000000E+000
1	67.61887099	5.639472E-012	2.000947E-011	1	0.000000E+000
1	67.61945199	2.000947E-011	5.639472E-012	0	0.000000E+000
1	67.61946661	5.639472E-012	2.000947E-011	1	0.000000E+000
1	67.62023489	2.000947E-011	5.639472E-012	0	0.000000E+000
1	67.62026840	5.639472E-012	2.000947E-011	1	0.000000E+000
1	67.62032307	2.000947E-011	5.639472E-012	0	0.000000E+000
1	67.62033938	5.639472E-012	2.000947E-011	1	0.000000E+000
1	67.62134836	2.000947E-011	5.639472E-012	0	0.000000E+000
1	67.62136405	5.639472E-012	2.000947E-011	1	0.000000E+000
1	67.62139204	2.000947E-011	5.639472E-012	0	0.000000E+000
1	67.62201763	5.639472E-012	2.000947E-011	1	0.000000E+000
1	67.62291386	2.000947E-011	5.639472E-012	0	0.000000E+000
1	67.62291860	5.639472E-012	2.000947E-011	1	0.000000E+000
1	67.62341058	2.000947E-011	5.639472E-012	0	0.000000E+000
1	67.62346335	5.639472E-012	2.000947E-011	1	0.000000E+000
1	67.62386981	2.000947E-011	5.639472E-012	0	0.000000E+000
1	67.62457786	5.639472E-012	2.000947E-011	1	0.000000E+000
1	67.62532653	2.000947E-011	5.639472E-012	0	0.000000E+000
1	67.62535548	5.639472E-012	2.000947E-011	1	0.000000E+000
1	67.62575907	2.000947E-011	5.639472E-012	0	0.000000E+000
1	67.62588557	5.639472E-012	2.000947E-011	1	0.000000E+000
1	67.62728199	2.000947E-011	5.639472E-012	0	0.000000E+000
1	67.62729930	5.639472E-012	2.000947E-011	1	0.000000E+000
1	67.62845754	2.000947E-011	5.639472E-012	0	0.000000E+000
1	67.62848299	5.639472E-012	2.000947E-011	1	0.000000E+000
1	67.62858063	2.000947E-011	5.639472E-012	0	0.000000E+000
1	67.62858277	5.639472E-012	2.000947E-011	1	0.000000E+000
1	67.63085257	2.000947E-011	5.639472E-012	0	0.000000E+000
1	67.63108193	5.639472E-012	2.000947E-011	1	0.000000E+000
1	67.63212294	2.000947E-011	5.639472E-012	0	0.000000E+000
1	67.63311364	5.639472E-012	2.000947E-011	1	0.000000E+000
1	67.63383316	2.000947E-011	5.639472E-012	0	0.000000E+000
1	67.63389371	5.639472E-012	2.000947E-011	1	0.000000E+000
1	67.63394848	2.000947E-011	5.639472E-012	0	0.000000E+000
1	67.63420997	5.639472E-012	2.000947E-011	1	0.000000E+000
1	67.63452907	2.000947E-011	5.639472E-012	0	0.000000E+000
1	67.63454737	5.639472E-012	2.000947E-011	1	0.000000E+000
1	67.63617200	2.000947E-011	5.639472E-012	0	0.000000E+000
1	67.63618998	5.639472E-012	2.000947E-011	1	0.000000E+000
1	67.63629301	2.000947E-011	5.639472E-012	0	0.000000E+000
1	67.63632097	5.639472E-012	2.000947E-011	1	0.000000E+000
1	67.63641305	2.000947E-011	5.639472E-012	0	0.000000E+000
1	67.63642424	5.639472E-012	2.000947E-011	1	0.000000E+000
1	67.63669488	2.000947E-011	5.639472E-012	0	0.000000E+000
1	67.63725453	5.639472E-012	2.000947E-011	1	0.000000E+000
1	67.63763834	2.000947E-011	5.639472E-012	0	0.000000E+000
1	67.63784119	5.639472E-012	2.000947E-011	1	0.000000E+000
1	67.63802995	2.000947E-011	5.639472E-012	0	0.000000E+000
1	67.63814165	5.639472E-012	2.000947E-011	1	0.000000E+000
1	67.63833639	2.000947E-011	5.639472E-012	0	0.000000E+000
1	67.63836509	5.639472E-012	2.000947E-011	1	0.000000E+000
1	67.63840362	2.000947E-011	5.639472E-012	0	0.000000E+000
1	67.63843116	5.639472E-012	2.000947E-011	1	0.000000E+000
1	67.63879516	2.000947E-011	5.639472E-012	0	0.000000E+000
1	67.63957278	5.639472E-012	2.000947E-011	1	0.000000E+000
1	67.63965967	2.000947E-011	5.639472E-012	0	0.000000E+000
1	67.63967838	5.639472E-012	2.000947E-011	1	0.000000E+000
1	67.64002656	2.000947E-011	5.639472E-012	0	0.000000E+000
1	67.64005532	5.639472E-012	2.000947E-011	1	0.000000E+000
1	67.64026010	2.000947E-011	5.639472E-012	0	0.000000E+000
1	67.64136356	5.639472E-012	2.000947E-011	1	0.000000E+000
1	67.64182145	2.000947E-011	5.639472E-012	0	0.000000E+000
1	67.64183315	5.639472E-012	2.000947E-011	1	0.000000E+000
1	67.64202498	2.000947E-011	5.639472E-012	0	0.000000E+000
1	67.64204485	5.639472E-012	2.000947E-011	1	0.000000E+000
1	67.64205884	2.000947E-011	5.639472E-012	0	0.000000E+000
1	67.64317126	5.639472E-012	2.000947E-011	1	0.000000E+000
1	67.64438400	2.000947E-011	5.639472E-012	0	0.000000E+000
1	67.64443472	5.639472E-012	2.000947E-011	1	0.000000E+000
1	67.64453360	2.000947E-011	5.639472E-012	0	0.000000E+000
1	67.64457606	5.639472E-012	2.000947E-011	1	0.000000E+000
1	67.64514555	2.000947E-011	5.639472E-012	0	0.000000E+000
1	67.64543680	5.639472E-012	2.000947E-011	1	0.000000E+000
1	67.64673257	2.000947E-011	5.639472E-012	0	0.000000E+000
1	67.64709376	5.639472E-012	2.000947E-011	1	0.000000E+000
1	67.64833226	2.000947E-011	5.639472E-012	0	0.000000E+000
1	67.64836058	5.639472E-012	2.000947E-011	1	0.000000E+000
1	67.64925729	2.000947E-011	5.639472E-012	0	0.000000E+000
1	69.56671630	5.713255E-012	2.008326E-011	1	0.000000E+000
1	69.56882088	2.008326E-011	5.713255E-012	0	0.000000E+000
1	69.56885454	5.713255E-012	2.008326E-011	1	0.000000E+000
1	69.56913704	2.008326E-011	5.713255E-012	0	0.000000E+000
1	69.56920684	5.713255E-012	2.008326E-011	1	0.000000E+000
1	69.57041511	2.008326E-011	5.713255E-012	0	0.000000E+000
1	69.57068392	5.713255E-012	2.008326E-011	1	0.000000E+000
1	69.57189473	2.008326E-011	5.713255E-012	0	0.000000E+000
1	69.57192899	5.713255E-012	2.008326E-011	1	0.000000E+000
1	69.57219726	2.008326E-011	5.713255E-012	0	0.000000E+000
1	69.57220506	5.713255E-012	2.008326E-011	1	0.000000E+000
1	69.57321968	2.008326E-011	5.713255E-012	0	0.000000E+000
1	69.57324250	5.713255E-012	2.008326E-011	1	0.000000E+000
1	69.57435717	2.008326E-011	5.713255E-012	0	0.000000E+000
1	69.57457096	5.713255E-012	2.008326E-011	1	0.000000E+000
1	69.57498263	2.008326E-011	5.713255E-012	0	0.000000E+000
1	69.57538892	5.713255E-012	2.008326E-011	1	0.000000E+000
1	69.57603637	2.008326E-011	5.713255E-012	0	0.000000E+000
1	69.57606481	5.713255E-012	2.008326E-011	1	0.000000E+000
1	69.57674835	2.008326E-011	5.713255E-012	0	0.000000E+000
1	69.57677994	5.713255E-012	2.008326E-011	1	0.000000E+000
1	69.57763610	2.008326E-011	5.713255E-012	0	0.000000E+000
1	69.57769100	5.713255E-012	2.008326E-011	1	0.000000E+000
1	69.57783334	2.008326E-011	5.713255E-012	0	0.000000E+000
1	69.57784735	5.713255E-012	2.008326E-011	1	0.000000E+000
1	69.57835748	2.008326E-011	5.713255E-012	0	0.000000E+000
1	69.57837792	5.713255E-012	2.008326E-011	1	0.000000E+000
1	69.57861771	2.008326E-011	5.713255E-012	0	0.000000E+000
1	69.57865633	5.713255E-012	2.008326E-011	1	0.000000E+000
1	69.57930558	2.008326E-011	5.713255E-012	0	0.000000E+000
1	69.57933700	5.713255E-012	2.008326E-011	1	0.000000E+000
1	69.57960011	2.008326E-011	5.713255E-012	0	0.000000E+000
1	69.57966731	5.713255E-012	2.008326E-011	1	0.000000E+000
1	69.58010560	2.008326E-011	5.713255E-012	0	0.000000E+000
1	69.58015298	5.713255E-012	2.008326E-011	1	0.000000E+000
1	69.58032769	2.008326E-011	5.713255E-012	0	0.000000E+000
1	69.58388886	5.713255E-012	2.008326E-011	1	0.000000E+000
1	69.58432751	2.008326E-011	5.713255E-012	0	0.000000E+000
1	69.58454471	5.713255E-012	2.008326E-011	1	0.000000E+000
1	69.58455888	2.008326E-011	5.713255E-012	0	0.000000E+000
1	69.58461513	5.713255E-012	2.008326E-011	1	0.000000E+000
1	69.58475555	2.008326E-011	5.713255E-012	0	0.000000E+000
1	69.58477474	5.713255E-012	2.008326E-011	1	0.000000E+000
1	69.58482583	2.008326E-011	5.713255E-012	0	0.000000E+000
1	69.58504479	5.713255E-012	2.008326E-011	1	0.000000E+000
1	69.58507363	2.008326E-011	5.713255E-012	0	0.000000E+000
1	69.58508790	5.713255E-012	2.008326E-011	1	0.000000E+000
1	69.58764769	2.008326E-011	5.713255E-012	0	0.000000E+000
1	69.58765061	5.713255E-012	2.008326E-011	1	0.000000E+000
1	69.58772264	2.008326E-011	5.713255E-012	0	0.000000E+000
1	69.58773341	5.713255E-012	2.008326E-011	1	0.000000E+000
1	69.58888829	2.008326E-011	5.713255E-012	0	0.000000E+000
1	69.58891815	5.713255E-012	2.008326E-011	1	0.000000E+000
1	69.58918002	2.008326E-011	5.713255E-012	0	0.000000E+000
1	69.58924191	5.713255E-012	2.008326E-011	1	0.000000E+000
1	69.58953332	2.008326E-011	5.713255E-012	0	0.000000E+000
1	69.58957019	5.713255E-012	2.008326E-011	1	0.000000E+000
1	69.59027565	2.008326E-011	5.713255E-012	0	0.000000E+000
1	69.59031020	5.713255E-012	2.008326E-011	1	0.000000E+000
1	69.59040310	2.008326E-011	5.713255E-012	0	0.000000E+000
1	69.59142971	5.713255E-012	2.008326E-011	1	0.000000E+000
1	69.59227219	2.008326E-011	5.713255E-012	0	0.000000E+000
1	69.59230242	5.713255E-012	2.008326E-011	1	0.000000E+000
1	69.59267496	2.008326E-011	5.713255E-012	0	0.000000E+000
1	69.59286089	5.713255E-012	2.008326E-011	1	0.000000E+000
1	69.59472718	2.008326E-011	5.713255E-012	0	0.000000E+000
1	69.59494624	5.713255E-012	2.008326E-011	1	0.000000E+000
1	69.59524767	2.008326E-011	5.713255E-012	0	0.000000E+000
1	69.59585074	5.713255E-012	2.008326E-011	1	0.000000E+000
1	69.59625382	2.008326E-011	5.713255E-012	0	0.000000E+000
1	69.59705050	5.713255E-012	2.008326E-011	1	0.000000E+000
1	69.59725909	2.008326E-011	5.713255E-012	0	0.000000E+000
1	69.59854709	5.713255E-012	2.008326E-011	1	0.000000E+000
1	69.59934982	2.008326E-011	5.713255E-012	0	0.000000E+000
1	69.59940964	5.713255E-012	2.008326E-011	1	0.000000E+000
1	69.60105991	2.008326E-011	5.713255E-012	0	0.000000E+000
1	69.60168896	5.713255E-012	2.008326E-011	1	0.000000E+000
1	69.60177011	2.008326E-011	5.713255E-012	0	0.000000E+000
1	69.60191463	5.713255E-012	2.008326E-011	1	0.000000E+000
1	69.60223375	2.008326E-011	5.713255E-012	0	0.000000E+000
1	69.60225726	5.713255E-012	2.008326E-011	1	0.000000E+000
1	69.60247281	2.008326E-011	5.713255E-012	0	0.000000E+000
1	69.60249194	5.713255E-012	2.008326E-011	1	0.000000E+000
1	69.60466907	2.008326E-011	5.713255E-012	0	0.000000E+000
1	69.60473014	5.713255E-012	2.008326E-011	1	0.000000E+000
1	69.60701379	2.008326E-011	5.713255E-012	0	0.000000E+000
1	69.60721226	5.713255E-012	2.008326E-011	1	0.000000E+000
1	69.60780052	2.008326E-011	5.713255E-012	0	0.000000E+000
1	69.60782535	5.713255E-012	2.008326E-011	1	0.000000E+000
1	69.60822258	2.008326E-011	5.713255E-012	0	0.000000E+000
1	69.60863093	5.713255E-012	2.008326E-011	1	0.000000E+000
1	69.60944972	2.008326E-011	5.713255E-012	0	0.000000E+000
1	69.60948484	5.713255E-012	2.008326E-011	1	0.000000E+000
1	69.61008029	2.008326E-011	5.713255E-012	0	0.000000E+000
1	69.61084057	5.713255E-012	2.008326E-011	1	0.000000E+000
1	69.61136166	2.008326E-011	5.713255E-012	0	0.000000E+000
1	69.61138499	5.713255E-012	2.008326E-011	1	0.000000E+000
1	69.61162565	2.008326E-011	5.713255E-012	0	0.000000E+000
1	69.61172513	5.713255E-012	2.008326E-011	1	0.000000E+000
1	69.61224821	2.008326E-011	5.713255E-012	0	0.000000E+000
1	69.61245036	5.713255E-012	2.008326E-011	1	0.000000E+000
1	69.61246491	2.008326E-011	5.713255E-012	0	0.000000E+000
1	69.61285796	5.713255E-012	2.008326E-011	1	0.000000E+000
1	69.61353172	2.008326E-011	5.713255E-012	0	0.000000E+000
1	69.61446724	5.713255E-012	2.008326E-011	1	0.000000E+000
1	69.61452851	2.008326E-011	5.713255E-012	0	0.000000E+000
1	69.61464543	5.713255E-012	2.008326E-011	1	0.000000E+000
1	69.61479868	2.008326E-011	5.713255E-012	0	0.000000E+000
1	69.61498142	5.713255E-012	2.008326E-011	1	0.000000E+000
1	69.61525022	2.008326E-011	5.713255E-012	0	0.000000E+000
1	69.61538981	5.713255E-012	2.008326E-011	1	0.000000E+000
1	69.61540078	2.008326E-011	5.713255E-012	0	0.000000E+000
1	69.61543430	5.713255E-012	2.008326E-011	1	0.000000E+000
1	69.61546809	2.008326E-011	5.713255E-012	0	0.000000E+000
1	69.61577308	5.713255E-012	2.008326E-011	1	0.000000E+000
1	69.61584431	2.008326E-011	5.713255E-012	0	0.000000E+000
1	69.61771622	5.713255E-012	2.008326E-011	1	0.000000E+000
1	69.61854880	2.008326E-011	5.713255E-012	0	0.000000E+000
1	69.61858785	5.713255E-012	2.008326E-011	1	0.000000E+000
1	69.61919234	2.008326E-011	5.713255E-012	0	0.000000E+000
1	69.61921689	5.713255E-012	2.008326E-011	1	0.000000E+000
1	69.61961179	2.008326E-011	5.713255E-012	0	0.000000E+000
1	69.61962538	5.713255E-012	2.008326E-011	1	0.000000E+000
1	69.62045875	2.008326E-011	5.713255E-012	0	0.000000E+000
1	69.62049002	5.713255E-012	2.008326E-011	1	0.000000E+000
1	69.62108727	2.008326E-011	5.713255E-012	0	0.000000E+000
1	69.62171724	5.713255E-012	2.008326E-011	1	0.000000E+000
1	69.62181528	2.008326E-011	5.713255E-012	0	0.000000E+000
1	69.62184087	5.713255E-012	2.008326E-011	1	0.000000E+000
1	69.62193454	2.008326E-011	5.713255E-012	0	0.000000E+000
1	69.62196548	5.713255E-012	2.008326E-011	1	0.000000E+000
1	69.62309078	2.008326E-011	5.713255E-012	0	0.000000E+000
1	69.62312537	5.713255E-012	2.008326E-011	1	0.000000E+000
1	69.62320317	2.008326E-011	5.713255E-012	0	0.000000E+000
1	69.62324592	5.713255E-012	2.008326E-011	1	0.000000E+000
1	69.62347737	2.008326E-011	5.713255E-012	0	0.000000E+000
1	69.62349340	5.713255E-012	2.008326E-011	1	0.000000E+000
1	69.62369991	2.008326E-011	5.713255E-012	0	0.000000E+000
1	69.62451439	5.713255E-012	2.008326E-011	1	0.000000E+000
1	69.62636107	2.008326E-011	5.713255E-012	0	0.000000E+000
1	69.62641930	5.713255E-012	2.008326E-011	1	0.000000E+000
1	69.62757846	2.008326E-011	5.713255E-012	0	0.000000E+000
1	69.62763795	5.713255E-012	2.008326E-011	1	0.000000E+000
1	69.62890331	2.008326E-011	5.713255E-012	0	0.000000E+000
1	69.63065851	5.713255E-012	2.008326E-011	1	0.000000E+000
1	69.63362234	2.008326E-011	5.713255E-012	0	0.000000E+000
1	69.63363523	5.713255E-012	2.008326E-011	1	0.000000E+000
1	69.63426471	2.008326E-011	5.713255E-012	0	0.000000E+000
1	69.63428984	5.713255E-012	2.008326E-011	1	0.000000E+000
1	69.63452441	2.008326E-011	5.713255E-012	0	0.000000E+000
1	69.63455197	5.713255E-012	2.008326E-011	1	0.000000E+000
1	69.63544682	2.008326E-011	5.713255E-012	0	0.000000E+000
1	69.63545314	5.713255E-012	2.008326E-011	1	0.000000E+000
1	69.63550941	2.008326E-011	5.713255E-012	0	0.000000E+000
1	69.63553418	5.713255E-012	2.008326E-011	1	0.000000E+000
1	69.63632449	2.008326E-011	5.713255E-012	0	0.000000E+000
1	69.63632956	5.713255E-012	2.008326E-011	1	0.000000E+000
1	69.63938065	2.008326E-011	5.713255E-012	0	0.000000E+000
1	69.63941749	5.713255E-012	2.008326E-011	1	0.000000E+000
1	69.63972218	2.008326E-011	5.713255E-012	0	0.000000E+000
1	69.63975794	5.713255E-012	2.008326E-011	1	0.000000E+000
1	69.64078123	2.008326E-011	5.713255E-012	0	0.000000E+000
1	69.64079995	5.713255E-012	2.008326E-011	1	0.000000E+000
1	69.64110355	2.008326E-011	5.713255E-012	0	0.000000E+000
1	69.64114350	5.713255E-012	2.008326E-011	1	0.000000E+000
1	69.64144783	2.008326E-011	5.713255E-012	0	0.000000E+000
1	69.64150217	5.713255E-012	2.008326E-011	1	0.000000E+000
1	69.64170639	2.008326E-011	5.713255E-012	0	0.000000E+000
1	69.64172050	5.713255E-012	2.008326E-011	1	0.000000E+000
1	69.64232942	2.008326E-011	5.713255E-012	0	0.000000E+000
1	69.64236756	5.713255E-012	2.008326E-011	1	0.000000E+000
1	69.64344189	2.008326E-011	5.713255E-012	0	0.000000E+000
1	69.64377263	5.713255E-012	2.008326E-011	1	0.000000E+000
1	69.64407848	2.008326E-011	5.713255E-012	0	0.000000E+000
1	69.64408215	5.713255E-012	2.008326E-011	1	0.000000E+000
1	69.64476621	2.008326E-011	5.713255E-012	0	0.000000E+000
1	69.64478194	5.713255E-012	2.008326E-011	1	0.000000E+000
1	69.64485246	2.008326E-011	5.713255E-012	0	0.000000E+000
1	69.64540386	5.713255E-012	2.008326E-011	1	0.000000E+000
1	69.64617262	2.008326E-011	5.713255E-012	0	0.000000E+000
1	69.64622631	5.713255E-012	2.008326E-011	1	0.000000E+000
1	69.64657677	2.008326E-011	5.713255E-012	0	0.000000E+000
1	69.64660957	5.713255E-012	2.008326E-011	1	0.000000E+000
1	69.64676398	2.008326E-011	5.713255E-012	0	0.000000E+000
1	69.64677154	5.713255E-012	2.008326E-011	1	0.000000E+000
1	69.64753986	2.008326E-011	5.713255E-012	0	0.000000E+000
1	69.64755626	5.713255E-012	2.008326E-011	1	0.000000E+000
1	69.64787295	2.008326E-011	5.713255E-012	0	0.000000E+000
1	69.64793483	5.713255E-012	2.008326E-011	1	0.000000E+000
1	69.64796069	2.008326E-011	5.713255E-012	0	0.000000E+000
1	69.64797989	5.713255E-012	2.008326E-011	1	0.000000E+000
1	69.64810129	2.008326E-011	5.713255E-012	0	0.000000E+000
1	69.64819014	5.713255E-012	2.008326E-011	1	0.000000E+000
1	69.64827568	2.008326E-011	5.713255E-012	0	0.000000E+000
1	69.64831621	5.713255E-012	2.008326E-011	1	0.000000E+000
1	69.64841346	2.008326E-011	5.713255E-012	0	0.000000E+000
1	69.64903152	5.713255E-012	2.008326E-011	1	0.000000E+000
1	69.64989341	2.008326E-011	5.713255E-012	0	0.000000E+000
1	69.64995328	5.713255E-012	2.008326E-011	1	0.000000E+000
1	69.65003538	2.008326E-011	5.713255E-012	0	0.000000E+000
1	69.65007338	5.713255E-012	2.008326E-011	1	0.000000E+000
1	69.65028122	2.008326E-011	5.713255E-012	0	0.000000E+000
1	69.65057627	5.713255E-012	2.008326E-011	1	0.000000E+000
1	69.65066188	2.008326E-011	5.713255E-012	0	0.000000E+000
1	69.65068412	5.713255E-012	2.008326E-011	1	0.000000E+000
1	69.65117142	2.008326E-011	5.713255E-012	0	0.000000E+000
1	69.65118968	5.713255E-012	2.008326E-011	1	0.000000E+000
1	69.65123697	2.008326E-011	5.713255E-012	0	0.000000E+000
1	69.65125720	5.713255E-012	2.008326E-011	1	0.000000E+000
1	69.65161745	2.008326E-011	5.713255E-012	0	0.000000E+000
1	69.65162730	5.713255E-012	2.008326E-011	1	0.000000E+000
1	69.65220539	2.008326E-011	5.713255E-012	0	0.000000E+000
1	69.65224808	5.713255E-012	2.008326E-011	1	0.000000E+000
1	69.65234719	2.008326E-011	5.713255E-012	0	0.000000E+000
1	69.65272205	5.713255E-012	2.008326E-011	1	0.000000E+000
1	69.65343976	2.008326E-011	5.713255E-012	0	0.000000E+000
1	69.65353788	5.713255E-012	2.008326E-011	1	0.000000E+000
1	69.65376046	2.008326E-011	5.713255E-012	0	0.000000E+000
1	69.65378345	5.713255E-012	2.008326E-011	1	0.000000E+000
1	69.65383824	2.008326E-011	5.713255E-012	0	0.000000E+000
1	69.65385898	5.713255E-012	2.008326E-011	1	0.000000E+000
1	69.65428989	2.008326E-011	5.713255E-012	0	0.000000E+000
1	69.65490602	5.713255E-012	2.008326E-011	1	0.000000E+000
1	69.65519101	2.008326E-011	5.713255E-012	0	0.000000E+000
1	69.65634226	5.713255E-012	2.008326E-011	1	0.000000E+000
1	69.65657808	2.008326E-011	5.713255E-012	0	0.000000E+000
1	69.65660967	5.713255E-012	2.008326E-011	1	0.000000E+000
1	69.65748054	2.008326E-011	5.713255E-012	0	0.000000E+000
1	69.65749530	5.713255E-012	2.008326E-011	1	0.000000E+000
1	69.65828204	2.008326E-011	5.713255E-012	0	0.000000E+000
1	69.65829710	5.713255E-012	2.008326E-011	1	0.000000E+000
1	69.65884536	2.008326E-011	5.713255E-012	0	0.000000E+000
1	69.65887020	5.713255E-012	2.008326E-011	1	0.000000E+000
1	69.65919975	2.008326E-011	5.713255E-012	0	0.000000E+000
1	69.65923653	5.713255E-012	2.008326E-011	1	0.000000E+000
1	69.65974830	2.008326E-011	5.713255E-012	0	0.000000E+000
1	69.65980382	5.713255E-012	2.008326E-011	1	0.000000E+000
1	69.66020682	2.008326E-011	5.713255E-012	0	0.000000E+000
1	69.66074479	5.713255E-012	2.008326E-011	1	0.000000E+000
1	69.66082375	2.008326E-011	5.713255E-012	0	0.000000E+000
1	69.66423776	5.713255E-012	2.008326E-011	1	0.000000E+000
1	69.66428394	2.008326E-011	5.713255E-012	0	0.000000E+000
1	69.66431157	5.713255E-012	2.008326E-011	1	0.000000E+000
1	69.66441883	2.008326E-011	5.713255E-012	0	0.000000E+000
1	69.66444470	5.713255E-012	2.008326E-011	1	0.000000E+000
1	69.66457036	2.008326E-011	5.713255E-012	0	0.000000E+000
1	69.66458149	5.713255E-012	2.008326E-011	1	0.000000E+000
1	69.66637534	2.008326E-011	5.713255E-012	0	0.000000E+000
1	69.66693943	5.713255E-012	2.008326E-011	1	0.000000E+000
1	69.66758405	2.008326E-011	5.713255E-012	0	0.000000E+000
1	69.66870429	5.713255E-012	2.008326E-011	1	0.000000E+000
1	69.66953653	2.008326E-011	5.713255E-012	0	0.000000E+000
1	69.66976080	5.713255E-012	2.008326E-011	1	0.000000E+000
1	69.66998660	2.008326E-011	5.713255E-012	0	0.000000E+000
1	69.67002016	5.713255E-012	2.008326E-011	1	0.000000E+000
1	69.67038613	2.008326E-011	5.713255E-012	0	0.000000E+000
1	69.67049883	5.713255E-012	2.008326E-011	1	0.000000E+000
1	69.67137606	2.008326E-011	5.713255E-012	0	0.000000E+000
1	69.67141077	5.713255E-012	2.008326E-011	1	0.000000E+000
1	69.67174005	2.008326E-011	5.713255E-012	0	0.000000E+000
1	69.67176130	5.713255E-012	2.008326E-011	1	0.000000E+000
1	69.67198813	2.008326E-011	5.713255E-012	0	0.000000E+000
1	69.67218206	5.713255E-012	2.008326E-011	1	0.000000E+000
1	69.67317904	2.008326E-011	5.713255E-012	0	0.000000E+000
1	69.67318626	5.713255E-012	2.008326E-011	1	0.000000E+000
1	69.67347933	2.008326E-011	5.713255E-012	0	0.000000E+000
1	69.67348430	5.713255E-012	2.008326E-011	1	0.000000E+000
1	69.67374521	2.008326E-011	5.713255E-012	0	0.000000E+000
1	69.67377002	5.713255E-012	2.008326E-011	1	0.000000E+000
1	69.67443460	2.008326E-011	5.713255E-012	0	0.000000E+000
1	69.67446796	5.713255E-012	2.008326E-011	1	0.000000E+000
1	69.67481332	2.008326E-011	5.713255E-012	0	0.000000E+000
1	69.67482809	5.713255E-012	2.008326E-011	1	0.000000E+000
1	69.67535795	2.008326E-011	5.713255E-012	0	0.000000E+000
1	69.67551764	5.713255E-012	2.008326E-011	1	0.000000E+000
1	69.67663586	2.008326E-011	5.713255E-012	0	0.000000E+000
1	69.67667815	5.713255E-012	2.008326E-011	1	0.000000E+000
1	69.67692115	2.008326E-011	5.713255E-012	0	0.000000E+000
1	69.67694011	5.713255E-012	2.008326E-011	1	0.000000E+000
1	69.67719512	2.008326E-011	5.713255E-012	0	0.000000E+000
1	69.67722900	5.713255E-012	2.008326E-011	1	0.000000E+000
1	69.67787335	2.008326E-011	5.713255E-012	0	0.000000E+000
1	69.67854499	5.713255E-012	2.008326E-011	1	0.000000E+000
1	69.67954845	2.008326E-011	5.713255E-012	0	0.000000E+000
1	69.67955993	5.713255E-012	2.008326E-011	1	0.000000E+000
1	69.68023585	2.008326E-011	5.713255E-012	0	0.000000E+000
1	69.68025812	5.713255E-012	2.008326E-011	1	0.000000E+000
1	69.68050189	2.008326E-011	5.713255E-012	0	0.000000E+000
1	69.68052702	5.713255E-012	2.008326E-011	1	0.000000E+000
1	69.68089997	2.008326E-011	5.713255E-012	0	0.000000E+000
1	69.68092815	5.713255E-012	2.008326E-011	1	0.000000E+000
1	69.68095185	2.008326E-011	5.713255E-012	0	0.000000E+000
1	69.68096971	5.713255E-012	2.008326E-011	1	0.000000E+000
1	69.68137426	2.008326E-011	5.713255E-012	0	0.000000E+000
1	69.68206119	5.713255E-012	2.008326E-011	1	0.000000E+000
1	69.68632598	2.008326E-011	5.713255E-012	0	0.000000E+000
1	69.68647694	5.713255E-012	2.008326E-011	1	0.000000E+000
1	69.68649265	2.008326E-011	5.713255E-012	0	0.000000E+000
1	69.68657195	5.713255E-012	2.008326E-011	1	0.000000E+000
1	69.68888804	2.008326E-011	5.713255E-012	0	0.000000E+000
1	69.68918072	5.713255E-012	2.008326E-011	1	0.000000E+000
1	69.69010750	2.008326E-011	5.713255E-012	0	0.000000E+000
1	69.69022753	5.713255E-012	2.008326E-011	1	0.000000E+000
1	69.69129552	2.008326E-011	5.713255E-012	0	0.000000E+000
1	69.69132041	5.713255E-012	2.008326E-011	1	0.000000E+000
1	69.69179652	2.008326E-011	5.713255E-012	0	0.000000E+000
1	69.69184099	5.713255E-012	2.008326E-011	1	0.000000E+000
1	69.69189519	2.008326E-011	5.713255E-012	0	0.000000E+000
1	69.69271434	5.713255E-012	2.008326E-011	1	0.000000E+000
1	69.69279740	2.008326E-011	5.713255E-012	0	0.000000E+000
1	69.69319198	5.713255E-012	2.008326E-011	1	0.000000E+000
1	69.69367553	2.008326E-011	5.713255E-012	0	0.000000E+000
1	69.69369119	5.713255E-012	2.008326E-011	1	0.000000E+000
1	69.69437764	2.008326E-011	5.713255E-012	0	0.000000E+000
1	69.69482269	5.713255E-012	2.008326E-011	1	0.000000E+000
1	69.69487352	2.008326E-011	5.713255E-012	0	0.000000E+000
1	69.69495948	5.713255E-012	2.008326E-011	1	0.000000E+000
1	69.69613034	2.008326E-011	5.713255E-012	0	0.000000E+000
1	69.69615636	5.713255E-012	2.008326E-011	1	0.000000E+000
1	69.69674970	2.008326E-011	5.713255E-012	0	0.000000E+000
1	69.69678386	5.713255E-012	2.008326E-011	1	0.000000E+000
1	69.69735695	2.008326E-011	5.713255E-012	0	0.000000E+000
1	69.69739650	5.713255E-012	2.008326E-011	1	0.000000E+000
1	69.69805634	2.008326E-011	5.713255E-012	0	0.000000E+000
1	69.69808401	5.713255E-012	2.008326E-011	1	0.000000E+000
1	69.69832255	2.008326E-011	5.713255E-012	0	0.000000E+000
1	69.69835896	5.713255E-012	2.008326E-011	1	0.000000E+000
1	69.69967921	2.008326E-011	5.713255E-012	0	0.000000E+000
1	69.69979770	5.713255E-012	2.008326E-011	1	0.000000E+000
1	69.70002707	2.008326E-011	5.713255E-012	0	0.000000E+000
1	69.70003929	5.713255E-012	2.008326E-011	1	0.000000E+000
1	69.70028968	2.008326E-011	5.713255E-012	0	0.000000E+000
1	69.70031940	5.713255E-012	2.008326E-011	1	0.000000E+000
1	69.70063848	2.008326E-011	5.713255E-012	0	0.000000E+000
1	69.70064767	5.713255E-012	2.008326E-011	1	0.000000E+000
1	69.70132165	2.008326E-011	5.713255E-012	0	0.000000E+000
1	69.70137594	5.713255E-012	2.008326E-011	1	0.000000E+000
1	69.70257540	2.008326E-011	5.713255E-012	0	0.000000E+000
1	69.70260783	5.713255E-012	2.008326E-011	1	0.000000E+000
1	69.70451092	2.008326E-011	5.713255E-012	0	0.000000E+000
1	69.70452444	5.713255E-012	2.008326E-011	1	0.000000E+000
1	69.70486373	2.008326E-011	5.713255E-012	0	0.000000E+000
1	69.70494460	5.713255E-012	2.008326E-011	1	0.000000E+000
1	69.70519932	2.008326E-011	5.713255E-012	0	0.000000E+000
1	69.70534963	5.713255E-012	2.008326E-011	1	0.000000E+000
1	69.70569046	2.008326E-011	5.713255E-012	0	0.000000E+000
1	69.70569842	5.713255E-012	2.008326E-011	1	0.000000E+000
1	69.70588601	2.008326E-011	5.713255E-012	0	0.000000E+000
1	69.70611102	5.713255E-012	2.008326E-011	1	0.000000E+000
1	69.70714170	2.008326E-011	5.713255E-012	0	0.000000E+000
1	69.70741055	5.713255E-012	2.008326E-011	1	0.000000E+000
1	69.70753359	2.008326E-011	5.713255E-012	0	0.000000E+000
1	69.70755467	5.713255E-012	2.008326E-011	1	0.000000E+000
1	69.70823038	2.008326E-011	5.713255E-012	0	0.000000E+000
1	69.70826833	5.713255E-012	2.008326E-011	1	0.000000E+000
1	69.70854734	2.008326E-011	5.713255E-012	0	0.000000E+000
1	69.70860613	5.713255E-012	2.008326E-011	1	0.000000E+000
1	69.70877803	2.008326E-011	5.713255E-012	0	0.000000E+000
1	69.70897098	5.713255E-012	2.008326E-011	1	0.000000E+000
1	69.70988997	2.008326E-011	5.713255E-012	0	0.000000E+000
1	69.70995384	5.713255E-012	2.008326E-011	1	0.000000E+000
1	69.71049157	2.008326E-011	5.713255E-012	0	0.000000E+000
1	69.71083763	5.713255E-012	2.008326E-011	1	0.000000E+000
1	69.71120310	2.008326E-011	5.713255E-012	0	0.000000E+000
1	69.71134273	5.713255E-012	2.008326E-011	1	0.000000E+000
1	69.71138541	2.008326E-011	5.713255E-012	0	0.000000E+000
1	69.71289019	5.713255E-012	2.008326E-011	1	0.000000E+000
1	69.71332508	2.008326E-011	5.713255E-012	0	0.000000E+000
1	69.71336388	5.713255E-012	2.008326E-011	1	0.000000E+000
1	69.71375191	2.008326E-011	5.713255E-012	0	0.000000E+000
1	69.71409785	5.713255E-012	2.008326E-011	1	0.000000E+000
1	69.71411209	2.008326E-011	5.713255E-012	0	0.000000E+000
1	69.71416905	5.713255E-012	2.008326E-011	1	0.000000E+000
1	69.71464835	2.008326E-011	5.713255E-012	0	0.000000E+000
1	69.71468635	5.713255E-012	2.008326E-011	1	0.000000E+000
1	69.71521338	2.008326E-011	5.713255E-012	0	0.000000E+000
1	69.71599682	5.713255E-012	2.008326E-011	1	0.000000E+000
1	69.71652161	2.008326E-011	5.713255E-012	0	0.000000E+000
1	69.71654426	5.713255E-012	2.008326E-011	1	0.000000E+000
1	69.71751196	2.008326E-011	5.713255E-012	0	0.000000E+000
1	69.71852661	5.713255E-012	2.008326E-011	1	0.000000E+000
1	69.71876008	2.008326E-011	5.713255E-012	0	0.000000E+000
1	69.72036174	5.713255E-012	2.008326E-011	1	0.000000E+000
1	69.72085487	2.008326E-011	5.713255E-012	0	0.000000E+000
1	69.72108103	5.713255E-012	2.008326E-011	1	0.000000E+000
1	69.72169558	2.008326E-011	5.713255E-012	0	0.000000E+000
1	69.72194959	5.713255E-012	2.008326E-011	1	0.000000E+000
1	69.72338705	2.008326E-011	5.713255E-012	0	0.000000E+000
1	69.72344500	5.713255E-012	2.008326E-011	1	0.000000E+000
1	69.72411535	2.008326E-011	5.713255E-012	0	0.000000E+000
1	69.72413552	5.713255E-012	2.008326E-011	1	0.000000E+000
1	69.72416753	2.008326E-011	5.713255E-012	0	0.000000E+000
1	69.72425331	5.713255E-012	2.008326E-011	1	0.000000E+000
1	69.72432321	2.008326E-011	5.713255E-012	0	0.000000E+000
1	69.72438914	5.713255E-012	2.008326E-011	1	0.000000E+000
1	69.72594757	2.008326E-011	5.713255E-012	0	0.000000E+000
1	69.72597208	5.713255E-012	2.008326E-011	1	0.000000E+000
1	69.72765527	2.008326E-011	5.713255E-012	0	0.000000E+000
1	69.72767025	5.713255E-012	2.008326E-011	1	0.000000E+000
1	69.72807098	2.008326E-011	5.713255E-012	0	0.000000E+000
1	69.73296680	5.713255E-012	2.008326E-011	1	0.000000E+000
1	69.73328792	2.008326E-011	5.713255E-012	0	0.000000E+000
1	69.73331137	5.713255E-012	2.008326E-011	1	0.000000E+000
1	69.73343368	2.008326E-011	5.713255E-012	0	0.000000E+000
1	69.73349513	5.713255E-012	2.008326E-011	1	0.000000E+000
1	69.73408495	2.008326E-011	5.713255E-012	0	0.000000E+000
1	69.73410464	5.713255E-012	2.008326E-011	1	0.000000E+000
1	69.73424794	2.008326E-011	5.713255E-012	0	0.000000E+000
1	69.73426755	5.713255E-012	2.008326E-011	1	0.000000E+000
1	69.73435792	2.008326E-011	5.713255E-012	0	0.000000E+000
1	69.73517577	5.713255E-012	2.008326E-011	1	0.000000E+000
1	69.73535253	2.008326E-011	5.713255E-012	0	0.000000E+000
1	69.73540552	5.713255E-012	2.008326E-011	1	0.000000E+000
1	69.73622835	2.008326E-011	5.713255E-012	0	0.000000E+000
1	69.73624423	5.713255E-012	2.008326E-011	1	0.000000E+000
1	69.73688601	2.008326E-011	5.713255E-012	0	0.000000E+000
1	69.73716930	5.713255E-012	2.008326E-011	1	0.000000E+000
1	69.73755268	2.008326E-011	5.713255E-012	0	0.000000E+000
1	69.73827438	5.713255E-012	2.008326E-011	1	0.000000E+000
1	69.73898978	2.008326E-011	5.713255E-012	0	0.000000E+000
1	69.73899686	5.713255E-012	2.008326E-011	1	0.000000E+000
1	69.73968455	2.008326E-011	5.713255E-012	0	0.000000E+000
1	69.73969629	5.713255E-012	2.008326E-011	1	0.000000E+000
1	69.74311373	2.008326E-011	5.713255E-012	0	0.000000E+000
1	69.74312783	5.713255E-012	2.008326E-011	1	0.000000E+000
1	69.74327417	2.008326E-011	5.713255E-012	0	0.000000E+000
1	69.74331083	5.713255E-012	2.008326E-011	1	0.000000E+000
1	69.74377972	2.008326E-011	5.713255E-012	0	0.000000E+000
1	69.74380619	5.713255E-012	2.008326E-011	1	0.000000E+000
1	69.74435388	2.008326E-011	5.713255E-012	0	0.000000E+000
1	69.74437666	5.713255E-012	2.008326E-011	1	0.000000E+000
1	69.74496170	2.008326E-011	5.713255E-012	0	0.000000E+000
1	69.74496557	5.713255E-012	2.008326E-011	1	0.000000E+000
1	69.74602983	2.008326E-011	5.713255E-012	0	0.000000E+000
1	69.74604714	5.713255E-012	2.008326E-011	1	0.000000E+000
1	69.74699247	2.008326E-011	5.713255E-012	0	0.000000E+000
1	69.74701595	5.713255E-012	2.008326E-011	1	0.000000E+000
1	69.74720991	2.008326E-011	5.713255E-012	0	0.000000E+000
1	69.74727133	5.713255E-012	2.008326E-011	1	0.000000E+000
1	69.74748310	2.008326E-011	5.713255E-012	0	0.000000E+000
1	69.74776872	5.713255E-012	2.008326E-011	1	0.000000E+000
1	69.74851815	2.008326E-011	5.713255E-012	0	0.000000E+000
1	69.74858488	5.713255E-012	2.008326E-011	1	0.000000E+000
1	69.74903419	2.008326E-011	5.713255E-012	0	0.000000E+000
1	69.74909782	5.713255E-012	2.008326E-011	1	0.000000E+000
1	69.75006279	2.008326E-011	5.713255E-012	0	0.000000E+000
1	69.75008446	5.713255E-012	2.008326E-011	1	0.000000E+000
1	69.75011931	2.008326E-011	5.713255E-012	0	0.000000E+000
1	69.75014134	5.713255E-012	2.008326E-011	1	0.000000E+000
1	69.75049950	2.008326E-011	5.713255E-012	0	0.000000E+000
1	69.75064811	5.713255E-012	2.008326E-011	1	0.000000E+000
1	69.75133900	2.008326E-011	5.713255E-012	0	0.000000E+000
1	69.75134924	5.713255E-012	2.008326E-011	1	0.000000E+000
1	69.75184222	2.008326E-011	5.713255E-012	0	0.000000E+000
1	69.75186887	5.713255E-012	2.008326E-011	1	0.000000E+000
1	69.75283661	2.008326E-011	5.713255E-012	0	0.000000E+000
1	69.75285734	5.713255E-012	2.008326E-011	1	0.000000E+000
1	69.75293367	2.008326E-011	5.713255E-012	0	0.000000E+000
1	69.75297937	5.713255E-012	2.008326E-011	1	0.000000E+000
1	69.75306990	2.008326E-011	5.713255E-012	0	0.000000E+000
1	69.75309954	5.713255E-012	2.008326E-011	1	0.000000E+000
1	69.75314066	2.008326E-011	5.713255E-012	0	0.000000E+000
1	69.75370922	5.713255E-012	2.008326E-011	1	0.000000E+000
1	69.75490139	2.008326E-011	5.713255E-012	0	0.000000E+000
1	69.75491342	5.713255E-012	2.008326E-011	1	0.000000E+000
1	69.75549785	2.008326E-011	5.713255E-012	0	0.000000E+000
1	69.75616191	5.713255E-012	2.008326E-011	1	0.000000E+000
1	69.75634433	2.008326E-011	5.713255E-012	0	0.000000E+000
[truncated: 414,041 more chars]
