# Supplementary material for: Ancestral acetylcholine receptor β-subunit forms homopentamers that prime before opening spontaneously
Source: eLife. 2022 Jul 4;11:e76504. doi: 10.7554/eLife.76504 (PMC9365395; doi:10.7554/eLife.76504)
Supplement: Figure 4—figure supplement 1—source data 1. — Detected single-channel event durations for the human adult muscle-type acetylcholine receptor in the presence of increasing concentrations of acetylcholine (ACh; 3 µM, 6 µM, 10 µM, 18 µM, 30 µM, 60 µM, 100 µM, and 180 µM). Compressed file includes 24 TAC 4.3.3 event files (*.evt format) of the single-channel detections for the three recordings for each acetylcholine concentration (fileA, fileB, and fileC in each case) in the presented kinetic analysis, as well as the associated R scripts (*.txt format) for defining and sorting bursts. [file elife-76504-fig4-figsupp1-data1.zip › F4S1-SD1/Source Data - Figure 4-figure supplement 1/Figure 4-figure supplement 1_WTMuscle30uMACh_fileC.evt]

5
File
Acquire	D:\Data\Christian\1-Single Channel Recordings\WTMuscle (control)\30uM ACh\Recordings\a3 - 17-08-28-WTMuscle-BRBS-PA30OOPS-120mV-1.acquire	0	
Sweeps
1	178.580254	0.000000	0.249750	0.0000000E+000	0.0000000E+000	
Segments
1	79	0.000000	0.249750	0.773976	1.033101	2.884828	3.167405	3.524321	3.702522	4.315434	4.509522	4.640853	4.761711	9.014731	9.136167	10.494877	10.751604	10.808094	10.941867	11.480103	11.644517	11.660062	11.800152	12.869844	13.076770	17.339630	17.493436	22.133192	22.263560	29.126602	29.758096	34.992272	35.161621	39.713502	39.828199	47.189631	47.425842	52.165704	52.553965	55.347061	55.523025	58.527501	58.788872	63.280342	63.449899	63.499038	63.568906	68.962272	69.158647	69.452165	69.956035	70.338305	70.683132	72.063285	72.379067	72.411934	72.734413	72.781876	73.139586	75.022082	75.122390	87.244051	87.344616	88.186006	88.352730	107.922095	108.072799	108.131577	108.259790	112.745402	112.919187	113.532001	113.711960	121.587660	121.760018	124.753726	125.100107	125.628805	125.756096	128.471704	128.771526	128.840559	129.232076	132.577701	132.678567	133.518360	134.148226	136.243117	136.510009	136.571678	136.692941	137.306735	137.578458	137.633485	137.777768	138.186793	139.552761	144.977889	145.078565	149.912018	150.025245	155.102797	155.212762	163.474395	163.575640	165.495549	165.604049	165.869146	166.361279	166.390558	167.688063	167.701278	169.652765	169.669674	170.054621	170.060574	170.121060	170.126110	170.704045	170.843236	171.266879	171.305758	171.369390	171.433270	171.588503	172.551926	172.652261	172.816745	172.993816	173.009694	173.074556	173.188589	173.412868	173.594482	173.714655	173.766182	173.875674	174.181046	174.308383	174.320414	174.493363	174.722273	174.822912	174.865853	175.072252	175.403807	175.647747	175.755776	176.102734	176.607203	177.192266	177.333480	177.495700	177.531678	177.585305	177.870385	178.043390	178.340878	178.580254	
Events
1	0.05002116	6.946956E-012	2.055696E-011	1	0.000000E+000
1	0.05066070	2.055696E-011	6.946956E-012	0	0.000000E+000
1	0.05185056	6.946956E-012	2.055696E-011	1	0.000000E+000
1	0.05201782	2.055696E-011	6.946956E-012	0	0.000000E+000
1	0.05211201	6.946956E-012	2.055696E-011	1	0.000000E+000
1	0.05333577	2.055696E-011	6.946956E-012	0	0.000000E+000
1	0.05439310	6.946956E-012	2.055696E-011	1	0.000000E+000
1	0.05463237	2.055696E-011	6.946956E-012	0	0.000000E+000
1	0.05498477	6.946956E-012	2.055696E-011	1	0.000000E+000
1	0.05509012	2.055696E-011	6.946956E-012	0	0.000000E+000
1	0.05551033	6.946956E-012	2.055696E-011	1	0.000000E+000
1	0.05610782	2.055696E-011	6.946956E-012	0	0.000000E+000
1	0.05611427	6.946956E-012	2.055696E-011	1	0.000000E+000
1	0.05657638	2.055696E-011	6.946956E-012	0	0.000000E+000
1	0.05658615	6.946956E-012	2.055696E-011	1	0.000000E+000
1	0.05671287	2.055696E-011	6.946956E-012	0	0.000000E+000
1	0.05676333	6.946956E-012	2.055696E-011	1	0.000000E+000
1	0.05698431	2.055696E-011	6.946956E-012	0	0.000000E+000
1	0.05749156	6.946956E-012	2.055696E-011	1	0.000000E+000
1	0.05757543	2.055696E-011	6.946956E-012	0	0.000000E+000
1	0.05762881	6.946956E-012	2.055696E-011	1	0.000000E+000
1	0.05829327	2.055696E-011	6.946956E-012	0	0.000000E+000
1	0.05835303	6.946956E-012	2.055696E-011	1	0.000000E+000
1	0.05843951	2.055696E-011	6.946956E-012	0	0.000000E+000
1	0.05859336	6.946956E-012	2.055696E-011	1	0.000000E+000
1	0.06085720	2.055696E-011	6.946956E-012	0	0.000000E+000
1	0.06213097	6.946956E-012	2.055696E-011	1	0.000000E+000
1	0.06221858	2.055696E-011	6.946956E-012	0	0.000000E+000
1	0.06221986	6.946956E-012	2.055696E-011	1	0.000000E+000
1	0.06272262	2.055696E-011	6.946956E-012	0	0.000000E+000
1	0.06279841	6.946956E-012	2.055696E-011	1	0.000000E+000
1	0.06284894	2.055696E-011	6.946956E-012	0	0.000000E+000
1	0.06387843	6.946956E-012	2.055696E-011	1	0.000000E+000
1	0.06409696	2.055696E-011	6.946956E-012	0	0.000000E+000
1	0.06412164	6.946956E-012	2.055696E-011	1	0.000000E+000
1	0.06416380	2.055696E-011	6.946956E-012	0	0.000000E+000
1	0.06594144	6.946956E-012	2.055696E-011	1	0.000000E+000
1	0.06739362	2.055696E-011	6.946956E-012	0	0.000000E+000
1	0.06759843	6.946956E-012	2.055696E-011	1	0.000000E+000
1	0.06784838	2.055696E-011	6.946956E-012	0	0.000000E+000
1	0.06786653	6.946956E-012	2.055696E-011	1	0.000000E+000
1	0.06827366	2.055696E-011	6.946956E-012	0	0.000000E+000
1	0.06829115	6.946956E-012	2.055696E-011	1	0.000000E+000
1	0.06912304	2.055696E-011	6.946956E-012	0	0.000000E+000
1	0.07158267	6.946956E-012	2.055696E-011	1	0.000000E+000
1	0.07261867	2.055696E-011	6.946956E-012	0	0.000000E+000
1	0.07298920	6.946956E-012	2.055696E-011	1	0.000000E+000
1	0.07360234	2.055696E-011	6.946956E-012	0	0.000000E+000
1	0.07364078	6.946956E-012	2.055696E-011	1	0.000000E+000
1	0.07426083	2.055696E-011	6.946956E-012	0	0.000000E+000
1	0.07428685	6.946956E-012	2.055696E-011	1	0.000000E+000
1	0.07479356	2.055696E-011	6.946956E-012	0	0.000000E+000
1	0.07521516	6.946956E-012	2.055696E-011	1	0.000000E+000
1	0.07548245	2.055696E-011	6.946956E-012	0	0.000000E+000
1	0.07565582	6.946956E-012	2.055696E-011	1	0.000000E+000
1	0.07698491	2.055696E-011	6.946956E-012	0	0.000000E+000
1	0.07699196	6.946956E-012	2.055696E-011	1	0.000000E+000
1	0.07755004	2.055696E-011	6.946956E-012	0	0.000000E+000
1	0.07810514	6.946956E-012	2.055696E-011	1	0.000000E+000
1	0.07851535	2.055696E-011	6.946956E-012	0	0.000000E+000
1	0.07853650	6.946956E-012	2.055696E-011	1	0.000000E+000
1	0.07929538	2.055696E-011	6.946956E-012	0	0.000000E+000
1	0.07970092	6.946956E-012	2.055696E-011	1	0.000000E+000
1	0.07987192	2.055696E-011	6.946956E-012	0	0.000000E+000
1	0.07988303	6.946956E-012	2.055696E-011	1	0.000000E+000
1	0.08031490	2.055696E-011	6.946956E-012	0	0.000000E+000
1	0.08031895	6.946956E-012	2.055696E-011	1	0.000000E+000
1	0.08151495	2.055696E-011	6.946956E-012	0	0.000000E+000
1	0.08206461	6.946956E-012	2.055696E-011	1	0.000000E+000
1	0.08243752	2.055696E-011	6.946956E-012	0	0.000000E+000
1	0.08379588	6.946956E-012	2.055696E-011	1	0.000000E+000
1	0.08454038	2.055696E-011	6.946956E-012	0	0.000000E+000
1	0.08470299	6.946956E-012	2.055696E-011	1	0.000000E+000
1	0.08510501	2.055696E-011	6.946956E-012	0	0.000000E+000
1	0.08513350	6.946956E-012	2.055696E-011	1	0.000000E+000
1	0.08538493	2.055696E-011	6.946956E-012	0	0.000000E+000
1	0.08539668	6.946956E-012	2.055696E-011	1	0.000000E+000
1	0.08677709	2.055696E-011	6.946956E-012	0	0.000000E+000
1	0.08693138	6.946956E-012	2.055696E-011	1	0.000000E+000
1	0.08729618	2.055696E-011	6.946956E-012	0	0.000000E+000
1	0.08730890	6.946956E-012	2.055696E-011	1	0.000000E+000
1	0.08749834	2.055696E-011	6.946956E-012	0	0.000000E+000
1	0.08848727	6.946956E-012	2.055696E-011	1	0.000000E+000
1	0.08991056	2.055696E-011	6.946956E-012	0	0.000000E+000
1	0.08994146	6.946956E-012	2.055696E-011	1	0.000000E+000
1	0.09007345	2.055696E-011	6.946956E-012	0	0.000000E+000
1	0.09007919	6.946956E-012	2.055696E-011	1	0.000000E+000
1	0.09098365	2.055696E-011	6.946956E-012	0	0.000000E+000
1	0.09099400	6.946956E-012	2.055696E-011	1	0.000000E+000
1	0.09138075	2.055696E-011	6.946956E-012	0	0.000000E+000
1	0.09141524	6.946956E-012	2.055696E-011	1	0.000000E+000
1	0.09233243	2.055696E-011	6.946956E-012	0	0.000000E+000
1	0.09236239	6.946956E-012	2.055696E-011	1	0.000000E+000
1	0.09316142	2.055696E-011	6.946956E-012	0	0.000000E+000
1	0.09345795	6.946956E-012	2.055696E-011	1	0.000000E+000
1	0.09359820	2.055696E-011	6.946956E-012	0	0.000000E+000
1	0.09395274	6.946956E-012	2.055696E-011	1	0.000000E+000
1	0.09407816	2.055696E-011	6.946956E-012	0	0.000000E+000
1	0.09410545	6.946956E-012	2.055696E-011	1	0.000000E+000
1	0.09858485	2.055696E-011	6.946956E-012	0	0.000000E+000
1	0.09901880	6.946956E-012	2.055696E-011	1	0.000000E+000
1	0.09906142	2.055696E-011	6.946956E-012	0	0.000000E+000
1	0.09907198	6.946956E-012	2.055696E-011	1	0.000000E+000
1	0.10081719	2.055696E-011	6.946956E-012	0	0.000000E+000
1	0.10083680	6.946956E-012	2.055696E-011	1	0.000000E+000
1	0.10114690	2.055696E-011	6.946956E-012	0	0.000000E+000
1	0.10118450	6.946956E-012	2.055696E-011	1	0.000000E+000
1	0.10142896	2.055696E-011	6.946956E-012	0	0.000000E+000
1	0.10149532	6.946956E-012	2.055696E-011	1	0.000000E+000
1	0.10411173	2.055696E-011	6.946956E-012	0	0.000000E+000
1	0.10467203	6.946956E-012	2.055696E-011	1	0.000000E+000
1	0.10495282	2.055696E-011	6.946956E-012	0	0.000000E+000
1	0.10495702	6.946956E-012	2.055696E-011	1	0.000000E+000
1	0.10649454	2.055696E-011	6.946956E-012	0	0.000000E+000
1	0.10651220	6.946956E-012	2.055696E-011	1	0.000000E+000
1	0.10680332	2.055696E-011	6.946956E-012	0	0.000000E+000
1	0.10684117	6.946956E-012	2.055696E-011	1	0.000000E+000
1	0.10722604	2.055696E-011	6.946956E-012	0	0.000000E+000
1	0.10723259	6.946956E-012	2.055696E-011	1	0.000000E+000
1	0.10802775	2.055696E-011	6.946956E-012	0	0.000000E+000
1	0.10805277	6.946956E-012	2.055696E-011	1	0.000000E+000
1	0.10854918	2.055696E-011	6.946956E-012	0	0.000000E+000
1	0.10856753	6.946956E-012	2.055696E-011	1	0.000000E+000
1	0.10959346	2.055696E-011	6.946956E-012	0	0.000000E+000
1	0.10961848	6.946956E-012	2.055696E-011	1	0.000000E+000
1	0.11023340	2.055696E-011	6.946956E-012	0	0.000000E+000
1	0.11027784	6.946956E-012	2.055696E-011	1	0.000000E+000
1	0.11098155	2.055696E-011	6.946956E-012	0	0.000000E+000
1	0.11103132	6.946956E-012	2.055696E-011	1	0.000000E+000
1	0.11157178	2.055696E-011	6.946956E-012	0	0.000000E+000
1	0.11159115	6.946956E-012	2.055696E-011	1	0.000000E+000
1	0.11188220	2.055696E-011	6.946956E-012	0	0.000000E+000
1	0.11190217	6.946956E-012	2.055696E-011	1	0.000000E+000
1	0.11202462	2.055696E-011	6.946956E-012	0	0.000000E+000
1	0.11205867	6.946956E-012	2.055696E-011	1	0.000000E+000
1	0.11262818	2.055696E-011	6.946956E-012	0	0.000000E+000
1	0.11362936	6.946956E-012	2.055696E-011	1	0.000000E+000
1	0.11402508	2.055696E-011	6.946956E-012	0	0.000000E+000
1	0.11525751	6.946956E-012	2.055696E-011	1	0.000000E+000
1	0.11693753	2.055696E-011	6.946956E-012	0	0.000000E+000
1	0.11698299	6.946956E-012	2.055696E-011	1	0.000000E+000
1	0.11719118	2.055696E-011	6.946956E-012	0	0.000000E+000
1	0.11757286	6.946956E-012	2.055696E-011	1	0.000000E+000
1	0.11762704	2.055696E-011	6.946956E-012	0	0.000000E+000
1	0.11961332	6.946956E-012	2.055696E-011	1	0.000000E+000
1	0.11965690	2.055696E-011	6.946956E-012	0	0.000000E+000
1	0.12016302	6.946956E-012	2.055696E-011	1	0.000000E+000
1	0.12041002	2.055696E-011	6.946956E-012	0	0.000000E+000
1	0.12046300	6.946956E-012	2.055696E-011	1	0.000000E+000
1	0.12049330	2.055696E-011	6.946956E-012	0	0.000000E+000
1	0.12052300	6.946956E-012	2.055696E-011	1	0.000000E+000
1	0.12079617	2.055696E-011	6.946956E-012	0	0.000000E+000
1	0.12083736	6.946956E-012	2.055696E-011	1	0.000000E+000
1	0.12134191	2.055696E-011	6.946956E-012	0	0.000000E+000
1	0.12151968	6.946956E-012	2.055696E-011	1	0.000000E+000
1	0.12284488	2.055696E-011	6.946956E-012	0	0.000000E+000
1	0.12286485	6.946956E-012	2.055696E-011	1	0.000000E+000
1	0.12293855	2.055696E-011	6.946956E-012	0	0.000000E+000
1	0.12296492	6.946956E-012	2.055696E-011	1	0.000000E+000
1	0.12303077	2.055696E-011	6.946956E-012	0	0.000000E+000
1	0.12436524	6.946956E-012	2.055696E-011	1	0.000000E+000
1	0.12474146	2.055696E-011	6.946956E-012	0	0.000000E+000
1	0.12476126	6.946956E-012	2.055696E-011	1	0.000000E+000
1	0.12512070	2.055696E-011	6.946956E-012	0	0.000000E+000
1	0.12513680	6.946956E-012	2.055696E-011	1	0.000000E+000
1	0.12516504	2.055696E-011	6.946956E-012	0	0.000000E+000
1	0.12556036	6.946956E-012	2.055696E-011	1	0.000000E+000
1	0.12562713	2.055696E-011	6.946956E-012	0	0.000000E+000
1	0.12688183	6.946956E-012	2.055696E-011	1	0.000000E+000
1	0.12701654	2.055696E-011	6.946956E-012	0	0.000000E+000
1	0.12703398	6.946956E-012	2.055696E-011	1	0.000000E+000
1	0.12768755	2.055696E-011	6.946956E-012	0	0.000000E+000
1	0.12770753	6.946956E-012	2.055696E-011	1	0.000000E+000
1	0.12774708	2.055696E-011	6.946956E-012	0	0.000000E+000
1	0.12776329	6.946956E-012	2.055696E-011	1	0.000000E+000
1	0.12943684	2.055696E-011	6.946956E-012	0	0.000000E+000
1	0.12944220	6.946956E-012	2.055696E-011	1	0.000000E+000
1	0.12992471	2.055696E-011	6.946956E-012	0	0.000000E+000
1	0.12996097	6.946956E-012	2.055696E-011	1	0.000000E+000
1	0.13053322	2.055696E-011	6.946956E-012	0	0.000000E+000
1	0.13054450	6.946956E-012	2.055696E-011	1	0.000000E+000
1	0.13180577	2.055696E-011	6.946956E-012	0	0.000000E+000
1	0.13183961	6.946956E-012	2.055696E-011	1	0.000000E+000
1	0.13208673	2.055696E-011	6.946956E-012	0	0.000000E+000
1	0.13210502	6.946956E-012	2.055696E-011	1	0.000000E+000
1	0.13215554	2.055696E-011	6.946956E-012	0	0.000000E+000
1	0.13273296	6.946956E-012	2.055696E-011	1	0.000000E+000
1	0.13466717	2.055696E-011	6.946956E-012	0	0.000000E+000
1	0.13473800	6.946956E-012	2.055696E-011	1	0.000000E+000
1	0.13492597	2.055696E-011	6.946956E-012	0	0.000000E+000
1	0.13576897	6.946956E-012	2.055696E-011	1	0.000000E+000
1	0.13719765	2.055696E-011	6.946956E-012	0	0.000000E+000
1	0.13722777	6.946956E-012	2.055696E-011	1	0.000000E+000
1	0.13769457	2.055696E-011	6.946956E-012	0	0.000000E+000
1	0.13771605	6.946956E-012	2.055696E-011	1	0.000000E+000
1	0.13810223	2.055696E-011	6.946956E-012	0	0.000000E+000
1	0.13985976	6.946956E-012	2.055696E-011	1	0.000000E+000
1	0.14019782	2.055696E-011	6.946956E-012	0	0.000000E+000
1	0.14021625	6.946956E-012	2.055696E-011	1	0.000000E+000
1	0.14076872	2.055696E-011	6.946956E-012	0	0.000000E+000
1	0.14241335	6.946956E-012	2.055696E-011	1	0.000000E+000
1	0.14245683	2.055696E-011	6.946956E-012	0	0.000000E+000
1	0.14437927	6.946956E-012	2.055696E-011	1	0.000000E+000
1	0.14579623	2.055696E-011	6.946956E-012	0	0.000000E+000
1	0.14582544	6.946956E-012	2.055696E-011	1	0.000000E+000
1	0.14642402	2.055696E-011	6.946956E-012	0	0.000000E+000
1	0.14896640	6.946956E-012	2.055696E-011	1	0.000000E+000
1	0.14938778	2.055696E-011	6.946956E-012	0	0.000000E+000
1	0.14941546	6.946956E-012	2.055696E-011	1	0.000000E+000
1	0.14985274	2.055696E-011	6.946956E-012	0	0.000000E+000
1	0.15001089	6.946956E-012	2.055696E-011	1	0.000000E+000
1	0.15005155	2.055696E-011	6.946956E-012	0	0.000000E+000
1	0.15036815	6.946956E-012	2.055696E-011	1	0.000000E+000
1	0.15051794	2.055696E-011	6.946956E-012	0	0.000000E+000
1	0.15076954	6.946956E-012	2.055696E-011	1	0.000000E+000
1	0.15084930	2.055696E-011	6.946956E-012	0	0.000000E+000
1	0.15086206	6.946956E-012	2.055696E-011	1	0.000000E+000
1	0.15169315	2.055696E-011	6.946956E-012	0	0.000000E+000
1	0.15180654	6.946956E-012	2.055696E-011	1	0.000000E+000
1	0.15216371	2.055696E-011	6.946956E-012	0	0.000000E+000
1	0.15219415	6.946956E-012	2.055696E-011	1	0.000000E+000
1	0.15325696	2.055696E-011	6.946956E-012	0	0.000000E+000
1	0.15327656	6.946956E-012	2.055696E-011	1	0.000000E+000
1	0.15406185	2.055696E-011	6.946956E-012	0	0.000000E+000
1	0.15554842	6.946956E-012	2.055696E-011	1	0.000000E+000
1	0.15606172	2.055696E-011	6.946956E-012	0	0.000000E+000
1	0.15712902	6.946956E-012	2.055696E-011	1	0.000000E+000
1	0.16029000	2.055696E-011	6.946956E-012	0	0.000000E+000
1	0.16063725	6.946956E-012	2.055696E-011	1	0.000000E+000
1	0.16069906	2.055696E-011	6.946956E-012	0	0.000000E+000
1	0.16074214	6.946956E-012	2.055696E-011	1	0.000000E+000
1	0.16100281	2.055696E-011	6.946956E-012	0	0.000000E+000
1	0.16105045	6.946956E-012	2.055696E-011	1	0.000000E+000
1	0.16108500	2.055696E-011	6.946956E-012	0	0.000000E+000
1	0.16109544	6.946956E-012	2.055696E-011	1	0.000000E+000
1	0.16114320	2.055696E-011	6.946956E-012	0	0.000000E+000
1	0.16115339	6.946956E-012	2.055696E-011	1	0.000000E+000
1	0.16141629	2.055696E-011	6.946956E-012	0	0.000000E+000
1	0.16145101	6.946956E-012	2.055696E-011	1	0.000000E+000
1	0.16161417	2.055696E-011	6.946956E-012	0	0.000000E+000
1	0.16201881	6.946956E-012	2.055696E-011	1	0.000000E+000
1	0.16247232	2.055696E-011	6.946956E-012	0	0.000000E+000
1	0.16249279	6.946956E-012	2.055696E-011	1	0.000000E+000
1	0.16503278	2.055696E-011	6.946956E-012	0	0.000000E+000
1	0.16506609	6.946956E-012	2.055696E-011	1	0.000000E+000
1	0.16560195	2.055696E-011	6.946956E-012	0	0.000000E+000
1	0.16563267	6.946956E-012	2.055696E-011	1	0.000000E+000
1	0.16574191	2.055696E-011	6.946956E-012	0	0.000000E+000
1	0.16577842	6.946956E-012	2.055696E-011	1	0.000000E+000
1	0.16596873	2.055696E-011	6.946956E-012	0	0.000000E+000
1	0.16737726	6.946956E-012	2.055696E-011	1	0.000000E+000
1	0.16748758	2.055696E-011	6.946956E-012	0	0.000000E+000
1	0.16749709	6.946956E-012	2.055696E-011	1	0.000000E+000
1	0.16837085	2.055696E-011	6.946956E-012	0	0.000000E+000
1	0.16839257	6.946956E-012	2.055696E-011	1	0.000000E+000
1	0.16880349	2.055696E-011	6.946956E-012	0	0.000000E+000
1	0.16880575	6.946956E-012	2.055696E-011	1	0.000000E+000
1	0.16998043	2.055696E-011	6.946956E-012	0	0.000000E+000
1	0.17015911	6.946956E-012	2.055696E-011	1	0.000000E+000
1	0.17031083	2.055696E-011	6.946956E-012	0	0.000000E+000
1	0.17034741	6.946956E-012	2.055696E-011	1	0.000000E+000
1	0.17205895	2.055696E-011	6.946956E-012	0	0.000000E+000
1	0.17209090	6.946956E-012	2.055696E-011	1	0.000000E+000
1	0.17283010	2.055696E-011	6.946956E-012	0	0.000000E+000
1	0.17399789	6.946956E-012	2.055696E-011	1	0.000000E+000
1	0.17434552	2.055696E-011	6.946956E-012	0	0.000000E+000
1	0.17484852	6.946956E-012	2.055696E-011	1	0.000000E+000
1	0.17616660	2.055696E-011	6.946956E-012	0	0.000000E+000
1	0.17620150	6.946956E-012	2.055696E-011	1	0.000000E+000
1	0.17662594	2.055696E-011	6.946956E-012	0	0.000000E+000
1	0.17746827	6.946956E-012	2.055696E-011	1	0.000000E+000
1	0.17769426	2.055696E-011	6.946956E-012	0	0.000000E+000
1	0.17770591	6.946956E-012	2.055696E-011	1	0.000000E+000
1	0.17803803	2.055696E-011	6.946956E-012	0	0.000000E+000
1	0.17809869	6.946956E-012	2.055696E-011	1	0.000000E+000
1	0.17990237	2.055696E-011	6.946956E-012	0	0.000000E+000
1	0.17991864	6.946956E-012	2.055696E-011	1	0.000000E+000
1	0.18068938	2.055696E-011	6.946956E-012	0	0.000000E+000
1	0.18071011	6.946956E-012	2.055696E-011	1	0.000000E+000
1	0.18086211	2.055696E-011	6.946956E-012	0	0.000000E+000
1	0.18113966	6.946956E-012	2.055696E-011	1	0.000000E+000
1	0.18262408	2.055696E-011	6.946956E-012	0	0.000000E+000
1	0.18354658	6.946956E-012	2.055696E-011	1	0.000000E+000
1	0.18460574	2.055696E-011	6.946956E-012	0	0.000000E+000
1	0.18474042	6.946956E-012	2.055696E-011	1	0.000000E+000
1	0.18500171	2.055696E-011	6.946956E-012	0	0.000000E+000
1	0.18503230	6.946956E-012	2.055696E-011	1	0.000000E+000
1	0.18526465	2.055696E-011	6.946956E-012	0	0.000000E+000
1	0.18549004	6.946956E-012	2.055696E-011	1	0.000000E+000
1	0.18628994	2.055696E-011	6.946956E-012	0	0.000000E+000
1	0.18631457	6.946956E-012	2.055696E-011	1	0.000000E+000
1	0.18692595	2.055696E-011	6.946956E-012	0	0.000000E+000
1	0.18693535	6.946956E-012	2.055696E-011	1	0.000000E+000
1	0.18750563	2.055696E-011	6.946956E-012	0	0.000000E+000
1	0.18751764	6.946956E-012	2.055696E-011	1	0.000000E+000
1	0.18788682	2.055696E-011	6.946956E-012	0	0.000000E+000
1	0.18788942	6.946956E-012	2.055696E-011	1	0.000000E+000
1	0.18810389	2.055696E-011	6.946956E-012	0	0.000000E+000
1	0.18903390	6.946956E-012	2.055696E-011	1	0.000000E+000
1	0.18929133	2.055696E-011	6.946956E-012	0	0.000000E+000
1	0.18936211	6.946956E-012	2.055696E-011	1	0.000000E+000
1	0.18938265	2.055696E-011	6.946956E-012	0	0.000000E+000
1	0.18986982	6.946956E-012	2.055696E-011	1	0.000000E+000
1	0.19029684	2.055696E-011	6.946956E-012	0	0.000000E+000
1	0.19045116	6.946956E-012	2.055696E-011	1	0.000000E+000
1	0.19083835	2.055696E-011	6.946956E-012	0	0.000000E+000
1	0.19090205	6.946956E-012	2.055696E-011	1	0.000000E+000
1	0.19100526	2.055696E-011	6.946956E-012	0	0.000000E+000
1	0.19102203	6.946956E-012	2.055696E-011	1	0.000000E+000
1	0.19286912	2.055696E-011	6.946956E-012	0	0.000000E+000
1	0.19357764	6.946956E-012	2.055696E-011	1	0.000000E+000
1	0.19372138	2.055696E-011	6.946956E-012	0	0.000000E+000
1	0.19374393	6.946956E-012	2.055696E-011	1	0.000000E+000
1	0.19469112	2.055696E-011	6.946956E-012	0	0.000000E+000
1	0.19472772	6.946956E-012	2.055696E-011	1	0.000000E+000
1	0.19476968	2.055696E-011	6.946956E-012	0	0.000000E+000
1	0.19479437	6.946956E-012	2.055696E-011	1	0.000000E+000
1	0.19483912	2.055696E-011	6.946956E-012	0	0.000000E+000
1	0.19579900	6.946956E-012	2.055696E-011	1	0.000000E+000
1	0.19687248	2.055696E-011	6.946956E-012	0	0.000000E+000
1	0.19689641	6.946956E-012	2.055696E-011	1	0.000000E+000
1	0.19849023	2.055696E-011	6.946956E-012	0	0.000000E+000
1	0.19868191	6.946956E-012	2.055696E-011	1	0.000000E+000
1	0.19891032	2.055696E-011	6.946956E-012	0	0.000000E+000
1	0.19899836	6.946956E-012	2.055696E-011	1	0.000000E+000
1	0.19973370	2.055696E-011	6.946956E-012	0	0.000000E+000
1	0.82402840	7.110267E-012	2.072027E-011	1	0.000000E+000
1	0.82533054	2.072027E-011	7.110267E-012	0	0.000000E+000
1	0.82534899	7.110267E-012	2.072027E-011	1	0.000000E+000
1	0.82554771	2.072027E-011	7.110267E-012	0	0.000000E+000
1	0.82559317	7.110267E-012	2.072027E-011	1	0.000000E+000
1	0.82648478	2.072027E-011	7.110267E-012	0	0.000000E+000
1	0.82653632	7.110267E-012	2.072027E-011	1	0.000000E+000
1	0.82679971	2.072027E-011	7.110267E-012	0	0.000000E+000
1	0.82684044	7.110267E-012	2.072027E-011	1	0.000000E+000
1	0.82712921	2.072027E-011	7.110267E-012	0	0.000000E+000
1	0.82729832	7.110267E-012	2.072027E-011	1	0.000000E+000
1	0.82833586	2.072027E-011	7.110267E-012	0	0.000000E+000
1	0.82834404	7.110267E-012	2.072027E-011	1	0.000000E+000
1	0.82857374	2.072027E-011	7.110267E-012	0	0.000000E+000
1	0.82860627	7.110267E-012	2.072027E-011	1	0.000000E+000
1	0.82903105	2.072027E-011	7.110267E-012	0	0.000000E+000
1	0.82904726	7.110267E-012	2.072027E-011	1	0.000000E+000
1	0.82957802	2.072027E-011	7.110267E-012	0	0.000000E+000
1	0.83052741	7.110267E-012	2.072027E-011	1	0.000000E+000
1	0.83127611	2.072027E-011	7.110267E-012	0	0.000000E+000
1	0.83131051	7.110267E-012	2.072027E-011	1	0.000000E+000
1	0.83168086	2.072027E-011	7.110267E-012	0	0.000000E+000
1	0.83175857	7.110267E-012	2.072027E-011	1	0.000000E+000
1	0.83224259	2.072027E-011	7.110267E-012	0	0.000000E+000
1	0.83226560	7.110267E-012	2.072027E-011	1	0.000000E+000
1	0.83273875	2.072027E-011	7.110267E-012	0	0.000000E+000
1	0.83276006	7.110267E-012	2.072027E-011	1	0.000000E+000
1	0.83300704	2.072027E-011	7.110267E-012	0	0.000000E+000
1	0.83342905	7.110267E-012	2.072027E-011	1	0.000000E+000
1	0.83367927	2.072027E-011	7.110267E-012	0	0.000000E+000
1	0.83372873	7.110267E-012	2.072027E-011	1	0.000000E+000
1	0.83405139	2.072027E-011	7.110267E-012	0	0.000000E+000
1	0.83406343	7.110267E-012	2.072027E-011	1	0.000000E+000
1	0.83463476	2.072027E-011	7.110267E-012	0	0.000000E+000
1	0.83467745	7.110267E-012	2.072027E-011	1	0.000000E+000
1	0.83521118	2.072027E-011	7.110267E-012	0	0.000000E+000
1	0.83559338	7.110267E-012	2.072027E-011	1	0.000000E+000
1	0.83607287	2.072027E-011	7.110267E-012	0	0.000000E+000
1	0.83608909	7.110267E-012	2.072027E-011	1	0.000000E+000
1	0.83631355	2.072027E-011	7.110267E-012	0	0.000000E+000
1	0.83649661	7.110267E-012	2.072027E-011	1	0.000000E+000
1	0.83656513	2.072027E-011	7.110267E-012	0	0.000000E+000
1	0.83659225	7.110267E-012	2.072027E-011	1	0.000000E+000
1	0.83671983	2.072027E-011	7.110267E-012	0	0.000000E+000
1	0.83688960	7.110267E-012	2.072027E-011	1	0.000000E+000
1	0.83691818	2.072027E-011	7.110267E-012	0	0.000000E+000
1	0.83693117	7.110267E-012	2.072027E-011	1	0.000000E+000
1	0.83746148	2.072027E-011	7.110267E-012	0	0.000000E+000
1	0.83750976	7.110267E-012	2.072027E-011	1	0.000000E+000
1	0.83998318	2.072027E-011	7.110267E-012	0	0.000000E+000
1	0.84029367	7.110267E-012	2.072027E-011	1	0.000000E+000
1	0.84161333	2.072027E-011	7.110267E-012	0	0.000000E+000
1	0.84163501	7.110267E-012	2.072027E-011	1	0.000000E+000
1	0.84223278	2.072027E-011	7.110267E-012	0	0.000000E+000
1	0.84275801	7.110267E-012	2.072027E-011	1	0.000000E+000
1	0.84346915	2.072027E-011	7.110267E-012	0	0.000000E+000
1	0.84348027	7.110267E-012	2.072027E-011	1	0.000000E+000
1	0.84351535	2.072027E-011	7.110267E-012	0	0.000000E+000
1	0.84357806	7.110267E-012	2.072027E-011	1	0.000000E+000
1	0.84360657	2.072027E-011	7.110267E-012	0	0.000000E+000
1	0.84473688	7.110267E-012	2.072027E-011	1	0.000000E+000
1	0.84476317	2.072027E-011	7.110267E-012	0	0.000000E+000
1	0.84479312	7.110267E-012	2.072027E-011	1	0.000000E+000
1	0.84512561	2.072027E-011	7.110267E-012	0	0.000000E+000
1	0.84520725	7.110267E-012	2.072027E-011	1	0.000000E+000
1	0.84550166	2.072027E-011	7.110267E-012	0	0.000000E+000
1	0.84566233	7.110267E-012	2.072027E-011	1	0.000000E+000
1	0.84616433	2.072027E-011	7.110267E-012	0	0.000000E+000
1	0.84642243	7.110267E-012	2.072027E-011	1	0.000000E+000
1	0.84660722	2.072027E-011	7.110267E-012	0	0.000000E+000
1	0.84662622	7.110267E-012	2.072027E-011	1	0.000000E+000
1	0.84700350	2.072027E-011	7.110267E-012	0	0.000000E+000
1	0.84743889	7.110267E-012	2.072027E-011	1	0.000000E+000
1	0.84762268	2.072027E-011	7.110267E-012	0	0.000000E+000
1	0.84765081	7.110267E-012	2.072027E-011	1	0.000000E+000
1	0.84788543	2.072027E-011	7.110267E-012	0	0.000000E+000
1	0.84855816	7.110267E-012	2.072027E-011	1	0.000000E+000
1	0.84895525	2.072027E-011	7.110267E-012	0	0.000000E+000
1	0.84931698	7.110267E-012	2.072027E-011	1	0.000000E+000
1	0.84956256	2.072027E-011	7.110267E-012	0	0.000000E+000
1	0.84961644	7.110267E-012	2.072027E-011	1	0.000000E+000
1	0.85046726	2.072027E-011	7.110267E-012	0	0.000000E+000
1	0.85088315	7.110267E-012	2.072027E-011	1	0.000000E+000
1	0.85281688	2.072027E-011	7.110267E-012	0	0.000000E+000
1	0.85307354	7.110267E-012	2.072027E-011	1	0.000000E+000
1	0.85376479	2.072027E-011	7.110267E-012	0	0.000000E+000
1	0.85505273	7.110267E-012	2.072027E-011	1	0.000000E+000
1	0.85553391	2.072027E-011	7.110267E-012	0	0.000000E+000
1	0.85588733	7.110267E-012	2.072027E-011	1	0.000000E+000
1	0.85618538	2.072027E-011	7.110267E-012	0	0.000000E+000
1	0.85620120	7.110267E-012	2.072027E-011	1	0.000000E+000
1	0.85627287	2.072027E-011	7.110267E-012	0	0.000000E+000
1	0.85782503	7.110267E-012	2.072027E-011	1	0.000000E+000
1	0.85836061	2.072027E-011	7.110267E-012	0	0.000000E+000
1	0.85837815	7.110267E-012	2.072027E-011	1	0.000000E+000
1	0.85869288	2.072027E-011	7.110267E-012	0	0.000000E+000
1	0.85871689	7.110267E-012	2.072027E-011	1	0.000000E+000
1	0.85984562	2.072027E-011	7.110267E-012	0	0.000000E+000
1	0.85992226	7.110267E-012	2.072027E-011	1	0.000000E+000
1	0.86022018	2.072027E-011	7.110267E-012	0	0.000000E+000
1	0.86026146	7.110267E-012	2.072027E-011	1	0.000000E+000
1	0.86058667	2.072027E-011	7.110267E-012	0	0.000000E+000
1	0.86093471	7.110267E-012	2.072027E-011	1	0.000000E+000
1	0.86101770	2.072027E-011	7.110267E-012	0	0.000000E+000
1	0.86101912	7.110267E-012	2.072027E-011	1	0.000000E+000
1	0.86315730	2.072027E-011	7.110267E-012	0	0.000000E+000
1	0.86318346	7.110267E-012	2.072027E-011	1	0.000000E+000
1	0.86429600	2.072027E-011	7.110267E-012	0	0.000000E+000
1	0.86438958	7.110267E-012	2.072027E-011	1	0.000000E+000
1	0.86503375	2.072027E-011	7.110267E-012	0	0.000000E+000
1	0.86626824	7.110267E-012	2.072027E-011	1	0.000000E+000
1	0.86641499	2.072027E-011	7.110267E-012	0	0.000000E+000
1	0.86646246	7.110267E-012	2.072027E-011	1	0.000000E+000
1	0.86884565	2.072027E-011	7.110267E-012	0	0.000000E+000
1	0.87018373	7.110267E-012	2.072027E-011	1	0.000000E+000
1	0.87035793	2.072027E-011	7.110267E-012	0	0.000000E+000
1	0.87055892	7.110267E-012	2.072027E-011	1	0.000000E+000
1	0.87062873	2.072027E-011	7.110267E-012	0	0.000000E+000
1	0.87066503	7.110267E-012	2.072027E-011	1	0.000000E+000
1	0.87100618	2.072027E-011	7.110267E-012	0	0.000000E+000
1	0.87121427	7.110267E-012	2.072027E-011	1	0.000000E+000
1	0.87138826	2.072027E-011	7.110267E-012	0	0.000000E+000
1	0.87154956	7.110267E-012	2.072027E-011	1	0.000000E+000
1	0.87203372	2.072027E-011	7.110267E-012	0	0.000000E+000
1	0.87209300	7.110267E-012	2.072027E-011	1	0.000000E+000
1	0.87298486	2.072027E-011	7.110267E-012	0	0.000000E+000
1	0.87361537	7.110267E-012	2.072027E-011	1	0.000000E+000
1	0.87490150	2.072027E-011	7.110267E-012	0	0.000000E+000
1	0.87493173	7.110267E-012	2.072027E-011	1	0.000000E+000
1	0.87504010	2.072027E-011	7.110267E-012	0	0.000000E+000
1	0.87531789	7.110267E-012	2.072027E-011	1	0.000000E+000
1	0.87695114	2.072027E-011	7.110267E-012	0	0.000000E+000
1	0.87697552	7.110267E-012	2.072027E-011	1	0.000000E+000
1	0.87822056	2.072027E-011	7.110267E-012	0	0.000000E+000
1	0.87832177	7.110267E-012	2.072027E-011	1	0.000000E+000
1	0.87871600	2.072027E-011	7.110267E-012	0	0.000000E+000
1	0.87873182	7.110267E-012	2.072027E-011	1	0.000000E+000
1	0.87876004	2.072027E-011	7.110267E-012	0	0.000000E+000
1	0.87949882	7.110267E-012	2.072027E-011	1	0.000000E+000
1	0.87962942	2.072027E-011	7.110267E-012	0	0.000000E+000
1	0.87964351	7.110267E-012	2.072027E-011	1	0.000000E+000
1	0.88069196	2.072027E-011	7.110267E-012	0	0.000000E+000
1	0.88070664	7.110267E-012	2.072027E-011	1	0.000000E+000
1	0.88139896	2.072027E-011	7.110267E-012	0	0.000000E+000
1	0.88141568	7.110267E-012	2.072027E-011	1	0.000000E+000
1	0.88192418	2.072027E-011	7.110267E-012	0	0.000000E+000
1	0.88193159	7.110267E-012	2.072027E-011	1	0.000000E+000
1	0.88205383	2.072027E-011	7.110267E-012	0	0.000000E+000
1	0.88223963	7.110267E-012	2.072027E-011	1	0.000000E+000
1	0.88355976	2.072027E-011	7.110267E-012	0	0.000000E+000
1	0.88359999	7.110267E-012	2.072027E-011	1	0.000000E+000
1	0.88378605	2.072027E-011	7.110267E-012	0	0.000000E+000
1	0.88384131	7.110267E-012	2.072027E-011	1	0.000000E+000
1	0.88460043	2.072027E-011	7.110267E-012	0	0.000000E+000
1	0.88468794	7.110267E-012	2.072027E-011	1	0.000000E+000
1	0.88481051	2.072027E-011	7.110267E-012	0	0.000000E+000
1	0.88484784	7.110267E-012	2.072027E-011	1	0.000000E+000
1	0.88587544	2.072027E-011	7.110267E-012	0	0.000000E+000
1	0.88591728	7.110267E-012	2.072027E-011	1	0.000000E+000
1	0.88771776	2.072027E-011	7.110267E-012	0	0.000000E+000
1	0.88776940	7.110267E-012	2.072027E-011	1	0.000000E+000
1	0.88893400	2.072027E-011	7.110267E-012	0	0.000000E+000
1	0.89015817	7.110267E-012	2.072027E-011	1	0.000000E+000
1	0.89100017	2.072027E-011	7.110267E-012	0	0.000000E+000
1	0.89119487	7.110267E-012	2.072027E-011	1	0.000000E+000
1	0.89264607	2.072027E-011	7.110267E-012	0	0.000000E+000
1	0.89405046	7.110267E-012	2.072027E-011	1	0.000000E+000
1	0.89444225	2.072027E-011	7.110267E-012	0	0.000000E+000
1	0.89512882	7.110267E-012	2.072027E-011	1	0.000000E+000
1	0.89574517	2.072027E-011	7.110267E-012	0	0.000000E+000
1	0.89576083	7.110267E-012	2.072027E-011	1	0.000000E+000
1	0.89750248	2.072027E-011	7.110267E-012	0	0.000000E+000
1	0.89868432	7.110267E-012	2.072027E-011	1	0.000000E+000
1	0.89975044	2.072027E-011	7.110267E-012	0	0.000000E+000
1	0.89984828	7.110267E-012	2.072027E-011	1	0.000000E+000
1	0.90057632	2.072027E-011	7.110267E-012	0	0.000000E+000
1	0.90058067	7.110267E-012	2.072027E-011	1	0.000000E+000
1	0.90064796	2.072027E-011	7.110267E-012	0	0.000000E+000
1	0.90069983	7.110267E-012	2.072027E-011	1	0.000000E+000
1	0.90124302	2.072027E-011	7.110267E-012	0	0.000000E+000
1	0.90125455	7.110267E-012	2.072027E-011	1	0.000000E+000
1	0.90201478	2.072027E-011	7.110267E-012	0	0.000000E+000
1	0.90204999	7.110267E-012	2.072027E-011	1	0.000000E+000
1	0.90214350	2.072027E-011	7.110267E-012	0	0.000000E+000
1	0.90218334	7.110267E-012	2.072027E-011	1	0.000000E+000
1	0.90222202	2.072027E-011	7.110267E-012	0	0.000000E+000
1	0.90225002	7.110267E-012	2.072027E-011	1	0.000000E+000
1	0.90239563	2.072027E-011	7.110267E-012	0	0.000000E+000
1	0.90245001	7.110267E-012	2.072027E-011	1	0.000000E+000
1	0.90249654	2.072027E-011	7.110267E-012	0	0.000000E+000
1	0.90335061	7.110267E-012	2.072027E-011	1	0.000000E+000
1	0.90383685	2.072027E-011	7.110267E-012	0	0.000000E+000
1	0.90386882	7.110267E-012	2.072027E-011	1	0.000000E+000
1	0.90410991	2.072027E-011	7.110267E-012	0	0.000000E+000
1	0.90413753	7.110267E-012	2.072027E-011	1	0.000000E+000
1	0.90462541	2.072027E-011	7.110267E-012	0	0.000000E+000
1	0.90464837	7.110267E-012	2.072027E-011	1	0.000000E+000
1	0.90580672	2.072027E-011	7.110267E-012	0	0.000000E+000
1	0.90602557	7.110267E-012	2.072027E-011	1	0.000000E+000
1	0.90674343	2.072027E-011	7.110267E-012	0	0.000000E+000
1	0.90728550	7.110267E-012	2.072027E-011	1	0.000000E+000
1	0.90732517	2.072027E-011	7.110267E-012	0	0.000000E+000
1	0.90735549	7.110267E-012	2.072027E-011	1	0.000000E+000
1	0.90890942	2.072027E-011	7.110267E-012	0	0.000000E+000
1	0.90900212	7.110267E-012	2.072027E-011	1	0.000000E+000
1	0.90950550	2.072027E-011	7.110267E-012	0	0.000000E+000
1	0.90963735	7.110267E-012	2.072027E-011	1	0.000000E+000
1	0.90996148	2.072027E-011	7.110267E-012	0	0.000000E+000
1	0.91005489	7.110267E-012	2.072027E-011	1	0.000000E+000
1	0.91012344	2.072027E-011	7.110267E-012	0	0.000000E+000
1	0.91015058	7.110267E-012	2.072027E-011	1	0.000000E+000
1	0.91071280	2.072027E-011	7.110267E-012	0	0.000000E+000
1	0.91088748	7.110267E-012	2.072027E-011	1	0.000000E+000
1	0.91090153	2.072027E-011	7.110267E-012	0	0.000000E+000
1	0.91092405	7.110267E-012	2.072027E-011	1	0.000000E+000
1	0.91143523	2.072027E-011	7.110267E-012	0	0.000000E+000
1	0.91148721	7.110267E-012	2.072027E-011	1	0.000000E+000
1	0.91159626	2.072027E-011	7.110267E-012	0	0.000000E+000
1	0.91164375	7.110267E-012	2.072027E-011	1	0.000000E+000
1	0.91243278	2.072027E-011	7.110267E-012	0	0.000000E+000
1	0.91244448	7.110267E-012	2.072027E-011	1	0.000000E+000
1	0.91263131	2.072027E-011	7.110267E-012	0	0.000000E+000
1	0.91266483	7.110267E-012	2.072027E-011	1	0.000000E+000
1	0.91295837	2.072027E-011	7.110267E-012	0	0.000000E+000
1	0.91297720	7.110267E-012	2.072027E-011	1	0.000000E+000
1	0.91378744	2.072027E-011	7.110267E-012	0	0.000000E+000
1	0.91386923	7.110267E-012	2.072027E-011	1	0.000000E+000
1	0.91403113	2.072027E-011	7.110267E-012	0	0.000000E+000
1	0.91450062	7.110267E-012	2.072027E-011	1	0.000000E+000
1	0.91461364	2.072027E-011	7.110267E-012	0	0.000000E+000
1	0.91462858	7.110267E-012	2.072027E-011	1	0.000000E+000
1	0.91471341	2.072027E-011	7.110267E-012	0	0.000000E+000
1	0.91475804	7.110267E-012	2.072027E-011	1	0.000000E+000
1	0.91491508	2.072027E-011	7.110267E-012	0	0.000000E+000
1	0.91492986	7.110267E-012	2.072027E-011	1	0.000000E+000
1	0.91624293	2.072027E-011	7.110267E-012	0	0.000000E+000
1	0.91635365	7.110267E-012	2.072027E-011	1	0.000000E+000
1	0.91648915	2.072027E-011	7.110267E-012	0	0.000000E+000
1	0.91649413	7.110267E-012	2.072027E-011	1	0.000000E+000
1	0.91676699	2.072027E-011	7.110267E-012	0	0.000000E+000
1	0.91677934	7.110267E-012	2.072027E-011	1	0.000000E+000
1	0.91687633	2.072027E-011	7.110267E-012	0	0.000000E+000
1	0.91688089	7.110267E-012	2.072027E-011	1	0.000000E+000
1	0.91704916	2.072027E-011	7.110267E-012	0	0.000000E+000
1	0.91708278	7.110267E-012	2.072027E-011	1	0.000000E+000
1	0.91751799	2.072027E-011	7.110267E-012	0	0.000000E+000
1	0.91754067	7.110267E-012	2.072027E-011	1	0.000000E+000
1	0.91792475	2.072027E-011	7.110267E-012	0	0.000000E+000
1	0.91794445	7.110267E-012	2.072027E-011	1	0.000000E+000
1	0.91921215	2.072027E-011	7.110267E-012	0	0.000000E+000
1	0.91933999	7.110267E-012	2.072027E-011	1	0.000000E+000
1	0.91964529	2.072027E-011	7.110267E-012	0	0.000000E+000
1	0.91965341	7.110267E-012	2.072027E-011	1	0.000000E+000
1	0.91975568	2.072027E-011	7.110267E-012	0	0.000000E+000
1	0.91996465	7.110267E-012	2.072027E-011	1	0.000000E+000
1	0.92008113	2.072027E-011	7.110267E-012	0	0.000000E+000
1	0.92100162	7.110267E-012	2.072027E-011	1	0.000000E+000
1	0.92168165	2.072027E-011	7.110267E-012	0	0.000000E+000
1	0.92171508	7.110267E-012	2.072027E-011	1	0.000000E+000
1	0.92284836	2.072027E-011	7.110267E-012	0	0.000000E+000
1	0.92289289	7.110267E-012	2.072027E-011	1	0.000000E+000
1	0.92291009	2.072027E-011	7.110267E-012	0	0.000000E+000
1	0.92300517	7.110267E-012	2.072027E-011	1	0.000000E+000
1	0.92349736	2.072027E-011	7.110267E-012	0	0.000000E+000
1	0.92351437	7.110267E-012	2.072027E-011	1	0.000000E+000
1	0.92837970	2.072027E-011	7.110267E-012	0	0.000000E+000
1	0.92847979	7.110267E-012	2.072027E-011	1	0.000000E+000
1	0.92981715	2.072027E-011	7.110267E-012	0	0.000000E+000
1	0.92983455	7.110267E-012	2.072027E-011	1	0.000000E+000
1	0.92999128	2.072027E-011	7.110267E-012	0	0.000000E+000
1	0.93033752	7.110267E-012	2.072027E-011	1	0.000000E+000
1	0.93364897	2.072027E-011	7.110267E-012	0	0.000000E+000
1	0.93385549	7.110267E-012	2.072027E-011	1	0.000000E+000
1	0.93395466	2.072027E-011	7.110267E-012	0	0.000000E+000
1	0.93396354	7.110267E-012	2.072027E-011	1	0.000000E+000
1	0.93436311	2.072027E-011	7.110267E-012	0	0.000000E+000
1	0.93443497	7.110267E-012	2.072027E-011	1	0.000000E+000
1	0.93566964	2.072027E-011	7.110267E-012	0	0.000000E+000
1	0.93583869	7.110267E-012	2.072027E-011	1	0.000000E+000
1	0.93602352	2.072027E-011	7.110267E-012	0	0.000000E+000
1	0.93655810	7.110267E-012	2.072027E-011	1	0.000000E+000
1	0.93683842	2.072027E-011	7.110267E-012	0	0.000000E+000
1	0.93684562	7.110267E-012	2.072027E-011	1	0.000000E+000
1	0.93733190	2.072027E-011	7.110267E-012	0	0.000000E+000
1	0.93751992	7.110267E-012	2.072027E-011	1	0.000000E+000
1	0.93823863	2.072027E-011	7.110267E-012	0	0.000000E+000
1	0.93826611	7.110267E-012	2.072027E-011	1	0.000000E+000
1	0.93842692	2.072027E-011	7.110267E-012	0	0.000000E+000
1	0.93844642	7.110267E-012	2.072027E-011	1	0.000000E+000
1	0.93858090	2.072027E-011	7.110267E-012	0	0.000000E+000
1	0.93863607	7.110267E-012	2.072027E-011	1	0.000000E+000
1	0.93946727	2.072027E-011	7.110267E-012	0	0.000000E+000
1	0.93946956	7.110267E-012	2.072027E-011	1	0.000000E+000
1	0.93995563	2.072027E-011	7.110267E-012	0	0.000000E+000
1	0.94059598	7.110267E-012	2.072027E-011	1	0.000000E+000
1	0.94064967	2.072027E-011	7.110267E-012	0	0.000000E+000
1	0.94123343	7.110267E-012	2.072027E-011	1	0.000000E+000
1	0.94132604	2.072027E-011	7.110267E-012	0	0.000000E+000
1	0.94135237	7.110267E-012	2.072027E-011	1	0.000000E+000
1	0.94183084	2.072027E-011	7.110267E-012	0	0.000000E+000
1	0.94183645	7.110267E-012	2.072027E-011	1	0.000000E+000
1	0.94336666	2.072027E-011	7.110267E-012	0	0.000000E+000
1	0.94353627	7.110267E-012	2.072027E-011	1	0.000000E+000
1	0.94411108	2.072027E-011	7.110267E-012	0	0.000000E+000
1	0.94514203	7.110267E-012	2.072027E-011	1	0.000000E+000
1	0.94525319	2.072027E-011	7.110267E-012	0	0.000000E+000
1	0.94528727	7.110267E-012	2.072027E-011	1	0.000000E+000
1	0.94553125	2.072027E-011	7.110267E-012	0	0.000000E+000
1	0.94597069	7.110267E-012	2.072027E-011	1	0.000000E+000
1	0.94642860	2.072027E-011	7.110267E-012	0	0.000000E+000
1	0.94666228	7.110267E-012	2.072027E-011	1	0.000000E+000
1	0.94718454	2.072027E-011	7.110267E-012	0	0.000000E+000
1	0.94726543	7.110267E-012	2.072027E-011	1	0.000000E+000
1	0.94798162	2.072027E-011	7.110267E-012	0	0.000000E+000
1	0.94798608	7.110267E-012	2.072027E-011	1	0.000000E+000
1	0.94919144	2.072027E-011	7.110267E-012	0	0.000000E+000
1	0.95024042	7.110267E-012	2.072027E-011	1	0.000000E+000
1	0.95035506	2.072027E-011	7.110267E-012	0	0.000000E+000
1	0.95143217	7.110267E-012	2.072027E-011	1	0.000000E+000
1	0.95159051	2.072027E-011	7.110267E-012	0	0.000000E+000
1	0.95165075	7.110267E-012	2.072027E-011	1	0.000000E+000
1	0.95176413	2.072027E-011	7.110267E-012	0	0.000000E+000
1	0.95191712	7.110267E-012	2.072027E-011	1	0.000000E+000
1	0.95343102	2.072027E-011	7.110267E-012	0	0.000000E+000
1	0.95347320	7.110267E-012	2.072027E-011	1	0.000000E+000
1	0.95529592	2.072027E-011	7.110267E-012	0	0.000000E+000
1	0.95532437	7.110267E-012	2.072027E-011	1	0.000000E+000
1	0.95561850	2.072027E-011	7.110267E-012	0	0.000000E+000
1	0.95603974	7.110267E-012	2.072027E-011	1	0.000000E+000
1	0.95606957	2.072027E-011	7.110267E-012	0	0.000000E+000
1	0.95658113	7.110267E-012	2.072027E-011	1	0.000000E+000
1	0.95703752	2.072027E-011	7.110267E-012	0	0.000000E+000
1	0.95710035	7.110267E-012	2.072027E-011	1	0.000000E+000
1	0.95825884	2.072027E-011	7.110267E-012	0	0.000000E+000
1	0.95912646	7.110267E-012	2.072027E-011	1	0.000000E+000
1	0.96004896	2.072027E-011	7.110267E-012	0	0.000000E+000
1	0.96005711	7.110267E-012	2.072027E-011	1	0.000000E+000
1	0.96036260	2.072027E-011	7.110267E-012	0	0.000000E+000
1	0.96160165	7.110267E-012	2.072027E-011	1	0.000000E+000
1	0.96181462	2.072027E-011	7.110267E-012	0	0.000000E+000
1	0.96193240	7.110267E-012	2.072027E-011	1	0.000000E+000
1	0.96269775	2.072027E-011	7.110267E-012	0	0.000000E+000
1	0.96272308	7.110267E-012	2.072027E-011	1	0.000000E+000
1	0.96421577	2.072027E-011	7.110267E-012	0	0.000000E+000
1	0.96424922	7.110267E-012	2.072027E-011	1	0.000000E+000
1	0.96587818	2.072027E-011	7.110267E-012	0	0.000000E+000
1	0.96590244	7.110267E-012	2.072027E-011	1	0.000000E+000
1	0.96594862	2.072027E-011	7.110267E-012	0	0.000000E+000
1	0.96597434	7.110267E-012	2.072027E-011	1	0.000000E+000
1	0.96628396	2.072027E-011	7.110267E-012	0	0.000000E+000
1	0.96653135	7.110267E-012	2.072027E-011	1	0.000000E+000
1	0.96657422	2.072027E-011	7.110267E-012	0	0.000000E+000
1	0.96677192	7.110267E-012	2.072027E-011	1	0.000000E+000
1	0.96778508	2.072027E-011	7.110267E-012	0	0.000000E+000
1	0.96781683	7.110267E-012	2.072027E-011	1	0.000000E+000
1	0.96786854	2.072027E-011	7.110267E-012	0	0.000000E+000
1	0.96789642	7.110267E-012	2.072027E-011	1	0.000000E+000
1	0.96902628	2.072027E-011	7.110267E-012	0	0.000000E+000
1	0.96913387	7.110267E-012	2.072027E-011	1	0.000000E+000
1	0.96949908	2.072027E-011	7.110267E-012	0	0.000000E+000
1	0.96959833	7.110267E-012	2.072027E-011	1	0.000000E+000
1	0.97117701	2.072027E-011	7.110267E-012	0	0.000000E+000
1	0.97137573	7.110267E-012	2.072027E-011	1	0.000000E+000
1	0.97183180	2.072027E-011	7.110267E-012	0	0.000000E+000
1	0.97224965	7.110267E-012	2.072027E-011	1	0.000000E+000
1	0.97267286	2.072027E-011	7.110267E-012	0	0.000000E+000
1	0.97268308	7.110267E-012	2.072027E-011	1	0.000000E+000
1	0.97275372	2.072027E-011	7.110267E-012	0	0.000000E+000
1	0.97275772	7.110267E-012	2.072027E-011	1	0.000000E+000
1	0.97343924	2.072027E-011	7.110267E-012	0	0.000000E+000
1	0.97344652	7.110267E-012	2.072027E-011	1	0.000000E+000
1	0.97357275	2.072027E-011	7.110267E-012	0	0.000000E+000
1	0.97359693	7.110267E-012	2.072027E-011	1	0.000000E+000
1	0.97375767	2.072027E-011	7.110267E-012	0	0.000000E+000
1	0.97384774	7.110267E-012	2.072027E-011	1	0.000000E+000
1	0.97387833	2.072027E-011	7.110267E-012	0	0.000000E+000
1	0.97390741	7.110267E-012	2.072027E-011	1	0.000000E+000
1	0.97461830	2.072027E-011	7.110267E-012	0	0.000000E+000
1	0.97467985	7.110267E-012	2.072027E-011	1	0.000000E+000
1	0.97492579	2.072027E-011	7.110267E-012	0	0.000000E+000
1	0.97598199	7.110267E-012	2.072027E-011	1	0.000000E+000
1	0.97618912	2.072027E-011	7.110267E-012	0	0.000000E+000
1	0.97828654	7.110267E-012	2.072027E-011	1	0.000000E+000
1	0.97899262	2.072027E-011	7.110267E-012	0	0.000000E+000
1	0.97900607	7.110267E-012	2.072027E-011	1	0.000000E+000
1	0.97918280	2.072027E-011	7.110267E-012	0	0.000000E+000
1	0.97962301	7.110267E-012	2.072027E-011	1	0.000000E+000
1	0.98007885	2.072027E-011	7.110267E-012	0	0.000000E+000
1	0.98014447	7.110267E-012	2.072027E-011	1	0.000000E+000
1	0.98027591	2.072027E-011	7.110267E-012	0	0.000000E+000
1	0.98030293	7.110267E-012	2.072027E-011	1	0.000000E+000
1	0.98193640	2.072027E-011	7.110267E-012	0	0.000000E+000
1	0.98225789	7.110267E-012	2.072027E-011	1	0.000000E+000
1	0.98239943	2.072027E-011	7.110267E-012	0	0.000000E+000
1	0.98241139	7.110267E-012	2.072027E-011	1	0.000000E+000
1	0.98297898	2.072027E-011	7.110267E-012	0	0.000000E+000
1	0.98301079	7.110267E-012	2.072027E-011	1	0.000000E+000
1	0.98306791	2.072027E-011	7.110267E-012	0	0.000000E+000
1	3.57436803	7.034378E-012	2.064438E-011	1	0.000000E+000
1	3.57492718	2.064438E-011	7.034378E-012	0	0.000000E+000
1	3.57495112	7.034378E-012	2.064438E-011	1	0.000000E+000
1	3.57545661	2.064438E-011	7.034378E-012	0	0.000000E+000
1	3.57549301	7.034378E-012	2.064438E-011	1	0.000000E+000
1	3.57554012	2.064438E-011	7.034378E-012	0	0.000000E+000
1	3.57558034	7.034378E-012	2.064438E-011	1	0.000000E+000
1	3.57619997	2.064438E-011	7.034378E-012	0	0.000000E+000
1	3.57624390	7.034378E-012	2.064438E-011	1	0.000000E+000
1	3.57680303	2.064438E-011	7.034378E-012	0	0.000000E+000
1	3.57682474	7.034378E-012	2.064438E-011	1	0.000000E+000
1	3.57854200	2.064438E-011	7.034378E-012	0	0.000000E+000
1	3.57855931	7.034378E-012	2.064438E-011	1	0.000000E+000
1	3.57867125	2.064438E-011	7.034378E-012	0	0.000000E+000
1	3.57882949	7.034378E-012	2.064438E-011	1	0.000000E+000
1	3.57941574	2.064438E-011	7.034378E-012	0	0.000000E+000
1	3.57945076	7.034378E-012	2.064438E-011	1	0.000000E+000
1	3.57968732	2.064438E-011	7.034378E-012	0	0.000000E+000
1	3.57971167	7.034378E-012	2.064438E-011	1	0.000000E+000
1	3.58033952	2.064438E-011	7.034378E-012	0	0.000000E+000
1	3.58188423	7.034378E-012	2.064438E-011	1	0.000000E+000
1	3.58192986	2.064438E-011	7.034378E-012	0	0.000000E+000
1	3.58198537	7.034378E-012	2.064438E-011	1	0.000000E+000
1	3.58358505	2.064438E-011	7.034378E-012	0	0.000000E+000
1	3.58384369	7.034378E-012	2.064438E-011	1	0.000000E+000
1	3.58631007	2.064438E-011	7.034378E-012	0	0.000000E+000
1	3.58634110	7.034378E-012	2.064438E-011	1	0.000000E+000
1	3.58705348	2.064438E-011	7.034378E-012	0	0.000000E+000
1	3.58762363	7.034378E-012	2.064438E-011	1	0.000000E+000
1	3.58797214	2.064438E-011	7.034378E-012	0	0.000000E+000
1	3.58801885	7.034378E-012	2.064438E-011	1	0.000000E+000
1	3.58831838	2.064438E-011	7.034378E-012	0	0.000000E+000
1	3.58834137	7.034378E-012	2.064438E-011	1	0.000000E+000
1	3.58888531	2.064438E-011	7.034378E-012	0	0.000000E+000
1	3.58891682	7.034378E-012	2.064438E-011	1	0.000000E+000
1	3.58934970	2.064438E-011	7.034378E-012	0	0.000000E+000
1	3.58939909	7.034378E-012	2.064438E-011	1	0.000000E+000
1	3.58946516	2.064438E-011	7.034378E-012	0	0.000000E+000
1	3.58982831	7.034378E-012	2.064438E-011	1	0.000000E+000
1	3.59005548	2.064438E-011	7.034378E-012	0	0.000000E+000
1	3.59007490	7.034378E-012	2.064438E-011	1	0.000000E+000
1	3.59042059	2.064438E-011	7.034378E-012	0	0.000000E+000
1	3.59043671	7.034378E-012	2.064438E-011	1	0.000000E+000
1	3.59108601	2.064438E-011	7.034378E-012	0	0.000000E+000
1	3.59110946	7.034378E-012	2.064438E-011	1	0.000000E+000
1	3.59205749	2.064438E-011	7.034378E-012	0	0.000000E+000
1	3.59214862	7.034378E-012	2.064438E-011	1	0.000000E+000
1	3.59241946	2.064438E-011	7.034378E-012	0	0.000000E+000
1	3.59243823	7.034378E-012	2.064438E-011	1	0.000000E+000
1	3.59268350	2.064438E-011	7.034378E-012	0	0.000000E+000
1	3.59343381	7.034378E-012	2.064438E-011	1	0.000000E+000
1	3.59381960	2.064438E-011	7.034378E-012	0	0.000000E+000
1	3.59408607	7.034378E-012	2.064438E-011	1	0.000000E+000
1	3.59432417	2.064438E-011	7.034378E-012	0	0.000000E+000
1	3.59435670	7.034378E-012	2.064438E-011	1	0.000000E+000
1	3.59479422	2.064438E-011	7.034378E-012	0	0.000000E+000
1	3.59631267	7.034378E-012	2.064438E-011	1	0.000000E+000
1	3.59637953	2.064438E-011	7.034378E-012	0	0.000000E+000
1	3.59640385	7.034378E-012	2.064438E-011	1	0.000000E+000
1	3.59734158	2.064438E-011	7.034378E-012	0	0.000000E+000
1	3.59736223	7.034378E-012	2.064438E-011	1	0.000000E+000
1	3.59788859	2.064438E-011	7.034378E-012	0	0.000000E+000
1	3.59789837	7.034378E-012	2.064438E-011	1	0.000000E+000
1	3.59873570	2.064438E-011	7.034378E-012	0	0.000000E+000
1	3.59874454	7.034378E-012	2.064438E-011	1	0.000000E+000
1	3.60042641	2.064438E-011	7.034378E-012	0	0.000000E+000
1	3.60049614	7.034378E-012	2.064438E-011	1	0.000000E+000
1	3.60077103	2.064438E-011	7.034378E-012	0	0.000000E+000
1	3.60080468	7.034378E-012	2.064438E-011	1	0.000000E+000
1	3.60082058	2.064438E-011	7.034378E-012	0	0.000000E+000
1	3.60084730	7.034378E-012	2.064438E-011	1	0.000000E+000
1	3.60119179	2.064438E-011	7.034378E-012	0	0.000000E+000
1	3.60198251	7.034378E-012	2.064438E-011	1	0.000000E+000
1	3.60224463	2.064438E-011	7.034378E-012	0	0.000000E+000
1	3.60228836	7.034378E-012	2.064438E-011	1	0.000000E+000
1	3.60288288	2.064438E-011	7.034378E-012	0	0.000000E+000
1	3.60291819	7.034378E-012	2.064438E-011	1	0.000000E+000
1	3.60298347	2.064438E-011	7.034378E-012	0	0.000000E+000
1	3.60430045	7.034378E-012	2.064438E-011	1	0.000000E+000
1	3.60476667	2.064438E-011	7.034378E-012	0	0.000000E+000
1	3.60483629	7.034378E-012	2.064438E-011	1	0.000000E+000
1	3.60519597	2.064438E-011	7.034378E-012	0	0.000000E+000
1	3.60638119	7.034378E-012	2.064438E-011	1	0.000000E+000
1	3.60680639	2.064438E-011	7.034378E-012	0	0.000000E+000
1	3.60716645	7.034378E-012	2.064438E-011	1	0.000000E+000
1	3.60782633	2.064438E-011	7.034378E-012	0	0.000000E+000
1	3.60783996	7.034378E-012	2.064438E-011	1	0.000000E+000
1	3.60810344	2.064438E-011	7.034378E-012	0	0.000000E+000
1	3.60822048	7.034378E-012	2.064438E-011	1	0.000000E+000
1	3.60836464	2.064438E-011	7.034378E-012	0	0.000000E+000
1	3.60849734	7.034378E-012	2.064438E-011	1	0.000000E+000
1	3.60942422	2.064438E-011	7.034378E-012	0	0.000000E+000
1	3.60945594	7.034378E-012	2.064438E-011	1	0.000000E+000
1	3.60948192	2.064438E-011	7.034378E-012	0	0.000000E+000
1	3.60951366	7.034378E-012	2.064438E-011	1	0.000000E+000
1	3.61088717	2.064438E-011	7.034378E-012	0	0.000000E+000
1	3.61152879	7.034378E-012	2.064438E-011	1	0.000000E+000
1	3.61269925	2.064438E-011	7.034378E-012	0	0.000000E+000
1	3.61273321	7.034378E-012	2.064438E-011	1	0.000000E+000
1	3.61320775	2.064438E-011	7.034378E-012	0	0.000000E+000
1	3.61323217	7.034378E-012	2.064438E-011	1	0.000000E+000
1	3.61334658	2.064438E-011	7.034378E-012	0	0.000000E+000
1	3.61336918	7.034378E-012	2.064438E-011	1	0.000000E+000
1	3.61393683	2.064438E-011	7.034378E-012	0	0.000000E+000
1	3.61444269	7.034378E-012	2.064438E-011	1	0.000000E+000
1	3.61495718	2.064438E-011	7.034378E-012	0	0.000000E+000
1	3.61498430	7.034378E-012	2.064438E-011	1	0.000000E+000
1	3.61638333	2.064438E-011	7.034378E-012	0	0.000000E+000
1	3.61767494	7.034378E-012	2.064438E-011	1	0.000000E+000
1	3.61801355	2.064438E-011	7.034378E-012	0	0.000000E+000
1	3.61801963	7.034378E-012	2.064438E-011	1	0.000000E+000
1	3.61869168	2.064438E-011	7.034378E-012	0	0.000000E+000
1	3.62289210	7.034378E-012	2.064438E-011	1	0.000000E+000
1	3.62324583	2.064438E-011	7.034378E-012	0	0.000000E+000
1	3.62327849	7.034378E-012	2.064438E-011	1	0.000000E+000
1	3.62400770	2.064438E-011	7.034378E-012	0	0.000000E+000
1	3.62401784	7.034378E-012	2.064438E-011	1	0.000000E+000
1	3.62629813	2.064438E-011	7.034378E-012	0	0.000000E+000
1	3.62689620	7.034378E-012	2.064438E-011	1	0.000000E+000
1	3.62745265	2.064438E-011	7.034378E-012	0	0.000000E+000
1	3.62747587	7.034378E-012	2.064438E-011	1	0.000000E+000
1	3.62764898	2.064438E-011	7.034378E-012	0	0.000000E+000
1	3.62790230	7.034378E-012	2.064438E-011	1	0.000000E+000
1	3.62818128	2.064438E-011	7.034378E-012	0	0.000000E+000
1	3.62853236	7.034378E-012	2.064438E-011	1	0.000000E+000
1	3.62871424	2.064438E-011	7.034378E-012	0	0.000000E+000
1	3.62878620	7.034378E-012	2.064438E-011	1	0.000000E+000
1	3.62895258	2.064438E-011	7.034378E-012	0	0.000000E+000
1	3.62898399	7.034378E-012	2.064438E-011	1	0.000000E+000
1	3.62913064	2.064438E-011	7.034378E-012	0	0.000000E+000
1	3.62916366	7.034378E-012	2.064438E-011	1	0.000000E+000
1	3.62972298	2.064438E-011	7.034378E-012	0	0.000000E+000
1	3.62975184	7.034378E-012	2.064438E-011	1	0.000000E+000
1	3.62990098	2.064438E-011	7.034378E-012	0	0.000000E+000
1	3.62991988	7.034378E-012	2.064438E-011	1	0.000000E+000
1	3.63031696	2.064438E-011	7.034378E-012	0	0.000000E+000
1	3.63033008	7.034378E-012	2.064438E-011	1	0.000000E+000
1	3.63095618	2.064438E-011	7.034378E-012	0	0.000000E+000
1	3.63098696	7.034378E-012	2.064438E-011	1	0.000000E+000
1	3.63120939	2.064438E-011	7.034378E-012	0	0.000000E+000
1	3.63123032	7.034378E-012	2.064438E-011	1	0.000000E+000
1	3.63175021	2.064438E-011	7.034378E-012	0	0.000000E+000
1	3.63177767	7.034378E-012	2.064438E-011	1	0.000000E+000
1	3.63205662	2.064438E-011	7.034378E-012	0	0.000000E+000
1	3.63207177	7.034378E-012	2.064438E-011	1	0.000000E+000
1	3.63246555	2.064438E-011	7.034378E-012	0	0.000000E+000
1	3.63247644	7.034378E-012	2.064438E-011	1	0.000000E+000
1	3.63251538	2.064438E-011	7.034378E-012	0	0.000000E+000
1	3.63253007	7.034378E-012	2.064438E-011	1	0.000000E+000
1	3.63369724	2.064438E-011	7.034378E-012	0	0.000000E+000
1	3.63572651	7.034378E-012	2.064438E-011	1	0.000000E+000
1	3.63605633	2.064438E-011	7.034378E-012	0	0.000000E+000
1	3.63607953	7.034378E-012	2.064438E-011	1	0.000000E+000
1	3.63610841	2.064438E-011	7.034378E-012	0	0.000000E+000
1	3.63614675	7.034378E-012	2.064438E-011	1	0.000000E+000
1	3.63654572	2.064438E-011	7.034378E-012	0	0.000000E+000
1	3.63656542	7.034378E-012	2.064438E-011	1	0.000000E+000
1	3.63666951	2.064438E-011	7.034378E-012	0	0.000000E+000
1	3.63672952	7.034378E-012	2.064438E-011	1	0.000000E+000
1	3.63730891	2.064438E-011	7.034378E-012	0	0.000000E+000
1	3.63788360	7.034378E-012	2.064438E-011	1	0.000000E+000
1	3.63827491	2.064438E-011	7.034378E-012	0	0.000000E+000
1	3.63830207	7.034378E-012	2.064438E-011	1	0.000000E+000
1	3.63838298	2.064438E-011	7.034378E-012	0	0.000000E+000
1	3.63843719	7.034378E-012	2.064438E-011	1	0.000000E+000
1	3.63979763	2.064438E-011	7.034378E-012	0	0.000000E+000
1	3.63980563	7.034378E-012	2.064438E-011	1	0.000000E+000
1	3.63996664	2.064438E-011	7.034378E-012	0	0.000000E+000
1	3.64035319	7.034378E-012	2.064438E-011	1	0.000000E+000
1	3.64121597	2.064438E-011	7.034378E-012	0	0.000000E+000
1	3.64122652	7.034378E-012	2.064438E-011	1	0.000000E+000
1	3.64136506	2.064438E-011	7.034378E-012	0	0.000000E+000
1	3.64138737	7.034378E-012	2.064438E-011	1	0.000000E+000
1	3.64267061	2.064438E-011	7.034378E-012	0	0.000000E+000
1	3.64273040	7.034378E-012	2.064438E-011	1	0.000000E+000
1	3.64280997	2.064438E-011	7.034378E-012	0	0.000000E+000
1	3.64310878	7.034378E-012	2.064438E-011	1	0.000000E+000
1	3.64316809	2.064438E-011	7.034378E-012	0	0.000000E+000
1	3.64349584	7.034378E-012	2.064438E-011	1	0.000000E+000
1	3.64354851	2.064438E-011	7.034378E-012	0	0.000000E+000
1	3.64364444	7.034378E-012	2.064438E-011	1	0.000000E+000
1	3.64432551	2.064438E-011	7.034378E-012	0	0.000000E+000
1	3.64448670	7.034378E-012	2.064438E-011	1	0.000000E+000
1	3.64475521	2.064438E-011	7.034378E-012	0	0.000000E+000
1	3.64478623	7.034378E-012	2.064438E-011	1	0.000000E+000
1	3.64491629	2.064438E-011	7.034378E-012	0	0.000000E+000
1	3.64492791	7.034378E-012	2.064438E-011	1	0.000000E+000
1	3.64579162	2.064438E-011	7.034378E-012	0	0.000000E+000
1	3.64595741	7.034378E-012	2.064438E-011	1	0.000000E+000
1	3.64656623	2.064438E-011	7.034378E-012	0	0.000000E+000
1	3.64670609	7.034378E-012	2.064438E-011	1	0.000000E+000
1	3.64744186	2.064438E-011	7.034378E-012	0	0.000000E+000
1	3.64747409	7.034378E-012	2.064438E-011	1	0.000000E+000
1	3.64794058	2.064438E-011	7.034378E-012	0	0.000000E+000
1	3.64836531	7.034378E-012	2.064438E-011	1	0.000000E+000
1	3.64940039	2.064438E-011	7.034378E-012	0	0.000000E+000
1	3.65000418	7.034378E-012	2.064438E-011	1	0.000000E+000
1	3.65129849	2.064438E-011	7.034378E-012	0	0.000000E+000
1	3.65188457	7.034378E-012	2.064438E-011	1	0.000000E+000
1	3.65207446	2.064438E-011	7.034378E-012	0	0.000000E+000
1	3.65252164	7.034378E-012	2.064438E-011	1	0.000000E+000
1	3.65272412	2.064438E-011	7.034378E-012	0	0.000000E+000
1	3.65273433	7.034378E-012	2.064438E-011	1	0.000000E+000
1	3.65293801	2.064438E-011	7.034378E-012	0	0.000000E+000
1	4.36550262	6.961236E-012	2.057124E-011	1	0.000000E+000
1	4.36608094	2.057124E-011	6.961236E-012	0	0.000000E+000
1	4.36611724	6.961236E-012	2.057124E-011	1	0.000000E+000
1	4.36784514	2.057124E-011	6.961236E-012	0	0.000000E+000
1	4.36785519	6.961236E-012	2.057124E-011	1	0.000000E+000
1	4.36949056	2.057124E-011	6.961236E-012	0	0.000000E+000
1	4.36950579	6.961236E-012	2.057124E-011	1	0.000000E+000
1	4.37011194	2.057124E-011	6.961236E-012	0	0.000000E+000
1	4.37013929	6.961236E-012	2.057124E-011	1	0.000000E+000
1	4.37028767	2.057124E-011	6.961236E-012	0	0.000000E+000
1	4.37045186	6.961236E-012	2.057124E-011	1	0.000000E+000
1	4.37114871	2.057124E-011	6.961236E-012	0	0.000000E+000
1	4.37129193	6.961236E-012	2.057124E-011	1	0.000000E+000
1	4.37317388	2.057124E-011	6.961236E-012	0	0.000000E+000
1	4.37319262	6.961236E-012	2.057124E-011	1	0.000000E+000
1	4.37398959	2.057124E-011	6.961236E-012	0	0.000000E+000
1	4.37401554	6.961236E-012	2.057124E-011	1	0.000000E+000
1	4.37490574	2.057124E-011	6.961236E-012	0	0.000000E+000
1	4.37491779	6.961236E-012	2.057124E-011	1	0.000000E+000
1	4.37776272	2.057124E-011	6.961236E-012	0	0.000000E+000
1	4.37821347	6.961236E-012	2.057124E-011	1	0.000000E+000
1	4.37945732	2.057124E-011	6.961236E-012	0	0.000000E+000
1	4.37952498	6.961236E-012	2.057124E-011	1	0.000000E+000
1	4.38079197	2.057124E-011	6.961236E-012	0	0.000000E+000
1	4.38080489	6.961236E-012	2.057124E-011	1	0.000000E+000
1	4.38101036	2.057124E-011	6.961236E-012	0	0.000000E+000
1	4.38104008	6.961236E-012	2.057124E-011	1	0.000000E+000
1	4.38164550	2.057124E-011	6.961236E-012	0	0.000000E+000
1	4.38269602	6.961236E-012	2.057124E-011	1	0.000000E+000
1	4.38277243	2.057124E-011	6.961236E-012	0	0.000000E+000
1	4.38281146	6.961236E-012	2.057124E-011	1	0.000000E+000
1	4.38295077	2.057124E-011	6.961236E-012	0	0.000000E+000
1	4.38321480	6.961236E-012	2.057124E-011	1	0.000000E+000
1	4.38402801	2.057124E-011	6.961236E-012	0	0.000000E+000
1	4.38432708	6.961236E-012	2.057124E-011	1	0.000000E+000
1	4.38501542	2.057124E-011	6.961236E-012	0	0.000000E+000
1	4.38502933	6.961236E-012	2.057124E-011	1	0.000000E+000
1	4.38508958	2.057124E-011	6.961236E-012	0	0.000000E+000
1	4.38513331	6.961236E-012	2.057124E-011	1	0.000000E+000
1	4.38670025	2.057124E-011	6.961236E-012	0	0.000000E+000
1	4.38699658	6.961236E-012	2.057124E-011	1	0.000000E+000
1	4.38751179	2.057124E-011	6.961236E-012	0	0.000000E+000
1	4.38793339	6.961236E-012	2.057124E-011	1	0.000000E+000
1	4.38855884	2.057124E-011	6.961236E-012	0	0.000000E+000
1	4.38858290	6.961236E-012	2.057124E-011	1	0.000000E+000
1	4.38932794	2.057124E-011	6.961236E-012	0	0.000000E+000
1	4.38937726	6.961236E-012	2.057124E-011	1	0.000000E+000
1	4.39011222	2.057124E-011	6.961236E-012	0	0.000000E+000
1	4.39014379	6.961236E-012	2.057124E-011	1	0.000000E+000
1	4.39090731	2.057124E-011	6.961236E-012	0	0.000000E+000
1	4.39094111	6.961236E-012	2.057124E-011	1	0.000000E+000
1	4.39096345	2.057124E-011	6.961236E-012	0	0.000000E+000
1	4.39260504	6.961236E-012	2.057124E-011	1	0.000000E+000
1	4.39314261	2.057124E-011	6.961236E-012	0	0.000000E+000
1	4.39316963	6.961236E-012	2.057124E-011	1	0.000000E+000
1	4.39329805	2.057124E-011	6.961236E-012	0	0.000000E+000
1	4.39440609	6.961236E-012	2.057124E-011	1	0.000000E+000
1	4.39488635	2.057124E-011	6.961236E-012	0	0.000000E+000
1	4.39490977	6.961236E-012	2.057124E-011	1	0.000000E+000
1	4.39504475	2.057124E-011	6.961236E-012	0	0.000000E+000
1	4.39507150	6.961236E-012	2.057124E-011	1	0.000000E+000
1	4.39510378	2.057124E-011	6.961236E-012	0	0.000000E+000
1	4.39769659	6.961236E-012	2.057124E-011	1	0.000000E+000
1	4.39771324	2.057124E-011	6.961236E-012	0	0.000000E+000
1	4.39786039	6.961236E-012	2.057124E-011	1	0.000000E+000
1	4.39808752	2.057124E-011	6.961236E-012	0	0.000000E+000
1	4.39871142	6.961236E-012	2.057124E-011	1	0.000000E+000
1	4.39875217	2.057124E-011	6.961236E-012	0	0.000000E+000
1	4.39932238	6.961236E-012	2.057124E-011	1	0.000000E+000
1	4.40012954	2.057124E-011	6.961236E-012	0	0.000000E+000
1	4.40089834	6.961236E-012	2.057124E-011	1	0.000000E+000
1	4.40105400	2.057124E-011	6.961236E-012	0	0.000000E+000
1	4.40150448	6.961236E-012	2.057124E-011	1	0.000000E+000
1	4.40178954	2.057124E-011	6.961236E-012	0	0.000000E+000
1	4.40265156	6.961236E-012	2.057124E-011	1	0.000000E+000
1	4.40325413	2.057124E-011	6.961236E-012	0	0.000000E+000
1	4.40326610	6.961236E-012	2.057124E-011	1	0.000000E+000
1	4.40346532	2.057124E-011	6.961236E-012	0	0.000000E+000
1	4.40349071	6.961236E-012	2.057124E-011	1	0.000000E+000
1	4.40352311	2.057124E-011	6.961236E-012	0	0.000000E+000
1	4.40358340	6.961236E-012	2.057124E-011	1	0.000000E+000
1	4.40361565	2.057124E-011	6.961236E-012	0	0.000000E+000
1	4.40364871	6.961236E-012	2.057124E-011	1	0.000000E+000
1	4.40376079	2.057124E-011	6.961236E-012	0	0.000000E+000
1	4.40442681	6.961236E-012	2.057124E-011	1	0.000000E+000
1	4.40449921	2.057124E-011	6.961236E-012	0	0.000000E+000
1	4.40492848	6.961236E-012	2.057124E-011	1	0.000000E+000
1	4.40543526	2.057124E-011	6.961236E-012	0	0.000000E+000
1	4.40646286	6.961236E-012	2.057124E-011	1	0.000000E+000
1	4.40673847	2.057124E-011	6.961236E-012	0	0.000000E+000
1	4.40677129	6.961236E-012	2.057124E-011	1	0.000000E+000
1	4.40705312	2.057124E-011	6.961236E-012	0	0.000000E+000
1	4.40857471	6.961236E-012	2.057124E-011	1	0.000000E+000
1	4.40860939	2.057124E-011	6.961236E-012	0	0.000000E+000
1	4.40898870	6.961236E-012	2.057124E-011	1	0.000000E+000
1	4.40962385	2.057124E-011	6.961236E-012	0	0.000000E+000
1	4.41063349	6.961236E-012	2.057124E-011	1	0.000000E+000
1	4.41098298	2.057124E-011	6.961236E-012	0	0.000000E+000
1	4.41169744	6.961236E-012	2.057124E-011	1	0.000000E+000
1	4.41200249	2.057124E-011	6.961236E-012	0	0.000000E+000
1	4.41202217	6.961236E-012	2.057124E-011	1	0.000000E+000
1	4.41234739	2.057124E-011	6.961236E-012	0	0.000000E+000
1	4.41255815	6.961236E-012	2.057124E-011	1	0.000000E+000
1	4.41369928	2.057124E-011	6.961236E-012	0	0.000000E+000
1	4.41384489	6.961236E-012	2.057124E-011	1	0.000000E+000
1	4.41426386	2.057124E-011	6.961236E-012	0	0.000000E+000
1	4.41446752	6.961236E-012	2.057124E-011	1	0.000000E+000
1	4.41597250	2.057124E-011	6.961236E-012	0	0.000000E+000
1	4.41622692	6.961236E-012	2.057124E-011	1	0.000000E+000
1	4.41692100	2.057124E-011	6.961236E-012	0	0.000000E+000
1	4.41693234	6.961236E-012	2.057124E-011	1	0.000000E+000
1	4.41711585	2.057124E-011	6.961236E-012	0	0.000000E+000
1	4.41712929	6.961236E-012	2.057124E-011	1	0.000000E+000
1	4.41737052	2.057124E-011	6.961236E-012	0	0.000000E+000
1	4.41754722	6.961236E-012	2.057124E-011	1	0.000000E+000
1	4.41762449	2.057124E-011	6.961236E-012	0	0.000000E+000
1	4.41789029	6.961236E-012	2.057124E-011	1	0.000000E+000
1	4.41796953	2.057124E-011	6.961236E-012	0	0.000000E+000
1	4.41799091	6.961236E-012	2.057124E-011	1	0.000000E+000
1	4.41829417	2.057124E-011	6.961236E-012	0	0.000000E+000
1	4.41893827	6.961236E-012	2.057124E-011	1	0.000000E+000
1	4.41924889	2.057124E-011	6.961236E-012	0	0.000000E+000
1	4.41943562	6.961236E-012	2.057124E-011	1	0.000000E+000
1	4.41969619	2.057124E-011	6.961236E-012	0	0.000000E+000
1	4.41998169	6.961236E-012	2.057124E-011	1	0.000000E+000
1	4.42114318	2.057124E-011	6.961236E-012	0	0.000000E+000
1	4.42115722	6.961236E-012	2.057124E-011	1	0.000000E+000
1	4.42125843	2.057124E-011	6.961236E-012	0	0.000000E+000
1	4.42161766	6.961236E-012	2.057124E-011	1	0.000000E+000
1	4.42330452	2.057124E-011	6.961236E-012	0	0.000000E+000
1	4.42332209	6.961236E-012	2.057124E-011	1	0.000000E+000
1	4.42426764	2.057124E-011	6.961236E-012	0	0.000000E+000
1	4.42683579	6.961236E-012	2.057124E-011	1	0.000000E+000
1	4.42716182	2.057124E-011	6.961236E-012	0	0.000000E+000
1	4.42719823	6.961236E-012	2.057124E-011	1	0.000000E+000
1	4.42786452	2.057124E-011	6.961236E-012	0	0.000000E+000
1	4.42791033	6.961236E-012	2.057124E-011	1	0.000000E+000
1	4.42967556	2.057124E-011	6.961236E-012	0	0.000000E+000
1	4.42970548	6.961236E-012	2.057124E-011	1	0.000000E+000
1	4.42982828	2.057124E-011	6.961236E-012	0	0.000000E+000
1	4.43007327	6.961236E-012	2.057124E-011	1	0.000000E+000
1	4.43107739	2.057124E-011	6.961236E-012	0	0.000000E+000
1	4.43109644	6.961236E-012	2.057124E-011	1	0.000000E+000
1	4.43115749	2.057124E-011	6.961236E-012	0	0.000000E+000
1	4.43116107	6.961236E-012	2.057124E-011	1	0.000000E+000
1	4.43216215	2.057124E-011	6.961236E-012	0	0.000000E+000
1	4.43233600	6.961236E-012	2.057124E-011	1	0.000000E+000
1	4.43470882	2.057124E-011	6.961236E-012	0	0.000000E+000
1	4.43475764	6.961236E-012	2.057124E-011	1	0.000000E+000
1	4.43560004	2.057124E-011	6.961236E-012	0	0.000000E+000
1	4.43608295	6.961236E-012	2.057124E-011	1	0.000000E+000
1	4.43616669	2.057124E-011	6.961236E-012	0	0.000000E+000
1	4.43682605	6.961236E-012	2.057124E-011	1	0.000000E+000
1	4.43758730	2.057124E-011	6.961236E-012	0	0.000000E+000
1	4.43759912	6.961236E-012	2.057124E-011	1	0.000000E+000
1	4.43890894	2.057124E-011	6.961236E-012	0	0.000000E+000
1	4.43891221	6.961236E-012	2.057124E-011	1	0.000000E+000
1	4.44046432	2.057124E-011	6.961236E-012	0	0.000000E+000
1	4.44047980	6.961236E-012	2.057124E-011	1	0.000000E+000
1	4.44224154	2.057124E-011	6.961236E-012	0	0.000000E+000
1	4.44282933	6.961236E-012	2.057124E-011	1	0.000000E+000
1	4.44297119	2.057124E-011	6.961236E-012	0	0.000000E+000
1	4.44356898	6.961236E-012	2.057124E-011	1	0.000000E+000
1	4.44393077	2.057124E-011	6.961236E-012	0	0.000000E+000
1	4.44445292	6.961236E-012	2.057124E-011	1	0.000000E+000
1	4.44507299	2.057124E-011	6.961236E-012	0	0.000000E+000
1	4.44521443	6.961236E-012	2.057124E-011	1	0.000000E+000
1	4.44543642	2.057124E-011	6.961236E-012	0	0.000000E+000
1	4.44576106	6.961236E-012	2.057124E-011	1	0.000000E+000
1	4.44626227	2.057124E-011	6.961236E-012	0	0.000000E+000
1	4.44728322	6.961236E-012	2.057124E-011	1	0.000000E+000
1	4.44778502	2.057124E-011	6.961236E-012	0	0.000000E+000
1	4.44901386	6.961236E-012	2.057124E-011	1	0.000000E+000
1	4.45106538	2.057124E-011	6.961236E-012	0	0.000000E+000
1	4.45108698	6.961236E-012	2.057124E-011	1	0.000000E+000
1	4.45297206	2.057124E-011	6.961236E-012	0	0.000000E+000
1	4.45300127	6.961236E-012	2.057124E-011	1	0.000000E+000
1	4.45352490	2.057124E-011	6.961236E-012	0	0.000000E+000
1	4.45355404	6.961236E-012	2.057124E-011	1	0.000000E+000
1	4.45390075	2.057124E-011	6.961236E-012	0	0.000000E+000
1	4.45403024	6.961236E-012	2.057124E-011	1	0.000000E+000
1	4.45427402	2.057124E-011	6.961236E-012	0	0.000000E+000
1	4.45445100	6.961236E-012	2.057124E-011	1	0.000000E+000
1	4.45447071	2.057124E-011	6.961236E-012	0	0.000000E+000
1	4.45490265	6.961236E-012	2.057124E-011	1	0.000000E+000
1	4.45501543	2.057124E-011	6.961236E-012	0	0.000000E+000
1	4.45502660	6.961236E-012	2.057124E-011	1	0.000000E+000
1	4.45522411	2.057124E-011	6.961236E-012	0	0.000000E+000
1	4.45525433	6.961236E-012	2.057124E-011	1	0.000000E+000
1	4.45586873	2.057124E-011	6.961236E-012	0	0.000000E+000
1	4.45695173	6.961236E-012	2.057124E-011	1	0.000000E+000
1	4.45742036	2.057124E-011	6.961236E-012	0	0.000000E+000
1	4.45743963	6.961236E-012	2.057124E-011	1	0.000000E+000
1	4.45760760	2.057124E-011	6.961236E-012	0	0.000000E+000
1	4.45779330	6.961236E-012	2.057124E-011	1	0.000000E+000
1	4.45883112	2.057124E-011	6.961236E-012	0	0.000000E+000
1	4.45885897	6.961236E-012	2.057124E-011	1	0.000000E+000
1	4.45904040	2.057124E-011	6.961236E-012	0	0.000000E+000
1	4.45905769	6.961236E-012	2.057124E-011	1	0.000000E+000
1	4.45943900	2.057124E-011	6.961236E-012	0	0.000000E+000
1	4.45967514	6.961236E-012	2.057124E-011	1	0.000000E+000
1	4.45970622	2.057124E-011	6.961236E-012	0	0.000000E+000
1	4.69073413	6.988043E-012	2.059804E-011	1	0.000000E+000
1	4.69107518	2.059804E-011	6.988043E-012	0	0.000000E+000
1	4.69110140	6.988043E-012	2.059804E-011	1	0.000000E+000
1	4.69116568	2.059804E-011	6.988043E-012	0	0.000000E+000
1	4.69128160	6.988043E-012	2.059804E-011	1	0.000000E+000
1	4.69218669	2.059804E-011	6.988043E-012	0	0.000000E+000
1	4.69224163	6.988043E-012	2.059804E-011	1	0.000000E+000
1	4.69253104	2.059804E-011	6.988043E-012	0	0.000000E+000
1	4.69256474	6.988043E-012	2.059804E-011	1	0.000000E+000
1	4.69277988	2.059804E-011	6.988043E-012	0	0.000000E+000
1	4.69299049	6.988043E-012	2.059804E-011	1	0.000000E+000
1	4.69313902	2.059804E-011	6.988043E-012	0	0.000000E+000
1	4.69314701	6.988043E-012	2.059804E-011	1	0.000000E+000
1	4.69330980	2.059804E-011	6.988043E-012	0	0.000000E+000
1	4.69336705	6.988043E-012	2.059804E-011	1	0.000000E+000
1	4.69357415	2.059804E-011	6.988043E-012	0	0.000000E+000
1	4.69453532	6.988043E-012	2.059804E-011	1	0.000000E+000
1	4.69484041	2.059804E-011	6.988043E-012	0	0.000000E+000
1	4.69485862	6.988043E-012	2.059804E-011	1	0.000000E+000
1	4.69515812	2.059804E-011	6.988043E-012	0	0.000000E+000
1	4.69522152	6.988043E-012	2.059804E-011	1	0.000000E+000
1	4.69605603	2.059804E-011	6.988043E-012	0	0.000000E+000
1	4.69607599	6.988043E-012	2.059804E-011	1	0.000000E+000
1	4.69621537	2.059804E-011	6.988043E-012	0	0.000000E+000
1	4.69721160	6.988043E-012	2.059804E-011	1	0.000000E+000
1	4.69777751	2.059804E-011	6.988043E-012	0	0.000000E+000
1	4.69798478	6.988043E-012	2.059804E-011	1	0.000000E+000
1	4.69889996	2.059804E-011	6.988043E-012	0	0.000000E+000
1	4.69891033	6.988043E-012	2.059804E-011	1	0.000000E+000
1	4.69902902	2.059804E-011	6.988043E-012	0	0.000000E+000
1	4.69905434	6.988043E-012	2.059804E-011	1	0.000000E+000
1	4.69966886	2.059804E-011	6.988043E-012	0	0.000000E+000
1	4.70045718	6.988043E-012	2.059804E-011	1	0.000000E+000
1	4.70074783	2.059804E-011	6.988043E-012	0	0.000000E+000
1	4.70078340	6.988043E-012	2.059804E-011	1	0.000000E+000
1	4.70111664	2.059804E-011	6.988043E-012	0	0.000000E+000
1	4.70115261	6.988043E-012	2.059804E-011	1	0.000000E+000
1	4.70137749	2.059804E-011	6.988043E-012	0	0.000000E+000
1	4.70201100	6.988043E-012	2.059804E-011	1	0.000000E+000
1	4.70256765	2.059804E-011	6.988043E-012	0	0.000000E+000
1	4.70261152	6.988043E-012	2.059804E-011	1	0.000000E+000
1	4.70380592	2.059804E-011	6.988043E-012	0	0.000000E+000
1	4.70427965	6.988043E-012	2.059804E-011	1	0.000000E+000
1	4.70524141	2.059804E-011	6.988043E-012	0	0.000000E+000
1	4.70535494	6.988043E-012	2.059804E-011	1	0.000000E+000
1	4.70546744	2.059804E-011	6.988043E-012	0	0.000000E+000
1	4.70576890	6.988043E-012	2.059804E-011	1	0.000000E+000
1	4.70593586	2.059804E-011	6.988043E-012	0	0.000000E+000
1	4.70625515	6.988043E-012	2.059804E-011	1	0.000000E+000
1	4.70701727	2.059804E-011	6.988043E-012	0	0.000000E+000
1	4.70703452	6.988043E-012	2.059804E-011	1	0.000000E+000
1	4.70713712	2.059804E-011	6.988043E-012	0	0.000000E+000
1	4.70716047	6.988043E-012	2.059804E-011	1	0.000000E+000
1	4.70801663	2.059804E-011	6.988043E-012	0	0.000000E+000
1	4.70804856	6.988043E-012	2.059804E-011	1	0.000000E+000
1	4.70817440	2.059804E-011	6.988043E-012	0	0.000000E+000
1	4.70832543	6.988043E-012	2.059804E-011	1	0.000000E+000
1	4.70836635	2.059804E-011	6.988043E-012	0	0.000000E+000
1	4.70837052	6.988043E-012	2.059804E-011	1	0.000000E+000
1	4.70923090	2.059804E-011	6.988043E-012	0	0.000000E+000
1	4.70967222	6.988043E-012	2.059804E-011	1	0.000000E+000
1	4.71166225	2.059804E-011	6.988043E-012	0	0.000000E+000
1	9.06190936	6.995992E-012	2.060599E-011	1	0.000000E+000
1	9.06198075	2.060599E-011	6.995992E-012	0	0.000000E+000
1	9.06315922	6.995992E-012	2.060599E-011	1	0.000000E+000
1	9.06353314	2.060599E-011	6.995992E-012	0	0.000000E+000
1	9.06459397	6.995992E-012	2.060599E-011	1	0.000000E+000
1	9.06502966	2.060599E-011	6.995992E-012	0	0.000000E+000
1	9.06517905	6.995992E-012	2.060599E-011	1	0.000000E+000
1	9.06550348	2.060599E-011	6.995992E-012	0	0.000000E+000
1	9.06762488	6.995992E-012	2.060599E-011	1	0.000000E+000
1	9.06845686	2.060599E-011	6.995992E-012	0	0.000000E+000
1	9.06893869	6.995992E-012	2.060599E-011	1	0.000000E+000
1	9.06923241	2.060599E-011	6.995992E-012	0	0.000000E+000
1	9.06925108	6.995992E-012	2.060599E-011	1	0.000000E+000
1	9.06928866	2.060599E-011	6.995992E-012	0	0.000000E+000
1	9.06983786	6.995992E-012	2.060599E-011	1	0.000000E+000
1	9.07000095	2.060599E-011	6.995992E-012	0	0.000000E+000
1	9.07000915	6.995992E-012	2.060599E-011	1	0.000000E+000
1	9.07018646	2.060599E-011	6.995992E-012	0	0.000000E+000
1	9.07101863	6.995992E-012	2.060599E-011	1	0.000000E+000
1	9.07111365	2.060599E-011	6.995992E-012	0	0.000000E+000
1	9.07117164	6.995992E-012	2.060599E-011	1	0.000000E+000
1	9.07202174	2.060599E-011	6.995992E-012	0	0.000000E+000
1	9.07203373	6.995992E-012	2.060599E-011	1	0.000000E+000
1	9.07208788	2.060599E-011	6.995992E-012	0	0.000000E+000
1	9.07209989	6.995992E-012	2.060599E-011	1	0.000000E+000
1	9.07262406	2.060599E-011	6.995992E-012	0	0.000000E+000
1	9.07264278	6.995992E-012	2.060599E-011	1	0.000000E+000
1	9.07449421	2.060599E-011	6.995992E-012	0	0.000000E+000
1	9.07451871	6.995992E-012	2.060599E-011	1	0.000000E+000
1	9.07480157	2.060599E-011	6.995992E-012	0	0.000000E+000
1	9.07483668	6.995992E-012	2.060599E-011	1	0.000000E+000
1	9.07565051	2.060599E-011	6.995992E-012	0	0.000000E+000
1	9.07571333	6.995992E-012	2.060599E-011	1	0.000000E+000
1	9.07611031	2.060599E-011	6.995992E-012	0	0.000000E+000
1	9.07612648	6.995992E-012	2.060599E-011	1	0.000000E+000
1	9.07655818	2.060599E-011	6.995992E-012	0	0.000000E+000
1	9.07657788	6.995992E-012	2.060599E-011	1	0.000000E+000
1	9.07694912	2.060599E-011	6.995992E-012	0	0.000000E+000
1	9.07696729	6.995992E-012	2.060599E-011	1	0.000000E+000
1	9.07698706	2.060599E-011	6.995992E-012	0	0.000000E+000
1	9.07716527	6.995992E-012	2.060599E-011	1	0.000000E+000
1	9.07756171	2.060599E-011	6.995992E-012	0	0.000000E+000
1	9.07760266	6.995992E-012	2.060599E-011	1	0.000000E+000
1	9.07793010	2.060599E-011	6.995992E-012	0	0.000000E+000
1	9.07797127	6.995992E-012	2.060599E-011	1	0.000000E+000
1	9.07859077	2.060599E-011	6.995992E-012	0	0.000000E+000
1	9.07863176	6.995992E-012	2.060599E-011	1	0.000000E+000
1	9.07867796	2.060599E-011	6.995992E-012	0	0.000000E+000
1	9.07936680	6.995992E-012	2.060599E-011	1	0.000000E+000
1	9.08069827	2.060599E-011	6.995992E-012	0	0.000000E+000
1	9.08081696	6.995992E-012	2.060599E-011	1	0.000000E+000
1	9.08216380	2.060599E-011	6.995992E-012	0	0.000000E+000
1	9.08319826	6.995992E-012	2.060599E-011	1	0.000000E+000
1	9.08344249	2.060599E-011	6.995992E-012	0	0.000000E+000
1	9.08367608	6.995992E-012	2.060599E-011	1	0.000000E+000
1	9.08402950	2.060599E-011	6.995992E-012	0	0.000000E+000
1	9.08405533	6.995992E-012	2.060599E-011	1	0.000000E+000
1	9.08419921	2.060599E-011	6.995992E-012	0	0.000000E+000
1	9.08422705	6.995992E-012	2.060599E-011	1	0.000000E+000
1	9.08612664	2.060599E-011	6.995992E-012	0	0.000000E+000
1	10.54450005	6.970820E-012	2.058082E-011	1	0.000000E+000
1	10.54459404	2.058082E-011	6.970820E-012	0	0.000000E+000
1	10.54465291	6.970820E-012	2.058082E-011	1	0.000000E+000
1	10.54498127	2.058082E-011	6.970820E-012	0	0.000000E+000
1	10.54533212	6.970820E-012	2.058082E-011	1	0.000000E+000
1	10.54562002	2.058082E-011	6.970820E-012	0	0.000000E+000
1	10.54578746	6.970820E-012	2.058082E-011	1	0.000000E+000
1	10.54583604	2.058082E-011	6.970820E-012	0	0.000000E+000
1	10.54600301	6.970820E-012	2.058082E-011	1	0.000000E+000
1	10.54609500	2.058082E-011	6.970820E-012	0	0.000000E+000
1	10.54675526	6.970820E-012	2.058082E-011	1	0.000000E+000
1	10.54684616	2.058082E-011	6.970820E-012	0	0.000000E+000
1	10.54772055	6.970820E-012	2.058082E-011	1	0.000000E+000
1	10.54780479	2.058082E-011	6.970820E-012	0	0.000000E+000
1	10.54781382	6.970820E-012	2.058082E-011	1	0.000000E+000
1	10.54868660	2.058082E-011	6.970820E-012	0	0.000000E+000
1	10.54872396	6.970820E-012	2.058082E-011	1	0.000000E+000
1	10.54881692	2.058082E-011	6.970820E-012	0	0.000000E+000
1	10.54884856	6.970820E-012	2.058082E-011	1	0.000000E+000
1	10.54937729	2.058082E-011	6.970820E-012	0	0.000000E+000
1	10.54939087	6.970820E-012	2.058082E-011	1	0.000000E+000
1	10.54987780	2.058082E-011	6.970820E-012	0	0.000000E+000
1	10.55016202	6.970820E-012	2.058082E-011	1	0.000000E+000
1	10.55021533	2.058082E-011	6.970820E-012	0	0.000000E+000
1	10.55037361	6.970820E-012	2.058082E-011	1	0.000000E+000
1	10.55045641	2.058082E-011	6.970820E-012	0	0.000000E+000
1	10.55048324	6.970820E-012	2.058082E-011	1	0.000000E+000
1	10.55056028	2.058082E-011	6.970820E-012	0	0.000000E+000
1	10.55067224	6.970820E-012	2.058082E-011	1	0.000000E+000
1	10.55139762	2.058082E-011	6.970820E-012	0	0.000000E+000
1	10.55183678	6.970820E-012	2.058082E-011	1	0.000000E+000
1	10.55213809	2.058082E-011	6.970820E-012	0	0.000000E+000
1	10.55230480	6.970820E-012	2.058082E-011	1	0.000000E+000
1	10.55253102	2.058082E-011	6.970820E-012	0	0.000000E+000
1	10.55255035	6.970820E-012	2.058082E-011	1	0.000000E+000
1	10.55272649	2.058082E-011	6.970820E-012	0	0.000000E+000
1	10.55276666	6.970820E-012	2.058082E-011	1	0.000000E+000
1	10.55395282	2.058082E-011	6.970820E-012	0	0.000000E+000
1	10.55397564	6.970820E-012	2.058082E-011	1	0.000000E+000
1	10.55430109	2.058082E-011	6.970820E-012	0	0.000000E+000
1	10.55436159	6.970820E-012	2.058082E-011	1	0.000000E+000
1	10.55623248	2.058082E-011	6.970820E-012	0	0.000000E+000
1	10.55626209	6.970820E-012	2.058082E-011	1	0.000000E+000
1	10.55693022	2.058082E-011	6.970820E-012	0	0.000000E+000
1	10.55695311	6.970820E-012	2.058082E-011	1	0.000000E+000
1	10.55755772	2.058082E-011	6.970820E-012	0	0.000000E+000
1	10.55804460	6.970820E-012	2.058082E-011	1	0.000000E+000
1	10.55809850	2.058082E-011	6.970820E-012	0	0.000000E+000
1	10.55811655	6.970820E-012	2.058082E-011	1	0.000000E+000
1	10.55869753	2.058082E-011	6.970820E-012	0	0.000000E+000
1	10.55875516	6.970820E-012	2.058082E-011	1	0.000000E+000
1	10.55924450	2.058082E-011	6.970820E-012	0	0.000000E+000
1	10.55925286	6.970820E-012	2.058082E-011	1	0.000000E+000
1	10.55947100	2.058082E-011	6.970820E-012	0	0.000000E+000
1	10.56040460	6.970820E-012	2.058082E-011	1	0.000000E+000
1	10.56138937	2.058082E-011	6.970820E-012	0	0.000000E+000
1	10.56191383	6.970820E-012	2.058082E-011	1	0.000000E+000
1	10.56235797	2.058082E-011	6.970820E-012	0	0.000000E+000
1	10.56456096	6.970820E-012	2.058082E-011	1	0.000000E+000
1	10.56470045	2.058082E-011	6.970820E-012	0	0.000000E+000
1	10.56475482	6.970820E-012	2.058082E-011	1	0.000000E+000
1	10.56523847	2.058082E-011	6.970820E-012	0	0.000000E+000
1	10.56525959	6.970820E-012	2.058082E-011	1	0.000000E+000
1	10.56561489	2.058082E-011	6.970820E-012	0	0.000000E+000
1	10.56572378	6.970820E-012	2.058082E-011	1	0.000000E+000
1	10.56578579	2.058082E-011	6.970820E-012	0	0.000000E+000
1	10.56581376	6.970820E-012	2.058082E-011	1	0.000000E+000
1	10.56704510	2.058082E-011	6.970820E-012	0	0.000000E+000
1	10.56705845	6.970820E-012	2.058082E-011	1	0.000000E+000
1	10.56802496	2.058082E-011	6.970820E-012	0	0.000000E+000
1	10.56932684	6.970820E-012	2.058082E-011	1	0.000000E+000
1	10.56936782	2.058082E-011	6.970820E-012	0	0.000000E+000
1	10.56979968	6.970820E-012	2.058082E-011	1	0.000000E+000
1	10.57010479	2.058082E-011	6.970820E-012	0	0.000000E+000
1	10.57011727	6.970820E-012	2.058082E-011	1	0.000000E+000
1	10.57018106	2.058082E-011	6.970820E-012	0	0.000000E+000
1	10.57020309	6.970820E-012	2.058082E-011	1	0.000000E+000
1	10.57092049	2.058082E-011	6.970820E-012	0	0.000000E+000
1	10.57121844	6.970820E-012	2.058082E-011	1	0.000000E+000
1	10.57255749	2.058082E-011	6.970820E-012	0	0.000000E+000
1	10.57352668	6.970820E-012	2.058082E-011	1	0.000000E+000
1	10.57480441	2.058082E-011	6.970820E-012	0	0.000000E+000
1	10.57653209	6.970820E-012	2.058082E-011	1	0.000000E+000
1	10.57742986	2.058082E-011	6.970820E-012	0	0.000000E+000
1	10.57747455	6.970820E-012	2.058082E-011	1	0.000000E+000
1	10.57767892	2.058082E-011	6.970820E-012	0	0.000000E+000
1	10.57770467	6.970820E-012	2.058082E-011	1	0.000000E+000
1	10.57774153	2.058082E-011	6.970820E-012	0	0.000000E+000
1	10.57774700	6.970820E-012	2.058082E-011	1	0.000000E+000
1	10.58015791	2.058082E-011	6.970820E-012	0	0.000000E+000
1	10.58018823	6.970820E-012	2.058082E-011	1	0.000000E+000
1	10.58127645	2.058082E-011	6.970820E-012	0	0.000000E+000
1	10.58207267	6.970820E-012	2.058082E-011	1	0.000000E+000
1	10.58223299	2.058082E-011	6.970820E-012	0	0.000000E+000
1	10.58232199	6.970820E-012	2.058082E-011	1	0.000000E+000
1	10.58283198	2.058082E-011	6.970820E-012	0	0.000000E+000
1	10.58286503	6.970820E-012	2.058082E-011	1	0.000000E+000
1	10.58305237	2.058082E-011	6.970820E-012	0	0.000000E+000
1	10.58307854	6.970820E-012	2.058082E-011	1	0.000000E+000
1	10.58385321	2.058082E-011	6.970820E-012	0	0.000000E+000
1	10.58407216	6.970820E-012	2.058082E-011	1	0.000000E+000
1	10.58462679	2.058082E-011	6.970820E-012	0	0.000000E+000
1	10.58484889	6.970820E-012	2.058082E-011	1	0.000000E+000
1	10.58702633	2.058082E-011	6.970820E-012	0	0.000000E+000
1	10.58704938	6.970820E-012	2.058082E-011	1	0.000000E+000
1	10.58804362	2.058082E-011	6.970820E-012	0	0.000000E+000
1	10.58804815	6.970820E-012	2.058082E-011	1	0.000000E+000
1	10.58826272	2.058082E-011	6.970820E-012	0	0.000000E+000
1	10.58828427	6.970820E-012	2.058082E-011	1	0.000000E+000
1	10.58912966	2.058082E-011	6.970820E-012	0	0.000000E+000
1	10.58914749	6.970820E-012	2.058082E-011	1	0.000000E+000
1	10.58994985	2.058082E-011	6.970820E-012	0	0.000000E+000
1	10.59023422	6.970820E-012	2.058082E-011	1	0.000000E+000
1	10.59066752	2.058082E-011	6.970820E-012	0	0.000000E+000
1	10.59081417	6.970820E-012	2.058082E-011	1	0.000000E+000
1	10.59187949	2.058082E-011	6.970820E-012	0	0.000000E+000
1	10.59337695	6.970820E-012	2.058082E-011	1	0.000000E+000
1	10.59347889	2.058082E-011	6.970820E-012	0	0.000000E+000
1	10.59350181	6.970820E-012	2.058082E-011	1	0.000000E+000
1	10.59435853	2.058082E-011	6.970820E-012	0	0.000000E+000
1	10.59454781	6.970820E-012	2.058082E-011	1	0.000000E+000
1	10.59471368	2.058082E-011	6.970820E-012	0	0.000000E+000
1	10.59473590	6.970820E-012	2.058082E-011	1	0.000000E+000
1	10.59580037	2.058082E-011	6.970820E-012	0	0.000000E+000
1	10.59583705	6.970820E-012	2.058082E-011	1	0.000000E+000
1	10.59694440	2.058082E-011	6.970820E-012	0	0.000000E+000
1	10.59698974	6.970820E-012	2.058082E-011	1	0.000000E+000
1	10.59761918	2.058082E-011	6.970820E-012	0	0.000000E+000
1	10.59763731	6.970820E-012	2.058082E-011	1	0.000000E+000
1	10.59855938	2.058082E-011	6.970820E-012	0	0.000000E+000
1	10.59859357	6.970820E-012	2.058082E-011	1	0.000000E+000
1	10.59880027	2.058082E-011	6.970820E-012	0	0.000000E+000
1	10.59912990	6.970820E-012	2.058082E-011	1	0.000000E+000
1	10.59955479	2.058082E-011	6.970820E-012	0	0.000000E+000
1	10.59957430	6.970820E-012	2.058082E-011	1	0.000000E+000
1	10.59967450	2.058082E-011	6.970820E-012	0	0.000000E+000
1	10.59969111	6.970820E-012	2.058082E-011	1	0.000000E+000
1	10.59973685	2.058082E-011	6.970820E-012	0	0.000000E+000
1	10.59976597	6.970820E-012	2.058082E-011	1	0.000000E+000
1	10.59997650	2.058082E-011	6.970820E-012	0	0.000000E+000
1	10.60011037	6.970820E-012	2.058082E-011	1	0.000000E+000
1	10.60025470	2.058082E-011	6.970820E-012	0	0.000000E+000
1	10.60028063	6.970820E-012	2.058082E-011	1	0.000000E+000
1	10.60029327	2.058082E-011	6.970820E-012	0	0.000000E+000
1	10.60039834	6.970820E-012	2.058082E-011	1	0.000000E+000
1	10.60045717	2.058082E-011	6.970820E-012	0	0.000000E+000
1	10.60154379	6.970820E-012	2.058082E-011	1	0.000000E+000
1	10.60226151	2.058082E-011	6.970820E-012	0	0.000000E+000
1	10.60229872	6.970820E-012	2.058082E-011	1	0.000000E+000
1	10.60338869	2.058082E-011	6.970820E-012	0	0.000000E+000
1	10.60507056	6.970820E-012	2.058082E-011	1	0.000000E+000
1	10.60510331	2.058082E-011	6.970820E-012	0	0.000000E+000
1	10.60574151	6.970820E-012	2.058082E-011	1	0.000000E+000
1	10.60579567	2.058082E-011	6.970820E-012	0	0.000000E+000
1	10.60643188	6.970820E-012	2.058082E-011	1	0.000000E+000
1	10.60664074	2.058082E-011	6.970820E-012	0	0.000000E+000
1	10.60771087	6.970820E-012	2.058082E-011	1	0.000000E+000
1	10.60789973	2.058082E-011	6.970820E-012	0	0.000000E+000
1	10.60799291	6.970820E-012	2.058082E-011	1	0.000000E+000
1	10.60838386	2.058082E-011	6.970820E-012	0	0.000000E+000
1	10.60915539	6.970820E-012	2.058082E-011	1	0.000000E+000
1	10.60965428	2.058082E-011	6.970820E-012	0	0.000000E+000
1	10.61007838	6.970820E-012	2.058082E-011	1	0.000000E+000
1	10.61041760	2.058082E-011	6.970820E-012	0	0.000000E+000
1	10.61062687	6.970820E-012	2.058082E-011	1	0.000000E+000
1	10.61092137	2.058082E-011	6.970820E-012	0	0.000000E+000
1	10.61096117	6.970820E-012	2.058082E-011	1	0.000000E+000
1	10.61143526	2.058082E-011	6.970820E-012	0	0.000000E+000
1	10.61146146	6.970820E-012	2.058082E-011	1	0.000000E+000
1	10.61241910	2.058082E-011	6.970820E-012	0	0.000000E+000
1	10.61244977	6.970820E-012	2.058082E-011	1	0.000000E+000
1	10.61247752	2.058082E-011	6.970820E-012	0	0.000000E+000
1	10.61249290	6.970820E-012	2.058082E-011	1	0.000000E+000
1	10.61273347	2.058082E-011	6.970820E-012	0	0.000000E+000
1	10.61277029	6.970820E-012	2.058082E-011	1	0.000000E+000
1	10.61357223	2.058082E-011	6.970820E-012	0	0.000000E+000
1	10.61358356	6.970820E-012	2.058082E-011	1	0.000000E+000
1	10.61395382	2.058082E-011	6.970820E-012	0	0.000000E+000
1	10.61426961	6.970820E-012	2.058082E-011	1	0.000000E+000
1	10.61452819	2.058082E-011	6.970820E-012	0	0.000000E+000
1	10.61455701	6.970820E-012	2.058082E-011	1	0.000000E+000
1	10.61460501	2.058082E-011	6.970820E-012	0	0.000000E+000
1	10.61462266	6.970820E-012	2.058082E-011	1	0.000000E+000
1	10.61523621	2.058082E-011	6.970820E-012	0	0.000000E+000
1	10.61578097	6.970820E-012	2.058082E-011	1	0.000000E+000
1	10.61580799	2.058082E-011	6.970820E-012	0	0.000000E+000
1	10.61613180	6.970820E-012	2.058082E-011	1	0.000000E+000
1	10.61620066	2.058082E-011	6.970820E-012	0	0.000000E+000
1	10.61801500	6.970820E-012	2.058082E-011	1	0.000000E+000
1	10.61811823	2.058082E-011	6.970820E-012	0	0.000000E+000
1	10.61813587	6.970820E-012	2.058082E-011	1	0.000000E+000
1	10.61870676	2.058082E-011	6.970820E-012	0	0.000000E+000
1	10.61932693	6.970820E-012	2.058082E-011	1	0.000000E+000
1	10.61944729	2.058082E-011	6.970820E-012	0	0.000000E+000
1	10.61946930	6.970820E-012	2.058082E-011	1	0.000000E+000
1	10.61956087	2.058082E-011	6.970820E-012	0	0.000000E+000
1	10.62015094	6.970820E-012	2.058082E-011	1	0.000000E+000
1	10.62058104	2.058082E-011	6.970820E-012	0	0.000000E+000
1	10.62059041	6.970820E-012	2.058082E-011	1	0.000000E+000
1	10.62127250	2.058082E-011	6.970820E-012	0	0.000000E+000
1	10.62211463	6.970820E-012	2.058082E-011	1	0.000000E+000
1	10.62243905	2.058082E-011	6.970820E-012	0	0.000000E+000
1	10.62245554	6.970820E-012	2.058082E-011	1	0.000000E+000
1	10.62282920	2.058082E-011	6.970820E-012	0	0.000000E+000
1	10.62301495	6.970820E-012	2.058082E-011	1	0.000000E+000
1	10.62318897	2.058082E-011	6.970820E-012	0	0.000000E+000
1	10.62320596	6.970820E-012	2.058082E-011	1	0.000000E+000
1	10.62329901	2.058082E-011	6.970820E-012	0	0.000000E+000
1	10.62353837	6.970820E-012	2.058082E-011	1	0.000000E+000
1	10.62356971	2.058082E-011	6.970820E-012	0	0.000000E+000
1	10.62374361	6.970820E-012	2.058082E-011	1	0.000000E+000
1	10.62395050	2.058082E-011	6.970820E-012	0	0.000000E+000
1	10.62408282	6.970820E-012	2.058082E-011	1	0.000000E+000
1	10.62416544	2.058082E-011	6.970820E-012	0	0.000000E+000
1	10.62502111	6.970820E-012	2.058082E-011	1	0.000000E+000
1	10.62606182	2.058082E-011	6.970820E-012	0	0.000000E+000
1	10.62788162	6.970820E-012	2.058082E-011	1	0.000000E+000
1	10.62966552	2.058082E-011	6.970820E-012	0	0.000000E+000
1	10.62999935	6.970820E-012	2.058082E-011	1	0.000000E+000
1	10.63013203	2.058082E-011	6.970820E-012	0	0.000000E+000
1	10.63015856	6.970820E-012	2.058082E-011	1	0.000000E+000
1	10.63099845	2.058082E-011	6.970820E-012	0	0.000000E+000
1	10.63126964	6.970820E-012	2.058082E-011	1	0.000000E+000
1	10.63143398	2.058082E-011	6.970820E-012	0	0.000000E+000
1	10.63156505	6.970820E-012	2.058082E-011	1	0.000000E+000
1	10.63174659	2.058082E-011	6.970820E-012	0	0.000000E+000
1	10.63177723	6.970820E-012	2.058082E-011	1	0.000000E+000
1	10.63251118	2.058082E-011	6.970820E-012	0	0.000000E+000
1	10.63267944	6.970820E-012	2.058082E-011	1	0.000000E+000
1	10.63277563	2.058082E-011	6.970820E-012	0	0.000000E+000
1	10.63280140	6.970820E-012	2.058082E-011	1	0.000000E+000
1	10.63346454	2.058082E-011	6.970820E-012	0	0.000000E+000
1	10.63348772	6.970820E-012	2.058082E-011	1	0.000000E+000
1	10.63382051	2.058082E-011	6.970820E-012	0	0.000000E+000
1	10.63383917	6.970820E-012	2.058082E-011	1	0.000000E+000
1	10.63414157	2.058082E-011	6.970820E-012	0	0.000000E+000
1	10.63415574	6.970820E-012	2.058082E-011	1	0.000000E+000
1	10.63419852	2.058082E-011	6.970820E-012	0	0.000000E+000
1	10.63445380	6.970820E-012	2.058082E-011	1	0.000000E+000
1	10.63593842	2.058082E-011	6.970820E-012	0	0.000000E+000
1	10.63596183	6.970820E-012	2.058082E-011	1	0.000000E+000
1	10.63643128	2.058082E-011	6.970820E-012	0	0.000000E+000
1	10.63664274	6.970820E-012	2.058082E-011	1	0.000000E+000
1	10.63709021	2.058082E-011	6.970820E-012	0	0.000000E+000
1	10.63713943	6.970820E-012	2.058082E-011	1	0.000000E+000
1	10.63748314	2.058082E-011	6.970820E-012	0	0.000000E+000
1	10.63751046	6.970820E-012	2.058082E-011	1	0.000000E+000
1	10.63945477	2.058082E-011	6.970820E-012	0	0.000000E+000
1	10.64039826	6.970820E-012	2.058082E-011	1	0.000000E+000
1	10.64049085	2.058082E-011	6.970820E-012	0	0.000000E+000
1	10.64057981	6.970820E-012	2.058082E-011	1	0.000000E+000
1	10.64127561	2.058082E-011	6.970820E-012	0	0.000000E+000
1	10.64136309	6.970820E-012	2.058082E-011	1	0.000000E+000
1	10.64169351	2.058082E-011	6.970820E-012	0	0.000000E+000
1	10.64191320	6.970820E-012	2.058082E-011	1	0.000000E+000
1	10.64231655	2.058082E-011	6.970820E-012	0	0.000000E+000
1	10.64233007	6.970820E-012	2.058082E-011	1	0.000000E+000
1	10.64298856	2.058082E-011	6.970820E-012	0	0.000000E+000
1	10.64302080	6.970820E-012	2.058082E-011	1	0.000000E+000
1	10.64406505	2.058082E-011	6.970820E-012	0	0.000000E+000
1	10.64432131	6.970820E-012	2.058082E-011	1	0.000000E+000
1	10.64435680	2.058082E-011	6.970820E-012	0	0.000000E+000
1	10.64947326	6.970820E-012	2.058082E-011	1	0.000000E+000
1	10.65003664	2.058082E-011	6.970820E-012	0	0.000000E+000
1	10.65006128	6.970820E-012	2.058082E-011	1	0.000000E+000
1	10.65049462	2.058082E-011	6.970820E-012	0	0.000000E+000
1	10.65051983	6.970820E-012	2.058082E-011	1	0.000000E+000
1	10.65113343	2.058082E-011	6.970820E-012	0	0.000000E+000
1	10.65124715	6.970820E-012	2.058082E-011	1	0.000000E+000
1	10.65143076	2.058082E-011	6.970820E-012	0	0.000000E+000
1	10.65226481	6.970820E-012	2.058082E-011	1	0.000000E+000
1	10.65263637	2.058082E-011	6.970820E-012	0	0.000000E+000
1	10.65303255	6.970820E-012	2.058082E-011	1	0.000000E+000
1	10.65311804	2.058082E-011	6.970820E-012	0	0.000000E+000
1	10.65330378	6.970820E-012	2.058082E-011	1	0.000000E+000
1	10.65334485	2.058082E-011	6.970820E-012	0	0.000000E+000
1	10.65340588	6.970820E-012	2.058082E-011	1	0.000000E+000
1	10.65378899	2.058082E-011	6.970820E-012	0	0.000000E+000
1	10.65383595	6.970820E-012	2.058082E-011	1	0.000000E+000
1	10.65474287	2.058082E-011	6.970820E-012	0	0.000000E+000
1	10.65493330	6.970820E-012	2.058082E-011	1	0.000000E+000
1	10.65509682	2.058082E-011	6.970820E-012	0	0.000000E+000
1	10.65545111	6.970820E-012	2.058082E-011	1	0.000000E+000
1	10.65616089	2.058082E-011	6.970820E-012	0	0.000000E+000
1	10.65618505	6.970820E-012	2.058082E-011	1	0.000000E+000
1	10.65639172	2.058082E-011	6.970820E-012	0	0.000000E+000
1	10.65640781	6.970820E-012	2.058082E-011	1	0.000000E+000
1	10.65648426	2.058082E-011	6.970820E-012	0	0.000000E+000
1	10.65649999	6.970820E-012	2.058082E-011	1	0.000000E+000
1	10.65771291	2.058082E-011	6.970820E-012	0	0.000000E+000
1	10.65773537	6.970820E-012	2.058082E-011	1	0.000000E+000
1	10.65807560	2.058082E-011	6.970820E-012	0	0.000000E+000
1	10.65812506	6.970820E-012	2.058082E-011	1	0.000000E+000
1	10.65830139	2.058082E-011	6.970820E-012	0	0.000000E+000
1	10.65935707	6.970820E-012	2.058082E-011	1	0.000000E+000
1	10.65994781	2.058082E-011	6.970820E-012	0	0.000000E+000
1	10.66001104	6.970820E-012	2.058082E-011	1	0.000000E+000
1	10.66015358	2.058082E-011	6.970820E-012	0	0.000000E+000
1	10.66179568	6.970820E-012	2.058082E-011	1	0.000000E+000
1	10.66229260	2.058082E-011	6.970820E-012	0	0.000000E+000
1	10.66232245	6.970820E-012	2.058082E-011	1	0.000000E+000
1	10.66305548	2.058082E-011	6.970820E-012	0	0.000000E+000
1	10.66307910	6.970820E-012	2.058082E-011	1	0.000000E+000
1	10.66354609	2.058082E-011	6.970820E-012	0	0.000000E+000
1	10.66464649	6.970820E-012	2.058082E-011	1	0.000000E+000
1	10.66487221	2.058082E-011	6.970820E-012	0	0.000000E+000
1	10.66489465	6.970820E-012	2.058082E-011	1	0.000000E+000
1	10.66525009	2.058082E-011	6.970820E-012	0	0.000000E+000
1	10.66528972	6.970820E-012	2.058082E-011	1	0.000000E+000
1	10.66616480	2.058082E-011	6.970820E-012	0	0.000000E+000
1	10.66617330	6.970820E-012	2.058082E-011	1	0.000000E+000
1	10.66632940	2.058082E-011	6.970820E-012	0	0.000000E+000
1	10.66706576	6.970820E-012	2.058082E-011	1	0.000000E+000
1	10.66735212	2.058082E-011	6.970820E-012	0	0.000000E+000
1	10.66736611	6.970820E-012	2.058082E-011	1	0.000000E+000
1	10.66781544	2.058082E-011	6.970820E-012	0	0.000000E+000
1	10.66797599	6.970820E-012	2.058082E-011	1	0.000000E+000
1	10.66804093	2.058082E-011	6.970820E-012	0	0.000000E+000
1	10.66811724	6.970820E-012	2.058082E-011	1	0.000000E+000
1	10.66819796	2.058082E-011	6.970820E-012	0	0.000000E+000
1	10.66822874	6.970820E-012	2.058082E-011	1	0.000000E+000
1	10.67059325	2.058082E-011	6.970820E-012	0	0.000000E+000
1	10.67063857	6.970820E-012	2.058082E-011	1	0.000000E+000
1	10.67119998	2.058082E-011	6.970820E-012	0	0.000000E+000
1	10.67492239	6.970820E-012	2.058082E-011	1	0.000000E+000
1	10.67578406	2.058082E-011	6.970820E-012	0	0.000000E+000
1	10.67580271	6.970820E-012	2.058082E-011	1	0.000000E+000
1	10.67728827	2.058082E-011	6.970820E-012	0	0.000000E+000
1	10.67732110	6.970820E-012	2.058082E-011	1	0.000000E+000
1	10.67760307	2.058082E-011	6.970820E-012	0	0.000000E+000
1	10.67762492	6.970820E-012	2.058082E-011	1	0.000000E+000
1	10.67944943	2.058082E-011	6.970820E-012	0	0.000000E+000
1	10.67947374	6.970820E-012	2.058082E-011	1	0.000000E+000
1	10.68044972	2.058082E-011	6.970820E-012	0	0.000000E+000
1	10.68046822	6.970820E-012	2.058082E-011	1	0.000000E+000
1	10.68105901	2.058082E-011	6.970820E-012	0	0.000000E+000
1	10.68107315	6.970820E-012	2.058082E-011	1	0.000000E+000
1	10.68147148	2.058082E-011	6.970820E-012	0	0.000000E+000
1	10.68150762	6.970820E-012	2.058082E-011	1	0.000000E+000
1	10.68206524	2.058082E-011	6.970820E-012	0	0.000000E+000
1	10.68210076	6.970820E-012	2.058082E-011	1	0.000000E+000
1	10.68328261	2.058082E-011	6.970820E-012	0	0.000000E+000
1	10.68330613	6.970820E-012	2.058082E-011	1	0.000000E+000
1	10.68374246	2.058082E-011	6.970820E-012	0	0.000000E+000
1	10.68396085	6.970820E-012	2.058082E-011	1	0.000000E+000
1	10.68451749	2.058082E-011	6.970820E-012	0	0.000000E+000
1	10.68452562	6.970820E-012	2.058082E-011	1	0.000000E+000
1	10.68473714	2.058082E-011	6.970820E-012	0	0.000000E+000
1	10.68475951	6.970820E-012	2.058082E-011	1	0.000000E+000
1	10.68518285	2.058082E-011	6.970820E-012	0	0.000000E+000
1	10.68544961	6.970820E-012	2.058082E-011	1	0.000000E+000
1	10.68844989	2.058082E-011	6.970820E-012	0	0.000000E+000
1	10.68849752	6.970820E-012	2.058082E-011	1	0.000000E+000
1	10.68873085	2.058082E-011	6.970820E-012	0	0.000000E+000
1	10.68875597	6.970820E-012	2.058082E-011	1	0.000000E+000
1	10.69014747	2.058082E-011	6.970820E-012	0	0.000000E+000
1	10.69095241	6.970820E-012	2.058082E-011	1	0.000000E+000
1	10.69130845	2.058082E-011	6.970820E-012	0	0.000000E+000
1	10.69146222	6.970820E-012	2.058082E-011	1	0.000000E+000
1	10.69187556	2.058082E-011	6.970820E-012	0	0.000000E+000
1	10.69201209	6.970820E-012	2.058082E-011	1	0.000000E+000
1	10.69228084	2.058082E-011	6.970820E-012	0	0.000000E+000
1	10.69240986	6.970820E-012	2.058082E-011	1	0.000000E+000
1	10.69381553	2.058082E-011	6.970820E-012	0	0.000000E+000
1	10.69382349	6.970820E-012	2.058082E-011	1	0.000000E+000
1	10.69386167	2.058082E-011	6.970820E-012	0	0.000000E+000
1	10.69393221	6.970820E-012	2.058082E-011	1	0.000000E+000
1	10.69486417	2.058082E-011	6.970820E-012	0	0.000000E+000
1	10.69488228	6.970820E-012	2.058082E-011	1	0.000000E+000
1	10.69521117	2.058082E-011	6.970820E-012	0	0.000000E+000
1	10.69524240	6.970820E-012	2.058082E-011	1	0.000000E+000
1	10.69575836	2.058082E-011	6.970820E-012	0	0.000000E+000
1	10.69609790	6.970820E-012	2.058082E-011	1	0.000000E+000
1	10.69629410	2.058082E-011	6.970820E-012	0	0.000000E+000
1	10.69737415	6.970820E-012	2.058082E-011	1	0.000000E+000
1	10.69787410	2.058082E-011	6.970820E-012	0	0.000000E+000
1	10.69790168	6.970820E-012	2.058082E-011	1	0.000000E+000
1	10.69899536	2.058082E-011	6.970820E-012	0	0.000000E+000
1	10.69902601	6.970820E-012	2.058082E-011	1	0.000000E+000
1	10.70004165	2.058082E-011	6.970820E-012	0	0.000000E+000
1	10.70007859	6.970820E-012	2.058082E-011	1	0.000000E+000
1	10.70019747	2.058082E-011	6.970820E-012	0	0.000000E+000
1	10.70021331	6.970820E-012	2.058082E-011	1	0.000000E+000
1	10.70075791	2.058082E-011	6.970820E-012	0	0.000000E+000
1	10.70076647	6.970820E-012	2.058082E-011	1	0.000000E+000
1	10.70115029	2.058082E-011	6.970820E-012	0	0.000000E+000
1	10.70117707	6.970820E-012	2.058082E-011	1	0.000000E+000
1	10.70145218	2.058082E-011	6.970820E-012	0	0.000000E+000
1	10.70147375	6.970820E-012	2.058082E-011	1	0.000000E+000
1	10.70161150	2.058082E-011	6.970820E-012	0	0.000000E+000
1	10.82082744	6.910403E-012	2.052040E-011	1	0.000000E+000
1	10.82125166	2.052040E-011	6.910403E-012	0	0.000000E+000
1	10.82149377	6.910403E-012	2.052040E-011	1	0.000000E+000
1	10.82187546	2.052040E-011	6.910403E-012	0	0.000000E+000
1	10.82189637	6.910403E-012	2.052040E-011	1	0.000000E+000
1	10.82196472	2.052040E-011	6.910403E-012	0	0.000000E+000
1	10.82200446	6.910403E-012	2.052040E-011	1	0.000000E+000
1	10.82234287	2.052040E-011	6.910403E-012	0	0.000000E+000
1	10.82236286	6.910403E-012	2.052040E-011	1	0.000000E+000
1	10.82256918	2.052040E-011	6.910403E-012	0	0.000000E+000
1	10.82260490	6.910403E-012	2.052040E-011	1	0.000000E+000
1	10.82317192	2.052040E-011	6.910403E-012	0	0.000000E+000
1	10.82318954	6.910403E-012	2.052040E-011	1	0.000000E+000
1	10.82346118	2.052040E-011	6.910403E-012	0	0.000000E+000
1	10.82346848	6.910403E-012	2.052040E-011	1	0.000000E+000
1	10.82358711	2.052040E-011	6.910403E-012	0	0.000000E+000
1	10.82361075	6.910403E-012	2.052040E-011	1	0.000000E+000
1	10.82497361	2.052040E-011	6.910403E-012	0	0.000000E+000
1	10.82504678	6.910403E-012	2.052040E-011	1	0.000000E+000
1	10.82546153	2.052040E-011	6.910403E-012	0	0.000000E+000
1	10.82578199	6.910403E-012	2.052040E-011	1	0.000000E+000
1	10.82658390	2.052040E-011	6.910403E-012	0	0.000000E+000
1	10.82661288	6.910403E-012	2.052040E-011	1	0.000000E+000
1	10.82788883	2.052040E-011	6.910403E-012	0	0.000000E+000
1	10.82826569	6.910403E-012	2.052040E-011	1	0.000000E+000
1	10.82847407	2.052040E-011	6.910403E-012	0	0.000000E+000
1	10.82982605	6.910403E-012	2.052040E-011	1	0.000000E+000
1	10.82992267	2.052040E-011	6.910403E-012	0	0.000000E+000
1	10.83028388	6.910403E-012	2.052040E-011	1	0.000000E+000
1	10.83043105	2.052040E-011	6.910403E-012	0	0.000000E+000
1	10.83044334	6.910403E-012	2.052040E-011	1	0.000000E+000
1	10.83115515	2.052040E-011	6.910403E-012	0	0.000000E+000
1	10.83118620	6.910403E-012	2.052040E-011	1	0.000000E+000
1	10.83152680	2.052040E-011	6.910403E-012	0	0.000000E+000
1	10.83179842	6.910403E-012	2.052040E-011	1	0.000000E+000
1	10.83288641	2.052040E-011	6.910403E-012	0	0.000000E+000
1	10.83294667	6.910403E-012	2.052040E-011	1	0.000000E+000
1	10.83316185	2.052040E-011	6.910403E-012	0	0.000000E+000
1	10.83317731	6.910403E-012	2.052040E-011	1	0.000000E+000
1	10.83357011	2.052040E-011	6.910403E-012	0	0.000000E+000
1	10.83412401	6.910403E-012	2.052040E-011	1	0.000000E+000
1	10.83451625	2.052040E-011	6.910403E-012	0	0.000000E+000
1	10.83452954	6.910403E-012	2.052040E-011	1	0.000000E+000
1	10.83475996	2.052040E-011	6.910403E-012	0	0.000000E+000
1	10.83476801	6.910403E-012	2.052040E-011	1	0.000000E+000
1	10.83490081	2.052040E-011	6.910403E-012	0	0.000000E+000
1	10.83491698	6.910403E-012	2.052040E-011	1	0.000000E+000
1	10.83621407	2.052040E-011	6.910403E-012	0	0.000000E+000
1	10.83655522	6.910403E-012	2.052040E-011	1	0.000000E+000
1	10.83726369	2.052040E-011	6.910403E-012	0	0.000000E+000
1	10.83746235	6.910403E-012	2.052040E-011	1	0.000000E+000
1	10.83843307	2.052040E-011	6.910403E-012	0	0.000000E+000
1	10.83846657	6.910403E-012	2.052040E-011	1	0.000000E+000
1	10.83964511	2.052040E-011	6.910403E-012	0	0.000000E+000
1	10.83995923	6.910403E-012	2.052040E-011	1	0.000000E+000
1	10.84191572	2.052040E-011	6.910403E-012	0	0.000000E+000
1	10.84194570	6.910403E-012	2.052040E-011	1	0.000000E+000
1	10.84201774	2.052040E-011	6.910403E-012	0	0.000000E+000
1	10.84222427	6.910403E-012	2.052040E-011	1	0.000000E+000
1	10.84267071	2.052040E-011	6.910403E-012	0	0.000000E+000
1	10.84325660	6.910403E-012	2.052040E-011	1	0.000000E+000
1	10.84332191	2.052040E-011	6.910403E-012	0	0.000000E+000
1	10.84334821	6.910403E-012	2.052040E-011	1	0.000000E+000
1	10.84494829	2.052040E-011	6.910403E-012	0	0.000000E+000
1	10.84499449	6.910403E-012	2.052040E-011	1	0.000000E+000
1	10.84733471	2.052040E-011	6.910403E-012	0	0.000000E+000
1	10.84736047	6.910403E-012	2.052040E-011	1	0.000000E+000
1	10.84740835	2.052040E-011	6.910403E-012	0	0.000000E+000
1	10.84749774	6.910403E-012	2.052040E-011	1	0.000000E+000
1	10.84777272	2.052040E-011	6.910403E-012	0	0.000000E+000
1	10.84778660	6.910403E-012	2.052040E-011	1	0.000000E+000
1	10.84795565	2.052040E-011	6.910403E-012	0	0.000000E+000
1	10.84803788	6.910403E-012	2.052040E-011	1	0.000000E+000
1	10.84932971	2.052040E-011	6.910403E-012	0	0.000000E+000
1	10.84964413	6.910403E-012	2.052040E-011	1	0.000000E+000
1	10.85108012	2.052040E-011	6.910403E-012	0	0.000000E+000
1	10.85112120	6.910403E-012	2.052040E-011	1	0.000000E+000
1	10.85148435	2.052040E-011	6.910403E-012	0	0.000000E+000
1	10.85162749	6.910403E-012	2.052040E-011	1	0.000000E+000
1	10.85360479	2.052040E-011	6.910403E-012	0	0.000000E+000
1	10.85364771	6.910403E-012	2.052040E-011	1	0.000000E+000
1	10.85367245	2.052040E-011	6.910403E-012	0	0.000000E+000
1	10.85373288	6.910403E-012	2.052040E-011	1	0.000000E+000
1	10.85470624	2.052040E-011	6.910403E-012	0	0.000000E+000
1	10.86477324	6.910403E-012	2.052040E-011	1	0.000000E+000
1	10.86483664	2.052040E-011	6.910403E-012	0	0.000000E+000
1	10.86584665	6.910403E-012	2.052040E-011	1	0.000000E+000
1	10.86637023	2.052040E-011	6.910403E-012	0	0.000000E+000
1	10.86639631	6.910403E-012	2.052040E-011	1	0.000000E+000
1	10.86688454	2.052040E-011	6.910403E-012	0	0.000000E+000
1	10.86713754	6.910403E-012	2.052040E-011	1	0.000000E+000
1	10.86832422	2.052040E-011	6.910403E-012	0	0.000000E+000
1	10.86843869	6.910403E-012	2.052040E-011	1	0.000000E+000
1	10.86870268	2.052040E-011	6.910403E-012	0	0.000000E+000
1	10.86880613	6.910403E-012	2.052040E-011	1	0.000000E+000
1	10.86908897	2.052040E-011	6.910403E-012	0	0.000000E+000
1	10.86924021	6.910403E-012	2.052040E-011	1	0.000000E+000
1	10.86962806	2.052040E-011	6.910403E-012	0	0.000000E+000
1	10.86982421	6.910403E-012	2.052040E-011	1	0.000000E+000
1	10.87008149	2.052040E-011	6.910403E-012	0	0.000000E+000
1	10.87012173	6.910403E-012	2.052040E-011	1	0.000000E+000
1	10.87064981	2.052040E-011	6.910403E-012	0	0.000000E+000
1	10.87068093	6.910403E-012	2.052040E-011	1	0.000000E+000
1	10.87163757	2.052040E-011	6.910403E-012	0	0.000000E+000
1	10.87165815	6.910403E-012	2.052040E-011	1	0.000000E+000
1	10.87232789	2.052040E-011	6.910403E-012	0	0.000000E+000
1	10.87242857	6.910403E-012	2.052040E-011	1	0.000000E+000
1	10.87349495	2.052040E-011	6.910403E-012	0	0.000000E+000
1	10.87467625	6.910403E-012	2.052040E-011	1	0.000000E+000
1	10.87533673	2.052040E-011	6.910403E-012	0	0.000000E+000
1	10.87535782	6.910403E-012	2.052040E-011	1	0.000000E+000
1	10.87551158	2.052040E-011	6.910403E-012	0	0.000000E+000
1	10.87715605	6.910403E-012	2.052040E-011	1	0.000000E+000
1	10.87733350	2.052040E-011	6.910403E-012	0	0.000000E+000
1	10.87742576	6.910403E-012	2.052040E-011	1	0.000000E+000
1	10.87812390	2.052040E-011	6.910403E-012	0	0.000000E+000
1	10.87813273	6.910403E-012	2.052040E-011	1	0.000000E+000
1	10.87869112	2.052040E-011	6.910403E-012	0	0.000000E+000
1	10.87871000	6.910403E-012	2.052040E-011	1	0.000000E+000
1	10.87958941	2.052040E-011	6.910403E-012	0	0.000000E+000
1	10.87965411	6.910403E-012	2.052040E-011	1	0.000000E+000
1	10.87995498	2.052040E-011	6.910403E-012	0	0.000000E+000
1	10.87998009	6.910403E-012	2.052040E-011	1	0.000000E+000
1	10.88001212	2.052040E-011	6.910403E-012	0	0.000000E+000
1	10.88052350	6.910403E-012	2.052040E-011	1	0.000000E+000
1	10.88059504	2.052040E-011	6.910403E-012	0	0.000000E+000
1	10.88061409	6.910403E-012	2.052040E-011	1	0.000000E+000
1	10.88067358	2.052040E-011	6.910403E-012	0	0.000000E+000
1	10.88183853	6.910403E-012	2.052040E-011	1	0.000000E+000
1	10.88229921	2.052040E-011	6.910403E-012	0	0.000000E+000
1	10.88279791	6.910403E-012	2.052040E-011	1	0.000000E+000
1	10.88387127	2.052040E-011	6.910403E-012	0	0.000000E+000
1	10.88388984	6.910403E-012	2.052040E-011	1	0.000000E+000
1	10.88408268	2.052040E-011	6.910403E-012	0	0.000000E+000
1	10.88412089	6.910403E-012	2.052040E-011	1	0.000000E+000
1	10.88480673	2.052040E-011	6.910403E-012	0	0.000000E+000
1	10.88485172	6.910403E-012	2.052040E-011	1	0.000000E+000
1	10.88495016	2.052040E-011	6.910403E-012	0	0.000000E+000
1	10.88500070	6.910403E-012	2.052040E-011	1	0.000000E+000
1	10.88502967	2.052040E-011	6.910403E-012	0	0.000000E+000
1	10.88536392	6.910403E-012	2.052040E-011	1	0.000000E+000
1	10.88612254	2.052040E-011	6.910403E-012	0	0.000000E+000
1	10.88617018	6.910403E-012	2.052040E-011	1	0.000000E+000
1	10.88646510	2.052040E-011	6.910403E-012	0	0.000000E+000
1	10.88659757	6.910403E-012	2.052040E-011	1	0.000000E+000
1	10.88672847	2.052040E-011	6.910403E-012	0	0.000000E+000
1	10.88676379	6.910403E-012	2.052040E-011	1	0.000000E+000
1	10.88841197	2.052040E-011	6.910403E-012	0	0.000000E+000
1	10.88842163	6.910403E-012	2.052040E-011	1	0.000000E+000
1	10.88873962	2.052040E-011	6.910403E-012	0	0.000000E+000
1	10.88876957	6.910403E-012	2.052040E-011	1	0.000000E+000
1	10.88881795	2.052040E-011	6.910403E-012	0	0.000000E+000
1	10.88885438	6.910403E-012	2.052040E-011	1	0.000000E+000
1	10.88915903	2.052040E-011	6.910403E-012	0	0.000000E+000
1	10.88917011	6.910403E-012	2.052040E-011	1	0.000000E+000
1	10.89072495	2.052040E-011	6.910403E-012	0	0.000000E+000
1	10.89130147	6.910403E-012	2.052040E-011	1	0.000000E+000
1	10.89182011	2.052040E-011	6.910403E-012	0	0.000000E+000
1	11.52934014	7.044262E-012	2.065426E-011	1	0.000000E+000
1	11.52938250	2.065426E-011	7.044262E-012	0	0.000000E+000
1	11.52991696	7.044262E-012	2.065426E-011	1	0.000000E+000
1	11.53029741	2.065426E-011	7.044262E-012	0	0.000000E+000
1	11.53053967	7.044262E-012	2.065426E-011	1	0.000000E+000
1	11.53096294	2.065426E-011	7.044262E-012	0	0.000000E+000
1	11.53109597	7.044262E-012	2.065426E-011	1	0.000000E+000
1	11.53126759	2.065426E-011	7.044262E-012	0	0.000000E+000
1	11.53186913	7.044262E-012	2.065426E-011	1	0.000000E+000
1	11.53195673	2.065426E-011	7.044262E-012	0	0.000000E+000
1	11.53197700	7.044262E-012	2.065426E-011	1	0.000000E+000
1	11.53266701	2.065426E-011	7.044262E-012	0	0.000000E+000
1	11.53449234	7.044262E-012	2.065426E-011	1	0.000000E+000
1	11.53460629	2.065426E-011	7.044262E-012	0	0.000000E+000
1	11.53613883	7.044262E-012	2.065426E-011	1	0.000000E+000
1	11.53701755	2.065426E-011	7.044262E-012	0	0.000000E+000
1	11.53710384	7.044262E-012	2.065426E-011	1	0.000000E+000
1	11.53744848	2.065426E-011	7.044262E-012	0	0.000000E+000
1	11.53748118	7.044262E-012	2.065426E-011	1	0.000000E+000
1	11.53765891	2.065426E-011	7.044262E-012	0	0.000000E+000
1	11.53780446	7.044262E-012	2.065426E-011	1	0.000000E+000
1	11.53809941	2.065426E-011	7.044262E-012	0	0.000000E+000
1	11.53812223	7.044262E-012	2.065426E-011	1	0.000000E+000
1	11.53943367	2.065426E-011	7.044262E-012	0	0.000000E+000
1	11.54020274	7.044262E-012	2.065426E-011	1	0.000000E+000
1	11.54036743	2.065426E-011	7.044262E-012	0	0.000000E+000
1	11.54053707	7.044262E-012	2.065426E-011	1	0.000000E+000
1	11.54122508	2.065426E-011	7.044262E-012	0	0.000000E+000
1	11.54126675	7.044262E-012	2.065426E-011	1	0.000000E+000
1	11.54269810	2.065426E-011	7.044262E-012	0	0.000000E+000
1	11.54273125	7.044262E-012	2.065426E-011	1	0.000000E+000
1	11.54307324	2.065426E-011	7.044262E-012	0	0.000000E+000
1	11.54310799	7.044262E-012	2.065426E-011	1	0.000000E+000
1	11.54326330	2.065426E-011	7.044262E-012	0	0.000000E+000
1	11.54327011	7.044262E-012	2.065426E-011	1	0.000000E+000
1	11.54425682	2.065426E-011	7.044262E-012	0	0.000000E+000
1	11.54498792	7.044262E-012	2.065426E-011	1	0.000000E+000
1	11.54549582	2.065426E-011	7.044262E-012	0	0.000000E+000
1	11.54550438	7.044262E-012	2.065426E-011	1	0.000000E+000
1	11.54755777	2.065426E-011	7.044262E-012	0	0.000000E+000
1	11.54761769	7.044262E-012	2.065426E-011	1	0.000000E+000
1	11.54782044	2.065426E-011	7.044262E-012	0	0.000000E+000
1	11.54796016	7.044262E-012	2.065426E-011	1	0.000000E+000
1	11.54799279	2.065426E-011	7.044262E-012	0	0.000000E+000
1	11.54801219	7.044262E-012	2.065426E-011	1	0.000000E+000
1	11.54805676	2.065426E-011	7.044262E-012	0	0.000000E+000
1	11.54806965	7.044262E-012	2.065426E-011	1	0.000000E+000
1	11.54859676	2.065426E-011	7.044262E-012	0	0.000000E+000
1	11.54860398	7.044262E-012	2.065426E-011	1	0.000000E+000
1	11.54914312	2.065426E-011	7.044262E-012	0	0.000000E+000
1	11.54917913	7.044262E-012	2.065426E-011	1	0.000000E+000
1	11.55086245	2.065426E-011	7.044262E-012	0	0.000000E+000
1	11.55089643	7.044262E-012	2.065426E-011	1	0.000000E+000
1	11.55097138	2.065426E-011	7.044262E-012	0	0.000000E+000
1	11.55100536	7.044262E-012	2.065426E-011	1	0.000000E+000
1	11.55203122	2.065426E-011	7.044262E-012	0	0.000000E+000
1	11.55203612	7.044262E-012	2.065426E-011	1	0.000000E+000
1	11.55269606	2.065426E-011	7.044262E-012	0	0.000000E+000
1	11.55270318	7.044262E-012	2.065426E-011	1	0.000000E+000
1	11.55518997	2.065426E-011	7.044262E-012	0	0.000000E+000
1	11.55525670	7.044262E-012	2.065426E-011	1	0.000000E+000
1	11.55529161	2.065426E-011	7.044262E-012	0	0.000000E+000
1	11.55547743	7.044262E-012	2.065426E-011	1	0.000000E+000
1	11.55587120	2.065426E-011	7.044262E-012	0	0.000000E+000
1	11.55593087	7.044262E-012	2.065426E-011	1	0.000000E+000
1	11.55595637	2.065426E-011	7.044262E-012	0	0.000000E+000
1	11.55596649	7.044262E-012	2.065426E-011	1	0.000000E+000
1	11.55609256	2.065426E-011	7.044262E-012	0	0.000000E+000
1	11.55625641	7.044262E-012	2.065426E-011	1	0.000000E+000
1	11.55690260	2.065426E-011	7.044262E-012	0	0.000000E+000
1	11.55691245	7.044262E-012	2.065426E-011	1	0.000000E+000
1	11.55698099	2.065426E-011	7.044262E-012	0	0.000000E+000
1	11.55748261	7.044262E-012	2.065426E-011	1	0.000000E+000
1	11.55816570	2.065426E-011	7.044262E-012	0	0.000000E+000
1	11.55817852	7.044262E-012	2.065426E-011	1	0.000000E+000
1	11.55853354	2.065426E-011	7.044262E-012	0	0.000000E+000
1	11.55856993	7.044262E-012	2.065426E-011	1	0.000000E+000
1	11.55871258	2.065426E-011	7.044262E-012	0	0.000000E+000
1	11.55874124	7.044262E-012	2.065426E-011	1	0.000000E+000
1	11.55950579	2.065426E-011	7.044262E-012	0	0.000000E+000
1	11.55979107	7.044262E-012	2.065426E-011	1	0.000000E+000
1	11.56036556	2.065426E-011	7.044262E-012	0	0.000000E+000
1	11.56229893	7.044262E-012	2.065426E-011	1	0.000000E+000
1	11.56252335	2.065426E-011	7.044262E-012	0	0.000000E+000
1	11.56266455	7.044262E-012	2.065426E-011	1	0.000000E+000
1	11.56274966	2.065426E-011	7.044262E-012	0	0.000000E+000
1	11.56281343	7.044262E-012	2.065426E-011	1	0.000000E+000
1	11.56357845	2.065426E-011	7.044262E-012	0	0.000000E+000
1	11.56361050	7.044262E-012	2.065426E-011	1	0.000000E+000
1	11.56397228	2.065426E-011	7.044262E-012	0	0.000000E+000
1	11.56416510	7.044262E-012	2.065426E-011	1	0.000000E+000
1	11.56428052	2.065426E-011	7.044262E-012	0	0.000000E+000
1	11.56429264	7.044262E-012	2.065426E-011	1	0.000000E+000
1	11.56495872	2.065426E-011	7.044262E-012	0	0.000000E+000
1	11.56623585	7.044262E-012	2.065426E-011	1	0.000000E+000
1	11.56733815	2.065426E-011	7.044262E-012	0	0.000000E+000
1	11.56736146	7.044262E-012	2.065426E-011	1	0.000000E+000
1	11.56749578	2.065426E-011	7.044262E-012	0	0.000000E+000
1	11.56750353	7.044262E-012	2.065426E-011	1	0.000000E+000
1	11.56834904	2.065426E-011	7.044262E-012	0	0.000000E+000
1	11.56836220	7.044262E-012	2.065426E-011	1	0.000000E+000
1	11.56878666	2.065426E-011	7.044262E-012	0	0.000000E+000
1	11.56972757	7.044262E-012	2.065426E-011	1	0.000000E+000
1	11.56975635	2.065426E-011	7.044262E-012	0	0.000000E+000
1	11.57067980	7.044262E-012	2.065426E-011	1	0.000000E+000
1	11.57118086	2.065426E-011	7.044262E-012	0	0.000000E+000
1	11.57119934	7.044262E-012	2.065426E-011	1	0.000000E+000
1	11.57229074	2.065426E-011	7.044262E-012	0	0.000000E+000
1	11.57300710	7.044262E-012	2.065426E-011	1	0.000000E+000
1	11.57301285	2.065426E-011	7.044262E-012	0	0.000000E+000
1	11.57307128	7.044262E-012	2.065426E-011	1	0.000000E+000
1	11.57324026	2.065426E-011	7.044262E-012	0	0.000000E+000
1	11.57341423	7.044262E-012	2.065426E-011	1	0.000000E+000
1	11.57345309	2.065426E-011	7.044262E-012	0	0.000000E+000
1	11.57348849	7.044262E-012	2.065426E-011	1	0.000000E+000
1	11.57395718	2.065426E-011	7.044262E-012	0	0.000000E+000
1	11.57401023	7.044262E-012	2.065426E-011	1	0.000000E+000
1	11.57459481	2.065426E-011	7.044262E-012	0	0.000000E+000
1	11.57463843	7.044262E-012	2.065426E-011	1	0.000000E+000
1	11.57490767	2.065426E-011	7.044262E-012	0	0.000000E+000
1	11.57495425	7.044262E-012	2.065426E-011	1	0.000000E+000
1	11.57542543	2.065426E-011	7.044262E-012	0	0.000000E+000
1	11.57615675	7.044262E-012	2.065426E-011	1	0.000000E+000
1	11.57696257	2.065426E-011	7.044262E-012	0	0.000000E+000
1	11.57699225	7.044262E-012	2.065426E-011	1	0.000000E+000
1	11.57823637	2.065426E-011	7.044262E-012	0	0.000000E+000
1	11.57862245	7.044262E-012	2.065426E-011	1	0.000000E+000
1	11.57870082	2.065426E-011	7.044262E-012	0	0.000000E+000
1	11.57873739	7.044262E-012	2.065426E-011	1	0.000000E+000
1	11.57886151	2.065426E-011	7.044262E-012	0	0.000000E+000
1	11.57891238	7.044262E-012	2.065426E-011	1	0.000000E+000
1	11.57909507	2.065426E-011	7.044262E-012	0	0.000000E+000
1	11.57912230	7.044262E-012	2.065426E-011	1	0.000000E+000
1	11.57966199	2.065426E-011	7.044262E-012	0	0.000000E+000
1	11.58049544	7.044262E-012	2.065426E-011	1	0.000000E+000
1	11.58142029	2.065426E-011	7.044262E-012	0	0.000000E+000
1	11.58267381	7.044262E-012	2.065426E-011	1	0.000000E+000
1	11.58268402	2.065426E-011	7.044262E-012	0	0.000000E+000
1	11.58285280	7.044262E-012	2.065426E-011	1	0.000000E+000
1	11.58330751	2.065426E-011	7.044262E-012	0	0.000000E+000
1	11.58332798	7.044262E-012	2.065426E-011	1	0.000000E+000
1	11.58474896	2.065426E-011	7.044262E-012	0	0.000000E+000
1	11.58561311	7.044262E-012	2.065426E-011	1	0.000000E+000
1	11.58570920	2.065426E-011	7.044262E-012	0	0.000000E+000
1	11.58572761	7.044262E-012	2.065426E-011	1	0.000000E+000
1	11.58603946	2.065426E-011	7.044262E-012	0	0.000000E+000
1	11.58635872	7.044262E-012	2.065426E-011	1	0.000000E+000
1	11.58646063	2.065426E-011	7.044262E-012	0	0.000000E+000
1	11.58769665	7.044262E-012	2.065426E-011	1	0.000000E+000
1	11.58772092	2.065426E-011	7.044262E-012	0	0.000000E+000
1	11.58797112	7.044262E-012	2.065426E-011	1	0.000000E+000
1	11.58815662	2.065426E-011	7.044262E-012	0	0.000000E+000
1	11.58818761	7.044262E-012	2.065426E-011	1	0.000000E+000
1	11.58830339	2.065426E-011	7.044262E-012	0	0.000000E+000
1	11.58839240	7.044262E-012	2.065426E-011	1	0.000000E+000
1	11.58855531	2.065426E-011	7.044262E-012	0	0.000000E+000
1	11.58891252	7.044262E-012	2.065426E-011	1	0.000000E+000
1	11.58927075	2.065426E-011	7.044262E-012	0	0.000000E+000
1	11.58943065	7.044262E-012	2.065426E-011	1	0.000000E+000
1	11.59017121	2.065426E-011	7.044262E-012	0	0.000000E+000
1	11.59019575	7.044262E-012	2.065426E-011	1	0.000000E+000
1	11.59031845	2.065426E-011	7.044262E-012	0	0.000000E+000
1	11.59040488	7.044262E-012	2.065426E-011	1	0.000000E+000
1	11.59045828	2.065426E-011	7.044262E-012	0	0.000000E+000
1	11.59047328	7.044262E-012	2.065426E-011	1	0.000000E+000
1	11.59063273	2.065426E-011	7.044262E-012	0	0.000000E+000
1	11.59118068	7.044262E-012	2.065426E-011	1	0.000000E+000
1	11.59148539	2.065426E-011	7.044262E-012	0	0.000000E+000
1	11.59157044	7.044262E-012	2.065426E-011	1	0.000000E+000
1	11.59167965	2.065426E-011	7.044262E-012	0	0.000000E+000
1	11.59202141	7.044262E-012	2.065426E-011	1	0.000000E+000
1	11.59225987	2.065426E-011	7.044262E-012	0	0.000000E+000
1	11.59227746	7.044262E-012	2.065426E-011	1	0.000000E+000
1	11.59238628	2.065426E-011	7.044262E-012	0	0.000000E+000
1	11.59375438	7.044262E-012	2.065426E-011	1	0.000000E+000
1	11.59394905	2.065426E-011	7.044262E-012	0	0.000000E+000
1	11.59397931	7.044262E-012	2.065426E-011	1	0.000000E+000
1	11.59413225	2.065426E-011	7.044262E-012	0	0.000000E+000
1	11.59414790	7.044262E-012	2.065426E-011	1	0.000000E+000
1	11.59437298	2.065426E-011	7.044262E-012	0	0.000000E+000
1	11.59439896	7.044262E-012	2.065426E-011	1	0.000000E+000
1	11.59450514	2.065426E-011	7.044262E-012	0	0.000000E+000
1	11.70773218	6.978138E-012	2.058814E-011	1	0.000000E+000
1	11.70991289	2.058814E-011	6.978138E-012	0	0.000000E+000
1	11.71082268	6.978138E-012	2.058814E-011	1	0.000000E+000
1	11.71087498	2.058814E-011	6.978138E-012	0	0.000000E+000
1	11.71110628	6.978138E-012	2.058814E-011	1	0.000000E+000
1	11.71112771	2.058814E-011	6.978138E-012	0	0.000000E+000
1	11.71115174	6.978138E-012	2.058814E-011	1	0.000000E+000
1	11.71135944	2.058814E-011	6.978138E-012	0	0.000000E+000
1	11.71150731	6.978138E-012	2.058814E-011	1	0.000000E+000
1	11.71153604	2.058814E-011	6.978138E-012	0	0.000000E+000
1	11.71157340	6.978138E-012	2.058814E-011	1	0.000000E+000
1	11.71249165	2.058814E-011	6.978138E-012	0	0.000000E+000
1	11.71252287	6.978138E-012	2.058814E-011	1	0.000000E+000
1	11.71314599	2.058814E-011	6.978138E-012	0	0.000000E+000
1	11.71331218	6.978138E-012	2.058814E-011	1	0.000000E+000
1	11.71362461	2.058814E-011	6.978138E-012	0	0.000000E+000
1	11.71388145	6.978138E-012	2.058814E-011	1	0.000000E+000
1	11.71397437	2.058814E-011	6.978138E-012	0	0.000000E+000
1	11.71399016	6.978138E-012	2.058814E-011	1	0.000000E+000
1	11.71423652	2.058814E-011	6.978138E-012	0	0.000000E+000
1	11.71461095	6.978138E-012	2.058814E-011	1	0.000000E+000
1	11.71465653	2.058814E-011	6.978138E-012	0	0.000000E+000
1	11.71469234	6.978138E-012	2.058814E-011	1	0.000000E+000
1	11.71476527	2.058814E-011	6.978138E-012	0	0.000000E+000
1	11.71504491	6.978138E-012	2.058814E-011	1	0.000000E+000
1	11.71526635	2.058814E-011	6.978138E-012	0	0.000000E+000
1	11.71530846	6.978138E-012	2.058814E-011	1	0.000000E+000
1	11.71545867	2.058814E-011	6.978138E-012	0	0.000000E+000
1	11.71547660	6.978138E-012	2.058814E-011	1	0.000000E+000
1	11.71568165	2.058814E-011	6.978138E-012	0	0.000000E+000
1	11.71572589	6.978138E-012	2.058814E-011	1	0.000000E+000
1	11.71593409	2.058814E-011	6.978138E-012	0	0.000000E+000
1	11.71622986	6.978138E-012	2.058814E-011	1	0.000000E+000
1	11.71652121	2.058814E-011	6.978138E-012	0	0.000000E+000
1	11.71671640	6.978138E-012	2.058814E-011	1	0.000000E+000
1	11.71705076	2.058814E-011	6.978138E-012	0	0.000000E+000
1	11.71716467	6.978138E-012	2.058814E-011	1	0.000000E+000
1	11.71722951	2.058814E-011	6.978138E-012	0	0.000000E+000
1	11.71725234	6.978138E-012	2.058814E-011	1	0.000000E+000
1	11.71747166	2.058814E-011	6.978138E-012	0	0.000000E+000
1	11.71890496	6.978138E-012	2.058814E-011	1	0.000000E+000
1	11.71922007	2.058814E-011	6.978138E-012	0	0.000000E+000
1	11.71925939	6.978138E-012	2.058814E-011	1	0.000000E+000
1	11.72294271	2.058814E-011	6.978138E-012	0	0.000000E+000
1	11.72301334	6.978138E-012	2.058814E-011	1	0.000000E+000
1	11.72351124	2.058814E-011	6.978138E-012	0	0.000000E+000
1	11.72405830	6.978138E-012	2.058814E-011	1	0.000000E+000
1	11.72461318	2.058814E-011	6.978138E-012	0	0.000000E+000
1	11.72463394	6.978138E-012	2.058814E-011	1	0.000000E+000
1	11.72523553	2.058814E-011	6.978138E-012	0	0.000000E+000
1	11.72567320	6.978138E-012	2.058814E-011	1	0.000000E+000
1	11.72581239	2.058814E-011	6.978138E-012	0	0.000000E+000
1	11.72584028	6.978138E-012	2.058814E-011	1	0.000000E+000
1	11.72617448	2.058814E-011	6.978138E-012	0	0.000000E+000
1	11.72619610	6.978138E-012	2.058814E-011	1	0.000000E+000
1	11.72709026	2.058814E-011	6.978138E-012	0	0.000000E+000
1	11.72767522	6.978138E-012	2.058814E-011	1	0.000000E+000
1	11.72768582	2.058814E-011	6.978138E-012	0	0.000000E+000
1	11.72801787	6.978138E-012	2.058814E-011	1	0.000000E+000
1	11.72856841	2.058814E-011	6.978138E-012	0	0.000000E+000
1	11.72875291	6.978138E-012	2.058814E-011	1	0.000000E+000
1	11.72918210	2.058814E-011	6.978138E-012	0	0.000000E+000
1	11.72920393	6.978138E-012	2.058814E-011	1	0.000000E+000
1	11.72934810	2.058814E-011	6.978138E-012	0	0.000000E+000
1	11.72935703	6.978138E-012	2.058814E-011	1	0.000000E+000
1	11.72990953	2.058814E-011	6.978138E-012	0	0.000000E+000
1	11.72995691	6.978138E-012	2.058814E-011	1	0.000000E+000
1	11.73054610	2.058814E-011	6.978138E-012	0	0.000000E+000
1	11.73087061	6.978138E-012	2.058814E-011	1	0.000000E+000
1	11.73112062	2.058814E-011	6.978138E-012	0	0.000000E+000
1	11.73141514	6.978138E-012	2.058814E-011	1	0.000000E+000
1	11.73153549	2.058814E-011	6.978138E-012	0	0.000000E+000
1	11.73226670	6.978138E-012	2.058814E-011	1	0.000000E+000
1	11.73271171	2.058814E-011	6.978138E-012	0	0.000000E+000
1	11.73284842	6.978138E-012	2.058814E-011	1	0.000000E+000
1	11.73316612	2.058814E-011	6.978138E-012	0	0.000000E+000
1	11.73486990	6.978138E-012	2.058814E-011	1	0.000000E+000
1	11.73512278	2.058814E-011	6.978138E-012	0	0.000000E+000
1	11.73516122	6.978138E-012	2.058814E-011	1	0.000000E+000
1	11.73591647	2.058814E-011	6.978138E-012	0	0.000000E+000
1	11.73593768	6.978138E-012	2.058814E-011	1	0.000000E+000
1	11.73621971	2.058814E-011	6.978138E-012	0	0.000000E+000
1	11.73623088	6.978138E-012	2.058814E-011	1	0.000000E+000
1	11.73628215	2.058814E-011	6.978138E-012	0	0.000000E+000
1	11.73631889	6.978138E-012	2.058814E-011	1	0.000000E+000
1	11.73642202	2.058814E-011	6.978138E-012	0	0.000000E+000
1	11.73673103	6.978138E-012	2.058814E-011	1	0.000000E+000
1	11.73752651	2.058814E-011	6.978138E-012	0	0.000000E+000
1	11.73848095	6.978138E-012	2.058814E-011	1	0.000000E+000
1	11.73950147	2.058814E-011	6.978138E-012	0	0.000000E+000
1	11.73952927	6.978138E-012	2.058814E-011	1	0.000000E+000
1	11.74024655	2.058814E-011	6.978138E-012	0	0.000000E+000
1	11.74027190	6.978138E-012	2.058814E-011	1	0.000000E+000
1	11.74067791	2.058814E-011	6.978138E-012	0	0.000000E+000
1	11.74069195	6.978138E-012	2.058814E-011	1	0.000000E+000
1	11.74106565	2.058814E-011	6.978138E-012	0	0.000000E+000
1	11.74107828	6.978138E-012	2.058814E-011	1	0.000000E+000
1	11.74139938	2.058814E-011	6.978138E-012	0	0.000000E+000
1	11.74142641	6.978138E-012	2.058814E-011	1	0.000000E+000
1	11.74309132	2.058814E-011	6.978138E-012	0	0.000000E+000
1	11.74330279	6.978138E-012	2.058814E-011	1	0.000000E+000
1	11.74339231	2.058814E-011	6.978138E-012	0	0.000000E+000
1	11.74340761	6.978138E-012	2.058814E-011	1	0.000000E+000
1	11.74536178	2.058814E-011	6.978138E-012	0	0.000000E+000
1	11.74538572	6.978138E-012	2.058814E-011	1	0.000000E+000
1	11.74571709	2.058814E-011	6.978138E-012	0	0.000000E+000
1	11.74574593	6.978138E-012	2.058814E-011	1	0.000000E+000
1	11.74965223	2.058814E-011	6.978138E-012	0	0.000000E+000
1	11.74970618	6.978138E-012	2.058814E-011	1	0.000000E+000
1	11.75017201	2.058814E-011	6.978138E-012	0	0.000000E+000
1	12.91969479	7.066223E-012	2.067622E-011	1	0.000000E+000
1	12.91975159	2.067622E-011	7.066223E-012	0	0.000000E+000
1	12.91978156	7.066223E-012	2.067622E-011	1	0.000000E+000
1	12.91980515	2.067622E-011	7.066223E-012	0	0.000000E+000
1	12.91983762	7.066223E-012	2.067622E-011	1	0.000000E+000
1	12.91986522	2.067622E-011	7.066223E-012	0	0.000000E+000
1	12.92001153	7.066223E-012	2.067622E-011	1	0.000000E+000
1	12.92058244	2.067622E-011	7.066223E-012	0	0.000000E+000
1	12.92065748	7.066223E-012	2.067622E-011	1	0.000000E+000
1	12.92124798	2.067622E-011	7.066223E-012	0	0.000000E+000
1	12.92128110	7.066223E-012	2.067622E-011	1	0.000000E+000
1	12.92314801	2.067622E-011	7.066223E-012	0	0.000000E+000
1	12.92316974	7.066223E-012	2.067622E-011	1	0.000000E+000
1	12.92402107	2.067622E-011	7.066223E-012	0	0.000000E+000
1	12.92403733	7.066223E-012	2.067622E-011	1	0.000000E+000
1	12.92408261	2.067622E-011	7.066223E-012	0	0.000000E+000
1	12.92408810	7.066223E-012	2.067622E-011	1	0.000000E+000
1	12.92422373	2.067622E-011	7.066223E-012	0	0.000000E+000
1	12.92426211	7.066223E-012	2.067622E-011	1	0.000000E+000
1	12.92479166	2.067622E-011	7.066223E-012	0	0.000000E+000
1	12.92483072	7.066223E-012	2.067622E-011	1	0.000000E+000
1	12.92543566	2.067622E-011	7.066223E-012	0	0.000000E+000
1	12.92547219	7.066223E-012	2.067622E-011	1	0.000000E+000
1	12.92576904	2.067622E-011	7.066223E-012	0	0.000000E+000
1	12.92578609	7.066223E-012	2.067622E-011	1	0.000000E+000
1	12.92610653	2.067622E-011	7.066223E-012	0	0.000000E+000
1	12.92614054	7.066223E-012	2.067622E-011	1	0.000000E+000
1	12.92620897	2.067622E-011	7.066223E-012	0	0.000000E+000
1	12.92726688	7.066223E-012	2.067622E-011	1	0.000000E+000
1	12.92748301	2.067622E-011	7.066223E-012	0	0.000000E+000
1	12.92750681	7.066223E-012	2.067622E-011	1	0.000000E+000
1	12.92816841	2.067622E-011	7.066223E-012	0	0.000000E+000
1	12.92818650	7.066223E-012	2.067622E-011	1	0.000000E+000
1	12.92862863	2.067622E-011	7.066223E-012	0	0.000000E+000
1	12.92964599	7.066223E-012	2.067622E-011	1	0.000000E+000
1	12.93036271	2.067622E-011	7.066223E-012	0	0.000000E+000
1	12.93038618	7.066223E-012	2.067622E-011	1	0.000000E+000
1	12.93066721	2.067622E-011	7.066223E-012	0	0.000000E+000
1	12.93069396	7.066223E-012	2.067622E-011	1	0.000000E+000
1	12.93143070	2.067622E-011	7.066223E-012	0	0.000000E+000
1	12.93145537	7.066223E-012	2.067622E-011	1	0.000000E+000
1	12.93153060	2.067622E-011	7.066223E-012	0	0.000000E+000
1	12.93339624	7.066223E-012	2.067622E-011	1	0.000000E+000
1	12.93363791	2.067622E-011	7.066223E-012	0	0.000000E+000
1	12.93366083	7.066223E-012	2.067622E-011	1	0.000000E+000
1	12.93429422	2.067622E-011	7.066223E-012	0	0.000000E+000
1	12.93492807	7.066223E-012	2.067622E-011	1	0.000000E+000
1	12.93640325	2.067622E-011	7.066223E-012	0	0.000000E+000
1	12.93646080	7.066223E-012	2.067622E-011	1	0.000000E+000
1	12.93657144	2.067622E-011	7.066223E-012	0	0.000000E+000
1	12.93774688	7.066223E-012	2.067622E-011	1	0.000000E+000
1	12.93948105	2.067622E-011	7.066223E-012	0	0.000000E+000
1	12.93997326	7.066223E-012	2.067622E-011	1	0.000000E+000
1	12.94065985	2.067622E-011	7.066223E-012	0	0.000000E+000
1	12.94082946	7.066223E-012	2.067622E-011	1	0.000000E+000
1	12.94164893	2.067622E-011	7.066223E-012	0	0.000000E+000
1	12.94166228	7.066223E-012	2.067622E-011	1	0.000000E+000
1	12.94245733	2.067622E-011	7.066223E-012	0	0.000000E+000
1	12.94339642	7.066223E-012	2.067622E-011	1	0.000000E+000
1	12.94390308	2.067622E-011	7.066223E-012	0	0.000000E+000
1	12.94391944	7.066223E-012	2.067622E-011	1	0.000000E+000
1	12.94480069	2.067622E-011	7.066223E-012	0	0.000000E+000
1	12.94651858	7.066223E-012	2.067622E-011	1	0.000000E+000
1	12.94729794	2.067622E-011	7.066223E-012	0	0.000000E+000
1	12.94735521	7.066223E-012	2.067622E-011	1	0.000000E+000
1	12.94738983	2.067622E-011	7.066223E-012	0	0.000000E+000
1	12.94742662	7.066223E-012	2.067622E-011	1	0.000000E+000
1	12.94791324	2.067622E-011	7.066223E-012	0	0.000000E+000
1	12.94794157	7.066223E-012	2.067622E-011	1	0.000000E+000
1	12.94899674	2.067622E-011	7.066223E-012	0	0.000000E+000
1	12.94900419	7.066223E-012	2.067622E-011	1	0.000000E+000
1	12.94919295	2.067622E-011	7.066223E-012	0	0.000000E+000
1	12.94985139	7.066223E-012	2.067622E-011	1	0.000000E+000
1	12.95063793	2.067622E-011	7.066223E-012	0	0.000000E+000
1	12.95065351	7.066223E-012	2.067622E-011	1	0.000000E+000
1	12.95098597	2.067622E-011	7.066223E-012	0	0.000000E+000
1	12.95099645	7.066223E-012	2.067622E-011	1	0.000000E+000
1	12.95285755	2.067622E-011	7.066223E-012	0	0.000000E+000
1	12.95288437	7.066223E-012	2.067622E-011	1	0.000000E+000
1	12.95328818	2.067622E-011	7.066223E-012	0	0.000000E+000
1	12.95333313	7.066223E-012	2.067622E-011	1	0.000000E+000
1	12.95376493	2.067622E-011	7.066223E-012	0	0.000000E+000
1	12.95474363	7.066223E-012	2.067622E-011	1	0.000000E+000
1	12.95486875	2.067622E-011	7.066223E-012	0	0.000000E+000
1	12.95487510	7.066223E-012	2.067622E-011	1	0.000000E+000
1	12.95490916	2.067622E-011	7.066223E-012	0	0.000000E+000
1	12.95531899	7.066223E-012	2.067622E-011	1	0.000000E+000
1	12.95563447	2.067622E-011	7.066223E-012	0	0.000000E+000
1	12.95568315	7.066223E-012	2.067622E-011	1	0.000000E+000
1	12.95582961	2.067622E-011	7.066223E-012	0	0.000000E+000
1	12.95592386	7.066223E-012	2.067622E-011	1	0.000000E+000
1	12.95752879	2.067622E-011	7.066223E-012	0	0.000000E+000
1	12.95754939	7.066223E-012	2.067622E-011	1	0.000000E+000
1	12.95826815	2.067622E-011	7.066223E-012	0	0.000000E+000
1	12.95827569	7.066223E-012	2.067622E-011	1	0.000000E+000
1	12.95892472	2.067622E-011	7.066223E-012	0	0.000000E+000
1	12.95899245	7.066223E-012	2.067622E-011	1	0.000000E+000
1	12.95929812	2.067622E-011	7.066223E-012	0	0.000000E+000
1	12.95979316	7.066223E-012	2.067622E-011	1	0.000000E+000
1	12.96047827	2.067622E-011	7.066223E-012	0	0.000000E+000
1	12.96049189	7.066223E-012	2.067622E-011	1	0.000000E+000
1	12.96174842	2.067622E-011	7.066223E-012	0	0.000000E+000
1	12.96264017	7.066223E-012	2.067622E-011	1	0.000000E+000
1	12.96293288	2.067622E-011	7.066223E-012	0	0.000000E+000
1	12.96307887	7.066223E-012	2.067622E-011	1	0.000000E+000
1	12.96335639	2.067622E-011	7.066223E-012	0	0.000000E+000
1	12.96412029	7.066223E-012	2.067622E-011	1	0.000000E+000
1	12.96646519	2.067622E-011	7.066223E-012	0	0.000000E+000
1	12.96656532	7.066223E-012	2.067622E-011	1	0.000000E+000
1	12.96681382	2.067622E-011	7.066223E-012	0	0.000000E+000
1	12.96951070	7.066223E-012	2.067622E-011	1	0.000000E+000
1	12.97127925	2.067622E-011	7.066223E-012	0	0.000000E+000
1	12.97130478	7.066223E-012	2.067622E-011	1	0.000000E+000
1	12.97167512	2.067622E-011	7.066223E-012	0	0.000000E+000
1	12.97170256	7.066223E-012	2.067622E-011	1	0.000000E+000
1	12.97206698	2.067622E-011	7.066223E-012	0	0.000000E+000
1	12.97257154	7.066223E-012	2.067622E-011	1	0.000000E+000
1	12.97330217	2.067622E-011	7.066223E-012	0	0.000000E+000
1	12.97338568	7.066223E-012	2.067622E-011	1	0.000000E+000
1	12.97367479	2.067622E-011	7.066223E-012	0	0.000000E+000
1	12.97371259	7.066223E-012	2.067622E-011	1	0.000000E+000
1	12.97421902	2.067622E-011	7.066223E-012	0	0.000000E+000
1	12.97424163	7.066223E-012	2.067622E-011	1	0.000000E+000
1	12.97480076	2.067622E-011	7.066223E-012	0	0.000000E+000
1	12.97534648	7.066223E-012	2.067622E-011	1	0.000000E+000
1	12.97545999	2.067622E-011	7.066223E-012	0	0.000000E+000
1	12.97593178	7.066223E-012	2.067622E-011	1	0.000000E+000
1	12.97598440	2.067622E-011	7.066223E-012	0	0.000000E+000
1	12.97600580	7.066223E-012	2.067622E-011	1	0.000000E+000
1	12.97636217	2.067622E-011	7.066223E-012	0	0.000000E+000
1	12.97756562	7.066223E-012	2.067622E-011	1	0.000000E+000
1	12.97767130	2.067622E-011	7.066223E-012	0	0.000000E+000
1	12.97773698	7.066223E-012	2.067622E-011	1	0.000000E+000
1	12.97816513	2.067622E-011	7.066223E-012	0	0.000000E+000
1	12.97834227	7.066223E-012	2.067622E-011	1	0.000000E+000
1	12.97859697	2.067622E-011	7.066223E-012	0	0.000000E+000
1	12.97861472	7.066223E-012	2.067622E-011	1	0.000000E+000
1	12.97866139	2.067622E-011	7.066223E-012	0	0.000000E+000
1	12.97869638	7.066223E-012	2.067622E-011	1	0.000000E+000
1	12.97891838	2.067622E-011	7.066223E-012	0	0.000000E+000
1	12.97905126	7.066223E-012	2.067622E-011	1	0.000000E+000
1	12.97921997	2.067622E-011	7.066223E-012	0	0.000000E+000
1	12.97928940	7.066223E-012	2.067622E-011	1	0.000000E+000
1	12.97935042	2.067622E-011	7.066223E-012	0	0.000000E+000
1	12.97946644	7.066223E-012	2.067622E-011	1	0.000000E+000
1	12.97954935	2.067622E-011	7.066223E-012	0	0.000000E+000
1	12.98007354	7.066223E-012	2.067622E-011	1	0.000000E+000
1	12.98013866	2.067622E-011	7.066223E-012	0	0.000000E+000
1	12.98075840	7.066223E-012	2.067622E-011	1	0.000000E+000
1	12.98099943	2.067622E-011	7.066223E-012	0	0.000000E+000
1	12.98108357	7.066223E-012	2.067622E-011	1	0.000000E+000
1	12.98117848	2.067622E-011	7.066223E-012	0	0.000000E+000
1	12.98123360	7.066223E-012	2.067622E-011	1	0.000000E+000
1	12.98142924	2.067622E-011	7.066223E-012	0	0.000000E+000
1	12.98179024	7.066223E-012	2.067622E-011	1	0.000000E+000
1	12.98245659	2.067622E-011	7.066223E-012	0	0.000000E+000
1	12.98257213	7.066223E-012	2.067622E-011	1	0.000000E+000
1	12.98329702	2.067622E-011	7.066223E-012	0	0.000000E+000
1	12.98417735	7.066223E-012	2.067622E-011	1	0.000000E+000
1	12.98442816	2.067622E-011	7.066223E-012	0	0.000000E+000
1	12.98443867	7.066223E-012	2.067622E-011	1	0.000000E+000
1	12.98511495	2.067622E-011	7.066223E-012	0	0.000000E+000
1	12.98522776	7.066223E-012	2.067622E-011	1	0.000000E+000
1	12.98571203	2.067622E-011	7.066223E-012	0	0.000000E+000
1	12.98572538	7.066223E-012	2.067622E-011	1	0.000000E+000
1	12.98661619	2.067622E-011	7.066223E-012	0	0.000000E+000
1	12.98666376	7.066223E-012	2.067622E-011	1	0.000000E+000
1	12.98670595	2.067622E-011	7.066223E-012	0	0.000000E+000
1	12.98671914	7.066223E-012	2.067622E-011	1	0.000000E+000
1	12.98748066	2.067622E-011	7.066223E-012	0	0.000000E+000
1	12.98760749	7.066223E-012	2.067622E-011	1	0.000000E+000
1	12.98824990	2.067622E-011	7.066223E-012	0	0.000000E+000
1	12.98827490	7.066223E-012	2.067622E-011	1	0.000000E+000
1	12.98830750	2.067622E-011	7.066223E-012	0	0.000000E+000
1	12.98833157	7.066223E-012	2.067622E-011	1	0.000000E+000
1	12.98872164	2.067622E-011	7.066223E-012	0	0.000000E+000
1	12.98878401	7.066223E-012	2.067622E-011	1	0.000000E+000
1	12.99013305	2.067622E-011	7.066223E-012	0	0.000000E+000
1	12.99015703	7.066223E-012	2.067622E-011	1	0.000000E+000
1	12.99072129	2.067622E-011	7.066223E-012	0	0.000000E+000
1	12.99111974	7.066223E-012	2.067622E-011	1	0.000000E+000
1	12.99167332	2.067622E-011	7.066223E-012	0	0.000000E+000
1	12.99197595	7.066223E-012	2.067622E-011	1	0.000000E+000
1	12.99309554	2.067622E-011	7.066223E-012	0	0.000000E+000
1	12.99331046	7.066223E-012	2.067622E-011	1	0.000000E+000
1	12.99340358	2.067622E-011	7.066223E-012	0	0.000000E+000
1	12.99397311	7.066223E-012	2.067622E-011	1	0.000000E+000
1	12.99408047	2.067622E-011	7.066223E-012	0	0.000000E+000
1	12.99408521	7.066223E-012	2.067622E-011	1	0.000000E+000
1	12.99426458	2.067622E-011	7.066223E-012	0	0.000000E+000
1	12.99427685	7.066223E-012	2.067622E-011	1	0.000000E+000
1	12.99509380	2.067622E-011	7.066223E-012	0	0.000000E+000
1	12.99628879	7.066223E-012	2.067622E-011	1	0.000000E+000
1	12.99711375	2.067622E-011	7.066223E-012	0	0.000000E+000
1	12.99714017	7.066223E-012	2.067622E-011	1	0.000000E+000
1	12.99744393	2.067622E-011	7.066223E-012	0	0.000000E+000
1	12.99763794	7.066223E-012	2.067622E-011	1	0.000000E+000
1	12.99800328	2.067622E-011	7.066223E-012	0	0.000000E+000
1	12.99846534	7.066223E-012	2.067622E-011	1	0.000000E+000
1	12.99884140	2.067622E-011	7.066223E-012	0	0.000000E+000
1	12.99885012	7.066223E-012	2.067622E-011	1	0.000000E+000
1	12.99889200	2.067622E-011	7.066223E-012	0	0.000000E+000
1	12.99901026	7.066223E-012	2.067622E-011	1	0.000000E+000
1	12.99920580	2.067622E-011	7.066223E-012	0	0.000000E+000
1	12.99921156	7.066223E-012	2.067622E-011	1	0.000000E+000
1	12.99992661	2.067622E-011	7.066223E-012	0	0.000000E+000
1	13.00233032	7.066223E-012	2.067622E-011	1	0.000000E+000
1	13.00270508	2.067622E-011	7.066223E-012	0	0.000000E+000
1	13.00308248	7.066223E-012	2.067622E-011	1	0.000000E+000
1	13.00362902	2.067622E-011	7.066223E-012	0	0.000000E+000
1	13.00453143	7.066223E-012	2.067622E-011	1	0.000000E+000
1	13.00454107	2.067622E-011	7.066223E-012	0	0.000000E+000
1	13.00455952	7.066223E-012	2.067622E-011	1	0.000000E+000
1	13.00473401	2.067622E-011	7.066223E-012	0	0.000000E+000
1	13.00475407	7.066223E-012	2.067622E-011	1	0.000000E+000
1	13.00664763	2.067622E-011	7.066223E-012	0	0.000000E+000
1	13.00672338	7.066223E-012	2.067622E-011	1	0.000000E+000
1	13.00775463	2.067622E-011	7.066223E-012	0	0.000000E+000
1	13.00777176	7.066223E-012	2.067622E-011	1	0.000000E+000
1	13.00836177	2.067622E-011	7.066223E-012	0	0.000000E+000
1	13.00846513	7.066223E-012	2.067622E-011	1	0.000000E+000
1	13.01022539	2.067622E-011	7.066223E-012	0	0.000000E+000
1	13.01024199	7.066223E-012	2.067622E-011	1	0.000000E+000
1	13.01048202	2.067622E-011	7.066223E-012	0	0.000000E+000
1	13.01084290	7.066223E-012	2.067622E-011	1	0.000000E+000
1	13.01103787	2.067622E-011	7.066223E-012	0	0.000000E+000
1	13.01107882	7.066223E-012	2.067622E-011	1	0.000000E+000
1	13.01272503	2.067622E-011	7.066223E-012	0	0.000000E+000
1	13.01276008	7.066223E-012	2.067622E-011	1	0.000000E+000
1	13.01341157	2.067622E-011	7.066223E-012	0	0.000000E+000
1	13.01373509	7.066223E-012	2.067622E-011	1	0.000000E+000
1	13.01392100	2.067622E-011	7.066223E-012	0	0.000000E+000
1	13.01460339	7.066223E-012	2.067622E-011	1	0.000000E+000
1	13.01488028	2.067622E-011	7.066223E-012	0	0.000000E+000
1	13.01490031	7.066223E-012	2.067622E-011	1	0.000000E+000
1	13.01531541	2.067622E-011	7.066223E-012	0	0.000000E+000
1	13.01537335	7.066223E-012	2.067622E-011	1	0.000000E+000
1	13.01557413	2.067622E-011	7.066223E-012	0	0.000000E+000
1	13.01559570	7.066223E-012	2.067622E-011	1	0.000000E+000
1	13.01604284	2.067622E-011	7.066223E-012	0	0.000000E+000
1	13.01607505	7.066223E-012	2.067622E-011	1	0.000000E+000
1	13.01628503	2.067622E-011	7.066223E-012	0	0.000000E+000
1	13.01629620	7.066223E-012	2.067622E-011	1	0.000000E+000
1	13.01648093	2.067622E-011	7.066223E-012	0	0.000000E+000
1	13.01655073	7.066223E-012	2.067622E-011	1	0.000000E+000
1	13.01660026	2.067622E-011	7.066223E-012	0	0.000000E+000
1	13.01663274	7.066223E-012	2.067622E-011	1	0.000000E+000
1	13.01675948	2.067622E-011	7.066223E-012	0	0.000000E+000
1	13.01677336	7.066223E-012	2.067622E-011	1	0.000000E+000
1	13.01693096	2.067622E-011	7.066223E-012	0	0.000000E+000
1	13.01693529	7.066223E-012	2.067622E-011	1	0.000000E+000
1	13.01754333	2.067622E-011	7.066223E-012	0	0.000000E+000
1	13.01759541	7.066223E-012	2.067622E-011	1	0.000000E+000
1	13.01769866	2.067622E-011	7.066223E-012	0	0.000000E+000
1	13.01771361	7.066223E-012	2.067622E-011	1	0.000000E+000
1	13.01792047	2.067622E-011	7.066223E-012	0	0.000000E+000
1	13.01898447	7.066223E-012	2.067622E-011	1	0.000000E+000
1	13.01983756	2.067622E-011	7.066223E-012	0	0.000000E+000
1	13.02053633	7.066223E-012	2.067622E-011	1	0.000000E+000
1	13.02143918	2.067622E-011	7.066223E-012	0	0.000000E+000
1	13.02145441	7.066223E-012	2.067622E-011	1	0.000000E+000
1	13.02184702	2.067622E-011	7.066223E-012	0	0.000000E+000
1	13.02186518	7.066223E-012	2.067622E-011	1	0.000000E+000
1	13.02266853	2.067622E-011	7.066223E-012	0	0.000000E+000
1	13.02268892	7.066223E-012	2.067622E-011	1	0.000000E+000
1	13.02269880	2.067622E-011	7.066223E-012	0	0.000000E+000
1	13.02274897	7.066223E-012	2.067622E-011	1	0.000000E+000
1	13.02281531	2.067622E-011	7.066223E-012	0	0.000000E+000
1	13.02282931	7.066223E-012	2.067622E-011	1	0.000000E+000
1	13.02329790	2.067622E-011	7.066223E-012	0	0.000000E+000
1	13.02331824	7.066223E-012	2.067622E-011	1	0.000000E+000
1	13.02453931	2.067622E-011	7.066223E-012	0	0.000000E+000
1	13.02456925	7.066223E-012	2.067622E-011	1	0.000000E+000
1	13.02473728	2.067622E-011	7.066223E-012	0	0.000000E+000
1	13.02481770	7.066223E-012	2.067622E-011	1	0.000000E+000
1	13.02504356	2.067622E-011	7.066223E-012	0	0.000000E+000
1	13.02533566	7.066223E-012	2.067622E-011	1	0.000000E+000
1	13.02668519	2.067622E-011	7.066223E-012	0	0.000000E+000
1	17.38922119	7.103126E-012	2.071313E-011	1	0.000000E+000
1	17.38925003	2.071313E-011	7.103126E-012	0	0.000000E+000
1	17.38969067	7.103126E-012	2.071313E-011	1	0.000000E+000
1	17.38992307	2.071313E-011	7.103126E-012	0	0.000000E+000
1	17.38994191	7.103126E-012	2.071313E-011	1	0.000000E+000
1	17.39027744	2.071313E-011	7.103126E-012	0	0.000000E+000
1	17.39035374	7.103126E-012	2.071313E-011	1	0.000000E+000
1	17.39191803	2.071313E-011	7.103126E-012	0	0.000000E+000
1	17.39215885	7.103126E-012	2.071313E-011	1	0.000000E+000
1	17.39255578	2.071313E-011	7.103126E-012	0	0.000000E+000
1	17.39257407	7.103126E-012	2.071313E-011	1	0.000000E+000
1	17.39458697	2.071313E-011	7.103126E-012	0	0.000000E+000
1	17.39749863	7.103126E-012	2.071313E-011	1	0.000000E+000
1	17.39784196	2.071313E-011	7.103126E-012	0	0.000000E+000
1	17.39826947	7.103126E-012	2.071313E-011	1	0.000000E+000
1	17.39917894	2.071313E-011	7.103126E-012	0	0.000000E+000
1	17.39921280	7.103126E-012	2.071313E-011	1	0.000000E+000
1	17.39948372	2.071313E-011	7.103126E-012	0	0.000000E+000
1	17.39953672	7.103126E-012	2.071313E-011	1	0.000000E+000
1	17.40107369	2.071313E-011	7.103126E-012	0	0.000000E+000
1	17.40108715	7.103126E-012	2.071313E-011	1	0.000000E+000
1	17.40155659	2.071313E-011	7.103126E-012	0	0.000000E+000
1	17.40184455	7.103126E-012	2.071313E-011	1	0.000000E+000
1	17.40197703	2.071313E-011	7.103126E-012	0	0.000000E+000
1	17.40229116	7.103126E-012	2.071313E-011	1	0.000000E+000
1	17.40267560	2.071313E-011	7.103126E-012	0	0.000000E+000
1	17.40268215	7.103126E-012	2.071313E-011	1	0.000000E+000
1	17.40272751	2.071313E-011	7.103126E-012	0	0.000000E+000
1	17.40275448	7.103126E-012	2.071313E-011	1	0.000000E+000
1	17.40278636	2.071313E-011	7.103126E-012	0	0.000000E+000
1	17.40282373	7.103126E-012	2.071313E-011	1	0.000000E+000
1	17.40348185	2.071313E-011	7.103126E-012	0	0.000000E+000
1	17.40351212	7.103126E-012	2.071313E-011	1	0.000000E+000
1	17.40364879	2.071313E-011	7.103126E-012	0	0.000000E+000
1	17.40366124	7.103126E-012	2.071313E-011	1	0.000000E+000
1	17.40484888	2.071313E-011	7.103126E-012	0	0.000000E+000
1	17.40644812	7.103126E-012	2.071313E-011	1	0.000000E+000
1	17.40686186	2.071313E-011	7.103126E-012	0	0.000000E+000
1	17.40691673	7.103126E-012	2.071313E-011	1	0.000000E+000
1	17.40722960	2.071313E-011	7.103126E-012	0	0.000000E+000
1	17.40726670	7.103126E-012	2.071313E-011	1	0.000000E+000
1	17.40746629	2.071313E-011	7.103126E-012	0	0.000000E+000
1	17.40747782	7.103126E-012	2.071313E-011	1	0.000000E+000
1	17.40771915	2.071313E-011	7.103126E-012	0	0.000000E+000
1	17.40774253	7.103126E-012	2.071313E-011	1	0.000000E+000
1	17.40837516	2.071313E-011	7.103126E-012	0	0.000000E+000
1	17.40838988	7.103126E-012	2.071313E-011	1	0.000000E+000
1	17.40850773	2.071313E-011	7.103126E-012	0	0.000000E+000
1	17.40923803	7.103126E-012	2.071313E-011	1	0.000000E+000
1	17.40933474	2.071313E-011	7.103126E-012	0	0.000000E+000
1	17.40954802	7.103126E-012	2.071313E-011	1	0.000000E+000
1	17.41037079	2.071313E-011	7.103126E-012	0	0.000000E+000
1	17.41047748	7.103126E-012	2.071313E-011	1	0.000000E+000
1	17.41092967	2.071313E-011	7.103126E-012	0	0.000000E+000
1	17.41099186	7.103126E-012	2.071313E-011	1	0.000000E+000
1	17.41130217	2.071313E-011	7.103126E-012	0	0.000000E+000
1	17.41133581	7.103126E-012	2.071313E-011	1	0.000000E+000
1	17.41183367	2.071313E-011	7.103126E-012	0	0.000000E+000
1	17.41232222	7.103126E-012	2.071313E-011	1	0.000000E+000
1	17.41292211	2.071313E-011	7.103126E-012	0	0.000000E+000
1	17.41305370	7.103126E-012	2.071313E-011	1	0.000000E+000
1	17.41308933	2.071313E-011	7.103126E-012	0	0.000000E+000
1	17.41433178	7.103126E-012	2.071313E-011	1	0.000000E+000
1	17.41688191	2.071313E-011	7.103126E-012	0	0.000000E+000
1	17.41710038	7.103126E-012	2.071313E-011	1	0.000000E+000
1	17.41743303	2.071313E-011	7.103126E-012	0	0.000000E+000
1	17.41746963	7.103126E-012	2.071313E-011	1	0.000000E+000
1	17.41959934	2.071313E-011	7.103126E-012	0	0.000000E+000
1	17.41962276	7.103126E-012	2.071313E-011	1	0.000000E+000
1	17.41986602	2.071313E-011	7.103126E-012	0	0.000000E+000
1	17.41989556	7.103126E-012	2.071313E-011	1	0.000000E+000
1	17.42029063	2.071313E-011	7.103126E-012	0	0.000000E+000
1	17.42033969	7.103126E-012	2.071313E-011	1	0.000000E+000
1	17.42050579	2.071313E-011	7.103126E-012	0	0.000000E+000
1	17.42053787	7.103126E-012	2.071313E-011	1	0.000000E+000
1	17.42199741	2.071313E-011	7.103126E-012	0	0.000000E+000
1	17.42201427	7.103126E-012	2.071313E-011	1	0.000000E+000
1	17.42375740	2.071313E-011	7.103126E-012	0	0.000000E+000
1	17.42388362	7.103126E-012	2.071313E-011	1	0.000000E+000
1	17.42426118	2.071313E-011	7.103126E-012	0	0.000000E+000
1	17.42435401	7.103126E-012	2.071313E-011	1	0.000000E+000
1	17.42486565	2.071313E-011	7.103126E-012	0	0.000000E+000
1	17.42494221	7.103126E-012	2.071313E-011	1	0.000000E+000
1	17.42521058	2.071313E-011	7.103126E-012	0	0.000000E+000
1	17.42546162	7.103126E-012	2.071313E-011	1	0.000000E+000
1	17.42599343	2.071313E-011	7.103126E-012	0	0.000000E+000
1	17.42611333	7.103126E-012	2.071313E-011	1	0.000000E+000
1	17.42615368	2.071313E-011	7.103126E-012	0	0.000000E+000
1	17.42617541	7.103126E-012	2.071313E-011	1	0.000000E+000
1	17.42623179	2.071313E-011	7.103126E-012	0	0.000000E+000
1	17.42632495	7.103126E-012	2.071313E-011	1	0.000000E+000
1	17.42680513	2.071313E-011	7.103126E-012	0	0.000000E+000
1	17.42803296	7.103126E-012	2.071313E-011	1	0.000000E+000
1	17.42907121	2.071313E-011	7.103126E-012	0	0.000000E+000
1	17.42977409	7.103126E-012	2.071313E-011	1	0.000000E+000
1	17.42996747	2.071313E-011	7.103126E-012	0	0.000000E+000
1	17.42997739	7.103126E-012	2.071313E-011	1	0.000000E+000
1	17.43004805	2.071313E-011	7.103126E-012	0	0.000000E+000
1	17.43057547	7.103126E-012	2.071313E-011	1	0.000000E+000
1	17.43060527	2.071313E-011	7.103126E-012	0	0.000000E+000
1	17.43062855	7.103126E-012	2.071313E-011	1	0.000000E+000
1	17.43154861	2.071313E-011	7.103126E-012	0	0.000000E+000
1	17.43166438	7.103126E-012	2.071313E-011	1	0.000000E+000
1	17.43177077	2.071313E-011	7.103126E-012	0	0.000000E+000
1	17.43179032	7.103126E-012	2.071313E-011	1	0.000000E+000
1	17.43223992	2.071313E-011	7.103126E-012	0	0.000000E+000
1	17.43226586	7.103126E-012	2.071313E-011	1	0.000000E+000
1	17.43262243	2.071313E-011	7.103126E-012	0	0.000000E+000
1	17.43264317	7.103126E-012	2.071313E-011	1	0.000000E+000
1	17.43315171	2.071313E-011	7.103126E-012	0	0.000000E+000
1	17.43396801	7.103126E-012	2.071313E-011	1	0.000000E+000
1	17.43509362	2.071313E-011	7.103126E-012	0	0.000000E+000
1	17.43546082	7.103126E-012	2.071313E-011	1	0.000000E+000
1	17.43600179	2.071313E-011	7.103126E-012	0	0.000000E+000
1	17.43603505	7.103126E-012	2.071313E-011	1	0.000000E+000
1	17.43720080	2.071313E-011	7.103126E-012	0	0.000000E+000
1	17.43744984	7.103126E-012	2.071313E-011	1	0.000000E+000
1	17.43752175	2.071313E-011	7.103126E-012	0	0.000000E+000
1	17.43863292	7.103126E-012	2.071313E-011	1	0.000000E+000
1	17.43934299	2.071313E-011	7.103126E-012	0	0.000000E+000
1	17.43935942	7.103126E-012	2.071313E-011	1	0.000000E+000
1	17.44327839	2.071313E-011	7.103126E-012	0	0.000000E+000
1	17.44353551	7.103126E-012	2.071313E-011	1	0.000000E+000
1	17.44368343	2.071313E-011	7.103126E-012	0	0.000000E+000
1	22.18206900	7.245336E-012	2.085534E-011	1	0.000000E+000
1	22.18219623	2.085534E-011	7.245336E-012	0	0.000000E+000
1	22.18317438	7.245336E-012	2.085534E-011	1	0.000000E+000
1	22.18327196	2.085534E-011	7.245336E-012	0	0.000000E+000
1	22.18331915	7.245336E-012	2.085534E-011	1	0.000000E+000
1	22.18359676	2.085534E-011	7.245336E-012	0	0.000000E+000
1	22.18363901	7.245336E-012	2.085534E-011	1	0.000000E+000
1	22.18503819	2.085534E-011	7.245336E-012	0	0.000000E+000
1	22.18507518	7.245336E-012	2.085534E-011	1	0.000000E+000
1	22.18572102	2.085534E-011	7.245336E-012	0	0.000000E+000
1	22.18576259	7.245336E-012	2.085534E-011	1	0.000000E+000
1	22.18586082	2.085534E-011	7.245336E-012	0	0.000000E+000
1	22.18592040	7.245336E-012	2.085534E-011	1	0.000000E+000
1	22.18601172	2.085534E-011	7.245336E-012	0	0.000000E+000
1	22.18640469	7.245336E-012	2.085534E-011	1	0.000000E+000
1	22.18652747	2.085534E-011	7.245336E-012	0	0.000000E+000
1	22.18667064	7.245336E-012	2.085534E-011	1	0.000000E+000
1	22.18692010	2.085534E-011	7.245336E-012	0	0.000000E+000
1	22.18697342	7.245336E-012	2.085534E-011	1	0.000000E+000
1	22.18784473	2.085534E-011	7.245336E-012	0	0.000000E+000
1	22.18787096	7.245336E-012	2.085534E-011	1	0.000000E+000
1	22.18912839	2.085534E-011	7.245336E-012	0	0.000000E+000
1	22.18915311	7.245336E-012	2.085534E-011	1	0.000000E+000
1	22.19062283	2.085534E-011	7.245336E-012	0	0.000000E+000
1	22.19089085	7.245336E-012	2.085534E-011	1	0.000000E+000
1	22.19170587	2.085534E-011	7.245336E-012	0	0.000000E+000
1	22.19189191	7.245336E-012	2.085534E-011	1	0.000000E+000
1	22.19306045	2.085534E-011	7.245336E-012	0	0.000000E+000
1	22.19307224	7.245336E-012	2.085534E-011	1	0.000000E+000
1	22.19351978	2.085534E-011	7.245336E-012	0	0.000000E+000
1	22.19353036	7.245336E-012	2.085534E-011	1	0.000000E+000
1	22.19511082	2.085534E-011	7.245336E-012	0	0.000000E+000
1	22.19770343	7.245336E-012	2.085534E-011	1	0.000000E+000
1	22.19804270	2.085534E-011	7.245336E-012	0	0.000000E+000
1	22.19805811	7.245336E-012	2.085534E-011	1	0.000000E+000
1	22.19967655	2.085534E-011	7.245336E-012	0	0.000000E+000
1	22.19970271	7.245336E-012	2.085534E-011	1	0.000000E+000
1	22.20010950	2.085534E-011	7.245336E-012	0	0.000000E+000
1	22.20076760	7.245336E-012	2.085534E-011	1	0.000000E+000
1	22.20217201	2.085534E-011	7.245336E-012	0	0.000000E+000
1	22.20223377	7.245336E-012	2.085534E-011	1	0.000000E+000
1	22.20242148	2.085534E-011	7.245336E-012	0	0.000000E+000
1	22.20246063	7.245336E-012	2.085534E-011	1	0.000000E+000
1	22.20299701	2.085534E-011	7.245336E-012	0	0.000000E+000
1	22.20465090	7.245336E-012	2.085534E-011	1	0.000000E+000
1	22.20529049	2.085534E-011	7.245336E-012	0	0.000000E+000
1	22.20532532	7.245336E-012	2.085534E-011	1	0.000000E+000
1	22.20592934	2.085534E-011	7.245336E-012	0	0.000000E+000
1	22.20596053	7.245336E-012	2.085534E-011	1	0.000000E+000
1	22.20608697	2.085534E-011	7.245336E-012	0	0.000000E+000
1	22.20609988	7.245336E-012	2.085534E-011	1	0.000000E+000
1	22.20617446	2.085534E-011	7.245336E-012	0	0.000000E+000
1	22.20618460	7.245336E-012	2.085534E-011	1	0.000000E+000
1	22.20633784	2.085534E-011	7.245336E-012	0	0.000000E+000
1	22.20635539	7.245336E-012	2.085534E-011	1	0.000000E+000
1	22.20647719	2.085534E-011	7.245336E-012	0	0.000000E+000
1	22.20649385	7.245336E-012	2.085534E-011	1	0.000000E+000
1	22.20663029	2.085534E-011	7.245336E-012	0	0.000000E+000
1	22.20682508	7.245336E-012	2.085534E-011	1	0.000000E+000
1	22.21007815	2.085534E-011	7.245336E-012	0	0.000000E+000
1	22.21080882	7.245336E-012	2.085534E-011	1	0.000000E+000
1	22.21149847	2.085534E-011	7.245336E-012	0	0.000000E+000
1	22.21166718	7.245336E-012	2.085534E-011	1	0.000000E+000
1	22.21201632	2.085534E-011	7.245336E-012	0	0.000000E+000
1	22.21203856	7.245336E-012	2.085534E-011	1	0.000000E+000
1	22.21208309	2.085534E-011	7.245336E-012	0	0.000000E+000
1	22.21209792	7.245336E-012	2.085534E-011	1	0.000000E+000
1	22.21340326	2.085534E-011	7.245336E-012	0	0.000000E+000
1	22.21344249	7.245336E-012	2.085534E-011	1	0.000000E+000
1	22.21351426	2.085534E-011	7.245336E-012	0	0.000000E+000
1	29.17669551	7.756122E-012	2.136612E-011	1	0.000000E+000
1	29.17771467	2.136612E-011	7.756122E-012	0	0.000000E+000
1	29.17779250	7.756122E-012	2.136612E-011	1	0.000000E+000
1	29.17813136	2.136612E-011	7.756122E-012	0	0.000000E+000
1	29.17817991	7.756122E-012	2.136612E-011	1	0.000000E+000
1	29.17868058	2.136612E-011	7.756122E-012	0	0.000000E+000
1	29.17872023	7.756122E-012	2.136612E-011	1	0.000000E+000
1	29.17979463	2.136612E-011	7.756122E-012	0	0.000000E+000
1	29.17980606	7.756122E-012	2.136612E-011	1	0.000000E+000
1	29.17984286	2.136612E-011	7.756122E-012	0	0.000000E+000
1	29.17985751	7.756122E-012	2.136612E-011	1	0.000000E+000
1	29.18082223	2.136612E-011	7.756122E-012	0	0.000000E+000
1	29.18090752	7.756122E-012	2.136612E-011	1	0.000000E+000
1	29.18127619	2.136612E-011	7.756122E-012	0	0.000000E+000
1	29.18150743	7.756122E-012	2.136612E-011	1	0.000000E+000
1	29.18184453	2.136612E-011	7.756122E-012	0	0.000000E+000
1	29.18253245	7.756122E-012	2.136612E-011	1	0.000000E+000
1	29.18272981	2.136612E-011	7.756122E-012	0	0.000000E+000
1	29.18285100	7.756122E-012	2.136612E-011	1	0.000000E+000
1	29.18290205	2.136612E-011	7.756122E-012	0	0.000000E+000
1	29.18293633	7.756122E-012	2.136612E-011	1	0.000000E+000
1	29.18331494	2.136612E-011	7.756122E-012	0	0.000000E+000
1	29.18468006	7.756122E-012	2.136612E-011	1	0.000000E+000
1	29.18549369	2.136612E-011	7.756122E-012	0	0.000000E+000
1	29.18550634	7.756122E-012	2.136612E-011	1	0.000000E+000
1	29.18732854	2.136612E-011	7.756122E-012	0	0.000000E+000
1	29.18735042	7.756122E-012	2.136612E-011	1	0.000000E+000
1	29.18828299	2.136612E-011	7.756122E-012	0	0.000000E+000
1	29.18855943	7.756122E-012	2.136612E-011	1	0.000000E+000
1	29.18885688	2.136612E-011	7.756122E-012	0	0.000000E+000
1	29.18889507	7.756122E-012	2.136612E-011	1	0.000000E+000
1	29.18913507	2.136612E-011	7.756122E-012	0	0.000000E+000
1	29.18917384	7.756122E-012	2.136612E-011	1	0.000000E+000
1	29.18932628	2.136612E-011	7.756122E-012	0	0.000000E+000
1	29.18933721	7.756122E-012	2.136612E-011	1	0.000000E+000
1	29.18988455	2.136612E-011	7.756122E-012	0	0.000000E+000
1	29.18992735	7.756122E-012	2.136612E-011	1	0.000000E+000
1	29.19026619	2.136612E-011	7.756122E-012	0	0.000000E+000
1	29.19071046	7.756122E-012	2.136612E-011	1	0.000000E+000
1	29.19184776	2.136612E-011	7.756122E-012	0	0.000000E+000
1	29.19188680	7.756122E-012	2.136612E-011	1	0.000000E+000
1	29.19311685	2.136612E-011	7.756122E-012	0	0.000000E+000
1	29.19337446	7.756122E-012	2.136612E-011	1	0.000000E+000
1	29.19346322	2.136612E-011	7.756122E-012	0	0.000000E+000
1	29.19347814	7.756122E-012	2.136612E-011	1	0.000000E+000
1	29.19363425	2.136612E-011	7.756122E-012	0	0.000000E+000
1	29.19365563	7.756122E-012	2.136612E-011	1	0.000000E+000
1	29.19437928	2.136612E-011	7.756122E-012	0	0.000000E+000
1	29.19440141	7.756122E-012	2.136612E-011	1	0.000000E+000
1	29.19461801	2.136612E-011	7.756122E-012	0	0.000000E+000
1	29.19463284	7.756122E-012	2.136612E-011	1	0.000000E+000
1	29.19490125	2.136612E-011	7.756122E-012	0	0.000000E+000
1	29.19553833	7.756122E-012	2.136612E-011	1	0.000000E+000
1	29.19583947	2.136612E-011	7.756122E-012	0	0.000000E+000
1	29.19586360	7.756122E-012	2.136612E-011	1	0.000000E+000
1	29.19593990	2.136612E-011	7.756122E-012	0	0.000000E+000
1	29.19626062	7.756122E-012	2.136612E-011	1	0.000000E+000
1	29.19632180	2.136612E-011	7.756122E-012	0	0.000000E+000
1	29.19636551	7.756122E-012	2.136612E-011	1	0.000000E+000
1	29.19646697	2.136612E-011	7.756122E-012	0	0.000000E+000
1	29.19746410	7.756122E-012	2.136612E-011	1	0.000000E+000
1	29.19863878	2.136612E-011	7.756122E-012	0	0.000000E+000
1	29.19869659	7.756122E-012	2.136612E-011	1	0.000000E+000
1	29.19888016	2.136612E-011	7.756122E-012	0	0.000000E+000
1	29.19981955	7.756122E-012	2.136612E-011	1	0.000000E+000
1	29.20009307	2.136612E-011	7.756122E-012	0	0.000000E+000
1	29.20015355	7.756122E-012	2.136612E-011	1	0.000000E+000
1	29.20044695	2.136612E-011	7.756122E-012	0	0.000000E+000
1	29.20046753	7.756122E-012	2.136612E-011	1	0.000000E+000
1	29.20067420	2.136612E-011	7.756122E-012	0	0.000000E+000
1	29.20070324	7.756122E-012	2.136612E-011	1	0.000000E+000
1	29.20112104	2.136612E-011	7.756122E-012	0	0.000000E+000
1	29.20116362	7.756122E-012	2.136612E-011	1	0.000000E+000
1	29.20146130	2.136612E-011	7.756122E-012	0	0.000000E+000
1	29.20159236	7.756122E-012	2.136612E-011	1	0.000000E+000
1	29.20188342	2.136612E-011	7.756122E-012	0	0.000000E+000
1	29.20246139	7.756122E-012	2.136612E-011	1	0.000000E+000
1	29.20264289	2.136612E-011	7.756122E-012	0	0.000000E+000
1	29.20275301	7.756122E-012	2.136612E-011	1	0.000000E+000
1	29.20283228	2.136612E-011	7.756122E-012	0	0.000000E+000
1	29.20373941	7.756122E-012	2.136612E-011	1	0.000000E+000
1	29.20402571	2.136612E-011	7.756122E-012	0	0.000000E+000
1	29.20456013	7.756122E-012	2.136612E-011	1	0.000000E+000
1	29.20480120	2.136612E-011	7.756122E-012	0	0.000000E+000
1	29.20533422	7.756122E-012	2.136612E-011	1	0.000000E+000
1	29.20561119	2.136612E-011	7.756122E-012	0	0.000000E+000
1	29.20594169	7.756122E-012	2.136612E-011	1	0.000000E+000
1	29.20602650	2.136612E-011	7.756122E-012	0	0.000000E+000
1	29.20604514	7.756122E-012	2.136612E-011	1	0.000000E+000
1	29.20630492	2.136612E-011	7.756122E-012	0	0.000000E+000
1	29.20637969	7.756122E-012	2.136612E-011	1	0.000000E+000
1	29.20765818	2.136612E-011	7.756122E-012	0	0.000000E+000
1	29.20766598	7.756122E-012	2.136612E-011	1	0.000000E+000
1	29.20791967	2.136612E-011	7.756122E-012	0	0.000000E+000
1	29.20792098	7.756122E-012	2.136612E-011	1	0.000000E+000
1	29.20893399	2.136612E-011	7.756122E-012	0	0.000000E+000
1	29.20965784	7.756122E-012	2.136612E-011	1	0.000000E+000
1	29.20985454	2.136612E-011	7.756122E-012	0	0.000000E+000
1	29.20991238	7.756122E-012	2.136612E-011	1	0.000000E+000
1	29.21010085	2.136612E-011	7.756122E-012	0	0.000000E+000
1	29.21057005	7.756122E-012	2.136612E-011	1	0.000000E+000
1	29.21066488	2.136612E-011	7.756122E-012	0	0.000000E+000
1	29.21069659	7.756122E-012	2.136612E-011	1	0.000000E+000
1	29.21088188	2.136612E-011	7.756122E-012	0	0.000000E+000
1	29.21195978	7.756122E-012	2.136612E-011	1	0.000000E+000
1	29.21252548	2.136612E-011	7.756122E-012	0	0.000000E+000
1	29.21327968	7.756122E-012	2.136612E-011	1	0.000000E+000
1	29.21380915	2.136612E-011	7.756122E-012	0	0.000000E+000
1	29.21383212	7.756122E-012	2.136612E-011	1	0.000000E+000
1	29.21416335	2.136612E-011	7.756122E-012	0	0.000000E+000
1	29.21419693	7.756122E-012	2.136612E-011	1	0.000000E+000
1	29.21423487	2.136612E-011	7.756122E-012	0	0.000000E+000
1	29.21426271	7.756122E-012	2.136612E-011	1	0.000000E+000
1	29.21433069	2.136612E-011	7.756122E-012	0	0.000000E+000
1	29.21446272	7.756122E-012	2.136612E-011	1	0.000000E+000
1	29.21677160	2.136612E-011	7.756122E-012	0	0.000000E+000
1	29.21679893	7.756122E-012	2.136612E-011	1	0.000000E+000
1	29.21692450	2.136612E-011	7.756122E-012	0	0.000000E+000
1	29.21738846	7.756122E-012	2.136612E-011	1	0.000000E+000
1	29.21768852	2.136612E-011	7.756122E-012	0	0.000000E+000
1	29.21770864	7.756122E-012	2.136612E-011	1	0.000000E+000
1	29.21788289	2.136612E-011	7.756122E-012	0	0.000000E+000
1	29.21793077	7.756122E-012	2.136612E-011	1	0.000000E+000
1	29.21794647	2.136612E-011	7.756122E-012	0	0.000000E+000
1	29.21796119	7.756122E-012	2.136612E-011	1	0.000000E+000
1	29.21822570	2.136612E-011	7.756122E-012	0	0.000000E+000
1	29.21840828	7.756122E-012	2.136612E-011	1	0.000000E+000
1	29.21859852	2.136612E-011	7.756122E-012	0	0.000000E+000
1	29.21913026	7.756122E-012	2.136612E-011	1	0.000000E+000
1	29.21953159	2.136612E-011	7.756122E-012	0	0.000000E+000
1	29.22086390	7.756122E-012	2.136612E-011	1	0.000000E+000
1	29.22110693	2.136612E-011	7.756122E-012	0	0.000000E+000
1	29.22112184	7.756122E-012	2.136612E-011	1	0.000000E+000
1	29.22151720	2.136612E-011	7.756122E-012	0	0.000000E+000
1	29.22154293	7.756122E-012	2.136612E-011	1	0.000000E+000
1	29.22156177	2.136612E-011	7.756122E-012	0	0.000000E+000
1	29.22158025	7.756122E-012	2.136612E-011	1	0.000000E+000
1	29.22163635	2.136612E-011	7.756122E-012	0	0.000000E+000
1	29.22166945	7.756122E-012	2.136612E-011	1	0.000000E+000
1	29.22236284	2.136612E-011	7.756122E-012	0	0.000000E+000
1	29.22239364	7.756122E-012	2.136612E-011	1	0.000000E+000
1	29.22291832	2.136612E-011	7.756122E-012	0	0.000000E+000
1	29.22307583	7.756122E-012	2.136612E-011	1	0.000000E+000
1	29.22311028	2.136612E-011	7.756122E-012	0	0.000000E+000
1	29.22312414	7.756122E-012	2.136612E-011	1	0.000000E+000
1	29.22473950	2.136612E-011	7.756122E-012	0	0.000000E+000
1	29.22477297	7.756122E-012	2.136612E-011	1	0.000000E+000
1	29.22495567	2.136612E-011	7.756122E-012	0	0.000000E+000
1	29.22553296	7.756122E-012	2.136612E-011	1	0.000000E+000
1	29.22557076	2.136612E-011	7.756122E-012	0	0.000000E+000
1	29.22604811	7.756122E-012	2.136612E-011	1	0.000000E+000
1	29.22630056	2.136612E-011	7.756122E-012	0	0.000000E+000
1	29.22633182	7.756122E-012	2.136612E-011	1	0.000000E+000
1	29.22637338	2.136612E-011	7.756122E-012	0	0.000000E+000
1	29.22672317	7.756122E-012	2.136612E-011	1	0.000000E+000
1	29.22679513	2.136612E-011	7.756122E-012	0	0.000000E+000
1	29.22681491	7.756122E-012	2.136612E-011	1	0.000000E+000
1	29.22752771	2.136612E-011	7.756122E-012	0	0.000000E+000
1	29.22897577	7.756122E-012	2.136612E-011	1	0.000000E+000
1	29.22906119	2.136612E-011	7.756122E-012	0	0.000000E+000
1	29.22920280	7.756122E-012	2.136612E-011	1	0.000000E+000
1	29.23009025	2.136612E-011	7.756122E-012	0	0.000000E+000
1	29.23012490	7.756122E-012	2.136612E-011	1	0.000000E+000
1	29.23016186	2.136612E-011	7.756122E-012	0	0.000000E+000
1	29.23140571	7.756122E-012	2.136612E-011	1	0.000000E+000
1	29.23166764	2.136612E-011	7.756122E-012	0	0.000000E+000
1	29.23168221	7.756122E-012	2.136612E-011	1	0.000000E+000
1	29.23232377	2.136612E-011	7.756122E-012	0	0.000000E+000
1	29.23235202	7.756122E-012	2.136612E-011	1	0.000000E+000
1	29.23310901	2.136612E-011	7.756122E-012	0	0.000000E+000
1	29.23312762	7.756122E-012	2.136612E-011	1	0.000000E+000
1	29.23447237	2.136612E-011	7.756122E-012	0	0.000000E+000
1	29.23452182	7.756122E-012	2.136612E-011	1	0.000000E+000
1	29.23486902	2.136612E-011	7.756122E-012	0	0.000000E+000
1	29.23487682	7.756122E-012	2.136612E-011	1	0.000000E+000
1	29.23580525	2.136612E-011	7.756122E-012	0	0.000000E+000
1	29.23663925	7.756122E-012	2.136612E-011	1	0.000000E+000
1	29.23677286	2.136612E-011	7.756122E-012	0	0.000000E+000
1	29.23717458	7.756122E-012	2.136612E-011	1	0.000000E+000
1	29.23733059	2.136612E-011	7.756122E-012	0	0.000000E+000
1	29.23737643	7.756122E-012	2.136612E-011	1	0.000000E+000
1	29.23746295	2.136612E-011	7.756122E-012	0	0.000000E+000
1	29.23796831	7.756122E-012	2.136612E-011	1	0.000000E+000
1	29.23813242	2.136612E-011	7.756122E-012	0	0.000000E+000
1	29.23828445	7.756122E-012	2.136612E-011	1	0.000000E+000
1	29.23848471	2.136612E-011	7.756122E-012	0	0.000000E+000
1	29.23852266	7.756122E-012	2.136612E-011	1	0.000000E+000
1	29.23860193	2.136612E-011	7.756122E-012	0	0.000000E+000
1	29.23885735	7.756122E-012	2.136612E-011	1	0.000000E+000
1	29.23960301	2.136612E-011	7.756122E-012	0	0.000000E+000
1	29.23968568	7.756122E-012	2.136612E-011	1	0.000000E+000
1	29.23985338	2.136612E-011	7.756122E-012	0	0.000000E+000
1	29.23988352	7.756122E-012	2.136612E-011	1	0.000000E+000
1	29.24161322	2.136612E-011	7.756122E-012	0	0.000000E+000
1	29.24366390	7.756122E-012	2.136612E-011	1	0.000000E+000
1	29.24635661	2.136612E-011	7.756122E-012	0	0.000000E+000
1	29.24666133	7.756122E-012	2.136612E-011	1	0.000000E+000
1	29.24684676	2.136612E-011	7.756122E-012	0	0.000000E+000
1	29.24687260	7.756122E-012	2.136612E-011	1	0.000000E+000
1	29.24690489	2.136612E-011	7.756122E-012	0	0.000000E+000
1	29.24692173	7.756122E-012	2.136612E-011	1	0.000000E+000
1	29.24725560	2.136612E-011	7.756122E-012	0	0.000000E+000
1	29.24728356	7.756122E-012	2.136612E-011	1	0.000000E+000
1	29.24745877	2.136612E-011	7.756122E-012	0	0.000000E+000
1	29.24750445	7.756122E-012	2.136612E-011	1	0.000000E+000
1	29.24844255	2.136612E-011	7.756122E-012	0	0.000000E+000
1	29.24869879	7.756122E-012	2.136612E-011	1	0.000000E+000
1	29.24946538	2.136612E-011	7.756122E-012	0	0.000000E+000
1	29.24950333	7.756122E-012	2.136612E-011	1	0.000000E+000
1	29.25099143	2.136612E-011	7.756122E-012	0	0.000000E+000
1	29.25100420	7.756122E-012	2.136612E-011	1	0.000000E+000
1	29.25111185	2.136612E-011	7.756122E-012	0	0.000000E+000
1	29.25197893	7.756122E-012	2.136612E-011	1	0.000000E+000
1	29.25264423	2.136612E-011	7.756122E-012	0	0.000000E+000
1	29.25284273	7.756122E-012	2.136612E-011	1	0.000000E+000
1	29.25439310	2.136612E-011	7.756122E-012	0	0.000000E+000
1	29.25443356	7.756122E-012	2.136612E-011	1	0.000000E+000
1	29.25601511	2.136612E-011	7.756122E-012	0	0.000000E+000
1	29.25603382	7.756122E-012	2.136612E-011	1	0.000000E+000
1	29.25674710	2.136612E-011	7.756122E-012	0	0.000000E+000
1	29.25692420	7.756122E-012	2.136612E-011	1	0.000000E+000
1	29.25718542	2.136612E-011	7.756122E-012	0	0.000000E+000
1	29.25721540	7.756122E-012	2.136612E-011	1	0.000000E+000
1	29.25744503	2.136612E-011	7.756122E-012	0	0.000000E+000
1	29.25748722	7.756122E-012	2.136612E-011	1	0.000000E+000
1	29.25765445	2.136612E-011	7.756122E-012	0	0.000000E+000
1	29.25844531	7.756122E-012	2.136612E-011	1	0.000000E+000
1	29.25915095	2.136612E-011	7.756122E-012	0	0.000000E+000
1	29.25939263	7.756122E-012	2.136612E-011	1	0.000000E+000
1	29.26020496	2.136612E-011	7.756122E-012	0	0.000000E+000
1	29.26022033	7.756122E-012	2.136612E-011	1	0.000000E+000
1	29.26056970	2.136612E-011	7.756122E-012	0	0.000000E+000
1	29.26197405	7.756122E-012	2.136612E-011	1	0.000000E+000
1	29.26269008	2.136612E-011	7.756122E-012	0	0.000000E+000
1	29.26271143	7.756122E-012	2.136612E-011	1	0.000000E+000
1	29.26305979	2.136612E-011	7.756122E-012	0	0.000000E+000
1	29.26310151	7.756122E-012	2.136612E-011	1	0.000000E+000
1	29.26391368	2.136612E-011	7.756122E-012	0	0.000000E+000
1	29.26395214	7.756122E-012	2.136612E-011	1	0.000000E+000
1	29.26434556	2.136612E-011	7.756122E-012	0	0.000000E+000
1	29.26488772	7.756122E-012	2.136612E-011	1	0.000000E+000
1	29.26493227	2.136612E-011	7.756122E-012	0	0.000000E+000
1	29.26499115	7.756122E-012	2.136612E-011	1	0.000000E+000
1	29.26566257	2.136612E-011	7.756122E-012	0	0.000000E+000
1	29.26643791	7.756122E-012	2.136612E-011	1	0.000000E+000
1	29.26650648	2.136612E-011	7.756122E-012	0	0.000000E+000
1	29.26672350	7.756122E-012	2.136612E-011	1	0.000000E+000
1	29.26694338	2.136612E-011	7.756122E-012	0	0.000000E+000
1	29.26755403	7.756122E-012	2.136612E-011	1	0.000000E+000
1	29.26879756	2.136612E-011	7.756122E-012	0	0.000000E+000
1	29.26885924	7.756122E-012	2.136612E-011	1	0.000000E+000
1	29.26897862	2.136612E-011	7.756122E-012	0	0.000000E+000
1	29.26900060	7.756122E-012	2.136612E-011	1	0.000000E+000
1	29.26903086	2.136612E-011	7.756122E-012	0	0.000000E+000
1	29.26908894	7.756122E-012	2.136612E-011	1	0.000000E+000
1	29.26924240	2.136612E-011	7.756122E-012	0	0.000000E+000
1	29.26928245	7.756122E-012	2.136612E-011	1	0.000000E+000
1	29.26948255	2.136612E-011	7.756122E-012	0	0.000000E+000
1	29.26951587	7.756122E-012	2.136612E-011	1	0.000000E+000
1	29.26995524	2.136612E-011	7.756122E-012	0	0.000000E+000
1	29.26999095	7.756122E-012	2.136612E-011	1	0.000000E+000
1	29.27177207	2.136612E-011	7.756122E-012	0	0.000000E+000
1	29.27179745	7.756122E-012	2.136612E-011	1	0.000000E+000
1	29.27290764	2.136612E-011	7.756122E-012	0	0.000000E+000
1	29.27293058	7.756122E-012	2.136612E-011	1	0.000000E+000
1	29.27397687	2.136612E-011	7.756122E-012	0	0.000000E+000
1	29.27398044	7.756122E-012	2.136612E-011	1	0.000000E+000
1	29.27449022	2.136612E-011	7.756122E-012	0	0.000000E+000
1	29.27451378	7.756122E-012	2.136612E-011	1	0.000000E+000
1	29.27492203	2.136612E-011	7.756122E-012	0	0.000000E+000
1	29.27497137	7.756122E-012	2.136612E-011	1	0.000000E+000
1	29.27553562	2.136612E-011	7.756122E-012	0	0.000000E+000
1	29.27663645	7.756122E-012	2.136612E-011	1	0.000000E+000
1	29.27690657	2.136612E-011	7.756122E-012	0	0.000000E+000
1	29.27696622	7.756122E-012	2.136612E-011	1	0.000000E+000
1	29.27790835	2.136612E-011	7.756122E-012	0	0.000000E+000
1	29.27793265	7.756122E-012	2.136612E-011	1	0.000000E+000
1	29.27801691	2.136612E-011	7.756122E-012	0	0.000000E+000
1	29.27825545	7.756122E-012	2.136612E-011	1	0.000000E+000
1	29.27985452	2.136612E-011	7.756122E-012	0	0.000000E+000
1	29.27988764	7.756122E-012	2.136612E-011	1	0.000000E+000
1	29.28006449	2.136612E-011	7.756122E-012	0	0.000000E+000
1	29.28145929	7.756122E-012	2.136612E-011	1	0.000000E+000
1	29.28152535	2.136612E-011	7.756122E-012	0	0.000000E+000
1	29.28155669	7.756122E-012	2.136612E-011	1	0.000000E+000
1	29.28178233	2.136612E-011	7.756122E-012	0	0.000000E+000
1	29.28241821	7.756122E-012	2.136612E-011	1	0.000000E+000
1	29.28285275	2.136612E-011	7.756122E-012	0	0.000000E+000
1	29.28288792	7.756122E-012	2.136612E-011	1	0.000000E+000
1	29.28380479	2.136612E-011	7.756122E-012	0	0.000000E+000
1	29.28548847	7.756122E-012	2.136612E-011	1	0.000000E+000
1	29.28756675	2.136612E-011	7.756122E-012	0	0.000000E+000
1	29.28760477	7.756122E-012	2.136612E-011	1	0.000000E+000
1	29.28804758	2.136612E-011	7.756122E-012	0	0.000000E+000
1	29.28817196	7.756122E-012	2.136612E-011	1	0.000000E+000
1	29.28848661	2.136612E-011	7.756122E-012	0	0.000000E+000
1	29.28849034	7.756122E-012	2.136612E-011	1	0.000000E+000
1	29.28914288	2.136612E-011	7.756122E-012	0	0.000000E+000
1	29.28916639	7.756122E-012	2.136612E-011	1	0.000000E+000
1	29.29016506	2.136612E-011	7.756122E-012	0	0.000000E+000
1	29.29021622	7.756122E-012	2.136612E-011	1	0.000000E+000
1	29.29029822	2.136612E-011	7.756122E-012	0	0.000000E+000
1	29.29058007	7.756122E-012	2.136612E-011	1	0.000000E+000
1	29.29075231	2.136612E-011	7.756122E-012	0	0.000000E+000
1	29.29079226	7.756122E-012	2.136612E-011	1	0.000000E+000
1	29.29196806	2.136612E-011	7.756122E-012	0	0.000000E+000
1	29.29199058	7.756122E-012	2.136612E-011	1	0.000000E+000
1	29.29286417	2.136612E-011	7.756122E-012	0	0.000000E+000
1	29.29289398	7.756122E-012	2.136612E-011	1	0.000000E+000
1	29.29302689	2.136612E-011	7.756122E-012	0	0.000000E+000
1	29.29334313	7.756122E-012	2.136612E-011	1	0.000000E+000
1	29.29357989	2.136612E-011	7.756122E-012	0	0.000000E+000
1	29.29359362	7.756122E-012	2.136612E-011	1	0.000000E+000
1	29.29428763	2.136612E-011	7.756122E-012	0	0.000000E+000
1	29.29428945	7.756122E-012	2.136612E-011	1	0.000000E+000
1	29.29449491	2.136612E-011	7.756122E-012	0	0.000000E+000
1	29.29451554	7.756122E-012	2.136612E-011	1	0.000000E+000
1	29.29463498	2.136612E-011	7.756122E-012	0	0.000000E+000
1	29.29504868	7.756122E-012	2.136612E-011	1	0.000000E+000
1	29.29513440	2.136612E-011	7.756122E-012	0	0.000000E+000
1	29.29514358	7.756122E-012	2.136612E-011	1	0.000000E+000
1	29.29546769	2.136612E-011	7.756122E-012	0	0.000000E+000
1	29.29575164	7.756122E-012	2.136612E-011	1	0.000000E+000
1	29.29691377	2.136612E-011	7.756122E-012	0	0.000000E+000
1	29.29773781	7.756122E-012	2.136612E-011	1	0.000000E+000
1	29.29809172	2.136612E-011	7.756122E-012	0	0.000000E+000
1	29.29816782	7.756122E-012	2.136612E-011	1	0.000000E+000
1	29.29919069	2.136612E-011	7.756122E-012	0	0.000000E+000
1	29.29921049	7.756122E-012	2.136612E-011	1	0.000000E+000
1	29.30002425	2.136612E-011	7.756122E-012	0	0.000000E+000
1	29.30031732	7.756122E-012	2.136612E-011	1	0.000000E+000
1	29.30042454	2.136612E-011	7.756122E-012	0	0.000000E+000
1	29.30061330	7.756122E-012	2.136612E-011	1	0.000000E+000
1	29.30083329	2.136612E-011	7.756122E-012	0	0.000000E+000
1	29.30086549	7.756122E-012	2.136612E-011	1	0.000000E+000
1	29.30089689	2.136612E-011	7.756122E-012	0	0.000000E+000
1	29.30090729	7.756122E-012	2.136612E-011	1	0.000000E+000
1	29.30239954	2.136612E-011	7.756122E-012	0	0.000000E+000
1	29.30241457	7.756122E-012	2.136612E-011	1	0.000000E+000
1	29.30273934	2.136612E-011	7.756122E-012	0	0.000000E+000
1	29.30335918	7.756122E-012	2.136612E-011	1	0.000000E+000
1	29.30346778	2.136612E-011	7.756122E-012	0	0.000000E+000
1	29.30348335	7.756122E-012	2.136612E-011	1	0.000000E+000
1	29.30365618	2.136612E-011	7.756122E-012	0	0.000000E+000
1	29.30367936	7.756122E-012	2.136612E-011	1	0.000000E+000
1	29.30370704	2.136612E-011	7.756122E-012	0	0.000000E+000
1	29.30372380	7.756122E-012	2.136612E-011	1	0.000000E+000
1	29.30519491	2.136612E-011	7.756122E-012	0	0.000000E+000
1	29.30540055	7.756122E-012	2.136612E-011	1	0.000000E+000
1	29.30552073	2.136612E-011	7.756122E-012	0	0.000000E+000
1	29.30603486	7.756122E-012	2.136612E-011	1	0.000000E+000
1	29.30675810	2.136612E-011	7.756122E-012	0	0.000000E+000
1	29.30697403	7.756122E-012	2.136612E-011	1	0.000000E+000
1	29.30747858	2.136612E-011	7.756122E-012	0	0.000000E+000
1	29.30749188	7.756122E-012	2.136612E-011	1	0.000000E+000
1	29.30772216	2.136612E-011	7.756122E-012	0	0.000000E+000
1	29.30772633	7.756122E-012	2.136612E-011	1	0.000000E+000
1	29.30777093	2.136612E-011	7.756122E-012	0	0.000000E+000
1	29.30846122	7.756122E-012	2.136612E-011	1	0.000000E+000
1	29.30862645	2.136612E-011	7.756122E-012	0	0.000000E+000
1	29.30883023	7.756122E-012	2.136612E-011	1	0.000000E+000
1	29.30915165	2.136612E-011	7.756122E-012	0	0.000000E+000
1	29.31006741	7.756122E-012	2.136612E-011	1	0.000000E+000
1	29.31217682	2.136612E-011	7.756122E-012	0	0.000000E+000
1	29.31262816	7.756122E-012	2.136612E-011	1	0.000000E+000
1	29.31351697	2.136612E-011	7.756122E-012	0	0.000000E+000
1	29.31420537	7.756122E-012	2.136612E-011	1	0.000000E+000
1	29.31502158	2.136612E-011	7.756122E-012	0	0.000000E+000
1	29.31504754	7.756122E-012	2.136612E-011	1	0.000000E+000
1	29.31528920	2.136612E-011	7.756122E-012	0	0.000000E+000
1	29.31559484	7.756122E-012	2.136612E-011	1	0.000000E+000
1	29.31585173	2.136612E-011	7.756122E-012	0	0.000000E+000
1	29.31587756	7.756122E-012	2.136612E-011	1	0.000000E+000
1	29.31624709	2.136612E-011	7.756122E-012	0	0.000000E+000
1	29.31628622	7.756122E-012	2.136612E-011	1	0.000000E+000
1	29.31646843	2.136612E-011	7.756122E-012	0	0.000000E+000
1	29.31729767	7.756122E-012	2.136612E-011	1	0.000000E+000
1	29.31735835	2.136612E-011	7.756122E-012	0	0.000000E+000
1	29.31737569	7.756122E-012	2.136612E-011	1	0.000000E+000
1	29.31826314	2.136612E-011	7.756122E-012	0	0.000000E+000
1	29.31827473	7.756122E-012	2.136612E-011	1	0.000000E+000
1	29.31854142	2.136612E-011	7.756122E-012	0	0.000000E+000
1	29.31854875	7.756122E-012	2.136612E-011	1	0.000000E+000
1	29.32171413	2.136612E-011	7.756122E-012	0	0.000000E+000
1	29.32281063	7.756122E-012	2.136612E-011	1	0.000000E+000
1	29.32313298	2.136612E-011	7.756122E-012	0	0.000000E+000
1	29.32315981	7.756122E-012	2.136612E-011	1	0.000000E+000
1	29.32329343	2.136612E-011	7.756122E-012	0	0.000000E+000
1	29.32335899	7.756122E-012	2.136612E-011	1	0.000000E+000
1	29.32400492	2.136612E-011	7.756122E-012	0	0.000000E+000
1	29.32400675	7.756122E-012	2.136612E-011	1	0.000000E+000
1	29.32537959	2.136612E-011	7.756122E-012	0	0.000000E+000
1	29.32627944	7.756122E-012	2.136612E-011	1	0.000000E+000
1	29.32652413	2.136612E-011	7.756122E-012	0	0.000000E+000
1	29.32686146	7.756122E-012	2.136612E-011	1	0.000000E+000
1	29.32725349	2.136612E-011	7.756122E-012	0	0.000000E+000
1	29.32785883	7.756122E-012	2.136612E-011	1	0.000000E+000
1	29.32829771	2.136612E-011	7.756122E-012	0	0.000000E+000
1	29.32847773	7.756122E-012	2.136612E-011	1	0.000000E+000
1	29.32872824	2.136612E-011	7.756122E-012	0	0.000000E+000
1	29.32877968	7.756122E-012	2.136612E-011	1	0.000000E+000
1	29.32924768	2.136612E-011	7.756122E-012	0	0.000000E+000
1	29.32945150	7.756122E-012	2.136612E-011	1	0.000000E+000
1	29.32995268	2.136612E-011	7.756122E-012	0	0.000000E+000
1	29.32998006	7.756122E-012	2.136612E-011	1	0.000000E+000
1	29.33007895	2.136612E-011	7.756122E-012	0	0.000000E+000
1	29.33082949	7.756122E-012	2.136612E-011	1	0.000000E+000
1	29.33138424	2.136612E-011	7.756122E-012	0	0.000000E+000
1	29.33145169	7.756122E-012	2.136612E-011	1	0.000000E+000
1	29.33182169	2.136612E-011	7.756122E-012	0	0.000000E+000
1	29.33182910	7.756122E-012	2.136612E-011	1	0.000000E+000
1	29.33241541	2.136612E-011	7.756122E-012	0	0.000000E+000
1	29.33244305	7.756122E-012	2.136612E-011	1	0.000000E+000
1	29.33247026	2.136612E-011	7.756122E-012	0	0.000000E+000
1	29.33265522	7.756122E-012	2.136612E-011	1	0.000000E+000
1	29.33328564	2.136612E-011	7.756122E-012	0	0.000000E+000
1	29.33330863	7.756122E-012	2.136612E-011	1	0.000000E+000
1	29.33378681	2.136612E-011	7.756122E-012	0	0.000000E+000
1	29.33488303	7.756122E-012	2.136612E-011	1	0.000000E+000
1	29.33522254	2.136612E-011	7.756122E-012	0	0.000000E+000
1	29.33564242	7.756122E-012	2.136612E-011	1	0.000000E+000
1	29.33674395	2.136612E-011	7.756122E-012	0	0.000000E+000
1	29.33679089	7.756122E-012	2.136612E-011	1	0.000000E+000
1	29.33749478	2.136612E-011	7.756122E-012	0	0.000000E+000
1	29.33755879	7.756122E-012	2.136612E-011	1	0.000000E+000
1	29.33764443	2.136612E-011	7.756122E-012	0	0.000000E+000
1	29.33767010	7.756122E-012	2.136612E-011	1	0.000000E+000
1	29.33810740	2.136612E-011	7.756122E-012	0	0.000000E+000
1	29.33845460	7.756122E-012	2.136612E-011	1	0.000000E+000
1	29.33860139	2.136612E-011	7.756122E-012	0	0.000000E+000
1	29.33942022	7.756122E-012	2.136612E-011	1	0.000000E+000
1	29.34191112	2.136612E-011	7.756122E-012	0	0.000000E+000
1	29.34575604	7.756122E-012	2.136612E-011	1	0.000000E+000
1	29.34583081	2.136612E-011	7.756122E-012	0	0.000000E+000
1	29.34585233	7.756122E-012	2.136612E-011	1	0.000000E+000
1	29.34644192	2.136612E-011	7.756122E-012	0	0.000000E+000
1	29.34762265	7.756122E-012	2.136612E-011	1	0.000000E+000
1	29.34869797	2.136612E-011	7.756122E-012	0	0.000000E+000
1	29.34970980	7.756122E-012	2.136612E-011	1	0.000000E+000
1	29.34978704	2.136612E-011	7.756122E-012	0	0.000000E+000
1	29.35047020	7.756122E-012	2.136612E-011	1	0.000000E+000
1	29.35069606	2.136612E-011	7.756122E-012	0	0.000000E+000
1	29.35091788	7.756122E-012	2.136612E-011	1	0.000000E+000
1	29.35093965	2.136612E-011	7.756122E-012	0	0.000000E+000
1	29.35139834	7.756122E-012	2.136612E-011	1	0.000000E+000
1	29.35209930	2.136612E-011	7.756122E-012	0	0.000000E+000
1	29.35234915	7.756122E-012	2.136612E-011	1	0.000000E+000
1	29.35314780	2.136612E-011	7.756122E-012	0	0.000000E+000
1	29.35315918	7.756122E-012	2.136612E-011	1	0.000000E+000
1	29.35357713	2.136612E-011	7.756122E-012	0	0.000000E+000
1	29.35370472	7.756122E-012	2.136612E-011	1	0.000000E+000
1	29.35480100	2.136612E-011	7.756122E-012	0	0.000000E+000
1	29.35482559	7.756122E-012	2.136612E-011	1	0.000000E+000
1	29.35521912	2.136612E-011	7.756122E-012	0	0.000000E+000
1	29.35579704	7.756122E-012	2.136612E-011	1	0.000000E+000
1	29.35694462	2.136612E-011	7.756122E-012	0	0.000000E+000
1	29.35697367	7.756122E-012	2.136612E-011	1	0.000000E+000
1	29.35701853	2.136612E-011	7.756122E-012	0	0.000000E+000
1	29.35704344	7.756122E-012	2.136612E-011	1	0.000000E+000
1	29.35931875	2.136612E-011	7.756122E-012	0	0.000000E+000
1	29.35949698	7.756122E-012	2.136612E-011	1	0.000000E+000
1	29.36015244	2.136612E-011	7.756122E-012	0	0.000000E+000
1	29.36058834	7.756122E-012	2.136612E-011	1	0.000000E+000
1	29.36075859	2.136612E-011	7.756122E-012	0	0.000000E+000
1	29.36079579	7.756122E-012	2.136612E-011	1	0.000000E+000
1	29.36104387	2.136612E-011	7.756122E-012	0	0.000000E+000
1	29.36107425	7.756122E-012	2.136612E-011	1	0.000000E+000
1	29.36139417	2.136612E-011	7.756122E-012	0	0.000000E+000
1	29.36141772	7.756122E-012	2.136612E-011	1	0.000000E+000
1	29.36176846	2.136612E-011	7.756122E-012	0	0.000000E+000
1	29.36183563	7.756122E-012	2.136612E-011	1	0.000000E+000
1	29.36235117	2.136612E-011	7.756122E-012	0	0.000000E+000
1	29.36265682	7.756122E-012	2.136612E-011	1	0.000000E+000
1	29.36332038	2.136612E-011	7.756122E-012	0	0.000000E+000
1	29.36334441	7.756122E-012	2.136612E-011	1	0.000000E+000
1	29.36417526	2.136612E-011	7.756122E-012	0	0.000000E+000
1	29.36480209	7.756122E-012	2.136612E-011	1	0.000000E+000
1	29.36501828	2.136612E-011	7.756122E-012	0	0.000000E+000
1	29.36513950	7.756122E-012	2.136612E-011	1	0.000000E+000
1	29.36556845	2.136612E-011	7.756122E-012	0	0.000000E+000
1	29.36571291	7.756122E-012	2.136612E-011	1	0.000000E+000
1	29.36607120	2.136612E-011	7.756122E-012	0	0.000000E+000
1	29.36811126	7.756122E-012	2.136612E-011	1	0.000000E+000
1	29.36839680	2.136612E-011	7.756122E-012	0	0.000000E+000
1	29.36841137	7.756122E-012	2.136612E-011	1	0.000000E+000
1	29.36846800	2.136612E-011	7.756122E-012	0	0.000000E+000
1	29.36879715	7.756122E-012	2.136612E-011	1	0.000000E+000
1	29.36893783	2.136612E-011	7.756122E-012	0	0.000000E+000
1	29.36897331	7.756122E-012	2.136612E-011	1	0.000000E+000
1	29.37028467	2.136612E-011	7.756122E-012	0	0.000000E+000
1	29.37032065	7.756122E-012	2.136612E-011	1	0.000000E+000
1	29.37047429	2.136612E-011	7.756122E-012	0	0.000000E+000
1	29.37049021	7.756122E-012	2.136612E-011	1	0.000000E+000
1	29.37054460	2.136612E-011	7.756122E-012	0	0.000000E+000
1	29.37054674	7.756122E-012	2.136612E-011	1	0.000000E+000
1	29.37065918	2.136612E-011	7.756122E-012	0	0.000000E+000
1	29.37105628	7.756122E-012	2.136612E-011	1	0.000000E+000
1	29.37148620	2.136612E-011	7.756122E-012	0	0.000000E+000
1	29.37153261	7.756122E-012	2.136612E-011	1	0.000000E+000
1	29.37167250	2.136612E-011	7.756122E-012	0	0.000000E+000
1	29.37251421	7.756122E-012	2.136612E-011	1	0.000000E+000
1	29.37455222	2.136612E-011	7.756122E-012	0	0.000000E+000
1	29.37456533	7.756122E-012	2.136612E-011	1	0.000000E+000
1	29.37462193	2.136612E-011	7.756122E-012	0	0.000000E+000
1	29.37496180	7.756122E-012	2.136612E-011	1	0.000000E+000
1	29.37506198	2.136612E-011	7.756122E-012	0	0.000000E+000
1	29.37555730	7.756122E-012	2.136612E-011	1	0.000000E+000
1	29.37618723	2.136612E-011	7.756122E-012	0	0.000000E+000
1	29.37620152	7.756122E-012	2.136612E-011	1	0.000000E+000
1	29.37711261	2.136612E-011	7.756122E-012	0	0.000000E+000
1	29.37713401	7.756122E-012	2.136612E-011	1	0.000000E+000
1	29.37719561	2.136612E-011	7.756122E-012	0	0.000000E+000
1	29.37721608	7.756122E-012	2.136612E-011	1	0.000000E+000
1	29.37724775	2.136612E-011	7.756122E-012	0	0.000000E+000
1	29.37815987	7.756122E-012	2.136612E-011	1	0.000000E+000
1	29.37853364	2.136612E-011	7.756122E-012	0	0.000000E+000
1	29.37856567	7.756122E-012	2.136612E-011	1	0.000000E+000
1	29.37946442	2.136612E-011	7.756122E-012	0	0.000000E+000
1	29.37948827	7.756122E-012	2.136612E-011	1	0.000000E+000
1	29.37973698	2.136612E-011	7.756122E-012	0	0.000000E+000
1	29.38027588	7.756122E-012	2.136612E-011	1	0.000000E+000
1	29.38036442	2.136612E-011	7.756122E-012	0	0.000000E+000
1	29.38039186	7.756122E-012	2.136612E-011	1	0.000000E+000
1	29.38099190	2.136612E-011	7.756122E-012	0	0.000000E+000
1	29.38119460	7.756122E-012	2.136612E-011	1	0.000000E+000
1	29.38181321	2.136612E-011	7.756122E-012	0	0.000000E+000
1	29.38240588	7.756122E-012	2.136612E-011	1	0.000000E+000
1	29.38305242	2.136612E-011	7.756122E-012	0	0.000000E+000
1	29.38320305	7.756122E-012	2.136612E-011	1	0.000000E+000
1	29.38373748	2.136612E-011	7.756122E-012	0	0.000000E+000
1	29.38388990	7.756122E-012	2.136612E-011	1	0.000000E+000
1	29.38428169	2.136612E-011	7.756122E-012	0	0.000000E+000
1	29.38431029	7.756122E-012	2.136612E-011	1	0.000000E+000
1	29.38446007	2.136612E-011	7.756122E-012	0	0.000000E+000
1	29.38447192	7.756122E-012	2.136612E-011	1	0.000000E+000
1	29.38461650	2.136612E-011	7.756122E-012	0	0.000000E+000
1	29.38502281	7.756122E-012	2.136612E-011	1	0.000000E+000
1	29.38541862	2.136612E-011	7.756122E-012	0	0.000000E+000
1	29.38645954	7.756122E-012	2.136612E-011	1	0.000000E+000
1	29.38661150	2.136612E-011	7.756122E-012	0	0.000000E+000
1	29.38662443	7.756122E-012	2.136612E-011	1	0.000000E+000
1	29.38706627	2.136612E-011	7.756122E-012	0	0.000000E+000
1	29.38889463	7.756122E-012	2.136612E-011	1	0.000000E+000
1	29.38924828	2.136612E-011	7.756122E-012	0	0.000000E+000
1	29.38956976	7.756122E-012	2.136612E-011	1	0.000000E+000
1	29.38991558	2.136612E-011	7.756122E-012	0	0.000000E+000
1	29.39004965	7.756122E-012	2.136612E-011	1	0.000000E+000
1	29.39073089	2.136612E-011	7.756122E-012	0	0.000000E+000
1	29.39076631	7.756122E-012	2.136612E-011	1	0.000000E+000
1	29.39098125	2.136612E-011	7.756122E-012	0	0.000000E+000
1	29.39100569	7.756122E-012	2.136612E-011	1	0.000000E+000
1	29.39117343	2.136612E-011	7.756122E-012	0	0.000000E+000
1	29.39155734	7.756122E-012	2.136612E-011	1	0.000000E+000
1	29.39207493	2.136612E-011	7.756122E-012	0	0.000000E+000
1	29.39213860	7.756122E-012	2.136612E-011	1	0.000000E+000
1	29.39289587	2.136612E-011	7.756122E-012	0	0.000000E+000
1	29.39291885	7.756122E-012	2.136612E-011	1	0.000000E+000
1	29.39295339	2.136612E-011	7.756122E-012	0	0.000000E+000
1	29.39296915	7.756122E-012	2.136612E-011	1	0.000000E+000
1	29.39344045	2.136612E-011	7.756122E-012	0	0.000000E+000
1	29.39359490	7.756122E-012	2.136612E-011	1	0.000000E+000
1	29.39374640	2.136612E-011	7.756122E-012	0	0.000000E+000
1	29.39417346	7.756122E-012	2.136612E-011	1	0.000000E+000
1	29.39451920	2.136612E-011	7.756122E-012	0	0.000000E+000
1	29.39483009	7.756122E-012	2.136612E-011	1	0.000000E+000
1	29.39588421	2.136612E-011	7.756122E-012	0	0.000000E+000
1	29.39591764	7.756122E-012	2.136612E-011	1	0.000000E+000
1	29.39678982	2.136612E-011	7.756122E-012	0	0.000000E+000
1	29.39721785	7.756122E-012	2.136612E-011	1	0.000000E+000
1	29.39880545	2.136612E-011	7.756122E-012	0	0.000000E+000
1	29.39884161	7.756122E-012	2.136612E-011	1	0.000000E+000
1	29.39939006	2.136612E-011	7.756122E-012	0	0.000000E+000
1	29.39940281	7.756122E-012	2.136612E-011	1	0.000000E+000
1	29.40031620	2.136612E-011	7.756122E-012	0	0.000000E+000
1	29.40033882	7.756122E-012	2.136612E-011	1	0.000000E+000
1	29.40083693	2.136612E-011	7.756122E-012	0	0.000000E+000
1	29.40225557	7.756122E-012	2.136612E-011	1	0.000000E+000
1	29.40286245	2.136612E-011	7.756122E-012	0	0.000000E+000
1	29.40302674	7.756122E-012	2.136612E-011	1	0.000000E+000
1	29.40353418	2.136612E-011	7.756122E-012	0	0.000000E+000
1	29.40374366	7.756122E-012	2.136612E-011	1	0.000000E+000
1	29.40386202	2.136612E-011	7.756122E-012	0	0.000000E+000
1	29.40388994	7.756122E-012	2.136612E-011	1	0.000000E+000
1	29.40432150	2.136612E-011	7.756122E-012	0	0.000000E+000
1	29.40434118	7.756122E-012	2.136612E-011	1	0.000000E+000
1	29.40438281	2.136612E-011	7.756122E-012	0	0.000000E+000
1	29.40439564	7.756122E-012	2.136612E-011	1	0.000000E+000
1	29.40448913	2.136612E-011	7.756122E-012	0	0.000000E+000
1	29.40458921	7.756122E-012	2.136612E-011	1	0.000000E+000
1	29.40571937	2.136612E-011	7.756122E-012	0	0.000000E+000
1	29.40574117	7.756122E-012	2.136612E-011	1	0.000000E+000
1	29.40668288	2.136612E-011	7.756122E-012	0	0.000000E+000
1	29.40671447	7.756122E-012	2.136612E-011	1	0.000000E+000
1	29.40685429	2.136612E-011	7.756122E-012	0	0.000000E+000
1	29.40688844	7.756122E-012	2.136612E-011	1	0.000000E+000
1	29.40709867	2.136612E-011	7.756122E-012	0	0.000000E+000
1	29.40725762	7.756122E-012	2.136612E-011	1	0.000000E+000
1	29.40738368	2.136612E-011	7.756122E-012	0	0.000000E+000
1	29.40747109	7.756122E-012	2.136612E-011	1	0.000000E+000
1	29.40781174	2.136612E-011	7.756122E-012	0	0.000000E+000
1	29.40787722	7.756122E-012	2.136612E-011	1	0.000000E+000
1	29.40807005	2.136612E-011	7.756122E-012	0	0.000000E+000
1	29.40810218	7.756122E-012	2.136612E-011	1	0.000000E+000
1	29.40831365	2.136612E-011	7.756122E-012	0	0.000000E+000
1	29.40842904	7.756122E-012	2.136612E-011	1	0.000000E+000
1	29.40845907	2.136612E-011	7.756122E-012	0	0.000000E+000
1	29.40853108	7.756122E-012	2.136612E-011	1	0.000000E+000
1	29.41016327	2.136612E-011	7.756122E-012	0	0.000000E+000
1	29.41019807	7.756122E-012	2.136612E-011	1	0.000000E+000
1	29.41220965	2.136612E-011	7.756122E-012	0	0.000000E+000
1	29.41222497	7.756122E-012	2.136612E-011	1	0.000000E+000
1	29.41264198	2.136612E-011	7.756122E-012	0	0.000000E+000
1	29.41267748	7.756122E-012	2.136612E-011	1	0.000000E+000
1	29.41289310	2.136612E-011	7.756122E-012	0	0.000000E+000
1	29.41293650	7.756122E-012	2.136612E-011	1	0.000000E+000
1	29.41331021	2.136612E-011	7.756122E-012	0	0.000000E+000
1	29.41332229	7.756122E-012	2.136612E-011	1	0.000000E+000
1	29.41565284	2.136612E-011	7.756122E-012	0	0.000000E+000
1	29.41567785	7.756122E-012	2.136612E-011	1	0.000000E+000
1	29.41590813	2.136612E-011	7.756122E-012	0	0.000000E+000
1	29.41594039	7.756122E-012	2.136612E-011	1	0.000000E+000
1	29.41717216	2.136612E-011	7.756122E-012	0	0.000000E+000
1	29.41718647	7.756122E-012	2.136612E-011	1	0.000000E+000
1	29.41726491	2.136612E-011	7.756122E-012	0	0.000000E+000
1	29.41731388	7.756122E-012	2.136612E-011	1	0.000000E+000
1	29.41829774	2.136612E-011	7.756122E-012	0	0.000000E+000
1	29.41830849	7.756122E-012	2.136612E-011	1	0.000000E+000
1	29.41966381	2.136612E-011	7.756122E-012	0	0.000000E+000
1	29.41997988	7.756122E-012	2.136612E-011	1	0.000000E+000
1	29.42013135	2.136612E-011	7.756122E-012	0	0.000000E+000
1	29.42015832	7.756122E-012	2.136612E-011	1	0.000000E+000
1	29.42046209	2.136612E-011	7.756122E-012	0	0.000000E+000
1	29.42415426	7.756122E-012	2.136612E-011	1	0.000000E+000
1	29.42445611	2.136612E-011	7.756122E-012	0	0.000000E+000
1	29.42539954	7.756122E-012	2.136612E-011	1	0.000000E+000
1	29.42557777	2.136612E-011	7.756122E-012	0	0.000000E+000
1	29.42585110	7.756122E-012	2.136612E-011	1	0.000000E+000
1	29.42652300	2.136612E-011	7.756122E-012	0	0.000000E+000
1	29.42721999	7.756122E-012	2.136612E-011	1	0.000000E+000
1	29.42757546	2.136612E-011	7.756122E-012	0	0.000000E+000
1	29.42760579	7.756122E-012	2.136612E-011	1	0.000000E+000
1	29.42764892	2.136612E-011	7.756122E-012	0	0.000000E+000
1	29.42769154	7.756122E-012	2.136612E-011	1	0.000000E+000
1	29.42814245	2.136612E-011	7.756122E-012	0	0.000000E+000
1	29.42815879	7.756122E-012	2.136612E-011	1	0.000000E+000
1	29.42827829	2.136612E-011	7.756122E-012	0	0.000000E+000
1	29.42831285	7.756122E-012	2.136612E-011	1	0.000000E+000
1	29.42842398	2.136612E-011	7.756122E-012	0	0.000000E+000
1	29.42845739	7.756122E-012	2.136612E-011	1	0.000000E+000
1	29.42936222	2.136612E-011	7.756122E-012	0	0.000000E+000
1	29.42940799	7.756122E-012	2.136612E-011	1	0.000000E+000
1	29.42950462	2.136612E-011	7.756122E-012	0	0.000000E+000
1	29.42952612	7.756122E-012	2.136612E-011	1	0.000000E+000
1	29.42972064	2.136612E-011	7.756122E-012	0	0.000000E+000
1	29.43047066	7.756122E-012	2.136612E-011	1	0.000000E+000
1	29.43187860	2.136612E-011	7.756122E-012	0	0.000000E+000
1	29.43241181	7.756122E-012	2.136612E-011	1	0.000000E+000
1	29.43258058	2.136612E-011	7.756122E-012	0	0.000000E+000
1	29.43262670	7.756122E-012	2.136612E-011	1	0.000000E+000
1	29.43321435	2.136612E-011	7.756122E-012	0	0.000000E+000
1	29.43360059	7.756122E-012	2.136612E-011	1	0.000000E+000
1	29.43397774	2.136612E-011	7.756122E-012	0	0.000000E+000
1	29.43400439	7.756122E-012	2.136612E-011	1	0.000000E+000
1	29.43504834	2.136612E-011	7.756122E-012	0	0.000000E+000
1	29.43506566	7.756122E-012	2.136612E-011	1	0.000000E+000
1	29.43602045	2.136612E-011	7.756122E-012	0	0.000000E+000
1	29.43606093	7.756122E-012	2.136612E-011	1	0.000000E+000
1	29.43631207	2.136612E-011	7.756122E-012	0	0.000000E+000
1	29.43661093	7.756122E-012	2.136612E-011	1	0.000000E+000
1	29.43683776	2.136612E-011	7.756122E-012	0	0.000000E+000
1	29.43859961	7.756122E-012	2.136612E-011	1	0.000000E+000
1	29.43868050	2.136612E-011	7.756122E-012	0	0.000000E+000
1	29.43921451	7.756122E-012	2.136612E-011	1	0.000000E+000
1	29.43922717	2.136612E-011	7.756122E-012	0	0.000000E+000
1	29.43928581	7.756122E-012	2.136612E-011	1	0.000000E+000
1	29.43980084	2.136612E-011	7.756122E-012	0	0.000000E+000
1	29.43986307	7.756122E-012	2.136612E-011	1	0.000000E+000
1	29.44066374	2.136612E-011	7.756122E-012	0	0.000000E+000
1	29.44107267	7.756122E-012	2.136612E-011	1	0.000000E+000
1	29.44117217	2.136612E-011	7.756122E-012	0	0.000000E+000
1	29.44129543	7.756122E-012	2.136612E-011	1	0.000000E+000
1	29.44247735	2.136612E-011	7.756122E-012	0	0.000000E+000
1	29.44251754	7.756122E-012	2.136612E-011	1	0.000000E+000
1	29.44329794	2.136612E-011	7.756122E-012	0	0.000000E+000
1	29.44334702	7.756122E-012	2.136612E-011	1	0.000000E+000
1	29.44344349	2.136612E-011	7.756122E-012	0	0.000000E+000
1	29.44347332	7.756122E-012	2.136612E-011	1	0.000000E+000
1	29.44351674	2.136612E-011	7.756122E-012	0	0.000000E+000
1	29.44417306	7.756122E-012	2.136612E-011	1	0.000000E+000
1	29.44432669	2.136612E-011	7.756122E-012	0	0.000000E+000
1	29.44437162	7.756122E-012	2.136612E-011	1	0.000000E+000
1	29.44444806	2.136612E-011	7.756122E-012	0	0.000000E+000
1	29.44447612	7.756122E-012	2.136612E-011	1	0.000000E+000
1	29.44495491	2.136612E-011	7.756122E-012	0	0.000000E+000
1	29.44496888	7.756122E-012	2.136612E-011	1	0.000000E+000
1	29.44565763	2.136612E-011	7.756122E-012	0	0.000000E+000
1	29.44611450	7.756122E-012	2.136612E-011	1	0.000000E+000
1	29.44678311	2.136612E-011	7.756122E-012	0	0.000000E+000
1	29.44680040	7.756122E-012	2.136612E-011	1	0.000000E+000
1	29.44697380	2.136612E-011	7.756122E-012	0	0.000000E+000
1	29.44741064	7.756122E-012	2.136612E-011	1	0.000000E+000
1	29.44743314	2.136612E-011	7.756122E-012	0	0.000000E+000
1	29.44749145	7.756122E-012	2.136612E-011	1	0.000000E+000
1	29.44793465	2.136612E-011	7.756122E-012	0	0.000000E+000
1	29.44799692	7.756122E-012	2.136612E-011	1	0.000000E+000
1	29.44931673	2.136612E-011	7.756122E-012	0	0.000000E+000
1	29.44933749	7.756122E-012	2.136612E-011	1	0.000000E+000
1	29.45118466	2.136612E-011	7.756122E-012	0	0.000000E+000
1	29.45121919	7.756122E-012	2.136612E-011	1	0.000000E+000
1	29.45237566	2.136612E-011	7.756122E-012	0	0.000000E+000
1	29.45238412	7.756122E-012	2.136612E-011	1	0.000000E+000
1	29.45279516	2.136612E-011	7.756122E-012	0	0.000000E+000
1	29.45296501	7.756122E-012	2.136612E-011	1	0.000000E+000
1	29.45346212	2.136612E-011	7.756122E-012	0	0.000000E+000
1	29.45378226	7.756122E-012	2.136612E-011	1	0.000000E+000
1	29.45397123	2.136612E-011	7.756122E-012	0	0.000000E+000
1	29.45400312	7.756122E-012	2.136612E-011	1	0.000000E+000
1	29.45438229	2.136612E-011	7.756122E-012	0	0.000000E+000
1	29.45440411	7.756122E-012	2.136612E-011	1	0.000000E+000
1	29.45524126	2.136612E-011	7.756122E-012	0	0.000000E+000
1	29.45525932	7.756122E-012	2.136612E-011	1	0.000000E+000
1	29.45534236	2.136612E-011	7.756122E-012	0	0.000000E+000
1	29.45581282	7.756122E-012	2.136612E-011	1	0.000000E+000
1	29.45633469	2.136612E-011	7.756122E-012	0	0.000000E+000
1	29.45669950	7.756122E-012	2.136612E-011	1	0.000000E+000
1	29.45747211	2.136612E-011	7.756122E-012	0	0.000000E+000
1	29.45790259	7.756122E-012	2.136612E-011	1	0.000000E+000
1	29.45825575	2.136612E-011	7.756122E-012	0	0.000000E+000
1	29.45828276	7.756122E-012	2.136612E-011	1	0.000000E+000
1	29.45967534	2.136612E-011	7.756122E-012	0	0.000000E+000
1	29.46203867	7.756122E-012	2.136612E-011	1	0.000000E+000
1	29.46207256	2.136612E-011	7.756122E-012	0	0.000000E+000
1	29.46320346	7.756122E-012	2.136612E-011	1	0.000000E+000
1	29.46333625	2.136612E-011	7.756122E-012	0	0.000000E+000
1	29.46425884	7.756122E-012	2.136612E-011	1	0.000000E+000
1	29.46437823	2.136612E-011	7.756122E-012	0	0.000000E+000
1	29.46462673	7.756122E-012	2.136612E-011	1	0.000000E+000
1	29.46504983	2.136612E-011	7.756122E-012	0	0.000000E+000
1	29.46514460	7.756122E-012	2.136612E-011	1	0.000000E+000
1	29.46521593	2.136612E-011	7.756122E-012	0	0.000000E+000
1	29.46523972	7.756122E-012	2.136612E-011	1	0.000000E+000
1	29.46539672	2.136612E-011	7.756122E-012	0	0.000000E+000
1	29.46543926	7.756122E-012	2.136612E-011	1	0.000000E+000
1	29.46613243	2.136612E-011	7.756122E-012	0	0.000000E+000
1	29.46631565	7.756122E-012	2.136612E-011	1	0.000000E+000
1	29.46641098	2.136612E-011	7.756122E-012	0	0.000000E+000
1	29.46721712	7.756122E-012	2.136612E-011	1	0.000000E+000
1	29.46780872	2.136612E-011	7.756122E-012	0	0.000000E+000
1	29.46784591	7.756122E-012	2.136612E-011	1	0.000000E+000
1	29.46875383	2.136612E-011	7.756122E-012	0	0.000000E+000
1	29.46875606	7.756122E-012	2.136612E-011	1	0.000000E+000
1	29.46949413	2.136612E-011	7.756122E-012	0	0.000000E+000
1	29.46972827	7.756122E-012	2.136612E-011	1	0.000000E+000
1	29.47103228	2.136612E-011	7.756122E-012	0	0.000000E+000
1	29.47107285	7.756122E-012	2.136612E-011	1	0.000000E+000
1	29.47114100	2.136612E-011	7.756122E-012	0	0.000000E+000
1	29.47139435	7.756122E-012	2.136612E-011	1	0.000000E+000
1	29.47213586	2.136612E-011	7.756122E-012	0	0.000000E+000
1	29.47217281	7.756122E-012	2.136612E-011	1	0.000000E+000
1	29.47428216	2.136612E-011	7.756122E-012	0	0.000000E+000
1	29.47430974	7.756122E-012	2.136612E-011	1	0.000000E+000
1	29.47590388	2.136612E-011	7.756122E-012	0	0.000000E+000
1	29.47591001	7.756122E-012	2.136612E-011	1	0.000000E+000
1	29.47615114	2.136612E-011	7.756122E-012	0	0.000000E+000
1	29.47648443	7.756122E-012	2.136612E-011	1	0.000000E+000
1	29.47731937	2.136612E-011	7.756122E-012	0	0.000000E+000
1	29.47734408	7.756122E-012	2.136612E-011	1	0.000000E+000
1	29.47809629	2.136612E-011	7.756122E-012	0	0.000000E+000
1	29.47812470	7.756122E-012	2.136612E-011	1	0.000000E+000
1	29.47860993	2.136612E-011	7.756122E-012	0	0.000000E+000
1	29.47861155	7.756122E-012	2.136612E-011	1	0.000000E+000
1	29.47940018	2.136612E-011	7.756122E-012	0	0.000000E+000
1	29.48035131	7.756122E-012	2.136612E-011	1	0.000000E+000
1	29.48130243	2.136612E-011	7.756122E-012	0	0.000000E+000
1	29.48133363	7.756122E-012	2.136612E-011	1	0.000000E+000
1	29.48136654	2.136612E-011	7.756122E-012	0	0.000000E+000
1	29.48139826	7.756122E-012	2.136612E-011	1	0.000000E+000
1	29.48191858	2.136612E-011	7.756122E-012	0	0.000000E+000
1	29.48200605	7.756122E-012	2.136612E-011	1	0.000000E+000
1	29.48217073	2.136612E-011	7.756122E-012	0	0.000000E+000
1	29.48367167	7.756122E-012	2.136612E-011	1	0.000000E+000
1	29.48401361	2.136612E-011	7.756122E-012	0	0.000000E+000
1	29.48426418	7.756122E-012	2.136612E-011	1	0.000000E+000
1	29.48434485	2.136612E-011	7.756122E-012	0	0.000000E+000
1	29.48435732	7.756122E-012	2.136612E-011	1	0.000000E+000
1	29.48501908	2.136612E-011	7.756122E-012	0	0.000000E+000
1	29.48520808	7.756122E-012	2.136612E-011	1	0.000000E+000
1	29.48528364	2.136612E-011	7.756122E-012	0	0.000000E+000
1	29.48635781	7.756122E-012	2.136612E-011	1	0.000000E+000
1	29.48672659	2.136612E-011	7.756122E-012	0	0.000000E+000
1	29.48673942	7.756122E-012	2.136612E-011	1	0.000000E+000
1	29.48680540	2.136612E-011	7.756122E-012	0	0.000000E+000
1	29.48681456	7.756122E-012	2.136612E-011	1	0.000000E+000
1	29.48745330	2.136612E-011	7.756122E-012	0	0.000000E+000
1	29.48751054	7.756122E-012	2.136612E-011	1	0.000000E+000
1	29.48763311	2.136612E-011	7.756122E-012	0	0.000000E+000
1	29.48764908	7.756122E-012	2.136612E-011	1	0.000000E+000
1	29.48781279	2.136612E-011	7.756122E-012	0	0.000000E+000
1	29.48831191	7.756122E-012	2.136612E-011	1	0.000000E+000
1	29.48846131	2.136612E-011	7.756122E-012	0	0.000000E+000
1	29.48853788	7.756122E-012	2.136612E-011	1	0.000000E+000
1	29.48860315	2.136612E-011	7.756122E-012	0	0.000000E+000
1	29.48862872	7.756122E-012	2.136612E-011	1	0.000000E+000
1	29.48896632	2.136612E-011	7.756122E-012	0	0.000000E+000
1	29.48918650	7.756122E-012	2.136612E-011	1	0.000000E+000
1	29.48986725	2.136612E-011	7.756122E-012	0	0.000000E+000
1	29.48988855	7.756122E-012	2.136612E-011	1	0.000000E+000
1	29.49129883	2.136612E-011	7.756122E-012	0	0.000000E+000
1	29.49132093	7.756122E-012	2.136612E-011	1	0.000000E+000
1	29.49178743	2.136612E-011	7.756122E-012	0	0.000000E+000
1	29.49181124	7.756122E-012	2.136612E-011	1	0.000000E+000
1	29.49271071	2.136612E-011	7.756122E-012	0	0.000000E+000
1	29.49273656	7.756122E-012	2.136612E-011	1	0.000000E+000
1	29.49412988	2.136612E-011	7.756122E-012	0	0.000000E+000
1	29.49414264	7.756122E-012	2.136612E-011	1	0.000000E+000
1	29.49452230	2.136612E-011	7.756122E-012	0	0.000000E+000
1	29.49452682	7.756122E-012	2.136612E-011	1	0.000000E+000
1	29.49532376	2.136612E-011	7.756122E-012	0	0.000000E+000
1	29.49533811	7.756122E-012	2.136612E-011	1	0.000000E+000
1	29.49548498	2.136612E-011	7.756122E-012	0	0.000000E+000
1	29.49549510	7.756122E-012	2.136612E-011	1	0.000000E+000
1	29.49568369	2.136612E-011	7.756122E-012	0	0.000000E+000
1	29.49592449	7.756122E-012	2.136612E-011	1	0.000000E+000
1	29.49646325	2.136612E-011	7.756122E-012	0	0.000000E+000
1	29.49801067	7.756122E-012	2.136612E-011	1	0.000000E+000
1	29.49818397	2.136612E-011	7.756122E-012	0	0.000000E+000
1	29.49819839	7.756122E-012	2.136612E-011	1	0.000000E+000
1	29.49898098	2.136612E-011	7.756122E-012	0	0.000000E+000
1	29.49902025	7.756122E-012	2.136612E-011	1	0.000000E+000
1	29.50061398	2.136612E-011	7.756122E-012	0	0.000000E+000
1	29.50064108	7.756122E-012	2.136612E-011	1	0.000000E+000
1	29.50067480	2.136612E-011	7.756122E-012	0	0.000000E+000
1	29.50079322	7.756122E-012	2.136612E-011	1	0.000000E+000
1	29.50172073	2.136612E-011	7.756122E-012	0	0.000000E+000
1	29.50174040	7.756122E-012	2.136612E-011	1	0.000000E+000
1	29.50221859	2.136612E-011	7.756122E-012	0	0.000000E+000
1	29.50229405	7.756122E-012	2.136612E-011	1	0.000000E+000
1	29.50288608	2.136612E-011	7.756122E-012	0	0.000000E+000
1	29.50291887	7.756122E-012	2.136612E-011	1	0.000000E+000
1	29.50350129	2.136612E-011	7.756122E-012	0	0.000000E+000
1	29.50359708	7.756122E-012	2.136612E-011	1	0.000000E+000
1	29.50375537	2.136612E-011	7.756122E-012	0	0.000000E+000
1	29.50395367	7.756122E-012	2.136612E-011	1	0.000000E+000
1	29.50434064	2.136612E-011	7.756122E-012	0	0.000000E+000
1	29.50439855	7.756122E-012	2.136612E-011	1	0.000000E+000
1	29.50602066	2.136612E-011	7.756122E-012	0	0.000000E+000
1	29.50604071	7.756122E-012	2.136612E-011	1	0.000000E+000
1	29.50773538	2.136612E-011	7.756122E-012	0	0.000000E+000
1	29.51840416	7.756122E-012	2.136612E-011	1	0.000000E+000
1	29.51842800	2.136612E-011	7.756122E-012	0	0.000000E+000
1	29.51884842	7.756122E-012	2.136612E-011	1	0.000000E+000
1	29.51953568	2.136612E-011	7.756122E-012	0	0.000000E+000
1	29.52037838	7.756122E-012	2.136612E-011	1	0.000000E+000
1	29.52058936	2.136612E-011	7.756122E-012	0	0.000000E+000
1	29.52115525	7.756122E-012	2.136612E-011	1	0.000000E+000
1	29.52277928	2.136612E-011	7.756122E-012	0	0.000000E+000
1	29.52303686	7.756122E-012	2.136612E-011	1	0.000000E+000
1	29.52308980	2.136612E-011	7.756122E-012	0	0.000000E+000
1	29.52311718	7.756122E-012	2.136612E-011	1	0.000000E+000
1	29.52337894	2.136612E-011	7.756122E-012	0	0.000000E+000
1	29.52340794	7.756122E-012	2.136612E-011	1	0.000000E+000
1	29.52380226	2.136612E-011	7.756122E-012	0	0.000000E+000
1	29.52381164	7.756122E-012	2.136612E-011	1	0.000000E+000
1	29.52401131	2.136612E-011	7.756122E-012	0	0.000000E+000
1	29.52404084	7.756122E-012	2.136612E-011	1	0.000000E+000
1	29.52481694	2.136612E-011	7.756122E-012	0	0.000000E+000
1	29.52485335	7.756122E-012	2.136612E-011	1	0.000000E+000
1	29.52580347	2.136612E-011	7.756122E-012	0	0.000000E+000
1	29.52715484	7.756122E-012	2.136612E-011	1	0.000000E+000
1	29.52718987	2.136612E-011	7.756122E-012	0	0.000000E+000
1	29.52724928	7.756122E-012	2.136612E-011	1	0.000000E+000
1	29.52773269	2.136612E-011	7.756122E-012	0	0.000000E+000
1	29.52811451	7.756122E-012	2.136612E-011	1	0.000000E+000
1	29.52905607	2.136612E-011	7.756122E-012	0	0.000000E+000
1	29.52908073	7.756122E-012	2.136612E-011	1	0.000000E+000
1	29.52991663	2.136612E-011	7.756122E-012	0	0.000000E+000
1	29.52992695	7.756122E-012	2.136612E-011	1	0.000000E+000
1	29.53098474	2.136612E-011	7.756122E-012	0	0.000000E+000
1	29.53110222	7.756122E-012	2.136612E-011	1	0.000000E+000
1	29.53164979	2.136612E-011	7.756122E-012	0	0.000000E+000
1	29.53166674	7.756122E-012	2.136612E-011	1	0.000000E+000
1	29.53182773	2.136612E-011	7.756122E-012	0	0.000000E+000
1	29.53188359	7.756122E-012	2.136612E-011	1	0.000000E+000
1	29.53290717	2.136612E-011	7.756122E-012	0	0.000000E+000
1	29.53292351	7.756122E-012	2.136612E-011	1	0.000000E+000
1	29.53356104	2.136612E-011	7.756122E-012	0	0.000000E+000
1	29.53357019	7.756122E-012	2.136612E-011	1	0.000000E+000
1	29.53395484	2.136612E-011	7.756122E-012	0	0.000000E+000
1	29.53402467	7.756122E-012	2.136612E-011	1	0.000000E+000
1	29.53485750	2.136612E-011	7.756122E-012	0	0.000000E+000
1	29.53489771	7.756122E-012	2.136612E-011	1	0.000000E+000
1	29.53547733	2.136612E-011	7.756122E-012	0	0.000000E+000
1	29.53565015	7.756122E-012	2.136612E-011	1	0.000000E+000
1	29.53573976	2.136612E-011	7.756122E-012	0	0.000000E+000
1	29.53716380	7.756122E-012	2.136612E-011	1	0.000000E+000
1	29.53752984	2.136612E-011	7.756122E-012	0	0.000000E+000
1	29.53778657	7.756122E-012	2.136612E-011	1	0.000000E+000
1	29.53808430	2.136612E-011	7.756122E-012	0	0.000000E+000
1	29.53811840	7.756122E-012	2.136612E-011	1	0.000000E+000
1	29.53823060	2.136612E-011	7.756122E-012	0	0.000000E+000
1	29.53826596	7.756122E-012	2.136612E-011	1	0.000000E+000
1	29.53867332	2.136612E-011	7.756122E-012	0	0.000000E+000
1	29.53888919	7.756122E-012	2.136612E-011	1	0.000000E+000
1	29.53904223	2.136612E-011	7.756122E-012	0	0.000000E+000
1	29.53907066	7.756122E-012	2.136612E-011	1	0.000000E+000
1	29.53909662	2.136612E-011	7.756122E-012	0	0.000000E+000
1	29.53988956	7.756122E-012	2.136612E-011	1	0.000000E+000
1	29.54000316	2.136612E-011	7.756122E-012	0	0.000000E+000
1	29.54001283	7.756122E-012	2.136612E-011	1	0.000000E+000
1	29.54034728	2.136612E-011	7.756122E-012	0	0.000000E+000
1	29.54039060	7.756122E-012	2.136612E-011	1	0.000000E+000
1	29.54055437	2.136612E-011	7.756122E-012	0	0.000000E+000
1	29.54145699	7.756122E-012	2.136612E-011	1	0.000000E+000
1	29.54186114	2.136612E-011	7.756122E-012	0	0.000000E+000
1	29.54189136	7.756122E-012	2.136612E-011	1	0.000000E+000
1	29.54271729	2.136612E-011	7.756122E-012	0	0.000000E+000
1	29.54276084	7.756122E-012	2.136612E-011	1	0.000000E+000
1	29.54284629	2.136612E-011	7.756122E-012	0	0.000000E+000
1	29.54289495	7.756122E-012	2.136612E-011	1	0.000000E+000
1	29.54315059	2.136612E-011	7.756122E-012	0	0.000000E+000
1	29.54319964	7.756122E-012	2.136612E-011	1	0.000000E+000
1	29.54320810	2.136612E-011	7.756122E-012	0	0.000000E+000
1	29.54323812	7.756122E-012	2.136612E-011	1	0.000000E+000
1	29.54343496	2.136612E-011	7.756122E-012	0	0.000000E+000
1	29.54345935	7.756122E-012	2.136612E-011	1	0.000000E+000
1	29.54382999	2.136612E-011	7.756122E-012	0	0.000000E+000
1	29.54389327	7.756122E-012	2.136612E-011	1	0.000000E+000
1	29.54418886	2.136612E-011	7.756122E-012	0	0.000000E+000
1	29.54421707	7.756122E-012	2.136612E-011	1	0.000000E+000
1	29.54454328	2.136612E-011	7.756122E-012	0	0.000000E+000
1	29.54457985	7.756122E-012	2.136612E-011	1	0.000000E+000
1	29.54591817	2.136612E-011	7.756122E-012	0	0.000000E+000
1	29.54601753	7.756122E-012	2.136612E-011	1	0.000000E+000
1	29.54620442	2.136612E-011	7.756122E-012	0	0.000000E+000
1	29.54667887	7.756122E-012	2.136612E-011	1	0.000000E+000
1	29.54696849	2.136612E-011	7.756122E-012	0	0.000000E+000
1	29.54751854	7.756122E-012	2.136612E-011	1	0.000000E+000
1	29.54754832	2.136612E-011	7.756122E-012	0	0.000000E+000
1	29.54771871	7.756122E-012	2.136612E-011	1	0.000000E+000
1	29.54822599	2.136612E-011	7.756122E-012	0	0.000000E+000
1	29.54899347	7.756122E-012	2.136612E-011	1	0.000000E+000
1	29.54912311	2.136612E-011	7.756122E-012	0	0.000000E+000
1	29.54914946	7.756122E-012	2.136612E-011	1	0.000000E+000
1	29.54923495	2.136612E-011	7.756122E-012	0	0.000000E+000
1	29.54926358	7.756122E-012	2.136612E-011	1	0.000000E+000
1	29.54941886	2.136612E-011	7.756122E-012	0	0.000000E+000
1	29.54945795	7.756122E-012	2.136612E-011	1	0.000000E+000
1	29.55130796	2.136612E-011	7.756122E-012	0	0.000000E+000
1	29.55138559	7.756122E-012	2.136612E-011	1	0.000000E+000
1	29.55243566	2.136612E-011	7.756122E-012	0	0.000000E+000
1	29.55325589	7.756122E-012	2.136612E-011	1	0.000000E+000
1	29.55388174	2.136612E-011	7.756122E-012	0	0.000000E+000
1	29.55390359	7.756122E-012	2.136612E-011	1	0.000000E+000
1	29.55427325	2.136612E-011	7.756122E-012	0	0.000000E+000
1	29.55432624	7.756122E-012	2.136612E-011	1	0.000000E+000
1	29.55466826	2.136612E-011	7.756122E-012	0	0.000000E+000
1	29.55481436	7.756122E-012	2.136612E-011	1	0.000000E+000
1	29.55573159	2.136612E-011	7.756122E-012	0	0.000000E+000
1	29.55686261	7.756122E-012	2.136612E-011	1	0.000000E+000
1	29.55715208	2.136612E-011	7.756122E-012	0	0.000000E+000
1	29.55722215	7.756122E-012	2.136612E-011	1	0.000000E+000
1	29.55744978	2.136612E-011	7.756122E-012	0	0.000000E+000
1	29.55746801	7.756122E-012	2.136612E-011	1	0.000000E+000
1	29.55925001	2.136612E-011	7.756122E-012	0	0.000000E+000
1	29.55928492	7.756122E-012	2.136612E-011	1	0.000000E+000
1	29.55966674	2.136612E-011	7.756122E-012	0	0.000000E+000
1	29.55968053	7.756122E-012	2.136612E-011	1	0.000000E+000
1	29.56052622	2.136612E-011	7.756122E-012	0	0.000000E+000
1	29.56055021	7.756122E-012	2.136612E-011	1	0.000000E+000
1	29.56179272	2.136612E-011	7.756122E-012	0	0.000000E+000
1	29.56180501	7.756122E-012	2.136612E-011	1	0.000000E+000
1	29.56240628	2.136612E-011	7.756122E-012	0	0.000000E+000
1	29.56242422	7.756122E-012	2.136612E-011	1	0.000000E+000
1	29.56264498	2.136612E-011	7.756122E-012	0	0.000000E+000
1	29.56268136	7.756122E-012	2.136612E-011	1	0.000000E+000
1	29.56380029	2.136612E-011	7.756122E-012	0	0.000000E+000
1	29.56401383	7.756122E-012	2.136612E-011	1	0.000000E+000
1	29.56421517	2.136612E-011	7.756122E-012	0	0.000000E+000
1	29.56427627	7.756122E-012	2.136612E-011	1	0.000000E+000
1	29.56429708	2.136612E-011	7.756122E-012	0	0.000000E+000
1	29.56432498	7.756122E-012	2.136612E-011	1	0.000000E+000
1	29.56438775	2.136612E-011	7.756122E-012	0	0.000000E+000
1	29.56474109	7.756122E-012	2.136612E-011	1	0.000000E+000
1	29.56482351	2.136612E-011	7.756122E-012	0	0.000000E+000
1	29.56766712	7.756122E-012	2.136612E-011	1	0.000000E+000
1	29.56830241	2.136612E-011	7.756122E-012	0	0.000000E+000
1	29.56833787	7.756122E-012	2.136612E-011	1	0.000000E+000
1	29.56987341	2.136612E-011	7.756122E-012	0	0.000000E+000
1	29.56992424	7.756122E-012	2.136612E-011	1	0.000000E+000
1	29.57007375	2.136612E-011	7.756122E-012	0	0.000000E+000
1	29.57007626	7.756122E-012	2.136612E-011	1	0.000000E+000
1	29.57025371	2.136612E-011	7.756122E-012	0	0.000000E+000
1	29.57030852	7.756122E-012	2.136612E-011	1	0.000000E+000
1	29.57073292	2.136612E-011	7.756122E-012	0	0.000000E+000
1	29.57089103	7.756122E-012	2.136612E-011	1	0.000000E+000
1	29.57153114	2.136612E-011	7.756122E-012	0	0.000000E+000
1	29.57180220	7.756122E-012	2.136612E-011	1	0.000000E+000
1	29.57183849	2.136612E-011	7.756122E-012	0	0.000000E+000
1	29.57185341	7.756122E-012	2.136612E-011	1	0.000000E+000
1	29.57198350	2.136612E-011	7.756122E-012	0	0.000000E+000
1	29.57200924	7.756122E-012	2.136612E-011	1	0.000000E+000
1	29.57205784	2.136612E-011	7.756122E-012	0	0.000000E+000
1	29.57207195	7.756122E-012	2.136612E-011	1	0.000000E+000
1	29.57251821	2.136612E-011	7.756122E-012	0	0.000000E+000
1	29.57289311	7.756122E-012	2.136612E-011	1	0.000000E+000
1	29.57364506	2.136612E-011	7.756122E-012	0	0.000000E+000
1	29.57366903	7.756122E-012	2.136612E-011	1	0.000000E+000
1	29.57496556	2.136612E-011	7.756122E-012	0	0.000000E+000
1	29.57500089	7.756122E-012	2.136612E-011	1	0.000000E+000
1	29.57509519	2.136612E-011	7.756122E-012	0	0.000000E+000
1	29.57511295	7.756122E-012	2.136612E-011	1	0.000000E+000
1	29.57766818	2.136612E-011	7.756122E-012	0	0.000000E+000
1	29.57771203	7.756122E-012	2.136612E-011	1	0.000000E+000
1	29.57784982	2.136612E-011	7.756122E-012	0	0.000000E+000
1	29.57796962	7.756122E-012	2.136612E-011	1	0.000000E+000
1	29.57950859	2.136612E-011	7.756122E-012	0	0.000000E+000
1	29.57982213	7.756122E-012	2.136612E-011	1	0.000000E+000
1	29.57991343	2.136612E-011	7.756122E-012	0	0.000000E+000
1	29.57992490	7.756122E-012	2.136612E-011	1	0.000000E+000
1	29.58025918	2.136612E-011	7.756122E-012	0	0.000000E+000
1	29.58057730	7.756122E-012	2.136612E-011	1	0.000000E+000
1	29.58125598	2.136612E-011	7.756122E-012	0	0.000000E+000
1	29.58129404	7.756122E-012	2.136612E-011	1	0.000000E+000
1	29.58185026	2.136612E-011	7.756122E-012	0	0.000000E+000
1	29.58186938	7.756122E-012	2.136612E-011	1	0.000000E+000
1	29.58231178	2.136612E-011	7.756122E-012	0	0.000000E+000
1	29.58269538	7.756122E-012	2.136612E-011	1	0.000000E+000
1	29.58274529	2.136612E-011	7.756122E-012	0	0.000000E+000
1	29.58276004	7.756122E-012	2.136612E-011	1	0.000000E+000
1	29.58298805	2.136612E-011	7.756122E-012	0	0.000000E+000
1	29.58303522	7.756122E-012	2.136612E-011	1	0.000000E+000
1	29.58396477	2.136612E-011	7.756122E-012	0	0.000000E+000
1	29.58398243	7.756122E-012	2.136612E-011	1	0.000000E+000
1	29.58490282	2.136612E-011	7.756122E-012	0	0.000000E+000
1	29.58492745	7.756122E-012	2.136612E-011	1	0.000000E+000
1	29.58587551	2.136612E-011	7.756122E-012	0	0.000000E+000
1	29.58592052	7.756122E-012	2.136612E-011	1	0.000000E+000
1	29.58616212	2.136612E-011	7.756122E-012	0	0.000000E+000
1	29.58618965	7.756122E-012	2.136612E-011	1	0.000000E+000
1	29.58623276	2.136612E-011	7.756122E-012	0	0.000000E+000
1	29.58624987	7.756122E-012	2.136612E-011	1	0.000000E+000
1	29.58628406	2.136612E-011	7.756122E-012	0	0.000000E+000
1	29.58630794	7.756122E-012	2.136612E-011	1	0.000000E+000
1	29.58897600	2.136612E-011	7.756122E-012	0	0.000000E+000
1	29.58898553	7.756122E-012	2.136612E-011	1	0.000000E+000
1	29.58939504	2.136612E-011	7.756122E-012	0	0.000000E+000
1	29.58940220	7.756122E-012	2.136612E-011	1	0.000000E+000
1	29.59090393	2.136612E-011	7.756122E-012	0	0.000000E+000
1	29.59100796	7.756122E-012	2.136612E-011	1	0.000000E+000
1	29.59189201	2.136612E-011	7.756122E-012	0	0.000000E+000
1	29.59358144	7.756122E-012	2.136612E-011	1	0.000000E+000
1	29.59441379	2.136612E-011	7.756122E-012	0	0.000000E+000
1	29.59444393	7.756122E-012	2.136612E-011	1	0.000000E+000
1	29.59459751	2.136612E-011	7.756122E-012	0	0.000000E+000
1	29.59463850	7.756122E-012	2.136612E-011	1	0.000000E+000
1	29.59491449	2.136612E-011	7.756122E-012	0	0.000000E+000
1	29.59789689	7.756122E-012	2.136612E-011	1	0.000000E+000
1	29.59816257	2.136612E-011	7.756122E-012	0	0.000000E+000
1	29.60017288	7.756122E-012	2.136612E-011	1	0.000000E+000
1	29.60074980	2.136612E-011	7.756122E-012	0	0.000000E+000
1	29.60075880	7.756122E-012	2.136612E-011	1	0.000000E+000
1	29.60174317	2.136612E-011	7.756122E-012	0	0.000000E+000
1	29.60175556	7.756122E-012	2.136612E-011	1	0.000000E+000
1	29.60201499	2.136612E-011	7.756122E-012	0	0.000000E+000
1	29.60210698	7.756122E-012	2.136612E-011	1	0.000000E+000
1	29.60257552	2.136612E-011	7.756122E-012	0	0.000000E+000
1	29.60470514	7.756122E-012	2.136612E-011	1	0.000000E+000
1	29.60596857	2.136612E-011	7.756122E-012	0	0.000000E+000
1	29.60599795	7.756122E-012	2.136612E-011	1	0.000000E+000
1	29.60720605	2.136612E-011	7.756122E-012	0	0.000000E+000
1	29.60804100	7.756122E-012	2.136612E-011	1	0.000000E+000
1	29.60830959	2.136612E-011	7.756122E-012	0	0.000000E+000
1	29.60843709	7.756122E-012	2.136612E-011	1	0.000000E+000
1	29.60865062	2.136612E-011	7.756122E-012	0	0.000000E+000
1	29.60868820	7.756122E-012	2.136612E-011	1	0.000000E+000
1	29.60909941	2.136612E-011	7.756122E-012	0	0.000000E+000
1	29.60913366	7.756122E-012	2.136612E-011	1	0.000000E+000
1	29.61014155	2.136612E-011	7.756122E-012	0	0.000000E+000
1	29.61044371	7.756122E-012	2.136612E-011	1	0.000000E+000
1	29.61049782	2.136612E-011	7.756122E-012	0	0.000000E+000
1	29.61075522	7.756122E-012	2.136612E-011	1	0.000000E+000
1	29.61098521	2.136612E-011	7.756122E-012	0	0.000000E+000
1	29.61160806	7.756122E-012	2.136612E-011	1	0.000000E+000
1	29.61233086	2.136612E-011	7.756122E-012	0	0.000000E+000
1	29.61235608	7.756122E-012	2.136612E-011	1	0.000000E+000
1	29.61245624	2.136612E-011	7.756122E-012	0	0.000000E+000
1	29.61264969	7.756122E-012	2.136612E-011	1	0.000000E+000
1	29.61332100	2.136612E-011	7.756122E-012	0	0.000000E+000
1	29.61369920	7.756122E-012	2.136612E-011	1	0.000000E+000
1	29.61443007	2.136612E-011	7.756122E-012	0	0.000000E+000
1	29.61448090	7.756122E-012	2.136612E-011	1	0.000000E+000
1	29.61521904	2.136612E-011	7.756122E-012	0	0.000000E+000
1	29.61524160	7.756122E-012	2.136612E-011	1	0.000000E+000
1	29.61644954	2.136612E-011	7.756122E-012	0	0.000000E+000
1	29.61647388	7.756122E-012	2.136612E-011	1	0.000000E+000
1	29.61671155	2.136612E-011	7.756122E-012	0	0.000000E+000
1	29.61705721	7.756122E-012	2.136612E-011	1	0.000000E+000
1	29.61771621	2.136612E-011	7.756122E-012	0	0.000000E+000
1	29.61786232	7.756122E-012	2.136612E-011	1	0.000000E+000
1	29.61786762	2.136612E-011	7.756122E-012	0	0.000000E+000
1	29.61791797	7.756122E-012	2.136612E-011	1	0.000000E+000
1	29.61793479	2.136612E-011	7.756122E-012	0	0.000000E+000
1	29.61797540	7.756122E-012	2.136612E-011	1	0.000000E+000
1	29.61819335	2.136612E-011	7.756122E-012	0	0.000000E+000
1	29.61822001	7.756122E-012	2.136612E-011	1	0.000000E+000
1	29.61852373	2.136612E-011	7.756122E-012	0	0.000000E+000
1	29.61853859	7.756122E-012	2.136612E-011	1	0.000000E+000
1	29.61864352	2.136612E-011	7.756122E-012	0	0.000000E+000
1	29.61865737	7.756122E-012	2.136612E-011	1	0.000000E+000
1	29.61877015	2.136612E-011	7.756122E-012	0	0.000000E+000
1	29.61877829	7.756122E-012	2.136612E-011	1	0.000000E+000
1	29.61942410	2.136612E-011	7.756122E-012	0	0.000000E+000
1	29.61945903	7.756122E-012	2.136612E-011	1	0.000000E+000
1	29.61968859	2.136612E-011	7.756122E-012	0	0.000000E+000
1	29.61975142	7.756122E-012	2.136612E-011	1	0.000000E+000
1	29.62162964	2.136612E-011	7.756122E-012	0	0.000000E+000
1	29.62184931	7.756122E-012	2.136612E-011	1	0.000000E+000
1	29.62191262	2.136612E-011	7.756122E-012	0	0.000000E+000
1	29.62200851	7.756122E-012	2.136612E-011	1	0.000000E+000
1	29.62251787	2.136612E-011	7.756122E-012	0	0.000000E+000
1	29.62262358	7.756122E-012	2.136612E-011	1	0.000000E+000
1	29.62302641	2.136612E-011	7.756122E-012	0	0.000000E+000
1	29.62316843	7.756122E-012	2.136612E-011	1	0.000000E+000
1	29.62360193	2.136612E-011	7.756122E-012	0	0.000000E+000
1	29.62364989	7.756122E-012	2.136612E-011	1	0.000000E+000
1	29.62401780	2.136612E-011	7.756122E-012	0	0.000000E+000
1	29.62403878	7.756122E-012	2.136612E-011	1	0.000000E+000
1	29.62427877	2.136612E-011	7.756122E-012	0	0.000000E+000
1	29.62469353	7.756122E-012	2.136612E-011	1	0.000000E+000
1	29.62546474	2.136612E-011	7.756122E-012	0	0.000000E+000
1	29.62625593	7.756122E-012	2.136612E-011	1	0.000000E+000
1	29.62627373	2.136612E-011	7.756122E-012	0	0.000000E+000
1	29.62628419	7.756122E-012	2.136612E-011	1	0.000000E+000
1	29.62633635	2.136612E-011	7.756122E-012	0	0.000000E+000
1	29.62635883	7.756122E-012	2.136612E-011	1	0.000000E+000
1	29.62673331	2.136612E-011	7.756122E-012	0	0.000000E+000
1	29.62680025	7.756122E-012	2.136612E-011	1	0.000000E+000
1	29.62744501	2.136612E-011	7.756122E-012	0	0.000000E+000
1	29.62747083	7.756122E-012	2.136612E-011	1	0.000000E+000
1	29.62765431	2.136612E-011	7.756122E-012	0	0.000000E+000
1	29.62768149	7.756122E-012	2.136612E-011	1	0.000000E+000
1	29.62878709	2.136612E-011	7.756122E-012	0	0.000000E+000
1	29.62883391	7.756122E-012	2.136612E-011	1	0.000000E+000
1	29.63076926	2.136612E-011	7.756122E-012	0	0.000000E+000
1	29.63079850	7.756122E-012	2.136612E-011	1	0.000000E+000
1	29.63148593	2.136612E-011	7.756122E-012	0	0.000000E+000
1	29.63263623	7.756122E-012	2.136612E-011	1	0.000000E+000
1	29.63387600	2.136612E-011	7.756122E-012	0	0.000000E+000
1	29.63390705	7.756122E-012	2.136612E-011	1	0.000000E+000
1	29.63634079	2.136612E-011	7.756122E-012	0	0.000000E+000
1	29.63638863	7.756122E-012	2.136612E-011	1	0.000000E+000
1	29.63713961	2.136612E-011	7.756122E-012	0	0.000000E+000
1	29.63718435	7.756122E-012	2.136612E-011	1	0.000000E+000
1	29.63729873	2.136612E-011	7.756122E-012	0	0.000000E+000
1	29.63730421	7.756122E-012	2.136612E-011	1	0.000000E+000
1	29.63765363	2.136612E-011	7.756122E-012	0	0.000000E+000
1	29.63783794	7.756122E-012	2.136612E-011	1	0.000000E+000
1	29.63786154	2.136612E-011	7.756122E-012	0	0.000000E+000
1	29.63893559	7.756122E-012	2.136612E-011	1	0.000000E+000
1	29.63909151	2.136612E-011	7.756122E-012	0	0.000000E+000
1	29.63914047	7.756122E-012	2.136612E-011	1	0.000000E+000
1	29.63917869	2.136612E-011	7.756122E-012	0	0.000000E+000
1	29.63920976	7.756122E-012	2.136612E-011	1	0.000000E+000
1	29.63925496	2.136612E-011	7.756122E-012	0	0.000000E+000
1	29.64108464	7.756122E-012	2.136612E-011	1	0.000000E+000
1	29.64111833	2.136612E-011	7.756122E-012	0	0.000000E+000
1	29.64114398	7.756122E-012	2.136612E-011	1	0.000000E+000
1	29.64119594	2.136612E-011	7.756122E-012	0	0.000000E+000
1	29.64236336	7.756122E-012	2.136612E-011	1	0.000000E+000
1	29.64361022	2.136612E-011	7.756122E-012	0	0.000000E+000
1	29.64396982	7.756122E-012	2.136612E-011	1	0.000000E+000
1	29.64452927	2.136612E-011	7.756122E-012	0	0.000000E+000
1	29.64503507	7.756122E-012	2.136612E-011	1	0.000000E+000
1	29.64526398	2.136612E-011	7.756122E-012	0	0.000000E+000
1	29.64528179	7.756122E-012	2.136612E-011	1	0.000000E+000
1	29.64552433	2.136612E-011	7.756122E-012	0	0.000000E+000
1	29.64554528	7.756122E-012	2.136612E-011	1	0.000000E+000
1	29.64601519	2.136612E-011	7.756122E-012	0	0.000000E+000
1	29.64603641	7.756122E-012	2.136612E-011	1	0.000000E+000
1	29.64753391	2.136612E-011	7.756122E-012	0	0.000000E+000
1	29.64758747	7.756122E-012	2.136612E-011	1	0.000000E+000
1	29.64865123	2.136612E-011	7.756122E-012	0	0.000000E+000
1	29.64866481	7.756122E-012	2.136612E-011	1	0.000000E+000
1	29.64919962	2.136612E-011	7.756122E-012	0	0.000000E+000
1	29.64922683	7.756122E-012	2.136612E-011	1	0.000000E+000
1	29.64936765	2.136612E-011	7.756122E-012	0	0.000000E+000
1	29.64957013	7.756122E-012	2.136612E-011	1	0.000000E+000
1	29.65125317	2.136612E-011	7.756122E-012	0	0.000000E+000
1	29.65127872	7.756122E-012	2.136612E-011	1	0.000000E+000
1	29.65128228	2.136612E-011	7.756122E-012	0	0.000000E+000
1	29.65131651	7.756122E-012	2.136612E-011	1	0.000000E+000
1	29.65165894	2.136612E-011	7.756122E-012	0	0.000000E+000
1	29.65168295	7.756122E-012	2.136612E-011	1	0.000000E+000
1	29.65180196	2.136612E-011	7.756122E-012	0	0.000000E+000
1	29.65182581	7.756122E-012	2.136612E-011	1	0.000000E+000
1	29.65229111	2.136612E-011	7.756122E-012	0	0.000000E+000
1	29.65230730	7.756122E-012	2.136612E-011	1	0.000000E+000
1	29.65265434	2.136612E-011	7.756122E-012	0	0.000000E+000
1	29.65266679	7.756122E-012	2.136612E-011	1	0.000000E+000
1	29.65293758	2.136612E-011	7.756122E-012	0	0.000000E+000
1	29.65294615	7.756122E-012	2.136612E-011	1	0.000000E+000
1	29.65349831	2.136612E-011	7.756122E-012	0	0.000000E+000
1	29.65353410	7.756122E-012	2.136612E-011	1	0.000000E+000
1	29.65456524	2.136612E-011	7.756122E-012	0	0.000000E+000
1	29.65460243	7.756122E-012	2.136612E-011	1	0.000000E+000
1	29.65494580	2.136612E-011	7.756122E-012	0	0.000000E+000
1	29.65506596	7.756122E-012	2.136612E-011	1	0.000000E+000
1	29.65521342	2.136612E-011	7.756122E-012	0	0.000000E+000
1	29.65611652	7.756122E-012	2.136612E-011	1	0.000000E+000
1	29.65724111	2.136612E-011	7.756122E-012	0	0.000000E+000
1	29.65764836	7.756122E-012	2.136612E-011	1	0.000000E+000
1	29.65765437	2.136612E-011	7.756122E-012	0	0.000000E+000
1	29.65812718	7.756122E-012	2.136612E-011	1	0.000000E+000
1	29.65909185	2.136612E-011	7.756122E-012	0	0.000000E+000
1	29.65918149	7.756122E-012	2.136612E-011	1	0.000000E+000
1	29.66001145	2.136612E-011	7.756122E-012	0	0.000000E+000
1	29.66051380	7.756122E-012	2.136612E-011	1	0.000000E+000
1	29.66056377	2.136612E-011	7.756122E-012	0	0.000000E+000
1	29.66189422	7.756122E-012	2.136612E-011	1	0.000000E+000
1	29.66221275	2.136612E-011	7.756122E-012	0	0.000000E+000
1	29.66221933	7.756122E-012	2.136612E-011	1	0.000000E+000
1	29.66248125	2.136612E-011	7.756122E-012	0	0.000000E+000
1	29.66250991	7.756122E-012	2.136612E-011	1	0.000000E+000
1	29.66268940	2.136612E-011	7.756122E-012	0	0.000000E+000
1	29.66271694	7.756122E-012	2.136612E-011	1	0.000000E+000
1	29.66309184	2.136612E-011	7.756122E-012	0	0.000000E+000
1	29.66311122	7.756122E-012	2.136612E-011	1	0.000000E+000
1	29.66461710	2.136612E-011	7.756122E-012	0	0.000000E+000
1	29.66521703	7.756122E-012	2.136612E-011	1	0.000000E+000
1	29.66578673	2.136612E-011	7.756122E-012	0	0.000000E+000
1	29.66586603	7.756122E-012	2.136612E-011	1	0.000000E+000
1	29.66617331	2.136612E-011	7.756122E-012	0	0.000000E+000
1	29.66636757	7.756122E-012	2.136612E-011	1	0.000000E+000
1	29.66709472	2.136612E-011	7.756122E-012	0	0.000000E+000
1	29.66714007	7.756122E-012	2.136612E-011	1	0.000000E+000
1	29.66740112	2.136612E-011	7.756122E-012	0	0.000000E+000
1	29.66821600	7.756122E-012	2.136612E-011	1	0.000000E+000
1	29.66834486	2.136612E-011	7.756122E-012	0	0.000000E+000
1	29.66836727	7.756122E-012	2.136612E-011	1	0.000000E+000
1	29.66914963	2.136612E-011	7.756122E-012	0	0.000000E+000
1	29.67009030	7.756122E-012	2.136612E-011	1	0.000000E+000
1	29.67036504	2.136612E-011	7.756122E-012	0	0.000000E+000
1	29.67037427	7.756122E-012	2.136612E-011	1	0.000000E+000
1	29.67058181	2.136612E-011	7.756122E-012	0	0.000000E+000
1	29.67059989	7.756122E-012	2.136612E-011	1	0.000000E+000
1	29.67113620	2.136612E-011	7.756122E-012	0	0.000000E+000
1	29.67117130	7.756122E-012	2.136612E-011	1	0.000000E+000
1	29.67140152	2.136612E-011	7.756122E-012	0	0.000000E+000
1	29.67144389	7.756122E-012	2.136612E-011	1	0.000000E+000
1	29.67146218	2.136612E-011	7.756122E-012	0	0.000000E+000
1	29.67300171	7.756122E-012	2.136612E-011	1	0.000000E+000
1	29.67303845	2.136612E-011	7.756122E-012	0	0.000000E+000
1	29.67325193	7.756122E-012	2.136612E-011	1	0.000000E+000
1	29.67424557	2.136612E-011	7.756122E-012	0	0.000000E+000
1	29.67445344	7.756122E-012	2.136612E-011	1	0.000000E+000
1	29.67502704	2.136612E-011	7.756122E-012	0	0.000000E+000
1	29.67546103	7.756122E-012	2.136612E-011	1	0.000000E+000
1	29.67552513	2.136612E-011	7.756122E-012	0	0.000000E+000
1	29.67557444	7.756122E-012	2.136612E-011	1	0.000000E+000
1	29.67577714	2.136612E-011	7.756122E-012	0	0.000000E+000
1	29.67581023	7.756122E-012	2.136612E-011	1	0.000000E+000
1	29.67599634	2.136612E-011	7.756122E-012	0	0.000000E+000
1	29.67673560	7.756122E-012	2.136612E-011	1	0.000000E+000
1	29.67692574	2.136612E-011	7.756122E-012	0	0.000000E+000
1	29.67694108	7.756122E-012	2.136612E-011	1	0.000000E+000
1	29.67740066	2.136612E-011	7.756122E-012	0	0.000000E+000
1	29.67745242	7.756122E-012	2.136612E-011	1	0.000000E+000
1	29.67748782	2.136612E-011	7.756122E-012	0	0.000000E+000
1	29.67772547	7.756122E-012	2.136612E-011	1	0.000000E+000
1	29.67783581	2.136612E-011	7.756122E-012	0	0.000000E+000
1	29.67785214	7.756122E-012	2.136612E-011	1	0.000000E+000
1	29.67831445	2.136612E-011	7.756122E-012	0	0.000000E+000
1	29.67834049	7.756122E-012	2.136612E-011	1	0.000000E+000
1	29.67937902	2.136612E-011	7.756122E-012	0	0.000000E+000
1	29.67956947	7.756122E-012	2.136612E-011	1	0.000000E+000
1	29.67990056	2.136612E-011	7.756122E-012	0	0.000000E+000
1	29.67992944	7.756122E-012	2.136612E-011	1	0.000000E+000
1	29.68011919	2.136612E-011	7.756122E-012	0	0.000000E+000
1	29.68014363	7.756122E-012	2.136612E-011	1	0.000000E+000
1	29.68033416	2.136612E-011	7.756122E-012	0	0.000000E+000
1	29.68035878	7.756122E-012	2.136612E-011	1	0.000000E+000
1	29.68062917	2.136612E-011	7.756122E-012	0	0.000000E+000
1	29.68064215	7.756122E-012	2.136612E-011	1	0.000000E+000
1	29.68146900	2.136612E-011	7.756122E-012	0	0.000000E+000
1	29.68150048	7.756122E-012	2.136612E-011	1	0.000000E+000
1	29.68258215	2.136612E-011	7.756122E-012	0	0.000000E+000
1	29.68339221	7.756122E-012	2.136612E-011	1	0.000000E+000
1	29.68442399	2.136612E-011	7.756122E-012	0	0.000000E+000
1	29.68443778	7.756122E-012	2.136612E-011	1	0.000000E+000
1	29.68467957	2.136612E-011	7.756122E-012	0	0.000000E+000
1	29.68469319	7.756122E-012	2.136612E-011	1	0.000000E+000
1	29.68482572	2.136612E-011	7.756122E-012	0	0.000000E+000
1	29.68484617	7.756122E-012	2.136612E-011	1	0.000000E+000
1	29.68504920	2.136612E-011	7.756122E-012	0	0.000000E+000
1	29.68513529	7.756122E-012	2.136612E-011	1	0.000000E+000
1	29.68521845	2.136612E-011	7.756122E-012	0	0.000000E+000
1	29.68530255	7.756122E-012	2.136612E-011	1	0.000000E+000
1	29.68538226	2.136612E-011	7.756122E-012	0	0.000000E+000
1	29.68541654	7.756122E-012	2.136612E-011	1	0.000000E+000
1	29.68557880	2.136612E-011	7.756122E-012	0	0.000000E+000
1	29.68752433	7.756122E-012	2.136612E-011	1	0.000000E+000
1	29.68769476	2.136612E-011	7.756122E-012	0	0.000000E+000
1	29.68786180	7.756122E-012	2.136612E-011	1	0.000000E+000
1	29.68823750	2.136612E-011	7.756122E-012	0	0.000000E+000
1	29.68828438	7.756122E-012	2.136612E-011	1	0.000000E+000
1	29.68884313	2.136612E-011	7.756122E-012	0	0.000000E+000
1	29.68903773	7.756122E-012	2.136612E-011	1	0.000000E+000
1	29.68931180	2.136612E-011	7.756122E-012	0	0.000000E+000
1	29.68933285	7.756122E-012	2.136612E-011	1	0.000000E+000
1	29.68977067	2.136612E-011	7.756122E-012	0	0.000000E+000
1	29.68977926	7.756122E-012	2.136612E-011	1	0.000000E+000
1	29.69043341	2.136612E-011	7.756122E-012	0	0.000000E+000
1	29.69043674	7.756122E-012	2.136612E-011	1	0.000000E+000
1	29.69219903	2.136612E-011	7.756122E-012	0	0.000000E+000
1	29.69228508	7.756122E-012	2.136612E-011	1	0.000000E+000
1	29.69240790	2.136612E-011	7.756122E-012	0	0.000000E+000
1	29.69291056	7.756122E-012	2.136612E-011	1	0.000000E+000
1	29.69371955	2.136612E-011	7.756122E-012	0	0.000000E+000
1	29.69374135	7.756122E-012	2.136612E-011	1	0.000000E+000
1	29.69626470	2.136612E-011	7.756122E-012	0	0.000000E+000
1	29.69712844	7.756122E-012	2.136612E-011	1	0.000000E+000
1	29.69795336	2.136612E-011	7.756122E-012	0	0.000000E+000
1	29.69931427	7.756122E-012	2.136612E-011	1	0.000000E+000
1	29.69954177	2.136612E-011	7.756122E-012	0	0.000000E+000
1	29.69963962	7.756122E-012	2.136612E-011	1	0.000000E+000
1	29.69999768	2.136612E-011	7.756122E-012	0	0.000000E+000
1	29.70003254	7.756122E-012	2.136612E-011	1	0.000000E+000
1	29.70061123	2.136612E-011	7.756122E-012	0	0.000000E+000
1	29.70062017	7.756122E-012	2.136612E-011	1	0.000000E+000
1	29.70085315	2.136612E-011	7.756122E-012	0	0.000000E+000
1	29.70095481	7.756122E-012	2.136612E-011	1	0.000000E+000
1	29.70106453	2.136612E-011	7.756122E-012	0	0.000000E+000
1	29.70108021	7.756122E-012	2.136612E-011	1	0.000000E+000
1	29.70119022	2.136612E-011	7.756122E-012	0	0.000000E+000
1	29.70121337	7.756122E-012	2.136612E-011	1	0.000000E+000
1	29.70208108	2.136612E-011	7.756122E-012	0	0.000000E+000
1	29.70211646	7.756122E-012	2.136612E-011	1	0.000000E+000
1	29.70273257	2.136612E-011	7.756122E-012	0	0.000000E+000
1	29.70275157	7.756122E-012	2.136612E-011	1	0.000000E+000
1	29.70307715	2.136612E-011	7.756122E-012	0	0.000000E+000
1	29.70310621	7.756122E-012	2.136612E-011	1	0.000000E+000
1	29.70335730	2.136612E-011	7.756122E-012	0	0.000000E+000
1	29.70409923	7.756122E-012	2.136612E-011	1	0.000000E+000
1	29.70432492	2.136612E-011	7.756122E-012	0	0.000000E+000
1	29.70435280	7.756122E-012	2.136612E-011	1	0.000000E+000
1	29.70511237	2.136612E-011	7.756122E-012	0	0.000000E+000
1	29.70513028	7.756122E-012	2.136612E-011	1	0.000000E+000
1	29.70519431	2.136612E-011	7.756122E-012	0	0.000000E+000
1	29.70535128	7.756122E-012	2.136612E-011	1	0.000000E+000
1	29.70548325	2.136612E-011	7.756122E-012	0	0.000000E+000
1	29.70550084	7.756122E-012	2.136612E-011	1	0.000000E+000
1	29.70618366	2.136612E-011	7.756122E-012	0	0.000000E+000
1	29.70619662	7.756122E-012	2.136612E-011	1	0.000000E+000
1	29.70802817	2.136612E-011	7.756122E-012	0	0.000000E+000
1	35.04236638	7.524349E-012	2.113435E-011	1	0.000000E+000
1	35.04334390	2.113435E-011	7.524349E-012	0	0.000000E+000
1	35.04337939	7.524349E-012	2.113435E-011	1	0.000000E+000
1	35.04404637	2.113435E-011	7.524349E-012	0	0.000000E+000
1	35.04409054	7.524349E-012	2.113435E-011	1	0.000000E+000
1	35.04409312	2.113435E-011	7.524349E-012	0	0.000000E+000
1	35.04632827	7.524349E-012	2.113435E-011	1	0.000000E+000
1	35.04642445	2.113435E-011	7.524349E-012	0	0.000000E+000
1	35.04698827	7.524349E-012	2.113435E-011	1	0.000000E+000
1	35.04764414	2.113435E-011	7.524349E-012	0	0.000000E+000
1	35.04796797	7.524349E-012	2.113435E-011	1	0.000000E+000
1	35.04888284	2.113435E-011	7.524349E-012	0	0.000000E+000
1	35.04890441	7.524349E-012	2.113435E-011	1	0.000000E+000
1	35.05006010	2.113435E-011	7.524349E-012	0	0.000000E+000
1	35.05009918	7.524349E-012	2.113435E-011	1	0.000000E+000
1	35.05095527	2.113435E-011	7.524349E-012	0	0.000000E+000
1	35.05098298	7.524349E-012	2.113435E-011	1	0.000000E+000
1	35.05138142	2.113435E-011	7.524349E-012	0	0.000000E+000
1	35.05252166	7.524349E-012	2.113435E-011	1	0.000000E+000
1	35.05299634	2.113435E-011	7.524349E-012	0	0.000000E+000
1	35.05302937	7.524349E-012	2.113435E-011	1	0.000000E+000
1	35.05375905	2.113435E-011	7.524349E-012	0	0.000000E+000
1	35.05376780	7.524349E-012	2.113435E-011	1	0.000000E+000
1	35.05441576	2.113435E-011	7.524349E-012	0	0.000000E+000
1	35.05443411	7.524349E-012	2.113435E-011	1	0.000000E+000
1	35.05531301	2.113435E-011	7.524349E-012	0	0.000000E+000
1	35.05556852	7.524349E-012	2.113435E-011	1	0.000000E+000
1	35.05634741	2.113435E-011	7.524349E-012	0	0.000000E+000
1	35.05635459	7.524349E-012	2.113435E-011	1	0.000000E+000
1	35.05818393	2.113435E-011	7.524349E-012	0	0.000000E+000
1	35.05820794	7.524349E-012	2.113435E-011	1	0.000000E+000
1	35.05840514	2.113435E-011	7.524349E-012	0	0.000000E+000
1	35.05843553	7.524349E-012	2.113435E-011	1	0.000000E+000
1	35.05880750	2.113435E-011	7.524349E-012	0	0.000000E+000
1	35.05964102	7.524349E-012	2.113435E-011	1	0.000000E+000
1	35.05977332	2.113435E-011	7.524349E-012	0	0.000000E+000
1	35.06062615	7.524349E-012	2.113435E-011	1	0.000000E+000
1	35.06103103	2.113435E-011	7.524349E-012	0	0.000000E+000
1	35.06104385	7.524349E-012	2.113435E-011	1	0.000000E+000
1	35.06143854	2.113435E-011	7.524349E-012	0	0.000000E+000
1	35.06144673	7.524349E-012	2.113435E-011	1	0.000000E+000
1	35.06219783	2.113435E-011	7.524349E-012	0	0.000000E+000
1	35.06222339	7.524349E-012	2.113435E-011	1	0.000000E+000
1	35.06300658	2.113435E-011	7.524349E-012	0	0.000000E+000
1	35.06307287	7.524349E-012	2.113435E-011	1	0.000000E+000
1	35.06357254	2.113435E-011	7.524349E-012	0	0.000000E+000
1	35.06358481	7.524349E-012	2.113435E-011	1	0.000000E+000
1	35.06385055	2.113435E-011	7.524349E-012	0	0.000000E+000
1	35.06425083	7.524349E-012	2.113435E-011	1	0.000000E+000
1	35.06442921	2.113435E-011	7.524349E-012	0	0.000000E+000
1	35.06450104	7.524349E-012	2.113435E-011	1	0.000000E+000
1	35.06464314	2.113435E-011	7.524349E-012	0	0.000000E+000
1	35.06490975	7.524349E-012	2.113435E-011	1	0.000000E+000
1	35.06529655	2.113435E-011	7.524349E-012	0	0.000000E+000
1	35.06532618	7.524349E-012	2.113435E-011	1	0.000000E+000
1	35.06593281	2.113435E-011	7.524349E-012	0	0.000000E+000
1	35.06594844	7.524349E-012	2.113435E-011	1	0.000000E+000
1	35.06630404	2.113435E-011	7.524349E-012	0	0.000000E+000
1	35.06651486	7.524349E-012	2.113435E-011	1	0.000000E+000
1	35.06672920	2.113435E-011	7.524349E-012	0	0.000000E+000
1	35.06701513	7.524349E-012	2.113435E-011	1	0.000000E+000
1	35.06776579	2.113435E-011	7.524349E-012	0	0.000000E+000
1	35.06778374	7.524349E-012	2.113435E-011	1	0.000000E+000
1	35.06782449	2.113435E-011	7.524349E-012	0	0.000000E+000
1	35.06845054	7.524349E-012	2.113435E-011	1	0.000000E+000
1	35.06868030	2.113435E-011	7.524349E-012	0	0.000000E+000
1	35.06869338	7.524349E-012	2.113435E-011	1	0.000000E+000
1	35.06932374	2.113435E-011	7.524349E-012	0	0.000000E+000
1	35.06991126	7.524349E-012	2.113435E-011	1	0.000000E+000
1	35.07149165	2.113435E-011	7.524349E-012	0	0.000000E+000
1	35.07151815	7.524349E-012	2.113435E-011	1	0.000000E+000
1	35.07181787	2.113435E-011	7.524349E-012	0	0.000000E+000
1	35.07247780	7.524349E-012	2.113435E-011	1	0.000000E+000
1	35.07285695	2.113435E-011	7.524349E-012	0	0.000000E+000
1	35.07287314	7.524349E-012	2.113435E-011	1	0.000000E+000
1	35.07360724	2.113435E-011	7.524349E-012	0	0.000000E+000
1	35.07422285	7.524349E-012	2.113435E-011	1	0.000000E+000
1	35.07439785	2.113435E-011	7.524349E-012	0	0.000000E+000
1	35.07501089	7.524349E-012	2.113435E-011	1	0.000000E+000
1	35.07524617	2.113435E-011	7.524349E-012	0	0.000000E+000
1	35.07527169	7.524349E-012	2.113435E-011	1	0.000000E+000
1	35.07551632	2.113435E-011	7.524349E-012	0	0.000000E+000
1	35.07595168	7.524349E-012	2.113435E-011	1	0.000000E+000
1	35.07685711	2.113435E-011	7.524349E-012	0	0.000000E+000
1	35.07688557	7.524349E-012	2.113435E-011	1	0.000000E+000
1	35.07820339	2.113435E-011	7.524349E-012	0	0.000000E+000
1	35.07928766	7.524349E-012	2.113435E-011	1	0.000000E+000
1	35.07964733	2.113435E-011	7.524349E-012	0	0.000000E+000
1	35.07976411	7.524349E-012	2.113435E-011	1	0.000000E+000
1	35.07985138	2.113435E-011	7.524349E-012	0	0.000000E+000
1	35.08004206	7.524349E-012	2.113435E-011	1	0.000000E+000
1	35.08133484	2.113435E-011	7.524349E-012	0	0.000000E+000
1	35.08155105	7.524349E-012	2.113435E-011	1	0.000000E+000
1	35.08166455	2.113435E-011	7.524349E-012	0	0.000000E+000
1	35.08229361	7.524349E-012	2.113435E-011	1	0.000000E+000
1	35.08248521	2.113435E-011	7.524349E-012	0	0.000000E+000
1	35.08250336	7.524349E-012	2.113435E-011	1	0.000000E+000
1	35.08267701	2.113435E-011	7.524349E-012	0	0.000000E+000
1	35.08335842	7.524349E-012	2.113435E-011	1	0.000000E+000
1	35.08368236	2.113435E-011	7.524349E-012	0	0.000000E+000
1	35.08371767	7.524349E-012	2.113435E-011	1	0.000000E+000
1	35.08424980	2.113435E-011	7.524349E-012	0	0.000000E+000
1	35.08429144	7.524349E-012	2.113435E-011	1	0.000000E+000
1	35.08434088	2.113435E-011	7.524349E-012	0	0.000000E+000
1	35.08505539	7.524349E-012	2.113435E-011	1	0.000000E+000
1	35.08534666	2.113435E-011	7.524349E-012	0	0.000000E+000
1	35.08567475	7.524349E-012	2.113435E-011	1	0.000000E+000
1	35.08603673	2.113435E-011	7.524349E-012	0	0.000000E+000
1	35.08687465	7.524349E-012	2.113435E-011	1	0.000000E+000
1	35.08708898	2.113435E-011	7.524349E-012	0	0.000000E+000
1	35.08751990	7.524349E-012	2.113435E-011	1	0.000000E+000
1	35.08767231	2.113435E-011	7.524349E-012	0	0.000000E+000
1	35.08769493	7.524349E-012	2.113435E-011	1	0.000000E+000
1	35.08827052	2.113435E-011	7.524349E-012	0	0.000000E+000
1	35.08827470	7.524349E-012	2.113435E-011	1	0.000000E+000
1	35.08899020	2.113435E-011	7.524349E-012	0	0.000000E+000
1	35.08900787	7.524349E-012	2.113435E-011	1	0.000000E+000
1	35.08986596	2.113435E-011	7.524349E-012	0	0.000000E+000
1	35.09013312	7.524349E-012	2.113435E-011	1	0.000000E+000
1	35.09054662	2.113435E-011	7.524349E-012	0	0.000000E+000
1	35.09058575	7.524349E-012	2.113435E-011	1	0.000000E+000
1	35.09074661	2.113435E-011	7.524349E-012	0	0.000000E+000
1	35.09076358	7.524349E-012	2.113435E-011	1	0.000000E+000
1	35.09106580	2.113435E-011	7.524349E-012	0	0.000000E+000
1	35.09110862	7.524349E-012	2.113435E-011	1	0.000000E+000
1	35.09190961	2.113435E-011	7.524349E-012	0	0.000000E+000
1	35.09191736	7.524349E-012	2.113435E-011	1	0.000000E+000
1	35.09325870	2.113435E-011	7.524349E-012	0	0.000000E+000
1	35.09328654	7.524349E-012	2.113435E-011	1	0.000000E+000
1	35.09372839	2.113435E-011	7.524349E-012	0	0.000000E+000
1	35.09388925	7.524349E-012	2.113435E-011	1	0.000000E+000
1	35.09407583	2.113435E-011	7.524349E-012	0	0.000000E+000
1	35.09436608	7.524349E-012	2.113435E-011	1	0.000000E+000
1	35.09514059	2.113435E-011	7.524349E-012	0	0.000000E+000
1	35.09519116	7.524349E-012	2.113435E-011	1	0.000000E+000
1	35.09523963	2.113435E-011	7.524349E-012	0	0.000000E+000
1	35.09536407	7.524349E-012	2.113435E-011	1	0.000000E+000
1	35.09600576	2.113435E-011	7.524349E-012	0	0.000000E+000
1	35.10137480	7.524349E-012	2.113435E-011	1	0.000000E+000
1	35.10258288	2.113435E-011	7.524349E-012	0	0.000000E+000
1	35.10261810	7.524349E-012	2.113435E-011	1	0.000000E+000
1	35.10290501	2.113435E-011	7.524349E-012	0	0.000000E+000
1	35.10291465	7.524349E-012	2.113435E-011	1	0.000000E+000
1	35.10322829	2.113435E-011	7.524349E-012	0	0.000000E+000
1	35.10326494	7.524349E-012	2.113435E-011	1	0.000000E+000
1	35.10342799	2.113435E-011	7.524349E-012	0	0.000000E+000
1	35.10344143	7.524349E-012	2.113435E-011	1	0.000000E+000
1	35.10360917	2.113435E-011	7.524349E-012	0	0.000000E+000
1	35.10362592	7.524349E-012	2.113435E-011	1	0.000000E+000
1	35.10424055	2.113435E-011	7.524349E-012	0	0.000000E+000
1	35.10462718	7.524349E-012	2.113435E-011	1	0.000000E+000
1	35.10466935	2.113435E-011	7.524349E-012	0	0.000000E+000
1	35.10471083	7.524349E-012	2.113435E-011	1	0.000000E+000
1	35.10585482	2.113435E-011	7.524349E-012	0	0.000000E+000
1	35.10586727	7.524349E-012	2.113435E-011	1	0.000000E+000
1	35.10605283	2.113435E-011	7.524349E-012	0	0.000000E+000
1	35.10607992	7.524349E-012	2.113435E-011	1	0.000000E+000
1	35.10741689	2.113435E-011	7.524349E-012	0	0.000000E+000
1	35.10749151	7.524349E-012	2.113435E-011	1	0.000000E+000
1	35.10895882	2.113435E-011	7.524349E-012	0	0.000000E+000
1	35.10901688	7.524349E-012	2.113435E-011	1	0.000000E+000
1	35.10904460	2.113435E-011	7.524349E-012	0	0.000000E+000
1	35.10906114	7.524349E-012	2.113435E-011	1	0.000000E+000
1	35.10952381	2.113435E-011	7.524349E-012	0	0.000000E+000
1	35.10993520	7.524349E-012	2.113435E-011	1	0.000000E+000
1	35.11021455	2.113435E-011	7.524349E-012	0	0.000000E+000
1	35.11025425	7.524349E-012	2.113435E-011	1	0.000000E+000
1	35.11156236	2.113435E-011	7.524349E-012	0	0.000000E+000
1	39.76359295	7.570108E-012	2.118011E-011	1	0.000000E+000
1	39.76408797	2.118011E-011	7.570108E-012	0	0.000000E+000
1	39.76410432	7.570108E-012	2.118011E-011	1	0.000000E+000
1	39.76470803	2.118011E-011	7.570108E-012	0	0.000000E+000
1	39.76471913	7.570108E-012	2.118011E-011	1	0.000000E+000
1	39.76487059	2.118011E-011	7.570108E-012	0	0.000000E+000
1	39.76489857	7.570108E-012	2.118011E-011	1	0.000000E+000
1	39.76521099	2.118011E-011	7.570108E-012	0	0.000000E+000
1	39.76529682	7.570108E-012	2.118011E-011	1	0.000000E+000
1	39.76591895	2.118011E-011	7.570108E-012	0	0.000000E+000
1	39.76592722	7.570108E-012	2.118011E-011	1	0.000000E+000
1	39.76630839	2.118011E-011	7.570108E-012	0	0.000000E+000
1	39.76631368	7.570108E-012	2.118011E-011	1	0.000000E+000
1	39.76713713	2.118011E-011	7.570108E-012	0	0.000000E+000
1	39.76717267	7.570108E-012	2.118011E-011	1	0.000000E+000
1	39.76804418	2.118011E-011	7.570108E-012	0	0.000000E+000
1	39.76806547	7.570108E-012	2.118011E-011	1	0.000000E+000
1	39.76815451	2.118011E-011	7.570108E-012	0	0.000000E+000
1	39.76816167	7.570108E-012	2.118011E-011	1	0.000000E+000
1	39.76902185	2.118011E-011	7.570108E-012	0	0.000000E+000
1	39.76913197	7.570108E-012	2.118011E-011	1	0.000000E+000
1	39.77109144	2.118011E-011	7.570108E-012	0	0.000000E+000
1	39.77119237	7.570108E-012	2.118011E-011	1	0.000000E+000
1	39.77143933	2.118011E-011	7.570108E-012	0	0.000000E+000
1	39.77146051	7.570108E-012	2.118011E-011	1	0.000000E+000
1	39.77151126	2.118011E-011	7.570108E-012	0	0.000000E+000
1	39.77153338	7.570108E-012	2.118011E-011	1	0.000000E+000
1	39.77180182	2.118011E-011	7.570108E-012	0	0.000000E+000
1	39.77182143	7.570108E-012	2.118011E-011	1	0.000000E+000
1	39.77235075	2.118011E-011	7.570108E-012	0	0.000000E+000
1	39.77241700	7.570108E-012	2.118011E-011	1	0.000000E+000
1	39.77265712	2.118011E-011	7.570108E-012	0	0.000000E+000
1	39.77284418	7.570108E-012	2.118011E-011	1	0.000000E+000
1	39.77289519	2.118011E-011	7.570108E-012	0	0.000000E+000
1	39.77401830	7.570108E-012	2.118011E-011	1	0.000000E+000
1	39.77442242	2.118011E-011	7.570108E-012	0	0.000000E+000
1	39.77446235	7.570108E-012	2.118011E-011	1	0.000000E+000
1	39.77451166	2.118011E-011	7.570108E-012	0	0.000000E+000
1	39.77452397	7.570108E-012	2.118011E-011	1	0.000000E+000
1	39.77471051	2.118011E-011	7.570108E-012	0	0.000000E+000
1	39.77473746	7.570108E-012	2.118011E-011	1	0.000000E+000
1	39.77480252	2.118011E-011	7.570108E-012	0	0.000000E+000
1	39.77499192	7.570108E-012	2.118011E-011	1	0.000000E+000
1	39.77521987	2.118011E-011	7.570108E-012	0	0.000000E+000
1	39.77525198	7.570108E-012	2.118011E-011	1	0.000000E+000
1	39.77527590	2.118011E-011	7.570108E-012	0	0.000000E+000
1	39.77531038	7.570108E-012	2.118011E-011	1	0.000000E+000
1	39.77575434	2.118011E-011	7.570108E-012	0	0.000000E+000
1	39.77581783	7.570108E-012	2.118011E-011	1	0.000000E+000
1	39.77602673	2.118011E-011	7.570108E-012	0	0.000000E+000
1	39.77603816	7.570108E-012	2.118011E-011	1	0.000000E+000
1	39.77627351	2.118011E-011	7.570108E-012	0	0.000000E+000
1	39.77630651	7.570108E-012	2.118011E-011	1	0.000000E+000
1	39.77634679	2.118011E-011	7.570108E-012	0	0.000000E+000
1	39.77637494	7.570108E-012	2.118011E-011	1	0.000000E+000
1	39.77663061	2.118011E-011	7.570108E-012	0	0.000000E+000
1	39.77665102	7.570108E-012	2.118011E-011	1	0.000000E+000
1	39.77680275	2.118011E-011	7.570108E-012	0	0.000000E+000
1	39.77682631	7.570108E-012	2.118011E-011	1	0.000000E+000
1	39.77746619	2.118011E-011	7.570108E-012	0	0.000000E+000
1	39.77762671	7.570108E-012	2.118011E-011	1	0.000000E+000
1	39.77812231	2.118011E-011	7.570108E-012	0	0.000000E+000
1	47.19743314	7.513543E-012	2.112354E-011	1	0.000000E+000
1	47.19744283	2.112354E-011	7.513543E-012	0	0.000000E+000
1	47.23972734	7.513543E-012	2.112354E-011	1	0.000000E+000
1	47.24204235	2.112354E-011	7.513543E-012	0	0.000000E+000
1	47.24212685	7.513543E-012	2.112354E-011	1	0.000000E+000
1	47.24262039	2.112354E-011	7.513543E-012	0	0.000000E+000
1	47.24263333	7.513543E-012	2.112354E-011	1	0.000000E+000
1	47.24333775	2.112354E-011	7.513543E-012	0	0.000000E+000
1	47.24426146	7.513543E-012	2.112354E-011	1	0.000000E+000
1	47.24551297	2.112354E-011	7.513543E-012	0	0.000000E+000
1	47.24632323	7.513543E-012	2.112354E-011	1	0.000000E+000
1	47.24663240	2.112354E-011	7.513543E-012	0	0.000000E+000
1	47.24823128	7.513543E-012	2.112354E-011	1	0.000000E+000
1	47.24891853	2.112354E-011	7.513543E-012	0	0.000000E+000
1	47.25034357	7.513543E-012	2.112354E-011	1	0.000000E+000
1	47.25213952	2.112354E-011	7.513543E-012	0	0.000000E+000
1	47.25229618	7.513543E-012	2.112354E-011	1	0.000000E+000
1	47.25262495	2.112354E-011	7.513543E-012	0	0.000000E+000
1	47.25265390	7.513543E-012	2.112354E-011	1	0.000000E+000
1	47.25287998	2.112354E-011	7.513543E-012	0	0.000000E+000
1	47.25289735	7.513543E-012	2.112354E-011	1	0.000000E+000
1	47.25403939	2.112354E-011	7.513543E-012	0	0.000000E+000
1	47.25551934	7.513543E-012	2.112354E-011	1	0.000000E+000
1	47.25574641	2.112354E-011	7.513543E-012	0	0.000000E+000
1	47.25580675	7.513543E-012	2.112354E-011	1	0.000000E+000
1	47.25635403	2.112354E-011	7.513543E-012	0	0.000000E+000
1	47.25637770	7.513543E-012	2.112354E-011	1	0.000000E+000
1	47.25713315	2.112354E-011	7.513543E-012	0	0.000000E+000
1	47.25756978	7.513543E-012	2.112354E-011	1	0.000000E+000
1	47.25811044	2.112354E-011	7.513543E-012	0	0.000000E+000
1	47.25889812	7.513543E-012	2.112354E-011	1	0.000000E+000
1	47.25915067	2.112354E-011	7.513543E-012	0	0.000000E+000
1	47.25929286	7.513543E-012	2.112354E-011	1	0.000000E+000
1	47.25936197	2.112354E-011	7.513543E-012	0	0.000000E+000
1	47.26152867	7.513543E-012	2.112354E-011	1	0.000000E+000
1	47.26165790	2.112354E-011	7.513543E-012	0	0.000000E+000
1	47.26166350	7.513543E-012	2.112354E-011	1	0.000000E+000
1	47.26226515	2.112354E-011	7.513543E-012	0	0.000000E+000
1	47.26235167	7.513543E-012	2.112354E-011	1	0.000000E+000
1	47.26336484	2.112354E-011	7.513543E-012	0	0.000000E+000
1	47.26337953	7.513543E-012	2.112354E-011	1	0.000000E+000
1	47.26364021	2.112354E-011	7.513543E-012	0	0.000000E+000
1	47.26365182	7.513543E-012	2.112354E-011	1	0.000000E+000
1	47.26441520	2.112354E-011	7.513543E-012	0	0.000000E+000
1	47.26453665	7.513543E-012	2.112354E-011	1	0.000000E+000
1	47.26477468	2.112354E-011	7.513543E-012	0	0.000000E+000
1	47.26480720	7.513543E-012	2.112354E-011	1	0.000000E+000
1	47.26524673	2.112354E-011	7.513543E-012	0	0.000000E+000
1	47.26525241	7.513543E-012	2.112354E-011	1	0.000000E+000
1	47.26545901	2.112354E-011	7.513543E-012	0	0.000000E+000
1	47.26592525	7.513543E-012	2.112354E-011	1	0.000000E+000
1	47.26658064	2.112354E-011	7.513543E-012	0	0.000000E+000
1	47.26659655	7.513543E-012	2.112354E-011	1	0.000000E+000
1	47.26665986	2.112354E-011	7.513543E-012	0	0.000000E+000
1	47.26806864	7.513543E-012	2.112354E-011	1	0.000000E+000
1	47.26876468	2.112354E-011	7.513543E-012	0	0.000000E+000
1	47.26962079	7.513543E-012	2.112354E-011	1	0.000000E+000
1	47.26990045	2.112354E-011	7.513543E-012	0	0.000000E+000
1	47.27042619	7.513543E-012	2.112354E-011	1	0.000000E+000
1	47.27261254	2.112354E-011	7.513543E-012	0	0.000000E+000
1	47.27263805	7.513543E-012	2.112354E-011	1	0.000000E+000
1	47.27299057	2.112354E-011	7.513543E-012	0	0.000000E+000
1	47.27317498	7.513543E-012	2.112354E-011	1	0.000000E+000
1	47.27349416	2.112354E-011	7.513543E-012	0	0.000000E+000
1	47.27350666	7.513543E-012	2.112354E-011	1	0.000000E+000
1	47.27424351	2.112354E-011	7.513543E-012	0	0.000000E+000
1	47.27426666	7.513543E-012	2.112354E-011	1	0.000000E+000
1	47.27443837	2.112354E-011	7.513543E-012	0	0.000000E+000
1	47.27448076	7.513543E-012	2.112354E-011	1	0.000000E+000
1	47.27498095	2.112354E-011	7.513543E-012	0	0.000000E+000
1	47.27501127	7.513543E-012	2.112354E-011	1	0.000000E+000
1	47.27502849	2.112354E-011	7.513543E-012	0	0.000000E+000
1	47.27505459	7.513543E-012	2.112354E-011	1	0.000000E+000
1	47.27525660	2.112354E-011	7.513543E-012	0	0.000000E+000
1	47.27529097	7.513543E-012	2.112354E-011	1	0.000000E+000
1	47.27543796	2.112354E-011	7.513543E-012	0	0.000000E+000
1	47.27548491	7.513543E-012	2.112354E-011	1	0.000000E+000
1	47.27594111	2.112354E-011	7.513543E-012	0	0.000000E+000
1	47.27595940	7.513543E-012	2.112354E-011	1	0.000000E+000
1	47.27699743	2.112354E-011	7.513543E-012	0	0.000000E+000
1	47.27925353	7.513543E-012	2.112354E-011	1	0.000000E+000
1	47.28023652	2.112354E-011	7.513543E-012	0	0.000000E+000
1	47.28050793	7.513543E-012	2.112354E-011	1	0.000000E+000
1	47.28070037	2.112354E-011	7.513543E-012	0	0.000000E+000
1	47.28114040	7.513543E-012	2.112354E-011	1	0.000000E+000
1	47.28159231	2.112354E-011	7.513543E-012	0	0.000000E+000
1	47.28161947	7.513543E-012	2.112354E-011	1	0.000000E+000
1	47.28232259	2.112354E-011	7.513543E-012	0	0.000000E+000
1	47.28233570	7.513543E-012	2.112354E-011	1	0.000000E+000
1	47.28497353	2.112354E-011	7.513543E-012	0	0.000000E+000
1	47.28504690	7.513543E-012	2.112354E-011	1	0.000000E+000
1	47.28516472	2.112354E-011	7.513543E-012	0	0.000000E+000
1	47.28519440	7.513543E-012	2.112354E-011	1	0.000000E+000
1	47.28587913	2.112354E-011	7.513543E-012	0	0.000000E+000
1	47.28591251	7.513543E-012	2.112354E-011	1	0.000000E+000
1	47.28608912	2.112354E-011	7.513543E-012	0	0.000000E+000
1	47.28633319	7.513543E-012	2.112354E-011	1	0.000000E+000
1	47.28655841	2.112354E-011	7.513543E-012	0	0.000000E+000
1	47.28680391	7.513543E-012	2.112354E-011	1	0.000000E+000
1	47.28777787	2.112354E-011	7.513543E-012	0	0.000000E+000
1	47.28815894	7.513543E-012	2.112354E-011	1	0.000000E+000
1	47.28863461	2.112354E-011	7.513543E-012	0	0.000000E+000
1	47.28866401	7.513543E-012	2.112354E-011	1	0.000000E+000
1	47.29030190	2.112354E-011	7.513543E-012	0	0.000000E+000
1	47.29031737	7.513543E-012	2.112354E-011	1	0.000000E+000
1	47.29059415	2.112354E-011	7.513543E-012	0	0.000000E+000
1	47.29059845	7.513543E-012	2.112354E-011	1	0.000000E+000
1	47.29100709	2.112354E-011	7.513543E-012	0	0.000000E+000
1	47.29103416	7.513543E-012	2.112354E-011	1	0.000000E+000
1	47.29107146	2.112354E-011	7.513543E-012	0	0.000000E+000
1	47.29195647	7.513543E-012	2.112354E-011	1	0.000000E+000
1	47.29207323	2.112354E-011	7.513543E-012	0	0.000000E+000
1	47.29209603	7.513543E-012	2.112354E-011	1	0.000000E+000
1	47.29211046	2.112354E-011	7.513543E-012	0	0.000000E+000
1	47.29248820	7.513543E-012	2.112354E-011	1	0.000000E+000
1	47.29297236	2.112354E-011	7.513543E-012	0	0.000000E+000
1	47.29321394	7.513543E-012	2.112354E-011	1	0.000000E+000
1	47.29349142	2.112354E-011	7.513543E-012	0	0.000000E+000
1	47.29350680	7.513543E-012	2.112354E-011	1	0.000000E+000
1	47.29410364	2.112354E-011	7.513543E-012	0	0.000000E+000
1	47.29438891	7.513543E-012	2.112354E-011	1	0.000000E+000
1	47.29469536	2.112354E-011	7.513543E-012	0	0.000000E+000
1	47.29476961	7.513543E-012	2.112354E-011	1	0.000000E+000
1	47.29521585	2.112354E-011	7.513543E-012	0	0.000000E+000
1	47.29580275	7.513543E-012	2.112354E-011	1	0.000000E+000
1	47.29587166	2.112354E-011	7.513543E-012	0	0.000000E+000
1	47.29588379	7.513543E-012	2.112354E-011	1	0.000000E+000
1	47.29777990	2.112354E-011	7.513543E-012	0	0.000000E+000
1	47.29802301	7.513543E-012	2.112354E-011	1	0.000000E+000
1	47.29834479	2.112354E-011	7.513543E-012	0	0.000000E+000
1	47.29992653	7.513543E-012	2.112354E-011	1	0.000000E+000
1	47.30015699	2.112354E-011	7.513543E-012	0	0.000000E+000
1	47.30054600	7.513543E-012	2.112354E-011	1	0.000000E+000
1	47.30070503	2.112354E-011	7.513543E-012	0	0.000000E+000
1	47.30088321	7.513543E-012	2.112354E-011	1	0.000000E+000
1	47.30146702	2.112354E-011	7.513543E-012	0	0.000000E+000
1	47.30157233	7.513543E-012	2.112354E-011	1	0.000000E+000
1	47.30208083	2.112354E-011	7.513543E-012	0	0.000000E+000
1	47.30219561	7.513543E-012	2.112354E-011	1	0.000000E+000
1	47.30254029	2.112354E-011	7.513543E-012	0	0.000000E+000
1	47.30256664	7.513543E-012	2.112354E-011	1	0.000000E+000
1	47.30289871	2.112354E-011	7.513543E-012	0	0.000000E+000
1	47.30297791	7.513543E-012	2.112354E-011	1	0.000000E+000
1	47.30323323	2.112354E-011	7.513543E-012	0	0.000000E+000
1	47.30522336	7.513543E-012	2.112354E-011	1	0.000000E+000
1	47.30578956	2.112354E-011	7.513543E-012	0	0.000000E+000
1	47.30579382	7.513543E-012	2.112354E-011	1	0.000000E+000
1	47.30584066	2.112354E-011	7.513543E-012	0	0.000000E+000
1	47.30789603	7.513543E-012	2.112354E-011	1	0.000000E+000
1	47.30792648	2.112354E-011	7.513543E-012	0	0.000000E+000
1	47.30843037	7.513543E-012	2.112354E-011	1	0.000000E+000
1	47.30852508	2.112354E-011	7.513543E-012	0	0.000000E+000
1	47.30853689	7.513543E-012	2.112354E-011	1	0.000000E+000
1	47.30858178	2.112354E-011	7.513543E-012	0	0.000000E+000
1	47.30863018	7.513543E-012	2.112354E-011	1	0.000000E+000
1	47.30863981	2.112354E-011	7.513543E-012	0	0.000000E+000
1	47.30867457	7.513543E-012	2.112354E-011	1	0.000000E+000
1	47.30873717	2.112354E-011	7.513543E-012	0	0.000000E+000
1	47.30884758	7.513543E-012	2.112354E-011	1	0.000000E+000
1	47.31017362	2.112354E-011	7.513543E-012	0	0.000000E+000
1	47.31038611	7.513543E-012	2.112354E-011	1	0.000000E+000
1	47.31101366	2.112354E-011	7.513543E-012	0	0.000000E+000
1	47.31104032	7.513543E-012	2.112354E-011	1	0.000000E+000
1	47.31119774	2.112354E-011	7.513543E-012	0	0.000000E+000
1	47.31121323	7.513543E-012	2.112354E-011	1	0.000000E+000
1	47.31122941	2.112354E-011	7.513543E-012	0	0.000000E+000
1	47.31186025	7.513543E-012	2.112354E-011	1	0.000000E+000
1	47.31193317	2.112354E-011	7.513543E-012	0	0.000000E+000
1	47.31194797	7.513543E-012	2.112354E-011	1	0.000000E+000
1	47.31199066	2.112354E-011	7.513543E-012	0	0.000000E+000
1	47.31205546	7.513543E-012	2.112354E-011	1	0.000000E+000
1	47.31206562	2.112354E-011	7.513543E-012	0	0.000000E+000
1	47.31210278	7.513543E-012	2.112354E-011	1	0.000000E+000
1	47.31301449	2.112354E-011	7.513543E-012	0	0.000000E+000
1	47.31303588	7.513543E-012	2.112354E-011	1	0.000000E+000
1	47.31357323	2.112354E-011	7.513543E-012	0	0.000000E+000
1	47.31358103	7.513543E-012	2.112354E-011	1	0.000000E+000
1	47.31368292	2.112354E-011	7.513543E-012	0	0.000000E+000
1	47.31373662	7.513543E-012	2.112354E-011	1	0.000000E+000
1	47.31468534	2.112354E-011	7.513543E-012	0	0.000000E+000
1	47.31471922	7.513543E-012	2.112354E-011	1	0.000000E+000
1	47.31569638	2.112354E-011	7.513543E-012	0	0.000000E+000
1	47.31590939	7.513543E-012	2.112354E-011	1	0.000000E+000
1	47.31703113	2.112354E-011	7.513543E-012	0	0.000000E+000
1	47.31840181	7.513543E-012	2.112354E-011	1	0.000000E+000
1	47.31885886	2.112354E-011	7.513543E-012	0	0.000000E+000
1	47.31894257	7.513543E-012	2.112354E-011	1	0.000000E+000
1	47.31927104	2.112354E-011	7.513543E-012	0	0.000000E+000
1	47.31998614	7.513543E-012	2.112354E-011	1	0.000000E+000
1	47.32018344	2.112354E-011	7.513543E-012	0	0.000000E+000
1	47.32029597	7.513543E-012	2.112354E-011	1	0.000000E+000
1	47.32112226	2.112354E-011	7.513543E-012	0	0.000000E+000
1	47.32158570	7.513543E-012	2.112354E-011	1	0.000000E+000
1	47.32161804	2.112354E-011	7.513543E-012	0	0.000000E+000
1	47.32164655	7.513543E-012	2.112354E-011	1	0.000000E+000
1	47.32204047	2.112354E-011	7.513543E-012	0	0.000000E+000
1	47.32255078	7.513543E-012	2.112354E-011	1	0.000000E+000
1	47.32281320	2.112354E-011	7.513543E-012	0	0.000000E+000
1	47.32283259	7.513543E-012	2.112354E-011	1	0.000000E+000
1	47.32360014	2.112354E-011	7.513543E-012	0	0.000000E+000
1	47.32362552	7.513543E-012	2.112354E-011	1	0.000000E+000
1	47.32444653	2.112354E-011	7.513543E-012	0	0.000000E+000
1	47.32463023	7.513543E-012	2.112354E-011	1	0.000000E+000
1	47.32471613	2.112354E-011	7.513543E-012	0	0.000000E+000
1	47.32664033	7.513543E-012	2.112354E-011	1	0.000000E+000
1	47.32664963	2.112354E-011	7.513543E-012	0	0.000000E+000
1	47.32686331	7.513543E-012	2.112354E-011	1	0.000000E+000
1	47.32735562	2.112354E-011	7.513543E-012	0	0.000000E+000
1	47.32777897	7.513543E-012	2.112354E-011	1	0.000000E+000
1	47.32873039	2.112354E-011	7.513543E-012	0	0.000000E+000
1	47.32890607	7.513543E-012	2.112354E-011	1	0.000000E+000
1	47.32896170	2.112354E-011	7.513543E-012	0	0.000000E+000
1	47.32898926	7.513543E-012	2.112354E-011	1	0.000000E+000
1	47.32901592	2.112354E-011	7.513543E-012	0	0.000000E+000
1	47.32906254	7.513543E-012	2.112354E-011	1	0.000000E+000
1	47.32990831	2.112354E-011	7.513543E-012	0	0.000000E+000
1	47.32996891	7.513543E-012	2.112354E-011	1	0.000000E+000
1	47.33012868	2.112354E-011	7.513543E-012	0	0.000000E+000
1	47.33021092	7.513543E-012	2.112354E-011	1	0.000000E+000
1	47.33038499	2.112354E-011	7.513543E-012	0	0.000000E+000
1	47.33039775	7.513543E-012	2.112354E-011	1	0.000000E+000
1	47.33069657	2.112354E-011	7.513543E-012	0	0.000000E+000
1	47.33071963	7.513543E-012	2.112354E-011	1	0.000000E+000
1	47.33095634	2.112354E-011	7.513543E-012	0	0.000000E+000
1	47.33102306	7.513543E-012	2.112354E-011	1	0.000000E+000
1	47.33106506	2.112354E-011	7.513543E-012	0	0.000000E+000
1	47.33163844	7.513543E-012	2.112354E-011	1	0.000000E+000
1	47.33291949	2.112354E-011	7.513543E-012	0	0.000000E+000
1	47.33299449	7.513543E-012	2.112354E-011	1	0.000000E+000
1	47.33311768	2.112354E-011	7.513543E-012	0	0.000000E+000
1	47.33329784	7.513543E-012	2.112354E-011	1	0.000000E+000
1	47.33435806	2.112354E-011	7.513543E-012	0	0.000000E+000
1	47.33437674	7.513543E-012	2.112354E-011	1	0.000000E+000
1	47.33480956	2.112354E-011	7.513543E-012	0	0.000000E+000
1	47.33486132	7.513543E-012	2.112354E-011	1	0.000000E+000
1	47.33515940	2.112354E-011	7.513543E-012	0	0.000000E+000
1	47.33517905	7.513543E-012	2.112354E-011	1	0.000000E+000
1	47.33576027	2.112354E-011	7.513543E-012	0	0.000000E+000
1	47.33704747	7.513543E-012	2.112354E-011	1	0.000000E+000
1	47.33739574	2.112354E-011	7.513543E-012	0	0.000000E+000
1	47.33741419	7.513543E-012	2.112354E-011	1	0.000000E+000
1	47.33763033	2.112354E-011	7.513543E-012	0	0.000000E+000
1	47.33765007	7.513543E-012	2.112354E-011	1	0.000000E+000
1	47.33922606	2.112354E-011	7.513543E-012	0	0.000000E+000
1	47.33924261	7.513543E-012	2.112354E-011	1	0.000000E+000
1	47.34059837	2.112354E-011	7.513543E-012	0	0.000000E+000
1	47.34061865	7.513543E-012	2.112354E-011	1	0.000000E+000
1	47.34093529	2.112354E-011	7.513543E-012	0	0.000000E+000
1	47.34124781	7.513543E-012	2.112354E-011	1	0.000000E+000
1	47.34150823	2.112354E-011	7.513543E-012	0	0.000000E+000
1	47.34159483	7.513543E-012	2.112354E-011	1	0.000000E+000
1	47.34198644	2.112354E-011	7.513543E-012	0	0.000000E+000
1	47.34200187	7.513543E-012	2.112354E-011	1	0.000000E+000
1	47.34207350	2.112354E-011	7.513543E-012	0	0.000000E+000
1	47.34208065	7.513543E-012	2.112354E-011	1	0.000000E+000
1	47.34220002	2.112354E-011	7.513543E-012	0	0.000000E+000
1	47.34303947	7.513543E-012	2.112354E-011	1	0.000000E+000
1	47.34350930	2.112354E-011	7.513543E-012	0	0.000000E+000
1	47.34352039	7.513543E-012	2.112354E-011	1	0.000000E+000
1	47.34426670	2.112354E-011	7.513543E-012	0	0.000000E+000
1	47.34467318	7.513543E-012	2.112354E-011	1	0.000000E+000
1	47.34472156	2.112354E-011	7.513543E-012	0	0.000000E+000
1	47.34473968	7.513543E-012	2.112354E-011	1	0.000000E+000
1	47.34487360	2.112354E-011	7.513543E-012	0	0.000000E+000
1	47.34492945	7.513543E-012	2.112354E-011	1	0.000000E+000
1	47.34504030	2.112354E-011	7.513543E-012	0	0.000000E+000
1	47.34535104	7.513543E-012	2.112354E-011	1	0.000000E+000
1	47.34606918	2.112354E-011	7.513543E-012	0	0.000000E+000
1	47.34707137	7.513543E-012	2.112354E-011	1	0.000000E+000
1	47.34754360	2.112354E-011	7.513543E-012	0	0.000000E+000
1	47.34756103	7.513543E-012	2.112354E-011	1	0.000000E+000
1	47.34774079	2.112354E-011	7.513543E-012	0	0.000000E+000
1	47.34777356	7.513543E-012	2.112354E-011	1	0.000000E+000
1	47.34799683	2.112354E-011	7.513543E-012	0	0.000000E+000
1	47.34801485	7.513543E-012	2.112354E-011	1	0.000000E+000
1	47.34881356	2.112354E-011	7.513543E-012	0	0.000000E+000
1	47.34884228	7.513543E-012	2.112354E-011	1	0.000000E+000
1	47.34891684	2.112354E-011	7.513543E-012	0	0.000000E+000
1	47.34894401	7.513543E-012	2.112354E-011	1	0.000000E+000
1	47.34991768	2.112354E-011	7.513543E-012	0	0.000000E+000
1	47.34994394	7.513543E-012	2.112354E-011	1	0.000000E+000
1	47.35109242	2.112354E-011	7.513543E-012	0	0.000000E+000
1	47.35178157	7.513543E-012	2.112354E-011	1	0.000000E+000
1	47.35190087	2.112354E-011	7.513543E-012	0	0.000000E+000
1	47.35203116	7.513543E-012	2.112354E-011	1	0.000000E+000
1	47.35210296	2.112354E-011	7.513543E-012	0	0.000000E+000
1	47.35211314	7.513543E-012	2.112354E-011	1	0.000000E+000
1	47.35315129	2.112354E-011	7.513543E-012	0	0.000000E+000
1	47.35318151	7.513543E-012	2.112354E-011	1	0.000000E+000
1	47.35348850	2.112354E-011	7.513543E-012	0	0.000000E+000
1	47.35351306	7.513543E-012	2.112354E-011	1	0.000000E+000
1	47.35409120	2.112354E-011	7.513543E-012	0	0.000000E+000
1	47.35455330	7.513543E-012	2.112354E-011	1	0.000000E+000
1	47.35470700	2.112354E-011	7.513543E-012	0	0.000000E+000
1	47.35474151	7.513543E-012	2.112354E-011	1	0.000000E+000
1	47.35632677	2.112354E-011	7.513543E-012	0	0.000000E+000
1	47.35633832	7.513543E-012	2.112354E-011	1	0.000000E+000
1	47.35652280	2.112354E-011	7.513543E-012	0	0.000000E+000
1	47.35653214	7.513543E-012	2.112354E-011	1	0.000000E+000
1	47.35661986	2.112354E-011	7.513543E-012	0	0.000000E+000
1	47.35665347	7.513543E-012	2.112354E-011	1	0.000000E+000
1	47.35693292	2.112354E-011	7.513543E-012	0	0.000000E+000
1	47.35694633	7.513543E-012	2.112354E-011	1	0.000000E+000
1	47.35700603	2.112354E-011	7.513543E-012	0	0.000000E+000
1	47.35723765	7.513543E-012	2.112354E-011	1	0.000000E+000
1	47.35724388	2.112354E-011	7.513543E-012	0	0.000000E+000
1	47.35802271	7.513543E-012	2.112354E-011	1	0.000000E+000
1	47.35869782	2.112354E-011	7.513543E-012	0	0.000000E+000
1	47.35896856	7.513543E-012	2.112354E-011	1	0.000000E+000
1	47.36016404	2.112354E-011	7.513543E-012	0	0.000000E+000
1	47.36018665	7.513543E-012	2.112354E-011	1	0.000000E+000
1	47.36049477	2.112354E-011	7.513543E-012	0	0.000000E+000
1	47.36086361	7.513543E-012	2.112354E-011	1	0.000000E+000
1	47.36188548	2.112354E-011	7.513543E-012	0	0.000000E+000
1	47.36190030	7.513543E-012	2.112354E-011	1	0.000000E+000
1	47.36231096	2.112354E-011	7.513543E-012	0	0.000000E+000
1	47.36307692	7.513543E-012	2.112354E-011	1	0.000000E+000
1	47.36315791	2.112354E-011	7.513543E-012	0	0.000000E+000
1	47.36356175	7.513543E-012	2.112354E-011	1	0.000000E+000
1	47.36374240	2.112354E-011	7.513543E-012	0	0.000000E+000
1	47.36389992	7.513543E-012	2.112354E-011	1	0.000000E+000
1	47.36425180	2.112354E-011	7.513543E-012	0	0.000000E+000
1	47.36459411	7.513543E-012	2.112354E-011	1	0.000000E+000
1	47.36479466	2.112354E-011	7.513543E-012	0	0.000000E+000
1	47.36494643	7.513543E-012	2.112354E-011	1	0.000000E+000
1	47.36520172	2.112354E-011	7.513543E-012	0	0.000000E+000
1	47.36521237	7.513543E-012	2.112354E-011	1	0.000000E+000
1	47.36588495	2.112354E-011	7.513543E-012	0	0.000000E+000
1	47.36590672	7.513543E-012	2.112354E-011	1	0.000000E+000
1	47.36652549	2.112354E-011	7.513543E-012	0	0.000000E+000
1	47.36656846	7.513543E-012	2.112354E-011	1	0.000000E+000
1	47.36748461	2.112354E-011	7.513543E-012	0	0.000000E+000
1	47.36851513	7.513543E-012	2.112354E-011	1	0.000000E+000
1	47.36926920	2.112354E-011	7.513543E-012	0	0.000000E+000
1	47.36979680	7.513543E-012	2.112354E-011	1	0.000000E+000
1	47.37070324	2.112354E-011	7.513543E-012	0	0.000000E+000
1	47.37072331	7.513543E-012	2.112354E-011	1	0.000000E+000
1	47.37230277	2.112354E-011	7.513543E-012	0	0.000000E+000
1	47.37234636	7.513543E-012	2.112354E-011	1	0.000000E+000
1	47.37249558	2.112354E-011	7.513543E-012	0	0.000000E+000
1	47.37252661	7.513543E-012	2.112354E-011	1	0.000000E+000
1	47.37304986	2.112354E-011	7.513543E-012	0	0.000000E+000
1	47.37306375	7.513543E-012	2.112354E-011	1	0.000000E+000
1	47.37354020	2.112354E-011	7.513543E-012	0	0.000000E+000
1	47.37359071	7.513543E-012	2.112354E-011	1	0.000000E+000
1	47.37367650	2.112354E-011	7.513543E-012	0	0.000000E+000
1	47.37370522	7.513543E-012	2.112354E-011	1	0.000000E+000
1	47.37573362	2.112354E-011	7.513543E-012	0	0.000000E+000
1	47.37694484	7.513543E-012	2.112354E-011	1	0.000000E+000
1	47.37700924	2.112354E-011	7.513543E-012	0	0.000000E+000
1	55.39714331	7.731162E-012	2.134116E-011	1	0.000000E+000
1	55.39744665	2.134116E-011	7.731162E-012	0	0.000000E+000
1	55.39746460	7.731162E-012	2.134116E-011	1	0.000000E+000
1	55.39760573	2.134116E-011	7.731162E-012	0	0.000000E+000
1	55.39763926	7.731162E-012	2.134116E-011	1	0.000000E+000
1	55.39896844	2.134116E-011	7.731162E-012	0	0.000000E+000
1	55.39899328	7.731162E-012	2.134116E-011	1	0.000000E+000
1	55.39904704	2.134116E-011	7.731162E-012	0	0.000000E+000
1	55.39907322	7.731162E-012	2.134116E-011	1	0.000000E+000
1	55.39980875	2.134116E-011	7.731162E-012	0	0.000000E+000
1	55.39983770	7.731162E-012	2.134116E-011	1	0.000000E+000
1	55.40000607	2.134116E-011	7.731162E-012	0	0.000000E+000
1	55.40004963	7.731162E-012	2.134116E-011	1	0.000000E+000
1	55.40041353	2.134116E-011	7.731162E-012	0	0.000000E+000
1	55.40181348	7.731162E-012	2.134116E-011	1	0.000000E+000
1	55.40334969	2.134116E-011	7.731162E-012	0	0.000000E+000
1	55.40336134	7.731162E-012	2.134116E-011	1	0.000000E+000
1	55.40356749	2.134116E-011	7.731162E-012	0	0.000000E+000
1	55.40377912	7.731162E-012	2.134116E-011	1	0.000000E+000
1	55.40392552	2.134116E-011	7.731162E-012	0	0.000000E+000
1	55.40395013	7.731162E-012	2.134116E-011	1	0.000000E+000
1	55.40418706	2.134116E-011	7.731162E-012	0	0.000000E+000
1	55.40420931	7.731162E-012	2.134116E-011	1	0.000000E+000
1	55.40459081	2.134116E-011	7.731162E-012	0	0.000000E+000
1	55.40461177	7.731162E-012	2.134116E-011	1	0.000000E+000
1	55.40497212	2.134116E-011	7.731162E-012	0	0.000000E+000
1	55.40498994	7.731162E-012	2.134116E-011	1	0.000000E+000
1	55.40624423	2.134116E-011	7.731162E-012	0	0.000000E+000
1	55.40626702	7.731162E-012	2.134116E-011	1	0.000000E+000
1	55.40644766	2.134116E-011	7.731162E-012	0	0.000000E+000
1	55.40650629	7.731162E-012	2.134116E-011	1	0.000000E+000
1	55.40748233	2.134116E-011	7.731162E-012	0	0.000000E+000
1	55.40750626	7.731162E-012	2.134116E-011	1	0.000000E+000
1	55.40768224	2.134116E-011	7.731162E-012	0	0.000000E+000
1	55.40771380	7.731162E-012	2.134116E-011	1	0.000000E+000
1	55.40798524	2.134116E-011	7.731162E-012	0	0.000000E+000
1	55.40873534	7.731162E-012	2.134116E-011	1	0.000000E+000
1	55.40896578	2.134116E-011	7.731162E-012	0	0.000000E+000
1	55.40947147	7.731162E-012	2.134116E-011	1	0.000000E+000
1	55.41012725	2.134116E-011	7.731162E-012	0	0.000000E+000
1	55.41106392	7.731162E-012	2.134116E-011	1	0.000000E+000
1	55.41120853	2.134116E-011	7.731162E-012	0	0.000000E+000
1	55.41130644	7.731162E-012	2.134116E-011	1	0.000000E+000
1	55.41190906	2.134116E-011	7.731162E-012	0	0.000000E+000
1	55.41195495	7.731162E-012	2.134116E-011	1	0.000000E+000
1	55.41199084	2.134116E-011	7.731162E-012	0	0.000000E+000
1	55.41266671	7.731162E-012	2.134116E-011	1	0.000000E+000
1	55.41374297	2.134116E-011	7.731162E-012	0	0.000000E+000
1	55.41377184	7.731162E-012	2.134116E-011	1	0.000000E+000
1	55.41416359	2.134116E-011	7.731162E-012	0	0.000000E+000
1	55.41419154	7.731162E-012	2.134116E-011	1	0.000000E+000
1	55.41466529	2.134116E-011	7.731162E-012	0	0.000000E+000
1	55.41483719	7.731162E-012	2.134116E-011	1	0.000000E+000
1	55.41557482	2.134116E-011	7.731162E-012	0	0.000000E+000
1	55.41579039	7.731162E-012	2.134116E-011	1	0.000000E+000
1	55.41624131	2.134116E-011	7.731162E-012	0	0.000000E+000
1	55.41628006	7.731162E-012	2.134116E-011	1	0.000000E+000
1	55.41970616	2.134116E-011	7.731162E-012	0	0.000000E+000
1	55.41972563	7.731162E-012	2.134116E-011	1	0.000000E+000
1	55.42022835	2.134116E-011	7.731162E-012	0	0.000000E+000
1	55.42024324	7.731162E-012	2.134116E-011	1	0.000000E+000
1	55.42089996	2.134116E-011	7.731162E-012	0	0.000000E+000
1	55.42094115	7.731162E-012	2.134116E-011	1	0.000000E+000
1	55.42104264	2.134116E-011	7.731162E-012	0	0.000000E+000
1	55.42105117	7.731162E-012	2.134116E-011	1	0.000000E+000
1	55.42132042	2.134116E-011	7.731162E-012	0	0.000000E+000
1	55.42133704	7.731162E-012	2.134116E-011	1	0.000000E+000
1	55.42166510	2.134116E-011	7.731162E-012	0	0.000000E+000
1	55.42168507	7.731162E-012	2.134116E-011	1	0.000000E+000
1	55.42199388	2.134116E-011	7.731162E-012	0	0.000000E+000
1	55.42201567	7.731162E-012	2.134116E-011	1	0.000000E+000
1	55.42289774	2.134116E-011	7.731162E-012	0	0.000000E+000
1	55.42290940	7.731162E-012	2.134116E-011	1	0.000000E+000
1	55.42373556	2.134116E-011	7.731162E-012	0	0.000000E+000
1	55.42375318	7.731162E-012	2.134116E-011	1	0.000000E+000
1	55.42449862	2.134116E-011	7.731162E-012	0	0.000000E+000
1	55.42450506	7.731162E-012	2.134116E-011	1	0.000000E+000
1	55.42504182	2.134116E-011	7.731162E-012	0	0.000000E+000
1	55.42506726	7.731162E-012	2.134116E-011	1	0.000000E+000
1	55.42605684	2.134116E-011	7.731162E-012	0	0.000000E+000
1	55.42606829	7.731162E-012	2.134116E-011	1	0.000000E+000
1	55.42610745	2.134116E-011	7.731162E-012	0	0.000000E+000
1	55.42611402	7.731162E-012	2.134116E-011	1	0.000000E+000
1	55.42724466	2.134116E-011	7.731162E-012	0	0.000000E+000
1	55.42729268	7.731162E-012	2.134116E-011	1	0.000000E+000
1	55.42784711	2.134116E-011	7.731162E-012	0	0.000000E+000
1	55.42785756	7.731162E-012	2.134116E-011	1	0.000000E+000
1	55.42806972	2.134116E-011	7.731162E-012	0	0.000000E+000
1	55.42808908	7.731162E-012	2.134116E-011	1	0.000000E+000
1	55.42853539	2.134116E-011	7.731162E-012	0	0.000000E+000
1	55.42856738	7.731162E-012	2.134116E-011	1	0.000000E+000
1	55.42932750	2.134116E-011	7.731162E-012	0	0.000000E+000
1	55.42938406	7.731162E-012	2.134116E-011	1	0.000000E+000
1	55.42946352	2.134116E-011	7.731162E-012	0	0.000000E+000
1	55.43010466	7.731162E-012	2.134116E-011	1	0.000000E+000
1	55.43074429	2.134116E-011	7.731162E-012	0	0.000000E+000
1	55.43087324	7.731162E-012	2.134116E-011	1	0.000000E+000
1	55.43128158	2.134116E-011	7.731162E-012	0	0.000000E+000
1	55.43133238	7.731162E-012	2.134116E-011	1	0.000000E+000
1	55.43140608	2.134116E-011	7.731162E-012	0	0.000000E+000
1	55.43144900	7.731162E-012	2.134116E-011	1	0.000000E+000
1	55.43436998	2.134116E-011	7.731162E-012	0	0.000000E+000
1	55.43472027	7.731162E-012	2.134116E-011	1	0.000000E+000
1	55.43474678	2.134116E-011	7.731162E-012	0	0.000000E+000
1	55.43658370	7.731162E-012	2.134116E-011	1	0.000000E+000
1	55.43683129	2.134116E-011	7.731162E-012	0	0.000000E+000
1	55.43712598	7.731162E-012	2.134116E-011	1	0.000000E+000
1	55.43873916	2.134116E-011	7.731162E-012	0	0.000000E+000
1	55.43984053	7.731162E-012	2.134116E-011	1	0.000000E+000
1	55.44086392	2.134116E-011	7.731162E-012	0	0.000000E+000
1	55.44093060	7.731162E-012	2.134116E-011	1	0.000000E+000
1	55.44196347	2.134116E-011	7.731162E-012	0	0.000000E+000
1	55.44198291	7.731162E-012	2.134116E-011	1	0.000000E+000
1	55.44314188	2.134116E-011	7.731162E-012	0	0.000000E+000
1	55.44325762	7.731162E-012	2.134116E-011	1	0.000000E+000
1	55.44447007	2.134116E-011	7.731162E-012	0	0.000000E+000
1	55.44450441	7.731162E-012	2.134116E-011	1	0.000000E+000
1	55.44454852	2.134116E-011	7.731162E-012	0	0.000000E+000
1	55.44473332	7.731162E-012	2.134116E-011	1	0.000000E+000
1	55.44597077	2.134116E-011	7.731162E-012	0	0.000000E+000
1	55.44606673	7.731162E-012	2.134116E-011	1	0.000000E+000
1	55.44719533	2.134116E-011	7.731162E-012	0	0.000000E+000
1	55.44722386	7.731162E-012	2.134116E-011	1	0.000000E+000
1	55.44737449	2.134116E-011	7.731162E-012	0	0.000000E+000
1	55.44851256	7.731162E-012	2.134116E-011	1	0.000000E+000
1	55.44935618	2.134116E-011	7.731162E-012	0	0.000000E+000
1	55.45013332	7.731162E-012	2.134116E-011	1	0.000000E+000
1	55.45254784	2.134116E-011	7.731162E-012	0	0.000000E+000
1	55.45259008	7.731162E-012	2.134116E-011	1	0.000000E+000
1	55.45309917	2.134116E-011	7.731162E-012	0	0.000000E+000
1	55.45310325	7.731162E-012	2.134116E-011	1	0.000000E+000
1	55.45382151	2.134116E-011	7.731162E-012	0	0.000000E+000
1	55.45384303	7.731162E-012	2.134116E-011	1	0.000000E+000
1	55.45433996	2.134116E-011	7.731162E-012	0	0.000000E+000
1	55.45434513	7.731162E-012	2.134116E-011	1	0.000000E+000
1	55.45623013	2.134116E-011	7.731162E-012	0	0.000000E+000
1	55.45623498	7.731162E-012	2.134116E-011	1	0.000000E+000
1	55.45773346	2.134116E-011	7.731162E-012	0	0.000000E+000
1	55.45775673	7.731162E-012	2.134116E-011	1	0.000000E+000
1	55.45853384	2.134116E-011	7.731162E-012	0	0.000000E+000
1	55.45857236	7.731162E-012	2.134116E-011	1	0.000000E+000
1	55.45931901	2.134116E-011	7.731162E-012	0	0.000000E+000
1	55.45935135	7.731162E-012	2.134116E-011	1	0.000000E+000
1	55.45937965	2.134116E-011	7.731162E-012	0	0.000000E+000
1	55.45938877	7.731162E-012	2.134116E-011	1	0.000000E+000
1	55.46061742	2.134116E-011	7.731162E-012	0	0.000000E+000
1	55.46063102	7.731162E-012	2.134116E-011	1	0.000000E+000
1	55.46129989	2.134116E-011	7.731162E-012	0	0.000000E+000
1	55.46175469	7.731162E-012	2.134116E-011	1	0.000000E+000
1	55.46181962	2.134116E-011	7.731162E-012	0	0.000000E+000
1	55.46185176	7.731162E-012	2.134116E-011	1	0.000000E+000
1	55.46240937	2.134116E-011	7.731162E-012	0	0.000000E+000
1	55.46242478	7.731162E-012	2.134116E-011	1	0.000000E+000
1	55.46328935	2.134116E-011	7.731162E-012	0	0.000000E+000
1	55.46382183	7.731162E-012	2.134116E-011	1	0.000000E+000
1	55.46408209	2.134116E-011	7.731162E-012	0	0.000000E+000
1	55.46409522	7.731162E-012	2.134116E-011	1	0.000000E+000
1	55.46597060	2.134116E-011	7.731162E-012	0	0.000000E+000
1	55.46598229	7.731162E-012	2.134116E-011	1	0.000000E+000
1	55.46633716	2.134116E-011	7.731162E-012	0	0.000000E+000
1	55.46635912	7.731162E-012	2.134116E-011	1	0.000000E+000
1	55.46674137	2.134116E-011	7.731162E-012	0	0.000000E+000
1	55.46712185	7.731162E-012	2.134116E-011	1	0.000000E+000
1	55.46736969	2.134116E-011	7.731162E-012	0	0.000000E+000
1	55.46738251	7.731162E-012	2.134116E-011	1	0.000000E+000
1	55.46873971	2.134116E-011	7.731162E-012	0	0.000000E+000
1	55.46876690	7.731162E-012	2.134116E-011	1	0.000000E+000
1	55.46965538	2.134116E-011	7.731162E-012	0	0.000000E+000
1	55.46966345	7.731162E-012	2.134116E-011	1	0.000000E+000
1	55.47009058	2.134116E-011	7.731162E-012	0	0.000000E+000
1	55.47100090	7.731162E-012	2.134116E-011	1	0.000000E+000
1	55.47171133	2.134116E-011	7.731162E-012	0	0.000000E+000
1	55.47173410	7.731162E-012	2.134116E-011	1	0.000000E+000
1	55.47178349	2.134116E-011	7.731162E-012	0	0.000000E+000
1	55.47181315	7.731162E-012	2.134116E-011	1	0.000000E+000
1	55.47184723	2.134116E-011	7.731162E-012	0	0.000000E+000
1	55.47186354	7.731162E-012	2.134116E-011	1	0.000000E+000
1	55.47232788	2.134116E-011	7.731162E-012	0	0.000000E+000
1	55.47234358	7.731162E-012	2.134116E-011	1	0.000000E+000
1	55.47243507	2.134116E-011	7.731162E-012	0	0.000000E+000
1	55.47246244	7.731162E-012	2.134116E-011	1	0.000000E+000
1	55.47291302	2.134116E-011	7.731162E-012	0	0.000000E+000
1	58.57624693	8.049657E-012	2.165966E-011	1	0.000000E+000
1	58.57631842	2.165966E-011	8.049657E-012	0	0.000000E+000
1	58.57711719	8.049657E-012	2.165966E-011	1	0.000000E+000
1	58.57716246	2.165966E-011	8.049657E-012	0	0.000000E+000
1	58.57766050	8.049657E-012	2.165966E-011	1	0.000000E+000
1	58.57801748	2.165966E-011	8.049657E-012	0	0.000000E+000
1	58.57831301	8.049657E-012	2.165966E-011	1	0.000000E+000
1	58.57904698	2.165966E-011	8.049657E-012	0	0.000000E+000
1	58.57907052	8.049657E-012	2.165966E-011	1	0.000000E+000
1	58.57924625	2.165966E-011	8.049657E-012	0	0.000000E+000
1	58.57926422	8.049657E-012	2.165966E-011	1	0.000000E+000
1	58.57945790	2.165966E-011	8.049657E-012	0	0.000000E+000
1	58.57968392	8.049657E-012	2.165966E-011	1	0.000000E+000
1	58.57989267	2.165966E-011	8.049657E-012	0	0.000000E+000
1	58.58048839	8.049657E-012	2.165966E-011	1	0.000000E+000
1	58.58053254	2.165966E-011	8.049657E-012	0	0.000000E+000
1	58.58057028	8.049657E-012	2.165966E-011	1	0.000000E+000
1	58.58161660	2.165966E-011	8.049657E-012	0	0.000000E+000
1	58.58164208	8.049657E-012	2.165966E-011	1	0.000000E+000
1	58.58225935	2.165966E-011	8.049657E-012	0	0.000000E+000
1	58.58975683	8.049657E-012	2.165966E-011	1	0.000000E+000
1	58.58977272	2.165966E-011	8.049657E-012	0	0.000000E+000
1	58.58978464	8.049657E-012	2.165966E-011	1	0.000000E+000
1	58.59013836	2.165966E-011	8.049657E-012	0	0.000000E+000
1	58.59015912	8.049657E-012	2.165966E-011	1	0.000000E+000
1	58.59051563	2.165966E-011	8.049657E-012	0	0.000000E+000
1	58.59081733	8.049657E-012	2.165966E-011	1	0.000000E+000
1	58.59135661	2.165966E-011	8.049657E-012	0	0.000000E+000
1	58.59195641	8.049657E-012	2.165966E-011	1	0.000000E+000
1	58.59198260	2.165966E-011	8.049657E-012	0	0.000000E+000
1	58.59378856	8.049657E-012	2.165966E-011	1	0.000000E+000
1	58.59475267	2.165966E-011	8.049657E-012	0	0.000000E+000
1	58.59645126	8.049657E-012	2.165966E-011	1	0.000000E+000
1	58.59708250	2.165966E-011	8.049657E-012	0	0.000000E+000
1	58.59751561	8.049657E-012	2.165966E-011	1	0.000000E+000
1	58.59755109	2.165966E-011	8.049657E-012	0	0.000000E+000
1	58.59756187	8.049657E-012	2.165966E-011	1	0.000000E+000
1	58.59832347	2.165966E-011	8.049657E-012	0	0.000000E+000
1	58.59836385	8.049657E-012	2.165966E-011	1	0.000000E+000
1	58.59892655	2.165966E-011	8.049657E-012	0	0.000000E+000
1	58.59923327	8.049657E-012	2.165966E-011	1	0.000000E+000
1	58.59931418	2.165966E-011	8.049657E-012	0	0.000000E+000
1	58.59949797	8.049657E-012	2.165966E-011	1	0.000000E+000
1	58.59962136	2.165966E-011	8.049657E-012	0	0.000000E+000
1	58.59988093	8.049657E-012	2.165966E-011	1	0.000000E+000
1	58.60009892	2.165966E-011	8.049657E-012	0	0.000000E+000
1	58.60011928	8.049657E-012	2.165966E-011	1	0.000000E+000
1	58.60104501	2.165966E-011	8.049657E-012	0	0.000000E+000
1	58.60106402	8.049657E-012	2.165966E-011	1	0.000000E+000
1	58.60132683	2.165966E-011	8.049657E-012	0	0.000000E+000
1	58.60210994	8.049657E-012	2.165966E-011	1	0.000000E+000
1	58.60267397	2.165966E-011	8.049657E-012	0	0.000000E+000
1	58.60269865	8.049657E-012	2.165966E-011	1	0.000000E+000
1	58.60305518	2.165966E-011	8.049657E-012	0	0.000000E+000
1	58.60334607	8.049657E-012	2.165966E-011	1	0.000000E+000
1	58.60370922	2.165966E-011	8.049657E-012	0	0.000000E+000
1	58.60372488	8.049657E-012	2.165966E-011	1	0.000000E+000
1	58.60426117	2.165966E-011	8.049657E-012	0	0.000000E+000
1	58.60428132	8.049657E-012	2.165966E-011	1	0.000000E+000
1	58.60508042	2.165966E-011	8.049657E-012	0	0.000000E+000
1	58.60509168	8.049657E-012	2.165966E-011	1	0.000000E+000
1	58.60582050	2.165966E-011	8.049657E-012	0	0.000000E+000
1	58.60586219	8.049657E-012	2.165966E-011	1	0.000000E+000
1	58.60590470	2.165966E-011	8.049657E-012	0	0.000000E+000
1	58.60593584	8.049657E-012	2.165966E-011	1	0.000000E+000
1	58.60659107	2.165966E-011	8.049657E-012	0	0.000000E+000
1	58.60727099	8.049657E-012	2.165966E-011	1	0.000000E+000
1	58.60740781	2.165966E-011	8.049657E-012	0	0.000000E+000
1	58.60805453	8.049657E-012	2.165966E-011	1	0.000000E+000
1	58.60869361	2.165966E-011	8.049657E-012	0	0.000000E+000
1	58.60900356	8.049657E-012	2.165966E-011	1	0.000000E+000
1	58.60918033	2.165966E-011	8.049657E-012	0	0.000000E+000
1	58.60946715	8.049657E-012	2.165966E-011	1	0.000000E+000
1	58.60990224	2.165966E-011	8.049657E-012	0	0.000000E+000
1	58.61076428	8.049657E-012	2.165966E-011	1	0.000000E+000
1	58.61139688	2.165966E-011	8.049657E-012	0	0.000000E+000
1	58.61142720	8.049657E-012	2.165966E-011	1	0.000000E+000
1	58.61211123	2.165966E-011	8.049657E-012	0	0.000000E+000
1	58.61213760	8.049657E-012	2.165966E-011	1	0.000000E+000
1	58.61309185	2.165966E-011	8.049657E-012	0	0.000000E+000
1	58.61312903	8.049657E-012	2.165966E-011	1	0.000000E+000
1	58.61338222	2.165966E-011	8.049657E-012	0	0.000000E+000
1	58.61339665	8.049657E-012	2.165966E-011	1	0.000000E+000
1	58.61379793	2.165966E-011	8.049657E-012	0	0.000000E+000
1	58.62133297	8.049657E-012	2.165966E-011	1	0.000000E+000
1	58.62160373	2.165966E-011	8.049657E-012	0	0.000000E+000
1	58.62165799	8.049657E-012	2.165966E-011	1	0.000000E+000
1	58.62168954	2.165966E-011	8.049657E-012	0	0.000000E+000
1	58.62169965	8.049657E-012	2.165966E-011	1	0.000000E+000
1	58.62203262	2.165966E-011	8.049657E-012	0	0.000000E+000
1	58.62205851	8.049657E-012	2.165966E-011	1	0.000000E+000
1	58.62261900	2.165966E-011	8.049657E-012	0	0.000000E+000
1	58.62408919	8.049657E-012	2.165966E-011	1	0.000000E+000
1	58.62431563	2.165966E-011	8.049657E-012	0	0.000000E+000
1	58.62481003	8.049657E-012	2.165966E-011	1	0.000000E+000
1	58.62493065	2.165966E-011	8.049657E-012	0	0.000000E+000
1	58.62501140	8.049657E-012	2.165966E-011	1	0.000000E+000
1	58.62547733	2.165966E-011	8.049657E-012	0	0.000000E+000
1	58.62595147	8.049657E-012	2.165966E-011	1	0.000000E+000
1	58.62599315	2.165966E-011	8.049657E-012	0	0.000000E+000
1	58.62603139	8.049657E-012	2.165966E-011	1	0.000000E+000
1	58.62626232	2.165966E-011	8.049657E-012	0	0.000000E+000
1	58.62644273	8.049657E-012	2.165966E-011	1	0.000000E+000
1	58.62701638	2.165966E-011	8.049657E-012	0	0.000000E+000
1	58.62725323	8.049657E-012	2.165966E-011	1	0.000000E+000
1	58.62791910	2.165966E-011	8.049657E-012	0	0.000000E+000
1	58.62827709	8.049657E-012	2.165966E-011	1	0.000000E+000
1	58.62845887	2.165966E-011	8.049657E-012	0	0.000000E+000
1	58.62851536	8.049657E-012	2.165966E-011	1	0.000000E+000
1	58.62924253	2.165966E-011	8.049657E-012	0	0.000000E+000
1	58.63042195	8.049657E-012	2.165966E-011	1	0.000000E+000
1	58.63076597	2.165966E-011	8.049657E-012	0	0.000000E+000
1	58.63106685	8.049657E-012	2.165966E-011	1	0.000000E+000
1	58.63151717	2.165966E-011	8.049657E-012	0	0.000000E+000
1	58.63160329	8.049657E-012	2.165966E-011	1	0.000000E+000
1	58.63222060	2.165966E-011	8.049657E-012	0	0.000000E+000
1	58.63224439	8.049657E-012	2.165966E-011	1	0.000000E+000
1	58.63234113	2.165966E-011	8.049657E-012	0	0.000000E+000
1	58.63244123	8.049657E-012	2.165966E-011	1	0.000000E+000
1	58.63300700	2.165966E-011	8.049657E-012	0	0.000000E+000
1	58.63418977	8.049657E-012	2.165966E-011	1	0.000000E+000
1	58.63503177	2.165966E-011	8.049657E-012	0	0.000000E+000
1	58.63507623	8.049657E-012	2.165966E-011	1	0.000000E+000
1	58.63514147	2.165966E-011	8.049657E-012	0	0.000000E+000
1	58.63546172	8.049657E-012	2.165966E-011	1	0.000000E+000
1	58.63575845	2.165966E-011	8.049657E-012	0	0.000000E+000
1	58.63577482	8.049657E-012	2.165966E-011	1	0.000000E+000
1	58.63581711	2.165966E-011	8.049657E-012	0	0.000000E+000
1	58.63585297	8.049657E-012	2.165966E-011	1	0.000000E+000
1	58.63615526	2.165966E-011	8.049657E-012	0	0.000000E+000
1	58.63618896	8.049657E-012	2.165966E-011	1	0.000000E+000
1	58.63646017	2.165966E-011	8.049657E-012	0	0.000000E+000
1	58.63668499	8.049657E-012	2.165966E-011	1	0.000000E+000
1	58.63684097	2.165966E-011	8.049657E-012	0	0.000000E+000
1	58.63692438	8.049657E-012	2.165966E-011	1	0.000000E+000
1	58.63741948	2.165966E-011	8.049657E-012	0	0.000000E+000
1	58.63793934	8.049657E-012	2.165966E-011	1	0.000000E+000
1	58.63975937	2.165966E-011	8.049657E-012	0	0.000000E+000
1	58.64009905	8.049657E-012	2.165966E-011	1	0.000000E+000
1	58.64020487	2.165966E-011	8.049657E-012	0	0.000000E+000
1	58.64021916	8.049657E-012	2.165966E-011	1	0.000000E+000
1	58.64107023	2.165966E-011	8.049657E-012	0	0.000000E+000
1	58.64142919	8.049657E-012	2.165966E-011	1	0.000000E+000
1	58.64154907	2.165966E-011	8.049657E-012	0	0.000000E+000
1	58.64156265	8.049657E-012	2.165966E-011	1	0.000000E+000
1	58.64188859	2.165966E-011	8.049657E-012	0	0.000000E+000
1	58.64313118	8.049657E-012	2.165966E-011	1	0.000000E+000
1	58.64320415	2.165966E-011	8.049657E-012	0	0.000000E+000
1	58.64338144	8.049657E-012	2.165966E-011	1	0.000000E+000
1	58.64349550	2.165966E-011	8.049657E-012	0	0.000000E+000
1	58.64352111	8.049657E-012	2.165966E-011	1	0.000000E+000
1	58.64372193	2.165966E-011	8.049657E-012	0	0.000000E+000
1	58.64395627	8.049657E-012	2.165966E-011	1	0.000000E+000
1	58.64521912	2.165966E-011	8.049657E-012	0	0.000000E+000
1	58.64567447	8.049657E-012	2.165966E-011	1	0.000000E+000
1	58.64579282	2.165966E-011	8.049657E-012	0	0.000000E+000
1	58.64581919	8.049657E-012	2.165966E-011	1	0.000000E+000
1	58.64588374	2.165966E-011	8.049657E-012	0	0.000000E+000
1	58.64591906	8.049657E-012	2.165966E-011	1	0.000000E+000
1	58.64603874	2.165966E-011	8.049657E-012	0	0.000000E+000
1	58.64606817	8.049657E-012	2.165966E-011	1	0.000000E+000
1	58.64619643	2.165966E-011	8.049657E-012	0	0.000000E+000
1	58.64622968	8.049657E-012	2.165966E-011	1	0.000000E+000
1	58.64709503	2.165966E-011	8.049657E-012	0	0.000000E+000
1	58.64753237	8.049657E-012	2.165966E-011	1	0.000000E+000
1	58.64819119	2.165966E-011	8.049657E-012	0	0.000000E+000
1	58.64820603	8.049657E-012	2.165966E-011	1	0.000000E+000
1	58.64868113	2.165966E-011	8.049657E-012	0	0.000000E+000
1	58.64869055	8.049657E-012	2.165966E-011	1	0.000000E+000
1	58.64905030	2.165966E-011	8.049657E-012	0	0.000000E+000
1	58.64917881	8.049657E-012	2.165966E-011	1	0.000000E+000
1	58.64945138	2.165966E-011	8.049657E-012	0	0.000000E+000
1	58.64971088	8.049657E-012	2.165966E-011	1	0.000000E+000
1	58.65027065	2.165966E-011	8.049657E-012	0	0.000000E+000
1	58.65043590	8.049657E-012	2.165966E-011	1	0.000000E+000
1	58.65102013	2.165966E-011	8.049657E-012	0	0.000000E+000
1	58.65107305	8.049657E-012	2.165966E-011	1	0.000000E+000
1	58.65123788	2.165966E-011	8.049657E-012	0	0.000000E+000
1	58.65129304	8.049657E-012	2.165966E-011	1	0.000000E+000
1	58.65132456	2.165966E-011	8.049657E-012	0	0.000000E+000
1	58.65134427	8.049657E-012	2.165966E-011	1	0.000000E+000
1	58.65165618	2.165966E-011	8.049657E-012	0	0.000000E+000
1	58.65168980	8.049657E-012	2.165966E-011	1	0.000000E+000
1	58.65181019	2.165966E-011	8.049657E-012	0	0.000000E+000
1	58.65184531	8.049657E-012	2.165966E-011	1	0.000000E+000
1	58.65226062	2.165966E-011	8.049657E-012	0	0.000000E+000
1	58.65228677	8.049657E-012	2.165966E-011	1	0.000000E+000
1	58.65290682	2.165966E-011	8.049657E-012	0	0.000000E+000
1	58.65305519	8.049657E-012	2.165966E-011	1	0.000000E+000
1	58.65338576	2.165966E-011	8.049657E-012	0	0.000000E+000
1	58.65360730	8.049657E-012	2.165966E-011	1	0.000000E+000
1	58.65384910	2.165966E-011	8.049657E-012	0	0.000000E+000
1	58.65386589	8.049657E-012	2.165966E-011	1	0.000000E+000
1	58.65407880	2.165966E-011	8.049657E-012	0	0.000000E+000
1	58.65408524	8.049657E-012	2.165966E-011	1	0.000000E+000
1	58.65427978	2.165966E-011	8.049657E-012	0	0.000000E+000
1	58.65467214	8.049657E-012	2.165966E-011	1	0.000000E+000
1	58.65522374	2.165966E-011	8.049657E-012	0	0.000000E+000
1	58.65524190	8.049657E-012	2.165966E-011	1	0.000000E+000
1	58.65553425	2.165966E-011	8.049657E-012	0	0.000000E+000
1	58.65556004	8.049657E-012	2.165966E-011	1	0.000000E+000
1	58.65588822	2.165966E-011	8.049657E-012	0	0.000000E+000
1	58.65591092	8.049657E-012	2.165966E-011	1	0.000000E+000
1	58.65655243	2.165966E-011	8.049657E-012	0	0.000000E+000
1	58.65656651	8.049657E-012	2.165966E-011	1	0.000000E+000
1	58.65902616	2.165966E-011	8.049657E-012	0	0.000000E+000
1	58.66073727	8.049657E-012	2.165966E-011	1	0.000000E+000
1	58.66101554	2.165966E-011	8.049657E-012	0	0.000000E+000
1	58.66129067	8.049657E-012	2.165966E-011	1	0.000000E+000
1	58.66150331	2.165966E-011	8.049657E-012	0	0.000000E+000
1	58.66152398	8.049657E-012	2.165966E-011	1	0.000000E+000
1	58.66194376	2.165966E-011	8.049657E-012	0	0.000000E+000
1	58.66196286	8.049657E-012	2.165966E-011	1	0.000000E+000
1	58.66348354	2.165966E-011	8.049657E-012	0	0.000000E+000
1	58.66370110	8.049657E-012	2.165966E-011	1	0.000000E+000
1	58.66380144	2.165966E-011	8.049657E-012	0	0.000000E+000
1	58.66382564	8.049657E-012	2.165966E-011	1	0.000000E+000
1	58.66414077	2.165966E-011	8.049657E-012	0	0.000000E+000
1	58.66418199	8.049657E-012	2.165966E-011	1	0.000000E+000
1	58.66421167	2.165966E-011	8.049657E-012	0	0.000000E+000
1	58.66476320	8.049657E-012	2.165966E-011	1	0.000000E+000
1	58.66498862	2.165966E-011	8.049657E-012	0	0.000000E+000
1	58.66514952	8.049657E-012	2.165966E-011	1	0.000000E+000
1	58.66636289	2.165966E-011	8.049657E-012	0	0.000000E+000
1	58.66656195	8.049657E-012	2.165966E-011	1	0.000000E+000
1	58.66782305	2.165966E-011	8.049657E-012	0	0.000000E+000
1	58.66785123	8.049657E-012	2.165966E-011	1	0.000000E+000
1	58.66796798	2.165966E-011	8.049657E-012	0	0.000000E+000
1	58.66799993	8.049657E-012	2.165966E-011	1	0.000000E+000
1	58.66801533	2.165966E-011	8.049657E-012	0	0.000000E+000
1	58.66805096	8.049657E-012	2.165966E-011	1	0.000000E+000
1	58.66858323	2.165966E-011	8.049657E-012	0	0.000000E+000
1	58.66869475	8.049657E-012	2.165966E-011	1	0.000000E+000
1	58.66937070	2.165966E-011	8.049657E-012	0	0.000000E+000
1	58.66939829	8.049657E-012	2.165966E-011	1	0.000000E+000
1	58.67142542	2.165966E-011	8.049657E-012	0	0.000000E+000
1	58.67231996	8.049657E-012	2.165966E-011	1	0.000000E+000
1	58.67361073	2.165966E-011	8.049657E-012	0	0.000000E+000
1	58.67417157	8.049657E-012	2.165966E-011	1	0.000000E+000
1	58.67491950	2.165966E-011	8.049657E-012	0	0.000000E+000
1	58.67533059	8.049657E-012	2.165966E-011	1	0.000000E+000
1	58.67566936	2.165966E-011	8.049657E-012	0	0.000000E+000
1	58.67600238	8.049657E-012	2.165966E-011	1	0.000000E+000
1	58.67622470	2.165966E-011	8.049657E-012	0	0.000000E+000
1	58.67623516	8.049657E-012	2.165966E-011	1	0.000000E+000
1	58.67674046	2.165966E-011	8.049657E-012	0	0.000000E+000
1	58.67676772	8.049657E-012	2.165966E-011	1	0.000000E+000
1	58.67823811	2.165966E-011	8.049657E-012	0	0.000000E+000
1	58.67826333	8.049657E-012	2.165966E-011	1	0.000000E+000
1	58.67894439	2.165966E-011	8.049657E-012	0	0.000000E+000
1	58.67944658	8.049657E-012	2.165966E-011	1	0.000000E+000
1	58.68121017	2.165966E-011	8.049657E-012	0	0.000000E+000
1	58.68121444	8.049657E-012	2.165966E-011	1	0.000000E+000
1	58.68125006	2.165966E-011	8.049657E-012	0	0.000000E+000
1	58.68128182	8.049657E-012	2.165966E-011	1	0.000000E+000
1	58.68140945	2.165966E-011	8.049657E-012	0	0.000000E+000
1	58.68149038	8.049657E-012	2.165966E-011	1	0.000000E+000
1	58.68204662	2.165966E-011	8.049657E-012	0	0.000000E+000
1	58.68208190	8.049657E-012	2.165966E-011	1	0.000000E+000
1	58.68263007	2.165966E-011	8.049657E-012	0	0.000000E+000
1	58.68269761	8.049657E-012	2.165966E-011	1	0.000000E+000
1	58.68304333	2.165966E-011	8.049657E-012	0	0.000000E+000
1	58.68310138	8.049657E-012	2.165966E-011	1	0.000000E+000
1	58.68327878	2.165966E-011	8.049657E-012	0	0.000000E+000
1	58.68330634	8.049657E-012	2.165966E-011	1	0.000000E+000
1	58.68335966	2.165966E-011	8.049657E-012	0	0.000000E+000
1	58.68342727	8.049657E-012	2.165966E-011	1	0.000000E+000
1	58.68364791	2.165966E-011	8.049657E-012	0	0.000000E+000
1	58.68418249	8.049657E-012	2.165966E-011	1	0.000000E+000
1	58.68584515	2.165966E-011	8.049657E-012	0	0.000000E+000
1	58.68587859	8.049657E-012	2.165966E-011	1	0.000000E+000
1	58.68615478	2.165966E-011	8.049657E-012	0	0.000000E+000
1	58.68618563	8.049657E-012	2.165966E-011	1	0.000000E+000
1	58.68626575	2.165966E-011	8.049657E-012	0	0.000000E+000
1	58.68628505	8.049657E-012	2.165966E-011	1	0.000000E+000
1	58.68705693	2.165966E-011	8.049657E-012	0	0.000000E+000
1	58.68709100	8.049657E-012	2.165966E-011	1	0.000000E+000
1	58.68718728	2.165966E-011	8.049657E-012	0	0.000000E+000
1	58.68782299	8.049657E-012	2.165966E-011	1	0.000000E+000
1	58.68793254	2.165966E-011	8.049657E-012	0	0.000000E+000
1	58.68794004	8.049657E-012	2.165966E-011	1	0.000000E+000
1	58.68912516	2.165966E-011	8.049657E-012	0	0.000000E+000
1	58.69004959	8.049657E-012	2.165966E-011	1	0.000000E+000
1	58.69009957	2.165966E-011	8.049657E-012	0	0.000000E+000
1	58.69054723	8.049657E-012	2.165966E-011	1	0.000000E+000
1	58.69063223	2.165966E-011	8.049657E-012	0	0.000000E+000
1	58.69064700	8.049657E-012	2.165966E-011	1	0.000000E+000
1	58.69123548	2.165966E-011	8.049657E-012	0	0.000000E+000
1	58.69143402	8.049657E-012	2.165966E-011	1	0.000000E+000
1	58.69208216	2.165966E-011	8.049657E-012	0	0.000000E+000
1	58.69213589	8.049657E-012	2.165966E-011	1	0.000000E+000
1	58.69291107	2.165966E-011	8.049657E-012	0	0.000000E+000
1	58.69365895	8.049657E-012	2.165966E-011	1	0.000000E+000
1	58.69666785	2.165966E-011	8.049657E-012	0	0.000000E+000
1	58.69670272	8.049657E-012	2.165966E-011	1	0.000000E+000
1	58.69702603	2.165966E-011	8.049657E-012	0	0.000000E+000
1	58.69706582	8.049657E-012	2.165966E-011	1	0.000000E+000
1	58.69742203	2.165966E-011	8.049657E-012	0	0.000000E+000
1	58.69748284	8.049657E-012	2.165966E-011	1	0.000000E+000
1	58.69807051	2.165966E-011	8.049657E-012	0	0.000000E+000
1	58.69809406	8.049657E-012	2.165966E-011	1	0.000000E+000
1	58.69829366	2.165966E-011	8.049657E-012	0	0.000000E+000
1	58.69831595	8.049657E-012	2.165966E-011	1	0.000000E+000
1	58.69853602	2.165966E-011	8.049657E-012	0	0.000000E+000
1	58.69855804	8.049657E-012	2.165966E-011	1	0.000000E+000
1	58.69884127	2.165966E-011	8.049657E-012	0	0.000000E+000
1	58.69888764	8.049657E-012	2.165966E-011	1	0.000000E+000
1	58.70121227	2.165966E-011	8.049657E-012	0	0.000000E+000
1	58.70123069	8.049657E-012	2.165966E-011	1	0.000000E+000
1	58.70238859	2.165966E-011	8.049657E-012	0	0.000000E+000
1	58.70241318	8.049657E-012	2.165966E-011	1	0.000000E+000
1	58.70315868	2.165966E-011	8.049657E-012	0	0.000000E+000
1	58.70319249	8.049657E-012	2.165966E-011	1	0.000000E+000
1	58.70489727	2.165966E-011	8.049657E-012	0	0.000000E+000
1	58.70493662	8.049657E-012	2.165966E-011	1	0.000000E+000
1	58.70502406	2.165966E-011	8.049657E-012	0	0.000000E+000
1	58.70504802	8.049657E-012	2.165966E-011	1	0.000000E+000
1	58.70517720	2.165966E-011	8.049657E-012	0	0.000000E+000
1	58.70528831	8.049657E-012	2.165966E-011	1	0.000000E+000
1	58.70537194	2.165966E-011	8.049657E-012	0	0.000000E+000
1	58.70641387	8.049657E-012	2.165966E-011	1	0.000000E+000
1	58.70645203	2.165966E-011	8.049657E-012	0	0.000000E+000
1	58.70674213	8.049657E-012	2.165966E-011	1	0.000000E+000
1	58.70727219	2.165966E-011	8.049657E-012	0	0.000000E+000
1	58.70736310	8.049657E-012	2.165966E-011	1	0.000000E+000
1	58.70873801	2.165966E-011	8.049657E-012	0	0.000000E+000
1	58.70874856	8.049657E-012	2.165966E-011	1	0.000000E+000
1	58.70889000	2.165966E-011	8.049657E-012	0	0.000000E+000
1	58.70892008	8.049657E-012	2.165966E-011	1	0.000000E+000
1	58.70925249	2.165966E-011	8.049657E-012	0	0.000000E+000
1	58.70931388	8.049657E-012	2.165966E-011	1	0.000000E+000
1	58.71005309	2.165966E-011	8.049657E-012	0	0.000000E+000
1	58.71052110	8.049657E-012	2.165966E-011	1	0.000000E+000
1	58.71053736	2.165966E-011	8.049657E-012	0	0.000000E+000
1	58.71144584	8.049657E-012	2.165966E-011	1	0.000000E+000
1	58.71153835	2.165966E-011	8.049657E-012	0	0.000000E+000
1	58.71179226	8.049657E-012	2.165966E-011	1	0.000000E+000
1	58.71183144	2.165966E-011	8.049657E-012	0	0.000000E+000
1	58.71244601	8.049657E-012	2.165966E-011	1	0.000000E+000
1	58.71272386	2.165966E-011	8.049657E-012	0	0.000000E+000
1	58.71274429	8.049657E-012	2.165966E-011	1	0.000000E+000
1	58.71342996	2.165966E-011	8.049657E-012	0	0.000000E+000
1	58.71345535	8.049657E-012	2.165966E-011	1	0.000000E+000
1	58.71606525	2.165966E-011	8.049657E-012	0	0.000000E+000
1	58.71609044	8.049657E-012	2.165966E-011	1	0.000000E+000
1	58.71626743	2.165966E-011	8.049657E-012	0	0.000000E+000
1	58.71645928	8.049657E-012	2.165966E-011	1	0.000000E+000
1	58.71683914	2.165966E-011	8.049657E-012	0	0.000000E+000
1	58.71691242	8.049657E-012	2.165966E-011	1	0.000000E+000
1	58.71716908	2.165966E-011	8.049657E-012	0	0.000000E+000
1	58.71720879	8.049657E-012	2.165966E-011	1	0.000000E+000
1	58.71823206	2.165966E-011	8.049657E-012	0	0.000000E+000
1	58.71829390	8.049657E-012	2.165966E-011	1	0.000000E+000
1	58.71954299	2.165966E-011	8.049657E-012	0	0.000000E+000
1	58.71956148	8.049657E-012	2.165966E-011	1	0.000000E+000
1	58.72117775	2.165966E-011	8.049657E-012	0	0.000000E+000
1	58.72120603	8.049657E-012	2.165966E-011	1	0.000000E+000
1	58.72170329	2.165966E-011	8.049657E-012	0	0.000000E+000
1	58.72172341	8.049657E-012	2.165966E-011	1	0.000000E+000
1	58.72233064	2.165966E-011	8.049657E-012	0	0.000000E+000
1	58.72234647	8.049657E-012	2.165966E-011	1	0.000000E+000
1	58.72256988	2.165966E-011	8.049657E-012	0	0.000000E+000
1	58.72258474	8.049657E-012	2.165966E-011	1	0.000000E+000
1	58.72285917	2.165966E-011	8.049657E-012	0	0.000000E+000
1	58.72287503	8.049657E-012	2.165966E-011	1	0.000000E+000
1	58.72299199	2.165966E-011	8.049657E-012	0	0.000000E+000
1	58.72303060	8.049657E-012	2.165966E-011	1	0.000000E+000
1	58.72309088	2.165966E-011	8.049657E-012	0	0.000000E+000
1	58.72311196	8.049657E-012	2.165966E-011	1	0.000000E+000
1	58.72432676	2.165966E-011	8.049657E-012	0	0.000000E+000
1	58.72433513	8.049657E-012	2.165966E-011	1	0.000000E+000
1	58.72443700	2.165966E-011	8.049657E-012	0	0.000000E+000
1	58.72465434	8.049657E-012	2.165966E-011	1	0.000000E+000
1	58.72478787	2.165966E-011	8.049657E-012	0	0.000000E+000
1	58.72482328	8.049657E-012	2.165966E-011	1	0.000000E+000
1	58.72586246	2.165966E-011	8.049657E-012	0	0.000000E+000
1	58.72591562	8.049657E-012	2.165966E-011	1	0.000000E+000
1	58.72609035	2.165966E-011	8.049657E-012	0	0.000000E+000
1	58.72643032	8.049657E-012	2.165966E-011	1	0.000000E+000
1	58.72702561	2.165966E-011	8.049657E-012	0	0.000000E+000
1	58.72790049	8.049657E-012	2.165966E-011	1	0.000000E+000
1	58.72817339	2.165966E-011	8.049657E-012	0	0.000000E+000
1	58.72820608	8.049657E-012	2.165966E-011	1	0.000000E+000
1	58.72952484	2.165966E-011	8.049657E-012	0	0.000000E+000
1	58.72955814	8.049657E-012	2.165966E-011	1	0.000000E+000
1	58.73019329	2.165966E-011	8.049657E-012	0	0.000000E+000
1	58.73019906	8.049657E-012	2.165966E-011	1	0.000000E+000
1	58.73036812	2.165966E-011	8.049657E-012	0	0.000000E+000
1	58.73062700	8.049657E-012	2.165966E-011	1	0.000000E+000
1	58.73075847	2.165966E-011	8.049657E-012	0	0.000000E+000
1	58.73077914	8.049657E-012	2.165966E-011	1	0.000000E+000
1	58.73166567	2.165966E-011	8.049657E-012	0	0.000000E+000
1	58.73169652	8.049657E-012	2.165966E-011	1	0.000000E+000
1	58.73177609	2.165966E-011	8.049657E-012	0	0.000000E+000
1	58.73203528	8.049657E-012	2.165966E-011	1	0.000000E+000
1	58.73214740	2.165966E-011	8.049657E-012	0	0.000000E+000
1	58.73256606	8.049657E-012	2.165966E-011	1	0.000000E+000
1	58.73613270	2.165966E-011	8.049657E-012	0	0.000000E+000
1	58.73614880	8.049657E-012	2.165966E-011	1	0.000000E+000
1	58.73654964	2.165966E-011	8.049657E-012	0	0.000000E+000
1	58.73671108	8.049657E-012	2.165966E-011	1	0.000000E+000
1	58.73720623	2.165966E-011	8.049657E-012	0	0.000000E+000
1	58.73723409	8.049657E-012	2.165966E-011	1	0.000000E+000
1	58.73768940	2.165966E-011	8.049657E-012	0	0.000000E+000
1	58.73770272	8.049657E-012	2.165966E-011	1	0.000000E+000
1	58.73777045	2.165966E-011	8.049657E-012	0	0.000000E+000
1	58.73778728	8.049657E-012	2.165966E-011	1	0.000000E+000
1	58.73855489	2.165966E-011	8.049657E-012	0	0.000000E+000
1	58.73860635	8.049657E-012	2.165966E-011	1	0.000000E+000
1	58.73880522	2.165966E-011	8.049657E-012	0	0.000000E+000
1	63.33038381	7.838389E-012	2.144839E-011	1	0.000000E+000
1	63.33051978	2.144839E-011	7.838389E-012	0	0.000000E+000
1	63.33056326	7.838389E-012	2.144839E-011	1	0.000000E+000
1	63.33076581	2.144839E-011	7.838389E-012	0	0.000000E+000
1	63.33079465	7.838389E-012	2.144839E-011	1	0.000000E+000
1	63.33090539	2.144839E-011	7.838389E-012	0	0.000000E+000
1	63.33091681	7.838389E-012	2.144839E-011	1	0.000000E+000
1	63.33363626	2.144839E-011	7.838389E-012	0	0.000000E+000
1	63.33401157	7.838389E-012	2.144839E-011	1	0.000000E+000
1	63.33415714	2.144839E-011	7.838389E-012	0	0.000000E+000
1	63.33416795	7.838389E-012	2.144839E-011	1	0.000000E+000
1	63.33442594	2.144839E-011	7.838389E-012	0	0.000000E+000
1	63.33489511	7.838389E-012	2.144839E-011	1	0.000000E+000
1	63.33546414	2.144839E-011	7.838389E-012	0	0.000000E+000
1	63.33578115	7.838389E-012	2.144839E-011	1	0.000000E+000
1	63.33588716	2.144839E-011	7.838389E-012	0	0.000000E+000
1	63.33592444	7.838389E-012	2.144839E-011	1	0.000000E+000
1	63.33668841	2.144839E-011	7.838389E-012	0	0.000000E+000
1	63.33684473	7.838389E-012	2.144839E-011	1	0.000000E+000
1	63.33690260	2.144839E-011	7.838389E-012	0	0.000000E+000
1	63.33717754	7.838389E-012	2.144839E-011	1	0.000000E+000
1	63.33818502	2.144839E-011	7.838389E-012	0	0.000000E+000
1	63.33820317	7.838389E-012	2.144839E-011	1	0.000000E+000
1	63.33868635	2.144839E-011	7.838389E-012	0	0.000000E+000
1	63.33892952	7.838389E-012	2.144839E-011	1	0.000000E+000
1	63.33953723	2.144839E-011	7.838389E-012	0	0.000000E+000
1	63.33956320	7.838389E-012	2.144839E-011	1	0.000000E+000
1	63.33997144	2.144839E-011	7.838389E-012	0	0.000000E+000
1	63.34003150	7.838389E-012	2.144839E-011	1	0.000000E+000
1	63.34011827	2.144839E-011	7.838389E-012	0	0.000000E+000
1	63.34020492	7.838389E-012	2.144839E-011	1	0.000000E+000
1	63.34058176	2.144839E-011	7.838389E-012	0	0.000000E+000
1	63.34064133	7.838389E-012	2.144839E-011	1	0.000000E+000
1	63.34202186	2.144839E-011	7.838389E-012	0	0.000000E+000
1	63.34243856	7.838389E-012	2.144839E-011	1	0.000000E+000
1	63.34360274	2.144839E-011	7.838389E-012	0	0.000000E+000
1	63.34362483	7.838389E-012	2.144839E-011	1	0.000000E+000
1	63.34546349	2.144839E-011	7.838389E-012	0	0.000000E+000
1	63.34549356	7.838389E-012	2.144839E-011	1	0.000000E+000
1	63.34549612	2.144839E-011	7.838389E-012	0	0.000000E+000
1	63.34603696	7.838389E-012	2.144839E-011	1	0.000000E+000
1	63.34613647	2.144839E-011	7.838389E-012	0	0.000000E+000
1	63.34614955	7.838389E-012	2.144839E-011	1	0.000000E+000
1	63.34651155	2.144839E-011	7.838389E-012	0	0.000000E+000
1	63.34704457	7.838389E-012	2.144839E-011	1	0.000000E+000
1	63.34795898	2.144839E-011	7.838389E-012	0	0.000000E+000
1	63.34859075	7.838389E-012	2.144839E-011	1	0.000000E+000
1	63.34886156	2.144839E-011	7.838389E-012	0	0.000000E+000
1	63.34886834	7.838389E-012	2.144839E-011	1	0.000000E+000
1	63.34898143	2.144839E-011	7.838389E-012	0	0.000000E+000
1	63.34899727	7.838389E-012	2.144839E-011	1	0.000000E+000
1	63.34930533	2.144839E-011	7.838389E-012	0	0.000000E+000
1	63.34931956	7.838389E-012	2.144839E-011	1	0.000000E+000
1	63.34950548	2.144839E-011	7.838389E-012	0	0.000000E+000
1	63.34963052	7.838389E-012	2.144839E-011	1	0.000000E+000
1	63.34975768	2.144839E-011	7.838389E-012	0	0.000000E+000
1	63.34977485	7.838389E-012	2.144839E-011	1	0.000000E+000
1	63.34987794	2.144839E-011	7.838389E-012	0	0.000000E+000
1	63.34989362	7.838389E-012	2.144839E-011	1	0.000000E+000
1	63.34995813	2.144839E-011	7.838389E-012	0	0.000000E+000
1	63.35069407	7.838389E-012	2.144839E-011	1	0.000000E+000
1	63.35165461	2.144839E-011	7.838389E-012	0	0.000000E+000
1	63.35174978	7.838389E-012	2.144839E-011	1	0.000000E+000
1	63.35187674	2.144839E-011	7.838389E-012	0	0.000000E+000
1	63.35222000	7.838389E-012	2.144839E-011	1	0.000000E+000
1	63.35327051	2.144839E-011	7.838389E-012	0	0.000000E+000
1	63.35379162	7.838389E-012	2.144839E-011	1	0.000000E+000
1	63.35395133	2.144839E-011	7.838389E-012	0	0.000000E+000
1	63.35490067	7.838389E-012	2.144839E-011	1	0.000000E+000
1	63.35572951	2.144839E-011	7.838389E-012	0	0.000000E+000
1	63.35762554	7.838389E-012	2.144839E-011	1	0.000000E+000
1	63.35836189	2.144839E-011	7.838389E-012	0	0.000000E+000
1	63.35836634	7.838389E-012	2.144839E-011	1	0.000000E+000
1	63.35937100	2.144839E-011	7.838389E-012	0	0.000000E+000
1	63.35951318	7.838389E-012	2.144839E-011	1	0.000000E+000
1	63.35973541	2.144839E-011	7.838389E-012	0	0.000000E+000
1	63.35984701	7.838389E-012	2.144839E-011	1	0.000000E+000
1	63.36029079	2.144839E-011	7.838389E-012	0	0.000000E+000
1	63.36106334	7.838389E-012	2.144839E-011	1	0.000000E+000
1	63.36208830	2.144839E-011	7.838389E-012	0	0.000000E+000
1	63.36210203	7.838389E-012	2.144839E-011	1	0.000000E+000
1	63.36413517	2.144839E-011	7.838389E-012	0	0.000000E+000
1	63.36506329	7.838389E-012	2.144839E-011	1	0.000000E+000
1	63.36555998	2.144839E-011	7.838389E-012	0	0.000000E+000
1	63.36561648	7.838389E-012	2.144839E-011	1	0.000000E+000
1	63.36697387	2.144839E-011	7.838389E-012	0	0.000000E+000
1	63.36717887	7.838389E-012	2.144839E-011	1	0.000000E+000
1	63.36726948	2.144839E-011	7.838389E-012	0	0.000000E+000
1	63.36730087	7.838389E-012	2.144839E-011	1	0.000000E+000
1	63.36801920	2.144839E-011	7.838389E-012	0	0.000000E+000
1	63.36806349	7.838389E-012	2.144839E-011	1	0.000000E+000
1	63.36834282	2.144839E-011	7.838389E-012	0	0.000000E+000
1	63.36963050	7.838389E-012	2.144839E-011	1	0.000000E+000
1	63.36985773	2.144839E-011	7.838389E-012	0	0.000000E+000
1	63.37046247	7.838389E-012	2.144839E-011	1	0.000000E+000
1	63.37079494	2.144839E-011	7.838389E-012	0	0.000000E+000
1	63.37103102	7.838389E-012	2.144839E-011	1	0.000000E+000
1	63.37225839	2.144839E-011	7.838389E-012	0	0.000000E+000
1	63.37228097	7.838389E-012	2.144839E-011	1	0.000000E+000
1	63.37289670	2.144839E-011	7.838389E-012	0	0.000000E+000
1	63.37291374	7.838389E-012	2.144839E-011	1	0.000000E+000
1	63.37297859	2.144839E-011	7.838389E-012	0	0.000000E+000
1	63.37299842	7.838389E-012	2.144839E-011	1	0.000000E+000
1	63.37321985	2.144839E-011	7.838389E-012	0	0.000000E+000
1	63.37325801	7.838389E-012	2.144839E-011	1	0.000000E+000
1	63.37367591	2.144839E-011	7.838389E-012	0	0.000000E+000
1	63.37370158	7.838389E-012	2.144839E-011	1	0.000000E+000
1	63.37414752	2.144839E-011	7.838389E-012	0	0.000000E+000
1	63.37421320	7.838389E-012	2.144839E-011	1	0.000000E+000
1	63.37436184	2.144839E-011	7.838389E-012	0	0.000000E+000
1	63.37459547	7.838389E-012	2.144839E-011	1	0.000000E+000
1	63.37599411	2.144839E-011	7.838389E-012	0	0.000000E+000
1	63.37601831	7.838389E-012	2.144839E-011	1	0.000000E+000
1	63.37630313	2.144839E-011	7.838389E-012	0	0.000000E+000
1	63.37635512	7.838389E-012	2.144839E-011	1	0.000000E+000
1	63.37650602	2.144839E-011	7.838389E-012	0	0.000000E+000
1	63.37806104	7.838389E-012	2.144839E-011	1	0.000000E+000
1	63.37888217	2.144839E-011	7.838389E-012	0	0.000000E+000
1	63.37951644	7.838389E-012	2.144839E-011	1	0.000000E+000
1	63.38111986	2.144839E-011	7.838389E-012	0	0.000000E+000
1	63.38120952	7.838389E-012	2.144839E-011	1	0.000000E+000
1	63.38135917	2.144839E-011	7.838389E-012	0	0.000000E+000
1	63.38138441	7.838389E-012	2.144839E-011	1	0.000000E+000
1	63.38188620	2.144839E-011	7.838389E-012	0	0.000000E+000
1	63.38189601	7.838389E-012	2.144839E-011	1	0.000000E+000
1	63.38202104	2.144839E-011	7.838389E-012	0	0.000000E+000
1	63.38202884	7.838389E-012	2.144839E-011	1	0.000000E+000
1	63.38262144	2.144839E-011	7.838389E-012	0	0.000000E+000
1	63.38265667	7.838389E-012	2.144839E-011	1	0.000000E+000
1	63.38284510	2.144839E-011	7.838389E-012	0	0.000000E+000
1	63.38293149	7.838389E-012	2.144839E-011	1	0.000000E+000
1	63.38363453	2.144839E-011	7.838389E-012	0	0.000000E+000
1	63.38385956	7.838389E-012	2.144839E-011	1	0.000000E+000
1	63.38395925	2.144839E-011	7.838389E-012	0	0.000000E+000
1	63.38421185	7.838389E-012	2.144839E-011	1	0.000000E+000
1	63.38432478	2.144839E-011	7.838389E-012	0	0.000000E+000
1	63.38438290	7.838389E-012	2.144839E-011	1	0.000000E+000
1	63.38514041	2.144839E-011	7.838389E-012	0	0.000000E+000
1	63.38516965	7.838389E-012	2.144839E-011	1	0.000000E+000
1	63.38608670	2.144839E-011	7.838389E-012	0	0.000000E+000
1	63.38611977	7.838389E-012	2.144839E-011	1	0.000000E+000
1	63.38641086	2.144839E-011	7.838389E-012	0	0.000000E+000
1	63.38726230	7.838389E-012	2.144839E-011	1	0.000000E+000
1	63.38730909	2.144839E-011	7.838389E-012	0	0.000000E+000
1	63.38790318	7.838389E-012	2.144839E-011	1	0.000000E+000
1	63.38792071	2.144839E-011	7.838389E-012	0	0.000000E+000
1	63.38851940	7.838389E-012	2.144839E-011	1	0.000000E+000
1	63.38952715	2.144839E-011	7.838389E-012	0	0.000000E+000
1	63.38955350	7.838389E-012	2.144839E-011	1	0.000000E+000
1	63.39032115	2.144839E-011	7.838389E-012	0	0.000000E+000
1	63.39114114	7.838389E-012	2.144839E-011	1	0.000000E+000
1	63.39263383	2.144839E-011	7.838389E-012	0	0.000000E+000
1	63.39265951	7.838389E-012	2.144839E-011	1	0.000000E+000
1	63.39394804	2.144839E-011	7.838389E-012	0	0.000000E+000
1	63.39397309	7.838389E-012	2.144839E-011	1	0.000000E+000
1	63.39403566	2.144839E-011	7.838389E-012	0	0.000000E+000
1	63.39406205	7.838389E-012	2.144839E-011	1	0.000000E+000
1	63.39408075	2.144839E-011	7.838389E-012	0	0.000000E+000
1	63.39477687	7.838389E-012	2.144839E-011	1	0.000000E+000
1	63.39585408	2.144839E-011	7.838389E-012	0	0.000000E+000
1	63.39589263	7.838389E-012	2.144839E-011	1	0.000000E+000
1	63.39721655	2.144839E-011	7.838389E-012	0	0.000000E+000
1	63.39724980	7.838389E-012	2.144839E-011	1	0.000000E+000
1	63.39779580	2.144839E-011	7.838389E-012	0	0.000000E+000
1	63.39894626	7.838389E-012	2.144839E-011	1	0.000000E+000
1	63.39920048	2.144839E-011	7.838389E-012	0	0.000000E+000
1	63.39938839	7.838389E-012	2.144839E-011	1	0.000000E+000
1	63.39940500	2.144839E-011	7.838389E-012	0	0.000000E+000
1	63.39942257	7.838389E-012	2.144839E-011	1	0.000000E+000
1	63.39982845	2.144839E-011	7.838389E-012	0	0.000000E+000
1	63.51465036	7.706160E-012	2.131616E-011	1	0.000000E+000
1	63.51499792	2.131616E-011	7.706160E-012	0	0.000000E+000
1	63.51503222	7.706160E-012	2.131616E-011	1	0.000000E+000
1	63.51527023	2.131616E-011	7.706160E-012	0	0.000000E+000
1	63.51529004	7.706160E-012	2.131616E-011	1	0.000000E+000
1	63.51576618	2.131616E-011	7.706160E-012	0	0.000000E+000
1	63.51582310	7.706160E-012	2.131616E-011	1	0.000000E+000
1	63.51613751	2.131616E-011	7.706160E-012	0	0.000000E+000
1	63.51677917	7.706160E-012	2.131616E-011	1	0.000000E+000
1	63.51881135	2.131616E-011	7.706160E-012	0	0.000000E+000
1	69.01234710	7.930426E-012	2.154043E-011	1	0.000000E+000
1	69.01245314	2.154043E-011	7.930426E-012	0	0.000000E+000
1	69.01250044	7.930426E-012	2.154043E-011	1	0.000000E+000
1	69.01294090	2.154043E-011	7.930426E-012	0	0.000000E+000
1	69.01298077	7.930426E-012	2.154043E-011	1	0.000000E+000
1	69.01370999	2.154043E-011	7.930426E-012	0	0.000000E+000
1	69.01374367	7.930426E-012	2.154043E-011	1	0.000000E+000
1	69.01378624	2.154043E-011	7.930426E-012	0	0.000000E+000
1	69.01386836	7.930426E-012	2.154043E-011	1	0.000000E+000
1	69.01395090	2.154043E-011	7.930426E-012	0	0.000000E+000
1	69.01696468	7.930426E-012	2.154043E-011	1	0.000000E+000
1	69.01707889	2.154043E-011	7.930426E-012	0	0.000000E+000
1	69.01709546	7.930426E-012	2.154043E-011	1	0.000000E+000
1	69.01734523	2.154043E-011	7.930426E-012	0	0.000000E+000
1	69.01737080	7.930426E-012	2.154043E-011	1	0.000000E+000
1	69.01774585	2.154043E-011	7.930426E-012	0	0.000000E+000
1	69.01775218	7.930426E-012	2.154043E-011	1	0.000000E+000
1	69.01806427	2.154043E-011	7.930426E-012	0	0.000000E+000
1	69.01821575	7.930426E-012	2.154043E-011	1	0.000000E+000
1	69.02109017	2.154043E-011	7.930426E-012	0	0.000000E+000
1	69.02113822	7.930426E-012	2.154043E-011	1	0.000000E+000
1	69.02117416	2.154043E-011	7.930426E-012	0	0.000000E+000
1	69.02122932	7.930426E-012	2.154043E-011	1	0.000000E+000
1	69.02198723	2.154043E-011	7.930426E-012	0	0.000000E+000
1	69.02200489	7.930426E-012	2.154043E-011	1	0.000000E+000
1	69.02264698	2.154043E-011	7.930426E-012	0	0.000000E+000
1	69.02266667	7.930426E-012	2.154043E-011	1	0.000000E+000
1	69.02291207	2.154043E-011	7.930426E-012	0	0.000000E+000
1	69.02294485	7.930426E-012	2.154043E-011	1	0.000000E+000
1	69.02336810	2.154043E-011	7.930426E-012	0	0.000000E+000
1	69.02355353	7.930426E-012	2.154043E-011	1	0.000000E+000
1	69.02396411	2.154043E-011	7.930426E-012	0	0.000000E+000
1	69.02399181	7.930426E-012	2.154043E-011	1	0.000000E+000
1	69.02409586	2.154043E-011	7.930426E-012	0	0.000000E+000
1	69.02450207	7.930426E-012	2.154043E-011	1	0.000000E+000
1	69.02488619	2.154043E-011	7.930426E-012	0	0.000000E+000
1	69.02490360	7.930426E-012	2.154043E-011	1	0.000000E+000
1	69.02511839	2.154043E-011	7.930426E-012	0	0.000000E+000
1	69.02513305	7.930426E-012	2.154043E-011	1	0.000000E+000
1	69.02526537	2.154043E-011	7.930426E-012	0	0.000000E+000
1	69.02530141	7.930426E-012	2.154043E-011	1	0.000000E+000
1	69.02532340	2.154043E-011	7.930426E-012	0	0.000000E+000
1	69.02536923	7.930426E-012	2.154043E-011	1	0.000000E+000
1	69.02577928	2.154043E-011	7.930426E-012	0	0.000000E+000
1	69.02580140	7.930426E-012	2.154043E-011	1	0.000000E+000
1	69.02623080	2.154043E-011	7.930426E-012	0	0.000000E+000
1	69.02949750	7.930426E-012	2.154043E-011	1	0.000000E+000
1	69.02975689	2.154043E-011	7.930426E-012	0	0.000000E+000
1	69.03038999	7.930426E-012	2.154043E-011	1	0.000000E+000
1	69.03066866	2.154043E-011	7.930426E-012	0	0.000000E+000
1	69.03067620	7.930426E-012	2.154043E-011	1	0.000000E+000
1	69.03098082	2.154043E-011	7.930426E-012	0	0.000000E+000
1	69.03127265	7.930426E-012	2.154043E-011	1	0.000000E+000
1	69.03135711	2.154043E-011	7.930426E-012	0	0.000000E+000
1	69.03137806	7.930426E-012	2.154043E-011	1	0.000000E+000
1	69.03190659	2.154043E-011	7.930426E-012	0	0.000000E+000
1	69.03331946	7.930426E-012	2.154043E-011	1	0.000000E+000
1	69.03375309	2.154043E-011	7.930426E-012	0	0.000000E+000
1	69.03380896	7.930426E-012	2.154043E-011	1	0.000000E+000
1	69.03406357	2.154043E-011	7.930426E-012	0	0.000000E+000
1	69.03411751	7.930426E-012	2.154043E-011	1	0.000000E+000
1	69.03502411	2.154043E-011	7.930426E-012	0	0.000000E+000
1	69.03519940	7.930426E-012	2.154043E-011	1	0.000000E+000
1	69.03554149	2.154043E-011	7.930426E-012	0	0.000000E+000
1	69.03557644	7.930426E-012	2.154043E-011	1	0.000000E+000
1	69.03865975	2.154043E-011	7.930426E-012	0	0.000000E+000
1	69.03909242	7.930426E-012	2.154043E-011	1	0.000000E+000
1	69.03911794	2.154043E-011	7.930426E-012	0	0.000000E+000
1	69.03947208	7.930426E-012	2.154043E-011	1	0.000000E+000
1	69.03983530	2.154043E-011	7.930426E-012	0	0.000000E+000
1	69.03986459	7.930426E-012	2.154043E-011	1	0.000000E+000
1	69.04035336	2.154043E-011	7.930426E-012	0	0.000000E+000
1	69.04038383	7.930426E-012	2.154043E-011	1	0.000000E+000
1	69.04063697	2.154043E-011	7.930426E-012	0	0.000000E+000
1	69.04064169	7.930426E-012	2.154043E-011	1	0.000000E+000
1	69.04177608	2.154043E-011	7.930426E-012	0	0.000000E+000
1	69.04184840	7.930426E-012	2.154043E-011	1	0.000000E+000
1	69.04232107	2.154043E-011	7.930426E-012	0	0.000000E+000
1	69.04243945	7.930426E-012	2.154043E-011	1	0.000000E+000
1	69.04272210	2.154043E-011	7.930426E-012	0	0.000000E+000
1	69.04372712	7.930426E-012	2.154043E-011	1	0.000000E+000
1	69.04480114	2.154043E-011	7.930426E-012	0	0.000000E+000
1	69.04528153	7.930426E-012	2.154043E-011	1	0.000000E+000
1	69.04568041	2.154043E-011	7.930426E-012	0	0.000000E+000
1	69.04571655	7.930426E-012	2.154043E-011	1	0.000000E+000
1	69.04631778	2.154043E-011	7.930426E-012	0	0.000000E+000
1	69.04634199	7.930426E-012	2.154043E-011	1	0.000000E+000
1	69.04663349	2.154043E-011	7.930426E-012	0	0.000000E+000
1	69.04929902	7.930426E-012	2.154043E-011	1	0.000000E+000
1	69.04960176	2.154043E-011	7.930426E-012	0	0.000000E+000
1	69.05116007	7.930426E-012	2.154043E-011	1	0.000000E+000
1	69.05159208	2.154043E-011	7.930426E-012	0	0.000000E+000
1	69.05161199	7.930426E-012	2.154043E-011	1	0.000000E+000
1	69.05179747	2.154043E-011	7.930426E-012	0	0.000000E+000
1	69.05181348	7.930426E-012	2.154043E-011	1	0.000000E+000
1	69.05253707	2.154043E-011	7.930426E-012	0	0.000000E+000
1	69.05256098	7.930426E-012	2.154043E-011	1	0.000000E+000
1	69.05302258	2.154043E-011	7.930426E-012	0	0.000000E+000
1	69.05303169	7.930426E-012	2.154043E-011	1	0.000000E+000
1	69.05308997	2.154043E-011	7.930426E-012	0	0.000000E+000
1	69.05312724	7.930426E-012	2.154043E-011	1	0.000000E+000
1	69.05343122	2.154043E-011	7.930426E-012	0	0.000000E+000
1	69.05344781	7.930426E-012	2.154043E-011	1	0.000000E+000
1	69.05451253	2.154043E-011	7.930426E-012	0	0.000000E+000
1	69.05451955	7.930426E-012	2.154043E-011	1	0.000000E+000
1	69.05513908	2.154043E-011	7.930426E-012	0	0.000000E+000
1	69.05516204	7.930426E-012	2.154043E-011	1	0.000000E+000
1	69.05536777	2.154043E-011	7.930426E-012	0	0.000000E+000
1	69.05603790	7.930426E-012	2.154043E-011	1	0.000000E+000
1	69.05632967	2.154043E-011	7.930426E-012	0	0.000000E+000
1	69.05636932	7.930426E-012	2.154043E-011	1	0.000000E+000
1	69.05651452	2.154043E-011	7.930426E-012	0	0.000000E+000
1	69.05715360	7.930426E-012	2.154043E-011	1	0.000000E+000
1	69.05810239	2.154043E-011	7.930426E-012	0	0.000000E+000
1	69.05812141	7.930426E-012	2.154043E-011	1	0.000000E+000
1	69.05828573	2.154043E-011	7.930426E-012	0	0.000000E+000
1	69.06182841	7.930426E-012	2.154043E-011	1	0.000000E+000
1	69.06208833	2.154043E-011	7.930426E-012	0	0.000000E+000
1	69.06211686	7.930426E-012	2.154043E-011	1	0.000000E+000
1	69.06239828	2.154043E-011	7.930426E-012	0	0.000000E+000
1	69.06241649	7.930426E-012	2.154043E-011	1	0.000000E+000
1	69.06265051	2.154043E-011	7.930426E-012	0	0.000000E+000
1	69.06318987	7.930426E-012	2.154043E-011	1	0.000000E+000
1	69.06350736	2.154043E-011	7.930426E-012	0	0.000000E+000
1	69.06353174	7.930426E-012	2.154043E-011	1	0.000000E+000
1	69.06363790	2.154043E-011	7.930426E-012	0	0.000000E+000
1	69.06442914	7.930426E-012	2.154043E-011	1	0.000000E+000
1	69.06586251	2.154043E-011	7.930426E-012	0	0.000000E+000
1	69.06593381	7.930426E-012	2.154043E-011	1	0.000000E+000
1	69.06690483	2.154043E-011	7.930426E-012	0	0.000000E+000
1	69.06692348	7.930426E-012	2.154043E-011	1	0.000000E+000
1	69.06719248	2.154043E-011	7.930426E-012	0	0.000000E+000
1	69.06719608	7.930426E-012	2.154043E-011	1	0.000000E+000
1	69.06742272	2.154043E-011	7.930426E-012	0	0.000000E+000
1	69.06743443	7.930426E-012	2.154043E-011	1	0.000000E+000
1	69.06880657	2.154043E-011	7.930426E-012	0	0.000000E+000
1	69.06881344	7.930426E-012	2.154043E-011	1	0.000000E+000
1	69.07048782	2.154043E-011	7.930426E-012	0	0.000000E+000
1	69.07052207	7.930426E-012	2.154043E-011	1	0.000000E+000
1	69.07060904	2.154043E-011	7.930426E-012	0	0.000000E+000
1	69.07142012	7.930426E-012	2.154043E-011	1	0.000000E+000
1	69.07155973	2.154043E-011	7.930426E-012	0	0.000000E+000
1	69.07158184	7.930426E-012	2.154043E-011	1	0.000000E+000
1	69.07253273	2.154043E-011	7.930426E-012	0	0.000000E+000
1	69.07257616	7.930426E-012	2.154043E-011	1	0.000000E+000
1	69.07321806	2.154043E-011	7.930426E-012	0	0.000000E+000
1	69.07383771	7.930426E-012	2.154043E-011	1	0.000000E+000
1	69.07482706	2.154043E-011	7.930426E-012	0	0.000000E+000
1	69.07573352	7.930426E-012	2.154043E-011	1	0.000000E+000
1	69.07592996	2.154043E-011	7.930426E-012	0	0.000000E+000
1	69.07596051	7.930426E-012	2.154043E-011	1	0.000000E+000
1	69.07700998	2.154043E-011	7.930426E-012	0	0.000000E+000
1	69.07703100	7.930426E-012	2.154043E-011	1	0.000000E+000
1	69.07758990	2.154043E-011	7.930426E-012	0	0.000000E+000
1	69.07760168	7.930426E-012	2.154043E-011	1	0.000000E+000
1	69.07778050	2.154043E-011	7.930426E-012	0	0.000000E+000
1	69.07785006	7.930426E-012	2.154043E-011	1	0.000000E+000
1	69.08014578	2.154043E-011	7.930426E-012	0	0.000000E+000
1	69.08024770	7.930426E-012	2.154043E-011	1	0.000000E+000
1	69.08074916	2.154043E-011	7.930426E-012	0	0.000000E+000
1	69.08127644	7.930426E-012	2.154043E-011	1	0.000000E+000
1	69.08132489	2.154043E-011	7.930426E-012	0	0.000000E+000
1	69.08139072	7.930426E-012	2.154043E-011	1	0.000000E+000
1	69.08208744	2.154043E-011	7.930426E-012	0	0.000000E+000
1	69.08214055	7.930426E-012	2.154043E-011	1	0.000000E+000
1	69.08258618	2.154043E-011	7.930426E-012	0	0.000000E+000
1	69.08261302	7.930426E-012	2.154043E-011	1	0.000000E+000
1	69.08278600	2.154043E-011	7.930426E-012	0	0.000000E+000
1	69.08302337	7.930426E-012	2.154043E-011	1	0.000000E+000
1	69.08376273	2.154043E-011	7.930426E-012	0	0.000000E+000
1	69.08384029	7.930426E-012	2.154043E-011	1	0.000000E+000
1	69.08413395	2.154043E-011	7.930426E-012	0	0.000000E+000
1	69.08456085	7.930426E-012	2.154043E-011	1	0.000000E+000
1	69.08540035	2.154043E-011	7.930426E-012	0	0.000000E+000
1	69.08566971	7.930426E-012	2.154043E-011	1	0.000000E+000
1	69.08599211	2.154043E-011	7.930426E-012	0	0.000000E+000
1	69.08627407	7.930426E-012	2.154043E-011	1	0.000000E+000
1	69.08722844	2.154043E-011	7.930426E-012	0	0.000000E+000
1	69.08723825	7.930426E-012	2.154043E-011	1	0.000000E+000
1	69.08949089	2.154043E-011	7.930426E-012	0	0.000000E+000
1	69.08952326	7.930426E-012	2.154043E-011	1	0.000000E+000
1	69.08963313	2.154043E-011	7.930426E-012	0	0.000000E+000
1	69.08963998	7.930426E-012	2.154043E-011	1	0.000000E+000
1	69.08996647	2.154043E-011	7.930426E-012	0	0.000000E+000
1	69.08998396	7.930426E-012	2.154043E-011	1	0.000000E+000
1	69.09000741	2.154043E-011	7.930426E-012	0	0.000000E+000
1	69.09120940	7.930426E-012	2.154043E-011	1	0.000000E+000
1	69.09154196	2.154043E-011	7.930426E-012	0	0.000000E+000
1	69.09156718	7.930426E-012	2.154043E-011	1	0.000000E+000
1	69.09188516	2.154043E-011	7.930426E-012	0	0.000000E+000
1	69.09189698	7.930426E-012	2.154043E-011	1	0.000000E+000
1	69.09199656	2.154043E-011	7.930426E-012	0	0.000000E+000
1	69.09329510	7.930426E-012	2.154043E-011	1	0.000000E+000
1	69.09377356	2.154043E-011	7.930426E-012	0	0.000000E+000
1	69.09387564	7.930426E-012	2.154043E-011	1	0.000000E+000
1	69.09457724	2.154043E-011	7.930426E-012	0	0.000000E+000
1	69.09463293	7.930426E-012	2.154043E-011	1	0.000000E+000
1	69.09644047	2.154043E-011	7.930426E-012	0	0.000000E+000
1	69.09699613	7.930426E-012	2.154043E-011	1	0.000000E+000
1	69.09710161	2.154043E-011	7.930426E-012	0	0.000000E+000
1	69.09742166	7.930426E-012	2.154043E-011	1	0.000000E+000
1	69.09865008	2.154043E-011	7.930426E-012	0	0.000000E+000
1	69.09978035	7.930426E-012	2.154043E-011	1	0.000000E+000
1	69.10080294	2.154043E-011	7.930426E-012	0	0.000000E+000
1	69.10104044	7.930426E-012	2.154043E-011	1	0.000000E+000
1	69.10107668	2.154043E-011	7.930426E-012	0	0.000000E+000
1	69.10123528	7.930426E-012	2.154043E-011	1	0.000000E+000
1	69.10205459	2.154043E-011	7.930426E-012	0	0.000000E+000
1	69.10234835	7.930426E-012	2.154043E-011	1	0.000000E+000
1	69.10237722	2.154043E-011	7.930426E-012	0	0.000000E+000
1	69.10269301	7.930426E-012	2.154043E-011	1	0.000000E+000
1	69.10332047	2.154043E-011	7.930426E-012	0	0.000000E+000
1	69.10379496	7.930426E-012	2.154043E-011	1	0.000000E+000
1	69.10450853	2.154043E-011	7.930426E-012	0	0.000000E+000
1	69.10453021	7.930426E-012	2.154043E-011	1	0.000000E+000
1	69.10481889	2.154043E-011	7.930426E-012	0	0.000000E+000
1	69.10483691	7.930426E-012	2.154043E-011	1	0.000000E+000
1	69.10559933	2.154043E-011	7.930426E-012	0	0.000000E+000
1	69.10561237	7.930426E-012	2.154043E-011	1	0.000000E+000
1	69.10763164	2.154043E-011	7.930426E-012	0	0.000000E+000
1	69.10778841	7.930426E-012	2.154043E-011	1	0.000000E+000
1	69.10833834	2.154043E-011	7.930426E-012	0	0.000000E+000
1	69.10844159	7.930426E-012	2.154043E-011	1	0.000000E+000
1	69.10861391	2.154043E-011	7.930426E-012	0	0.000000E+000
1	69.50221679	7.828475E-012	2.143848E-011	1	0.000000E+000
1	69.50236246	2.143848E-011	7.828475E-012	0	0.000000E+000
1	69.50239018	7.828475E-012	2.143848E-011	1	0.000000E+000
1	69.50294581	2.143848E-011	7.828475E-012	0	0.000000E+000
1	69.50297382	7.828475E-012	2.143848E-011	1	0.000000E+000
1	69.50364784	2.143848E-011	7.828475E-012	0	0.000000E+000
1	69.50371563	7.828475E-012	2.143848E-011	1	0.000000E+000
1	69.50394862	2.143848E-011	7.828475E-012	0	0.000000E+000
1	69.50399780	7.828475E-012	2.143848E-011	1	0.000000E+000
1	69.50406589	2.143848E-011	7.828475E-012	0	0.000000E+000
1	69.50416817	7.828475E-012	2.143848E-011	1	0.000000E+000
1	69.50442889	2.143848E-011	7.828475E-012	0	0.000000E+000
1	69.50461937	7.828475E-012	2.143848E-011	1	0.000000E+000
1	69.50475174	2.143848E-011	7.828475E-012	0	0.000000E+000
1	69.50591087	7.828475E-012	2.143848E-011	1	0.000000E+000
1	69.50709394	2.143848E-011	7.828475E-012	0	0.000000E+000
1	69.50712816	7.828475E-012	2.143848E-011	1	0.000000E+000
1	69.50732623	2.143848E-011	7.828475E-012	0	0.000000E+000
1	69.50794036	7.828475E-012	2.143848E-011	1	0.000000E+000
1	69.50852174	2.143848E-011	7.828475E-012	0	0.000000E+000
1	69.50865298	7.828475E-012	2.143848E-011	1	0.000000E+000
1	69.50900688	2.143848E-011	7.828475E-012	0	0.000000E+000
1	69.50904926	7.828475E-012	2.143848E-011	1	0.000000E+000
1	69.51069705	2.143848E-011	7.828475E-012	0	0.000000E+000
1	69.51071324	7.828475E-012	2.143848E-011	1	0.000000E+000
1	69.51092469	2.143848E-011	7.828475E-012	0	0.000000E+000
1	69.51187917	7.828475E-012	2.143848E-011	1	0.000000E+000
1	69.51240349	2.143848E-011	7.828475E-012	0	0.000000E+000
1	69.51241311	7.828475E-012	2.143848E-011	1	0.000000E+000
1	69.51376360	2.143848E-011	7.828475E-012	0	0.000000E+000
1	69.51399667	7.828475E-012	2.143848E-011	1	0.000000E+000
1	69.51439204	2.143848E-011	7.828475E-012	0	0.000000E+000
1	69.51442325	7.828475E-012	2.143848E-011	1	0.000000E+000
1	69.51463012	2.143848E-011	7.828475E-012	0	0.000000E+000
1	69.51466604	7.828475E-012	2.143848E-011	1	0.000000E+000
1	69.51540687	2.143848E-011	7.828475E-012	0	0.000000E+000
1	69.51542595	7.828475E-012	2.143848E-011	1	0.000000E+000
1	69.51599108	2.143848E-011	7.828475E-012	0	0.000000E+000
1	69.51634451	7.828475E-012	2.143848E-011	1	0.000000E+000
1	69.51731026	2.143848E-011	7.828475E-012	0	0.000000E+000
1	69.51733146	7.828475E-012	2.143848E-011	1	0.000000E+000
1	69.51767003	2.143848E-011	7.828475E-012	0	0.000000E+000
1	69.51892173	7.828475E-012	2.143848E-011	1	0.000000E+000
1	69.51904790	2.143848E-011	7.828475E-012	0	0.000000E+000
1	69.51910673	7.828475E-012	2.143848E-011	1	0.000000E+000
1	69.51923036	2.143848E-011	7.828475E-012	0	0.000000E+000
1	69.51924716	7.828475E-012	2.143848E-011	1	0.000000E+000
1	69.52034614	2.143848E-011	7.828475E-012	0	0.000000E+000
1	69.52041053	7.828475E-012	2.143848E-011	1	0.000000E+000
1	69.52206102	2.143848E-011	7.828475E-012	0	0.000000E+000
1	69.52212993	7.828475E-012	2.143848E-011	1	0.000000E+000
1	69.52219713	2.143848E-011	7.828475E-012	0	0.000000E+000
1	69.52222415	7.828475E-012	2.143848E-011	1	0.000000E+000
1	69.52226526	2.143848E-011	7.828475E-012	0	0.000000E+000
1	69.52233317	7.828475E-012	2.143848E-011	1	0.000000E+000
1	69.52269667	2.143848E-011	7.828475E-012	0	0.000000E+000
1	69.52277732	7.828475E-012	2.143848E-011	1	0.000000E+000
1	69.52362911	2.143848E-011	7.828475E-012	0	0.000000E+000
1	69.52494653	7.828475E-012	2.143848E-011	1	0.000000E+000
1	69.52547490	2.143848E-011	7.828475E-012	0	0.000000E+000
1	69.52576961	7.828475E-012	2.143848E-011	1	0.000000E+000
1	69.52581744	2.143848E-011	7.828475E-012	0	0.000000E+000
1	69.52583646	7.828475E-012	2.143848E-011	1	0.000000E+000
1	69.52590849	2.143848E-011	7.828475E-012	0	0.000000E+000
1	69.52626449	7.828475E-012	2.143848E-011	1	0.000000E+000
1	69.52768946	2.143848E-011	7.828475E-012	0	0.000000E+000
1	69.52772408	7.828475E-012	2.143848E-011	1	0.000000E+000
1	69.52902873	2.143848E-011	7.828475E-012	0	0.000000E+000
1	69.52931619	7.828475E-012	2.143848E-011	1	0.000000E+000
1	69.52991686	2.143848E-011	7.828475E-012	0	0.000000E+000
1	69.53001664	7.828475E-012	2.143848E-011	1	0.000000E+000
1	69.53174014	2.143848E-011	7.828475E-012	0	0.000000E+000
1	69.53209964	7.828475E-012	2.143848E-011	1	0.000000E+000
1	69.53254017	2.143848E-011	7.828475E-012	0	0.000000E+000
1	69.53277721	7.828475E-012	2.143848E-011	1	0.000000E+000
1	69.53281190	2.143848E-011	7.828475E-012	0	0.000000E+000
1	69.53286546	7.828475E-012	2.143848E-011	1	0.000000E+000
1	69.53330738	2.143848E-011	7.828475E-012	0	0.000000E+000
1	69.53337747	7.828475E-012	2.143848E-011	1	0.000000E+000
1	69.53442526	2.143848E-011	7.828475E-012	0	0.000000E+000
1	69.53445471	7.828475E-012	2.143848E-011	1	0.000000E+000
1	69.53640261	2.143848E-011	7.828475E-012	0	0.000000E+000
1	69.53641915	7.828475E-012	2.143848E-011	1	0.000000E+000
1	69.53651888	2.143848E-011	7.828475E-012	0	0.000000E+000
1	69.53654007	7.828475E-012	2.143848E-011	1	0.000000E+000
1	69.53678000	2.143848E-011	7.828475E-012	0	0.000000E+000
1	69.53683847	7.828475E-012	2.143848E-011	1	0.000000E+000
1	69.53798790	2.143848E-011	7.828475E-012	0	0.000000E+000
1	69.54031095	7.828475E-012	2.143848E-011	1	0.000000E+000
1	69.54133691	2.143848E-011	7.828475E-012	0	0.000000E+000
1	69.54323386	7.828475E-012	2.143848E-011	1	0.000000E+000
1	69.54389663	2.143848E-011	7.828475E-012	0	0.000000E+000
1	69.54400849	7.828475E-012	2.143848E-011	1	0.000000E+000
1	69.54455861	2.143848E-011	7.828475E-012	0	0.000000E+000
1	69.54458235	7.828475E-012	2.143848E-011	1	0.000000E+000
1	69.54492028	2.143848E-011	7.828475E-012	0	0.000000E+000
1	69.54494211	7.828475E-012	2.143848E-011	1	0.000000E+000
1	69.54529901	2.143848E-011	7.828475E-012	0	0.000000E+000
1	69.54571135	7.828475E-012	2.143848E-011	1	0.000000E+000
1	69.54584472	2.143848E-011	7.828475E-012	0	0.000000E+000
1	69.54587380	7.828475E-012	2.143848E-011	1	0.000000E+000
1	69.54691712	2.143848E-011	7.828475E-012	0	0.000000E+000
1	69.54694526	7.828475E-012	2.143848E-011	1	0.000000E+000
1	69.54743690	2.143848E-011	7.828475E-012	0	0.000000E+000
1	69.54745706	7.828475E-012	2.143848E-011	1	0.000000E+000
1	69.54823879	2.143848E-011	7.828475E-012	0	0.000000E+000
1	69.54826961	7.828475E-012	2.143848E-011	1	0.000000E+000
1	69.54867276	2.143848E-011	7.828475E-012	0	0.000000E+000
1	69.54944229	7.828475E-012	2.143848E-011	1	0.000000E+000
1	69.54972623	2.143848E-011	7.828475E-012	0	0.000000E+000
1	69.55006569	7.828475E-012	2.143848E-011	1	0.000000E+000
1	69.55035456	2.143848E-011	7.828475E-012	0	0.000000E+000
1	69.55050986	7.828475E-012	2.143848E-011	1	0.000000E+000
1	69.55120596	2.143848E-011	7.828475E-012	0	0.000000E+000
1	69.55121841	7.828475E-012	2.143848E-011	1	0.000000E+000
1	69.55140818	2.143848E-011	7.828475E-012	0	0.000000E+000
1	69.55142150	7.828475E-012	2.143848E-011	1	0.000000E+000
1	69.55254919	2.143848E-011	7.828475E-012	0	0.000000E+000
1	69.55255935	7.828475E-012	2.143848E-011	1	0.000000E+000
1	69.55434822	2.143848E-011	7.828475E-012	0	0.000000E+000
1	69.55471075	7.828475E-012	2.143848E-011	1	0.000000E+000
1	69.55472640	2.143848E-011	7.828475E-012	0	0.000000E+000
1	69.55671882	7.828475E-012	2.143848E-011	1	0.000000E+000
1	69.55677934	2.143848E-011	7.828475E-012	0	0.000000E+000
1	69.55695416	7.828475E-012	2.143848E-011	1	0.000000E+000
1	69.55788894	2.143848E-011	7.828475E-012	0	0.000000E+000
1	69.55791431	7.828475E-012	2.143848E-011	1	0.000000E+000
1	69.55819731	2.143848E-011	7.828475E-012	0	0.000000E+000
1	69.55819970	7.828475E-012	2.143848E-011	1	0.000000E+000
1	69.56079255	2.143848E-011	7.828475E-012	0	0.000000E+000
1	69.56081911	7.828475E-012	2.143848E-011	1	0.000000E+000
1	69.56102141	2.143848E-011	7.828475E-012	0	0.000000E+000
1	69.56104060	7.828475E-012	2.143848E-011	1	0.000000E+000
1	69.56117716	2.143848E-011	7.828475E-012	0	0.000000E+000
1	69.56132516	7.828475E-012	2.143848E-011	1	0.000000E+000
1	69.56268030	2.143848E-011	7.828475E-012	0	0.000000E+000
1	69.56274985	7.828475E-012	2.143848E-011	1	0.000000E+000
1	69.56297679	2.143848E-011	7.828475E-012	0	0.000000E+000
1	69.56299490	7.828475E-012	2.143848E-011	1	0.000000E+000
1	69.56325898	2.143848E-011	7.828475E-012	0	0.000000E+000
1	69.56328330	7.828475E-012	2.143848E-011	1	0.000000E+000
1	69.56379716	2.143848E-011	7.828475E-012	0	0.000000E+000
1	69.56385399	7.828475E-012	2.143848E-011	1	0.000000E+000
1	69.56477229	2.143848E-011	7.828475E-012	0	0.000000E+000
1	69.56479145	7.828475E-012	2.143848E-011	1	0.000000E+000
1	69.56544906	2.143848E-011	7.828475E-012	0	0.000000E+000
1	69.56590455	7.828475E-012	2.143848E-011	1	0.000000E+000
1	69.56700995	2.143848E-011	7.828475E-012	0	0.000000E+000
1	69.56701827	7.828475E-012	2.143848E-011	1	0.000000E+000
1	69.56797080	2.143848E-011	7.828475E-012	0	0.000000E+000
1	69.56801224	7.828475E-012	2.143848E-011	1	0.000000E+000
1	69.56845174	2.143848E-011	7.828475E-012	0	0.000000E+000
1	69.56847026	7.828475E-012	2.143848E-011	1	0.000000E+000
1	69.56883914	2.143848E-011	7.828475E-012	0	0.000000E+000
1	69.56885078	7.828475E-012	2.143848E-011	1	0.000000E+000
1	69.56917825	2.143848E-011	7.828475E-012	0	0.000000E+000
1	69.56920292	7.828475E-012	2.143848E-011	1	0.000000E+000
1	69.56955579	2.143848E-011	7.828475E-012	0	0.000000E+000
1	69.56958371	7.828475E-012	2.143848E-011	1	0.000000E+000
1	69.56959973	2.143848E-011	7.828475E-012	0	0.000000E+000
1	69.56962157	7.828475E-012	2.143848E-011	1	0.000000E+000
1	69.56976568	2.143848E-011	7.828475E-012	0	0.000000E+000
1	69.57063274	7.828475E-012	2.143848E-011	1	0.000000E+000
1	69.57073276	2.143848E-011	7.828475E-012	0	0.000000E+000
1	69.57073478	7.828475E-012	2.143848E-011	1	0.000000E+000
1	69.57254438	2.143848E-011	7.828475E-012	0	0.000000E+000
1	69.57393528	7.828475E-012	2.143848E-011	1	0.000000E+000
1	69.57400368	2.143848E-011	7.828475E-012	0	0.000000E+000
1	69.57412391	7.828475E-012	2.143848E-011	1	0.000000E+000
1	69.57554449	2.143848E-011	7.828475E-012	0	0.000000E+000
1	69.57557507	7.828475E-012	2.143848E-011	1	0.000000E+000
1	69.57615663	2.143848E-011	7.828475E-012	0	0.000000E+000
1	69.57619435	7.828475E-012	2.143848E-011	1	0.000000E+000
1	69.57632163	2.143848E-011	7.828475E-012	0	0.000000E+000
1	69.57739869	7.828475E-012	2.143848E-011	1	0.000000E+000
1	69.57778196	2.143848E-011	7.828475E-012	0	0.000000E+000
1	69.57783052	7.828475E-012	2.143848E-011	1	0.000000E+000
1	69.57837826	2.143848E-011	7.828475E-012	0	0.000000E+000
1	69.57840481	7.828475E-012	2.143848E-011	1	0.000000E+000
1	69.57856588	2.143848E-011	7.828475E-012	0	0.000000E+000
1	69.57890630	7.828475E-012	2.143848E-011	1	0.000000E+000
1	69.57916639	2.143848E-011	7.828475E-012	0	0.000000E+000
1	69.57917929	7.828475E-012	2.143848E-011	1	0.000000E+000
1	69.57931875	2.143848E-011	7.828475E-012	0	0.000000E+000
1	69.57948035	7.828475E-012	2.143848E-011	1	0.000000E+000
1	69.58085815	2.143848E-011	7.828475E-012	0	0.000000E+000
1	69.58095730	7.828475E-012	2.143848E-011	1	0.000000E+000
1	69.58129978	2.143848E-011	7.828475E-012	0	0.000000E+000
1	69.58132670	7.828475E-012	2.143848E-011	1	0.000000E+000
1	69.58442840	2.143848E-011	7.828475E-012	0	0.000000E+000
1	69.58445744	7.828475E-012	2.143848E-011	1	0.000000E+000
1	69.58592204	2.143848E-011	7.828475E-012	0	0.000000E+000
1	69.58689378	7.828475E-012	2.143848E-011	1	0.000000E+000
1	69.58693067	2.143848E-011	7.828475E-012	0	0.000000E+000
1	69.58693440	7.828475E-012	2.143848E-011	1	0.000000E+000
1	69.58813749	2.143848E-011	7.828475E-012	0	0.000000E+000
1	69.58857946	7.828475E-012	2.143848E-011	1	0.000000E+000
1	69.58898511	2.143848E-011	7.828475E-012	0	0.000000E+000
1	69.58900409	7.828475E-012	2.143848E-011	1	0.000000E+000
1	69.58929886	2.143848E-011	7.828475E-012	0	0.000000E+000
1	69.58932112	7.828475E-012	2.143848E-011	1	0.000000E+000
1	69.58967661	2.143848E-011	7.828475E-012	0	0.000000E+000
1	69.58968555	7.828475E-012	2.143848E-011	1	0.000000E+000
1	69.58977539	2.143848E-011	7.828475E-012	0	0.000000E+000
1	69.58978353	7.828475E-012	2.143848E-011	1	0.000000E+000
1	69.59113150	2.143848E-011	7.828475E-012	0	0.000000E+000
1	69.59234114	7.828475E-012	2.143848E-011	1	0.000000E+000
1	69.59255743	2.143848E-011	7.828475E-012	0	0.000000E+000
1	69.59256823	7.828475E-012	2.143848E-011	1	0.000000E+000
1	69.59270647	2.143848E-011	7.828475E-012	0	0.000000E+000
1	69.59323490	7.828475E-012	2.143848E-011	1	0.000000E+000
1	69.59523674	2.143848E-011	7.828475E-012	0	0.000000E+000
1	69.59548157	7.828475E-012	2.143848E-011	1	0.000000E+000
1	69.59635075	2.143848E-011	7.828475E-012	0	0.000000E+000
1	69.59639459	7.828475E-012	2.143848E-011	1	0.000000E+000
1	69.59831474	2.143848E-011	7.828475E-012	0	0.000000E+000
1	69.59839448	7.828475E-012	2.143848E-011	1	0.000000E+000
1	69.59849748	2.143848E-011	7.828475E-012	0	0.000000E+000
1	69.59968538	7.828475E-012	2.143848E-011	1	0.000000E+000
1	69.60124172	2.143848E-011	7.828475E-012	0	0.000000E+000
1	69.60129986	7.828475E-012	2.143848E-011	1	0.000000E+000
1	69.60133855	2.143848E-011	7.828475E-012	0	0.000000E+000
1	69.60161460	7.828475E-012	2.143848E-011	1	0.000000E+000
1	69.60173645	2.143848E-011	7.828475E-012	0	0.000000E+000
1	69.60176907	7.828475E-012	2.143848E-011	1	0.000000E+000
1	69.60225542	2.143848E-011	7.828475E-012	0	0.000000E+000
1	69.60421906	7.828475E-012	2.143848E-011	1	0.000000E+000
1	69.60668699	2.143848E-011	7.828475E-012	0	0.000000E+000
1	69.60670304	7.828475E-012	2.143848E-011	1	0.000000E+000
1	69.60710394	2.143848E-011	7.828475E-012	0	0.000000E+000
1	69.60712791	7.828475E-012	2.143848E-011	1	0.000000E+000
1	69.60727548	2.143848E-011	7.828475E-012	0	0.000000E+000
1	69.60730503	7.828475E-012	2.143848E-011	1	0.000000E+000
1	69.60732738	2.143848E-011	7.828475E-012	0	0.000000E+000
1	69.60753725	7.828475E-012	2.143848E-011	1	0.000000E+000
1	69.60775456	2.143848E-011	7.828475E-012	0	0.000000E+000
1	69.60777893	7.828475E-012	2.143848E-011	1	0.000000E+000
1	69.60796127	2.143848E-011	7.828475E-012	0	0.000000E+000
1	69.60846711	7.828475E-012	2.143848E-011	1	0.000000E+000
1	69.60865338	2.143848E-011	7.828475E-012	0	0.000000E+000
1	69.60867510	7.828475E-012	2.143848E-011	1	0.000000E+000
1	69.61041003	2.143848E-011	7.828475E-012	0	0.000000E+000
1	69.61042790	7.828475E-012	2.143848E-011	1	0.000000E+000
1	69.61047315	2.143848E-011	7.828475E-012	0	0.000000E+000
1	69.61112333	7.828475E-012	2.143848E-011	1	0.000000E+000
1	69.61119727	2.143848E-011	7.828475E-012	0	0.000000E+000
1	69.61156232	7.828475E-012	2.143848E-011	1	0.000000E+000
1	69.61208119	2.143848E-011	7.828475E-012	0	0.000000E+000
1	69.61209960	7.828475E-012	2.143848E-011	1	0.000000E+000
1	69.61225940	2.143848E-011	7.828475E-012	0	0.000000E+000
1	69.61227335	7.828475E-012	2.143848E-011	1	0.000000E+000
1	69.61270062	2.143848E-011	7.828475E-012	0	0.000000E+000
1	69.61272521	7.828475E-012	2.143848E-011	1	0.000000E+000
1	69.61335651	2.143848E-011	7.828475E-012	0	0.000000E+000
1	69.61341498	7.828475E-012	2.143848E-011	1	0.000000E+000
1	69.61345929	2.143848E-011	7.828475E-012	0	0.000000E+000
1	69.61356207	7.828475E-012	2.143848E-011	1	0.000000E+000
1	69.61487686	2.143848E-011	7.828475E-012	0	0.000000E+000
1	69.61488809	7.828475E-012	2.143848E-011	1	0.000000E+000
1	69.61506687	2.143848E-011	7.828475E-012	0	0.000000E+000
1	69.61522435	7.828475E-012	2.143848E-011	1	0.000000E+000
1	69.61533005	2.143848E-011	7.828475E-012	0	0.000000E+000
1	69.61572345	7.828475E-012	2.143848E-011	1	0.000000E+000
1	69.61693408	2.143848E-011	7.828475E-012	0	0.000000E+000
1	69.61694957	7.828475E-012	2.143848E-011	1	0.000000E+000
1	69.61711697	2.143848E-011	7.828475E-012	0	0.000000E+000
1	69.61736082	7.828475E-012	2.143848E-011	1	0.000000E+000
1	69.61757888	2.143848E-011	7.828475E-012	0	0.000000E+000
1	69.61759521	7.828475E-012	2.143848E-011	1	0.000000E+000
1	69.61807642	2.143848E-011	7.828475E-012	0	0.000000E+000
1	69.61924087	7.828475E-012	2.143848E-011	1	0.000000E+000
1	69.61967145	2.143848E-011	7.828475E-012	0	0.000000E+000
1	69.62091380	7.828475E-012	2.143848E-011	1	0.000000E+000
1	69.62096452	2.143848E-011	7.828475E-012	0	0.000000E+000
1	69.62145281	7.828475E-012	2.143848E-011	1	0.000000E+000
1	69.62155656	2.143848E-011	7.828475E-012	0	0.000000E+000
1	69.62186091	7.828475E-012	2.143848E-011	1	0.000000E+000
1	69.62196844	2.143848E-011	7.828475E-012	0	0.000000E+000
1	69.62197686	7.828475E-012	2.143848E-011	1	0.000000E+000
1	69.62212690	2.143848E-011	7.828475E-012	0	0.000000E+000
1	69.62214374	7.828475E-012	2.143848E-011	1	0.000000E+000
1	69.62265007	2.143848E-011	7.828475E-012	0	0.000000E+000
1	69.62267697	7.828475E-012	2.143848E-011	1	0.000000E+000
1	69.62372481	2.143848E-011	7.828475E-012	0	0.000000E+000
1	69.62386003	7.828475E-012	2.143848E-011	1	0.000000E+000
1	69.62392313	2.143848E-011	7.828475E-012	0	0.000000E+000
1	69.62394338	7.828475E-012	2.143848E-011	1	0.000000E+000
1	69.62414241	2.143848E-011	7.828475E-012	0	0.000000E+000
1	69.62431806	7.828475E-012	2.143848E-011	1	0.000000E+000
1	69.62539295	2.143848E-011	7.828475E-012	0	0.000000E+000
1	69.62542547	7.828475E-012	2.143848E-011	1	0.000000E+000
1	69.62589151	2.143848E-011	7.828475E-012	0	0.000000E+000
1	69.62638243	7.828475E-012	2.143848E-011	1	0.000000E+000
1	69.62717612	2.143848E-011	7.828475E-012	0	0.000000E+000
1	69.62719822	7.828475E-012	2.143848E-011	1	0.000000E+000
1	69.62761254	2.143848E-011	7.828475E-012	0	0.000000E+000
1	69.62762443	7.828475E-012	2.143848E-011	1	0.000000E+000
1	69.62773908	2.143848E-011	7.828475E-012	0	0.000000E+000
1	69.62776150	7.828475E-012	2.143848E-011	1	0.000000E+000
1	69.62966001	2.143848E-011	7.828475E-012	0	0.000000E+000
1	69.62984358	7.828475E-012	2.143848E-011	1	0.000000E+000
1	69.63005052	2.143848E-011	7.828475E-012	0	0.000000E+000
1	69.63007129	7.828475E-012	2.143848E-011	1	0.000000E+000
1	69.63021275	2.143848E-011	7.828475E-012	0	0.000000E+000
1	69.63024658	7.828475E-012	2.143848E-011	1	0.000000E+000
1	69.63115871	2.143848E-011	7.828475E-012	0	0.000000E+000
1	69.63119255	7.828475E-012	2.143848E-011	1	0.000000E+000
1	69.63123905	2.143848E-011	7.828475E-012	0	0.000000E+000
1	69.63177194	7.828475E-012	2.143848E-011	1	0.000000E+000
1	69.63250411	2.143848E-011	7.828475E-012	0	0.000000E+000
1	69.63251685	7.828475E-012	2.143848E-011	1	0.000000E+000
1	69.63294286	2.143848E-011	7.828475E-012	0	0.000000E+000
1	69.63299104	7.828475E-012	2.143848E-011	1	0.000000E+000
1	69.63338000	2.143848E-011	7.828475E-012	0	0.000000E+000
1	69.63352698	7.828475E-012	2.143848E-011	1	0.000000E+000
1	69.63390853	2.143848E-011	7.828475E-012	0	0.000000E+000
1	69.63392039	7.828475E-012	2.143848E-011	1	0.000000E+000
1	69.63486659	2.143848E-011	7.828475E-012	0	0.000000E+000
1	69.63506171	7.828475E-012	2.143848E-011	1	0.000000E+000
1	69.63532128	2.143848E-011	7.828475E-012	0	0.000000E+000
1	69.63547109	7.828475E-012	2.143848E-011	1	0.000000E+000
1	69.63564508	2.143848E-011	7.828475E-012	0	0.000000E+000
1	69.63611586	7.828475E-012	2.143848E-011	1	0.000000E+000
1	69.63659962	2.143848E-011	7.828475E-012	0	0.000000E+000
1	69.63661676	7.828475E-012	2.143848E-011	1	0.000000E+000
1	69.63675842	2.143848E-011	7.828475E-012	0	0.000000E+000
1	69.63687909	7.828475E-012	2.143848E-011	1	0.000000E+000
1	69.63714726	2.143848E-011	7.828475E-012	0	0.000000E+000
1	69.63716741	7.828475E-012	2.143848E-011	1	0.000000E+000
1	69.63790839	2.143848E-011	7.828475E-012	0	0.000000E+000
1	69.63792208	7.828475E-012	2.143848E-011	1	0.000000E+000
1	69.63938208	2.143848E-011	7.828475E-012	0	0.000000E+000
1	69.63939653	7.828475E-012	2.143848E-011	1	0.000000E+000
1	69.64077621	2.143848E-011	7.828475E-012	0	0.000000E+000
1	69.64078502	7.828475E-012	2.143848E-011	1	0.000000E+000
1	69.64100341	2.143848E-011	7.828475E-012	0	0.000000E+000
1	69.64102349	7.828475E-012	2.143848E-011	1	0.000000E+000
1	69.64104864	2.143848E-011	7.828475E-012	0	0.000000E+000
1	69.64139356	7.828475E-012	2.143848E-011	1	0.000000E+000
1	69.64225819	2.143848E-011	7.828475E-012	0	0.000000E+000
1	69.64231666	7.828475E-012	2.143848E-011	1	0.000000E+000
1	69.64242250	2.143848E-011	7.828475E-012	0	0.000000E+000
1	69.64276374	7.828475E-012	2.143848E-011	1	0.000000E+000
1	69.64364363	2.143848E-011	7.828475E-012	0	0.000000E+000
1	69.64541423	7.828475E-012	2.143848E-011	1	0.000000E+000
1	69.64681700	2.143848E-011	7.828475E-012	0	0.000000E+000
1	69.64693061	7.828475E-012	2.143848E-011	1	0.000000E+000
1	69.64694978	2.143848E-011	7.828475E-012	0	0.000000E+000
1	69.64696225	7.828475E-012	2.143848E-011	1	0.000000E+000
1	69.64761254	2.143848E-011	7.828475E-012	0	0.000000E+000
1	69.64762792	7.828475E-012	2.143848E-011	1	0.000000E+000
1	69.64790708	2.143848E-011	7.828475E-012	0	0.000000E+000
1	69.64848566	7.828475E-012	2.143848E-011	1	0.000000E+000
1	69.64857422	2.143848E-011	7.828475E-012	0	0.000000E+000
1	69.64865313	7.828475E-012	2.143848E-011	1	0.000000E+000
1	69.64936775	2.143848E-011	7.828475E-012	0	0.000000E+000
1	69.64943886	7.828475E-012	2.143848E-011	1	0.000000E+000
1	69.64984104	2.143848E-011	7.828475E-012	0	0.000000E+000
1	69.65037484	7.828475E-012	2.143848E-011	1	0.000000E+000
1	69.65093573	2.143848E-011	7.828475E-012	0	0.000000E+000
1	69.65096125	7.828475E-012	2.143848E-011	1	0.000000E+000
1	69.65191356	2.143848E-011	7.828475E-012	0	0.000000E+000
1	69.65195329	7.828475E-012	2.143848E-011	1	0.000000E+000
1	69.65199190	2.143848E-011	7.828475E-012	0	0.000000E+000
1	69.65199784	7.828475E-012	2.143848E-011	1	0.000000E+000
1	69.65238643	2.143848E-011	7.828475E-012	0	0.000000E+000
1	69.65240961	7.828475E-012	2.143848E-011	1	0.000000E+000
1	69.65289760	2.143848E-011	7.828475E-012	0	0.000000E+000
1	69.65291722	7.828475E-012	2.143848E-011	1	0.000000E+000
1	69.65298019	2.143848E-011	7.828475E-012	0	0.000000E+000
1	69.65322315	7.828475E-012	2.143848E-011	1	0.000000E+000
1	69.65541858	2.143848E-011	7.828475E-012	0	0.000000E+000
1	69.65542520	7.828475E-012	2.143848E-011	1	0.000000E+000
1	69.65610207	2.143848E-011	7.828475E-012	0	0.000000E+000
1	69.65611222	7.828475E-012	2.143848E-011	1	0.000000E+000
1	69.65669072	2.143848E-011	7.828475E-012	0	0.000000E+000
1	69.65675995	7.828475E-012	2.143848E-011	1	0.000000E+000
1	69.65738317	2.143848E-011	7.828475E-012	0	0.000000E+000
1	69.65744579	7.828475E-012	2.143848E-011	1	0.000000E+000
1	69.65769379	2.143848E-011	7.828475E-012	0	0.000000E+000
1	69.65807168	7.828475E-012	2.143848E-011	1	0.000000E+000
1	69.65809023	2.143848E-011	7.828475E-012	0	0.000000E+000
1	69.65827994	7.828475E-012	2.143848E-011	1	0.000000E+000
1	69.65875886	2.143848E-011	7.828475E-012	0	0.000000E+000
1	69.65877547	7.828475E-012	2.143848E-011	1	0.000000E+000
1	69.65881588	2.143848E-011	7.828475E-012	0	0.000000E+000
1	69.65883565	7.828475E-012	2.143848E-011	1	0.000000E+000
1	69.65890467	2.143848E-011	7.828475E-012	0	0.000000E+000
1	69.65896886	7.828475E-012	2.143848E-011	1	0.000000E+000
1	69.65940513	2.143848E-011	7.828475E-012	0	0.000000E+000
1	69.66050007	7.828475E-012	2.143848E-011	1	0.000000E+000
1	69.66144621	2.143848E-011	7.828475E-012	0	0.000000E+000
1	69.66147739	7.828475E-012	2.143848E-011	1	0.000000E+000
1	69.66325200	2.143848E-011	7.828475E-012	0	0.000000E+000
1	69.66341680	7.828475E-012	2.143848E-011	1	0.000000E+000
1	69.66442198	2.143848E-011	7.828475E-012	0	0.000000E+000
1	69.66482670	7.828475E-012	2.143848E-011	1	0.000000E+000
1	69.66507901	2.143848E-011	7.828475E-012	0	0.000000E+000
1	69.66566847	7.828475E-012	2.143848E-011	1	0.000000E+000
1	69.66649938	2.143848E-011	7.828475E-012	0	0.000000E+000
1	69.66651447	7.828475E-012	2.143848E-011	1	0.000000E+000
1	69.66776128	2.143848E-011	7.828475E-012	0	0.000000E+000
1	69.66777574	7.828475E-012	2.143848E-011	1	0.000000E+000
1	69.66795144	2.143848E-011	7.828475E-012	0	0.000000E+000
1	69.66796993	7.828475E-012	2.143848E-011	1	0.000000E+000
1	69.66832672	2.143848E-011	7.828475E-012	0	0.000000E+000
1	69.66982094	7.828475E-012	2.143848E-011	1	0.000000E+000
1	69.67103128	2.143848E-011	7.828475E-012	0	0.000000E+000
1	69.67150128	7.828475E-012	2.143848E-011	1	0.000000E+000
1	69.67174637	2.143848E-011	7.828475E-012	0	0.000000E+000
1	69.67178961	7.828475E-012	2.143848E-011	1	0.000000E+000
1	69.67181630	2.143848E-011	7.828475E-012	0	0.000000E+000
1	69.67203844	7.828475E-012	2.143848E-011	1	0.000000E+000
1	69.67209067	2.143848E-011	7.828475E-012	0	0.000000E+000
1	69.67273472	7.828475E-012	2.143848E-011	1	0.000000E+000
1	69.67529660	2.143848E-011	7.828475E-012	0	0.000000E+000
1	69.67531492	7.828475E-012	2.143848E-011	1	0.000000E+000
1	69.67565909	2.143848E-011	7.828475E-012	0	0.000000E+000
1	69.67573642	7.828475E-012	2.143848E-011	1	0.000000E+000
1	69.67580102	2.143848E-011	7.828475E-012	0	0.000000E+000
1	69.67582621	7.828475E-012	2.143848E-011	1	0.000000E+000
1	69.67589649	2.143848E-011	7.828475E-012	0	0.000000E+000
1	69.67592302	7.828475E-012	2.143848E-011	1	0.000000E+000
1	69.67597545	2.143848E-011	7.828475E-012	0	0.000000E+000
1	69.67600170	7.828475E-012	2.143848E-011	1	0.000000E+000
1	69.67761631	2.143848E-011	7.828475E-012	0	0.000000E+000
1	69.67761970	7.828475E-012	2.143848E-011	1	0.000000E+000
1	69.67793024	2.143848E-011	7.828475E-012	0	0.000000E+000
1	69.67796647	7.828475E-012	2.143848E-011	1	0.000000E+000
1	69.67820922	2.143848E-011	7.828475E-012	0	0.000000E+000
1	69.67868435	7.828475E-012	2.143848E-011	1	0.000000E+000
1	69.67891274	2.143848E-011	7.828475E-012	0	0.000000E+000
1	69.67894166	7.828475E-012	2.143848E-011	1	0.000000E+000
1	69.67898557	2.143848E-011	7.828475E-012	0	0.000000E+000
1	69.67946599	7.828475E-012	2.143848E-011	1	0.000000E+000
1	69.67948771	2.143848E-011	7.828475E-012	0	0.000000E+000
1	69.67950817	7.828475E-012	2.143848E-011	1	0.000000E+000
1	69.68062357	2.143848E-011	7.828475E-012	0	0.000000E+000
1	69.68064287	7.828475E-012	2.143848E-011	1	0.000000E+000
1	69.68168652	2.143848E-011	7.828475E-012	0	0.000000E+000
1	69.68344038	7.828475E-012	2.143848E-011	1	0.000000E+000
1	69.68478890	2.143848E-011	7.828475E-012	0	0.000000E+000
1	69.68489258	7.828475E-012	2.143848E-011	1	0.000000E+000
1	69.68542823	2.143848E-011	7.828475E-012	0	0.000000E+000
1	69.68544467	7.828475E-012	2.143848E-011	1	0.000000E+000
1	69.68660222	2.143848E-011	7.828475E-012	0	0.000000E+000
1	69.68699178	7.828475E-012	2.143848E-011	1	0.000000E+000
1	69.68706142	2.143848E-011	7.828475E-012	0	0.000000E+000
1	69.68709712	7.828475E-012	2.143848E-011	1	0.000000E+000
1	69.68723268	2.143848E-011	7.828475E-012	0	0.000000E+000
1	69.68725481	7.828475E-012	2.143848E-011	1	0.000000E+000
1	69.68734398	2.143848E-011	7.828475E-012	0	0.000000E+000
1	69.68739410	7.828475E-012	2.143848E-011	1	0.000000E+000
1	69.68779650	2.143848E-011	7.828475E-012	0	0.000000E+000
1	69.68782677	7.828475E-012	2.143848E-011	1	0.000000E+000
1	69.68885119	2.143848E-011	7.828475E-012	0	0.000000E+000
1	69.68888512	7.828475E-012	2.143848E-011	1	0.000000E+000
1	69.68926079	2.143848E-011	7.828475E-012	0	0.000000E+000
1	69.68926222	7.828475E-012	2.143848E-011	1	0.000000E+000
1	69.68954581	2.143848E-011	7.828475E-012	0	0.000000E+000
1	69.68957497	7.828475E-012	2.143848E-011	1	0.000000E+000
1	69.69020281	2.143848E-011	7.828475E-012	0	0.000000E+000
1	69.69184157	7.828475E-012	2.143848E-011	1	0.000000E+000
1	69.69267288	2.143848E-011	7.828475E-012	0	0.000000E+000
1	69.69268929	7.828475E-012	2.143848E-011	1	0.000000E+000
1	69.69287484	2.143848E-011	7.828475E-012	0	0.000000E+000
1	69.69290030	7.828475E-012	2.143848E-011	1	0.000000E+000
1	69.69354229	2.143848E-011	7.828475E-012	0	0.000000E+000
1	69.69387172	7.828475E-012	2.143848E-011	1	0.000000E+000
1	69.69495202	2.143848E-011	7.828475E-012	0	0.000000E+000
1	69.69496123	7.828475E-012	2.143848E-011	1	0.000000E+000
1	69.69537346	2.143848E-011	7.828475E-012	0	0.000000E+000
1	69.69540667	7.828475E-012	2.143848E-011	1	0.000000E+000
1	69.69605364	2.143848E-011	7.828475E-012	0	0.000000E+000
1	69.69608840	7.828475E-012	2.143848E-011	1	0.000000E+000
1	69.69669708	2.143848E-011	7.828475E-012	0	0.000000E+000
1	69.69672011	7.828475E-012	2.143848E-011	1	0.000000E+000
1	69.69781426	2.143848E-011	7.828475E-012	0	0.000000E+000
1	69.69806279	7.828475E-012	2.143848E-011	1	0.000000E+000
1	69.69887263	2.143848E-011	7.828475E-012	0	0.000000E+000
1	69.69934271	7.828475E-012	2.143848E-011	1	0.000000E+000
1	69.69960668	2.143848E-011	7.828475E-012	0	0.000000E+000
1	69.69963422	7.828475E-012	2.143848E-011	1	0.000000E+000
1	69.70005159	2.143848E-011	7.828475E-012	0	0.000000E+000
1	69.70040241	7.828475E-012	2.143848E-011	1	0.000000E+000
1	69.70133828	2.143848E-011	7.828475E-012	0	0.000000E+000
1	69.70135902	7.828475E-012	2.143848E-011	1	0.000000E+000
1	69.70361653	2.143848E-011	7.828475E-012	0	0.000000E+000
1	69.70364837	7.828475E-012	2.143848E-011	1	0.000000E+000
1	69.70369757	2.143848E-011	7.828475E-012	0	0.000000E+000
1	69.70417547	7.828475E-012	2.143848E-011	1	0.000000E+000
1	69.70448786	2.143848E-011	7.828475E-012	0	0.000000E+000
1	69.70453750	7.828475E-012	2.143848E-011	1	0.000000E+000
1	69.70455790	2.143848E-011	7.828475E-012	0	0.000000E+000
1	69.70467603	7.828475E-012	2.143848E-011	1	0.000000E+000
1	69.70650893	2.143848E-011	7.828475E-012	0	0.000000E+000
1	69.70652589	7.828475E-012	2.143848E-011	1	0.000000E+000
1	69.70702787	2.143848E-011	7.828475E-012	0	0.000000E+000
1	69.70703720	7.828475E-012	2.143848E-011	1	0.000000E+000
1	69.70726061	2.143848E-011	7.828475E-012	0	0.000000E+000
1	69.70728259	7.828475E-012	2.143848E-011	1	0.000000E+000
1	69.70769859	2.143848E-011	7.828475E-012	0	0.000000E+000
1	69.70771294	7.828475E-012	2.143848E-011	1	0.000000E+000
1	69.70819610	2.143848E-011	7.828475E-012	0	0.000000E+000
1	69.70840112	7.828475E-012	2.143848E-011	1	0.000000E+000
1	69.70854561	2.143848E-011	7.828475E-012	0	0.000000E+000
1	69.70856883	7.828475E-012	2.143848E-011	1	0.000000E+000
1	69.70874907	2.143848E-011	7.828475E-012	0	0.000000E+000
1	69.70922668	7.828475E-012	2.143848E-011	1	0.000000E+000
1	69.70994781	2.143848E-011	7.828475E-012	0	0.000000E+000
1	69.71003760	7.828475E-012	2.143848E-011	1	0.000000E+000
1	69.71073002	2.143848E-011	7.828475E-012	0	0.000000E+000
1	69.71110258	7.828475E-012	2.143848E-011	1	0.000000E+000
1	69.71135696	2.143848E-011	7.828475E-012	0	0.000000E+000
1	69.71145583	7.828475E-012	2.143848E-011	1	0.000000E+000
1	69.71215636	2.143848E-011	7.828475E-012	0	0.000000E+000
1	69.71218648	7.828475E-012	2.143848E-011	1	0.000000E+000
1	69.71299741	2.143848E-011	7.828475E-012	0	0.000000E+000
1	69.71301548	7.828475E-012	2.143848E-011	1	0.000000E+000
1	69.71314563	2.143848E-011	7.828475E-012	0	0.000000E+000
1	69.71381514	7.828475E-012	2.143848E-011	1	0.000000E+000
1	69.71387879	2.143848E-011	7.828475E-012	0	0.000000E+000
1	69.71426363	7.828475E-012	2.143848E-011	1	0.000000E+000
1	69.71458466	2.143848E-011	7.828475E-012	0	0.000000E+000
1	69.71495190	7.828475E-012	2.143848E-011	1	0.000000E+000
1	69.71519266	2.143848E-011	7.828475E-012	0	0.000000E+000
1	69.71562935	7.828475E-012	2.143848E-011	1	0.000000E+000
1	69.71645565	2.143848E-011	7.828475E-012	0	0.000000E+000
1	69.71648009	7.828475E-012	2.143848E-011	1	0.000000E+000
1	69.71701262	2.143848E-011	7.828475E-012	0	0.000000E+000
1	69.71713097	7.828475E-012	2.143848E-011	1	0.000000E+000
1	69.71778992	2.143848E-011	7.828475E-012	0	0.000000E+000
1	69.71856012	7.828475E-012	2.143848E-011	1	0.000000E+000
1	69.71877345	2.143848E-011	7.828475E-012	0	0.000000E+000
1	69.71883402	7.828475E-012	2.143848E-011	1	0.000000E+000
1	69.71958309	2.143848E-011	7.828475E-012	0	0.000000E+000
1	69.71969039	7.828475E-012	2.143848E-011	1	0.000000E+000
1	69.71971836	2.143848E-011	7.828475E-012	0	0.000000E+000
1	69.71975919	7.828475E-012	2.143848E-011	1	0.000000E+000
1	69.72194973	2.143848E-011	7.828475E-012	0	0.000000E+000
1	69.72195803	7.828475E-012	2.143848E-011	1	0.000000E+000
1	69.72235545	2.143848E-011	7.828475E-012	0	0.000000E+000
1	69.72236369	7.828475E-012	2.143848E-011	1	0.000000E+000
1	69.72247374	2.143848E-011	7.828475E-012	0	0.000000E+000
1	69.72269748	7.828475E-012	2.143848E-011	1	0.000000E+000
1	69.72479503	2.143848E-011	7.828475E-012	0	0.000000E+000
1	69.72483795	7.828475E-012	2.143848E-011	1	0.000000E+000
1	69.72499263	2.143848E-011	7.828475E-012	0	0.000000E+000
1	69.72522325	7.828475E-012	2.143848E-011	1	0.000000E+000
1	69.72625334	2.143848E-011	7.828475E-012	0	0.000000E+000
1	69.72629360	7.828475E-012	2.143848E-011	1	0.000000E+000
1	69.72634868	2.143848E-011	7.828475E-012	0	0.000000E+000
1	69.72636606	7.828475E-012	2.143848E-011	1	0.000000E+000
1	69.72704236	2.143848E-011	7.828475E-012	0	0.000000E+000
1	69.72708747	7.828475E-012	2.143848E-011	1	0.000000E+000
1	69.72899252	2.143848E-011	7.828475E-012	0	0.000000E+000
1	69.72902022	7.828475E-012	2.143848E-011	1	0.000000E+000
1	69.72926642	2.143848E-011	7.828475E-012	0	0.000000E+000
1	69.72927040	7.828475E-012	2.143848E-011	1	0.000000E+000
1	69.72940131	2.143848E-011	7.828475E-012	0	0.000000E+000
1	69.72942244	7.828475E-012	2.143848E-011	1	0.000000E+000
1	69.73053480	2.143848E-011	7.828475E-012	0	0.000000E+000
1	69.73055037	7.828475E-012	2.143848E-011	1	0.000000E+000
1	69.73147058	2.143848E-011	7.828475E-012	0	0.000000E+000
1	69.73155911	7.828475E-012	2.143848E-011	1	0.000000E+000
1	69.73192207	2.143848E-011	7.828475E-012	0	0.000000E+000
1	69.73240958	7.828475E-012	2.143848E-011	1	0.000000E+000
1	69.73345133	2.143848E-011	7.828475E-012	0	0.000000E+000
1	69.73494839	7.828475E-012	2.143848E-011	1	0.000000E+000
1	69.73515052	2.143848E-011	7.828475E-012	0	0.000000E+000
1	69.73517425	7.828475E-012	2.143848E-011	1	0.000000E+000
1	69.73595520	2.143848E-011	7.828475E-012	0	0.000000E+000
1	69.73635694	7.828475E-012	2.143848E-011	1	0.000000E+000
1	69.73639399	2.143848E-011	7.828475E-012	0	0.000000E+000
1	69.73787091	7.828475E-012	2.143848E-011	1	0.000000E+000
1	69.73814704	2.143848E-011	7.828475E-012	0	0.000000E+000
1	69.73886109	7.828475E-012	2.143848E-011	1	0.000000E+000
1	69.73907258	2.143848E-011	7.828475E-012	0	0.000000E+000
1	69.73926433	7.828475E-012	2.143848E-011	1	0.000000E+000
1	69.73942446	2.143848E-011	7.828475E-012	0	0.000000E+000
1	69.73964061	7.828475E-012	2.143848E-011	1	0.000000E+000
1	69.73973093	2.143848E-011	7.828475E-012	0	0.000000E+000
1	69.74032120	7.828475E-012	2.143848E-011	1	0.000000E+000
1	69.74107479	2.143848E-011	7.828475E-012	0	0.000000E+000
1	69.74107997	7.828475E-012	2.143848E-011	1	0.000000E+000
1	69.74129129	2.143848E-011	7.828475E-012	0	0.000000E+000
1	69.74129691	7.828475E-012	2.143848E-011	1	0.000000E+000
1	69.74249756	2.143848E-011	7.828475E-012	0	0.000000E+000
1	69.74253705	7.828475E-012	2.143848E-011	1	0.000000E+000
1	69.74336566	2.143848E-011	7.828475E-012	0	0.000000E+000
1	69.74406832	7.828475E-012	2.143848E-011	1	0.000000E+000
1	69.74421770	2.143848E-011	7.828475E-012	0	0.000000E+000
1	69.74431456	7.828475E-012	2.143848E-011	1	0.000000E+000
1	69.74530072	2.143848E-011	7.828475E-012	0	0.000000E+000
1	69.74531048	7.828475E-012	2.143848E-011	1	0.000000E+000
1	69.74569215	2.143848E-011	7.828475E-012	0	0.000000E+000
1	69.74631912	7.828475E-012	2.143848E-011	1	0.000000E+000
1	69.74693224	2.143848E-011	7.828475E-012	0	0.000000E+000
1	69.74697727	7.828475E-012	2.143848E-011	1	0.000000E+000
1	69.74724953	2.143848E-011	7.828475E-012	0	0.000000E+000
1	69.74827771	7.828475E-012	2.143848E-011	1	0.000000E+000
1	69.74850714	2.143848E-011	7.828475E-012	0	0.000000E+000
1	69.74851803	7.828475E-012	2.143848E-011	1	0.000000E+000
1	69.74880878	2.143848E-011	7.828475E-012	0	0.000000E+000
1	69.74882391	7.828475E-012	2.143848E-011	1	0.000000E+000
1	69.75010984	2.143848E-011	7.828475E-012	0	0.000000E+000
1	69.75011535	7.828475E-012	2.143848E-011	1	0.000000E+000
1	69.75014470	2.143848E-011	7.828475E-012	0	0.000000E+000
1	69.75016883	7.828475E-012	2.143848E-011	1	0.000000E+000
1	69.75060181	2.143848E-011	7.828475E-012	0	0.000000E+000
1	69.75114875	7.828475E-012	2.143848E-011	1	0.000000E+000
1	69.75240904	2.143848E-011	7.828475E-012	0	0.000000E+000
1	69.75243155	7.828475E-012	2.143848E-011	1	0.000000E+000
1	69.75256805	2.143848E-011	7.828475E-012	0	0.000000E+000
1	69.75259637	7.828475E-012	2.143848E-011	1	0.000000E+000
1	69.75298987	2.143848E-011	7.828475E-012	0	0.000000E+000
1	69.75302759	7.828475E-012	2.143848E-011	1	0.000000E+000
1	69.75348045	2.143848E-011	7.828475E-012	0	0.000000E+000
1	69.75349635	7.828475E-012	2.143848E-011	1	0.000000E+000
1	69.75366845	2.143848E-011	7.828475E-012	0	0.000000E+000
1	69.75369697	7.828475E-012	2.143848E-011	1	0.000000E+000
1	69.75402952	2.143848E-011	7.828475E-012	0	0.000000E+000
1	69.75405939	7.828475E-012	2.143848E-011	1	0.000000E+000
1	69.75408669	2.143848E-011	7.828475E-012	0	0.000000E+000
1	69.75414407	7.828475E-012	2.143848E-011	1	0.000000E+000
1	69.75447890	2.143848E-011	7.828475E-012	0	0.000000E+000
1	69.75473282	7.828475E-012	2.143848E-011	1	0.000000E+000
1	69.75491008	2.143848E-011	7.828475E-012	0	0.000000E+000
1	69.75572425	7.828475E-012	2.143848E-011	1	0.000000E+000
1	69.75658327	2.143848E-011	7.828475E-012	0	0.000000E+000
1	69.75664375	7.828475E-012	2.143848E-011	1	0.000000E+000
1	69.75725241	2.143848E-011	7.828475E-012	0	0.000000E+000
1	69.75756333	7.828475E-012	2.143848E-011	1	0.000000E+000
1	69.75792783	2.143848E-011	7.828475E-012	0	0.000000E+000
1	69.75796681	7.828475E-012	2.143848E-011	1	0.000000E+000
1	69.75860659	2.143848E-011	7.828475E-012	0	0.000000E+000
1	69.75863053	7.828475E-012	2.143848E-011	1	0.000000E+000
1	69.76063501	2.143848E-011	7.828475E-012	0	0.000000E+000
1	69.76065201	7.828475E-012	2.143848E-011	1	0.000000E+000
1	69.76081340	2.143848E-011	7.828475E-012	0	0.000000E+000
1	69.76085760	7.828475E-012	2.143848E-011	1	0.000000E+000
1	69.76110613	2.143848E-011	7.828475E-012	0	0.000000E+000
1	69.76111930	7.828475E-012	2.143848E-011	1	0.000000E+000
1	69.76274884	2.143848E-011	7.828475E-012	0	0.000000E+000
1	69.76290077	7.828475E-012	2.143848E-011	1	0.000000E+000
1	69.76308314	2.143848E-011	7.828475E-012	0	0.000000E+000
1	69.76348471	7.828475E-012	2.143848E-011	1	0.000000E+000
1	69.76498290	2.143848E-011	7.828475E-012	0	0.000000E+000
1	69.76501193	7.828475E-012	2.143848E-011	1	0.000000E+000
1	69.76516630	2.143848E-011	7.828475E-012	0	0.000000E+000
1	69.76528574	7.828475E-012	2.143848E-011	1	0.000000E+000
1	69.76550423	2.143848E-011	7.828475E-012	0	0.000000E+000
1	69.76551964	7.828475E-012	2.143848E-011	1	0.000000E+000
1	69.76611907	2.143848E-011	7.828475E-012	0	0.000000E+000
1	69.76628576	7.828475E-012	2.143848E-011	1	0.000000E+000
1	69.76816072	2.143848E-011	7.828475E-012	0	0.000000E+000
1	69.76820618	7.828475E-012	2.143848E-011	1	0.000000E+000
1	69.77078539	2.143848E-011	7.828475E-012	0	0.000000E+000
1	69.77082171	7.828475E-012	2.143848E-011	1	0.000000E+000
1	69.77096763	2.143848E-011	7.828475E-012	0	0.000000E+000
1	69.77098811	7.828475E-012	2.143848E-011	1	0.000000E+000
1	69.77133931	2.143848E-011	7.828475E-012	0	0.000000E+000
1	69.77178653	7.828475E-012	2.143848E-011	1	0.000000E+000
1	69.77323064	2.143848E-011	7.828475E-012	0	0.000000E+000
1	69.77327404	7.828475E-012	2.143848E-011	1	0.000000E+000
1	69.77489498	2.143848E-011	7.828475E-012	0	0.000000E+000
1	69.77502394	7.828475E-012	2.143848E-011	1	0.000000E+000
1	69.77521421	2.143848E-011	7.828475E-012	0	0.000000E+000
1	69.77524249	7.828475E-012	2.143848E-011	1	0.000000E+000
1	69.77549476	2.143848E-011	7.828475E-012	0	0.000000E+000
1	69.77552171	7.828475E-012	2.143848E-011	1	0.000000E+000
1	69.77581229	2.143848E-011	7.828475E-012	0	0.000000E+000
1	69.77583738	7.828475E-012	2.143848E-011	1	0.000000E+000
1	69.77654990	2.143848E-011	7.828475E-012	0	0.000000E+000
1	69.77702515	7.828475E-012	2.143848E-011	1	0.000000E+000
1	69.77746877	2.143848E-011	7.828475E-012	0	0.000000E+000
1	69.77749132	7.828475E-012	2.143848E-011	1	0.000000E+000
1	69.77755269	2.143848E-011	7.828475E-012	0	0.000000E+000
1	69.77759895	7.828475E-012	2.143848E-011	1	0.000000E+000
1	69.77801677	2.143848E-011	7.828475E-012	0	0.000000E+000
1	69.77809486	7.828475E-012	2.143848E-011	1	0.000000E+000
1	69.77818224	2.143848E-011	7.828475E-012	0	0.000000E+000
1	69.77827904	7.828475E-012	2.143848E-011	1	0.000000E+000
1	69.77959672	2.143848E-011	7.828475E-012	0	0.000000E+000
1	69.77961568	7.828475E-012	2.143848E-011	1	0.000000E+000
1	69.78014284	2.143848E-011	7.828475E-012	0	0.000000E+000
1	69.78075598	7.828475E-012	2.143848E-011	1	0.000000E+000
1	69.78108847	2.143848E-011	7.828475E-012	0	0.000000E+000
1	69.78137847	7.828475E-012	2.143848E-011	1	0.000000E+000
1	69.78176274	2.143848E-011	7.828475E-012	0	0.000000E+000
1	69.78179127	7.828475E-012	2.143848E-011	1	0.000000E+000
1	69.78288461	2.143848E-011	7.828475E-012	0	0.000000E+000
1	69.78316040	7.828475E-012	2.143848E-011	1	0.000000E+000
1	69.78388977	2.143848E-011	7.828475E-012	0	0.000000E+000
1	69.78392342	7.828475E-012	2.143848E-011	1	0.000000E+000
1	69.78400227	2.143848E-011	7.828475E-012	0	0.000000E+000
1	69.78403847	7.828475E-012	2.143848E-011	1	0.000000E+000
1	69.78433701	2.143848E-011	7.828475E-012	0	0.000000E+000
1	69.78499392	7.828475E-012	2.143848E-011	1	0.000000E+000
1	69.78545422	2.143848E-011	7.828475E-012	0	0.000000E+000
1	69.78548289	7.828475E-012	2.143848E-011	1	0.000000E+000
1	69.78594339	2.143848E-011	7.828475E-012	0	0.000000E+000
1	69.78599905	7.828475E-012	2.143848E-011	1	0.000000E+000
1	69.78610089	2.143848E-011	7.828475E-012	0	0.000000E+000
1	69.78610880	7.828475E-012	2.143848E-011	1	0.000000E+000
1	69.78717210	2.143848E-011	7.828475E-012	0	0.000000E+000
1	69.78720038	7.828475E-012	2.143848E-011	1	0.000000E+000
1	69.78825746	2.143848E-011	7.828475E-012	0	0.000000E+000
1	69.78828723	7.828475E-012	2.143848E-011	1	0.000000E+000
1	69.78838051	2.143848E-011	7.828475E-012	0	0.000000E+000
1	69.78841943	7.828475E-012	2.143848E-011	1	0.000000E+000
1	69.78849726	2.143848E-011	7.828475E-012	0	0.000000E+000
1	69.78852724	7.828475E-012	2.143848E-011	1	0.000000E+000
1	69.78861253	2.143848E-011	7.828475E-012	0	0.000000E+000
1	69.78869867	7.828475E-012	2.143848E-011	1	0.000000E+000
1	69.78911550	2.143848E-011	7.828475E-012	0	0.000000E+000
1	69.78959641	7.828475E-012	2.143848E-011	1	0.000000E+000
1	69.79042631	2.143848E-011	7.828475E-012	0	0.000000E+000
1	69.79043905	7.828475E-012	2.143848E-011	1	0.000000E+000
1	69.79050793	2.143848E-011	7.828475E-012	0	0.000000E+000
1	69.79051858	7.828475E-012	2.143848E-011	1	0.000000E+000
1	69.79063066	2.143848E-011	7.828475E-012	0	0.000000E+000
1	69.79064330	7.828475E-012	2.143848E-011	1	0.000000E+000
1	69.79087237	2.143848E-011	7.828475E-012	0	0.000000E+000
1	69.79109347	7.828475E-012	2.143848E-011	1	0.000000E+000
1	69.79517341	2.143848E-011	7.828475E-012	0	0.000000E+000
1	69.79521479	7.828475E-012	2.143848E-011	1	0.000000E+000
1	69.79557160	2.143848E-011	7.828475E-012	0	0.000000E+000
1	69.79565917	7.828475E-012	2.143848E-011	1	0.000000E+000
1	69.79577098	2.143848E-011	7.828475E-012	0	0.000000E+000
1	69.79578115	7.828475E-012	2.143848E-011	1	0.000000E+000
1	69.79797214	2.143848E-011	7.828475E-012	0	0.000000E+000
1	69.79871030	7.828475E-012	2.143848E-011	1	0.000000E+000
1	69.79931103	2.143848E-011	7.828475E-012	0	0.000000E+000
1	69.79934907	7.828475E-012	2.143848E-011	1	0.000000E+000
1	69.79940451	2.143848E-011	7.828475E-012	0	0.000000E+000
1	69.79940932	7.828475E-012	2.143848E-011	1	0.000000E+000
1	69.79952238	2.143848E-011	7.828475E-012	0	0.000000E+000
1	69.79984716	7.828475E-012	2.143848E-011	1	0.000000E+000
1	69.79989042	2.143848E-011	7.828475E-012	0	0.000000E+000
1	69.79989678	7.828475E-012	2.143848E-011	1	0.000000E+000
1	69.80134217	2.143848E-011	7.828475E-012	0	0.000000E+000
1	69.80144468	7.828475E-012	2.143848E-011	1	0.000000E+000
1	69.80158406	2.143848E-011	7.828475E-012	0	0.000000E+000
1	69.80159372	7.828475E-012	2.143848E-011	1	0.000000E+000
1	69.80217602	2.143848E-011	7.828475E-012	0	0.000000E+000
1	69.80241880	7.828475E-012	2.143848E-011	1	0.000000E+000
1	69.80398668	2.143848E-011	7.828475E-012	0	0.000000E+000
1	69.80484359	7.828475E-012	2.143848E-011	1	0.000000E+000
1	69.80504080	2.143848E-011	7.828475E-012	0	0.000000E+000
1	69.80537186	7.828475E-012	2.143848E-011	1	0.000000E+000
1	69.80583390	2.143848E-011	7.828475E-012	0	0.000000E+000
1	69.80615873	7.828475E-012	2.143848E-011	1	0.000000E+000
1	69.80676334	2.143848E-011	7.828475E-012	0	0.000000E+000
1	69.80681053	7.828475E-012	2.143848E-011	1	0.000000E+000
1	69.80688091	2.143848E-011	7.828475E-012	0	0.000000E+000
1	69.80759513	7.828475E-012	2.143848E-011	1	0.000000E+000
1	69.80860458	2.143848E-011	7.828475E-012	0	0.000000E+000
1	69.80893170	7.828475E-012	2.143848E-011	1	0.000000E+000
1	69.80945972	2.143848E-011	7.828475E-012	0	0.000000E+000
1	69.80948727	7.828475E-012	2.143848E-011	1	0.000000E+000
1	69.80962135	2.143848E-011	7.828475E-012	0	0.000000E+000
1	69.80967117	7.828475E-012	2.143848E-011	1	0.000000E+000
1	69.80972105	2.143848E-011	7.828475E-012	0	0.000000E+000
1	69.80974258	7.828475E-012	2.143848E-011	1	0.000000E+000
1	69.80984006	2.143848E-011	7.828475E-012	0	0.000000E+000
1	69.80985200	7.828475E-012	2.143848E-011	1	0.000000E+000
1	69.81028984	2.143848E-011	7.828475E-012	0	0.000000E+000
1	69.81071856	7.828475E-012	2.143848E-011	1	0.000000E+000
1	69.81132777	2.143848E-011	7.828475E-012	0	0.000000E+000
1	69.81136435	7.828475E-012	2.143848E-011	1	0.000000E+000
1	69.81316039	2.143848E-011	7.828475E-012	0	0.000000E+000
1	69.81316952	7.828475E-012	2.143848E-011	1	0.000000E+000
1	69.81365147	2.143848E-011	7.828475E-012	0	0.000000E+000
1	69.81367251	7.828475E-012	2.143848E-011	1	0.000000E+000
1	69.81383177	2.143848E-011	7.828475E-012	0	0.000000E+000
1	69.81571613	7.828475E-012	2.143848E-011	1	0.000000E+000
1	69.81659606	2.143848E-011	7.828475E-012	0	0.000000E+000
1	69.81664463	7.828475E-012	2.143848E-011	1	0.000000E+000
1	69.81673525	2.143848E-011	7.828475E-012	0	0.000000E+000
1	69.81674336	7.828475E-012	2.143848E-011	1	0.000000E+000
1	69.81696472	2.143848E-011	7.828475E-012	0	0.000000E+000
1	69.81698565	7.828475E-012	2.143848E-011	1	0.000000E+000
1	69.81709009	2.143848E-011	7.828475E-012	0	0.000000E+000
1	69.81722296	7.828475E-012	2.143848E-011	1	0.000000E+000
1	69.81742344	2.143848E-011	7.828475E-012	0	0.000000E+000
1	69.81928006	7.828475E-012	2.143848E-011	1	0.000000E+000
1	69.81934745	2.143848E-011	7.828475E-012	0	0.000000E+000
1	69.81937027	7.828475E-012	2.143848E-011	1	0.000000E+000
1	69.81999909	2.143848E-011	7.828475E-012	0	0.000000E+000
1	69.82069125	7.828475E-012	2.143848E-011	1	0.000000E+000
1	69.82112783	2.143848E-011	7.828475E-012	0	0.000000E+000
1	69.82122204	7.828475E-012	2.143848E-011	1	0.000000E+000
1	69.82166344	2.143848E-011	7.828475E-012	0	0.000000E+000
1	69.82167915	7.828475E-012	2.143848E-011	1	0.000000E+000
1	69.82204309	2.143848E-011	7.828475E-012	0	0.000000E+000
1	69.82209031	7.828475E-012	2.143848E-011	1	0.000000E+000
1	69.82295176	2.143848E-011	7.828475E-012	0	0.000000E+000
1	69.82296643	7.828475E-012	2.143848E-011	1	0.000000E+000
1	69.82462936	2.143848E-011	7.828475E-012	0	0.000000E+000
1	69.82467031	7.828475E-012	2.143848E-011	1	0.000000E+000
1	69.82519406	2.143848E-011	7.828475E-012	0	0.000000E+000
1	69.82521633	7.828475E-012	2.143848E-011	1	0.000000E+000
1	69.82535981	2.143848E-011	7.828475E-012	0	0.000000E+000
1	69.82553661	7.828475E-012	2.143848E-011	1	0.000000E+000
1	69.82605614	2.143848E-011	7.828475E-012	0	0.000000E+000
1	69.82612776	7.828475E-012	2.143848E-011	1	0.000000E+000
1	69.82646183	2.143848E-011	7.828475E-012	0	0.000000E+000
1	69.82648107	7.828475E-012	2.143848E-011	1	0.000000E+000
1	69.82731042	2.143848E-011	7.828475E-012	0	0.000000E+000
1	69.82733056	7.828475E-012	2.143848E-011	1	0.000000E+000
1	69.82734781	2.143848E-011	7.828475E-012	0	0.000000E+000
1	69.82737945	7.828475E-012	2.143848E-011	1	0.000000E+000
1	69.82767588	2.143848E-011	7.828475E-012	0	0.000000E+000
1	69.82771073	7.828475E-012	2.143848E-011	1	0.000000E+000
1	69.82856653	2.143848E-011	7.828475E-012	0	0.000000E+000
1	69.82860667	7.828475E-012	2.143848E-011	1	0.000000E+000
1	69.82886003	2.143848E-011	7.828475E-012	0	0.000000E+000
1	69.82917680	7.828475E-012	2.143848E-011	1	0.000000E+000
1	69.82927361	2.143848E-011	7.828475E-012	0	0.000000E+000
1	69.82929062	7.828475E-012	2.143848E-011	1	0.000000E+000
1	69.82967279	2.143848E-011	7.828475E-012	0	0.000000E+000
1	69.82968535	7.828475E-012	2.143848E-011	1	0.000000E+000
1	69.82984718	2.143848E-011	7.828475E-012	0	0.000000E+000
1	69.83040475	7.828475E-012	2.143848E-011	1	0.000000E+000
1	69.83050461	2.143848E-011	7.828475E-012	0	0.000000E+000
1	69.83073531	7.828475E-012	2.143848E-011	1	0.000000E+000
1	69.83087665	2.143848E-011	7.828475E-012	0	0.000000E+000
1	69.83132035	7.828475E-012	2.143848E-011	1	0.000000E+000
1	69.83180987	2.143848E-011	7.828475E-012	0	0.000000E+000
1	69.83185535	7.828475E-012	2.143848E-011	1	0.000000E+000
1	69.83225405	2.143848E-011	7.828475E-012	0	0.000000E+000
1	69.83329266	7.828475E-012	2.143848E-011	1	0.000000E+000
1	69.83368276	2.143848E-011	7.828475E-012	0	0.000000E+000
1	69.83369740	7.828475E-012	2.143848E-011	1	0.000000E+000
1	69.83473930	2.143848E-011	7.828475E-012	0	0.000000E+000
1	69.83540515	7.828475E-012	2.143848E-011	1	0.000000E+000
1	69.83550020	2.143848E-011	7.828475E-012	0	0.000000E+000
1	69.83551603	7.828475E-012	2.143848E-011	1	0.000000E+000
1	69.83600908	2.143848E-011	7.828475E-012	0	0.000000E+000
1	69.83632704	7.828475E-012	2.143848E-011	1	0.000000E+000
1	69.83681469	2.143848E-011	7.828475E-012	0	0.000000E+000
1	69.83685433	7.828475E-012	2.143848E-011	1	0.000000E+000
1	69.83826002	2.143848E-011	7.828475E-012	0	0.000000E+000
1	69.84152596	7.828475E-012	2.143848E-011	1	0.000000E+000
1	69.84206806	2.143848E-011	7.828475E-012	0	0.000000E+000
1	69.84209886	7.828475E-012	2.143848E-011	1	0.000000E+000
1	69.84250523	2.143848E-011	7.828475E-012	0	0.000000E+000
1	69.84252929	7.828475E-012	2.143848E-011	1	0.000000E+000
1	69.84300509	2.143848E-011	7.828475E-012	0	0.000000E+000
1	69.84304758	7.828475E-012	2.143848E-011	1	0.000000E+000
1	69.84316299	2.143848E-011	7.828475E-012	0	0.000000E+000
1	69.84422828	7.828475E-012	2.143848E-011	1	0.000000E+000
1	69.84509409	2.143848E-011	7.828475E-012	0	0.000000E+000
1	69.84510646	7.828475E-012	2.143848E-011	1	0.000000E+000
1	69.84522451	2.143848E-011	7.828475E-012	0	0.000000E+000
1	69.84527561	7.828475E-012	2.143848E-011	1	0.000000E+000
1	69.84539371	2.143848E-011	7.828475E-012	0	0.000000E+000
1	69.84544225	7.828475E-012	2.143848E-011	1	0.000000E+000
1	69.84588742	2.143848E-011	7.828475E-012	0	0.000000E+000
1	69.84595389	7.828475E-012	2.143848E-011	1	0.000000E+000
1	69.84709734	2.143848E-011	7.828475E-012	0	0.000000E+000
1	69.84710994	7.828475E-012	2.143848E-011	1	0.000000E+000
1	69.84982739	2.143848E-011	7.828475E-012	0	0.000000E+000
1	69.85088149	7.828475E-012	2.143848E-011	1	0.000000E+000
1	69.85123147	2.143848E-011	7.828475E-012	0	0.000000E+000
1	69.85125575	7.828475E-012	2.143848E-011	1	0.000000E+000
1	69.85211507	2.143848E-011	7.828475E-012	0	0.000000E+000
1	69.85217510	7.828475E-012	2.143848E-011	1	0.000000E+000
1	69.85234965	2.143848E-011	7.828475E-012	0	0.000000E+000
1	69.85245287	7.828475E-012	2.143848E-011	1	0.000000E+000
1	69.85348564	2.143848E-011	7.828475E-012	0	0.000000E+000
1	69.85351186	7.828475E-012	2.143848E-011	1	0.000000E+000
1	69.85369635	2.143848E-011	7.828475E-012	0	0.000000E+000
1	69.85370953	7.828475E-012	2.143848E-011	1	0.000000E+000
1	69.85499735	2.143848E-011	7.828475E-012	0	0.000000E+000
1	69.85501497	7.828475E-012	2.143848E-011	1	0.000000E+000
1	69.85650208	2.143848E-011	7.828475E-012	0	0.000000E+000
1	69.85750938	7.828475E-012	2.143848E-011	1	0.000000E+000
1	69.85801396	2.143848E-011	7.828475E-012	0	0.000000E+000
1	69.85804490	7.828475E-012	2.143848E-011	1	0.000000E+000
1	69.85805622	2.143848E-011	7.828475E-012	0	0.000000E+000
1	69.85811138	7.828475E-012	2.143848E-011	1	0.000000E+000
1	69.85938949	2.143848E-011	7.828475E-012	0	0.000000E+000
1	69.85940168	7.828475E-012	2.143848E-011	1	0.000000E+000
1	69.85998955	2.143848E-011	7.828475E-012	0	0.000000E+000
1	69.86001072	7.828475E-012	2.143848E-011	1	0.000000E+000
1	69.86016678	2.143848E-011	7.828475E-012	0	0.000000E+000
1	69.86017765	7.828475E-012	2.143848E-011	1	0.000000E+000
1	69.86137341	2.143848E-011	7.828475E-012	0	0.000000E+000
1	69.86176774	7.828475E-012	2.143848E-011	1	0.000000E+000
1	69.86180478	2.143848E-011	7.828475E-012	0	0.000000E+000
1	69.86205599	7.828475E-012	2.143848E-011	1	0.000000E+000
1	69.86209724	2.143848E-011	7.828475E-012	0	0.000000E+000
1	69.86404779	7.828475E-012	2.143848E-011	1	0.000000E+000
1	69.86442727	2.143848E-011	7.828475E-012	0	0.000000E+000
1	69.86528095	7.828475E-012	2.143848E-011	1	0.000000E+000
1	69.86578807	2.143848E-011	7.828475E-012	0	0.000000E+000
1	69.86582905	7.828475E-012	2.143848E-011	1	0.000000E+000
1	69.86671634	2.143848E-011	7.828475E-012	0	0.000000E+000
1	69.86785957	7.828475E-012	2.143848E-011	1	0.000000E+000
1	69.86792508	2.143848E-011	7.828475E-012	0	0.000000E+000
1	69.86795497	7.828475E-012	2.143848E-011	1	0.000000E+000
1	69.86798921	2.143848E-011	7.828475E-012	0	0.000000E+000
1	69.86849269	7.828475E-012	2.143848E-011	1	0.000000E+000
1	69.86854473	2.143848E-011	7.828475E-012	0	0.000000E+000
1	69.86942124	7.828475E-012	2.143848E-011	1	0.000000E+000
1	69.86957126	2.143848E-011	7.828475E-012	0	0.000000E+000
1	69.86960019	7.828475E-012	2.143848E-011	1	0.000000E+000
1	69.87014437	2.143848E-011	7.828475E-012	0	0.000000E+000
1	69.87108046	7.828475E-012	2.143848E-011	1	0.000000E+000
1	69.87198078	2.143848E-011	7.828475E-012	0	0.000000E+000
1	69.87199008	7.828475E-012	2.143848E-011	1	0.000000E+000
1	69.87234529	2.143848E-011	7.828475E-012	0	0.000000E+000
1	69.87237592	7.828475E-012	2.143848E-011	1	0.000000E+000
1	69.87244385	2.143848E-011	7.828475E-012	0	0.000000E+000
1	69.87355914	7.828475E-012	2.143848E-011	1	0.000000E+000
1	69.87496631	2.143848E-011	7.828475E-012	0	0.000000E+000
1	69.87498752	7.828475E-012	2.143848E-011	1	0.000000E+000
1	69.87587872	2.143848E-011	7.828475E-012	0	0.000000E+000
1	69.87590563	7.828475E-012	2.143848E-011	1	0.000000E+000
1	69.87963394	2.143848E-011	7.828475E-012	0	0.000000E+000
1	69.88059063	7.828475E-012	2.143848E-011	1	0.000000E+000
1	69.88085688	2.143848E-011	7.828475E-012	0	0.000000E+000
1	69.88131845	7.828475E-012	2.143848E-011	1	0.000000E+000
1	69.88158969	2.143848E-011	7.828475E-012	0	0.000000E+000
1	69.88164461	7.828475E-012	2.143848E-011	1	0.000000E+000
1	69.88166300	2.143848E-011	7.828475E-012	0	0.000000E+000
1	69.88218485	7.828475E-012	2.143848E-011	1	0.000000E+000
1	69.88277947	2.143848E-011	7.828475E-012	0	0.000000E+000
1	69.88280934	7.828475E-012	2.143848E-011	1	0.000000E+000
1	69.88304242	2.143848E-011	7.828475E-012	0	0.000000E+000
1	69.88343466	7.828475E-012	2.143848E-011	1	0.000000E+000
1	69.88388503	2.143848E-011	7.828475E-012	0	0.000000E+000
1	69.88432148	7.828475E-012	2.143848E-011	1	0.000000E+000
1	69.88471054	2.143848E-011	7.828475E-012	0	0.000000E+000
1	69.88473819	7.828475E-012	2.143848E-011	1	0.000000E+000
1	69.88500763	2.143848E-011	7.828475E-012	0	0.000000E+000
1	69.88545850	7.828475E-012	2.143848E-011	1	0.000000E+000
1	69.88552314	2.143848E-011	7.828475E-012	0	0.000000E+000
1	69.88553885	7.828475E-012	2.143848E-011	1	0.000000E+000
1	69.88650296	2.143848E-011	7.828475E-012	0	0.000000E+000
1	69.88654652	7.828475E-012	2.143848E-011	1	0.000000E+000
1	69.88664024	2.143848E-011	7.828475E-012	0	0.000000E+000
1	69.88667294	7.828475E-012	2.143848E-011	1	0.000000E+000
1	69.88672504	2.143848E-011	7.828475E-012	0	0.000000E+000
1	69.88674379	7.828475E-012	2.143848E-011	1	0.000000E+000
1	69.88694683	2.143848E-011	7.828475E-012	0	0.000000E+000
1	69.88696673	7.828475E-012	2.143848E-011	1	0.000000E+000
1	69.88753509	2.143848E-011	7.828475E-012	0	0.000000E+000
1	69.88755878	7.828475E-012	2.143848E-011	1	0.000000E+000
1	69.88757805	2.143848E-011	7.828475E-012	0	0.000000E+000
1	69.88871768	7.828475E-012	2.143848E-011	1	0.000000E+000
1	69.89061803	2.143848E-011	7.828475E-012	0	0.000000E+000
1	69.89076961	7.828475E-012	2.143848E-011	1	0.000000E+000
1	69.89158426	2.143848E-011	7.828475E-012	0	0.000000E+000
1	69.89164490	7.828475E-012	2.143848E-011	1	0.000000E+000
1	69.89304410	2.143848E-011	7.828475E-012	0	0.000000E+000
1	69.89305458	7.828475E-012	2.143848E-011	1	0.000000E+000
1	69.89340538	2.143848E-011	7.828475E-012	0	0.000000E+000
1	69.89343279	7.828475E-012	2.143848E-011	1	0.000000E+000
1	69.89370690	2.143848E-011	7.828475E-012	0	0.000000E+000
1	69.89372972	7.828475E-012	2.143848E-011	1	0.000000E+000
1	69.89709201	2.143848E-011	7.828475E-012	0	0.000000E+000
1	69.89720815	7.828475E-012	2.143848E-011	1	0.000000E+000
1	69.89984989	2.143848E-011	7.828475E-012	0	0.000000E+000
1	69.89986293	7.828475E-012	2.143848E-011	1	0.000000E+000
1	69.90012626	2.143848E-011	7.828475E-012	0	0.000000E+000
1	69.90042519	7.828475E-012	2.143848E-011	1	0.000000E+000
1	69.90053548	2.143848E-011	7.828475E-012	0	0.000000E+000
1	69.90055499	7.828475E-012	2.143848E-011	1	0.000000E+000
1	69.90079169	2.143848E-011	7.828475E-012	0	0.000000E+000
1	69.90082478	7.828475E-012	2.143848E-011	1	0.000000E+000
1	69.90097309	2.143848E-011	7.828475E-012	0	0.000000E+000
1	69.90100058	7.828475E-012	2.143848E-011	1	0.000000E+000
1	69.90123788	2.143848E-011	7.828475E-012	0	0.000000E+000
1	69.90126341	7.828475E-012	2.143848E-011	1	0.000000E+000
1	69.90194558	2.143848E-011	7.828475E-012	0	0.000000E+000
1	69.90236462	7.828475E-012	2.143848E-011	1	0.000000E+000
1	69.90240283	2.143848E-011	7.828475E-012	0	0.000000E+000
1	69.90241528	7.828475E-012	2.143848E-011	1	0.000000E+000
1	69.90243044	2.143848E-011	7.828475E-012	0	0.000000E+000
1	69.90295903	7.828475E-012	2.143848E-011	1	0.000000E+000
1	69.90519532	2.143848E-011	7.828475E-012	0	0.000000E+000
1	69.90536201	7.828475E-012	2.143848E-011	1	0.000000E+000
1	69.90591770	2.143848E-011	7.828475E-012	0	0.000000E+000
1	70.38841511	7.895763E-012	2.150576E-011	1	0.000000E+000
1	70.38883754	2.150576E-011	7.895763E-012	0	0.000000E+000
1	70.38914249	7.895763E-012	2.150576E-011	1	0.000000E+000
1	70.39001500	2.150576E-011	7.895763E-012	0	0.000000E+000
1	70.39019977	7.895763E-012	2.150576E-011	1	0.000000E+000
1	70.39095646	2.150576E-011	7.895763E-012	0	0.000000E+000
1	70.39097875	7.895763E-012	2.150576E-011	1	0.000000E+000
1	70.39217526	2.150576E-011	7.895763E-012	0	0.000000E+000
1	70.39219364	7.895763E-012	2.150576E-011	1	0.000000E+000
1	70.39239347	2.150576E-011	7.895763E-012	0	0.000000E+000
1	70.39241737	7.895763E-012	2.150576E-011	1	0.000000E+000
1	70.39368150	2.150576E-011	7.895763E-012	0	0.000000E+000
1	70.39371971	7.895763E-012	2.150576E-011	1	0.000000E+000
1	70.39613234	2.150576E-011	7.895763E-012	0	0.000000E+000
1	70.39614778	7.895763E-012	2.150576E-011	1	0.000000E+000
1	70.39642405	2.150576E-011	7.895763E-012	0	0.000000E+000
1	70.39646791	7.895763E-012	2.150576E-011	1	0.000000E+000
1	70.39672721	2.150576E-011	7.895763E-012	0	0.000000E+000
1	70.39675911	7.895763E-012	2.150576E-011	1	0.000000E+000
1	70.39683498	2.150576E-011	7.895763E-012	0	0.000000E+000
1	70.39729277	7.895763E-012	2.150576E-011	1	0.000000E+000
1	70.39758290	2.150576E-011	7.895763E-012	0	0.000000E+000
1	70.39787714	7.895763E-012	2.150576E-011	1	0.000000E+000
1	70.39877361	2.150576E-011	7.895763E-012	0	0.000000E+000
1	70.39883458	7.895763E-012	2.150576E-011	1	0.000000E+000
1	70.39889916	2.150576E-011	7.895763E-012	0	0.000000E+000
1	70.39891758	7.895763E-012	2.150576E-011	1	0.000000E+000
1	70.39900973	2.150576E-011	7.895763E-012	0	0.000000E+000
1	70.39902641	7.895763E-012	2.150576E-011	1	0.000000E+000
1	70.40018656	2.150576E-011	7.895763E-012	0	0.000000E+000
1	70.40029001	7.895763E-012	2.150576E-011	1	0.000000E+000
1	70.40067469	2.150576E-011	7.895763E-012	0	0.000000E+000
1	70.40069490	7.895763E-012	2.150576E-011	1	0.000000E+000
1	70.40093749	2.150576E-011	7.895763E-012	0	0.000000E+000
1	70.40097029	7.895763E-012	2.150576E-011	1	0.000000E+000
1	70.40130084	2.150576E-011	7.895763E-012	0	0.000000E+000
1	70.40133172	7.895763E-012	2.150576E-011	1	0.000000E+000
1	70.40181178	2.150576E-011	7.895763E-012	0	0.000000E+000
1	70.40209977	7.895763E-012	2.150576E-011	1	0.000000E+000
1	70.40273318	2.150576E-011	7.895763E-012	0	0.000000E+000
1	70.40276746	7.895763E-012	2.150576E-011	1	0.000000E+000
1	70.40329081	2.150576E-011	7.895763E-012	0	0.000000E+000
1	70.40425680	7.895763E-012	2.150576E-011	1	0.000000E+000
1	70.40444840	2.150576E-011	7.895763E-012	0	0.000000E+000
1	70.40448017	7.895763E-012	2.150576E-011	1	0.000000E+000
1	70.40450408	2.150576E-011	7.895763E-012	0	0.000000E+000
1	70.40515999	7.895763E-012	2.150576E-011	1	0.000000E+000
1	70.40524400	2.150576E-011	7.895763E-012	0	0.000000E+000
1	70.40540567	7.895763E-012	2.150576E-011	1	0.000000E+000
1	70.40639891	2.150576E-011	7.895763E-012	0	0.000000E+000
1	70.40715263	7.895763E-012	2.150576E-011	1	0.000000E+000
1	70.40753728	2.150576E-011	7.895763E-012	0	0.000000E+000
1	70.40811966	7.895763E-012	2.150576E-011	1	0.000000E+000
1	70.40901453	2.150576E-011	7.895763E-012	0	0.000000E+000
1	70.40903313	7.895763E-012	2.150576E-011	1	0.000000E+000
1	70.40925619	2.150576E-011	7.895763E-012	0	0.000000E+000
1	70.40944010	7.895763E-012	2.150576E-011	1	0.000000E+000
1	70.40947215	2.150576E-011	7.895763E-012	0	0.000000E+000
1	70.40949780	7.895763E-012	2.150576E-011	1	0.000000E+000
1	70.40953958	2.150576E-011	7.895763E-012	0	0.000000E+000
1	70.40954333	7.895763E-012	2.150576E-011	1	0.000000E+000
1	70.41048889	2.150576E-011	7.895763E-012	0	0.000000E+000
1	70.41053934	7.895763E-012	2.150576E-011	1	0.000000E+000
1	70.41157182	2.150576E-011	7.895763E-012	0	0.000000E+000
1	70.41159766	7.895763E-012	2.150576E-011	1	0.000000E+000
1	70.41250413	2.150576E-011	7.895763E-012	0	0.000000E+000
1	70.41251328	7.895763E-012	2.150576E-011	1	0.000000E+000
1	70.41339143	2.150576E-011	7.895763E-012	0	0.000000E+000
1	70.41339855	7.895763E-012	2.150576E-011	1	0.000000E+000
1	70.41409712	2.150576E-011	7.895763E-012	0	0.000000E+000
1	70.41410711	7.895763E-012	2.150576E-011	1	0.000000E+000
1	70.41414214	2.150576E-011	7.895763E-012	0	0.000000E+000
1	70.41417599	7.895763E-012	2.150576E-011	1	0.000000E+000
1	70.41458388	2.150576E-011	7.895763E-012	0	0.000000E+000
1	70.41459631	7.895763E-012	2.150576E-011	1	0.000000E+000
1	70.41511343	2.150576E-011	7.895763E-012	0	0.000000E+000
1	70.41569667	7.895763E-012	2.150576E-011	1	0.000000E+000
1	70.41623058	2.150576E-011	7.895763E-012	0	0.000000E+000
1	70.41781958	7.895763E-012	2.150576E-011	1	0.000000E+000
1	70.41785451	2.150576E-011	7.895763E-012	0	0.000000E+000
1	70.41785955	7.895763E-012	2.150576E-011	1	0.000000E+000
1	70.41895739	2.150576E-011	7.895763E-012	0	0.000000E+000
1	70.42017577	7.895763E-012	2.150576E-011	1	0.000000E+000
1	70.42060068	2.150576E-011	7.895763E-012	0	0.000000E+000
1	70.42589264	7.895763E-012	2.150576E-011	1	0.000000E+000
1	70.42667061	2.150576E-011	7.895763E-012	0	0.000000E+000
1	70.42667701	7.895763E-012	2.150576E-011	1	0.000000E+000
1	70.42713006	2.150576E-011	7.895763E-012	0	0.000000E+000
1	70.42714434	7.895763E-012	2.150576E-011	1	0.000000E+000
1	70.42753437	2.150576E-011	7.895763E-012	0	0.000000E+000
1	70.42756561	7.895763E-012	2.150576E-011	1	0.000000E+000
1	70.42880928	2.150576E-011	7.895763E-012	0	0.000000E+000
1	70.42887295	7.895763E-012	2.150576E-011	1	0.000000E+000
1	70.42940346	2.150576E-011	7.895763E-012	0	0.000000E+000
1	70.42996980	7.895763E-012	2.150576E-011	1	0.000000E+000
1	70.43001537	2.150576E-011	7.895763E-012	0	0.000000E+000
1	70.43003679	7.895763E-012	2.150576E-011	1	0.000000E+000
1	70.43039081	2.150576E-011	7.895763E-012	0	0.000000E+000
1	70.43075740	7.895763E-012	2.150576E-011	1	0.000000E+000
1	70.43090155	2.150576E-011	7.895763E-012	0	0.000000E+000
1	70.43128597	7.895763E-012	2.150576E-011	1	0.000000E+000
1	70.43139801	2.150576E-011	7.895763E-012	0	0.000000E+000
1	70.43153543	7.895763E-012	2.150576E-011	1	0.000000E+000
1	70.43336177	2.150576E-011	7.895763E-012	0	0.000000E+000
1	70.43337697	7.895763E-012	2.150576E-011	1	0.000000E+000
1	70.43351154	2.150576E-011	7.895763E-012	0	0.000000E+000
1	70.43352562	7.895763E-012	2.150576E-011	1	0.000000E+000
1	70.43362194	2.150576E-011	7.895763E-012	0	0.000000E+000
1	70.43366353	7.895763E-012	2.150576E-011	1	0.000000E+000
1	70.43416629	2.150576E-011	7.895763E-012	0	0.000000E+000
1	70.43418900	7.895763E-012	2.150576E-011	1	0.000000E+000
1	70.43420815	2.150576E-011	7.895763E-012	0	0.000000E+000
1	70.43456823	7.895763E-012	2.150576E-011	1	0.000000E+000
1	70.43517527	2.150576E-011	7.895763E-012	0	0.000000E+000
1	70.43521579	7.895763E-012	2.150576E-011	1	0.000000E+000
1	70.43557410	2.150576E-011	7.895763E-012	0	0.000000E+000
1	70.43610584	7.895763E-012	2.150576E-011	1	0.000000E+000
1	70.43616249	2.150576E-011	7.895763E-012	0	0.000000E+000
1	70.43621456	7.895763E-012	2.150576E-011	1	0.000000E+000
1	70.43637392	2.150576E-011	7.895763E-012	0	0.000000E+000
1	70.43643477	7.895763E-012	2.150576E-011	1	0.000000E+000
1	70.43658187	2.150576E-011	7.895763E-012	0	0.000000E+000
1	70.43660423	7.895763E-012	2.150576E-011	1	0.000000E+000
1	70.43673542	2.150576E-011	7.895763E-012	0	0.000000E+000
1	70.43698122	7.895763E-012	2.150576E-011	1	0.000000E+000
1	70.43731717	2.150576E-011	7.895763E-012	0	0.000000E+000
1	70.43764605	7.895763E-012	2.150576E-011	1	0.000000E+000
1	70.43995782	2.150576E-011	7.895763E-012	0	0.000000E+000
1	70.43998671	7.895763E-012	2.150576E-011	1	0.000000E+000
1	70.44062739	2.150576E-011	7.895763E-012	0	0.000000E+000
1	70.44066208	7.895763E-012	2.150576E-011	1	0.000000E+000
1	70.44086744	2.150576E-011	7.895763E-012	0	0.000000E+000
1	70.44087705	7.895763E-012	2.150576E-011	1	0.000000E+000
1	70.44124737	2.150576E-011	7.895763E-012	0	0.000000E+000
1	70.44126122	7.895763E-012	2.150576E-011	1	0.000000E+000
1	70.44445871	2.150576E-011	7.895763E-012	0	0.000000E+000
1	70.44453161	7.895763E-012	2.150576E-011	1	0.000000E+000
1	70.44574389	2.150576E-011	7.895763E-012	0	0.000000E+000
1	70.44621083	7.895763E-012	2.150576E-011	1	0.000000E+000
1	70.44686950	2.150576E-011	7.895763E-012	0	0.000000E+000
1	70.44688894	7.895763E-012	2.150576E-011	1	0.000000E+000
1	70.44890744	2.150576E-011	7.895763E-012	0	0.000000E+000
1	70.44892996	7.895763E-012	2.150576E-011	1	0.000000E+000
1	70.44935981	2.150576E-011	7.895763E-012	0	0.000000E+000
1	70.44996758	7.895763E-012	2.150576E-011	1	0.000000E+000
1	70.45081240	2.150576E-011	7.895763E-012	0	0.000000E+000
1	70.45105182	7.895763E-012	2.150576E-011	1	0.000000E+000
1	70.45135615	2.150576E-011	7.895763E-012	0	0.000000E+000
1	70.45171875	7.895763E-012	2.150576E-011	1	0.000000E+000
1	70.45186651	2.150576E-011	7.895763E-012	0	0.000000E+000
1	70.45209019	7.895763E-012	2.150576E-011	1	0.000000E+000
1	70.45251524	2.150576E-011	7.895763E-012	0	0.000000E+000
1	70.45254302	7.895763E-012	2.150576E-011	1	0.000000E+000
1	70.45319669	2.150576E-011	7.895763E-012	0	0.000000E+000
1	70.45339340	7.895763E-012	2.150576E-011	1	0.000000E+000
1	70.45356853	2.150576E-011	7.895763E-012	0	0.000000E+000
1	70.45360163	7.895763E-012	2.150576E-011	1	0.000000E+000
1	70.45432046	2.150576E-011	7.895763E-012	0	0.000000E+000
1	70.45498618	7.895763E-012	2.150576E-011	1	0.000000E+000
1	70.45639386	2.150576E-011	7.895763E-012	0	0.000000E+000
1	70.45641614	7.895763E-012	2.150576E-011	1	0.000000E+000
1	70.45731969	2.150576E-011	7.895763E-012	0	0.000000E+000
1	70.45734533	7.895763E-012	2.150576E-011	1	0.000000E+000
1	70.45826260	2.150576E-011	7.895763E-012	0	0.000000E+000
1	70.45902188	7.895763E-012	2.150576E-011	1	0.000000E+000
1	70.45918144	2.150576E-011	7.895763E-012	0	0.000000E+000
1	70.45919481	7.895763E-012	2.150576E-011	1	0.000000E+000
1	70.46068254	2.150576E-011	7.895763E-012	0	0.000000E+000
1	70.46123009	7.895763E-012	2.150576E-011	1	0.000000E+000
1	70.46150120	2.150576E-011	7.895763E-012	0	0.000000E+000
1	70.46153267	7.895763E-012	2.150576E-011	1	0.000000E+000
1	70.46321725	2.150576E-011	7.895763E-012	0	0.000000E+000
1	70.46322931	7.895763E-012	2.150576E-011	1	0.000000E+000
1	70.46409706	2.150576E-011	7.895763E-012	0	0.000000E+000
1	70.46746817	7.895763E-012	2.150576E-011	1	0.000000E+000
1	70.46840331	2.150576E-011	7.895763E-012	0	0.000000E+000
1	70.46876194	7.895763E-012	2.150576E-011	1	0.000000E+000
1	70.47022872	2.150576E-011	7.895763E-012	0	0.000000E+000
1	70.47069536	7.895763E-012	2.150576E-011	1	0.000000E+000
1	70.47091308	2.150576E-011	7.895763E-012	0	0.000000E+000
1	70.47093415	7.895763E-012	2.150576E-011	1	0.000000E+000
1	70.47158709	2.150576E-011	7.895763E-012	0	0.000000E+000
1	70.47162248	7.895763E-012	2.150576E-011	1	0.000000E+000
1	70.47206168	2.150576E-011	7.895763E-012	0	0.000000E+000
1	70.47207465	7.895763E-012	2.150576E-011	1	0.000000E+000
1	70.47240374	2.150576E-011	7.895763E-012	0	0.000000E+000
1	70.47242336	7.895763E-012	2.150576E-011	1	0.000000E+000
1	70.47251057	2.150576E-011	7.895763E-012	0	0.000000E+000
1	70.47254530	7.895763E-012	2.150576E-011	1	0.000000E+000
1	70.47324481	2.150576E-011	7.895763E-012	0	0.000000E+000
1	70.47328583	7.895763E-012	2.150576E-011	1	0.000000E+000
1	70.47376783	2.150576E-011	7.895763E-012	0	0.000000E+000
1	70.47379434	7.895763E-012	2.150576E-011	1	0.000000E+000
1	70.47436330	2.150576E-011	7.895763E-012	0	0.000000E+000
1	70.47441135	7.895763E-012	2.150576E-011	1	0.000000E+000
1	70.47445241	2.150576E-011	7.895763E-012	0	0.000000E+000
1	70.47450655	7.895763E-012	2.150576E-011	1	0.000000E+000
1	70.47529986	2.150576E-011	7.895763E-012	0	0.000000E+000
1	70.47560959	7.895763E-012	2.150576E-011	1	0.000000E+000
1	70.47592736	2.150576E-011	7.895763E-012	0	0.000000E+000
1	70.47626342	7.895763E-012	2.150576E-011	1	0.000000E+000
1	70.47642296	2.150576E-011	7.895763E-012	0	0.000000E+000
1	70.47642584	7.895763E-012	2.150576E-011	1	0.000000E+000
1	70.47743223	2.150576E-011	7.895763E-012	0	0.000000E+000
1	70.47818387	7.895763E-012	2.150576E-011	1	0.000000E+000
1	70.47870613	2.150576E-011	7.895763E-012	0	0.000000E+000
1	70.47871037	7.895763E-012	2.150576E-011	1	0.000000E+000
1	70.47890760	2.150576E-011	7.895763E-012	0	0.000000E+000
1	70.47894046	7.895763E-012	2.150576E-011	1	0.000000E+000
1	70.47909411	2.150576E-011	7.895763E-012	0	0.000000E+000
1	70.47912754	7.895763E-012	2.150576E-011	1	0.000000E+000
1	70.47914962	2.150576E-011	7.895763E-012	0	0.000000E+000
1	70.47916541	7.895763E-012	2.150576E-011	1	0.000000E+000
1	70.48119493	2.150576E-011	7.895763E-012	0	0.000000E+000
1	70.48121453	7.895763E-012	2.150576E-011	1	0.000000E+000
1	70.48213954	2.150576E-011	7.895763E-012	0	0.000000E+000
1	70.48304218	7.895763E-012	2.150576E-011	1	0.000000E+000
1	70.48429825	2.150576E-011	7.895763E-012	0	0.000000E+000
1	70.48522142	7.895763E-012	2.150576E-011	1	0.000000E+000
1	70.48601564	2.150576E-011	7.895763E-012	0	0.000000E+000
1	70.48602944	7.895763E-012	2.150576E-011	1	0.000000E+000
1	70.48624621	2.150576E-011	7.895763E-012	0	0.000000E+000
1	70.48647175	7.895763E-012	2.150576E-011	1	0.000000E+000
1	70.48707777	2.150576E-011	7.895763E-012	0	0.000000E+000
1	70.48713842	7.895763E-012	2.150576E-011	1	0.000000E+000
1	70.48802096	2.150576E-011	7.895763E-012	0	0.000000E+000
1	70.48804917	7.895763E-012	2.150576E-011	1	0.000000E+000
1	70.48900355	2.150576E-011	7.895763E-012	0	0.000000E+000
1	70.48920215	7.895763E-012	2.150576E-011	1	0.000000E+000
1	70.49009489	2.150576E-011	7.895763E-012	0	0.000000E+000
1	70.49045563	7.895763E-012	2.150576E-011	1	0.000000E+000
1	70.49123845	2.150576E-011	7.895763E-012	0	0.000000E+000
1	70.49125668	7.895763E-012	2.150576E-011	1	0.000000E+000
1	70.49136337	2.150576E-011	7.895763E-012	0	0.000000E+000
1	70.49161539	7.895763E-012	2.150576E-011	1	0.000000E+000
1	70.49193321	2.150576E-011	7.895763E-012	0	0.000000E+000
1	70.49310799	7.895763E-012	2.150576E-011	1	0.000000E+000
1	70.49376279	2.150576E-011	7.895763E-012	0	0.000000E+000
1	70.49383491	7.895763E-012	2.150576E-011	1	0.000000E+000
1	70.49512941	2.150576E-011	7.895763E-012	0	0.000000E+000
1	70.49516770	7.895763E-012	2.150576E-011	1	0.000000E+000
1	70.49626504	2.150576E-011	7.895763E-012	0	0.000000E+000
1	70.49636812	7.895763E-012	2.150576E-011	1	0.000000E+000
1	70.49685110	2.150576E-011	7.895763E-012	0	0.000000E+000
1	70.49690685	7.895763E-012	2.150576E-011	1	0.000000E+000
1	70.49728407	2.150576E-011	7.895763E-012	0	0.000000E+000
1	70.49731687	7.895763E-012	2.150576E-011	1	0.000000E+000
1	70.49736723	2.150576E-011	7.895763E-012	0	0.000000E+000
1	70.49757789	7.895763E-012	2.150576E-011	1	0.000000E+000
1	70.50089844	2.150576E-011	7.895763E-012	0	0.000000E+000
1	70.50092531	7.895763E-012	2.150576E-011	1	0.000000E+000
1	70.50102266	2.150576E-011	7.895763E-012	0	0.000000E+000
1	70.50124966	7.895763E-012	2.150576E-011	1	0.000000E+000
1	70.50143541	2.150576E-011	7.895763E-012	0	0.000000E+000
1	70.50147125	7.895763E-012	2.150576E-011	1	0.000000E+000
1	70.50160445	2.150576E-011	7.895763E-012	0	0.000000E+000
1	70.50163995	7.895763E-012	2.150576E-011	1	0.000000E+000
1	70.50199964	2.150576E-011	7.895763E-012	0	0.000000E+000
1	70.50353358	7.895763E-012	2.150576E-011	1	0.000000E+000
1	70.50414305	2.150576E-011	7.895763E-012	0	0.000000E+000
1	70.50416003	7.895763E-012	2.150576E-011	1	0.000000E+000
1	70.50465310	2.150576E-011	7.895763E-012	0	0.000000E+000
1	70.50540034	7.895763E-012	2.150576E-011	1	0.000000E+000
1	70.50715027	2.150576E-011	7.895763E-012	0	0.000000E+000
1	70.50717827	7.895763E-012	2.150576E-011	1	0.000000E+000
1	70.50763040	2.150576E-011	7.895763E-012	0	0.000000E+000
1	70.50765551	7.895763E-012	2.150576E-011	1	0.000000E+000
1	70.50782973	2.150576E-011	7.895763E-012	0	0.000000E+000
1	70.50784675	7.895763E-012	2.150576E-011	1	0.000000E+000
1	70.50850168	2.150576E-011	7.895763E-012	0	0.000000E+000
1	70.50852394	7.895763E-012	2.150576E-011	1	0.000000E+000
1	70.50906132	2.150576E-011	7.895763E-012	0	0.000000E+000
1	70.50913529	7.895763E-012	2.150576E-011	1	0.000000E+000
1	70.50917487	2.150576E-011	7.895763E-012	0	0.000000E+000
1	70.50934273	7.895763E-012	2.150576E-011	1	0.000000E+000
1	70.50939898	2.150576E-011	7.895763E-012	0	0.000000E+000
1	70.50943554	7.895763E-012	2.150576E-011	1	0.000000E+000
1	70.50988039	2.150576E-011	7.895763E-012	0	0.000000E+000
1	70.50995219	7.895763E-012	2.150576E-011	1	0.000000E+000
1	70.51031966	2.150576E-011	7.895763E-012	0	0.000000E+000
1	70.51036240	7.895763E-012	2.150576E-011	1	0.000000E+000
1	70.51041357	2.150576E-011	7.895763E-012	0	0.000000E+000
1	70.51044657	7.895763E-012	2.150576E-011	1	0.000000E+000
1	70.51051896	2.150576E-011	7.895763E-012	0	0.000000E+000
1	70.51053663	7.895763E-012	2.150576E-011	1	0.000000E+000
1	70.51083648	2.150576E-011	7.895763E-012	0	0.000000E+000
1	70.51093775	7.895763E-012	2.150576E-011	1	0.000000E+000
1	70.51124425	2.150576E-011	7.895763E-012	0	0.000000E+000
1	70.51240578	7.895763E-012	2.150576E-011	1	0.000000E+000
1	70.51322300	2.150576E-011	7.895763E-012	0	0.000000E+000
1	70.51327662	7.895763E-012	2.150576E-011	1	0.000000E+000
1	70.51362238	2.150576E-011	7.895763E-012	0	0.000000E+000
1	70.51364797	7.895763E-012	2.150576E-011	1	0.000000E+000
1	70.51367733	2.150576E-011	7.895763E-012	0	0.000000E+000
1	70.51373928	7.895763E-012	2.150576E-011	1	0.000000E+000
1	70.51431686	2.150576E-011	7.895763E-012	0	0.000000E+000
1	70.51432155	7.895763E-012	2.150576E-011	1	0.000000E+000
1	70.51479240	2.150576E-011	7.895763E-012	0	0.000000E+000
1	70.51480670	7.895763E-012	2.150576E-011	1	0.000000E+000
1	70.51508904	2.150576E-011	7.895763E-012	0	0.000000E+000
1	70.51512698	7.895763E-012	2.150576E-011	1	0.000000E+000
1	70.51524066	2.150576E-011	7.895763E-012	0	0.000000E+000
1	70.51526449	7.895763E-012	2.150576E-011	1	0.000000E+000
1	70.51748764	2.150576E-011	7.895763E-012	0	0.000000E+000
1	70.51753899	7.895763E-012	2.150576E-011	1	0.000000E+000
1	70.51815641	2.150576E-011	7.895763E-012	0	0.000000E+000
1	70.51818291	7.895763E-012	2.150576E-011	1	0.000000E+000
1	70.51897045	2.150576E-011	7.895763E-012	0	0.000000E+000
1	70.51898196	7.895763E-012	2.150576E-011	1	0.000000E+000
1	70.52083269	2.150576E-011	7.895763E-012	0	0.000000E+000
1	70.52229626	7.895763E-012	2.150576E-011	1	0.000000E+000
1	70.52265053	2.150576E-011	7.895763E-012	0	0.000000E+000
1	70.52343045	7.895763E-012	2.150576E-011	1	0.000000E+000
1	70.52365982	2.150576E-011	7.895763E-012	0	0.000000E+000
1	70.52371742	7.895763E-012	2.150576E-011	1	0.000000E+000
1	70.52477507	2.150576E-011	7.895763E-012	0	0.000000E+000
1	70.52478863	7.895763E-012	2.150576E-011	1	0.000000E+000
1	70.52513719	2.150576E-011	7.895763E-012	0	0.000000E+000
1	70.52514216	7.895763E-012	2.150576E-011	1	0.000000E+000
1	70.52546476	2.150576E-011	7.895763E-012	0	0.000000E+000
1	70.52572320	7.895763E-012	2.150576E-011	1	0.000000E+000
1	70.52687559	2.150576E-011	7.895763E-012	0	0.000000E+000
1	70.52689323	7.895763E-012	2.150576E-011	1	0.000000E+000
1	70.52727178	2.150576E-011	7.895763E-012	0	0.000000E+000
1	70.52728889	7.895763E-012	2.150576E-011	1	0.000000E+000
1	70.52750691	2.150576E-011	7.895763E-012	0	0.000000E+000
1	70.52843654	7.895763E-012	2.150576E-011	1	0.000000E+000
1	70.52845155	2.150576E-011	7.895763E-012	0	0.000000E+000
1	70.52864009	7.895763E-012	2.150576E-011	1	0.000000E+000
1	70.53234163	2.150576E-011	7.895763E-012	0	0.000000E+000
1	70.53292028	7.895763E-012	2.150576E-011	1	0.000000E+000
1	70.53312514	2.150576E-011	7.895763E-012	0	0.000000E+000
1	70.53315035	7.895763E-012	2.150576E-011	1	0.000000E+000
1	70.53333954	2.150576E-011	7.895763E-012	0	0.000000E+000
1	70.53430681	7.895763E-012	2.150576E-011	1	0.000000E+000
1	70.53496815	2.150576E-011	7.895763E-012	0	0.000000E+000
1	70.53589239	7.895763E-012	2.150576E-011	1	0.000000E+000
1	70.53621449	2.150576E-011	7.895763E-012	0	0.000000E+000
1	70.53622738	7.895763E-012	2.150576E-011	1	0.000000E+000
1	70.53665679	2.150576E-011	7.895763E-012	0	0.000000E+000
1	70.53693038	7.895763E-012	2.150576E-011	1	0.000000E+000
1	70.53700401	2.150576E-011	7.895763E-012	0	0.000000E+000
1	70.53823381	7.895763E-012	2.150576E-011	1	0.000000E+000
1	70.53883354	2.150576E-011	7.895763E-012	0	0.000000E+000
1	70.53888240	7.895763E-012	2.150576E-011	1	0.000000E+000
1	70.54070378	2.150576E-011	7.895763E-012	0	0.000000E+000
1	70.54072822	7.895763E-012	2.150576E-011	1	0.000000E+000
1	70.54171959	2.150576E-011	7.895763E-012	0	0.000000E+000
1	70.54176190	7.895763E-012	2.150576E-011	1	0.000000E+000
1	70.54198377	2.150576E-011	7.895763E-012	0	0.000000E+000
1	70.54200305	7.895763E-012	2.150576E-011	1	0.000000E+000
1	70.54257314	2.150576E-011	7.895763E-012	0	0.000000E+000
1	70.54300610	7.895763E-012	2.150576E-011	1	0.000000E+000
1	70.54487134	2.150576E-011	7.895763E-012	0	0.000000E+000
1	70.54489960	7.895763E-012	2.150576E-011	1	0.000000E+000
1	70.54501971	2.150576E-011	7.895763E-012	0	0.000000E+000
1	70.54531092	7.895763E-012	2.150576E-011	1	0.000000E+000
1	70.54539895	2.150576E-011	7.895763E-012	0	0.000000E+000
1	70.54609391	7.895763E-012	2.150576E-011	1	0.000000E+000
1	70.54635024	2.150576E-011	7.895763E-012	0	0.000000E+000
1	70.54646868	7.895763E-012	2.150576E-011	1	0.000000E+000
1	70.54665800	2.150576E-011	7.895763E-012	0	0.000000E+000
1	70.54710615	7.895763E-012	2.150576E-011	1	0.000000E+000
1	70.54829450	2.150576E-011	7.895763E-012	0	0.000000E+000
1	70.54832479	7.895763E-012	2.150576E-011	1	0.000000E+000
1	70.54835469	2.150576E-011	7.895763E-012	0	0.000000E+000
1	70.54837406	7.895763E-012	2.150576E-011	1	0.000000E+000
1	70.54857734	2.150576E-011	7.895763E-012	0	0.000000E+000
1	70.54975564	7.895763E-012	2.150576E-011	1	0.000000E+000
1	70.55147593	2.150576E-011	7.895763E-012	0	0.000000E+000
1	70.55149156	7.895763E-012	2.150576E-011	1	0.000000E+000
1	70.55182071	2.150576E-011	7.895763E-012	0	0.000000E+000
1	70.55216888	7.895763E-012	2.150576E-011	1	0.000000E+000
1	70.55273694	2.150576E-011	7.895763E-012	0	0.000000E+000
1	70.55277339	7.895763E-012	2.150576E-011	1	0.000000E+000
1	70.55331394	2.150576E-011	7.895763E-012	0	0.000000E+000
1	70.55332294	7.895763E-012	2.150576E-011	1	0.000000E+000
1	70.55351081	2.150576E-011	7.895763E-012	0	0.000000E+000
1	70.55381573	7.895763E-012	2.150576E-011	1	0.000000E+000
1	70.55402409	2.150576E-011	7.895763E-012	0	0.000000E+000
1	70.55407667	7.895763E-012	2.150576E-011	1	0.000000E+000
1	70.55440764	2.150576E-011	7.895763E-012	0	0.000000E+000
1	70.55444466	7.895763E-012	2.150576E-011	1	0.000000E+000
1	70.55478794	2.150576E-011	7.895763E-012	0	0.000000E+000
1	70.55486932	7.895763E-012	2.150576E-011	1	0.000000E+000
1	70.55763935	2.150576E-011	7.895763E-012	0	0.000000E+000
1	70.55817546	7.895763E-012	2.150576E-011	1	0.000000E+000
1	70.56030032	2.150576E-011	7.895763E-012	0	0.000000E+000
1	70.56031978	7.895763E-012	2.150576E-011	1	0.000000E+000
1	70.56045568	2.150576E-011	7.895763E-012	0	0.000000E+000
1	70.56046593	7.895763E-012	2.150576E-011	1	0.000000E+000
1	70.56063620	2.150576E-011	7.895763E-012	0	0.000000E+000
1	70.56066445	7.895763E-012	2.150576E-011	1	0.000000E+000
1	70.56081940	2.150576E-011	7.895763E-012	0	0.000000E+000
1	70.56085738	7.895763E-012	2.150576E-011	1	0.000000E+000
1	70.56088249	2.150576E-011	7.895763E-012	0	0.000000E+000
1	70.56095468	7.895763E-012	2.150576E-011	1	0.000000E+000
1	70.56130020	2.150576E-011	7.895763E-012	0	0.000000E+000
1	70.56196428	7.895763E-012	2.150576E-011	1	0.000000E+000
1	70.56245409	2.150576E-011	7.895763E-012	0	0.000000E+000
1	70.56248894	7.895763E-012	2.150576E-011	1	0.000000E+000
1	70.56549142	2.150576E-011	7.895763E-012	0	0.000000E+000
1	70.56550514	7.895763E-012	2.150576E-011	1	0.000000E+000
1	70.56582560	2.150576E-011	7.895763E-012	0	0.000000E+000
1	70.56760713	7.895763E-012	2.150576E-011	1	0.000000E+000
[truncated: 277,975 more chars]
