# Supplementary material for: Ancestral acetylcholine receptor β-subunit forms homopentamers that prime before opening spontaneously
Source: eLife. 2022 Jul 4;11:e76504. doi: 10.7554/eLife.76504 (PMC9365395; doi:10.7554/eLife.76504)
Supplement: Figure 4—figure supplement 1—source data 1. — Detected single-channel event durations for the human adult muscle-type acetylcholine receptor in the presence of increasing concentrations of acetylcholine (ACh; 3 µM, 6 µM, 10 µM, 18 µM, 30 µM, 60 µM, 100 µM, and 180 µM). Compressed file includes 24 TAC 4.3.3 event files (*.evt format) of the single-channel detections for the three recordings for each acetylcholine concentration (fileA, fileB, and fileC in each case) in the presented kinetic analysis, as well as the associated R scripts (*.txt format) for defining and sorting bursts. [file elife-76504-fig4-figsupp1-data1.zip › F4S1-SD1/Source Data - Figure 4-figure supplement 1/Figure 4-figure supplement 1_WTMuscle3uMACh_fileA.evt]

5
File
Acquire	D:\Data\Christian\1-Single Channel Recordings\WTMuscle (control)\3uM ACh\Recordings\a1 - 17-08-22-WTMuslce-BRBS-PA3OOPS-120mV-1a.acquire	0	
Sweeps
1	1478.766861	0.000000	0.275478	0.0000000E+000	0.0000000E+000	
Segments
1	354	0.000000	0.275478	0.341002	0.484923	0.487155	1.282670	3.087490	3.349289	3.368153	4.661937	4.672442	4.776663	7.619393	7.746530	7.746570	8.593259	14.476191	14.735780	14.758922	14.932835	14.957494	15.516419	16.031087	16.318590	17.265294	17.422889	17.478004	17.579015	17.646305	17.917906	18.009988	18.253694	18.771957	18.875803	18.887690	19.542640	19.543050	19.819874	21.678350	21.779116	21.782062	22.011232	22.033418	22.169392	22.230026	22.333203	22.361098	22.608479	22.623242	22.842787	25.831485	26.077924	28.762986	28.902688	28.914698	29.020682	29.045770	29.481036	35.257583	35.791635	36.133008	36.985933	37.050985	37.448649	37.844711	38.141922	38.400338	39.189993	39.203850	39.300022	41.795535	41.896266	41.956362	42.143580	44.148450	44.518773	45.819579	45.926466	45.954058	46.044447	46.085130	46.272727	46.282215	46.390260	46.412863	46.736802	59.719957	60.126383	60.229430	61.066404	61.081995	61.388768	61.420554	62.189968	62.256034	62.594587	62.600202	63.138553	63.190026	63.242156	63.284053	63.481219	63.580332	63.682523	66.486230	67.077190	67.122186	67.268278	75.720395	76.124931	77.211307	77.410014	77.411338	77.606731	77.607946	78.562822	79.180513	79.296023	79.424988	79.564868	79.626269	79.770265	79.770634	79.894892	79.990855	80.316786	80.680503	81.072547	81.081354	81.160839	81.212426	81.656860	81.671178	81.752232	81.929222	82.083022	82.141273	82.242930	82.288782	82.852962	82.916362	83.239071	84.460424	84.748968	85.394347	85.748209	86.228879	87.551217	87.816422	88.030800	88.093706	88.148010	89.186383	89.459136	111.345167	111.941454	111.948810	112.142430	171.801376	172.045381	172.049525	172.291662	172.307466	172.374414	172.438538	172.991833	173.065737	173.243094	173.290506	173.453899	173.536785	173.707924	208.359862	208.606143	245.371760	245.591762	245.674677	245.961101	245.969930	246.099535	246.101002	246.222114	246.232074	246.308669	271.985663	272.525930	272.659400	273.462686	273.726035	273.923928	273.953802	274.542307	274.555089	274.685188	306.696346	306.877612	312.282261	312.525160	312.737647	313.007408	313.013258	313.271821	313.335634	313.603004	313.603082	313.968758	314.015889	314.722184	315.062324	315.167088	315.175946	315.343479	315.372554	315.613886	315.634698	315.866928	315.896842	316.196097	316.224522	316.432529	319.444684	319.546551	319.566858	319.797452	319.829117	320.034852	320.131188	320.414154	320.418826	321.019120	321.739013	322.241630	322.253834	322.351891	322.384906	322.643216	322.647050	322.735171	322.960027	323.123289	323.171338	323.483781	323.499018	323.989533	324.023306	324.451373	324.482058	325.849574	329.154947	329.256455	329.563286	329.709517	329.724938	329.998401	330.135378	330.369444	330.461408	330.636591	330.648495	330.833646	330.839050	330.943684	331.195491	331.296604	331.297802	331.816742	331.822090	331.919788	331.953162	332.847806	332.875104	333.307427	333.329418	333.613261	333.657098	333.816827	333.853706	334.224806	336.243019	336.579247	337.021700	337.166251	337.196042	337.274891	338.154323	338.264463	338.310154	338.370612	338.375690	338.833563	341.718321	341.839281	341.849098	341.947472	341.980170	342.042561	342.068213	342.680676	342.701066	342.823193	342.841172	343.061892	343.096183	343.486130	344.094111	344.305096	344.339466	344.565116	344.650738	345.203990	345.256970	345.315935	345.322506	345.398196	347.588358	347.814224	348.364394	348.582161	348.599306	348.663276	349.081057	349.182080	349.189130	349.310042	349.320202	349.394451	350.581517	351.350604	351.351818	351.479344	351.482890	351.670610	351.679498	351.821376	351.876106	352.064519	352.072714	352.180282	352.405235	352.663978	352.666145	352.768639	352.903982	353.354988	353.383434	353.821259	353.842186	354.019189	355.932897	356.576654	356.594698	356.664574	366.186107	366.319325	366.359562	366.933926	670.169137	670.511405	670.533411	670.803592	670.839818	671.007158	671.887615	672.216187	672.219301	672.378539	672.412682	672.848719	676.668702	676.839439	807.962000	808.192747	808.203274	808.259642	808.268810	808.336278	808.438031	808.607996	808.662026	808.755667	808.793098	809.205808	809.251850	809.753966	822.824935	823.657971	824.011364	824.178765	841.063600	841.438139	844.884432	845.233094	847.672021	848.064496	849.882502	849.984649	850.015242	850.205511	850.229610	850.357423	850.408458	850.505339	850.539530	851.211429	851.481369	851.945505	852.666022	852.956203	858.109366	858.212693	858.328209	858.515039	858.834900	859.041076	859.703110	860.187962	862.548328	862.711652	865.824991	865.937968	865.940490	866.004222	866.006026	866.541265	900.815295	901.000242	901.002250	901.131867	901.133322	901.265100	903.831677	903.932564	904.154415	904.255720	904.300764	904.528642	904.558150	904.826369	905.014762	905.624985	906.266933	906.534583	906.572810	906.677791	906.703882	907.035330	913.934283	914.148037	914.305182	914.433590	914.437130	914.737842	914.882798	915.155109	915.158026	915.345478	915.354634	915.840901	915.878922	915.970784	916.311154	916.411989	1200.725608	1201.240018	1204.555749	1204.661791	1204.696074	1204.851207	1208.457465	1208.559975	1208.562698	1209.192172	1209.218058	1209.346356	1209.350130	1209.467822	1210.245546	1210.347777	1210.397706	1211.631261	1211.642890	1211.885029	1212.325859	1212.656146	1212.691466	1213.214190	1213.215754	1213.345430	1213.418857	1213.535927	1213.566564	1214.092623	1214.133258	1214.545628	1215.264810	1215.820296	1215.837194	1216.887654	1216.951306	1217.462815	1217.475594	1217.943374	1218.704045	1218.886495	1219.006800	1219.140727	1220.610211	1220.952120	1221.014538	1221.080372	1221.491298	1221.837671	1221.885343	1222.046981	1222.063114	1222.184477	1222.206460	1222.398006	1222.404241	1222.972099	1222.980618	1223.141171	1223.193729	1223.527503	1223.652490	1224.031187	1224.279768	1224.422190	1224.422410	1224.727440	1224.767861	1224.873649	1226.620938	1226.876808	1226.912778	1227.022210	1227.043850	1227.184287	1227.463756	1228.353873	1228.354570	1229.111904	1240.772541	1241.118975	1241.134090	1241.237210	1241.587558	1241.849522	1241.887605	1242.176041	1242.272664	1243.271493	1243.917333	1244.069700	1245.177156	1245.450681	1245.459466	1246.218804	1246.245898	1246.703132	1246.704650	1247.686624	1247.687690	1248.074408	1249.976713	1250.308612	1250.362276	1250.570474	1250.571274	1250.748005	1250.767882	1251.655628	1251.685386	1252.851134	1257.615328	1258.008572	1258.133602	1258.499393	1259.927288	1260.068869	1260.073994	1260.365726	1260.401674	1260.580592	1260.598282	1260.799605	1260.883838	1261.033835	1262.466487	1263.004002	1263.023114	1263.107462	1263.154186	1263.480815	1263.481866	1263.734030	1263.744010	1263.838161	1264.396054	1264.988068	1265.957811	1266.091318	1266.103306	1266.218053	1266.234378	1266.341363	1273.078412	1273.189430	1273.246730	1273.329928	1274.157933	1274.365343	1274.426378	1274.914972	1276.807668	1276.959961	1276.982282	1277.157587	1277.178890	1277.698782	1277.703178	1278.207084	1278.227466	1278.504411	1278.555146	1279.275442	1279.276042	1279.780655	1279.800330	1280.022345	1280.062474	1280.120523	1280.138632	1280.378377	1339.551378	1339.696625	1339.700234	1340.707509	1340.942946	1341.074376	1341.076490	1341.405533	1341.469706	1341.531250	1341.599513	1342.249409	1342.256138	1342.341740	1343.308102	1343.620646	1343.632394	1343.905901	1344.003275	1344.762893	1344.829216	1345.129377	1355.387951	1355.489662	1355.494410	1355.701158	1356.635271	1356.998896	1360.474889	1361.063302	1361.064970	1361.282772	1361.327114	1361.422217	1374.178116	1374.279307	1374.420465	1374.587475	1375.253183	1375.571489	1375.613962	1375.682471	1455.050122	1455.150860	1455.174666	1455.520534	1461.377213	1461.588501	1472.034807	1472.414625	1472.421861	1473.650012	1473.655818	1474.076345	1474.228684	1474.368459	1474.376714	1474.490508	1474.507786	1474.701211	1474.704394	1474.773023	1475.090963	1475.986514	1476.015114	1476.678578	1476.736010	1476.978581	1476.998154	1477.169192	1477.194762	1477.300382	1478.127715	1478.766861	
Events
1	0.05002523	6.770064E-012	2.225006E-011	1	0.000000E+000
1	0.05193273	2.225006E-011	6.770064E-012	0	0.000000E+000
1	0.09238782	6.770064E-012	2.225006E-011	1	0.000000E+000
1	0.09521241	2.225006E-011	6.770064E-012	0	0.000000E+000
1	0.12604127	6.770064E-012	2.225006E-011	1	0.000000E+000
1	0.12643552	2.225006E-011	6.770064E-012	0	0.000000E+000
1	0.12644756	6.770064E-012	2.225006E-011	1	0.000000E+000
1	0.12785230	2.225006E-011	6.770064E-012	0	0.000000E+000
1	0.12795083	6.770064E-012	2.225006E-011	1	0.000000E+000
1	0.12993878	2.225006E-011	6.770064E-012	0	0.000000E+000
1	0.14552040	6.770064E-012	2.225006E-011	1	0.000000E+000
1	0.14615761	2.225006E-011	6.770064E-012	0	0.000000E+000
1	0.15401148	6.770064E-012	2.225006E-011	1	0.000000E+000
1	0.15472163	2.225006E-011	6.770064E-012	0	0.000000E+000
1	0.19008491	6.770064E-012	2.225006E-011	1	0.000000E+000
1	0.19011608	2.225006E-011	6.770064E-012	0	0.000000E+000
1	0.19419501	6.770064E-012	2.225006E-011	1	0.000000E+000
1	0.19535394	2.225006E-011	6.770064E-012	0	0.000000E+000
1	0.22402405	6.770064E-012	2.225006E-011	1	0.000000E+000
1	0.22546474	2.225006E-011	6.770064E-012	0	0.000000E+000
1	0.26187692	6.770064E-012	2.225006E-011	1	0.000000E+000
1	0.26234448	2.225006E-011	6.770064E-012	0	0.000000E+000
1	0.37189488	6.837736E-012	2.231774E-011	1	0.000000E+000
1	0.37241342	2.231774E-011	6.837736E-012	0	0.000000E+000
1	0.43049766	6.837736E-012	2.231774E-011	1	0.000000E+000
1	0.43490950	2.231774E-011	6.837736E-012	0	0.000000E+000
1	3.41819062	6.713892E-012	2.219389E-011	1	0.000000E+000
1	3.42276888	2.219389E-011	6.713892E-012	0	0.000000E+000
1	3.42901284	6.713892E-012	2.219389E-011	1	0.000000E+000
1	3.43010898	2.219389E-011	6.713892E-012	0	0.000000E+000
1	3.43376280	6.713892E-012	2.219389E-011	1	0.000000E+000
1	3.43651596	2.219389E-011	6.713892E-012	0	0.000000E+000
1	3.43652994	6.713892E-012	2.219389E-011	1	0.000000E+000
1	3.44558582	2.219389E-011	6.713892E-012	0	0.000000E+000
1	3.44560818	6.713892E-012	2.219389E-011	1	0.000000E+000
1	3.44714972	2.219389E-011	6.713892E-012	0	0.000000E+000
1	3.44715700	6.713892E-012	2.219389E-011	1	0.000000E+000
1	3.44754985	2.219389E-011	6.713892E-012	0	0.000000E+000
1	3.44759470	6.713892E-012	2.219389E-011	1	0.000000E+000
1	3.44800422	2.219389E-011	6.713892E-012	0	0.000000E+000
1	3.47872228	6.713892E-012	2.219389E-011	1	0.000000E+000
1	3.47904271	2.219389E-011	6.713892E-012	0	0.000000E+000
1	3.47904907	6.713892E-012	2.219389E-011	1	0.000000E+000
1	3.48028198	2.219389E-011	6.713892E-012	0	0.000000E+000
1	3.48031448	6.713892E-012	2.219389E-011	1	0.000000E+000
1	3.48236996	2.219389E-011	6.713892E-012	0	0.000000E+000
1	3.48237590	6.713892E-012	2.219389E-011	1	0.000000E+000
1	3.48380985	2.219389E-011	6.713892E-012	0	0.000000E+000
1	3.49589357	6.713892E-012	2.219389E-011	1	0.000000E+000
1	3.49950754	2.219389E-011	6.713892E-012	0	0.000000E+000
1	3.50062077	6.713892E-012	2.219389E-011	1	0.000000E+000
1	3.50107924	2.219389E-011	6.713892E-012	0	0.000000E+000
1	3.51680479	6.713892E-012	2.219389E-011	1	0.000000E+000
1	3.51958730	2.219389E-011	6.713892E-012	0	0.000000E+000
1	3.52481754	6.713892E-012	2.219389E-011	1	0.000000E+000
1	3.52486591	2.219389E-011	6.713892E-012	0	0.000000E+000
1	3.54428681	6.713892E-012	2.219389E-011	1	0.000000E+000
1	3.54552670	2.219389E-011	6.713892E-012	0	0.000000E+000
1	3.54553569	6.713892E-012	2.219389E-011	1	0.000000E+000
1	3.54884745	2.219389E-011	6.713892E-012	0	0.000000E+000
1	3.54886300	6.713892E-012	2.219389E-011	1	0.000000E+000
1	3.54934696	2.219389E-011	6.713892E-012	0	0.000000E+000
1	3.55663505	6.713892E-012	2.219389E-011	1	0.000000E+000
1	3.55935532	2.219389E-011	6.713892E-012	0	0.000000E+000
1	3.59033026	6.713892E-012	2.219389E-011	1	0.000000E+000
1	3.59034444	2.219389E-011	6.713892E-012	0	0.000000E+000
1	3.60896217	6.713892E-012	2.219389E-011	1	0.000000E+000
1	3.61243777	2.219389E-011	6.713892E-012	0	0.000000E+000
1	3.61245772	6.713892E-012	2.219389E-011	1	0.000000E+000
1	3.61650973	2.219389E-011	6.713892E-012	0	0.000000E+000
1	3.61653531	6.713892E-012	2.219389E-011	1	0.000000E+000
1	3.61993030	2.219389E-011	6.713892E-012	0	0.000000E+000
1	3.67147491	6.713892E-012	2.219389E-011	1	0.000000E+000
1	3.67213407	2.219389E-011	6.713892E-012	0	0.000000E+000
1	3.69304746	6.713892E-012	2.219389E-011	1	0.000000E+000
1	3.69322604	2.219389E-011	6.713892E-012	0	0.000000E+000
1	3.69325913	6.713892E-012	2.219389E-011	1	0.000000E+000
1	3.69432749	2.219389E-011	6.713892E-012	0	0.000000E+000
1	3.72462305	6.713892E-012	2.219389E-011	1	0.000000E+000
1	3.72594310	2.219389E-011	6.713892E-012	0	0.000000E+000
1	3.74093335	6.713892E-012	2.219389E-011	1	0.000000E+000
1	3.74297103	2.219389E-011	6.713892E-012	0	0.000000E+000
1	3.76038112	6.713892E-012	2.219389E-011	1	0.000000E+000
1	3.76197368	2.219389E-011	6.713892E-012	0	0.000000E+000
1	3.76962691	6.713892E-012	2.219389E-011	1	0.000000E+000
1	3.76971176	2.219389E-011	6.713892E-012	0	0.000000E+000
1	3.79707972	6.713892E-012	2.219389E-011	1	0.000000E+000
1	3.79727682	2.219389E-011	6.713892E-012	0	0.000000E+000
1	3.79732075	6.713892E-012	2.219389E-011	1	0.000000E+000
1	3.79923199	2.219389E-011	6.713892E-012	0	0.000000E+000
1	3.79926621	6.713892E-012	2.219389E-011	1	0.000000E+000
1	3.79932151	2.219389E-011	6.713892E-012	0	0.000000E+000
1	3.79933704	6.713892E-012	2.219389E-011	1	0.000000E+000
1	3.79954221	2.219389E-011	6.713892E-012	0	0.000000E+000
1	3.80879003	6.713892E-012	2.219389E-011	1	0.000000E+000
1	3.80977500	2.219389E-011	6.713892E-012	0	0.000000E+000
1	3.80981289	6.713892E-012	2.219389E-011	1	0.000000E+000
1	3.81052318	2.219389E-011	6.713892E-012	0	0.000000E+000
1	3.81111121	6.713892E-012	2.219389E-011	1	0.000000E+000
1	3.81211690	2.219389E-011	6.713892E-012	0	0.000000E+000
1	3.85042664	6.713892E-012	2.219389E-011	1	0.000000E+000
1	3.85055854	2.219389E-011	6.713892E-012	0	0.000000E+000
1	3.85059479	6.713892E-012	2.219389E-011	1	0.000000E+000
1	3.85066405	2.219389E-011	6.713892E-012	0	0.000000E+000
1	3.85882438	6.713892E-012	2.219389E-011	1	0.000000E+000
1	3.86006506	2.219389E-011	6.713892E-012	0	0.000000E+000
1	3.86693530	6.713892E-012	2.219389E-011	1	0.000000E+000
1	3.86845329	2.219389E-011	6.713892E-012	0	0.000000E+000
1	3.86933902	6.713892E-012	2.219389E-011	1	0.000000E+000
1	3.87016165	2.219389E-011	6.713892E-012	0	0.000000E+000
1	3.90046547	6.713892E-012	2.219389E-011	1	0.000000E+000
1	3.90099766	2.219389E-011	6.713892E-012	0	0.000000E+000
1	3.90154512	6.713892E-012	2.219389E-011	1	0.000000E+000
1	3.90742801	2.219389E-011	6.713892E-012	0	0.000000E+000
1	3.90746995	6.713892E-012	2.219389E-011	1	0.000000E+000
1	3.90754365	2.219389E-011	6.713892E-012	0	0.000000E+000
1	3.90890406	6.713892E-012	2.219389E-011	1	0.000000E+000
1	3.91109120	2.219389E-011	6.713892E-012	0	0.000000E+000
1	3.91110538	6.713892E-012	2.219389E-011	1	0.000000E+000
1	3.91117745	2.219389E-011	6.713892E-012	0	0.000000E+000
1	3.96929917	6.713892E-012	2.219389E-011	1	0.000000E+000
1	3.97040026	2.219389E-011	6.713892E-012	0	0.000000E+000
1	3.98467948	6.713892E-012	2.219389E-011	1	0.000000E+000
1	3.98499044	2.219389E-011	6.713892E-012	0	0.000000E+000
1	4.02421555	6.713892E-012	2.219389E-011	1	0.000000E+000
1	4.02806622	2.219389E-011	6.713892E-012	0	0.000000E+000
1	4.02809126	6.713892E-012	2.219389E-011	1	0.000000E+000
1	4.02955770	2.219389E-011	6.713892E-012	0	0.000000E+000
1	4.02974418	6.713892E-012	2.219389E-011	1	0.000000E+000
1	4.03041019	2.219389E-011	6.713892E-012	0	0.000000E+000
1	4.03042550	6.713892E-012	2.219389E-011	1	0.000000E+000
1	4.03060234	2.219389E-011	6.713892E-012	0	0.000000E+000
1	4.03119758	6.713892E-012	2.219389E-011	1	0.000000E+000
1	4.03677929	2.219389E-011	6.713892E-012	0	0.000000E+000
1	4.04961436	6.713892E-012	2.219389E-011	1	0.000000E+000
1	4.05152641	2.219389E-011	6.713892E-012	0	0.000000E+000
1	4.06809091	6.713892E-012	2.219389E-011	1	0.000000E+000
1	4.06842646	2.219389E-011	6.713892E-012	0	0.000000E+000
1	4.11143831	6.713892E-012	2.219389E-011	1	0.000000E+000
1	4.11283640	2.219389E-011	6.713892E-012	0	0.000000E+000
1	4.12500741	6.713892E-012	2.219389E-011	1	0.000000E+000
1	4.12713077	2.219389E-011	6.713892E-012	0	0.000000E+000
1	4.15608535	6.713892E-012	2.219389E-011	1	0.000000E+000
1	4.15613348	2.219389E-011	6.713892E-012	0	0.000000E+000
1	4.15986294	6.713892E-012	2.219389E-011	1	0.000000E+000
1	4.16093766	2.219389E-011	6.713892E-012	0	0.000000E+000
1	4.16871038	6.713892E-012	2.219389E-011	1	0.000000E+000
1	4.16890020	2.219389E-011	6.713892E-012	0	0.000000E+000
1	4.18675402	6.713892E-012	2.219389E-011	1	0.000000E+000
1	4.18921900	2.219389E-011	6.713892E-012	0	0.000000E+000
1	4.20023328	6.713892E-012	2.219389E-011	1	0.000000E+000
1	4.20064117	2.219389E-011	6.713892E-012	0	0.000000E+000
1	4.26715533	6.713892E-012	2.219389E-011	1	0.000000E+000
1	4.26811177	2.219389E-011	6.713892E-012	0	0.000000E+000
1	4.27702752	6.713892E-012	2.219389E-011	1	0.000000E+000
1	4.27705507	2.219389E-011	6.713892E-012	0	0.000000E+000
1	4.28047103	6.713892E-012	2.219389E-011	1	0.000000E+000
1	4.28109360	2.219389E-011	6.713892E-012	0	0.000000E+000
1	4.28111379	6.713892E-012	2.219389E-011	1	0.000000E+000
1	4.28324226	2.219389E-011	6.713892E-012	0	0.000000E+000
1	4.33430771	6.713892E-012	2.219389E-011	1	0.000000E+000
1	4.33481549	2.219389E-011	6.713892E-012	0	0.000000E+000
1	4.34303463	6.713892E-012	2.219389E-011	1	0.000000E+000
1	4.34351232	2.219389E-011	6.713892E-012	0	0.000000E+000
1	4.36867312	6.713892E-012	2.219389E-011	1	0.000000E+000
1	4.36877472	2.219389E-011	6.713892E-012	0	0.000000E+000
1	4.36878710	6.713892E-012	2.219389E-011	1	0.000000E+000
1	4.36947307	2.219389E-011	6.713892E-012	0	0.000000E+000
1	4.44844554	6.713892E-012	2.219389E-011	1	0.000000E+000
1	4.44865414	2.219389E-011	6.713892E-012	0	0.000000E+000
1	4.45062028	6.713892E-012	2.219389E-011	1	0.000000E+000
1	4.45183806	2.219389E-011	6.713892E-012	0	0.000000E+000
1	4.45184705	6.713892E-012	2.219389E-011	1	0.000000E+000
1	4.45203108	2.219389E-011	6.713892E-012	0	0.000000E+000
1	4.45598338	6.713892E-012	2.219389E-011	1	0.000000E+000
1	4.45609890	2.219389E-011	6.713892E-012	0	0.000000E+000
1	4.46162058	6.713892E-012	2.219389E-011	1	0.000000E+000
1	4.46462082	2.219389E-011	6.713892E-012	0	0.000000E+000
1	4.47808472	6.713892E-012	2.219389E-011	1	0.000000E+000
1	4.47826579	2.219389E-011	6.713892E-012	0	0.000000E+000
1	4.47827900	6.713892E-012	2.219389E-011	1	0.000000E+000
1	4.47913174	2.219389E-011	6.713892E-012	0	0.000000E+000
1	4.50072246	6.713892E-012	2.219389E-011	1	0.000000E+000
1	4.50116674	2.219389E-011	6.713892E-012	0	0.000000E+000
1	4.50424939	6.713892E-012	2.219389E-011	1	0.000000E+000
1	4.50548973	2.219389E-011	6.713892E-012	0	0.000000E+000
1	4.50559204	6.713892E-012	2.219389E-011	1	0.000000E+000
1	4.50606491	2.219389E-011	6.713892E-012	0	0.000000E+000
1	4.53822392	6.713892E-012	2.219389E-011	1	0.000000E+000
1	4.54029739	2.219389E-011	6.713892E-012	0	0.000000E+000
1	4.54058831	6.713892E-012	2.219389E-011	1	0.000000E+000
1	4.54173505	2.219389E-011	6.713892E-012	0	0.000000E+000
1	4.54176437	6.713892E-012	2.219389E-011	1	0.000000E+000
1	4.54259649	2.219389E-011	6.713892E-012	0	0.000000E+000
1	4.54260830	6.713892E-012	2.219389E-011	1	0.000000E+000
1	4.54319013	2.219389E-011	6.713892E-012	0	0.000000E+000
1	4.54319681	6.713892E-012	2.219389E-011	1	0.000000E+000
1	4.54536204	2.219389E-011	6.713892E-012	0	0.000000E+000
1	4.54551640	6.713892E-012	2.219389E-011	1	0.000000E+000
1	4.54881569	2.219389E-011	6.713892E-012	0	0.000000E+000
1	4.57435796	6.713892E-012	2.219389E-011	1	0.000000E+000
1	4.57483661	2.219389E-011	6.713892E-012	0	0.000000E+000
1	4.57715799	6.713892E-012	2.219389E-011	1	0.000000E+000
1	4.57853077	2.219389E-011	6.713892E-012	0	0.000000E+000
1	4.60006982	6.713892E-012	2.219389E-011	1	0.000000E+000
1	4.60051070	2.219389E-011	6.713892E-012	0	0.000000E+000
1	4.60827627	6.713892E-012	2.219389E-011	1	0.000000E+000
1	4.60851459	2.219389E-011	6.713892E-012	0	0.000000E+000
1	4.61139835	6.713892E-012	2.219389E-011	1	0.000000E+000
1	4.61192185	2.219389E-011	6.713892E-012	0	0.000000E+000
1	4.65258997	6.713892E-012	2.219389E-011	1	0.000000E+000
1	4.65265901	2.219389E-011	6.713892E-012	0	0.000000E+000
1	4.72243136	6.745476E-012	2.222548E-011	1	0.000000E+000
1	4.72279535	2.222548E-011	6.745476E-012	0	0.000000E+000
1	4.72281035	6.745476E-012	2.222548E-011	1	0.000000E+000
1	4.72662279	2.222548E-011	6.745476E-012	0	0.000000E+000
1	7.66941670	6.753339E-012	2.223334E-011	1	0.000000E+000
1	7.67001349	2.223334E-011	6.753339E-012	0	0.000000E+000
1	7.67005731	6.753339E-012	2.223334E-011	1	0.000000E+000
1	7.67019047	2.223334E-011	6.753339E-012	0	0.000000E+000
1	7.67222656	6.753339E-012	2.223334E-011	1	0.000000E+000
1	7.67427359	2.223334E-011	6.753339E-012	0	0.000000E+000
1	7.68171177	6.753339E-012	2.223334E-011	1	0.000000E+000
1	7.68514075	2.223334E-011	6.753339E-012	0	0.000000E+000
1	7.68516203	6.753339E-012	2.223334E-011	1	0.000000E+000
1	7.68540485	2.223334E-011	6.753339E-012	0	0.000000E+000
1	7.68542633	6.753339E-012	2.223334E-011	1	0.000000E+000
1	7.68605922	2.223334E-011	6.753339E-012	0	0.000000E+000
1	7.68614588	6.753339E-012	2.223334E-011	1	0.000000E+000
1	7.68743877	2.223334E-011	6.753339E-012	0	0.000000E+000
1	7.68747416	6.753339E-012	2.223334E-011	1	0.000000E+000
1	7.68785672	2.223334E-011	6.753339E-012	0	0.000000E+000
1	7.69337868	6.753339E-012	2.223334E-011	1	0.000000E+000
1	7.69649068	2.223334E-011	6.753339E-012	0	0.000000E+000
1	14.52620708	6.655055E-012	2.213505E-011	1	0.000000E+000
1	14.52878725	2.213505E-011	6.655055E-012	0	0.000000E+000
1	14.54094041	6.655055E-012	2.213505E-011	1	0.000000E+000
1	14.54475456	2.213505E-011	6.655055E-012	0	0.000000E+000
1	14.57169831	6.655055E-012	2.213505E-011	1	0.000000E+000
1	14.57233776	2.213505E-011	6.655055E-012	0	0.000000E+000
1	14.59765771	6.655055E-012	2.213505E-011	1	0.000000E+000
1	14.60408832	2.213505E-011	6.655055E-012	0	0.000000E+000
1	14.61770891	6.655055E-012	2.213505E-011	1	0.000000E+000
1	14.61868360	2.213505E-011	6.655055E-012	0	0.000000E+000
1	14.68423589	6.655055E-012	2.213505E-011	1	0.000000E+000
1	14.68541592	2.213505E-011	6.655055E-012	0	0.000000E+000
1	14.68548301	6.655055E-012	2.213505E-011	1	0.000000E+000
1	14.68582924	2.213505E-011	6.655055E-012	0	0.000000E+000
1	14.73176836	6.655055E-012	2.213505E-011	1	0.000000E+000
1	14.73183381	2.213505E-011	6.655055E-012	0	0.000000E+000
1	14.76022975	6.892413E-012	2.237241E-011	1	0.000000E+000
1	14.76023000	2.237241E-011	6.892413E-012	0	0.000000E+000
1	14.76023200	6.892413E-012	2.237241E-011	1	0.000000E+000
1	14.76196865	2.237241E-011	6.892413E-012	0	0.000000E+000
1	14.77237811	6.892413E-012	2.237241E-011	1	0.000000E+000
1	14.77246074	2.237241E-011	6.892413E-012	0	0.000000E+000
1	14.79206565	6.892413E-012	2.237241E-011	1	0.000000E+000
1	14.79275441	2.237241E-011	6.892413E-012	0	0.000000E+000
1	14.80155211	6.892413E-012	2.237241E-011	1	0.000000E+000
1	14.80231069	2.237241E-011	6.892413E-012	0	0.000000E+000
1	14.80233376	6.892413E-012	2.237241E-011	1	0.000000E+000
1	14.80297073	2.237241E-011	6.892413E-012	0	0.000000E+000
1	14.80845022	6.892413E-012	2.237241E-011	1	0.000000E+000
1	14.81006055	2.237241E-011	6.892413E-012	0	0.000000E+000
1	14.82566143	6.892413E-012	2.237241E-011	1	0.000000E+000
1	14.82595045	2.237241E-011	6.892413E-012	0	0.000000E+000
1	14.83104213	6.892413E-012	2.237241E-011	1	0.000000E+000
1	14.83152669	2.237241E-011	6.892413E-012	0	0.000000E+000
1	14.85984312	6.892413E-012	2.237241E-011	1	0.000000E+000
1	14.86088359	2.237241E-011	6.892413E-012	0	0.000000E+000
1	14.88160808	6.892413E-012	2.237241E-011	1	0.000000E+000
1	14.88280247	2.237241E-011	6.892413E-012	0	0.000000E+000
1	14.91455817	6.892413E-012	2.237241E-011	1	0.000000E+000
1	14.91460901	2.237241E-011	6.892413E-012	0	0.000000E+000
1	14.92344620	6.892413E-012	2.237241E-011	1	0.000000E+000
1	14.92361270	2.237241E-011	6.892413E-012	0	0.000000E+000
1	14.99205054	6.752305E-012	2.223231E-011	1	0.000000E+000
1	14.99228777	2.223231E-011	6.752305E-012	0	0.000000E+000
1	14.99384643	6.752305E-012	2.223231E-011	1	0.000000E+000
1	14.99399506	2.223231E-011	6.752305E-012	0	0.000000E+000
1	15.00751823	6.752305E-012	2.223231E-011	1	0.000000E+000
1	15.01187424	2.223231E-011	6.752305E-012	0	0.000000E+000
1	15.02010254	6.752305E-012	2.223231E-011	1	0.000000E+000
1	15.02033695	2.223231E-011	6.752305E-012	0	0.000000E+000
1	15.04184788	6.752305E-012	2.223231E-011	1	0.000000E+000
1	15.04406545	2.223231E-011	6.752305E-012	0	0.000000E+000
1	15.04509291	6.752305E-012	2.223231E-011	1	0.000000E+000
1	15.04762925	2.223231E-011	6.752305E-012	0	0.000000E+000
1	15.06354403	6.752305E-012	2.223231E-011	1	0.000000E+000
1	15.06402920	2.223231E-011	6.752305E-012	0	0.000000E+000
1	15.08659851	6.752305E-012	2.223231E-011	1	0.000000E+000
1	15.08749941	2.223231E-011	6.752305E-012	0	0.000000E+000
1	15.08903033	6.752305E-012	2.223231E-011	1	0.000000E+000
1	15.09066501	2.223231E-011	6.752305E-012	0	0.000000E+000
1	15.12990216	6.752305E-012	2.223231E-011	1	0.000000E+000
1	15.13003873	2.223231E-011	6.752305E-012	0	0.000000E+000
1	15.13007772	6.752305E-012	2.223231E-011	1	0.000000E+000
1	15.13184136	2.223231E-011	6.752305E-012	0	0.000000E+000
1	15.19298577	6.752305E-012	2.223231E-011	1	0.000000E+000
1	15.20044821	2.223231E-011	6.752305E-012	0	0.000000E+000
1	15.20052737	6.752305E-012	2.223231E-011	1	0.000000E+000
1	15.20120365	2.223231E-011	6.752305E-012	0	0.000000E+000
1	15.20130034	6.752305E-012	2.223231E-011	1	0.000000E+000
1	15.20218938	2.223231E-011	6.752305E-012	0	0.000000E+000
1	15.20225034	6.752305E-012	2.223231E-011	1	0.000000E+000
1	15.20334389	2.223231E-011	6.752305E-012	0	0.000000E+000
1	15.21465516	6.752305E-012	2.223231E-011	1	0.000000E+000
1	15.21551156	2.223231E-011	6.752305E-012	0	0.000000E+000
1	15.24204056	6.752305E-012	2.223231E-011	1	0.000000E+000
1	15.24545225	2.223231E-011	6.752305E-012	0	0.000000E+000
1	15.26520405	6.752305E-012	2.223231E-011	1	0.000000E+000
1	15.26528066	2.223231E-011	6.752305E-012	0	0.000000E+000
1	15.29400333	6.752305E-012	2.223231E-011	1	0.000000E+000
1	15.29409153	2.223231E-011	6.752305E-012	0	0.000000E+000
1	15.29410563	6.752305E-012	2.223231E-011	1	0.000000E+000
1	15.29413368	2.223231E-011	6.752305E-012	0	0.000000E+000
1	15.32604525	6.752305E-012	2.223231E-011	1	0.000000E+000
1	15.32769419	2.223231E-011	6.752305E-012	0	0.000000E+000
1	15.39635046	6.752305E-012	2.223231E-011	1	0.000000E+000
1	15.39672060	2.223231E-011	6.752305E-012	0	0.000000E+000
1	15.41211413	6.752305E-012	2.223231E-011	1	0.000000E+000
1	15.41232198	2.223231E-011	6.752305E-012	0	0.000000E+000
1	15.41234004	6.752305E-012	2.223231E-011	1	0.000000E+000
1	15.41369937	2.223231E-011	6.752305E-012	0	0.000000E+000
1	15.41995493	6.752305E-012	2.223231E-011	1	0.000000E+000
1	15.42137507	2.223231E-011	6.752305E-012	0	0.000000E+000
1	15.44240532	6.752305E-012	2.223231E-011	1	0.000000E+000
1	15.44309430	2.223231E-011	6.752305E-012	0	0.000000E+000
1	15.44951054	6.752305E-012	2.223231E-011	1	0.000000E+000
1	15.45102185	2.223231E-011	6.752305E-012	0	0.000000E+000
1	15.46057493	6.752305E-012	2.223231E-011	1	0.000000E+000
1	15.46068234	2.223231E-011	6.752305E-012	0	0.000000E+000
1	15.46071782	6.752305E-012	2.223231E-011	1	0.000000E+000
1	15.46100284	2.223231E-011	6.752305E-012	0	0.000000E+000
1	15.46530614	6.752305E-012	2.223231E-011	1	0.000000E+000
1	15.46639324	2.223231E-011	6.752305E-012	0	0.000000E+000
1	16.07535366	6.314458E-012	2.179446E-011	1	0.000000E+000
1	16.07558173	2.179446E-011	6.314458E-012	0	0.000000E+000
1	16.08108045	6.314458E-012	2.179446E-011	1	0.000000E+000
1	16.08414994	2.179446E-011	6.314458E-012	0	0.000000E+000
1	16.08908129	6.314458E-012	2.179446E-011	1	0.000000E+000
1	16.08992158	2.179446E-011	6.314458E-012	0	0.000000E+000
1	16.08994124	6.314458E-012	2.179446E-011	1	0.000000E+000
1	16.09045016	2.179446E-011	6.314458E-012	0	0.000000E+000
1	16.10209513	6.314458E-012	2.179446E-011	1	0.000000E+000
1	16.10211842	2.179446E-011	6.314458E-012	0	0.000000E+000
1	16.10642376	6.314458E-012	2.179446E-011	1	0.000000E+000
1	16.11123469	2.179446E-011	6.314458E-012	0	0.000000E+000
1	16.17809851	6.314458E-012	2.179446E-011	1	0.000000E+000
1	16.17822376	2.179446E-011	6.314458E-012	0	0.000000E+000
1	16.17832409	6.314458E-012	2.179446E-011	1	0.000000E+000
1	16.17873585	2.179446E-011	6.314458E-012	0	0.000000E+000
1	16.22071352	6.314458E-012	2.179446E-011	1	0.000000E+000
1	16.22407260	2.179446E-011	6.314458E-012	0	0.000000E+000
1	16.22924961	6.314458E-012	2.179446E-011	1	0.000000E+000
1	16.23017303	2.179446E-011	6.314458E-012	0	0.000000E+000
1	16.24299311	6.314458E-012	2.179446E-011	1	0.000000E+000
1	16.24351452	2.179446E-011	6.314458E-012	0	0.000000E+000
1	16.26537620	6.314458E-012	2.179446E-011	1	0.000000E+000
1	16.26855685	2.179446E-011	6.314458E-012	0	0.000000E+000
1	17.31531737	6.844072E-012	2.232407E-011	1	0.000000E+000
1	17.31531900	2.232407E-011	6.844072E-012	0	0.000000E+000
1	17.31531974	6.844072E-012	2.232407E-011	1	0.000000E+000
1	17.32010972	2.232407E-011	6.844072E-012	0	0.000000E+000
1	17.32091340	6.844072E-012	2.232407E-011	1	0.000000E+000
1	17.32118081	2.232407E-011	6.844072E-012	0	0.000000E+000
1	17.32605588	6.844072E-012	2.232407E-011	1	0.000000E+000
1	17.32660704	2.232407E-011	6.844072E-012	0	0.000000E+000
1	17.32685669	6.844072E-012	2.232407E-011	1	0.000000E+000
1	17.32692231	2.232407E-011	6.844072E-012	0	0.000000E+000
1	17.33578866	6.844072E-012	2.232407E-011	1	0.000000E+000
1	17.33607314	2.232407E-011	6.844072E-012	0	0.000000E+000
1	17.34720830	6.844072E-012	2.232407E-011	1	0.000000E+000
1	17.34807997	2.232407E-011	6.844072E-012	0	0.000000E+000
1	17.36146309	6.844072E-012	2.232407E-011	1	0.000000E+000
1	17.36325122	2.232407E-011	6.844072E-012	0	0.000000E+000
1	17.37068637	6.844072E-012	2.232407E-011	1	0.000000E+000
1	17.37243311	2.232407E-011	6.844072E-012	0	0.000000E+000
1	17.37246872	6.844072E-012	2.232407E-011	1	0.000000E+000
1	17.37268148	2.232407E-011	6.844072E-012	0	0.000000E+000
1	17.37273111	6.844072E-012	2.232407E-011	1	0.000000E+000
1	17.37294084	2.232407E-011	6.844072E-012	0	0.000000E+000
1	17.39285775	6.844072E-012	2.232407E-011	1	0.000000E+000
1	17.39288110	2.232407E-011	6.844072E-012	0	0.000000E+000
1	17.39401407	6.844072E-012	2.232407E-011	1	0.000000E+000
1	17.39409169	2.232407E-011	6.844072E-012	0	0.000000E+000
1	17.40567028	6.844072E-012	2.232407E-011	1	0.000000E+000
1	17.40587330	2.232407E-011	6.844072E-012	0	0.000000E+000
1	17.40590908	6.844072E-012	2.232407E-011	1	0.000000E+000
1	17.40605468	2.232407E-011	6.844072E-012	0	0.000000E+000
1	17.49714412	6.818239E-012	2.229824E-011	1	0.000000E+000
1	17.49719452	2.229824E-011	6.818239E-012	0	0.000000E+000
1	17.51555077	6.818239E-012	2.229824E-011	1	0.000000E+000
1	17.51595941	2.229824E-011	6.818239E-012	0	0.000000E+000
1	17.52801760	6.818239E-012	2.229824E-011	1	0.000000E+000
1	17.52900064	2.229824E-011	6.818239E-012	0	0.000000E+000
1	17.53918627	6.818239E-012	2.229824E-011	1	0.000000E+000
1	17.53926065	2.229824E-011	6.818239E-012	0	0.000000E+000
1	17.69633131	6.729629E-012	2.220963E-011	1	0.000000E+000
1	17.69692397	2.220963E-011	6.729629E-012	0	0.000000E+000
1	17.70224588	6.729629E-012	2.220963E-011	1	0.000000E+000
1	17.70362038	2.220963E-011	6.729629E-012	0	0.000000E+000
1	17.70364406	6.729629E-012	2.220963E-011	1	0.000000E+000
1	17.70371213	2.220963E-011	6.729629E-012	0	0.000000E+000
1	17.71360921	6.729629E-012	2.220963E-011	1	0.000000E+000
1	17.71552395	2.220963E-011	6.729629E-012	0	0.000000E+000
1	17.72179074	6.729629E-012	2.220963E-011	1	0.000000E+000
1	17.72214120	2.220963E-011	6.729629E-012	0	0.000000E+000
1	17.72459372	6.729629E-012	2.220963E-011	1	0.000000E+000
1	17.72490978	2.220963E-011	6.729629E-012	0	0.000000E+000
1	17.72508509	6.729629E-012	2.220963E-011	1	0.000000E+000
1	17.72609311	2.220963E-011	6.729629E-012	0	0.000000E+000
1	17.72613512	6.729629E-012	2.220963E-011	1	0.000000E+000
1	17.72730163	2.220963E-011	6.729629E-012	0	0.000000E+000
1	17.75473626	6.729629E-012	2.220963E-011	1	0.000000E+000
1	17.75490381	2.220963E-011	6.729629E-012	0	0.000000E+000
1	17.76485896	6.729629E-012	2.220963E-011	1	0.000000E+000
1	17.76765306	2.220963E-011	6.729629E-012	0	0.000000E+000
1	17.76905902	6.729629E-012	2.220963E-011	1	0.000000E+000
1	17.77125596	2.220963E-011	6.729629E-012	0	0.000000E+000
1	17.77132267	6.729629E-012	2.220963E-011	1	0.000000E+000
1	17.77133140	2.220963E-011	6.729629E-012	0	0.000000E+000
1	17.79798372	6.729629E-012	2.220963E-011	1	0.000000E+000
1	17.79901245	2.220963E-011	6.729629E-012	0	0.000000E+000
1	17.79902605	6.729629E-012	2.220963E-011	1	0.000000E+000
1	17.80097507	2.220963E-011	6.729629E-012	0	0.000000E+000
1	17.81476708	6.729629E-012	2.220963E-011	1	0.000000E+000
1	17.81503170	2.220963E-011	6.729629E-012	0	0.000000E+000
1	17.86380727	6.729629E-012	2.220963E-011	1	0.000000E+000
1	17.86391798	2.220963E-011	6.729629E-012	0	0.000000E+000
1	17.86393198	6.729629E-012	2.220963E-011	1	0.000000E+000
1	17.86399532	2.220963E-011	6.729629E-012	0	0.000000E+000
1	17.86509270	6.729629E-012	2.220963E-011	1	0.000000E+000
1	17.86701004	2.220963E-011	6.729629E-012	0	0.000000E+000
1	17.86706398	6.729629E-012	2.220963E-011	1	0.000000E+000
1	17.86786169	2.220963E-011	6.729629E-012	0	0.000000E+000
1	17.91095185	6.729629E-012	2.220963E-011	1	0.000000E+000
1	17.91141164	2.220963E-011	6.729629E-012	0	0.000000E+000
1	18.06001791	6.743582E-012	2.222358E-011	1	0.000000E+000
1	18.06256941	2.222358E-011	6.743582E-012	0	0.000000E+000
1	18.13731954	6.743582E-012	2.222358E-011	1	0.000000E+000
1	18.14277131	2.222358E-011	6.743582E-012	0	0.000000E+000
1	18.14411890	6.743582E-012	2.222358E-011	1	0.000000E+000
1	18.14511496	2.222358E-011	6.743582E-012	0	0.000000E+000
1	18.17905857	6.743582E-012	2.222358E-011	1	0.000000E+000
1	18.18114693	2.222358E-011	6.743582E-012	0	0.000000E+000
1	18.18363494	6.743582E-012	2.222358E-011	1	0.000000E+000
1	18.18456516	2.222358E-011	6.743582E-012	0	0.000000E+000
1	18.19980152	6.743582E-012	2.222358E-011	1	0.000000E+000
1	18.20368061	2.222358E-011	6.743582E-012	0	0.000000E+000
1	18.82198144	6.723083E-012	2.220308E-011	1	0.000000E+000
1	18.82580805	2.220308E-011	6.723083E-012	0	0.000000E+000
1	18.91275560	6.672361E-012	2.215236E-011	1	0.000000E+000
1	18.91334531	2.215236E-011	6.672361E-012	0	0.000000E+000
1	18.92327480	6.672361E-012	2.215236E-011	1	0.000000E+000
1	18.92527994	2.215236E-011	6.672361E-012	0	0.000000E+000
1	18.93665943	6.672361E-012	2.215236E-011	1	0.000000E+000
1	18.93672992	2.215236E-011	6.672361E-012	0	0.000000E+000
1	18.98805027	6.672361E-012	2.215236E-011	1	0.000000E+000
1	18.98973772	2.215236E-011	6.672361E-012	0	0.000000E+000
1	19.02686517	6.672361E-012	2.215236E-011	1	0.000000E+000
1	19.02730641	2.215236E-011	6.672361E-012	0	0.000000E+000
1	19.04014072	6.672361E-012	2.215236E-011	1	0.000000E+000
1	19.04019192	2.215236E-011	6.672361E-012	0	0.000000E+000
1	19.07592344	6.672361E-012	2.215236E-011	1	0.000000E+000
1	19.07607154	2.215236E-011	6.672361E-012	0	0.000000E+000
1	19.07608956	6.672361E-012	2.215236E-011	1	0.000000E+000
1	19.07717246	2.215236E-011	6.672361E-012	0	0.000000E+000
1	19.07720154	6.672361E-012	2.215236E-011	1	0.000000E+000
1	19.07731355	2.215236E-011	6.672361E-012	0	0.000000E+000
1	19.11714485	6.672361E-012	2.215236E-011	1	0.000000E+000
1	19.11850618	2.215236E-011	6.672361E-012	0	0.000000E+000
1	19.13194961	6.672361E-012	2.215236E-011	1	0.000000E+000
1	19.13384571	2.215236E-011	6.672361E-012	0	0.000000E+000
1	19.13491621	6.672361E-012	2.215236E-011	1	0.000000E+000
1	19.13495107	2.215236E-011	6.672361E-012	0	0.000000E+000
1	19.13497719	6.672361E-012	2.215236E-011	1	0.000000E+000
1	19.13724946	2.215236E-011	6.672361E-012	0	0.000000E+000
1	19.13727954	6.672361E-012	2.215236E-011	1	0.000000E+000
1	19.13772806	2.215236E-011	6.672361E-012	0	0.000000E+000
1	19.17269082	6.672361E-012	2.215236E-011	1	0.000000E+000
1	19.17485411	2.215236E-011	6.672361E-012	0	0.000000E+000
1	19.20529552	6.672361E-012	2.215236E-011	1	0.000000E+000
1	19.20540054	2.215236E-011	6.672361E-012	0	0.000000E+000
1	19.20542455	6.672361E-012	2.215236E-011	1	0.000000E+000
1	19.20543824	2.215236E-011	6.672361E-012	0	0.000000E+000
1	19.25051416	6.672361E-012	2.215236E-011	1	0.000000E+000
1	19.25138750	2.215236E-011	6.672361E-012	0	0.000000E+000
1	19.25143597	6.672361E-012	2.215236E-011	1	0.000000E+000
1	19.25182829	2.215236E-011	6.672361E-012	0	0.000000E+000
1	19.28470123	6.672361E-012	2.215236E-011	1	0.000000E+000
1	19.28830888	2.215236E-011	6.672361E-012	0	0.000000E+000
1	19.29973946	6.672361E-012	2.215236E-011	1	0.000000E+000
1	19.29998706	2.215236E-011	6.672361E-012	0	0.000000E+000
1	19.31139750	6.672361E-012	2.215236E-011	1	0.000000E+000
1	19.31258037	2.215236E-011	6.672361E-012	0	0.000000E+000
1	19.32156688	6.672361E-012	2.215236E-011	1	0.000000E+000
1	19.32274095	2.215236E-011	6.672361E-012	0	0.000000E+000
1	19.32764580	6.672361E-012	2.215236E-011	1	0.000000E+000
1	19.32856761	2.215236E-011	6.672361E-012	0	0.000000E+000
1	19.33080262	6.672361E-012	2.215236E-011	1	0.000000E+000
1	19.33091892	2.215236E-011	6.672361E-012	0	0.000000E+000
1	19.35646566	6.672361E-012	2.215236E-011	1	0.000000E+000
1	19.35692822	2.215236E-011	6.672361E-012	0	0.000000E+000
1	19.37866346	6.672361E-012	2.215236E-011	1	0.000000E+000
1	19.37926478	2.215236E-011	6.672361E-012	0	0.000000E+000
1	19.38224307	6.672361E-012	2.215236E-011	1	0.000000E+000
1	19.38331985	2.215236E-011	6.672361E-012	0	0.000000E+000
1	19.39556615	6.672361E-012	2.215236E-011	1	0.000000E+000
1	19.39612300	2.215236E-011	6.672361E-012	0	0.000000E+000
1	19.45004060	6.672361E-012	2.215236E-011	1	0.000000E+000
1	19.45093204	2.215236E-011	6.672361E-012	0	0.000000E+000
1	19.48901139	6.672361E-012	2.215236E-011	1	0.000000E+000
1	19.49261567	2.215236E-011	6.672361E-012	0	0.000000E+000
1	19.52612584	6.672361E-012	2.215236E-011	1	0.000000E+000
1	19.52632483	2.215236E-011	6.672361E-012	0	0.000000E+000
1	19.54972866	6.817477E-012	2.229748E-011	1	0.000000E+000
1	19.55065022	2.229748E-011	6.817477E-012	0	0.000000E+000
1	19.55066146	6.817477E-012	2.229748E-011	1	0.000000E+000
1	19.55228517	2.229748E-011	6.817477E-012	0	0.000000E+000
1	19.55230321	6.817477E-012	2.229748E-011	1	0.000000E+000
1	19.55263930	2.229748E-011	6.817477E-012	0	0.000000E+000
1	19.58681092	6.817477E-012	2.229748E-011	1	0.000000E+000
1	19.58684766	2.229748E-011	6.817477E-012	0	0.000000E+000
1	19.58698223	6.817477E-012	2.229748E-011	1	0.000000E+000
1	19.58777814	2.229748E-011	6.817477E-012	0	0.000000E+000
1	19.58853338	6.817477E-012	2.229748E-011	1	0.000000E+000
1	19.58996520	2.229748E-011	6.817477E-012	0	0.000000E+000
1	19.58999119	6.817477E-012	2.229748E-011	1	0.000000E+000
1	19.59065259	2.229748E-011	6.817477E-012	0	0.000000E+000
1	19.59068024	6.817477E-012	2.229748E-011	1	0.000000E+000
1	19.59073270	2.229748E-011	6.817477E-012	0	0.000000E+000
1	19.61110170	6.817477E-012	2.229748E-011	1	0.000000E+000
1	19.61127641	2.229748E-011	6.817477E-012	0	0.000000E+000
1	19.62796791	6.817477E-012	2.229748E-011	1	0.000000E+000
1	19.62876675	2.229748E-011	6.817477E-012	0	0.000000E+000
1	19.62880892	6.817477E-012	2.229748E-011	1	0.000000E+000
1	19.62898902	2.229748E-011	6.817477E-012	0	0.000000E+000
1	19.65306377	6.817477E-012	2.229748E-011	1	0.000000E+000
1	19.65368649	2.229748E-011	6.817477E-012	0	0.000000E+000
1	19.65373348	6.817477E-012	2.229748E-011	1	0.000000E+000
1	19.65493219	2.229748E-011	6.817477E-012	0	0.000000E+000
1	19.65495242	6.817477E-012	2.229748E-011	1	0.000000E+000
1	19.65635894	2.229748E-011	6.817477E-012	0	0.000000E+000
1	19.67867484	6.817477E-012	2.229748E-011	1	0.000000E+000
1	19.67908853	2.229748E-011	6.817477E-012	0	0.000000E+000
1	19.68162076	6.817477E-012	2.229748E-011	1	0.000000E+000
1	19.68209518	2.229748E-011	6.817477E-012	0	0.000000E+000
1	19.68614234	6.817477E-012	2.229748E-011	1	0.000000E+000
1	19.68740048	2.229748E-011	6.817477E-012	0	0.000000E+000
1	19.70970119	6.817477E-012	2.229748E-011	1	0.000000E+000
1	19.70987745	2.229748E-011	6.817477E-012	0	0.000000E+000
1	19.70994762	6.817477E-012	2.229748E-011	1	0.000000E+000
1	19.71023028	2.229748E-011	6.817477E-012	0	0.000000E+000
1	19.71026765	6.817477E-012	2.229748E-011	1	0.000000E+000
1	19.71036995	2.229748E-011	6.817477E-012	0	0.000000E+000
1	19.73703876	6.817477E-012	2.229748E-011	1	0.000000E+000
1	19.73732414	2.229748E-011	6.817477E-012	0	0.000000E+000
1	19.74688365	6.817477E-012	2.229748E-011	1	0.000000E+000
1	19.74800159	2.229748E-011	6.817477E-012	0	0.000000E+000
1	19.76852307	6.817477E-012	2.229748E-011	1	0.000000E+000
1	19.76904675	2.229748E-011	6.817477E-012	0	0.000000E+000
1	19.76912966	6.817477E-012	2.229748E-011	1	0.000000E+000
1	19.76925775	2.229748E-011	6.817477E-012	0	0.000000E+000
1	19.76927430	6.817477E-012	2.229748E-011	1	0.000000E+000
1	19.76983448	2.229748E-011	6.817477E-012	0	0.000000E+000
1	19.78816311	6.817477E-012	2.229748E-011	1	0.000000E+000
1	19.78819898	2.229748E-011	6.817477E-012	0	0.000000E+000
1	21.72838381	6.794236E-012	2.227424E-011	1	0.000000E+000
1	21.72838400	2.227424E-011	6.794236E-012	0	0.000000E+000
1	21.72838469	6.794236E-012	2.227424E-011	1	0.000000E+000
1	21.72907641	2.227424E-011	6.794236E-012	0	0.000000E+000
1	21.73181569	6.794236E-012	2.227424E-011	1	0.000000E+000
1	21.73216104	2.227424E-011	6.794236E-012	0	0.000000E+000
1	21.79603617	6.801375E-012	2.228137E-011	1	0.000000E+000
1	21.79605826	2.228137E-011	6.801375E-012	0	0.000000E+000
1	21.83206895	6.801375E-012	2.228137E-011	1	0.000000E+000
1	21.83271055	2.228137E-011	6.801375E-012	0	0.000000E+000
1	21.85679010	6.801375E-012	2.228137E-011	1	0.000000E+000
1	21.85683643	2.228137E-011	6.801375E-012	0	0.000000E+000
1	21.87252823	6.801375E-012	2.228137E-011	1	0.000000E+000
1	21.87398908	2.228137E-011	6.801375E-012	0	0.000000E+000
1	21.87402914	6.801375E-012	2.228137E-011	1	0.000000E+000
1	21.87415038	2.228137E-011	6.801375E-012	0	0.000000E+000
1	21.90827796	6.801375E-012	2.228137E-011	1	0.000000E+000
1	21.90847786	2.228137E-011	6.801375E-012	0	0.000000E+000
1	21.91027370	6.801375E-012	2.228137E-011	1	0.000000E+000
1	21.91116815	2.228137E-011	6.801375E-012	0	0.000000E+000
1	21.91125487	6.801375E-012	2.228137E-011	1	0.000000E+000
1	21.91320067	2.228137E-011	6.801375E-012	0	0.000000E+000
1	21.91320250	6.801375E-012	2.228137E-011	1	0.000000E+000
1	21.91625035	2.228137E-011	6.801375E-012	0	0.000000E+000
1	21.92079304	6.801375E-012	2.228137E-011	1	0.000000E+000
1	21.92235108	2.228137E-011	6.801375E-012	0	0.000000E+000
1	21.92257627	6.801375E-012	2.228137E-011	1	0.000000E+000
1	21.92327091	2.228137E-011	6.801375E-012	0	0.000000E+000
1	21.92330952	6.801375E-012	2.228137E-011	1	0.000000E+000
1	21.92352848	2.228137E-011	6.801375E-012	0	0.000000E+000
1	21.92359006	6.801375E-012	2.228137E-011	1	0.000000E+000
1	21.92363909	2.228137E-011	6.801375E-012	0	0.000000E+000
1	21.93393573	6.801375E-012	2.228137E-011	1	0.000000E+000
1	21.93409700	2.228137E-011	6.801375E-012	0	0.000000E+000
1	21.95206330	6.801375E-012	2.228137E-011	1	0.000000E+000
1	21.95235495	2.228137E-011	6.801375E-012	0	0.000000E+000
1	21.96064255	6.801375E-012	2.228137E-011	1	0.000000E+000
1	21.96119976	2.228137E-011	6.801375E-012	0	0.000000E+000
1	22.06656348	6.706524E-012	2.218652E-011	1	0.000000E+000
1	22.06656400	2.218652E-011	6.706524E-012	0	0.000000E+000
1	22.06656438	6.706524E-012	2.218652E-011	1	0.000000E+000
1	22.06661760	2.218652E-011	6.706524E-012	0	0.000000E+000
1	22.06957994	6.706524E-012	2.218652E-011	1	0.000000E+000
1	22.07229341	2.218652E-011	6.706524E-012	0	0.000000E+000
1	22.09168206	6.706524E-012	2.218652E-011	1	0.000000E+000
1	22.09379430	2.218652E-011	6.706524E-012	0	0.000000E+000
1	22.11859341	6.706524E-012	2.218652E-011	1	0.000000E+000
1	22.11929602	2.218652E-011	6.706524E-012	0	0.000000E+000
1	22.11932258	6.706524E-012	2.218652E-011	1	0.000000E+000
1	22.11938571	2.218652E-011	6.706524E-012	0	0.000000E+000
1	22.26041411	6.659166E-012	2.213917E-011	1	0.000000E+000
1	22.26839852	2.213917E-011	6.659166E-012	0	0.000000E+000
1	22.28104099	6.659166E-012	2.213917E-011	1	0.000000E+000
1	22.28317763	2.213917E-011	6.659166E-012	0	0.000000E+000
1	22.37577978	6.902878E-012	2.238288E-011	1	0.000000E+000
1	22.37593493	2.238288E-011	6.902878E-012	0	0.000000E+000
1	22.37600586	6.902878E-012	2.238288E-011	1	0.000000E+000
1	22.37613447	2.238288E-011	6.902878E-012	0	0.000000E+000
1	22.37795385	6.902878E-012	2.238288E-011	1	0.000000E+000
1	22.37883323	2.238288E-011	6.902878E-012	0	0.000000E+000
1	22.38047740	6.902878E-012	2.238288E-011	1	0.000000E+000
1	22.38313162	2.238288E-011	6.902878E-012	0	0.000000E+000
1	22.38320967	6.902878E-012	2.238288E-011	1	0.000000E+000
1	22.38387099	2.238288E-011	6.902878E-012	0	0.000000E+000
1	22.38390645	6.902878E-012	2.238288E-011	1	0.000000E+000
1	22.38572017	2.238288E-011	6.902878E-012	0	0.000000E+000
1	22.38612778	6.902878E-012	2.238288E-011	1	0.000000E+000
1	22.38786318	2.238288E-011	6.902878E-012	0	0.000000E+000
1	22.39323126	6.902878E-012	2.238288E-011	1	0.000000E+000
1	22.39386956	2.238288E-011	6.902878E-012	0	0.000000E+000
1	22.46805675	6.902878E-012	2.238288E-011	1	0.000000E+000
1	22.46840710	2.238288E-011	6.902878E-012	0	0.000000E+000
1	22.46842983	6.902878E-012	2.238288E-011	1	0.000000E+000
1	22.46969513	2.238288E-011	6.902878E-012	0	0.000000E+000
1	22.48448547	6.902878E-012	2.238288E-011	1	0.000000E+000
1	22.48548088	2.238288E-011	6.902878E-012	0	0.000000E+000
1	22.48551930	6.902878E-012	2.238288E-011	1	0.000000E+000
1	22.48664053	2.238288E-011	6.902878E-012	0	0.000000E+000
1	22.48666473	6.902878E-012	2.238288E-011	1	0.000000E+000
1	22.48693088	2.238288E-011	6.902878E-012	0	0.000000E+000
1	22.52674062	6.902878E-012	2.238288E-011	1	0.000000E+000
1	22.52696548	2.238288E-011	6.902878E-012	0	0.000000E+000
1	22.55732158	6.902878E-012	2.238288E-011	1	0.000000E+000
1	22.55845380	2.238288E-011	6.902878E-012	0	0.000000E+000
1	22.56781911	6.902878E-012	2.238288E-011	1	0.000000E+000
1	22.56822454	2.238288E-011	6.902878E-012	0	0.000000E+000
1	22.64153777	6.686082E-012	2.216608E-011	1	0.000000E+000
1	22.64153800	2.216608E-011	6.686082E-012	0	0.000000E+000
1	22.64153845	6.686082E-012	2.216608E-011	1	0.000000E+000
1	22.64284416	2.216608E-011	6.686082E-012	0	0.000000E+000
1	22.68292203	6.686082E-012	2.216608E-011	1	0.000000E+000
1	22.68447803	2.216608E-011	6.686082E-012	0	0.000000E+000
1	22.68450722	6.686082E-012	2.216608E-011	1	0.000000E+000
1	22.68555175	2.216608E-011	6.686082E-012	0	0.000000E+000
1	22.72238391	6.686082E-012	2.216608E-011	1	0.000000E+000
1	22.72382371	2.216608E-011	6.686082E-012	0	0.000000E+000
1	22.75202531	6.686082E-012	2.216608E-011	1	0.000000E+000
1	22.75445538	2.216608E-011	6.686082E-012	0	0.000000E+000
1	22.76448816	6.686082E-012	2.216608E-011	1	0.000000E+000
1	22.76491769	2.216608E-011	6.686082E-012	0	0.000000E+000
1	22.76951671	6.686082E-012	2.216608E-011	1	0.000000E+000
1	22.77049846	2.216608E-011	6.686082E-012	0	0.000000E+000
1	22.77938570	6.686082E-012	2.216608E-011	1	0.000000E+000
1	22.78031174	2.216608E-011	6.686082E-012	0	0.000000E+000
1	22.79216374	6.686082E-012	2.216608E-011	1	0.000000E+000
1	22.79243359	2.216608E-011	6.686082E-012	0	0.000000E+000
1	22.79246892	6.686082E-012	2.216608E-011	1	0.000000E+000
1	22.79278313	2.216608E-011	6.686082E-012	0	0.000000E+000
1	22.80217582	6.686082E-012	2.216608E-011	1	0.000000E+000
1	22.80244766	2.216608E-011	6.686082E-012	0	0.000000E+000
1	22.82480231	6.686082E-012	2.216608E-011	1	0.000000E+000
1	22.82486053	2.216608E-011	6.686082E-012	0	0.000000E+000
1	25.84137596	6.667144E-012	2.214714E-011	1	0.000000E+000
1	25.84145782	2.214714E-011	6.667144E-012	0	0.000000E+000
1	25.87888471	6.667144E-012	2.214714E-011	1	0.000000E+000
1	25.87929859	2.214714E-011	6.667144E-012	0	0.000000E+000
1	25.88150380	6.667144E-012	2.214714E-011	1	0.000000E+000
1	25.88215882	2.214714E-011	6.667144E-012	0	0.000000E+000
1	25.88218696	6.667144E-012	2.214714E-011	1	0.000000E+000
1	25.88516189	2.214714E-011	6.667144E-012	0	0.000000E+000
1	25.88518989	6.667144E-012	2.214714E-011	1	0.000000E+000
1	25.88879873	2.214714E-011	6.667144E-012	0	0.000000E+000
1	25.88898620	6.667144E-012	2.214714E-011	1	0.000000E+000
1	25.88930504	2.214714E-011	6.667144E-012	0	0.000000E+000
1	25.90883511	6.667144E-012	2.214714E-011	1	0.000000E+000
1	25.90961263	2.214714E-011	6.667144E-012	0	0.000000E+000
1	25.90965068	6.667144E-012	2.214714E-011	1	0.000000E+000
1	25.91170914	2.214714E-011	6.667144E-012	0	0.000000E+000
1	25.92934967	6.667144E-012	2.214714E-011	1	0.000000E+000
1	25.92969516	2.214714E-011	6.667144E-012	0	0.000000E+000
1	25.93136142	6.667144E-012	2.214714E-011	1	0.000000E+000
1	25.93264267	2.214714E-011	6.667144E-012	0	0.000000E+000
1	25.93385744	6.667144E-012	2.214714E-011	1	0.000000E+000
1	25.93650649	2.214714E-011	6.667144E-012	0	0.000000E+000
1	25.93653277	6.667144E-012	2.214714E-011	1	0.000000E+000
1	25.93699766	2.214714E-011	6.667144E-012	0	0.000000E+000
1	25.93715806	6.667144E-012	2.214714E-011	1	0.000000E+000
1	25.93766469	2.214714E-011	6.667144E-012	0	0.000000E+000
1	25.94305198	6.667144E-012	2.214714E-011	1	0.000000E+000
1	25.94449558	2.214714E-011	6.667144E-012	0	0.000000E+000
1	25.94452563	6.667144E-012	2.214714E-011	1	0.000000E+000
1	25.94586931	2.214714E-011	6.667144E-012	0	0.000000E+000
1	25.97323107	6.667144E-012	2.214714E-011	1	0.000000E+000
1	25.97332105	2.214714E-011	6.667144E-012	0	0.000000E+000
1	25.98355607	6.667144E-012	2.214714E-011	1	0.000000E+000
1	25.98411334	2.214714E-011	6.667144E-012	0	0.000000E+000
1	25.98413422	6.667144E-012	2.214714E-011	1	0.000000E+000
1	25.98537930	2.214714E-011	6.667144E-012	0	0.000000E+000
1	25.98539349	6.667144E-012	2.214714E-011	1	0.000000E+000
1	25.98595172	2.214714E-011	6.667144E-012	0	0.000000E+000
1	25.98598003	6.667144E-012	2.214714E-011	1	0.000000E+000
1	25.98823844	2.214714E-011	6.667144E-012	0	0.000000E+000
1	25.98827486	6.667144E-012	2.214714E-011	1	0.000000E+000
1	25.98849460	2.214714E-011	6.667144E-012	0	0.000000E+000
1	25.98852841	6.667144E-012	2.214714E-011	1	0.000000E+000
1	25.98903122	2.214714E-011	6.667144E-012	0	0.000000E+000
1	25.99645934	6.667144E-012	2.214714E-011	1	0.000000E+000
1	25.99663355	2.214714E-011	6.667144E-012	0	0.000000E+000
1	25.99664982	6.667144E-012	2.214714E-011	1	0.000000E+000
1	25.99678200	2.214714E-011	6.667144E-012	0	0.000000E+000
1	26.00495916	6.667144E-012	2.214714E-011	1	0.000000E+000
1	26.00716933	2.214714E-011	6.667144E-012	0	0.000000E+000
1	26.01688119	6.667144E-012	2.214714E-011	1	0.000000E+000
1	26.01979556	2.214714E-011	6.667144E-012	0	0.000000E+000
1	26.01980435	6.667144E-012	2.214714E-011	1	0.000000E+000
1	26.02091003	2.214714E-011	6.667144E-012	0	0.000000E+000
1	26.02706518	6.667144E-012	2.214714E-011	1	0.000000E+000
1	26.02789748	2.214714E-011	6.667144E-012	0	0.000000E+000
1	28.81301838	6.942000E-012	2.242200E-011	1	0.000000E+000
1	28.81391196	2.242200E-011	6.942000E-012	0	0.000000E+000
1	28.81393689	6.942000E-012	2.242200E-011	1	0.000000E+000
1	28.81681483	2.242200E-011	6.942000E-012	0	0.000000E+000
1	28.85081458	6.942000E-012	2.242200E-011	1	0.000000E+000
1	28.85264635	2.242200E-011	6.942000E-012	0	0.000000E+000
1	28.92787692	6.707104E-012	2.218710E-011	1	0.000000E+000
1	28.92787800	2.218710E-011	6.707104E-012	0	0.000000E+000
1	28.92787842	6.707104E-012	2.218710E-011	1	0.000000E+000
1	28.92829418	2.218710E-011	6.707104E-012	0	0.000000E+000
1	28.92830626	6.707104E-012	2.218710E-011	1	0.000000E+000
1	28.92906409	2.218710E-011	6.707104E-012	0	0.000000E+000
1	28.96166230	6.707104E-012	2.218710E-011	1	0.000000E+000
1	28.96764205	2.218710E-011	6.707104E-012	0	0.000000E+000
1	28.96765191	6.707104E-012	2.218710E-011	1	0.000000E+000
1	28.96868996	2.218710E-011	6.707104E-012	0	0.000000E+000
1	28.96873206	6.707104E-012	2.218710E-011	1	0.000000E+000
1	28.96887577	2.218710E-011	6.707104E-012	0	0.000000E+000
1	28.96982532	6.707104E-012	2.218710E-011	1	0.000000E+000
1	28.97066305	2.218710E-011	6.707104E-012	0	0.000000E+000
1	29.04647583	6.765784E-012	2.224578E-011	1	0.000000E+000
1	29.05029899	2.224578E-011	6.765784E-012	0	0.000000E+000
1	29.05033932	6.765784E-012	2.224578E-011	1	0.000000E+000
1	29.05065629	2.224578E-011	6.765784E-012	0	0.000000E+000
1	29.05068057	6.765784E-012	2.224578E-011	1	0.000000E+000
1	29.05245705	2.224578E-011	6.765784E-012	0	0.000000E+000
1	29.06323343	6.765784E-012	2.224578E-011	1	0.000000E+000
1	29.06353871	2.224578E-011	6.765784E-012	0	0.000000E+000
1	29.06661339	6.765784E-012	2.224578E-011	1	0.000000E+000
1	29.06866829	2.224578E-011	6.765784E-012	0	0.000000E+000
1	29.06869089	6.765784E-012	2.224578E-011	1	0.000000E+000
1	29.06951442	2.224578E-011	6.765784E-012	0	0.000000E+000
1	29.10886356	6.765784E-012	2.224578E-011	1	0.000000E+000
1	29.10908016	2.224578E-011	6.765784E-012	0	0.000000E+000
1	29.12012714	6.765784E-012	2.224578E-011	1	0.000000E+000
1	29.12025909	2.224578E-011	6.765784E-012	0	0.000000E+000
1	29.12027407	6.765784E-012	2.224578E-011	1	0.000000E+000
1	29.12060266	2.224578E-011	6.765784E-012	0	0.000000E+000
1	29.12812477	6.765784E-012	2.224578E-011	1	0.000000E+000
1	29.12854774	2.224578E-011	6.765784E-012	0	0.000000E+000
1	29.13526566	6.765784E-012	2.224578E-011	1	0.000000E+000
1	29.13535781	2.224578E-011	6.765784E-012	0	0.000000E+000
1	29.15539624	6.765784E-012	2.224578E-011	1	0.000000E+000
1	29.15857320	2.224578E-011	6.765784E-012	0	0.000000E+000
1	29.16591545	6.765784E-012	2.224578E-011	1	0.000000E+000
1	29.16846491	2.224578E-011	6.765784E-012	0	0.000000E+000
1	29.17355720	6.765784E-012	2.224578E-011	1	0.000000E+000
1	29.17556073	2.224578E-011	6.765784E-012	0	0.000000E+000
1	29.19107542	6.765784E-012	2.224578E-011	1	0.000000E+000
1	29.19176574	2.224578E-011	6.765784E-012	0	0.000000E+000
1	29.20126874	6.765784E-012	2.224578E-011	1	0.000000E+000
1	29.20309922	2.224578E-011	6.765784E-012	0	0.000000E+000
1	29.20405582	6.765784E-012	2.224578E-011	1	0.000000E+000
1	29.20606015	2.224578E-011	6.765784E-012	0	0.000000E+000
1	29.20610298	6.765784E-012	2.224578E-011	1	0.000000E+000
1	29.20643520	2.224578E-011	6.765784E-012	0	0.000000E+000
1	29.20655560	6.765784E-012	2.224578E-011	1	0.000000E+000
1	29.20679804	2.224578E-011	6.765784E-012	0	0.000000E+000
1	29.21865378	6.765784E-012	2.224578E-011	1	0.000000E+000
1	29.21944253	2.224578E-011	6.765784E-012	0	0.000000E+000
1	29.22346906	6.765784E-012	2.224578E-011	1	0.000000E+000
1	29.22390769	2.224578E-011	6.765784E-012	0	0.000000E+000
1	29.22394640	6.765784E-012	2.224578E-011	1	0.000000E+000
1	29.22454992	2.224578E-011	6.765784E-012	0	0.000000E+000
1	29.24061878	6.765784E-012	2.224578E-011	1	0.000000E+000
1	29.24065459	2.224578E-011	6.765784E-012	0	0.000000E+000
1	29.25111292	6.765784E-012	2.224578E-011	1	0.000000E+000
1	29.25149590	2.224578E-011	6.765784E-012	0	0.000000E+000
1	29.25151742	6.765784E-012	2.224578E-011	1	0.000000E+000
1	29.25292860	2.224578E-011	6.765784E-012	0	0.000000E+000
1	29.25294717	6.765784E-012	2.224578E-011	1	0.000000E+000
1	29.25320465	2.224578E-011	6.765784E-012	0	0.000000E+000
1	29.25322414	6.765784E-012	2.224578E-011	1	0.000000E+000
1	29.25387192	2.224578E-011	6.765784E-012	0	0.000000E+000
1	29.25647585	6.765784E-012	2.224578E-011	1	0.000000E+000
1	29.25884264	2.224578E-011	6.765784E-012	0	0.000000E+000
1	29.25885713	6.765784E-012	2.224578E-011	1	0.000000E+000
1	29.25911424	2.224578E-011	6.765784E-012	0	0.000000E+000
1	29.26156201	6.765784E-012	2.224578E-011	1	0.000000E+000
1	29.26376116	2.224578E-011	6.765784E-012	0	0.000000E+000
1	29.27358171	6.765784E-012	2.224578E-011	1	0.000000E+000
1	29.27534496	2.224578E-011	6.765784E-012	0	0.000000E+000
1	29.29608325	6.765784E-012	2.224578E-011	1	0.000000E+000
1	29.29665491	2.224578E-011	6.765784E-012	0	0.000000E+000
1	29.32664595	6.765784E-012	2.224578E-011	1	0.000000E+000
1	29.32776705	2.224578E-011	6.765784E-012	0	0.000000E+000
1	29.35659728	6.765784E-012	2.224578E-011	1	0.000000E+000
1	29.35713734	2.224578E-011	6.765784E-012	0	0.000000E+000
1	29.35823094	6.765784E-012	2.224578E-011	1	0.000000E+000
1	29.35973805	2.224578E-011	6.765784E-012	0	0.000000E+000
1	29.35975321	6.765784E-012	2.224578E-011	1	0.000000E+000
1	29.36054250	2.224578E-011	6.765784E-012	0	0.000000E+000
1	29.36056520	6.765784E-012	2.224578E-011	1	0.000000E+000
1	29.36346960	2.224578E-011	6.765784E-012	0	0.000000E+000
1	29.36381785	6.765784E-012	2.224578E-011	1	0.000000E+000
1	29.36740302	2.224578E-011	6.765784E-012	0	0.000000E+000
1	29.37233075	6.765784E-012	2.224578E-011	1	0.000000E+000
1	29.37596150	2.224578E-011	6.765784E-012	0	0.000000E+000
1	29.37598905	6.765784E-012	2.224578E-011	1	0.000000E+000
1	29.37747278	2.224578E-011	6.765784E-012	0	0.000000E+000
1	29.38340810	6.765784E-012	2.224578E-011	1	0.000000E+000
1	29.39160980	2.224578E-011	6.765784E-012	0	0.000000E+000
1	29.39433716	6.765784E-012	2.224578E-011	1	0.000000E+000
1	29.39528113	2.224578E-011	6.765784E-012	0	0.000000E+000
1	29.39553955	6.765784E-012	2.224578E-011	1	0.000000E+000
1	29.39556520	2.224578E-011	6.765784E-012	0	0.000000E+000
1	29.40779101	6.765784E-012	2.224578E-011	1	0.000000E+000
1	29.40963394	2.224578E-011	6.765784E-012	0	0.000000E+000
1	29.40968673	6.765784E-012	2.224578E-011	1	0.000000E+000
1	29.41423004	2.224578E-011	6.765784E-012	0	0.000000E+000
1	29.41668984	6.765784E-012	2.224578E-011	1	0.000000E+000
1	29.41910579	2.224578E-011	6.765784E-012	0	0.000000E+000
1	29.43021624	6.765784E-012	2.224578E-011	1	0.000000E+000
1	29.43101220	2.224578E-011	6.765784E-012	0	0.000000E+000
1	35.30759382	6.591310E-012	2.207131E-011	1	0.000000E+000
1	35.30869488	2.207131E-011	6.591310E-012	0	0.000000E+000
1	35.32780464	6.591310E-012	2.207131E-011	1	0.000000E+000
1	35.32937168	2.207131E-011	6.591310E-012	0	0.000000E+000
1	35.32937750	6.591310E-012	2.207131E-011	1	0.000000E+000
1	35.32942565	2.207131E-011	6.591310E-012	0	0.000000E+000
1	35.37491451	6.591310E-012	2.207131E-011	1	0.000000E+000
1	35.37772996	2.207131E-011	6.591310E-012	0	0.000000E+000
1	35.37774382	6.591310E-012	2.207131E-011	1	0.000000E+000
1	35.37956246	2.207131E-011	6.591310E-012	0	0.000000E+000
1	35.37958737	6.591310E-012	2.207131E-011	1	0.000000E+000
1	35.38125231	2.207131E-011	6.591310E-012	0	0.000000E+000
1	35.38373089	6.591310E-012	2.207131E-011	1	0.000000E+000
1	35.38393174	2.207131E-011	6.591310E-012	0	0.000000E+000
1	35.38395079	6.591310E-012	2.207131E-011	1	0.000000E+000
1	35.38537583	2.207131E-011	6.591310E-012	0	0.000000E+000
1	35.38541820	6.591310E-012	2.207131E-011	1	0.000000E+000
1	35.38664446	2.207131E-011	6.591310E-012	0	0.000000E+000
1	35.39357026	6.591310E-012	2.207131E-011	1	0.000000E+000
1	35.39911460	2.207131E-011	6.591310E-012	0	0.000000E+000
1	35.39912899	6.591310E-012	2.207131E-011	1	0.000000E+000
1	35.39947315	2.207131E-011	6.591310E-012	0	0.000000E+000
1	35.43656564	6.591310E-012	2.207131E-011	1	0.000000E+000
1	35.43944645	2.207131E-011	6.591310E-012	0	0.000000E+000
1	35.43957838	6.591310E-012	2.207131E-011	1	0.000000E+000
1	35.44019557	2.207131E-011	6.591310E-012	0	0.000000E+000
1	35.44021793	6.591310E-012	2.207131E-011	1	0.000000E+000
1	35.44037484	2.207131E-011	6.591310E-012	0	0.000000E+000
1	35.46556554	6.591310E-012	2.207131E-011	1	0.000000E+000
1	35.46627824	2.207131E-011	6.591310E-012	0	0.000000E+000
1	35.49760111	6.591310E-012	2.207131E-011	1	0.000000E+000
1	35.49799976	2.207131E-011	6.591310E-012	0	0.000000E+000
1	35.50628114	6.591310E-012	2.207131E-011	1	0.000000E+000
1	35.50949495	2.207131E-011	6.591310E-012	0	0.000000E+000
1	35.52216152	6.591310E-012	2.207131E-011	1	0.000000E+000
1	35.52277907	2.207131E-011	6.591310E-012	0	0.000000E+000
1	35.53936158	6.591310E-012	2.207131E-011	1	0.000000E+000
1	35.54035824	2.207131E-011	6.591310E-012	0	0.000000E+000
1	35.54181207	6.591310E-012	2.207131E-011	1	0.000000E+000
1	35.54367868	2.207131E-011	6.591310E-012	0	0.000000E+000
1	35.54371880	6.591310E-012	2.207131E-011	1	0.000000E+000
1	35.54445387	2.207131E-011	6.591310E-012	0	0.000000E+000
1	35.54831801	6.591310E-012	2.207131E-011	1	0.000000E+000
1	35.54887384	2.207131E-011	6.591310E-012	0	0.000000E+000
1	35.54889420	6.591310E-012	2.207131E-011	1	0.000000E+000
1	35.54943560	2.207131E-011	6.591310E-012	0	0.000000E+000
1	35.54945676	6.591310E-012	2.207131E-011	1	0.000000E+000
1	35.54949135	2.207131E-011	6.591310E-012	0	0.000000E+000
1	35.59779654	6.591310E-012	2.207131E-011	1	0.000000E+000
1	35.60116733	2.207131E-011	6.591310E-012	0	0.000000E+000
1	35.60125625	6.591310E-012	2.207131E-011	1	0.000000E+000
1	35.60134010	2.207131E-011	6.591310E-012	0	0.000000E+000
1	35.61661670	6.591310E-012	2.207131E-011	1	0.000000E+000
1	35.62071280	2.207131E-011	6.591310E-012	0	0.000000E+000
1	35.62071956	6.591310E-012	2.207131E-011	1	0.000000E+000
1	35.62201953	2.207131E-011	6.591310E-012	0	0.000000E+000
1	35.65641806	6.591310E-012	2.207131E-011	1	0.000000E+000
1	35.66157999	2.207131E-011	6.591310E-012	0	0.000000E+000
1	35.66165310	6.591310E-012	2.207131E-011	1	0.000000E+000
1	35.66233334	2.207131E-011	6.591310E-012	0	0.000000E+000
1	35.67631178	6.591310E-012	2.207131E-011	1	0.000000E+000
1	35.67773680	2.207131E-011	6.591310E-012	0	0.000000E+000
1	35.68033660	6.591310E-012	2.207131E-011	1	0.000000E+000
1	35.68397574	2.207131E-011	6.591310E-012	0	0.000000E+000
1	35.72297951	6.591310E-012	2.207131E-011	1	0.000000E+000
1	35.72602769	2.207131E-011	6.591310E-012	0	0.000000E+000
1	35.73971841	6.591310E-012	2.207131E-011	1	0.000000E+000
1	35.74161756	2.207131E-011	6.591310E-012	0	0.000000E+000
1	36.18302864	6.678776E-012	2.215878E-011	1	0.000000E+000
1	36.18369970	2.215878E-011	6.678776E-012	0	0.000000E+000
1	36.18370696	6.678776E-012	2.215878E-011	1	0.000000E+000
1	36.18407849	2.215878E-011	6.678776E-012	0	0.000000E+000
1	36.20441466	6.678776E-012	2.215878E-011	1	0.000000E+000
1	36.20834232	2.215878E-011	6.678776E-012	0	0.000000E+000
1	36.22012480	6.678776E-012	2.215878E-011	1	0.000000E+000
1	36.22122212	2.215878E-011	6.678776E-012	0	0.000000E+000
1	36.22124931	6.678776E-012	2.215878E-011	1	0.000000E+000
1	36.22290219	2.215878E-011	6.678776E-012	0	0.000000E+000
1	36.22328468	6.678776E-012	2.215878E-011	1	0.000000E+000
1	36.22403867	2.215878E-011	6.678776E-012	0	0.000000E+000
1	36.22408503	6.678776E-012	2.215878E-011	1	0.000000E+000
1	36.22411528	2.215878E-011	6.678776E-012	0	0.000000E+000
1	36.24199533	6.678776E-012	2.215878E-011	1	0.000000E+000
1	36.24694513	2.215878E-011	6.678776E-012	0	0.000000E+000
1	36.27207843	6.678776E-012	2.215878E-011	1	0.000000E+000
1	36.27277909	2.215878E-011	6.678776E-012	0	0.000000E+000
1	36.30187172	6.678776E-012	2.215878E-011	1	0.000000E+000
1	36.30397332	2.215878E-011	6.678776E-012	0	0.000000E+000
1	36.30412679	6.678776E-012	2.215878E-011	1	0.000000E+000
1	36.30488462	2.215878E-011	6.678776E-012	0	0.000000E+000
1	36.31619698	6.678776E-012	2.215878E-011	1	0.000000E+000
1	36.31675907	2.215878E-011	6.678776E-012	0	0.000000E+000
1	36.31678251	6.678776E-012	2.215878E-011	1	0.000000E+000
1	36.31779997	2.215878E-011	6.678776E-012	0	0.000000E+000
1	36.31781505	6.678776E-012	2.215878E-011	1	0.000000E+000
1	36.31796358	2.215878E-011	6.678776E-012	0	0.000000E+000
1	36.36512819	6.678776E-012	2.215878E-011	1	0.000000E+000
1	36.36540214	2.215878E-011	6.678776E-012	0	0.000000E+000
1	36.36743023	6.678776E-012	2.215878E-011	1	0.000000E+000
1	36.36835898	2.215878E-011	6.678776E-012	0	0.000000E+000
1	36.37087132	6.678776E-012	2.215878E-011	1	0.000000E+000
1	36.37097795	2.215878E-011	6.678776E-012	0	0.000000E+000
1	36.37106875	6.678776E-012	2.215878E-011	1	0.000000E+000
1	36.37183586	2.215878E-011	6.678776E-012	0	0.000000E+000
1	36.37185766	6.678776E-012	2.215878E-011	1	0.000000E+000
1	36.37651134	2.215878E-011	6.678776E-012	0	0.000000E+000
1	36.37653161	6.678776E-012	2.215878E-011	1	0.000000E+000
1	36.37666216	2.215878E-011	6.678776E-012	0	0.000000E+000
1	36.39652044	6.678776E-012	2.215878E-011	1	0.000000E+000
1	36.39686882	2.215878E-011	6.678776E-012	0	0.000000E+000
1	36.40714230	6.678776E-012	2.215878E-011	1	0.000000E+000
1	36.40823629	2.215878E-011	6.678776E-012	0	0.000000E+000
1	36.42812294	6.678776E-012	2.215878E-011	1	0.000000E+000
1	36.42836394	2.215878E-011	6.678776E-012	0	0.000000E+000
1	36.43763492	6.678776E-012	2.215878E-011	1	0.000000E+000
1	36.43997560	2.215878E-011	6.678776E-012	0	0.000000E+000
1	36.44428266	6.678776E-012	2.215878E-011	1	0.000000E+000
1	36.44437089	2.215878E-011	6.678776E-012	0	0.000000E+000
1	36.45459687	6.678776E-012	2.215878E-011	1	0.000000E+000
1	36.45503459	2.215878E-011	6.678776E-012	0	0.000000E+000
1	36.47720922	6.678776E-012	2.215878E-011	1	0.000000E+000
1	36.47910204	2.215878E-011	6.678776E-012	0	0.000000E+000
1	36.49926854	6.678776E-012	2.215878E-011	1	0.000000E+000
1	36.50199262	2.215878E-011	6.678776E-012	0	0.000000E+000
1	36.51832715	6.678776E-012	2.215878E-011	1	0.000000E+000
1	36.51887881	2.215878E-011	6.678776E-012	0	0.000000E+000
1	36.51891637	6.678776E-012	2.215878E-011	1	0.000000E+000
1	36.51930516	2.215878E-011	6.678776E-012	0	0.000000E+000
1	36.53154316	6.678776E-012	2.215878E-011	1	0.000000E+000
1	36.53291243	2.215878E-011	6.678776E-012	0	0.000000E+000
1	36.53726998	6.678776E-012	2.215878E-011	1	0.000000E+000
1	36.53799574	2.215878E-011	6.678776E-012	0	0.000000E+000
1	36.55486473	6.678776E-012	2.215878E-011	1	0.000000E+000
1	36.55669503	2.215878E-011	6.678776E-012	0	0.000000E+000
1	36.59446900	6.678776E-012	2.215878E-011	1	0.000000E+000
1	36.59513970	2.215878E-011	6.678776E-012	0	0.000000E+000
1	36.59515093	6.678776E-012	2.215878E-011	1	0.000000E+000
1	36.59693126	2.215878E-011	6.678776E-012	0	0.000000E+000
1	36.59878965	6.678776E-012	2.215878E-011	1	0.000000E+000
1	36.59926767	2.215878E-011	6.678776E-012	0	0.000000E+000
1	36.61130154	6.678776E-012	2.215878E-011	1	0.000000E+000
1	36.61138953	2.215878E-011	6.678776E-012	0	0.000000E+000
1	36.61299531	6.678776E-012	2.215878E-011	1	0.000000E+000
1	36.61622881	2.215878E-011	6.678776E-012	0	0.000000E+000
1	36.62726777	6.678776E-012	2.215878E-011	1	0.000000E+000
1	36.62742966	2.215878E-011	6.678776E-012	0	0.000000E+000
1	36.62748851	6.678776E-012	2.215878E-011	1	0.000000E+000
1	36.62848510	2.215878E-011	6.678776E-012	0	0.000000E+000
1	36.62849295	6.678776E-012	2.215878E-011	1	0.000000E+000
1	36.63014110	2.215878E-011	6.678776E-012	0	0.000000E+000
1	36.66642773	6.678776E-012	2.215878E-011	1	0.000000E+000
1	36.66685856	2.215878E-011	6.678776E-012	0	0.000000E+000
1	36.68374716	6.678776E-012	2.215878E-011	1	0.000000E+000
1	36.68401085	2.215878E-011	6.678776E-012	0	0.000000E+000
1	36.69093447	6.678776E-012	2.215878E-011	1	0.000000E+000
1	36.69219345	2.215878E-011	6.678776E-012	0	0.000000E+000
1	36.69222416	6.678776E-012	2.215878E-011	1	0.000000E+000
1	36.69483891	2.215878E-011	6.678776E-012	0	0.000000E+000
1	36.69487421	6.678776E-012	2.215878E-011	1	0.000000E+000
1	36.69503416	2.215878E-011	6.678776E-012	0	0.000000E+000
1	36.69504118	6.678776E-012	2.215878E-011	1	0.000000E+000
1	36.69575118	2.215878E-011	6.678776E-012	0	0.000000E+000
1	36.72496084	6.678776E-012	2.215878E-011	1	0.000000E+000
1	36.72744588	2.215878E-011	6.678776E-012	0	0.000000E+000
1	36.72745992	6.678776E-012	2.215878E-011	1	0.000000E+000
1	36.72852792	2.215878E-011	6.678776E-012	0	0.000000E+000
1	36.76364302	6.678776E-012	2.215878E-011	1	0.000000E+000
1	36.76424370	2.215878E-011	6.678776E-012	0	0.000000E+000
1	36.76427063	6.678776E-012	2.215878E-011	1	0.000000E+000
1	36.76442480	2.215878E-011	6.678776E-012	0	0.000000E+000
1	36.77498443	6.678776E-012	2.215878E-011	1	0.000000E+000
1	36.77524550	2.215878E-011	6.678776E-012	0	0.000000E+000
1	36.77593212	6.678776E-012	2.215878E-011	1	0.000000E+000
1	36.77654678	2.215878E-011	6.678776E-012	0	0.000000E+000
1	36.77655318	6.678776E-012	2.215878E-011	1	0.000000E+000
1	36.77667825	2.215878E-011	6.678776E-012	0	0.000000E+000
1	36.78751408	6.678776E-012	2.215878E-011	1	0.000000E+000
1	36.79554957	2.215878E-011	6.678776E-012	0	0.000000E+000
1	36.79593035	6.678776E-012	2.215878E-011	1	0.000000E+000
1	36.79724061	2.215878E-011	6.678776E-012	0	0.000000E+000
1	36.84413690	6.678776E-012	2.215878E-011	1	0.000000E+000
1	36.84423434	2.215878E-011	6.678776E-012	0	0.000000E+000
1	36.85409394	6.678776E-012	2.215878E-011	1	0.000000E+000
1	36.85542592	2.215878E-011	6.678776E-012	0	0.000000E+000
1	36.88725919	6.678776E-012	2.215878E-011	1	0.000000E+000
1	36.88830534	2.215878E-011	6.678776E-012	0	0.000000E+000
1	36.90626758	6.678776E-012	2.215878E-011	1	0.000000E+000
1	36.90707989	2.215878E-011	6.678776E-012	0	0.000000E+000
1	36.91056796	6.678776E-012	2.215878E-011	1	0.000000E+000
1	36.91255374	2.215878E-011	6.678776E-012	0	0.000000E+000
1	36.91258165	6.678776E-012	2.215878E-011	1	0.000000E+000
1	36.91932624	2.215878E-011	6.678776E-012	0	0.000000E+000
1	36.92676685	6.678776E-012	2.215878E-011	1	0.000000E+000
1	36.92681236	2.215878E-011	6.678776E-012	0	0.000000E+000
1	36.92685760	6.678776E-012	2.215878E-011	1	0.000000E+000
1	36.92720078	2.215878E-011	6.678776E-012	0	0.000000E+000
1	36.92721247	6.678776E-012	2.215878E-011	1	0.000000E+000
1	36.92894823	2.215878E-011	6.678776E-012	0	0.000000E+000
1	36.93242645	6.678776E-012	2.215878E-011	1	0.000000E+000
1	36.93334377	2.215878E-011	6.678776E-012	0	0.000000E+000
1	36.93336102	6.678776E-012	2.215878E-011	1	0.000000E+000
1	36.93592277	2.215878E-011	6.678776E-012	0	0.000000E+000
1	37.09653173	6.860491E-012	2.234049E-011	1	0.000000E+000
1	37.09677786	2.234049E-011	6.860491E-012	0	0.000000E+000
1	37.10100933	6.860491E-012	2.234049E-011	1	0.000000E+000
1	37.10200380	2.234049E-011	6.860491E-012	0	0.000000E+000
1	37.13590633	6.860491E-012	2.234049E-011	1	0.000000E+000
1	37.13785315	2.234049E-011	6.860491E-012	0	0.000000E+000
1	37.16117538	6.860491E-012	2.234049E-011	1	0.000000E+000
1	37.16583029	2.234049E-011	6.860491E-012	0	0.000000E+000
1	37.21438681	6.860491E-012	2.234049E-011	1	0.000000E+000
1	37.21496980	2.234049E-011	6.860491E-012	0	0.000000E+000
1	37.21504054	6.860491E-012	2.234049E-011	1	0.000000E+000
1	37.21537784	2.234049E-011	6.860491E-012	0	0.000000E+000
1	37.26783566	6.860491E-012	2.234049E-011	1	0.000000E+000
1	37.26917982	2.234049E-011	6.860491E-012	0	0.000000E+000
1	37.27734841	6.860491E-012	2.234049E-011	1	0.000000E+000
1	37.27938322	2.234049E-011	6.860491E-012	0	0.000000E+000
1	37.31093879	6.860491E-012	2.234049E-011	1	0.000000E+000
1	37.31361567	2.234049E-011	6.860491E-012	0	0.000000E+000
1	37.33417098	6.860491E-012	2.234049E-011	1	0.000000E+000
1	37.33552960	2.234049E-011	6.860491E-012	0	0.000000E+000
1	37.33575363	6.860491E-012	2.234049E-011	1	0.000000E+000
1	37.33579687	2.234049E-011	6.860491E-012	0	0.000000E+000
1	37.34166249	6.860491E-012	2.234049E-011	1	0.000000E+000
1	37.34243744	2.234049E-011	6.860491E-012	0	0.000000E+000
1	37.34314763	6.860491E-012	2.234049E-011	1	0.000000E+000
1	37.34316825	2.234049E-011	6.860491E-012	0	0.000000E+000
1	37.37672697	6.860491E-012	2.234049E-011	1	0.000000E+000
1	37.37675146	2.234049E-011	6.860491E-012	0	0.000000E+000
1	37.39498379	6.860491E-012	2.234049E-011	1	0.000000E+000
1	37.39688191	2.234049E-011	6.860491E-012	0	0.000000E+000
1	37.39688565	6.860491E-012	2.234049E-011	1	0.000000E+000
1	37.39862438	2.234049E-011	6.860491E-012	0	0.000000E+000
1	37.89474311	6.607583E-012	2.208758E-011	1	0.000000E+000
1	37.90163608	2.208758E-011	6.607583E-012	0	0.000000E+000
1	37.90165423	6.607583E-012	2.208758E-011	1	0.000000E+000
1	37.90242635	2.208758E-011	6.607583E-012	0	0.000000E+000
1	37.90246729	6.607583E-012	2.208758E-011	1	0.000000E+000
1	37.90276707	2.208758E-011	6.607583E-012	0	0.000000E+000
1	37.91347233	6.607583E-012	2.208758E-011	1	0.000000E+000
1	37.91447349	2.208758E-011	6.607583E-012	0	0.000000E+000
1	37.91449494	6.607583E-012	2.208758E-011	1	0.000000E+000
1	37.91719534	2.208758E-011	6.607583E-012	0	0.000000E+000
1	37.93335979	6.607583E-012	2.208758E-011	1	0.000000E+000
1	37.93561415	2.208758E-011	6.607583E-012	0	0.000000E+000
1	37.93766586	6.607583E-012	2.208758E-011	1	0.000000E+000
1	37.93975327	2.208758E-011	6.607583E-012	0	0.000000E+000
1	37.97164616	6.607583E-012	2.208758E-011	1	0.000000E+000
1	37.97425450	2.208758E-011	6.607583E-012	0	0.000000E+000
1	38.01556261	6.607583E-012	2.208758E-011	1	0.000000E+000
1	38.01649894	2.208758E-011	6.607583E-012	0	0.000000E+000
1	38.04091379	6.607583E-012	2.208758E-011	1	0.000000E+000
1	38.04168844	2.208758E-011	6.607583E-012	0	0.000000E+000
1	38.07610017	6.607583E-012	2.208758E-011	1	0.000000E+000
1	38.07696790	2.208758E-011	6.607583E-012	0	0.000000E+000
1	38.08111961	6.607583E-012	2.208758E-011	1	0.000000E+000
1	38.08126669	2.208758E-011	6.607583E-012	0	0.000000E+000
1	38.08128481	6.607583E-012	2.208758E-011	1	0.000000E+000
1	38.08151229	2.208758E-011	6.607583E-012	0	0.000000E+000
1	38.08154796	6.607583E-012	2.208758E-011	1	0.000000E+000
1	38.08246148	2.208758E-011	6.607583E-012	0	0.000000E+000
1	38.08249930	6.607583E-012	2.208758E-011	1	0.000000E+000
1	38.08625134	2.208758E-011	6.607583E-012	0	0.000000E+000
1	38.08627049	6.607583E-012	2.208758E-011	1	0.000000E+000
1	38.08692893	2.208758E-011	6.607583E-012	0	0.000000E+000
1	38.09090367	6.607583E-012	2.208758E-011	1	0.000000E+000
1	38.09188144	2.208758E-011	6.607583E-012	0	0.000000E+000
1	38.09732201	6.607583E-012	2.208758E-011	1	0.000000E+000
1	38.09775854	2.208758E-011	6.607583E-012	0	0.000000E+000
1	38.10398852	6.607583E-012	2.208758E-011	1	0.000000E+000
1	38.10412044	2.208758E-011	6.607583E-012	0	0.000000E+000
1	39.20513548	6.504185E-012	2.198418E-011	1	0.000000E+000
1	39.20538169	2.198418E-011	6.504185E-012	0	0.000000E+000
1	39.23468699	6.504185E-012	2.198418E-011	1	0.000000E+000
1	39.23478308	2.198418E-011	6.504185E-012	0	0.000000E+000
1	39.23479985	6.504185E-012	2.198418E-011	1	0.000000E+000
1	39.23572985	2.198418E-011	6.504185E-012	0	0.000000E+000
1	39.24394520	6.504185E-012	2.198418E-011	1	0.000000E+000
1	39.24440929	2.198418E-011	6.504185E-012	0	0.000000E+000
1	39.24681482	6.504185E-012	2.198418E-011	1	0.000000E+000
1	39.24736433	2.198418E-011	6.504185E-012	0	0.000000E+000
1	39.24740258	6.504185E-012	2.198418E-011	1	0.000000E+000
1	39.24807321	2.198418E-011	6.504185E-012	0	0.000000E+000
1	39.24811489	6.504185E-012	2.198418E-011	1	0.000000E+000
1	39.24869861	2.198418E-011	6.504185E-012	0	0.000000E+000
1	39.24872003	6.504185E-012	2.198418E-011	1	0.000000E+000
1	39.25006880	2.198418E-011	6.504185E-012	0	0.000000E+000
1	39.26120565	6.504185E-012	2.198418E-011	1	0.000000E+000
1	39.26164529	2.198418E-011	6.504185E-012	0	0.000000E+000
1	41.84549399	6.693439E-012	2.217344E-011	1	0.000000E+000
1	41.84634380	2.217344E-011	6.693439E-012	0	0.000000E+000
1	41.97616997	6.837687E-012	2.231769E-011	1	0.000000E+000
1	41.97727397	2.231769E-011	6.837687E-012	0	0.000000E+000
1	41.97771513	6.837687E-012	2.231769E-011	1	0.000000E+000
1	41.97871836	2.231769E-011	6.837687E-012	0	0.000000E+000
1	41.98892492	6.837687E-012	2.231769E-011	1	0.000000E+000
1	41.98993110	2.231769E-011	6.837687E-012	0	0.000000E+000
1	41.98995655	6.837687E-012	2.231769E-011	1	0.000000E+000
1	41.99141383	2.231769E-011	6.837687E-012	0	0.000000E+000
1	41.99147376	6.837687E-012	2.231769E-011	1	0.000000E+000
1	41.99444861	2.231769E-011	6.837687E-012	0	0.000000E+000
1	42.01004830	6.837687E-012	2.231769E-011	1	0.000000E+000
1	42.01018495	2.231769E-011	6.837687E-012	0	0.000000E+000
1	42.01357363	6.837687E-012	2.231769E-011	1	0.000000E+000
1	42.01430643	2.231769E-011	6.837687E-012	0	0.000000E+000
1	42.01781900	6.837687E-012	2.231769E-011	1	0.000000E+000
1	42.01912850	2.231769E-011	6.837687E-012	0	0.000000E+000
1	42.02293385	6.837687E-012	2.231769E-011	1	0.000000E+000
1	42.02387440	2.231769E-011	6.837687E-012	0	0.000000E+000
1	42.02391737	6.837687E-012	2.231769E-011	1	0.000000E+000
1	42.02430991	2.231769E-011	6.837687E-012	0	0.000000E+000
1	42.03063531	6.837687E-012	2.231769E-011	1	0.000000E+000
1	42.03119519	2.231769E-011	6.837687E-012	0	0.000000E+000
1	42.03122159	6.837687E-012	2.231769E-011	1	0.000000E+000
1	42.03170710	2.231769E-011	6.837687E-012	0	0.000000E+000
1	42.03173524	6.837687E-012	2.231769E-011	1	0.000000E+000
1	42.03177368	2.231769E-011	6.837687E-012	0	0.000000E+000
1	42.03740672	6.837687E-012	2.231769E-011	1	0.000000E+000
1	42.03754139	2.231769E-011	6.837687E-012	0	0.000000E+000
1	42.04107844	6.837687E-012	2.231769E-011	1	0.000000E+000
1	42.04199925	2.231769E-011	6.837687E-012	0	0.000000E+000
1	42.07722165	6.837687E-012	2.231769E-011	1	0.000000E+000
1	42.07777908	2.231769E-011	6.837687E-012	0	0.000000E+000
1	42.07779668	6.837687E-012	2.231769E-011	1	0.000000E+000
1	42.07891249	2.231769E-011	6.837687E-012	0	0.000000E+000
1	42.07893930	6.837687E-012	2.231769E-011	1	0.000000E+000
1	42.07917019	2.231769E-011	6.837687E-012	0	0.000000E+000
1	42.09222266	6.837687E-012	2.231769E-011	1	0.000000E+000
1	42.09277668	2.231769E-011	6.837687E-012	0	0.000000E+000
1	42.09291499	6.837687E-012	2.231769E-011	1	0.000000E+000
1	42.09330126	2.231769E-011	6.837687E-012	0	0.000000E+000
1	42.09331509	6.837687E-012	2.231769E-011	1	0.000000E+000
1	42.09355439	2.231769E-011	6.837687E-012	0	0.000000E+000
1	42.09360838	6.837687E-012	2.231769E-011	1	0.000000E+000
1	42.09367194	2.231769E-011	6.837687E-012	0	0.000000E+000
1	45.82402330	6.755723E-012	2.223572E-011	1	0.000000E+000
1	45.82415485	2.223572E-011	6.755723E-012	0	0.000000E+000
1	45.86085963	6.755723E-012	2.223572E-011	1	0.000000E+000
1	45.86096785	2.223572E-011	6.755723E-012	0	0.000000E+000
1	45.86960024	6.755723E-012	2.223572E-011	1	0.000000E+000
1	45.87029450	2.223572E-011	6.755723E-012	0	0.000000E+000
1	45.87523736	6.755723E-012	2.223572E-011	1	0.000000E+000
1	45.87643778	2.223572E-011	6.755723E-012	0	0.000000E+000
1	45.88640820	6.755723E-012	2.223572E-011	1	0.000000E+000
1	45.88648731	2.223572E-011	6.755723E-012	0	0.000000E+000
1	46.08709380	6.964009E-012	2.244401E-011	1	0.000000E+000
1	46.08817627	2.244401E-011	6.964009E-012	0	0.000000E+000
1	46.10915690	6.964009E-012	2.244401E-011	1	0.000000E+000
1	46.11170385	2.244401E-011	6.964009E-012	0	0.000000E+000
1	46.15112798	6.964009E-012	2.244401E-011	1	0.000000E+000
1	46.15134408	2.244401E-011	6.964009E-012	0	0.000000E+000
1	46.18620199	6.964009E-012	2.244401E-011	1	0.000000E+000
1	46.18734906	2.244401E-011	6.964009E-012	0	0.000000E+000
1	46.18742920	6.964009E-012	2.244401E-011	1	0.000000E+000
1	46.18904569	2.244401E-011	6.964009E-012	0	0.000000E+000
1	46.18905639	6.964009E-012	2.244401E-011	1	0.000000E+000
1	46.19089910	2.244401E-011	6.964009E-012	0	0.000000E+000
1	46.22174970	6.964009E-012	2.244401E-011	1	0.000000E+000
1	46.22268836	2.244401E-011	6.964009E-012	0	0.000000E+000
1	59.76314289	6.833041E-012	2.231304E-011	1	0.000000E+000
1	59.76319140	2.231304E-011	6.833041E-012	0	0.000000E+000
1	59.76321521	6.833041E-012	2.231304E-011	1	0.000000E+000
1	59.76346360	2.231304E-011	6.833041E-012	0	0.000000E+000
1	59.76624006	6.833041E-012	2.231304E-011	1	0.000000E+000
1	59.76657823	2.231304E-011	6.833041E-012	0	0.000000E+000
1	59.76995693	6.833041E-012	2.231304E-011	1	0.000000E+000
1	59.77099440	2.231304E-011	6.833041E-012	0	0.000000E+000
1	59.79028411	6.833041E-012	2.231304E-011	1	0.000000E+000
1	59.79054668	2.231304E-011	6.833041E-012	0	0.000000E+000
1	59.80461125	6.833041E-012	2.231304E-011	1	0.000000E+000
1	59.80582654	2.231304E-011	6.833041E-012	0	0.000000E+000
1	59.80586440	6.833041E-012	2.231304E-011	1	0.000000E+000
1	59.80606379	2.231304E-011	6.833041E-012	0	0.000000E+000
1	59.80608032	6.833041E-012	2.231304E-011	1	0.000000E+000
1	59.80616212	2.231304E-011	6.833041E-012	0	0.000000E+000
1	59.85470876	6.833041E-012	2.231304E-011	1	0.000000E+000
1	59.85588847	2.231304E-011	6.833041E-012	0	0.000000E+000
1	59.85591006	6.833041E-012	2.231304E-011	1	0.000000E+000
1	59.85827523	2.231304E-011	6.833041E-012	0	0.000000E+000
1	59.85831271	6.833041E-012	2.231304E-011	1	0.000000E+000
1	59.86011435	2.231304E-011	6.833041E-012	0	0.000000E+000
1	59.86908685	6.833041E-012	2.231304E-011	1	0.000000E+000
1	59.86937901	2.231304E-011	6.833041E-012	0	0.000000E+000
1	59.88442784	6.833041E-012	2.231304E-011	1	0.000000E+000
1	59.88766707	2.231304E-011	6.833041E-012	0	0.000000E+000
1	59.88769825	6.833041E-012	2.231304E-011	1	0.000000E+000
1	59.88807041	2.231304E-011	6.833041E-012	0	0.000000E+000
1	59.89186486	6.833041E-012	2.231304E-011	1	0.000000E+000
1	59.89207020	2.231304E-011	6.833041E-012	0	0.000000E+000
1	59.96852529	6.833041E-012	2.231304E-011	1	0.000000E+000
1	59.96918162	2.231304E-011	6.833041E-012	0	0.000000E+000
1	59.99837220	6.833041E-012	2.231304E-011	1	0.000000E+000
1	59.99859598	2.231304E-011	6.833041E-012	0	0.000000E+000
1	60.02769778	6.833041E-012	2.231304E-011	1	0.000000E+000
1	60.02780587	2.231304E-011	6.833041E-012	0	0.000000E+000
1	60.02783039	6.833041E-012	2.231304E-011	1	0.000000E+000
1	60.02892119	2.231304E-011	6.833041E-012	0	0.000000E+000
1	60.02894775	6.833041E-012	2.231304E-011	1	0.000000E+000
1	60.02936546	2.231304E-011	6.833041E-012	0	0.000000E+000
1	60.03479639	6.833041E-012	2.231304E-011	1	0.000000E+000
1	60.03493016	2.231304E-011	6.833041E-012	0	0.000000E+000
1	60.04088796	6.833041E-012	2.231304E-011	1	0.000000E+000
1	60.04441524	2.231304E-011	6.833041E-012	0	0.000000E+000
1	60.07278890	6.833041E-012	2.231304E-011	1	0.000000E+000
1	60.07312181	2.231304E-011	6.833041E-012	0	0.000000E+000
1	60.07314882	6.833041E-012	2.231304E-011	1	0.000000E+000
1	60.07364191	2.231304E-011	6.833041E-012	0	0.000000E+000
1	60.07369002	6.833041E-012	2.231304E-011	1	0.000000E+000
1	60.07534574	2.231304E-011	6.833041E-012	0	0.000000E+000
1	60.07536276	6.833041E-012	2.231304E-011	1	0.000000E+000
1	60.07635908	2.231304E-011	6.833041E-012	0	0.000000E+000
1	60.25688683	7.003555E-012	2.248355E-011	1	0.000000E+000
1	60.25697503	2.248355E-011	7.003555E-012	0	0.000000E+000
1	60.25815803	7.003555E-012	2.248355E-011	1	0.000000E+000
1	60.25852778	2.248355E-011	7.003555E-012	0	0.000000E+000
1	60.27943047	7.003555E-012	2.248355E-011	1	0.000000E+000
1	60.27945664	2.248355E-011	7.003555E-012	0	0.000000E+000
1	60.27948574	7.003555E-012	2.248355E-011	1	0.000000E+000
1	60.28075905	2.248355E-011	7.003555E-012	0	0.000000E+000
1	60.28291355	7.003555E-012	2.248355E-011	1	0.000000E+000
1	60.28614645	2.248355E-011	7.003555E-012	0	0.000000E+000
1	60.28617523	7.003555E-012	2.248355E-011	1	0.000000E+000
1	60.28650820	2.248355E-011	7.003555E-012	0	0.000000E+000
1	60.28652371	7.003555E-012	2.248355E-011	1	0.000000E+000
1	60.28663898	2.248355E-011	7.003555E-012	0	0.000000E+000
1	60.28667963	7.003555E-012	2.248355E-011	1	0.000000E+000
1	60.28681126	2.248355E-011	7.003555E-012	0	0.000000E+000
1	60.29320481	7.003555E-012	2.248355E-011	1	0.000000E+000
1	60.29466486	2.248355E-011	7.003555E-012	0	0.000000E+000
1	60.37164060	7.003555E-012	2.248355E-011	1	0.000000E+000
1	60.37367594	2.248355E-011	7.003555E-012	0	0.000000E+000
1	60.38137911	7.003555E-012	2.248355E-011	1	0.000000E+000
1	60.38159285	2.248355E-011	7.003555E-012	0	0.000000E+000
1	60.38164117	7.003555E-012	2.248355E-011	1	0.000000E+000
1	60.38255039	2.248355E-011	7.003555E-012	0	0.000000E+000
1	60.40021526	7.003555E-012	2.248355E-011	1	0.000000E+000
1	60.40221051	2.248355E-011	7.003555E-012	0	0.000000E+000
1	60.40237917	7.003555E-012	2.248355E-011	1	0.000000E+000
1	60.40252139	2.248355E-011	7.003555E-012	0	0.000000E+000
1	60.41467213	7.003555E-012	2.248355E-011	1	0.000000E+000
1	60.41507518	2.248355E-011	7.003555E-012	0	0.000000E+000
1	60.41508330	7.003555E-012	2.248355E-011	1	0.000000E+000
1	60.41580917	2.248355E-011	7.003555E-012	0	0.000000E+000
1	60.47696525	7.003555E-012	2.248355E-011	1	0.000000E+000
1	60.47707049	2.248355E-011	7.003555E-012	0	0.000000E+000
1	60.47734433	7.003555E-012	2.248355E-011	1	0.000000E+000
1	60.47853658	2.248355E-011	7.003555E-012	0	0.000000E+000
1	60.47868038	7.003555E-012	2.248355E-011	1	0.000000E+000
1	60.47975111	2.248355E-011	7.003555E-012	0	0.000000E+000
1	60.48184815	7.003555E-012	2.248355E-011	1	0.000000E+000
1	60.48190691	2.248355E-011	7.003555E-012	0	0.000000E+000
1	60.48363568	7.003555E-012	2.248355E-011	1	0.000000E+000
1	60.48395483	2.248355E-011	7.003555E-012	0	0.000000E+000
1	60.48395756	7.003555E-012	2.248355E-011	1	0.000000E+000
1	60.48407624	2.248355E-011	7.003555E-012	0	0.000000E+000
1	60.48409137	7.003555E-012	2.248355E-011	1	0.000000E+000
1	60.48460002	2.248355E-011	7.003555E-012	0	0.000000E+000
1	60.49049780	7.003555E-012	2.248355E-011	1	0.000000E+000
1	60.49093742	2.248355E-011	7.003555E-012	0	0.000000E+000
1	60.49304662	7.003555E-012	2.248355E-011	1	0.000000E+000
1	60.49323681	2.248355E-011	7.003555E-012	0	0.000000E+000
1	60.49325739	7.003555E-012	2.248355E-011	1	0.000000E+000
1	60.49350166	2.248355E-011	7.003555E-012	0	0.000000E+000
1	60.51809619	7.003555E-012	2.248355E-011	1	0.000000E+000
1	60.51831710	2.248355E-011	7.003555E-012	0	0.000000E+000
1	60.51836060	7.003555E-012	2.248355E-011	1	0.000000E+000
1	60.52016717	2.248355E-011	7.003555E-012	0	0.000000E+000
1	60.53922517	7.003555E-012	2.248355E-011	1	0.000000E+000
1	60.53930503	2.248355E-011	7.003555E-012	0	0.000000E+000
1	60.54176137	7.003555E-012	2.248355E-011	1	0.000000E+000
1	60.54203031	2.248355E-011	7.003555E-012	0	0.000000E+000
1	60.55824580	7.003555E-012	2.248355E-011	1	0.000000E+000
1	60.55885844	2.248355E-011	7.003555E-012	0	0.000000E+000
1	60.60229579	7.003555E-012	2.248355E-011	1	0.000000E+000
1	60.60287931	2.248355E-011	7.003555E-012	0	0.000000E+000
1	60.62671328	7.003555E-012	2.248355E-011	1	0.000000E+000
1	60.62868083	2.248355E-011	7.003555E-012	0	0.000000E+000
1	60.65720869	7.003555E-012	2.248355E-011	1	0.000000E+000
1	60.65724495	2.248355E-011	7.003555E-012	0	0.000000E+000
1	60.66273115	7.003555E-012	2.248355E-011	1	0.000000E+000
1	60.66299819	2.248355E-011	7.003555E-012	0	0.000000E+000
1	60.68287054	7.003555E-012	2.248355E-011	1	0.000000E+000
1	60.68414427	2.248355E-011	7.003555E-012	0	0.000000E+000
1	60.68416478	7.003555E-012	2.248355E-011	1	0.000000E+000
1	60.68509396	2.248355E-011	7.003555E-012	0	0.000000E+000
1	60.68511784	7.003555E-012	2.248355E-011	1	0.000000E+000
1	60.68564996	2.248355E-011	7.003555E-012	0	0.000000E+000
1	60.68685014	7.003555E-012	2.248355E-011	1	0.000000E+000
1	60.68738704	2.248355E-011	7.003555E-012	0	0.000000E+000
1	60.69262658	7.003555E-012	2.248355E-011	1	0.000000E+000
1	60.69313927	2.248355E-011	7.003555E-012	0	0.000000E+000
1	60.69751063	7.003555E-012	2.248355E-011	1	0.000000E+000
1	60.69843266	2.248355E-011	7.003555E-012	0	0.000000E+000
1	60.69849505	7.003555E-012	2.248355E-011	1	0.000000E+000
1	60.69960957	2.248355E-011	7.003555E-012	0	0.000000E+000
1	60.75933834	7.003555E-012	2.248355E-011	1	0.000000E+000
1	60.76132665	2.248355E-011	7.003555E-012	0	0.000000E+000
1	60.76941170	7.003555E-012	2.248355E-011	1	0.000000E+000
1	60.76992848	2.248355E-011	7.003555E-012	0	0.000000E+000
1	60.79565847	7.003555E-012	2.248355E-011	1	0.000000E+000
1	60.79630952	2.248355E-011	7.003555E-012	0	0.000000E+000
1	60.79633059	7.003555E-012	2.248355E-011	1	0.000000E+000
1	60.79684341	2.248355E-011	7.003555E-012	0	0.000000E+000
1	60.79686084	7.003555E-012	2.248355E-011	1	0.000000E+000
1	60.79710569	2.248355E-011	7.003555E-012	0	0.000000E+000
1	60.80750603	7.003555E-012	2.248355E-011	1	0.000000E+000
1	60.80766197	2.248355E-011	7.003555E-012	0	0.000000E+000
1	60.81750186	7.003555E-012	2.248355E-011	1	0.000000E+000
1	60.81836707	2.248355E-011	7.003555E-012	0	0.000000E+000
1	60.82074477	7.003555E-012	2.248355E-011	1	0.000000E+000
1	60.82205622	2.248355E-011	7.003555E-012	0	0.000000E+000
1	60.82206262	7.003555E-012	2.248355E-011	1	0.000000E+000
1	60.82374731	2.248355E-011	7.003555E-012	0	0.000000E+000
1	60.82379532	7.003555E-012	2.248355E-011	1	0.000000E+000
1	60.82408172	2.248355E-011	7.003555E-012	0	0.000000E+000
1	60.82409847	7.003555E-012	2.248355E-011	1	0.000000E+000
1	60.82432226	2.248355E-011	7.003555E-012	0	0.000000E+000
1	60.82435051	7.003555E-012	2.248355E-011	1	0.000000E+000
1	60.82584422	2.248355E-011	7.003555E-012	0	0.000000E+000
1	60.82951384	7.003555E-012	2.248355E-011	1	0.000000E+000
1	60.83158991	2.248355E-011	7.003555E-012	0	0.000000E+000
1	60.83379664	7.003555E-012	2.248355E-011	1	0.000000E+000
1	60.83606492	2.248355E-011	7.003555E-012	0	0.000000E+000
1	60.85475210	7.003555E-012	2.248355E-011	1	0.000000E+000
1	60.85581592	2.248355E-011	7.003555E-012	0	0.000000E+000
1	60.88224124	7.003555E-012	2.248355E-011	1	0.000000E+000
1	60.88264412	2.248355E-011	7.003555E-012	0	0.000000E+000
1	60.92224086	7.003555E-012	2.248355E-011	1	0.000000E+000
1	60.92268065	2.248355E-011	7.003555E-012	0	0.000000E+000
1	60.93129103	7.003555E-012	2.248355E-011	1	0.000000E+000
1	60.93152577	2.248355E-011	7.003555E-012	0	0.000000E+000
1	60.93159548	7.003555E-012	2.248355E-011	1	0.000000E+000
1	60.93193754	2.248355E-011	7.003555E-012	0	0.000000E+000
1	60.93195129	7.003555E-012	2.248355E-011	1	0.000000E+000
1	60.93284186	2.248355E-011	7.003555E-012	0	0.000000E+000
1	61.00189654	7.003555E-012	2.248355E-011	1	0.000000E+000
1	61.00210256	2.248355E-011	7.003555E-012	0	0.000000E+000
1	61.01461417	7.003555E-012	2.248355E-011	1	0.000000E+000
1	61.01575477	2.248355E-011	7.003555E-012	0	0.000000E+000
1	61.01578825	7.003555E-012	2.248355E-011	1	0.000000E+000
1	61.01638970	2.248355E-011	7.003555E-012	0	0.000000E+000
1	61.01851756	7.003555E-012	2.248355E-011	1	0.000000E+000
1	61.01881018	2.248355E-011	7.003555E-012	0	0.000000E+000
1	62.61422247	6.707848E-012	2.218785E-011	1	0.000000E+000
1	62.61668414	2.218785E-011	6.707848E-012	0	0.000000E+000
1	62.62571007	6.707848E-012	2.218785E-011	1	0.000000E+000
1	62.62742256	2.218785E-011	6.707848E-012	0	0.000000E+000
1	62.66243122	6.707848E-012	2.218785E-011	1	0.000000E+000
1	62.66369461	2.218785E-011	6.707848E-012	0	0.000000E+000
1	62.66369963	6.707848E-012	2.218785E-011	1	0.000000E+000
1	62.66706195	2.218785E-011	6.707848E-012	0	0.000000E+000
1	62.66713537	6.707848E-012	2.218785E-011	1	0.000000E+000
1	62.66972304	2.218785E-011	6.707848E-012	0	0.000000E+000
1	62.68851278	6.707848E-012	2.218785E-011	1	0.000000E+000
1	62.68940828	2.218785E-011	6.707848E-012	0	0.000000E+000
1	62.68942648	6.707848E-012	2.218785E-011	1	0.000000E+000
1	62.69208720	2.218785E-011	6.707848E-012	0	0.000000E+000
1	62.69211804	6.707848E-012	2.218785E-011	1	0.000000E+000
1	62.69242132	2.218785E-011	6.707848E-012	0	0.000000E+000
1	62.69263057	6.707848E-012	2.218785E-011	1	0.000000E+000
1	62.69346322	2.218785E-011	6.707848E-012	0	0.000000E+000
1	62.69348532	6.707848E-012	2.218785E-011	1	0.000000E+000
1	62.69378348	2.218785E-011	6.707848E-012	0	0.000000E+000
1	62.70424715	6.707848E-012	2.218785E-011	1	0.000000E+000
1	62.70440948	2.218785E-011	6.707848E-012	0	0.000000E+000
1	62.71732171	6.707848E-012	2.218785E-011	1	0.000000E+000
1	62.71804962	2.218785E-011	6.707848E-012	0	0.000000E+000
1	62.74499317	6.707848E-012	2.218785E-011	1	0.000000E+000
1	62.74659628	2.218785E-011	6.707848E-012	0	0.000000E+000
1	62.74661342	6.707848E-012	2.218785E-011	1	0.000000E+000
1	62.74993656	2.218785E-011	6.707848E-012	0	0.000000E+000
1	62.77622114	6.707848E-012	2.218785E-011	1	0.000000E+000
1	62.77956039	2.218785E-011	6.707848E-012	0	0.000000E+000
1	62.78100337	6.707848E-012	2.218785E-011	1	0.000000E+000
1	62.78214429	2.218785E-011	6.707848E-012	0	0.000000E+000
1	62.79723821	6.707848E-012	2.218785E-011	1	0.000000E+000
1	62.79729957	2.218785E-011	6.707848E-012	0	0.000000E+000
1	62.82494114	6.707848E-012	2.218785E-011	1	0.000000E+000
1	62.82669207	2.218785E-011	6.707848E-012	0	0.000000E+000
1	62.86288538	6.707848E-012	2.218785E-011	1	0.000000E+000
1	62.86359103	2.218785E-011	6.707848E-012	0	0.000000E+000
1	62.86362425	6.707848E-012	2.218785E-011	1	0.000000E+000
1	62.86695982	2.218785E-011	6.707848E-012	0	0.000000E+000
1	62.86697398	6.707848E-012	2.218785E-011	1	0.000000E+000
1	62.86701565	2.218785E-011	6.707848E-012	0	0.000000E+000
1	62.86703904	6.707848E-012	2.218785E-011	1	0.000000E+000
1	62.86966908	2.218785E-011	6.707848E-012	0	0.000000E+000
1	62.88368889	6.707848E-012	2.218785E-011	1	0.000000E+000
1	62.88711506	2.218785E-011	6.707848E-012	0	0.000000E+000
1	62.93243292	6.707848E-012	2.218785E-011	1	0.000000E+000
1	62.93248811	2.218785E-011	6.707848E-012	0	0.000000E+000
1	62.93250234	6.707848E-012	2.218785E-011	1	0.000000E+000
1	62.93311442	2.218785E-011	6.707848E-012	0	0.000000E+000
1	62.98142642	6.707848E-012	2.218785E-011	1	0.000000E+000
1	62.98276413	2.218785E-011	6.707848E-012	0	0.000000E+000
1	62.99326039	6.707848E-012	2.218785E-011	1	0.000000E+000
1	62.99417332	2.218785E-011	6.707848E-012	0	0.000000E+000
1	63.00869234	6.707848E-012	2.218785E-011	1	0.000000E+000
1	63.00967536	2.218785E-011	6.707848E-012	0	0.000000E+000
1	63.01935146	6.707848E-012	2.218785E-011	1	0.000000E+000
1	63.01959818	2.218785E-011	6.707848E-012	0	0.000000E+000
1	63.02181262	6.707848E-012	2.218785E-011	1	0.000000E+000
1	63.03444931	2.218785E-011	6.707848E-012	0	0.000000E+000
1	63.06312957	6.707848E-012	2.218785E-011	1	0.000000E+000
1	63.06509047	2.218785E-011	6.707848E-012	0	0.000000E+000
1	63.06591962	6.707848E-012	2.218785E-011	1	0.000000E+000
1	63.06617907	2.218785E-011	6.707848E-012	0	0.000000E+000
1	63.06621867	6.707848E-012	2.218785E-011	1	0.000000E+000
1	63.06675994	2.218785E-011	6.707848E-012	0	0.000000E+000
1	63.08775027	6.707848E-012	2.218785E-011	1	0.000000E+000
1	63.08853093	2.218785E-011	6.707848E-012	0	0.000000E+000
1	63.19142199	6.709968E-012	2.218997E-011	1	0.000000E+000
1	63.19210744	2.218997E-011	6.709968E-012	0	0.000000E+000
1	63.19467966	6.709968E-012	2.218997E-011	1	0.000000E+000
1	63.19510466	2.218997E-011	6.709968E-012	0	0.000000E+000
1	63.33398117	6.845891E-012	2.232589E-011	1	0.000000E+000
1	63.33444453	2.232589E-011	6.845891E-012	0	0.000000E+000
1	63.33453991	6.845891E-012	2.232589E-011	1	0.000000E+000
1	63.33471830	2.232589E-011	6.845891E-012	0	0.000000E+000
1	63.34141970	6.845891E-012	2.232589E-011	1	0.000000E+000
1	63.34697082	2.232589E-011	6.845891E-012	0	0.000000E+000
1	63.34701082	6.845891E-012	2.232589E-011	1	0.000000E+000
1	63.34703752	2.232589E-011	6.845891E-012	0	0.000000E+000
1	63.34954990	6.845891E-012	2.232589E-011	1	0.000000E+000
1	63.34988072	2.232589E-011	6.845891E-012	0	0.000000E+000
1	63.35011758	6.845891E-012	2.232589E-011	1	0.000000E+000
1	63.35126628	2.232589E-011	6.845891E-012	0	0.000000E+000
1	63.35127272	6.845891E-012	2.232589E-011	1	0.000000E+000
1	63.35410059	2.232589E-011	6.845891E-012	0	0.000000E+000
1	63.35412983	6.845891E-012	2.232589E-011	1	0.000000E+000
1	63.35433390	2.232589E-011	6.845891E-012	0	0.000000E+000
1	63.35437231	6.845891E-012	2.232589E-011	1	0.000000E+000
1	63.35800177	2.232589E-011	6.845891E-012	0	0.000000E+000
1	63.36169221	6.845891E-012	2.232589E-011	1	0.000000E+000
1	63.36191739	2.232589E-011	6.845891E-012	0	0.000000E+000
1	63.37459137	6.845891E-012	2.232589E-011	1	0.000000E+000
1	63.37472649	2.232589E-011	6.845891E-012	0	0.000000E+000
1	63.39896722	6.845891E-012	2.232589E-011	1	0.000000E+000
1	63.39955597	2.232589E-011	6.845891E-012	0	0.000000E+000
1	63.39956818	6.845891E-012	2.232589E-011	1	0.000000E+000
1	63.40199564	2.232589E-011	6.845891E-012	0	0.000000E+000
1	63.40199723	6.845891E-012	2.232589E-011	1	0.000000E+000
1	63.40242586	2.232589E-011	6.845891E-012	0	0.000000E+000
1	63.43052195	6.845891E-012	2.232589E-011	1	0.000000E+000
1	63.43076445	2.232589E-011	6.845891E-012	0	0.000000E+000
1	63.43080828	6.845891E-012	2.232589E-011	1	0.000000E+000
1	63.43123574	2.232589E-011	6.845891E-012	0	0.000000E+000
1	63.63032551	7.235710E-012	2.271571E-011	1	0.000000E+000
1	63.63041633	2.271571E-011	7.235710E-012	0	0.000000E+000
1	63.63043704	7.235710E-012	2.271571E-011	1	0.000000E+000
1	63.63249543	2.271571E-011	7.235710E-012	0	0.000000E+000
1	66.53625007	6.763227E-012	2.224323E-011	1	0.000000E+000
1	66.53892923	2.224323E-011	6.763227E-012	0	0.000000E+000
1	66.55883819	6.763227E-012	2.224323E-011	1	0.000000E+000
1	66.56033430	2.224323E-011	6.763227E-012	0	0.000000E+000
1	66.56034089	6.763227E-012	2.224323E-011	1	0.000000E+000
1	66.56257635	2.224323E-011	6.763227E-012	0	0.000000E+000
1	66.56325827	6.763227E-012	2.224323E-011	1	0.000000E+000
1	66.56431570	2.224323E-011	6.763227E-012	0	0.000000E+000
1	66.56948827	6.763227E-012	2.224323E-011	1	0.000000E+000
1	66.57076305	2.224323E-011	6.763227E-012	0	0.000000E+000
1	66.58288457	6.763227E-012	2.224323E-011	1	0.000000E+000
1	66.58865690	2.224323E-011	6.763227E-012	0	0.000000E+000
1	66.58868885	6.763227E-012	2.224323E-011	1	0.000000E+000
1	66.58902888	2.224323E-011	6.763227E-012	0	0.000000E+000
1	66.64898829	6.763227E-012	2.224323E-011	1	0.000000E+000
1	66.65126547	2.224323E-011	6.763227E-012	0	0.000000E+000
1	66.65242122	6.763227E-012	2.224323E-011	1	0.000000E+000
1	66.65606238	2.224323E-011	6.763227E-012	0	0.000000E+000
1	66.65620344	6.763227E-012	2.224323E-011	1	0.000000E+000
1	66.65846740	2.224323E-011	6.763227E-012	0	0.000000E+000
1	66.67001488	6.763227E-012	2.224323E-011	1	0.000000E+000
1	66.67264549	2.224323E-011	6.763227E-012	0	0.000000E+000
1	66.67444846	6.763227E-012	2.224323E-011	1	0.000000E+000
1	66.67700861	2.224323E-011	6.763227E-012	0	0.000000E+000
1	66.68216647	6.763227E-012	2.224323E-011	1	0.000000E+000
1	66.68245164	2.224323E-011	6.763227E-012	0	0.000000E+000
1	66.68250963	6.763227E-012	2.224323E-011	1	0.000000E+000
1	66.68312590	2.224323E-011	6.763227E-012	0	0.000000E+000
1	66.68314879	6.763227E-012	2.224323E-011	1	0.000000E+000
1	66.68415493	2.224323E-011	6.763227E-012	0	0.000000E+000
1	66.68561586	6.763227E-012	2.224323E-011	1	0.000000E+000
1	66.68632771	2.224323E-011	6.763227E-012	0	0.000000E+000
1	66.68633563	6.763227E-012	2.224323E-011	1	0.000000E+000
1	66.68678736	2.224323E-011	6.763227E-012	0	0.000000E+000
1	66.72451825	6.763227E-012	2.224323E-011	1	0.000000E+000
1	66.72681219	2.224323E-011	6.763227E-012	0	0.000000E+000
1	66.72684683	6.763227E-012	2.224323E-011	1	0.000000E+000
1	66.72758361	2.224323E-011	6.763227E-012	0	0.000000E+000
1	66.73673724	6.763227E-012	2.224323E-011	1	0.000000E+000
1	66.74081276	2.224323E-011	6.763227E-012	0	0.000000E+000
1	66.75773277	6.763227E-012	2.224323E-011	1	0.000000E+000
1	66.75805271	2.224323E-011	6.763227E-012	0	0.000000E+000
1	66.77078813	6.763227E-012	2.224323E-011	1	0.000000E+000
1	66.77185554	2.224323E-011	6.763227E-012	0	0.000000E+000
1	66.81144023	6.763227E-012	2.224323E-011	1	0.000000E+000
1	66.81148742	2.224323E-011	6.763227E-012	0	0.000000E+000
1	66.81206416	6.763227E-012	2.224323E-011	1	0.000000E+000
1	66.81215446	2.224323E-011	6.763227E-012	0	0.000000E+000
1	66.81218297	6.763227E-012	2.224323E-011	1	0.000000E+000
1	66.81291924	2.224323E-011	6.763227E-012	0	0.000000E+000
1	66.85547431	6.763227E-012	2.224323E-011	1	0.000000E+000
1	66.85555608	2.224323E-011	6.763227E-012	0	0.000000E+000
1	66.85976002	6.763227E-012	2.224323E-011	1	0.000000E+000
1	66.86200913	2.224323E-011	6.763227E-012	0	0.000000E+000
1	66.88375504	6.763227E-012	2.224323E-011	1	0.000000E+000
1	66.88427651	2.224323E-011	6.763227E-012	0	0.000000E+000
1	66.93381540	6.763227E-012	2.224323E-011	1	0.000000E+000
1	66.93456542	2.224323E-011	6.763227E-012	0	0.000000E+000
1	66.93458489	6.763227E-012	2.224323E-011	1	0.000000E+000
1	66.93614056	2.224323E-011	6.763227E-012	0	0.000000E+000
1	66.95320424	6.763227E-012	2.224323E-011	1	0.000000E+000
1	66.95439549	2.224323E-011	6.763227E-012	0	0.000000E+000
1	66.96679607	6.763227E-012	2.224323E-011	1	0.000000E+000
1	66.96843784	2.224323E-011	6.763227E-012	0	0.000000E+000
1	66.99029253	6.763227E-012	2.224323E-011	1	0.000000E+000
1	66.99105786	2.224323E-011	6.763227E-012	0	0.000000E+000
1	67.02638228	6.763227E-012	2.224323E-011	1	0.000000E+000
1	67.02719158	2.224323E-011	6.763227E-012	0	0.000000E+000
1	67.06043406	6.763227E-012	2.224323E-011	1	0.000000E+000
1	67.06045935	2.224323E-011	6.763227E-012	0	0.000000E+000
1	67.13353207	6.653625E-012	2.213363E-011	1	0.000000E+000
1	67.13505605	2.213363E-011	6.653625E-012	0	0.000000E+000
1	67.13754258	6.653625E-012	2.213363E-011	1	0.000000E+000
1	67.13773347	2.213363E-011	6.653625E-012	0	0.000000E+000
1	67.13777430	6.653625E-012	2.213363E-011	1	0.000000E+000
1	67.13812599	2.213363E-011	6.653625E-012	0	0.000000E+000
1	67.20224820	6.653625E-012	2.213363E-011	1	0.000000E+000
1	67.20317119	2.213363E-011	6.653625E-012	0	0.000000E+000
1	67.21188298	6.653625E-012	2.213363E-011	1	0.000000E+000
1	67.21212265	2.213363E-011	6.653625E-012	0	0.000000E+000
1	67.21213796	6.653625E-012	2.213363E-011	1	0.000000E+000
1	67.21658180	2.213363E-011	6.653625E-012	0	0.000000E+000
1	67.21661887	6.653625E-012	2.213363E-011	1	0.000000E+000
1	67.21826171	2.213363E-011	6.653625E-012	0	0.000000E+000
1	75.76498036	6.784630E-012	2.226463E-011	1	0.000000E+000
1	75.76499185	2.226463E-011	6.784630E-012	0	0.000000E+000
1	75.77041844	6.784630E-012	2.226463E-011	1	0.000000E+000
1	75.77328312	2.226463E-011	6.784630E-012	0	0.000000E+000
1	75.79583046	6.784630E-012	2.226463E-011	1	0.000000E+000
1	75.79625103	2.226463E-011	6.784630E-012	0	0.000000E+000
1	75.79628002	6.784630E-012	2.226463E-011	1	0.000000E+000
1	75.79750595	2.226463E-011	6.784630E-012	0	0.000000E+000
1	75.81046993	6.784630E-012	2.226463E-011	1	0.000000E+000
1	75.81131006	2.226463E-011	6.784630E-012	0	0.000000E+000
1	75.83290082	6.784630E-012	2.226463E-011	1	0.000000E+000
1	75.83331142	2.226463E-011	6.784630E-012	0	0.000000E+000
1	75.84119228	6.784630E-012	2.226463E-011	1	0.000000E+000
1	75.84148088	2.226463E-011	6.784630E-012	0	0.000000E+000
1	75.85794230	6.784630E-012	2.226463E-011	1	0.000000E+000
1	75.85806945	2.226463E-011	6.784630E-012	0	0.000000E+000
1	75.88614764	6.784630E-012	2.226463E-011	1	0.000000E+000
1	75.88656856	2.226463E-011	6.784630E-012	0	0.000000E+000
1	75.88658754	6.784630E-012	2.226463E-011	1	0.000000E+000
1	75.88699800	2.226463E-011	6.784630E-012	0	0.000000E+000
1	75.88701654	6.784630E-012	2.226463E-011	1	0.000000E+000
1	75.88749199	2.226463E-011	6.784630E-012	0	0.000000E+000
1	75.92381609	6.784630E-012	2.226463E-011	1	0.000000E+000
1	75.92459335	2.226463E-011	6.784630E-012	0	0.000000E+000
1	75.95753247	6.784630E-012	2.226463E-011	1	0.000000E+000
1	75.95886249	2.226463E-011	6.784630E-012	0	0.000000E+000
1	75.96438118	6.784630E-012	2.226463E-011	1	0.000000E+000
1	75.96471595	2.226463E-011	6.784630E-012	0	0.000000E+000
1	75.97025359	6.784630E-012	2.226463E-011	1	0.000000E+000
1	75.97035358	2.226463E-011	6.784630E-012	0	0.000000E+000
1	75.97592468	6.784630E-012	2.226463E-011	1	0.000000E+000
1	75.97657628	2.226463E-011	6.784630E-012	0	0.000000E+000
1	75.98200385	6.784630E-012	2.226463E-011	1	0.000000E+000
1	75.98267184	2.226463E-011	6.784630E-012	0	0.000000E+000
1	75.99469351	6.784630E-012	2.226463E-011	1	0.000000E+000
1	76.00093344	2.226463E-011	6.784630E-012	0	0.000000E+000
1	76.00097368	6.784630E-012	2.226463E-011	1	0.000000E+000
1	76.00149509	2.226463E-011	6.784630E-012	0	0.000000E+000
1	76.00151353	6.784630E-012	2.226463E-011	1	0.000000E+000
1	76.00207062	2.226463E-011	6.784630E-012	0	0.000000E+000
1	76.02369962	6.784630E-012	2.226463E-011	1	0.000000E+000
1	76.02420626	2.226463E-011	6.784630E-012	0	0.000000E+000
1	76.02604672	6.784630E-012	2.226463E-011	1	0.000000E+000
1	76.02794053	2.226463E-011	6.784630E-012	0	0.000000E+000
1	76.03552971	6.784630E-012	2.226463E-011	1	0.000000E+000
1	76.03565553	2.226463E-011	6.784630E-012	0	0.000000E+000
1	76.03888268	6.784630E-012	2.226463E-011	1	0.000000E+000
1	76.03946831	2.226463E-011	6.784630E-012	0	0.000000E+000
1	76.05379924	6.784630E-012	2.226463E-011	1	0.000000E+000
1	76.05582443	2.226463E-011	6.784630E-012	0	0.000000E+000
1	76.05903394	6.784630E-012	2.226463E-011	1	0.000000E+000
1	76.06069066	2.226463E-011	6.784630E-012	0	0.000000E+000
1	76.07208345	6.784630E-012	2.226463E-011	1	0.000000E+000
1	76.07490628	2.226463E-011	6.784630E-012	0	0.000000E+000
1	77.26127734	6.611684E-012	2.209168E-011	1	0.000000E+000
1	77.26127900	2.209168E-011	6.611684E-012	0	0.000000E+000
1	77.26127902	6.611684E-012	2.209168E-011	1	0.000000E+000
1	77.26143906	2.209168E-011	6.611684E-012	0	0.000000E+000
1	77.26148895	6.611684E-012	2.209168E-011	1	0.000000E+000
1	77.26205288	2.209168E-011	6.611684E-012	0	0.000000E+000
1	77.26208560	6.611684E-012	2.209168E-011	1	0.000000E+000
1	77.26216880	2.209168E-011	6.611684E-012	0	0.000000E+000
1	77.27599655	6.611684E-012	2.209168E-011	1	0.000000E+000
1	77.27612336	2.209168E-011	6.611684E-012	0	0.000000E+000
1	77.28132862	6.611684E-012	2.209168E-011	1	0.000000E+000
1	77.28216281	2.209168E-011	6.611684E-012	0	0.000000E+000
1	77.30070685	6.611684E-012	2.209168E-011	1	0.000000E+000
1	77.30168472	2.209168E-011	6.611684E-012	0	0.000000E+000
1	77.31756883	6.611684E-012	2.209168E-011	1	0.000000E+000
1	77.31873500	2.209168E-011	6.611684E-012	0	0.000000E+000
1	77.35794372	6.611684E-012	2.209168E-011	1	0.000000E+000
1	77.35916932	2.209168E-011	6.611684E-012	0	0.000000E+000
1	77.35917215	6.611684E-012	2.209168E-011	1	0.000000E+000
1	77.35998497	2.209168E-011	6.611684E-012	0	0.000000E+000
1	77.42834360	6.830512E-012	2.231051E-011	1	0.000000E+000
1	77.43017806	2.231051E-011	6.830512E-012	0	0.000000E+000
1	77.43236077	6.830512E-012	2.231051E-011	1	0.000000E+000
1	77.43392041	2.231051E-011	6.830512E-012	0	0.000000E+000
1	77.43480892	6.830512E-012	2.231051E-011	1	0.000000E+000
1	77.43853080	2.231051E-011	6.830512E-012	0	0.000000E+000
1	77.46410887	6.830512E-012	2.231051E-011	1	0.000000E+000
1	77.46413047	2.231051E-011	6.830512E-012	0	0.000000E+000
1	77.47359352	6.830512E-012	2.231051E-011	1	0.000000E+000
1	77.47508293	2.231051E-011	6.830512E-012	0	0.000000E+000
1	77.48477816	6.830512E-012	2.231051E-011	1	0.000000E+000
1	77.48542734	2.231051E-011	6.830512E-012	0	0.000000E+000
1	77.49211609	6.830512E-012	2.231051E-011	1	0.000000E+000
1	77.49253727	2.231051E-011	6.830512E-012	0	0.000000E+000
1	77.49493676	6.830512E-012	2.231051E-011	1	0.000000E+000
1	77.49637966	2.231051E-011	6.830512E-012	0	0.000000E+000
1	77.53093685	6.830512E-012	2.231051E-011	1	0.000000E+000
1	77.53111348	2.231051E-011	6.830512E-012	0	0.000000E+000
1	77.53348483	6.830512E-012	2.231051E-011	1	0.000000E+000
1	77.53455143	2.231051E-011	6.830512E-012	0	0.000000E+000
1	77.55596125	6.830512E-012	2.231051E-011	1	0.000000E+000
1	77.55671756	2.231051E-011	6.830512E-012	0	0.000000E+000
1	77.58176772	6.830512E-012	2.231051E-011	1	0.000000E+000
1	77.58206157	2.231051E-011	6.830512E-012	0	0.000000E+000
1	77.64827535	6.698208E-012	2.217821E-011	1	0.000000E+000
1	77.64899294	2.217821E-011	6.698208E-012	0	0.000000E+000
1	77.65591151	6.698208E-012	2.217821E-011	1	0.000000E+000
1	77.65882951	2.217821E-011	6.698208E-012	0	0.000000E+000
1	77.65885433	6.698208E-012	2.217821E-011	1	0.000000E+000
1	77.66019041	2.217821E-011	6.698208E-012	0	0.000000E+000
1	77.66965257	6.698208E-012	2.217821E-011	1	0.000000E+000
1	77.67010892	2.217821E-011	6.698208E-012	0	0.000000E+000
1	77.67646927	6.698208E-012	2.217821E-011	1	0.000000E+000
1	77.67650625	2.217821E-011	6.698208E-012	0	0.000000E+000
1	77.67657803	6.698208E-012	2.217821E-011	1	0.000000E+000
1	77.67796036	2.217821E-011	6.698208E-012	0	0.000000E+000
1	77.67798210	6.698208E-012	2.217821E-011	1	0.000000E+000
1	77.67954079	2.217821E-011	6.698208E-012	0	0.000000E+000
1	77.72443395	6.698208E-012	2.217821E-011	1	0.000000E+000
1	77.72601373	2.217821E-011	6.698208E-012	0	0.000000E+000
1	77.72602982	6.698208E-012	2.217821E-011	1	0.000000E+000
1	77.72609817	2.217821E-011	6.698208E-012	0	0.000000E+000
1	77.74257969	6.698208E-012	2.217821E-011	1	0.000000E+000
1	77.74281235	2.217821E-011	6.698208E-012	0	0.000000E+000
1	77.76225769	6.698208E-012	2.217821E-011	1	0.000000E+000
1	77.76287268	2.217821E-011	6.698208E-012	0	0.000000E+000
1	77.76289919	6.698208E-012	2.217821E-011	1	0.000000E+000
1	77.76328469	2.217821E-011	6.698208E-012	0	0.000000E+000
1	77.78304593	6.698208E-012	2.217821E-011	1	0.000000E+000
1	77.78344925	2.217821E-011	6.698208E-012	0	0.000000E+000
1	77.78573336	6.698208E-012	2.217821E-011	1	0.000000E+000
1	77.78952838	2.217821E-011	6.698208E-012	0	0.000000E+000
1	77.80056610	6.698208E-012	2.217821E-011	1	0.000000E+000
1	77.80212416	2.217821E-011	6.698208E-012	0	0.000000E+000
1	77.82794943	6.698208E-012	2.217821E-011	1	0.000000E+000
1	77.82886586	2.217821E-011	6.698208E-012	0	0.000000E+000
1	77.84253808	6.698208E-012	2.217821E-011	1	0.000000E+000
1	77.84355359	2.217821E-011	6.698208E-012	0	0.000000E+000
1	77.87767277	6.698208E-012	2.217821E-011	1	0.000000E+000
1	77.87812353	2.217821E-011	6.698208E-012	0	0.000000E+000
1	77.92022207	6.698208E-012	2.217821E-011	1	0.000000E+000
1	77.92209757	2.217821E-011	6.698208E-012	0	0.000000E+000
1	77.94699760	6.698208E-012	2.217821E-011	1	0.000000E+000
1	77.94824239	2.217821E-011	6.698208E-012	0	0.000000E+000
1	77.95019331	6.698208E-012	2.217821E-011	1	0.000000E+000
1	77.95184703	2.217821E-011	6.698208E-012	0	0.000000E+000
1	77.98124960	6.698208E-012	2.217821E-011	1	0.000000E+000
1	77.98127275	2.217821E-011	6.698208E-012	0	0.000000E+000
1	77.98661515	6.698208E-012	2.217821E-011	1	0.000000E+000
1	77.98752961	2.217821E-011	6.698208E-012	0	0.000000E+000
1	78.00570218	6.698208E-012	2.217821E-011	1	0.000000E+000
1	78.00575031	2.217821E-011	6.698208E-012	0	0.000000E+000
1	78.00575529	6.698208E-012	2.217821E-011	1	0.000000E+000
1	78.00989792	2.217821E-011	6.698208E-012	0	0.000000E+000
1	78.00990480	6.698208E-012	2.217821E-011	1	0.000000E+000
1	78.01026163	2.217821E-011	6.698208E-012	0	0.000000E+000
1	78.01029119	6.698208E-012	2.217821E-011	1	0.000000E+000
1	78.01046045	2.217821E-011	6.698208E-012	0	0.000000E+000
1	78.04954967	6.698208E-012	2.217821E-011	1	0.000000E+000
1	78.05081006	2.217821E-011	6.698208E-012	0	0.000000E+000
1	78.05082015	6.698208E-012	2.217821E-011	1	0.000000E+000
1	78.05143625	2.217821E-011	6.698208E-012	0	0.000000E+000
1	78.06237413	6.698208E-012	2.217821E-011	1	0.000000E+000
1	78.06241280	2.217821E-011	6.698208E-012	0	0.000000E+000
1	78.09630759	6.698208E-012	2.217821E-011	1	0.000000E+000
1	78.09874449	2.217821E-011	6.698208E-012	0	0.000000E+000
1	78.10038596	6.698208E-012	2.217821E-011	1	0.000000E+000
1	78.10427829	2.217821E-011	6.698208E-012	0	0.000000E+000
1	78.10430987	6.698208E-012	2.217821E-011	1	0.000000E+000
1	78.10703545	2.217821E-011	6.698208E-012	0	0.000000E+000
1	78.11179682	6.698208E-012	2.217821E-011	1	0.000000E+000
1	78.11192562	2.217821E-011	6.698208E-012	0	0.000000E+000
1	78.15031370	6.698208E-012	2.217821E-011	1	0.000000E+000
1	78.15060505	2.217821E-011	6.698208E-012	0	0.000000E+000
1	78.15064467	6.698208E-012	2.217821E-011	1	0.000000E+000
1	78.15086999	2.217821E-011	6.698208E-012	0	0.000000E+000
1	78.18228305	6.698208E-012	2.217821E-011	1	0.000000E+000
1	78.18263536	2.217821E-011	6.698208E-012	0	0.000000E+000
1	78.18267297	6.698208E-012	2.217821E-011	1	0.000000E+000
1	78.18406454	2.217821E-011	6.698208E-012	0	0.000000E+000
1	78.19889285	6.698208E-012	2.217821E-011	1	0.000000E+000
1	78.19971148	2.217821E-011	6.698208E-012	0	0.000000E+000
1	78.21856537	6.698208E-012	2.217821E-011	1	0.000000E+000
1	78.21863779	2.217821E-011	6.698208E-012	0	0.000000E+000
1	78.21868237	6.698208E-012	2.217821E-011	1	0.000000E+000
1	78.21933978	2.217821E-011	6.698208E-012	0	0.000000E+000
1	78.21938480	6.698208E-012	2.217821E-011	1	0.000000E+000
1	78.21988725	2.217821E-011	6.698208E-012	0	0.000000E+000
1	78.21989865	6.698208E-012	2.217821E-011	1	0.000000E+000
1	78.23089654	2.217821E-011	6.698208E-012	0	0.000000E+000
1	78.23528748	6.698208E-012	2.217821E-011	1	0.000000E+000
1	78.23565067	2.217821E-011	6.698208E-012	0	0.000000E+000
1	78.26751015	6.698208E-012	2.217821E-011	1	0.000000E+000
1	78.26838625	2.217821E-011	6.698208E-012	0	0.000000E+000
1	78.26840011	6.698208E-012	2.217821E-011	1	0.000000E+000
1	78.26973234	2.217821E-011	6.698208E-012	0	0.000000E+000
1	78.26976410	6.698208E-012	2.217821E-011	1	0.000000E+000
1	78.27199732	2.217821E-011	6.698208E-012	0	0.000000E+000
1	78.28244807	6.698208E-012	2.217821E-011	1	0.000000E+000
1	78.28262438	2.217821E-011	6.698208E-012	0	0.000000E+000
1	78.28525412	6.698208E-012	2.217821E-011	1	0.000000E+000
1	78.28750800	2.217821E-011	6.698208E-012	0	0.000000E+000
1	78.28753314	6.698208E-012	2.217821E-011	1	0.000000E+000
1	78.28791142	2.217821E-011	6.698208E-012	0	0.000000E+000
1	78.30673624	6.698208E-012	2.217821E-011	1	0.000000E+000
1	78.30750801	2.217821E-011	6.698208E-012	0	0.000000E+000
1	78.36631086	6.698208E-012	2.217821E-011	1	0.000000E+000
1	78.36707705	2.217821E-011	6.698208E-012	0	0.000000E+000
1	78.37050055	6.698208E-012	2.217821E-011	1	0.000000E+000
1	78.37176415	2.217821E-011	6.698208E-012	0	0.000000E+000
1	78.38059931	6.698208E-012	2.217821E-011	1	0.000000E+000
1	78.38195616	2.217821E-011	6.698208E-012	0	0.000000E+000
1	78.39021930	6.698208E-012	2.217821E-011	1	0.000000E+000
1	78.39309760	2.217821E-011	6.698208E-012	0	0.000000E+000
1	78.39560286	6.698208E-012	2.217821E-011	1	0.000000E+000
1	78.39677969	2.217821E-011	6.698208E-012	0	0.000000E+000
1	78.39679738	6.698208E-012	2.217821E-011	1	0.000000E+000
1	78.39734862	2.217821E-011	6.698208E-012	0	0.000000E+000
1	78.40681359	6.698208E-012	2.217821E-011	1	0.000000E+000
1	78.40687984	2.217821E-011	6.698208E-012	0	0.000000E+000
1	78.41366300	6.698208E-012	2.217821E-011	1	0.000000E+000
1	78.41492911	2.217821E-011	6.698208E-012	0	0.000000E+000
1	78.41498515	6.698208E-012	2.217821E-011	1	0.000000E+000
1	78.41503180	2.217821E-011	6.698208E-012	0	0.000000E+000
1	78.41524371	6.698208E-012	2.217821E-011	1	0.000000E+000
1	78.41622369	2.217821E-011	6.698208E-012	0	0.000000E+000
1	78.42132763	6.698208E-012	2.217821E-011	1	0.000000E+000
1	78.42141579	2.217821E-011	6.698208E-012	0	0.000000E+000
1	78.42142018	6.698208E-012	2.217821E-011	1	0.000000E+000
1	78.42176588	2.217821E-011	6.698208E-012	0	0.000000E+000
1	78.42382274	6.698208E-012	2.217821E-011	1	0.000000E+000
1	78.42410969	2.217821E-011	6.698208E-012	0	0.000000E+000
1	78.42425182	6.698208E-012	2.217821E-011	1	0.000000E+000
1	78.42541620	2.217821E-011	6.698208E-012	0	0.000000E+000
1	78.42544053	6.698208E-012	2.217821E-011	1	0.000000E+000
1	78.42744174	2.217821E-011	6.698208E-012	0	0.000000E+000
1	78.42746666	6.698208E-012	2.217821E-011	1	0.000000E+000
1	78.42819507	2.217821E-011	6.698208E-012	0	0.000000E+000
1	78.48349334	6.698208E-012	2.217821E-011	1	0.000000E+000
1	78.48385030	2.217821E-011	6.698208E-012	0	0.000000E+000
1	78.49032380	6.698208E-012	2.217821E-011	1	0.000000E+000
1	78.49704344	2.217821E-011	6.698208E-012	0	0.000000E+000
1	78.50151773	6.698208E-012	2.217821E-011	1	0.000000E+000
1	78.50283664	2.217821E-011	6.698208E-012	0	0.000000E+000
1	78.51152967	6.698208E-012	2.217821E-011	1	0.000000E+000
1	78.51278746	2.217821E-011	6.698208E-012	0	0.000000E+000
1	79.19855758	6.691714E-012	2.217171E-011	1	0.000000E+000
1	79.19858191	2.217171E-011	6.691714E-012	0	0.000000E+000
1	79.23053895	6.691714E-012	2.217171E-011	1	0.000000E+000
1	79.23170328	2.217171E-011	6.691714E-012	0	0.000000E+000
1	79.24376439	6.691714E-012	2.217171E-011	1	0.000000E+000
1	79.24599000	2.217171E-011	6.691714E-012	0	0.000000E+000
1	79.47052892	6.948304E-012	2.242830E-011	1	0.000000E+000
1	79.47061791	2.242830E-011	6.948304E-012	0	0.000000E+000
1	79.47501623	6.948304E-012	2.242830E-011	1	0.000000E+000
1	79.47617233	2.242830E-011	6.948304E-012	0	0.000000E+000
1	79.49236470	6.948304E-012	2.242830E-011	1	0.000000E+000
1	79.49323554	2.242830E-011	6.948304E-012	0	0.000000E+000
1	79.51124762	6.948304E-012	2.242830E-011	1	0.000000E+000
1	79.51485575	2.242830E-011	6.948304E-012	0	0.000000E+000
1	79.67629603	6.723953E-012	2.220395E-011	1	0.000000E+000
1	79.68044667	2.220395E-011	6.723953E-012	0	0.000000E+000
1	79.68048164	6.723953E-012	2.220395E-011	1	0.000000E+000
1	79.68109970	2.220395E-011	6.723953E-012	0	0.000000E+000
1	79.68190065	6.723953E-012	2.220395E-011	1	0.000000E+000
1	79.68205578	2.220395E-011	6.723953E-012	0	0.000000E+000
1	79.68207511	6.723953E-012	2.220395E-011	1	0.000000E+000
1	79.68307549	2.220395E-011	6.723953E-012	0	0.000000E+000
1	79.68310311	6.723953E-012	2.220395E-011	1	0.000000E+000
1	79.68432059	2.220395E-011	6.723953E-012	0	0.000000E+000
1	79.68435573	6.723953E-012	2.220395E-011	1	0.000000E+000
1	79.68525319	2.220395E-011	6.723953E-012	0	0.000000E+000
1	79.68527088	6.723953E-012	2.220395E-011	1	0.000000E+000
1	79.68584078	2.220395E-011	6.723953E-012	0	0.000000E+000
1	79.69713078	6.723953E-012	2.220395E-011	1	0.000000E+000
1	79.69763945	2.220395E-011	6.723953E-012	0	0.000000E+000
1	79.69768819	6.723953E-012	2.220395E-011	1	0.000000E+000
1	79.70302513	2.220395E-011	6.723953E-012	0	0.000000E+000
1	79.70307847	6.723953E-012	2.220395E-011	1	0.000000E+000
1	79.70312265	2.220395E-011	6.723953E-012	0	0.000000E+000
1	79.71713247	6.723953E-012	2.220395E-011	1	0.000000E+000
1	79.72027000	2.220395E-011	6.723953E-012	0	0.000000E+000
1	79.78827001	6.680298E-012	2.216030E-011	1	0.000000E+000
1	79.78827100	2.216030E-011	6.680298E-012	0	0.000000E+000
1	79.78827191	6.680298E-012	2.216030E-011	1	0.000000E+000
1	79.78884178	2.216030E-011	6.680298E-012	0	0.000000E+000
1	79.79129187	6.680298E-012	2.216030E-011	1	0.000000E+000
1	79.79270873	2.216030E-011	6.680298E-012	0	0.000000E+000
1	79.81315228	6.680298E-012	2.216030E-011	1	0.000000E+000
1	79.81390749	2.216030E-011	6.680298E-012	0	0.000000E+000
1	79.83729467	6.680298E-012	2.216030E-011	1	0.000000E+000
1	79.83949132	2.216030E-011	6.680298E-012	0	0.000000E+000
1	79.83953701	6.680298E-012	2.216030E-011	1	0.000000E+000
1	79.84230228	2.216030E-011	6.680298E-012	0	0.000000E+000
1	79.84230794	6.680298E-012	2.216030E-011	1	0.000000E+000
1	79.84487535	2.216030E-011	6.680298E-012	0	0.000000E+000
1	80.04088133	6.820850E-012	2.230085E-011	1	0.000000E+000
1	80.04088300	2.230085E-011	6.820850E-012	0	0.000000E+000
1	80.04088319	6.820850E-012	2.230085E-011	1	0.000000E+000
1	80.04163492	2.230085E-011	6.820850E-012	0	0.000000E+000
1	80.04342398	6.820850E-012	2.230085E-011	1	0.000000E+000
1	80.04465462	2.230085E-011	6.820850E-012	0	0.000000E+000
1	80.04466527	6.820850E-012	2.230085E-011	1	0.000000E+000
1	80.04725613	2.230085E-011	6.820850E-012	0	0.000000E+000
1	80.04727670	6.820850E-012	2.230085E-011	1	0.000000E+000
1	80.05015177	2.230085E-011	6.820850E-012	0	0.000000E+000
1	80.11010157	6.820850E-012	2.230085E-011	1	0.000000E+000
1	80.11046014	2.230085E-011	6.820850E-012	0	0.000000E+000
1	80.11316849	6.820850E-012	2.230085E-011	1	0.000000E+000
1	80.11363418	2.230085E-011	6.820850E-012	0	0.000000E+000
1	80.14287943	6.820850E-012	2.230085E-011	1	0.000000E+000
1	80.14432649	2.230085E-011	6.820850E-012	0	0.000000E+000
1	80.15956110	6.820850E-012	2.230085E-011	1	0.000000E+000
1	80.15958168	2.230085E-011	6.820850E-012	0	0.000000E+000
1	80.21279305	6.820850E-012	2.230085E-011	1	0.000000E+000
1	80.21607862	2.230085E-011	6.820850E-012	0	0.000000E+000
1	80.21608298	6.820850E-012	2.230085E-011	1	0.000000E+000
1	80.21665569	2.230085E-011	6.820850E-012	0	0.000000E+000
1	80.21669962	6.820850E-012	2.230085E-011	1	0.000000E+000
1	80.21748307	2.230085E-011	6.820850E-012	0	0.000000E+000
1	80.22670135	6.820850E-012	2.230085E-011	1	0.000000E+000
1	80.22837225	2.230085E-011	6.820850E-012	0	0.000000E+000
1	80.22844005	6.820850E-012	2.230085E-011	1	0.000000E+000
1	80.23022103	2.230085E-011	6.820850E-012	0	0.000000E+000
1	80.23025674	6.820850E-012	2.230085E-011	1	0.000000E+000
1	80.23491719	2.230085E-011	6.820850E-012	0	0.000000E+000
1	80.23494046	6.820850E-012	2.230085E-011	1	0.000000E+000
1	80.23631216	2.230085E-011	6.820850E-012	0	0.000000E+000
1	80.26551297	6.820850E-012	2.230085E-011	1	0.000000E+000
1	80.26677108	2.230085E-011	6.820850E-012	0	0.000000E+000
1	80.73052885	6.808526E-012	2.228853E-011	1	0.000000E+000
1	80.73053000	2.228853E-011	6.808526E-012	0	0.000000E+000
1	80.73053200	6.808526E-012	2.228853E-011	1	0.000000E+000
1	80.73211978	2.228853E-011	6.808526E-012	0	0.000000E+000
1	80.73373067	6.808526E-012	2.228853E-011	1	0.000000E+000
1	80.73485291	2.228853E-011	6.808526E-012	0	0.000000E+000
1	80.73487274	6.808526E-012	2.228853E-011	1	0.000000E+000
1	80.73596457	2.228853E-011	6.808526E-012	0	0.000000E+000
1	80.75088685	6.808526E-012	2.228853E-011	1	0.000000E+000
1	80.75208386	2.228853E-011	6.808526E-012	0	0.000000E+000
1	80.75211371	6.808526E-012	2.228853E-011	1	0.000000E+000
1	80.75294515	2.228853E-011	6.808526E-012	0	0.000000E+000
1	80.75296401	6.808526E-012	2.228853E-011	1	0.000000E+000
1	80.75320647	2.228853E-011	6.808526E-012	0	0.000000E+000
1	80.75324784	6.808526E-012	2.228853E-011	1	0.000000E+000
1	80.75486380	2.228853E-011	6.808526E-012	0	0.000000E+000
1	80.75487676	6.808526E-012	2.228853E-011	1	0.000000E+000
1	80.75807247	2.228853E-011	6.808526E-012	0	0.000000E+000
1	80.80811281	6.808526E-012	2.228853E-011	1	0.000000E+000
1	80.80998078	2.228853E-011	6.808526E-012	0	0.000000E+000
1	80.81000587	6.808526E-012	2.228853E-011	1	0.000000E+000
1	80.81302981	2.228853E-011	6.808526E-012	0	0.000000E+000
1	80.81306366	6.808526E-012	2.228853E-011	1	0.000000E+000
1	80.81339797	2.228853E-011	6.808526E-012	0	0.000000E+000
1	80.81678100	6.808526E-012	2.228853E-011	1	0.000000E+000
1	80.81713509	2.228853E-011	6.808526E-012	0	0.000000E+000
1	80.81717438	6.808526E-012	2.228853E-011	1	0.000000E+000
1	80.81738261	2.228853E-011	6.808526E-012	0	0.000000E+000
1	80.82781416	6.808526E-012	2.228853E-011	1	0.000000E+000
1	80.83126897	2.228853E-011	6.808526E-012	0	0.000000E+000
1	80.83136160	6.808526E-012	2.228853E-011	1	0.000000E+000
1	80.83423365	2.228853E-011	6.808526E-012	0	0.000000E+000
1	80.83424705	6.808526E-012	2.228853E-011	1	0.000000E+000
1	80.83606718	2.228853E-011	6.808526E-012	0	0.000000E+000
1	80.86855187	6.808526E-012	2.228853E-011	1	0.000000E+000
1	80.87054618	2.228853E-011	6.808526E-012	0	0.000000E+000
1	80.92469770	6.808526E-012	2.228853E-011	1	0.000000E+000
1	80.92654547	2.228853E-011	6.808526E-012	0	0.000000E+000
1	80.94378924	6.808526E-012	2.228853E-011	1	0.000000E+000
1	80.94452403	2.228853E-011	6.808526E-012	0	0.000000E+000
1	80.94455286	6.808526E-012	2.228853E-011	1	0.000000E+000
1	80.94496715	2.228853E-011	6.808526E-012	0	0.000000E+000
1	80.94689827	6.808526E-012	2.228853E-011	1	0.000000E+000
1	80.94696290	2.228853E-011	6.808526E-012	0	0.000000E+000
1	80.94702203	6.808526E-012	2.228853E-011	1	0.000000E+000
1	80.94730037	2.228853E-011	6.808526E-012	0	0.000000E+000
1	80.97787668	6.808526E-012	2.228853E-011	1	0.000000E+000
1	80.97899390	2.228853E-011	6.808526E-012	0	0.000000E+000
1	80.99488603	6.808526E-012	2.228853E-011	1	0.000000E+000
1	80.99525913	2.228853E-011	6.808526E-012	0	0.000000E+000
1	80.99832671	6.808526E-012	2.228853E-011	1	0.000000E+000
1	80.99940906	2.228853E-011	6.808526E-012	0	0.000000E+000
1	80.99942916	6.808526E-012	2.228853E-011	1	0.000000E+000
1	81.00159064	2.228853E-011	6.808526E-012	0	0.000000E+000
1	81.02034242	6.808526E-012	2.228853E-011	1	0.000000E+000
1	81.02254110	2.228853E-011	6.808526E-012	0	0.000000E+000
1	81.10864337	6.602509E-012	2.208251E-011	1	0.000000E+000
1	81.10955967	2.208251E-011	6.602509E-012	0	0.000000E+000
1	81.10960963	6.602509E-012	2.208251E-011	1	0.000000E+000
1	81.11081681	2.208251E-011	6.602509E-012	0	0.000000E+000
1	81.21747938	6.663090E-012	2.214309E-011	1	0.000000E+000
1	81.21768957	2.214309E-011	6.663090E-012	0	0.000000E+000
1	81.21896091	6.663090E-012	2.214309E-011	1	0.000000E+000
1	81.21935460	2.214309E-011	6.663090E-012	0	0.000000E+000
1	81.22876779	6.663090E-012	2.214309E-011	1	0.000000E+000
1	81.22986176	2.214309E-011	6.663090E-012	0	0.000000E+000
1	81.26529325	6.663090E-012	2.214309E-011	1	0.000000E+000
1	81.26573444	2.214309E-011	6.663090E-012	0	0.000000E+000
1	81.27735661	6.663090E-012	2.214309E-011	1	0.000000E+000
1	81.27813570	2.214309E-011	6.663090E-012	0	0.000000E+000
1	81.30460534	6.663090E-012	2.214309E-011	1	0.000000E+000
1	81.30576019	2.214309E-011	6.663090E-012	0	0.000000E+000
1	81.32273155	6.663090E-012	2.214309E-011	1	0.000000E+000
1	81.32409555	2.214309E-011	6.663090E-012	0	0.000000E+000
1	81.33506710	6.663090E-012	2.214309E-011	1	0.000000E+000
1	81.33626385	2.214309E-011	6.663090E-012	0	0.000000E+000
1	81.35304912	6.663090E-012	2.214309E-011	1	0.000000E+000
1	81.35309760	2.214309E-011	6.663090E-012	0	0.000000E+000
1	81.35742501	6.663090E-012	2.214309E-011	1	0.000000E+000
1	81.35805811	2.214309E-011	6.663090E-012	0	0.000000E+000
1	81.39105932	6.663090E-012	2.214309E-011	1	0.000000E+000
1	81.39262561	2.214309E-011	6.663090E-012	0	0.000000E+000
1	81.40455149	6.663090E-012	2.214309E-011	1	0.000000E+000
1	81.40488211	2.214309E-011	6.663090E-012	0	0.000000E+000
1	81.40497907	6.663090E-012	2.214309E-011	1	0.000000E+000
1	81.40621676	2.214309E-011	6.663090E-012	0	0.000000E+000
1	81.40856918	6.663090E-012	2.214309E-011	1	0.000000E+000
1	81.41015272	2.214309E-011	6.663090E-012	0	0.000000E+000
1	81.42367875	6.663090E-012	2.214309E-011	1	0.000000E+000
1	81.42479136	2.214309E-011	6.663090E-012	0	0.000000E+000
1	81.44300498	6.663090E-012	2.214309E-011	1	0.000000E+000
1	81.44392841	2.214309E-011	6.663090E-012	0	0.000000E+000
1	81.45113823	6.663090E-012	2.214309E-011	1	0.000000E+000
1	81.45143126	2.214309E-011	6.663090E-012	0	0.000000E+000
1	81.45466759	6.663090E-012	2.214309E-011	1	0.000000E+000
1	81.45619839	2.214309E-011	6.663090E-012	0	0.000000E+000
1	81.46623252	6.663090E-012	2.214309E-011	1	0.000000E+000
1	81.46877544	2.214309E-011	6.663090E-012	0	0.000000E+000
1	81.46903593	6.663090E-012	2.214309E-011	1	0.000000E+000
1	81.46905794	2.214309E-011	6.663090E-012	0	0.000000E+000
1	81.47509759	6.663090E-012	2.214309E-011	1	0.000000E+000
1	81.47704463	2.214309E-011	6.663090E-012	0	0.000000E+000
1	81.50060895	6.663090E-012	2.214309E-011	1	0.000000E+000
1	81.50174536	2.214309E-011	6.663090E-012	0	0.000000E+000
1	81.50839323	6.663090E-012	2.214309E-011	1	0.000000E+000
1	81.50872033	2.214309E-011	6.663090E-012	0	0.000000E+000
1	81.54495805	6.663090E-012	2.214309E-011	1	0.000000E+000
1	81.54572133	2.214309E-011	6.663090E-012	0	0.000000E+000
1	81.55629667	6.663090E-012	2.214309E-011	1	0.000000E+000
1	81.55701950	2.214309E-011	6.663090E-012	0	0.000000E+000
1	81.55705919	6.663090E-012	2.214309E-011	1	0.000000E+000
1	81.55734861	2.214309E-011	6.663090E-012	0	0.000000E+000
1	81.56707907	6.663090E-012	2.214309E-011	1	0.000000E+000
1	81.56710410	2.214309E-011	6.663090E-012	0	0.000000E+000
1	81.57534404	6.663090E-012	2.214309E-011	1	0.000000E+000
1	81.57759374	2.214309E-011	6.663090E-012	0	0.000000E+000
1	81.57763038	6.663090E-012	2.214309E-011	1	0.000000E+000
1	81.57793240	2.214309E-011	6.663090E-012	0	0.000000E+000
1	81.58959502	6.663090E-012	2.214309E-011	1	0.000000E+000
1	81.59027222	2.214309E-011	6.663090E-012	0	0.000000E+000
1	81.60388026	6.663090E-012	2.214309E-011	1	0.000000E+000
1	81.60684116	2.214309E-011	6.663090E-012	0	0.000000E+000
1	81.67572449	6.515360E-012	2.199536E-011	1	0.000000E+000
1	81.67889077	2.199536E-011	6.515360E-012	0	0.000000E+000
1	81.67889922	6.515360E-012	2.199536E-011	1	0.000000E+000
1	81.67907474	2.199536E-011	6.515360E-012	0	0.000000E+000
1	81.67913584	6.515360E-012	2.199536E-011	1	0.000000E+000
1	81.68038600	2.199536E-011	6.515360E-012	0	0.000000E+000
1	81.70004090	6.515360E-012	2.199536E-011	1	0.000000E+000
1	81.70106647	2.199536E-011	6.515360E-012	0	0.000000E+000
1	81.70109363	6.515360E-012	2.199536E-011	1	0.000000E+000
1	81.70222253	2.199536E-011	6.515360E-012	0	0.000000E+000
1	81.95810391	6.524598E-012	2.200460E-011	1	0.000000E+000
1	81.95810400	2.200460E-011	6.524598E-012	0	0.000000E+000
1	81.95810499	6.524598E-012	2.200460E-011	1	0.000000E+000
1	81.95856259	2.200460E-011	6.524598E-012	0	0.000000E+000
1	81.97925786	6.524598E-012	2.200460E-011	1	0.000000E+000
1	81.98031339	2.200460E-011	6.524598E-012	0	0.000000E+000
1	81.98450874	6.524598E-012	2.200460E-011	1	0.000000E+000
1	81.98677919	2.200460E-011	6.524598E-012	0	0.000000E+000
1	81.98679314	6.524598E-012	2.200460E-011	1	0.000000E+000
1	81.98929846	2.200460E-011	6.524598E-012	0	0.000000E+000
1	81.99852772	6.524598E-012	2.200460E-011	1	0.000000E+000
1	81.99882929	2.200460E-011	6.524598E-012	0	0.000000E+000
1	81.99895410	6.524598E-012	2.200460E-011	1	0.000000E+000
1	82.00292040	2.200460E-011	6.524598E-012	0	0.000000E+000
1	82.00737504	6.524598E-012	2.200460E-011	1	0.000000E+000
1	82.00863037	2.200460E-011	6.524598E-012	0	0.000000E+000
1	82.03191377	6.524598E-012	2.200460E-011	1	0.000000E+000
1	82.03300592	2.200460E-011	6.524598E-012	0	0.000000E+000
1	82.07407635	6.524598E-012	2.200460E-011	1	0.000000E+000
1	82.07409161	2.200460E-011	6.524598E-012	0	0.000000E+000
1	82.19129177	6.876507E-012	2.235651E-011	1	0.000000E+000
1	82.19129200	2.235651E-011	6.876507E-012	0	0.000000E+000
1	82.19129365	6.876507E-012	2.235651E-011	1	0.000000E+000
1	82.19289661	2.235651E-011	6.876507E-012	0	0.000000E+000
1	82.20798658	6.876507E-012	2.235651E-011	1	0.000000E+000
1	82.20805504	2.235651E-011	6.876507E-012	0	0.000000E+000
1	82.29873680	6.688888E-012	2.216889E-011	1	0.000000E+000
1	82.29873700	2.216889E-011	6.688888E-012	0	0.000000E+000
1	82.29873784	6.688888E-012	2.216889E-011	1	0.000000E+000
1	82.29898021	2.216889E-011	6.688888E-012	0	0.000000E+000
1	82.33879184	6.688888E-012	2.216889E-011	1	0.000000E+000
1	82.34288780	2.216889E-011	6.688888E-012	0	0.000000E+000
1	82.34867523	6.688888E-012	2.216889E-011	1	0.000000E+000
1	82.35241005	2.216889E-011	6.688888E-012	0	0.000000E+000
1	82.35964177	6.688888E-012	2.216889E-011	1	0.000000E+000
1	82.35987150	2.216889E-011	6.688888E-012	0	0.000000E+000
1	82.35997007	6.688888E-012	2.216889E-011	1	0.000000E+000
1	82.36026206	2.216889E-011	6.688888E-012	0	0.000000E+000
1	82.37915220	6.688888E-012	2.216889E-011	1	0.000000E+000
1	82.37923559	2.216889E-011	6.688888E-012	0	0.000000E+000
1	82.37927080	6.688888E-012	2.216889E-011	1	0.000000E+000
1	82.37949191	2.216889E-011	6.688888E-012	0	0.000000E+000
1	82.40381664	6.688888E-012	2.216889E-011	1	0.000000E+000
1	82.40492055	2.216889E-011	6.688888E-012	0	0.000000E+000
1	82.42395506	6.688888E-012	2.216889E-011	1	0.000000E+000
1	82.42426525	2.216889E-011	6.688888E-012	0	0.000000E+000
1	82.42429519	6.688888E-012	2.216889E-011	1	0.000000E+000
1	82.42493010	2.216889E-011	6.688888E-012	0	0.000000E+000
1	82.44655597	6.688888E-012	2.216889E-011	1	0.000000E+000
1	82.44732518	2.216889E-011	6.688888E-012	0	0.000000E+000
1	82.44734454	6.688888E-012	2.216889E-011	1	0.000000E+000
1	82.44964291	2.216889E-011	6.688888E-012	0	0.000000E+000
1	82.44965997	6.688888E-012	2.216889E-011	1	0.000000E+000
1	82.45033864	2.216889E-011	6.688888E-012	0	0.000000E+000
1	82.45141994	6.688888E-012	2.216889E-011	1	0.000000E+000
1	82.45153414	2.216889E-011	6.688888E-012	0	0.000000E+000
1	82.46679622	6.688888E-012	2.216889E-011	1	0.000000E+000
1	82.46706654	2.216889E-011	6.688888E-012	0	0.000000E+000
1	82.48896223	6.688888E-012	2.216889E-011	1	0.000000E+000
1	82.48938318	2.216889E-011	6.688888E-012	0	0.000000E+000
1	82.49541463	6.688888E-012	2.216889E-011	1	0.000000E+000
1	82.49596289	2.216889E-011	6.688888E-012	0	0.000000E+000
1	82.50429400	6.688888E-012	2.216889E-011	1	0.000000E+000
1	82.50431123	2.216889E-011	6.688888E-012	0	0.000000E+000
1	82.50605491	6.688888E-012	2.216889E-011	1	0.000000E+000
1	82.50636253	2.216889E-011	6.688888E-012	0	0.000000E+000
1	82.50638629	6.688888E-012	2.216889E-011	1	0.000000E+000
1	82.50843434	2.216889E-011	6.688888E-012	0	0.000000E+000
1	82.52998584	6.688888E-012	2.216889E-011	1	0.000000E+000
1	82.53266579	2.216889E-011	6.688888E-012	0	0.000000E+000
1	82.55920155	6.688888E-012	2.216889E-011	1	0.000000E+000
1	82.55943009	2.216889E-011	6.688888E-012	0	0.000000E+000
1	82.57973348	6.688888E-012	2.216889E-011	1	0.000000E+000
1	82.58041698	2.216889E-011	6.688888E-012	0	0.000000E+000
1	82.58043127	6.688888E-012	2.216889E-011	1	0.000000E+000
1	82.58048550	2.216889E-011	6.688888E-012	0	0.000000E+000
1	82.58049017	6.688888E-012	2.216889E-011	1	0.000000E+000
1	82.58154568	2.216889E-011	6.688888E-012	0	0.000000E+000
1	82.58159629	6.688888E-012	2.216889E-011	1	0.000000E+000
1	82.58571796	2.216889E-011	6.688888E-012	0	0.000000E+000
1	82.59153144	6.688888E-012	2.216889E-011	1	0.000000E+000
1	82.59303830	2.216889E-011	6.688888E-012	0	0.000000E+000
1	82.61435176	6.688888E-012	2.216889E-011	1	0.000000E+000
1	82.61990318	2.216889E-011	6.688888E-012	0	0.000000E+000
1	82.61992125	6.688888E-012	2.216889E-011	1	0.000000E+000
1	82.62243005	2.216889E-011	6.688888E-012	0	0.000000E+000
1	82.62245981	6.688888E-012	2.216889E-011	1	0.000000E+000
1	82.62387657	2.216889E-011	6.688888E-012	0	0.000000E+000
1	82.62526640	6.688888E-012	2.216889E-011	1	0.000000E+000
1	82.62735341	2.216889E-011	6.688888E-012	0	0.000000E+000
1	82.63514743	6.688888E-012	2.216889E-011	1	0.000000E+000
1	82.63550029	2.216889E-011	6.688888E-012	0	0.000000E+000
1	82.64289891	6.688888E-012	2.216889E-011	1	0.000000E+000
1	82.64464294	2.216889E-011	6.688888E-012	0	0.000000E+000
1	82.68761742	6.688888E-012	2.216889E-011	1	0.000000E+000
1	82.68991176	2.216889E-011	6.688888E-012	0	0.000000E+000
1	82.73447251	6.688888E-012	2.216889E-011	1	0.000000E+000
1	82.73665987	2.216889E-011	6.688888E-012	0	0.000000E+000
1	82.73675296	6.688888E-012	2.216889E-011	1	0.000000E+000
1	82.73830398	2.216889E-011	6.688888E-012	0	0.000000E+000
1	82.73832471	6.688888E-012	2.216889E-011	1	0.000000E+000
1	82.74118363	2.216889E-011	6.688888E-012	0	0.000000E+000
1	82.74830792	6.688888E-012	2.216889E-011	1	0.000000E+000
1	82.74953877	2.216889E-011	6.688888E-012	0	0.000000E+000
1	82.78723131	6.688888E-012	2.216889E-011	1	0.000000E+000
1	82.78758386	2.216889E-011	6.688888E-012	0	0.000000E+000
1	82.80176022	6.688888E-012	2.216889E-011	1	0.000000E+000
1	82.80296423	2.216889E-011	6.688888E-012	0	0.000000E+000
1	82.82838647	6.688888E-012	2.216889E-011	1	0.000000E+000
1	82.82849136	2.216889E-011	6.688888E-012	0	0.000000E+000
1	82.82855640	6.688888E-012	2.216889E-011	1	0.000000E+000
1	82.82858262	2.216889E-011	6.688888E-012	0	0.000000E+000
1	82.93972799	6.643523E-012	2.212352E-011	1	0.000000E+000
1	82.93972800	2.212352E-011	6.643523E-012	0	0.000000E+000
1	82.93972827	6.643523E-012	2.212352E-011	1	0.000000E+000
1	82.94026949	2.212352E-011	6.643523E-012	0	0.000000E+000
1	82.97753455	6.643523E-012	2.212352E-011	1	0.000000E+000
1	82.97782898	2.212352E-011	6.643523E-012	0	0.000000E+000
1	82.97879233	6.643523E-012	2.212352E-011	1	0.000000E+000
1	82.97887642	2.212352E-011	6.643523E-012	0	0.000000E+000
1	82.98281731	6.643523E-012	2.212352E-011	1	0.000000E+000
1	82.98303199	2.212352E-011	6.643523E-012	0	0.000000E+000
1	82.99031450	6.643523E-012	2.212352E-011	1	0.000000E+000
1	82.99204949	2.212352E-011	6.643523E-012	0	0.000000E+000
1	82.99207311	6.643523E-012	2.212352E-011	1	0.000000E+000
1	82.99252445	2.212352E-011	6.643523E-012	0	0.000000E+000
1	82.99808982	6.643523E-012	2.212352E-011	1	0.000000E+000
1	82.99821989	2.212352E-011	6.643523E-012	0	0.000000E+000
1	82.99824083	6.643523E-012	2.212352E-011	1	0.000000E+000
1	82.99897391	2.212352E-011	6.643523E-012	0	0.000000E+000
1	83.02057759	6.643523E-012	2.212352E-011	1	0.000000E+000
1	83.02298974	2.212352E-011	6.643523E-012	0	0.000000E+000
1	83.02802982	6.643523E-012	2.212352E-011	1	0.000000E+000
1	83.03174455	2.212352E-011	6.643523E-012	0	0.000000E+000
1	83.03395141	6.643523E-012	2.212352E-011	1	0.000000E+000
1	83.03601630	2.212352E-011	6.643523E-012	0	0.000000E+000
1	83.06318647	6.643523E-012	2.212352E-011	1	0.000000E+000
1	83.06371494	2.212352E-011	6.643523E-012	0	0.000000E+000
1	83.07891943	6.643523E-012	2.212352E-011	1	0.000000E+000
1	83.08052091	2.212352E-011	6.643523E-012	0	0.000000E+000
1	83.11531851	6.643523E-012	2.212352E-011	1	0.000000E+000
1	83.11903086	2.212352E-011	6.643523E-012	0	0.000000E+000
1	83.12239589	6.643523E-012	2.212352E-011	1	0.000000E+000
1	83.12303847	2.212352E-011	6.643523E-012	0	0.000000E+000
1	83.13349657	6.643523E-012	2.212352E-011	1	0.000000E+000
1	83.13477709	2.212352E-011	6.643523E-012	0	0.000000E+000
1	83.13483801	6.643523E-012	2.212352E-011	1	0.000000E+000
1	83.13550966	2.212352E-011	6.643523E-012	0	0.000000E+000
1	83.16970782	6.643523E-012	2.212352E-011	1	0.000000E+000
1	83.16972578	2.212352E-011	6.643523E-012	0	0.000000E+000
1	83.18243931	6.643523E-012	2.212352E-011	1	0.000000E+000
1	83.18367683	2.212352E-011	6.643523E-012	0	0.000000E+000
1	83.18368246	6.643523E-012	2.212352E-011	1	0.000000E+000
1	83.18373285	2.212352E-011	6.643523E-012	0	0.000000E+000
1	83.18377528	6.643523E-012	2.212352E-011	1	0.000000E+000
1	83.18397903	2.212352E-011	6.643523E-012	0	0.000000E+000
1	83.18668928	6.643523E-012	2.212352E-011	1	0.000000E+000
1	83.18802766	2.212352E-011	6.643523E-012	0	0.000000E+000
1	83.18807671	6.643523E-012	2.212352E-011	1	0.000000E+000
1	83.18903006	2.212352E-011	6.643523E-012	0	0.000000E+000
1	84.51043697	6.770495E-012	2.225050E-011	1	0.000000E+000
1	84.51043700	2.225050E-011	6.770495E-012	0	0.000000E+000
1	84.51043816	6.770495E-012	2.225050E-011	1	0.000000E+000
1	84.51278666	2.225050E-011	6.770495E-012	0	0.000000E+000
1	84.51281235	6.770495E-012	2.225050E-011	1	0.000000E+000
1	84.51340414	2.225050E-011	6.770495E-012	0	0.000000E+000
1	84.53231886	6.770495E-012	2.225050E-011	1	0.000000E+000
1	84.53329958	2.225050E-011	6.770495E-012	0	0.000000E+000
1	84.54013441	6.770495E-012	2.225050E-011	1	0.000000E+000
1	84.54057031	2.225050E-011	6.770495E-012	0	0.000000E+000
1	84.54447778	6.770495E-012	2.225050E-011	1	0.000000E+000
1	84.54457563	2.225050E-011	6.770495E-012	0	0.000000E+000
1	84.56316444	6.770495E-012	2.225050E-011	1	0.000000E+000
1	84.56369859	2.225050E-011	6.770495E-012	0	0.000000E+000
1	84.56492263	6.770495E-012	2.225050E-011	1	0.000000E+000
1	84.56556167	2.225050E-011	6.770495E-012	0	0.000000E+000
1	84.56562256	6.770495E-012	2.225050E-011	1	0.000000E+000
1	84.56628081	2.225050E-011	6.770495E-012	0	0.000000E+000
1	84.57683917	6.770495E-012	2.225050E-011	1	0.000000E+000
1	84.58061205	2.225050E-011	6.770495E-012	0	0.000000E+000
1	84.58063653	6.770495E-012	2.225050E-011	1	0.000000E+000
1	84.58174603	2.225050E-011	6.770495E-012	0	0.000000E+000
1	84.59522447	6.770495E-012	2.225050E-011	1	0.000000E+000
1	84.59572831	2.225050E-011	6.770495E-012	0	0.000000E+000
1	84.61294630	6.770495E-012	2.225050E-011	1	0.000000E+000
1	84.61506136	2.225050E-011	6.770495E-012	0	0.000000E+000
1	84.62040487	6.770495E-012	2.225050E-011	1	0.000000E+000
1	84.62105607	2.225050E-011	6.770495E-012	0	0.000000E+000
1	84.65533425	6.770495E-012	2.225050E-011	1	0.000000E+000
1	84.65715907	2.225050E-011	6.770495E-012	0	0.000000E+000
1	84.66734788	6.770495E-012	2.225050E-011	1	0.000000E+000
1	84.66786045	2.225050E-011	6.770495E-012	0	0.000000E+000
1	84.69032748	6.770495E-012	2.225050E-011	1	0.000000E+000
1	84.69064786	2.225050E-011	6.770495E-012	0	0.000000E+000
1	84.69818463	6.770495E-012	2.225050E-011	1	0.000000E+000
1	84.69894049	2.225050E-011	6.770495E-012	0	0.000000E+000
1	85.44436044	6.560052E-012	2.204005E-011	1	0.000000E+000
1	85.44561320	2.204005E-011	6.560052E-012	0	0.000000E+000
1	85.44562399	6.560052E-012	2.204005E-011	1	0.000000E+000
1	85.44590982	2.204005E-011	6.560052E-012	0	0.000000E+000
1	85.46780124	6.560052E-012	2.204005E-011	1	0.000000E+000
1	85.46786458	2.204005E-011	6.560052E-012	0	0.000000E+000
1	85.47088965	6.560052E-012	2.204005E-011	1	0.000000E+000
1	85.47091817	2.204005E-011	6.560052E-012	0	0.000000E+000
1	85.47952895	6.560052E-012	2.204005E-011	1	0.000000E+000
1	85.47975690	2.204005E-011	6.560052E-012	0	0.000000E+000
1	85.49232479	6.560052E-012	2.204005E-011	1	0.000000E+000
1	85.49343395	2.204005E-011	6.560052E-012	0	0.000000E+000
1	85.52492316	6.560052E-012	2.204005E-011	1	0.000000E+000
1	85.52541225	2.204005E-011	6.560052E-012	0	0.000000E+000
1	85.55404598	6.560052E-012	2.204005E-011	1	0.000000E+000
1	85.55703968	2.204005E-011	6.560052E-012	0	0.000000E+000
1	85.55860347	6.560052E-012	2.204005E-011	1	0.000000E+000
1	85.55931123	2.204005E-011	6.560052E-012	0	0.000000E+000
1	85.55932890	6.560052E-012	2.204005E-011	1	0.000000E+000
1	85.56347917	2.204005E-011	6.560052E-012	0	0.000000E+000
1	85.66009883	6.560052E-012	2.204005E-011	1	0.000000E+000
1	85.66133195	2.204005E-011	6.560052E-012	0	0.000000E+000
1	85.66135167	6.560052E-012	2.204005E-011	1	0.000000E+000
1	85.66160249	2.204005E-011	6.560052E-012	0	0.000000E+000
1	85.69477928	6.560052E-012	2.204005E-011	1	0.000000E+000
1	85.69562590	2.204005E-011	6.560052E-012	0	0.000000E+000
1	85.69564045	6.560052E-012	2.204005E-011	1	0.000000E+000
1	85.69818587	2.204005E-011	6.560052E-012	0	0.000000E+000
1	86.27566059	6.655577E-012	2.213558E-011	1	0.000000E+000
1	86.27566100	2.213558E-011	6.655577E-012	0	0.000000E+000
1	86.27566316	6.655577E-012	2.213558E-011	1	0.000000E+000
1	86.27572448	2.213558E-011	6.655577E-012	0	0.000000E+000
1	86.27889646	6.655577E-012	2.213558E-011	1	0.000000E+000
1	86.27971950	2.213558E-011	6.655577E-012	0	0.000000E+000
1	86.28426727	6.655577E-012	2.213558E-011	1	0.000000E+000
1	86.28444777	2.213558E-011	6.655577E-012	0	0.000000E+000
1	86.29272015	6.655577E-012	2.213558E-011	1	0.000000E+000
1	86.29357679	2.213558E-011	6.655577E-012	0	0.000000E+000
1	86.29359727	6.655577E-012	2.213558E-011	1	0.000000E+000
1	86.29427791	2.213558E-011	6.655577E-012	0	0.000000E+000
1	86.29432856	6.655577E-012	2.213558E-011	1	0.000000E+000
1	86.29458794	2.213558E-011	6.655577E-012	0	0.000000E+000
1	86.30087563	6.655577E-012	2.213558E-011	1	0.000000E+000
1	86.30169926	2.213558E-011	6.655577E-012	0	0.000000E+000
1	86.30172819	6.655577E-012	2.213558E-011	1	0.000000E+000
1	86.30234778	2.213558E-011	6.655577E-012	0	0.000000E+000
1	86.33963249	6.655577E-012	2.213558E-011	1	0.000000E+000
1	86.34446017	2.213558E-011	6.655577E-012	0	0.000000E+000
1	86.39309115	6.655577E-012	2.213558E-011	1	0.000000E+000
1	86.39396720	2.213558E-011	6.655577E-012	0	0.000000E+000
1	86.39400467	6.655577E-012	2.213558E-011	1	0.000000E+000
1	86.39810980	2.213558E-011	6.655577E-012	0	0.000000E+000
1	86.39813291	6.655577E-012	2.213558E-011	1	0.000000E+000
1	86.39822213	2.213558E-011	6.655577E-012	0	0.000000E+000
1	86.39828261	6.655577E-012	2.213558E-011	1	0.000000E+000
1	86.39846248	2.213558E-011	6.655577E-012	0	0.000000E+000
1	86.40091380	6.655577E-012	2.213558E-011	1	0.000000E+000
1	86.40242087	2.213558E-011	6.655577E-012	0	0.000000E+000
1	86.40249397	6.655577E-012	2.213558E-011	1	0.000000E+000
1	86.40499085	2.213558E-011	6.655577E-012	0	0.000000E+000
1	86.40721723	6.655577E-012	2.213558E-011	1	0.000000E+000
1	86.40751414	2.213558E-011	6.655577E-012	0	0.000000E+000
1	86.40756192	6.655577E-012	2.213558E-011	1	0.000000E+000
1	86.41067453	2.213558E-011	6.655577E-012	0	0.000000E+000
1	86.41069846	6.655577E-012	2.213558E-011	1	0.000000E+000
1	86.41226588	2.213558E-011	6.655577E-012	0	0.000000E+000
1	86.45276978	6.655577E-012	2.213558E-011	1	0.000000E+000
1	86.45542396	2.213558E-011	6.655577E-012	0	0.000000E+000
1	86.46629994	6.655577E-012	2.213558E-011	1	0.000000E+000
1	86.46740046	2.213558E-011	6.655577E-012	0	0.000000E+000
1	86.49337288	6.655577E-012	2.213558E-011	1	0.000000E+000
1	86.49537572	2.213558E-011	6.655577E-012	0	0.000000E+000
1	86.51594039	6.655577E-012	2.213558E-011	1	0.000000E+000
1	86.51659166	2.213558E-011	6.655577E-012	0	0.000000E+000
1	86.52264422	6.655577E-012	2.213558E-011	1	0.000000E+000
1	86.52423726	2.213558E-011	6.655577E-012	0	0.000000E+000
1	86.52427163	6.655577E-012	2.213558E-011	1	0.000000E+000
1	86.52503528	2.213558E-011	6.655577E-012	0	0.000000E+000
1	86.52507685	6.655577E-012	2.213558E-011	1	0.000000E+000
1	86.52940297	2.213558E-011	6.655577E-012	0	0.000000E+000
1	86.53848090	6.655577E-012	2.213558E-011	1	0.000000E+000
1	86.53965265	2.213558E-011	6.655577E-012	0	0.000000E+000
1	86.54452272	6.655577E-012	2.213558E-011	1	0.000000E+000
1	86.54465354	2.213558E-011	6.655577E-012	0	0.000000E+000
1	86.54902246	6.655577E-012	2.213558E-011	1	0.000000E+000
1	86.55297100	2.213558E-011	6.655577E-012	0	0.000000E+000
1	86.58865565	6.655577E-012	2.213558E-011	1	0.000000E+000
1	86.58919997	2.213558E-011	6.655577E-012	0	0.000000E+000
1	86.58934443	6.655577E-012	2.213558E-011	1	0.000000E+000
1	86.59288754	2.213558E-011	6.655577E-012	0	0.000000E+000
1	86.59292279	6.655577E-012	2.213558E-011	1	0.000000E+000
1	86.59416445	2.213558E-011	6.655577E-012	0	0.000000E+000
1	86.62846568	6.655577E-012	2.213558E-011	1	0.000000E+000
1	86.62958295	2.213558E-011	6.655577E-012	0	0.000000E+000
1	86.62959243	6.655577E-012	2.213558E-011	1	0.000000E+000
1	86.63055198	2.213558E-011	6.655577E-012	0	0.000000E+000
1	86.63056448	6.655577E-012	2.213558E-011	1	0.000000E+000
1	86.63108088	2.213558E-011	6.655577E-012	0	0.000000E+000
1	86.65216627	6.655577E-012	2.213558E-011	1	0.000000E+000
1	86.65544879	2.213558E-011	6.655577E-012	0	0.000000E+000
1	86.65546489	6.655577E-012	2.213558E-011	1	0.000000E+000
1	86.65611117	2.213558E-011	6.655577E-012	0	0.000000E+000
1	86.67215043	6.655577E-012	2.213558E-011	1	0.000000E+000
1	86.67282390	2.213558E-011	6.655577E-012	0	0.000000E+000
1	86.67283383	6.655577E-012	2.213558E-011	1	0.000000E+000
1	86.67303196	2.213558E-011	6.655577E-012	0	0.000000E+000
1	86.68705065	6.655577E-012	2.213558E-011	1	0.000000E+000
1	86.68769751	2.213558E-011	6.655577E-012	0	0.000000E+000
1	86.68921228	6.655577E-012	2.213558E-011	1	0.000000E+000
1	86.68945267	2.213558E-011	6.655577E-012	0	0.000000E+000
1	86.72947603	6.655577E-012	2.213558E-011	1	0.000000E+000
1	86.73155222	2.213558E-011	6.655577E-012	0	0.000000E+000
1	86.75961083	6.655577E-012	2.213558E-011	1	0.000000E+000
1	86.75988873	2.213558E-011	6.655577E-012	0	0.000000E+000
1	86.75992661	6.655577E-012	2.213558E-011	1	0.000000E+000
1	86.76201774	2.213558E-011	6.655577E-012	0	0.000000E+000
1	86.77499151	6.655577E-012	2.213558E-011	1	0.000000E+000
1	86.77623695	2.213558E-011	6.655577E-012	0	0.000000E+000
1	86.77714793	6.655577E-012	2.213558E-011	1	0.000000E+000
1	86.77975172	2.213558E-011	6.655577E-012	0	0.000000E+000
1	86.77980675	6.655577E-012	2.213558E-011	1	0.000000E+000
1	86.78018403	2.213558E-011	6.655577E-012	0	0.000000E+000
1	86.82569991	6.655577E-012	2.213558E-011	1	0.000000E+000
1	86.82605166	2.213558E-011	6.655577E-012	0	0.000000E+000
1	86.82898297	6.655577E-012	2.213558E-011	1	0.000000E+000
1	86.82950013	2.213558E-011	6.655577E-012	0	0.000000E+000
1	86.83831439	6.655577E-012	2.213558E-011	1	0.000000E+000
1	86.83887179	2.213558E-011	6.655577E-012	0	0.000000E+000
1	86.91092707	6.655577E-012	2.213558E-011	1	0.000000E+000
1	86.91215182	2.213558E-011	6.655577E-012	0	0.000000E+000
1	86.91217319	6.655577E-012	2.213558E-011	1	0.000000E+000
1	86.91315505	2.213558E-011	6.655577E-012	0	0.000000E+000
1	86.93605678	6.655577E-012	2.213558E-011	1	0.000000E+000
1	86.93736410	2.213558E-011	6.655577E-012	0	0.000000E+000
1	87.00314970	6.655577E-012	2.213558E-011	1	0.000000E+000
1	87.00542365	2.213558E-011	6.655577E-012	0	0.000000E+000
1	87.00546130	6.655577E-012	2.213558E-011	1	0.000000E+000
1	87.00758232	2.213558E-011	6.655577E-012	0	0.000000E+000
1	87.08735491	6.655577E-012	2.213558E-011	1	0.000000E+000
1	87.09056026	2.213558E-011	6.655577E-012	0	0.000000E+000
1	87.10591230	6.655577E-012	2.213558E-011	1	0.000000E+000
1	87.10600616	2.213558E-011	6.655577E-012	0	0.000000E+000
1	87.11208396	6.655577E-012	2.213558E-011	1	0.000000E+000
1	87.11287202	2.213558E-011	6.655577E-012	0	0.000000E+000
1	87.11292851	6.655577E-012	2.213558E-011	1	0.000000E+000
1	87.11295555	2.213558E-011	6.655577E-012	0	0.000000E+000
1	87.12989560	6.655577E-012	2.213558E-011	1	0.000000E+000
1	87.13073634	2.213558E-011	6.655577E-012	0	0.000000E+000
1	87.13178211	6.655577E-012	2.213558E-011	1	0.000000E+000
1	87.13198197	2.213558E-011	6.655577E-012	0	0.000000E+000
1	87.13201389	6.655577E-012	2.213558E-011	1	0.000000E+000
1	87.13220353	2.213558E-011	6.655577E-012	0	0.000000E+000
1	87.13889326	6.655577E-012	2.213558E-011	1	0.000000E+000
1	87.14227629	2.213558E-011	6.655577E-012	0	0.000000E+000
1	87.14229032	6.655577E-012	2.213558E-011	1	0.000000E+000
1	87.14262237	2.213558E-011	6.655577E-012	0	0.000000E+000
1	87.17441366	6.655577E-012	2.213558E-011	1	0.000000E+000
1	87.17564410	2.213558E-011	6.655577E-012	0	0.000000E+000
1	87.23797114	6.655577E-012	2.213558E-011	1	0.000000E+000
1	87.23847664	2.213558E-011	6.655577E-012	0	0.000000E+000
1	87.23848541	6.655577E-012	2.213558E-011	1	0.000000E+000
1	87.23890161	2.213558E-011	6.655577E-012	0	0.000000E+000
1	87.25739610	6.655577E-012	2.213558E-011	1	0.000000E+000
1	87.25819895	2.213558E-011	6.655577E-012	0	0.000000E+000
1	87.26145615	6.655577E-012	2.213558E-011	1	0.000000E+000
1	87.26184552	2.213558E-011	6.655577E-012	0	0.000000E+000
1	87.28536822	6.655577E-012	2.213558E-011	1	0.000000E+000
1	87.29216328	2.213558E-011	6.655577E-012	0	0.000000E+000
1	87.31206544	6.655577E-012	2.213558E-011	1	0.000000E+000
1	87.31388881	2.213558E-011	6.655577E-012	0	0.000000E+000
1	87.31395546	6.655577E-012	2.213558E-011	1	0.000000E+000
1	87.31403502	2.213558E-011	6.655577E-012	0	0.000000E+000
1	87.31728049	6.655577E-012	2.213558E-011	1	0.000000E+000
1	87.32248192	2.213558E-011	6.655577E-012	0	0.000000E+000
1	87.32252623	6.655577E-012	2.213558E-011	1	0.000000E+000
1	87.32272812	2.213558E-011	6.655577E-012	0	0.000000E+000
1	87.33077805	6.655577E-012	2.213558E-011	1	0.000000E+000
1	87.33213441	2.213558E-011	6.655577E-012	0	0.000000E+000
1	87.33216649	6.655577E-012	2.213558E-011	1	0.000000E+000
1	87.33276191	2.213558E-011	6.655577E-012	0	0.000000E+000
1	87.39059036	6.655577E-012	2.213558E-011	1	0.000000E+000
1	87.39273013	2.213558E-011	6.655577E-012	0	0.000000E+000
1	87.40152794	6.655577E-012	2.213558E-011	1	0.000000E+000
1	87.40382961	2.213558E-011	6.655577E-012	0	0.000000E+000
1	87.40455880	6.655577E-012	2.213558E-011	1	0.000000E+000
1	87.40501004	2.213558E-011	6.655577E-012	0	0.000000E+000
1	87.40973487	6.655577E-012	2.213558E-011	1	0.000000E+000
1	87.40975804	2.213558E-011	6.655577E-012	0	0.000000E+000
1	87.41373025	6.655577E-012	2.213558E-011	1	0.000000E+000
1	87.41462385	2.213558E-011	6.655577E-012	0	0.000000E+000
1	87.42117242	6.655577E-012	2.213558E-011	1	0.000000E+000
1	87.42356217	2.213558E-011	6.655577E-012	0	0.000000E+000
1	87.42359309	6.655577E-012	2.213558E-011	1	0.000000E+000
1	87.42406108	2.213558E-011	6.655577E-012	0	0.000000E+000
1	87.42409629	6.655577E-012	2.213558E-011	1	0.000000E+000
1	87.42583737	2.213558E-011	6.655577E-012	0	0.000000E+000
1	87.44453231	6.655577E-012	2.213558E-011	1	0.000000E+000
1	87.44614967	2.213558E-011	6.655577E-012	0	0.000000E+000
1	87.46625223	6.655577E-012	2.213558E-011	1	0.000000E+000
1	87.46856387	2.213558E-011	6.655577E-012	0	0.000000E+000
1	87.47952632	6.655577E-012	2.213558E-011	1	0.000000E+000
1	87.48359415	2.213558E-011	6.655577E-012	0	0.000000E+000
1	87.49861303	6.655577E-012	2.213558E-011	1	0.000000E+000
1	87.49925805	2.213558E-011	6.655577E-012	0	0.000000E+000
1	87.49929959	6.655577E-012	2.213558E-011	1	0.000000E+000
1	87.50120100	2.213558E-011	6.655577E-012	0	0.000000E+000
1	87.86644974	6.565423E-012	2.204542E-011	1	0.000000E+000
1	87.86798189	2.204542E-011	6.565423E-012	0	0.000000E+000
1	87.92631750	6.565423E-012	2.204542E-011	1	0.000000E+000
1	87.93132228	2.204542E-011	6.565423E-012	0	0.000000E+000
1	87.93436934	6.565423E-012	2.204542E-011	1	0.000000E+000
1	87.93473138	2.204542E-011	6.565423E-012	0	0.000000E+000
1	87.97923872	6.565423E-012	2.204542E-011	1	0.000000E+000
1	87.98077052	2.204542E-011	6.565423E-012	0	0.000000E+000
1	89.18773981	6.779148E-012	2.225915E-011	1	0.000000E+000
1	89.18776857	2.225915E-011	6.779148E-012	0	0.000000E+000
1	89.23638596	6.779148E-012	2.225915E-011	1	0.000000E+000
1	89.23868372	2.225915E-011	6.779148E-012	0	0.000000E+000
1	89.25384873	6.779148E-012	2.225915E-011	1	0.000000E+000
1	89.25532290	2.225915E-011	6.779148E-012	0	0.000000E+000
1	89.25534622	6.779148E-012	2.225915E-011	1	0.000000E+000
1	89.25898392	2.225915E-011	6.779148E-012	0	0.000000E+000
1	89.29240932	6.779148E-012	2.225915E-011	1	0.000000E+000
1	89.29291166	2.225915E-011	6.779148E-012	0	0.000000E+000
1	89.29675590	6.779148E-012	2.225915E-011	1	0.000000E+000
1	89.29961159	2.225915E-011	6.779148E-012	0	0.000000E+000
1	89.31422340	6.779148E-012	2.225915E-011	1	0.000000E+000
1	89.31442777	2.225915E-011	6.779148E-012	0	0.000000E+000
1	89.31448317	6.779148E-012	2.225915E-011	1	0.000000E+000
1	89.31527412	2.225915E-011	6.779148E-012	0	0.000000E+000
1	89.31530353	6.779148E-012	2.225915E-011	1	0.000000E+000
1	89.31537054	2.225915E-011	6.779148E-012	0	0.000000E+000
1	89.31568091	6.779148E-012	2.225915E-011	1	0.000000E+000
1	89.31782084	2.225915E-011	6.779148E-012	0	0.000000E+000
1	89.32028160	6.779148E-012	2.225915E-011	1	0.000000E+000
1	89.32050732	2.225915E-011	6.779148E-012	0	0.000000E+000
1	89.32396819	6.779148E-012	2.225915E-011	1	0.000000E+000
1	89.32682544	2.225915E-011	6.779148E-012	0	0.000000E+000
1	89.33681682	6.779148E-012	2.225915E-011	1	0.000000E+000
1	89.33690956	2.225915E-011	6.779148E-012	0	0.000000E+000
1	89.33704289	6.779148E-012	2.225915E-011	1	0.000000E+000
1	89.33754840	2.225915E-011	6.779148E-012	0	0.000000E+000
1	89.33756666	6.779148E-012	2.225915E-011	1	0.000000E+000
1	89.33900878	2.225915E-011	6.779148E-012	0	0.000000E+000
1	89.34311381	6.779148E-012	2.225915E-011	1	0.000000E+000
1	89.34371370	2.225915E-011	6.779148E-012	0	0.000000E+000
1	89.34372841	6.779148E-012	2.225915E-011	1	0.000000E+000
1	89.34471705	2.225915E-011	6.779148E-012	0	0.000000E+000
1	89.37486132	6.779148E-012	2.225915E-011	1	0.000000E+000
1	89.37510696	2.225915E-011	6.779148E-012	0	0.000000E+000
1	89.38844105	6.779148E-012	2.225915E-011	1	0.000000E+000
1	89.39263818	2.225915E-011	6.779148E-012	0	0.000000E+000
1	89.39267061	6.779148E-012	2.225915E-011	1	0.000000E+000
1	89.39273051	2.225915E-011	6.779148E-012	0	0.000000E+000
1	89.39755387	6.779148E-012	2.225915E-011	1	0.000000E+000
1	89.39857455	2.225915E-011	6.779148E-012	0	0.000000E+000
1	89.39862322	6.779148E-012	2.225915E-011	1	0.000000E+000
1	89.39933831	2.225915E-011	6.779148E-012	0	0.000000E+000
1	89.40726078	6.779148E-012	2.225915E-011	1	0.000000E+000
1	89.40910796	2.225915E-011	6.779148E-012	0	0.000000E+000
1	111.39519883	6.781005E-012	2.226100E-011	1	0.000000E+000
1	111.39599718	2.226100E-011	6.781005E-012	0	0.000000E+000
1	111.39601291	6.781005E-012	2.226100E-011	1	0.000000E+000
1	111.39656813	2.226100E-011	6.781005E-012	0	0.000000E+000
1	111.39666540	6.781005E-012	2.226100E-011	1	0.000000E+000
1	111.39729585	2.226100E-011	6.781005E-012	0	0.000000E+000
1	111.44364216	6.781005E-012	2.226100E-011	1	0.000000E+000
1	111.44444955	2.226100E-011	6.781005E-012	0	0.000000E+000
1	111.46590030	6.781005E-012	2.226100E-011	1	0.000000E+000
1	111.46636997	2.226100E-011	6.781005E-012	0	0.000000E+000
1	111.49199793	6.781005E-012	2.226100E-011	1	0.000000E+000
1	111.49221197	2.226100E-011	6.781005E-012	0	0.000000E+000
1	111.53863618	6.781005E-012	2.226100E-011	1	0.000000E+000
1	111.53961825	2.226100E-011	6.781005E-012	0	0.000000E+000
1	111.54673116	6.781005E-012	2.226100E-011	1	0.000000E+000
1	111.54741261	2.226100E-011	6.781005E-012	0	0.000000E+000
1	111.54751853	6.781005E-012	2.226100E-011	1	0.000000E+000
1	111.54868069	2.226100E-011	6.781005E-012	0	0.000000E+000
1	111.56376092	6.781005E-012	2.226100E-011	1	0.000000E+000
1	111.56436771	2.226100E-011	6.781005E-012	0	0.000000E+000
1	111.59536101	6.781005E-012	2.226100E-011	1	0.000000E+000
1	111.59612352	2.226100E-011	6.781005E-012	0	0.000000E+000
1	111.61138299	6.781005E-012	2.226100E-011	1	0.000000E+000
1	111.61205170	2.226100E-011	6.781005E-012	0	0.000000E+000
1	111.61208006	6.781005E-012	2.226100E-011	1	0.000000E+000
1	111.61223962	2.226100E-011	6.781005E-012	0	0.000000E+000
1	111.61235652	6.781005E-012	2.226100E-011	1	0.000000E+000
1	111.61241021	2.226100E-011	6.781005E-012	0	0.000000E+000
1	111.68597079	6.781005E-012	2.226100E-011	1	0.000000E+000
1	111.68717200	2.226100E-011	6.781005E-012	0	0.000000E+000
1	111.69775781	6.781005E-012	2.226100E-011	1	0.000000E+000
1	111.70114559	2.226100E-011	6.781005E-012	0	0.000000E+000
1	111.72243064	6.781005E-012	2.226100E-011	1	0.000000E+000
1	111.72387679	2.226100E-011	6.781005E-012	0	0.000000E+000
1	111.72389701	6.781005E-012	2.226100E-011	1	0.000000E+000
1	111.72404002	2.226100E-011	6.781005E-012	0	0.000000E+000
1	111.72943392	6.781005E-012	2.226100E-011	1	0.000000E+000
1	111.72951494	2.226100E-011	6.781005E-012	0	0.000000E+000
1	111.74938429	6.781005E-012	2.226100E-011	1	0.000000E+000
1	111.74944084	2.226100E-011	6.781005E-012	0	0.000000E+000
1	111.75733390	6.781005E-012	2.226100E-011	1	0.000000E+000
1	111.75790807	2.226100E-011	6.781005E-012	0	0.000000E+000
1	111.78487341	6.781005E-012	2.226100E-011	1	0.000000E+000
1	111.78519184	2.226100E-011	6.781005E-012	0	0.000000E+000
1	111.79429598	6.781005E-012	2.226100E-011	1	0.000000E+000
1	111.79443804	2.226100E-011	6.781005E-012	0	0.000000E+000
1	111.81465291	6.781005E-012	2.226100E-011	1	0.000000E+000
1	111.81835198	2.226100E-011	6.781005E-012	0	0.000000E+000
1	111.82026791	6.781005E-012	2.226100E-011	1	0.000000E+000
1	111.82047573	2.226100E-011	6.781005E-012	0	0.000000E+000
1	111.86818338	6.781005E-012	2.226100E-011	1	0.000000E+000
1	111.86848085	2.226100E-011	6.781005E-012	0	0.000000E+000
1	111.87341693	6.781005E-012	2.226100E-011	1	0.000000E+000
1	111.87353686	2.226100E-011	6.781005E-012	0	0.000000E+000
1	111.87356064	6.781005E-012	2.226100E-011	1	0.000000E+000
1	111.87361829	2.226100E-011	6.781005E-012	0	0.000000E+000
1	111.87366637	6.781005E-012	2.226100E-011	1	0.000000E+000
1	111.87422698	2.226100E-011	6.781005E-012	0	0.000000E+000
1	111.87691162	6.781005E-012	2.226100E-011	1	0.000000E+000
1	111.87720035	2.226100E-011	6.781005E-012	0	0.000000E+000
1	111.87724177	6.781005E-012	2.226100E-011	1	0.000000E+000
1	111.87757829	2.226100E-011	6.781005E-012	0	0.000000E+000
1	111.88815769	6.781005E-012	2.226100E-011	1	0.000000E+000
1	111.89142598	2.226100E-011	6.781005E-012	0	0.000000E+000
1	111.93825448	6.781005E-012	2.226100E-011	1	0.000000E+000
1	111.93855464	2.226100E-011	6.781005E-012	0	0.000000E+000
1	111.95912603	6.680441E-012	2.216044E-011	1	0.000000E+000
1	111.96105456	2.216044E-011	6.680441E-012	0	0.000000E+000
1	111.97206596	6.680441E-012	2.216044E-011	1	0.000000E+000
1	111.97281944	2.216044E-011	6.680441E-012	0	0.000000E+000
1	111.98382396	6.680441E-012	2.216044E-011	1	0.000000E+000
1	111.98451346	2.216044E-011	6.680441E-012	0	0.000000E+000
1	111.98452709	6.680441E-012	2.216044E-011	1	0.000000E+000
1	111.98540472	2.216044E-011	6.680441E-012	0	0.000000E+000
1	112.04065015	6.680441E-012	2.216044E-011	1	0.000000E+000
1	112.04164395	2.216044E-011	6.680441E-012	0	0.000000E+000
1	112.04165454	6.680441E-012	2.216044E-011	1	0.000000E+000
1	112.04289004	2.216044E-011	6.680441E-012	0	0.000000E+000
1	112.04889437	6.680441E-012	2.216044E-011	1	0.000000E+000
1	112.04936206	2.216044E-011	6.680441E-012	0	0.000000E+000
1	112.04941630	6.680441E-012	2.216044E-011	1	0.000000E+000
1	112.05103935	2.216044E-011	6.680441E-012	0	0.000000E+000
1	112.05573997	6.680441E-012	2.216044E-011	1	0.000000E+000
1	112.05626461	2.216044E-011	6.680441E-012	0	0.000000E+000
1	112.05630569	6.680441E-012	2.216044E-011	1	0.000000E+000
1	112.05647155	2.216044E-011	6.680441E-012	0	0.000000E+000
1	112.05649678	6.680441E-012	2.216044E-011	1	0.000000E+000
1	112.05671464	2.216044E-011	6.680441E-012	0	0.000000E+000
1	112.05674262	6.680441E-012	2.216044E-011	1	0.000000E+000
1	112.05784575	2.216044E-011	6.680441E-012	0	0.000000E+000
1	112.05784901	6.680441E-012	2.216044E-011	1	0.000000E+000
1	112.05802729	2.216044E-011	6.680441E-012	0	0.000000E+000
1	112.09145181	6.680441E-012	2.216044E-011	1	0.000000E+000
1	112.09240664	2.216044E-011	6.680441E-012	0	0.000000E+000
1	171.85140726	6.649476E-012	2.212948E-011	1	0.000000E+000
1	171.85236947	2.212948E-011	6.649476E-012	0	0.000000E+000
1	171.85243590	6.649476E-012	2.212948E-011	1	0.000000E+000
1	171.85394192	2.212948E-011	6.649476E-012	0	0.000000E+000
1	171.88287688	6.649476E-012	2.212948E-011	1	0.000000E+000
1	171.88452138	2.212948E-011	6.649476E-012	0	0.000000E+000
1	171.88869741	6.649476E-012	2.212948E-011	1	0.000000E+000
1	171.89100847	2.212948E-011	6.649476E-012	0	0.000000E+000
1	171.91647888	6.649476E-012	2.212948E-011	1	0.000000E+000
1	171.91681868	2.212948E-011	6.649476E-012	0	0.000000E+000
1	171.91682580	6.649476E-012	2.212948E-011	1	0.000000E+000
1	171.91753148	2.212948E-011	6.649476E-012	0	0.000000E+000
1	171.93757318	6.649476E-012	2.212948E-011	1	0.000000E+000
1	171.93774396	2.212948E-011	6.649476E-012	0	0.000000E+000
1	171.96281512	6.649476E-012	2.212948E-011	1	0.000000E+000
1	171.96341096	2.212948E-011	6.649476E-012	0	0.000000E+000
1	171.96341900	6.649476E-012	2.212948E-011	1	0.000000E+000
1	171.96356473	2.212948E-011	6.649476E-012	0	0.000000E+000
1	171.96360277	6.649476E-012	2.212948E-011	1	0.000000E+000
1	171.96417019	2.212948E-011	6.649476E-012	0	0.000000E+000
1	171.96935251	6.649476E-012	2.212948E-011	1	0.000000E+000
1	171.96947239	2.212948E-011	6.649476E-012	0	0.000000E+000
1	171.97484417	6.649476E-012	2.212948E-011	1	0.000000E+000
1	171.97564808	2.212948E-011	6.649476E-012	0	0.000000E+000
1	171.97736545	6.649476E-012	2.212948E-011	1	0.000000E+000
1	171.97833461	2.212948E-011	6.649476E-012	0	0.000000E+000
1	171.97836274	6.649476E-012	2.212948E-011	1	0.000000E+000
1	171.97874402	2.212948E-011	6.649476E-012	0	0.000000E+000
1	171.99396719	6.649476E-012	2.212948E-011	1	0.000000E+000
1	171.99492604	2.212948E-011	6.649476E-012	0	0.000000E+000
1	171.99494383	6.649476E-012	2.212948E-011	1	0.000000E+000
1	171.99503959	2.212948E-011	6.649476E-012	0	0.000000E+000
1	171.99506309	6.649476E-012	2.212948E-011	1	0.000000E+000
1	171.99541100	2.212948E-011	6.649476E-012	0	0.000000E+000
1	172.04453788	6.649476E-012	2.212948E-011	1	0.000000E+000
1	172.04472676	2.212948E-011	6.649476E-012	0	0.000000E+000
1	172.09956890	6.675314E-012	2.215531E-011	1	0.000000E+000
1	172.10179531	2.215531E-011	6.675314E-012	0	0.000000E+000
1	172.11367398	6.675314E-012	2.215531E-011	1	0.000000E+000
1	172.11408996	2.215531E-011	6.675314E-012	0	0.000000E+000
1	172.11436074	6.675314E-012	2.215531E-011	1	0.000000E+000
1	172.11559080	2.215531E-011	6.675314E-012	0	0.000000E+000
1	172.15243244	6.675314E-012	2.215531E-011	1	0.000000E+000
1	172.15367918	2.215531E-011	6.675314E-012	0	0.000000E+000
1	172.17560387	6.675314E-012	2.215531E-011	1	0.000000E+000
1	172.17634248	2.215531E-011	6.675314E-012	0	0.000000E+000
1	172.19389096	6.675314E-012	2.215531E-011	1	0.000000E+000
1	172.19426889	2.215531E-011	6.675314E-012	0	0.000000E+000
1	172.19470346	6.675314E-012	2.215531E-011	1	0.000000E+000
1	172.19534670	2.215531E-011	6.675314E-012	0	0.000000E+000
1	172.19536305	6.675314E-012	2.215531E-011	1	0.000000E+000
1	172.19644998	2.215531E-011	6.675314E-012	0	0.000000E+000
1	172.24040082	6.675314E-012	2.215531E-011	1	0.000000E+000
1	172.24164485	2.215531E-011	6.675314E-012	0	0.000000E+000
1	172.32354524	6.672434E-012	2.215243E-011	1	0.000000E+000
1	172.32354700	2.215243E-011	6.672434E-012	0	0.000000E+000
1	172.32354843	6.672434E-012	2.215243E-011	1	0.000000E+000
1	172.32439788	2.215243E-011	6.672434E-012	0	0.000000E+000
1	172.32817101	6.672434E-012	2.215243E-011	1	0.000000E+000
1	172.32848436	2.215243E-011	6.672434E-012	0	0.000000E+000
1	172.34025624	6.672434E-012	2.215243E-011	1	0.000000E+000
1	172.34045128	2.215243E-011	6.672434E-012	0	0.000000E+000
1	172.44339872	6.796876E-012	2.227688E-011	1	0.000000E+000
1	172.44504559	2.227688E-011	6.796876E-012	0	0.000000E+000
1	172.44507748	6.796876E-012	2.227688E-011	1	0.000000E+000
1	172.44592276	2.227688E-011	6.796876E-012	0	0.000000E+000
1	172.49894935	6.796876E-012	2.227688E-011	1	0.000000E+000
1	172.49899380	2.227688E-011	6.796876E-012	0	0.000000E+000
1	172.49903062	6.796876E-012	2.227688E-011	1	0.000000E+000
1	172.49953978	2.227688E-011	6.796876E-012	0	0.000000E+000
1	172.49955700	6.796876E-012	2.227688E-011	1	0.000000E+000
1	172.49971691	2.227688E-011	6.796876E-012	0	0.000000E+000
1	172.51957142	6.796876E-012	2.227688E-011	1	0.000000E+000
1	172.51961125	2.227688E-011	6.796876E-012	0	0.000000E+000
1	172.52171211	6.796876E-012	2.227688E-011	1	0.000000E+000
1	172.52176055	2.227688E-011	6.796876E-012	0	0.000000E+000
1	172.52920641	6.796876E-012	2.227688E-011	1	0.000000E+000
1	172.52934677	2.227688E-011	6.796876E-012	0	0.000000E+000
1	172.54848939	6.796876E-012	2.227688E-011	1	0.000000E+000
1	172.54976100	2.227688E-011	6.796876E-012	0	0.000000E+000
1	172.55023468	6.796876E-012	2.227688E-011	1	0.000000E+000
1	172.55103670	2.227688E-011	6.796876E-012	0	0.000000E+000
1	172.56308079	6.796876E-012	2.227688E-011	1	0.000000E+000
1	172.56390690	2.227688E-011	6.796876E-012	0	0.000000E+000
1	172.58279629	6.796876E-012	2.227688E-011	1	0.000000E+000
1	172.58349571	2.227688E-011	6.796876E-012	0	0.000000E+000
1	172.59905237	6.796876E-012	2.227688E-011	1	0.000000E+000
1	172.59918453	2.227688E-011	6.796876E-012	0	0.000000E+000
1	172.59920482	6.796876E-012	2.227688E-011	1	0.000000E+000
1	172.60069035	2.227688E-011	6.796876E-012	0	0.000000E+000
1	172.62019372	6.796876E-012	2.227688E-011	1	0.000000E+000
1	172.62221307	2.227688E-011	6.796876E-012	0	0.000000E+000
1	172.62224444	6.796876E-012	2.227688E-011	1	0.000000E+000
1	172.62459542	2.227688E-011	6.796876E-012	0	0.000000E+000
1	172.63909520	6.796876E-012	2.227688E-011	1	0.000000E+000
1	172.64001536	2.227688E-011	6.796876E-012	0	0.000000E+000
1	172.65459794	6.796876E-012	2.227688E-011	1	0.000000E+000
1	172.65504743	2.227688E-011	6.796876E-012	0	0.000000E+000
1	172.68565365	6.796876E-012	2.227688E-011	1	0.000000E+000
1	172.68634702	2.227688E-011	6.796876E-012	0	0.000000E+000
1	172.68635192	6.796876E-012	2.227688E-011	1	0.000000E+000
1	172.68703868	2.227688E-011	6.796876E-012	0	0.000000E+000
1	172.70267761	6.796876E-012	2.227688E-011	1	0.000000E+000
1	172.70369256	2.227688E-011	6.796876E-012	0	0.000000E+000
1	172.70638208	6.796876E-012	2.227688E-011	1	0.000000E+000
1	172.70784910	2.227688E-011	6.796876E-012	0	0.000000E+000
1	172.75312573	6.796876E-012	2.227688E-011	1	0.000000E+000
1	172.75393369	2.227688E-011	6.796876E-012	0	0.000000E+000
1	172.76595267	6.796876E-012	2.227688E-011	1	0.000000E+000
1	172.76839692	2.227688E-011	6.796876E-012	0	0.000000E+000
1	172.76840564	6.796876E-012	2.227688E-011	1	0.000000E+000
1	172.76925365	2.227688E-011	6.796876E-012	0	0.000000E+000
1	172.83152606	6.796876E-012	2.227688E-011	1	0.000000E+000
1	172.83219117	2.227688E-011	6.796876E-012	0	0.000000E+000
1	172.83225392	6.796876E-012	2.227688E-011	1	0.000000E+000
1	172.83366669	2.227688E-011	6.796876E-012	0	0.000000E+000
1	172.86928408	6.796876E-012	2.227688E-011	1	0.000000E+000
1	172.86996349	2.227688E-011	6.796876E-012	0	0.000000E+000
1	172.86998083	6.796876E-012	2.227688E-011	1	0.000000E+000
1	172.87078534	2.227688E-011	6.796876E-012	0	0.000000E+000
1	172.87462823	6.796876E-012	2.227688E-011	1	0.000000E+000
1	172.87857144	2.227688E-011	6.796876E-012	0	0.000000E+000
1	172.88201064	6.796876E-012	2.227688E-011	1	0.000000E+000
1	172.88322207	2.227688E-011	6.796876E-012	0	0.000000E+000
1	172.88325630	6.796876E-012	2.227688E-011	1	0.000000E+000
1	172.88348613	2.227688E-011	6.796876E-012	0	0.000000E+000
1	172.88420874	6.796876E-012	2.227688E-011	1	0.000000E+000
1	172.88736261	2.227688E-011	6.796876E-012	0	0.000000E+000
1	172.88738652	6.796876E-012	2.227688E-011	1	0.000000E+000
1	172.88756084	2.227688E-011	6.796876E-012	0	0.000000E+000
1	172.90489918	6.796876E-012	2.227688E-011	1	0.000000E+000
1	172.90667625	2.227688E-011	6.796876E-012	0	0.000000E+000
1	172.92884510	6.796876E-012	2.227688E-011	1	0.000000E+000
1	172.92888277	2.227688E-011	6.796876E-012	0	0.000000E+000
1	172.92892863	6.796876E-012	2.227688E-011	1	0.000000E+000
1	172.92998693	2.227688E-011	6.796876E-012	0	0.000000E+000
1	172.93002716	6.796876E-012	2.227688E-011	1	0.000000E+000
1	172.93135640	2.227688E-011	6.796876E-012	0	0.000000E+000
1	172.94093618	6.796876E-012	2.227688E-011	1	0.000000E+000
1	172.94180411	2.227688E-011	6.796876E-012	0	0.000000E+000
1	173.11570229	6.823141E-012	2.230314E-011	1	0.000000E+000
1	173.11587000	2.230314E-011	6.823141E-012	0	0.000000E+000
1	173.11590473	6.823141E-012	2.230314E-011	1	0.000000E+000
1	173.11738809	2.230314E-011	6.823141E-012	0	0.000000E+000
1	173.15983073	6.823141E-012	2.230314E-011	1	0.000000E+000
1	173.16180970	2.230314E-011	6.823141E-012	0	0.000000E+000
1	173.19222344	6.823141E-012	2.230314E-011	1	0.000000E+000
1	173.19306926	2.230314E-011	6.823141E-012	0	0.000000E+000
1	173.33263558	6.640010E-012	2.212001E-011	1	0.000000E+000
1	173.33352346	2.212001E-011	6.640010E-012	0	0.000000E+000
1	173.35375865	6.640010E-012	2.212001E-011	1	0.000000E+000
1	173.35512141	2.212001E-011	6.640010E-012	0	0.000000E+000
1	173.35513837	6.640010E-012	2.212001E-011	1	0.000000E+000
1	173.35851517	2.212001E-011	6.640010E-012	0	0.000000E+000
1	173.38162037	6.640010E-012	2.212001E-011	1	0.000000E+000
1	173.38201272	2.212001E-011	6.640010E-012	0	0.000000E+000
1	173.38604678	6.640010E-012	2.212001E-011	1	0.000000E+000
1	173.38736871	2.212001E-011	6.640010E-012	0	0.000000E+000
1	173.39760405	6.640010E-012	2.212001E-011	1	0.000000E+000
1	173.39794393	2.212001E-011	6.640010E-012	0	0.000000E+000
1	173.40219616	6.640010E-012	2.212001E-011	1	0.000000E+000
1	173.40353204	2.212001E-011	6.640010E-012	0	0.000000E+000
1	173.40356428	6.640010E-012	2.212001E-011	1	0.000000E+000
1	173.40390437	2.212001E-011	6.640010E-012	0	0.000000E+000
1	173.58673612	6.661685E-012	2.214169E-011	1	0.000000E+000
1	173.58683517	2.214169E-011	6.661685E-012	0	0.000000E+000
1	173.58691058	6.661685E-012	2.214169E-011	1	0.000000E+000
1	173.59038853	2.214169E-011	6.661685E-012	0	0.000000E+000
1	173.64651599	6.661685E-012	2.214169E-011	1	0.000000E+000
1	173.64674984	2.214169E-011	6.661685E-012	0	0.000000E+000
1	173.65566732	6.661685E-012	2.214169E-011	1	0.000000E+000
1	173.65790055	2.214169E-011	6.661685E-012	0	0.000000E+000
1	208.40988330	6.667053E-012	2.214705E-011	1	0.000000E+000
1	208.41105453	2.214705E-011	6.667053E-012	0	0.000000E+000
1	208.42279597	6.667053E-012	2.214705E-011	1	0.000000E+000
1	208.42432088	2.214705E-011	6.667053E-012	0	0.000000E+000
1	208.43256305	6.667053E-012	2.214705E-011	1	0.000000E+000
1	208.43304907	2.214705E-011	6.667053E-012	0	0.000000E+000
1	208.46240330	6.667053E-012	2.214705E-011	1	0.000000E+000
1	208.46471700	2.214705E-011	6.667053E-012	0	0.000000E+000
1	208.47560277	6.667053E-012	2.214705E-011	1	0.000000E+000
1	208.47740729	2.214705E-011	6.667053E-012	0	0.000000E+000
1	208.50878445	6.667053E-012	2.214705E-011	1	0.000000E+000
1	208.50897159	2.214705E-011	6.667053E-012	0	0.000000E+000
1	208.51152825	6.667053E-012	2.214705E-011	1	0.000000E+000
1	208.51263529	2.214705E-011	6.667053E-012	0	0.000000E+000
1	208.51264874	6.667053E-012	2.214705E-011	1	0.000000E+000
1	208.51275910	2.214705E-011	6.667053E-012	0	0.000000E+000
1	208.55530087	6.667053E-012	2.214705E-011	1	0.000000E+000
1	208.55612680	2.214705E-011	6.667053E-012	0	0.000000E+000
1	245.42178375	6.789294E-012	2.226929E-011	1	0.000000E+000
1	245.42686758	2.226929E-011	6.789294E-012	0	0.000000E+000
1	245.44659817	6.789294E-012	2.226929E-011	1	0.000000E+000
1	245.44707417	2.226929E-011	6.789294E-012	0	0.000000E+000
1	245.46569436	6.789294E-012	2.226929E-011	1	0.000000E+000
1	245.46618700	2.226929E-011	6.789294E-012	0	0.000000E+000
1	245.48275589	6.789294E-012	2.226929E-011	1	0.000000E+000
1	245.48332522	2.226929E-011	6.789294E-012	0	0.000000E+000
1	245.51475837	6.789294E-012	2.226929E-011	1	0.000000E+000
1	245.51516100	2.226929E-011	6.789294E-012	0	0.000000E+000
1	245.53986725	6.789294E-012	2.226929E-011	1	0.000000E+000
1	245.54175422	2.226929E-011	6.789294E-012	0	0.000000E+000
1	245.72469649	6.663030E-012	2.214303E-011	1	0.000000E+000
1	245.72943750	2.214303E-011	6.663030E-012	0	0.000000E+000
1	245.74387032	6.663030E-012	2.214303E-011	1	0.000000E+000
1	245.74393837	2.214303E-011	6.663030E-012	0	0.000000E+000
1	245.75085730	6.663030E-012	2.214303E-011	1	0.000000E+000
1	245.75118428	2.214303E-011	6.663030E-012	0	0.000000E+000
1	245.75121610	6.663030E-012	2.214303E-011	1	0.000000E+000
1	245.75185444	2.214303E-011	6.663030E-012	0	0.000000E+000
1	245.75190647	6.663030E-012	2.214303E-011	1	0.000000E+000
1	245.75494097	2.214303E-011	6.663030E-012	0	0.000000E+000
1	245.76354487	6.663030E-012	2.214303E-011	1	0.000000E+000
1	245.76447223	2.214303E-011	6.663030E-012	0	0.000000E+000
1	245.80859241	6.663030E-012	2.214303E-011	1	0.000000E+000
1	245.81102614	2.214303E-011	6.663030E-012	0	0.000000E+000
1	245.82482091	6.663030E-012	2.214303E-011	1	0.000000E+000
1	245.82488094	2.214303E-011	6.663030E-012	0	0.000000E+000
1	245.82579703	6.663030E-012	2.214303E-011	1	0.000000E+000
1	245.82727875	2.214303E-011	6.663030E-012	0	0.000000E+000
1	245.83681712	6.663030E-012	2.214303E-011	1	0.000000E+000
1	245.83717813	2.214303E-011	6.663030E-012	0	0.000000E+000
1	245.83722914	6.663030E-012	2.214303E-011	1	0.000000E+000
1	245.83851127	2.214303E-011	6.663030E-012	0	0.000000E+000
1	245.85410133	6.663030E-012	2.214303E-011	1	0.000000E+000
1	245.85552662	2.214303E-011	6.663030E-012	0	0.000000E+000
1	245.85554413	6.663030E-012	2.214303E-011	1	0.000000E+000
1	245.85590119	2.214303E-011	6.663030E-012	0	0.000000E+000
1	245.85617358	6.663030E-012	2.214303E-011	1	0.000000E+000
1	245.85839949	2.214303E-011	6.663030E-012	0	0.000000E+000
1	245.85844763	6.663030E-012	2.214303E-011	1	0.000000E+000
1	245.85869596	2.214303E-011	6.663030E-012	0	0.000000E+000
1	245.90792145	6.663030E-012	2.214303E-011	1	0.000000E+000
1	245.90896276	2.214303E-011	6.663030E-012	0	0.000000E+000
1	245.90899696	6.663030E-012	2.214303E-011	1	0.000000E+000
1	245.90984573	2.214303E-011	6.663030E-012	0	0.000000E+000
1	245.90987631	6.663030E-012	2.214303E-011	1	0.000000E+000
1	245.91005816	2.214303E-011	6.663030E-012	0	0.000000E+000
1	245.91009402	6.663030E-012	2.214303E-011	1	0.000000E+000
1	245.91070165	2.214303E-011	6.663030E-012	0	0.000000E+000
1	245.91073369	6.663030E-012	2.214303E-011	1	0.000000E+000
1	245.91112459	2.214303E-011	6.663030E-012	0	0.000000E+000
1	245.95311604	6.663030E-012	2.214303E-011	1	0.000000E+000
1	245.95320483	2.214303E-011	6.663030E-012	0	0.000000E+000
1	245.98256457	6.617508E-012	2.209751E-011	1	0.000000E+000
1	245.98303078	2.209751E-011	6.617508E-012	0	0.000000E+000
1	245.98305285	6.617508E-012	2.209751E-011	1	0.000000E+000
1	245.98323033	2.209751E-011	6.617508E-012	0	0.000000E+000
1	245.99839283	6.617508E-012	2.209751E-011	1	0.000000E+000
1	245.99883103	2.209751E-011	6.617508E-012	0	0.000000E+000
1	246.02756743	6.617508E-012	2.209751E-011	1	0.000000E+000
1	246.02766691	2.209751E-011	6.617508E-012	0	0.000000E+000
1	246.03203391	6.617508E-012	2.209751E-011	1	0.000000E+000
1	246.03244249	2.209751E-011	6.617508E-012	0	0.000000E+000
1	246.03246527	6.617508E-012	2.209751E-011	1	0.000000E+000
1	246.03648029	2.209751E-011	6.617508E-012	0	0.000000E+000
1	246.03909230	6.617508E-012	2.209751E-011	1	0.000000E+000
1	246.03941307	2.209751E-011	6.617508E-012	0	0.000000E+000
1	246.04803638	6.617508E-012	2.209751E-011	1	0.000000E+000
1	246.04936011	2.209751E-011	6.617508E-012	0	0.000000E+000
1	246.04937692	6.617508E-012	2.209751E-011	1	0.000000E+000
1	246.04953563	2.209751E-011	6.617508E-012	0	0.000000E+000
1	246.08652536	6.617508E-012	2.209751E-011	1	0.000000E+000
1	246.08664791	2.209751E-011	6.617508E-012	0	0.000000E+000
1	246.08668393	6.617508E-012	2.209751E-011	1	0.000000E+000
1	246.08681575	2.209751E-011	6.617508E-012	0	0.000000E+000
1	246.14226985	6.686280E-012	2.216628E-011	1	0.000000E+000
1	246.14227000	2.216628E-011	6.686280E-012	0	0.000000E+000
1	246.14227182	6.686280E-012	2.216628E-011	1	0.000000E+000
1	246.14360141	2.216628E-011	6.686280E-012	0	0.000000E+000
1	246.15556831	6.686280E-012	2.216628E-011	1	0.000000E+000
1	246.15634134	2.216628E-011	6.686280E-012	0	0.000000E+000
1	246.15847169	6.686280E-012	2.216628E-011	1	0.000000E+000
1	246.15920305	2.216628E-011	6.686280E-012	0	0.000000E+000
1	246.15957566	6.686280E-012	2.216628E-011	1	0.000000E+000
1	246.15991483	2.216628E-011	6.686280E-012	0	0.000000E+000
1	246.15995836	6.686280E-012	2.216628E-011	1	0.000000E+000
1	246.15999238	2.216628E-011	6.686280E-012	0	0.000000E+000
1	246.17154022	6.686280E-012	2.216628E-011	1	0.000000E+000
1	246.17181891	2.216628E-011	6.686280E-012	0	0.000000E+000
1	246.17189529	6.686280E-012	2.216628E-011	1	0.000000E+000
1	246.17216423	2.216628E-011	6.686280E-012	0	0.000000E+000
1	246.18636827	6.686280E-012	2.216628E-011	1	0.000000E+000
1	246.18640587	2.216628E-011	6.686280E-012	0	0.000000E+000
1	246.20420038	6.686280E-012	2.216628E-011	1	0.000000E+000
1	246.20431233	2.216628E-011	6.686280E-012	0	0.000000E+000
1	246.23907165	6.578454E-012	2.205845E-011	1	0.000000E+000
1	246.23907200	2.205845E-011	6.578454E-012	0	0.000000E+000
1	246.23907345	6.578454E-012	2.205845E-011	1	0.000000E+000
1	246.24071517	2.205845E-011	6.578454E-012	0	0.000000E+000
1	246.25419177	6.578454E-012	2.205845E-011	1	0.000000E+000
1	246.25725290	2.205845E-011	6.578454E-012	0	0.000000E+000
1	246.25729714	6.578454E-012	2.205845E-011	1	0.000000E+000
1	246.25865444	2.205845E-011	6.578454E-012	0	0.000000E+000
1	246.26002271	6.578454E-012	2.205845E-011	1	0.000000E+000
1	246.26040075	2.205845E-011	6.578454E-012	0	0.000000E+000
1	272.00964781	6.681194E-012	2.216119E-011	1	0.000000E+000
1	272.00964800	2.216119E-011	6.681194E-012	0	0.000000E+000
1	272.00965126	6.681194E-012	2.216119E-011	1	0.000000E+000
1	272.00997262	2.216119E-011	6.681194E-012	0	0.000000E+000
1	272.03569778	6.681194E-012	2.216119E-011	1	0.000000E+000
1	272.03617924	2.216119E-011	6.681194E-012	0	0.000000E+000
1	272.07767582	6.681194E-012	2.216119E-011	1	0.000000E+000
1	272.08019183	2.216119E-011	6.681194E-012	0	0.000000E+000
1	272.08022534	6.681194E-012	2.216119E-011	1	0.000000E+000
1	272.08259665	2.216119E-011	6.681194E-012	0	0.000000E+000
1	272.08262788	6.681194E-012	2.216119E-011	1	0.000000E+000
1	272.08535599	2.216119E-011	6.681194E-012	0	0.000000E+000
1	272.08537182	6.681194E-012	2.216119E-011	1	0.000000E+000
1	272.08682996	2.216119E-011	6.681194E-012	0	0.000000E+000
1	272.08687726	6.681194E-012	2.216119E-011	1	0.000000E+000
1	272.09233487	2.216119E-011	6.681194E-012	0	0.000000E+000
1	272.09237655	6.681194E-012	2.216119E-011	1	0.000000E+000
1	272.09584062	2.216119E-011	6.681194E-012	0	0.000000E+000
1	272.11029131	6.681194E-012	2.216119E-011	1	0.000000E+000
1	272.11066145	2.216119E-011	6.681194E-012	0	0.000000E+000
1	272.11388670	6.681194E-012	2.216119E-011	1	0.000000E+000
1	272.11415581	2.216119E-011	6.681194E-012	0	0.000000E+000
1	272.11437517	6.681194E-012	2.216119E-011	1	0.000000E+000
1	272.11698884	2.216119E-011	6.681194E-012	0	0.000000E+000
1	272.13068136	6.681194E-012	2.216119E-011	1	0.000000E+000
1	272.13112189	2.216119E-011	6.681194E-012	0	0.000000E+000
1	272.14226144	6.681194E-012	2.216119E-011	1	0.000000E+000
1	272.14358560	2.216119E-011	6.681194E-012	0	0.000000E+000
1	272.14360771	6.681194E-012	2.216119E-011	1	0.000000E+000
1	272.14853748	2.216119E-011	6.681194E-012	0	0.000000E+000
1	272.14857154	6.681194E-012	2.216119E-011	1	0.000000E+000
1	272.14913875	2.216119E-011	6.681194E-012	0	0.000000E+000
1	272.16755105	6.681194E-012	2.216119E-011	1	0.000000E+000
1	272.16845857	2.216119E-011	6.681194E-012	0	0.000000E+000
1	272.17303153	6.681194E-012	2.216119E-011	1	0.000000E+000
1	272.17361137	2.216119E-011	6.681194E-012	0	0.000000E+000
1	272.19449585	6.681194E-012	2.216119E-011	1	0.000000E+000
1	272.19509766	2.216119E-011	6.681194E-012	0	0.000000E+000
1	272.19629893	6.681194E-012	2.216119E-011	1	0.000000E+000
1	272.19995094	2.216119E-011	6.681194E-012	0	0.000000E+000
1	272.19997906	6.681194E-012	2.216119E-011	1	0.000000E+000
1	272.20097492	2.216119E-011	6.681194E-012	0	0.000000E+000
1	272.21765187	6.681194E-012	2.216119E-011	1	0.000000E+000
1	272.21772348	2.216119E-011	6.681194E-012	0	0.000000E+000
1	272.24056003	6.681194E-012	2.216119E-011	1	0.000000E+000
1	272.24286736	2.216119E-011	6.681194E-012	0	0.000000E+000
1	272.24701745	6.681194E-012	2.216119E-011	1	0.000000E+000
1	272.24719126	2.216119E-011	6.681194E-012	0	0.000000E+000
1	272.24997113	6.681194E-012	2.216119E-011	1	0.000000E+000
1	272.25078037	2.216119E-011	6.681194E-012	0	0.000000E+000
1	272.30033936	6.681194E-012	2.216119E-011	1	0.000000E+000
1	272.30239140	2.216119E-011	6.681194E-012	0	0.000000E+000
1	272.30244352	6.681194E-012	2.216119E-011	1	0.000000E+000
1	272.30320312	2.216119E-011	6.681194E-012	0	0.000000E+000
1	272.32584902	6.681194E-012	2.216119E-011	1	0.000000E+000
1	272.32609598	2.216119E-011	6.681194E-012	0	0.000000E+000
1	272.32660033	6.681194E-012	2.216119E-011	1	0.000000E+000
1	272.32731030	2.216119E-011	6.681194E-012	0	0.000000E+000
1	272.37509811	6.681194E-012	2.216119E-011	1	0.000000E+000
1	272.37662131	2.216119E-011	6.681194E-012	0	0.000000E+000
1	272.37662517	6.681194E-012	2.216119E-011	1	0.000000E+000
1	272.37677787	2.216119E-011	6.681194E-012	0	0.000000E+000
1	272.38567812	6.681194E-012	2.216119E-011	1	0.000000E+000
1	272.38653318	2.216119E-011	6.681194E-012	0	0.000000E+000
1	272.38656407	6.681194E-012	2.216119E-011	1	0.000000E+000
1	272.39206017	2.216119E-011	6.681194E-012	0	0.000000E+000
1	272.41237570	6.681194E-012	2.216119E-011	1	0.000000E+000
1	272.41399846	2.216119E-011	6.681194E-012	0	0.000000E+000
1	272.41917511	6.681194E-012	2.216119E-011	1	0.000000E+000
1	272.41925010	2.216119E-011	6.681194E-012	0	0.000000E+000
1	272.46576391	6.681194E-012	2.216119E-011	1	0.000000E+000
1	272.46924487	2.216119E-011	6.681194E-012	0	0.000000E+000
1	272.46925624	6.681194E-012	2.216119E-011	1	0.000000E+000
1	272.47590180	2.216119E-011	6.681194E-012	0	0.000000E+000
1	272.66836541	6.533474E-012	2.201347E-011	1	0.000000E+000
1	272.66874030	2.201347E-011	6.533474E-012	0	0.000000E+000
1	272.68461396	6.533474E-012	2.201347E-011	1	0.000000E+000
1	272.68493445	2.201347E-011	6.533474E-012	0	0.000000E+000
1	272.70938295	6.533474E-012	2.201347E-011	1	0.000000E+000
1	272.70946871	2.201347E-011	6.533474E-012	0	0.000000E+000
1	272.70948806	6.533474E-012	2.201347E-011	1	0.000000E+000
1	272.71067478	2.201347E-011	6.533474E-012	0	0.000000E+000
1	272.74547463	6.533474E-012	2.201347E-011	1	0.000000E+000
1	272.74698944	2.201347E-011	6.533474E-012	0	0.000000E+000
1	272.78091300	6.533474E-012	2.201347E-011	1	0.000000E+000
1	272.78128390	2.201347E-011	6.533474E-012	0	0.000000E+000
1	272.79013151	6.533474E-012	2.201347E-011	1	0.000000E+000
1	272.79038053	2.201347E-011	6.533474E-012	0	0.000000E+000
1	272.80822456	6.533474E-012	2.201347E-011	1	0.000000E+000
1	272.80912024	2.201347E-011	6.533474E-012	0	0.000000E+000
1	272.80913613	6.533474E-012	2.201347E-011	1	0.000000E+000
1	272.81011019	2.201347E-011	6.533474E-012	0	0.000000E+000
1	272.83060449	6.533474E-012	2.201347E-011	1	0.000000E+000
1	272.83344194	2.201347E-011	6.533474E-012	0	0.000000E+000
1	272.85141334	6.533474E-012	2.201347E-011	1	0.000000E+000
1	272.85144032	2.201347E-011	6.533474E-012	0	0.000000E+000
1	272.86515172	6.533474E-012	2.201347E-011	1	0.000000E+000
1	272.86693673	2.201347E-011	6.533474E-012	0	0.000000E+000
1	272.87375776	6.533474E-012	2.201347E-011	1	0.000000E+000
1	272.88128997	2.201347E-011	6.533474E-012	0	0.000000E+000
1	272.88130457	6.533474E-012	2.201347E-011	1	0.000000E+000
1	272.88231348	2.201347E-011	6.533474E-012	0	0.000000E+000
1	272.88288509	6.533474E-012	2.201347E-011	1	0.000000E+000
1	272.88351937	2.201347E-011	6.533474E-012	0	0.000000E+000
1	272.88353110	6.533474E-012	2.201347E-011	1	0.000000E+000
1	272.88658858	2.201347E-011	6.533474E-012	0	0.000000E+000
1	272.89918243	6.533474E-012	2.201347E-011	1	0.000000E+000
1	272.89928222	2.201347E-011	6.533474E-012	0	0.000000E+000
1	272.91633368	6.533474E-012	2.201347E-011	1	0.000000E+000
1	272.91651754	2.201347E-011	6.533474E-012	0	0.000000E+000
1	272.92161045	6.533474E-012	2.201347E-011	1	0.000000E+000
1	272.92171801	2.201347E-011	6.533474E-012	0	0.000000E+000
1	272.95026051	6.533474E-012	2.201347E-011	1	0.000000E+000
1	272.95205013	2.201347E-011	6.533474E-012	0	0.000000E+000
1	272.95207077	6.533474E-012	2.201347E-011	1	0.000000E+000
1	272.95318451	2.201347E-011	6.533474E-012	0	0.000000E+000
1	272.95320590	6.533474E-012	2.201347E-011	1	0.000000E+000
1	272.95442214	2.201347E-011	6.533474E-012	0	0.000000E+000
1	272.96492957	6.533474E-012	2.201347E-011	1	0.000000E+000
1	272.96778701	2.201347E-011	6.533474E-012	0	0.000000E+000
1	272.96780790	6.533474E-012	2.201347E-011	1	0.000000E+000
1	272.96811153	2.201347E-011	6.533474E-012	0	0.000000E+000
1	272.96813519	6.533474E-012	2.201347E-011	1	0.000000E+000
1	272.96898039	2.201347E-011	6.533474E-012	0	0.000000E+000
1	272.96901029	6.533474E-012	2.201347E-011	1	0.000000E+000
1	272.97216154	2.201347E-011	6.533474E-012	0	0.000000E+000
1	272.97217673	6.533474E-012	2.201347E-011	1	0.000000E+000
1	272.97224506	2.201347E-011	6.533474E-012	0	0.000000E+000
1	272.97513675	6.533474E-012	2.201347E-011	1	0.000000E+000
1	272.97624904	2.201347E-011	6.533474E-012	0	0.000000E+000
1	272.99390108	6.533474E-012	2.201347E-011	1	0.000000E+000
1	272.99567979	2.201347E-011	6.533474E-012	0	0.000000E+000
1	272.99571831	6.533474E-012	2.201347E-011	1	0.000000E+000
1	272.99605874	2.201347E-011	6.533474E-012	0	0.000000E+000
1	272.99606519	6.533474E-012	2.201347E-011	1	0.000000E+000
1	272.99632558	2.201347E-011	6.533474E-012	0	0.000000E+000
1	273.00359327	6.533474E-012	2.201347E-011	1	0.000000E+000
1	273.00398473	2.201347E-011	6.533474E-012	0	0.000000E+000
1	273.00398777	6.533474E-012	2.201347E-011	1	0.000000E+000
1	273.00565461	2.201347E-011	6.533474E-012	0	0.000000E+000
1	273.00571199	6.533474E-012	2.201347E-011	1	0.000000E+000
1	273.00782393	2.201347E-011	6.533474E-012	0	0.000000E+000
1	273.06681012	6.533474E-012	2.201347E-011	1	0.000000E+000
1	273.07072080	2.201347E-011	6.533474E-012	0	0.000000E+000
1	273.07255255	6.533474E-012	2.201347E-011	1	0.000000E+000
1	273.07291895	2.201347E-011	6.533474E-012	0	0.000000E+000
1	273.08477748	6.533474E-012	2.201347E-011	1	0.000000E+000
1	273.08636904	2.201347E-011	6.533474E-012	0	0.000000E+000
1	273.11494461	6.533474E-012	2.201347E-011	1	0.000000E+000
1	273.11558271	2.201347E-011	6.533474E-012	0	0.000000E+000
1	273.11561183	6.533474E-012	2.201347E-011	1	0.000000E+000
1	273.12139116	2.201347E-011	6.533474E-012	0	0.000000E+000
1	273.12286129	6.533474E-012	2.201347E-011	1	0.000000E+000
1	273.12521429	2.201347E-011	6.533474E-012	0	0.000000E+000
1	273.14240437	6.533474E-012	2.201347E-011	1	0.000000E+000
1	273.14260203	2.201347E-011	6.533474E-012	0	0.000000E+000
1	273.18512490	6.533474E-012	2.201347E-011	1	0.000000E+000
1	273.18608788	2.201347E-011	6.533474E-012	0	0.000000E+000
1	273.22549577	6.533474E-012	2.201347E-011	1	0.000000E+000
1	273.22616507	2.201347E-011	6.533474E-012	0	0.000000E+000
1	273.25356054	6.533474E-012	2.201347E-011	1	0.000000E+000
1	273.25365827	2.201347E-011	6.533474E-012	0	0.000000E+000
1	273.25367661	6.533474E-012	2.201347E-011	1	0.000000E+000
1	273.25421248	2.201347E-011	6.533474E-012	0	0.000000E+000
1	273.25426012	6.533474E-012	2.201347E-011	1	0.000000E+000
1	273.25514202	2.201347E-011	6.533474E-012	0	0.000000E+000
1	273.26153366	6.533474E-012	2.201347E-011	1	0.000000E+000
1	273.26202617	2.201347E-011	6.533474E-012	0	0.000000E+000
1	273.26758511	6.533474E-012	2.201347E-011	1	0.000000E+000
1	273.26897383	2.201347E-011	6.533474E-012	0	0.000000E+000
1	273.26901348	6.533474E-012	2.201347E-011	1	0.000000E+000
1	273.26999623	2.201347E-011	6.533474E-012	0	0.000000E+000
1	273.33101527	6.533474E-012	2.201347E-011	1	0.000000E+000
1	273.33185253	2.201347E-011	6.533474E-012	0	0.000000E+000
1	273.33653114	6.533474E-012	2.201347E-011	1	0.000000E+000
1	273.33696701	2.201347E-011	6.533474E-012	0	0.000000E+000
1	273.33699085	6.533474E-012	2.201347E-011	1	0.000000E+000
1	273.33785267	2.201347E-011	6.533474E-012	0	0.000000E+000
1	273.33787147	6.533474E-012	2.201347E-011	1	0.000000E+000
1	273.33834652	2.201347E-011	6.533474E-012	0	0.000000E+000
1	273.34078807	6.533474E-012	2.201347E-011	1	0.000000E+000
1	273.34081705	2.201347E-011	6.533474E-012	0	0.000000E+000
1	273.34329346	6.533474E-012	2.201347E-011	1	0.000000E+000
1	273.34404673	2.201347E-011	6.533474E-012	0	0.000000E+000
1	273.34406923	6.533474E-012	2.201347E-011	1	0.000000E+000
1	273.34477005	2.201347E-011	6.533474E-012	0	0.000000E+000
1	273.36321753	6.533474E-012	2.201347E-011	1	0.000000E+000
1	273.36411440	2.201347E-011	6.533474E-012	0	0.000000E+000
1	273.36692982	6.533474E-012	2.201347E-011	1	0.000000E+000
1	273.36949675	2.201347E-011	6.533474E-012	0	0.000000E+000
1	273.38223876	6.533474E-012	2.201347E-011	1	0.000000E+000
1	273.38347819	2.201347E-011	6.533474E-012	0	0.000000E+000
1	273.39905360	6.533474E-012	2.201347E-011	1	0.000000E+000
1	273.39912906	2.201347E-011	6.533474E-012	0	0.000000E+000
1	273.41123346	6.533474E-012	2.201347E-011	1	0.000000E+000
1	273.41267066	2.201347E-011	6.533474E-012	0	0.000000E+000
1	273.77604699	6.555913E-012	2.203591E-011	1	0.000000E+000
1	273.77604700	2.203591E-011	6.555913E-012	0	0.000000E+000
1	273.77604770	6.555913E-012	2.203591E-011	1	0.000000E+000
1	273.77690285	2.203591E-011	6.555913E-012	0	0.000000E+000
1	273.79545249	6.555913E-012	2.203591E-011	1	0.000000E+000
1	273.79567597	2.203591E-011	6.555913E-012	0	0.000000E+000
1	273.80103143	6.555913E-012	2.203591E-011	1	0.000000E+000
1	273.80137818	2.203591E-011	6.555913E-012	0	0.000000E+000
1	273.81230398	6.555913E-012	2.203591E-011	1	0.000000E+000
1	273.81339648	2.203591E-011	6.555913E-012	0	0.000000E+000
1	273.81343482	6.555913E-012	2.203591E-011	1	0.000000E+000
1	273.81406673	2.203591E-011	6.555913E-012	0	0.000000E+000
1	273.84264216	6.555913E-012	2.203591E-011	1	0.000000E+000
1	273.84358291	2.203591E-011	6.555913E-012	0	0.000000E+000
1	273.85038020	6.555913E-012	2.203591E-011	1	0.000000E+000
1	273.85056314	2.203591E-011	6.555913E-012	0	0.000000E+000
1	273.85059101	6.555913E-012	2.203591E-011	1	0.000000E+000
1	273.85342838	2.203591E-011	6.555913E-012	0	0.000000E+000
1	273.85346599	6.555913E-012	2.203591E-011	1	0.000000E+000
1	273.85427524	2.203591E-011	6.555913E-012	0	0.000000E+000
1	273.86089462	6.555913E-012	2.203591E-011	1	0.000000E+000
1	273.86188670	2.203591E-011	6.555913E-012	0	0.000000E+000
1	273.87069881	6.555913E-012	2.203591E-011	1	0.000000E+000
1	273.87081192	2.203591E-011	6.555913E-012	0	0.000000E+000
1	273.87081907	6.555913E-012	2.203591E-011	1	0.000000E+000
1	273.87192697	2.203591E-011	6.555913E-012	0	0.000000E+000
1	273.87226161	6.555913E-012	2.203591E-011	1	0.000000E+000
1	273.87391534	2.203591E-011	6.555913E-012	0	0.000000E+000
1	274.60512099	6.542983E-012	2.202298E-011	1	0.000000E+000
1	274.60617612	2.202298E-011	6.542983E-012	0	0.000000E+000
1	274.60618744	6.542983E-012	2.202298E-011	1	0.000000E+000
1	274.60678183	2.202298E-011	6.542983E-012	0	0.000000E+000
1	274.61350744	6.542983E-012	2.202298E-011	1	0.000000E+000
1	274.61383197	2.202298E-011	6.542983E-012	0	0.000000E+000
1	274.61384067	6.542983E-012	2.202298E-011	1	0.000000E+000
1	274.61436271	2.202298E-011	6.542983E-012	0	0.000000E+000
1	274.61439342	6.542983E-012	2.202298E-011	1	0.000000E+000
1	274.61499722	2.202298E-011	6.542983E-012	0	0.000000E+000
1	274.61583424	6.542983E-012	2.202298E-011	1	0.000000E+000
1	274.61613300	2.202298E-011	6.542983E-012	0	0.000000E+000
1	274.62703377	6.542983E-012	2.202298E-011	1	0.000000E+000
1	274.63045053	2.202298E-011	6.542983E-012	0	0.000000E+000
1	274.63046027	6.542983E-012	2.202298E-011	1	0.000000E+000
1	274.63147966	2.202298E-011	6.542983E-012	0	0.000000E+000
1	274.63150983	6.542983E-012	2.202298E-011	1	0.000000E+000
1	274.63245018	2.202298E-011	6.542983E-012	0	0.000000E+000
1	274.63246159	6.542983E-012	2.202298E-011	1	0.000000E+000
1	274.63496599	2.202298E-011	6.542983E-012	0	0.000000E+000
1	274.63504360	6.542983E-012	2.202298E-011	1	0.000000E+000
1	274.63520839	2.202298E-011	6.542983E-012	0	0.000000E+000
1	306.74635355	6.672279E-012	2.215228E-011	1	0.000000E+000
1	306.74714262	2.215228E-011	6.672279E-012	0	0.000000E+000
1	306.74831343	6.672279E-012	2.215228E-011	1	0.000000E+000
1	306.74938163	2.215228E-011	6.672279E-012	0	0.000000E+000
1	306.74941038	6.672279E-012	2.215228E-011	1	0.000000E+000
1	306.75071913	2.215228E-011	6.672279E-012	0	0.000000E+000
1	306.76348630	6.672279E-012	2.215228E-011	1	0.000000E+000
1	306.76360620	2.215228E-011	6.672279E-012	0	0.000000E+000
1	306.77879319	6.672279E-012	2.215228E-011	1	0.000000E+000
1	306.78090373	2.215228E-011	6.672279E-012	0	0.000000E+000
1	306.81648705	6.672279E-012	2.215228E-011	1	0.000000E+000
1	306.81654136	2.215228E-011	6.672279E-012	0	0.000000E+000
1	306.82324962	6.672279E-012	2.215228E-011	1	0.000000E+000
1	306.82759320	2.215228E-011	6.672279E-012	0	0.000000E+000
1	312.33227749	6.580801E-012	2.206080E-011	1	0.000000E+000
1	312.33691823	2.206080E-011	6.580801E-012	0	0.000000E+000
1	312.36850423	6.580801E-012	2.206080E-011	1	0.000000E+000
1	312.36859573	2.206080E-011	6.580801E-012	0	0.000000E+000
1	312.36861750	6.580801E-012	2.206080E-011	1	0.000000E+000
1	312.36879449	2.206080E-011	6.580801E-012	0	0.000000E+000
1	312.36881365	6.580801E-012	2.206080E-011	1	0.000000E+000
1	312.37080201	2.206080E-011	6.580801E-012	0	0.000000E+000
1	312.38416152	6.580801E-012	2.206080E-011	1	0.000000E+000
1	312.38482913	2.206080E-011	6.580801E-012	0	0.000000E+000
1	312.38484179	6.580801E-012	2.206080E-011	1	0.000000E+000
1	312.38536881	2.206080E-011	6.580801E-012	0	0.000000E+000
1	312.38691031	6.580801E-012	2.206080E-011	1	0.000000E+000
1	312.38717869	2.206080E-011	6.580801E-012	0	0.000000E+000
1	312.38720925	6.580801E-012	2.206080E-011	1	0.000000E+000
1	312.38795384	2.206080E-011	6.580801E-012	0	0.000000E+000
1	312.45812852	6.580801E-012	2.206080E-011	1	0.000000E+000
1	312.45945627	2.206080E-011	6.580801E-012	0	0.000000E+000
1	312.45949947	6.580801E-012	2.206080E-011	1	0.000000E+000
1	312.46079512	2.206080E-011	6.580801E-012	0	0.000000E+000
1	312.46082336	6.580801E-012	2.206080E-011	1	0.000000E+000
1	312.46177387	2.206080E-011	6.580801E-012	0	0.000000E+000
1	312.46179816	6.580801E-012	2.206080E-011	1	0.000000E+000
1	312.46195843	2.206080E-011	6.580801E-012	0	0.000000E+000
1	312.46253519	6.580801E-012	2.206080E-011	1	0.000000E+000
1	312.46629691	2.206080E-011	6.580801E-012	0	0.000000E+000
1	312.47429741	6.580801E-012	2.206080E-011	1	0.000000E+000
1	312.47513523	2.206080E-011	6.580801E-012	0	0.000000E+000
1	312.78767518	6.499165E-012	2.197917E-011	1	0.000000E+000
1	312.78821413	2.197917E-011	6.499165E-012	0	0.000000E+000
1	312.79519722	6.499165E-012	2.197917E-011	1	0.000000E+000
1	312.79709953	2.197917E-011	6.499165E-012	0	0.000000E+000
1	312.79710878	6.499165E-012	2.197917E-011	1	0.000000E+000
1	312.79803417	2.197917E-011	6.499165E-012	0	0.000000E+000
1	312.80387848	6.499165E-012	2.197917E-011	1	0.000000E+000
1	312.80488453	2.197917E-011	6.499165E-012	0	0.000000E+000
1	312.80495378	6.499165E-012	2.197917E-011	1	0.000000E+000
1	312.80757771	2.197917E-011	6.499165E-012	0	0.000000E+000
1	312.85652383	6.499165E-012	2.197917E-011	1	0.000000E+000
1	312.85852743	2.197917E-011	6.499165E-012	0	0.000000E+000
1	312.85856204	6.499165E-012	2.197917E-011	1	0.000000E+000
1	312.85885560	2.197917E-011	6.499165E-012	0	0.000000E+000
1	312.90750375	6.499165E-012	2.197917E-011	1	0.000000E+000
1	312.90802459	2.197917E-011	6.499165E-012	0	0.000000E+000
1	312.91846189	6.499165E-012	2.197917E-011	1	0.000000E+000
1	312.91876322	2.197917E-011	6.499165E-012	0	0.000000E+000
1	312.93040681	6.499165E-012	2.197917E-011	1	0.000000E+000
1	312.93114354	2.197917E-011	6.499165E-012	0	0.000000E+000
1	312.93644712	6.499165E-012	2.197917E-011	1	0.000000E+000
1	312.93681234	2.197917E-011	6.499165E-012	0	0.000000E+000
1	312.94985145	6.499165E-012	2.197917E-011	1	0.000000E+000
1	312.94994623	2.197917E-011	6.499165E-012	0	0.000000E+000
1	312.94997345	6.499165E-012	2.197917E-011	1	0.000000E+000
1	312.95040696	2.197917E-011	6.499165E-012	0	0.000000E+000
1	312.95666131	6.499165E-012	2.197917E-011	1	0.000000E+000
1	312.95739695	2.197917E-011	6.499165E-012	0	0.000000E+000
1	312.98222436	6.499165E-012	2.197917E-011	1	0.000000E+000
1	312.98256944	2.197917E-011	6.499165E-012	0	0.000000E+000
1	312.99064177	6.499165E-012	2.197917E-011	1	0.000000E+000
1	312.99090731	2.197917E-011	6.499165E-012	0	0.000000E+000
1	313.01469434	6.623504E-012	2.210350E-011	1	0.000000E+000
1	313.01480872	2.210350E-011	6.623504E-012	0	0.000000E+000
1	313.02964405	6.623504E-012	2.210350E-011	1	0.000000E+000
1	313.02972043	2.210350E-011	6.623504E-012	0	0.000000E+000
1	313.02973581	6.623504E-012	2.210350E-011	1	0.000000E+000
1	313.03047477	2.210350E-011	6.623504E-012	0	0.000000E+000
1	313.06147252	6.623504E-012	2.210350E-011	1	0.000000E+000
1	313.06164544	2.210350E-011	6.623504E-012	0	0.000000E+000
1	313.06167481	6.623504E-012	2.210350E-011	1	0.000000E+000
1	313.06253664	2.210350E-011	6.623504E-012	0	0.000000E+000
1	313.06256867	6.623504E-012	2.210350E-011	1	0.000000E+000
1	313.06293489	2.210350E-011	6.623504E-012	0	0.000000E+000
1	313.06301009	6.623504E-012	2.210350E-011	1	0.000000E+000
1	313.06313081	2.210350E-011	6.623504E-012	0	0.000000E+000
1	313.07276646	6.623504E-012	2.210350E-011	1	0.000000E+000
1	313.07300062	2.210350E-011	6.623504E-012	0	0.000000E+000
1	313.07310162	6.623504E-012	2.210350E-011	1	0.000000E+000
1	313.07327035	2.210350E-011	6.623504E-012	0	0.000000E+000
1	313.07329605	6.623504E-012	2.210350E-011	1	0.000000E+000
1	313.07335139	2.210350E-011	6.623504E-012	0	0.000000E+000
1	313.07338120	6.623504E-012	2.210350E-011	1	0.000000E+000
1	313.07410285	2.210350E-011	6.623504E-012	0	0.000000E+000
1	313.08151686	6.623504E-012	2.210350E-011	1	0.000000E+000
1	313.08237605	2.210350E-011	6.623504E-012	0	0.000000E+000
1	313.08858969	6.623504E-012	2.210350E-011	1	0.000000E+000
1	313.08865813	2.210350E-011	6.623504E-012	0	0.000000E+000
1	313.09495094	6.623504E-012	2.210350E-011	1	0.000000E+000
1	313.09555883	2.210350E-011	6.623504E-012	0	0.000000E+000
1	313.11646048	6.623504E-012	2.210350E-011	1	0.000000E+000
1	313.11657440	2.210350E-011	6.623504E-012	0	0.000000E+000
1	313.17364466	6.623504E-012	2.210350E-011	1	0.000000E+000
1	313.17536608	2.210350E-011	6.623504E-012	0	0.000000E+000
1	313.17736640	6.623504E-012	2.210350E-011	1	0.000000E+000
1	313.17865418	2.210350E-011	6.623504E-012	0	0.000000E+000
1	313.17866095	6.623504E-012	2.210350E-011	1	0.000000E+000
1	313.17945009	2.210350E-011	6.623504E-012	0	0.000000E+000
1	313.20200813	6.623504E-012	2.210350E-011	1	0.000000E+000
1	313.20359968	2.210350E-011	6.623504E-012	0	0.000000E+000
1	313.20368531	6.623504E-012	2.210350E-011	1	0.000000E+000
1	313.20426023	2.210350E-011	6.623504E-012	0	0.000000E+000
1	313.22062389	6.623504E-012	2.210350E-011	1	0.000000E+000
1	313.22180068	2.210350E-011	6.623504E-012	0	0.000000E+000
1	313.25138685	6.623504E-012	2.210350E-011	1	0.000000E+000
1	313.25163815	2.210350E-011	6.623504E-012	0	0.000000E+000
1	313.25577514	6.623504E-012	2.210350E-011	1	0.000000E+000
1	313.25590345	2.210350E-011	6.623504E-012	0	0.000000E+000
1	313.26662367	6.623504E-012	2.210350E-011	1	0.000000E+000
1	313.26663626	2.210350E-011	6.623504E-012	0	0.000000E+000
1	313.38567981	6.611810E-012	2.209181E-011	1	0.000000E+000
1	313.38802580	2.209181E-011	6.611810E-012	0	0.000000E+000
1	313.39424688	6.611810E-012	2.209181E-011	1	0.000000E+000
1	313.39542005	2.209181E-011	6.611810E-012	0	0.000000E+000
1	313.39546879	6.611810E-012	2.209181E-011	1	0.000000E+000
1	313.39680934	2.209181E-011	6.611810E-012	0	0.000000E+000
1	313.41184062	6.611810E-012	2.209181E-011	1	0.000000E+000
1	313.41283592	2.209181E-011	6.611810E-012	0	0.000000E+000
1	313.41953483	6.611810E-012	2.209181E-011	1	0.000000E+000
1	313.41955210	2.209181E-011	6.611810E-012	0	0.000000E+000
1	313.45979899	6.611810E-012	2.209181E-011	1	0.000000E+000
1	313.46211247	2.209181E-011	6.611810E-012	0	0.000000E+000
1	313.46216160	6.611810E-012	2.209181E-011	1	0.000000E+000
1	313.46309747	2.209181E-011	6.611810E-012	0	0.000000E+000
1	313.46684399	6.611810E-012	2.209181E-011	1	0.000000E+000
1	313.46910618	2.209181E-011	6.611810E-012	0	0.000000E+000
1	313.49691894	6.611810E-012	2.209181E-011	1	0.000000E+000
1	313.50108814	2.209181E-011	6.611810E-012	0	0.000000E+000
1	313.52974703	6.611810E-012	2.209181E-011	1	0.000000E+000
1	313.53389183	2.209181E-011	6.611810E-012	0	0.000000E+000
1	313.55223244	6.611810E-012	2.209181E-011	1	0.000000E+000
1	313.55296990	2.209181E-011	6.611810E-012	0	0.000000E+000
1	313.61895750	6.642155E-012	2.212216E-011	1	0.000000E+000
1	313.61900078	2.212216E-011	6.642155E-012	0	0.000000E+000
1	313.63215893	6.642155E-012	2.212216E-011	1	0.000000E+000
1	313.63356918	2.212216E-011	6.642155E-012	0	0.000000E+000
1	313.69492300	6.642155E-012	2.212216E-011	1	0.000000E+000
1	313.70708073	2.212216E-011	6.642155E-012	0	0.000000E+000
1	313.75381127	6.642155E-012	2.212216E-011	1	0.000000E+000
1	313.75456762	2.212216E-011	6.642155E-012	0	0.000000E+000
1	313.76664554	6.642155E-012	2.212216E-011	1	0.000000E+000
1	313.76743787	2.212216E-011	6.642155E-012	0	0.000000E+000
1	313.77360529	6.642155E-012	2.212216E-011	1	0.000000E+000
1	313.77785924	2.212216E-011	6.642155E-012	0	0.000000E+000
1	313.84848611	6.642155E-012	2.212216E-011	1	0.000000E+000
1	313.84856344	2.212216E-011	6.642155E-012	0	0.000000E+000
1	313.85384806	6.642155E-012	2.212216E-011	1	0.000000E+000
1	313.85482576	2.212216E-011	6.642155E-012	0	0.000000E+000
1	313.86427021	6.642155E-012	2.212216E-011	1	0.000000E+000
1	313.86458260	2.212216E-011	6.642155E-012	0	0.000000E+000
1	313.86461646	6.642155E-012	2.212216E-011	1	0.000000E+000
1	313.86466313	2.212216E-011	6.642155E-012	0	0.000000E+000
1	313.86470032	6.642155E-012	2.212216E-011	1	0.000000E+000
1	313.86532837	2.212216E-011	6.642155E-012	0	0.000000E+000
1	313.91749778	6.642155E-012	2.212216E-011	1	0.000000E+000
1	313.91874849	2.212216E-011	6.642155E-012	0	0.000000E+000
1	313.92802280	6.642155E-012	2.212216E-011	1	0.000000E+000
1	313.92826009	2.212216E-011	6.642155E-012	0	0.000000E+000
1	314.06592677	6.704991E-012	2.218499E-011	1	0.000000E+000
1	314.06592700	2.218499E-011	6.704991E-012	0	0.000000E+000
1	314.06592743	6.704991E-012	2.218499E-011	1	0.000000E+000
1	314.06947093	2.218499E-011	6.704991E-012	0	0.000000E+000
1	314.07381090	6.704991E-012	2.218499E-011	1	0.000000E+000
1	314.07529007	2.218499E-011	6.704991E-012	0	0.000000E+000
1	314.08088913	6.704991E-012	2.218499E-011	1	0.000000E+000
1	314.08242472	2.218499E-011	6.704991E-012	0	0.000000E+000
1	314.11424591	6.704991E-012	2.218499E-011	1	0.000000E+000
1	314.11527778	2.218499E-011	6.704991E-012	0	0.000000E+000
1	314.12159108	6.704991E-012	2.218499E-011	1	0.000000E+000
1	314.12186138	2.218499E-011	6.704991E-012	0	0.000000E+000
1	314.12190954	6.704991E-012	2.218499E-011	1	0.000000E+000
1	314.12205390	2.218499E-011	6.704991E-012	0	0.000000E+000
1	314.16604750	6.704991E-012	2.218499E-011	1	0.000000E+000
1	314.16613029	2.218499E-011	6.704991E-012	0	0.000000E+000
1	314.16857509	6.704991E-012	2.218499E-011	1	0.000000E+000
1	314.16869974	2.218499E-011	6.704991E-012	0	0.000000E+000
1	314.17202378	6.704991E-012	2.218499E-011	1	0.000000E+000
1	314.17241646	2.218499E-011	6.704991E-012	0	0.000000E+000
1	314.19172746	6.704991E-012	2.218499E-011	1	0.000000E+000
1	314.19306612	2.218499E-011	6.704991E-012	0	0.000000E+000
1	314.20840439	6.704991E-012	2.218499E-011	1	0.000000E+000
1	314.20876289	2.218499E-011	6.704991E-012	0	0.000000E+000
1	314.22502733	6.704991E-012	2.218499E-011	1	0.000000E+000
1	314.22596559	2.218499E-011	6.704991E-012	0	0.000000E+000
1	314.22598554	6.704991E-012	2.218499E-011	1	0.000000E+000
1	314.22602907	2.218499E-011	6.704991E-012	0	0.000000E+000
1	314.24094089	6.704991E-012	2.218499E-011	1	0.000000E+000
1	314.24271125	2.218499E-011	6.704991E-012	0	0.000000E+000
1	314.25632622	6.704991E-012	2.218499E-011	1	0.000000E+000
1	314.25834298	2.218499E-011	6.704991E-012	0	0.000000E+000
1	314.25835400	6.704991E-012	2.218499E-011	1	0.000000E+000
1	314.25904935	2.218499E-011	6.704991E-012	0	0.000000E+000
1	314.25908707	6.704991E-012	2.218499E-011	1	0.000000E+000
1	314.25920298	2.218499E-011	6.704991E-012	0	0.000000E+000
1	314.25922034	6.704991E-012	2.218499E-011	1	0.000000E+000
1	314.26056011	2.218499E-011	6.704991E-012	0	0.000000E+000
1	314.27917730	6.704991E-012	2.218499E-011	1	0.000000E+000
1	314.28116971	2.218499E-011	6.704991E-012	0	0.000000E+000
1	314.28498860	6.704991E-012	2.218499E-011	1	0.000000E+000
1	314.28652636	2.218499E-011	6.704991E-012	0	0.000000E+000
1	314.29252933	6.704991E-012	2.218499E-011	1	0.000000E+000
1	314.29273336	2.218499E-011	6.704991E-012	0	0.000000E+000
1	314.29275148	6.704991E-012	2.218499E-011	1	0.000000E+000
1	314.29515916	2.218499E-011	6.704991E-012	0	0.000000E+000
1	314.29517452	6.704991E-012	2.218499E-011	1	0.000000E+000
1	314.29546198	2.218499E-011	6.704991E-012	0	0.000000E+000
1	314.29591390	6.704991E-012	2.218499E-011	1	0.000000E+000
1	314.29619223	2.218499E-011	6.704991E-012	0	0.000000E+000
1	314.32619535	6.704991E-012	2.218499E-011	1	0.000000E+000
1	314.32730215	2.218499E-011	6.704991E-012	0	0.000000E+000
1	314.32734797	6.704991E-012	2.218499E-011	1	0.000000E+000
1	314.32745843	2.218499E-011	6.704991E-012	0	0.000000E+000
1	314.33320155	6.704991E-012	2.218499E-011	1	0.000000E+000
1	314.33612709	2.218499E-011	6.704991E-012	0	0.000000E+000
1	314.33803235	6.704991E-012	2.218499E-011	1	0.000000E+000
1	314.34009734	2.218499E-011	6.704991E-012	0	0.000000E+000
1	314.34013127	6.704991E-012	2.218499E-011	1	0.000000E+000
1	314.34019758	2.218499E-011	6.704991E-012	0	0.000000E+000
1	314.34021021	6.704991E-012	2.218499E-011	1	0.000000E+000
1	314.34432454	2.218499E-011	6.704991E-012	0	0.000000E+000
1	314.36877308	6.704991E-012	2.218499E-011	1	0.000000E+000
1	314.36889844	2.218499E-011	6.704991E-012	0	0.000000E+000
1	314.36895004	6.704991E-012	2.218499E-011	1	0.000000E+000
1	314.37373896	2.218499E-011	6.704991E-012	0	0.000000E+000
1	314.37377203	6.704991E-012	2.218499E-011	1	0.000000E+000
1	314.37857849	2.218499E-011	6.704991E-012	0	0.000000E+000
1	314.37861998	6.704991E-012	2.218499E-011	1	0.000000E+000
1	314.38058919	2.218499E-011	6.704991E-012	0	0.000000E+000
1	314.42686338	6.704991E-012	2.218499E-011	1	0.000000E+000
1	314.42745811	2.218499E-011	6.704991E-012	0	0.000000E+000
1	314.42746384	6.704991E-012	2.218499E-011	1	0.000000E+000
1	314.42991238	2.218499E-011	6.704991E-012	0	0.000000E+000
1	314.43056152	6.704991E-012	2.218499E-011	1	0.000000E+000
1	314.43134041	2.218499E-011	6.704991E-012	0	0.000000E+000
1	314.43403170	6.704991E-012	2.218499E-011	1	0.000000E+000
1	314.43477483	2.218499E-011	6.704991E-012	0	0.000000E+000
1	314.46875670	6.704991E-012	2.218499E-011	1	0.000000E+000
1	314.47090744	2.218499E-011	6.704991E-012	0	0.000000E+000
1	314.47942565	6.704991E-012	2.218499E-011	1	0.000000E+000
1	314.47989321	2.218499E-011	6.704991E-012	0	0.000000E+000
1	314.49419600	6.704991E-012	2.218499E-011	1	0.000000E+000
1	314.49436117	2.218499E-011	6.704991E-012	0	0.000000E+000
1	314.50626799	6.704991E-012	2.218499E-011	1	0.000000E+000
1	314.50861019	2.218499E-011	6.704991E-012	0	0.000000E+000
1	314.56189104	6.704991E-012	2.218499E-011	1	0.000000E+000
1	314.56202611	2.218499E-011	6.704991E-012	0	0.000000E+000
1	314.57237912	6.704991E-012	2.218499E-011	1	0.000000E+000
1	314.57298356	2.218499E-011	6.704991E-012	0	0.000000E+000
1	314.57351344	6.704991E-012	2.218499E-011	1	0.000000E+000
1	314.57708413	2.218499E-011	6.704991E-012	0	0.000000E+000
1	314.57711875	6.704991E-012	2.218499E-011	1	0.000000E+000
1	314.57866582	2.218499E-011	6.704991E-012	0	0.000000E+000
1	314.60214579	6.704991E-012	2.218499E-011	1	0.000000E+000
1	314.60450045	2.218499E-011	6.704991E-012	0	0.000000E+000
1	314.60455616	6.704991E-012	2.218499E-011	1	0.000000E+000
1	314.60462382	2.218499E-011	6.704991E-012	0	0.000000E+000
1	314.60599529	6.704991E-012	2.218499E-011	1	0.000000E+000
1	314.60704502	2.218499E-011	6.704991E-012	0	0.000000E+000
1	314.60707489	6.704991E-012	2.218499E-011	1	0.000000E+000
1	314.60781660	2.218499E-011	6.704991E-012	0	0.000000E+000
1	314.61143657	6.704991E-012	2.218499E-011	1	0.000000E+000
1	314.61183155	2.218499E-011	6.704991E-012	0	0.000000E+000
1	314.63463715	6.704991E-012	2.218499E-011	1	0.000000E+000
1	314.63530730	2.218499E-011	6.704991E-012	0	0.000000E+000
1	314.64992203	6.704991E-012	2.218499E-011	1	0.000000E+000
1	314.65345329	2.218499E-011	6.704991E-012	0	0.000000E+000
1	314.67156309	6.704991E-012	2.218499E-011	1	0.000000E+000
1	314.67216063	2.218499E-011	6.704991E-012	0	0.000000E+000
1	314.70247866	6.704991E-012	2.218499E-011	1	0.000000E+000
1	314.70278207	2.218499E-011	6.704991E-012	0	0.000000E+000
1	315.11235503	6.514707E-012	2.199471E-011	1	0.000000E+000
1	315.11386401	2.199471E-011	6.514707E-012	0	0.000000E+000
1	315.11387466	6.514707E-012	2.199471E-011	1	0.000000E+000
1	315.11448465	2.199471E-011	6.514707E-012	0	0.000000E+000
1	315.11451732	6.514707E-012	2.199471E-011	1	0.000000E+000
1	315.11705943	2.199471E-011	6.514707E-012	0	0.000000E+000
1	315.18663199	6.620778E-012	2.210078E-011	1	0.000000E+000
1	315.18716343	2.210078E-011	6.620778E-012	0	0.000000E+000
1	315.18903052	6.620778E-012	2.210078E-011	1	0.000000E+000
1	315.19039398	2.210078E-011	6.620778E-012	0	0.000000E+000
1	315.19043994	6.620778E-012	2.210078E-011	1	0.000000E+000
1	315.19046454	2.210078E-011	6.620778E-012	0	0.000000E+000
1	315.19927753	6.620778E-012	2.210078E-011	1	0.000000E+000
1	315.20014705	2.210078E-011	6.620778E-012	0	0.000000E+000
1	315.20244119	6.620778E-012	2.210078E-011	1	0.000000E+000
1	315.20344850	2.210078E-011	6.620778E-012	0	0.000000E+000
1	315.23506174	6.620778E-012	2.210078E-011	1	0.000000E+000
1	315.24048166	2.210078E-011	6.620778E-012	0	0.000000E+000
1	315.25703540	6.620778E-012	2.210078E-011	1	0.000000E+000
1	315.25978279	2.210078E-011	6.620778E-012	0	0.000000E+000
1	315.27112612	6.620778E-012	2.210078E-011	1	0.000000E+000
1	315.27130833	2.210078E-011	6.620778E-012	0	0.000000E+000
1	315.27342240	6.620778E-012	2.210078E-011	1	0.000000E+000
1	315.27428329	2.210078E-011	6.620778E-012	0	0.000000E+000
1	315.27434793	6.620778E-012	2.210078E-011	1	0.000000E+000
1	315.27588223	2.210078E-011	6.620778E-012	0	0.000000E+000
1	315.28728552	6.620778E-012	2.210078E-011	1	0.000000E+000
1	315.28768887	2.210078E-011	6.620778E-012	0	0.000000E+000
1	315.28770366	6.620778E-012	2.210078E-011	1	0.000000E+000
1	315.28809043	2.210078E-011	6.620778E-012	0	0.000000E+000
1	315.28815071	6.620778E-012	2.210078E-011	1	0.000000E+000
1	315.28992410	2.210078E-011	6.620778E-012	0	0.000000E+000
1	315.28994025	6.620778E-012	2.210078E-011	1	0.000000E+000
1	315.29012016	2.210078E-011	6.620778E-012	0	0.000000E+000
1	315.29013341	6.620778E-012	2.210078E-011	1	0.000000E+000
1	315.29018772	2.210078E-011	6.620778E-012	0	0.000000E+000
1	315.29025640	6.620778E-012	2.210078E-011	1	0.000000E+000
1	315.29347339	2.210078E-011	6.620778E-012	0	0.000000E+000
1	315.40188147	6.597300E-012	2.207730E-011	1	0.000000E+000
1	315.40188200	2.207730E-011	6.597300E-012	0	0.000000E+000
1	315.40188206	6.597300E-012	2.207730E-011	1	0.000000E+000
1	315.40205734	2.207730E-011	6.597300E-012	0	0.000000E+000
1	315.41536981	6.597300E-012	2.207730E-011	1	0.000000E+000
1	315.41581848	2.207730E-011	6.597300E-012	0	0.000000E+000
1	315.41583990	6.597300E-012	2.207730E-011	1	0.000000E+000
1	315.41733288	2.207730E-011	6.597300E-012	0	0.000000E+000
1	315.41735960	6.597300E-012	2.207730E-011	1	0.000000E+000
1	315.41836495	2.207730E-011	6.597300E-012	0	0.000000E+000
1	315.46071967	6.597300E-012	2.207730E-011	1	0.000000E+000
1	315.46183716	2.207730E-011	6.597300E-012	0	0.000000E+000
1	315.46186885	6.597300E-012	2.207730E-011	1	0.000000E+000
1	315.46193483	2.207730E-011	6.597300E-012	0	0.000000E+000
1	315.56160887	6.597300E-012	2.207730E-011	1	0.000000E+000
1	315.56385479	2.207730E-011	6.597300E-012	0	0.000000E+000
1	315.56838186	6.597300E-012	2.207730E-011	1	0.000000E+000
1	315.56863249	2.207730E-011	6.597300E-012	0	0.000000E+000
1	316.23105827	6.728865E-012	2.220886E-011	1	0.000000E+000
1	316.23105900	2.220886E-011	6.728865E-012	0	0.000000E+000
1	316.23105912	6.728865E-012	2.220886E-011	1	0.000000E+000
1	316.23230652	2.220886E-011	6.728865E-012	0	0.000000E+000
1	316.23232058	6.728865E-012	2.220886E-011	1	0.000000E+000
1	316.23546939	2.220886E-011	6.728865E-012	0	0.000000E+000
1	316.24780147	6.728865E-012	2.220886E-011	1	0.000000E+000
1	316.24824362	2.220886E-011	6.728865E-012	0	0.000000E+000
1	316.24827954	6.728865E-012	2.220886E-011	1	0.000000E+000
1	316.24982022	2.220886E-011	6.728865E-012	0	0.000000E+000
1	316.27656699	6.728865E-012	2.220886E-011	1	0.000000E+000
1	316.27666195	2.220886E-011	6.728865E-012	0	0.000000E+000
1	316.27678488	6.728865E-012	2.220886E-011	1	0.000000E+000
1	316.27782187	2.220886E-011	6.728865E-012	0	0.000000E+000
1	316.28292819	6.728865E-012	2.220886E-011	1	0.000000E+000
1	316.28747142	2.220886E-011	6.728865E-012	0	0.000000E+000
1	316.30547058	6.728865E-012	2.220886E-011	1	0.000000E+000
1	316.30639786	2.220886E-011	6.728865E-012	0	0.000000E+000
1	316.31386382	6.728865E-012	2.220886E-011	1	0.000000E+000
1	316.31496265	2.220886E-011	6.728865E-012	0	0.000000E+000
1	316.31498844	6.728865E-012	2.220886E-011	1	0.000000E+000
1	316.32046618	2.220886E-011	6.728865E-012	0	0.000000E+000
1	316.35130522	6.728865E-012	2.220886E-011	1	0.000000E+000
1	316.35412798	2.220886E-011	6.728865E-012	0	0.000000E+000
1	316.35414439	6.728865E-012	2.220886E-011	1	0.000000E+000
1	316.35793881	2.220886E-011	6.728865E-012	0	0.000000E+000
1	316.35795302	6.728865E-012	2.220886E-011	1	0.000000E+000
1	316.35834530	2.220886E-011	6.728865E-012	0	0.000000E+000
1	316.37712199	6.728865E-012	2.220886E-011	1	0.000000E+000
1	316.38249148	2.220886E-011	6.728865E-012	0	0.000000E+000
1	316.40729751	6.728865E-012	2.220886E-011	1	0.000000E+000
1	316.40759917	2.220886E-011	6.728865E-012	0	0.000000E+000
1	319.48008352	6.710485E-012	2.219048E-011	1	0.000000E+000
1	319.48027291	2.219048E-011	6.710485E-012	0	0.000000E+000
1	319.49470284	6.710485E-012	2.219048E-011	1	0.000000E+000
1	319.49534573	2.219048E-011	6.710485E-012	0	0.000000E+000
1	319.49537625	6.710485E-012	2.219048E-011	1	0.000000E+000
1	319.49652133	2.219048E-011	6.710485E-012	0	0.000000E+000
1	319.59539888	6.478687E-012	2.195869E-011	1	0.000000E+000
1	319.59539900	2.195869E-011	6.478687E-012	0	0.000000E+000
1	319.59539949	6.478687E-012	2.195869E-011	1	0.000000E+000
1	319.59552783	2.195869E-011	6.478687E-012	0	0.000000E+000
1	319.59622004	6.478687E-012	2.195869E-011	1	0.000000E+000
1	319.59660860	2.195869E-011	6.478687E-012	0	0.000000E+000
1	319.60198137	6.478687E-012	2.195869E-011	1	0.000000E+000
1	319.60630792	2.195869E-011	6.478687E-012	0	0.000000E+000
1	319.60632233	6.478687E-012	2.195869E-011	1	0.000000E+000
1	319.60804923	2.195869E-011	6.478687E-012	0	0.000000E+000
1	319.66313605	6.478687E-012	2.195869E-011	1	0.000000E+000
1	319.66421225	2.195869E-011	6.478687E-012	0	0.000000E+000
1	319.66427025	6.478687E-012	2.195869E-011	1	0.000000E+000
1	319.66441577	2.195869E-011	6.478687E-012	0	0.000000E+000
1	319.68892027	6.478687E-012	2.195869E-011	1	0.000000E+000
1	319.68978617	2.195869E-011	6.478687E-012	0	0.000000E+000
1	319.72262324	6.478687E-012	2.195869E-011	1	0.000000E+000
1	319.72369970	2.195869E-011	6.478687E-012	0	0.000000E+000
1	319.72373680	6.478687E-012	2.195869E-011	1	0.000000E+000
1	319.72447282	2.195869E-011	6.478687E-012	0	0.000000E+000
1	319.74035372	6.478687E-012	2.195869E-011	1	0.000000E+000
1	319.74046139	2.195869E-011	6.478687E-012	0	0.000000E+000
1	319.74049683	6.478687E-012	2.195869E-011	1	0.000000E+000
1	319.74115699	2.195869E-011	6.478687E-012	0	0.000000E+000
1	319.74119201	6.478687E-012	2.195869E-011	1	0.000000E+000
1	319.74146173	2.195869E-011	6.478687E-012	0	0.000000E+000
1	319.74512972	6.478687E-012	2.195869E-011	1	0.000000E+000
1	319.74712206	2.195869E-011	6.478687E-012	0	0.000000E+000
1	319.74713264	6.478687E-012	2.195869E-011	1	0.000000E+000
1	319.74744615	2.195869E-011	6.478687E-012	0	0.000000E+000
1	319.87913917	6.624110E-012	2.210411E-011	1	0.000000E+000
1	319.88005459	2.210411E-011	6.624110E-012	0	0.000000E+000
1	319.89139964	6.624110E-012	2.210411E-011	1	0.000000E+000
1	319.89168237	2.210411E-011	6.624110E-012	0	0.000000E+000
1	319.90978224	6.624110E-012	2.210411E-011	1	0.000000E+000
1	319.90990630	2.210411E-011	6.624110E-012	0	0.000000E+000
1	319.91672786	6.624110E-012	2.210411E-011	1	0.000000E+000
1	319.92660598	2.210411E-011	6.624110E-012	0	0.000000E+000
1	319.92661227	6.624110E-012	2.210411E-011	1	0.000000E+000
1	319.92705949	2.210411E-011	6.624110E-012	0	0.000000E+000
1	319.92706698	6.624110E-012	2.210411E-011	1	0.000000E+000
1	319.92728867	2.210411E-011	6.624110E-012	0	0.000000E+000
1	319.94345066	6.624110E-012	2.210411E-011	1	0.000000E+000
1	319.94378021	2.210411E-011	6.624110E-012	0	0.000000E+000
1	319.97140604	6.624110E-012	2.210411E-011	1	0.000000E+000
1	319.97251968	2.210411E-011	6.624110E-012	0	0.000000E+000
1	319.98275517	6.624110E-012	2.210411E-011	1	0.000000E+000
1	319.98480727	2.210411E-011	6.624110E-012	0	0.000000E+000
1	320.14767991	6.660096E-012	2.214010E-011	1	0.000000E+000
1	320.14769415	2.214010E-011	6.660096E-012	0	0.000000E+000
1	320.18120294	6.660096E-012	2.214010E-011	1	0.000000E+000
1	320.18177978	2.214010E-011	6.660096E-012	0	0.000000E+000
1	320.18842572	6.660096E-012	2.214010E-011	1	0.000000E+000
1	320.18936175	2.214010E-011	6.660096E-012	0	0.000000E+000
1	320.24539419	6.660096E-012	2.214010E-011	1	0.000000E+000
1	320.24573466	2.214010E-011	6.660096E-012	0	0.000000E+000
1	320.24672051	6.660096E-012	2.214010E-011	1	0.000000E+000
1	320.24799028	2.214010E-011	6.660096E-012	0	0.000000E+000
1	320.27822205	6.660096E-012	2.214010E-011	1	0.000000E+000
1	320.27868431	2.214010E-011	6.660096E-012	0	0.000000E+000
1	320.27869923	6.660096E-012	2.214010E-011	1	0.000000E+000
1	320.27895393	2.214010E-011	6.660096E-012	0	0.000000E+000
1	320.27901283	6.660096E-012	2.214010E-011	1	0.000000E+000
1	320.27956351	2.214010E-011	6.660096E-012	0	0.000000E+000
1	320.30081288	6.660096E-012	2.214010E-011	1	0.000000E+000
1	320.30141695	2.214010E-011	6.660096E-012	0	0.000000E+000
1	320.30441028	6.660096E-012	2.214010E-011	1	0.000000E+000
1	320.30796923	2.214010E-011	6.660096E-012	0	0.000000E+000
1	320.33756128	6.660096E-012	2.214010E-011	1	0.000000E+000
1	320.33840246	2.214010E-011	6.660096E-012	0	0.000000E+000
1	320.33845422	6.660096E-012	2.214010E-011	1	0.000000E+000
1	320.33911960	2.214010E-011	6.660096E-012	0	0.000000E+000
1	320.36234612	6.660096E-012	2.214010E-011	1	0.000000E+000
1	320.36413107	2.214010E-011	6.660096E-012	0	0.000000E+000
1	321.78904809	6.490953E-012	2.197095E-011	1	0.000000E+000
1	321.78977861	2.197095E-011	6.490953E-012	0	0.000000E+000
1	321.78980077	6.490953E-012	2.197095E-011	1	0.000000E+000
1	321.79001765	2.197095E-011	6.490953E-012	0	0.000000E+000
1	321.79256534	6.490953E-012	2.197095E-011	1	0.000000E+000
1	321.79322279	2.197095E-011	6.490953E-012	0	0.000000E+000
1	321.79324308	6.490953E-012	2.197095E-011	1	0.000000E+000
1	321.79453266	2.197095E-011	6.490953E-012	0	0.000000E+000
1	321.80221442	6.490953E-012	2.197095E-011	1	0.000000E+000
1	321.80279372	2.197095E-011	6.490953E-012	0	0.000000E+000
1	321.81562787	6.490953E-012	2.197095E-011	1	0.000000E+000
1	321.81587049	2.197095E-011	6.490953E-012	0	0.000000E+000
1	321.85244226	6.490953E-012	2.197095E-011	1	0.000000E+000
1	321.85277022	2.197095E-011	6.490953E-012	0	0.000000E+000
1	321.85525874	6.490953E-012	2.197095E-011	1	0.000000E+000
1	321.85622709	2.197095E-011	6.490953E-012	0	0.000000E+000
1	321.86619742	6.490953E-012	2.197095E-011	1	0.000000E+000
1	321.86634148	2.197095E-011	6.490953E-012	0	0.000000E+000
1	321.87137471	6.490953E-012	2.197095E-011	1	0.000000E+000
1	321.87150862	2.197095E-011	6.490953E-012	0	0.000000E+000
1	321.87153186	6.490953E-012	2.197095E-011	1	0.000000E+000
1	321.87250975	2.197095E-011	6.490953E-012	0	0.000000E+000
1	321.87535482	6.490953E-012	2.197095E-011	1	0.000000E+000
1	321.87770902	2.197095E-011	6.490953E-012	0	0.000000E+000
1	321.87781511	6.490953E-012	2.197095E-011	1	0.000000E+000
1	321.87944340	2.197095E-011	6.490953E-012	0	0.000000E+000
1	321.89940363	6.490953E-012	2.197095E-011	1	0.000000E+000
1	321.89956498	2.197095E-011	6.490953E-012	0	0.000000E+000
1	321.90951336	6.490953E-012	2.197095E-011	1	0.000000E+000
1	321.91071482	2.197095E-011	6.490953E-012	0	0.000000E+000
1	321.91073601	6.490953E-012	2.197095E-011	1	0.000000E+000
1	321.91099534	2.197095E-011	6.490953E-012	0	0.000000E+000
1	321.91181141	6.490953E-012	2.197095E-011	1	0.000000E+000
1	321.91205463	2.197095E-011	6.490953E-012	0	0.000000E+000
1	321.91375773	6.490953E-012	2.197095E-011	1	0.000000E+000
1	321.91489391	2.197095E-011	6.490953E-012	0	0.000000E+000
1	321.92007943	6.490953E-012	2.197095E-011	1	0.000000E+000
1	321.92067306	2.197095E-011	6.490953E-012	0	0.000000E+000
1	321.92068948	6.490953E-012	2.197095E-011	1	0.000000E+000
1	321.92103813	2.197095E-011	6.490953E-012	0	0.000000E+000
1	321.92107024	6.490953E-012	2.197095E-011	1	0.000000E+000
1	321.92122444	2.197095E-011	6.490953E-012	0	0.000000E+000
1	321.92420983	6.490953E-012	2.197095E-011	1	0.000000E+000
1	321.92525147	2.197095E-011	6.490953E-012	0	0.000000E+000
1	321.93416412	6.490953E-012	2.197095E-011	1	0.000000E+000
1	321.93525352	2.197095E-011	6.490953E-012	0	0.000000E+000
1	321.96062882	6.490953E-012	2.197095E-011	1	0.000000E+000
1	321.96080833	2.197095E-011	6.490953E-012	0	0.000000E+000
1	321.96082694	6.490953E-012	2.197095E-011	1	0.000000E+000
1	321.96158515	2.197095E-011	6.490953E-012	0	0.000000E+000
1	321.96565841	6.490953E-012	2.197095E-011	1	0.000000E+000
1	321.96607435	2.197095E-011	6.490953E-012	0	0.000000E+000
1	321.96895405	6.490953E-012	2.197095E-011	1	0.000000E+000
1	321.96899875	2.197095E-011	6.490953E-012	0	0.000000E+000
1	321.96904406	6.490953E-012	2.197095E-011	1	0.000000E+000
1	321.96944080	2.197095E-011	6.490953E-012	0	0.000000E+000
1	321.96948156	6.490953E-012	2.197095E-011	1	0.000000E+000
1	321.97137228	2.197095E-011	6.490953E-012	0	0.000000E+000
1	322.03229986	6.490953E-012	2.197095E-011	1	0.000000E+000
1	322.03251245	2.197095E-011	6.490953E-012	0	0.000000E+000
1	322.03943936	6.490953E-012	2.197095E-011	1	0.000000E+000
1	322.04251426	2.197095E-011	6.490953E-012	0	0.000000E+000
1	322.05379420	6.490953E-012	2.197095E-011	1	0.000000E+000
1	322.05405654	2.197095E-011	6.490953E-012	0	0.000000E+000
1	322.05506122	6.490953E-012	2.197095E-011	1	0.000000E+000
1	322.05643544	2.197095E-011	6.490953E-012	0	0.000000E+000
1	322.06001412	6.490953E-012	2.197095E-011	1	0.000000E+000
1	322.06012960	2.197095E-011	6.490953E-012	0	0.000000E+000
1	322.06728914	6.490953E-012	2.197095E-011	1	0.000000E+000
1	322.06766435	2.197095E-011	6.490953E-012	0	0.000000E+000
1	322.06781368	6.490953E-012	2.197095E-011	1	0.000000E+000
1	322.07052687	2.197095E-011	6.490953E-012	0	0.000000E+000
1	322.07713409	6.490953E-012	2.197095E-011	1	0.000000E+000
1	322.07793557	2.197095E-011	6.490953E-012	0	0.000000E+000
1	322.09715319	6.490953E-012	2.197095E-011	1	0.000000E+000
1	322.09816518	2.197095E-011	6.490953E-012	0	0.000000E+000
1	322.10317279	6.490953E-012	2.197095E-011	1	0.000000E+000
1	322.10329492	2.197095E-011	6.490953E-012	0	0.000000E+000
1	322.12005857	6.490953E-012	2.197095E-011	1	0.000000E+000
1	322.12090257	2.197095E-011	6.490953E-012	0	0.000000E+000
1	322.12090909	6.490953E-012	2.197095E-011	1	0.000000E+000
1	322.12101619	2.197095E-011	6.490953E-012	0	0.000000E+000
1	322.14300432	6.490953E-012	2.197095E-011	1	0.000000E+000
1	322.14382588	2.197095E-011	6.490953E-012	0	0.000000E+000
1	322.14385943	6.490953E-012	2.197095E-011	1	0.000000E+000
1	322.14424770	2.197095E-011	6.490953E-012	0	0.000000E+000
1	322.14426611	6.490953E-012	2.197095E-011	1	0.000000E+000
1	322.14719773	2.197095E-011	6.490953E-012	0	0.000000E+000
1	322.17343750	6.490953E-012	2.197095E-011	1	0.000000E+000
1	322.17372927	2.197095E-011	6.490953E-012	0	0.000000E+000
1	322.19041462	6.490953E-012	2.197095E-011	1	0.000000E+000
1	322.19160559	2.197095E-011	6.490953E-012	0	0.000000E+000
1	322.66145488	6.519499E-012	2.199950E-011	1	0.000000E+000
1	322.66157936	2.199950E-011	6.519499E-012	0	0.000000E+000
1	322.68353581	6.519499E-012	2.199950E-011	1	0.000000E+000
1	322.68513833	2.199950E-011	6.519499E-012	0	0.000000E+000
1	322.99583563	6.866134E-012	2.234613E-011	1	0.000000E+000
1	322.99583600	2.234613E-011	6.866134E-012	0	0.000000E+000
1	322.99583674	6.866134E-012	2.234613E-011	1	0.000000E+000
1	322.99589380	2.234613E-011	6.866134E-012	0	0.000000E+000
1	322.99986687	6.866134E-012	2.234613E-011	1	0.000000E+000
1	323.00030112	2.234613E-011	6.866134E-012	0	0.000000E+000
1	323.00486833	6.866134E-012	2.234613E-011	1	0.000000E+000
1	323.00489364	2.234613E-011	6.866134E-012	0	0.000000E+000
1	323.01001856	6.866134E-012	2.234613E-011	1	0.000000E+000
1	323.01077877	2.234613E-011	6.866134E-012	0	0.000000E+000
1	323.02254032	6.866134E-012	2.234613E-011	1	0.000000E+000
1	323.02500526	2.234613E-011	6.866134E-012	0	0.000000E+000
1	323.04064427	6.866134E-012	2.234613E-011	1	0.000000E+000
1	323.04083531	2.234613E-011	6.866134E-012	0	0.000000E+000
1	323.04086388	6.866134E-012	2.234613E-011	1	0.000000E+000
1	323.04184233	2.234613E-011	6.866134E-012	0	0.000000E+000
1	323.05985089	6.866134E-012	2.234613E-011	1	0.000000E+000
1	323.06103274	2.234613E-011	6.866134E-012	0	0.000000E+000
1	323.07124778	6.866134E-012	2.234613E-011	1	0.000000E+000
1	323.07329897	2.234613E-011	6.866134E-012	0	0.000000E+000
1	323.17323882	6.587156E-012	2.206716E-011	1	0.000000E+000
1	323.17815232	2.206716E-011	6.587156E-012	0	0.000000E+000
1	323.22821818	6.587156E-012	2.206716E-011	1	0.000000E+000
1	323.23395823	2.206716E-011	6.587156E-012	0	0.000000E+000
1	323.26554814	6.587156E-012	2.206716E-011	1	0.000000E+000
1	323.26572455	2.206716E-011	6.587156E-012	0	0.000000E+000
1	323.29009829	6.587156E-012	2.206716E-011	1	0.000000E+000
1	323.29141350	2.206716E-011	6.587156E-012	0	0.000000E+000
1	323.29142858	6.587156E-012	2.206716E-011	1	0.000000E+000
1	323.29310631	2.206716E-011	6.587156E-012	0	0.000000E+000
1	323.29313755	6.587156E-012	2.206716E-011	1	0.000000E+000
1	323.29382121	2.206716E-011	6.587156E-012	0	0.000000E+000
1	323.30944486	6.587156E-012	2.206716E-011	1	0.000000E+000
1	323.30956387	2.206716E-011	6.587156E-012	0	0.000000E+000
1	323.31781975	6.587156E-012	2.206716E-011	1	0.000000E+000
1	323.31896519	2.206716E-011	6.587156E-012	0	0.000000E+000
1	323.32400201	6.587156E-012	2.206716E-011	1	0.000000E+000
1	323.32448733	2.206716E-011	6.587156E-012	0	0.000000E+000
1	323.32450010	6.587156E-012	2.206716E-011	1	0.000000E+000
1	323.32530508	2.206716E-011	6.587156E-012	0	0.000000E+000
1	323.33533148	6.587156E-012	2.206716E-011	1	0.000000E+000
1	323.33543980	2.206716E-011	6.587156E-012	0	0.000000E+000
1	323.38042472	6.587156E-012	2.206716E-011	1	0.000000E+000
1	323.38049251	2.206716E-011	6.587156E-012	0	0.000000E+000
1	323.38052318	6.587156E-012	2.206716E-011	1	0.000000E+000
1	323.38289209	2.206716E-011	6.587156E-012	0	0.000000E+000
1	323.39954401	6.587156E-012	2.206716E-011	1	0.000000E+000
1	323.40019615	2.206716E-011	6.587156E-012	0	0.000000E+000
1	323.42411500	6.587156E-012	2.206716E-011	1	0.000000E+000
1	323.42434558	2.206716E-011	6.587156E-012	0	0.000000E+000
1	323.43127259	6.587156E-012	2.206716E-011	1	0.000000E+000
1	323.43234021	2.206716E-011	6.587156E-012	0	0.000000E+000
1	323.43251777	6.587156E-012	2.206716E-011	1	0.000000E+000
1	323.43307273	2.206716E-011	6.587156E-012	0	0.000000E+000
1	323.43308648	6.587156E-012	2.206716E-011	1	0.000000E+000
1	323.43378684	2.206716E-011	6.587156E-012	0	0.000000E+000
1	323.44789999	6.587156E-012	2.206716E-011	1	0.000000E+000
1	323.44805652	2.206716E-011	6.587156E-012	0	0.000000E+000
1	323.53899657	6.611449E-012	2.209145E-011	1	0.000000E+000
1	323.54078481	2.209145E-011	6.611449E-012	0	0.000000E+000
1	323.54079701	6.611449E-012	2.209145E-011	1	0.000000E+000
1	323.54570310	2.209145E-011	6.611449E-012	0	0.000000E+000
1	323.54900605	6.611449E-012	2.209145E-011	1	0.000000E+000
1	323.54915562	2.209145E-011	6.611449E-012	0	0.000000E+000
1	323.54925552	6.611449E-012	2.209145E-011	1	0.000000E+000
1	323.55019137	2.209145E-011	6.611449E-012	0	0.000000E+000
1	323.55339363	6.611449E-012	2.209145E-011	1	0.000000E+000
1	323.55646897	2.209145E-011	6.611449E-012	0	0.000000E+000
1	323.55648812	6.611449E-012	2.209145E-011	1	0.000000E+000
1	323.55905130	2.209145E-011	6.611449E-012	0	0.000000E+000
1	323.55908371	6.611449E-012	2.209145E-011	1	0.000000E+000
1	323.56163787	2.209145E-011	6.611449E-012	0	0.000000E+000
1	323.56167245	6.611449E-012	2.209145E-011	1	0.000000E+000
1	323.56182886	2.209145E-011	6.611449E-012	0	0.000000E+000
1	323.56183488	6.611449E-012	2.209145E-011	1	0.000000E+000
1	323.56407323	2.209145E-011	6.611449E-012	0	0.000000E+000
1	323.56409608	6.611449E-012	2.209145E-011	1	0.000000E+000
1	323.56504223	2.209145E-011	6.611449E-012	0	0.000000E+000
1	323.57925630	6.611449E-012	2.209145E-011	1	0.000000E+000
1	323.57954159	2.209145E-011	6.611449E-012	0	0.000000E+000
1	323.57959145	6.611449E-012	2.209145E-011	1	0.000000E+000
1	323.58165513	2.209145E-011	6.611449E-012	0	0.000000E+000
1	323.58168930	6.611449E-012	2.209145E-011	1	0.000000E+000
1	323.58818338	2.209145E-011	6.611449E-012	0	0.000000E+000
1	323.58819851	6.611449E-012	2.209145E-011	1	0.000000E+000
1	323.58907390	2.209145E-011	6.611449E-012	0	0.000000E+000
1	323.61669946	6.611449E-012	2.209145E-011	1	0.000000E+000
1	323.61682311	2.209145E-011	6.611449E-012	0	0.000000E+000
1	323.62021905	6.611449E-012	2.209145E-011	1	0.000000E+000
1	323.62515646	2.209145E-011	6.611449E-012	0	0.000000E+000
1	323.62516167	6.611449E-012	2.209145E-011	1	0.000000E+000
1	323.62742720	2.209145E-011	6.611449E-012	0	0.000000E+000
1	323.62753700	6.611449E-012	2.209145E-011	1	0.000000E+000
1	323.62794647	2.209145E-011	6.611449E-012	0	0.000000E+000
1	323.64297195	6.611449E-012	2.209145E-011	1	0.000000E+000
1	323.64394495	2.209145E-011	6.611449E-012	0	0.000000E+000
1	323.68173028	6.611449E-012	2.209145E-011	1	0.000000E+000
1	323.68363680	2.209145E-011	6.611449E-012	0	0.000000E+000
1	323.68917975	6.611449E-012	2.209145E-011	1	0.000000E+000
1	323.69171891	2.209145E-011	6.611449E-012	0	0.000000E+000
1	323.69532145	6.611449E-012	2.209145E-011	1	0.000000E+000
1	323.69784623	2.209145E-011	6.611449E-012	0	0.000000E+000
1	323.72371213	6.611449E-012	2.209145E-011	1	0.000000E+000
1	323.72532819	2.209145E-011	6.611449E-012	0	0.000000E+000
1	323.72536709	6.611449E-012	2.209145E-011	1	0.000000E+000
1	323.72606766	2.209145E-011	6.611449E-012	0	0.000000E+000
1	323.72606860	6.611449E-012	2.209145E-011	1	0.000000E+000
1	323.73027077	2.209145E-011	6.611449E-012	0	0.000000E+000
1	323.74569874	6.611449E-012	2.209145E-011	1	0.000000E+000
1	323.74695250	2.209145E-011	6.611449E-012	0	0.000000E+000
1	323.74697230	6.611449E-012	2.209145E-011	1	0.000000E+000
1	323.74785061	2.209145E-011	6.611449E-012	0	0.000000E+000
1	323.76520717	6.611449E-012	2.209145E-011	1	0.000000E+000
1	323.76567033	2.209145E-011	6.611449E-012	0	0.000000E+000
1	323.79039876	6.611449E-012	2.209145E-011	1	0.000000E+000
1	323.79074561	2.209145E-011	6.611449E-012	0	0.000000E+000
1	323.79188259	6.611449E-012	2.209145E-011	1	0.000000E+000
1	323.79194709	2.209145E-011	6.611449E-012	0	0.000000E+000
1	323.79197943	6.611449E-012	2.209145E-011	1	0.000000E+000
1	323.79600298	2.209145E-011	6.611449E-012	0	0.000000E+000
1	323.80931175	6.611449E-012	2.209145E-011	1	0.000000E+000
1	323.80956587	2.209145E-011	6.611449E-012	0	0.000000E+000
1	323.83085015	6.611449E-012	2.209145E-011	1	0.000000E+000
1	323.83483478	2.209145E-011	6.611449E-012	0	0.000000E+000
1	323.84926061	6.611449E-012	2.209145E-011	1	0.000000E+000
1	323.84937541	2.209145E-011	6.611449E-012	0	0.000000E+000
1	323.87739887	6.611449E-012	2.209145E-011	1	0.000000E+000
1	323.87907019	2.209145E-011	6.611449E-012	0	0.000000E+000
1	323.87934656	6.611449E-012	2.209145E-011	1	0.000000E+000
1	323.88008817	2.209145E-011	6.611449E-012	0	0.000000E+000
1	323.88011568	6.611449E-012	2.209145E-011	1	0.000000E+000
1	323.88243906	2.209145E-011	6.611449E-012	0	0.000000E+000
1	323.88245139	6.611449E-012	2.209145E-011	1	0.000000E+000
1	323.88280692	2.209145E-011	6.611449E-012	0	0.000000E+000
1	323.90293162	6.611449E-012	2.209145E-011	1	0.000000E+000
1	323.90380575	2.209145E-011	6.611449E-012	0	0.000000E+000
1	323.90880411	6.611449E-012	2.209145E-011	1	0.000000E+000
1	323.91055576	2.209145E-011	6.611449E-012	0	0.000000E+000
1	323.93683608	6.611449E-012	2.209145E-011	1	0.000000E+000
1	323.93949991	2.209145E-011	6.611449E-012	0	0.000000E+000
1	324.06809850	6.569240E-012	2.204924E-011	1	0.000000E+000
1	324.06809900	2.204924E-011	6.569240E-012	0	0.000000E+000
1	324.06809974	6.569240E-012	2.204924E-011	1	0.000000E+000
1	324.06826477	2.204924E-011	6.569240E-012	0	0.000000E+000
1	324.06831268	6.569240E-012	2.204924E-011	1	0.000000E+000
1	324.06868891	2.204924E-011	6.569240E-012	0	0.000000E+000
1	324.07097676	6.569240E-012	2.204924E-011	1	0.000000E+000
1	324.07316630	2.204924E-011	6.569240E-012	0	0.000000E+000
1	324.09519474	6.569240E-012	2.204924E-011	1	0.000000E+000
1	324.09537438	2.204924E-011	6.569240E-012	0	0.000000E+000
1	324.10597272	6.569240E-012	2.204924E-011	1	0.000000E+000
1	324.11382451	2.204924E-011	6.569240E-012	0	0.000000E+000
1	324.12680333	6.569240E-012	2.204924E-011	1	0.000000E+000
1	324.12712046	2.204924E-011	6.569240E-012	0	0.000000E+000
1	324.14294571	6.569240E-012	2.204924E-011	1	0.000000E+000
1	324.14862182	2.204924E-011	6.569240E-012	0	0.000000E+000
1	324.17833289	6.569240E-012	2.204924E-011	1	0.000000E+000
1	324.17847436	2.204924E-011	6.569240E-012	0	0.000000E+000
1	324.18135435	6.569240E-012	2.204924E-011	1	0.000000E+000
1	324.18246829	2.204924E-011	6.569240E-012	0	0.000000E+000
1	324.21007758	6.569240E-012	2.204924E-011	1	0.000000E+000
1	324.21202215	2.204924E-011	6.569240E-012	0	0.000000E+000
1	324.23552700	6.569240E-012	2.204924E-011	1	0.000000E+000
1	324.23597220	2.204924E-011	6.569240E-012	0	0.000000E+000
1	324.23601239	6.569240E-012	2.204924E-011	1	0.000000E+000
1	324.23649208	2.204924E-011	6.569240E-012	0	0.000000E+000
1	324.25146184	6.569240E-012	2.204924E-011	1	0.000000E+000
1	324.25161639	2.204924E-011	6.569240E-012	0	0.000000E+000
1	324.26075682	6.569240E-012	2.204924E-011	1	0.000000E+000
1	324.26189411	2.204924E-011	6.569240E-012	0	0.000000E+000
1	324.27280979	6.569240E-012	2.204924E-011	1	0.000000E+000
1	324.27338354	2.204924E-011	6.569240E-012	0	0.000000E+000
1	324.27339795	6.569240E-012	2.204924E-011	1	0.000000E+000
1	324.27358435	2.204924E-011	6.569240E-012	0	0.000000E+000
1	324.27361822	6.569240E-012	2.204924E-011	1	0.000000E+000
1	324.27367574	2.204924E-011	6.569240E-012	0	0.000000E+000
1	324.27411729	6.569240E-012	2.204924E-011	1	0.000000E+000
1	324.27511045	2.204924E-011	6.569240E-012	0	0.000000E+000
1	324.28324260	6.569240E-012	2.204924E-011	1	0.000000E+000
1	324.28438005	2.204924E-011	6.569240E-012	0	0.000000E+000
1	324.28959583	6.569240E-012	2.204924E-011	1	0.000000E+000
1	324.28995541	2.204924E-011	6.569240E-012	0	0.000000E+000
1	324.28998985	6.569240E-012	2.204924E-011	1	0.000000E+000
1	324.29314141	2.204924E-011	6.569240E-012	0	0.000000E+000
1	324.31095223	6.569240E-012	2.204924E-011	1	0.000000E+000
1	324.31132893	2.204924E-011	6.569240E-012	0	0.000000E+000
1	324.32029322	6.569240E-012	2.204924E-011	1	0.000000E+000
1	324.32041060	2.204924E-011	6.569240E-012	0	0.000000E+000
1	324.34800695	6.569240E-012	2.204924E-011	1	0.000000E+000
1	324.35224657	2.204924E-011	6.569240E-012	0	0.000000E+000
1	324.39036632	6.569240E-012	2.204924E-011	1	0.000000E+000
1	324.39491609	2.204924E-011	6.569240E-012	0	0.000000E+000
1	324.39631115	6.569240E-012	2.204924E-011	1	0.000000E+000
1	324.39715438	2.204924E-011	6.569240E-012	0	0.000000E+000
1	324.39912381	6.569240E-012	2.204924E-011	1	0.000000E+000
1	324.39976727	2.204924E-011	6.569240E-012	0	0.000000E+000
1	324.39977687	6.569240E-012	2.204924E-011	1	0.000000E+000
1	324.40059358	2.204924E-011	6.569240E-012	0	0.000000E+000
1	324.40063035	6.569240E-012	2.204924E-011	1	0.000000E+000
1	324.40136819	2.204924E-011	6.569240E-012	0	0.000000E+000
1	324.43610597	6.569240E-012	2.204924E-011	1	0.000000E+000
1	324.43637149	2.204924E-011	6.569240E-012	0	0.000000E+000
1	324.50801268	6.622421E-012	2.210242E-011	1	0.000000E+000
1	324.50915382	2.210242E-011	6.622421E-012	0	0.000000E+000
1	324.50928559	6.622421E-012	2.210242E-011	1	0.000000E+000
1	324.51007331	2.210242E-011	6.622421E-012	0	0.000000E+000
1	324.59485147	6.622421E-012	2.210242E-011	1	0.000000E+000
1	324.59499738	2.210242E-011	6.622421E-012	0	0.000000E+000
1	324.60733299	6.622421E-012	2.210242E-011	1	0.000000E+000
1	324.61271123	2.210242E-011	6.622421E-012	0	0.000000E+000
1	324.61279759	6.622421E-012	2.210242E-011	1	0.000000E+000
1	324.61472409	2.210242E-011	6.622421E-012	0	0.000000E+000
1	324.61472689	6.622421E-012	2.210242E-011	1	0.000000E+000
1	324.61682662	2.210242E-011	6.622421E-012	0	0.000000E+000
1	324.61685860	6.622421E-012	2.210242E-011	1	0.000000E+000
1	324.62470679	2.210242E-011	6.622421E-012	0	0.000000E+000
1	324.62475309	6.622421E-012	2.210242E-011	1	0.000000E+000
1	324.62625433	2.210242E-011	6.622421E-012	0	0.000000E+000
1	324.62640962	6.622421E-012	2.210242E-011	1	0.000000E+000
1	324.63863618	2.210242E-011	6.622421E-012	0	0.000000E+000
1	324.63867176	6.622421E-012	2.210242E-011	1	0.000000E+000
1	324.64322340	2.210242E-011	6.622421E-012	0	0.000000E+000
1	324.64630798	6.622421E-012	2.210242E-011	1	0.000000E+000
1	324.64871970	2.210242E-011	6.622421E-012	0	0.000000E+000
1	324.64875558	6.622421E-012	2.210242E-011	1	0.000000E+000
1	324.65340991	2.210242E-011	6.622421E-012	0	0.000000E+000
1	324.67831917	6.622421E-012	2.210242E-011	1	0.000000E+000
1	324.67884240	2.210242E-011	6.622421E-012	0	0.000000E+000
1	324.72661112	6.622421E-012	2.210242E-011	1	0.000000E+000
1	324.72720901	2.210242E-011	6.622421E-012	0	0.000000E+000
1	324.72722703	6.622421E-012	2.210242E-011	1	0.000000E+000
1	324.73203977	2.210242E-011	6.622421E-012	0	0.000000E+000
1	324.73414789	6.622421E-012	2.210242E-011	1	0.000000E+000
1	324.73462807	2.210242E-011	6.622421E-012	0	0.000000E+000
1	324.73626842	6.622421E-012	2.210242E-011	1	0.000000E+000
1	324.73724103	2.210242E-011	6.622421E-012	0	0.000000E+000
1	324.73727998	6.622421E-012	2.210242E-011	1	0.000000E+000
1	324.73737523	2.210242E-011	6.622421E-012	0	0.000000E+000
1	324.73738850	6.622421E-012	2.210242E-011	1	0.000000E+000
1	324.73786713	2.210242E-011	6.622421E-012	0	0.000000E+000
1	324.75656271	6.622421E-012	2.210242E-011	1	0.000000E+000
1	324.75842580	2.210242E-011	6.622421E-012	0	0.000000E+000
1	324.75878502	6.622421E-012	2.210242E-011	1	0.000000E+000
1	324.75891964	2.210242E-011	6.622421E-012	0	0.000000E+000
1	324.75894355	6.622421E-012	2.210242E-011	1	0.000000E+000
1	324.75945926	2.210242E-011	6.622421E-012	0	0.000000E+000
1	324.78742860	6.622421E-012	2.210242E-011	1	0.000000E+000
1	324.78947688	2.210242E-011	6.622421E-012	0	0.000000E+000
1	324.80466485	6.622421E-012	2.210242E-011	1	0.000000E+000
1	324.80626277	2.210242E-011	6.622421E-012	0	0.000000E+000
1	324.82564537	6.622421E-012	2.210242E-011	1	0.000000E+000
1	324.82666971	2.210242E-011	6.622421E-012	0	0.000000E+000
1	324.82668153	6.622421E-012	2.210242E-011	1	0.000000E+000
1	324.83026572	2.210242E-011	6.622421E-012	0	0.000000E+000
1	324.83028263	6.622421E-012	2.210242E-011	1	0.000000E+000
1	324.83038779	2.210242E-011	6.622421E-012	0	0.000000E+000
1	324.83957240	6.622421E-012	2.210242E-011	1	0.000000E+000
1	324.84006654	2.210242E-011	6.622421E-012	0	0.000000E+000
1	324.84820943	6.622421E-012	2.210242E-011	1	0.000000E+000
1	324.84980996	2.210242E-011	6.622421E-012	0	0.000000E+000
1	324.84983946	6.622421E-012	2.210242E-011	1	0.000000E+000
1	324.85090214	2.210242E-011	6.622421E-012	0	0.000000E+000
1	324.85099211	6.622421E-012	2.210242E-011	1	0.000000E+000
1	324.85208131	2.210242E-011	6.622421E-012	0	0.000000E+000
1	324.86423160	6.622421E-012	2.210242E-011	1	0.000000E+000
1	324.86442365	2.210242E-011	6.622421E-012	0	0.000000E+000
1	324.87215590	6.622421E-012	2.210242E-011	1	0.000000E+000
1	324.87320011	2.210242E-011	6.622421E-012	0	0.000000E+000
1	324.87321249	6.622421E-012	2.210242E-011	1	0.000000E+000
1	324.87339476	2.210242E-011	6.622421E-012	0	0.000000E+000
1	324.89121940	6.622421E-012	2.210242E-011	1	0.000000E+000
1	324.89261481	2.210242E-011	6.622421E-012	0	0.000000E+000
1	324.91362321	6.622421E-012	2.210242E-011	1	0.000000E+000
1	324.91443100	2.210242E-011	6.622421E-012	0	0.000000E+000
1	324.92062324	6.622421E-012	2.210242E-011	1	0.000000E+000
1	324.92312270	2.210242E-011	6.622421E-012	0	0.000000E+000
1	324.95135387	6.622421E-012	2.210242E-011	1	0.000000E+000
1	324.95415444	2.210242E-011	6.622421E-012	0	0.000000E+000
1	324.96176453	6.622421E-012	2.210242E-011	1	0.000000E+000
1	324.96187866	2.210242E-011	6.622421E-012	0	0.000000E+000
1	324.96190488	6.622421E-012	2.210242E-011	1	0.000000E+000
1	324.96226201	2.210242E-011	6.622421E-012	0	0.000000E+000
1	324.96562368	6.622421E-012	2.210242E-011	1	0.000000E+000
1	324.96595053	2.210242E-011	6.622421E-012	0	0.000000E+000
1	325.01614787	6.622421E-012	2.210242E-011	1	0.000000E+000
1	325.01888002	2.210242E-011	6.622421E-012	0	0.000000E+000
1	325.06873049	6.622421E-012	2.210242E-011	1	0.000000E+000
1	325.06915554	2.210242E-011	6.622421E-012	0	0.000000E+000
1	325.06990366	6.622421E-012	2.210242E-011	1	0.000000E+000
1	325.07094213	2.210242E-011	6.622421E-012	0	0.000000E+000
1	325.07347145	6.622421E-012	2.210242E-011	1	0.000000E+000
1	325.07364895	2.210242E-011	6.622421E-012	0	0.000000E+000
1	325.07378490	6.622421E-012	2.210242E-011	1	0.000000E+000
1	325.07437054	2.210242E-011	6.622421E-012	0	0.000000E+000
1	325.07440660	6.622421E-012	2.210242E-011	1	0.000000E+000
1	325.07494148	2.210242E-011	6.622421E-012	0	0.000000E+000
1	325.08572244	6.622421E-012	2.210242E-011	1	0.000000E+000
1	325.08598014	2.210242E-011	6.622421E-012	0	0.000000E+000
1	325.08798815	6.622421E-012	2.210242E-011	1	0.000000E+000
1	325.08810279	2.210242E-011	6.622421E-012	0	0.000000E+000
1	325.09723820	6.622421E-012	2.210242E-011	1	0.000000E+000
1	325.09912698	2.210242E-011	6.622421E-012	0	0.000000E+000
1	325.10659500	6.622421E-012	2.210242E-011	1	0.000000E+000
1	325.10775240	2.210242E-011	6.622421E-012	0	0.000000E+000
1	325.10827582	6.622421E-012	2.210242E-011	1	0.000000E+000
1	325.11006169	2.210242E-011	6.622421E-012	0	0.000000E+000
1	325.11871918	6.622421E-012	2.210242E-011	1	0.000000E+000
1	325.12059887	2.210242E-011	6.622421E-012	0	0.000000E+000
1	325.16371105	6.622421E-012	2.210242E-011	1	0.000000E+000
1	325.16394436	2.210242E-011	6.622421E-012	0	0.000000E+000
1	325.18861721	6.622421E-012	2.210242E-011	1	0.000000E+000
1	325.18902271	2.210242E-011	6.622421E-012	0	0.000000E+000
1	325.18905700	6.622421E-012	2.210242E-011	1	0.000000E+000
1	325.18967464	2.210242E-011	6.622421E-012	0	0.000000E+000
1	325.21461586	6.622421E-012	2.210242E-011	1	0.000000E+000
1	325.21573736	2.210242E-011	6.622421E-012	0	0.000000E+000
1	325.21576152	6.622421E-012	2.210242E-011	1	0.000000E+000
1	325.21726220	2.210242E-011	6.622421E-012	0	0.000000E+000
1	325.23807338	6.622421E-012	2.210242E-011	1	0.000000E+000
1	325.23880514	2.210242E-011	6.622421E-012	0	0.000000E+000
1	325.24305075	6.622421E-012	2.210242E-011	1	0.000000E+000
1	325.24410832	2.210242E-011	6.622421E-012	0	0.000000E+000
1	325.24916161	6.622421E-012	2.210242E-011	1	0.000000E+000
1	325.24978319	2.210242E-011	6.622421E-012	0	0.000000E+000
1	325.27237243	6.622421E-012	2.210242E-011	1	0.000000E+000
1	325.27379568	2.210242E-011	6.622421E-012	0	0.000000E+000
1	325.27512686	6.622421E-012	2.210242E-011	1	0.000000E+000
1	325.27885653	2.210242E-011	6.622421E-012	0	0.000000E+000
1	325.30800487	6.622421E-012	2.210242E-011	1	0.000000E+000
1	325.31089651	2.210242E-011	6.622421E-012	0	0.000000E+000
1	325.34499047	6.622421E-012	2.210242E-011	1	0.000000E+000
1	325.35075616	2.210242E-011	6.622421E-012	0	0.000000E+000
1	325.36376255	6.622421E-012	2.210242E-011	1	0.000000E+000
1	325.36411518	2.210242E-011	6.622421E-012	0	0.000000E+000
1	325.36985365	6.622421E-012	2.210242E-011	1	0.000000E+000
1	325.37059741	2.210242E-011	6.622421E-012	0	0.000000E+000
1	325.40851672	6.622421E-012	2.210242E-011	1	0.000000E+000
1	325.40993169	2.210242E-011	6.622421E-012	0	0.000000E+000
1	325.41443254	6.622421E-012	2.210242E-011	1	0.000000E+000
1	325.41452446	2.210242E-011	6.622421E-012	0	0.000000E+000
1	325.41453237	6.622421E-012	2.210242E-011	1	0.000000E+000
1	325.41470764	2.210242E-011	6.622421E-012	0	0.000000E+000
1	325.43948139	6.622421E-012	2.210242E-011	1	0.000000E+000
1	325.43962542	2.210242E-011	6.622421E-012	0	0.000000E+000
1	325.43965596	6.622421E-012	2.210242E-011	1	0.000000E+000
1	325.43978814	2.210242E-011	6.622421E-012	0	0.000000E+000
1	325.44553464	6.622421E-012	2.210242E-011	1	0.000000E+000
1	325.44603838	2.210242E-011	6.622421E-012	0	0.000000E+000
1	325.44653637	6.622421E-012	2.210242E-011	1	0.000000E+000
1	325.45044368	2.210242E-011	6.622421E-012	0	0.000000E+000
1	325.46911982	6.622421E-012	2.210242E-011	1	0.000000E+000
1	325.47056198	2.210242E-011	6.622421E-012	0	0.000000E+000
1	325.47058169	6.622421E-012	2.210242E-011	1	0.000000E+000
1	325.47231511	2.210242E-011	6.622421E-012	0	0.000000E+000
1	325.49416425	6.622421E-012	2.210242E-011	1	0.000000E+000
1	325.49941550	2.210242E-011	6.622421E-012	0	0.000000E+000
1	325.49942896	6.622421E-012	2.210242E-011	1	0.000000E+000
1	325.49953321	2.210242E-011	6.622421E-012	0	0.000000E+000
1	325.49957236	6.622421E-012	2.210242E-011	1	0.000000E+000
1	325.50311421	2.210242E-011	6.622421E-012	0	0.000000E+000
1	325.51251890	6.622421E-012	2.210242E-011	1	0.000000E+000
1	325.51281972	2.210242E-011	6.622421E-012	0	0.000000E+000
1	325.54772094	6.622421E-012	2.210242E-011	1	0.000000E+000
1	325.55093401	2.210242E-011	6.622421E-012	0	0.000000E+000
1	325.60966675	6.622421E-012	2.210242E-011	1	0.000000E+000
1	325.61010322	2.210242E-011	6.622421E-012	0	0.000000E+000
1	325.62743257	6.622421E-012	2.210242E-011	1	0.000000E+000
1	325.62986847	2.210242E-011	6.622421E-012	0	0.000000E+000
1	325.67017844	6.622421E-012	2.210242E-011	1	0.000000E+000
1	325.67305870	2.210242E-011	6.622421E-012	0	0.000000E+000
1	325.70579471	6.622421E-012	2.210242E-011	1	0.000000E+000
1	325.70645756	2.210242E-011	6.622421E-012	0	0.000000E+000
1	325.70887129	6.622421E-012	2.210242E-011	1	0.000000E+000
1	325.71008552	2.210242E-011	6.622421E-012	0	0.000000E+000
1	325.71011896	6.622421E-012	2.210242E-011	1	0.000000E+000
1	325.71088388	2.210242E-011	6.622421E-012	0	0.000000E+000
1	325.71103491	6.622421E-012	2.210242E-011	1	0.000000E+000
1	325.71275997	2.210242E-011	6.622421E-012	0	0.000000E+000
1	325.71721878	6.622421E-012	2.210242E-011	1	0.000000E+000
1	325.71896574	2.210242E-011	6.622421E-012	0	0.000000E+000
1	325.71898680	6.622421E-012	2.210242E-011	1	0.000000E+000
1	325.72036253	2.210242E-011	6.622421E-012	0	0.000000E+000
1	325.72241498	6.622421E-012	2.210242E-011	1	0.000000E+000
1	325.72619339	2.210242E-011	6.622421E-012	0	0.000000E+000
1	325.72646969	6.622421E-012	2.210242E-011	1	0.000000E+000
1	325.72845106	2.210242E-011	6.622421E-012	0	0.000000E+000
1	325.73599473	6.622421E-012	2.210242E-011	1	0.000000E+000
1	325.73834567	2.210242E-011	6.622421E-012	0	0.000000E+000
1	325.77643403	6.622421E-012	2.210242E-011	1	0.000000E+000
1	325.77842556	2.210242E-011	6.622421E-012	0	0.000000E+000
1	325.77982879	6.622421E-012	2.210242E-011	1	0.000000E+000
1	325.78160747	2.210242E-011	6.622421E-012	0	0.000000E+000
1	325.78457099	6.622421E-012	2.210242E-011	1	0.000000E+000
1	325.78711527	2.210242E-011	6.622421E-012	0	0.000000E+000
1	325.79419063	6.622421E-012	2.210242E-011	1	0.000000E+000
1	325.79438976	2.210242E-011	6.622421E-012	0	0.000000E+000
1	325.79835271	6.622421E-012	2.210242E-011	1	0.000000E+000
1	325.79954946	2.210242E-011	6.622421E-012	0	0.000000E+000
1	329.61328226	6.675082E-012	2.215508E-011	1	0.000000E+000
1	329.61428870	2.215508E-011	6.675082E-012	0	0.000000E+000
1	329.61431180	6.675082E-012	2.215508E-011	1	0.000000E+000
1	329.61502646	2.215508E-011	6.675082E-012	0	0.000000E+000
1	329.64102306	6.675082E-012	2.215508E-011	1	0.000000E+000
1	329.64208834	2.215508E-011	6.675082E-012	0	0.000000E+000
1	329.64217175	6.675082E-012	2.215508E-011	1	0.000000E+000
1	329.64271962	2.215508E-011	6.675082E-012	0	0.000000E+000
1	329.64277483	6.675082E-012	2.215508E-011	1	0.000000E+000
1	329.64563797	2.215508E-011	6.675082E-012	0	0.000000E+000
1	329.64809389	6.675082E-012	2.215508E-011	1	0.000000E+000
1	329.65008182	2.215508E-011	6.675082E-012	0	0.000000E+000
1	329.65015158	6.675082E-012	2.215508E-011	1	0.000000E+000
1	329.65030759	2.215508E-011	6.675082E-012	0	0.000000E+000
1	329.65879968	6.675082E-012	2.215508E-011	1	0.000000E+000
1	329.65950405	2.215508E-011	6.675082E-012	0	0.000000E+000
1	329.73121042	6.691323E-012	2.217132E-011	1	0.000000E+000
1	329.73136827	2.217132E-011	6.691323E-012	0	0.000000E+000
1	329.74607368	6.691323E-012	2.217132E-011	1	0.000000E+000
1	329.74620296	2.217132E-011	6.691323E-012	0	0.000000E+000
1	329.74623875	6.691323E-012	2.217132E-011	1	0.000000E+000
1	329.74737305	2.217132E-011	6.691323E-012	0	0.000000E+000
1	329.77753673	6.691323E-012	2.217132E-011	1	0.000000E+000
1	329.77796075	2.217132E-011	6.691323E-012	0	0.000000E+000
1	329.77797690	6.691323E-012	2.217132E-011	1	0.000000E+000
1	329.78028270	2.217132E-011	6.691323E-012	0	0.000000E+000
1	329.78033174	6.691323E-012	2.217132E-011	1	0.000000E+000
1	329.78096178	2.217132E-011	6.691323E-012	0	0.000000E+000
1	329.80376102	6.691323E-012	2.217132E-011	1	0.000000E+000
1	329.80494057	2.217132E-011	6.691323E-012	0	0.000000E+000
1	329.80496943	6.691323E-012	2.217132E-011	1	0.000000E+000
1	329.80623233	2.217132E-011	6.691323E-012	0	0.000000E+000
1	329.80625014	6.691323E-012	2.217132E-011	1	0.000000E+000
1	329.80826999	2.217132E-011	6.691323E-012	0	0.000000E+000
1	329.82710387	6.691323E-012	2.217132E-011	1	0.000000E+000
1	329.83149920	2.217132E-011	6.691323E-012	0	0.000000E+000
1	329.83152179	6.691323E-012	2.217132E-011	1	0.000000E+000
1	329.83370399	2.217132E-011	6.691323E-012	0	0.000000E+000
1	329.83372483	6.691323E-012	2.217132E-011	1	0.000000E+000
1	329.83828221	2.217132E-011	6.691323E-012	0	0.000000E+000
1	329.83831541	6.691323E-012	2.217132E-011	1	0.000000E+000
1	329.84049365	2.217132E-011	6.691323E-012	0	0.000000E+000
1	329.84051986	6.691323E-012	2.217132E-011	1	0.000000E+000
1	329.84290281	2.217132E-011	6.691323E-012	0	0.000000E+000
1	329.84290355	6.691323E-012	2.217132E-011	1	0.000000E+000
1	329.84437133	2.217132E-011	6.691323E-012	0	0.000000E+000
1	329.86212876	6.691323E-012	2.217132E-011	1	0.000000E+000
1	329.86243121	2.217132E-011	6.691323E-012	0	0.000000E+000
1	329.86273629	6.691323E-012	2.217132E-011	1	0.000000E+000
1	329.86330901	2.217132E-011	6.691323E-012	0	0.000000E+000
1	329.86331564	6.691323E-012	2.217132E-011	1	0.000000E+000
1	329.86407314	2.217132E-011	6.691323E-012	0	0.000000E+000
1	329.90696139	6.691323E-012	2.217132E-011	1	0.000000E+000
1	329.90805265	2.217132E-011	6.691323E-012	0	0.000000E+000
1	329.93559887	6.691323E-012	2.217132E-011	1	0.000000E+000
1	329.93716067	2.217132E-011	6.691323E-012	0	0.000000E+000
1	329.94773896	6.691323E-012	2.217132E-011	1	0.000000E+000
1	329.94835684	2.217132E-011	6.691323E-012	0	0.000000E+000
1	330.18540644	6.636709E-012	2.211671E-011	1	0.000000E+000
1	330.18905466	2.211671E-011	6.636709E-012	0	0.000000E+000
1	330.19771237	6.636709E-012	2.211671E-011	1	0.000000E+000
1	330.19811062	2.211671E-011	6.636709E-012	0	0.000000E+000
1	330.20162909	6.636709E-012	2.211671E-011	1	0.000000E+000
1	330.20381255	2.211671E-011	6.636709E-012	0	0.000000E+000
1	330.20388110	6.636709E-012	2.211671E-011	1	0.000000E+000
1	330.20504723	2.211671E-011	6.636709E-012	0	0.000000E+000
1	330.21563106	6.636709E-012	2.211671E-011	1	0.000000E+000
1	330.22490856	2.211671E-011	6.636709E-012	0	0.000000E+000
1	330.29181087	6.636709E-012	2.211671E-011	1	0.000000E+000
1	330.29293001	2.211671E-011	6.636709E-012	0	0.000000E+000
1	330.29353086	6.636709E-012	2.211671E-011	1	0.000000E+000
1	330.29388303	2.211671E-011	6.636709E-012	0	0.000000E+000
1	330.29539040	6.636709E-012	2.211671E-011	1	0.000000E+000
1	330.29747756	2.211671E-011	6.636709E-012	0	0.000000E+000
1	330.29923471	6.636709E-012	2.211671E-011	1	0.000000E+000
1	330.29982393	2.211671E-011	6.636709E-012	0	0.000000E+000
1	330.31018116	6.636709E-012	2.211671E-011	1	0.000000E+000
1	330.31316043	2.211671E-011	6.636709E-012	0	0.000000E+000
1	330.31855137	6.636709E-012	2.211671E-011	1	0.000000E+000
1	330.31940681	2.211671E-011	6.636709E-012	0	0.000000E+000
1	330.51144440	6.563765E-012	2.204376E-011	1	0.000000E+000
1	330.51389690	2.204376E-011	6.563765E-012	0	0.000000E+000
1	330.51391571	6.563765E-012	2.204376E-011	1	0.000000E+000
1	330.51600118	2.204376E-011	6.563765E-012	0	0.000000E+000
1	330.51606961	6.563765E-012	2.204376E-011	1	0.000000E+000
1	330.51664275	2.204376E-011	6.563765E-012	0	0.000000E+000
1	330.51666384	6.563765E-012	2.204376E-011	1	0.000000E+000
1	330.51729582	2.204376E-011	6.563765E-012	0	0.000000E+000
1	330.51732539	6.563765E-012	2.204376E-011	1	0.000000E+000
1	330.52112078	2.204376E-011	6.563765E-012	0	0.000000E+000
1	330.52637183	6.563765E-012	2.204376E-011	1	0.000000E+000
1	330.52664865	2.204376E-011	6.563765E-012	0	0.000000E+000
1	330.52670563	6.563765E-012	2.204376E-011	1	0.000000E+000
1	330.52794127	2.204376E-011	6.563765E-012	0	0.000000E+000
1	330.53991456	6.563765E-012	2.204376E-011	1	0.000000E+000
1	330.54064624	2.204376E-011	6.563765E-012	0	0.000000E+000
1	330.54068170	6.563765E-012	2.204376E-011	1	0.000000E+000
1	330.54158489	2.204376E-011	6.563765E-012	0	0.000000E+000
1	330.54161255	6.563765E-012	2.204376E-011	1	0.000000E+000
1	330.54183457	2.204376E-011	6.563765E-012	0	0.000000E+000
1	330.56817807	6.563765E-012	2.204376E-011	1	0.000000E+000
1	330.56823174	2.204376E-011	6.563765E-012	0	0.000000E+000
1	330.56824019	6.563765E-012	2.204376E-011	1	0.000000E+000
1	330.56855226	2.204376E-011	6.563765E-012	0	0.000000E+000
1	330.58323232	6.563765E-012	2.204376E-011	1	0.000000E+000
1	330.58576832	2.204376E-011	6.563765E-012	0	0.000000E+000
1	330.58577281	6.563765E-012	2.204376E-011	1	0.000000E+000
1	330.58623704	2.204376E-011	6.563765E-012	0	0.000000E+000
1	330.58628546	6.563765E-012	2.204376E-011	1	0.000000E+000
1	330.58662384	2.204376E-011	6.563765E-012	0	0.000000E+000
1	331.32603338	6.610863E-012	2.209086E-011	1	0.000000E+000
1	331.32724983	2.209086E-011	6.610863E-012	0	0.000000E+000
1	331.33325133	6.610863E-012	2.209086E-011	1	0.000000E+000
1	331.33330115	2.209086E-011	6.610863E-012	0	0.000000E+000
1	331.34421897	6.610863E-012	2.209086E-011	1	0.000000E+000
1	331.34811644	2.209086E-011	6.610863E-012	0	0.000000E+000
1	331.34815443	6.610863E-012	2.209086E-011	1	0.000000E+000
1	331.34826331	2.209086E-011	6.610863E-012	0	0.000000E+000
1	331.34904529	6.610863E-012	2.209086E-011	1	0.000000E+000
1	331.34948919	2.209086E-011	6.610863E-012	0	0.000000E+000
1	331.35551245	6.610863E-012	2.209086E-011	1	0.000000E+000
1	331.35593984	2.209086E-011	6.610863E-012	0	0.000000E+000
1	331.38770812	6.610863E-012	2.209086E-011	1	0.000000E+000
1	331.38786086	2.209086E-011	6.610863E-012	0	0.000000E+000
1	331.38789083	6.610863E-012	2.209086E-011	1	0.000000E+000
1	331.38912690	2.209086E-011	6.610863E-012	0	0.000000E+000
1	331.40856368	6.610863E-012	2.209086E-011	1	0.000000E+000
1	331.40913159	2.209086E-011	6.610863E-012	0	0.000000E+000
1	331.40914177	6.610863E-012	2.209086E-011	1	0.000000E+000
1	331.41075164	2.209086E-011	6.610863E-012	0	0.000000E+000
1	331.41950515	6.610863E-012	2.209086E-011	1	0.000000E+000
1	331.42065374	2.209086E-011	6.610863E-012	0	0.000000E+000
1	331.42442639	6.610863E-012	2.209086E-011	1	0.000000E+000
1	331.42493842	2.209086E-011	6.610863E-012	0	0.000000E+000
1	331.42498246	6.610863E-012	2.209086E-011	1	0.000000E+000
1	331.42595331	2.209086E-011	6.610863E-012	0	0.000000E+000
1	331.44848897	6.610863E-012	2.209086E-011	1	0.000000E+000
1	331.45010020	2.209086E-011	6.610863E-012	0	0.000000E+000
1	331.46899210	6.610863E-012	2.209086E-011	1	0.000000E+000
1	331.46968359	2.209086E-011	6.610863E-012	0	0.000000E+000
1	331.47681090	6.610863E-012	2.209086E-011	1	0.000000E+000
1	331.48125357	2.209086E-011	6.610863E-012	0	0.000000E+000
1	331.51638489	6.610863E-012	2.209086E-011	1	0.000000E+000
1	331.51821396	2.209086E-011	6.610863E-012	0	0.000000E+000
1	331.51822122	6.610863E-012	2.209086E-011	1	0.000000E+000
1	331.51849911	2.209086E-011	6.610863E-012	0	0.000000E+000
1	331.52445161	6.610863E-012	2.209086E-011	1	0.000000E+000
1	331.52466244	2.209086E-011	6.610863E-012	0	0.000000E+000
1	331.52972766	6.610863E-012	2.209086E-011	1	0.000000E+000
1	331.53130940	2.209086E-011	6.610863E-012	0	0.000000E+000
1	331.53861727	6.610863E-012	2.209086E-011	1	0.000000E+000
1	331.53898860	2.209086E-011	6.610863E-012	0	0.000000E+000
1	331.56773322	6.610863E-012	2.209086E-011	1	0.000000E+000
1	331.57116413	2.209086E-011	6.610863E-012	0	0.000000E+000
1	331.58451950	6.610863E-012	2.209086E-011	1	0.000000E+000
1	331.58581954	2.209086E-011	6.610863E-012	0	0.000000E+000
1	331.59442032	6.610863E-012	2.209086E-011	1	0.000000E+000
1	331.59614677	2.209086E-011	6.610863E-012	0	0.000000E+000
1	331.62174671	6.610863E-012	2.209086E-011	1	0.000000E+000
1	331.62401151	2.209086E-011	6.610863E-012	0	0.000000E+000
1	331.62892950	6.610863E-012	2.209086E-011	1	0.000000E+000
1	331.62950622	2.209086E-011	6.610863E-012	0	0.000000E+000
1	331.62952562	6.610863E-012	2.209086E-011	1	0.000000E+000
1	331.62990650	2.209086E-011	6.610863E-012	0	0.000000E+000
1	331.63458467	6.610863E-012	2.209086E-011	1	0.000000E+000
1	331.63726679	2.209086E-011	6.610863E-012	0	0.000000E+000
1	331.63730984	6.610863E-012	2.209086E-011	1	0.000000E+000
1	331.63859159	2.209086E-011	6.610863E-012	0	0.000000E+000
1	331.66304346	6.610863E-012	2.209086E-011	1	0.000000E+000
1	331.66478961	2.209086E-011	6.610863E-012	0	0.000000E+000
1	331.67736910	6.610863E-012	2.209086E-011	1	0.000000E+000
1	331.67741639	2.209086E-011	6.610863E-012	0	0.000000E+000
1	331.70939594	6.610863E-012	2.209086E-011	1	0.000000E+000
1	331.70946044	2.209086E-011	6.610863E-012	0	0.000000E+000
1	331.70951510	6.610863E-012	2.209086E-011	1	0.000000E+000
1	331.71051286	2.209086E-011	6.610863E-012	0	0.000000E+000
1	331.71053889	6.610863E-012	2.209086E-011	1	0.000000E+000
1	331.71373163	2.209086E-011	6.610863E-012	0	0.000000E+000
1	331.73672251	6.610863E-012	2.209086E-011	1	0.000000E+000
1	331.73680195	2.209086E-011	6.610863E-012	0	0.000000E+000
1	331.76614730	6.610863E-012	2.209086E-011	1	0.000000E+000
1	331.76674285	2.209086E-011	6.610863E-012	0	0.000000E+000
1	331.86879834	6.570932E-012	2.205093E-011	1	0.000000E+000
1	331.86879900	2.205093E-011	6.570932E-012	0	0.000000E+000
1	331.86879927	6.570932E-012	2.205093E-011	1	0.000000E+000
1	331.86976196	2.205093E-011	6.570932E-012	0	0.000000E+000
1	331.90129036	6.570932E-012	2.205093E-011	1	0.000000E+000
1	331.90158724	2.205093E-011	6.570932E-012	0	0.000000E+000
1	331.96663459	6.543152E-012	2.202315E-011	1	0.000000E+000
1	331.96975700	2.202315E-011	6.543152E-012	0	0.000000E+000
1	331.96978837	6.543152E-012	2.202315E-011	1	0.000000E+000
1	331.97146377	2.202315E-011	6.543152E-012	0	0.000000E+000
1	332.02752946	6.543152E-012	2.202315E-011	1	0.000000E+000
1	332.02956109	2.202315E-011	6.543152E-012	0	0.000000E+000
1	332.03258403	6.543152E-012	2.202315E-011	1	0.000000E+000
1	332.03270064	2.202315E-011	6.543152E-012	0	0.000000E+000
1	332.06700186	6.543152E-012	2.202315E-011	1	0.000000E+000
1	332.07459467	2.202315E-011	6.543152E-012	0	0.000000E+000
1	332.08735083	6.543152E-012	2.202315E-011	1	0.000000E+000
1	332.08740423	2.202315E-011	6.543152E-012	0	0.000000E+000
1	332.09763152	6.543152E-012	2.202315E-011	1	0.000000E+000
1	332.09768277	2.202315E-011	6.543152E-012	0	0.000000E+000
1	332.10590567	6.543152E-012	2.202315E-011	1	0.000000E+000
1	332.10757857	2.202315E-011	6.543152E-012	0	0.000000E+000
1	332.11328208	6.543152E-012	2.202315E-011	1	0.000000E+000
1	332.11352066	2.202315E-011	6.543152E-012	0	0.000000E+000
1	332.11354762	6.543152E-012	2.202315E-011	1	0.000000E+000
1	332.11619197	2.202315E-011	6.543152E-012	0	0.000000E+000
1	332.12477381	6.543152E-012	2.202315E-011	1	0.000000E+000
1	332.12563444	2.202315E-011	6.543152E-012	0	0.000000E+000
1	332.12568137	6.543152E-012	2.202315E-011	1	0.000000E+000
1	332.12579858	2.202315E-011	6.543152E-012	0	0.000000E+000
1	332.15043003	6.543152E-012	2.202315E-011	1	0.000000E+000
1	332.15048429	2.202315E-011	6.543152E-012	0	0.000000E+000
1	332.15051161	6.543152E-012	2.202315E-011	1	0.000000E+000
1	332.15143440	2.202315E-011	6.543152E-012	0	0.000000E+000
1	332.17281563	6.543152E-012	2.202315E-011	1	0.000000E+000
1	332.17293641	2.202315E-011	6.543152E-012	0	0.000000E+000
1	332.20263862	6.543152E-012	2.202315E-011	1	0.000000E+000
1	332.20529429	2.202315E-011	6.543152E-012	0	0.000000E+000
1	332.24001771	6.543152E-012	2.202315E-011	1	0.000000E+000
1	332.24101917	2.202315E-011	6.543152E-012	0	0.000000E+000
1	332.24103876	6.543152E-012	2.202315E-011	1	0.000000E+000
1	332.24165022	2.202315E-011	6.543152E-012	0	0.000000E+000
1	332.24171083	6.543152E-012	2.202315E-011	1	0.000000E+000
1	332.24215540	2.202315E-011	6.543152E-012	0	0.000000E+000
1	332.24217709	6.543152E-012	2.202315E-011	1	0.000000E+000
1	332.24428432	2.202315E-011	6.543152E-012	0	0.000000E+000
1	332.24431535	6.543152E-012	2.202315E-011	1	0.000000E+000
1	332.24618231	2.202315E-011	6.543152E-012	0	0.000000E+000
1	332.27467176	6.543152E-012	2.202315E-011	1	0.000000E+000
1	332.27507950	2.202315E-011	6.543152E-012	0	0.000000E+000
1	332.29706483	6.543152E-012	2.202315E-011	1	0.000000E+000
1	332.29770812	2.202315E-011	6.543152E-012	0	0.000000E+000
1	332.29970944	6.543152E-012	2.202315E-011	1	0.000000E+000
1	332.30244628	2.202315E-011	6.543152E-012	0	0.000000E+000
1	332.30470546	6.543152E-012	2.202315E-011	1	0.000000E+000
1	332.30477629	2.202315E-011	6.543152E-012	0	0.000000E+000
1	332.32275070	6.543152E-012	2.202315E-011	1	0.000000E+000
1	332.32476824	2.202315E-011	6.543152E-012	0	0.000000E+000
1	332.32544553	6.543152E-012	2.202315E-011	1	0.000000E+000
1	332.32636141	2.202315E-011	6.543152E-012	0	0.000000E+000
1	332.32641073	6.543152E-012	2.202315E-011	1	0.000000E+000
1	332.32938779	2.202315E-011	6.543152E-012	0	0.000000E+000
1	332.34089381	6.543152E-012	2.202315E-011	1	0.000000E+000
1	332.34206766	2.202315E-011	6.543152E-012	0	0.000000E+000
1	332.34208355	6.543152E-012	2.202315E-011	1	0.000000E+000
1	332.34380990	2.202315E-011	6.543152E-012	0	0.000000E+000
1	332.37718835	6.543152E-012	2.202315E-011	1	0.000000E+000
1	332.38026006	2.202315E-011	6.543152E-012	0	0.000000E+000
1	332.39966341	6.543152E-012	2.202315E-011	1	0.000000E+000
1	332.40127948	2.202315E-011	6.543152E-012	0	0.000000E+000
1	332.40482195	6.543152E-012	2.202315E-011	1	0.000000E+000
1	332.40485463	2.202315E-011	6.543152E-012	0	0.000000E+000
1	332.43009204	6.543152E-012	2.202315E-011	1	0.000000E+000
1	332.43122968	2.202315E-011	6.543152E-012	0	0.000000E+000
1	332.43835896	6.543152E-012	2.202315E-011	1	0.000000E+000
1	332.43890772	2.202315E-011	6.543152E-012	0	0.000000E+000
1	332.43893522	6.543152E-012	2.202315E-011	1	0.000000E+000
1	332.43953397	2.202315E-011	6.543152E-012	0	0.000000E+000
1	332.44331277	6.543152E-012	2.202315E-011	1	0.000000E+000
1	332.44439362	2.202315E-011	6.543152E-012	0	0.000000E+000
1	332.46360842	6.543152E-012	2.202315E-011	1	0.000000E+000
1	332.46644810	2.202315E-011	6.543152E-012	0	0.000000E+000
1	332.46647769	6.543152E-012	2.202315E-011	1	0.000000E+000
1	332.46732782	2.202315E-011	6.543152E-012	0	0.000000E+000
1	332.46747584	6.543152E-012	2.202315E-011	1	0.000000E+000
1	332.46916410	2.202315E-011	6.543152E-012	0	0.000000E+000
1	332.47408076	6.543152E-012	2.202315E-011	1	0.000000E+000
1	332.47414324	2.202315E-011	6.543152E-012	0	0.000000E+000
1	332.51999629	6.543152E-012	2.202315E-011	1	0.000000E+000
1	332.52061758	2.202315E-011	6.543152E-012	0	0.000000E+000
1	332.52776209	6.543152E-012	2.202315E-011	1	0.000000E+000
1	332.52869983	2.202315E-011	6.543152E-012	0	0.000000E+000
1	332.52873447	6.543152E-012	2.202315E-011	1	0.000000E+000
1	332.52976517	2.202315E-011	6.543152E-012	0	0.000000E+000
1	332.54075622	6.543152E-012	2.202315E-011	1	0.000000E+000
1	332.54081754	2.202315E-011	6.543152E-012	0	0.000000E+000
1	332.56111197	6.543152E-012	2.202315E-011	1	0.000000E+000
1	332.56436323	2.202315E-011	6.543152E-012	0	0.000000E+000
1	332.57596702	6.543152E-012	2.202315E-011	1	0.000000E+000
1	332.57667341	2.202315E-011	6.543152E-012	0	0.000000E+000
1	332.59724427	6.543152E-012	2.202315E-011	1	0.000000E+000
1	332.59916151	2.202315E-011	6.543152E-012	0	0.000000E+000
1	332.61024794	6.543152E-012	2.202315E-011	1	0.000000E+000
1	332.61051353	2.202315E-011	6.543152E-012	0	0.000000E+000
1	332.61059897	6.543152E-012	2.202315E-011	1	0.000000E+000
1	332.61083760	2.202315E-011	6.543152E-012	0	0.000000E+000
1	332.61299592	6.543152E-012	2.202315E-011	1	0.000000E+000
1	332.61318533	2.202315E-011	6.543152E-012	0	0.000000E+000
1	332.61321464	6.543152E-012	2.202315E-011	1	0.000000E+000
1	332.61501098	2.202315E-011	6.543152E-012	0	0.000000E+000
1	332.62049493	6.543152E-012	2.202315E-011	1	0.000000E+000
1	332.62108588	2.202315E-011	6.543152E-012	0	0.000000E+000
1	332.63380841	6.543152E-012	2.202315E-011	1	0.000000E+000
1	332.63400012	2.202315E-011	6.543152E-012	0	0.000000E+000
1	332.65086523	6.543152E-012	2.202315E-011	1	0.000000E+000
1	332.65600454	2.202315E-011	6.543152E-012	0	0.000000E+000
1	332.69823160	6.543152E-012	2.202315E-011	1	0.000000E+000
1	332.69838328	2.202315E-011	6.543152E-012	0	0.000000E+000
1	332.70758720	6.543152E-012	2.202315E-011	1	0.000000E+000
1	332.70929811	2.202315E-011	6.543152E-012	0	0.000000E+000
1	332.70930649	6.543152E-012	2.202315E-011	1	0.000000E+000
1	332.71072858	2.202315E-011	6.543152E-012	0	0.000000E+000
1	332.72657260	6.543152E-012	2.202315E-011	1	0.000000E+000
1	332.72728671	2.202315E-011	6.543152E-012	0	0.000000E+000
1	332.72730954	6.543152E-012	2.202315E-011	1	0.000000E+000
1	332.72960198	2.202315E-011	6.543152E-012	0	0.000000E+000
1	332.73848167	6.543152E-012	2.202315E-011	1	0.000000E+000
1	332.73855046	2.202315E-011	6.543152E-012	0	0.000000E+000
1	332.75838520	6.543152E-012	2.202315E-011	1	0.000000E+000
1	332.76028767	2.202315E-011	6.543152E-012	0	0.000000E+000
1	332.76033497	6.543152E-012	2.202315E-011	1	0.000000E+000
1	332.76462643	2.202315E-011	6.543152E-012	0	0.000000E+000
1	332.76463355	6.543152E-012	2.202315E-011	1	0.000000E+000
1	332.76528353	2.202315E-011	6.543152E-012	0	0.000000E+000
1	332.77348817	6.543152E-012	2.202315E-011	1	0.000000E+000
1	332.77555994	2.202315E-011	6.543152E-012	0	0.000000E+000
1	332.77558911	6.543152E-012	2.202315E-011	1	0.000000E+000
1	332.77577407	2.202315E-011	6.543152E-012	0	0.000000E+000
1	332.79652936	6.543152E-012	2.202315E-011	1	0.000000E+000
1	332.79776363	2.202315E-011	6.543152E-012	0	0.000000E+000
1	332.88296091	6.760761E-012	2.224076E-011	1	0.000000E+000
1	332.88325549	2.224076E-011	6.760761E-012	0	0.000000E+000
1	332.92513383	6.760761E-012	2.224076E-011	1	0.000000E+000
1	332.92583037	2.224076E-011	6.760761E-012	0	0.000000E+000
1	332.92587273	6.760761E-012	2.224076E-011	1	0.000000E+000
1	332.92758501	2.224076E-011	6.760761E-012	0	0.000000E+000
1	332.94064010	6.760761E-012	2.224076E-011	1	0.000000E+000
1	332.94474229	2.224076E-011	6.760761E-012	0	0.000000E+000
1	332.95278588	6.760761E-012	2.224076E-011	1	0.000000E+000
1	332.95462264	2.224076E-011	6.760761E-012	0	0.000000E+000
1	333.00781488	6.760761E-012	2.224076E-011	1	0.000000E+000
1	333.00834369	2.224076E-011	6.760761E-012	0	0.000000E+000
1	333.01634294	6.760761E-012	2.224076E-011	1	0.000000E+000
1	333.01805821	2.224076E-011	6.760761E-012	0	0.000000E+000
1	333.02858587	6.760761E-012	2.224076E-011	1	0.000000E+000
1	333.03090328	2.224076E-011	6.760761E-012	0	0.000000E+000
1	333.03108699	6.760761E-012	2.224076E-011	1	0.000000E+000
1	333.03194129	2.224076E-011	6.760761E-012	0	0.000000E+000
1	333.03541816	6.760761E-012	2.224076E-011	1	0.000000E+000
1	333.03698327	2.224076E-011	6.760761E-012	0	0.000000E+000
1	333.04484529	6.760761E-012	2.224076E-011	1	0.000000E+000
1	333.04581948	2.224076E-011	6.760761E-012	0	0.000000E+000
1	333.10510445	6.760761E-012	2.224076E-011	1	0.000000E+000
1	333.10680821	2.224076E-011	6.760761E-012	0	0.000000E+000
1	333.10690607	6.760761E-012	2.224076E-011	1	0.000000E+000
1	333.10726202	2.224076E-011	6.760761E-012	0	0.000000E+000
1	333.12054248	6.760761E-012	2.224076E-011	1	0.000000E+000
1	333.12256003	2.224076E-011	6.760761E-012	0	0.000000E+000
1	333.12422200	6.760761E-012	2.224076E-011	1	0.000000E+000
1	333.12728154	2.224076E-011	6.760761E-012	0	0.000000E+000
1	333.13175215	6.760761E-012	2.224076E-011	1	0.000000E+000
1	333.13506019	2.224076E-011	6.760761E-012	0	0.000000E+000
1	333.16628174	6.760761E-012	2.224076E-011	1	0.000000E+000
1	333.16694169	2.224076E-011	6.760761E-012	0	0.000000E+000
1	333.16697048	6.760761E-012	2.224076E-011	1	0.000000E+000
1	333.16767409	2.224076E-011	6.760761E-012	0	0.000000E+000
1	333.19300390	6.760761E-012	2.224076E-011	1	0.000000E+000
1	333.19536338	2.224076E-011	6.760761E-012	0	0.000000E+000
1	333.25637081	6.760761E-012	2.224076E-011	1	0.000000E+000
1	333.25739046	2.224076E-011	6.760761E-012	0	0.000000E+000
1	333.68731132	6.531147E-012	2.201115E-011	1	0.000000E+000
1	333.68751207	2.201115E-011	6.531147E-012	0	0.000000E+000
1	333.69127637	6.531147E-012	2.201115E-011	1	0.000000E+000
1	333.69804719	2.201115E-011	6.531147E-012	0	0.000000E+000
1	333.70723269	6.531147E-012	2.201115E-011	1	0.000000E+000
1	333.70749724	2.201115E-011	6.531147E-012	0	0.000000E+000
1	333.70750962	6.531147E-012	2.201115E-011	1	0.000000E+000
1	333.71097788	2.201115E-011	6.531147E-012	0	0.000000E+000
1	333.71175203	6.531147E-012	2.201115E-011	1	0.000000E+000
1	333.71265240	2.201115E-011	6.531147E-012	0	0.000000E+000
1	333.72850232	6.531147E-012	2.201115E-011	1	0.000000E+000
1	333.72950585	2.201115E-011	6.531147E-012	0	0.000000E+000
1	333.72953599	6.531147E-012	2.201115E-011	1	0.000000E+000
1	333.72991000	2.201115E-011	6.531147E-012	0	0.000000E+000
1	333.72993385	6.531147E-012	2.201115E-011	1	0.000000E+000
1	333.73002235	2.201115E-011	6.531147E-012	0	0.000000E+000
1	333.76623521	6.531147E-012	2.201115E-011	1	0.000000E+000
1	333.76680769	2.201115E-011	6.531147E-012	0	0.000000E+000
1	333.77114646	6.531147E-012	2.201115E-011	1	0.000000E+000
1	333.77140242	2.201115E-011	6.531147E-012	0	0.000000E+000
1	333.79504297	6.531147E-012	2.201115E-011	1	0.000000E+000
1	333.79544847	2.201115E-011	6.531147E-012	0	0.000000E+000
1	338.20435446	6.669858E-012	2.214986E-011	1	0.000000E+000
1	338.20489060	2.214986E-011	6.669858E-012	0	0.000000E+000
1	338.21113066	6.669858E-012	2.214986E-011	1	0.000000E+000
1	338.21443141	2.214986E-011	6.669858E-012	0	0.000000E+000
1	338.39031954	6.527281E-012	2.200728E-011	1	0.000000E+000
1	338.39032000	2.200728E-011	6.527281E-012	0	0.000000E+000
1	338.39032102	6.527281E-012	2.200728E-011	1	0.000000E+000
1	338.39094020	2.200728E-011	6.527281E-012	0	0.000000E+000
1	338.41696922	6.527281E-012	2.200728E-011	1	0.000000E+000
1	338.41713789	2.200728E-011	6.527281E-012	0	0.000000E+000
1	338.41715127	6.527281E-012	2.200728E-011	1	0.000000E+000
1	338.41785950	2.200728E-011	6.527281E-012	0	0.000000E+000
1	338.43986176	6.527281E-012	2.200728E-011	1	0.000000E+000
1	338.44034332	2.200728E-011	6.527281E-012	0	0.000000E+000
1	338.44035140	6.527281E-012	2.200728E-011	1	0.000000E+000
1	338.44299302	2.200728E-011	6.527281E-012	0	0.000000E+000
1	338.49219179	6.527281E-012	2.200728E-011	1	0.000000E+000
1	338.49318597	2.200728E-011	6.527281E-012	0	0.000000E+000
1	338.49322388	6.527281E-012	2.200728E-011	1	0.000000E+000
1	338.49344931	2.200728E-011	6.527281E-012	0	0.000000E+000
1	338.52513290	6.527281E-012	2.200728E-011	1	0.000000E+000
1	338.52662287	2.200728E-011	6.527281E-012	0	0.000000E+000
1	338.52909161	6.527281E-012	2.200728E-011	1	0.000000E+000
1	338.53228486	2.200728E-011	6.527281E-012	0	0.000000E+000
1	338.53243688	6.527281E-012	2.200728E-011	1	0.000000E+000
1	338.53417676	2.200728E-011	6.527281E-012	0	0.000000E+000
1	338.53529385	6.527281E-012	2.200728E-011	1	0.000000E+000
1	338.53611908	2.200728E-011	6.527281E-012	0	0.000000E+000
1	338.53616914	6.527281E-012	2.200728E-011	1	0.000000E+000
1	338.53813459	2.200728E-011	6.527281E-012	0	0.000000E+000
1	338.55123473	6.527281E-012	2.200728E-011	1	0.000000E+000
1	338.55163424	2.200728E-011	6.527281E-012	0	0.000000E+000
1	338.55315835	6.527281E-012	2.200728E-011	1	0.000000E+000
1	338.55437997	2.200728E-011	6.527281E-012	0	0.000000E+000
1	338.56046264	6.527281E-012	2.200728E-011	1	0.000000E+000
1	338.56081400	2.200728E-011	6.527281E-012	0	0.000000E+000
1	338.56084161	6.527281E-012	2.200728E-011	1	0.000000E+000
1	338.56983617	2.200728E-011	6.527281E-012	0	0.000000E+000
1	338.57026549	6.527281E-012	2.200728E-011	1	0.000000E+000
1	338.57230587	2.200728E-011	6.527281E-012	0	0.000000E+000
1	338.58684191	6.527281E-012	2.200728E-011	1	0.000000E+000
1	338.58874188	2.200728E-011	6.527281E-012	0	0.000000E+000
1	338.60835646	6.527281E-012	2.200728E-011	1	0.000000E+000
1	338.61011875	2.200728E-011	6.527281E-012	0	0.000000E+000
1	338.61013032	6.527281E-012	2.200728E-011	1	0.000000E+000
1	338.61037674	2.200728E-011	6.527281E-012	0	0.000000E+000
1	338.61293454	6.527281E-012	2.200728E-011	1	0.000000E+000
1	338.61359125	2.200728E-011	6.527281E-012	0	0.000000E+000
1	338.61477570	6.527281E-012	2.200728E-011	1	0.000000E+000
1	338.61617843	2.200728E-011	6.527281E-012	0	0.000000E+000
1	338.65404390	6.527281E-012	2.200728E-011	1	0.000000E+000
1	338.65490230	2.200728E-011	6.527281E-012	0	0.000000E+000
1	338.65492837	6.527281E-012	2.200728E-011	1	0.000000E+000
1	338.65521694	2.200728E-011	6.527281E-012	0	0.000000E+000
1	338.65558320	6.527281E-012	2.200728E-011	1	0.000000E+000
1	338.65728032	2.200728E-011	6.527281E-012	0	0.000000E+000
1	338.66807936	6.527281E-012	2.200728E-011	1	0.000000E+000
1	338.66906973	2.200728E-011	6.527281E-012	0	0.000000E+000
1	338.67113833	6.527281E-012	2.200728E-011	1	0.000000E+000
1	338.67171380	2.200728E-011	6.527281E-012	0	0.000000E+000
1	338.68501600	6.527281E-012	2.200728E-011	1	0.000000E+000
1	338.68540683	2.200728E-011	6.527281E-012	0	0.000000E+000
1	338.68581746	6.527281E-012	2.200728E-011	1	0.000000E+000
1	338.68584717	2.200728E-011	6.527281E-012	0	0.000000E+000
1	338.71800771	6.527281E-012	2.200728E-011	1	0.000000E+000
1	338.71880198	2.200728E-011	6.527281E-012	0	0.000000E+000
1	338.71882176	6.527281E-012	2.200728E-011	1	0.000000E+000
1	338.72004670	2.200728E-011	6.527281E-012	0	0.000000E+000
1	338.72436873	6.527281E-012	2.200728E-011	1	0.000000E+000
1	338.72455087	2.200728E-011	6.527281E-012	0	0.000000E+000
1	338.74124350	6.527281E-012	2.200728E-011	1	0.000000E+000
1	338.74146349	2.200728E-011	6.527281E-012	0	0.000000E+000
1	338.75867673	6.527281E-012	2.200728E-011	1	0.000000E+000
1	338.76138964	2.200728E-011	6.527281E-012	0	0.000000E+000
1	338.76141315	6.527281E-012	2.200728E-011	1	0.000000E+000
1	338.76326143	2.200728E-011	6.527281E-012	0	0.000000E+000
1	338.77417837	6.527281E-012	2.200728E-011	1	0.000000E+000
1	338.77433909	2.200728E-011	6.527281E-012	0	0.000000E+000
1	338.78304748	6.527281E-012	2.200728E-011	1	0.000000E+000
1	338.78353030	2.200728E-011	6.527281E-012	0	0.000000E+000
1	341.76834414	6.621381E-012	2.210138E-011	1	0.000000E+000
1	341.76932241	2.210138E-011	6.621381E-012	0	0.000000E+000
1	341.76940648	6.621381E-012	2.210138E-011	1	0.000000E+000
1	341.77005111	2.210138E-011	6.621381E-012	0	0.000000E+000
1	341.78550290	6.621381E-012	2.210138E-011	1	0.000000E+000
1	341.78771016	2.210138E-011	6.621381E-012	0	0.000000E+000
1	341.78775406	6.621381E-012	2.210138E-011	1	0.000000E+000
1	341.78925082	2.210138E-011	6.621381E-012	0	0.000000E+000
1	341.83126770	6.621381E-012	2.210138E-011	1	0.000000E+000
1	341.83136235	2.210138E-011	6.621381E-012	0	0.000000E+000
1	341.83139242	6.621381E-012	2.210138E-011	1	0.000000E+000
1	341.83162680	2.210138E-011	6.621381E-012	0	0.000000E+000
1	342.08979378	6.751511E-012	2.223151E-011	1	0.000000E+000
1	342.08982552	2.223151E-011	6.751511E-012	0	0.000000E+000
1	342.11824173	6.751511E-012	2.223151E-011	1	0.000000E+000
1	342.11892119	2.223151E-011	6.751511E-012	0	0.000000E+000
1	342.13794664	6.751511E-012	2.223151E-011	1	0.000000E+000
1	342.13813314	2.223151E-011	6.751511E-012	0	0.000000E+000
1	342.15717651	6.751511E-012	2.223151E-011	1	0.000000E+000
1	342.15780526	2.223151E-011	6.751511E-012	0	0.000000E+000
1	342.15782399	6.751511E-012	2.223151E-011	1	0.000000E+000
1	342.15827767	2.223151E-011	6.751511E-012	0	0.000000E+000
1	342.19165216	6.751511E-012	2.223151E-011	1	0.000000E+000
1	342.19264883	2.223151E-011	6.751511E-012	0	0.000000E+000
1	342.21885917	6.751511E-012	2.223151E-011	1	0.000000E+000
1	342.21921611	2.223151E-011	6.751511E-012	0	0.000000E+000
1	342.24385339	6.751511E-012	2.223151E-011	1	0.000000E+000
1	342.24446933	2.223151E-011	6.751511E-012	0	0.000000E+000
1	342.24663140	6.751511E-012	2.223151E-011	1	0.000000E+000
1	342.24830256	2.223151E-011	6.751511E-012	0	0.000000E+000
1	342.24833124	6.751511E-012	2.223151E-011	1	0.000000E+000
1	342.24839916	2.223151E-011	6.751511E-012	0	0.000000E+000
1	342.24844512	6.751511E-012	2.223151E-011	1	0.000000E+000
1	342.24950009	2.223151E-011	6.751511E-012	0	0.000000E+000
1	342.25170645	6.751511E-012	2.223151E-011	1	0.000000E+000
1	342.25247142	2.223151E-011	6.751511E-012	0	0.000000E+000
1	342.26044001	6.751511E-012	2.223151E-011	1	0.000000E+000
1	342.26108937	2.223151E-011	6.751511E-012	0	0.000000E+000
1	342.26929805	6.751511E-012	2.223151E-011	1	0.000000E+000
1	342.26938794	2.223151E-011	6.751511E-012	0	0.000000E+000
1	342.27476069	6.751511E-012	2.223151E-011	1	0.000000E+000
1	342.27550158	2.223151E-011	6.751511E-012	0	0.000000E+000
1	342.27555346	6.751511E-012	2.223151E-011	1	0.000000E+000
1	342.27607433	2.223151E-011	6.751511E-012	0	0.000000E+000
1	342.28256224	6.751511E-012	2.223151E-011	1	0.000000E+000
1	342.28392503	2.223151E-011	6.751511E-012	0	0.000000E+000
1	342.29700689	6.751511E-012	2.223151E-011	1	0.000000E+000
1	342.29764787	2.223151E-011	6.751511E-012	0	0.000000E+000
1	342.29767177	6.751511E-012	2.223151E-011	1	0.000000E+000
1	342.29783155	2.223151E-011	6.751511E-012	0	0.000000E+000
1	342.33153950	6.751511E-012	2.223151E-011	1	0.000000E+000
1	342.33215220	2.223151E-011	6.751511E-012	0	0.000000E+000
1	342.36391979	6.751511E-012	2.223151E-011	1	0.000000E+000
1	342.36488740	2.223151E-011	6.751511E-012	0	0.000000E+000
1	342.37943095	6.751511E-012	2.223151E-011	1	0.000000E+000
1	342.38156963	2.223151E-011	6.751511E-012	0	0.000000E+000
1	342.39231544	6.751511E-012	2.223151E-011	1	0.000000E+000
1	342.39252879	2.223151E-011	6.751511E-012	0	0.000000E+000
1	342.40855543	6.751511E-012	2.223151E-011	1	0.000000E+000
1	342.40929246	2.223151E-011	6.751511E-012	0	0.000000E+000
1	342.40931123	6.751511E-012	2.223151E-011	1	0.000000E+000
1	342.41008203	2.223151E-011	6.751511E-012	0	0.000000E+000
1	342.41014738	6.751511E-012	2.223151E-011	1	0.000000E+000
1	342.41210403	2.223151E-011	6.751511E-012	0	0.000000E+000
1	342.41805210	6.751511E-012	2.223151E-011	1	0.000000E+000
1	342.42315441	2.223151E-011	6.751511E-012	0	0.000000E+000
1	342.42319299	6.751511E-012	2.223151E-011	1	0.000000E+000
1	342.42652803	2.223151E-011	6.751511E-012	0	0.000000E+000
1	342.45321578	6.751511E-012	2.223151E-011	1	0.000000E+000
1	342.45378830	2.223151E-011	6.751511E-012	0	0.000000E+000
1	342.46011350	6.751511E-012	2.223151E-011	1	0.000000E+000
1	342.46029115	2.223151E-011	6.751511E-012	0	0.000000E+000
1	342.47108127	6.751511E-012	2.223151E-011	1	0.000000E+000
1	342.47466241	2.223151E-011	6.751511E-012	0	0.000000E+000
1	342.50249000	6.751511E-012	2.223151E-011	1	0.000000E+000
1	342.50298696	2.223151E-011	6.751511E-012	0	0.000000E+000
1	342.52167147	6.751511E-012	2.223151E-011	1	0.000000E+000
1	342.52335641	2.223151E-011	6.751511E-012	0	0.000000E+000
1	342.52336403	6.751511E-012	2.223151E-011	1	0.000000E+000
1	342.52475538	2.223151E-011	6.751511E-012	0	0.000000E+000
1	342.52478816	6.751511E-012	2.223151E-011	1	0.000000E+000
1	342.52512149	2.223151E-011	6.751511E-012	0	0.000000E+000
1	342.52515034	6.751511E-012	2.223151E-011	1	0.000000E+000
1	342.52559634	2.223151E-011	6.751511E-012	0	0.000000E+000
1	342.52834674	6.751511E-012	2.223151E-011	1	0.000000E+000
1	342.52878052	2.223151E-011	6.751511E-012	0	0.000000E+000
1	342.58552290	6.751511E-012	2.223151E-011	1	0.000000E+000
1	342.58630890	2.223151E-011	6.751511E-012	0	0.000000E+000
1	342.58633225	6.751511E-012	2.223151E-011	1	0.000000E+000
1	342.58707846	2.223151E-011	6.751511E-012	0	0.000000E+000
1	342.59438084	6.751511E-012	2.223151E-011	1	0.000000E+000
1	342.59686087	2.223151E-011	6.751511E-012	0	0.000000E+000
1	342.60593829	6.751511E-012	2.223151E-011	1	0.000000E+000
1	342.60607869	2.223151E-011	6.751511E-012	0	0.000000E+000
1	342.60962197	6.751511E-012	2.223151E-011	1	0.000000E+000
1	342.61064572	2.223151E-011	6.751511E-012	0	0.000000E+000
1	342.61066907	6.751511E-012	2.223151E-011	1	0.000000E+000
1	342.61084590	2.223151E-011	6.751511E-012	0	0.000000E+000
1	342.61086796	6.751511E-012	2.223151E-011	1	0.000000E+000
1	342.61217181	2.223151E-011	6.751511E-012	0	0.000000E+000
1	342.61221839	6.751511E-012	2.223151E-011	1	0.000000E+000
1	342.61462212	2.223151E-011	6.751511E-012	0	0.000000E+000
1	342.61833596	6.751511E-012	2.223151E-011	1	0.000000E+000
1	342.61876612	2.223151E-011	6.751511E-012	0	0.000000E+000
1	342.61919019	6.751511E-012	2.223151E-011	1	0.000000E+000
1	342.61926380	2.223151E-011	6.751511E-012	0	0.000000E+000
1	342.61929920	6.751511E-012	2.223151E-011	1	0.000000E+000
1	342.62089098	2.223151E-011	6.751511E-012	0	0.000000E+000
1	342.62491766	6.751511E-012	2.223151E-011	1	0.000000E+000
1	342.63064703	2.223151E-011	6.751511E-012	0	0.000000E+000
1	342.72135521	6.569170E-012	2.204917E-011	1	0.000000E+000
1	342.72570583	2.204917E-011	6.569170E-012	0	0.000000E+000
1	342.74297552	6.569170E-012	2.204917E-011	1	0.000000E+000
1	342.74315084	2.204917E-011	6.569170E-012	0	0.000000E+000
1	342.74318242	6.569170E-012	2.204917E-011	1	0.000000E+000
1	342.74372557	2.204917E-011	6.569170E-012	0	0.000000E+000
1	342.74792105	6.569170E-012	2.204917E-011	1	0.000000E+000
1	342.74869526	2.204917E-011	6.569170E-012	0	0.000000E+000
1	342.74871679	6.569170E-012	2.204917E-011	1	0.000000E+000
1	342.74884727	2.204917E-011	6.569170E-012	0	0.000000E+000
1	342.75347935	6.569170E-012	2.204917E-011	1	0.000000E+000
1	342.75353563	2.204917E-011	6.569170E-012	0	0.000000E+000
1	342.76986179	6.569170E-012	2.204917E-011	1	0.000000E+000
1	342.77097075	2.204917E-011	6.569170E-012	0	0.000000E+000
1	342.77099060	6.569170E-012	2.204917E-011	1	0.000000E+000
1	342.77318836	2.204917E-011	6.569170E-012	0	0.000000E+000
1	342.82191098	6.569170E-012	2.204917E-011	1	0.000000E+000
1	342.82232218	2.204917E-011	6.569170E-012	0	0.000000E+000
1	342.85054270	6.661427E-012	2.214143E-011	1	0.000000E+000
1	342.85054400	2.214143E-011	6.661427E-012	0	0.000000E+000
1	342.85054420	6.661427E-012	2.214143E-011	1	0.000000E+000
1	342.85063337	2.214143E-011	6.661427E-012	0	0.000000E+000
1	342.89118895	6.661427E-012	2.214143E-011	1	0.000000E+000
1	342.89187533	2.214143E-011	6.661427E-012	0	0.000000E+000
1	342.89188918	6.661427E-012	2.214143E-011	1	0.000000E+000
1	342.89237288	2.214143E-011	6.661427E-012	0	0.000000E+000
1	342.89668653	6.661427E-012	2.214143E-011	1	0.000000E+000
1	342.89691706	2.214143E-011	6.661427E-012	0	0.000000E+000
1	342.89723213	6.661427E-012	2.214143E-011	1	0.000000E+000
1	342.89923696	2.214143E-011	6.661427E-012	0	0.000000E+000
1	342.89926212	6.661427E-012	2.214143E-011	1	0.000000E+000
1	342.90179147	2.214143E-011	6.661427E-012	0	0.000000E+000
1	342.92269607	6.661427E-012	2.214143E-011	1	0.000000E+000
1	342.92280868	2.214143E-011	6.661427E-012	0	0.000000E+000
1	342.92282910	6.661427E-012	2.214143E-011	1	0.000000E+000
1	342.92327010	2.214143E-011	6.661427E-012	0	0.000000E+000
1	342.93373533	6.661427E-012	2.214143E-011	1	0.000000E+000
1	342.93387891	2.214143E-011	6.661427E-012	0	0.000000E+000
1	342.93634118	6.661427E-012	2.214143E-011	1	0.000000E+000
1	342.93795170	2.214143E-011	6.661427E-012	0	0.000000E+000
1	342.98487356	6.661427E-012	2.214143E-011	1	0.000000E+000
1	342.98540264	2.214143E-011	6.661427E-012	0	0.000000E+000
1	342.98543611	6.661427E-012	2.214143E-011	1	0.000000E+000
1	342.98630150	2.214143E-011	6.661427E-012	0	0.000000E+000
1	343.01105759	6.661427E-012	2.214143E-011	1	0.000000E+000
1	343.01187138	2.214143E-011	6.661427E-012	0	0.000000E+000
1	343.03053620	6.661427E-012	2.214143E-011	1	0.000000E+000
1	343.03082757	2.214143E-011	6.661427E-012	0	0.000000E+000
1	343.10819871	6.691066E-012	2.217107E-011	1	0.000000E+000
1	343.10857854	2.217107E-011	6.691066E-012	0	0.000000E+000
1	343.12836206	6.691066E-012	2.217107E-011	1	0.000000E+000
1	343.12837679	2.217107E-011	6.691066E-012	0	0.000000E+000
1	343.14618243	6.691066E-012	2.217107E-011	1	0.000000E+000
1	343.14783888	2.217107E-011	6.691066E-012	0	0.000000E+000
1	343.18440871	6.691066E-012	2.217107E-011	1	0.000000E+000
1	343.18474276	2.217107E-011	6.691066E-012	0	0.000000E+000
1	343.18594352	6.691066E-012	2.217107E-011	1	0.000000E+000
1	343.18702833	2.217107E-011	6.691066E-012	0	0.000000E+000
1	343.18705300	6.691066E-012	2.217107E-011	1	0.000000E+000
1	343.18898674	2.217107E-011	6.691066E-012	0	0.000000E+000
1	343.21384075	6.691066E-012	2.217107E-011	1	0.000000E+000
1	343.21406227	2.217107E-011	6.691066E-012	0	0.000000E+000
1	343.23215041	6.691066E-012	2.217107E-011	1	0.000000E+000
1	343.23405229	2.217107E-011	6.691066E-012	0	0.000000E+000
1	343.24713355	6.691066E-012	2.217107E-011	1	0.000000E+000
1	343.24843195	2.217107E-011	6.691066E-012	0	0.000000E+000
1	343.28625136	6.691066E-012	2.217107E-011	1	0.000000E+000
1	343.28951678	2.217107E-011	6.691066E-012	0	0.000000E+000
1	343.28952971	6.691066E-012	2.217107E-011	1	0.000000E+000
1	343.29006294	2.217107E-011	6.691066E-012	0	0.000000E+000
1	343.29528673	6.691066E-012	2.217107E-011	1	0.000000E+000
1	343.29586801	2.217107E-011	6.691066E-012	0	0.000000E+000
1	343.30111733	6.691066E-012	2.217107E-011	1	0.000000E+000
1	343.30263418	2.217107E-011	6.691066E-012	0	0.000000E+000
1	343.30264933	6.691066E-012	2.217107E-011	1	0.000000E+000
1	343.30279911	2.217107E-011	6.691066E-012	0	0.000000E+000
1	343.35595034	6.691066E-012	2.217107E-011	1	0.000000E+000
1	343.35662103	2.217107E-011	6.691066E-012	0	0.000000E+000
1	343.38499371	6.691066E-012	2.217107E-011	1	0.000000E+000
1	343.38512769	2.217107E-011	6.691066E-012	0	0.000000E+000
1	343.40042976	6.691066E-012	2.217107E-011	1	0.000000E+000
1	343.40074533	2.217107E-011	6.691066E-012	0	0.000000E+000
1	343.40075078	6.691066E-012	2.217107E-011	1	0.000000E+000
1	343.40140993	2.217107E-011	6.691066E-012	0	0.000000E+000
1	343.40521723	6.691066E-012	2.217107E-011	1	0.000000E+000
1	343.40559503	2.217107E-011	6.691066E-012	0	0.000000E+000
1	343.40560555	6.691066E-012	2.217107E-011	1	0.000000E+000
1	343.40657014	2.217107E-011	6.691066E-012	0	0.000000E+000
1	343.40847624	6.691066E-012	2.217107E-011	1	0.000000E+000
1	343.40974259	2.217107E-011	6.691066E-012	0	0.000000E+000
1	343.42906086	6.691066E-012	2.217107E-011	1	0.000000E+000
1	343.43039824	2.217107E-011	6.691066E-012	0	0.000000E+000
1	343.43047089	6.691066E-012	2.217107E-011	1	0.000000E+000
1	343.43092776	2.217107E-011	6.691066E-012	0	0.000000E+000
1	343.43094633	6.691066E-012	2.217107E-011	1	0.000000E+000
1	343.43122502	2.217107E-011	6.691066E-012	0	0.000000E+000
1	343.43400628	6.691066E-012	2.217107E-011	1	0.000000E+000
1	343.43610943	2.217107E-011	6.691066E-012	0	0.000000E+000
1	344.14413391	6.516581E-012	2.199658E-011	1	0.000000E+000
1	344.14467131	2.199658E-011	6.516581E-012	0	0.000000E+000
1	344.19864901	6.516581E-012	2.199658E-011	1	0.000000E+000
1	344.19900167	2.199658E-011	6.516581E-012	0	0.000000E+000
1	344.19904594	6.516581E-012	2.199658E-011	1	0.000000E+000
1	344.20143764	2.199658E-011	6.516581E-012	0	0.000000E+000
1	344.20556044	6.516581E-012	2.199658E-011	1	0.000000E+000
1	344.20925547	2.199658E-011	6.516581E-012	0	0.000000E+000
1	344.21643414	6.516581E-012	2.199658E-011	1	0.000000E+000
1	344.21891564	2.199658E-011	6.516581E-012	0	0.000000E+000
1	344.21892279	6.516581E-012	2.199658E-011	1	0.000000E+000
1	344.21960662	2.199658E-011	6.516581E-012	0	0.000000E+000
1	344.23322474	6.516581E-012	2.199658E-011	1	0.000000E+000
1	344.23369144	2.199658E-011	6.516581E-012	0	0.000000E+000
1	344.23370835	6.516581E-012	2.199658E-011	1	0.000000E+000
1	344.23461497	2.199658E-011	6.516581E-012	0	0.000000E+000
1	344.24498422	6.516581E-012	2.199658E-011	1	0.000000E+000
1	344.24589172	2.199658E-011	6.516581E-012	0	0.000000E+000
1	344.25336060	6.516581E-012	2.199658E-011	1	0.000000E+000
1	344.25405042	2.199658E-011	6.516581E-012	0	0.000000E+000
1	344.25420807	6.516581E-012	2.199658E-011	1	0.000000E+000
1	344.25526545	2.199658E-011	6.516581E-012	0	0.000000E+000
1	344.70073982	6.690628E-012	2.217063E-011	1	0.000000E+000
1	344.70074100	2.217063E-011	6.690628E-012	0	0.000000E+000
1	344.70074276	6.690628E-012	2.217063E-011	1	0.000000E+000
1	344.70418213	2.217063E-011	6.690628E-012	0	0.000000E+000
1	344.71022425	6.690628E-012	2.217063E-011	1	0.000000E+000
1	344.71376412	2.217063E-011	6.690628E-012	0	0.000000E+000
1	344.71540239	6.690628E-012	2.217063E-011	1	0.000000E+000
1	344.71572111	2.217063E-011	6.690628E-012	0	0.000000E+000
1	344.71574631	6.690628E-012	2.217063E-011	1	0.000000E+000
1	344.71995644	2.217063E-011	6.690628E-012	0	0.000000E+000
1	344.76349393	6.690628E-012	2.217063E-011	1	0.000000E+000
1	344.76422325	2.217063E-011	6.690628E-012	0	0.000000E+000
1	344.76424031	6.690628E-012	2.217063E-011	1	0.000000E+000
1	344.76444906	2.217063E-011	6.690628E-012	0	0.000000E+000
1	344.84190281	6.690628E-012	2.217063E-011	1	0.000000E+000
1	344.84365663	2.217063E-011	6.690628E-012	0	0.000000E+000
1	344.86120901	6.690628E-012	2.217063E-011	1	0.000000E+000
1	344.86233266	2.217063E-011	6.690628E-012	0	0.000000E+000
1	344.87466422	6.690628E-012	2.217063E-011	1	0.000000E+000
1	344.87511940	2.217063E-011	6.690628E-012	0	0.000000E+000
1	344.88421864	6.690628E-012	2.217063E-011	1	0.000000E+000
1	344.88569856	2.217063E-011	6.690628E-012	0	0.000000E+000
1	344.88573424	6.690628E-012	2.217063E-011	1	0.000000E+000
1	344.88694852	2.217063E-011	6.690628E-012	0	0.000000E+000
1	344.88793157	6.690628E-012	2.217063E-011	1	0.000000E+000
1	344.89028109	2.217063E-011	6.690628E-012	0	0.000000E+000
1	344.89592796	6.690628E-012	2.217063E-011	1	0.000000E+000
1	344.89647234	2.217063E-011	6.690628E-012	0	0.000000E+000
1	344.89648121	6.690628E-012	2.217063E-011	1	0.000000E+000
1	344.89702912	2.217063E-011	6.690628E-012	0	0.000000E+000
1	344.89704551	6.690628E-012	2.217063E-011	1	0.000000E+000
1	344.90022736	2.217063E-011	6.690628E-012	0	0.000000E+000
1	344.90908406	6.690628E-012	2.217063E-011	1	0.000000E+000
1	344.90960755	2.217063E-011	6.690628E-012	0	0.000000E+000
1	344.90961553	6.690628E-012	2.217063E-011	1	0.000000E+000
1	344.90987060	2.217063E-011	6.690628E-012	0	0.000000E+000
1	344.91800196	6.690628E-012	2.217063E-011	1	0.000000E+000
1	344.91898487	2.217063E-011	6.690628E-012	0	0.000000E+000
1	344.94357780	6.690628E-012	2.217063E-011	1	0.000000E+000
1	344.94387242	2.217063E-011	6.690628E-012	0	0.000000E+000
1	344.95238122	6.690628E-012	2.217063E-011	1	0.000000E+000
1	344.95642167	2.217063E-011	6.690628E-012	0	0.000000E+000
1	344.98121791	6.690628E-012	2.217063E-011	1	0.000000E+000
1	344.98430944	2.217063E-011	6.690628E-012	0	0.000000E+000
1	344.98434184	6.690628E-012	2.217063E-011	1	0.000000E+000
1	344.98531308	2.217063E-011	6.690628E-012	0	0.000000E+000
1	344.98534755	6.690628E-012	2.217063E-011	1	0.000000E+000
1	344.98758190	2.217063E-011	6.690628E-012	0	0.000000E+000
1	345.00038607	6.690628E-012	2.217063E-011	1	0.000000E+000
1	345.00163989	2.217063E-011	6.690628E-012	0	0.000000E+000
1	345.00219113	6.690628E-012	2.217063E-011	1	0.000000E+000
1	345.00252805	2.217063E-011	6.690628E-012	0	0.000000E+000
1	345.00255990	6.690628E-012	2.217063E-011	1	0.000000E+000
1	345.00269767	2.217063E-011	6.690628E-012	0	0.000000E+000
1	345.00272352	6.690628E-012	2.217063E-011	1	0.000000E+000
1	345.00395888	2.217063E-011	6.690628E-012	0	0.000000E+000
1	345.00400410	6.690628E-012	2.217063E-011	1	0.000000E+000
1	345.00489768	2.217063E-011	6.690628E-012	0	0.000000E+000
1	345.02950728	6.690628E-012	2.217063E-011	1	0.000000E+000
1	345.03001884	2.217063E-011	6.690628E-012	0	0.000000E+000
1	345.03022816	6.690628E-012	2.217063E-011	1	0.000000E+000
1	345.03042289	2.217063E-011	6.690628E-012	0	0.000000E+000
1	345.03872907	6.690628E-012	2.217063E-011	1	0.000000E+000
1	345.04033343	2.217063E-011	6.690628E-012	0	0.000000E+000
1	345.05839504	6.690628E-012	2.217063E-011	1	0.000000E+000
1	345.05915820	2.217063E-011	6.690628E-012	0	0.000000E+000
1	345.05919822	6.690628E-012	2.217063E-011	1	0.000000E+000
1	345.06165717	2.217063E-011	6.690628E-012	0	0.000000E+000
1	345.06297917	6.690628E-012	2.217063E-011	1	0.000000E+000
1	345.06729898	2.217063E-011	6.690628E-012	0	0.000000E+000
1	345.07019266	6.690628E-012	2.217063E-011	1	0.000000E+000
1	345.07149089	2.217063E-011	6.690628E-012	0	0.000000E+000
1	345.08748300	6.690628E-012	2.217063E-011	1	0.000000E+000
1	345.09391621	2.217063E-011	6.690628E-012	0	0.000000E+000
1	345.09401709	6.690628E-012	2.217063E-011	1	0.000000E+000
1	345.09451436	2.217063E-011	6.690628E-012	0	0.000000E+000
1	345.09456794	6.690628E-012	2.217063E-011	1	0.000000E+000
1	345.09469111	2.217063E-011	6.690628E-012	0	0.000000E+000
1	345.09471619	6.690628E-012	2.217063E-011	1	0.000000E+000
1	345.09517574	2.217063E-011	6.690628E-012	0	0.000000E+000
1	345.09519383	6.690628E-012	2.217063E-011	1	0.000000E+000
1	345.09532212	2.217063E-011	6.690628E-012	0	0.000000E+000
1	345.09534935	6.690628E-012	2.217063E-011	1	0.000000E+000
1	345.09571660	2.217063E-011	6.690628E-012	0	0.000000E+000
1	345.11695748	6.690628E-012	2.217063E-011	1	0.000000E+000
1	345.11863830	2.217063E-011	6.690628E-012	0	0.000000E+000
1	345.11865793	6.690628E-012	2.217063E-011	1	0.000000E+000
1	345.12049477	2.217063E-011	6.690628E-012	0	0.000000E+000
1	345.12686361	6.690628E-012	2.217063E-011	1	0.000000E+000
1	345.13124425	2.217063E-011	6.690628E-012	0	0.000000E+000
1	345.13128296	6.690628E-012	2.217063E-011	1	0.000000E+000
1	345.13185884	2.217063E-011	6.690628E-012	0	0.000000E+000
1	345.13189596	6.690628E-012	2.217063E-011	1	0.000000E+000
1	345.13200298	2.217063E-011	6.690628E-012	0	0.000000E+000
1	345.13622781	6.690628E-012	2.217063E-011	1	0.000000E+000
1	345.13843174	2.217063E-011	6.690628E-012	0	0.000000E+000
1	345.13855799	6.690628E-012	2.217063E-011	1	0.000000E+000
1	345.14065049	2.217063E-011	6.690628E-012	0	0.000000E+000
1	345.14538956	6.690628E-012	2.217063E-011	1	0.000000E+000
1	345.14555222	2.217063E-011	6.690628E-012	0	0.000000E+000
1	345.14577115	6.690628E-012	2.217063E-011	1	0.000000E+000
1	345.14621160	2.217063E-011	6.690628E-012	0	0.000000E+000
1	345.14621889	6.690628E-012	2.217063E-011	1	0.000000E+000
1	345.15138058	2.217063E-011	6.690628E-012	0	0.000000E+000
1	345.15139440	6.690628E-012	2.217063E-011	1	0.000000E+000
1	345.15342933	2.217063E-011	6.690628E-012	0	0.000000E+000
1	345.15346056	6.690628E-012	2.217063E-011	1	0.000000E+000
1	345.15394969	2.217063E-011	6.690628E-012	0	0.000000E+000
1	347.63835937	6.624445E-012	2.210445E-011	1	0.000000E+000
1	347.63897678	2.210445E-011	6.624445E-012	0	0.000000E+000
1	347.63899405	6.624445E-012	2.210445E-011	1	0.000000E+000
1	347.64130695	2.210445E-011	6.624445E-012	0	0.000000E+000
1	347.64732957	6.624445E-012	2.210445E-011	1	0.000000E+000
1	347.64743853	2.210445E-011	6.624445E-012	0	0.000000E+000
1	347.64746523	6.624445E-012	2.210445E-011	1	0.000000E+000
1	347.65212533	2.210445E-011	6.624445E-012	0	0.000000E+000
1	347.65232097	6.624445E-012	2.210445E-011	1	0.000000E+000
1	347.65296463	2.210445E-011	6.624445E-012	0	0.000000E+000
1	347.65299797	6.624445E-012	2.210445E-011	1	0.000000E+000
1	347.65390892	2.210445E-011	6.624445E-012	0	0.000000E+000
1	347.65394710	6.624445E-012	2.210445E-011	1	0.000000E+000
1	347.65446957	2.210445E-011	6.624445E-012	0	0.000000E+000
1	347.65523640	6.624445E-012	2.210445E-011	1	0.000000E+000
1	347.65529392	2.210445E-011	6.624445E-012	0	0.000000E+000
1	347.65532752	6.624445E-012	2.210445E-011	1	0.000000E+000
1	347.65538534	2.210445E-011	6.624445E-012	0	0.000000E+000
1	347.65562926	6.624445E-012	2.210445E-011	1	0.000000E+000
1	347.65590348	2.210445E-011	6.624445E-012	0	0.000000E+000
1	347.67144493	6.624445E-012	2.210445E-011	1	0.000000E+000
1	347.67152639	2.210445E-011	6.624445E-012	0	0.000000E+000
1	347.67154289	6.624445E-012	2.210445E-011	1	0.000000E+000
1	347.67328504	2.210445E-011	6.624445E-012	0	0.000000E+000
1	347.67330714	6.624445E-012	2.210445E-011	1	0.000000E+000
1	347.67417109	2.210445E-011	6.624445E-012	0	0.000000E+000
1	347.67782030	6.624445E-012	2.210445E-011	1	0.000000E+000
1	347.68027717	2.210445E-011	6.624445E-012	0	0.000000E+000
1	347.68030951	6.624445E-012	2.210445E-011	1	0.000000E+000
1	347.68085632	2.210445E-011	6.624445E-012	0	0.000000E+000
1	347.68097440	6.624445E-012	2.210445E-011	1	0.000000E+000
1	347.68437919	2.210445E-011	6.624445E-012	0	0.000000E+000
1	347.68450552	6.624445E-012	2.210445E-011	1	0.000000E+000
1	347.68722132	2.210445E-011	6.624445E-012	0	0.000000E+000
1	347.70515541	6.624445E-012	2.210445E-011	1	0.000000E+000
1	347.71009546	2.210445E-011	6.624445E-012	0	0.000000E+000
1	347.72035401	6.624445E-012	2.210445E-011	1	0.000000E+000
1	347.72297974	2.210445E-011	6.624445E-012	0	0.000000E+000
1	347.76139510	6.624445E-012	2.210445E-011	1	0.000000E+000
1	347.76231162	2.210445E-011	6.624445E-012	0	0.000000E+000
1	347.76353606	6.624445E-012	2.210445E-011	1	0.000000E+000
1	347.76420344	2.210445E-011	6.624445E-012	0	0.000000E+000
1	348.41438504	6.605570E-012	2.208557E-011	1	0.000000E+000
1	348.41465475	2.208557E-011	6.605570E-012	0	0.000000E+000
1	348.41468350	6.605570E-012	2.208557E-011	1	0.000000E+000
1	348.41509237	2.208557E-011	6.605570E-012	0	0.000000E+000
1	348.41511664	6.605570E-012	2.208557E-011	1	0.000000E+000
1	348.41584467	2.208557E-011	6.605570E-012	0	0.000000E+000
1	348.46288512	6.605570E-012	2.208557E-011	1	0.000000E+000
1	348.46560089	2.208557E-011	6.605570E-012	0	0.000000E+000
1	348.48059549	6.605570E-012	2.208557E-011	1	0.000000E+000
1	348.48350397	2.208557E-011	6.605570E-012	0	0.000000E+000
1	348.48352179	6.605570E-012	2.208557E-011	1	0.000000E+000
1	348.48778129	2.208557E-011	6.605570E-012	0	0.000000E+000
1	348.49409408	6.605570E-012	2.208557E-011	1	0.000000E+000
1	348.49921316	2.208557E-011	6.605570E-012	0	0.000000E+000
1	348.49953129	6.605570E-012	2.208557E-011	1	0.000000E+000
1	348.50058628	2.208557E-011	6.605570E-012	0	0.000000E+000
1	348.50067176	6.605570E-012	2.208557E-011	1	0.000000E+000
1	348.50264739	2.208557E-011	6.605570E-012	0	0.000000E+000
1	348.50266859	6.605570E-012	2.208557E-011	1	0.000000E+000
1	348.50276023	2.208557E-011	6.605570E-012	0	0.000000E+000
1	348.52064906	6.605570E-012	2.208557E-011	1	0.000000E+000
1	348.52359720	2.208557E-011	6.605570E-012	0	0.000000E+000
1	348.53105019	6.605570E-012	2.208557E-011	1	0.000000E+000
1	348.53213604	2.208557E-011	6.605570E-012	0	0.000000E+000
1	349.19336021	6.602949E-012	2.208295E-011	1	0.000000E+000
1	349.19446523	2.208295E-011	6.602949E-012	0	0.000000E+000
1	349.20038979	6.602949E-012	2.208295E-011	1	0.000000E+000
1	349.20221808	2.208295E-011	6.602949E-012	0	0.000000E+000
1	349.20512660	6.602949E-012	2.208295E-011	1	0.000000E+000
1	349.20585380	2.208295E-011	6.602949E-012	0	0.000000E+000
1	349.22338083	6.602949E-012	2.208295E-011	1	0.000000E+000
1	349.22691460	2.208295E-011	6.602949E-012	0	0.000000E+000
1	349.22695541	6.602949E-012	2.208295E-011	1	0.000000E+000
1	349.22752198	2.208295E-011	6.602949E-012	0	0.000000E+000
1	349.24433991	6.602949E-012	2.208295E-011	1	0.000000E+000
1	349.24445118	2.208295E-011	6.602949E-012	0	0.000000E+000
1	349.25102242	6.602949E-012	2.208295E-011	1	0.000000E+000
1	349.25144914	2.208295E-011	6.602949E-012	0	0.000000E+000
1	349.25766557	6.602949E-012	2.208295E-011	1	0.000000E+000
1	349.25864786	2.208295E-011	6.602949E-012	0	0.000000E+000
1	349.25866429	6.602949E-012	2.208295E-011	1	0.000000E+000
1	349.26002744	2.208295E-011	6.602949E-012	0	0.000000E+000
1	349.32498458	6.613184E-012	2.209318E-011	1	0.000000E+000
1	349.32564313	2.209318E-011	6.613184E-012	0	0.000000E+000
1	349.32567808	6.613184E-012	2.209318E-011	1	0.000000E+000
1	349.32588142	2.209318E-011	6.613184E-012	0	0.000000E+000
1	349.32588862	6.613184E-012	2.209318E-011	1	0.000000E+000
1	349.33018048	2.209318E-011	6.613184E-012	0	0.000000E+000
1	349.33019385	6.613184E-012	2.209318E-011	1	0.000000E+000
1	349.33098799	2.209318E-011	6.613184E-012	0	0.000000E+000
1	349.33948771	6.613184E-012	2.209318E-011	1	0.000000E+000
1	349.34442025	2.209318E-011	6.613184E-012	0	0.000000E+000
1	350.63153969	6.657644E-012	2.213764E-011	1	0.000000E+000
1	350.63246579	2.213764E-011	6.657644E-012	0	0.000000E+000
1	350.63261932	6.657644E-012	2.213764E-011	1	0.000000E+000
1	350.63430882	2.213764E-011	6.657644E-012	0	0.000000E+000
1	350.63435283	6.657644E-012	2.213764E-011	1	0.000000E+000
1	350.63489375	2.213764E-011	6.657644E-012	0	0.000000E+000
1	350.63513262	6.657644E-012	2.213764E-011	1	0.000000E+000
1	350.63531320	2.213764E-011	6.657644E-012	0	0.000000E+000
1	350.63805596	6.657644E-012	2.213764E-011	1	0.000000E+000
1	350.63864672	2.213764E-011	6.657644E-012	0	0.000000E+000
1	350.65427226	6.657644E-012	2.213764E-011	1	0.000000E+000
1	350.65533687	2.213764E-011	6.657644E-012	0	0.000000E+000
1	350.68509971	6.657644E-012	2.213764E-011	1	0.000000E+000
1	350.68561084	2.213764E-011	6.657644E-012	0	0.000000E+000
1	350.69330930	6.657644E-012	2.213764E-011	1	0.000000E+000
1	350.69778374	2.213764E-011	6.657644E-012	0	0.000000E+000
1	350.76027315	6.657644E-012	2.213764E-011	1	0.000000E+000
1	350.76153874	2.213764E-011	6.657644E-012	0	0.000000E+000
1	350.78279492	6.657644E-012	2.213764E-011	1	0.000000E+000
1	350.78546874	2.213764E-011	6.657644E-012	0	0.000000E+000
1	350.79793424	6.657644E-012	2.213764E-011	1	0.000000E+000
1	350.79986000	2.213764E-011	6.657644E-012	0	0.000000E+000
1	350.79986839	6.657644E-012	2.213764E-011	1	0.000000E+000
1	350.80060165	2.213764E-011	6.657644E-012	0	0.000000E+000
1	350.80064365	6.657644E-012	2.213764E-011	1	0.000000E+000
1	350.80375655	2.213764E-011	6.657644E-012	0	0.000000E+000
1	350.80379446	6.657644E-012	2.213764E-011	1	0.000000E+000
1	350.80389208	2.213764E-011	6.657644E-012	0	0.000000E+000
1	350.80393854	6.657644E-012	2.213764E-011	1	0.000000E+000
1	350.80662812	2.213764E-011	6.657644E-012	0	0.000000E+000
1	350.80668872	6.657644E-012	2.213764E-011	1	0.000000E+000
1	350.80782037	2.213764E-011	6.657644E-012	0	0.000000E+000
1	350.81723801	6.657644E-012	2.213764E-011	1	0.000000E+000
1	350.81948314	2.213764E-011	6.657644E-012	0	0.000000E+000
1	350.83121703	6.657644E-012	2.213764E-011	1	0.000000E+000
1	350.83429585	2.213764E-011	6.657644E-012	0	0.000000E+000
1	350.84812496	6.657644E-012	2.213764E-011	1	0.000000E+000
1	350.84944641	2.213764E-011	6.657644E-012	0	0.000000E+000
1	350.84970383	6.657644E-012	2.213764E-011	1	0.000000E+000
1	350.85059048	2.213764E-011	6.657644E-012	0	0.000000E+000
1	350.85728777	6.657644E-012	2.213764E-011	1	0.000000E+000
1	350.86122838	2.213764E-011	6.657644E-012	0	0.000000E+000
1	350.86125185	6.657644E-012	2.213764E-011	1	0.000000E+000
1	350.86182131	2.213764E-011	6.657644E-012	0	0.000000E+000
1	350.88347510	6.657644E-012	2.213764E-011	1	0.000000E+000
1	350.88720198	2.213764E-011	6.657644E-012	0	0.000000E+000
1	350.88722284	6.657644E-012	2.213764E-011	1	0.000000E+000
1	350.89018105	2.213764E-011	6.657644E-012	0	0.000000E+000
1	350.89021842	6.657644E-012	2.213764E-011	1	0.000000E+000
1	350.89031066	2.213764E-011	6.657644E-012	0	0.000000E+000
1	350.91451810	6.657644E-012	2.213764E-011	1	0.000000E+000
1	350.91616207	2.213764E-011	6.657644E-012	0	0.000000E+000
1	350.95353226	6.657644E-012	2.213764E-011	1	0.000000E+000
1	350.95394617	2.213764E-011	6.657644E-012	0	0.000000E+000
1	350.95498401	6.657644E-012	2.213764E-011	1	0.000000E+000
1	350.95594122	2.213764E-011	6.657644E-012	0	0.000000E+000
1	350.96442515	6.657644E-012	2.213764E-011	1	0.000000E+000
1	350.96702697	2.213764E-011	6.657644E-012	0	0.000000E+000
1	350.98362016	6.657644E-012	2.213764E-011	1	0.000000E+000
1	350.98410195	2.213764E-011	6.657644E-012	0	0.000000E+000
1	351.00190324	6.657644E-012	2.213764E-011	1	0.000000E+000
1	351.00197954	2.213764E-011	6.657644E-012	0	0.000000E+000
1	351.00201024	6.657644E-012	2.213764E-011	1	0.000000E+000
1	351.00390091	2.213764E-011	6.657644E-012	0	0.000000E+000
1	351.02760776	6.657644E-012	2.213764E-011	1	0.000000E+000
1	351.02940629	2.213764E-011	6.657644E-012	0	0.000000E+000
1	351.07338084	6.657644E-012	2.213764E-011	1	0.000000E+000
1	351.07419142	2.213764E-011	6.657644E-012	0	0.000000E+000
1	351.12887573	6.657644E-012	2.213764E-011	1	0.000000E+000
1	351.13238514	2.213764E-011	6.657644E-012	0	0.000000E+000
1	351.13247995	6.657644E-012	2.213764E-011	1	0.000000E+000
1	351.13282110	2.213764E-011	6.657644E-012	0	0.000000E+000
1	351.13284354	6.657644E-012	2.213764E-011	1	0.000000E+000
1	351.13416157	2.213764E-011	6.657644E-012	0	0.000000E+000
1	351.13968400	6.657644E-012	2.213764E-011	1	0.000000E+000
1	351.14001862	2.213764E-011	6.657644E-012	0	0.000000E+000
1	351.16728981	6.657644E-012	2.213764E-011	1	0.000000E+000
1	351.16782572	2.213764E-011	6.657644E-012	0	0.000000E+000
1	351.20358250	6.657644E-012	2.213764E-011	1	0.000000E+000
1	351.20442879	2.213764E-011	6.657644E-012	0	0.000000E+000
1	351.21072329	6.657644E-012	2.213764E-011	1	0.000000E+000
1	351.21156200	2.213764E-011	6.657644E-012	0	0.000000E+000
1	351.24337838	6.657644E-012	2.213764E-011	1	0.000000E+000
1	351.24346432	2.213764E-011	6.657644E-012	0	0.000000E+000
1	351.24360562	6.657644E-012	2.213764E-011	1	0.000000E+000
1	351.24443260	2.213764E-011	6.657644E-012	0	0.000000E+000
1	351.24446317	6.657644E-012	2.213764E-011	1	0.000000E+000
1	351.24482641	2.213764E-011	6.657644E-012	0	0.000000E+000
1	351.24483142	6.657644E-012	2.213764E-011	1	0.000000E+000
1	351.24513525	2.213764E-011	6.657644E-012	0	0.000000E+000
1	351.25687099	6.657644E-012	2.213764E-011	1	0.000000E+000
1	351.25793610	2.213764E-011	6.657644E-012	0	0.000000E+000
1	351.25796351	6.657644E-012	2.213764E-011	1	0.000000E+000
1	351.25850043	2.213764E-011	6.657644E-012	0	0.000000E+000
1	351.29918679	6.657644E-012	2.213764E-011	1	0.000000E+000
1	351.29926009	2.213764E-011	6.657644E-012	0	0.000000E+000
1	351.29928109	6.657644E-012	2.213764E-011	1	0.000000E+000
1	351.29979297	2.213764E-011	6.657644E-012	0	0.000000E+000
1	351.29981788	6.657644E-012	2.213764E-011	1	0.000000E+000
1	351.30058318	2.213764E-011	6.657644E-012	0	0.000000E+000
1	351.30684536	6.657644E-012	2.213764E-011	1	0.000000E+000
1	351.30690004	2.213764E-011	6.657644E-012	0	0.000000E+000
1	351.30692749	6.657644E-012	2.213764E-011	1	0.000000E+000
1	351.30728165	2.213764E-011	6.657644E-012	0	0.000000E+000
1	351.33239222	6.657644E-012	2.213764E-011	1	0.000000E+000
1	351.33259068	2.213764E-011	6.657644E-012	0	0.000000E+000
1	351.34810130	6.657644E-012	2.213764E-011	1	0.000000E+000
1	351.34830320	2.213764E-011	6.657644E-012	0	0.000000E+000
1	351.34834761	6.657644E-012	2.213764E-011	1	0.000000E+000
1	351.34854091	2.213764E-011	6.657644E-012	0	0.000000E+000
1	351.35697483	6.673454E-012	2.215345E-011	1	0.000000E+000
1	351.35907738	2.215345E-011	6.673454E-012	0	0.000000E+000
1	351.36478524	6.673454E-012	2.215345E-011	1	0.000000E+000
1	351.36936162	2.215345E-011	6.673454E-012	0	0.000000E+000
1	351.36937026	6.673454E-012	2.215345E-011	1	0.000000E+000
1	351.37109054	2.215345E-011	6.673454E-012	0	0.000000E+000
1	351.38097072	6.673454E-012	2.215345E-011	1	0.000000E+000
1	351.38162798	2.215345E-011	6.673454E-012	0	0.000000E+000
1	351.38305551	6.673454E-012	2.215345E-011	1	0.000000E+000
1	351.38837015	2.215345E-011	6.673454E-012	0	0.000000E+000
1	351.39272780	6.673454E-012	2.215345E-011	1	0.000000E+000
1	351.39807072	2.215345E-011	6.673454E-012	0	0.000000E+000
1	351.40326994	6.673454E-012	2.215345E-011	1	0.000000E+000
1	351.40421673	2.215345E-011	6.673454E-012	0	0.000000E+000
1	351.42264110	6.673454E-012	2.215345E-011	1	0.000000E+000
1	351.42335928	2.215345E-011	6.673454E-012	0	0.000000E+000
1	351.42758814	6.673454E-012	2.215345E-011	1	0.000000E+000
1	351.42932430	2.215345E-011	6.673454E-012	0	0.000000E+000
1	351.50856369	6.585562E-012	2.206556E-011	1	0.000000E+000
1	351.50856400	2.206556E-011	6.585562E-012	0	0.000000E+000
1	351.50856431	6.585562E-012	2.206556E-011	1	0.000000E+000
1	351.50868011	2.206556E-011	6.585562E-012	0	0.000000E+000
1	351.50870819	6.585562E-012	2.206556E-011	1	0.000000E+000
1	351.50957268	2.206556E-011	6.585562E-012	0	0.000000E+000
1	351.54781262	6.585562E-012	2.206556E-011	1	0.000000E+000
1	351.55006273	2.206556E-011	6.585562E-012	0	0.000000E+000
1	351.55009061	6.585562E-012	2.206556E-011	1	0.000000E+000
1	351.55219883	2.206556E-011	6.585562E-012	0	0.000000E+000
1	351.56046991	6.585562E-012	2.206556E-011	1	0.000000E+000
1	351.56249675	2.206556E-011	6.585562E-012	0	0.000000E+000
1	351.58558619	6.585562E-012	2.206556E-011	1	0.000000E+000
1	351.58680672	2.206556E-011	6.585562E-012	0	0.000000E+000
1	351.60314905	6.585562E-012	2.206556E-011	1	0.000000E+000
1	351.60532460	2.206556E-011	6.585562E-012	0	0.000000E+000
1	351.61857537	6.585562E-012	2.206556E-011	1	0.000000E+000
1	351.62059950	2.206556E-011	6.585562E-012	0	0.000000E+000
1	351.63638415	6.585562E-012	2.206556E-011	1	0.000000E+000
1	351.63668257	2.206556E-011	6.585562E-012	0	0.000000E+000
1	351.68589615	6.466035E-012	2.194604E-011	1	0.000000E+000
1	351.68635773	2.194604E-011	6.466035E-012	0	0.000000E+000
1	351.69838931	6.466035E-012	2.194604E-011	1	0.000000E+000
1	351.69856353	2.194604E-011	6.466035E-012	0	0.000000E+000
1	351.69863863	6.466035E-012	2.194604E-011	1	0.000000E+000
1	351.70019930	2.194604E-011	6.466035E-012	0	0.000000E+000
1	351.70284042	6.466035E-012	2.194604E-011	1	0.000000E+000
1	351.70352493	2.194604E-011	6.466035E-012	0	0.000000E+000
1	351.70516144	6.466035E-012	2.194604E-011	1	0.000000E+000
1	351.70527719	2.194604E-011	6.466035E-012	0	0.000000E+000
1	351.76463707	6.466035E-012	2.194604E-011	1	0.000000E+000
1	351.76576601	2.194604E-011	6.466035E-012	0	0.000000E+000
1	351.76648443	6.466035E-012	2.194604E-011	1	0.000000E+000
1	351.76753888	2.194604E-011	6.466035E-012	0	0.000000E+000
1	351.76755856	6.466035E-012	2.194604E-011	1	0.000000E+000
1	351.76915613	2.194604E-011	6.466035E-012	0	0.000000E+000
1	351.76920004	6.466035E-012	2.194604E-011	1	0.000000E+000
1	351.77130990	2.194604E-011	6.466035E-012	0	0.000000E+000
1	351.77136642	6.466035E-012	2.194604E-011	1	0.000000E+000
1	351.77139252	2.194604E-011	6.466035E-012	0	0.000000E+000
1	351.92340841	6.662110E-012	2.214211E-011	1	0.000000E+000
1	351.92414495	2.214211E-011	6.662110E-012	0	0.000000E+000
1	351.92991699	6.662110E-012	2.214211E-011	1	0.000000E+000
1	351.93106621	2.214211E-011	6.662110E-012	0	0.000000E+000
1	351.93115557	6.662110E-012	2.214211E-011	1	0.000000E+000
1	351.93314848	2.214211E-011	6.662110E-012	0	0.000000E+000
1	351.95091313	6.662110E-012	2.214211E-011	1	0.000000E+000
1	351.95250259	2.214211E-011	6.662110E-012	0	0.000000E+000
1	351.97956461	6.662110E-012	2.214211E-011	1	0.000000E+000
1	351.98296650	2.214211E-011	6.662110E-012	0	0.000000E+000
1	351.99012230	6.662110E-012	2.214211E-011	1	0.000000E+000
1	351.99151312	2.214211E-011	6.662110E-012	0	0.000000E+000
1	351.99155032	6.662110E-012	2.214211E-011	1	0.000000E+000
1	351.99179848	2.214211E-011	6.662110E-012	0	0.000000E+000
1	352.00638414	6.662110E-012	2.214211E-011	1	0.000000E+000
1	352.00870915	2.214211E-011	6.662110E-012	0	0.000000E+000
1	352.01113046	6.662110E-012	2.214211E-011	1	0.000000E+000
1	352.01448015	2.214211E-011	6.662110E-012	0	0.000000E+000
1	352.05905041	6.662110E-012	2.214211E-011	1	0.000000E+000
1	352.05915153	2.214211E-011	6.662110E-012	0	0.000000E+000
1	352.07405132	6.560552E-012	2.204055E-011	1	0.000000E+000
1	352.07411374	2.204055E-011	6.560552E-012	0	0.000000E+000
1	352.08723211	6.560552E-012	2.204055E-011	1	0.000000E+000
1	352.08742788	2.204055E-011	6.560552E-012	0	0.000000E+000
1	352.09573880	6.560552E-012	2.204055E-011	1	0.000000E+000
1	352.09680094	2.204055E-011	6.560552E-012	0	0.000000E+000
1	352.09683134	6.560552E-012	2.204055E-011	1	0.000000E+000
1	352.09767349	2.204055E-011	6.560552E-012	0	0.000000E+000
1	352.12358615	6.560552E-012	2.204055E-011	1	0.000000E+000
1	352.12587091	2.204055E-011	6.560552E-012	0	0.000000E+000
1	352.12623966	6.560552E-012	2.204055E-011	1	0.000000E+000
1	352.12936134	2.204055E-011	6.560552E-012	0	0.000000E+000
1	352.12939293	6.560552E-012	2.204055E-011	1	0.000000E+000
1	352.13025757	2.204055E-011	6.560552E-012	0	0.000000E+000
1	352.17802764	6.560552E-012	2.204055E-011	1	0.000000E+000
1	352.17819295	2.204055E-011	6.560552E-012	0	0.000000E+000
1	352.45477894	6.636398E-012	2.211640E-011	1	0.000000E+000
1	352.45477900	2.211640E-011	6.636398E-012	0	0.000000E+000
1	352.45477967	6.636398E-012	2.211640E-011	1	0.000000E+000
1	352.45494623	2.211640E-011	6.636398E-012	0	0.000000E+000
1	352.45550656	6.636398E-012	2.211640E-011	1	0.000000E+000
1	352.45807920	2.211640E-011	6.636398E-012	0	0.000000E+000
1	352.47464022	6.636398E-012	2.211640E-011	1	0.000000E+000
1	352.47534735	2.211640E-011	6.636398E-012	0	0.000000E+000
1	352.50262378	6.636398E-012	2.211640E-011	1	0.000000E+000
1	352.50405245	2.211640E-011	6.636398E-012	0	0.000000E+000
1	352.54771166	6.636398E-012	2.211640E-011	1	0.000000E+000
1	352.54782828	2.211640E-011	6.636398E-012	0	0.000000E+000
1	352.54785522	6.636398E-012	2.211640E-011	1	0.000000E+000
1	352.54838516	2.211640E-011	6.636398E-012	0	0.000000E+000
1	352.54908257	6.636398E-012	2.211640E-011	1	0.000000E+000
1	352.54953975	2.211640E-011	6.636398E-012	0	0.000000E+000
1	352.55268111	6.636398E-012	2.211640E-011	1	0.000000E+000
1	352.55279763	2.211640E-011	6.636398E-012	0	0.000000E+000
1	352.55389020	6.636398E-012	2.211640E-011	1	0.000000E+000
1	352.55420382	2.211640E-011	6.636398E-012	0	0.000000E+000
1	352.55421831	6.636398E-012	2.211640E-011	1	0.000000E+000
1	352.55610241	2.211640E-011	6.636398E-012	0	0.000000E+000
1	352.57162071	6.636398E-012	2.211640E-011	1	0.000000E+000
1	352.57291514	2.211640E-011	6.636398E-012	0	0.000000E+000
1	352.58454704	6.636398E-012	2.211640E-011	1	0.000000E+000
1	352.58459955	2.211640E-011	6.636398E-012	0	0.000000E+000
1	352.60990764	6.636398E-012	2.211640E-011	1	0.000000E+000
1	352.61235547	2.211640E-011	6.636398E-012	0	0.000000E+000
1	352.61237281	6.636398E-012	2.211640E-011	1	0.000000E+000
1	352.61321923	2.211640E-011	6.636398E-012	0	0.000000E+000
1	352.61325056	6.636398E-012	2.211640E-011	1	0.000000E+000
1	352.61396412	2.211640E-011	6.636398E-012	0	0.000000E+000
1	352.63458994	6.636398E-012	2.211640E-011	1	0.000000E+000
1	352.63473601	2.211640E-011	6.636398E-012	0	0.000000E+000
1	352.67514551	6.613300E-012	2.209330E-011	1	0.000000E+000
1	352.67514600	2.209330E-011	6.613300E-012	0	0.000000E+000
1	352.67514785	6.613300E-012	2.209330E-011	1	0.000000E+000
1	352.67517329	2.209330E-011	6.613300E-012	0	0.000000E+000
1	352.71615802	6.613300E-012	2.209330E-011	1	0.000000E+000
1	352.71861018	2.209330E-011	6.613300E-012	0	0.000000E+000
1	352.95400071	6.629418E-012	2.210942E-011	1	0.000000E+000
1	352.95505653	2.210942E-011	6.629418E-012	0	0.000000E+000
1	353.02256578	6.629418E-012	2.210942E-011	1	0.000000E+000
1	353.02347691	2.210942E-011	6.629418E-012	0	0.000000E+000
1	353.02757696	6.629418E-012	2.210942E-011	1	0.000000E+000
1	353.02799383	2.210942E-011	6.629418E-012	0	0.000000E+000
1	353.02800371	6.629418E-012	2.210942E-011	1	0.000000E+000
1	353.02823083	2.210942E-011	6.629418E-012	0	0.000000E+000
1	353.02823440	6.629418E-012	2.210942E-011	1	0.000000E+000
1	353.03015506	2.210942E-011	6.629418E-012	0	0.000000E+000
1	353.03021142	6.629418E-012	2.210942E-011	1	0.000000E+000
1	353.03125772	2.210942E-011	6.629418E-012	0	0.000000E+000
1	353.04417952	6.629418E-012	2.210942E-011	1	0.000000E+000
1	353.04469138	2.210942E-011	6.629418E-012	0	0.000000E+000
1	353.06300540	6.629418E-012	2.210942E-011	1	0.000000E+000
1	353.06610299	2.210942E-011	6.629418E-012	0	0.000000E+000
1	353.06615960	6.629418E-012	2.210942E-011	1	0.000000E+000
1	353.06775827	2.210942E-011	6.629418E-012	0	0.000000E+000
1	353.07960014	6.629418E-012	2.210942E-011	1	0.000000E+000
1	353.07996524	2.210942E-011	6.629418E-012	0	0.000000E+000
1	353.09514251	6.629418E-012	2.210942E-011	1	0.000000E+000
1	353.09565324	2.210942E-011	6.629418E-012	0	0.000000E+000
1	353.10564190	6.629418E-012	2.210942E-011	1	0.000000E+000
1	353.10648424	2.210942E-011	6.629418E-012	0	0.000000E+000
1	353.11136002	6.629418E-012	2.210942E-011	1	0.000000E+000
1	353.11169949	2.210942E-011	6.629418E-012	0	0.000000E+000
1	353.11183603	6.629418E-012	2.210942E-011	1	0.000000E+000
1	353.11520463	2.210942E-011	6.629418E-012	0	0.000000E+000
1	353.11597628	6.629418E-012	2.210942E-011	1	0.000000E+000
1	353.11629325	2.210942E-011	6.629418E-012	0	0.000000E+000
1	353.12137377	6.629418E-012	2.210942E-011	1	0.000000E+000
1	353.12279973	2.210942E-011	6.629418E-012	0	0.000000E+000
1	353.12934456	6.629418E-012	2.210942E-011	1	0.000000E+000
1	353.13172701	2.210942E-011	6.629418E-012	0	0.000000E+000
1	353.14330816	6.629418E-012	2.210942E-011	1	0.000000E+000
1	353.14420951	2.210942E-011	6.629418E-012	0	0.000000E+000
1	353.14692483	6.629418E-012	2.210942E-011	1	0.000000E+000
1	353.14707615	2.210942E-011	6.629418E-012	0	0.000000E+000
1	353.18211165	6.629418E-012	2.210942E-011	1	0.000000E+000
1	353.18369447	2.210942E-011	6.629418E-012	0	0.000000E+000
1	353.18372177	6.629418E-012	2.210942E-011	1	0.000000E+000
1	353.18483647	2.210942E-011	6.629418E-012	0	0.000000E+000
1	353.18486941	6.629418E-012	2.210942E-011	1	0.000000E+000
1	353.18742068	2.210942E-011	6.629418E-012	0	0.000000E+000
1	353.24063798	6.629418E-012	2.210942E-011	1	0.000000E+000
1	353.24122205	2.210942E-011	6.629418E-012	0	0.000000E+000
1	353.25400769	6.629418E-012	2.210942E-011	1	0.000000E+000
1	353.25522334	2.210942E-011	6.629418E-012	0	0.000000E+000
1	353.26602164	6.629418E-012	2.210942E-011	1	0.000000E+000
1	353.26742759	2.210942E-011	6.629418E-012	0	0.000000E+000
1	353.27900892	6.629418E-012	2.210942E-011	1	0.000000E+000
1	353.28093516	2.210942E-011	6.629418E-012	0	0.000000E+000
1	353.30391433	6.629418E-012	2.210942E-011	1	0.000000E+000
1	353.30495212	2.210942E-011	6.629418E-012	0	0.000000E+000
1	353.30733185	6.629418E-012	2.210942E-011	1	0.000000E+000
1	353.30770524	2.210942E-011	6.629418E-012	0	0.000000E+000
1	353.40294898	6.687716E-012	2.216772E-011	1	0.000000E+000
1	353.40685222	2.216772E-011	6.687716E-012	0	0.000000E+000
1	353.49062067	6.687716E-012	2.216772E-011	1	0.000000E+000
1	353.49139937	2.216772E-011	6.687716E-012	0	0.000000E+000
1	353.49224778	6.687716E-012	2.216772E-011	1	0.000000E+000
1	353.49233451	2.216772E-011	6.687716E-012	0	0.000000E+000
1	353.49237160	6.687716E-012	2.216772E-011	1	0.000000E+000
1	353.49380338	2.216772E-011	6.687716E-012	0	0.000000E+000
1	353.49542250	6.687716E-012	2.216772E-011	1	0.000000E+000
1	353.49545470	2.216772E-011	6.687716E-012	0	0.000000E+000
1	353.50915712	6.687716E-012	2.216772E-011	1	0.000000E+000
1	353.51039098	2.216772E-011	6.687716E-012	0	0.000000E+000
1	353.51636335	6.687716E-012	2.216772E-011	1	0.000000E+000
1	353.51687181	2.216772E-011	6.687716E-012	0	0.000000E+000
1	353.53329756	6.687716E-012	2.216772E-011	1	0.000000E+000
1	353.53349270	2.216772E-011	6.687716E-012	0	0.000000E+000
1	353.54812908	6.687716E-012	2.216772E-011	1	0.000000E+000
1	353.55070739	2.216772E-011	6.687716E-012	0	0.000000E+000
1	353.55677652	6.687716E-012	2.216772E-011	1	0.000000E+000
1	353.56151977	2.216772E-011	6.687716E-012	0	0.000000E+000
1	353.56157819	6.687716E-012	2.216772E-011	1	0.000000E+000
1	353.56180957	2.216772E-011	6.687716E-012	0	0.000000E+000
1	353.56184082	6.687716E-012	2.216772E-011	1	0.000000E+000
1	353.56498076	2.216772E-011	6.687716E-012	0	0.000000E+000
1	353.56605555	6.687716E-012	2.216772E-011	1	0.000000E+000
1	353.56620803	2.216772E-011	6.687716E-012	0	0.000000E+000
1	353.58663461	6.687716E-012	2.216772E-011	1	0.000000E+000
1	353.58733336	2.216772E-011	6.687716E-012	0	0.000000E+000
1	353.58870058	6.687716E-012	2.216772E-011	1	0.000000E+000
1	353.58910675	2.216772E-011	6.687716E-012	0	0.000000E+000
1	353.59396691	6.687716E-012	2.216772E-011	1	0.000000E+000
1	353.59596308	2.216772E-011	6.687716E-012	0	0.000000E+000
1	353.67891496	6.687716E-012	2.216772E-011	1	0.000000E+000
1	353.68174720	2.216772E-011	6.687716E-012	0	0.000000E+000
1	353.68847562	6.687716E-012	2.216772E-011	1	0.000000E+000
1	353.69064723	2.216772E-011	6.687716E-012	0	0.000000E+000
1	353.69076134	6.687716E-012	2.216772E-011	1	0.000000E+000
1	353.69227380	2.216772E-011	6.687716E-012	0	0.000000E+000
1	353.72533932	6.687716E-012	2.216772E-011	1	0.000000E+000
1	353.72971756	2.216772E-011	6.687716E-012	0	0.000000E+000
1	353.76179952	6.687716E-012	2.216772E-011	1	0.000000E+000
1	353.76241878	2.216772E-011	6.687716E-012	0	0.000000E+000
1	353.77074907	6.687716E-012	2.216772E-011	1	0.000000E+000
1	353.77124543	2.216772E-011	6.687716E-012	0	0.000000E+000
1	353.84662971	6.856433E-012	2.233643E-011	1	0.000000E+000
1	353.84697578	2.233643E-011	6.856433E-012	0	0.000000E+000
1	353.85953579	6.856433E-012	2.233643E-011	1	0.000000E+000
1	353.86079906	2.233643E-011	6.856433E-012	0	0.000000E+000
1	353.86439987	6.856433E-012	2.233643E-011	1	0.000000E+000
1	353.86450672	2.233643E-011	6.856433E-012	0	0.000000E+000
1	353.88465593	6.856433E-012	2.233643E-011	1	0.000000E+000
1	353.88608391	2.233643E-011	6.856433E-012	0	0.000000E+000
1	353.96807005	6.856433E-012	2.233643E-011	1	0.000000E+000
1	353.96916565	2.233643E-011	6.856433E-012	0	0.000000E+000
1	353.98036590	6.856433E-012	2.233643E-011	1	0.000000E+000
1	353.98042980	2.233643E-011	6.856433E-012	0	0.000000E+000
1	355.98292681	6.681393E-012	2.216139E-011	1	0.000000E+000
1	355.98628897	2.216139E-011	6.681393E-012	0	0.000000E+000
1	355.98704490	6.681393E-012	2.216139E-011	1	0.000000E+000
1	355.98932525	2.216139E-011	6.681393E-012	0	0.000000E+000
1	355.99452373	6.681393E-012	2.216139E-011	1	0.000000E+000
1	355.99455161	2.216139E-011	6.681393E-012	0	0.000000E+000
1	355.99676363	6.681393E-012	2.216139E-011	1	0.000000E+000
1	355.99875652	2.216139E-011	6.681393E-012	0	0.000000E+000
1	356.00974790	6.681393E-012	2.216139E-011	1	0.000000E+000
1	356.01042990	2.216139E-011	6.681393E-012	0	0.000000E+000
1	356.01877830	6.681393E-012	2.216139E-011	1	0.000000E+000
1	356.02042561	2.216139E-011	6.681393E-012	0	0.000000E+000
1	356.02045994	6.681393E-012	2.216139E-011	1	0.000000E+000
1	356.02360029	2.216139E-011	6.681393E-012	0	0.000000E+000
1	356.02366882	6.681393E-012	2.216139E-011	1	0.000000E+000
1	356.02429630	2.216139E-011	6.681393E-012	0	0.000000E+000
1	356.02433162	6.681393E-012	2.216139E-011	1	0.000000E+000
1	356.02452095	2.216139E-011	6.681393E-012	0	0.000000E+000
1	356.02490010	6.681393E-012	2.216139E-011	1	0.000000E+000
1	356.02550485	2.216139E-011	6.681393E-012	0	0.000000E+000
1	356.02553766	6.681393E-012	2.216139E-011	1	0.000000E+000
1	356.02561665	2.216139E-011	6.681393E-012	0	0.000000E+000
1	356.04422705	6.681393E-012	2.216139E-011	1	0.000000E+000
1	356.04440643	2.216139E-011	6.681393E-012	0	0.000000E+000
1	356.07576020	6.681393E-012	2.216139E-011	1	0.000000E+000
1	356.07667075	2.216139E-011	6.681393E-012	0	0.000000E+000
1	356.08495332	6.681393E-012	2.216139E-011	1	0.000000E+000
1	356.08927734	2.216139E-011	6.681393E-012	0	0.000000E+000
1	356.08929367	6.681393E-012	2.216139E-011	1	0.000000E+000
1	356.08969924	2.216139E-011	6.681393E-012	0	0.000000E+000
1	356.11939933	6.681393E-012	2.216139E-011	1	0.000000E+000
1	356.11975257	2.216139E-011	6.681393E-012	0	0.000000E+000
1	356.12837411	6.681393E-012	2.216139E-011	1	0.000000E+000
1	356.12851952	2.216139E-011	6.681393E-012	0	0.000000E+000
1	356.18128915	6.681393E-012	2.216139E-011	1	0.000000E+000
1	356.18536863	2.216139E-011	6.681393E-012	0	0.000000E+000
1	356.18539250	6.681393E-012	2.216139E-011	1	0.000000E+000
1	356.18672651	2.216139E-011	6.681393E-012	0	0.000000E+000
1	356.18677507	6.681393E-012	2.216139E-011	1	0.000000E+000
1	356.18873729	2.216139E-011	6.681393E-012	0	0.000000E+000
1	356.18876207	6.681393E-012	2.216139E-011	1	0.000000E+000
1	356.18996226	2.216139E-011	6.681393E-012	0	0.000000E+000
1	356.19002459	6.681393E-012	2.216139E-011	1	0.000000E+000
1	356.19086576	2.216139E-011	6.681393E-012	0	0.000000E+000
1	356.19090879	6.681393E-012	2.216139E-011	1	0.000000E+000
1	356.19216066	2.216139E-011	6.681393E-012	0	0.000000E+000
1	356.19395756	6.681393E-012	2.216139E-011	1	0.000000E+000
1	356.19417581	2.216139E-011	6.681393E-012	0	0.000000E+000
1	356.23247624	6.681393E-012	2.216139E-011	1	0.000000E+000
1	356.23583775	2.216139E-011	6.681393E-012	0	0.000000E+000
1	356.24372444	6.681393E-012	2.216139E-011	1	0.000000E+000
1	356.24383287	2.216139E-011	6.681393E-012	0	0.000000E+000
1	356.24387385	6.681393E-012	2.216139E-011	1	0.000000E+000
1	356.24599863	2.216139E-011	6.681393E-012	0	0.000000E+000
1	356.24914988	6.681393E-012	2.216139E-011	1	0.000000E+000
1	356.25111569	2.216139E-011	6.681393E-012	0	0.000000E+000
1	356.29131850	6.681393E-012	2.216139E-011	1	0.000000E+000
1	356.29196970	2.216139E-011	6.681393E-012	0	0.000000E+000
1	356.29199687	6.681393E-012	2.216139E-011	1	0.000000E+000
1	356.29284529	2.216139E-011	6.681393E-012	0	0.000000E+000
1	356.33449334	6.681393E-012	2.216139E-011	1	0.000000E+000
1	356.33461505	2.216139E-011	6.681393E-012	0	0.000000E+000
1	356.35285289	6.681393E-012	2.216139E-011	1	0.000000E+000
1	356.35291399	2.216139E-011	6.681393E-012	0	0.000000E+000
1	356.35292062	6.681393E-012	2.216139E-011	1	0.000000E+000
1	356.35399300	2.216139E-011	6.681393E-012	0	0.000000E+000
1	356.35402891	6.681393E-012	2.216139E-011	1	0.000000E+000
1	356.35406322	2.216139E-011	6.681393E-012	0	0.000000E+000
1	356.35608598	6.681393E-012	2.216139E-011	1	0.000000E+000
1	356.35615072	2.216139E-011	6.681393E-012	0	0.000000E+000
1	356.36234572	6.681393E-012	2.216139E-011	1	0.000000E+000
1	356.36251438	2.216139E-011	6.681393E-012	0	0.000000E+000
1	356.41703546	6.681393E-012	2.216139E-011	1	0.000000E+000
1	356.41769114	2.216139E-011	6.681393E-012	0	0.000000E+000
1	356.42502988	6.681393E-012	2.216139E-011	1	0.000000E+000
1	356.42610132	2.216139E-011	6.681393E-012	0	0.000000E+000
1	356.52394389	6.681393E-012	2.216139E-011	1	0.000000E+000
1	356.52449669	2.216139E-011	6.681393E-012	0	0.000000E+000
1	356.52456603	6.681393E-012	2.216139E-011	1	0.000000E+000
1	356.52663703	2.216139E-011	6.681393E-012	0	0.000000E+000
1	356.59864158	6.528385E-012	2.200838E-011	1	0.000000E+000
1	356.60045810	2.200838E-011	6.528385E-012	0	0.000000E+000
1	356.61385890	6.528385E-012	2.200838E-011	1	0.000000E+000
1	356.61437863	2.200838E-011	6.528385E-012	0	0.000000E+000
1	356.61441183	6.528385E-012	2.200838E-011	1	0.000000E+000
1	356.61458009	2.200838E-011	6.528385E-012	0	0.000000E+000
1	366.23611986	6.580703E-012	2.206070E-011	1	0.000000E+000
1	366.24111414	2.206070E-011	6.580703E-012	0	0.000000E+000
1	366.24123718	6.580703E-012	2.206070E-011	1	0.000000E+000
1	366.24135038	2.206070E-011	6.580703E-012	0	0.000000E+000
1	366.26782812	6.580703E-012	2.206070E-011	1	0.000000E+000
1	366.26848522	2.206070E-011	6.580703E-012	0	0.000000E+000
1	366.26858329	6.580703E-012	2.206070E-011	1	0.000000E+000
1	366.26929272	2.206070E-011	6.580703E-012	0	0.000000E+000
1	366.37903252	6.381434E-012	2.186143E-011	1	0.000000E+000
1	366.38029726	2.186143E-011	6.381434E-012	0	0.000000E+000
1	366.40371098	6.381434E-012	2.186143E-011	1	0.000000E+000
1	366.40389109	2.186143E-011	6.381434E-012	0	0.000000E+000
1	366.40392863	6.381434E-012	2.186143E-011	1	0.000000E+000
1	366.40406649	2.186143E-011	6.381434E-012	0	0.000000E+000
1	366.46958085	6.381434E-012	2.186143E-011	1	0.000000E+000
1	366.47171237	2.186143E-011	6.381434E-012	0	0.000000E+000
1	366.47475999	6.381434E-012	2.186143E-011	1	0.000000E+000
1	366.47676561	2.186143E-011	6.381434E-012	0	0.000000E+000
1	366.54883710	6.381434E-012	2.186143E-011	1	0.000000E+000
1	366.54953134	2.186143E-011	6.381434E-012	0	0.000000E+000
1	366.55448748	6.381434E-012	2.186143E-011	1	0.000000E+000
1	366.55790216	2.186143E-011	6.381434E-012	0	0.000000E+000
1	366.55794963	6.381434E-012	2.186143E-011	1	0.000000E+000
1	366.55941600	2.186143E-011	6.381434E-012	0	0.000000E+000
1	366.60008247	6.381434E-012	2.186143E-011	1	0.000000E+000
1	366.60143925	2.186143E-011	6.381434E-012	0	0.000000E+000
1	366.60147244	6.381434E-012	2.186143E-011	1	0.000000E+000
1	366.60289702	2.186143E-011	6.381434E-012	0	0.000000E+000
1	366.60292433	6.381434E-012	2.186143E-011	1	0.000000E+000
1	366.60353875	2.186143E-011	6.381434E-012	0	0.000000E+000
1	366.60357361	6.381434E-012	2.186143E-011	1	0.000000E+000
1	366.60360378	2.186143E-011	6.381434E-012	0	0.000000E+000
1	366.61726512	6.381434E-012	2.186143E-011	1	0.000000E+000
1	366.61911659	2.186143E-011	6.381434E-012	0	0.000000E+000
1	366.61912610	6.381434E-012	2.186143E-011	1	0.000000E+000
1	366.62275575	2.186143E-011	6.381434E-012	0	0.000000E+000
1	366.65481159	6.381434E-012	2.186143E-011	1	0.000000E+000
1	366.65487785	2.186143E-011	6.381434E-012	0	0.000000E+000
1	366.66598125	6.381434E-012	2.186143E-011	1	0.000000E+000
1	366.66669986	2.186143E-011	6.381434E-012	0	0.000000E+000
1	366.67703880	6.381434E-012	2.186143E-011	1	0.000000E+000
1	366.67825497	2.186143E-011	6.381434E-012	0	0.000000E+000
1	366.67828326	6.381434E-012	2.186143E-011	1	0.000000E+000
1	366.67859942	2.186143E-011	6.381434E-012	0	0.000000E+000
1	366.68208426	6.381434E-012	2.186143E-011	1	0.000000E+000
1	366.68362461	2.186143E-011	6.381434E-012	0	0.000000E+000
1	366.69310591	6.381434E-012	2.186143E-011	1	0.000000E+000
1	366.69325200	2.186143E-011	6.381434E-012	0	0.000000E+000
1	366.70218279	6.381434E-012	2.186143E-011	1	0.000000E+000
1	366.70227966	2.186143E-011	6.381434E-012	0	0.000000E+000
1	366.70233245	6.381434E-012	2.186143E-011	1	0.000000E+000
1	366.70237891	2.186143E-011	6.381434E-012	0	0.000000E+000
1	366.70240972	6.381434E-012	2.186143E-011	1	0.000000E+000
1	366.70563640	2.186143E-011	6.381434E-012	0	0.000000E+000
1	366.70565530	6.381434E-012	2.186143E-011	1	0.000000E+000
1	366.70617516	2.186143E-011	6.381434E-012	0	0.000000E+000
1	366.71607347	6.381434E-012	2.186143E-011	1	0.000000E+000
1	366.71670616	2.186143E-011	6.381434E-012	0	0.000000E+000
1	366.71678289	6.381434E-012	2.186143E-011	1	0.000000E+000
1	366.71715232	2.186143E-011	6.381434E-012	0	0.000000E+000
1	366.71996871	6.381434E-012	2.186143E-011	1	0.000000E+000
1	366.72124669	2.186143E-011	6.381434E-012	0	0.000000E+000
1	366.80591291	6.381434E-012	2.186143E-011	1	0.000000E+000
1	366.80656390	2.186143E-011	6.381434E-012	0	0.000000E+000
1	366.84010162	6.381434E-012	2.186143E-011	1	0.000000E+000
1	366.84019737	2.186143E-011	6.381434E-012	0	0.000000E+000
1	366.84187475	6.381434E-012	2.186143E-011	1	0.000000E+000
1	366.84228553	2.186143E-011	6.381434E-012	0	0.000000E+000
1	366.85046521	6.381434E-012	2.186143E-011	1	0.000000E+000
1	366.85200923	2.186143E-011	6.381434E-012	0	0.000000E+000
1	366.85203757	6.381434E-012	2.186143E-011	1	0.000000E+000
1	366.85208356	2.186143E-011	6.381434E-012	0	0.000000E+000
1	366.88041315	6.381434E-012	2.186143E-011	1	0.000000E+000
1	366.88065247	2.186143E-011	6.381434E-012	0	0.000000E+000
1	366.88301304	6.381434E-012	2.186143E-011	1	0.000000E+000
1	366.88367065	2.186143E-011	6.381434E-012	0	0.000000E+000
1	366.88370474	6.381434E-012	2.186143E-011	1	0.000000E+000
1	366.88393246	2.186143E-011	6.381434E-012	0	0.000000E+000
1	670.17882596	6.386972E-012	2.186697E-011	1	0.000000E+000
1	670.17894120	2.186697E-011	6.386972E-012	0	0.000000E+000
1	670.21913499	6.386972E-012	2.186697E-011	1	0.000000E+000
1	670.22040015	2.186697E-011	6.386972E-012	0	0.000000E+000
1	670.22043473	6.386972E-012	2.186697E-011	1	0.000000E+000
1	670.22058099	2.186697E-011	6.386972E-012	0	0.000000E+000
1	670.22060504	6.386972E-012	2.186697E-011	1	0.000000E+000
1	670.22344819	2.186697E-011	6.386972E-012	0	0.000000E+000
1	670.23102701	6.386972E-012	2.186697E-011	1	0.000000E+000
1	670.23393273	2.186697E-011	6.386972E-012	0	0.000000E+000
1	670.28727826	6.386972E-012	2.186697E-011	1	0.000000E+000
1	670.28770062	2.186697E-011	6.386972E-012	0	0.000000E+000
1	670.29191440	6.386972E-012	2.186697E-011	1	0.000000E+000
1	670.29369304	2.186697E-011	6.386972E-012	0	0.000000E+000
1	670.29371702	6.386972E-012	2.186697E-011	1	0.000000E+000
1	670.29564792	2.186697E-011	6.386972E-012	0	0.000000E+000
1	670.30872213	6.386972E-012	2.186697E-011	1	0.000000E+000
1	670.30930906	2.186697E-011	6.386972E-012	0	0.000000E+000
1	670.33624510	6.386972E-012	2.186697E-011	1	0.000000E+000
1	670.33836093	2.186697E-011	6.386972E-012	0	0.000000E+000
1	670.34240945	6.386972E-012	2.186697E-011	1	0.000000E+000
1	670.34279017	2.186697E-011	6.386972E-012	0	0.000000E+000
1	670.37597903	6.386972E-012	2.186697E-011	1	0.000000E+000
1	670.37828183	2.186697E-011	6.386972E-012	0	0.000000E+000
1	670.40427538	6.386972E-012	2.186697E-011	1	0.000000E+000
1	670.40498821	2.186697E-011	6.386972E-012	0	0.000000E+000
1	670.44513214	6.386972E-012	2.186697E-011	1	0.000000E+000
1	670.44667559	2.186697E-011	6.386972E-012	0	0.000000E+000
1	670.45826956	6.386972E-012	2.186697E-011	1	0.000000E+000
1	670.45948183	2.186697E-011	6.386972E-012	0	0.000000E+000
1	670.45953399	6.386972E-012	2.186697E-011	1	0.000000E+000
1	670.46064230	2.186697E-011	6.386972E-012	0	0.000000E+000
1	670.46064914	6.386972E-012	2.186697E-011	1	0.000000E+000
1	670.46139208	2.186697E-011	6.386972E-012	0	0.000000E+000
1	670.58340697	6.154575E-012	2.163457E-011	1	0.000000E+000
1	670.58563187	2.163457E-011	6.154575E-012	0	0.000000E+000
1	670.59041874	6.154575E-012	2.163457E-011	1	0.000000E+000
1	670.59187703	2.163457E-011	6.154575E-012	0	0.000000E+000
1	670.59198825	6.154575E-012	2.163457E-011	1	0.000000E+000
1	670.59624936	2.163457E-011	6.154575E-012	0	0.000000E+000
1	670.61739148	6.154575E-012	2.163457E-011	1	0.000000E+000
1	670.61741652	2.163457E-011	6.154575E-012	0	0.000000E+000
1	670.62036363	6.154575E-012	2.163457E-011	1	0.000000E+000
1	670.62044022	2.163457E-011	6.154575E-012	0	0.000000E+000
1	670.63212699	6.154575E-012	2.163457E-011	1	0.000000E+000
1	670.63425139	2.163457E-011	6.154575E-012	0	0.000000E+000
1	670.68186982	6.154575E-012	2.163457E-011	1	0.000000E+000
1	670.68411836	2.163457E-011	6.154575E-012	0	0.000000E+000
1	670.69867546	6.154575E-012	2.163457E-011	1	0.000000E+000
1	670.70045564	2.163457E-011	6.154575E-012	0	0.000000E+000
1	670.73519838	6.154575E-012	2.163457E-011	1	0.000000E+000
1	670.73572253	2.163457E-011	6.154575E-012	0	0.000000E+000
1	670.75226052	6.154575E-012	2.163457E-011	1	0.000000E+000
1	670.75359476	2.163457E-011	6.154575E-012	0	0.000000E+000
1	670.84103000	6.379212E-012	2.185921E-011	1	0.000000E+000
1	670.84294837	2.185921E-011	6.379212E-012	0	0.000000E+000
1	670.85744523	6.379212E-012	2.185921E-011	1	0.000000E+000
1	670.85811815	2.185921E-011	6.379212E-012	0	0.000000E+000
1	670.85814974	6.379212E-012	2.185921E-011	1	0.000000E+000
1	670.86013287	2.185921E-011	6.379212E-012	0	0.000000E+000
1	670.86017053	6.379212E-012	2.185921E-011	1	0.000000E+000
1	670.86251145	2.185921E-011	6.379212E-012	0	0.000000E+000
1	670.95495913	6.379212E-012	2.185921E-011	1	0.000000E+000
1	670.95717232	2.185921E-011	6.379212E-012	0	0.000000E+000
1	672.41756715	6.142385E-012	2.162239E-011	1	0.000000E+000
1	672.41774313	2.162239E-011	6.142385E-012	0	0.000000E+000
1	672.41779381	6.142385E-012	2.162239E-011	1	0.000000E+000
1	672.41978117	2.162239E-011	6.142385E-012	0	0.000000E+000
1	672.41979920	6.142385E-012	2.162239E-011	1	0.000000E+000
1	672.42264657	2.162239E-011	6.142385E-012	0	0.000000E+000
1	672.45237664	6.142385E-012	2.162239E-011	1	0.000000E+000
1	672.45347098	2.162239E-011	6.142385E-012	0	0.000000E+000
1	672.52417085	6.142385E-012	2.162239E-011	1	0.000000E+000
1	672.52824573	2.162239E-011	6.142385E-012	0	0.000000E+000
1	672.52954186	6.142385E-012	2.162239E-011	1	0.000000E+000
1	672.53165124	2.162239E-011	6.142385E-012	0	0.000000E+000
1	672.54788433	6.142385E-012	2.162239E-011	1	0.000000E+000
1	672.54987922	2.162239E-011	6.142385E-012	0	0.000000E+000
1	672.56226485	6.142385E-012	2.162239E-011	1	0.000000E+000
1	672.56400585	2.162239E-011	6.142385E-012	0	0.000000E+000
1	672.58749138	6.142385E-012	2.162239E-011	1	0.000000E+000
1	672.58869253	2.162239E-011	6.142385E-012	0	0.000000E+000
1	672.58871239	6.142385E-012	2.162239E-011	1	0.000000E+000
1	672.58937906	2.162239E-011	6.142385E-012	0	0.000000E+000
1	672.59397434	6.142385E-012	2.162239E-011	1	0.000000E+000
1	672.59461126	2.162239E-011	6.142385E-012	0	0.000000E+000
1	672.59463160	6.142385E-012	2.162239E-011	1	0.000000E+000
1	672.59499551	2.162239E-011	6.142385E-012	0	0.000000E+000
1	672.59503995	6.142385E-012	2.162239E-011	1	0.000000E+000
1	672.59533692	2.162239E-011	6.142385E-012	0	0.000000E+000
1	672.60223060	6.142385E-012	2.162239E-011	1	0.000000E+000
1	672.60322301	2.162239E-011	6.142385E-012	0	0.000000E+000
1	672.63654977	6.142385E-012	2.162239E-011	1	0.000000E+000
1	672.63894478	2.162239E-011	6.142385E-012	0	0.000000E+000
1	672.64520760	6.142385E-012	2.162239E-011	1	0.000000E+000
1	672.64619847	2.162239E-011	6.142385E-012	0	0.000000E+000
1	672.64620235	6.142385E-012	2.162239E-011	1	0.000000E+000
1	672.64654235	2.162239E-011	6.142385E-012	0	0.000000E+000
1	672.65566681	6.142385E-012	2.162239E-011	1	0.000000E+000
1	672.65650126	2.162239E-011	6.142385E-012	0	0.000000E+000
1	672.65652105	6.142385E-012	2.162239E-011	1	0.000000E+000
1	672.65732579	2.162239E-011	6.142385E-012	0	0.000000E+000
1	672.65742407	6.142385E-012	2.162239E-011	1	0.000000E+000
1	672.65784895	2.162239E-011	6.142385E-012	0	0.000000E+000
1	672.65788700	6.142385E-012	2.162239E-011	1	0.000000E+000
1	672.65836964	2.162239E-011	6.142385E-012	0	0.000000E+000
1	672.66332847	6.142385E-012	2.162239E-011	1	0.000000E+000
1	672.66545064	2.162239E-011	6.142385E-012	0	0.000000E+000
1	672.67350679	6.142385E-012	2.162239E-011	1	0.000000E+000
1	672.67390059	2.162239E-011	6.142385E-012	0	0.000000E+000
1	672.69335963	6.142385E-012	2.162239E-011	1	0.000000E+000
1	672.69379438	2.162239E-011	6.142385E-012	0	0.000000E+000
1	672.69386599	6.142385E-012	2.162239E-011	1	0.000000E+000
1	672.69572591	2.162239E-011	6.142385E-012	0	0.000000E+000
1	672.69675836	6.142385E-012	2.162239E-011	1	0.000000E+000
1	672.69858860	2.162239E-011	6.142385E-012	0	0.000000E+000
1	672.71149187	6.142385E-012	2.162239E-011	1	0.000000E+000
1	672.71309333	2.162239E-011	6.142385E-012	0	0.000000E+000
1	672.71313210	6.142385E-012	2.162239E-011	1	0.000000E+000
1	672.71336856	2.162239E-011	6.142385E-012	0	0.000000E+000
1	672.73543965	6.142385E-012	2.162239E-011	1	0.000000E+000
1	672.73642649	2.162239E-011	6.142385E-012	0	0.000000E+000
1	672.73645403	6.142385E-012	2.162239E-011	1	0.000000E+000
1	672.73731024	2.162239E-011	6.142385E-012	0	0.000000E+000
1	672.74205746	6.142385E-012	2.162239E-011	1	0.000000E+000
1	672.74279517	2.162239E-011	6.142385E-012	0	0.000000E+000
1	672.74281071	6.142385E-012	2.162239E-011	1	0.000000E+000
1	672.74632714	2.162239E-011	6.142385E-012	0	0.000000E+000
1	672.77852057	6.142385E-012	2.162239E-011	1	0.000000E+000
1	672.77945967	2.162239E-011	6.142385E-012	0	0.000000E+000
1	672.78891214	6.142385E-012	2.162239E-011	1	0.000000E+000
1	672.79265474	2.162239E-011	6.142385E-012	0	0.000000E+000
1	672.79271764	6.142385E-012	2.162239E-011	1	0.000000E+000
1	672.79495209	2.162239E-011	6.142385E-012	0	0.000000E+000
1	672.79721842	6.142385E-012	2.162239E-011	1	0.000000E+000
1	672.79828685	2.162239E-011	6.142385E-012	0	0.000000E+000
1	672.79830610	6.142385E-012	2.162239E-011	1	0.000000E+000
1	672.79871628	2.162239E-011	6.142385E-012	0	0.000000E+000
1	672.81388719	6.142385E-012	2.162239E-011	1	0.000000E+000
1	672.81417960	2.162239E-011	6.142385E-012	0	0.000000E+000
1	676.71868120	6.263182E-012	2.174318E-011	1	0.000000E+000
1	676.71871944	2.174318E-011	6.263182E-012	0	0.000000E+000
1	676.71875795	6.263182E-012	2.174318E-011	1	0.000000E+000
1	676.71931845	2.174318E-011	6.263182E-012	0	0.000000E+000
1	676.72163534	6.263182E-012	2.174318E-011	1	0.000000E+000
1	676.72279600	2.174318E-011	6.263182E-012	0	0.000000E+000
1	676.77517622	6.263182E-012	2.174318E-011	1	0.000000E+000
1	676.77603713	2.174318E-011	6.263182E-012	0	0.000000E+000
1	676.78857234	6.263182E-012	2.174318E-011	1	0.000000E+000
1	676.78943841	2.174318E-011	6.263182E-012	0	0.000000E+000
1	808.01195355	6.225878E-012	2.170588E-011	1	0.000000E+000
1	808.01195400	2.170588E-011	6.225878E-012	0	0.000000E+000
1	808.01195458	6.225878E-012	2.170588E-011	1	0.000000E+000
1	808.01224363	2.170588E-011	6.225878E-012	0	0.000000E+000
1	808.01229270	6.225878E-012	2.170588E-011	1	0.000000E+000
1	808.01270630	2.170588E-011	6.225878E-012	0	0.000000E+000
1	808.01416062	6.225878E-012	2.170588E-011	1	0.000000E+000
1	808.01441810	2.170588E-011	6.225878E-012	0	0.000000E+000
1	808.02120847	6.225878E-012	2.170588E-011	1	0.000000E+000
1	808.02191298	2.170588E-011	6.225878E-012	0	0.000000E+000
1	808.03960497	6.225878E-012	2.170588E-011	1	0.000000E+000
1	808.04070775	2.170588E-011	6.225878E-012	0	0.000000E+000
1	808.05667760	6.225878E-012	2.170588E-011	1	0.000000E+000
1	808.05758419	2.170588E-011	6.225878E-012	0	0.000000E+000
1	808.06601719	6.225878E-012	2.170588E-011	1	0.000000E+000
1	808.06719635	2.170588E-011	6.225878E-012	0	0.000000E+000
1	808.07955283	6.225878E-012	2.170588E-011	1	0.000000E+000
1	808.08239704	2.170588E-011	6.225878E-012	0	0.000000E+000
1	808.08278424	6.225878E-012	2.170588E-011	1	0.000000E+000
1	808.08329423	2.170588E-011	6.225878E-012	0	0.000000E+000
1	808.08354897	6.225878E-012	2.170588E-011	1	0.000000E+000
1	808.08372984	2.170588E-011	6.225878E-012	0	0.000000E+000
1	808.08376186	6.225878E-012	2.170588E-011	1	0.000000E+000
1	808.08509879	2.170588E-011	6.225878E-012	0	0.000000E+000
1	808.08512863	6.225878E-012	2.170588E-011	1	0.000000E+000
1	808.08526797	2.170588E-011	6.225878E-012	0	0.000000E+000
1	808.08527806	6.225878E-012	2.170588E-011	1	0.000000E+000
1	808.08634526	2.170588E-011	6.225878E-012	0	0.000000E+000
1	808.08635686	6.225878E-012	2.170588E-011	1	0.000000E+000
1	808.08655935	2.170588E-011	6.225878E-012	0	0.000000E+000
1	808.08974187	6.225878E-012	2.170588E-011	1	0.000000E+000
1	808.09262559	2.170588E-011	6.225878E-012	0	0.000000E+000
1	808.13190689	6.225878E-012	2.170588E-011	1	0.000000E+000
1	808.13194703	2.170588E-011	6.225878E-012	0	0.000000E+000
1	808.13198923	6.225878E-012	2.170588E-011	1	0.000000E+000
1	808.13444328	2.170588E-011	6.225878E-012	0	0.000000E+000
1	808.13445513	6.225878E-012	2.170588E-011	1	0.000000E+000
1	808.13820848	2.170588E-011	6.225878E-012	0	0.000000E+000
1	808.13825328	6.225878E-012	2.170588E-011	1	0.000000E+000
1	808.14118674	2.170588E-011	6.225878E-012	0	0.000000E+000
1	808.14125860	6.225878E-012	2.170588E-011	1	0.000000E+000
1	808.14274152	2.170588E-011	6.225878E-012	0	0.000000E+000
1	808.19199583	6.225878E-012	2.170588E-011	1	0.000000E+000
1	808.19222669	2.170588E-011	6.225878E-012	0	0.000000E+000
1	808.20788472	6.165978E-012	2.164598E-011	1	0.000000E+000
1	808.20788500	2.164598E-011	6.165978E-012	0	0.000000E+000
1	808.20788580	6.165978E-012	2.164598E-011	1	0.000000E+000
1	808.20965070	2.164598E-011	6.165978E-012	0	0.000000E+000
1	808.48802815	6.161278E-012	2.164128E-011	1	0.000000E+000
1	808.48910125	2.164128E-011	6.161278E-012	0	0.000000E+000
1	808.48920710	6.161278E-012	2.164128E-011	1	0.000000E+000
1	808.49047632	2.164128E-011	6.161278E-012	0	0.000000E+000
1	808.52746007	6.161278E-012	2.164128E-011	1	0.000000E+000
1	808.52786715	2.164128E-011	6.161278E-012	0	0.000000E+000
1	808.55533433	6.161278E-012	2.164128E-011	1	0.000000E+000
1	808.55560042	2.164128E-011	6.161278E-012	0	0.000000E+000
1	808.55599371	6.161278E-012	2.164128E-011	1	0.000000E+000
1	808.55797741	2.164128E-011	6.161278E-012	0	0.000000E+000
1	808.67305402	6.153672E-012	2.163367E-011	1	0.000000E+000
1	808.67404214	2.163367E-011	6.153672E-012	0	0.000000E+000
1	808.67410792	6.153672E-012	2.163367E-011	1	0.000000E+000
1	808.67630992	2.163367E-011	6.153672E-012	0	0.000000E+000
1	808.69453971	6.153672E-012	2.163367E-011	1	0.000000E+000
1	808.69562576	2.163367E-011	6.153672E-012	0	0.000000E+000
1	808.70234007	6.153672E-012	2.163367E-011	1	0.000000E+000
1	808.70567482	2.163367E-011	6.153672E-012	0	0.000000E+000
1	808.80177209	6.149315E-012	2.162931E-011	1	0.000000E+000
1	808.80177300	2.162931E-011	6.149315E-012	0	0.000000E+000
1	808.80177352	6.149315E-012	2.162931E-011	1	0.000000E+000
1	808.80411374	2.162931E-011	6.149315E-012	0	0.000000E+000
1	808.82484660	6.149315E-012	2.162931E-011	1	0.000000E+000
1	808.82597110	2.162931E-011	6.149315E-012	0	0.000000E+000
1	808.82619164	6.149315E-012	2.162931E-011	1	0.000000E+000
1	808.82630791	2.162931E-011	6.149315E-012	0	0.000000E+000
1	808.84599465	6.149315E-012	2.162931E-011	1	0.000000E+000
1	808.84660936	2.162931E-011	6.149315E-012	0	0.000000E+000
1	808.84663307	6.149315E-012	2.162931E-011	1	0.000000E+000
1	808.84934955	2.162931E-011	6.149315E-012	0	0.000000E+000
1	808.84961565	6.149315E-012	2.162931E-011	1	0.000000E+000
1	808.85141879	2.162931E-011	6.149315E-012	0	0.000000E+000
1	808.91927871	6.149315E-012	2.162931E-011	1	0.000000E+000
1	808.92082503	2.162931E-011	6.149315E-012	0	0.000000E+000
1	808.94300236	6.149315E-012	2.162931E-011	1	0.000000E+000
1	808.94311149	2.162931E-011	6.149315E-012	0	0.000000E+000
1	808.95634425	6.149315E-012	2.162931E-011	1	0.000000E+000
1	808.95798915	2.162931E-011	6.149315E-012	0	0.000000E+000
1	808.96532897	6.149315E-012	2.162931E-011	1	0.000000E+000
1	808.96637790	2.162931E-011	6.149315E-012	0	0.000000E+000
1	808.97615629	6.149315E-012	2.162931E-011	1	0.000000E+000
1	808.97734993	2.162931E-011	6.149315E-012	0	0.000000E+000
1	808.99911118	6.149315E-012	2.162931E-011	1	0.000000E+000
1	808.99969483	2.162931E-011	6.149315E-012	0	0.000000E+000
1	809.01829164	6.149315E-012	2.162931E-011	1	0.000000E+000
1	809.02143507	2.162931E-011	6.149315E-012	0	0.000000E+000
1	809.02143982	6.149315E-012	2.162931E-011	1	0.000000E+000
1	809.02153324	2.162931E-011	6.149315E-012	0	0.000000E+000
1	809.02154815	6.149315E-012	2.162931E-011	1	0.000000E+000
1	809.02249497	2.162931E-011	6.149315E-012	0	0.000000E+000
1	809.06189676	6.149315E-012	2.162931E-011	1	0.000000E+000
1	809.06586673	2.162931E-011	6.149315E-012	0	0.000000E+000
1	809.06589754	6.149315E-012	2.162931E-011	1	0.000000E+000
1	809.06678981	2.162931E-011	6.149315E-012	0	0.000000E+000
1	809.06895747	6.149315E-012	2.162931E-011	1	0.000000E+000
1	809.06918882	2.162931E-011	6.149315E-012	0	0.000000E+000
1	809.11400965	6.149315E-012	2.162931E-011	1	0.000000E+000
1	809.11456963	2.162931E-011	6.149315E-012	0	0.000000E+000
1	809.13518852	6.149315E-012	2.162931E-011	1	0.000000E+000
1	809.13618177	2.162931E-011	6.149315E-012	0	0.000000E+000
1	809.13620613	6.149315E-012	2.162931E-011	1	0.000000E+000
1	809.13849061	2.162931E-011	6.149315E-012	0	0.000000E+000
1	809.13882384	6.149315E-012	2.162931E-011	1	0.000000E+000
1	809.14147171	2.162931E-011	6.149315E-012	0	0.000000E+000
1	809.15158571	6.149315E-012	2.162931E-011	1	0.000000E+000
1	809.15175340	2.162931E-011	6.149315E-012	0	0.000000E+000
1	809.15177924	6.149315E-012	2.162931E-011	1	0.000000E+000
1	809.15581794	2.162931E-011	6.149315E-012	0	0.000000E+000
1	809.27890530	6.060148E-012	2.154015E-011	1	0.000000E+000
1	809.27966444	2.154015E-011	6.060148E-012	0	0.000000E+000
1	809.27967587	6.060148E-012	2.154015E-011	1	0.000000E+000
1	809.28153115	2.154015E-011	6.060148E-012	0	0.000000E+000
1	809.28896255	6.060148E-012	2.154015E-011	1	0.000000E+000
1	809.29035468	2.154015E-011	6.060148E-012	0	0.000000E+000
1	809.29281046	6.060148E-012	2.154015E-011	1	0.000000E+000
1	809.29427132	2.154015E-011	6.060148E-012	0	0.000000E+000
1	809.30726244	6.060148E-012	2.154015E-011	1	0.000000E+000
1	809.30862460	2.154015E-011	6.060148E-012	0	0.000000E+000
1	809.30866742	6.060148E-012	2.154015E-011	1	0.000000E+000
1	809.30871780	2.154015E-011	6.060148E-012	0	0.000000E+000
1	809.31351576	6.060148E-012	2.154015E-011	1	0.000000E+000
1	809.31359508	2.154015E-011	6.060148E-012	0	0.000000E+000
1	809.32426770	6.060148E-012	2.154015E-011	1	0.000000E+000
1	809.32636425	2.154015E-011	6.060148E-012	0	0.000000E+000
1	809.34127912	6.060148E-012	2.154015E-011	1	0.000000E+000
1	809.34217274	2.154015E-011	6.060148E-012	0	0.000000E+000
1	809.34219104	6.060148E-012	2.154015E-011	1	0.000000E+000
1	809.34248190	2.154015E-011	6.060148E-012	0	0.000000E+000
1	809.34251751	6.060148E-012	2.154015E-011	1	0.000000E+000
1	809.34538119	2.154015E-011	6.060148E-012	0	0.000000E+000
1	809.34949897	6.060148E-012	2.154015E-011	1	0.000000E+000
1	809.35060560	2.154015E-011	6.060148E-012	0	0.000000E+000
1	809.35759430	6.060148E-012	2.154015E-011	1	0.000000E+000
1	809.35785079	2.154015E-011	6.060148E-012	0	0.000000E+000
1	809.36815670	6.060148E-012	2.154015E-011	1	0.000000E+000
1	809.36937826	2.154015E-011	6.060148E-012	0	0.000000E+000
1	809.38696248	6.060148E-012	2.154015E-011	1	0.000000E+000
1	809.38755825	2.154015E-011	6.060148E-012	0	0.000000E+000
1	809.38759199	6.060148E-012	2.154015E-011	1	0.000000E+000
1	809.38861942	2.154015E-011	6.060148E-012	0	0.000000E+000
1	809.41126474	6.060148E-012	2.154015E-011	1	0.000000E+000
1	809.41208578	2.154015E-011	6.060148E-012	0	0.000000E+000
1	809.41212672	6.060148E-012	2.154015E-011	1	0.000000E+000
1	809.41265577	2.154015E-011	6.060148E-012	0	0.000000E+000
1	809.42600536	6.060148E-012	2.154015E-011	1	0.000000E+000
1	809.42652172	2.154015E-011	6.060148E-012	0	0.000000E+000
1	809.42654049	6.060148E-012	2.154015E-011	1	0.000000E+000
1	809.42680313	2.154015E-011	6.060148E-012	0	0.000000E+000
1	809.48123404	6.060148E-012	2.154015E-011	1	0.000000E+000
1	809.48232184	2.154015E-011	6.060148E-012	0	0.000000E+000
1	809.50115023	6.060148E-012	2.154015E-011	1	0.000000E+000
1	809.50149390	2.154015E-011	6.060148E-012	0	0.000000E+000
1	809.50154930	6.060148E-012	2.154015E-011	1	0.000000E+000
1	809.50180539	2.154015E-011	6.060148E-012	0	0.000000E+000
1	809.51740966	6.060148E-012	2.154015E-011	1	0.000000E+000
1	809.51903983	2.154015E-011	6.060148E-012	0	0.000000E+000
1	809.52230256	6.060148E-012	2.154015E-011	1	0.000000E+000
1	809.52271895	2.154015E-011	6.060148E-012	0	0.000000E+000
1	809.52277474	6.060148E-012	2.154015E-011	1	0.000000E+000
1	809.52351439	2.154015E-011	6.060148E-012	0	0.000000E+000
1	809.52934219	6.060148E-012	2.154015E-011	1	0.000000E+000
1	809.52992095	2.154015E-011	6.060148E-012	0	0.000000E+000
1	809.52992400	6.060148E-012	2.154015E-011	1	0.000000E+000
1	809.53362717	2.154015E-011	6.060148E-012	0	0.000000E+000
1	809.53598503	6.060148E-012	2.154015E-011	1	0.000000E+000
1	809.53700174	2.154015E-011	6.060148E-012	0	0.000000E+000
1	809.53700496	6.060148E-012	2.154015E-011	1	0.000000E+000
1	809.53833807	2.154015E-011	6.060148E-012	0	0.000000E+000
1	809.53837387	6.060148E-012	2.154015E-011	1	0.000000E+000
1	809.54067038	2.154015E-011	6.060148E-012	0	0.000000E+000
1	809.54076801	6.060148E-012	2.154015E-011	1	0.000000E+000
1	809.54725448	2.154015E-011	6.060148E-012	0	0.000000E+000
1	809.54919243	6.060148E-012	2.154015E-011	1	0.000000E+000
1	809.54962961	2.154015E-011	6.060148E-012	0	0.000000E+000
1	809.54964829	6.060148E-012	2.154015E-011	1	0.000000E+000
1	809.55009437	2.154015E-011	6.060148E-012	0	0.000000E+000
1	809.55012038	6.060148E-012	2.154015E-011	1	0.000000E+000
1	809.55031384	2.154015E-011	6.060148E-012	0	0.000000E+000
1	809.55772382	6.060148E-012	2.154015E-011	1	0.000000E+000
1	809.55937865	2.154015E-011	6.060148E-012	0	0.000000E+000
1	809.58515059	6.060148E-012	2.154015E-011	1	0.000000E+000
1	809.58552146	2.154015E-011	6.060148E-012	0	0.000000E+000
1	809.62117628	6.060148E-012	2.154015E-011	1	0.000000E+000
1	809.62262730	2.154015E-011	6.060148E-012	0	0.000000E+000
1	809.66895639	6.060148E-012	2.154015E-011	1	0.000000E+000
1	809.67058059	2.154015E-011	6.060148E-012	0	0.000000E+000
1	809.67586737	6.060148E-012	2.154015E-011	1	0.000000E+000
1	809.67720188	2.154015E-011	6.060148E-012	0	0.000000E+000
1	809.68709516	6.060148E-012	2.154015E-011	1	0.000000E+000
1	809.68795060	2.154015E-011	6.060148E-012	0	0.000000E+000
1	809.68797649	6.060148E-012	2.154015E-011	1	0.000000E+000
1	809.68852066	2.154015E-011	6.060148E-012	0	0.000000E+000
1	809.68858013	6.060148E-012	2.154015E-011	1	0.000000E+000
1	809.68995821	2.154015E-011	6.060148E-012	0	0.000000E+000
1	809.69501070	6.060148E-012	2.154015E-011	1	0.000000E+000
1	809.69647994	2.154015E-011	6.060148E-012	0	0.000000E+000
1	809.69650635	6.060148E-012	2.154015E-011	1	0.000000E+000
1	809.69736809	2.154015E-011	6.060148E-012	0	0.000000E+000
1	809.70318210	6.060148E-012	2.154015E-011	1	0.000000E+000
1	809.70397144	2.154015E-011	6.060148E-012	0	0.000000E+000
1	809.73775858	6.060148E-012	2.154015E-011	1	0.000000E+000
1	809.73780045	2.154015E-011	6.060148E-012	0	0.000000E+000
1	822.87495277	6.168001E-012	2.164800E-011	1	0.000000E+000
1	822.87660974	2.164800E-011	6.168001E-012	0	0.000000E+000
1	822.88067821	6.168001E-012	2.164800E-011	1	0.000000E+000
1	822.88088275	2.164800E-011	6.168001E-012	0	0.000000E+000
1	822.90779535	6.168001E-012	2.164800E-011	1	0.000000E+000
1	822.90791681	2.164800E-011	6.168001E-012	0	0.000000E+000
1	822.91844620	6.168001E-012	2.164800E-011	1	0.000000E+000
1	822.91912154	2.164800E-011	6.168001E-012	0	0.000000E+000
1	822.91913355	6.168001E-012	2.164800E-011	1	0.000000E+000
1	822.91993380	2.164800E-011	6.168001E-012	0	0.000000E+000
1	822.93837792	6.168001E-012	2.164800E-011	1	0.000000E+000
1	822.93969594	2.164800E-011	6.168001E-012	0	0.000000E+000
1	822.93972842	6.168001E-012	2.164800E-011	1	0.000000E+000
1	822.93986363	2.164800E-011	6.168001E-012	0	0.000000E+000
1	822.96966487	6.168001E-012	2.164800E-011	1	0.000000E+000
1	822.97109035	2.164800E-011	6.168001E-012	0	0.000000E+000
1	822.97113588	6.168001E-012	2.164800E-011	1	0.000000E+000
1	822.97369657	2.164800E-011	6.168001E-012	0	0.000000E+000
1	822.97370376	6.168001E-012	2.164800E-011	1	0.000000E+000
1	822.97583006	2.164800E-011	6.168001E-012	0	0.000000E+000
1	822.98458800	6.168001E-012	2.164800E-011	1	0.000000E+000
1	822.98499904	2.164800E-011	6.168001E-012	0	0.000000E+000
1	823.00915474	6.168001E-012	2.164800E-011	1	0.000000E+000
1	823.01150527	2.164800E-011	6.168001E-012	0	0.000000E+000
1	823.01151484	6.168001E-012	2.164800E-011	1	0.000000E+000
1	823.01402866	2.164800E-011	6.168001E-012	0	0.000000E+000
1	823.02200597	6.168001E-012	2.164800E-011	1	0.000000E+000
1	823.02471575	2.164800E-011	6.168001E-012	0	0.000000E+000
1	823.02525821	6.168001E-012	2.164800E-011	1	0.000000E+000
1	823.02660793	2.164800E-011	6.168001E-012	0	0.000000E+000
1	823.05606471	6.168001E-012	2.164800E-011	1	0.000000E+000
1	823.05782978	2.164800E-011	6.168001E-012	0	0.000000E+000
1	823.05783779	6.168001E-012	2.164800E-011	1	0.000000E+000
1	823.05797155	2.164800E-011	6.168001E-012	0	0.000000E+000
1	823.05798019	6.168001E-012	2.164800E-011	1	0.000000E+000
1	823.05945777	2.164800E-011	6.168001E-012	0	0.000000E+000
1	823.07876032	6.168001E-012	2.164800E-011	1	0.000000E+000
1	823.08000266	2.164800E-011	6.168001E-012	0	0.000000E+000
1	823.08380110	6.168001E-012	2.164800E-011	1	0.000000E+000
1	823.08514217	2.164800E-011	6.168001E-012	0	0.000000E+000
1	823.09833564	6.168001E-012	2.164800E-011	1	0.000000E+000
1	823.09954107	2.164800E-011	6.168001E-012	0	0.000000E+000
1	823.10579116	6.168001E-012	2.164800E-011	1	0.000000E+000
1	823.10721799	2.164800E-011	6.168001E-012	0	0.000000E+000
1	823.10725038	6.168001E-012	2.164800E-011	1	0.000000E+000
1	823.10934999	2.164800E-011	6.168001E-012	0	0.000000E+000
1	823.10939119	6.168001E-012	2.164800E-011	1	0.000000E+000
1	823.10955492	2.164800E-011	6.168001E-012	0	0.000000E+000
1	823.10957797	6.168001E-012	2.164800E-011	1	0.000000E+000
1	823.11178049	2.164800E-011	6.168001E-012	0	0.000000E+000
1	823.11184205	6.168001E-012	2.164800E-011	1	0.000000E+000
1	823.11247862	2.164800E-011	6.168001E-012	0	0.000000E+000
1	823.12036552	6.168001E-012	2.164800E-011	1	0.000000E+000
1	823.12345516	2.164800E-011	6.168001E-012	0	0.000000E+000
1	823.16218865	6.168001E-012	2.164800E-011	1	0.000000E+000
1	823.16397940	2.164800E-011	6.168001E-012	0	0.000000E+000
1	823.16402407	6.168001E-012	2.164800E-011	1	0.000000E+000
1	823.16437331	2.164800E-011	6.168001E-012	0	0.000000E+000
1	823.16438663	6.168001E-012	2.164800E-011	1	0.000000E+000
1	823.16443816	2.164800E-011	6.168001E-012	0	0.000000E+000
1	823.16445042	6.168001E-012	2.164800E-011	1	0.000000E+000
1	823.16454589	2.164800E-011	6.168001E-012	0	0.000000E+000
1	823.16456526	6.168001E-012	2.164800E-011	1	0.000000E+000
1	823.16626473	2.164800E-011	6.168001E-012	0	0.000000E+000
1	823.17741371	6.168001E-012	2.164800E-011	1	0.000000E+000
1	823.17768865	2.164800E-011	6.168001E-012	0	0.000000E+000
1	823.17769980	6.168001E-012	2.164800E-011	1	0.000000E+000
1	823.17788672	2.164800E-011	6.168001E-012	0	0.000000E+000
1	823.19914399	6.168001E-012	2.164800E-011	1	0.000000E+000
1	823.19972973	2.164800E-011	6.168001E-012	0	0.000000E+000
1	823.19977172	6.168001E-012	2.164800E-011	1	0.000000E+000
1	823.19984305	2.164800E-011	6.168001E-012	0	0.000000E+000
1	823.21438714	6.168001E-012	2.164800E-011	1	0.000000E+000
1	823.21549823	2.164800E-011	6.168001E-012	0	0.000000E+000
1	823.21572764	6.168001E-012	2.164800E-011	1	0.000000E+000
1	823.21804134	2.164800E-011	6.168001E-012	0	0.000000E+000
1	823.22833939	6.168001E-012	2.164800E-011	1	0.000000E+000
1	823.22985137	2.164800E-011	6.168001E-012	0	0.000000E+000
1	823.24545583	6.168001E-012	2.164800E-011	1	0.000000E+000
1	823.24684600	2.164800E-011	6.168001E-012	0	0.000000E+000
1	823.24686390	6.168001E-012	2.164800E-011	1	0.000000E+000
1	823.24932335	2.164800E-011	6.168001E-012	0	0.000000E+000
1	823.28021645	6.168001E-012	2.164800E-011	1	0.000000E+000
1	823.28317823	2.164800E-011	6.168001E-012	0	0.000000E+000
1	823.28861907	6.168001E-012	2.164800E-011	1	0.000000E+000
1	823.28944377	2.164800E-011	6.168001E-012	0	0.000000E+000
1	823.30185388	6.168001E-012	2.164800E-011	1	0.000000E+000
1	823.30410173	2.164800E-011	6.168001E-012	0	0.000000E+000
1	823.31499890	6.168001E-012	2.164800E-011	1	0.000000E+000
1	823.31617957	2.164800E-011	6.168001E-012	0	0.000000E+000
1	823.38131824	6.168001E-012	2.164800E-011	1	0.000000E+000
1	823.38141989	2.164800E-011	6.168001E-012	0	0.000000E+000
1	823.38177602	6.168001E-012	2.164800E-011	1	0.000000E+000
1	823.38461524	2.164800E-011	6.168001E-012	0	0.000000E+000
1	823.38466297	6.168001E-012	2.164800E-011	1	0.000000E+000
1	823.38595115	2.164800E-011	6.168001E-012	0	0.000000E+000
1	823.38696770	6.168001E-012	2.164800E-011	1	0.000000E+000
1	823.38762433	2.164800E-011	6.168001E-012	0	0.000000E+000
1	823.43982776	6.168001E-012	2.164800E-011	1	0.000000E+000
1	823.44031336	2.164800E-011	6.168001E-012	0	0.000000E+000
1	823.45675836	6.168001E-012	2.164800E-011	1	0.000000E+000
1	823.45686168	2.164800E-011	6.168001E-012	0	0.000000E+000
1	823.45687726	6.168001E-012	2.164800E-011	1	0.000000E+000
1	823.45857567	2.164800E-011	6.168001E-012	0	0.000000E+000
1	823.47214222	6.168001E-012	2.164800E-011	1	0.000000E+000
1	823.47393286	2.164800E-011	6.168001E-012	0	0.000000E+000
1	823.47396350	6.168001E-012	2.164800E-011	1	0.000000E+000
1	823.47401172	2.164800E-011	6.168001E-012	0	0.000000E+000
1	823.48330782	6.168001E-012	2.164800E-011	1	0.000000E+000
1	823.48668782	2.164800E-011	6.168001E-012	0	0.000000E+000
1	823.48827132	6.168001E-012	2.164800E-011	1	0.000000E+000
1	823.48839589	2.164800E-011	6.168001E-012	0	0.000000E+000
1	823.52237190	6.168001E-012	2.164800E-011	1	0.000000E+000
1	823.52289480	2.164800E-011	6.168001E-012	0	0.000000E+000
1	823.54240527	6.168001E-012	2.164800E-011	1	0.000000E+000
1	823.54286249	2.164800E-011	6.168001E-012	0	0.000000E+000
1	823.58505462	6.168001E-012	2.164800E-011	1	0.000000E+000
1	823.58634425	2.164800E-011	6.168001E-012	0	0.000000E+000
1	823.59325132	6.168001E-012	2.164800E-011	1	0.000000E+000
1	823.59573131	2.164800E-011	6.168001E-012	0	0.000000E+000
1	823.60702798	6.168001E-012	2.164800E-011	1	0.000000E+000
1	823.60796983	2.164800E-011	6.168001E-012	0	0.000000E+000
1	824.06134357	6.197806E-012	2.167781E-011	1	0.000000E+000
1	824.06510783	2.167781E-011	6.197806E-012	0	0.000000E+000
1	824.06513456	6.197806E-012	2.167781E-011	1	0.000000E+000
1	824.06725211	2.167781E-011	6.197806E-012	0	0.000000E+000
1	824.07800223	6.197806E-012	2.167781E-011	1	0.000000E+000
1	824.07855284	2.167781E-011	6.197806E-012	0	0.000000E+000
1	824.07856894	6.197806E-012	2.167781E-011	1	0.000000E+000
1	824.07952488	2.167781E-011	6.197806E-012	0	0.000000E+000
1	824.09101034	6.197806E-012	2.167781E-011	1	0.000000E+000
1	824.09119012	2.167781E-011	6.197806E-012	0	0.000000E+000
1	824.09122124	6.197806E-012	2.167781E-011	1	0.000000E+000
1	824.09167753	2.167781E-011	6.197806E-012	0	0.000000E+000
1	824.11193282	6.197806E-012	2.167781E-011	1	0.000000E+000
1	824.11254932	2.167781E-011	6.197806E-012	0	0.000000E+000
1	824.11256293	6.197806E-012	2.167781E-011	1	0.000000E+000
1	824.11298649	2.167781E-011	6.197806E-012	0	0.000000E+000
1	824.12199204	6.197806E-012	2.167781E-011	1	0.000000E+000
1	824.12347304	2.167781E-011	6.197806E-012	0	0.000000E+000
1	824.12349361	6.197806E-012	2.167781E-011	1	0.000000E+000
1	824.12811946	2.167781E-011	6.197806E-012	0	0.000000E+000
1	824.12815356	6.197806E-012	2.167781E-011	1	0.000000E+000
1	824.12840437	2.167781E-011	6.197806E-012	0	0.000000E+000
1	824.12845005	6.197806E-012	2.167781E-011	1	0.000000E+000
1	824.12881449	2.167781E-011	6.197806E-012	0	0.000000E+000
1	824.14701573	6.197806E-012	2.167781E-011	1	0.000000E+000
1	824.14714251	2.167781E-011	6.197806E-012	0	0.000000E+000
1	841.11359796	6.247825E-012	2.172782E-011	1	0.000000E+000
1	841.11563907	2.172782E-011	6.247825E-012	0	0.000000E+000
1	841.11565228	6.247825E-012	2.172782E-011	1	0.000000E+000
1	841.11590415	2.172782E-011	6.247825E-012	0	0.000000E+000
1	841.11591398	6.247825E-012	2.172782E-011	1	0.000000E+000
1	841.12249655	2.172782E-011	6.247825E-012	0	0.000000E+000
1	841.12255032	6.247825E-012	2.172782E-011	1	0.000000E+000
1	841.12425744	2.172782E-011	6.247825E-012	0	0.000000E+000
1	841.12698060	6.247825E-012	2.172782E-011	1	0.000000E+000
1	841.12810381	2.172782E-011	6.247825E-012	0	0.000000E+000
1	841.12811519	6.247825E-012	2.172782E-011	1	0.000000E+000
1	841.12849220	2.172782E-011	6.247825E-012	0	0.000000E+000
1	841.12995712	6.247825E-012	2.172782E-011	1	0.000000E+000
1	841.13261934	2.172782E-011	6.247825E-012	0	0.000000E+000
1	841.16095235	6.247825E-012	2.172782E-011	1	0.000000E+000
1	841.16117237	2.172782E-011	6.247825E-012	0	0.000000E+000
1	841.17416600	6.247825E-012	2.172782E-011	1	0.000000E+000
1	841.17731793	2.172782E-011	6.247825E-012	0	0.000000E+000
1	841.18308192	6.247825E-012	2.172782E-011	1	0.000000E+000
1	841.18351970	2.172782E-011	6.247825E-012	0	0.000000E+000
1	841.18354089	6.247825E-012	2.172782E-011	1	0.000000E+000
1	841.18402100	2.172782E-011	6.247825E-012	0	0.000000E+000
1	841.19766065	6.247825E-012	2.172782E-011	1	0.000000E+000
1	841.19909224	2.172782E-011	6.247825E-012	0	0.000000E+000
1	841.21260017	6.247825E-012	2.172782E-011	1	0.000000E+000
1	841.21506557	2.172782E-011	6.247825E-012	0	0.000000E+000
1	841.22623886	6.247825E-012	2.172782E-011	1	0.000000E+000
1	841.22862573	2.172782E-011	6.247825E-012	0	0.000000E+000
1	841.23888183	6.247825E-012	2.172782E-011	1	0.000000E+000
1	841.24038391	2.172782E-011	6.247825E-012	0	0.000000E+000
1	841.24670978	6.247825E-012	2.172782E-011	1	0.000000E+000
1	841.24688254	2.172782E-011	6.247825E-012	0	0.000000E+000
1	841.24691506	6.247825E-012	2.172782E-011	1	0.000000E+000
1	841.24709379	2.172782E-011	6.247825E-012	0	0.000000E+000
1	841.24710457	6.247825E-012	2.172782E-011	1	0.000000E+000
1	841.24736629	2.172782E-011	6.247825E-012	0	0.000000E+000
1	841.24737203	6.247825E-012	2.172782E-011	1	0.000000E+000
1	841.25071566	2.172782E-011	6.247825E-012	0	0.000000E+000
1	841.29879281	6.247825E-012	2.172782E-011	1	0.000000E+000
1	841.30366870	2.172782E-011	6.247825E-012	0	0.000000E+000
1	841.30369045	6.247825E-012	2.172782E-011	1	0.000000E+000
1	841.30459186	2.172782E-011	6.247825E-012	0	0.000000E+000
1	841.31357827	6.247825E-012	2.172782E-011	1	0.000000E+000
1	841.31396332	2.172782E-011	6.247825E-012	0	0.000000E+000
1	841.33757501	6.247825E-012	2.172782E-011	1	0.000000E+000
1	841.33991506	2.172782E-011	6.247825E-012	0	0.000000E+000
1	841.33992169	6.247825E-012	2.172782E-011	1	0.000000E+000
1	841.34624313	2.172782E-011	6.247825E-012	0	0.000000E+000
1	841.34782321	6.247825E-012	2.172782E-011	1	0.000000E+000
1	841.35647282	2.172782E-011	6.247825E-012	0	0.000000E+000
1	841.35923904	6.247825E-012	2.172782E-011	1	0.000000E+000
1	841.36084720	2.172782E-011	6.247825E-012	0	0.000000E+000
1	841.36441370	6.247825E-012	2.172782E-011	1	0.000000E+000
1	841.36518805	2.172782E-011	6.247825E-012	0	0.000000E+000
1	841.37483383	6.247825E-012	2.172782E-011	1	0.000000E+000
1	841.38365251	2.172782E-011	6.247825E-012	0	0.000000E+000
1	841.38751804	6.247825E-012	2.172782E-011	1	0.000000E+000
1	841.38814958	2.172782E-011	6.247825E-012	0	0.000000E+000
1	844.93440858	6.068362E-012	2.154836E-011	1	0.000000E+000
1	844.93847081	2.154836E-011	6.068362E-012	0	0.000000E+000
1	844.93850440	6.068362E-012	2.154836E-011	1	0.000000E+000
1	844.93861319	2.154836E-011	6.068362E-012	0	0.000000E+000
1	844.96119806	6.068362E-012	2.154836E-011	1	0.000000E+000
1	844.96201541	2.154836E-011	6.068362E-012	0	0.000000E+000
1	844.96674558	6.068362E-012	2.154836E-011	1	0.000000E+000
1	844.96744848	2.154836E-011	6.068362E-012	0	0.000000E+000
1	844.99124245	6.068362E-012	2.154836E-011	1	0.000000E+000
1	844.99258705	2.154836E-011	6.068362E-012	0	0.000000E+000
1	844.99261389	6.068362E-012	2.154836E-011	1	0.000000E+000
1	844.99298029	2.154836E-011	6.068362E-012	0	0.000000E+000
1	845.00481561	6.068362E-012	2.154836E-011	1	0.000000E+000
1	845.00486104	2.154836E-011	6.068362E-012	0	0.000000E+000
1	845.06726745	6.068362E-012	2.154836E-011	1	0.000000E+000
1	845.06802555	2.154836E-011	6.068362E-012	0	0.000000E+000
1	845.09318873	6.068362E-012	2.154836E-011	1	0.000000E+000
1	845.09614371	2.154836E-011	6.068362E-012	0	0.000000E+000
1	845.09622039	6.068362E-012	2.154836E-011	1	0.000000E+000
1	845.09746626	2.154836E-011	6.068362E-012	0	0.000000E+000
1	845.09750145	6.068362E-012	2.154836E-011	1	0.000000E+000
1	845.09975476	2.154836E-011	6.068362E-012	0	0.000000E+000
1	845.13511216	6.068362E-012	2.154836E-011	1	0.000000E+000
1	845.13528037	2.154836E-011	6.068362E-012	0	0.000000E+000
1	845.13532298	6.068362E-012	2.154836E-011	1	0.000000E+000
1	845.13537291	2.154836E-011	6.068362E-012	0	0.000000E+000
1	845.14817867	6.068362E-012	2.154836E-011	1	0.000000E+000
1	845.14854752	2.154836E-011	6.068362E-012	0	0.000000E+000
1	845.14855658	6.068362E-012	2.154836E-011	1	0.000000E+000
1	845.14925144	2.154836E-011	6.068362E-012	0	0.000000E+000
1	845.14927309	6.068362E-012	2.154836E-011	1	0.000000E+000
1	845.15086279	2.154836E-011	6.068362E-012	0	0.000000E+000
1	845.15662088	6.068362E-012	2.154836E-011	1	0.000000E+000
1	845.15743361	2.154836E-011	6.068362E-012	0	0.000000E+000
1	845.16823034	6.068362E-012	2.154836E-011	1	0.000000E+000
1	845.16991248	2.154836E-011	6.068362E-012	0	0.000000E+000
1	845.16994443	6.068362E-012	2.154836E-011	1	0.000000E+000
1	845.16998096	2.154836E-011	6.068362E-012	0	0.000000E+000
1	845.17800587	6.068362E-012	2.154836E-011	1	0.000000E+000
1	845.18041307	2.154836E-011	6.068362E-012	0	0.000000E+000
1	845.18047462	6.068362E-012	2.154836E-011	1	0.000000E+000
1	845.18311612	2.154836E-011	6.068362E-012	0	0.000000E+000
1	847.72200449	6.097220E-012	2.157722E-011	1	0.000000E+000
1	847.72339536	2.157722E-011	6.097220E-012	0	0.000000E+000
1	847.75132420	6.097220E-012	2.157722E-011	1	0.000000E+000
1	847.75341820	2.157722E-011	6.097220E-012	0	0.000000E+000
1	847.76457079	6.097220E-012	2.157722E-011	1	0.000000E+000
1	847.76591380	2.157722E-011	6.097220E-012	0	0.000000E+000
1	847.77368671	6.097220E-012	2.157722E-011	1	0.000000E+000
1	847.77382959	2.157722E-011	6.097220E-012	0	0.000000E+000
1	847.77498234	6.097220E-012	2.157722E-011	1	0.000000E+000
1	847.77504627	2.157722E-011	6.097220E-012	0	0.000000E+000
1	847.77507084	6.097220E-012	2.157722E-011	1	0.000000E+000
1	847.78179294	2.157722E-011	6.097220E-012	0	0.000000E+000
1	847.79363223	6.097220E-012	2.157722E-011	1	0.000000E+000
1	847.79571353	2.157722E-011	6.097220E-012	0	0.000000E+000
1	847.79574546	6.097220E-012	2.157722E-011	1	0.000000E+000
1	847.79671323	2.157722E-011	6.097220E-012	0	0.000000E+000
1	847.82771967	6.097220E-012	2.157722E-011	1	0.000000E+000
1	847.83233096	2.157722E-011	6.097220E-012	0	0.000000E+000
1	847.85065917	6.097220E-012	2.157722E-011	1	0.000000E+000
1	847.85154118	2.157722E-011	6.097220E-012	0	0.000000E+000
1	847.85156109	6.097220E-012	2.157722E-011	1	0.000000E+000
1	847.85215377	2.157722E-011	6.097220E-012	0	0.000000E+000
1	847.85216110	6.097220E-012	2.157722E-011	1	0.000000E+000
1	847.85382284	2.157722E-011	6.097220E-012	0	0.000000E+000
1	847.86275361	6.097220E-012	2.157722E-011	1	0.000000E+000
1	847.86508150	2.157722E-011	6.097220E-012	0	0.000000E+000
1	847.86510949	6.097220E-012	2.157722E-011	1	0.000000E+000
1	847.86626052	2.157722E-011	6.097220E-012	0	0.000000E+000
1	847.86627737	6.097220E-012	2.157722E-011	1	0.000000E+000
1	847.87027513	2.157722E-011	6.097220E-012	0	0.000000E+000
1	847.87030562	6.097220E-012	2.157722E-011	1	0.000000E+000
1	847.87191648	2.157722E-011	6.097220E-012	0	0.000000E+000
1	847.87193339	6.097220E-012	2.157722E-011	1	0.000000E+000
1	847.87315463	2.157722E-011	6.097220E-012	0	0.000000E+000
1	847.95395631	6.097220E-012	2.157722E-011	1	0.000000E+000
1	847.95592893	2.157722E-011	6.097220E-012	0	0.000000E+000
1	847.99981494	6.097220E-012	2.157722E-011	1	0.000000E+000
1	848.00008955	2.157722E-011	6.097220E-012	0	0.000000E+000
1	848.00012022	6.097220E-012	2.157722E-011	1	0.000000E+000
1	848.00323751	2.157722E-011	6.097220E-012	0	0.000000E+000
1	848.01305417	6.097220E-012	2.157722E-011	1	0.000000E+000
1	848.01369059	2.157722E-011	6.097220E-012	0	0.000000E+000
1	848.01373016	6.097220E-012	2.157722E-011	1	0.000000E+000
1	848.01407644	2.157722E-011	6.097220E-012	0	0.000000E+000
1	848.01408013	6.097220E-012	2.157722E-011	1	0.000000E+000
1	848.01453526	2.157722E-011	6.097220E-012	0	0.000000E+000
1	849.93250929	6.206812E-012	2.168681E-011	1	0.000000E+000
1	849.93467764	2.168681E-011	6.206812E-012	0	0.000000E+000
1	850.01957219	6.088273E-012	2.156827E-011	1	0.000000E+000
1	850.02077978	2.156827E-011	6.088273E-012	0	0.000000E+000
1	850.02086533	6.088273E-012	2.156827E-011	1	0.000000E+000
1	850.02137741	2.156827E-011	6.088273E-012	0	0.000000E+000
1	850.02209079	6.088273E-012	2.156827E-011	1	0.000000E+000
1	850.02294820	2.156827E-011	6.088273E-012	0	0.000000E+000
1	850.04493056	6.088273E-012	2.156827E-011	1	0.000000E+000
1	850.04611683	2.156827E-011	6.088273E-012	0	0.000000E+000
1	850.04614030	6.088273E-012	2.156827E-011	1	0.000000E+000
1	850.04691230	2.156827E-011	6.088273E-012	0	0.000000E+000
1	850.05441190	6.088273E-012	2.156827E-011	1	0.000000E+000
1	850.05464847	2.156827E-011	6.088273E-012	0	0.000000E+000
1	850.05466682	6.088273E-012	2.156827E-011	1	0.000000E+000
1	850.05583898	2.156827E-011	6.088273E-012	0	0.000000E+000
1	850.08517391	6.088273E-012	2.156827E-011	1	0.000000E+000
1	850.08635171	2.156827E-011	6.088273E-012	0	0.000000E+000
1	850.08635729	6.088273E-012	2.156827E-011	1	0.000000E+000
1	850.08663519	2.156827E-011	6.088273E-012	0	0.000000E+000
1	850.12073076	6.088273E-012	2.156827E-011	1	0.000000E+000
1	850.12081955	2.156827E-011	6.088273E-012	0	0.000000E+000
1	850.12084840	6.088273E-012	2.156827E-011	1	0.000000E+000
1	850.12191466	2.156827E-011	6.088273E-012	0	0.000000E+000
1	850.13396049	6.088273E-012	2.156827E-011	1	0.000000E+000
1	850.13657202	2.156827E-011	6.088273E-012	0	0.000000E+000
1	850.13699607	6.088273E-012	2.156827E-011	1	0.000000E+000
1	850.13719676	2.156827E-011	6.088273E-012	0	0.000000E+000
1	850.15359767	6.088273E-012	2.156827E-011	1	0.000000E+000
1	850.15529231	2.156827E-011	6.088273E-012	0	0.000000E+000
1	850.15532327	6.088273E-012	2.156827E-011	1	0.000000E+000
1	850.15560473	2.156827E-011	6.088273E-012	0	0.000000E+000
1	850.17004305	6.088273E-012	2.156827E-011	1	0.000000E+000
1	850.17007931	2.156827E-011	6.088273E-012	0	0.000000E+000
1	850.18420037	6.088273E-012	2.156827E-011	1	0.000000E+000
1	850.18434409	2.156827E-011	6.088273E-012	0	0.000000E+000
1	850.23844938	5.985521E-012	2.146552E-011	1	0.000000E+000
1	850.23876819	2.146552E-011	5.985521E-012	0	0.000000E+000
1	850.25032930	5.985521E-012	2.146552E-011	1	0.000000E+000
1	850.25079268	2.146552E-011	5.985521E-012	0	0.000000E+000
1	850.27959604	5.985521E-012	2.146552E-011	1	0.000000E+000
1	850.28063447	2.146552E-011	5.985521E-012	0	0.000000E+000
1	850.28067320	5.985521E-012	2.146552E-011	1	0.000000E+000
1	850.28314522	2.146552E-011	5.985521E-012	0	0.000000E+000
1	850.30169636	5.985521E-012	2.146552E-011	1	0.000000E+000
1	850.30694937	2.146552E-011	5.985521E-012	0	0.000000E+000
1	850.30708551	5.985521E-012	2.146552E-011	1	0.000000E+000
1	850.30757747	2.146552E-011	5.985521E-012	0	0.000000E+000
1	850.42410010	6.300394E-012	2.178039E-011	1	0.000000E+000
1	850.42743005	2.178039E-011	6.300394E-012	0	0.000000E+000
1	850.45151743	6.300394E-012	2.178039E-011	1	0.000000E+000
1	850.45284081	2.178039E-011	6.300394E-012	0	0.000000E+000
1	850.45287319	6.300394E-012	2.178039E-011	1	0.000000E+000
1	850.45536481	2.178039E-011	6.300394E-012	0	0.000000E+000
1	850.47968280	6.300394E-012	2.178039E-011	1	0.000000E+000
1	850.47975722	2.178039E-011	6.300394E-012	0	0.000000E+000
1	850.48856125	6.300394E-012	2.178039E-011	1	0.000000E+000
1	850.48903959	2.178039E-011	6.300394E-012	0	0.000000E+000
1	850.55229987	6.139209E-012	2.161921E-011	1	0.000000E+000
1	850.55230000	2.161921E-011	6.139209E-012	0	0.000000E+000
1	850.55230087	6.139209E-012	2.161921E-011	1	0.000000E+000
1	850.55624487	2.161921E-011	6.139209E-012	0	0.000000E+000
1	850.60242638	6.139209E-012	2.161921E-011	1	0.000000E+000
1	850.60319580	2.161921E-011	6.139209E-012	0	0.000000E+000
1	850.61846521	6.139209E-012	2.161921E-011	1	0.000000E+000
1	850.61874134	2.161921E-011	6.139209E-012	0	0.000000E+000
1	850.61876133	6.139209E-012	2.161921E-011	1	0.000000E+000
1	850.61889674	2.161921E-011	6.139209E-012	0	0.000000E+000
1	850.65197695	6.139209E-012	2.161921E-011	1	0.000000E+000
1	850.65253421	2.161921E-011	6.139209E-012	0	0.000000E+000
1	850.66591057	6.139209E-012	2.161921E-011	1	0.000000E+000
1	850.67127488	2.161921E-011	6.139209E-012	0	0.000000E+000
1	850.67130221	6.139209E-012	2.161921E-011	1	0.000000E+000
1	850.67396785	2.161921E-011	6.139209E-012	0	0.000000E+000
1	850.67397823	6.139209E-012	2.161921E-011	1	0.000000E+000
1	850.67468896	2.161921E-011	6.139209E-012	0	0.000000E+000
1	850.67844590	6.139209E-012	2.161921E-011	1	0.000000E+000
1	850.67910608	2.161921E-011	6.139209E-012	0	0.000000E+000
1	850.69241525	6.139209E-012	2.161921E-011	1	0.000000E+000
1	850.69648806	2.161921E-011	6.139209E-012	0	0.000000E+000
1	850.71038225	6.139209E-012	2.161921E-011	1	0.000000E+000
1	850.71173340	2.161921E-011	6.139209E-012	0	0.000000E+000
1	850.74690866	6.139209E-012	2.161921E-011	1	0.000000E+000
1	850.74698399	2.161921E-011	6.139209E-012	0	0.000000E+000
1	850.74699584	6.139209E-012	2.161921E-011	1	0.000000E+000
1	850.74724985	2.161921E-011	6.139209E-012	0	0.000000E+000
1	850.74728624	6.139209E-012	2.161921E-011	1	0.000000E+000
1	850.74886661	2.161921E-011	6.139209E-012	0	0.000000E+000
1	850.78098105	6.139209E-012	2.161921E-011	1	0.000000E+000
1	850.78265907	2.161921E-011	6.139209E-012	0	0.000000E+000
1	850.79148622	6.139209E-012	2.161921E-011	1	0.000000E+000
1	850.79157342	2.161921E-011	6.139209E-012	0	0.000000E+000
1	850.79433388	6.139209E-012	2.161921E-011	1	0.000000E+000
1	850.79514819	2.161921E-011	6.139209E-012	0	0.000000E+000
1	850.80812203	6.139209E-012	2.161921E-011	1	0.000000E+000
1	850.81162195	2.161921E-011	6.139209E-012	0	0.000000E+000
1	850.83291585	6.139209E-012	2.161921E-011	1	0.000000E+000
1	850.83339628	2.161921E-011	6.139209E-012	0	0.000000E+000
1	850.83516631	6.139209E-012	2.161921E-011	1	0.000000E+000
1	850.83521621	2.161921E-011	6.139209E-012	0	0.000000E+000
1	850.86544180	6.139209E-012	2.161921E-011	1	0.000000E+000
1	850.86580218	2.161921E-011	6.139209E-012	0	0.000000E+000
1	850.86582373	6.139209E-012	2.161921E-011	1	0.000000E+000
1	850.86639223	2.161921E-011	6.139209E-012	0	0.000000E+000
1	850.89880354	6.139209E-012	2.161921E-011	1	0.000000E+000
1	850.89986628	2.161921E-011	6.139209E-012	0	0.000000E+000
1	850.89988977	6.139209E-012	2.161921E-011	1	0.000000E+000
1	850.90182430	2.161921E-011	6.139209E-012	0	0.000000E+000
1	850.92540825	6.139209E-012	2.161921E-011	1	0.000000E+000
1	850.92555629	2.161921E-011	6.139209E-012	0	0.000000E+000
1	850.92562839	6.139209E-012	2.161921E-011	1	0.000000E+000
1	850.92685935	2.161921E-011	6.139209E-012	0	0.000000E+000
1	850.93372686	6.139209E-012	2.161921E-011	1	0.000000E+000
1	850.93381078	2.161921E-011	6.139209E-012	0	0.000000E+000
1	850.95168305	6.139209E-012	2.161921E-011	1	0.000000E+000
1	850.95243639	2.161921E-011	6.139209E-012	0	0.000000E+000
1	850.95772661	6.139209E-012	2.161921E-011	1	0.000000E+000
1	850.96029914	2.161921E-011	6.139209E-012	0	0.000000E+000
1	850.96034989	6.139209E-012	2.161921E-011	1	0.000000E+000
1	850.96973843	2.161921E-011	6.139209E-012	0	0.000000E+000
1	850.96977371	6.139209E-012	2.161921E-011	1	0.000000E+000
1	850.97587904	2.161921E-011	6.139209E-012	0	0.000000E+000
1	850.97589188	6.139209E-012	2.161921E-011	1	0.000000E+000
1	850.98116177	2.161921E-011	6.139209E-012	0	0.000000E+000
1	851.03339754	6.139209E-012	2.161921E-011	1	0.000000E+000
1	851.03390860	2.161921E-011	6.139209E-012	0	0.000000E+000
1	851.03538604	6.139209E-012	2.161921E-011	1	0.000000E+000
1	851.03607629	2.161921E-011	6.139209E-012	0	0.000000E+000
1	851.04322867	6.139209E-012	2.161921E-011	1	0.000000E+000
1	851.04368057	2.161921E-011	6.139209E-012	0	0.000000E+000
1	851.04371403	6.139209E-012	2.161921E-011	1	0.000000E+000
1	851.04836466	2.161921E-011	6.139209E-012	0	0.000000E+000
1	851.04838492	6.139209E-012	2.161921E-011	1	0.000000E+000
1	851.04864779	2.161921E-011	6.139209E-012	0	0.000000E+000
1	851.04868154	6.139209E-012	2.161921E-011	1	0.000000E+000
1	851.04937485	2.161921E-011	6.139209E-012	0	0.000000E+000
1	851.04943952	6.139209E-012	2.161921E-011	1	0.000000E+000
1	851.04949941	2.161921E-011	6.139209E-012	0	0.000000E+000
1	851.05301732	6.139209E-012	2.161921E-011	1	0.000000E+000
1	851.05382954	2.161921E-011	6.139209E-012	0	0.000000E+000
1	851.06156379	6.139209E-012	2.161921E-011	1	0.000000E+000
1	851.06868217	2.161921E-011	6.139209E-012	0	0.000000E+000
1	851.06870613	6.139209E-012	2.161921E-011	1	0.000000E+000
1	851.06932242	2.161921E-011	6.139209E-012	0	0.000000E+000
1	851.08553098	6.139209E-012	2.161921E-011	1	0.000000E+000
1	851.08637176	2.161921E-011	6.139209E-012	0	0.000000E+000
1	851.08638908	6.139209E-012	2.161921E-011	1	0.000000E+000
1	851.09142757	2.161921E-011	6.139209E-012	0	0.000000E+000
1	851.09143006	6.139209E-012	2.161921E-011	1	0.000000E+000
1	851.09246429	2.161921E-011	6.139209E-012	0	0.000000E+000
1	851.09789359	6.139209E-012	2.161921E-011	1	0.000000E+000
1	851.09809600	2.161921E-011	6.139209E-012	0	0.000000E+000
1	851.09815457	6.139209E-012	2.161921E-011	1	0.000000E+000
1	851.09903635	2.161921E-011	6.139209E-012	0	0.000000E+000
1	851.14544851	6.139209E-012	2.161921E-011	1	0.000000E+000
1	851.14615221	2.161921E-011	6.139209E-012	0	0.000000E+000
1	851.15442946	6.139209E-012	2.161921E-011	1	0.000000E+000
1	851.15481177	2.161921E-011	6.139209E-012	0	0.000000E+000
1	851.15703155	6.139209E-012	2.161921E-011	1	0.000000E+000
1	851.16145290	2.161921E-011	6.139209E-012	0	0.000000E+000
1	851.53135560	6.017595E-012	2.149760E-011	1	0.000000E+000
1	851.53231332	2.149760E-011	6.017595E-012	0	0.000000E+000
1	851.54351818	6.017595E-012	2.149760E-011	1	0.000000E+000
1	851.54597539	2.149760E-011	6.017595E-012	0	0.000000E+000
1	851.55121307	6.017595E-012	2.149760E-011	1	0.000000E+000
1	851.55149055	2.149760E-011	6.017595E-012	0	0.000000E+000
1	851.58927809	6.017595E-012	2.149760E-011	1	0.000000E+000
1	851.59060661	2.149760E-011	6.017595E-012	0	0.000000E+000
1	851.61418822	6.017595E-012	2.149760E-011	1	0.000000E+000
1	851.61497654	2.149760E-011	6.017595E-012	0	0.000000E+000
1	851.62572596	6.017595E-012	2.149760E-011	1	0.000000E+000
1	851.63107664	2.149760E-011	6.017595E-012	0	0.000000E+000
1	851.67421056	6.017595E-012	2.149760E-011	1	0.000000E+000
1	851.67568154	2.149760E-011	6.017595E-012	0	0.000000E+000
1	851.68169669	6.017595E-012	2.149760E-011	1	0.000000E+000
1	851.68295109	2.149760E-011	6.017595E-012	0	0.000000E+000
1	851.68296002	6.017595E-012	2.149760E-011	1	0.000000E+000
1	851.68313141	2.149760E-011	6.017595E-012	0	0.000000E+000
1	851.77196381	6.017595E-012	2.149760E-011	1	0.000000E+000
1	851.77502044	2.149760E-011	6.017595E-012	0	0.000000E+000
1	851.77508732	6.017595E-012	2.149760E-011	1	0.000000E+000
1	851.77703005	2.149760E-011	6.017595E-012	0	0.000000E+000
1	851.77707984	6.017595E-012	2.149760E-011	1	0.000000E+000
1	851.77985436	2.149760E-011	6.017595E-012	0	0.000000E+000
1	851.77991203	6.017595E-012	2.149760E-011	1	0.000000E+000
1	851.78073859	2.149760E-011	6.017595E-012	0	0.000000E+000
1	851.78127646	6.017595E-012	2.149760E-011	1	0.000000E+000
1	851.78137127	2.149760E-011	6.017595E-012	0	0.000000E+000
1	851.78137418	6.017595E-012	2.149760E-011	1	0.000000E+000
1	851.78155155	2.149760E-011	6.017595E-012	0	0.000000E+000
1	851.79602115	6.017595E-012	2.149760E-011	1	0.000000E+000
1	851.79699555	2.149760E-011	6.017595E-012	0	0.000000E+000
1	851.79714174	6.017595E-012	2.149760E-011	1	0.000000E+000
1	851.79802556	2.149760E-011	6.017595E-012	0	0.000000E+000
1	851.82608104	6.017595E-012	2.149760E-011	1	0.000000E+000
1	851.82676858	2.149760E-011	6.017595E-012	0	0.000000E+000
1	851.84274524	6.017595E-012	2.149760E-011	1	0.000000E+000
1	851.84300216	2.149760E-011	6.017595E-012	0	0.000000E+000
1	851.84303039	6.017595E-012	2.149760E-011	1	0.000000E+000
1	851.84321705	2.149760E-011	6.017595E-012	0	0.000000E+000
1	851.85649505	6.017595E-012	2.149760E-011	1	0.000000E+000
1	851.85669618	2.149760E-011	6.017595E-012	0	0.000000E+000
1	851.86463676	6.017595E-012	2.149760E-011	1	0.000000E+000
1	851.86471311	2.149760E-011	6.017595E-012	0	0.000000E+000
1	851.86472929	6.017595E-012	2.149760E-011	1	0.000000E+000
1	851.86542767	2.149760E-011	6.017595E-012	0	0.000000E+000
1	851.87854414	6.017595E-012	2.149760E-011	1	0.000000E+000
1	851.87861611	2.149760E-011	6.017595E-012	0	0.000000E+000
1	851.87866881	6.017595E-012	2.149760E-011	1	0.000000E+000
1	851.87890237	2.149760E-011	6.017595E-012	0	0.000000E+000
1	851.87893012	6.017595E-012	2.149760E-011	1	0.000000E+000
1	851.87906239	2.149760E-011	6.017595E-012	0	0.000000E+000
1	851.87909854	6.017595E-012	2.149760E-011	1	0.000000E+000
1	851.88218075	2.149760E-011	6.017595E-012	0	0.000000E+000
1	851.89314473	6.017595E-012	2.149760E-011	1	0.000000E+000
1	851.89556105	2.149760E-011	6.017595E-012	0	0.000000E+000
1	852.71601435	6.156837E-012	2.163684E-011	1	0.000000E+000
1	852.71601500	2.163684E-011	6.156837E-012	0	0.000000E+000
1	852.71601566	6.156837E-012	2.163684E-011	1	0.000000E+000
1	852.71736262	2.163684E-011	6.156837E-012	0	0.000000E+000
1	852.71739952	6.156837E-012	2.163684E-011	1	0.000000E+000
1	852.72313598	2.163684E-011	6.156837E-012	0	0.000000E+000
1	852.72700755	6.156837E-012	2.163684E-011	1	0.000000E+000
1	852.73057057	2.163684E-011	6.156837E-012	0	0.000000E+000
1	852.74774589	6.156837E-012	2.163684E-011	1	0.000000E+000
1	852.75136267	2.163684E-011	6.156837E-012	0	0.000000E+000
1	852.75799325	6.156837E-012	2.163684E-011	1	0.000000E+000
1	852.75841014	2.163684E-011	6.156837E-012	0	0.000000E+000
1	852.79976765	6.156837E-012	2.163684E-011	1	0.000000E+000
1	852.80192962	2.163684E-011	6.156837E-012	0	0.000000E+000
1	852.80403644	6.156837E-012	2.163684E-011	1	0.000000E+000
1	852.80575033	2.163684E-011	6.156837E-012	0	0.000000E+000
1	852.81018389	6.156837E-012	2.163684E-011	1	0.000000E+000
1	852.81036212	2.163684E-011	6.156837E-012	0	0.000000E+000
1	852.82153484	6.156837E-012	2.163684E-011	1	0.000000E+000
1	852.82378506	2.163684E-011	6.156837E-012	0	0.000000E+000
1	852.82895814	6.156837E-012	2.163684E-011	1	0.000000E+000
1	852.82955374	2.163684E-011	6.156837E-012	0	0.000000E+000
1	852.83548468	6.156837E-012	2.163684E-011	1	0.000000E+000
1	852.83983138	2.163684E-011	6.156837E-012	0	0.000000E+000
1	852.84523677	6.156837E-012	2.163684E-011	1	0.000000E+000
1	852.84651891	2.163684E-011	6.156837E-012	0	0.000000E+000
1	852.84967433	6.156837E-012	2.163684E-011	1	0.000000E+000
1	852.85127496	2.163684E-011	6.156837E-012	0	0.000000E+000
1	852.86545892	6.156837E-012	2.163684E-011	1	0.000000E+000
1	852.86923685	2.163684E-011	6.156837E-012	0	0.000000E+000
1	852.90568975	6.156837E-012	2.163684E-011	1	0.000000E+000
1	852.90620923	2.163684E-011	6.156837E-012	0	0.000000E+000
1	858.34761919	5.978136E-012	2.145814E-011	1	0.000000E+000
1	858.34805326	2.145814E-011	5.978136E-012	0	0.000000E+000
1	858.37819694	5.978136E-012	2.145814E-011	1	0.000000E+000
1	858.37917459	2.145814E-011	5.978136E-012	0	0.000000E+000
1	858.39646333	5.978136E-012	2.145814E-011	1	0.000000E+000
1	858.39871313	2.145814E-011	5.978136E-012	0	0.000000E+000
1	858.46419505	5.978136E-012	2.145814E-011	1	0.000000E+000
1	858.46502564	2.145814E-011	5.978136E-012	0	0.000000E+000
1	858.87558192	6.208391E-012	2.168839E-011	1	0.000000E+000
1	858.87596102	2.168839E-011	6.208391E-012	0	0.000000E+000
1	858.88490921	6.208391E-012	2.168839E-011	1	0.000000E+000
1	858.88557409	2.168839E-011	6.208391E-012	0	0.000000E+000
1	858.88752810	6.208391E-012	2.168839E-011	1	0.000000E+000
1	858.88778135	2.168839E-011	6.208391E-012	0	0.000000E+000
1	858.89310958	6.208391E-012	2.168839E-011	1	0.000000E+000
1	858.89509944	2.168839E-011	6.208391E-012	0	0.000000E+000
1	858.91281953	6.208391E-012	2.168839E-011	1	0.000000E+000
1	858.91291476	2.168839E-011	6.208391E-012	0	0.000000E+000
1	858.91598513	6.208391E-012	2.168839E-011	1	0.000000E+000
1	858.91611161	2.168839E-011	6.208391E-012	0	0.000000E+000
1	858.92434405	6.208391E-012	2.168839E-011	1	0.000000E+000
1	858.92561379	2.168839E-011	6.208391E-012	0	0.000000E+000
1	858.92571009	6.208391E-012	2.168839E-011	1	0.000000E+000
1	858.92630660	2.168839E-011	6.208391E-012	0	0.000000E+000
1	858.92859423	6.208391E-012	2.168839E-011	1	0.000000E+000
1	858.92958714	2.168839E-011	6.208391E-012	0	0.000000E+000
1	858.95014282	6.208391E-012	2.168839E-011	1	0.000000E+000
1	858.95036064	2.168839E-011	6.208391E-012	0	0.000000E+000
1	858.96675773	6.208391E-012	2.168839E-011	1	0.000000E+000
1	858.96692240	2.168839E-011	6.208391E-012	0	0.000000E+000
1	858.98787060	6.208391E-012	2.168839E-011	1	0.000000E+000
1	858.98804024	2.168839E-011	6.208391E-012	0	0.000000E+000
1	858.98981515	6.208391E-012	2.168839E-011	1	0.000000E+000
1	858.99039061	2.168839E-011	6.208391E-012	0	0.000000E+000
1	858.99041119	6.208391E-012	2.168839E-011	1	0.000000E+000
1	858.99106667	2.168839E-011	6.208391E-012	0	0.000000E+000
1	858.99343977	6.208391E-012	2.168839E-011	1	0.000000E+000
1	858.99380808	2.168839E-011	6.208391E-012	0	0.000000E+000
1	859.75312938	6.072317E-012	2.155232E-011	1	0.000000E+000
1	859.75376331	2.155232E-011	6.072317E-012	0	0.000000E+000
1	859.77983367	6.072317E-012	2.155232E-011	1	0.000000E+000
1	859.78113466	2.155232E-011	6.072317E-012	0	0.000000E+000
1	859.78906371	6.072317E-012	2.155232E-011	1	0.000000E+000
1	859.79189100	2.155232E-011	6.072317E-012	0	0.000000E+000
1	859.79199715	6.072317E-012	2.155232E-011	1	0.000000E+000
1	859.79317525	2.155232E-011	6.072317E-012	0	0.000000E+000
1	859.79765701	6.072317E-012	2.155232E-011	1	0.000000E+000
1	859.79916127	2.155232E-011	6.072317E-012	0	0.000000E+000
1	859.80627384	6.072317E-012	2.155232E-011	1	0.000000E+000
1	859.80643972	2.155232E-011	6.072317E-012	0	0.000000E+000
1	859.82343195	6.072317E-012	2.155232E-011	1	0.000000E+000
1	859.82424742	2.155232E-011	6.072317E-012	0	0.000000E+000
1	859.82432978	6.072317E-012	2.155232E-011	1	0.000000E+000
1	859.82601798	2.155232E-011	6.072317E-012	0	0.000000E+000
1	859.84253223	6.072317E-012	2.155232E-011	1	0.000000E+000
1	859.84358797	2.155232E-011	6.072317E-012	0	0.000000E+000
1	859.86186188	6.072317E-012	2.155232E-011	1	0.000000E+000
1	859.86222407	2.155232E-011	6.072317E-012	0	0.000000E+000
1	859.86227369	6.072317E-012	2.155232E-011	1	0.000000E+000
1	859.86349992	2.155232E-011	6.072317E-012	0	0.000000E+000
1	859.86449683	6.072317E-012	2.155232E-011	1	0.000000E+000
1	859.86456334	2.155232E-011	6.072317E-012	0	0.000000E+000
1	859.86457964	6.072317E-012	2.155232E-011	1	0.000000E+000
1	859.86506207	2.155232E-011	6.072317E-012	0	0.000000E+000
1	859.87247374	6.072317E-012	2.155232E-011	1	0.000000E+000
1	859.87391546	2.155232E-011	6.072317E-012	0	0.000000E+000
1	859.87396506	6.072317E-012	2.155232E-011	1	0.000000E+000
1	859.87711055	2.155232E-011	6.072317E-012	0	0.000000E+000
1	859.91848194	6.072317E-012	2.155232E-011	1	0.000000E+000
1	859.91918973	2.155232E-011	6.072317E-012	0	0.000000E+000
1	859.94281442	6.072317E-012	2.155232E-011	1	0.000000E+000
1	859.94725460	2.155232E-011	6.072317E-012	0	0.000000E+000
1	859.95938888	6.072317E-012	2.155232E-011	1	0.000000E+000
1	859.96065287	2.155232E-011	6.072317E-012	0	0.000000E+000
1	859.98629471	6.072317E-012	2.155232E-011	1	0.000000E+000
1	859.98631582	2.155232E-011	6.072317E-012	0	0.000000E+000
1	859.98698498	6.072317E-012	2.155232E-011	1	0.000000E+000
1	859.99262636	2.155232E-011	6.072317E-012	0	0.000000E+000
1	859.99264791	6.072317E-012	2.155232E-011	1	0.000000E+000
1	859.99540310	2.155232E-011	6.072317E-012	0	0.000000E+000
1	859.99543081	6.072317E-012	2.155232E-011	1	0.000000E+000
1	860.00035368	2.155232E-011	6.072317E-012	0	0.000000E+000
1	860.01077071	6.072317E-012	2.155232E-011	1	0.000000E+000
1	860.01181093	2.155232E-011	6.072317E-012	0	0.000000E+000
1	860.02794722	6.072317E-012	2.155232E-011	1	0.000000E+000
1	860.02880587	2.155232E-011	6.072317E-012	0	0.000000E+000
1	860.02883364	6.072317E-012	2.155232E-011	1	0.000000E+000
1	860.03182120	2.155232E-011	6.072317E-012	0	0.000000E+000
1	860.03200014	6.072317E-012	2.155232E-011	1	0.000000E+000
1	860.03256507	2.155232E-011	6.072317E-012	0	0.000000E+000
1	860.05437129	6.072317E-012	2.155232E-011	1	0.000000E+000
1	860.05627082	2.155232E-011	6.072317E-012	0	0.000000E+000
1	860.08759063	6.072317E-012	2.155232E-011	1	0.000000E+000
1	860.08800716	2.155232E-011	6.072317E-012	0	0.000000E+000
1	860.09828973	6.072317E-012	2.155232E-011	1	0.000000E+000
1	860.09872405	2.155232E-011	6.072317E-012	0	0.000000E+000
1	860.09877244	6.072317E-012	2.155232E-011	1	0.000000E+000
1	860.09914646	2.155232E-011	6.072317E-012	0	0.000000E+000
1	860.13735101	6.072317E-012	2.155232E-011	1	0.000000E+000
1	860.13796987	2.155232E-011	6.072317E-012	0	0.000000E+000
1	862.59832885	6.182296E-012	2.166230E-011	1	0.000000E+000
1	862.60094850	2.166230E-011	6.182296E-012	0	0.000000E+000
1	862.60096406	6.182296E-012	2.166230E-011	1	0.000000E+000
1	862.60295548	2.166230E-011	6.182296E-012	0	0.000000E+000
1	862.60298828	6.182296E-012	2.166230E-011	1	0.000000E+000
1	862.60516558	2.166230E-011	6.182296E-012	0	0.000000E+000
1	862.65784885	6.182296E-012	2.166230E-011	1	0.000000E+000
1	862.66019043	2.166230E-011	6.182296E-012	0	0.000000E+000
1	862.66020052	6.182296E-012	2.166230E-011	1	0.000000E+000
1	862.66162998	2.166230E-011	6.182296E-012	0	0.000000E+000
1	865.87499595	6.276083E-012	2.175608E-011	1	0.000000E+000
1	865.87684902	2.175608E-011	6.276083E-012	0	0.000000E+000
1	865.87883277	6.276083E-012	2.175608E-011	1	0.000000E+000
1	865.88062883	2.175608E-011	6.276083E-012	0	0.000000E+000
1	865.88065554	6.276083E-012	2.175608E-011	1	0.000000E+000
1	865.88167730	2.175608E-011	6.276083E-012	0	0.000000E+000
1	865.88168586	6.276083E-012	2.175608E-011	1	0.000000E+000
1	865.88756344	2.175608E-011	6.276083E-012	0	0.000000E+000
1	865.88759426	6.276083E-012	2.175608E-011	1	0.000000E+000
1	865.88800675	2.175608E-011	6.276083E-012	0	0.000000E+000
1	865.90165817	6.276083E-012	2.175608E-011	1	0.000000E+000
1	865.90176350	2.175608E-011	6.276083E-012	0	0.000000E+000
1	866.00707424	6.281339E-012	2.176134E-011	1	0.000000E+000
1	866.00707500	2.176134E-011	6.281339E-012	0	0.000000E+000
1	866.00707514	6.281339E-012	2.176134E-011	1	0.000000E+000
1	866.00887000	2.176134E-011	6.281339E-012	0	0.000000E+000
1	866.00889760	6.281339E-012	2.176134E-011	1	0.000000E+000
1	866.01038587	2.176134E-011	6.281339E-012	0	0.000000E+000
1	866.02575526	6.281339E-012	2.176134E-011	1	0.000000E+000
1	866.02666579	2.176134E-011	6.281339E-012	0	0.000000E+000
1	866.04312512	6.281339E-012	2.176134E-011	1	0.000000E+000
1	866.04399182	2.176134E-011	6.281339E-012	0	0.000000E+000
1	866.04406102	6.281339E-012	2.176134E-011	1	0.000000E+000
1	866.04774373	2.176134E-011	6.281339E-012	0	0.000000E+000
1	866.05426545	6.281339E-012	2.176134E-011	1	0.000000E+000
1	866.05603736	2.176134E-011	6.281339E-012	0	0.000000E+000
1	866.06893011	6.281339E-012	2.176134E-011	1	0.000000E+000
1	866.06901387	2.176134E-011	6.281339E-012	0	0.000000E+000
1	866.07351245	6.281339E-012	2.176134E-011	1	0.000000E+000
1	866.07422158	2.176134E-011	6.281339E-012	0	0.000000E+000
1	866.07578907	6.281339E-012	2.176134E-011	1	0.000000E+000
1	866.07587078	2.176134E-011	6.281339E-012	0	0.000000E+000
1	866.07591498	6.281339E-012	2.176134E-011	1	0.000000E+000
1	866.07604255	2.176134E-011	6.281339E-012	0	0.000000E+000
1	866.07607709	6.281339E-012	2.176134E-011	1	0.000000E+000
1	866.07741130	2.176134E-011	6.281339E-012	0	0.000000E+000
1	866.07743243	6.281339E-012	2.176134E-011	1	0.000000E+000
1	866.07778081	2.176134E-011	6.281339E-012	0	0.000000E+000
1	866.13331310	6.281339E-012	2.176134E-011	1	0.000000E+000
1	866.13355057	2.176134E-011	6.281339E-012	0	0.000000E+000
1	866.13356327	6.281339E-012	2.176134E-011	1	0.000000E+000
1	866.13433175	2.176134E-011	6.281339E-012	0	0.000000E+000
1	866.14015653	6.281339E-012	2.176134E-011	1	0.000000E+000
1	866.14211835	2.176134E-011	6.281339E-012	0	0.000000E+000
1	866.15475058	6.281339E-012	2.176134E-011	1	0.000000E+000
1	866.15891285	2.176134E-011	6.281339E-012	0	0.000000E+000
1	866.16008108	6.281339E-012	2.176134E-011	1	0.000000E+000
1	866.16053503	2.176134E-011	6.281339E-012	0	0.000000E+000
1	866.16059576	6.281339E-012	2.176134E-011	1	0.000000E+000
1	866.16100510	2.176134E-011	6.281339E-012	0	0.000000E+000
1	866.18295074	6.281339E-012	2.176134E-011	1	0.000000E+000
1	866.18802310	2.176134E-011	6.281339E-012	0	0.000000E+000
1	866.18804413	6.281339E-012	2.176134E-011	1	0.000000E+000
1	866.19015799	2.176134E-011	6.281339E-012	0	0.000000E+000
1	866.19017661	6.281339E-012	2.176134E-011	1	0.000000E+000
1	866.19073949	2.176134E-011	6.281339E-012	0	0.000000E+000
1	866.19077231	6.281339E-012	2.176134E-011	1	0.000000E+000
1	866.19257473	2.176134E-011	6.281339E-012	0	0.000000E+000
1	866.19257728	6.281339E-012	2.176134E-011	1	0.000000E+000
1	866.19271253	2.176134E-011	6.281339E-012	0	0.000000E+000
1	866.19746655	6.281339E-012	2.176134E-011	1	0.000000E+000
1	866.19800095	2.176134E-011	6.281339E-012	0	0.000000E+000
1	866.23615078	6.281339E-012	2.176134E-011	1	0.000000E+000
1	866.23623116	2.176134E-011	6.281339E-012	0	0.000000E+000
1	866.23979414	6.281339E-012	2.176134E-011	1	0.000000E+000
1	866.24092702	2.176134E-011	6.281339E-012	0	0.000000E+000
1	866.24094116	6.281339E-012	2.176134E-011	1	0.000000E+000
1	866.24256528	2.176134E-011	6.281339E-012	0	0.000000E+000
1	866.28919435	6.281339E-012	2.176134E-011	1	0.000000E+000
1	866.29145134	2.176134E-011	6.281339E-012	0	0.000000E+000
1	866.30277206	6.281339E-012	2.176134E-011	1	0.000000E+000
1	866.30326234	2.176134E-011	6.281339E-012	0	0.000000E+000
1	866.30510147	6.281339E-012	2.176134E-011	1	0.000000E+000
1	866.30565873	2.176134E-011	6.281339E-012	0	0.000000E+000
1	866.34692797	6.281339E-012	2.176134E-011	1	0.000000E+000
1	866.34713461	2.176134E-011	6.281339E-012	0	0.000000E+000
1	866.36202428	6.281339E-012	2.176134E-011	1	0.000000E+000
1	866.36251920	2.176134E-011	6.281339E-012	0	0.000000E+000
1	866.36254236	6.281339E-012	2.176134E-011	1	0.000000E+000
1	866.36360873	2.176134E-011	6.281339E-012	0	0.000000E+000
1	866.36362531	6.281339E-012	2.176134E-011	1	0.000000E+000
1	866.36589367	2.176134E-011	6.281339E-012	0	0.000000E+000
1	866.37202599	6.281339E-012	2.176134E-011	1	0.000000E+000
1	866.37266985	2.176134E-011	6.281339E-012	0	0.000000E+000
1	866.38018747	6.281339E-012	2.176134E-011	1	0.000000E+000
1	866.38437005	2.176134E-011	6.281339E-012	0	0.000000E+000
1	866.40159949	6.281339E-012	2.176134E-011	1	0.000000E+000
1	866.40497965	2.176134E-011	6.281339E-012	0	0.000000E+000
1	866.40746635	6.281339E-012	2.176134E-011	1	0.000000E+000
1	866.40820306	2.176134E-011	6.281339E-012	0	0.000000E+000
1	866.45122915	6.281339E-012	2.176134E-011	1	0.000000E+000
1	866.45178224	2.176134E-011	6.281339E-012	0	0.000000E+000
1	866.45234296	6.281339E-012	2.176134E-011	1	0.000000E+000
1	866.45479445	2.176134E-011	6.281339E-012	0	0.000000E+000
1	866.46466082	6.281339E-012	2.176134E-011	1	0.000000E+000
1	866.46575031	2.176134E-011	6.281339E-012	0	0.000000E+000
1	866.46750073	6.281339E-012	2.176134E-011	1	0.000000E+000
1	866.46865996	2.176134E-011	6.281339E-012	0	0.000000E+000
1	866.48950871	6.281339E-012	2.176134E-011	1	0.000000E+000
1	866.49124214	2.176134E-011	6.281339E-012	0	0.000000E+000
1	900.85983615	6.056964E-012	2.153696E-011	1	0.000000E+000
1	900.86013862	2.153696E-011	6.056964E-012	0	0.000000E+000
1	900.86527366	6.056964E-012	2.153696E-011	1	0.000000E+000
1	900.86608226	2.153696E-011	6.056964E-012	0	0.000000E+000
1	900.87590883	6.056964E-012	2.153696E-011	1	0.000000E+000
1	900.87644629	2.153696E-011	6.056964E-012	0	0.000000E+000
1	900.93640053	6.056964E-012	2.153696E-011	1	0.000000E+000
1	900.93783555	2.153696E-011	6.056964E-012	0	0.000000E+000
1	900.94211377	6.056964E-012	2.153696E-011	1	0.000000E+000
1	900.94254938	2.153696E-011	6.056964E-012	0	0.000000E+000
1	900.94255255	6.056964E-012	2.153696E-011	1	0.000000E+000
1	900.94396681	2.153696E-011	6.056964E-012	0	0.000000E+000
1	900.94644421	6.056964E-012	2.153696E-011	1	0.000000E+000
1	900.94648425	2.153696E-011	6.056964E-012	0	0.000000E+000
1	900.94967758	6.056964E-012	2.153696E-011	1	0.000000E+000
1	900.95024245	2.153696E-011	6.056964E-012	0	0.000000E+000
1	901.04509327	6.212566E-012	2.169257E-011	1	0.000000E+000
1	901.04573257	2.169257E-011	6.212566E-012	0	0.000000E+000
1	901.04574885	6.212566E-012	2.169257E-011	1	0.000000E+000
1	901.04610095	2.169257E-011	6.212566E-012	0	0.000000E+000
1	901.05680496	6.212566E-012	2.169257E-011	1	0.000000E+000
1	901.05804547	2.169257E-011	6.212566E-012	0	0.000000E+000
1	901.05806208	6.212566E-012	2.169257E-011	1	0.000000E+000
1	901.05903072	2.169257E-011	6.212566E-012	0	0.000000E+000
1	901.05906367	6.212566E-012	2.169257E-011	1	0.000000E+000
1	901.06177661	2.169257E-011	6.212566E-012	0	0.000000E+000
1	901.07918264	6.212566E-012	2.169257E-011	1	0.000000E+000
1	901.08189537	2.169257E-011	6.212566E-012	0	0.000000E+000
1	904.35076599	6.182238E-012	2.166224E-011	1	0.000000E+000
1	904.35076600	2.166224E-011	6.182238E-012	0	0.000000E+000
1	904.35076697	6.182238E-012	2.166224E-011	1	0.000000E+000
1	904.35218819	2.166224E-011	6.182238E-012	0	0.000000E+000
1	904.35608522	6.182238E-012	2.166224E-011	1	0.000000E+000
1	904.35686723	2.166224E-011	6.182238E-012	0	0.000000E+000
1	904.35690062	6.182238E-012	2.166224E-011	1	0.000000E+000
1	904.35705360	2.166224E-011	6.182238E-012	0	0.000000E+000
1	904.35985591	6.182238E-012	2.166224E-011	1	0.000000E+000
1	904.36083167	2.166224E-011	6.182238E-012	0	0.000000E+000
1	904.38564261	6.182238E-012	2.166224E-011	1	0.000000E+000
1	904.38619950	2.166224E-011	6.182238E-012	0	0.000000E+000
1	904.38627020	6.182238E-012	2.166224E-011	1	0.000000E+000
1	904.38824104	2.166224E-011	6.182238E-012	0	0.000000E+000
1	904.39002615	6.182238E-012	2.166224E-011	1	0.000000E+000
1	904.39362516	2.166224E-011	6.182238E-012	0	0.000000E+000
1	904.39454696	6.182238E-012	2.166224E-011	1	0.000000E+000
1	904.39637623	2.166224E-011	6.182238E-012	0	0.000000E+000
1	904.39885234	6.182238E-012	2.166224E-011	1	0.000000E+000
1	904.39946724	2.166224E-011	6.182238E-012	0	0.000000E+000
1	904.41315186	6.182238E-012	2.166224E-011	1	0.000000E+000
1	904.41318425	2.166224E-011	6.182238E-012	0	0.000000E+000
1	904.42962071	6.182238E-012	2.166224E-011	1	0.000000E+000
1	904.43066434	2.166224E-011	6.182238E-012	0	0.000000E+000
1	904.43068147	6.182238E-012	2.166224E-011	1	0.000000E+000
1	904.43085436	2.166224E-011	6.182238E-012	0	0.000000E+000
1	904.43087745	6.182238E-012	2.166224E-011	1	0.000000E+000
1	904.43146881	2.166224E-011	6.182238E-012	0	0.000000E+000
1	904.43150858	6.182238E-012	2.166224E-011	1	0.000000E+000
1	904.43235355	2.166224E-011	6.182238E-012	0	0.000000E+000
1	904.45844871	6.182238E-012	2.166224E-011	1	0.000000E+000
1	904.45968778	2.166224E-011	6.182238E-012	0	0.000000E+000
1	904.45970546	6.182238E-012	2.166224E-011	1	0.000000E+000
1	904.46005197	2.166224E-011	6.182238E-012	0	0.000000E+000
1	904.46303336	6.182238E-012	2.166224E-011	1	0.000000E+000
1	904.46432081	2.166224E-011	6.182238E-012	0	0.000000E+000
1	904.46566357	6.182238E-012	2.166224E-011	1	0.000000E+000
1	904.46642869	2.166224E-011	6.182238E-012	0	0.000000E+000
1	904.46644835	6.182238E-012	2.166224E-011	1	0.000000E+000
1	904.46736212	2.166224E-011	6.182238E-012	0	0.000000E+000
1	904.47762841	6.182238E-012	2.166224E-011	1	0.000000E+000
1	904.47865350	2.166224E-011	6.182238E-012	0	0.000000E+000
1	904.48121739	6.182238E-012	2.166224E-011	1	0.000000E+000
1	904.48151670	2.166224E-011	6.182238E-012	0	0.000000E+000
1	904.60815883	6.179001E-012	2.165900E-011	1	0.000000E+000
1	904.60815900	2.165900E-011	6.179001E-012	0	0.000000E+000
1	904.60815986	6.179001E-012	2.165900E-011	1	0.000000E+000
1	904.60869176	2.165900E-011	6.179001E-012	0	0.000000E+000
1	904.64845874	6.179001E-012	2.165900E-011	1	0.000000E+000
1	904.64889265	2.165900E-011	6.179001E-012	0	0.000000E+000
1	904.64891879	6.179001E-012	2.165900E-011	1	0.000000E+000
1	904.65012888	2.165900E-011	6.179001E-012	0	0.000000E+000
1	904.65910463	6.179001E-012	2.165900E-011	1	0.000000E+000
1	904.66021750	2.165900E-011	6.179001E-012	0	0.000000E+000
[truncated: 295,065 more chars]
