# Supplementary material for: Ancestral acetylcholine receptor β-subunit forms homopentamers that prime before opening spontaneously
Source: eLife. 2022 Jul 4;11:e76504. doi: 10.7554/eLife.76504 (PMC9365395; doi:10.7554/eLife.76504)
Supplement: Figure 4—figure supplement 1—source data 1. — Detected single-channel event durations for the human adult muscle-type acetylcholine receptor in the presence of increasing concentrations of acetylcholine (ACh; 3 µM, 6 µM, 10 µM, 18 µM, 30 µM, 60 µM, 100 µM, and 180 µM). Compressed file includes 24 TAC 4.3.3 event files (*.evt format) of the single-channel detections for the three recordings for each acetylcholine concentration (fileA, fileB, and fileC in each case) in the presented kinetic analysis, as well as the associated R scripts (*.txt format) for defining and sorting bursts. [file elife-76504-fig4-figsupp1-data1.zip › F4S1-SD1/Source Data - Figure 4-figure supplement 1/Figure 4-figure supplement 1_WTMuscle3uMACh_fileB.evt]

5
File
Acquire	D:\Data\Christian\1-Single Channel Recordings\WTMuscle (control)\3uM ACh\Recordings\a2 - 17-08-22-WTMuslce-BRBS-PA3OOPS-120mV-3.acquire	0	
Sweeps
1	216.349139	0.000000	0.315975	0.0000000E+000	0.0000000E+000	
2	1472.390580	0.000000	0.293171	0.0000000E+000	0.0000000E+000	
Segments
1	129	0.000000	0.315975	0.317657	0.446304	0.773172	0.946745	1.546905	1.734489	11.719384	12.129764	12.314077	12.566488	13.139564	13.240211	18.650241	18.750849	18.823903	18.924656	18.929881	19.235463	19.293083	19.907940	19.912921	20.020404	21.181688	21.567936	26.933980	27.249488	27.306042	27.559138	44.174013	44.275401	44.822798	44.946434	44.955084	45.055551	45.702686	45.837512	49.588241	49.796490	49.797337	49.885338	49.928409	50.095241	59.854974	59.970035	61.013077	61.113651	61.135065	61.218968	61.750084	61.853261	62.533471	62.816128	62.839001	62.993215	63.035609	63.103407	63.106536	63.253485	63.297753	63.606747	64.675906	64.781745	64.852482	65.176040	73.862140	74.287004	74.307801	74.392724	80.011280	80.189849	80.206041	80.310786	81.536615	81.684670	81.713369	81.878919	94.109512	94.688198	94.763514	94.864297	95.069392	95.228871	95.648576	95.766900	102.088372	102.211114	102.226137	102.299475	102.386046	102.487157	102.516229	102.648531	106.770625	106.895842	107.306771	107.426985	107.469017	107.520771	107.564611	107.666432	107.672729	107.892985	112.157116	112.421495	129.334284	129.489730	130.281015	130.491773	131.716588	131.999605	134.228849	134.414251	136.480013	136.619400	136.632537	136.686754	137.062396	137.258689	137.287897	137.419016	137.622418	137.757359	137.997273	138.139654	138.139865	138.202407	138.205401	138.323958	138.336473	138.586452	138.598617	138.848760	139.217906	139.319057	139.319513	139.608616	140.086240	140.713539	140.776669	140.959983	141.344236	141.510858	141.741578	141.841660	143.224589	143.524680	143.726330	143.857947	143.922869	144.220234	144.234713	144.298489	144.300249	144.458109	144.518054	144.673809	144.693465	144.770805	144.899527	145.094159	145.152217	145.398364	145.414361	145.535022	145.545433	145.710300	149.313601	149.526091	149.565399	149.746199	149.895841	150.007370	150.067417	150.145439	150.385855	150.564673	150.979836	151.337128	151.864880	152.052288	152.099033	152.150244	152.195777	152.306375	152.400122	152.505285	153.103916	153.204086	153.321698	153.439794	155.158102	155.483231	155.506905	155.831905	155.897936	156.049193	156.173814	156.291102	156.482206	156.637064	156.790154	156.973057	157.014233	157.437919	158.068606	158.378391	158.414522	158.535911	158.800391	158.972251	159.952156	160.216566	160.225497	160.293934	160.356569	160.450370	175.776319	175.876771	175.888601	175.999754	176.080728	176.185779	184.454492	184.848798	188.084558	188.822504	188.864729	189.141782	189.234659	189.443563	190.924638	192.275219	192.278130	192.784867	192.796889	193.008427	198.756629	198.858892	205.884051	206.058511	206.100697	206.876497	207.449937	207.828846	208.625075	208.766480	208.788624	209.087680	209.533002	209.851521	215.815113	216.009333	216.009860	216.110688	216.143505	216.349139	
2	606	0.000000	0.293171	0.443366	0.559830	1.801519	1.948316	1.976400	2.051846	2.177370	2.626202	2.927606	3.135605	3.210477	3.589668	3.614800	3.825272	3.876944	3.936514	3.961780	4.083612	4.139088	4.221464	4.319213	4.464964	6.484527	6.585642	6.629456	6.816805	6.826064	7.105200	12.546120	12.673516	13.111701	13.213148	13.248592	13.473573	15.430286	15.665765	15.673424	15.811117	15.870032	15.927563	15.935568	16.066136	16.066640	16.192225	16.219030	16.411640	17.535293	17.981766	22.665879	22.946243	22.947920	23.032715	26.355180	26.654078	26.685670	26.803517	26.855598	27.117512	27.270701	27.386414	27.404368	27.575566	27.600976	27.665263	27.666512	27.899142	35.674486	35.825286	36.675618	36.780484	36.791345	37.012985	37.038160	37.221867	37.234768	37.321504	37.384355	37.643923	37.693520	37.910969	39.364048	39.645775	39.659600	39.919039	40.123329	40.310237	40.314960	40.389372	41.127093	41.503150	42.435464	42.594876	43.931575	44.238544	44.247120	44.637610	44.802032	45.256103	45.295696	45.406595	45.426768	45.542902	51.926479	52.027900	52.109096	52.567172	52.672721	52.958537	53.656711	54.095666	54.292056	54.569057	54.602451	54.709969	59.724893	59.825475	60.000824	60.103496	60.199858	60.301754	60.304081	60.564784	60.565584	60.623805	60.745368	60.999771	61.139197	61.422650	62.680657	62.783911	63.504320	63.823350	63.842384	63.960048	63.973456	64.143090	64.215073	64.463414	64.520360	64.624495	64.628816	64.686969	82.207530	82.584456	84.215292	84.414211	84.420688	84.542378	84.586097	84.686912	85.019189	85.160775	85.207120	85.565052	85.600336	85.738455	85.796944	86.015887	88.860544	88.961235	89.008208	89.236656	90.464926	90.566474	90.717996	90.829574	90.846677	91.038489	91.059525	91.430068	91.433040	91.820897	91.826256	92.211802	92.290016	92.493091	92.547152	92.806238	92.809296	93.123448	93.136976	93.456595	93.464656	93.591393	93.595728	93.697736	93.747221	93.903014	101.282219	101.383007	101.394512	101.463833	101.525584	101.587870	101.591120	101.661355	101.722192	101.829234	102.721911	102.852715	103.722453	103.869705	103.999873	104.205031	104.298259	104.400942	104.409168	104.484744	104.540240	104.788107	104.802384	105.078767	105.130064	105.417107	105.583059	105.825817	107.354719	107.470160	113.069228	113.172583	113.647666	113.813377	113.846352	113.965333	113.977424	114.145099	114.174032	114.278549	114.305104	114.375318	114.832623	115.052199	115.571936	115.672791	115.681360	116.311283	124.829130	124.930118	125.307428	125.414694	125.446224	125.744083	125.773904	125.873721	125.904976	125.966211	125.970512	126.050506	126.187635	126.360132	126.363728	126.512238	126.560336	126.650709	127.715565	127.856572	128.344441	128.483801	142.476055	142.588571	142.616656	144.648520	157.244685	157.615313	157.624400	158.275510	158.279760	158.575542	158.607440	159.126810	159.131728	159.373200	159.393872	159.630755	159.687372	159.975184	159.983696	160.146689	210.979100	211.082479	211.122006	211.279993	211.901277	212.240104	212.281424	212.601765	212.609104	212.859871	212.871248	212.929295	212.936784	213.224609	213.645571	213.862277	213.919824	214.049026	214.050896	214.143252	214.181968	214.951498	215.164499	215.305919	215.364932	215.586303	215.632205	215.865181	215.885904	215.942537	216.008104	216.575873	217.034721	217.258229	217.267478	217.476702	217.561041	217.661752	217.938374	218.553558	219.694931	219.821949	219.824396	220.275191	220.276816	220.386467	220.427269	220.529195	220.601814	220.702452	220.749154	221.718755	221.891966	222.668724	222.785149	222.960738	222.963792	223.031442	223.305752	223.407465	223.558712	223.666474	224.206439	224.797606	237.318909	237.561704	237.578320	237.692759	237.709392	238.010335	238.037072	238.170549	238.170932	238.321851	238.796095	238.923940	239.615533	240.126735	240.134224	240.320325	240.330832	240.644519	240.757550	240.890446	240.927406	241.400142	241.444944	241.554466	241.856009	242.134299	243.361770	243.669880	243.673168	243.769231	243.929838	244.283632	245.549713	245.793114	245.835856	246.155580	246.273191	247.360814	247.687389	247.791845	247.824756	248.307502	248.402663	248.893247	248.990040	249.175866	249.178192	249.487233	255.121390	255.262045	255.273040	255.773821	255.836849	256.523753	256.583760	256.637218	256.649296	256.715452	256.780368	257.203329	257.239120	257.482625	257.501264	258.007399	258.025552	258.087159	258.091088	258.220254	258.222160	258.628531	260.562610	260.710163	260.712528	260.833970	260.944180	261.051322	261.480363	262.016417	262.023248	262.537856	262.698200	262.960219	263.006288	263.126809	263.137360	263.617040	263.661648	263.787559	263.792720	264.064198	280.511674	280.745309	283.967602	284.070358	286.410950	286.543618	286.608855	286.724813	286.730320	286.878241	289.719050	289.919516	289.941584	290.037198	293.857881	294.012405	294.070352	294.316698	294.433329	294.568571	294.703728	294.937218	294.987856	295.311354	295.315536	295.447174	295.512144	295.806792	295.868320	296.179893	296.994107	297.264748	310.773413	311.139523	311.633789	311.859714	314.239968	314.383705	314.386512	314.448228	314.452048	314.750986	336.556269	336.818904	336.958593	337.146878	338.898321	338.999833	339.549758	339.653435	339.683408	340.027986	340.077792	340.425268	340.469840	340.842557	340.863056	341.180624	341.190736	341.251856	342.097790	342.214808	342.290468	342.430056	342.435920	342.543055	342.566992	342.705422	342.763704	343.861493	349.342024	349.443031	349.485607	349.711990	349.724102	349.824738	349.841488	349.947282	349.973956	350.075964	350.244853	350.389560	350.435108	350.557003	350.562384	350.881301	350.890064	351.277456	351.283280	351.599497	351.610960	351.674524	351.676496	352.148508	352.200784	352.393560	352.625757	352.787104	352.790608	352.890388	352.921680	353.179983	353.183824	353.882947	361.647715	361.752602	361.775255	361.920772	361.965648	362.019710	362.509901	362.613097	362.621008	362.720606	363.191239	363.799845	363.800656	363.911604	363.931728	364.035134	364.062800	364.156139	364.193872	364.396327	365.456827	365.766044	365.973687	366.242332	366.291024	366.459480	366.938391	367.045591	369.073100	369.181213	390.831319	391.045327	391.063632	391.447777	391.456848	391.514843	437.790878	437.898122	450.915034	451.016518	451.029072	451.090205	451.259931	451.416565	451.422288	451.500054	458.577353	458.692418	462.244130	462.400407	475.426864	475.559536	480.266279	480.762452	480.874714	481.822152	481.836757	482.226733	498.211164	498.395049	511.630854	512.663318	512.718769	513.179496	513.666276	513.774610	514.925701	515.099342	515.123280	515.329486	516.066949	516.227527	516.237392	516.301937	516.302928	516.421895	516.451711	516.730473	516.785412	517.191265	517.666785	517.772020	517.810256	517.933790	517.971944	518.776302	518.793296	520.823266	521.080331	521.245405	521.283664	521.372886	521.414736	521.512468	521.812876	522.035414	522.070096	522.155921	604.117955	604.317839	604.522370	605.184799	611.029601	611.256283	646.734810	646.839282	660.572416	660.744263	669.690457	669.868156	670.761815	670.925154	671.233599	671.891937	672.887106	673.123003	673.130576	673.245600	673.261648	673.794425	673.851472	673.941382	675.709349	675.817523	675.817552	676.073924	676.079696	676.402466	676.407376	676.576325	676.624934	676.762061	676.800592	676.951496	677.151115	677.251838	677.259344	678.321732	678.373456	678.823500	680.651359	680.917593	680.929360	681.213720	681.541856	681.845030	681.846864	682.210260	686.646595	686.864922	686.893136	686.997998	693.687187	693.870280	694.663853	694.817900	700.336273	700.630283	706.563076	706.684701	711.389385	711.510366	718.270921	718.393986	743.642767	743.744444	743.778384	744.125057	744.171600	744.653546	744.700399	745.086254	745.089104	745.204948	745.333972	745.775674	745.810000	745.882356	761.160428	761.308365	772.375212	772.476928	775.452444	775.570862	786.253341	786.431601	799.719755	799.966538	800.038640	800.190625	800.204880	800.269530	803.001457	803.132511	806.601341	807.080528	814.897421	815.474486	816.274299	816.396137	816.686805	816.832562	816.851024	817.097967	817.134488	817.290833	817.309776	817.422379	817.440848	817.621026	817.952992	818.086647	818.096208	818.485249	818.489424	818.863227	818.903487	819.086441	819.553361	819.712687	819.734608	819.799119	819.800144	819.955164	820.518642	821.504890	821.517475	821.879201	821.897296	822.004766	822.028368	822.088011	822.116767	822.284900	822.349398	822.587120	832.813463	833.056692	871.404909	871.657658	871.763736	871.902777	872.614422	872.827836	872.830778	873.030087	873.171284	873.604780	875.513785	875.717048	877.299064	878.266937	878.323792	878.604767	881.241756	881.426113	882.447884	882.899021	882.978904	883.305311	894.120606	894.673239	923.573282	923.748394	926.867788	927.136709	927.148112	927.209611	927.213648	927.348241	927.410256	927.894382	927.934544	927.997927	928.000080	928.208715	928.211534	928.433723	928.520060	928.640017	929.469795	929.609590	929.638480	929.704123	929.929197	930.098764	930.232962	930.548476	930.555984	931.138158	931.145808	931.302827	931.342416	931.474945	932.593068	932.760573	933.467293	933.568296	933.570640	933.643486	976.533180	976.667816	976.753995	976.883415	976.889936	977.512826	989.205553	989.336009	989.355247	989.783719	990.204437	990.412642	990.455888	990.615212	990.675129	990.867371	990.914640	991.029004	991.045712	991.176388	991.176784	991.235589	1029.680240	1029.842163	1029.866841	1030.217133	1030.236240	1030.408764	1030.525696	1030.727909	1030.760528	1030.887211	1030.891600	1030.988553	1031.022672	1031.097481	1031.153744	1031.211114	1031.219280	1031.275936	1031.344172	1032.002541	1032.005712	1032.473014	1052.767019	1052.971265	1053.327993	1053.580516	1096.340249	1096.551241	1096.558672	1096.721232	1124.664034	1124.808631	1125.880283	1126.963981	1126.967376	1128.368084	1128.652405	1128.882528	1137.123125	1137.225328	1137.256528	1137.442558	1137.453136	1137.834323	1137.846352	1137.987656	1138.042960	1138.190490	1155.855749	1155.998752	1166.659143	1167.254241	1167.290068	1167.413072	1206.845134	1206.945995	1206.986832	1207.109045	1212.527359	1212.641947	1213.958846	1214.105499	1214.130256	1214.375321	1217.635277	1217.934640	1218.219825	1218.365995	1218.390096	1218.468878	1218.521168	1218.698507	1218.717776	1219.035291	1219.128891	1219.230260	1219.242064	1219.403979	1219.438672	1219.541792	1219.579032	1219.689089	1219.700816	1220.054914	1220.094032	1220.393274	1231.350199	1231.451323	1232.765132	1233.121395	1234.436511	1234.799364	1234.852491	1234.970528	1234.970704	1235.192229	1235.232848	1235.399188	1239.193282	1239.425075	1239.427152	1239.567262	1239.641878	1239.775901	1239.820368	1240.080332	1240.082512	1240.276719	1240.279120	1240.331723	1240.344656	1240.506444	1240.541264	1241.654453	1241.655376	1241.776662	1241.786448	1241.917690	1241.983056	1243.327847	1243.359312	1243.663110	1243.703013	1244.072781	1244.406039	1244.569433	1244.871557	1244.977490	1245.056644	1245.211090	1245.556741	1246.225965	1246.327276	1246.437410	1246.439504	1246.629578	1246.636112	1246.899096	1246.907131	1247.008843	1247.209657	1247.647589	1247.684688	1247.865564	1248.159009	1248.375528	1248.721632	1249.065276	1249.126480	1249.210492	1249.306271	1249.439561	1249.454160	1249.642721	1249.718906	1249.971571	1250.138610	1250.239346	1250.240592	1250.328730	1250.932339	1251.135494	1251.158096	1251.337318	1251.354704	1251.547913	1251.579070	1252.006386	1252.057544	1252.172439	1252.265292	1252.399736	1252.403280	1252.459547	1252.468816	1253.163940	1253.189712	1253.319803	1264.124503	1264.308525	1264.330832	1264.464410	1264.756249	1264.929004	1265.033519	1265.359145	1265.379408	1265.438495	1265.444944	1265.530268	1265.579759	1265.757593	1265.772624	1266.627142	1266.633669	1267.615842	1267.618609	1268.065794	1268.186054	1268.291309	1268.328528	1268.702289	1268.732790	1269.108965	1269.114960	1269.507544	1269.574371	1270.196111	1270.229072	1270.354537	1270.360144	1270.739631	1270.753360	1271.035278	1272.482122	1272.981873	1272.993938	1273.172721	1273.178192	1273.333385	1273.379213	1273.629785	1273.662263	1273.766158	1273.768016	1273.970786	1274.030160	1274.158972	1274.234266	1274.419662	1274.487196	1274.709459	1274.787803	1275.525883	1275.626178	1275.901828	1276.318234	1276.697126	1278.081304	1278.612540	1278.617680	1278.779734	1280.940714	1281.702116	1281.795555	1282.399831	1282.418768	1282.538666	1282.549840	1282.782973	1283.992394	1284.169042	1284.188240	1284.247249	1284.253776	1284.873010	1285.718358	1286.654451	1287.937449	1288.177589	1288.185936	1288.306426	1288.322634	1288.975373	1288.985195	1289.132128	1289.168976	1289.403436	1289.464575	1289.568999	1293.128504	1293.231555	1293.232208	1293.418534	1293.428816	1293.503519	1294.307773	1294.662821	1294.674000	1294.782945	1349.750321	1349.891502	1374.848471	1374.960007	1375.025881	1375.383998	1377.018236	1377.395292	1378.030772	1378.142762	1378.166864	1378.877466	1380.794541	1381.090839	1381.283436	1381.614168	1382.365661	1382.753908	1420.318753	1421.247340	1422.787726	1423.451562	1423.452240	1423.894930	1423.910992	1424.204059	1424.712332	1424.815095	1424.979271	1425.386342	1425.418320	1425.814236	1427.980891	1428.590769	1432.803709	1433.629789	1433.902996	1434.161394	1434.770497	1435.004980	1435.487869	1435.750846	1435.990433	1436.425066	1439.066005	1439.166634	1459.985489	1460.195040	1460.762828	1461.950039	1465.423466	1465.602534	1466.150845	1466.254157	1466.350422	1466.601969	1466.640464	1467.138115	1467.164752	1468.473607	1468.475472	1469.425233	1469.458512	1469.750397	1470.377255	1470.763698	1471.276044	1471.391203	1471.570740	1472.271095	1472.287574	1472.390580	
Events
File
Acquire	D:\Data\Christian\1-Single Channel Recordings\WTMuscle (control)\3uM ACh\Recordings\a2 - 17-08-22-WTMuslce-BRBS-PA3OOPS-120mV-3.acquire	0	
Sweeps
1	216.349139	0.000000	0.315975	0.0000000E+000	0.0000000E+000	
2	1472.390580	0.000000	0.293171	0.0000000E+000	0.0000000E+000	
Segments
1	129	0.000000	0.315975	0.317657	0.446304	0.773172	0.946745	1.546905	1.734489	11.719384	12.129764	12.314077	12.566488	13.139564	13.240211	18.650241	18.750849	18.823903	18.924656	18.929881	19.235463	19.293083	19.907940	19.912921	20.020404	21.181688	21.567936	26.933980	27.249488	27.306042	27.559138	44.174013	44.275401	44.822798	44.946434	44.955084	45.055551	45.702686	45.837512	49.588241	49.796490	49.797337	49.885338	49.928409	50.095241	59.854974	59.970035	61.013077	61.113651	61.135065	61.218968	61.750084	61.853261	62.533471	62.816128	62.839001	62.993215	63.035609	63.103407	63.106536	63.253485	63.297753	63.606747	64.675906	64.781745	64.852482	65.176040	73.862140	74.287004	74.307801	74.392724	80.011280	80.189849	80.206041	80.310786	81.536615	81.684670	81.713369	81.878919	94.109512	94.688198	94.763514	94.864297	95.069392	95.228871	95.648576	95.766900	102.088372	102.211114	102.226137	102.299475	102.386046	102.487157	102.516229	102.648531	106.770625	106.895842	107.306771	107.426985	107.469017	107.520771	107.564611	107.666432	107.672729	107.892985	112.157116	112.421495	129.334284	129.489730	130.281015	130.491773	131.716588	131.999605	134.228849	134.414251	136.480013	136.619400	136.632537	136.686754	137.062396	137.258689	137.287897	137.419016	137.622418	137.757359	137.997273	138.139654	138.139865	138.202407	138.205401	138.323958	138.336473	138.586452	138.598617	138.848760	139.217906	139.319057	139.319513	139.608616	140.086240	140.713539	140.776669	140.959983	141.344236	141.510858	141.741578	141.841660	143.224589	143.524680	143.726330	143.857947	143.922869	144.220234	144.234713	144.298489	144.300249	144.458109	144.518054	144.673809	144.693465	144.770805	144.899527	145.094159	145.152217	145.398364	145.414361	145.535022	145.545433	145.710300	149.313601	149.526091	149.565399	149.746199	149.895841	150.007370	150.067417	150.145439	150.385855	150.564673	150.979836	151.337128	151.864880	152.052288	152.099033	152.150244	152.195777	152.306375	152.400122	152.505285	153.103916	153.204086	153.321698	153.439794	155.158102	155.483231	155.506905	155.831905	155.897936	156.049193	156.173814	156.291102	156.482206	156.637064	156.790154	156.973057	157.014233	157.437919	158.068606	158.378391	158.414522	158.535911	158.800391	158.972251	159.952156	160.216566	160.225497	160.293934	160.356569	160.450370	175.776319	175.876771	175.888601	175.999754	176.080728	176.185779	184.454492	184.848798	188.084558	188.822504	188.864729	189.141782	189.234659	189.443563	190.924638	192.275219	192.278130	192.784867	192.796889	193.008427	198.756629	198.858892	205.884051	206.058511	206.100697	206.876497	207.449937	207.828846	208.625075	208.766480	208.788624	209.087680	209.533002	209.851521	215.815113	216.009333	216.009860	216.110688	216.143505	216.349139	
2	606	0.000000	0.293171	0.443366	0.559830	1.801519	1.948316	1.976400	2.051846	2.177370	2.626202	2.927606	3.135605	3.210477	3.589668	3.614800	3.825272	3.876944	3.936514	3.961780	4.083612	4.139088	4.221464	4.319213	4.464964	6.484527	6.585642	6.629456	6.816805	6.826064	7.105200	12.546120	12.673516	13.111701	13.213148	13.248592	13.473573	15.430286	15.665765	15.673424	15.811117	15.870032	15.927563	15.935568	16.066136	16.066640	16.192225	16.219030	16.411640	17.535293	17.981766	22.665879	22.946243	22.947920	23.032715	26.355180	26.654078	26.685670	26.803517	26.855598	27.117512	27.270701	27.386414	27.404368	27.575566	27.600976	27.665263	27.666512	27.899142	35.674486	35.825286	36.675618	36.780484	36.791345	37.012985	37.038160	37.221867	37.234768	37.321504	37.384355	37.643923	37.693520	37.910969	39.364048	39.645775	39.659600	39.919039	40.123329	40.310237	40.314960	40.389372	41.127093	41.503150	42.435464	42.594876	43.931575	44.238544	44.247120	44.637610	44.802032	45.256103	45.295696	45.406595	45.426768	45.542902	51.926479	52.027900	52.109096	52.567172	52.672721	52.958537	53.656711	54.095666	54.292056	54.569057	54.602451	54.709969	59.724893	59.825475	60.000824	60.103496	60.199858	60.301754	60.304081	60.564784	60.565584	60.623805	60.745368	60.999771	61.139197	61.422650	62.680657	62.783911	63.504320	63.823350	63.842384	63.960048	63.973456	64.143090	64.215073	64.463414	64.520360	64.624495	64.628816	64.686969	82.207530	82.584456	84.215292	84.414211	84.420688	84.542378	84.586097	84.686912	85.019189	85.160775	85.207120	85.565052	85.600336	85.738455	85.796944	86.015887	88.860544	88.961235	89.008208	89.236656	90.464926	90.566474	90.717996	90.829574	90.846677	91.038489	91.059525	91.430068	91.433040	91.820897	91.826256	92.211802	92.290016	92.493091	92.547152	92.806238	92.809296	93.123448	93.136976	93.456595	93.464656	93.591393	93.595728	93.697736	93.747221	93.903014	101.282219	101.383007	101.394512	101.463833	101.525584	101.587870	101.591120	101.661355	101.722192	101.829234	102.721911	102.852715	103.722453	103.869705	103.999873	104.205031	104.298259	104.400942	104.409168	104.484744	104.540240	104.788107	104.802384	105.078767	105.130064	105.417107	105.583059	105.825817	107.354719	107.470160	113.069228	113.172583	113.647666	113.813377	113.846352	113.965333	113.977424	114.145099	114.174032	114.278549	114.305104	114.375318	114.832623	115.052199	115.571936	115.672791	115.681360	116.311283	124.829130	124.930118	125.307428	125.414694	125.446224	125.744083	125.773904	125.873721	125.904976	125.966211	125.970512	126.050506	126.187635	126.360132	126.363728	126.512238	126.560336	126.650709	127.715565	127.856572	128.344441	128.483801	142.476055	142.588571	142.616656	144.648520	157.244685	157.615313	157.624400	158.275510	158.279760	158.575542	158.607440	159.126810	159.131728	159.373200	159.393872	159.630755	159.687372	159.975184	159.983696	160.146689	210.979100	211.082479	211.122006	211.279993	211.901277	212.240104	212.281424	212.601765	212.609104	212.859871	212.871248	212.929295	212.936784	213.224609	213.645571	213.862277	213.919824	214.049026	214.050896	214.143252	214.181968	214.951498	215.164499	215.305919	215.364932	215.586303	215.632205	215.865181	215.885904	215.942537	216.008104	216.575873	217.034721	217.258229	217.267478	217.476702	217.561041	217.661752	217.938374	218.553558	219.694931	219.821949	219.824396	220.275191	220.276816	220.386467	220.427269	220.529195	220.601814	220.702452	220.749154	221.718755	221.891966	222.668724	222.785149	222.960738	222.963792	223.031442	223.305752	223.407465	223.558712	223.666474	224.206439	224.797606	237.318909	237.561704	237.578320	237.692759	237.709392	238.010335	238.037072	238.170549	238.170932	238.321851	238.796095	238.923940	239.615533	240.126735	240.134224	240.320325	240.330832	240.644519	240.760062	240.890446	240.927406	241.400142	241.444944	241.554466	241.856009	242.134299	243.361770	243.669880	243.673168	243.769231	243.929838	244.283632	245.549713	245.793114	245.835856	246.155580	246.273191	247.360814	247.687389	247.791845	247.824756	248.307502	248.402663	248.893247	248.990040	249.175866	249.178192	249.487233	255.121390	255.262045	255.273040	255.773821	255.836849	256.523753	256.583760	256.637218	256.649296	256.715452	256.780368	257.203329	257.239120	257.482625	257.501264	258.007399	258.025552	258.087159	258.091088	258.220254	258.222160	258.628531	260.562610	260.710163	260.712528	260.833970	260.944180	261.051322	261.480363	262.016417	262.023248	262.537856	262.698200	262.960219	263.006288	263.126809	263.137360	263.617040	263.661648	263.787559	263.792720	264.064198	280.511674	280.745309	283.967602	284.070358	286.410950	286.543618	286.608855	286.724813	286.730320	286.878241	289.719050	289.919516	289.941584	290.037198	293.857881	294.012405	294.070352	294.316698	294.433329	294.568571	294.703728	294.937218	294.987856	295.311354	295.315536	295.447174	295.512144	295.806792	295.868320	296.179893	296.994107	297.264748	310.773413	311.139523	311.633789	311.859714	314.239968	314.383705	314.386512	314.448228	314.452048	314.750986	336.556269	336.818904	336.958593	337.146878	338.898321	338.999833	339.549758	339.653435	339.683408	340.027986	340.077792	340.425268	340.469840	340.842557	340.863056	341.180624	341.190736	341.251856	342.097790	342.214808	342.290468	342.430056	342.435920	342.543055	342.566992	342.705422	342.763704	343.861493	349.342024	349.443031	349.485607	349.711990	349.724102	349.824738	349.841488	349.947282	349.973956	350.075964	350.244853	350.389560	350.435108	350.557003	350.562384	350.881301	350.890064	351.277456	351.283280	351.599497	351.610960	351.674524	351.676496	352.148508	352.200784	352.393560	352.625757	352.787104	352.790608	352.890388	352.921680	353.179983	353.183824	353.882947	361.647715	361.752602	361.775255	361.920772	361.965648	362.019710	362.509901	362.613097	362.621008	362.720606	363.191239	363.799845	363.800656	363.911604	363.931728	364.035134	364.062800	364.156139	364.193872	364.396327	365.456827	365.766044	365.973687	366.242332	366.291024	366.459480	366.938391	367.045591	369.073100	369.181213	390.831319	391.045327	391.063632	391.447777	391.456848	391.514843	437.790878	437.898122	450.915034	451.016518	451.029072	451.090205	451.259931	451.416565	451.422288	451.500054	458.577353	458.692418	462.244130	462.400407	475.426864	475.559536	480.266279	480.762452	480.874714	481.822152	481.836757	482.226733	498.211164	498.395049	511.630854	512.663318	512.718769	513.179496	513.666276	513.774610	514.925701	515.099342	515.123280	515.329486	516.066949	516.227527	516.237392	516.301937	516.302928	516.421895	516.451711	516.730473	516.785412	517.191265	517.666785	517.772020	517.810256	517.933790	517.971944	518.776302	518.793296	520.823266	521.080331	521.245405	521.283664	521.372886	521.414736	521.512468	521.812876	522.035414	522.070096	522.155921	604.117955	604.317839	604.522370	605.184799	611.029601	611.256283	646.734810	646.839282	660.572416	660.744263	669.690457	669.868156	670.761815	670.925154	671.233599	671.891937	672.887106	673.123003	673.130576	673.245600	673.261648	673.794425	673.851472	673.941382	675.709349	675.817523	675.817552	676.073924	676.079696	676.402466	676.407376	676.576325	676.624934	676.762061	676.800592	676.951496	677.151115	677.251838	677.259344	678.321732	678.373456	678.823500	680.651359	680.917593	680.929360	681.213720	681.541856	681.845030	681.846864	682.210260	686.646595	686.864922	686.893136	686.997998	693.687187	693.870280	694.663853	694.817900	700.336273	700.630283	706.563076	706.684701	711.389385	711.510366	718.270921	718.393986	743.642767	743.744444	743.778384	744.125057	744.171600	744.653546	744.700399	745.086254	745.089104	745.204948	745.333972	745.775674	745.810000	745.882356	761.160428	761.308365	772.375212	772.476928	775.452444	775.570862	786.253341	786.431601	799.719755	799.966538	800.038640	800.190625	800.204880	800.269530	803.001457	803.132511	806.601341	807.080528	814.897421	815.474486	816.274299	816.396137	816.686805	816.832562	816.851024	817.097967	817.134488	817.290833	817.309776	817.422379	817.440848	817.621026	817.952992	818.086647	818.096208	818.485249	818.489424	818.863227	818.903487	819.086441	819.553361	819.712687	819.734608	819.799119	819.800144	819.955164	820.518642	821.504890	821.517475	821.879201	821.897296	822.004766	822.028368	822.088011	822.116767	822.284900	822.349398	822.587120	832.813463	833.056692	871.404909	871.657658	871.763736	871.902777	872.614422	872.827836	872.830778	873.030087	873.171284	873.604780	875.513785	875.717048	877.299064	878.266937	878.323792	878.604767	881.241756	881.426113	882.447884	882.899021	882.978904	883.305311	894.120606	894.673239	923.573282	923.748394	926.867788	927.136709	927.148112	927.209611	927.213648	927.348241	927.410256	927.894382	927.934544	927.997927	928.000080	928.208715	928.211534	928.433723	928.520060	928.640017	929.469795	929.609590	929.638480	929.704123	929.929197	930.098764	930.232962	930.548476	930.555984	931.138158	931.145808	931.302827	931.342416	931.474945	932.593068	932.760573	933.467293	933.568296	933.570640	933.643486	976.533180	976.667816	976.753995	976.883415	976.889936	977.512826	989.205553	989.336009	989.355247	989.783719	990.204437	990.412642	990.455888	990.615212	990.675129	990.867371	990.914640	991.029004	991.045712	991.176388	991.176784	991.235589	1029.680240	1029.842163	1029.866841	1030.217133	1030.236240	1030.408764	1030.525696	1030.727909	1030.760528	1030.887211	1030.891600	1030.988553	1031.022672	1031.097481	1031.153744	1031.211114	1031.219280	1031.275936	1031.344172	1032.002541	1032.005712	1032.473014	1052.767019	1052.971265	1053.327993	1053.580516	1096.340249	1096.551241	1096.558672	1096.721232	1124.664034	1124.808631	1125.880283	1126.963981	1126.967376	1128.368084	1128.652405	1128.882528	1137.123125	1137.225328	1137.256528	1137.442558	1137.453136	1137.834323	1137.846352	1137.987656	1138.042960	1138.190490	1155.855749	1155.998752	1166.659143	1167.254241	1167.290068	1167.413072	1206.845134	1206.945995	1206.986832	1207.109045	1212.527359	1212.641947	1213.958846	1214.105499	1214.130256	1214.375321	1217.635277	1217.934640	1218.219825	1218.365995	1218.390096	1218.468878	1218.521168	1218.698507	1218.717776	1219.035291	1219.128891	1219.230260	1219.242064	1219.403979	1219.438672	1219.541792	1219.579032	1219.689089	1219.700816	1220.054914	1220.094032	1220.393274	1231.350199	1231.451323	1232.765132	1233.121395	1234.436511	1234.799364	1234.852491	1234.970528	1234.970704	1235.192229	1235.232848	1235.399188	1239.193282	1239.425075	1239.427152	1239.567262	1239.641878	1239.775901	1239.820368	1240.080332	1240.082512	1240.276719	1240.279120	1240.331723	1240.344656	1240.506444	1240.541264	1241.654453	1241.655376	1241.776662	1241.786448	1241.917690	1241.983056	1243.327847	1243.359312	1243.663110	1243.703013	1244.072781	1244.406039	1244.569433	1244.871557	1244.977490	1245.056644	1245.211090	1245.556741	1246.225965	1246.327276	1246.437410	1246.439504	1246.629578	1246.636112	1246.899096	1246.907131	1247.008843	1247.209657	1247.647589	1247.684688	1247.865564	1248.159009	1248.375528	1248.721632	1249.065276	1249.126480	1249.210492	1249.306271	1249.439561	1249.454160	1249.642721	1249.718906	1249.971571	1250.138610	1250.239346	1250.240592	1250.328730	1250.932339	1251.135494	1251.158096	1251.337318	1251.354704	1251.547913	1251.579070	1252.006386	1252.057544	1252.172439	1252.265292	1252.399736	1252.403280	1252.459547	1252.468816	1253.163940	1253.189712	1253.319803	1264.124503	1264.308525	1264.330832	1264.464410	1264.756249	1264.929004	1265.033519	1265.359145	1265.379408	1265.438495	1265.444944	1265.530268	1265.579759	1265.757593	1265.772624	1266.627142	1266.633669	1267.615842	1267.618609	1268.065794	1268.186054	1268.291309	1268.328528	1268.702289	1268.732790	1269.108965	1269.114960	1269.507544	1269.574371	1270.196111	1270.229072	1270.354537	1270.360144	1270.739631	1270.753360	1271.035278	1272.482122	1272.981873	1272.993938	1273.172721	1273.178192	1273.333385	1273.379213	1273.629785	1273.662263	1273.766158	1273.768016	1273.970786	1274.030160	1274.158972	1274.234266	1274.419662	1274.487196	1274.709459	1274.787803	1275.525883	1275.626178	1275.901828	1276.318234	1276.697126	1278.081304	1278.612540	1278.617680	1278.779734	1280.940714	1281.702116	1281.795555	1282.399831	1282.418768	1282.538666	1282.549840	1282.782973	1283.992394	1284.169042	1284.188240	1284.247249	1284.253776	1284.873010	1285.718358	1286.654451	1287.937449	1288.177589	1288.185936	1288.306426	1288.322634	1288.975373	1288.985195	1289.132128	1289.168976	1289.403436	1289.464575	1289.568999	1293.128504	1293.231555	1293.232208	1293.418534	1293.428816	1293.503519	1294.307773	1294.662821	1294.674000	1294.782945	1349.750321	1349.891502	1374.848471	1374.960007	1375.025881	1375.383998	1377.018236	1377.395292	1378.030772	1378.142762	1378.166864	1378.877466	1380.794541	1381.090839	1381.283436	1381.614168	1382.365661	1382.753908	1420.318753	1421.247340	1422.787726	1423.451562	1423.452240	1423.894930	1423.910992	1424.204059	1424.712332	1424.815095	1424.979271	1425.386342	1425.418320	1425.814236	1427.980891	1428.590769	1432.803709	1433.629789	1433.902996	1434.161394	1434.770497	1435.004980	1435.487869	1435.750846	1435.990433	1436.425066	1439.066005	1439.166634	1459.985489	1460.195040	1460.762828	1461.950039	1465.423466	1465.602534	1466.150845	1466.254157	1466.350422	1466.601969	1466.640464	1467.138115	1467.164752	1468.473607	1468.475472	1469.425233	1469.458512	1469.750397	1470.377255	1470.763698	1471.276044	1471.391203	1471.570740	1472.271095	1472.287574	1472.390580	
Events
1	0.04993895	3.213446E-012	1.799345E-011	1	0.000000E+000
1	0.05205530	1.799345E-011	3.213446E-012	0	0.000000E+000
1	0.05480039	3.213446E-012	1.799345E-011	1	0.000000E+000
1	0.05602312	1.799345E-011	3.213446E-012	0	0.000000E+000
1	0.06132219	3.213446E-012	1.799345E-011	1	0.000000E+000
1	0.06135395	1.799345E-011	3.213446E-012	0	0.000000E+000
1	0.06137163	3.213446E-012	1.799345E-011	1	0.000000E+000
1	0.06186885	1.799345E-011	3.213446E-012	0	0.000000E+000
1	0.09491820	3.213446E-012	1.799345E-011	1	0.000000E+000
1	0.09517482	1.799345E-011	3.213446E-012	0	0.000000E+000
1	0.11307319	3.213446E-012	1.799345E-011	1	0.000000E+000
1	0.11388702	1.799345E-011	3.213446E-012	0	0.000000E+000
1	0.11390999	3.213446E-012	1.799345E-011	1	0.000000E+000
1	0.11428045	1.799345E-011	3.213446E-012	0	0.000000E+000
1	0.13741214	3.213446E-012	1.799345E-011	1	0.000000E+000
1	0.13741846	1.799345E-011	3.213446E-012	0	0.000000E+000
1	0.13745122	3.213446E-012	1.799345E-011	1	0.000000E+000
1	0.13750492	1.799345E-011	3.213446E-012	0	0.000000E+000
1	0.16022949	3.213446E-012	1.799345E-011	1	0.000000E+000
1	0.16099826	1.799345E-011	3.213446E-012	0	0.000000E+000
1	0.16784871	3.213446E-012	1.799345E-011	1	0.000000E+000
1	0.16824256	1.799345E-011	3.213446E-012	0	0.000000E+000
1	0.16826240	3.213446E-012	1.799345E-011	1	0.000000E+000
1	0.16872356	1.799345E-011	3.213446E-012	0	0.000000E+000
1	0.16875478	3.213446E-012	1.799345E-011	1	0.000000E+000
1	0.16885842	1.799345E-011	3.213446E-012	0	0.000000E+000
1	0.16889300	3.213446E-012	1.799345E-011	1	0.000000E+000
1	0.16903317	1.799345E-011	3.213446E-012	0	0.000000E+000
1	0.16909488	3.213446E-012	1.799345E-011	1	0.000000E+000
1	0.16937285	1.799345E-011	3.213446E-012	0	0.000000E+000
1	0.19250778	3.213446E-012	1.799345E-011	1	0.000000E+000
1	0.19516899	1.799345E-011	3.213446E-012	0	0.000000E+000
1	0.19815880	3.213446E-012	1.799345E-011	1	0.000000E+000
1	0.19981746	1.799345E-011	3.213446E-012	0	0.000000E+000
1	0.24102250	3.213446E-012	1.799345E-011	1	0.000000E+000
1	0.24269178	1.799345E-011	3.213446E-012	0	0.000000E+000
1	0.25741675	3.213446E-012	1.799345E-011	1	0.000000E+000
1	0.25834153	1.799345E-011	3.213446E-012	0	0.000000E+000
1	0.25835688	3.213446E-012	1.799345E-011	1	0.000000E+000
1	0.26058630	1.799345E-011	3.213446E-012	0	0.000000E+000
1	0.26060671	3.213446E-012	1.799345E-011	1	0.000000E+000
1	0.26408808	1.799345E-011	3.213446E-012	0	0.000000E+000
1	0.26411578	3.213446E-012	1.799345E-011	1	0.000000E+000
1	0.26480255	1.799345E-011	3.213446E-012	0	0.000000E+000
1	0.26481837	3.213446E-012	1.799345E-011	1	0.000000E+000
1	0.26501251	1.799345E-011	3.213446E-012	0	0.000000E+000
1	0.26503179	3.213446E-012	1.799345E-011	1	0.000000E+000
1	0.26603910	1.799345E-011	3.213446E-012	0	0.000000E+000
1	0.26920362	3.213446E-012	1.799345E-011	1	0.000000E+000
1	0.26930294	1.799345E-011	3.213446E-012	0	0.000000E+000
1	0.32015571	3.603999E-012	1.838400E-011	1	0.000000E+000
1	0.32116653	1.838400E-011	3.603999E-012	0	0.000000E+000
1	0.34617714	3.603999E-012	1.838400E-011	1	0.000000E+000
1	0.34663918	1.838400E-011	3.603999E-012	0	0.000000E+000
1	0.34665851	3.603999E-012	1.838400E-011	1	0.000000E+000
1	0.35038857	1.838400E-011	3.603999E-012	0	0.000000E+000
1	0.35054269	3.603999E-012	1.838400E-011	1	0.000000E+000
1	0.35348870	1.838400E-011	3.603999E-012	0	0.000000E+000
1	0.35933121	3.603999E-012	1.838400E-011	1	0.000000E+000
1	0.35934405	1.838400E-011	3.603999E-012	0	0.000000E+000
1	0.35939132	3.603999E-012	1.838400E-011	1	0.000000E+000
1	0.36191002	1.838400E-011	3.603999E-012	0	0.000000E+000
1	0.36213578	3.603999E-012	1.838400E-011	1	0.000000E+000
1	0.36243443	1.838400E-011	3.603999E-012	0	0.000000E+000
1	0.36249006	3.603999E-012	1.838400E-011	1	0.000000E+000
1	0.36350843	1.838400E-011	3.603999E-012	0	0.000000E+000
1	0.38790944	3.603999E-012	1.838400E-011	1	0.000000E+000
1	0.38852493	1.838400E-011	3.603999E-012	0	0.000000E+000
1	0.39532721	3.603999E-012	1.838400E-011	1	0.000000E+000
1	0.39635874	1.838400E-011	3.603999E-012	0	0.000000E+000
1	0.81801816	3.745327E-012	1.852533E-011	1	0.000000E+000
1	0.81805624	1.852533E-011	3.745327E-012	0	0.000000E+000
1	0.82312490	3.745327E-012	1.852533E-011	1	0.000000E+000
1	0.82424529	1.852533E-011	3.745327E-012	0	0.000000E+000
1	0.82425385	3.745327E-012	1.852533E-011	1	0.000000E+000
1	0.82435291	1.852533E-011	3.745327E-012	0	0.000000E+000
1	0.89480716	3.745327E-012	1.852533E-011	1	0.000000E+000
1	0.89587010	1.852533E-011	3.745327E-012	0	0.000000E+000
1	0.89590682	3.745327E-012	1.852533E-011	1	0.000000E+000
1	0.89682618	1.852533E-011	3.745327E-012	0	0.000000E+000
1	1.57972868	3.772700E-012	1.855270E-011	1	0.000000E+000
1	1.57980015	1.855270E-011	3.772700E-012	0	0.000000E+000
1	1.59489239	3.772700E-012	1.855270E-011	1	0.000000E+000
1	1.59525212	1.855270E-011	3.772700E-012	0	0.000000E+000
1	1.59688179	3.772700E-012	1.855270E-011	1	0.000000E+000
1	1.59785678	1.855270E-011	3.772700E-012	0	0.000000E+000
1	1.60554256	3.772700E-012	1.855270E-011	1	0.000000E+000
1	1.60578613	1.855270E-011	3.772700E-012	0	0.000000E+000
1	1.62658050	3.772700E-012	1.855270E-011	1	0.000000E+000
1	1.62672225	1.855270E-011	3.772700E-012	0	0.000000E+000
1	1.63850978	3.772700E-012	1.855270E-011	1	0.000000E+000
1	1.64425980	1.855270E-011	3.772700E-012	0	0.000000E+000
1	1.64426931	3.772700E-012	1.855270E-011	1	0.000000E+000
1	1.64871405	1.855270E-011	3.772700E-012	0	0.000000E+000
1	1.68182642	3.772700E-012	1.855270E-011	1	0.000000E+000
1	1.68213768	1.855270E-011	3.772700E-012	0	0.000000E+000
1	1.68392753	3.772700E-012	1.855270E-011	1	0.000000E+000
1	1.68456221	1.855270E-011	3.772700E-012	0	0.000000E+000
1	19.34302078	3.462126E-012	1.824213E-011	1	0.000000E+000
1	19.34468177	1.824213E-011	3.462126E-012	0	0.000000E+000
1	19.35910190	3.462126E-012	1.824213E-011	1	0.000000E+000
1	19.36141017	1.824213E-011	3.462126E-012	0	0.000000E+000
1	19.40527426	3.462126E-012	1.824213E-011	1	0.000000E+000
1	19.40654282	1.824213E-011	3.462126E-012	0	0.000000E+000
1	19.42643599	3.462126E-012	1.824213E-011	1	0.000000E+000
1	19.42686564	1.824213E-011	3.462126E-012	0	0.000000E+000
1	19.44526423	3.462126E-012	1.824213E-011	1	0.000000E+000
1	19.44595519	1.824213E-011	3.462126E-012	0	0.000000E+000
1	19.44596825	3.462126E-012	1.824213E-011	1	0.000000E+000
1	19.44642670	1.824213E-011	3.462126E-012	0	0.000000E+000
1	19.50514174	3.462126E-012	1.824213E-011	1	0.000000E+000
1	19.50579426	1.824213E-011	3.462126E-012	0	0.000000E+000
1	19.52907925	3.462126E-012	1.824213E-011	1	0.000000E+000
1	19.52952494	1.824213E-011	3.462126E-012	0	0.000000E+000
1	19.53616694	3.462126E-012	1.824213E-011	1	0.000000E+000
1	19.53640354	1.824213E-011	3.462126E-012	0	0.000000E+000
1	19.55295924	3.462126E-012	1.824213E-011	1	0.000000E+000
1	19.55318328	1.824213E-011	3.462126E-012	0	0.000000E+000
1	19.55322059	3.462126E-012	1.824213E-011	1	0.000000E+000
1	19.55547292	1.824213E-011	3.462126E-012	0	0.000000E+000
1	19.56871435	3.462126E-012	1.824213E-011	1	0.000000E+000
1	19.56918832	1.824213E-011	3.462126E-012	0	0.000000E+000
1	19.56923335	3.462126E-012	1.824213E-011	1	0.000000E+000
1	19.56954521	1.824213E-011	3.462126E-012	0	0.000000E+000
1	19.64171267	3.462126E-012	1.824213E-011	1	0.000000E+000
1	19.64559950	1.824213E-011	3.462126E-012	0	0.000000E+000
1	19.68688863	3.462126E-012	1.824213E-011	1	0.000000E+000
1	19.68826742	1.824213E-011	3.462126E-012	0	0.000000E+000
1	19.69080369	3.462126E-012	1.824213E-011	1	0.000000E+000
1	19.69081507	1.824213E-011	3.462126E-012	0	0.000000E+000
1	19.71531008	3.462126E-012	1.824213E-011	1	0.000000E+000
1	19.71573727	1.824213E-011	3.462126E-012	0	0.000000E+000
1	19.77917066	3.462126E-012	1.824213E-011	1	0.000000E+000
1	19.78011003	1.824213E-011	3.462126E-012	0	0.000000E+000
1	19.80836146	3.462126E-012	1.824213E-011	1	0.000000E+000
1	19.80854952	1.824213E-011	3.462126E-012	0	0.000000E+000
1	19.80857271	3.462126E-012	1.824213E-011	1	0.000000E+000
1	19.80908248	1.824213E-011	3.462126E-012	0	0.000000E+000
1	19.85574108	3.462126E-012	1.824213E-011	1	0.000000E+000
1	19.85801259	1.824213E-011	3.462126E-012	0	0.000000E+000
1	19.89868183	3.462126E-012	1.824213E-011	1	0.000000E+000
1	19.89870311	1.824213E-011	3.462126E-012	0	0.000000E+000
1	19.93118111	3.619396E-012	1.839940E-011	1	0.000000E+000
1	19.93173520	1.839940E-011	3.619396E-012	0	0.000000E+000
1	19.93175849	3.619396E-012	1.839940E-011	1	0.000000E+000
1	19.93339718	1.839940E-011	3.619396E-012	0	0.000000E+000
1	19.93341492	3.619396E-012	1.839940E-011	1	0.000000E+000
1	19.93378564	1.839940E-011	3.619396E-012	0	0.000000E+000
1	19.93383548	3.619396E-012	1.839940E-011	1	0.000000E+000
1	19.93389101	1.839940E-011	3.619396E-012	0	0.000000E+000
1	19.96870268	3.619396E-012	1.839940E-011	1	0.000000E+000
1	19.97046384	1.839940E-011	3.619396E-012	0	0.000000E+000
1	21.23163728	3.570892E-012	1.835089E-011	1	0.000000E+000
1	21.23247012	1.835089E-011	3.570892E-012	0	0.000000E+000
1	21.23275858	3.570892E-012	1.835089E-011	1	0.000000E+000
1	21.23375739	1.835089E-011	3.570892E-012	0	0.000000E+000
1	21.23848112	3.570892E-012	1.835089E-011	1	0.000000E+000
1	21.23903806	1.835089E-011	3.570892E-012	0	0.000000E+000
1	21.23905550	3.570892E-012	1.835089E-011	1	0.000000E+000
1	21.24168708	1.835089E-011	3.570892E-012	0	0.000000E+000
1	21.25812783	3.570892E-012	1.835089E-011	1	0.000000E+000
1	21.26132878	1.835089E-011	3.570892E-012	0	0.000000E+000
1	21.31044610	3.570892E-012	1.835089E-011	1	0.000000E+000
1	21.31103757	1.835089E-011	3.570892E-012	0	0.000000E+000
1	21.31998011	3.570892E-012	1.835089E-011	1	0.000000E+000
1	21.32059254	1.835089E-011	3.570892E-012	0	0.000000E+000
1	21.32063041	3.570892E-012	1.835089E-011	1	0.000000E+000
1	21.32115167	1.835089E-011	3.570892E-012	0	0.000000E+000
1	21.36008191	3.570892E-012	1.835089E-011	1	0.000000E+000
1	21.36032534	1.835089E-011	3.570892E-012	0	0.000000E+000
1	21.37324199	3.570892E-012	1.835089E-011	1	0.000000E+000
1	21.37342911	1.835089E-011	3.570892E-012	0	0.000000E+000
1	21.39884991	3.570892E-012	1.835089E-011	1	0.000000E+000
1	21.39965097	1.835089E-011	3.570892E-012	0	0.000000E+000
1	21.39967554	3.570892E-012	1.835089E-011	1	0.000000E+000
1	21.40082256	1.835089E-011	3.570892E-012	0	0.000000E+000
1	21.40090388	3.570892E-012	1.835089E-011	1	0.000000E+000
1	21.40308313	1.835089E-011	3.570892E-012	0	0.000000E+000
1	21.41904011	3.570892E-012	1.835089E-011	1	0.000000E+000
1	21.42045523	1.835089E-011	3.570892E-012	0	0.000000E+000
1	21.42049164	3.570892E-012	1.835089E-011	1	0.000000E+000
1	21.42106118	1.835089E-011	3.570892E-012	0	0.000000E+000
1	21.42336232	3.570892E-012	1.835089E-011	1	0.000000E+000
1	21.42491582	1.835089E-011	3.570892E-012	0	0.000000E+000
1	21.42492632	3.570892E-012	1.835089E-011	1	0.000000E+000
1	21.42566361	1.835089E-011	3.570892E-012	0	0.000000E+000
1	21.42569855	3.570892E-012	1.835089E-011	1	0.000000E+000
1	21.43003884	1.835089E-011	3.570892E-012	0	0.000000E+000
1	21.44941715	3.570892E-012	1.835089E-011	1	0.000000E+000
1	21.45117331	1.835089E-011	3.570892E-012	0	0.000000E+000
1	21.45119224	3.570892E-012	1.835089E-011	1	0.000000E+000
1	21.45158484	1.835089E-011	3.570892E-012	0	0.000000E+000
1	21.45556176	3.570892E-012	1.835089E-011	1	0.000000E+000
1	21.45741454	1.835089E-011	3.570892E-012	0	0.000000E+000
1	21.45743615	3.570892E-012	1.835089E-011	1	0.000000E+000
1	21.45806199	1.835089E-011	3.570892E-012	0	0.000000E+000
1	21.45808362	3.570892E-012	1.835089E-011	1	0.000000E+000
1	21.45876133	1.835089E-011	3.570892E-012	0	0.000000E+000
1	21.48241226	3.570892E-012	1.835089E-011	1	0.000000E+000
1	21.48315855	1.835089E-011	3.570892E-012	0	0.000000E+000
1	21.48316477	3.570892E-012	1.835089E-011	1	0.000000E+000
1	21.48400888	1.835089E-011	3.570892E-012	0	0.000000E+000
1	21.51215392	3.570892E-012	1.835089E-011	1	0.000000E+000
1	21.51224432	1.835089E-011	3.570892E-012	0	0.000000E+000
1	21.51230916	3.570892E-012	1.835089E-011	1	0.000000E+000
1	21.51434718	1.835089E-011	3.570892E-012	0	0.000000E+000
1	21.51573432	3.570892E-012	1.835089E-011	1	0.000000E+000
1	21.51616755	1.835089E-011	3.570892E-012	0	0.000000E+000
1	21.51621925	3.570892E-012	1.835089E-011	1	0.000000E+000
1	21.51800493	1.835089E-011	3.570892E-012	0	0.000000E+000
1	21.53959252	3.570892E-012	1.835089E-011	1	0.000000E+000
1	21.53979250	1.835089E-011	3.570892E-012	0	0.000000E+000
1	21.55082202	3.570892E-012	1.835089E-011	1	0.000000E+000
1	21.55094637	1.835089E-011	3.570892E-012	0	0.000000E+000
1	26.96175972	3.582202E-012	1.836220E-011	1	0.000000E+000
1	26.96189489	1.836220E-011	3.582202E-012	0	0.000000E+000
1	26.98392806	3.582202E-012	1.836220E-011	1	0.000000E+000
1	26.98454384	1.836220E-011	3.582202E-012	0	0.000000E+000
1	27.01285418	3.582202E-012	1.836220E-011	1	0.000000E+000
1	27.01388749	1.836220E-011	3.582202E-012	0	0.000000E+000
1	27.03583050	3.582202E-012	1.836220E-011	1	0.000000E+000
1	27.03602949	1.836220E-011	3.582202E-012	0	0.000000E+000
1	27.06701469	3.582202E-012	1.836220E-011	1	0.000000E+000
1	27.06752583	1.836220E-011	3.582202E-012	0	0.000000E+000
1	27.08574599	3.582202E-012	1.836220E-011	1	0.000000E+000
1	27.08621118	1.836220E-011	3.582202E-012	0	0.000000E+000
1	27.11106182	3.582202E-012	1.836220E-011	1	0.000000E+000
1	27.11185621	1.836220E-011	3.582202E-012	0	0.000000E+000
1	27.12975529	3.582202E-012	1.836220E-011	1	0.000000E+000
1	27.13085147	1.836220E-011	3.582202E-012	0	0.000000E+000
1	27.13086153	3.582202E-012	1.836220E-011	1	0.000000E+000
1	27.13099790	1.836220E-011	3.582202E-012	0	0.000000E+000
1	27.16199357	3.582202E-012	1.836220E-011	1	0.000000E+000
1	27.16573847	1.836220E-011	3.582202E-012	0	0.000000E+000
1	27.17607138	3.582202E-012	1.836220E-011	1	0.000000E+000
1	27.17725228	1.836220E-011	3.582202E-012	0	0.000000E+000
1	27.19736266	3.582202E-012	1.836220E-011	1	0.000000E+000
1	27.19779821	1.836220E-011	3.582202E-012	0	0.000000E+000
1	27.19787036	3.582202E-012	1.836220E-011	1	0.000000E+000
1	27.19956420	1.836220E-011	3.582202E-012	0	0.000000E+000
1	27.21699660	3.582202E-012	1.836220E-011	1	0.000000E+000
1	27.21726745	1.836220E-011	3.582202E-012	0	0.000000E+000
1	27.21842802	3.582202E-012	1.836220E-011	1	0.000000E+000
1	27.21866537	1.836220E-011	3.582202E-012	0	0.000000E+000
1	27.23627172	3.582202E-012	1.836220E-011	1	0.000000E+000
1	27.23647554	1.836220E-011	3.582202E-012	0	0.000000E+000
1	27.32375952	3.507942E-012	1.828794E-011	1	0.000000E+000
1	27.32403778	1.828794E-011	3.507942E-012	0	0.000000E+000
1	27.35594986	3.507942E-012	1.828794E-011	1	0.000000E+000
1	27.35733521	1.828794E-011	3.507942E-012	0	0.000000E+000
1	27.35736878	3.507942E-012	1.828794E-011	1	0.000000E+000
1	27.35799602	1.828794E-011	3.507942E-012	0	0.000000E+000
1	27.35816107	3.507942E-012	1.828794E-011	1	0.000000E+000
1	27.35922389	1.828794E-011	3.507942E-012	0	0.000000E+000
1	27.37063847	3.507942E-012	1.828794E-011	1	0.000000E+000
1	27.37097305	1.828794E-011	3.507942E-012	0	0.000000E+000
1	27.41023301	3.507942E-012	1.828794E-011	1	0.000000E+000
1	27.41067070	1.828794E-011	3.507942E-012	0	0.000000E+000
1	27.41067123	3.507942E-012	1.828794E-011	1	0.000000E+000
1	27.41109671	1.828794E-011	3.507942E-012	0	0.000000E+000
1	27.41943469	3.507942E-012	1.828794E-011	1	0.000000E+000
1	27.42004341	1.828794E-011	3.507942E-012	0	0.000000E+000
1	27.43136346	3.507942E-012	1.828794E-011	1	0.000000E+000
1	27.43203619	1.828794E-011	3.507942E-012	0	0.000000E+000
1	27.43790466	3.507942E-012	1.828794E-011	1	0.000000E+000
1	27.43792599	1.828794E-011	3.507942E-012	0	0.000000E+000
1	27.50544458	3.507942E-012	1.828794E-011	1	0.000000E+000
1	27.50922168	1.828794E-011	3.507942E-012	0	0.000000E+000
1	45.74378510	3.458498E-012	1.823850E-011	1	0.000000E+000
1	45.74413514	1.823850E-011	3.458498E-012	0	0.000000E+000
1	45.74527643	3.458498E-012	1.823850E-011	1	0.000000E+000
1	45.74538600	1.823850E-011	3.458498E-012	0	0.000000E+000
1	45.75247994	3.458498E-012	1.823850E-011	1	0.000000E+000
1	45.75294353	1.823850E-011	3.458498E-012	0	0.000000E+000
1	45.75304346	3.458498E-012	1.823850E-011	1	0.000000E+000
1	45.75376093	1.823850E-011	3.458498E-012	0	0.000000E+000
1	45.75376733	3.458498E-012	1.823850E-011	1	0.000000E+000
1	45.75421350	1.823850E-011	3.458498E-012	0	0.000000E+000
1	45.78700524	3.458498E-012	1.823850E-011	1	0.000000E+000
1	45.78755854	1.823850E-011	3.458498E-012	0	0.000000E+000
1	45.78759155	3.458498E-012	1.823850E-011	1	0.000000E+000
1	45.78762423	1.823850E-011	3.458498E-012	0	0.000000E+000
1	49.63815283	3.399749E-012	1.817975E-011	1	0.000000E+000
1	49.63905302	1.817975E-011	3.399749E-012	0	0.000000E+000
1	49.64077550	3.399749E-012	1.817975E-011	1	0.000000E+000
1	49.64081405	1.817975E-011	3.399749E-012	0	0.000000E+000
1	49.66041574	3.399749E-012	1.817975E-011	1	0.000000E+000
1	49.66190562	1.817975E-011	3.399749E-012	0	0.000000E+000
1	49.68388925	3.399749E-012	1.817975E-011	1	0.000000E+000
1	49.68413191	1.817975E-011	3.399749E-012	0	0.000000E+000
1	49.69309647	3.399749E-012	1.817975E-011	1	0.000000E+000
1	49.69799499	1.817975E-011	3.399749E-012	0	0.000000E+000
1	49.72255813	3.399749E-012	1.817975E-011	1	0.000000E+000
1	49.72262786	1.817975E-011	3.399749E-012	0	0.000000E+000
1	49.72264002	3.399749E-012	1.817975E-011	1	0.000000E+000
1	49.72356602	1.817975E-011	3.399749E-012	0	0.000000E+000
1	49.72633153	3.399749E-012	1.817975E-011	1	0.000000E+000
1	49.72828416	1.817975E-011	3.399749E-012	0	0.000000E+000
1	49.74398629	3.399749E-012	1.817975E-011	1	0.000000E+000
1	49.74438675	1.817975E-011	3.399749E-012	0	0.000000E+000
1	49.74442504	3.399749E-012	1.817975E-011	1	0.000000E+000
1	49.74654725	1.817975E-011	3.399749E-012	0	0.000000E+000
1	49.75454056	3.399749E-012	1.817975E-011	1	0.000000E+000
1	49.75456369	1.817975E-011	3.399749E-012	0	0.000000E+000
1	49.75721311	3.399749E-012	1.817975E-011	1	0.000000E+000
1	49.75763249	1.817975E-011	3.399749E-012	0	0.000000E+000
1	49.80115665	3.421217E-012	1.820122E-011	1	0.000000E+000
1	49.80359915	1.820122E-011	3.421217E-012	0	0.000000E+000
1	49.80371990	3.421217E-012	1.820122E-011	1	0.000000E+000
1	49.80376725	1.820122E-011	3.421217E-012	0	0.000000E+000
1	49.82039748	3.421217E-012	1.820122E-011	1	0.000000E+000
1	49.82168721	1.820122E-011	3.421217E-012	0	0.000000E+000
1	49.82744053	3.421217E-012	1.820122E-011	1	0.000000E+000
1	49.82948898	1.820122E-011	3.421217E-012	0	0.000000E+000
1	49.83437557	3.421217E-012	1.820122E-011	1	0.000000E+000
1	49.83544107	1.820122E-011	3.421217E-012	0	0.000000E+000
1	49.92933258	3.354282E-012	1.813428E-011	1	0.000000E+000
1	49.92971536	1.813428E-011	3.354282E-012	0	0.000000E+000
1	49.93222241	3.354282E-012	1.813428E-011	1	0.000000E+000
1	49.93428430	1.813428E-011	3.354282E-012	0	0.000000E+000
1	49.93907248	3.354282E-012	1.813428E-011	1	0.000000E+000
1	49.93999283	1.813428E-011	3.354282E-012	0	0.000000E+000
1	49.94001362	3.354282E-012	1.813428E-011	1	0.000000E+000
1	49.94166090	1.813428E-011	3.354282E-012	0	0.000000E+000
1	49.94167763	3.354282E-012	1.813428E-011	1	0.000000E+000
1	49.94187032	1.813428E-011	3.354282E-012	0	0.000000E+000
1	49.95960301	3.354282E-012	1.813428E-011	1	0.000000E+000
1	49.96083842	1.813428E-011	3.354282E-012	0	0.000000E+000
1	50.04406998	3.354282E-012	1.813428E-011	1	0.000000E+000
1	50.04531911	1.813428E-011	3.354282E-012	0	0.000000E+000
1	50.06109452	3.354282E-012	1.813428E-011	1	0.000000E+000
1	50.06134285	1.813428E-011	3.354282E-012	0	0.000000E+000
1	59.90489246	3.390837E-012	1.817084E-011	1	0.000000E+000
1	59.90698495	1.817084E-011	3.390837E-012	0	0.000000E+000
1	59.91943443	3.390837E-012	1.817084E-011	1	0.000000E+000
1	59.92013710	1.817084E-011	3.390837E-012	0	0.000000E+000
1	61.06298588	3.512060E-012	1.829206E-011	1	0.000000E+000
1	61.06353674	1.829206E-011	3.512060E-012	0	0.000000E+000
1	61.06355234	3.512060E-012	1.829206E-011	1	0.000000E+000
1	61.06370323	1.829206E-011	3.512060E-012	0	0.000000E+000
1	61.14799736	3.521580E-012	1.830158E-011	1	0.000000E+000
1	61.14815090	1.830158E-011	3.521580E-012	0	0.000000E+000
1	61.15065716	3.521580E-012	1.830158E-011	1	0.000000E+000
1	61.15240698	1.830158E-011	3.521580E-012	0	0.000000E+000
1	61.15243272	3.521580E-012	1.830158E-011	1	0.000000E+000
1	61.15311372	1.830158E-011	3.521580E-012	0	0.000000E+000
1	61.16428252	3.521580E-012	1.830158E-011	1	0.000000E+000
1	61.16525606	1.830158E-011	3.521580E-012	0	0.000000E+000
1	61.16525926	3.521580E-012	1.830158E-011	1	0.000000E+000
1	61.16904733	1.830158E-011	3.521580E-012	0	0.000000E+000
1	61.80003067	3.366945E-012	1.814695E-011	1	0.000000E+000
1	61.80072106	1.814695E-011	3.366945E-012	0	0.000000E+000
1	61.80075588	3.366945E-012	1.814695E-011	1	0.000000E+000
1	61.80180370	1.814695E-011	3.366945E-012	0	0.000000E+000
1	61.80185305	3.366945E-012	1.814695E-011	1	0.000000E+000
1	61.80291017	1.814695E-011	3.366945E-012	0	0.000000E+000
1	61.80295380	3.366945E-012	1.814695E-011	1	0.000000E+000
1	61.80325510	1.814695E-011	3.366945E-012	0	0.000000E+000
1	61.80327480	3.366945E-012	1.814695E-011	1	0.000000E+000
1	61.80339900	1.814695E-011	3.366945E-012	0	0.000000E+000
1	61.81457095	3.366945E-012	1.814695E-011	1	0.000000E+000
1	61.81458212	1.814695E-011	3.366945E-012	0	0.000000E+000
1	62.54552121	3.451076E-012	1.823108E-011	1	0.000000E+000
1	62.54606782	1.823108E-011	3.451076E-012	0	0.000000E+000
1	62.58338998	3.451076E-012	1.823108E-011	1	0.000000E+000
1	62.58471801	1.823108E-011	3.451076E-012	0	0.000000E+000
1	62.59650528	3.451076E-012	1.823108E-011	1	0.000000E+000
1	62.59681200	1.823108E-011	3.451076E-012	0	0.000000E+000
1	62.61480456	3.451076E-012	1.823108E-011	1	0.000000E+000
1	62.61641875	1.823108E-011	3.451076E-012	0	0.000000E+000
1	62.65764527	3.451076E-012	1.823108E-011	1	0.000000E+000
1	62.65790694	1.823108E-011	3.451076E-012	0	0.000000E+000
1	62.65791279	3.451076E-012	1.823108E-011	1	0.000000E+000
1	62.65807219	1.823108E-011	3.451076E-012	0	0.000000E+000
1	62.68429298	3.451076E-012	1.823108E-011	1	0.000000E+000
1	62.68480398	1.823108E-011	3.451076E-012	0	0.000000E+000
1	62.70083461	3.451076E-012	1.823108E-011	1	0.000000E+000
1	62.70333627	1.823108E-011	3.451076E-012	0	0.000000E+000
1	62.70351561	3.451076E-012	1.823108E-011	1	0.000000E+000
1	62.71052098	1.823108E-011	3.451076E-012	0	0.000000E+000
1	62.72132992	3.451076E-012	1.823108E-011	1	0.000000E+000
1	62.72272228	1.823108E-011	3.451076E-012	0	0.000000E+000
1	62.75828348	3.451076E-012	1.823108E-011	1	0.000000E+000
1	62.75903382	1.823108E-011	3.451076E-012	0	0.000000E+000
1	62.75905759	3.451076E-012	1.823108E-011	1	0.000000E+000
1	62.75960072	1.823108E-011	3.451076E-012	0	0.000000E+000
1	62.76392817	3.451076E-012	1.823108E-011	1	0.000000E+000
1	62.76620361	1.823108E-011	3.451076E-012	0	0.000000E+000
1	62.86681174	3.433664E-012	1.821366E-011	1	0.000000E+000
1	62.86715646	1.821366E-011	3.433664E-012	0	0.000000E+000
1	62.86717784	3.433664E-012	1.821366E-011	1	0.000000E+000
1	62.86885465	1.821366E-011	3.433664E-012	0	0.000000E+000
1	62.90345997	3.433664E-012	1.821366E-011	1	0.000000E+000
1	62.90521922	1.821366E-011	3.433664E-012	0	0.000000E+000
1	62.91130715	3.433664E-012	1.821366E-011	1	0.000000E+000
1	62.91233422	1.821366E-011	3.433664E-012	0	0.000000E+000
1	62.91237072	3.433664E-012	1.821366E-011	1	0.000000E+000
1	62.91250751	1.821366E-011	3.433664E-012	0	0.000000E+000
1	62.91492497	3.433664E-012	1.821366E-011	1	0.000000E+000
1	62.91519055	1.821366E-011	3.433664E-012	0	0.000000E+000
1	62.91520729	3.433664E-012	1.821366E-011	1	0.000000E+000
1	62.91811237	1.821366E-011	3.433664E-012	0	0.000000E+000
1	62.94074717	3.433664E-012	1.821366E-011	1	0.000000E+000
1	62.94136745	1.821366E-011	3.433664E-012	0	0.000000E+000
1	62.94150706	3.433664E-012	1.821366E-011	1	0.000000E+000
1	62.94254270	1.821366E-011	3.433664E-012	0	0.000000E+000
1	62.94259431	3.433664E-012	1.821366E-011	1	0.000000E+000
1	62.94331210	1.821366E-011	3.433664E-012	0	0.000000E+000
1	62.95860172	3.433664E-012	1.821366E-011	1	0.000000E+000
1	62.95864873	1.821366E-011	3.433664E-012	0	0.000000E+000
1	63.03793572	3.529091E-012	1.830909E-011	1	0.000000E+000
1	63.03884199	1.830909E-011	3.529091E-012	0	0.000000E+000
1	63.04553003	3.529091E-012	1.830909E-011	1	0.000000E+000
1	63.04707374	1.830909E-011	3.529091E-012	0	0.000000E+000
1	63.04989311	3.529091E-012	1.830909E-011	1	0.000000E+000
1	63.05122618	1.830909E-011	3.529091E-012	0	0.000000E+000
1	63.05123554	3.529091E-012	1.830909E-011	1	0.000000E+000
1	63.05349475	1.830909E-011	3.529091E-012	0	0.000000E+000
1	63.15644887	3.302714E-012	1.808271E-011	1	0.000000E+000
1	63.15747952	1.808271E-011	3.302714E-012	0	0.000000E+000
1	63.17174508	3.302714E-012	1.808271E-011	1	0.000000E+000
1	63.17278395	1.808271E-011	3.302714E-012	0	0.000000E+000
1	63.18371356	3.302714E-012	1.808271E-011	1	0.000000E+000
1	63.18421524	1.808271E-011	3.302714E-012	0	0.000000E+000
1	63.20234302	3.302714E-012	1.808271E-011	1	0.000000E+000
1	63.20356347	1.808271E-011	3.302714E-012	0	0.000000E+000
1	63.31032264	3.544917E-012	1.832492E-011	1	0.000000E+000
1	63.31171228	1.832492E-011	3.544917E-012	0	0.000000E+000
1	63.32150663	3.544917E-012	1.832492E-011	1	0.000000E+000
1	63.32195843	1.832492E-011	3.544917E-012	0	0.000000E+000
1	63.32199247	3.544917E-012	1.832492E-011	1	0.000000E+000
1	63.32256114	1.832492E-011	3.544917E-012	0	0.000000E+000
1	63.32264492	3.544917E-012	1.832492E-011	1	0.000000E+000
1	63.32306005	1.832492E-011	3.544917E-012	0	0.000000E+000
1	63.32308812	3.544917E-012	1.832492E-011	1	0.000000E+000
1	63.32475240	1.832492E-011	3.544917E-012	0	0.000000E+000
1	63.34019459	3.544917E-012	1.832492E-011	1	0.000000E+000
1	63.34077073	1.832492E-011	3.544917E-012	0	0.000000E+000
1	63.34081418	3.544917E-012	1.832492E-011	1	0.000000E+000
1	63.34190113	1.832492E-011	3.544917E-012	0	0.000000E+000
1	63.36789505	3.544917E-012	1.832492E-011	1	0.000000E+000
1	63.36891308	1.832492E-011	3.544917E-012	0	0.000000E+000
1	63.37132380	3.544917E-012	1.832492E-011	1	0.000000E+000
1	63.37393562	1.832492E-011	3.544917E-012	0	0.000000E+000
1	63.38323870	3.544917E-012	1.832492E-011	1	0.000000E+000
1	63.38575389	1.832492E-011	3.544917E-012	0	0.000000E+000
1	63.42239413	3.544917E-012	1.832492E-011	1	0.000000E+000
1	63.42292869	1.832492E-011	3.544917E-012	0	0.000000E+000
1	63.42405538	3.544917E-012	1.832492E-011	1	0.000000E+000
1	63.42407953	1.832492E-011	3.544917E-012	0	0.000000E+000
1	63.42411825	3.544917E-012	1.832492E-011	1	0.000000E+000
1	63.42734168	1.832492E-011	3.544917E-012	0	0.000000E+000
1	63.42736491	3.544917E-012	1.832492E-011	1	0.000000E+000
1	63.42750560	1.832492E-011	3.544917E-012	0	0.000000E+000
1	63.42856100	3.544917E-012	1.832492E-011	1	0.000000E+000
1	63.42929068	1.832492E-011	3.544917E-012	0	0.000000E+000
1	63.46303957	3.544917E-012	1.832492E-011	1	0.000000E+000
1	63.46407327	1.832492E-011	3.544917E-012	0	0.000000E+000
1	63.55579391	3.544917E-012	1.832492E-011	1	0.000000E+000
1	63.55683060	1.832492E-011	3.544917E-012	0	0.000000E+000
1	63.56767012	3.544917E-012	1.832492E-011	1	0.000000E+000
1	63.56776682	1.832492E-011	3.544917E-012	0	0.000000E+000
1	64.72583738	3.479567E-012	1.825957E-011	1	0.000000E+000
1	64.73182092	1.825957E-011	3.479567E-012	0	0.000000E+000
1	64.73705906	3.479567E-012	1.825957E-011	1	0.000000E+000
1	64.73714583	1.825957E-011	3.479567E-012	0	0.000000E+000
1	64.90236136	3.315376E-012	1.809538E-011	1	0.000000E+000
1	64.90267855	1.809538E-011	3.315376E-012	0	0.000000E+000
1	64.90269969	3.315376E-012	1.809538E-011	1	0.000000E+000
1	64.90379738	1.809538E-011	3.315376E-012	0	0.000000E+000
1	64.92228395	3.315376E-012	1.809538E-011	1	0.000000E+000
1	64.92238077	1.809538E-011	3.315376E-012	0	0.000000E+000
1	64.95066316	3.315376E-012	1.809538E-011	1	0.000000E+000
1	64.95092100	1.809538E-011	3.315376E-012	0	0.000000E+000
1	64.96321532	3.315376E-012	1.809538E-011	1	0.000000E+000
1	64.96387306	1.809538E-011	3.315376E-012	0	0.000000E+000
1	64.96388419	3.315376E-012	1.809538E-011	1	0.000000E+000
1	64.96443863	1.809538E-011	3.315376E-012	0	0.000000E+000
1	64.96471586	3.315376E-012	1.809538E-011	1	0.000000E+000
1	64.96943594	1.809538E-011	3.315376E-012	0	0.000000E+000
1	64.98329078	3.315376E-012	1.809538E-011	1	0.000000E+000
1	64.98417336	1.809538E-011	3.315376E-012	0	0.000000E+000
1	64.98423551	3.315376E-012	1.809538E-011	1	0.000000E+000
1	64.98465268	1.809538E-011	3.315376E-012	0	0.000000E+000
1	64.98468227	3.315376E-012	1.809538E-011	1	0.000000E+000
1	64.98564819	1.809538E-011	3.315376E-012	0	0.000000E+000
1	65.02054175	3.315376E-012	1.809538E-011	1	0.000000E+000
1	65.02133010	1.809538E-011	3.315376E-012	0	0.000000E+000
1	65.02335610	3.315376E-012	1.809538E-011	1	0.000000E+000
1	65.02503209	1.809538E-011	3.315376E-012	0	0.000000E+000
1	65.04929147	3.315376E-012	1.809538E-011	1	0.000000E+000
1	65.04949027	1.809538E-011	3.315376E-012	0	0.000000E+000
1	65.05947040	3.315376E-012	1.809538E-011	1	0.000000E+000
1	65.05952279	1.809538E-011	3.315376E-012	0	0.000000E+000
1	65.05953100	3.315376E-012	1.809538E-011	1	0.000000E+000
1	65.06016467	1.809538E-011	3.315376E-012	0	0.000000E+000
1	65.06016984	3.315376E-012	1.809538E-011	1	0.000000E+000
1	65.06075254	1.809538E-011	3.315376E-012	0	0.000000E+000
1	65.06460632	3.315376E-012	1.809538E-011	1	0.000000E+000
1	65.07013557	1.809538E-011	3.315376E-012	0	0.000000E+000
1	65.07803484	3.315376E-012	1.809538E-011	1	0.000000E+000
1	65.07862723	1.809538E-011	3.315376E-012	0	0.000000E+000
1	65.07865357	3.315376E-012	1.809538E-011	1	0.000000E+000
1	65.07912826	1.809538E-011	3.315376E-012	0	0.000000E+000
1	65.07918516	3.315376E-012	1.809538E-011	1	0.000000E+000
1	65.07925226	1.809538E-011	3.315376E-012	0	0.000000E+000
1	65.09674996	3.315376E-012	1.809538E-011	1	0.000000E+000
1	65.09752312	1.809538E-011	3.315376E-012	0	0.000000E+000
1	65.12503994	3.315376E-012	1.809538E-011	1	0.000000E+000
1	65.12615582	1.809538E-011	3.315376E-012	0	0.000000E+000
1	65.14043362	3.315376E-012	1.809538E-011	1	0.000000E+000
1	65.14060966	1.809538E-011	3.315376E-012	0	0.000000E+000
1	73.91207030	3.383885E-012	1.816388E-011	1	0.000000E+000
1	73.91309842	1.816388E-011	3.383885E-012	0	0.000000E+000
1	73.93890998	3.383885E-012	1.816388E-011	1	0.000000E+000
1	73.93984860	1.816388E-011	3.383885E-012	0	0.000000E+000
1	73.99980531	3.383885E-012	1.816388E-011	1	0.000000E+000
1	74.00094568	1.816388E-011	3.383885E-012	0	0.000000E+000
1	74.07318765	3.383885E-012	1.816388E-011	1	0.000000E+000
1	74.07330976	1.816388E-011	3.383885E-012	0	0.000000E+000
1	74.07707016	3.383885E-012	1.816388E-011	1	0.000000E+000
1	74.07912511	1.816388E-011	3.383885E-012	0	0.000000E+000
1	74.09942960	3.383885E-012	1.816388E-011	1	0.000000E+000
1	74.09973211	1.816388E-011	3.383885E-012	0	0.000000E+000
1	74.13907966	3.383885E-012	1.816388E-011	1	0.000000E+000
1	74.14010984	1.816388E-011	3.383885E-012	0	0.000000E+000
1	74.16579944	3.383885E-012	1.816388E-011	1	0.000000E+000
1	74.16621762	1.816388E-011	3.383885E-012	0	0.000000E+000
1	74.17354874	3.383885E-012	1.816388E-011	1	0.000000E+000
1	74.17361842	1.816388E-011	3.383885E-012	0	0.000000E+000
1	74.18005023	3.383885E-012	1.816388E-011	1	0.000000E+000
1	74.18077972	1.816388E-011	3.383885E-012	0	0.000000E+000
1	74.18560570	3.383885E-012	1.816388E-011	1	0.000000E+000
1	74.18768093	1.816388E-011	3.383885E-012	0	0.000000E+000
1	74.23501831	3.383885E-012	1.816388E-011	1	0.000000E+000
1	74.23708753	1.816388E-011	3.383885E-012	0	0.000000E+000
1	74.33044160	3.260189E-012	1.804019E-011	1	0.000000E+000
1	74.33064380	1.804019E-011	3.260189E-012	0	0.000000E+000
1	74.33501878	3.260189E-012	1.804019E-011	1	0.000000E+000
1	74.33566984	1.804019E-011	3.260189E-012	0	0.000000E+000
1	74.34071820	3.260189E-012	1.804019E-011	1	0.000000E+000
1	74.34281946	1.804019E-011	3.260189E-012	0	0.000000E+000
1	74.35695150	3.260189E-012	1.804019E-011	1	0.000000E+000
1	74.35695856	1.804019E-011	3.260189E-012	0	0.000000E+000
1	80.04680331	3.177800E-012	1.795780E-011	1	0.000000E+000
1	80.04694904	1.795780E-011	3.177800E-012	0	0.000000E+000
1	80.06118364	3.177800E-012	1.795780E-011	1	0.000000E+000
1	80.06124311	1.795780E-011	3.177800E-012	0	0.000000E+000
1	80.06126604	3.177800E-012	1.795780E-011	1	0.000000E+000
1	80.06451997	1.795780E-011	3.177800E-012	0	0.000000E+000
1	80.07015939	3.177800E-012	1.795780E-011	1	0.000000E+000
1	80.07081837	1.795780E-011	3.177800E-012	0	0.000000E+000
1	80.07358004	3.177800E-012	1.795780E-011	1	0.000000E+000
1	80.07380577	1.795780E-011	3.177800E-012	0	0.000000E+000
1	80.07981782	3.177800E-012	1.795780E-011	1	0.000000E+000
1	80.08009866	1.795780E-011	3.177800E-012	0	0.000000E+000
1	80.08326182	3.177800E-012	1.795780E-011	1	0.000000E+000
1	80.08374826	1.795780E-011	3.177800E-012	0	0.000000E+000
1	80.08586394	3.177800E-012	1.795780E-011	1	0.000000E+000
1	80.08767101	1.795780E-011	3.177800E-012	0	0.000000E+000
1	80.10856107	3.177800E-012	1.795780E-011	1	0.000000E+000
1	80.10972918	1.795780E-011	3.177800E-012	0	0.000000E+000
1	80.10975474	3.177800E-012	1.795780E-011	1	0.000000E+000
1	80.10991787	1.795780E-011	3.177800E-012	0	0.000000E+000
1	80.12885201	3.177800E-012	1.795780E-011	1	0.000000E+000
1	80.12920204	1.795780E-011	3.177800E-012	0	0.000000E+000
1	80.13738541	3.177800E-012	1.795780E-011	1	0.000000E+000
1	80.13993774	1.795780E-011	3.177800E-012	0	0.000000E+000
1	80.21594342	3.292991E-012	1.807299E-011	1	0.000000E+000
1	80.21606032	1.807299E-011	3.292991E-012	0	0.000000E+000
1	80.23732276	3.292991E-012	1.807299E-011	1	0.000000E+000
1	80.23748275	1.807299E-011	3.292991E-012	0	0.000000E+000
1	80.25059430	3.292991E-012	1.807299E-011	1	0.000000E+000
1	80.25205676	1.807299E-011	3.292991E-012	0	0.000000E+000
1	80.25636099	3.292991E-012	1.807299E-011	1	0.000000E+000
1	80.25675596	1.807299E-011	3.292991E-012	0	0.000000E+000
1	80.25696048	3.292991E-012	1.807299E-011	1	0.000000E+000
1	80.26087393	1.807299E-011	3.292991E-012	0	0.000000E+000
1	80.26927142	3.292991E-012	1.807299E-011	1	0.000000E+000
1	80.26932359	1.807299E-011	3.292991E-012	0	0.000000E+000
1	81.58460568	3.372391E-012	1.815239E-011	1	0.000000E+000
1	81.58498045	1.815239E-011	3.372391E-012	0	0.000000E+000
1	81.58651684	3.372391E-012	1.815239E-011	1	0.000000E+000
1	81.58745674	1.815239E-011	3.372391E-012	0	0.000000E+000
1	81.63181601	3.372391E-012	1.815239E-011	1	0.000000E+000
1	81.63474920	1.815239E-011	3.372391E-012	0	0.000000E+000
1	81.67898744	3.372391E-012	1.815239E-011	1	0.000000E+000
1	81.67938648	1.815239E-011	3.372391E-012	0	0.000000E+000
1	81.72980690	3.254672E-012	1.803467E-011	1	0.000000E+000
1	81.73078855	1.803467E-011	3.254672E-012	0	0.000000E+000
1	81.73080572	3.254672E-012	1.803467E-011	1	0.000000E+000
1	81.73177183	1.803467E-011	3.254672E-012	0	0.000000E+000
1	81.73178681	3.254672E-012	1.803467E-011	1	0.000000E+000
1	81.73299301	1.803467E-011	3.254672E-012	0	0.000000E+000
1	81.74138076	3.254672E-012	1.803467E-011	1	0.000000E+000
1	81.74330415	1.803467E-011	3.254672E-012	0	0.000000E+000
1	81.76680343	3.254672E-012	1.803467E-011	1	0.000000E+000
1	81.76822941	1.803467E-011	3.254672E-012	0	0.000000E+000
1	81.80522853	3.254672E-012	1.803467E-011	1	0.000000E+000
1	81.80546058	1.803467E-011	3.254672E-012	0	0.000000E+000
1	81.81353319	3.254672E-012	1.803467E-011	1	0.000000E+000
1	81.81509308	1.803467E-011	3.254672E-012	0	0.000000E+000
1	81.82193140	3.254672E-012	1.803467E-011	1	0.000000E+000
1	81.82231406	1.803467E-011	3.254672E-012	0	0.000000E+000
1	81.82819540	3.254672E-012	1.803467E-011	1	0.000000E+000
1	81.82901380	1.803467E-011	3.254672E-012	0	0.000000E+000
1	94.15941927	3.354614E-012	1.813461E-011	1	0.000000E+000
1	94.16008800	1.813461E-011	3.354614E-012	0	0.000000E+000
1	94.16314293	3.354614E-012	1.813461E-011	1	0.000000E+000
1	94.16498347	1.813461E-011	3.354614E-012	0	0.000000E+000
1	94.17090897	3.354614E-012	1.813461E-011	1	0.000000E+000
1	94.17822449	1.813461E-011	3.354614E-012	0	0.000000E+000
1	94.17824197	3.354614E-012	1.813461E-011	1	0.000000E+000
1	94.17951885	1.813461E-011	3.354614E-012	0	0.000000E+000
1	94.22472042	3.354614E-012	1.813461E-011	1	0.000000E+000
1	94.23318554	1.813461E-011	3.354614E-012	0	0.000000E+000
1	94.24029168	3.354614E-012	1.813461E-011	1	0.000000E+000
1	94.24045873	1.813461E-011	3.354614E-012	0	0.000000E+000
1	94.27072591	3.354614E-012	1.813461E-011	1	0.000000E+000
1	94.27085750	1.813461E-011	3.354614E-012	0	0.000000E+000
1	94.27089513	3.354614E-012	1.813461E-011	1	0.000000E+000
1	94.27248463	1.813461E-011	3.354614E-012	0	0.000000E+000
1	94.27250863	3.354614E-012	1.813461E-011	1	0.000000E+000
1	94.27508884	1.813461E-011	3.354614E-012	0	0.000000E+000
1	94.31848348	3.354614E-012	1.813461E-011	1	0.000000E+000
1	94.31911989	1.813461E-011	3.354614E-012	0	0.000000E+000
1	94.31914948	3.354614E-012	1.813461E-011	1	0.000000E+000
1	94.32040591	1.813461E-011	3.354614E-012	0	0.000000E+000
1	94.32398384	3.354614E-012	1.813461E-011	1	0.000000E+000
1	94.32458759	1.813461E-011	3.354614E-012	0	0.000000E+000
1	94.39435322	3.354614E-012	1.813461E-011	1	0.000000E+000
1	94.39570472	1.813461E-011	3.354614E-012	0	0.000000E+000
1	94.43452995	3.354614E-012	1.813461E-011	1	0.000000E+000
1	94.43497185	1.813461E-011	3.354614E-012	0	0.000000E+000
1	94.46874726	3.354614E-012	1.813461E-011	1	0.000000E+000
1	94.46956746	1.813461E-011	3.354614E-012	0	0.000000E+000
1	94.47323330	3.354614E-012	1.813461E-011	1	0.000000E+000
1	94.47355785	1.813461E-011	3.354614E-012	0	0.000000E+000
1	94.48090188	3.354614E-012	1.813461E-011	1	0.000000E+000
1	94.48142821	1.813461E-011	3.354614E-012	0	0.000000E+000
1	94.49816050	3.354614E-012	1.813461E-011	1	0.000000E+000
1	94.49822552	1.813461E-011	3.354614E-012	0	0.000000E+000
1	94.50137815	3.354614E-012	1.813461E-011	1	0.000000E+000
1	94.50206331	1.813461E-011	3.354614E-012	0	0.000000E+000
1	94.51113199	3.354614E-012	1.813461E-011	1	0.000000E+000
1	94.51182815	1.813461E-011	3.354614E-012	0	0.000000E+000
1	94.55543412	3.354614E-012	1.813461E-011	1	0.000000E+000
1	94.55633505	1.813461E-011	3.354614E-012	0	0.000000E+000
1	94.59418431	3.354614E-012	1.813461E-011	1	0.000000E+000
1	94.59530413	1.813461E-011	3.354614E-012	0	0.000000E+000
1	94.59538883	3.354614E-012	1.813461E-011	1	0.000000E+000
1	94.59550636	1.813461E-011	3.354614E-012	0	0.000000E+000
1	94.59556260	3.354614E-012	1.813461E-011	1	0.000000E+000
1	94.59682896	1.813461E-011	3.354614E-012	0	0.000000E+000
1	94.62017147	3.354614E-012	1.813461E-011	1	0.000000E+000
1	94.62024573	1.813461E-011	3.354614E-012	0	0.000000E+000
1	94.63733969	3.354614E-012	1.813461E-011	1	0.000000E+000
1	94.63826667	1.813461E-011	3.354614E-012	0	0.000000E+000
1	94.78301510	3.340015E-012	1.812001E-011	1	0.000000E+000
1	94.78315356	1.812001E-011	3.340015E-012	0	0.000000E+000
1	94.81338869	3.340015E-012	1.812001E-011	1	0.000000E+000
1	94.81360941	1.812001E-011	3.340015E-012	0	0.000000E+000
1	94.81365518	3.340015E-012	1.812001E-011	1	0.000000E+000
1	94.81439113	1.812001E-011	3.340015E-012	0	0.000000E+000
1	95.10789083	3.365449E-012	1.814545E-011	1	0.000000E+000
1	95.10803488	1.814545E-011	3.365449E-012	0	0.000000E+000
1	95.11929890	3.365449E-012	1.814545E-011	1	0.000000E+000
1	95.12014384	1.814545E-011	3.365449E-012	0	0.000000E+000
1	95.14015869	3.365449E-012	1.814545E-011	1	0.000000E+000
1	95.14105101	1.814545E-011	3.365449E-012	0	0.000000E+000
1	95.17131674	3.365449E-012	1.814545E-011	1	0.000000E+000
1	95.17266068	1.814545E-011	3.365449E-012	0	0.000000E+000
1	95.17807670	3.365449E-012	1.814545E-011	1	0.000000E+000
1	95.17894481	1.814545E-011	3.365449E-012	0	0.000000E+000
1	95.19498362	3.365449E-012	1.814545E-011	1	0.000000E+000
1	95.19518156	1.814545E-011	3.365449E-012	0	0.000000E+000
1	95.69848657	3.360030E-012	1.814003E-011	1	0.000000E+000
1	95.69994306	1.814003E-011	3.360030E-012	0	0.000000E+000
1	95.69994882	3.360030E-012	1.814003E-011	1	0.000000E+000
1	95.70023270	1.814003E-011	3.360030E-012	0	0.000000E+000
1	95.70240296	3.360030E-012	1.814003E-011	1	0.000000E+000
1	95.70287708	1.814003E-011	3.360030E-012	0	0.000000E+000
1	95.70289898	3.360030E-012	1.814003E-011	1	0.000000E+000
1	95.70303713	1.814003E-011	3.360030E-012	0	0.000000E+000
1	95.71609262	3.360030E-012	1.814003E-011	1	0.000000E+000
1	95.71701026	1.814003E-011	3.360030E-012	0	0.000000E+000
1	95.73390446	3.360030E-012	1.814003E-011	1	0.000000E+000
1	95.73406093	1.814003E-011	3.360030E-012	0	0.000000E+000
1	112.20092586	3.298183E-012	1.807818E-011	1	0.000000E+000
1	112.20129567	1.807818E-011	3.298183E-012	0	0.000000E+000
1	112.20702664	3.298183E-012	1.807818E-011	1	0.000000E+000
1	112.20790353	1.807818E-011	3.298183E-012	0	0.000000E+000
1	112.22803103	3.298183E-012	1.807818E-011	1	0.000000E+000
1	112.22806956	1.807818E-011	3.298183E-012	0	0.000000E+000
1	112.25119083	3.298183E-012	1.807818E-011	1	0.000000E+000
1	112.25158977	1.807818E-011	3.298183E-012	0	0.000000E+000
1	112.28260666	3.298183E-012	1.807818E-011	1	0.000000E+000
1	112.28440954	1.807818E-011	3.298183E-012	0	0.000000E+000
1	112.34023050	3.298183E-012	1.807818E-011	1	0.000000E+000
1	112.34069802	1.807818E-011	3.298183E-012	0	0.000000E+000
1	112.37040922	3.298183E-012	1.807818E-011	1	0.000000E+000
1	112.37087392	1.807818E-011	3.298183E-012	0	0.000000E+000
1	112.37090581	3.298183E-012	1.807818E-011	1	0.000000E+000
1	112.37158969	1.807818E-011	3.298183E-012	0	0.000000E+000
1	129.38419970	3.339955E-012	1.811995E-011	1	0.000000E+000
1	129.38550768	1.811995E-011	3.339955E-012	0	0.000000E+000
1	129.38553297	3.339955E-012	1.811995E-011	1	0.000000E+000
1	129.38652516	1.811995E-011	3.339955E-012	0	0.000000E+000
1	129.38653951	3.339955E-012	1.811995E-011	1	0.000000E+000
1	129.38710702	1.811995E-011	3.339955E-012	0	0.000000E+000
1	129.38712075	3.339955E-012	1.811995E-011	1	0.000000E+000
1	129.38758148	1.811995E-011	3.339955E-012	0	0.000000E+000
1	129.40168290	3.339955E-012	1.811995E-011	1	0.000000E+000
1	129.40171661	1.811995E-011	3.339955E-012	0	0.000000E+000
1	129.40267481	3.339955E-012	1.811995E-011	1	0.000000E+000
1	129.40282578	1.811995E-011	3.339955E-012	0	0.000000E+000
1	129.41409280	3.339955E-012	1.811995E-011	1	0.000000E+000
1	129.41419122	1.811995E-011	3.339955E-012	0	0.000000E+000
1	129.41512964	3.339955E-012	1.811995E-011	1	0.000000E+000
1	129.41657208	1.811995E-011	3.339955E-012	0	0.000000E+000
1	129.43264591	3.339955E-012	1.811995E-011	1	0.000000E+000
1	129.43343341	1.811995E-011	3.339955E-012	0	0.000000E+000
1	129.43902723	3.339955E-012	1.811995E-011	1	0.000000E+000
1	129.43984567	1.811995E-011	3.339955E-012	0	0.000000E+000
1	130.30568692	3.322894E-012	1.810289E-011	1	0.000000E+000
1	130.30576474	1.810289E-011	3.322894E-012	0	0.000000E+000
1	130.33029790	3.322894E-012	1.810289E-011	1	0.000000E+000
1	130.33034127	1.810289E-011	3.322894E-012	0	0.000000E+000
1	130.33093246	3.322894E-012	1.810289E-011	1	0.000000E+000
1	130.33163815	1.810289E-011	3.322894E-012	0	0.000000E+000
1	130.34330610	3.322894E-012	1.810289E-011	1	0.000000E+000
1	130.34517705	1.810289E-011	3.322894E-012	0	0.000000E+000
1	130.36255387	3.322894E-012	1.810289E-011	1	0.000000E+000
1	130.36377250	1.810289E-011	3.322894E-012	0	0.000000E+000
1	130.36515373	3.322894E-012	1.810289E-011	1	0.000000E+000
1	130.36642318	1.810289E-011	3.322894E-012	0	0.000000E+000
1	130.36644512	3.322894E-012	1.810289E-011	1	0.000000E+000
1	130.36671114	1.810289E-011	3.322894E-012	0	0.000000E+000
1	130.36673897	3.322894E-012	1.810289E-011	1	0.000000E+000
1	130.36910034	1.810289E-011	3.322894E-012	0	0.000000E+000
1	130.37994121	3.322894E-012	1.810289E-011	1	0.000000E+000
1	130.38115035	1.810289E-011	3.322894E-012	0	0.000000E+000
1	130.38117258	3.322894E-012	1.810289E-011	1	0.000000E+000
1	130.38624578	1.810289E-011	3.322894E-012	0	0.000000E+000
1	130.38979071	3.322894E-012	1.810289E-011	1	0.000000E+000
1	130.39194473	1.810289E-011	3.322894E-012	0	0.000000E+000
1	130.39199645	3.322894E-012	1.810289E-011	1	0.000000E+000
1	130.39419506	1.810289E-011	3.322894E-012	0	0.000000E+000
1	130.39464842	3.322894E-012	1.810289E-011	1	0.000000E+000
1	130.39531013	1.810289E-011	3.322894E-012	0	0.000000E+000
1	130.42079738	3.322894E-012	1.810289E-011	1	0.000000E+000
1	130.42101616	1.810289E-011	3.322894E-012	0	0.000000E+000
1	130.43336188	3.322894E-012	1.810289E-011	1	0.000000E+000
1	130.43649259	1.810289E-011	3.322894E-012	0	0.000000E+000
1	130.44113251	3.322894E-012	1.810289E-011	1	0.000000E+000
1	130.44187721	1.810289E-011	3.322894E-012	0	0.000000E+000
1	130.44840543	3.322894E-012	1.810289E-011	1	0.000000E+000
1	130.44861820	1.810289E-011	3.322894E-012	0	0.000000E+000
1	131.76649451	3.278874E-012	1.805887E-011	1	0.000000E+000
1	131.76801584	1.805887E-011	3.278874E-012	0	0.000000E+000
1	131.76803061	3.278874E-012	1.805887E-011	1	0.000000E+000
1	131.76867759	1.805887E-011	3.278874E-012	0	0.000000E+000
1	131.76868487	3.278874E-012	1.805887E-011	1	0.000000E+000
1	131.76879510	1.805887E-011	3.278874E-012	0	0.000000E+000
1	131.79960947	3.278874E-012	1.805887E-011	1	0.000000E+000
1	131.80160354	1.805887E-011	3.278874E-012	0	0.000000E+000
1	131.80162590	3.278874E-012	1.805887E-011	1	0.000000E+000
1	131.80297470	1.805887E-011	3.278874E-012	0	0.000000E+000
1	131.80299818	3.278874E-012	1.805887E-011	1	0.000000E+000
1	131.80502594	1.805887E-011	3.278874E-012	0	0.000000E+000
1	131.81099925	3.278874E-012	1.805887E-011	1	0.000000E+000
1	131.81108054	1.805887E-011	3.278874E-012	0	0.000000E+000
1	131.82675807	3.278874E-012	1.805887E-011	1	0.000000E+000
1	131.82678853	1.805887E-011	3.278874E-012	0	0.000000E+000
1	131.84204574	3.278874E-012	1.805887E-011	1	0.000000E+000
1	131.84304292	1.805887E-011	3.278874E-012	0	0.000000E+000
1	131.84305970	3.278874E-012	1.805887E-011	1	0.000000E+000
1	131.84393141	1.805887E-011	3.278874E-012	0	0.000000E+000
1	131.84393987	3.278874E-012	1.805887E-011	1	0.000000E+000
1	131.84470262	1.805887E-011	3.278874E-012	0	0.000000E+000
1	131.87531278	3.278874E-012	1.805887E-011	1	0.000000E+000
1	131.87739238	1.805887E-011	3.278874E-012	0	0.000000E+000
1	131.87741074	3.278874E-012	1.805887E-011	1	0.000000E+000
1	131.87988132	1.805887E-011	3.278874E-012	0	0.000000E+000
1	131.87991909	3.278874E-012	1.805887E-011	1	0.000000E+000
1	131.88061324	1.805887E-011	3.278874E-012	0	0.000000E+000
1	131.90310890	3.278874E-012	1.805887E-011	1	0.000000E+000
1	131.90355511	1.805887E-011	3.278874E-012	0	0.000000E+000
1	131.91818387	3.278874E-012	1.805887E-011	1	0.000000E+000
1	131.91842851	1.805887E-011	3.278874E-012	0	0.000000E+000
1	131.94345736	3.278874E-012	1.805887E-011	1	0.000000E+000
1	131.94562344	1.805887E-011	3.278874E-012	0	0.000000E+000
1	131.94564233	3.278874E-012	1.805887E-011	1	0.000000E+000
1	131.94970698	1.805887E-011	3.278874E-012	0	0.000000E+000
1	131.95246995	3.278874E-012	1.805887E-011	1	0.000000E+000
1	131.95268943	1.805887E-011	3.278874E-012	0	0.000000E+000
1	134.24198460	3.243043E-012	1.802304E-011	1	0.000000E+000
1	134.24211958	1.802304E-011	3.243043E-012	0	0.000000E+000
1	134.27875688	3.243043E-012	1.802304E-011	1	0.000000E+000
1	134.27951135	1.802304E-011	3.243043E-012	0	0.000000E+000
1	134.29191561	3.243043E-012	1.802304E-011	1	0.000000E+000
1	134.29352736	1.802304E-011	3.243043E-012	0	0.000000E+000
1	134.29355846	3.243043E-012	1.802304E-011	1	0.000000E+000
1	134.29368070	1.802304E-011	3.243043E-012	0	0.000000E+000
1	134.36280095	3.243043E-012	1.802304E-011	1	0.000000E+000
1	134.36433317	1.802304E-011	3.243043E-012	0	0.000000E+000
1	137.08228067	3.190593E-012	1.797059E-011	1	0.000000E+000
1	137.08238313	1.797059E-011	3.190593E-012	0	0.000000E+000
1	137.10972420	3.190593E-012	1.797059E-011	1	0.000000E+000
1	137.11011986	1.797059E-011	3.190593E-012	0	0.000000E+000
1	137.11228184	3.190593E-012	1.797059E-011	1	0.000000E+000
1	137.11408430	1.797059E-011	3.190593E-012	0	0.000000E+000
1	137.11417354	3.190593E-012	1.797059E-011	1	0.000000E+000
1	137.11433235	1.797059E-011	3.190593E-012	0	0.000000E+000
1	137.11456299	3.190593E-012	1.797059E-011	1	0.000000E+000
1	137.11492083	1.797059E-011	3.190593E-012	0	0.000000E+000
1	137.17518786	3.190593E-012	1.797059E-011	1	0.000000E+000
1	137.17544118	1.797059E-011	3.190593E-012	0	0.000000E+000
1	137.18716426	3.190593E-012	1.797059E-011	1	0.000000E+000
1	137.18721828	1.797059E-011	3.190593E-012	0	0.000000E+000
1	137.20759297	3.190593E-012	1.797059E-011	1	0.000000E+000
1	137.20878680	1.797059E-011	3.190593E-012	0	0.000000E+000
1	137.20959650	3.190593E-012	1.797059E-011	1	0.000000E+000
1	137.20963598	1.797059E-011	3.190593E-012	0	0.000000E+000
1	137.22737548	3.190593E-012	1.797059E-011	1	0.000000E+000
1	137.22744507	1.797059E-011	3.190593E-012	0	0.000000E+000
1	137.32490298	3.417810E-012	1.819781E-011	1	0.000000E+000
1	137.32647561	1.819781E-011	3.417810E-012	0	0.000000E+000
1	137.33886812	3.417810E-012	1.819781E-011	1	0.000000E+000
1	137.33938532	1.819781E-011	3.417810E-012	0	0.000000E+000
1	137.33941911	3.417810E-012	1.819781E-011	1	0.000000E+000
1	137.33976781	1.819781E-011	3.417810E-012	0	0.000000E+000
1	137.35047141	3.417810E-012	1.819781E-011	1	0.000000E+000
1	137.35052851	1.819781E-011	3.417810E-012	0	0.000000E+000
1	137.35650387	3.417810E-012	1.819781E-011	1	0.000000E+000
1	137.35725732	1.819781E-011	3.417810E-012	0	0.000000E+000
1	137.36433542	3.417810E-012	1.819781E-011	1	0.000000E+000
1	137.36646411	1.819781E-011	3.417810E-012	0	0.000000E+000
1	137.36650151	3.417810E-012	1.819781E-011	1	0.000000E+000
1	137.36792796	1.819781E-011	3.417810E-012	0	0.000000E+000
1	137.36796614	3.417810E-012	1.819781E-011	1	0.000000E+000
1	137.36908743	1.819781E-011	3.417810E-012	0	0.000000E+000
1	137.67233875	3.514170E-012	1.829417E-011	1	0.000000E+000
1	137.67329827	1.829417E-011	3.514170E-012	0	0.000000E+000
1	137.69830037	3.514170E-012	1.829417E-011	1	0.000000E+000
1	137.70457306	1.829417E-011	3.514170E-012	0	0.000000E+000
1	137.70616429	3.514170E-012	1.829417E-011	1	0.000000E+000
1	137.70744387	1.829417E-011	3.514170E-012	0	0.000000E+000
1	137.71194880	3.514170E-012	1.829417E-011	1	0.000000E+000
1	137.71202588	1.829417E-011	3.514170E-012	0	0.000000E+000
1	137.72729880	3.514170E-012	1.829417E-011	1	0.000000E+000
1	137.72745155	1.829417E-011	3.514170E-012	0	0.000000E+000
1	138.03306282	3.182158E-012	1.796216E-011	1	0.000000E+000
1	138.03319090	1.796216E-011	3.182158E-012	0	0.000000E+000
1	138.04715663	3.182158E-012	1.796216E-011	1	0.000000E+000
1	138.04901114	1.796216E-011	3.182158E-012	0	0.000000E+000
1	138.08783249	3.182158E-012	1.796216E-011	1	0.000000E+000
1	138.08847078	1.796216E-011	3.182158E-012	0	0.000000E+000
1	138.08850294	3.182158E-012	1.796216E-011	1	0.000000E+000
1	138.08976559	1.796216E-011	3.182158E-012	0	0.000000E+000
1	138.09069352	3.182158E-012	1.796216E-011	1	0.000000E+000
1	138.09077062	1.796216E-011	3.182158E-012	0	0.000000E+000
1	138.15183096	3.276734E-012	1.805673E-011	1	0.000000E+000
1	138.15252002	1.805673E-011	3.276734E-012	0	0.000000E+000
1	138.35669999	3.208368E-012	1.798837E-011	1	0.000000E+000
1	138.35753455	1.798837E-011	3.208368E-012	0	0.000000E+000
1	138.41654800	3.208368E-012	1.798837E-011	1	0.000000E+000
1	138.41672534	1.798837E-011	3.208368E-012	0	0.000000E+000
1	138.42583969	3.208368E-012	1.798837E-011	1	0.000000E+000
1	138.42595528	1.798837E-011	3.208368E-012	0	0.000000E+000
1	138.43503554	3.208368E-012	1.798837E-011	1	0.000000E+000
1	138.43560095	1.798837E-011	3.208368E-012	0	0.000000E+000
1	138.43999001	3.208368E-012	1.798837E-011	1	0.000000E+000
1	138.44083412	1.798837E-011	3.208368E-012	0	0.000000E+000
1	138.44412459	3.208368E-012	1.798837E-011	1	0.000000E+000
1	138.44442648	1.798837E-011	3.208368E-012	0	0.000000E+000
1	138.44604997	3.208368E-012	1.798837E-011	1	0.000000E+000
1	138.44621637	1.798837E-011	3.208368E-012	0	0.000000E+000
1	138.45651595	3.208368E-012	1.798837E-011	1	0.000000E+000
1	138.45722769	1.798837E-011	3.208368E-012	0	0.000000E+000
1	138.45726789	3.208368E-012	1.798837E-011	1	0.000000E+000
1	138.45728985	1.798837E-011	3.208368E-012	0	0.000000E+000
1	138.45731473	3.208368E-012	1.798837E-011	1	0.000000E+000
1	138.45747689	1.798837E-011	3.208368E-012	0	0.000000E+000
1	138.46338854	3.208368E-012	1.798837E-011	1	0.000000E+000
1	138.46412709	1.798837E-011	3.208368E-012	0	0.000000E+000
1	138.47586728	3.208368E-012	1.798837E-011	1	0.000000E+000
1	138.47640932	1.798837E-011	3.208368E-012	0	0.000000E+000
1	138.47645618	3.208368E-012	1.798837E-011	1	0.000000E+000
1	138.47662000	1.798837E-011	3.208368E-012	0	0.000000E+000
1	138.47863345	3.208368E-012	1.798837E-011	1	0.000000E+000
1	138.47869093	1.798837E-011	3.208368E-012	0	0.000000E+000
1	138.47870022	3.208368E-012	1.798837E-011	1	0.000000E+000
1	138.47904416	1.798837E-011	3.208368E-012	0	0.000000E+000
1	138.51219379	3.208368E-012	1.798837E-011	1	0.000000E+000
1	138.51364852	1.798837E-011	3.208368E-012	0	0.000000E+000
1	138.51368789	3.208368E-012	1.798837E-011	1	0.000000E+000
1	138.51390215	1.798837E-011	3.208368E-012	0	0.000000E+000
1	138.53232884	3.208368E-012	1.798837E-011	1	0.000000E+000
1	138.53654678	1.798837E-011	3.208368E-012	0	0.000000E+000
1	138.56356268	3.208368E-012	1.798837E-011	1	0.000000E+000
1	138.56393484	1.798837E-011	3.208368E-012	0	0.000000E+000
1	138.62082802	3.330420E-012	1.811042E-011	1	0.000000E+000
1	138.62094673	1.811042E-011	3.330420E-012	0	0.000000E+000
1	138.62409465	3.330420E-012	1.811042E-011	1	0.000000E+000
1	138.62460984	1.811042E-011	3.330420E-012	0	0.000000E+000
1	138.64198685	3.330420E-012	1.811042E-011	1	0.000000E+000
1	138.64489437	1.811042E-011	3.330420E-012	0	0.000000E+000
1	138.64491767	3.330420E-012	1.811042E-011	1	0.000000E+000
1	138.64502836	1.811042E-011	3.330420E-012	0	0.000000E+000
1	138.64924790	3.330420E-012	1.811042E-011	1	0.000000E+000
1	138.64979021	1.811042E-011	3.330420E-012	0	0.000000E+000
1	138.69887589	3.330420E-012	1.811042E-011	1	0.000000E+000
1	138.69925857	1.811042E-011	3.330420E-012	0	0.000000E+000
1	138.70030278	3.330420E-012	1.811042E-011	1	0.000000E+000
1	138.70090070	1.811042E-011	3.330420E-012	0	0.000000E+000
1	138.70092786	3.330420E-012	1.811042E-011	1	0.000000E+000
1	138.70097868	1.811042E-011	3.330420E-012	0	0.000000E+000
1	138.76616970	3.330420E-012	1.811042E-011	1	0.000000E+000
1	138.76775186	1.811042E-011	3.330420E-012	0	0.000000E+000
1	138.77334427	3.330420E-012	1.811042E-011	1	0.000000E+000
1	138.77517136	1.811042E-011	3.330420E-012	0	0.000000E+000
1	138.77518899	3.330420E-012	1.811042E-011	1	0.000000E+000
1	138.77662080	1.811042E-011	3.330420E-012	0	0.000000E+000
1	138.79393250	3.330420E-012	1.811042E-011	1	0.000000E+000
1	138.79441031	1.811042E-011	3.330420E-012	0	0.000000E+000
1	138.79809434	3.330420E-012	1.811042E-011	1	0.000000E+000
1	138.79881347	1.811042E-011	3.330420E-012	0	0.000000E+000
1	139.23078685	3.392982E-012	1.817298E-011	1	0.000000E+000
1	139.23111721	1.817298E-011	3.392982E-012	0	0.000000E+000
1	139.25604843	3.392982E-012	1.817298E-011	1	0.000000E+000
1	139.25617805	1.817298E-011	3.392982E-012	0	0.000000E+000
1	139.26781291	3.392982E-012	1.817298E-011	1	0.000000E+000
1	139.26881078	1.817298E-011	3.392982E-012	0	0.000000E+000
1	139.26882572	3.392982E-012	1.817298E-011	1	0.000000E+000
1	139.26918224	1.817298E-011	3.392982E-012	0	0.000000E+000
1	139.32549928	3.281119E-012	1.806112E-011	1	0.000000E+000
1	139.32562873	1.806112E-011	3.281119E-012	0	0.000000E+000
1	139.33835011	3.281119E-012	1.806112E-011	1	0.000000E+000
1	139.33951681	1.806112E-011	3.281119E-012	0	0.000000E+000
1	139.34929830	3.281119E-012	1.806112E-011	1	0.000000E+000
1	139.34968293	1.806112E-011	3.281119E-012	0	0.000000E+000
1	139.37085795	3.281119E-012	1.806112E-011	1	0.000000E+000
1	139.37117519	1.806112E-011	3.281119E-012	0	0.000000E+000
1	139.37119940	3.281119E-012	1.806112E-011	1	0.000000E+000
1	139.37180910	1.806112E-011	3.281119E-012	0	0.000000E+000
1	139.38530007	3.281119E-012	1.806112E-011	1	0.000000E+000
1	139.38597752	1.806112E-011	3.281119E-012	0	0.000000E+000
1	139.38598592	3.281119E-012	1.806112E-011	1	0.000000E+000
1	139.38650128	1.806112E-011	3.281119E-012	0	0.000000E+000
1	139.39112465	3.281119E-012	1.806112E-011	1	0.000000E+000
1	139.39146374	1.806112E-011	3.281119E-012	0	0.000000E+000
1	139.39432825	3.281119E-012	1.806112E-011	1	0.000000E+000
1	139.39454094	1.806112E-011	3.281119E-012	0	0.000000E+000
1	139.40076091	3.281119E-012	1.806112E-011	1	0.000000E+000
1	139.40170469	1.806112E-011	3.281119E-012	0	0.000000E+000
1	139.42404929	3.281119E-012	1.806112E-011	1	0.000000E+000
1	139.42798226	1.806112E-011	3.281119E-012	0	0.000000E+000
1	139.42799989	3.281119E-012	1.806112E-011	1	0.000000E+000
1	139.42878857	1.806112E-011	3.281119E-012	0	0.000000E+000
1	139.42881964	3.281119E-012	1.806112E-011	1	0.000000E+000
1	139.43128056	1.806112E-011	3.281119E-012	0	0.000000E+000
1	139.48674829	3.281119E-012	1.806112E-011	1	0.000000E+000
1	139.48787096	1.806112E-011	3.281119E-012	0	0.000000E+000
1	139.48858763	3.281119E-012	1.806112E-011	1	0.000000E+000
1	139.49068281	1.806112E-011	3.281119E-012	0	0.000000E+000
1	139.49070815	3.281119E-012	1.806112E-011	1	0.000000E+000
1	139.49154822	1.806112E-011	3.281119E-012	0	0.000000E+000
1	139.52708322	3.281119E-012	1.806112E-011	1	0.000000E+000
1	139.52770761	1.806112E-011	3.281119E-012	0	0.000000E+000
1	139.55202218	3.281119E-012	1.806112E-011	1	0.000000E+000
1	139.55268565	1.806112E-011	3.281119E-012	0	0.000000E+000
1	139.55597690	3.281119E-012	1.806112E-011	1	0.000000E+000
1	139.55770244	1.806112E-011	3.281119E-012	0	0.000000E+000
1	139.55774068	3.281119E-012	1.806112E-011	1	0.000000E+000
1	139.55856597	1.806112E-011	3.281119E-012	0	0.000000E+000
1	139.55858907	3.281119E-012	1.806112E-011	1	0.000000E+000
1	139.55874906	1.806112E-011	3.281119E-012	0	0.000000E+000
1	139.58706309	3.281119E-012	1.806112E-011	1	0.000000E+000
1	139.58712637	1.806112E-011	3.281119E-012	0	0.000000E+000
1	143.24082098	3.314792E-012	1.809479E-011	1	0.000000E+000
1	143.24095600	1.809479E-011	3.314792E-012	0	0.000000E+000
1	143.27447236	3.314792E-012	1.809479E-011	1	0.000000E+000
1	143.27543823	1.809479E-011	3.314792E-012	0	0.000000E+000
1	143.28155274	3.314792E-012	1.809479E-011	1	0.000000E+000
1	143.28167964	1.809479E-011	3.314792E-012	0	0.000000E+000
1	143.31071754	3.314792E-012	1.809479E-011	1	0.000000E+000
1	143.31196077	1.809479E-011	3.314792E-012	0	0.000000E+000
1	143.31491505	3.314792E-012	1.809479E-011	1	0.000000E+000
1	143.31594087	1.809479E-011	3.314792E-012	0	0.000000E+000
1	143.33375508	3.314792E-012	1.809479E-011	1	0.000000E+000
1	143.33396971	1.809479E-011	3.314792E-012	0	0.000000E+000
1	143.33398965	3.314792E-012	1.809479E-011	1	0.000000E+000
1	143.33424691	1.809479E-011	3.314792E-012	0	0.000000E+000
1	143.33427393	3.314792E-012	1.809479E-011	1	0.000000E+000
1	143.33555197	1.809479E-011	3.314792E-012	0	0.000000E+000
1	143.33918880	3.314792E-012	1.809479E-011	1	0.000000E+000
1	143.34022753	1.809479E-011	3.314792E-012	0	0.000000E+000
1	143.35217571	3.314792E-012	1.809479E-011	1	0.000000E+000
1	143.35446756	1.809479E-011	3.314792E-012	0	0.000000E+000
1	143.43247113	3.314792E-012	1.809479E-011	1	0.000000E+000
1	143.43288390	1.809479E-011	3.314792E-012	0	0.000000E+000
1	143.43409170	3.314792E-012	1.809479E-011	1	0.000000E+000
1	143.43531213	1.809479E-011	3.314792E-012	0	0.000000E+000
1	143.44277517	3.314792E-012	1.809479E-011	1	0.000000E+000
1	143.44369277	1.809479E-011	3.314792E-012	0	0.000000E+000
1	143.47072916	3.314792E-012	1.809479E-011	1	0.000000E+000
1	143.47477139	1.809479E-011	3.314792E-012	0	0.000000E+000
1	143.77622501	3.323661E-012	1.810366E-011	1	0.000000E+000
1	143.77872632	1.810366E-011	3.323661E-012	0	0.000000E+000
1	143.80403474	3.323661E-012	1.810366E-011	1	0.000000E+000
1	143.80564961	1.810366E-011	3.323661E-012	0	0.000000E+000
1	143.80712970	3.323661E-012	1.810366E-011	1	0.000000E+000
1	143.80804953	1.810366E-011	3.323661E-012	0	0.000000E+000
1	143.82236566	3.323661E-012	1.810366E-011	1	0.000000E+000
1	143.82281280	1.810366E-011	3.323661E-012	0	0.000000E+000
1	143.92923476	3.088611E-012	1.786861E-011	1	0.000000E+000
1	143.92965354	1.786861E-011	3.088611E-012	0	0.000000E+000
1	143.97272536	3.088611E-012	1.786861E-011	1	0.000000E+000
1	143.97316128	1.786861E-011	3.088611E-012	0	0.000000E+000
1	143.97319445	3.088611E-012	1.786861E-011	1	0.000000E+000
1	143.97349311	1.786861E-011	3.088611E-012	0	0.000000E+000
1	143.97665439	3.088611E-012	1.786861E-011	1	0.000000E+000
1	143.97868257	1.786861E-011	3.088611E-012	0	0.000000E+000
1	143.98097227	3.088611E-012	1.786861E-011	1	0.000000E+000
1	143.98312372	1.786861E-011	3.088611E-012	0	0.000000E+000
1	143.99994750	3.088611E-012	1.786861E-011	1	0.000000E+000
1	144.00112397	1.786861E-011	3.088611E-012	0	0.000000E+000
1	144.02431116	3.088611E-012	1.786861E-011	1	0.000000E+000
1	144.02448732	1.786861E-011	3.088611E-012	0	0.000000E+000
1	144.02454698	3.088611E-012	1.786861E-011	1	0.000000E+000
1	144.02462890	1.786861E-011	3.088611E-012	0	0.000000E+000
1	144.02660231	3.088611E-012	1.786861E-011	1	0.000000E+000
1	144.02678520	1.786861E-011	3.088611E-012	0	0.000000E+000
1	144.06547335	3.088611E-012	1.786861E-011	1	0.000000E+000
1	144.06659586	1.786861E-011	3.088611E-012	0	0.000000E+000
1	144.09159620	3.088611E-012	1.786861E-011	1	0.000000E+000
1	144.09242919	1.786861E-011	3.088611E-012	0	0.000000E+000
1	144.09636073	3.088611E-012	1.786861E-011	1	0.000000E+000
1	144.09883946	1.786861E-011	3.088611E-012	0	0.000000E+000
1	144.15261347	3.088611E-012	1.786861E-011	1	0.000000E+000
1	144.15354451	1.786861E-011	3.088611E-012	0	0.000000E+000
1	144.16737728	3.088611E-012	1.786861E-011	1	0.000000E+000
1	144.16798282	1.786861E-011	3.088611E-012	0	0.000000E+000
1	144.16799542	3.088611E-012	1.786861E-011	1	0.000000E+000
1	144.17032583	1.786861E-011	3.088611E-012	0	0.000000E+000
1	144.18475473	3.088611E-012	1.786861E-011	1	0.000000E+000
1	144.18477872	1.786861E-011	3.088611E-012	0	0.000000E+000
1	144.56795648	3.226223E-012	1.800622E-011	1	0.000000E+000
1	144.56855034	1.800622E-011	3.226223E-012	0	0.000000E+000
1	144.56961158	3.226223E-012	1.800622E-011	1	0.000000E+000
1	144.57104218	1.800622E-011	3.226223E-012	0	0.000000E+000
1	144.61105027	3.226223E-012	1.800622E-011	1	0.000000E+000
1	144.61168140	1.800622E-011	3.226223E-012	0	0.000000E+000
1	144.61966346	3.226223E-012	1.800622E-011	1	0.000000E+000
1	144.62384037	1.800622E-011	3.226223E-012	0	0.000000E+000
1	144.62386212	3.226223E-012	1.800622E-011	1	0.000000E+000
1	144.62396176	1.800622E-011	3.226223E-012	0	0.000000E+000
1	144.71996926	3.168525E-012	1.794853E-011	1	0.000000E+000
1	144.72088505	1.794853E-011	3.168525E-012	0	0.000000E+000
1	144.93669977	3.170112E-012	1.795011E-011	1	0.000000E+000
1	144.93708244	1.795011E-011	3.170112E-012	0	0.000000E+000
1	144.94942590	3.170112E-012	1.795011E-011	1	0.000000E+000
1	144.95005153	1.795011E-011	3.170112E-012	0	0.000000E+000
1	144.95151932	3.170112E-012	1.795011E-011	1	0.000000E+000
1	144.95159534	1.795011E-011	3.170112E-012	0	0.000000E+000
1	144.95161782	3.170112E-012	1.795011E-011	1	0.000000E+000
1	144.95243122	1.795011E-011	3.170112E-012	0	0.000000E+000
1	144.95244772	3.170112E-012	1.795011E-011	1	0.000000E+000
1	144.95373910	1.795011E-011	3.170112E-012	0	0.000000E+000
1	145.01534885	3.170112E-012	1.795011E-011	1	0.000000E+000
1	145.01638029	1.795011E-011	3.170112E-012	0	0.000000E+000
1	145.01878521	3.170112E-012	1.795011E-011	1	0.000000E+000
1	145.01891577	1.795011E-011	3.170112E-012	0	0.000000E+000
1	145.03726510	3.170112E-012	1.795011E-011	1	0.000000E+000
1	145.03783266	1.795011E-011	3.170112E-012	0	0.000000E+000
1	145.04346904	3.170112E-012	1.795011E-011	1	0.000000E+000
1	145.04389264	1.795011E-011	3.170112E-012	0	0.000000E+000
1	145.04414846	3.170112E-012	1.795011E-011	1	0.000000E+000
1	145.04424037	1.795011E-011	3.170112E-012	0	0.000000E+000
1	145.04429249	3.170112E-012	1.795011E-011	1	0.000000E+000
1	145.04458271	1.795011E-011	3.170112E-012	0	0.000000E+000
1	145.08034695	3.170112E-012	1.795011E-011	1	0.000000E+000
1	145.08090154	1.795011E-011	3.170112E-012	0	0.000000E+000
1	145.18610830	3.283767E-012	1.806377E-011	1	0.000000E+000
1	145.18955581	1.806377E-011	3.283767E-012	0	0.000000E+000
1	145.20080013	3.283767E-012	1.806377E-011	1	0.000000E+000
1	145.20213084	1.806377E-011	3.283767E-012	0	0.000000E+000
1	145.23640490	3.283767E-012	1.806377E-011	1	0.000000E+000
1	145.23727175	1.806377E-011	3.283767E-012	0	0.000000E+000
1	145.24407750	3.283767E-012	1.806377E-011	1	0.000000E+000
1	145.24410045	1.806377E-011	3.283767E-012	0	0.000000E+000
1	145.25183791	3.283767E-012	1.806377E-011	1	0.000000E+000
1	145.25275400	1.806377E-011	3.283767E-012	0	0.000000E+000
1	145.32931580	3.283767E-012	1.806377E-011	1	0.000000E+000
1	145.33065112	1.806377E-011	3.283767E-012	0	0.000000E+000
1	145.34772055	3.283767E-012	1.806377E-011	1	0.000000E+000
1	145.34848164	1.806377E-011	3.283767E-012	0	0.000000E+000
1	145.41910790	3.166562E-012	1.794656E-011	1	0.000000E+000
1	145.42060737	1.794656E-011	3.166562E-012	0	0.000000E+000
1	145.42688046	3.166562E-012	1.794656E-011	1	0.000000E+000
1	145.42724613	1.794656E-011	3.166562E-012	0	0.000000E+000
1	145.43441491	3.166562E-012	1.794656E-011	1	0.000000E+000
1	145.43774829	1.794656E-011	3.166562E-012	0	0.000000E+000
1	145.44686042	3.166562E-012	1.794656E-011	1	0.000000E+000
1	145.44904431	1.794656E-011	3.166562E-012	0	0.000000E+000
1	145.48335857	3.166562E-012	1.794656E-011	1	0.000000E+000
1	145.48515447	1.794656E-011	3.166562E-012	0	0.000000E+000
1	145.56378655	3.132569E-012	1.791257E-011	1	0.000000E+000
1	145.56612790	1.791257E-011	3.132569E-012	0	0.000000E+000
1	145.56613469	3.132569E-012	1.791257E-011	1	0.000000E+000
1	145.56768433	1.791257E-011	3.132569E-012	0	0.000000E+000
1	145.58329028	3.132569E-012	1.791257E-011	1	0.000000E+000
1	145.58646345	1.791257E-011	3.132569E-012	0	0.000000E+000
1	145.64990315	3.132569E-012	1.791257E-011	1	0.000000E+000
1	145.65061124	1.791257E-011	3.132569E-012	0	0.000000E+000
1	145.65891136	3.132569E-012	1.791257E-011	1	0.000000E+000
1	145.66013289	1.791257E-011	3.132569E-012	0	0.000000E+000
1	145.66014598	3.132569E-012	1.791257E-011	1	0.000000E+000
1	145.66043340	1.791257E-011	3.132569E-012	0	0.000000E+000
1	150.43575533	3.249166E-012	1.802917E-011	1	0.000000E+000
1	150.43656827	1.802917E-011	3.249166E-012	0	0.000000E+000
1	150.43663152	3.249166E-012	1.802917E-011	1	0.000000E+000
1	150.43840791	1.802917E-011	3.249166E-012	0	0.000000E+000
1	150.46975773	3.249166E-012	1.802917E-011	1	0.000000E+000
1	150.47027186	1.802917E-011	3.249166E-012	0	0.000000E+000
1	150.48722401	3.249166E-012	1.802917E-011	1	0.000000E+000
1	150.48751002	1.802917E-011	3.249166E-012	0	0.000000E+000
1	150.48936204	3.249166E-012	1.802917E-011	1	0.000000E+000
1	150.48990441	1.802917E-011	3.249166E-012	0	0.000000E+000
1	150.51351577	3.249166E-012	1.802917E-011	1	0.000000E+000
1	150.51434306	1.802917E-011	3.249166E-012	0	0.000000E+000
1	150.51437400	3.249166E-012	1.802917E-011	1	0.000000E+000
1	150.51482616	1.802917E-011	3.249166E-012	0	0.000000E+000
1	150.52900035	3.249166E-012	1.802917E-011	1	0.000000E+000
1	150.52903401	1.802917E-011	3.249166E-012	0	0.000000E+000
1	151.02974743	3.212934E-012	1.799293E-011	1	0.000000E+000
1	151.03057641	1.799293E-011	3.212934E-012	0	0.000000E+000
1	151.07009565	3.212934E-012	1.799293E-011	1	0.000000E+000
1	151.07322299	1.799293E-011	3.212934E-012	0	0.000000E+000
1	151.07632604	3.212934E-012	1.799293E-011	1	0.000000E+000
1	151.07661311	1.799293E-011	3.212934E-012	0	0.000000E+000
1	151.08152458	3.212934E-012	1.799293E-011	1	0.000000E+000
1	151.08192678	1.799293E-011	3.212934E-012	0	0.000000E+000
1	151.11686932	3.212934E-012	1.799293E-011	1	0.000000E+000
1	151.11776588	1.799293E-011	3.212934E-012	0	0.000000E+000
1	151.11991689	3.212934E-012	1.799293E-011	1	0.000000E+000
1	151.11999442	1.799293E-011	3.212934E-012	0	0.000000E+000
1	151.16095827	3.212934E-012	1.799293E-011	1	0.000000E+000
1	151.16194289	1.799293E-011	3.212934E-012	0	0.000000E+000
1	151.17152658	3.212934E-012	1.799293E-011	1	0.000000E+000
1	151.17171043	1.799293E-011	3.212934E-012	0	0.000000E+000
1	151.22451704	3.212934E-012	1.799293E-011	1	0.000000E+000
1	151.22607806	1.799293E-011	3.212934E-012	0	0.000000E+000
1	151.24027336	3.212934E-012	1.799293E-011	1	0.000000E+000
1	151.24048297	1.799293E-011	3.212934E-012	0	0.000000E+000
1	151.25700821	3.212934E-012	1.799293E-011	1	0.000000E+000
1	151.25753744	1.799293E-011	3.212934E-012	0	0.000000E+000
1	151.28636219	3.212934E-012	1.799293E-011	1	0.000000E+000
1	151.28722120	1.799293E-011	3.212934E-012	0	0.000000E+000
1	151.91475400	3.261135E-012	1.804113E-011	1	0.000000E+000
1	151.91573838	1.804113E-011	3.261135E-012	0	0.000000E+000
1	151.92647780	3.261135E-012	1.804113E-011	1	0.000000E+000
1	151.92765580	1.804113E-011	3.261135E-012	0	0.000000E+000
1	151.93040021	3.261135E-012	1.804113E-011	1	0.000000E+000
1	151.93215877	1.804113E-011	3.261135E-012	0	0.000000E+000
1	151.93219866	3.261135E-012	1.804113E-011	1	0.000000E+000
1	151.93418796	1.804113E-011	3.261135E-012	0	0.000000E+000
1	151.93830728	3.261135E-012	1.804113E-011	1	0.000000E+000
1	151.93966447	1.804113E-011	3.261135E-012	0	0.000000E+000
1	151.98447925	3.261135E-012	1.804113E-011	1	0.000000E+000
1	151.98491171	1.804113E-011	3.261135E-012	0	0.000000E+000
1	151.99979458	3.261135E-012	1.804113E-011	1	0.000000E+000
1	152.00237240	1.804113E-011	3.261135E-012	0	0.000000E+000
1	152.23069296	3.242558E-012	1.802256E-011	1	0.000000E+000
1	152.23078661	1.802256E-011	3.242558E-012	0	0.000000E+000
1	152.24568181	3.242558E-012	1.802256E-011	1	0.000000E+000
1	152.24765305	1.802256E-011	3.242558E-012	0	0.000000E+000
1	152.25405339	3.242558E-012	1.802256E-011	1	0.000000E+000
1	152.25647694	1.802256E-011	3.242558E-012	0	0.000000E+000
1	155.20801970	3.454488E-012	1.823449E-011	1	0.000000E+000
1	155.20906370	1.823449E-011	3.454488E-012	0	0.000000E+000
1	155.21349053	3.454488E-012	1.823449E-011	1	0.000000E+000
1	155.21757732	1.823449E-011	3.454488E-012	0	0.000000E+000
1	155.22168568	3.454488E-012	1.823449E-011	1	0.000000E+000
1	155.22177800	1.823449E-011	3.454488E-012	0	0.000000E+000
1	155.30369783	3.454488E-012	1.823449E-011	1	0.000000E+000
1	155.30472722	1.823449E-011	3.454488E-012	0	0.000000E+000
1	155.34230053	3.454488E-012	1.823449E-011	1	0.000000E+000
1	155.34254471	1.823449E-011	3.454488E-012	0	0.000000E+000
1	155.34408178	3.454488E-012	1.823449E-011	1	0.000000E+000
1	155.34466466	1.823449E-011	3.454488E-012	0	0.000000E+000
1	155.35285919	3.454488E-012	1.823449E-011	1	0.000000E+000
1	155.35315696	1.823449E-011	3.454488E-012	0	0.000000E+000
1	155.36464040	3.454488E-012	1.823449E-011	1	0.000000E+000
1	155.36509616	1.823449E-011	3.454488E-012	0	0.000000E+000
1	155.36512701	3.454488E-012	1.823449E-011	1	0.000000E+000
1	155.36744000	1.823449E-011	3.454488E-012	0	0.000000E+000
1	155.42078500	3.454488E-012	1.823449E-011	1	0.000000E+000
1	155.42270135	1.823449E-011	3.454488E-012	0	0.000000E+000
1	155.43180762	3.454488E-012	1.823449E-011	1	0.000000E+000
1	155.43188459	1.823449E-011	3.454488E-012	0	0.000000E+000
1	155.43189488	3.454488E-012	1.823449E-011	1	0.000000E+000
1	155.43331094	1.823449E-011	3.454488E-012	0	0.000000E+000
1	155.52108624	3.193307E-012	1.797331E-011	1	0.000000E+000
1	155.52372754	1.797331E-011	3.193307E-012	0	0.000000E+000
1	155.52377248	3.193307E-012	1.797331E-011	1	0.000000E+000
1	155.52439952	1.797331E-011	3.193307E-012	0	0.000000E+000
1	155.53623188	3.193307E-012	1.797331E-011	1	0.000000E+000
1	155.53630541	1.797331E-011	3.193307E-012	0	0.000000E+000
1	155.53632028	3.193307E-012	1.797331E-011	1	0.000000E+000
1	155.53714083	1.797331E-011	3.193307E-012	0	0.000000E+000
1	155.57330216	3.193307E-012	1.797331E-011	1	0.000000E+000
1	155.57446263	1.797331E-011	3.193307E-012	0	0.000000E+000
1	155.57453060	3.193307E-012	1.797331E-011	1	0.000000E+000
1	155.57631706	1.797331E-011	3.193307E-012	0	0.000000E+000
1	155.57632564	3.193307E-012	1.797331E-011	1	0.000000E+000
1	155.57752558	1.797331E-011	3.193307E-012	0	0.000000E+000
1	155.58378876	3.193307E-012	1.797331E-011	1	0.000000E+000
1	155.58537896	1.797331E-011	3.193307E-012	0	0.000000E+000
1	155.58540132	3.193307E-012	1.797331E-011	1	0.000000E+000
1	155.58601103	1.797331E-011	3.193307E-012	0	0.000000E+000
1	155.61951279	3.193307E-012	1.797331E-011	1	0.000000E+000
1	155.62029857	1.797331E-011	3.193307E-012	0	0.000000E+000
1	155.63666583	3.193307E-012	1.797331E-011	1	0.000000E+000
1	155.63757797	1.797331E-011	3.193307E-012	0	0.000000E+000
1	155.63764371	3.193307E-012	1.797331E-011	1	0.000000E+000
1	155.63869256	1.797331E-011	3.193307E-012	0	0.000000E+000
1	155.63871375	3.193307E-012	1.797331E-011	1	0.000000E+000
1	155.63940174	1.797331E-011	3.193307E-012	0	0.000000E+000
1	155.63943751	3.193307E-012	1.797331E-011	1	0.000000E+000
1	155.63991336	1.797331E-011	3.193307E-012	0	0.000000E+000
1	155.66622979	3.193307E-012	1.797331E-011	1	0.000000E+000
1	155.66783950	1.797331E-011	3.193307E-012	0	0.000000E+000
1	155.74274891	3.193307E-012	1.797331E-011	1	0.000000E+000
1	155.74669498	1.797331E-011	3.193307E-012	0	0.000000E+000
1	155.78082155	3.193307E-012	1.797331E-011	1	0.000000E+000
1	155.78201653	1.797331E-011	3.193307E-012	0	0.000000E+000
1	155.93155606	3.205503E-012	1.798550E-011	1	0.000000E+000
1	155.93179142	1.798550E-011	3.205503E-012	0	0.000000E+000
1	155.93389016	3.205503E-012	1.798550E-011	1	0.000000E+000
1	155.93408438	1.798550E-011	3.205503E-012	0	0.000000E+000
1	155.93692430	3.205503E-012	1.798550E-011	1	0.000000E+000
1	155.93694542	1.798550E-011	3.205503E-012	0	0.000000E+000
1	155.94782097	3.205503E-012	1.798550E-011	1	0.000000E+000
1	155.94861395	1.798550E-011	3.205503E-012	0	0.000000E+000
1	155.96411755	3.205503E-012	1.798550E-011	1	0.000000E+000
1	155.96428459	1.798550E-011	3.205503E-012	0	0.000000E+000
1	155.96433489	3.205503E-012	1.798550E-011	1	0.000000E+000
1	155.96437465	1.798550E-011	3.205503E-012	0	0.000000E+000
1	155.98028417	3.205503E-012	1.798550E-011	1	0.000000E+000
1	155.98209884	1.798550E-011	3.205503E-012	0	0.000000E+000
1	155.99419378	3.205503E-012	1.798550E-011	1	0.000000E+000
1	155.99422517	1.798550E-011	3.205503E-012	0	0.000000E+000
1	155.99617788	3.205503E-012	1.798550E-011	1	0.000000E+000
1	155.99929353	1.798550E-011	3.205503E-012	0	0.000000E+000
1	156.02075934	3.205503E-012	1.798550E-011	1	0.000000E+000
1	156.02116866	1.798550E-011	3.205503E-012	0	0.000000E+000
1	156.22372165	3.309816E-012	1.808982E-011	1	0.000000E+000
1	156.22475691	1.808982E-011	3.309816E-012	0	0.000000E+000
1	156.22509497	3.309816E-012	1.808982E-011	1	0.000000E+000
1	156.22557400	1.808982E-011	3.309816E-012	0	0.000000E+000
1	156.23766127	3.309816E-012	1.808982E-011	1	0.000000E+000
1	156.23810952	1.808982E-011	3.309816E-012	0	0.000000E+000
1	156.23977456	3.309816E-012	1.808982E-011	1	0.000000E+000
1	156.24070865	1.808982E-011	3.309816E-012	0	0.000000E+000
1	156.24076647	3.309816E-012	1.808982E-011	1	0.000000E+000
1	156.24100182	1.808982E-011	3.309816E-012	0	0.000000E+000
1	156.24102698	3.309816E-012	1.808982E-011	1	0.000000E+000
1	156.24127947	1.808982E-011	3.309816E-012	0	0.000000E+000
1	156.49487614	3.189742E-012	1.796974E-011	1	0.000000E+000
1	156.49514099	1.796974E-011	3.189742E-012	0	0.000000E+000
1	156.53211410	3.189742E-012	1.796974E-011	1	0.000000E+000
1	156.53403179	1.796974E-011	3.189742E-012	0	0.000000E+000
1	156.53869436	3.189742E-012	1.796974E-011	1	0.000000E+000
1	156.53889962	1.796974E-011	3.189742E-012	0	0.000000E+000
1	156.53893685	3.189742E-012	1.796974E-011	1	0.000000E+000
1	156.54041743	1.796974E-011	3.189742E-012	0	0.000000E+000
1	156.56116037	3.189742E-012	1.796974E-011	1	0.000000E+000
1	156.56138178	1.796974E-011	3.189742E-012	0	0.000000E+000
1	156.58370548	3.189742E-012	1.796974E-011	1	0.000000E+000
1	156.58592890	1.796974E-011	3.189742E-012	0	0.000000E+000
1	156.58595138	3.189742E-012	1.796974E-011	1	0.000000E+000
1	156.58716261	1.796974E-011	3.189742E-012	0	0.000000E+000
1	156.62837823	3.189742E-012	1.796974E-011	1	0.000000E+000
1	156.62868656	1.796974E-011	3.189742E-012	0	0.000000E+000
1	156.84008225	3.223333E-012	1.800333E-011	1	0.000000E+000
1	156.84093976	1.800333E-011	3.223333E-012	0	0.000000E+000
1	156.84629295	3.223333E-012	1.800333E-011	1	0.000000E+000
1	156.84689956	1.800333E-011	3.223333E-012	0	0.000000E+000
1	156.84695529	3.223333E-012	1.800333E-011	1	0.000000E+000
1	156.84720161	1.800333E-011	3.223333E-012	0	0.000000E+000
1	156.87919963	3.223333E-012	1.800333E-011	1	0.000000E+000
1	156.87956680	1.800333E-011	3.223333E-012	0	0.000000E+000
1	156.87961899	3.223333E-012	1.800333E-011	1	0.000000E+000
1	156.87985001	1.800333E-011	3.223333E-012	0	0.000000E+000
1	156.90629345	3.223333E-012	1.800333E-011	1	0.000000E+000
1	156.90653097	1.800333E-011	3.223333E-012	0	0.000000E+000
1	156.92030301	3.223333E-012	1.800333E-011	1	0.000000E+000
1	156.92318887	1.800333E-011	3.223333E-012	0	0.000000E+000
1	157.02080741	3.245826E-012	1.802583E-011	1	0.000000E+000
1	157.02108967	1.802583E-011	3.245826E-012	0	0.000000E+000
1	157.02798680	3.245826E-012	1.802583E-011	1	0.000000E+000
1	157.02934087	1.802583E-011	3.245826E-012	0	0.000000E+000
1	157.04516367	3.245826E-012	1.802583E-011	1	0.000000E+000
1	157.04531359	1.802583E-011	3.245826E-012	0	0.000000E+000
1	157.05511075	3.245826E-012	1.802583E-011	1	0.000000E+000
1	157.05669525	1.802583E-011	3.245826E-012	0	0.000000E+000
1	157.05671011	3.245826E-012	1.802583E-011	1	0.000000E+000
1	157.05694512	1.802583E-011	3.245826E-012	0	0.000000E+000
1	157.08017682	3.245826E-012	1.802583E-011	1	0.000000E+000
1	157.08164538	1.802583E-011	3.245826E-012	0	0.000000E+000
1	157.09363600	3.245826E-012	1.802583E-011	1	0.000000E+000
1	157.09372783	1.802583E-011	3.245826E-012	0	0.000000E+000
1	157.11239267	3.245826E-012	1.802583E-011	1	0.000000E+000
1	157.11350639	1.802583E-011	3.245826E-012	0	0.000000E+000
1	157.14685908	3.245826E-012	1.802583E-011	1	0.000000E+000
1	157.14704402	1.802583E-011	3.245826E-012	0	0.000000E+000
1	157.14706198	3.245826E-012	1.802583E-011	1	0.000000E+000
1	157.14840114	1.802583E-011	3.245826E-012	0	0.000000E+000
1	157.14841098	3.245826E-012	1.802583E-011	1	0.000000E+000
1	157.14946302	1.802583E-011	3.245826E-012	0	0.000000E+000
1	157.16783606	3.245826E-012	1.802583E-011	1	0.000000E+000
1	157.16807505	1.802583E-011	3.245826E-012	0	0.000000E+000
1	157.20457939	3.245826E-012	1.802583E-011	1	0.000000E+000
1	157.20623526	1.802583E-011	3.245826E-012	0	0.000000E+000
1	157.22147888	3.245826E-012	1.802583E-011	1	0.000000E+000
1	157.22422171	1.802583E-011	3.245826E-012	0	0.000000E+000
1	157.23635874	3.245826E-012	1.802583E-011	1	0.000000E+000
1	157.23781599	1.802583E-011	3.245826E-012	0	0.000000E+000
1	157.23783431	3.245826E-012	1.802583E-011	1	0.000000E+000
1	157.24260735	1.802583E-011	3.245826E-012	0	0.000000E+000
1	157.24919349	3.245826E-012	1.802583E-011	1	0.000000E+000
1	157.24937882	1.802583E-011	3.245826E-012	0	0.000000E+000
1	157.26362890	3.245826E-012	1.802583E-011	1	0.000000E+000
1	157.26448103	1.802583E-011	3.245826E-012	0	0.000000E+000
1	157.29136571	3.245826E-012	1.802583E-011	1	0.000000E+000
1	157.29252982	1.802583E-011	3.245826E-012	0	0.000000E+000
1	157.32658904	3.245826E-012	1.802583E-011	1	0.000000E+000
1	157.32688772	1.802583E-011	3.245826E-012	0	0.000000E+000
1	157.33580884	3.245826E-012	1.802583E-011	1	0.000000E+000
1	157.33640306	1.802583E-011	3.245826E-012	0	0.000000E+000
1	157.34414860	3.245826E-012	1.802583E-011	1	0.000000E+000
1	157.34552037	1.802583E-011	3.245826E-012	0	0.000000E+000
1	157.38416054	3.245826E-012	1.802583E-011	1	0.000000E+000
1	157.38717154	1.802583E-011	3.245826E-012	0	0.000000E+000
1	157.38719095	3.245826E-012	1.802583E-011	1	0.000000E+000
1	157.38802271	1.802583E-011	3.245826E-012	0	0.000000E+000
1	158.11850014	3.245153E-012	1.802515E-011	1	0.000000E+000
1	158.12000125	1.802515E-011	3.245153E-012	0	0.000000E+000
1	158.12564384	3.245153E-012	1.802515E-011	1	0.000000E+000
1	158.12569019	1.802515E-011	3.245153E-012	0	0.000000E+000
1	158.18361589	3.245153E-012	1.802515E-011	1	0.000000E+000
1	158.18442105	1.802515E-011	3.245153E-012	0	0.000000E+000
1	158.21059592	3.245153E-012	1.802515E-011	1	0.000000E+000
1	158.21199961	1.802515E-011	3.245153E-012	0	0.000000E+000
1	158.21210678	3.245153E-012	1.802515E-011	1	0.000000E+000
1	158.21214982	1.802515E-011	3.245153E-012	0	0.000000E+000
1	158.24230405	3.245153E-012	1.802515E-011	1	0.000000E+000
1	158.24562262	1.802515E-011	3.245153E-012	0	0.000000E+000
1	158.24576165	3.245153E-012	1.802515E-011	1	0.000000E+000
1	158.24703149	1.802515E-011	3.245153E-012	0	0.000000E+000
1	158.28455370	3.245153E-012	1.802515E-011	1	0.000000E+000
1	158.28644423	1.802515E-011	3.245153E-012	0	0.000000E+000
1	158.30165162	3.245153E-012	1.802515E-011	1	0.000000E+000
1	158.30193652	1.802515E-011	3.245153E-012	0	0.000000E+000
1	158.30196094	3.245153E-012	1.802515E-011	1	0.000000E+000
1	158.30367020	1.802515E-011	3.245153E-012	0	0.000000E+000
1	158.30369914	3.245153E-012	1.802515E-011	1	0.000000E+000
1	158.30427528	1.802515E-011	3.245153E-012	0	0.000000E+000
1	158.31251323	3.245153E-012	1.802515E-011	1	0.000000E+000
1	158.31480144	1.802515E-011	3.245153E-012	0	0.000000E+000
1	158.31746789	3.245153E-012	1.802515E-011	1	0.000000E+000
1	158.31778195	1.802515E-011	3.245153E-012	0	0.000000E+000
1	158.31899479	3.245153E-012	1.802515E-011	1	0.000000E+000
1	158.31902789	1.802515E-011	3.245153E-012	0	0.000000E+000
1	158.32685565	3.245153E-012	1.802515E-011	1	0.000000E+000
1	158.32726759	1.802515E-011	3.245153E-012	0	0.000000E+000
1	158.32728004	3.245153E-012	1.802515E-011	1	0.000000E+000
1	158.32848063	1.802515E-011	3.245153E-012	0	0.000000E+000
1	158.36056159	3.245153E-012	1.802515E-011	1	0.000000E+000
1	158.36078568	1.802515E-011	3.245153E-012	0	0.000000E+000
1	158.36082012	3.245153E-012	1.802515E-011	1	0.000000E+000
1	158.36086566	1.802515E-011	3.245153E-012	0	0.000000E+000
1	158.46441771	3.879854E-012	1.865985E-011	1	0.000000E+000
1	158.46508333	1.865985E-011	3.879854E-012	0	0.000000E+000
1	158.46526558	3.879854E-012	1.865985E-011	1	0.000000E+000
1	158.46566569	1.865985E-011	3.879854E-012	0	0.000000E+000
1	158.48529414	3.879854E-012	1.865985E-011	1	0.000000E+000
1	158.48598985	1.865985E-011	3.879854E-012	0	0.000000E+000
1	158.85028889	3.400878E-012	1.818088E-011	1	0.000000E+000
1	158.85091007	1.818088E-011	3.400878E-012	0	0.000000E+000
1	158.85094612	3.400878E-012	1.818088E-011	1	0.000000E+000
1	158.85547739	1.818088E-011	3.400878E-012	0	0.000000E+000
1	158.86286899	3.400878E-012	1.818088E-011	1	0.000000E+000
1	158.86304886	1.818088E-011	3.400878E-012	0	0.000000E+000
1	158.86620181	3.400878E-012	1.818088E-011	1	0.000000E+000
1	158.86695072	1.818088E-011	3.400878E-012	0	0.000000E+000
1	158.86747379	3.400878E-012	1.818088E-011	1	0.000000E+000
1	158.86795325	1.818088E-011	3.400878E-012	0	0.000000E+000
1	158.88191816	3.400878E-012	1.818088E-011	1	0.000000E+000
1	158.88252590	1.818088E-011	3.400878E-012	0	0.000000E+000
1	158.89894527	3.400878E-012	1.818088E-011	1	0.000000E+000
1	158.89925868	1.818088E-011	3.400878E-012	0	0.000000E+000
1	158.91312093	3.400878E-012	1.818088E-011	1	0.000000E+000
1	158.91350401	1.818088E-011	3.400878E-012	0	0.000000E+000
1	158.91563681	3.400878E-012	1.818088E-011	1	0.000000E+000
1	158.91603746	1.818088E-011	3.400878E-012	0	0.000000E+000
1	158.91605637	3.400878E-012	1.818088E-011	1	0.000000E+000
1	158.91666622	1.818088E-011	3.400878E-012	0	0.000000E+000
1	158.91669110	3.400878E-012	1.818088E-011	1	0.000000E+000
1	158.91678483	1.818088E-011	3.400878E-012	0	0.000000E+000
1	158.92131715	3.400878E-012	1.818088E-011	1	0.000000E+000
1	158.92236028	1.818088E-011	3.400878E-012	0	0.000000E+000
1	160.00201438	3.293622E-012	1.807362E-011	1	0.000000E+000
1	160.00691388	1.807362E-011	3.293622E-012	0	0.000000E+000
1	160.00694915	3.293622E-012	1.807362E-011	1	0.000000E+000
1	160.00719276	1.807362E-011	3.293622E-012	0	0.000000E+000
1	160.00932616	3.293622E-012	1.807362E-011	1	0.000000E+000
1	160.00979386	1.807362E-011	3.293622E-012	0	0.000000E+000
1	160.01611229	3.293622E-012	1.807362E-011	1	0.000000E+000
1	160.01620639	1.807362E-011	3.293622E-012	0	0.000000E+000
1	160.01624570	3.293622E-012	1.807362E-011	1	0.000000E+000
1	160.01637925	1.807362E-011	3.293622E-012	0	0.000000E+000
1	160.01639504	3.293622E-012	1.807362E-011	1	0.000000E+000
1	160.01812783	1.807362E-011	3.293622E-012	0	0.000000E+000
1	160.04606673	3.293622E-012	1.807362E-011	1	0.000000E+000
1	160.04925842	1.807362E-011	3.293622E-012	0	0.000000E+000
1	160.04941559	3.293622E-012	1.807362E-011	1	0.000000E+000
1	160.05207456	1.807362E-011	3.293622E-012	0	0.000000E+000
1	160.10959604	3.293622E-012	1.807362E-011	1	0.000000E+000
1	160.10979965	1.807362E-011	3.293622E-012	0	0.000000E+000
1	160.10983890	3.293622E-012	1.807362E-011	1	0.000000E+000
1	160.11070940	1.807362E-011	3.293622E-012	0	0.000000E+000
1	160.12967637	3.293622E-012	1.807362E-011	1	0.000000E+000
1	160.12969175	1.807362E-011	3.293622E-012	0	0.000000E+000
1	160.13768631	3.293622E-012	1.807362E-011	1	0.000000E+000
1	160.13832896	1.807362E-011	3.293622E-012	0	0.000000E+000
1	160.16089718	3.293622E-012	1.807362E-011	1	0.000000E+000
1	160.16279914	1.807362E-011	3.293622E-012	0	0.000000E+000
1	160.16281535	3.293622E-012	1.807362E-011	1	0.000000E+000
1	160.16428981	1.807362E-011	3.293622E-012	0	0.000000E+000
1	160.16431921	3.293622E-012	1.807362E-011	1	0.000000E+000
1	160.16667779	1.807362E-011	3.293622E-012	0	0.000000E+000
1	160.24297740	3.238027E-012	1.801803E-011	1	0.000000E+000
1	160.24403578	1.801803E-011	3.238027E-012	0	0.000000E+000
1	160.28124476	3.238027E-012	1.801803E-011	1	0.000000E+000
1	160.28165469	1.801803E-011	3.238027E-012	0	0.000000E+000
1	160.37259344	3.191668E-012	1.797167E-011	1	0.000000E+000
1	160.37639450	1.797167E-011	3.191668E-012	0	0.000000E+000
1	160.37656600	3.191668E-012	1.797167E-011	1	0.000000E+000
1	160.37689564	1.797167E-011	3.191668E-012	0	0.000000E+000
1	160.37946408	3.191668E-012	1.797167E-011	1	0.000000E+000
1	160.38242775	1.797167E-011	3.191668E-012	0	0.000000E+000
1	160.39722850	3.191668E-012	1.797167E-011	1	0.000000E+000
1	160.39800641	1.797167E-011	3.191668E-012	0	0.000000E+000
1	160.39861298	3.191668E-012	1.797167E-011	1	0.000000E+000
1	160.40048767	1.797167E-011	3.191668E-012	0	0.000000E+000
1	184.50029639	3.101727E-012	1.788173E-011	1	0.000000E+000
1	184.50033274	1.788173E-011	3.101727E-012	0	0.000000E+000
1	184.50438502	3.101727E-012	1.788173E-011	1	0.000000E+000
1	184.50595735	1.788173E-011	3.101727E-012	0	0.000000E+000
1	184.50598552	3.101727E-012	1.788173E-011	1	0.000000E+000
1	184.50834529	1.788173E-011	3.101727E-012	0	0.000000E+000
1	184.50841185	3.101727E-012	1.788173E-011	1	0.000000E+000
1	184.50848840	1.788173E-011	3.101727E-012	0	0.000000E+000
1	184.51338776	3.101727E-012	1.788173E-011	1	0.000000E+000
1	184.51415095	1.788173E-011	3.101727E-012	0	0.000000E+000
1	184.52262478	3.101727E-012	1.788173E-011	1	0.000000E+000
1	184.52322996	1.788173E-011	3.101727E-012	0	0.000000E+000
1	184.52785497	3.101727E-012	1.788173E-011	1	0.000000E+000
1	184.53057843	1.788173E-011	3.101727E-012	0	0.000000E+000
1	184.53061474	3.101727E-012	1.788173E-011	1	0.000000E+000
1	184.53182513	1.788173E-011	3.101727E-012	0	0.000000E+000
1	184.53185242	3.101727E-012	1.788173E-011	1	0.000000E+000
1	184.53346637	1.788173E-011	3.101727E-012	0	0.000000E+000
1	184.56353140	3.101727E-012	1.788173E-011	1	0.000000E+000
1	184.56373617	1.788173E-011	3.101727E-012	0	0.000000E+000
1	184.57834268	3.101727E-012	1.788173E-011	1	0.000000E+000
1	184.58143133	1.788173E-011	3.101727E-012	0	0.000000E+000
1	184.58768543	3.101727E-012	1.788173E-011	1	0.000000E+000
1	184.58800237	1.788173E-011	3.101727E-012	0	0.000000E+000
1	184.58808344	3.101727E-012	1.788173E-011	1	0.000000E+000
1	184.58887370	1.788173E-011	3.101727E-012	0	0.000000E+000
1	184.58891177	3.101727E-012	1.788173E-011	1	0.000000E+000
1	184.58993761	1.788173E-011	3.101727E-012	0	0.000000E+000
1	184.58995317	3.101727E-012	1.788173E-011	1	0.000000E+000
1	184.59138984	1.788173E-011	3.101727E-012	0	0.000000E+000
1	184.59186624	3.101727E-012	1.788173E-011	1	0.000000E+000
1	184.59296258	1.788173E-011	3.101727E-012	0	0.000000E+000
1	184.59462865	3.101727E-012	1.788173E-011	1	0.000000E+000
1	184.59574191	1.788173E-011	3.101727E-012	0	0.000000E+000
1	184.62227795	3.101727E-012	1.788173E-011	1	0.000000E+000
1	184.62433804	1.788173E-011	3.101727E-012	0	0.000000E+000
1	184.62619167	3.101727E-012	1.788173E-011	1	0.000000E+000
1	184.62689266	1.788173E-011	3.101727E-012	0	0.000000E+000
1	184.63308620	3.101727E-012	1.788173E-011	1	0.000000E+000
1	184.63394973	1.788173E-011	3.101727E-012	0	0.000000E+000
1	184.65458950	3.101727E-012	1.788173E-011	1	0.000000E+000
1	184.65470041	1.788173E-011	3.101727E-012	0	0.000000E+000
1	184.65475715	3.101727E-012	1.788173E-011	1	0.000000E+000
1	184.65582635	1.788173E-011	3.101727E-012	0	0.000000E+000
1	184.66278781	3.101727E-012	1.788173E-011	1	0.000000E+000
1	184.66377022	1.788173E-011	3.101727E-012	0	0.000000E+000
1	184.67467066	3.101727E-012	1.788173E-011	1	0.000000E+000
1	184.67636225	1.788173E-011	3.101727E-012	0	0.000000E+000
1	184.67643544	3.101727E-012	1.788173E-011	1	0.000000E+000
1	184.67664177	1.788173E-011	3.101727E-012	0	0.000000E+000
1	184.67708238	3.101727E-012	1.788173E-011	1	0.000000E+000
1	184.67754791	1.788173E-011	3.101727E-012	0	0.000000E+000
1	184.67828007	3.101727E-012	1.788173E-011	1	0.000000E+000
1	184.67980713	1.788173E-011	3.101727E-012	0	0.000000E+000
1	184.67982075	3.101727E-012	1.788173E-011	1	0.000000E+000
1	184.68223785	1.788173E-011	3.101727E-012	0	0.000000E+000
1	184.68225015	3.101727E-012	1.788173E-011	1	0.000000E+000
1	184.68417853	1.788173E-011	3.101727E-012	0	0.000000E+000
1	184.68802833	3.101727E-012	1.788173E-011	1	0.000000E+000
1	184.69015362	1.788173E-011	3.101727E-012	0	0.000000E+000
1	184.70046308	3.101727E-012	1.788173E-011	1	0.000000E+000
1	184.70213954	1.788173E-011	3.101727E-012	0	0.000000E+000
1	184.71606595	3.101727E-012	1.788173E-011	1	0.000000E+000
1	184.71746918	1.788173E-011	3.101727E-012	0	0.000000E+000
1	184.72485649	3.101727E-012	1.788173E-011	1	0.000000E+000
1	184.72504519	1.788173E-011	3.101727E-012	0	0.000000E+000
1	184.73681444	3.101727E-012	1.788173E-011	1	0.000000E+000
1	184.73691902	1.788173E-011	3.101727E-012	0	0.000000E+000
1	184.73766742	3.101727E-012	1.788173E-011	1	0.000000E+000
1	184.73873596	1.788173E-011	3.101727E-012	0	0.000000E+000
1	184.73876008	3.101727E-012	1.788173E-011	1	0.000000E+000
1	184.74026355	1.788173E-011	3.101727E-012	0	0.000000E+000
1	184.76312219	3.101727E-012	1.788173E-011	1	0.000000E+000
1	184.76493749	1.788173E-011	3.101727E-012	0	0.000000E+000
1	184.76499513	3.101727E-012	1.788173E-011	1	0.000000E+000
1	184.76817480	1.788173E-011	3.101727E-012	0	0.000000E+000
1	184.76821236	3.101727E-012	1.788173E-011	1	0.000000E+000
1	184.76911467	1.788173E-011	3.101727E-012	0	0.000000E+000
1	184.77246842	3.101727E-012	1.788173E-011	1	0.000000E+000
1	184.77391720	1.788173E-011	3.101727E-012	0	0.000000E+000
1	184.78027842	3.101727E-012	1.788173E-011	1	0.000000E+000
1	184.78106245	1.788173E-011	3.101727E-012	0	0.000000E+000
1	184.78110135	3.101727E-012	1.788173E-011	1	0.000000E+000
1	184.78129708	1.788173E-011	3.101727E-012	0	0.000000E+000
1	184.78133059	3.101727E-012	1.788173E-011	1	0.000000E+000
1	184.78302433	1.788173E-011	3.101727E-012	0	0.000000E+000
1	184.78318605	3.101727E-012	1.788173E-011	1	0.000000E+000
1	184.78329102	1.788173E-011	3.101727E-012	0	0.000000E+000
1	184.78331032	3.101727E-012	1.788173E-011	1	0.000000E+000
1	184.78367861	1.788173E-011	3.101727E-012	0	0.000000E+000
1	184.78537588	3.101727E-012	1.788173E-011	1	0.000000E+000
1	184.78543838	1.788173E-011	3.101727E-012	0	0.000000E+000
1	184.79644630	3.101727E-012	1.788173E-011	1	0.000000E+000
1	184.79652439	1.788173E-011	3.101727E-012	0	0.000000E+000
1	184.79656198	3.101727E-012	1.788173E-011	1	0.000000E+000
1	184.79890487	1.788173E-011	3.101727E-012	0	0.000000E+000
1	188.86718272	3.209518E-012	1.798952E-011	1	0.000000E+000
1	188.86837767	1.798952E-011	3.209518E-012	0	0.000000E+000
1	188.87081536	3.209518E-012	1.798952E-011	1	0.000000E+000
1	188.87151274	1.798952E-011	3.209518E-012	0	0.000000E+000
1	188.87153265	3.209518E-012	1.798952E-011	1	0.000000E+000
1	188.87459907	1.798952E-011	3.209518E-012	0	0.000000E+000
1	188.87461942	3.209518E-012	1.798952E-011	1	0.000000E+000
1	188.87470842	1.798952E-011	3.209518E-012	0	0.000000E+000
1	188.87724481	3.209518E-012	1.798952E-011	1	0.000000E+000
1	188.87919623	1.798952E-011	3.209518E-012	0	0.000000E+000
1	188.88946140	3.209518E-012	1.798952E-011	1	0.000000E+000
1	188.89096244	1.798952E-011	3.209518E-012	0	0.000000E+000
1	188.92469334	3.209518E-012	1.798952E-011	1	0.000000E+000
1	188.92499015	1.798952E-011	3.209518E-012	0	0.000000E+000
1	188.92500603	3.209518E-012	1.798952E-011	1	0.000000E+000
1	188.92503538	1.798952E-011	3.209518E-012	0	0.000000E+000
1	188.92507479	3.209518E-012	1.798952E-011	1	0.000000E+000
1	188.92571272	1.798952E-011	3.209518E-012	0	0.000000E+000
1	188.93620012	3.209518E-012	1.798952E-011	1	0.000000E+000
1	188.93647060	1.798952E-011	3.209518E-012	0	0.000000E+000
1	188.95028193	3.209518E-012	1.798952E-011	1	0.000000E+000
1	188.95138024	1.798952E-011	3.209518E-012	0	0.000000E+000
1	188.96314964	3.209518E-012	1.798952E-011	1	0.000000E+000
1	188.96510399	1.798952E-011	3.209518E-012	0	0.000000E+000
1	188.96733375	3.209518E-012	1.798952E-011	1	0.000000E+000
1	188.97044853	1.798952E-011	3.209518E-012	0	0.000000E+000
1	188.98405495	3.209518E-012	1.798952E-011	1	0.000000E+000
1	188.98428761	1.798952E-011	3.209518E-012	0	0.000000E+000
1	188.98432968	3.209518E-012	1.798952E-011	1	0.000000E+000
1	188.98441727	1.798952E-011	3.209518E-012	0	0.000000E+000
1	188.98736060	3.209518E-012	1.798952E-011	1	0.000000E+000
1	188.98914710	1.798952E-011	3.209518E-012	0	0.000000E+000
1	188.98918547	3.209518E-012	1.798952E-011	1	0.000000E+000
1	188.99013362	1.798952E-011	3.209518E-012	0	0.000000E+000
1	189.00774483	3.209518E-012	1.798952E-011	1	0.000000E+000
1	189.00812492	1.798952E-011	3.209518E-012	0	0.000000E+000
1	189.02048851	3.209518E-012	1.798952E-011	1	0.000000E+000
1	189.02189086	1.798952E-011	3.209518E-012	0	0.000000E+000
1	189.05814140	3.209518E-012	1.798952E-011	1	0.000000E+000
1	189.05884863	1.798952E-011	3.209518E-012	0	0.000000E+000
1	189.09090983	3.209518E-012	1.798952E-011	1	0.000000E+000
1	189.09189759	1.798952E-011	3.209518E-012	0	0.000000E+000
1	189.28455194	3.115880E-012	1.789588E-011	1	0.000000E+000
1	189.28518497	1.789588E-011	3.115880E-012	0	0.000000E+000
1	189.28775606	3.115880E-012	1.789588E-011	1	0.000000E+000
1	189.28904694	1.789588E-011	3.115880E-012	0	0.000000E+000
1	189.31118143	3.115880E-012	1.789588E-011	1	0.000000E+000
1	189.31134246	1.789588E-011	3.115880E-012	0	0.000000E+000
1	189.31141863	3.115880E-012	1.789588E-011	1	0.000000E+000
1	189.31261201	1.789588E-011	3.115880E-012	0	0.000000E+000
1	189.31836921	3.115880E-012	1.789588E-011	1	0.000000E+000
1	189.31999662	1.789588E-011	3.115880E-012	0	0.000000E+000
1	189.32802594	3.115880E-012	1.789588E-011	1	0.000000E+000
1	189.32830137	1.789588E-011	3.115880E-012	0	0.000000E+000
1	189.36760282	3.115880E-012	1.789588E-011	1	0.000000E+000
1	189.36793768	1.789588E-011	3.115880E-012	0	0.000000E+000
1	189.37795088	3.115880E-012	1.789588E-011	1	0.000000E+000
1	189.37857448	1.789588E-011	3.115880E-012	0	0.000000E+000
1	189.38730486	3.115880E-012	1.789588E-011	1	0.000000E+000
1	189.38738041	1.789588E-011	3.115880E-012	0	0.000000E+000
1	189.38741194	3.115880E-012	1.789588E-011	1	0.000000E+000
1	189.38884710	1.789588E-011	3.115880E-012	0	0.000000E+000
1	189.38888454	3.115880E-012	1.789588E-011	1	0.000000E+000
1	189.39360231	1.789588E-011	3.115880E-012	0	0.000000E+000
1	189.39364931	3.115880E-012	1.789588E-011	1	0.000000E+000
1	189.39365456	1.789588E-011	3.115880E-012	0	0.000000E+000
1	190.97035413	3.074200E-012	1.785420E-011	1	0.000000E+000
1	190.97067971	1.785420E-011	3.074200E-012	0	0.000000E+000
1	190.97455713	3.074200E-012	1.785420E-011	1	0.000000E+000
1	190.97797239	1.785420E-011	3.074200E-012	0	0.000000E+000
1	191.00595793	3.074200E-012	1.785420E-011	1	0.000000E+000
1	191.00692424	1.785420E-011	3.074200E-012	0	0.000000E+000
1	191.06078560	3.074200E-012	1.785420E-011	1	0.000000E+000
1	191.06156951	1.785420E-011	3.074200E-012	0	0.000000E+000
1	191.06157832	3.074200E-012	1.785420E-011	1	0.000000E+000
1	191.06191144	1.785420E-011	3.074200E-012	0	0.000000E+000
1	191.12953915	3.074200E-012	1.785420E-011	1	0.000000E+000
1	191.12985509	1.785420E-011	3.074200E-012	0	0.000000E+000
1	191.13522495	3.074200E-012	1.785420E-011	1	0.000000E+000
1	191.13602907	1.785420E-011	3.074200E-012	0	0.000000E+000
1	191.13604690	3.074200E-012	1.785420E-011	1	0.000000E+000
1	191.13612433	1.785420E-011	3.074200E-012	0	0.000000E+000
1	191.15232179	3.074200E-012	1.785420E-011	1	0.000000E+000
1	191.15251132	1.785420E-011	3.074200E-012	0	0.000000E+000
1	191.15592344	3.074200E-012	1.785420E-011	1	0.000000E+000
1	191.15597469	1.785420E-011	3.074200E-012	0	0.000000E+000
1	191.16381369	3.074200E-012	1.785420E-011	1	0.000000E+000
1	191.16421858	1.785420E-011	3.074200E-012	0	0.000000E+000
1	191.17558374	3.074200E-012	1.785420E-011	1	0.000000E+000
1	191.17643191	1.785420E-011	3.074200E-012	0	0.000000E+000
1	191.24957219	3.074200E-012	1.785420E-011	1	0.000000E+000
1	191.24988273	1.785420E-011	3.074200E-012	0	0.000000E+000
1	191.24990884	3.074200E-012	1.785420E-011	1	0.000000E+000
1	191.25026522	1.785420E-011	3.074200E-012	0	0.000000E+000
1	191.26906344	3.074200E-012	1.785420E-011	1	0.000000E+000
1	191.27122316	1.785420E-011	3.074200E-012	0	0.000000E+000
1	191.27773397	3.074200E-012	1.785420E-011	1	0.000000E+000
1	191.27777685	1.785420E-011	3.074200E-012	0	0.000000E+000
1	191.28947441	3.074200E-012	1.785420E-011	1	0.000000E+000
1	191.28953088	1.785420E-011	3.074200E-012	0	0.000000E+000
1	191.32424459	3.074200E-012	1.785420E-011	1	0.000000E+000
1	191.32750469	1.785420E-011	3.074200E-012	0	0.000000E+000
1	191.33299318	3.074200E-012	1.785420E-011	1	0.000000E+000
1	191.33301871	1.785420E-011	3.074200E-012	0	0.000000E+000
1	191.35703321	3.074200E-012	1.785420E-011	1	0.000000E+000
1	191.36030482	1.785420E-011	3.074200E-012	0	0.000000E+000
1	191.36781741	3.074200E-012	1.785420E-011	1	0.000000E+000
1	191.36827952	1.785420E-011	3.074200E-012	0	0.000000E+000
1	191.36883238	3.074200E-012	1.785420E-011	1	0.000000E+000
1	191.36964788	1.785420E-011	3.074200E-012	0	0.000000E+000
1	191.37408434	3.074200E-012	1.785420E-011	1	0.000000E+000
1	191.37486627	1.785420E-011	3.074200E-012	0	0.000000E+000
1	191.47207960	3.074200E-012	1.785420E-011	1	0.000000E+000
1	191.47318125	1.785420E-011	3.074200E-012	0	0.000000E+000
1	191.47485577	3.074200E-012	1.785420E-011	1	0.000000E+000
1	191.47624299	1.785420E-011	3.074200E-012	0	0.000000E+000
1	191.47949550	3.074200E-012	1.785420E-011	1	0.000000E+000
1	191.48022700	1.785420E-011	3.074200E-012	0	0.000000E+000
1	191.48029214	3.074200E-012	1.785420E-011	1	0.000000E+000
1	191.48131734	1.785420E-011	3.074200E-012	0	0.000000E+000
1	191.48799648	3.074200E-012	1.785420E-011	1	0.000000E+000
1	191.48821143	1.785420E-011	3.074200E-012	0	0.000000E+000
1	191.48824074	3.074200E-012	1.785420E-011	1	0.000000E+000
1	191.48947597	1.785420E-011	3.074200E-012	0	0.000000E+000
1	191.49261780	3.074200E-012	1.785420E-011	1	0.000000E+000
1	191.49274160	1.785420E-011	3.074200E-012	0	0.000000E+000
1	191.50126780	3.074200E-012	1.785420E-011	1	0.000000E+000
1	191.50348917	1.785420E-011	3.074200E-012	0	0.000000E+000
1	191.52490456	3.074200E-012	1.785420E-011	1	0.000000E+000
1	191.52556934	1.785420E-011	3.074200E-012	0	0.000000E+000
1	191.58626410	3.074200E-012	1.785420E-011	1	0.000000E+000
1	191.58752701	1.785420E-011	3.074200E-012	0	0.000000E+000
1	191.60640019	3.074200E-012	1.785420E-011	1	0.000000E+000
1	191.60711408	1.785420E-011	3.074200E-012	0	0.000000E+000
1	191.61048459	3.074200E-012	1.785420E-011	1	0.000000E+000
1	191.61314956	1.785420E-011	3.074200E-012	0	0.000000E+000
1	191.63642437	3.074200E-012	1.785420E-011	1	0.000000E+000
1	191.63814967	1.785420E-011	3.074200E-012	0	0.000000E+000
1	191.64329199	3.074200E-012	1.785420E-011	1	0.000000E+000
1	191.64469583	1.785420E-011	3.074200E-012	0	0.000000E+000
1	191.67974580	3.074200E-012	1.785420E-011	1	0.000000E+000
1	191.68003442	1.785420E-011	3.074200E-012	0	0.000000E+000
1	191.72016850	3.074200E-012	1.785420E-011	1	0.000000E+000
1	191.72089856	1.785420E-011	3.074200E-012	0	0.000000E+000
1	191.75848928	3.074200E-012	1.785420E-011	1	0.000000E+000
1	191.76188297	1.785420E-011	3.074200E-012	0	0.000000E+000
1	191.78666412	3.074200E-012	1.785420E-011	1	0.000000E+000
1	191.78669216	1.785420E-011	3.074200E-012	0	0.000000E+000
1	191.80017123	3.074200E-012	1.785420E-011	1	0.000000E+000
1	191.80277222	1.785420E-011	3.074200E-012	0	0.000000E+000
1	191.83269643	3.074200E-012	1.785420E-011	1	0.000000E+000
1	191.83277006	1.785420E-011	3.074200E-012	0	0.000000E+000
1	191.86644769	3.074200E-012	1.785420E-011	1	0.000000E+000
1	191.86991988	1.785420E-011	3.074200E-012	0	0.000000E+000
1	191.87154125	3.074200E-012	1.785420E-011	1	0.000000E+000
1	191.87356650	1.785420E-011	3.074200E-012	0	0.000000E+000
1	191.91500387	3.074200E-012	1.785420E-011	1	0.000000E+000
1	191.91549509	1.785420E-011	3.074200E-012	0	0.000000E+000
1	191.91553989	3.074200E-012	1.785420E-011	1	0.000000E+000
1	191.91578135	1.785420E-011	3.074200E-012	0	0.000000E+000
1	191.94308599	3.074200E-012	1.785420E-011	1	0.000000E+000
1	191.94325041	1.785420E-011	3.074200E-012	0	0.000000E+000
1	191.95578859	3.074200E-012	1.785420E-011	1	0.000000E+000
1	191.95820431	1.785420E-011	3.074200E-012	0	0.000000E+000
1	191.95822304	3.074200E-012	1.785420E-011	1	0.000000E+000
1	191.96124582	1.785420E-011	3.074200E-012	0	0.000000E+000
1	191.96529041	3.074200E-012	1.785420E-011	1	0.000000E+000
1	191.96664108	1.785420E-011	3.074200E-012	0	0.000000E+000
1	191.96666154	3.074200E-012	1.785420E-011	1	0.000000E+000
1	191.96930454	1.785420E-011	3.074200E-012	0	0.000000E+000
1	191.98976138	3.074200E-012	1.785420E-011	1	0.000000E+000
1	191.99263951	1.785420E-011	3.074200E-012	0	0.000000E+000
1	192.01016427	3.074200E-012	1.785420E-011	1	0.000000E+000
1	192.01354223	1.785420E-011	3.074200E-012	0	0.000000E+000
1	192.03885709	3.074200E-012	1.785420E-011	1	0.000000E+000
1	192.03895239	1.785420E-011	3.074200E-012	0	0.000000E+000
1	192.03898070	3.074200E-012	1.785420E-011	1	0.000000E+000
1	192.03909647	1.785420E-011	3.074200E-012	0	0.000000E+000
1	192.04508722	3.074200E-012	1.785420E-011	1	0.000000E+000
1	192.04544451	1.785420E-011	3.074200E-012	0	0.000000E+000
1	192.04545243	3.074200E-012	1.785420E-011	1	0.000000E+000
1	192.04609368	1.785420E-011	3.074200E-012	0	0.000000E+000
1	192.05642289	3.074200E-012	1.785420E-011	1	0.000000E+000
1	192.05662164	1.785420E-011	3.074200E-012	0	0.000000E+000
1	192.05666297	3.074200E-012	1.785420E-011	1	0.000000E+000
1	192.05674658	1.785420E-011	3.074200E-012	0	0.000000E+000
1	192.06597331	3.074200E-012	1.785420E-011	1	0.000000E+000
1	192.06665566	1.785420E-011	3.074200E-012	0	0.000000E+000
1	192.10194874	3.074200E-012	1.785420E-011	1	0.000000E+000
1	192.10731185	1.785420E-011	3.074200E-012	0	0.000000E+000
1	192.11754876	3.074200E-012	1.785420E-011	1	0.000000E+000
1	192.12400584	1.785420E-011	3.074200E-012	0	0.000000E+000
1	192.16127931	3.074200E-012	1.785420E-011	1	0.000000E+000
1	192.16148696	1.785420E-011	3.074200E-012	0	0.000000E+000
1	192.19116723	3.074200E-012	1.785420E-011	1	0.000000E+000
1	192.19310844	1.785420E-011	3.074200E-012	0	0.000000E+000
1	192.19325534	3.074200E-012	1.785420E-011	1	0.000000E+000
1	192.19326391	1.785420E-011	3.074200E-012	0	0.000000E+000
1	192.22330773	3.074200E-012	1.785420E-011	1	0.000000E+000
1	192.22396949	1.785420E-011	3.074200E-012	0	0.000000E+000
1	192.22399789	3.074200E-012	1.785420E-011	1	0.000000E+000
1	192.22529270	1.785420E-011	3.074200E-012	0	0.000000E+000
1	192.81804511	3.177297E-012	1.795730E-011	1	0.000000E+000
1	192.81891701	1.795730E-011	3.177297E-012	0	0.000000E+000
1	192.82053429	3.177297E-012	1.795730E-011	1	0.000000E+000
1	192.82125781	1.795730E-011	3.177297E-012	0	0.000000E+000
1	192.85754932	3.177297E-012	1.795730E-011	1	0.000000E+000
1	192.85773493	1.795730E-011	3.177297E-012	0	0.000000E+000
1	192.85775419	3.177297E-012	1.795730E-011	1	0.000000E+000
1	192.85878298	1.795730E-011	3.177297E-012	0	0.000000E+000
1	192.89941726	3.177297E-012	1.795730E-011	1	0.000000E+000
1	192.89993761	1.795730E-011	3.177297E-012	0	0.000000E+000
1	192.90292934	3.177297E-012	1.795730E-011	1	0.000000E+000
1	192.90327264	1.795730E-011	3.177297E-012	0	0.000000E+000
1	192.90328611	3.177297E-012	1.795730E-011	1	0.000000E+000
1	192.90363264	1.795730E-011	3.177297E-012	0	0.000000E+000
1	192.90384456	3.177297E-012	1.795730E-011	1	0.000000E+000
1	192.90427416	1.795730E-011	3.177297E-012	0	0.000000E+000
1	192.90429759	3.177297E-012	1.795730E-011	1	0.000000E+000
1	192.90576235	1.795730E-011	3.177297E-012	0	0.000000E+000
1	192.92588838	3.177297E-012	1.795730E-011	1	0.000000E+000
1	192.92632915	1.795730E-011	3.177297E-012	0	0.000000E+000
1	192.93718019	3.177297E-012	1.795730E-011	1	0.000000E+000
1	192.93786066	1.795730E-011	3.177297E-012	0	0.000000E+000
1	192.93789621	3.177297E-012	1.795730E-011	1	0.000000E+000
1	192.93791605	1.795730E-011	3.177297E-012	0	0.000000E+000
1	192.93841367	3.177297E-012	1.795730E-011	1	0.000000E+000
1	192.93852175	1.795730E-011	3.177297E-012	0	0.000000E+000
1	192.94976758	3.177297E-012	1.795730E-011	1	0.000000E+000
1	192.95123683	1.795730E-011	3.177297E-012	0	0.000000E+000
1	192.95653335	3.177297E-012	1.795730E-011	1	0.000000E+000
1	192.95852926	1.795730E-011	3.177297E-012	0	0.000000E+000
1	193.00220314	3.177297E-012	1.795730E-011	1	0.000000E+000
1	193.00268905	1.795730E-011	3.177297E-012	0	0.000000E+000
1	205.91893142	3.234125E-012	1.801413E-011	1	0.000000E+000
1	205.91902351	1.801413E-011	3.234125E-012	0	0.000000E+000
1	205.91918755	3.234125E-012	1.801413E-011	1	0.000000E+000
1	205.91938782	1.801413E-011	3.234125E-012	0	0.000000E+000
1	205.93393298	3.234125E-012	1.801413E-011	1	0.000000E+000
1	205.93538864	1.801413E-011	3.234125E-012	0	0.000000E+000
1	205.94408697	3.234125E-012	1.801413E-011	1	0.000000E+000
1	205.94458991	1.801413E-011	3.234125E-012	0	0.000000E+000
1	205.95526115	3.234125E-012	1.801413E-011	1	0.000000E+000
1	205.95530010	1.801413E-011	3.234125E-012	0	0.000000E+000
1	205.99502219	3.234125E-012	1.801413E-011	1	0.000000E+000
1	205.99738237	1.801413E-011	3.234125E-012	0	0.000000E+000
1	205.99757553	3.234125E-012	1.801413E-011	1	0.000000E+000
1	205.99760054	1.801413E-011	3.234125E-012	0	0.000000E+000
1	206.00660427	3.234125E-012	1.801413E-011	1	0.000000E+000
1	206.00664626	1.801413E-011	3.234125E-012	0	0.000000E+000
1	206.00666523	3.234125E-012	1.801413E-011	1	0.000000E+000
1	206.00861893	1.801413E-011	3.234125E-012	0	0.000000E+000
1	206.05644753	3.234125E-012	1.801413E-011	1	0.000000E+000
1	206.05677884	1.801413E-011	3.234125E-012	0	0.000000E+000
1	206.12014812	3.191743E-012	1.797174E-011	1	0.000000E+000
1	206.12099793	1.797174E-011	3.191743E-012	0	0.000000E+000
1	206.12389201	3.191743E-012	1.797174E-011	1	0.000000E+000
1	206.12526986	1.797174E-011	3.191743E-012	0	0.000000E+000
1	206.12674742	3.191743E-012	1.797174E-011	1	0.000000E+000
1	206.12760177	1.797174E-011	3.191743E-012	0	0.000000E+000
1	206.13653141	3.191743E-012	1.797174E-011	1	0.000000E+000
1	206.13760664	1.797174E-011	3.191743E-012	0	0.000000E+000
1	206.15839924	3.191743E-012	1.797174E-011	1	0.000000E+000
1	206.15931477	1.797174E-011	3.191743E-012	0	0.000000E+000
1	206.17499154	3.191743E-012	1.797174E-011	1	0.000000E+000
1	206.17644262	1.797174E-011	3.191743E-012	0	0.000000E+000
1	206.17645500	3.191743E-012	1.797174E-011	1	0.000000E+000
1	206.17755201	1.797174E-011	3.191743E-012	0	0.000000E+000
1	206.17895736	3.191743E-012	1.797174E-011	1	0.000000E+000
1	206.18056837	1.797174E-011	3.191743E-012	0	0.000000E+000
1	206.18662688	3.191743E-012	1.797174E-011	1	0.000000E+000
1	206.18735351	1.797174E-011	3.191743E-012	0	0.000000E+000
1	206.19553274	3.191743E-012	1.797174E-011	1	0.000000E+000
1	206.19586672	1.797174E-011	3.191743E-012	0	0.000000E+000
1	206.19588757	3.191743E-012	1.797174E-011	1	0.000000E+000
1	206.19607531	1.797174E-011	3.191743E-012	0	0.000000E+000
1	206.21320620	3.191743E-012	1.797174E-011	1	0.000000E+000
1	206.21330011	1.797174E-011	3.191743E-012	0	0.000000E+000
1	206.21333264	3.191743E-012	1.797174E-011	1	0.000000E+000
1	206.21370123	1.797174E-011	3.191743E-012	0	0.000000E+000
1	206.23486016	3.191743E-012	1.797174E-011	1	0.000000E+000
1	206.23569775	1.797174E-011	3.191743E-012	0	0.000000E+000
1	206.25208306	3.191743E-012	1.797174E-011	1	0.000000E+000
1	206.25211848	1.797174E-011	3.191743E-012	0	0.000000E+000
1	206.27176534	3.191743E-012	1.797174E-011	1	0.000000E+000
1	206.27195941	1.797174E-011	3.191743E-012	0	0.000000E+000
1	206.27322454	3.191743E-012	1.797174E-011	1	0.000000E+000
1	206.27778141	1.797174E-011	3.191743E-012	0	0.000000E+000
1	206.28224668	3.191743E-012	1.797174E-011	1	0.000000E+000
1	206.28430289	1.797174E-011	3.191743E-012	0	0.000000E+000
1	206.29313922	3.191743E-012	1.797174E-011	1	0.000000E+000
1	206.29386827	1.797174E-011	3.191743E-012	0	0.000000E+000
1	206.31261619	3.191743E-012	1.797174E-011	1	0.000000E+000
1	206.31279435	1.797174E-011	3.191743E-012	0	0.000000E+000
1	206.31294288	3.191743E-012	1.797174E-011	1	0.000000E+000
1	206.31351064	1.797174E-011	3.191743E-012	0	0.000000E+000
1	206.33852424	3.191743E-012	1.797174E-011	1	0.000000E+000
1	206.33961837	1.797174E-011	3.191743E-012	0	0.000000E+000
1	206.33965685	3.191743E-012	1.797174E-011	1	0.000000E+000
1	206.34053457	1.797174E-011	3.191743E-012	0	0.000000E+000
1	206.35924626	3.191743E-012	1.797174E-011	1	0.000000E+000
1	206.35931239	1.797174E-011	3.191743E-012	0	0.000000E+000
1	206.39154136	3.191743E-012	1.797174E-011	1	0.000000E+000
1	206.39237510	1.797174E-011	3.191743E-012	0	0.000000E+000
1	206.40561872	3.191743E-012	1.797174E-011	1	0.000000E+000
1	206.40715143	1.797174E-011	3.191743E-012	0	0.000000E+000
1	206.40716666	3.191743E-012	1.797174E-011	1	0.000000E+000
1	206.40729184	1.797174E-011	3.191743E-012	0	0.000000E+000
1	206.40822159	3.191743E-012	1.797174E-011	1	0.000000E+000
1	206.40825528	1.797174E-011	3.191743E-012	0	0.000000E+000
1	206.40828691	3.191743E-012	1.797174E-011	1	0.000000E+000
1	206.40836653	1.797174E-011	3.191743E-012	0	0.000000E+000
1	206.41230396	3.191743E-012	1.797174E-011	1	0.000000E+000
1	206.41252317	1.797174E-011	3.191743E-012	0	0.000000E+000
1	206.41259627	3.191743E-012	1.797174E-011	1	0.000000E+000
1	206.41344224	1.797174E-011	3.191743E-012	0	0.000000E+000
1	206.43082594	3.191743E-012	1.797174E-011	1	0.000000E+000
1	206.43324829	1.797174E-011	3.191743E-012	0	0.000000E+000
1	206.44338438	3.191743E-012	1.797174E-011	1	0.000000E+000
1	206.44561099	1.797174E-011	3.191743E-012	0	0.000000E+000
1	206.44562463	3.191743E-012	1.797174E-011	1	0.000000E+000
1	206.44581218	1.797174E-011	3.191743E-012	0	0.000000E+000
1	206.47255481	3.191743E-012	1.797174E-011	1	0.000000E+000
1	206.47287058	1.797174E-011	3.191743E-012	0	0.000000E+000
1	206.50262255	3.191743E-012	1.797174E-011	1	0.000000E+000
1	206.50315882	1.797174E-011	3.191743E-012	0	0.000000E+000
1	206.50325776	3.191743E-012	1.797174E-011	1	0.000000E+000
1	206.50357130	1.797174E-011	3.191743E-012	0	0.000000E+000
1	206.51269182	3.191743E-012	1.797174E-011	1	0.000000E+000
1	206.51280376	1.797174E-011	3.191743E-012	0	0.000000E+000
1	206.53474588	3.191743E-012	1.797174E-011	1	0.000000E+000
1	206.53567686	1.797174E-011	3.191743E-012	0	0.000000E+000
1	206.54172013	3.191743E-012	1.797174E-011	1	0.000000E+000
1	206.54180386	1.797174E-011	3.191743E-012	0	0.000000E+000
1	206.54641151	3.191743E-012	1.797174E-011	1	0.000000E+000
1	206.54724388	1.797174E-011	3.191743E-012	0	0.000000E+000
1	206.56570314	3.191743E-012	1.797174E-011	1	0.000000E+000
1	206.56697746	1.797174E-011	3.191743E-012	0	0.000000E+000
1	206.56698856	3.191743E-012	1.797174E-011	1	0.000000E+000
1	206.56955212	1.797174E-011	3.191743E-012	0	0.000000E+000
1	206.57469132	3.191743E-012	1.797174E-011	1	0.000000E+000
1	206.57578100	1.797174E-011	3.191743E-012	0	0.000000E+000
1	206.57581198	3.191743E-012	1.797174E-011	1	0.000000E+000
1	206.57582121	1.797174E-011	3.191743E-012	0	0.000000E+000
1	206.57853470	3.191743E-012	1.797174E-011	1	0.000000E+000
1	206.57861401	1.797174E-011	3.191743E-012	0	0.000000E+000
1	206.58003054	3.191743E-012	1.797174E-011	1	0.000000E+000
1	206.58252696	1.797174E-011	3.191743E-012	0	0.000000E+000
1	206.59697071	3.191743E-012	1.797174E-011	1	0.000000E+000
1	206.59845214	1.797174E-011	3.191743E-012	0	0.000000E+000
1	206.59849783	3.191743E-012	1.797174E-011	1	0.000000E+000
1	206.60056180	1.797174E-011	3.191743E-012	0	0.000000E+000
1	206.60060407	3.191743E-012	1.797174E-011	1	0.000000E+000
1	206.60161693	1.797174E-011	3.191743E-012	0	0.000000E+000
1	206.60738703	3.191743E-012	1.797174E-011	1	0.000000E+000
1	206.60934486	1.797174E-011	3.191743E-012	0	0.000000E+000
1	206.62378550	3.191743E-012	1.797174E-011	1	0.000000E+000
1	206.62405514	1.797174E-011	3.191743E-012	0	0.000000E+000
1	206.62934885	3.191743E-012	1.797174E-011	1	0.000000E+000
1	206.62970770	1.797174E-011	3.191743E-012	0	0.000000E+000
1	206.65955452	3.191743E-012	1.797174E-011	1	0.000000E+000
1	206.65964039	1.797174E-011	3.191743E-012	0	0.000000E+000
1	206.65991396	3.191743E-012	1.797174E-011	1	0.000000E+000
1	206.66032578	1.797174E-011	3.191743E-012	0	0.000000E+000
1	206.67958924	3.191743E-012	1.797174E-011	1	0.000000E+000
1	206.67981894	1.797174E-011	3.191743E-012	0	0.000000E+000
1	206.67996047	3.191743E-012	1.797174E-011	1	0.000000E+000
1	206.68014134	1.797174E-011	3.191743E-012	0	0.000000E+000
1	206.68890725	3.191743E-012	1.797174E-011	1	0.000000E+000
1	206.69039418	1.797174E-011	3.191743E-012	0	0.000000E+000
1	206.69283053	3.191743E-012	1.797174E-011	1	0.000000E+000
1	206.69339130	1.797174E-011	3.191743E-012	0	0.000000E+000
1	206.69499843	3.191743E-012	1.797174E-011	1	0.000000E+000
1	206.69561425	1.797174E-011	3.191743E-012	0	0.000000E+000
1	206.69563891	3.191743E-012	1.797174E-011	1	0.000000E+000
1	206.69582144	1.797174E-011	3.191743E-012	0	0.000000E+000
1	206.69584732	3.191743E-012	1.797174E-011	1	0.000000E+000
1	206.69620112	1.797174E-011	3.191743E-012	0	0.000000E+000
1	206.71661835	3.191743E-012	1.797174E-011	1	0.000000E+000
1	206.71688712	1.797174E-011	3.191743E-012	0	0.000000E+000
1	206.72137173	3.191743E-012	1.797174E-011	1	0.000000E+000
1	206.72143274	1.797174E-011	3.191743E-012	0	0.000000E+000
1	206.72480754	3.191743E-012	1.797174E-011	1	0.000000E+000
1	206.72605742	1.797174E-011	3.191743E-012	0	0.000000E+000
1	206.73038892	3.191743E-012	1.797174E-011	1	0.000000E+000
1	206.73089934	1.797174E-011	3.191743E-012	0	0.000000E+000
1	206.74849115	3.191743E-012	1.797174E-011	1	0.000000E+000
1	206.74877591	1.797174E-011	3.191743E-012	0	0.000000E+000
1	206.77309838	3.191743E-012	1.797174E-011	1	0.000000E+000
1	206.77374250	1.797174E-011	3.191743E-012	0	0.000000E+000
1	206.77385678	3.191743E-012	1.797174E-011	1	0.000000E+000
1	206.77535495	1.797174E-011	3.191743E-012	0	0.000000E+000
1	206.77536792	3.191743E-012	1.797174E-011	1	0.000000E+000
1	206.77567110	1.797174E-011	3.191743E-012	0	0.000000E+000
1	206.77574502	3.191743E-012	1.797174E-011	1	0.000000E+000
1	206.77661549	1.797174E-011	3.191743E-012	0	0.000000E+000
1	206.79199340	3.191743E-012	1.797174E-011	1	0.000000E+000
1	206.79237407	1.797174E-011	3.191743E-012	0	0.000000E+000
1	206.82211857	3.191743E-012	1.797174E-011	1	0.000000E+000
1	206.82273250	1.797174E-011	3.191743E-012	0	0.000000E+000
1	206.82552551	3.191743E-012	1.797174E-011	1	0.000000E+000
1	206.82660107	1.797174E-011	3.191743E-012	0	0.000000E+000
1	207.49736977	3.135281E-012	1.791528E-011	1	0.000000E+000
1	207.49793720	1.791528E-011	3.135281E-012	0	0.000000E+000
1	207.49983130	3.135281E-012	1.791528E-011	1	0.000000E+000
1	207.50070337	1.791528E-011	3.135281E-012	0	0.000000E+000
1	207.57924588	3.135281E-012	1.791528E-011	1	0.000000E+000
1	207.57983693	1.791528E-011	3.135281E-012	0	0.000000E+000
1	207.57986076	3.135281E-012	1.791528E-011	1	0.000000E+000
1	207.57997437	1.791528E-011	3.135281E-012	0	0.000000E+000
1	207.60126241	3.135281E-012	1.791528E-011	1	0.000000E+000
1	207.60317602	1.791528E-011	3.135281E-012	0	0.000000E+000
1	207.61950415	3.135281E-012	1.791528E-011	1	0.000000E+000
1	207.62016229	1.791528E-011	3.135281E-012	0	0.000000E+000
1	207.62017754	3.135281E-012	1.791528E-011	1	0.000000E+000
1	207.62057374	1.791528E-011	3.135281E-012	0	0.000000E+000
1	207.62062887	3.135281E-012	1.791528E-011	1	0.000000E+000
1	207.62142365	1.791528E-011	3.135281E-012	0	0.000000E+000
1	207.62145784	3.135281E-012	1.791528E-011	1	0.000000E+000
1	207.62544753	1.791528E-011	3.135281E-012	0	0.000000E+000
1	207.62645025	3.135281E-012	1.791528E-011	1	0.000000E+000
1	207.62909459	1.791528E-011	3.135281E-012	0	0.000000E+000
1	207.64494810	3.135281E-012	1.791528E-011	1	0.000000E+000
1	207.64511763	1.791528E-011	3.135281E-012	0	0.000000E+000
1	207.66892754	3.135281E-012	1.791528E-011	1	0.000000E+000
1	207.67218675	1.791528E-011	3.135281E-012	0	0.000000E+000
1	207.69325296	3.135281E-012	1.791528E-011	1	0.000000E+000
1	207.69532817	1.791528E-011	3.135281E-012	0	0.000000E+000
1	207.72124065	3.135281E-012	1.791528E-011	1	0.000000E+000
1	207.72135580	1.791528E-011	3.135281E-012	0	0.000000E+000
1	207.72322338	3.135281E-012	1.791528E-011	1	0.000000E+000
1	207.72369334	1.791528E-011	3.135281E-012	0	0.000000E+000
1	207.77633090	3.135281E-012	1.791528E-011	1	0.000000E+000
1	207.77895905	1.791528E-011	3.135281E-012	0	0.000000E+000
1	208.67499443	3.186456E-012	1.796646E-011	1	0.000000E+000
1	208.67713974	1.796646E-011	3.186456E-012	0	0.000000E+000
1	208.71541019	3.186456E-012	1.796646E-011	1	0.000000E+000
1	208.71659869	1.796646E-011	3.186456E-012	0	0.000000E+000
1	208.82402343	3.066179E-012	1.784618E-011	1	0.000000E+000
1	208.82424005	1.784618E-011	3.066179E-012	0	0.000000E+000
1	208.83410716	3.066179E-012	1.784618E-011	1	0.000000E+000
1	208.83452708	1.784618E-011	3.066179E-012	0	0.000000E+000
1	208.83856505	3.066179E-012	1.784618E-011	1	0.000000E+000
1	208.84052088	1.784618E-011	3.066179E-012	0	0.000000E+000
1	208.86008528	3.066179E-012	1.784618E-011	1	0.000000E+000
1	208.86077883	1.784618E-011	3.066179E-012	0	0.000000E+000
1	208.87249959	3.066179E-012	1.784618E-011	1	0.000000E+000
1	208.87351107	1.784618E-011	3.066179E-012	0	0.000000E+000
1	208.92515820	3.066179E-012	1.784618E-011	1	0.000000E+000
1	208.92524527	1.784618E-011	3.066179E-012	0	0.000000E+000
1	208.95881870	3.066179E-012	1.784618E-011	1	0.000000E+000
1	208.95891608	1.784618E-011	3.066179E-012	0	0.000000E+000
1	208.97255962	3.066179E-012	1.784618E-011	1	0.000000E+000
1	208.97648682	1.784618E-011	3.066179E-012	0	0.000000E+000
1	208.98489257	3.066179E-012	1.784618E-011	1	0.000000E+000
1	208.98493314	1.784618E-011	3.066179E-012	0	0.000000E+000
1	208.98644761	3.066179E-012	1.784618E-011	1	0.000000E+000
1	208.98768384	1.784618E-011	3.066179E-012	0	0.000000E+000
1	209.02508340	3.066179E-012	1.784618E-011	1	0.000000E+000
1	209.02661905	1.784618E-011	3.066179E-012	0	0.000000E+000
1	209.03569997	3.066179E-012	1.784618E-011	1	0.000000E+000
1	209.03781059	1.784618E-011	3.066179E-012	0	0.000000E+000
1	209.54076158	3.105263E-012	1.788526E-011	1	0.000000E+000
1	209.54080589	1.788526E-011	3.105263E-012	0	0.000000E+000
1	209.54085457	3.105263E-012	1.788526E-011	1	0.000000E+000
1	209.54127190	1.788526E-011	3.105263E-012	0	0.000000E+000
1	209.58290084	3.105263E-012	1.788526E-011	1	0.000000E+000
1	209.58373708	1.788526E-011	3.105263E-012	0	0.000000E+000
1	209.58816251	3.105263E-012	1.788526E-011	1	0.000000E+000
1	209.58955792	1.788526E-011	3.105263E-012	0	0.000000E+000
1	209.58958566	3.105263E-012	1.788526E-011	1	0.000000E+000
1	209.59009546	1.788526E-011	3.105263E-012	0	0.000000E+000
1	209.59017339	3.105263E-012	1.788526E-011	1	0.000000E+000
1	209.59037160	1.788526E-011	3.105263E-012	0	0.000000E+000
1	209.59441357	3.105263E-012	1.788526E-011	1	0.000000E+000
1	209.59680445	1.788526E-011	3.105263E-012	0	0.000000E+000
1	209.59682091	3.105263E-012	1.788526E-011	1	0.000000E+000
1	209.59968168	1.788526E-011	3.105263E-012	0	0.000000E+000
1	209.60041352	3.105263E-012	1.788526E-011	1	0.000000E+000
1	209.60143493	1.788526E-011	3.105263E-012	0	0.000000E+000
1	209.64454736	3.105263E-012	1.788526E-011	1	0.000000E+000
1	209.64524886	1.788526E-011	3.105263E-012	0	0.000000E+000
1	209.66493717	3.105263E-012	1.788526E-011	1	0.000000E+000
1	209.66637980	1.788526E-011	3.105263E-012	0	0.000000E+000
1	209.67183577	3.105263E-012	1.788526E-011	1	0.000000E+000
1	209.67232858	1.788526E-011	3.105263E-012	0	0.000000E+000
1	209.67234532	3.105263E-012	1.788526E-011	1	0.000000E+000
1	209.67457216	1.788526E-011	3.105263E-012	0	0.000000E+000
1	209.67484647	3.105263E-012	1.788526E-011	1	0.000000E+000
1	209.67512313	1.788526E-011	3.105263E-012	0	0.000000E+000
1	209.67514844	3.105263E-012	1.788526E-011	1	0.000000E+000
1	209.67570596	1.788526E-011	3.105263E-012	0	0.000000E+000
1	209.67573618	3.105263E-012	1.788526E-011	1	0.000000E+000
1	209.67596701	1.788526E-011	3.105263E-012	0	0.000000E+000
1	209.67600941	3.105263E-012	1.788526E-011	1	0.000000E+000
1	209.67637104	1.788526E-011	3.105263E-012	0	0.000000E+000
1	209.74749168	3.105263E-012	1.788526E-011	1	0.000000E+000
1	209.74938848	1.788526E-011	3.105263E-012	0	0.000000E+000
1	209.74944538	3.105263E-012	1.788526E-011	1	0.000000E+000
1	209.75092049	1.788526E-011	3.105263E-012	0	0.000000E+000
1	209.75096404	3.105263E-012	1.788526E-011	1	0.000000E+000
1	209.75158859	1.788526E-011	3.105263E-012	0	0.000000E+000
1	209.75800295	3.105263E-012	1.788526E-011	1	0.000000E+000
1	209.75873355	1.788526E-011	3.105263E-012	0	0.000000E+000
1	209.76814402	3.105263E-012	1.788526E-011	1	0.000000E+000
1	209.76838716	1.788526E-011	3.105263E-012	0	0.000000E+000
1	209.77399213	3.105263E-012	1.788526E-011	1	0.000000E+000
1	209.77671226	1.788526E-011	3.105263E-012	0	0.000000E+000
1	209.78020769	3.105263E-012	1.788526E-011	1	0.000000E+000
1	209.78085039	1.788526E-011	3.105263E-012	0	0.000000E+000
1	209.78090428	3.105263E-012	1.788526E-011	1	0.000000E+000
1	209.78624684	1.788526E-011	3.105263E-012	0	0.000000E+000
1	209.79153712	3.105263E-012	1.788526E-011	1	0.000000E+000
1	209.79220208	1.788526E-011	3.105263E-012	0	0.000000E+000
1	209.79225138	3.105263E-012	1.788526E-011	1	0.000000E+000
1	209.79975281	1.788526E-011	3.105263E-012	0	0.000000E+000
1	209.79981048	3.105263E-012	1.788526E-011	1	0.000000E+000
1	209.80162466	1.788526E-011	3.105263E-012	0	0.000000E+000
1	215.86501799	2.969232E-012	1.774923E-011	1	0.000000E+000
1	215.86617031	1.774923E-011	2.969232E-012	0	0.000000E+000
1	215.86619368	2.969232E-012	1.774923E-011	1	0.000000E+000
1	215.86737660	1.774923E-011	2.969232E-012	0	0.000000E+000
1	215.88607379	2.969232E-012	1.774923E-011	1	0.000000E+000
1	215.88666846	1.774923E-011	2.969232E-012	0	0.000000E+000
1	215.88671415	2.969232E-012	1.774923E-011	1	0.000000E+000
1	215.88701396	1.774923E-011	2.969232E-012	0	0.000000E+000
1	215.93065140	2.969232E-012	1.774923E-011	1	0.000000E+000
1	215.93150295	1.774923E-011	2.969232E-012	0	0.000000E+000
1	215.95383668	2.969232E-012	1.774923E-011	1	0.000000E+000
1	215.95549187	1.774923E-011	2.969232E-012	0	0.000000E+000
1	215.95759175	2.969232E-012	1.774923E-011	1	0.000000E+000
1	215.95764003	1.774923E-011	2.969232E-012	0	0.000000E+000
1	215.95765055	2.969232E-012	1.774923E-011	1	0.000000E+000
1	215.95945448	1.774923E-011	2.969232E-012	0	0.000000E+000
1	216.01801673	3.184345E-012	1.796434E-011	1	0.000000E+000
1	216.01810034	1.796434E-011	3.184345E-012	0	0.000000E+000
1	216.03581378	3.184345E-012	1.796434E-011	1	0.000000E+000
1	216.03608119	1.796434E-011	3.184345E-012	0	0.000000E+000
1	216.04000752	3.184345E-012	1.796434E-011	1	0.000000E+000
1	216.04007332	1.796434E-011	3.184345E-012	0	0.000000E+000
1	216.05970738	3.184345E-012	1.796434E-011	1	0.000000E+000
1	216.06020729	1.796434E-011	3.184345E-012	0	0.000000E+000
1	216.06023040	3.184345E-012	1.796434E-011	1	0.000000E+000
1	216.06085613	1.796434E-011	3.184345E-012	0	0.000000E+000
1	216.08676154	3.184345E-012	1.796434E-011	1	0.000000E+000
1	216.08722450	1.796434E-011	3.184345E-012	0	0.000000E+000
1	216.18054975	3.163524E-012	1.794352E-011	1	0.000000E+000
1	216.18065574	1.794352E-011	3.163524E-012	0	0.000000E+000
1	216.19341491	3.163524E-012	1.794352E-011	1	0.000000E+000
1	216.19512076	1.794352E-011	3.163524E-012	0	0.000000E+000
1	216.21498189	3.163524E-012	1.794352E-011	1	0.000000E+000
1	216.21512980	1.794352E-011	3.163524E-012	0	0.000000E+000
1	216.21536755	3.163524E-012	1.794352E-011	1	0.000000E+000
1	216.21696990	1.794352E-011	3.163524E-012	0	0.000000E+000
1	216.24023933	3.163524E-012	1.794352E-011	1	0.000000E+000
1	216.24086487	1.794352E-011	3.163524E-012	0	0.000000E+000
1	216.25474358	3.163524E-012	1.794352E-011	1	0.000000E+000
1	216.25556617	1.794352E-011	3.163524E-012	0	0.000000E+000
1	216.29806827	3.163524E-012	1.794352E-011	1	0.000000E+000
1	216.29924718	1.794352E-011	3.163524E-012	0	0.000000E+000
2	0.05002839	3.115403E-012	1.789540E-011	1	0.000000E+000
2	0.05054321	1.789540E-011	3.115403E-012	0	0.000000E+000
2	0.05057615	3.115403E-012	1.789540E-011	1	0.000000E+000
2	0.05160831	1.789540E-011	3.115403E-012	0	0.000000E+000
2	0.05163345	3.115403E-012	1.789540E-011	1	0.000000E+000
2	0.05412150	1.789540E-011	3.115403E-012	0	0.000000E+000
2	0.05415821	3.115403E-012	1.789540E-011	1	0.000000E+000
2	0.05487814	1.789540E-011	3.115403E-012	0	0.000000E+000
2	0.05495439	3.115403E-012	1.789540E-011	1	0.000000E+000
2	0.05530649	1.789540E-011	3.115403E-012	0	0.000000E+000
2	0.05535536	3.115403E-012	1.789540E-011	1	0.000000E+000
2	0.05637490	1.789540E-011	3.115403E-012	0	0.000000E+000
2	0.05643224	3.115403E-012	1.789540E-011	1	0.000000E+000
2	0.05723809	1.789540E-011	3.115403E-012	0	0.000000E+000
2	0.06176442	3.115403E-012	1.789540E-011	1	0.000000E+000
2	0.06207963	1.789540E-011	3.115403E-012	0	0.000000E+000
2	0.06216904	3.115403E-012	1.789540E-011	1	0.000000E+000
2	0.06357850	1.789540E-011	3.115403E-012	0	0.000000E+000
2	0.08459287	3.115403E-012	1.789540E-011	1	0.000000E+000
2	0.08563745	1.789540E-011	3.115403E-012	0	0.000000E+000
2	0.12555248	3.115403E-012	1.789540E-011	1	0.000000E+000
2	0.12723096	1.789540E-011	3.115403E-012	0	0.000000E+000
2	0.12725977	3.115403E-012	1.789540E-011	1	0.000000E+000
2	0.12835365	1.789540E-011	3.115403E-012	0	0.000000E+000
2	0.14200480	3.115403E-012	1.789540E-011	1	0.000000E+000
2	0.14528162	1.789540E-011	3.115403E-012	0	0.000000E+000
2	0.15402291	3.115403E-012	1.789540E-011	1	0.000000E+000
2	0.15464904	1.789540E-011	3.115403E-012	0	0.000000E+000
2	0.15468063	3.115403E-012	1.789540E-011	1	0.000000E+000
2	0.15521606	1.789540E-011	3.115403E-012	0	0.000000E+000
2	0.16155988	3.115403E-012	1.789540E-011	1	0.000000E+000
2	0.16199121	1.789540E-011	3.115403E-012	0	0.000000E+000
2	0.16203845	3.115403E-012	1.789540E-011	1	0.000000E+000
2	0.16327224	1.789540E-011	3.115403E-012	0	0.000000E+000
2	0.16333387	3.115403E-012	1.789540E-011	1	0.000000E+000
2	0.16335542	1.789540E-011	3.115403E-012	0	0.000000E+000
2	0.16339135	3.115403E-012	1.789540E-011	1	0.000000E+000
2	0.16383359	1.789540E-011	3.115403E-012	0	0.000000E+000
2	0.16386262	3.115403E-012	1.789540E-011	1	0.000000E+000
2	0.16487425	1.789540E-011	3.115403E-012	0	0.000000E+000
2	0.16489080	3.115403E-012	1.789540E-011	1	0.000000E+000
2	0.16492456	1.789540E-011	3.115403E-012	0	0.000000E+000
2	0.16495594	3.115403E-012	1.789540E-011	1	0.000000E+000
2	0.16563046	1.789540E-011	3.115403E-012	0	0.000000E+000
2	0.19812152	3.115403E-012	1.789540E-011	1	0.000000E+000
2	0.20011368	1.789540E-011	3.115403E-012	0	0.000000E+000
2	0.20013680	3.115403E-012	1.789540E-011	1	0.000000E+000
2	0.20019540	1.789540E-011	3.115403E-012	0	0.000000E+000
2	0.20609405	3.115403E-012	1.789540E-011	1	0.000000E+000
2	0.20658246	1.789540E-011	3.115403E-012	0	0.000000E+000
2	0.20658903	3.115403E-012	1.789540E-011	1	0.000000E+000
2	0.20767153	1.789540E-011	3.115403E-012	0	0.000000E+000
2	0.21004184	3.115403E-012	1.789540E-011	1	0.000000E+000
2	0.21217043	1.789540E-011	3.115403E-012	0	0.000000E+000
2	0.21220557	3.115403E-012	1.789540E-011	1	0.000000E+000
2	0.21932624	1.789540E-011	3.115403E-012	0	0.000000E+000
2	0.22874756	3.115403E-012	1.789540E-011	1	0.000000E+000
2	0.22894889	1.789540E-011	3.115403E-012	0	0.000000E+000
2	0.23735773	3.115403E-012	1.789540E-011	1	0.000000E+000
2	0.23802829	1.789540E-011	3.115403E-012	0	0.000000E+000
2	0.23981862	3.115403E-012	1.789540E-011	1	0.000000E+000
2	0.24117549	1.789540E-011	3.115403E-012	0	0.000000E+000
2	0.24170716	3.115403E-012	1.789540E-011	1	0.000000E+000
2	0.24176277	1.789540E-011	3.115403E-012	0	0.000000E+000
2	0.24177206	3.115403E-012	1.789540E-011	1	0.000000E+000
2	0.24223935	1.789540E-011	3.115403E-012	0	0.000000E+000
2	0.24227129	3.115403E-012	1.789540E-011	1	0.000000E+000
2	0.24241802	1.789540E-011	3.115403E-012	0	0.000000E+000
2	0.24246766	3.115403E-012	1.789540E-011	1	0.000000E+000
2	0.24313856	1.789540E-011	3.115403E-012	0	0.000000E+000
2	0.46096039	3.076289E-012	1.785629E-011	1	0.000000E+000
2	0.46099497	1.785629E-011	3.076289E-012	0	0.000000E+000
2	0.49338807	3.076289E-012	1.785629E-011	1	0.000000E+000
2	0.49437599	1.785629E-011	3.076289E-012	0	0.000000E+000
2	0.50574438	3.076289E-012	1.785629E-011	1	0.000000E+000
2	0.50646066	1.785629E-011	3.076289E-012	0	0.000000E+000
2	0.50890224	3.076289E-012	1.785629E-011	1	0.000000E+000
2	0.50981069	1.785629E-011	3.076289E-012	0	0.000000E+000
2	2.97764786	2.982198E-012	1.776220E-011	1	0.000000E+000
2	2.98201953	1.776220E-011	2.982198E-012	0	0.000000E+000
2	2.98210670	2.982198E-012	1.776220E-011	1	0.000000E+000
2	2.98320811	1.776220E-011	2.982198E-012	0	0.000000E+000
2	3.05541273	2.982198E-012	1.776220E-011	1	0.000000E+000
2	3.05615731	1.776220E-011	2.982198E-012	0	0.000000E+000
2	3.06228145	2.982198E-012	1.776220E-011	1	0.000000E+000
2	3.06284534	1.776220E-011	2.982198E-012	0	0.000000E+000
2	3.07180896	2.982198E-012	1.776220E-011	1	0.000000E+000
2	3.07292165	1.776220E-011	2.982198E-012	0	0.000000E+000
2	3.07295565	2.982198E-012	1.776220E-011	1	0.000000E+000
2	3.07310060	1.776220E-011	2.982198E-012	0	0.000000E+000
2	3.08463819	2.982198E-012	1.776220E-011	1	0.000000E+000
2	3.08522475	1.776220E-011	2.982198E-012	0	0.000000E+000
2	3.08525322	2.982198E-012	1.776220E-011	1	0.000000E+000
2	3.08562382	1.776220E-011	2.982198E-012	0	0.000000E+000
2	3.24966151	3.207493E-012	1.798749E-011	1	0.000000E+000
2	3.24983242	1.798749E-011	3.207493E-012	0	0.000000E+000
2	3.26047707	3.207493E-012	1.798749E-011	1	0.000000E+000
2	3.26091330	1.798749E-011	3.207493E-012	0	0.000000E+000
2	3.26092437	3.207493E-012	1.798749E-011	1	0.000000E+000
2	3.26159770	1.798749E-011	3.207493E-012	0	0.000000E+000
2	3.29752957	3.207493E-012	1.798749E-011	1	0.000000E+000
2	3.29762895	1.798749E-011	3.207493E-012	0	0.000000E+000
2	3.32970365	3.207493E-012	1.798749E-011	1	0.000000E+000
2	3.33018683	1.798749E-011	3.207493E-012	0	0.000000E+000
2	3.33804110	3.207493E-012	1.798749E-011	1	0.000000E+000
2	3.33831464	1.798749E-011	3.207493E-012	0	0.000000E+000
2	3.35407904	3.207493E-012	1.798749E-011	1	0.000000E+000
2	3.35558041	1.798749E-011	3.207493E-012	0	0.000000E+000
2	3.40408427	3.207493E-012	1.798749E-011	1	0.000000E+000
2	3.40572159	1.798749E-011	3.207493E-012	0	0.000000E+000
2	3.44474096	3.207493E-012	1.798749E-011	1	0.000000E+000
2	3.44512459	1.798749E-011	3.207493E-012	0	0.000000E+000
2	3.45353499	3.207493E-012	1.798749E-011	1	0.000000E+000
2	3.45384505	1.798749E-011	3.207493E-012	0	0.000000E+000
2	3.45390941	3.207493E-012	1.798749E-011	1	0.000000E+000
2	3.45422084	1.798749E-011	3.207493E-012	0	0.000000E+000
2	3.45478564	3.207493E-012	1.798749E-011	1	0.000000E+000
2	3.45647261	1.798749E-011	3.207493E-012	0	0.000000E+000
2	3.51373390	3.207493E-012	1.798749E-011	1	0.000000E+000
2	3.51414421	1.798749E-011	3.207493E-012	0	0.000000E+000
2	3.52648761	3.207493E-012	1.798749E-011	1	0.000000E+000
2	3.53104163	1.798749E-011	3.207493E-012	0	0.000000E+000
2	3.53107787	3.207493E-012	1.798749E-011	1	0.000000E+000
2	3.53591662	1.798749E-011	3.207493E-012	0	0.000000E+000
2	3.53877756	3.207493E-012	1.798749E-011	1	0.000000E+000
2	3.53963058	1.798749E-011	3.207493E-012	0	0.000000E+000
2	3.65083532	3.187617E-012	1.796762E-011	1	0.000000E+000
2	3.65104402	1.796762E-011	3.187617E-012	0	0.000000E+000
2	3.65565745	3.187617E-012	1.796762E-011	1	0.000000E+000
2	3.65674161	1.796762E-011	3.187617E-012	0	0.000000E+000
2	3.65675221	3.187617E-012	1.796762E-011	1	0.000000E+000
2	3.65694542	1.796762E-011	3.187617E-012	0	0.000000E+000
2	3.65744919	3.187617E-012	1.796762E-011	1	0.000000E+000
2	3.65788143	1.796762E-011	3.187617E-012	0	0.000000E+000
2	3.72029876	3.187617E-012	1.796762E-011	1	0.000000E+000
2	3.72134641	1.796762E-011	3.187617E-012	0	0.000000E+000
2	3.73861162	3.187617E-012	1.796762E-011	1	0.000000E+000
2	3.73861766	1.796762E-011	3.187617E-012	0	0.000000E+000
2	3.74974252	3.187617E-012	1.796762E-011	1	0.000000E+000
2	3.75023279	1.796762E-011	3.187617E-012	0	0.000000E+000
2	3.75219337	3.187617E-012	1.796762E-011	1	0.000000E+000
2	3.75223821	1.796762E-011	3.187617E-012	0	0.000000E+000
2	3.77451279	3.187617E-012	1.796762E-011	1	0.000000E+000
2	3.77525734	1.796762E-011	3.187617E-012	0	0.000000E+000
2	3.88478067	3.116236E-012	1.789624E-011	1	0.000000E+000
2	3.88648377	1.789624E-011	3.116236E-012	0	0.000000E+000
2	4.14553854	3.150233E-012	1.793023E-011	1	0.000000E+000
2	4.14784199	1.793023E-011	3.150233E-012	0	0.000000E+000
2	4.14786507	3.150233E-012	1.793023E-011	1	0.000000E+000
2	4.14914083	1.793023E-011	3.150233E-012	0	0.000000E+000
2	4.14918986	3.150233E-012	1.793023E-011	1	0.000000E+000
2	4.15018791	1.793023E-011	3.150233E-012	0	0.000000E+000
2	4.16949652	3.150233E-012	1.793023E-011	1	0.000000E+000
2	4.16995744	1.793023E-011	3.150233E-012	0	0.000000E+000
2	4.16999436	3.150233E-012	1.793023E-011	1	0.000000E+000
2	4.17142608	1.793023E-011	3.150233E-012	0	0.000000E+000
2	4.19127526	3.150233E-012	1.793023E-011	1	0.000000E+000
2	4.19170962	1.793023E-011	3.150233E-012	0	0.000000E+000
2	4.21349903	3.150233E-012	1.793023E-011	1	0.000000E+000
2	4.21385873	1.793023E-011	3.150233E-012	0	0.000000E+000
2	4.36926034	2.984109E-012	1.776411E-011	1	0.000000E+000
2	4.36980947	1.776411E-011	2.984109E-012	0	0.000000E+000
2	4.36981602	2.984109E-012	1.776411E-011	1	0.000000E+000
2	4.37037593	1.776411E-011	2.984109E-012	0	0.000000E+000
2	4.37115684	2.984109E-012	1.776411E-011	1	0.000000E+000
2	4.37131876	1.776411E-011	2.984109E-012	0	0.000000E+000
2	4.39500121	2.984109E-012	1.776411E-011	1	0.000000E+000
2	4.39573624	1.776411E-011	2.984109E-012	0	0.000000E+000
2	4.39575448	2.984109E-012	1.776411E-011	1	0.000000E+000
2	4.39640292	1.776411E-011	2.984109E-012	0	0.000000E+000
2	4.40530840	2.984109E-012	1.776411E-011	1	0.000000E+000
2	4.40590706	1.776411E-011	2.984109E-012	0	0.000000E+000
2	4.40592896	2.984109E-012	1.776411E-011	1	0.000000E+000
2	4.40605926	1.776411E-011	2.984109E-012	0	0.000000E+000
2	4.41396531	2.984109E-012	1.776411E-011	1	0.000000E+000
2	4.41494590	1.776411E-011	2.984109E-012	0	0.000000E+000
2	4.45862506	2.984109E-012	1.776411E-011	1	0.000000E+000
2	4.45864892	1.776411E-011	2.984109E-012	0	0.000000E+000
2	12.59604578	3.218901E-012	1.799890E-011	1	0.000000E+000
2	12.59612161	1.799890E-011	3.218901E-012	0	0.000000E+000
2	12.59613570	3.218901E-012	1.799890E-011	1	0.000000E+000
2	12.59771072	1.799890E-011	3.218901E-012	0	0.000000E+000
2	12.59858609	3.218901E-012	1.799890E-011	1	0.000000E+000
2	12.59946700	1.799890E-011	3.218901E-012	0	0.000000E+000
2	12.59955189	3.218901E-012	1.799890E-011	1	0.000000E+000
2	12.59994646	1.799890E-011	3.218901E-012	0	0.000000E+000
2	12.60001692	3.218901E-012	1.799890E-011	1	0.000000E+000
2	12.60094703	1.799890E-011	3.218901E-012	0	0.000000E+000
2	12.60319854	3.218901E-012	1.799890E-011	1	0.000000E+000
2	12.60345874	1.799890E-011	3.218901E-012	0	0.000000E+000
2	12.61808391	3.218901E-012	1.799890E-011	1	0.000000E+000
2	12.61888685	1.799890E-011	3.218901E-012	0	0.000000E+000
2	12.61890812	3.218901E-012	1.799890E-011	1	0.000000E+000
2	12.61903421	1.799890E-011	3.218901E-012	0	0.000000E+000
2	12.61910505	3.218901E-012	1.799890E-011	1	0.000000E+000
2	12.61956842	1.799890E-011	3.218901E-012	0	0.000000E+000
2	12.61959870	3.218901E-012	1.799890E-011	1	0.000000E+000
2	12.61966933	1.799890E-011	3.218901E-012	0	0.000000E+000
2	12.62285654	3.218901E-012	1.799890E-011	1	0.000000E+000
2	12.62359523	1.799890E-011	3.218901E-012	0	0.000000E+000
2	13.12422640	2.865567E-012	1.764557E-011	1	0.000000E+000
2	13.12444111	1.764557E-011	2.865567E-012	0	0.000000E+000
2	13.16165491	2.865567E-012	1.764557E-011	1	0.000000E+000
2	13.16202938	1.764557E-011	2.865567E-012	0	0.000000E+000
2	13.16204257	2.865567E-012	1.764557E-011	1	0.000000E+000
2	13.16241866	1.764557E-011	2.865567E-012	0	0.000000E+000
2	13.16246581	2.865567E-012	1.764557E-011	1	0.000000E+000
2	13.16319833	1.764557E-011	2.865567E-012	0	0.000000E+000
2	13.20580746	2.865567E-012	1.764557E-011	1	0.000000E+000
2	13.20626089	1.764557E-011	2.865567E-012	0	0.000000E+000
2	13.21090892	2.865567E-012	1.764557E-011	1	0.000000E+000
2	13.21096442	1.764557E-011	2.865567E-012	0	0.000000E+000
2	13.21097522	2.865567E-012	1.764557E-011	1	0.000000E+000
2	13.21130527	1.764557E-011	2.865567E-012	0	0.000000E+000
2	15.48019303	3.164669E-012	1.794467E-011	1	0.000000E+000
2	15.48027460	1.794467E-011	3.164669E-012	0	0.000000E+000
2	15.48030875	3.164669E-012	1.794467E-011	1	0.000000E+000
2	15.48038329	1.794467E-011	3.164669E-012	0	0.000000E+000
2	15.48041978	3.164669E-012	1.794467E-011	1	0.000000E+000
2	15.48097983	1.794467E-011	3.164669E-012	0	0.000000E+000
2	15.49532550	3.164669E-012	1.794467E-011	1	0.000000E+000
2	15.49556103	1.794467E-011	3.164669E-012	0	0.000000E+000
2	15.52094783	3.164669E-012	1.794467E-011	1	0.000000E+000
2	15.52276969	1.794467E-011	3.164669E-012	0	0.000000E+000
2	15.52281242	3.164669E-012	1.794467E-011	1	0.000000E+000
2	15.52293938	1.794467E-011	3.164669E-012	0	0.000000E+000
2	15.52299768	3.164669E-012	1.794467E-011	1	0.000000E+000
2	15.52312528	1.794467E-011	3.164669E-012	0	0.000000E+000
2	15.53300951	3.164669E-012	1.794467E-011	1	0.000000E+000
2	15.53440516	1.794467E-011	3.164669E-012	0	0.000000E+000
2	15.53857902	3.164669E-012	1.794467E-011	1	0.000000E+000
2	15.53858952	1.794467E-011	3.164669E-012	0	0.000000E+000
2	15.56335631	3.164669E-012	1.794467E-011	1	0.000000E+000
2	15.56339462	1.794467E-011	3.164669E-012	0	0.000000E+000
2	15.56341892	3.164669E-012	1.794467E-011	1	0.000000E+000
2	15.56380276	1.794467E-011	3.164669E-012	0	0.000000E+000
2	15.56381649	3.164669E-012	1.794467E-011	1	0.000000E+000
2	15.56497073	1.794467E-011	3.164669E-012	0	0.000000E+000
2	15.56506311	3.164669E-012	1.794467E-011	1	0.000000E+000
2	15.56686669	1.794467E-011	3.164669E-012	0	0.000000E+000
2	15.57534275	3.164669E-012	1.794467E-011	1	0.000000E+000
2	15.57549760	1.794467E-011	3.164669E-012	0	0.000000E+000
2	15.57551354	3.164669E-012	1.794467E-011	1	0.000000E+000
2	15.57552878	1.794467E-011	3.164669E-012	0	0.000000E+000
2	15.57558375	3.164669E-012	1.794467E-011	1	0.000000E+000
2	15.57657038	1.794467E-011	3.164669E-012	0	0.000000E+000
2	15.59570892	3.164669E-012	1.794467E-011	1	0.000000E+000
2	15.59596895	1.794467E-011	3.164669E-012	0	0.000000E+000
2	15.59601740	3.164669E-012	1.794467E-011	1	0.000000E+000
2	15.59629740	1.794467E-011	3.164669E-012	0	0.000000E+000
2	15.61380060	3.164669E-012	1.794467E-011	1	0.000000E+000
2	15.61405621	1.794467E-011	3.164669E-012	0	0.000000E+000
2	15.61523607	3.164669E-012	1.794467E-011	1	0.000000E+000
2	15.61577169	1.794467E-011	3.164669E-012	0	0.000000E+000
2	15.64194834	3.164669E-012	1.794467E-011	1	0.000000E+000
2	15.64209469	1.794467E-011	3.164669E-012	0	0.000000E+000
2	15.64635201	3.164669E-012	1.794467E-011	1	0.000000E+000
2	15.64672693	1.794467E-011	3.164669E-012	0	0.000000E+000
2	15.67582624	2.953490E-012	1.773349E-011	1	0.000000E+000
2	15.67801400	1.773349E-011	2.953490E-012	0	0.000000E+000
2	15.67809684	2.953490E-012	1.773349E-011	1	0.000000E+000
2	15.67942323	1.773349E-011	2.953490E-012	0	0.000000E+000
2	15.67944656	2.953490E-012	1.773349E-011	1	0.000000E+000
2	15.67956562	1.773349E-011	2.953490E-012	0	0.000000E+000
2	15.67959611	2.953490E-012	1.773349E-011	1	0.000000E+000
2	15.67974002	1.773349E-011	2.953490E-012	0	0.000000E+000
2	15.70120738	2.953490E-012	1.773349E-011	1	0.000000E+000
2	15.70138660	1.773349E-011	2.953490E-012	0	0.000000E+000
2	15.71396426	2.953490E-012	1.773349E-011	1	0.000000E+000
2	15.71398227	1.773349E-011	2.953490E-012	0	0.000000E+000
2	15.71406484	2.953490E-012	1.773349E-011	1	0.000000E+000
2	15.71480162	1.773349E-011	2.953490E-012	0	0.000000E+000
2	15.72137886	2.953490E-012	1.773349E-011	1	0.000000E+000
2	15.72150680	1.773349E-011	2.953490E-012	0	0.000000E+000
2	15.72268906	2.953490E-012	1.773349E-011	1	0.000000E+000
2	15.72351900	1.773349E-011	2.953490E-012	0	0.000000E+000
2	15.72357678	2.953490E-012	1.773349E-011	1	0.000000E+000
2	15.72358635	1.773349E-011	2.953490E-012	0	0.000000E+000
2	15.72707930	2.953490E-012	1.773349E-011	1	0.000000E+000
2	15.72716674	1.773349E-011	2.953490E-012	0	0.000000E+000
2	15.76018384	2.953490E-012	1.773349E-011	1	0.000000E+000
2	15.76050440	1.773349E-011	2.953490E-012	0	0.000000E+000
2	15.76054227	2.953490E-012	1.773349E-011	1	0.000000E+000
2	15.76125362	1.773349E-011	2.953490E-012	0	0.000000E+000
2	15.96331383	2.994334E-012	1.777433E-011	1	0.000000E+000
2	15.96451986	1.777433E-011	2.994334E-012	0	0.000000E+000
2	15.96456880	2.994334E-012	1.777433E-011	1	0.000000E+000
2	15.96503301	1.777433E-011	2.994334E-012	0	0.000000E+000
2	15.97166064	2.994334E-012	1.777433E-011	1	0.000000E+000
2	15.97172921	1.777433E-011	2.994334E-012	0	0.000000E+000
2	15.97176698	2.994334E-012	1.777433E-011	1	0.000000E+000
2	15.97205912	1.777433E-011	2.994334E-012	0	0.000000E+000
2	15.99468711	2.994334E-012	1.777433E-011	1	0.000000E+000
2	15.99485003	1.777433E-011	2.994334E-012	0	0.000000E+000
2	16.00017210	2.994334E-012	1.777433E-011	1	0.000000E+000
2	16.00149340	1.777433E-011	2.994334E-012	0	0.000000E+000
2	16.01330207	2.994334E-012	1.777433E-011	1	0.000000E+000
2	16.01423348	1.777433E-011	2.994334E-012	0	0.000000E+000
2	16.01557046	2.994334E-012	1.777433E-011	1	0.000000E+000
2	16.01615116	1.777433E-011	2.994334E-012	0	0.000000E+000
2	16.06672110	3.054951E-012	1.783495E-011	1	0.000000E+000
2	16.06742694	1.783495E-011	3.054951E-012	0	0.000000E+000
2	16.06747842	3.054951E-012	1.783495E-011	1	0.000000E+000
2	16.06772622	1.783495E-011	3.054951E-012	0	0.000000E+000
2	16.10533558	3.054951E-012	1.783495E-011	1	0.000000E+000
2	16.10575331	1.783495E-011	3.054951E-012	0	0.000000E+000
2	16.10582937	3.054951E-012	1.783495E-011	1	0.000000E+000
2	16.10718937	1.783495E-011	3.054951E-012	0	0.000000E+000
2	16.14145536	3.054951E-012	1.783495E-011	1	0.000000E+000
2	16.14227661	1.783495E-011	3.054951E-012	0	0.000000E+000
2	16.18070127	3.054951E-012	1.783495E-011	1	0.000000E+000
2	16.18096639	1.783495E-011	3.054951E-012	0	0.000000E+000
2	16.18101271	3.054951E-012	1.783495E-011	1	0.000000E+000
2	16.18119845	1.783495E-011	3.054951E-012	0	0.000000E+000
2	16.24158934	3.183972E-012	1.796397E-011	1	0.000000E+000
2	16.24183503	1.796397E-011	3.183972E-012	0	0.000000E+000
2	16.26901434	3.183972E-012	1.796397E-011	1	0.000000E+000
2	16.26980896	1.796397E-011	3.183972E-012	0	0.000000E+000
2	16.26982683	3.183972E-012	1.796397E-011	1	0.000000E+000
2	16.27020482	1.796397E-011	3.183972E-012	0	0.000000E+000
2	16.28738423	3.183972E-012	1.796397E-011	1	0.000000E+000
2	16.28918744	1.796397E-011	3.183972E-012	0	0.000000E+000
2	16.28923172	3.183972E-012	1.796397E-011	1	0.000000E+000
2	16.28942798	1.796397E-011	3.183972E-012	0	0.000000E+000
2	16.28947490	3.183972E-012	1.796397E-011	1	0.000000E+000
2	16.29047200	1.796397E-011	3.183972E-012	0	0.000000E+000
2	16.29049515	3.183972E-012	1.796397E-011	1	0.000000E+000
2	16.29093441	1.796397E-011	3.183972E-012	0	0.000000E+000
2	16.30684546	3.183972E-012	1.796397E-011	1	0.000000E+000
2	16.30693663	1.796397E-011	3.183972E-012	0	0.000000E+000
2	16.30697597	3.183972E-012	1.796397E-011	1	0.000000E+000
2	16.30698487	1.796397E-011	3.183972E-012	0	0.000000E+000
2	16.30701301	3.183972E-012	1.796397E-011	1	0.000000E+000
2	16.30763006	1.796397E-011	3.183972E-012	0	0.000000E+000
2	16.30770012	3.183972E-012	1.796397E-011	1	0.000000E+000
2	16.30792883	1.796397E-011	3.183972E-012	0	0.000000E+000
2	16.34246536	3.183972E-012	1.796397E-011	1	0.000000E+000
2	16.34286392	1.796397E-011	3.183972E-012	0	0.000000E+000
2	16.34287660	3.183972E-012	1.796397E-011	1	0.000000E+000
2	16.34379229	1.796397E-011	3.183972E-012	0	0.000000E+000
2	16.34394938	3.183972E-012	1.796397E-011	1	0.000000E+000
2	16.34590178	1.796397E-011	3.183972E-012	0	0.000000E+000
2	16.36107703	3.183972E-012	1.796397E-011	1	0.000000E+000
2	16.36150512	1.796397E-011	3.183972E-012	0	0.000000E+000
2	16.36159985	3.183972E-012	1.796397E-011	1	0.000000E+000
2	16.36175671	1.796397E-011	3.183972E-012	0	0.000000E+000
2	16.36193062	3.183972E-012	1.796397E-011	1	0.000000E+000
2	16.36197468	1.796397E-011	3.183972E-012	0	0.000000E+000
2	17.58524319	3.082857E-012	1.786286E-011	1	0.000000E+000
2	17.58532472	1.786286E-011	3.082857E-012	0	0.000000E+000
2	17.58535281	3.082857E-012	1.786286E-011	1	0.000000E+000
2	17.58570448	1.786286E-011	3.082857E-012	0	0.000000E+000
2	17.58572191	3.082857E-012	1.786286E-011	1	0.000000E+000
2	17.58610483	1.786286E-011	3.082857E-012	0	0.000000E+000
2	17.58974778	3.082857E-012	1.786286E-011	1	0.000000E+000
2	17.59051496	1.786286E-011	3.082857E-012	0	0.000000E+000
2	17.59054500	3.082857E-012	1.786286E-011	1	0.000000E+000
2	17.59064104	1.786286E-011	3.082857E-012	0	0.000000E+000
2	17.59068305	3.082857E-012	1.786286E-011	1	0.000000E+000
2	17.59082523	1.786286E-011	3.082857E-012	0	0.000000E+000
2	17.63206531	3.082857E-012	1.786286E-011	1	0.000000E+000
2	17.63218978	1.786286E-011	3.082857E-012	0	0.000000E+000
2	17.64285276	3.082857E-012	1.786286E-011	1	0.000000E+000
2	17.64319271	1.786286E-011	3.082857E-012	0	0.000000E+000
2	17.64349701	3.082857E-012	1.786286E-011	1	0.000000E+000
2	17.64517825	1.786286E-011	3.082857E-012	0	0.000000E+000
2	17.64521482	3.082857E-012	1.786286E-011	1	0.000000E+000
2	17.64563974	1.786286E-011	3.082857E-012	0	0.000000E+000
2	17.70120164	3.082857E-012	1.786286E-011	1	0.000000E+000
2	17.70136904	1.786286E-011	3.082857E-012	0	0.000000E+000
2	17.70137243	3.082857E-012	1.786286E-011	1	0.000000E+000
2	17.70215681	1.786286E-011	3.082857E-012	0	0.000000E+000
2	17.70745253	3.082857E-012	1.786286E-011	1	0.000000E+000
2	17.70830445	1.786286E-011	3.082857E-012	0	0.000000E+000
2	17.70832610	3.082857E-012	1.786286E-011	1	0.000000E+000
2	17.70847415	1.786286E-011	3.082857E-012	0	0.000000E+000
2	17.70849944	3.082857E-012	1.786286E-011	1	0.000000E+000
2	17.70881627	1.786286E-011	3.082857E-012	0	0.000000E+000
2	17.70886347	3.082857E-012	1.786286E-011	1	0.000000E+000
2	17.70908758	1.786286E-011	3.082857E-012	0	0.000000E+000
2	17.70910294	3.082857E-012	1.786286E-011	1	0.000000E+000
2	17.70944487	1.786286E-011	3.082857E-012	0	0.000000E+000
2	17.70946578	3.082857E-012	1.786286E-011	1	0.000000E+000
2	17.70963262	1.786286E-011	3.082857E-012	0	0.000000E+000
2	17.70966805	3.082857E-012	1.786286E-011	1	0.000000E+000
2	17.70973004	1.786286E-011	3.082857E-012	0	0.000000E+000
2	17.70983440	3.082857E-012	1.786286E-011	1	0.000000E+000
2	17.70990093	1.786286E-011	3.082857E-012	0	0.000000E+000
2	17.73483745	3.082857E-012	1.786286E-011	1	0.000000E+000
2	17.73600797	1.786286E-011	3.082857E-012	0	0.000000E+000
2	17.73793513	3.082857E-012	1.786286E-011	1	0.000000E+000
2	17.73794778	1.786286E-011	3.082857E-012	0	0.000000E+000
2	17.75473763	3.082857E-012	1.786286E-011	1	0.000000E+000
2	17.75489373	1.786286E-011	3.082857E-012	0	0.000000E+000
2	17.75491377	3.082857E-012	1.786286E-011	1	0.000000E+000
2	17.75581307	1.786286E-011	3.082857E-012	0	0.000000E+000
2	17.75586727	3.082857E-012	1.786286E-011	1	0.000000E+000
2	17.75613155	1.786286E-011	3.082857E-012	0	0.000000E+000
2	17.75618733	3.082857E-012	1.786286E-011	1	0.000000E+000
2	17.75626798	1.786286E-011	3.082857E-012	0	0.000000E+000
2	17.75636537	3.082857E-012	1.786286E-011	1	0.000000E+000
2	17.75662411	1.786286E-011	3.082857E-012	0	0.000000E+000
2	17.78789607	3.082857E-012	1.786286E-011	1	0.000000E+000
2	17.78792938	1.786286E-011	3.082857E-012	0	0.000000E+000
2	17.78803058	3.082857E-012	1.786286E-011	1	0.000000E+000
2	17.78803918	1.786286E-011	3.082857E-012	0	0.000000E+000
2	17.78807295	3.082857E-012	1.786286E-011	1	0.000000E+000
2	17.78844066	1.786286E-011	3.082857E-012	0	0.000000E+000
2	17.78846395	3.082857E-012	1.786286E-011	1	0.000000E+000
2	17.78848106	1.786286E-011	3.082857E-012	0	0.000000E+000
2	17.78855283	3.082857E-012	1.786286E-011	1	0.000000E+000
2	17.78920058	1.786286E-011	3.082857E-012	0	0.000000E+000
2	17.78965391	3.082857E-012	1.786286E-011	1	0.000000E+000
2	17.78965795	1.786286E-011	3.082857E-012	0	0.000000E+000
2	17.79722952	3.082857E-012	1.786286E-011	1	0.000000E+000
2	17.79970755	1.786286E-011	3.082857E-012	0	0.000000E+000
2	17.79972927	3.082857E-012	1.786286E-011	1	0.000000E+000
2	17.80152954	1.786286E-011	3.082857E-012	0	0.000000E+000
2	17.82963796	3.082857E-012	1.786286E-011	1	0.000000E+000
2	17.83052469	1.786286E-011	3.082857E-012	0	0.000000E+000
2	17.85644159	3.082857E-012	1.786286E-011	1	0.000000E+000
2	17.85648740	1.786286E-011	3.082857E-012	0	0.000000E+000
2	17.85716339	3.082857E-012	1.786286E-011	1	0.000000E+000
2	17.85791277	1.786286E-011	3.082857E-012	0	0.000000E+000
2	17.87965019	3.082857E-012	1.786286E-011	1	0.000000E+000
2	17.87967134	1.786286E-011	3.082857E-012	0	0.000000E+000
2	17.87971219	3.082857E-012	1.786286E-011	1	0.000000E+000
2	17.87992287	1.786286E-011	3.082857E-012	0	0.000000E+000
2	17.89513280	3.082857E-012	1.786286E-011	1	0.000000E+000
2	17.89523364	1.786286E-011	3.082857E-012	0	0.000000E+000
2	17.89523920	3.082857E-012	1.786286E-011	1	0.000000E+000
2	17.89597543	1.786286E-011	3.082857E-012	0	0.000000E+000
2	17.91249124	3.082857E-012	1.786286E-011	1	0.000000E+000
2	17.91261371	1.786286E-011	3.082857E-012	0	0.000000E+000
2	17.93105184	3.082857E-012	1.786286E-011	1	0.000000E+000
2	17.93177384	1.786286E-011	3.082857E-012	0	0.000000E+000
2	17.94259971	3.082857E-012	1.786286E-011	1	0.000000E+000
2	17.94282983	1.786286E-011	3.082857E-012	0	0.000000E+000
2	17.94284429	3.082857E-012	1.786286E-011	1	0.000000E+000
2	17.94313815	1.786286E-011	3.082857E-012	0	0.000000E+000
2	22.71564664	3.139766E-012	1.791977E-011	1	0.000000E+000
2	22.71589006	1.791977E-011	3.139766E-012	0	0.000000E+000
2	22.71592047	3.139766E-012	1.791977E-011	1	0.000000E+000
2	22.71595428	1.791977E-011	3.139766E-012	0	0.000000E+000
2	22.71600268	3.139766E-012	1.791977E-011	1	0.000000E+000
2	22.71604824	1.791977E-011	3.139766E-012	0	0.000000E+000
2	22.71607642	3.139766E-012	1.791977E-011	1	0.000000E+000
2	22.71625522	1.791977E-011	3.139766E-012	0	0.000000E+000
2	22.71626430	3.139766E-012	1.791977E-011	1	0.000000E+000
2	22.71642126	1.791977E-011	3.139766E-012	0	0.000000E+000
2	22.71645089	3.139766E-012	1.791977E-011	1	0.000000E+000
2	22.71717269	1.791977E-011	3.139766E-012	0	0.000000E+000
2	22.71723379	3.139766E-012	1.791977E-011	1	0.000000E+000
2	22.71816273	1.791977E-011	3.139766E-012	0	0.000000E+000
2	22.76103642	3.139766E-012	1.791977E-011	1	0.000000E+000
2	22.76203233	1.791977E-011	3.139766E-012	0	0.000000E+000
2	22.76203604	3.139766E-012	1.791977E-011	1	0.000000E+000
2	22.76278350	1.791977E-011	3.139766E-012	0	0.000000E+000
2	22.76610186	3.139766E-012	1.791977E-011	1	0.000000E+000
2	22.76642150	1.791977E-011	3.139766E-012	0	0.000000E+000
2	22.76648540	3.139766E-012	1.791977E-011	1	0.000000E+000
2	22.76673146	1.791977E-011	3.139766E-012	0	0.000000E+000
2	22.79524465	3.139766E-012	1.791977E-011	1	0.000000E+000
2	22.79535896	1.791977E-011	3.139766E-012	0	0.000000E+000
2	22.79537213	3.139766E-012	1.791977E-011	1	0.000000E+000
2	22.79597815	1.791977E-011	3.139766E-012	0	0.000000E+000
2	22.80499306	3.139766E-012	1.791977E-011	1	0.000000E+000
2	22.80510649	1.791977E-011	3.139766E-012	0	0.000000E+000
2	22.82395277	3.139766E-012	1.791977E-011	1	0.000000E+000
2	22.82399374	1.791977E-011	3.139766E-012	0	0.000000E+000
2	22.83223512	3.139766E-012	1.791977E-011	1	0.000000E+000
2	22.83332157	1.791977E-011	3.139766E-012	0	0.000000E+000
2	22.86645496	3.139766E-012	1.791977E-011	1	0.000000E+000
2	22.86650617	1.791977E-011	3.139766E-012	0	0.000000E+000
2	22.87572954	3.139766E-012	1.791977E-011	1	0.000000E+000
2	22.87637924	1.791977E-011	3.139766E-012	0	0.000000E+000
2	22.88000271	3.139766E-012	1.791977E-011	1	0.000000E+000
2	22.88035868	1.791977E-011	3.139766E-012	0	0.000000E+000
2	22.88037255	3.139766E-012	1.791977E-011	1	0.000000E+000
2	22.88078481	1.791977E-011	3.139766E-012	0	0.000000E+000
2	22.88082586	3.139766E-012	1.791977E-011	1	0.000000E+000
2	22.88113940	1.791977E-011	3.139766E-012	0	0.000000E+000
2	22.88122859	3.139766E-012	1.791977E-011	1	0.000000E+000
2	22.88193284	1.791977E-011	3.139766E-012	0	0.000000E+000
2	22.89544990	3.139766E-012	1.791977E-011	1	0.000000E+000
2	22.89636968	1.791977E-011	3.139766E-012	0	0.000000E+000
2	26.40515358	3.063097E-012	1.784310E-011	1	0.000000E+000
2	26.40588435	1.784310E-011	3.063097E-012	0	0.000000E+000
2	26.40663647	3.063097E-012	1.784310E-011	1	0.000000E+000
2	26.40670128	1.784310E-011	3.063097E-012	0	0.000000E+000
2	26.41162984	3.063097E-012	1.784310E-011	1	0.000000E+000
2	26.41376856	1.784310E-011	3.063097E-012	0	0.000000E+000
2	26.41381296	3.063097E-012	1.784310E-011	1	0.000000E+000
2	26.41397516	1.784310E-011	3.063097E-012	0	0.000000E+000
2	26.41402127	3.063097E-012	1.784310E-011	1	0.000000E+000
2	26.41410550	1.784310E-011	3.063097E-012	0	0.000000E+000
2	26.41808680	3.063097E-012	1.784310E-011	1	0.000000E+000
2	26.41819878	1.784310E-011	3.063097E-012	0	0.000000E+000
2	26.41830507	3.063097E-012	1.784310E-011	1	0.000000E+000
2	26.41951804	1.784310E-011	3.063097E-012	0	0.000000E+000
2	26.45940797	3.063097E-012	1.784310E-011	1	0.000000E+000
2	26.45956729	1.784310E-011	3.063097E-012	0	0.000000E+000
2	26.47919354	3.063097E-012	1.784310E-011	1	0.000000E+000
2	26.48013282	1.784310E-011	3.063097E-012	0	0.000000E+000
2	26.49219153	3.063097E-012	1.784310E-011	1	0.000000E+000
2	26.49255576	1.784310E-011	3.063097E-012	0	0.000000E+000
2	26.50572813	3.063097E-012	1.784310E-011	1	0.000000E+000
2	26.50594554	1.784310E-011	3.063097E-012	0	0.000000E+000
2	26.50598889	3.063097E-012	1.784310E-011	1	0.000000E+000
2	26.50827942	1.784310E-011	3.063097E-012	0	0.000000E+000
2	26.50955024	3.063097E-012	1.784310E-011	1	0.000000E+000
2	26.50976020	1.784310E-011	3.063097E-012	0	0.000000E+000
2	26.54592183	3.063097E-012	1.784310E-011	1	0.000000E+000
2	26.54605490	1.784310E-011	3.063097E-012	0	0.000000E+000
2	26.55569722	3.063097E-012	1.784310E-011	1	0.000000E+000
2	26.55570303	1.784310E-011	3.063097E-012	0	0.000000E+000
2	26.56712669	3.063097E-012	1.784310E-011	1	0.000000E+000
2	26.56830399	1.784310E-011	3.063097E-012	0	0.000000E+000
2	26.58092180	3.063097E-012	1.784310E-011	1	0.000000E+000
2	26.58190342	1.784310E-011	3.063097E-012	0	0.000000E+000
2	26.58193759	3.063097E-012	1.784310E-011	1	0.000000E+000
2	26.58352596	1.784310E-011	3.063097E-012	0	0.000000E+000
2	26.60272590	3.063097E-012	1.784310E-011	1	0.000000E+000
2	26.60407941	1.784310E-011	3.063097E-012	0	0.000000E+000
2	26.73559289	3.050565E-012	1.783056E-011	1	0.000000E+000
2	26.73584728	1.783056E-011	3.050565E-012	0	0.000000E+000
2	26.73589726	3.050565E-012	1.783056E-011	1	0.000000E+000
2	26.73616888	1.783056E-011	3.050565E-012	0	0.000000E+000
2	26.74005891	3.050565E-012	1.783056E-011	1	0.000000E+000
2	26.74091725	1.783056E-011	3.050565E-012	0	0.000000E+000
2	26.74343482	3.050565E-012	1.783056E-011	1	0.000000E+000
2	26.74346250	1.783056E-011	3.050565E-012	0	0.000000E+000
2	26.74361072	3.050565E-012	1.783056E-011	1	0.000000E+000
2	26.74361951	1.783056E-011	3.050565E-012	0	0.000000E+000
2	26.74370415	3.050565E-012	1.783056E-011	1	0.000000E+000
2	26.74426482	1.783056E-011	3.050565E-012	0	0.000000E+000
2	26.75296435	3.050565E-012	1.783056E-011	1	0.000000E+000
2	26.75354011	1.783056E-011	3.050565E-012	0	0.000000E+000
2	26.75760701	3.050565E-012	1.783056E-011	1	0.000000E+000
2	26.75765676	1.783056E-011	3.050565E-012	0	0.000000E+000
2	26.79291134	3.050565E-012	1.783056E-011	1	0.000000E+000
2	26.79346519	1.783056E-011	3.050565E-012	0	0.000000E+000
2	26.90550484	3.246075E-012	1.802608E-011	1	0.000000E+000
2	26.91083138	1.802608E-011	3.246075E-012	0	0.000000E+000
2	26.93150244	3.246075E-012	1.802608E-011	1	0.000000E+000
2	26.93162546	1.802608E-011	3.246075E-012	0	0.000000E+000
2	26.97857177	3.246075E-012	1.802608E-011	1	0.000000E+000
2	26.97993265	1.802608E-011	3.246075E-012	0	0.000000E+000
2	26.97998034	3.246075E-012	1.802608E-011	1	0.000000E+000
2	26.98306318	1.802608E-011	3.246075E-012	0	0.000000E+000
2	26.99513482	3.246075E-012	1.802608E-011	1	0.000000E+000
2	26.99557464	1.802608E-011	3.246075E-012	0	0.000000E+000
2	27.03033714	3.246075E-012	1.802608E-011	1	0.000000E+000
2	27.03045827	1.802608E-011	3.246075E-012	0	0.000000E+000
2	27.03048742	3.246075E-012	1.802608E-011	1	0.000000E+000
2	27.03052323	1.802608E-011	3.246075E-012	0	0.000000E+000
2	27.03056430	3.246075E-012	1.802608E-011	1	0.000000E+000
2	27.03067329	1.802608E-011	3.246075E-012	0	0.000000E+000
2	27.03070079	3.246075E-012	1.802608E-011	1	0.000000E+000
2	27.03094485	1.802608E-011	3.246075E-012	0	0.000000E+000
2	27.06559979	3.246075E-012	1.802608E-011	1	0.000000E+000
2	27.06743460	1.802608E-011	3.246075E-012	0	0.000000E+000
2	27.06744965	3.246075E-012	1.802608E-011	1	0.000000E+000
2	27.06754561	1.802608E-011	3.246075E-012	0	0.000000E+000
2	27.32064312	3.242556E-012	1.802256E-011	1	0.000000E+000
2	27.32146118	1.802256E-011	3.242556E-012	0	0.000000E+000
2	27.33465482	3.242556E-012	1.802256E-011	1	0.000000E+000
2	27.33624843	1.802256E-011	3.242556E-012	0	0.000000E+000
2	27.33627305	3.242556E-012	1.802256E-011	1	0.000000E+000
2	27.33632185	1.802256E-011	3.242556E-012	0	0.000000E+000
2	27.33643517	3.242556E-012	1.802256E-011	1	0.000000E+000
2	27.33656643	1.802256E-011	3.242556E-012	0	0.000000E+000
2	27.41375261	3.029038E-012	1.780904E-011	1	0.000000E+000
2	27.41435365	1.780904E-011	3.029038E-012	0	0.000000E+000
2	27.41437083	3.029038E-012	1.780904E-011	1	0.000000E+000
2	27.41446363	1.780904E-011	3.029038E-012	0	0.000000E+000
2	27.41451900	3.029038E-012	1.780904E-011	1	0.000000E+000
2	27.41492390	1.780904E-011	3.029038E-012	0	0.000000E+000
2	27.41493815	3.029038E-012	1.780904E-011	1	0.000000E+000
2	27.41509447	1.780904E-011	3.029038E-012	0	0.000000E+000
2	27.41510743	3.029038E-012	1.780904E-011	1	0.000000E+000
2	27.41607245	1.780904E-011	3.029038E-012	0	0.000000E+000
2	27.45889877	3.029038E-012	1.780904E-011	1	0.000000E+000
2	27.45954840	1.780904E-011	3.029038E-012	0	0.000000E+000
2	27.45961986	3.029038E-012	1.780904E-011	1	0.000000E+000
2	27.46050122	1.780904E-011	3.029038E-012	0	0.000000E+000
2	27.46053554	3.029038E-012	1.780904E-011	1	0.000000E+000
2	27.46065592	1.780904E-011	3.029038E-012	0	0.000000E+000
2	27.48351074	3.029038E-012	1.780904E-011	1	0.000000E+000
2	27.48361291	1.780904E-011	3.029038E-012	0	0.000000E+000
2	27.48629193	3.029038E-012	1.780904E-011	1	0.000000E+000
2	27.48685494	1.780904E-011	3.029038E-012	0	0.000000E+000
2	27.48689499	3.029038E-012	1.780904E-011	1	0.000000E+000
2	27.48719418	1.780904E-011	3.029038E-012	0	0.000000E+000
2	27.48722781	3.029038E-012	1.780904E-011	1	0.000000E+000
2	27.48790200	1.780904E-011	3.029038E-012	0	0.000000E+000
2	27.51631514	3.029038E-012	1.780904E-011	1	0.000000E+000
2	27.51644102	1.780904E-011	3.029038E-012	0	0.000000E+000
2	27.52156261	3.029038E-012	1.780904E-011	1	0.000000E+000
2	27.52230108	1.780904E-011	3.029038E-012	0	0.000000E+000
2	27.52474018	3.029038E-012	1.780904E-011	1	0.000000E+000
2	27.52490820	1.780904E-011	3.029038E-012	0	0.000000E+000
2	27.52494880	3.029038E-012	1.780904E-011	1	0.000000E+000
2	27.52563417	1.780904E-011	3.029038E-012	0	0.000000E+000
2	27.69232231	3.216288E-012	1.799629E-011	1	0.000000E+000
2	27.69324750	1.799629E-011	3.216288E-012	0	0.000000E+000
2	27.71284327	3.216288E-012	1.799629E-011	1	0.000000E+000
2	27.71292587	1.799629E-011	3.216288E-012	0	0.000000E+000
2	27.74093249	3.216288E-012	1.799629E-011	1	0.000000E+000
2	27.74148469	1.799629E-011	3.216288E-012	0	0.000000E+000
2	27.74557799	3.216288E-012	1.799629E-011	1	0.000000E+000
2	27.74716787	1.799629E-011	3.216288E-012	0	0.000000E+000
2	27.77830483	3.216288E-012	1.799629E-011	1	0.000000E+000
2	27.77883976	1.799629E-011	3.216288E-012	0	0.000000E+000
2	27.77913581	3.216288E-012	1.799629E-011	1	0.000000E+000
2	27.77950781	1.799629E-011	3.216288E-012	0	0.000000E+000
2	27.77960869	3.216288E-012	1.799629E-011	1	0.000000E+000
2	27.77967866	1.799629E-011	3.216288E-012	0	0.000000E+000
2	27.82728476	3.216288E-012	1.799629E-011	1	0.000000E+000
2	27.82770819	1.799629E-011	3.216288E-012	0	0.000000E+000
2	27.82772928	3.216288E-012	1.799629E-011	1	0.000000E+000
2	27.82782665	1.799629E-011	3.216288E-012	0	0.000000E+000
2	27.82791689	3.216288E-012	1.799629E-011	1	0.000000E+000
2	27.82945038	1.799629E-011	3.216288E-012	0	0.000000E+000
2	27.82950883	3.216288E-012	1.799629E-011	1	0.000000E+000
2	27.82954705	1.799629E-011	3.216288E-012	0	0.000000E+000
2	27.82956499	3.216288E-012	1.799629E-011	1	0.000000E+000
2	27.83001179	1.799629E-011	3.216288E-012	0	0.000000E+000
2	27.83003734	3.216288E-012	1.799629E-011	1	0.000000E+000
2	27.83067822	1.799629E-011	3.216288E-012	0	0.000000E+000
2	27.84814373	3.216288E-012	1.799629E-011	1	0.000000E+000
2	27.84848000	1.799629E-011	3.216288E-012	0	0.000000E+000
2	27.84851652	3.216288E-012	1.799629E-011	1	0.000000E+000
2	27.84867393	1.799629E-011	3.216288E-012	0	0.000000E+000
2	27.84868261	3.216288E-012	1.799629E-011	1	0.000000E+000
2	27.84916465	1.799629E-011	3.216288E-012	0	0.000000E+000
2	35.72451084	3.203349E-012	1.798335E-011	1	0.000000E+000
2	35.72833073	1.798335E-011	3.203349E-012	0	0.000000E+000
2	35.74853270	3.203349E-012	1.798335E-011	1	0.000000E+000
2	35.74862226	1.798335E-011	3.203349E-012	0	0.000000E+000
2	35.75608986	3.203349E-012	1.798335E-011	1	0.000000E+000
2	35.75801407	1.798335E-011	3.203349E-012	0	0.000000E+000
2	35.76003251	3.203349E-012	1.798335E-011	1	0.000000E+000
2	35.76078356	1.798335E-011	3.203349E-012	0	0.000000E+000
2	35.77365590	3.203349E-012	1.798335E-011	1	0.000000E+000
2	35.77525144	1.798335E-011	3.203349E-012	0	0.000000E+000
2	36.72562557	3.037552E-012	1.781755E-011	1	0.000000E+000
2	36.72662928	1.781755E-011	3.037552E-012	0	0.000000E+000
2	36.72663832	3.037552E-012	1.781755E-011	1	0.000000E+000
2	36.72985391	1.781755E-011	3.037552E-012	0	0.000000E+000
2	36.72986838	3.037552E-012	1.781755E-011	1	0.000000E+000
2	36.73045956	1.781755E-011	3.037552E-012	0	0.000000E+000
2	37.04110322	3.113716E-012	1.789372E-011	1	0.000000E+000
2	37.04158635	1.789372E-011	3.113716E-012	0	0.000000E+000
2	37.04164232	3.113716E-012	1.789372E-011	1	0.000000E+000
2	37.04347996	1.789372E-011	3.113716E-012	0	0.000000E+000
2	37.07286857	3.113716E-012	1.789372E-011	1	0.000000E+000
2	37.07455429	1.789372E-011	3.113716E-012	0	0.000000E+000
2	37.14618046	3.113716E-012	1.789372E-011	1	0.000000E+000
2	37.14764785	1.789372E-011	3.113716E-012	0	0.000000E+000
2	37.15372387	3.113716E-012	1.789372E-011	1	0.000000E+000
2	37.15399387	1.789372E-011	3.113716E-012	0	0.000000E+000
2	37.17117228	3.113716E-012	1.789372E-011	1	0.000000E+000
2	37.17183202	1.789372E-011	3.113716E-012	0	0.000000E+000
2	37.17815822	3.113716E-012	1.789372E-011	1	0.000000E+000
2	37.17819311	1.789372E-011	3.113716E-012	0	0.000000E+000
2	37.19202107	3.113716E-012	1.789372E-011	1	0.000000E+000
2	37.19206502	1.789372E-011	3.113716E-012	0	0.000000E+000
2	37.19212715	3.113716E-012	1.789372E-011	1	0.000000E+000
2	37.19236483	1.789372E-011	3.113716E-012	0	0.000000E+000
2	37.20875455	3.113716E-012	1.789372E-011	1	0.000000E+000
2	37.20878723	1.789372E-011	3.113716E-012	0	0.000000E+000
2	37.25296587	3.246187E-012	1.802619E-011	1	0.000000E+000
2	37.25302744	1.802619E-011	3.246187E-012	0	0.000000E+000
2	37.25976116	3.246187E-012	1.802619E-011	1	0.000000E+000
2	37.26013250	1.802619E-011	3.246187E-012	0	0.000000E+000
2	37.26178240	3.246187E-012	1.802619E-011	1	0.000000E+000
2	37.26217088	1.802619E-011	3.246187E-012	0	0.000000E+000
2	37.26479131	3.246187E-012	1.802619E-011	1	0.000000E+000
2	37.26513811	1.802619E-011	3.246187E-012	0	0.000000E+000
2	37.26514495	3.246187E-012	1.802619E-011	1	0.000000E+000
2	37.26526553	1.802619E-011	3.246187E-012	0	0.000000E+000
2	37.26914493	3.246187E-012	1.802619E-011	1	0.000000E+000
2	37.27147763	1.802619E-011	3.246187E-012	0	0.000000E+000
2	37.43438297	2.997415E-012	1.777741E-011	1	0.000000E+000
2	37.43530509	1.777741E-011	2.997415E-012	0	0.000000E+000
2	37.43532301	2.997415E-012	1.777741E-011	1	0.000000E+000
2	37.43556109	1.777741E-011	2.997415E-012	0	0.000000E+000
2	37.45049935	2.997415E-012	1.777741E-011	1	0.000000E+000
2	37.45150713	1.777741E-011	2.997415E-012	0	0.000000E+000
2	37.45157168	2.997415E-012	1.777741E-011	1	0.000000E+000
2	37.45242829	1.777741E-011	2.997415E-012	0	0.000000E+000
2	37.46489044	2.997415E-012	1.777741E-011	1	0.000000E+000
2	37.46608485	1.777741E-011	2.997415E-012	0	0.000000E+000
2	37.47387819	2.997415E-012	1.777741E-011	1	0.000000E+000
2	37.47398055	1.777741E-011	2.997415E-012	0	0.000000E+000
2	37.47678665	2.997415E-012	1.777741E-011	1	0.000000E+000
2	37.47683363	1.777741E-011	2.997415E-012	0	0.000000E+000
2	37.51980184	2.997415E-012	1.777741E-011	1	0.000000E+000
2	37.52018766	1.777741E-011	2.997415E-012	0	0.000000E+000
2	37.52021898	2.997415E-012	1.777741E-011	1	0.000000E+000
2	37.52275878	1.777741E-011	2.997415E-012	0	0.000000E+000
2	37.52675005	2.997415E-012	1.777741E-011	1	0.000000E+000
2	37.52697301	1.777741E-011	2.997415E-012	0	0.000000E+000
2	37.55664043	2.997415E-012	1.777741E-011	1	0.000000E+000
2	37.55670600	1.777741E-011	2.997415E-012	0	0.000000E+000
2	37.59238529	2.997415E-012	1.777741E-011	1	0.000000E+000
2	37.59274536	1.777741E-011	2.997415E-012	0	0.000000E+000
2	37.59313761	2.997415E-012	1.777741E-011	1	0.000000E+000
2	37.59391161	1.777741E-011	2.997415E-012	0	0.000000E+000
2	37.70535234	3.066922E-012	1.784692E-011	1	0.000000E+000
2	37.70541965	1.784692E-011	3.066922E-012	0	0.000000E+000
2	37.72004468	3.066922E-012	1.784692E-011	1	0.000000E+000
2	37.72012668	1.784692E-011	3.066922E-012	0	0.000000E+000
2	37.74060431	3.066922E-012	1.784692E-011	1	0.000000E+000
2	37.74143694	1.784692E-011	3.066922E-012	0	0.000000E+000
2	37.77769946	3.066922E-012	1.784692E-011	1	0.000000E+000
2	37.77813319	1.784692E-011	3.066922E-012	0	0.000000E+000
2	37.81357612	3.066922E-012	1.784692E-011	1	0.000000E+000
2	37.81365650	1.784692E-011	3.066922E-012	0	0.000000E+000
2	37.84254968	3.066922E-012	1.784692E-011	1	0.000000E+000
2	37.84374542	1.784692E-011	3.066922E-012	0	0.000000E+000
2	37.85918340	3.066922E-012	1.784692E-011	1	0.000000E+000
2	37.86078036	1.784692E-011	3.066922E-012	0	0.000000E+000
2	37.86079401	3.066922E-012	1.784692E-011	1	0.000000E+000
2	37.86095815	1.784692E-011	3.066922E-012	0	0.000000E+000
2	39.41409223	3.194981E-012	1.797498E-011	1	0.000000E+000
2	39.41466277	1.797498E-011	3.194981E-012	0	0.000000E+000
2	39.41595628	3.194981E-012	1.797498E-011	1	0.000000E+000
2	39.41600639	1.797498E-011	3.194981E-012	0	0.000000E+000
2	39.45590783	3.194981E-012	1.797498E-011	1	0.000000E+000
2	39.45846780	1.797498E-011	3.194981E-012	0	0.000000E+000
2	39.45849672	3.194981E-012	1.797498E-011	1	0.000000E+000
2	39.46120294	1.797498E-011	3.194981E-012	0	0.000000E+000
2	39.49848329	3.194981E-012	1.797498E-011	1	0.000000E+000
2	39.49945834	1.797498E-011	3.194981E-012	0	0.000000E+000
2	39.50447900	3.194981E-012	1.797498E-011	1	0.000000E+000
2	39.50466404	1.797498E-011	3.194981E-012	0	0.000000E+000
2	39.50697248	3.194981E-012	1.797498E-011	1	0.000000E+000
2	39.50991593	1.797498E-011	3.194981E-012	0	0.000000E+000
2	39.52585037	3.194981E-012	1.797498E-011	1	0.000000E+000
2	39.52636655	1.797498E-011	3.194981E-012	0	0.000000E+000
2	39.57325397	3.194981E-012	1.797498E-011	1	0.000000E+000
2	39.57541083	1.797498E-011	3.194981E-012	0	0.000000E+000
2	39.58483222	3.194981E-012	1.797498E-011	1	0.000000E+000
2	39.58558285	1.797498E-011	3.194981E-012	0	0.000000E+000
2	39.59470645	3.194981E-012	1.797498E-011	1	0.000000E+000
2	39.59573092	1.797498E-011	3.194981E-012	0	0.000000E+000
2	39.63347292	3.194981E-012	1.797498E-011	1	0.000000E+000
2	39.63375237	1.797498E-011	3.194981E-012	0	0.000000E+000
2	39.63513077	3.194981E-012	1.797498E-011	1	0.000000E+000
2	39.63518721	1.797498E-011	3.194981E-012	0	0.000000E+000
2	39.66256806	3.152452E-012	1.793245E-011	1	0.000000E+000
2	39.66625333	1.793245E-011	3.152452E-012	0	0.000000E+000
2	39.72228104	3.152452E-012	1.793245E-011	1	0.000000E+000
2	39.72680851	1.793245E-011	3.152452E-012	0	0.000000E+000
2	39.72684114	3.152452E-012	1.793245E-011	1	0.000000E+000
2	39.73044570	1.793245E-011	3.152452E-012	0	0.000000E+000
2	39.73052422	3.152452E-012	1.793245E-011	1	0.000000E+000
2	39.73055646	1.793245E-011	3.152452E-012	0	0.000000E+000
2	39.74286951	3.152452E-012	1.793245E-011	1	0.000000E+000
2	39.74294644	1.793245E-011	3.152452E-012	0	0.000000E+000
2	39.76362380	3.152452E-012	1.793245E-011	1	0.000000E+000
2	39.76433755	1.793245E-011	3.152452E-012	0	0.000000E+000
2	39.79133695	3.152452E-012	1.793245E-011	1	0.000000E+000
2	39.79134290	1.793245E-011	3.152452E-012	0	0.000000E+000
2	39.79137812	3.152452E-012	1.793245E-011	1	0.000000E+000
2	39.79289655	1.793245E-011	3.152452E-012	0	0.000000E+000
2	39.79295034	3.152452E-012	1.793245E-011	1	0.000000E+000
2	39.79623894	1.793245E-011	3.152452E-012	0	0.000000E+000
2	39.82888251	3.152452E-012	1.793245E-011	1	0.000000E+000
2	39.83122664	1.793245E-011	3.152452E-012	0	0.000000E+000
2	39.86749935	3.152452E-012	1.793245E-011	1	0.000000E+000
2	39.86796090	1.793245E-011	3.152452E-012	0	0.000000E+000
2	39.86797929	3.152452E-012	1.793245E-011	1	0.000000E+000
2	39.86898553	1.793245E-011	3.152452E-012	0	0.000000E+000
2	40.17335842	3.167829E-012	1.794783E-011	1	0.000000E+000
2	40.17463725	1.794783E-011	3.167829E-012	0	0.000000E+000
2	40.17508352	3.167829E-012	1.794783E-011	1	0.000000E+000
2	40.17572740	1.794783E-011	3.167829E-012	0	0.000000E+000
2	40.19377965	3.167829E-012	1.794783E-011	1	0.000000E+000
2	40.19423334	1.794783E-011	3.167829E-012	0	0.000000E+000
2	40.23378816	3.167829E-012	1.794783E-011	1	0.000000E+000
2	40.23554183	1.794783E-011	3.167829E-012	0	0.000000E+000
2	40.24918029	3.167829E-012	1.794783E-011	1	0.000000E+000
2	40.24930801	1.794783E-011	3.167829E-012	0	0.000000E+000
2	40.25460872	3.167829E-012	1.794783E-011	1	0.000000E+000
2	40.25626271	1.794783E-011	3.167829E-012	0	0.000000E+000
2	40.25628598	3.167829E-012	1.794783E-011	1	0.000000E+000
2	40.25679911	1.794783E-011	3.167829E-012	0	0.000000E+000
2	40.25877628	3.167829E-012	1.794783E-011	1	0.000000E+000
2	40.26019557	1.794783E-011	3.167829E-012	0	0.000000E+000
2	40.32741567	2.933044E-012	1.771304E-011	1	0.000000E+000
2	40.32799086	1.771304E-011	2.933044E-012	0	0.000000E+000
2	40.33483281	2.933044E-012	1.771304E-011	1	0.000000E+000
2	40.33616208	1.771304E-011	2.933044E-012	0	0.000000E+000
2	40.33618299	2.933044E-012	1.771304E-011	1	0.000000E+000
2	40.33935067	1.771304E-011	2.933044E-012	0	0.000000E+000
2	41.17712228	3.226839E-012	1.800684E-011	1	0.000000E+000
2	41.17901884	1.800684E-011	3.226839E-012	0	0.000000E+000
2	41.19883333	3.226839E-012	1.800684E-011	1	0.000000E+000
2	41.20084222	1.800684E-011	3.226839E-012	0	0.000000E+000
2	41.20414531	3.226839E-012	1.800684E-011	1	0.000000E+000
2	41.20450053	1.800684E-011	3.226839E-012	0	0.000000E+000
2	41.20453011	3.226839E-012	1.800684E-011	1	0.000000E+000
2	41.20480695	1.800684E-011	3.226839E-012	0	0.000000E+000
2	41.20731928	3.226839E-012	1.800684E-011	1	0.000000E+000
2	41.20760369	1.800684E-011	3.226839E-012	0	0.000000E+000
2	41.20762819	3.226839E-012	1.800684E-011	1	0.000000E+000
2	41.20798446	1.800684E-011	3.226839E-012	0	0.000000E+000
2	41.20800477	3.226839E-012	1.800684E-011	1	0.000000E+000
2	41.20915468	1.800684E-011	3.226839E-012	0	0.000000E+000
2	41.21277736	3.226839E-012	1.800684E-011	1	0.000000E+000
2	41.21283168	1.800684E-011	3.226839E-012	0	0.000000E+000
2	41.23114151	3.226839E-012	1.800684E-011	1	0.000000E+000
2	41.23170797	1.800684E-011	3.226839E-012	0	0.000000E+000
2	41.24416974	3.226839E-012	1.800684E-011	1	0.000000E+000
2	41.24498850	1.800684E-011	3.226839E-012	0	0.000000E+000
2	41.26538375	3.226839E-012	1.800684E-011	1	0.000000E+000
2	41.26608576	1.800684E-011	3.226839E-012	0	0.000000E+000
2	41.26610352	3.226839E-012	1.800684E-011	1	0.000000E+000
2	41.26614874	1.800684E-011	3.226839E-012	0	0.000000E+000
2	41.26621145	3.226839E-012	1.800684E-011	1	0.000000E+000
2	41.26623531	1.800684E-011	3.226839E-012	0	0.000000E+000
2	41.31409911	3.226839E-012	1.800684E-011	1	0.000000E+000
2	41.31475539	1.800684E-011	3.226839E-012	0	0.000000E+000
2	41.32597341	3.226839E-012	1.800684E-011	1	0.000000E+000
2	41.32735416	1.800684E-011	3.226839E-012	0	0.000000E+000
2	41.32736484	3.226839E-012	1.800684E-011	1	0.000000E+000
2	41.32896051	1.800684E-011	3.226839E-012	0	0.000000E+000
2	41.34846483	3.226839E-012	1.800684E-011	1	0.000000E+000
2	41.34848902	1.800684E-011	3.226839E-012	0	0.000000E+000
2	41.39476335	3.226839E-012	1.800684E-011	1	0.000000E+000
2	41.39648437	1.800684E-011	3.226839E-012	0	0.000000E+000
2	41.42105176	3.226839E-012	1.800684E-011	1	0.000000E+000
2	41.42108557	1.800684E-011	3.226839E-012	0	0.000000E+000
2	41.43347888	3.226839E-012	1.800684E-011	1	0.000000E+000
2	41.43367121	1.800684E-011	3.226839E-012	0	0.000000E+000
2	41.43375730	3.226839E-012	1.800684E-011	1	0.000000E+000
2	41.43385695	1.800684E-011	3.226839E-012	0	0.000000E+000
2	41.45226647	3.226839E-012	1.800684E-011	1	0.000000E+000
2	41.45310418	1.800684E-011	3.226839E-012	0	0.000000E+000
2	41.45566914	3.226839E-012	1.800684E-011	1	0.000000E+000
2	41.45570181	1.800684E-011	3.226839E-012	0	0.000000E+000
2	41.46187281	3.226839E-012	1.800684E-011	1	0.000000E+000
2	41.46228262	1.800684E-011	3.226839E-012	0	0.000000E+000
2	42.45233611	3.139968E-012	1.791997E-011	1	0.000000E+000
2	42.45243441	1.791997E-011	3.139968E-012	0	0.000000E+000
2	42.45720613	3.139968E-012	1.791997E-011	1	0.000000E+000
2	42.45741631	1.791997E-011	3.139968E-012	0	0.000000E+000
2	42.45744335	3.139968E-012	1.791997E-011	1	0.000000E+000
2	42.45749551	1.791997E-011	3.139968E-012	0	0.000000E+000
2	42.48550585	3.139968E-012	1.791997E-011	1	0.000000E+000
2	42.48701781	1.791997E-011	3.139968E-012	0	0.000000E+000
2	42.48709251	3.139968E-012	1.791997E-011	1	0.000000E+000
2	42.48735339	1.791997E-011	3.139968E-012	0	0.000000E+000
2	42.49630408	3.139968E-012	1.791997E-011	1	0.000000E+000
2	42.49698487	1.791997E-011	3.139968E-012	0	0.000000E+000
2	42.49701017	3.139968E-012	1.791997E-011	1	0.000000E+000
2	42.49705448	1.791997E-011	3.139968E-012	0	0.000000E+000
2	42.50639194	3.139968E-012	1.791997E-011	1	0.000000E+000
2	42.50964627	1.791997E-011	3.139968E-012	0	0.000000E+000
2	42.51986191	3.139968E-012	1.791997E-011	1	0.000000E+000
2	42.51990963	1.791997E-011	3.139968E-012	0	0.000000E+000
2	42.53885722	3.139968E-012	1.791997E-011	1	0.000000E+000
2	42.54484745	1.791997E-011	3.139968E-012	0	0.000000E+000
2	43.98161015	3.139146E-012	1.791915E-011	1	0.000000E+000
2	43.98216985	1.791915E-011	3.139146E-012	0	0.000000E+000
2	44.01459167	3.139146E-012	1.791915E-011	1	0.000000E+000
2	44.01546708	1.791915E-011	3.139146E-012	0	0.000000E+000
2	44.01550085	3.139146E-012	1.791915E-011	1	0.000000E+000
2	44.01612292	1.791915E-011	3.139146E-012	0	0.000000E+000
2	44.05515313	3.139146E-012	1.791915E-011	1	0.000000E+000
2	44.05538275	1.791915E-011	3.139146E-012	0	0.000000E+000
2	44.05695714	3.139146E-012	1.791915E-011	1	0.000000E+000
2	44.05764535	1.791915E-011	3.139146E-012	0	0.000000E+000
2	44.05766249	3.139146E-012	1.791915E-011	1	0.000000E+000
2	44.05879858	1.791915E-011	3.139146E-012	0	0.000000E+000
2	44.05884049	3.139146E-012	1.791915E-011	1	0.000000E+000
2	44.05941996	1.791915E-011	3.139146E-012	0	0.000000E+000
2	44.08412544	3.139146E-012	1.791915E-011	1	0.000000E+000
2	44.08417017	1.791915E-011	3.139146E-012	0	0.000000E+000
2	44.09218669	3.139146E-012	1.791915E-011	1	0.000000E+000
2	44.09284154	1.791915E-011	3.139146E-012	0	0.000000E+000
2	44.10428558	3.139146E-012	1.791915E-011	1	0.000000E+000
2	44.10473846	1.791915E-011	3.139146E-012	0	0.000000E+000
2	44.10479792	3.139146E-012	1.791915E-011	1	0.000000E+000
2	44.10569615	1.791915E-011	3.139146E-012	0	0.000000E+000
2	44.10571228	3.139146E-012	1.791915E-011	1	0.000000E+000
2	44.10577139	1.791915E-011	3.139146E-012	0	0.000000E+000
2	44.10580173	3.139146E-012	1.791915E-011	1	0.000000E+000
2	44.10583732	1.791915E-011	3.139146E-012	0	0.000000E+000
2	44.11241922	3.139146E-012	1.791915E-011	1	0.000000E+000
2	44.11291804	1.791915E-011	3.139146E-012	0	0.000000E+000
2	44.11610396	3.139146E-012	1.791915E-011	1	0.000000E+000
2	44.11646784	1.791915E-011	3.139146E-012	0	0.000000E+000
2	44.12486770	3.139146E-012	1.791915E-011	1	0.000000E+000
2	44.12579230	1.791915E-011	3.139146E-012	0	0.000000E+000
2	44.12581430	3.139146E-012	1.791915E-011	1	0.000000E+000
2	44.12584294	1.791915E-011	3.139146E-012	0	0.000000E+000
2	44.14182828	3.139146E-012	1.791915E-011	1	0.000000E+000
2	44.14300770	1.791915E-011	3.139146E-012	0	0.000000E+000
2	44.14578568	3.139146E-012	1.791915E-011	1	0.000000E+000
2	44.14621750	1.791915E-011	3.139146E-012	0	0.000000E+000
2	44.15240100	3.139146E-012	1.791915E-011	1	0.000000E+000
2	44.15359584	1.791915E-011	3.139146E-012	0	0.000000E+000
2	44.16557424	3.139146E-012	1.791915E-011	1	0.000000E+000
2	44.16634125	1.791915E-011	3.139146E-012	0	0.000000E+000
2	44.16638857	3.139146E-012	1.791915E-011	1	0.000000E+000
2	44.16642367	1.791915E-011	3.139146E-012	0	0.000000E+000
2	44.17850473	3.139146E-012	1.791915E-011	1	0.000000E+000
2	44.17987260	1.791915E-011	3.139146E-012	0	0.000000E+000
2	44.18726438	3.139146E-012	1.791915E-011	1	0.000000E+000
2	44.18849653	1.791915E-011	3.139146E-012	0	0.000000E+000
2	44.19358270	3.139146E-012	1.791915E-011	1	0.000000E+000
2	44.19371591	1.791915E-011	3.139146E-012	0	0.000000E+000
2	44.22397615	3.139146E-012	1.791915E-011	1	0.000000E+000
2	44.22404039	1.791915E-011	3.139146E-012	0	0.000000E+000
2	44.23380406	3.139146E-012	1.791915E-011	1	0.000000E+000
2	44.23424115	1.791915E-011	3.139146E-012	0	0.000000E+000
2	44.27060393	2.970449E-012	1.775045E-011	1	0.000000E+000
2	44.27143111	1.775045E-011	2.970449E-012	0	0.000000E+000
2	44.27145001	2.970449E-012	1.775045E-011	1	0.000000E+000
2	44.27294702	1.775045E-011	2.970449E-012	0	0.000000E+000
2	44.31715648	2.970449E-012	1.775045E-011	1	0.000000E+000
2	44.31728437	1.775045E-011	2.970449E-012	0	0.000000E+000
2	44.33648594	2.970449E-012	1.775045E-011	1	0.000000E+000
2	44.33653832	1.775045E-011	2.970449E-012	0	0.000000E+000
2	44.35816820	2.970449E-012	1.775045E-011	1	0.000000E+000
2	44.35980467	1.775045E-011	2.970449E-012	0	0.000000E+000
2	44.35983301	2.970449E-012	1.775045E-011	1	0.000000E+000
2	44.36065075	1.775045E-011	2.970449E-012	0	0.000000E+000
2	44.36065639	2.970449E-012	1.775045E-011	1	0.000000E+000
2	44.36080718	1.775045E-011	2.970449E-012	0	0.000000E+000
2	44.36285164	2.970449E-012	1.775045E-011	1	0.000000E+000
2	44.36294422	1.775045E-011	2.970449E-012	0	0.000000E+000
2	44.36978046	2.970449E-012	1.775045E-011	1	0.000000E+000
2	44.37119425	1.775045E-011	2.970449E-012	0	0.000000E+000
2	44.39781617	2.970449E-012	1.775045E-011	1	0.000000E+000
2	44.39822912	1.775045E-011	2.970449E-012	0	0.000000E+000
2	44.40246929	2.970449E-012	1.775045E-011	1	0.000000E+000
2	44.40276038	1.775045E-011	2.970449E-012	0	0.000000E+000
2	44.41047289	2.970449E-012	1.775045E-011	1	0.000000E+000
2	44.41136887	1.775045E-011	2.970449E-012	0	0.000000E+000
2	44.41145666	2.970449E-012	1.775045E-011	1	0.000000E+000
2	44.41165347	1.775045E-011	2.970449E-012	0	0.000000E+000
2	44.42544651	2.970449E-012	1.775045E-011	1	0.000000E+000
2	44.42583108	1.775045E-011	2.970449E-012	0	0.000000E+000
2	44.42618217	2.970449E-012	1.775045E-011	1	0.000000E+000
2	44.42681363	1.775045E-011	2.970449E-012	0	0.000000E+000
2	44.43021675	2.970449E-012	1.775045E-011	1	0.000000E+000
2	44.43073480	1.775045E-011	2.970449E-012	0	0.000000E+000
2	44.47732837	2.970449E-012	1.775045E-011	1	0.000000E+000
2	44.47762905	1.775045E-011	2.970449E-012	0	0.000000E+000
2	44.47764506	2.970449E-012	1.775045E-011	1	0.000000E+000
2	44.47793848	1.775045E-011	2.970449E-012	0	0.000000E+000
2	44.50008726	2.970449E-012	1.775045E-011	1	0.000000E+000
2	44.50071630	1.775045E-011	2.970449E-012	0	0.000000E+000
2	44.51976727	2.970449E-012	1.775045E-011	1	0.000000E+000
2	44.52118097	1.775045E-011	2.970449E-012	0	0.000000E+000
2	44.52119240	2.970449E-012	1.775045E-011	1	0.000000E+000
2	44.52343844	1.775045E-011	2.970449E-012	0	0.000000E+000
2	44.53819277	2.970449E-012	1.775045E-011	1	0.000000E+000
2	44.53879679	1.775045E-011	2.970449E-012	0	0.000000E+000
2	44.53881284	2.970449E-012	1.775045E-011	1	0.000000E+000
2	44.54037076	1.775045E-011	2.970449E-012	0	0.000000E+000
2	44.57516767	2.970449E-012	1.775045E-011	1	0.000000E+000
2	44.57523253	1.775045E-011	2.970449E-012	0	0.000000E+000
2	44.58252833	2.970449E-012	1.775045E-011	1	0.000000E+000
2	44.58756953	1.775045E-011	2.970449E-012	0	0.000000E+000
2	44.58830028	2.970449E-012	1.775045E-011	1	0.000000E+000
2	44.58834246	1.775045E-011	2.970449E-012	0	0.000000E+000
2	44.60408873	2.970449E-012	1.775045E-011	1	0.000000E+000
2	44.60427725	1.775045E-011	2.970449E-012	0	0.000000E+000
2	44.85205407	3.107995E-012	1.788800E-011	1	0.000000E+000
2	44.85299715	1.788800E-011	3.107995E-012	0	0.000000E+000
2	44.87765623	3.107995E-012	1.788800E-011	1	0.000000E+000
2	44.88233363	1.788800E-011	3.107995E-012	0	0.000000E+000
2	44.90706868	3.107995E-012	1.788800E-011	1	0.000000E+000
2	44.90867878	1.788800E-011	3.107995E-012	0	0.000000E+000
2	44.91892065	3.107995E-012	1.788800E-011	1	0.000000E+000
2	44.92161996	1.788800E-011	3.107995E-012	0	0.000000E+000
2	44.97517526	3.107995E-012	1.788800E-011	1	0.000000E+000
2	44.97622802	1.788800E-011	3.107995E-012	0	0.000000E+000
2	44.97885362	3.107995E-012	1.788800E-011	1	0.000000E+000
2	44.97955298	1.788800E-011	3.107995E-012	0	0.000000E+000
2	44.99272328	3.107995E-012	1.788800E-011	1	0.000000E+000
2	44.99413810	1.788800E-011	3.107995E-012	0	0.000000E+000
2	45.01001840	3.107995E-012	1.788800E-011	1	0.000000E+000
2	45.01009652	1.788800E-011	3.107995E-012	0	0.000000E+000
2	45.06235654	3.107995E-012	1.788800E-011	1	0.000000E+000
2	45.06801054	1.788800E-011	3.107995E-012	0	0.000000E+000
2	45.06803634	3.107995E-012	1.788800E-011	1	0.000000E+000
2	45.06834657	1.788800E-011	3.107995E-012	0	0.000000E+000
2	45.10268956	3.107995E-012	1.788800E-011	1	0.000000E+000
2	45.10331435	1.788800E-011	3.107995E-012	0	0.000000E+000
2	45.11248886	3.107995E-012	1.788800E-011	1	0.000000E+000
2	45.11316385	1.788800E-011	3.107995E-012	0	0.000000E+000
2	45.11480905	3.107995E-012	1.788800E-011	1	0.000000E+000
2	45.11630364	1.788800E-011	3.107995E-012	0	0.000000E+000
2	45.19042848	3.107995E-012	1.788800E-011	1	0.000000E+000
2	45.19081478	1.788800E-011	3.107995E-012	0	0.000000E+000
2	45.19434893	3.107995E-012	1.788800E-011	1	0.000000E+000
2	45.19445275	1.788800E-011	3.107995E-012	0	0.000000E+000
2	45.19448371	3.107995E-012	1.788800E-011	1	0.000000E+000
2	45.19469385	1.788800E-011	3.107995E-012	0	0.000000E+000
2	45.20043104	3.107995E-012	1.788800E-011	1	0.000000E+000
2	45.20140685	1.788800E-011	3.107995E-012	0	0.000000E+000
2	45.20141697	3.107995E-012	1.788800E-011	1	0.000000E+000
2	45.20608061	1.788800E-011	3.107995E-012	0	0.000000E+000
2	45.29699150	3.252214E-012	1.803221E-011	1	0.000000E+000
2	45.29770623	1.803221E-011	3.252214E-012	0	0.000000E+000
2	45.29773442	3.252214E-012	1.803221E-011	1	0.000000E+000
2	45.29945280	1.803221E-011	3.252214E-012	0	0.000000E+000
2	45.30147987	3.252214E-012	1.803221E-011	1	0.000000E+000
2	45.30158726	1.803221E-011	3.252214E-012	0	0.000000E+000
2	45.32905151	3.252214E-012	1.803221E-011	1	0.000000E+000
2	45.33047156	1.803221E-011	3.252214E-012	0	0.000000E+000
2	45.33051996	3.252214E-012	1.803221E-011	1	0.000000E+000
2	45.33201789	1.803221E-011	3.252214E-012	0	0.000000E+000
2	45.33203705	3.252214E-012	1.803221E-011	1	0.000000E+000
2	45.33231185	1.803221E-011	3.252214E-012	0	0.000000E+000
2	45.33240899	3.252214E-012	1.803221E-011	1	0.000000E+000
2	45.33300110	1.803221E-011	3.252214E-012	0	0.000000E+000
2	45.33348172	3.252214E-012	1.803221E-011	1	0.000000E+000
2	45.33457764	1.803221E-011	3.252214E-012	0	0.000000E+000
2	45.33463921	3.252214E-012	1.803221E-011	1	0.000000E+000
2	45.33553709	1.803221E-011	3.252214E-012	0	0.000000E+000
2	45.33561988	3.252214E-012	1.803221E-011	1	0.000000E+000
2	45.33572109	1.803221E-011	3.252214E-012	0	0.000000E+000
2	45.33574784	3.252214E-012	1.803221E-011	1	0.000000E+000
2	45.33664875	1.803221E-011	3.252214E-012	0	0.000000E+000
2	45.34085749	3.252214E-012	1.803221E-011	1	0.000000E+000
2	45.34212640	1.803221E-011	3.252214E-012	0	0.000000E+000
2	45.34899433	3.252214E-012	1.803221E-011	1	0.000000E+000
2	45.34967654	1.803221E-011	3.252214E-012	0	0.000000E+000
2	45.34971179	3.252214E-012	1.803221E-011	1	0.000000E+000
2	45.35370786	1.803221E-011	3.252214E-012	0	0.000000E+000
2	45.35409285	3.252214E-012	1.803221E-011	1	0.000000E+000
2	45.35490177	1.803221E-011	3.252214E-012	0	0.000000E+000
2	45.35568300	3.252214E-012	1.803221E-011	1	0.000000E+000
2	45.35655888	1.803221E-011	3.252214E-012	0	0.000000E+000
2	45.44528195	3.051481E-012	1.783148E-011	1	0.000000E+000
2	45.44699241	1.783148E-011	3.051481E-012	0	0.000000E+000
2	45.44700052	3.051481E-012	1.783148E-011	1	0.000000E+000
2	45.44836018	1.783148E-011	3.051481E-012	0	0.000000E+000
2	45.45142787	3.051481E-012	1.783148E-011	1	0.000000E+000
2	45.45210178	1.783148E-011	3.051481E-012	0	0.000000E+000
2	45.45212593	3.051481E-012	1.783148E-011	1	0.000000E+000
2	45.45229096	1.783148E-011	3.051481E-012	0	0.000000E+000
2	45.49062281	3.051481E-012	1.783148E-011	1	0.000000E+000
2	45.49285822	1.783148E-011	3.051481E-012	0	0.000000E+000
2	51.97647729	3.145821E-012	1.792582E-011	1	0.000000E+000
2	51.97689596	1.792582E-011	3.145821E-012	0	0.000000E+000
2	51.97693263	3.145821E-012	1.792582E-011	1	0.000000E+000
2	51.97787954	1.792582E-011	3.145821E-012	0	0.000000E+000
2	51.99029817	3.145821E-012	1.792582E-011	1	0.000000E+000
2	51.99049215	1.792582E-011	3.145821E-012	0	0.000000E+000
2	52.15899950	3.055003E-012	1.783500E-011	1	0.000000E+000
2	52.15922762	1.783500E-011	3.055003E-012	0	0.000000E+000
2	52.15928510	3.055003E-012	1.783500E-011	1	0.000000E+000
2	52.15930655	1.783500E-011	3.055003E-012	0	0.000000E+000
2	52.15935584	3.055003E-012	1.783500E-011	1	0.000000E+000
2	52.16044391	1.783500E-011	3.055003E-012	0	0.000000E+000
2	52.16048058	3.055003E-012	1.783500E-011	1	0.000000E+000
2	52.16194991	1.783500E-011	3.055003E-012	0	0.000000E+000
2	52.18579188	3.055003E-012	1.783500E-011	1	0.000000E+000
2	52.18732260	1.783500E-011	3.055003E-012	0	0.000000E+000
2	52.18733606	3.055003E-012	1.783500E-011	1	0.000000E+000
2	52.18873991	1.783500E-011	3.055003E-012	0	0.000000E+000
2	52.18875641	3.055003E-012	1.783500E-011	1	0.000000E+000
2	52.18992457	1.783500E-011	3.055003E-012	0	0.000000E+000
2	52.19561199	3.055003E-012	1.783500E-011	1	0.000000E+000
2	52.19610095	1.783500E-011	3.055003E-012	0	0.000000E+000
2	52.24409050	3.055003E-012	1.783500E-011	1	0.000000E+000
2	52.24414590	1.783500E-011	3.055003E-012	0	0.000000E+000
2	52.25294427	3.055003E-012	1.783500E-011	1	0.000000E+000
2	52.25335327	1.783500E-011	3.055003E-012	0	0.000000E+000
2	52.26744643	3.055003E-012	1.783500E-011	1	0.000000E+000
2	52.26761082	1.783500E-011	3.055003E-012	0	0.000000E+000
2	52.28554918	3.055003E-012	1.783500E-011	1	0.000000E+000
2	52.28689233	1.783500E-011	3.055003E-012	0	0.000000E+000
2	52.31648217	3.055003E-012	1.783500E-011	1	0.000000E+000
2	52.31692992	1.783500E-011	3.055003E-012	0	0.000000E+000
2	52.32690323	3.055003E-012	1.783500E-011	1	0.000000E+000
2	52.32702989	1.783500E-011	3.055003E-012	0	0.000000E+000
2	52.32895067	3.055003E-012	1.783500E-011	1	0.000000E+000
2	52.32909262	1.783500E-011	3.055003E-012	0	0.000000E+000
2	52.35036440	3.055003E-012	1.783500E-011	1	0.000000E+000
2	52.35118758	1.783500E-011	3.055003E-012	0	0.000000E+000
2	52.42392378	3.055003E-012	1.783500E-011	1	0.000000E+000
2	52.42410990	1.783500E-011	3.055003E-012	0	0.000000E+000
2	52.42413207	3.055003E-012	1.783500E-011	1	0.000000E+000
2	52.42420547	1.783500E-011	3.055003E-012	0	0.000000E+000
2	52.42424421	3.055003E-012	1.783500E-011	1	0.000000E+000
2	52.42438080	1.783500E-011	3.055003E-012	0	0.000000E+000
2	52.42439211	3.055003E-012	1.783500E-011	1	0.000000E+000
2	52.42517726	1.783500E-011	3.055003E-012	0	0.000000E+000
2	52.42519764	3.055003E-012	1.783500E-011	1	0.000000E+000
2	52.42563469	1.783500E-011	3.055003E-012	0	0.000000E+000
2	52.43383515	3.055003E-012	1.783500E-011	1	0.000000E+000
2	52.43440280	1.783500E-011	3.055003E-012	0	0.000000E+000
2	52.43444709	3.055003E-012	1.783500E-011	1	0.000000E+000
2	52.43525666	1.783500E-011	3.055003E-012	0	0.000000E+000
2	52.43527522	3.055003E-012	1.783500E-011	1	0.000000E+000
2	52.43589821	1.783500E-011	3.055003E-012	0	0.000000E+000
2	52.43824324	3.055003E-012	1.783500E-011	1	0.000000E+000
2	52.44111613	1.783500E-011	3.055003E-012	0	0.000000E+000
2	52.44113816	3.055003E-012	1.783500E-011	1	0.000000E+000
2	52.44278256	1.783500E-011	3.055003E-012	0	0.000000E+000
2	52.46575502	3.055003E-012	1.783500E-011	1	0.000000E+000
2	52.46618582	1.783500E-011	3.055003E-012	0	0.000000E+000
2	52.46621222	3.055003E-012	1.783500E-011	1	0.000000E+000
2	52.46758102	1.783500E-011	3.055003E-012	0	0.000000E+000
2	52.46760048	3.055003E-012	1.783500E-011	1	0.000000E+000
2	52.46890465	1.783500E-011	3.055003E-012	0	0.000000E+000
2	52.50311826	3.055003E-012	1.783500E-011	1	0.000000E+000
2	52.50389991	1.783500E-011	3.055003E-012	0	0.000000E+000
2	52.51410423	3.055003E-012	1.783500E-011	1	0.000000E+000
2	52.51571959	1.783500E-011	3.055003E-012	0	0.000000E+000
2	52.51574122	3.055003E-012	1.783500E-011	1	0.000000E+000
2	52.51713367	1.783500E-011	3.055003E-012	0	0.000000E+000
2	53.70671266	3.115804E-012	1.789580E-011	1	0.000000E+000
2	53.70859016	1.789580E-011	3.115804E-012	0	0.000000E+000
2	53.70863988	3.115804E-012	1.789580E-011	1	0.000000E+000
2	53.70899319	1.789580E-011	3.115804E-012	0	0.000000E+000
2	53.74024781	3.115804E-012	1.789580E-011	1	0.000000E+000
2	53.74162679	1.789580E-011	3.115804E-012	0	0.000000E+000
2	53.76875786	3.115804E-012	1.789580E-011	1	0.000000E+000
2	53.76887232	1.789580E-011	3.115804E-012	0	0.000000E+000
2	53.77850796	3.115804E-012	1.789580E-011	1	0.000000E+000
2	53.77900147	1.789580E-011	3.115804E-012	0	0.000000E+000
2	53.77906331	3.115804E-012	1.789580E-011	1	0.000000E+000
2	53.78089105	1.789580E-011	3.115804E-012	0	0.000000E+000
2	53.78290858	3.115804E-012	1.789580E-011	1	0.000000E+000
2	53.78323697	1.789580E-011	3.115804E-012	0	0.000000E+000
2	53.78326232	3.115804E-012	1.789580E-011	1	0.000000E+000
2	53.78438582	1.789580E-011	3.115804E-012	0	0.000000E+000
2	53.78440328	3.115804E-012	1.789580E-011	1	0.000000E+000
2	53.78538680	1.789580E-011	3.115804E-012	0	0.000000E+000
2	53.80361202	3.115804E-012	1.789580E-011	1	0.000000E+000
2	53.80366714	1.789580E-011	3.115804E-012	0	0.000000E+000
2	53.80368663	3.115804E-012	1.789580E-011	1	0.000000E+000
2	53.80568681	1.789580E-011	3.115804E-012	0	0.000000E+000
2	53.80572801	3.115804E-012	1.789580E-011	1	0.000000E+000
2	53.80584286	1.789580E-011	3.115804E-012	0	0.000000E+000
2	53.80586487	3.115804E-012	1.789580E-011	1	0.000000E+000
2	53.80720200	1.789580E-011	3.115804E-012	0	0.000000E+000
2	53.84725148	3.115804E-012	1.789580E-011	1	0.000000E+000
2	53.84797390	1.789580E-011	3.115804E-012	0	0.000000E+000
2	53.85783370	3.115804E-012	1.789580E-011	1	0.000000E+000
2	53.85804932	1.789580E-011	3.115804E-012	0	0.000000E+000
2	53.86487701	3.115804E-012	1.789580E-011	1	0.000000E+000
2	53.86627549	1.789580E-011	3.115804E-012	0	0.000000E+000
2	53.86629828	3.115804E-012	1.789580E-011	1	0.000000E+000
2	53.86730681	1.789580E-011	3.115804E-012	0	0.000000E+000
2	53.86732599	3.115804E-012	1.789580E-011	1	0.000000E+000
2	53.86750251	1.789580E-011	3.115804E-012	0	0.000000E+000
2	53.87643216	3.115804E-012	1.789580E-011	1	0.000000E+000
2	53.87681859	1.789580E-011	3.115804E-012	0	0.000000E+000
2	53.89702851	3.115804E-012	1.789580E-011	1	0.000000E+000
2	53.89764408	1.789580E-011	3.115804E-012	0	0.000000E+000
2	53.90019865	3.115804E-012	1.789580E-011	1	0.000000E+000
2	53.90022615	1.789580E-011	3.115804E-012	0	0.000000E+000
2	53.92783591	3.115804E-012	1.789580E-011	1	0.000000E+000
2	53.92853538	1.789580E-011	3.115804E-012	0	0.000000E+000
2	53.94581734	3.115804E-012	1.789580E-011	1	0.000000E+000
2	53.94714674	1.789580E-011	3.115804E-012	0	0.000000E+000
2	53.95689067	3.115804E-012	1.789580E-011	1	0.000000E+000
2	53.96308561	1.789580E-011	3.115804E-012	0	0.000000E+000
2	53.96517572	3.115804E-012	1.789580E-011	1	0.000000E+000
2	53.96583090	1.789580E-011	3.115804E-012	0	0.000000E+000
2	53.97460630	3.115804E-012	1.789580E-011	1	0.000000E+000
2	53.97481328	1.789580E-011	3.115804E-012	0	0.000000E+000
2	53.97486467	3.115804E-012	1.789580E-011	1	0.000000E+000
2	53.97680209	1.789580E-011	3.115804E-012	0	0.000000E+000
2	53.97681090	3.115804E-012	1.789580E-011	1	0.000000E+000
2	53.97735145	1.789580E-011	3.115804E-012	0	0.000000E+000
2	53.98270547	3.115804E-012	1.789580E-011	1	0.000000E+000
2	53.98317233	1.789580E-011	3.115804E-012	0	0.000000E+000
2	53.98319581	3.115804E-012	1.789580E-011	1	0.000000E+000
2	53.98488519	1.789580E-011	3.115804E-012	0	0.000000E+000
2	53.98490590	3.115804E-012	1.789580E-011	1	0.000000E+000
2	53.98797844	1.789580E-011	3.115804E-012	0	0.000000E+000
2	54.03457675	3.115804E-012	1.789580E-011	1	0.000000E+000
2	54.03685677	1.789580E-011	3.115804E-012	0	0.000000E+000
2	54.04456162	3.115804E-012	1.789580E-011	1	0.000000E+000
2	54.04562693	1.789580E-011	3.115804E-012	0	0.000000E+000
2	54.34208192	3.076931E-012	1.785693E-011	1	0.000000E+000
2	54.34454869	1.785693E-011	3.076931E-012	0	0.000000E+000
2	54.35284290	3.076931E-012	1.785693E-011	1	0.000000E+000
2	54.35286994	1.785693E-011	3.076931E-012	0	0.000000E+000
2	54.35292679	3.076931E-012	1.785693E-011	1	0.000000E+000
2	54.35543145	1.785693E-011	3.076931E-012	0	0.000000E+000
2	54.36299756	3.076931E-012	1.785693E-011	1	0.000000E+000
2	54.36317725	1.785693E-011	3.076931E-012	0	0.000000E+000
2	54.37927142	3.076931E-012	1.785693E-011	1	0.000000E+000
2	54.37942738	1.785693E-011	3.076931E-012	0	0.000000E+000
2	54.44011377	3.076931E-012	1.785693E-011	1	0.000000E+000
2	54.44066103	1.785693E-011	3.076931E-012	0	0.000000E+000
2	54.44845856	3.076931E-012	1.785693E-011	1	0.000000E+000
2	54.44876436	1.785693E-011	3.076931E-012	0	0.000000E+000
2	54.45282943	3.076931E-012	1.785693E-011	1	0.000000E+000
2	54.45294521	1.785693E-011	3.076931E-012	0	0.000000E+000
2	54.51443632	3.076931E-012	1.785693E-011	1	0.000000E+000
2	54.51510560	1.785693E-011	3.076931E-012	0	0.000000E+000
2	54.51812414	3.076931E-012	1.785693E-011	1	0.000000E+000
2	54.51874575	1.785693E-011	3.076931E-012	0	0.000000E+000
2	54.51878153	3.076931E-012	1.785693E-011	1	0.000000E+000
2	54.51906045	1.785693E-011	3.076931E-012	0	0.000000E+000
2	54.53209571	3.076931E-012	1.785693E-011	1	0.000000E+000
2	54.53215341	1.785693E-011	3.076931E-012	0	0.000000E+000
2	54.63437709	3.069136E-012	1.784914E-011	1	0.000000E+000
2	54.63479922	1.784914E-011	3.069136E-012	0	0.000000E+000
2	54.64661309	3.069136E-012	1.784914E-011	1	0.000000E+000
2	54.64662131	1.784914E-011	3.069136E-012	0	0.000000E+000
2	54.65246131	3.069136E-012	1.784914E-011	1	0.000000E+000
2	54.65355858	1.784914E-011	3.069136E-012	0	0.000000E+000
2	54.65848036	3.069136E-012	1.784914E-011	1	0.000000E+000
2	54.65993258	1.784914E-011	3.069136E-012	0	0.000000E+000
2	59.75342652	3.287686E-012	1.806769E-011	1	0.000000E+000
2	59.75382998	1.806769E-011	3.287686E-012	0	0.000000E+000
2	59.77493968	3.287686E-012	1.806769E-011	1	0.000000E+000
2	59.77543109	1.806769E-011	3.287686E-012	0	0.000000E+000
2	60.00712781	3.016822E-012	1.779682E-011	1	0.000000E+000
2	60.00717287	1.779682E-011	3.016822E-012	0	0.000000E+000
2	60.01306061	3.016822E-012	1.779682E-011	1	0.000000E+000
2	60.01331950	1.779682E-011	3.016822E-012	0	0.000000E+000
2	60.05082392	3.016822E-012	1.779682E-011	1	0.000000E+000
2	60.05346423	1.779682E-011	3.016822E-012	0	0.000000E+000
2	60.24988114	3.034147E-012	1.781415E-011	1	0.000000E+000
2	60.25172293	1.781415E-011	3.034147E-012	0	0.000000E+000
2	60.26986927	3.034147E-012	1.781415E-011	1	0.000000E+000
2	60.27012799	1.781415E-011	3.034147E-012	0	0.000000E+000
2	60.28929744	3.034147E-012	1.781415E-011	1	0.000000E+000
2	60.28960966	1.781415E-011	3.034147E-012	0	0.000000E+000
2	60.35409928	2.952187E-012	1.773219E-011	1	0.000000E+000
2	60.35605326	1.773219E-011	2.952187E-012	0	0.000000E+000
2	60.36470476	2.952187E-012	1.773219E-011	1	0.000000E+000
2	60.36710197	1.773219E-011	2.952187E-012	0	0.000000E+000
2	60.36713710	2.952187E-012	1.773219E-011	1	0.000000E+000
2	60.36906383	1.773219E-011	2.952187E-012	0	0.000000E+000
2	60.40893003	2.952187E-012	1.773219E-011	1	0.000000E+000
2	60.41346714	1.773219E-011	2.952187E-012	0	0.000000E+000
2	60.41348307	2.952187E-012	1.773219E-011	1	0.000000E+000
2	60.41386690	1.773219E-011	2.952187E-012	0	0.000000E+000
2	60.44102609	2.952187E-012	1.773219E-011	1	0.000000E+000
2	60.44461574	1.773219E-011	2.952187E-012	0	0.000000E+000
2	60.44472429	2.952187E-012	1.773219E-011	1	0.000000E+000
2	60.44501702	1.773219E-011	2.952187E-012	0	0.000000E+000
2	60.46384559	2.952187E-012	1.773219E-011	1	0.000000E+000
2	60.46451042	1.773219E-011	2.952187E-012	0	0.000000E+000
2	60.49322472	2.952187E-012	1.773219E-011	1	0.000000E+000
2	60.49503019	1.773219E-011	2.952187E-012	0	0.000000E+000
2	60.49504258	2.952187E-012	1.773219E-011	1	0.000000E+000
2	60.49522162	1.773219E-011	2.952187E-012	0	0.000000E+000
2	60.50383888	2.952187E-012	1.773219E-011	1	0.000000E+000
2	60.50460732	1.773219E-011	2.952187E-012	0	0.000000E+000
2	60.50816238	2.952187E-012	1.773219E-011	1	0.000000E+000
2	60.50852355	1.773219E-011	2.952187E-012	0	0.000000E+000
2	60.50921391	2.952187E-012	1.773219E-011	1	0.000000E+000
2	60.51256233	1.773219E-011	2.952187E-012	0	0.000000E+000
2	60.51257955	2.952187E-012	1.773219E-011	1	0.000000E+000
2	60.51474985	1.773219E-011	2.952187E-012	0	0.000000E+000
2	60.79531121	2.985222E-012	1.776522E-011	1	0.000000E+000
2	60.79571055	1.776522E-011	2.985222E-012	0	0.000000E+000
2	60.79580892	2.985222E-012	1.776522E-011	1	0.000000E+000
2	60.79760887	1.776522E-011	2.985222E-012	0	0.000000E+000
2	60.79828842	2.985222E-012	1.776522E-011	1	0.000000E+000
2	60.79918846	1.776522E-011	2.985222E-012	0	0.000000E+000
2	60.80697798	2.985222E-012	1.776522E-011	1	0.000000E+000
2	60.80703328	1.776522E-011	2.985222E-012	0	0.000000E+000
2	60.80706609	2.985222E-012	1.776522E-011	1	0.000000E+000
2	60.81483257	1.776522E-011	2.985222E-012	0	0.000000E+000
2	60.81486451	2.985222E-012	1.776522E-011	1	0.000000E+000
2	60.81511975	1.776522E-011	2.985222E-012	0	0.000000E+000
2	60.81527657	2.985222E-012	1.776522E-011	1	0.000000E+000
2	60.81603798	1.776522E-011	2.985222E-012	0	0.000000E+000
2	60.83830351	2.985222E-012	1.776522E-011	1	0.000000E+000
2	60.83859691	1.776522E-011	2.985222E-012	0	0.000000E+000
2	60.87252340	2.985222E-012	1.776522E-011	1	0.000000E+000
2	60.87300869	1.776522E-011	2.985222E-012	0	0.000000E+000
2	60.87304998	2.985222E-012	1.776522E-011	1	0.000000E+000
2	60.88048769	1.776522E-011	2.985222E-012	0	0.000000E+000
2	60.88049234	2.985222E-012	1.776522E-011	1	0.000000E+000
2	60.88094571	1.776522E-011	2.985222E-012	0	0.000000E+000
2	60.88098033	2.985222E-012	1.776522E-011	1	0.000000E+000
2	60.88422489	1.776522E-011	2.985222E-012	0	0.000000E+000
2	60.90128823	2.985222E-012	1.776522E-011	1	0.000000E+000
2	60.90139875	1.776522E-011	2.985222E-012	0	0.000000E+000
2	60.90141705	2.985222E-012	1.776522E-011	1	0.000000E+000
2	60.90147568	1.776522E-011	2.985222E-012	0	0.000000E+000
2	60.90457140	2.985222E-012	1.776522E-011	1	0.000000E+000
2	60.90592788	1.776522E-011	2.985222E-012	0	0.000000E+000
2	60.90596330	2.985222E-012	1.776522E-011	1	0.000000E+000
2	60.90876522	1.776522E-011	2.985222E-012	0	0.000000E+000
2	60.90884491	2.985222E-012	1.776522E-011	1	0.000000E+000
2	60.91010727	1.776522E-011	2.985222E-012	0	0.000000E+000
2	60.91012797	2.985222E-012	1.776522E-011	1	0.000000E+000
2	60.91104674	1.776522E-011	2.985222E-012	0	0.000000E+000
2	60.92337363	2.985222E-012	1.776522E-011	1	0.000000E+000
2	60.92508697	1.776522E-011	2.985222E-012	0	0.000000E+000
2	60.94882793	2.985222E-012	1.776522E-011	1	0.000000E+000
2	60.94971927	1.776522E-011	2.985222E-012	0	0.000000E+000
2	61.17507913	3.029592E-012	1.780959E-011	1	0.000000E+000
2	61.17525015	1.780959E-011	3.029592E-012	0	0.000000E+000
2	61.17528816	3.029592E-012	1.780959E-011	1	0.000000E+000
2	61.17531789	1.780959E-011	3.029592E-012	0	0.000000E+000
2	61.18924647	3.029592E-012	1.780959E-011	1	0.000000E+000
2	61.19109061	1.780959E-011	3.029592E-012	0	0.000000E+000
2	61.21942300	3.029592E-012	1.780959E-011	1	0.000000E+000
2	61.22043880	1.780959E-011	3.029592E-012	0	0.000000E+000
2	61.27092952	3.029592E-012	1.780959E-011	1	0.000000E+000
2	61.27157077	1.780959E-011	3.029592E-012	0	0.000000E+000
2	61.31776562	3.029592E-012	1.780959E-011	1	0.000000E+000
2	61.32023207	1.780959E-011	3.029592E-012	0	0.000000E+000
2	61.33320244	3.029592E-012	1.780959E-011	1	0.000000E+000
2	61.33517393	1.780959E-011	3.029592E-012	0	0.000000E+000
2	61.35587406	3.029592E-012	1.780959E-011	1	0.000000E+000
2	61.35627451	1.780959E-011	3.029592E-012	0	0.000000E+000
2	61.35631663	3.029592E-012	1.780959E-011	1	0.000000E+000
2	61.35882649	1.780959E-011	3.029592E-012	0	0.000000E+000
2	61.35883534	3.029592E-012	1.780959E-011	1	0.000000E+000
2	61.35986643	1.780959E-011	3.029592E-012	0	0.000000E+000
2	61.37172205	3.029592E-012	1.780959E-011	1	0.000000E+000
2	61.37203657	1.780959E-011	3.029592E-012	0	0.000000E+000
2	61.37206823	3.029592E-012	1.780959E-011	1	0.000000E+000
2	61.37241158	1.780959E-011	3.029592E-012	0	0.000000E+000
2	61.37243179	3.029592E-012	1.780959E-011	1	0.000000E+000
2	61.37265505	1.780959E-011	3.029592E-012	0	0.000000E+000
2	62.73068538	2.956115E-012	1.773611E-011	1	0.000000E+000
2	62.73389910	1.773611E-011	2.956115E-012	0	0.000000E+000
2	62.74017657	2.956115E-012	1.773611E-011	1	0.000000E+000
2	62.74032914	1.773611E-011	2.956115E-012	0	0.000000E+000
2	62.75469329	2.956115E-012	1.773611E-011	1	0.000000E+000
2	62.75472392	1.773611E-011	2.956115E-012	0	0.000000E+000
2	63.55433238	3.063511E-012	1.784351E-011	1	0.000000E+000
2	63.55434945	1.784351E-011	3.063511E-012	0	0.000000E+000
2	63.55438349	3.063511E-012	1.784351E-011	1	0.000000E+000
2	63.55484792	1.784351E-011	3.063511E-012	0	0.000000E+000
2	63.58062459	3.063511E-012	1.784351E-011	1	0.000000E+000
2	63.58178480	1.784351E-011	3.063511E-012	0	0.000000E+000
2	63.58386730	3.063511E-012	1.784351E-011	1	0.000000E+000
2	63.58387772	1.784351E-011	3.063511E-012	0	0.000000E+000
2	63.58847315	3.063511E-012	1.784351E-011	1	0.000000E+000
2	63.58854654	1.784351E-011	3.063511E-012	0	0.000000E+000
2	63.59432706	3.063511E-012	1.784351E-011	1	0.000000E+000
2	63.59605593	1.784351E-011	3.063511E-012	0	0.000000E+000
2	63.60058733	3.063511E-012	1.784351E-011	1	0.000000E+000
2	63.60363988	1.784351E-011	3.063511E-012	0	0.000000E+000
2	63.60366554	3.063511E-012	1.784351E-011	1	0.000000E+000
2	63.60421009	1.784351E-011	3.063511E-012	0	0.000000E+000
2	63.60586995	3.063511E-012	1.784351E-011	1	0.000000E+000
2	63.60696758	1.784351E-011	3.063511E-012	0	0.000000E+000
2	63.60699550	3.063511E-012	1.784351E-011	1	0.000000E+000
2	63.60866045	1.784351E-011	3.063511E-012	0	0.000000E+000
2	63.68904297	3.063511E-012	1.784351E-011	1	0.000000E+000
2	63.69202007	1.784351E-011	3.063511E-012	0	0.000000E+000
2	63.75127980	3.063511E-012	1.784351E-011	1	0.000000E+000
2	63.75205194	1.784351E-011	3.063511E-012	0	0.000000E+000
2	63.77067852	3.063511E-012	1.784351E-011	1	0.000000E+000
2	63.77211451	1.784351E-011	3.063511E-012	0	0.000000E+000
2	63.77215323	3.063511E-012	1.784351E-011	1	0.000000E+000
2	63.77332013	1.784351E-011	3.063511E-012	0	0.000000E+000
2	63.86258661	3.133183E-012	1.791318E-011	1	0.000000E+000
2	63.86321220	1.791318E-011	3.133183E-012	0	0.000000E+000
2	63.88665210	3.133183E-012	1.791318E-011	1	0.000000E+000
2	63.88851227	1.791318E-011	3.133183E-012	0	0.000000E+000
2	63.89172044	3.133183E-012	1.791318E-011	1	0.000000E+000
2	63.89173188	1.791318E-011	3.133183E-012	0	0.000000E+000
2	63.90946630	3.133183E-012	1.791318E-011	1	0.000000E+000
2	63.91002247	1.791318E-011	3.133183E-012	0	0.000000E+000
2	63.97677935	3.090265E-012	1.787027E-011	1	0.000000E+000
2	63.97845171	1.787027E-011	3.090265E-012	0	0.000000E+000
2	63.99711088	3.090265E-012	1.787027E-011	1	0.000000E+000
2	63.99779801	1.787027E-011	3.090265E-012	0	0.000000E+000
2	64.01149911	3.090265E-012	1.787027E-011	1	0.000000E+000
2	64.01310701	1.787027E-011	3.090265E-012	0	0.000000E+000
2	64.02749665	3.090265E-012	1.787027E-011	1	0.000000E+000
2	64.02930862	1.787027E-011	3.090265E-012	0	0.000000E+000
2	64.02937258	3.090265E-012	1.787027E-011	1	0.000000E+000
2	64.02973197	1.787027E-011	3.090265E-012	0	0.000000E+000
2	64.02976133	3.090265E-012	1.787027E-011	1	0.000000E+000
2	64.03012048	1.787027E-011	3.090265E-012	0	0.000000E+000
2	64.06684068	3.090265E-012	1.787027E-011	1	0.000000E+000
2	64.06714329	1.787027E-011	3.090265E-012	0	0.000000E+000
2	64.08944039	3.090265E-012	1.787027E-011	1	0.000000E+000
2	64.09144922	1.787027E-011	3.090265E-012	0	0.000000E+000
2	64.09148773	3.090265E-012	1.787027E-011	1	0.000000E+000
2	64.09306230	1.787027E-011	3.090265E-012	0	0.000000E+000
2	64.22908716	3.171940E-012	1.795194E-011	1	0.000000E+000
2	64.22916226	1.795194E-011	3.171940E-012	0	0.000000E+000
2	64.26508512	3.171940E-012	1.795194E-011	1	0.000000E+000
2	64.26566927	1.795194E-011	3.171940E-012	0	0.000000E+000
2	64.29575213	3.171940E-012	1.795194E-011	1	0.000000E+000
2	64.29594135	1.795194E-011	3.171940E-012	0	0.000000E+000
2	64.32008708	3.171940E-012	1.795194E-011	1	0.000000E+000
2	64.32122726	1.795194E-011	3.171940E-012	0	0.000000E+000
2	64.33889379	3.171940E-012	1.795194E-011	1	0.000000E+000
2	64.34450233	1.795194E-011	3.171940E-012	0	0.000000E+000
2	64.35620025	3.171940E-012	1.795194E-011	1	0.000000E+000
2	64.35664566	1.795194E-011	3.171940E-012	0	0.000000E+000
2	64.40294309	3.171940E-012	1.795194E-011	1	0.000000E+000
2	64.40336208	1.795194E-011	3.171940E-012	0	0.000000E+000
2	64.40339994	3.171940E-012	1.795194E-011	1	0.000000E+000
2	64.40472510	1.795194E-011	3.171940E-012	0	0.000000E+000
2	64.40476099	3.171940E-012	1.795194E-011	1	0.000000E+000
2	64.40501210	1.795194E-011	3.171940E-012	0	0.000000E+000
2	64.41075004	3.171940E-012	1.795194E-011	1	0.000000E+000
2	64.41185382	1.795194E-011	3.171940E-012	0	0.000000E+000
2	64.41187712	3.171940E-012	1.795194E-011	1	0.000000E+000
2	64.41282097	1.795194E-011	3.171940E-012	0	0.000000E+000
2	64.41285977	3.171940E-012	1.795194E-011	1	0.000000E+000
2	64.41338557	1.795194E-011	3.171940E-012	0	0.000000E+000
2	64.53162927	3.017577E-012	1.779758E-011	1	0.000000E+000
2	64.53211114	1.779758E-011	3.017577E-012	0	0.000000E+000
2	64.57035765	3.017577E-012	1.779758E-011	1	0.000000E+000
2	64.57046399	1.779758E-011	3.017577E-012	0	0.000000E+000
2	64.57049584	3.017577E-012	1.779758E-011	1	0.000000E+000
2	64.57097103	1.779758E-011	3.017577E-012	0	0.000000E+000
2	64.57359159	3.017577E-012	1.779758E-011	1	0.000000E+000
2	64.57377497	1.779758E-011	3.017577E-012	0	0.000000E+000
2	64.57382632	3.017577E-012	1.779758E-011	1	0.000000E+000
2	64.57422481	1.779758E-011	3.017577E-012	0	0.000000E+000
2	64.57427185	3.017577E-012	1.779758E-011	1	0.000000E+000
2	64.57451682	1.779758E-011	3.017577E-012	0	0.000000E+000
2	82.25755014	3.222573E-012	1.800257E-011	1	0.000000E+000
2	82.25833682	1.800257E-011	3.222573E-012	0	0.000000E+000
2	82.28722150	3.222573E-012	1.800257E-011	1	0.000000E+000
2	82.28744282	1.800257E-011	3.222573E-012	0	0.000000E+000
2	82.31409509	3.222573E-012	1.800257E-011	1	0.000000E+000
2	82.31677190	1.800257E-011	3.222573E-012	0	0.000000E+000
2	82.31684689	3.222573E-012	1.800257E-011	1	0.000000E+000
2	82.31699706	1.800257E-011	3.222573E-012	0	0.000000E+000
2	82.32539979	3.222573E-012	1.800257E-011	1	0.000000E+000
2	82.32564910	1.800257E-011	3.222573E-012	0	0.000000E+000
2	82.32567232	3.222573E-012	1.800257E-011	1	0.000000E+000
2	82.32590224	1.800257E-011	3.222573E-012	0	0.000000E+000
2	82.38307537	3.222573E-012	1.800257E-011	1	0.000000E+000
2	82.38447151	1.800257E-011	3.222573E-012	0	0.000000E+000
2	82.38450278	3.222573E-012	1.800257E-011	1	0.000000E+000
2	82.38488464	1.800257E-011	3.222573E-012	0	0.000000E+000
2	82.40475633	3.222573E-012	1.800257E-011	1	0.000000E+000
2	82.40515056	1.800257E-011	3.222573E-012	0	0.000000E+000
2	82.43880612	3.222573E-012	1.800257E-011	1	0.000000E+000
2	82.43937766	1.800257E-011	3.222573E-012	0	0.000000E+000
2	82.44950881	3.222573E-012	1.800257E-011	1	0.000000E+000
2	82.45045134	1.800257E-011	3.222573E-012	0	0.000000E+000
2	82.48325254	3.222573E-012	1.800257E-011	1	0.000000E+000
2	82.48375238	1.800257E-011	3.222573E-012	0	0.000000E+000
2	82.49539870	3.222573E-012	1.800257E-011	1	0.000000E+000
2	82.49651945	1.800257E-011	3.222573E-012	0	0.000000E+000
2	82.53358958	3.222573E-012	1.800257E-011	1	0.000000E+000
2	82.53407413	1.800257E-011	3.222573E-012	0	0.000000E+000
2	82.53408665	3.222573E-012	1.800257E-011	1	0.000000E+000
2	82.53445483	1.800257E-011	3.222573E-012	0	0.000000E+000
2	82.53851028	3.222573E-012	1.800257E-011	1	0.000000E+000
2	82.53898403	1.800257E-011	3.222573E-012	0	0.000000E+000
2	82.54772517	3.222573E-012	1.800257E-011	1	0.000000E+000
2	82.54778825	1.800257E-011	3.222573E-012	0	0.000000E+000
2	84.26530946	2.945433E-012	1.772543E-011	1	0.000000E+000
2	84.26604063	1.772543E-011	2.945433E-012	0	0.000000E+000
2	84.27923793	2.945433E-012	1.772543E-011	1	0.000000E+000
2	84.27981096	1.772543E-011	2.945433E-012	0	0.000000E+000
2	84.27983416	2.945433E-012	1.772543E-011	1	0.000000E+000
2	84.28049909	1.772543E-011	2.945433E-012	0	0.000000E+000
2	84.32631385	2.945433E-012	1.772543E-011	1	0.000000E+000
2	84.32672960	1.772543E-011	2.945433E-012	0	0.000000E+000
2	84.34469052	2.945433E-012	1.772543E-011	1	0.000000E+000
2	84.34571809	1.772543E-011	2.945433E-012	0	0.000000E+000
2	84.36080800	2.945433E-012	1.772543E-011	1	0.000000E+000
2	84.36419367	1.772543E-011	2.945433E-012	0	0.000000E+000
2	84.43810348	2.968485E-012	1.774849E-011	1	0.000000E+000
2	84.43910209	1.774849E-011	2.968485E-012	0	0.000000E+000
2	84.43922187	2.968485E-012	1.774849E-011	1	0.000000E+000
2	84.44113465	1.774849E-011	2.968485E-012	0	0.000000E+000
2	84.46945304	2.968485E-012	1.774849E-011	1	0.000000E+000
2	84.47026704	1.774849E-011	2.968485E-012	0	0.000000E+000
2	84.48006306	2.968485E-012	1.774849E-011	1	0.000000E+000
2	84.48030652	1.774849E-011	2.968485E-012	0	0.000000E+000
2	84.48941399	2.968485E-012	1.774849E-011	1	0.000000E+000
2	84.49144311	1.774849E-011	2.968485E-012	0	0.000000E+000
2	84.49147688	2.968485E-012	1.774849E-011	1	0.000000E+000
2	84.49235709	1.774849E-011	2.968485E-012	0	0.000000E+000
2	84.63026425	2.992220E-012	1.777222E-011	1	0.000000E+000
2	84.63028388	1.777222E-011	2.992220E-012	0	0.000000E+000
2	84.63611063	2.992220E-012	1.777222E-011	1	0.000000E+000
2	84.63689872	1.777222E-011	2.992220E-012	0	0.000000E+000
2	84.66208358	2.992220E-012	1.777222E-011	1	0.000000E+000
2	84.66251720	1.777222E-011	2.992220E-012	0	0.000000E+000
2	84.66337834	2.992220E-012	1.777222E-011	1	0.000000E+000
2	84.66340299	1.777222E-011	2.992220E-012	0	0.000000E+000
2	85.06920185	2.930127E-012	1.771013E-011	1	0.000000E+000
2	85.07021505	1.771013E-011	2.930127E-012	0	0.000000E+000
2	85.07023942	2.930127E-012	1.771013E-011	1	0.000000E+000
2	85.07162349	1.771013E-011	2.930127E-012	0	0.000000E+000
2	85.07191960	2.930127E-012	1.771013E-011	1	0.000000E+000
2	85.07307203	1.771013E-011	2.930127E-012	0	0.000000E+000
2	85.09545386	2.930127E-012	1.771013E-011	1	0.000000E+000
2	85.09581598	1.771013E-011	2.930127E-012	0	0.000000E+000
2	85.09582196	2.930127E-012	1.771013E-011	1	0.000000E+000
2	85.09645999	1.771013E-011	2.930127E-012	0	0.000000E+000
2	85.09648228	2.930127E-012	1.771013E-011	1	0.000000E+000
2	85.09857727	1.771013E-011	2.930127E-012	0	0.000000E+000
2	85.10936784	2.930127E-012	1.771013E-011	1	0.000000E+000
2	85.11038970	1.771013E-011	2.930127E-012	0	0.000000E+000
2	85.11042068	2.930127E-012	1.771013E-011	1	0.000000E+000
2	85.11068246	1.771013E-011	2.930127E-012	0	0.000000E+000
2	85.11068710	2.930127E-012	1.771013E-011	1	0.000000E+000
2	85.11079804	1.771013E-011	2.930127E-012	0	0.000000E+000
2	85.22186940	2.913344E-012	1.769334E-011	1	0.000000E+000
2	85.22264897	1.769334E-011	2.913344E-012	0	0.000000E+000
2	85.23590728	2.913344E-012	1.769334E-011	1	0.000000E+000
2	85.23615467	1.769334E-011	2.913344E-012	0	0.000000E+000
2	85.23617439	2.913344E-012	1.769334E-011	1	0.000000E+000
2	85.23674599	1.769334E-011	2.913344E-012	0	0.000000E+000
2	85.24704801	2.913344E-012	1.769334E-011	1	0.000000E+000
2	85.24773567	1.769334E-011	2.913344E-012	0	0.000000E+000
2	85.27114405	2.913344E-012	1.769334E-011	1	0.000000E+000
2	85.27117781	1.769334E-011	2.913344E-012	0	0.000000E+000
2	85.27120492	2.913344E-012	1.769334E-011	1	0.000000E+000
2	85.27192208	1.769334E-011	2.913344E-012	0	0.000000E+000
2	85.28278687	2.913344E-012	1.769334E-011	1	0.000000E+000
2	85.28283761	1.769334E-011	2.913344E-012	0	0.000000E+000
2	85.29736214	2.913344E-012	1.769334E-011	1	0.000000E+000
2	85.29739346	1.769334E-011	2.913344E-012	0	0.000000E+000
2	85.29743403	2.913344E-012	1.769334E-011	1	0.000000E+000
2	85.29779516	1.769334E-011	2.913344E-012	0	0.000000E+000
2	85.30395417	2.913344E-012	1.769334E-011	1	0.000000E+000
2	85.30456874	1.769334E-011	2.913344E-012	0	0.000000E+000
2	85.34206136	2.913344E-012	1.769334E-011	1	0.000000E+000
2	85.34306014	1.769334E-011	2.913344E-012	0	0.000000E+000
2	85.37975278	2.913344E-012	1.769334E-011	1	0.000000E+000
2	85.38127983	1.769334E-011	2.913344E-012	0	0.000000E+000
2	85.39234788	2.913344E-012	1.769334E-011	1	0.000000E+000
2	85.39336627	1.769334E-011	2.913344E-012	0	0.000000E+000
2	85.39344126	2.913344E-012	1.769334E-011	1	0.000000E+000
2	85.39352616	1.769334E-011	2.913344E-012	0	0.000000E+000
2	85.39354988	2.913344E-012	1.769334E-011	1	0.000000E+000
2	85.39981791	1.769334E-011	2.913344E-012	0	0.000000E+000
2	85.39992529	2.913344E-012	1.769334E-011	1	0.000000E+000
2	85.40066882	1.769334E-011	2.913344E-012	0	0.000000E+000
2	85.45919622	2.913344E-012	1.769334E-011	1	0.000000E+000
2	85.46316656	1.769334E-011	2.913344E-012	0	0.000000E+000
2	85.46432888	2.913344E-012	1.769334E-011	1	0.000000E+000
2	85.46550249	1.769334E-011	2.913344E-012	0	0.000000E+000
2	85.47030347	2.913344E-012	1.769334E-011	1	0.000000E+000
2	85.47111073	1.769334E-011	2.913344E-012	0	0.000000E+000
2	85.50545293	2.913344E-012	1.769334E-011	1	0.000000E+000
2	85.50948300	1.769334E-011	2.913344E-012	0	0.000000E+000
2	85.51152274	2.913344E-012	1.769334E-011	1	0.000000E+000
2	85.51502765	1.769334E-011	2.913344E-012	0	0.000000E+000
2	85.62815311	3.050656E-012	1.783066E-011	1	0.000000E+000
2	85.62986328	1.783066E-011	3.050656E-012	0	0.000000E+000
2	85.63874272	3.050656E-012	1.783066E-011	1	0.000000E+000
2	85.64149359	1.783066E-011	3.050656E-012	0	0.000000E+000
2	85.68345623	3.050656E-012	1.783066E-011	1	0.000000E+000
2	85.68707693	1.783066E-011	3.050656E-012	0	0.000000E+000
2	85.68709738	3.050656E-012	1.783066E-011	1	0.000000E+000
2	85.68714987	1.783066E-011	3.050656E-012	0	0.000000E+000
2	85.68719976	3.050656E-012	1.783066E-011	1	0.000000E+000
2	85.68843560	1.783066E-011	3.050656E-012	0	0.000000E+000
2	85.82672875	3.117401E-012	1.789740E-011	1	0.000000E+000
2	85.82889051	1.789740E-011	3.117401E-012	0	0.000000E+000
2	85.82890474	3.117401E-012	1.789740E-011	1	0.000000E+000
2	85.82996422	1.789740E-011	3.117401E-012	0	0.000000E+000
2	85.83460467	3.117401E-012	1.789740E-011	1	0.000000E+000
2	85.83464063	1.789740E-011	3.117401E-012	0	0.000000E+000
2	85.86896500	3.117401E-012	1.789740E-011	1	0.000000E+000
2	85.86936953	1.789740E-011	3.117401E-012	0	0.000000E+000
2	85.88158487	3.117401E-012	1.789740E-011	1	0.000000E+000
2	85.88238615	1.789740E-011	3.117401E-012	0	0.000000E+000
2	85.88500081	3.117401E-012	1.789740E-011	1	0.000000E+000
2	85.88523061	1.789740E-011	3.117401E-012	0	0.000000E+000
2	85.90476725	3.117401E-012	1.789740E-011	1	0.000000E+000
2	85.90580772	1.789740E-011	3.117401E-012	0	0.000000E+000
2	85.90582746	3.117401E-012	1.789740E-011	1	0.000000E+000
2	85.90704584	1.789740E-011	3.117401E-012	0	0.000000E+000
2	85.94551912	3.117401E-012	1.789740E-011	1	0.000000E+000
2	85.94556137	1.789740E-011	3.117401E-012	0	0.000000E+000
2	85.94558008	3.117401E-012	1.789740E-011	1	0.000000E+000
2	85.94631859	1.789740E-011	3.117401E-012	0	0.000000E+000
2	85.96310358	3.117401E-012	1.789740E-011	1	0.000000E+000
2	85.96582637	1.789740E-011	3.117401E-012	0	0.000000E+000
2	85.96588353	3.117401E-012	1.789740E-011	1	0.000000E+000
2	85.96591145	1.789740E-011	3.117401E-012	0	0.000000E+000
2	89.01126932	3.041976E-012	1.782198E-011	1	0.000000E+000
2	89.01147104	1.782198E-011	3.041976E-012	0	0.000000E+000
2	89.01204374	3.041976E-012	1.782198E-011	1	0.000000E+000
2	89.01210458	1.782198E-011	3.041976E-012	0	0.000000E+000
2	89.02139452	3.041976E-012	1.782198E-011	1	0.000000E+000
2	89.02193125	1.782198E-011	3.041976E-012	0	0.000000E+000
2	89.02197889	3.041976E-012	1.782198E-011	1	0.000000E+000
2	89.02232675	1.782198E-011	3.041976E-012	0	0.000000E+000
2	89.02235083	3.041976E-012	1.782198E-011	1	0.000000E+000
2	89.02275854	1.782198E-011	3.041976E-012	0	0.000000E+000
2	89.02278043	3.041976E-012	1.782198E-011	1	0.000000E+000
2	89.02283358	1.782198E-011	3.041976E-012	0	0.000000E+000
2	89.03591691	3.041976E-012	1.782198E-011	1	0.000000E+000
2	89.03709471	1.782198E-011	3.041976E-012	0	0.000000E+000
2	89.04328438	3.041976E-012	1.782198E-011	1	0.000000E+000
2	89.04340938	1.782198E-011	3.041976E-012	0	0.000000E+000
2	89.04468000	3.041976E-012	1.782198E-011	1	0.000000E+000
2	89.04629241	1.782198E-011	3.041976E-012	0	0.000000E+000
2	89.04633635	3.041976E-012	1.782198E-011	1	0.000000E+000
2	89.04663984	1.782198E-011	3.041976E-012	0	0.000000E+000
2	89.08208306	3.041976E-012	1.782198E-011	1	0.000000E+000
2	89.08592501	1.782198E-011	3.041976E-012	0	0.000000E+000
2	89.10224963	3.041976E-012	1.782198E-011	1	0.000000E+000
2	89.10227888	1.782198E-011	3.041976E-012	0	0.000000E+000
2	89.10440223	3.041976E-012	1.782198E-011	1	0.000000E+000
2	89.10495770	1.782198E-011	3.041976E-012	0	0.000000E+000
2	89.10497703	3.041976E-012	1.782198E-011	1	0.000000E+000
2	89.10509117	1.782198E-011	3.041976E-012	0	0.000000E+000
2	89.10510665	3.041976E-012	1.782198E-011	1	0.000000E+000
2	89.10862061	1.782198E-011	3.041976E-012	0	0.000000E+000
2	89.14996218	3.041976E-012	1.782198E-011	1	0.000000E+000
2	89.15063372	1.782198E-011	3.041976E-012	0	0.000000E+000
2	89.17593460	3.041976E-012	1.782198E-011	1	0.000000E+000
2	89.17600879	1.782198E-011	3.041976E-012	0	0.000000E+000
2	89.18114861	3.041976E-012	1.782198E-011	1	0.000000E+000
2	89.18593785	1.782198E-011	3.041976E-012	0	0.000000E+000
2	89.18596608	3.041976E-012	1.782198E-011	1	0.000000E+000
2	89.18664237	1.782198E-011	3.041976E-012	0	0.000000E+000
2	91.08876313	2.916440E-012	1.769644E-011	1	0.000000E+000
2	91.08880936	1.769644E-011	2.916440E-012	0	0.000000E+000
2	91.10955118	2.916440E-012	1.769644E-011	1	0.000000E+000
2	91.11032333	1.769644E-011	2.916440E-012	0	0.000000E+000
2	91.15105352	2.916440E-012	1.769644E-011	1	0.000000E+000
2	91.15193514	1.769644E-011	2.916440E-012	0	0.000000E+000
2	91.21108305	2.916440E-012	1.769644E-011	1	0.000000E+000
2	91.21210620	1.769644E-011	2.916440E-012	0	0.000000E+000
2	91.22786137	2.916440E-012	1.769644E-011	1	0.000000E+000
2	91.22826699	1.769644E-011	2.916440E-012	0	0.000000E+000
2	91.29035920	2.916440E-012	1.769644E-011	1	0.000000E+000
2	91.29051820	1.769644E-011	2.916440E-012	0	0.000000E+000
2	91.30126534	2.916440E-012	1.769644E-011	1	0.000000E+000
2	91.30314766	1.769644E-011	2.916440E-012	0	0.000000E+000
2	91.30317807	2.916440E-012	1.769644E-011	1	0.000000E+000
2	91.30390291	1.769644E-011	2.916440E-012	0	0.000000E+000
2	91.31761280	2.916440E-012	1.769644E-011	1	0.000000E+000
2	91.31791268	1.769644E-011	2.916440E-012	0	0.000000E+000
2	91.31801682	2.916440E-012	1.769644E-011	1	0.000000E+000
2	91.31906519	1.769644E-011	2.916440E-012	0	0.000000E+000
2	91.31910654	2.916440E-012	1.769644E-011	1	0.000000E+000
2	91.31941365	1.769644E-011	2.916440E-012	0	0.000000E+000
2	91.31948760	2.916440E-012	1.769644E-011	1	0.000000E+000
2	91.32061448	1.769644E-011	2.916440E-012	0	0.000000E+000
2	91.32063257	2.916440E-012	1.769644E-011	1	0.000000E+000
2	91.32234432	1.769644E-011	2.916440E-012	0	0.000000E+000
2	91.34858481	2.916440E-012	1.769644E-011	1	0.000000E+000
2	91.34939414	1.769644E-011	2.916440E-012	0	0.000000E+000
2	91.37769717	2.916440E-012	1.769644E-011	1	0.000000E+000
2	91.38005325	1.769644E-011	2.916440E-012	0	0.000000E+000
2	91.39535704	2.916440E-012	1.769644E-011	1	0.000000E+000
2	91.39580320	1.769644E-011	2.916440E-012	0	0.000000E+000
2	91.45049045	2.998526E-012	1.777853E-011	1	0.000000E+000
2	91.45137431	1.777853E-011	2.998526E-012	0	0.000000E+000
2	91.47402357	2.998526E-012	1.777853E-011	1	0.000000E+000
2	91.47462258	1.777853E-011	2.998526E-012	0	0.000000E+000
2	91.47778466	2.998526E-012	1.777853E-011	1	0.000000E+000
2	91.47866732	1.777853E-011	2.998526E-012	0	0.000000E+000
2	91.47870979	2.998526E-012	1.777853E-011	1	0.000000E+000
2	91.47883450	1.777853E-011	2.998526E-012	0	0.000000E+000
2	91.47886084	2.998526E-012	1.777853E-011	1	0.000000E+000
2	91.47910872	1.777853E-011	2.998526E-012	0	0.000000E+000
2	91.47912969	2.998526E-012	1.777853E-011	1	0.000000E+000
2	91.48289648	1.777853E-011	2.998526E-012	0	0.000000E+000
2	91.49420747	2.998526E-012	1.777853E-011	1	0.000000E+000
2	91.49423637	1.777853E-011	2.998526E-012	0	0.000000E+000
2	91.50484390	2.998526E-012	1.777853E-011	1	0.000000E+000
2	91.50724389	1.777853E-011	2.998526E-012	0	0.000000E+000
2	91.52711832	2.998526E-012	1.777853E-011	1	0.000000E+000
2	91.52821188	1.777853E-011	2.998526E-012	0	0.000000E+000
2	91.54044223	2.998526E-012	1.777853E-011	1	0.000000E+000
2	91.54045329	1.777853E-011	2.998526E-012	0	0.000000E+000
2	91.54161582	2.998526E-012	1.777853E-011	1	0.000000E+000
2	91.54805923	1.777853E-011	2.998526E-012	0	0.000000E+000
2	91.54820151	2.998526E-012	1.777853E-011	1	0.000000E+000
2	91.55053054	1.777853E-011	2.998526E-012	0	0.000000E+000
2	91.55153405	2.998526E-012	1.777853E-011	1	0.000000E+000
2	91.55276607	1.777853E-011	2.998526E-012	0	0.000000E+000
2	91.61354874	2.998526E-012	1.777853E-011	1	0.000000E+000
2	91.61365481	1.777853E-011	2.998526E-012	0	0.000000E+000
2	91.61369027	2.998526E-012	1.777853E-011	1	0.000000E+000
2	91.61489193	1.777853E-011	2.998526E-012	0	0.000000E+000
2	91.61491172	2.998526E-012	1.777853E-011	1	0.000000E+000
2	91.62016313	1.777853E-011	2.998526E-012	0	0.000000E+000
2	91.69019176	2.998526E-012	1.777853E-011	1	0.000000E+000
2	91.69077892	1.777853E-011	2.998526E-012	0	0.000000E+000
2	91.69930848	2.998526E-012	1.777853E-011	1	0.000000E+000
2	91.69969109	1.777853E-011	2.998526E-012	0	0.000000E+000
2	91.76071656	2.998526E-012	1.777853E-011	1	0.000000E+000
2	91.76208671	1.777853E-011	2.998526E-012	0	0.000000E+000
2	91.76888800	2.998526E-012	1.777853E-011	1	0.000000E+000
2	91.76909826	1.777853E-011	2.998526E-012	0	0.000000E+000
2	91.76988059	2.998526E-012	1.777853E-011	1	0.000000E+000
2	91.77088043	1.777853E-011	2.998526E-012	0	0.000000E+000
2	91.77597730	2.998526E-012	1.777853E-011	1	0.000000E+000
2	91.77604256	1.777853E-011	2.998526E-012	0	0.000000E+000
2	91.86626919	2.880949E-012	1.766095E-011	1	0.000000E+000
2	91.86717220	1.766095E-011	2.880949E-012	0	0.000000E+000
2	91.86882784	2.880949E-012	1.766095E-011	1	0.000000E+000
2	91.86933749	1.766095E-011	2.880949E-012	0	0.000000E+000
2	91.86937202	2.880949E-012	1.766095E-011	1	0.000000E+000
2	91.87044609	1.766095E-011	2.880949E-012	0	0.000000E+000
2	91.88617599	2.880949E-012	1.766095E-011	1	0.000000E+000
2	91.88719132	1.766095E-011	2.880949E-012	0	0.000000E+000
2	91.88883883	2.880949E-012	1.766095E-011	1	0.000000E+000
2	91.88890931	1.766095E-011	2.880949E-012	0	0.000000E+000
2	91.94338244	2.880949E-012	1.766095E-011	1	0.000000E+000
2	91.94528232	1.766095E-011	2.880949E-012	0	0.000000E+000
2	91.94529932	2.880949E-012	1.766095E-011	1	0.000000E+000
2	91.94678474	1.766095E-011	2.880949E-012	0	0.000000E+000
2	91.94681678	2.880949E-012	1.766095E-011	1	0.000000E+000
2	91.94708842	1.766095E-011	2.880949E-012	0	0.000000E+000
2	91.94710691	2.880949E-012	1.766095E-011	1	0.000000E+000
2	91.94762993	1.766095E-011	2.880949E-012	0	0.000000E+000
2	91.96247803	2.880949E-012	1.766095E-011	1	0.000000E+000
2	91.96324674	1.766095E-011	2.880949E-012	0	0.000000E+000
2	91.96326076	2.880949E-012	1.766095E-011	1	0.000000E+000
2	91.96373664	1.766095E-011	2.880949E-012	0	0.000000E+000
2	91.96385473	2.880949E-012	1.766095E-011	1	0.000000E+000
2	91.96652852	1.766095E-011	2.880949E-012	0	0.000000E+000
2	91.96787378	2.880949E-012	1.766095E-011	1	0.000000E+000
2	91.96942714	1.766095E-011	2.880949E-012	0	0.000000E+000
2	91.96952844	2.880949E-012	1.766095E-011	1	0.000000E+000
2	91.97339184	1.766095E-011	2.880949E-012	0	0.000000E+000
2	91.98261648	2.880949E-012	1.766095E-011	1	0.000000E+000
2	91.98309025	1.766095E-011	2.880949E-012	0	0.000000E+000
2	92.04504469	2.880949E-012	1.766095E-011	1	0.000000E+000
2	92.04512597	1.766095E-011	2.880949E-012	0	0.000000E+000
2	92.07194946	2.880949E-012	1.766095E-011	1	0.000000E+000
2	92.07336725	1.766095E-011	2.880949E-012	0	0.000000E+000
2	92.08731716	2.880949E-012	1.766095E-011	1	0.000000E+000
2	92.08767397	1.766095E-011	2.880949E-012	0	0.000000E+000
2	92.10396275	2.880949E-012	1.766095E-011	1	0.000000E+000
2	92.10412251	1.766095E-011	2.880949E-012	0	0.000000E+000
2	92.12826736	2.880949E-012	1.766095E-011	1	0.000000E+000
2	92.12854143	1.766095E-011	2.880949E-012	0	0.000000E+000
2	92.12857302	2.880949E-012	1.766095E-011	1	0.000000E+000
2	92.13015379	1.766095E-011	2.880949E-012	0	0.000000E+000
2	92.13020582	2.880949E-012	1.766095E-011	1	0.000000E+000
2	92.13297032	1.766095E-011	2.880949E-012	0	0.000000E+000
2	92.14290462	2.880949E-012	1.766095E-011	1	0.000000E+000
2	92.14312188	1.766095E-011	2.880949E-012	0	0.000000E+000
2	92.16116212	2.880949E-012	1.766095E-011	1	0.000000E+000
2	92.16177886	1.766095E-011	2.880949E-012	0	0.000000E+000
2	92.34004226	3.099375E-012	1.787938E-011	1	0.000000E+000
2	92.34197895	1.787938E-011	3.099375E-012	0	0.000000E+000
2	92.34205693	3.099375E-012	1.787938E-011	1	0.000000E+000
2	92.34330540	1.787938E-011	3.099375E-012	0	0.000000E+000
2	92.34835001	3.099375E-012	1.787938E-011	1	0.000000E+000
2	92.35014093	1.787938E-011	3.099375E-012	0	0.000000E+000
2	92.37063304	3.099375E-012	1.787938E-011	1	0.000000E+000
2	92.37242763	1.787938E-011	3.099375E-012	0	0.000000E+000
2	92.38782446	3.099375E-012	1.787938E-011	1	0.000000E+000
2	92.38803523	1.787938E-011	3.099375E-012	0	0.000000E+000
2	92.40397399	3.099375E-012	1.787938E-011	1	0.000000E+000
2	92.40458108	1.787938E-011	3.099375E-012	0	0.000000E+000
2	92.41847147	3.099375E-012	1.787938E-011	1	0.000000E+000
2	92.42063732	1.787938E-011	3.099375E-012	0	0.000000E+000
2	92.44067942	3.099375E-012	1.787938E-011	1	0.000000E+000
2	92.44267416	1.787938E-011	3.099375E-012	0	0.000000E+000
2	92.44270553	3.099375E-012	1.787938E-011	1	0.000000E+000
2	92.44310890	1.787938E-011	3.099375E-012	0	0.000000E+000
2	92.55201127	3.199417E-012	1.797942E-011	1	0.000000E+000
2	92.55383932	1.797942E-011	3.199417E-012	0	0.000000E+000
2	92.55386454	3.199417E-012	1.797942E-011	1	0.000000E+000
2	92.55412085	1.797942E-011	3.199417E-012	0	0.000000E+000
2	92.55415270	3.199417E-012	1.797942E-011	1	0.000000E+000
2	92.55470324	1.797942E-011	3.199417E-012	0	0.000000E+000
2	92.55471203	3.199417E-012	1.797942E-011	1	0.000000E+000
2	92.55571069	1.797942E-011	3.199417E-012	0	0.000000E+000
2	92.59340783	3.199417E-012	1.797942E-011	1	0.000000E+000
2	92.59528400	1.797942E-011	3.199417E-012	0	0.000000E+000
2	92.60909536	3.199417E-012	1.797942E-011	1	0.000000E+000
2	92.61119371	1.797942E-011	3.199417E-012	0	0.000000E+000
2	92.61219427	3.199417E-012	1.797942E-011	1	0.000000E+000
2	92.61228841	1.797942E-011	3.199417E-012	0	0.000000E+000
2	92.61255699	3.199417E-012	1.797942E-011	1	0.000000E+000
2	92.61311920	1.797942E-011	3.199417E-012	0	0.000000E+000
2	92.65711720	3.199417E-012	1.797942E-011	1	0.000000E+000
2	92.65764139	1.797942E-011	3.199417E-012	0	0.000000E+000
2	92.73061134	3.199417E-012	1.797942E-011	1	0.000000E+000
2	92.73123423	1.797942E-011	3.199417E-012	0	0.000000E+000
2	92.75490022	3.199417E-012	1.797942E-011	1	0.000000E+000
2	92.75624270	1.797942E-011	3.199417E-012	0	0.000000E+000
2	92.76611253	3.199417E-012	1.797942E-011	1	0.000000E+000
2	92.76634850	1.797942E-011	3.199417E-012	0	0.000000E+000
2	92.85189972	3.008483E-012	1.778848E-011	1	0.000000E+000
2	92.85434138	1.778848E-011	3.008483E-012	0	0.000000E+000
2	92.86426750	3.008483E-012	1.778848E-011	1	0.000000E+000
2	92.86579331	1.778848E-011	3.008483E-012	0	0.000000E+000
2	92.87230151	3.008483E-012	1.778848E-011	1	0.000000E+000
2	92.87313131	1.778848E-011	3.008483E-012	0	0.000000E+000
2	92.87315478	3.008483E-012	1.778848E-011	1	0.000000E+000
2	92.87321264	1.778848E-011	3.008483E-012	0	0.000000E+000
2	92.87322581	3.008483E-012	1.778848E-011	1	0.000000E+000
2	92.87324624	1.778848E-011	3.008483E-012	0	0.000000E+000
2	92.87380227	3.008483E-012	1.778848E-011	1	0.000000E+000
2	92.87569154	1.778848E-011	3.008483E-012	0	0.000000E+000
2	92.91157942	3.008483E-012	1.778848E-011	1	0.000000E+000
2	92.91507286	1.778848E-011	3.008483E-012	0	0.000000E+000
2	92.91619494	3.008483E-012	1.778848E-011	1	0.000000E+000
2	92.91636803	1.778848E-011	3.008483E-012	0	0.000000E+000
2	92.91637632	3.008483E-012	1.778848E-011	1	0.000000E+000
2	92.91782978	1.778848E-011	3.008483E-012	0	0.000000E+000
2	92.93256807	3.008483E-012	1.778848E-011	1	0.000000E+000
2	92.93395419	1.778848E-011	3.008483E-012	0	0.000000E+000
2	92.95092855	3.008483E-012	1.778848E-011	1	0.000000E+000
2	92.95160226	1.778848E-011	3.008483E-012	0	0.000000E+000
2	92.95163734	3.008483E-012	1.778848E-011	1	0.000000E+000
2	92.95267076	1.778848E-011	3.008483E-012	0	0.000000E+000
2	92.95270130	3.008483E-012	1.778848E-011	1	0.000000E+000
2	92.95436256	1.778848E-011	3.008483E-012	0	0.000000E+000
2	92.95568890	3.008483E-012	1.778848E-011	1	0.000000E+000
2	92.95649366	1.778848E-011	3.008483E-012	0	0.000000E+000
2	92.98912163	3.008483E-012	1.778848E-011	1	0.000000E+000
2	92.99175644	1.778848E-011	3.008483E-012	0	0.000000E+000
2	92.99178212	3.008483E-012	1.778848E-011	1	0.000000E+000
2	92.99629687	1.778848E-011	3.008483E-012	0	0.000000E+000
2	92.99631786	3.008483E-012	1.778848E-011	1	0.000000E+000
2	92.99685011	1.778848E-011	3.008483E-012	0	0.000000E+000
2	92.99876145	3.008483E-012	1.778848E-011	1	0.000000E+000
2	93.00006873	1.778848E-011	3.008483E-012	0	0.000000E+000
2	93.00010522	3.008483E-012	1.778848E-011	1	0.000000E+000
2	93.00111437	1.778848E-011	3.008483E-012	0	0.000000E+000
2	93.01030796	3.008483E-012	1.778848E-011	1	0.000000E+000
2	93.01177549	1.778848E-011	3.008483E-012	0	0.000000E+000
2	93.05167130	3.008483E-012	1.778848E-011	1	0.000000E+000
2	93.05190166	1.778848E-011	3.008483E-012	0	0.000000E+000
2	93.05569362	3.008483E-012	1.778848E-011	1	0.000000E+000
2	93.05579137	1.778848E-011	3.008483E-012	0	0.000000E+000
2	93.05894545	3.008483E-012	1.778848E-011	1	0.000000E+000
2	93.06020421	1.778848E-011	3.008483E-012	0	0.000000E+000
2	93.07294214	3.008483E-012	1.778848E-011	1	0.000000E+000
2	93.07345222	1.778848E-011	3.008483E-012	0	0.000000E+000
2	93.17676087	2.937144E-012	1.771714E-011	1	0.000000E+000
2	93.17731148	1.771714E-011	2.937144E-012	0	0.000000E+000
2	93.20476906	2.937144E-012	1.771714E-011	1	0.000000E+000
2	93.20526324	1.771714E-011	2.937144E-012	0	0.000000E+000
2	93.20544113	2.937144E-012	1.771714E-011	1	0.000000E+000
2	93.20558839	1.771714E-011	2.937144E-012	0	0.000000E+000
2	93.20560900	2.937144E-012	1.771714E-011	1	0.000000E+000
2	93.20566997	1.771714E-011	2.937144E-012	0	0.000000E+000
2	93.20572173	2.937144E-012	1.771714E-011	1	0.000000E+000
2	93.20597080	1.771714E-011	2.937144E-012	0	0.000000E+000
2	93.20600695	2.937144E-012	1.771714E-011	1	0.000000E+000
2	93.20637982	1.771714E-011	2.937144E-012	0	0.000000E+000
2	93.20642136	2.937144E-012	1.771714E-011	1	0.000000E+000
2	93.20760178	1.771714E-011	2.937144E-012	0	0.000000E+000
2	93.22612734	2.937144E-012	1.771714E-011	1	0.000000E+000
2	93.22624345	1.771714E-011	2.937144E-012	0	0.000000E+000
2	93.23930316	2.937144E-012	1.771714E-011	1	0.000000E+000
2	93.23933785	1.771714E-011	2.937144E-012	0	0.000000E+000
2	93.23946438	2.937144E-012	1.771714E-011	1	0.000000E+000
2	93.23988984	1.771714E-011	2.937144E-012	0	0.000000E+000
2	93.25739217	2.937144E-012	1.771714E-011	1	0.000000E+000
2	93.25775230	1.771714E-011	2.937144E-012	0	0.000000E+000
2	93.25786350	2.937144E-012	1.771714E-011	1	0.000000E+000
2	93.25829013	1.771714E-011	2.937144E-012	0	0.000000E+000
2	93.30402750	2.937144E-012	1.771714E-011	1	0.000000E+000
2	93.30407043	1.771714E-011	2.937144E-012	0	0.000000E+000
2	93.31095169	2.937144E-012	1.771714E-011	1	0.000000E+000
2	93.31364759	1.771714E-011	2.937144E-012	0	0.000000E+000
2	93.34994403	2.937144E-012	1.771714E-011	1	0.000000E+000
2	93.35059359	1.771714E-011	2.937144E-012	0	0.000000E+000
2	93.37970074	2.937144E-012	1.771714E-011	1	0.000000E+000
2	93.38109959	1.771714E-011	2.937144E-012	0	0.000000E+000
2	93.38115810	2.937144E-012	1.771714E-011	1	0.000000E+000
2	93.38997866	1.771714E-011	2.937144E-012	0	0.000000E+000
2	93.39009904	2.937144E-012	1.771714E-011	1	0.000000E+000
2	93.39816320	1.771714E-011	2.937144E-012	0	0.000000E+000
2	93.40045430	2.937144E-012	1.771714E-011	1	0.000000E+000
2	93.40244459	1.771714E-011	2.937144E-012	0	0.000000E+000
2	93.40245113	2.937144E-012	1.771714E-011	1	0.000000E+000
2	93.40314900	1.771714E-011	2.937144E-012	0	0.000000E+000
2	93.40316750	2.937144E-012	1.771714E-011	1	0.000000E+000
2	93.40321114	1.771714E-011	2.937144E-012	0	0.000000E+000
2	93.40378510	2.937144E-012	1.771714E-011	1	0.000000E+000
2	93.40658343	1.771714E-011	2.937144E-012	0	0.000000E+000
2	93.47195138	3.135719E-012	1.791572E-011	1	0.000000E+000
2	93.47211779	1.791572E-011	3.135719E-012	0	0.000000E+000
2	93.49161283	3.135719E-012	1.791572E-011	1	0.000000E+000
2	93.49197144	1.791572E-011	3.135719E-012	0	0.000000E+000
2	93.49644002	3.135719E-012	1.791572E-011	1	0.000000E+000
2	93.49792298	1.791572E-011	3.135719E-012	0	0.000000E+000
2	93.49800288	3.135719E-012	1.791572E-011	1	0.000000E+000
2	93.50032741	1.791572E-011	3.135719E-012	0	0.000000E+000
2	93.53876675	3.135719E-012	1.791572E-011	1	0.000000E+000
2	93.54046799	1.791572E-011	3.135719E-012	0	0.000000E+000
2	93.54048765	3.135719E-012	1.791572E-011	1	0.000000E+000
2	93.54136694	1.791572E-011	3.135719E-012	0	0.000000E+000
2	93.55455853	3.135719E-012	1.791572E-011	1	0.000000E+000
2	93.55462651	1.791572E-011	3.135719E-012	0	0.000000E+000
2	93.60414566	3.120017E-012	1.790002E-011	1	0.000000E+000
2	93.60616447	1.790002E-011	3.120017E-012	0	0.000000E+000
2	93.60690369	3.120017E-012	1.790002E-011	1	0.000000E+000
2	93.60734102	1.790002E-011	3.120017E-012	0	0.000000E+000
2	93.61951584	3.120017E-012	1.790002E-011	1	0.000000E+000
2	93.61966663	1.790002E-011	3.120017E-012	0	0.000000E+000
2	93.63059389	3.120017E-012	1.790002E-011	1	0.000000E+000
2	93.63401932	1.790002E-011	3.120017E-012	0	0.000000E+000
2	93.64706114	3.120017E-012	1.790002E-011	1	0.000000E+000
2	93.64770748	1.790002E-011	3.120017E-012	0	0.000000E+000
2	93.76094861	2.982175E-012	1.776218E-011	1	0.000000E+000
2	93.76099076	1.776218E-011	2.982175E-012	0	0.000000E+000
2	93.79722117	2.982175E-012	1.776218E-011	1	0.000000E+000
2	93.79754124	1.776218E-011	2.982175E-012	0	0.000000E+000
2	93.79755059	2.982175E-012	1.776218E-011	1	0.000000E+000
2	93.79790605	1.776218E-011	2.982175E-012	0	0.000000E+000
2	93.84847567	2.982175E-012	1.776218E-011	1	0.000000E+000
2	93.84863265	1.776218E-011	2.982175E-012	0	0.000000E+000
2	93.85106879	2.982175E-012	1.776218E-011	1	0.000000E+000
2	93.85168035	1.776218E-011	2.982175E-012	0	0.000000E+000
2	93.85170579	2.982175E-012	1.776218E-011	1	0.000000E+000
2	93.85200603	1.776218E-011	2.982175E-012	0	0.000000E+000
2	93.85203541	2.982175E-012	1.776218E-011	1	0.000000E+000
2	93.85299203	1.776218E-011	2.982175E-012	0	0.000000E+000
2	101.74596321	3.249892E-012	1.802989E-011	1	0.000000E+000
2	101.74817470	1.802989E-011	3.249892E-012	0	0.000000E+000
2	101.74821854	3.249892E-012	1.802989E-011	1	0.000000E+000
2	101.74851485	1.802989E-011	3.249892E-012	0	0.000000E+000
2	101.75774864	3.249892E-012	1.802989E-011	1	0.000000E+000
2	101.76360528	1.802989E-011	3.249892E-012	0	0.000000E+000
2	101.77828453	3.249892E-012	1.802989E-011	1	0.000000E+000
2	101.77920164	1.802989E-011	3.249892E-012	0	0.000000E+000
2	103.77248518	2.977197E-012	1.775720E-011	1	0.000000E+000
2	103.77636338	1.775720E-011	2.977197E-012	0	0.000000E+000
2	103.78348307	2.977197E-012	1.775720E-011	1	0.000000E+000
2	103.78582580	1.775720E-011	2.977197E-012	0	0.000000E+000
2	103.78585085	2.977197E-012	1.775720E-011	1	0.000000E+000
2	103.78854443	1.775720E-011	2.977197E-012	0	0.000000E+000
2	103.79350408	2.977197E-012	1.775720E-011	1	0.000000E+000
2	103.79584585	1.775720E-011	2.977197E-012	0	0.000000E+000
2	103.81608284	2.977197E-012	1.775720E-011	1	0.000000E+000
2	103.81968463	1.775720E-011	2.977197E-012	0	0.000000E+000
2	104.04489028	2.925177E-012	1.770518E-011	1	0.000000E+000
2	104.04516390	1.770518E-011	2.925177E-012	0	0.000000E+000
2	104.04989952	2.925177E-012	1.770518E-011	1	0.000000E+000
2	104.05095503	1.770518E-011	2.925177E-012	0	0.000000E+000
2	104.05110009	2.925177E-012	1.770518E-011	1	0.000000E+000
2	104.05123425	1.770518E-011	2.925177E-012	0	0.000000E+000
2	104.07793116	2.925177E-012	1.770518E-011	1	0.000000E+000
2	104.08077724	1.770518E-011	2.925177E-012	0	0.000000E+000
2	104.08080244	2.925177E-012	1.770518E-011	1	0.000000E+000
2	104.08126362	1.770518E-011	2.925177E-012	0	0.000000E+000
2	104.08484386	2.925177E-012	1.770518E-011	1	0.000000E+000
2	104.08800558	1.770518E-011	2.925177E-012	0	0.000000E+000
2	104.10834175	2.925177E-012	1.770518E-011	1	0.000000E+000
2	104.10959246	1.770518E-011	2.925177E-012	0	0.000000E+000
2	104.11575990	2.925177E-012	1.770518E-011	1	0.000000E+000
2	104.11577946	1.770518E-011	2.925177E-012	0	0.000000E+000
2	104.14272924	2.925177E-012	1.770518E-011	1	0.000000E+000
2	104.14313587	1.770518E-011	2.925177E-012	0	0.000000E+000
2	104.15346609	2.925177E-012	1.770518E-011	1	0.000000E+000
2	104.15370884	1.770518E-011	2.925177E-012	0	0.000000E+000
2	104.15374075	2.925177E-012	1.770518E-011	1	0.000000E+000
2	104.15501352	1.770518E-011	2.925177E-012	0	0.000000E+000
2	104.18405661	2.925177E-012	1.770518E-011	1	0.000000E+000
2	104.18437576	1.770518E-011	2.925177E-012	0	0.000000E+000
2	104.41435268	3.014349E-012	1.779435E-011	1	0.000000E+000
2	104.41666362	1.779435E-011	3.014349E-012	0	0.000000E+000
2	104.41693772	3.014349E-012	1.779435E-011	1	0.000000E+000
2	104.41982623	1.779435E-011	3.014349E-012	0	0.000000E+000
2	104.41984241	3.014349E-012	1.779435E-011	1	0.000000E+000
2	104.42060846	1.779435E-011	3.014349E-012	0	0.000000E+000
2	104.42062042	3.014349E-012	1.779435E-011	1	0.000000E+000
2	104.42279364	1.779435E-011	3.014349E-012	0	0.000000E+000
2	104.43403153	3.014349E-012	1.779435E-011	1	0.000000E+000
2	104.43470772	1.779435E-011	3.014349E-012	0	0.000000E+000
2	104.55154797	2.639632E-012	1.741963E-011	1	0.000000E+000
2	104.55754799	1.741963E-011	2.639632E-012	0	0.000000E+000
2	104.61089095	2.639632E-012	1.741963E-011	1	0.000000E+000
2	104.61202996	1.741963E-011	2.639632E-012	0	0.000000E+000
2	104.62535309	2.639632E-012	1.741963E-011	1	0.000000E+000
2	104.63069827	1.741963E-011	2.639632E-012	0	0.000000E+000
2	104.63074731	2.639632E-012	1.741963E-011	1	0.000000E+000
2	104.63367322	1.741963E-011	2.639632E-012	0	0.000000E+000
2	104.68115375	2.639632E-012	1.741963E-011	1	0.000000E+000
2	104.68133276	1.741963E-011	2.639632E-012	0	0.000000E+000
2	104.70022492	2.639632E-012	1.741963E-011	1	0.000000E+000
2	104.70159485	1.741963E-011	2.639632E-012	0	0.000000E+000
2	104.70163385	2.639632E-012	1.741963E-011	1	0.000000E+000
2	104.70168615	1.741963E-011	2.639632E-012	0	0.000000E+000
2	104.72174004	2.639632E-012	1.741963E-011	1	0.000000E+000
2	104.72445214	1.741963E-011	2.639632E-012	0	0.000000E+000
2	104.73195998	2.639632E-012	1.741963E-011	1	0.000000E+000
2	104.73261748	1.741963E-011	2.639632E-012	0	0.000000E+000
2	104.73445045	2.639632E-012	1.741963E-011	1	0.000000E+000
2	104.73808967	1.741963E-011	2.639632E-012	0	0.000000E+000
2	104.74885645	2.639632E-012	1.741963E-011	1	0.000000E+000
2	104.74887543	1.741963E-011	2.639632E-012	0	0.000000E+000
2	104.81033579	3.033395E-012	1.781340E-011	1	0.000000E+000
2	104.81045600	1.781340E-011	3.033395E-012	0	0.000000E+000
2	104.81049961	3.033395E-012	1.781340E-011	1	0.000000E+000
2	104.81203242	1.781340E-011	3.033395E-012	0	0.000000E+000
2	104.84782951	3.033395E-012	1.781340E-011	1	0.000000E+000
2	104.84925375	1.781340E-011	3.033395E-012	0	0.000000E+000
2	104.84930898	3.033395E-012	1.781340E-011	1	0.000000E+000
2	104.84932976	1.781340E-011	3.033395E-012	0	0.000000E+000
2	104.90502684	3.033395E-012	1.781340E-011	1	0.000000E+000
2	104.90778228	1.781340E-011	3.033395E-012	0	0.000000E+000
2	104.90962379	3.033395E-012	1.781340E-011	1	0.000000E+000
2	104.90970664	1.781340E-011	3.033395E-012	0	0.000000E+000
2	104.91334689	3.033395E-012	1.781340E-011	1	0.000000E+000
2	104.91680739	1.781340E-011	3.033395E-012	0	0.000000E+000
2	104.96296854	3.033395E-012	1.781340E-011	1	0.000000E+000
2	104.96322091	1.781340E-011	3.033395E-012	0	0.000000E+000
2	104.96323766	3.033395E-012	1.781340E-011	1	0.000000E+000
2	104.96335157	1.781340E-011	3.033395E-012	0	0.000000E+000
2	104.99712002	3.033395E-012	1.781340E-011	1	0.000000E+000
2	104.99782716	1.781340E-011	3.033395E-012	0	0.000000E+000
2	105.01846665	3.033395E-012	1.781340E-011	1	0.000000E+000
2	105.01894519	1.781340E-011	3.033395E-012	0	0.000000E+000
2	105.02593109	3.033395E-012	1.781340E-011	1	0.000000E+000
2	105.02620357	1.781340E-011	3.033395E-012	0	0.000000E+000
2	105.02620776	3.033395E-012	1.781340E-011	1	0.000000E+000
2	105.02874883	1.781340E-011	3.033395E-012	0	0.000000E+000
2	105.17374093	2.981456E-012	1.776146E-011	1	0.000000E+000
2	105.17867258	1.776146E-011	2.981456E-012	0	0.000000E+000
2	105.18947612	2.981456E-012	1.776146E-011	1	0.000000E+000
2	105.19179166	1.776146E-011	2.981456E-012	0	0.000000E+000
2	105.21729261	2.981456E-012	1.776146E-011	1	0.000000E+000
2	105.21819842	1.776146E-011	2.981456E-012	0	0.000000E+000
2	105.24215338	2.981456E-012	1.776146E-011	1	0.000000E+000
2	105.24281103	1.776146E-011	2.981456E-012	0	0.000000E+000
2	105.25777078	2.981456E-012	1.776146E-011	1	0.000000E+000
2	105.26098030	1.776146E-011	2.981456E-012	0	0.000000E+000
2	105.26111941	2.981456E-012	1.776146E-011	1	0.000000E+000
2	105.26122304	1.776146E-011	2.981456E-012	0	0.000000E+000
2	105.26126349	2.981456E-012	1.776146E-011	1	0.000000E+000
2	105.26164203	1.776146E-011	2.981456E-012	0	0.000000E+000
2	105.26387577	2.981456E-012	1.776146E-011	1	0.000000E+000
2	105.26412873	1.776146E-011	2.981456E-012	0	0.000000E+000
2	105.26418080	2.981456E-012	1.776146E-011	1	0.000000E+000
2	105.26422617	1.776146E-011	2.981456E-012	0	0.000000E+000
2	105.28480467	2.981456E-012	1.776146E-011	1	0.000000E+000
2	105.28485320	1.776146E-011	2.981456E-012	0	0.000000E+000
2	105.28485669	2.981456E-012	1.776146E-011	1	0.000000E+000
2	105.28523511	1.776146E-011	2.981456E-012	0	0.000000E+000
2	105.32244493	2.981456E-012	1.776146E-011	1	0.000000E+000
2	105.32294759	1.776146E-011	2.981456E-012	0	0.000000E+000
2	105.32473287	2.981456E-012	1.776146E-011	1	0.000000E+000
2	105.32717389	1.776146E-011	2.981456E-012	0	0.000000E+000
2	105.33058212	2.981456E-012	1.776146E-011	1	0.000000E+000
2	105.33140488	1.776146E-011	2.981456E-012	0	0.000000E+000
2	105.34021733	2.981456E-012	1.776146E-011	1	0.000000E+000
2	105.34061955	1.776146E-011	2.981456E-012	0	0.000000E+000
2	105.36356564	2.981456E-012	1.776146E-011	1	0.000000E+000
2	105.36706290	1.776146E-011	2.981456E-012	0	0.000000E+000
2	105.63309552	2.943707E-012	1.772371E-011	1	0.000000E+000
2	105.63425062	1.772371E-011	2.943707E-012	0	0.000000E+000
2	105.63425971	2.943707E-012	1.772371E-011	1	0.000000E+000
2	105.63908710	1.772371E-011	2.943707E-012	0	0.000000E+000
2	105.63910325	2.943707E-012	1.772371E-011	1	0.000000E+000
2	105.64043722	1.772371E-011	2.943707E-012	0	0.000000E+000
2	105.64694205	2.943707E-012	1.772371E-011	1	0.000000E+000
2	105.64853552	1.772371E-011	2.943707E-012	0	0.000000E+000
2	105.64855449	2.943707E-012	1.772371E-011	1	0.000000E+000
2	105.64934086	1.772371E-011	2.943707E-012	0	0.000000E+000
2	105.67978296	2.943707E-012	1.772371E-011	1	0.000000E+000
2	105.67980331	1.772371E-011	2.943707E-012	0	0.000000E+000
2	105.69491429	2.943707E-012	1.772371E-011	1	0.000000E+000
2	105.69613477	1.772371E-011	2.943707E-012	0	0.000000E+000
2	105.71400550	2.943707E-012	1.772371E-011	1	0.000000E+000
2	105.71420465	1.772371E-011	2.943707E-012	0	0.000000E+000
2	105.71456512	2.943707E-012	1.772371E-011	1	0.000000E+000
2	105.71551572	1.772371E-011	2.943707E-012	0	0.000000E+000
2	105.72310150	2.943707E-012	1.772371E-011	1	0.000000E+000
2	105.72353128	1.772371E-011	2.943707E-012	0	0.000000E+000
2	105.72356726	2.943707E-012	1.772371E-011	1	0.000000E+000
2	105.72376053	1.772371E-011	2.943707E-012	0	0.000000E+000
2	105.76817180	2.943707E-012	1.772371E-011	1	0.000000E+000
2	105.76976885	1.772371E-011	2.943707E-012	0	0.000000E+000
2	105.77387853	2.943707E-012	1.772371E-011	1	0.000000E+000
2	105.77578631	1.772371E-011	2.943707E-012	0	0.000000E+000
2	113.69770673	3.051018E-012	1.783102E-011	1	0.000000E+000
2	113.69958223	1.783102E-011	3.051018E-012	0	0.000000E+000
2	113.70418119	3.051018E-012	1.783102E-011	1	0.000000E+000
2	113.70425509	1.783102E-011	3.051018E-012	0	0.000000E+000
2	113.74950337	3.051018E-012	1.783102E-011	1	0.000000E+000
2	113.74975120	1.783102E-011	3.051018E-012	0	0.000000E+000
2	113.76183435	3.051018E-012	1.783102E-011	1	0.000000E+000
2	113.76254354	1.783102E-011	3.051018E-012	0	0.000000E+000
2	113.76256503	3.051018E-012	1.783102E-011	1	0.000000E+000
2	113.76335866	1.783102E-011	3.051018E-012	0	0.000000E+000
2	113.86688042	3.122389E-012	1.790239E-011	1	0.000000E+000
2	113.86733531	1.790239E-011	3.122389E-012	0	0.000000E+000
2	113.88625331	3.122389E-012	1.790239E-011	1	0.000000E+000
2	113.88657511	1.790239E-011	3.122389E-012	0	0.000000E+000
2	113.88660582	3.122389E-012	1.790239E-011	1	0.000000E+000
2	113.88691378	1.790239E-011	3.122389E-012	0	0.000000E+000
2	113.89563432	3.122389E-012	1.790239E-011	1	0.000000E+000
2	113.89565169	1.790239E-011	3.122389E-012	0	0.000000E+000
2	113.89665785	3.122389E-012	1.790239E-011	1	0.000000E+000
2	113.89829393	1.790239E-011	3.122389E-012	0	0.000000E+000
2	113.90904011	3.122389E-012	1.790239E-011	1	0.000000E+000
2	113.90980349	1.790239E-011	3.122389E-012	0	0.000000E+000
2	113.90982679	3.122389E-012	1.790239E-011	1	0.000000E+000
2	113.91066169	1.790239E-011	3.122389E-012	0	0.000000E+000
2	113.91356006	3.122389E-012	1.790239E-011	1	0.000000E+000
2	113.91531462	1.790239E-011	3.122389E-012	0	0.000000E+000
2	113.97933418	3.248423E-012	1.802842E-011	1	0.000000E+000
2	113.98141504	1.802842E-011	3.248423E-012	0	0.000000E+000
2	113.98308606	3.248423E-012	1.802842E-011	1	0.000000E+000
2	113.98329777	1.802842E-011	3.248423E-012	0	0.000000E+000
2	113.98330652	3.248423E-012	1.802842E-011	1	0.000000E+000
2	113.98334137	1.802842E-011	3.248423E-012	0	0.000000E+000
2	113.99773441	3.248423E-012	1.802842E-011	1	0.000000E+000
2	114.00150991	1.802842E-011	3.248423E-012	0	0.000000E+000
2	114.05178188	3.248423E-012	1.802842E-011	1	0.000000E+000
2	114.05202056	1.802842E-011	3.248423E-012	0	0.000000E+000
2	114.05208864	3.248423E-012	1.802842E-011	1	0.000000E+000
2	114.05234233	1.802842E-011	3.248423E-012	0	0.000000E+000
2	114.05237051	3.248423E-012	1.802842E-011	1	0.000000E+000
2	114.05239270	1.802842E-011	3.248423E-012	0	0.000000E+000
2	114.06010550	3.248423E-012	1.802842E-011	1	0.000000E+000
2	114.06178005	1.802842E-011	3.248423E-012	0	0.000000E+000
2	114.08438523	3.248423E-012	1.802842E-011	1	0.000000E+000
2	114.08473931	1.802842E-011	3.248423E-012	0	0.000000E+000
2	114.08976374	3.248423E-012	1.802842E-011	1	0.000000E+000
2	114.09227615	1.802842E-011	3.248423E-012	0	0.000000E+000
2	114.09233126	3.248423E-012	1.802842E-011	1	0.000000E+000
2	114.09503753	1.802842E-011	3.248423E-012	0	0.000000E+000
2	114.09506423	3.248423E-012	1.802842E-011	1	0.000000E+000
2	114.09512319	1.802842E-011	3.248423E-012	0	0.000000E+000
2	114.13378167	3.248423E-012	1.802842E-011	1	0.000000E+000
2	114.13425356	1.802842E-011	3.248423E-012	0	0.000000E+000
2	114.17619444	3.102986E-012	1.788299E-011	1	0.000000E+000
2	114.17733961	1.788299E-011	3.102986E-012	0	0.000000E+000
2	114.18893241	3.102986E-012	1.788299E-011	1	0.000000E+000
2	114.19005588	1.788299E-011	3.102986E-012	0	0.000000E+000
2	114.19067642	3.102986E-012	1.788299E-011	1	0.000000E+000
2	114.19154154	1.788299E-011	3.102986E-012	0	0.000000E+000
2	114.19248154	3.102986E-012	1.788299E-011	1	0.000000E+000
2	114.19486725	1.788299E-011	3.102986E-012	0	0.000000E+000
2	114.21048589	3.102986E-012	1.788299E-011	1	0.000000E+000
2	114.21073232	1.788299E-011	3.102986E-012	0	0.000000E+000
2	114.22729736	3.102986E-012	1.788299E-011	1	0.000000E+000
2	114.22853182	1.788299E-011	3.102986E-012	0	0.000000E+000
2	114.26226759	3.102986E-012	1.788299E-011	1	0.000000E+000
2	114.26229255	1.788299E-011	3.102986E-012	0	0.000000E+000
2	114.88263243	3.004272E-012	1.778427E-011	1	0.000000E+000
2	114.88381937	1.778427E-011	3.004272E-012	0	0.000000E+000
2	114.88639308	3.004272E-012	1.778427E-011	1	0.000000E+000
2	114.88805129	1.778427E-011	3.004272E-012	0	0.000000E+000
2	114.89669175	3.004272E-012	1.778427E-011	1	0.000000E+000
2	114.89689949	1.778427E-011	3.004272E-012	0	0.000000E+000
2	114.90687981	3.004272E-012	1.778427E-011	1	0.000000E+000
2	114.90695247	1.778427E-011	3.004272E-012	0	0.000000E+000
2	114.91212141	3.004272E-012	1.778427E-011	1	0.000000E+000
2	114.91305090	1.778427E-011	3.004272E-012	0	0.000000E+000
2	114.91308614	3.004272E-012	1.778427E-011	1	0.000000E+000
2	114.91324808	1.778427E-011	3.004272E-012	0	0.000000E+000
2	114.96062164	3.004272E-012	1.778427E-011	1	0.000000E+000
2	114.96067363	1.778427E-011	3.004272E-012	0	0.000000E+000
2	114.96070951	3.004272E-012	1.778427E-011	1	0.000000E+000
2	114.96182569	1.778427E-011	3.004272E-012	0	0.000000E+000
2	115.00112377	3.004272E-012	1.778427E-011	1	0.000000E+000
2	115.00220631	1.778427E-011	3.004272E-012	0	0.000000E+000
2	115.68306991	3.187689E-012	1.796769E-011	1	0.000000E+000
2	115.68311392	1.796769E-011	3.187689E-012	0	0.000000E+000
2	115.68657620	3.187689E-012	1.796769E-011	1	0.000000E+000
2	115.68801867	1.796769E-011	3.187689E-012	0	0.000000E+000
2	115.68805984	3.187689E-012	1.796769E-011	1	0.000000E+000
2	115.69088939	1.796769E-011	3.187689E-012	0	0.000000E+000
2	115.72791658	3.187689E-012	1.796769E-011	1	0.000000E+000
2	115.72882839	1.796769E-011	3.187689E-012	0	0.000000E+000
2	115.72888853	3.187689E-012	1.796769E-011	1	0.000000E+000
2	115.73012416	1.796769E-011	3.187689E-012	0	0.000000E+000
2	115.73015676	3.187689E-012	1.796769E-011	1	0.000000E+000
2	115.73049240	1.796769E-011	3.187689E-012	0	0.000000E+000
2	115.73175805	3.187689E-012	1.796769E-011	1	0.000000E+000
2	115.73225619	1.796769E-011	3.187689E-012	0	0.000000E+000
2	115.74153627	3.187689E-012	1.796769E-011	1	0.000000E+000
2	115.74170607	1.796769E-011	3.187689E-012	0	0.000000E+000
2	115.74172565	3.187689E-012	1.796769E-011	1	0.000000E+000
2	115.74517177	1.796769E-011	3.187689E-012	0	0.000000E+000
2	115.75186611	3.187689E-012	1.796769E-011	1	0.000000E+000
2	115.75192359	1.796769E-011	3.187689E-012	0	0.000000E+000
2	115.75219252	3.187689E-012	1.796769E-011	1	0.000000E+000
2	115.75271126	1.796769E-011	3.187689E-012	0	0.000000E+000
2	115.76912990	3.187689E-012	1.796769E-011	1	0.000000E+000
2	115.76962611	1.796769E-011	3.187689E-012	0	0.000000E+000
2	115.76964712	3.187689E-012	1.796769E-011	1	0.000000E+000
2	115.77064407	1.796769E-011	3.187689E-012	0	0.000000E+000
2	115.77438147	3.187689E-012	1.796769E-011	1	0.000000E+000
2	115.77484353	1.796769E-011	3.187689E-012	0	0.000000E+000
2	115.77484857	3.187689E-012	1.796769E-011	1	0.000000E+000
2	115.77501946	1.796769E-011	3.187689E-012	0	0.000000E+000
2	115.77851152	3.187689E-012	1.796769E-011	1	0.000000E+000
2	115.78072559	1.796769E-011	3.187689E-012	0	0.000000E+000
2	115.78074545	3.187689E-012	1.796769E-011	1	0.000000E+000
2	115.78101170	1.796769E-011	3.187689E-012	0	0.000000E+000
2	115.78404667	3.187689E-012	1.796769E-011	1	0.000000E+000
2	115.78438356	1.796769E-011	3.187689E-012	0	0.000000E+000
2	115.78440172	3.187689E-012	1.796769E-011	1	0.000000E+000
2	115.78531930	1.796769E-011	3.187689E-012	0	0.000000E+000
2	115.80482002	3.187689E-012	1.796769E-011	1	0.000000E+000
2	115.80703291	1.796769E-011	3.187689E-012	0	0.000000E+000
2	115.84281901	3.187689E-012	1.796769E-011	1	0.000000E+000
2	115.84426849	1.796769E-011	3.187689E-012	0	0.000000E+000
2	115.84427210	3.187689E-012	1.796769E-011	1	0.000000E+000
2	115.84439109	1.796769E-011	3.187689E-012	0	0.000000E+000
2	115.86422551	3.187689E-012	1.796769E-011	1	0.000000E+000
2	115.86426581	1.796769E-011	3.187689E-012	0	0.000000E+000
2	115.86430290	3.187689E-012	1.796769E-011	1	0.000000E+000
2	115.86535184	1.796769E-011	3.187689E-012	0	0.000000E+000
2	115.86537917	3.187689E-012	1.796769E-011	1	0.000000E+000
2	115.86598298	1.796769E-011	3.187689E-012	0	0.000000E+000
2	115.86600379	3.187689E-012	1.796769E-011	1	0.000000E+000
2	115.86632493	1.796769E-011	3.187689E-012	0	0.000000E+000
2	115.88450762	3.187689E-012	1.796769E-011	1	0.000000E+000
2	115.88463833	1.796769E-011	3.187689E-012	0	0.000000E+000
2	115.88464208	3.187689E-012	1.796769E-011	1	0.000000E+000
2	115.88519263	1.796769E-011	3.187689E-012	0	0.000000E+000
2	115.92366907	3.187689E-012	1.796769E-011	1	0.000000E+000
2	115.92566286	1.796769E-011	3.187689E-012	0	0.000000E+000
2	115.92828255	3.187689E-012	1.796769E-011	1	0.000000E+000
2	115.92850283	1.796769E-011	3.187689E-012	0	0.000000E+000
2	115.94780827	3.187689E-012	1.796769E-011	1	0.000000E+000
2	115.94937413	1.796769E-011	3.187689E-012	0	0.000000E+000
2	115.94940478	3.187689E-012	1.796769E-011	1	0.000000E+000
2	115.94951328	1.796769E-011	3.187689E-012	0	0.000000E+000
2	115.94954703	3.187689E-012	1.796769E-011	1	0.000000E+000
2	115.94999264	1.796769E-011	3.187689E-012	0	0.000000E+000
2	115.95001955	3.187689E-012	1.796769E-011	1	0.000000E+000
2	115.95035580	1.796769E-011	3.187689E-012	0	0.000000E+000
2	115.95646580	3.187689E-012	1.796769E-011	1	0.000000E+000
2	115.95757857	1.796769E-011	3.187689E-012	0	0.000000E+000
2	115.97675086	3.187689E-012	1.796769E-011	1	0.000000E+000
2	115.97780963	1.796769E-011	3.187689E-012	0	0.000000E+000
2	116.00485372	3.187689E-012	1.796769E-011	1	0.000000E+000
2	116.00571204	1.796769E-011	3.187689E-012	0	0.000000E+000
2	116.00575109	3.187689E-012	1.796769E-011	1	0.000000E+000
2	116.00674381	1.796769E-011	3.187689E-012	0	0.000000E+000
2	116.03593752	3.187689E-012	1.796769E-011	1	0.000000E+000
2	116.03683587	1.796769E-011	3.187689E-012	0	0.000000E+000
2	116.04697655	3.187689E-012	1.796769E-011	1	0.000000E+000
2	116.04734516	1.796769E-011	3.187689E-012	0	0.000000E+000
2	116.04735019	3.187689E-012	1.796769E-011	1	0.000000E+000
2	116.04742830	1.796769E-011	3.187689E-012	0	0.000000E+000
2	116.04745441	3.187689E-012	1.796769E-011	1	0.000000E+000
2	116.04829948	1.796769E-011	3.187689E-012	0	0.000000E+000
2	116.04833280	3.187689E-012	1.796769E-011	1	0.000000E+000
2	116.04850329	1.796769E-011	3.187689E-012	0	0.000000E+000
2	116.09415624	3.187689E-012	1.796769E-011	1	0.000000E+000
2	116.09428558	1.796769E-011	3.187689E-012	0	0.000000E+000
2	116.10865623	3.187689E-012	1.796769E-011	1	0.000000E+000
2	116.11023989	1.796769E-011	3.187689E-012	0	0.000000E+000
2	116.11028581	3.187689E-012	1.796769E-011	1	0.000000E+000
2	116.11050680	1.796769E-011	3.187689E-012	0	0.000000E+000
2	116.11055533	3.187689E-012	1.796769E-011	1	0.000000E+000
2	116.11275265	1.796769E-011	3.187689E-012	0	0.000000E+000
2	116.11278893	3.187689E-012	1.796769E-011	1	0.000000E+000
2	116.11562209	1.796769E-011	3.187689E-012	0	0.000000E+000
2	116.12814395	3.187689E-012	1.796769E-011	1	0.000000E+000
2	116.12841756	1.796769E-011	3.187689E-012	0	0.000000E+000
2	116.18455807	3.187689E-012	1.796769E-011	1	0.000000E+000
2	116.18569999	1.796769E-011	3.187689E-012	0	0.000000E+000
2	116.21386431	3.187689E-012	1.796769E-011	1	0.000000E+000
2	116.21618307	1.796769E-011	3.187689E-012	0	0.000000E+000
2	116.22133633	3.187689E-012	1.796769E-011	1	0.000000E+000
2	116.22157147	1.796769E-011	3.187689E-012	0	0.000000E+000
2	116.22688556	3.187689E-012	1.796769E-011	1	0.000000E+000
2	116.22794026	1.796769E-011	3.187689E-012	0	0.000000E+000
2	116.22795721	3.187689E-012	1.796769E-011	1	0.000000E+000
2	116.22828587	1.796769E-011	3.187689E-012	0	0.000000E+000
2	116.25550623	3.187689E-012	1.796769E-011	1	0.000000E+000
2	116.25566685	1.796769E-011	3.187689E-012	0	0.000000E+000
2	116.25991124	3.187689E-012	1.796769E-011	1	0.000000E+000
2	116.26125158	1.796769E-011	3.187689E-012	0	0.000000E+000
2	125.35742577	2.915148E-012	1.769515E-011	1	0.000000E+000
2	125.35753491	1.769515E-011	2.915148E-012	0	0.000000E+000
2	125.35755384	2.915148E-012	1.769515E-011	1	0.000000E+000
2	125.35812350	1.769515E-011	2.915148E-012	0	0.000000E+000
2	125.36116352	2.915148E-012	1.769515E-011	1	0.000000E+000
2	125.36173772	1.769515E-011	2.915148E-012	0	0.000000E+000
2	125.36317142	2.915148E-012	1.769515E-011	1	0.000000E+000
2	125.36436156	1.769515E-011	2.915148E-012	0	0.000000E+000
2	125.36439326	2.915148E-012	1.769515E-011	1	0.000000E+000
2	125.36469451	1.769515E-011	2.915148E-012	0	0.000000E+000
2	125.38096642	2.915148E-012	1.769515E-011	1	0.000000E+000
2	125.38102339	1.769515E-011	2.915148E-012	0	0.000000E+000
2	125.44971102	3.169790E-012	1.794979E-011	1	0.000000E+000
2	125.44989617	1.794979E-011	3.169790E-012	0	0.000000E+000
2	125.45700968	3.169790E-012	1.794979E-011	1	0.000000E+000
2	125.45704197	1.794979E-011	3.169790E-012	0	0.000000E+000
2	125.47753169	3.169790E-012	1.794979E-011	1	0.000000E+000
2	125.47810187	1.794979E-011	3.169790E-012	0	0.000000E+000
2	125.49743705	3.169790E-012	1.794979E-011	1	0.000000E+000
2	125.49748164	1.794979E-011	3.169790E-012	0	0.000000E+000
2	125.49751489	3.169790E-012	1.794979E-011	1	0.000000E+000
2	125.49754719	1.794979E-011	3.169790E-012	0	0.000000E+000
2	125.53034581	3.169790E-012	1.794979E-011	1	0.000000E+000
2	125.53221138	1.794979E-011	3.169790E-012	0	0.000000E+000
2	125.56910157	3.169790E-012	1.794979E-011	1	0.000000E+000
2	125.57143942	1.794979E-011	3.169790E-012	0	0.000000E+000
2	125.57150106	3.169790E-012	1.794979E-011	1	0.000000E+000
2	125.57349671	1.794979E-011	3.169790E-012	0	0.000000E+000
2	125.57852246	3.169790E-012	1.794979E-011	1	0.000000E+000
2	125.58067373	1.794979E-011	3.169790E-012	0	0.000000E+000
2	125.58070084	3.169790E-012	1.794979E-011	1	0.000000E+000
2	125.58101523	1.794979E-011	3.169790E-012	0	0.000000E+000
2	125.60991022	3.169790E-012	1.794979E-011	1	0.000000E+000
2	125.60998841	1.794979E-011	3.169790E-012	0	0.000000E+000
2	125.63038036	3.169790E-012	1.794979E-011	1	0.000000E+000
2	125.63056852	1.794979E-011	3.169790E-012	0	0.000000E+000
2	125.63429362	3.169790E-012	1.794979E-011	1	0.000000E+000
2	125.63516478	1.794979E-011	3.169790E-012	0	0.000000E+000
2	125.63517695	3.169790E-012	1.794979E-011	1	0.000000E+000
2	125.63735369	1.794979E-011	3.169790E-012	0	0.000000E+000
2	125.64033536	3.169790E-012	1.794979E-011	1	0.000000E+000
2	125.64071384	1.794979E-011	3.169790E-012	0	0.000000E+000
2	125.65763358	3.169790E-012	1.794979E-011	1	0.000000E+000
2	125.65887044	1.794979E-011	3.169790E-012	0	0.000000E+000
2	125.69242025	3.169790E-012	1.794979E-011	1	0.000000E+000
2	125.69244785	1.794979E-011	3.169790E-012	0	0.000000E+000
2	125.69246334	3.169790E-012	1.794979E-011	1	0.000000E+000
2	125.69406386	1.794979E-011	3.169790E-012	0	0.000000E+000
2	126.20923792	2.856370E-012	1.763637E-011	1	0.000000E+000
2	126.20942431	1.763637E-011	2.856370E-012	0	0.000000E+000
2	126.23766577	2.856370E-012	1.763637E-011	1	0.000000E+000
2	126.24009987	1.763637E-011	2.856370E-012	0	0.000000E+000
2	126.28852299	2.856370E-012	1.763637E-011	1	0.000000E+000
2	126.28976489	1.763637E-011	2.856370E-012	0	0.000000E+000
2	126.30106314	2.856370E-012	1.763637E-011	1	0.000000E+000
2	126.30317199	1.763637E-011	2.856370E-012	0	0.000000E+000
2	126.30963877	2.856370E-012	1.763637E-011	1	0.000000E+000
2	126.31014679	1.763637E-011	2.856370E-012	0	0.000000E+000
2	126.39471633	2.998658E-012	1.777866E-011	1	0.000000E+000
2	126.39637011	1.777866E-011	2.998658E-012	0	0.000000E+000
2	126.43481788	2.998658E-012	1.777866E-011	1	0.000000E+000
2	126.43931516	1.777866E-011	2.998658E-012	0	0.000000E+000
2	126.46156781	2.998658E-012	1.777866E-011	1	0.000000E+000
2	126.46221408	1.777866E-011	2.998658E-012	0	0.000000E+000
2	126.58550129	3.126564E-012	1.790656E-011	1	0.000000E+000
2	126.58604775	1.790656E-011	3.126564E-012	0	0.000000E+000
2	126.59875379	3.126564E-012	1.790656E-011	1	0.000000E+000
2	126.60067916	1.790656E-011	3.126564E-012	0	0.000000E+000
2	127.76121005	3.034575E-012	1.781457E-011	1	0.000000E+000
2	127.76131661	1.781457E-011	3.034575E-012	0	0.000000E+000
2	127.76558276	3.034575E-012	1.781457E-011	1	0.000000E+000
2	127.76628125	1.781457E-011	3.034575E-012	0	0.000000E+000
2	127.77989480	3.034575E-012	1.781457E-011	1	0.000000E+000
2	127.78043156	1.781457E-011	3.034575E-012	0	0.000000E+000
2	127.78300497	3.034575E-012	1.781457E-011	1	0.000000E+000
2	127.78406847	1.781457E-011	3.034575E-012	0	0.000000E+000
2	127.78747082	3.034575E-012	1.781457E-011	1	0.000000E+000
2	127.78866098	1.781457E-011	3.034575E-012	0	0.000000E+000
2	127.78869631	3.034575E-012	1.781457E-011	1	0.000000E+000
2	127.78906803	1.781457E-011	3.034575E-012	0	0.000000E+000
2	127.80465012	3.034575E-012	1.781457E-011	1	0.000000E+000
2	127.80654223	1.781457E-011	3.034575E-012	0	0.000000E+000
2	128.37865304	2.948903E-012	1.772890E-011	1	0.000000E+000
2	128.37882695	1.772890E-011	2.948903E-012	0	0.000000E+000
2	128.38165358	2.948903E-012	1.772890E-011	1	0.000000E+000
2	128.38190105	1.772890E-011	2.948903E-012	0	0.000000E+000
2	128.39445633	2.948903E-012	1.772890E-011	1	0.000000E+000
2	128.39924146	1.772890E-011	2.948903E-012	0	0.000000E+000
2	128.40225285	2.948903E-012	1.772890E-011	1	0.000000E+000
2	128.40296006	1.772890E-011	2.948903E-012	0	0.000000E+000
2	128.42675341	2.948903E-012	1.772890E-011	1	0.000000E+000
2	128.42809718	1.772890E-011	2.948903E-012	0	0.000000E+000
2	128.43309404	2.948903E-012	1.772890E-011	1	0.000000E+000
2	128.43380427	1.772890E-011	2.948903E-012	0	0.000000E+000
2	142.52608299	3.174439E-012	1.795444E-011	1	0.000000E+000
2	142.52666363	1.795444E-011	3.174439E-012	0	0.000000E+000
2	142.52670421	3.174439E-012	1.795444E-011	1	0.000000E+000
2	142.52943991	1.795444E-011	3.174439E-012	0	0.000000E+000
2	142.53756828	3.174439E-012	1.795444E-011	1	0.000000E+000
2	142.53858334	1.795444E-011	3.174439E-012	0	0.000000E+000
2	157.29469459	2.931101E-012	1.771110E-011	1	0.000000E+000
2	157.29489638	1.771110E-011	2.931101E-012	0	0.000000E+000
2	157.29490826	2.931101E-012	1.771110E-011	1	0.000000E+000
2	157.29625549	1.771110E-011	2.931101E-012	0	0.000000E+000
2	157.29629453	2.931101E-012	1.771110E-011	1	0.000000E+000
2	157.29731918	1.771110E-011	2.931101E-012	0	0.000000E+000
2	157.32618441	2.931101E-012	1.771110E-011	1	0.000000E+000
2	157.32652612	1.771110E-011	2.931101E-012	0	0.000000E+000
2	157.32656764	2.931101E-012	1.771110E-011	1	0.000000E+000
2	157.32851571	1.771110E-011	2.931101E-012	0	0.000000E+000
2	157.34508752	2.931101E-012	1.771110E-011	1	0.000000E+000
2	157.34556796	1.771110E-011	2.931101E-012	0	0.000000E+000
2	157.34701408	2.931101E-012	1.771110E-011	1	0.000000E+000
2	157.34717464	1.771110E-011	2.931101E-012	0	0.000000E+000
2	157.34719459	2.931101E-012	1.771110E-011	1	0.000000E+000
2	157.34925345	1.771110E-011	2.931101E-012	0	0.000000E+000
2	157.36595338	2.931101E-012	1.771110E-011	1	0.000000E+000
2	157.36689799	1.771110E-011	2.931101E-012	0	0.000000E+000
2	157.36692980	2.931101E-012	1.771110E-011	1	0.000000E+000
2	157.36782160	1.771110E-011	2.931101E-012	0	0.000000E+000
2	157.40229359	2.931101E-012	1.771110E-011	1	0.000000E+000
2	157.40423230	1.771110E-011	2.931101E-012	0	0.000000E+000
2	157.40428886	2.931101E-012	1.771110E-011	1	0.000000E+000
2	157.40530782	1.771110E-011	2.931101E-012	0	0.000000E+000
2	157.40532588	2.931101E-012	1.771110E-011	1	0.000000E+000
2	157.40798446	1.771110E-011	2.931101E-012	0	0.000000E+000
2	157.41382892	2.931101E-012	1.771110E-011	1	0.000000E+000
2	157.41483334	1.771110E-011	2.931101E-012	0	0.000000E+000
2	157.44358253	2.931101E-012	1.771110E-011	1	0.000000E+000
2	157.44413078	1.771110E-011	2.931101E-012	0	0.000000E+000
2	157.50207739	2.931101E-012	1.771110E-011	1	0.000000E+000
2	157.50237780	1.771110E-011	2.931101E-012	0	0.000000E+000
2	157.53871578	2.931101E-012	1.771110E-011	1	0.000000E+000
2	157.54016970	1.771110E-011	2.931101E-012	0	0.000000E+000
2	157.54426357	2.931101E-012	1.771110E-011	1	0.000000E+000
2	157.54644376	1.771110E-011	2.931101E-012	0	0.000000E+000
2	157.55863011	2.931101E-012	1.771110E-011	1	0.000000E+000
2	157.55922305	1.771110E-011	2.931101E-012	0	0.000000E+000
2	157.56022364	2.931101E-012	1.771110E-011	1	0.000000E+000
2	157.56128274	1.771110E-011	2.931101E-012	0	0.000000E+000
2	157.56132939	2.931101E-012	1.771110E-011	1	0.000000E+000
2	157.56341667	1.771110E-011	2.931101E-012	0	0.000000E+000
2	157.56343693	2.931101E-012	1.771110E-011	1	0.000000E+000
2	157.56530309	1.771110E-011	2.931101E-012	0	0.000000E+000
2	157.59901608	2.931101E-012	1.771110E-011	1	0.000000E+000
2	157.59924425	1.771110E-011	2.931101E-012	0	0.000000E+000
2	157.62876864	3.078990E-012	1.785899E-011	1	0.000000E+000
2	157.62877000	1.785899E-011	3.078990E-012	0	0.000000E+000
2	157.62877200	3.078990E-012	1.785899E-011	1	0.000000E+000
2	157.62936302	1.785899E-011	3.078990E-012	0	0.000000E+000
2	157.66773441	3.078990E-012	1.785899E-011	1	0.000000E+000
2	157.66853984	1.785899E-011	3.078990E-012	0	0.000000E+000
2	157.66856802	3.078990E-012	1.785899E-011	1	0.000000E+000
2	157.67132134	1.785899E-011	3.078990E-012	0	0.000000E+000
2	157.67300219	3.078990E-012	1.785899E-011	1	0.000000E+000
2	157.67309126	1.785899E-011	3.078990E-012	0	0.000000E+000
2	157.71341368	3.078990E-012	1.785899E-011	1	0.000000E+000
2	157.71496524	1.785899E-011	3.078990E-012	0	0.000000E+000
2	157.78806904	3.078990E-012	1.785899E-011	1	0.000000E+000
2	157.78864106	1.785899E-011	3.078990E-012	0	0.000000E+000
2	157.81137064	3.078990E-012	1.785899E-011	1	0.000000E+000
2	157.81162392	1.785899E-011	3.078990E-012	0	0.000000E+000
2	157.81381389	3.078990E-012	1.785899E-011	1	0.000000E+000
2	157.81461451	1.785899E-011	3.078990E-012	0	0.000000E+000
2	157.81736391	3.078990E-012	1.785899E-011	1	0.000000E+000
2	157.81772773	1.785899E-011	3.078990E-012	0	0.000000E+000
2	157.82375113	3.078990E-012	1.785899E-011	1	0.000000E+000
2	157.82609952	1.785899E-011	3.078990E-012	0	0.000000E+000
2	157.82614948	3.078990E-012	1.785899E-011	1	0.000000E+000
2	157.82617070	1.785899E-011	3.078990E-012	0	0.000000E+000
2	157.82618946	3.078990E-012	1.785899E-011	1	0.000000E+000
2	157.82726666	1.785899E-011	3.078990E-012	0	0.000000E+000
2	157.86122939	3.078990E-012	1.785899E-011	1	0.000000E+000
2	157.86142420	1.785899E-011	3.078990E-012	0	0.000000E+000
2	157.88346579	3.078990E-012	1.785899E-011	1	0.000000E+000
2	157.88781247	1.785899E-011	3.078990E-012	0	0.000000E+000
2	157.88785179	3.078990E-012	1.785899E-011	1	0.000000E+000
2	157.89191618	1.785899E-011	3.078990E-012	0	0.000000E+000
2	157.90308485	3.078990E-012	1.785899E-011	1	0.000000E+000
2	157.90362625	1.785899E-011	3.078990E-012	0	0.000000E+000
2	157.91837255	3.078990E-012	1.785899E-011	1	0.000000E+000
2	157.91845636	1.785899E-011	3.078990E-012	0	0.000000E+000
2	157.92204172	3.078990E-012	1.785899E-011	1	0.000000E+000
2	157.92378151	1.785899E-011	3.078990E-012	0	0.000000E+000
2	157.95262721	3.078990E-012	1.785899E-011	1	0.000000E+000
2	157.95372459	1.785899E-011	3.078990E-012	0	0.000000E+000
2	157.95373628	3.078990E-012	1.785899E-011	1	0.000000E+000
2	157.95383311	1.785899E-011	3.078990E-012	0	0.000000E+000
2	157.99696960	3.078990E-012	1.785899E-011	1	0.000000E+000
2	157.99859351	1.785899E-011	3.078990E-012	0	0.000000E+000
2	158.00582064	3.078990E-012	1.785899E-011	1	0.000000E+000
2	158.00749940	1.785899E-011	3.078990E-012	0	0.000000E+000
2	158.03485132	3.078990E-012	1.785899E-011	1	0.000000E+000
2	158.03490686	1.785899E-011	3.078990E-012	0	0.000000E+000
2	158.05598096	3.078990E-012	1.785899E-011	1	0.000000E+000
2	158.05714726	1.785899E-011	3.078990E-012	0	0.000000E+000
2	158.07863884	3.078990E-012	1.785899E-011	1	0.000000E+000
2	158.07946139	1.785899E-011	3.078990E-012	0	0.000000E+000
2	158.11457289	3.078990E-012	1.785899E-011	1	0.000000E+000
2	158.11550992	1.785899E-011	3.078990E-012	0	0.000000E+000
2	158.14380120	3.078990E-012	1.785899E-011	1	0.000000E+000
2	158.14444763	1.785899E-011	3.078990E-012	0	0.000000E+000
2	158.16690842	3.078990E-012	1.785899E-011	1	0.000000E+000
2	158.16787862	1.785899E-011	3.078990E-012	0	0.000000E+000
2	158.22406345	3.078990E-012	1.785899E-011	1	0.000000E+000
2	158.22549374	1.785899E-011	3.078990E-012	0	0.000000E+000
2	158.22607160	3.078990E-012	1.785899E-011	1	0.000000E+000
2	158.22634947	1.785899E-011	3.078990E-012	0	0.000000E+000
2	158.28640120	2.991937E-012	1.777194E-011	1	0.000000E+000
2	158.28664156	1.777194E-011	2.991937E-012	0	0.000000E+000
2	158.28723558	2.991937E-012	1.777194E-011	1	0.000000E+000
2	158.28800652	1.777194E-011	2.991937E-012	0	0.000000E+000
2	158.29505989	2.991937E-012	1.777194E-011	1	0.000000E+000
2	158.29755576	1.777194E-011	2.991937E-012	0	0.000000E+000
2	158.30831350	2.991937E-012	1.777194E-011	1	0.000000E+000
2	158.30967266	1.777194E-011	2.991937E-012	0	0.000000E+000
2	158.30973632	2.991937E-012	1.777194E-011	1	0.000000E+000
2	158.30992386	1.777194E-011	2.991937E-012	0	0.000000E+000
2	158.36030017	2.991937E-012	1.777194E-011	1	0.000000E+000
2	158.36212546	1.777194E-011	2.991937E-012	0	0.000000E+000
2	158.37901210	2.991937E-012	1.777194E-011	1	0.000000E+000
2	158.37905242	1.777194E-011	2.991937E-012	0	0.000000E+000
2	158.39230017	2.991937E-012	1.777194E-011	1	0.000000E+000
2	158.39676653	1.777194E-011	2.991937E-012	0	0.000000E+000
2	158.45459382	2.991937E-012	1.777194E-011	1	0.000000E+000
2	158.45642679	1.777194E-011	2.991937E-012	0	0.000000E+000
2	158.52301439	2.991937E-012	1.777194E-011	1	0.000000E+000
2	158.52437241	1.777194E-011	2.991937E-012	0	0.000000E+000
2	158.52472572	2.991937E-012	1.777194E-011	1	0.000000E+000
2	158.52553163	1.777194E-011	2.991937E-012	0	0.000000E+000
2	158.53839213	2.991937E-012	1.777194E-011	1	0.000000E+000
2	158.53850401	1.777194E-011	2.991937E-012	0	0.000000E+000
2	158.62471072	3.012829E-012	1.779283E-011	1	0.000000E+000
2	158.62565203	1.779283E-011	3.012829E-012	0	0.000000E+000
2	158.71658953	3.012829E-012	1.779283E-011	1	0.000000E+000
2	158.71805296	1.779283E-011	3.012829E-012	0	0.000000E+000
2	158.73741937	3.012829E-012	1.779283E-011	1	0.000000E+000
2	158.73800002	1.779283E-011	3.012829E-012	0	0.000000E+000
2	158.74513887	3.012829E-012	1.779283E-011	1	0.000000E+000
2	158.74535265	1.779283E-011	3.012829E-012	0	0.000000E+000
2	158.74545303	3.012829E-012	1.779283E-011	1	0.000000E+000
2	158.74708160	1.779283E-011	3.012829E-012	0	0.000000E+000
2	158.77642867	3.012829E-012	1.779283E-011	1	0.000000E+000
2	158.77813264	1.779283E-011	3.012829E-012	0	0.000000E+000
2	158.77816422	3.012829E-012	1.779283E-011	1	0.000000E+000
2	158.77863632	1.779283E-011	3.012829E-012	0	0.000000E+000
2	158.78192940	3.012829E-012	1.779283E-011	1	0.000000E+000
2	158.78211118	1.779283E-011	3.012829E-012	0	0.000000E+000
2	158.78866123	3.012829E-012	1.779283E-011	1	0.000000E+000
2	158.79041974	1.779283E-011	3.012829E-012	0	0.000000E+000
2	158.79338808	3.012829E-012	1.779283E-011	1	0.000000E+000
2	158.79347075	1.779283E-011	3.012829E-012	0	0.000000E+000
2	158.79348486	3.012829E-012	1.779283E-011	1	0.000000E+000
2	158.79442518	1.779283E-011	3.012829E-012	0	0.000000E+000
2	158.80603084	3.012829E-012	1.779283E-011	1	0.000000E+000
2	158.80617781	1.779283E-011	3.012829E-012	0	0.000000E+000
2	158.82829513	3.012829E-012	1.779283E-011	1	0.000000E+000
2	158.82873055	1.779283E-011	3.012829E-012	0	0.000000E+000
2	158.83135111	3.012829E-012	1.779283E-011	1	0.000000E+000
2	158.83291973	1.779283E-011	3.012829E-012	0	0.000000E+000
2	158.92055524	3.012829E-012	1.779283E-011	1	0.000000E+000
2	158.92060477	1.779283E-011	3.012829E-012	0	0.000000E+000
2	158.92062323	3.012829E-012	1.779283E-011	1	0.000000E+000
2	158.92072108	1.779283E-011	3.012829E-012	0	0.000000E+000
2	158.93145622	3.012829E-012	1.779283E-011	1	0.000000E+000
2	158.93393381	1.779283E-011	3.012829E-012	0	0.000000E+000
2	158.96686642	3.012829E-012	1.779283E-011	1	0.000000E+000
2	158.96740657	1.779283E-011	3.012829E-012	0	0.000000E+000
2	158.97794589	3.012829E-012	1.779283E-011	1	0.000000E+000
2	158.97806069	1.779283E-011	3.012829E-012	0	0.000000E+000
2	158.99003866	3.012829E-012	1.779283E-011	1	0.000000E+000
2	158.99091338	1.779283E-011	3.012829E-012	0	0.000000E+000
2	158.99173255	3.012829E-012	1.779283E-011	1	0.000000E+000
2	158.99278720	1.779283E-011	3.012829E-012	0	0.000000E+000
2	158.99278912	3.012829E-012	1.779283E-011	1	0.000000E+000
2	158.99587102	1.779283E-011	3.012829E-012	0	0.000000E+000
2	159.00394151	3.012829E-012	1.779283E-011	1	0.000000E+000
2	159.00835505	1.779283E-011	3.012829E-012	0	0.000000E+000
2	159.04068757	3.012829E-012	1.779283E-011	1	0.000000E+000
2	159.04153354	1.779283E-011	3.012829E-012	0	0.000000E+000
2	159.04234246	3.012829E-012	1.779283E-011	1	0.000000E+000
2	159.04340952	1.779283E-011	3.012829E-012	0	0.000000E+000
2	159.05170293	3.012829E-012	1.779283E-011	1	0.000000E+000
2	159.05359478	1.779283E-011	3.012829E-012	0	0.000000E+000
2	159.07129158	3.012829E-012	1.779283E-011	1	0.000000E+000
2	159.07679826	1.779283E-011	3.012829E-012	0	0.000000E+000
2	159.17160241	2.787417E-012	1.756742E-011	1	0.000000E+000
2	159.17485998	1.756742E-011	2.787417E-012	0	0.000000E+000
2	159.17490175	2.787417E-012	1.756742E-011	1	0.000000E+000
2	159.17556613	1.756742E-011	2.787417E-012	0	0.000000E+000
2	159.21842835	2.787417E-012	1.756742E-011	1	0.000000E+000
2	159.21893453	1.756742E-011	2.787417E-012	0	0.000000E+000
2	159.21894452	2.787417E-012	1.756742E-011	1	0.000000E+000
2	159.22113295	1.756742E-011	2.787417E-012	0	0.000000E+000
2	159.26389776	2.787417E-012	1.756742E-011	1	0.000000E+000
2	159.26591596	1.756742E-011	2.787417E-012	0	0.000000E+000
2	159.29607249	2.787417E-012	1.756742E-011	1	0.000000E+000
2	159.29680126	1.756742E-011	2.787417E-012	0	0.000000E+000
2	159.32074678	2.787417E-012	1.756742E-011	1	0.000000E+000
2	159.32249613	1.756742E-011	2.787417E-012	0	0.000000E+000
2	159.32251713	2.787417E-012	1.756742E-011	1	0.000000E+000
2	159.32262067	1.756742E-011	2.787417E-012	0	0.000000E+000
2	159.32267035	2.787417E-012	1.756742E-011	1	0.000000E+000
2	159.32318716	1.756742E-011	2.787417E-012	0	0.000000E+000
2	159.32458138	2.787417E-012	1.756742E-011	1	0.000000E+000
2	159.32476305	1.756742E-011	2.787417E-012	0	0.000000E+000
2	159.36949116	2.787417E-012	1.756742E-011	1	0.000000E+000
2	159.36961113	1.756742E-011	2.787417E-012	0	0.000000E+000
2	159.41953322	2.895936E-012	1.767594E-011	1	0.000000E+000
2	159.41959976	1.767594E-011	2.895936E-012	0	0.000000E+000
2	159.43071508	2.895936E-012	1.767594E-011	1	0.000000E+000
2	159.43088295	1.767594E-011	2.895936E-012	0	0.000000E+000
2	159.43829912	2.895936E-012	1.767594E-011	1	0.000000E+000
2	159.43924597	1.767594E-011	2.895936E-012	0	0.000000E+000
2	159.43929289	2.895936E-012	1.767594E-011	1	0.000000E+000
2	159.44063375	1.767594E-011	2.895936E-012	0	0.000000E+000
2	159.44065327	2.895936E-012	1.767594E-011	1	0.000000E+000
2	159.44232580	1.767594E-011	2.895936E-012	0	0.000000E+000
2	159.48855735	2.895936E-012	1.767594E-011	1	0.000000E+000
2	159.48876101	1.767594E-011	2.895936E-012	0	0.000000E+000
2	159.49099222	2.895936E-012	1.767594E-011	1	0.000000E+000
2	159.49167096	1.767594E-011	2.895936E-012	0	0.000000E+000
2	159.49168555	2.895936E-012	1.767594E-011	1	0.000000E+000
2	159.49284570	1.767594E-011	2.895936E-012	0	0.000000E+000
2	159.49286539	2.895936E-012	1.767594E-011	1	0.000000E+000
2	159.49493704	1.767594E-011	2.895936E-012	0	0.000000E+000
2	159.49496988	2.895936E-012	1.767594E-011	1	0.000000E+000
2	159.49568015	1.767594E-011	2.895936E-012	0	0.000000E+000
2	159.50071187	2.895936E-012	1.767594E-011	1	0.000000E+000
2	159.50074772	1.767594E-011	2.895936E-012	0	0.000000E+000
2	159.51342241	2.895936E-012	1.767594E-011	1	0.000000E+000
2	159.51400915	1.767594E-011	2.895936E-012	0	0.000000E+000
2	159.55028672	2.895936E-012	1.767594E-011	1	0.000000E+000
2	159.55156940	1.767594E-011	2.895936E-012	0	0.000000E+000
2	159.55160151	2.895936E-012	1.767594E-011	1	0.000000E+000
2	159.55309638	1.767594E-011	2.895936E-012	0	0.000000E+000
2	159.58012218	2.895936E-012	1.767594E-011	1	0.000000E+000
2	159.58071877	1.767594E-011	2.895936E-012	0	0.000000E+000
2	159.73737685	2.934971E-012	1.771497E-011	1	0.000000E+000
2	159.73799820	1.771497E-011	2.934971E-012	0	0.000000E+000
2	159.74793728	2.934971E-012	1.771497E-011	1	0.000000E+000
2	159.74923995	1.771497E-011	2.934971E-012	0	0.000000E+000
2	159.79837346	2.934971E-012	1.771497E-011	1	0.000000E+000
2	159.79984179	1.771497E-011	2.934971E-012	0	0.000000E+000
2	159.79987357	2.934971E-012	1.771497E-011	1	0.000000E+000
2	159.80021092	1.771497E-011	2.934971E-012	0	0.000000E+000
2	159.82427198	2.934971E-012	1.771497E-011	1	0.000000E+000
2	159.82448468	1.771497E-011	2.934971E-012	0	0.000000E+000
2	159.82448509	2.934971E-012	1.771497E-011	1	0.000000E+000
2	159.82532590	1.771497E-011	2.934971E-012	0	0.000000E+000
2	159.82577524	2.934971E-012	1.771497E-011	1	0.000000E+000
2	159.82600948	1.771497E-011	2.934971E-012	0	0.000000E+000
2	159.86244982	2.934971E-012	1.771497E-011	1	0.000000E+000
2	159.86428636	1.771497E-011	2.934971E-012	0	0.000000E+000
2	159.86515234	2.934971E-012	1.771497E-011	1	0.000000E+000
2	159.86904062	1.771497E-011	2.934971E-012	0	0.000000E+000
2	159.92417900	2.934971E-012	1.771497E-011	1	0.000000E+000
2	159.92516600	1.771497E-011	2.934971E-012	0	0.000000E+000
2	160.00373269	2.940687E-012	1.772069E-011	1	0.000000E+000
2	160.00467613	1.772069E-011	2.940687E-012	0	0.000000E+000
2	160.00468460	2.940687E-012	1.772069E-011	1	0.000000E+000
2	160.00533676	1.772069E-011	2.940687E-012	0	0.000000E+000
2	160.00537014	2.940687E-012	1.772069E-011	1	0.000000E+000
2	160.00761446	1.772069E-011	2.940687E-012	0	0.000000E+000
2	160.01250299	2.940687E-012	1.772069E-011	1	0.000000E+000
2	160.01302715	1.772069E-011	2.940687E-012	0	0.000000E+000
2	160.02348731	2.940687E-012	1.772069E-011	1	0.000000E+000
2	160.02454144	1.772069E-011	2.940687E-012	0	0.000000E+000
2	160.05486106	2.940687E-012	1.772069E-011	1	0.000000E+000
2	160.05539023	1.772069E-011	2.940687E-012	0	0.000000E+000
2	160.05540991	2.940687E-012	1.772069E-011	1	0.000000E+000
2	160.05546053	1.772069E-011	2.940687E-012	0	0.000000E+000
2	160.06638120	2.940687E-012	1.772069E-011	1	0.000000E+000
2	160.06815690	1.772069E-011	2.940687E-012	0	0.000000E+000
2	160.08187975	2.940687E-012	1.772069E-011	1	0.000000E+000
2	160.08659095	1.772069E-011	2.940687E-012	0	0.000000E+000
2	160.09451937	2.940687E-012	1.772069E-011	1	0.000000E+000
2	160.09668736	1.772069E-011	2.940687E-012	0	0.000000E+000
2	211.02913169	2.983857E-012	1.776386E-011	1	0.000000E+000
2	211.03067692	1.776386E-011	2.983857E-012	0	0.000000E+000
2	211.03093771	2.983857E-012	1.776386E-011	1	0.000000E+000
2	211.03247882	1.776386E-011	2.983857E-012	0	0.000000E+000
2	211.17200064	3.006891E-012	1.778689E-011	1	0.000000E+000
2	211.17271585	1.778689E-011	3.006891E-012	0	0.000000E+000
2	211.17402097	3.006891E-012	1.778689E-011	1	0.000000E+000
2	211.17603903	1.778689E-011	3.006891E-012	0	0.000000E+000
2	211.17906901	3.006891E-012	1.778689E-011	1	0.000000E+000
2	211.18019158	1.778689E-011	3.006891E-012	0	0.000000E+000
2	211.22906143	3.006891E-012	1.778689E-011	1	0.000000E+000
2	211.22934848	1.778689E-011	3.006891E-012	0	0.000000E+000
2	211.22937124	3.006891E-012	1.778689E-011	1	0.000000E+000
2	211.22998668	1.778689E-011	3.006891E-012	0	0.000000E+000
2	212.30744523	2.874422E-012	1.765442E-011	1	0.000000E+000
2	212.30857427	1.765442E-011	2.874422E-012	0	0.000000E+000
2	212.34530718	2.874422E-012	1.765442E-011	1	0.000000E+000
2	212.34730350	1.765442E-011	2.874422E-012	0	0.000000E+000
2	212.35787305	2.874422E-012	1.765442E-011	1	0.000000E+000
2	212.35830189	1.765442E-011	2.874422E-012	0	0.000000E+000
2	212.36429562	2.874422E-012	1.765442E-011	1	0.000000E+000
2	212.36482188	1.765442E-011	2.874422E-012	0	0.000000E+000
2	212.38009797	2.874422E-012	1.765442E-011	1	0.000000E+000
2	212.38228694	1.765442E-011	2.874422E-012	0	0.000000E+000
2	212.39051300	2.874422E-012	1.765442E-011	1	0.000000E+000
2	212.39210346	1.765442E-011	2.874422E-012	0	0.000000E+000
2	212.44737038	2.874422E-012	1.765442E-011	1	0.000000E+000
2	212.44907071	1.765442E-011	2.874422E-012	0	0.000000E+000
2	212.44909834	2.874422E-012	1.765442E-011	1	0.000000E+000
2	212.44942582	1.765442E-011	2.874422E-012	0	0.000000E+000
2	212.45019815	2.874422E-012	1.765442E-011	1	0.000000E+000
2	212.45242971	1.765442E-011	2.874422E-012	0	0.000000E+000
2	212.45248875	2.874422E-012	1.765442E-011	1	0.000000E+000
2	212.45286267	1.765442E-011	2.874422E-012	0	0.000000E+000
2	212.47023058	2.874422E-012	1.765442E-011	1	0.000000E+000
2	212.47098937	1.765442E-011	2.874422E-012	0	0.000000E+000
2	212.47709522	2.874422E-012	1.765442E-011	1	0.000000E+000
2	212.47868029	1.765442E-011	2.874422E-012	0	0.000000E+000
2	212.47869831	2.874422E-012	1.765442E-011	1	0.000000E+000
2	212.48257995	1.765442E-011	2.874422E-012	0	0.000000E+000
2	212.51113463	2.874422E-012	1.765442E-011	1	0.000000E+000
2	212.51165776	1.765442E-011	2.874422E-012	0	0.000000E+000
2	212.53399694	2.874422E-012	1.765442E-011	1	0.000000E+000
2	212.53491323	1.765442E-011	2.874422E-012	0	0.000000E+000
2	212.54400260	2.874422E-012	1.765442E-011	1	0.000000E+000
2	212.54410337	1.765442E-011	2.874422E-012	0	0.000000E+000
2	212.54414895	2.874422E-012	1.765442E-011	1	0.000000E+000
2	212.54569017	1.765442E-011	2.874422E-012	0	0.000000E+000
2	212.54896495	2.874422E-012	1.765442E-011	1	0.000000E+000
2	212.55000903	1.765442E-011	2.874422E-012	0	0.000000E+000
2	212.55001788	2.874422E-012	1.765442E-011	1	0.000000E+000
2	212.55172288	1.765442E-011	2.874422E-012	0	0.000000E+000
2	212.59250346	2.874422E-012	1.765442E-011	1	0.000000E+000
2	212.59267870	1.765442E-011	2.874422E-012	0	0.000000E+000
2	212.61703101	2.856167E-012	1.763617E-011	1	0.000000E+000
2	212.61733938	1.763617E-011	2.856167E-012	0	0.000000E+000
2	212.62363012	2.856167E-012	1.763617E-011	1	0.000000E+000
2	212.62413557	1.763617E-011	2.856167E-012	0	0.000000E+000
2	212.62890819	2.856167E-012	1.763617E-011	1	0.000000E+000
2	212.62913157	1.763617E-011	2.856167E-012	0	0.000000E+000
2	212.63338973	2.856167E-012	1.763617E-011	1	0.000000E+000
2	212.63455469	1.763617E-011	2.856167E-012	0	0.000000E+000
2	212.65310683	2.856167E-012	1.763617E-011	1	0.000000E+000
2	212.65549539	1.763617E-011	2.856167E-012	0	0.000000E+000
2	212.66228381	2.856167E-012	1.763617E-011	1	0.000000E+000
2	212.66367282	1.763617E-011	2.856167E-012	0	0.000000E+000
2	212.66380625	2.856167E-012	1.763617E-011	1	0.000000E+000
2	212.66444346	1.763617E-011	2.856167E-012	0	0.000000E+000
2	212.68358230	2.856167E-012	1.763617E-011	1	0.000000E+000
2	212.68394979	1.763617E-011	2.856167E-012	0	0.000000E+000
2	212.68400209	2.856167E-012	1.763617E-011	1	0.000000E+000
2	212.68504316	1.763617E-011	2.856167E-012	0	0.000000E+000
2	212.68885341	2.856167E-012	1.763617E-011	1	0.000000E+000
2	212.69092530	1.763617E-011	2.856167E-012	0	0.000000E+000
2	212.69793360	2.856167E-012	1.763617E-011	1	0.000000E+000
2	212.69978815	1.763617E-011	2.856167E-012	0	0.000000E+000
2	212.69981975	2.856167E-012	1.763617E-011	1	0.000000E+000
2	212.69995674	1.763617E-011	2.856167E-012	0	0.000000E+000
2	212.70000482	2.856167E-012	1.763617E-011	1	0.000000E+000
2	212.70247490	1.763617E-011	2.856167E-012	0	0.000000E+000
2	212.70249107	2.856167E-012	1.763617E-011	1	0.000000E+000
2	212.70695781	1.763617E-011	2.856167E-012	0	0.000000E+000
2	212.72927607	2.856167E-012	1.763617E-011	1	0.000000E+000
2	212.73003880	1.763617E-011	2.856167E-012	0	0.000000E+000
2	212.75187981	2.856167E-012	1.763617E-011	1	0.000000E+000
2	212.75306787	1.763617E-011	2.856167E-012	0	0.000000E+000
2	212.75309942	2.856167E-012	1.763617E-011	1	0.000000E+000
2	212.75338455	1.763617E-011	2.856167E-012	0	0.000000E+000
2	212.75422206	2.856167E-012	1.763617E-011	1	0.000000E+000
2	212.75604625	1.763617E-011	2.856167E-012	0	0.000000E+000
2	212.76053859	2.856167E-012	1.763617E-011	1	0.000000E+000
2	212.76181893	1.763617E-011	2.856167E-012	0	0.000000E+000
2	212.76934308	2.856167E-012	1.763617E-011	1	0.000000E+000
2	212.77301275	1.763617E-011	2.856167E-012	0	0.000000E+000
2	212.77303035	2.856167E-012	1.763617E-011	1	0.000000E+000
2	212.77310837	1.763617E-011	2.856167E-012	0	0.000000E+000
2	212.77827759	2.856167E-012	1.763617E-011	1	0.000000E+000
2	212.77886249	1.763617E-011	2.856167E-012	0	0.000000E+000
2	212.77893637	2.856167E-012	1.763617E-011	1	0.000000E+000
2	212.78036076	1.763617E-011	2.856167E-012	0	0.000000E+000
2	212.79047647	2.856167E-012	1.763617E-011	1	0.000000E+000
2	212.79334218	1.763617E-011	2.856167E-012	0	0.000000E+000
2	212.80494790	2.856167E-012	1.763617E-011	1	0.000000E+000
2	212.80984758	1.763617E-011	2.856167E-012	0	0.000000E+000
2	212.83359673	2.856167E-012	1.763617E-011	1	0.000000E+000
2	212.83363721	1.763617E-011	2.856167E-012	0	0.000000E+000
2	212.83779859	2.856167E-012	1.763617E-011	1	0.000000E+000
2	212.83783646	1.763617E-011	2.856167E-012	0	0.000000E+000
2	212.85245711	2.856167E-012	1.763617E-011	1	0.000000E+000
2	212.85290297	1.763617E-011	2.856167E-012	0	0.000000E+000
2	213.69557788	2.939121E-012	1.771912E-011	1	0.000000E+000
2	213.69662925	1.771912E-011	2.939121E-012	0	0.000000E+000
2	213.76688460	2.939121E-012	1.771912E-011	1	0.000000E+000
2	213.76763635	1.771912E-011	2.939121E-012	0	0.000000E+000
2	213.77258957	2.939121E-012	1.771912E-011	1	0.000000E+000
2	213.77269758	1.771912E-011	2.939121E-012	0	0.000000E+000
2	213.77286043	2.939121E-012	1.771912E-011	1	0.000000E+000
2	213.77305333	1.771912E-011	2.939121E-012	0	0.000000E+000
2	213.78307817	2.939121E-012	1.771912E-011	1	0.000000E+000
2	213.78308647	1.771912E-011	2.939121E-012	0	0.000000E+000
2	213.80976234	2.939121E-012	1.771912E-011	1	0.000000E+000
2	213.81137793	1.771912E-011	2.939121E-012	0	0.000000E+000
2	213.81143539	2.939121E-012	1.771912E-011	1	0.000000E+000
2	213.81227101	1.771912E-011	2.939121E-012	0	0.000000E+000
2	213.85542894	2.939121E-012	1.771912E-011	1	0.000000E+000
2	213.85562546	1.771912E-011	2.939121E-012	0	0.000000E+000
2	213.94800294	2.868810E-012	1.764881E-011	1	0.000000E+000
2	213.95067924	1.764881E-011	2.868810E-012	0	0.000000E+000
2	213.96523137	2.868810E-012	1.764881E-011	1	0.000000E+000
2	213.96547102	1.764881E-011	2.868810E-012	0	0.000000E+000
2	213.98614760	2.868810E-012	1.764881E-011	1	0.000000E+000
2	213.98627305	1.764881E-011	2.868810E-012	0	0.000000E+000
2	213.99713969	2.868810E-012	1.764881E-011	1	0.000000E+000
2	213.99901300	1.764881E-011	2.868810E-012	0	0.000000E+000
2	214.07280675	2.991969E-012	1.777197E-011	1	0.000000E+000
2	214.07694222	1.777197E-011	2.991969E-012	0	0.000000E+000
2	214.07947556	2.991969E-012	1.777197E-011	1	0.000000E+000
2	214.08059135	1.777197E-011	2.991969E-012	0	0.000000E+000
2	214.09048533	2.991969E-012	1.777197E-011	1	0.000000E+000
2	214.09222540	1.777197E-011	2.991969E-012	0	0.000000E+000
2	214.09224440	2.991969E-012	1.777197E-011	1	0.000000E+000
2	214.09310248	1.777197E-011	2.991969E-012	0	0.000000E+000
2	214.09349920	2.991969E-012	1.777197E-011	1	0.000000E+000
2	214.09362905	1.777197E-011	2.991969E-012	0	0.000000E+000
2	214.21043979	2.973889E-012	1.775389E-011	1	0.000000E+000
2	214.21219356	1.775389E-011	2.973889E-012	0	0.000000E+000
2	214.21261900	2.973889E-012	1.775389E-011	1	0.000000E+000
2	214.21398547	1.775389E-011	2.973889E-012	0	0.000000E+000
2	214.21401659	2.973889E-012	1.775389E-011	1	0.000000E+000
2	214.21916817	1.775389E-011	2.973889E-012	0	0.000000E+000
2	214.25889922	2.973889E-012	1.775389E-011	1	0.000000E+000
2	214.25949977	1.775389E-011	2.973889E-012	0	0.000000E+000
2	214.25952535	2.973889E-012	1.775389E-011	1	0.000000E+000
2	214.25968844	1.775389E-011	2.973889E-012	0	0.000000E+000
2	214.27811579	2.973889E-012	1.775389E-011	1	0.000000E+000
2	214.27861071	1.775389E-011	2.973889E-012	0	0.000000E+000
2	214.28155731	2.973889E-012	1.775389E-011	1	0.000000E+000
2	214.28248962	1.775389E-011	2.973889E-012	0	0.000000E+000
2	214.29014492	2.973889E-012	1.775389E-011	1	0.000000E+000
2	214.29028360	1.775389E-011	2.973889E-012	0	0.000000E+000
2	214.31950322	2.973889E-012	1.775389E-011	1	0.000000E+000
2	214.31970909	1.775389E-011	2.973889E-012	0	0.000000E+000
2	214.33689261	2.973889E-012	1.775389E-011	1	0.000000E+000
2	214.33869628	1.775389E-011	2.973889E-012	0	0.000000E+000
2	214.34397881	2.973889E-012	1.775389E-011	1	0.000000E+000
2	214.34645653	1.775389E-011	2.973889E-012	0	0.000000E+000
2	214.34651326	2.973889E-012	1.775389E-011	1	0.000000E+000
2	214.34763206	1.775389E-011	2.973889E-012	0	0.000000E+000
2	214.37013181	2.973889E-012	1.775389E-011	1	0.000000E+000
2	214.37100540	1.775389E-011	2.973889E-012	0	0.000000E+000
2	214.39954206	2.973889E-012	1.775389E-011	1	0.000000E+000
2	214.40040179	1.775389E-011	2.973889E-012	0	0.000000E+000
2	214.43052304	2.973889E-012	1.775389E-011	1	0.000000E+000
2	214.43058250	1.775389E-011	2.973889E-012	0	0.000000E+000
2	214.44164924	2.973889E-012	1.775389E-011	1	0.000000E+000
2	214.44235565	1.775389E-011	2.973889E-012	0	0.000000E+000
2	214.44241047	2.973889E-012	1.775389E-011	1	0.000000E+000
2	214.44327009	1.775389E-011	2.973889E-012	0	0.000000E+000
2	214.44919204	2.973889E-012	1.775389E-011	1	0.000000E+000
2	214.45223116	1.775389E-011	2.973889E-012	0	0.000000E+000
2	214.45577227	2.973889E-012	1.775389E-011	1	0.000000E+000
2	214.45660805	1.775389E-011	2.973889E-012	0	0.000000E+000
2	214.47337928	2.973889E-012	1.775389E-011	1	0.000000E+000
2	214.47571063	1.775389E-011	2.973889E-012	0	0.000000E+000
2	214.47784392	2.973889E-012	1.775389E-011	1	0.000000E+000
2	214.48031106	1.775389E-011	2.973889E-012	0	0.000000E+000
2	214.49087404	2.973889E-012	1.775389E-011	1	0.000000E+000
2	214.49169449	1.775389E-011	2.973889E-012	0	0.000000E+000
2	214.49174804	2.973889E-012	1.775389E-011	1	0.000000E+000
2	214.49181361	1.775389E-011	2.973889E-012	0	0.000000E+000
2	214.49671697	2.973889E-012	1.775389E-011	1	0.000000E+000
2	214.49685461	1.775389E-011	2.973889E-012	0	0.000000E+000
2	214.50073376	2.973889E-012	1.775389E-011	1	0.000000E+000
2	214.50273214	1.775389E-011	2.973889E-012	0	0.000000E+000
2	214.50565362	2.973889E-012	1.775389E-011	1	0.000000E+000
2	214.50972932	1.775389E-011	2.973889E-012	0	0.000000E+000
2	214.50975584	2.973889E-012	1.775389E-011	1	0.000000E+000
2	214.50989090	1.775389E-011	2.973889E-012	0	0.000000E+000
2	214.53983852	2.973889E-012	1.775389E-011	1	0.000000E+000
2	214.54020979	1.775389E-011	2.973889E-012	0	0.000000E+000
2	214.56282327	2.973889E-012	1.775389E-011	1	0.000000E+000
2	214.56396779	1.775389E-011	2.973889E-012	0	0.000000E+000
2	214.58212536	2.973889E-012	1.775389E-011	1	0.000000E+000
2	214.58349857	1.775389E-011	2.973889E-012	0	0.000000E+000
2	214.60405839	2.973889E-012	1.775389E-011	1	0.000000E+000
2	214.60495334	1.775389E-011	2.973889E-012	0	0.000000E+000
2	214.60511871	2.973889E-012	1.775389E-011	1	0.000000E+000
2	214.60549210	1.775389E-011	2.973889E-012	0	0.000000E+000
2	214.61176329	2.973889E-012	1.775389E-011	1	0.000000E+000
2	214.61178415	1.775389E-011	2.973889E-012	0	0.000000E+000
2	214.61181402	2.973889E-012	1.775389E-011	1	0.000000E+000
2	214.61187407	1.775389E-011	2.973889E-012	0	0.000000E+000
2	214.61418379	2.973889E-012	1.775389E-011	1	0.000000E+000
2	214.61486699	1.775389E-011	2.973889E-012	0	0.000000E+000
2	214.61683950	2.973889E-012	1.775389E-011	1	0.000000E+000
2	214.61864370	1.775389E-011	2.973889E-012	0	0.000000E+000
2	214.63433203	2.973889E-012	1.775389E-011	1	0.000000E+000
2	214.63480467	1.775389E-011	2.973889E-012	0	0.000000E+000
2	214.66211563	2.973889E-012	1.775389E-011	1	0.000000E+000
2	214.66271572	1.775389E-011	2.973889E-012	0	0.000000E+000
2	214.67129860	2.973889E-012	1.775389E-011	1	0.000000E+000
2	214.67421137	1.775389E-011	2.973889E-012	0	0.000000E+000
2	214.69330153	2.973889E-012	1.775389E-011	1	0.000000E+000
2	214.69403992	1.775389E-011	2.973889E-012	0	0.000000E+000
2	214.69405122	2.973889E-012	1.775389E-011	1	0.000000E+000
2	214.69420623	1.775389E-011	2.973889E-012	0	0.000000E+000
2	214.69475395	2.973889E-012	1.775389E-011	1	0.000000E+000
2	214.69478134	1.775389E-011	2.973889E-012	0	0.000000E+000
2	214.69478284	2.973889E-012	1.775389E-011	1	0.000000E+000
2	214.69637964	1.775389E-011	2.973889E-012	0	0.000000E+000
2	214.69773848	2.973889E-012	1.775389E-011	1	0.000000E+000
2	214.69870912	1.775389E-011	2.973889E-012	0	0.000000E+000
2	214.73973438	2.973889E-012	1.775389E-011	1	0.000000E+000
2	214.74386413	1.775389E-011	2.973889E-012	0	0.000000E+000
2	214.75740496	2.973889E-012	1.775389E-011	1	0.000000E+000
2	214.75764249	1.775389E-011	2.973889E-012	0	0.000000E+000
2	214.77128380	2.973889E-012	1.775389E-011	1	0.000000E+000
2	214.77250486	1.775389E-011	2.973889E-012	0	0.000000E+000
2	214.77253192	2.973889E-012	1.775389E-011	1	0.000000E+000
2	214.77259509	1.775389E-011	2.973889E-012	0	0.000000E+000
2	214.77262986	2.973889E-012	1.775389E-011	1	0.000000E+000
2	214.77343729	1.775389E-011	2.973889E-012	0	0.000000E+000
2	214.78873196	2.973889E-012	1.775389E-011	1	0.000000E+000
2	214.79215937	1.775389E-011	2.973889E-012	0	0.000000E+000
2	214.79216756	2.973889E-012	1.775389E-011	1	0.000000E+000
2	214.79256347	1.775389E-011	2.973889E-012	0	0.000000E+000
2	214.81274170	2.973889E-012	1.775389E-011	1	0.000000E+000
2	214.81280364	1.775389E-011	2.973889E-012	0	0.000000E+000
2	214.81816345	2.973889E-012	1.775389E-011	1	0.000000E+000
2	214.82066032	1.775389E-011	2.973889E-012	0	0.000000E+000
2	214.82068149	2.973889E-012	1.775389E-011	1	0.000000E+000
2	214.82078290	1.775389E-011	2.973889E-012	0	0.000000E+000
2	214.82665254	2.973889E-012	1.775389E-011	1	0.000000E+000
2	214.82730401	1.775389E-011	2.973889E-012	0	0.000000E+000
2	214.82829463	2.973889E-012	1.775389E-011	1	0.000000E+000
2	214.83112265	1.775389E-011	2.973889E-012	0	0.000000E+000
2	214.84435678	2.973889E-012	1.775389E-011	1	0.000000E+000
2	214.84664774	1.775389E-011	2.973889E-012	0	0.000000E+000
2	214.86846379	2.973889E-012	1.775389E-011	1	0.000000E+000
2	214.87019319	1.775389E-011	2.973889E-012	0	0.000000E+000
2	214.87301406	2.973889E-012	1.775389E-011	1	0.000000E+000
2	214.87348095	1.775389E-011	2.973889E-012	0	0.000000E+000
2	214.87350507	2.973889E-012	1.775389E-011	1	0.000000E+000
2	214.87391632	1.775389E-011	2.973889E-012	0	0.000000E+000
2	214.87394005	2.973889E-012	1.775389E-011	1	0.000000E+000
2	214.87435963	1.775389E-011	2.973889E-012	0	0.000000E+000
2	214.87438586	2.973889E-012	1.775389E-011	1	0.000000E+000
2	214.87469564	1.775389E-011	2.973889E-012	0	0.000000E+000
2	214.90057001	2.973889E-012	1.775389E-011	1	0.000000E+000
2	214.90149294	1.775389E-011	2.973889E-012	0	0.000000E+000
2	214.91809616	2.973889E-012	1.775389E-011	1	0.000000E+000
2	214.91823437	1.775389E-011	2.973889E-012	0	0.000000E+000
2	215.21216049	3.048075E-012	1.782808E-011	1	0.000000E+000
2	215.21259887	1.782808E-011	3.048075E-012	0	0.000000E+000
2	215.21453150	3.048075E-012	1.782808E-011	1	0.000000E+000
2	215.21540718	1.782808E-011	3.048075E-012	0	0.000000E+000
2	215.25541858	3.048075E-012	1.782808E-011	1	0.000000E+000
2	215.25590594	1.782808E-011	3.048075E-012	0	0.000000E+000
2	215.41186630	2.955474E-012	1.773547E-011	1	0.000000E+000
2	215.41206817	1.773547E-011	2.955474E-012	0	0.000000E+000
2	215.41215435	2.955474E-012	1.773547E-011	1	0.000000E+000
2	215.41234794	1.773547E-011	2.955474E-012	0	0.000000E+000
2	215.41496485	2.955474E-012	1.773547E-011	1	0.000000E+000
2	215.41836686	1.773547E-011	2.955474E-012	0	0.000000E+000
2	215.44702665	2.955474E-012	1.773547E-011	1	0.000000E+000
2	215.44808984	1.773547E-011	2.955474E-012	0	0.000000E+000
2	215.48357376	2.955474E-012	1.773547E-011	1	0.000000E+000
2	215.48618281	1.773547E-011	2.955474E-012	0	0.000000E+000
2	215.48642095	2.955474E-012	1.773547E-011	1	0.000000E+000
2	215.48959278	1.773547E-011	2.955474E-012	0	0.000000E+000
2	215.49054755	2.955474E-012	1.773547E-011	1	0.000000E+000
2	215.49111659	1.773547E-011	2.955474E-012	0	0.000000E+000
2	215.50953351	2.955474E-012	1.773547E-011	1	0.000000E+000
2	215.50981309	1.773547E-011	2.955474E-012	0	0.000000E+000
2	215.51675682	2.955474E-012	1.773547E-011	1	0.000000E+000
2	215.51721865	1.773547E-011	2.955474E-012	0	0.000000E+000
2	215.51724101	2.955474E-012	1.773547E-011	1	0.000000E+000
2	215.51923257	1.773547E-011	2.955474E-012	0	0.000000E+000
2	215.53514755	2.955474E-012	1.773547E-011	1	0.000000E+000
2	215.53600579	1.773547E-011	2.955474E-012	0	0.000000E+000
2	215.53601720	2.955474E-012	1.773547E-011	1	0.000000E+000
2	215.53631662	1.773547E-011	2.955474E-012	0	0.000000E+000
2	215.53862358	2.955474E-012	1.773547E-011	1	0.000000E+000
2	215.53866067	1.773547E-011	2.955474E-012	0	0.000000E+000
2	215.68221006	2.862222E-012	1.764222E-011	1	0.000000E+000
2	215.68372941	1.764222E-011	2.862222E-012	0	0.000000E+000
2	215.70580372	2.862222E-012	1.764222E-011	1	0.000000E+000
2	215.70666059	1.764222E-011	2.862222E-012	0	0.000000E+000
2	215.77735425	2.862222E-012	1.764222E-011	1	0.000000E+000
2	215.77760734	1.764222E-011	2.862222E-012	0	0.000000E+000
2	215.80568103	2.862222E-012	1.764222E-011	1	0.000000E+000
2	215.80899104	1.764222E-011	2.862222E-012	0	0.000000E+000
2	215.81168283	2.862222E-012	1.764222E-011	1	0.000000E+000
2	215.81517762	1.764222E-011	2.862222E-012	0	0.000000E+000
2	215.88958952	2.945949E-012	1.772595E-011	1	0.000000E+000
2	215.89033100	1.772595E-011	2.945949E-012	0	0.000000E+000
2	215.89136221	2.945949E-012	1.772595E-011	1	0.000000E+000
2	215.89230745	1.772595E-011	2.945949E-012	0	0.000000E+000
2	215.89233161	2.945949E-012	1.772595E-011	1	0.000000E+000
2	215.89255578	1.772595E-011	2.945949E-012	0	0.000000E+000
2	215.90127268	2.945949E-012	1.772595E-011	1	0.000000E+000
2	215.90168983	1.772595E-011	2.945949E-012	0	0.000000E+000
2	216.05805575	2.931545E-012	1.771155E-011	1	0.000000E+000
2	216.05835456	1.771155E-011	2.931545E-012	0	0.000000E+000
2	216.05841381	2.931545E-012	1.771155E-011	1	0.000000E+000
2	216.05883342	1.771155E-011	2.931545E-012	0	0.000000E+000
2	216.09293204	2.931545E-012	1.771155E-011	1	0.000000E+000
2	216.09428919	1.771155E-011	2.931545E-012	0	0.000000E+000
2	216.11416765	2.931545E-012	1.771155E-011	1	0.000000E+000
2	216.11499544	1.771155E-011	2.931545E-012	0	0.000000E+000
2	216.11502571	2.931545E-012	1.771155E-011	1	0.000000E+000
2	216.11646367	1.771155E-011	2.931545E-012	0	0.000000E+000
2	216.12696622	2.931545E-012	1.771155E-011	1	0.000000E+000
2	216.12772824	1.771155E-011	2.931545E-012	0	0.000000E+000
2	216.12774973	2.931545E-012	1.771155E-011	1	0.000000E+000
2	216.13158106	1.771155E-011	2.931545E-012	0	0.000000E+000
2	216.15361793	2.931545E-012	1.771155E-011	1	0.000000E+000
2	216.15578894	1.771155E-011	2.931545E-012	0	0.000000E+000
2	216.16726725	2.931545E-012	1.771155E-011	1	0.000000E+000
2	216.16789805	1.771155E-011	2.931545E-012	0	0.000000E+000
2	216.20248659	2.931545E-012	1.771155E-011	1	0.000000E+000
2	216.20307718	1.771155E-011	2.931545E-012	0	0.000000E+000
2	216.22129261	2.931545E-012	1.771155E-011	1	0.000000E+000
2	216.22236216	1.771155E-011	2.931545E-012	0	0.000000E+000
2	216.22238191	2.931545E-012	1.771155E-011	1	0.000000E+000
2	216.22250256	1.771155E-011	2.931545E-012	0	0.000000E+000
2	216.23007520	2.931545E-012	1.771155E-011	1	0.000000E+000
2	216.23052331	1.771155E-011	2.931545E-012	0	0.000000E+000
2	216.25813498	2.931545E-012	1.771155E-011	1	0.000000E+000
2	216.25882855	1.771155E-011	2.931545E-012	0	0.000000E+000
2	216.25889995	2.931545E-012	1.771155E-011	1	0.000000E+000
2	216.25945954	1.771155E-011	2.931545E-012	0	0.000000E+000
2	216.25990376	2.931545E-012	1.771155E-011	1	0.000000E+000
2	216.26253084	1.771155E-011	2.931545E-012	0	0.000000E+000
2	216.26255537	2.931545E-012	1.771155E-011	1	0.000000E+000
2	216.26289207	1.771155E-011	2.931545E-012	0	0.000000E+000
2	216.27191641	2.931545E-012	1.771155E-011	1	0.000000E+000
2	216.27428505	1.771155E-011	2.931545E-012	0	0.000000E+000
2	216.27873229	2.931545E-012	1.771155E-011	1	0.000000E+000
2	216.27875836	1.771155E-011	2.931545E-012	0	0.000000E+000
2	216.28065659	2.931545E-012	1.771155E-011	1	0.000000E+000
2	216.28073008	1.771155E-011	2.931545E-012	0	0.000000E+000
2	216.28142358	2.931545E-012	1.771155E-011	1	0.000000E+000
2	216.28443911	1.771155E-011	2.931545E-012	0	0.000000E+000
2	216.30435238	2.931545E-012	1.771155E-011	1	0.000000E+000
2	216.30732338	1.771155E-011	2.931545E-012	0	0.000000E+000
2	216.30733368	2.931545E-012	1.771155E-011	1	0.000000E+000
2	216.31109737	1.771155E-011	2.931545E-012	0	0.000000E+000
2	216.31111753	2.931545E-012	1.771155E-011	1	0.000000E+000
2	216.31153258	1.771155E-011	2.931545E-012	0	0.000000E+000
2	216.32933109	2.931545E-012	1.771155E-011	1	0.000000E+000
2	216.33025434	1.771155E-011	2.931545E-012	0	0.000000E+000
2	216.33168681	2.931545E-012	1.771155E-011	1	0.000000E+000
2	216.33174746	1.771155E-011	2.931545E-012	0	0.000000E+000
2	216.34437414	2.931545E-012	1.771155E-011	1	0.000000E+000
2	216.34495799	1.771155E-011	2.931545E-012	0	0.000000E+000
2	216.35532361	2.931545E-012	1.771155E-011	1	0.000000E+000
2	216.35619050	1.771155E-011	2.931545E-012	0	0.000000E+000
2	216.36267415	2.931545E-012	1.771155E-011	1	0.000000E+000
2	216.36347469	1.771155E-011	2.931545E-012	0	0.000000E+000
2	216.40371036	2.931545E-012	1.771155E-011	1	0.000000E+000
2	216.40958169	1.771155E-011	2.931545E-012	0	0.000000E+000
2	216.42729268	2.931545E-012	1.771155E-011	1	0.000000E+000
2	216.42975375	1.771155E-011	2.931545E-012	0	0.000000E+000
2	216.48306095	2.931545E-012	1.771155E-011	1	0.000000E+000
2	216.48475675	1.771155E-011	2.931545E-012	0	0.000000E+000
2	216.52207752	2.931545E-012	1.771155E-011	1	0.000000E+000
2	216.52330296	1.771155E-011	2.931545E-012	0	0.000000E+000
2	216.52332597	2.931545E-012	1.771155E-011	1	0.000000E+000
2	216.52585647	1.771155E-011	2.931545E-012	0	0.000000E+000
2	217.08450310	2.876547E-012	1.765655E-011	1	0.000000E+000
2	217.08475534	1.765655E-011	2.876547E-012	0	0.000000E+000
2	217.08498727	2.876547E-012	1.765655E-011	1	0.000000E+000
2	217.08546379	1.765655E-011	2.876547E-012	0	0.000000E+000
2	217.09537883	2.876547E-012	1.765655E-011	1	0.000000E+000
2	217.09574977	1.765655E-011	2.876547E-012	0	0.000000E+000
2	217.09713758	2.876547E-012	1.765655E-011	1	0.000000E+000
2	217.09947404	1.765655E-011	2.876547E-012	0	0.000000E+000
2	217.09950833	2.876547E-012	1.765655E-011	1	0.000000E+000
2	217.09955858	1.765655E-011	2.876547E-012	0	0.000000E+000
2	217.09957287	2.876547E-012	1.765655E-011	1	0.000000E+000
2	217.10444833	1.765655E-011	2.876547E-012	0	0.000000E+000
2	217.18376307	2.876547E-012	1.765655E-011	1	0.000000E+000
2	217.18402637	1.765655E-011	2.876547E-012	0	0.000000E+000
2	217.18404561	2.876547E-012	1.765655E-011	1	0.000000E+000
2	217.18793729	1.765655E-011	2.876547E-012	0	0.000000E+000
2	217.19609915	2.876547E-012	1.765655E-011	1	0.000000E+000
2	217.20167821	1.765655E-011	2.876547E-012	0	0.000000E+000
2	217.20176069	2.876547E-012	1.765655E-011	1	0.000000E+000
2	217.20243339	1.765655E-011	2.876547E-012	0	0.000000E+000
2	217.20247356	2.876547E-012	1.765655E-011	1	0.000000E+000
2	217.20821244	1.765655E-011	2.876547E-012	0	0.000000E+000
2	217.21989631	2.876547E-012	1.765655E-011	1	0.000000E+000
2	217.22009909	1.765655E-011	2.876547E-012	0	0.000000E+000
2	217.31066507	2.926466E-012	1.770647E-011	1	0.000000E+000
2	217.31088789	1.770647E-011	2.926466E-012	0	0.000000E+000
2	217.31750608	2.926466E-012	1.770647E-011	1	0.000000E+000
2	217.31803612	1.770647E-011	2.926466E-012	0	0.000000E+000
2	217.32648481	2.926466E-012	1.770647E-011	1	0.000000E+000
2	217.32670664	1.770647E-011	2.926466E-012	0	0.000000E+000
2	217.32926650	2.926466E-012	1.770647E-011	1	0.000000E+000
2	217.32943623	1.770647E-011	2.926466E-012	0	0.000000E+000
2	217.34302372	2.926466E-012	1.770647E-011	1	0.000000E+000
2	217.34452794	1.770647E-011	2.926466E-012	0	0.000000E+000
2	217.35884217	2.926466E-012	1.770647E-011	1	0.000000E+000
2	217.35896532	1.770647E-011	2.926466E-012	0	0.000000E+000
2	217.37568662	2.926466E-012	1.770647E-011	1	0.000000E+000
2	217.37597975	1.770647E-011	2.926466E-012	0	0.000000E+000
2	217.38784428	2.926466E-012	1.770647E-011	1	0.000000E+000
2	217.38798369	1.770647E-011	2.926466E-012	0	0.000000E+000
2	217.40201676	2.926466E-012	1.770647E-011	1	0.000000E+000
2	217.40212307	1.770647E-011	2.926466E-012	0	0.000000E+000
2	217.42590484	2.926466E-012	1.770647E-011	1	0.000000E+000
2	217.42644667	1.770647E-011	2.926466E-012	0	0.000000E+000
2	217.42646011	2.926466E-012	1.770647E-011	1	0.000000E+000
2	217.42668572	1.770647E-011	2.926466E-012	0	0.000000E+000
2	217.59987788	3.050035E-012	1.783004E-011	1	0.000000E+000
2	217.59996629	1.783004E-011	3.050035E-012	0	0.000000E+000
2	217.60275242	3.050035E-012	1.783004E-011	1	0.000000E+000
2	217.60291538	1.783004E-011	3.050035E-012	0	0.000000E+000
2	217.61104730	3.050035E-012	1.783004E-011	1	0.000000E+000
2	217.61174540	1.783004E-011	3.050035E-012	0	0.000000E+000
2	217.61341769	3.050035E-012	1.783004E-011	1	0.000000E+000
2	217.61343017	1.783004E-011	3.050035E-012	0	0.000000E+000
2	217.61351326	3.050035E-012	1.783004E-011	1	0.000000E+000
2	217.61387593	1.783004E-011	3.050035E-012	0	0.000000E+000
2	217.97904249	2.921740E-012	1.770174E-011	1	0.000000E+000
2	217.97912969	1.770174E-011	2.921740E-012	0	0.000000E+000
2	217.98832560	2.921740E-012	1.770174E-011	1	0.000000E+000
2	217.98848303	1.770174E-011	2.921740E-012	0	0.000000E+000
2	217.98850523	2.921740E-012	1.770174E-011	1	0.000000E+000
2	217.98875244	1.770174E-011	2.921740E-012	0	0.000000E+000
2	217.98878132	2.921740E-012	1.770174E-011	1	0.000000E+000
2	217.99029200	1.770174E-011	2.921740E-012	0	0.000000E+000
2	218.04002327	2.921740E-012	1.770174E-011	1	0.000000E+000
2	218.04128806	1.770174E-011	2.921740E-012	0	0.000000E+000
2	218.04629485	2.921740E-012	1.770174E-011	1	0.000000E+000
2	218.04632149	1.770174E-011	2.921740E-012	0	0.000000E+000
2	218.07314374	2.921740E-012	1.770174E-011	1	0.000000E+000
2	218.07420581	1.770174E-011	2.921740E-012	0	0.000000E+000
2	218.09789753	2.921740E-012	1.770174E-011	1	0.000000E+000
2	218.09897247	1.770174E-011	2.921740E-012	0	0.000000E+000
2	218.12295220	2.921740E-012	1.770174E-011	1	0.000000E+000
2	218.12333974	1.770174E-011	2.921740E-012	0	0.000000E+000
2	218.13125170	2.921740E-012	1.770174E-011	1	0.000000E+000
2	218.13167075	1.770174E-011	2.921740E-012	0	0.000000E+000
2	218.13169580	2.921740E-012	1.770174E-011	1	0.000000E+000
2	218.13209727	1.770174E-011	2.921740E-012	0	0.000000E+000
2	218.13713293	2.921740E-012	1.770174E-011	1	0.000000E+000
2	218.13929566	1.770174E-011	2.921740E-012	0	0.000000E+000
2	218.13932241	2.921740E-012	1.770174E-011	1	0.000000E+000
2	218.14051251	1.770174E-011	2.921740E-012	0	0.000000E+000
2	218.17442855	2.921740E-012	1.770174E-011	1	0.000000E+000
2	218.17522790	1.770174E-011	2.921740E-012	0	0.000000E+000
2	218.17525398	2.921740E-012	1.770174E-011	1	0.000000E+000
2	218.17536150	1.770174E-011	2.921740E-012	0	0.000000E+000
2	218.17537084	2.921740E-012	1.770174E-011	1	0.000000E+000
2	218.17910890	1.770174E-011	2.921740E-012	0	0.000000E+000
2	218.17913923	2.921740E-012	1.770174E-011	1	0.000000E+000
2	218.17924072	1.770174E-011	2.921740E-012	0	0.000000E+000
2	218.17926668	2.921740E-012	1.770174E-011	1	0.000000E+000
2	218.18111303	1.770174E-011	2.921740E-012	0	0.000000E+000
2	218.18112345	2.921740E-012	1.770174E-011	1	0.000000E+000
2	218.18143240	1.770174E-011	2.921740E-012	0	0.000000E+000
2	218.19159669	2.921740E-012	1.770174E-011	1	0.000000E+000
2	218.19210313	1.770174E-011	2.921740E-012	0	0.000000E+000
2	218.19553373	2.921740E-012	1.770174E-011	1	0.000000E+000
2	218.19774592	1.770174E-011	2.921740E-012	0	0.000000E+000
2	218.24804331	2.921740E-012	1.770174E-011	1	0.000000E+000
2	218.24895720	1.770174E-011	2.921740E-012	0	0.000000E+000
2	218.25269750	2.921740E-012	1.770174E-011	1	0.000000E+000
2	218.25273323	1.770174E-011	2.921740E-012	0	0.000000E+000
2	218.26386587	2.921740E-012	1.770174E-011	1	0.000000E+000
2	218.26450197	1.770174E-011	2.921740E-012	0	0.000000E+000
2	218.27129398	2.921740E-012	1.770174E-011	1	0.000000E+000
2	218.27188168	1.770174E-011	2.921740E-012	0	0.000000E+000
2	218.27189915	2.921740E-012	1.770174E-011	1	0.000000E+000
2	218.27483223	1.770174E-011	2.921740E-012	0	0.000000E+000
2	218.31296556	2.921740E-012	1.770174E-011	1	0.000000E+000
2	218.31439476	1.770174E-011	2.921740E-012	0	0.000000E+000
2	218.35561902	2.921740E-012	1.770174E-011	1	0.000000E+000
2	218.35572532	1.770174E-011	2.921740E-012	0	0.000000E+000
2	218.35573262	2.921740E-012	1.770174E-011	1	0.000000E+000
2	218.35860084	1.770174E-011	2.921740E-012	0	0.000000E+000
2	218.35863041	2.921740E-012	1.770174E-011	1	0.000000E+000
2	218.36082551	1.770174E-011	2.921740E-012	0	0.000000E+000
2	218.38657774	2.921740E-012	1.770174E-011	1	0.000000E+000
2	218.38661927	1.770174E-011	2.921740E-012	0	0.000000E+000
2	218.39446881	2.921740E-012	1.770174E-011	1	0.000000E+000
2	218.39524132	1.770174E-011	2.921740E-012	0	0.000000E+000
2	218.39526302	2.921740E-012	1.770174E-011	1	0.000000E+000
2	218.39653957	1.770174E-011	2.921740E-012	0	0.000000E+000
2	218.41124467	2.921740E-012	1.770174E-011	1	0.000000E+000
2	218.41418769	1.770174E-011	2.921740E-012	0	0.000000E+000
2	218.41903123	2.921740E-012	1.770174E-011	1	0.000000E+000
2	218.41907881	1.770174E-011	2.921740E-012	0	0.000000E+000
2	218.41912849	2.921740E-012	1.770174E-011	1	0.000000E+000
2	218.42090333	1.770174E-011	2.921740E-012	0	0.000000E+000
2	218.42117941	2.921740E-012	1.770174E-011	1	0.000000E+000
2	218.42185639	1.770174E-011	2.921740E-012	0	0.000000E+000
2	218.42190858	2.921740E-012	1.770174E-011	1	0.000000E+000
2	218.42238260	1.770174E-011	2.921740E-012	0	0.000000E+000
2	218.42239764	2.921740E-012	1.770174E-011	1	0.000000E+000
2	218.42332516	1.770174E-011	2.921740E-012	0	0.000000E+000
2	218.43753044	2.921740E-012	1.770174E-011	1	0.000000E+000
2	218.44293866	1.770174E-011	2.921740E-012	0	0.000000E+000
2	218.44775013	2.921740E-012	1.770174E-011	1	0.000000E+000
2	218.45079352	1.770174E-011	2.921740E-012	0	0.000000E+000
2	218.46487850	2.921740E-012	1.770174E-011	1	0.000000E+000
2	218.46536781	1.770174E-011	2.921740E-012	0	0.000000E+000
2	218.49659777	2.921740E-012	1.770174E-011	1	0.000000E+000
2	218.49667631	1.770174E-011	2.921740E-012	0	0.000000E+000
2	218.50289573	2.921740E-012	1.770174E-011	1	0.000000E+000
2	218.50353982	1.770174E-011	2.921740E-012	0	0.000000E+000
2	218.51319952	2.921740E-012	1.770174E-011	1	0.000000E+000
2	218.51368257	1.770174E-011	2.921740E-012	0	0.000000E+000
2	218.51889584	2.921740E-012	1.770174E-011	1	0.000000E+000
2	218.51926360	1.770174E-011	2.921740E-012	0	0.000000E+000
2	218.52211065	2.921740E-012	1.770174E-011	1	0.000000E+000
2	218.52218623	1.770174E-011	2.921740E-012	0	0.000000E+000
2	219.74494299	2.959995E-012	1.774000E-011	1	0.000000E+000
2	219.74617839	1.774000E-011	2.959995E-012	0	0.000000E+000
2	219.74621266	2.959995E-012	1.774000E-011	1	0.000000E+000
2	219.74812281	1.774000E-011	2.959995E-012	0	0.000000E+000
2	219.77126668	2.959995E-012	1.774000E-011	1	0.000000E+000
2	219.77167456	1.774000E-011	2.959995E-012	0	0.000000E+000
2	219.77170725	2.959995E-012	1.774000E-011	1	0.000000E+000
2	219.77195982	1.774000E-011	2.959995E-012	0	0.000000E+000
2	219.78557466	2.959995E-012	1.774000E-011	1	0.000000E+000
2	219.78568181	1.774000E-011	2.959995E-012	0	0.000000E+000
2	219.78569656	2.959995E-012	1.774000E-011	1	0.000000E+000
2	219.78575655	1.774000E-011	2.959995E-012	0	0.000000E+000
2	219.81156458	2.959995E-012	1.774000E-011	1	0.000000E+000
2	219.81178777	1.774000E-011	2.959995E-012	0	0.000000E+000
2	219.87442865	2.902179E-012	1.768218E-011	1	0.000000E+000
2	219.87553300	1.768218E-011	2.902179E-012	0	0.000000E+000
2	219.87595086	2.902179E-012	1.768218E-011	1	0.000000E+000
2	219.87620491	1.768218E-011	2.902179E-012	0	0.000000E+000
2	219.88030799	2.902179E-012	1.768218E-011	1	0.000000E+000
2	219.88108122	1.768218E-011	2.902179E-012	0	0.000000E+000
2	219.90163451	2.902179E-012	1.768218E-011	1	0.000000E+000
2	219.90194436	1.768218E-011	2.902179E-012	0	0.000000E+000
2	219.91719364	2.902179E-012	1.768218E-011	1	0.000000E+000
2	219.92451933	1.768218E-011	2.902179E-012	0	0.000000E+000
2	219.92453077	2.902179E-012	1.768218E-011	1	0.000000E+000
2	219.92511825	1.768218E-011	2.902179E-012	0	0.000000E+000
2	219.96514353	2.902179E-012	1.768218E-011	1	0.000000E+000
2	219.96687095	1.768218E-011	2.902179E-012	0	0.000000E+000
2	219.98024361	2.902179E-012	1.768218E-011	1	0.000000E+000
2	219.98046736	1.768218E-011	2.902179E-012	0	0.000000E+000
2	219.99617656	2.902179E-012	1.768218E-011	1	0.000000E+000
2	219.99715854	1.768218E-011	2.902179E-012	0	0.000000E+000
2	220.01635707	2.902179E-012	1.768218E-011	1	0.000000E+000
2	220.01832038	1.768218E-011	2.902179E-012	0	0.000000E+000
2	220.05807349	2.902179E-012	1.768218E-011	1	0.000000E+000
2	220.05866641	1.768218E-011	2.902179E-012	0	0.000000E+000
2	220.05873531	2.902179E-012	1.768218E-011	1	0.000000E+000
2	220.05904284	1.768218E-011	2.902179E-012	0	0.000000E+000
2	220.05904538	2.902179E-012	1.768218E-011	1	0.000000E+000
2	220.06033315	1.768218E-011	2.902179E-012	0	0.000000E+000
2	220.06039337	2.902179E-012	1.768218E-011	1	0.000000E+000
2	220.06103562	1.768218E-011	2.902179E-012	0	0.000000E+000
2	220.08545929	2.902179E-012	1.768218E-011	1	0.000000E+000
2	220.08549213	1.768218E-011	2.902179E-012	0	0.000000E+000
2	220.08846499	2.902179E-012	1.768218E-011	1	0.000000E+000
2	220.08968845	1.768218E-011	2.902179E-012	0	0.000000E+000
2	220.12127588	2.902179E-012	1.768218E-011	1	0.000000E+000
2	220.12258921	1.768218E-011	2.902179E-012	0	0.000000E+000
2	220.12483527	2.902179E-012	1.768218E-011	1	0.000000E+000
2	220.12566431	1.768218E-011	2.902179E-012	0	0.000000E+000
2	220.12785354	2.902179E-012	1.768218E-011	1	0.000000E+000
2	220.12943606	1.768218E-011	2.902179E-012	0	0.000000E+000
2	220.13146618	2.902179E-012	1.768218E-011	1	0.000000E+000
2	220.13158065	1.768218E-011	2.902179E-012	0	0.000000E+000
2	220.14850840	2.902179E-012	1.768218E-011	1	0.000000E+000
2	220.14944132	1.768218E-011	2.902179E-012	0	0.000000E+000
2	220.16028994	2.902179E-012	1.768218E-011	1	0.000000E+000
2	220.16036866	1.768218E-011	2.902179E-012	0	0.000000E+000
2	220.17015288	2.902179E-012	1.768218E-011	1	0.000000E+000
2	220.17434529	1.768218E-011	2.902179E-012	0	0.000000E+000
2	220.19454356	2.902179E-012	1.768218E-011	1	0.000000E+000
2	220.19607642	1.768218E-011	2.902179E-012	0	0.000000E+000
2	220.19611397	2.902179E-012	1.768218E-011	1	0.000000E+000
2	220.19714625	1.768218E-011	2.902179E-012	0	0.000000E+000
2	220.22468285	2.902179E-012	1.768218E-011	1	0.000000E+000
2	220.22518970	1.768218E-011	2.902179E-012	0	0.000000E+000
2	220.23297492	2.902179E-012	1.768218E-011	1	0.000000E+000
2	220.23308733	1.768218E-011	2.902179E-012	0	0.000000E+000
2	220.23313456	2.902179E-012	1.768218E-011	1	0.000000E+000
2	220.23325663	1.768218E-011	2.902179E-012	0	0.000000E+000
2	220.28011394	3.074691E-012	1.785469E-011	1	0.000000E+000
2	220.28038831	1.785469E-011	3.074691E-012	0	0.000000E+000
2	220.31279369	3.074691E-012	1.785469E-011	1	0.000000E+000
2	220.31352229	1.785469E-011	3.074691E-012	0	0.000000E+000
2	220.33512574	3.074691E-012	1.785469E-011	1	0.000000E+000
2	220.33624587	1.785469E-011	3.074691E-012	0	0.000000E+000
2	220.33628649	3.074691E-012	1.785469E-011	1	0.000000E+000
2	220.33649950	1.785469E-011	3.074691E-012	0	0.000000E+000
2	220.46563225	2.916888E-012	1.769689E-011	1	0.000000E+000
2	220.46564343	1.769689E-011	2.916888E-012	0	0.000000E+000
2	220.47491040	2.916888E-012	1.769689E-011	1	0.000000E+000
2	220.47500871	1.769689E-011	2.916888E-012	0	0.000000E+000
2	220.47504512	2.916888E-012	1.769689E-011	1	0.000000E+000
2	220.47516479	1.769689E-011	2.916888E-012	0	0.000000E+000
2	220.47730668	2.916888E-012	1.769689E-011	1	0.000000E+000
2	220.47920197	1.769689E-011	2.916888E-012	0	0.000000E+000
2	220.65184509	2.956700E-012	1.773670E-011	1	0.000000E+000
2	220.65243080	1.773670E-011	2.956700E-012	0	0.000000E+000
2	220.65477745	2.956700E-012	1.773670E-011	1	0.000000E+000
2	220.65495379	1.773670E-011	2.956700E-012	0	0.000000E+000
2	221.94198350	2.906427E-012	1.768643E-011	1	0.000000E+000
2	221.94427252	1.768643E-011	2.906427E-012	0	0.000000E+000
2	221.96428374	2.906427E-012	1.768643E-011	1	0.000000E+000
2	221.96494885	1.768643E-011	2.906427E-012	0	0.000000E+000
2	221.97307222	2.906427E-012	1.768643E-011	1	0.000000E+000
2	221.97352703	1.768643E-011	2.906427E-012	0	0.000000E+000
2	221.97358727	2.906427E-012	1.768643E-011	1	0.000000E+000
2	221.97400041	1.768643E-011	2.906427E-012	0	0.000000E+000
2	221.97766728	2.906427E-012	1.768643E-011	1	0.000000E+000
2	221.97933031	1.768643E-011	2.906427E-012	0	0.000000E+000
2	221.99499832	2.906427E-012	1.768643E-011	1	0.000000E+000
2	221.99568333	1.768643E-011	2.906427E-012	0	0.000000E+000
2	222.00418093	2.906427E-012	1.768643E-011	1	0.000000E+000
2	222.00802844	1.768643E-011	2.906427E-012	0	0.000000E+000
2	222.00805105	2.906427E-012	1.768643E-011	1	0.000000E+000
2	222.00807575	1.768643E-011	2.906427E-012	0	0.000000E+000
2	222.02736001	2.906427E-012	1.768643E-011	1	0.000000E+000
2	222.02749416	1.768643E-011	2.906427E-012	0	0.000000E+000
2	222.04451973	2.906427E-012	1.768643E-011	1	0.000000E+000
2	222.04654199	1.768643E-011	2.906427E-012	0	0.000000E+000
2	222.05871278	2.906427E-012	1.768643E-011	1	0.000000E+000
2	222.06017345	1.768643E-011	2.906427E-012	0	0.000000E+000
2	222.07906086	2.906427E-012	1.768643E-011	1	0.000000E+000
2	222.08040366	1.768643E-011	2.906427E-012	0	0.000000E+000
2	222.08041843	2.906427E-012	1.768643E-011	1	0.000000E+000
2	222.08069528	1.768643E-011	2.906427E-012	0	0.000000E+000
2	222.09714866	2.906427E-012	1.768643E-011	1	0.000000E+000
2	222.09840422	1.768643E-011	2.906427E-012	0	0.000000E+000
2	222.10052790	2.906427E-012	1.768643E-011	1	0.000000E+000
2	222.10207982	1.768643E-011	2.906427E-012	0	0.000000E+000
2	222.10208204	2.906427E-012	1.768643E-011	1	0.000000E+000
2	222.10317465	1.768643E-011	2.906427E-012	0	0.000000E+000
2	222.10317871	2.906427E-012	1.768643E-011	1	0.000000E+000
2	222.10398323	1.768643E-011	2.906427E-012	0	0.000000E+000
2	222.12683736	2.906427E-012	1.768643E-011	1	0.000000E+000
2	222.12945244	1.768643E-011	2.906427E-012	0	0.000000E+000
2	222.15040778	2.906427E-012	1.768643E-011	1	0.000000E+000
2	222.15121979	1.768643E-011	2.906427E-012	0	0.000000E+000
2	222.16967329	2.906427E-012	1.768643E-011	1	0.000000E+000
2	222.17130288	1.768643E-011	2.906427E-012	0	0.000000E+000
2	222.17136558	2.906427E-012	1.768643E-011	1	0.000000E+000
2	222.17157471	1.768643E-011	2.906427E-012	0	0.000000E+000
2	222.20741771	2.906427E-012	1.768643E-011	1	0.000000E+000
2	222.20770054	1.768643E-011	2.906427E-012	0	0.000000E+000
2	222.21165880	2.906427E-012	1.768643E-011	1	0.000000E+000
2	222.21210937	1.768643E-011	2.906427E-012	0	0.000000E+000
2	222.22472216	2.906427E-012	1.768643E-011	1	0.000000E+000
2	222.22534624	1.768643E-011	2.906427E-012	0	0.000000E+000
2	222.22537861	2.906427E-012	1.768643E-011	1	0.000000E+000
2	222.22636168	1.768643E-011	2.906427E-012	0	0.000000E+000
2	222.27730923	2.906427E-012	1.768643E-011	1	0.000000E+000
2	222.27891481	1.768643E-011	2.906427E-012	0	0.000000E+000
2	222.28724983	2.906427E-012	1.768643E-011	1	0.000000E+000
2	222.28940412	1.768643E-011	2.906427E-012	0	0.000000E+000
2	222.31942251	2.906427E-012	1.768643E-011	1	0.000000E+000
2	222.32072830	1.768643E-011	2.906427E-012	0	0.000000E+000
2	222.32076585	2.906427E-012	1.768643E-011	1	0.000000E+000
2	222.32108950	1.768643E-011	2.906427E-012	0	0.000000E+000
2	222.32110431	2.906427E-012	1.768643E-011	1	0.000000E+000
2	222.32166856	1.768643E-011	2.906427E-012	0	0.000000E+000
2	222.35410192	2.906427E-012	1.768643E-011	1	0.000000E+000
2	222.35434101	1.768643E-011	2.906427E-012	0	0.000000E+000
2	222.35436480	2.906427E-012	1.768643E-011	1	0.000000E+000
2	222.35570515	1.768643E-011	2.906427E-012	0	0.000000E+000
2	222.41511247	2.906427E-012	1.768643E-011	1	0.000000E+000
2	222.41557239	1.768643E-011	2.906427E-012	0	0.000000E+000
2	222.43231956	2.906427E-012	1.768643E-011	1	0.000000E+000
2	222.43281769	1.768643E-011	2.906427E-012	0	0.000000E+000
2	222.43284067	2.906427E-012	1.768643E-011	1	0.000000E+000
2	222.43298137	1.768643E-011	2.906427E-012	0	0.000000E+000
2	222.43299380	2.906427E-012	1.768643E-011	1	0.000000E+000
2	222.43467614	1.768643E-011	2.906427E-012	0	0.000000E+000
2	222.45139143	2.906427E-012	1.768643E-011	1	0.000000E+000
2	222.45206912	1.768643E-011	2.906427E-012	0	0.000000E+000
2	222.48590100	2.906427E-012	1.768643E-011	1	0.000000E+000
2	222.48867710	1.768643E-011	2.906427E-012	0	0.000000E+000
2	222.53432171	2.906427E-012	1.768643E-011	1	0.000000E+000
2	222.53441743	1.768643E-011	2.906427E-012	0	0.000000E+000
2	222.53443539	2.906427E-012	1.768643E-011	1	0.000000E+000
2	222.53487866	1.768643E-011	2.906427E-012	0	0.000000E+000
2	222.61330276	2.906427E-012	1.768643E-011	1	0.000000E+000
2	222.61413684	1.768643E-011	2.906427E-012	0	0.000000E+000
2	222.61625521	2.906427E-012	1.768643E-011	1	0.000000E+000
2	222.61685906	1.768643E-011	2.906427E-012	0	0.000000E+000
2	222.61802690	2.906427E-012	1.768643E-011	1	0.000000E+000
2	222.61870975	1.768643E-011	2.906427E-012	0	0.000000E+000
2	222.63252480	2.906427E-012	1.768643E-011	1	0.000000E+000
2	222.63274577	1.768643E-011	2.906427E-012	0	0.000000E+000
2	222.63276558	2.906427E-012	1.768643E-011	1	0.000000E+000
2	222.63300706	1.768643E-011	2.906427E-012	0	0.000000E+000
2	222.80999683	2.761870E-012	1.754187E-011	1	0.000000E+000
2	222.81042765	1.754187E-011	2.761870E-012	0	0.000000E+000
2	222.83515633	2.761870E-012	1.754187E-011	1	0.000000E+000
2	222.83895076	1.754187E-011	2.761870E-012	0	0.000000E+000
2	222.83939079	2.761870E-012	1.754187E-011	1	0.000000E+000
2	222.84282926	1.754187E-011	2.761870E-012	0	0.000000E+000
2	222.84287735	2.761870E-012	1.754187E-011	1	0.000000E+000
2	222.84292182	1.754187E-011	2.761870E-012	0	0.000000E+000
2	222.85288792	2.761870E-012	1.754187E-011	1	0.000000E+000
2	222.85298183	1.754187E-011	2.761870E-012	0	0.000000E+000
2	222.87500855	2.761870E-012	1.754187E-011	1	0.000000E+000
2	222.87511249	1.754187E-011	2.761870E-012	0	0.000000E+000
2	222.87631459	2.761870E-012	1.754187E-011	1	0.000000E+000
2	222.87785014	1.754187E-011	2.761870E-012	0	0.000000E+000
2	222.87790425	2.761870E-012	1.754187E-011	1	0.000000E+000
2	222.88064360	1.754187E-011	2.761870E-012	0	0.000000E+000
2	222.89104255	2.761870E-012	1.754187E-011	1	0.000000E+000
2	222.89286413	1.754187E-011	2.761870E-012	0	0.000000E+000
2	222.89291139	2.761870E-012	1.754187E-011	1	0.000000E+000
2	222.89318092	1.754187E-011	2.761870E-012	0	0.000000E+000
2	222.89319498	2.761870E-012	1.754187E-011	1	0.000000E+000
2	222.89440046	1.754187E-011	2.761870E-012	0	0.000000E+000
2	222.89672306	2.761870E-012	1.754187E-011	1	0.000000E+000
2	222.89801633	1.754187E-011	2.761870E-012	0	0.000000E+000
2	222.90945841	2.761870E-012	1.754187E-011	1	0.000000E+000
2	222.91071158	1.754187E-011	2.761870E-012	0	0.000000E+000
2	222.97338252	3.103729E-012	1.788373E-011	1	0.000000E+000
2	222.97635434	1.788373E-011	3.103729E-012	0	0.000000E+000
2	222.97890138	3.103729E-012	1.788373E-011	1	0.000000E+000
2	222.98058697	1.788373E-011	3.103729E-012	0	0.000000E+000
2	222.98061721	3.103729E-012	1.788373E-011	1	0.000000E+000
2	222.98142515	1.788373E-011	3.103729E-012	0	0.000000E+000
2	222.99143009	3.103729E-012	1.788373E-011	1	0.000000E+000
2	222.99184677	1.788373E-011	3.103729E-012	0	0.000000E+000
2	223.00100444	3.103729E-012	1.788373E-011	1	0.000000E+000
2	223.00114617	1.788373E-011	3.103729E-012	0	0.000000E+000
2	223.30737351	2.942306E-012	1.772231E-011	1	0.000000E+000
2	223.30777732	1.772231E-011	2.942306E-012	0	0.000000E+000
2	223.33777990	2.942306E-012	1.772231E-011	1	0.000000E+000
2	223.33788762	1.772231E-011	2.942306E-012	0	0.000000E+000
2	223.35575660	2.942306E-012	1.772231E-011	1	0.000000E+000
2	223.35583396	1.772231E-011	2.942306E-012	0	0.000000E+000
2	223.35584094	2.942306E-012	1.772231E-011	1	0.000000E+000
2	223.35744252	1.772231E-011	2.942306E-012	0	0.000000E+000
2	223.37155256	2.942306E-012	1.772231E-011	1	0.000000E+000
2	223.37179494	1.772231E-011	2.942306E-012	0	0.000000E+000
2	223.59301274	2.956144E-012	1.773614E-011	1	0.000000E+000
2	223.59327179	1.773614E-011	2.956144E-012	0	0.000000E+000
2	223.60295689	2.956144E-012	1.773614E-011	1	0.000000E+000
2	223.60299732	1.773614E-011	2.956144E-012	0	0.000000E+000
2	223.60873143	2.956144E-012	1.773614E-011	1	0.000000E+000
2	223.60925717	1.773614E-011	2.956144E-012	0	0.000000E+000
2	223.61105404	2.956144E-012	1.773614E-011	1	0.000000E+000
2	223.61256919	1.773614E-011	2.956144E-012	0	0.000000E+000
2	223.61556673	2.956144E-012	1.773614E-011	1	0.000000E+000
2	223.61645597	1.773614E-011	2.956144E-012	0	0.000000E+000
2	223.64444477	2.956144E-012	1.773614E-011	1	0.000000E+000
2	223.64450789	1.773614E-011	2.956144E-012	0	0.000000E+000
2	223.64456222	2.956144E-012	1.773614E-011	1	0.000000E+000
2	223.64486243	1.773614E-011	2.956144E-012	0	0.000000E+000
2	224.23963344	2.961436E-012	1.774144E-011	1	0.000000E+000
2	224.23994860	1.774144E-011	2.961436E-012	0	0.000000E+000
2	224.25645220	2.961436E-012	1.774144E-011	1	0.000000E+000
2	224.25915567	1.774144E-011	2.961436E-012	0	0.000000E+000
2	224.26459189	2.961436E-012	1.774144E-011	1	0.000000E+000
2	224.26467185	1.774144E-011	2.961436E-012	0	0.000000E+000
2	224.26472569	2.961436E-012	1.774144E-011	1	0.000000E+000
2	224.26511263	1.774144E-011	2.961436E-012	0	0.000000E+000
2	224.26919684	2.961436E-012	1.774144E-011	1	0.000000E+000
2	224.26950008	1.774144E-011	2.961436E-012	0	0.000000E+000
2	224.28738880	2.961436E-012	1.774144E-011	1	0.000000E+000
2	224.28790086	1.774144E-011	2.961436E-012	0	0.000000E+000
2	224.28792675	2.961436E-012	1.774144E-011	1	0.000000E+000
2	224.29004125	1.774144E-011	2.961436E-012	0	0.000000E+000
2	224.31432155	2.961436E-012	1.774144E-011	1	0.000000E+000
2	224.31438465	1.774144E-011	2.961436E-012	0	0.000000E+000
2	224.33804297	2.961436E-012	1.774144E-011	1	0.000000E+000
2	224.34053074	1.774144E-011	2.961436E-012	0	0.000000E+000
2	224.36487993	2.961436E-012	1.774144E-011	1	0.000000E+000
2	224.36518389	1.774144E-011	2.961436E-012	0	0.000000E+000
2	224.39335748	2.961436E-012	1.774144E-011	1	0.000000E+000
2	224.39583029	1.774144E-011	2.961436E-012	0	0.000000E+000
2	224.40887681	2.961436E-012	1.774144E-011	1	0.000000E+000
2	224.41073424	1.774144E-011	2.961436E-012	0	0.000000E+000
2	224.46124167	2.961436E-012	1.774144E-011	1	0.000000E+000
2	224.46313415	1.774144E-011	2.961436E-012	0	0.000000E+000
2	224.46314104	2.961436E-012	1.774144E-011	1	0.000000E+000
2	224.46432973	1.774144E-011	2.961436E-012	0	0.000000E+000
2	224.47009797	2.961436E-012	1.774144E-011	1	0.000000E+000
2	224.47146957	1.774144E-011	2.961436E-012	0	0.000000E+000
2	224.50968807	2.961436E-012	1.774144E-011	1	0.000000E+000
2	224.51026105	1.774144E-011	2.961436E-012	0	0.000000E+000
2	224.51029445	2.961436E-012	1.774144E-011	1	0.000000E+000
2	224.51100102	1.774144E-011	2.961436E-012	0	0.000000E+000
2	224.51102120	2.961436E-012	1.774144E-011	1	0.000000E+000
2	224.51315996	1.774144E-011	2.961436E-012	0	0.000000E+000
2	224.51947598	2.961436E-012	1.774144E-011	1	0.000000E+000
2	224.52052769	1.774144E-011	2.961436E-012	0	0.000000E+000
2	224.52055316	2.961436E-012	1.774144E-011	1	0.000000E+000
2	224.52720475	1.774144E-011	2.961436E-012	0	0.000000E+000
2	224.52721519	2.961436E-012	1.774144E-011	1	0.000000E+000
2	224.52845017	1.774144E-011	2.961436E-012	0	0.000000E+000
2	224.53823231	2.961436E-012	1.774144E-011	1	0.000000E+000
2	224.53920076	1.774144E-011	2.961436E-012	0	0.000000E+000
2	224.53923041	2.961436E-012	1.774144E-011	1	0.000000E+000
2	224.53932730	1.774144E-011	2.961436E-012	0	0.000000E+000
2	224.54716180	2.961436E-012	1.774144E-011	1	0.000000E+000
2	224.54728778	1.774144E-011	2.961436E-012	0	0.000000E+000
2	224.55543876	2.961436E-012	1.774144E-011	1	0.000000E+000
2	224.55618458	1.774144E-011	2.961436E-012	0	0.000000E+000
2	224.56407718	2.961436E-012	1.774144E-011	1	0.000000E+000
2	224.57221072	1.774144E-011	2.961436E-012	0	0.000000E+000
2	224.58969752	2.961436E-012	1.774144E-011	1	0.000000E+000
2	224.59287415	1.774144E-011	2.961436E-012	0	0.000000E+000
2	224.62320547	2.961436E-012	1.774144E-011	1	0.000000E+000
2	224.62421548	1.774144E-011	2.961436E-012	0	0.000000E+000
2	224.62423595	2.961436E-012	1.774144E-011	1	0.000000E+000
2	224.62484532	1.774144E-011	2.961436E-012	0	0.000000E+000
2	224.62494429	2.961436E-012	1.774144E-011	1	0.000000E+000
2	224.62530375	1.774144E-011	2.961436E-012	0	0.000000E+000
2	224.62797004	2.961436E-012	1.774144E-011	1	0.000000E+000
2	224.62821360	1.774144E-011	2.961436E-012	0	0.000000E+000
2	224.67516696	2.961436E-012	1.774144E-011	1	0.000000E+000
2	224.67549948	1.774144E-011	2.961436E-012	0	0.000000E+000
2	224.67552743	2.961436E-012	1.774144E-011	1	0.000000E+000
2	224.67574384	1.774144E-011	2.961436E-012	0	0.000000E+000
2	224.68795380	2.961436E-012	1.774144E-011	1	0.000000E+000
2	224.68847390	1.774144E-011	2.961436E-012	0	0.000000E+000
2	224.69137936	2.961436E-012	1.774144E-011	1	0.000000E+000
2	224.69171317	1.774144E-011	2.961436E-012	0	0.000000E+000
2	224.70942268	2.961436E-012	1.774144E-011	1	0.000000E+000
2	224.71021824	1.774144E-011	2.961436E-012	0	0.000000E+000
2	224.71253757	2.961436E-012	1.774144E-011	1	0.000000E+000
2	224.71322519	1.774144E-011	2.961436E-012	0	0.000000E+000
2	224.72376239	2.961436E-012	1.774144E-011	1	0.000000E+000
2	224.72433168	1.774144E-011	2.961436E-012	0	0.000000E+000
2	224.72782744	2.961436E-012	1.774144E-011	1	0.000000E+000
2	224.72948018	1.774144E-011	2.961436E-012	0	0.000000E+000
2	224.74498982	2.961436E-012	1.774144E-011	1	0.000000E+000
2	224.74757534	1.774144E-011	2.961436E-012	0	0.000000E+000
2	237.62274506	2.980385E-012	1.776038E-011	1	0.000000E+000
2	237.62513398	1.776038E-011	2.980385E-012	0	0.000000E+000
2	237.64127309	2.980385E-012	1.776038E-011	1	0.000000E+000
2	237.64274187	1.776038E-011	2.980385E-012	0	0.000000E+000
2	237.70966117	2.869016E-012	1.764902E-011	1	0.000000E+000
2	237.70982620	1.764902E-011	2.869016E-012	0	0.000000E+000
2	237.70986406	2.869016E-012	1.764902E-011	1	0.000000E+000
2	237.71330688	1.764902E-011	2.869016E-012	0	0.000000E+000
2	237.71331400	2.869016E-012	1.764902E-011	1	0.000000E+000
2	237.71342237	1.764902E-011	2.869016E-012	0	0.000000E+000
2	237.72733081	2.869016E-012	1.764902E-011	1	0.000000E+000
2	237.72789566	1.764902E-011	2.869016E-012	0	0.000000E+000
2	237.73104982	2.869016E-012	1.764902E-011	1	0.000000E+000
2	237.73130803	1.764902E-011	2.869016E-012	0	0.000000E+000
2	237.77270942	2.869016E-012	1.764902E-011	1	0.000000E+000
2	237.77272354	1.764902E-011	2.869016E-012	0	0.000000E+000
2	237.77638694	2.869016E-012	1.764902E-011	1	0.000000E+000
2	237.77752467	1.764902E-011	2.869016E-012	0	0.000000E+000
2	237.82434020	2.869016E-012	1.764902E-011	1	0.000000E+000
2	237.82438731	1.764902E-011	2.869016E-012	0	0.000000E+000
2	237.83693884	2.869016E-012	1.764902E-011	1	0.000000E+000
2	237.83891906	1.764902E-011	2.869016E-012	0	0.000000E+000
2	237.86584576	2.869016E-012	1.764902E-011	1	0.000000E+000
2	237.86621356	1.764902E-011	2.869016E-012	0	0.000000E+000
2	237.88271563	2.869016E-012	1.764902E-011	1	0.000000E+000
2	237.88327208	1.764902E-011	2.869016E-012	0	0.000000E+000
2	237.88332615	2.869016E-012	1.764902E-011	1	0.000000E+000
2	237.88400994	1.764902E-011	2.869016E-012	0	0.000000E+000
2	237.88505251	2.869016E-012	1.764902E-011	1	0.000000E+000
2	237.88511838	1.764902E-011	2.869016E-012	0	0.000000E+000
2	237.95083952	2.869016E-012	1.764902E-011	1	0.000000E+000
2	237.95090807	1.764902E-011	2.869016E-012	0	0.000000E+000
2	237.95625388	2.869016E-012	1.764902E-011	1	0.000000E+000
2	237.95704697	1.764902E-011	2.869016E-012	0	0.000000E+000
2	237.95888966	2.869016E-012	1.764902E-011	1	0.000000E+000
2	237.96033084	1.764902E-011	2.869016E-012	0	0.000000E+000
2	238.04748562	2.721244E-012	1.750124E-011	1	0.000000E+000
2	238.04761155	1.750124E-011	2.721244E-012	0	0.000000E+000
2	238.04909324	2.721244E-012	1.750124E-011	1	0.000000E+000
2	238.04994152	1.750124E-011	2.721244E-012	0	0.000000E+000
2	238.06103606	2.721244E-012	1.750124E-011	1	0.000000E+000
2	238.06106899	1.750124E-011	2.721244E-012	0	0.000000E+000
2	238.06611855	2.721244E-012	1.750124E-011	1	0.000000E+000
2	238.06737117	1.750124E-011	2.721244E-012	0	0.000000E+000
2	238.09051838	2.721244E-012	1.750124E-011	1	0.000000E+000
2	238.09290712	1.750124E-011	2.721244E-012	0	0.000000E+000
2	238.09515547	2.721244E-012	1.750124E-011	1	0.000000E+000
2	238.09580214	1.750124E-011	2.721244E-012	0	0.000000E+000
2	238.11691157	2.721244E-012	1.750124E-011	1	0.000000E+000
2	238.12055760	1.750124E-011	2.721244E-012	0	0.000000E+000
2	238.18792171	2.948821E-012	1.772882E-011	1	0.000000E+000
2	238.18810761	1.772882E-011	2.948821E-012	0	0.000000E+000
2	238.21620450	2.948821E-012	1.772882E-011	1	0.000000E+000
2	238.21662804	1.772882E-011	2.948821E-012	0	0.000000E+000
2	238.22094344	2.948821E-012	1.772882E-011	1	0.000000E+000
2	238.22197827	1.772882E-011	2.948821E-012	0	0.000000E+000
2	238.26869749	2.948821E-012	1.772882E-011	1	0.000000E+000
2	238.26887440	1.772882E-011	2.948821E-012	0	0.000000E+000
2	238.26889809	2.948821E-012	1.772882E-011	1	0.000000E+000
2	238.27183185	1.772882E-011	2.948821E-012	0	0.000000E+000
2	238.84606914	2.949532E-012	1.772953E-011	1	0.000000E+000
2	238.84615307	1.772953E-011	2.949532E-012	0	0.000000E+000
2	238.84618924	2.949532E-012	1.772953E-011	1	0.000000E+000
2	238.84826702	1.772953E-011	2.949532E-012	0	0.000000E+000
2	238.86096762	2.949532E-012	1.772953E-011	1	0.000000E+000
2	238.86369438	1.772953E-011	2.949532E-012	0	0.000000E+000
2	238.86936799	2.949532E-012	1.772953E-011	1	0.000000E+000
2	238.86946003	1.772953E-011	2.949532E-012	0	0.000000E+000
2	238.86949072	2.949532E-012	1.772953E-011	1	0.000000E+000
2	238.87097240	1.772953E-011	2.949532E-012	0	0.000000E+000
2	238.87098717	2.949532E-012	1.772953E-011	1	0.000000E+000
2	238.87222345	1.772953E-011	2.949532E-012	0	0.000000E+000
2	238.87225624	2.949532E-012	1.772953E-011	1	0.000000E+000
2	238.87393942	1.772953E-011	2.949532E-012	0	0.000000E+000
2	239.66553341	3.032981E-012	1.781298E-011	1	0.000000E+000
2	239.66646410	1.781298E-011	3.032981E-012	0	0.000000E+000
2	239.66790677	3.032981E-012	1.781298E-011	1	0.000000E+000
2	239.67085421	1.781298E-011	3.032981E-012	0	0.000000E+000
2	239.70855639	3.032981E-012	1.781298E-011	1	0.000000E+000
2	239.70923602	1.781298E-011	3.032981E-012	0	0.000000E+000
2	239.73475220	3.032981E-012	1.781298E-011	1	0.000000E+000
2	239.73649497	1.781298E-011	3.032981E-012	0	0.000000E+000
2	239.75967920	3.032981E-012	1.781298E-011	1	0.000000E+000
2	239.76048526	1.781298E-011	3.032981E-012	0	0.000000E+000
2	239.77282294	3.032981E-012	1.781298E-011	1	0.000000E+000
2	239.77295043	1.781298E-011	3.032981E-012	0	0.000000E+000
2	239.78320346	3.032981E-012	1.781298E-011	1	0.000000E+000
2	239.78614360	1.781298E-011	3.032981E-012	0	0.000000E+000
2	239.79343014	3.032981E-012	1.781298E-011	1	0.000000E+000
2	239.79370471	1.781298E-011	3.032981E-012	0	0.000000E+000
2	239.81177761	3.032981E-012	1.781298E-011	1	0.000000E+000
2	239.81303090	1.781298E-011	3.032981E-012	0	0.000000E+000
2	239.81857703	3.032981E-012	1.781298E-011	1	0.000000E+000
2	239.81935722	1.781298E-011	3.032981E-012	0	0.000000E+000
2	239.82595320	3.032981E-012	1.781298E-011	1	0.000000E+000
2	239.82761128	1.781298E-011	3.032981E-012	0	0.000000E+000
2	239.83500123	3.032981E-012	1.781298E-011	1	0.000000E+000
2	239.83594593	1.781298E-011	3.032981E-012	0	0.000000E+000
2	239.84537411	3.032981E-012	1.781298E-011	1	0.000000E+000
2	239.84608786	1.781298E-011	3.032981E-012	0	0.000000E+000
2	239.87561378	3.032981E-012	1.781298E-011	1	0.000000E+000
2	239.87583469	1.781298E-011	3.032981E-012	0	0.000000E+000
2	239.87584541	3.032981E-012	1.781298E-011	1	0.000000E+000
2	239.87587635	1.781298E-011	3.032981E-012	0	0.000000E+000
2	239.87596214	3.032981E-012	1.781298E-011	1	0.000000E+000
2	239.87853168	1.781298E-011	3.032981E-012	0	0.000000E+000
2	239.91939681	3.032981E-012	1.781298E-011	1	0.000000E+000
2	239.92044069	1.781298E-011	3.032981E-012	0	0.000000E+000
2	239.93852152	3.032981E-012	1.781298E-011	1	0.000000E+000
2	239.93921279	1.781298E-011	3.032981E-012	0	0.000000E+000
2	239.94939192	3.032981E-012	1.781298E-011	1	0.000000E+000
2	239.95025990	1.781298E-011	3.032981E-012	0	0.000000E+000
2	239.96497619	3.032981E-012	1.781298E-011	1	0.000000E+000
2	239.96542981	1.781298E-011	3.032981E-012	0	0.000000E+000
2	239.96544665	3.032981E-012	1.781298E-011	1	0.000000E+000
2	239.96873221	1.781298E-011	3.032981E-012	0	0.000000E+000
2	239.99227253	3.032981E-012	1.781298E-011	1	0.000000E+000
2	239.99323912	1.781298E-011	3.032981E-012	0	0.000000E+000
2	240.00627424	3.032981E-012	1.781298E-011	1	0.000000E+000
2	240.00703599	1.781298E-011	3.032981E-012	0	0.000000E+000
2	240.02243052	3.032981E-012	1.781298E-011	1	0.000000E+000
2	240.02415429	1.781298E-011	3.032981E-012	0	0.000000E+000
2	240.02418144	3.032981E-012	1.781298E-011	1	0.000000E+000
2	240.02500614	1.781298E-011	3.032981E-012	0	0.000000E+000
2	240.07602557	3.032981E-012	1.781298E-011	1	0.000000E+000
2	240.07670419	1.781298E-011	3.032981E-012	0	0.000000E+000
2	240.13664026	2.971760E-012	1.775176E-011	1	0.000000E+000
2	240.13907989	1.775176E-011	2.971760E-012	0	0.000000E+000
2	240.15542584	2.971760E-012	1.775176E-011	1	0.000000E+000
2	240.15605439	1.775176E-011	2.971760E-012	0	0.000000E+000
2	240.15997141	2.971760E-012	1.775176E-011	1	0.000000E+000
2	240.16003335	1.775176E-011	2.971760E-012	0	0.000000E+000
2	240.16347750	2.971760E-012	1.775176E-011	1	0.000000E+000
2	240.16380283	1.775176E-011	2.971760E-012	0	0.000000E+000
2	240.20440860	2.971760E-012	1.775176E-011	1	0.000000E+000
2	240.20718754	1.775176E-011	2.971760E-012	0	0.000000E+000
2	240.23210496	2.971760E-012	1.775176E-011	1	0.000000E+000
2	240.23306567	1.775176E-011	2.971760E-012	0	0.000000E+000
2	240.23972082	2.971760E-012	1.775176E-011	1	0.000000E+000
2	240.24266006	1.775176E-011	2.971760E-012	0	0.000000E+000
2	240.24506332	2.971760E-012	1.775176E-011	1	0.000000E+000
2	240.24542576	1.775176E-011	2.971760E-012	0	0.000000E+000
2	240.26951324	2.971760E-012	1.775176E-011	1	0.000000E+000
2	240.27031187	1.775176E-011	2.971760E-012	0	0.000000E+000
2	240.76434463	2.737965E-012	1.751797E-011	1	0.000000E+000
2	240.76478388	1.751797E-011	2.737965E-012	0	0.000000E+000
2	240.80756945	2.737965E-012	1.751797E-011	1	0.000000E+000
2	240.81002782	1.751797E-011	2.737965E-012	0	0.000000E+000
2	240.81233167	2.737965E-012	1.751797E-011	1	0.000000E+000
2	240.81233812	1.751797E-011	2.737965E-012	0	0.000000E+000
2	240.82783198	2.737965E-012	1.751797E-011	1	0.000000E+000
2	240.82840112	1.751797E-011	2.737965E-012	0	0.000000E+000
2	240.83811508	2.737965E-012	1.751797E-011	1	0.000000E+000
2	240.84021900	1.751797E-011	2.737965E-012	0	0.000000E+000
2	240.84024092	2.737965E-012	1.751797E-011	1	0.000000E+000
2	240.84044055	1.751797E-011	2.737965E-012	0	0.000000E+000
2	240.97742326	2.857038E-012	1.763704E-011	1	0.000000E+000
2	240.97859195	1.763704E-011	2.857038E-012	0	0.000000E+000
2	241.00081887	2.857038E-012	1.763704E-011	1	0.000000E+000
2	241.00220031	1.763704E-011	2.857038E-012	0	0.000000E+000
2	241.00227168	2.857038E-012	1.763704E-011	1	0.000000E+000
2	241.00324644	1.763704E-011	2.857038E-012	0	0.000000E+000
2	241.00328119	2.857038E-012	1.763704E-011	1	0.000000E+000
2	241.00476595	1.763704E-011	2.857038E-012	0	0.000000E+000
2	241.07820894	2.857038E-012	1.763704E-011	1	0.000000E+000
2	241.08089414	1.763704E-011	2.857038E-012	0	0.000000E+000
2	241.11690968	2.857038E-012	1.763704E-011	1	0.000000E+000
2	241.11743141	1.763704E-011	2.857038E-012	0	0.000000E+000
2	241.12555878	2.857038E-012	1.763704E-011	1	0.000000E+000
2	241.12599571	1.763704E-011	2.857038E-012	0	0.000000E+000
2	241.14318218	2.857038E-012	1.763704E-011	1	0.000000E+000
2	241.14450647	1.763704E-011	2.857038E-012	0	0.000000E+000
2	241.17776182	2.857038E-012	1.763704E-011	1	0.000000E+000
2	241.17839550	1.763704E-011	2.857038E-012	0	0.000000E+000
2	241.19200742	2.857038E-012	1.763704E-011	1	0.000000E+000
2	241.19203807	1.763704E-011	2.857038E-012	0	0.000000E+000
2	241.19437355	2.857038E-012	1.763704E-011	1	0.000000E+000
2	241.19501397	1.763704E-011	2.857038E-012	0	0.000000E+000
2	241.20697626	2.857038E-012	1.763704E-011	1	0.000000E+000
2	241.20877827	1.763704E-011	2.857038E-012	0	0.000000E+000
2	241.24057993	2.857038E-012	1.763704E-011	1	0.000000E+000
2	241.24077275	1.763704E-011	2.857038E-012	0	0.000000E+000
2	241.28320226	2.857038E-012	1.763704E-011	1	0.000000E+000
2	241.28406564	1.763704E-011	2.857038E-012	0	0.000000E+000
2	241.30340615	2.857038E-012	1.763704E-011	1	0.000000E+000
2	241.30349841	1.763704E-011	2.857038E-012	0	0.000000E+000
2	241.30352813	2.857038E-012	1.763704E-011	1	0.000000E+000
2	241.30575524	1.763704E-011	2.857038E-012	0	0.000000E+000
2	241.34800290	2.857038E-012	1.763704E-011	1	0.000000E+000
2	241.34835329	1.763704E-011	2.857038E-012	0	0.000000E+000
2	241.34838101	2.857038E-012	1.763704E-011	1	0.000000E+000
2	241.35013194	1.763704E-011	2.857038E-012	0	0.000000E+000
2	241.48289378	2.818607E-012	1.759861E-011	1	0.000000E+000
2	241.48322716	1.759861E-011	2.818607E-012	0	0.000000E+000
2	241.48324255	2.818607E-012	1.759861E-011	1	0.000000E+000
2	241.48343665	1.759861E-011	2.818607E-012	0	0.000000E+000
2	241.48345271	2.818607E-012	1.759861E-011	1	0.000000E+000
2	241.48377201	1.759861E-011	2.818607E-012	0	0.000000E+000
2	241.48857240	2.818607E-012	1.759861E-011	1	0.000000E+000
2	241.48997898	1.759861E-011	2.818607E-012	0	0.000000E+000
2	241.50404470	2.818607E-012	1.759861E-011	1	0.000000E+000
2	241.50453047	1.759861E-011	2.818607E-012	0	0.000000E+000
2	241.90601314	2.892396E-012	1.767240E-011	1	0.000000E+000
2	241.90660316	1.767240E-011	2.892396E-012	0	0.000000E+000
2	241.92792825	2.892396E-012	1.767240E-011	1	0.000000E+000
2	241.92832393	1.767240E-011	2.892396E-012	0	0.000000E+000
2	241.92844918	2.892396E-012	1.767240E-011	1	0.000000E+000
2	241.92964447	1.767240E-011	2.892396E-012	0	0.000000E+000
2	241.92968446	2.892396E-012	1.767240E-011	1	0.000000E+000
2	241.92972849	1.767240E-011	2.892396E-012	0	0.000000E+000
2	241.95746757	2.892396E-012	1.767240E-011	1	0.000000E+000
2	241.95790750	1.767240E-011	2.892396E-012	0	0.000000E+000
2	241.99651012	2.892396E-012	1.767240E-011	1	0.000000E+000
2	241.99717590	1.767240E-011	2.892396E-012	0	0.000000E+000
2	242.00910028	2.892396E-012	1.767240E-011	1	0.000000E+000
2	242.00919156	1.767240E-011	2.892396E-012	0	0.000000E+000
2	242.00922224	2.892396E-012	1.767240E-011	1	0.000000E+000
2	242.00957785	1.767240E-011	2.892396E-012	0	0.000000E+000
2	242.00959747	2.892396E-012	1.767240E-011	1	0.000000E+000
2	242.01069576	1.767240E-011	2.892396E-012	0	0.000000E+000
2	242.01314541	2.892396E-012	1.767240E-011	1	0.000000E+000
2	242.01356141	1.767240E-011	2.892396E-012	0	0.000000E+000
2	242.02387427	2.892396E-012	1.767240E-011	1	0.000000E+000
2	242.02430142	1.767240E-011	2.892396E-012	0	0.000000E+000
2	242.02435348	2.892396E-012	1.767240E-011	1	0.000000E+000
2	242.02464365	1.767240E-011	2.892396E-012	0	0.000000E+000
2	242.02599599	2.892396E-012	1.767240E-011	1	0.000000E+000
2	242.02755875	1.767240E-011	2.892396E-012	0	0.000000E+000
2	242.05675365	2.892396E-012	1.767240E-011	1	0.000000E+000
2	242.05780603	1.767240E-011	2.892396E-012	0	0.000000E+000
2	242.05782603	2.892396E-012	1.767240E-011	1	0.000000E+000
2	242.05812790	1.767240E-011	2.892396E-012	0	0.000000E+000
2	242.05821587	2.892396E-012	1.767240E-011	1	0.000000E+000
2	242.05856241	1.767240E-011	2.892396E-012	0	0.000000E+000
2	242.08268490	2.892396E-012	1.767240E-011	1	0.000000E+000
2	242.08429597	1.767240E-011	2.892396E-012	0	0.000000E+000
2	243.41179505	3.032326E-012	1.781233E-011	1	0.000000E+000
2	243.41732090	1.781233E-011	3.032326E-012	0	0.000000E+000
2	243.41735939	3.032326E-012	1.781233E-011	1	0.000000E+000
2	243.41753977	1.781233E-011	3.032326E-012	0	0.000000E+000
2	243.43712697	3.032326E-012	1.781233E-011	1	0.000000E+000
2	243.43752216	1.781233E-011	3.032326E-012	0	0.000000E+000
2	243.43987988	3.032326E-012	1.781233E-011	1	0.000000E+000
2	243.44000584	1.781233E-011	3.032326E-012	0	0.000000E+000
2	243.44011878	3.032326E-012	1.781233E-011	1	0.000000E+000
2	243.44140909	1.781233E-011	3.032326E-012	0	0.000000E+000
2	243.44196718	3.032326E-012	1.781233E-011	1	0.000000E+000
2	243.44262836	1.781233E-011	3.032326E-012	0	0.000000E+000
2	243.53161267	3.032326E-012	1.781233E-011	1	0.000000E+000
2	243.53359899	1.781233E-011	3.032326E-012	0	0.000000E+000
2	243.53361550	3.032326E-012	1.781233E-011	1	0.000000E+000
2	243.53458290	1.781233E-011	3.032326E-012	0	0.000000E+000
2	243.53475509	3.032326E-012	1.781233E-011	1	0.000000E+000
2	243.53506775	1.781233E-011	3.032326E-012	0	0.000000E+000
2	243.58174517	3.032326E-012	1.781233E-011	1	0.000000E+000
2	243.58175671	1.781233E-011	3.032326E-012	0	0.000000E+000
2	243.59702573	3.032326E-012	1.781233E-011	1	0.000000E+000
2	243.59840785	1.781233E-011	3.032326E-012	0	0.000000E+000
2	243.61855179	3.032326E-012	1.781233E-011	1	0.000000E+000
2	243.61986571	1.781233E-011	3.032326E-012	0	0.000000E+000
2	243.67623848	2.927897E-012	1.770790E-011	1	0.000000E+000
2	243.67746002	1.770790E-011	2.927897E-012	0	0.000000E+000
2	243.67747686	2.927897E-012	1.770790E-011	1	0.000000E+000
2	243.67772276	1.770790E-011	2.927897E-012	0	0.000000E+000
2	243.68591742	2.927897E-012	1.770790E-011	1	0.000000E+000
2	243.68906123	1.770790E-011	2.927897E-012	0	0.000000E+000
2	243.68911547	2.927897E-012	1.770790E-011	1	0.000000E+000
2	243.69122363	1.770790E-011	2.927897E-012	0	0.000000E+000
2	243.69338969	2.927897E-012	1.770790E-011	1	0.000000E+000
2	243.69470791	1.770790E-011	2.927897E-012	0	0.000000E+000
2	243.71714173	2.927897E-012	1.770790E-011	1	0.000000E+000
2	243.71862789	1.770790E-011	2.927897E-012	0	0.000000E+000
2	243.71863906	2.927897E-012	1.770790E-011	1	0.000000E+000
2	243.71922057	1.770790E-011	2.927897E-012	0	0.000000E+000
2	243.97987462	2.926909E-012	1.770691E-011	1	0.000000E+000
2	243.98080465	1.770691E-011	2.926909E-012	0	0.000000E+000
2	243.98747846	2.926909E-012	1.770691E-011	1	0.000000E+000
2	243.98753863	1.770691E-011	2.926909E-012	0	0.000000E+000
2	244.00902878	2.926909E-012	1.770691E-011	1	0.000000E+000
2	244.00973710	1.770691E-011	2.926909E-012	0	0.000000E+000
2	244.01972233	2.926909E-012	1.770691E-011	1	0.000000E+000
2	244.02044457	1.770691E-011	2.926909E-012	0	0.000000E+000
2	244.06422246	2.926909E-012	1.770691E-011	1	0.000000E+000
2	244.06493121	1.770691E-011	2.926909E-012	0	0.000000E+000
2	244.06629717	2.926909E-012	1.770691E-011	1	0.000000E+000
2	244.06776039	1.770691E-011	2.926909E-012	0	0.000000E+000
2	244.08558019	2.926909E-012	1.770691E-011	1	0.000000E+000
2	244.08608267	1.770691E-011	2.926909E-012	0	0.000000E+000
2	244.11019334	2.926909E-012	1.770691E-011	1	0.000000E+000
2	244.11031776	1.770691E-011	2.926909E-012	0	0.000000E+000
2	244.11208204	2.926909E-012	1.770691E-011	1	0.000000E+000
2	244.11336748	1.770691E-011	2.926909E-012	0	0.000000E+000
2	244.16029481	2.926909E-012	1.770691E-011	1	0.000000E+000
2	244.16081911	1.770691E-011	2.926909E-012	0	0.000000E+000
2	244.16084769	2.926909E-012	1.770691E-011	1	0.000000E+000
2	244.16321000	1.770691E-011	2.926909E-012	0	0.000000E+000
2	244.22802609	2.926909E-012	1.770691E-011	1	0.000000E+000
2	244.23362849	1.770691E-011	2.926909E-012	0	0.000000E+000
2	245.59974027	2.853553E-012	1.763355E-011	1	0.000000E+000
2	245.60187408	1.763355E-011	2.853553E-012	0	0.000000E+000
2	245.69750749	2.853553E-012	1.763355E-011	1	0.000000E+000
2	245.69814773	1.763355E-011	2.853553E-012	0	0.000000E+000
2	245.69816701	2.853553E-012	1.763355E-011	1	0.000000E+000
2	245.69845036	1.763355E-011	2.853553E-012	0	0.000000E+000
2	245.69850117	2.853553E-012	1.763355E-011	1	0.000000E+000
2	245.70186164	1.763355E-011	2.853553E-012	0	0.000000E+000
2	245.71184816	2.853553E-012	1.763355E-011	1	0.000000E+000
2	245.71197676	1.763355E-011	2.853553E-012	0	0.000000E+000
2	245.74070474	2.853553E-012	1.763355E-011	1	0.000000E+000
2	245.74309909	1.763355E-011	2.853553E-012	0	0.000000E+000
2	245.75783617	2.853553E-012	1.763355E-011	1	0.000000E+000
2	245.75785385	1.763355E-011	2.853553E-012	0	0.000000E+000
2	245.85442111	2.866613E-012	1.764661E-011	1	0.000000E+000
2	245.85448279	1.764661E-011	2.866613E-012	0	0.000000E+000
2	245.86799015	2.866613E-012	1.764661E-011	1	0.000000E+000
2	245.87247524	1.764661E-011	2.866613E-012	0	0.000000E+000
2	245.87788753	2.866613E-012	1.764661E-011	1	0.000000E+000
2	245.88087952	1.764661E-011	2.866613E-012	0	0.000000E+000
2	245.88089375	2.866613E-012	1.764661E-011	1	0.000000E+000
2	245.88118122	1.764661E-011	2.866613E-012	0	0.000000E+000
2	245.88649652	2.866613E-012	1.764661E-011	1	0.000000E+000
2	245.89076153	1.764661E-011	2.866613E-012	0	0.000000E+000
2	245.89079442	2.866613E-012	1.764661E-011	1	0.000000E+000
2	245.89384341	1.764661E-011	2.866613E-012	0	0.000000E+000
2	245.91850587	2.866613E-012	1.764661E-011	1	0.000000E+000
2	245.91911331	1.764661E-011	2.866613E-012	0	0.000000E+000
2	245.91915373	2.866613E-012	1.764661E-011	1	0.000000E+000
2	245.91981440	1.764661E-011	2.866613E-012	0	0.000000E+000
2	245.92917675	2.866613E-012	1.764661E-011	1	0.000000E+000
2	245.93022755	1.764661E-011	2.866613E-012	0	0.000000E+000
2	245.95615925	2.866613E-012	1.764661E-011	1	0.000000E+000
2	245.95728721	1.764661E-011	2.866613E-012	0	0.000000E+000
2	246.02970484	2.866613E-012	1.764661E-011	1	0.000000E+000
2	246.03121414	1.764661E-011	2.866613E-012	0	0.000000E+000
2	246.04870369	2.866613E-012	1.764661E-011	1	0.000000E+000
2	246.04968026	1.764661E-011	2.866613E-012	0	0.000000E+000
2	246.05171750	2.866613E-012	1.764661E-011	1	0.000000E+000
2	246.05244700	1.764661E-011	2.866613E-012	0	0.000000E+000
2	246.05877741	2.866613E-012	1.764661E-011	1	0.000000E+000
2	246.05940299	1.764661E-011	2.866613E-012	0	0.000000E+000
2	246.10438882	2.866613E-012	1.764661E-011	1	0.000000E+000
2	246.10556235	1.764661E-011	2.866613E-012	0	0.000000E+000
2	246.12090864	2.866613E-012	1.764661E-011	1	0.000000E+000
2	246.12132715	1.764661E-011	2.866613E-012	0	0.000000E+000
2	247.73740427	2.953701E-012	1.773370E-011	1	0.000000E+000
2	247.74000592	1.773370E-011	2.953701E-012	0	0.000000E+000
2	247.74006343	2.953701E-012	1.773370E-011	1	0.000000E+000
2	247.74179717	1.773370E-011	2.953701E-012	0	0.000000E+000
2	247.74184343	2.953701E-012	1.773370E-011	1	0.000000E+000
2	247.74188717	1.773370E-011	2.953701E-012	0	0.000000E+000
2	247.74761247	2.953701E-012	1.773370E-011	1	0.000000E+000
2	247.74808013	1.773370E-011	2.953701E-012	0	0.000000E+000
2	247.87476753	2.971263E-012	1.775126E-011	1	0.000000E+000
2	247.87629845	1.775126E-011	2.971263E-012	0	0.000000E+000
2	247.87631758	2.971263E-012	1.775126E-011	1	0.000000E+000
2	247.87649111	1.775126E-011	2.971263E-012	0	0.000000E+000
2	247.90218354	2.971263E-012	1.775126E-011	1	0.000000E+000
2	247.90304117	1.775126E-011	2.971263E-012	0	0.000000E+000
2	247.90309592	2.971263E-012	1.775126E-011	1	0.000000E+000
2	247.90317077	1.775126E-011	2.971263E-012	0	0.000000E+000
2	247.91357878	2.971263E-012	1.775126E-011	1	0.000000E+000
2	247.91397208	1.775126E-011	2.971263E-012	0	0.000000E+000
2	247.92765092	2.971263E-012	1.775126E-011	1	0.000000E+000
2	247.92792509	1.775126E-011	2.971263E-012	0	0.000000E+000
2	247.93042008	2.971263E-012	1.775126E-011	1	0.000000E+000
2	247.93068723	1.775126E-011	2.971263E-012	0	0.000000E+000
2	247.94679975	2.971263E-012	1.775126E-011	1	0.000000E+000
2	247.94691587	1.775126E-011	2.971263E-012	0	0.000000E+000
2	247.95835588	2.971263E-012	1.775126E-011	1	0.000000E+000
2	247.96008072	1.775126E-011	2.971263E-012	0	0.000000E+000
2	247.99515671	2.971263E-012	1.775126E-011	1	0.000000E+000
2	247.99519312	1.775126E-011	2.971263E-012	0	0.000000E+000
2	248.01427570	2.971263E-012	1.775126E-011	1	0.000000E+000
2	248.01503169	1.775126E-011	2.971263E-012	0	0.000000E+000
2	248.01509966	2.971263E-012	1.775126E-011	1	0.000000E+000
2	248.01686292	1.775126E-011	2.971263E-012	0	0.000000E+000
2	248.01688749	2.971263E-012	1.775126E-011	1	0.000000E+000
2	248.01849063	1.775126E-011	2.971263E-012	0	0.000000E+000
2	248.01851640	2.971263E-012	1.775126E-011	1	0.000000E+000
2	248.01852633	1.775126E-011	2.971263E-012	0	0.000000E+000
2	248.02386468	2.971263E-012	1.775126E-011	1	0.000000E+000
2	248.02475140	1.775126E-011	2.971263E-012	0	0.000000E+000
2	248.07826819	2.971263E-012	1.775126E-011	1	0.000000E+000
2	248.08478233	1.775126E-011	2.971263E-012	0	0.000000E+000
2	248.08479859	2.971263E-012	1.775126E-011	1	0.000000E+000
2	248.08593392	1.775126E-011	2.971263E-012	0	0.000000E+000
2	248.10349058	2.971263E-012	1.775126E-011	1	0.000000E+000
2	248.10462638	1.775126E-011	2.971263E-012	0	0.000000E+000
2	248.12208316	2.971263E-012	1.775126E-011	1	0.000000E+000
2	248.12278442	1.775126E-011	2.971263E-012	0	0.000000E+000
2	248.15747970	2.971263E-012	1.775126E-011	1	0.000000E+000
2	248.15763415	1.775126E-011	2.971263E-012	0	0.000000E+000
2	248.18448862	2.971263E-012	1.775126E-011	1	0.000000E+000
2	248.18624388	1.775126E-011	2.971263E-012	0	0.000000E+000
2	248.20652640	2.971263E-012	1.775126E-011	1	0.000000E+000
2	248.20757898	1.775126E-011	2.971263E-012	0	0.000000E+000
2	248.24351049	2.971263E-012	1.775126E-011	1	0.000000E+000
2	248.24475938	1.775126E-011	2.971263E-012	0	0.000000E+000
2	248.25699654	2.971263E-012	1.775126E-011	1	0.000000E+000
2	248.25748975	1.775126E-011	2.971263E-012	0	0.000000E+000
2	249.00791921	2.895481E-012	1.767548E-011	1	0.000000E+000
2	249.00818040	1.767548E-011	2.895481E-012	0	0.000000E+000
2	249.00989843	2.895481E-012	1.767548E-011	1	0.000000E+000
2	249.01004215	1.767548E-011	2.895481E-012	0	0.000000E+000
2	249.01699841	2.895481E-012	1.767548E-011	1	0.000000E+000
2	249.01716528	1.767548E-011	2.895481E-012	0	0.000000E+000
2	249.02977584	2.895481E-012	1.767548E-011	1	0.000000E+000
2	249.03022705	1.767548E-011	2.895481E-012	0	0.000000E+000
2	249.04003567	2.895481E-012	1.767548E-011	1	0.000000E+000
2	249.04016626	1.767548E-011	2.895481E-012	0	0.000000E+000
2	249.04018028	2.895481E-012	1.767548E-011	1	0.000000E+000
2	249.04115944	1.767548E-011	2.895481E-012	0	0.000000E+000
2	249.04119048	2.895481E-012	1.767548E-011	1	0.000000E+000
2	249.04538476	1.767548E-011	2.895481E-012	0	0.000000E+000
2	249.07214871	2.895481E-012	1.767548E-011	1	0.000000E+000
2	249.07249383	1.767548E-011	2.895481E-012	0	0.000000E+000
2	249.07250454	2.895481E-012	1.767548E-011	1	0.000000E+000
2	249.07271637	1.767548E-011	2.895481E-012	0	0.000000E+000
2	249.07376119	2.895481E-012	1.767548E-011	1	0.000000E+000
2	249.07713827	1.767548E-011	2.895481E-012	0	0.000000E+000
2	249.08690052	2.895481E-012	1.767548E-011	1	0.000000E+000
2	249.08823846	1.767548E-011	2.895481E-012	0	0.000000E+000
2	249.08887524	2.895481E-012	1.767548E-011	1	0.000000E+000
2	249.09041705	1.767548E-011	2.895481E-012	0	0.000000E+000
2	249.12192999	2.895481E-012	1.767548E-011	1	0.000000E+000
2	249.12289525	1.767548E-011	2.895481E-012	0	0.000000E+000
2	249.12290475	2.895481E-012	1.767548E-011	1	0.000000E+000
2	249.12586121	1.767548E-011	2.895481E-012	0	0.000000E+000
2	249.13297995	2.895481E-012	1.767548E-011	1	0.000000E+000
2	249.13308426	1.767548E-011	2.895481E-012	0	0.000000E+000
2	249.21040999	3.053041E-012	1.783304E-011	1	0.000000E+000
2	249.21080239	1.783304E-011	3.053041E-012	0	0.000000E+000
2	249.21692432	3.053041E-012	1.783304E-011	1	0.000000E+000
2	249.21702110	1.783304E-011	3.053041E-012	0	0.000000E+000
2	249.21706156	3.053041E-012	1.783304E-011	1	0.000000E+000
2	249.21997039	1.783304E-011	3.053041E-012	0	0.000000E+000
2	249.24949819	3.053041E-012	1.783304E-011	1	0.000000E+000
2	249.24984537	1.783304E-011	3.053041E-012	0	0.000000E+000
2	249.24985817	3.053041E-012	1.783304E-011	1	0.000000E+000
2	249.25148960	1.783304E-011	3.053041E-012	0	0.000000E+000
2	249.26290642	3.053041E-012	1.783304E-011	1	0.000000E+000
2	249.26346104	1.783304E-011	3.053041E-012	0	0.000000E+000
2	249.26405873	3.053041E-012	1.783304E-011	1	0.000000E+000
2	249.26574584	1.783304E-011	3.053041E-012	0	0.000000E+000
2	249.28440902	3.053041E-012	1.783304E-011	1	0.000000E+000
2	249.28480704	1.783304E-011	3.053041E-012	0	0.000000E+000
2	249.29261177	3.053041E-012	1.783304E-011	1	0.000000E+000
2	249.29395121	1.783304E-011	3.053041E-012	0	0.000000E+000
2	249.29519071	3.053041E-012	1.783304E-011	1	0.000000E+000
2	249.29563288	1.783304E-011	3.053041E-012	0	0.000000E+000
2	249.29564983	3.053041E-012	1.783304E-011	1	0.000000E+000
2	249.29835757	1.783304E-011	3.053041E-012	0	0.000000E+000
2	249.29839288	3.053041E-012	1.783304E-011	1	0.000000E+000
2	249.30027179	1.783304E-011	3.053041E-012	0	0.000000E+000
2	249.30029663	3.053041E-012	1.783304E-011	1	0.000000E+000
2	249.30077480	1.783304E-011	3.053041E-012	0	0.000000E+000
2	249.32978463	3.053041E-012	1.783304E-011	1	0.000000E+000
2	249.32991492	1.783304E-011	3.053041E-012	0	0.000000E+000
2	249.33894233	3.053041E-012	1.783304E-011	1	0.000000E+000
2	249.33973509	1.783304E-011	3.053041E-012	0	0.000000E+000
2	249.34674850	3.053041E-012	1.783304E-011	1	0.000000E+000
2	249.34761632	1.783304E-011	3.053041E-012	0	0.000000E+000
2	249.38135115	3.053041E-012	1.783304E-011	1	0.000000E+000
2	249.38620332	1.783304E-011	3.053041E-012	0	0.000000E+000
2	249.43647985	3.053041E-012	1.783304E-011	1	0.000000E+000
2	249.43721673	1.783304E-011	3.053041E-012	0	0.000000E+000
2	255.17140741	2.933830E-012	1.771383E-011	1	0.000000E+000
2	255.17234940	1.771383E-011	2.933830E-012	0	0.000000E+000
2	255.18554743	2.933830E-012	1.771383E-011	1	0.000000E+000
2	255.18596366	1.771383E-011	2.933830E-012	0	0.000000E+000
2	255.18598671	2.933830E-012	1.771383E-011	1	0.000000E+000
2	255.18647654	1.771383E-011	2.933830E-012	0	0.000000E+000
2	255.20470716	2.933830E-012	1.771383E-011	1	0.000000E+000
2	255.20709631	1.771383E-011	2.933830E-012	0	0.000000E+000
2	255.21094759	2.933830E-012	1.771383E-011	1	0.000000E+000
2	255.21133226	1.771383E-011	2.933830E-012	0	0.000000E+000
2	255.21139001	2.933830E-012	1.771383E-011	1	0.000000E+000
2	255.21205384	1.771383E-011	2.933830E-012	0	0.000000E+000
2	255.22538144	2.933830E-012	1.771383E-011	1	0.000000E+000
2	255.22556999	1.771383E-011	2.933830E-012	0	0.000000E+000
2	255.27846763	2.998042E-012	1.777804E-011	1	0.000000E+000
2	255.27856746	1.777804E-011	2.998042E-012	0	0.000000E+000
2	255.28771574	2.998042E-012	1.777804E-011	1	0.000000E+000
2	255.29126455	1.777804E-011	2.998042E-012	0	0.000000E+000
2	255.32245270	2.998042E-012	1.777804E-011	1	0.000000E+000
2	255.32306805	1.777804E-011	2.998042E-012	0	0.000000E+000
2	255.33346173	2.998042E-012	1.777804E-011	1	0.000000E+000
2	255.33572241	1.777804E-011	2.998042E-012	0	0.000000E+000
2	255.34081152	2.998042E-012	1.777804E-011	1	0.000000E+000
2	255.34093760	1.777804E-011	2.998042E-012	0	0.000000E+000
2	255.36574312	2.998042E-012	1.777804E-011	1	0.000000E+000
2	255.36575694	1.777804E-011	2.998042E-012	0	0.000000E+000
2	255.38280102	2.998042E-012	1.777804E-011	1	0.000000E+000
2	255.38348583	1.777804E-011	2.998042E-012	0	0.000000E+000
2	255.38577003	2.998042E-012	1.777804E-011	1	0.000000E+000
2	255.38687245	1.777804E-011	2.998042E-012	0	0.000000E+000
2	255.42501659	2.998042E-012	1.777804E-011	1	0.000000E+000
2	255.42626105	1.777804E-011	2.998042E-012	0	0.000000E+000
2	255.46808413	2.998042E-012	1.777804E-011	1	0.000000E+000
2	255.46878810	1.777804E-011	2.998042E-012	0	0.000000E+000
2	255.48036216	2.998042E-012	1.777804E-011	1	0.000000E+000
2	255.48143134	1.777804E-011	2.998042E-012	0	0.000000E+000
2	255.48917428	2.998042E-012	1.777804E-011	1	0.000000E+000
2	255.48960302	1.777804E-011	2.998042E-012	0	0.000000E+000
2	255.52782436	2.998042E-012	1.777804E-011	1	0.000000E+000
2	255.52910364	1.777804E-011	2.998042E-012	0	0.000000E+000
2	255.52914167	2.998042E-012	1.777804E-011	1	0.000000E+000
2	255.52927999	1.777804E-011	2.998042E-012	0	0.000000E+000
2	255.53398566	2.998042E-012	1.777804E-011	1	0.000000E+000
2	255.53740996	1.777804E-011	2.998042E-012	0	0.000000E+000
2	255.55630369	2.998042E-012	1.777804E-011	1	0.000000E+000
2	255.55668668	1.777804E-011	2.998042E-012	0	0.000000E+000
2	255.55671387	2.998042E-012	1.777804E-011	1	0.000000E+000
2	255.55702309	1.777804E-011	2.998042E-012	0	0.000000E+000
2	255.60551010	2.998042E-012	1.777804E-011	1	0.000000E+000
2	255.60657113	1.777804E-011	2.998042E-012	0	0.000000E+000
2	255.62112517	2.998042E-012	1.777804E-011	1	0.000000E+000
2	255.62279515	1.777804E-011	2.998042E-012	0	0.000000E+000
2	255.62279907	2.998042E-012	1.777804E-011	1	0.000000E+000
2	255.62344095	1.777804E-011	2.998042E-012	0	0.000000E+000
2	255.64783013	2.998042E-012	1.777804E-011	1	0.000000E+000
2	255.64839963	1.777804E-011	2.998042E-012	0	0.000000E+000
2	255.65541568	2.998042E-012	1.777804E-011	1	0.000000E+000
2	255.65807522	1.777804E-011	2.998042E-012	0	0.000000E+000
2	255.66653372	2.998042E-012	1.777804E-011	1	0.000000E+000
2	255.66675083	1.777804E-011	2.998042E-012	0	0.000000E+000
2	255.66701667	2.998042E-012	1.777804E-011	1	0.000000E+000
2	255.66737995	1.777804E-011	2.998042E-012	0	0.000000E+000
2	255.66738017	2.998042E-012	1.777804E-011	1	0.000000E+000
2	255.67024506	1.777804E-011	2.998042E-012	0	0.000000E+000
2	255.67946522	2.998042E-012	1.777804E-011	1	0.000000E+000
2	255.67988710	1.777804E-011	2.998042E-012	0	0.000000E+000
2	255.72192847	2.998042E-012	1.777804E-011	1	0.000000E+000
2	255.72353039	1.777804E-011	2.998042E-012	0	0.000000E+000
2	255.72357442	2.998042E-012	1.777804E-011	1	0.000000E+000
2	255.72384588	1.777804E-011	2.998042E-012	0	0.000000E+000
2	255.86131485	2.835991E-012	1.761599E-011	1	0.000000E+000
2	255.86173378	1.761599E-011	2.835991E-012	0	0.000000E+000
2	255.88688552	2.835991E-012	1.761599E-011	1	0.000000E+000
2	255.88955693	1.761599E-011	2.835991E-012	0	0.000000E+000
2	255.89104539	2.835991E-012	1.761599E-011	1	0.000000E+000
2	255.89106950	1.761599E-011	2.835991E-012	0	0.000000E+000
2	255.89364525	2.835991E-012	1.761599E-011	1	0.000000E+000
2	255.89547932	1.761599E-011	2.835991E-012	0	0.000000E+000
2	255.89551745	2.835991E-012	1.761599E-011	1	0.000000E+000
2	255.89672416	1.761599E-011	2.835991E-012	0	0.000000E+000
2	255.91874468	2.835991E-012	1.761599E-011	1	0.000000E+000
2	255.91882548	1.761599E-011	2.835991E-012	0	0.000000E+000
2	255.91890138	2.835991E-012	1.761599E-011	1	0.000000E+000
2	255.92189249	1.761599E-011	2.835991E-012	0	0.000000E+000
2	255.92190567	2.835991E-012	1.761599E-011	1	0.000000E+000
2	255.92339078	1.761599E-011	2.835991E-012	0	0.000000E+000
2	255.92344081	2.835991E-012	1.761599E-011	1	0.000000E+000
2	255.92486521	1.761599E-011	2.835991E-012	0	0.000000E+000
2	255.93091106	2.835991E-012	1.761599E-011	1	0.000000E+000
2	255.93106881	1.761599E-011	2.835991E-012	0	0.000000E+000
2	255.93109148	2.835991E-012	1.761599E-011	1	0.000000E+000
2	255.93232447	1.761599E-011	2.835991E-012	0	0.000000E+000
2	255.93236397	2.835991E-012	1.761599E-011	1	0.000000E+000
2	255.93438269	1.761599E-011	2.835991E-012	0	0.000000E+000
2	255.93442977	2.835991E-012	1.761599E-011	1	0.000000E+000
2	255.93446564	1.761599E-011	2.835991E-012	0	0.000000E+000
2	255.94045474	2.835991E-012	1.761599E-011	1	0.000000E+000
2	255.94049801	1.761599E-011	2.835991E-012	0	0.000000E+000
2	255.96595667	2.835991E-012	1.761599E-011	1	0.000000E+000
2	255.96705285	1.761599E-011	2.835991E-012	0	0.000000E+000
2	255.98853997	2.835991E-012	1.761599E-011	1	0.000000E+000
2	255.98888700	1.761599E-011	2.835991E-012	0	0.000000E+000
2	256.01494127	2.835991E-012	1.761599E-011	1	0.000000E+000
2	256.01534395	1.761599E-011	2.835991E-012	0	0.000000E+000
2	256.01733696	2.835991E-012	1.761599E-011	1	0.000000E+000
2	256.01804493	1.761599E-011	2.835991E-012	0	0.000000E+000
2	256.01805138	2.835991E-012	1.761599E-011	1	0.000000E+000
2	256.01869261	1.761599E-011	2.835991E-012	0	0.000000E+000
2	256.06060015	2.835991E-012	1.761599E-011	1	0.000000E+000
2	256.06082888	1.761599E-011	2.835991E-012	0	0.000000E+000
2	256.08064298	2.835991E-012	1.761599E-011	1	0.000000E+000
2	256.08170166	1.761599E-011	2.835991E-012	0	0.000000E+000
2	256.09568657	2.835991E-012	1.761599E-011	1	0.000000E+000
2	256.09594885	1.761599E-011	2.835991E-012	0	0.000000E+000
2	256.16476739	2.835991E-012	1.761599E-011	1	0.000000E+000
2	256.16543049	1.761599E-011	2.835991E-012	0	0.000000E+000
2	256.16546205	2.835991E-012	1.761599E-011	1	0.000000E+000
2	256.16554028	1.761599E-011	2.835991E-012	0	0.000000E+000
2	256.18950551	2.835991E-012	1.761599E-011	1	0.000000E+000
2	256.19197616	1.761599E-011	2.835991E-012	0	0.000000E+000
2	256.20154735	2.835991E-012	1.761599E-011	1	0.000000E+000
2	256.20209786	1.761599E-011	2.835991E-012	0	0.000000E+000
2	256.20656519	2.835991E-012	1.761599E-011	1	0.000000E+000
2	256.20709259	1.761599E-011	2.835991E-012	0	0.000000E+000
2	256.20716068	2.835991E-012	1.761599E-011	1	0.000000E+000
2	256.20767595	1.761599E-011	2.835991E-012	0	0.000000E+000
2	256.21483606	2.835991E-012	1.761599E-011	1	0.000000E+000
2	256.21543904	1.761599E-011	2.835991E-012	0	0.000000E+000
2	256.21757132	2.835991E-012	1.761599E-011	1	0.000000E+000
2	256.21761456	1.761599E-011	2.835991E-012	0	0.000000E+000
2	256.22278808	2.835991E-012	1.761599E-011	1	0.000000E+000
2	256.22361998	1.761599E-011	2.835991E-012	0	0.000000E+000
2	256.22777851	2.835991E-012	1.761599E-011	1	0.000000E+000
2	256.22872543	1.761599E-011	2.835991E-012	0	0.000000E+000
2	256.22992540	2.835991E-012	1.761599E-011	1	0.000000E+000
2	256.23121009	1.761599E-011	2.835991E-012	0	0.000000E+000
2	256.25876651	2.835991E-012	1.761599E-011	1	0.000000E+000
2	256.25945544	1.761599E-011	2.835991E-012	0	0.000000E+000
2	256.25950358	2.835991E-012	1.761599E-011	1	0.000000E+000
2	256.26130244	1.761599E-011	2.835991E-012	0	0.000000E+000
2	256.26131887	2.835991E-012	1.761599E-011	1	0.000000E+000
2	256.26136182	1.761599E-011	2.835991E-012	0	0.000000E+000
2	256.28408340	2.835991E-012	1.761599E-011	1	0.000000E+000
2	256.29085562	1.761599E-011	2.835991E-012	0	0.000000E+000
2	256.31425705	2.835991E-012	1.761599E-011	1	0.000000E+000
2	256.31431041	1.761599E-011	2.835991E-012	0	0.000000E+000
2	256.31433706	2.835991E-012	1.761599E-011	1	0.000000E+000
2	256.31528608	1.761599E-011	2.835991E-012	0	0.000000E+000
2	256.31530930	2.835991E-012	1.761599E-011	1	0.000000E+000
2	256.31649446	1.761599E-011	2.835991E-012	0	0.000000E+000
2	256.35069367	2.835991E-012	1.761599E-011	1	0.000000E+000
2	256.35205082	1.761599E-011	2.835991E-012	0	0.000000E+000
2	256.36133509	2.835991E-012	1.761599E-011	1	0.000000E+000
2	256.36182759	1.761599E-011	2.835991E-012	0	0.000000E+000
2	256.38308867	2.835991E-012	1.761599E-011	1	0.000000E+000
2	256.38360293	1.761599E-011	2.835991E-012	0	0.000000E+000
2	256.38366380	2.835991E-012	1.761599E-011	1	0.000000E+000
2	256.38462601	1.761599E-011	2.835991E-012	0	0.000000E+000
2	256.39187380	2.835991E-012	1.761599E-011	1	0.000000E+000
2	256.39261091	1.761599E-011	2.835991E-012	0	0.000000E+000
2	256.40718453	2.835991E-012	1.761599E-011	1	0.000000E+000
2	256.40761133	1.761599E-011	2.835991E-012	0	0.000000E+000
2	256.40774893	2.835991E-012	1.761599E-011	1	0.000000E+000
2	256.40954768	1.761599E-011	2.835991E-012	0	0.000000E+000
2	256.41652178	2.835991E-012	1.761599E-011	1	0.000000E+000
2	256.41809591	1.761599E-011	2.835991E-012	0	0.000000E+000
2	256.43801584	2.835991E-012	1.761599E-011	1	0.000000E+000
2	256.44017690	1.761599E-011	2.835991E-012	0	0.000000E+000
2	256.44020923	2.835991E-012	1.761599E-011	1	0.000000E+000
2	256.44081142	1.761599E-011	2.835991E-012	0	0.000000E+000
2	256.44513116	2.835991E-012	1.761599E-011	1	0.000000E+000
2	256.44709052	1.761599E-011	2.835991E-012	0	0.000000E+000
2	256.47255753	2.835991E-012	1.761599E-011	1	0.000000E+000
2	256.47374277	1.761599E-011	2.835991E-012	0	0.000000E+000
2	256.58506086	3.057367E-012	1.783737E-011	1	0.000000E+000
2	256.58719563	1.783737E-011	3.057367E-012	0	0.000000E+000
[truncated: 249,099 more chars]
