# Supplementary material for: Ancestral acetylcholine receptor β-subunit forms homopentamers that prime before opening spontaneously
Source: eLife. 2022 Jul 4;11:e76504. doi: 10.7554/eLife.76504 (PMC9365395; doi:10.7554/eLife.76504)
Supplement: Figure 4—figure supplement 1—source data 1. — Detected single-channel event durations for the human adult muscle-type acetylcholine receptor in the presence of increasing concentrations of acetylcholine (ACh; 3 µM, 6 µM, 10 µM, 18 µM, 30 µM, 60 µM, 100 µM, and 180 µM). Compressed file includes 24 TAC 4.3.3 event files (*.evt format) of the single-channel detections for the three recordings for each acetylcholine concentration (fileA, fileB, and fileC in each case) in the presented kinetic analysis, as well as the associated R scripts (*.txt format) for defining and sorting bursts. [file elife-76504-fig4-figsupp1-data1.zip › F4S1-SD1/Source Data - Figure 4-figure supplement 1/Figure 4-figure supplement 1_WTMuscle3uMACh_fileC.evt]

5
File
Acquire	D:\Data\Christian\1-Single Channel Recordings\WTMuscle (control)\3uM ACh\Recordings\a3 - 17-08-21-WTmuscle-BRBS-PA3OOPS-120mv -2.acquire	0	
Sweeps
1	69.203660	0.000000	0.148955	0.0000000E+000	0.0000000E+000	
2	1189.161361	0.000000	0.100518	0.0000000E+000	0.0000000E+000	
Segments
1	77	0.000000	0.148955	0.207699	0.432961	0.466111	0.523086	0.703659	0.806552	0.929769	1.031763	1.651537	1.769929	1.776831	2.320719	2.933156	3.132397	3.904905	4.164434	4.201663	4.266174	4.267199	4.576888	4.619089	4.939151	4.988095	5.069631	5.207963	6.084095	6.102207	6.195460	6.233279	6.385637	7.541749	7.769979	8.902408	9.144630	9.182399	9.356381	9.379007	9.485362	9.510079	9.618767	9.956499	10.285522	10.296511	10.475021	10.493119	10.672884	10.689727	11.142700	11.148479	11.275502	11.279551	11.666387	11.899403	12.216150	12.262591	12.334941	13.043877	13.145478	13.180095	13.309271	13.337291	13.458373	14.248922	14.593698	14.686997	14.983857	15.015103	15.074312	15.412599	15.648727	15.670463	15.727140	15.787785	15.949301	16.017363	16.173233	16.194751	16.673141	19.359979	19.507620	19.591031	20.185002	20.192447	20.369731	20.389055	20.867980	38.421084	38.537567	38.542527	38.786828	38.804671	39.367188	39.394495	39.457742	39.460031	39.576342	39.591103	39.756521	39.787711	39.885403	39.918783	40.679555	40.705215	40.804735	40.836287	40.890380	40.901823	41.193780	41.263405	41.434157	41.434233	41.597502	42.940805	43.121030	43.130047	43.232316	43.351843	43.496607	43.523263	43.894497	48.932372	49.509403	53.659383	53.760811	53.852875	54.590479	55.052780	55.168696	55.431684	55.722531	55.845832	55.991484	56.040639	56.168838	56.188224	56.301657	56.302783	56.369362	57.036438	57.366100	66.391599	66.553007	66.591935	66.747254	68.256374	68.400649	68.426943	68.487068	68.492479	68.775155	69.003528	69.203660	
2	364	0.000000	0.100518	0.132258	0.199758	0.634028	0.921600	5.508501	5.654103	5.702818	5.999562	6.030498	6.365083	7.069895	7.234476	7.275682	7.422843	19.011032	19.113097	19.147518	19.640009	19.661986	19.786765	21.162378	21.356090	21.716095	21.854142	21.890210	22.245637	22.381155	22.571466	23.048938	23.349158	25.156378	25.295341	25.333512	25.525288	25.578106	25.680594	25.691298	26.100820	28.068044	28.174527	28.224853	28.415916	28.449015	28.787573	29.128477	29.471517	29.492386	29.602424	29.623458	30.145183	30.153047	30.255907	34.346306	34.448844	34.821170	34.943336	41.381902	41.511049	41.551010	41.614886	41.671760	41.801370	41.888460	42.541350	42.599586	42.809368	42.861730	42.980950	42.992802	43.082351	43.123874	43.374490	43.386018	43.443799	43.451554	44.060283	50.699437	50.800201	59.625519	59.765244	59.770018	59.888144	75.005083	75.176895	75.236514	75.302927	75.367586	75.488989	75.498658	75.695148	75.695266	75.907208	76.121783	76.472414	76.481698	76.775660	76.809378	76.993141	77.005986	77.070200	77.071522	77.494935	77.683602	77.784583	78.424587	78.626557	78.644386	78.793930	79.579059	79.680007	79.692962	80.334122	83.511414	83.985649	84.018338	84.287487	84.824105	85.226189	85.263522	85.382508	85.394594	86.304858	86.312098	86.363210	86.377634	86.609601	86.639778	86.811746	87.454902	87.555873	89.382964	89.836183	89.855749	90.254593	90.463066	90.566514	90.595705	90.696299	90.703010	91.093953	91.096226	91.261553	91.292834	91.389707	91.423906	91.609952	91.620514	91.773313	92.510621	92.611223	92.674909	93.154298	114.758137	115.289509	115.673216	115.918822	115.934370	116.087962	116.130978	116.642032	116.669194	116.770032	116.786338	117.066525	117.114018	117.197439	126.865543	127.075063	127.075490	127.240687	127.272098	127.394735	127.413891	127.514439	127.575463	127.988014	127.992994	128.088193	128.211341	128.526430	128.616782	128.930938	128.976034	129.254566	130.802187	131.131297	131.158068	131.555647	131.620421	131.800817	131.866493	132.480147	132.523722	133.212502	133.900614	134.459063	135.322143	135.658704	135.660706	135.722765	135.750544	136.076925	136.188579	136.350326	136.381602	136.595279	137.035395	137.138249	137.962798	138.573437	138.736303	138.910531	138.937506	139.255358	139.265186	139.439866	139.461794	140.104719	140.117154	140.561773	140.798084	141.066295	141.100194	141.360593	141.362338	141.435954	142.631139	142.731810	142.738594	142.886777	149.061696	149.207651	149.233014	149.512450	149.558068	149.672740	149.685410	149.820999	151.847649	151.990183	152.992766	153.137154	153.158818	153.283690	153.332003	153.702748	154.965912	155.169121	155.197350	155.332451	155.546497	155.796375	156.698528	157.207752	157.295499	157.395860	157.418658	157.485033	157.853942	158.138433	158.139554	158.237066	158.487103	158.588845	158.628468	158.905803	158.925986	159.008503	159.263051	159.423943	159.450274	159.548801	159.581346	159.868655	164.963215	165.313612	165.348514	165.724403	165.794997	165.949099	186.702637	186.830713	187.060265	187.168624	187.375564	188.081938	188.089506	188.317989	188.854163	188.957056	189.007010	189.248284	189.433618	189.861265	193.134698	193.236615	193.266850	194.183441	194.257679	194.611725	195.857225	196.213281	196.215970	196.773647	196.805794	196.919299	200.017637	200.334811	200.344738	200.485698	200.620616	200.780360	205.274066	205.922078	205.980834	206.038617	206.305817	206.410554	206.439586	206.839214	207.525182	207.625662	207.684770	207.880684	207.881378	207.954734	208.266696	208.629945	208.667810	209.095068	209.160981	209.361737	209.825499	210.219880	210.738752	210.962443	212.005969	212.141896	212.324230	212.574259	213.401654	213.520981	213.722956	213.889794	213.910690	214.037899	214.041762	214.122063	216.194581	216.493047	216.532130	216.697927	217.436232	217.672833	217.745781	217.938517	217.973922	218.328481	221.972864	222.337820	222.364834	222.518787	223.869988	224.048038	224.068770	224.221121	224.265378	224.373108	224.396450	224.515128	224.527522	224.776746	224.789666	225.021929	225.057246	225.173088	225.191179	225.292609	225.372567	225.507816	225.510562	225.830389	225.869455	226.089225	226.100386	226.155658	226.165922	226.341021	226.362530	226.467055	226.497720	226.618318	226.624674	226.684441	226.859847	227.430041	227.476642	227.531627	227.542178	227.693629	229.348138	230.483590	230.491298	230.630696	230.700125	230.800970	230.818978	231.139681	231.146658	231.204880	231.212194	231.474715	231.539874	231.605193	231.606673	231.673657	231.736482	231.927852	232.197002	232.445293	232.559833	232.716792	232.775780	232.943747	232.981666	233.218424	233.243810	233.330659	238.734274	238.867741	238.962454	239.153569	240.262418	240.798766	240.845986	241.758367	241.763490	241.875371	241.894562	242.070820	242.091170	242.240733	242.287778	243.307679	243.413452	243.803790	255.618205	255.720089	255.784224	255.887666	255.920546	256.713341	257.566558	257.671548	257.688738	258.536075	258.540706	258.657893	258.671778	258.795385	259.714889	260.033137	268.643656	268.808322	268.829858	268.977470	269.026466	269.088818	269.321288	269.430790	269.507376	270.440504	270.468258	270.552103	270.616540	270.736070	270.742798	270.983269	270.992546	271.122881	271.123618	271.593171	271.669118	271.951951	271.975586	272.030379	272.204678	272.950737	272.958626	273.769527	274.190427	274.482568	274.661570	274.815180	274.863747	275.431591	275.448994	275.639338	275.645602	275.950923	275.973282	276.349810	276.366498	276.499910	276.563106	276.668301	277.275656	277.589542	277.611682	278.063062	278.070434	278.164756	278.207565	278.728652	278.818702	279.049058	279.053474	279.877193	280.335045	280.617700	280.626338	280.685950	281.586227	281.837604	281.871522	282.150277	283.240273	283.366304	283.412800	283.637011	286.397791	286.511773	286.573625	286.674253	286.721186	286.789930	286.953414	287.118509	287.179938	287.256667	287.311010	287.407378	287.579227	287.679980	287.705511	287.806100	288.104153	288.810435	289.116309	289.235377	289.277090	289.527621	289.539234	289.735662	289.735842	290.078760	290.181215	290.772636	290.795317	290.898176	290.915490	291.041518	291.480864	292.399445	292.422818	293.071797	293.089968	293.216700	293.222086	293.323222	293.344250	293.477082	294.226581	294.365672	294.388898	294.817885	294.847650	294.907633	295.012580	295.523195	295.568546	295.799429	296.857846	296.993898	297.010338	297.121081	297.202783	297.305021	297.338018	297.430667	297.469090	297.581469	363.065336	363.653985	363.660450	363.752580	364.264582	364.562924	364.577954	364.675500	364.713584	364.818135	364.850283	365.165728	365.167778	365.505146	365.659288	365.769282	368.296346	368.697808	372.412112	372.556495	372.573346	372.647001	372.942066	373.046413	373.235079	373.468268	373.490850	373.857814	373.884066	374.389258	374.408354	374.629114	374.719332	374.863957	374.907775	375.439104	375.456930	375.783486	375.784610	376.065034	376.112290	376.165735	376.782167	377.086812	377.095330	377.149220	377.234215	377.392507	377.616846	377.719001	377.809592	378.039894	378.086580	378.371922	379.183838	379.284537	379.846466	380.578074	402.156212	402.378204	402.392226	402.453393	407.730713	407.837322	408.199175	408.300160	408.356002	408.526694	457.377325	457.620838	457.875538	458.308810	458.775939	459.122830	459.146402	459.405885	459.446404	460.123608	460.129442	460.237616	462.348456	462.522097	462.554274	462.643122	463.225057	463.533023	463.537314	463.734862	463.799458	464.261155	470.232891	470.351708	470.353058	470.468639	470.937518	471.152847	486.459434	486.810600	486.923383	487.112870	487.155910	487.346121	490.378696	491.041006	491.695135	491.878945	491.914402	492.040329	492.059115	492.161108	492.212484	492.335473	492.373154	492.619276	492.635298	492.769291	492.981219	493.363267	494.240479	494.493031	495.394119	495.515876	495.518882	495.700276	529.155511	529.255941	706.038762	706.139487	934.419715	934.520407	1104.464453	1104.565321	1189.060775	1189.161361	
Events
1	0.04998190	4.449032E-012	1.874903E-011	1	0.000000E+000
1	0.05067003	1.874903E-011	4.449032E-012	0	0.000000E+000
1	0.05935446	4.449032E-012	1.874903E-011	1	0.000000E+000
1	0.05952613	1.874903E-011	4.449032E-012	0	0.000000E+000
1	0.08146954	4.449032E-012	1.874903E-011	1	0.000000E+000
1	0.08404852	1.874903E-011	4.449032E-012	0	0.000000E+000
1	0.09830402	4.449032E-012	1.874903E-011	1	0.000000E+000
1	0.09898752	1.874903E-011	4.449032E-012	0	0.000000E+000
1	0.23756315	4.630604E-012	1.893060E-011	1	0.000000E+000
1	0.23785933	1.893060E-011	4.630604E-012	0	0.000000E+000
1	0.25766469	4.630604E-012	1.893060E-011	1	0.000000E+000
1	0.25906321	1.893060E-011	4.630604E-012	0	0.000000E+000
1	0.32860145	4.630604E-012	1.893060E-011	1	0.000000E+000
1	0.32925469	1.893060E-011	4.630604E-012	0	0.000000E+000
1	0.34657339	4.630604E-012	1.893060E-011	1	0.000000E+000
1	0.34680892	1.893060E-011	4.630604E-012	0	0.000000E+000
1	0.34706334	4.630604E-012	1.893060E-011	1	0.000000E+000
1	0.34736216	1.893060E-011	4.630604E-012	0	0.000000E+000
1	0.34749784	4.630604E-012	1.893060E-011	1	0.000000E+000
1	0.34815632	1.893060E-011	4.630604E-012	0	0.000000E+000
1	0.34816679	4.630604E-012	1.893060E-011	1	0.000000E+000
1	0.34905033	1.893060E-011	4.630604E-012	0	0.000000E+000
1	0.35642812	4.630604E-012	1.893060E-011	1	0.000000E+000
1	0.35664080	1.893060E-011	4.630604E-012	0	0.000000E+000
1	0.37112540	4.630604E-012	1.893060E-011	1	0.000000E+000
1	0.37207006	1.893060E-011	4.630604E-012	0	0.000000E+000
1	0.37644094	4.630604E-012	1.893060E-011	1	0.000000E+000
1	0.38298913	1.893060E-011	4.630604E-012	0	0.000000E+000
1	0.47011331	4.716214E-012	1.901621E-011	1	0.000000E+000
1	0.47016731	1.901621E-011	4.716214E-012	0	0.000000E+000
1	0.47019713	4.716214E-012	1.901621E-011	1	0.000000E+000
1	0.47087692	1.901621E-011	4.716214E-012	0	0.000000E+000
1	0.47088866	4.716214E-012	1.901621E-011	1	0.000000E+000
1	0.47311874	1.901621E-011	4.716214E-012	0	0.000000E+000
1	0.51265498	4.716214E-012	1.901621E-011	1	0.000000E+000
1	0.51286711	1.901621E-011	4.716214E-012	0	0.000000E+000
1	0.75362181	4.861449E-012	1.916145E-011	1	0.000000E+000
1	0.75658631	1.916145E-011	4.861449E-012	0	0.000000E+000
1	0.97975228	4.638108E-012	1.893811E-011	1	0.000000E+000
1	0.98178940	1.893811E-011	4.638108E-012	0	0.000000E+000
1	1.65880215	4.688259E-012	1.898826E-011	1	0.000000E+000
1	1.65920056	1.898826E-011	4.688259E-012	0	0.000000E+000
1	1.70149269	4.688259E-012	1.898826E-011	1	0.000000E+000
1	1.70405089	1.898826E-011	4.688259E-012	0	0.000000E+000
1	1.70409164	4.688259E-012	1.898826E-011	1	0.000000E+000
1	1.70557873	1.898826E-011	4.688259E-012	0	0.000000E+000
1	1.71343423	4.688259E-012	1.898826E-011	1	0.000000E+000
1	1.71501685	1.898826E-011	4.688259E-012	0	0.000000E+000
1	1.71750225	4.688259E-012	1.898826E-011	1	0.000000E+000
1	1.71996485	1.898826E-011	4.688259E-012	0	0.000000E+000
1	1.76685227	4.688259E-012	1.898826E-011	1	0.000000E+000
1	1.76703577	1.898826E-011	4.688259E-012	0	0.000000E+000
1	1.79153839	4.773275E-012	1.907327E-011	1	0.000000E+000
1	1.79191898	1.907327E-011	4.773275E-012	0	0.000000E+000
1	1.79836771	4.773275E-012	1.907327E-011	1	0.000000E+000
1	1.79967129	1.907327E-011	4.773275E-012	0	0.000000E+000
1	1.83869026	4.773275E-012	1.907327E-011	1	0.000000E+000
1	1.83930113	1.907327E-011	4.773275E-012	0	0.000000E+000
1	1.85550058	4.773275E-012	1.907327E-011	1	0.000000E+000
1	1.85638843	1.907327E-011	4.773275E-012	0	0.000000E+000
1	1.85639804	4.773275E-012	1.907327E-011	1	0.000000E+000
1	1.85680202	1.907327E-011	4.773275E-012	0	0.000000E+000
1	1.86641218	4.773275E-012	1.907327E-011	1	0.000000E+000
1	1.86643901	1.907327E-011	4.773275E-012	0	0.000000E+000
1	1.86645780	4.773275E-012	1.907327E-011	1	0.000000E+000
1	1.86672851	1.907327E-011	4.773275E-012	0	0.000000E+000
1	1.89197069	4.773275E-012	1.907327E-011	1	0.000000E+000
1	1.89247953	1.907327E-011	4.773275E-012	0	0.000000E+000
1	1.90018775	4.773275E-012	1.907327E-011	1	0.000000E+000
1	1.90326647	1.907327E-011	4.773275E-012	0	0.000000E+000
1	1.91064053	4.773275E-012	1.907327E-011	1	0.000000E+000
1	1.91118080	1.907327E-011	4.773275E-012	0	0.000000E+000
1	1.95108345	4.773275E-012	1.907327E-011	1	0.000000E+000
1	1.95202161	1.907327E-011	4.773275E-012	0	0.000000E+000
1	1.97097473	4.773275E-012	1.907327E-011	1	0.000000E+000
1	1.97101575	1.907327E-011	4.773275E-012	0	0.000000E+000
1	1.97317594	4.773275E-012	1.907327E-011	1	0.000000E+000
1	1.97521236	1.907327E-011	4.773275E-012	0	0.000000E+000
1	1.97522498	4.773275E-012	1.907327E-011	1	0.000000E+000
1	1.97645368	1.907327E-011	4.773275E-012	0	0.000000E+000
1	2.02065804	4.773275E-012	1.907327E-011	1	0.000000E+000
1	2.02249765	1.907327E-011	4.773275E-012	0	0.000000E+000
1	2.03100369	4.773275E-012	1.907327E-011	1	0.000000E+000
1	2.03142438	1.907327E-011	4.773275E-012	0	0.000000E+000
1	2.03615370	4.773275E-012	1.907327E-011	1	0.000000E+000
1	2.04005557	1.907327E-011	4.773275E-012	0	0.000000E+000
1	2.04009251	4.773275E-012	1.907327E-011	1	0.000000E+000
1	2.04042362	1.907327E-011	4.773275E-012	0	0.000000E+000
1	2.05447976	4.773275E-012	1.907327E-011	1	0.000000E+000
1	2.05449215	1.907327E-011	4.773275E-012	0	0.000000E+000
1	2.06142045	4.773275E-012	1.907327E-011	1	0.000000E+000
1	2.06144907	1.907327E-011	4.773275E-012	0	0.000000E+000
1	2.07254065	4.773275E-012	1.907327E-011	1	0.000000E+000
1	2.07537973	1.907327E-011	4.773275E-012	0	0.000000E+000
1	2.11857560	4.773275E-012	1.907327E-011	1	0.000000E+000
1	2.11864638	1.907327E-011	4.773275E-012	0	0.000000E+000
1	2.12926977	4.773275E-012	1.907327E-011	1	0.000000E+000
1	2.12935957	1.907327E-011	4.773275E-012	0	0.000000E+000
1	2.12941067	4.773275E-012	1.907327E-011	1	0.000000E+000
1	2.12949780	1.907327E-011	4.773275E-012	0	0.000000E+000
1	2.15307882	4.773275E-012	1.907327E-011	1	0.000000E+000
1	2.15322848	1.907327E-011	4.773275E-012	0	0.000000E+000
1	2.15507451	4.773275E-012	1.907327E-011	1	0.000000E+000
1	2.15794408	1.907327E-011	4.773275E-012	0	0.000000E+000
1	2.19149188	4.773275E-012	1.907327E-011	1	0.000000E+000
1	2.19191448	1.907327E-011	4.773275E-012	0	0.000000E+000
1	2.21764990	4.773275E-012	1.907327E-011	1	0.000000E+000
1	2.21894393	1.907327E-011	4.773275E-012	0	0.000000E+000
1	2.21896281	4.773275E-012	1.907327E-011	1	0.000000E+000
1	2.21956713	1.907327E-011	4.773275E-012	0	0.000000E+000
1	2.21959438	4.773275E-012	1.907327E-011	1	0.000000E+000
1	2.22140638	1.907327E-011	4.773275E-012	0	0.000000E+000
1	2.22740433	4.773275E-012	1.907327E-011	1	0.000000E+000
1	2.22831340	1.907327E-011	4.773275E-012	0	0.000000E+000
1	2.25078155	4.773275E-012	1.907327E-011	1	0.000000E+000
1	2.25146181	1.907327E-011	4.773275E-012	0	0.000000E+000
1	2.25149064	4.773275E-012	1.907327E-011	1	0.000000E+000
1	2.25194067	1.907327E-011	4.773275E-012	0	0.000000E+000
1	2.26825299	4.773275E-012	1.907327E-011	1	0.000000E+000
1	2.26860646	1.907327E-011	4.773275E-012	0	0.000000E+000
1	2.26870148	4.773275E-012	1.907327E-011	1	0.000000E+000
1	2.27044141	1.907327E-011	4.773275E-012	0	0.000000E+000
1	2.27047677	4.773275E-012	1.907327E-011	1	0.000000E+000
1	2.27078595	1.907327E-011	4.773275E-012	0	0.000000E+000
1	2.98311147	4.797051E-012	1.909705E-011	1	0.000000E+000
1	2.98320759	1.909705E-011	4.797051E-012	0	0.000000E+000
1	2.98321626	4.797051E-012	1.909705E-011	1	0.000000E+000
1	2.98390085	1.909705E-011	4.797051E-012	0	0.000000E+000
1	2.99430443	4.797051E-012	1.909705E-011	1	0.000000E+000
1	2.99585956	1.909705E-011	4.797051E-012	0	0.000000E+000
1	3.02185176	4.797051E-012	1.909705E-011	1	0.000000E+000
1	3.02347470	1.909705E-011	4.797051E-012	0	0.000000E+000
1	3.02348859	4.797051E-012	1.909705E-011	1	0.000000E+000
1	3.02418199	1.909705E-011	4.797051E-012	0	0.000000E+000
1	3.02421650	4.797051E-012	1.909705E-011	1	0.000000E+000
1	3.02525946	1.909705E-011	4.797051E-012	0	0.000000E+000
1	3.02532825	4.797051E-012	1.909705E-011	1	0.000000E+000
1	3.02686814	1.909705E-011	4.797051E-012	0	0.000000E+000
1	3.07925335	4.797051E-012	1.909705E-011	1	0.000000E+000
1	3.08243572	1.909705E-011	4.797051E-012	0	0.000000E+000
1	3.91776238	4.497166E-012	1.879717E-011	1	0.000000E+000
1	3.91799416	1.879717E-011	4.497166E-012	0	0.000000E+000
1	3.91801183	4.497166E-012	1.879717E-011	1	0.000000E+000
1	3.91814185	1.879717E-011	4.497166E-012	0	0.000000E+000
1	3.91979396	4.497166E-012	1.879717E-011	1	0.000000E+000
1	3.92000019	1.879717E-011	4.497166E-012	0	0.000000E+000
1	3.93828563	4.497166E-012	1.879717E-011	1	0.000000E+000
1	3.93864519	1.879717E-011	4.497166E-012	0	0.000000E+000
1	3.95484859	4.497166E-012	1.879717E-011	1	0.000000E+000
1	3.95577868	1.879717E-011	4.497166E-012	0	0.000000E+000
1	3.95580797	4.497166E-012	1.879717E-011	1	0.000000E+000
1	3.95797851	1.879717E-011	4.497166E-012	0	0.000000E+000
1	3.95844366	4.497166E-012	1.879717E-011	1	0.000000E+000
1	3.95877217	1.879717E-011	4.497166E-012	0	0.000000E+000
1	3.98362542	4.497166E-012	1.879717E-011	1	0.000000E+000
1	3.98397061	1.879717E-011	4.497166E-012	0	0.000000E+000
1	3.98400466	4.497166E-012	1.879717E-011	1	0.000000E+000
1	3.98419804	1.879717E-011	4.497166E-012	0	0.000000E+000
1	3.98422465	4.497166E-012	1.879717E-011	1	0.000000E+000
1	3.98434382	1.879717E-011	4.497166E-012	0	0.000000E+000
1	3.99487493	4.497166E-012	1.879717E-011	1	0.000000E+000
1	3.99667905	1.879717E-011	4.497166E-012	0	0.000000E+000
1	3.99670036	4.497166E-012	1.879717E-011	1	0.000000E+000
1	3.99688132	1.879717E-011	4.497166E-012	0	0.000000E+000
1	4.02959938	4.497166E-012	1.879717E-011	1	0.000000E+000
1	4.03230018	1.879717E-011	4.497166E-012	0	0.000000E+000
1	4.06776348	4.497166E-012	1.879717E-011	1	0.000000E+000
1	4.06808441	1.879717E-011	4.497166E-012	0	0.000000E+000
1	4.11358012	4.497166E-012	1.879717E-011	1	0.000000E+000
1	4.11444318	1.879717E-011	4.497166E-012	0	0.000000E+000
1	4.16058345	4.497166E-012	1.879717E-011	1	0.000000E+000
1	4.16092459	1.879717E-011	4.497166E-012	0	0.000000E+000
1	4.21220206	4.593640E-012	1.889364E-011	1	0.000000E+000
1	4.21247712	1.889364E-011	4.593640E-012	0	0.000000E+000
1	4.21498333	4.593640E-012	1.889364E-011	1	0.000000E+000
1	4.21621598	1.889364E-011	4.593640E-012	0	0.000000E+000
1	4.28240945	4.828107E-012	1.912811E-011	1	0.000000E+000
1	4.28334334	1.912811E-011	4.828107E-012	0	0.000000E+000
1	4.28335777	4.828107E-012	1.912811E-011	1	0.000000E+000
1	4.28533459	1.912811E-011	4.828107E-012	0	0.000000E+000
1	4.29414903	4.828107E-012	1.912811E-011	1	0.000000E+000
1	4.29761459	1.912811E-011	4.828107E-012	0	0.000000E+000
1	4.31858415	4.828107E-012	1.912811E-011	1	0.000000E+000
1	4.31862085	1.912811E-011	4.828107E-012	0	0.000000E+000
1	4.33675100	4.828107E-012	1.912811E-011	1	0.000000E+000
1	4.33685266	1.912811E-011	4.828107E-012	0	0.000000E+000
1	4.33687891	4.828107E-012	1.912811E-011	1	0.000000E+000
1	4.33706010	1.912811E-011	4.828107E-012	0	0.000000E+000
1	4.33710837	4.828107E-012	1.912811E-011	1	0.000000E+000
1	4.34064418	1.912811E-011	4.828107E-012	0	0.000000E+000
1	4.35509177	4.828107E-012	1.912811E-011	1	0.000000E+000
1	4.35622106	1.912811E-011	4.828107E-012	0	0.000000E+000
1	4.35787598	4.828107E-012	1.912811E-011	1	0.000000E+000
1	4.35873059	1.912811E-011	4.828107E-012	0	0.000000E+000
1	4.35875773	4.828107E-012	1.912811E-011	1	0.000000E+000
1	4.36055000	1.912811E-011	4.828107E-012	0	0.000000E+000
1	4.38556635	4.828107E-012	1.912811E-011	1	0.000000E+000
1	4.38647345	1.912811E-011	4.828107E-012	0	0.000000E+000
1	4.38677560	4.828107E-012	1.912811E-011	1	0.000000E+000
1	4.38791464	1.912811E-011	4.828107E-012	0	0.000000E+000
1	4.39478124	4.828107E-012	1.912811E-011	1	0.000000E+000
1	4.39602368	1.912811E-011	4.828107E-012	0	0.000000E+000
1	4.44361129	4.828107E-012	1.912811E-011	1	0.000000E+000
1	4.44371508	1.912811E-011	4.828107E-012	0	0.000000E+000
1	4.45486556	4.828107E-012	1.912811E-011	1	0.000000E+000
1	4.45529332	1.912811E-011	4.828107E-012	0	0.000000E+000
1	4.45584092	4.828107E-012	1.912811E-011	1	0.000000E+000
1	4.45819560	1.912811E-011	4.828107E-012	0	0.000000E+000
1	4.46624307	4.828107E-012	1.912811E-011	1	0.000000E+000
1	4.46727137	1.912811E-011	4.828107E-012	0	0.000000E+000
1	4.46732564	4.828107E-012	1.912811E-011	1	0.000000E+000
1	4.46752467	1.912811E-011	4.828107E-012	0	0.000000E+000
1	4.48593353	4.828107E-012	1.912811E-011	1	0.000000E+000
1	4.48619345	1.912811E-011	4.828107E-012	0	0.000000E+000
1	4.50072228	4.828107E-012	1.912811E-011	1	0.000000E+000
1	4.50419859	1.912811E-011	4.828107E-012	0	0.000000E+000
1	4.52531445	4.828107E-012	1.912811E-011	1	0.000000E+000
1	4.52690315	1.912811E-011	4.828107E-012	0	0.000000E+000
1	4.56072418	4.828107E-012	1.912811E-011	1	0.000000E+000
1	4.56078924	1.912811E-011	4.828107E-012	0	0.000000E+000
1	4.66905567	4.719183E-012	1.901918E-011	1	0.000000E+000
1	4.67030070	1.901918E-011	4.719183E-012	0	0.000000E+000
1	4.69534397	4.719183E-012	1.901918E-011	1	0.000000E+000
1	4.69633753	1.901918E-011	4.719183E-012	0	0.000000E+000
1	4.75559356	4.719183E-012	1.901918E-011	1	0.000000E+000
1	4.75790316	1.901918E-011	4.719183E-012	0	0.000000E+000
1	4.75794330	4.719183E-012	1.901918E-011	1	0.000000E+000
1	4.75812410	1.901918E-011	4.719183E-012	0	0.000000E+000
1	4.75813266	4.719183E-012	1.901918E-011	1	0.000000E+000
1	4.75930219	1.901918E-011	4.719183E-012	0	0.000000E+000
1	4.76164560	4.719183E-012	1.901918E-011	1	0.000000E+000
1	4.76465240	1.901918E-011	4.719183E-012	0	0.000000E+000
1	4.76476879	4.719183E-012	1.901918E-011	1	0.000000E+000
1	4.76752476	1.901918E-011	4.719183E-012	0	0.000000E+000
1	4.81643036	4.719183E-012	1.901918E-011	1	0.000000E+000
1	4.81675246	1.901918E-011	4.719183E-012	0	0.000000E+000
1	4.81956607	4.719183E-012	1.901918E-011	1	0.000000E+000
1	4.82055132	1.901918E-011	4.719183E-012	0	0.000000E+000
1	4.82130180	4.719183E-012	1.901918E-011	1	0.000000E+000
1	4.82208158	1.901918E-011	4.719183E-012	0	0.000000E+000
1	4.87430264	4.719183E-012	1.901918E-011	1	0.000000E+000
1	4.87504848	1.901918E-011	4.719183E-012	0	0.000000E+000
1	4.88817431	4.719183E-012	1.901918E-011	1	0.000000E+000
1	4.88916612	1.901918E-011	4.719183E-012	0	0.000000E+000
1	4.90194720	4.719183E-012	1.901918E-011	1	0.000000E+000
1	4.90228922	1.901918E-011	4.719183E-012	0	0.000000E+000
1	5.00068449	4.834226E-012	1.913423E-011	1	0.000000E+000
1	5.00125385	1.913423E-011	4.834226E-012	0	0.000000E+000
1	5.00127397	4.834226E-012	1.913423E-011	1	0.000000E+000
1	5.00192450	1.913423E-011	4.834226E-012	0	0.000000E+000
1	5.01351509	4.834226E-012	1.913423E-011	1	0.000000E+000
1	5.01541963	1.913423E-011	4.834226E-012	0	0.000000E+000
1	5.01565752	4.834226E-012	1.913423E-011	1	0.000000E+000
1	5.01966260	1.913423E-011	4.834226E-012	0	0.000000E+000
1	5.25792807	4.639001E-012	1.893900E-011	1	0.000000E+000
1	5.26065159	1.893900E-011	4.639001E-012	0	0.000000E+000
1	5.26814377	4.639001E-012	1.893900E-011	1	0.000000E+000
1	5.26904397	1.893900E-011	4.639001E-012	0	0.000000E+000
1	5.31894723	4.639001E-012	1.893900E-011	1	0.000000E+000
1	5.31989283	1.893900E-011	4.639001E-012	0	0.000000E+000
1	5.31993643	4.639001E-012	1.893900E-011	1	0.000000E+000
1	5.32268530	1.893900E-011	4.639001E-012	0	0.000000E+000
1	5.32540034	4.639001E-012	1.893900E-011	1	0.000000E+000
1	5.32752035	1.893900E-011	4.639001E-012	0	0.000000E+000
1	5.32754879	4.639001E-012	1.893900E-011	1	0.000000E+000
1	5.32812990	1.893900E-011	4.639001E-012	0	0.000000E+000
1	5.35063439	4.639001E-012	1.893900E-011	1	0.000000E+000
1	5.35108939	1.893900E-011	4.639001E-012	0	0.000000E+000
1	5.35546052	4.639001E-012	1.893900E-011	1	0.000000E+000
1	5.35714706	1.893900E-011	4.639001E-012	0	0.000000E+000
1	5.42599662	4.639001E-012	1.893900E-011	1	0.000000E+000
1	5.42695530	1.893900E-011	4.639001E-012	0	0.000000E+000
1	5.47613293	4.639001E-012	1.893900E-011	1	0.000000E+000
1	5.47617359	1.893900E-011	4.639001E-012	0	0.000000E+000
1	5.47623123	4.639001E-012	1.893900E-011	1	0.000000E+000
1	5.47646203	1.893900E-011	4.639001E-012	0	0.000000E+000
1	5.50234236	4.639001E-012	1.893900E-011	1	0.000000E+000
1	5.50290270	1.893900E-011	4.639001E-012	0	0.000000E+000
1	5.51616317	4.639001E-012	1.893900E-011	1	0.000000E+000
1	5.51674551	1.893900E-011	4.639001E-012	0	0.000000E+000
1	5.54211610	4.639001E-012	1.893900E-011	1	0.000000E+000
1	5.54327542	1.893900E-011	4.639001E-012	0	0.000000E+000
1	5.55491845	4.639001E-012	1.893900E-011	1	0.000000E+000
1	5.55609924	1.893900E-011	4.639001E-012	0	0.000000E+000
1	5.56092932	4.639001E-012	1.893900E-011	1	0.000000E+000
1	5.56122081	1.893900E-011	4.639001E-012	0	0.000000E+000
1	5.61120556	4.639001E-012	1.893900E-011	1	0.000000E+000
1	5.61311123	1.893900E-011	4.639001E-012	0	0.000000E+000
1	5.62507550	4.639001E-012	1.893900E-011	1	0.000000E+000
1	5.62582355	1.893900E-011	4.639001E-012	0	0.000000E+000
1	5.63533623	4.639001E-012	1.893900E-011	1	0.000000E+000
1	5.63561903	1.893900E-011	4.639001E-012	0	0.000000E+000
1	5.63866459	4.639001E-012	1.893900E-011	1	0.000000E+000
1	5.63916647	1.893900E-011	4.639001E-012	0	0.000000E+000
1	5.63918645	4.639001E-012	1.893900E-011	1	0.000000E+000
1	5.63951558	1.893900E-011	4.639001E-012	0	0.000000E+000
1	5.64008314	4.639001E-012	1.893900E-011	1	0.000000E+000
1	5.64021148	1.893900E-011	4.639001E-012	0	0.000000E+000
1	5.64023246	4.639001E-012	1.893900E-011	1	0.000000E+000
1	5.64197510	1.893900E-011	4.639001E-012	0	0.000000E+000
1	5.64418395	4.639001E-012	1.893900E-011	1	0.000000E+000
1	5.64930271	1.893900E-011	4.639001E-012	0	0.000000E+000
1	5.67695471	4.639001E-012	1.893900E-011	1	0.000000E+000
1	5.67925153	1.893900E-011	4.639001E-012	0	0.000000E+000
1	5.72676503	4.639001E-012	1.893900E-011	1	0.000000E+000
1	5.72728062	1.893900E-011	4.639001E-012	0	0.000000E+000
1	5.72880629	4.639001E-012	1.893900E-011	1	0.000000E+000
1	5.72939507	1.893900E-011	4.639001E-012	0	0.000000E+000
1	5.74196661	4.639001E-012	1.893900E-011	1	0.000000E+000
1	5.74273205	1.893900E-011	4.639001E-012	0	0.000000E+000
1	5.74275715	4.639001E-012	1.893900E-011	1	0.000000E+000
1	5.74578231	1.893900E-011	4.639001E-012	0	0.000000E+000
1	5.74581641	4.639001E-012	1.893900E-011	1	0.000000E+000
1	5.74750767	1.893900E-011	4.639001E-012	0	0.000000E+000
1	5.75043845	4.639001E-012	1.893900E-011	1	0.000000E+000
1	5.75184138	1.893900E-011	4.639001E-012	0	0.000000E+000
1	5.77418168	4.639001E-012	1.893900E-011	1	0.000000E+000
1	5.77442314	1.893900E-011	4.639001E-012	0	0.000000E+000
1	5.78125123	4.639001E-012	1.893900E-011	1	0.000000E+000
1	5.78133904	1.893900E-011	4.639001E-012	0	0.000000E+000
1	5.78139451	4.639001E-012	1.893900E-011	1	0.000000E+000
1	5.78147004	1.893900E-011	4.639001E-012	0	0.000000E+000
1	5.82170881	4.639001E-012	1.893900E-011	1	0.000000E+000
1	5.82211324	1.893900E-011	4.639001E-012	0	0.000000E+000
1	5.82224140	4.639001E-012	1.893900E-011	1	0.000000E+000
1	5.82491024	1.893900E-011	4.639001E-012	0	0.000000E+000
1	5.83687898	4.639001E-012	1.893900E-011	1	0.000000E+000
1	5.83711480	1.893900E-011	4.639001E-012	0	0.000000E+000
1	5.83712483	4.639001E-012	1.893900E-011	1	0.000000E+000
1	5.83847547	1.893900E-011	4.639001E-012	0	0.000000E+000
1	5.83848381	4.639001E-012	1.893900E-011	1	0.000000E+000
1	5.83994028	1.893900E-011	4.639001E-012	0	0.000000E+000
1	5.86906354	4.639001E-012	1.893900E-011	1	0.000000E+000
1	5.86964895	1.893900E-011	4.639001E-012	0	0.000000E+000
1	5.88525490	4.639001E-012	1.893900E-011	1	0.000000E+000
1	5.88542981	1.893900E-011	4.639001E-012	0	0.000000E+000
1	5.89446558	4.639001E-012	1.893900E-011	1	0.000000E+000
1	5.89485373	1.893900E-011	4.639001E-012	0	0.000000E+000
1	5.91020524	4.639001E-012	1.893900E-011	1	0.000000E+000
1	5.91261446	1.893900E-011	4.639001E-012	0	0.000000E+000
1	5.95302101	4.639001E-012	1.893900E-011	1	0.000000E+000
1	5.95447620	1.893900E-011	4.639001E-012	0	0.000000E+000
1	5.95449456	4.639001E-012	1.893900E-011	1	0.000000E+000
1	5.95491899	1.893900E-011	4.639001E-012	0	0.000000E+000
1	5.96351665	4.639001E-012	1.893900E-011	1	0.000000E+000
1	5.96386117	1.893900E-011	4.639001E-012	0	0.000000E+000
1	5.96388322	4.639001E-012	1.893900E-011	1	0.000000E+000
1	5.96476438	1.893900E-011	4.639001E-012	0	0.000000E+000
1	5.96481713	4.639001E-012	1.893900E-011	1	0.000000E+000
1	5.96485346	1.893900E-011	4.639001E-012	0	0.000000E+000
1	5.99303692	4.639001E-012	1.893900E-011	1	0.000000E+000
1	5.99335414	1.893900E-011	4.639001E-012	0	0.000000E+000
1	6.01005194	4.639001E-012	1.893900E-011	1	0.000000E+000
1	6.01055182	1.893900E-011	4.639001E-012	0	0.000000E+000
1	6.03147650	4.639001E-012	1.893900E-011	1	0.000000E+000
1	6.03412403	1.893900E-011	4.639001E-012	0	0.000000E+000
1	6.13083795	4.797604E-012	1.909760E-011	1	0.000000E+000
1	6.13172860	1.909760E-011	4.797604E-012	0	0.000000E+000
1	6.14190854	4.797604E-012	1.909760E-011	1	0.000000E+000
1	6.14526857	1.909760E-011	4.797604E-012	0	0.000000E+000
1	6.14530908	4.797604E-012	1.909760E-011	1	0.000000E+000
1	6.14555518	1.909760E-011	4.797604E-012	0	0.000000E+000
1	6.24419842	4.657333E-012	1.895733E-011	1	0.000000E+000
1	6.24448352	1.895733E-011	4.657333E-012	0	0.000000E+000
1	6.28296269	4.657333E-012	1.895733E-011	1	0.000000E+000
1	6.28562456	1.895733E-011	4.657333E-012	0	0.000000E+000
1	6.28870108	4.657333E-012	1.895733E-011	1	0.000000E+000
1	6.28873868	1.895733E-011	4.657333E-012	0	0.000000E+000
1	6.32848374	4.657333E-012	1.895733E-011	1	0.000000E+000
1	6.32960841	1.895733E-011	4.657333E-012	0	0.000000E+000
1	6.33139678	4.657333E-012	1.895733E-011	1	0.000000E+000
1	6.33417957	1.895733E-011	4.657333E-012	0	0.000000E+000
1	6.33420883	4.657333E-012	1.895733E-011	1	0.000000E+000
1	6.33564359	1.895733E-011	4.657333E-012	0	0.000000E+000
1	7.58655035	4.675977E-012	1.897598E-011	1	0.000000E+000
1	7.58705445	1.897598E-011	4.675977E-012	0	0.000000E+000
1	7.59170126	4.675977E-012	1.897598E-011	1	0.000000E+000
1	7.59227950	1.897598E-011	4.675977E-012	0	0.000000E+000
1	7.59832656	4.675977E-012	1.897598E-011	1	0.000000E+000
1	7.60039683	1.897598E-011	4.675977E-012	0	0.000000E+000
1	7.60041759	4.675977E-012	1.897598E-011	1	0.000000E+000
1	7.60277196	1.897598E-011	4.675977E-012	0	0.000000E+000
1	7.60280547	4.675977E-012	1.897598E-011	1	0.000000E+000
1	7.60447092	1.897598E-011	4.675977E-012	0	0.000000E+000
1	7.62494068	4.675977E-012	1.897598E-011	1	0.000000E+000
1	7.62749909	1.897598E-011	4.675977E-012	0	0.000000E+000
1	7.69989025	4.675977E-012	1.897598E-011	1	0.000000E+000
1	7.70123571	1.897598E-011	4.675977E-012	0	0.000000E+000
1	7.70200184	4.675977E-012	1.897598E-011	1	0.000000E+000
1	7.70223539	1.897598E-011	4.675977E-012	0	0.000000E+000
1	7.70226362	4.675977E-012	1.897598E-011	1	0.000000E+000
1	7.70253907	1.897598E-011	4.675977E-012	0	0.000000E+000
1	7.70441105	4.675977E-012	1.897598E-011	1	0.000000E+000
1	7.70548082	1.897598E-011	4.675977E-012	0	0.000000E+000
1	7.71859639	4.675977E-012	1.897598E-011	1	0.000000E+000
1	7.72005892	1.897598E-011	4.675977E-012	0	0.000000E+000
1	8.95236666	4.755397E-012	1.905540E-011	1	0.000000E+000
1	8.95270082	1.905540E-011	4.755397E-012	0	0.000000E+000
1	8.95272212	4.755397E-012	1.905540E-011	1	0.000000E+000
1	8.95465503	1.905540E-011	4.755397E-012	0	0.000000E+000
1	8.96583832	4.755397E-012	1.905540E-011	1	0.000000E+000
1	8.96722349	1.905540E-011	4.755397E-012	0	0.000000E+000
1	8.98512117	4.755397E-012	1.905540E-011	1	0.000000E+000
1	8.98618636	1.905540E-011	4.755397E-012	0	0.000000E+000
1	9.01646240	4.755397E-012	1.905540E-011	1	0.000000E+000
1	9.01758548	1.905540E-011	4.755397E-012	0	0.000000E+000
1	9.01760897	4.755397E-012	1.905540E-011	1	0.000000E+000
1	9.01794227	1.905540E-011	4.755397E-012	0	0.000000E+000
1	9.02272252	4.755397E-012	1.905540E-011	1	0.000000E+000
1	9.02278957	1.905540E-011	4.755397E-012	0	0.000000E+000
1	9.02282889	4.755397E-012	1.905540E-011	1	0.000000E+000
1	9.02294604	1.905540E-011	4.755397E-012	0	0.000000E+000
1	9.02297255	4.755397E-012	1.905540E-011	1	0.000000E+000
1	9.02299658	1.905540E-011	4.755397E-012	0	0.000000E+000
1	9.02680421	4.755397E-012	1.905540E-011	1	0.000000E+000
1	9.02703780	1.905540E-011	4.755397E-012	0	0.000000E+000
1	9.02708958	4.755397E-012	1.905540E-011	1	0.000000E+000
1	9.02790982	1.905540E-011	4.755397E-012	0	0.000000E+000
1	9.04172638	4.755397E-012	1.905540E-011	1	0.000000E+000
1	9.04358829	1.905540E-011	4.755397E-012	0	0.000000E+000
1	9.05877581	4.755397E-012	1.905540E-011	1	0.000000E+000
1	9.05962593	1.905540E-011	4.755397E-012	0	0.000000E+000
1	9.07709822	4.755397E-012	1.905540E-011	1	0.000000E+000
1	9.07756913	1.905540E-011	4.755397E-012	0	0.000000E+000
1	9.09161397	4.755397E-012	1.905540E-011	1	0.000000E+000
1	9.09189238	1.905540E-011	4.755397E-012	0	0.000000E+000
1	9.09191153	4.755397E-012	1.905540E-011	1	0.000000E+000
1	9.09219500	1.905540E-011	4.755397E-012	0	0.000000E+000
1	9.09340204	4.755397E-012	1.905540E-011	1	0.000000E+000
1	9.09466398	1.905540E-011	4.755397E-012	0	0.000000E+000
1	9.12049251	4.755397E-012	1.905540E-011	1	0.000000E+000
1	9.12090443	1.905540E-011	4.755397E-012	0	0.000000E+000
1	9.19524118	4.695775E-012	1.899578E-011	1	0.000000E+000
1	9.19593978	1.899578E-011	4.695775E-012	0	0.000000E+000
1	9.24690433	4.695775E-012	1.899578E-011	1	0.000000E+000
1	9.24947012	1.899578E-011	4.695775E-012	0	0.000000E+000
1	9.25152080	4.695775E-012	1.899578E-011	1	0.000000E+000
1	9.25211634	1.899578E-011	4.695775E-012	0	0.000000E+000
1	9.28244474	4.695775E-012	1.899578E-011	1	0.000000E+000
1	9.28264484	1.899578E-011	4.695775E-012	0	0.000000E+000
1	9.28267550	4.695775E-012	1.899578E-011	1	0.000000E+000
1	9.28455407	1.899578E-011	4.695775E-012	0	0.000000E+000
1	9.29484646	4.695775E-012	1.899578E-011	1	0.000000E+000
1	9.29505754	1.899578E-011	4.695775E-012	0	0.000000E+000
1	9.30419037	4.695775E-012	1.899578E-011	1	0.000000E+000
1	9.30642239	1.899578E-011	4.695775E-012	0	0.000000E+000
1	9.34424680	4.695775E-012	1.899578E-011	1	0.000000E+000
1	9.34437871	1.899578E-011	4.695775E-012	0	0.000000E+000
1	9.34438648	4.695775E-012	1.899578E-011	1	0.000000E+000
1	9.34446928	1.899578E-011	4.695775E-012	0	0.000000E+000
1	9.38845650	4.614736E-012	1.891474E-011	1	0.000000E+000
1	9.38852334	1.891474E-011	4.614736E-012	0	0.000000E+000
1	9.42097859	4.614736E-012	1.891474E-011	1	0.000000E+000
1	9.42376960	1.891474E-011	4.614736E-012	0	0.000000E+000
1	9.42384374	4.614736E-012	1.891474E-011	1	0.000000E+000
1	9.42585369	1.891474E-011	4.614736E-012	0	0.000000E+000
1	9.43282526	4.614736E-012	1.891474E-011	1	0.000000E+000
1	9.43285939	1.891474E-011	4.614736E-012	0	0.000000E+000
1	9.43287716	4.614736E-012	1.891474E-011	1	0.000000E+000
1	9.43539351	1.891474E-011	4.614736E-012	0	0.000000E+000
1	9.44797106	4.614736E-012	1.891474E-011	1	0.000000E+000
1	9.44801385	1.891474E-011	4.614736E-012	0	0.000000E+000
1	9.53526466	4.833190E-012	1.913319E-011	1	0.000000E+000
1	9.53797500	1.913319E-011	4.833190E-012	0	0.000000E+000
1	9.53798528	4.833190E-012	1.913319E-011	1	0.000000E+000
1	9.53834063	1.913319E-011	4.833190E-012	0	0.000000E+000
1	9.54526947	4.833190E-012	1.913319E-011	1	0.000000E+000
1	9.54667384	1.913319E-011	4.833190E-012	0	0.000000E+000
1	9.55124570	4.833190E-012	1.913319E-011	1	0.000000E+000
1	9.55129231	1.913319E-011	4.833190E-012	0	0.000000E+000
1	9.55132726	4.833190E-012	1.913319E-011	1	0.000000E+000
1	9.55332489	1.913319E-011	4.833190E-012	0	0.000000E+000
1	9.56702457	4.833190E-012	1.913319E-011	1	0.000000E+000
1	9.56880034	1.913319E-011	4.833190E-012	0	0.000000E+000
1	10.00646424	4.719926E-012	1.901993E-011	1	0.000000E+000
1	10.00890564	1.901993E-011	4.719926E-012	0	0.000000E+000
1	10.09190546	4.719926E-012	1.901993E-011	1	0.000000E+000
1	10.09215494	1.901993E-011	4.719926E-012	0	0.000000E+000
1	10.09221366	4.719926E-012	1.901993E-011	1	0.000000E+000
1	10.09279054	1.901993E-011	4.719926E-012	0	0.000000E+000
1	10.10052060	4.719926E-012	1.901993E-011	1	0.000000E+000
1	10.10144032	1.901993E-011	4.719926E-012	0	0.000000E+000
1	10.10146039	4.719926E-012	1.901993E-011	1	0.000000E+000
1	10.10288753	1.901993E-011	4.719926E-012	0	0.000000E+000
1	10.10331890	4.719926E-012	1.901993E-011	1	0.000000E+000
1	10.10393247	1.901993E-011	4.719926E-012	0	0.000000E+000
1	10.10406305	4.719926E-012	1.901993E-011	1	0.000000E+000
1	10.10422946	1.901993E-011	4.719926E-012	0	0.000000E+000
1	10.10423445	4.719926E-012	1.901993E-011	1	0.000000E+000
1	10.10532842	1.901993E-011	4.719926E-012	0	0.000000E+000
1	10.10535642	4.719926E-012	1.901993E-011	1	0.000000E+000
1	10.10837652	1.901993E-011	4.719926E-012	0	0.000000E+000
1	10.11485128	4.719926E-012	1.901993E-011	1	0.000000E+000
1	10.11576508	1.901993E-011	4.719926E-012	0	0.000000E+000
1	10.11579294	4.719926E-012	1.901993E-011	1	0.000000E+000
1	10.11584094	1.901993E-011	4.719926E-012	0	0.000000E+000
1	10.16893192	4.719926E-012	1.901993E-011	1	0.000000E+000
1	10.16916787	1.901993E-011	4.719926E-012	0	0.000000E+000
1	10.17127729	4.719926E-012	1.901993E-011	1	0.000000E+000
1	10.17449067	1.901993E-011	4.719926E-012	0	0.000000E+000
1	10.18811951	4.719926E-012	1.901993E-011	1	0.000000E+000
1	10.18974721	1.901993E-011	4.719926E-012	0	0.000000E+000
1	10.18975733	4.719926E-012	1.901993E-011	1	0.000000E+000
1	10.19022069	1.901993E-011	4.719926E-012	0	0.000000E+000
1	10.19540145	4.719926E-012	1.901993E-011	1	0.000000E+000
1	10.19779442	1.901993E-011	4.719926E-012	0	0.000000E+000
1	10.20045816	4.719926E-012	1.901993E-011	1	0.000000E+000
1	10.20100523	1.901993E-011	4.719926E-012	0	0.000000E+000
1	10.20104724	4.719926E-012	1.901993E-011	1	0.000000E+000
1	10.20158250	1.901993E-011	4.719926E-012	0	0.000000E+000
1	10.20248811	4.719926E-012	1.901993E-011	1	0.000000E+000
1	10.20331808	1.901993E-011	4.719926E-012	0	0.000000E+000
1	10.20334860	4.719926E-012	1.901993E-011	1	0.000000E+000
1	10.20370873	1.901993E-011	4.719926E-012	0	0.000000E+000
1	10.20699298	4.719926E-012	1.901993E-011	1	0.000000E+000
1	10.20834469	1.901993E-011	4.719926E-012	0	0.000000E+000
1	10.23402849	4.719926E-012	1.901993E-011	1	0.000000E+000
1	10.23554904	1.901993E-011	4.719926E-012	0	0.000000E+000
1	10.31335264	4.599841E-012	1.889984E-011	1	0.000000E+000
1	10.31534798	1.889984E-011	4.599841E-012	0	0.000000E+000
1	10.34443934	4.599841E-012	1.889984E-011	1	0.000000E+000
1	10.34543174	1.889984E-011	4.599841E-012	0	0.000000E+000
1	10.34546927	4.599841E-012	1.889984E-011	1	0.000000E+000
1	10.35274131	1.889984E-011	4.599841E-012	0	0.000000E+000
1	10.35275449	4.599841E-012	1.889984E-011	1	0.000000E+000
1	10.35277673	1.889984E-011	4.599841E-012	0	0.000000E+000
1	10.37104900	4.599841E-012	1.889984E-011	1	0.000000E+000
1	10.37106644	1.889984E-011	4.599841E-012	0	0.000000E+000
1	10.39132988	4.599841E-012	1.889984E-011	1	0.000000E+000
1	10.39201054	1.889984E-011	4.599841E-012	0	0.000000E+000
1	10.39202251	4.599841E-012	1.889984E-011	1	0.000000E+000
1	10.39220657	1.889984E-011	4.599841E-012	0	0.000000E+000
1	10.39222456	4.599841E-012	1.889984E-011	1	0.000000E+000
1	10.39250132	1.889984E-011	4.599841E-012	0	0.000000E+000
1	10.42238954	4.599841E-012	1.889984E-011	1	0.000000E+000
1	10.42505046	1.889984E-011	4.599841E-012	0	0.000000E+000
1	10.53073217	4.767971E-012	1.906797E-011	1	0.000000E+000
1	10.53205025	1.906797E-011	4.767971E-012	0	0.000000E+000
1	10.53247816	4.767971E-012	1.906797E-011	1	0.000000E+000
1	10.53697835	1.906797E-011	4.767971E-012	0	0.000000E+000
1	10.54851480	4.767971E-012	1.906797E-011	1	0.000000E+000
1	10.54882969	1.906797E-011	4.767971E-012	0	0.000000E+000
1	10.55019326	4.767971E-012	1.906797E-011	1	0.000000E+000
1	10.55087839	1.906797E-011	4.767971E-012	0	0.000000E+000
1	10.57343313	4.767971E-012	1.906797E-011	1	0.000000E+000
1	10.57375682	1.906797E-011	4.767971E-012	0	0.000000E+000
1	10.57376771	4.767971E-012	1.906797E-011	1	0.000000E+000
1	10.57434310	1.906797E-011	4.767971E-012	0	0.000000E+000
1	10.60611975	4.767971E-012	1.906797E-011	1	0.000000E+000
1	10.60631310	1.906797E-011	4.767971E-012	0	0.000000E+000
1	10.61093458	4.767971E-012	1.906797E-011	1	0.000000E+000
1	10.61095821	1.906797E-011	4.767971E-012	0	0.000000E+000
1	10.61523337	4.767971E-012	1.906797E-011	1	0.000000E+000
1	10.61625486	1.906797E-011	4.767971E-012	0	0.000000E+000
1	10.61627941	4.767971E-012	1.906797E-011	1	0.000000E+000
1	10.61656738	1.906797E-011	4.767971E-012	0	0.000000E+000
1	10.62195791	4.767971E-012	1.906797E-011	1	0.000000E+000
1	10.62290580	1.906797E-011	4.767971E-012	0	0.000000E+000
1	10.70373993	4.592395E-012	1.889240E-011	1	0.000000E+000
1	10.70381418	1.889240E-011	4.592395E-012	0	0.000000E+000
1	10.70384441	4.592395E-012	1.889240E-011	1	0.000000E+000
1	10.70472572	1.889240E-011	4.592395E-012	0	0.000000E+000
1	10.72881766	4.592395E-012	1.889240E-011	1	0.000000E+000
1	10.73128948	1.889240E-011	4.592395E-012	0	0.000000E+000
1	10.73981282	4.592395E-012	1.889240E-011	1	0.000000E+000
1	10.74107508	1.889240E-011	4.592395E-012	0	0.000000E+000
1	10.79437459	4.592395E-012	1.889240E-011	1	0.000000E+000
1	10.79551335	1.889240E-011	4.592395E-012	0	0.000000E+000
1	10.84057266	4.592395E-012	1.889240E-011	1	0.000000E+000
1	10.84076560	1.889240E-011	4.592395E-012	0	0.000000E+000
1	10.84084509	4.592395E-012	1.889240E-011	1	0.000000E+000
1	10.84473123	1.889240E-011	4.592395E-012	0	0.000000E+000
1	10.84474610	4.592395E-012	1.889240E-011	1	0.000000E+000
1	10.84599031	1.889240E-011	4.592395E-012	0	0.000000E+000
1	10.85487796	4.592395E-012	1.889240E-011	1	0.000000E+000
1	10.85528835	1.889240E-011	4.592395E-012	0	0.000000E+000
1	10.86945499	4.592395E-012	1.889240E-011	1	0.000000E+000
1	10.86975580	1.889240E-011	4.592395E-012	0	0.000000E+000
1	10.93381824	4.592395E-012	1.889240E-011	1	0.000000E+000
1	10.93486107	1.889240E-011	4.592395E-012	0	0.000000E+000
1	10.93783380	4.592395E-012	1.889240E-011	1	0.000000E+000
1	10.93825720	1.889240E-011	4.592395E-012	0	0.000000E+000
1	10.93829006	4.592395E-012	1.889240E-011	1	0.000000E+000
1	10.93941986	1.889240E-011	4.592395E-012	0	0.000000E+000
1	10.94430186	4.592395E-012	1.889240E-011	1	0.000000E+000
1	10.94482593	1.889240E-011	4.592395E-012	0	0.000000E+000
1	10.94484935	4.592395E-012	1.889240E-011	1	0.000000E+000
1	10.94538416	1.889240E-011	4.592395E-012	0	0.000000E+000
1	10.96350614	4.592395E-012	1.889240E-011	1	0.000000E+000
1	10.96357381	1.889240E-011	4.592395E-012	0	0.000000E+000
1	10.96359789	4.592395E-012	1.889240E-011	1	0.000000E+000
1	10.96636560	1.889240E-011	4.592395E-012	0	0.000000E+000
1	10.99345466	4.592395E-012	1.889240E-011	1	0.000000E+000
1	10.99605269	1.889240E-011	4.592395E-012	0	0.000000E+000
1	10.99696574	4.592395E-012	1.889240E-011	1	0.000000E+000
1	10.99701880	1.889240E-011	4.592395E-012	0	0.000000E+000
1	11.01821952	4.592395E-012	1.889240E-011	1	0.000000E+000
1	11.01925084	1.889240E-011	4.592395E-012	0	0.000000E+000
1	11.02103106	4.592395E-012	1.889240E-011	1	0.000000E+000
1	11.02354429	1.889240E-011	4.592395E-012	0	0.000000E+000
1	11.03427684	4.592395E-012	1.889240E-011	1	0.000000E+000
1	11.03580048	1.889240E-011	4.592395E-012	0	0.000000E+000
1	11.04699750	4.592395E-012	1.889240E-011	1	0.000000E+000
1	11.04995263	1.889240E-011	4.592395E-012	0	0.000000E+000
1	11.08559216	4.592395E-012	1.889240E-011	1	0.000000E+000
1	11.08771724	1.889240E-011	4.592395E-012	0	0.000000E+000
1	11.09174795	4.592395E-012	1.889240E-011	1	0.000000E+000
1	11.09274100	1.889240E-011	4.592395E-012	0	0.000000E+000
1	11.15416516	4.638133E-012	1.893813E-011	1	0.000000E+000
1	11.15451669	1.893813E-011	4.638133E-012	0	0.000000E+000
1	11.17509579	4.638133E-012	1.893813E-011	1	0.000000E+000
1	11.17559489	1.893813E-011	4.638133E-012	0	0.000000E+000
1	11.17563179	4.638133E-012	1.893813E-011	1	0.000000E+000
1	11.17599285	1.893813E-011	4.638133E-012	0	0.000000E+000
1	11.18850478	4.638133E-012	1.893813E-011	1	0.000000E+000
1	11.18853312	1.893813E-011	4.638133E-012	0	0.000000E+000
1	11.20269299	4.638133E-012	1.893813E-011	1	0.000000E+000
1	11.20311451	1.893813E-011	4.638133E-012	0	0.000000E+000
1	11.20314472	4.638133E-012	1.893813E-011	1	0.000000E+000
1	11.20357554	1.893813E-011	4.638133E-012	0	0.000000E+000
1	11.20358721	4.638133E-012	1.893813E-011	1	0.000000E+000
1	11.20375075	1.893813E-011	4.638133E-012	0	0.000000E+000
1	11.20400696	4.638133E-012	1.893813E-011	1	0.000000E+000
1	11.20444372	1.893813E-011	4.638133E-012	0	0.000000E+000
1	11.22484767	4.638133E-012	1.893813E-011	1	0.000000E+000
1	11.22553830	1.893813E-011	4.638133E-012	0	0.000000E+000
1	11.28303044	4.854079E-012	1.915408E-011	1	0.000000E+000
1	11.28594372	1.915408E-011	4.854079E-012	0	0.000000E+000
1	11.29838195	4.854079E-012	1.915408E-011	1	0.000000E+000
1	11.30063604	1.915408E-011	4.854079E-012	0	0.000000E+000
1	11.34444681	4.854079E-012	1.915408E-011	1	0.000000E+000
1	11.34787386	1.915408E-011	4.854079E-012	0	0.000000E+000
1	11.38626448	4.854079E-012	1.915408E-011	1	0.000000E+000
1	11.38635178	1.915408E-011	4.854079E-012	0	0.000000E+000
1	11.39923197	4.854079E-012	1.915408E-011	1	0.000000E+000
1	11.39989103	1.915408E-011	4.854079E-012	0	0.000000E+000
1	11.41483912	4.854079E-012	1.915408E-011	1	0.000000E+000
1	11.41668175	1.915408E-011	4.854079E-012	0	0.000000E+000
1	11.43324431	4.854079E-012	1.915408E-011	1	0.000000E+000
1	11.43347189	1.915408E-011	4.854079E-012	0	0.000000E+000
1	11.43348448	4.854079E-012	1.915408E-011	1	0.000000E+000
1	11.43414382	1.915408E-011	4.854079E-012	0	0.000000E+000
1	11.43652390	4.854079E-012	1.915408E-011	1	0.000000E+000
1	11.43653385	1.915408E-011	4.854079E-012	0	0.000000E+000
1	11.46546860	4.854079E-012	1.915408E-011	1	0.000000E+000
1	11.46552201	1.915408E-011	4.854079E-012	0	0.000000E+000
1	11.48954394	4.854079E-012	1.915408E-011	1	0.000000E+000
1	11.48993520	1.915408E-011	4.854079E-012	0	0.000000E+000
1	11.49300004	4.854079E-012	1.915408E-011	1	0.000000E+000
1	11.49364846	1.915408E-011	4.854079E-012	0	0.000000E+000
1	11.49368043	4.854079E-012	1.915408E-011	1	0.000000E+000
1	11.49558857	1.915408E-011	4.854079E-012	0	0.000000E+000
1	11.50959644	4.854079E-012	1.915408E-011	1	0.000000E+000
1	11.51094971	1.915408E-011	4.854079E-012	0	0.000000E+000
1	11.51099483	4.854079E-012	1.915408E-011	1	0.000000E+000
1	11.51112749	1.915408E-011	4.854079E-012	0	0.000000E+000
1	11.56611021	4.854079E-012	1.915408E-011	1	0.000000E+000
1	11.56953223	1.915408E-011	4.854079E-012	0	0.000000E+000
1	11.56958382	4.854079E-012	1.915408E-011	1	0.000000E+000
1	11.57241921	1.915408E-011	4.854079E-012	0	0.000000E+000
1	11.59139304	4.854079E-012	1.915408E-011	1	0.000000E+000
1	11.59415580	1.915408E-011	4.854079E-012	0	0.000000E+000
1	11.59455150	4.854079E-012	1.915408E-011	1	0.000000E+000
1	11.59570041	1.915408E-011	4.854079E-012	0	0.000000E+000
1	11.59743267	4.854079E-012	1.915408E-011	1	0.000000E+000
1	11.59766114	1.915408E-011	4.854079E-012	0	0.000000E+000
1	11.61492620	4.854079E-012	1.915408E-011	1	0.000000E+000
1	11.61641344	1.915408E-011	4.854079E-012	0	0.000000E+000
1	11.63110261	4.854079E-012	1.915408E-011	1	0.000000E+000
1	11.63161764	1.915408E-011	4.854079E-012	0	0.000000E+000
1	11.94938288	4.679039E-012	1.897904E-011	1	0.000000E+000
1	11.95010534	1.897904E-011	4.679039E-012	0	0.000000E+000
1	11.96370078	4.679039E-012	1.897904E-011	1	0.000000E+000
1	11.96554790	1.897904E-011	4.679039E-012	0	0.000000E+000
1	12.02595303	4.679039E-012	1.897904E-011	1	0.000000E+000
1	12.02621735	1.897904E-011	4.679039E-012	0	0.000000E+000
1	12.02624278	4.679039E-012	1.897904E-011	1	0.000000E+000
1	12.02685489	1.897904E-011	4.679039E-012	0	0.000000E+000
1	12.02689593	4.679039E-012	1.897904E-011	1	0.000000E+000
1	12.03032795	1.897904E-011	4.679039E-012	0	0.000000E+000
1	12.03147375	4.679039E-012	1.897904E-011	1	0.000000E+000
1	12.03184488	1.897904E-011	4.679039E-012	0	0.000000E+000
1	12.03187509	4.679039E-012	1.897904E-011	1	0.000000E+000
1	12.03215366	1.897904E-011	4.679039E-012	0	0.000000E+000
1	12.03836579	4.679039E-012	1.897904E-011	1	0.000000E+000
1	12.03875303	1.897904E-011	4.679039E-012	0	0.000000E+000
1	12.05915905	4.679039E-012	1.897904E-011	1	0.000000E+000
1	12.05931011	1.897904E-011	4.679039E-012	0	0.000000E+000
1	12.06201232	4.679039E-012	1.897904E-011	1	0.000000E+000
1	12.06319785	1.897904E-011	4.679039E-012	0	0.000000E+000
1	12.07541079	4.679039E-012	1.897904E-011	1	0.000000E+000
1	12.07557103	1.897904E-011	4.679039E-012	0	0.000000E+000
1	12.11733020	4.679039E-012	1.897904E-011	1	0.000000E+000
1	12.11929391	1.897904E-011	4.679039E-012	0	0.000000E+000
1	12.15622114	4.679039E-012	1.897904E-011	1	0.000000E+000
1	12.15652967	1.897904E-011	4.679039E-012	0	0.000000E+000
1	12.16512956	4.679039E-012	1.897904E-011	1	0.000000E+000
1	12.16616180	1.897904E-011	4.679039E-012	0	0.000000E+000
1	12.26942093	4.732805E-012	1.903280E-011	1	0.000000E+000
1	12.27008593	1.903280E-011	4.732805E-012	0	0.000000E+000
1	12.28337924	4.732805E-012	1.903280E-011	1	0.000000E+000
1	12.28496276	1.903280E-011	4.732805E-012	0	0.000000E+000
1	12.28781093	4.732805E-012	1.903280E-011	1	0.000000E+000
1	12.28786421	1.903280E-011	4.732805E-012	0	0.000000E+000
1	13.09388572	4.638640E-012	1.893864E-011	1	0.000000E+000
1	13.09550107	1.893864E-011	4.638640E-012	0	0.000000E+000
1	13.12205386	4.638640E-012	1.893864E-011	1	0.000000E+000
1	13.12239878	1.893864E-011	4.638640E-012	0	0.000000E+000
1	13.12250263	4.638640E-012	1.893864E-011	1	0.000000E+000
1	13.12255669	1.893864E-011	4.638640E-012	0	0.000000E+000
1	13.18985242	4.692674E-012	1.899267E-011	1	0.000000E+000
1	13.19020450	1.899267E-011	4.692674E-012	0	0.000000E+000
1	13.21163378	4.692674E-012	1.899267E-011	1	0.000000E+000
1	13.21236008	1.899267E-011	4.692674E-012	0	0.000000E+000
1	13.24789742	4.692674E-012	1.899267E-011	1	0.000000E+000
1	13.25096223	1.899267E-011	4.692674E-012	0	0.000000E+000
1	13.25718255	4.692674E-012	1.899267E-011	1	0.000000E+000
1	13.25930190	1.899267E-011	4.692674E-012	0	0.000000E+000
1	13.35532563	4.755060E-012	1.905506E-011	1	0.000000E+000
1	13.35584927	1.905506E-011	4.755060E-012	0	0.000000E+000
1	13.38723369	4.755060E-012	1.905506E-011	1	0.000000E+000
1	13.38746885	1.905506E-011	4.755060E-012	0	0.000000E+000
1	13.38748987	4.755060E-012	1.905506E-011	1	0.000000E+000
1	13.38958788	1.905506E-011	4.755060E-012	0	0.000000E+000
1	13.40646081	4.755060E-012	1.905506E-011	1	0.000000E+000
1	13.40841376	1.905506E-011	4.755060E-012	0	0.000000E+000
1	14.29889865	4.677583E-012	1.897758E-011	1	0.000000E+000
1	14.30058530	1.897758E-011	4.677583E-012	0	0.000000E+000
1	14.32785110	4.677583E-012	1.897758E-011	1	0.000000E+000
1	14.32827542	1.897758E-011	4.677583E-012	0	0.000000E+000
1	14.33374344	4.677583E-012	1.897758E-011	1	0.000000E+000
1	14.33520271	1.897758E-011	4.677583E-012	0	0.000000E+000
1	14.33522928	4.677583E-012	1.897758E-011	1	0.000000E+000
1	14.33783057	1.897758E-011	4.677583E-012	0	0.000000E+000
1	14.33787256	4.677583E-012	1.897758E-011	1	0.000000E+000
1	14.33963190	1.897758E-011	4.677583E-012	0	0.000000E+000
1	14.34761958	4.677583E-012	1.897758E-011	1	0.000000E+000
1	14.34796377	1.897758E-011	4.677583E-012	0	0.000000E+000
1	14.34799254	4.677583E-012	1.897758E-011	1	0.000000E+000
1	14.34944558	1.897758E-011	4.677583E-012	0	0.000000E+000
1	14.35945883	4.677583E-012	1.897758E-011	1	0.000000E+000
1	14.35971619	1.897758E-011	4.677583E-012	0	0.000000E+000
1	14.36471836	4.677583E-012	1.897758E-011	1	0.000000E+000
1	14.36492366	1.897758E-011	4.677583E-012	0	0.000000E+000
1	14.37658083	4.677583E-012	1.897758E-011	1	0.000000E+000
1	14.37740387	1.897758E-011	4.677583E-012	0	0.000000E+000
1	14.41505903	4.677583E-012	1.897758E-011	1	0.000000E+000
1	14.41531629	1.897758E-011	4.677583E-012	0	0.000000E+000
1	14.41541576	4.677583E-012	1.897758E-011	1	0.000000E+000
1	14.41649602	1.897758E-011	4.677583E-012	0	0.000000E+000
1	14.41651864	4.677583E-012	1.897758E-011	1	0.000000E+000
1	14.41817488	1.897758E-011	4.677583E-012	0	0.000000E+000
1	14.45262325	4.677583E-012	1.897758E-011	1	0.000000E+000
1	14.45375330	1.897758E-011	4.677583E-012	0	0.000000E+000
1	14.45840856	4.677583E-012	1.897758E-011	1	0.000000E+000
1	14.45857021	1.897758E-011	4.677583E-012	0	0.000000E+000
1	14.50042041	4.677583E-012	1.897758E-011	1	0.000000E+000
1	14.50069874	1.897758E-011	4.677583E-012	0	0.000000E+000
1	14.54202719	4.677583E-012	1.897758E-011	1	0.000000E+000
1	14.54373455	1.897758E-011	4.677583E-012	0	0.000000E+000
1	14.70921432	4.782325E-012	1.908232E-011	1	0.000000E+000
1	14.70971633	1.908232E-011	4.782325E-012	0	0.000000E+000
1	14.73699620	4.782325E-012	1.908232E-011	1	0.000000E+000
1	14.73820594	1.908232E-011	4.782325E-012	0	0.000000E+000
1	14.76019182	4.782325E-012	1.908232E-011	1	0.000000E+000
1	14.76060402	1.908232E-011	4.782325E-012	0	0.000000E+000
1	14.79020882	4.782325E-012	1.908232E-011	1	0.000000E+000
1	14.79098287	1.908232E-011	4.782325E-012	0	0.000000E+000
1	14.79457119	4.782325E-012	1.908232E-011	1	0.000000E+000
1	14.79581619	1.908232E-011	4.782325E-012	0	0.000000E+000
1	14.79584978	4.782325E-012	1.908232E-011	1	0.000000E+000
1	14.79720841	1.908232E-011	4.782325E-012	0	0.000000E+000
1	14.79993616	4.782325E-012	1.908232E-011	1	0.000000E+000
1	14.80148553	1.908232E-011	4.782325E-012	0	0.000000E+000
1	14.82469045	4.782325E-012	1.908232E-011	1	0.000000E+000
1	14.82495025	1.908232E-011	4.782325E-012	0	0.000000E+000
1	14.84314414	4.782325E-012	1.908232E-011	1	0.000000E+000
1	14.84481303	1.908232E-011	4.782325E-012	0	0.000000E+000
1	14.85572322	4.782325E-012	1.908232E-011	1	0.000000E+000
1	14.85734260	1.908232E-011	4.782325E-012	0	0.000000E+000
1	14.85736261	4.782325E-012	1.908232E-011	1	0.000000E+000
1	14.85806598	1.908232E-011	4.782325E-012	0	0.000000E+000
1	14.86208506	4.782325E-012	1.908232E-011	1	0.000000E+000
1	14.86264691	1.908232E-011	4.782325E-012	0	0.000000E+000
1	14.90397130	4.782325E-012	1.908232E-011	1	0.000000E+000
1	14.90410237	1.908232E-011	4.782325E-012	0	0.000000E+000
1	14.90411172	4.782325E-012	1.908232E-011	1	0.000000E+000
1	14.90524203	1.908232E-011	4.782325E-012	0	0.000000E+000
1	14.91744243	4.782325E-012	1.908232E-011	1	0.000000E+000
1	14.91793672	1.908232E-011	4.782325E-012	0	0.000000E+000
1	14.93298000	4.782325E-012	1.908232E-011	1	0.000000E+000
1	14.93386469	1.908232E-011	4.782325E-012	0	0.000000E+000
1	15.01692281	4.568540E-012	1.886854E-011	1	0.000000E+000
1	15.01909770	1.886854E-011	4.568540E-012	0	0.000000E+000
1	15.01911925	4.568540E-012	1.886854E-011	1	0.000000E+000
1	15.02108008	1.886854E-011	4.568540E-012	0	0.000000E+000
1	15.02110009	4.568540E-012	1.886854E-011	1	0.000000E+000
1	15.02395468	1.886854E-011	4.568540E-012	0	0.000000E+000
1	15.02398227	4.568540E-012	1.886854E-011	1	0.000000E+000
1	15.02437172	1.886854E-011	4.568540E-012	0	0.000000E+000
1	15.46256736	4.697552E-012	1.899755E-011	1	0.000000E+000
1	15.46661338	1.899755E-011	4.697552E-012	0	0.000000E+000
1	15.46668230	4.697552E-012	1.899755E-011	1	0.000000E+000
1	15.46879521	1.899755E-011	4.697552E-012	0	0.000000E+000
1	15.47170055	4.697552E-012	1.899755E-011	1	0.000000E+000
1	15.47293234	1.899755E-011	4.697552E-012	0	0.000000E+000
1	15.49825903	4.697552E-012	1.899755E-011	1	0.000000E+000
1	15.50019090	1.899755E-011	4.697552E-012	0	0.000000E+000
1	15.50023579	4.697552E-012	1.899755E-011	1	0.000000E+000
1	15.50116254	1.899755E-011	4.697552E-012	0	0.000000E+000
1	15.52601393	4.697552E-012	1.899755E-011	1	0.000000E+000
1	15.52692625	1.899755E-011	4.697552E-012	0	0.000000E+000
1	15.52694974	4.697552E-012	1.899755E-011	1	0.000000E+000
1	15.52696848	1.899755E-011	4.697552E-012	0	0.000000E+000
1	15.53206508	4.697552E-012	1.899755E-011	1	0.000000E+000
1	15.53241366	1.899755E-011	4.697552E-012	0	0.000000E+000
1	15.53755703	4.697552E-012	1.899755E-011	1	0.000000E+000
1	15.53987663	1.899755E-011	4.697552E-012	0	0.000000E+000
1	15.53989487	4.697552E-012	1.899755E-011	1	0.000000E+000
1	15.54158132	1.899755E-011	4.697552E-012	0	0.000000E+000
1	15.55971744	4.697552E-012	1.899755E-011	1	0.000000E+000
1	15.56370698	1.899755E-011	4.697552E-012	0	0.000000E+000
1	15.56374056	4.697552E-012	1.899755E-011	1	0.000000E+000
1	15.56481065	1.899755E-011	4.697552E-012	0	0.000000E+000
1	15.56482344	4.697552E-012	1.899755E-011	1	0.000000E+000
1	15.56688858	1.899755E-011	4.697552E-012	0	0.000000E+000
1	15.56999027	4.697552E-012	1.899755E-011	1	0.000000E+000
1	15.57110073	1.899755E-011	4.697552E-012	0	0.000000E+000
1	15.57854900	4.697552E-012	1.899755E-011	1	0.000000E+000
1	15.58148844	1.899755E-011	4.697552E-012	0	0.000000E+000
1	15.59776563	4.697552E-012	1.899755E-011	1	0.000000E+000
1	15.59859361	1.899755E-011	4.697552E-012	0	0.000000E+000
1	15.59862196	4.697552E-012	1.899755E-011	1	0.000000E+000
1	15.59877121	1.899755E-011	4.697552E-012	0	0.000000E+000
1	15.67618340	4.790580E-012	1.909058E-011	1	0.000000E+000
1	15.67716152	1.909058E-011	4.790580E-012	0	0.000000E+000
1	15.70800573	4.790580E-012	1.909058E-011	1	0.000000E+000
1	15.70834314	1.909058E-011	4.790580E-012	0	0.000000E+000
1	15.71397020	4.790580E-012	1.909058E-011	1	0.000000E+000
1	15.71434904	1.909058E-011	4.790580E-012	0	0.000000E+000
1	15.83774887	4.569184E-012	1.886918E-011	1	0.000000E+000
1	15.83844339	1.886918E-011	4.569184E-012	0	0.000000E+000
1	15.83847036	4.569184E-012	1.886918E-011	1	0.000000E+000
1	15.83893899	1.886918E-011	4.569184E-012	0	0.000000E+000
1	15.83900599	4.569184E-012	1.886918E-011	1	0.000000E+000
1	15.83926738	1.886918E-011	4.569184E-012	0	0.000000E+000
1	15.84110159	4.569184E-012	1.886918E-011	1	0.000000E+000
1	15.84149803	1.886918E-011	4.569184E-012	0	0.000000E+000
1	15.84229114	4.569184E-012	1.886918E-011	1	0.000000E+000
1	15.84436363	1.886918E-011	4.569184E-012	0	0.000000E+000
1	15.89806263	4.569184E-012	1.886918E-011	1	0.000000E+000
1	15.89933366	1.886918E-011	4.569184E-012	0	0.000000E+000
1	16.06731414	4.770360E-012	1.907036E-011	1	0.000000E+000
1	16.06772726	1.907036E-011	4.770360E-012	0	0.000000E+000
1	16.06774909	4.770360E-012	1.907036E-011	1	0.000000E+000
1	16.06818479	1.907036E-011	4.770360E-012	0	0.000000E+000
1	16.12250318	4.770360E-012	1.907036E-011	1	0.000000E+000
1	16.12326980	1.907036E-011	4.770360E-012	0	0.000000E+000
1	16.12651109	4.770360E-012	1.907036E-011	1	0.000000E+000
1	16.12662941	1.907036E-011	4.770360E-012	0	0.000000E+000
1	16.21426838	4.569503E-012	1.886950E-011	1	0.000000E+000
1	16.21640028	1.886950E-011	4.569503E-012	0	0.000000E+000
1	16.21644708	4.569503E-012	1.886950E-011	1	0.000000E+000
1	16.21698859	1.886950E-011	4.569503E-012	0	0.000000E+000
1	16.21818824	4.569503E-012	1.886950E-011	1	0.000000E+000
1	16.21826311	1.886950E-011	4.569503E-012	0	0.000000E+000
1	16.21827859	4.569503E-012	1.886950E-011	1	0.000000E+000
1	16.21901515	1.886950E-011	4.569503E-012	0	0.000000E+000
1	16.24016667	4.569503E-012	1.886950E-011	1	0.000000E+000
1	16.24101398	1.886950E-011	4.569503E-012	0	0.000000E+000
1	16.24102873	4.569503E-012	1.886950E-011	1	0.000000E+000
1	16.24133637	1.886950E-011	4.569503E-012	0	0.000000E+000
1	16.24135444	4.569503E-012	1.886950E-011	1	0.000000E+000
1	16.24273649	1.886950E-011	4.569503E-012	0	0.000000E+000
1	16.27555631	4.569503E-012	1.886950E-011	1	0.000000E+000
1	16.27719761	1.886950E-011	4.569503E-012	0	0.000000E+000
1	16.36703161	4.569503E-012	1.886950E-011	1	0.000000E+000
1	16.36943737	1.886950E-011	4.569503E-012	0	0.000000E+000
1	16.36946920	4.569503E-012	1.886950E-011	1	0.000000E+000
1	16.37017257	1.886950E-011	4.569503E-012	0	0.000000E+000
1	16.37020303	4.569503E-012	1.886950E-011	1	0.000000E+000
1	16.37031913	1.886950E-011	4.569503E-012	0	0.000000E+000
1	16.37033952	4.569503E-012	1.886950E-011	1	0.000000E+000
1	16.37164457	1.886950E-011	4.569503E-012	0	0.000000E+000
1	16.42905346	4.569503E-012	1.886950E-011	1	0.000000E+000
1	16.42975852	1.886950E-011	4.569503E-012	0	0.000000E+000
1	16.49185838	4.569503E-012	1.886950E-011	1	0.000000E+000
1	16.49345444	1.886950E-011	4.569503E-012	0	0.000000E+000
1	16.49346436	4.569503E-012	1.886950E-011	1	0.000000E+000
1	16.49414891	1.886950E-011	4.569503E-012	0	0.000000E+000
1	16.49418857	4.569503E-012	1.886950E-011	1	0.000000E+000
1	16.49607159	1.886950E-011	4.569503E-012	0	0.000000E+000
1	16.52387748	4.569503E-012	1.886950E-011	1	0.000000E+000
1	16.52457624	1.886950E-011	4.569503E-012	0	0.000000E+000
1	16.58169957	4.569503E-012	1.886950E-011	1	0.000000E+000
1	16.58235865	1.886950E-011	4.569503E-012	0	0.000000E+000
1	16.59493790	4.569503E-012	1.886950E-011	1	0.000000E+000
1	16.59622611	1.886950E-011	4.569503E-012	0	0.000000E+000
1	16.62128686	4.569503E-012	1.886950E-011	1	0.000000E+000
1	16.62317552	1.886950E-011	4.569503E-012	0	0.000000E+000
1	19.40995968	4.688956E-012	1.898896E-011	1	0.000000E+000
1	19.41050228	1.898896E-011	4.688956E-012	0	0.000000E+000
1	19.42867063	4.688956E-012	1.898896E-011	1	0.000000E+000
1	19.43017826	1.898896E-011	4.688956E-012	0	0.000000E+000
1	19.44775813	4.688956E-012	1.898896E-011	1	0.000000E+000
1	19.45050140	1.898896E-011	4.688956E-012	0	0.000000E+000
1	19.45712174	4.688956E-012	1.898896E-011	1	0.000000E+000
1	19.45761143	1.898896E-011	4.688956E-012	0	0.000000E+000
1	19.64097073	4.765163E-012	1.906516E-011	1	0.000000E+000
1	19.64139870	1.906516E-011	4.765163E-012	0	0.000000E+000
1	19.64142128	4.765163E-012	1.906516E-011	1	0.000000E+000
1	19.64227898	1.906516E-011	4.765163E-012	0	0.000000E+000
1	19.64596028	4.765163E-012	1.906516E-011	1	0.000000E+000
1	19.64681545	1.906516E-011	4.765163E-012	0	0.000000E+000
1	19.64685316	4.765163E-012	1.906516E-011	1	0.000000E+000
1	19.64693168	1.906516E-011	4.765163E-012	0	0.000000E+000
1	19.67463576	4.765163E-012	1.906516E-011	1	0.000000E+000
1	19.67589548	1.906516E-011	4.765163E-012	0	0.000000E+000
1	19.69697122	4.765163E-012	1.906516E-011	1	0.000000E+000
1	19.69762326	1.906516E-011	4.765163E-012	0	0.000000E+000
1	19.70667205	4.765163E-012	1.906516E-011	1	0.000000E+000
1	19.70744526	1.906516E-011	4.765163E-012	0	0.000000E+000
1	19.72027427	4.765163E-012	1.906516E-011	1	0.000000E+000
1	19.72489285	1.906516E-011	4.765163E-012	0	0.000000E+000
1	19.72492006	4.765163E-012	1.906516E-011	1	0.000000E+000
1	19.72525298	1.906516E-011	4.765163E-012	0	0.000000E+000
1	19.76939885	4.765163E-012	1.906516E-011	1	0.000000E+000
1	19.76948202	1.906516E-011	4.765163E-012	0	0.000000E+000
1	19.77196019	4.765163E-012	1.906516E-011	1	0.000000E+000
1	19.77403129	1.906516E-011	4.765163E-012	0	0.000000E+000
1	19.85106017	4.765163E-012	1.906516E-011	1	0.000000E+000
1	19.85168559	1.906516E-011	4.765163E-012	0	0.000000E+000
1	19.86943603	4.765163E-012	1.906516E-011	1	0.000000E+000
1	19.87011278	1.906516E-011	4.765163E-012	0	0.000000E+000
1	19.87012549	4.765163E-012	1.906516E-011	1	0.000000E+000
1	19.87051958	1.906516E-011	4.765163E-012	0	0.000000E+000
1	19.87054816	4.765163E-012	1.906516E-011	1	0.000000E+000
1	19.87177279	1.906516E-011	4.765163E-012	0	0.000000E+000
1	19.89150590	4.765163E-012	1.906516E-011	1	0.000000E+000
1	19.89311245	1.906516E-011	4.765163E-012	0	0.000000E+000
1	19.89798937	4.765163E-012	1.906516E-011	1	0.000000E+000
1	19.90075160	1.906516E-011	4.765163E-012	0	0.000000E+000
1	19.90078917	4.765163E-012	1.906516E-011	1	0.000000E+000
1	19.90238043	1.906516E-011	4.765163E-012	0	0.000000E+000
1	19.95235485	4.765163E-012	1.906516E-011	1	0.000000E+000
1	19.95465238	1.906516E-011	4.765163E-012	0	0.000000E+000
1	19.97793910	4.765163E-012	1.906516E-011	1	0.000000E+000
1	19.98213656	1.906516E-011	4.765163E-012	0	0.000000E+000
1	19.98216279	4.765163E-012	1.906516E-011	1	0.000000E+000
1	19.98220681	1.906516E-011	4.765163E-012	0	0.000000E+000
1	19.98228075	4.765163E-012	1.906516E-011	1	0.000000E+000
1	19.98233965	1.906516E-011	4.765163E-012	0	0.000000E+000
1	20.00941963	4.765163E-012	1.906516E-011	1	0.000000E+000
1	20.01006418	1.906516E-011	4.765163E-012	0	0.000000E+000
1	20.02659418	4.765163E-012	1.906516E-011	1	0.000000E+000
1	20.02795214	1.906516E-011	4.765163E-012	0	0.000000E+000
1	20.03470137	4.765163E-012	1.906516E-011	1	0.000000E+000
1	20.03602898	1.906516E-011	4.765163E-012	0	0.000000E+000
1	20.03604713	4.765163E-012	1.906516E-011	1	0.000000E+000
1	20.03724998	1.906516E-011	4.765163E-012	0	0.000000E+000
1	20.05059899	4.765163E-012	1.906516E-011	1	0.000000E+000
1	20.05559061	1.906516E-011	4.765163E-012	0	0.000000E+000
1	20.05565865	4.765163E-012	1.906516E-011	1	0.000000E+000
1	20.06159369	1.906516E-011	4.765163E-012	0	0.000000E+000
1	20.06555632	4.765163E-012	1.906516E-011	1	0.000000E+000
1	20.06630541	1.906516E-011	4.765163E-012	0	0.000000E+000
1	20.08904645	4.765163E-012	1.906516E-011	1	0.000000E+000
1	20.09292222	1.906516E-011	4.765163E-012	0	0.000000E+000
1	20.11324728	4.765163E-012	1.906516E-011	1	0.000000E+000
1	20.11355553	1.906516E-011	4.765163E-012	0	0.000000E+000
1	20.12641640	4.765163E-012	1.906516E-011	1	0.000000E+000
1	20.12846911	1.906516E-011	4.765163E-012	0	0.000000E+000
1	20.12851259	4.765163E-012	1.906516E-011	1	0.000000E+000
1	20.12863867	1.906516E-011	4.765163E-012	0	0.000000E+000
1	20.13378805	4.765163E-012	1.906516E-011	1	0.000000E+000
1	20.13503199	1.906516E-011	4.765163E-012	0	0.000000E+000
1	20.20951003	4.643357E-012	1.894336E-011	1	0.000000E+000
1	20.20984495	1.894336E-011	4.643357E-012	0	0.000000E+000
1	20.21292844	4.643357E-012	1.894336E-011	1	0.000000E+000
1	20.21950556	1.894336E-011	4.643357E-012	0	0.000000E+000
1	20.22289546	4.643357E-012	1.894336E-011	1	0.000000E+000
1	20.22727115	1.894336E-011	4.643357E-012	0	0.000000E+000
1	20.23277204	4.643357E-012	1.894336E-011	1	0.000000E+000
1	20.23282220	1.894336E-011	4.643357E-012	0	0.000000E+000
1	20.25706937	4.643357E-012	1.894336E-011	1	0.000000E+000
1	20.25726140	1.894336E-011	4.643357E-012	0	0.000000E+000
1	20.26721677	4.643357E-012	1.894336E-011	1	0.000000E+000
1	20.27118345	1.894336E-011	4.643357E-012	0	0.000000E+000
1	20.27940004	4.643357E-012	1.894336E-011	1	0.000000E+000
1	20.28004428	1.894336E-011	4.643357E-012	0	0.000000E+000
1	20.30162581	4.643357E-012	1.894336E-011	1	0.000000E+000
1	20.30249713	1.894336E-011	4.643357E-012	0	0.000000E+000
1	20.30661898	4.643357E-012	1.894336E-011	1	0.000000E+000
1	20.30670192	1.894336E-011	4.643357E-012	0	0.000000E+000
1	20.30674401	4.643357E-012	1.894336E-011	1	0.000000E+000
1	20.30740888	1.894336E-011	4.643357E-012	0	0.000000E+000
1	20.31701808	4.643357E-012	1.894336E-011	1	0.000000E+000
1	20.31767729	1.894336E-011	4.643357E-012	0	0.000000E+000
1	20.31770185	4.643357E-012	1.894336E-011	1	0.000000E+000
1	20.31975823	1.894336E-011	4.643357E-012	0	0.000000E+000
1	20.40557670	4.740576E-012	1.904058E-011	1	0.000000E+000
1	20.40766818	1.904058E-011	4.740576E-012	0	0.000000E+000
1	20.43031225	4.740576E-012	1.904058E-011	1	0.000000E+000
1	20.43238021	1.904058E-011	4.740576E-012	0	0.000000E+000
1	20.45854311	4.740576E-012	1.904058E-011	1	0.000000E+000
1	20.45862949	1.904058E-011	4.740576E-012	0	0.000000E+000
1	20.45900167	4.740576E-012	1.904058E-011	1	0.000000E+000
1	20.45968067	1.904058E-011	4.740576E-012	0	0.000000E+000
1	20.51957184	4.740576E-012	1.904058E-011	1	0.000000E+000
1	20.52136908	1.904058E-011	4.740576E-012	0	0.000000E+000
1	20.52139091	4.740576E-012	1.904058E-011	1	0.000000E+000
1	20.52264064	1.904058E-011	4.740576E-012	0	0.000000E+000
1	20.52495102	4.740576E-012	1.904058E-011	1	0.000000E+000
1	20.52596844	1.904058E-011	4.740576E-012	0	0.000000E+000
1	20.52823662	4.740576E-012	1.904058E-011	1	0.000000E+000
1	20.52921496	1.904058E-011	4.740576E-012	0	0.000000E+000
1	20.52922084	4.740576E-012	1.904058E-011	1	0.000000E+000
1	20.53088867	1.904058E-011	4.740576E-012	0	0.000000E+000
1	20.53091404	4.740576E-012	1.904058E-011	1	0.000000E+000
1	20.53139276	1.904058E-011	4.740576E-012	0	0.000000E+000
1	20.53141350	4.740576E-012	1.904058E-011	1	0.000000E+000
1	20.53180545	1.904058E-011	4.740576E-012	0	0.000000E+000
1	20.56430811	4.740576E-012	1.904058E-011	1	0.000000E+000
1	20.56490258	1.904058E-011	4.740576E-012	0	0.000000E+000
1	20.56491373	4.740576E-012	1.904058E-011	1	0.000000E+000
1	20.56533118	1.904058E-011	4.740576E-012	0	0.000000E+000
1	20.56689891	4.740576E-012	1.904058E-011	1	0.000000E+000
1	20.56802439	1.904058E-011	4.740576E-012	0	0.000000E+000
1	20.57043629	4.740576E-012	1.904058E-011	1	0.000000E+000
1	20.57335430	1.904058E-011	4.740576E-012	0	0.000000E+000
1	20.59060200	4.740576E-012	1.904058E-011	1	0.000000E+000
1	20.59092032	1.904058E-011	4.740576E-012	0	0.000000E+000
1	20.63126095	4.740576E-012	1.904058E-011	1	0.000000E+000
1	20.63227654	1.904058E-011	4.740576E-012	0	0.000000E+000
1	20.63233637	4.740576E-012	1.904058E-011	1	0.000000E+000
1	20.63369408	1.904058E-011	4.740576E-012	0	0.000000E+000
1	20.64698129	4.740576E-012	1.904058E-011	1	0.000000E+000
1	20.64719852	1.904058E-011	4.740576E-012	0	0.000000E+000
1	20.64779820	4.740576E-012	1.904058E-011	1	0.000000E+000
1	20.64959486	1.904058E-011	4.740576E-012	0	0.000000E+000
1	20.67054175	4.740576E-012	1.904058E-011	1	0.000000E+000
1	20.67179226	1.904058E-011	4.740576E-012	0	0.000000E+000
1	20.67181571	4.740576E-012	1.904058E-011	1	0.000000E+000
1	20.67270712	1.904058E-011	4.740576E-012	0	0.000000E+000
1	20.67327157	4.740576E-012	1.904058E-011	1	0.000000E+000
1	20.67334977	1.904058E-011	4.740576E-012	0	0.000000E+000
1	20.67527072	4.740576E-012	1.904058E-011	1	0.000000E+000
1	20.67637001	1.904058E-011	4.740576E-012	0	0.000000E+000
1	20.70898084	4.740576E-012	1.904058E-011	1	0.000000E+000
1	20.70993115	1.904058E-011	4.740576E-012	0	0.000000E+000
1	20.71911271	4.740576E-012	1.904058E-011	1	0.000000E+000
1	20.71976006	1.904058E-011	4.740576E-012	0	0.000000E+000
1	20.74594700	4.740576E-012	1.904058E-011	1	0.000000E+000
1	20.74711968	1.904058E-011	4.740576E-012	0	0.000000E+000
1	20.74713183	4.740576E-012	1.904058E-011	1	0.000000E+000
1	20.74766470	1.904058E-011	4.740576E-012	0	0.000000E+000
1	20.76135766	4.740576E-012	1.904058E-011	1	0.000000E+000
1	20.76180166	1.904058E-011	4.740576E-012	0	0.000000E+000
1	20.76473851	4.740576E-012	1.904058E-011	1	0.000000E+000
1	20.76508426	1.904058E-011	4.740576E-012	0	0.000000E+000
1	20.76652190	4.740576E-012	1.904058E-011	1	0.000000E+000
1	20.76991483	1.904058E-011	4.740576E-012	0	0.000000E+000
1	20.77810108	4.740576E-012	1.904058E-011	1	0.000000E+000
1	20.77819528	1.904058E-011	4.740576E-012	0	0.000000E+000
1	20.78368934	4.740576E-012	1.904058E-011	1	0.000000E+000
1	20.78565046	1.904058E-011	4.740576E-012	0	0.000000E+000
1	20.78568255	4.740576E-012	1.904058E-011	1	0.000000E+000
1	20.78676586	1.904058E-011	4.740576E-012	0	0.000000E+000
1	20.78834435	4.740576E-012	1.904058E-011	1	0.000000E+000
1	20.78961870	1.904058E-011	4.740576E-012	0	0.000000E+000
1	20.78965010	4.740576E-012	1.904058E-011	1	0.000000E+000
1	20.79100834	1.904058E-011	4.740576E-012	0	0.000000E+000
1	20.79101786	4.740576E-012	1.904058E-011	1	0.000000E+000
1	20.79355482	1.904058E-011	4.740576E-012	0	0.000000E+000
1	20.79356352	4.740576E-012	1.904058E-011	1	0.000000E+000
1	20.79498746	1.904058E-011	4.740576E-012	0	0.000000E+000
1	20.80988719	4.740576E-012	1.904058E-011	1	0.000000E+000
1	20.81037440	1.904058E-011	4.740576E-012	0	0.000000E+000
1	20.81396214	4.740576E-012	1.904058E-011	1	0.000000E+000
1	20.81705023	1.904058E-011	4.740576E-012	0	0.000000E+000
1	20.81706090	4.740576E-012	1.904058E-011	1	0.000000E+000
1	20.81794865	1.904058E-011	4.740576E-012	0	0.000000E+000
1	20.81796252	4.740576E-012	1.904058E-011	1	0.000000E+000
1	20.81799321	1.904058E-011	4.740576E-012	0	0.000000E+000
1	20.81800366	4.740576E-012	1.904058E-011	1	0.000000E+000
1	20.81805853	1.904058E-011	4.740576E-012	0	0.000000E+000
1	38.46953408	4.666157E-012	1.896616E-011	1	0.000000E+000
1	38.46961041	1.896616E-011	4.666157E-012	0	0.000000E+000
1	38.47105396	4.666157E-012	1.896616E-011	1	0.000000E+000
1	38.47223454	1.896616E-011	4.666157E-012	0	0.000000E+000
1	38.47227215	4.666157E-012	1.896616E-011	1	0.000000E+000
1	38.47239193	1.896616E-011	4.666157E-012	0	0.000000E+000
1	38.48612105	4.666157E-012	1.896616E-011	1	0.000000E+000
1	38.48759609	1.896616E-011	4.666157E-012	0	0.000000E+000
1	38.54935733	4.837844E-012	1.913784E-011	1	0.000000E+000
1	38.54948885	1.913784E-011	4.837844E-012	0	0.000000E+000
1	38.55798935	4.837844E-012	1.913784E-011	1	0.000000E+000
1	38.55822316	1.913784E-011	4.837844E-012	0	0.000000E+000
1	38.55822833	4.837844E-012	1.913784E-011	1	0.000000E+000
1	38.55914298	1.913784E-011	4.837844E-012	0	0.000000E+000
1	38.55915634	4.837844E-012	1.913784E-011	1	0.000000E+000
1	38.55969926	1.913784E-011	4.837844E-012	0	0.000000E+000
1	38.56168946	4.837844E-012	1.913784E-011	1	0.000000E+000
1	38.56224331	1.913784E-011	4.837844E-012	0	0.000000E+000
1	38.57752773	4.837844E-012	1.913784E-011	1	0.000000E+000
1	38.57945670	1.913784E-011	4.837844E-012	0	0.000000E+000
1	38.61194142	4.837844E-012	1.913784E-011	1	0.000000E+000
1	38.61366958	1.913784E-011	4.837844E-012	0	0.000000E+000
1	38.63076789	4.837844E-012	1.913784E-011	1	0.000000E+000
1	38.63253408	1.913784E-011	4.837844E-012	0	0.000000E+000
1	38.63951096	4.837844E-012	1.913784E-011	1	0.000000E+000
1	38.64287323	1.913784E-011	4.837844E-012	0	0.000000E+000
1	38.64290554	4.837844E-012	1.913784E-011	1	0.000000E+000
1	38.64351578	1.913784E-011	4.837844E-012	0	0.000000E+000
1	38.64753227	4.837844E-012	1.913784E-011	1	0.000000E+000
1	38.64826137	1.913784E-011	4.837844E-012	0	0.000000E+000
1	38.73427773	4.837844E-012	1.913784E-011	1	0.000000E+000
1	38.73436481	1.913784E-011	4.837844E-012	0	0.000000E+000
1	38.73437671	4.837844E-012	1.913784E-011	1	0.000000E+000
1	38.73685832	1.913784E-011	4.837844E-012	0	0.000000E+000
1	38.81489755	4.643913E-012	1.894391E-011	1	0.000000E+000
1	38.81679310	1.894391E-011	4.643913E-012	0	0.000000E+000
1	38.81681917	4.643913E-012	1.894391E-011	1	0.000000E+000
1	38.81777241	1.894391E-011	4.643913E-012	0	0.000000E+000
1	38.81978665	4.643913E-012	1.894391E-011	1	0.000000E+000
1	38.82025170	1.894391E-011	4.643913E-012	0	0.000000E+000
1	38.82027357	4.643913E-012	1.894391E-011	1	0.000000E+000
1	38.82156810	1.894391E-011	4.643913E-012	0	0.000000E+000
1	38.84244084	4.643913E-012	1.894391E-011	1	0.000000E+000
1	38.84345073	1.894391E-011	4.643913E-012	0	0.000000E+000
1	38.84668764	4.643913E-012	1.894391E-011	1	0.000000E+000
1	38.84943775	1.894391E-011	4.643913E-012	0	0.000000E+000
1	38.84946696	4.643913E-012	1.894391E-011	1	0.000000E+000
1	38.84951495	1.894391E-011	4.643913E-012	0	0.000000E+000
1	38.85092252	4.643913E-012	1.894391E-011	1	0.000000E+000
1	38.85160459	1.894391E-011	4.643913E-012	0	0.000000E+000
1	38.88221872	4.643913E-012	1.894391E-011	1	0.000000E+000
1	38.88361072	1.894391E-011	4.643913E-012	0	0.000000E+000
1	38.88871984	4.643913E-012	1.894391E-011	1	0.000000E+000
1	38.88981915	1.894391E-011	4.643913E-012	0	0.000000E+000
1	38.89472102	4.643913E-012	1.894391E-011	1	0.000000E+000
1	38.89480359	1.894391E-011	4.643913E-012	0	0.000000E+000
1	38.89487640	4.643913E-012	1.894391E-011	1	0.000000E+000
1	38.89500409	1.894391E-011	4.643913E-012	0	0.000000E+000
1	38.89590315	4.643913E-012	1.894391E-011	1	0.000000E+000
1	38.89612568	1.894391E-011	4.643913E-012	0	0.000000E+000
1	38.92060133	4.643913E-012	1.894391E-011	1	0.000000E+000
1	38.92421104	1.894391E-011	4.643913E-012	0	0.000000E+000
1	38.93245261	4.643913E-012	1.894391E-011	1	0.000000E+000
1	38.93279220	1.894391E-011	4.643913E-012	0	0.000000E+000
1	38.95584330	4.643913E-012	1.894391E-011	1	0.000000E+000
1	38.95767206	1.894391E-011	4.643913E-012	0	0.000000E+000
1	38.96101837	4.643913E-012	1.894391E-011	1	0.000000E+000
1	38.96151233	1.894391E-011	4.643913E-012	0	0.000000E+000
1	38.96152518	4.643913E-012	1.894391E-011	1	0.000000E+000
1	38.96205507	1.894391E-011	4.643913E-012	0	0.000000E+000
1	39.05243469	4.643913E-012	1.894391E-011	1	0.000000E+000
1	39.05310141	1.894391E-011	4.643913E-012	0	0.000000E+000
1	39.06285927	4.643913E-012	1.894391E-011	1	0.000000E+000
1	39.06351881	1.894391E-011	4.643913E-012	0	0.000000E+000
1	39.06359509	4.643913E-012	1.894391E-011	1	0.000000E+000
1	39.06384647	1.894391E-011	4.643913E-012	0	0.000000E+000
1	39.08742516	4.643913E-012	1.894391E-011	1	0.000000E+000
1	39.09021235	1.894391E-011	4.643913E-012	0	0.000000E+000
1	39.09852834	4.643913E-012	1.894391E-011	1	0.000000E+000
1	39.10012917	1.894391E-011	4.643913E-012	0	0.000000E+000
1	39.11723893	4.643913E-012	1.894391E-011	1	0.000000E+000
1	39.11978261	1.894391E-011	4.643913E-012	0	0.000000E+000
1	39.12043728	4.643913E-012	1.894391E-011	1	0.000000E+000
1	39.12270135	1.894391E-011	4.643913E-012	0	0.000000E+000
1	39.14600086	4.643913E-012	1.894391E-011	1	0.000000E+000
1	39.14600850	1.894391E-011	4.643913E-012	0	0.000000E+000
1	39.14602981	4.643913E-012	1.894391E-011	1	0.000000E+000
1	39.14612723	1.894391E-011	4.643913E-012	0	0.000000E+000
1	39.15723343	4.643913E-012	1.894391E-011	1	0.000000E+000
1	39.15794335	1.894391E-011	4.643913E-012	0	0.000000E+000
1	39.15800346	4.643913E-012	1.894391E-011	1	0.000000E+000
1	39.15961340	1.894391E-011	4.643913E-012	0	0.000000E+000
1	39.16639051	4.643913E-012	1.894391E-011	1	0.000000E+000
1	39.16752168	1.894391E-011	4.643913E-012	0	0.000000E+000
1	39.19492579	4.643913E-012	1.894391E-011	1	0.000000E+000
1	39.19501359	1.894391E-011	4.643913E-012	0	0.000000E+000
1	39.20683286	4.643913E-012	1.894391E-011	1	0.000000E+000
1	39.20863672	1.894391E-011	4.643913E-012	0	0.000000E+000
1	39.21241218	4.643913E-012	1.894391E-011	1	0.000000E+000
1	39.21268284	1.894391E-011	4.643913E-012	0	0.000000E+000
1	39.21777620	4.643913E-012	1.894391E-011	1	0.000000E+000
1	39.21817725	1.894391E-011	4.643913E-012	0	0.000000E+000
1	39.24088152	4.643913E-012	1.894391E-011	1	0.000000E+000
1	39.24175069	1.894391E-011	4.643913E-012	0	0.000000E+000
1	39.24175411	4.643913E-012	1.894391E-011	1	0.000000E+000
1	39.24205549	1.894391E-011	4.643913E-012	0	0.000000E+000
1	39.30210307	4.643913E-012	1.894391E-011	1	0.000000E+000
1	39.30235511	1.894391E-011	4.643913E-012	0	0.000000E+000
1	39.30389563	4.643913E-012	1.894391E-011	1	0.000000E+000
1	39.30523619	1.894391E-011	4.643913E-012	0	0.000000E+000
1	39.30527988	4.643913E-012	1.894391E-011	1	0.000000E+000
1	39.30633313	1.894391E-011	4.643913E-012	0	0.000000E+000
1	39.30637016	4.643913E-012	1.894391E-011	1	0.000000E+000
1	39.30644567	1.894391E-011	4.643913E-012	0	0.000000E+000
1	39.31256947	4.643913E-012	1.894391E-011	1	0.000000E+000
1	39.31261532	1.894391E-011	4.643913E-012	0	0.000000E+000
1	39.31310885	4.643913E-012	1.894391E-011	1	0.000000E+000
1	39.31721476	1.894391E-011	4.643913E-012	0	0.000000E+000
1	39.40468437	4.661075E-012	1.896108E-011	1	0.000000E+000
1	39.40592088	1.896108E-011	4.661075E-012	0	0.000000E+000
1	39.40594939	4.661075E-012	1.896108E-011	1	0.000000E+000
1	39.40775441	1.896108E-011	4.661075E-012	0	0.000000E+000
1	39.49083260	4.551533E-012	1.885153E-011	1	0.000000E+000
1	39.49436132	1.885153E-011	4.551533E-012	0	0.000000E+000
1	39.51850782	4.551533E-012	1.885153E-011	1	0.000000E+000
1	39.51887772	1.885153E-011	4.551533E-012	0	0.000000E+000
1	39.52307238	4.551533E-012	1.885153E-011	1	0.000000E+000
1	39.52635994	1.885153E-011	4.551533E-012	0	0.000000E+000
1	39.62053336	4.678540E-012	1.897854E-011	1	0.000000E+000
1	39.62562558	1.897854E-011	4.678540E-012	0	0.000000E+000
1	39.62563588	4.678540E-012	1.897854E-011	1	0.000000E+000
1	39.62680357	1.897854E-011	4.678540E-012	0	0.000000E+000
1	39.62682787	4.678540E-012	1.897854E-011	1	0.000000E+000
1	39.62796813	1.897854E-011	4.678540E-012	0	0.000000E+000
1	39.65937620	4.678540E-012	1.897854E-011	1	0.000000E+000
1	39.65946060	1.897854E-011	4.678540E-012	0	0.000000E+000
1	39.65951484	4.678540E-012	1.897854E-011	1	0.000000E+000
1	39.65988932	1.897854E-011	4.678540E-012	0	0.000000E+000
1	39.65991914	4.678540E-012	1.897854E-011	1	0.000000E+000
1	39.66033204	1.897854E-011	4.678540E-012	0	0.000000E+000
1	39.69239080	4.678540E-012	1.897854E-011	1	0.000000E+000
1	39.69288725	1.897854E-011	4.678540E-012	0	0.000000E+000
1	39.69481188	4.678540E-012	1.897854E-011	1	0.000000E+000
1	39.69636633	1.897854E-011	4.678540E-012	0	0.000000E+000
1	39.70313765	4.678540E-012	1.897854E-011	1	0.000000E+000
1	39.70649763	1.897854E-011	4.678540E-012	0	0.000000E+000
1	39.70652562	4.678540E-012	1.897854E-011	1	0.000000E+000
1	39.70655938	1.897854E-011	4.678540E-012	0	0.000000E+000
1	39.75291187	4.678540E-012	1.897854E-011	1	0.000000E+000
1	39.75316702	1.897854E-011	4.678540E-012	0	0.000000E+000
1	39.80940113	4.591355E-012	1.889135E-011	1	0.000000E+000
1	39.81057152	1.889135E-011	4.591355E-012	0	0.000000E+000
1	39.81062657	4.591355E-012	1.889135E-011	1	0.000000E+000
1	39.81072353	1.889135E-011	4.591355E-012	0	0.000000E+000
1	39.81717001	4.591355E-012	1.889135E-011	1	0.000000E+000
1	39.81938476	1.889135E-011	4.591355E-012	0	0.000000E+000
1	39.82247511	4.591355E-012	1.889135E-011	1	0.000000E+000
1	39.82312602	1.889135E-011	4.591355E-012	0	0.000000E+000
1	39.83377394	4.591355E-012	1.889135E-011	1	0.000000E+000
1	39.83432409	1.889135E-011	4.591355E-012	0	0.000000E+000
1	39.83433793	4.591355E-012	1.889135E-011	1	0.000000E+000
1	39.83543932	1.889135E-011	4.591355E-012	0	0.000000E+000
1	39.85774171	4.591355E-012	1.889135E-011	1	0.000000E+000
1	39.85791577	1.889135E-011	4.591355E-012	0	0.000000E+000
1	39.87157315	4.591355E-012	1.889135E-011	1	0.000000E+000
1	39.87164808	1.889135E-011	4.591355E-012	0	0.000000E+000
1	39.94429262	4.501920E-012	1.880192E-011	1	0.000000E+000
1	39.94647791	1.880192E-011	4.501920E-012	0	0.000000E+000
1	39.94651278	4.501920E-012	1.880192E-011	1	0.000000E+000
1	39.94717168	1.880192E-011	4.501920E-012	0	0.000000E+000
1	39.98116154	4.501920E-012	1.880192E-011	1	0.000000E+000
1	39.98321239	1.880192E-011	4.501920E-012	0	0.000000E+000
1	39.98995668	4.501920E-012	1.880192E-011	1	0.000000E+000
1	39.99201810	1.880192E-011	4.501920E-012	0	0.000000E+000
1	40.00713722	4.501920E-012	1.880192E-011	1	0.000000E+000
1	40.00987056	1.880192E-011	4.501920E-012	0	0.000000E+000
1	40.01519575	4.501920E-012	1.880192E-011	1	0.000000E+000
1	40.01533249	1.880192E-011	4.501920E-012	0	0.000000E+000
1	40.01690311	4.501920E-012	1.880192E-011	1	0.000000E+000
1	40.01803865	1.880192E-011	4.501920E-012	0	0.000000E+000
1	40.03612862	4.501920E-012	1.880192E-011	1	0.000000E+000
1	40.03659488	1.880192E-011	4.501920E-012	0	0.000000E+000
1	40.04670676	4.501920E-012	1.880192E-011	1	0.000000E+000
1	40.04695855	1.880192E-011	4.501920E-012	0	0.000000E+000
1	40.09544472	4.501920E-012	1.880192E-011	1	0.000000E+000
1	40.09608857	1.880192E-011	4.501920E-012	0	0.000000E+000
1	40.14634920	4.501920E-012	1.880192E-011	1	0.000000E+000
1	40.14780818	1.880192E-011	4.501920E-012	0	0.000000E+000
1	40.18473004	4.501920E-012	1.880192E-011	1	0.000000E+000
1	40.18539782	1.880192E-011	4.501920E-012	0	0.000000E+000
1	40.22118299	4.501920E-012	1.880192E-011	1	0.000000E+000
1	40.22203170	1.880192E-011	4.501920E-012	0	0.000000E+000
1	40.26059950	4.501920E-012	1.880192E-011	1	0.000000E+000
1	40.26129627	1.880192E-011	4.501920E-012	0	0.000000E+000
1	40.26130268	4.501920E-012	1.880192E-011	1	0.000000E+000
1	40.26206380	1.880192E-011	4.501920E-012	0	0.000000E+000
1	40.26657756	4.501920E-012	1.880192E-011	1	0.000000E+000
1	40.26670288	1.880192E-011	4.501920E-012	0	0.000000E+000
1	40.26674228	4.501920E-012	1.880192E-011	1	0.000000E+000
1	40.26916498	1.880192E-011	4.501920E-012	0	0.000000E+000
1	40.27220194	4.501920E-012	1.880192E-011	1	0.000000E+000
1	40.27524676	1.880192E-011	4.501920E-012	0	0.000000E+000
1	40.27524908	4.501920E-012	1.880192E-011	1	0.000000E+000
1	40.28026036	1.880192E-011	4.501920E-012	0	0.000000E+000
1	40.31802998	4.501920E-012	1.880192E-011	1	0.000000E+000
1	40.31809191	1.880192E-011	4.501920E-012	0	0.000000E+000
1	40.37530984	4.501920E-012	1.880192E-011	1	0.000000E+000
1	40.37666947	1.880192E-011	4.501920E-012	0	0.000000E+000
1	40.38010051	4.501920E-012	1.880192E-011	1	0.000000E+000
1	40.38224557	1.880192E-011	4.501920E-012	0	0.000000E+000
1	40.38226519	4.501920E-012	1.880192E-011	1	0.000000E+000
1	40.38353862	1.880192E-011	4.501920E-012	0	0.000000E+000
1	40.38721452	4.501920E-012	1.880192E-011	1	0.000000E+000
1	40.38764568	1.880192E-011	4.501920E-012	0	0.000000E+000
1	40.38768096	4.501920E-012	1.880192E-011	1	0.000000E+000
1	40.38807392	1.880192E-011	4.501920E-012	0	0.000000E+000
1	40.39439243	4.501920E-012	1.880192E-011	1	0.000000E+000
1	40.39463392	1.880192E-011	4.501920E-012	0	0.000000E+000
1	40.39725916	4.501920E-012	1.880192E-011	1	0.000000E+000
1	40.39744225	1.880192E-011	4.501920E-012	0	0.000000E+000
1	40.41274060	4.501920E-012	1.880192E-011	1	0.000000E+000
1	40.41358869	1.880192E-011	4.501920E-012	0	0.000000E+000
1	40.44350995	4.501920E-012	1.880192E-011	1	0.000000E+000
1	40.44443548	1.880192E-011	4.501920E-012	0	0.000000E+000
1	40.44704617	4.501920E-012	1.880192E-011	1	0.000000E+000
1	40.44808695	1.880192E-011	4.501920E-012	0	0.000000E+000
1	40.47724687	4.501920E-012	1.880192E-011	1	0.000000E+000
1	40.47809646	1.880192E-011	4.501920E-012	0	0.000000E+000
1	40.47812695	4.501920E-012	1.880192E-011	1	0.000000E+000
1	40.48092564	1.880192E-011	4.501920E-012	0	0.000000E+000
1	40.52014131	4.501920E-012	1.880192E-011	1	0.000000E+000
1	40.52210040	1.880192E-011	4.501920E-012	0	0.000000E+000
1	40.52211920	4.501920E-012	1.880192E-011	1	0.000000E+000
1	40.52262312	1.880192E-011	4.501920E-012	0	0.000000E+000
1	40.56446308	4.501920E-012	1.880192E-011	1	0.000000E+000
1	40.56759568	1.880192E-011	4.501920E-012	0	0.000000E+000
1	40.58917729	4.501920E-012	1.880192E-011	1	0.000000E+000
1	40.59022110	1.880192E-011	4.501920E-012	0	0.000000E+000
1	40.59024375	4.501920E-012	1.880192E-011	1	0.000000E+000
1	40.59119527	1.880192E-011	4.501920E-012	0	0.000000E+000
1	40.59127568	4.501920E-012	1.880192E-011	1	0.000000E+000
1	40.59167892	1.880192E-011	4.501920E-012	0	0.000000E+000
1	40.59170718	4.501920E-012	1.880192E-011	1	0.000000E+000
1	40.59176074	1.880192E-011	4.501920E-012	0	0.000000E+000
1	40.59177695	4.501920E-012	1.880192E-011	1	0.000000E+000
1	40.59247875	1.880192E-011	4.501920E-012	0	0.000000E+000
1	40.59542504	4.501920E-012	1.880192E-011	1	0.000000E+000
1	40.59565955	1.880192E-011	4.501920E-012	0	0.000000E+000
1	40.59566599	4.501920E-012	1.880192E-011	1	0.000000E+000
1	40.59587688	1.880192E-011	4.501920E-012	0	0.000000E+000
1	40.62768286	4.501920E-012	1.880192E-011	1	0.000000E+000
1	40.62800263	1.880192E-011	4.501920E-012	0	0.000000E+000
1	40.62803520	4.501920E-012	1.880192E-011	1	0.000000E+000
1	40.62855309	1.880192E-011	4.501920E-012	0	0.000000E+000
1	40.62862559	4.501920E-012	1.880192E-011	1	0.000000E+000
1	40.62932608	1.880192E-011	4.501920E-012	0	0.000000E+000
1	40.62934659	4.501920E-012	1.880192E-011	1	0.000000E+000
1	40.62955704	1.880192E-011	4.501920E-012	0	0.000000E+000
1	40.62960687	4.501920E-012	1.880192E-011	1	0.000000E+000
1	40.62967098	1.880192E-011	4.501920E-012	0	0.000000E+000
1	40.73705202	4.607262E-012	1.890726E-011	1	0.000000E+000
1	40.73714192	1.890726E-011	4.607262E-012	0	0.000000E+000
1	40.73724310	4.607262E-012	1.890726E-011	1	0.000000E+000
1	40.73881391	1.890726E-011	4.607262E-012	0	0.000000E+000
1	40.74275933	4.607262E-012	1.890726E-011	1	0.000000E+000
1	40.74277741	1.890726E-011	4.607262E-012	0	0.000000E+000
1	40.74501213	4.607262E-012	1.890726E-011	1	0.000000E+000
1	40.74505084	1.890726E-011	4.607262E-012	0	0.000000E+000
1	40.75239314	4.607262E-012	1.890726E-011	1	0.000000E+000
1	40.75476882	1.890726E-011	4.607262E-012	0	0.000000E+000
1	40.83909401	4.741387E-012	1.904139E-011	1	0.000000E+000
1	40.84041823	1.904139E-011	4.741387E-012	0	0.000000E+000
1	40.85714757	4.741387E-012	1.904139E-011	1	0.000000E+000
1	40.85739773	1.904139E-011	4.741387E-012	0	0.000000E+000
1	40.91431181	4.664495E-012	1.896450E-011	1	0.000000E+000
1	40.91654497	1.896450E-011	4.664495E-012	0	0.000000E+000
1	40.91870164	4.664495E-012	1.896450E-011	1	0.000000E+000
1	40.91921082	1.896450E-011	4.664495E-012	0	0.000000E+000
1	40.93953132	4.664495E-012	1.896450E-011	1	0.000000E+000
1	40.94189022	1.896450E-011	4.664495E-012	0	0.000000E+000
1	40.94193350	4.664495E-012	1.896450E-011	1	0.000000E+000
1	40.94239162	1.896450E-011	4.664495E-012	0	0.000000E+000
1	40.95035761	4.664495E-012	1.896450E-011	1	0.000000E+000
1	40.95045368	1.896450E-011	4.664495E-012	0	0.000000E+000
1	40.97116468	4.664495E-012	1.896450E-011	1	0.000000E+000
1	40.97202333	1.896450E-011	4.664495E-012	0	0.000000E+000
1	40.98671443	4.664495E-012	1.896450E-011	1	0.000000E+000
1	40.98838971	1.896450E-011	4.664495E-012	0	0.000000E+000
1	41.04170598	4.664495E-012	1.896450E-011	1	0.000000E+000
1	41.04273350	1.896450E-011	4.664495E-012	0	0.000000E+000
1	41.04276367	4.664495E-012	1.896450E-011	1	0.000000E+000
1	41.04411490	1.896450E-011	4.664495E-012	0	0.000000E+000
1	41.04769048	4.664495E-012	1.896450E-011	1	0.000000E+000
1	41.04850128	1.896450E-011	4.664495E-012	0	0.000000E+000
1	41.07241853	4.664495E-012	1.896450E-011	1	0.000000E+000
1	41.07333843	1.896450E-011	4.664495E-012	0	0.000000E+000
1	41.07687357	4.664495E-012	1.896450E-011	1	0.000000E+000
1	41.07720163	1.896450E-011	4.664495E-012	0	0.000000E+000
1	41.07722823	4.664495E-012	1.896450E-011	1	0.000000E+000
1	41.07784578	1.896450E-011	4.664495E-012	0	0.000000E+000
1	41.14312140	4.664495E-012	1.896450E-011	1	0.000000E+000
1	41.14361767	1.896450E-011	4.664495E-012	0	0.000000E+000
1	41.14365645	4.664495E-012	1.896450E-011	1	0.000000E+000
1	41.14385681	1.896450E-011	4.664495E-012	0	0.000000E+000
1	41.28299593	4.823341E-012	1.912334E-011	1	0.000000E+000
1	41.28344244	1.912334E-011	4.823341E-012	0	0.000000E+000
1	41.29026794	4.823341E-012	1.912334E-011	1	0.000000E+000
1	41.29054489	1.912334E-011	4.823341E-012	0	0.000000E+000
1	41.31336128	4.823341E-012	1.912334E-011	1	0.000000E+000
1	41.31427317	1.912334E-011	4.823341E-012	0	0.000000E+000
1	41.31429207	4.823341E-012	1.912334E-011	1	0.000000E+000
1	41.31560558	1.912334E-011	4.823341E-012	0	0.000000E+000
1	41.31562048	4.823341E-012	1.912334E-011	1	0.000000E+000
1	41.31627273	1.912334E-011	4.823341E-012	0	0.000000E+000
1	41.32463190	4.823341E-012	1.912334E-011	1	0.000000E+000
1	41.32467480	1.912334E-011	4.823341E-012	0	0.000000E+000
1	41.38309482	4.823341E-012	1.912334E-011	1	0.000000E+000
1	41.38314356	1.912334E-011	4.823341E-012	0	0.000000E+000
1	41.38317659	4.823341E-012	1.912334E-011	1	0.000000E+000
1	41.38419755	1.912334E-011	4.823341E-012	0	0.000000E+000
1	41.46629456	4.635281E-012	1.893528E-011	1	0.000000E+000
1	41.46640619	1.893528E-011	4.635281E-012	0	0.000000E+000
1	41.48422233	4.635281E-012	1.893528E-011	1	0.000000E+000
1	41.48487216	1.893528E-011	4.635281E-012	0	0.000000E+000
1	41.50750526	4.635281E-012	1.893528E-011	1	0.000000E+000
1	41.50753250	1.893528E-011	4.635281E-012	0	0.000000E+000
1	41.50757683	4.635281E-012	1.893528E-011	1	0.000000E+000
1	41.50786858	1.893528E-011	4.635281E-012	0	0.000000E+000
1	41.50791038	4.635281E-012	1.893528E-011	1	0.000000E+000
1	41.50799336	1.893528E-011	4.635281E-012	0	0.000000E+000
1	41.50801721	4.635281E-012	1.893528E-011	1	0.000000E+000
1	41.50820116	1.893528E-011	4.635281E-012	0	0.000000E+000
1	41.53536622	4.635281E-012	1.893528E-011	1	0.000000E+000
1	41.53692129	1.893528E-011	4.635281E-012	0	0.000000E+000
1	41.53936890	4.635281E-012	1.893528E-011	1	0.000000E+000
1	41.53958088	1.893528E-011	4.635281E-012	0	0.000000E+000
1	41.54492795	4.635281E-012	1.893528E-011	1	0.000000E+000
1	41.54749077	1.893528E-011	4.635281E-012	0	0.000000E+000
1	41.57468250	4.635281E-012	1.893528E-011	1	0.000000E+000
1	41.57511814	1.893528E-011	4.635281E-012	0	0.000000E+000
1	42.96562172	4.759877E-012	1.905988E-011	1	0.000000E+000
1	42.96574565	1.905988E-011	4.759877E-012	0	0.000000E+000
1	42.98977268	4.759877E-012	1.905988E-011	1	0.000000E+000
1	42.99016499	1.905988E-011	4.759877E-012	0	0.000000E+000
1	42.99076833	4.759877E-012	1.905988E-011	1	0.000000E+000
1	42.99311080	1.905988E-011	4.759877E-012	0	0.000000E+000
1	43.02534644	4.759877E-012	1.905988E-011	1	0.000000E+000
1	43.02660789	1.905988E-011	4.759877E-012	0	0.000000E+000
1	43.03149259	4.759877E-012	1.905988E-011	1	0.000000E+000
1	43.03213503	1.905988E-011	4.759877E-012	0	0.000000E+000
1	43.03904516	4.759877E-012	1.905988E-011	1	0.000000E+000
1	43.04071170	1.905988E-011	4.759877E-012	0	0.000000E+000
1	43.06822571	4.759877E-012	1.905988E-011	1	0.000000E+000
1	43.06826262	1.905988E-011	4.759877E-012	0	0.000000E+000
1	43.07030703	4.759877E-012	1.905988E-011	1	0.000000E+000
1	43.07107119	1.905988E-011	4.759877E-012	0	0.000000E+000
1	43.14134814	4.687457E-012	1.898746E-011	1	0.000000E+000
1	43.14272226	1.898746E-011	4.687457E-012	0	0.000000E+000
1	43.17744510	4.687457E-012	1.898746E-011	1	0.000000E+000
1	43.17896712	1.898746E-011	4.687457E-012	0	0.000000E+000
1	43.17899092	4.687457E-012	1.898746E-011	1	0.000000E+000
1	43.18043326	1.898746E-011	4.687457E-012	0	0.000000E+000
1	43.18045951	4.687457E-012	1.898746E-011	1	0.000000E+000
1	43.18138476	1.898746E-011	4.687457E-012	0	0.000000E+000
1	43.18140285	4.687457E-012	1.898746E-011	1	0.000000E+000
1	43.18234978	1.898746E-011	4.687457E-012	0	0.000000E+000
1	43.40180600	4.537452E-012	1.883745E-011	1	0.000000E+000
1	43.40255158	1.883745E-011	4.537452E-012	0	0.000000E+000
1	43.40259450	4.537452E-012	1.883745E-011	1	0.000000E+000
1	43.40295116	1.883745E-011	4.537452E-012	0	0.000000E+000
1	43.40298657	4.537452E-012	1.883745E-011	1	0.000000E+000
1	43.40337213	1.883745E-011	4.537452E-012	0	0.000000E+000
1	43.40340925	4.537452E-012	1.883745E-011	1	0.000000E+000
1	43.40515036	1.883745E-011	4.537452E-012	0	0.000000E+000
1	43.41653811	4.537452E-012	1.883745E-011	1	0.000000E+000
1	43.41826389	1.883745E-011	4.537452E-012	0	0.000000E+000
1	43.44389876	4.537452E-012	1.883745E-011	1	0.000000E+000
1	43.44664984	1.883745E-011	4.537452E-012	0	0.000000E+000
1	43.46177634	4.537452E-012	1.883745E-011	1	0.000000E+000
1	43.46194071	1.883745E-011	4.537452E-012	0	0.000000E+000
1	43.53736912	4.586649E-012	1.888665E-011	1	0.000000E+000
1	43.53815150	1.888665E-011	4.586649E-012	0	0.000000E+000
1	43.54443664	4.586649E-012	1.888665E-011	1	0.000000E+000
1	43.54471193	1.888665E-011	4.586649E-012	0	0.000000E+000
1	43.54839983	4.586649E-012	1.888665E-011	1	0.000000E+000
1	43.55154382	1.888665E-011	4.586649E-012	0	0.000000E+000
1	43.55158754	4.586649E-012	1.888665E-011	1	0.000000E+000
1	43.55164447	1.888665E-011	4.586649E-012	0	0.000000E+000
1	43.55165944	4.586649E-012	1.888665E-011	1	0.000000E+000
1	43.55173741	1.888665E-011	4.586649E-012	0	0.000000E+000
1	43.57607752	4.586649E-012	1.888665E-011	1	0.000000E+000
1	43.57707085	1.888665E-011	4.586649E-012	0	0.000000E+000
1	43.57709412	4.586649E-012	1.888665E-011	1	0.000000E+000
1	43.57772931	1.888665E-011	4.586649E-012	0	0.000000E+000
1	43.57775367	4.586649E-012	1.888665E-011	1	0.000000E+000
1	43.57820649	1.888665E-011	4.586649E-012	0	0.000000E+000
1	43.59284299	4.586649E-012	1.888665E-011	1	0.000000E+000
1	43.59377214	1.888665E-011	4.586649E-012	0	0.000000E+000
1	43.60472421	4.586649E-012	1.888665E-011	1	0.000000E+000
1	43.60486046	1.888665E-011	4.586649E-012	0	0.000000E+000
1	43.60493611	4.586649E-012	1.888665E-011	1	0.000000E+000
1	43.60596410	1.888665E-011	4.586649E-012	0	0.000000E+000
1	43.60992891	4.586649E-012	1.888665E-011	1	0.000000E+000
1	43.61246675	1.888665E-011	4.586649E-012	0	0.000000E+000
1	43.61247513	4.586649E-012	1.888665E-011	1	0.000000E+000
1	43.61318513	1.888665E-011	4.586649E-012	0	0.000000E+000
1	43.62150130	4.586649E-012	1.888665E-011	1	0.000000E+000
1	43.62315531	1.888665E-011	4.586649E-012	0	0.000000E+000
1	43.68146443	4.586649E-012	1.888665E-011	1	0.000000E+000
1	43.68161253	1.888665E-011	4.586649E-012	0	0.000000E+000
1	43.70892808	4.586649E-012	1.888665E-011	1	0.000000E+000
1	43.71007515	1.888665E-011	4.586649E-012	0	0.000000E+000
1	43.71106870	4.586649E-012	1.888665E-011	1	0.000000E+000
1	43.71169229	1.888665E-011	4.586649E-012	0	0.000000E+000
1	43.71172351	4.586649E-012	1.888665E-011	1	0.000000E+000
1	43.71182132	1.888665E-011	4.586649E-012	0	0.000000E+000
1	43.73504581	4.586649E-012	1.888665E-011	1	0.000000E+000
1	43.73518384	1.888665E-011	4.586649E-012	0	0.000000E+000
1	43.74694827	4.586649E-012	1.888665E-011	1	0.000000E+000
1	43.74698769	1.888665E-011	4.586649E-012	0	0.000000E+000
1	43.75282276	4.586649E-012	1.888665E-011	1	0.000000E+000
1	43.75341260	1.888665E-011	4.586649E-012	0	0.000000E+000
1	43.75769200	4.586649E-012	1.888665E-011	1	0.000000E+000
1	43.75933005	1.888665E-011	4.586649E-012	0	0.000000E+000
1	43.78923979	4.586649E-012	1.888665E-011	1	0.000000E+000
1	43.78963523	1.888665E-011	4.586649E-012	0	0.000000E+000
1	43.83910794	4.586649E-012	1.888665E-011	1	0.000000E+000
1	43.84453537	1.888665E-011	4.586649E-012	0	0.000000E+000
1	48.97872478	4.633568E-012	1.893357E-011	1	0.000000E+000
1	48.97902381	1.893357E-011	4.633568E-012	0	0.000000E+000
1	48.98236092	4.633568E-012	1.893357E-011	1	0.000000E+000
1	48.98289050	1.893357E-011	4.633568E-012	0	0.000000E+000
1	49.03031953	4.633568E-012	1.893357E-011	1	0.000000E+000
1	49.03180082	1.893357E-011	4.633568E-012	0	0.000000E+000
1	49.03184048	4.633568E-012	1.893357E-011	1	0.000000E+000
1	49.03358757	1.893357E-011	4.633568E-012	0	0.000000E+000
1	49.04387134	4.633568E-012	1.893357E-011	1	0.000000E+000
1	49.04533791	1.893357E-011	4.633568E-012	0	0.000000E+000
1	49.08474022	4.633568E-012	1.893357E-011	1	0.000000E+000
1	49.08477567	1.893357E-011	4.633568E-012	0	0.000000E+000
1	49.08750096	4.633568E-012	1.893357E-011	1	0.000000E+000
1	49.08772793	1.893357E-011	4.633568E-012	0	0.000000E+000
1	49.10694139	4.633568E-012	1.893357E-011	1	0.000000E+000
1	49.10744616	1.893357E-011	4.633568E-012	0	0.000000E+000
1	49.13049552	4.633568E-012	1.893357E-011	1	0.000000E+000
1	49.13163118	1.893357E-011	4.633568E-012	0	0.000000E+000
1	49.14251057	4.633568E-012	1.893357E-011	1	0.000000E+000
1	49.14253728	1.893357E-011	4.633568E-012	0	0.000000E+000
1	49.17400731	4.633568E-012	1.893357E-011	1	0.000000E+000
1	49.17419335	1.893357E-011	4.633568E-012	0	0.000000E+000
1	49.18351753	4.633568E-012	1.893357E-011	1	0.000000E+000
1	49.18409322	1.893357E-011	4.633568E-012	0	0.000000E+000
1	49.19545975	4.633568E-012	1.893357E-011	1	0.000000E+000
1	49.19609839	1.893357E-011	4.633568E-012	0	0.000000E+000
1	49.23271707	4.633568E-012	1.893357E-011	1	0.000000E+000
1	49.23315242	1.893357E-011	4.633568E-012	0	0.000000E+000
1	49.24951108	4.633568E-012	1.893357E-011	1	0.000000E+000
1	49.24953075	1.893357E-011	4.633568E-012	0	0.000000E+000
1	49.26048061	4.633568E-012	1.893357E-011	1	0.000000E+000
1	49.26221768	1.893357E-011	4.633568E-012	0	0.000000E+000
1	49.30790276	4.633568E-012	1.893357E-011	1	0.000000E+000
1	49.31185448	1.893357E-011	4.633568E-012	0	0.000000E+000
1	49.31187581	4.633568E-012	1.893357E-011	1	0.000000E+000
1	49.31312776	1.893357E-011	4.633568E-012	0	0.000000E+000
1	49.31318356	4.633568E-012	1.893357E-011	1	0.000000E+000
1	49.31538629	1.893357E-011	4.633568E-012	0	0.000000E+000
1	49.33767425	4.633568E-012	1.893357E-011	1	0.000000E+000
1	49.33954742	1.893357E-011	4.633568E-012	0	0.000000E+000
1	49.34439978	4.633568E-012	1.893357E-011	1	0.000000E+000
1	49.34643243	1.893357E-011	4.633568E-012	0	0.000000E+000
1	49.36473202	4.633568E-012	1.893357E-011	1	0.000000E+000
1	49.36508137	1.893357E-011	4.633568E-012	0	0.000000E+000
1	49.36508469	4.633568E-012	1.893357E-011	1	0.000000E+000
1	49.36616248	1.893357E-011	4.633568E-012	0	0.000000E+000
1	49.40304896	4.633568E-012	1.893357E-011	1	0.000000E+000
1	49.40414125	1.893357E-011	4.633568E-012	0	0.000000E+000
1	49.40415537	4.633568E-012	1.893357E-011	1	0.000000E+000
1	49.40420654	1.893357E-011	4.633568E-012	0	0.000000E+000
1	49.43493985	4.633568E-012	1.893357E-011	1	0.000000E+000
1	49.43615839	1.893357E-011	4.633568E-012	0	0.000000E+000
1	49.43622219	4.633568E-012	1.893357E-011	1	0.000000E+000
1	49.43729344	1.893357E-011	4.633568E-012	0	0.000000E+000
1	49.44029851	4.633568E-012	1.893357E-011	1	0.000000E+000
1	49.44059406	1.893357E-011	4.633568E-012	0	0.000000E+000
1	49.45884521	4.633568E-012	1.893357E-011	1	0.000000E+000
1	49.45944845	1.893357E-011	4.633568E-012	0	0.000000E+000
1	49.48515879	4.633568E-012	1.893357E-011	1	0.000000E+000
1	49.48550899	1.893357E-011	4.633568E-012	0	0.000000E+000
1	53.70934952	4.570146E-012	1.887015E-011	1	0.000000E+000
1	53.71085730	1.887015E-011	4.570146E-012	0	0.000000E+000
1	53.74279135	4.570146E-012	1.887015E-011	1	0.000000E+000
1	53.74326010	1.887015E-011	4.570146E-012	0	0.000000E+000
1	53.88546362	4.621263E-012	1.892126E-011	1	0.000000E+000
1	53.88568435	1.892126E-011	4.621263E-012	0	0.000000E+000
1	53.89469454	4.621263E-012	1.892126E-011	1	0.000000E+000
1	53.89473310	1.892126E-011	4.621263E-012	0	0.000000E+000
1	53.90283813	4.621263E-012	1.892126E-011	1	0.000000E+000
1	53.90343878	1.892126E-011	4.621263E-012	0	0.000000E+000
1	53.93373475	4.621263E-012	1.892126E-011	1	0.000000E+000
1	53.93380159	1.892126E-011	4.621263E-012	0	0.000000E+000
1	53.94727456	4.621263E-012	1.892126E-011	1	0.000000E+000
1	53.94755431	1.892126E-011	4.621263E-012	0	0.000000E+000
1	53.99036308	4.621263E-012	1.892126E-011	1	0.000000E+000
1	53.99105122	1.892126E-011	4.621263E-012	0	0.000000E+000
1	53.99106187	4.621263E-012	1.892126E-011	1	0.000000E+000
1	53.99271580	1.892126E-011	4.621263E-012	0	0.000000E+000
1	53.99276398	4.621263E-012	1.892126E-011	1	0.000000E+000
1	53.99508009	1.892126E-011	4.621263E-012	0	0.000000E+000
1	53.99510310	4.621263E-012	1.892126E-011	1	0.000000E+000
1	53.99541918	1.892126E-011	4.621263E-012	0	0.000000E+000
1	54.05730847	4.621263E-012	1.892126E-011	1	0.000000E+000
1	54.05818412	1.892126E-011	4.621263E-012	0	0.000000E+000
1	54.08259360	4.621263E-012	1.892126E-011	1	0.000000E+000
1	54.08409157	1.892126E-011	4.621263E-012	0	0.000000E+000
1	54.12545317	4.621263E-012	1.892126E-011	1	0.000000E+000
1	54.12584170	1.892126E-011	4.621263E-012	0	0.000000E+000
1	54.12738350	4.621263E-012	1.892126E-011	1	0.000000E+000
1	54.12759282	1.892126E-011	4.621263E-012	0	0.000000E+000
1	54.12907312	4.621263E-012	1.892126E-011	1	0.000000E+000
1	54.13099187	1.892126E-011	4.621263E-012	0	0.000000E+000
1	54.13102139	4.621263E-012	1.892126E-011	1	0.000000E+000
1	54.13197747	1.892126E-011	4.621263E-012	0	0.000000E+000
1	54.13198063	4.621263E-012	1.892126E-011	1	0.000000E+000
1	54.13233763	1.892126E-011	4.621263E-012	0	0.000000E+000
1	54.15584627	4.621263E-012	1.892126E-011	1	0.000000E+000
1	54.15729469	1.892126E-011	4.621263E-012	0	0.000000E+000
1	54.24075693	4.621263E-012	1.892126E-011	1	0.000000E+000
1	54.24217157	1.892126E-011	4.621263E-012	0	0.000000E+000
1	54.24219995	4.621263E-012	1.892126E-011	1	0.000000E+000
1	54.24266700	1.892126E-011	4.621263E-012	0	0.000000E+000
1	54.25370086	4.621263E-012	1.892126E-011	1	0.000000E+000
1	54.25403258	1.892126E-011	4.621263E-012	0	0.000000E+000
1	54.28138599	4.621263E-012	1.892126E-011	1	0.000000E+000
1	54.28241038	1.892126E-011	4.621263E-012	0	0.000000E+000
1	54.29110714	4.621263E-012	1.892126E-011	1	0.000000E+000
1	54.29171933	1.892126E-011	4.621263E-012	0	0.000000E+000
1	54.29172960	4.621263E-012	1.892126E-011	1	0.000000E+000
1	54.29203680	1.892126E-011	4.621263E-012	0	0.000000E+000
1	54.35162822	4.621263E-012	1.892126E-011	1	0.000000E+000
1	54.35254964	1.892126E-011	4.621263E-012	0	0.000000E+000
1	54.39284257	4.621263E-012	1.892126E-011	1	0.000000E+000
1	54.39296901	1.892126E-011	4.621263E-012	0	0.000000E+000
1	54.39648459	4.621263E-012	1.892126E-011	1	0.000000E+000
1	54.39921239	1.892126E-011	4.621263E-012	0	0.000000E+000
1	54.39925711	4.621263E-012	1.892126E-011	1	0.000000E+000
1	54.40288396	1.892126E-011	4.621263E-012	0	0.000000E+000
1	54.43002055	4.621263E-012	1.892126E-011	1	0.000000E+000
1	54.43379588	1.892126E-011	4.621263E-012	0	0.000000E+000
1	54.43383467	4.621263E-012	1.892126E-011	1	0.000000E+000
1	54.43385003	1.892126E-011	4.621263E-012	0	0.000000E+000
1	54.47018229	4.621263E-012	1.892126E-011	1	0.000000E+000
1	54.47023214	1.892126E-011	4.621263E-012	0	0.000000E+000
1	54.50873554	4.621263E-012	1.892126E-011	1	0.000000E+000
1	54.51063307	1.892126E-011	4.621263E-012	0	0.000000E+000
1	54.52153644	4.621263E-012	1.892126E-011	1	0.000000E+000
1	54.52328764	1.892126E-011	4.621263E-012	0	0.000000E+000
1	54.52335182	4.621263E-012	1.892126E-011	1	0.000000E+000
1	54.52351963	1.892126E-011	4.621263E-012	0	0.000000E+000
1	54.52922202	4.621263E-012	1.892126E-011	1	0.000000E+000
1	54.52952296	1.892126E-011	4.621263E-012	0	0.000000E+000
1	54.53977661	4.621263E-012	1.892126E-011	1	0.000000E+000
1	54.53997950	1.892126E-011	4.621263E-012	0	0.000000E+000
1	54.54002788	4.621263E-012	1.892126E-011	1	0.000000E+000
1	54.54056738	1.892126E-011	4.621263E-012	0	0.000000E+000
1	55.10275123	4.684413E-012	1.898441E-011	1	0.000000E+000
1	55.10410408	1.898441E-011	4.684413E-012	0	0.000000E+000
1	55.11030493	4.684413E-012	1.898441E-011	1	0.000000E+000
1	55.11872174	1.898441E-011	4.684413E-012	0	0.000000E+000
1	55.48162077	4.564640E-012	1.886464E-011	1	0.000000E+000
1	55.48191807	1.886464E-011	4.564640E-012	0	0.000000E+000
1	55.48193790	4.564640E-012	1.886464E-011	1	0.000000E+000
1	55.48328966	1.886464E-011	4.564640E-012	0	0.000000E+000
1	55.49325679	4.564640E-012	1.886464E-011	1	0.000000E+000
1	55.49366062	1.886464E-011	4.564640E-012	0	0.000000E+000
1	55.54992064	4.564640E-012	1.886464E-011	1	0.000000E+000
1	55.55033927	1.886464E-011	4.564640E-012	0	0.000000E+000
1	55.56961454	4.564640E-012	1.886464E-011	1	0.000000E+000
1	55.56984140	1.886464E-011	4.564640E-012	0	0.000000E+000
1	55.57430828	4.564640E-012	1.886464E-011	1	0.000000E+000
1	55.57439345	1.886464E-011	4.564640E-012	0	0.000000E+000
1	55.57445633	4.564640E-012	1.886464E-011	1	0.000000E+000
1	55.57561974	1.886464E-011	4.564640E-012	0	0.000000E+000
1	55.58662058	4.564640E-012	1.886464E-011	1	0.000000E+000
1	55.58975474	1.886464E-011	4.564640E-012	0	0.000000E+000
1	55.60888662	4.564640E-012	1.886464E-011	1	0.000000E+000
1	55.61004121	1.886464E-011	4.564640E-012	0	0.000000E+000
1	55.61010912	4.564640E-012	1.886464E-011	1	0.000000E+000
1	55.61196623	1.886464E-011	4.564640E-012	0	0.000000E+000
1	55.63951789	4.564640E-012	1.886464E-011	1	0.000000E+000
1	55.63990178	1.886464E-011	4.564640E-012	0	0.000000E+000
1	55.64594493	4.564640E-012	1.886464E-011	1	0.000000E+000
1	55.64648938	1.886464E-011	4.564640E-012	0	0.000000E+000
1	55.66181088	4.564640E-012	1.886464E-011	1	0.000000E+000
1	55.66241282	1.886464E-011	4.564640E-012	0	0.000000E+000
1	55.67166139	4.564640E-012	1.886464E-011	1	0.000000E+000
1	55.67256547	1.886464E-011	4.564640E-012	0	0.000000E+000
1	55.69678441	4.564640E-012	1.886464E-011	1	0.000000E+000
1	55.69680985	1.886464E-011	4.564640E-012	0	0.000000E+000
1	55.86187303	4.683362E-012	1.898336E-011	1	0.000000E+000
1	55.86191853	1.898336E-011	4.683362E-012	0	0.000000E+000
1	55.89581289	4.683362E-012	1.898336E-011	1	0.000000E+000
1	55.89664935	1.898336E-011	4.683362E-012	0	0.000000E+000
1	55.90521797	4.683362E-012	1.898336E-011	1	0.000000E+000
1	55.90596282	1.898336E-011	4.683362E-012	0	0.000000E+000
1	55.94045638	4.683362E-012	1.898336E-011	1	0.000000E+000
1	55.94149238	1.898336E-011	4.683362E-012	0	0.000000E+000
1	56.04476230	4.840918E-012	1.914092E-011	1	0.000000E+000
1	56.04541772	1.914092E-011	4.840918E-012	0	0.000000E+000
1	56.04542932	4.840918E-012	1.914092E-011	1	0.000000E+000
1	56.04688594	1.914092E-011	4.840918E-012	0	0.000000E+000
1	56.06863576	4.840918E-012	1.914092E-011	1	0.000000E+000
1	56.06867279	1.914092E-011	4.840918E-012	0	0.000000E+000
1	56.09558370	4.840918E-012	1.914092E-011	1	0.000000E+000
1	56.09811542	1.914092E-011	4.840918E-012	0	0.000000E+000
1	56.11748487	4.840918E-012	1.914092E-011	1	0.000000E+000
1	56.11887818	1.914092E-011	4.840918E-012	0	0.000000E+000
1	56.13289794	4.840918E-012	1.914092E-011	1	0.000000E+000
1	56.13314097	1.914092E-011	4.840918E-012	0	0.000000E+000
1	56.23819122	4.650471E-012	1.895047E-011	1	0.000000E+000
1	56.23904720	1.895047E-011	4.650471E-012	0	0.000000E+000
1	56.24674842	4.650471E-012	1.895047E-011	1	0.000000E+000
1	56.24943015	1.895047E-011	4.650471E-012	0	0.000000E+000
1	56.25051851	4.650471E-012	1.895047E-011	1	0.000000E+000
1	56.25067024	1.895047E-011	4.650471E-012	0	0.000000E+000
1	56.25068458	4.650471E-012	1.895047E-011	1	0.000000E+000
1	56.25163171	1.895047E-011	4.650471E-012	0	0.000000E+000
1	56.25165452	4.650471E-012	1.895047E-011	1	0.000000E+000
1	56.25172959	1.895047E-011	4.650471E-012	0	0.000000E+000
1	56.28019668	4.650471E-012	1.895047E-011	1	0.000000E+000
1	56.28035080	1.895047E-011	4.650471E-012	0	0.000000E+000
1	57.05820748	4.695738E-012	1.899574E-011	1	0.000000E+000
1	57.05855466	1.899574E-011	4.695738E-012	0	0.000000E+000
1	57.08638276	4.695738E-012	1.899574E-011	1	0.000000E+000
1	57.08694295	1.899574E-011	4.695738E-012	0	0.000000E+000
1	57.09669830	4.695738E-012	1.899574E-011	1	0.000000E+000
1	57.09734681	1.899574E-011	4.695738E-012	0	0.000000E+000
1	57.09737214	4.695738E-012	1.899574E-011	1	0.000000E+000
1	57.09759699	1.899574E-011	4.695738E-012	0	0.000000E+000
1	57.11174107	4.695738E-012	1.899574E-011	1	0.000000E+000
1	57.11198842	1.899574E-011	4.695738E-012	0	0.000000E+000
1	57.15091729	4.695738E-012	1.899574E-011	1	0.000000E+000
1	57.15175785	1.899574E-011	4.695738E-012	0	0.000000E+000
1	57.15177910	4.695738E-012	1.899574E-011	1	0.000000E+000
1	57.15204401	1.899574E-011	4.695738E-012	0	0.000000E+000
1	57.15601661	4.695738E-012	1.899574E-011	1	0.000000E+000
1	57.15841851	1.899574E-011	4.695738E-012	0	0.000000E+000
1	57.16224089	4.695738E-012	1.899574E-011	1	0.000000E+000
1	57.16333267	1.899574E-011	4.695738E-012	0	0.000000E+000
1	57.16335686	4.695738E-012	1.899574E-011	1	0.000000E+000
1	57.16352036	1.899574E-011	4.695738E-012	0	0.000000E+000
1	57.17161575	4.695738E-012	1.899574E-011	1	0.000000E+000
1	57.17201387	1.899574E-011	4.695738E-012	0	0.000000E+000
1	57.17697937	4.695738E-012	1.899574E-011	1	0.000000E+000
1	57.17713111	1.899574E-011	4.695738E-012	0	0.000000E+000
1	57.17717550	4.695738E-012	1.899574E-011	1	0.000000E+000
1	57.17762175	1.899574E-011	4.695738E-012	0	0.000000E+000
1	57.17766586	4.695738E-012	1.899574E-011	1	0.000000E+000
1	57.17801563	1.899574E-011	4.695738E-012	0	0.000000E+000
1	57.18299063	4.695738E-012	1.899574E-011	1	0.000000E+000
1	57.18496171	1.899574E-011	4.695738E-012	0	0.000000E+000
1	57.25478482	4.695738E-012	1.899574E-011	1	0.000000E+000
1	57.25488553	1.899574E-011	4.695738E-012	0	0.000000E+000
1	57.25490014	4.695738E-012	1.899574E-011	1	0.000000E+000
1	57.25523932	1.899574E-011	4.695738E-012	0	0.000000E+000
1	57.26707196	4.695738E-012	1.899574E-011	1	0.000000E+000
1	57.26764768	1.899574E-011	4.695738E-012	0	0.000000E+000
1	57.31473044	4.695738E-012	1.899574E-011	1	0.000000E+000
1	57.31477499	1.899574E-011	4.695738E-012	0	0.000000E+000
1	57.31479255	4.695738E-012	1.899574E-011	1	0.000000E+000
1	57.31526239	1.899574E-011	4.695738E-012	0	0.000000E+000
1	57.31530172	4.695738E-012	1.899574E-011	1	0.000000E+000
1	57.31613310	1.899574E-011	4.695738E-012	0	0.000000E+000
1	66.44157839	4.599004E-012	1.889900E-011	1	0.000000E+000
1	66.44629090	1.889900E-011	4.599004E-012	0	0.000000E+000
1	66.49902614	4.599004E-012	1.889900E-011	1	0.000000E+000
1	66.49906499	1.889900E-011	4.599004E-012	0	0.000000E+000
1	66.49907873	4.599004E-012	1.889900E-011	1	0.000000E+000
1	66.50068870	1.889900E-011	4.599004E-012	0	0.000000E+000
1	66.50073044	4.599004E-012	1.889900E-011	1	0.000000E+000
1	66.50297699	1.889900E-011	4.599004E-012	0	0.000000E+000
1	66.50301331	4.599004E-012	1.889900E-011	1	0.000000E+000
1	66.50303461	1.889900E-011	4.599004E-012	0	0.000000E+000
1	66.59788304	4.511804E-012	1.881180E-011	1	0.000000E+000
1	66.59973782	1.881180E-011	4.511804E-012	0	0.000000E+000
1	66.59979303	4.511804E-012	1.881180E-011	1	0.000000E+000
1	66.59981584	1.881180E-011	4.511804E-012	0	0.000000E+000
1	66.60597909	4.511804E-012	1.881180E-011	1	0.000000E+000
1	66.60639452	1.881180E-011	4.511804E-012	0	0.000000E+000
1	66.60644306	4.511804E-012	1.881180E-011	1	0.000000E+000
1	66.60753970	1.881180E-011	4.511804E-012	0	0.000000E+000
1	66.60756629	4.511804E-012	1.881180E-011	1	0.000000E+000
1	66.60765453	1.881180E-011	4.511804E-012	0	0.000000E+000
1	66.65879851	4.511804E-012	1.881180E-011	1	0.000000E+000
1	66.66083719	1.881180E-011	4.511804E-012	0	0.000000E+000
1	66.69187370	4.511804E-012	1.881180E-011	1	0.000000E+000
1	66.69334408	1.881180E-011	4.511804E-012	0	0.000000E+000
1	66.69564516	4.511804E-012	1.881180E-011	1	0.000000E+000
1	66.69728492	1.881180E-011	4.511804E-012	0	0.000000E+000
1	68.30634690	4.611995E-012	1.891200E-011	1	0.000000E+000
1	68.30744725	1.891200E-011	4.611995E-012	0	0.000000E+000
1	68.31943496	4.611995E-012	1.891200E-011	1	0.000000E+000
1	68.31965975	1.891200E-011	4.611995E-012	0	0.000000E+000
1	68.31967685	4.611995E-012	1.891200E-011	1	0.000000E+000
1	68.32305832	1.891200E-011	4.611995E-012	0	0.000000E+000
1	68.33257326	4.611995E-012	1.891200E-011	1	0.000000E+000
1	68.33397951	1.891200E-011	4.611995E-012	0	0.000000E+000
1	68.34940300	4.611995E-012	1.891200E-011	1	0.000000E+000
1	68.35056136	1.891200E-011	4.611995E-012	0	0.000000E+000
1	68.35058765	4.611995E-012	1.891200E-011	1	0.000000E+000
1	68.35068053	1.891200E-011	4.611995E-012	0	0.000000E+000
1	68.35575514	4.611995E-012	1.891200E-011	1	0.000000E+000
1	68.35578189	1.891200E-011	4.611995E-012	0	0.000000E+000
1	68.50400458	4.542197E-012	1.884220E-011	1	0.000000E+000
1	68.50603261	1.884220E-011	4.542197E-012	0	0.000000E+000
1	68.50628099	4.542197E-012	1.884220E-011	1	0.000000E+000
1	68.50660242	1.884220E-011	4.542197E-012	0	0.000000E+000
1	68.50662630	4.542197E-012	1.884220E-011	1	0.000000E+000
1	68.50740406	1.884220E-011	4.542197E-012	0	0.000000E+000
1	68.52433039	4.542197E-012	1.884220E-011	1	0.000000E+000
1	68.52441074	1.884220E-011	4.542197E-012	0	0.000000E+000
1	68.52442397	4.542197E-012	1.884220E-011	1	0.000000E+000
1	68.52663145	1.884220E-011	4.542197E-012	0	0.000000E+000
1	68.57684489	4.542197E-012	1.884220E-011	1	0.000000E+000
1	68.57719477	1.884220E-011	4.542197E-012	0	0.000000E+000
1	68.59152414	4.542197E-012	1.884220E-011	1	0.000000E+000
1	68.59166771	1.884220E-011	4.542197E-012	0	0.000000E+000
1	68.59219254	4.542197E-012	1.884220E-011	1	0.000000E+000
1	68.59322176	1.884220E-011	4.542197E-012	0	0.000000E+000
1	68.59324703	4.542197E-012	1.884220E-011	1	0.000000E+000
1	68.59335266	1.884220E-011	4.542197E-012	0	0.000000E+000
1	68.61044460	4.542197E-012	1.884220E-011	1	0.000000E+000
1	68.61159213	1.884220E-011	4.542197E-012	0	0.000000E+000
1	68.62547161	4.542197E-012	1.884220E-011	1	0.000000E+000
1	68.62674331	1.884220E-011	4.542197E-012	0	0.000000E+000
1	68.63413144	4.542197E-012	1.884220E-011	1	0.000000E+000
1	68.63466796	1.884220E-011	4.542197E-012	0	0.000000E+000
1	68.64738585	4.542197E-012	1.884220E-011	1	0.000000E+000
1	68.64800520	1.884220E-011	4.542197E-012	0	0.000000E+000
1	68.66609620	4.542197E-012	1.884220E-011	1	0.000000E+000
1	68.66618792	1.884220E-011	4.542197E-012	0	0.000000E+000
1	68.67483599	4.542197E-012	1.884220E-011	1	0.000000E+000
1	68.67619769	1.884220E-011	4.542197E-012	0	0.000000E+000
1	68.69068226	4.542197E-012	1.884220E-011	1	0.000000E+000
1	68.69286839	1.884220E-011	4.542197E-012	0	0.000000E+000
1	68.69288156	4.542197E-012	1.884220E-011	1	0.000000E+000
1	68.69607834	1.884220E-011	4.542197E-012	0	0.000000E+000
1	68.72438204	4.542197E-012	1.884220E-011	1	0.000000E+000
1	68.72517699	1.884220E-011	4.542197E-012	0	0.000000E+000
1	68.75142718	4.542197E-012	1.884220E-011	1	0.000000E+000
1	68.75148287	1.884220E-011	4.542197E-012	0	0.000000E+000
1	69.05347915	4.633893E-012	1.893389E-011	1	0.000000E+000
1	69.05813004	1.893389E-011	4.633893E-012	0	0.000000E+000
1	69.07340213	4.633893E-012	1.893389E-011	1	0.000000E+000
1	69.07525864	1.893389E-011	4.633893E-012	0	0.000000E+000
1	69.11312892	4.633893E-012	1.893389E-011	1	0.000000E+000
1	69.11329120	1.893389E-011	4.633893E-012	0	0.000000E+000
1	69.11459555	4.633893E-012	1.893389E-011	1	0.000000E+000
1	69.11482089	1.893389E-011	4.633893E-012	0	0.000000E+000
1	69.11701129	4.633893E-012	1.893389E-011	1	0.000000E+000
1	69.11758716	1.893389E-011	4.633893E-012	0	0.000000E+000
1	69.11765102	4.633893E-012	1.893389E-011	1	0.000000E+000
1	69.11794348	1.893389E-011	4.633893E-012	0	0.000000E+000
1	69.11797755	4.633893E-012	1.893389E-011	1	0.000000E+000
1	69.11903500	1.893389E-011	4.633893E-012	0	0.000000E+000
1	69.12945549	4.633893E-012	1.893389E-011	1	0.000000E+000
1	69.13224994	1.893389E-011	4.633893E-012	0	0.000000E+000
1	69.13232512	4.633893E-012	1.893389E-011	1	0.000000E+000
1	69.13397294	1.893389E-011	4.633893E-012	0	0.000000E+000
1	69.13399107	4.633893E-012	1.893389E-011	1	0.000000E+000
1	69.13447070	1.893389E-011	4.633893E-012	0	0.000000E+000
1	69.13448716	4.633893E-012	1.893389E-011	1	0.000000E+000
1	69.13454131	1.893389E-011	4.633893E-012	0	0.000000E+000
1	69.14716635	4.633893E-012	1.893389E-011	1	0.000000E+000
1	69.14777061	1.893389E-011	4.633893E-012	0	0.000000E+000
1	69.15154622	4.633893E-012	1.893389E-011	1	0.000000E+000
1	69.15336744	1.893389E-011	4.633893E-012	0	0.000000E+000
1	69.15337733	4.633893E-012	1.893389E-011	1	0.000000E+000
1	69.15369662	1.893389E-011	4.633893E-012	0	0.000000E+000
2	0.14790960	4.436421E-012	1.873642E-011	1	0.000000E+000
2	0.14847736	1.873642E-011	4.436421E-012	0	0.000000E+000
2	0.14850968	4.436421E-012	1.873642E-011	1	0.000000E+000
2	0.14915456	1.873642E-011	4.436421E-012	0	0.000000E+000
2	0.14918830	4.436421E-012	1.873642E-011	1	0.000000E+000
2	0.14981432	1.873642E-011	4.436421E-012	0	0.000000E+000
2	0.68396247	4.181356E-012	1.848136E-011	1	0.000000E+000
2	0.68557931	1.848136E-011	4.181356E-012	0	0.000000E+000
2	0.68560695	4.181356E-012	1.848136E-011	1	0.000000E+000
2	0.68777221	1.848136E-011	4.181356E-012	0	0.000000E+000
2	0.68785773	4.181356E-012	1.848136E-011	1	0.000000E+000
2	0.69055779	1.848136E-011	4.181356E-012	0	0.000000E+000
2	0.69360516	4.181356E-012	1.848136E-011	1	0.000000E+000
2	0.69397397	1.848136E-011	4.181356E-012	0	0.000000E+000
2	0.69400311	4.181356E-012	1.848136E-011	1	0.000000E+000
2	0.69542453	1.848136E-011	4.181356E-012	0	0.000000E+000
2	0.71699784	4.181356E-012	1.848136E-011	1	0.000000E+000
2	0.71728467	1.848136E-011	4.181356E-012	0	0.000000E+000
2	0.71732964	4.181356E-012	1.848136E-011	1	0.000000E+000
2	0.71818632	1.848136E-011	4.181356E-012	0	0.000000E+000
2	0.74106090	4.181356E-012	1.848136E-011	1	0.000000E+000
2	0.74243784	1.848136E-011	4.181356E-012	0	0.000000E+000
2	0.74756299	4.181356E-012	1.848136E-011	1	0.000000E+000
2	0.74791674	1.848136E-011	4.181356E-012	0	0.000000E+000
2	0.74975688	4.181356E-012	1.848136E-011	1	0.000000E+000
2	0.74997364	1.848136E-011	4.181356E-012	0	0.000000E+000
2	0.78653591	4.181356E-012	1.848136E-011	1	0.000000E+000
2	0.78696548	1.848136E-011	4.181356E-012	0	0.000000E+000
2	0.78703819	4.181356E-012	1.848136E-011	1	0.000000E+000
2	0.78706481	1.848136E-011	4.181356E-012	0	0.000000E+000
2	0.80375030	4.181356E-012	1.848136E-011	1	0.000000E+000
2	0.80394834	1.848136E-011	4.181356E-012	0	0.000000E+000
2	0.80398401	4.181356E-012	1.848136E-011	1	0.000000E+000
2	0.80435509	1.848136E-011	4.181356E-012	0	0.000000E+000
2	0.81052293	4.181356E-012	1.848136E-011	1	0.000000E+000
2	0.81229568	1.848136E-011	4.181356E-012	0	0.000000E+000
2	0.84370728	4.181356E-012	1.848136E-011	1	0.000000E+000
2	0.84517299	1.848136E-011	4.181356E-012	0	0.000000E+000
2	0.85375059	4.181356E-012	1.848136E-011	1	0.000000E+000
2	0.85410501	1.848136E-011	4.181356E-012	0	0.000000E+000
2	0.86946871	4.181356E-012	1.848136E-011	1	0.000000E+000
2	0.87164433	1.848136E-011	4.181356E-012	0	0.000000E+000
2	0.89195614	4.181356E-012	1.848136E-011	1	0.000000E+000
2	0.89226203	1.848136E-011	4.181356E-012	0	0.000000E+000
2	5.55846074	4.438052E-012	1.873805E-011	1	0.000000E+000
2	5.55900197	1.873805E-011	4.438052E-012	0	0.000000E+000
2	5.56785437	4.438052E-012	1.873805E-011	1	0.000000E+000
2	5.56818419	1.873805E-011	4.438052E-012	0	0.000000E+000
2	5.56821039	4.438052E-012	1.873805E-011	1	0.000000E+000
2	5.56867453	1.873805E-011	4.438052E-012	0	0.000000E+000
2	5.56868561	4.438052E-012	1.873805E-011	1	0.000000E+000
2	5.56902606	1.873805E-011	4.438052E-012	0	0.000000E+000
2	5.56910199	4.438052E-012	1.873805E-011	1	0.000000E+000
2	5.56932396	1.873805E-011	4.438052E-012	0	0.000000E+000
2	5.56934595	4.438052E-012	1.873805E-011	1	0.000000E+000
2	5.57421628	1.873805E-011	4.438052E-012	0	0.000000E+000
2	5.57429379	4.438052E-012	1.873805E-011	1	0.000000E+000
2	5.57586599	1.873805E-011	4.438052E-012	0	0.000000E+000
2	5.59057969	4.438052E-012	1.873805E-011	1	0.000000E+000
2	5.59104972	1.873805E-011	4.438052E-012	0	0.000000E+000
2	5.59969349	4.438052E-012	1.873805E-011	1	0.000000E+000
2	5.60212879	1.873805E-011	4.438052E-012	0	0.000000E+000
2	5.60217956	4.438052E-012	1.873805E-011	1	0.000000E+000
2	5.60412930	1.873805E-011	4.438052E-012	0	0.000000E+000
2	5.70671856	4.665176E-012	1.896518E-011	1	0.000000E+000
2	5.70703298	1.896518E-011	4.665176E-012	0	0.000000E+000
2	5.72352092	4.665176E-012	1.896518E-011	1	0.000000E+000
2	5.72466697	1.896518E-011	4.665176E-012	0	0.000000E+000
2	5.74482566	4.665176E-012	1.896518E-011	1	0.000000E+000
2	5.74938236	1.896518E-011	4.665176E-012	0	0.000000E+000
2	5.75065475	4.665176E-012	1.896518E-011	1	0.000000E+000
2	5.75086416	1.896518E-011	4.665176E-012	0	0.000000E+000
2	5.75357392	4.665176E-012	1.896518E-011	1	0.000000E+000
2	5.75371431	1.896518E-011	4.665176E-012	0	0.000000E+000
2	5.75373333	4.665176E-012	1.896518E-011	1	0.000000E+000
2	5.75691433	1.896518E-011	4.665176E-012	0	0.000000E+000
2	5.75697450	4.665176E-012	1.896518E-011	1	0.000000E+000
2	5.75782866	1.896518E-011	4.665176E-012	0	0.000000E+000
2	5.79132185	4.665176E-012	1.896518E-011	1	0.000000E+000
2	5.79303753	1.896518E-011	4.665176E-012	0	0.000000E+000
2	5.79611146	4.665176E-012	1.896518E-011	1	0.000000E+000
2	5.79629412	1.896518E-011	4.665176E-012	0	0.000000E+000
2	5.86598583	4.665176E-012	1.896518E-011	1	0.000000E+000
2	5.86828623	1.896518E-011	4.665176E-012	0	0.000000E+000
2	5.86829375	4.665176E-012	1.896518E-011	1	0.000000E+000
2	5.86961089	1.896518E-011	4.665176E-012	0	0.000000E+000
2	5.87596459	4.665176E-012	1.896518E-011	1	0.000000E+000
2	5.87684821	1.896518E-011	4.665176E-012	0	0.000000E+000
2	5.89671070	4.665176E-012	1.896518E-011	1	0.000000E+000
2	5.90007996	1.896518E-011	4.665176E-012	0	0.000000E+000
2	5.94774819	4.665176E-012	1.896518E-011	1	0.000000E+000
2	5.94889274	1.896518E-011	4.665176E-012	0	0.000000E+000
2	5.94892986	4.665176E-012	1.896518E-011	1	0.000000E+000
2	5.94958291	1.896518E-011	4.665176E-012	0	0.000000E+000
2	6.06506756	4.429867E-012	1.872987E-011	1	0.000000E+000
2	6.06518192	1.872987E-011	4.429867E-012	0	0.000000E+000
2	6.07935811	4.429867E-012	1.872987E-011	1	0.000000E+000
2	6.08284196	1.872987E-011	4.429867E-012	0	0.000000E+000
2	6.09756654	4.429867E-012	1.872987E-011	1	0.000000E+000
2	6.10271087	1.872987E-011	4.429867E-012	0	0.000000E+000
2	6.10336445	4.429867E-012	1.872987E-011	1	0.000000E+000
2	6.10402839	1.872987E-011	4.429867E-012	0	0.000000E+000
2	6.11504206	4.429867E-012	1.872987E-011	1	0.000000E+000
2	6.12084872	1.872987E-011	4.429867E-012	0	0.000000E+000
2	6.12199468	4.429867E-012	1.872987E-011	1	0.000000E+000
2	6.12217305	1.872987E-011	4.429867E-012	0	0.000000E+000
2	6.12994991	4.429867E-012	1.872987E-011	1	0.000000E+000
2	6.13192041	1.872987E-011	4.429867E-012	0	0.000000E+000
2	6.16538550	4.429867E-012	1.872987E-011	1	0.000000E+000
2	6.16740687	1.872987E-011	4.429867E-012	0	0.000000E+000
2	6.16917645	4.429867E-012	1.872987E-011	1	0.000000E+000
2	6.17050539	1.872987E-011	4.429867E-012	0	0.000000E+000
2	6.18002209	4.429867E-012	1.872987E-011	1	0.000000E+000
2	6.18028452	1.872987E-011	4.429867E-012	0	0.000000E+000
2	6.18029346	4.429867E-012	1.872987E-011	1	0.000000E+000
2	6.18246684	1.872987E-011	4.429867E-012	0	0.000000E+000
2	6.24337439	4.429867E-012	1.872987E-011	1	0.000000E+000
2	6.24494610	1.872987E-011	4.429867E-012	0	0.000000E+000
2	6.24499325	4.429867E-012	1.872987E-011	1	0.000000E+000
2	6.24551721	1.872987E-011	4.429867E-012	0	0.000000E+000
2	6.24642745	4.429867E-012	1.872987E-011	1	0.000000E+000
2	6.24754607	1.872987E-011	4.429867E-012	0	0.000000E+000
2	6.24756948	4.429867E-012	1.872987E-011	1	0.000000E+000
2	6.24800454	1.872987E-011	4.429867E-012	0	0.000000E+000
2	6.25922313	4.429867E-012	1.872987E-011	1	0.000000E+000
2	6.25995186	1.872987E-011	4.429867E-012	0	0.000000E+000
2	6.25997535	4.429867E-012	1.872987E-011	1	0.000000E+000
2	6.26008157	1.872987E-011	4.429867E-012	0	0.000000E+000
2	6.30160780	4.429867E-012	1.872987E-011	1	0.000000E+000
2	6.30203329	1.872987E-011	4.429867E-012	0	0.000000E+000
2	6.30204940	4.429867E-012	1.872987E-011	1	0.000000E+000
2	6.30343482	1.872987E-011	4.429867E-012	0	0.000000E+000
2	6.30428321	4.429867E-012	1.872987E-011	1	0.000000E+000
2	6.30494147	1.872987E-011	4.429867E-012	0	0.000000E+000
2	6.31277103	4.429867E-012	1.872987E-011	1	0.000000E+000
2	6.31510813	1.872987E-011	4.429867E-012	0	0.000000E+000
2	7.11707834	4.342508E-012	1.864251E-011	1	0.000000E+000
2	7.11716163	1.864251E-011	4.342508E-012	0	0.000000E+000
2	7.11721777	4.342508E-012	1.864251E-011	1	0.000000E+000
2	7.11754567	1.864251E-011	4.342508E-012	0	0.000000E+000
2	7.11984203	4.342508E-012	1.864251E-011	1	0.000000E+000
2	7.12039499	1.864251E-011	4.342508E-012	0	0.000000E+000
2	7.12091239	4.342508E-012	1.864251E-011	1	0.000000E+000
2	7.12384674	1.864251E-011	4.342508E-012	0	0.000000E+000
2	7.12395984	4.342508E-012	1.864251E-011	1	0.000000E+000
2	7.12534891	1.864251E-011	4.342508E-012	0	0.000000E+000
2	7.16979514	4.342508E-012	1.864251E-011	1	0.000000E+000
2	7.17014920	1.864251E-011	4.342508E-012	0	0.000000E+000
2	7.17016288	4.342508E-012	1.864251E-011	1	0.000000E+000
2	7.17024759	1.864251E-011	4.342508E-012	0	0.000000E+000
2	7.18181693	4.342508E-012	1.864251E-011	1	0.000000E+000
2	7.18370985	1.864251E-011	4.342508E-012	0	0.000000E+000
2	7.18372121	4.342508E-012	1.864251E-011	1	0.000000E+000
2	7.18452697	1.864251E-011	4.342508E-012	0	0.000000E+000
2	7.28711081	4.404684E-012	1.870468E-011	1	0.000000E+000
2	7.28723673	1.870468E-011	4.404684E-012	0	0.000000E+000
2	7.29968052	4.404684E-012	1.870468E-011	1	0.000000E+000
2	7.29992907	1.870468E-011	4.404684E-012	0	0.000000E+000
2	7.29994803	4.404684E-012	1.870468E-011	1	0.000000E+000
2	7.30385869	1.870468E-011	4.404684E-012	0	0.000000E+000
2	7.30542447	4.404684E-012	1.870468E-011	1	0.000000E+000
2	7.31015972	1.870468E-011	4.404684E-012	0	0.000000E+000
2	7.31020994	4.404684E-012	1.870468E-011	1	0.000000E+000
2	7.31354613	1.870468E-011	4.404684E-012	0	0.000000E+000
2	7.36850799	4.404684E-012	1.870468E-011	1	0.000000E+000
2	7.37241483	1.870468E-011	4.404684E-012	0	0.000000E+000
2	7.37244649	4.404684E-012	1.870468E-011	1	0.000000E+000
2	7.37284441	1.870468E-011	4.404684E-012	0	0.000000E+000
2	7.37289598	4.404684E-012	1.870468E-011	1	0.000000E+000
2	7.37296061	1.870468E-011	4.404684E-012	0	0.000000E+000
2	19.06096864	4.289434E-012	1.858943E-011	1	0.000000E+000
2	19.06181823	1.858943E-011	4.289434E-012	0	0.000000E+000
2	19.06182942	4.289434E-012	1.858943E-011	1	0.000000E+000
2	19.06314201	1.858943E-011	4.289434E-012	0	0.000000E+000
2	19.07129066	4.289434E-012	1.858943E-011	1	0.000000E+000
2	19.07180266	1.858943E-011	4.289434E-012	0	0.000000E+000
2	19.19075477	4.382467E-012	1.868247E-011	1	0.000000E+000
2	19.19115575	1.868247E-011	4.382467E-012	0	0.000000E+000
2	19.19748310	4.382467E-012	1.868247E-011	1	0.000000E+000
2	19.19909152	1.868247E-011	4.382467E-012	0	0.000000E+000
2	19.20524341	4.382467E-012	1.868247E-011	1	0.000000E+000
2	19.20534599	1.868247E-011	4.382467E-012	0	0.000000E+000
2	19.20535591	4.382467E-012	1.868247E-011	1	0.000000E+000
2	19.20557425	1.868247E-011	4.382467E-012	0	0.000000E+000
2	19.20797152	4.382467E-012	1.868247E-011	1	0.000000E+000
2	19.20868383	1.868247E-011	4.382467E-012	0	0.000000E+000
2	19.21642951	4.382467E-012	1.868247E-011	1	0.000000E+000
2	19.21916815	1.868247E-011	4.382467E-012	0	0.000000E+000
2	19.31846800	4.382467E-012	1.868247E-011	1	0.000000E+000
2	19.31929096	1.868247E-011	4.382467E-012	0	0.000000E+000
2	19.36318603	4.382467E-012	1.868247E-011	1	0.000000E+000
2	19.36368782	1.868247E-011	4.382467E-012	0	0.000000E+000
2	19.39388763	4.382467E-012	1.868247E-011	1	0.000000E+000
2	19.39512490	1.868247E-011	4.382467E-012	0	0.000000E+000
2	19.41592720	4.382467E-012	1.868247E-011	1	0.000000E+000
2	19.41646100	1.868247E-011	4.382467E-012	0	0.000000E+000
2	19.42380017	4.382467E-012	1.868247E-011	1	0.000000E+000
2	19.42443542	1.868247E-011	4.382467E-012	0	0.000000E+000
2	19.47309476	4.382467E-012	1.868247E-011	1	0.000000E+000
2	19.47385751	1.868247E-011	4.382467E-012	0	0.000000E+000
2	19.51142948	4.382467E-012	1.868247E-011	1	0.000000E+000
2	19.51313911	1.868247E-011	4.382467E-012	0	0.000000E+000
2	19.58500179	4.382467E-012	1.868247E-011	1	0.000000E+000
2	19.58736947	1.868247E-011	4.382467E-012	0	0.000000E+000
2	19.58741356	4.382467E-012	1.868247E-011	1	0.000000E+000
2	19.58839448	1.868247E-011	4.382467E-012	0	0.000000E+000
2	19.58943759	4.382467E-012	1.868247E-011	1	0.000000E+000
2	19.59002996	1.868247E-011	4.382467E-012	0	0.000000E+000
2	19.62433078	4.382467E-012	1.868247E-011	1	0.000000E+000
2	19.62461491	1.868247E-011	4.382467E-012	0	0.000000E+000
2	19.68643748	4.337246E-012	1.863725E-011	1	0.000000E+000
2	19.68682949	1.863725E-011	4.337246E-012	0	0.000000E+000
2	19.68704959	4.337246E-012	1.863725E-011	1	0.000000E+000
2	19.68709805	1.863725E-011	4.337246E-012	0	0.000000E+000
2	19.69383644	4.337246E-012	1.863725E-011	1	0.000000E+000
2	19.69411845	1.863725E-011	4.337246E-012	0	0.000000E+000
2	19.69412986	4.337246E-012	1.863725E-011	1	0.000000E+000
2	19.69645673	1.863725E-011	4.337246E-012	0	0.000000E+000
2	19.71798362	4.337246E-012	1.863725E-011	1	0.000000E+000
2	19.72202959	1.863725E-011	4.337246E-012	0	0.000000E+000
2	19.72205005	4.337246E-012	1.863725E-011	1	0.000000E+000
2	19.72511612	1.863725E-011	4.337246E-012	0	0.000000E+000
2	19.72516905	4.337246E-012	1.863725E-011	1	0.000000E+000
2	19.72721140	1.863725E-011	4.337246E-012	0	0.000000E+000
2	19.72723948	4.337246E-012	1.863725E-011	1	0.000000E+000
2	19.73310926	1.863725E-011	4.337246E-012	0	0.000000E+000
2	19.73578617	4.337246E-012	1.863725E-011	1	0.000000E+000
2	19.73681773	1.863725E-011	4.337246E-012	0	0.000000E+000
2	21.21233624	4.372308E-012	1.867231E-011	1	0.000000E+000
2	21.21288791	1.867231E-011	4.372308E-012	0	0.000000E+000
2	21.21839468	4.372308E-012	1.867231E-011	1	0.000000E+000
2	21.21900015	1.867231E-011	4.372308E-012	0	0.000000E+000
2	21.22663678	4.372308E-012	1.867231E-011	1	0.000000E+000
2	21.22702337	1.867231E-011	4.372308E-012	0	0.000000E+000
2	21.24445504	4.372308E-012	1.867231E-011	1	0.000000E+000
2	21.24448345	1.867231E-011	4.372308E-012	0	0.000000E+000
2	21.25301247	4.372308E-012	1.867231E-011	1	0.000000E+000
2	21.25305672	1.867231E-011	4.372308E-012	0	0.000000E+000
2	21.25318851	4.372308E-012	1.867231E-011	1	0.000000E+000
2	21.25407018	1.867231E-011	4.372308E-012	0	0.000000E+000
2	21.28157715	4.372308E-012	1.867231E-011	1	0.000000E+000
2	21.28204533	1.867231E-011	4.372308E-012	0	0.000000E+000
2	21.30272286	4.372308E-012	1.867231E-011	1	0.000000E+000
2	21.30609884	1.867231E-011	4.372308E-012	0	0.000000E+000
2	21.30612367	4.372308E-012	1.867231E-011	1	0.000000E+000
2	21.30615495	1.867231E-011	4.372308E-012	0	0.000000E+000
2	21.71795146	4.500925E-012	1.880093E-011	1	0.000000E+000
2	21.71846677	1.880093E-011	4.500925E-012	0	0.000000E+000
2	21.73501869	4.500925E-012	1.880093E-011	1	0.000000E+000
2	21.73505356	1.880093E-011	4.500925E-012	0	0.000000E+000
2	21.73619137	4.500925E-012	1.880093E-011	1	0.000000E+000
2	21.73641434	1.880093E-011	4.500925E-012	0	0.000000E+000
2	21.76604598	4.500925E-012	1.880093E-011	1	0.000000E+000
2	21.76723864	1.880093E-011	4.500925E-012	0	0.000000E+000
2	21.76726306	4.500925E-012	1.880093E-011	1	0.000000E+000
2	21.76726758	1.880093E-011	4.500925E-012	0	0.000000E+000
2	21.78587318	4.500925E-012	1.880093E-011	1	0.000000E+000
2	21.78595172	1.880093E-011	4.500925E-012	0	0.000000E+000
2	21.79269373	4.500925E-012	1.880093E-011	1	0.000000E+000
2	21.79275803	1.880093E-011	4.500925E-012	0	0.000000E+000
2	21.79279478	4.500925E-012	1.880093E-011	1	0.000000E+000
2	21.79387269	1.880093E-011	4.500925E-012	0	0.000000E+000
2	21.79392624	4.500925E-012	1.880093E-011	1	0.000000E+000
2	21.79396226	1.880093E-011	4.500925E-012	0	0.000000E+000
2	21.80238233	4.500925E-012	1.880093E-011	1	0.000000E+000
2	21.80418139	1.880093E-011	4.500925E-012	0	0.000000E+000
2	21.92873229	4.364935E-012	1.866494E-011	1	0.000000E+000
2	21.92890557	1.866494E-011	4.364935E-012	0	0.000000E+000
2	21.93950992	4.364935E-012	1.866494E-011	1	0.000000E+000
2	21.94119667	1.866494E-011	4.364935E-012	0	0.000000E+000
2	21.94121873	4.364935E-012	1.866494E-011	1	0.000000E+000
2	21.94201395	1.866494E-011	4.364935E-012	0	0.000000E+000
2	21.97359636	4.364935E-012	1.866494E-011	1	0.000000E+000
2	21.97499749	1.866494E-011	4.364935E-012	0	0.000000E+000
2	21.99580825	4.364935E-012	1.866494E-011	1	0.000000E+000
2	21.99583445	1.866494E-011	4.364935E-012	0	0.000000E+000
2	22.01026387	4.364935E-012	1.866494E-011	1	0.000000E+000
2	22.01051932	1.866494E-011	4.364935E-012	0	0.000000E+000
2	22.06461756	4.364935E-012	1.866494E-011	1	0.000000E+000
2	22.06480712	1.866494E-011	4.364935E-012	0	0.000000E+000
2	22.06484205	4.364935E-012	1.866494E-011	1	0.000000E+000
2	22.06703755	1.866494E-011	4.364935E-012	0	0.000000E+000
2	22.07772832	4.364935E-012	1.866494E-011	1	0.000000E+000
2	22.07907236	1.866494E-011	4.364935E-012	0	0.000000E+000
2	22.10836914	4.364935E-012	1.866494E-011	1	0.000000E+000
2	22.10964562	1.866494E-011	4.364935E-012	0	0.000000E+000
2	22.19472590	4.364935E-012	1.866494E-011	1	0.000000E+000
2	22.19567948	1.866494E-011	4.364935E-012	0	0.000000E+000
2	22.43109455	4.448099E-012	1.874810E-011	1	0.000000E+000
2	22.43225125	1.874810E-011	4.448099E-012	0	0.000000E+000
2	22.43905948	4.448099E-012	1.874810E-011	1	0.000000E+000
2	22.43918701	1.874810E-011	4.448099E-012	0	0.000000E+000
2	22.43923524	4.448099E-012	1.874810E-011	1	0.000000E+000
2	22.43971245	1.874810E-011	4.448099E-012	0	0.000000E+000
2	22.44378991	4.448099E-012	1.874810E-011	1	0.000000E+000
2	22.44478083	1.874810E-011	4.448099E-012	0	0.000000E+000
2	22.46048107	4.448099E-012	1.874810E-011	1	0.000000E+000
2	22.46100937	1.874810E-011	4.448099E-012	0	0.000000E+000
2	22.52057578	4.448099E-012	1.874810E-011	1	0.000000E+000
2	22.52150671	1.874810E-011	4.448099E-012	0	0.000000E+000
2	23.09889381	4.313076E-012	1.861308E-011	1	0.000000E+000
2	23.10037808	1.861308E-011	4.313076E-012	0	0.000000E+000
2	23.10939073	4.313076E-012	1.861308E-011	1	0.000000E+000
2	23.11152448	1.861308E-011	4.313076E-012	0	0.000000E+000
2	23.12689924	4.313076E-012	1.861308E-011	1	0.000000E+000
2	23.12709143	1.861308E-011	4.313076E-012	0	0.000000E+000
2	23.14693725	4.313076E-012	1.861308E-011	1	0.000000E+000
2	23.14820962	1.861308E-011	4.313076E-012	0	0.000000E+000
2	23.14823111	4.313076E-012	1.861308E-011	1	0.000000E+000
2	23.15124839	1.861308E-011	4.313076E-012	0	0.000000E+000
2	23.16527662	4.313076E-012	1.861308E-011	1	0.000000E+000
2	23.16872673	1.861308E-011	4.313076E-012	0	0.000000E+000
2	23.16874465	4.313076E-012	1.861308E-011	1	0.000000E+000
2	23.16910252	1.861308E-011	4.313076E-012	0	0.000000E+000
2	23.25322893	4.313076E-012	1.861308E-011	1	0.000000E+000
2	23.25396728	1.861308E-011	4.313076E-012	0	0.000000E+000
2	23.25743693	4.313076E-012	1.861308E-011	1	0.000000E+000
2	23.25962144	1.861308E-011	4.313076E-012	0	0.000000E+000
2	23.25966356	4.313076E-012	1.861308E-011	1	0.000000E+000
2	23.26034914	1.861308E-011	4.313076E-012	0	0.000000E+000
2	23.27623986	4.313076E-012	1.861308E-011	1	0.000000E+000
2	23.28112728	1.861308E-011	4.313076E-012	0	0.000000E+000
2	23.29358434	4.313076E-012	1.861308E-011	1	0.000000E+000
2	23.29413358	1.861308E-011	4.313076E-012	0	0.000000E+000
2	23.29716818	4.313076E-012	1.861308E-011	1	0.000000E+000
2	23.29920567	1.861308E-011	4.313076E-012	0	0.000000E+000
2	25.20633846	4.319656E-012	1.861966E-011	1	0.000000E+000
2	25.20738362	1.861966E-011	4.319656E-012	0	0.000000E+000
2	25.20950541	4.319656E-012	1.861966E-011	1	0.000000E+000
2	25.21096473	1.861966E-011	4.319656E-012	0	0.000000E+000
2	25.21097325	4.319656E-012	1.861966E-011	1	0.000000E+000
2	25.21281080	1.861966E-011	4.319656E-012	0	0.000000E+000
2	25.21402816	4.319656E-012	1.861966E-011	1	0.000000E+000
2	25.21514252	1.861966E-011	4.319656E-012	0	0.000000E+000
2	25.22638901	4.319656E-012	1.861966E-011	1	0.000000E+000
2	25.22837762	1.861966E-011	4.319656E-012	0	0.000000E+000
2	25.24475811	4.319656E-012	1.861966E-011	1	0.000000E+000
2	25.24539609	1.861966E-011	4.319656E-012	0	0.000000E+000
2	25.37677025	4.344152E-012	1.864415E-011	1	0.000000E+000
2	25.37725769	1.864415E-011	4.344152E-012	0	0.000000E+000
2	25.38349249	4.344152E-012	1.864415E-011	1	0.000000E+000
2	25.38459476	1.864415E-011	4.344152E-012	0	0.000000E+000
2	25.40262594	4.344152E-012	1.864415E-011	1	0.000000E+000
2	25.40503420	1.864415E-011	4.344152E-012	0	0.000000E+000
2	25.40507435	4.344152E-012	1.864415E-011	1	0.000000E+000
2	25.40588497	1.864415E-011	4.344152E-012	0	0.000000E+000
2	25.42895978	4.344152E-012	1.864415E-011	1	0.000000E+000
2	25.43023257	1.864415E-011	4.344152E-012	0	0.000000E+000
2	25.47475739	4.344152E-012	1.864415E-011	1	0.000000E+000
2	25.47531710	1.864415E-011	4.344152E-012	0	0.000000E+000
2	25.61646128	4.116682E-012	1.841668E-011	1	0.000000E+000
2	25.61664055	1.841668E-011	4.116682E-012	0	0.000000E+000
2	25.62806073	4.116682E-012	1.841668E-011	1	0.000000E+000
2	25.62994666	1.841668E-011	4.116682E-012	0	0.000000E+000
2	25.63000557	4.116682E-012	1.841668E-011	1	0.000000E+000
2	25.63062968	1.841668E-011	4.116682E-012	0	0.000000E+000
2	25.69768415	4.562299E-012	1.886230E-011	1	0.000000E+000
2	25.69871262	1.886230E-011	4.562299E-012	0	0.000000E+000
2	25.74693798	4.562299E-012	1.886230E-011	1	0.000000E+000
2	25.74893685	1.886230E-011	4.562299E-012	0	0.000000E+000
2	25.79452097	4.562299E-012	1.886230E-011	1	0.000000E+000
2	25.79523549	1.886230E-011	4.562299E-012	0	0.000000E+000
2	25.79966103	4.562299E-012	1.886230E-011	1	0.000000E+000
2	25.80086271	1.886230E-011	4.562299E-012	0	0.000000E+000
2	25.80090591	4.562299E-012	1.886230E-011	1	0.000000E+000
2	25.80102600	1.886230E-011	4.562299E-012	0	0.000000E+000
2	25.80104634	4.562299E-012	1.886230E-011	1	0.000000E+000
2	25.80154668	1.886230E-011	4.562299E-012	0	0.000000E+000
2	25.80156457	4.562299E-012	1.886230E-011	1	0.000000E+000
2	25.80272885	1.886230E-011	4.562299E-012	0	0.000000E+000
2	25.80761967	4.562299E-012	1.886230E-011	1	0.000000E+000
2	25.80820433	1.886230E-011	4.562299E-012	0	0.000000E+000
2	25.86118090	4.562299E-012	1.886230E-011	1	0.000000E+000
2	25.86282981	1.886230E-011	4.562299E-012	0	0.000000E+000
2	25.86943541	4.562299E-012	1.886230E-011	1	0.000000E+000
2	25.87273716	1.886230E-011	4.562299E-012	0	0.000000E+000
2	25.87629109	4.562299E-012	1.886230E-011	1	0.000000E+000
2	25.88146073	1.886230E-011	4.562299E-012	0	0.000000E+000
2	25.89078168	4.562299E-012	1.886230E-011	1	0.000000E+000
2	25.89087683	1.886230E-011	4.562299E-012	0	0.000000E+000
2	25.89088582	4.562299E-012	1.886230E-011	1	0.000000E+000
2	25.89125541	1.886230E-011	4.562299E-012	0	0.000000E+000
2	25.89290809	4.562299E-012	1.886230E-011	1	0.000000E+000
2	25.89502819	1.886230E-011	4.562299E-012	0	0.000000E+000
2	25.90224855	4.562299E-012	1.886230E-011	1	0.000000E+000
2	25.90253854	1.886230E-011	4.562299E-012	0	0.000000E+000
2	25.90256899	4.562299E-012	1.886230E-011	1	0.000000E+000
2	25.90402699	1.886230E-011	4.562299E-012	0	0.000000E+000
2	25.90403846	4.562299E-012	1.886230E-011	1	0.000000E+000
2	25.90404549	1.886230E-011	4.562299E-012	0	0.000000E+000
2	25.91513113	4.562299E-012	1.886230E-011	1	0.000000E+000
2	25.91604507	1.886230E-011	4.562299E-012	0	0.000000E+000
2	25.91604791	4.562299E-012	1.886230E-011	1	0.000000E+000
2	25.91695185	1.886230E-011	4.562299E-012	0	0.000000E+000
2	25.92758260	4.562299E-012	1.886230E-011	1	0.000000E+000
2	25.92782314	1.886230E-011	4.562299E-012	0	0.000000E+000
2	25.93332735	4.562299E-012	1.886230E-011	1	0.000000E+000
2	25.93475738	1.886230E-011	4.562299E-012	0	0.000000E+000
2	25.93479039	4.562299E-012	1.886230E-011	1	0.000000E+000
2	25.93612443	1.886230E-011	4.562299E-012	0	0.000000E+000
2	25.93622517	4.562299E-012	1.886230E-011	1	0.000000E+000
2	25.93700427	1.886230E-011	4.562299E-012	0	0.000000E+000
2	26.00074007	4.562299E-012	1.886230E-011	1	0.000000E+000
2	26.00196403	1.886230E-011	4.562299E-012	0	0.000000E+000
2	26.00198918	4.562299E-012	1.886230E-011	1	0.000000E+000
2	26.00254278	1.886230E-011	4.562299E-012	0	0.000000E+000
2	26.05028235	4.562299E-012	1.886230E-011	1	0.000000E+000
2	26.05085496	1.886230E-011	4.562299E-012	0	0.000000E+000
2	28.23116409	4.470738E-012	1.877074E-011	1	0.000000E+000
2	28.23150792	1.877074E-011	4.470738E-012	0	0.000000E+000
2	28.27479399	4.470738E-012	1.877074E-011	1	0.000000E+000
2	28.27539450	1.877074E-011	4.470738E-012	0	0.000000E+000
2	28.27543075	4.470738E-012	1.877074E-011	1	0.000000E+000
2	28.27836431	1.877074E-011	4.470738E-012	0	0.000000E+000
2	28.28526868	4.470738E-012	1.877074E-011	1	0.000000E+000
2	28.28761491	1.877074E-011	4.470738E-012	0	0.000000E+000
2	28.36337924	4.470738E-012	1.877074E-011	1	0.000000E+000
2	28.36487588	1.877074E-011	4.470738E-012	0	0.000000E+000
2	28.36491646	4.470738E-012	1.877074E-011	1	0.000000E+000
2	28.36600843	1.877074E-011	4.470738E-012	0	0.000000E+000
2	28.36601458	4.470738E-012	1.877074E-011	1	0.000000E+000
2	28.36603510	1.877074E-011	4.470738E-012	0	0.000000E+000
2	28.49194689	4.272521E-012	1.857252E-011	1	0.000000E+000
2	28.49205999	1.857252E-011	4.272521E-012	0	0.000000E+000
2	28.49894942	4.272521E-012	1.857252E-011	1	0.000000E+000
2	28.50043492	1.857252E-011	4.272521E-012	0	0.000000E+000
2	28.51879022	4.272521E-012	1.857252E-011	1	0.000000E+000
2	28.52164736	1.857252E-011	4.272521E-012	0	0.000000E+000
2	28.52169568	4.272521E-012	1.857252E-011	1	0.000000E+000
2	28.52451825	1.857252E-011	4.272521E-012	0	0.000000E+000
2	28.52911038	4.272521E-012	1.857252E-011	1	0.000000E+000
2	28.52980924	1.857252E-011	4.272521E-012	0	0.000000E+000
2	28.54042231	4.272521E-012	1.857252E-011	1	0.000000E+000
2	28.54057291	1.857252E-011	4.272521E-012	0	0.000000E+000
2	28.55332804	4.272521E-012	1.857252E-011	1	0.000000E+000
2	28.55550545	1.857252E-011	4.272521E-012	0	0.000000E+000
2	28.55558629	4.272521E-012	1.857252E-011	1	0.000000E+000
2	28.55733368	1.857252E-011	4.272521E-012	0	0.000000E+000
2	28.61224514	4.272521E-012	1.857252E-011	1	0.000000E+000
2	28.61432249	1.857252E-011	4.272521E-012	0	0.000000E+000
2	28.61433397	4.272521E-012	1.857252E-011	1	0.000000E+000
2	28.61635900	1.857252E-011	4.272521E-012	0	0.000000E+000
2	28.65329469	4.272521E-012	1.857252E-011	1	0.000000E+000
2	28.65333649	1.857252E-011	4.272521E-012	0	0.000000E+000
2	28.67061205	4.272521E-012	1.857252E-011	1	0.000000E+000
2	28.67149971	1.857252E-011	4.272521E-012	0	0.000000E+000
2	28.73240360	4.272521E-012	1.857252E-011	1	0.000000E+000
2	28.73702828	1.857252E-011	4.272521E-012	0	0.000000E+000
2	28.73707184	4.272521E-012	1.857252E-011	1	0.000000E+000
2	28.73760297	1.857252E-011	4.272521E-012	0	0.000000E+000
2	29.17841966	4.277260E-012	1.857726E-011	1	0.000000E+000
2	29.17965953	1.857726E-011	4.277260E-012	0	0.000000E+000
2	29.18983725	4.277260E-012	1.857726E-011	1	0.000000E+000
2	29.19196150	1.857726E-011	4.277260E-012	0	0.000000E+000
2	29.28420198	4.277260E-012	1.857726E-011	1	0.000000E+000
2	29.28488468	1.857726E-011	4.277260E-012	0	0.000000E+000
2	29.28492517	4.277260E-012	1.857726E-011	1	0.000000E+000
2	29.28923154	1.857726E-011	4.277260E-012	0	0.000000E+000
2	29.30958764	4.277260E-012	1.857726E-011	1	0.000000E+000
2	29.31016577	1.857726E-011	4.277260E-012	0	0.000000E+000
2	29.31018427	4.277260E-012	1.857726E-011	1	0.000000E+000
2	29.31113330	1.857726E-011	4.277260E-012	0	0.000000E+000
2	29.32859971	4.277260E-012	1.857726E-011	1	0.000000E+000
2	29.32890956	1.857726E-011	4.277260E-012	0	0.000000E+000
2	29.32892962	4.277260E-012	1.857726E-011	1	0.000000E+000
2	29.32930650	1.857726E-011	4.277260E-012	0	0.000000E+000
2	29.32933839	4.277260E-012	1.857726E-011	1	0.000000E+000
2	29.32936707	1.857726E-011	4.277260E-012	0	0.000000E+000
2	29.33078460	4.277260E-012	1.857726E-011	1	0.000000E+000
2	29.33202161	1.857726E-011	4.277260E-012	0	0.000000E+000
2	29.39755983	4.277260E-012	1.857726E-011	1	0.000000E+000
2	29.39948368	1.857726E-011	4.277260E-012	0	0.000000E+000
2	29.39949397	4.277260E-012	1.857726E-011	1	0.000000E+000
2	29.40018401	1.857726E-011	4.277260E-012	0	0.000000E+000
2	29.40019116	4.277260E-012	1.857726E-011	1	0.000000E+000
2	29.40092470	1.857726E-011	4.277260E-012	0	0.000000E+000
2	29.40097378	4.277260E-012	1.857726E-011	1	0.000000E+000
2	29.40140980	1.857726E-011	4.277260E-012	0	0.000000E+000
2	29.40147060	4.277260E-012	1.857726E-011	1	0.000000E+000
2	29.40256738	1.857726E-011	4.277260E-012	0	0.000000E+000
2	29.41285250	4.277260E-012	1.857726E-011	1	0.000000E+000
2	29.41344162	1.857726E-011	4.277260E-012	0	0.000000E+000
2	29.42025751	4.277260E-012	1.857726E-011	1	0.000000E+000
2	29.42057556	1.857726E-011	4.277260E-012	0	0.000000E+000
2	29.42063067	4.277260E-012	1.857726E-011	1	0.000000E+000
2	29.42156064	1.857726E-011	4.277260E-012	0	0.000000E+000
2	29.46359545	4.277260E-012	1.857726E-011	1	0.000000E+000
2	29.46389810	1.857726E-011	4.277260E-012	0	0.000000E+000
2	29.50177617	4.343461E-012	1.864346E-011	1	0.000000E+000
2	29.50231058	1.864346E-011	4.343461E-012	0	0.000000E+000
2	29.50727240	4.343461E-012	1.864346E-011	1	0.000000E+000
2	29.51101626	1.864346E-011	4.343461E-012	0	0.000000E+000
2	29.55145329	4.343461E-012	1.864346E-011	1	0.000000E+000
2	29.55212945	1.864346E-011	4.343461E-012	0	0.000000E+000
2	29.55215977	4.343461E-012	1.864346E-011	1	0.000000E+000
2	29.55250823	1.864346E-011	4.343461E-012	0	0.000000E+000
2	29.65806711	4.312146E-012	1.861215E-011	1	0.000000E+000
2	29.66030472	1.861215E-011	4.312146E-012	0	0.000000E+000
2	29.67916954	4.312146E-012	1.861215E-011	1	0.000000E+000
2	29.68115711	1.861215E-011	4.312146E-012	0	0.000000E+000
2	29.71776515	4.312146E-012	1.861215E-011	1	0.000000E+000
2	29.71858492	1.861215E-011	4.312146E-012	0	0.000000E+000
2	29.72028699	4.312146E-012	1.861215E-011	1	0.000000E+000
2	29.72084618	1.861215E-011	4.312146E-012	0	0.000000E+000
2	29.74966649	4.312146E-012	1.861215E-011	1	0.000000E+000
2	29.75325043	1.861215E-011	4.312146E-012	0	0.000000E+000
2	29.75326675	4.312146E-012	1.861215E-011	1	0.000000E+000
2	29.75393369	1.861215E-011	4.312146E-012	0	0.000000E+000
2	29.75852121	4.312146E-012	1.861215E-011	1	0.000000E+000
2	29.76107360	1.861215E-011	4.312146E-012	0	0.000000E+000
2	29.76300713	4.312146E-012	1.861215E-011	1	0.000000E+000
2	29.76661009	1.861215E-011	4.312146E-012	0	0.000000E+000
2	29.76663445	4.312146E-012	1.861215E-011	1	0.000000E+000
2	29.76893607	1.861215E-011	4.312146E-012	0	0.000000E+000
2	29.76894735	4.312146E-012	1.861215E-011	1	0.000000E+000
2	29.76976716	1.861215E-011	4.312146E-012	0	0.000000E+000
2	29.78711794	4.312146E-012	1.861215E-011	1	0.000000E+000
2	29.78984770	1.861215E-011	4.312146E-012	0	0.000000E+000
2	29.79707541	4.312146E-012	1.861215E-011	1	0.000000E+000
2	29.79906565	1.861215E-011	4.312146E-012	0	0.000000E+000
2	29.82987309	4.312146E-012	1.861215E-011	1	0.000000E+000
2	29.82992786	1.861215E-011	4.312146E-012	0	0.000000E+000
2	29.82994414	4.312146E-012	1.861215E-011	1	0.000000E+000
2	29.83039094	1.861215E-011	4.312146E-012	0	0.000000E+000
2	29.83041301	4.312146E-012	1.861215E-011	1	0.000000E+000
2	29.83092729	1.861215E-011	4.312146E-012	0	0.000000E+000
2	29.83096327	4.312146E-012	1.861215E-011	1	0.000000E+000
2	29.83239685	1.861215E-011	4.312146E-012	0	0.000000E+000
2	29.83240944	4.312146E-012	1.861215E-011	1	0.000000E+000
2	29.83274611	1.861215E-011	4.312146E-012	0	0.000000E+000
2	29.83383208	4.312146E-012	1.861215E-011	1	0.000000E+000
2	29.83389782	1.861215E-011	4.312146E-012	0	0.000000E+000
2	29.86086148	4.312146E-012	1.861215E-011	1	0.000000E+000
2	29.86204202	1.861215E-011	4.312146E-012	0	0.000000E+000
2	29.86209105	4.312146E-012	1.861215E-011	1	0.000000E+000
2	29.86240508	1.861215E-011	4.312146E-012	0	0.000000E+000
2	29.86245449	4.312146E-012	1.861215E-011	1	0.000000E+000
2	29.86281837	1.861215E-011	4.312146E-012	0	0.000000E+000
2	29.86764341	4.312146E-012	1.861215E-011	1	0.000000E+000
2	29.86826030	1.861215E-011	4.312146E-012	0	0.000000E+000
2	29.89026588	4.312146E-012	1.861215E-011	1	0.000000E+000
2	29.89110813	1.861215E-011	4.312146E-012	0	0.000000E+000
2	29.90324105	4.312146E-012	1.861215E-011	1	0.000000E+000
2	29.90393748	1.861215E-011	4.312146E-012	0	0.000000E+000
2	29.91587720	4.312146E-012	1.861215E-011	1	0.000000E+000
2	29.91648261	1.861215E-011	4.312146E-012	0	0.000000E+000
2	29.92137836	4.312146E-012	1.861215E-011	1	0.000000E+000
2	29.92179733	1.861215E-011	4.312146E-012	0	0.000000E+000
2	29.92181509	4.312146E-012	1.861215E-011	1	0.000000E+000
2	29.92266166	1.861215E-011	4.312146E-012	0	0.000000E+000
2	29.92740595	4.312146E-012	1.861215E-011	1	0.000000E+000
2	29.92789821	1.861215E-011	4.312146E-012	0	0.000000E+000
2	29.95334683	4.312146E-012	1.861215E-011	1	0.000000E+000
2	29.95372989	1.861215E-011	4.312146E-012	0	0.000000E+000
2	29.96795612	4.312146E-012	1.861215E-011	1	0.000000E+000
2	29.96858558	1.861215E-011	4.312146E-012	0	0.000000E+000
2	30.02454891	4.312146E-012	1.861215E-011	1	0.000000E+000
2	30.02575774	1.861215E-011	4.312146E-012	0	0.000000E+000
2	30.02866399	4.312146E-012	1.861215E-011	1	0.000000E+000
2	30.02934727	1.861215E-011	4.312146E-012	0	0.000000E+000
2	30.03640510	4.312146E-012	1.861215E-011	1	0.000000E+000
2	30.03658521	1.861215E-011	4.312146E-012	0	0.000000E+000
2	30.04931087	4.312146E-012	1.861215E-011	1	0.000000E+000
2	30.04985234	1.861215E-011	4.312146E-012	0	0.000000E+000
2	30.04990095	4.312146E-012	1.861215E-011	1	0.000000E+000
2	30.05024312	1.861215E-011	4.312146E-012	0	0.000000E+000
2	30.05239092	4.312146E-012	1.861215E-011	1	0.000000E+000
2	30.05360820	1.861215E-011	4.312146E-012	0	0.000000E+000
2	30.05364361	4.312146E-012	1.861215E-011	1	0.000000E+000
2	30.05429269	1.861215E-011	4.312146E-012	0	0.000000E+000
2	30.05431631	4.312146E-012	1.861215E-011	1	0.000000E+000
2	30.05532447	1.861215E-011	4.312146E-012	0	0.000000E+000
2	30.07638702	4.312146E-012	1.861215E-011	1	0.000000E+000
2	30.07699251	1.861215E-011	4.312146E-012	0	0.000000E+000
2	30.07713002	4.312146E-012	1.861215E-011	1	0.000000E+000
2	30.07717354	1.861215E-011	4.312146E-012	0	0.000000E+000
2	30.07719585	4.312146E-012	1.861215E-011	1	0.000000E+000
2	30.08341962	1.861215E-011	4.312146E-012	0	0.000000E+000
2	30.09014897	4.312146E-012	1.861215E-011	1	0.000000E+000
2	30.09523008	1.861215E-011	4.312146E-012	0	0.000000E+000
2	30.16846741	4.101953E-012	1.840195E-011	1	0.000000E+000
2	30.16891097	1.840195E-011	4.101953E-012	0	0.000000E+000
2	30.20293554	4.101953E-012	1.840195E-011	1	0.000000E+000
2	30.20323670	1.840195E-011	4.101953E-012	0	0.000000E+000
2	30.20329095	4.101953E-012	1.840195E-011	1	0.000000E+000
2	30.20365463	1.840195E-011	4.101953E-012	0	0.000000E+000
2	30.20372081	4.101953E-012	1.840195E-011	1	0.000000E+000
2	30.20508199	1.840195E-011	4.101953E-012	0	0.000000E+000
2	30.20511083	4.101953E-012	1.840195E-011	1	0.000000E+000
2	30.20595238	1.840195E-011	4.101953E-012	0	0.000000E+000
2	34.87113987	4.279362E-012	1.857936E-011	1	0.000000E+000
2	34.87355780	1.857936E-011	4.279362E-012	0	0.000000E+000
2	34.87360263	4.279362E-012	1.857936E-011	1	0.000000E+000
2	34.87403719	1.857936E-011	4.279362E-012	0	0.000000E+000
2	34.89262913	4.279362E-012	1.857936E-011	1	0.000000E+000
2	34.89337682	1.857936E-011	4.279362E-012	0	0.000000E+000
2	41.43186253	4.327232E-012	1.862723E-011	1	0.000000E+000
2	41.43254982	1.862723E-011	4.327232E-012	0	0.000000E+000
2	41.45753596	4.327232E-012	1.862723E-011	1	0.000000E+000
2	41.46110462	1.862723E-011	4.327232E-012	0	0.000000E+000
2	41.56356076	4.355729E-012	1.865573E-011	1	0.000000E+000
2	41.56489902	1.865573E-011	4.355729E-012	0	0.000000E+000
2	41.57639070	4.355729E-012	1.865573E-011	1	0.000000E+000
2	41.57663156	1.865573E-011	4.355729E-012	0	0.000000E+000
2	41.57667319	4.355729E-012	1.865573E-011	1	0.000000E+000
2	41.57693621	1.865573E-011	4.355729E-012	0	0.000000E+000
2	41.72172756	4.245273E-012	1.854527E-011	1	0.000000E+000
2	41.72357260	1.854527E-011	4.245273E-012	0	0.000000E+000
2	41.75072490	4.245273E-012	1.854527E-011	1	0.000000E+000
2	41.75141988	1.854527E-011	4.245273E-012	0	0.000000E+000
2	41.93840576	4.299580E-012	1.859958E-011	1	0.000000E+000
2	41.93899326	1.859958E-011	4.299580E-012	0	0.000000E+000
2	41.95618951	4.299580E-012	1.859958E-011	1	0.000000E+000
2	41.95637368	1.859958E-011	4.299580E-012	0	0.000000E+000
2	41.96209630	4.299580E-012	1.859958E-011	1	0.000000E+000
2	41.96620425	1.859958E-011	4.299580E-012	0	0.000000E+000
2	41.97543572	4.299580E-012	1.859958E-011	1	0.000000E+000
2	41.97590801	1.859958E-011	4.299580E-012	0	0.000000E+000
2	41.98031803	4.299580E-012	1.859958E-011	1	0.000000E+000
2	41.98205325	1.859958E-011	4.299580E-012	0	0.000000E+000
2	41.98206268	4.299580E-012	1.859958E-011	1	0.000000E+000
2	41.98344237	1.859958E-011	4.299580E-012	0	0.000000E+000
2	41.98791727	4.299580E-012	1.859958E-011	1	0.000000E+000
2	41.98923789	1.859958E-011	4.299580E-012	0	0.000000E+000
2	42.00885711	4.299580E-012	1.859958E-011	1	0.000000E+000
2	42.00927478	1.859958E-011	4.299580E-012	0	0.000000E+000
2	42.00937447	4.299580E-012	1.859958E-011	1	0.000000E+000
2	42.01003101	1.859958E-011	4.299580E-012	0	0.000000E+000
2	42.01003682	4.299580E-012	1.859958E-011	1	0.000000E+000
2	42.01162030	1.859958E-011	4.299580E-012	0	0.000000E+000
2	42.03063059	4.299580E-012	1.859958E-011	1	0.000000E+000
2	42.03171335	1.859958E-011	4.299580E-012	0	0.000000E+000
2	42.10385302	4.299580E-012	1.859958E-011	1	0.000000E+000
2	42.10563625	1.859958E-011	4.299580E-012	0	0.000000E+000
2	42.12217922	4.299580E-012	1.859958E-011	1	0.000000E+000
2	42.12250253	1.859958E-011	4.299580E-012	0	0.000000E+000
2	42.12254636	4.299580E-012	1.859958E-011	1	0.000000E+000
2	42.12336568	1.859958E-011	4.299580E-012	0	0.000000E+000
2	42.13349076	4.299580E-012	1.859958E-011	1	0.000000E+000
2	42.13451481	1.859958E-011	4.299580E-012	0	0.000000E+000
2	42.15344334	4.299580E-012	1.859958E-011	1	0.000000E+000
2	42.15422025	1.859958E-011	4.299580E-012	0	0.000000E+000
2	42.20544550	4.299580E-012	1.859958E-011	1	0.000000E+000
2	42.20625191	1.859958E-011	4.299580E-012	0	0.000000E+000
2	42.23809644	4.299580E-012	1.859958E-011	1	0.000000E+000
2	42.24085600	1.859958E-011	4.299580E-012	0	0.000000E+000
2	42.26223313	4.299580E-012	1.859958E-011	1	0.000000E+000
2	42.26253380	1.859958E-011	4.299580E-012	0	0.000000E+000
2	42.26253868	4.299580E-012	1.859958E-011	1	0.000000E+000
2	42.26271199	1.859958E-011	4.299580E-012	0	0.000000E+000
2	42.26273011	4.299580E-012	1.859958E-011	1	0.000000E+000
2	42.26276525	1.859958E-011	4.299580E-012	0	0.000000E+000
2	42.29984304	4.299580E-012	1.859958E-011	1	0.000000E+000
2	42.30083115	1.859958E-011	4.299580E-012	0	0.000000E+000
2	42.35025527	4.299580E-012	1.859958E-011	1	0.000000E+000
2	42.35039438	1.859958E-011	4.299580E-012	0	0.000000E+000
2	42.37535902	4.299580E-012	1.859958E-011	1	0.000000E+000
2	42.37663620	1.859958E-011	4.299580E-012	0	0.000000E+000
2	42.39200438	4.299580E-012	1.859958E-011	1	0.000000E+000
2	42.39377513	1.859958E-011	4.299580E-012	0	0.000000E+000
2	42.39380598	4.299580E-012	1.859958E-011	1	0.000000E+000
2	42.39382309	1.859958E-011	4.299580E-012	0	0.000000E+000
2	42.39691501	4.299580E-012	1.859958E-011	1	0.000000E+000
2	42.39746950	1.859958E-011	4.299580E-012	0	0.000000E+000
2	42.40490106	4.299580E-012	1.859958E-011	1	0.000000E+000
2	42.40510274	1.859958E-011	4.299580E-012	0	0.000000E+000
2	42.40512758	4.299580E-012	1.859958E-011	1	0.000000E+000
2	42.40733913	1.859958E-011	4.299580E-012	0	0.000000E+000
2	42.42474270	4.299580E-012	1.859958E-011	1	0.000000E+000
2	42.42554267	1.859958E-011	4.299580E-012	0	0.000000E+000
2	42.44349770	4.299580E-012	1.859958E-011	1	0.000000E+000
2	42.44403183	1.859958E-011	4.299580E-012	0	0.000000E+000
2	42.44405332	4.299580E-012	1.859958E-011	1	0.000000E+000
2	42.44477520	1.859958E-011	4.299580E-012	0	0.000000E+000
2	42.48249778	4.299580E-012	1.859958E-011	1	0.000000E+000
2	42.48440876	1.859958E-011	4.299580E-012	0	0.000000E+000
2	42.48441291	4.299580E-012	1.859958E-011	1	0.000000E+000
2	42.48496864	1.859958E-011	4.299580E-012	0	0.000000E+000
2	42.48523203	4.299580E-012	1.859958E-011	1	0.000000E+000
2	42.48733009	1.859958E-011	4.299580E-012	0	0.000000E+000
2	42.48793395	4.299580E-012	1.859958E-011	1	0.000000E+000
2	42.49138261	1.859958E-011	4.299580E-012	0	0.000000E+000
2	42.50398727	4.299580E-012	1.859958E-011	1	0.000000E+000
2	42.50438884	1.859958E-011	4.299580E-012	0	0.000000E+000
2	42.61014065	4.390468E-012	1.869047E-011	1	0.000000E+000
2	42.61042180	1.869047E-011	4.390468E-012	0	0.000000E+000
2	42.61045470	4.390468E-012	1.869047E-011	1	0.000000E+000
2	42.61166377	1.869047E-011	4.390468E-012	0	0.000000E+000
2	42.65848581	4.390468E-012	1.869047E-011	1	0.000000E+000
2	42.65936070	1.869047E-011	4.390468E-012	0	0.000000E+000
2	42.70760970	4.390468E-012	1.869047E-011	1	0.000000E+000
2	42.70907137	1.869047E-011	4.390468E-012	0	0.000000E+000
2	42.70907910	4.390468E-012	1.869047E-011	1	0.000000E+000
2	42.71130871	1.869047E-011	4.390468E-012	0	0.000000E+000
2	42.72753667	4.390468E-012	1.869047E-011	1	0.000000E+000
2	42.72806317	1.869047E-011	4.390468E-012	0	0.000000E+000
2	42.75103538	4.390468E-012	1.869047E-011	1	0.000000E+000
2	42.75158531	1.869047E-011	4.390468E-012	0	0.000000E+000
2	42.75773132	4.390468E-012	1.869047E-011	1	0.000000E+000
2	42.75939457	1.869047E-011	4.390468E-012	0	0.000000E+000
2	42.87646776	4.152356E-012	1.845236E-011	1	0.000000E+000
2	42.87731852	1.845236E-011	4.152356E-012	0	0.000000E+000
2	42.88653624	4.152356E-012	1.845236E-011	1	0.000000E+000
2	42.88725715	1.845236E-011	4.152356E-012	0	0.000000E+000
2	42.91893977	4.152356E-012	1.845236E-011	1	0.000000E+000
2	42.92013259	1.845236E-011	4.152356E-012	0	0.000000E+000
2	42.92911966	4.152356E-012	1.845236E-011	1	0.000000E+000
2	42.93023772	1.845236E-011	4.152356E-012	0	0.000000E+000
2	42.93026478	4.152356E-012	1.845236E-011	1	0.000000E+000
2	42.93099494	1.845236E-011	4.152356E-012	0	0.000000E+000
2	42.94712358	4.152356E-012	1.845236E-011	1	0.000000E+000
2	42.94739176	1.845236E-011	4.152356E-012	0	0.000000E+000
2	42.97774719	4.152356E-012	1.845236E-011	1	0.000000E+000
2	42.97807639	1.845236E-011	4.152356E-012	0	0.000000E+000
2	43.12448817	4.299247E-012	1.859925E-011	1	0.000000E+000
2	43.12718756	1.859925E-011	4.299247E-012	0	0.000000E+000
2	43.16293734	4.299247E-012	1.859925E-011	1	0.000000E+000
2	43.16784178	1.859925E-011	4.299247E-012	0	0.000000E+000
2	43.16792773	4.299247E-012	1.859925E-011	1	0.000000E+000
2	43.16878724	1.859925E-011	4.299247E-012	0	0.000000E+000
2	43.16880096	4.299247E-012	1.859925E-011	1	0.000000E+000
2	43.17361273	1.859925E-011	4.299247E-012	0	0.000000E+000
2	43.17364415	4.299247E-012	1.859925E-011	1	0.000000E+000
2	43.17419210	1.859925E-011	4.299247E-012	0	0.000000E+000
2	43.22380036	4.299247E-012	1.859925E-011	1	0.000000E+000
2	43.22445009	1.859925E-011	4.299247E-012	0	0.000000E+000
2	43.24156830	4.299247E-012	1.859925E-011	1	0.000000E+000
2	43.24244758	1.859925E-011	4.299247E-012	0	0.000000E+000
2	43.24246914	4.299247E-012	1.859925E-011	1	0.000000E+000
2	43.24340483	1.859925E-011	4.299247E-012	0	0.000000E+000
2	43.24340918	4.299247E-012	1.859925E-011	1	0.000000E+000
2	43.24392773	1.859925E-011	4.299247E-012	0	0.000000E+000
2	43.24396918	4.299247E-012	1.859925E-011	1	0.000000E+000
2	43.24502402	1.859925E-011	4.299247E-012	0	0.000000E+000
2	43.26476257	4.299247E-012	1.859925E-011	1	0.000000E+000
2	43.26599687	1.859925E-011	4.299247E-012	0	0.000000E+000
2	43.26602330	4.299247E-012	1.859925E-011	1	0.000000E+000
2	43.26657218	1.859925E-011	4.299247E-012	0	0.000000E+000
2	43.26878933	4.299247E-012	1.859925E-011	1	0.000000E+000
2	43.27000546	1.859925E-011	4.299247E-012	0	0.000000E+000
2	43.27006447	4.299247E-012	1.859925E-011	1	0.000000E+000
2	43.27040726	1.859925E-011	4.299247E-012	0	0.000000E+000
2	43.27768976	4.299247E-012	1.859925E-011	1	0.000000E+000
2	43.28019286	1.859925E-011	4.299247E-012	0	0.000000E+000
2	43.28022079	4.299247E-012	1.859925E-011	1	0.000000E+000
2	43.28038936	1.859925E-011	4.299247E-012	0	0.000000E+000
2	43.30293665	4.299247E-012	1.859925E-011	1	0.000000E+000
2	43.30551420	1.859925E-011	4.299247E-012	0	0.000000E+000
2	43.31743983	4.299247E-012	1.859925E-011	1	0.000000E+000
2	43.31842158	1.859925E-011	4.299247E-012	0	0.000000E+000
2	43.31845322	4.299247E-012	1.859925E-011	1	0.000000E+000
2	43.31913231	1.859925E-011	4.299247E-012	0	0.000000E+000
2	43.32089181	4.299247E-012	1.859925E-011	1	0.000000E+000
2	43.32296917	1.859925E-011	4.299247E-012	0	0.000000E+000
2	43.32298312	4.299247E-012	1.859925E-011	1	0.000000E+000
2	43.32369344	1.859925E-011	4.299247E-012	0	0.000000E+000
2	43.32371872	4.299247E-012	1.859925E-011	1	0.000000E+000
2	43.32450882	1.859925E-011	4.299247E-012	0	0.000000E+000
2	43.39019536	4.455605E-012	1.875561E-011	1	0.000000E+000
2	43.39385809	1.875561E-011	4.455605E-012	0	0.000000E+000
2	43.42929719	4.455605E-012	1.875561E-011	1	0.000000E+000
2	43.42933502	1.875561E-011	4.455605E-012	0	0.000000E+000
2	43.49758983	4.427292E-012	1.872729E-011	1	0.000000E+000
2	43.49855032	1.872729E-011	4.427292E-012	0	0.000000E+000
2	43.49855800	4.427292E-012	1.872729E-011	1	0.000000E+000
2	43.49876834	1.872729E-011	4.427292E-012	0	0.000000E+000
2	43.52394281	4.427292E-012	1.872729E-011	1	0.000000E+000
2	43.52407984	1.872729E-011	4.427292E-012	0	0.000000E+000
2	43.55570462	4.427292E-012	1.872729E-011	1	0.000000E+000
2	43.55603732	1.872729E-011	4.427292E-012	0	0.000000E+000
2	43.56200226	4.427292E-012	1.872729E-011	1	0.000000E+000
2	43.56336446	1.872729E-011	4.427292E-012	0	0.000000E+000
2	43.56341943	4.427292E-012	1.872729E-011	1	0.000000E+000
2	43.56350450	1.872729E-011	4.427292E-012	0	0.000000E+000
2	43.58192011	4.427292E-012	1.872729E-011	1	0.000000E+000
2	43.58308889	1.872729E-011	4.427292E-012	0	0.000000E+000
2	43.62654213	4.427292E-012	1.872729E-011	1	0.000000E+000
2	43.62662323	1.872729E-011	4.427292E-012	0	0.000000E+000
2	43.62949438	4.427292E-012	1.872729E-011	1	0.000000E+000
2	43.63112945	1.872729E-011	4.427292E-012	0	0.000000E+000
2	43.63691806	4.427292E-012	1.872729E-011	1	0.000000E+000
2	43.63788899	1.872729E-011	4.427292E-012	0	0.000000E+000
2	43.65179874	4.427292E-012	1.872729E-011	1	0.000000E+000
2	43.65294411	1.872729E-011	4.427292E-012	0	0.000000E+000
2	43.70675055	4.427292E-012	1.872729E-011	1	0.000000E+000
2	43.70798295	1.872729E-011	4.427292E-012	0	0.000000E+000
2	43.73512646	4.427292E-012	1.872729E-011	1	0.000000E+000
2	43.74011706	1.872729E-011	4.427292E-012	0	0.000000E+000
2	43.82453626	4.427292E-012	1.872729E-011	1	0.000000E+000
2	43.82606883	1.872729E-011	4.427292E-012	0	0.000000E+000
2	43.82608966	4.427292E-012	1.872729E-011	1	0.000000E+000
2	43.82674260	1.872729E-011	4.427292E-012	0	0.000000E+000
2	43.89914528	4.427292E-012	1.872729E-011	1	0.000000E+000
2	43.89974041	1.872729E-011	4.427292E-012	0	0.000000E+000
2	43.91785139	4.427292E-012	1.872729E-011	1	0.000000E+000
2	43.91797684	1.872729E-011	4.427292E-012	0	0.000000E+000
2	43.93629323	4.427292E-012	1.872729E-011	1	0.000000E+000
2	43.93711500	1.872729E-011	4.427292E-012	0	0.000000E+000
2	43.96295781	4.427292E-012	1.872729E-011	1	0.000000E+000
2	43.96299234	1.872729E-011	4.427292E-012	0	0.000000E+000
2	44.00932999	4.427292E-012	1.872729E-011	1	0.000000E+000
2	44.01032262	1.872729E-011	4.427292E-012	0	0.000000E+000
2	44.01896385	4.427292E-012	1.872729E-011	1	0.000000E+000
2	44.01908718	1.872729E-011	4.427292E-012	0	0.000000E+000
2	59.67547789	4.204615E-012	1.850461E-011	1	0.000000E+000
2	59.67876951	1.850461E-011	4.204615E-012	0	0.000000E+000
2	59.67878679	4.204615E-012	1.850461E-011	1	0.000000E+000
2	59.67936351	1.850461E-011	4.204615E-012	0	0.000000E+000
2	59.69912757	4.204615E-012	1.850461E-011	1	0.000000E+000
2	59.69988723	1.850461E-011	4.204615E-012	0	0.000000E+000
2	59.69990835	4.204615E-012	1.850461E-011	1	0.000000E+000
2	59.70013866	1.850461E-011	4.204615E-012	0	0.000000E+000
2	59.71454964	4.204615E-012	1.850461E-011	1	0.000000E+000
2	59.71527775	1.850461E-011	4.204615E-012	0	0.000000E+000
2	59.77144245	4.362644E-012	1.866264E-011	1	0.000000E+000
2	59.77164649	1.866264E-011	4.362644E-012	0	0.000000E+000
2	59.79938545	4.362644E-012	1.866264E-011	1	0.000000E+000
2	59.79964698	1.866264E-011	4.362644E-012	0	0.000000E+000
2	59.80010985	4.362644E-012	1.866264E-011	1	0.000000E+000
2	59.80218878	1.866264E-011	4.362644E-012	0	0.000000E+000
2	59.80222762	4.362644E-012	1.866264E-011	1	0.000000E+000
2	59.80260872	1.866264E-011	4.362644E-012	0	0.000000E+000
2	59.81426028	4.362644E-012	1.866264E-011	1	0.000000E+000
2	59.81459677	1.866264E-011	4.362644E-012	0	0.000000E+000
2	59.83720875	4.362644E-012	1.866264E-011	1	0.000000E+000
2	59.83819899	1.866264E-011	4.362644E-012	0	0.000000E+000
2	59.83917735	4.362644E-012	1.866264E-011	1	0.000000E+000
2	59.83968248	1.866264E-011	4.362644E-012	0	0.000000E+000
2	75.03267118	4.527629E-012	1.882763E-011	1	0.000000E+000
2	75.03289368	1.882763E-011	4.527629E-012	0	0.000000E+000
2	75.05505843	4.527629E-012	1.882763E-011	1	0.000000E+000
2	75.05636514	1.882763E-011	4.527629E-012	0	0.000000E+000
2	75.12453539	4.527629E-012	1.882763E-011	1	0.000000E+000
2	75.12693618	1.882763E-011	4.527629E-012	0	0.000000E+000
2	75.40420055	4.278005E-012	1.857801E-011	1	0.000000E+000
2	75.40509912	1.857801E-011	4.278005E-012	0	0.000000E+000
2	75.43375299	4.278005E-012	1.857801E-011	1	0.000000E+000
2	75.43904559	1.857801E-011	4.278005E-012	0	0.000000E+000
2	75.46098442	4.278005E-012	1.857801E-011	1	0.000000E+000
2	75.46127972	1.857801E-011	4.278005E-012	0	0.000000E+000
2	75.52479248	4.410793E-012	1.871079E-011	1	0.000000E+000
2	75.52522597	1.871079E-011	4.410793E-012	0	0.000000E+000
2	75.52528757	4.410793E-012	1.871079E-011	1	0.000000E+000
2	75.52616733	1.871079E-011	4.410793E-012	0	0.000000E+000
2	75.53065072	4.410793E-012	1.871079E-011	1	0.000000E+000
2	75.53230294	1.871079E-011	4.410793E-012	0	0.000000E+000
2	75.53805391	4.410793E-012	1.871079E-011	1	0.000000E+000
2	75.53819309	1.871079E-011	4.410793E-012	0	0.000000E+000
2	75.57153389	4.410793E-012	1.871079E-011	1	0.000000E+000
2	75.57157927	1.871079E-011	4.410793E-012	0	0.000000E+000
2	75.60273179	4.410793E-012	1.871079E-011	1	0.000000E+000
2	75.60355317	1.871079E-011	4.410793E-012	0	0.000000E+000
2	75.60358066	4.410793E-012	1.871079E-011	1	0.000000E+000
2	75.60385419	1.871079E-011	4.410793E-012	0	0.000000E+000
2	75.61998842	4.410793E-012	1.871079E-011	1	0.000000E+000
2	75.62040891	1.871079E-011	4.410793E-012	0	0.000000E+000
2	75.63362578	4.410793E-012	1.871079E-011	1	0.000000E+000
2	75.63417783	1.871079E-011	4.410793E-012	0	0.000000E+000
2	75.63573292	4.410793E-012	1.871079E-011	1	0.000000E+000
2	75.63786115	1.871079E-011	4.410793E-012	0	0.000000E+000
2	75.63790214	4.410793E-012	1.871079E-011	1	0.000000E+000
2	75.63922742	1.871079E-011	4.410793E-012	0	0.000000E+000
2	75.63925591	4.410793E-012	1.871079E-011	1	0.000000E+000
2	75.64199157	1.871079E-011	4.410793E-012	0	0.000000E+000
2	75.64201650	4.410793E-012	1.871079E-011	1	0.000000E+000
2	75.64479174	1.871079E-011	4.410793E-012	0	0.000000E+000
2	75.64481398	4.410793E-012	1.871079E-011	1	0.000000E+000
2	75.64521679	1.871079E-011	4.410793E-012	0	0.000000E+000
2	75.70093651	4.360352E-012	1.866035E-011	1	0.000000E+000
2	75.70214623	1.866035E-011	4.360352E-012	0	0.000000E+000
2	75.71520928	4.360352E-012	1.866035E-011	1	0.000000E+000
2	75.71684680	1.866035E-011	4.360352E-012	0	0.000000E+000
2	75.72030246	4.360352E-012	1.866035E-011	1	0.000000E+000
2	75.72235543	1.866035E-011	4.360352E-012	0	0.000000E+000
2	75.73624500	4.360352E-012	1.866035E-011	1	0.000000E+000
2	75.73843717	1.866035E-011	4.360352E-012	0	0.000000E+000
2	75.74659681	4.360352E-012	1.866035E-011	1	0.000000E+000
2	75.75158736	1.866035E-011	4.360352E-012	0	0.000000E+000
2	75.80994182	4.360352E-012	1.866035E-011	1	0.000000E+000
2	75.81174558	1.866035E-011	4.360352E-012	0	0.000000E+000
2	75.81179919	4.360352E-012	1.866035E-011	1	0.000000E+000
2	75.81955040	1.866035E-011	4.360352E-012	0	0.000000E+000
2	75.81958270	4.360352E-012	1.866035E-011	1	0.000000E+000
2	75.81992762	1.866035E-011	4.360352E-012	0	0.000000E+000
2	75.83739864	4.360352E-012	1.866035E-011	1	0.000000E+000
2	75.83954619	1.866035E-011	4.360352E-012	0	0.000000E+000
2	75.85657769	4.360352E-012	1.866035E-011	1	0.000000E+000
2	75.85684826	1.866035E-011	4.360352E-012	0	0.000000E+000
2	75.85686393	4.360352E-012	1.866035E-011	1	0.000000E+000
2	75.85729904	1.866035E-011	4.360352E-012	0	0.000000E+000
2	76.17173521	4.396801E-012	1.869680E-011	1	0.000000E+000
2	76.17337860	1.869680E-011	4.396801E-012	0	0.000000E+000
2	76.17340666	4.396801E-012	1.869680E-011	1	0.000000E+000
2	76.17425306	1.869680E-011	4.396801E-012	0	0.000000E+000
2	76.26241376	4.396801E-012	1.869680E-011	1	0.000000E+000
2	76.26250490	1.869680E-011	4.396801E-012	0	0.000000E+000
2	76.26252851	4.396801E-012	1.869680E-011	1	0.000000E+000
2	76.26381482	1.869680E-011	4.396801E-012	0	0.000000E+000
2	76.26383459	4.396801E-012	1.869680E-011	1	0.000000E+000
2	76.26481041	1.869680E-011	4.396801E-012	0	0.000000E+000
2	76.27987656	4.396801E-012	1.869680E-011	1	0.000000E+000
2	76.28213749	1.869680E-011	4.396801E-012	0	0.000000E+000
2	76.28217375	4.396801E-012	1.869680E-011	1	0.000000E+000
2	76.28293773	1.869680E-011	4.396801E-012	0	0.000000E+000
2	76.28297680	4.396801E-012	1.869680E-011	1	0.000000E+000
2	76.28510225	1.869680E-011	4.396801E-012	0	0.000000E+000
2	76.28512307	4.396801E-012	1.869680E-011	1	0.000000E+000
2	76.28586007	1.869680E-011	4.396801E-012	0	0.000000E+000
2	76.30169556	4.396801E-012	1.869680E-011	1	0.000000E+000
2	76.30196417	1.869680E-011	4.396801E-012	0	0.000000E+000
2	76.30201739	4.396801E-012	1.869680E-011	1	0.000000E+000
2	76.30312984	1.869680E-011	4.396801E-012	0	0.000000E+000
2	76.32450840	4.396801E-012	1.869680E-011	1	0.000000E+000
2	76.32518642	1.869680E-011	4.396801E-012	0	0.000000E+000
2	76.33694655	4.396801E-012	1.869680E-011	1	0.000000E+000
2	76.33723413	1.869680E-011	4.396801E-012	0	0.000000E+000
2	76.33728507	4.396801E-012	1.869680E-011	1	0.000000E+000
2	76.33796426	1.869680E-011	4.396801E-012	0	0.000000E+000
2	76.37304309	4.396801E-012	1.869680E-011	1	0.000000E+000
2	76.37394280	1.869680E-011	4.396801E-012	0	0.000000E+000
2	76.37397879	4.396801E-012	1.869680E-011	1	0.000000E+000
2	76.37579274	1.869680E-011	4.396801E-012	0	0.000000E+000
2	76.40143803	4.396801E-012	1.869680E-011	1	0.000000E+000
2	76.40223725	1.869680E-011	4.396801E-012	0	0.000000E+000
2	76.42084761	4.396801E-012	1.869680E-011	1	0.000000E+000
2	76.42101105	1.869680E-011	4.396801E-012	0	0.000000E+000
2	76.42102040	4.396801E-012	1.869680E-011	1	0.000000E+000
2	76.42163372	1.869680E-011	4.396801E-012	0	0.000000E+000
2	76.42169547	4.396801E-012	1.869680E-011	1	0.000000E+000
2	76.42245248	1.869680E-011	4.396801E-012	0	0.000000E+000
2	76.44057666	4.396801E-012	1.869680E-011	1	0.000000E+000
2	76.44067202	1.869680E-011	4.396801E-012	0	0.000000E+000
2	76.49640985	4.256378E-012	1.855638E-011	1	0.000000E+000
2	76.49718002	1.855638E-011	4.256378E-012	0	0.000000E+000
2	76.49736396	4.256378E-012	1.855638E-011	1	0.000000E+000
2	76.49906898	1.855638E-011	4.256378E-012	0	0.000000E+000
2	76.50303423	4.256378E-012	1.855638E-011	1	0.000000E+000
2	76.50549512	1.855638E-011	4.256378E-012	0	0.000000E+000
2	76.56296249	4.256378E-012	1.855638E-011	1	0.000000E+000
2	76.56321719	1.855638E-011	4.256378E-012	0	0.000000E+000
2	76.56323209	4.256378E-012	1.855638E-011	1	0.000000E+000
2	76.56329449	1.855638E-011	4.256378E-012	0	0.000000E+000
2	76.58084942	4.256378E-012	1.855638E-011	1	0.000000E+000
2	76.58198090	1.855638E-011	4.256378E-012	0	0.000000E+000
2	76.58296102	4.256378E-012	1.855638E-011	1	0.000000E+000
2	76.58547101	1.855638E-011	4.256378E-012	0	0.000000E+000
2	76.58547536	4.256378E-012	1.855638E-011	1	0.000000E+000
2	76.58741779	1.855638E-011	4.256378E-012	0	0.000000E+000
2	76.60273997	4.256378E-012	1.855638E-011	1	0.000000E+000
2	76.60600870	1.855638E-011	4.256378E-012	0	0.000000E+000
2	76.62595947	4.256378E-012	1.855638E-011	1	0.000000E+000
2	76.62612462	1.855638E-011	4.256378E-012	0	0.000000E+000
2	76.67762206	4.256378E-012	1.855638E-011	1	0.000000E+000
2	76.67846739	1.855638E-011	4.256378E-012	0	0.000000E+000
2	76.68245123	4.256378E-012	1.855638E-011	1	0.000000E+000
2	76.68336207	1.855638E-011	4.256378E-012	0	0.000000E+000
2	76.72422637	4.256378E-012	1.855638E-011	1	0.000000E+000
2	76.72579369	1.855638E-011	4.256378E-012	0	0.000000E+000
2	76.81540693	4.390955E-012	1.869095E-011	1	0.000000E+000
2	76.81581821	1.869095E-011	4.390955E-012	0	0.000000E+000
2	76.82704641	4.390955E-012	1.869095E-011	1	0.000000E+000
2	76.83043460	1.869095E-011	4.390955E-012	0	0.000000E+000
2	76.83096014	4.390955E-012	1.869095E-011	1	0.000000E+000
2	76.83124425	1.869095E-011	4.390955E-012	0	0.000000E+000
2	76.84571511	4.390955E-012	1.869095E-011	1	0.000000E+000
2	76.84628488	1.869095E-011	4.390955E-012	0	0.000000E+000
2	76.85997118	4.390955E-012	1.869095E-011	1	0.000000E+000
2	76.85997401	1.869095E-011	4.390955E-012	0	0.000000E+000
2	76.86922844	4.390955E-012	1.869095E-011	1	0.000000E+000
2	76.86996106	1.869095E-011	4.390955E-012	0	0.000000E+000
2	76.88289618	4.390955E-012	1.869095E-011	1	0.000000E+000
2	76.88349223	1.869095E-011	4.390955E-012	0	0.000000E+000
2	76.89798790	4.390955E-012	1.869095E-011	1	0.000000E+000
2	76.89805678	1.869095E-011	4.390955E-012	0	0.000000E+000
2	76.91504063	4.390955E-012	1.869095E-011	1	0.000000E+000
2	76.91649479	1.869095E-011	4.390955E-012	0	0.000000E+000
2	76.93577275	4.390955E-012	1.869095E-011	1	0.000000E+000
2	76.93603571	1.869095E-011	4.390955E-012	0	0.000000E+000
2	76.93607317	4.390955E-012	1.869095E-011	1	0.000000E+000
2	76.93652850	1.869095E-011	4.390955E-012	0	0.000000E+000
2	76.93658023	4.390955E-012	1.869095E-011	1	0.000000E+000
2	76.93693522	1.869095E-011	4.390955E-012	0	0.000000E+000
2	76.94221330	4.390955E-012	1.869095E-011	1	0.000000E+000
2	76.94258541	1.869095E-011	4.390955E-012	0	0.000000E+000
2	76.94261923	4.390955E-012	1.869095E-011	1	0.000000E+000
2	76.94318937	1.869095E-011	4.390955E-012	0	0.000000E+000
2	77.11440153	4.288194E-012	1.858819E-011	1	0.000000E+000
2	77.11575821	1.858819E-011	4.288194E-012	0	0.000000E+000
2	77.11584830	4.288194E-012	1.858819E-011	1	0.000000E+000
2	77.11786531	1.858819E-011	4.288194E-012	0	0.000000E+000
2	77.13619930	4.288194E-012	1.858819E-011	1	0.000000E+000
2	77.13674587	1.858819E-011	4.288194E-012	0	0.000000E+000
2	77.16646893	4.288194E-012	1.858819E-011	1	0.000000E+000
2	77.16701076	1.858819E-011	4.288194E-012	0	0.000000E+000
2	77.16702461	4.288194E-012	1.858819E-011	1	0.000000E+000
2	77.16790851	1.858819E-011	4.288194E-012	0	0.000000E+000
2	77.18561512	4.288194E-012	1.858819E-011	1	0.000000E+000
2	77.18584636	1.858819E-011	4.288194E-012	0	0.000000E+000
2	77.21242140	4.288194E-012	1.858819E-011	1	0.000000E+000
2	77.21336744	1.858819E-011	4.288194E-012	0	0.000000E+000
2	77.23698190	4.288194E-012	1.858819E-011	1	0.000000E+000
2	77.24459518	1.858819E-011	4.288194E-012	0	0.000000E+000
2	77.24483260	4.288194E-012	1.858819E-011	1	0.000000E+000
2	77.24559632	1.858819E-011	4.288194E-012	0	0.000000E+000
2	77.24561163	4.288194E-012	1.858819E-011	1	0.000000E+000
2	77.24745595	1.858819E-011	4.288194E-012	0	0.000000E+000
2	77.26075089	4.288194E-012	1.858819E-011	1	0.000000E+000
2	77.26153127	1.858819E-011	4.288194E-012	0	0.000000E+000
2	77.27170791	4.288194E-012	1.858819E-011	1	0.000000E+000
2	77.27320017	1.858819E-011	4.288194E-012	0	0.000000E+000
2	77.29086681	4.288194E-012	1.858819E-011	1	0.000000E+000
2	77.29252205	1.858819E-011	4.288194E-012	0	0.000000E+000
2	77.32345940	4.288194E-012	1.858819E-011	1	0.000000E+000
2	77.32437966	1.858819E-011	4.288194E-012	0	0.000000E+000
2	77.36287459	4.288194E-012	1.858819E-011	1	0.000000E+000
2	77.36386164	1.858819E-011	4.288194E-012	0	0.000000E+000
2	77.36392509	4.288194E-012	1.858819E-011	1	0.000000E+000
2	77.36531310	1.858819E-011	4.288194E-012	0	0.000000E+000
2	77.37271706	4.288194E-012	1.858819E-011	1	0.000000E+000
2	77.37400530	1.858819E-011	4.288194E-012	0	0.000000E+000
2	77.37684170	4.288194E-012	1.858819E-011	1	0.000000E+000
2	77.37685466	1.858819E-011	4.288194E-012	0	0.000000E+000
2	77.39776992	4.288194E-012	1.858819E-011	1	0.000000E+000
2	77.39862230	1.858819E-011	4.288194E-012	0	0.000000E+000
2	77.39863306	4.288194E-012	1.858819E-011	1	0.000000E+000
2	77.39998028	1.858819E-011	4.288194E-012	0	0.000000E+000
2	77.40002723	4.288194E-012	1.858819E-011	1	0.000000E+000
2	77.40149118	1.858819E-011	4.288194E-012	0	0.000000E+000
2	77.40155897	4.288194E-012	1.858819E-011	1	0.000000E+000
2	77.40173603	1.858819E-011	4.288194E-012	0	0.000000E+000
2	77.43806114	4.288194E-012	1.858819E-011	1	0.000000E+000
2	77.43860547	1.858819E-011	4.288194E-012	0	0.000000E+000
2	77.43866848	4.288194E-012	1.858819E-011	1	0.000000E+000
2	77.43898516	1.858819E-011	4.288194E-012	0	0.000000E+000
2	77.43900446	4.288194E-012	1.858819E-011	1	0.000000E+000
2	77.43948850	1.858819E-011	4.288194E-012	0	0.000000E+000
2	77.43952746	4.288194E-012	1.858819E-011	1	0.000000E+000
2	77.44249855	1.858819E-011	4.288194E-012	0	0.000000E+000
2	77.44255212	4.288194E-012	1.858819E-011	1	0.000000E+000
2	77.44498153	1.858819E-011	4.288194E-012	0	0.000000E+000
2	78.45923960	4.357677E-012	1.865768E-011	1	0.000000E+000
2	78.45943211	1.865768E-011	4.357677E-012	0	0.000000E+000
2	78.47456570	4.357677E-012	1.865768E-011	1	0.000000E+000
2	78.47808588	1.865768E-011	4.357677E-012	0	0.000000E+000
2	78.57478683	4.357677E-012	1.865768E-011	1	0.000000E+000
2	78.57580701	1.865768E-011	4.357677E-012	0	0.000000E+000
2	78.57583120	4.357677E-012	1.865768E-011	1	0.000000E+000
2	78.57651449	1.865768E-011	4.357677E-012	0	0.000000E+000
2	78.57653667	4.357677E-012	1.865768E-011	1	0.000000E+000
2	78.57662099	1.865768E-011	4.357677E-012	0	0.000000E+000
2	78.59461687	4.357677E-012	1.865768E-011	1	0.000000E+000
2	78.59476441	1.865768E-011	4.357677E-012	0	0.000000E+000
2	78.66321590	4.524887E-012	1.882489E-011	1	0.000000E+000
2	78.66325375	1.882489E-011	4.524887E-012	0	0.000000E+000
2	78.66759112	4.524887E-012	1.882489E-011	1	0.000000E+000
2	78.66949875	1.882489E-011	4.524887E-012	0	0.000000E+000
2	78.66953393	4.524887E-012	1.882489E-011	1	0.000000E+000
2	78.66998105	1.882489E-011	4.524887E-012	0	0.000000E+000
2	78.67266181	4.524887E-012	1.882489E-011	1	0.000000E+000
2	78.67289613	1.882489E-011	4.524887E-012	0	0.000000E+000
2	78.69495210	4.524887E-012	1.882489E-011	1	0.000000E+000
2	78.69512648	1.882489E-011	4.524887E-012	0	0.000000E+000
2	78.69517274	4.524887E-012	1.882489E-011	1	0.000000E+000
2	78.69529686	1.882489E-011	4.524887E-012	0	0.000000E+000
2	78.70684368	4.524887E-012	1.882489E-011	1	0.000000E+000
2	78.70849883	1.882489E-011	4.524887E-012	0	0.000000E+000
2	78.74259165	4.524887E-012	1.882489E-011	1	0.000000E+000
2	78.74354751	1.882489E-011	4.524887E-012	0	0.000000E+000
2	78.74355989	4.524887E-012	1.882489E-011	1	0.000000E+000
2	78.74396564	1.882489E-011	4.524887E-012	0	0.000000E+000
2	78.74895386	4.524887E-012	1.882489E-011	1	0.000000E+000
2	78.74918229	1.882489E-011	4.524887E-012	0	0.000000E+000
2	79.71334774	4.440265E-012	1.874027E-011	1	0.000000E+000
2	79.71367177	1.874027E-011	4.440265E-012	0	0.000000E+000
2	79.73409596	4.440265E-012	1.874027E-011	1	0.000000E+000
2	79.73421541	1.874027E-011	4.440265E-012	0	0.000000E+000
2	79.73424257	4.440265E-012	1.874027E-011	1	0.000000E+000
2	79.73704965	1.874027E-011	4.440265E-012	0	0.000000E+000
2	79.76418657	4.440265E-012	1.874027E-011	1	0.000000E+000
2	79.76764055	1.874027E-011	4.440265E-012	0	0.000000E+000
2	79.78157482	4.440265E-012	1.874027E-011	1	0.000000E+000
2	79.78366382	1.874027E-011	4.440265E-012	0	0.000000E+000
2	79.78758026	4.440265E-012	1.874027E-011	1	0.000000E+000
2	79.78770826	1.874027E-011	4.440265E-012	0	0.000000E+000
2	79.82884968	4.440265E-012	1.874027E-011	1	0.000000E+000
2	79.83090531	1.874027E-011	4.440265E-012	0	0.000000E+000
2	79.85603256	4.440265E-012	1.874027E-011	1	0.000000E+000
2	79.85624850	1.874027E-011	4.440265E-012	0	0.000000E+000
2	79.85628572	4.440265E-012	1.874027E-011	1	0.000000E+000
2	79.85781934	1.874027E-011	4.440265E-012	0	0.000000E+000
2	79.89782556	4.440265E-012	1.874027E-011	1	0.000000E+000
2	79.90013480	1.874027E-011	4.440265E-012	0	0.000000E+000
2	79.90016206	4.440265E-012	1.874027E-011	1	0.000000E+000
2	79.90088877	1.874027E-011	4.440265E-012	0	0.000000E+000
2	79.90092068	4.440265E-012	1.874027E-011	1	0.000000E+000
2	79.90134477	1.874027E-011	4.440265E-012	0	0.000000E+000
2	79.90708726	4.440265E-012	1.874027E-011	1	0.000000E+000
2	79.90714193	1.874027E-011	4.440265E-012	0	0.000000E+000
2	79.91121807	4.440265E-012	1.874027E-011	1	0.000000E+000
2	79.91272925	1.874027E-011	4.440265E-012	0	0.000000E+000
2	79.91275108	4.440265E-012	1.874027E-011	1	0.000000E+000
2	79.91381203	1.874027E-011	4.440265E-012	0	0.000000E+000
2	79.91385094	4.440265E-012	1.874027E-011	1	0.000000E+000
2	79.91482434	1.874027E-011	4.440265E-012	0	0.000000E+000
2	79.94310777	4.440265E-012	1.874027E-011	1	0.000000E+000
2	79.94334567	1.874027E-011	4.440265E-012	0	0.000000E+000
2	79.94337984	4.440265E-012	1.874027E-011	1	0.000000E+000
2	79.94661334	1.874027E-011	4.440265E-012	0	0.000000E+000
2	79.96278085	4.440265E-012	1.874027E-011	1	0.000000E+000
2	79.96337412	1.874027E-011	4.440265E-012	0	0.000000E+000
2	79.96400326	4.440265E-012	1.874027E-011	1	0.000000E+000
2	79.96591575	1.874027E-011	4.440265E-012	0	0.000000E+000
2	80.00533653	4.440265E-012	1.874027E-011	1	0.000000E+000
2	80.00559367	1.874027E-011	4.440265E-012	0	0.000000E+000
2	80.00634335	4.440265E-012	1.874027E-011	1	0.000000E+000
2	80.00950189	1.874027E-011	4.440265E-012	0	0.000000E+000
2	80.01550299	4.440265E-012	1.874027E-011	1	0.000000E+000
2	80.01610077	1.874027E-011	4.440265E-012	0	0.000000E+000
2	80.05180344	4.440265E-012	1.874027E-011	1	0.000000E+000
2	80.05343970	1.874027E-011	4.440265E-012	0	0.000000E+000
2	80.05348099	4.440265E-012	1.874027E-011	1	0.000000E+000
2	80.05384778	1.874027E-011	4.440265E-012	0	0.000000E+000
2	80.06174863	4.440265E-012	1.874027E-011	1	0.000000E+000
2	80.06217915	1.874027E-011	4.440265E-012	0	0.000000E+000
2	80.08065696	4.440265E-012	1.874027E-011	1	0.000000E+000
2	80.08287664	1.874027E-011	4.440265E-012	0	0.000000E+000
2	80.10164892	4.440265E-012	1.874027E-011	1	0.000000E+000
2	80.10279215	1.874027E-011	4.440265E-012	0	0.000000E+000
2	80.10729742	4.440265E-012	1.874027E-011	1	0.000000E+000
2	80.10800223	1.874027E-011	4.440265E-012	0	0.000000E+000
2	80.11184564	4.440265E-012	1.874027E-011	1	0.000000E+000
2	80.11279264	1.874027E-011	4.440265E-012	0	0.000000E+000
2	80.11736161	4.440265E-012	1.874027E-011	1	0.000000E+000
2	80.11850139	1.874027E-011	4.440265E-012	0	0.000000E+000
2	80.19937202	4.440265E-012	1.874027E-011	1	0.000000E+000
2	80.19972284	1.874027E-011	4.440265E-012	0	0.000000E+000
2	80.21511338	4.440265E-012	1.874027E-011	1	0.000000E+000
2	80.21662757	1.874027E-011	4.440265E-012	0	0.000000E+000
2	80.28188614	4.440265E-012	1.874027E-011	1	0.000000E+000
2	80.28314179	1.874027E-011	4.440265E-012	0	0.000000E+000
2	80.28315704	4.440265E-012	1.874027E-011	1	0.000000E+000
2	80.28414868	1.874027E-011	4.440265E-012	0	0.000000E+000
2	83.56101971	4.334869E-012	1.863487E-011	1	0.000000E+000
2	83.56131381	1.863487E-011	4.334869E-012	0	0.000000E+000
2	83.56165162	4.334869E-012	1.863487E-011	1	0.000000E+000
2	83.56331265	1.863487E-011	4.334869E-012	0	0.000000E+000
2	83.56431287	4.334869E-012	1.863487E-011	1	0.000000E+000
2	83.56515157	1.863487E-011	4.334869E-012	0	0.000000E+000
2	83.59443912	4.334869E-012	1.863487E-011	1	0.000000E+000
2	83.59491281	1.863487E-011	4.334869E-012	0	0.000000E+000
2	83.60286171	4.334869E-012	1.863487E-011	1	0.000000E+000
2	83.60361031	1.863487E-011	4.334869E-012	0	0.000000E+000
2	83.66198030	4.334869E-012	1.863487E-011	1	0.000000E+000
2	83.66263727	1.863487E-011	4.334869E-012	0	0.000000E+000
2	83.69494371	4.334869E-012	1.863487E-011	1	0.000000E+000
2	83.69675690	1.863487E-011	4.334869E-012	0	0.000000E+000
2	83.69724835	4.334869E-012	1.863487E-011	1	0.000000E+000
2	83.69788654	1.863487E-011	4.334869E-012	0	0.000000E+000
2	83.69869937	4.334869E-012	1.863487E-011	1	0.000000E+000
2	83.69906794	1.863487E-011	4.334869E-012	0	0.000000E+000
2	83.72627978	4.334869E-012	1.863487E-011	1	0.000000E+000
2	83.72738751	1.863487E-011	4.334869E-012	0	0.000000E+000
2	83.72743497	4.334869E-012	1.863487E-011	1	0.000000E+000
2	83.72846898	1.863487E-011	4.334869E-012	0	0.000000E+000
2	83.78089235	4.334869E-012	1.863487E-011	1	0.000000E+000
2	83.78124253	1.863487E-011	4.334869E-012	0	0.000000E+000
2	83.81289012	4.334869E-012	1.863487E-011	1	0.000000E+000
2	83.81430104	1.863487E-011	4.334869E-012	0	0.000000E+000
2	83.83898300	4.334869E-012	1.863487E-011	1	0.000000E+000
2	83.83904612	1.863487E-011	4.334869E-012	0	0.000000E+000
2	83.83910780	4.334869E-012	1.863487E-011	1	0.000000E+000
2	83.84046063	1.863487E-011	4.334869E-012	0	0.000000E+000
2	83.84047303	4.334869E-012	1.863487E-011	1	0.000000E+000
2	83.84161134	1.863487E-011	4.334869E-012	0	0.000000E+000
2	83.84822742	4.334869E-012	1.863487E-011	1	0.000000E+000
2	83.84867041	1.863487E-011	4.334869E-012	0	0.000000E+000
2	83.84869844	4.334869E-012	1.863487E-011	1	0.000000E+000
2	83.84948104	1.863487E-011	4.334869E-012	0	0.000000E+000
2	83.85000340	4.334869E-012	1.863487E-011	1	0.000000E+000
2	83.85102059	1.863487E-011	4.334869E-012	0	0.000000E+000
2	83.86073953	4.334869E-012	1.863487E-011	1	0.000000E+000
2	83.86142193	1.863487E-011	4.334869E-012	0	0.000000E+000
2	83.88756093	4.334869E-012	1.863487E-011	1	0.000000E+000
2	83.88766679	1.863487E-011	4.334869E-012	0	0.000000E+000
2	83.93022430	4.334869E-012	1.863487E-011	1	0.000000E+000
2	83.93209418	1.863487E-011	4.334869E-012	0	0.000000E+000
2	83.93209505	4.334869E-012	1.863487E-011	1	0.000000E+000
2	83.93300967	1.863487E-011	4.334869E-012	0	0.000000E+000
2	83.93303897	4.334869E-012	1.863487E-011	1	0.000000E+000
2	83.93548155	1.863487E-011	4.334869E-012	0	0.000000E+000
2	83.93549772	4.334869E-012	1.863487E-011	1	0.000000E+000
2	83.93572411	1.863487E-011	4.334869E-012	0	0.000000E+000
2	83.94347091	4.334869E-012	1.863487E-011	1	0.000000E+000
2	83.94348603	1.863487E-011	4.334869E-012	0	0.000000E+000
2	83.97163238	4.334869E-012	1.863487E-011	1	0.000000E+000
2	83.97184914	1.863487E-011	4.334869E-012	0	0.000000E+000
2	84.03772123	4.443263E-012	1.874326E-011	1	0.000000E+000
2	84.03925413	1.874326E-011	4.443263E-012	0	0.000000E+000
2	84.04322411	4.443263E-012	1.874326E-011	1	0.000000E+000
2	84.04380919	1.874326E-011	4.443263E-012	0	0.000000E+000
2	84.13024287	4.443263E-012	1.874326E-011	1	0.000000E+000
2	84.13033257	1.874326E-011	4.443263E-012	0	0.000000E+000
2	84.13398903	4.443263E-012	1.874326E-011	1	0.000000E+000
2	84.13549115	1.874326E-011	4.443263E-012	0	0.000000E+000
2	84.13555247	4.443263E-012	1.874326E-011	1	0.000000E+000
2	84.13570571	1.874326E-011	4.443263E-012	0	0.000000E+000
2	84.19809937	4.443263E-012	1.874326E-011	1	0.000000E+000
2	84.19926393	1.874326E-011	4.443263E-012	0	0.000000E+000
2	84.23655967	4.443263E-012	1.874326E-011	1	0.000000E+000
2	84.23750935	1.874326E-011	4.443263E-012	0	0.000000E+000
2	84.85248973	4.343136E-012	1.864314E-011	1	0.000000E+000
2	84.85252636	1.864314E-011	4.343136E-012	0	0.000000E+000
2	84.87258476	4.343136E-012	1.864314E-011	1	0.000000E+000
2	84.87308744	1.864314E-011	4.343136E-012	0	0.000000E+000
2	84.87405495	4.343136E-012	1.864314E-011	1	0.000000E+000
2	84.87545362	1.864314E-011	4.343136E-012	0	0.000000E+000
2	84.87547214	4.343136E-012	1.864314E-011	1	0.000000E+000
2	84.87688798	1.864314E-011	4.343136E-012	0	0.000000E+000
2	84.90310275	4.343136E-012	1.864314E-011	1	0.000000E+000
2	84.90347109	1.864314E-011	4.343136E-012	0	0.000000E+000
2	84.90349805	4.343136E-012	1.864314E-011	1	0.000000E+000
2	84.90384039	1.864314E-011	4.343136E-012	0	0.000000E+000
2	84.90949915	4.343136E-012	1.864314E-011	1	0.000000E+000
2	84.91107313	1.864314E-011	4.343136E-012	0	0.000000E+000
2	84.92978321	4.343136E-012	1.864314E-011	1	0.000000E+000
2	84.92994162	1.864314E-011	4.343136E-012	0	0.000000E+000
2	84.93585204	4.343136E-012	1.864314E-011	1	0.000000E+000
2	84.93670820	1.864314E-011	4.343136E-012	0	0.000000E+000
2	84.95737818	4.343136E-012	1.864314E-011	1	0.000000E+000
2	84.95824758	1.864314E-011	4.343136E-012	0	0.000000E+000
2	84.96609458	4.343136E-012	1.864314E-011	1	0.000000E+000
2	84.96959059	1.864314E-011	4.343136E-012	0	0.000000E+000
2	84.98078837	4.343136E-012	1.864314E-011	1	0.000000E+000
2	84.98151039	1.864314E-011	4.343136E-012	0	0.000000E+000
2	84.99201970	4.343136E-012	1.864314E-011	1	0.000000E+000
2	84.99220733	1.864314E-011	4.343136E-012	0	0.000000E+000
2	84.99222514	4.343136E-012	1.864314E-011	1	0.000000E+000
2	84.99640471	1.864314E-011	4.343136E-012	0	0.000000E+000
2	85.00732130	4.343136E-012	1.864314E-011	1	0.000000E+000
2	85.00794513	1.864314E-011	4.343136E-012	0	0.000000E+000
2	85.00796468	4.343136E-012	1.864314E-011	1	0.000000E+000
2	85.00881035	1.864314E-011	4.343136E-012	0	0.000000E+000
2	85.01442555	4.343136E-012	1.864314E-011	1	0.000000E+000
2	85.01539996	1.864314E-011	4.343136E-012	0	0.000000E+000
2	85.01542135	4.343136E-012	1.864314E-011	1	0.000000E+000
2	85.01717488	1.864314E-011	4.343136E-012	0	0.000000E+000
2	85.01719125	4.343136E-012	1.864314E-011	1	0.000000E+000
2	85.01900819	1.864314E-011	4.343136E-012	0	0.000000E+000
2	85.01907557	4.343136E-012	1.864314E-011	1	0.000000E+000
2	85.02079713	1.864314E-011	4.343136E-012	0	0.000000E+000
2	85.02109010	4.343136E-012	1.864314E-011	1	0.000000E+000
2	85.02203615	1.864314E-011	4.343136E-012	0	0.000000E+000
2	85.07676477	4.343136E-012	1.864314E-011	1	0.000000E+000
2	85.08127000	1.864314E-011	4.343136E-012	0	0.000000E+000
2	85.11689734	4.343136E-012	1.864314E-011	1	0.000000E+000
2	85.11745526	1.864314E-011	4.343136E-012	0	0.000000E+000
2	85.12388056	4.343136E-012	1.864314E-011	1	0.000000E+000
2	85.12623136	1.864314E-011	4.343136E-012	0	0.000000E+000
2	85.14277775	4.343136E-012	1.864314E-011	1	0.000000E+000
2	85.14334245	1.864314E-011	4.343136E-012	0	0.000000E+000
2	85.14337168	4.343136E-012	1.864314E-011	1	0.000000E+000
2	85.14341171	1.864314E-011	4.343136E-012	0	0.000000E+000
2	85.17338631	4.343136E-012	1.864314E-011	1	0.000000E+000
2	85.17622871	1.864314E-011	4.343136E-012	0	0.000000E+000
2	85.28166326	4.271635E-012	1.857164E-011	1	0.000000E+000
2	85.28202163	1.857164E-011	4.271635E-012	0	0.000000E+000
2	85.30466976	4.271635E-012	1.857164E-011	1	0.000000E+000
2	85.30705261	1.857164E-011	4.271635E-012	0	0.000000E+000
2	85.31162580	4.271635E-012	1.857164E-011	1	0.000000E+000
2	85.31249611	1.857164E-011	4.271635E-012	0	0.000000E+000
2	85.31255455	4.271635E-012	1.857164E-011	1	0.000000E+000
2	85.31390700	1.857164E-011	4.271635E-012	0	0.000000E+000
2	85.32866014	4.271635E-012	1.857164E-011	1	0.000000E+000
2	85.33256293	1.857164E-011	4.271635E-012	0	0.000000E+000
2	85.40142185	4.480574E-012	1.878057E-011	1	0.000000E+000
2	85.40220687	1.878057E-011	4.480574E-012	0	0.000000E+000
2	85.40504304	4.480574E-012	1.878057E-011	1	0.000000E+000
2	85.40514180	1.878057E-011	4.480574E-012	0	0.000000E+000
2	85.42163002	4.480574E-012	1.878057E-011	1	0.000000E+000
2	85.42169388	1.878057E-011	4.480574E-012	0	0.000000E+000
2	85.44103540	4.480574E-012	1.878057E-011	1	0.000000E+000
2	85.44371825	1.878057E-011	4.480574E-012	0	0.000000E+000
2	85.44800566	4.480574E-012	1.878057E-011	1	0.000000E+000
2	85.45087271	1.878057E-011	4.480574E-012	0	0.000000E+000
2	85.47077262	4.480574E-012	1.878057E-011	1	0.000000E+000
2	85.47095039	1.878057E-011	4.480574E-012	0	0.000000E+000
2	85.47101312	4.480574E-012	1.878057E-011	1	0.000000E+000
2	85.47107845	1.878057E-011	4.480574E-012	0	0.000000E+000
2	85.48545034	4.480574E-012	1.878057E-011	1	0.000000E+000
2	85.48758521	1.878057E-011	4.480574E-012	0	0.000000E+000
2	85.52446538	4.480574E-012	1.878057E-011	1	0.000000E+000
2	85.52515863	1.878057E-011	4.480574E-012	0	0.000000E+000
2	85.53104002	4.480574E-012	1.878057E-011	1	0.000000E+000
2	85.53126255	1.878057E-011	4.480574E-012	0	0.000000E+000
2	85.53861786	4.480574E-012	1.878057E-011	1	0.000000E+000
2	85.53894850	1.878057E-011	4.480574E-012	0	0.000000E+000
2	85.53942411	4.480574E-012	1.878057E-011	1	0.000000E+000
2	85.53943749	1.878057E-011	4.480574E-012	0	0.000000E+000
2	85.56390878	4.480574E-012	1.878057E-011	1	0.000000E+000
2	85.56478807	1.878057E-011	4.480574E-012	0	0.000000E+000
2	85.62016213	4.480574E-012	1.878057E-011	1	0.000000E+000
2	85.62052086	1.878057E-011	4.480574E-012	0	0.000000E+000
2	85.62054837	4.480574E-012	1.878057E-011	1	0.000000E+000
2	85.62079568	1.878057E-011	4.480574E-012	0	0.000000E+000
2	85.62083034	4.480574E-012	1.878057E-011	1	0.000000E+000
2	85.62089596	1.878057E-011	4.480574E-012	0	0.000000E+000
2	85.62093907	4.480574E-012	1.878057E-011	1	0.000000E+000
2	85.62260816	1.878057E-011	4.480574E-012	0	0.000000E+000
2	85.62265206	4.480574E-012	1.878057E-011	1	0.000000E+000
2	85.62620114	1.878057E-011	4.480574E-012	0	0.000000E+000
2	85.65957033	4.480574E-012	1.878057E-011	1	0.000000E+000
2	85.65965121	1.878057E-011	4.480574E-012	0	0.000000E+000
2	85.65966166	4.480574E-012	1.878057E-011	1	0.000000E+000
2	85.65972023	1.878057E-011	4.480574E-012	0	0.000000E+000
2	85.67954809	4.480574E-012	1.878057E-011	1	0.000000E+000
2	85.68139661	1.878057E-011	4.480574E-012	0	0.000000E+000
2	85.68140318	4.480574E-012	1.878057E-011	1	0.000000E+000
2	85.68185062	1.878057E-011	4.480574E-012	0	0.000000E+000
2	85.70748473	4.480574E-012	1.878057E-011	1	0.000000E+000
2	85.70774937	1.878057E-011	4.480574E-012	0	0.000000E+000
2	85.70777305	4.480574E-012	1.878057E-011	1	0.000000E+000
2	85.70806957	1.878057E-011	4.480574E-012	0	0.000000E+000
2	85.72415699	4.480574E-012	1.878057E-011	1	0.000000E+000
2	85.72423727	1.878057E-011	4.480574E-012	0	0.000000E+000
2	85.75085069	4.480574E-012	1.878057E-011	1	0.000000E+000
2	85.75238986	1.878057E-011	4.480574E-012	0	0.000000E+000
2	85.77519729	4.480574E-012	1.878057E-011	1	0.000000E+000
2	85.77711994	1.878057E-011	4.480574E-012	0	0.000000E+000
2	85.80743903	4.480574E-012	1.878057E-011	1	0.000000E+000
2	85.80760922	1.878057E-011	4.480574E-012	0	0.000000E+000
2	85.83111392	4.480574E-012	1.878057E-011	1	0.000000E+000
2	85.83156139	1.878057E-011	4.480574E-012	0	0.000000E+000
2	85.83886163	4.480574E-012	1.878057E-011	1	0.000000E+000
2	85.84018915	1.878057E-011	4.480574E-012	0	0.000000E+000
2	85.84129597	4.480574E-012	1.878057E-011	1	0.000000E+000
2	85.84206033	1.878057E-011	4.480574E-012	0	0.000000E+000
2	85.85909617	4.480574E-012	1.878057E-011	1	0.000000E+000
2	85.85955207	1.878057E-011	4.480574E-012	0	0.000000E+000
2	85.86758773	4.480574E-012	1.878057E-011	1	0.000000E+000
2	85.86796321	1.878057E-011	4.480574E-012	0	0.000000E+000
2	85.86800163	4.480574E-012	1.878057E-011	1	0.000000E+000
2	85.86818941	1.878057E-011	4.480574E-012	0	0.000000E+000
2	85.86822241	4.480574E-012	1.878057E-011	1	0.000000E+000
2	85.86869913	1.878057E-011	4.480574E-012	0	0.000000E+000
2	85.87676604	4.480574E-012	1.878057E-011	1	0.000000E+000
2	85.87760373	1.878057E-011	4.480574E-012	0	0.000000E+000
2	85.87764131	4.480574E-012	1.878057E-011	1	0.000000E+000
2	85.87815173	1.878057E-011	4.480574E-012	0	0.000000E+000
2	85.90377465	4.480574E-012	1.878057E-011	1	0.000000E+000
2	85.90407662	1.878057E-011	4.480574E-012	0	0.000000E+000
2	85.90410570	4.480574E-012	1.878057E-011	1	0.000000E+000
2	85.90472788	1.878057E-011	4.480574E-012	0	0.000000E+000
2	85.94092382	4.480574E-012	1.878057E-011	1	0.000000E+000
2	85.94218930	1.878057E-011	4.480574E-012	0	0.000000E+000
2	85.95946457	4.480574E-012	1.878057E-011	1	0.000000E+000
2	85.96585459	1.878057E-011	4.480574E-012	0	0.000000E+000
2	85.99335020	4.480574E-012	1.878057E-011	1	0.000000E+000
2	85.99589273	1.878057E-011	4.480574E-012	0	0.000000E+000
2	85.99590709	4.480574E-012	1.878057E-011	1	0.000000E+000
2	85.99744012	1.878057E-011	4.480574E-012	0	0.000000E+000
2	86.00622058	4.480574E-012	1.878057E-011	1	0.000000E+000
2	86.00711919	1.878057E-011	4.480574E-012	0	0.000000E+000
2	86.04595371	4.480574E-012	1.878057E-011	1	0.000000E+000
2	86.04600790	1.878057E-011	4.480574E-012	0	0.000000E+000
2	86.06421156	4.480574E-012	1.878057E-011	1	0.000000E+000
2	86.06520749	1.878057E-011	4.480574E-012	0	0.000000E+000
2	86.06524704	4.480574E-012	1.878057E-011	1	0.000000E+000
2	86.06568798	1.878057E-011	4.480574E-012	0	0.000000E+000
2	86.06570753	4.480574E-012	1.878057E-011	1	0.000000E+000
2	86.06750400	1.878057E-011	4.480574E-012	0	0.000000E+000
2	86.07105918	4.480574E-012	1.878057E-011	1	0.000000E+000
2	86.07150401	1.878057E-011	4.480574E-012	0	0.000000E+000
2	86.07153409	4.480574E-012	1.878057E-011	1	0.000000E+000
2	86.07294285	1.878057E-011	4.480574E-012	0	0.000000E+000
2	86.16118924	4.480574E-012	1.878057E-011	1	0.000000E+000
2	86.16175027	1.878057E-011	4.480574E-012	0	0.000000E+000
2	86.17429659	4.480574E-012	1.878057E-011	1	0.000000E+000
2	86.17677987	1.878057E-011	4.480574E-012	0	0.000000E+000
2	86.17758097	4.480574E-012	1.878057E-011	1	0.000000E+000
2	86.17759663	1.878057E-011	4.480574E-012	0	0.000000E+000
2	86.18103238	4.480574E-012	1.878057E-011	1	0.000000E+000
2	86.18147964	1.878057E-011	4.480574E-012	0	0.000000E+000
2	86.18151807	4.480574E-012	1.878057E-011	1	0.000000E+000
2	86.18213264	1.878057E-011	4.480574E-012	0	0.000000E+000
2	86.18215900	4.480574E-012	1.878057E-011	1	0.000000E+000
2	86.18656588	1.878057E-011	4.480574E-012	0	0.000000E+000
2	86.20986152	4.480574E-012	1.878057E-011	1	0.000000E+000
2	86.21172368	1.878057E-011	4.480574E-012	0	0.000000E+000
2	86.24007934	4.480574E-012	1.878057E-011	1	0.000000E+000
2	86.24015699	1.878057E-011	4.480574E-012	0	0.000000E+000
2	86.25308221	4.480574E-012	1.878057E-011	1	0.000000E+000
2	86.25321885	1.878057E-011	4.480574E-012	0	0.000000E+000
2	86.25323128	4.480574E-012	1.878057E-011	1	0.000000E+000
2	86.25489156	1.878057E-011	4.480574E-012	0	0.000000E+000
2	86.27816657	4.480574E-012	1.878057E-011	1	0.000000E+000
2	86.27824241	1.878057E-011	4.480574E-012	0	0.000000E+000
2	86.31257005	4.335027E-012	1.863503E-011	1	0.000000E+000
2	86.31326391	1.863503E-011	4.335027E-012	0	0.000000E+000
2	86.33463551	4.335027E-012	1.863503E-011	1	0.000000E+000
2	86.33468720	1.863503E-011	4.335027E-012	0	0.000000E+000
2	86.35504193	4.335027E-012	1.863503E-011	1	0.000000E+000
2	86.35545319	1.863503E-011	4.335027E-012	0	0.000000E+000
2	86.39086983	4.502639E-012	1.880264E-011	1	0.000000E+000
2	86.39130234	1.880264E-011	4.502639E-012	0	0.000000E+000
2	86.39136985	4.502639E-012	1.880264E-011	1	0.000000E+000
2	86.39141246	1.880264E-011	4.502639E-012	0	0.000000E+000
2	86.41543979	4.502639E-012	1.880264E-011	1	0.000000E+000
2	86.41616607	1.880264E-011	4.502639E-012	0	0.000000E+000
2	86.41801967	4.502639E-012	1.880264E-011	1	0.000000E+000
2	86.41832726	1.880264E-011	4.502639E-012	0	0.000000E+000
2	86.41834572	4.502639E-012	1.880264E-011	1	0.000000E+000
2	86.41941795	1.880264E-011	4.502639E-012	0	0.000000E+000
2	86.41943151	4.502639E-012	1.880264E-011	1	0.000000E+000
2	86.42145345	1.880264E-011	4.502639E-012	0	0.000000E+000
2	86.42153322	4.502639E-012	1.880264E-011	1	0.000000E+000
2	86.42171924	1.880264E-011	4.502639E-012	0	0.000000E+000
2	86.43991248	4.502639E-012	1.880264E-011	1	0.000000E+000
2	86.44078051	1.880264E-011	4.502639E-012	0	0.000000E+000
2	86.44079857	4.502639E-012	1.880264E-011	1	0.000000E+000
2	86.44140186	1.880264E-011	4.502639E-012	0	0.000000E+000
2	86.44141785	4.502639E-012	1.880264E-011	1	0.000000E+000
2	86.44146865	1.880264E-011	4.502639E-012	0	0.000000E+000
2	86.45924670	4.502639E-012	1.880264E-011	1	0.000000E+000
2	86.46069602	1.880264E-011	4.502639E-012	0	0.000000E+000
2	86.49949807	4.502639E-012	1.880264E-011	1	0.000000E+000
2	86.50138820	1.880264E-011	4.502639E-012	0	0.000000E+000
2	86.55777094	4.502639E-012	1.880264E-011	1	0.000000E+000
2	86.55964648	1.880264E-011	4.502639E-012	0	0.000000E+000
2	86.65390527	4.256646E-012	1.855665E-011	1	0.000000E+000
2	86.65549553	1.855665E-011	4.256646E-012	0	0.000000E+000
2	86.66171401	4.256646E-012	1.855665E-011	1	0.000000E+000
2	86.66176264	1.855665E-011	4.256646E-012	0	0.000000E+000
2	86.66202022	4.256646E-012	1.855665E-011	1	0.000000E+000
2	86.66533768	1.855665E-011	4.256646E-012	0	0.000000E+000
2	86.72355735	4.256646E-012	1.855665E-011	1	0.000000E+000
2	86.72379838	1.855665E-011	4.256646E-012	0	0.000000E+000
2	86.74466808	4.256646E-012	1.855665E-011	1	0.000000E+000
2	86.74697169	1.855665E-011	4.256646E-012	0	0.000000E+000
2	86.75198477	4.256646E-012	1.855665E-011	1	0.000000E+000
2	86.75215287	1.855665E-011	4.256646E-012	0	0.000000E+000
2	86.75217596	4.256646E-012	1.855665E-011	1	0.000000E+000
2	86.75431857	1.855665E-011	4.256646E-012	0	0.000000E+000
2	86.75980513	4.256646E-012	1.855665E-011	1	0.000000E+000
2	86.76178394	1.855665E-011	4.256646E-012	0	0.000000E+000
2	89.42975394	4.490058E-012	1.879006E-011	1	0.000000E+000
2	89.42981534	1.879006E-011	4.490058E-012	0	0.000000E+000
2	89.43294992	4.490058E-012	1.879006E-011	1	0.000000E+000
2	89.43406659	1.879006E-011	4.490058E-012	0	0.000000E+000
2	89.45638301	4.490058E-012	1.879006E-011	1	0.000000E+000
2	89.45770706	1.879006E-011	4.490058E-012	0	0.000000E+000
2	89.52043908	4.490058E-012	1.879006E-011	1	0.000000E+000
2	89.52264107	1.879006E-011	4.490058E-012	0	0.000000E+000
2	89.52957403	4.490058E-012	1.879006E-011	1	0.000000E+000
2	89.53004648	1.879006E-011	4.490058E-012	0	0.000000E+000
2	89.53074689	4.490058E-012	1.879006E-011	1	0.000000E+000
2	89.54078211	1.879006E-011	4.490058E-012	0	0.000000E+000
2	89.54078923	4.490058E-012	1.879006E-011	1	0.000000E+000
2	89.54304087	1.879006E-011	4.490058E-012	0	0.000000E+000
2	89.55191335	4.490058E-012	1.879006E-011	1	0.000000E+000
2	89.55240935	1.879006E-011	4.490058E-012	0	0.000000E+000
2	89.56900471	4.490058E-012	1.879006E-011	1	0.000000E+000
2	89.56967325	1.879006E-011	4.490058E-012	0	0.000000E+000
2	89.56968939	4.490058E-012	1.879006E-011	1	0.000000E+000
2	89.57291498	1.879006E-011	4.490058E-012	0	0.000000E+000
2	89.57294895	4.490058E-012	1.879006E-011	1	0.000000E+000
2	89.57303832	1.879006E-011	4.490058E-012	0	0.000000E+000
2	89.59744982	4.490058E-012	1.879006E-011	1	0.000000E+000
2	89.59800987	1.879006E-011	4.490058E-012	0	0.000000E+000
2	89.59812508	4.490058E-012	1.879006E-011	1	0.000000E+000
2	89.59971324	1.879006E-011	4.490058E-012	0	0.000000E+000
2	89.59975779	4.490058E-012	1.879006E-011	1	0.000000E+000
2	89.59984573	1.879006E-011	4.490058E-012	0	0.000000E+000
2	89.60825545	4.490058E-012	1.879006E-011	1	0.000000E+000
2	89.61259248	1.879006E-011	4.490058E-012	0	0.000000E+000
2	89.64958759	4.490058E-012	1.879006E-011	1	0.000000E+000
2	89.64975395	1.879006E-011	4.490058E-012	0	0.000000E+000
2	89.65289989	4.490058E-012	1.879006E-011	1	0.000000E+000
2	89.65345903	1.879006E-011	4.490058E-012	0	0.000000E+000
2	89.68953671	4.490058E-012	1.879006E-011	1	0.000000E+000
2	89.69885291	1.879006E-011	4.490058E-012	0	0.000000E+000
2	89.70992401	4.490058E-012	1.879006E-011	1	0.000000E+000
2	89.70994919	1.879006E-011	4.490058E-012	0	0.000000E+000
2	89.71361856	4.490058E-012	1.879006E-011	1	0.000000E+000
2	89.71395945	1.879006E-011	4.490058E-012	0	0.000000E+000
2	89.71398896	4.490058E-012	1.879006E-011	1	0.000000E+000
2	89.71551022	1.879006E-011	4.490058E-012	0	0.000000E+000
2	89.75271255	4.490058E-012	1.879006E-011	1	0.000000E+000
2	89.75468443	1.879006E-011	4.490058E-012	0	0.000000E+000
2	89.76241064	4.490058E-012	1.879006E-011	1	0.000000E+000
2	89.76479194	1.879006E-011	4.490058E-012	0	0.000000E+000
2	89.76739216	4.490058E-012	1.879006E-011	1	0.000000E+000
2	89.77347555	1.879006E-011	4.490058E-012	0	0.000000E+000
2	89.77963111	4.490058E-012	1.879006E-011	1	0.000000E+000
2	89.78144667	1.879006E-011	4.490058E-012	0	0.000000E+000
2	89.78148568	4.490058E-012	1.879006E-011	1	0.000000E+000
2	89.78327443	1.879006E-011	4.490058E-012	0	0.000000E+000
2	89.78330181	4.490058E-012	1.879006E-011	1	0.000000E+000
2	89.78621261	1.879006E-011	4.490058E-012	0	0.000000E+000
2	89.90529234	4.190582E-012	1.849058E-011	1	0.000000E+000
2	89.90530962	1.849058E-011	4.190582E-012	0	0.000000E+000
2	89.90566576	4.190582E-012	1.849058E-011	1	0.000000E+000
2	89.90604369	1.849058E-011	4.190582E-012	0	0.000000E+000
2	89.90610760	4.190582E-012	1.849058E-011	1	0.000000E+000
2	89.90710421	1.849058E-011	4.190582E-012	0	0.000000E+000
2	89.92137373	4.190582E-012	1.849058E-011	1	0.000000E+000
2	89.92142026	1.849058E-011	4.190582E-012	0	0.000000E+000
2	89.92142734	4.190582E-012	1.849058E-011	1	0.000000E+000
2	89.92178797	1.849058E-011	4.190582E-012	0	0.000000E+000
2	89.92976145	4.190582E-012	1.849058E-011	1	0.000000E+000
2	89.93143085	1.849058E-011	4.190582E-012	0	0.000000E+000
2	89.94700403	4.190582E-012	1.849058E-011	1	0.000000E+000
2	89.94766978	1.849058E-011	4.190582E-012	0	0.000000E+000
2	89.95061416	4.190582E-012	1.849058E-011	1	0.000000E+000
2	89.95066699	1.849058E-011	4.190582E-012	0	0.000000E+000
2	89.97093478	4.190582E-012	1.849058E-011	1	0.000000E+000
2	89.97242121	1.849058E-011	4.190582E-012	0	0.000000E+000
2	89.98036399	4.190582E-012	1.849058E-011	1	0.000000E+000
2	89.98060616	1.849058E-011	4.190582E-012	0	0.000000E+000
2	90.03045450	4.190582E-012	1.849058E-011	1	0.000000E+000
2	90.03115681	1.849058E-011	4.190582E-012	0	0.000000E+000
2	90.03116531	4.190582E-012	1.849058E-011	1	0.000000E+000
2	90.03441453	1.849058E-011	4.190582E-012	0	0.000000E+000
2	90.10387099	4.190582E-012	1.849058E-011	1	0.000000E+000
2	90.10391645	1.849058E-011	4.190582E-012	0	0.000000E+000
2	90.10725607	4.190582E-012	1.849058E-011	1	0.000000E+000
2	90.10739561	1.849058E-011	4.190582E-012	0	0.000000E+000
2	90.10741516	4.190582E-012	1.849058E-011	1	0.000000E+000
2	90.10855047	1.849058E-011	4.190582E-012	0	0.000000E+000
2	90.10855495	4.190582E-012	1.849058E-011	1	0.000000E+000
2	90.11177182	1.849058E-011	4.190582E-012	0	0.000000E+000
2	90.12430000	4.190582E-012	1.849058E-011	1	0.000000E+000
2	90.12610446	1.849058E-011	4.190582E-012	0	0.000000E+000
2	90.13377397	4.190582E-012	1.849058E-011	1	0.000000E+000
2	90.13476089	1.849058E-011	4.190582E-012	0	0.000000E+000
2	90.13477922	4.190582E-012	1.849058E-011	1	0.000000E+000
2	90.13609576	1.849058E-011	4.190582E-012	0	0.000000E+000
2	90.13610964	4.190582E-012	1.849058E-011	1	0.000000E+000
2	90.13677064	1.849058E-011	4.190582E-012	0	0.000000E+000
2	90.14497565	4.190582E-012	1.849058E-011	1	0.000000E+000
2	90.14635948	1.849058E-011	4.190582E-012	0	0.000000E+000
2	90.20391114	4.190582E-012	1.849058E-011	1	0.000000E+000
2	90.20463275	1.849058E-011	4.190582E-012	0	0.000000E+000
2	90.48056955	4.366971E-012	1.866697E-011	1	0.000000E+000
2	90.48064450	1.866697E-011	4.366971E-012	0	0.000000E+000
2	90.48066039	4.366971E-012	1.866697E-011	1	0.000000E+000
2	90.48071609	1.866697E-011	4.366971E-012	0	0.000000E+000
2	90.51300246	4.366971E-012	1.866697E-011	1	0.000000E+000
2	90.51456252	1.866697E-011	4.366971E-012	0	0.000000E+000
2	90.51457581	4.366971E-012	1.866697E-011	1	0.000000E+000
2	90.51550614	1.866697E-011	4.366971E-012	0	0.000000E+000
2	90.51553134	4.366971E-012	1.866697E-011	1	0.000000E+000
2	90.51657098	1.866697E-011	4.366971E-012	0	0.000000E+000
2	90.52956863	4.366971E-012	1.866697E-011	1	0.000000E+000
2	90.52986902	1.866697E-011	4.366971E-012	0	0.000000E+000
2	90.53918135	4.366971E-012	1.866697E-011	1	0.000000E+000
2	90.53950396	1.866697E-011	4.366971E-012	0	0.000000E+000
2	90.71076805	4.160443E-012	1.846044E-011	1	0.000000E+000
2	90.71138228	1.846044E-011	4.160443E-012	0	0.000000E+000
2	90.73442899	4.160443E-012	1.846044E-011	1	0.000000E+000
2	90.73591581	1.846044E-011	4.160443E-012	0	0.000000E+000
2	90.73987788	4.160443E-012	1.846044E-011	1	0.000000E+000
2	90.74147472	1.846044E-011	4.160443E-012	0	0.000000E+000
2	90.74802081	4.160443E-012	1.846044E-011	1	0.000000E+000
2	90.74874488	1.846044E-011	4.160443E-012	0	0.000000E+000
2	90.75819913	4.160443E-012	1.846044E-011	1	0.000000E+000
2	90.75827935	1.846044E-011	4.160443E-012	0	0.000000E+000
2	90.79169247	4.160443E-012	1.846044E-011	1	0.000000E+000
2	90.79485673	1.846044E-011	4.160443E-012	0	0.000000E+000
2	90.82046514	4.160443E-012	1.846044E-011	1	0.000000E+000
2	90.82130930	1.846044E-011	4.160443E-012	0	0.000000E+000
2	90.86072094	4.160443E-012	1.846044E-011	1	0.000000E+000
2	90.86231567	1.846044E-011	4.160443E-012	0	0.000000E+000
2	90.86233985	4.160443E-012	1.846044E-011	1	0.000000E+000
2	90.86441325	1.846044E-011	4.160443E-012	0	0.000000E+000
2	90.88206284	4.160443E-012	1.846044E-011	1	0.000000E+000
2	90.88477154	1.846044E-011	4.160443E-012	0	0.000000E+000
2	90.88481696	4.160443E-012	1.846044E-011	1	0.000000E+000
2	90.88863428	1.846044E-011	4.160443E-012	0	0.000000E+000
2	90.88866714	4.160443E-012	1.846044E-011	1	0.000000E+000
2	90.88950962	1.846044E-011	4.160443E-012	0	0.000000E+000
2	90.89919691	4.160443E-012	1.846044E-011	1	0.000000E+000
2	90.90200179	1.846044E-011	4.160443E-012	0	0.000000E+000
2	90.90205074	4.160443E-012	1.846044E-011	1	0.000000E+000
2	90.90360652	1.846044E-011	4.160443E-012	0	0.000000E+000
2	90.93758509	4.160443E-012	1.846044E-011	1	0.000000E+000
2	90.93884174	1.846044E-011	4.160443E-012	0	0.000000E+000
2	90.97748657	4.160443E-012	1.846044E-011	1	0.000000E+000
2	90.97781400	1.846044E-011	4.160443E-012	0	0.000000E+000
2	90.97785959	4.160443E-012	1.846044E-011	1	0.000000E+000
2	90.97879878	1.846044E-011	4.160443E-012	0	0.000000E+000
2	90.98400138	4.160443E-012	1.846044E-011	1	0.000000E+000
2	90.98514695	1.846044E-011	4.160443E-012	0	0.000000E+000
2	90.99415417	4.160443E-012	1.846044E-011	1	0.000000E+000
2	90.99420650	1.846044E-011	4.160443E-012	0	0.000000E+000
2	91.02208143	4.160443E-012	1.846044E-011	1	0.000000E+000
2	91.02686077	1.846044E-011	4.160443E-012	0	0.000000E+000
2	91.03970096	4.160443E-012	1.846044E-011	1	0.000000E+000
2	91.04282799	1.846044E-011	4.160443E-012	0	0.000000E+000
2	91.04285531	4.160443E-012	1.846044E-011	1	0.000000E+000
2	91.04396534	1.846044E-011	4.160443E-012	0	0.000000E+000
2	91.12266224	4.233622E-012	1.853362E-011	1	0.000000E+000
2	91.12267172	1.853362E-011	4.233622E-012	0	0.000000E+000
2	91.14180030	4.233622E-012	1.853362E-011	1	0.000000E+000
2	91.14337103	1.853362E-011	4.233622E-012	0	0.000000E+000
2	91.14339319	4.233622E-012	1.853362E-011	1	0.000000E+000
2	91.14342966	1.853362E-011	4.233622E-012	0	0.000000E+000
2	91.16518507	4.233622E-012	1.853362E-011	1	0.000000E+000
2	91.16686331	1.853362E-011	4.233622E-012	0	0.000000E+000
2	91.16691508	4.233622E-012	1.853362E-011	1	0.000000E+000
2	91.16693665	1.853362E-011	4.233622E-012	0	0.000000E+000
2	91.17455664	4.233622E-012	1.853362E-011	1	0.000000E+000
2	91.17539908	1.853362E-011	4.233622E-012	0	0.000000E+000
2	91.21047780	4.233622E-012	1.853362E-011	1	0.000000E+000
2	91.21122147	1.853362E-011	4.233622E-012	0	0.000000E+000
2	91.21126130	4.233622E-012	1.853362E-011	1	0.000000E+000
2	91.21161612	1.853362E-011	4.233622E-012	0	0.000000E+000
2	91.22127343	4.233622E-012	1.853362E-011	1	0.000000E+000
2	91.22130314	1.853362E-011	4.233622E-012	0	0.000000E+000
2	91.30348212	4.112410E-012	1.841241E-011	1	0.000000E+000
2	91.30650379	1.841241E-011	4.112410E-012	0	0.000000E+000
2	91.30651892	4.112410E-012	1.841241E-011	1	0.000000E+000
2	91.31225666	1.841241E-011	4.112410E-012	0	0.000000E+000
2	91.31227116	4.112410E-012	1.841241E-011	1	0.000000E+000
2	91.31358820	1.841241E-011	4.112410E-012	0	0.000000E+000
2	91.33564655	4.112410E-012	1.841241E-011	1	0.000000E+000
2	91.33834952	1.841241E-011	4.112410E-012	0	0.000000E+000
2	91.33837417	4.112410E-012	1.841241E-011	1	0.000000E+000
2	91.33972825	1.841241E-011	4.112410E-012	0	0.000000E+000
2	91.44258979	4.176452E-012	1.847645E-011	1	0.000000E+000
2	91.44403845	1.847645E-011	4.176452E-012	0	0.000000E+000
2	91.44778460	4.176452E-012	1.847645E-011	1	0.000000E+000
2	91.44795386	1.847645E-011	4.176452E-012	0	0.000000E+000
2	91.44805093	4.176452E-012	1.847645E-011	1	0.000000E+000
2	91.44813375	1.847645E-011	4.176452E-012	0	0.000000E+000
2	91.45098514	4.176452E-012	1.847645E-011	1	0.000000E+000
2	91.45100946	1.847645E-011	4.176452E-012	0	0.000000E+000
2	91.45106683	4.176452E-012	1.847645E-011	1	0.000000E+000
2	91.45334364	1.847645E-011	4.176452E-012	0	0.000000E+000
2	91.45337066	4.176452E-012	1.847645E-011	1	0.000000E+000
2	91.45412690	1.847645E-011	4.176452E-012	0	0.000000E+000
2	91.45415372	4.176452E-012	1.847645E-011	1	0.000000E+000
2	91.45725382	1.847645E-011	4.176452E-012	0	0.000000E+000
2	91.48247214	4.176452E-012	1.847645E-011	1	0.000000E+000
2	91.48530948	1.847645E-011	4.176452E-012	0	0.000000E+000
2	91.51776482	4.176452E-012	1.847645E-011	1	0.000000E+000
2	91.51881297	1.847645E-011	4.176452E-012	0	0.000000E+000
2	91.51885693	4.176452E-012	1.847645E-011	1	0.000000E+000
2	91.51972562	1.847645E-011	4.176452E-012	0	0.000000E+000
2	91.54061301	4.176452E-012	1.847645E-011	1	0.000000E+000
2	91.54286981	1.847645E-011	4.176452E-012	0	0.000000E+000
2	91.54287899	4.176452E-012	1.847645E-011	1	0.000000E+000
2	91.54480426	1.847645E-011	4.176452E-012	0	0.000000E+000
2	91.55911668	4.176452E-012	1.847645E-011	1	0.000000E+000
2	91.55999609	1.847645E-011	4.176452E-012	0	0.000000E+000
2	91.62105760	4.306243E-012	1.860624E-011	1	0.000000E+000
2	91.62122385	1.860624E-011	4.306243E-012	0	0.000000E+000
2	91.64434133	4.306243E-012	1.860624E-011	1	0.000000E+000
2	91.64611411	1.860624E-011	4.306243E-012	0	0.000000E+000
2	91.64632055	4.306243E-012	1.860624E-011	1	0.000000E+000
2	91.64805410	1.860624E-011	4.306243E-012	0	0.000000E+000
2	91.64812608	4.306243E-012	1.860624E-011	1	0.000000E+000
2	91.64916327	1.860624E-011	4.306243E-012	0	0.000000E+000
2	91.64919230	4.306243E-012	1.860624E-011	1	0.000000E+000
2	91.65130465	1.860624E-011	4.306243E-012	0	0.000000E+000
2	91.65312685	4.306243E-012	1.860624E-011	1	0.000000E+000
2	91.65477926	1.860624E-011	4.306243E-012	0	0.000000E+000
2	91.66809011	4.306243E-012	1.860624E-011	1	0.000000E+000
2	91.66867327	1.860624E-011	4.306243E-012	0	0.000000E+000
2	91.67393428	4.306243E-012	1.860624E-011	1	0.000000E+000
2	91.67412706	1.860624E-011	4.306243E-012	0	0.000000E+000
2	91.70991528	4.306243E-012	1.860624E-011	1	0.000000E+000
2	91.71081094	1.860624E-011	4.306243E-012	0	0.000000E+000
2	91.71500173	4.306243E-012	1.860624E-011	1	0.000000E+000
2	91.71541118	1.860624E-011	4.306243E-012	0	0.000000E+000
2	91.72038957	4.306243E-012	1.860624E-011	1	0.000000E+000
2	91.72332943	1.860624E-011	4.306243E-012	0	0.000000E+000
2	92.72488428	4.253490E-012	1.855349E-011	1	0.000000E+000
2	92.72590119	1.855349E-011	4.253490E-012	0	0.000000E+000
2	92.73996062	4.253490E-012	1.855349E-011	1	0.000000E+000
2	92.74076233	1.855349E-011	4.253490E-012	0	0.000000E+000
2	92.74076737	4.253490E-012	1.855349E-011	1	0.000000E+000
2	92.74188239	1.855349E-011	4.253490E-012	0	0.000000E+000
2	92.74190182	4.253490E-012	1.855349E-011	1	0.000000E+000
2	92.74218288	1.855349E-011	4.253490E-012	0	0.000000E+000
2	92.74220375	4.253490E-012	1.855349E-011	1	0.000000E+000
2	92.74262956	1.855349E-011	4.253490E-012	0	0.000000E+000
2	92.74775780	4.253490E-012	1.855349E-011	1	0.000000E+000
2	92.74865820	1.855349E-011	4.253490E-012	0	0.000000E+000
2	92.76037383	4.253490E-012	1.855349E-011	1	0.000000E+000
2	92.76077241	1.855349E-011	4.253490E-012	0	0.000000E+000
2	92.76978308	4.253490E-012	1.855349E-011	1	0.000000E+000
2	92.77108318	1.855349E-011	4.253490E-012	0	0.000000E+000
2	92.78121938	4.253490E-012	1.855349E-011	1	0.000000E+000
2	92.78278845	1.855349E-011	4.253490E-012	0	0.000000E+000
2	92.78451278	4.253490E-012	1.855349E-011	1	0.000000E+000
2	92.79050557	1.855349E-011	4.253490E-012	0	0.000000E+000
2	92.79762684	4.253490E-012	1.855349E-011	1	0.000000E+000
2	92.79764507	1.855349E-011	4.253490E-012	0	0.000000E+000
2	92.84224988	4.253490E-012	1.855349E-011	1	0.000000E+000
2	92.84325229	1.855349E-011	4.253490E-012	0	0.000000E+000
2	92.87566714	4.253490E-012	1.855349E-011	1	0.000000E+000
2	92.87687277	1.855349E-011	4.253490E-012	0	0.000000E+000
2	92.88410794	4.253490E-012	1.855349E-011	1	0.000000E+000
2	92.88421057	1.855349E-011	4.253490E-012	0	0.000000E+000
2	92.89528891	4.253490E-012	1.855349E-011	1	0.000000E+000
2	92.89606436	1.855349E-011	4.253490E-012	0	0.000000E+000
2	92.91473515	4.253490E-012	1.855349E-011	1	0.000000E+000
2	92.91505771	1.855349E-011	4.253490E-012	0	0.000000E+000
2	92.92561068	4.253490E-012	1.855349E-011	1	0.000000E+000
2	92.93148275	1.855349E-011	4.253490E-012	0	0.000000E+000
2	92.93685781	4.253490E-012	1.855349E-011	1	0.000000E+000
2	92.93770301	1.855349E-011	4.253490E-012	0	0.000000E+000
2	92.98863538	4.253490E-012	1.855349E-011	1	0.000000E+000
2	92.98978977	1.855349E-011	4.253490E-012	0	0.000000E+000
2	93.01945641	4.253490E-012	1.855349E-011	1	0.000000E+000
2	93.01956681	1.855349E-011	4.253490E-012	0	0.000000E+000
2	93.04340025	4.253490E-012	1.855349E-011	1	0.000000E+000
2	93.04345893	1.855349E-011	4.253490E-012	0	0.000000E+000
2	93.05949820	4.253490E-012	1.855349E-011	1	0.000000E+000
2	93.06084937	1.855349E-011	4.253490E-012	0	0.000000E+000
2	93.07653803	4.253490E-012	1.855349E-011	1	0.000000E+000
2	93.07694793	1.855349E-011	4.253490E-012	0	0.000000E+000
2	93.07696004	4.253490E-012	1.855349E-011	1	0.000000E+000
2	93.07716528	1.855349E-011	4.253490E-012	0	0.000000E+000
2	93.07718231	4.253490E-012	1.855349E-011	1	0.000000E+000
2	93.07902920	1.855349E-011	4.253490E-012	0	0.000000E+000
2	93.07906205	4.253490E-012	1.855349E-011	1	0.000000E+000
2	93.08335883	1.855349E-011	4.253490E-012	0	0.000000E+000
2	93.08337432	4.253490E-012	1.855349E-011	1	0.000000E+000
2	93.08680806	1.855349E-011	4.253490E-012	0	0.000000E+000
2	93.08682762	4.253490E-012	1.855349E-011	1	0.000000E+000
2	93.08909727	1.855349E-011	4.253490E-012	0	0.000000E+000
2	93.10011126	4.253490E-012	1.855349E-011	1	0.000000E+000
2	93.10432336	1.855349E-011	4.253490E-012	0	0.000000E+000
2	93.13868441	4.253490E-012	1.855349E-011	1	0.000000E+000
2	93.13872804	1.855349E-011	4.253490E-012	0	0.000000E+000
2	114.80807466	4.375702E-012	1.867570E-011	1	0.000000E+000
2	114.81016862	1.867570E-011	4.375702E-012	0	0.000000E+000
2	114.82126633	4.375702E-012	1.867570E-011	1	0.000000E+000
2	114.82166489	1.867570E-011	4.375702E-012	0	0.000000E+000
2	114.83004927	4.375702E-012	1.867570E-011	1	0.000000E+000
2	114.83147812	1.867570E-011	4.375702E-012	0	0.000000E+000
2	114.83150308	4.375702E-012	1.867570E-011	1	0.000000E+000
2	114.83265060	1.867570E-011	4.375702E-012	0	0.000000E+000
2	114.83265744	4.375702E-012	1.867570E-011	1	0.000000E+000
2	114.83337204	1.867570E-011	4.375702E-012	0	0.000000E+000
2	114.85094561	4.375702E-012	1.867570E-011	1	0.000000E+000
2	114.85195658	1.867570E-011	4.375702E-012	0	0.000000E+000
2	114.85203656	4.375702E-012	1.867570E-011	1	0.000000E+000
2	114.85341380	1.867570E-011	4.375702E-012	0	0.000000E+000
2	114.85345159	4.375702E-012	1.867570E-011	1	0.000000E+000
2	114.85352463	1.867570E-011	4.375702E-012	0	0.000000E+000
2	114.89185713	4.375702E-012	1.867570E-011	1	0.000000E+000
2	114.89258926	1.867570E-011	4.375702E-012	0	0.000000E+000
2	114.90913579	4.375702E-012	1.867570E-011	1	0.000000E+000
2	114.90956395	1.867570E-011	4.375702E-012	0	0.000000E+000
2	114.92830609	4.375702E-012	1.867570E-011	1	0.000000E+000
2	114.93234848	1.867570E-011	4.375702E-012	0	0.000000E+000
2	114.93237452	4.375702E-012	1.867570E-011	1	0.000000E+000
2	114.93238196	1.867570E-011	4.375702E-012	0	0.000000E+000
2	114.94949588	4.375702E-012	1.867570E-011	1	0.000000E+000
2	114.95343324	1.867570E-011	4.375702E-012	0	0.000000E+000
2	114.97821711	4.375702E-012	1.867570E-011	1	0.000000E+000
2	114.97917444	1.867570E-011	4.375702E-012	0	0.000000E+000
2	114.97919028	4.375702E-012	1.867570E-011	1	0.000000E+000
2	114.97926481	1.867570E-011	4.375702E-012	0	0.000000E+000
2	115.00215466	4.375702E-012	1.867570E-011	1	0.000000E+000
2	115.00519910	1.867570E-011	4.375702E-012	0	0.000000E+000
2	115.01831594	4.375702E-012	1.867570E-011	1	0.000000E+000
2	115.01953041	1.867570E-011	4.375702E-012	0	0.000000E+000
2	115.01954806	4.375702E-012	1.867570E-011	1	0.000000E+000
2	115.02113277	1.867570E-011	4.375702E-012	0	0.000000E+000
2	115.04045837	4.375702E-012	1.867570E-011	1	0.000000E+000
2	115.04506137	1.867570E-011	4.375702E-012	0	0.000000E+000
2	115.05753851	4.375702E-012	1.867570E-011	1	0.000000E+000
2	115.05770109	1.867570E-011	4.375702E-012	0	0.000000E+000
2	115.05774338	4.375702E-012	1.867570E-011	1	0.000000E+000
2	115.05907088	1.867570E-011	4.375702E-012	0	0.000000E+000
2	115.09903313	4.375702E-012	1.867570E-011	1	0.000000E+000
2	115.10312045	1.867570E-011	4.375702E-012	0	0.000000E+000
2	115.12884756	4.375702E-012	1.867570E-011	1	0.000000E+000
2	115.12885231	1.867570E-011	4.375702E-012	0	0.000000E+000
2	115.13529696	4.375702E-012	1.867570E-011	1	0.000000E+000
2	115.13550086	1.867570E-011	4.375702E-012	0	0.000000E+000
2	115.17798357	4.375702E-012	1.867570E-011	1	0.000000E+000
2	115.17948014	1.867570E-011	4.375702E-012	0	0.000000E+000
2	115.18333851	4.375702E-012	1.867570E-011	1	0.000000E+000
2	115.18473874	1.867570E-011	4.375702E-012	0	0.000000E+000
2	115.21048997	4.375702E-012	1.867570E-011	1	0.000000E+000
2	115.21183535	1.867570E-011	4.375702E-012	0	0.000000E+000
2	115.22978884	4.375702E-012	1.867570E-011	1	0.000000E+000
2	115.22992306	1.867570E-011	4.375702E-012	0	0.000000E+000
2	115.23736495	4.375702E-012	1.867570E-011	1	0.000000E+000
2	115.23957232	1.867570E-011	4.375702E-012	0	0.000000E+000
2	115.71199080	4.427405E-012	1.872741E-011	1	0.000000E+000
2	115.71228003	1.872741E-011	4.427405E-012	0	0.000000E+000
2	115.72316489	4.427405E-012	1.872741E-011	1	0.000000E+000
2	115.72495486	1.872741E-011	4.427405E-012	0	0.000000E+000
2	115.76298106	4.427405E-012	1.872741E-011	1	0.000000E+000
2	115.76313405	1.872741E-011	4.427405E-012	0	0.000000E+000
2	115.78260889	4.427405E-012	1.872741E-011	1	0.000000E+000
2	115.79085158	1.872741E-011	4.427405E-012	0	0.000000E+000
2	115.79086218	4.427405E-012	1.872741E-011	1	0.000000E+000
2	115.79231695	1.872741E-011	4.427405E-012	0	0.000000E+000
2	115.82348381	4.427405E-012	1.872741E-011	1	0.000000E+000
2	115.82406526	1.872741E-011	4.427405E-012	0	0.000000E+000
2	115.83492646	4.427405E-012	1.872741E-011	1	0.000000E+000
2	115.83540961	1.872741E-011	4.427405E-012	0	0.000000E+000
2	115.83545425	4.427405E-012	1.872741E-011	1	0.000000E+000
2	115.83606518	1.872741E-011	4.427405E-012	0	0.000000E+000
2	115.86607329	4.427405E-012	1.872741E-011	1	0.000000E+000
2	115.86884602	1.872741E-011	4.427405E-012	0	0.000000E+000
2	115.97342269	4.454650E-012	1.875465E-011	1	0.000000E+000
2	115.97430362	1.875465E-011	4.454650E-012	0	0.000000E+000
2	115.98313485	4.454650E-012	1.875465E-011	1	0.000000E+000
2	115.98329308	1.875465E-011	4.454650E-012	0	0.000000E+000
2	116.00123499	4.454650E-012	1.875465E-011	1	0.000000E+000
2	116.00342912	1.875465E-011	4.454650E-012	0	0.000000E+000
2	116.03729137	4.454650E-012	1.875465E-011	1	0.000000E+000
2	116.03798938	1.875465E-011	4.454650E-012	0	0.000000E+000
2	116.14899763	4.380569E-012	1.868057E-011	1	0.000000E+000
2	116.15021483	1.868057E-011	4.380569E-012	0	0.000000E+000
2	116.16571366	4.380569E-012	1.868057E-011	1	0.000000E+000
2	116.17012752	1.868057E-011	4.380569E-012	0	0.000000E+000
2	116.17226024	4.380569E-012	1.868057E-011	1	0.000000E+000
2	116.17252461	1.868057E-011	4.380569E-012	0	0.000000E+000
2	116.19933238	4.380569E-012	1.868057E-011	1	0.000000E+000
2	116.19934801	1.868057E-011	4.380569E-012	0	0.000000E+000
2	116.24768956	4.380569E-012	1.868057E-011	1	0.000000E+000
2	116.24961006	1.868057E-011	4.380569E-012	0	0.000000E+000
2	116.25143308	4.380569E-012	1.868057E-011	1	0.000000E+000
2	116.25240628	1.868057E-011	4.380569E-012	0	0.000000E+000
2	116.25243355	4.380569E-012	1.868057E-011	1	0.000000E+000
2	116.25271722	1.868057E-011	4.380569E-012	0	0.000000E+000
2	116.27144241	4.380569E-012	1.868057E-011	1	0.000000E+000
2	116.27179439	1.868057E-011	4.380569E-012	0	0.000000E+000
2	116.30267200	4.380569E-012	1.868057E-011	1	0.000000E+000
2	116.30301258	1.868057E-011	4.380569E-012	0	0.000000E+000
2	116.31920459	4.380569E-012	1.868057E-011	1	0.000000E+000
2	116.32214681	1.868057E-011	4.380569E-012	0	0.000000E+000
2	116.32216147	4.380569E-012	1.868057E-011	1	0.000000E+000
2	116.32307552	1.868057E-011	4.380569E-012	0	0.000000E+000
2	116.33740122	4.380569E-012	1.868057E-011	1	0.000000E+000
2	116.33795090	1.868057E-011	4.380569E-012	0	0.000000E+000
2	116.35325918	4.380569E-012	1.868057E-011	1	0.000000E+000
2	116.35463751	1.868057E-011	4.380569E-012	0	0.000000E+000
2	116.35741009	4.380569E-012	1.868057E-011	1	0.000000E+000
2	116.35803475	1.868057E-011	4.380569E-012	0	0.000000E+000
2	116.36791287	4.380569E-012	1.868057E-011	1	0.000000E+000
2	116.36808821	1.868057E-011	4.380569E-012	0	0.000000E+000
2	116.36810408	4.380569E-012	1.868057E-011	1	0.000000E+000
2	116.36930991	1.868057E-011	4.380569E-012	0	0.000000E+000
2	116.37349972	4.380569E-012	1.868057E-011	1	0.000000E+000
2	116.37718550	1.868057E-011	4.380569E-012	0	0.000000E+000
2	116.37905244	4.380569E-012	1.868057E-011	1	0.000000E+000
2	116.38155984	1.868057E-011	4.380569E-012	0	0.000000E+000
2	116.38161406	4.380569E-012	1.868057E-011	1	0.000000E+000
2	116.38472392	1.868057E-011	4.380569E-012	0	0.000000E+000
2	116.40258622	4.380569E-012	1.868057E-011	1	0.000000E+000
2	116.40312811	1.868057E-011	4.380569E-012	0	0.000000E+000
2	116.40323158	4.380569E-012	1.868057E-011	1	0.000000E+000
2	116.40548943	1.868057E-011	4.380569E-012	0	0.000000E+000
2	116.43112876	4.380569E-012	1.868057E-011	1	0.000000E+000
2	116.43270670	1.868057E-011	4.380569E-012	0	0.000000E+000
2	116.43271630	4.380569E-012	1.868057E-011	1	0.000000E+000
2	116.43368006	1.868057E-011	4.380569E-012	0	0.000000E+000
2	116.45815658	4.380569E-012	1.868057E-011	1	0.000000E+000
2	116.45894577	1.868057E-011	4.380569E-012	0	0.000000E+000
2	116.48686736	4.380569E-012	1.868057E-011	1	0.000000E+000
2	116.48694831	1.868057E-011	4.380569E-012	0	0.000000E+000
2	116.50328585	4.380569E-012	1.868057E-011	1	0.000000E+000
2	116.50346178	1.868057E-011	4.380569E-012	0	0.000000E+000
2	116.50350642	4.380569E-012	1.868057E-011	1	0.000000E+000
2	116.50531690	1.868057E-011	4.380569E-012	0	0.000000E+000
2	116.55369010	4.380569E-012	1.868057E-011	1	0.000000E+000
2	116.55465938	1.868057E-011	4.380569E-012	0	0.000000E+000
2	116.59117558	4.380569E-012	1.868057E-011	1	0.000000E+000
2	116.59207461	1.868057E-011	4.380569E-012	0	0.000000E+000
2	116.68821993	4.412350E-012	1.871235E-011	1	0.000000E+000
2	116.68831973	1.871235E-011	4.412350E-012	0	0.000000E+000
2	116.71578008	4.412350E-012	1.871235E-011	1	0.000000E+000
2	116.71616410	1.871235E-011	4.412350E-012	0	0.000000E+000
2	116.71915611	4.412350E-012	1.871235E-011	1	0.000000E+000
2	116.72005613	1.871235E-011	4.412350E-012	0	0.000000E+000
2	116.80700033	4.326325E-012	1.862633E-011	1	0.000000E+000
2	116.80878554	1.862633E-011	4.326325E-012	0	0.000000E+000
2	116.81590515	4.326325E-012	1.862633E-011	1	0.000000E+000
2	116.81611107	1.862633E-011	4.326325E-012	0	0.000000E+000
2	116.83397050	4.326325E-012	1.862633E-011	1	0.000000E+000
2	116.83434283	1.862633E-011	4.326325E-012	0	0.000000E+000
2	116.89139608	4.326325E-012	1.862633E-011	1	0.000000E+000
2	116.89253925	1.862633E-011	4.326325E-012	0	0.000000E+000
2	116.89415081	4.326325E-012	1.862633E-011	1	0.000000E+000
2	116.89455107	1.862633E-011	4.326325E-012	0	0.000000E+000
2	116.92848427	4.326325E-012	1.862633E-011	1	0.000000E+000
2	116.92900407	1.862633E-011	4.326325E-012	0	0.000000E+000
2	116.92919951	4.326325E-012	1.862633E-011	1	0.000000E+000
2	116.93099829	1.862633E-011	4.326325E-012	0	0.000000E+000
2	116.94290302	4.326325E-012	1.862633E-011	1	0.000000E+000
2	116.94408505	1.862633E-011	4.326325E-012	0	0.000000E+000
2	116.94663387	4.326325E-012	1.862633E-011	1	0.000000E+000
2	116.94733181	1.862633E-011	4.326325E-012	0	0.000000E+000
2	116.94749939	4.326325E-012	1.862633E-011	1	0.000000E+000
2	116.95024780	1.862633E-011	4.326325E-012	0	0.000000E+000
2	116.95028397	4.326325E-012	1.862633E-011	1	0.000000E+000
2	116.95036948	1.862633E-011	4.326325E-012	0	0.000000E+000
2	116.95040023	4.326325E-012	1.862633E-011	1	0.000000E+000
2	116.95150894	1.862633E-011	4.326325E-012	0	0.000000E+000
2	116.98994521	4.326325E-012	1.862633E-011	1	0.000000E+000
2	116.99061356	1.862633E-011	4.326325E-012	0	0.000000E+000
2	117.01581972	4.326325E-012	1.862633E-011	1	0.000000E+000
2	117.01655054	1.862633E-011	4.326325E-012	0	0.000000E+000
2	117.11799478	4.510539E-012	1.881054E-011	1	0.000000E+000
2	117.11824027	1.881054E-011	4.510539E-012	0	0.000000E+000
2	117.11849162	4.510539E-012	1.881054E-011	1	0.000000E+000
2	117.12022167	1.881054E-011	4.510539E-012	0	0.000000E+000
2	117.12419162	4.510539E-012	1.881054E-011	1	0.000000E+000
2	117.12567130	1.881054E-011	4.510539E-012	0	0.000000E+000
2	117.13904896	4.510539E-012	1.881054E-011	1	0.000000E+000
2	117.14008455	1.881054E-011	4.510539E-012	0	0.000000E+000
2	117.14653831	4.510539E-012	1.881054E-011	1	0.000000E+000
2	117.14748007	1.881054E-011	4.510539E-012	0	0.000000E+000
2	126.91550541	4.558787E-012	1.885879E-011	1	0.000000E+000
2	126.91661876	1.885879E-011	4.558787E-012	0	0.000000E+000
2	126.91664192	4.558787E-012	1.885879E-011	1	0.000000E+000
2	126.91671866	1.885879E-011	4.558787E-012	0	0.000000E+000
2	126.96136790	4.558787E-012	1.885879E-011	1	0.000000E+000
2	126.96393294	1.885879E-011	4.558787E-012	0	0.000000E+000
2	126.96439894	4.558787E-012	1.885879E-011	1	0.000000E+000
2	126.96976959	1.885879E-011	4.558787E-012	0	0.000000E+000
2	126.97684326	4.558787E-012	1.885879E-011	1	0.000000E+000
2	126.97749044	1.885879E-011	4.558787E-012	0	0.000000E+000
2	127.00056363	4.558787E-012	1.885879E-011	1	0.000000E+000
2	127.00078987	1.885879E-011	4.558787E-012	0	0.000000E+000
2	127.00082471	4.558787E-012	1.885879E-011	1	0.000000E+000
2	127.00121783	1.885879E-011	4.558787E-012	0	0.000000E+000
2	127.00894562	4.558787E-012	1.885879E-011	1	0.000000E+000
2	127.01105972	1.885879E-011	4.558787E-012	0	0.000000E+000
2	127.01707203	4.558787E-012	1.885879E-011	1	0.000000E+000
2	127.01753754	1.885879E-011	4.558787E-012	0	0.000000E+000
2	127.02356327	4.558787E-012	1.885879E-011	1	0.000000E+000
2	127.02509568	1.885879E-011	4.558787E-012	0	0.000000E+000
2	127.08027400	4.486974E-012	1.878697E-011	1	0.000000E+000
2	127.08056360	1.878697E-011	4.486974E-012	0	0.000000E+000
2	127.10369224	4.486974E-012	1.878697E-011	1	0.000000E+000
2	127.10477705	1.878697E-011	4.486974E-012	0	0.000000E+000
2	127.10481198	4.486974E-012	1.878697E-011	1	0.000000E+000
2	127.10483591	1.878697E-011	4.486974E-012	0	0.000000E+000
2	127.10486013	4.486974E-012	1.878697E-011	1	0.000000E+000
2	127.10539951	1.878697E-011	4.486974E-012	0	0.000000E+000
2	127.12040531	4.486974E-012	1.878697E-011	1	0.000000E+000
2	127.12115456	1.878697E-011	4.486974E-012	0	0.000000E+000
2	127.12117920	4.486974E-012	1.878697E-011	1	0.000000E+000
2	127.12239292	1.878697E-011	4.486974E-012	0	0.000000E+000
2	127.13249207	4.486974E-012	1.878697E-011	1	0.000000E+000
2	127.13414816	1.878697E-011	4.486974E-012	0	0.000000E+000
2	127.13419734	4.486974E-012	1.878697E-011	1	0.000000E+000
2	127.13519167	1.878697E-011	4.486974E-012	0	0.000000E+000
2	127.13523410	4.486974E-012	1.878697E-011	1	0.000000E+000
2	127.13613401	1.878697E-011	4.486974E-012	0	0.000000E+000
2	127.17481703	4.486974E-012	1.878697E-011	1	0.000000E+000
2	127.17629534	1.878697E-011	4.486974E-012	0	0.000000E+000
2	127.18965702	4.486974E-012	1.878697E-011	1	0.000000E+000
2	127.19073412	1.878697E-011	4.486974E-012	0	0.000000E+000
2	127.31163417	4.444970E-012	1.874497E-011	1	0.000000E+000
2	127.31239024	1.874497E-011	4.444970E-012	0	0.000000E+000
2	127.34250592	4.444970E-012	1.874497E-011	1	0.000000E+000
2	127.34475523	1.874497E-011	4.444970E-012	0	0.000000E+000
2	127.37228339	4.444970E-012	1.874497E-011	1	0.000000E+000
2	127.37235401	1.874497E-011	4.444970E-012	0	0.000000E+000
2	127.46385470	4.464884E-012	1.876488E-011	1	0.000000E+000
2	127.46447012	1.876488E-011	4.464884E-012	0	0.000000E+000
2	127.48396512	4.464884E-012	1.876488E-011	1	0.000000E+000
2	127.48406241	1.876488E-011	4.464884E-012	0	0.000000E+000
2	127.62542456	4.350357E-012	1.865036E-011	1	0.000000E+000
2	127.62596057	1.865036E-011	4.350357E-012	0	0.000000E+000
2	127.63057739	4.350357E-012	1.865036E-011	1	0.000000E+000
2	127.63075169	1.865036E-011	4.350357E-012	0	0.000000E+000
2	127.69313706	4.350357E-012	1.865036E-011	1	0.000000E+000
2	127.69401854	1.865036E-011	4.350357E-012	0	0.000000E+000
2	127.72649847	4.350357E-012	1.865036E-011	1	0.000000E+000
2	127.73113671	1.865036E-011	4.350357E-012	0	0.000000E+000
2	127.74339870	4.350357E-012	1.865036E-011	1	0.000000E+000
2	127.74392216	1.865036E-011	4.350357E-012	0	0.000000E+000
2	127.74653289	4.350357E-012	1.865036E-011	1	0.000000E+000
2	127.74756605	1.865036E-011	4.350357E-012	0	0.000000E+000
2	127.77661491	4.350357E-012	1.865036E-011	1	0.000000E+000
2	127.77824752	1.865036E-011	4.350357E-012	0	0.000000E+000
2	127.79836175	4.350357E-012	1.865036E-011	1	0.000000E+000
2	127.79849351	1.865036E-011	4.350357E-012	0	0.000000E+000
2	127.81258121	4.350357E-012	1.865036E-011	1	0.000000E+000
2	127.81276828	1.865036E-011	4.350357E-012	0	0.000000E+000
2	127.83471712	4.350357E-012	1.865036E-011	1	0.000000E+000
2	127.83479444	1.865036E-011	4.350357E-012	0	0.000000E+000
2	127.84051581	4.350357E-012	1.865036E-011	1	0.000000E+000
2	127.84278385	1.865036E-011	4.350357E-012	0	0.000000E+000
2	127.89924710	4.350357E-012	1.865036E-011	1	0.000000E+000
2	127.90008109	1.865036E-011	4.350357E-012	0	0.000000E+000
2	127.90010195	4.350357E-012	1.865036E-011	1	0.000000E+000
2	127.90390056	1.865036E-011	4.350357E-012	0	0.000000E+000
2	127.90392839	4.350357E-012	1.865036E-011	1	0.000000E+000
2	127.90438849	1.865036E-011	4.350357E-012	0	0.000000E+000
2	127.91389377	4.350357E-012	1.865036E-011	1	0.000000E+000
2	127.91456532	1.865036E-011	4.350357E-012	0	0.000000E+000
2	127.91569030	4.350357E-012	1.865036E-011	1	0.000000E+000
2	127.91716168	1.865036E-011	4.350357E-012	0	0.000000E+000
2	127.93688055	4.350357E-012	1.865036E-011	1	0.000000E+000
2	127.93807164	1.865036E-011	4.350357E-012	0	0.000000E+000
2	128.00799612	4.381666E-012	1.868167E-011	1	0.000000E+000
2	128.00814254	1.868167E-011	4.381666E-012	0	0.000000E+000
2	128.00815228	4.381666E-012	1.868167E-011	1	0.000000E+000
2	128.00819604	1.868167E-011	4.381666E-012	0	0.000000E+000
2	128.02697156	4.381666E-012	1.868167E-011	1	0.000000E+000
2	128.02812794	1.868167E-011	4.381666E-012	0	0.000000E+000
2	128.03400761	4.381666E-012	1.868167E-011	1	0.000000E+000
2	128.03748438	1.868167E-011	4.381666E-012	0	0.000000E+000
2	128.03751048	4.381666E-012	1.868167E-011	1	0.000000E+000
2	128.03823270	1.868167E-011	4.381666E-012	0	0.000000E+000
2	128.08325259	4.381666E-012	1.868167E-011	1	0.000000E+000
2	128.08340092	1.868167E-011	4.381666E-012	0	0.000000E+000
2	128.24150494	4.396542E-012	1.869654E-011	1	0.000000E+000
2	128.24153608	1.869654E-011	4.396542E-012	0	0.000000E+000
2	128.26129865	4.396542E-012	1.869654E-011	1	0.000000E+000
2	128.26380850	1.869654E-011	4.396542E-012	0	0.000000E+000
2	128.28191159	4.396542E-012	1.869654E-011	1	0.000000E+000
2	128.28232681	1.869654E-011	4.396542E-012	0	0.000000E+000
2	128.28236450	4.396542E-012	1.869654E-011	1	0.000000E+000
2	128.28260637	1.869654E-011	4.396542E-012	0	0.000000E+000
2	128.28731352	4.396542E-012	1.869654E-011	1	0.000000E+000
2	128.28894602	1.869654E-011	4.396542E-012	0	0.000000E+000
2	128.30488036	4.396542E-012	1.869654E-011	1	0.000000E+000
2	128.31140900	1.869654E-011	4.396542E-012	0	0.000000E+000
2	128.31871441	4.396542E-012	1.869654E-011	1	0.000000E+000
2	128.31973160	1.869654E-011	4.396542E-012	0	0.000000E+000
2	128.32340892	4.396542E-012	1.869654E-011	1	0.000000E+000
2	128.32418941	1.869654E-011	4.396542E-012	0	0.000000E+000
2	128.34123911	4.396542E-012	1.869654E-011	1	0.000000E+000
2	128.34258453	1.869654E-011	4.396542E-012	0	0.000000E+000
2	128.34275565	4.396542E-012	1.869654E-011	1	0.000000E+000
2	128.35442727	1.869654E-011	4.396542E-012	0	0.000000E+000
2	128.36247892	4.396542E-012	1.869654E-011	1	0.000000E+000
2	128.36290778	1.869654E-011	4.396542E-012	0	0.000000E+000
2	128.38141036	4.396542E-012	1.869654E-011	1	0.000000E+000
2	128.38175573	1.869654E-011	4.396542E-012	0	0.000000E+000
2	128.38182310	4.396542E-012	1.869654E-011	1	0.000000E+000
2	128.38208768	1.869654E-011	4.396542E-012	0	0.000000E+000
2	128.40643704	4.396542E-012	1.869654E-011	1	0.000000E+000
2	128.40769362	1.869654E-011	4.396542E-012	0	0.000000E+000
2	128.42634973	4.396542E-012	1.869654E-011	1	0.000000E+000
2	128.42945145	1.869654E-011	4.396542E-012	0	0.000000E+000
2	128.45215600	4.396542E-012	1.869654E-011	1	0.000000E+000
2	128.45254508	1.869654E-011	4.396542E-012	0	0.000000E+000
2	128.47490287	4.396542E-012	1.869654E-011	1	0.000000E+000
2	128.47644750	1.869654E-011	4.396542E-012	0	0.000000E+000
2	128.66671143	4.428710E-012	1.872871E-011	1	0.000000E+000
2	128.66742957	1.872871E-011	4.428710E-012	0	0.000000E+000
2	128.72573084	4.428710E-012	1.872871E-011	1	0.000000E+000
2	128.72586085	1.872871E-011	4.428710E-012	0	0.000000E+000
2	128.72736364	4.428710E-012	1.872871E-011	1	0.000000E+000
2	128.72769614	1.872871E-011	4.428710E-012	0	0.000000E+000
2	128.76169467	4.428710E-012	1.872871E-011	1	0.000000E+000
2	128.76230126	1.872871E-011	4.428710E-012	0	0.000000E+000
2	128.80017380	4.428710E-012	1.872871E-011	1	0.000000E+000
2	128.80028048	1.872871E-011	4.428710E-012	0	0.000000E+000
2	128.80524357	4.428710E-012	1.872871E-011	1	0.000000E+000
2	128.80618230	1.872871E-011	4.428710E-012	0	0.000000E+000
2	128.80882105	4.428710E-012	1.872871E-011	1	0.000000E+000
2	128.80935025	1.872871E-011	4.428710E-012	0	0.000000E+000
2	128.82067181	4.428710E-012	1.872871E-011	1	0.000000E+000
2	128.82183317	1.872871E-011	4.428710E-012	0	0.000000E+000
2	128.84257234	4.428710E-012	1.872871E-011	1	0.000000E+000
2	128.84377772	1.872871E-011	4.428710E-012	0	0.000000E+000
2	128.86780735	4.428710E-012	1.872871E-011	1	0.000000E+000
2	128.86805541	1.872871E-011	4.428710E-012	0	0.000000E+000
2	128.87880281	4.428710E-012	1.872871E-011	1	0.000000E+000
2	128.88012543	1.872871E-011	4.428710E-012	0	0.000000E+000
2	128.88016005	4.428710E-012	1.872871E-011	1	0.000000E+000
2	128.88096853	1.872871E-011	4.428710E-012	0	0.000000E+000
2	128.99453359	4.351639E-012	1.865164E-011	1	0.000000E+000
2	129.00053248	1.865164E-011	4.351639E-012	0	0.000000E+000
2	129.07701226	4.351639E-012	1.865164E-011	1	0.000000E+000
2	129.07861610	1.865164E-011	4.351639E-012	0	0.000000E+000
2	129.08762991	4.351639E-012	1.865164E-011	1	0.000000E+000
2	129.08899308	1.865164E-011	4.351639E-012	0	0.000000E+000
2	129.08972445	4.351639E-012	1.865164E-011	1	0.000000E+000
2	129.09021683	1.865164E-011	4.351639E-012	0	0.000000E+000
2	129.09026833	4.351639E-012	1.865164E-011	1	0.000000E+000
2	129.09370091	1.865164E-011	4.351639E-012	0	0.000000E+000
2	129.09375222	4.351639E-012	1.865164E-011	1	0.000000E+000
2	129.09581274	1.865164E-011	4.351639E-012	0	0.000000E+000
2	129.09583591	4.351639E-012	1.865164E-011	1	0.000000E+000
2	129.09613361	1.865164E-011	4.351639E-012	0	0.000000E+000
2	129.09621599	4.351639E-012	1.865164E-011	1	0.000000E+000
2	129.09875507	1.865164E-011	4.351639E-012	0	0.000000E+000
2	129.11908074	4.351639E-012	1.865164E-011	1	0.000000E+000
2	129.12016678	1.865164E-011	4.351639E-012	0	0.000000E+000
2	129.12018529	4.351639E-012	1.865164E-011	1	0.000000E+000
2	129.12092989	1.865164E-011	4.351639E-012	0	0.000000E+000
2	129.14438991	4.351639E-012	1.865164E-011	1	0.000000E+000
2	129.15276095	1.865164E-011	4.351639E-012	0	0.000000E+000
2	129.16059372	4.351639E-012	1.865164E-011	1	0.000000E+000
2	129.16180996	1.865164E-011	4.351639E-012	0	0.000000E+000
2	129.16956200	4.351639E-012	1.865164E-011	1	0.000000E+000
2	129.17032915	1.865164E-011	4.351639E-012	0	0.000000E+000
2	129.19261367	4.351639E-012	1.865164E-011	1	0.000000E+000
2	129.19272072	1.865164E-011	4.351639E-012	0	0.000000E+000
2	129.19277101	4.351639E-012	1.865164E-011	1	0.000000E+000
2	129.19316823	1.865164E-011	4.351639E-012	0	0.000000E+000
2	129.20289225	4.351639E-012	1.865164E-011	1	0.000000E+000
2	129.20460465	1.865164E-011	4.351639E-012	0	0.000000E+000
2	129.24685933	4.351639E-012	1.865164E-011	1	0.000000E+000
2	129.24687980	1.865164E-011	4.351639E-012	0	0.000000E+000
2	130.84763230	4.308340E-012	1.860834E-011	1	0.000000E+000
2	130.84801132	1.860834E-011	4.308340E-012	0	0.000000E+000
2	130.85212997	4.308340E-012	1.860834E-011	1	0.000000E+000
2	130.85512673	1.860834E-011	4.308340E-012	0	0.000000E+000
2	130.87961193	4.308340E-012	1.860834E-011	1	0.000000E+000
2	130.87966753	1.860834E-011	4.308340E-012	0	0.000000E+000
2	130.87975611	4.308340E-012	1.860834E-011	1	0.000000E+000
2	130.88168770	1.860834E-011	4.308340E-012	0	0.000000E+000
2	130.93902233	4.308340E-012	1.860834E-011	1	0.000000E+000
2	130.94010615	1.860834E-011	4.308340E-012	0	0.000000E+000
2	130.94175993	4.308340E-012	1.860834E-011	1	0.000000E+000
2	130.94537092	1.860834E-011	4.308340E-012	0	0.000000E+000
2	130.96100755	4.308340E-012	1.860834E-011	1	0.000000E+000
2	130.96207676	1.860834E-011	4.308340E-012	0	0.000000E+000
2	130.96209473	4.308340E-012	1.860834E-011	1	0.000000E+000
2	130.96217204	1.860834E-011	4.308340E-012	0	0.000000E+000
2	131.00168582	4.308340E-012	1.860834E-011	1	0.000000E+000
2	131.00259812	1.860834E-011	4.308340E-012	0	0.000000E+000
2	131.00259934	4.308340E-012	1.860834E-011	1	0.000000E+000
2	131.00360638	1.860834E-011	4.308340E-012	0	0.000000E+000
2	131.00363615	4.308340E-012	1.860834E-011	1	0.000000E+000
2	131.00442790	1.860834E-011	4.308340E-012	0	0.000000E+000
2	131.00790369	4.308340E-012	1.860834E-011	1	0.000000E+000
2	131.00845996	1.860834E-011	4.308340E-012	0	0.000000E+000
2	131.00919687	4.308340E-012	1.860834E-011	1	0.000000E+000
2	131.01006495	1.860834E-011	4.308340E-012	0	0.000000E+000
2	131.01007980	4.308340E-012	1.860834E-011	1	0.000000E+000
2	131.01081550	1.860834E-011	4.308340E-012	0	0.000000E+000
2	131.01088153	4.308340E-012	1.860834E-011	1	0.000000E+000
2	131.01173960	1.860834E-011	4.308340E-012	0	0.000000E+000
2	131.01178111	4.308340E-012	1.860834E-011	1	0.000000E+000
2	131.01478946	1.860834E-011	4.308340E-012	0	0.000000E+000
2	131.03937293	4.308340E-012	1.860834E-011	1	0.000000E+000
2	131.04051612	1.860834E-011	4.308340E-012	0	0.000000E+000
2	131.04615250	4.308340E-012	1.860834E-011	1	0.000000E+000
2	131.04736117	1.860834E-011	4.308340E-012	0	0.000000E+000
2	131.08060894	4.308340E-012	1.860834E-011	1	0.000000E+000
2	131.08132909	1.860834E-011	4.308340E-012	0	0.000000E+000
2	131.16836765	4.454987E-012	1.875499E-011	1	0.000000E+000
2	131.16852280	1.875499E-011	4.454987E-012	0	0.000000E+000
2	131.20802006	4.454987E-012	1.875499E-011	1	0.000000E+000
2	131.20819969	1.875499E-011	4.454987E-012	0	0.000000E+000
2	131.20823250	4.454987E-012	1.875499E-011	1	0.000000E+000
2	131.20986539	1.875499E-011	4.454987E-012	0	0.000000E+000
2	131.20989725	4.454987E-012	1.875499E-011	1	0.000000E+000
2	131.21400803	1.875499E-011	4.454987E-012	0	0.000000E+000
2	131.21516685	4.454987E-012	1.875499E-011	1	0.000000E+000
2	131.21582885	1.875499E-011	4.454987E-012	0	0.000000E+000
2	131.22615230	4.454987E-012	1.875499E-011	1	0.000000E+000
2	131.22752601	1.875499E-011	4.454987E-012	0	0.000000E+000
2	131.22753351	4.454987E-012	1.875499E-011	1	0.000000E+000
2	131.22862619	1.875499E-011	4.454987E-012	0	0.000000E+000
2	131.22864812	4.454987E-012	1.875499E-011	1	0.000000E+000
2	131.22878426	1.875499E-011	4.454987E-012	0	0.000000E+000
2	131.22879761	4.454987E-012	1.875499E-011	1	0.000000E+000
2	131.23070246	1.875499E-011	4.454987E-012	0	0.000000E+000
2	131.31417558	4.454987E-012	1.875499E-011	1	0.000000E+000
2	131.31487060	1.875499E-011	4.454987E-012	0	0.000000E+000
2	131.32114280	4.454987E-012	1.875499E-011	1	0.000000E+000
2	131.32323938	1.875499E-011	4.454987E-012	0	0.000000E+000
2	131.32326019	4.454987E-012	1.875499E-011	1	0.000000E+000
2	131.32472158	1.875499E-011	4.454987E-012	0	0.000000E+000
2	131.33893056	4.454987E-012	1.875499E-011	1	0.000000E+000
2	131.34315025	1.875499E-011	4.454987E-012	0	0.000000E+000
2	131.38696349	4.454987E-012	1.875499E-011	1	0.000000E+000
2	131.38719509	1.875499E-011	4.454987E-012	0	0.000000E+000
2	131.38724564	4.454987E-012	1.875499E-011	1	0.000000E+000
2	131.38734829	1.875499E-011	4.454987E-012	0	0.000000E+000
2	131.38972870	4.454987E-012	1.875499E-011	1	0.000000E+000
2	131.39178594	1.875499E-011	4.454987E-012	0	0.000000E+000
2	131.45088203	4.454987E-012	1.875499E-011	1	0.000000E+000
2	131.45192722	1.875499E-011	4.454987E-012	0	0.000000E+000
2	131.47307160	4.454987E-012	1.875499E-011	1	0.000000E+000
2	131.47335303	1.875499E-011	4.454987E-012	0	0.000000E+000
2	131.47450857	4.454987E-012	1.875499E-011	1	0.000000E+000
2	131.47461390	1.875499E-011	4.454987E-012	0	0.000000E+000
2	131.50125532	4.454987E-012	1.875499E-011	1	0.000000E+000
2	131.50161734	1.875499E-011	4.454987E-012	0	0.000000E+000
2	131.50379267	4.454987E-012	1.875499E-011	1	0.000000E+000
2	131.50568647	1.875499E-011	4.454987E-012	0	0.000000E+000
2	131.67038250	4.433421E-012	1.873342E-011	1	0.000000E+000
2	131.67199781	1.873342E-011	4.433421E-012	0	0.000000E+000
2	131.67200657	4.433421E-012	1.873342E-011	1	0.000000E+000
2	131.67295605	1.873342E-011	4.433421E-012	0	0.000000E+000
2	131.68065396	4.433421E-012	1.873342E-011	1	0.000000E+000
2	131.68079949	1.873342E-011	4.433421E-012	0	0.000000E+000
2	131.68394936	4.433421E-012	1.873342E-011	1	0.000000E+000
2	131.68779119	1.873342E-011	4.433421E-012	0	0.000000E+000
2	131.70474968	4.433421E-012	1.873342E-011	1	0.000000E+000
2	131.70505322	1.873342E-011	4.433421E-012	0	0.000000E+000
2	131.70506626	4.433421E-012	1.873342E-011	1	0.000000E+000
2	131.70678547	1.873342E-011	4.433421E-012	0	0.000000E+000
2	131.70679394	4.433421E-012	1.873342E-011	1	0.000000E+000
2	131.70722710	1.873342E-011	4.433421E-012	0	0.000000E+000
2	131.70729453	4.433421E-012	1.873342E-011	1	0.000000E+000
2	131.70992327	1.873342E-011	4.433421E-012	0	0.000000E+000
2	131.74711659	4.433421E-012	1.873342E-011	1	0.000000E+000
2	131.75085093	1.873342E-011	4.433421E-012	0	0.000000E+000
2	131.87729004	4.443590E-012	1.874359E-011	1	0.000000E+000
2	131.87778039	1.874359E-011	4.443590E-012	0	0.000000E+000
2	131.89449214	4.443590E-012	1.874359E-011	1	0.000000E+000
2	131.89470594	1.874359E-011	4.443590E-012	0	0.000000E+000
2	131.89521872	4.443590E-012	1.874359E-011	1	0.000000E+000
2	131.89553098	1.874359E-011	4.443590E-012	0	0.000000E+000
2	131.91644464	4.443590E-012	1.874359E-011	1	0.000000E+000
2	131.91904939	1.874359E-011	4.443590E-012	0	0.000000E+000
2	131.91907046	4.443590E-012	1.874359E-011	1	0.000000E+000
2	131.92443812	1.874359E-011	4.443590E-012	0	0.000000E+000
2	131.92444237	4.443590E-012	1.874359E-011	1	0.000000E+000
2	131.92641171	1.874359E-011	4.443590E-012	0	0.000000E+000
2	131.92694280	4.443590E-012	1.874359E-011	1	0.000000E+000
2	131.92707157	1.874359E-011	4.443590E-012	0	0.000000E+000
2	131.94814841	4.443590E-012	1.874359E-011	1	0.000000E+000
2	131.94861110	1.874359E-011	4.443590E-012	0	0.000000E+000
2	131.94863619	4.443590E-012	1.874359E-011	1	0.000000E+000
2	131.94912454	1.874359E-011	4.443590E-012	0	0.000000E+000
2	131.94917065	4.443590E-012	1.874359E-011	1	0.000000E+000
2	131.95153376	1.874359E-011	4.443590E-012	0	0.000000E+000
2	131.95154975	4.443590E-012	1.874359E-011	1	0.000000E+000
2	131.95206383	1.874359E-011	4.443590E-012	0	0.000000E+000
2	131.95294722	4.443590E-012	1.874359E-011	1	0.000000E+000
2	131.95298498	1.874359E-011	4.443590E-012	0	0.000000E+000
2	131.96225347	4.443590E-012	1.874359E-011	1	0.000000E+000
2	131.96408583	1.874359E-011	4.443590E-012	0	0.000000E+000
2	132.00960658	4.443590E-012	1.874359E-011	1	0.000000E+000
2	132.01212596	1.874359E-011	4.443590E-012	0	0.000000E+000
2	132.01216115	4.443590E-012	1.874359E-011	1	0.000000E+000
2	132.01305867	1.874359E-011	4.443590E-012	0	0.000000E+000
2	132.01306015	4.443590E-012	1.874359E-011	1	0.000000E+000
2	132.01337092	1.874359E-011	4.443590E-012	0	0.000000E+000
2	132.01337550	4.443590E-012	1.874359E-011	1	0.000000E+000
2	132.01392121	1.874359E-011	4.443590E-012	0	0.000000E+000
2	132.01407746	4.443590E-012	1.874359E-011	1	0.000000E+000
2	132.01426086	1.874359E-011	4.443590E-012	0	0.000000E+000
2	132.01430329	4.443590E-012	1.874359E-011	1	0.000000E+000
2	132.01503266	1.874359E-011	4.443590E-012	0	0.000000E+000
2	132.01512156	4.443590E-012	1.874359E-011	1	0.000000E+000
2	132.01640643	1.874359E-011	4.443590E-012	0	0.000000E+000
2	132.03178720	4.443590E-012	1.874359E-011	1	0.000000E+000
2	132.03246169	1.874359E-011	4.443590E-012	0	0.000000E+000
2	132.03250952	4.443590E-012	1.874359E-011	1	0.000000E+000
2	132.03378664	1.874359E-011	4.443590E-012	0	0.000000E+000
2	132.06886396	4.443590E-012	1.874359E-011	1	0.000000E+000
2	132.06972312	1.874359E-011	4.443590E-012	0	0.000000E+000
2	132.06973401	4.443590E-012	1.874359E-011	1	0.000000E+000
2	132.07243395	1.874359E-011	4.443590E-012	0	0.000000E+000
2	132.09144588	4.443590E-012	1.874359E-011	1	0.000000E+000
2	132.09165327	1.874359E-011	4.443590E-012	0	0.000000E+000
2	132.09573627	4.443590E-012	1.874359E-011	1	0.000000E+000
2	132.09765644	1.874359E-011	4.443590E-012	0	0.000000E+000
2	132.10005748	4.443590E-012	1.874359E-011	1	0.000000E+000
2	132.10141876	1.874359E-011	4.443590E-012	0	0.000000E+000
2	132.10163490	4.443590E-012	1.874359E-011	1	0.000000E+000
2	132.10359958	1.874359E-011	4.443590E-012	0	0.000000E+000
2	132.10363764	4.443590E-012	1.874359E-011	1	0.000000E+000
2	132.10402422	1.874359E-011	4.443590E-012	0	0.000000E+000
2	132.11800546	4.443590E-012	1.874359E-011	1	0.000000E+000
2	132.11811520	1.874359E-011	4.443590E-012	0	0.000000E+000
2	132.11867794	4.443590E-012	1.874359E-011	1	0.000000E+000
2	132.12048533	1.874359E-011	4.443590E-012	0	0.000000E+000
2	132.13524497	4.443590E-012	1.874359E-011	1	0.000000E+000
2	132.13812810	1.874359E-011	4.443590E-012	0	0.000000E+000
2	132.15907424	4.443590E-012	1.874359E-011	1	0.000000E+000
2	132.15916743	1.874359E-011	4.443590E-012	0	0.000000E+000
2	132.16415090	4.443590E-012	1.874359E-011	1	0.000000E+000
2	132.16498374	1.874359E-011	4.443590E-012	0	0.000000E+000
2	132.16692053	4.443590E-012	1.874359E-011	1	0.000000E+000
2	132.16837217	1.874359E-011	4.443590E-012	0	0.000000E+000
2	132.21416326	4.443590E-012	1.874359E-011	1	0.000000E+000
2	132.21627596	1.874359E-011	4.443590E-012	0	0.000000E+000
2	132.23404864	4.443590E-012	1.874359E-011	1	0.000000E+000
2	132.23598216	1.874359E-011	4.443590E-012	0	0.000000E+000
2	132.25782563	4.443590E-012	1.874359E-011	1	0.000000E+000
2	132.25861076	1.874359E-011	4.443590E-012	0	0.000000E+000
2	132.26895768	4.443590E-012	1.874359E-011	1	0.000000E+000
2	132.27265158	1.874359E-011	4.443590E-012	0	0.000000E+000
2	132.28842914	4.443590E-012	1.874359E-011	1	0.000000E+000
2	132.28961205	1.874359E-011	4.443590E-012	0	0.000000E+000
2	132.30119235	4.443590E-012	1.874359E-011	1	0.000000E+000
2	132.30152916	1.874359E-011	4.443590E-012	0	0.000000E+000
2	132.30158830	4.443590E-012	1.874359E-011	1	0.000000E+000
2	132.30244697	1.874359E-011	4.443590E-012	0	0.000000E+000
2	132.30852146	4.443590E-012	1.874359E-011	1	0.000000E+000
2	132.30985949	1.874359E-011	4.443590E-012	0	0.000000E+000
2	132.30988248	4.443590E-012	1.874359E-011	1	0.000000E+000
2	132.31079691	1.874359E-011	4.443590E-012	0	0.000000E+000
2	132.31486250	4.443590E-012	1.874359E-011	1	0.000000E+000
2	132.31583394	1.874359E-011	4.443590E-012	0	0.000000E+000
2	132.31588449	4.443590E-012	1.874359E-011	1	0.000000E+000
2	132.31680484	1.874359E-011	4.443590E-012	0	0.000000E+000
2	132.37277566	4.443590E-012	1.874359E-011	1	0.000000E+000
2	132.37319352	1.874359E-011	4.443590E-012	0	0.000000E+000
2	132.37673937	4.443590E-012	1.874359E-011	1	0.000000E+000
2	132.37809023	1.874359E-011	4.443590E-012	0	0.000000E+000
2	132.37820719	4.443590E-012	1.874359E-011	1	0.000000E+000
2	132.38003525	1.874359E-011	4.443590E-012	0	0.000000E+000
2	132.38547702	4.443590E-012	1.874359E-011	1	0.000000E+000
2	132.38606787	1.874359E-011	4.443590E-012	0	0.000000E+000
2	132.39975314	4.443590E-012	1.874359E-011	1	0.000000E+000
2	132.39998761	1.874359E-011	4.443590E-012	0	0.000000E+000
2	132.40730202	4.443590E-012	1.874359E-011	1	0.000000E+000
2	132.40789932	1.874359E-011	4.443590E-012	0	0.000000E+000
2	132.42850643	4.443590E-012	1.874359E-011	1	0.000000E+000
2	132.43017776	1.874359E-011	4.443590E-012	0	0.000000E+000
2	132.43544640	4.443590E-012	1.874359E-011	1	0.000000E+000
2	132.43571718	1.874359E-011	4.443590E-012	0	0.000000E+000
2	132.57366847	4.556348E-012	1.885635E-011	1	0.000000E+000
2	132.57512401	1.885635E-011	4.556348E-012	0	0.000000E+000
2	132.61016683	4.556348E-012	1.885635E-011	1	0.000000E+000
2	132.61127038	1.885635E-011	4.556348E-012	0	0.000000E+000
2	132.61967351	4.556348E-012	1.885635E-011	1	0.000000E+000
2	132.62019332	1.885635E-011	4.556348E-012	0	0.000000E+000
2	132.62023339	4.556348E-012	1.885635E-011	1	0.000000E+000
2	132.62080822	1.885635E-011	4.556348E-012	0	0.000000E+000
2	132.62082905	4.556348E-012	1.885635E-011	1	0.000000E+000
2	132.62172762	1.885635E-011	4.556348E-012	0	0.000000E+000
2	132.62681986	4.556348E-012	1.885635E-011	1	0.000000E+000
2	132.62705276	1.885635E-011	4.556348E-012	0	0.000000E+000
2	132.64110563	4.556348E-012	1.885635E-011	1	0.000000E+000
2	132.64134092	1.885635E-011	4.556348E-012	0	0.000000E+000
2	132.64134461	4.556348E-012	1.885635E-011	1	0.000000E+000
2	132.64183515	1.885635E-011	4.556348E-012	0	0.000000E+000
2	132.64184343	4.556348E-012	1.885635E-011	1	0.000000E+000
2	132.64256558	1.885635E-011	4.556348E-012	0	0.000000E+000
2	132.64258175	4.556348E-012	1.885635E-011	1	0.000000E+000
2	132.64651506	1.885635E-011	4.556348E-012	0	0.000000E+000
2	132.64655354	4.556348E-012	1.885635E-011	1	0.000000E+000
2	132.64814443	1.885635E-011	4.556348E-012	0	0.000000E+000
2	132.64815538	4.556348E-012	1.885635E-011	1	0.000000E+000
2	132.64877742	1.885635E-011	4.556348E-012	0	0.000000E+000
2	132.66987829	4.556348E-012	1.885635E-011	1	0.000000E+000
2	132.66991959	1.885635E-011	4.556348E-012	0	0.000000E+000
2	132.66995526	4.556348E-012	1.885635E-011	1	0.000000E+000
2	132.67101892	1.885635E-011	4.556348E-012	0	0.000000E+000
2	132.67774431	4.556348E-012	1.885635E-011	1	0.000000E+000
2	132.67789737	1.885635E-011	4.556348E-012	0	0.000000E+000
2	132.67791401	4.556348E-012	1.885635E-011	1	0.000000E+000
2	132.67798480	1.885635E-011	4.556348E-012	0	0.000000E+000
2	132.68002768	4.556348E-012	1.885635E-011	1	0.000000E+000
2	132.68012464	1.885635E-011	4.556348E-012	0	0.000000E+000
2	132.69866560	4.556348E-012	1.885635E-011	1	0.000000E+000
2	132.69889360	1.885635E-011	4.556348E-012	0	0.000000E+000
2	132.70768453	4.556348E-012	1.885635E-011	1	0.000000E+000
2	132.70833470	1.885635E-011	4.556348E-012	0	0.000000E+000
2	132.76152804	4.556348E-012	1.885635E-011	1	0.000000E+000
2	132.76545977	1.885635E-011	4.556348E-012	0	0.000000E+000
2	132.76547594	4.556348E-012	1.885635E-011	1	0.000000E+000
2	132.76564532	1.885635E-011	4.556348E-012	0	0.000000E+000
2	132.79444688	4.556348E-012	1.885635E-011	1	0.000000E+000
2	132.79549660	1.885635E-011	4.556348E-012	0	0.000000E+000
2	132.79819610	4.556348E-012	1.885635E-011	1	0.000000E+000
2	132.79959326	1.885635E-011	4.556348E-012	0	0.000000E+000
2	132.88547875	4.556348E-012	1.885635E-011	1	0.000000E+000
2	132.88590323	1.885635E-011	4.556348E-012	0	0.000000E+000
2	132.88592202	4.556348E-012	1.885635E-011	1	0.000000E+000
2	132.89052411	1.885635E-011	4.556348E-012	0	0.000000E+000
2	132.89099705	4.556348E-012	1.885635E-011	1	0.000000E+000
2	132.89159266	1.885635E-011	4.556348E-012	0	0.000000E+000
2	132.89163948	4.556348E-012	1.885635E-011	1	0.000000E+000
2	132.89273733	1.885635E-011	4.556348E-012	0	0.000000E+000
2	132.89314597	4.556348E-012	1.885635E-011	1	0.000000E+000
2	132.89507992	1.885635E-011	4.556348E-012	0	0.000000E+000
2	132.90903100	4.556348E-012	1.885635E-011	1	0.000000E+000
2	132.91020879	1.885635E-011	4.556348E-012	0	0.000000E+000
2	132.91049113	4.556348E-012	1.885635E-011	1	0.000000E+000
2	132.91080776	1.885635E-011	4.556348E-012	0	0.000000E+000
2	132.91286759	4.556348E-012	1.885635E-011	1	0.000000E+000
2	132.91352261	1.885635E-011	4.556348E-012	0	0.000000E+000
2	132.92430698	4.556348E-012	1.885635E-011	1	0.000000E+000
2	132.92475804	1.885635E-011	4.556348E-012	0	0.000000E+000
2	132.95182120	4.556348E-012	1.885635E-011	1	0.000000E+000
2	132.95189722	1.885635E-011	4.556348E-012	0	0.000000E+000
2	132.95192557	4.556348E-012	1.885635E-011	1	0.000000E+000
2	132.95198617	1.885635E-011	4.556348E-012	0	0.000000E+000
2	132.96182760	4.556348E-012	1.885635E-011	1	0.000000E+000
2	132.96351542	1.885635E-011	4.556348E-012	0	0.000000E+000
2	132.96354743	4.556348E-012	1.885635E-011	1	0.000000E+000
2	132.96423741	1.885635E-011	4.556348E-012	0	0.000000E+000
2	132.99842399	4.556348E-012	1.885635E-011	1	0.000000E+000
2	132.99941358	1.885635E-011	4.556348E-012	0	0.000000E+000
2	132.99944677	4.556348E-012	1.885635E-011	1	0.000000E+000
2	133.00175514	1.885635E-011	4.556348E-012	0	0.000000E+000
2	133.03031591	4.556348E-012	1.885635E-011	1	0.000000E+000
2	133.03052655	1.885635E-011	4.556348E-012	0	0.000000E+000
2	133.03175167	4.556348E-012	1.885635E-011	1	0.000000E+000
2	133.03370007	1.885635E-011	4.556348E-012	0	0.000000E+000
2	133.05872690	4.556348E-012	1.885635E-011	1	0.000000E+000
2	133.06136865	1.885635E-011	4.556348E-012	0	0.000000E+000
2	133.07599393	4.556348E-012	1.885635E-011	1	0.000000E+000
2	133.07614079	1.885635E-011	4.556348E-012	0	0.000000E+000
2	133.12490931	4.556348E-012	1.885635E-011	1	0.000000E+000
2	133.12584444	1.885635E-011	4.556348E-012	0	0.000000E+000
2	133.12585938	4.556348E-012	1.885635E-011	1	0.000000E+000
2	133.12622489	1.885635E-011	4.556348E-012	0	0.000000E+000
2	133.13012429	4.556348E-012	1.885635E-011	1	0.000000E+000
2	133.13101985	1.885635E-011	4.556348E-012	0	0.000000E+000
2	133.16139013	4.556348E-012	1.885635E-011	1	0.000000E+000
2	133.16252732	1.885635E-011	4.556348E-012	0	0.000000E+000
2	135.37205162	4.428551E-012	1.872855E-011	1	0.000000E+000
2	135.37296332	1.872855E-011	4.428551E-012	0	0.000000E+000
2	135.37840814	4.428551E-012	1.872855E-011	1	0.000000E+000
2	135.37847089	1.872855E-011	4.428551E-012	0	0.000000E+000
2	135.40788594	4.428551E-012	1.872855E-011	1	0.000000E+000
2	135.40922895	1.872855E-011	4.428551E-012	0	0.000000E+000
2	135.41601603	4.428551E-012	1.872855E-011	1	0.000000E+000
2	135.41614865	1.872855E-011	4.428551E-012	0	0.000000E+000
2	135.41947474	4.428551E-012	1.872855E-011	1	0.000000E+000
2	135.42028642	1.872855E-011	4.428551E-012	0	0.000000E+000
2	135.42435277	4.428551E-012	1.872855E-011	1	0.000000E+000
2	135.42598743	1.872855E-011	4.428551E-012	0	0.000000E+000
2	135.44100243	4.428551E-012	1.872855E-011	1	0.000000E+000
2	135.44346888	1.872855E-011	4.428551E-012	0	0.000000E+000
2	135.44350873	4.428551E-012	1.872855E-011	1	0.000000E+000
2	135.44480123	1.872855E-011	4.428551E-012	0	0.000000E+000
2	135.45217117	4.428551E-012	1.872855E-011	1	0.000000E+000
2	135.45228169	1.872855E-011	4.428551E-012	0	0.000000E+000
2	135.45233371	4.428551E-012	1.872855E-011	1	0.000000E+000
2	135.45386051	1.872855E-011	4.428551E-012	0	0.000000E+000
2	135.48285415	4.428551E-012	1.872855E-011	1	0.000000E+000
2	135.48386592	1.872855E-011	4.428551E-012	0	0.000000E+000
2	135.48666892	4.428551E-012	1.872855E-011	1	0.000000E+000
2	135.48669032	1.872855E-011	4.428551E-012	0	0.000000E+000
2	135.48717752	4.428551E-012	1.872855E-011	1	0.000000E+000
2	135.48867359	1.872855E-011	4.428551E-012	0	0.000000E+000
2	135.53565330	4.428551E-012	1.872855E-011	1	0.000000E+000
2	135.53872246	1.872855E-011	4.428551E-012	0	0.000000E+000
2	135.54779774	4.428551E-012	1.872855E-011	1	0.000000E+000
2	135.55019155	1.872855E-011	4.428551E-012	0	0.000000E+000
2	135.60794724	4.428551E-012	1.872855E-011	1	0.000000E+000
2	135.60838072	1.872855E-011	4.428551E-012	0	0.000000E+000
2	135.60840350	4.428551E-012	1.872855E-011	1	0.000000E+000
2	135.60875538	1.872855E-011	4.428551E-012	0	0.000000E+000
2	135.63885526	4.428551E-012	1.872855E-011	1	0.000000E+000
2	135.63899164	1.872855E-011	4.428551E-012	0	0.000000E+000
2	135.67186827	4.203454E-012	1.850345E-011	1	0.000000E+000
2	135.67282234	1.850345E-011	4.203454E-012	0	0.000000E+000
2	135.67512613	4.203454E-012	1.850345E-011	1	0.000000E+000
2	135.67520079	1.850345E-011	4.203454E-012	0	0.000000E+000
2	135.78646420	4.228147E-012	1.852815E-011	1	0.000000E+000
2	135.78678492	1.852815E-011	4.228147E-012	0	0.000000E+000
2	135.80050835	4.228147E-012	1.852815E-011	1	0.000000E+000
2	135.80233959	1.852815E-011	4.228147E-012	0	0.000000E+000
2	135.82355938	4.228147E-012	1.852815E-011	1	0.000000E+000
2	135.82430814	1.852815E-011	4.228147E-012	0	0.000000E+000
2	135.88018241	4.228147E-012	1.852815E-011	1	0.000000E+000
2	135.88146717	1.852815E-011	4.228147E-012	0	0.000000E+000
2	135.91620817	4.228147E-012	1.852815E-011	1	0.000000E+000
2	135.91649072	1.852815E-011	4.228147E-012	0	0.000000E+000
2	135.91655287	4.228147E-012	1.852815E-011	1	0.000000E+000
2	135.91818774	1.852815E-011	4.228147E-012	0	0.000000E+000
2	135.96983784	4.228147E-012	1.852815E-011	1	0.000000E+000
2	135.97001244	1.852815E-011	4.228147E-012	0	0.000000E+000
2	135.97496013	4.228147E-012	1.852815E-011	1	0.000000E+000
2	135.97542564	1.852815E-011	4.228147E-012	0	0.000000E+000
2	135.98282092	4.228147E-012	1.852815E-011	1	0.000000E+000
2	135.98334096	1.852815E-011	4.228147E-012	0	0.000000E+000
2	135.98336443	4.228147E-012	1.852815E-011	1	0.000000E+000
2	135.98377938	1.852815E-011	4.228147E-012	0	0.000000E+000
2	135.98549097	4.228147E-012	1.852815E-011	1	0.000000E+000
2	135.98575842	1.852815E-011	4.228147E-012	0	0.000000E+000
2	135.98577596	4.228147E-012	1.852815E-011	1	0.000000E+000
2	135.98859897	1.852815E-011	4.228147E-012	0	0.000000E+000
2	135.98860776	4.228147E-012	1.852815E-011	1	0.000000E+000
2	135.98886393	1.852815E-011	4.228147E-012	0	0.000000E+000
2	135.98890531	4.228147E-012	1.852815E-011	1	0.000000E+000
2	135.98964879	1.852815E-011	4.228147E-012	0	0.000000E+000
2	135.99056772	4.228147E-012	1.852815E-011	1	0.000000E+000
2	135.99070787	1.852815E-011	4.228147E-012	0	0.000000E+000
2	136.00408932	4.228147E-012	1.852815E-011	1	0.000000E+000
2	136.00534110	1.852815E-011	4.228147E-012	0	0.000000E+000
2	136.00539407	4.228147E-012	1.852815E-011	1	0.000000E+000
2	136.00598256	1.852815E-011	4.228147E-012	0	0.000000E+000
2	136.00603162	4.228147E-012	1.852815E-011	1	0.000000E+000
2	136.00669178	1.852815E-011	4.228147E-012	0	0.000000E+000
2	136.02543386	4.228147E-012	1.852815E-011	1	0.000000E+000
2	136.02605744	1.852815E-011	4.228147E-012	0	0.000000E+000
2	136.02607237	4.228147E-012	1.852815E-011	1	0.000000E+000
2	136.02696013	1.852815E-011	4.228147E-012	0	0.000000E+000
2	136.23853612	4.310367E-012	1.861037E-011	1	0.000000E+000
2	136.24075112	1.861037E-011	4.310367E-012	0	0.000000E+000
2	136.29870799	4.310367E-012	1.861037E-011	1	0.000000E+000
2	136.30036088	1.861037E-011	4.310367E-012	0	0.000000E+000
2	136.40249509	4.325607E-012	1.862561E-011	1	0.000000E+000
2	136.40384021	1.862561E-011	4.325607E-012	0	0.000000E+000
2	136.44940546	4.325607E-012	1.862561E-011	1	0.000000E+000
2	136.44979399	1.862561E-011	4.325607E-012	0	0.000000E+000
2	136.45150688	4.325607E-012	1.862561E-011	1	0.000000E+000
2	136.45345775	1.862561E-011	4.325607E-012	0	0.000000E+000
2	136.45978021	4.325607E-012	1.862561E-011	1	0.000000E+000
2	136.46013967	1.862561E-011	4.325607E-012	0	0.000000E+000
2	136.47334529	4.325607E-012	1.862561E-011	1	0.000000E+000
2	136.47457472	1.862561E-011	4.325607E-012	0	0.000000E+000
2	136.47461031	4.325607E-012	1.862561E-011	1	0.000000E+000
2	136.47503537	1.862561E-011	4.325607E-012	0	0.000000E+000
2	136.48056344	4.325607E-012	1.862561E-011	1	0.000000E+000
2	136.48062827	1.862561E-011	4.325607E-012	0	0.000000E+000
2	136.48116468	4.325607E-012	1.862561E-011	1	0.000000E+000
2	136.48137227	1.862561E-011	4.325607E-012	0	0.000000E+000
2	136.48263390	4.325607E-012	1.862561E-011	1	0.000000E+000
2	136.48363243	1.862561E-011	4.325607E-012	0	0.000000E+000
2	136.52518355	4.325607E-012	1.862561E-011	1	0.000000E+000
2	136.52557817	1.862561E-011	4.325607E-012	0	0.000000E+000
2	136.52559444	4.325607E-012	1.862561E-011	1	0.000000E+000
2	136.52616643	1.862561E-011	4.325607E-012	0	0.000000E+000
2	136.52678807	4.325607E-012	1.862561E-011	1	0.000000E+000
2	136.53060229	1.862561E-011	4.325607E-012	0	0.000000E+000
2	136.54327492	4.325607E-012	1.862561E-011	1	0.000000E+000
2	136.54532596	1.862561E-011	4.325607E-012	0	0.000000E+000
2	138.01276818	4.231226E-012	1.853123E-011	1	0.000000E+000
2	138.01519528	1.853123E-011	4.231226E-012	0	0.000000E+000
2	138.03638335	4.231226E-012	1.853123E-011	1	0.000000E+000
2	138.03924556	1.853123E-011	4.231226E-012	0	0.000000E+000
2	138.06222757	4.231226E-012	1.853123E-011	1	0.000000E+000
2	138.06756985	1.853123E-011	4.231226E-012	0	0.000000E+000
2	138.08166417	4.231226E-012	1.853123E-011	1	0.000000E+000
2	138.08266417	1.853123E-011	4.231226E-012	0	0.000000E+000
2	138.08271861	4.231226E-012	1.853123E-011	1	0.000000E+000
2	138.08481102	1.853123E-011	4.231226E-012	0	0.000000E+000
2	138.11491568	4.231226E-012	1.853123E-011	1	0.000000E+000
2	138.11511667	1.853123E-011	4.231226E-012	0	0.000000E+000
2	138.11847730	4.231226E-012	1.853123E-011	1	0.000000E+000
2	138.12008818	1.853123E-011	4.231226E-012	0	0.000000E+000
2	138.12308775	4.231226E-012	1.853123E-011	1	0.000000E+000
2	138.12315347	1.853123E-011	4.231226E-012	0	0.000000E+000
2	138.18564368	4.231226E-012	1.853123E-011	1	0.000000E+000
2	138.18684105	1.853123E-011	4.231226E-012	0	0.000000E+000
2	138.21296397	4.231226E-012	1.853123E-011	1	0.000000E+000
2	138.21573263	1.853123E-011	4.231226E-012	0	0.000000E+000
2	138.22125572	4.231226E-012	1.853123E-011	1	0.000000E+000
2	138.22237604	1.853123E-011	4.231226E-012	0	0.000000E+000
2	138.25518234	4.231226E-012	1.853123E-011	1	0.000000E+000
2	138.25726010	1.853123E-011	4.231226E-012	0	0.000000E+000
2	138.27139543	4.231226E-012	1.853123E-011	1	0.000000E+000
2	138.27277711	1.853123E-011	4.231226E-012	0	0.000000E+000
2	138.30164905	4.231226E-012	1.853123E-011	1	0.000000E+000
2	138.30959187	1.853123E-011	4.231226E-012	0	0.000000E+000
2	138.32362807	4.231226E-012	1.853123E-011	1	0.000000E+000
2	138.32377100	1.853123E-011	4.231226E-012	0	0.000000E+000
2	138.33027102	4.231226E-012	1.853123E-011	1	0.000000E+000
2	138.33111886	1.853123E-011	4.231226E-012	0	0.000000E+000
2	138.33117255	4.231226E-012	1.853123E-011	1	0.000000E+000
2	138.33521885	1.853123E-011	4.231226E-012	0	0.000000E+000
2	138.34271754	4.231226E-012	1.853123E-011	1	0.000000E+000
2	138.34340434	1.853123E-011	4.231226E-012	0	0.000000E+000
2	138.34341825	4.231226E-012	1.853123E-011	1	0.000000E+000
2	138.34415421	1.853123E-011	4.231226E-012	0	0.000000E+000
2	138.36857528	4.231226E-012	1.853123E-011	1	0.000000E+000
2	138.36861568	1.853123E-011	4.231226E-012	0	0.000000E+000
2	138.38289217	4.231226E-012	1.853123E-011	1	0.000000E+000
2	138.38345306	1.853123E-011	4.231226E-012	0	0.000000E+000
2	138.40141212	4.231226E-012	1.853123E-011	1	0.000000E+000
2	138.40260022	1.853123E-011	4.231226E-012	0	0.000000E+000
2	138.40263096	4.231226E-012	1.853123E-011	1	0.000000E+000
2	138.40414738	1.853123E-011	4.231226E-012	0	0.000000E+000
2	138.40419238	4.231226E-012	1.853123E-011	1	0.000000E+000
2	138.40533169	1.853123E-011	4.231226E-012	0	0.000000E+000
2	138.40535938	4.231226E-012	1.853123E-011	1	0.000000E+000
2	138.40537957	1.853123E-011	4.231226E-012	0	0.000000E+000
2	138.41431289	4.231226E-012	1.853123E-011	1	0.000000E+000
2	138.41481714	1.853123E-011	4.231226E-012	0	0.000000E+000
2	138.43222961	4.231226E-012	1.853123E-011	1	0.000000E+000
2	138.43336436	1.853123E-011	4.231226E-012	0	0.000000E+000
2	138.43827161	4.231226E-012	1.853123E-011	1	0.000000E+000
2	138.44324592	1.853123E-011	4.231226E-012	0	0.000000E+000
2	138.52233245	4.231226E-012	1.853123E-011	1	0.000000E+000
2	138.52347947	1.853123E-011	4.231226E-012	0	0.000000E+000
2	138.78626169	4.389122E-012	1.868912E-011	1	0.000000E+000
2	138.78894983	1.868912E-011	4.389122E-012	0	0.000000E+000
2	138.78899909	4.389122E-012	1.868912E-011	1	0.000000E+000
2	138.79298086	1.868912E-011	4.389122E-012	0	0.000000E+000
2	138.83151134	4.389122E-012	1.868912E-011	1	0.000000E+000
2	138.83311787	1.868912E-011	4.389122E-012	0	0.000000E+000
2	138.84199740	4.389122E-012	1.868912E-011	1	0.000000E+000
2	138.84305193	1.868912E-011	4.389122E-012	0	0.000000E+000
2	138.84534825	4.389122E-012	1.868912E-011	1	0.000000E+000
2	138.84597997	1.868912E-011	4.389122E-012	0	0.000000E+000
2	138.85025814	4.389122E-012	1.868912E-011	1	0.000000E+000
2	138.85078269	1.868912E-011	4.389122E-012	0	0.000000E+000
2	138.85936145	4.389122E-012	1.868912E-011	1	0.000000E+000
2	138.86056636	1.868912E-011	4.389122E-012	0	0.000000E+000
2	138.94118005	4.370871E-012	1.867087E-011	1	0.000000E+000
2	138.94360376	1.867087E-011	4.370871E-012	0	0.000000E+000
2	138.94363447	4.370871E-012	1.867087E-011	1	0.000000E+000
2	138.94395351	1.867087E-011	4.370871E-012	0	0.000000E+000
2	138.94400637	4.370871E-012	1.867087E-011	1	0.000000E+000
2	138.94409084	1.867087E-011	4.370871E-012	0	0.000000E+000
2	138.95956178	4.370871E-012	1.867087E-011	1	0.000000E+000
2	138.96114292	1.867087E-011	4.370871E-012	0	0.000000E+000
2	139.02358408	4.370871E-012	1.867087E-011	1	0.000000E+000
2	139.02665362	1.867087E-011	4.370871E-012	0	0.000000E+000
2	139.02683711	4.370871E-012	1.867087E-011	1	0.000000E+000
2	139.02827592	1.867087E-011	4.370871E-012	0	0.000000E+000
2	139.03514671	4.370871E-012	1.867087E-011	1	0.000000E+000
2	139.03522009	1.867087E-011	4.370871E-012	0	0.000000E+000
2	139.08633032	4.370871E-012	1.867087E-011	1	0.000000E+000
2	139.08818913	1.867087E-011	4.370871E-012	0	0.000000E+000
2	139.13280392	4.370871E-012	1.867087E-011	1	0.000000E+000
2	139.13519520	1.867087E-011	4.370871E-012	0	0.000000E+000
2	139.13521749	4.370871E-012	1.867087E-011	1	0.000000E+000
2	139.13559807	1.867087E-011	4.370871E-012	0	0.000000E+000
2	139.18917626	4.370871E-012	1.867087E-011	1	0.000000E+000
2	139.18923974	1.867087E-011	4.370871E-012	0	0.000000E+000
2	139.19653225	4.370871E-012	1.867087E-011	1	0.000000E+000
2	139.20191437	1.867087E-011	4.370871E-012	0	0.000000E+000
2	139.20192764	4.370871E-012	1.867087E-011	1	0.000000E+000
2	139.20539429	1.867087E-011	4.370871E-012	0	0.000000E+000
2	139.25213638	4.370871E-012	1.867087E-011	1	0.000000E+000
2	139.25224089	1.867087E-011	4.370871E-012	0	0.000000E+000
2	139.30822591	4.475590E-012	1.877559E-011	1	0.000000E+000
2	139.30919517	1.877559E-011	4.475590E-012	0	0.000000E+000
2	139.33838365	4.475590E-012	1.877559E-011	1	0.000000E+000
2	139.34010824	1.877559E-011	4.475590E-012	0	0.000000E+000
2	139.38068927	4.475590E-012	1.877559E-011	1	0.000000E+000
2	139.38328040	1.877559E-011	4.475590E-012	0	0.000000E+000
2	139.38330223	4.475590E-012	1.877559E-011	1	0.000000E+000
2	139.38631835	1.877559E-011	4.475590E-012	0	0.000000E+000
2	139.38842630	4.475590E-012	1.877559E-011	1	0.000000E+000
2	139.38991885	1.877559E-011	4.475590E-012	0	0.000000E+000
2	139.47952633	4.419466E-012	1.871947E-011	1	0.000000E+000
2	139.48255115	1.871947E-011	4.419466E-012	0	0.000000E+000
2	139.48369751	4.419466E-012	1.871947E-011	1	0.000000E+000
2	139.48545841	1.871947E-011	4.419466E-012	0	0.000000E+000
2	139.50980710	4.419466E-012	1.871947E-011	1	0.000000E+000
2	139.51134558	1.871947E-011	4.419466E-012	0	0.000000E+000
2	139.52083095	4.419466E-012	1.871947E-011	1	0.000000E+000
2	139.52126383	1.871947E-011	4.419466E-012	0	0.000000E+000
2	139.52148857	4.419466E-012	1.871947E-011	1	0.000000E+000
2	139.52151084	1.871947E-011	4.419466E-012	0	0.000000E+000
2	139.54165645	4.419466E-012	1.871947E-011	1	0.000000E+000
2	139.54372531	1.871947E-011	4.419466E-012	0	0.000000E+000
2	139.54416870	4.419466E-012	1.871947E-011	1	0.000000E+000
2	139.54450644	1.871947E-011	4.419466E-012	0	0.000000E+000
2	139.56386164	4.419466E-012	1.871947E-011	1	0.000000E+000
2	139.56436762	1.871947E-011	4.419466E-012	0	0.000000E+000
2	139.56437257	4.419466E-012	1.871947E-011	1	0.000000E+000
2	139.56685822	1.871947E-011	4.419466E-012	0	0.000000E+000
2	139.57639124	4.419466E-012	1.871947E-011	1	0.000000E+000
2	139.57703655	1.871947E-011	4.419466E-012	0	0.000000E+000
2	139.60790126	4.419466E-012	1.871947E-011	1	0.000000E+000
2	139.60855703	1.871947E-011	4.419466E-012	0	0.000000E+000
2	139.60859163	4.419466E-012	1.871947E-011	1	0.000000E+000
2	139.60861090	1.871947E-011	4.419466E-012	0	0.000000E+000
2	139.61476179	4.419466E-012	1.871947E-011	1	0.000000E+000
2	139.61483153	1.871947E-011	4.419466E-012	0	0.000000E+000
2	139.61981612	4.419466E-012	1.871947E-011	1	0.000000E+000
2	139.62105563	1.871947E-011	4.419466E-012	0	0.000000E+000
2	139.62585021	4.419466E-012	1.871947E-011	1	0.000000E+000
2	139.62603974	1.871947E-011	4.419466E-012	0	0.000000E+000
2	139.62606895	4.419466E-012	1.871947E-011	1	0.000000E+000
2	139.62986622	1.871947E-011	4.419466E-012	0	0.000000E+000
2	139.62988769	4.419466E-012	1.871947E-011	1	0.000000E+000
2	139.63085277	1.871947E-011	4.419466E-012	0	0.000000E+000
2	139.63455359	4.419466E-012	1.871947E-011	1	0.000000E+000
2	139.63505839	1.871947E-011	4.419466E-012	0	0.000000E+000
2	139.64909315	4.419466E-012	1.871947E-011	1	0.000000E+000
2	139.65206297	1.871947E-011	4.419466E-012	0	0.000000E+000
2	139.67629737	4.419466E-012	1.871947E-011	1	0.000000E+000
2	139.68121717	1.871947E-011	4.419466E-012	0	0.000000E+000
2	139.68133290	4.419466E-012	1.871947E-011	1	0.000000E+000
2	139.68140859	1.871947E-011	4.419466E-012	0	0.000000E+000
2	139.68798507	4.419466E-012	1.871947E-011	1	0.000000E+000
2	139.69104696	1.871947E-011	4.419466E-012	0	0.000000E+000
2	139.69474525	4.419466E-012	1.871947E-011	1	0.000000E+000
2	139.69881046	1.871947E-011	4.419466E-012	0	0.000000E+000
2	139.70882068	4.419466E-012	1.871947E-011	1	0.000000E+000
2	139.70940344	1.871947E-011	4.419466E-012	0	0.000000E+000
2	139.72437550	4.419466E-012	1.871947E-011	1	0.000000E+000
2	139.72486562	1.871947E-011	4.419466E-012	0	0.000000E+000
2	139.72661146	4.419466E-012	1.871947E-011	1	0.000000E+000
2	139.72744825	1.871947E-011	4.419466E-012	0	0.000000E+000
2	139.72773750	4.419466E-012	1.871947E-011	1	0.000000E+000
2	139.72834941	1.871947E-011	4.419466E-012	0	0.000000E+000
2	139.73453543	4.419466E-012	1.871947E-011	1	0.000000E+000
2	139.73681334	1.871947E-011	4.419466E-012	0	0.000000E+000
2	139.73682231	4.419466E-012	1.871947E-011	1	0.000000E+000
2	139.73949545	1.871947E-011	4.419466E-012	0	0.000000E+000
2	139.76704292	4.419466E-012	1.871947E-011	1	0.000000E+000
2	139.77266422	1.871947E-011	4.419466E-012	0	0.000000E+000
2	139.82403418	4.419466E-012	1.871947E-011	1	0.000000E+000
2	139.82411739	1.871947E-011	4.419466E-012	0	0.000000E+000
2	139.83933570	4.419466E-012	1.871947E-011	1	0.000000E+000
2	139.83998679	1.871947E-011	4.419466E-012	0	0.000000E+000
2	139.84565953	4.419466E-012	1.871947E-011	1	0.000000E+000
2	139.84626050	1.871947E-011	4.419466E-012	0	0.000000E+000
2	139.89333366	4.419466E-012	1.871947E-011	1	0.000000E+000
2	139.89572277	1.871947E-011	4.419466E-012	0	0.000000E+000
2	139.90372814	4.419466E-012	1.871947E-011	1	0.000000E+000
2	139.90419665	1.871947E-011	4.419466E-012	0	0.000000E+000
2	139.93432244	4.419466E-012	1.871947E-011	1	0.000000E+000
2	139.93535858	1.871947E-011	4.419466E-012	0	0.000000E+000
2	139.93541037	4.419466E-012	1.871947E-011	1	0.000000E+000
2	139.93544281	1.871947E-011	4.419466E-012	0	0.000000E+000
2	139.94631433	4.419466E-012	1.871947E-011	1	0.000000E+000
2	139.94786026	1.871947E-011	4.419466E-012	0	0.000000E+000
2	139.96011534	4.419466E-012	1.871947E-011	1	0.000000E+000
2	139.96130468	1.871947E-011	4.419466E-012	0	0.000000E+000
2	139.98707973	4.419466E-012	1.871947E-011	1	0.000000E+000
2	139.98774736	1.871947E-011	4.419466E-012	0	0.000000E+000
2	140.00355336	4.419466E-012	1.871947E-011	1	0.000000E+000
2	140.00750916	1.871947E-011	4.419466E-012	0	0.000000E+000
2	140.01478980	4.419466E-012	1.871947E-011	1	0.000000E+000
2	140.02294138	1.871947E-011	4.419466E-012	0	0.000000E+000
2	140.05029694	4.419466E-012	1.871947E-011	1	0.000000E+000
2	140.05475274	1.871947E-011	4.419466E-012	0	0.000000E+000
2	140.05775139	4.419466E-012	1.871947E-011	1	0.000000E+000
2	140.05780558	1.871947E-011	4.419466E-012	0	0.000000E+000
2	140.16692864	4.283215E-012	1.858321E-011	1	0.000000E+000
2	140.16795967	1.858321E-011	4.283215E-012	0	0.000000E+000
2	140.20997479	4.283215E-012	1.858321E-011	1	0.000000E+000
2	140.20998873	1.858321E-011	4.283215E-012	0	0.000000E+000
2	140.23140684	4.283215E-012	1.858321E-011	1	0.000000E+000
2	140.23307502	1.858321E-011	4.283215E-012	0	0.000000E+000
2	140.26850473	4.283215E-012	1.858321E-011	1	0.000000E+000
2	140.26923826	1.858321E-011	4.283215E-012	0	0.000000E+000
2	140.26926260	4.283215E-012	1.858321E-011	1	0.000000E+000
2	140.27168175	1.858321E-011	4.283215E-012	0	0.000000E+000
2	140.27912398	4.283215E-012	1.858321E-011	1	0.000000E+000
2	140.27929040	1.858321E-011	4.283215E-012	0	0.000000E+000
2	140.29493949	4.283215E-012	1.858321E-011	1	0.000000E+000
2	140.29525938	1.858321E-011	4.283215E-012	0	0.000000E+000
2	140.31999502	4.283215E-012	1.858321E-011	1	0.000000E+000
2	140.32354263	1.858321E-011	4.283215E-012	0	0.000000E+000
2	140.35682320	4.283215E-012	1.858321E-011	1	0.000000E+000
2	140.35695848	1.858321E-011	4.283215E-012	0	0.000000E+000
2	140.35701471	4.283215E-012	1.858321E-011	1	0.000000E+000
2	140.36056957	1.858321E-011	4.283215E-012	0	0.000000E+000
2	140.40953832	4.283215E-012	1.858321E-011	1	0.000000E+000
2	140.41159868	1.858321E-011	4.283215E-012	0	0.000000E+000
2	140.41852600	4.283215E-012	1.858321E-011	1	0.000000E+000
2	140.42058141	1.858321E-011	4.283215E-012	0	0.000000E+000
2	140.46288834	4.283215E-012	1.858321E-011	1	0.000000E+000
2	140.46529718	1.858321E-011	4.283215E-012	0	0.000000E+000
2	140.46611596	4.283215E-012	1.858321E-011	1	0.000000E+000
2	140.46873266	1.858321E-011	4.283215E-012	0	0.000000E+000
2	140.49175506	4.283215E-012	1.858321E-011	1	0.000000E+000
2	140.49270081	1.858321E-011	4.283215E-012	0	0.000000E+000
2	140.49597593	4.283215E-012	1.858321E-011	1	0.000000E+000
2	140.49672795	1.858321E-011	4.283215E-012	0	0.000000E+000
2	140.49720289	4.283215E-012	1.858321E-011	1	0.000000E+000
2	140.49724486	1.858321E-011	4.283215E-012	0	0.000000E+000
2	140.49726061	4.283215E-012	1.858321E-011	1	0.000000E+000
2	140.49798442	1.858321E-011	4.283215E-012	0	0.000000E+000
2	140.51016113	4.283215E-012	1.858321E-011	1	0.000000E+000
2	140.51166558	1.858321E-011	4.283215E-012	0	0.000000E+000
2	140.51175630	4.283215E-012	1.858321E-011	1	0.000000E+000
2	140.51187658	1.858321E-011	4.283215E-012	0	0.000000E+000
2	140.84806310	4.334002E-012	1.863400E-011	1	0.000000E+000
2	140.85186119	1.863400E-011	4.334002E-012	0	0.000000E+000
2	140.85625049	4.334002E-012	1.863400E-011	1	0.000000E+000
2	140.85727590	1.863400E-011	4.334002E-012	0	0.000000E+000
2	140.85728378	4.334002E-012	1.863400E-011	1	0.000000E+000
2	140.85925755	1.863400E-011	4.334002E-012	0	0.000000E+000
2	140.88351404	4.334002E-012	1.863400E-011	1	0.000000E+000
2	140.88386134	1.863400E-011	4.334002E-012	0	0.000000E+000
2	140.92815768	4.334002E-012	1.863400E-011	1	0.000000E+000
2	140.93224630	1.863400E-011	4.334002E-012	0	0.000000E+000
2	140.98183585	4.334002E-012	1.863400E-011	1	0.000000E+000
2	140.98381049	1.863400E-011	4.334002E-012	0	0.000000E+000
2	140.98382134	4.334002E-012	1.863400E-011	1	0.000000E+000
2	140.98413810	1.863400E-011	4.334002E-012	0	0.000000E+000
2	141.01387701	4.334002E-012	1.863400E-011	1	0.000000E+000
2	141.01633342	1.863400E-011	4.334002E-012	0	0.000000E+000
2	141.14116476	4.278089E-012	1.857809E-011	1	0.000000E+000
2	141.14289120	1.857809E-011	4.278089E-012	0	0.000000E+000
2	141.14876137	4.278089E-012	1.857809E-011	1	0.000000E+000
2	141.15031679	1.857809E-011	4.278089E-012	0	0.000000E+000
2	141.19038178	4.278089E-012	1.857809E-011	1	0.000000E+000
2	141.19217211	1.857809E-011	4.278089E-012	0	0.000000E+000
2	141.19222702	4.278089E-012	1.857809E-011	1	0.000000E+000
2	141.19244202	1.857809E-011	4.278089E-012	0	0.000000E+000
2	141.20364037	4.278089E-012	1.857809E-011	1	0.000000E+000
2	141.20393774	1.857809E-011	4.278089E-012	0	0.000000E+000
2	141.21907712	4.278089E-012	1.857809E-011	1	0.000000E+000
2	141.22061852	1.857809E-011	4.278089E-012	0	0.000000E+000
2	141.23665260	4.278089E-012	1.857809E-011	1	0.000000E+000
2	141.23787706	1.857809E-011	4.278089E-012	0	0.000000E+000
2	141.24155948	4.278089E-012	1.857809E-011	1	0.000000E+000
2	141.24392407	1.857809E-011	4.278089E-012	0	0.000000E+000
2	141.24577143	4.278089E-012	1.857809E-011	1	0.000000E+000
2	141.24909085	1.857809E-011	4.278089E-012	0	0.000000E+000
2	141.27463109	4.278089E-012	1.857809E-011	1	0.000000E+000
2	141.27541112	1.857809E-011	4.278089E-012	0	0.000000E+000
2	141.30207124	4.278089E-012	1.857809E-011	1	0.000000E+000
2	141.30362207	1.857809E-011	4.278089E-012	0	0.000000E+000
2	141.30978295	4.278089E-012	1.857809E-011	1	0.000000E+000
2	141.31061241	1.857809E-011	4.278089E-012	0	0.000000E+000
2	141.33230357	4.278089E-012	1.857809E-011	1	0.000000E+000
2	141.33268777	1.857809E-011	4.278089E-012	0	0.000000E+000
2	142.74763194	4.354202E-012	1.865420E-011	1	0.000000E+000
2	142.74937470	1.865420E-011	4.354202E-012	0	0.000000E+000
2	142.75853959	4.354202E-012	1.865420E-011	1	0.000000E+000
2	142.75926977	1.865420E-011	4.354202E-012	0	0.000000E+000
2	142.77348123	4.354202E-012	1.865420E-011	1	0.000000E+000
2	142.77369114	1.865420E-011	4.354202E-012	0	0.000000E+000
2	142.80015512	4.354202E-012	1.865420E-011	1	0.000000E+000
2	142.80047253	1.865420E-011	4.354202E-012	0	0.000000E+000
2	142.82691036	4.354202E-012	1.865420E-011	1	0.000000E+000
2	142.82824590	1.865420E-011	4.354202E-012	0	0.000000E+000
2	142.83628606	4.354202E-012	1.865420E-011	1	0.000000E+000
2	142.83681783	1.865420E-011	4.354202E-012	0	0.000000E+000
2	149.11164326	4.632190E-012	1.893219E-011	1	0.000000E+000
2	149.11168956	1.893219E-011	4.632190E-012	0	0.000000E+000
2	149.11172804	4.632190E-012	1.893219E-011	1	0.000000E+000
2	149.11239382	1.893219E-011	4.632190E-012	0	0.000000E+000
2	149.15408594	4.632190E-012	1.893219E-011	1	0.000000E+000
2	149.15766994	1.893219E-011	4.632190E-012	0	0.000000E+000
2	149.19219572	4.632190E-012	1.893219E-011	1	0.000000E+000
2	149.19272222	1.893219E-011	4.632190E-012	0	0.000000E+000
2	149.26796765	4.242739E-012	1.854274E-011	1	0.000000E+000
2	149.26850332	1.854274E-011	4.242739E-012	0	0.000000E+000
2	149.28292182	4.242739E-012	1.854274E-011	1	0.000000E+000
2	149.28339037	1.854274E-011	4.242739E-012	0	0.000000E+000
2	149.28343738	4.242739E-012	1.854274E-011	1	0.000000E+000
2	149.28514799	1.854274E-011	4.242739E-012	0	0.000000E+000
2	149.28856681	4.242739E-012	1.854274E-011	1	0.000000E+000
2	149.28916482	1.854274E-011	4.242739E-012	0	0.000000E+000
2	149.28920916	4.242739E-012	1.854274E-011	1	0.000000E+000
2	149.28942106	1.854274E-011	4.242739E-012	0	0.000000E+000
2	149.28944000	4.242739E-012	1.854274E-011	1	0.000000E+000
2	149.29033963	1.854274E-011	4.242739E-012	0	0.000000E+000
2	149.32601768	4.242739E-012	1.854274E-011	1	0.000000E+000
2	149.32609168	1.854274E-011	4.242739E-012	0	0.000000E+000
2	149.33405483	4.242739E-012	1.854274E-011	1	0.000000E+000
2	149.33579247	1.854274E-011	4.242739E-012	0	0.000000E+000
2	149.36434743	4.242739E-012	1.854274E-011	1	0.000000E+000
2	149.36652009	1.854274E-011	4.242739E-012	0	0.000000E+000
2	149.42124002	4.242739E-012	1.854274E-011	1	0.000000E+000
2	149.42190451	1.854274E-011	4.242739E-012	0	0.000000E+000
2	149.42535541	4.242739E-012	1.854274E-011	1	0.000000E+000
2	149.42847596	1.854274E-011	4.242739E-012	0	0.000000E+000
2	149.44704968	4.242739E-012	1.854274E-011	1	0.000000E+000
2	149.44884491	1.854274E-011	4.242739E-012	0	0.000000E+000
2	149.46075630	4.242739E-012	1.854274E-011	1	0.000000E+000
2	149.46246072	1.854274E-011	4.242739E-012	0	0.000000E+000
2	149.47783406	4.242739E-012	1.854274E-011	1	0.000000E+000
2	149.47810387	1.854274E-011	4.242739E-012	0	0.000000E+000
2	149.60802487	4.264049E-012	1.856405E-011	1	0.000000E+000
2	149.60909089	1.856405E-011	4.264049E-012	0	0.000000E+000
2	149.61639893	4.264049E-012	1.856405E-011	1	0.000000E+000
2	149.61742958	1.856405E-011	4.264049E-012	0	0.000000E+000
2	149.62139425	4.264049E-012	1.856405E-011	1	0.000000E+000
2	149.62277908	1.856405E-011	4.264049E-012	0	0.000000E+000
2	149.64126637	4.264049E-012	1.856405E-011	1	0.000000E+000
2	149.64153332	1.856405E-011	4.264049E-012	0	0.000000E+000
2	149.65003369	4.264049E-012	1.856405E-011	1	0.000000E+000
2	149.65018845	1.856405E-011	4.264049E-012	0	0.000000E+000
2	149.68912316	4.394659E-012	1.869466E-011	1	0.000000E+000
2	149.69067743	1.869466E-011	4.394659E-012	0	0.000000E+000
2	149.71119843	4.394659E-012	1.869466E-011	1	0.000000E+000
2	149.71126593	1.869466E-011	4.394659E-012	0	0.000000E+000
2	149.72147203	4.394659E-012	1.869466E-011	1	0.000000E+000
2	149.72166159	1.869466E-011	4.394659E-012	0	0.000000E+000
2	149.72181022	4.394659E-012	1.869466E-011	1	0.000000E+000
2	149.72341074	1.869466E-011	4.394659E-012	0	0.000000E+000
2	149.72345544	4.394659E-012	1.869466E-011	1	0.000000E+000
2	149.73008021	1.869466E-011	4.394659E-012	0	0.000000E+000
2	149.73015895	4.394659E-012	1.869466E-011	1	0.000000E+000
2	149.73022889	1.869466E-011	4.394659E-012	0	0.000000E+000
2	149.73024530	4.394659E-012	1.869466E-011	1	0.000000E+000
2	149.73150784	1.869466E-011	4.394659E-012	0	0.000000E+000
2	149.73152957	4.394659E-012	1.869466E-011	1	0.000000E+000
2	149.73324401	1.869466E-011	4.394659E-012	0	0.000000E+000
2	149.75468632	4.394659E-012	1.869466E-011	1	0.000000E+000
2	149.75518033	1.869466E-011	4.394659E-012	0	0.000000E+000
2	149.76794096	4.394659E-012	1.869466E-011	1	0.000000E+000
2	149.76941458	1.869466E-011	4.394659E-012	0	0.000000E+000
2	149.76973675	4.394659E-012	1.869466E-011	1	0.000000E+000
2	149.77103638	1.869466E-011	4.394659E-012	0	0.000000E+000
2	151.87937253	4.387407E-012	1.868741E-011	1	0.000000E+000
2	151.87987264	1.868741E-011	4.387407E-012	0	0.000000E+000
2	151.89761405	4.387407E-012	1.868741E-011	1	0.000000E+000
2	151.89857447	1.868741E-011	4.387407E-012	0	0.000000E+000
2	151.93388218	4.387407E-012	1.868741E-011	1	0.000000E+000
2	151.93565986	1.868741E-011	4.387407E-012	0	0.000000E+000
2	151.93573219	4.387407E-012	1.868741E-011	1	0.000000E+000
2	151.94023080	1.868741E-011	4.387407E-012	0	0.000000E+000
2	153.04270311	4.395801E-012	1.869580E-011	1	0.000000E+000
2	153.04300188	1.869580E-011	4.395801E-012	0	0.000000E+000
2	153.04302462	4.395801E-012	1.869580E-011	1	0.000000E+000
2	153.04345862	1.869580E-011	4.395801E-012	0	0.000000E+000
2	153.07334921	4.395801E-012	1.869580E-011	1	0.000000E+000
2	153.07522447	1.869580E-011	4.395801E-012	0	0.000000E+000
2	153.07524084	4.395801E-012	1.869580E-011	1	0.000000E+000
2	153.07544356	1.869580E-011	4.395801E-012	0	0.000000E+000
2	153.08531453	4.395801E-012	1.869580E-011	1	0.000000E+000
2	153.08703893	1.869580E-011	4.395801E-012	0	0.000000E+000
2	153.08705183	4.395801E-012	1.869580E-011	1	0.000000E+000
2	153.08724049	1.869580E-011	4.395801E-012	0	0.000000E+000
2	153.11617054	4.395801E-012	1.869580E-011	1	0.000000E+000
2	153.11643032	1.869580E-011	4.395801E-012	0	0.000000E+000
2	153.16690205	4.487141E-012	1.878714E-011	1	0.000000E+000
2	153.16768046	1.878714E-011	4.487141E-012	0	0.000000E+000
2	153.19142411	4.487141E-012	1.878714E-011	1	0.000000E+000
2	153.19281386	1.878714E-011	4.487141E-012	0	0.000000E+000
2	153.20098637	4.487141E-012	1.878714E-011	1	0.000000E+000
2	153.20161942	1.878714E-011	4.487141E-012	0	0.000000E+000
2	153.22590343	4.487141E-012	1.878714E-011	1	0.000000E+000
2	153.22898812	1.878714E-011	4.487141E-012	0	0.000000E+000
2	153.22938864	4.487141E-012	1.878714E-011	1	0.000000E+000
2	153.23373260	1.878714E-011	4.487141E-012	0	0.000000E+000
2	153.26356724	4.487141E-012	1.878714E-011	1	0.000000E+000
2	153.26406581	1.878714E-011	4.487141E-012	0	0.000000E+000
2	153.35380492	4.178657E-012	1.847866E-011	1	0.000000E+000
2	153.35401240	1.847866E-011	4.178657E-012	0	0.000000E+000
2	153.38195908	4.178657E-012	1.847866E-011	1	0.000000E+000
2	153.38682751	1.847866E-011	4.178657E-012	0	0.000000E+000
2	153.40303719	4.178657E-012	1.847866E-011	1	0.000000E+000
2	153.40388905	1.847866E-011	4.178657E-012	0	0.000000E+000
2	153.40393349	4.178657E-012	1.847866E-011	1	0.000000E+000
2	153.40444642	1.847866E-011	4.178657E-012	0	0.000000E+000
2	153.43558240	4.178657E-012	1.847866E-011	1	0.000000E+000
2	153.43561058	1.847866E-011	4.178657E-012	0	0.000000E+000
2	153.45078421	4.178657E-012	1.847866E-011	1	0.000000E+000
2	153.45165235	1.847866E-011	4.178657E-012	0	0.000000E+000
2	153.45167898	4.178657E-012	1.847866E-011	1	0.000000E+000
2	153.45311280	1.847866E-011	4.178657E-012	0	0.000000E+000
2	153.46732213	4.178657E-012	1.847866E-011	1	0.000000E+000
2	153.46732532	1.847866E-011	4.178657E-012	0	0.000000E+000
2	153.49841225	4.178657E-012	1.847866E-011	1	0.000000E+000
2	153.49889249	1.847866E-011	4.178657E-012	0	0.000000E+000
2	153.49891832	4.178657E-012	1.847866E-011	1	0.000000E+000
2	153.50409377	1.847866E-011	4.178657E-012	0	0.000000E+000
2	153.51039694	4.178657E-012	1.847866E-011	1	0.000000E+000
2	153.51392010	1.847866E-011	4.178657E-012	0	0.000000E+000
2	153.52053563	4.178657E-012	1.847866E-011	1	0.000000E+000
2	153.52105650	1.847866E-011	4.178657E-012	0	0.000000E+000
2	153.52110276	4.178657E-012	1.847866E-011	1	0.000000E+000
2	153.52138965	1.847866E-011	4.178657E-012	0	0.000000E+000
2	153.52139678	4.178657E-012	1.847866E-011	1	0.000000E+000
2	153.52365627	1.847866E-011	4.178657E-012	0	0.000000E+000
2	153.59232031	4.178657E-012	1.847866E-011	1	0.000000E+000
2	153.59313561	1.847866E-011	4.178657E-012	0	0.000000E+000
2	153.59605481	4.178657E-012	1.847866E-011	1	0.000000E+000
2	153.59619818	1.847866E-011	4.178657E-012	0	0.000000E+000
2	153.64609552	4.178657E-012	1.847866E-011	1	0.000000E+000
2	153.64650360	1.847866E-011	4.178657E-012	0	0.000000E+000
2	153.64653376	4.178657E-012	1.847866E-011	1	0.000000E+000
2	153.64861288	1.847866E-011	4.178657E-012	0	0.000000E+000
2	153.65062629	4.178657E-012	1.847866E-011	1	0.000000E+000
2	153.65088290	1.847866E-011	4.178657E-012	0	0.000000E+000
2	153.65112032	4.178657E-012	1.847866E-011	1	0.000000E+000
2	153.65209670	1.847866E-011	4.178657E-012	0	0.000000E+000
2	153.65213382	4.178657E-012	1.847866E-011	1	0.000000E+000
2	153.65273628	1.847866E-011	4.178657E-012	0	0.000000E+000
2	155.01587877	4.430670E-012	1.873067E-011	1	0.000000E+000
2	155.01838682	1.873067E-011	4.430670E-012	0	0.000000E+000
2	155.02866888	4.430670E-012	1.873067E-011	1	0.000000E+000
2	155.03217948	1.873067E-011	4.430670E-012	0	0.000000E+000
2	155.03220635	4.430670E-012	1.873067E-011	1	0.000000E+000
2	155.03295457	1.873067E-011	4.430670E-012	0	0.000000E+000
2	155.07160691	4.430670E-012	1.873067E-011	1	0.000000E+000
2	155.07343979	1.873067E-011	4.430670E-012	0	0.000000E+000
2	155.09096616	4.430670E-012	1.873067E-011	1	0.000000E+000
2	155.09213250	1.873067E-011	4.430670E-012	0	0.000000E+000
2	155.10871490	4.430670E-012	1.873067E-011	1	0.000000E+000
2	155.10885260	1.873067E-011	4.430670E-012	0	0.000000E+000
2	155.11567096	4.430670E-012	1.873067E-011	1	0.000000E+000
2	155.11900595	1.873067E-011	4.430670E-012	0	0.000000E+000
2	155.11902130	4.430670E-012	1.873067E-011	1	0.000000E+000
2	155.11916582	1.873067E-011	4.430670E-012	0	0.000000E+000
2	155.24731109	4.598439E-012	1.889844E-011	1	0.000000E+000
2	155.24798786	1.889844E-011	4.598439E-012	0	0.000000E+000
2	155.26187480	4.598439E-012	1.889844E-011	1	0.000000E+000
2	155.26318236	1.889844E-011	4.598439E-012	0	0.000000E+000
2	155.27186187	4.598439E-012	1.889844E-011	1	0.000000E+000
2	155.27463931	1.889844E-011	4.598439E-012	0	0.000000E+000
2	155.27468620	4.598439E-012	1.889844E-011	1	0.000000E+000
2	155.27506214	1.889844E-011	4.598439E-012	0	0.000000E+000
2	155.28113711	4.598439E-012	1.889844E-011	1	0.000000E+000
2	155.28247877	1.889844E-011	4.598439E-012	0	0.000000E+000
2	155.28923275	4.598439E-012	1.889844E-011	1	0.000000E+000
2	155.28971675	1.889844E-011	4.598439E-012	0	0.000000E+000
2	155.59646173	4.419056E-012	1.871906E-011	1	0.000000E+000
2	155.60102912	1.871906E-011	4.419056E-012	0	0.000000E+000
2	155.64038114	4.419056E-012	1.871906E-011	1	0.000000E+000
2	155.64066085	1.871906E-011	4.419056E-012	0	0.000000E+000
2	155.65531166	4.419056E-012	1.871906E-011	1	0.000000E+000
2	155.65677199	1.871906E-011	4.419056E-012	0	0.000000E+000
2	155.65702111	4.419056E-012	1.871906E-011	1	0.000000E+000
2	155.65929525	1.871906E-011	4.419056E-012	0	0.000000E+000
2	155.67559485	4.419056E-012	1.871906E-011	1	0.000000E+000
2	155.67778739	1.871906E-011	4.419056E-012	0	0.000000E+000
2	155.67780263	4.419056E-012	1.871906E-011	1	0.000000E+000
2	155.68023443	1.871906E-011	4.419056E-012	0	0.000000E+000
2	155.72327896	4.419056E-012	1.871906E-011	1	0.000000E+000
2	155.72408929	1.871906E-011	4.419056E-012	0	0.000000E+000
2	155.72410986	4.419056E-012	1.871906E-011	1	0.000000E+000
2	155.72469015	1.871906E-011	4.419056E-012	0	0.000000E+000
2	155.74349961	4.419056E-012	1.871906E-011	1	0.000000E+000
2	155.74367446	1.871906E-011	4.419056E-012	0	0.000000E+000
2	155.74370311	4.419056E-012	1.871906E-011	1	0.000000E+000
2	155.74640000	1.871906E-011	4.419056E-012	0	0.000000E+000
2	155.75067010	4.419056E-012	1.871906E-011	1	0.000000E+000
2	155.75101133	1.871906E-011	4.419056E-012	0	0.000000E+000
2	156.74848617	4.232341E-012	1.853234E-011	1	0.000000E+000
2	156.74928253	1.853234E-011	4.232341E-012	0	0.000000E+000
2	156.74931515	4.232341E-012	1.853234E-011	1	0.000000E+000
2	156.74954335	1.853234E-011	4.232341E-012	0	0.000000E+000
2	156.74957739	4.232341E-012	1.853234E-011	1	0.000000E+000
2	156.75098681	1.853234E-011	4.232341E-012	0	0.000000E+000
2	156.77189917	4.232341E-012	1.853234E-011	1	0.000000E+000
2	156.77205922	1.853234E-011	4.232341E-012	0	0.000000E+000
2	156.77766211	4.232341E-012	1.853234E-011	1	0.000000E+000
2	156.77902463	1.853234E-011	4.232341E-012	0	0.000000E+000
2	156.79705919	4.232341E-012	1.853234E-011	1	0.000000E+000
2	156.79844114	1.853234E-011	4.232341E-012	0	0.000000E+000
2	156.83047310	4.232341E-012	1.853234E-011	1	0.000000E+000
2	156.83056704	1.853234E-011	4.232341E-012	0	0.000000E+000
2	156.87018537	4.232341E-012	1.853234E-011	1	0.000000E+000
2	156.87125418	1.853234E-011	4.232341E-012	0	0.000000E+000
2	156.87895300	4.232341E-012	1.853234E-011	1	0.000000E+000
2	156.87901345	1.853234E-011	4.232341E-012	0	0.000000E+000
2	156.87904149	4.232341E-012	1.853234E-011	1	0.000000E+000
2	156.87947425	1.853234E-011	4.232341E-012	0	0.000000E+000
2	156.88685837	4.232341E-012	1.853234E-011	1	0.000000E+000
2	156.88689240	1.853234E-011	4.232341E-012	0	0.000000E+000
2	156.88852708	4.232341E-012	1.853234E-011	1	0.000000E+000
2	156.88868603	1.853234E-011	4.232341E-012	0	0.000000E+000
2	156.92719325	4.232341E-012	1.853234E-011	1	0.000000E+000
2	156.92815421	1.853234E-011	4.232341E-012	0	0.000000E+000
2	156.94673919	4.232341E-012	1.853234E-011	1	0.000000E+000
2	156.94676761	1.853234E-011	4.232341E-012	0	0.000000E+000
2	156.95756895	4.232341E-012	1.853234E-011	1	0.000000E+000
2	156.95891182	1.853234E-011	4.232341E-012	0	0.000000E+000
2	156.99498822	4.232341E-012	1.853234E-011	1	0.000000E+000
2	156.99657266	1.853234E-011	4.232341E-012	0	0.000000E+000
2	157.00041762	4.232341E-012	1.853234E-011	1	0.000000E+000
2	157.00069588	1.853234E-011	4.232341E-012	0	0.000000E+000
2	157.06438361	4.232341E-012	1.853234E-011	1	0.000000E+000
2	157.06442382	1.853234E-011	4.232341E-012	0	0.000000E+000
2	157.07078691	4.232341E-012	1.853234E-011	1	0.000000E+000
2	157.07120171	1.853234E-011	4.232341E-012	0	0.000000E+000
2	157.08342635	4.232341E-012	1.853234E-011	1	0.000000E+000
2	157.08782641	1.853234E-011	4.232341E-012	0	0.000000E+000
2	157.09335497	4.232341E-012	1.853234E-011	1	0.000000E+000
2	157.09525369	1.853234E-011	4.232341E-012	0	0.000000E+000
2	157.09650765	4.232341E-012	1.853234E-011	1	0.000000E+000
2	157.09718965	1.853234E-011	4.232341E-012	0	0.000000E+000
2	157.14070344	4.232341E-012	1.853234E-011	1	0.000000E+000
2	157.14126285	1.853234E-011	4.232341E-012	0	0.000000E+000
2	157.15680302	4.232341E-012	1.853234E-011	1	0.000000E+000
2	157.15779590	1.853234E-011	4.232341E-012	0	0.000000E+000
2	157.31665896	4.418170E-012	1.871817E-011	1	0.000000E+000
2	157.31718107	1.871817E-011	4.418170E-012	0	0.000000E+000
2	157.31770876	4.418170E-012	1.871817E-011	1	0.000000E+000
2	157.31777598	1.871817E-011	4.418170E-012	0	0.000000E+000
2	157.32773789	4.418170E-012	1.871817E-011	1	0.000000E+000
2	157.32788775	1.871817E-011	4.418170E-012	0	0.000000E+000
2	157.34529645	4.418170E-012	1.871817E-011	1	0.000000E+000
2	157.34561689	1.871817E-011	4.418170E-012	0	0.000000E+000
2	157.34570740	4.418170E-012	1.871817E-011	1	0.000000E+000
2	157.34581561	1.871817E-011	4.418170E-012	0	0.000000E+000
2	157.34592151	4.418170E-012	1.871817E-011	1	0.000000E+000
2	157.34606407	1.871817E-011	4.418170E-012	0	0.000000E+000
2	157.90390131	4.385090E-012	1.868509E-011	1	0.000000E+000
2	157.90520087	1.868509E-011	4.385090E-012	0	0.000000E+000
2	157.91342433	4.385090E-012	1.868509E-011	1	0.000000E+000
2	157.92041531	1.868509E-011	4.385090E-012	0	0.000000E+000
2	157.93627791	4.385090E-012	1.868509E-011	1	0.000000E+000
2	157.93712013	1.868509E-011	4.385090E-012	0	0.000000E+000
2	157.93714694	4.385090E-012	1.868509E-011	1	0.000000E+000
2	157.93821040	1.868509E-011	4.385090E-012	0	0.000000E+000
2	157.93830135	4.385090E-012	1.868509E-011	1	0.000000E+000
2	157.94781726	1.868509E-011	4.385090E-012	0	0.000000E+000
2	157.96128217	4.385090E-012	1.868509E-011	1	0.000000E+000
2	157.96421263	1.868509E-011	4.385090E-012	0	0.000000E+000
2	158.01124749	4.385090E-012	1.868509E-011	1	0.000000E+000
2	158.01685007	1.868509E-011	4.385090E-012	0	0.000000E+000
2	158.03442852	4.385090E-012	1.868509E-011	1	0.000000E+000
2	158.03632193	1.868509E-011	4.385090E-012	0	0.000000E+000
2	158.03633275	4.385090E-012	1.868509E-011	1	0.000000E+000
2	158.03774232	1.868509E-011	4.385090E-012	0	0.000000E+000
2	158.03775838	4.385090E-012	1.868509E-011	1	0.000000E+000
2	158.03868858	1.868509E-011	4.385090E-012	0	0.000000E+000
2	158.08209730	4.385090E-012	1.868509E-011	1	0.000000E+000
2	158.08283959	1.868509E-011	4.385090E-012	0	0.000000E+000
2	158.08679661	4.385090E-012	1.868509E-011	1	0.000000E+000
2	158.08849162	1.868509E-011	4.385090E-012	0	0.000000E+000
2	158.09371794	4.385090E-012	1.868509E-011	1	0.000000E+000
2	158.09388803	1.868509E-011	4.385090E-012	0	0.000000E+000
2	158.17458873	4.346522E-012	1.864652E-011	1	0.000000E+000
2	158.17579561	1.864652E-011	4.346522E-012	0	0.000000E+000
2	158.18488973	4.346522E-012	1.864652E-011	1	0.000000E+000
2	158.18710163	1.864652E-011	4.346522E-012	0	0.000000E+000
2	158.19909421	4.346522E-012	1.864652E-011	1	0.000000E+000
2	158.19953773	1.864652E-011	4.346522E-012	0	0.000000E+000
2	158.23683947	4.346522E-012	1.864652E-011	1	0.000000E+000
2	158.23690864	1.864652E-011	4.346522E-012	0	0.000000E+000
2	158.53709011	4.612333E-012	1.891233E-011	1	0.000000E+000
2	158.53887301	1.891233E-011	4.612333E-012	0	0.000000E+000
2	158.54785343	4.612333E-012	1.891233E-011	1	0.000000E+000
2	158.54799058	1.891233E-011	4.612333E-012	0	0.000000E+000
2	158.67843321	4.229721E-012	1.852972E-011	1	0.000000E+000
2	158.67950724	1.852972E-011	4.229721E-012	0	0.000000E+000
2	158.67957847	4.229721E-012	1.852972E-011	1	0.000000E+000
2	158.68032891	1.852972E-011	4.229721E-012	0	0.000000E+000
2	158.69345132	4.229721E-012	1.852972E-011	1	0.000000E+000
2	158.69641690	1.852972E-011	4.229721E-012	0	0.000000E+000
2	158.70637996	4.229721E-012	1.852972E-011	1	0.000000E+000
2	158.70654173	1.852972E-011	4.229721E-012	0	0.000000E+000
2	158.78835118	4.229721E-012	1.852972E-011	1	0.000000E+000
2	158.78888831	1.852972E-011	4.229721E-012	0	0.000000E+000
2	158.78895889	4.229721E-012	1.852972E-011	1	0.000000E+000
2	158.78897033	1.852972E-011	4.229721E-012	0	0.000000E+000
2	158.78910252	4.229721E-012	1.852972E-011	1	0.000000E+000
2	158.78928658	1.852972E-011	4.229721E-012	0	0.000000E+000
2	158.82236996	4.229721E-012	1.852972E-011	1	0.000000E+000
2	158.82279832	1.852972E-011	4.229721E-012	0	0.000000E+000
2	158.83710461	4.229721E-012	1.852972E-011	1	0.000000E+000
2	158.83742537	1.852972E-011	4.229721E-012	0	0.000000E+000
2	158.84656139	4.229721E-012	1.852972E-011	1	0.000000E+000
2	158.84847750	1.852972E-011	4.229721E-012	0	0.000000E+000
2	158.85429850	4.229721E-012	1.852972E-011	1	0.000000E+000
2	158.85583257	1.852972E-011	4.229721E-012	0	0.000000E+000
2	159.31301702	4.360460E-012	1.866046E-011	1	0.000000E+000
2	159.31392589	1.866046E-011	4.360460E-012	0	0.000000E+000
2	159.33382621	4.360460E-012	1.866046E-011	1	0.000000E+000
2	159.33385741	1.866046E-011	4.360460E-012	0	0.000000E+000
2	159.37020499	4.360460E-012	1.866046E-011	1	0.000000E+000
2	159.37398497	1.866046E-011	4.360460E-012	0	0.000000E+000
2	159.45993467	4.268000E-012	1.856800E-011	1	0.000000E+000
2	159.46166893	1.856800E-011	4.268000E-012	0	0.000000E+000
2	159.47242040	4.268000E-012	1.856800E-011	1	0.000000E+000
2	159.47319507	1.856800E-011	4.268000E-012	0	0.000000E+000
2	159.49811798	4.268000E-012	1.856800E-011	1	0.000000E+000
2	159.49883429	1.856800E-011	4.268000E-012	0	0.000000E+000
2	159.60023548	4.566033E-012	1.886603E-011	1	0.000000E+000
2	159.60134589	1.886603E-011	4.566033E-012	0	0.000000E+000
2	159.62860784	4.566033E-012	1.886603E-011	1	0.000000E+000
2	159.62863646	1.886603E-011	4.566033E-012	0	0.000000E+000
2	159.66206257	4.566033E-012	1.886603E-011	1	0.000000E+000
2	159.66288715	1.886603E-011	4.566033E-012	0	0.000000E+000
2	159.66909497	4.566033E-012	1.886603E-011	1	0.000000E+000
2	159.66926941	1.886603E-011	4.566033E-012	0	0.000000E+000
2	159.67120013	4.566033E-012	1.886603E-011	1	0.000000E+000
2	159.67190885	1.886603E-011	4.566033E-012	0	0.000000E+000
2	159.68710457	4.566033E-012	1.886603E-011	1	0.000000E+000
2	159.68774998	1.886603E-011	4.566033E-012	0	0.000000E+000
2	159.68777488	4.566033E-012	1.886603E-011	1	0.000000E+000
2	159.68778845	1.886603E-011	4.566033E-012	0	0.000000E+000
2	159.72197171	4.566033E-012	1.886603E-011	1	0.000000E+000
2	159.72263243	1.886603E-011	4.566033E-012	0	0.000000E+000
2	159.72265862	4.566033E-012	1.886603E-011	1	0.000000E+000
2	159.72468323	1.886603E-011	4.566033E-012	0	0.000000E+000
2	159.73033590	4.566033E-012	1.886603E-011	1	0.000000E+000
2	159.73045157	1.886603E-011	4.566033E-012	0	0.000000E+000
2	159.73599634	4.566033E-012	1.886603E-011	1	0.000000E+000
2	159.73925288	1.886603E-011	4.566033E-012	0	0.000000E+000
2	159.74257577	4.566033E-012	1.886603E-011	1	0.000000E+000
2	159.74502897	1.886603E-011	4.566033E-012	0	0.000000E+000
2	159.74506099	4.566033E-012	1.886603E-011	1	0.000000E+000
2	159.74779143	1.886603E-011	4.566033E-012	0	0.000000E+000
2	159.74782665	4.566033E-012	1.886603E-011	1	0.000000E+000
2	159.74791798	1.886603E-011	4.566033E-012	0	0.000000E+000
2	159.76095769	4.566033E-012	1.886603E-011	1	0.000000E+000
2	159.76102611	1.886603E-011	4.566033E-012	0	0.000000E+000
2	159.76105244	4.566033E-012	1.886603E-011	1	0.000000E+000
2	159.76181740	1.886603E-011	4.566033E-012	0	0.000000E+000
2	159.76182843	4.566033E-012	1.886603E-011	1	0.000000E+000
2	159.76220931	1.886603E-011	4.566033E-012	0	0.000000E+000
2	159.80199923	4.566033E-012	1.886603E-011	1	0.000000E+000
2	159.80295617	1.886603E-011	4.566033E-012	0	0.000000E+000
2	159.80300043	4.566033E-012	1.886603E-011	1	0.000000E+000
2	159.80386649	1.886603E-011	4.566033E-012	0	0.000000E+000
2	159.80543515	4.566033E-012	1.886603E-011	1	0.000000E+000
2	159.80626934	1.886603E-011	4.566033E-012	0	0.000000E+000
2	159.81790268	4.566033E-012	1.886603E-011	1	0.000000E+000
2	159.81866893	1.886603E-011	4.566033E-012	0	0.000000E+000
2	159.83444819	4.566033E-012	1.886603E-011	1	0.000000E+000
2	159.83482362	1.886603E-011	4.566033E-012	0	0.000000E+000
2	159.84302089	4.566033E-012	1.886603E-011	1	0.000000E+000
2	159.84304588	1.886603E-011	4.566033E-012	0	0.000000E+000
2	165.01317604	4.449963E-012	1.874996E-011	1	0.000000E+000
2	165.01343349	1.874996E-011	4.449963E-012	0	0.000000E+000
2	165.01345349	4.449963E-012	1.874996E-011	1	0.000000E+000
2	165.01390095	1.874996E-011	4.449963E-012	0	0.000000E+000
2	165.01404251	4.449963E-012	1.874996E-011	1	0.000000E+000
2	165.01496425	1.874996E-011	4.449963E-012	0	0.000000E+000
2	165.03561923	4.449963E-012	1.874996E-011	1	0.000000E+000
2	165.03570984	1.874996E-011	4.449963E-012	0	0.000000E+000
2	165.07899097	4.449963E-012	1.874996E-011	1	0.000000E+000
2	165.08011502	1.874996E-011	4.449963E-012	0	0.000000E+000
2	165.14662177	4.449963E-012	1.874996E-011	1	0.000000E+000
2	165.14949346	1.874996E-011	4.449963E-012	0	0.000000E+000
2	165.14951617	4.449963E-012	1.874996E-011	1	0.000000E+000
2	165.15243198	1.874996E-011	4.449963E-012	0	0.000000E+000
2	165.17444844	4.449963E-012	1.874996E-011	1	0.000000E+000
2	165.17485325	1.874996E-011	4.449963E-012	0	0.000000E+000
2	165.17491445	4.449963E-012	1.874996E-011	1	0.000000E+000
2	165.17708176	1.874996E-011	4.449963E-012	0	0.000000E+000
2	165.18236175	4.449963E-012	1.874996E-011	1	0.000000E+000
2	165.18309663	1.874996E-011	4.449963E-012	0	0.000000E+000
2	165.18311922	4.449963E-012	1.874996E-011	1	0.000000E+000
2	165.18324730	1.874996E-011	4.449963E-012	0	0.000000E+000
2	165.19944032	4.449963E-012	1.874996E-011	1	0.000000E+000
2	165.19992815	1.874996E-011	4.449963E-012	0	0.000000E+000
2	165.20584125	4.449963E-012	1.874996E-011	1	0.000000E+000
2	165.20718197	1.874996E-011	4.449963E-012	0	0.000000E+000
2	165.20719509	4.449963E-012	1.874996E-011	1	0.000000E+000
2	165.21129884	1.874996E-011	4.449963E-012	0	0.000000E+000
2	165.21693142	4.449963E-012	1.874996E-011	1	0.000000E+000
2	165.22010686	1.874996E-011	4.449963E-012	0	0.000000E+000
2	165.26136464	4.449963E-012	1.874996E-011	1	0.000000E+000
2	165.26363017	1.874996E-011	4.449963E-012	0	0.000000E+000
2	165.30121937	4.449963E-012	1.874996E-011	1	0.000000E+000
2	165.30124430	1.874996E-011	4.449963E-012	0	0.000000E+000
2	165.36241707	4.753411E-012	1.905341E-011	1	0.000000E+000
2	165.36369470	1.905341E-011	4.753411E-012	0	0.000000E+000
2	165.36372227	4.753411E-012	1.905341E-011	1	0.000000E+000
2	165.36661446	1.905341E-011	4.753411E-012	0	0.000000E+000
2	165.41061135	4.753411E-012	1.905341E-011	1	0.000000E+000
2	165.41074592	1.905341E-011	4.753411E-012	0	0.000000E+000
2	165.46239604	4.753411E-012	1.905341E-011	1	0.000000E+000
2	165.46528598	1.905341E-011	4.753411E-012	0	0.000000E+000
2	165.46659347	4.753411E-012	1.905341E-011	1	0.000000E+000
2	165.46721537	1.905341E-011	4.753411E-012	0	0.000000E+000
2	165.52530815	4.753411E-012	1.905341E-011	1	0.000000E+000
2	165.52762804	1.905341E-011	4.753411E-012	0	0.000000E+000
2	165.52765898	4.753411E-012	1.905341E-011	1	0.000000E+000
2	165.52872945	1.905341E-011	4.753411E-012	0	0.000000E+000
2	165.56312029	4.753411E-012	1.905341E-011	1	0.000000E+000
2	165.56715014	1.905341E-011	4.753411E-012	0	0.000000E+000
2	165.56716360	4.753411E-012	1.905341E-011	1	0.000000E+000
2	165.56802105	1.905341E-011	4.753411E-012	0	0.000000E+000
2	165.59233740	4.753411E-012	1.905341E-011	1	0.000000E+000
2	165.59355646	1.905341E-011	4.753411E-012	0	0.000000E+000
2	165.59359060	4.753411E-012	1.905341E-011	1	0.000000E+000
2	165.59678471	1.905341E-011	4.753411E-012	0	0.000000E+000
2	165.60237750	4.753411E-012	1.905341E-011	1	0.000000E+000
2	165.60327622	1.905341E-011	4.753411E-012	0	0.000000E+000
2	165.63702662	4.753411E-012	1.905341E-011	1	0.000000E+000
2	165.64180607	1.905341E-011	4.753411E-012	0	0.000000E+000
2	165.64183106	4.753411E-012	1.905341E-011	1	0.000000E+000
2	165.64280810	1.905341E-011	4.753411E-012	0	0.000000E+000
2	165.66915032	4.753411E-012	1.905341E-011	1	0.000000E+000
2	165.66926073	1.905341E-011	4.753411E-012	0	0.000000E+000
2	165.66930528	4.753411E-012	1.905341E-011	1	0.000000E+000
2	165.67211119	1.905341E-011	4.753411E-012	0	0.000000E+000
2	165.67214291	4.753411E-012	1.905341E-011	1	0.000000E+000
2	165.67441754	1.905341E-011	4.753411E-012	0	0.000000E+000
2	165.84285035	4.280360E-012	1.858036E-011	1	0.000000E+000
2	165.84327285	1.858036E-011	4.280360E-012	0	0.000000E+000
2	165.84497546	4.280360E-012	1.858036E-011	1	0.000000E+000
2	165.84581870	1.858036E-011	4.280360E-012	0	0.000000E+000
2	165.84790521	4.280360E-012	1.858036E-011	1	0.000000E+000
2	165.84821747	1.858036E-011	4.280360E-012	0	0.000000E+000
2	165.89647378	4.280360E-012	1.858036E-011	1	0.000000E+000
2	165.89664394	1.858036E-011	4.280360E-012	0	0.000000E+000
2	165.89666162	4.280360E-012	1.858036E-011	1	0.000000E+000
2	165.89911603	1.858036E-011	4.280360E-012	0	0.000000E+000
2	186.75257159	4.394550E-012	1.869455E-011	1	0.000000E+000
2	186.75265918	1.869455E-011	4.394550E-012	0	0.000000E+000
2	186.75268090	4.394550E-012	1.869455E-011	1	0.000000E+000
2	186.75485701	1.869455E-011	4.394550E-012	0	0.000000E+000
2	186.77561971	4.394550E-012	1.869455E-011	1	0.000000E+000
2	186.78073239	1.869455E-011	4.394550E-012	0	0.000000E+000
2	187.07784006	4.310840E-012	1.861084E-011	1	0.000000E+000
2	187.07820134	1.861084E-011	4.310840E-012	0	0.000000E+000
2	187.11023608	4.310840E-012	1.861084E-011	1	0.000000E+000
2	187.11099226	1.861084E-011	4.310840E-012	0	0.000000E+000
2	187.11103066	4.310840E-012	1.861084E-011	1	0.000000E+000
2	187.11188395	1.861084E-011	4.310840E-012	0	0.000000E+000
2	187.11524162	4.310840E-012	1.861084E-011	1	0.000000E+000
2	187.11559011	1.861084E-011	4.310840E-012	0	0.000000E+000
2	187.11562633	4.310840E-012	1.861084E-011	1	0.000000E+000
2	187.11594723	1.861084E-011	4.310840E-012	0	0.000000E+000
2	187.11807959	4.310840E-012	1.861084E-011	1	0.000000E+000
2	187.11823419	1.861084E-011	4.310840E-012	0	0.000000E+000
2	187.11827370	4.310840E-012	1.861084E-011	1	0.000000E+000
2	187.11848015	1.861084E-011	4.310840E-012	0	0.000000E+000
2	187.11849541	4.310840E-012	1.861084E-011	1	0.000000E+000
2	187.11859782	1.861084E-011	4.310840E-012	0	0.000000E+000
2	187.11861386	4.310840E-012	1.861084E-011	1	0.000000E+000
2	187.11873301	1.861084E-011	4.310840E-012	0	0.000000E+000
2	187.42552971	4.448018E-012	1.874802E-011	1	0.000000E+000
2	187.42698733	1.874802E-011	4.448018E-012	0	0.000000E+000
2	187.43860095	4.448018E-012	1.874802E-011	1	0.000000E+000
2	187.43868180	1.874802E-011	4.448018E-012	0	0.000000E+000
2	187.46308983	4.448018E-012	1.874802E-011	1	0.000000E+000
2	187.46603955	1.874802E-011	4.448018E-012	0	0.000000E+000
2	187.47115621	4.448018E-012	1.874802E-011	1	0.000000E+000
2	187.47265545	1.874802E-011	4.448018E-012	0	0.000000E+000
2	187.47267440	4.448018E-012	1.874802E-011	1	0.000000E+000
2	187.47399496	1.874802E-011	4.448018E-012	0	0.000000E+000
2	187.47403809	4.448018E-012	1.874802E-011	1	0.000000E+000
2	187.47499219	1.874802E-011	4.448018E-012	0	0.000000E+000
2	187.52752504	4.448018E-012	1.874802E-011	1	0.000000E+000
2	187.52885298	1.874802E-011	4.448018E-012	0	0.000000E+000
2	187.52891722	4.448018E-012	1.874802E-011	1	0.000000E+000
2	187.52919337	1.874802E-011	4.448018E-012	0	0.000000E+000
2	187.52921728	4.448018E-012	1.874802E-011	1	0.000000E+000
2	187.52983634	1.874802E-011	4.448018E-012	0	0.000000E+000
2	187.53070863	4.448018E-012	1.874802E-011	1	0.000000E+000
2	187.53124978	1.874802E-011	4.448018E-012	0	0.000000E+000
2	187.54790071	4.448018E-012	1.874802E-011	1	0.000000E+000
2	187.54839050	1.874802E-011	4.448018E-012	0	0.000000E+000
2	187.55415572	4.448018E-012	1.874802E-011	1	0.000000E+000
2	187.55425720	1.874802E-011	4.448018E-012	0	0.000000E+000
2	187.55429672	4.448018E-012	1.874802E-011	1	0.000000E+000
2	187.55504694	1.874802E-011	4.448018E-012	0	0.000000E+000
2	187.58589722	4.448018E-012	1.874802E-011	1	0.000000E+000
2	187.58921009	1.874802E-011	4.448018E-012	0	0.000000E+000
2	187.60232086	4.448018E-012	1.874802E-011	1	0.000000E+000
2	187.60248440	1.874802E-011	4.448018E-012	0	0.000000E+000
2	187.67116887	4.448018E-012	1.874802E-011	1	0.000000E+000
2	187.67138009	1.874802E-011	4.448018E-012	0	0.000000E+000
2	187.67145785	4.448018E-012	1.874802E-011	1	0.000000E+000
2	187.67222209	1.874802E-011	4.448018E-012	0	0.000000E+000
2	187.68329838	4.448018E-012	1.874802E-011	1	0.000000E+000
2	187.68398906	1.874802E-011	4.448018E-012	0	0.000000E+000
2	187.70652131	4.448018E-012	1.874802E-011	1	0.000000E+000
2	187.70660641	1.874802E-011	4.448018E-012	0	0.000000E+000
2	187.71432154	4.448018E-012	1.874802E-011	1	0.000000E+000
2	187.71484720	1.874802E-011	4.448018E-012	0	0.000000E+000
2	187.74801128	4.448018E-012	1.874802E-011	1	0.000000E+000
2	187.74863029	1.874802E-011	4.448018E-012	0	0.000000E+000
2	187.75433405	4.448018E-012	1.874802E-011	1	0.000000E+000
2	187.75494267	1.874802E-011	4.448018E-012	0	0.000000E+000
2	187.78320365	4.448018E-012	1.874802E-011	1	0.000000E+000
2	187.78393446	1.874802E-011	4.448018E-012	0	0.000000E+000
2	187.79286616	4.448018E-012	1.874802E-011	1	0.000000E+000
2	187.79313636	1.874802E-011	4.448018E-012	0	0.000000E+000
2	187.80266127	4.448018E-012	1.874802E-011	1	0.000000E+000
2	187.80271366	1.874802E-011	4.448018E-012	0	0.000000E+000
2	187.80849313	4.448018E-012	1.874802E-011	1	0.000000E+000
2	187.80886848	1.874802E-011	4.448018E-012	0	0.000000E+000
2	187.85422106	4.448018E-012	1.874802E-011	1	0.000000E+000
2	187.85465493	1.874802E-011	4.448018E-012	0	0.000000E+000
2	187.88217564	4.448018E-012	1.874802E-011	1	0.000000E+000
2	187.88304783	1.874802E-011	4.448018E-012	0	0.000000E+000
2	187.89058694	4.448018E-012	1.874802E-011	1	0.000000E+000
2	187.89171040	1.874802E-011	4.448018E-012	0	0.000000E+000
2	187.89406088	4.448018E-012	1.874802E-011	1	0.000000E+000
2	187.89505903	1.874802E-011	4.448018E-012	0	0.000000E+000
2	187.90753844	4.448018E-012	1.874802E-011	1	0.000000E+000
2	187.90994372	1.874802E-011	4.448018E-012	0	0.000000E+000
2	187.92695582	4.448018E-012	1.874802E-011	1	0.000000E+000
2	187.92698246	1.874802E-011	4.448018E-012	0	0.000000E+000
2	188.00652197	4.448018E-012	1.874802E-011	1	0.000000E+000
2	188.00671632	1.874802E-011	4.448018E-012	0	0.000000E+000
2	188.00676957	4.448018E-012	1.874802E-011	1	0.000000E+000
2	188.00847339	1.874802E-011	4.448018E-012	0	0.000000E+000
2	188.03059295	4.448018E-012	1.874802E-011	1	0.000000E+000
2	188.03196535	1.874802E-011	4.448018E-012	0	0.000000E+000
2	188.09528404	4.451132E-012	1.875113E-011	1	0.000000E+000
2	188.09535268	1.875113E-011	4.451132E-012	0	0.000000E+000
2	188.13059142	4.451132E-012	1.875113E-011	1	0.000000E+000
2	188.13096900	1.875113E-011	4.451132E-012	0	0.000000E+000
2	188.13098122	4.451132E-012	1.875113E-011	1	0.000000E+000
2	188.13203004	1.875113E-011	4.451132E-012	0	0.000000E+000
2	188.19156318	4.451132E-012	1.875113E-011	1	0.000000E+000
2	188.19228379	1.875113E-011	4.451132E-012	0	0.000000E+000
2	188.26280453	4.451132E-012	1.875113E-011	1	0.000000E+000
2	188.26801493	1.875113E-011	4.451132E-012	0	0.000000E+000
2	189.02254174	4.510342E-012	1.881034E-011	1	0.000000E+000
2	189.02472421	1.881034E-011	4.510342E-012	0	0.000000E+000
2	189.03430534	4.510342E-012	1.881034E-011	1	0.000000E+000
2	189.03466062	1.881034E-011	4.510342E-012	0	0.000000E+000
2	189.03471152	4.510342E-012	1.881034E-011	1	0.000000E+000
2	189.03542706	1.881034E-011	4.510342E-012	0	0.000000E+000
2	189.03902535	4.510342E-012	1.881034E-011	1	0.000000E+000
2	189.04129819	1.881034E-011	4.510342E-012	0	0.000000E+000
2	189.07604268	4.510342E-012	1.881034E-011	1	0.000000E+000
2	189.07623934	1.881034E-011	4.510342E-012	0	0.000000E+000
2	189.07624211	4.510342E-012	1.881034E-011	1	0.000000E+000
2	189.07834401	1.881034E-011	4.510342E-012	0	0.000000E+000
2	189.07836675	4.510342E-012	1.881034E-011	1	0.000000E+000
2	189.07854686	1.881034E-011	4.510342E-012	0	0.000000E+000
2	189.10029262	4.510342E-012	1.881034E-011	1	0.000000E+000
2	189.10512699	1.881034E-011	4.510342E-012	0	0.000000E+000
2	189.11315205	4.510342E-012	1.881034E-011	1	0.000000E+000
2	189.11387024	1.881034E-011	4.510342E-012	0	0.000000E+000
2	189.11389340	4.510342E-012	1.881034E-011	1	0.000000E+000
2	189.11424150	1.881034E-011	4.510342E-012	0	0.000000E+000
2	189.11734798	4.510342E-012	1.881034E-011	1	0.000000E+000
2	189.11745400	1.881034E-011	4.510342E-012	0	0.000000E+000
2	189.11822417	4.510342E-012	1.881034E-011	1	0.000000E+000
2	189.11852611	1.881034E-011	4.510342E-012	0	0.000000E+000
2	189.19762981	4.510342E-012	1.881034E-011	1	0.000000E+000
2	189.19836347	1.881034E-011	4.510342E-012	0	0.000000E+000
2	189.47782689	4.793329E-012	1.909333E-011	1	0.000000E+000
2	189.47814748	1.909333E-011	4.793329E-012	0	0.000000E+000
2	189.48360662	4.793329E-012	1.909333E-011	1	0.000000E+000
2	189.48546617	1.909333E-011	4.793329E-012	0	0.000000E+000
2	189.50891246	4.793329E-012	1.909333E-011	1	0.000000E+000
2	189.50965111	1.909333E-011	4.793329E-012	0	0.000000E+000
2	189.50968304	4.793329E-012	1.909333E-011	1	0.000000E+000
2	189.50978242	1.909333E-011	4.793329E-012	0	0.000000E+000
2	189.53156288	4.793329E-012	1.909333E-011	1	0.000000E+000
2	189.53213529	1.909333E-011	4.793329E-012	0	0.000000E+000
2	189.54154353	4.793329E-012	1.909333E-011	1	0.000000E+000
2	189.54239324	1.909333E-011	4.793329E-012	0	0.000000E+000
2	189.56913390	4.793329E-012	1.909333E-011	1	0.000000E+000
2	189.57006865	1.909333E-011	4.793329E-012	0	0.000000E+000
2	189.57009432	4.793329E-012	1.909333E-011	1	0.000000E+000
2	189.57342573	1.909333E-011	4.793329E-012	0	0.000000E+000
2	189.59637681	4.793329E-012	1.909333E-011	1	0.000000E+000
2	189.59779605	1.909333E-011	4.793329E-012	0	0.000000E+000
2	189.63170951	4.793329E-012	1.909333E-011	1	0.000000E+000
2	189.63422159	1.909333E-011	4.793329E-012	0	0.000000E+000
2	189.69948841	4.793329E-012	1.909333E-011	1	0.000000E+000
2	189.70060437	1.909333E-011	4.793329E-012	0	0.000000E+000
2	189.75276668	4.793329E-012	1.909333E-011	1	0.000000E+000
2	189.75319948	1.909333E-011	4.793329E-012	0	0.000000E+000
2	189.75757589	4.793329E-012	1.909333E-011	1	0.000000E+000
2	189.75836286	1.909333E-011	4.793329E-012	0	0.000000E+000
2	189.75841653	4.793329E-012	1.909333E-011	1	0.000000E+000
2	189.75857178	1.909333E-011	4.793329E-012	0	0.000000E+000
2	189.75859172	4.793329E-012	1.909333E-011	1	0.000000E+000
2	189.75869990	1.909333E-011	4.793329E-012	0	0.000000E+000
2	189.75873055	4.793329E-012	1.909333E-011	1	0.000000E+000
2	189.75979800	1.909333E-011	4.793329E-012	0	0.000000E+000
2	189.80396482	4.793329E-012	1.909333E-011	1	0.000000E+000
2	189.80523471	1.909333E-011	4.793329E-012	0	0.000000E+000
2	189.81013706	4.793329E-012	1.909333E-011	1	0.000000E+000
2	189.81125845	1.909333E-011	4.793329E-012	0	0.000000E+000
2	193.18466061	4.467555E-012	1.876756E-011	1	0.000000E+000
2	193.18563341	1.876756E-011	4.467555E-012	0	0.000000E+000
2	193.18565447	4.467555E-012	1.876756E-011	1	0.000000E+000
2	193.18664080	1.876756E-011	4.467555E-012	0	0.000000E+000
2	193.20897628	4.467555E-012	1.876756E-011	1	0.000000E+000
2	193.20915575	1.876756E-011	4.467555E-012	0	0.000000E+000
2	193.22015595	4.467555E-012	1.876756E-011	1	0.000000E+000
2	193.22039673	1.876756E-011	4.467555E-012	0	0.000000E+000
2	193.31615256	4.664405E-012	1.896440E-011	1	0.000000E+000
2	193.31688483	1.896440E-011	4.664405E-012	0	0.000000E+000
2	193.33619541	4.664405E-012	1.896440E-011	1	0.000000E+000
2	193.33698983	1.896440E-011	4.664405E-012	0	0.000000E+000
2	193.34354606	4.664405E-012	1.896440E-011	1	0.000000E+000
2	193.34499163	1.896440E-011	4.664405E-012	0	0.000000E+000
2	193.34501917	4.664405E-012	1.896440E-011	1	0.000000E+000
2	193.34545437	1.896440E-011	4.664405E-012	0	0.000000E+000
2	193.34548326	4.664405E-012	1.896440E-011	1	0.000000E+000
2	193.34716880	1.896440E-011	4.664405E-012	0	0.000000E+000
2	193.38171089	4.664405E-012	1.896440E-011	1	0.000000E+000
2	193.38333519	1.896440E-011	4.664405E-012	0	0.000000E+000
2	193.41556080	4.664405E-012	1.896440E-011	1	0.000000E+000
2	193.41647967	1.896440E-011	4.664405E-012	0	0.000000E+000
2	193.45400178	4.664405E-012	1.896440E-011	1	0.000000E+000
2	193.45450876	1.896440E-011	4.664405E-012	0	0.000000E+000
2	193.45628038	4.664405E-012	1.896440E-011	1	0.000000E+000
2	193.45722862	1.896440E-011	4.664405E-012	0	0.000000E+000
2	193.48423861	4.664405E-012	1.896440E-011	1	0.000000E+000
2	193.48489315	1.896440E-011	4.664405E-012	0	0.000000E+000
2	193.51177421	4.664405E-012	1.896440E-011	1	0.000000E+000
2	193.51248440	1.896440E-011	4.664405E-012	0	0.000000E+000
2	193.51249181	4.664405E-012	1.896440E-011	1	0.000000E+000
2	193.51315424	1.896440E-011	4.664405E-012	0	0.000000E+000
2	193.51317822	4.664405E-012	1.896440E-011	1	0.000000E+000
2	193.51357382	1.896440E-011	4.664405E-012	0	0.000000E+000
2	193.54222116	4.664405E-012	1.896440E-011	1	0.000000E+000
2	193.54228623	1.896440E-011	4.664405E-012	0	0.000000E+000
2	193.54810295	4.664405E-012	1.896440E-011	1	0.000000E+000
2	193.54870933	1.896440E-011	4.664405E-012	0	0.000000E+000
2	193.56838891	4.664405E-012	1.896440E-011	1	0.000000E+000
2	193.56844509	1.896440E-011	4.664405E-012	0	0.000000E+000
2	193.56849407	4.664405E-012	1.896440E-011	1	0.000000E+000
2	193.56923584	1.896440E-011	4.664405E-012	0	0.000000E+000
2	193.63071242	4.664405E-012	1.896440E-011	1	0.000000E+000
2	193.63103483	1.896440E-011	4.664405E-012	0	0.000000E+000
2	193.65744181	4.664405E-012	1.896440E-011	1	0.000000E+000
2	193.65807801	1.896440E-011	4.664405E-012	0	0.000000E+000
2	193.66264567	4.664405E-012	1.896440E-011	1	0.000000E+000
2	193.66344223	1.896440E-011	4.664405E-012	0	0.000000E+000
2	193.66348316	4.664405E-012	1.896440E-011	1	0.000000E+000
2	193.66422276	1.896440E-011	4.664405E-012	0	0.000000E+000
2	193.66691313	4.664405E-012	1.896440E-011	1	0.000000E+000
2	193.66773373	1.896440E-011	4.664405E-012	0	0.000000E+000
2	193.66775604	4.664405E-012	1.896440E-011	1	0.000000E+000
2	193.66891188	1.896440E-011	4.664405E-012	0	0.000000E+000
2	193.68904027	4.664405E-012	1.896440E-011	1	0.000000E+000
2	193.68921660	1.896440E-011	4.664405E-012	0	0.000000E+000
2	193.68922131	4.664405E-012	1.896440E-011	1	0.000000E+000
2	193.68954806	1.896440E-011	4.664405E-012	0	0.000000E+000
2	193.70044434	4.664405E-012	1.896440E-011	1	0.000000E+000
2	193.70269108	1.896440E-011	4.664405E-012	0	0.000000E+000
2	193.70273750	4.664405E-012	1.896440E-011	1	0.000000E+000
2	193.70518165	1.896440E-011	4.664405E-012	0	0.000000E+000
2	193.74957794	4.664405E-012	1.896440E-011	1	0.000000E+000
2	193.74982327	1.896440E-011	4.664405E-012	0	0.000000E+000
2	193.74984769	4.664405E-012	1.896440E-011	1	0.000000E+000
2	193.75017301	1.896440E-011	4.664405E-012	0	0.000000E+000
2	193.75020440	4.664405E-012	1.896440E-011	1	0.000000E+000
2	193.75300087	1.896440E-011	4.664405E-012	0	0.000000E+000
2	193.75305042	4.664405E-012	1.896440E-011	1	0.000000E+000
2	193.75391597	1.896440E-011	4.664405E-012	0	0.000000E+000
2	193.77110513	4.664405E-012	1.896440E-011	1	0.000000E+000
2	193.77177740	1.896440E-011	4.664405E-012	0	0.000000E+000
2	193.83587939	4.664405E-012	1.896440E-011	1	0.000000E+000
2	193.83639735	1.896440E-011	4.664405E-012	0	0.000000E+000
2	193.83640705	4.664405E-012	1.896440E-011	1	0.000000E+000
2	193.83677977	1.896440E-011	4.664405E-012	0	0.000000E+000
2	193.83798764	4.664405E-012	1.896440E-011	1	0.000000E+000
2	193.83859337	1.896440E-011	4.664405E-012	0	0.000000E+000
2	193.90048578	4.664405E-012	1.896440E-011	1	0.000000E+000
2	193.90150352	1.896440E-011	4.664405E-012	0	0.000000E+000
2	193.90153195	4.664405E-012	1.896440E-011	1	0.000000E+000
2	193.90283574	1.896440E-011	4.664405E-012	0	0.000000E+000
2	193.92433133	4.664405E-012	1.896440E-011	1	0.000000E+000
2	193.92447550	1.896440E-011	4.664405E-012	0	0.000000E+000
2	193.93475277	4.664405E-012	1.896440E-011	1	0.000000E+000
2	193.93612380	1.896440E-011	4.664405E-012	0	0.000000E+000
2	193.94151426	4.664405E-012	1.896440E-011	1	0.000000E+000
2	193.94225696	1.896440E-011	4.664405E-012	0	0.000000E+000
2	193.97401988	4.664405E-012	1.896440E-011	1	0.000000E+000
2	193.97420904	1.896440E-011	4.664405E-012	0	0.000000E+000
2	194.00884463	4.664405E-012	1.896440E-011	1	0.000000E+000
2	194.00965574	1.896440E-011	4.664405E-012	0	0.000000E+000
2	194.03015862	4.664405E-012	1.896440E-011	1	0.000000E+000
2	194.03042603	1.896440E-011	4.664405E-012	0	0.000000E+000
2	194.04160389	4.664405E-012	1.896440E-011	1	0.000000E+000
2	194.04198926	1.896440E-011	4.664405E-012	0	0.000000E+000
2	194.05155612	4.664405E-012	1.896440E-011	1	0.000000E+000
2	194.05184184	1.896440E-011	4.664405E-012	0	0.000000E+000
2	194.05187204	4.664405E-012	1.896440E-011	1	0.000000E+000
2	194.05246235	1.896440E-011	4.664405E-012	0	0.000000E+000
2	194.06871280	4.664405E-012	1.896440E-011	1	0.000000E+000
2	194.06876956	1.896440E-011	4.664405E-012	0	0.000000E+000
2	194.06879413	4.664405E-012	1.896440E-011	1	0.000000E+000
2	194.06904864	1.896440E-011	4.664405E-012	0	0.000000E+000
2	194.07239672	4.664405E-012	1.896440E-011	1	0.000000E+000
2	194.07340171	1.896440E-011	4.664405E-012	0	0.000000E+000
2	194.08333815	4.664405E-012	1.896440E-011	1	0.000000E+000
2	194.08479583	1.896440E-011	4.664405E-012	0	0.000000E+000
2	194.11357746	4.664405E-012	1.896440E-011	1	0.000000E+000
2	194.11445043	1.896440E-011	4.664405E-012	0	0.000000E+000
2	194.13077028	4.664405E-012	1.896440E-011	1	0.000000E+000
2	194.13346484	1.896440E-011	4.664405E-012	0	0.000000E+000
2	194.26832090	4.555019E-012	1.885502E-011	1	0.000000E+000
2	194.26844294	1.885502E-011	4.555019E-012	0	0.000000E+000
2	194.30766588	4.555019E-012	1.885502E-011	1	0.000000E+000
2	194.30912325	1.885502E-011	4.555019E-012	0	0.000000E+000
2	194.31872426	4.555019E-012	1.885502E-011	1	0.000000E+000
2	194.31944471	1.885502E-011	4.555019E-012	0	0.000000E+000
2	194.33970266	4.555019E-012	1.885502E-011	1	0.000000E+000
2	194.34040021	1.885502E-011	4.555019E-012	0	0.000000E+000
2	194.35204341	4.555019E-012	1.885502E-011	1	0.000000E+000
2	194.35473843	1.885502E-011	4.555019E-012	0	0.000000E+000
2	194.35878808	4.555019E-012	1.885502E-011	1	0.000000E+000
2	194.35999658	1.885502E-011	4.555019E-012	0	0.000000E+000
2	194.39993130	4.555019E-012	1.885502E-011	1	0.000000E+000
2	194.39998919	1.885502E-011	4.555019E-012	0	0.000000E+000
2	194.40986370	4.555019E-012	1.885502E-011	1	0.000000E+000
2	194.41043748	1.885502E-011	4.555019E-012	0	0.000000E+000
2	194.46997908	4.555019E-012	1.885502E-011	1	0.000000E+000
2	194.47140831	1.885502E-011	4.555019E-012	0	0.000000E+000
2	194.47142689	4.555019E-012	1.885502E-011	1	0.000000E+000
2	194.47245145	1.885502E-011	4.555019E-012	0	0.000000E+000
2	194.47248980	4.555019E-012	1.885502E-011	1	0.000000E+000
2	194.47327149	1.885502E-011	4.555019E-012	0	0.000000E+000
2	194.49329206	4.555019E-012	1.885502E-011	1	0.000000E+000
2	194.49343238	1.885502E-011	4.555019E-012	0	0.000000E+000
2	194.50201696	4.555019E-012	1.885502E-011	1	0.000000E+000
2	194.50227805	1.885502E-011	4.555019E-012	0	0.000000E+000
2	194.56027831	4.555019E-012	1.885502E-011	1	0.000000E+000
2	194.56173303	1.885502E-011	4.555019E-012	0	0.000000E+000
2	195.90722747	4.366403E-012	1.866640E-011	1	0.000000E+000
2	195.90864825	1.866640E-011	4.366403E-012	0	0.000000E+000
2	195.91316652	4.366403E-012	1.866640E-011	1	0.000000E+000
2	195.91355280	1.866640E-011	4.366403E-012	0	0.000000E+000
2	195.94353446	4.366403E-012	1.866640E-011	1	0.000000E+000
2	195.94541024	1.866640E-011	4.366403E-012	0	0.000000E+000
2	195.96854076	4.366403E-012	1.866640E-011	1	0.000000E+000
2	195.96865446	1.866640E-011	4.366403E-012	0	0.000000E+000
2	195.97873743	4.366403E-012	1.866640E-011	1	0.000000E+000
2	195.97886335	1.866640E-011	4.366403E-012	0	0.000000E+000
2	195.98176692	4.366403E-012	1.866640E-011	1	0.000000E+000
2	195.98315999	1.866640E-011	4.366403E-012	0	0.000000E+000
2	196.00744310	4.366403E-012	1.866640E-011	1	0.000000E+000
2	196.00779724	1.866640E-011	4.366403E-012	0	0.000000E+000
2	196.02933937	4.366403E-012	1.866640E-011	1	0.000000E+000
2	196.02975822	1.866640E-011	4.366403E-012	0	0.000000E+000
2	196.06285104	4.366403E-012	1.866640E-011	1	0.000000E+000
2	196.06773844	1.866640E-011	4.366403E-012	0	0.000000E+000
2	196.10290176	4.366403E-012	1.866640E-011	1	0.000000E+000
2	196.10527053	1.866640E-011	4.366403E-012	0	0.000000E+000
2	196.10529493	4.366403E-012	1.866640E-011	1	0.000000E+000
2	196.10659525	1.866640E-011	4.366403E-012	0	0.000000E+000
2	196.15638536	4.366403E-012	1.866640E-011	1	0.000000E+000
2	196.15780827	1.866640E-011	4.366403E-012	0	0.000000E+000
2	196.15783007	4.366403E-012	1.866640E-011	1	0.000000E+000
2	196.16086095	1.866640E-011	4.366403E-012	0	0.000000E+000
2	196.16090069	4.366403E-012	1.866640E-011	1	0.000000E+000
2	196.16255012	1.866640E-011	4.366403E-012	0	0.000000E+000
2	196.16264561	4.366403E-012	1.866640E-011	1	0.000000E+000
2	196.16325862	1.866640E-011	4.366403E-012	0	0.000000E+000
2	196.22064927	4.956982E-012	1.925698E-011	1	0.000000E+000
2	196.22509491	1.925698E-011	4.956982E-012	0	0.000000E+000
2	196.22511083	4.956982E-012	1.925698E-011	1	0.000000E+000
2	196.22573254	1.925698E-011	4.956982E-012	0	0.000000E+000
2	196.22853352	4.956982E-012	1.925698E-011	1	0.000000E+000
2	196.22910071	1.925698E-011	4.956982E-012	0	0.000000E+000
2	196.22912026	4.956982E-012	1.925698E-011	1	0.000000E+000
2	196.22997830	1.925698E-011	4.956982E-012	0	0.000000E+000
2	196.24448980	4.956982E-012	1.925698E-011	1	0.000000E+000
2	196.24743989	1.925698E-011	4.956982E-012	0	0.000000E+000
2	196.25110938	4.956982E-012	1.925698E-011	1	0.000000E+000
2	196.25153598	1.925698E-011	4.956982E-012	0	0.000000E+000
2	196.25159221	4.956982E-012	1.925698E-011	1	0.000000E+000
2	196.25215511	1.925698E-011	4.956982E-012	0	0.000000E+000
2	196.25219473	4.956982E-012	1.925698E-011	1	0.000000E+000
2	196.25552015	1.925698E-011	4.956982E-012	0	0.000000E+000
2	196.27649852	4.956982E-012	1.925698E-011	1	0.000000E+000
2	196.27677005	1.925698E-011	4.956982E-012	0	0.000000E+000
2	196.30858042	4.956982E-012	1.925698E-011	1	0.000000E+000
2	196.31113572	1.925698E-011	4.956982E-012	0	0.000000E+000
2	196.40272938	4.956982E-012	1.925698E-011	1	0.000000E+000
2	196.40669890	1.925698E-011	4.956982E-012	0	0.000000E+000
2	196.40671660	4.956982E-012	1.925698E-011	1	0.000000E+000
2	196.40804062	1.925698E-011	4.956982E-012	0	0.000000E+000
2	196.40807652	4.956982E-012	1.925698E-011	1	0.000000E+000
2	196.40853076	1.925698E-011	4.956982E-012	0	0.000000E+000
2	196.41981849	4.956982E-012	1.925698E-011	1	0.000000E+000
2	196.42097864	1.925698E-011	4.956982E-012	0	0.000000E+000
2	196.42112652	4.956982E-012	1.925698E-011	1	0.000000E+000
2	196.42113900	1.925698E-011	4.956982E-012	0	0.000000E+000
2	196.43782892	4.956982E-012	1.925698E-011	1	0.000000E+000
2	196.43823063	1.925698E-011	4.956982E-012	0	0.000000E+000
2	196.43824828	4.956982E-012	1.925698E-011	1	0.000000E+000
2	196.44138428	1.925698E-011	4.956982E-012	0	0.000000E+000
2	196.47391963	4.956982E-012	1.925698E-011	1	0.000000E+000
2	196.47518856	1.925698E-011	4.956982E-012	0	0.000000E+000
2	196.48220599	4.956982E-012	1.925698E-011	1	0.000000E+000
2	196.48425814	1.925698E-011	4.956982E-012	0	0.000000E+000
2	196.49229511	4.956982E-012	1.925698E-011	1	0.000000E+000
2	196.49296923	1.925698E-011	4.956982E-012	0	0.000000E+000
2	196.49492951	4.956982E-012	1.925698E-011	1	0.000000E+000
2	196.49561024	1.925698E-011	4.956982E-012	0	0.000000E+000
2	196.53275457	4.956982E-012	1.925698E-011	1	0.000000E+000
2	196.53283090	1.925698E-011	4.956982E-012	0	0.000000E+000
2	196.53287777	4.956982E-012	1.925698E-011	1	0.000000E+000
2	196.53451933	1.925698E-011	4.956982E-012	0	0.000000E+000
2	196.59812270	4.956982E-012	1.925698E-011	1	0.000000E+000
2	196.59875955	1.925698E-011	4.956982E-012	0	0.000000E+000
2	196.59882923	4.956982E-012	1.925698E-011	1	0.000000E+000
2	196.60022645	1.925698E-011	4.956982E-012	0	0.000000E+000
2	196.60024747	4.956982E-012	1.925698E-011	1	0.000000E+000
2	196.60073589	1.925698E-011	4.956982E-012	0	0.000000E+000
2	196.60076504	4.956982E-012	1.925698E-011	1	0.000000E+000
2	196.60124642	1.925698E-011	4.956982E-012	0	0.000000E+000
2	196.60953809	4.956982E-012	1.925698E-011	1	0.000000E+000
2	196.61017982	1.925698E-011	4.956982E-012	0	0.000000E+000
2	196.61020509	4.956982E-012	1.925698E-011	1	0.000000E+000
2	196.61070694	1.925698E-011	4.956982E-012	0	0.000000E+000
2	196.61074614	4.956982E-012	1.925698E-011	1	0.000000E+000
2	196.61091867	1.925698E-011	4.956982E-012	0	0.000000E+000
2	196.63655389	4.956982E-012	1.925698E-011	1	0.000000E+000
2	196.63884408	1.925698E-011	4.956982E-012	0	0.000000E+000
2	196.63890739	4.956982E-012	1.925698E-011	1	0.000000E+000
2	196.63977556	1.925698E-011	4.956982E-012	0	0.000000E+000
2	196.67931929	4.956982E-012	1.925698E-011	1	0.000000E+000
2	196.68015956	1.925698E-011	4.956982E-012	0	0.000000E+000
2	196.69402133	4.956982E-012	1.925698E-011	1	0.000000E+000
2	196.69642763	1.925698E-011	4.956982E-012	0	0.000000E+000
2	196.72148692	4.956982E-012	1.925698E-011	1	0.000000E+000
2	196.72280533	1.925698E-011	4.956982E-012	0	0.000000E+000
2	196.72281213	4.956982E-012	1.925698E-011	1	0.000000E+000
2	196.72367635	1.925698E-011	4.956982E-012	0	0.000000E+000
2	196.81270847	4.676045E-012	1.897604E-011	1	0.000000E+000
2	196.81392477	1.897604E-011	4.676045E-012	0	0.000000E+000
2	196.81394250	4.676045E-012	1.897604E-011	1	0.000000E+000
2	196.81479702	1.897604E-011	4.676045E-012	0	0.000000E+000
2	196.81486370	4.676045E-012	1.897604E-011	1	0.000000E+000
2	196.81699150	1.897604E-011	4.676045E-012	0	0.000000E+000
2	196.82506066	4.676045E-012	1.897604E-011	1	0.000000E+000
2	196.82985759	1.897604E-011	4.676045E-012	0	0.000000E+000
2	196.84173245	4.676045E-012	1.897604E-011	1	0.000000E+000
2	196.84198341	1.897604E-011	4.676045E-012	0	0.000000E+000
2	196.86765282	4.676045E-012	1.897604E-011	1	0.000000E+000
2	196.86931552	1.897604E-011	4.676045E-012	0	0.000000E+000
2	200.06761693	4.432165E-012	1.873216E-011	1	0.000000E+000
2	200.06908506	1.873216E-011	4.432165E-012	0	0.000000E+000
2	200.07577835	4.432165E-012	1.873216E-011	1	0.000000E+000
2	200.07600042	1.873216E-011	4.432165E-012	0	0.000000E+000
2	200.12677525	4.432165E-012	1.873216E-011	1	0.000000E+000
2	200.12906337	1.873216E-011	4.432165E-012	0	0.000000E+000
2	200.13948827	4.432165E-012	1.873216E-011	1	0.000000E+000
2	200.13980764	1.873216E-011	4.432165E-012	0	0.000000E+000
2	200.13983727	4.432165E-012	1.873216E-011	1	0.000000E+000
2	200.14013397	1.873216E-011	4.432165E-012	0	0.000000E+000
2	200.14158892	4.432165E-012	1.873216E-011	1	0.000000E+000
2	200.14299688	1.873216E-011	4.432165E-012	0	0.000000E+000
2	200.14301325	4.432165E-012	1.873216E-011	1	0.000000E+000
2	200.14314802	1.873216E-011	4.432165E-012	0	0.000000E+000
2	200.14798748	4.432165E-012	1.873216E-011	1	0.000000E+000
2	200.14828687	1.873216E-011	4.432165E-012	0	0.000000E+000
2	200.14831168	4.432165E-012	1.873216E-011	1	0.000000E+000
2	200.14864446	1.873216E-011	4.432165E-012	0	0.000000E+000
2	200.15592986	4.432165E-012	1.873216E-011	1	0.000000E+000
2	200.15651716	1.873216E-011	4.432165E-012	0	0.000000E+000
2	200.15706716	4.432165E-012	1.873216E-011	1	0.000000E+000
2	200.15759051	1.873216E-011	4.432165E-012	0	0.000000E+000
2	200.17713435	4.432165E-012	1.873216E-011	1	0.000000E+000
2	200.17860986	1.873216E-011	4.432165E-012	0	0.000000E+000
2	200.19559278	4.432165E-012	1.873216E-011	1	0.000000E+000
2	200.19619121	1.873216E-011	4.432165E-012	0	0.000000E+000
2	200.19627660	4.432165E-012	1.873216E-011	1	0.000000E+000
2	200.19678606	1.873216E-011	4.432165E-012	0	0.000000E+000
2	200.23289971	4.432165E-012	1.873216E-011	1	0.000000E+000
2	200.23465181	1.873216E-011	4.432165E-012	0	0.000000E+000
2	200.23466212	4.432165E-012	1.873216E-011	1	0.000000E+000
2	200.23514303	1.873216E-011	4.432165E-012	0	0.000000E+000
2	200.23553253	4.432165E-012	1.873216E-011	1	0.000000E+000
2	200.23569017	1.873216E-011	4.432165E-012	0	0.000000E+000
2	200.25153862	4.432165E-012	1.873216E-011	1	0.000000E+000
2	200.25187464	1.873216E-011	4.432165E-012	0	0.000000E+000
2	200.27038268	4.432165E-012	1.873216E-011	1	0.000000E+000
2	200.27055496	1.873216E-011	4.432165E-012	0	0.000000E+000
2	200.28342703	4.432165E-012	1.873216E-011	1	0.000000E+000
2	200.28415194	1.873216E-011	4.432165E-012	0	0.000000E+000
2	200.28418799	4.432165E-012	1.873216E-011	1	0.000000E+000
2	200.28482832	1.873216E-011	4.432165E-012	0	0.000000E+000
2	200.35386042	4.506092E-012	1.880609E-011	1	0.000000E+000
2	200.35423274	1.880609E-011	4.506092E-012	0	0.000000E+000
2	200.35425205	4.506092E-012	1.880609E-011	1	0.000000E+000
2	200.35495788	1.880609E-011	4.506092E-012	0	0.000000E+000
2	200.35498529	4.506092E-012	1.880609E-011	1	0.000000E+000
2	200.35771345	1.880609E-011	4.506092E-012	0	0.000000E+000
2	200.36223639	4.506092E-012	1.880609E-011	1	0.000000E+000
2	200.36547915	1.880609E-011	4.506092E-012	0	0.000000E+000
2	200.37032805	4.506092E-012	1.880609E-011	1	0.000000E+000
2	200.37045240	1.880609E-011	4.506092E-012	0	0.000000E+000
2	200.37215907	4.506092E-012	1.880609E-011	1	0.000000E+000
2	200.37257828	1.880609E-011	4.506092E-012	0	0.000000E+000
2	200.43488910	4.506092E-012	1.880609E-011	1	0.000000E+000
2	200.43575218	1.880609E-011	4.506092E-012	0	0.000000E+000
2	200.67062039	4.748726E-012	1.904873E-011	1	0.000000E+000
2	200.67112390	1.904873E-011	4.748726E-012	0	0.000000E+000
2	200.67116061	4.748726E-012	1.904873E-011	1	0.000000E+000
2	200.67250316	1.904873E-011	4.748726E-012	0	0.000000E+000
2	200.69051243	4.748726E-012	1.904873E-011	1	0.000000E+000
2	200.69063040	1.904873E-011	4.748726E-012	0	0.000000E+000
2	200.71777263	4.748726E-012	1.904873E-011	1	0.000000E+000
2	200.71792063	1.904873E-011	4.748726E-012	0	0.000000E+000
2	200.72852580	4.748726E-012	1.904873E-011	1	0.000000E+000
2	200.73037068	1.904873E-011	4.748726E-012	0	0.000000E+000
2	200.75591999	4.748726E-012	1.904873E-011	1	0.000000E+000
2	200.75631465	1.904873E-011	4.748726E-012	0	0.000000E+000
2	205.32401818	4.387352E-012	1.868735E-011	1	0.000000E+000
2	205.32412619	1.868735E-011	4.387352E-012	0	0.000000E+000
2	205.32412709	4.387352E-012	1.868735E-011	1	0.000000E+000
2	205.32472974	1.868735E-011	4.387352E-012	0	0.000000E+000
2	205.35090484	4.387352E-012	1.868735E-011	1	0.000000E+000
2	205.35387044	1.868735E-011	4.387352E-012	0	0.000000E+000
2	205.36043384	4.387352E-012	1.868735E-011	1	0.000000E+000
2	205.36067210	1.868735E-011	4.387352E-012	0	0.000000E+000
2	205.36072851	4.387352E-012	1.868735E-011	1	0.000000E+000
2	205.36178415	1.868735E-011	4.387352E-012	0	0.000000E+000
2	205.38540076	4.387352E-012	1.868735E-011	1	0.000000E+000
2	205.38771187	1.868735E-011	4.387352E-012	0	0.000000E+000
2	205.41480620	4.387352E-012	1.868735E-011	1	0.000000E+000
2	205.41634526	1.868735E-011	4.387352E-012	0	0.000000E+000
2	205.42114820	4.387352E-012	1.868735E-011	1	0.000000E+000
2	205.42367255	1.868735E-011	4.387352E-012	0	0.000000E+000
2	205.42368927	4.387352E-012	1.868735E-011	1	0.000000E+000
2	205.42777452	1.868735E-011	4.387352E-012	0	0.000000E+000
2	205.42885184	4.387352E-012	1.868735E-011	1	0.000000E+000
2	205.42962998	1.868735E-011	4.387352E-012	0	0.000000E+000
2	205.45661705	4.387352E-012	1.868735E-011	1	0.000000E+000
2	205.45743341	1.868735E-011	4.387352E-012	0	0.000000E+000
2	205.47326833	4.387352E-012	1.868735E-011	1	0.000000E+000
2	205.47502146	1.868735E-011	4.387352E-012	0	0.000000E+000
2	205.51077106	4.387352E-012	1.868735E-011	1	0.000000E+000
2	205.51112750	1.868735E-011	4.387352E-012	0	0.000000E+000
2	205.51114897	4.387352E-012	1.868735E-011	1	0.000000E+000
2	205.51151035	1.868735E-011	4.387352E-012	0	0.000000E+000
2	205.53052016	4.387352E-012	1.868735E-011	1	0.000000E+000
2	205.53109102	1.868735E-011	4.387352E-012	0	0.000000E+000
2	205.55149220	4.387352E-012	1.868735E-011	1	0.000000E+000
2	205.55296227	1.868735E-011	4.387352E-012	0	0.000000E+000
2	205.59826231	4.387352E-012	1.868735E-011	1	0.000000E+000
2	205.59856862	1.868735E-011	4.387352E-012	0	0.000000E+000
2	205.59858914	4.387352E-012	1.868735E-011	1	0.000000E+000
2	205.60263091	1.868735E-011	4.387352E-012	0	0.000000E+000
2	205.64032220	4.387352E-012	1.868735E-011	1	0.000000E+000
2	205.64085951	1.868735E-011	4.387352E-012	0	0.000000E+000
2	205.64088325	4.387352E-012	1.868735E-011	1	0.000000E+000
2	205.64456553	1.868735E-011	4.387352E-012	0	0.000000E+000
2	205.65032287	4.387352E-012	1.868735E-011	1	0.000000E+000
2	205.65080553	1.868735E-011	4.387352E-012	0	0.000000E+000
2	205.65083237	4.387352E-012	1.868735E-011	1	0.000000E+000
2	205.65094809	1.868735E-011	4.387352E-012	0	0.000000E+000
2	205.65097243	4.387352E-012	1.868735E-011	1	0.000000E+000
2	205.65370583	1.868735E-011	4.387352E-012	0	0.000000E+000
2	205.65372687	4.387352E-012	1.868735E-011	1	0.000000E+000
2	205.65680930	1.868735E-011	4.387352E-012	0	0.000000E+000
2	205.65683779	4.387352E-012	1.868735E-011	1	0.000000E+000
2	205.65705128	1.868735E-011	4.387352E-012	0	0.000000E+000
2	205.66034323	4.387352E-012	1.868735E-011	1	0.000000E+000
2	205.66584445	1.868735E-011	4.387352E-012	0	0.000000E+000
2	205.66586809	4.387352E-012	1.868735E-011	1	0.000000E+000
2	205.66603372	1.868735E-011	4.387352E-012	0	0.000000E+000
2	205.67148347	4.387352E-012	1.868735E-011	1	0.000000E+000
2	205.67266007	1.868735E-011	4.387352E-012	0	0.000000E+000
2	205.67268111	4.387352E-012	1.868735E-011	1	0.000000E+000
2	205.67409013	1.868735E-011	4.387352E-012	0	0.000000E+000
2	205.72601665	4.387352E-012	1.868735E-011	1	0.000000E+000
2	205.72644299	1.868735E-011	4.387352E-012	0	0.000000E+000
2	205.74426916	4.387352E-012	1.868735E-011	1	0.000000E+000
2	205.74439827	1.868735E-011	4.387352E-012	0	0.000000E+000
2	205.74654423	4.387352E-012	1.868735E-011	1	0.000000E+000
2	205.74669486	1.868735E-011	4.387352E-012	0	0.000000E+000
2	205.74670959	4.387352E-012	1.868735E-011	1	0.000000E+000
2	205.74739868	1.868735E-011	4.387352E-012	0	0.000000E+000
2	205.79932737	4.387352E-012	1.868735E-011	1	0.000000E+000
2	205.80031720	1.868735E-011	4.387352E-012	0	0.000000E+000
2	205.80037730	4.387352E-012	1.868735E-011	1	0.000000E+000
2	205.80184834	1.868735E-011	4.387352E-012	0	0.000000E+000
2	205.80368181	4.387352E-012	1.868735E-011	1	0.000000E+000
2	205.80762487	1.868735E-011	4.387352E-012	0	0.000000E+000
2	205.80765111	4.387352E-012	1.868735E-011	1	0.000000E+000
2	205.80935522	1.868735E-011	4.387352E-012	0	0.000000E+000
2	205.80937722	4.387352E-012	1.868735E-011	1	0.000000E+000
2	205.81095687	1.868735E-011	4.387352E-012	0	0.000000E+000
2	205.81281126	4.387352E-012	1.868735E-011	1	0.000000E+000
2	205.81456556	1.868735E-011	4.387352E-012	0	0.000000E+000
2	205.81456613	4.387352E-012	1.868735E-011	1	0.000000E+000
2	205.81487469	1.868735E-011	4.387352E-012	0	0.000000E+000
2	205.81489719	4.387352E-012	1.868735E-011	1	0.000000E+000
2	205.81558807	1.868735E-011	4.387352E-012	0	0.000000E+000
2	205.82230401	4.387352E-012	1.868735E-011	1	0.000000E+000
2	205.82375438	1.868735E-011	4.387352E-012	0	0.000000E+000
2	205.82377047	4.387352E-012	1.868735E-011	1	0.000000E+000
2	205.82591374	1.868735E-011	4.387352E-012	0	0.000000E+000
2	205.82592684	4.387352E-012	1.868735E-011	1	0.000000E+000
2	205.82967963	1.868735E-011	4.387352E-012	0	0.000000E+000
2	205.86252963	4.387352E-012	1.868735E-011	1	0.000000E+000
2	205.86299083	1.868735E-011	4.387352E-012	0	0.000000E+000
2	205.86558987	4.387352E-012	1.868735E-011	1	0.000000E+000
2	205.86602505	1.868735E-011	4.387352E-012	0	0.000000E+000
2	205.86604267	4.387352E-012	1.868735E-011	1	0.000000E+000
2	205.86943217	1.868735E-011	4.387352E-012	0	0.000000E+000
2	205.86947549	4.387352E-012	1.868735E-011	1	0.000000E+000
2	205.87210107	1.868735E-011	4.387352E-012	0	0.000000E+000
2	206.35577289	4.594395E-012	1.889440E-011	1	0.000000E+000
2	206.35617537	1.889440E-011	4.594395E-012	0	0.000000E+000
2	206.35620146	4.594395E-012	1.889440E-011	1	0.000000E+000
2	206.35896611	1.889440E-011	4.594395E-012	0	0.000000E+000
2	206.35899931	4.594395E-012	1.889440E-011	1	0.000000E+000
2	206.36054978	1.889440E-011	4.594395E-012	0	0.000000E+000
2	206.48070933	4.534086E-012	1.883409E-011	1	0.000000E+000
2	206.48288997	1.883409E-011	4.534086E-012	0	0.000000E+000
2	206.56440604	4.534086E-012	1.883409E-011	1	0.000000E+000
2	206.56655492	1.883409E-011	4.534086E-012	0	0.000000E+000
2	206.58347316	4.534086E-012	1.883409E-011	1	0.000000E+000
2	206.58400283	1.883409E-011	4.534086E-012	0	0.000000E+000
2	206.58406568	4.534086E-012	1.883409E-011	1	0.000000E+000
2	206.58565871	1.883409E-011	4.534086E-012	0	0.000000E+000
2	206.58866180	4.534086E-012	1.883409E-011	1	0.000000E+000
2	206.59095198	1.883409E-011	4.534086E-012	0	0.000000E+000
2	206.60572484	4.534086E-012	1.883409E-011	1	0.000000E+000
2	206.60884773	1.883409E-011	4.534086E-012	0	0.000000E+000
2	206.60887096	4.534086E-012	1.883409E-011	1	0.000000E+000
2	206.61195154	1.883409E-011	4.534086E-012	0	0.000000E+000
2	206.61442342	4.534086E-012	1.883409E-011	1	0.000000E+000
2	206.61720419	1.883409E-011	4.534086E-012	0	0.000000E+000
2	206.62469925	4.534086E-012	1.883409E-011	1	0.000000E+000
2	206.62477904	1.883409E-011	4.534086E-012	0	0.000000E+000
2	206.62701987	4.534086E-012	1.883409E-011	1	0.000000E+000
2	206.62726244	1.883409E-011	4.534086E-012	0	0.000000E+000
2	206.68876595	4.534086E-012	1.883409E-011	1	0.000000E+000
2	206.68994064	1.883409E-011	4.534086E-012	0	0.000000E+000
2	206.70584078	4.534086E-012	1.883409E-011	1	0.000000E+000
2	206.70779915	1.883409E-011	4.534086E-012	0	0.000000E+000
2	206.71306972	4.534086E-012	1.883409E-011	1	0.000000E+000
2	206.71655493	1.883409E-011	4.534086E-012	0	0.000000E+000
2	206.72202212	4.534086E-012	1.883409E-011	1	0.000000E+000
2	206.72272238	1.883409E-011	4.534086E-012	0	0.000000E+000
2	206.74294612	4.534086E-012	1.883409E-011	1	0.000000E+000
2	206.74462891	1.883409E-011	4.534086E-012	0	0.000000E+000
2	206.76320555	4.534086E-012	1.883409E-011	1	0.000000E+000
2	206.76392881	1.883409E-011	4.534086E-012	0	0.000000E+000
2	206.76395831	4.534086E-012	1.883409E-011	1	0.000000E+000
2	206.76463231	1.883409E-011	4.534086E-012	0	0.000000E+000
2	206.76463741	4.534086E-012	1.883409E-011	1	0.000000E+000
2	206.76507692	1.883409E-011	4.534086E-012	0	0.000000E+000
2	206.78850941	4.534086E-012	1.883409E-011	1	0.000000E+000
2	206.78920811	1.883409E-011	4.534086E-012	0	0.000000E+000
2	207.57516054	4.484892E-012	1.878489E-011	1	0.000000E+000
2	207.57568654	1.878489E-011	4.484892E-012	0	0.000000E+000
2	207.59442775	4.484892E-012	1.878489E-011	1	0.000000E+000
2	207.59448101	1.878489E-011	4.484892E-012	0	0.000000E+000
2	207.59664805	4.484892E-012	1.878489E-011	1	0.000000E+000
2	207.59706760	1.878489E-011	4.484892E-012	0	0.000000E+000
2	207.71759670	4.444279E-012	1.874428E-011	1	0.000000E+000
2	207.72128581	1.874428E-011	4.444279E-012	0	0.000000E+000
2	207.73348453	4.444279E-012	1.874428E-011	1	0.000000E+000
2	207.73521379	1.874428E-011	4.444279E-012	0	0.000000E+000
2	207.73523959	4.444279E-012	1.874428E-011	1	0.000000E+000
2	207.73740097	1.874428E-011	4.444279E-012	0	0.000000E+000
2	207.76277839	4.444279E-012	1.874428E-011	1	0.000000E+000
2	207.76701797	1.874428E-011	4.444279E-012	0	0.000000E+000
2	207.77896965	4.444279E-012	1.874428E-011	1	0.000000E+000
2	207.78342816	1.874428E-011	4.444279E-012	0	0.000000E+000
2	207.79036308	4.444279E-012	1.874428E-011	1	0.000000E+000
2	207.79812226	1.874428E-011	4.444279E-012	0	0.000000E+000
2	207.79816935	4.444279E-012	1.874428E-011	1	0.000000E+000
2	207.79886996	1.874428E-011	4.444279E-012	0	0.000000E+000
2	207.80853435	4.444279E-012	1.874428E-011	1	0.000000E+000
2	207.80919345	1.874428E-011	4.444279E-012	0	0.000000E+000
2	207.82964617	4.444279E-012	1.874428E-011	1	0.000000E+000
2	207.82969715	1.874428E-011	4.444279E-012	0	0.000000E+000
2	207.82971667	4.444279E-012	1.874428E-011	1	0.000000E+000
2	207.83071686	1.874428E-011	4.444279E-012	0	0.000000E+000
2	207.86371714	4.444279E-012	1.874428E-011	1	0.000000E+000
2	207.86373058	1.874428E-011	4.444279E-012	0	0.000000E+000
2	207.89928448	4.454459E-012	1.875446E-011	1	0.000000E+000
2	207.89963115	1.875446E-011	4.454459E-012	0	0.000000E+000
2	207.89966484	4.454459E-012	1.875446E-011	1	0.000000E+000
2	207.90116667	1.875446E-011	4.454459E-012	0	0.000000E+000
2	207.90162678	4.454459E-012	1.875446E-011	1	0.000000E+000
2	207.90295157	1.875446E-011	4.454459E-012	0	0.000000E+000
2	207.90299760	4.454459E-012	1.875446E-011	1	0.000000E+000
2	207.90475306	1.875446E-011	4.454459E-012	0	0.000000E+000
2	207.93450016	4.454459E-012	1.875446E-011	1	0.000000E+000
2	207.93499690	1.875446E-011	4.454459E-012	0	0.000000E+000
2	208.31666088	4.408016E-012	1.870802E-011	1	0.000000E+000
2	208.31888062	1.870802E-011	4.408016E-012	0	0.000000E+000
2	208.35938092	4.408016E-012	1.870802E-011	1	0.000000E+000
2	208.36203931	1.870802E-011	4.408016E-012	0	0.000000E+000
2	208.37713733	4.408016E-012	1.870802E-011	1	0.000000E+000
2	208.37871430	1.870802E-011	4.408016E-012	0	0.000000E+000
2	208.37881118	4.408016E-012	1.870802E-011	1	0.000000E+000
2	208.38360674	1.870802E-011	4.408016E-012	0	0.000000E+000
2	208.38361327	4.408016E-012	1.870802E-011	1	0.000000E+000
2	208.38692332	1.870802E-011	4.408016E-012	0	0.000000E+000
2	208.38696241	4.408016E-012	1.870802E-011	1	0.000000E+000
2	208.38767139	1.870802E-011	4.408016E-012	0	0.000000E+000
2	208.40150395	4.408016E-012	1.870802E-011	1	0.000000E+000
2	208.40160294	1.870802E-011	4.408016E-012	0	0.000000E+000
2	208.41472536	4.408016E-012	1.870802E-011	1	0.000000E+000
2	208.41497425	1.870802E-011	4.408016E-012	0	0.000000E+000
2	208.43023786	4.408016E-012	1.870802E-011	1	0.000000E+000
2	208.43131534	1.870802E-011	4.408016E-012	0	0.000000E+000
2	208.43789610	4.408016E-012	1.870802E-011	1	0.000000E+000
2	208.43898702	1.870802E-011	4.408016E-012	0	0.000000E+000
2	208.44577904	4.408016E-012	1.870802E-011	1	0.000000E+000
2	208.44586234	1.870802E-011	4.408016E-012	0	0.000000E+000
2	208.44595540	4.408016E-012	1.870802E-011	1	0.000000E+000
2	208.44599743	1.870802E-011	4.408016E-012	0	0.000000E+000
2	208.44765498	4.408016E-012	1.870802E-011	1	0.000000E+000
2	208.44960847	1.870802E-011	4.408016E-012	0	0.000000E+000
2	208.44965298	4.408016E-012	1.870802E-011	1	0.000000E+000
2	208.45183183	1.870802E-011	4.408016E-012	0	0.000000E+000
2	208.45183408	4.408016E-012	1.870802E-011	1	0.000000E+000
2	208.45223718	1.870802E-011	4.408016E-012	0	0.000000E+000
2	208.45225615	4.408016E-012	1.870802E-011	1	0.000000E+000
2	208.45538285	1.870802E-011	4.408016E-012	0	0.000000E+000
2	208.47097464	4.408016E-012	1.870802E-011	1	0.000000E+000
2	208.47117740	1.870802E-011	4.408016E-012	0	0.000000E+000
2	208.49359162	4.408016E-012	1.870802E-011	1	0.000000E+000
2	208.49547680	1.870802E-011	4.408016E-012	0	0.000000E+000
2	208.49686428	4.408016E-012	1.870802E-011	1	0.000000E+000
2	208.49896623	1.870802E-011	4.408016E-012	0	0.000000E+000
2	208.55707468	4.408016E-012	1.870802E-011	1	0.000000E+000
2	208.56434949	1.870802E-011	4.408016E-012	0	0.000000E+000
2	208.57804940	4.408016E-012	1.870802E-011	1	0.000000E+000
2	208.57921832	1.870802E-011	4.408016E-012	0	0.000000E+000
2	208.57924298	4.408016E-012	1.870802E-011	1	0.000000E+000
2	208.57995724	1.870802E-011	4.408016E-012	0	0.000000E+000
2	208.71754069	4.516793E-012	1.881679E-011	1	0.000000E+000
2	208.71855099	1.881679E-011	4.516793E-012	0	0.000000E+000
2	208.71857937	4.516793E-012	1.881679E-011	1	0.000000E+000
2	208.71877702	1.881679E-011	4.516793E-012	0	0.000000E+000
2	208.75249191	4.516793E-012	1.881679E-011	1	0.000000E+000
2	208.75369353	1.881679E-011	4.516793E-012	0	0.000000E+000
2	208.75373272	4.516793E-012	1.881679E-011	1	0.000000E+000
2	208.75604835	1.881679E-011	4.516793E-012	0	0.000000E+000
2	208.75608853	4.516793E-012	1.881679E-011	1	0.000000E+000
2	208.76003228	1.881679E-011	4.516793E-012	0	0.000000E+000
2	208.76896945	4.516793E-012	1.881679E-011	1	0.000000E+000
2	208.76951735	1.881679E-011	4.516793E-012	0	0.000000E+000
2	208.82515547	4.516793E-012	1.881679E-011	1	0.000000E+000
2	208.82517839	1.881679E-011	4.516793E-012	0	0.000000E+000
2	208.84221181	4.516793E-012	1.881679E-011	1	0.000000E+000
2	208.84253957	1.881679E-011	4.516793E-012	0	0.000000E+000
2	208.85004574	4.516793E-012	1.881679E-011	1	0.000000E+000
2	208.85065442	1.881679E-011	4.516793E-012	0	0.000000E+000
2	208.86284267	4.516793E-012	1.881679E-011	1	0.000000E+000
2	208.86437637	1.881679E-011	4.516793E-012	0	0.000000E+000
2	208.86466795	4.516793E-012	1.881679E-011	1	0.000000E+000
2	208.86492579	1.881679E-011	4.516793E-012	0	0.000000E+000
2	208.86957528	4.516793E-012	1.881679E-011	1	0.000000E+000
2	208.87202014	1.881679E-011	4.516793E-012	0	0.000000E+000
2	208.88791725	4.516793E-012	1.881679E-011	1	0.000000E+000
2	208.88913277	1.881679E-011	4.516793E-012	0	0.000000E+000
2	208.89955813	4.516793E-012	1.881679E-011	1	0.000000E+000
2	208.90018848	1.881679E-011	4.516793E-012	0	0.000000E+000
2	208.91109913	4.516793E-012	1.881679E-011	1	0.000000E+000
2	208.91572150	1.881679E-011	4.516793E-012	0	0.000000E+000
2	208.91572832	4.516793E-012	1.881679E-011	1	0.000000E+000
2	208.91619208	1.881679E-011	4.516793E-012	0	0.000000E+000
2	208.92009695	4.516793E-012	1.881679E-011	1	0.000000E+000
2	208.92016624	1.881679E-011	4.516793E-012	0	0.000000E+000
2	208.92767094	4.516793E-012	1.881679E-011	1	0.000000E+000
2	208.93028161	1.881679E-011	4.516793E-012	0	0.000000E+000
2	208.93029999	4.516793E-012	1.881679E-011	1	0.000000E+000
2	208.93032147	1.881679E-011	4.516793E-012	0	0.000000E+000
2	208.94731791	4.516793E-012	1.881679E-011	1	0.000000E+000
2	208.94987416	1.881679E-011	4.516793E-012	0	0.000000E+000
2	208.95313787	4.516793E-012	1.881679E-011	1	0.000000E+000
2	208.95385854	1.881679E-011	4.516793E-012	0	0.000000E+000
2	208.96801084	4.516793E-012	1.881679E-011	1	0.000000E+000
2	208.97164776	1.881679E-011	4.516793E-012	0	0.000000E+000
2	208.98117320	4.516793E-012	1.881679E-011	1	0.000000E+000
2	208.98300238	1.881679E-011	4.516793E-012	0	0.000000E+000
2	208.98303899	4.516793E-012	1.881679E-011	1	0.000000E+000
2	208.98360509	1.881679E-011	4.516793E-012	0	0.000000E+000
2	208.98364378	4.516793E-012	1.881679E-011	1	0.000000E+000
2	208.98380476	1.881679E-011	4.516793E-012	0	0.000000E+000
2	208.98455735	4.516793E-012	1.881679E-011	1	0.000000E+000
2	208.98469528	1.881679E-011	4.516793E-012	0	0.000000E+000
2	208.98985347	4.516793E-012	1.881679E-011	1	0.000000E+000
2	208.99148538	1.881679E-011	4.516793E-012	0	0.000000E+000
2	208.99771887	4.516793E-012	1.881679E-011	1	0.000000E+000
2	209.00079991	1.881679E-011	4.516793E-012	0	0.000000E+000
2	209.03505177	4.516793E-012	1.881679E-011	1	0.000000E+000
2	209.03553850	1.881679E-011	4.516793E-012	0	0.000000E+000
2	209.03557835	4.516793E-012	1.881679E-011	1	0.000000E+000
2	209.03877355	1.881679E-011	4.516793E-012	0	0.000000E+000
2	209.03879431	4.516793E-012	1.881679E-011	1	0.000000E+000
2	209.03922795	1.881679E-011	4.516793E-012	0	0.000000E+000
2	209.03925768	4.516793E-012	1.881679E-011	1	0.000000E+000
2	209.04316281	1.881679E-011	4.516793E-012	0	0.000000E+000
2	209.04319894	4.516793E-012	1.881679E-011	1	0.000000E+000
2	209.04509900	1.881679E-011	4.516793E-012	0	0.000000E+000
2	209.16513511	4.276962E-012	1.857696E-011	1	0.000000E+000
2	209.16529216	1.857696E-011	4.276962E-012	0	0.000000E+000
2	209.20964813	4.276962E-012	1.857696E-011	1	0.000000E+000
2	209.20975533	1.857696E-011	4.276962E-012	0	0.000000E+000
2	209.21096788	4.276962E-012	1.857696E-011	1	0.000000E+000
2	209.21542536	1.857696E-011	4.276962E-012	0	0.000000E+000
2	209.23849253	4.276962E-012	1.857696E-011	1	0.000000E+000
2	209.23943322	1.857696E-011	4.276962E-012	0	0.000000E+000
2	209.24726333	4.276962E-012	1.857696E-011	1	0.000000E+000
2	209.24773833	1.857696E-011	4.276962E-012	0	0.000000E+000
2	209.28510081	4.276962E-012	1.857696E-011	1	0.000000E+000
2	209.28784305	1.857696E-011	4.276962E-012	0	0.000000E+000
2	209.31030137	4.276962E-012	1.857696E-011	1	0.000000E+000
2	209.31180233	1.857696E-011	4.276962E-012	0	0.000000E+000
2	209.35792333	4.276962E-012	1.857696E-011	1	0.000000E+000
2	209.35802582	1.857696E-011	4.276962E-012	0	0.000000E+000
2	209.35805616	4.276962E-012	1.857696E-011	1	0.000000E+000
2	209.35813030	1.857696E-011	4.276962E-012	0	0.000000E+000
2	209.86926405	4.327566E-012	1.862757E-011	1	0.000000E+000
2	209.86932042	1.862757E-011	4.327566E-012	0	0.000000E+000
2	209.87546271	4.327566E-012	1.862757E-011	1	0.000000E+000
2	209.87731169	1.862757E-011	4.327566E-012	0	0.000000E+000
2	209.88698920	4.327566E-012	1.862757E-011	1	0.000000E+000
2	209.88751683	1.862757E-011	4.327566E-012	0	0.000000E+000
2	209.91135519	4.327566E-012	1.862757E-011	1	0.000000E+000
2	209.92154174	1.862757E-011	4.327566E-012	0	0.000000E+000
2	209.94103417	4.327566E-012	1.862757E-011	1	0.000000E+000
2	209.94173483	1.862757E-011	4.327566E-012	0	0.000000E+000
2	209.95999922	4.327566E-012	1.862757E-011	1	0.000000E+000
2	209.96099567	1.862757E-011	4.327566E-012	0	0.000000E+000
2	209.97365936	4.327566E-012	1.862757E-011	1	0.000000E+000
2	209.97547719	1.862757E-011	4.327566E-012	0	0.000000E+000
2	209.98054697	4.327566E-012	1.862757E-011	1	0.000000E+000
2	209.98087821	1.862757E-011	4.327566E-012	0	0.000000E+000
2	209.98088758	4.327566E-012	1.862757E-011	1	0.000000E+000
2	209.98092323	1.862757E-011	4.327566E-012	0	0.000000E+000
2	209.98506700	4.327566E-012	1.862757E-011	1	0.000000E+000
2	209.98550522	1.862757E-011	4.327566E-012	0	0.000000E+000
2	209.98813075	4.327566E-012	1.862757E-011	1	0.000000E+000
2	209.98824325	1.862757E-011	4.327566E-012	0	0.000000E+000
2	209.98828407	4.327566E-012	1.862757E-011	1	0.000000E+000
2	209.98831055	1.862757E-011	4.327566E-012	0	0.000000E+000
2	210.02515797	4.327566E-012	1.862757E-011	1	0.000000E+000
2	210.02773604	1.862757E-011	4.327566E-012	0	0.000000E+000
2	210.03613067	4.327566E-012	1.862757E-011	1	0.000000E+000
2	210.03792830	1.862757E-011	4.327566E-012	0	0.000000E+000
2	210.03797042	4.327566E-012	1.862757E-011	1	0.000000E+000
2	210.03925840	1.862757E-011	4.327566E-012	0	0.000000E+000
2	210.05201135	4.327566E-012	1.862757E-011	1	0.000000E+000
2	210.05376846	1.862757E-011	4.327566E-012	0	0.000000E+000
2	210.06233900	4.327566E-012	1.862757E-011	1	0.000000E+000
2	210.06249084	1.862757E-011	4.327566E-012	0	0.000000E+000
2	210.06250937	4.327566E-012	1.862757E-011	1	0.000000E+000
2	210.06256947	1.862757E-011	4.327566E-012	0	0.000000E+000
2	210.06339581	4.327566E-012	1.862757E-011	1	0.000000E+000
2	210.06470554	1.862757E-011	4.327566E-012	0	0.000000E+000
2	210.06670880	4.327566E-012	1.862757E-011	1	0.000000E+000
2	210.06799568	1.862757E-011	4.327566E-012	0	0.000000E+000
2	210.06801191	4.327566E-012	1.862757E-011	1	0.000000E+000
2	210.07052778	1.862757E-011	4.327566E-012	0	0.000000E+000
2	210.07055400	4.327566E-012	1.862757E-011	1	0.000000E+000
2	210.07234049	1.862757E-011	4.327566E-012	0	0.000000E+000
2	210.07236039	4.327566E-012	1.862757E-011	1	0.000000E+000
2	210.07474575	1.862757E-011	4.327566E-012	0	0.000000E+000
2	210.13701201	4.327566E-012	1.862757E-011	1	0.000000E+000
2	210.13728052	1.862757E-011	4.327566E-012	0	0.000000E+000
2	210.16835212	4.327566E-012	1.862757E-011	1	0.000000E+000
2	210.16990640	1.862757E-011	4.327566E-012	0	0.000000E+000
2	210.77301894	4.634743E-012	1.893474E-011	1	0.000000E+000
2	210.77314242	1.893474E-011	4.634743E-012	0	0.000000E+000
2	210.78875203	4.634743E-012	1.893474E-011	1	0.000000E+000
2	210.79170514	1.893474E-011	4.634743E-012	0	0.000000E+000
2	210.82702433	4.634743E-012	1.893474E-011	1	0.000000E+000
2	210.82776896	1.893474E-011	4.634743E-012	0	0.000000E+000
2	210.82779065	4.634743E-012	1.893474E-011	1	0.000000E+000
2	210.82856711	1.893474E-011	4.634743E-012	0	0.000000E+000
2	210.83226132	4.634743E-012	1.893474E-011	1	0.000000E+000
2	210.83364517	1.893474E-011	4.634743E-012	0	0.000000E+000
2	210.86993583	4.634743E-012	1.893474E-011	1	0.000000E+000
2	210.87074805	1.893474E-011	4.634743E-012	0	0.000000E+000
2	210.87337075	4.634743E-012	1.893474E-011	1	0.000000E+000
2	210.87346272	1.893474E-011	4.634743E-012	0	0.000000E+000
2	210.88230038	4.634743E-012	1.893474E-011	1	0.000000E+000
2	210.88249021	1.893474E-011	4.634743E-012	0	0.000000E+000
2	210.88254898	4.634743E-012	1.893474E-011	1	0.000000E+000
2	210.88257660	1.893474E-011	4.634743E-012	0	0.000000E+000
2	210.88260979	4.634743E-012	1.893474E-011	1	0.000000E+000
2	210.88262398	1.893474E-011	4.634743E-012	0	0.000000E+000
2	210.91178467	4.634743E-012	1.893474E-011	1	0.000000E+000
2	210.91243711	1.893474E-011	4.634743E-012	0	0.000000E+000
2	212.05592008	4.536061E-012	1.883606E-011	1	0.000000E+000
2	212.05744237	1.883606E-011	4.536061E-012	0	0.000000E+000
2	212.08079129	4.536061E-012	1.883606E-011	1	0.000000E+000
2	212.08237407	1.883606E-011	4.536061E-012	0	0.000000E+000
2	212.08304496	4.536061E-012	1.883606E-011	1	0.000000E+000
2	212.08310331	1.883606E-011	4.536061E-012	0	0.000000E+000
2	212.09051468	4.536061E-012	1.883606E-011	1	0.000000E+000
2	212.09174916	1.883606E-011	4.536061E-012	0	0.000000E+000
2	212.09178690	4.536061E-012	1.883606E-011	1	0.000000E+000
2	212.09193744	1.883606E-011	4.536061E-012	0	0.000000E+000
2	212.12707681	4.536061E-012	1.883606E-011	1	0.000000E+000
2	212.12734064	1.883606E-011	4.536061E-012	0	0.000000E+000
2	212.36326825	4.410279E-012	1.871028E-011	1	0.000000E+000
2	212.36334834	1.871028E-011	4.410279E-012	0	0.000000E+000
2	212.37419892	4.410279E-012	1.871028E-011	1	0.000000E+000
2	212.37533527	1.871028E-011	4.410279E-012	0	0.000000E+000
2	212.38840025	4.410279E-012	1.871028E-011	1	0.000000E+000
2	212.38859005	1.871028E-011	4.410279E-012	0	0.000000E+000
2	212.44573979	4.410279E-012	1.871028E-011	1	0.000000E+000
2	212.44714857	1.871028E-011	4.410279E-012	0	0.000000E+000
2	212.46075824	4.410279E-012	1.871028E-011	1	0.000000E+000
2	212.46678148	1.871028E-011	4.410279E-012	0	0.000000E+000
2	212.46678821	4.410279E-012	1.871028E-011	1	0.000000E+000
2	212.46738505	1.871028E-011	4.410279E-012	0	0.000000E+000
2	212.48196216	4.410279E-012	1.871028E-011	1	0.000000E+000
2	212.48580418	1.871028E-011	4.410279E-012	0	0.000000E+000
2	212.49383520	4.410279E-012	1.871028E-011	1	0.000000E+000
2	212.49619860	1.871028E-011	4.410279E-012	0	0.000000E+000
2	212.51545239	4.410279E-012	1.871028E-011	1	0.000000E+000
2	212.51666101	1.871028E-011	4.410279E-012	0	0.000000E+000
2	212.52029023	4.410279E-012	1.871028E-011	1	0.000000E+000
2	212.52158514	1.871028E-011	4.410279E-012	0	0.000000E+000
2	212.52163241	4.410279E-012	1.871028E-011	1	0.000000E+000
2	212.52427677	1.871028E-011	4.410279E-012	0	0.000000E+000
2	212.56660888	4.410279E-012	1.871028E-011	1	0.000000E+000
2	212.56685019	1.871028E-011	4.410279E-012	0	0.000000E+000
2	213.45164081	4.394179E-012	1.869418E-011	1	0.000000E+000
2	213.45698527	1.869418E-011	4.394179E-012	0	0.000000E+000
2	213.45707345	4.394179E-012	1.869418E-011	1	0.000000E+000
2	213.45829364	1.869418E-011	4.394179E-012	0	0.000000E+000
2	213.45832249	4.394179E-012	1.869418E-011	1	0.000000E+000
2	213.45834015	1.869418E-011	4.394179E-012	0	0.000000E+000
2	213.45841520	4.394179E-012	1.869418E-011	1	0.000000E+000
2	213.45934126	1.869418E-011	4.394179E-012	0	0.000000E+000
2	213.46950228	4.394179E-012	1.869418E-011	1	0.000000E+000
2	213.47098263	1.869418E-011	4.394179E-012	0	0.000000E+000
2	213.77292698	4.430264E-012	1.873026E-011	1	0.000000E+000
2	213.77779072	1.873026E-011	4.430264E-012	0	0.000000E+000
2	213.77863024	4.430264E-012	1.873026E-011	1	0.000000E+000
2	213.77984801	1.873026E-011	4.430264E-012	0	0.000000E+000
2	213.83287651	4.430264E-012	1.873026E-011	1	0.000000E+000
2	213.83978996	1.873026E-011	4.430264E-012	0	0.000000E+000
2	213.86552173	4.430264E-012	1.873026E-011	1	0.000000E+000
2	213.86559825	1.873026E-011	4.430264E-012	0	0.000000E+000
2	213.93244992	4.414908E-012	1.871491E-011	1	0.000000E+000
2	213.93301777	1.871491E-011	4.414908E-012	0	0.000000E+000
2	213.94162828	4.414908E-012	1.871491E-011	1	0.000000E+000
2	213.94226892	1.871491E-011	4.414908E-012	0	0.000000E+000
2	213.94990176	4.414908E-012	1.871491E-011	1	0.000000E+000
2	213.95244341	1.871491E-011	4.414908E-012	0	0.000000E+000
2	213.95248203	4.414908E-012	1.871491E-011	1	0.000000E+000
2	213.95357924	1.871491E-011	4.414908E-012	0	0.000000E+000
2	213.95365041	4.414908E-012	1.871491E-011	1	0.000000E+000
2	213.95485828	1.871491E-011	4.414908E-012	0	0.000000E+000
2	213.98172914	4.414908E-012	1.871491E-011	1	0.000000E+000
2	213.98204657	1.871491E-011	4.414908E-012	0	0.000000E+000
2	213.98448802	4.414908E-012	1.871491E-011	1	0.000000E+000
2	213.98790772	1.871491E-011	4.414908E-012	0	0.000000E+000
2	214.01063854	4.414908E-012	1.871491E-011	1	0.000000E+000
2	214.01109081	1.871491E-011	4.414908E-012	0	0.000000E+000
2	214.03485303	4.414908E-012	1.871491E-011	1	0.000000E+000
2	214.03486979	1.871491E-011	4.414908E-012	0	0.000000E+000
2	214.05405454	4.497605E-012	1.879760E-011	1	0.000000E+000
2	214.05656706	1.879760E-011	4.497605E-012	0	0.000000E+000
2	214.07011123	4.497605E-012	1.879760E-011	1	0.000000E+000
2	214.07136548	1.879760E-011	4.497605E-012	0	0.000000E+000
2	214.07153529	4.497605E-012	1.879760E-011	1	0.000000E+000
2	214.07205650	1.879760E-011	4.497605E-012	0	0.000000E+000
2	216.24456500	4.473549E-012	1.877355E-011	1	0.000000E+000
2	216.24703700	1.877355E-011	4.473549E-012	0	0.000000E+000
2	216.25838902	4.473549E-012	1.877355E-011	1	0.000000E+000
2	216.25916877	1.877355E-011	4.473549E-012	0	0.000000E+000
2	216.32492874	4.473549E-012	1.877355E-011	1	0.000000E+000
2	216.32497649	1.877355E-011	4.473549E-012	0	0.000000E+000
2	216.32625339	4.473549E-012	1.877355E-011	1	0.000000E+000
2	216.33367440	1.877355E-011	4.473549E-012	0	0.000000E+000
2	216.35063356	4.473549E-012	1.877355E-011	1	0.000000E+000
2	216.35212982	1.877355E-011	4.473549E-012	0	0.000000E+000
2	216.35359132	4.473549E-012	1.877355E-011	1	0.000000E+000
2	216.35604741	1.877355E-011	4.473549E-012	0	0.000000E+000
2	216.37367412	4.473549E-012	1.877355E-011	1	0.000000E+000
2	216.37664288	1.877355E-011	4.473549E-012	0	0.000000E+000
2	216.42985221	4.473549E-012	1.877355E-011	1	0.000000E+000
2	216.43387177	1.877355E-011	4.473549E-012	0	0.000000E+000
2	216.43390773	4.473549E-012	1.877355E-011	1	0.000000E+000
2	216.43413935	1.877355E-011	4.473549E-012	0	0.000000E+000
2	216.43716883	4.473549E-012	1.877355E-011	1	0.000000E+000
2	216.44285077	1.877355E-011	4.473549E-012	0	0.000000E+000
2	216.44287806	4.473549E-012	1.877355E-011	1	0.000000E+000
2	216.44307874	1.877355E-011	4.473549E-012	0	0.000000E+000
2	216.54862169	4.377448E-012	1.867745E-011	1	0.000000E+000
2	216.55034557	1.867745E-011	4.377448E-012	0	0.000000E+000
2	216.55386627	4.377448E-012	1.867745E-011	1	0.000000E+000
2	216.55402719	1.867745E-011	4.377448E-012	0	0.000000E+000
2	216.57983416	4.377448E-012	1.867745E-011	1	0.000000E+000
2	216.58446675	1.867745E-011	4.377448E-012	0	0.000000E+000
2	216.61252852	4.377448E-012	1.867745E-011	1	0.000000E+000
2	216.61325876	1.867745E-011	4.377448E-012	0	0.000000E+000
2	216.63500237	4.377448E-012	1.867745E-011	1	0.000000E+000
2	216.63539729	1.867745E-011	4.377448E-012	0	0.000000E+000
2	216.63541890	4.377448E-012	1.867745E-011	1	0.000000E+000
2	216.63592137	1.867745E-011	4.377448E-012	0	0.000000E+000
2	216.64632934	4.377448E-012	1.867745E-011	1	0.000000E+000
2	216.64794610	1.867745E-011	4.377448E-012	0	0.000000E+000
2	216.68594717	4.377448E-012	1.867745E-011	1	0.000000E+000
2	216.68631474	1.867745E-011	4.377448E-012	0	0.000000E+000
2	217.48621848	4.502929E-012	1.880293E-011	1	0.000000E+000
2	217.48741865	1.880293E-011	4.502929E-012	0	0.000000E+000
2	217.48744452	4.502929E-012	1.880293E-011	1	0.000000E+000
2	217.48750194	1.880293E-011	4.502929E-012	0	0.000000E+000
2	217.48751310	4.502929E-012	1.880293E-011	1	0.000000E+000
2	217.48935470	1.880293E-011	4.502929E-012	0	0.000000E+000
2	217.51320917	4.502929E-012	1.880293E-011	1	0.000000E+000
2	217.51802396	1.880293E-011	4.502929E-012	0	0.000000E+000
2	217.53214280	4.502929E-012	1.880293E-011	1	0.000000E+000
2	217.53460226	1.880293E-011	4.502929E-012	0	0.000000E+000
2	217.61675652	4.502929E-012	1.880293E-011	1	0.000000E+000
2	217.61725119	1.880293E-011	4.502929E-012	0	0.000000E+000
2	217.62144342	4.502929E-012	1.880293E-011	1	0.000000E+000
2	217.62285624	1.880293E-011	4.502929E-012	0	0.000000E+000
2	217.64002436	4.502929E-012	1.880293E-011	1	0.000000E+000
2	217.64016599	1.880293E-011	4.502929E-012	0	0.000000E+000
2	217.64412813	4.502929E-012	1.880293E-011	1	0.000000E+000
2	217.64452814	1.880293E-011	4.502929E-012	0	0.000000E+000
2	217.79575419	4.433643E-012	1.873364E-011	1	0.000000E+000
2	217.80087514	1.873364E-011	4.433643E-012	0	0.000000E+000
2	217.80101000	4.433643E-012	1.873364E-011	1	0.000000E+000
2	217.80204942	1.873364E-011	4.433643E-012	0	0.000000E+000
2	217.81368838	4.433643E-012	1.873364E-011	1	0.000000E+000
2	217.81768625	1.873364E-011	4.433643E-012	0	0.000000E+000
2	217.86955752	4.433643E-012	1.873364E-011	1	0.000000E+000
2	217.87121866	1.873364E-011	4.433643E-012	0	0.000000E+000
2	217.87125333	4.433643E-012	1.873364E-011	1	0.000000E+000
2	217.87275686	1.873364E-011	4.433643E-012	0	0.000000E+000
2	217.88648691	4.433643E-012	1.873364E-011	1	0.000000E+000
2	217.88855286	1.873364E-011	4.433643E-012	0	0.000000E+000
2	217.99778169	4.464136E-012	1.876414E-011	1	0.000000E+000
2	217.99833589	1.876414E-011	4.464136E-012	0	0.000000E+000
2	218.03220465	4.464136E-012	1.876414E-011	1	0.000000E+000
2	218.03405714	1.876414E-011	4.464136E-012	0	0.000000E+000
2	218.04112817	4.464136E-012	1.876414E-011	1	0.000000E+000
2	218.04638229	1.876414E-011	4.464136E-012	0	0.000000E+000
2	218.05028986	4.464136E-012	1.876414E-011	1	0.000000E+000
2	218.05192924	1.876414E-011	4.464136E-012	0	0.000000E+000
2	218.06622812	4.464136E-012	1.876414E-011	1	0.000000E+000
2	218.06652610	1.876414E-011	4.464136E-012	0	0.000000E+000
2	218.06658191	4.464136E-012	1.876414E-011	1	0.000000E+000
2	218.07005976	1.876414E-011	4.464136E-012	0	0.000000E+000
2	218.08683561	4.464136E-012	1.876414E-011	1	0.000000E+000
2	218.08691668	1.876414E-011	4.464136E-012	0	0.000000E+000
2	218.08692599	4.464136E-012	1.876414E-011	1	0.000000E+000
2	218.08855199	1.876414E-011	4.464136E-012	0	0.000000E+000
2	218.14729461	4.464136E-012	1.876414E-011	1	0.000000E+000
2	218.15202607	1.876414E-011	4.464136E-012	0	0.000000E+000
2	218.15203702	4.464136E-012	1.876414E-011	1	0.000000E+000
2	218.15379162	1.876414E-011	4.464136E-012	0	0.000000E+000
2	218.19503417	4.464136E-012	1.876414E-011	1	0.000000E+000
2	218.19569671	1.876414E-011	4.464136E-012	0	0.000000E+000
2	218.23217573	4.464136E-012	1.876414E-011	1	0.000000E+000
2	218.23416266	1.876414E-011	4.464136E-012	0	0.000000E+000
2	218.26536701	4.464136E-012	1.876414E-011	1	0.000000E+000
2	218.26618375	1.876414E-011	4.464136E-012	0	0.000000E+000
2	218.26855978	4.464136E-012	1.876414E-011	1	0.000000E+000
2	218.26889188	1.876414E-011	4.464136E-012	0	0.000000E+000
2	218.26894642	4.464136E-012	1.876414E-011	1	0.000000E+000
2	218.27049930	1.876414E-011	4.464136E-012	0	0.000000E+000
2	218.27051559	4.464136E-012	1.876414E-011	1	0.000000E+000
2	218.27848587	1.876414E-011	4.464136E-012	0	0.000000E+000
2	222.02279479	4.608979E-012	1.890898E-011	1	0.000000E+000
2	222.02291889	1.890898E-011	4.608979E-012	0	0.000000E+000
2	222.02292786	4.608979E-012	1.890898E-011	1	0.000000E+000
2	222.02297607	1.890898E-011	4.608979E-012	0	0.000000E+000
2	222.02298750	4.608979E-012	1.890898E-011	1	0.000000E+000
2	222.02343990	1.890898E-011	4.608979E-012	0	0.000000E+000
2	222.02347342	4.608979E-012	1.890898E-011	1	0.000000E+000
2	222.02359111	1.890898E-011	4.608979E-012	0	0.000000E+000
2	222.02362801	4.608979E-012	1.890898E-011	1	0.000000E+000
2	222.02364000	1.890898E-011	4.608979E-012	0	0.000000E+000
2	222.02637400	4.608979E-012	1.890898E-011	1	0.000000E+000
2	222.02640886	1.890898E-011	4.608979E-012	0	0.000000E+000
2	222.03424323	4.608979E-012	1.890898E-011	1	0.000000E+000
2	222.03500102	1.890898E-011	4.608979E-012	0	0.000000E+000
2	222.06279149	4.608979E-012	1.890898E-011	1	0.000000E+000
2	222.06550848	1.890898E-011	4.608979E-012	0	0.000000E+000
2	222.06552436	4.608979E-012	1.890898E-011	1	0.000000E+000
2	222.06622709	1.890898E-011	4.608979E-012	0	0.000000E+000
2	222.07254279	4.608979E-012	1.890898E-011	1	0.000000E+000
2	222.07764458	1.890898E-011	4.608979E-012	0	0.000000E+000
2	222.08901915	4.608979E-012	1.890898E-011	1	0.000000E+000
2	222.09369395	1.890898E-011	4.608979E-012	0	0.000000E+000
2	222.09678441	4.608979E-012	1.890898E-011	1	0.000000E+000
2	222.10131073	1.890898E-011	4.608979E-012	0	0.000000E+000
2	222.16767147	4.608979E-012	1.890898E-011	1	0.000000E+000
2	222.16837769	1.890898E-011	4.608979E-012	0	0.000000E+000
2	222.21496866	4.608979E-012	1.890898E-011	1	0.000000E+000
2	222.21681488	1.890898E-011	4.608979E-012	0	0.000000E+000
2	222.28615947	4.608979E-012	1.890898E-011	1	0.000000E+000
2	222.28665223	1.890898E-011	4.608979E-012	0	0.000000E+000
2	222.28668329	4.608979E-012	1.890898E-011	1	0.000000E+000
2	222.28785663	1.890898E-011	4.608979E-012	0	0.000000E+000
2	222.30716019	4.608979E-012	1.890898E-011	1	0.000000E+000
2	222.30720818	1.890898E-011	4.608979E-012	0	0.000000E+000
2	222.32375363	4.608979E-012	1.890898E-011	1	0.000000E+000
2	222.32382348	1.890898E-011	4.608979E-012	0	0.000000E+000
2	222.37735126	4.448942E-012	1.874894E-011	1	0.000000E+000
2	222.37908278	1.874894E-011	4.448942E-012	0	0.000000E+000
2	222.38017178	4.448942E-012	1.874894E-011	1	0.000000E+000
2	222.38069768	1.874894E-011	4.448942E-012	0	0.000000E+000
2	222.40420953	4.448942E-012	1.874894E-011	1	0.000000E+000
2	222.40475114	1.874894E-011	4.448942E-012	0	0.000000E+000
2	222.42545881	4.448942E-012	1.874894E-011	1	0.000000E+000
2	222.42600844	1.874894E-011	4.448942E-012	0	0.000000E+000
2	222.46183545	4.448942E-012	1.874894E-011	1	0.000000E+000
2	222.46249604	1.874894E-011	4.448942E-012	0	0.000000E+000
2	222.46741917	4.448942E-012	1.874894E-011	1	0.000000E+000
2	222.46881579	1.874894E-011	4.448942E-012	0	0.000000E+000
2	223.91995928	4.582398E-012	1.888240E-011	1	0.000000E+000
2	223.92289955	1.888240E-011	4.582398E-012	0	0.000000E+000
2	223.93101616	4.582398E-012	1.888240E-011	1	0.000000E+000
2	223.93174171	1.888240E-011	4.582398E-012	0	0.000000E+000
2	223.93902489	4.582398E-012	1.888240E-011	1	0.000000E+000
2	223.94058053	1.888240E-011	4.582398E-012	0	0.000000E+000
2	223.97322684	4.582398E-012	1.888240E-011	1	0.000000E+000
2	223.97392004	1.888240E-011	4.582398E-012	0	0.000000E+000
2	223.97394823	4.582398E-012	1.888240E-011	1	0.000000E+000
2	223.97704876	1.888240E-011	4.582398E-012	0	0.000000E+000
2	223.97705706	4.582398E-012	1.888240E-011	1	0.000000E+000
2	223.98067664	1.888240E-011	4.582398E-012	0	0.000000E+000
2	223.98339349	4.582398E-012	1.888240E-011	1	0.000000E+000
2	223.98475293	1.888240E-011	4.582398E-012	0	0.000000E+000
2	223.98478422	4.582398E-012	1.888240E-011	1	0.000000E+000
2	223.98524320	1.888240E-011	4.582398E-012	0	0.000000E+000
2	223.98525471	4.582398E-012	1.888240E-011	1	0.000000E+000
2	223.98530358	1.888240E-011	4.582398E-012	0	0.000000E+000
2	223.98795316	4.582398E-012	1.888240E-011	1	0.000000E+000
2	223.98809375	1.888240E-011	4.582398E-012	0	0.000000E+000
2	223.98811809	4.582398E-012	1.888240E-011	1	0.000000E+000
2	223.99000094	1.888240E-011	4.582398E-012	0	0.000000E+000
2	223.99001594	4.582398E-012	1.888240E-011	1	0.000000E+000
2	223.99585897	1.888240E-011	4.582398E-012	0	0.000000E+000
2	223.99665391	4.582398E-012	1.888240E-011	1	0.000000E+000
2	223.99805167	1.888240E-011	4.582398E-012	0	0.000000E+000
2	224.00211600	4.582398E-012	1.888240E-011	1	0.000000E+000
2	224.00249078	1.888240E-011	4.582398E-012	0	0.000000E+000
2	224.08319001	4.574525E-012	1.887452E-011	1	0.000000E+000
2	224.08370134	1.887452E-011	4.574525E-012	0	0.000000E+000
2	224.08373313	4.574525E-012	1.887452E-011	1	0.000000E+000
2	224.08530185	1.887452E-011	4.574525E-012	0	0.000000E+000
2	224.08531319	4.574525E-012	1.887452E-011	1	0.000000E+000
2	224.08549513	1.887452E-011	4.574525E-012	0	0.000000E+000
2	224.09097004	4.574525E-012	1.887452E-011	1	0.000000E+000
2	224.09381288	1.887452E-011	4.574525E-012	0	0.000000E+000
2	224.09389117	4.574525E-012	1.887452E-011	1	0.000000E+000
2	224.09452525	1.887452E-011	4.574525E-012	0	0.000000E+000
2	224.09875190	4.574525E-012	1.887452E-011	1	0.000000E+000
2	224.09928525	1.887452E-011	4.574525E-012	0	0.000000E+000
2	224.10514239	4.574525E-012	1.887452E-011	1	0.000000E+000
2	224.10521369	1.887452E-011	4.574525E-012	0	0.000000E+000
2	224.10524417	4.574525E-012	1.887452E-011	1	0.000000E+000
2	224.11012892	1.887452E-011	4.574525E-012	0	0.000000E+000
2	224.11016587	4.574525E-012	1.887452E-011	1	0.000000E+000
2	224.11252919	1.887452E-011	4.574525E-012	0	0.000000E+000
2	224.11258963	4.574525E-012	1.887452E-011	1	0.000000E+000
2	224.11566879	1.887452E-011	4.574525E-012	0	0.000000E+000
2	224.11780269	4.574525E-012	1.887452E-011	1	0.000000E+000
2	224.12180722	1.887452E-011	4.574525E-012	0	0.000000E+000
2	224.13248734	4.574525E-012	1.887452E-011	1	0.000000E+000
2	224.13327775	1.887452E-011	4.574525E-012	0	0.000000E+000
2	224.14089777	4.574525E-012	1.887452E-011	1	0.000000E+000
2	224.14110369	1.887452E-011	4.574525E-012	0	0.000000E+000
2	224.16805358	4.574525E-012	1.887452E-011	1	0.000000E+000
2	224.17112701	1.887452E-011	4.574525E-012	0	0.000000E+000
2	224.17513603	4.574525E-012	1.887452E-011	1	0.000000E+000
2	224.17523119	1.887452E-011	4.574525E-012	0	0.000000E+000
2	224.18353014	4.574525E-012	1.887452E-011	1	0.000000E+000
2	224.18391922	1.887452E-011	4.574525E-012	0	0.000000E+000
2	224.29635055	4.504610E-012	1.880461E-011	1	0.000000E+000
2	224.29819283	1.880461E-011	4.504610E-012	0	0.000000E+000
2	224.31483183	4.504610E-012	1.880461E-011	1	0.000000E+000
2	224.31640204	1.880461E-011	4.504610E-012	0	0.000000E+000
2	224.32209011	4.504610E-012	1.880461E-011	1	0.000000E+000
2	224.32312260	1.880461E-011	4.504610E-012	0	0.000000E+000
2	224.37202209	4.504610E-012	1.880461E-011	1	0.000000E+000
2	224.37222594	1.880461E-011	4.504610E-012	0	0.000000E+000
2	224.42251724	4.537449E-012	1.883745E-011	1	0.000000E+000
2	224.42435939	1.883745E-011	4.537449E-012	0	0.000000E+000
2	224.42772617	4.537449E-012	1.883745E-011	1	0.000000E+000
2	224.42946539	1.883745E-011	4.537449E-012	0	0.000000E+000
2	224.46084403	4.537449E-012	1.883745E-011	1	0.000000E+000
2	224.46101630	1.883745E-011	4.537449E-012	0	0.000000E+000
2	224.46362470	4.537449E-012	1.883745E-011	1	0.000000E+000
2	224.46381940	1.883745E-011	4.537449E-012	0	0.000000E+000
2	224.46440834	4.537449E-012	1.883745E-011	1	0.000000E+000
2	224.46472650	1.883745E-011	4.537449E-012	0	0.000000E+000
2	224.46474223	4.537449E-012	1.883745E-011	1	0.000000E+000
2	224.46517533	1.883745E-011	4.537449E-012	0	0.000000E+000
2	224.48557023	4.537449E-012	1.883745E-011	1	0.000000E+000
2	224.48569606	1.883745E-011	4.537449E-012	0	0.000000E+000
2	224.49564957	4.537449E-012	1.883745E-011	1	0.000000E+000
2	224.49582552	1.883745E-011	4.537449E-012	0	0.000000E+000
2	224.54923335	4.771313E-012	1.907131E-011	1	0.000000E+000
2	224.55111895	1.907131E-011	4.771313E-012	0	0.000000E+000
2	224.55115155	4.771313E-012	1.907131E-011	1	0.000000E+000
2	224.55120451	1.907131E-011	4.771313E-012	0	0.000000E+000
2	224.55261212	4.771313E-012	1.907131E-011	1	0.000000E+000
2	224.55276772	1.907131E-011	4.771313E-012	0	0.000000E+000
2	224.55277929	4.771313E-012	1.907131E-011	1	0.000000E+000
2	224.55415393	1.907131E-011	4.771313E-012	0	0.000000E+000
2	224.58775851	4.771313E-012	1.907131E-011	1	0.000000E+000
2	224.58784148	1.907131E-011	4.771313E-012	0	0.000000E+000
2	224.59075124	4.771313E-012	1.907131E-011	1	0.000000E+000
2	224.59154483	1.907131E-011	4.771313E-012	0	0.000000E+000
2	224.60267252	4.771313E-012	1.907131E-011	1	0.000000E+000
2	224.60314862	1.907131E-011	4.771313E-012	0	0.000000E+000
2	224.62349448	4.771313E-012	1.907131E-011	1	0.000000E+000
2	224.62571870	1.907131E-011	4.771313E-012	0	0.000000E+000
2	224.72391386	4.771313E-012	1.907131E-011	1	0.000000E+000
2	224.72511149	1.907131E-011	4.771313E-012	0	0.000000E+000
2	224.72516653	4.771313E-012	1.907131E-011	1	0.000000E+000
2	224.72589946	1.907131E-011	4.771313E-012	0	0.000000E+000
2	224.72591164	4.771313E-012	1.907131E-011	1	0.000000E+000
2	224.72675138	1.907131E-011	4.771313E-012	0	0.000000E+000
2	224.81909786	4.591646E-012	1.889165E-011	1	0.000000E+000
2	224.82310421	1.889165E-011	4.591646E-012	0	0.000000E+000
2	224.83867975	4.591646E-012	1.889165E-011	1	0.000000E+000
2	224.83988825	1.889165E-011	4.591646E-012	0	0.000000E+000
2	224.83992880	4.591646E-012	1.889165E-011	1	0.000000E+000
2	224.84514434	1.889165E-011	4.591646E-012	0	0.000000E+000
2	224.84520373	4.591646E-012	1.889165E-011	1	0.000000E+000
2	224.84576333	1.889165E-011	4.591646E-012	0	0.000000E+000
2	224.84580231	4.591646E-012	1.889165E-011	1	0.000000E+000
2	224.84947790	1.889165E-011	4.591646E-012	0	0.000000E+000
2	224.84950328	4.591646E-012	1.889165E-011	1	0.000000E+000
2	224.85121527	1.889165E-011	4.591646E-012	0	0.000000E+000
2	224.86187958	4.591646E-012	1.889165E-011	1	0.000000E+000
2	224.86210460	1.889165E-011	4.591646E-012	0	0.000000E+000
2	224.87599994	4.591646E-012	1.889165E-011	1	0.000000E+000
2	224.87649660	1.889165E-011	4.591646E-012	0	0.000000E+000
2	224.87652119	4.591646E-012	1.889165E-011	1	0.000000E+000
2	224.87802335	1.889165E-011	4.591646E-012	0	0.000000E+000
2	224.88046244	4.591646E-012	1.889165E-011	1	0.000000E+000
2	224.88187235	1.889165E-011	4.591646E-012	0	0.000000E+000
2	224.88476517	4.591646E-012	1.889165E-011	1	0.000000E+000
2	224.88873389	1.889165E-011	4.591646E-012	0	0.000000E+000
2	224.88903331	4.591646E-012	1.889165E-011	1	0.000000E+000
2	224.88904157	1.889165E-011	4.591646E-012	0	0.000000E+000
2	224.88918662	4.591646E-012	1.889165E-011	1	0.000000E+000
2	224.88938095	1.889165E-011	4.591646E-012	0	0.000000E+000
2	224.94113916	4.591646E-012	1.889165E-011	1	0.000000E+000
2	224.94184805	1.889165E-011	4.591646E-012	0	0.000000E+000
2	224.97106629	4.591646E-012	1.889165E-011	1	0.000000E+000
2	224.97194654	1.889165E-011	4.591646E-012	0	0.000000E+000
2	225.10720831	4.189669E-012	1.848967E-011	1	0.000000E+000
2	225.10852337	1.848967E-011	4.189669E-012	0	0.000000E+000
2	225.10855654	4.189669E-012	1.848967E-011	1	0.000000E+000
2	225.11729602	1.848967E-011	4.189669E-012	0	0.000000E+000
2	225.11766767	4.189669E-012	1.848967E-011	1	0.000000E+000
2	225.12116744	1.848967E-011	4.189669E-012	0	0.000000E+000
2	225.12119977	4.189669E-012	1.848967E-011	1	0.000000E+000
2	225.12215320	1.848967E-011	4.189669E-012	0	0.000000E+000
2	225.12220873	4.189669E-012	1.848967E-011	1	0.000000E+000
2	225.12309385	1.848967E-011	4.189669E-012	0	0.000000E+000
2	225.24062151	4.627017E-012	1.892702E-011	1	0.000000E+000
2	225.24065966	1.892702E-011	4.627017E-012	0	0.000000E+000
2	225.24117082	4.627017E-012	1.892702E-011	1	0.000000E+000
2	225.24262154	1.892702E-011	4.627017E-012	0	0.000000E+000
2	225.26447309	4.627017E-012	1.892702E-011	1	0.000000E+000
2	225.26464906	1.892702E-011	4.627017E-012	0	0.000000E+000
2	225.42255133	4.612429E-012	1.891243E-011	1	0.000000E+000
2	225.42526846	1.891243E-011	4.612429E-012	0	0.000000E+000
2	225.45606984	4.612429E-012	1.891243E-011	1	0.000000E+000
2	225.45783239	1.891243E-011	4.612429E-012	0	0.000000E+000
2	225.45935480	4.612429E-012	1.891243E-011	1	0.000000E+000
2	225.45945041	1.891243E-011	4.612429E-012	0	0.000000E+000
2	225.45947610	4.612429E-012	1.891243E-011	1	0.000000E+000
2	225.45984884	1.891243E-011	4.612429E-012	0	0.000000E+000
2	225.52778947	4.528063E-012	1.882806E-011	1	0.000000E+000
2	225.52938348	1.882806E-011	4.528063E-012	0	0.000000E+000
2	225.52939893	4.528063E-012	1.882806E-011	1	0.000000E+000
2	225.52945757	1.882806E-011	4.528063E-012	0	0.000000E+000
2	225.54912283	4.528063E-012	1.882806E-011	1	0.000000E+000
2	225.54926400	1.882806E-011	4.528063E-012	0	0.000000E+000
2	225.56147159	4.528063E-012	1.882806E-011	1	0.000000E+000
2	225.56262009	1.882806E-011	4.528063E-012	0	0.000000E+000
2	225.56263442	4.528063E-012	1.882806E-011	1	0.000000E+000
2	225.56369561	1.882806E-011	4.528063E-012	0	0.000000E+000
2	225.60177888	4.528063E-012	1.882806E-011	1	0.000000E+000
2	225.60182936	1.882806E-011	4.528063E-012	0	0.000000E+000
2	225.60246427	4.528063E-012	1.882806E-011	1	0.000000E+000
2	225.60388220	1.882806E-011	4.528063E-012	0	0.000000E+000
2	225.64375003	4.528063E-012	1.882806E-011	1	0.000000E+000
2	225.64426819	1.882806E-011	4.528063E-012	0	0.000000E+000
2	225.65182778	4.528063E-012	1.882806E-011	1	0.000000E+000
2	225.65288774	1.882806E-011	4.528063E-012	0	0.000000E+000
2	225.65375542	4.528063E-012	1.882806E-011	1	0.000000E+000
2	225.65378094	1.882806E-011	4.528063E-012	0	0.000000E+000
2	225.65380200	4.528063E-012	1.882806E-011	1	0.000000E+000
2	225.65403374	1.882806E-011	4.528063E-012	0	0.000000E+000
2	225.67290715	4.528063E-012	1.882806E-011	1	0.000000E+000
2	225.67370622	1.882806E-011	4.528063E-012	0	0.000000E+000
2	225.70117255	4.528063E-012	1.882806E-011	1	0.000000E+000
2	225.70387433	1.882806E-011	4.528063E-012	0	0.000000E+000
2	225.71986992	4.528063E-012	1.882806E-011	1	0.000000E+000
2	225.72082021	1.882806E-011	4.528063E-012	0	0.000000E+000
2	225.76214407	4.528063E-012	1.882806E-011	1	0.000000E+000
2	225.76333544	1.882806E-011	4.528063E-012	0	0.000000E+000
2	225.77936841	4.528063E-012	1.882806E-011	1	0.000000E+000
2	225.77986501	1.882806E-011	4.528063E-012	0	0.000000E+000
2	225.77988018	4.528063E-012	1.882806E-011	1	0.000000E+000
2	225.78042170	1.882806E-011	4.528063E-012	0	0.000000E+000
2	225.79386249	4.528063E-012	1.882806E-011	1	0.000000E+000
2	225.79432390	1.882806E-011	4.528063E-012	0	0.000000E+000
2	225.91943316	4.246548E-012	1.854655E-011	1	0.000000E+000
2	225.92315385	1.854655E-011	4.246548E-012	0	0.000000E+000
2	225.92319115	4.246548E-012	1.854655E-011	1	0.000000E+000
2	225.92362283	1.854655E-011	4.246548E-012	0	0.000000E+000
2	225.92633911	4.246548E-012	1.854655E-011	1	0.000000E+000
2	225.92738571	1.854655E-011	4.246548E-012	0	0.000000E+000
2	225.92742956	4.246548E-012	1.854655E-011	1	0.000000E+000
2	225.92811786	1.854655E-011	4.246548E-012	0	0.000000E+000
2	225.95568880	4.246548E-012	1.854655E-011	1	0.000000E+000
2	225.95632006	1.854655E-011	4.246548E-012	0	0.000000E+000
2	225.95640011	4.246548E-012	1.854655E-011	1	0.000000E+000
2	225.95858774	1.854655E-011	4.246548E-012	0	0.000000E+000
2	225.96679028	4.246548E-012	1.854655E-011	1	0.000000E+000
2	225.96679543	1.854655E-011	4.246548E-012	0	0.000000E+000
2	225.97615971	4.246548E-012	1.854655E-011	1	0.000000E+000
2	225.97677997	1.854655E-011	4.246548E-012	0	0.000000E+000
2	225.97706895	4.246548E-012	1.854655E-011	1	0.000000E+000
2	225.97724059	1.854655E-011	4.246548E-012	0	0.000000E+000
2	225.97776619	4.246548E-012	1.854655E-011	1	0.000000E+000
2	225.98018372	1.854655E-011	4.246548E-012	0	0.000000E+000
2	226.01811479	4.246548E-012	1.854655E-011	1	0.000000E+000
2	226.02725221	1.854655E-011	4.246548E-012	0	0.000000E+000
2	226.02989240	4.246548E-012	1.854655E-011	1	0.000000E+000
2	226.02996564	1.854655E-011	4.246548E-012	0	0.000000E+000
2	226.03679233	4.246548E-012	1.854655E-011	1	0.000000E+000
2	226.03700385	1.854655E-011	4.246548E-012	0	0.000000E+000
2	226.03795691	4.246548E-012	1.854655E-011	1	0.000000E+000
2	226.03924753	1.854655E-011	4.246548E-012	0	0.000000E+000
2	226.16723431	4.644691E-012	1.894469E-011	1	0.000000E+000
2	226.16966696	1.894469E-011	4.644691E-012	0	0.000000E+000
2	226.16968814	4.644691E-012	1.894469E-011	1	0.000000E+000
2	226.16976731	1.894469E-011	4.644691E-012	0	0.000000E+000
2	226.16979496	4.644691E-012	1.894469E-011	1	0.000000E+000
2	226.17031343	1.894469E-011	4.644691E-012	0	0.000000E+000
2	226.17914758	4.644691E-012	1.894469E-011	1	0.000000E+000
2	226.18023247	1.894469E-011	4.644691E-012	0	0.000000E+000
2	226.20436464	4.644691E-012	1.894469E-011	1	0.000000E+000
2	226.20483576	1.894469E-011	4.644691E-012	0	0.000000E+000
2	226.20487104	4.644691E-012	1.894469E-011	1	0.000000E+000
2	226.20669893	1.894469E-011	4.644691E-012	0	0.000000E+000
2	226.21142915	4.644691E-012	1.894469E-011	1	0.000000E+000
2	226.21355582	1.894469E-011	4.644691E-012	0	0.000000E+000
2	226.21536191	4.644691E-012	1.894469E-011	1	0.000000E+000
2	226.21621975	1.894469E-011	4.644691E-012	0	0.000000E+000
2	226.24173085	4.644691E-012	1.894469E-011	1	0.000000E+000
2	226.24200789	1.894469E-011	4.644691E-012	0	0.000000E+000
2	226.24830488	4.644691E-012	1.894469E-011	1	0.000000E+000
2	226.24925167	1.894469E-011	4.644691E-012	0	0.000000E+000
2	226.24929083	4.644691E-012	1.894469E-011	1	0.000000E+000
2	226.25135211	1.894469E-011	4.644691E-012	0	0.000000E+000
2	226.26175120	4.644691E-012	1.894469E-011	1	0.000000E+000
2	226.26418396	1.894469E-011	4.644691E-012	0	0.000000E+000
2	226.27079433	4.644691E-012	1.894469E-011	1	0.000000E+000
2	226.27214617	1.894469E-011	4.644691E-012	0	0.000000E+000
2	226.28013857	4.644691E-012	1.894469E-011	1	0.000000E+000
2	226.28078788	1.894469E-011	4.644691E-012	0	0.000000E+000
2	226.28099034	4.644691E-012	1.894469E-011	1	0.000000E+000
2	226.28103268	1.894469E-011	4.644691E-012	0	0.000000E+000
2	226.28380591	4.644691E-012	1.894469E-011	1	0.000000E+000
2	226.28543941	1.894469E-011	4.644691E-012	0	0.000000E+000
2	226.28998528	4.644691E-012	1.894469E-011	1	0.000000E+000
2	226.29103270	1.894469E-011	4.644691E-012	0	0.000000E+000
2	226.30216935	4.644691E-012	1.894469E-011	1	0.000000E+000
2	226.30261634	1.894469E-011	4.644691E-012	0	0.000000E+000
2	226.31176708	4.644691E-012	1.894469E-011	1	0.000000E+000
2	226.31215248	1.894469E-011	4.644691E-012	0	0.000000E+000
2	226.31622021	4.644691E-012	1.894469E-011	1	0.000000E+000
2	226.31643357	1.894469E-011	4.644691E-012	0	0.000000E+000
2	226.31652499	4.644691E-012	1.894469E-011	1	0.000000E+000
2	226.31655066	1.894469E-011	4.644691E-012	0	0.000000E+000
2	226.38766094	4.200265E-012	1.850027E-011	1	0.000000E+000
2	226.38806582	1.850027E-011	4.200265E-012	0	0.000000E+000
2	226.40672731	4.200265E-012	1.850027E-011	1	0.000000E+000
2	226.41267141	1.850027E-011	4.200265E-012	0	0.000000E+000
2	226.41273179	4.200265E-012	1.850027E-011	1	0.000000E+000
2	226.41627856	1.850027E-011	4.200265E-012	0	0.000000E+000
2	226.41629269	4.200265E-012	1.850027E-011	1	0.000000E+000
2	226.41707312	1.850027E-011	4.200265E-012	0	0.000000E+000
2	226.54768380	4.566737E-012	1.886674E-011	1	0.000000E+000
2	226.54838620	1.886674E-011	4.566737E-012	0	0.000000E+000
2	226.54839921	4.566737E-012	1.886674E-011	1	0.000000E+000
2	226.54841513	1.886674E-011	4.566737E-012	0	0.000000E+000
2	226.54869083	4.566737E-012	1.886674E-011	1	0.000000E+000
2	226.54874829	1.886674E-011	4.566737E-012	0	0.000000E+000
2	226.54902669	4.566737E-012	1.886674E-011	1	0.000000E+000
2	226.55046098	1.886674E-011	4.566737E-012	0	0.000000E+000
2	226.55710984	4.566737E-012	1.886674E-011	1	0.000000E+000
2	226.55801849	1.886674E-011	4.566737E-012	0	0.000000E+000
2	226.55804925	4.566737E-012	1.886674E-011	1	0.000000E+000
2	226.56835962	1.886674E-011	4.566737E-012	0	0.000000E+000
2	226.87903114	4.327121E-012	1.862712E-011	1	0.000000E+000
2	226.87907474	1.862712E-011	4.327121E-012	0	0.000000E+000
2	226.88900014	4.327121E-012	1.862712E-011	1	0.000000E+000
2	226.88914492	1.862712E-011	4.327121E-012	0	0.000000E+000
2	226.90725521	4.327121E-012	1.862712E-011	1	0.000000E+000
2	226.90740311	1.862712E-011	4.327121E-012	0	0.000000E+000
2	226.90743638	4.327121E-012	1.862712E-011	1	0.000000E+000
2	226.90747884	1.862712E-011	4.327121E-012	0	0.000000E+000
2	226.90982708	4.327121E-012	1.862712E-011	1	0.000000E+000
2	226.91077901	1.862712E-011	4.327121E-012	0	0.000000E+000
2	226.92061169	4.327121E-012	1.862712E-011	1	0.000000E+000
2	226.92069844	1.862712E-011	4.327121E-012	0	0.000000E+000
2	226.94780383	4.327121E-012	1.862712E-011	1	0.000000E+000
2	226.94890188	1.862712E-011	4.327121E-012	0	0.000000E+000
2	226.94999706	4.327121E-012	1.862712E-011	1	0.000000E+000
2	226.95143672	1.862712E-011	4.327121E-012	0	0.000000E+000
2	226.95145518	4.327121E-012	1.862712E-011	1	0.000000E+000
2	226.95165288	1.862712E-011	4.327121E-012	0	0.000000E+000
2	226.96624825	4.327121E-012	1.862712E-011	1	0.000000E+000
2	226.96986103	1.862712E-011	4.327121E-012	0	0.000000E+000
2	226.96990059	4.327121E-012	1.862712E-011	1	0.000000E+000
2	226.97152318	1.862712E-011	4.327121E-012	0	0.000000E+000
2	226.97155354	4.327121E-012	1.862712E-011	1	0.000000E+000
2	226.97244077	1.862712E-011	4.327121E-012	0	0.000000E+000
2	226.97488769	4.327121E-012	1.862712E-011	1	0.000000E+000
2	226.97560712	1.862712E-011	4.327121E-012	0	0.000000E+000
2	227.03581093	4.327121E-012	1.862712E-011	1	0.000000E+000
2	227.03824719	1.862712E-011	4.327121E-012	0	0.000000E+000
2	227.03826774	4.327121E-012	1.862712E-011	1	0.000000E+000
2	227.04011607	1.862712E-011	4.327121E-012	0	0.000000E+000
2	227.04475540	4.327121E-012	1.862712E-011	1	0.000000E+000
2	227.04596681	1.862712E-011	4.327121E-012	0	0.000000E+000
2	227.05362598	4.327121E-012	1.862712E-011	1	0.000000E+000
2	227.05387854	1.862712E-011	4.327121E-012	0	0.000000E+000
2	227.05390034	4.327121E-012	1.862712E-011	1	0.000000E+000
2	227.05434307	1.862712E-011	4.327121E-012	0	0.000000E+000
2	227.05435981	4.327121E-012	1.862712E-011	1	0.000000E+000
2	227.05451913	1.862712E-011	4.327121E-012	0	0.000000E+000
2	227.05490692	4.327121E-012	1.862712E-011	1	0.000000E+000
2	227.06198245	1.862712E-011	4.327121E-012	0	0.000000E+000
2	227.12165137	4.327121E-012	1.862712E-011	1	0.000000E+000
2	227.12220292	1.862712E-011	4.327121E-012	0	0.000000E+000
2	227.12224533	4.327121E-012	1.862712E-011	1	0.000000E+000
2	227.12389726	1.862712E-011	4.327121E-012	0	0.000000E+000
2	227.14609222	4.327121E-012	1.862712E-011	1	0.000000E+000
2	227.14619512	1.862712E-011	4.327121E-012	0	0.000000E+000
2	227.20743700	4.327121E-012	1.862712E-011	1	0.000000E+000
2	227.20816720	1.862712E-011	4.327121E-012	0	0.000000E+000
2	227.20817530	4.327121E-012	1.862712E-011	1	0.000000E+000
2	227.20974917	1.862712E-011	4.327121E-012	0	0.000000E+000
2	227.22639149	4.327121E-012	1.862712E-011	1	0.000000E+000
2	227.22789010	1.862712E-011	4.327121E-012	0	0.000000E+000
2	227.22791544	4.327121E-012	1.862712E-011	1	0.000000E+000
2	227.22824735	1.862712E-011	4.327121E-012	0	0.000000E+000
2	227.22844749	4.327121E-012	1.862712E-011	1	0.000000E+000
2	227.22906364	1.862712E-011	4.327121E-012	0	0.000000E+000
2	227.23956820	4.327121E-012	1.862712E-011	1	0.000000E+000
2	227.24003055	1.862712E-011	4.327121E-012	0	0.000000E+000
2	227.24007011	4.327121E-012	1.862712E-011	1	0.000000E+000
2	227.24097136	1.862712E-011	4.327121E-012	0	0.000000E+000
2	227.24953980	4.327121E-012	1.862712E-011	1	0.000000E+000
2	227.25153703	1.862712E-011	4.327121E-012	0	0.000000E+000
2	227.25679470	4.327121E-012	1.862712E-011	1	0.000000E+000
2	227.25742149	1.862712E-011	4.327121E-012	0	0.000000E+000
2	227.27545283	4.327121E-012	1.862712E-011	1	0.000000E+000
2	227.27914751	1.862712E-011	4.327121E-012	0	0.000000E+000
2	227.30498345	4.327121E-012	1.862712E-011	1	0.000000E+000
2	227.31061561	1.862712E-011	4.327121E-012	0	0.000000E+000
2	227.31799369	4.327121E-012	1.862712E-011	1	0.000000E+000
2	227.31826422	1.862712E-011	4.327121E-012	0	0.000000E+000
2	227.33214623	4.327121E-012	1.862712E-011	1	0.000000E+000
2	227.33266107	1.862712E-011	4.327121E-012	0	0.000000E+000
2	227.37825253	4.327121E-012	1.862712E-011	1	0.000000E+000
2	227.37914260	1.862712E-011	4.327121E-012	0	0.000000E+000
2	227.37916898	4.327121E-012	1.862712E-011	1	0.000000E+000
2	227.38006161	1.862712E-011	4.327121E-012	0	0.000000E+000
2	227.40174854	4.327121E-012	1.862712E-011	1	0.000000E+000
2	227.40210008	1.862712E-011	4.327121E-012	0	0.000000E+000
2	227.57288668	4.594605E-012	1.889461E-011	1	0.000000E+000
2	227.57383175	1.889461E-011	4.594605E-012	0	0.000000E+000
2	227.58863626	4.594605E-012	1.889461E-011	1	0.000000E+000
2	227.58950081	1.889461E-011	4.594605E-012	0	0.000000E+000
2	227.58952984	4.594605E-012	1.889461E-011	1	0.000000E+000
2	227.59103693	1.889461E-011	4.594605E-012	0	0.000000E+000
2	227.59110551	4.594605E-012	1.889461E-011	1	0.000000E+000
2	227.59524804	1.889461E-011	4.594605E-012	0	0.000000E+000
2	227.61477013	4.594605E-012	1.889461E-011	1	0.000000E+000
2	227.61787250	1.889461E-011	4.594605E-012	0	0.000000E+000
2	227.61901375	4.594605E-012	1.889461E-011	1	0.000000E+000
2	227.62026948	1.889461E-011	4.594605E-012	0	0.000000E+000
2	227.62034474	4.594605E-012	1.889461E-011	1	0.000000E+000
2	227.62153170	1.889461E-011	4.594605E-012	0	0.000000E+000
2	227.62563567	4.594605E-012	1.889461E-011	1	0.000000E+000
2	227.62591710	1.889461E-011	4.594605E-012	0	0.000000E+000
2	227.64172898	4.594605E-012	1.889461E-011	1	0.000000E+000
2	227.64364819	1.889461E-011	4.594605E-012	0	0.000000E+000
2	230.51859310	4.517725E-012	1.881772E-011	1	0.000000E+000
2	230.51910966	1.881772E-011	4.517725E-012	0	0.000000E+000
2	230.51914306	4.517725E-012	1.881772E-011	1	0.000000E+000
2	230.51967848	1.881772E-011	4.517725E-012	0	0.000000E+000
2	230.52033451	4.517725E-012	1.881772E-011	1	0.000000E+000
2	230.52166877	1.881772E-011	4.517725E-012	0	0.000000E+000
2	230.52171812	4.517725E-012	1.881772E-011	1	0.000000E+000
2	230.52440284	1.881772E-011	4.517725E-012	0	0.000000E+000
2	230.52444331	4.517725E-012	1.881772E-011	1	0.000000E+000
2	230.52483264	1.881772E-011	4.517725E-012	0	0.000000E+000
2	230.53112147	4.517725E-012	1.881772E-011	1	0.000000E+000
2	230.53321208	1.881772E-011	4.517725E-012	0	0.000000E+000
2	230.53590699	4.517725E-012	1.881772E-011	1	0.000000E+000
2	230.53932918	1.881772E-011	4.517725E-012	0	0.000000E+000
2	230.57963881	4.517725E-012	1.881772E-011	1	0.000000E+000
2	230.58071793	1.881772E-011	4.517725E-012	0	0.000000E+000
2	230.60559776	4.517725E-012	1.881772E-011	1	0.000000E+000
2	230.60605128	1.881772E-011	4.517725E-012	0	0.000000E+000
2	230.73271290	4.402899E-012	1.870290E-011	1	0.000000E+000
2	230.73293885	1.870290E-011	4.402899E-012	0	0.000000E+000
2	230.74755315	4.402899E-012	1.870290E-011	1	0.000000E+000
2	230.74766998	1.870290E-011	4.402899E-012	0	0.000000E+000
2	230.75011413	4.402899E-012	1.870290E-011	1	0.000000E+000
2	230.75099715	1.870290E-011	4.402899E-012	0	0.000000E+000
2	230.79926383	4.402899E-012	1.870290E-011	1	0.000000E+000
2	230.79950422	1.870290E-011	4.402899E-012	0	0.000000E+000
2	231.14910042	4.098800E-012	1.839880E-011	1	0.000000E+000
2	231.14918525	1.839880E-011	4.098800E-012	0	0.000000E+000
2	231.15265821	4.098800E-012	1.839880E-011	1	0.000000E+000
2	231.15490374	1.839880E-011	4.098800E-012	0	0.000000E+000
2	231.16071344	4.098800E-012	1.839880E-011	1	0.000000E+000
2	231.16085217	1.839880E-011	4.098800E-012	0	0.000000E+000
2	231.24020275	4.513270E-012	1.881327E-011	1	0.000000E+000
2	231.24034366	1.881327E-011	4.513270E-012	0	0.000000E+000
2	231.24647612	4.513270E-012	1.881327E-011	1	0.000000E+000
2	231.24712761	1.881327E-011	4.513270E-012	0	0.000000E+000
2	231.24761055	4.513270E-012	1.881327E-011	1	0.000000E+000
2	231.24887486	1.881327E-011	4.513270E-012	0	0.000000E+000
2	231.28348561	4.513270E-012	1.881327E-011	1	0.000000E+000
2	231.28358039	1.881327E-011	4.513270E-012	0	0.000000E+000
2	231.29341854	4.513270E-012	1.881327E-011	1	0.000000E+000
2	231.29398784	1.881327E-011	4.513270E-012	0	0.000000E+000
2	231.31910374	4.513270E-012	1.881327E-011	1	0.000000E+000
2	231.32007382	1.881327E-011	4.513270E-012	0	0.000000E+000
2	231.32009506	4.513270E-012	1.881327E-011	1	0.000000E+000
2	231.32226420	1.881327E-011	4.513270E-012	0	0.000000E+000
2	231.32234277	4.513270E-012	1.881327E-011	1	0.000000E+000
2	231.32447906	1.881327E-011	4.513270E-012	0	0.000000E+000
2	231.38061170	4.513270E-012	1.881327E-011	1	0.000000E+000
2	231.38145633	1.881327E-011	4.513270E-012	0	0.000000E+000
2	231.38149070	4.513270E-012	1.881327E-011	1	0.000000E+000
2	231.38234169	1.881327E-011	4.513270E-012	0	0.000000E+000
2	231.41163292	4.513270E-012	1.881327E-011	1	0.000000E+000
2	231.41182394	1.881327E-011	4.513270E-012	0	0.000000E+000
2	231.42370664	4.513270E-012	1.881327E-011	1	0.000000E+000
2	231.42394615	1.881327E-011	4.513270E-012	0	0.000000E+000
2	231.42404346	4.513270E-012	1.881327E-011	1	0.000000E+000
2	231.42474039	1.881327E-011	4.513270E-012	0	0.000000E+000
2	231.60741156	4.341297E-012	1.864130E-011	1	0.000000E+000
2	231.60926657	1.864130E-011	4.341297E-012	0	0.000000E+000
2	231.60929281	4.341297E-012	1.864130E-011	1	0.000000E+000
2	231.60942314	1.864130E-011	4.341297E-012	0	0.000000E+000
2	231.61521391	4.341297E-012	1.864130E-011	1	0.000000E+000
2	231.61534801	1.864130E-011	4.341297E-012	0	0.000000E+000
2	231.62315401	4.341297E-012	1.864130E-011	1	0.000000E+000
2	231.62368051	1.864130E-011	4.341297E-012	0	0.000000E+000
2	231.75559480	4.234832E-012	1.853483E-011	1	0.000000E+000
2	231.75643568	1.853483E-011	4.234832E-012	0	0.000000E+000
2	231.77584032	4.234832E-012	1.853483E-011	1	0.000000E+000
2	231.77678691	1.853483E-011	4.234832E-012	0	0.000000E+000
2	231.77681149	4.234832E-012	1.853483E-011	1	0.000000E+000
2	231.77770859	1.853483E-011	4.234832E-012	0	0.000000E+000
2	231.77773480	4.234832E-012	1.853483E-011	1	0.000000E+000
2	231.77909984	1.853483E-011	4.234832E-012	0	0.000000E+000
2	231.79849648	4.234832E-012	1.853483E-011	1	0.000000E+000
2	231.79986066	1.853483E-011	4.234832E-012	0	0.000000E+000
2	231.83197138	4.234832E-012	1.853483E-011	1	0.000000E+000
2	231.83285182	1.853483E-011	4.234832E-012	0	0.000000E+000
2	231.86846105	4.234832E-012	1.853483E-011	1	0.000000E+000
2	231.87009107	1.853483E-011	4.234832E-012	0	0.000000E+000
2	231.87442677	4.234832E-012	1.853483E-011	1	0.000000E+000
2	231.87547208	1.853483E-011	4.234832E-012	0	0.000000E+000
2	231.87547679	4.234832E-012	1.853483E-011	1	0.000000E+000
2	231.87787632	1.853483E-011	4.234832E-012	0	0.000000E+000
2	232.24696400	4.571175E-012	1.887118E-011	1	0.000000E+000
2	232.24894762	1.887118E-011	4.571175E-012	0	0.000000E+000
2	232.25488590	4.571175E-012	1.887118E-011	1	0.000000E+000
[truncated: 227,578 more chars]
