# Supplementary material for: Ancestral acetylcholine receptor β-subunit forms homopentamers that prime before opening spontaneously
Source: eLife. 2022 Jul 4;11:e76504. doi: 10.7554/eLife.76504 (PMC9365395; doi:10.7554/eLife.76504)
Supplement: Figure 4—figure supplement 1—source data 1. — Detected single-channel event durations for the human adult muscle-type acetylcholine receptor in the presence of increasing concentrations of acetylcholine (ACh; 3 µM, 6 µM, 10 µM, 18 µM, 30 µM, 60 µM, 100 µM, and 180 µM). Compressed file includes 24 TAC 4.3.3 event files (*.evt format) of the single-channel detections for the three recordings for each acetylcholine concentration (fileA, fileB, and fileC in each case) in the presented kinetic analysis, as well as the associated R scripts (*.txt format) for defining and sorting bursts. [file elife-76504-fig4-figsupp1-data1.zip › F4S1-SD1/Source Data - Figure 4-figure supplement 1/Figure 4-figure supplement 1_WTMuscle60uMACh_fileA.evt]

5
File
Acquire	D:\Data\Christian\1-Single Channel Recordings\WTMuscle (control)\60uM ACh\Recordings\a1 - 17-07-10-WTmuscle-BRBS-PA60OOPS-120mv-1.acquire	0	
Sweeps
1	712.877376	0.000000	0.460013	0.0000000E+000	0.0000000E+000	
2	345.712386	0.000000	0.337634	0.0000000E+000	0.0000000E+000	
Segments
1	35	0.000000	0.460013	0.543513	0.762083	106.961010	107.101863	173.884711	173.985189	179.950841	180.847815	192.988185	193.088833	343.397703	343.498225	421.825707	422.540595	422.698026	423.200029	424.478141	424.827097	428.398736	428.528608	431.094254	431.273318	433.007556	435.423418	467.777113	468.052492	468.613993	468.734399	468.780949	469.158474	477.016306	477.864445	478.268222	479.665144	481.410577	482.025294	482.084757	482.213750	517.243334	517.343781	566.334535	567.008631	580.208878	580.619126	585.459408	585.838613	591.449420	592.211834	593.501795	593.741701	594.041151	594.424530	594.497101	595.578312	602.640403	603.208390	603.260821	603.641191	603.910525	604.398201	616.682203	617.082025	623.883398	624.126507	635.887219	636.045055	712.751711	712.877376	
2	34	0.000000	0.337634	10.765915	10.900484	22.396780	22.573259	23.187753	23.744678	24.480395	24.732974	26.984241	27.621771	29.394112	29.721726	33.086264	33.416074	65.353308	65.461036	66.078615	66.296678	151.970408	152.070801	165.253947	165.523191	166.001575	166.250366	166.680614	166.803686	167.715466	167.816264	171.644692	171.884184	174.142986	174.307237	174.754177	174.962850	175.518446	175.661195	175.902900	176.977535	178.556421	179.031725	185.601460	186.073003	206.378057	206.818630	225.598249	225.943685	225.986855	226.142066	226.203682	226.306323	268.304650	268.541504	319.919245	320.655553	321.244652	321.418318	327.142215	327.372803	343.093704	343.204585	343.230759	344.755242	345.089617	345.386331	345.412318	345.712386	
Events
1	0.04990733	5.853178E-012	2.065318E-011	1	0.000000E+000
1	0.05008404	2.065318E-011	5.853178E-012	0	0.000000E+000
1	0.05019966	5.853178E-012	2.065318E-011	1	0.000000E+000
1	0.05035936	2.065318E-011	5.853178E-012	0	0.000000E+000
1	0.05042515	5.853178E-012	2.065318E-011	1	0.000000E+000
1	0.05059534	2.065318E-011	5.853178E-012	0	0.000000E+000
1	0.05064159	5.853178E-012	2.065318E-011	1	0.000000E+000
1	0.05156212	2.065318E-011	5.853178E-012	0	0.000000E+000
1	0.05159503	5.853178E-012	2.065318E-011	1	0.000000E+000
1	0.05192348	2.065318E-011	5.853178E-012	0	0.000000E+000
1	0.05197853	5.853178E-012	2.065318E-011	1	0.000000E+000
1	0.05211483	2.065318E-011	5.853178E-012	0	0.000000E+000
1	0.05213263	5.853178E-012	2.065318E-011	1	0.000000E+000
1	0.05317646	2.065318E-011	5.853178E-012	0	0.000000E+000
1	0.05319558	5.853178E-012	2.065318E-011	1	0.000000E+000
1	0.05357176	2.065318E-011	5.853178E-012	0	0.000000E+000
1	0.05359887	5.853178E-012	2.065318E-011	1	0.000000E+000
1	0.05424503	2.065318E-011	5.853178E-012	0	0.000000E+000
1	0.05427812	5.853178E-012	2.065318E-011	1	0.000000E+000
1	0.05455919	2.065318E-011	5.853178E-012	0	0.000000E+000
1	0.05464215	5.853178E-012	2.065318E-011	1	0.000000E+000
1	0.05507288	2.065318E-011	5.853178E-012	0	0.000000E+000
1	0.05509925	5.853178E-012	2.065318E-011	1	0.000000E+000
1	0.05526089	2.065318E-011	5.853178E-012	0	0.000000E+000
1	0.05529749	5.853178E-012	2.065318E-011	1	0.000000E+000
1	0.05546011	2.065318E-011	5.853178E-012	0	0.000000E+000
1	0.05547287	5.853178E-012	2.065318E-011	1	0.000000E+000
1	0.05593358	2.065318E-011	5.853178E-012	0	0.000000E+000
1	0.05605312	5.853178E-012	2.065318E-011	1	0.000000E+000
1	0.05667354	2.065318E-011	5.853178E-012	0	0.000000E+000
1	0.05669855	5.853178E-012	2.065318E-011	1	0.000000E+000
1	0.05688026	2.065318E-011	5.853178E-012	0	0.000000E+000
1	0.05688788	5.853178E-012	2.065318E-011	1	0.000000E+000
1	0.05749349	2.065318E-011	5.853178E-012	0	0.000000E+000
1	0.05764106	5.853178E-012	2.065318E-011	1	0.000000E+000
1	0.05792064	2.065318E-011	5.853178E-012	0	0.000000E+000
1	0.05793590	5.853178E-012	2.065318E-011	1	0.000000E+000
1	0.05798127	2.065318E-011	5.853178E-012	0	0.000000E+000
1	0.05802384	5.853178E-012	2.065318E-011	1	0.000000E+000
1	0.05817319	2.065318E-011	5.853178E-012	0	0.000000E+000
1	0.05818339	5.853178E-012	2.065318E-011	1	0.000000E+000
1	0.05924343	2.065318E-011	5.853178E-012	0	0.000000E+000
1	0.05996291	5.853178E-012	2.065318E-011	1	0.000000E+000
1	0.06094073	2.065318E-011	5.853178E-012	0	0.000000E+000
1	0.06097264	5.853178E-012	2.065318E-011	1	0.000000E+000
1	0.06121968	2.065318E-011	5.853178E-012	0	0.000000E+000
1	0.06127964	5.853178E-012	2.065318E-011	1	0.000000E+000
1	0.06217442	2.065318E-011	5.853178E-012	0	0.000000E+000
1	0.06219331	5.853178E-012	2.065318E-011	1	0.000000E+000
1	0.06233783	2.065318E-011	5.853178E-012	0	0.000000E+000
1	0.06237214	5.853178E-012	2.065318E-011	1	0.000000E+000
1	0.06280366	2.065318E-011	5.853178E-012	0	0.000000E+000
1	0.06283420	5.853178E-012	2.065318E-011	1	0.000000E+000
1	0.06311802	2.065318E-011	5.853178E-012	0	0.000000E+000
1	0.06341240	5.853178E-012	2.065318E-011	1	0.000000E+000
1	0.06363802	2.065318E-011	5.853178E-012	0	0.000000E+000
1	0.06368838	5.853178E-012	2.065318E-011	1	0.000000E+000
1	0.06398361	2.065318E-011	5.853178E-012	0	0.000000E+000
1	0.06399408	5.853178E-012	2.065318E-011	1	0.000000E+000
1	0.06410665	2.065318E-011	5.853178E-012	0	0.000000E+000
1	0.06414748	5.853178E-012	2.065318E-011	1	0.000000E+000
1	0.06504865	2.065318E-011	5.853178E-012	0	0.000000E+000
1	0.06506495	5.853178E-012	2.065318E-011	1	0.000000E+000
1	0.06605239	2.065318E-011	5.853178E-012	0	0.000000E+000
1	0.06612336	5.853178E-012	2.065318E-011	1	0.000000E+000
1	0.06618208	2.065318E-011	5.853178E-012	0	0.000000E+000
1	0.06620389	5.853178E-012	2.065318E-011	1	0.000000E+000
1	0.06671232	2.065318E-011	5.853178E-012	0	0.000000E+000
1	0.06672632	5.853178E-012	2.065318E-011	1	0.000000E+000
1	0.06748186	2.065318E-011	5.853178E-012	0	0.000000E+000
1	0.06752393	5.853178E-012	2.065318E-011	1	0.000000E+000
1	0.06757886	2.065318E-011	5.853178E-012	0	0.000000E+000
1	0.06760263	5.853178E-012	2.065318E-011	1	0.000000E+000
1	0.06778731	2.065318E-011	5.853178E-012	0	0.000000E+000
1	0.06821101	5.853178E-012	2.065318E-011	1	0.000000E+000
1	0.06828126	2.065318E-011	5.853178E-012	0	0.000000E+000
1	0.06831366	5.853178E-012	2.065318E-011	1	0.000000E+000
1	0.06849758	2.065318E-011	5.853178E-012	0	0.000000E+000
1	0.06852048	5.853178E-012	2.065318E-011	1	0.000000E+000
1	0.06858463	2.065318E-011	5.853178E-012	0	0.000000E+000
1	0.06859957	5.853178E-012	2.065318E-011	1	0.000000E+000
1	0.06915651	2.065318E-011	5.853178E-012	0	0.000000E+000
1	0.06917481	5.853178E-012	2.065318E-011	1	0.000000E+000
1	0.06936303	2.065318E-011	5.853178E-012	0	0.000000E+000
1	0.06942923	5.853178E-012	2.065318E-011	1	0.000000E+000
1	0.06970036	2.065318E-011	5.853178E-012	0	0.000000E+000
1	0.06972118	5.853178E-012	2.065318E-011	1	0.000000E+000
1	0.06988240	2.065318E-011	5.853178E-012	0	0.000000E+000
1	0.06992795	5.853178E-012	2.065318E-011	1	0.000000E+000
1	0.07004082	2.065318E-011	5.853178E-012	0	0.000000E+000
1	0.07006280	5.853178E-012	2.065318E-011	1	0.000000E+000
1	0.07094528	2.065318E-011	5.853178E-012	0	0.000000E+000
1	0.07098356	5.853178E-012	2.065318E-011	1	0.000000E+000
1	0.07125135	2.065318E-011	5.853178E-012	0	0.000000E+000
1	0.07141655	5.853178E-012	2.065318E-011	1	0.000000E+000
1	0.07165260	2.065318E-011	5.853178E-012	0	0.000000E+000
1	0.07169295	5.853178E-012	2.065318E-011	1	0.000000E+000
1	0.07193689	2.065318E-011	5.853178E-012	0	0.000000E+000
1	0.07291637	5.853178E-012	2.065318E-011	1	0.000000E+000
1	0.07296768	2.065318E-011	5.853178E-012	0	0.000000E+000
1	0.07327324	5.853178E-012	2.065318E-011	1	0.000000E+000
1	0.07342373	2.065318E-011	5.853178E-012	0	0.000000E+000
1	0.07362982	5.853178E-012	2.065318E-011	1	0.000000E+000
1	0.07366806	2.065318E-011	5.853178E-012	0	0.000000E+000
1	0.07369821	5.853178E-012	2.065318E-011	1	0.000000E+000
1	0.07377413	2.065318E-011	5.853178E-012	0	0.000000E+000
1	0.07408281	5.853178E-012	2.065318E-011	1	0.000000E+000
1	0.07421292	2.065318E-011	5.853178E-012	0	0.000000E+000
1	0.07424668	5.853178E-012	2.065318E-011	1	0.000000E+000
1	0.07483681	2.065318E-011	5.853178E-012	0	0.000000E+000
1	0.07485514	5.853178E-012	2.065318E-011	1	0.000000E+000
1	0.07578253	2.065318E-011	5.853178E-012	0	0.000000E+000
1	0.07579384	5.853178E-012	2.065318E-011	1	0.000000E+000
1	0.07603833	2.065318E-011	5.853178E-012	0	0.000000E+000
1	0.07607462	5.853178E-012	2.065318E-011	1	0.000000E+000
1	0.07642873	2.065318E-011	5.853178E-012	0	0.000000E+000
1	0.07645053	5.853178E-012	2.065318E-011	1	0.000000E+000
1	0.07691988	2.065318E-011	5.853178E-012	0	0.000000E+000
1	0.07694390	5.853178E-012	2.065318E-011	1	0.000000E+000
1	0.07711383	2.065318E-011	5.853178E-012	0	0.000000E+000
1	0.07715555	5.853178E-012	2.065318E-011	1	0.000000E+000
1	0.07716840	2.065318E-011	5.853178E-012	0	0.000000E+000
1	0.07735918	5.853178E-012	2.065318E-011	1	0.000000E+000
1	0.07750379	2.065318E-011	5.853178E-012	0	0.000000E+000
1	0.07754660	5.853178E-012	2.065318E-011	1	0.000000E+000
1	0.07796832	2.065318E-011	5.853178E-012	0	0.000000E+000
1	0.07801835	5.853178E-012	2.065318E-011	1	0.000000E+000
1	0.07808102	2.065318E-011	5.853178E-012	0	0.000000E+000
1	0.07869601	5.853178E-012	2.065318E-011	1	0.000000E+000
1	0.07900931	2.065318E-011	5.853178E-012	0	0.000000E+000
1	0.07955938	5.853178E-012	2.065318E-011	1	0.000000E+000
1	0.08019824	2.065318E-011	5.853178E-012	0	0.000000E+000
1	0.08023414	5.853178E-012	2.065318E-011	1	0.000000E+000
1	0.08051598	2.065318E-011	5.853178E-012	0	0.000000E+000
1	0.08054197	5.853178E-012	2.065318E-011	1	0.000000E+000
1	0.08064343	2.065318E-011	5.853178E-012	0	0.000000E+000
1	0.08066038	5.853178E-012	2.065318E-011	1	0.000000E+000
1	0.08211162	2.065318E-011	5.853178E-012	0	0.000000E+000
1	0.08214785	5.853178E-012	2.065318E-011	1	0.000000E+000
1	0.08234660	2.065318E-011	5.853178E-012	0	0.000000E+000
1	0.08236285	5.853178E-012	2.065318E-011	1	0.000000E+000
1	0.08287083	2.065318E-011	5.853178E-012	0	0.000000E+000
1	0.08291076	5.853178E-012	2.065318E-011	1	0.000000E+000
1	0.08293127	2.065318E-011	5.853178E-012	0	0.000000E+000
1	0.08297649	5.853178E-012	2.065318E-011	1	0.000000E+000
1	0.08326478	2.065318E-011	5.853178E-012	0	0.000000E+000
1	0.08334357	5.853178E-012	2.065318E-011	1	0.000000E+000
1	0.08354786	2.065318E-011	5.853178E-012	0	0.000000E+000
1	0.08361743	5.853178E-012	2.065318E-011	1	0.000000E+000
1	0.08402125	2.065318E-011	5.853178E-012	0	0.000000E+000
1	0.08408418	5.853178E-012	2.065318E-011	1	0.000000E+000
1	0.08489499	2.065318E-011	5.853178E-012	0	0.000000E+000
1	0.08492277	5.853178E-012	2.065318E-011	1	0.000000E+000
1	0.08502385	2.065318E-011	5.853178E-012	0	0.000000E+000
1	0.08502730	5.853178E-012	2.065318E-011	1	0.000000E+000
1	0.08517773	2.065318E-011	5.853178E-012	0	0.000000E+000
1	0.08522046	5.853178E-012	2.065318E-011	1	0.000000E+000
1	0.08550016	2.065318E-011	5.853178E-012	0	0.000000E+000
1	0.08553645	5.853178E-012	2.065318E-011	1	0.000000E+000
1	0.08578406	2.065318E-011	5.853178E-012	0	0.000000E+000
1	0.08581082	5.853178E-012	2.065318E-011	1	0.000000E+000
1	0.08630899	2.065318E-011	5.853178E-012	0	0.000000E+000
1	0.08632413	5.853178E-012	2.065318E-011	1	0.000000E+000
1	0.08645685	2.065318E-011	5.853178E-012	0	0.000000E+000
1	0.08683973	5.853178E-012	2.065318E-011	1	0.000000E+000
1	0.08710866	2.065318E-011	5.853178E-012	0	0.000000E+000
1	0.08713370	5.853178E-012	2.065318E-011	1	0.000000E+000
1	0.08721788	2.065318E-011	5.853178E-012	0	0.000000E+000
1	0.08724211	5.853178E-012	2.065318E-011	1	0.000000E+000
1	0.08792154	2.065318E-011	5.853178E-012	0	0.000000E+000
1	0.08799315	5.853178E-012	2.065318E-011	1	0.000000E+000
1	0.08809671	2.065318E-011	5.853178E-012	0	0.000000E+000
1	0.08817933	5.853178E-012	2.065318E-011	1	0.000000E+000
1	0.08871047	2.065318E-011	5.853178E-012	0	0.000000E+000
1	0.08871939	5.853178E-012	2.065318E-011	1	0.000000E+000
1	0.08910515	2.065318E-011	5.853178E-012	0	0.000000E+000
1	0.08913105	5.853178E-012	2.065318E-011	1	0.000000E+000
1	0.08920946	2.065318E-011	5.853178E-012	0	0.000000E+000
1	0.08922688	5.853178E-012	2.065318E-011	1	0.000000E+000
1	0.08926287	2.065318E-011	5.853178E-012	0	0.000000E+000
1	0.08927344	5.853178E-012	2.065318E-011	1	0.000000E+000
1	0.08964667	2.065318E-011	5.853178E-012	0	0.000000E+000
1	0.08970874	5.853178E-012	2.065318E-011	1	0.000000E+000
1	0.08985379	2.065318E-011	5.853178E-012	0	0.000000E+000
1	0.08988508	5.853178E-012	2.065318E-011	1	0.000000E+000
1	0.09040090	2.065318E-011	5.853178E-012	0	0.000000E+000
1	0.09092361	5.853178E-012	2.065318E-011	1	0.000000E+000
1	0.09143961	2.065318E-011	5.853178E-012	0	0.000000E+000
1	0.09148463	5.853178E-012	2.065318E-011	1	0.000000E+000
1	0.09172605	2.065318E-011	5.853178E-012	0	0.000000E+000
1	0.09176462	5.853178E-012	2.065318E-011	1	0.000000E+000
1	0.09229060	2.065318E-011	5.853178E-012	0	0.000000E+000
1	0.09232756	5.853178E-012	2.065318E-011	1	0.000000E+000
1	0.09246918	2.065318E-011	5.853178E-012	0	0.000000E+000
1	0.09268286	5.853178E-012	2.065318E-011	1	0.000000E+000
1	0.09293658	2.065318E-011	5.853178E-012	0	0.000000E+000
1	0.09295521	5.853178E-012	2.065318E-011	1	0.000000E+000
1	0.09384152	2.065318E-011	5.853178E-012	0	0.000000E+000
1	0.09388496	5.853178E-012	2.065318E-011	1	0.000000E+000
1	0.09435390	2.065318E-011	5.853178E-012	0	0.000000E+000
1	0.09514229	5.853178E-012	2.065318E-011	1	0.000000E+000
1	0.09545086	2.065318E-011	5.853178E-012	0	0.000000E+000
1	0.09549955	5.853178E-012	2.065318E-011	1	0.000000E+000
1	0.09553786	2.065318E-011	5.853178E-012	0	0.000000E+000
1	0.09562376	5.853178E-012	2.065318E-011	1	0.000000E+000
1	0.09583827	2.065318E-011	5.853178E-012	0	0.000000E+000
1	0.09586369	5.853178E-012	2.065318E-011	1	0.000000E+000
1	0.09603609	2.065318E-011	5.853178E-012	0	0.000000E+000
1	0.09606961	5.853178E-012	2.065318E-011	1	0.000000E+000
1	0.09689268	2.065318E-011	5.853178E-012	0	0.000000E+000
1	0.09693634	5.853178E-012	2.065318E-011	1	0.000000E+000
1	0.09705766	2.065318E-011	5.853178E-012	0	0.000000E+000
1	0.09709872	5.853178E-012	2.065318E-011	1	0.000000E+000
1	0.09750973	2.065318E-011	5.853178E-012	0	0.000000E+000
1	0.09772513	5.853178E-012	2.065318E-011	1	0.000000E+000
1	0.09775905	2.065318E-011	5.853178E-012	0	0.000000E+000
1	0.09777821	5.853178E-012	2.065318E-011	1	0.000000E+000
1	0.09815478	2.065318E-011	5.853178E-012	0	0.000000E+000
1	0.09816127	5.853178E-012	2.065318E-011	1	0.000000E+000
1	0.09830185	2.065318E-011	5.853178E-012	0	0.000000E+000
1	0.09833548	5.853178E-012	2.065318E-011	1	0.000000E+000
1	0.09897835	2.065318E-011	5.853178E-012	0	0.000000E+000
1	0.09972429	5.853178E-012	2.065318E-011	1	0.000000E+000
1	0.09982822	2.065318E-011	5.853178E-012	0	0.000000E+000
1	0.09985505	5.853178E-012	2.065318E-011	1	0.000000E+000
1	0.10010015	2.065318E-011	5.853178E-012	0	0.000000E+000
1	0.10013917	5.853178E-012	2.065318E-011	1	0.000000E+000
1	0.10073130	2.065318E-011	5.853178E-012	0	0.000000E+000
1	0.10076092	5.853178E-012	2.065318E-011	1	0.000000E+000
1	0.10089947	2.065318E-011	5.853178E-012	0	0.000000E+000
1	0.10092199	5.853178E-012	2.065318E-011	1	0.000000E+000
1	0.10112209	2.065318E-011	5.853178E-012	0	0.000000E+000
1	0.10113134	5.853178E-012	2.065318E-011	1	0.000000E+000
1	0.10118214	2.065318E-011	5.853178E-012	0	0.000000E+000
1	0.10120472	5.853178E-012	2.065318E-011	1	0.000000E+000
1	0.10138735	2.065318E-011	5.853178E-012	0	0.000000E+000
1	0.10139525	5.853178E-012	2.065318E-011	1	0.000000E+000
1	0.10146470	2.065318E-011	5.853178E-012	0	0.000000E+000
1	0.10149724	5.853178E-012	2.065318E-011	1	0.000000E+000
1	0.10152130	2.065318E-011	5.853178E-012	0	0.000000E+000
1	0.10158040	5.853178E-012	2.065318E-011	1	0.000000E+000
1	0.10164352	2.065318E-011	5.853178E-012	0	0.000000E+000
1	0.10174221	5.853178E-012	2.065318E-011	1	0.000000E+000
1	0.10254421	2.065318E-011	5.853178E-012	0	0.000000E+000
1	0.10256435	5.853178E-012	2.065318E-011	1	0.000000E+000
1	0.10378648	2.065318E-011	5.853178E-012	0	0.000000E+000
1	0.10381516	5.853178E-012	2.065318E-011	1	0.000000E+000
1	0.10393385	2.065318E-011	5.853178E-012	0	0.000000E+000
1	0.10406831	5.853178E-012	2.065318E-011	1	0.000000E+000
1	0.10488202	2.065318E-011	5.853178E-012	0	0.000000E+000
1	0.10508440	5.853178E-012	2.065318E-011	1	0.000000E+000
1	0.10524609	2.065318E-011	5.853178E-012	0	0.000000E+000
1	0.10528476	5.853178E-012	2.065318E-011	1	0.000000E+000
1	0.10541843	2.065318E-011	5.853178E-012	0	0.000000E+000
1	0.10554578	5.853178E-012	2.065318E-011	1	0.000000E+000
1	0.10581895	2.065318E-011	5.853178E-012	0	0.000000E+000
1	0.10591778	5.853178E-012	2.065318E-011	1	0.000000E+000
1	0.10626408	2.065318E-011	5.853178E-012	0	0.000000E+000
1	0.10673953	5.853178E-012	2.065318E-011	1	0.000000E+000
1	0.10677044	2.065318E-011	5.853178E-012	0	0.000000E+000
1	0.10680074	5.853178E-012	2.065318E-011	1	0.000000E+000
1	0.10728096	2.065318E-011	5.853178E-012	0	0.000000E+000
1	0.10729266	5.853178E-012	2.065318E-011	1	0.000000E+000
1	0.10744565	2.065318E-011	5.853178E-012	0	0.000000E+000
1	0.10745718	5.853178E-012	2.065318E-011	1	0.000000E+000
1	0.10771408	2.065318E-011	5.853178E-012	0	0.000000E+000
1	0.10776880	5.853178E-012	2.065318E-011	1	0.000000E+000
1	0.10783192	2.065318E-011	5.853178E-012	0	0.000000E+000
1	0.10806628	5.853178E-012	2.065318E-011	1	0.000000E+000
1	0.10820620	2.065318E-011	5.853178E-012	0	0.000000E+000
1	0.10824469	5.853178E-012	2.065318E-011	1	0.000000E+000
1	0.10833964	2.065318E-011	5.853178E-012	0	0.000000E+000
1	0.10836771	5.853178E-012	2.065318E-011	1	0.000000E+000
1	0.10842621	2.065318E-011	5.853178E-012	0	0.000000E+000
1	0.10846672	5.853178E-012	2.065318E-011	1	0.000000E+000
1	0.10861343	2.065318E-011	5.853178E-012	0	0.000000E+000
1	0.10861714	5.853178E-012	2.065318E-011	1	0.000000E+000
1	0.10864877	2.065318E-011	5.853178E-012	0	0.000000E+000
1	0.10866479	5.853178E-012	2.065318E-011	1	0.000000E+000
1	0.10878711	2.065318E-011	5.853178E-012	0	0.000000E+000
1	0.10887026	5.853178E-012	2.065318E-011	1	0.000000E+000
1	0.10916702	2.065318E-011	5.853178E-012	0	0.000000E+000
1	0.10917536	5.853178E-012	2.065318E-011	1	0.000000E+000
1	0.10946051	2.065318E-011	5.853178E-012	0	0.000000E+000
1	0.10948274	5.853178E-012	2.065318E-011	1	0.000000E+000
1	0.10994057	2.065318E-011	5.853178E-012	0	0.000000E+000
1	0.10996070	5.853178E-012	2.065318E-011	1	0.000000E+000
1	0.11043978	2.065318E-011	5.853178E-012	0	0.000000E+000
1	0.11072612	5.853178E-012	2.065318E-011	1	0.000000E+000
1	0.11082414	2.065318E-011	5.853178E-012	0	0.000000E+000
1	0.11110407	5.853178E-012	2.065318E-011	1	0.000000E+000
1	0.11114108	2.065318E-011	5.853178E-012	0	0.000000E+000
1	0.11134770	5.853178E-012	2.065318E-011	1	0.000000E+000
1	0.11169444	2.065318E-011	5.853178E-012	0	0.000000E+000
1	0.11173225	5.853178E-012	2.065318E-011	1	0.000000E+000
1	0.11195913	2.065318E-011	5.853178E-012	0	0.000000E+000
1	0.11199239	5.853178E-012	2.065318E-011	1	0.000000E+000
1	0.11213175	2.065318E-011	5.853178E-012	0	0.000000E+000
1	0.11218266	5.853178E-012	2.065318E-011	1	0.000000E+000
1	0.11306477	2.065318E-011	5.853178E-012	0	0.000000E+000
1	0.11406561	5.853178E-012	2.065318E-011	1	0.000000E+000
1	0.11429136	2.065318E-011	5.853178E-012	0	0.000000E+000
1	0.11431004	5.853178E-012	2.065318E-011	1	0.000000E+000
1	0.11491075	2.065318E-011	5.853178E-012	0	0.000000E+000
1	0.11496186	5.853178E-012	2.065318E-011	1	0.000000E+000
1	0.11497419	2.065318E-011	5.853178E-012	0	0.000000E+000
1	0.11588981	5.853178E-012	2.065318E-011	1	0.000000E+000
1	0.11643419	2.065318E-011	5.853178E-012	0	0.000000E+000
1	0.11646456	5.853178E-012	2.065318E-011	1	0.000000E+000
1	0.11679130	2.065318E-011	5.853178E-012	0	0.000000E+000
1	0.11683015	5.853178E-012	2.065318E-011	1	0.000000E+000
1	0.11713792	2.065318E-011	5.853178E-012	0	0.000000E+000
1	0.11717471	5.853178E-012	2.065318E-011	1	0.000000E+000
1	0.11771384	2.065318E-011	5.853178E-012	0	0.000000E+000
1	0.11830958	5.853178E-012	2.065318E-011	1	0.000000E+000
1	0.11852073	2.065318E-011	5.853178E-012	0	0.000000E+000
1	0.11912471	5.853178E-012	2.065318E-011	1	0.000000E+000
1	0.11925082	2.065318E-011	5.853178E-012	0	0.000000E+000
1	0.11953055	5.853178E-012	2.065318E-011	1	0.000000E+000
1	0.11976509	2.065318E-011	5.853178E-012	0	0.000000E+000
1	0.11979028	5.853178E-012	2.065318E-011	1	0.000000E+000
1	0.12040752	2.065318E-011	5.853178E-012	0	0.000000E+000
1	0.12131281	5.853178E-012	2.065318E-011	1	0.000000E+000
1	0.12167748	2.065318E-011	5.853178E-012	0	0.000000E+000
1	0.12169980	5.853178E-012	2.065318E-011	1	0.000000E+000
1	0.12229080	2.065318E-011	5.853178E-012	0	0.000000E+000
1	0.12231109	5.853178E-012	2.065318E-011	1	0.000000E+000
1	0.12255106	2.065318E-011	5.853178E-012	0	0.000000E+000
1	0.12258867	5.853178E-012	2.065318E-011	1	0.000000E+000
1	0.12291361	2.065318E-011	5.853178E-012	0	0.000000E+000
1	0.12292021	5.853178E-012	2.065318E-011	1	0.000000E+000
1	0.12294329	2.065318E-011	5.853178E-012	0	0.000000E+000
1	0.12295528	5.853178E-012	2.065318E-011	1	0.000000E+000
1	0.12304008	2.065318E-011	5.853178E-012	0	0.000000E+000
1	0.12310095	5.853178E-012	2.065318E-011	1	0.000000E+000
1	0.12328455	2.065318E-011	5.853178E-012	0	0.000000E+000
1	0.12348440	5.853178E-012	2.065318E-011	1	0.000000E+000
1	0.12355069	2.065318E-011	5.853178E-012	0	0.000000E+000
1	0.12357997	5.853178E-012	2.065318E-011	1	0.000000E+000
1	0.12380068	2.065318E-011	5.853178E-012	0	0.000000E+000
1	0.12388912	5.853178E-012	2.065318E-011	1	0.000000E+000
1	0.12481226	2.065318E-011	5.853178E-012	0	0.000000E+000
1	0.12581987	5.853178E-012	2.065318E-011	1	0.000000E+000
1	0.12689605	2.065318E-011	5.853178E-012	0	0.000000E+000
1	0.12693085	5.853178E-012	2.065318E-011	1	0.000000E+000
1	0.12800160	2.065318E-011	5.853178E-012	0	0.000000E+000
1	0.12802674	5.853178E-012	2.065318E-011	1	0.000000E+000
1	0.12810298	2.065318E-011	5.853178E-012	0	0.000000E+000
1	0.12813488	5.853178E-012	2.065318E-011	1	0.000000E+000
1	0.12830212	2.065318E-011	5.853178E-012	0	0.000000E+000
1	0.12880423	5.853178E-012	2.065318E-011	1	0.000000E+000
1	0.12884337	2.065318E-011	5.853178E-012	0	0.000000E+000
1	0.12885813	5.853178E-012	2.065318E-011	1	0.000000E+000
1	0.12888680	2.065318E-011	5.853178E-012	0	0.000000E+000
1	0.12889493	5.853178E-012	2.065318E-011	1	0.000000E+000
1	0.12912429	2.065318E-011	5.853178E-012	0	0.000000E+000
1	0.12916304	5.853178E-012	2.065318E-011	1	0.000000E+000
1	0.12998060	2.065318E-011	5.853178E-012	0	0.000000E+000
1	0.13001254	5.853178E-012	2.065318E-011	1	0.000000E+000
1	0.13022998	2.065318E-011	5.853178E-012	0	0.000000E+000
1	0.13024473	5.853178E-012	2.065318E-011	1	0.000000E+000
1	0.13085628	2.065318E-011	5.853178E-012	0	0.000000E+000
1	0.13088118	5.853178E-012	2.065318E-011	1	0.000000E+000
1	0.13097862	2.065318E-011	5.853178E-012	0	0.000000E+000
1	0.13102465	5.853178E-012	2.065318E-011	1	0.000000E+000
1	0.13104526	2.065318E-011	5.853178E-012	0	0.000000E+000
1	0.13106546	5.853178E-012	2.065318E-011	1	0.000000E+000
1	0.13131434	2.065318E-011	5.853178E-012	0	0.000000E+000
1	0.13155758	5.853178E-012	2.065318E-011	1	0.000000E+000
1	0.13181537	2.065318E-011	5.853178E-012	0	0.000000E+000
1	0.13182928	5.853178E-012	2.065318E-011	1	0.000000E+000
1	0.13204179	2.065318E-011	5.853178E-012	0	0.000000E+000
1	0.13210478	5.853178E-012	2.065318E-011	1	0.000000E+000
1	0.13265191	2.065318E-011	5.853178E-012	0	0.000000E+000
1	0.13268069	5.853178E-012	2.065318E-011	1	0.000000E+000
1	0.13293634	2.065318E-011	5.853178E-012	0	0.000000E+000
1	0.13332433	5.853178E-012	2.065318E-011	1	0.000000E+000
1	0.13350468	2.065318E-011	5.853178E-012	0	0.000000E+000
1	0.13351721	5.853178E-012	2.065318E-011	1	0.000000E+000
1	0.13359417	2.065318E-011	5.853178E-012	0	0.000000E+000
1	0.13360616	5.853178E-012	2.065318E-011	1	0.000000E+000
1	0.13393281	2.065318E-011	5.853178E-012	0	0.000000E+000
1	0.13394776	5.853178E-012	2.065318E-011	1	0.000000E+000
1	0.13420071	2.065318E-011	5.853178E-012	0	0.000000E+000
1	0.13420747	5.853178E-012	2.065318E-011	1	0.000000E+000
1	0.13428378	2.065318E-011	5.853178E-012	0	0.000000E+000
1	0.13428452	5.853178E-012	2.065318E-011	1	0.000000E+000
1	0.13466097	2.065318E-011	5.853178E-012	0	0.000000E+000
1	0.13467532	5.853178E-012	2.065318E-011	1	0.000000E+000
1	0.13471329	2.065318E-011	5.853178E-012	0	0.000000E+000
1	0.13495118	5.853178E-012	2.065318E-011	1	0.000000E+000
1	0.13524740	2.065318E-011	5.853178E-012	0	0.000000E+000
1	0.13526143	5.853178E-012	2.065318E-011	1	0.000000E+000
1	0.13592282	2.065318E-011	5.853178E-012	0	0.000000E+000
1	0.13597285	5.853178E-012	2.065318E-011	1	0.000000E+000
1	0.13627277	2.065318E-011	5.853178E-012	0	0.000000E+000
1	0.13628869	5.853178E-012	2.065318E-011	1	0.000000E+000
1	0.13676558	2.065318E-011	5.853178E-012	0	0.000000E+000
1	0.13677997	5.853178E-012	2.065318E-011	1	0.000000E+000
1	0.13771795	2.065318E-011	5.853178E-012	0	0.000000E+000
1	0.13774356	5.853178E-012	2.065318E-011	1	0.000000E+000
1	0.13780059	2.065318E-011	5.853178E-012	0	0.000000E+000
1	0.13879929	5.853178E-012	2.065318E-011	1	0.000000E+000
1	0.13911125	2.065318E-011	5.853178E-012	0	0.000000E+000
1	0.13913582	5.853178E-012	2.065318E-011	1	0.000000E+000
1	0.13950349	2.065318E-011	5.853178E-012	0	0.000000E+000
1	0.13961853	5.853178E-012	2.065318E-011	1	0.000000E+000
1	0.14037947	2.065318E-011	5.853178E-012	0	0.000000E+000
1	0.14039795	5.853178E-012	2.065318E-011	1	0.000000E+000
1	0.14044116	2.065318E-011	5.853178E-012	0	0.000000E+000
1	0.14049619	5.853178E-012	2.065318E-011	1	0.000000E+000
1	0.14056137	2.065318E-011	5.853178E-012	0	0.000000E+000
1	0.14057440	5.853178E-012	2.065318E-011	1	0.000000E+000
1	0.14099444	2.065318E-011	5.853178E-012	0	0.000000E+000
1	0.14101619	5.853178E-012	2.065318E-011	1	0.000000E+000
1	0.14108241	2.065318E-011	5.853178E-012	0	0.000000E+000
1	0.14109761	5.853178E-012	2.065318E-011	1	0.000000E+000
1	0.14128544	2.065318E-011	5.853178E-012	0	0.000000E+000
1	0.14131083	5.853178E-012	2.065318E-011	1	0.000000E+000
1	0.14133834	2.065318E-011	5.853178E-012	0	0.000000E+000
1	0.14137041	5.853178E-012	2.065318E-011	1	0.000000E+000
1	0.14148330	2.065318E-011	5.853178E-012	0	0.000000E+000
1	0.14153860	5.853178E-012	2.065318E-011	1	0.000000E+000
1	0.14172671	2.065318E-011	5.853178E-012	0	0.000000E+000
1	0.14193321	5.853178E-012	2.065318E-011	1	0.000000E+000
1	0.14195348	2.065318E-011	5.853178E-012	0	0.000000E+000
1	0.14203528	5.853178E-012	2.065318E-011	1	0.000000E+000
1	0.14212315	2.065318E-011	5.853178E-012	0	0.000000E+000
1	0.14217410	5.853178E-012	2.065318E-011	1	0.000000E+000
1	0.14296585	2.065318E-011	5.853178E-012	0	0.000000E+000
1	0.14310917	5.853178E-012	2.065318E-011	1	0.000000E+000
1	0.14326221	2.065318E-011	5.853178E-012	0	0.000000E+000
1	0.14327652	5.853178E-012	2.065318E-011	1	0.000000E+000
1	0.14337382	2.065318E-011	5.853178E-012	0	0.000000E+000
1	0.14340185	5.853178E-012	2.065318E-011	1	0.000000E+000
1	0.14449265	2.065318E-011	5.853178E-012	0	0.000000E+000
1	0.14455713	5.853178E-012	2.065318E-011	1	0.000000E+000
1	0.14467310	2.065318E-011	5.853178E-012	0	0.000000E+000
1	0.14468941	5.853178E-012	2.065318E-011	1	0.000000E+000
1	0.14516319	2.065318E-011	5.853178E-012	0	0.000000E+000
1	0.14520524	5.853178E-012	2.065318E-011	1	0.000000E+000
1	0.14566959	2.065318E-011	5.853178E-012	0	0.000000E+000
1	0.14578506	5.853178E-012	2.065318E-011	1	0.000000E+000
1	0.14607550	2.065318E-011	5.853178E-012	0	0.000000E+000
1	0.14609882	5.853178E-012	2.065318E-011	1	0.000000E+000
1	0.14685143	2.065318E-011	5.853178E-012	0	0.000000E+000
1	0.14686829	5.853178E-012	2.065318E-011	1	0.000000E+000
1	0.14823705	2.065318E-011	5.853178E-012	0	0.000000E+000
1	0.14827182	5.853178E-012	2.065318E-011	1	0.000000E+000
1	0.14851242	2.065318E-011	5.853178E-012	0	0.000000E+000
1	0.14853614	5.853178E-012	2.065318E-011	1	0.000000E+000
1	0.14859233	2.065318E-011	5.853178E-012	0	0.000000E+000
1	0.14861848	5.853178E-012	2.065318E-011	1	0.000000E+000
1	0.14873144	2.065318E-011	5.853178E-012	0	0.000000E+000
1	0.14875316	5.853178E-012	2.065318E-011	1	0.000000E+000
1	0.14963767	2.065318E-011	5.853178E-012	0	0.000000E+000
1	0.14966128	5.853178E-012	2.065318E-011	1	0.000000E+000
1	0.14973129	2.065318E-011	5.853178E-012	0	0.000000E+000
1	0.14990762	5.853178E-012	2.065318E-011	1	0.000000E+000
1	0.15003861	2.065318E-011	5.853178E-012	0	0.000000E+000
1	0.15007174	5.853178E-012	2.065318E-011	1	0.000000E+000
1	0.15024431	2.065318E-011	5.853178E-012	0	0.000000E+000
1	0.15026429	5.853178E-012	2.065318E-011	1	0.000000E+000
1	0.15091302	2.065318E-011	5.853178E-012	0	0.000000E+000
1	0.15094677	5.853178E-012	2.065318E-011	1	0.000000E+000
1	0.15171685	2.065318E-011	5.853178E-012	0	0.000000E+000
1	0.15229694	5.853178E-012	2.065318E-011	1	0.000000E+000
1	0.15262262	2.065318E-011	5.853178E-012	0	0.000000E+000
1	0.15263600	5.853178E-012	2.065318E-011	1	0.000000E+000
1	0.15280909	2.065318E-011	5.853178E-012	0	0.000000E+000
1	0.15323894	5.853178E-012	2.065318E-011	1	0.000000E+000
1	0.15358672	2.065318E-011	5.853178E-012	0	0.000000E+000
1	0.15362577	5.853178E-012	2.065318E-011	1	0.000000E+000
1	0.15363246	2.065318E-011	5.853178E-012	0	0.000000E+000
1	0.15371362	5.853178E-012	2.065318E-011	1	0.000000E+000
1	0.15397201	2.065318E-011	5.853178E-012	0	0.000000E+000
1	0.15398487	5.853178E-012	2.065318E-011	1	0.000000E+000
1	0.15411965	2.065318E-011	5.853178E-012	0	0.000000E+000
1	0.15414705	5.853178E-012	2.065318E-011	1	0.000000E+000
1	0.15434709	2.065318E-011	5.853178E-012	0	0.000000E+000
1	0.15436249	5.853178E-012	2.065318E-011	1	0.000000E+000
1	0.15482088	2.065318E-011	5.853178E-012	0	0.000000E+000
1	0.15487725	5.853178E-012	2.065318E-011	1	0.000000E+000
1	0.15512922	2.065318E-011	5.853178E-012	0	0.000000E+000
1	0.15515952	5.853178E-012	2.065318E-011	1	0.000000E+000
1	0.15585418	2.065318E-011	5.853178E-012	0	0.000000E+000
1	0.15588846	5.853178E-012	2.065318E-011	1	0.000000E+000
1	0.15611119	2.065318E-011	5.853178E-012	0	0.000000E+000
1	0.15630611	5.853178E-012	2.065318E-011	1	0.000000E+000
1	0.15682576	2.065318E-011	5.853178E-012	0	0.000000E+000
1	0.15686174	5.853178E-012	2.065318E-011	1	0.000000E+000
1	0.15710291	2.065318E-011	5.853178E-012	0	0.000000E+000
1	0.15712252	5.853178E-012	2.065318E-011	1	0.000000E+000
1	0.15775107	2.065318E-011	5.853178E-012	0	0.000000E+000
1	0.15777563	5.853178E-012	2.065318E-011	1	0.000000E+000
1	0.15783489	2.065318E-011	5.853178E-012	0	0.000000E+000
1	0.15810114	5.853178E-012	2.065318E-011	1	0.000000E+000
1	0.15816439	2.065318E-011	5.853178E-012	0	0.000000E+000
1	0.15817585	5.853178E-012	2.065318E-011	1	0.000000E+000
1	0.15830422	2.065318E-011	5.853178E-012	0	0.000000E+000
1	0.15832448	5.853178E-012	2.065318E-011	1	0.000000E+000
1	0.15855186	2.065318E-011	5.853178E-012	0	0.000000E+000
1	0.15857424	5.853178E-012	2.065318E-011	1	0.000000E+000
1	0.15965843	2.065318E-011	5.853178E-012	0	0.000000E+000
1	0.15968209	5.853178E-012	2.065318E-011	1	0.000000E+000
1	0.16023701	2.065318E-011	5.853178E-012	0	0.000000E+000
1	0.16026264	5.853178E-012	2.065318E-011	1	0.000000E+000
1	0.16049374	2.065318E-011	5.853178E-012	0	0.000000E+000
1	0.16049724	5.853178E-012	2.065318E-011	1	0.000000E+000
1	0.16093016	2.065318E-011	5.853178E-012	0	0.000000E+000
1	0.16099616	5.853178E-012	2.065318E-011	1	0.000000E+000
1	0.16219540	2.065318E-011	5.853178E-012	0	0.000000E+000
1	0.16222441	5.853178E-012	2.065318E-011	1	0.000000E+000
1	0.16246969	2.065318E-011	5.853178E-012	0	0.000000E+000
1	0.16249637	5.853178E-012	2.065318E-011	1	0.000000E+000
1	0.16296002	2.065318E-011	5.853178E-012	0	0.000000E+000
1	0.16298209	5.853178E-012	2.065318E-011	1	0.000000E+000
1	0.16306408	2.065318E-011	5.853178E-012	0	0.000000E+000
1	0.16328100	5.853178E-012	2.065318E-011	1	0.000000E+000
1	0.16362335	2.065318E-011	5.853178E-012	0	0.000000E+000
1	0.16364600	5.853178E-012	2.065318E-011	1	0.000000E+000
1	0.16381163	2.065318E-011	5.853178E-012	0	0.000000E+000
1	0.16397522	5.853178E-012	2.065318E-011	1	0.000000E+000
1	0.16470823	2.065318E-011	5.853178E-012	0	0.000000E+000
1	0.16471976	5.853178E-012	2.065318E-011	1	0.000000E+000
1	0.16572264	2.065318E-011	5.853178E-012	0	0.000000E+000
1	0.16578227	5.853178E-012	2.065318E-011	1	0.000000E+000
1	0.16584717	2.065318E-011	5.853178E-012	0	0.000000E+000
1	0.16622099	5.853178E-012	2.065318E-011	1	0.000000E+000
1	0.16645272	2.065318E-011	5.853178E-012	0	0.000000E+000
1	0.16661700	5.853178E-012	2.065318E-011	1	0.000000E+000
1	0.16671439	2.065318E-011	5.853178E-012	0	0.000000E+000
1	0.16672548	5.853178E-012	2.065318E-011	1	0.000000E+000
1	0.16684501	2.065318E-011	5.853178E-012	0	0.000000E+000
1	0.16685523	5.853178E-012	2.065318E-011	1	0.000000E+000
1	0.16705617	2.065318E-011	5.853178E-012	0	0.000000E+000
1	0.16707546	5.853178E-012	2.065318E-011	1	0.000000E+000
1	0.16712410	2.065318E-011	5.853178E-012	0	0.000000E+000
1	0.16791896	5.853178E-012	2.065318E-011	1	0.000000E+000
1	0.16897269	2.065318E-011	5.853178E-012	0	0.000000E+000
1	0.16903796	5.853178E-012	2.065318E-011	1	0.000000E+000
1	0.16937442	2.065318E-011	5.853178E-012	0	0.000000E+000
1	0.16939940	5.853178E-012	2.065318E-011	1	0.000000E+000
1	0.16948967	2.065318E-011	5.853178E-012	0	0.000000E+000
1	0.17055740	5.853178E-012	2.065318E-011	1	0.000000E+000
1	0.17128831	2.065318E-011	5.853178E-012	0	0.000000E+000
1	0.17129072	5.853178E-012	2.065318E-011	1	0.000000E+000
1	0.17133676	2.065318E-011	5.853178E-012	0	0.000000E+000
1	0.17134299	5.853178E-012	2.065318E-011	1	0.000000E+000
1	0.17191415	2.065318E-011	5.853178E-012	0	0.000000E+000
1	0.17232281	5.853178E-012	2.065318E-011	1	0.000000E+000
1	0.17344173	2.065318E-011	5.853178E-012	0	0.000000E+000
1	0.17347377	5.853178E-012	2.065318E-011	1	0.000000E+000
1	0.17356564	2.065318E-011	5.853178E-012	0	0.000000E+000
1	0.17357412	5.853178E-012	2.065318E-011	1	0.000000E+000
1	0.17514101	2.065318E-011	5.853178E-012	0	0.000000E+000
1	0.17565709	5.853178E-012	2.065318E-011	1	0.000000E+000
1	0.17570971	2.065318E-011	5.853178E-012	0	0.000000E+000
1	0.17573571	5.853178E-012	2.065318E-011	1	0.000000E+000
1	0.17588077	2.065318E-011	5.853178E-012	0	0.000000E+000
1	0.17636179	5.853178E-012	2.065318E-011	1	0.000000E+000
1	0.17642512	2.065318E-011	5.853178E-012	0	0.000000E+000
1	0.17643648	5.853178E-012	2.065318E-011	1	0.000000E+000
1	0.17716136	2.065318E-011	5.853178E-012	0	0.000000E+000
1	0.17718249	5.853178E-012	2.065318E-011	1	0.000000E+000
1	0.17726979	2.065318E-011	5.853178E-012	0	0.000000E+000
1	0.17728374	5.853178E-012	2.065318E-011	1	0.000000E+000
1	0.17745717	2.065318E-011	5.853178E-012	0	0.000000E+000
1	0.17748720	5.853178E-012	2.065318E-011	1	0.000000E+000
1	0.17800098	2.065318E-011	5.853178E-012	0	0.000000E+000
1	0.17820713	5.853178E-012	2.065318E-011	1	0.000000E+000
1	0.17846703	2.065318E-011	5.853178E-012	0	0.000000E+000
1	0.17851304	5.853178E-012	2.065318E-011	1	0.000000E+000
1	0.17961912	2.065318E-011	5.853178E-012	0	0.000000E+000
1	0.17963861	5.853178E-012	2.065318E-011	1	0.000000E+000
1	0.17996369	2.065318E-011	5.853178E-012	0	0.000000E+000
1	0.18002459	5.853178E-012	2.065318E-011	1	0.000000E+000
1	0.18026158	2.065318E-011	5.853178E-012	0	0.000000E+000
1	0.18030931	5.853178E-012	2.065318E-011	1	0.000000E+000
1	0.18057341	2.065318E-011	5.853178E-012	0	0.000000E+000
1	0.18058990	5.853178E-012	2.065318E-011	1	0.000000E+000
1	0.18077346	2.065318E-011	5.853178E-012	0	0.000000E+000
1	0.18104647	5.853178E-012	2.065318E-011	1	0.000000E+000
1	0.18138892	2.065318E-011	5.853178E-012	0	0.000000E+000
1	0.18140276	5.853178E-012	2.065318E-011	1	0.000000E+000
1	0.18174589	2.065318E-011	5.853178E-012	0	0.000000E+000
1	0.18177486	5.853178E-012	2.065318E-011	1	0.000000E+000
1	0.18218852	2.065318E-011	5.853178E-012	0	0.000000E+000
1	0.18222018	5.853178E-012	2.065318E-011	1	0.000000E+000
1	0.18264839	2.065318E-011	5.853178E-012	0	0.000000E+000
1	0.18266400	5.853178E-012	2.065318E-011	1	0.000000E+000
1	0.18430537	2.065318E-011	5.853178E-012	0	0.000000E+000
1	0.18431706	5.853178E-012	2.065318E-011	1	0.000000E+000
1	0.18467534	2.065318E-011	5.853178E-012	0	0.000000E+000
1	0.18473118	5.853178E-012	2.065318E-011	1	0.000000E+000
1	0.18477997	2.065318E-011	5.853178E-012	0	0.000000E+000
1	0.18478784	5.853178E-012	2.065318E-011	1	0.000000E+000
1	0.18543073	2.065318E-011	5.853178E-012	0	0.000000E+000
1	0.18543857	5.853178E-012	2.065318E-011	1	0.000000E+000
1	0.18564017	2.065318E-011	5.853178E-012	0	0.000000E+000
1	0.18564539	5.853178E-012	2.065318E-011	1	0.000000E+000
1	0.18576364	2.065318E-011	5.853178E-012	0	0.000000E+000
1	0.18578276	5.853178E-012	2.065318E-011	1	0.000000E+000
1	0.18620886	2.065318E-011	5.853178E-012	0	0.000000E+000
1	0.18640909	5.853178E-012	2.065318E-011	1	0.000000E+000
1	0.18671061	2.065318E-011	5.853178E-012	0	0.000000E+000
1	0.18674275	5.853178E-012	2.065318E-011	1	0.000000E+000
1	0.18686107	2.065318E-011	5.853178E-012	0	0.000000E+000
1	0.18690654	5.853178E-012	2.065318E-011	1	0.000000E+000
1	0.18705883	2.065318E-011	5.853178E-012	0	0.000000E+000
1	0.18738898	5.853178E-012	2.065318E-011	1	0.000000E+000
1	0.18770435	2.065318E-011	5.853178E-012	0	0.000000E+000
1	0.18773835	5.853178E-012	2.065318E-011	1	0.000000E+000
1	0.18791215	2.065318E-011	5.853178E-012	0	0.000000E+000
1	0.18792627	5.853178E-012	2.065318E-011	1	0.000000E+000
1	0.18798936	2.065318E-011	5.853178E-012	0	0.000000E+000
1	0.18800542	5.853178E-012	2.065318E-011	1	0.000000E+000
1	0.18874077	2.065318E-011	5.853178E-012	0	0.000000E+000
1	0.18876471	5.853178E-012	2.065318E-011	1	0.000000E+000
1	0.19020022	2.065318E-011	5.853178E-012	0	0.000000E+000
1	0.19023093	5.853178E-012	2.065318E-011	1	0.000000E+000
1	0.19074371	2.065318E-011	5.853178E-012	0	0.000000E+000
1	0.19075753	5.853178E-012	2.065318E-011	1	0.000000E+000
1	0.19088830	2.065318E-011	5.853178E-012	0	0.000000E+000
1	0.19104548	5.853178E-012	2.065318E-011	1	0.000000E+000
1	0.19193813	2.065318E-011	5.853178E-012	0	0.000000E+000
1	0.19195609	5.853178E-012	2.065318E-011	1	0.000000E+000
1	0.19280181	2.065318E-011	5.853178E-012	0	0.000000E+000
1	0.19328804	5.853178E-012	2.065318E-011	1	0.000000E+000
1	0.19342612	2.065318E-011	5.853178E-012	0	0.000000E+000
1	0.19343685	5.853178E-012	2.065318E-011	1	0.000000E+000
1	0.19350014	2.065318E-011	5.853178E-012	0	0.000000E+000
1	0.19351423	5.853178E-012	2.065318E-011	1	0.000000E+000
1	0.19366913	2.065318E-011	5.853178E-012	0	0.000000E+000
1	0.19369425	5.853178E-012	2.065318E-011	1	0.000000E+000
1	0.19406186	2.065318E-011	5.853178E-012	0	0.000000E+000
1	0.19408061	5.853178E-012	2.065318E-011	1	0.000000E+000
1	0.19414627	2.065318E-011	5.853178E-012	0	0.000000E+000
1	0.19418792	5.853178E-012	2.065318E-011	1	0.000000E+000
1	0.19445627	2.065318E-011	5.853178E-012	0	0.000000E+000
1	0.19449362	5.853178E-012	2.065318E-011	1	0.000000E+000
1	0.19485415	2.065318E-011	5.853178E-012	0	0.000000E+000
1	0.19520285	5.853178E-012	2.065318E-011	1	0.000000E+000
1	0.19533237	2.065318E-011	5.853178E-012	0	0.000000E+000
1	0.19535879	5.853178E-012	2.065318E-011	1	0.000000E+000
1	0.19566890	2.065318E-011	5.853178E-012	0	0.000000E+000
1	0.19612196	5.853178E-012	2.065318E-011	1	0.000000E+000
1	0.19667079	2.065318E-011	5.853178E-012	0	0.000000E+000
1	0.19670989	5.853178E-012	2.065318E-011	1	0.000000E+000
1	0.19721581	2.065318E-011	5.853178E-012	0	0.000000E+000
1	0.19756573	5.853178E-012	2.065318E-011	1	0.000000E+000
1	0.19785144	2.065318E-011	5.853178E-012	0	0.000000E+000
1	0.19787612	5.853178E-012	2.065318E-011	1	0.000000E+000
1	0.19821719	2.065318E-011	5.853178E-012	0	0.000000E+000
1	0.19834973	5.853178E-012	2.065318E-011	1	0.000000E+000
1	0.19999962	2.065318E-011	5.853178E-012	0	0.000000E+000
1	0.20001126	5.853178E-012	2.065318E-011	1	0.000000E+000
1	0.20106538	2.065318E-011	5.853178E-012	0	0.000000E+000
1	0.20109301	5.853178E-012	2.065318E-011	1	0.000000E+000
1	0.20171627	2.065318E-011	5.853178E-012	0	0.000000E+000
1	0.20172871	5.853178E-012	2.065318E-011	1	0.000000E+000
1	0.20199937	2.065318E-011	5.853178E-012	0	0.000000E+000
1	0.20206506	5.853178E-012	2.065318E-011	1	0.000000E+000
1	0.20217956	2.065318E-011	5.853178E-012	0	0.000000E+000
1	0.20219067	5.853178E-012	2.065318E-011	1	0.000000E+000
1	0.20221739	2.065318E-011	5.853178E-012	0	0.000000E+000
1	0.20248789	5.853178E-012	2.065318E-011	1	0.000000E+000
1	0.20290319	2.065318E-011	5.853178E-012	0	0.000000E+000
1	0.20291626	5.853178E-012	2.065318E-011	1	0.000000E+000
1	0.20298583	2.065318E-011	5.853178E-012	0	0.000000E+000
1	0.20354482	5.853178E-012	2.065318E-011	1	0.000000E+000
1	0.20384500	2.065318E-011	5.853178E-012	0	0.000000E+000
1	0.20416684	5.853178E-012	2.065318E-011	1	0.000000E+000
1	0.20419021	2.065318E-011	5.853178E-012	0	0.000000E+000
1	0.20420415	5.853178E-012	2.065318E-011	1	0.000000E+000
1	0.20422405	2.065318E-011	5.853178E-012	0	0.000000E+000
1	0.20423686	5.853178E-012	2.065318E-011	1	0.000000E+000
1	0.20438311	2.065318E-011	5.853178E-012	0	0.000000E+000
1	0.20442188	5.853178E-012	2.065318E-011	1	0.000000E+000
1	0.20469934	2.065318E-011	5.853178E-012	0	0.000000E+000
1	0.20471829	5.853178E-012	2.065318E-011	1	0.000000E+000
1	0.20481668	2.065318E-011	5.853178E-012	0	0.000000E+000
1	0.20486645	5.853178E-012	2.065318E-011	1	0.000000E+000
1	0.20551851	2.065318E-011	5.853178E-012	0	0.000000E+000
1	0.20555142	5.853178E-012	2.065318E-011	1	0.000000E+000
1	0.20641888	2.065318E-011	5.853178E-012	0	0.000000E+000
1	0.20644609	5.853178E-012	2.065318E-011	1	0.000000E+000
1	0.20727537	2.065318E-011	5.853178E-012	0	0.000000E+000
1	0.20730762	5.853178E-012	2.065318E-011	1	0.000000E+000
1	0.20783038	2.065318E-011	5.853178E-012	0	0.000000E+000
1	0.20783545	5.853178E-012	2.065318E-011	1	0.000000E+000
1	0.20786238	2.065318E-011	5.853178E-012	0	0.000000E+000
1	0.20789356	5.853178E-012	2.065318E-011	1	0.000000E+000
1	0.20852294	2.065318E-011	5.853178E-012	0	0.000000E+000
1	0.20853749	5.853178E-012	2.065318E-011	1	0.000000E+000
1	0.20884900	2.065318E-011	5.853178E-012	0	0.000000E+000
1	0.20899760	5.853178E-012	2.065318E-011	1	0.000000E+000
1	0.20977094	2.065318E-011	5.853178E-012	0	0.000000E+000
1	0.20994556	5.853178E-012	2.065318E-011	1	0.000000E+000
1	0.21159525	2.065318E-011	5.853178E-012	0	0.000000E+000
1	0.21161663	5.853178E-012	2.065318E-011	1	0.000000E+000
1	0.21228347	2.065318E-011	5.853178E-012	0	0.000000E+000
1	0.21234346	5.853178E-012	2.065318E-011	1	0.000000E+000
1	0.21297285	2.065318E-011	5.853178E-012	0	0.000000E+000
1	0.21300798	5.853178E-012	2.065318E-011	1	0.000000E+000
1	0.21413119	2.065318E-011	5.853178E-012	0	0.000000E+000
1	0.21415100	5.853178E-012	2.065318E-011	1	0.000000E+000
1	0.21417958	2.065318E-011	5.853178E-012	0	0.000000E+000
1	0.21421772	5.853178E-012	2.065318E-011	1	0.000000E+000
1	0.21491794	2.065318E-011	5.853178E-012	0	0.000000E+000
1	0.21517294	5.853178E-012	2.065318E-011	1	0.000000E+000
1	0.21540114	2.065318E-011	5.853178E-012	0	0.000000E+000
1	0.21543821	5.853178E-012	2.065318E-011	1	0.000000E+000
1	0.21564207	2.065318E-011	5.853178E-012	0	0.000000E+000
1	0.21569190	5.853178E-012	2.065318E-011	1	0.000000E+000
1	0.21591151	2.065318E-011	5.853178E-012	0	0.000000E+000
1	0.21594788	5.853178E-012	2.065318E-011	1	0.000000E+000
1	0.21610733	2.065318E-011	5.853178E-012	0	0.000000E+000
1	0.21612066	5.853178E-012	2.065318E-011	1	0.000000E+000
1	0.21682935	2.065318E-011	5.853178E-012	0	0.000000E+000
1	0.21685442	5.853178E-012	2.065318E-011	1	0.000000E+000
1	0.21727511	2.065318E-011	5.853178E-012	0	0.000000E+000
1	0.21729923	5.853178E-012	2.065318E-011	1	0.000000E+000
1	0.21782195	2.065318E-011	5.853178E-012	0	0.000000E+000
1	0.21783393	5.853178E-012	2.065318E-011	1	0.000000E+000
1	0.21851800	2.065318E-011	5.853178E-012	0	0.000000E+000
1	0.21852673	5.853178E-012	2.065318E-011	1	0.000000E+000
1	0.21857731	2.065318E-011	5.853178E-012	0	0.000000E+000
1	0.21861675	5.853178E-012	2.065318E-011	1	0.000000E+000
1	0.21870231	2.065318E-011	5.853178E-012	0	0.000000E+000
1	0.21872891	5.853178E-012	2.065318E-011	1	0.000000E+000
1	0.21901701	2.065318E-011	5.853178E-012	0	0.000000E+000
1	0.21904986	5.853178E-012	2.065318E-011	1	0.000000E+000
1	0.21992311	2.065318E-011	5.853178E-012	0	0.000000E+000
1	0.21992676	5.853178E-012	2.065318E-011	1	0.000000E+000
1	0.22061046	2.065318E-011	5.853178E-012	0	0.000000E+000
1	0.22062426	5.853178E-012	2.065318E-011	1	0.000000E+000
1	0.22085195	2.065318E-011	5.853178E-012	0	0.000000E+000
1	0.22196296	5.853178E-012	2.065318E-011	1	0.000000E+000
1	0.22207743	2.065318E-011	5.853178E-012	0	0.000000E+000
1	0.22218534	5.853178E-012	2.065318E-011	1	0.000000E+000
1	0.22248946	2.065318E-011	5.853178E-012	0	0.000000E+000
1	0.22256532	5.853178E-012	2.065318E-011	1	0.000000E+000
1	0.22272285	2.065318E-011	5.853178E-012	0	0.000000E+000
1	0.22275017	5.853178E-012	2.065318E-011	1	0.000000E+000
1	0.22299240	2.065318E-011	5.853178E-012	0	0.000000E+000
1	0.22302881	5.853178E-012	2.065318E-011	1	0.000000E+000
1	0.22303980	2.065318E-011	5.853178E-012	0	0.000000E+000
1	0.22307011	5.853178E-012	2.065318E-011	1	0.000000E+000
1	0.22323508	2.065318E-011	5.853178E-012	0	0.000000E+000
1	0.22334282	5.853178E-012	2.065318E-011	1	0.000000E+000
1	0.22341456	2.065318E-011	5.853178E-012	0	0.000000E+000
1	0.22495263	5.853178E-012	2.065318E-011	1	0.000000E+000
1	0.22528866	2.065318E-011	5.853178E-012	0	0.000000E+000
1	0.22532108	5.853178E-012	2.065318E-011	1	0.000000E+000
1	0.22553692	2.065318E-011	5.853178E-012	0	0.000000E+000
1	0.22556704	5.853178E-012	2.065318E-011	1	0.000000E+000
1	0.22573910	2.065318E-011	5.853178E-012	0	0.000000E+000
1	0.22580209	5.853178E-012	2.065318E-011	1	0.000000E+000
1	0.22600880	2.065318E-011	5.853178E-012	0	0.000000E+000
1	0.22654069	5.853178E-012	2.065318E-011	1	0.000000E+000
1	0.22675171	2.065318E-011	5.853178E-012	0	0.000000E+000
1	0.22689543	5.853178E-012	2.065318E-011	1	0.000000E+000
1	0.22739940	2.065318E-011	5.853178E-012	0	0.000000E+000
1	0.22743457	5.853178E-012	2.065318E-011	1	0.000000E+000
1	0.22749213	2.065318E-011	5.853178E-012	0	0.000000E+000
1	0.22760265	5.853178E-012	2.065318E-011	1	0.000000E+000
1	0.22771049	2.065318E-011	5.853178E-012	0	0.000000E+000
1	0.22775110	5.853178E-012	2.065318E-011	1	0.000000E+000
1	0.22900652	2.065318E-011	5.853178E-012	0	0.000000E+000
1	0.22906954	5.853178E-012	2.065318E-011	1	0.000000E+000
1	0.22914554	2.065318E-011	5.853178E-012	0	0.000000E+000
1	0.22915900	5.853178E-012	2.065318E-011	1	0.000000E+000
1	0.22934312	2.065318E-011	5.853178E-012	0	0.000000E+000
1	0.22943433	5.853178E-012	2.065318E-011	1	0.000000E+000
1	0.22964162	2.065318E-011	5.853178E-012	0	0.000000E+000
1	0.22964750	5.853178E-012	2.065318E-011	1	0.000000E+000
1	0.23027048	2.065318E-011	5.853178E-012	0	0.000000E+000
1	0.23029554	5.853178E-012	2.065318E-011	1	0.000000E+000
1	0.23209105	2.065318E-011	5.853178E-012	0	0.000000E+000
1	0.23255104	5.853178E-012	2.065318E-011	1	0.000000E+000
1	0.23305099	2.065318E-011	5.853178E-012	0	0.000000E+000
1	0.23306766	5.853178E-012	2.065318E-011	1	0.000000E+000
1	0.23346138	2.065318E-011	5.853178E-012	0	0.000000E+000
1	0.23346556	5.853178E-012	2.065318E-011	1	0.000000E+000
1	0.23393930	2.065318E-011	5.853178E-012	0	0.000000E+000
1	0.23394167	5.853178E-012	2.065318E-011	1	0.000000E+000
1	0.23396867	2.065318E-011	5.853178E-012	0	0.000000E+000
1	0.23399431	5.853178E-012	2.065318E-011	1	0.000000E+000
1	0.23452787	2.065318E-011	5.853178E-012	0	0.000000E+000
1	0.23516397	5.853178E-012	2.065318E-011	1	0.000000E+000
1	0.23519136	2.065318E-011	5.853178E-012	0	0.000000E+000
1	0.23520825	5.853178E-012	2.065318E-011	1	0.000000E+000
1	0.23526245	2.065318E-011	5.853178E-012	0	0.000000E+000
1	0.23526959	5.853178E-012	2.065318E-011	1	0.000000E+000
1	0.23535306	2.065318E-011	5.853178E-012	0	0.000000E+000
1	0.23536729	5.853178E-012	2.065318E-011	1	0.000000E+000
1	0.23625678	2.065318E-011	5.853178E-012	0	0.000000E+000
1	0.23628712	5.853178E-012	2.065318E-011	1	0.000000E+000
1	0.23637917	2.065318E-011	5.853178E-012	0	0.000000E+000
1	0.23662945	5.853178E-012	2.065318E-011	1	0.000000E+000
1	0.23703753	2.065318E-011	5.853178E-012	0	0.000000E+000
1	0.23706454	5.853178E-012	2.065318E-011	1	0.000000E+000
1	0.23734779	2.065318E-011	5.853178E-012	0	0.000000E+000
1	0.23738587	5.853178E-012	2.065318E-011	1	0.000000E+000
1	0.23769945	2.065318E-011	5.853178E-012	0	0.000000E+000
1	0.23898269	5.853178E-012	2.065318E-011	1	0.000000E+000
1	0.23911687	2.065318E-011	5.853178E-012	0	0.000000E+000
1	0.23914339	5.853178E-012	2.065318E-011	1	0.000000E+000
1	0.24052383	2.065318E-011	5.853178E-012	0	0.000000E+000
1	0.24063531	5.853178E-012	2.065318E-011	1	0.000000E+000
1	0.24217009	2.065318E-011	5.853178E-012	0	0.000000E+000
1	0.24219460	5.853178E-012	2.065318E-011	1	0.000000E+000
1	0.24303521	2.065318E-011	5.853178E-012	0	0.000000E+000
1	0.24332976	5.853178E-012	2.065318E-011	1	0.000000E+000
1	0.24341441	2.065318E-011	5.853178E-012	0	0.000000E+000
1	0.24344337	5.853178E-012	2.065318E-011	1	0.000000E+000
1	0.24396487	2.065318E-011	5.853178E-012	0	0.000000E+000
1	0.24398689	5.853178E-012	2.065318E-011	1	0.000000E+000
1	0.24424537	2.065318E-011	5.853178E-012	0	0.000000E+000
1	0.24425005	5.853178E-012	2.065318E-011	1	0.000000E+000
1	0.24488370	2.065318E-011	5.853178E-012	0	0.000000E+000
1	0.24556034	5.853178E-012	2.065318E-011	1	0.000000E+000
1	0.24562588	2.065318E-011	5.853178E-012	0	0.000000E+000
1	0.24563243	5.853178E-012	2.065318E-011	1	0.000000E+000
1	0.24607417	2.065318E-011	5.853178E-012	0	0.000000E+000
1	0.24608204	5.853178E-012	2.065318E-011	1	0.000000E+000
1	0.24611376	2.065318E-011	5.853178E-012	0	0.000000E+000
1	0.24672443	5.853178E-012	2.065318E-011	1	0.000000E+000
1	0.24717295	2.065318E-011	5.853178E-012	0	0.000000E+000
1	0.24764744	5.853178E-012	2.065318E-011	1	0.000000E+000
1	0.24768242	2.065318E-011	5.853178E-012	0	0.000000E+000
1	0.24771586	5.853178E-012	2.065318E-011	1	0.000000E+000
1	0.24786843	2.065318E-011	5.853178E-012	0	0.000000E+000
1	0.24792448	5.853178E-012	2.065318E-011	1	0.000000E+000
1	0.24821603	2.065318E-011	5.853178E-012	0	0.000000E+000
1	0.24823997	5.853178E-012	2.065318E-011	1	0.000000E+000
1	0.24828710	2.065318E-011	5.853178E-012	0	0.000000E+000
1	0.24840055	5.853178E-012	2.065318E-011	1	0.000000E+000
1	0.24849787	2.065318E-011	5.853178E-012	0	0.000000E+000
1	0.24855257	5.853178E-012	2.065318E-011	1	0.000000E+000
1	0.24875452	2.065318E-011	5.853178E-012	0	0.000000E+000
1	0.24878419	5.853178E-012	2.065318E-011	1	0.000000E+000
1	0.24900645	2.065318E-011	5.853178E-012	0	0.000000E+000
1	0.24902027	5.853178E-012	2.065318E-011	1	0.000000E+000
1	0.24909505	2.065318E-011	5.853178E-012	0	0.000000E+000
1	0.24911750	5.853178E-012	2.065318E-011	1	0.000000E+000
1	0.24931038	2.065318E-011	5.853178E-012	0	0.000000E+000
1	0.24949972	5.853178E-012	2.065318E-011	1	0.000000E+000
1	0.24950486	2.065318E-011	5.853178E-012	0	0.000000E+000
1	0.24952879	5.853178E-012	2.065318E-011	1	0.000000E+000
1	0.24965702	2.065318E-011	5.853178E-012	0	0.000000E+000
1	0.24967476	5.853178E-012	2.065318E-011	1	0.000000E+000
1	0.25048936	2.065318E-011	5.853178E-012	0	0.000000E+000
1	0.25051704	5.853178E-012	2.065318E-011	1	0.000000E+000
1	0.25097934	2.065318E-011	5.853178E-012	0	0.000000E+000
1	0.25099158	5.853178E-012	2.065318E-011	1	0.000000E+000
1	0.25213859	2.065318E-011	5.853178E-012	0	0.000000E+000
1	0.25218598	5.853178E-012	2.065318E-011	1	0.000000E+000
1	0.25234829	2.065318E-011	5.853178E-012	0	0.000000E+000
1	0.25239219	5.853178E-012	2.065318E-011	1	0.000000E+000
1	0.25284660	2.065318E-011	5.853178E-012	0	0.000000E+000
1	0.25285590	5.853178E-012	2.065318E-011	1	0.000000E+000
1	0.25302315	2.065318E-011	5.853178E-012	0	0.000000E+000
1	0.25303655	5.853178E-012	2.065318E-011	1	0.000000E+000
1	0.25320915	2.065318E-011	5.853178E-012	0	0.000000E+000
1	0.25405478	5.853178E-012	2.065318E-011	1	0.000000E+000
1	0.25445448	2.065318E-011	5.853178E-012	0	0.000000E+000
1	0.25487553	5.853178E-012	2.065318E-011	1	0.000000E+000
1	0.25489564	2.065318E-011	5.853178E-012	0	0.000000E+000
1	0.25503550	5.853178E-012	2.065318E-011	1	0.000000E+000
1	0.25609919	2.065318E-011	5.853178E-012	0	0.000000E+000
1	0.25612665	5.853178E-012	2.065318E-011	1	0.000000E+000
1	0.25669236	2.065318E-011	5.853178E-012	0	0.000000E+000
1	0.25682847	5.853178E-012	2.065318E-011	1	0.000000E+000
1	0.25734571	2.065318E-011	5.853178E-012	0	0.000000E+000
1	0.25738338	5.853178E-012	2.065318E-011	1	0.000000E+000
1	0.25804520	2.065318E-011	5.853178E-012	0	0.000000E+000
1	0.25807667	5.853178E-012	2.065318E-011	1	0.000000E+000
1	0.25877403	2.065318E-011	5.853178E-012	0	0.000000E+000
1	0.25879029	5.853178E-012	2.065318E-011	1	0.000000E+000
1	0.25988906	2.065318E-011	5.853178E-012	0	0.000000E+000
1	0.25989651	5.853178E-012	2.065318E-011	1	0.000000E+000
1	0.26006700	2.065318E-011	5.853178E-012	0	0.000000E+000
1	0.26008982	5.853178E-012	2.065318E-011	1	0.000000E+000
1	0.26013166	2.065318E-011	5.853178E-012	0	0.000000E+000
1	0.26046843	5.853178E-012	2.065318E-011	1	0.000000E+000
1	0.26057826	2.065318E-011	5.853178E-012	0	0.000000E+000
1	0.26063281	5.853178E-012	2.065318E-011	1	0.000000E+000
1	0.26087427	2.065318E-011	5.853178E-012	0	0.000000E+000
1	0.26103383	5.853178E-012	2.065318E-011	1	0.000000E+000
1	0.26118436	2.065318E-011	5.853178E-012	0	0.000000E+000
1	0.26126045	5.853178E-012	2.065318E-011	1	0.000000E+000
1	0.26138665	2.065318E-011	5.853178E-012	0	0.000000E+000
1	0.26140728	5.853178E-012	2.065318E-011	1	0.000000E+000
1	0.26155406	2.065318E-011	5.853178E-012	0	0.000000E+000
1	0.26157770	5.853178E-012	2.065318E-011	1	0.000000E+000
1	0.26165337	2.065318E-011	5.853178E-012	0	0.000000E+000
1	0.26167908	5.853178E-012	2.065318E-011	1	0.000000E+000
1	0.26173066	2.065318E-011	5.853178E-012	0	0.000000E+000
1	0.26176124	5.853178E-012	2.065318E-011	1	0.000000E+000
1	0.26237361	2.065318E-011	5.853178E-012	0	0.000000E+000
1	0.26241606	5.853178E-012	2.065318E-011	1	0.000000E+000
1	0.26262606	2.065318E-011	5.853178E-012	0	0.000000E+000
1	0.26263435	5.853178E-012	2.065318E-011	1	0.000000E+000
1	0.26282045	2.065318E-011	5.853178E-012	0	0.000000E+000
1	0.26284782	5.853178E-012	2.065318E-011	1	0.000000E+000
1	0.26290418	2.065318E-011	5.853178E-012	0	0.000000E+000
1	0.26291267	5.853178E-012	2.065318E-011	1	0.000000E+000
1	0.26300037	2.065318E-011	5.853178E-012	0	0.000000E+000
1	0.26310903	5.853178E-012	2.065318E-011	1	0.000000E+000
1	0.26333222	2.065318E-011	5.853178E-012	0	0.000000E+000
1	0.26335168	5.853178E-012	2.065318E-011	1	0.000000E+000
1	0.26357863	2.065318E-011	5.853178E-012	0	0.000000E+000
1	0.26359279	5.853178E-012	2.065318E-011	1	0.000000E+000
1	0.26378103	2.065318E-011	5.853178E-012	0	0.000000E+000
1	0.26381495	5.853178E-012	2.065318E-011	1	0.000000E+000
1	0.26416118	2.065318E-011	5.853178E-012	0	0.000000E+000
1	0.26419260	5.853178E-012	2.065318E-011	1	0.000000E+000
1	0.26492358	2.065318E-011	5.853178E-012	0	0.000000E+000
1	0.26494240	5.853178E-012	2.065318E-011	1	0.000000E+000
1	0.26524137	2.065318E-011	5.853178E-012	0	0.000000E+000
1	0.26527948	5.853178E-012	2.065318E-011	1	0.000000E+000
1	0.26530247	2.065318E-011	5.853178E-012	0	0.000000E+000
1	0.26532159	5.853178E-012	2.065318E-011	1	0.000000E+000
1	0.26561166	2.065318E-011	5.853178E-012	0	0.000000E+000
1	0.26565172	5.853178E-012	2.065318E-011	1	0.000000E+000
1	0.26583988	2.065318E-011	5.853178E-012	0	0.000000E+000
1	0.26584122	5.853178E-012	2.065318E-011	1	0.000000E+000
1	0.26629727	2.065318E-011	5.853178E-012	0	0.000000E+000
1	0.26672226	5.853178E-012	2.065318E-011	1	0.000000E+000
1	0.26747968	2.065318E-011	5.853178E-012	0	0.000000E+000
1	0.26752226	5.853178E-012	2.065318E-011	1	0.000000E+000
1	0.26768359	2.065318E-011	5.853178E-012	0	0.000000E+000
1	0.26792937	5.853178E-012	2.065318E-011	1	0.000000E+000
1	0.26832583	2.065318E-011	5.853178E-012	0	0.000000E+000
1	0.26851740	5.853178E-012	2.065318E-011	1	0.000000E+000
1	0.26857341	2.065318E-011	5.853178E-012	0	0.000000E+000
1	0.26859855	5.853178E-012	2.065318E-011	1	0.000000E+000
1	0.26903534	2.065318E-011	5.853178E-012	0	0.000000E+000
1	0.26917294	5.853178E-012	2.065318E-011	1	0.000000E+000
1	0.26938041	2.065318E-011	5.853178E-012	0	0.000000E+000
1	0.26941693	5.853178E-012	2.065318E-011	1	0.000000E+000
1	0.27001309	2.065318E-011	5.853178E-012	0	0.000000E+000
1	0.27003051	5.853178E-012	2.065318E-011	1	0.000000E+000
1	0.27012684	2.065318E-011	5.853178E-012	0	0.000000E+000
1	0.27014075	5.853178E-012	2.065318E-011	1	0.000000E+000
1	0.27079810	2.065318E-011	5.853178E-012	0	0.000000E+000
1	0.27081406	5.853178E-012	2.065318E-011	1	0.000000E+000
1	0.27086271	2.065318E-011	5.853178E-012	0	0.000000E+000
1	0.27090361	5.853178E-012	2.065318E-011	1	0.000000E+000
1	0.27116885	2.065318E-011	5.853178E-012	0	0.000000E+000
1	0.27240509	5.853178E-012	2.065318E-011	1	0.000000E+000
1	0.27348513	2.065318E-011	5.853178E-012	0	0.000000E+000
1	0.27350020	5.853178E-012	2.065318E-011	1	0.000000E+000
1	0.27369753	2.065318E-011	5.853178E-012	0	0.000000E+000
1	0.27383237	5.853178E-012	2.065318E-011	1	0.000000E+000
1	0.27402824	2.065318E-011	5.853178E-012	0	0.000000E+000
1	0.27404679	5.853178E-012	2.065318E-011	1	0.000000E+000
1	0.27424457	2.065318E-011	5.853178E-012	0	0.000000E+000
1	0.27425058	5.853178E-012	2.065318E-011	1	0.000000E+000
1	0.27467527	2.065318E-011	5.853178E-012	0	0.000000E+000
1	0.27468985	5.853178E-012	2.065318E-011	1	0.000000E+000
1	0.27475970	2.065318E-011	5.853178E-012	0	0.000000E+000
1	0.27479612	5.853178E-012	2.065318E-011	1	0.000000E+000
1	0.27498070	2.065318E-011	5.853178E-012	0	0.000000E+000
1	0.27515160	5.853178E-012	2.065318E-011	1	0.000000E+000
1	0.27530833	2.065318E-011	5.853178E-012	0	0.000000E+000
1	0.27539760	5.853178E-012	2.065318E-011	1	0.000000E+000
1	0.27541911	2.065318E-011	5.853178E-012	0	0.000000E+000
1	0.27560267	5.853178E-012	2.065318E-011	1	0.000000E+000
1	0.27574627	2.065318E-011	5.853178E-012	0	0.000000E+000
1	0.27578753	5.853178E-012	2.065318E-011	1	0.000000E+000
1	0.27650576	2.065318E-011	5.853178E-012	0	0.000000E+000
1	0.27652190	5.853178E-012	2.065318E-011	1	0.000000E+000
1	0.27695618	2.065318E-011	5.853178E-012	0	0.000000E+000
1	0.27733887	5.853178E-012	2.065318E-011	1	0.000000E+000
1	0.27751950	2.065318E-011	5.853178E-012	0	0.000000E+000
1	0.27773850	5.853178E-012	2.065318E-011	1	0.000000E+000
1	0.27803958	2.065318E-011	5.853178E-012	0	0.000000E+000
1	0.27806100	5.853178E-012	2.065318E-011	1	0.000000E+000
1	0.27844051	2.065318E-011	5.853178E-012	0	0.000000E+000
1	0.27856231	5.853178E-012	2.065318E-011	1	0.000000E+000
1	0.27958899	2.065318E-011	5.853178E-012	0	0.000000E+000
1	0.27962486	5.853178E-012	2.065318E-011	1	0.000000E+000
1	0.27984127	2.065318E-011	5.853178E-012	0	0.000000E+000
1	0.27989058	5.853178E-012	2.065318E-011	1	0.000000E+000
1	0.28009998	2.065318E-011	5.853178E-012	0	0.000000E+000
1	0.28010960	5.853178E-012	2.065318E-011	1	0.000000E+000
1	0.28019763	2.065318E-011	5.853178E-012	0	0.000000E+000
1	0.28021183	5.853178E-012	2.065318E-011	1	0.000000E+000
1	0.28087937	2.065318E-011	5.853178E-012	0	0.000000E+000
1	0.28093058	5.853178E-012	2.065318E-011	1	0.000000E+000
1	0.28136257	2.065318E-011	5.853178E-012	0	0.000000E+000
1	0.28140056	5.853178E-012	2.065318E-011	1	0.000000E+000
1	0.28151764	2.065318E-011	5.853178E-012	0	0.000000E+000
1	0.28153764	5.853178E-012	2.065318E-011	1	0.000000E+000
1	0.28186093	2.065318E-011	5.853178E-012	0	0.000000E+000
1	0.28192129	5.853178E-012	2.065318E-011	1	0.000000E+000
1	0.28287489	2.065318E-011	5.853178E-012	0	0.000000E+000
1	0.28288305	5.853178E-012	2.065318E-011	1	0.000000E+000
1	0.28352051	2.065318E-011	5.853178E-012	0	0.000000E+000
1	0.28448627	5.853178E-012	2.065318E-011	1	0.000000E+000
1	0.28491307	2.065318E-011	5.853178E-012	0	0.000000E+000
1	0.28493418	5.853178E-012	2.065318E-011	1	0.000000E+000
1	0.28553897	2.065318E-011	5.853178E-012	0	0.000000E+000
1	0.28569367	5.853178E-012	2.065318E-011	1	0.000000E+000
1	0.28654184	2.065318E-011	5.853178E-012	0	0.000000E+000
1	0.28657017	5.853178E-012	2.065318E-011	1	0.000000E+000
1	0.28714831	2.065318E-011	5.853178E-012	0	0.000000E+000
1	0.28717491	5.853178E-012	2.065318E-011	1	0.000000E+000
1	0.28789152	2.065318E-011	5.853178E-012	0	0.000000E+000
1	0.28794230	5.853178E-012	2.065318E-011	1	0.000000E+000
1	0.28808324	2.065318E-011	5.853178E-012	0	0.000000E+000
1	0.28832283	5.853178E-012	2.065318E-011	1	0.000000E+000
1	0.28884574	2.065318E-011	5.853178E-012	0	0.000000E+000
1	0.28888122	5.853178E-012	2.065318E-011	1	0.000000E+000
1	0.28898379	2.065318E-011	5.853178E-012	0	0.000000E+000
1	0.28959700	5.853178E-012	2.065318E-011	1	0.000000E+000
1	0.28969871	2.065318E-011	5.853178E-012	0	0.000000E+000
1	0.29017943	5.853178E-012	2.065318E-011	1	0.000000E+000
1	0.29040087	2.065318E-011	5.853178E-012	0	0.000000E+000
1	0.29042413	5.853178E-012	2.065318E-011	1	0.000000E+000
1	0.29070407	2.065318E-011	5.853178E-012	0	0.000000E+000
1	0.29073583	5.853178E-012	2.065318E-011	1	0.000000E+000
1	0.29087095	2.065318E-011	5.853178E-012	0	0.000000E+000
1	0.29105020	5.853178E-012	2.065318E-011	1	0.000000E+000
1	0.29180089	2.065318E-011	5.853178E-012	0	0.000000E+000
1	0.29195367	5.853178E-012	2.065318E-011	1	0.000000E+000
1	0.29273210	2.065318E-011	5.853178E-012	0	0.000000E+000
1	0.29276896	5.853178E-012	2.065318E-011	1	0.000000E+000
1	0.29279092	2.065318E-011	5.853178E-012	0	0.000000E+000
1	0.29297861	5.853178E-012	2.065318E-011	1	0.000000E+000
1	0.29381552	2.065318E-011	5.853178E-012	0	0.000000E+000
1	0.29387432	5.853178E-012	2.065318E-011	1	0.000000E+000
1	0.29441890	2.065318E-011	5.853178E-012	0	0.000000E+000
1	0.29444128	5.853178E-012	2.065318E-011	1	0.000000E+000
1	0.29539789	2.065318E-011	5.853178E-012	0	0.000000E+000
1	0.29543280	5.853178E-012	2.065318E-011	1	0.000000E+000
1	0.29614622	2.065318E-011	5.853178E-012	0	0.000000E+000
1	0.29619035	5.853178E-012	2.065318E-011	1	0.000000E+000
1	0.29641060	2.065318E-011	5.853178E-012	0	0.000000E+000
1	0.29644528	5.853178E-012	2.065318E-011	1	0.000000E+000
1	0.29694396	2.065318E-011	5.853178E-012	0	0.000000E+000
1	0.29695848	5.853178E-012	2.065318E-011	1	0.000000E+000
1	0.29747260	2.065318E-011	5.853178E-012	0	0.000000E+000
1	0.29764518	5.853178E-012	2.065318E-011	1	0.000000E+000
1	0.29784814	2.065318E-011	5.853178E-012	0	0.000000E+000
1	0.29787178	5.853178E-012	2.065318E-011	1	0.000000E+000
1	0.29822723	2.065318E-011	5.853178E-012	0	0.000000E+000
1	0.29857893	5.853178E-012	2.065318E-011	1	0.000000E+000
1	0.29903888	2.065318E-011	5.853178E-012	0	0.000000E+000
1	0.29907256	5.853178E-012	2.065318E-011	1	0.000000E+000
1	0.29962143	2.065318E-011	5.853178E-012	0	0.000000E+000
1	0.29964400	5.853178E-012	2.065318E-011	1	0.000000E+000
1	0.29989903	2.065318E-011	5.853178E-012	0	0.000000E+000
1	0.29991194	5.853178E-012	2.065318E-011	1	0.000000E+000
1	0.30007493	2.065318E-011	5.853178E-012	0	0.000000E+000
1	0.30011450	5.853178E-012	2.065318E-011	1	0.000000E+000
1	0.30018669	2.065318E-011	5.853178E-012	0	0.000000E+000
1	0.30030625	5.853178E-012	2.065318E-011	1	0.000000E+000
1	0.30066137	2.065318E-011	5.853178E-012	0	0.000000E+000
1	0.30067010	5.853178E-012	2.065318E-011	1	0.000000E+000
1	0.30104735	2.065318E-011	5.853178E-012	0	0.000000E+000
1	0.30106781	5.853178E-012	2.065318E-011	1	0.000000E+000
1	0.30113986	2.065318E-011	5.853178E-012	0	0.000000E+000
1	0.30139736	5.853178E-012	2.065318E-011	1	0.000000E+000
1	0.30150019	2.065318E-011	5.853178E-012	0	0.000000E+000
1	0.30156893	5.853178E-012	2.065318E-011	1	0.000000E+000
1	0.30165915	2.065318E-011	5.853178E-012	0	0.000000E+000
1	0.30192804	5.853178E-012	2.065318E-011	1	0.000000E+000
1	0.30225148	2.065318E-011	5.853178E-012	0	0.000000E+000
1	0.30266430	5.853178E-012	2.065318E-011	1	0.000000E+000
1	0.30292920	2.065318E-011	5.853178E-012	0	0.000000E+000
1	0.30293999	5.853178E-012	2.065318E-011	1	0.000000E+000
1	0.30385679	2.065318E-011	5.853178E-012	0	0.000000E+000
1	0.30387416	5.853178E-012	2.065318E-011	1	0.000000E+000
1	0.30397729	2.065318E-011	5.853178E-012	0	0.000000E+000
1	0.30429591	5.853178E-012	2.065318E-011	1	0.000000E+000
1	0.30452349	2.065318E-011	5.853178E-012	0	0.000000E+000
1	0.30471918	5.853178E-012	2.065318E-011	1	0.000000E+000
1	0.30482646	2.065318E-011	5.853178E-012	0	0.000000E+000
1	0.30551517	5.853178E-012	2.065318E-011	1	0.000000E+000
1	0.30562663	2.065318E-011	5.853178E-012	0	0.000000E+000
1	0.30564245	5.853178E-012	2.065318E-011	1	0.000000E+000
1	0.30715596	2.065318E-011	5.853178E-012	0	0.000000E+000
1	0.30845813	5.853178E-012	2.065318E-011	1	0.000000E+000
1	0.30920672	2.065318E-011	5.853178E-012	0	0.000000E+000
1	0.30956857	5.853178E-012	2.065318E-011	1	0.000000E+000
1	0.31001155	2.065318E-011	5.853178E-012	0	0.000000E+000
1	0.31004422	5.853178E-012	2.065318E-011	1	0.000000E+000
1	0.31034233	2.065318E-011	5.853178E-012	0	0.000000E+000
1	0.31036573	5.853178E-012	2.065318E-011	1	0.000000E+000
1	0.31124098	2.065318E-011	5.853178E-012	0	0.000000E+000
1	0.31128654	5.853178E-012	2.065318E-011	1	0.000000E+000
1	0.31147402	2.065318E-011	5.853178E-012	0	0.000000E+000
1	0.31149927	5.853178E-012	2.065318E-011	1	0.000000E+000
1	0.31158113	2.065318E-011	5.853178E-012	0	0.000000E+000
1	0.31160374	5.853178E-012	2.065318E-011	1	0.000000E+000
1	0.31162651	2.065318E-011	5.853178E-012	0	0.000000E+000
1	0.31166537	5.853178E-012	2.065318E-011	1	0.000000E+000
1	0.31169943	2.065318E-011	5.853178E-012	0	0.000000E+000
1	0.31171038	5.853178E-012	2.065318E-011	1	0.000000E+000
1	0.31216685	2.065318E-011	5.853178E-012	0	0.000000E+000
1	0.31232471	5.853178E-012	2.065318E-011	1	0.000000E+000
1	0.31245892	2.065318E-011	5.853178E-012	0	0.000000E+000
1	0.31253773	5.853178E-012	2.065318E-011	1	0.000000E+000
1	0.31479048	2.065318E-011	5.853178E-012	0	0.000000E+000
1	0.31480224	5.853178E-012	2.065318E-011	1	0.000000E+000
1	0.31512130	2.065318E-011	5.853178E-012	0	0.000000E+000
1	0.31515177	5.853178E-012	2.065318E-011	1	0.000000E+000
1	0.31586495	2.065318E-011	5.853178E-012	0	0.000000E+000
1	0.31599368	5.853178E-012	2.065318E-011	1	0.000000E+000
1	0.31643554	2.065318E-011	5.853178E-012	0	0.000000E+000
1	0.31656506	5.853178E-012	2.065318E-011	1	0.000000E+000
1	0.31664415	2.065318E-011	5.853178E-012	0	0.000000E+000
1	0.31679873	5.853178E-012	2.065318E-011	1	0.000000E+000
1	0.31692081	2.065318E-011	5.853178E-012	0	0.000000E+000
1	0.31716079	5.853178E-012	2.065318E-011	1	0.000000E+000
1	0.31760924	2.065318E-011	5.853178E-012	0	0.000000E+000
1	0.31764354	5.853178E-012	2.065318E-011	1	0.000000E+000
1	0.31803191	2.065318E-011	5.853178E-012	0	0.000000E+000
1	0.31938448	5.853178E-012	2.065318E-011	1	0.000000E+000
1	0.31952164	2.065318E-011	5.853178E-012	0	0.000000E+000
1	0.31958596	5.853178E-012	2.065318E-011	1	0.000000E+000
1	0.31973888	2.065318E-011	5.853178E-012	0	0.000000E+000
1	0.31976493	5.853178E-012	2.065318E-011	1	0.000000E+000
1	0.31999419	2.065318E-011	5.853178E-012	0	0.000000E+000
1	0.32036024	5.853178E-012	2.065318E-011	1	0.000000E+000
1	0.32241292	2.065318E-011	5.853178E-012	0	0.000000E+000
1	0.32275078	5.853178E-012	2.065318E-011	1	0.000000E+000
1	0.32278389	2.065318E-011	5.853178E-012	0	0.000000E+000
1	0.32280705	5.853178E-012	2.065318E-011	1	0.000000E+000
1	0.32410776	2.065318E-011	5.853178E-012	0	0.000000E+000
1	0.32517728	5.853178E-012	2.065318E-011	1	0.000000E+000
1	0.32572318	2.065318E-011	5.853178E-012	0	0.000000E+000
1	0.32575537	5.853178E-012	2.065318E-011	1	0.000000E+000
1	0.32658126	2.065318E-011	5.853178E-012	0	0.000000E+000
1	0.32659052	5.853178E-012	2.065318E-011	1	0.000000E+000
1	0.32727916	2.065318E-011	5.853178E-012	0	0.000000E+000
1	0.32731365	5.853178E-012	2.065318E-011	1	0.000000E+000
1	0.32810494	2.065318E-011	5.853178E-012	0	0.000000E+000
1	0.32813924	5.853178E-012	2.065318E-011	1	0.000000E+000
1	0.32830789	2.065318E-011	5.853178E-012	0	0.000000E+000
1	0.32832788	5.853178E-012	2.065318E-011	1	0.000000E+000
1	0.32879956	2.065318E-011	5.853178E-012	0	0.000000E+000
1	0.32886498	5.853178E-012	2.065318E-011	1	0.000000E+000
1	0.32934014	2.065318E-011	5.853178E-012	0	0.000000E+000
1	0.32938392	5.853178E-012	2.065318E-011	1	0.000000E+000
1	0.33053406	2.065318E-011	5.853178E-012	0	0.000000E+000
1	0.33056130	5.853178E-012	2.065318E-011	1	0.000000E+000
1	0.33099916	2.065318E-011	5.853178E-012	0	0.000000E+000
1	0.33106597	5.853178E-012	2.065318E-011	1	0.000000E+000
1	0.33201610	2.065318E-011	5.853178E-012	0	0.000000E+000
1	0.33255514	5.853178E-012	2.065318E-011	1	0.000000E+000
1	0.33297855	2.065318E-011	5.853178E-012	0	0.000000E+000
1	0.33301196	5.853178E-012	2.065318E-011	1	0.000000E+000
1	0.33324493	2.065318E-011	5.853178E-012	0	0.000000E+000
1	0.33324712	5.853178E-012	2.065318E-011	1	0.000000E+000
1	0.33340679	2.065318E-011	5.853178E-012	0	0.000000E+000
1	0.33343473	5.853178E-012	2.065318E-011	1	0.000000E+000
1	0.33351638	2.065318E-011	5.853178E-012	0	0.000000E+000
1	0.33353582	5.853178E-012	2.065318E-011	1	0.000000E+000
1	0.33369828	2.065318E-011	5.853178E-012	0	0.000000E+000
1	0.33371764	5.853178E-012	2.065318E-011	1	0.000000E+000
1	0.33410737	2.065318E-011	5.853178E-012	0	0.000000E+000
1	0.33411651	5.853178E-012	2.065318E-011	1	0.000000E+000
1	0.33461651	2.065318E-011	5.853178E-012	0	0.000000E+000
1	0.33470800	5.853178E-012	2.065318E-011	1	0.000000E+000
1	0.33480844	2.065318E-011	5.853178E-012	0	0.000000E+000
1	0.33488309	5.853178E-012	2.065318E-011	1	0.000000E+000
1	0.33503589	2.065318E-011	5.853178E-012	0	0.000000E+000
1	0.33517100	5.853178E-012	2.065318E-011	1	0.000000E+000
1	0.33560646	2.065318E-011	5.853178E-012	0	0.000000E+000
1	0.33561569	5.853178E-012	2.065318E-011	1	0.000000E+000
1	0.33584157	2.065318E-011	5.853178E-012	0	0.000000E+000
1	0.33585886	5.853178E-012	2.065318E-011	1	0.000000E+000
1	0.33623142	2.065318E-011	5.853178E-012	0	0.000000E+000
1	0.33626158	5.853178E-012	2.065318E-011	1	0.000000E+000
1	0.33680733	2.065318E-011	5.853178E-012	0	0.000000E+000
1	0.33698148	5.853178E-012	2.065318E-011	1	0.000000E+000
1	0.33714986	2.065318E-011	5.853178E-012	0	0.000000E+000
1	0.33738999	5.853178E-012	2.065318E-011	1	0.000000E+000
1	0.33763552	2.065318E-011	5.853178E-012	0	0.000000E+000
1	0.33765901	5.853178E-012	2.065318E-011	1	0.000000E+000
1	0.33837981	2.065318E-011	5.853178E-012	0	0.000000E+000
1	0.33839409	5.853178E-012	2.065318E-011	1	0.000000E+000
1	0.33853370	2.065318E-011	5.853178E-012	0	0.000000E+000
1	0.33855933	5.853178E-012	2.065318E-011	1	0.000000E+000
1	0.33868409	2.065318E-011	5.853178E-012	0	0.000000E+000
1	0.33870541	5.853178E-012	2.065318E-011	1	0.000000E+000
1	0.33928525	2.065318E-011	5.853178E-012	0	0.000000E+000
1	0.33935197	5.853178E-012	2.065318E-011	1	0.000000E+000
1	0.33945262	2.065318E-011	5.853178E-012	0	0.000000E+000
1	0.33956193	5.853178E-012	2.065318E-011	1	0.000000E+000
1	0.33975814	2.065318E-011	5.853178E-012	0	0.000000E+000
1	0.33976217	5.853178E-012	2.065318E-011	1	0.000000E+000
1	0.34005309	2.065318E-011	5.853178E-012	0	0.000000E+000
1	0.34008928	5.853178E-012	2.065318E-011	1	0.000000E+000
1	0.34017286	2.065318E-011	5.853178E-012	0	0.000000E+000
1	0.34021220	5.853178E-012	2.065318E-011	1	0.000000E+000
1	0.34163521	2.065318E-011	5.853178E-012	0	0.000000E+000
1	0.34164447	5.853178E-012	2.065318E-011	1	0.000000E+000
1	0.34179101	2.065318E-011	5.853178E-012	0	0.000000E+000
1	0.34180352	5.853178E-012	2.065318E-011	1	0.000000E+000
1	0.34224189	2.065318E-011	5.853178E-012	0	0.000000E+000
1	0.34227223	5.853178E-012	2.065318E-011	1	0.000000E+000
1	0.34248978	2.065318E-011	5.853178E-012	0	0.000000E+000
1	0.34280476	5.853178E-012	2.065318E-011	1	0.000000E+000
1	0.34289675	2.065318E-011	5.853178E-012	0	0.000000E+000
1	0.34295469	5.853178E-012	2.065318E-011	1	0.000000E+000
1	0.34299422	2.065318E-011	5.853178E-012	0	0.000000E+000
1	0.34302280	5.853178E-012	2.065318E-011	1	0.000000E+000
1	0.34355158	2.065318E-011	5.853178E-012	0	0.000000E+000
1	0.34407072	5.853178E-012	2.065318E-011	1	0.000000E+000
1	0.34409503	2.065318E-011	5.853178E-012	0	0.000000E+000
1	0.34429321	5.853178E-012	2.065318E-011	1	0.000000E+000
1	0.34491076	2.065318E-011	5.853178E-012	0	0.000000E+000
1	0.34492806	5.853178E-012	2.065318E-011	1	0.000000E+000
1	0.34522053	2.065318E-011	5.853178E-012	0	0.000000E+000
1	0.34526484	5.853178E-012	2.065318E-011	1	0.000000E+000
1	0.34538484	2.065318E-011	5.853178E-012	0	0.000000E+000
1	0.34547772	5.853178E-012	2.065318E-011	1	0.000000E+000
1	0.34612787	2.065318E-011	5.853178E-012	0	0.000000E+000
1	0.34637535	5.853178E-012	2.065318E-011	1	0.000000E+000
1	0.34722009	2.065318E-011	5.853178E-012	0	0.000000E+000
1	0.34753192	5.853178E-012	2.065318E-011	1	0.000000E+000
1	0.34756562	2.065318E-011	5.853178E-012	0	0.000000E+000
1	0.34843100	5.853178E-012	2.065318E-011	1	0.000000E+000
1	0.34923440	2.065318E-011	5.853178E-012	0	0.000000E+000
1	0.34927262	5.853178E-012	2.065318E-011	1	0.000000E+000
1	0.34971652	2.065318E-011	5.853178E-012	0	0.000000E+000
1	0.34977260	5.853178E-012	2.065318E-011	1	0.000000E+000
1	0.34987683	2.065318E-011	5.853178E-012	0	0.000000E+000
1	0.34991840	5.853178E-012	2.065318E-011	1	0.000000E+000
1	0.35009632	2.065318E-011	5.853178E-012	0	0.000000E+000
1	0.35013393	5.853178E-012	2.065318E-011	1	0.000000E+000
1	0.35046382	2.065318E-011	5.853178E-012	0	0.000000E+000
1	0.35047351	5.853178E-012	2.065318E-011	1	0.000000E+000
1	0.35065409	2.065318E-011	5.853178E-012	0	0.000000E+000
1	0.35070806	5.853178E-012	2.065318E-011	1	0.000000E+000
1	0.35075892	2.065318E-011	5.853178E-012	0	0.000000E+000
1	0.35077442	5.853178E-012	2.065318E-011	1	0.000000E+000
1	0.35087661	2.065318E-011	5.853178E-012	0	0.000000E+000
1	0.35090141	5.853178E-012	2.065318E-011	1	0.000000E+000
1	0.35102357	2.065318E-011	5.853178E-012	0	0.000000E+000
1	0.35146545	5.853178E-012	2.065318E-011	1	0.000000E+000
1	0.35191646	2.065318E-011	5.853178E-012	0	0.000000E+000
1	0.35193103	5.853178E-012	2.065318E-011	1	0.000000E+000
1	0.35271262	2.065318E-011	5.853178E-012	0	0.000000E+000
1	0.35276219	5.853178E-012	2.065318E-011	1	0.000000E+000
1	0.35527680	2.065318E-011	5.853178E-012	0	0.000000E+000
1	0.35536431	5.853178E-012	2.065318E-011	1	0.000000E+000
1	0.35657924	2.065318E-011	5.853178E-012	0	0.000000E+000
1	0.35664056	5.853178E-012	2.065318E-011	1	0.000000E+000
1	0.35692194	2.065318E-011	5.853178E-012	0	0.000000E+000
1	0.35696966	5.853178E-012	2.065318E-011	1	0.000000E+000
1	0.35703073	2.065318E-011	5.853178E-012	0	0.000000E+000
1	0.35709147	5.853178E-012	2.065318E-011	1	0.000000E+000
1	0.35724448	2.065318E-011	5.853178E-012	0	0.000000E+000
1	0.35762821	5.853178E-012	2.065318E-011	1	0.000000E+000
1	0.35776646	2.065318E-011	5.853178E-012	0	0.000000E+000
1	0.35781881	5.853178E-012	2.065318E-011	1	0.000000E+000
1	0.35881668	2.065318E-011	5.853178E-012	0	0.000000E+000
1	0.35883661	5.853178E-012	2.065318E-011	1	0.000000E+000
1	0.35923004	2.065318E-011	5.853178E-012	0	0.000000E+000
1	0.35924945	5.853178E-012	2.065318E-011	1	0.000000E+000
1	0.35946510	2.065318E-011	5.853178E-012	0	0.000000E+000
1	0.35985551	5.853178E-012	2.065318E-011	1	0.000000E+000
1	0.35992502	2.065318E-011	5.853178E-012	0	0.000000E+000
1	0.35993945	5.853178E-012	2.065318E-011	1	0.000000E+000
1	0.36015174	2.065318E-011	5.853178E-012	0	0.000000E+000
1	0.36018137	5.853178E-012	2.065318E-011	1	0.000000E+000
1	0.36066217	2.065318E-011	5.853178E-012	0	0.000000E+000
1	0.36070122	5.853178E-012	2.065318E-011	1	0.000000E+000
1	0.36109562	2.065318E-011	5.853178E-012	0	0.000000E+000
1	0.36111960	5.853178E-012	2.065318E-011	1	0.000000E+000
1	0.36154467	2.065318E-011	5.853178E-012	0	0.000000E+000
1	0.36156826	5.853178E-012	2.065318E-011	1	0.000000E+000
1	0.36160376	2.065318E-011	5.853178E-012	0	0.000000E+000
1	0.36164389	5.853178E-012	2.065318E-011	1	0.000000E+000
1	0.36250076	2.065318E-011	5.853178E-012	0	0.000000E+000
1	0.36256338	5.853178E-012	2.065318E-011	1	0.000000E+000
1	0.36331592	2.065318E-011	5.853178E-012	0	0.000000E+000
1	0.36332777	5.853178E-012	2.065318E-011	1	0.000000E+000
1	0.36336709	2.065318E-011	5.853178E-012	0	0.000000E+000
1	0.36346509	5.853178E-012	2.065318E-011	1	0.000000E+000
1	0.36355970	2.065318E-011	5.853178E-012	0	0.000000E+000
1	0.36364441	5.853178E-012	2.065318E-011	1	0.000000E+000
1	0.36392526	2.065318E-011	5.853178E-012	0	0.000000E+000
1	0.36394366	5.853178E-012	2.065318E-011	1	0.000000E+000
1	0.36411931	2.065318E-011	5.853178E-012	0	0.000000E+000
1	0.36439362	5.853178E-012	2.065318E-011	1	0.000000E+000
1	0.36501125	2.065318E-011	5.853178E-012	0	0.000000E+000
1	0.36504847	5.853178E-012	2.065318E-011	1	0.000000E+000
1	0.36604207	2.065318E-011	5.853178E-012	0	0.000000E+000
1	0.36608288	5.853178E-012	2.065318E-011	1	0.000000E+000
1	0.36636277	2.065318E-011	5.853178E-012	0	0.000000E+000
1	0.36637662	5.853178E-012	2.065318E-011	1	0.000000E+000
1	0.36640278	2.065318E-011	5.853178E-012	0	0.000000E+000
1	0.36673834	5.853178E-012	2.065318E-011	1	0.000000E+000
1	0.36712241	2.065318E-011	5.853178E-012	0	0.000000E+000
1	0.36713522	5.853178E-012	2.065318E-011	1	0.000000E+000
1	0.36718081	2.065318E-011	5.853178E-012	0	0.000000E+000
1	0.36729121	5.853178E-012	2.065318E-011	1	0.000000E+000
1	0.36762924	2.065318E-011	5.853178E-012	0	0.000000E+000
1	0.36772549	5.853178E-012	2.065318E-011	1	0.000000E+000
1	0.36853337	2.065318E-011	5.853178E-012	0	0.000000E+000
1	0.36858058	5.853178E-012	2.065318E-011	1	0.000000E+000
1	0.36954135	2.065318E-011	5.853178E-012	0	0.000000E+000
1	0.36955802	5.853178E-012	2.065318E-011	1	0.000000E+000
1	0.36977203	2.065318E-011	5.853178E-012	0	0.000000E+000
1	0.36993940	5.853178E-012	2.065318E-011	1	0.000000E+000
1	0.37037336	2.065318E-011	5.853178E-012	0	0.000000E+000
1	0.37037947	5.853178E-012	2.065318E-011	1	0.000000E+000
1	0.37094036	2.065318E-011	5.853178E-012	0	0.000000E+000
1	0.37097501	5.853178E-012	2.065318E-011	1	0.000000E+000
1	0.37198150	2.065318E-011	5.853178E-012	0	0.000000E+000
1	0.37200662	5.853178E-012	2.065318E-011	1	0.000000E+000
1	0.37285960	2.065318E-011	5.853178E-012	0	0.000000E+000
1	0.37287548	5.853178E-012	2.065318E-011	1	0.000000E+000
1	0.37315527	2.065318E-011	5.853178E-012	0	0.000000E+000
1	0.37317962	5.853178E-012	2.065318E-011	1	0.000000E+000
1	0.37334022	2.065318E-011	5.853178E-012	0	0.000000E+000
1	0.37338004	5.853178E-012	2.065318E-011	1	0.000000E+000
1	0.37498470	2.065318E-011	5.853178E-012	0	0.000000E+000
1	0.37503434	5.853178E-012	2.065318E-011	1	0.000000E+000
1	0.37579082	2.065318E-011	5.853178E-012	0	0.000000E+000
1	0.37584303	5.853178E-012	2.065318E-011	1	0.000000E+000
1	0.37611146	2.065318E-011	5.853178E-012	0	0.000000E+000
1	0.37612746	5.853178E-012	2.065318E-011	1	0.000000E+000
1	0.37626451	2.065318E-011	5.853178E-012	0	0.000000E+000
1	0.37627425	5.853178E-012	2.065318E-011	1	0.000000E+000
1	0.37658528	2.065318E-011	5.853178E-012	0	0.000000E+000
1	0.37661677	5.853178E-012	2.065318E-011	1	0.000000E+000
1	0.37683608	2.065318E-011	5.853178E-012	0	0.000000E+000
1	0.37685728	5.853178E-012	2.065318E-011	1	0.000000E+000
1	0.37721178	2.065318E-011	5.853178E-012	0	0.000000E+000
1	0.37722916	5.853178E-012	2.065318E-011	1	0.000000E+000
1	0.37748164	2.065318E-011	5.853178E-012	0	0.000000E+000
1	0.37831542	5.853178E-012	2.065318E-011	1	0.000000E+000
1	0.37944067	2.065318E-011	5.853178E-012	0	0.000000E+000
1	0.37950143	5.853178E-012	2.065318E-011	1	0.000000E+000
1	0.37995077	2.065318E-011	5.853178E-012	0	0.000000E+000
1	0.38017393	5.853178E-012	2.065318E-011	1	0.000000E+000
1	0.38042079	2.065318E-011	5.853178E-012	0	0.000000E+000
1	0.38044743	5.853178E-012	2.065318E-011	1	0.000000E+000
1	0.38102747	2.065318E-011	5.853178E-012	0	0.000000E+000
1	0.38105351	5.853178E-012	2.065318E-011	1	0.000000E+000
1	0.38149235	2.065318E-011	5.853178E-012	0	0.000000E+000
1	0.38153232	5.853178E-012	2.065318E-011	1	0.000000E+000
1	0.38172061	2.065318E-011	5.853178E-012	0	0.000000E+000
1	0.38213033	5.853178E-012	2.065318E-011	1	0.000000E+000
1	0.38249955	2.065318E-011	5.853178E-012	0	0.000000E+000
1	0.38251119	5.853178E-012	2.065318E-011	1	0.000000E+000
1	0.38273145	2.065318E-011	5.853178E-012	0	0.000000E+000
1	0.38349417	5.853178E-012	2.065318E-011	1	0.000000E+000
1	0.38357475	2.065318E-011	5.853178E-012	0	0.000000E+000
1	0.38361084	5.853178E-012	2.065318E-011	1	0.000000E+000
1	0.38368073	2.065318E-011	5.853178E-012	0	0.000000E+000
1	0.38373550	5.853178E-012	2.065318E-011	1	0.000000E+000
1	0.38378407	2.065318E-011	5.853178E-012	0	0.000000E+000
1	0.38379441	5.853178E-012	2.065318E-011	1	0.000000E+000
1	0.38401457	2.065318E-011	5.853178E-012	0	0.000000E+000
1	0.38403102	5.853178E-012	2.065318E-011	1	0.000000E+000
1	0.38438533	2.065318E-011	5.853178E-012	0	0.000000E+000
1	0.38440741	5.853178E-012	2.065318E-011	1	0.000000E+000
1	0.38452779	2.065318E-011	5.853178E-012	0	0.000000E+000
1	0.38455051	5.853178E-012	2.065318E-011	1	0.000000E+000
1	0.38495807	2.065318E-011	5.853178E-012	0	0.000000E+000
1	0.38498278	5.853178E-012	2.065318E-011	1	0.000000E+000
1	0.38583703	2.065318E-011	5.853178E-012	0	0.000000E+000
1	0.38586683	5.853178E-012	2.065318E-011	1	0.000000E+000
1	0.38612477	2.065318E-011	5.853178E-012	0	0.000000E+000
1	0.38616180	5.853178E-012	2.065318E-011	1	0.000000E+000
1	0.38653690	2.065318E-011	5.853178E-012	0	0.000000E+000
1	0.38671817	5.853178E-012	2.065318E-011	1	0.000000E+000
1	0.38708571	2.065318E-011	5.853178E-012	0	0.000000E+000
1	0.38709905	5.853178E-012	2.065318E-011	1	0.000000E+000
1	0.38735481	2.065318E-011	5.853178E-012	0	0.000000E+000
1	0.38736926	5.853178E-012	2.065318E-011	1	0.000000E+000
1	0.38748808	2.065318E-011	5.853178E-012	0	0.000000E+000
1	0.38751050	5.853178E-012	2.065318E-011	1	0.000000E+000
1	0.38773064	2.065318E-011	5.853178E-012	0	0.000000E+000
1	0.38775533	5.853178E-012	2.065318E-011	1	0.000000E+000
1	0.38798692	2.065318E-011	5.853178E-012	0	0.000000E+000
1	0.38801391	5.853178E-012	2.065318E-011	1	0.000000E+000
1	0.38829183	2.065318E-011	5.853178E-012	0	0.000000E+000
1	0.38830918	5.853178E-012	2.065318E-011	1	0.000000E+000
1	0.38836472	2.065318E-011	5.853178E-012	0	0.000000E+000
1	0.38838350	5.853178E-012	2.065318E-011	1	0.000000E+000
1	0.38877834	2.065318E-011	5.853178E-012	0	0.000000E+000
1	0.38879044	5.853178E-012	2.065318E-011	1	0.000000E+000
1	0.38980285	2.065318E-011	5.853178E-012	0	0.000000E+000
1	0.38984147	5.853178E-012	2.065318E-011	1	0.000000E+000
1	0.39007775	2.065318E-011	5.853178E-012	0	0.000000E+000
1	0.39008254	5.853178E-012	2.065318E-011	1	0.000000E+000
1	0.39060936	2.065318E-011	5.853178E-012	0	0.000000E+000
1	0.39088718	5.853178E-012	2.065318E-011	1	0.000000E+000
1	0.39114004	2.065318E-011	5.853178E-012	0	0.000000E+000
1	0.39116900	5.853178E-012	2.065318E-011	1	0.000000E+000
1	0.39123018	2.065318E-011	5.853178E-012	0	0.000000E+000
1	0.39128073	5.853178E-012	2.065318E-011	1	0.000000E+000
1	0.39162200	2.065318E-011	5.853178E-012	0	0.000000E+000
1	0.39551337	5.853178E-012	2.065318E-011	1	0.000000E+000
1	0.39555281	2.065318E-011	5.853178E-012	0	0.000000E+000
1	0.39558412	5.853178E-012	2.065318E-011	1	0.000000E+000
1	0.39589174	2.065318E-011	5.853178E-012	0	0.000000E+000
1	0.39593850	5.853178E-012	2.065318E-011	1	0.000000E+000
1	0.39612228	2.065318E-011	5.853178E-012	0	0.000000E+000
1	0.39620443	5.853178E-012	2.065318E-011	1	0.000000E+000
1	0.39623355	2.065318E-011	5.853178E-012	0	0.000000E+000
1	0.39653436	5.853178E-012	2.065318E-011	1	0.000000E+000
1	0.39713549	2.065318E-011	5.853178E-012	0	0.000000E+000
1	0.39714709	5.853178E-012	2.065318E-011	1	0.000000E+000
1	0.39726382	2.065318E-011	5.853178E-012	0	0.000000E+000
1	0.39732572	5.853178E-012	2.065318E-011	1	0.000000E+000
1	0.39797683	2.065318E-011	5.853178E-012	0	0.000000E+000
1	0.39800486	5.853178E-012	2.065318E-011	1	0.000000E+000
1	0.39828647	2.065318E-011	5.853178E-012	0	0.000000E+000
1	0.39831106	5.853178E-012	2.065318E-011	1	0.000000E+000
1	0.39853916	2.065318E-011	5.853178E-012	0	0.000000E+000
1	0.39886446	5.853178E-012	2.065318E-011	1	0.000000E+000
1	0.39915279	2.065318E-011	5.853178E-012	0	0.000000E+000
1	0.39916841	5.853178E-012	2.065318E-011	1	0.000000E+000
1	0.40005155	2.065318E-011	5.853178E-012	0	0.000000E+000
1	0.40038408	5.853178E-012	2.065318E-011	1	0.000000E+000
1	0.40082228	2.065318E-011	5.853178E-012	0	0.000000E+000
1	0.40087352	5.853178E-012	2.065318E-011	1	0.000000E+000
1	0.40100173	2.065318E-011	5.853178E-012	0	0.000000E+000
1	0.40103419	5.853178E-012	2.065318E-011	1	0.000000E+000
1	0.40117370	2.065318E-011	5.853178E-012	0	0.000000E+000
1	0.40118498	5.853178E-012	2.065318E-011	1	0.000000E+000
1	0.40128547	2.065318E-011	5.853178E-012	0	0.000000E+000
1	0.40141864	5.853178E-012	2.065318E-011	1	0.000000E+000
1	0.40224036	2.065318E-011	5.853178E-012	0	0.000000E+000
1	0.40265931	5.853178E-012	2.065318E-011	1	0.000000E+000
1	0.40276476	2.065318E-011	5.853178E-012	0	0.000000E+000
1	0.40281998	5.853178E-012	2.065318E-011	1	0.000000E+000
1	0.40326752	2.065318E-011	5.853178E-012	0	0.000000E+000
1	0.40329526	5.853178E-012	2.065318E-011	1	0.000000E+000
1	0.40374090	2.065318E-011	5.853178E-012	0	0.000000E+000
1	0.40375098	5.853178E-012	2.065318E-011	1	0.000000E+000
1	0.40391377	2.065318E-011	5.853178E-012	0	0.000000E+000
1	0.40413407	5.853178E-012	2.065318E-011	1	0.000000E+000
1	0.40439367	2.065318E-011	5.853178E-012	0	0.000000E+000
1	0.40442251	5.853178E-012	2.065318E-011	1	0.000000E+000
1	0.40444845	2.065318E-011	5.853178E-012	0	0.000000E+000
1	0.40450594	5.853178E-012	2.065318E-011	1	0.000000E+000
1	0.40451422	2.065318E-011	5.853178E-012	0	0.000000E+000
1	0.40470865	5.853178E-012	2.065318E-011	1	0.000000E+000
1	0.40510525	2.065318E-011	5.853178E-012	0	0.000000E+000
1	0.40511187	5.853178E-012	2.065318E-011	1	0.000000E+000
1	0.40522110	2.065318E-011	5.853178E-012	0	0.000000E+000
1	0.40525344	5.853178E-012	2.065318E-011	1	0.000000E+000
1	0.40541695	2.065318E-011	5.853178E-012	0	0.000000E+000
1	0.40590178	5.853178E-012	2.065318E-011	1	0.000000E+000
1	0.40636030	2.065318E-011	5.853178E-012	0	0.000000E+000
1	0.40639164	5.853178E-012	2.065318E-011	1	0.000000E+000
1	0.40831012	2.065318E-011	5.853178E-012	0	0.000000E+000
1	0.40841156	5.853178E-012	2.065318E-011	1	0.000000E+000
1	0.40873259	2.065318E-011	5.853178E-012	0	0.000000E+000
1	0.40875315	5.853178E-012	2.065318E-011	1	0.000000E+000
1	0.40901062	2.065318E-011	5.853178E-012	0	0.000000E+000
1	0.40903770	5.853178E-012	2.065318E-011	1	0.000000E+000
1	0.40921565	2.065318E-011	5.853178E-012	0	0.000000E+000
1	0.40921979	5.853178E-012	2.065318E-011	1	0.000000E+000
1	0.40938681	2.065318E-011	5.853178E-012	0	0.000000E+000
1	0.40943366	5.853178E-012	2.065318E-011	1	0.000000E+000
1	0.40972002	2.065318E-011	5.853178E-012	0	0.000000E+000
1	0.40974478	5.853178E-012	2.065318E-011	1	0.000000E+000
1	0.40985779	2.065318E-011	5.853178E-012	0	0.000000E+000
1	0.40987382	5.853178E-012	2.065318E-011	1	0.000000E+000
1	0.41000361	2.065318E-011	5.853178E-012	0	0.000000E+000
1	0.59354458	5.653994E-012	2.045399E-011	1	0.000000E+000
1	0.59393365	2.045399E-011	5.653994E-012	0	0.000000E+000
1	0.59393932	5.653994E-012	2.045399E-011	1	0.000000E+000
1	0.59419487	2.045399E-011	5.653994E-012	0	0.000000E+000
1	0.59421950	5.653994E-012	2.045399E-011	1	0.000000E+000
1	0.59456829	2.045399E-011	5.653994E-012	0	0.000000E+000
1	0.59461463	5.653994E-012	2.045399E-011	1	0.000000E+000
1	0.59471635	2.045399E-011	5.653994E-012	0	0.000000E+000
1	0.59475213	5.653994E-012	2.045399E-011	1	0.000000E+000
1	0.59488879	2.045399E-011	5.653994E-012	0	0.000000E+000
1	0.59507159	5.653994E-012	2.045399E-011	1	0.000000E+000
1	0.59526789	2.045399E-011	5.653994E-012	0	0.000000E+000
1	0.59529957	5.653994E-012	2.045399E-011	1	0.000000E+000
1	0.59538639	2.045399E-011	5.653994E-012	0	0.000000E+000
1	0.59539194	5.653994E-012	2.045399E-011	1	0.000000E+000
1	0.59580848	2.045399E-011	5.653994E-012	0	0.000000E+000
1	0.59587116	5.653994E-012	2.045399E-011	1	0.000000E+000
1	0.59611806	2.045399E-011	5.653994E-012	0	0.000000E+000
1	0.59647619	5.653994E-012	2.045399E-011	1	0.000000E+000
1	0.59651531	2.045399E-011	5.653994E-012	0	0.000000E+000
1	0.59696977	5.653994E-012	2.045399E-011	1	0.000000E+000
1	0.59741863	2.045399E-011	5.653994E-012	0	0.000000E+000
1	0.59761728	5.653994E-012	2.045399E-011	1	0.000000E+000
1	0.59876020	2.045399E-011	5.653994E-012	0	0.000000E+000
1	0.59878665	5.653994E-012	2.045399E-011	1	0.000000E+000
1	0.59900274	2.045399E-011	5.653994E-012	0	0.000000E+000
1	0.59924105	5.653994E-012	2.045399E-011	1	0.000000E+000
1	0.59935068	2.045399E-011	5.653994E-012	0	0.000000E+000
1	0.59979666	5.653994E-012	2.045399E-011	1	0.000000E+000
1	0.59988701	2.045399E-011	5.653994E-012	0	0.000000E+000
1	0.60022952	5.653994E-012	2.045399E-011	1	0.000000E+000
1	0.60028960	2.045399E-011	5.653994E-012	0	0.000000E+000
1	0.60034777	5.653994E-012	2.045399E-011	1	0.000000E+000
1	0.60052502	2.045399E-011	5.653994E-012	0	0.000000E+000
1	0.60056622	5.653994E-012	2.045399E-011	1	0.000000E+000
1	0.60136611	2.045399E-011	5.653994E-012	0	0.000000E+000
1	0.60169324	5.653994E-012	2.045399E-011	1	0.000000E+000
1	0.60173021	2.045399E-011	5.653994E-012	0	0.000000E+000
1	0.60175183	5.653994E-012	2.045399E-011	1	0.000000E+000
1	0.60219045	2.045399E-011	5.653994E-012	0	0.000000E+000
1	0.60223029	5.653994E-012	2.045399E-011	1	0.000000E+000
1	0.60273579	2.045399E-011	5.653994E-012	0	0.000000E+000
1	0.60275258	5.653994E-012	2.045399E-011	1	0.000000E+000
1	0.60278008	2.045399E-011	5.653994E-012	0	0.000000E+000
1	0.60292372	5.653994E-012	2.045399E-011	1	0.000000E+000
1	0.60328410	2.045399E-011	5.653994E-012	0	0.000000E+000
1	0.60332730	5.653994E-012	2.045399E-011	1	0.000000E+000
1	0.60336617	2.045399E-011	5.653994E-012	0	0.000000E+000
1	0.60337293	5.653994E-012	2.045399E-011	1	0.000000E+000
1	0.60348843	2.045399E-011	5.653994E-012	0	0.000000E+000
1	0.60350393	5.653994E-012	2.045399E-011	1	0.000000E+000
1	0.60375428	2.045399E-011	5.653994E-012	0	0.000000E+000
1	0.60377949	5.653994E-012	2.045399E-011	1	0.000000E+000
1	0.60421079	2.045399E-011	5.653994E-012	0	0.000000E+000
1	0.60421416	5.653994E-012	2.045399E-011	1	0.000000E+000
1	0.60493945	2.045399E-011	5.653994E-012	0	0.000000E+000
1	0.60494802	5.653994E-012	2.045399E-011	1	0.000000E+000
1	0.60540148	2.045399E-011	5.653994E-012	0	0.000000E+000
1	0.60541701	5.653994E-012	2.045399E-011	1	0.000000E+000
1	0.60598190	2.045399E-011	5.653994E-012	0	0.000000E+000
1	0.60600414	5.653994E-012	2.045399E-011	1	0.000000E+000
1	0.60625236	2.045399E-011	5.653994E-012	0	0.000000E+000
1	0.60748615	5.653994E-012	2.045399E-011	1	0.000000E+000
1	0.60858244	2.045399E-011	5.653994E-012	0	0.000000E+000
1	0.60861702	5.653994E-012	2.045399E-011	1	0.000000E+000
1	0.60878178	2.045399E-011	5.653994E-012	0	0.000000E+000
1	0.60881250	5.653994E-012	2.045399E-011	1	0.000000E+000
1	0.60887799	2.045399E-011	5.653994E-012	0	0.000000E+000
1	0.60898094	5.653994E-012	2.045399E-011	1	0.000000E+000
1	0.61006035	2.045399E-011	5.653994E-012	0	0.000000E+000
1	0.61007626	5.653994E-012	2.045399E-011	1	0.000000E+000
1	0.61072260	2.045399E-011	5.653994E-012	0	0.000000E+000
1	0.61074686	5.653994E-012	2.045399E-011	1	0.000000E+000
1	0.61135553	2.045399E-011	5.653994E-012	0	0.000000E+000
1	0.61136684	5.653994E-012	2.045399E-011	1	0.000000E+000
1	0.61157322	2.045399E-011	5.653994E-012	0	0.000000E+000
1	0.61158310	5.653994E-012	2.045399E-011	1	0.000000E+000
1	0.61173779	2.045399E-011	5.653994E-012	0	0.000000E+000
1	0.61176090	5.653994E-012	2.045399E-011	1	0.000000E+000
1	0.61222482	2.045399E-011	5.653994E-012	0	0.000000E+000
1	0.61223938	5.653994E-012	2.045399E-011	1	0.000000E+000
1	0.61228090	2.045399E-011	5.653994E-012	0	0.000000E+000
1	0.61232160	5.653994E-012	2.045399E-011	1	0.000000E+000
1	0.61289160	2.045399E-011	5.653994E-012	0	0.000000E+000
1	0.61328316	5.653994E-012	2.045399E-011	1	0.000000E+000
1	0.61348328	2.045399E-011	5.653994E-012	0	0.000000E+000
1	0.61350231	5.653994E-012	2.045399E-011	1	0.000000E+000
1	0.61388271	2.045399E-011	5.653994E-012	0	0.000000E+000
1	0.61388846	5.653994E-012	2.045399E-011	1	0.000000E+000
1	0.61423940	2.045399E-011	5.653994E-012	0	0.000000E+000
1	0.61476755	5.653994E-012	2.045399E-011	1	0.000000E+000
1	0.61503379	2.045399E-011	5.653994E-012	0	0.000000E+000
1	0.61504250	5.653994E-012	2.045399E-011	1	0.000000E+000
1	0.61679937	2.045399E-011	5.653994E-012	0	0.000000E+000
1	0.61683462	5.653994E-012	2.045399E-011	1	0.000000E+000
1	0.61839266	2.045399E-011	5.653994E-012	0	0.000000E+000
1	0.61844354	5.653994E-012	2.045399E-011	1	0.000000E+000
1	0.61860181	2.045399E-011	5.653994E-012	0	0.000000E+000
1	0.61868850	5.653994E-012	2.045399E-011	1	0.000000E+000
1	0.61874451	2.045399E-011	5.653994E-012	0	0.000000E+000
1	0.61876917	5.653994E-012	2.045399E-011	1	0.000000E+000
1	0.61881053	2.045399E-011	5.653994E-012	0	0.000000E+000
1	0.61883179	5.653994E-012	2.045399E-011	1	0.000000E+000
1	0.62020486	2.045399E-011	5.653994E-012	0	0.000000E+000
1	0.62056091	5.653994E-012	2.045399E-011	1	0.000000E+000
1	0.62056824	2.045399E-011	5.653994E-012	0	0.000000E+000
1	0.62058868	5.653994E-012	2.045399E-011	1	0.000000E+000
1	0.62165701	2.045399E-011	5.653994E-012	0	0.000000E+000
1	0.62168684	5.653994E-012	2.045399E-011	1	0.000000E+000
1	0.62179872	2.045399E-011	5.653994E-012	0	0.000000E+000
1	0.62181234	5.653994E-012	2.045399E-011	1	0.000000E+000
1	0.62193560	2.045399E-011	5.653994E-012	0	0.000000E+000
1	0.62195773	5.653994E-012	2.045399E-011	1	0.000000E+000
1	0.62213473	2.045399E-011	5.653994E-012	0	0.000000E+000
1	0.62244259	5.653994E-012	2.045399E-011	1	0.000000E+000
1	0.62248941	2.045399E-011	5.653994E-012	0	0.000000E+000
1	0.62250848	5.653994E-012	2.045399E-011	1	0.000000E+000
1	0.62300913	2.045399E-011	5.653994E-012	0	0.000000E+000
1	0.62304109	5.653994E-012	2.045399E-011	1	0.000000E+000
1	0.62315486	2.045399E-011	5.653994E-012	0	0.000000E+000
1	0.62317144	5.653994E-012	2.045399E-011	1	0.000000E+000
1	0.62353200	2.045399E-011	5.653994E-012	0	0.000000E+000
1	0.62355592	5.653994E-012	2.045399E-011	1	0.000000E+000
1	0.62410025	2.045399E-011	5.653994E-012	0	0.000000E+000
1	0.62411310	5.653994E-012	2.045399E-011	1	0.000000E+000
1	0.62422418	2.045399E-011	5.653994E-012	0	0.000000E+000
1	0.62424370	5.653994E-012	2.045399E-011	1	0.000000E+000
1	0.62483497	2.045399E-011	5.653994E-012	0	0.000000E+000
1	0.62510219	5.653994E-012	2.045399E-011	1	0.000000E+000
1	0.62555476	2.045399E-011	5.653994E-012	0	0.000000E+000
1	0.62559627	5.653994E-012	2.045399E-011	1	0.000000E+000
1	0.62589388	2.045399E-011	5.653994E-012	0	0.000000E+000
1	0.62591598	5.653994E-012	2.045399E-011	1	0.000000E+000
1	0.62613880	2.045399E-011	5.653994E-012	0	0.000000E+000
1	0.62616017	5.653994E-012	2.045399E-011	1	0.000000E+000
1	0.62668081	2.045399E-011	5.653994E-012	0	0.000000E+000
1	0.62676861	5.653994E-012	2.045399E-011	1	0.000000E+000
1	0.62720951	2.045399E-011	5.653994E-012	0	0.000000E+000
1	0.62723170	5.653994E-012	2.045399E-011	1	0.000000E+000
1	0.62758022	2.045399E-011	5.653994E-012	0	0.000000E+000
1	0.62759307	5.653994E-012	2.045399E-011	1	0.000000E+000
1	0.62784627	2.045399E-011	5.653994E-012	0	0.000000E+000
1	0.62786412	5.653994E-012	2.045399E-011	1	0.000000E+000
1	0.62807972	2.045399E-011	5.653994E-012	0	0.000000E+000
1	0.62824235	5.653994E-012	2.045399E-011	1	0.000000E+000
1	0.62892240	2.045399E-011	5.653994E-012	0	0.000000E+000
1	0.62904705	5.653994E-012	2.045399E-011	1	0.000000E+000
1	0.63025105	2.045399E-011	5.653994E-012	0	0.000000E+000
1	0.63027728	5.653994E-012	2.045399E-011	1	0.000000E+000
1	0.63032611	2.045399E-011	5.653994E-012	0	0.000000E+000
1	0.63086028	5.653994E-012	2.045399E-011	1	0.000000E+000
1	0.63107630	2.045399E-011	5.653994E-012	0	0.000000E+000
1	0.63123243	5.653994E-012	2.045399E-011	1	0.000000E+000
1	0.63215895	2.045399E-011	5.653994E-012	0	0.000000E+000
1	0.63219760	5.653994E-012	2.045399E-011	1	0.000000E+000
1	0.63274244	2.045399E-011	5.653994E-012	0	0.000000E+000
1	0.63339312	5.653994E-012	2.045399E-011	1	0.000000E+000
1	0.63350485	2.045399E-011	5.653994E-012	0	0.000000E+000
1	0.63351924	5.653994E-012	2.045399E-011	1	0.000000E+000
1	0.63415643	2.045399E-011	5.653994E-012	0	0.000000E+000
1	0.63418939	5.653994E-012	2.045399E-011	1	0.000000E+000
1	0.63502425	2.045399E-011	5.653994E-012	0	0.000000E+000
1	0.63505092	5.653994E-012	2.045399E-011	1	0.000000E+000
1	0.63562303	2.045399E-011	5.653994E-012	0	0.000000E+000
1	0.63564822	5.653994E-012	2.045399E-011	1	0.000000E+000
1	0.63570184	2.045399E-011	5.653994E-012	0	0.000000E+000
1	0.63573024	5.653994E-012	2.045399E-011	1	0.000000E+000
1	0.63590963	2.045399E-011	5.653994E-012	0	0.000000E+000
1	0.63593078	5.653994E-012	2.045399E-011	1	0.000000E+000
1	0.63600495	2.045399E-011	5.653994E-012	0	0.000000E+000
1	0.63652704	5.653994E-012	2.045399E-011	1	0.000000E+000
1	0.63673062	2.045399E-011	5.653994E-012	0	0.000000E+000
1	0.63678158	5.653994E-012	2.045399E-011	1	0.000000E+000
1	0.63731056	2.045399E-011	5.653994E-012	0	0.000000E+000
1	0.63732888	5.653994E-012	2.045399E-011	1	0.000000E+000
1	0.63750790	2.045399E-011	5.653994E-012	0	0.000000E+000
1	0.63780319	5.653994E-012	2.045399E-011	1	0.000000E+000
1	0.63791562	2.045399E-011	5.653994E-012	0	0.000000E+000
1	0.63794031	5.653994E-012	2.045399E-011	1	0.000000E+000
1	0.63852701	2.045399E-011	5.653994E-012	0	0.000000E+000
1	0.63907587	5.653994E-012	2.045399E-011	1	0.000000E+000
1	0.63922570	2.045399E-011	5.653994E-012	0	0.000000E+000
1	0.63925033	5.653994E-012	2.045399E-011	1	0.000000E+000
1	0.63975267	2.045399E-011	5.653994E-012	0	0.000000E+000
1	0.64033650	5.653994E-012	2.045399E-011	1	0.000000E+000
1	0.64109246	2.045399E-011	5.653994E-012	0	0.000000E+000
1	0.64111764	5.653994E-012	2.045399E-011	1	0.000000E+000
1	0.64123224	2.045399E-011	5.653994E-012	0	0.000000E+000
1	0.64154886	5.653994E-012	2.045399E-011	1	0.000000E+000
1	0.64239436	2.045399E-011	5.653994E-012	0	0.000000E+000
1	0.64243727	5.653994E-012	2.045399E-011	1	0.000000E+000
1	0.64272244	2.045399E-011	5.653994E-012	0	0.000000E+000
1	0.64277490	5.653994E-012	2.045399E-011	1	0.000000E+000
1	0.64308394	2.045399E-011	5.653994E-012	0	0.000000E+000
1	0.64309668	5.653994E-012	2.045399E-011	1	0.000000E+000
1	0.64321404	2.045399E-011	5.653994E-012	0	0.000000E+000
1	0.64322993	5.653994E-012	2.045399E-011	1	0.000000E+000
1	0.64398673	2.045399E-011	5.653994E-012	0	0.000000E+000
1	0.64402284	5.653994E-012	2.045399E-011	1	0.000000E+000
1	0.64436970	2.045399E-011	5.653994E-012	0	0.000000E+000
1	0.64440225	5.653994E-012	2.045399E-011	1	0.000000E+000
1	0.64444196	2.045399E-011	5.653994E-012	0	0.000000E+000
1	0.64445288	5.653994E-012	2.045399E-011	1	0.000000E+000
1	0.64463879	2.045399E-011	5.653994E-012	0	0.000000E+000
1	0.64464941	5.653994E-012	2.045399E-011	1	0.000000E+000
1	0.64469508	2.045399E-011	5.653994E-012	0	0.000000E+000
1	0.64471311	5.653994E-012	2.045399E-011	1	0.000000E+000
1	0.64495648	2.045399E-011	5.653994E-012	0	0.000000E+000
1	0.64497869	5.653994E-012	2.045399E-011	1	0.000000E+000
1	0.64524750	2.045399E-011	5.653994E-012	0	0.000000E+000
1	0.64527261	5.653994E-012	2.045399E-011	1	0.000000E+000
1	0.64565200	2.045399E-011	5.653994E-012	0	0.000000E+000
1	0.64566693	5.653994E-012	2.045399E-011	1	0.000000E+000
1	0.64581889	2.045399E-011	5.653994E-012	0	0.000000E+000
1	0.64584873	5.653994E-012	2.045399E-011	1	0.000000E+000
1	0.64602618	2.045399E-011	5.653994E-012	0	0.000000E+000
1	0.64605301	5.653994E-012	2.045399E-011	1	0.000000E+000
1	0.64647445	2.045399E-011	5.653994E-012	0	0.000000E+000
1	0.64649492	5.653994E-012	2.045399E-011	1	0.000000E+000
1	0.64711406	2.045399E-011	5.653994E-012	0	0.000000E+000
1	0.64722795	5.653994E-012	2.045399E-011	1	0.000000E+000
1	0.64756304	2.045399E-011	5.653994E-012	0	0.000000E+000
1	0.64759242	5.653994E-012	2.045399E-011	1	0.000000E+000
1	0.64832905	2.045399E-011	5.653994E-012	0	0.000000E+000
1	0.64836687	5.653994E-012	2.045399E-011	1	0.000000E+000
1	0.64856969	2.045399E-011	5.653994E-012	0	0.000000E+000
1	0.64861078	5.653994E-012	2.045399E-011	1	0.000000E+000
1	0.64939508	2.045399E-011	5.653994E-012	0	0.000000E+000
1	0.64941890	5.653994E-012	2.045399E-011	1	0.000000E+000
1	0.64967609	2.045399E-011	5.653994E-012	0	0.000000E+000
1	0.64968544	5.653994E-012	2.045399E-011	1	0.000000E+000
1	0.64979432	2.045399E-011	5.653994E-012	0	0.000000E+000
1	0.64980704	5.653994E-012	2.045399E-011	1	0.000000E+000
1	0.65092295	2.045399E-011	5.653994E-012	0	0.000000E+000
1	0.65096164	5.653994E-012	2.045399E-011	1	0.000000E+000
1	0.65109061	2.045399E-011	5.653994E-012	0	0.000000E+000
1	0.65110622	5.653994E-012	2.045399E-011	1	0.000000E+000
1	0.65133901	2.045399E-011	5.653994E-012	0	0.000000E+000
1	0.65135755	5.653994E-012	2.045399E-011	1	0.000000E+000
1	0.65152898	2.045399E-011	5.653994E-012	0	0.000000E+000
1	0.65154738	5.653994E-012	2.045399E-011	1	0.000000E+000
1	0.65198354	2.045399E-011	5.653994E-012	0	0.000000E+000
1	0.65200073	5.653994E-012	2.045399E-011	1	0.000000E+000
1	0.65274201	2.045399E-011	5.653994E-012	0	0.000000E+000
1	0.65276074	5.653994E-012	2.045399E-011	1	0.000000E+000
1	0.65298277	2.045399E-011	5.653994E-012	0	0.000000E+000
1	0.65300576	5.653994E-012	2.045399E-011	1	0.000000E+000
1	0.65309238	2.045399E-011	5.653994E-012	0	0.000000E+000
1	0.65309947	5.653994E-012	2.045399E-011	1	0.000000E+000
1	0.65349800	2.045399E-011	5.653994E-012	0	0.000000E+000
1	0.65352153	5.653994E-012	2.045399E-011	1	0.000000E+000
1	0.65363702	2.045399E-011	5.653994E-012	0	0.000000E+000
1	0.65365543	5.653994E-012	2.045399E-011	1	0.000000E+000
1	0.65406013	2.045399E-011	5.653994E-012	0	0.000000E+000
1	0.65409327	5.653994E-012	2.045399E-011	1	0.000000E+000
1	0.65461676	2.045399E-011	5.653994E-012	0	0.000000E+000
1	0.65464166	5.653994E-012	2.045399E-011	1	0.000000E+000
1	0.65474125	2.045399E-011	5.653994E-012	0	0.000000E+000
1	0.65476210	5.653994E-012	2.045399E-011	1	0.000000E+000
1	0.65534703	2.045399E-011	5.653994E-012	0	0.000000E+000
1	0.65537456	5.653994E-012	2.045399E-011	1	0.000000E+000
1	0.65584309	2.045399E-011	5.653994E-012	0	0.000000E+000
1	0.65587812	5.653994E-012	2.045399E-011	1	0.000000E+000
1	0.65668530	2.045399E-011	5.653994E-012	0	0.000000E+000
1	0.65670102	5.653994E-012	2.045399E-011	1	0.000000E+000
1	0.65808479	2.045399E-011	5.653994E-012	0	0.000000E+000
1	0.65810590	5.653994E-012	2.045399E-011	1	0.000000E+000
1	0.65940885	2.045399E-011	5.653994E-012	0	0.000000E+000
1	0.65944180	5.653994E-012	2.045399E-011	1	0.000000E+000
1	0.65974403	2.045399E-011	5.653994E-012	0	0.000000E+000
1	0.65975930	5.653994E-012	2.045399E-011	1	0.000000E+000
1	0.66060754	2.045399E-011	5.653994E-012	0	0.000000E+000
1	0.66061938	5.653994E-012	2.045399E-011	1	0.000000E+000
1	0.66143228	2.045399E-011	5.653994E-012	0	0.000000E+000
1	0.66149145	5.653994E-012	2.045399E-011	1	0.000000E+000
1	0.66175809	2.045399E-011	5.653994E-012	0	0.000000E+000
1	0.66178527	5.653994E-012	2.045399E-011	1	0.000000E+000
1	0.66201585	2.045399E-011	5.653994E-012	0	0.000000E+000
1	0.66202091	5.653994E-012	2.045399E-011	1	0.000000E+000
1	0.66254599	2.045399E-011	5.653994E-012	0	0.000000E+000
1	0.66280069	5.653994E-012	2.045399E-011	1	0.000000E+000
1	0.66289206	2.045399E-011	5.653994E-012	0	0.000000E+000
1	0.66291341	5.653994E-012	2.045399E-011	1	0.000000E+000
1	0.66317666	2.045399E-011	5.653994E-012	0	0.000000E+000
1	0.66322921	5.653994E-012	2.045399E-011	1	0.000000E+000
1	0.66377671	2.045399E-011	5.653994E-012	0	0.000000E+000
1	0.66379259	5.653994E-012	2.045399E-011	1	0.000000E+000
1	0.66622084	2.045399E-011	5.653994E-012	0	0.000000E+000
1	0.66624348	5.653994E-012	2.045399E-011	1	0.000000E+000
1	0.66640029	2.045399E-011	5.653994E-012	0	0.000000E+000
1	0.66641707	5.653994E-012	2.045399E-011	1	0.000000E+000
1	0.66722323	2.045399E-011	5.653994E-012	0	0.000000E+000
1	0.66722807	5.653994E-012	2.045399E-011	1	0.000000E+000
1	0.66783334	2.045399E-011	5.653994E-012	0	0.000000E+000
1	0.66785370	5.653994E-012	2.045399E-011	1	0.000000E+000
1	0.66836458	2.045399E-011	5.653994E-012	0	0.000000E+000
1	0.66840197	5.653994E-012	2.045399E-011	1	0.000000E+000
1	0.66868914	2.045399E-011	5.653994E-012	0	0.000000E+000
1	0.66883629	5.653994E-012	2.045399E-011	1	0.000000E+000
1	0.66887162	2.045399E-011	5.653994E-012	0	0.000000E+000
1	0.66888380	5.653994E-012	2.045399E-011	1	0.000000E+000
1	0.66920798	2.045399E-011	5.653994E-012	0	0.000000E+000
1	0.66924512	5.653994E-012	2.045399E-011	1	0.000000E+000
1	0.66974863	2.045399E-011	5.653994E-012	0	0.000000E+000
1	0.66996340	5.653994E-012	2.045399E-011	1	0.000000E+000
1	0.67085286	2.045399E-011	5.653994E-012	0	0.000000E+000
1	0.67086121	5.653994E-012	2.045399E-011	1	0.000000E+000
1	0.67183548	2.045399E-011	5.653994E-012	0	0.000000E+000
1	0.67188902	5.653994E-012	2.045399E-011	1	0.000000E+000
1	0.67249788	2.045399E-011	5.653994E-012	0	0.000000E+000
1	0.67250896	5.653994E-012	2.045399E-011	1	0.000000E+000
1	0.67253686	2.045399E-011	5.653994E-012	0	0.000000E+000
1	0.67255931	5.653994E-012	2.045399E-011	1	0.000000E+000
1	0.67317698	2.045399E-011	5.653994E-012	0	0.000000E+000
1	0.67319757	5.653994E-012	2.045399E-011	1	0.000000E+000
1	0.67389218	2.045399E-011	5.653994E-012	0	0.000000E+000
1	0.67392817	5.653994E-012	2.045399E-011	1	0.000000E+000
1	0.67510893	2.045399E-011	5.653994E-012	0	0.000000E+000
1	0.67513297	5.653994E-012	2.045399E-011	1	0.000000E+000
1	0.67548312	2.045399E-011	5.653994E-012	0	0.000000E+000
1	0.67549960	5.653994E-012	2.045399E-011	1	0.000000E+000
1	0.67564516	2.045399E-011	5.653994E-012	0	0.000000E+000
1	0.67566926	5.653994E-012	2.045399E-011	1	0.000000E+000
1	0.67579952	2.045399E-011	5.653994E-012	0	0.000000E+000
1	0.67583348	5.653994E-012	2.045399E-011	1	0.000000E+000
1	0.67619324	2.045399E-011	5.653994E-012	0	0.000000E+000
1	0.67621728	5.653994E-012	2.045399E-011	1	0.000000E+000
1	0.67627055	2.045399E-011	5.653994E-012	0	0.000000E+000
1	0.67631098	5.653994E-012	2.045399E-011	1	0.000000E+000
1	0.67654812	2.045399E-011	5.653994E-012	0	0.000000E+000
1	0.67656457	5.653994E-012	2.045399E-011	1	0.000000E+000
1	0.67673839	2.045399E-011	5.653994E-012	0	0.000000E+000
1	0.67680236	5.653994E-012	2.045399E-011	1	0.000000E+000
1	0.67706759	2.045399E-011	5.653994E-012	0	0.000000E+000
1	0.67707652	5.653994E-012	2.045399E-011	1	0.000000E+000
1	0.67750624	2.045399E-011	5.653994E-012	0	0.000000E+000
1	0.67752995	5.653994E-012	2.045399E-011	1	0.000000E+000
1	0.67762521	2.045399E-011	5.653994E-012	0	0.000000E+000
1	0.67763180	5.653994E-012	2.045399E-011	1	0.000000E+000
1	0.67775832	2.045399E-011	5.653994E-012	0	0.000000E+000
1	0.67782301	5.653994E-012	2.045399E-011	1	0.000000E+000
1	0.67786220	2.045399E-011	5.653994E-012	0	0.000000E+000
1	0.67806528	5.653994E-012	2.045399E-011	1	0.000000E+000
1	0.67811498	2.045399E-011	5.653994E-012	0	0.000000E+000
1	0.67817575	5.653994E-012	2.045399E-011	1	0.000000E+000
1	0.67828607	2.045399E-011	5.653994E-012	0	0.000000E+000
1	0.67832032	5.653994E-012	2.045399E-011	1	0.000000E+000
1	0.67879690	2.045399E-011	5.653994E-012	0	0.000000E+000
1	0.67969964	5.653994E-012	2.045399E-011	1	0.000000E+000
1	0.68030712	2.045399E-011	5.653994E-012	0	0.000000E+000
1	0.68051365	5.653994E-012	2.045399E-011	1	0.000000E+000
1	0.68059654	2.045399E-011	5.653994E-012	0	0.000000E+000
1	0.68068780	5.653994E-012	2.045399E-011	1	0.000000E+000
1	0.68074355	2.045399E-011	5.653994E-012	0	0.000000E+000
1	0.68076009	5.653994E-012	2.045399E-011	1	0.000000E+000
1	0.68096853	2.045399E-011	5.653994E-012	0	0.000000E+000
1	0.68102157	5.653994E-012	2.045399E-011	1	0.000000E+000
1	0.68146466	2.045399E-011	5.653994E-012	0	0.000000E+000
1	0.68148995	5.653994E-012	2.045399E-011	1	0.000000E+000
1	0.68173645	2.045399E-011	5.653994E-012	0	0.000000E+000
1	0.68175190	5.653994E-012	2.045399E-011	1	0.000000E+000
1	0.68226559	2.045399E-011	5.653994E-012	0	0.000000E+000
1	0.68228869	5.653994E-012	2.045399E-011	1	0.000000E+000
1	0.68236832	2.045399E-011	5.653994E-012	0	0.000000E+000
1	0.68238406	5.653994E-012	2.045399E-011	1	0.000000E+000
1	0.68258458	2.045399E-011	5.653994E-012	0	0.000000E+000
1	0.68266475	5.653994E-012	2.045399E-011	1	0.000000E+000
1	0.68292753	2.045399E-011	5.653994E-012	0	0.000000E+000
1	0.68330877	5.653994E-012	2.045399E-011	1	0.000000E+000
1	0.68355418	2.045399E-011	5.653994E-012	0	0.000000E+000
1	0.68361789	5.653994E-012	2.045399E-011	1	0.000000E+000
1	0.68375290	2.045399E-011	5.653994E-012	0	0.000000E+000
1	0.68378003	5.653994E-012	2.045399E-011	1	0.000000E+000
1	0.68410096	2.045399E-011	5.653994E-012	0	0.000000E+000
1	0.68524820	5.653994E-012	2.045399E-011	1	0.000000E+000
1	0.68547512	2.045399E-011	5.653994E-012	0	0.000000E+000
1	0.68571394	5.653994E-012	2.045399E-011	1	0.000000E+000
1	0.68576971	2.045399E-011	5.653994E-012	0	0.000000E+000
1	0.68587865	5.653994E-012	2.045399E-011	1	0.000000E+000
1	0.68681968	2.045399E-011	5.653994E-012	0	0.000000E+000
1	0.68684714	5.653994E-012	2.045399E-011	1	0.000000E+000
1	0.68690449	2.045399E-011	5.653994E-012	0	0.000000E+000
1	0.68691836	5.653994E-012	2.045399E-011	1	0.000000E+000
1	0.68772387	2.045399E-011	5.653994E-012	0	0.000000E+000
1	0.68774174	5.653994E-012	2.045399E-011	1	0.000000E+000
1	0.68854727	2.045399E-011	5.653994E-012	0	0.000000E+000
1	0.68857618	5.653994E-012	2.045399E-011	1	0.000000E+000
1	0.68862027	2.045399E-011	5.653994E-012	0	0.000000E+000
1	0.68864665	5.653994E-012	2.045399E-011	1	0.000000E+000
1	0.68899690	2.045399E-011	5.653994E-012	0	0.000000E+000
1	0.68901095	5.653994E-012	2.045399E-011	1	0.000000E+000
1	0.68910896	2.045399E-011	5.653994E-012	0	0.000000E+000
1	0.68930670	5.653994E-012	2.045399E-011	1	0.000000E+000
1	0.68938168	2.045399E-011	5.653994E-012	0	0.000000E+000
1	0.68942983	5.653994E-012	2.045399E-011	1	0.000000E+000
1	0.68959009	2.045399E-011	5.653994E-012	0	0.000000E+000
1	0.68960450	5.653994E-012	2.045399E-011	1	0.000000E+000
1	0.68966512	2.045399E-011	5.653994E-012	0	0.000000E+000
1	0.68968822	5.653994E-012	2.045399E-011	1	0.000000E+000
1	0.68974739	2.045399E-011	5.653994E-012	0	0.000000E+000
1	0.68978007	5.653994E-012	2.045399E-011	1	0.000000E+000
1	0.69002145	2.045399E-011	5.653994E-012	0	0.000000E+000
1	0.69006703	5.653994E-012	2.045399E-011	1	0.000000E+000
1	0.69097097	2.045399E-011	5.653994E-012	0	0.000000E+000
1	0.69098971	5.653994E-012	2.045399E-011	1	0.000000E+000
1	0.69199032	2.045399E-011	5.653994E-012	0	0.000000E+000
1	0.69202010	5.653994E-012	2.045399E-011	1	0.000000E+000
1	0.69246553	2.045399E-011	5.653994E-012	0	0.000000E+000
1	0.69249319	5.653994E-012	2.045399E-011	1	0.000000E+000
1	0.69268013	2.045399E-011	5.653994E-012	0	0.000000E+000
1	0.69272675	5.653994E-012	2.045399E-011	1	0.000000E+000
1	0.69281689	2.045399E-011	5.653994E-012	0	0.000000E+000
1	0.69305999	5.653994E-012	2.045399E-011	1	0.000000E+000
1	0.69331792	2.045399E-011	5.653994E-012	0	0.000000E+000
1	0.69336681	5.653994E-012	2.045399E-011	1	0.000000E+000
1	0.69380748	2.045399E-011	5.653994E-012	0	0.000000E+000
1	0.69383102	5.653994E-012	2.045399E-011	1	0.000000E+000
1	0.69390392	2.045399E-011	5.653994E-012	0	0.000000E+000
1	0.69393951	5.653994E-012	2.045399E-011	1	0.000000E+000
1	0.69445017	2.045399E-011	5.653994E-012	0	0.000000E+000
1	0.69448860	5.653994E-012	2.045399E-011	1	0.000000E+000
1	0.69467051	2.045399E-011	5.653994E-012	0	0.000000E+000
1	0.69499999	5.653994E-012	2.045399E-011	1	0.000000E+000
1	0.69594739	2.045399E-011	5.653994E-012	0	0.000000E+000
1	0.69598562	5.653994E-012	2.045399E-011	1	0.000000E+000
1	0.69647012	2.045399E-011	5.653994E-012	0	0.000000E+000
1	0.69649688	5.653994E-012	2.045399E-011	1	0.000000E+000
1	0.69658371	2.045399E-011	5.653994E-012	0	0.000000E+000
1	0.69660061	5.653994E-012	2.045399E-011	1	0.000000E+000
1	0.69677848	2.045399E-011	5.653994E-012	0	0.000000E+000
1	0.69690220	5.653994E-012	2.045399E-011	1	0.000000E+000
1	0.69695627	2.045399E-011	5.653994E-012	0	0.000000E+000
1	0.69699830	5.653994E-012	2.045399E-011	1	0.000000E+000
1	0.69756852	2.045399E-011	5.653994E-012	0	0.000000E+000
1	0.69759905	5.653994E-012	2.045399E-011	1	0.000000E+000
1	0.69762871	2.045399E-011	5.653994E-012	0	0.000000E+000
1	0.69768762	5.653994E-012	2.045399E-011	1	0.000000E+000
1	0.69796750	2.045399E-011	5.653994E-012	0	0.000000E+000
1	0.69799866	5.653994E-012	2.045399E-011	1	0.000000E+000
1	0.69812173	2.045399E-011	5.653994E-012	0	0.000000E+000
1	0.69836752	5.653994E-012	2.045399E-011	1	0.000000E+000
1	0.69862424	2.045399E-011	5.653994E-012	0	0.000000E+000
1	0.69867000	5.653994E-012	2.045399E-011	1	0.000000E+000
1	0.69876885	2.045399E-011	5.653994E-012	0	0.000000E+000
1	0.69879228	5.653994E-012	2.045399E-011	1	0.000000E+000
1	0.69880327	2.045399E-011	5.653994E-012	0	0.000000E+000
1	0.69885651	5.653994E-012	2.045399E-011	1	0.000000E+000
1	0.69956257	2.045399E-011	5.653994E-012	0	0.000000E+000
1	0.69957801	5.653994E-012	2.045399E-011	1	0.000000E+000
1	0.70016558	2.045399E-011	5.653994E-012	0	0.000000E+000
1	0.70031725	5.653994E-012	2.045399E-011	1	0.000000E+000
1	0.70074820	2.045399E-011	5.653994E-012	0	0.000000E+000
1	0.70075719	5.653994E-012	2.045399E-011	1	0.000000E+000
1	0.70122900	2.045399E-011	5.653994E-012	0	0.000000E+000
1	0.70124107	5.653994E-012	2.045399E-011	1	0.000000E+000
1	0.70135654	2.045399E-011	5.653994E-012	0	0.000000E+000
1	0.70138645	5.653994E-012	2.045399E-011	1	0.000000E+000
1	0.70215509	2.045399E-011	5.653994E-012	0	0.000000E+000
1	0.70216083	5.653994E-012	2.045399E-011	1	0.000000E+000
1	0.70231036	2.045399E-011	5.653994E-012	0	0.000000E+000
1	0.70233543	5.653994E-012	2.045399E-011	1	0.000000E+000
1	0.70347068	2.045399E-011	5.653994E-012	0	0.000000E+000
1	0.70349437	5.653994E-012	2.045399E-011	1	0.000000E+000
1	0.70390999	2.045399E-011	5.653994E-012	0	0.000000E+000
1	0.70391978	5.653994E-012	2.045399E-011	1	0.000000E+000
1	0.70406830	2.045399E-011	5.653994E-012	0	0.000000E+000
1	0.70408663	5.653994E-012	2.045399E-011	1	0.000000E+000
1	0.70423568	2.045399E-011	5.653994E-012	0	0.000000E+000
1	0.70426252	5.653994E-012	2.045399E-011	1	0.000000E+000
1	0.70430925	2.045399E-011	5.653994E-012	0	0.000000E+000
1	0.70433656	5.653994E-012	2.045399E-011	1	0.000000E+000
1	0.70472325	2.045399E-011	5.653994E-012	0	0.000000E+000
1	0.70473807	5.653994E-012	2.045399E-011	1	0.000000E+000
1	0.70479502	2.045399E-011	5.653994E-012	0	0.000000E+000
1	0.70485316	5.653994E-012	2.045399E-011	1	0.000000E+000
1	0.70493880	2.045399E-011	5.653994E-012	0	0.000000E+000
1	0.70499427	5.653994E-012	2.045399E-011	1	0.000000E+000
1	0.70542260	2.045399E-011	5.653994E-012	0	0.000000E+000
1	0.70544514	5.653994E-012	2.045399E-011	1	0.000000E+000
1	0.70661249	2.045399E-011	5.653994E-012	0	0.000000E+000
1	0.70667210	5.653994E-012	2.045399E-011	1	0.000000E+000
1	0.70688351	2.045399E-011	5.653994E-012	0	0.000000E+000
1	0.70690699	5.653994E-012	2.045399E-011	1	0.000000E+000
1	0.70695747	2.045399E-011	5.653994E-012	0	0.000000E+000
1	0.70697913	5.653994E-012	2.045399E-011	1	0.000000E+000
1	0.70713332	2.045399E-011	5.653994E-012	0	0.000000E+000
1	0.70714265	5.653994E-012	2.045399E-011	1	0.000000E+000
1	0.70732600	2.045399E-011	5.653994E-012	0	0.000000E+000
1	0.70734152	5.653994E-012	2.045399E-011	1	0.000000E+000
1	0.70764674	2.045399E-011	5.653994E-012	0	0.000000E+000
1	0.70768605	5.653994E-012	2.045399E-011	1	0.000000E+000
1	0.70820722	2.045399E-011	5.653994E-012	0	0.000000E+000
1	0.70821770	5.653994E-012	2.045399E-011	1	0.000000E+000
1	0.70914360	2.045399E-011	5.653994E-012	0	0.000000E+000
1	0.70915448	5.653994E-012	2.045399E-011	1	0.000000E+000
1	0.70959371	2.045399E-011	5.653994E-012	0	0.000000E+000
1	0.70964380	5.653994E-012	2.045399E-011	1	0.000000E+000
1	0.71012867	2.045399E-011	5.653994E-012	0	0.000000E+000
1	0.71033303	5.653994E-012	2.045399E-011	1	0.000000E+000
1	0.71173401	2.045399E-011	5.653994E-012	0	0.000000E+000
1	0.71183155	5.653994E-012	2.045399E-011	1	0.000000E+000
1	0.71210857	2.045399E-011	5.653994E-012	0	0.000000E+000
1	107.00836273	5.040104E-012	1.984010E-011	1	0.000000E+000
1	107.00874584	1.984010E-011	5.040104E-012	0	0.000000E+000
1	107.01102849	5.040104E-012	1.984010E-011	1	0.000000E+000
1	107.01164331	1.984010E-011	5.040104E-012	0	0.000000E+000
1	107.01166752	5.040104E-012	1.984010E-011	1	0.000000E+000
1	107.01283247	1.984010E-011	5.040104E-012	0	0.000000E+000
1	107.01294860	5.040104E-012	1.984010E-011	1	0.000000E+000
1	107.01315617	1.984010E-011	5.040104E-012	0	0.000000E+000
1	107.01318624	5.040104E-012	1.984010E-011	1	0.000000E+000
1	107.01448393	1.984010E-011	5.040104E-012	0	0.000000E+000
1	107.01455122	5.040104E-012	1.984010E-011	1	0.000000E+000
1	107.01547058	1.984010E-011	5.040104E-012	0	0.000000E+000
1	107.01551425	5.040104E-012	1.984010E-011	1	0.000000E+000
1	107.01572703	1.984010E-011	5.040104E-012	0	0.000000E+000
1	107.01586736	5.040104E-012	1.984010E-011	1	0.000000E+000
1	107.01605675	1.984010E-011	5.040104E-012	0	0.000000E+000
1	107.01698007	5.040104E-012	1.984010E-011	1	0.000000E+000
1	107.01708337	1.984010E-011	5.040104E-012	0	0.000000E+000
1	107.01709206	5.040104E-012	1.984010E-011	1	0.000000E+000
1	107.01762187	1.984010E-011	5.040104E-012	0	0.000000E+000
1	107.01766956	5.040104E-012	1.984010E-011	1	0.000000E+000
1	107.01885240	1.984010E-011	5.040104E-012	0	0.000000E+000
1	107.01922049	5.040104E-012	1.984010E-011	1	0.000000E+000
1	107.01936023	1.984010E-011	5.040104E-012	0	0.000000E+000
1	107.01939311	5.040104E-012	1.984010E-011	1	0.000000E+000
1	107.02065552	1.984010E-011	5.040104E-012	0	0.000000E+000
1	107.02067971	5.040104E-012	1.984010E-011	1	0.000000E+000
1	107.02128301	1.984010E-011	5.040104E-012	0	0.000000E+000
1	107.02183554	5.040104E-012	1.984010E-011	1	0.000000E+000
1	107.02216937	1.984010E-011	5.040104E-012	0	0.000000E+000
1	107.02219693	5.040104E-012	1.984010E-011	1	0.000000E+000
1	107.02277948	1.984010E-011	5.040104E-012	0	0.000000E+000
1	107.02279250	5.040104E-012	1.984010E-011	1	0.000000E+000
1	107.02290464	1.984010E-011	5.040104E-012	0	0.000000E+000
1	107.02291589	5.040104E-012	1.984010E-011	1	0.000000E+000
1	107.02309062	1.984010E-011	5.040104E-012	0	0.000000E+000
1	107.02309983	5.040104E-012	1.984010E-011	1	0.000000E+000
1	107.02335002	1.984010E-011	5.040104E-012	0	0.000000E+000
1	107.02430367	5.040104E-012	1.984010E-011	1	0.000000E+000
1	107.02470018	1.984010E-011	5.040104E-012	0	0.000000E+000
1	107.02474451	5.040104E-012	1.984010E-011	1	0.000000E+000
1	107.02480605	1.984010E-011	5.040104E-012	0	0.000000E+000
1	107.02486661	5.040104E-012	1.984010E-011	1	0.000000E+000
1	107.02511755	1.984010E-011	5.040104E-012	0	0.000000E+000
1	107.02527013	5.040104E-012	1.984010E-011	1	0.000000E+000
1	107.02533750	1.984010E-011	5.040104E-012	0	0.000000E+000
1	107.02536640	5.040104E-012	1.984010E-011	1	0.000000E+000
1	107.02571721	1.984010E-011	5.040104E-012	0	0.000000E+000
1	107.02640971	5.040104E-012	1.984010E-011	1	0.000000E+000
1	107.02659128	1.984010E-011	5.040104E-012	0	0.000000E+000
1	107.02691107	5.040104E-012	1.984010E-011	1	0.000000E+000
1	107.02739153	1.984010E-011	5.040104E-012	0	0.000000E+000
1	107.02750425	5.040104E-012	1.984010E-011	1	0.000000E+000
1	107.02891071	1.984010E-011	5.040104E-012	0	0.000000E+000
1	107.02893667	5.040104E-012	1.984010E-011	1	0.000000E+000
1	107.02900743	1.984010E-011	5.040104E-012	0	0.000000E+000
1	107.02904051	5.040104E-012	1.984010E-011	1	0.000000E+000
1	107.02913345	1.984010E-011	5.040104E-012	0	0.000000E+000
1	107.02918101	5.040104E-012	1.984010E-011	1	0.000000E+000
1	107.02921351	1.984010E-011	5.040104E-012	0	0.000000E+000
1	107.02923417	5.040104E-012	1.984010E-011	1	0.000000E+000
1	107.02942712	1.984010E-011	5.040104E-012	0	0.000000E+000
1	107.02946878	5.040104E-012	1.984010E-011	1	0.000000E+000
1	107.03031389	1.984010E-011	5.040104E-012	0	0.000000E+000
1	107.03033375	5.040104E-012	1.984010E-011	1	0.000000E+000
1	107.03061318	1.984010E-011	5.040104E-012	0	0.000000E+000
1	107.03063834	5.040104E-012	1.984010E-011	1	0.000000E+000
1	107.03088093	1.984010E-011	5.040104E-012	0	0.000000E+000
1	107.03113066	5.040104E-012	1.984010E-011	1	0.000000E+000
1	107.03122919	1.984010E-011	5.040104E-012	0	0.000000E+000
1	107.03170866	5.040104E-012	1.984010E-011	1	0.000000E+000
1	107.03178874	1.984010E-011	5.040104E-012	0	0.000000E+000
1	107.03189553	5.040104E-012	1.984010E-011	1	0.000000E+000
1	107.03234901	1.984010E-011	5.040104E-012	0	0.000000E+000
1	107.03237801	5.040104E-012	1.984010E-011	1	0.000000E+000
1	107.03284511	1.984010E-011	5.040104E-012	0	0.000000E+000
1	107.03287252	5.040104E-012	1.984010E-011	1	0.000000E+000
1	107.03331817	1.984010E-011	5.040104E-012	0	0.000000E+000
1	107.03443004	5.040104E-012	1.984010E-011	1	0.000000E+000
1	107.03473928	1.984010E-011	5.040104E-012	0	0.000000E+000
1	107.03476120	5.040104E-012	1.984010E-011	1	0.000000E+000
1	107.03491926	1.984010E-011	5.040104E-012	0	0.000000E+000
1	107.03494508	5.040104E-012	1.984010E-011	1	0.000000E+000
1	107.03500860	1.984010E-011	5.040104E-012	0	0.000000E+000
1	107.03547313	5.040104E-012	1.984010E-011	1	0.000000E+000
1	107.03557626	1.984010E-011	5.040104E-012	0	0.000000E+000
1	107.03559869	5.040104E-012	1.984010E-011	1	0.000000E+000
1	107.03585994	1.984010E-011	5.040104E-012	0	0.000000E+000
1	107.03652380	5.040104E-012	1.984010E-011	1	0.000000E+000
1	107.03677638	1.984010E-011	5.040104E-012	0	0.000000E+000
1	107.03679478	5.040104E-012	1.984010E-011	1	0.000000E+000
1	107.03694627	1.984010E-011	5.040104E-012	0	0.000000E+000
1	107.03695277	5.040104E-012	1.984010E-011	1	0.000000E+000
1	107.03728299	1.984010E-011	5.040104E-012	0	0.000000E+000
1	107.03731703	5.040104E-012	1.984010E-011	1	0.000000E+000
1	107.03786026	1.984010E-011	5.040104E-012	0	0.000000E+000
1	107.03791931	5.040104E-012	1.984010E-011	1	0.000000E+000
1	107.03802762	1.984010E-011	5.040104E-012	0	0.000000E+000
1	107.03804549	5.040104E-012	1.984010E-011	1	0.000000E+000
1	107.03826669	1.984010E-011	5.040104E-012	0	0.000000E+000
1	107.03845541	5.040104E-012	1.984010E-011	1	0.000000E+000
1	107.03849407	1.984010E-011	5.040104E-012	0	0.000000E+000
1	107.03851242	5.040104E-012	1.984010E-011	1	0.000000E+000
1	107.03870929	1.984010E-011	5.040104E-012	0	0.000000E+000
1	107.03880524	5.040104E-012	1.984010E-011	1	0.000000E+000
1	107.03992652	1.984010E-011	5.040104E-012	0	0.000000E+000
1	107.03994470	5.040104E-012	1.984010E-011	1	0.000000E+000
1	107.04004561	1.984010E-011	5.040104E-012	0	0.000000E+000
1	107.04008543	5.040104E-012	1.984010E-011	1	0.000000E+000
1	107.04073916	1.984010E-011	5.040104E-012	0	0.000000E+000
1	107.04076765	5.040104E-012	1.984010E-011	1	0.000000E+000
1	107.04081832	1.984010E-011	5.040104E-012	0	0.000000E+000
1	107.04083703	5.040104E-012	1.984010E-011	1	0.000000E+000
1	107.04113351	1.984010E-011	5.040104E-012	0	0.000000E+000
1	107.04114657	5.040104E-012	1.984010E-011	1	0.000000E+000
1	107.04176428	1.984010E-011	5.040104E-012	0	0.000000E+000
1	107.04180404	5.040104E-012	1.984010E-011	1	0.000000E+000
1	107.04182695	1.984010E-011	5.040104E-012	0	0.000000E+000
1	107.04185566	5.040104E-012	1.984010E-011	1	0.000000E+000
1	107.04208925	1.984010E-011	5.040104E-012	0	0.000000E+000
1	107.04212914	5.040104E-012	1.984010E-011	1	0.000000E+000
1	107.04215857	1.984010E-011	5.040104E-012	0	0.000000E+000
1	107.04230580	5.040104E-012	1.984010E-011	1	0.000000E+000
1	107.04309490	1.984010E-011	5.040104E-012	0	0.000000E+000
1	107.04318284	5.040104E-012	1.984010E-011	1	0.000000E+000
1	107.04410793	1.984010E-011	5.040104E-012	0	0.000000E+000
1	107.04412766	5.040104E-012	1.984010E-011	1	0.000000E+000
1	107.04441379	1.984010E-011	5.040104E-012	0	0.000000E+000
1	107.04446627	5.040104E-012	1.984010E-011	1	0.000000E+000
1	107.04524156	1.984010E-011	5.040104E-012	0	0.000000E+000
1	107.04526011	5.040104E-012	1.984010E-011	1	0.000000E+000
1	107.04577084	1.984010E-011	5.040104E-012	0	0.000000E+000
1	107.04579969	5.040104E-012	1.984010E-011	1	0.000000E+000
1	107.04617612	1.984010E-011	5.040104E-012	0	0.000000E+000
1	107.04634326	5.040104E-012	1.984010E-011	1	0.000000E+000
1	107.04717036	1.984010E-011	5.040104E-012	0	0.000000E+000
1	107.04719651	5.040104E-012	1.984010E-011	1	0.000000E+000
1	107.04783505	1.984010E-011	5.040104E-012	0	0.000000E+000
1	107.04793656	5.040104E-012	1.984010E-011	1	0.000000E+000
1	107.04840667	1.984010E-011	5.040104E-012	0	0.000000E+000
1	107.04841611	5.040104E-012	1.984010E-011	1	0.000000E+000
1	107.04900062	1.984010E-011	5.040104E-012	0	0.000000E+000
1	107.04904807	5.040104E-012	1.984010E-011	1	0.000000E+000
1	107.04942314	1.984010E-011	5.040104E-012	0	0.000000E+000
1	107.05000125	5.040104E-012	1.984010E-011	1	0.000000E+000
1	107.05009828	1.984010E-011	5.040104E-012	0	0.000000E+000
1	107.05012376	5.040104E-012	1.984010E-011	1	0.000000E+000
1	107.05042156	1.984010E-011	5.040104E-012	0	0.000000E+000
1	107.05044090	5.040104E-012	1.984010E-011	1	0.000000E+000
1	107.05062294	1.984010E-011	5.040104E-012	0	0.000000E+000
1	107.05063230	5.040104E-012	1.984010E-011	1	0.000000E+000
1	107.05088477	1.984010E-011	5.040104E-012	0	0.000000E+000
1	107.05090754	5.040104E-012	1.984010E-011	1	0.000000E+000
1	107.05160710	1.984010E-011	5.040104E-012	0	0.000000E+000
1	107.05197819	5.040104E-012	1.984010E-011	1	0.000000E+000
1	107.05220605	1.984010E-011	5.040104E-012	0	0.000000E+000
1	107.05249908	5.040104E-012	1.984010E-011	1	0.000000E+000
1	107.05260228	1.984010E-011	5.040104E-012	0	0.000000E+000
1	173.93468674	4.811842E-012	1.961184E-011	1	0.000000E+000
1	173.93468800	1.961184E-011	4.811842E-012	0	0.000000E+000
1	173.93468927	4.811842E-012	1.961184E-011	1	0.000000E+000
1	173.93487794	1.961184E-011	4.811842E-012	0	0.000000E+000
1	173.93489976	4.811842E-012	1.961184E-011	1	0.000000E+000
1	173.93491289	1.961184E-011	4.811842E-012	0	0.000000E+000
1	173.93494124	4.811842E-012	1.961184E-011	1	0.000000E+000
1	173.93520996	1.961184E-011	4.811842E-012	0	0.000000E+000
1	180.00074477	4.815407E-012	1.961541E-011	1	0.000000E+000
1	180.00074500	1.961541E-011	4.815407E-012	0	0.000000E+000
1	180.00074543	4.815407E-012	1.961541E-011	1	0.000000E+000
1	180.00077822	1.961541E-011	4.815407E-012	0	0.000000E+000
1	180.00082381	4.815407E-012	1.961541E-011	1	0.000000E+000
1	180.00144210	1.961541E-011	4.815407E-012	0	0.000000E+000
1	180.00146636	4.815407E-012	1.961541E-011	1	0.000000E+000
1	180.00290005	1.961541E-011	4.815407E-012	0	0.000000E+000
1	180.00292251	4.815407E-012	1.961541E-011	1	0.000000E+000
1	180.00432599	1.961541E-011	4.815407E-012	0	0.000000E+000
1	180.00434246	4.815407E-012	1.961541E-011	1	0.000000E+000
1	180.00478611	1.961541E-011	4.815407E-012	0	0.000000E+000
1	180.00481953	4.815407E-012	1.961541E-011	1	0.000000E+000
1	180.00532247	1.961541E-011	4.815407E-012	0	0.000000E+000
1	180.00544365	4.815407E-012	1.961541E-011	1	0.000000E+000
1	180.00637136	1.961541E-011	4.815407E-012	0	0.000000E+000
1	180.00669178	4.815407E-012	1.961541E-011	1	0.000000E+000
1	180.00703910	1.961541E-011	4.815407E-012	0	0.000000E+000
1	180.00709554	4.815407E-012	1.961541E-011	1	0.000000E+000
1	180.00797335	1.961541E-011	4.815407E-012	0	0.000000E+000
1	180.00800347	4.815407E-012	1.961541E-011	1	0.000000E+000
1	180.00926296	1.961541E-011	4.815407E-012	0	0.000000E+000
1	180.00929490	4.815407E-012	1.961541E-011	1	0.000000E+000
1	180.00967270	1.961541E-011	4.815407E-012	0	0.000000E+000
1	180.00969597	4.815407E-012	1.961541E-011	1	0.000000E+000
1	180.01219501	1.961541E-011	4.815407E-012	0	0.000000E+000
1	180.01229811	4.815407E-012	1.961541E-011	1	0.000000E+000
1	180.01318866	1.961541E-011	4.815407E-012	0	0.000000E+000
1	180.01337862	4.815407E-012	1.961541E-011	1	0.000000E+000
1	180.01360714	1.961541E-011	4.815407E-012	0	0.000000E+000
1	180.01364134	4.815407E-012	1.961541E-011	1	0.000000E+000
1	180.01451708	1.961541E-011	4.815407E-012	0	0.000000E+000
1	180.01475694	4.815407E-012	1.961541E-011	1	0.000000E+000
1	180.01521913	1.961541E-011	4.815407E-012	0	0.000000E+000
1	180.01523219	4.815407E-012	1.961541E-011	1	0.000000E+000
1	180.01588856	1.961541E-011	4.815407E-012	0	0.000000E+000
1	180.01590025	4.815407E-012	1.961541E-011	1	0.000000E+000
1	180.01637774	1.961541E-011	4.815407E-012	0	0.000000E+000
1	180.01637841	4.815407E-012	1.961541E-011	1	0.000000E+000
1	180.01657494	1.961541E-011	4.815407E-012	0	0.000000E+000
1	180.01658053	4.815407E-012	1.961541E-011	1	0.000000E+000
1	180.01808416	1.961541E-011	4.815407E-012	0	0.000000E+000
1	180.01809599	4.815407E-012	1.961541E-011	1	0.000000E+000
1	180.01850110	1.961541E-011	4.815407E-012	0	0.000000E+000
1	180.01866170	4.815407E-012	1.961541E-011	1	0.000000E+000
1	180.01867743	1.961541E-011	4.815407E-012	0	0.000000E+000
1	180.01871471	4.815407E-012	1.961541E-011	1	0.000000E+000
1	180.01879208	1.961541E-011	4.815407E-012	0	0.000000E+000
1	180.01943766	4.815407E-012	1.961541E-011	1	0.000000E+000
1	180.01951472	1.961541E-011	4.815407E-012	0	0.000000E+000
1	180.01952336	4.815407E-012	1.961541E-011	1	0.000000E+000
1	180.01956998	1.961541E-011	4.815407E-012	0	0.000000E+000
1	180.01959324	4.815407E-012	1.961541E-011	1	0.000000E+000
1	180.01965670	1.961541E-011	4.815407E-012	0	0.000000E+000
1	180.01985638	4.815407E-012	1.961541E-011	1	0.000000E+000
1	180.02070175	1.961541E-011	4.815407E-012	0	0.000000E+000
1	180.02071658	4.815407E-012	1.961541E-011	1	0.000000E+000
1	180.02151838	1.961541E-011	4.815407E-012	0	0.000000E+000
1	180.02153331	4.815407E-012	1.961541E-011	1	0.000000E+000
1	180.02187156	1.961541E-011	4.815407E-012	0	0.000000E+000
1	180.02195952	4.815407E-012	1.961541E-011	1	0.000000E+000
1	180.02266671	1.961541E-011	4.815407E-012	0	0.000000E+000
1	180.02268356	4.815407E-012	1.961541E-011	1	0.000000E+000
1	180.02284080	1.961541E-011	4.815407E-012	0	0.000000E+000
1	180.02316020	4.815407E-012	1.961541E-011	1	0.000000E+000
1	180.02340092	1.961541E-011	4.815407E-012	0	0.000000E+000
1	180.02364171	4.815407E-012	1.961541E-011	1	0.000000E+000
1	180.02376052	1.961541E-011	4.815407E-012	0	0.000000E+000
1	180.02379192	4.815407E-012	1.961541E-011	1	0.000000E+000
1	180.02541742	1.961541E-011	4.815407E-012	0	0.000000E+000
1	180.02557086	4.815407E-012	1.961541E-011	1	0.000000E+000
1	180.02608243	1.961541E-011	4.815407E-012	0	0.000000E+000
1	180.02611434	4.815407E-012	1.961541E-011	1	0.000000E+000
1	180.02634843	1.961541E-011	4.815407E-012	0	0.000000E+000
1	180.02638122	4.815407E-012	1.961541E-011	1	0.000000E+000
1	180.02640859	1.961541E-011	4.815407E-012	0	0.000000E+000
1	180.02726437	4.815407E-012	1.961541E-011	1	0.000000E+000
1	180.02773664	1.961541E-011	4.815407E-012	0	0.000000E+000
1	180.02774959	4.815407E-012	1.961541E-011	1	0.000000E+000
1	180.02794872	1.961541E-011	4.815407E-012	0	0.000000E+000
1	180.02798033	4.815407E-012	1.961541E-011	1	0.000000E+000
1	180.02803088	1.961541E-011	4.815407E-012	0	0.000000E+000
1	180.02804278	4.815407E-012	1.961541E-011	1	0.000000E+000
1	180.02941599	1.961541E-011	4.815407E-012	0	0.000000E+000
1	180.02942995	4.815407E-012	1.961541E-011	1	0.000000E+000
1	180.02966001	1.961541E-011	4.815407E-012	0	0.000000E+000
1	180.02973073	4.815407E-012	1.961541E-011	1	0.000000E+000
1	180.03000571	1.961541E-011	4.815407E-012	0	0.000000E+000
1	180.03016787	4.815407E-012	1.961541E-011	1	0.000000E+000
1	180.03028678	1.961541E-011	4.815407E-012	0	0.000000E+000
1	180.03033019	4.815407E-012	1.961541E-011	1	0.000000E+000
1	180.03044716	1.961541E-011	4.815407E-012	0	0.000000E+000
1	180.03053425	4.815407E-012	1.961541E-011	1	0.000000E+000
1	180.03112376	1.961541E-011	4.815407E-012	0	0.000000E+000
1	180.03196542	4.815407E-012	1.961541E-011	1	0.000000E+000
1	180.03198806	1.961541E-011	4.815407E-012	0	0.000000E+000
1	180.03275625	4.815407E-012	1.961541E-011	1	0.000000E+000
1	180.03342231	1.961541E-011	4.815407E-012	0	0.000000E+000
1	180.03348364	4.815407E-012	1.961541E-011	1	0.000000E+000
1	180.03358269	1.961541E-011	4.815407E-012	0	0.000000E+000
1	180.03398284	4.815407E-012	1.961541E-011	1	0.000000E+000
1	180.03477411	1.961541E-011	4.815407E-012	0	0.000000E+000
1	180.03481030	4.815407E-012	1.961541E-011	1	0.000000E+000
1	180.03494405	1.961541E-011	4.815407E-012	0	0.000000E+000
1	180.03513599	4.815407E-012	1.961541E-011	1	0.000000E+000
1	180.03641882	1.961541E-011	4.815407E-012	0	0.000000E+000
1	180.03644502	4.815407E-012	1.961541E-011	1	0.000000E+000
1	180.03679675	1.961541E-011	4.815407E-012	0	0.000000E+000
1	180.03681269	4.815407E-012	1.961541E-011	1	0.000000E+000
1	180.03688494	1.961541E-011	4.815407E-012	0	0.000000E+000
1	180.03693347	4.815407E-012	1.961541E-011	1	0.000000E+000
1	180.03707834	1.961541E-011	4.815407E-012	0	0.000000E+000
1	180.03711372	4.815407E-012	1.961541E-011	1	0.000000E+000
1	180.03725853	1.961541E-011	4.815407E-012	0	0.000000E+000
1	180.03730131	4.815407E-012	1.961541E-011	1	0.000000E+000
1	180.03749152	1.961541E-011	4.815407E-012	0	0.000000E+000
1	180.03770351	4.815407E-012	1.961541E-011	1	0.000000E+000
1	180.03792572	1.961541E-011	4.815407E-012	0	0.000000E+000
1	180.03863537	4.815407E-012	1.961541E-011	1	0.000000E+000
1	180.03940579	1.961541E-011	4.815407E-012	0	0.000000E+000
1	180.03958021	4.815407E-012	1.961541E-011	1	0.000000E+000
1	180.03979359	1.961541E-011	4.815407E-012	0	0.000000E+000
1	180.03982539	4.815407E-012	1.961541E-011	1	0.000000E+000
1	180.04028938	1.961541E-011	4.815407E-012	0	0.000000E+000
1	180.04029972	4.815407E-012	1.961541E-011	1	0.000000E+000
1	180.04040894	1.961541E-011	4.815407E-012	0	0.000000E+000
1	180.04068667	4.815407E-012	1.961541E-011	1	0.000000E+000
1	180.04091887	1.961541E-011	4.815407E-012	0	0.000000E+000
1	180.04099046	4.815407E-012	1.961541E-011	1	0.000000E+000
1	180.04130880	1.961541E-011	4.815407E-012	0	0.000000E+000
1	180.04139759	4.815407E-012	1.961541E-011	1	0.000000E+000
1	180.04308950	1.961541E-011	4.815407E-012	0	0.000000E+000
1	180.04361848	4.815407E-012	1.961541E-011	1	0.000000E+000
1	180.04429538	1.961541E-011	4.815407E-012	0	0.000000E+000
1	180.04432855	4.815407E-012	1.961541E-011	1	0.000000E+000
1	180.04440923	1.961541E-011	4.815407E-012	0	0.000000E+000
1	180.04442751	4.815407E-012	1.961541E-011	1	0.000000E+000
1	180.04454166	1.961541E-011	4.815407E-012	0	0.000000E+000
1	180.04456925	4.815407E-012	1.961541E-011	1	0.000000E+000
1	180.04464186	1.961541E-011	4.815407E-012	0	0.000000E+000
1	180.04466754	4.815407E-012	1.961541E-011	1	0.000000E+000
1	180.04472789	1.961541E-011	4.815407E-012	0	0.000000E+000
1	180.04494499	4.815407E-012	1.961541E-011	1	0.000000E+000
1	180.04513198	1.961541E-011	4.815407E-012	0	0.000000E+000
1	180.04525694	4.815407E-012	1.961541E-011	1	0.000000E+000
1	180.04544875	1.961541E-011	4.815407E-012	0	0.000000E+000
1	180.04545718	4.815407E-012	1.961541E-011	1	0.000000E+000
1	180.04688782	1.961541E-011	4.815407E-012	0	0.000000E+000
1	180.04693625	4.815407E-012	1.961541E-011	1	0.000000E+000
1	180.04699139	1.961541E-011	4.815407E-012	0	0.000000E+000
1	180.04703427	4.815407E-012	1.961541E-011	1	0.000000E+000
1	180.04712535	1.961541E-011	4.815407E-012	0	0.000000E+000
1	180.04868653	4.815407E-012	1.961541E-011	1	0.000000E+000
1	180.04882265	1.961541E-011	4.815407E-012	0	0.000000E+000
1	180.04883431	4.815407E-012	1.961541E-011	1	0.000000E+000
1	180.04967013	1.961541E-011	4.815407E-012	0	0.000000E+000
1	180.04969468	4.815407E-012	1.961541E-011	1	0.000000E+000
1	180.05008508	1.961541E-011	4.815407E-012	0	0.000000E+000
1	180.05059334	4.815407E-012	1.961541E-011	1	0.000000E+000
1	180.05161460	1.961541E-011	4.815407E-012	0	0.000000E+000
1	180.05164987	4.815407E-012	1.961541E-011	1	0.000000E+000
1	180.05169524	1.961541E-011	4.815407E-012	0	0.000000E+000
1	180.05171843	4.815407E-012	1.961541E-011	1	0.000000E+000
1	180.05227090	1.961541E-011	4.815407E-012	0	0.000000E+000
1	180.05229242	4.815407E-012	1.961541E-011	1	0.000000E+000
1	180.05246169	1.961541E-011	4.815407E-012	0	0.000000E+000
1	180.05248557	4.815407E-012	1.961541E-011	1	0.000000E+000
1	180.05286630	1.961541E-011	4.815407E-012	0	0.000000E+000
1	180.05292958	4.815407E-012	1.961541E-011	1	0.000000E+000
1	180.05305008	1.961541E-011	4.815407E-012	0	0.000000E+000
1	180.05386335	4.815407E-012	1.961541E-011	1	0.000000E+000
1	180.05412261	1.961541E-011	4.815407E-012	0	0.000000E+000
1	180.05414351	4.815407E-012	1.961541E-011	1	0.000000E+000
1	180.05418100	1.961541E-011	4.815407E-012	0	0.000000E+000
1	180.05465084	4.815407E-012	1.961541E-011	1	0.000000E+000
1	180.05486703	1.961541E-011	4.815407E-012	0	0.000000E+000
1	180.05490115	4.815407E-012	1.961541E-011	1	0.000000E+000
1	180.05529647	1.961541E-011	4.815407E-012	0	0.000000E+000
1	180.05545704	4.815407E-012	1.961541E-011	1	0.000000E+000
1	180.05554070	1.961541E-011	4.815407E-012	0	0.000000E+000
1	180.05557284	4.815407E-012	1.961541E-011	1	0.000000E+000
1	180.05595242	1.961541E-011	4.815407E-012	0	0.000000E+000
1	180.05596335	4.815407E-012	1.961541E-011	1	0.000000E+000
1	180.05607342	1.961541E-011	4.815407E-012	0	0.000000E+000
1	180.05612150	4.815407E-012	1.961541E-011	1	0.000000E+000
1	180.05660556	1.961541E-011	4.815407E-012	0	0.000000E+000
1	180.05662319	4.815407E-012	1.961541E-011	1	0.000000E+000
1	180.05670132	1.961541E-011	4.815407E-012	0	0.000000E+000
1	180.05685617	4.815407E-012	1.961541E-011	1	0.000000E+000
1	180.05865870	1.961541E-011	4.815407E-012	0	0.000000E+000
1	180.05867969	4.815407E-012	1.961541E-011	1	0.000000E+000
1	180.05882469	1.961541E-011	4.815407E-012	0	0.000000E+000
1	180.05883966	4.815407E-012	1.961541E-011	1	0.000000E+000
1	180.05923317	1.961541E-011	4.815407E-012	0	0.000000E+000
1	180.05928901	4.815407E-012	1.961541E-011	1	0.000000E+000
1	180.05989767	1.961541E-011	4.815407E-012	0	0.000000E+000
1	180.05992093	4.815407E-012	1.961541E-011	1	0.000000E+000
1	180.06072884	1.961541E-011	4.815407E-012	0	0.000000E+000
1	180.06073815	4.815407E-012	1.961541E-011	1	0.000000E+000
1	180.06111639	1.961541E-011	4.815407E-012	0	0.000000E+000
1	180.06115451	4.815407E-012	1.961541E-011	1	0.000000E+000
1	180.06135619	1.961541E-011	4.815407E-012	0	0.000000E+000
1	180.06138952	4.815407E-012	1.961541E-011	1	0.000000E+000
1	180.06197718	1.961541E-011	4.815407E-012	0	0.000000E+000
1	180.06204163	4.815407E-012	1.961541E-011	1	0.000000E+000
1	180.06215707	1.961541E-011	4.815407E-012	0	0.000000E+000
1	180.06219377	4.815407E-012	1.961541E-011	1	0.000000E+000
1	180.06262442	1.961541E-011	4.815407E-012	0	0.000000E+000
1	180.06265159	4.815407E-012	1.961541E-011	1	0.000000E+000
1	180.06351475	1.961541E-011	4.815407E-012	0	0.000000E+000
1	180.06370103	4.815407E-012	1.961541E-011	1	0.000000E+000
1	180.06404323	1.961541E-011	4.815407E-012	0	0.000000E+000
1	180.06406689	4.815407E-012	1.961541E-011	1	0.000000E+000
1	180.06422359	1.961541E-011	4.815407E-012	0	0.000000E+000
1	180.06426916	4.815407E-012	1.961541E-011	1	0.000000E+000
1	180.06560943	1.961541E-011	4.815407E-012	0	0.000000E+000
1	180.06563746	4.815407E-012	1.961541E-011	1	0.000000E+000
1	180.06571959	1.961541E-011	4.815407E-012	0	0.000000E+000
1	180.06574671	4.815407E-012	1.961541E-011	1	0.000000E+000
1	180.06601964	1.961541E-011	4.815407E-012	0	0.000000E+000
1	180.06628507	4.815407E-012	1.961541E-011	1	0.000000E+000
1	180.06654272	1.961541E-011	4.815407E-012	0	0.000000E+000
1	180.06674105	4.815407E-012	1.961541E-011	1	0.000000E+000
1	180.06729290	1.961541E-011	4.815407E-012	0	0.000000E+000
1	180.06729642	4.815407E-012	1.961541E-011	1	0.000000E+000
1	180.06762821	1.961541E-011	4.815407E-012	0	0.000000E+000
1	180.06764682	4.815407E-012	1.961541E-011	1	0.000000E+000
1	180.06819922	1.961541E-011	4.815407E-012	0	0.000000E+000
1	180.06820763	4.815407E-012	1.961541E-011	1	0.000000E+000
1	180.06927563	1.961541E-011	4.815407E-012	0	0.000000E+000
1	180.06930243	4.815407E-012	1.961541E-011	1	0.000000E+000
1	180.06936676	1.961541E-011	4.815407E-012	0	0.000000E+000
1	180.06939690	4.815407E-012	1.961541E-011	1	0.000000E+000
1	180.06952138	1.961541E-011	4.815407E-012	0	0.000000E+000
1	180.06956931	4.815407E-012	1.961541E-011	1	0.000000E+000
1	180.06980326	1.961541E-011	4.815407E-012	0	0.000000E+000
1	180.06995057	4.815407E-012	1.961541E-011	1	0.000000E+000
1	180.07036215	1.961541E-011	4.815407E-012	0	0.000000E+000
1	180.07038749	4.815407E-012	1.961541E-011	1	0.000000E+000
1	180.07085937	1.961541E-011	4.815407E-012	0	0.000000E+000
1	180.07089042	4.815407E-012	1.961541E-011	1	0.000000E+000
1	180.07096099	1.961541E-011	4.815407E-012	0	0.000000E+000
1	180.07102753	4.815407E-012	1.961541E-011	1	0.000000E+000
1	180.07203763	1.961541E-011	4.815407E-012	0	0.000000E+000
1	180.07207541	4.815407E-012	1.961541E-011	1	0.000000E+000
1	180.07320110	1.961541E-011	4.815407E-012	0	0.000000E+000
1	180.07321353	4.815407E-012	1.961541E-011	1	0.000000E+000
1	180.07428314	1.961541E-011	4.815407E-012	0	0.000000E+000
1	180.07506775	4.815407E-012	1.961541E-011	1	0.000000E+000
1	180.07645939	1.961541E-011	4.815407E-012	0	0.000000E+000
1	180.07647430	4.815407E-012	1.961541E-011	1	0.000000E+000
1	180.07701361	1.961541E-011	4.815407E-012	0	0.000000E+000
1	180.07708556	4.815407E-012	1.961541E-011	1	0.000000E+000
1	180.07712948	1.961541E-011	4.815407E-012	0	0.000000E+000
1	180.07714093	4.815407E-012	1.961541E-011	1	0.000000E+000
1	180.07777234	1.961541E-011	4.815407E-012	0	0.000000E+000
1	180.07795932	4.815407E-012	1.961541E-011	1	0.000000E+000
1	180.07919452	1.961541E-011	4.815407E-012	0	0.000000E+000
1	180.07920853	4.815407E-012	1.961541E-011	1	0.000000E+000
1	180.08001158	1.961541E-011	4.815407E-012	0	0.000000E+000
1	180.08027861	4.815407E-012	1.961541E-011	1	0.000000E+000
1	180.08032211	1.961541E-011	4.815407E-012	0	0.000000E+000
1	180.08065263	4.815407E-012	1.961541E-011	1	0.000000E+000
1	180.08076395	1.961541E-011	4.815407E-012	0	0.000000E+000
1	180.08109091	4.815407E-012	1.961541E-011	1	0.000000E+000
1	180.08174170	1.961541E-011	4.815407E-012	0	0.000000E+000
1	180.08176885	4.815407E-012	1.961541E-011	1	0.000000E+000
1	180.08220861	1.961541E-011	4.815407E-012	0	0.000000E+000
1	180.08254133	4.815407E-012	1.961541E-011	1	0.000000E+000
1	180.08335432	1.961541E-011	4.815407E-012	0	0.000000E+000
1	180.08337908	4.815407E-012	1.961541E-011	1	0.000000E+000
1	180.08405060	1.961541E-011	4.815407E-012	0	0.000000E+000
1	180.08409337	4.815407E-012	1.961541E-011	1	0.000000E+000
1	180.08478295	1.961541E-011	4.815407E-012	0	0.000000E+000
1	180.08479325	4.815407E-012	1.961541E-011	1	0.000000E+000
1	180.08529348	1.961541E-011	4.815407E-012	0	0.000000E+000
1	180.08534998	4.815407E-012	1.961541E-011	1	0.000000E+000
1	180.08629970	1.961541E-011	4.815407E-012	0	0.000000E+000
1	180.08635230	4.815407E-012	1.961541E-011	1	0.000000E+000
1	180.08777132	1.961541E-011	4.815407E-012	0	0.000000E+000
1	180.08778412	4.815407E-012	1.961541E-011	1	0.000000E+000
1	180.08848276	1.961541E-011	4.815407E-012	0	0.000000E+000
1	180.08849697	4.815407E-012	1.961541E-011	1	0.000000E+000
1	180.08860570	1.961541E-011	4.815407E-012	0	0.000000E+000
1	180.08862668	4.815407E-012	1.961541E-011	1	0.000000E+000
1	180.08887390	1.961541E-011	4.815407E-012	0	0.000000E+000
1	180.08891111	4.815407E-012	1.961541E-011	1	0.000000E+000
1	180.08893301	1.961541E-011	4.815407E-012	0	0.000000E+000
1	180.08894491	4.815407E-012	1.961541E-011	1	0.000000E+000
1	180.08914389	1.961541E-011	4.815407E-012	0	0.000000E+000
1	180.08916219	4.815407E-012	1.961541E-011	1	0.000000E+000
1	180.08991406	1.961541E-011	4.815407E-012	0	0.000000E+000
1	180.08992713	4.815407E-012	1.961541E-011	1	0.000000E+000
1	180.09032219	1.961541E-011	4.815407E-012	0	0.000000E+000
1	180.09034104	4.815407E-012	1.961541E-011	1	0.000000E+000
1	180.09104692	1.961541E-011	4.815407E-012	0	0.000000E+000
1	180.09105503	4.815407E-012	1.961541E-011	1	0.000000E+000
1	180.09111789	1.961541E-011	4.815407E-012	0	0.000000E+000
1	180.09112773	4.815407E-012	1.961541E-011	1	0.000000E+000
1	180.09137382	1.961541E-011	4.815407E-012	0	0.000000E+000
1	180.09139125	4.815407E-012	1.961541E-011	1	0.000000E+000
1	180.09150846	1.961541E-011	4.815407E-012	0	0.000000E+000
1	180.09153230	4.815407E-012	1.961541E-011	1	0.000000E+000
1	180.09203050	1.961541E-011	4.815407E-012	0	0.000000E+000
1	180.09242014	4.815407E-012	1.961541E-011	1	0.000000E+000
1	180.09256709	1.961541E-011	4.815407E-012	0	0.000000E+000
1	180.09259712	4.815407E-012	1.961541E-011	1	0.000000E+000
1	180.09307758	1.961541E-011	4.815407E-012	0	0.000000E+000
1	180.09314626	4.815407E-012	1.961541E-011	1	0.000000E+000
1	180.09451863	1.961541E-011	4.815407E-012	0	0.000000E+000
1	180.09454061	4.815407E-012	1.961541E-011	1	0.000000E+000
1	180.09511872	1.961541E-011	4.815407E-012	0	0.000000E+000
1	180.09513509	4.815407E-012	1.961541E-011	1	0.000000E+000
1	180.09589046	1.961541E-011	4.815407E-012	0	0.000000E+000
1	180.09603110	4.815407E-012	1.961541E-011	1	0.000000E+000
1	180.09626928	1.961541E-011	4.815407E-012	0	0.000000E+000
1	180.09629340	4.815407E-012	1.961541E-011	1	0.000000E+000
1	180.09655540	1.961541E-011	4.815407E-012	0	0.000000E+000
1	180.09656552	4.815407E-012	1.961541E-011	1	0.000000E+000
1	180.09717212	1.961541E-011	4.815407E-012	0	0.000000E+000
1	180.09722271	4.815407E-012	1.961541E-011	1	0.000000E+000
1	180.09806917	1.961541E-011	4.815407E-012	0	0.000000E+000
1	180.09809770	4.815407E-012	1.961541E-011	1	0.000000E+000
1	180.09938629	1.961541E-011	4.815407E-012	0	0.000000E+000
1	180.09939994	4.815407E-012	1.961541E-011	1	0.000000E+000
1	180.09972503	1.961541E-011	4.815407E-012	0	0.000000E+000
1	180.09978917	4.815407E-012	1.961541E-011	1	0.000000E+000
1	180.10040682	1.961541E-011	4.815407E-012	0	0.000000E+000
1	180.10043017	4.815407E-012	1.961541E-011	1	0.000000E+000
1	180.10085705	1.961541E-011	4.815407E-012	0	0.000000E+000
1	180.10098673	4.815407E-012	1.961541E-011	1	0.000000E+000
1	180.10145930	1.961541E-011	4.815407E-012	0	0.000000E+000
1	180.10147368	4.815407E-012	1.961541E-011	1	0.000000E+000
1	180.10164788	1.961541E-011	4.815407E-012	0	0.000000E+000
1	180.10181645	4.815407E-012	1.961541E-011	1	0.000000E+000
1	180.10199240	1.961541E-011	4.815407E-012	0	0.000000E+000
1	180.10200384	4.815407E-012	1.961541E-011	1	0.000000E+000
1	180.10260736	1.961541E-011	4.815407E-012	0	0.000000E+000
1	180.10262045	4.815407E-012	1.961541E-011	1	0.000000E+000
1	180.10267508	1.961541E-011	4.815407E-012	0	0.000000E+000
1	180.10270680	4.815407E-012	1.961541E-011	1	0.000000E+000
1	180.10288431	1.961541E-011	4.815407E-012	0	0.000000E+000
1	180.10301815	4.815407E-012	1.961541E-011	1	0.000000E+000
1	180.10317395	1.961541E-011	4.815407E-012	0	0.000000E+000
1	180.10321495	4.815407E-012	1.961541E-011	1	0.000000E+000
1	180.10393530	1.961541E-011	4.815407E-012	0	0.000000E+000
1	180.10439780	4.815407E-012	1.961541E-011	1	0.000000E+000
1	180.10453678	1.961541E-011	4.815407E-012	0	0.000000E+000
1	180.10464526	4.815407E-012	1.961541E-011	1	0.000000E+000
1	180.10494782	1.961541E-011	4.815407E-012	0	0.000000E+000
1	180.10497847	4.815407E-012	1.961541E-011	1	0.000000E+000
1	180.10508230	1.961541E-011	4.815407E-012	0	0.000000E+000
1	180.10533519	4.815407E-012	1.961541E-011	1	0.000000E+000
1	180.10565331	1.961541E-011	4.815407E-012	0	0.000000E+000
1	180.10570839	4.815407E-012	1.961541E-011	1	0.000000E+000
1	180.10575684	1.961541E-011	4.815407E-012	0	0.000000E+000
1	180.10578210	4.815407E-012	1.961541E-011	1	0.000000E+000
1	180.10599513	1.961541E-011	4.815407E-012	0	0.000000E+000
1	180.10657631	4.815407E-012	1.961541E-011	1	0.000000E+000
1	180.10677225	1.961541E-011	4.815407E-012	0	0.000000E+000
1	180.10678061	4.815407E-012	1.961541E-011	1	0.000000E+000
1	180.10819800	1.961541E-011	4.815407E-012	0	0.000000E+000
1	180.10821743	4.815407E-012	1.961541E-011	1	0.000000E+000
1	180.10831232	1.961541E-011	4.815407E-012	0	0.000000E+000
1	180.10835683	4.815407E-012	1.961541E-011	1	0.000000E+000
1	180.10836884	1.961541E-011	4.815407E-012	0	0.000000E+000
1	180.10839867	4.815407E-012	1.961541E-011	1	0.000000E+000
1	180.11003303	1.961541E-011	4.815407E-012	0	0.000000E+000
1	180.11013741	4.815407E-012	1.961541E-011	1	0.000000E+000
1	180.11035374	1.961541E-011	4.815407E-012	0	0.000000E+000
1	180.11038057	4.815407E-012	1.961541E-011	1	0.000000E+000
1	180.11089831	1.961541E-011	4.815407E-012	0	0.000000E+000
1	180.11093771	4.815407E-012	1.961541E-011	1	0.000000E+000
1	180.11110181	1.961541E-011	4.815407E-012	0	0.000000E+000
1	180.11122860	4.815407E-012	1.961541E-011	1	0.000000E+000
1	180.11170564	1.961541E-011	4.815407E-012	0	0.000000E+000
1	180.11171538	4.815407E-012	1.961541E-011	1	0.000000E+000
1	180.11222246	1.961541E-011	4.815407E-012	0	0.000000E+000
1	180.11223048	4.815407E-012	1.961541E-011	1	0.000000E+000
1	180.11232608	1.961541E-011	4.815407E-012	0	0.000000E+000
1	180.11234969	4.815407E-012	1.961541E-011	1	0.000000E+000
1	180.11253112	1.961541E-011	4.815407E-012	0	0.000000E+000
1	180.11255342	4.815407E-012	1.961541E-011	1	0.000000E+000
1	180.11266883	1.961541E-011	4.815407E-012	0	0.000000E+000
1	180.11275839	4.815407E-012	1.961541E-011	1	0.000000E+000
1	180.11286720	1.961541E-011	4.815407E-012	0	0.000000E+000
1	180.11288246	4.815407E-012	1.961541E-011	1	0.000000E+000
1	180.11304999	1.961541E-011	4.815407E-012	0	0.000000E+000
1	180.11306254	4.815407E-012	1.961541E-011	1	0.000000E+000
1	180.11489116	1.961541E-011	4.815407E-012	0	0.000000E+000
1	180.11490612	4.815407E-012	1.961541E-011	1	0.000000E+000
1	180.11520270	1.961541E-011	4.815407E-012	0	0.000000E+000
1	180.11523085	4.815407E-012	1.961541E-011	1	0.000000E+000
1	180.11551251	1.961541E-011	4.815407E-012	0	0.000000E+000
1	180.11581430	4.815407E-012	1.961541E-011	1	0.000000E+000
1	180.11585582	1.961541E-011	4.815407E-012	0	0.000000E+000
1	180.11643633	4.815407E-012	1.961541E-011	1	0.000000E+000
1	180.11649162	1.961541E-011	4.815407E-012	0	0.000000E+000
1	180.11685899	4.815407E-012	1.961541E-011	1	0.000000E+000
1	180.11731798	1.961541E-011	4.815407E-012	0	0.000000E+000
1	180.11743826	4.815407E-012	1.961541E-011	1	0.000000E+000
1	180.11750152	1.961541E-011	4.815407E-012	0	0.000000E+000
1	180.11754383	4.815407E-012	1.961541E-011	1	0.000000E+000
1	180.11764086	1.961541E-011	4.815407E-012	0	0.000000E+000
1	180.11793045	4.815407E-012	1.961541E-011	1	0.000000E+000
1	180.11804414	1.961541E-011	4.815407E-012	0	0.000000E+000
1	180.11809353	4.815407E-012	1.961541E-011	1	0.000000E+000
1	180.11837175	1.961541E-011	4.815407E-012	0	0.000000E+000
1	180.11844681	4.815407E-012	1.961541E-011	1	0.000000E+000
1	180.11855645	1.961541E-011	4.815407E-012	0	0.000000E+000
1	180.12009856	4.815407E-012	1.961541E-011	1	0.000000E+000
1	180.12086722	1.961541E-011	4.815407E-012	0	0.000000E+000
1	180.12088433	4.815407E-012	1.961541E-011	1	0.000000E+000
1	180.12112086	1.961541E-011	4.815407E-012	0	0.000000E+000
1	180.12113762	4.815407E-012	1.961541E-011	1	0.000000E+000
1	180.12337185	1.961541E-011	4.815407E-012	0	0.000000E+000
1	180.12338316	4.815407E-012	1.961541E-011	1	0.000000E+000
1	180.12352721	1.961541E-011	4.815407E-012	0	0.000000E+000
1	180.12355004	4.815407E-012	1.961541E-011	1	0.000000E+000
1	180.12499060	1.961541E-011	4.815407E-012	0	0.000000E+000
1	180.12501217	4.815407E-012	1.961541E-011	1	0.000000E+000
1	180.12550333	1.961541E-011	4.815407E-012	0	0.000000E+000
1	180.12569943	4.815407E-012	1.961541E-011	1	0.000000E+000
1	180.12612358	1.961541E-011	4.815407E-012	0	0.000000E+000
1	180.12650676	4.815407E-012	1.961541E-011	1	0.000000E+000
1	180.12659898	1.961541E-011	4.815407E-012	0	0.000000E+000
1	180.12677422	4.815407E-012	1.961541E-011	1	0.000000E+000
1	180.12688418	1.961541E-011	4.815407E-012	0	0.000000E+000
1	180.12708648	4.815407E-012	1.961541E-011	1	0.000000E+000
1	180.12724171	1.961541E-011	4.815407E-012	0	0.000000E+000
1	180.12727454	4.815407E-012	1.961541E-011	1	0.000000E+000
1	180.12763443	1.961541E-011	4.815407E-012	0	0.000000E+000
1	180.12767589	4.815407E-012	1.961541E-011	1	0.000000E+000
1	180.12776173	1.961541E-011	4.815407E-012	0	0.000000E+000
1	180.12794416	4.815407E-012	1.961541E-011	1	0.000000E+000
1	180.12804463	1.961541E-011	4.815407E-012	0	0.000000E+000
1	180.12804692	4.815407E-012	1.961541E-011	1	0.000000E+000
1	180.12837710	1.961541E-011	4.815407E-012	0	0.000000E+000
1	180.12852785	4.815407E-012	1.961541E-011	1	0.000000E+000
1	180.12861071	1.961541E-011	4.815407E-012	0	0.000000E+000
1	180.12865024	4.815407E-012	1.961541E-011	1	0.000000E+000
1	180.12902692	1.961541E-011	4.815407E-012	0	0.000000E+000
1	180.12910423	4.815407E-012	1.961541E-011	1	0.000000E+000
1	180.12951788	1.961541E-011	4.815407E-012	0	0.000000E+000
1	180.12954982	4.815407E-012	1.961541E-011	1	0.000000E+000
1	180.12999245	1.961541E-011	4.815407E-012	0	0.000000E+000
1	180.13001917	4.815407E-012	1.961541E-011	1	0.000000E+000
1	180.13026163	1.961541E-011	4.815407E-012	0	0.000000E+000
1	180.13029305	4.815407E-012	1.961541E-011	1	0.000000E+000
1	180.13152934	1.961541E-011	4.815407E-012	0	0.000000E+000
1	180.13158911	4.815407E-012	1.961541E-011	1	0.000000E+000
1	180.13221776	1.961541E-011	4.815407E-012	0	0.000000E+000
1	180.13238046	4.815407E-012	1.961541E-011	1	0.000000E+000
1	180.13338708	1.961541E-011	4.815407E-012	0	0.000000E+000
1	180.13340600	4.815407E-012	1.961541E-011	1	0.000000E+000
1	180.13354252	1.961541E-011	4.815407E-012	0	0.000000E+000
1	180.13355635	4.815407E-012	1.961541E-011	1	0.000000E+000
1	180.13370858	1.961541E-011	4.815407E-012	0	0.000000E+000
1	180.13375289	4.815407E-012	1.961541E-011	1	0.000000E+000
1	180.13464858	1.961541E-011	4.815407E-012	0	0.000000E+000
1	180.13466371	4.815407E-012	1.961541E-011	1	0.000000E+000
1	180.13471505	1.961541E-011	4.815407E-012	0	0.000000E+000
1	180.13473928	4.815407E-012	1.961541E-011	1	0.000000E+000
1	180.13543880	1.961541E-011	4.815407E-012	0	0.000000E+000
1	180.13548341	4.815407E-012	1.961541E-011	1	0.000000E+000
1	180.13607822	1.961541E-011	4.815407E-012	0	0.000000E+000
1	180.13612880	4.815407E-012	1.961541E-011	1	0.000000E+000
1	180.13676930	1.961541E-011	4.815407E-012	0	0.000000E+000
1	180.13680214	4.815407E-012	1.961541E-011	1	0.000000E+000
1	180.13687676	1.961541E-011	4.815407E-012	0	0.000000E+000
1	180.13691712	4.815407E-012	1.961541E-011	1	0.000000E+000
1	180.13776256	1.961541E-011	4.815407E-012	0	0.000000E+000
1	180.13781027	4.815407E-012	1.961541E-011	1	0.000000E+000
1	180.13859267	1.961541E-011	4.815407E-012	0	0.000000E+000
1	180.13860834	4.815407E-012	1.961541E-011	1	0.000000E+000
1	180.13863693	1.961541E-011	4.815407E-012	0	0.000000E+000
1	180.13866380	4.815407E-012	1.961541E-011	1	0.000000E+000
1	180.13874921	1.961541E-011	4.815407E-012	0	0.000000E+000
1	180.13875405	4.815407E-012	1.961541E-011	1	0.000000E+000
1	180.13909697	1.961541E-011	4.815407E-012	0	0.000000E+000
1	180.13912341	4.815407E-012	1.961541E-011	1	0.000000E+000
1	180.13943893	1.961541E-011	4.815407E-012	0	0.000000E+000
1	180.13944466	4.815407E-012	1.961541E-011	1	0.000000E+000
1	180.13950036	1.961541E-011	4.815407E-012	0	0.000000E+000
1	180.13972265	4.815407E-012	1.961541E-011	1	0.000000E+000
1	180.14003933	1.961541E-011	4.815407E-012	0	0.000000E+000
1	180.14005745	4.815407E-012	1.961541E-011	1	0.000000E+000
1	180.14119766	1.961541E-011	4.815407E-012	0	0.000000E+000
1	180.14123762	4.815407E-012	1.961541E-011	1	0.000000E+000
1	180.14158625	1.961541E-011	4.815407E-012	0	0.000000E+000
1	180.14160872	4.815407E-012	1.961541E-011	1	0.000000E+000
1	180.14198110	1.961541E-011	4.815407E-012	0	0.000000E+000
1	180.14201636	4.815407E-012	1.961541E-011	1	0.000000E+000
1	180.14265227	1.961541E-011	4.815407E-012	0	0.000000E+000
1	180.14283035	4.815407E-012	1.961541E-011	1	0.000000E+000
1	180.14590013	1.961541E-011	4.815407E-012	0	0.000000E+000
1	180.14590975	4.815407E-012	1.961541E-011	1	0.000000E+000
1	180.14648259	1.961541E-011	4.815407E-012	0	0.000000E+000
1	180.14651373	4.815407E-012	1.961541E-011	1	0.000000E+000
1	180.14740634	1.961541E-011	4.815407E-012	0	0.000000E+000
1	180.14781460	4.815407E-012	1.961541E-011	1	0.000000E+000
1	180.14817471	1.961541E-011	4.815407E-012	0	0.000000E+000
1	180.14822543	4.815407E-012	1.961541E-011	1	0.000000E+000
1	180.14841631	1.961541E-011	4.815407E-012	0	0.000000E+000
1	180.14851517	4.815407E-012	1.961541E-011	1	0.000000E+000
1	180.14857536	1.961541E-011	4.815407E-012	0	0.000000E+000
1	180.14862905	4.815407E-012	1.961541E-011	1	0.000000E+000
1	180.14971893	1.961541E-011	4.815407E-012	0	0.000000E+000
1	180.14976887	4.815407E-012	1.961541E-011	1	0.000000E+000
1	180.15049975	1.961541E-011	4.815407E-012	0	0.000000E+000
1	180.15051292	4.815407E-012	1.961541E-011	1	0.000000E+000
1	180.15078330	1.961541E-011	4.815407E-012	0	0.000000E+000
1	180.15079340	4.815407E-012	1.961541E-011	1	0.000000E+000
1	180.15082798	1.961541E-011	4.815407E-012	0	0.000000E+000
1	180.15103908	4.815407E-012	1.961541E-011	1	0.000000E+000
1	180.15153095	1.961541E-011	4.815407E-012	0	0.000000E+000
1	180.15179372	4.815407E-012	1.961541E-011	1	0.000000E+000
1	180.15232618	1.961541E-011	4.815407E-012	0	0.000000E+000
1	180.15235804	4.815407E-012	1.961541E-011	1	0.000000E+000
1	180.15335055	1.961541E-011	4.815407E-012	0	0.000000E+000
1	180.15335993	4.815407E-012	1.961541E-011	1	0.000000E+000
1	180.15389642	1.961541E-011	4.815407E-012	0	0.000000E+000
1	180.15391909	4.815407E-012	1.961541E-011	1	0.000000E+000
1	180.15429142	1.961541E-011	4.815407E-012	0	0.000000E+000
1	180.15431146	4.815407E-012	1.961541E-011	1	0.000000E+000
1	180.15488146	1.961541E-011	4.815407E-012	0	0.000000E+000
1	180.15493858	4.815407E-012	1.961541E-011	1	0.000000E+000
1	180.15513699	1.961541E-011	4.815407E-012	0	0.000000E+000
1	180.15515516	4.815407E-012	1.961541E-011	1	0.000000E+000
1	180.15672465	1.961541E-011	4.815407E-012	0	0.000000E+000
1	180.15674840	4.815407E-012	1.961541E-011	1	0.000000E+000
1	180.15678709	1.961541E-011	4.815407E-012	0	0.000000E+000
1	180.15680765	4.815407E-012	1.961541E-011	1	0.000000E+000
1	180.15697215	1.961541E-011	4.815407E-012	0	0.000000E+000
1	180.15733875	4.815407E-012	1.961541E-011	1	0.000000E+000
1	180.15746397	1.961541E-011	4.815407E-012	0	0.000000E+000
1	180.15749712	4.815407E-012	1.961541E-011	1	0.000000E+000
1	180.15824293	1.961541E-011	4.815407E-012	0	0.000000E+000
1	180.15824419	4.815407E-012	1.961541E-011	1	0.000000E+000
1	180.15893701	1.961541E-011	4.815407E-012	0	0.000000E+000
1	180.15896772	4.815407E-012	1.961541E-011	1	0.000000E+000
1	180.15901202	1.961541E-011	4.815407E-012	0	0.000000E+000
1	180.15902050	4.815407E-012	1.961541E-011	1	0.000000E+000
1	180.15933666	1.961541E-011	4.815407E-012	0	0.000000E+000
1	180.15958904	4.815407E-012	1.961541E-011	1	0.000000E+000
1	180.16014810	1.961541E-011	4.815407E-012	0	0.000000E+000
1	180.16015429	4.815407E-012	1.961541E-011	1	0.000000E+000
1	180.16046778	1.961541E-011	4.815407E-012	0	0.000000E+000
1	180.16059440	4.815407E-012	1.961541E-011	1	0.000000E+000
1	180.16061363	1.961541E-011	4.815407E-012	0	0.000000E+000
1	180.16066060	4.815407E-012	1.961541E-011	1	0.000000E+000
1	180.16069009	1.961541E-011	4.815407E-012	0	0.000000E+000
1	180.16070175	4.815407E-012	1.961541E-011	1	0.000000E+000
1	180.16260043	1.961541E-011	4.815407E-012	0	0.000000E+000
1	180.16262189	4.815407E-012	1.961541E-011	1	0.000000E+000
1	180.16286161	1.961541E-011	4.815407E-012	0	0.000000E+000
1	180.16288769	4.815407E-012	1.961541E-011	1	0.000000E+000
1	180.16323448	1.961541E-011	4.815407E-012	0	0.000000E+000
1	180.16325296	4.815407E-012	1.961541E-011	1	0.000000E+000
1	180.16350381	1.961541E-011	4.815407E-012	0	0.000000E+000
1	180.16354021	4.815407E-012	1.961541E-011	1	0.000000E+000
1	180.16508734	1.961541E-011	4.815407E-012	0	0.000000E+000
1	180.16511825	4.815407E-012	1.961541E-011	1	0.000000E+000
1	180.16539561	1.961541E-011	4.815407E-012	0	0.000000E+000
1	180.16554990	4.815407E-012	1.961541E-011	1	0.000000E+000
1	180.16610500	1.961541E-011	4.815407E-012	0	0.000000E+000
1	180.16614114	4.815407E-012	1.961541E-011	1	0.000000E+000
1	180.16715050	1.961541E-011	4.815407E-012	0	0.000000E+000
1	180.16716354	4.815407E-012	1.961541E-011	1	0.000000E+000
1	180.16767630	1.961541E-011	4.815407E-012	0	0.000000E+000
1	180.16774184	4.815407E-012	1.961541E-011	1	0.000000E+000
1	180.16832200	1.961541E-011	4.815407E-012	0	0.000000E+000
1	180.16837931	4.815407E-012	1.961541E-011	1	0.000000E+000
1	180.17016738	1.961541E-011	4.815407E-012	0	0.000000E+000
1	180.17020575	4.815407E-012	1.961541E-011	1	0.000000E+000
1	180.17025390	1.961541E-011	4.815407E-012	0	0.000000E+000
1	180.17026489	4.815407E-012	1.961541E-011	1	0.000000E+000
1	180.17088769	1.961541E-011	4.815407E-012	0	0.000000E+000
1	180.17140531	4.815407E-012	1.961541E-011	1	0.000000E+000
1	180.17407263	1.961541E-011	4.815407E-012	0	0.000000E+000
1	180.17408992	4.815407E-012	1.961541E-011	1	0.000000E+000
1	180.17412860	1.961541E-011	4.815407E-012	0	0.000000E+000
1	180.17415548	4.815407E-012	1.961541E-011	1	0.000000E+000
1	180.17540723	1.961541E-011	4.815407E-012	0	0.000000E+000
1	180.17543036	4.815407E-012	1.961541E-011	1	0.000000E+000
1	180.17697727	1.961541E-011	4.815407E-012	0	0.000000E+000
1	180.17699178	4.815407E-012	1.961541E-011	1	0.000000E+000
1	180.17704948	1.961541E-011	4.815407E-012	0	0.000000E+000
1	180.17707587	4.815407E-012	1.961541E-011	1	0.000000E+000
1	180.17764402	1.961541E-011	4.815407E-012	0	0.000000E+000
1	180.17766522	4.815407E-012	1.961541E-011	1	0.000000E+000
1	180.17892410	1.961541E-011	4.815407E-012	0	0.000000E+000
1	180.17895335	4.815407E-012	1.961541E-011	1	0.000000E+000
1	180.17911489	1.961541E-011	4.815407E-012	0	0.000000E+000
1	180.17913631	4.815407E-012	1.961541E-011	1	0.000000E+000
1	180.17996667	1.961541E-011	4.815407E-012	0	0.000000E+000
1	180.17999510	4.815407E-012	1.961541E-011	1	0.000000E+000
1	180.18080321	1.961541E-011	4.815407E-012	0	0.000000E+000
1	180.18085558	4.815407E-012	1.961541E-011	1	0.000000E+000
1	180.18154312	1.961541E-011	4.815407E-012	0	0.000000E+000
1	180.18158485	4.815407E-012	1.961541E-011	1	0.000000E+000
1	180.18167329	1.961541E-011	4.815407E-012	0	0.000000E+000
1	180.18183058	4.815407E-012	1.961541E-011	1	0.000000E+000
1	180.18210734	1.961541E-011	4.815407E-012	0	0.000000E+000
1	180.18212695	4.815407E-012	1.961541E-011	1	0.000000E+000
1	180.18271298	1.961541E-011	4.815407E-012	0	0.000000E+000
1	180.18297256	4.815407E-012	1.961541E-011	1	0.000000E+000
1	180.18407910	1.961541E-011	4.815407E-012	0	0.000000E+000
1	180.18409611	4.815407E-012	1.961541E-011	1	0.000000E+000
1	180.18437356	1.961541E-011	4.815407E-012	0	0.000000E+000
1	180.18438644	4.815407E-012	1.961541E-011	1	0.000000E+000
1	180.18476173	1.961541E-011	4.815407E-012	0	0.000000E+000
1	180.18521781	4.815407E-012	1.961541E-011	1	0.000000E+000
1	180.18544433	1.961541E-011	4.815407E-012	0	0.000000E+000
1	180.18547406	4.815407E-012	1.961541E-011	1	0.000000E+000
1	180.18590627	1.961541E-011	4.815407E-012	0	0.000000E+000
1	180.18606775	4.815407E-012	1.961541E-011	1	0.000000E+000
1	180.18613624	1.961541E-011	4.815407E-012	0	0.000000E+000
1	180.18619034	4.815407E-012	1.961541E-011	1	0.000000E+000
1	180.18780968	1.961541E-011	4.815407E-012	0	0.000000E+000
1	180.18782369	4.815407E-012	1.961541E-011	1	0.000000E+000
1	180.18796124	1.961541E-011	4.815407E-012	0	0.000000E+000
1	180.18798002	4.815407E-012	1.961541E-011	1	0.000000E+000
1	180.18841021	1.961541E-011	4.815407E-012	0	0.000000E+000
1	180.18844423	4.815407E-012	1.961541E-011	1	0.000000E+000
1	180.19043477	1.961541E-011	4.815407E-012	0	0.000000E+000
1	180.19047000	4.815407E-012	1.961541E-011	1	0.000000E+000
1	180.19058290	1.961541E-011	4.815407E-012	0	0.000000E+000
1	180.19060775	4.815407E-012	1.961541E-011	1	0.000000E+000
1	180.19077982	1.961541E-011	4.815407E-012	0	0.000000E+000
1	180.19080149	4.815407E-012	1.961541E-011	1	0.000000E+000
1	180.19183302	1.961541E-011	4.815407E-012	0	0.000000E+000
1	180.19185403	4.815407E-012	1.961541E-011	1	0.000000E+000
1	180.19304586	1.961541E-011	4.815407E-012	0	0.000000E+000
1	180.19309405	4.815407E-012	1.961541E-011	1	0.000000E+000
1	180.19336401	1.961541E-011	4.815407E-012	0	0.000000E+000
1	180.19342799	4.815407E-012	1.961541E-011	1	0.000000E+000
1	180.19372864	1.961541E-011	4.815407E-012	0	0.000000E+000
1	180.19375310	4.815407E-012	1.961541E-011	1	0.000000E+000
1	180.19434460	1.961541E-011	4.815407E-012	0	0.000000E+000
1	180.19436412	4.815407E-012	1.961541E-011	1	0.000000E+000
1	180.19463307	1.961541E-011	4.815407E-012	0	0.000000E+000
1	180.19473169	4.815407E-012	1.961541E-011	1	0.000000E+000
1	180.19475819	1.961541E-011	4.815407E-012	0	0.000000E+000
1	180.19478075	4.815407E-012	1.961541E-011	1	0.000000E+000
1	180.19495386	1.961541E-011	4.815407E-012	0	0.000000E+000
1	180.19497809	4.815407E-012	1.961541E-011	1	0.000000E+000
1	180.19513358	1.961541E-011	4.815407E-012	0	0.000000E+000
1	180.19517342	4.815407E-012	1.961541E-011	1	0.000000E+000
1	180.19613156	1.961541E-011	4.815407E-012	0	0.000000E+000
1	180.19614825	4.815407E-012	1.961541E-011	1	0.000000E+000
1	180.19646370	1.961541E-011	4.815407E-012	0	0.000000E+000
1	180.19649917	4.815407E-012	1.961541E-011	1	0.000000E+000
1	180.19666985	1.961541E-011	4.815407E-012	0	0.000000E+000
1	180.19669224	4.815407E-012	1.961541E-011	1	0.000000E+000
1	180.19686051	1.961541E-011	4.815407E-012	0	0.000000E+000
1	180.19699378	4.815407E-012	1.961541E-011	1	0.000000E+000
1	180.19829014	1.961541E-011	4.815407E-012	0	0.000000E+000
1	180.19831325	4.815407E-012	1.961541E-011	1	0.000000E+000
1	180.19894142	1.961541E-011	4.815407E-012	0	0.000000E+000
1	180.19896081	4.815407E-012	1.961541E-011	1	0.000000E+000
1	180.19905922	1.961541E-011	4.815407E-012	0	0.000000E+000
1	180.19906936	4.815407E-012	1.961541E-011	1	0.000000E+000
1	180.19960197	1.961541E-011	4.815407E-012	0	0.000000E+000
1	180.19963126	4.815407E-012	1.961541E-011	1	0.000000E+000
1	180.19981217	1.961541E-011	4.815407E-012	0	0.000000E+000
1	180.19989626	4.815407E-012	1.961541E-011	1	0.000000E+000
1	180.20045429	1.961541E-011	4.815407E-012	0	0.000000E+000
1	180.20057584	4.815407E-012	1.961541E-011	1	0.000000E+000
1	180.20065050	1.961541E-011	4.815407E-012	0	0.000000E+000
1	180.20067036	4.815407E-012	1.961541E-011	1	0.000000E+000
1	180.20172384	1.961541E-011	4.815407E-012	0	0.000000E+000
1	180.20175328	4.815407E-012	1.961541E-011	1	0.000000E+000
1	180.20201273	1.961541E-011	4.815407E-012	0	0.000000E+000
1	180.20202391	4.815407E-012	1.961541E-011	1	0.000000E+000
1	180.20329489	1.961541E-011	4.815407E-012	0	0.000000E+000
1	180.20345170	4.815407E-012	1.961541E-011	1	0.000000E+000
1	180.20348923	1.961541E-011	4.815407E-012	0	0.000000E+000
1	180.20349820	4.815407E-012	1.961541E-011	1	0.000000E+000
1	180.20399551	1.961541E-011	4.815407E-012	0	0.000000E+000
1	180.20400703	4.815407E-012	1.961541E-011	1	0.000000E+000
1	180.20455596	1.961541E-011	4.815407E-012	0	0.000000E+000
1	180.20458476	4.815407E-012	1.961541E-011	1	0.000000E+000
1	180.20476436	1.961541E-011	4.815407E-012	0	0.000000E+000
1	180.20480805	4.815407E-012	1.961541E-011	1	0.000000E+000
1	180.20560289	1.961541E-011	4.815407E-012	0	0.000000E+000
1	180.20588861	4.815407E-012	1.961541E-011	1	0.000000E+000
1	180.20598587	1.961541E-011	4.815407E-012	0	0.000000E+000
1	180.20600602	4.815407E-012	1.961541E-011	1	0.000000E+000
1	180.20618540	1.961541E-011	4.815407E-012	0	0.000000E+000
1	180.20619789	4.815407E-012	1.961541E-011	1	0.000000E+000
1	180.20662915	1.961541E-011	4.815407E-012	0	0.000000E+000
1	180.20664708	4.815407E-012	1.961541E-011	1	0.000000E+000
1	180.20707705	1.961541E-011	4.815407E-012	0	0.000000E+000
1	180.20710018	4.815407E-012	1.961541E-011	1	0.000000E+000
1	180.20812582	1.961541E-011	4.815407E-012	0	0.000000E+000
1	180.20818678	4.815407E-012	1.961541E-011	1	0.000000E+000
1	180.20848314	1.961541E-011	4.815407E-012	0	0.000000E+000
1	180.20857115	4.815407E-012	1.961541E-011	1	0.000000E+000
1	180.20872754	1.961541E-011	4.815407E-012	0	0.000000E+000
1	180.20873805	4.815407E-012	1.961541E-011	1	0.000000E+000
1	180.20911885	1.961541E-011	4.815407E-012	0	0.000000E+000
1	180.20916382	4.815407E-012	1.961541E-011	1	0.000000E+000
1	180.20968202	1.961541E-011	4.815407E-012	0	0.000000E+000
1	180.20974844	4.815407E-012	1.961541E-011	1	0.000000E+000
1	180.21028399	1.961541E-011	4.815407E-012	0	0.000000E+000
1	180.21068179	4.815407E-012	1.961541E-011	1	0.000000E+000
1	180.21131262	1.961541E-011	4.815407E-012	0	0.000000E+000
1	180.21133037	4.815407E-012	1.961541E-011	1	0.000000E+000
1	180.21179987	1.961541E-011	4.815407E-012	0	0.000000E+000
1	180.21182870	4.815407E-012	1.961541E-011	1	0.000000E+000
1	180.21206053	1.961541E-011	4.815407E-012	0	0.000000E+000
1	180.21213780	4.815407E-012	1.961541E-011	1	0.000000E+000
1	180.21221731	1.961541E-011	4.815407E-012	0	0.000000E+000
1	180.21224421	4.815407E-012	1.961541E-011	1	0.000000E+000
1	180.21277921	1.961541E-011	4.815407E-012	0	0.000000E+000
1	180.21279839	4.815407E-012	1.961541E-011	1	0.000000E+000
1	180.21294715	1.961541E-011	4.815407E-012	0	0.000000E+000
1	180.21298452	4.815407E-012	1.961541E-011	1	0.000000E+000
1	180.21341090	1.961541E-011	4.815407E-012	0	0.000000E+000
1	180.21412218	4.815407E-012	1.961541E-011	1	0.000000E+000
1	180.21420380	1.961541E-011	4.815407E-012	0	0.000000E+000
1	180.21424996	4.815407E-012	1.961541E-011	1	0.000000E+000
1	180.21486043	1.961541E-011	4.815407E-012	0	0.000000E+000
1	180.21486829	4.815407E-012	1.961541E-011	1	0.000000E+000
1	180.21499959	1.961541E-011	4.815407E-012	0	0.000000E+000
1	180.21501611	4.815407E-012	1.961541E-011	1	0.000000E+000
1	180.21813258	1.961541E-011	4.815407E-012	0	0.000000E+000
1	180.21813743	4.815407E-012	1.961541E-011	1	0.000000E+000
1	180.21899036	1.961541E-011	4.815407E-012	0	0.000000E+000
1	180.21902708	4.815407E-012	1.961541E-011	1	0.000000E+000
1	180.21917685	1.961541E-011	4.815407E-012	0	0.000000E+000
1	180.21970558	4.815407E-012	1.961541E-011	1	0.000000E+000
1	180.22037296	1.961541E-011	4.815407E-012	0	0.000000E+000
1	180.22040349	4.815407E-012	1.961541E-011	1	0.000000E+000
1	180.22122676	1.961541E-011	4.815407E-012	0	0.000000E+000
1	180.22125125	4.815407E-012	1.961541E-011	1	0.000000E+000
1	180.22127178	1.961541E-011	4.815407E-012	0	0.000000E+000
1	180.22179580	4.815407E-012	1.961541E-011	1	0.000000E+000
1	180.22352882	1.961541E-011	4.815407E-012	0	0.000000E+000
1	180.22356538	4.815407E-012	1.961541E-011	1	0.000000E+000
1	180.22453099	1.961541E-011	4.815407E-012	0	0.000000E+000
1	180.22475244	4.815407E-012	1.961541E-011	1	0.000000E+000
1	180.22521164	1.961541E-011	4.815407E-012	0	0.000000E+000
1	180.22527772	4.815407E-012	1.961541E-011	1	0.000000E+000
1	180.22579380	1.961541E-011	4.815407E-012	0	0.000000E+000
1	180.22591244	4.815407E-012	1.961541E-011	1	0.000000E+000
1	180.22661010	1.961541E-011	4.815407E-012	0	0.000000E+000
1	180.22664608	4.815407E-012	1.961541E-011	1	0.000000E+000
1	180.22710040	1.961541E-011	4.815407E-012	0	0.000000E+000
1	180.23283774	4.815407E-012	1.961541E-011	1	0.000000E+000
1	180.23303083	1.961541E-011	4.815407E-012	0	0.000000E+000
1	180.23304004	4.815407E-012	1.961541E-011	1	0.000000E+000
1	180.23340111	1.961541E-011	4.815407E-012	0	0.000000E+000
1	180.23342031	4.815407E-012	1.961541E-011	1	0.000000E+000
1	180.23368330	1.961541E-011	4.815407E-012	0	0.000000E+000
1	180.23369368	4.815407E-012	1.961541E-011	1	0.000000E+000
1	180.23421168	1.961541E-011	4.815407E-012	0	0.000000E+000
1	180.23425654	4.815407E-012	1.961541E-011	1	0.000000E+000
1	180.23446837	1.961541E-011	4.815407E-012	0	0.000000E+000
1	180.23495891	4.815407E-012	1.961541E-011	1	0.000000E+000
1	180.23500741	1.961541E-011	4.815407E-012	0	0.000000E+000
1	180.23511474	4.815407E-012	1.961541E-011	1	0.000000E+000
1	180.23622439	1.961541E-011	4.815407E-012	0	0.000000E+000
1	180.23623951	4.815407E-012	1.961541E-011	1	0.000000E+000
1	180.23647998	1.961541E-011	4.815407E-012	0	0.000000E+000
1	180.23652183	4.815407E-012	1.961541E-011	1	0.000000E+000
1	180.23677929	1.961541E-011	4.815407E-012	0	0.000000E+000
1	180.23679924	4.815407E-012	1.961541E-011	1	0.000000E+000
1	180.23688845	1.961541E-011	4.815407E-012	0	0.000000E+000
1	180.23689623	4.815407E-012	1.961541E-011	1	0.000000E+000
1	180.23721907	1.961541E-011	4.815407E-012	0	0.000000E+000
1	180.23724634	4.815407E-012	1.961541E-011	1	0.000000E+000
1	180.23734920	1.961541E-011	4.815407E-012	0	0.000000E+000
1	180.23736656	4.815407E-012	1.961541E-011	1	0.000000E+000
1	180.23750616	1.961541E-011	4.815407E-012	0	0.000000E+000
1	180.23754391	4.815407E-012	1.961541E-011	1	0.000000E+000
1	180.23803913	1.961541E-011	4.815407E-012	0	0.000000E+000
1	180.23857884	4.815407E-012	1.961541E-011	1	0.000000E+000
1	180.23886411	1.961541E-011	4.815407E-012	0	0.000000E+000
1	180.23888561	4.815407E-012	1.961541E-011	1	0.000000E+000
1	180.23927429	1.961541E-011	4.815407E-012	0	0.000000E+000
1	180.23931508	4.815407E-012	1.961541E-011	1	0.000000E+000
1	180.23943149	1.961541E-011	4.815407E-012	0	0.000000E+000
1	180.23945270	4.815407E-012	1.961541E-011	1	0.000000E+000
1	180.23975104	1.961541E-011	4.815407E-012	0	0.000000E+000
1	180.23980964	4.815407E-012	1.961541E-011	1	0.000000E+000
1	180.24030086	1.961541E-011	4.815407E-012	0	0.000000E+000
1	180.24031232	4.815407E-012	1.961541E-011	1	0.000000E+000
1	180.24048590	1.961541E-011	4.815407E-012	0	0.000000E+000
1	180.24079110	4.815407E-012	1.961541E-011	1	0.000000E+000
1	180.24094981	1.961541E-011	4.815407E-012	0	0.000000E+000
1	180.24102627	4.815407E-012	1.961541E-011	1	0.000000E+000
1	180.24184114	1.961541E-011	4.815407E-012	0	0.000000E+000
1	180.24185184	4.815407E-012	1.961541E-011	1	0.000000E+000
1	180.24217923	1.961541E-011	4.815407E-012	0	0.000000E+000
1	180.24219382	4.815407E-012	1.961541E-011	1	0.000000E+000
1	180.24231293	1.961541E-011	4.815407E-012	0	0.000000E+000
1	180.24232761	4.815407E-012	1.961541E-011	1	0.000000E+000
1	180.24242386	1.961541E-011	4.815407E-012	0	0.000000E+000
1	180.24248526	4.815407E-012	1.961541E-011	1	0.000000E+000
1	180.24267785	1.961541E-011	4.815407E-012	0	0.000000E+000
1	180.24313697	4.815407E-012	1.961541E-011	1	0.000000E+000
1	180.24330690	1.961541E-011	4.815407E-012	0	0.000000E+000
1	180.24337207	4.815407E-012	1.961541E-011	1	0.000000E+000
1	180.24434696	1.961541E-011	4.815407E-012	0	0.000000E+000
1	180.24439117	4.815407E-012	1.961541E-011	1	0.000000E+000
1	180.24457324	1.961541E-011	4.815407E-012	0	0.000000E+000
1	180.24459915	4.815407E-012	1.961541E-011	1	0.000000E+000
1	180.24568653	1.961541E-011	4.815407E-012	0	0.000000E+000
1	180.24569843	4.815407E-012	1.961541E-011	1	0.000000E+000
1	180.24593822	1.961541E-011	4.815407E-012	0	0.000000E+000
1	180.24596351	4.815407E-012	1.961541E-011	1	0.000000E+000
1	180.24607667	1.961541E-011	4.815407E-012	0	0.000000E+000
1	180.24609897	4.815407E-012	1.961541E-011	1	0.000000E+000
1	180.24617398	1.961541E-011	4.815407E-012	0	0.000000E+000
1	180.24620181	4.815407E-012	1.961541E-011	1	0.000000E+000
1	180.24631204	1.961541E-011	4.815407E-012	0	0.000000E+000
1	180.24632093	4.815407E-012	1.961541E-011	1	0.000000E+000
1	180.24757740	1.961541E-011	4.815407E-012	0	0.000000E+000
1	180.24761481	4.815407E-012	1.961541E-011	1	0.000000E+000
1	180.24773453	1.961541E-011	4.815407E-012	0	0.000000E+000
1	180.24821195	4.815407E-012	1.961541E-011	1	0.000000E+000
1	180.24848166	1.961541E-011	4.815407E-012	0	0.000000E+000
1	180.24879805	4.815407E-012	1.961541E-011	1	0.000000E+000
1	180.24951239	1.961541E-011	4.815407E-012	0	0.000000E+000
1	180.24953111	4.815407E-012	1.961541E-011	1	0.000000E+000
1	180.24961062	1.961541E-011	4.815407E-012	0	0.000000E+000
1	180.24962042	4.815407E-012	1.961541E-011	1	0.000000E+000
1	180.24967759	1.961541E-011	4.815407E-012	0	0.000000E+000
1	180.24972770	4.815407E-012	1.961541E-011	1	0.000000E+000
1	180.24995703	1.961541E-011	4.815407E-012	0	0.000000E+000
1	180.24998456	4.815407E-012	1.961541E-011	1	0.000000E+000
1	180.25005905	1.961541E-011	4.815407E-012	0	0.000000E+000
1	180.25008286	4.815407E-012	1.961541E-011	1	0.000000E+000
1	180.25034996	1.961541E-011	4.815407E-012	0	0.000000E+000
1	180.25037419	4.815407E-012	1.961541E-011	1	0.000000E+000
1	180.25068588	1.961541E-011	4.815407E-012	0	0.000000E+000
1	180.25113806	4.815407E-012	1.961541E-011	1	0.000000E+000
1	180.25143333	1.961541E-011	4.815407E-012	0	0.000000E+000
1	180.25145191	4.815407E-012	1.961541E-011	1	0.000000E+000
1	180.25166565	1.961541E-011	4.815407E-012	0	0.000000E+000
1	180.25173156	4.815407E-012	1.961541E-011	1	0.000000E+000
1	180.25179749	1.961541E-011	4.815407E-012	0	0.000000E+000
1	180.25183111	4.815407E-012	1.961541E-011	1	0.000000E+000
1	180.25260620	1.961541E-011	4.815407E-012	0	0.000000E+000
1	180.25275506	4.815407E-012	1.961541E-011	1	0.000000E+000
1	180.25316342	1.961541E-011	4.815407E-012	0	0.000000E+000
1	180.25319050	4.815407E-012	1.961541E-011	1	0.000000E+000
1	180.25330190	1.961541E-011	4.815407E-012	0	0.000000E+000
1	180.25333365	4.815407E-012	1.961541E-011	1	0.000000E+000
1	180.25416492	1.961541E-011	4.815407E-012	0	0.000000E+000
1	180.25419569	4.815407E-012	1.961541E-011	1	0.000000E+000
1	180.25476845	1.961541E-011	4.815407E-012	0	0.000000E+000
1	180.25479448	4.815407E-012	1.961541E-011	1	0.000000E+000
1	180.25501464	1.961541E-011	4.815407E-012	0	0.000000E+000
1	180.25502277	4.815407E-012	1.961541E-011	1	0.000000E+000
1	180.25538916	1.961541E-011	4.815407E-012	0	0.000000E+000
1	180.25540827	4.815407E-012	1.961541E-011	1	0.000000E+000
1	180.25544379	1.961541E-011	4.815407E-012	0	0.000000E+000
1	180.25547507	4.815407E-012	1.961541E-011	1	0.000000E+000
1	180.25563968	1.961541E-011	4.815407E-012	0	0.000000E+000
1	180.25565792	4.815407E-012	1.961541E-011	1	0.000000E+000
1	180.25571199	1.961541E-011	4.815407E-012	0	0.000000E+000
1	180.25572802	4.815407E-012	1.961541E-011	1	0.000000E+000
1	180.25588785	1.961541E-011	4.815407E-012	0	0.000000E+000
1	180.25591130	4.815407E-012	1.961541E-011	1	0.000000E+000
1	180.25597654	1.961541E-011	4.815407E-012	0	0.000000E+000
1	180.25610281	4.815407E-012	1.961541E-011	1	0.000000E+000
1	180.25666145	1.961541E-011	4.815407E-012	0	0.000000E+000
1	180.25669038	4.815407E-012	1.961541E-011	1	0.000000E+000
1	180.25721567	1.961541E-011	4.815407E-012	0	0.000000E+000
1	180.25723171	4.815407E-012	1.961541E-011	1	0.000000E+000
1	180.25787482	1.961541E-011	4.815407E-012	0	0.000000E+000
1	180.25789632	4.815407E-012	1.961541E-011	1	0.000000E+000
1	180.25794617	1.961541E-011	4.815407E-012	0	0.000000E+000
1	180.25795265	4.815407E-012	1.961541E-011	1	0.000000E+000
1	180.25821140	1.961541E-011	4.815407E-012	0	0.000000E+000
1	180.25823172	4.815407E-012	1.961541E-011	1	0.000000E+000
1	180.25939270	1.961541E-011	4.815407E-012	0	0.000000E+000
1	180.25941422	4.815407E-012	1.961541E-011	1	0.000000E+000
1	180.26000016	1.961541E-011	4.815407E-012	0	0.000000E+000
1	180.26004842	4.815407E-012	1.961541E-011	1	0.000000E+000
1	180.26070394	1.961541E-011	4.815407E-012	0	0.000000E+000
1	180.26071467	4.815407E-012	1.961541E-011	1	0.000000E+000
1	180.26099722	1.961541E-011	4.815407E-012	0	0.000000E+000
1	180.26104414	4.815407E-012	1.961541E-011	1	0.000000E+000
1	180.26146143	1.961541E-011	4.815407E-012	0	0.000000E+000
1	180.26148433	4.815407E-012	1.961541E-011	1	0.000000E+000
1	180.26179575	1.961541E-011	4.815407E-012	0	0.000000E+000
1	180.26185019	4.815407E-012	1.961541E-011	1	0.000000E+000
1	180.26197267	1.961541E-011	4.815407E-012	0	0.000000E+000
1	180.26200473	4.815407E-012	1.961541E-011	1	0.000000E+000
1	180.26304090	1.961541E-011	4.815407E-012	0	0.000000E+000
1	180.26311516	4.815407E-012	1.961541E-011	1	0.000000E+000
1	180.26347159	1.961541E-011	4.815407E-012	0	0.000000E+000
1	180.26358650	4.815407E-012	1.961541E-011	1	0.000000E+000
1	180.26389649	1.961541E-011	4.815407E-012	0	0.000000E+000
1	180.26393106	4.815407E-012	1.961541E-011	1	0.000000E+000
1	180.26445776	1.961541E-011	4.815407E-012	0	0.000000E+000
1	180.26471997	4.815407E-012	1.961541E-011	1	0.000000E+000
1	180.26499436	1.961541E-011	4.815407E-012	0	0.000000E+000
1	180.26501436	4.815407E-012	1.961541E-011	1	0.000000E+000
1	180.26527840	1.961541E-011	4.815407E-012	0	0.000000E+000
1	180.26533699	4.815407E-012	1.961541E-011	1	0.000000E+000
1	180.26579249	1.961541E-011	4.815407E-012	0	0.000000E+000
1	180.26580934	4.815407E-012	1.961541E-011	1	0.000000E+000
1	180.26730595	1.961541E-011	4.815407E-012	0	0.000000E+000
1	180.26734702	4.815407E-012	1.961541E-011	1	0.000000E+000
1	180.26754494	1.961541E-011	4.815407E-012	0	0.000000E+000
1	180.26757474	4.815407E-012	1.961541E-011	1	0.000000E+000
1	180.26877233	1.961541E-011	4.815407E-012	0	0.000000E+000
1	180.26878072	4.815407E-012	1.961541E-011	1	0.000000E+000
1	180.26899374	1.961541E-011	4.815407E-012	0	0.000000E+000
1	180.26900342	4.815407E-012	1.961541E-011	1	0.000000E+000
1	180.26909691	1.961541E-011	4.815407E-012	0	0.000000E+000
1	180.26910008	4.815407E-012	1.961541E-011	1	0.000000E+000
1	180.26944368	1.961541E-011	4.815407E-012	0	0.000000E+000
1	180.26946804	4.815407E-012	1.961541E-011	1	0.000000E+000
1	180.26957959	1.961541E-011	4.815407E-012	0	0.000000E+000
1	180.26993336	4.815407E-012	1.961541E-011	1	0.000000E+000
1	180.27045017	1.961541E-011	4.815407E-012	0	0.000000E+000
1	180.27045552	4.815407E-012	1.961541E-011	1	0.000000E+000
1	180.27140686	1.961541E-011	4.815407E-012	0	0.000000E+000
1	180.27143129	4.815407E-012	1.961541E-011	1	0.000000E+000
1	180.27167670	1.961541E-011	4.815407E-012	0	0.000000E+000
1	180.27168853	4.815407E-012	1.961541E-011	1	0.000000E+000
1	180.27254505	1.961541E-011	4.815407E-012	0	0.000000E+000
1	180.27256562	4.815407E-012	1.961541E-011	1	0.000000E+000
1	180.27378919	1.961541E-011	4.815407E-012	0	0.000000E+000
1	180.27381332	4.815407E-012	1.961541E-011	1	0.000000E+000
1	180.27412094	1.961541E-011	4.815407E-012	0	0.000000E+000
1	180.27414718	4.815407E-012	1.961541E-011	1	0.000000E+000
1	180.27425301	1.961541E-011	4.815407E-012	0	0.000000E+000
1	180.27425565	4.815407E-012	1.961541E-011	1	0.000000E+000
1	180.27439346	1.961541E-011	4.815407E-012	0	0.000000E+000
1	180.27442254	4.815407E-012	1.961541E-011	1	0.000000E+000
1	180.27486639	1.961541E-011	4.815407E-012	0	0.000000E+000
1	180.27489120	4.815407E-012	1.961541E-011	1	0.000000E+000
1	180.27502801	1.961541E-011	4.815407E-012	0	0.000000E+000
1	180.27506538	4.815407E-012	1.961541E-011	1	0.000000E+000
1	180.27529630	1.961541E-011	4.815407E-012	0	0.000000E+000
1	180.27535306	4.815407E-012	1.961541E-011	1	0.000000E+000
1	180.27687144	1.961541E-011	4.815407E-012	0	0.000000E+000
1	180.27695922	4.815407E-012	1.961541E-011	1	0.000000E+000
1	180.27740068	1.961541E-011	4.815407E-012	0	0.000000E+000
1	180.27742311	4.815407E-012	1.961541E-011	1	0.000000E+000
1	180.27753232	1.961541E-011	4.815407E-012	0	0.000000E+000
1	180.27757702	4.815407E-012	1.961541E-011	1	0.000000E+000
1	180.27781849	1.961541E-011	4.815407E-012	0	0.000000E+000
1	180.27785366	4.815407E-012	1.961541E-011	1	0.000000E+000
1	180.27850652	1.961541E-011	4.815407E-012	0	0.000000E+000
1	180.27853543	4.815407E-012	1.961541E-011	1	0.000000E+000
1	180.27915800	1.961541E-011	4.815407E-012	0	0.000000E+000
1	180.27919425	4.815407E-012	1.961541E-011	1	0.000000E+000
1	180.27970814	1.961541E-011	4.815407E-012	0	0.000000E+000
1	180.27973070	4.815407E-012	1.961541E-011	1	0.000000E+000
1	180.28034154	1.961541E-011	4.815407E-012	0	0.000000E+000
1	180.28034589	4.815407E-012	1.961541E-011	1	0.000000E+000
1	180.28050274	1.961541E-011	4.815407E-012	0	0.000000E+000
1	180.28051357	4.815407E-012	1.961541E-011	1	0.000000E+000
1	180.28177746	1.961541E-011	4.815407E-012	0	0.000000E+000
1	180.28196418	4.815407E-012	1.961541E-011	1	0.000000E+000
1	180.28367305	1.961541E-011	4.815407E-012	0	0.000000E+000
1	180.28368677	4.815407E-012	1.961541E-011	1	0.000000E+000
1	180.28389402	1.961541E-011	4.815407E-012	0	0.000000E+000
1	180.28392738	4.815407E-012	1.961541E-011	1	0.000000E+000
1	180.28415549	1.961541E-011	4.815407E-012	0	0.000000E+000
1	180.28418633	4.815407E-012	1.961541E-011	1	0.000000E+000
1	180.28468389	1.961541E-011	4.815407E-012	0	0.000000E+000
1	180.28470956	4.815407E-012	1.961541E-011	1	0.000000E+000
1	180.28475827	1.961541E-011	4.815407E-012	0	0.000000E+000
1	180.28479135	4.815407E-012	1.961541E-011	1	0.000000E+000
1	180.28526709	1.961541E-011	4.815407E-012	0	0.000000E+000
1	180.28560025	4.815407E-012	1.961541E-011	1	0.000000E+000
1	180.28594412	1.961541E-011	4.815407E-012	0	0.000000E+000
1	180.28595655	4.815407E-012	1.961541E-011	1	0.000000E+000
1	180.28649500	1.961541E-011	4.815407E-012	0	0.000000E+000
1	180.28651479	4.815407E-012	1.961541E-011	1	0.000000E+000
1	180.28659460	1.961541E-011	4.815407E-012	0	0.000000E+000
1	180.28659568	4.815407E-012	1.961541E-011	1	0.000000E+000
1	180.28734458	1.961541E-011	4.815407E-012	0	0.000000E+000
1	180.28734577	4.815407E-012	1.961541E-011	1	0.000000E+000
1	180.28795179	1.961541E-011	4.815407E-012	0	0.000000E+000
1	180.28796815	4.815407E-012	1.961541E-011	1	0.000000E+000
1	180.28804430	1.961541E-011	4.815407E-012	0	0.000000E+000
1	180.28820465	4.815407E-012	1.961541E-011	1	0.000000E+000
1	180.29002592	1.961541E-011	4.815407E-012	0	0.000000E+000
1	180.29006770	4.815407E-012	1.961541E-011	1	0.000000E+000
1	180.29118656	1.961541E-011	4.815407E-012	0	0.000000E+000
1	180.29121242	4.815407E-012	1.961541E-011	1	0.000000E+000
1	180.29194358	1.961541E-011	4.815407E-012	0	0.000000E+000
1	180.29195193	4.815407E-012	1.961541E-011	1	0.000000E+000
1	180.29210348	1.961541E-011	4.815407E-012	0	0.000000E+000
1	180.29211399	4.815407E-012	1.961541E-011	1	0.000000E+000
1	180.29283466	1.961541E-011	4.815407E-012	0	0.000000E+000
1	180.29284409	4.815407E-012	1.961541E-011	1	0.000000E+000
1	180.29344316	1.961541E-011	4.815407E-012	0	0.000000E+000
1	180.29346252	4.815407E-012	1.961541E-011	1	0.000000E+000
1	180.29371499	1.961541E-011	4.815407E-012	0	0.000000E+000
1	180.29372478	4.815407E-012	1.961541E-011	1	0.000000E+000
1	180.29405932	1.961541E-011	4.815407E-012	0	0.000000E+000
1	180.29409423	4.815407E-012	1.961541E-011	1	0.000000E+000
1	180.29515943	1.961541E-011	4.815407E-012	0	0.000000E+000
1	180.29517800	4.815407E-012	1.961541E-011	1	0.000000E+000
1	180.29534959	1.961541E-011	4.815407E-012	0	0.000000E+000
1	180.29537525	4.815407E-012	1.961541E-011	1	0.000000E+000
1	180.29558387	1.961541E-011	4.815407E-012	0	0.000000E+000
1	180.29562695	4.815407E-012	1.961541E-011	1	0.000000E+000
1	180.29567392	1.961541E-011	4.815407E-012	0	0.000000E+000
1	180.29673452	4.815407E-012	1.961541E-011	1	0.000000E+000
1	180.29692836	1.961541E-011	4.815407E-012	0	0.000000E+000
1	180.29695379	4.815407E-012	1.961541E-011	1	0.000000E+000
1	180.29736049	1.961541E-011	4.815407E-012	0	0.000000E+000
1	180.29737962	4.815407E-012	1.961541E-011	1	0.000000E+000
1	180.29767851	1.961541E-011	4.815407E-012	0	0.000000E+000
1	180.29770547	4.815407E-012	1.961541E-011	1	0.000000E+000
1	180.29772668	1.961541E-011	4.815407E-012	0	0.000000E+000
1	180.29774841	4.815407E-012	1.961541E-011	1	0.000000E+000
1	180.29781507	1.961541E-011	4.815407E-012	0	0.000000E+000
1	180.29782807	4.815407E-012	1.961541E-011	1	0.000000E+000
1	180.29812313	1.961541E-011	4.815407E-012	0	0.000000E+000
1	180.29815948	4.815407E-012	1.961541E-011	1	0.000000E+000
1	180.29818164	1.961541E-011	4.815407E-012	0	0.000000E+000
1	180.29820944	4.815407E-012	1.961541E-011	1	0.000000E+000
1	180.29829406	1.961541E-011	4.815407E-012	0	0.000000E+000
1	180.29834166	4.815407E-012	1.961541E-011	1	0.000000E+000
1	180.29851283	1.961541E-011	4.815407E-012	0	0.000000E+000
1	180.29902183	4.815407E-012	1.961541E-011	1	0.000000E+000
1	180.29932159	1.961541E-011	4.815407E-012	0	0.000000E+000
1	180.29943050	4.815407E-012	1.961541E-011	1	0.000000E+000
1	180.29991132	1.961541E-011	4.815407E-012	0	0.000000E+000
1	180.29993773	4.815407E-012	1.961541E-011	1	0.000000E+000
1	180.30031023	1.961541E-011	4.815407E-012	0	0.000000E+000
1	180.30033379	4.815407E-012	1.961541E-011	1	0.000000E+000
1	180.30036486	1.961541E-011	4.815407E-012	0	0.000000E+000
1	180.30045492	4.815407E-012	1.961541E-011	1	0.000000E+000
1	180.30073281	1.961541E-011	4.815407E-012	0	0.000000E+000
1	180.30076341	4.815407E-012	1.961541E-011	1	0.000000E+000
1	180.30106463	1.961541E-011	4.815407E-012	0	0.000000E+000
1	180.30141800	4.815407E-012	1.961541E-011	1	0.000000E+000
1	180.30295494	1.961541E-011	4.815407E-012	0	0.000000E+000
1	180.30301464	4.815407E-012	1.961541E-011	1	0.000000E+000
1	180.30310846	1.961541E-011	4.815407E-012	0	0.000000E+000
1	180.30315495	4.815407E-012	1.961541E-011	1	0.000000E+000
1	180.30328750	1.961541E-011	4.815407E-012	0	0.000000E+000
1	180.30337076	4.815407E-012	1.961541E-011	1	0.000000E+000
1	180.30401633	1.961541E-011	4.815407E-012	0	0.000000E+000
1	180.30405181	4.815407E-012	1.961541E-011	1	0.000000E+000
1	180.30412342	1.961541E-011	4.815407E-012	0	0.000000E+000
1	180.30416709	4.815407E-012	1.961541E-011	1	0.000000E+000
1	180.30453295	1.961541E-011	4.815407E-012	0	0.000000E+000
1	180.30454255	4.815407E-012	1.961541E-011	1	0.000000E+000
1	180.30456506	1.961541E-011	4.815407E-012	0	0.000000E+000
1	180.30457864	4.815407E-012	1.961541E-011	1	0.000000E+000
1	180.30487605	1.961541E-011	4.815407E-012	0	0.000000E+000
1	180.30493242	4.815407E-012	1.961541E-011	1	0.000000E+000
1	180.30606729	1.961541E-011	4.815407E-012	0	0.000000E+000
1	180.30607979	4.815407E-012	1.961541E-011	1	0.000000E+000
1	180.30632134	1.961541E-011	4.815407E-012	0	0.000000E+000
1	180.30641745	4.815407E-012	1.961541E-011	1	0.000000E+000
1	180.30668269	1.961541E-011	4.815407E-012	0	0.000000E+000
1	180.30670846	4.815407E-012	1.961541E-011	1	0.000000E+000
1	180.30704786	1.961541E-011	4.815407E-012	0	0.000000E+000
1	180.30707538	4.815407E-012	1.961541E-011	1	0.000000E+000
1	180.30731769	1.961541E-011	4.815407E-012	0	0.000000E+000
1	180.30732711	4.815407E-012	1.961541E-011	1	0.000000E+000
1	180.30781884	1.961541E-011	4.815407E-012	0	0.000000E+000
1	180.30784738	4.815407E-012	1.961541E-011	1	0.000000E+000
1	180.30822709	1.961541E-011	4.815407E-012	0	0.000000E+000
1	180.30823938	4.815407E-012	1.961541E-011	1	0.000000E+000
1	180.30889261	1.961541E-011	4.815407E-012	0	0.000000E+000
1	180.30892856	4.815407E-012	1.961541E-011	1	0.000000E+000
1	180.30978957	1.961541E-011	4.815407E-012	0	0.000000E+000
1	180.30979781	4.815407E-012	1.961541E-011	1	0.000000E+000
1	180.31028965	1.961541E-011	4.815407E-012	0	0.000000E+000
1	180.31030409	4.815407E-012	1.961541E-011	1	0.000000E+000
1	180.31072177	1.961541E-011	4.815407E-012	0	0.000000E+000
1	180.31073930	4.815407E-012	1.961541E-011	1	0.000000E+000
1	180.31150011	1.961541E-011	4.815407E-012	0	0.000000E+000
1	180.31152045	4.815407E-012	1.961541E-011	1	0.000000E+000
1	180.31161297	1.961541E-011	4.815407E-012	0	0.000000E+000
1	180.31165141	4.815407E-012	1.961541E-011	1	0.000000E+000
1	180.31286545	1.961541E-011	4.815407E-012	0	0.000000E+000
1	180.31287625	4.815407E-012	1.961541E-011	1	0.000000E+000
1	180.31324956	1.961541E-011	4.815407E-012	0	0.000000E+000
1	180.31330200	4.815407E-012	1.961541E-011	1	0.000000E+000
1	180.31401809	1.961541E-011	4.815407E-012	0	0.000000E+000
1	180.31403807	4.815407E-012	1.961541E-011	1	0.000000E+000
1	180.31502970	1.961541E-011	4.815407E-012	0	0.000000E+000
1	180.31506210	4.815407E-012	1.961541E-011	1	0.000000E+000
1	180.31513599	1.961541E-011	4.815407E-012	0	0.000000E+000
1	180.31516486	4.815407E-012	1.961541E-011	1	0.000000E+000
1	180.31549966	1.961541E-011	4.815407E-012	0	0.000000E+000
1	180.31550603	4.815407E-012	1.961541E-011	1	0.000000E+000
1	180.31562095	1.961541E-011	4.815407E-012	0	0.000000E+000
1	180.31563104	4.815407E-012	1.961541E-011	1	0.000000E+000
1	180.31590866	1.961541E-011	4.815407E-012	0	0.000000E+000
1	180.31592517	4.815407E-012	1.961541E-011	1	0.000000E+000
1	180.31620644	1.961541E-011	4.815407E-012	0	0.000000E+000
1	180.31623677	4.815407E-012	1.961541E-011	1	0.000000E+000
1	180.31670180	1.961541E-011	4.815407E-012	0	0.000000E+000
1	180.31695344	4.815407E-012	1.961541E-011	1	0.000000E+000
1	180.31712468	1.961541E-011	4.815407E-012	0	0.000000E+000
1	180.31715800	4.815407E-012	1.961541E-011	1	0.000000E+000
1	180.31805646	1.961541E-011	4.815407E-012	0	0.000000E+000
1	180.31810990	4.815407E-012	1.961541E-011	1	0.000000E+000
1	180.31967577	1.961541E-011	4.815407E-012	0	0.000000E+000
1	180.31968641	4.815407E-012	1.961541E-011	1	0.000000E+000
1	180.31990653	1.961541E-011	4.815407E-012	0	0.000000E+000
1	180.31993229	4.815407E-012	1.961541E-011	1	0.000000E+000
1	180.31999219	1.961541E-011	4.815407E-012	0	0.000000E+000
1	180.32002598	4.815407E-012	1.961541E-011	1	0.000000E+000
1	180.32006329	1.961541E-011	4.815407E-012	0	0.000000E+000
1	180.32008589	4.815407E-012	1.961541E-011	1	0.000000E+000
1	180.32015042	1.961541E-011	4.815407E-012	0	0.000000E+000
1	180.32016522	4.815407E-012	1.961541E-011	1	0.000000E+000
1	180.32108246	1.961541E-011	4.815407E-012	0	0.000000E+000
1	180.32110456	4.815407E-012	1.961541E-011	1	0.000000E+000
1	180.32119194	1.961541E-011	4.815407E-012	0	0.000000E+000
1	180.32120438	4.815407E-012	1.961541E-011	1	0.000000E+000
1	180.32429394	1.961541E-011	4.815407E-012	0	0.000000E+000
1	180.32431487	4.815407E-012	1.961541E-011	1	0.000000E+000
1	180.32495748	1.961541E-011	4.815407E-012	0	0.000000E+000
1	180.32505918	4.815407E-012	1.961541E-011	1	0.000000E+000
1	180.32618101	1.961541E-011	4.815407E-012	0	0.000000E+000
1	180.32635668	4.815407E-012	1.961541E-011	1	0.000000E+000
1	180.32665938	1.961541E-011	4.815407E-012	0	0.000000E+000
1	180.32666308	4.815407E-012	1.961541E-011	1	0.000000E+000
1	180.32685403	1.961541E-011	4.815407E-012	0	0.000000E+000
1	180.32687249	4.815407E-012	1.961541E-011	1	0.000000E+000
1	180.32714195	1.961541E-011	4.815407E-012	0	0.000000E+000
1	180.32717567	4.815407E-012	1.961541E-011	1	0.000000E+000
1	180.32721997	1.961541E-011	4.815407E-012	0	0.000000E+000
1	180.32752144	4.815407E-012	1.961541E-011	1	0.000000E+000
1	180.32792944	1.961541E-011	4.815407E-012	0	0.000000E+000
1	180.32793713	4.815407E-012	1.961541E-011	1	0.000000E+000
1	180.32800368	1.961541E-011	4.815407E-012	0	0.000000E+000
1	180.32801536	4.815407E-012	1.961541E-011	1	0.000000E+000
1	180.32844883	1.961541E-011	4.815407E-012	0	0.000000E+000
1	180.32852118	4.815407E-012	1.961541E-011	1	0.000000E+000
1	180.32983453	1.961541E-011	4.815407E-012	0	0.000000E+000
1	180.32985716	4.815407E-012	1.961541E-011	1	0.000000E+000
1	180.33109672	1.961541E-011	4.815407E-012	0	0.000000E+000
1	180.33110762	4.815407E-012	1.961541E-011	1	0.000000E+000
1	180.33141398	1.961541E-011	4.815407E-012	0	0.000000E+000
1	180.33143221	4.815407E-012	1.961541E-011	1	0.000000E+000
1	180.33217698	1.961541E-011	4.815407E-012	0	0.000000E+000
1	180.33217925	4.815407E-012	1.961541E-011	1	0.000000E+000
1	180.33224275	1.961541E-011	4.815407E-012	0	0.000000E+000
1	180.33237882	4.815407E-012	1.961541E-011	1	0.000000E+000
1	180.33409539	1.961541E-011	4.815407E-012	0	0.000000E+000
1	180.33411585	4.815407E-012	1.961541E-011	1	0.000000E+000
1	180.33548860	1.961541E-011	4.815407E-012	0	0.000000E+000
1	180.33550488	4.815407E-012	1.961541E-011	1	0.000000E+000
1	180.33604447	1.961541E-011	4.815407E-012	0	0.000000E+000
1	180.33608031	4.815407E-012	1.961541E-011	1	0.000000E+000
1	180.33701487	1.961541E-011	4.815407E-012	0	0.000000E+000
1	180.33704619	4.815407E-012	1.961541E-011	1	0.000000E+000
1	180.33761290	1.961541E-011	4.815407E-012	0	0.000000E+000
1	180.33794072	4.815407E-012	1.961541E-011	1	0.000000E+000
1	180.33841736	1.961541E-011	4.815407E-012	0	0.000000E+000
1	180.33845933	4.815407E-012	1.961541E-011	1	0.000000E+000
1	180.33884922	1.961541E-011	4.815407E-012	0	0.000000E+000
1	180.33893516	4.815407E-012	1.961541E-011	1	0.000000E+000
1	180.33947735	1.961541E-011	4.815407E-012	0	0.000000E+000
1	180.33951598	4.815407E-012	1.961541E-011	1	0.000000E+000
1	180.33992015	1.961541E-011	4.815407E-012	0	0.000000E+000
1	180.33998475	4.815407E-012	1.961541E-011	1	0.000000E+000
1	180.34009421	1.961541E-011	4.815407E-012	0	0.000000E+000
1	180.34011220	4.815407E-012	1.961541E-011	1	0.000000E+000
1	180.34037809	1.961541E-011	4.815407E-012	0	0.000000E+000
1	180.34039277	4.815407E-012	1.961541E-011	1	0.000000E+000
1	180.34069376	1.961541E-011	4.815407E-012	0	0.000000E+000
1	180.34075495	4.815407E-012	1.961541E-011	1	0.000000E+000
1	180.34157839	1.961541E-011	4.815407E-012	0	0.000000E+000
1	180.34160244	4.815407E-012	1.961541E-011	1	0.000000E+000
1	180.34252090	1.961541E-011	4.815407E-012	0	0.000000E+000
1	180.34257126	4.815407E-012	1.961541E-011	1	0.000000E+000
1	180.34320909	1.961541E-011	4.815407E-012	0	0.000000E+000
1	180.34321655	4.815407E-012	1.961541E-011	1	0.000000E+000
1	180.34388036	1.961541E-011	4.815407E-012	0	0.000000E+000
1	180.34389925	4.815407E-012	1.961541E-011	1	0.000000E+000
1	180.34425278	1.961541E-011	4.815407E-012	0	0.000000E+000
1	180.34458760	4.815407E-012	1.961541E-011	1	0.000000E+000
1	180.34470449	1.961541E-011	4.815407E-012	0	0.000000E+000
1	180.34471815	4.815407E-012	1.961541E-011	1	0.000000E+000
1	180.34477602	1.961541E-011	4.815407E-012	0	0.000000E+000
1	180.34478422	4.815407E-012	1.961541E-011	1	0.000000E+000
1	180.34538870	1.961541E-011	4.815407E-012	0	0.000000E+000
1	180.34542932	4.815407E-012	1.961541E-011	1	0.000000E+000
1	180.34605936	1.961541E-011	4.815407E-012	0	0.000000E+000
1	180.34607540	4.815407E-012	1.961541E-011	1	0.000000E+000
1	180.34623911	1.961541E-011	4.815407E-012	0	0.000000E+000
1	180.34624687	4.815407E-012	1.961541E-011	1	0.000000E+000
1	180.34646346	1.961541E-011	4.815407E-012	0	0.000000E+000
1	180.34647400	4.815407E-012	1.961541E-011	1	0.000000E+000
1	180.34650845	1.961541E-011	4.815407E-012	0	0.000000E+000
1	180.34653328	4.815407E-012	1.961541E-011	1	0.000000E+000
1	180.34670114	1.961541E-011	4.815407E-012	0	0.000000E+000
1	180.34679240	4.815407E-012	1.961541E-011	1	0.000000E+000
1	180.34857931	1.961541E-011	4.815407E-012	0	0.000000E+000
1	180.34860933	4.815407E-012	1.961541E-011	1	0.000000E+000
1	180.34906523	1.961541E-011	4.815407E-012	0	0.000000E+000
1	180.34917604	4.815407E-012	1.961541E-011	1	0.000000E+000
1	180.34925492	1.961541E-011	4.815407E-012	0	0.000000E+000
1	180.34930207	4.815407E-012	1.961541E-011	1	0.000000E+000
1	180.34942274	1.961541E-011	4.815407E-012	0	0.000000E+000
1	180.34952022	4.815407E-012	1.961541E-011	1	0.000000E+000
1	180.34974415	1.961541E-011	4.815407E-012	0	0.000000E+000
1	180.34976301	4.815407E-012	1.961541E-011	1	0.000000E+000
1	180.34990638	1.961541E-011	4.815407E-012	0	0.000000E+000
1	180.34993984	4.815407E-012	1.961541E-011	1	0.000000E+000
1	180.35019439	1.961541E-011	4.815407E-012	0	0.000000E+000
1	180.35021437	4.815407E-012	1.961541E-011	1	0.000000E+000
1	180.35055291	1.961541E-011	4.815407E-012	0	0.000000E+000
1	180.35057037	4.815407E-012	1.961541E-011	1	0.000000E+000
1	180.35086302	1.961541E-011	4.815407E-012	0	0.000000E+000
1	180.35113562	4.815407E-012	1.961541E-011	1	0.000000E+000
1	180.35136183	1.961541E-011	4.815407E-012	0	0.000000E+000
1	180.35137645	4.815407E-012	1.961541E-011	1	0.000000E+000
1	180.35256984	1.961541E-011	4.815407E-012	0	0.000000E+000
1	180.35258511	4.815407E-012	1.961541E-011	1	0.000000E+000
1	180.35347036	1.961541E-011	4.815407E-012	0	0.000000E+000
1	180.35349933	4.815407E-012	1.961541E-011	1	0.000000E+000
1	180.35353226	1.961541E-011	4.815407E-012	0	0.000000E+000
1	180.35356838	4.815407E-012	1.961541E-011	1	0.000000E+000
1	180.35371053	1.961541E-011	4.815407E-012	0	0.000000E+000
1	180.35373065	4.815407E-012	1.961541E-011	1	0.000000E+000
1	180.35395577	1.961541E-011	4.815407E-012	0	0.000000E+000
1	180.35404514	4.815407E-012	1.961541E-011	1	0.000000E+000
1	180.35421516	1.961541E-011	4.815407E-012	0	0.000000E+000
1	180.35423052	4.815407E-012	1.961541E-011	1	0.000000E+000
1	180.35450832	1.961541E-011	4.815407E-012	0	0.000000E+000
1	180.35456169	4.815407E-012	1.961541E-011	1	0.000000E+000
1	180.35483194	1.961541E-011	4.815407E-012	0	0.000000E+000
1	180.35492124	4.815407E-012	1.961541E-011	1	0.000000E+000
1	180.35584452	1.961541E-011	4.815407E-012	0	0.000000E+000
1	180.35590199	4.815407E-012	1.961541E-011	1	0.000000E+000
1	180.35619322	1.961541E-011	4.815407E-012	0	0.000000E+000
1	180.35623268	4.815407E-012	1.961541E-011	1	0.000000E+000
1	180.35631907	1.961541E-011	4.815407E-012	0	0.000000E+000
1	180.35633446	4.815407E-012	1.961541E-011	1	0.000000E+000
1	180.35638825	1.961541E-011	4.815407E-012	0	0.000000E+000
1	180.35643475	4.815407E-012	1.961541E-011	1	0.000000E+000
1	180.35651218	1.961541E-011	4.815407E-012	0	0.000000E+000
1	180.35701202	4.815407E-012	1.961541E-011	1	0.000000E+000
1	180.35717464	1.961541E-011	4.815407E-012	0	0.000000E+000
1	180.35736743	4.815407E-012	1.961541E-011	1	0.000000E+000
1	180.35745855	1.961541E-011	4.815407E-012	0	0.000000E+000
1	180.35747650	4.815407E-012	1.961541E-011	1	0.000000E+000
1	180.35765892	1.961541E-011	4.815407E-012	0	0.000000E+000
1	180.35767737	4.815407E-012	1.961541E-011	1	0.000000E+000
1	180.35788298	1.961541E-011	4.815407E-012	0	0.000000E+000
1	180.35790101	4.815407E-012	1.961541E-011	1	0.000000E+000
1	180.35817490	1.961541E-011	4.815407E-012	0	0.000000E+000
1	180.35821033	4.815407E-012	1.961541E-011	1	0.000000E+000
1	180.35918077	1.961541E-011	4.815407E-012	0	0.000000E+000
1	180.35920249	4.815407E-012	1.961541E-011	1	0.000000E+000
1	180.35940753	1.961541E-011	4.815407E-012	0	0.000000E+000
1	180.35943577	4.815407E-012	1.961541E-011	1	0.000000E+000
1	180.35953827	1.961541E-011	4.815407E-012	0	0.000000E+000
1	180.35959318	4.815407E-012	1.961541E-011	1	0.000000E+000
1	180.35971674	1.961541E-011	4.815407E-012	0	0.000000E+000
1	180.35973612	4.815407E-012	1.961541E-011	1	0.000000E+000
1	180.35994008	1.961541E-011	4.815407E-012	0	0.000000E+000
1	180.35995152	4.815407E-012	1.961541E-011	1	0.000000E+000
1	180.36049090	1.961541E-011	4.815407E-012	0	0.000000E+000
1	180.36052216	4.815407E-012	1.961541E-011	1	0.000000E+000
1	180.36120156	1.961541E-011	4.815407E-012	0	0.000000E+000
1	180.36123802	4.815407E-012	1.961541E-011	1	0.000000E+000
1	180.36134003	1.961541E-011	4.815407E-012	0	0.000000E+000
1	180.36138215	4.815407E-012	1.961541E-011	1	0.000000E+000
1	180.36140773	1.961541E-011	4.815407E-012	0	0.000000E+000
1	180.36142831	4.815407E-012	1.961541E-011	1	0.000000E+000
1	180.36213650	1.961541E-011	4.815407E-012	0	0.000000E+000
1	180.36216662	4.815407E-012	1.961541E-011	1	0.000000E+000
1	180.36307843	1.961541E-011	4.815407E-012	0	0.000000E+000
1	180.36310532	4.815407E-012	1.961541E-011	1	0.000000E+000
1	180.36391790	1.961541E-011	4.815407E-012	0	0.000000E+000
1	180.36393603	4.815407E-012	1.961541E-011	1	0.000000E+000
1	180.36420032	1.961541E-011	4.815407E-012	0	0.000000E+000
1	180.36421373	4.815407E-012	1.961541E-011	1	0.000000E+000
1	180.36435816	1.961541E-011	4.815407E-012	0	0.000000E+000
1	180.36437724	4.815407E-012	1.961541E-011	1	0.000000E+000
1	180.36482332	1.961541E-011	4.815407E-012	0	0.000000E+000
1	180.36484371	4.815407E-012	1.961541E-011	1	0.000000E+000
1	180.36524678	1.961541E-011	4.815407E-012	0	0.000000E+000
1	180.36525818	4.815407E-012	1.961541E-011	1	0.000000E+000
1	180.36543644	1.961541E-011	4.815407E-012	0	0.000000E+000
1	180.36555291	4.815407E-012	1.961541E-011	1	0.000000E+000
1	180.36565625	1.961541E-011	4.815407E-012	0	0.000000E+000
1	180.36567471	4.815407E-012	1.961541E-011	1	0.000000E+000
1	180.36573888	1.961541E-011	4.815407E-012	0	0.000000E+000
1	180.36579308	4.815407E-012	1.961541E-011	1	0.000000E+000
1	180.36612607	1.961541E-011	4.815407E-012	0	0.000000E+000
1	180.36613756	4.815407E-012	1.961541E-011	1	0.000000E+000
1	180.36617558	1.961541E-011	4.815407E-012	0	0.000000E+000
1	180.36619261	4.815407E-012	1.961541E-011	1	0.000000E+000
1	180.36678520	1.961541E-011	4.815407E-012	0	0.000000E+000
1	180.36680467	4.815407E-012	1.961541E-011	1	0.000000E+000
1	180.36712986	1.961541E-011	4.815407E-012	0	0.000000E+000
1	180.36718507	4.815407E-012	1.961541E-011	1	0.000000E+000
1	180.36728826	1.961541E-011	4.815407E-012	0	0.000000E+000
1	180.36734836	4.815407E-012	1.961541E-011	1	0.000000E+000
1	180.36750266	1.961541E-011	4.815407E-012	0	0.000000E+000
1	180.36762021	4.815407E-012	1.961541E-011	1	0.000000E+000
1	180.36884027	1.961541E-011	4.815407E-012	0	0.000000E+000
1	180.36886058	4.815407E-012	1.961541E-011	1	0.000000E+000
1	180.37053872	1.961541E-011	4.815407E-012	0	0.000000E+000
1	180.37055410	4.815407E-012	1.961541E-011	1	0.000000E+000
1	180.37136031	1.961541E-011	4.815407E-012	0	0.000000E+000
1	180.37144234	4.815407E-012	1.961541E-011	1	0.000000E+000
1	180.37144875	1.961541E-011	4.815407E-012	0	0.000000E+000
1	180.37197870	4.815407E-012	1.961541E-011	1	0.000000E+000
1	180.37241556	1.961541E-011	4.815407E-012	0	0.000000E+000
1	180.37243249	4.815407E-012	1.961541E-011	1	0.000000E+000
1	180.37252245	1.961541E-011	4.815407E-012	0	0.000000E+000
1	180.37253923	4.815407E-012	1.961541E-011	1	0.000000E+000
1	180.37276893	1.961541E-011	4.815407E-012	0	0.000000E+000
1	180.37293551	4.815407E-012	1.961541E-011	1	0.000000E+000
1	180.37421351	1.961541E-011	4.815407E-012	0	0.000000E+000
1	180.37436449	4.815407E-012	1.961541E-011	1	0.000000E+000
1	180.37466866	1.961541E-011	4.815407E-012	0	0.000000E+000
1	180.37469326	4.815407E-012	1.961541E-011	1	0.000000E+000
1	180.37505299	1.961541E-011	4.815407E-012	0	0.000000E+000
1	180.37508614	4.815407E-012	1.961541E-011	1	0.000000E+000
1	180.37513359	1.961541E-011	4.815407E-012	0	0.000000E+000
1	180.37515354	4.815407E-012	1.961541E-011	1	0.000000E+000
1	180.37555919	1.961541E-011	4.815407E-012	0	0.000000E+000
1	180.37558137	4.815407E-012	1.961541E-011	1	0.000000E+000
1	180.37721633	1.961541E-011	4.815407E-012	0	0.000000E+000
1	180.37722911	4.815407E-012	1.961541E-011	1	0.000000E+000
1	180.37841930	1.961541E-011	4.815407E-012	0	0.000000E+000
1	180.37864882	4.815407E-012	1.961541E-011	1	0.000000E+000
1	180.37915927	1.961541E-011	4.815407E-012	0	0.000000E+000
1	180.38070422	4.815407E-012	1.961541E-011	1	0.000000E+000
1	180.38122105	1.961541E-011	4.815407E-012	0	0.000000E+000
1	180.38125340	4.815407E-012	1.961541E-011	1	0.000000E+000
1	180.38134784	1.961541E-011	4.815407E-012	0	0.000000E+000
1	180.38137329	4.815407E-012	1.961541E-011	1	0.000000E+000
1	180.38205859	1.961541E-011	4.815407E-012	0	0.000000E+000
1	180.38207313	4.815407E-012	1.961541E-011	1	0.000000E+000
1	180.38217720	1.961541E-011	4.815407E-012	0	0.000000E+000
1	180.38219463	4.815407E-012	1.961541E-011	1	0.000000E+000
1	180.38250035	1.961541E-011	4.815407E-012	0	0.000000E+000
1	180.38265097	4.815407E-012	1.961541E-011	1	0.000000E+000
1	180.38290074	1.961541E-011	4.815407E-012	0	0.000000E+000
1	180.38306199	4.815407E-012	1.961541E-011	1	0.000000E+000
1	180.38489149	1.961541E-011	4.815407E-012	0	0.000000E+000
1	180.38490629	4.815407E-012	1.961541E-011	1	0.000000E+000
1	180.38506537	1.961541E-011	4.815407E-012	0	0.000000E+000
1	180.38510815	4.815407E-012	1.961541E-011	1	0.000000E+000
1	180.38572253	1.961541E-011	4.815407E-012	0	0.000000E+000
1	180.38573678	4.815407E-012	1.961541E-011	1	0.000000E+000
1	180.38588798	1.961541E-011	4.815407E-012	0	0.000000E+000
1	180.38591321	4.815407E-012	1.961541E-011	1	0.000000E+000
1	180.38645973	1.961541E-011	4.815407E-012	0	0.000000E+000
1	180.38646486	4.815407E-012	1.961541E-011	1	0.000000E+000
1	180.38691084	1.961541E-011	4.815407E-012	0	0.000000E+000
1	180.38693781	4.815407E-012	1.961541E-011	1	0.000000E+000
1	180.38772956	1.961541E-011	4.815407E-012	0	0.000000E+000
1	180.38785714	4.815407E-012	1.961541E-011	1	0.000000E+000
1	180.38795596	1.961541E-011	4.815407E-012	0	0.000000E+000
1	180.38801711	4.815407E-012	1.961541E-011	1	0.000000E+000
1	180.38842480	1.961541E-011	4.815407E-012	0	0.000000E+000
1	180.38845104	4.815407E-012	1.961541E-011	1	0.000000E+000
1	180.38850588	1.961541E-011	4.815407E-012	0	0.000000E+000
1	180.38852646	4.815407E-012	1.961541E-011	1	0.000000E+000
1	180.38928791	1.961541E-011	4.815407E-012	0	0.000000E+000
1	180.38931233	4.815407E-012	1.961541E-011	1	0.000000E+000
1	180.38946882	1.961541E-011	4.815407E-012	0	0.000000E+000
1	180.38947987	4.815407E-012	1.961541E-011	1	0.000000E+000
1	180.39038120	1.961541E-011	4.815407E-012	0	0.000000E+000
1	180.39040762	4.815407E-012	1.961541E-011	1	0.000000E+000
1	180.39058460	1.961541E-011	4.815407E-012	0	0.000000E+000
1	180.39088690	4.815407E-012	1.961541E-011	1	0.000000E+000
1	180.39172108	1.961541E-011	4.815407E-012	0	0.000000E+000
1	180.39174595	4.815407E-012	1.961541E-011	1	0.000000E+000
1	180.39231581	1.961541E-011	4.815407E-012	0	0.000000E+000
1	180.39239736	4.815407E-012	1.961541E-011	1	0.000000E+000
1	180.39269366	1.961541E-011	4.815407E-012	0	0.000000E+000
1	180.39272129	4.815407E-012	1.961541E-011	1	0.000000E+000
1	180.39318713	1.961541E-011	4.815407E-012	0	0.000000E+000
1	180.39377199	4.815407E-012	1.961541E-011	1	0.000000E+000
1	180.39506277	1.961541E-011	4.815407E-012	0	0.000000E+000
1	180.39534003	4.815407E-012	1.961541E-011	1	0.000000E+000
1	180.39563837	1.961541E-011	4.815407E-012	0	0.000000E+000
1	180.39566508	4.815407E-012	1.961541E-011	1	0.000000E+000
1	180.39578792	1.961541E-011	4.815407E-012	0	0.000000E+000
1	180.39580083	4.815407E-012	1.961541E-011	1	0.000000E+000
1	180.39585726	1.961541E-011	4.815407E-012	0	0.000000E+000
1	180.39594265	4.815407E-012	1.961541E-011	1	0.000000E+000
1	180.39605060	1.961541E-011	4.815407E-012	0	0.000000E+000
1	180.39605707	4.815407E-012	1.961541E-011	1	0.000000E+000
1	180.39621392	1.961541E-011	4.815407E-012	0	0.000000E+000
1	180.39623323	4.815407E-012	1.961541E-011	1	0.000000E+000
1	180.39629858	1.961541E-011	4.815407E-012	0	0.000000E+000
1	180.39630526	4.815407E-012	1.961541E-011	1	0.000000E+000
1	180.39643751	1.961541E-011	4.815407E-012	0	0.000000E+000
1	180.39648330	4.815407E-012	1.961541E-011	1	0.000000E+000
1	180.39687865	1.961541E-011	4.815407E-012	0	0.000000E+000
1	180.39697677	4.815407E-012	1.961541E-011	1	0.000000E+000
1	180.39761791	1.961541E-011	4.815407E-012	0	0.000000E+000
1	180.39764778	4.815407E-012	1.961541E-011	1	0.000000E+000
1	180.39770282	1.961541E-011	4.815407E-012	0	0.000000E+000
1	180.39845235	4.815407E-012	1.961541E-011	1	0.000000E+000
1	180.39885252	1.961541E-011	4.815407E-012	0	0.000000E+000
1	180.39887154	4.815407E-012	1.961541E-011	1	0.000000E+000
1	180.39984770	1.961541E-011	4.815407E-012	0	0.000000E+000
1	180.39985322	4.815407E-012	1.961541E-011	1	0.000000E+000
1	180.40030449	1.961541E-011	4.815407E-012	0	0.000000E+000
1	180.40033017	4.815407E-012	1.961541E-011	1	0.000000E+000
1	180.40039813	1.961541E-011	4.815407E-012	0	0.000000E+000
1	180.40066443	4.815407E-012	1.961541E-011	1	0.000000E+000
1	180.40139319	1.961541E-011	4.815407E-012	0	0.000000E+000
1	180.40155906	4.815407E-012	1.961541E-011	1	0.000000E+000
1	180.40323322	1.961541E-011	4.815407E-012	0	0.000000E+000
1	180.40326078	4.815407E-012	1.961541E-011	1	0.000000E+000
1	180.40349956	1.961541E-011	4.815407E-012	0	0.000000E+000
1	180.40353039	4.815407E-012	1.961541E-011	1	0.000000E+000
1	180.40368985	1.961541E-011	4.815407E-012	0	0.000000E+000
1	180.40371026	4.815407E-012	1.961541E-011	1	0.000000E+000
1	180.40431464	1.961541E-011	4.815407E-012	0	0.000000E+000
1	180.40431539	4.815407E-012	1.961541E-011	1	0.000000E+000
1	180.40596805	1.961541E-011	4.815407E-012	0	0.000000E+000
1	180.40645390	4.815407E-012	1.961541E-011	1	0.000000E+000
1	180.40704143	1.961541E-011	4.815407E-012	0	0.000000E+000
1	180.40712267	4.815407E-012	1.961541E-011	1	0.000000E+000
1	180.40733501	1.961541E-011	4.815407E-012	0	0.000000E+000
1	180.40754353	4.815407E-012	1.961541E-011	1	0.000000E+000
1	180.40762203	1.961541E-011	4.815407E-012	0	0.000000E+000
1	180.40762916	4.815407E-012	1.961541E-011	1	0.000000E+000
1	180.40772258	1.961541E-011	4.815407E-012	0	0.000000E+000
1	180.40773883	4.815407E-012	1.961541E-011	1	0.000000E+000
1	180.40827950	1.961541E-011	4.815407E-012	0	0.000000E+000
1	180.40829602	4.815407E-012	1.961541E-011	1	0.000000E+000
1	180.40845442	1.961541E-011	4.815407E-012	0	0.000000E+000
1	180.40846853	4.815407E-012	1.961541E-011	1	0.000000E+000
1	180.40869842	1.961541E-011	4.815407E-012	0	0.000000E+000
1	180.40871705	4.815407E-012	1.961541E-011	1	0.000000E+000
1	180.40911362	1.961541E-011	4.815407E-012	0	0.000000E+000
1	180.40911854	4.815407E-012	1.961541E-011	1	0.000000E+000
1	180.40946029	1.961541E-011	4.815407E-012	0	0.000000E+000
1	180.40948895	4.815407E-012	1.961541E-011	1	0.000000E+000
1	180.40955927	1.961541E-011	4.815407E-012	0	0.000000E+000
1	180.41039354	4.815407E-012	1.961541E-011	1	0.000000E+000
1	180.41156567	1.961541E-011	4.815407E-012	0	0.000000E+000
1	180.41158412	4.815407E-012	1.961541E-011	1	0.000000E+000
1	180.41192003	1.961541E-011	4.815407E-012	0	0.000000E+000
1	180.41194395	4.815407E-012	1.961541E-011	1	0.000000E+000
1	180.41229734	1.961541E-011	4.815407E-012	0	0.000000E+000
1	180.41230239	4.815407E-012	1.961541E-011	1	0.000000E+000
1	180.41237217	1.961541E-011	4.815407E-012	0	0.000000E+000
1	180.41248308	4.815407E-012	1.961541E-011	1	0.000000E+000
1	180.41294807	1.961541E-011	4.815407E-012	0	0.000000E+000
1	180.41313502	4.815407E-012	1.961541E-011	1	0.000000E+000
1	180.41402042	1.961541E-011	4.815407E-012	0	0.000000E+000
1	180.41406268	4.815407E-012	1.961541E-011	1	0.000000E+000
1	180.41543848	1.961541E-011	4.815407E-012	0	0.000000E+000
1	180.41548580	4.815407E-012	1.961541E-011	1	0.000000E+000
1	180.41631010	1.961541E-011	4.815407E-012	0	0.000000E+000
1	180.41633082	4.815407E-012	1.961541E-011	1	0.000000E+000
1	180.41637196	1.961541E-011	4.815407E-012	0	0.000000E+000
1	180.41643185	4.815407E-012	1.961541E-011	1	0.000000E+000
1	180.41648902	1.961541E-011	4.815407E-012	0	0.000000E+000
1	180.41651184	4.815407E-012	1.961541E-011	1	0.000000E+000
1	180.41670543	1.961541E-011	4.815407E-012	0	0.000000E+000
1	180.41671328	4.815407E-012	1.961541E-011	1	0.000000E+000
1	180.41676769	1.961541E-011	4.815407E-012	0	0.000000E+000
1	180.41679131	4.815407E-012	1.961541E-011	1	0.000000E+000
1	180.41690671	1.961541E-011	4.815407E-012	0	0.000000E+000
1	180.41693094	4.815407E-012	1.961541E-011	1	0.000000E+000
1	180.41773091	1.961541E-011	4.815407E-012	0	0.000000E+000
1	180.41774198	4.815407E-012	1.961541E-011	1	0.000000E+000
1	180.41788059	1.961541E-011	4.815407E-012	0	0.000000E+000
1	180.41788407	4.815407E-012	1.961541E-011	1	0.000000E+000
1	180.41793801	1.961541E-011	4.815407E-012	0	0.000000E+000
1	180.41846673	4.815407E-012	1.961541E-011	1	0.000000E+000
1	180.41896643	1.961541E-011	4.815407E-012	0	0.000000E+000
1	180.41905712	4.815407E-012	1.961541E-011	1	0.000000E+000
1	180.42101368	1.961541E-011	4.815407E-012	0	0.000000E+000
1	180.42103585	4.815407E-012	1.961541E-011	1	0.000000E+000
1	180.42138132	1.961541E-011	4.815407E-012	0	0.000000E+000
1	180.42139632	4.815407E-012	1.961541E-011	1	0.000000E+000
1	180.42159637	1.961541E-011	4.815407E-012	0	0.000000E+000
1	180.42160776	4.815407E-012	1.961541E-011	1	0.000000E+000
1	180.42169182	1.961541E-011	4.815407E-012	0	0.000000E+000
1	180.42169867	4.815407E-012	1.961541E-011	1	0.000000E+000
1	180.42179929	1.961541E-011	4.815407E-012	0	0.000000E+000
1	180.42188196	4.815407E-012	1.961541E-011	1	0.000000E+000
1	180.42216718	1.961541E-011	4.815407E-012	0	0.000000E+000
1	180.42218232	4.815407E-012	1.961541E-011	1	0.000000E+000
1	180.42286214	1.961541E-011	4.815407E-012	0	0.000000E+000
1	180.42288213	4.815407E-012	1.961541E-011	1	0.000000E+000
1	180.42368191	1.961541E-011	4.815407E-012	0	0.000000E+000
1	180.42369125	4.815407E-012	1.961541E-011	1	0.000000E+000
1	180.42404088	1.961541E-011	4.815407E-012	0	0.000000E+000
1	180.42514281	4.815407E-012	1.961541E-011	1	0.000000E+000
1	180.42563229	1.961541E-011	4.815407E-012	0	0.000000E+000
1	180.42564628	4.815407E-012	1.961541E-011	1	0.000000E+000
1	180.42633200	1.961541E-011	4.815407E-012	0	0.000000E+000
1	180.42637384	4.815407E-012	1.961541E-011	1	0.000000E+000
1	180.42687220	1.961541E-011	4.815407E-012	0	0.000000E+000
1	180.42687728	4.815407E-012	1.961541E-011	1	0.000000E+000
1	180.42748020	1.961541E-011	4.815407E-012	0	0.000000E+000
1	180.42750398	4.815407E-012	1.961541E-011	1	0.000000E+000
1	180.42766753	1.961541E-011	4.815407E-012	0	0.000000E+000
1	180.42769807	4.815407E-012	1.961541E-011	1	0.000000E+000
1	180.42813455	1.961541E-011	4.815407E-012	0	0.000000E+000
1	180.42816194	4.815407E-012	1.961541E-011	1	0.000000E+000
1	180.42820402	1.961541E-011	4.815407E-012	0	0.000000E+000
1	180.42823245	4.815407E-012	1.961541E-011	1	0.000000E+000
1	180.42905916	1.961541E-011	4.815407E-012	0	0.000000E+000
1	180.42908619	4.815407E-012	1.961541E-011	1	0.000000E+000
1	180.42915960	1.961541E-011	4.815407E-012	0	0.000000E+000
1	180.42916669	4.815407E-012	1.961541E-011	1	0.000000E+000
1	180.42944262	1.961541E-011	4.815407E-012	0	0.000000E+000
1	180.42945769	4.815407E-012	1.961541E-011	1	0.000000E+000
1	180.42979669	1.961541E-011	4.815407E-012	0	0.000000E+000
1	180.42984171	4.815407E-012	1.961541E-011	1	0.000000E+000
1	180.42997146	1.961541E-011	4.815407E-012	0	0.000000E+000
1	180.42998450	4.815407E-012	1.961541E-011	1	0.000000E+000
1	180.43087709	1.961541E-011	4.815407E-012	0	0.000000E+000
1	180.43127725	4.815407E-012	1.961541E-011	1	0.000000E+000
1	180.43277076	1.961541E-011	4.815407E-012	0	0.000000E+000
1	180.43277775	4.815407E-012	1.961541E-011	1	0.000000E+000
1	180.43446163	1.961541E-011	4.815407E-012	0	0.000000E+000
1	180.43450017	4.815407E-012	1.961541E-011	1	0.000000E+000
1	180.43515401	1.961541E-011	4.815407E-012	0	0.000000E+000
1	180.43518416	4.815407E-012	1.961541E-011	1	0.000000E+000
1	180.43596097	1.961541E-011	4.815407E-012	0	0.000000E+000
1	180.43597688	4.815407E-012	1.961541E-011	1	0.000000E+000
1	180.43601774	1.961541E-011	4.815407E-012	0	0.000000E+000
1	180.43604874	4.815407E-012	1.961541E-011	1	0.000000E+000
1	180.43629610	1.961541E-011	4.815407E-012	0	0.000000E+000
1	180.43635639	4.815407E-012	1.961541E-011	1	0.000000E+000
1	180.43734407	1.961541E-011	4.815407E-012	0	0.000000E+000
1	180.43760409	4.815407E-012	1.961541E-011	1	0.000000E+000
1	180.43801896	1.961541E-011	4.815407E-012	0	0.000000E+000
1	180.43803290	4.815407E-012	1.961541E-011	1	0.000000E+000
1	180.43822215	1.961541E-011	4.815407E-012	0	0.000000E+000
1	180.43824514	4.815407E-012	1.961541E-011	1	0.000000E+000
1	180.43910565	1.961541E-011	4.815407E-012	0	0.000000E+000
1	180.43913130	4.815407E-012	1.961541E-011	1	0.000000E+000
1	180.43928071	1.961541E-011	4.815407E-012	0	0.000000E+000
1	180.43957983	4.815407E-012	1.961541E-011	1	0.000000E+000
1	180.43999914	1.961541E-011	4.815407E-012	0	0.000000E+000
1	180.44004092	4.815407E-012	1.961541E-011	1	0.000000E+000
1	180.44012121	1.961541E-011	4.815407E-012	0	0.000000E+000
1	180.44019373	4.815407E-012	1.961541E-011	1	0.000000E+000
1	180.44111365	1.961541E-011	4.815407E-012	0	0.000000E+000
1	180.44112945	4.815407E-012	1.961541E-011	1	0.000000E+000
1	180.44140848	1.961541E-011	4.815407E-012	0	0.000000E+000
1	180.44147132	4.815407E-012	1.961541E-011	1	0.000000E+000
1	180.44163299	1.961541E-011	4.815407E-012	0	0.000000E+000
1	180.44165431	4.815407E-012	1.961541E-011	1	0.000000E+000
1	180.44171677	1.961541E-011	4.815407E-012	0	0.000000E+000
1	180.44176510	4.815407E-012	1.961541E-011	1	0.000000E+000
1	180.44202927	1.961541E-011	4.815407E-012	0	0.000000E+000
1	180.44204432	4.815407E-012	1.961541E-011	1	0.000000E+000
1	180.44209728	1.961541E-011	4.815407E-012	0	0.000000E+000
1	180.44212186	4.815407E-012	1.961541E-011	1	0.000000E+000
1	180.44226952	1.961541E-011	4.815407E-012	0	0.000000E+000
1	180.44230515	4.815407E-012	1.961541E-011	1	0.000000E+000
1	180.44315495	1.961541E-011	4.815407E-012	0	0.000000E+000
1	180.44318230	4.815407E-012	1.961541E-011	1	0.000000E+000
1	180.44336025	1.961541E-011	4.815407E-012	0	0.000000E+000
1	180.44342796	4.815407E-012	1.961541E-011	1	0.000000E+000
1	180.44357615	1.961541E-011	4.815407E-012	0	0.000000E+000
1	180.44373527	4.815407E-012	1.961541E-011	1	0.000000E+000
1	180.44418337	1.961541E-011	4.815407E-012	0	0.000000E+000
1	180.44419063	4.815407E-012	1.961541E-011	1	0.000000E+000
1	180.44435738	1.961541E-011	4.815407E-012	0	0.000000E+000
1	180.44440359	4.815407E-012	1.961541E-011	1	0.000000E+000
1	180.44462371	1.961541E-011	4.815407E-012	0	0.000000E+000
1	180.44485782	4.815407E-012	1.961541E-011	1	0.000000E+000
1	180.44495115	1.961541E-011	4.815407E-012	0	0.000000E+000
1	180.44501091	4.815407E-012	1.961541E-011	1	0.000000E+000
1	180.44539090	1.961541E-011	4.815407E-012	0	0.000000E+000
1	180.44540998	4.815407E-012	1.961541E-011	1	0.000000E+000
1	180.44661477	1.961541E-011	4.815407E-012	0	0.000000E+000
1	180.44686892	4.815407E-012	1.961541E-011	1	0.000000E+000
1	180.44693463	1.961541E-011	4.815407E-012	0	0.000000E+000
1	180.44696780	4.815407E-012	1.961541E-011	1	0.000000E+000
1	180.44700549	1.961541E-011	4.815407E-012	0	0.000000E+000
1	180.44704520	4.815407E-012	1.961541E-011	1	0.000000E+000
1	180.44715509	1.961541E-011	4.815407E-012	0	0.000000E+000
1	180.44767138	4.815407E-012	1.961541E-011	1	0.000000E+000
1	180.44789655	1.961541E-011	4.815407E-012	0	0.000000E+000
1	180.44794988	4.815407E-012	1.961541E-011	1	0.000000E+000
1	180.44938910	1.961541E-011	4.815407E-012	0	0.000000E+000
1	180.44943782	4.815407E-012	1.961541E-011	1	0.000000E+000
1	180.44977713	1.961541E-011	4.815407E-012	0	0.000000E+000
1	180.44978854	4.815407E-012	1.961541E-011	1	0.000000E+000
1	180.45067376	1.961541E-011	4.815407E-012	0	0.000000E+000
1	180.45105198	4.815407E-012	1.961541E-011	1	0.000000E+000
1	180.45137303	1.961541E-011	4.815407E-012	0	0.000000E+000
1	180.45143608	4.815407E-012	1.961541E-011	1	0.000000E+000
1	180.45166403	1.961541E-011	4.815407E-012	0	0.000000E+000
1	180.45203189	4.815407E-012	1.961541E-011	1	0.000000E+000
1	180.45214129	1.961541E-011	4.815407E-012	0	0.000000E+000
1	180.45285920	4.815407E-012	1.961541E-011	1	0.000000E+000
1	180.45303422	1.961541E-011	4.815407E-012	0	0.000000E+000
1	180.45306057	4.815407E-012	1.961541E-011	1	0.000000E+000
1	180.45499502	1.961541E-011	4.815407E-012	0	0.000000E+000
1	180.45541439	4.815407E-012	1.961541E-011	1	0.000000E+000
1	180.45573386	1.961541E-011	4.815407E-012	0	0.000000E+000
1	180.45612541	4.815407E-012	1.961541E-011	1	0.000000E+000
1	180.45650529	1.961541E-011	4.815407E-012	0	0.000000E+000
1	180.45653896	4.815407E-012	1.961541E-011	1	0.000000E+000
1	180.45699698	1.961541E-011	4.815407E-012	0	0.000000E+000
1	180.45701803	4.815407E-012	1.961541E-011	1	0.000000E+000
1	180.45801299	1.961541E-011	4.815407E-012	0	0.000000E+000
1	180.45805089	4.815407E-012	1.961541E-011	1	0.000000E+000
1	180.45924367	1.961541E-011	4.815407E-012	0	0.000000E+000
1	180.45924595	4.815407E-012	1.961541E-011	1	0.000000E+000
1	180.45947425	1.961541E-011	4.815407E-012	0	0.000000E+000
1	180.45955476	4.815407E-012	1.961541E-011	1	0.000000E+000
1	180.45979656	1.961541E-011	4.815407E-012	0	0.000000E+000
1	180.45984065	4.815407E-012	1.961541E-011	1	0.000000E+000
1	180.46050460	1.961541E-011	4.815407E-012	0	0.000000E+000
1	180.46050673	4.815407E-012	1.961541E-011	1	0.000000E+000
1	180.46054834	1.961541E-011	4.815407E-012	0	0.000000E+000
1	180.46062649	4.815407E-012	1.961541E-011	1	0.000000E+000
1	180.46072175	1.961541E-011	4.815407E-012	0	0.000000E+000
1	180.46075474	4.815407E-012	1.961541E-011	1	0.000000E+000
1	180.46118901	1.961541E-011	4.815407E-012	0	0.000000E+000
1	180.46162025	4.815407E-012	1.961541E-011	1	0.000000E+000
1	180.46167136	1.961541E-011	4.815407E-012	0	0.000000E+000
1	180.46176995	4.815407E-012	1.961541E-011	1	0.000000E+000
1	180.46207250	1.961541E-011	4.815407E-012	0	0.000000E+000
1	180.46209638	4.815407E-012	1.961541E-011	1	0.000000E+000
1	180.46212935	1.961541E-011	4.815407E-012	0	0.000000E+000
1	180.46242556	4.815407E-012	1.961541E-011	1	0.000000E+000
1	180.46257416	1.961541E-011	4.815407E-012	0	0.000000E+000
1	180.46280290	4.815407E-012	1.961541E-011	1	0.000000E+000
1	180.46294954	1.961541E-011	4.815407E-012	0	0.000000E+000
1	180.46318812	4.815407E-012	1.961541E-011	1	0.000000E+000
1	180.46403350	1.961541E-011	4.815407E-012	0	0.000000E+000
1	180.46404485	4.815407E-012	1.961541E-011	1	0.000000E+000
1	180.46559013	1.961541E-011	4.815407E-012	0	0.000000E+000
1	180.46562603	4.815407E-012	1.961541E-011	1	0.000000E+000
1	180.46604540	1.961541E-011	4.815407E-012	0	0.000000E+000
1	180.46607653	4.815407E-012	1.961541E-011	1	0.000000E+000
1	180.46609820	1.961541E-011	4.815407E-012	0	0.000000E+000
1	180.46613059	4.815407E-012	1.961541E-011	1	0.000000E+000
1	180.46634902	1.961541E-011	4.815407E-012	0	0.000000E+000
1	180.46691835	4.815407E-012	1.961541E-011	1	0.000000E+000
1	180.46695047	1.961541E-011	4.815407E-012	0	0.000000E+000
1	180.46696543	4.815407E-012	1.961541E-011	1	0.000000E+000
1	180.46713872	1.961541E-011	4.815407E-012	0	0.000000E+000
1	180.46718833	4.815407E-012	1.961541E-011	1	0.000000E+000
1	180.46722913	1.961541E-011	4.815407E-012	0	0.000000E+000
1	180.46725701	4.815407E-012	1.961541E-011	1	0.000000E+000
1	180.46744597	1.961541E-011	4.815407E-012	0	0.000000E+000
1	180.46748053	4.815407E-012	1.961541E-011	1	0.000000E+000
1	180.46763253	1.961541E-011	4.815407E-012	0	0.000000E+000
1	180.46763932	4.815407E-012	1.961541E-011	1	0.000000E+000
1	180.46861401	1.961541E-011	4.815407E-012	0	0.000000E+000
1	180.46881530	4.815407E-012	1.961541E-011	1	0.000000E+000
1	180.46950028	1.961541E-011	4.815407E-012	0	0.000000E+000
1	180.46992510	4.815407E-012	1.961541E-011	1	0.000000E+000
1	180.47055477	1.961541E-011	4.815407E-012	0	0.000000E+000
1	180.47074944	4.815407E-012	1.961541E-011	1	0.000000E+000
1	180.47083158	1.961541E-011	4.815407E-012	0	0.000000E+000
1	180.47085970	4.815407E-012	1.961541E-011	1	0.000000E+000
1	180.47097579	1.961541E-011	4.815407E-012	0	0.000000E+000
1	180.47101545	4.815407E-012	1.961541E-011	1	0.000000E+000
1	180.47142575	1.961541E-011	4.815407E-012	0	0.000000E+000
1	180.47153441	4.815407E-012	1.961541E-011	1	0.000000E+000
1	180.47156899	1.961541E-011	4.815407E-012	0	0.000000E+000
1	180.47223263	4.815407E-012	1.961541E-011	1	0.000000E+000
1	180.47237115	1.961541E-011	4.815407E-012	0	0.000000E+000
1	180.47239502	4.815407E-012	1.961541E-011	1	0.000000E+000
1	180.47283104	1.961541E-011	4.815407E-012	0	0.000000E+000
1	180.47308733	4.815407E-012	1.961541E-011	1	0.000000E+000
1	180.47412389	1.961541E-011	4.815407E-012	0	0.000000E+000
1	180.47414328	4.815407E-012	1.961541E-011	1	0.000000E+000
1	180.47455234	1.961541E-011	4.815407E-012	0	0.000000E+000
1	180.47460681	4.815407E-012	1.961541E-011	1	0.000000E+000
1	180.47495964	1.961541E-011	4.815407E-012	0	0.000000E+000
1	180.47544742	4.815407E-012	1.961541E-011	1	0.000000E+000
1	180.47596141	1.961541E-011	4.815407E-012	0	0.000000E+000
1	180.47616618	4.815407E-012	1.961541E-011	1	0.000000E+000
1	180.47619458	1.961541E-011	4.815407E-012	0	0.000000E+000
1	180.47624920	4.815407E-012	1.961541E-011	1	0.000000E+000
1	180.47700097	1.961541E-011	4.815407E-012	0	0.000000E+000
1	180.47707208	4.815407E-012	1.961541E-011	1	0.000000E+000
1	180.47739864	1.961541E-011	4.815407E-012	0	0.000000E+000
1	180.47741216	4.815407E-012	1.961541E-011	1	0.000000E+000
1	180.47744925	1.961541E-011	4.815407E-012	0	0.000000E+000
1	180.47746766	4.815407E-012	1.961541E-011	1	0.000000E+000
1	180.47836830	1.961541E-011	4.815407E-012	0	0.000000E+000
1	180.47839129	4.815407E-012	1.961541E-011	1	0.000000E+000
1	180.47894505	1.961541E-011	4.815407E-012	0	0.000000E+000
1	180.47898515	4.815407E-012	1.961541E-011	1	0.000000E+000
1	180.47975586	1.961541E-011	4.815407E-012	0	0.000000E+000
1	180.48078293	4.815407E-012	1.961541E-011	1	0.000000E+000
1	180.48142733	1.961541E-011	4.815407E-012	0	0.000000E+000
1	180.48144702	4.815407E-012	1.961541E-011	1	0.000000E+000
1	180.48189740	1.961541E-011	4.815407E-012	0	0.000000E+000
1	180.48201926	4.815407E-012	1.961541E-011	1	0.000000E+000
1	180.48216123	1.961541E-011	4.815407E-012	0	0.000000E+000
1	180.48217901	4.815407E-012	1.961541E-011	1	0.000000E+000
1	180.48273588	1.961541E-011	4.815407E-012	0	0.000000E+000
1	180.48281200	4.815407E-012	1.961541E-011	1	0.000000E+000
1	180.48333881	1.961541E-011	4.815407E-012	0	0.000000E+000
1	180.48334208	4.815407E-012	1.961541E-011	1	0.000000E+000
1	180.48374327	1.961541E-011	4.815407E-012	0	0.000000E+000
1	180.48376436	4.815407E-012	1.961541E-011	1	0.000000E+000
1	180.48384633	1.961541E-011	4.815407E-012	0	0.000000E+000
1	180.48386665	4.815407E-012	1.961541E-011	1	0.000000E+000
1	180.48393959	1.961541E-011	4.815407E-012	0	0.000000E+000
1	180.48431983	4.815407E-012	1.961541E-011	1	0.000000E+000
1	180.48447351	1.961541E-011	4.815407E-012	0	0.000000E+000
1	180.48450696	4.815407E-012	1.961541E-011	1	0.000000E+000
1	180.48453848	1.961541E-011	4.815407E-012	0	0.000000E+000
1	180.48456856	4.815407E-012	1.961541E-011	1	0.000000E+000
1	180.48567006	1.961541E-011	4.815407E-012	0	0.000000E+000
1	180.48569369	4.815407E-012	1.961541E-011	1	0.000000E+000
1	180.48702034	1.961541E-011	4.815407E-012	0	0.000000E+000
1	180.48709270	4.815407E-012	1.961541E-011	1	0.000000E+000
1	180.48763268	1.961541E-011	4.815407E-012	0	0.000000E+000
1	180.48765770	4.815407E-012	1.961541E-011	1	0.000000E+000
1	180.48807728	1.961541E-011	4.815407E-012	0	0.000000E+000
1	180.48830591	4.815407E-012	1.961541E-011	1	0.000000E+000
1	180.48833396	1.961541E-011	4.815407E-012	0	0.000000E+000
1	180.48840491	4.815407E-012	1.961541E-011	1	0.000000E+000
1	180.48872757	1.961541E-011	4.815407E-012	0	0.000000E+000
1	180.48892071	4.815407E-012	1.961541E-011	1	0.000000E+000
1	180.48919490	1.961541E-011	4.815407E-012	0	0.000000E+000
1	180.48923095	4.815407E-012	1.961541E-011	1	0.000000E+000
1	180.49086613	1.961541E-011	4.815407E-012	0	0.000000E+000
1	180.49090469	4.815407E-012	1.961541E-011	1	0.000000E+000
1	180.49121804	1.961541E-011	4.815407E-012	0	0.000000E+000
1	180.49135097	4.815407E-012	1.961541E-011	1	0.000000E+000
1	180.49153077	1.961541E-011	4.815407E-012	0	0.000000E+000
1	180.49155554	4.815407E-012	1.961541E-011	1	0.000000E+000
1	180.49174643	1.961541E-011	4.815407E-012	0	0.000000E+000
1	180.49175359	4.815407E-012	1.961541E-011	1	0.000000E+000
1	180.49245240	1.961541E-011	4.815407E-012	0	0.000000E+000
1	180.49247582	4.815407E-012	1.961541E-011	1	0.000000E+000
1	180.49271690	1.961541E-011	4.815407E-012	0	0.000000E+000
1	180.49273180	4.815407E-012	1.961541E-011	1	0.000000E+000
1	180.49345646	1.961541E-011	4.815407E-012	0	0.000000E+000
1	180.49378865	4.815407E-012	1.961541E-011	1	0.000000E+000
1	180.49388759	1.961541E-011	4.815407E-012	0	0.000000E+000
1	180.49405228	4.815407E-012	1.961541E-011	1	0.000000E+000
1	180.49408143	1.961541E-011	4.815407E-012	0	0.000000E+000
1	180.49415835	4.815407E-012	1.961541E-011	1	0.000000E+000
1	180.49438408	1.961541E-011	4.815407E-012	0	0.000000E+000
1	180.49440371	4.815407E-012	1.961541E-011	1	0.000000E+000
1	180.49465067	1.961541E-011	4.815407E-012	0	0.000000E+000
1	180.49484946	4.815407E-012	1.961541E-011	1	0.000000E+000
1	180.49532445	1.961541E-011	4.815407E-012	0	0.000000E+000
1	180.49576133	4.815407E-012	1.961541E-011	1	0.000000E+000
1	180.49604782	1.961541E-011	4.815407E-012	0	0.000000E+000
1	180.49606122	4.815407E-012	1.961541E-011	1	0.000000E+000
1	180.49676346	1.961541E-011	4.815407E-012	0	0.000000E+000
1	180.49679413	4.815407E-012	1.961541E-011	1	0.000000E+000
1	180.49750728	1.961541E-011	4.815407E-012	0	0.000000E+000
1	180.49773201	4.815407E-012	1.961541E-011	1	0.000000E+000
1	180.49778940	1.961541E-011	4.815407E-012	0	0.000000E+000
1	180.49781643	4.815407E-012	1.961541E-011	1	0.000000E+000
1	180.49809506	1.961541E-011	4.815407E-012	0	0.000000E+000
1	180.49811498	4.815407E-012	1.961541E-011	1	0.000000E+000
1	180.49928889	1.961541E-011	4.815407E-012	0	0.000000E+000
1	180.49937440	4.815407E-012	1.961541E-011	1	0.000000E+000
1	180.49951771	1.961541E-011	4.815407E-012	0	0.000000E+000
1	180.49953653	4.815407E-012	1.961541E-011	1	0.000000E+000
1	180.49959362	1.961541E-011	4.815407E-012	0	0.000000E+000
1	180.49966495	4.815407E-012	1.961541E-011	1	0.000000E+000
1	180.50018039	1.961541E-011	4.815407E-012	0	0.000000E+000
1	180.50122326	4.815407E-012	1.961541E-011	1	0.000000E+000
1	180.50166241	1.961541E-011	4.815407E-012	0	0.000000E+000
1	180.50169648	4.815407E-012	1.961541E-011	1	0.000000E+000
1	180.50218351	1.961541E-011	4.815407E-012	0	0.000000E+000
1	180.50223759	4.815407E-012	1.961541E-011	1	0.000000E+000
1	180.50243464	1.961541E-011	4.815407E-012	0	0.000000E+000
1	180.50246469	4.815407E-012	1.961541E-011	1	0.000000E+000
1	180.50281934	1.961541E-011	4.815407E-012	0	0.000000E+000
1	180.50290384	4.815407E-012	1.961541E-011	1	0.000000E+000
1	180.50367150	1.961541E-011	4.815407E-012	0	0.000000E+000
1	180.50367741	4.815407E-012	1.961541E-011	1	0.000000E+000
1	180.50411184	1.961541E-011	4.815407E-012	0	0.000000E+000
1	180.50413156	4.815407E-012	1.961541E-011	1	0.000000E+000
1	180.50464431	1.961541E-011	4.815407E-012	0	0.000000E+000
1	180.50469153	4.815407E-012	1.961541E-011	1	0.000000E+000
1	180.50477943	1.961541E-011	4.815407E-012	0	0.000000E+000
1	180.50483875	4.815407E-012	1.961541E-011	1	0.000000E+000
1	180.50553375	1.961541E-011	4.815407E-012	0	0.000000E+000
1	180.50557534	4.815407E-012	1.961541E-011	1	0.000000E+000
1	180.50661958	1.961541E-011	4.815407E-012	0	0.000000E+000
1	180.50663511	4.815407E-012	1.961541E-011	1	0.000000E+000
1	180.50713916	1.961541E-011	4.815407E-012	0	0.000000E+000
1	180.50715712	4.815407E-012	1.961541E-011	1	0.000000E+000
1	180.50741001	1.961541E-011	4.815407E-012	0	0.000000E+000
1	180.50741651	4.815407E-012	1.961541E-011	1	0.000000E+000
1	180.50911548	1.961541E-011	4.815407E-012	0	0.000000E+000
1	180.50915131	4.815407E-012	1.961541E-011	1	0.000000E+000
1	180.50920845	1.961541E-011	4.815407E-012	0	0.000000E+000
1	180.50923612	4.815407E-012	1.961541E-011	1	0.000000E+000
1	180.50977452	1.961541E-011	4.815407E-012	0	0.000000E+000
1	180.50981564	4.815407E-012	1.961541E-011	1	0.000000E+000
1	180.51028949	1.961541E-011	4.815407E-012	0	0.000000E+000
1	180.51074323	4.815407E-012	1.961541E-011	1	0.000000E+000
1	180.51084162	1.961541E-011	4.815407E-012	0	0.000000E+000
1	180.51092028	4.815407E-012	1.961541E-011	1	0.000000E+000
1	180.51117065	1.961541E-011	4.815407E-012	0	0.000000E+000
1	180.51120457	4.815407E-012	1.961541E-011	1	0.000000E+000
1	180.51126639	1.961541E-011	4.815407E-012	0	0.000000E+000
1	180.51130129	4.815407E-012	1.961541E-011	1	0.000000E+000
1	180.51193439	1.961541E-011	4.815407E-012	0	0.000000E+000
1	180.51219383	4.815407E-012	1.961541E-011	1	0.000000E+000
1	180.51285041	1.961541E-011	4.815407E-012	0	0.000000E+000
1	180.51287103	4.815407E-012	1.961541E-011	1	0.000000E+000
1	180.51329711	1.961541E-011	4.815407E-012	0	0.000000E+000
1	180.51331835	4.815407E-012	1.961541E-011	1	0.000000E+000
1	180.51341507	1.961541E-011	4.815407E-012	0	0.000000E+000
1	180.51357500	4.815407E-012	1.961541E-011	1	0.000000E+000
1	180.51393467	1.961541E-011	4.815407E-012	0	0.000000E+000
1	180.51452214	4.815407E-012	1.961541E-011	1	0.000000E+000
1	180.51474783	1.961541E-011	4.815407E-012	0	0.000000E+000
1	180.51478154	4.815407E-012	1.961541E-011	1	0.000000E+000
1	180.51518577	1.961541E-011	4.815407E-012	0	0.000000E+000
1	180.51522924	4.815407E-012	1.961541E-011	1	0.000000E+000
1	180.51606389	1.961541E-011	4.815407E-012	0	0.000000E+000
1	180.51608331	4.815407E-012	1.961541E-011	1	0.000000E+000
1	180.51639733	1.961541E-011	4.815407E-012	0	0.000000E+000
1	180.51641559	4.815407E-012	1.961541E-011	1	0.000000E+000
1	180.51656103	1.961541E-011	4.815407E-012	0	0.000000E+000
1	180.51663716	4.815407E-012	1.961541E-011	1	0.000000E+000
1	180.51780116	1.961541E-011	4.815407E-012	0	0.000000E+000
1	180.51782815	4.815407E-012	1.961541E-011	1	0.000000E+000
1	180.51859525	1.961541E-011	4.815407E-012	0	0.000000E+000
1	180.51935500	4.815407E-012	1.961541E-011	1	0.000000E+000
1	180.51946977	1.961541E-011	4.815407E-012	0	0.000000E+000
1	180.51950377	4.815407E-012	1.961541E-011	1	0.000000E+000
1	180.52007785	1.961541E-011	4.815407E-012	0	0.000000E+000
1	180.52035749	4.815407E-012	1.961541E-011	1	0.000000E+000
1	180.52056504	1.961541E-011	4.815407E-012	0	0.000000E+000
1	180.52087206	4.815407E-012	1.961541E-011	1	0.000000E+000
1	180.52151349	1.961541E-011	4.815407E-012	0	0.000000E+000
1	180.52153535	4.815407E-012	1.961541E-011	1	0.000000E+000
1	180.52244334	1.961541E-011	4.815407E-012	0	0.000000E+000
1	180.52247895	4.815407E-012	1.961541E-011	1	0.000000E+000
1	180.52323481	1.961541E-011	4.815407E-012	0	0.000000E+000
1	180.52324423	4.815407E-012	1.961541E-011	1	0.000000E+000
1	180.52331723	1.961541E-011	4.815407E-012	0	0.000000E+000
1	180.52332474	4.815407E-012	1.961541E-011	1	0.000000E+000
1	180.52393287	1.961541E-011	4.815407E-012	0	0.000000E+000
1	180.52419365	4.815407E-012	1.961541E-011	1	0.000000E+000
1	180.52426757	1.961541E-011	4.815407E-012	0	0.000000E+000
1	180.52461424	4.815407E-012	1.961541E-011	1	0.000000E+000
1	180.52467894	1.961541E-011	4.815407E-012	0	0.000000E+000
1	180.52591678	4.815407E-012	1.961541E-011	1	0.000000E+000
1	180.52602837	1.961541E-011	4.815407E-012	0	0.000000E+000
1	180.52629277	4.815407E-012	1.961541E-011	1	0.000000E+000
1	180.52661611	1.961541E-011	4.815407E-012	0	0.000000E+000
1	180.52664022	4.815407E-012	1.961541E-011	1	0.000000E+000
1	180.52688470	1.961541E-011	4.815407E-012	0	0.000000E+000
1	180.52695323	4.815407E-012	1.961541E-011	1	0.000000E+000
1	180.52731865	1.961541E-011	4.815407E-012	0	0.000000E+000
1	180.52733901	4.815407E-012	1.961541E-011	1	0.000000E+000
1	180.52759977	1.961541E-011	4.815407E-012	0	0.000000E+000
1	180.52764175	4.815407E-012	1.961541E-011	1	0.000000E+000
1	180.52836785	1.961541E-011	4.815407E-012	0	0.000000E+000
1	180.52838268	4.815407E-012	1.961541E-011	1	0.000000E+000
1	180.52859403	1.961541E-011	4.815407E-012	0	0.000000E+000
1	180.52930013	4.815407E-012	1.961541E-011	1	0.000000E+000
1	180.52943356	1.961541E-011	4.815407E-012	0	0.000000E+000
1	180.52944702	4.815407E-012	1.961541E-011	1	0.000000E+000
1	180.53043010	1.961541E-011	4.815407E-012	0	0.000000E+000
1	180.53043481	4.815407E-012	1.961541E-011	1	0.000000E+000
1	180.53058865	1.961541E-011	4.815407E-012	0	0.000000E+000
1	180.53094097	4.815407E-012	1.961541E-011	1	0.000000E+000
1	180.53148794	1.961541E-011	4.815407E-012	0	0.000000E+000
1	180.53149459	4.815407E-012	1.961541E-011	1	0.000000E+000
1	180.53210415	1.961541E-011	4.815407E-012	0	0.000000E+000
1	180.53239400	4.815407E-012	1.961541E-011	1	0.000000E+000
1	180.53256222	1.961541E-011	4.815407E-012	0	0.000000E+000
1	180.53257421	4.815407E-012	1.961541E-011	1	0.000000E+000
1	180.53302974	1.961541E-011	4.815407E-012	0	0.000000E+000
1	180.53312979	4.815407E-012	1.961541E-011	1	0.000000E+000
1	180.53320423	1.961541E-011	4.815407E-012	0	0.000000E+000
1	180.53323699	4.815407E-012	1.961541E-011	1	0.000000E+000
1	180.53350083	1.961541E-011	4.815407E-012	0	0.000000E+000
1	180.53370365	4.815407E-012	1.961541E-011	1	0.000000E+000
1	180.53375249	1.961541E-011	4.815407E-012	0	0.000000E+000
1	180.53379998	4.815407E-012	1.961541E-011	1	0.000000E+000
1	180.53490077	1.961541E-011	4.815407E-012	0	0.000000E+000
1	180.53528655	4.815407E-012	1.961541E-011	1	0.000000E+000
1	180.53554990	1.961541E-011	4.815407E-012	0	0.000000E+000
1	180.53586428	4.815407E-012	1.961541E-011	1	0.000000E+000
1	180.53612960	1.961541E-011	4.815407E-012	0	0.000000E+000
1	180.53619757	4.815407E-012	1.961541E-011	1	0.000000E+000
1	180.53739251	1.961541E-011	4.815407E-012	0	0.000000E+000
1	180.53747490	4.815407E-012	1.961541E-011	1	0.000000E+000
1	180.53754325	1.961541E-011	4.815407E-012	0	0.000000E+000
1	180.53757279	4.815407E-012	1.961541E-011	1	0.000000E+000
1	180.53775397	1.961541E-011	4.815407E-012	0	0.000000E+000
1	180.53809706	4.815407E-012	1.961541E-011	1	0.000000E+000
1	180.53860551	1.961541E-011	4.815407E-012	0	0.000000E+000
1	180.53862683	4.815407E-012	1.961541E-011	1	0.000000E+000
1	180.53907181	1.961541E-011	4.815407E-012	0	0.000000E+000
1	180.53909854	4.815407E-012	1.961541E-011	1	0.000000E+000
1	180.53924348	1.961541E-011	4.815407E-012	0	0.000000E+000
1	180.53927161	4.815407E-012	1.961541E-011	1	0.000000E+000
1	180.54036374	1.961541E-011	4.815407E-012	0	0.000000E+000
1	180.54064463	4.815407E-012	1.961541E-011	1	0.000000E+000
1	180.54071774	1.961541E-011	4.815407E-012	0	0.000000E+000
1	180.54079848	4.815407E-012	1.961541E-011	1	0.000000E+000
1	180.54158979	1.961541E-011	4.815407E-012	0	0.000000E+000
1	180.54163748	4.815407E-012	1.961541E-011	1	0.000000E+000
1	180.54188748	1.961541E-011	4.815407E-012	0	0.000000E+000
1	180.54192455	4.815407E-012	1.961541E-011	1	0.000000E+000
1	180.54207149	1.961541E-011	4.815407E-012	0	0.000000E+000
1	180.54209817	4.815407E-012	1.961541E-011	1	0.000000E+000
1	180.54299617	1.961541E-011	4.815407E-012	0	0.000000E+000
1	180.54303211	4.815407E-012	1.961541E-011	1	0.000000E+000
1	180.54428285	1.961541E-011	4.815407E-012	0	0.000000E+000
1	180.54450761	4.815407E-012	1.961541E-011	1	0.000000E+000
1	180.54471544	1.961541E-011	4.815407E-012	0	0.000000E+000
1	180.54472225	4.815407E-012	1.961541E-011	1	0.000000E+000
1	180.54571477	1.961541E-011	4.815407E-012	0	0.000000E+000
1	180.54575430	4.815407E-012	1.961541E-011	1	0.000000E+000
1	180.54614307	1.961541E-011	4.815407E-012	0	0.000000E+000
1	180.54617835	4.815407E-012	1.961541E-011	1	0.000000E+000
1	180.54677313	1.961541E-011	4.815407E-012	0	0.000000E+000
1	180.54678275	4.815407E-012	1.961541E-011	1	0.000000E+000
1	180.54689440	1.961541E-011	4.815407E-012	0	0.000000E+000
1	180.54746289	4.815407E-012	1.961541E-011	1	0.000000E+000
1	180.54747671	1.961541E-011	4.815407E-012	0	0.000000E+000
1	180.54813268	4.815407E-012	1.961541E-011	1	0.000000E+000
1	180.54903803	1.961541E-011	4.815407E-012	0	0.000000E+000
1	180.54948695	4.815407E-012	1.961541E-011	1	0.000000E+000
1	180.54949944	1.961541E-011	4.815407E-012	0	0.000000E+000
1	180.54971530	4.815407E-012	1.961541E-011	1	0.000000E+000
1	180.54981841	1.961541E-011	4.815407E-012	0	0.000000E+000
1	180.54983971	4.815407E-012	1.961541E-011	1	0.000000E+000
1	180.54995764	1.961541E-011	4.815407E-012	0	0.000000E+000
1	180.55002697	4.815407E-012	1.961541E-011	1	0.000000E+000
1	180.55018639	1.961541E-011	4.815407E-012	0	0.000000E+000
1	180.55035849	4.815407E-012	1.961541E-011	1	0.000000E+000
1	180.55059308	1.961541E-011	4.815407E-012	0	0.000000E+000
1	180.55065970	4.815407E-012	1.961541E-011	1	0.000000E+000
1	180.55118876	1.961541E-011	4.815407E-012	0	0.000000E+000
1	180.55152625	4.815407E-012	1.961541E-011	1	0.000000E+000
1	180.55156955	1.961541E-011	4.815407E-012	0	0.000000E+000
1	180.55170071	4.815407E-012	1.961541E-011	1	0.000000E+000
1	180.55187528	1.961541E-011	4.815407E-012	0	0.000000E+000
1	180.55193585	4.815407E-012	1.961541E-011	1	0.000000E+000
1	180.55207727	1.961541E-011	4.815407E-012	0	0.000000E+000
1	180.55225407	4.815407E-012	1.961541E-011	1	0.000000E+000
1	180.55233173	1.961541E-011	4.815407E-012	0	0.000000E+000
1	180.55233458	4.815407E-012	1.961541E-011	1	0.000000E+000
1	180.55370520	1.961541E-011	4.815407E-012	0	0.000000E+000
1	180.55379109	4.815407E-012	1.961541E-011	1	0.000000E+000
1	180.55395818	1.961541E-011	4.815407E-012	0	0.000000E+000
1	180.55444062	4.815407E-012	1.961541E-011	1	0.000000E+000
1	180.55552056	1.961541E-011	4.815407E-012	0	0.000000E+000
1	180.55563250	4.815407E-012	1.961541E-011	1	0.000000E+000
1	180.55568202	1.961541E-011	4.815407E-012	0	0.000000E+000
1	180.55570974	4.815407E-012	1.961541E-011	1	0.000000E+000
1	180.55583636	1.961541E-011	4.815407E-012	0	0.000000E+000
1	180.55584525	4.815407E-012	1.961541E-011	1	0.000000E+000
1	180.55595028	1.961541E-011	4.815407E-012	0	0.000000E+000
1	180.55750682	4.815407E-012	1.961541E-011	1	0.000000E+000
1	180.55855207	1.961541E-011	4.815407E-012	0	0.000000E+000
1	180.55860473	4.815407E-012	1.961541E-011	1	0.000000E+000
1	180.55924177	1.961541E-011	4.815407E-012	0	0.000000E+000
1	180.55929135	4.815407E-012	1.961541E-011	1	0.000000E+000
1	180.56026604	1.961541E-011	4.815407E-012	0	0.000000E+000
1	180.56031396	4.815407E-012	1.961541E-011	1	0.000000E+000
1	180.56049926	1.961541E-011	4.815407E-012	0	0.000000E+000
1	180.56076013	4.815407E-012	1.961541E-011	1	0.000000E+000
1	180.56115330	1.961541E-011	4.815407E-012	0	0.000000E+000
1	180.56119888	4.815407E-012	1.961541E-011	1	0.000000E+000
1	180.56161599	1.961541E-011	4.815407E-012	0	0.000000E+000
1	180.56163917	4.815407E-012	1.961541E-011	1	0.000000E+000
1	180.56201146	1.961541E-011	4.815407E-012	0	0.000000E+000
1	180.56215355	4.815407E-012	1.961541E-011	1	0.000000E+000
1	180.56224233	1.961541E-011	4.815407E-012	0	0.000000E+000
1	180.56241911	4.815407E-012	1.961541E-011	1	0.000000E+000
1	180.56258291	1.961541E-011	4.815407E-012	0	0.000000E+000
1	180.56262924	4.815407E-012	1.961541E-011	1	0.000000E+000
1	180.56266048	1.961541E-011	4.815407E-012	0	0.000000E+000
1	180.56267221	4.815407E-012	1.961541E-011	1	0.000000E+000
1	180.56294184	1.961541E-011	4.815407E-012	0	0.000000E+000
1	180.56299803	4.815407E-012	1.961541E-011	1	0.000000E+000
1	180.56358278	1.961541E-011	4.815407E-012	0	0.000000E+000
1	180.56367711	4.815407E-012	1.961541E-011	1	0.000000E+000
1	180.56493040	1.961541E-011	4.815407E-012	0	0.000000E+000
1	180.56494726	4.815407E-012	1.961541E-011	1	0.000000E+000
1	180.56501727	1.961541E-011	4.815407E-012	0	0.000000E+000
1	180.56503069	4.815407E-012	1.961541E-011	1	0.000000E+000
1	180.56539043	1.961541E-011	4.815407E-012	0	0.000000E+000
1	180.56541620	4.815407E-012	1.961541E-011	1	0.000000E+000
1	180.56547728	1.961541E-011	4.815407E-012	0	0.000000E+000
1	180.56654699	4.815407E-012	1.961541E-011	1	0.000000E+000
1	180.56738722	1.961541E-011	4.815407E-012	0	0.000000E+000
1	180.56739451	4.815407E-012	1.961541E-011	1	0.000000E+000
1	180.56831267	1.961541E-011	4.815407E-012	0	0.000000E+000
1	180.56834159	4.815407E-012	1.961541E-011	1	0.000000E+000
1	180.56929581	1.961541E-011	4.815407E-012	0	0.000000E+000
1	180.56932683	4.815407E-012	1.961541E-011	1	0.000000E+000
1	180.56936295	1.961541E-011	4.815407E-012	0	0.000000E+000
1	180.56942709	4.815407E-012	1.961541E-011	1	0.000000E+000
1	180.56971050	1.961541E-011	4.815407E-012	0	0.000000E+000
1	180.56974580	4.815407E-012	1.961541E-011	1	0.000000E+000
1	180.57004041	1.961541E-011	4.815407E-012	0	0.000000E+000
1	180.57007719	4.815407E-012	1.961541E-011	1	0.000000E+000
1	180.57042268	1.961541E-011	4.815407E-012	0	0.000000E+000
1	180.57090981	4.815407E-012	1.961541E-011	1	0.000000E+000
1	180.57109309	1.961541E-011	4.815407E-012	0	0.000000E+000
1	180.57110596	4.815407E-012	1.961541E-011	1	0.000000E+000
1	180.57122438	1.961541E-011	4.815407E-012	0	0.000000E+000
1	180.57123090	4.815407E-012	1.961541E-011	1	0.000000E+000
1	180.57143388	1.961541E-011	4.815407E-012	0	0.000000E+000
1	180.57145163	4.815407E-012	1.961541E-011	1	0.000000E+000
1	180.57162763	1.961541E-011	4.815407E-012	0	0.000000E+000
1	180.57173107	4.815407E-012	1.961541E-011	1	0.000000E+000
1	180.57189397	1.961541E-011	4.815407E-012	0	0.000000E+000
1	180.57213141	4.815407E-012	1.961541E-011	1	0.000000E+000
1	180.57231965	1.961541E-011	4.815407E-012	0	0.000000E+000
1	180.57236747	4.815407E-012	1.961541E-011	1	0.000000E+000
1	180.57243106	1.961541E-011	4.815407E-012	0	0.000000E+000
1	180.57245128	4.815407E-012	1.961541E-011	1	0.000000E+000
1	180.57331000	1.961541E-011	4.815407E-012	0	0.000000E+000
1	180.57335232	4.815407E-012	1.961541E-011	1	0.000000E+000
1	180.57434825	1.961541E-011	4.815407E-012	0	0.000000E+000
1	180.57435909	4.815407E-012	1.961541E-011	1	0.000000E+000
1	180.57483734	1.961541E-011	4.815407E-012	0	0.000000E+000
1	180.57493296	4.815407E-012	1.961541E-011	1	0.000000E+000
1	180.57498050	1.961541E-011	4.815407E-012	0	0.000000E+000
1	180.57500105	4.815407E-012	1.961541E-011	1	0.000000E+000
1	180.57512762	1.961541E-011	4.815407E-012	0	0.000000E+000
1	180.57517374	4.815407E-012	1.961541E-011	1	0.000000E+000
1	180.57522817	1.961541E-011	4.815407E-012	0	0.000000E+000
1	180.57525049	4.815407E-012	1.961541E-011	1	0.000000E+000
1	180.57583178	1.961541E-011	4.815407E-012	0	0.000000E+000
1	180.57585514	4.815407E-012	1.961541E-011	1	0.000000E+000
1	180.57597076	1.961541E-011	4.815407E-012	0	0.000000E+000
1	180.57599395	4.815407E-012	1.961541E-011	1	0.000000E+000
1	180.57614534	1.961541E-011	4.815407E-012	0	0.000000E+000
1	180.57616170	4.815407E-012	1.961541E-011	1	0.000000E+000
1	180.57631526	1.961541E-011	4.815407E-012	0	0.000000E+000
1	180.57635315	4.815407E-012	1.961541E-011	1	0.000000E+000
1	180.57639925	1.961541E-011	4.815407E-012	0	0.000000E+000
1	180.57642682	4.815407E-012	1.961541E-011	1	0.000000E+000
1	180.57665896	1.961541E-011	4.815407E-012	0	0.000000E+000
1	180.57679167	4.815407E-012	1.961541E-011	1	0.000000E+000
1	180.57757207	1.961541E-011	4.815407E-012	0	0.000000E+000
1	180.57758838	4.815407E-012	1.961541E-011	1	0.000000E+000
1	180.57786424	1.961541E-011	4.815407E-012	0	0.000000E+000
1	180.57789282	4.815407E-012	1.961541E-011	1	0.000000E+000
1	180.57855412	1.961541E-011	4.815407E-012	0	0.000000E+000
1	180.57859614	4.815407E-012	1.961541E-011	1	0.000000E+000
1	180.57939984	1.961541E-011	4.815407E-012	0	0.000000E+000
1	180.57944217	4.815407E-012	1.961541E-011	1	0.000000E+000
1	180.57975792	1.961541E-011	4.815407E-012	0	0.000000E+000
1	180.57978953	4.815407E-012	1.961541E-011	1	0.000000E+000
1	180.58015019	1.961541E-011	4.815407E-012	0	0.000000E+000
1	180.58016520	4.815407E-012	1.961541E-011	1	0.000000E+000
1	180.58080516	1.961541E-011	4.815407E-012	0	0.000000E+000
1	180.58081555	4.815407E-012	1.961541E-011	1	0.000000E+000
1	180.58138256	1.961541E-011	4.815407E-012	0	0.000000E+000
1	180.58141849	4.815407E-012	1.961541E-011	1	0.000000E+000
1	180.58228816	1.961541E-011	4.815407E-012	0	0.000000E+000
1	180.58230316	4.815407E-012	1.961541E-011	1	0.000000E+000
1	180.58239456	1.961541E-011	4.815407E-012	0	0.000000E+000
1	180.58244190	4.815407E-012	1.961541E-011	1	0.000000E+000
1	180.58260584	1.961541E-011	4.815407E-012	0	0.000000E+000
1	180.58265083	4.815407E-012	1.961541E-011	1	0.000000E+000
1	180.58314624	1.961541E-011	4.815407E-012	0	0.000000E+000
1	180.58372210	4.815407E-012	1.961541E-011	1	0.000000E+000
1	180.58385383	1.961541E-011	4.815407E-012	0	0.000000E+000
1	180.58386171	4.815407E-012	1.961541E-011	1	0.000000E+000
1	180.58454837	1.961541E-011	4.815407E-012	0	0.000000E+000
1	180.58456779	4.815407E-012	1.961541E-011	1	0.000000E+000
1	180.58459439	1.961541E-011	4.815407E-012	0	0.000000E+000
1	180.58493662	4.815407E-012	1.961541E-011	1	0.000000E+000
1	180.58500459	1.961541E-011	4.815407E-012	0	0.000000E+000
1	180.58591475	4.815407E-012	1.961541E-011	1	0.000000E+000
1	180.58595118	1.961541E-011	4.815407E-012	0	0.000000E+000
1	180.58598702	4.815407E-012	1.961541E-011	1	0.000000E+000
1	180.58605630	1.961541E-011	4.815407E-012	0	0.000000E+000
1	180.58608188	4.815407E-012	1.961541E-011	1	0.000000E+000
1	180.58629734	1.961541E-011	4.815407E-012	0	0.000000E+000
1	180.58632208	4.815407E-012	1.961541E-011	1	0.000000E+000
1	180.58694312	1.961541E-011	4.815407E-012	0	0.000000E+000
1	180.58697381	4.815407E-012	1.961541E-011	1	0.000000E+000
1	180.58711353	1.961541E-011	4.815407E-012	0	0.000000E+000
1	180.58717605	4.815407E-012	1.961541E-011	1	0.000000E+000
1	180.58792437	1.961541E-011	4.815407E-012	0	0.000000E+000
1	180.58801301	4.815407E-012	1.961541E-011	1	0.000000E+000
1	180.58859151	1.961541E-011	4.815407E-012	0	0.000000E+000
1	180.58860056	4.815407E-012	1.961541E-011	1	0.000000E+000
1	180.58874987	1.961541E-011	4.815407E-012	0	0.000000E+000
1	180.58875477	4.815407E-012	1.961541E-011	1	0.000000E+000
1	180.58900450	1.961541E-011	4.815407E-012	0	0.000000E+000
1	180.58927873	4.815407E-012	1.961541E-011	1	0.000000E+000
1	180.58948112	1.961541E-011	4.815407E-012	0	0.000000E+000
1	180.58952503	4.815407E-012	1.961541E-011	1	0.000000E+000
1	180.59009847	1.961541E-011	4.815407E-012	0	0.000000E+000
1	180.59013713	4.815407E-012	1.961541E-011	1	0.000000E+000
1	180.59025868	1.961541E-011	4.815407E-012	0	0.000000E+000
1	180.59111084	4.815407E-012	1.961541E-011	1	0.000000E+000
1	180.59132859	1.961541E-011	4.815407E-012	0	0.000000E+000
1	180.59163145	4.815407E-012	1.961541E-011	1	0.000000E+000
1	180.59187708	1.961541E-011	4.815407E-012	0	0.000000E+000
1	180.59188161	4.815407E-012	1.961541E-011	1	0.000000E+000
1	180.59210941	1.961541E-011	4.815407E-012	0	0.000000E+000
1	180.59232800	4.815407E-012	1.961541E-011	1	0.000000E+000
1	180.59244565	1.961541E-011	4.815407E-012	0	0.000000E+000
1	180.59245448	4.815407E-012	1.961541E-011	1	0.000000E+000
1	180.59293451	1.961541E-011	4.815407E-012	0	0.000000E+000
1	180.59305291	4.815407E-012	1.961541E-011	1	0.000000E+000
1	180.59363775	1.961541E-011	4.815407E-012	0	0.000000E+000
1	180.59365141	4.815407E-012	1.961541E-011	1	0.000000E+000
1	180.59375644	1.961541E-011	4.815407E-012	0	0.000000E+000
1	180.59379388	4.815407E-012	1.961541E-011	1	0.000000E+000
1	180.59421208	1.961541E-011	4.815407E-012	0	0.000000E+000
1	180.59423945	4.815407E-012	1.961541E-011	1	0.000000E+000
1	180.59433155	1.961541E-011	4.815407E-012	0	0.000000E+000
1	180.59436093	4.815407E-012	1.961541E-011	1	0.000000E+000
1	180.59523434	1.961541E-011	4.815407E-012	0	0.000000E+000
1	180.59527716	4.815407E-012	1.961541E-011	1	0.000000E+000
1	180.59543589	1.961541E-011	4.815407E-012	0	0.000000E+000
1	180.59601039	4.815407E-012	1.961541E-011	1	0.000000E+000
1	180.59644456	1.961541E-011	4.815407E-012	0	0.000000E+000
1	180.59648399	4.815407E-012	1.961541E-011	1	0.000000E+000
1	180.59653692	1.961541E-011	4.815407E-012	0	0.000000E+000
1	180.59656827	4.815407E-012	1.961541E-011	1	0.000000E+000
1	180.59705154	1.961541E-011	4.815407E-012	0	0.000000E+000
1	180.59709665	4.815407E-012	1.961541E-011	1	0.000000E+000
1	180.59730031	1.961541E-011	4.815407E-012	0	0.000000E+000
1	180.59732870	4.815407E-012	1.961541E-011	1	0.000000E+000
1	180.59736730	1.961541E-011	4.815407E-012	0	0.000000E+000
1	180.59796131	4.815407E-012	1.961541E-011	1	0.000000E+000
1	180.59815085	1.961541E-011	4.815407E-012	0	0.000000E+000
1	180.59815701	4.815407E-012	1.961541E-011	1	0.000000E+000
1	180.59852024	1.961541E-011	4.815407E-012	0	0.000000E+000
1	180.59854050	4.815407E-012	1.961541E-011	1	0.000000E+000
1	180.59890965	1.961541E-011	4.815407E-012	0	0.000000E+000
1	180.59895776	4.815407E-012	1.961541E-011	1	0.000000E+000
1	180.59953971	1.961541E-011	4.815407E-012	0	0.000000E+000
1	180.59957542	4.815407E-012	1.961541E-011	1	0.000000E+000
1	180.59998936	1.961541E-011	4.815407E-012	0	0.000000E+000
1	180.60001428	4.815407E-012	1.961541E-011	1	0.000000E+000
1	180.60037951	1.961541E-011	4.815407E-012	0	0.000000E+000
1	180.60044584	4.815407E-012	1.961541E-011	1	0.000000E+000
1	180.60051167	1.961541E-011	4.815407E-012	0	0.000000E+000
1	180.60114583	4.815407E-012	1.961541E-011	1	0.000000E+000
1	180.60155210	1.961541E-011	4.815407E-012	0	0.000000E+000
1	180.60157886	4.815407E-012	1.961541E-011	1	0.000000E+000
1	180.60240133	1.961541E-011	4.815407E-012	0	0.000000E+000
1	180.60243440	4.815407E-012	1.961541E-011	1	0.000000E+000
1	180.60267968	1.961541E-011	4.815407E-012	0	0.000000E+000
1	180.60269027	4.815407E-012	1.961541E-011	1	0.000000E+000
1	180.60281467	1.961541E-011	4.815407E-012	0	0.000000E+000
1	180.60299127	4.815407E-012	1.961541E-011	1	0.000000E+000
1	180.60303791	1.961541E-011	4.815407E-012	0	0.000000E+000
1	180.60308044	4.815407E-012	1.961541E-011	1	0.000000E+000
1	180.60319578	1.961541E-011	4.815407E-012	0	0.000000E+000
1	180.60353711	4.815407E-012	1.961541E-011	1	0.000000E+000
1	180.60369154	1.961541E-011	4.815407E-012	0	0.000000E+000
1	180.60376446	4.815407E-012	1.961541E-011	1	0.000000E+000
1	180.60439986	1.961541E-011	4.815407E-012	0	0.000000E+000
1	180.60460496	4.815407E-012	1.961541E-011	1	0.000000E+000
1	180.60471521	1.961541E-011	4.815407E-012	0	0.000000E+000
1	180.60495263	4.815407E-012	1.961541E-011	1	0.000000E+000
1	180.60609212	1.961541E-011	4.815407E-012	0	0.000000E+000
1	180.60610125	4.815407E-012	1.961541E-011	1	0.000000E+000
1	180.60633645	1.961541E-011	4.815407E-012	0	0.000000E+000
1	180.60634719	4.815407E-012	1.961541E-011	1	0.000000E+000
1	180.60654505	1.961541E-011	4.815407E-012	0	0.000000E+000
1	180.60657256	4.815407E-012	1.961541E-011	1	0.000000E+000
1	180.60676580	1.961541E-011	4.815407E-012	0	0.000000E+000
1	180.60677167	4.815407E-012	1.961541E-011	1	0.000000E+000
1	180.60743030	1.961541E-011	4.815407E-012	0	0.000000E+000
1	180.60745172	4.815407E-012	1.961541E-011	1	0.000000E+000
1	180.60791140	1.961541E-011	4.815407E-012	0	0.000000E+000
1	180.60830148	4.815407E-012	1.961541E-011	1	0.000000E+000
1	180.60837671	1.961541E-011	4.815407E-012	0	0.000000E+000
1	180.60839141	4.815407E-012	1.961541E-011	1	0.000000E+000
1	180.60870066	1.961541E-011	4.815407E-012	0	0.000000E+000
1	180.60872131	4.815407E-012	1.961541E-011	1	0.000000E+000
1	180.60879937	1.961541E-011	4.815407E-012	0	0.000000E+000
1	180.60882464	4.815407E-012	1.961541E-011	1	0.000000E+000
1	180.60994641	1.961541E-011	4.815407E-012	0	0.000000E+000
1	180.60995591	4.815407E-012	1.961541E-011	1	0.000000E+000
1	180.61022959	1.961541E-011	4.815407E-012	0	0.000000E+000
1	180.61025361	4.815407E-012	1.961541E-011	1	0.000000E+000
1	180.61030648	1.961541E-011	4.815407E-012	0	0.000000E+000
1	180.61041019	4.815407E-012	1.961541E-011	1	0.000000E+000
1	180.61098488	1.961541E-011	4.815407E-012	0	0.000000E+000
1	180.61099000	4.815407E-012	1.961541E-011	1	0.000000E+000
1	180.61118353	1.961541E-011	4.815407E-012	0	0.000000E+000
1	180.61125778	4.815407E-012	1.961541E-011	1	0.000000E+000
1	180.61135687	1.961541E-011	4.815407E-012	0	0.000000E+000
1	180.61139739	4.815407E-012	1.961541E-011	1	0.000000E+000
1	180.61181162	1.961541E-011	4.815407E-012	0	0.000000E+000
1	180.61182507	4.815407E-012	1.961541E-011	1	0.000000E+000
1	180.61206069	1.961541E-011	4.815407E-012	0	0.000000E+000
1	180.61207865	4.815407E-012	1.961541E-011	1	0.000000E+000
1	180.61278988	1.961541E-011	4.815407E-012	0	0.000000E+000
1	180.61285291	4.815407E-012	1.961541E-011	1	0.000000E+000
1	180.61308314	1.961541E-011	4.815407E-012	0	0.000000E+000
1	180.61310922	4.815407E-012	1.961541E-011	1	0.000000E+000
1	180.61321445	1.961541E-011	4.815407E-012	0	0.000000E+000
1	180.61324648	4.815407E-012	1.961541E-011	1	0.000000E+000
1	180.61343383	1.961541E-011	4.815407E-012	0	0.000000E+000
1	180.61348060	4.815407E-012	1.961541E-011	1	0.000000E+000
1	180.61376055	1.961541E-011	4.815407E-012	0	0.000000E+000
1	180.61377006	4.815407E-012	1.961541E-011	1	0.000000E+000
1	180.61414326	1.961541E-011	4.815407E-012	0	0.000000E+000
1	180.61416756	4.815407E-012	1.961541E-011	1	0.000000E+000
1	180.61427900	1.961541E-011	4.815407E-012	0	0.000000E+000
1	180.61432054	4.815407E-012	1.961541E-011	1	0.000000E+000
1	180.61458482	1.961541E-011	4.815407E-012	0	0.000000E+000
1	180.61462675	4.815407E-012	1.961541E-011	1	0.000000E+000
1	180.61554696	1.961541E-011	4.815407E-012	0	0.000000E+000
1	180.61557828	4.815407E-012	1.961541E-011	1	0.000000E+000
1	180.61563695	1.961541E-011	4.815407E-012	0	0.000000E+000
1	180.61568407	4.815407E-012	1.961541E-011	1	0.000000E+000
1	180.61672090	1.961541E-011	4.815407E-012	0	0.000000E+000
1	180.61687333	4.815407E-012	1.961541E-011	1	0.000000E+000
1	180.61782397	1.961541E-011	4.815407E-012	0	0.000000E+000
1	180.61786203	4.815407E-012	1.961541E-011	1	0.000000E+000
1	180.61829953	1.961541E-011	4.815407E-012	0	0.000000E+000
1	180.61831164	4.815407E-012	1.961541E-011	1	0.000000E+000
1	180.61835644	1.961541E-011	4.815407E-012	0	0.000000E+000
1	180.61838485	4.815407E-012	1.961541E-011	1	0.000000E+000
1	180.61860393	1.961541E-011	4.815407E-012	0	0.000000E+000
1	180.61899263	4.815407E-012	1.961541E-011	1	0.000000E+000
1	180.61949707	1.961541E-011	4.815407E-012	0	0.000000E+000
1	180.61953359	4.815407E-012	1.961541E-011	1	0.000000E+000
1	180.61977103	1.961541E-011	4.815407E-012	0	0.000000E+000
1	180.61980114	4.815407E-012	1.961541E-011	1	0.000000E+000
1	180.62028363	1.961541E-011	4.815407E-012	0	0.000000E+000
1	180.62031866	4.815407E-012	1.961541E-011	1	0.000000E+000
1	180.62077545	1.961541E-011	4.815407E-012	0	0.000000E+000
1	180.62078878	4.815407E-012	1.961541E-011	1	0.000000E+000
1	180.62079451	1.961541E-011	4.815407E-012	0	0.000000E+000
1	180.62081368	4.815407E-012	1.961541E-011	1	0.000000E+000
1	180.62108603	1.961541E-011	4.815407E-012	0	0.000000E+000
1	180.62163290	4.815407E-012	1.961541E-011	1	0.000000E+000
1	180.62266147	1.961541E-011	4.815407E-012	0	0.000000E+000
1	180.62269079	4.815407E-012	1.961541E-011	1	0.000000E+000
1	180.62278050	1.961541E-011	4.815407E-012	0	0.000000E+000
1	180.62281393	4.815407E-012	1.961541E-011	1	0.000000E+000
1	180.62283526	1.961541E-011	4.815407E-012	0	0.000000E+000
1	180.62376471	4.815407E-012	1.961541E-011	1	0.000000E+000
1	180.62444372	1.961541E-011	4.815407E-012	0	0.000000E+000
1	180.62448440	4.815407E-012	1.961541E-011	1	0.000000E+000
1	180.62452240	1.961541E-011	4.815407E-012	0	0.000000E+000
1	180.62481395	4.815407E-012	1.961541E-011	1	0.000000E+000
1	180.62510960	1.961541E-011	4.815407E-012	0	0.000000E+000
1	180.62522785	4.815407E-012	1.961541E-011	1	0.000000E+000
1	180.62546303	1.961541E-011	4.815407E-012	0	0.000000E+000
1	180.62594353	4.815407E-012	1.961541E-011	1	0.000000E+000
1	180.62603448	1.961541E-011	4.815407E-012	0	0.000000E+000
1	180.62606920	4.815407E-012	1.961541E-011	1	0.000000E+000
1	180.62692404	1.961541E-011	4.815407E-012	0	0.000000E+000
1	180.62693869	4.815407E-012	1.961541E-011	1	0.000000E+000
1	180.62768404	1.961541E-011	4.815407E-012	0	0.000000E+000
1	180.62772895	4.815407E-012	1.961541E-011	1	0.000000E+000
1	180.62839968	1.961541E-011	4.815407E-012	0	0.000000E+000
1	180.62864231	4.815407E-012	1.961541E-011	1	0.000000E+000
1	180.62945701	1.961541E-011	4.815407E-012	0	0.000000E+000
1	180.62945947	4.815407E-012	1.961541E-011	1	0.000000E+000
1	180.63051003	1.961541E-011	4.815407E-012	0	0.000000E+000
1	180.63052811	4.815407E-012	1.961541E-011	1	0.000000E+000
1	180.63094371	1.961541E-011	4.815407E-012	0	0.000000E+000
1	180.63098625	4.815407E-012	1.961541E-011	1	0.000000E+000
1	180.63114950	1.961541E-011	4.815407E-012	0	0.000000E+000
1	180.63117993	4.815407E-012	1.961541E-011	1	0.000000E+000
1	180.63120183	1.961541E-011	4.815407E-012	0	0.000000E+000
1	180.63121393	4.815407E-012	1.961541E-011	1	0.000000E+000
1	180.63184613	1.961541E-011	4.815407E-012	0	0.000000E+000
1	180.63186991	4.815407E-012	1.961541E-011	1	0.000000E+000
1	180.63197669	1.961541E-011	4.815407E-012	0	0.000000E+000
1	180.63199506	4.815407E-012	1.961541E-011	1	0.000000E+000
1	180.63208310	1.961541E-011	4.815407E-012	0	0.000000E+000
1	180.63210741	4.815407E-012	1.961541E-011	1	0.000000E+000
1	180.63214004	1.961541E-011	4.815407E-012	0	0.000000E+000
1	180.63257944	4.815407E-012	1.961541E-011	1	0.000000E+000
1	180.63272953	1.961541E-011	4.815407E-012	0	0.000000E+000
1	180.63275085	4.815407E-012	1.961541E-011	1	0.000000E+000
1	180.63344119	1.961541E-011	4.815407E-012	0	0.000000E+000
1	180.63346634	4.815407E-012	1.961541E-011	1	0.000000E+000
1	180.63372838	1.961541E-011	4.815407E-012	0	0.000000E+000
1	180.63374889	4.815407E-012	1.961541E-011	1	0.000000E+000
1	180.63421880	1.961541E-011	4.815407E-012	0	0.000000E+000
1	180.63423535	4.815407E-012	1.961541E-011	1	0.000000E+000
1	180.63434194	1.961541E-011	4.815407E-012	0	0.000000E+000
1	180.63453900	4.815407E-012	1.961541E-011	1	0.000000E+000
1	180.63454889	1.961541E-011	4.815407E-012	0	0.000000E+000
1	180.63456062	4.815407E-012	1.961541E-011	1	0.000000E+000
1	180.63461239	1.961541E-011	4.815407E-012	0	0.000000E+000
1	180.63464320	4.815407E-012	1.961541E-011	1	0.000000E+000
1	180.63489481	1.961541E-011	4.815407E-012	0	0.000000E+000
1	180.63494707	4.815407E-012	1.961541E-011	1	0.000000E+000
1	180.63520997	1.961541E-011	4.815407E-012	0	0.000000E+000
1	180.63547904	4.815407E-012	1.961541E-011	1	0.000000E+000
1	180.63613206	1.961541E-011	4.815407E-012	0	0.000000E+000
1	180.63618340	4.815407E-012	1.961541E-011	1	0.000000E+000
1	180.63657758	1.961541E-011	4.815407E-012	0	0.000000E+000
1	180.63677189	4.815407E-012	1.961541E-011	1	0.000000E+000
1	180.63708774	1.961541E-011	4.815407E-012	0	0.000000E+000
1	180.63755023	4.815407E-012	1.961541E-011	1	0.000000E+000
1	180.63785840	1.961541E-011	4.815407E-012	0	0.000000E+000
1	180.63785938	4.815407E-012	1.961541E-011	1	0.000000E+000
1	180.63810797	1.961541E-011	4.815407E-012	0	0.000000E+000
1	180.63813421	4.815407E-012	1.961541E-011	1	0.000000E+000
1	180.63816103	1.961541E-011	4.815407E-012	0	0.000000E+000
1	180.63818966	4.815407E-012	1.961541E-011	1	0.000000E+000
1	180.63886028	1.961541E-011	4.815407E-012	0	0.000000E+000
1	180.63888477	4.815407E-012	1.961541E-011	1	0.000000E+000
1	180.64003714	1.961541E-011	4.815407E-012	0	0.000000E+000
1	180.64031512	4.815407E-012	1.961541E-011	1	0.000000E+000
1	180.64059877	1.961541E-011	4.815407E-012	0	0.000000E+000
1	180.64064813	4.815407E-012	1.961541E-011	1	0.000000E+000
1	180.64131719	1.961541E-011	4.815407E-012	0	0.000000E+000
1	180.64137285	4.815407E-012	1.961541E-011	1	0.000000E+000
1	180.64176196	1.961541E-011	4.815407E-012	0	0.000000E+000
1	180.64181260	4.815407E-012	1.961541E-011	1	0.000000E+000
1	180.64193112	1.961541E-011	4.815407E-012	0	0.000000E+000
1	180.64194080	4.815407E-012	1.961541E-011	1	0.000000E+000
1	180.64312611	1.961541E-011	4.815407E-012	0	0.000000E+000
1	180.64399569	4.815407E-012	1.961541E-011	1	0.000000E+000
1	180.64406055	1.961541E-011	4.815407E-012	0	0.000000E+000
1	180.64409134	4.815407E-012	1.961541E-011	1	0.000000E+000
1	180.64455766	1.961541E-011	4.815407E-012	0	0.000000E+000
1	180.64456699	4.815407E-012	1.961541E-011	1	0.000000E+000
1	180.64534293	1.961541E-011	4.815407E-012	0	0.000000E+000
1	180.64539363	4.815407E-012	1.961541E-011	1	0.000000E+000
1	180.64565762	1.961541E-011	4.815407E-012	0	0.000000E+000
1	180.64567008	4.815407E-012	1.961541E-011	1	0.000000E+000
1	180.64589790	1.961541E-011	4.815407E-012	0	0.000000E+000
1	180.64596706	4.815407E-012	1.961541E-011	1	0.000000E+000
1	180.64606092	1.961541E-011	4.815407E-012	0	0.000000E+000
1	180.64610832	4.815407E-012	1.961541E-011	1	0.000000E+000
1	180.64615304	1.961541E-011	4.815407E-012	0	0.000000E+000
1	180.64663716	4.815407E-012	1.961541E-011	1	0.000000E+000
1	180.64692299	1.961541E-011	4.815407E-012	0	0.000000E+000
1	180.64695831	4.815407E-012	1.961541E-011	1	0.000000E+000
1	180.64843064	1.961541E-011	4.815407E-012	0	0.000000E+000
1	180.64847844	4.815407E-012	1.961541E-011	1	0.000000E+000
1	180.64849991	1.961541E-011	4.815407E-012	0	0.000000E+000
1	180.64852512	4.815407E-012	1.961541E-011	1	0.000000E+000
1	180.64854283	1.961541E-011	4.815407E-012	0	0.000000E+000
1	180.64856424	4.815407E-012	1.961541E-011	1	0.000000E+000
1	180.64864190	1.961541E-011	4.815407E-012	0	0.000000E+000
1	180.64874564	4.815407E-012	1.961541E-011	1	0.000000E+000
1	180.64957917	1.961541E-011	4.815407E-012	0	0.000000E+000
1	180.64963603	4.815407E-012	1.961541E-011	1	0.000000E+000
1	180.65049842	1.961541E-011	4.815407E-012	0	0.000000E+000
1	180.65051253	4.815407E-012	1.961541E-011	1	0.000000E+000
1	180.65075648	1.961541E-011	4.815407E-012	0	0.000000E+000
1	180.65080380	4.815407E-012	1.961541E-011	1	0.000000E+000
1	180.65103474	1.961541E-011	4.815407E-012	0	0.000000E+000
1	180.65104464	4.815407E-012	1.961541E-011	1	0.000000E+000
1	180.65137127	1.961541E-011	4.815407E-012	0	0.000000E+000
1	180.65138115	4.815407E-012	1.961541E-011	1	0.000000E+000
1	180.65175284	1.961541E-011	4.815407E-012	0	0.000000E+000
1	180.65178520	4.815407E-012	1.961541E-011	1	0.000000E+000
1	180.65243577	1.961541E-011	4.815407E-012	0	0.000000E+000
1	180.65246899	4.815407E-012	1.961541E-011	1	0.000000E+000
1	180.65255097	1.961541E-011	4.815407E-012	0	0.000000E+000
1	180.65269497	4.815407E-012	1.961541E-011	1	0.000000E+000
1	180.65317362	1.961541E-011	4.815407E-012	0	0.000000E+000
1	180.65319932	4.815407E-012	1.961541E-011	1	0.000000E+000
1	180.65346422	1.961541E-011	4.815407E-012	0	0.000000E+000
1	180.65347918	4.815407E-012	1.961541E-011	1	0.000000E+000
1	180.65367210	1.961541E-011	4.815407E-012	0	0.000000E+000
1	180.65370831	4.815407E-012	1.961541E-011	1	0.000000E+000
1	180.65400294	1.961541E-011	4.815407E-012	0	0.000000E+000
1	180.65426567	4.815407E-012	1.961541E-011	1	0.000000E+000
1	180.65445146	1.961541E-011	4.815407E-012	0	0.000000E+000
1	180.65457429	4.815407E-012	1.961541E-011	1	0.000000E+000
1	180.65486590	1.961541E-011	4.815407E-012	0	0.000000E+000
1	180.65528174	4.815407E-012	1.961541E-011	1	0.000000E+000
1	180.65583620	1.961541E-011	4.815407E-012	0	0.000000E+000
1	180.65584924	4.815407E-012	1.961541E-011	1	0.000000E+000
1	180.65615222	1.961541E-011	4.815407E-012	0	0.000000E+000
1	180.65617307	4.815407E-012	1.961541E-011	1	0.000000E+000
1	180.65672721	1.961541E-011	4.815407E-012	0	0.000000E+000
1	180.65676018	4.815407E-012	1.961541E-011	1	0.000000E+000
1	180.65676573	1.961541E-011	4.815407E-012	0	0.000000E+000
1	180.65678223	4.815407E-012	1.961541E-011	1	0.000000E+000
1	180.65727236	1.961541E-011	4.815407E-012	0	0.000000E+000
1	180.65747301	4.815407E-012	1.961541E-011	1	0.000000E+000
1	180.65755476	1.961541E-011	4.815407E-012	0	0.000000E+000
1	180.65766463	4.815407E-012	1.961541E-011	1	0.000000E+000
1	180.65780148	1.961541E-011	4.815407E-012	0	0.000000E+000
1	180.65781416	4.815407E-012	1.961541E-011	1	0.000000E+000
1	180.65895364	1.961541E-011	4.815407E-012	0	0.000000E+000
1	180.65896244	4.815407E-012	1.961541E-011	1	0.000000E+000
1	180.65970876	1.961541E-011	4.815407E-012	0	0.000000E+000
1	180.65973852	4.815407E-012	1.961541E-011	1	0.000000E+000
1	180.66027038	1.961541E-011	4.815407E-012	0	0.000000E+000
1	180.66029897	4.815407E-012	1.961541E-011	1	0.000000E+000
1	180.66084868	1.961541E-011	4.815407E-012	0	0.000000E+000
1	180.66088281	4.815407E-012	1.961541E-011	1	0.000000E+000
1	180.66099648	1.961541E-011	4.815407E-012	0	0.000000E+000
1	180.66125911	4.815407E-012	1.961541E-011	1	0.000000E+000
1	180.66183332	1.961541E-011	4.815407E-012	0	0.000000E+000
1	180.66184812	4.815407E-012	1.961541E-011	1	0.000000E+000
1	180.66190535	1.961541E-011	4.815407E-012	0	0.000000E+000
1	180.66232616	4.815407E-012	1.961541E-011	1	0.000000E+000
1	180.66364811	1.961541E-011	4.815407E-012	0	0.000000E+000
1	180.66428502	4.815407E-012	1.961541E-011	1	0.000000E+000
1	180.66449467	1.961541E-011	4.815407E-012	0	0.000000E+000
1	180.66454929	4.815407E-012	1.961541E-011	1	0.000000E+000
1	180.66474697	1.961541E-011	4.815407E-012	0	0.000000E+000
1	180.66499221	4.815407E-012	1.961541E-011	1	0.000000E+000
1	180.66528043	1.961541E-011	4.815407E-012	0	0.000000E+000
1	180.66530912	4.815407E-012	1.961541E-011	1	0.000000E+000
1	180.66535778	1.961541E-011	4.815407E-012	0	0.000000E+000
1	180.66536598	4.815407E-012	1.961541E-011	1	0.000000E+000
1	180.66560752	1.961541E-011	4.815407E-012	0	0.000000E+000
1	180.66563641	4.815407E-012	1.961541E-011	1	0.000000E+000
1	180.66587447	1.961541E-011	4.815407E-012	0	0.000000E+000
1	180.66590010	4.815407E-012	1.961541E-011	1	0.000000E+000
1	180.66634053	1.961541E-011	4.815407E-012	0	0.000000E+000
1	180.66642146	4.815407E-012	1.961541E-011	1	0.000000E+000
1	180.66649463	1.961541E-011	4.815407E-012	0	0.000000E+000
1	180.66652515	4.815407E-012	1.961541E-011	1	0.000000E+000
1	180.66715618	1.961541E-011	4.815407E-012	0	0.000000E+000
1	180.66718413	4.815407E-012	1.961541E-011	1	0.000000E+000
1	180.66859324	1.961541E-011	4.815407E-012	0	0.000000E+000
1	180.66932171	4.815407E-012	1.961541E-011	1	0.000000E+000
1	180.67044521	1.961541E-011	4.815407E-012	0	0.000000E+000
1	180.67046426	4.815407E-012	1.961541E-011	1	0.000000E+000
1	180.67061485	1.961541E-011	4.815407E-012	0	0.000000E+000
1	180.67063640	4.815407E-012	1.961541E-011	1	0.000000E+000
1	180.67117319	1.961541E-011	4.815407E-012	0	0.000000E+000
1	180.67121434	4.815407E-012	1.961541E-011	1	0.000000E+000
1	180.67173306	1.961541E-011	4.815407E-012	0	0.000000E+000
1	180.67187270	4.815407E-012	1.961541E-011	1	0.000000E+000
1	180.67227437	1.961541E-011	4.815407E-012	0	0.000000E+000
1	180.67232849	4.815407E-012	1.961541E-011	1	0.000000E+000
1	180.67242794	1.961541E-011	4.815407E-012	0	0.000000E+000
1	180.67256898	4.815407E-012	1.961541E-011	1	0.000000E+000
1	180.67330120	1.961541E-011	4.815407E-012	0	0.000000E+000
1	180.67332990	4.815407E-012	1.961541E-011	1	0.000000E+000
1	180.67335921	1.961541E-011	4.815407E-012	0	0.000000E+000
1	180.67370849	4.815407E-012	1.961541E-011	1	0.000000E+000
1	180.67385366	1.961541E-011	4.815407E-012	0	0.000000E+000
1	180.67397021	4.815407E-012	1.961541E-011	1	0.000000E+000
1	180.67422829	1.961541E-011	4.815407E-012	0	0.000000E+000
1	180.67423882	4.815407E-012	1.961541E-011	1	0.000000E+000
1	180.67551965	1.961541E-011	4.815407E-012	0	0.000000E+000
1	180.67555877	4.815407E-012	1.961541E-011	1	0.000000E+000
1	180.67615436	1.961541E-011	4.815407E-012	0	0.000000E+000
1	180.67621642	4.815407E-012	1.961541E-011	1	0.000000E+000
1	180.67683695	1.961541E-011	4.815407E-012	0	0.000000E+000
1	180.67686780	4.815407E-012	1.961541E-011	1	0.000000E+000
1	180.67710822	1.961541E-011	4.815407E-012	0	0.000000E+000
1	180.67714417	4.815407E-012	1.961541E-011	1	0.000000E+000
1	180.67720713	1.961541E-011	4.815407E-012	0	0.000000E+000
1	180.67763871	4.815407E-012	1.961541E-011	1	0.000000E+000
1	180.67777231	1.961541E-011	4.815407E-012	0	0.000000E+000
1	180.67778752	4.815407E-012	1.961541E-011	1	0.000000E+000
1	180.67787526	1.961541E-011	4.815407E-012	0	0.000000E+000
1	180.67788118	4.815407E-012	1.961541E-011	1	0.000000E+000
1	180.67816854	1.961541E-011	4.815407E-012	0	0.000000E+000
1	180.67847811	4.815407E-012	1.961541E-011	1	0.000000E+000
1	180.67867088	1.961541E-011	4.815407E-012	0	0.000000E+000
1	180.67920828	4.815407E-012	1.961541E-011	1	0.000000E+000
1	180.67935041	1.961541E-011	4.815407E-012	0	0.000000E+000
1	180.67988315	4.815407E-012	1.961541E-011	1	0.000000E+000
1	180.68014568	1.961541E-011	4.815407E-012	0	0.000000E+000
1	180.68016549	4.815407E-012	1.961541E-011	1	0.000000E+000
1	180.68030238	1.961541E-011	4.815407E-012	0	0.000000E+000
1	180.68061920	4.815407E-012	1.961541E-011	1	0.000000E+000
1	180.68101232	1.961541E-011	4.815407E-012	0	0.000000E+000
1	180.68103627	4.815407E-012	1.961541E-011	1	0.000000E+000
1	180.68146883	1.961541E-011	4.815407E-012	0	0.000000E+000
1	180.68150290	4.815407E-012	1.961541E-011	1	0.000000E+000
1	180.68300754	1.961541E-011	4.815407E-012	0	0.000000E+000
1	180.68304122	4.815407E-012	1.961541E-011	1	0.000000E+000
1	180.68317946	1.961541E-011	4.815407E-012	0	0.000000E+000
1	180.68320537	4.815407E-012	1.961541E-011	1	0.000000E+000
1	180.68336759	1.961541E-011	4.815407E-012	0	0.000000E+000
1	180.68338287	4.815407E-012	1.961541E-011	1	0.000000E+000
1	180.68347783	1.961541E-011	4.815407E-012	0	0.000000E+000
1	180.68373854	4.815407E-012	1.961541E-011	1	0.000000E+000
1	180.68381308	1.961541E-011	4.815407E-012	0	0.000000E+000
1	180.68382651	4.815407E-012	1.961541E-011	1	0.000000E+000
1	180.68435336	1.961541E-011	4.815407E-012	0	0.000000E+000
1	180.68438733	4.815407E-012	1.961541E-011	1	0.000000E+000
1	180.68566634	1.961541E-011	4.815407E-012	0	0.000000E+000
1	180.68593161	4.815407E-012	1.961541E-011	1	0.000000E+000
1	180.68693849	1.961541E-011	4.815407E-012	0	0.000000E+000
1	180.68723654	4.815407E-012	1.961541E-011	1	0.000000E+000
1	180.68727878	1.961541E-011	4.815407E-012	0	0.000000E+000
1	180.68731177	4.815407E-012	1.961541E-011	1	0.000000E+000
1	180.68733793	1.961541E-011	4.815407E-012	0	0.000000E+000
1	180.68736304	4.815407E-012	1.961541E-011	1	0.000000E+000
1	180.68805096	1.961541E-011	4.815407E-012	0	0.000000E+000
1	180.68808052	4.815407E-012	1.961541E-011	1	0.000000E+000
1	180.68844878	1.961541E-011	4.815407E-012	0	0.000000E+000
1	180.68851178	4.815407E-012	1.961541E-011	1	0.000000E+000
1	180.69061227	1.961541E-011	4.815407E-012	0	0.000000E+000
1	180.69063502	4.815407E-012	1.961541E-011	1	0.000000E+000
1	180.69067903	1.961541E-011	4.815407E-012	0	0.000000E+000
1	180.69072854	4.815407E-012	1.961541E-011	1	0.000000E+000
1	180.69168317	1.961541E-011	4.815407E-012	0	0.000000E+000
1	180.69170236	4.815407E-012	1.961541E-011	1	0.000000E+000
1	180.69340688	1.961541E-011	4.815407E-012	0	0.000000E+000
1	180.69341432	4.815407E-012	1.961541E-011	1	0.000000E+000
1	180.69371367	1.961541E-011	4.815407E-012	0	0.000000E+000
1	180.69421956	4.815407E-012	1.961541E-011	1	0.000000E+000
1	180.69554601	1.961541E-011	4.815407E-012	0	0.000000E+000
1	180.69557556	4.815407E-012	1.961541E-011	1	0.000000E+000
1	180.69560076	1.961541E-011	4.815407E-012	0	0.000000E+000
1	180.69563336	4.815407E-012	1.961541E-011	1	0.000000E+000
1	180.69566478	1.961541E-011	4.815407E-012	0	0.000000E+000
1	180.69567109	4.815407E-012	1.961541E-011	1	0.000000E+000
1	180.69709268	1.961541E-011	4.815407E-012	0	0.000000E+000
1	180.69721581	4.815407E-012	1.961541E-011	1	0.000000E+000
1	180.69737075	1.961541E-011	4.815407E-012	0	0.000000E+000
1	180.69751985	4.815407E-012	1.961541E-011	1	0.000000E+000
1	180.69762415	1.961541E-011	4.815407E-012	0	0.000000E+000
1	180.69763955	4.815407E-012	1.961541E-011	1	0.000000E+000
1	180.69799208	1.961541E-011	4.815407E-012	0	0.000000E+000
1	180.69890562	4.815407E-012	1.961541E-011	1	0.000000E+000
1	180.69959267	1.961541E-011	4.815407E-012	0	0.000000E+000
1	180.69960717	4.815407E-012	1.961541E-011	1	0.000000E+000
1	180.70040515	1.961541E-011	4.815407E-012	0	0.000000E+000
1	180.70077965	4.815407E-012	1.961541E-011	1	0.000000E+000
1	180.70129652	1.961541E-011	4.815407E-012	0	0.000000E+000
1	180.70188936	4.815407E-012	1.961541E-011	1	0.000000E+000
1	180.70224714	1.961541E-011	4.815407E-012	0	0.000000E+000
1	180.70226621	4.815407E-012	1.961541E-011	1	0.000000E+000
1	180.70253961	1.961541E-011	4.815407E-012	0	0.000000E+000
1	180.70256676	4.815407E-012	1.961541E-011	1	0.000000E+000
1	180.70311059	1.961541E-011	4.815407E-012	0	0.000000E+000
1	180.70316526	4.815407E-012	1.961541E-011	1	0.000000E+000
1	180.70368164	1.961541E-011	4.815407E-012	0	0.000000E+000
1	180.70380463	4.815407E-012	1.961541E-011	1	0.000000E+000
1	180.70394259	1.961541E-011	4.815407E-012	0	0.000000E+000
1	180.70398625	4.815407E-012	1.961541E-011	1	0.000000E+000
1	180.70464452	1.961541E-011	4.815407E-012	0	0.000000E+000
1	180.70465628	4.815407E-012	1.961541E-011	1	0.000000E+000
1	180.70477176	1.961541E-011	4.815407E-012	0	0.000000E+000
1	180.70494959	4.815407E-012	1.961541E-011	1	0.000000E+000
1	180.70498557	1.961541E-011	4.815407E-012	0	0.000000E+000
1	180.70502056	4.815407E-012	1.961541E-011	1	0.000000E+000
1	180.70563578	1.961541E-011	4.815407E-012	0	0.000000E+000
1	180.70572546	4.815407E-012	1.961541E-011	1	0.000000E+000
1	180.70577407	1.961541E-011	4.815407E-012	0	0.000000E+000
1	180.70578863	4.815407E-012	1.961541E-011	1	0.000000E+000
1	180.70638597	1.961541E-011	4.815407E-012	0	0.000000E+000
1	180.70671972	4.815407E-012	1.961541E-011	1	0.000000E+000
1	180.70717381	1.961541E-011	4.815407E-012	0	0.000000E+000
1	180.70724988	4.815407E-012	1.961541E-011	1	0.000000E+000
1	180.70733502	1.961541E-011	4.815407E-012	0	0.000000E+000
1	180.70734914	4.815407E-012	1.961541E-011	1	0.000000E+000
1	180.70756007	1.961541E-011	4.815407E-012	0	0.000000E+000
1	180.70758315	4.815407E-012	1.961541E-011	1	0.000000E+000
1	180.70780245	1.961541E-011	4.815407E-012	0	0.000000E+000
1	180.70782376	4.815407E-012	1.961541E-011	1	0.000000E+000
1	180.70784280	1.961541E-011	4.815407E-012	0	0.000000E+000
1	180.70790866	4.815407E-012	1.961541E-011	1	0.000000E+000
1	180.70824033	1.961541E-011	4.815407E-012	0	0.000000E+000
1	180.70826054	4.815407E-012	1.961541E-011	1	0.000000E+000
1	180.70869724	1.961541E-011	4.815407E-012	0	0.000000E+000
1	180.70873025	4.815407E-012	1.961541E-011	1	0.000000E+000
1	180.70947771	1.961541E-011	4.815407E-012	0	0.000000E+000
1	180.70950698	4.815407E-012	1.961541E-011	1	0.000000E+000
1	180.70976423	1.961541E-011	4.815407E-012	0	0.000000E+000
1	180.70979091	4.815407E-012	1.961541E-011	1	0.000000E+000
1	180.70993509	1.961541E-011	4.815407E-012	0	0.000000E+000
1	180.70998099	4.815407E-012	1.961541E-011	1	0.000000E+000
1	180.71007598	1.961541E-011	4.815407E-012	0	0.000000E+000
1	180.71010436	4.815407E-012	1.961541E-011	1	0.000000E+000
1	180.71059977	1.961541E-011	4.815407E-012	0	0.000000E+000
1	180.71062798	4.815407E-012	1.961541E-011	1	0.000000E+000
1	180.71203372	1.961541E-011	4.815407E-012	0	0.000000E+000
1	180.71227512	4.815407E-012	1.961541E-011	1	0.000000E+000
1	180.71247693	1.961541E-011	4.815407E-012	0	0.000000E+000
1	180.71250952	4.815407E-012	1.961541E-011	1	0.000000E+000
1	180.71308626	1.961541E-011	4.815407E-012	0	0.000000E+000
1	180.71310427	4.815407E-012	1.961541E-011	1	0.000000E+000
1	180.71319656	1.961541E-011	4.815407E-012	0	0.000000E+000
1	180.71322676	4.815407E-012	1.961541E-011	1	0.000000E+000
1	180.71401532	1.961541E-011	4.815407E-012	0	0.000000E+000
1	180.71404475	4.815407E-012	1.961541E-011	1	0.000000E+000
1	180.71431252	1.961541E-011	4.815407E-012	0	0.000000E+000
1	180.71513346	4.815407E-012	1.961541E-011	1	0.000000E+000
1	180.71556008	1.961541E-011	4.815407E-012	0	0.000000E+000
1	180.71577124	4.815407E-012	1.961541E-011	1	0.000000E+000
1	180.71631684	1.961541E-011	4.815407E-012	0	0.000000E+000
1	180.71636641	4.815407E-012	1.961541E-011	1	0.000000E+000
1	180.71688267	1.961541E-011	4.815407E-012	0	0.000000E+000
1	180.71707347	4.815407E-012	1.961541E-011	1	0.000000E+000
1	180.71716746	1.961541E-011	4.815407E-012	0	0.000000E+000
1	180.71721400	4.815407E-012	1.961541E-011	1	0.000000E+000
1	180.71743523	1.961541E-011	4.815407E-012	0	0.000000E+000
1	180.71744577	4.815407E-012	1.961541E-011	1	0.000000E+000
1	180.71754724	1.961541E-011	4.815407E-012	0	0.000000E+000
1	180.71757166	4.815407E-012	1.961541E-011	1	0.000000E+000
1	180.71764409	1.961541E-011	4.815407E-012	0	0.000000E+000
1	180.71766566	4.815407E-012	1.961541E-011	1	0.000000E+000
1	180.71773334	1.961541E-011	4.815407E-012	0	0.000000E+000
1	180.71814216	4.815407E-012	1.961541E-011	1	0.000000E+000
1	180.71819809	1.961541E-011	4.815407E-012	0	0.000000E+000
1	180.71822147	4.815407E-012	1.961541E-011	1	0.000000E+000
1	180.71828293	1.961541E-011	4.815407E-012	0	0.000000E+000
1	180.71900361	4.815407E-012	1.961541E-011	1	0.000000E+000
1	180.71930888	1.961541E-011	4.815407E-012	0	0.000000E+000
1	180.71987287	4.815407E-012	1.961541E-011	1	0.000000E+000
1	180.71990131	1.961541E-011	4.815407E-012	0	0.000000E+000
1	180.71991992	4.815407E-012	1.961541E-011	1	0.000000E+000
1	180.71995753	1.961541E-011	4.815407E-012	0	0.000000E+000
1	180.72064036	4.815407E-012	1.961541E-011	1	0.000000E+000
1	180.72070624	1.961541E-011	4.815407E-012	0	0.000000E+000
1	180.72186196	4.815407E-012	1.961541E-011	1	0.000000E+000
1	180.72281095	1.961541E-011	4.815407E-012	0	0.000000E+000
1	180.72282565	4.815407E-012	1.961541E-011	1	0.000000E+000
1	180.72291963	1.961541E-011	4.815407E-012	0	0.000000E+000
1	180.72294034	4.815407E-012	1.961541E-011	1	0.000000E+000
1	180.72308613	1.961541E-011	4.815407E-012	0	0.000000E+000
1	180.72311357	4.815407E-012	1.961541E-011	1	0.000000E+000
1	180.72337612	1.961541E-011	4.815407E-012	0	0.000000E+000
1	180.72338417	4.815407E-012	1.961541E-011	1	0.000000E+000
1	180.72358323	1.961541E-011	4.815407E-012	0	0.000000E+000
1	180.72361175	4.815407E-012	1.961541E-011	1	0.000000E+000
1	180.72381277	1.961541E-011	4.815407E-012	0	0.000000E+000
1	180.72381998	4.815407E-012	1.961541E-011	1	0.000000E+000
1	180.72463021	1.961541E-011	4.815407E-012	0	0.000000E+000
1	180.72465145	4.815407E-012	1.961541E-011	1	0.000000E+000
1	180.72523922	1.961541E-011	4.815407E-012	0	0.000000E+000
1	180.72527491	4.815407E-012	1.961541E-011	1	0.000000E+000
1	180.72529915	1.961541E-011	4.815407E-012	0	0.000000E+000
1	180.72531722	4.815407E-012	1.961541E-011	1	0.000000E+000
1	180.72609135	1.961541E-011	4.815407E-012	0	0.000000E+000
1	180.72610249	4.815407E-012	1.961541E-011	1	0.000000E+000
1	180.72623601	1.961541E-011	4.815407E-012	0	0.000000E+000
1	180.72624842	4.815407E-012	1.961541E-011	1	0.000000E+000
1	180.72729507	1.961541E-011	4.815407E-012	0	0.000000E+000
1	180.72730582	4.815407E-012	1.961541E-011	1	0.000000E+000
1	180.72745621	1.961541E-011	4.815407E-012	0	0.000000E+000
1	180.72760888	4.815407E-012	1.961541E-011	1	0.000000E+000
1	180.72817518	1.961541E-011	4.815407E-012	0	0.000000E+000
1	180.72819300	4.815407E-012	1.961541E-011	1	0.000000E+000
1	180.72844612	1.961541E-011	4.815407E-012	0	0.000000E+000
1	180.72854297	4.815407E-012	1.961541E-011	1	0.000000E+000
1	180.72857429	1.961541E-011	4.815407E-012	0	0.000000E+000
1	180.72858284	4.815407E-012	1.961541E-011	1	0.000000E+000
1	180.72894915	1.961541E-011	4.815407E-012	0	0.000000E+000
1	180.72957944	4.815407E-012	1.961541E-011	1	0.000000E+000
1	180.72964866	1.961541E-011	4.815407E-012	0	0.000000E+000
1	180.72965963	4.815407E-012	1.961541E-011	1	0.000000E+000
1	180.72970842	1.961541E-011	4.815407E-012	0	0.000000E+000
1	180.73050415	4.815407E-012	1.961541E-011	1	0.000000E+000
1	180.73092558	1.961541E-011	4.815407E-012	0	0.000000E+000
1	180.73094239	4.815407E-012	1.961541E-011	1	0.000000E+000
1	180.73146452	1.961541E-011	4.815407E-012	0	0.000000E+000
1	180.73169947	4.815407E-012	1.961541E-011	1	0.000000E+000
1	180.73267670	1.961541E-011	4.815407E-012	0	0.000000E+000
1	180.73269047	4.815407E-012	1.961541E-011	1	0.000000E+000
1	180.73286190	1.961541E-011	4.815407E-012	0	0.000000E+000
1	180.73288101	4.815407E-012	1.961541E-011	1	0.000000E+000
1	180.73303733	1.961541E-011	4.815407E-012	0	0.000000E+000
1	180.73314415	4.815407E-012	1.961541E-011	1	0.000000E+000
1	180.73386947	1.961541E-011	4.815407E-012	0	0.000000E+000
1	180.73387659	4.815407E-012	1.961541E-011	1	0.000000E+000
1	180.73438850	1.961541E-011	4.815407E-012	0	0.000000E+000
1	180.73442435	4.815407E-012	1.961541E-011	1	0.000000E+000
1	180.73465687	1.961541E-011	4.815407E-012	0	0.000000E+000
1	180.73466135	4.815407E-012	1.961541E-011	1	0.000000E+000
1	180.73512623	1.961541E-011	4.815407E-012	0	0.000000E+000
1	180.73516647	4.815407E-012	1.961541E-011	1	0.000000E+000
1	180.73533059	1.961541E-011	4.815407E-012	0	0.000000E+000
1	180.73543651	4.815407E-012	1.961541E-011	1	0.000000E+000
1	180.73629582	1.961541E-011	4.815407E-012	0	0.000000E+000
1	180.73659015	4.815407E-012	1.961541E-011	1	0.000000E+000
1	180.73698428	1.961541E-011	4.815407E-012	0	0.000000E+000
1	180.73701918	4.815407E-012	1.961541E-011	1	0.000000E+000
1	180.73770001	1.961541E-011	4.815407E-012	0	0.000000E+000
1	180.73778579	4.815407E-012	1.961541E-011	1	0.000000E+000
1	180.73785112	1.961541E-011	4.815407E-012	0	0.000000E+000
1	180.73800354	4.815407E-012	1.961541E-011	1	0.000000E+000
1	180.73812140	1.961541E-011	4.815407E-012	0	0.000000E+000
1	180.73824957	4.815407E-012	1.961541E-011	1	0.000000E+000
1	180.73852777	1.961541E-011	4.815407E-012	0	0.000000E+000
1	180.73866274	4.815407E-012	1.961541E-011	1	0.000000E+000
1	180.73869295	1.961541E-011	4.815407E-012	0	0.000000E+000
1	180.73871129	4.815407E-012	1.961541E-011	1	0.000000E+000
1	180.73914704	1.961541E-011	4.815407E-012	0	0.000000E+000
1	180.73915343	4.815407E-012	1.961541E-011	1	0.000000E+000
1	180.73924425	1.961541E-011	4.815407E-012	0	0.000000E+000
1	180.73927948	4.815407E-012	1.961541E-011	1	0.000000E+000
1	180.73947080	1.961541E-011	4.815407E-012	0	0.000000E+000
1	180.73951662	4.815407E-012	1.961541E-011	1	0.000000E+000
1	180.73960094	1.961541E-011	4.815407E-012	0	0.000000E+000
1	180.73978606	4.815407E-012	1.961541E-011	1	0.000000E+000
1	180.74050264	1.961541E-011	4.815407E-012	0	0.000000E+000
1	180.74073044	4.815407E-012	1.961541E-011	1	0.000000E+000
1	180.74146213	1.961541E-011	4.815407E-012	0	0.000000E+000
1	180.74166299	4.815407E-012	1.961541E-011	1	0.000000E+000
1	180.74187203	1.961541E-011	4.815407E-012	0	0.000000E+000
1	180.74189209	4.815407E-012	1.961541E-011	1	0.000000E+000
1	180.74203779	1.961541E-011	4.815407E-012	0	0.000000E+000
1	180.74263464	4.815407E-012	1.961541E-011	1	0.000000E+000
1	180.74286918	1.961541E-011	4.815407E-012	0	0.000000E+000
1	180.74290786	4.815407E-012	1.961541E-011	1	0.000000E+000
1	180.74337799	1.961541E-011	4.815407E-012	0	0.000000E+000
1	180.74366718	4.815407E-012	1.961541E-011	1	0.000000E+000
1	180.74372513	1.961541E-011	4.815407E-012	0	0.000000E+000
1	180.74407093	4.815407E-012	1.961541E-011	1	0.000000E+000
1	180.74446404	1.961541E-011	4.815407E-012	0	0.000000E+000
1	180.74448100	4.815407E-012	1.961541E-011	1	0.000000E+000
1	180.74489794	1.961541E-011	4.815407E-012	0	0.000000E+000
1	180.74492477	4.815407E-012	1.961541E-011	1	0.000000E+000
1	180.74673019	1.961541E-011	4.815407E-012	0	0.000000E+000
1	180.74675489	4.815407E-012	1.961541E-011	1	0.000000E+000
1	180.74684425	1.961541E-011	4.815407E-012	0	0.000000E+000
1	180.74686524	4.815407E-012	1.961541E-011	1	0.000000E+000
1	180.74701469	1.961541E-011	4.815407E-012	0	0.000000E+000
1	180.74702092	4.815407E-012	1.961541E-011	1	0.000000E+000
1	180.74712461	1.961541E-011	4.815407E-012	0	0.000000E+000
1	180.74713192	4.815407E-012	1.961541E-011	1	0.000000E+000
1	180.74750839	1.961541E-011	4.815407E-012	0	0.000000E+000
1	180.74753915	4.815407E-012	1.961541E-011	1	0.000000E+000
1	180.74761500	1.961541E-011	4.815407E-012	0	0.000000E+000
1	180.74763937	4.815407E-012	1.961541E-011	1	0.000000E+000
1	180.74778587	1.961541E-011	4.815407E-012	0	0.000000E+000
1	180.74780000	4.815407E-012	1.961541E-011	1	0.000000E+000
1	180.74818102	1.961541E-011	4.815407E-012	0	0.000000E+000
1	180.74820204	4.815407E-012	1.961541E-011	1	0.000000E+000
1	180.74830725	1.961541E-011	4.815407E-012	0	0.000000E+000
1	180.74834328	4.815407E-012	1.961541E-011	1	0.000000E+000
1	180.74895477	1.961541E-011	4.815407E-012	0	0.000000E+000
1	180.74897052	4.815407E-012	1.961541E-011	1	0.000000E+000
1	180.74937133	1.961541E-011	4.815407E-012	0	0.000000E+000
1	180.74938767	4.815407E-012	1.961541E-011	1	0.000000E+000
1	180.74948293	1.961541E-011	4.815407E-012	0	0.000000E+000
1	180.74951219	4.815407E-012	1.961541E-011	1	0.000000E+000
1	180.74968872	1.961541E-011	4.815407E-012	0	0.000000E+000
1	180.74970734	4.815407E-012	1.961541E-011	1	0.000000E+000
1	180.75008096	1.961541E-011	4.815407E-012	0	0.000000E+000
1	180.75009185	4.815407E-012	1.961541E-011	1	0.000000E+000
1	180.75056139	1.961541E-011	4.815407E-012	0	0.000000E+000
1	180.75057248	4.815407E-012	1.961541E-011	1	0.000000E+000
1	180.75096738	1.961541E-011	4.815407E-012	0	0.000000E+000
1	180.75102287	4.815407E-012	1.961541E-011	1	0.000000E+000
1	180.75129229	1.961541E-011	4.815407E-012	0	0.000000E+000
1	180.75157585	4.815407E-012	1.961541E-011	1	0.000000E+000
1	180.75252780	1.961541E-011	4.815407E-012	0	0.000000E+000
1	180.75260187	4.815407E-012	1.961541E-011	1	0.000000E+000
1	180.75314347	1.961541E-011	4.815407E-012	0	0.000000E+000
1	180.75314890	4.815407E-012	1.961541E-011	1	0.000000E+000
1	180.75326969	1.961541E-011	4.815407E-012	0	0.000000E+000
1	180.75339986	4.815407E-012	1.961541E-011	1	0.000000E+000
1	180.75451912	1.961541E-011	4.815407E-012	0	0.000000E+000
1	180.75472023	4.815407E-012	1.961541E-011	1	0.000000E+000
1	180.75480688	1.961541E-011	4.815407E-012	0	0.000000E+000
1	180.75481950	4.815407E-012	1.961541E-011	1	0.000000E+000
1	180.75485918	1.961541E-011	4.815407E-012	0	0.000000E+000
1	180.75495683	4.815407E-012	1.961541E-011	1	0.000000E+000
1	180.75528284	1.961541E-011	4.815407E-012	0	0.000000E+000
1	180.75569325	4.815407E-012	1.961541E-011	1	0.000000E+000
1	180.75645260	1.961541E-011	4.815407E-012	0	0.000000E+000
1	180.75655512	4.815407E-012	1.961541E-011	1	0.000000E+000
1	180.75674438	1.961541E-011	4.815407E-012	0	0.000000E+000
1	180.75681164	4.815407E-012	1.961541E-011	1	0.000000E+000
1	180.75692967	1.961541E-011	4.815407E-012	0	0.000000E+000
1	180.75696039	4.815407E-012	1.961541E-011	1	0.000000E+000
1	180.75700628	1.961541E-011	4.815407E-012	0	0.000000E+000
1	180.75716485	4.815407E-012	1.961541E-011	1	0.000000E+000
1	180.75749187	1.961541E-011	4.815407E-012	0	0.000000E+000
1	180.75751679	4.815407E-012	1.961541E-011	1	0.000000E+000
1	180.75757828	1.961541E-011	4.815407E-012	0	0.000000E+000
1	180.75759722	4.815407E-012	1.961541E-011	1	0.000000E+000
1	180.75985804	1.961541E-011	4.815407E-012	0	0.000000E+000
1	180.75989692	4.815407E-012	1.961541E-011	1	0.000000E+000
1	180.76019927	1.961541E-011	4.815407E-012	0	0.000000E+000
1	180.76102789	4.815407E-012	1.961541E-011	1	0.000000E+000
1	180.76114073	1.961541E-011	4.815407E-012	0	0.000000E+000
1	180.76126237	4.815407E-012	1.961541E-011	1	0.000000E+000
1	180.76132423	1.961541E-011	4.815407E-012	0	0.000000E+000
1	180.76154109	4.815407E-012	1.961541E-011	1	0.000000E+000
1	180.76159811	1.961541E-011	4.815407E-012	0	0.000000E+000
1	180.76164596	4.815407E-012	1.961541E-011	1	0.000000E+000
1	180.76183143	1.961541E-011	4.815407E-012	0	0.000000E+000
1	180.76185786	4.815407E-012	1.961541E-011	1	0.000000E+000
1	180.76193863	1.961541E-011	4.815407E-012	0	0.000000E+000
1	180.76196391	4.815407E-012	1.961541E-011	1	0.000000E+000
1	180.76217490	1.961541E-011	4.815407E-012	0	0.000000E+000
1	180.76217913	4.815407E-012	1.961541E-011	1	0.000000E+000
1	180.76225118	1.961541E-011	4.815407E-012	0	0.000000E+000
1	180.76234425	4.815407E-012	1.961541E-011	1	0.000000E+000
1	180.76240206	1.961541E-011	4.815407E-012	0	0.000000E+000
1	180.76264432	4.815407E-012	1.961541E-011	1	0.000000E+000
1	180.76287577	1.961541E-011	4.815407E-012	0	0.000000E+000
1	180.76289708	4.815407E-012	1.961541E-011	1	0.000000E+000
1	180.76516195	1.961541E-011	4.815407E-012	0	0.000000E+000
1	180.76518689	4.815407E-012	1.961541E-011	1	0.000000E+000
1	180.76550565	1.961541E-011	4.815407E-012	0	0.000000E+000
1	180.76555945	4.815407E-012	1.961541E-011	1	0.000000E+000
1	180.76568461	1.961541E-011	4.815407E-012	0	0.000000E+000
1	180.76609009	4.815407E-012	1.961541E-011	1	0.000000E+000
1	180.76687369	1.961541E-011	4.815407E-012	0	0.000000E+000
1	180.76694576	4.815407E-012	1.961541E-011	1	0.000000E+000
1	180.76784315	1.961541E-011	4.815407E-012	0	0.000000E+000
1	180.76787233	4.815407E-012	1.961541E-011	1	0.000000E+000
1	180.76795185	1.961541E-011	4.815407E-012	0	0.000000E+000
1	180.76801145	4.815407E-012	1.961541E-011	1	0.000000E+000
1	180.76808618	1.961541E-011	4.815407E-012	0	0.000000E+000
1	180.76816647	4.815407E-012	1.961541E-011	1	0.000000E+000
1	180.76845292	1.961541E-011	4.815407E-012	0	0.000000E+000
1	180.76847890	4.815407E-012	1.961541E-011	1	0.000000E+000
1	180.76878953	1.961541E-011	4.815407E-012	0	0.000000E+000
1	180.76955343	4.815407E-012	1.961541E-011	1	0.000000E+000
1	180.76962286	1.961541E-011	4.815407E-012	0	0.000000E+000
1	180.76987509	4.815407E-012	1.961541E-011	1	0.000000E+000
1	180.76990388	1.961541E-011	4.815407E-012	0	0.000000E+000
1	180.76992760	4.815407E-012	1.961541E-011	1	0.000000E+000
1	180.77108227	1.961541E-011	4.815407E-012	0	0.000000E+000
1	180.77123920	4.815407E-012	1.961541E-011	1	0.000000E+000
1	180.77142528	1.961541E-011	4.815407E-012	0	0.000000E+000
1	180.77145429	4.815407E-012	1.961541E-011	1	0.000000E+000
1	180.77194342	1.961541E-011	4.815407E-012	0	0.000000E+000
1	180.77196217	4.815407E-012	1.961541E-011	1	0.000000E+000
1	180.77201578	1.961541E-011	4.815407E-012	0	0.000000E+000
1	180.77204973	4.815407E-012	1.961541E-011	1	0.000000E+000
1	180.77309241	1.961541E-011	4.815407E-012	0	0.000000E+000
1	180.77314330	4.815407E-012	1.961541E-011	1	0.000000E+000
1	180.77431848	1.961541E-011	4.815407E-012	0	0.000000E+000
1	180.77433918	4.815407E-012	1.961541E-011	1	0.000000E+000
1	180.77436409	1.961541E-011	4.815407E-012	0	0.000000E+000
1	180.77437981	4.815407E-012	1.961541E-011	1	0.000000E+000
1	180.77475805	1.961541E-011	4.815407E-012	0	0.000000E+000
1	180.77478451	4.815407E-012	1.961541E-011	1	0.000000E+000
1	180.77596965	1.961541E-011	4.815407E-012	0	0.000000E+000
1	180.77599017	4.815407E-012	1.961541E-011	1	0.000000E+000
1	180.77621616	1.961541E-011	4.815407E-012	0	0.000000E+000
1	180.77657723	4.815407E-012	1.961541E-011	1	0.000000E+000
1	180.77660528	1.961541E-011	4.815407E-012	0	0.000000E+000
1	180.77691592	4.815407E-012	1.961541E-011	1	0.000000E+000
1	180.77704209	1.961541E-011	4.815407E-012	0	0.000000E+000
1	180.77706237	4.815407E-012	1.961541E-011	1	0.000000E+000
1	180.77711025	1.961541E-011	4.815407E-012	0	0.000000E+000
1	180.77712747	4.815407E-012	1.961541E-011	1	0.000000E+000
1	180.77721072	1.961541E-011	4.815407E-012	0	0.000000E+000
1	180.77731959	4.815407E-012	1.961541E-011	1	0.000000E+000
1	180.77811047	1.961541E-011	4.815407E-012	0	0.000000E+000
1	180.77815940	4.815407E-012	1.961541E-011	1	0.000000E+000
1	180.77823259	1.961541E-011	4.815407E-012	0	0.000000E+000
1	180.77824463	4.815407E-012	1.961541E-011	1	0.000000E+000
1	180.77828953	1.961541E-011	4.815407E-012	0	0.000000E+000
1	180.77833748	4.815407E-012	1.961541E-011	1	0.000000E+000
1	180.77869367	1.961541E-011	4.815407E-012	0	0.000000E+000
1	180.77872502	4.815407E-012	1.961541E-011	1	0.000000E+000
1	180.77881819	1.961541E-011	4.815407E-012	0	0.000000E+000
1	180.77914783	4.815407E-012	1.961541E-011	1	0.000000E+000
1	180.77944847	1.961541E-011	4.815407E-012	0	0.000000E+000
1	180.77949422	4.815407E-012	1.961541E-011	1	0.000000E+000
1	180.77963670	1.961541E-011	4.815407E-012	0	0.000000E+000
1	180.77964700	4.815407E-012	1.961541E-011	1	0.000000E+000
1	180.77969020	1.961541E-011	4.815407E-012	0	0.000000E+000
1	180.77971643	4.815407E-012	1.961541E-011	1	0.000000E+000
1	180.77989886	1.961541E-011	4.815407E-012	0	0.000000E+000
1	180.77991078	4.815407E-012	1.961541E-011	1	0.000000E+000
1	180.78019108	1.961541E-011	4.815407E-012	0	0.000000E+000
1	180.78021332	4.815407E-012	1.961541E-011	1	0.000000E+000
1	180.78053810	1.961541E-011	4.815407E-012	0	0.000000E+000
1	180.78056847	4.815407E-012	1.961541E-011	1	0.000000E+000
1	180.78060184	1.961541E-011	4.815407E-012	0	0.000000E+000
1	180.78067480	4.815407E-012	1.961541E-011	1	0.000000E+000
1	180.78079530	1.961541E-011	4.815407E-012	0	0.000000E+000
1	180.78081904	4.815407E-012	1.961541E-011	1	0.000000E+000
1	180.78113351	1.961541E-011	4.815407E-012	0	0.000000E+000
1	180.78132153	4.815407E-012	1.961541E-011	1	0.000000E+000
1	180.78159921	1.961541E-011	4.815407E-012	0	0.000000E+000
1	180.78170459	4.815407E-012	1.961541E-011	1	0.000000E+000
1	180.78245519	1.961541E-011	4.815407E-012	0	0.000000E+000
1	180.78269569	4.815407E-012	1.961541E-011	1	0.000000E+000
1	180.78286226	1.961541E-011	4.815407E-012	0	0.000000E+000
1	180.78288581	4.815407E-012	1.961541E-011	1	0.000000E+000
1	180.78357348	1.961541E-011	4.815407E-012	0	0.000000E+000
1	180.78361345	4.815407E-012	1.961541E-011	1	0.000000E+000
1	180.78368440	1.961541E-011	4.815407E-012	0	0.000000E+000
1	180.78369864	4.815407E-012	1.961541E-011	1	0.000000E+000
1	180.78377293	1.961541E-011	4.815407E-012	0	0.000000E+000
1	180.78380458	4.815407E-012	1.961541E-011	1	0.000000E+000
1	180.78392714	1.961541E-011	4.815407E-012	0	0.000000E+000
1	180.78397098	4.815407E-012	1.961541E-011	1	0.000000E+000
1	180.78413207	1.961541E-011	4.815407E-012	0	0.000000E+000
1	180.78414304	4.815407E-012	1.961541E-011	1	0.000000E+000
1	180.78443012	1.961541E-011	4.815407E-012	0	0.000000E+000
1	180.78447168	4.815407E-012	1.961541E-011	1	0.000000E+000
1	180.78484489	1.961541E-011	4.815407E-012	0	0.000000E+000
1	180.78486433	4.815407E-012	1.961541E-011	1	0.000000E+000
1	180.78497587	1.961541E-011	4.815407E-012	0	0.000000E+000
1	180.78499865	4.815407E-012	1.961541E-011	1	0.000000E+000
1	180.78550851	1.961541E-011	4.815407E-012	0	0.000000E+000
1	180.78585548	4.815407E-012	1.961541E-011	1	0.000000E+000
1	180.78591507	1.961541E-011	4.815407E-012	0	0.000000E+000
1	180.78626055	4.815407E-012	1.961541E-011	1	0.000000E+000
1	180.78711319	1.961541E-011	4.815407E-012	0	0.000000E+000
1	180.78713270	4.815407E-012	1.961541E-011	1	0.000000E+000
1	180.78809604	1.961541E-011	4.815407E-012	0	0.000000E+000
1	180.78811020	4.815407E-012	1.961541E-011	1	0.000000E+000
1	180.78832354	1.961541E-011	4.815407E-012	0	0.000000E+000
1	180.78860752	4.815407E-012	1.961541E-011	1	0.000000E+000
1	180.78883418	1.961541E-011	4.815407E-012	0	0.000000E+000
1	180.78885382	4.815407E-012	1.961541E-011	1	0.000000E+000
1	180.78926446	1.961541E-011	4.815407E-012	0	0.000000E+000
1	180.78931943	4.815407E-012	1.961541E-011	1	0.000000E+000
1	180.78974592	1.961541E-011	4.815407E-012	0	0.000000E+000
1	180.79021906	4.815407E-012	1.961541E-011	1	0.000000E+000
1	180.79076664	1.961541E-011	4.815407E-012	0	0.000000E+000
1	180.79078124	4.815407E-012	1.961541E-011	1	0.000000E+000
1	180.79139722	1.961541E-011	4.815407E-012	0	0.000000E+000
1	180.79143055	4.815407E-012	1.961541E-011	1	0.000000E+000
1	180.79178778	1.961541E-011	4.815407E-012	0	0.000000E+000
1	180.79181281	4.815407E-012	1.961541E-011	1	0.000000E+000
1	180.79200699	1.961541E-011	4.815407E-012	0	0.000000E+000
1	180.79202423	4.815407E-012	1.961541E-011	1	0.000000E+000
1	180.79211974	1.961541E-011	4.815407E-012	0	0.000000E+000
1	180.79254162	4.815407E-012	1.961541E-011	1	0.000000E+000
1	180.79339715	1.961541E-011	4.815407E-012	0	0.000000E+000
1	180.79342674	4.815407E-012	1.961541E-011	1	0.000000E+000
1	180.79461792	1.961541E-011	4.815407E-012	0	0.000000E+000
1	180.79474797	4.815407E-012	1.961541E-011	1	0.000000E+000
1	180.79557628	1.961541E-011	4.815407E-012	0	0.000000E+000
1	180.79561574	4.815407E-012	1.961541E-011	1	0.000000E+000
1	180.79599232	1.961541E-011	4.815407E-012	0	0.000000E+000
1	180.79605751	4.815407E-012	1.961541E-011	1	0.000000E+000
1	180.79612581	1.961541E-011	4.815407E-012	0	0.000000E+000
1	180.79616357	4.815407E-012	1.961541E-011	1	0.000000E+000
1	180.79759203	1.961541E-011	4.815407E-012	0	0.000000E+000
1	180.79786526	4.815407E-012	1.961541E-011	1	0.000000E+000
1	180.79789214	1.961541E-011	4.815407E-012	0	0.000000E+000
1	180.79793808	4.815407E-012	1.961541E-011	1	0.000000E+000
1	180.79811014	1.961541E-011	4.815407E-012	0	0.000000E+000
1	193.03819747	4.800376E-012	1.960038E-011	1	0.000000E+000
1	193.03880007	1.960038E-011	4.800376E-012	0	0.000000E+000
1	343.44763067	4.235866E-012	1.903587E-011	1	0.000000E+000
1	343.44786394	1.903587E-011	4.235866E-012	0	0.000000E+000
1	343.44788371	4.235866E-012	1.903587E-011	1	0.000000E+000
1	343.44830028	1.903587E-011	4.235866E-012	0	0.000000E+000
1	421.87564439	4.052335E-012	1.885233E-011	1	0.000000E+000
1	421.87569000	1.885233E-011	4.052335E-012	0	0.000000E+000
1	421.87571005	4.052335E-012	1.885233E-011	1	0.000000E+000
1	421.87649773	1.885233E-011	4.052335E-012	0	0.000000E+000
1	421.87651885	4.052335E-012	1.885233E-011	1	0.000000E+000
1	421.87658979	1.885233E-011	4.052335E-012	0	0.000000E+000
1	421.87726040	4.052335E-012	1.885233E-011	1	0.000000E+000
1	421.87816455	1.885233E-011	4.052335E-012	0	0.000000E+000
1	421.87820095	4.052335E-012	1.885233E-011	1	0.000000E+000
1	421.87914401	1.885233E-011	4.052335E-012	0	0.000000E+000
1	421.87915951	4.052335E-012	1.885233E-011	1	0.000000E+000
1	421.88063715	1.885233E-011	4.052335E-012	0	0.000000E+000
1	421.88072876	4.052335E-012	1.885233E-011	1	0.000000E+000
1	421.88079819	1.885233E-011	4.052335E-012	0	0.000000E+000
1	421.88114018	4.052335E-012	1.885233E-011	1	0.000000E+000
1	421.88125016	1.885233E-011	4.052335E-012	0	0.000000E+000
1	421.88182559	4.052335E-012	1.885233E-011	1	0.000000E+000
1	421.88197019	1.885233E-011	4.052335E-012	0	0.000000E+000
1	421.88239430	4.052335E-012	1.885233E-011	1	0.000000E+000
1	421.88338059	1.885233E-011	4.052335E-012	0	0.000000E+000
1	421.88341052	4.052335E-012	1.885233E-011	1	0.000000E+000
1	421.88362888	1.885233E-011	4.052335E-012	0	0.000000E+000
1	421.88521019	4.052335E-012	1.885233E-011	1	0.000000E+000
1	421.88629026	1.885233E-011	4.052335E-012	0	0.000000E+000
1	421.88694697	4.052335E-012	1.885233E-011	1	0.000000E+000
1	421.88702706	1.885233E-011	4.052335E-012	0	0.000000E+000
1	421.88703805	4.052335E-012	1.885233E-011	1	0.000000E+000
1	421.88770711	1.885233E-011	4.052335E-012	0	0.000000E+000
1	421.88771685	4.052335E-012	1.885233E-011	1	0.000000E+000
1	421.88778295	1.885233E-011	4.052335E-012	0	0.000000E+000
1	421.88779673	4.052335E-012	1.885233E-011	1	0.000000E+000
1	421.88794135	1.885233E-011	4.052335E-012	0	0.000000E+000
1	421.88795766	4.052335E-012	1.885233E-011	1	0.000000E+000
1	421.88848827	1.885233E-011	4.052335E-012	0	0.000000E+000
1	421.88850813	4.052335E-012	1.885233E-011	1	0.000000E+000
1	421.88868977	1.885233E-011	4.052335E-012	0	0.000000E+000
1	421.88879192	4.052335E-012	1.885233E-011	1	0.000000E+000
1	421.89028844	1.885233E-011	4.052335E-012	0	0.000000E+000
1	421.89029818	4.052335E-012	1.885233E-011	1	0.000000E+000
1	421.89036375	1.885233E-011	4.052335E-012	0	0.000000E+000
1	421.89117704	4.052335E-012	1.885233E-011	1	0.000000E+000
1	421.89123653	1.885233E-011	4.052335E-012	0	0.000000E+000
1	421.89151086	4.052335E-012	1.885233E-011	1	0.000000E+000
1	421.89159761	1.885233E-011	4.052335E-012	0	0.000000E+000
1	421.89189660	4.052335E-012	1.885233E-011	1	0.000000E+000
1	421.89227069	1.885233E-011	4.052335E-012	0	0.000000E+000
1	421.89233074	4.052335E-012	1.885233E-011	1	0.000000E+000
1	421.89299391	1.885233E-011	4.052335E-012	0	0.000000E+000
1	421.89301069	4.052335E-012	1.885233E-011	1	0.000000E+000
1	421.89400179	1.885233E-011	4.052335E-012	0	0.000000E+000
1	421.89401999	4.052335E-012	1.885233E-011	1	0.000000E+000
1	421.89529368	1.885233E-011	4.052335E-012	0	0.000000E+000
1	421.89537582	4.052335E-012	1.885233E-011	1	0.000000E+000
1	421.89590504	1.885233E-011	4.052335E-012	0	0.000000E+000
1	421.89593033	4.052335E-012	1.885233E-011	1	0.000000E+000
1	421.89600545	1.885233E-011	4.052335E-012	0	0.000000E+000
1	421.89603352	4.052335E-012	1.885233E-011	1	0.000000E+000
1	421.89607322	1.885233E-011	4.052335E-012	0	0.000000E+000
1	421.89611092	4.052335E-012	1.885233E-011	1	0.000000E+000
1	421.89620428	1.885233E-011	4.052335E-012	0	0.000000E+000
1	421.89637095	4.052335E-012	1.885233E-011	1	0.000000E+000
1	421.89821129	1.885233E-011	4.052335E-012	0	0.000000E+000
1	421.89839291	4.052335E-012	1.885233E-011	1	0.000000E+000
1	421.89851328	1.885233E-011	4.052335E-012	0	0.000000E+000
1	421.89852655	4.052335E-012	1.885233E-011	1	0.000000E+000
1	421.89871340	1.885233E-011	4.052335E-012	0	0.000000E+000
1	421.89873548	4.052335E-012	1.885233E-011	1	0.000000E+000
1	421.89913686	1.885233E-011	4.052335E-012	0	0.000000E+000
1	421.89915572	4.052335E-012	1.885233E-011	1	0.000000E+000
1	421.89932357	1.885233E-011	4.052335E-012	0	0.000000E+000
1	421.89934618	4.052335E-012	1.885233E-011	1	0.000000E+000
1	421.90001254	1.885233E-011	4.052335E-012	0	0.000000E+000
1	421.90087169	4.052335E-012	1.885233E-011	1	0.000000E+000
1	421.90093559	1.885233E-011	4.052335E-012	0	0.000000E+000
1	421.90095603	4.052335E-012	1.885233E-011	1	0.000000E+000
1	421.90119964	1.885233E-011	4.052335E-012	0	0.000000E+000
1	421.90157219	4.052335E-012	1.885233E-011	1	0.000000E+000
1	421.90183357	1.885233E-011	4.052335E-012	0	0.000000E+000
1	421.90184980	4.052335E-012	1.885233E-011	1	0.000000E+000
1	421.90202767	1.885233E-011	4.052335E-012	0	0.000000E+000
1	421.90205294	4.052335E-012	1.885233E-011	1	0.000000E+000
1	421.90228087	1.885233E-011	4.052335E-012	0	0.000000E+000
1	421.90228842	4.052335E-012	1.885233E-011	1	0.000000E+000
1	421.90251912	1.885233E-011	4.052335E-012	0	0.000000E+000
1	421.90288940	4.052335E-012	1.885233E-011	1	0.000000E+000
1	421.90361054	1.885233E-011	4.052335E-012	0	0.000000E+000
1	421.90365718	4.052335E-012	1.885233E-011	1	0.000000E+000
1	421.90405420	1.885233E-011	4.052335E-012	0	0.000000E+000
1	421.90408793	4.052335E-012	1.885233E-011	1	0.000000E+000
1	421.90423767	1.885233E-011	4.052335E-012	0	0.000000E+000
1	421.90460897	4.052335E-012	1.885233E-011	1	0.000000E+000
1	421.90479085	1.885233E-011	4.052335E-012	0	0.000000E+000
1	421.90523077	4.052335E-012	1.885233E-011	1	0.000000E+000
1	421.90632406	1.885233E-011	4.052335E-012	0	0.000000E+000
1	421.90668836	4.052335E-012	1.885233E-011	1	0.000000E+000
1	421.90689877	1.885233E-011	4.052335E-012	0	0.000000E+000
1	421.90799544	4.052335E-012	1.885233E-011	1	0.000000E+000
1	421.90845175	1.885233E-011	4.052335E-012	0	0.000000E+000
1	421.90894923	4.052335E-012	1.885233E-011	1	0.000000E+000
1	421.90961893	1.885233E-011	4.052335E-012	0	0.000000E+000
1	421.91008631	4.052335E-012	1.885233E-011	1	0.000000E+000
1	421.91121453	1.885233E-011	4.052335E-012	0	0.000000E+000
1	421.91123365	4.052335E-012	1.885233E-011	1	0.000000E+000
1	421.91139861	1.885233E-011	4.052335E-012	0	0.000000E+000
1	421.91141576	4.052335E-012	1.885233E-011	1	0.000000E+000
1	421.91179559	1.885233E-011	4.052335E-012	0	0.000000E+000
1	421.91190944	4.052335E-012	1.885233E-011	1	0.000000E+000
1	421.91195260	1.885233E-011	4.052335E-012	0	0.000000E+000
1	421.91226493	4.052335E-012	1.885233E-011	1	0.000000E+000
1	421.91258208	1.885233E-011	4.052335E-012	0	0.000000E+000
1	421.91262465	4.052335E-012	1.885233E-011	1	0.000000E+000
1	421.91271117	1.885233E-011	4.052335E-012	0	0.000000E+000
1	421.91272528	4.052335E-012	1.885233E-011	1	0.000000E+000
1	421.91293782	1.885233E-011	4.052335E-012	0	0.000000E+000
1	421.91296605	4.052335E-012	1.885233E-011	1	0.000000E+000
1	421.91340299	1.885233E-011	4.052335E-012	0	0.000000E+000
1	421.91345228	4.052335E-012	1.885233E-011	1	0.000000E+000
1	421.91431575	1.885233E-011	4.052335E-012	0	0.000000E+000
1	421.91434557	4.052335E-012	1.885233E-011	1	0.000000E+000
1	421.91454425	1.885233E-011	4.052335E-012	0	0.000000E+000
1	421.91458642	4.052335E-012	1.885233E-011	1	0.000000E+000
1	421.91489159	1.885233E-011	4.052335E-012	0	0.000000E+000
1	421.91506297	4.052335E-012	1.885233E-011	1	0.000000E+000
1	421.91525248	1.885233E-011	4.052335E-012	0	0.000000E+000
1	421.91528243	4.052335E-012	1.885233E-011	1	0.000000E+000
1	421.91544279	1.885233E-011	4.052335E-012	0	0.000000E+000
1	421.91547153	4.052335E-012	1.885233E-011	1	0.000000E+000
1	421.91566520	1.885233E-011	4.052335E-012	0	0.000000E+000
1	421.91567256	4.052335E-012	1.885233E-011	1	0.000000E+000
1	421.91576711	1.885233E-011	4.052335E-012	0	0.000000E+000
1	421.91579793	4.052335E-012	1.885233E-011	1	0.000000E+000
1	421.91595810	1.885233E-011	4.052335E-012	0	0.000000E+000
1	421.91599831	4.052335E-012	1.885233E-011	1	0.000000E+000
1	421.91632410	1.885233E-011	4.052335E-012	0	0.000000E+000
1	421.91647887	4.052335E-012	1.885233E-011	1	0.000000E+000
1	421.91709057	1.885233E-011	4.052335E-012	0	0.000000E+000
1	421.91712515	4.052335E-012	1.885233E-011	1	0.000000E+000
1	421.91772794	1.885233E-011	4.052335E-012	0	0.000000E+000
1	421.91787189	4.052335E-012	1.885233E-011	1	0.000000E+000
1	421.91836696	1.885233E-011	4.052335E-012	0	0.000000E+000
1	421.91840377	4.052335E-012	1.885233E-011	1	0.000000E+000
1	421.91910143	1.885233E-011	4.052335E-012	0	0.000000E+000
1	421.91912376	4.052335E-012	1.885233E-011	1	0.000000E+000
1	421.91930525	1.885233E-011	4.052335E-012	0	0.000000E+000
1	421.91964357	4.052335E-012	1.885233E-011	1	0.000000E+000
1	421.92030656	1.885233E-011	4.052335E-012	0	0.000000E+000
1	421.92033433	4.052335E-012	1.885233E-011	1	0.000000E+000
1	421.92058382	1.885233E-011	4.052335E-012	0	0.000000E+000
1	421.92061409	4.052335E-012	1.885233E-011	1	0.000000E+000
1	421.92084930	1.885233E-011	4.052335E-012	0	0.000000E+000
1	421.92085490	4.052335E-012	1.885233E-011	1	0.000000E+000
1	421.92091815	1.885233E-011	4.052335E-012	0	0.000000E+000
1	421.92118528	4.052335E-012	1.885233E-011	1	0.000000E+000
1	421.92161999	1.885233E-011	4.052335E-012	0	0.000000E+000
1	421.92165350	4.052335E-012	1.885233E-011	1	0.000000E+000
1	421.92220764	1.885233E-011	4.052335E-012	0	0.000000E+000
1	421.92223344	4.052335E-012	1.885233E-011	1	0.000000E+000
1	421.92398418	1.885233E-011	4.052335E-012	0	0.000000E+000
1	421.92400000	4.052335E-012	1.885233E-011	1	0.000000E+000
1	421.92421429	1.885233E-011	4.052335E-012	0	0.000000E+000
1	421.92423137	4.052335E-012	1.885233E-011	1	0.000000E+000
1	421.92558009	1.885233E-011	4.052335E-012	0	0.000000E+000
1	421.92620484	4.052335E-012	1.885233E-011	1	0.000000E+000
1	421.92672286	1.885233E-011	4.052335E-012	0	0.000000E+000
1	421.92681226	4.052335E-012	1.885233E-011	1	0.000000E+000
1	421.92721058	1.885233E-011	4.052335E-012	0	0.000000E+000
1	421.92724335	4.052335E-012	1.885233E-011	1	0.000000E+000
1	421.92771871	1.885233E-011	4.052335E-012	0	0.000000E+000
1	421.92777380	4.052335E-012	1.885233E-011	1	0.000000E+000
1	421.92874228	1.885233E-011	4.052335E-012	0	0.000000E+000
1	421.92874958	4.052335E-012	1.885233E-011	1	0.000000E+000
1	421.92879683	1.885233E-011	4.052335E-012	0	0.000000E+000
1	421.92885290	4.052335E-012	1.885233E-011	1	0.000000E+000
1	421.92924276	1.885233E-011	4.052335E-012	0	0.000000E+000
1	421.92928053	4.052335E-012	1.885233E-011	1	0.000000E+000
1	421.92948301	1.885233E-011	4.052335E-012	0	0.000000E+000
1	421.92948753	4.052335E-012	1.885233E-011	1	0.000000E+000
1	421.92968851	1.885233E-011	4.052335E-012	0	0.000000E+000
1	421.92974032	4.052335E-012	1.885233E-011	1	0.000000E+000
1	421.93094586	1.885233E-011	4.052335E-012	0	0.000000E+000
1	421.93098081	4.052335E-012	1.885233E-011	1	0.000000E+000
1	421.93103883	1.885233E-011	4.052335E-012	0	0.000000E+000
1	421.93105439	4.052335E-012	1.885233E-011	1	0.000000E+000
1	421.93123324	1.885233E-011	4.052335E-012	0	0.000000E+000
1	421.93125816	4.052335E-012	1.885233E-011	1	0.000000E+000
1	421.93176090	1.885233E-011	4.052335E-012	0	0.000000E+000
1	421.93272208	4.052335E-012	1.885233E-011	1	0.000000E+000
1	421.93275166	1.885233E-011	4.052335E-012	0	0.000000E+000
1	421.93290021	4.052335E-012	1.885233E-011	1	0.000000E+000
1	421.93322134	1.885233E-011	4.052335E-012	0	0.000000E+000
1	421.93324971	4.052335E-012	1.885233E-011	1	0.000000E+000
1	421.93393091	1.885233E-011	4.052335E-012	0	0.000000E+000
1	421.93439087	4.052335E-012	1.885233E-011	1	0.000000E+000
1	421.93442893	1.885233E-011	4.052335E-012	0	0.000000E+000
1	421.93446117	4.052335E-012	1.885233E-011	1	0.000000E+000
1	421.93459498	1.885233E-011	4.052335E-012	0	0.000000E+000
1	421.93478540	4.052335E-012	1.885233E-011	1	0.000000E+000
1	421.93557514	1.885233E-011	4.052335E-012	0	0.000000E+000
1	421.93566543	4.052335E-012	1.885233E-011	1	0.000000E+000
1	421.93664865	1.885233E-011	4.052335E-012	0	0.000000E+000
1	421.93724492	4.052335E-012	1.885233E-011	1	0.000000E+000
1	421.93743417	1.885233E-011	4.052335E-012	0	0.000000E+000
1	421.93757537	4.052335E-012	1.885233E-011	1	0.000000E+000
1	421.93762726	1.885233E-011	4.052335E-012	0	0.000000E+000
1	421.93764629	4.052335E-012	1.885233E-011	1	0.000000E+000
1	421.93795516	1.885233E-011	4.052335E-012	0	0.000000E+000
1	421.93796170	4.052335E-012	1.885233E-011	1	0.000000E+000
1	421.93821192	1.885233E-011	4.052335E-012	0	0.000000E+000
1	421.93825275	4.052335E-012	1.885233E-011	1	0.000000E+000
1	421.93829853	1.885233E-011	4.052335E-012	0	0.000000E+000
1	421.93875389	4.052335E-012	1.885233E-011	1	0.000000E+000
1	421.93897765	1.885233E-011	4.052335E-012	0	0.000000E+000
1	421.93901474	4.052335E-012	1.885233E-011	1	0.000000E+000
1	421.93919346	1.885233E-011	4.052335E-012	0	0.000000E+000
1	421.94044736	4.052335E-012	1.885233E-011	1	0.000000E+000
1	421.94056236	1.885233E-011	4.052335E-012	0	0.000000E+000
1	421.94059737	4.052335E-012	1.885233E-011	1	0.000000E+000
1	421.94089461	1.885233E-011	4.052335E-012	0	0.000000E+000
1	421.94093310	4.052335E-012	1.885233E-011	1	0.000000E+000
1	421.94108334	1.885233E-011	4.052335E-012	0	0.000000E+000
1	421.94112175	4.052335E-012	1.885233E-011	1	0.000000E+000
1	421.94120008	1.885233E-011	4.052335E-012	0	0.000000E+000
1	421.94123016	4.052335E-012	1.885233E-011	1	0.000000E+000
1	421.94211944	1.885233E-011	4.052335E-012	0	0.000000E+000
1	421.94249008	4.052335E-012	1.885233E-011	1	0.000000E+000
1	421.94267720	1.885233E-011	4.052335E-012	0	0.000000E+000
1	421.94272169	4.052335E-012	1.885233E-011	1	0.000000E+000
1	421.94284040	1.885233E-011	4.052335E-012	0	0.000000E+000
1	421.94284540	4.052335E-012	1.885233E-011	1	0.000000E+000
1	421.94298490	1.885233E-011	4.052335E-012	0	0.000000E+000
1	421.94302171	4.052335E-012	1.885233E-011	1	0.000000E+000
1	421.94338621	1.885233E-011	4.052335E-012	0	0.000000E+000
1	421.94340123	4.052335E-012	1.885233E-011	1	0.000000E+000
1	421.94352670	1.885233E-011	4.052335E-012	0	0.000000E+000
1	421.94353878	4.052335E-012	1.885233E-011	1	0.000000E+000
1	421.94381061	1.885233E-011	4.052335E-012	0	0.000000E+000
1	421.94382005	4.052335E-012	1.885233E-011	1	0.000000E+000
1	421.94389790	1.885233E-011	4.052335E-012	0	0.000000E+000
1	421.94394383	4.052335E-012	1.885233E-011	1	0.000000E+000
1	421.94437884	1.885233E-011	4.052335E-012	0	0.000000E+000
1	421.94518863	4.052335E-012	1.885233E-011	1	0.000000E+000
1	421.94522897	1.885233E-011	4.052335E-012	0	0.000000E+000
1	421.94525847	4.052335E-012	1.885233E-011	1	0.000000E+000
1	421.94574922	1.885233E-011	4.052335E-012	0	0.000000E+000
1	421.94584841	4.052335E-012	1.885233E-011	1	0.000000E+000
1	421.94589316	1.885233E-011	4.052335E-012	0	0.000000E+000
1	421.94651779	4.052335E-012	1.885233E-011	1	0.000000E+000
1	421.94664016	1.885233E-011	4.052335E-012	0	0.000000E+000
1	421.94711074	4.052335E-012	1.885233E-011	1	0.000000E+000
1	421.94729153	1.885233E-011	4.052335E-012	0	0.000000E+000
1	421.94773059	4.052335E-012	1.885233E-011	1	0.000000E+000
1	421.94922065	1.885233E-011	4.052335E-012	0	0.000000E+000
1	421.94924202	4.052335E-012	1.885233E-011	1	0.000000E+000
1	421.94950991	1.885233E-011	4.052335E-012	0	0.000000E+000
1	421.94952006	4.052335E-012	1.885233E-011	1	0.000000E+000
1	421.94996131	1.885233E-011	4.052335E-012	0	0.000000E+000
1	421.94999533	4.052335E-012	1.885233E-011	1	0.000000E+000
1	421.95112160	1.885233E-011	4.052335E-012	0	0.000000E+000
1	421.95114969	4.052335E-012	1.885233E-011	1	0.000000E+000
1	421.95203996	1.885233E-011	4.052335E-012	0	0.000000E+000
1	421.95230992	4.052335E-012	1.885233E-011	1	0.000000E+000
1	421.95262510	1.885233E-011	4.052335E-012	0	0.000000E+000
1	421.95316063	4.052335E-012	1.885233E-011	1	0.000000E+000
1	421.95323068	1.885233E-011	4.052335E-012	0	0.000000E+000
1	421.95380298	4.052335E-012	1.885233E-011	1	0.000000E+000
1	421.95400253	1.885233E-011	4.052335E-012	0	0.000000E+000
1	421.95404168	4.052335E-012	1.885233E-011	1	0.000000E+000
1	421.95434877	1.885233E-011	4.052335E-012	0	0.000000E+000
1	421.95437911	4.052335E-012	1.885233E-011	1	0.000000E+000
1	421.95453370	1.885233E-011	4.052335E-012	0	0.000000E+000
1	421.95455562	4.052335E-012	1.885233E-011	1	0.000000E+000
1	421.95595198	1.885233E-011	4.052335E-012	0	0.000000E+000
1	421.95600653	4.052335E-012	1.885233E-011	1	0.000000E+000
1	421.95617398	1.885233E-011	4.052335E-012	0	0.000000E+000
1	421.95635957	4.052335E-012	1.885233E-011	1	0.000000E+000
1	421.95723555	1.885233E-011	4.052335E-012	0	0.000000E+000
1	421.95727850	4.052335E-012	1.885233E-011	1	0.000000E+000
1	421.95753707	1.885233E-011	4.052335E-012	0	0.000000E+000
1	421.95755924	4.052335E-012	1.885233E-011	1	0.000000E+000
1	421.95790530	1.885233E-011	4.052335E-012	0	0.000000E+000
1	421.95797583	4.052335E-012	1.885233E-011	1	0.000000E+000
1	421.95816835	1.885233E-011	4.052335E-012	0	0.000000E+000
1	421.95920665	4.052335E-012	1.885233E-011	1	0.000000E+000
1	421.95924185	1.885233E-011	4.052335E-012	0	0.000000E+000
1	421.95928444	4.052335E-012	1.885233E-011	1	0.000000E+000
1	421.95939784	1.885233E-011	4.052335E-012	0	0.000000E+000
1	421.95956555	4.052335E-012	1.885233E-011	1	0.000000E+000
1	421.96063347	1.885233E-011	4.052335E-012	0	0.000000E+000
1	421.96065226	4.052335E-012	1.885233E-011	1	0.000000E+000
1	421.96110845	1.885233E-011	4.052335E-012	0	0.000000E+000
1	421.96113229	4.052335E-012	1.885233E-011	1	0.000000E+000
1	421.96115505	1.885233E-011	4.052335E-012	0	0.000000E+000
1	421.96117657	4.052335E-012	1.885233E-011	1	0.000000E+000
1	421.96130256	1.885233E-011	4.052335E-012	0	0.000000E+000
1	421.96131678	4.052335E-012	1.885233E-011	1	0.000000E+000
1	421.96188797	1.885233E-011	4.052335E-012	0	0.000000E+000
1	421.96191333	4.052335E-012	1.885233E-011	1	0.000000E+000
1	421.96219921	1.885233E-011	4.052335E-012	0	0.000000E+000
1	421.96221114	4.052335E-012	1.885233E-011	1	0.000000E+000
1	421.96258648	1.885233E-011	4.052335E-012	0	0.000000E+000
1	421.96260026	4.052335E-012	1.885233E-011	1	0.000000E+000
1	421.96265697	1.885233E-011	4.052335E-012	0	0.000000E+000
1	421.96269678	4.052335E-012	1.885233E-011	1	0.000000E+000
1	421.96275201	1.885233E-011	4.052335E-012	0	0.000000E+000
1	421.96277211	4.052335E-012	1.885233E-011	1	0.000000E+000
1	421.96287004	1.885233E-011	4.052335E-012	0	0.000000E+000
1	421.96290351	4.052335E-012	1.885233E-011	1	0.000000E+000
1	421.96304140	1.885233E-011	4.052335E-012	0	0.000000E+000
1	421.96310202	4.052335E-012	1.885233E-011	1	0.000000E+000
1	421.96317998	1.885233E-011	4.052335E-012	0	0.000000E+000
1	421.96345421	4.052335E-012	1.885233E-011	1	0.000000E+000
1	421.96379865	1.885233E-011	4.052335E-012	0	0.000000E+000
1	421.96383831	4.052335E-012	1.885233E-011	1	0.000000E+000
1	421.96471450	1.885233E-011	4.052335E-012	0	0.000000E+000
1	421.96472877	4.052335E-012	1.885233E-011	1	0.000000E+000
1	421.96604470	1.885233E-011	4.052335E-012	0	0.000000E+000
1	421.96606914	4.052335E-012	1.885233E-011	1	0.000000E+000
1	421.96678294	1.885233E-011	4.052335E-012	0	0.000000E+000
1	421.96722927	4.052335E-012	1.885233E-011	1	0.000000E+000
1	421.96739157	1.885233E-011	4.052335E-012	0	0.000000E+000
1	421.96743452	4.052335E-012	1.885233E-011	1	0.000000E+000
1	421.96765939	1.885233E-011	4.052335E-012	0	0.000000E+000
1	421.96768289	4.052335E-012	1.885233E-011	1	0.000000E+000
1	421.96794745	1.885233E-011	4.052335E-012	0	0.000000E+000
1	421.96805515	4.052335E-012	1.885233E-011	1	0.000000E+000
1	421.96819409	1.885233E-011	4.052335E-012	0	0.000000E+000
1	421.96820501	4.052335E-012	1.885233E-011	1	0.000000E+000
1	421.96843790	1.885233E-011	4.052335E-012	0	0.000000E+000
1	421.96845111	4.052335E-012	1.885233E-011	1	0.000000E+000
1	421.96902570	1.885233E-011	4.052335E-012	0	0.000000E+000
1	421.96903710	4.052335E-012	1.885233E-011	1	0.000000E+000
1	421.96994607	1.885233E-011	4.052335E-012	0	0.000000E+000
1	421.96995745	4.052335E-012	1.885233E-011	1	0.000000E+000
1	421.97127007	1.885233E-011	4.052335E-012	0	0.000000E+000
1	421.97130747	4.052335E-012	1.885233E-011	1	0.000000E+000
1	421.97192283	1.885233E-011	4.052335E-012	0	0.000000E+000
1	421.97193462	4.052335E-012	1.885233E-011	1	0.000000E+000
1	421.97294169	1.885233E-011	4.052335E-012	0	0.000000E+000
1	421.97325379	4.052335E-012	1.885233E-011	1	0.000000E+000
1	421.97347417	1.885233E-011	4.052335E-012	0	0.000000E+000
1	421.97350792	4.052335E-012	1.885233E-011	1	0.000000E+000
1	421.97365232	1.885233E-011	4.052335E-012	0	0.000000E+000
1	421.97370552	4.052335E-012	1.885233E-011	1	0.000000E+000
1	421.97397293	1.885233E-011	4.052335E-012	0	0.000000E+000
1	421.97421901	4.052335E-012	1.885233E-011	1	0.000000E+000
1	421.97453780	1.885233E-011	4.052335E-012	0	0.000000E+000
1	421.97455688	4.052335E-012	1.885233E-011	1	0.000000E+000
1	421.97459682	1.885233E-011	4.052335E-012	0	0.000000E+000
1	421.97462850	4.052335E-012	1.885233E-011	1	0.000000E+000
1	421.97499009	1.885233E-011	4.052335E-012	0	0.000000E+000
1	421.97514452	4.052335E-012	1.885233E-011	1	0.000000E+000
1	421.97520573	1.885233E-011	4.052335E-012	0	0.000000E+000
1	421.97525661	4.052335E-012	1.885233E-011	1	0.000000E+000
1	421.97636134	1.885233E-011	4.052335E-012	0	0.000000E+000
1	421.97657573	4.052335E-012	1.885233E-011	1	0.000000E+000
1	421.97667103	1.885233E-011	4.052335E-012	0	0.000000E+000
1	421.97670124	4.052335E-012	1.885233E-011	1	0.000000E+000
1	421.97670722	1.885233E-011	4.052335E-012	0	0.000000E+000
1	421.97674003	4.052335E-012	1.885233E-011	1	0.000000E+000
1	421.97678549	1.885233E-011	4.052335E-012	0	0.000000E+000
1	421.97678999	4.052335E-012	1.885233E-011	1	0.000000E+000
1	421.97740025	1.885233E-011	4.052335E-012	0	0.000000E+000
1	421.97743671	4.052335E-012	1.885233E-011	1	0.000000E+000
1	421.97752757	1.885233E-011	4.052335E-012	0	0.000000E+000
1	421.97754146	4.052335E-012	1.885233E-011	1	0.000000E+000
1	421.97758059	1.885233E-011	4.052335E-012	0	0.000000E+000
1	421.97758777	4.052335E-012	1.885233E-011	1	0.000000E+000
1	421.97862099	1.885233E-011	4.052335E-012	0	0.000000E+000
1	421.97863721	4.052335E-012	1.885233E-011	1	0.000000E+000
1	421.97921154	1.885233E-011	4.052335E-012	0	0.000000E+000
1	421.97960634	4.052335E-012	1.885233E-011	1	0.000000E+000
1	421.98010532	1.885233E-011	4.052335E-012	0	0.000000E+000
1	421.98012696	4.052335E-012	1.885233E-011	1	0.000000E+000
1	421.98019940	1.885233E-011	4.052335E-012	0	0.000000E+000
1	421.98048881	4.052335E-012	1.885233E-011	1	0.000000E+000
1	421.98139137	1.885233E-011	4.052335E-012	0	0.000000E+000
1	421.98144031	4.052335E-012	1.885233E-011	1	0.000000E+000
1	421.98160023	1.885233E-011	4.052335E-012	0	0.000000E+000
1	421.98182895	4.052335E-012	1.885233E-011	1	0.000000E+000
1	421.98353890	1.885233E-011	4.052335E-012	0	0.000000E+000
1	421.98472560	4.052335E-012	1.885233E-011	1	0.000000E+000
1	421.98504863	1.885233E-011	4.052335E-012	0	0.000000E+000
1	421.98508969	4.052335E-012	1.885233E-011	1	0.000000E+000
1	421.98556361	1.885233E-011	4.052335E-012	0	0.000000E+000
1	421.98558943	4.052335E-012	1.885233E-011	1	0.000000E+000
1	421.98565690	1.885233E-011	4.052335E-012	0	0.000000E+000
1	421.98583042	4.052335E-012	1.885233E-011	1	0.000000E+000
1	421.98634645	1.885233E-011	4.052335E-012	0	0.000000E+000
1	421.98685607	4.052335E-012	1.885233E-011	1	0.000000E+000
1	421.98700579	1.885233E-011	4.052335E-012	0	0.000000E+000
1	421.98707675	4.052335E-012	1.885233E-011	1	0.000000E+000
1	421.98717750	1.885233E-011	4.052335E-012	0	0.000000E+000
1	421.98735538	4.052335E-012	1.885233E-011	1	0.000000E+000
1	421.98750540	1.885233E-011	4.052335E-012	0	0.000000E+000
1	421.98762383	4.052335E-012	1.885233E-011	1	0.000000E+000
1	421.98812348	1.885233E-011	4.052335E-012	0	0.000000E+000
1	421.98865458	4.052335E-012	1.885233E-011	1	0.000000E+000
1	421.98893715	1.885233E-011	4.052335E-012	0	0.000000E+000
1	421.98896827	4.052335E-012	1.885233E-011	1	0.000000E+000
1	421.98917397	1.885233E-011	4.052335E-012	0	0.000000E+000
1	421.98923454	4.052335E-012	1.885233E-011	1	0.000000E+000
1	421.98997762	1.885233E-011	4.052335E-012	0	0.000000E+000
1	421.99007050	4.052335E-012	1.885233E-011	1	0.000000E+000
1	421.99038242	1.885233E-011	4.052335E-012	0	0.000000E+000
1	421.99040241	4.052335E-012	1.885233E-011	1	0.000000E+000
1	421.99042367	1.885233E-011	4.052335E-012	0	0.000000E+000
1	421.99044423	4.052335E-012	1.885233E-011	1	0.000000E+000
1	421.99151083	1.885233E-011	4.052335E-012	0	0.000000E+000
1	421.99219059	4.052335E-012	1.885233E-011	1	0.000000E+000
1	421.99242616	1.885233E-011	4.052335E-012	0	0.000000E+000
1	421.99245690	4.052335E-012	1.885233E-011	1	0.000000E+000
1	421.99264103	1.885233E-011	4.052335E-012	0	0.000000E+000
1	421.99266019	4.052335E-012	1.885233E-011	1	0.000000E+000
1	421.99399456	1.885233E-011	4.052335E-012	0	0.000000E+000
1	421.99401260	4.052335E-012	1.885233E-011	1	0.000000E+000
1	421.99471115	1.885233E-011	4.052335E-012	0	0.000000E+000
1	421.99473243	4.052335E-012	1.885233E-011	1	0.000000E+000
1	421.99522241	1.885233E-011	4.052335E-012	0	0.000000E+000
1	421.99555345	4.052335E-012	1.885233E-011	1	0.000000E+000
1	421.99594370	1.885233E-011	4.052335E-012	0	0.000000E+000
1	421.99600495	4.052335E-012	1.885233E-011	1	0.000000E+000
1	421.99765392	1.885233E-011	4.052335E-012	0	0.000000E+000
1	421.99766919	4.052335E-012	1.885233E-011	1	0.000000E+000
1	421.99808198	1.885233E-011	4.052335E-012	0	0.000000E+000
1	421.99810763	4.052335E-012	1.885233E-011	1	0.000000E+000
1	421.99843423	1.885233E-011	4.052335E-012	0	0.000000E+000
1	421.99849837	4.052335E-012	1.885233E-011	1	0.000000E+000
1	421.99905880	1.885233E-011	4.052335E-012	0	0.000000E+000
1	421.99907528	4.052335E-012	1.885233E-011	1	0.000000E+000
1	422.00035612	1.885233E-011	4.052335E-012	0	0.000000E+000
1	422.00076878	4.052335E-012	1.885233E-011	1	0.000000E+000
1	422.00112155	1.885233E-011	4.052335E-012	0	0.000000E+000
1	422.00281206	4.052335E-012	1.885233E-011	1	0.000000E+000
1	422.00294868	1.885233E-011	4.052335E-012	0	0.000000E+000
1	422.00296246	4.052335E-012	1.885233E-011	1	0.000000E+000
1	422.00518320	1.885233E-011	4.052335E-012	0	0.000000E+000
1	422.00520438	4.052335E-012	1.885233E-011	1	0.000000E+000
1	422.00548105	1.885233E-011	4.052335E-012	0	0.000000E+000
1	422.00550959	4.052335E-012	1.885233E-011	1	0.000000E+000
1	422.00770862	1.885233E-011	4.052335E-012	0	0.000000E+000
1	422.00797428	4.052335E-012	1.885233E-011	1	0.000000E+000
1	422.00804359	1.885233E-011	4.052335E-012	0	0.000000E+000
1	422.00814547	4.052335E-012	1.885233E-011	1	0.000000E+000
1	422.00886605	1.885233E-011	4.052335E-012	0	0.000000E+000
1	422.00890201	4.052335E-012	1.885233E-011	1	0.000000E+000
1	422.01022414	1.885233E-011	4.052335E-012	0	0.000000E+000
1	422.01023602	4.052335E-012	1.885233E-011	1	0.000000E+000
1	422.01088050	1.885233E-011	4.052335E-012	0	0.000000E+000
1	422.01100048	4.052335E-012	1.885233E-011	1	0.000000E+000
1	422.01126296	1.885233E-011	4.052335E-012	0	0.000000E+000
1	422.01127345	4.052335E-012	1.885233E-011	1	0.000000E+000
1	422.01131492	1.885233E-011	4.052335E-012	0	0.000000E+000
1	422.01230668	4.052335E-012	1.885233E-011	1	0.000000E+000
1	422.01255835	1.885233E-011	4.052335E-012	0	0.000000E+000
1	422.01256010	4.052335E-012	1.885233E-011	1	0.000000E+000
1	422.01261506	1.885233E-011	4.052335E-012	0	0.000000E+000
1	422.01272215	4.052335E-012	1.885233E-011	1	0.000000E+000
1	422.01278299	1.885233E-011	4.052335E-012	0	0.000000E+000
1	422.01281226	4.052335E-012	1.885233E-011	1	0.000000E+000
1	422.01291874	1.885233E-011	4.052335E-012	0	0.000000E+000
1	422.01324374	4.052335E-012	1.885233E-011	1	0.000000E+000
1	422.01334596	1.885233E-011	4.052335E-012	0	0.000000E+000
1	422.01335620	4.052335E-012	1.885233E-011	1	0.000000E+000
1	422.01353339	1.885233E-011	4.052335E-012	0	0.000000E+000
1	422.01374356	4.052335E-012	1.885233E-011	1	0.000000E+000
1	422.01387545	1.885233E-011	4.052335E-012	0	0.000000E+000
1	422.01391495	4.052335E-012	1.885233E-011	1	0.000000E+000
1	422.01398706	1.885233E-011	4.052335E-012	0	0.000000E+000
1	422.01408294	4.052335E-012	1.885233E-011	1	0.000000E+000
1	422.01411722	1.885233E-011	4.052335E-012	0	0.000000E+000
1	422.01414638	4.052335E-012	1.885233E-011	1	0.000000E+000
1	422.01497937	1.885233E-011	4.052335E-012	0	0.000000E+000
1	422.01528316	4.052335E-012	1.885233E-011	1	0.000000E+000
1	422.01570424	1.885233E-011	4.052335E-012	0	0.000000E+000
1	422.01796365	4.052335E-012	1.885233E-011	1	0.000000E+000
1	422.01809148	1.885233E-011	4.052335E-012	0	0.000000E+000
1	422.01814870	4.052335E-012	1.885233E-011	1	0.000000E+000
1	422.01960995	1.885233E-011	4.052335E-012	0	0.000000E+000
1	422.01961534	4.052335E-012	1.885233E-011	1	0.000000E+000
1	422.01970892	1.885233E-011	4.052335E-012	0	0.000000E+000
1	422.01973678	4.052335E-012	1.885233E-011	1	0.000000E+000
1	422.02062315	1.885233E-011	4.052335E-012	0	0.000000E+000
1	422.02064911	4.052335E-012	1.885233E-011	1	0.000000E+000
1	422.02144739	1.885233E-011	4.052335E-012	0	0.000000E+000
1	422.02176914	4.052335E-012	1.885233E-011	1	0.000000E+000
1	422.02195016	1.885233E-011	4.052335E-012	0	0.000000E+000
1	422.02304866	4.052335E-012	1.885233E-011	1	0.000000E+000
1	422.02326033	1.885233E-011	4.052335E-012	0	0.000000E+000
1	422.02328867	4.052335E-012	1.885233E-011	1	0.000000E+000
1	422.02363968	1.885233E-011	4.052335E-012	0	0.000000E+000
1	422.02374377	4.052335E-012	1.885233E-011	1	0.000000E+000
1	422.02390503	1.885233E-011	4.052335E-012	0	0.000000E+000
1	422.02392605	4.052335E-012	1.885233E-011	1	0.000000E+000
1	422.02462539	1.885233E-011	4.052335E-012	0	0.000000E+000
1	422.02465716	4.052335E-012	1.885233E-011	1	0.000000E+000
1	422.02471592	1.885233E-011	4.052335E-012	0	0.000000E+000
1	422.02481131	4.052335E-012	1.885233E-011	1	0.000000E+000
1	422.02499872	1.885233E-011	4.052335E-012	0	0.000000E+000
1	422.02500985	4.052335E-012	1.885233E-011	1	0.000000E+000
1	422.02503351	1.885233E-011	4.052335E-012	0	0.000000E+000
1	422.02512848	4.052335E-012	1.885233E-011	1	0.000000E+000
1	422.02541829	1.885233E-011	4.052335E-012	0	0.000000E+000
1	422.02550335	4.052335E-012	1.885233E-011	1	0.000000E+000
1	422.02566614	1.885233E-011	4.052335E-012	0	0.000000E+000
1	422.02570754	4.052335E-012	1.885233E-011	1	0.000000E+000
1	422.02579298	1.885233E-011	4.052335E-012	0	0.000000E+000
1	422.02580606	4.052335E-012	1.885233E-011	1	0.000000E+000
1	422.02759973	1.885233E-011	4.052335E-012	0	0.000000E+000
1	422.02769841	4.052335E-012	1.885233E-011	1	0.000000E+000
1	422.02802271	1.885233E-011	4.052335E-012	0	0.000000E+000
1	422.02804561	4.052335E-012	1.885233E-011	1	0.000000E+000
1	422.02845337	1.885233E-011	4.052335E-012	0	0.000000E+000
1	422.02847674	4.052335E-012	1.885233E-011	1	0.000000E+000
1	422.02930473	1.885233E-011	4.052335E-012	0	0.000000E+000
1	422.02995867	4.052335E-012	1.885233E-011	1	0.000000E+000
1	422.03022170	1.885233E-011	4.052335E-012	0	0.000000E+000
1	422.03027836	4.052335E-012	1.885233E-011	1	0.000000E+000
1	422.03044960	1.885233E-011	4.052335E-012	0	0.000000E+000
1	422.03063309	4.052335E-012	1.885233E-011	1	0.000000E+000
1	422.03108785	1.885233E-011	4.052335E-012	0	0.000000E+000
1	422.03114165	4.052335E-012	1.885233E-011	1	0.000000E+000
1	422.03120927	1.885233E-011	4.052335E-012	0	0.000000E+000
1	422.03124962	4.052335E-012	1.885233E-011	1	0.000000E+000
1	422.03184659	1.885233E-011	4.052335E-012	0	0.000000E+000
1	422.03225461	4.052335E-012	1.885233E-011	1	0.000000E+000
1	422.03285853	1.885233E-011	4.052335E-012	0	0.000000E+000
1	422.03302883	4.052335E-012	1.885233E-011	1	0.000000E+000
1	422.03446565	1.885233E-011	4.052335E-012	0	0.000000E+000
1	422.03448080	4.052335E-012	1.885233E-011	1	0.000000E+000
1	422.03512438	1.885233E-011	4.052335E-012	0	0.000000E+000
1	422.03559210	4.052335E-012	1.885233E-011	1	0.000000E+000
1	422.03563513	1.885233E-011	4.052335E-012	0	0.000000E+000
1	422.03566621	4.052335E-012	1.885233E-011	1	0.000000E+000
1	422.03573292	1.885233E-011	4.052335E-012	0	0.000000E+000
1	422.03576335	4.052335E-012	1.885233E-011	1	0.000000E+000
1	422.03593682	1.885233E-011	4.052335E-012	0	0.000000E+000
1	422.03596760	4.052335E-012	1.885233E-011	1	0.000000E+000
1	422.03603607	1.885233E-011	4.052335E-012	0	0.000000E+000
1	422.03603820	4.052335E-012	1.885233E-011	1	0.000000E+000
1	422.03609834	1.885233E-011	4.052335E-012	0	0.000000E+000
1	422.03612230	4.052335E-012	1.885233E-011	1	0.000000E+000
1	422.03797986	1.885233E-011	4.052335E-012	0	0.000000E+000
1	422.03800735	4.052335E-012	1.885233E-011	1	0.000000E+000
1	422.03806330	1.885233E-011	4.052335E-012	0	0.000000E+000
1	422.03808486	4.052335E-012	1.885233E-011	1	0.000000E+000
1	422.03841368	1.885233E-011	4.052335E-012	0	0.000000E+000
1	422.03935581	4.052335E-012	1.885233E-011	1	0.000000E+000
1	422.03955364	1.885233E-011	4.052335E-012	0	0.000000E+000
1	422.03956051	4.052335E-012	1.885233E-011	1	0.000000E+000
1	422.03982303	1.885233E-011	4.052335E-012	0	0.000000E+000
1	422.04047447	4.052335E-012	1.885233E-011	1	0.000000E+000
1	422.04092512	1.885233E-011	4.052335E-012	0	0.000000E+000
1	422.04097140	4.052335E-012	1.885233E-011	1	0.000000E+000
1	422.04176058	1.885233E-011	4.052335E-012	0	0.000000E+000
1	422.04225215	4.052335E-012	1.885233E-011	1	0.000000E+000
1	422.04251489	1.885233E-011	4.052335E-012	0	0.000000E+000
1	422.04274232	4.052335E-012	1.885233E-011	1	0.000000E+000
1	422.04292533	1.885233E-011	4.052335E-012	0	0.000000E+000
1	422.04310716	4.052335E-012	1.885233E-011	1	0.000000E+000
1	422.04315492	1.885233E-011	4.052335E-012	0	0.000000E+000
1	422.04316206	4.052335E-012	1.885233E-011	1	0.000000E+000
1	422.04406042	1.885233E-011	4.052335E-012	0	0.000000E+000
1	422.04411518	4.052335E-012	1.885233E-011	1	0.000000E+000
1	422.04445448	1.885233E-011	4.052335E-012	0	0.000000E+000
1	422.04450201	4.052335E-012	1.885233E-011	1	0.000000E+000
1	422.04466892	1.885233E-011	4.052335E-012	0	0.000000E+000
1	422.04469706	4.052335E-012	1.885233E-011	1	0.000000E+000
1	422.04497640	1.885233E-011	4.052335E-012	0	0.000000E+000
1	422.04501596	4.052335E-012	1.885233E-011	1	0.000000E+000
1	422.04543103	1.885233E-011	4.052335E-012	0	0.000000E+000
1	422.04581011	4.052335E-012	1.885233E-011	1	0.000000E+000
1	422.04594716	1.885233E-011	4.052335E-012	0	0.000000E+000
1	422.04598487	4.052335E-012	1.885233E-011	1	0.000000E+000
1	422.04626079	1.885233E-011	4.052335E-012	0	0.000000E+000
1	422.04645363	4.052335E-012	1.885233E-011	1	0.000000E+000
1	422.04784646	1.885233E-011	4.052335E-012	0	0.000000E+000
1	422.04791643	4.052335E-012	1.885233E-011	1	0.000000E+000
1	422.04795723	1.885233E-011	4.052335E-012	0	0.000000E+000
1	422.04800516	4.052335E-012	1.885233E-011	1	0.000000E+000
1	422.04841767	1.885233E-011	4.052335E-012	0	0.000000E+000
1	422.04851639	4.052335E-012	1.885233E-011	1	0.000000E+000
1	422.04853154	1.885233E-011	4.052335E-012	0	0.000000E+000
1	422.04855367	4.052335E-012	1.885233E-011	1	0.000000E+000
1	422.04877962	1.885233E-011	4.052335E-012	0	0.000000E+000
1	422.04880251	4.052335E-012	1.885233E-011	1	0.000000E+000
1	422.05010067	1.885233E-011	4.052335E-012	0	0.000000E+000
1	422.05010816	4.052335E-012	1.885233E-011	1	0.000000E+000
1	422.05028435	1.885233E-011	4.052335E-012	0	0.000000E+000
1	422.05057896	4.052335E-012	1.885233E-011	1	0.000000E+000
1	422.05103827	1.885233E-011	4.052335E-012	0	0.000000E+000
1	422.05107800	4.052335E-012	1.885233E-011	1	0.000000E+000
1	422.05137190	1.885233E-011	4.052335E-012	0	0.000000E+000
1	422.05138868	4.052335E-012	1.885233E-011	1	0.000000E+000
1	422.05140797	1.885233E-011	4.052335E-012	0	0.000000E+000
1	422.05204602	4.052335E-012	1.885233E-011	1	0.000000E+000
1	422.05265565	1.885233E-011	4.052335E-012	0	0.000000E+000
1	422.05290971	4.052335E-012	1.885233E-011	1	0.000000E+000
1	422.05312824	1.885233E-011	4.052335E-012	0	0.000000E+000
1	422.05326978	4.052335E-012	1.885233E-011	1	0.000000E+000
1	422.05377937	1.885233E-011	4.052335E-012	0	0.000000E+000
1	422.05386359	4.052335E-012	1.885233E-011	1	0.000000E+000
1	422.05398007	1.885233E-011	4.052335E-012	0	0.000000E+000
1	422.05400627	4.052335E-012	1.885233E-011	1	0.000000E+000
1	422.05491717	1.885233E-011	4.052335E-012	0	0.000000E+000
1	422.05492233	4.052335E-012	1.885233E-011	1	0.000000E+000
1	422.05539237	1.885233E-011	4.052335E-012	0	0.000000E+000
1	422.05542407	4.052335E-012	1.885233E-011	1	0.000000E+000
1	422.05614761	1.885233E-011	4.052335E-012	0	0.000000E+000
1	422.05617477	4.052335E-012	1.885233E-011	1	0.000000E+000
1	422.05621157	1.885233E-011	4.052335E-012	0	0.000000E+000
1	422.05624763	4.052335E-012	1.885233E-011	1	0.000000E+000
1	422.05647764	1.885233E-011	4.052335E-012	0	0.000000E+000
1	422.05652731	4.052335E-012	1.885233E-011	1	0.000000E+000
1	422.05657954	1.885233E-011	4.052335E-012	0	0.000000E+000
1	422.05660801	4.052335E-012	1.885233E-011	1	0.000000E+000
1	422.05723112	1.885233E-011	4.052335E-012	0	0.000000E+000
1	422.05727274	4.052335E-012	1.885233E-011	1	0.000000E+000
1	422.05741168	1.885233E-011	4.052335E-012	0	0.000000E+000
1	422.05756120	4.052335E-012	1.885233E-011	1	0.000000E+000
1	422.05767468	1.885233E-011	4.052335E-012	0	0.000000E+000
1	422.05768964	4.052335E-012	1.885233E-011	1	0.000000E+000
1	422.05814905	1.885233E-011	4.052335E-012	0	0.000000E+000
1	422.05819040	4.052335E-012	1.885233E-011	1	0.000000E+000
1	422.05834760	1.885233E-011	4.052335E-012	0	0.000000E+000
1	422.05838320	4.052335E-012	1.885233E-011	1	0.000000E+000
1	422.05847765	1.885233E-011	4.052335E-012	0	0.000000E+000
1	422.05850627	4.052335E-012	1.885233E-011	1	0.000000E+000
1	422.06010035	1.885233E-011	4.052335E-012	0	0.000000E+000
1	422.06014743	4.052335E-012	1.885233E-011	1	0.000000E+000
1	422.06038725	1.885233E-011	4.052335E-012	0	0.000000E+000
1	422.06039671	4.052335E-012	1.885233E-011	1	0.000000E+000
1	422.06146529	1.885233E-011	4.052335E-012	0	0.000000E+000
1	422.06153617	4.052335E-012	1.885233E-011	1	0.000000E+000
1	422.06233753	1.885233E-011	4.052335E-012	0	0.000000E+000
1	422.06237719	4.052335E-012	1.885233E-011	1	0.000000E+000
1	422.06261056	1.885233E-011	4.052335E-012	0	0.000000E+000
1	422.06262954	4.052335E-012	1.885233E-011	1	0.000000E+000
1	422.06337588	1.885233E-011	4.052335E-012	0	0.000000E+000
1	422.06338813	4.052335E-012	1.885233E-011	1	0.000000E+000
1	422.06385903	1.885233E-011	4.052335E-012	0	0.000000E+000
1	422.06390847	4.052335E-012	1.885233E-011	1	0.000000E+000
1	422.06508119	1.885233E-011	4.052335E-012	0	0.000000E+000
1	422.06510627	4.052335E-012	1.885233E-011	1	0.000000E+000
1	422.06516013	1.885233E-011	4.052335E-012	0	0.000000E+000
1	422.06518190	4.052335E-012	1.885233E-011	1	0.000000E+000
1	422.06551178	1.885233E-011	4.052335E-012	0	0.000000E+000
1	422.06553038	4.052335E-012	1.885233E-011	1	0.000000E+000
1	422.06571551	1.885233E-011	4.052335E-012	0	0.000000E+000
1	422.06605737	4.052335E-012	1.885233E-011	1	0.000000E+000
1	422.06627672	1.885233E-011	4.052335E-012	0	0.000000E+000
1	422.06629495	4.052335E-012	1.885233E-011	1	0.000000E+000
1	422.06693632	1.885233E-011	4.052335E-012	0	0.000000E+000
1	422.06697994	4.052335E-012	1.885233E-011	1	0.000000E+000
1	422.06742598	1.885233E-011	4.052335E-012	0	0.000000E+000
1	422.06745882	4.052335E-012	1.885233E-011	1	0.000000E+000
1	422.06793612	1.885233E-011	4.052335E-012	0	0.000000E+000
1	422.06797138	4.052335E-012	1.885233E-011	1	0.000000E+000
1	422.06811591	1.885233E-011	4.052335E-012	0	0.000000E+000
1	422.06813378	4.052335E-012	1.885233E-011	1	0.000000E+000
1	422.06884968	1.885233E-011	4.052335E-012	0	0.000000E+000
1	422.06886553	4.052335E-012	1.885233E-011	1	0.000000E+000
1	422.07015665	1.885233E-011	4.052335E-012	0	0.000000E+000
1	422.07050898	4.052335E-012	1.885233E-011	1	0.000000E+000
1	422.07132214	1.885233E-011	4.052335E-012	0	0.000000E+000
1	422.07135572	4.052335E-012	1.885233E-011	1	0.000000E+000
1	422.07155845	1.885233E-011	4.052335E-012	0	0.000000E+000
1	422.07156333	4.052335E-012	1.885233E-011	1	0.000000E+000
1	422.07336342	1.885233E-011	4.052335E-012	0	0.000000E+000
1	422.07339282	4.052335E-012	1.885233E-011	1	0.000000E+000
1	422.07369289	1.885233E-011	4.052335E-012	0	0.000000E+000
1	422.07370672	4.052335E-012	1.885233E-011	1	0.000000E+000
1	422.07389526	1.885233E-011	4.052335E-012	0	0.000000E+000
1	422.07392290	4.052335E-012	1.885233E-011	1	0.000000E+000
1	422.07397059	1.885233E-011	4.052335E-012	0	0.000000E+000
1	422.07397815	4.052335E-012	1.885233E-011	1	0.000000E+000
1	422.07443780	1.885233E-011	4.052335E-012	0	0.000000E+000
1	422.07445003	4.052335E-012	1.885233E-011	1	0.000000E+000
1	422.07469658	1.885233E-011	4.052335E-012	0	0.000000E+000
1	422.07470603	4.052335E-012	1.885233E-011	1	0.000000E+000
1	422.07486930	1.885233E-011	4.052335E-012	0	0.000000E+000
1	422.07489250	4.052335E-012	1.885233E-011	1	0.000000E+000
1	422.07492007	1.885233E-011	4.052335E-012	0	0.000000E+000
1	422.07494445	4.052335E-012	1.885233E-011	1	0.000000E+000
1	422.07557154	1.885233E-011	4.052335E-012	0	0.000000E+000
1	422.07557921	4.052335E-012	1.885233E-011	1	0.000000E+000
1	422.07573517	1.885233E-011	4.052335E-012	0	0.000000E+000
1	422.07577329	4.052335E-012	1.885233E-011	1	0.000000E+000
1	422.07598416	1.885233E-011	4.052335E-012	0	0.000000E+000
1	422.07600403	4.052335E-012	1.885233E-011	1	0.000000E+000
1	422.07609325	1.885233E-011	4.052335E-012	0	0.000000E+000
1	422.07610911	4.052335E-012	1.885233E-011	1	0.000000E+000
1	422.07692699	1.885233E-011	4.052335E-012	0	0.000000E+000
1	422.07697002	4.052335E-012	1.885233E-011	1	0.000000E+000
1	422.07759151	1.885233E-011	4.052335E-012	0	0.000000E+000
1	422.07762379	4.052335E-012	1.885233E-011	1	0.000000E+000
1	422.07776753	1.885233E-011	4.052335E-012	0	0.000000E+000
1	422.07779834	4.052335E-012	1.885233E-011	1	0.000000E+000
1	422.07820682	1.885233E-011	4.052335E-012	0	0.000000E+000
1	422.07834253	4.052335E-012	1.885233E-011	1	0.000000E+000
1	422.07863045	1.885233E-011	4.052335E-012	0	0.000000E+000
1	422.07866764	4.052335E-012	1.885233E-011	1	0.000000E+000
1	422.07900395	1.885233E-011	4.052335E-012	0	0.000000E+000
1	422.07902281	4.052335E-012	1.885233E-011	1	0.000000E+000
1	422.08000685	1.885233E-011	4.052335E-012	0	0.000000E+000
1	422.08049396	4.052335E-012	1.885233E-011	1	0.000000E+000
1	422.08137704	1.885233E-011	4.052335E-012	0	0.000000E+000
1	422.08146301	4.052335E-012	1.885233E-011	1	0.000000E+000
1	422.08173041	1.885233E-011	4.052335E-012	0	0.000000E+000
1	422.08175255	4.052335E-012	1.885233E-011	1	0.000000E+000
1	422.08225020	1.885233E-011	4.052335E-012	0	0.000000E+000
1	422.08226121	4.052335E-012	1.885233E-011	1	0.000000E+000
1	422.08233796	1.885233E-011	4.052335E-012	0	0.000000E+000
1	422.08234097	4.052335E-012	1.885233E-011	1	0.000000E+000
1	422.08249949	1.885233E-011	4.052335E-012	0	0.000000E+000
1	422.08252325	4.052335E-012	1.885233E-011	1	0.000000E+000
1	422.08268777	1.885233E-011	4.052335E-012	0	0.000000E+000
1	422.08271594	4.052335E-012	1.885233E-011	1	0.000000E+000
1	422.08291544	1.885233E-011	4.052335E-012	0	0.000000E+000
1	422.08294126	4.052335E-012	1.885233E-011	1	0.000000E+000
1	422.08299071	1.885233E-011	4.052335E-012	0	0.000000E+000
1	422.08324505	4.052335E-012	1.885233E-011	1	0.000000E+000
1	422.08350286	1.885233E-011	4.052335E-012	0	0.000000E+000
1	422.08387391	4.052335E-012	1.885233E-011	1	0.000000E+000
1	422.08408131	1.885233E-011	4.052335E-012	0	0.000000E+000
1	422.08412531	4.052335E-012	1.885233E-011	1	0.000000E+000
1	422.08480776	1.885233E-011	4.052335E-012	0	0.000000E+000
1	422.08485951	4.052335E-012	1.885233E-011	1	0.000000E+000
1	422.08586161	1.885233E-011	4.052335E-012	0	0.000000E+000
1	422.08588548	4.052335E-012	1.885233E-011	1	0.000000E+000
1	422.08680304	1.885233E-011	4.052335E-012	0	0.000000E+000
1	422.08684994	4.052335E-012	1.885233E-011	1	0.000000E+000
1	422.08698684	1.885233E-011	4.052335E-012	0	0.000000E+000
1	422.08698893	4.052335E-012	1.885233E-011	1	0.000000E+000
1	422.08787061	1.885233E-011	4.052335E-012	0	0.000000E+000
1	422.08789333	4.052335E-012	1.885233E-011	1	0.000000E+000
1	422.08806052	1.885233E-011	4.052335E-012	0	0.000000E+000
1	422.08854922	4.052335E-012	1.885233E-011	1	0.000000E+000
1	422.08979812	1.885233E-011	4.052335E-012	0	0.000000E+000
1	422.08981483	4.052335E-012	1.885233E-011	1	0.000000E+000
1	422.09006571	1.885233E-011	4.052335E-012	0	0.000000E+000
1	422.09104440	4.052335E-012	1.885233E-011	1	0.000000E+000
1	422.09111415	1.885233E-011	4.052335E-012	0	0.000000E+000
1	422.09179763	4.052335E-012	1.885233E-011	1	0.000000E+000
1	422.09231934	1.885233E-011	4.052335E-012	0	0.000000E+000
1	422.09283066	4.052335E-012	1.885233E-011	1	0.000000E+000
1	422.09359183	1.885233E-011	4.052335E-012	0	0.000000E+000
1	422.09362356	4.052335E-012	1.885233E-011	1	0.000000E+000
1	422.09402459	1.885233E-011	4.052335E-012	0	0.000000E+000
1	422.09403683	4.052335E-012	1.885233E-011	1	0.000000E+000
1	422.09463617	1.885233E-011	4.052335E-012	0	0.000000E+000
1	422.09499114	4.052335E-012	1.885233E-011	1	0.000000E+000
1	422.09517078	1.885233E-011	4.052335E-012	0	0.000000E+000
1	422.09557121	4.052335E-012	1.885233E-011	1	0.000000E+000
1	422.09572836	1.885233E-011	4.052335E-012	0	0.000000E+000
1	422.09575674	4.052335E-012	1.885233E-011	1	0.000000E+000
1	422.09612112	1.885233E-011	4.052335E-012	0	0.000000E+000
1	422.09633158	4.052335E-012	1.885233E-011	1	0.000000E+000
1	422.09688277	1.885233E-011	4.052335E-012	0	0.000000E+000
1	422.09689412	4.052335E-012	1.885233E-011	1	0.000000E+000
1	422.09733967	1.885233E-011	4.052335E-012	0	0.000000E+000
1	422.09750513	4.052335E-012	1.885233E-011	1	0.000000E+000
1	422.09762360	1.885233E-011	4.052335E-012	0	0.000000E+000
1	422.09766261	4.052335E-012	1.885233E-011	1	0.000000E+000
1	422.09771990	1.885233E-011	4.052335E-012	0	0.000000E+000
1	422.09775698	4.052335E-012	1.885233E-011	1	0.000000E+000
1	422.09840797	1.885233E-011	4.052335E-012	0	0.000000E+000
1	422.09841134	4.052335E-012	1.885233E-011	1	0.000000E+000
1	422.09884329	1.885233E-011	4.052335E-012	0	0.000000E+000
1	422.09906614	4.052335E-012	1.885233E-011	1	0.000000E+000
1	422.09945588	1.885233E-011	4.052335E-012	0	0.000000E+000
1	422.09947950	4.052335E-012	1.885233E-011	1	0.000000E+000
1	422.09973517	1.885233E-011	4.052335E-012	0	0.000000E+000
1	422.09976979	4.052335E-012	1.885233E-011	1	0.000000E+000
1	422.09982137	1.885233E-011	4.052335E-012	0	0.000000E+000
1	422.10029771	4.052335E-012	1.885233E-011	1	0.000000E+000
1	422.10056719	1.885233E-011	4.052335E-012	0	0.000000E+000
1	422.10058611	4.052335E-012	1.885233E-011	1	0.000000E+000
1	422.10099426	1.885233E-011	4.052335E-012	0	0.000000E+000
1	422.10103831	4.052335E-012	1.885233E-011	1	0.000000E+000
1	422.10163492	1.885233E-011	4.052335E-012	0	0.000000E+000
1	422.10165031	4.052335E-012	1.885233E-011	1	0.000000E+000
1	422.10195876	1.885233E-011	4.052335E-012	0	0.000000E+000
1	422.10197571	4.052335E-012	1.885233E-011	1	0.000000E+000
1	422.10209457	1.885233E-011	4.052335E-012	0	0.000000E+000
1	422.10212720	4.052335E-012	1.885233E-011	1	0.000000E+000
1	422.10314219	1.885233E-011	4.052335E-012	0	0.000000E+000
1	422.10350975	4.052335E-012	1.885233E-011	1	0.000000E+000
1	422.10354837	1.885233E-011	4.052335E-012	0	0.000000E+000
1	422.10358210	4.052335E-012	1.885233E-011	1	0.000000E+000
1	422.10366390	1.885233E-011	4.052335E-012	0	0.000000E+000
1	422.10370281	4.052335E-012	1.885233E-011	1	0.000000E+000
1	422.10397175	1.885233E-011	4.052335E-012	0	0.000000E+000
1	422.10399558	4.052335E-012	1.885233E-011	1	0.000000E+000
1	422.10473198	1.885233E-011	4.052335E-012	0	0.000000E+000
1	422.10499517	4.052335E-012	1.885233E-011	1	0.000000E+000
1	422.10559049	1.885233E-011	4.052335E-012	0	0.000000E+000
1	422.10563296	4.052335E-012	1.885233E-011	1	0.000000E+000
1	422.10631877	1.885233E-011	4.052335E-012	0	0.000000E+000
1	422.10671082	4.052335E-012	1.885233E-011	1	0.000000E+000
1	422.10675140	1.885233E-011	4.052335E-012	0	0.000000E+000
1	422.10675982	4.052335E-012	1.885233E-011	1	0.000000E+000
1	422.10749102	1.885233E-011	4.052335E-012	0	0.000000E+000
1	422.10750029	4.052335E-012	1.885233E-011	1	0.000000E+000
1	422.10754773	1.885233E-011	4.052335E-012	0	0.000000E+000
1	422.10781190	4.052335E-012	1.885233E-011	1	0.000000E+000
1	422.10874130	1.885233E-011	4.052335E-012	0	0.000000E+000
1	422.10876779	4.052335E-012	1.885233E-011	1	0.000000E+000
1	422.10977472	1.885233E-011	4.052335E-012	0	0.000000E+000
1	422.10979924	4.052335E-012	1.885233E-011	1	0.000000E+000
1	422.10988669	1.885233E-011	4.052335E-012	0	0.000000E+000
1	422.10990097	4.052335E-012	1.885233E-011	1	0.000000E+000
1	422.11047422	1.885233E-011	4.052335E-012	0	0.000000E+000
1	422.11049776	4.052335E-012	1.885233E-011	1	0.000000E+000
1	422.11052198	1.885233E-011	4.052335E-012	0	0.000000E+000
1	422.11054992	4.052335E-012	1.885233E-011	1	0.000000E+000
1	422.11097287	1.885233E-011	4.052335E-012	0	0.000000E+000
1	422.11099238	4.052335E-012	1.885233E-011	1	0.000000E+000
1	422.11192353	1.885233E-011	4.052335E-012	0	0.000000E+000
1	422.11194981	4.052335E-012	1.885233E-011	1	0.000000E+000
1	422.11229108	1.885233E-011	4.052335E-012	0	0.000000E+000
1	422.11267276	4.052335E-012	1.885233E-011	1	0.000000E+000
1	422.11296978	1.885233E-011	4.052335E-012	0	0.000000E+000
1	422.11298608	4.052335E-012	1.885233E-011	1	0.000000E+000
1	422.11305954	1.885233E-011	4.052335E-012	0	0.000000E+000
1	422.11308399	4.052335E-012	1.885233E-011	1	0.000000E+000
1	422.11373802	1.885233E-011	4.052335E-012	0	0.000000E+000
1	422.11379757	4.052335E-012	1.885233E-011	1	0.000000E+000
1	422.11397608	1.885233E-011	4.052335E-012	0	0.000000E+000
1	422.11432021	4.052335E-012	1.885233E-011	1	0.000000E+000
1	422.11434346	1.885233E-011	4.052335E-012	0	0.000000E+000
1	422.11443218	4.052335E-012	1.885233E-011	1	0.000000E+000
1	422.11450912	1.885233E-011	4.052335E-012	0	0.000000E+000
1	422.11453588	4.052335E-012	1.885233E-011	1	0.000000E+000
1	422.11569651	1.885233E-011	4.052335E-012	0	0.000000E+000
1	422.11575987	4.052335E-012	1.885233E-011	1	0.000000E+000
1	422.11690725	1.885233E-011	4.052335E-012	0	0.000000E+000
1	422.11691951	4.052335E-012	1.885233E-011	1	0.000000E+000
1	422.11768371	1.885233E-011	4.052335E-012	0	0.000000E+000
1	422.11771489	4.052335E-012	1.885233E-011	1	0.000000E+000
1	422.11802373	1.885233E-011	4.052335E-012	0	0.000000E+000
1	422.11805823	4.052335E-012	1.885233E-011	1	0.000000E+000
1	422.11820646	1.885233E-011	4.052335E-012	0	0.000000E+000
1	422.11822079	4.052335E-012	1.885233E-011	1	0.000000E+000
1	422.11872105	1.885233E-011	4.052335E-012	0	0.000000E+000
1	422.11889671	4.052335E-012	1.885233E-011	1	0.000000E+000
1	422.11905659	1.885233E-011	4.052335E-012	0	0.000000E+000
1	422.11921156	4.052335E-012	1.885233E-011	1	0.000000E+000
1	422.11933597	1.885233E-011	4.052335E-012	0	0.000000E+000
1	422.11935512	4.052335E-012	1.885233E-011	1	0.000000E+000
1	422.11944871	1.885233E-011	4.052335E-012	0	0.000000E+000
1	422.11946403	4.052335E-012	1.885233E-011	1	0.000000E+000
1	422.11997092	1.885233E-011	4.052335E-012	0	0.000000E+000
1	422.11998682	4.052335E-012	1.885233E-011	1	0.000000E+000
1	422.12065801	1.885233E-011	4.052335E-012	0	0.000000E+000
1	422.12068799	4.052335E-012	1.885233E-011	1	0.000000E+000
1	422.12103106	1.885233E-011	4.052335E-012	0	0.000000E+000
1	422.12105404	4.052335E-012	1.885233E-011	1	0.000000E+000
1	422.12112426	1.885233E-011	4.052335E-012	0	0.000000E+000
1	422.12123173	4.052335E-012	1.885233E-011	1	0.000000E+000
1	422.12133991	1.885233E-011	4.052335E-012	0	0.000000E+000
1	422.12138812	4.052335E-012	1.885233E-011	1	0.000000E+000
1	422.12191284	1.885233E-011	4.052335E-012	0	0.000000E+000
1	422.12208843	4.052335E-012	1.885233E-011	1	0.000000E+000
1	422.12225791	1.885233E-011	4.052335E-012	0	0.000000E+000
1	422.12228132	4.052335E-012	1.885233E-011	1	0.000000E+000
1	422.12278047	1.885233E-011	4.052335E-012	0	0.000000E+000
1	422.12281312	4.052335E-012	1.885233E-011	1	0.000000E+000
1	422.12347943	1.885233E-011	4.052335E-012	0	0.000000E+000
1	422.12350936	4.052335E-012	1.885233E-011	1	0.000000E+000
1	422.12352439	1.885233E-011	4.052335E-012	0	0.000000E+000
1	422.12355849	4.052335E-012	1.885233E-011	1	0.000000E+000
1	422.12373117	1.885233E-011	4.052335E-012	0	0.000000E+000
1	422.12374496	4.052335E-012	1.885233E-011	1	0.000000E+000
1	422.12405490	1.885233E-011	4.052335E-012	0	0.000000E+000
1	422.12421810	4.052335E-012	1.885233E-011	1	0.000000E+000
1	422.12425374	1.885233E-011	4.052335E-012	0	0.000000E+000
1	422.12434246	4.052335E-012	1.885233E-011	1	0.000000E+000
1	422.12489389	1.885233E-011	4.052335E-012	0	0.000000E+000
1	422.12539744	4.052335E-012	1.885233E-011	1	0.000000E+000
1	422.12597618	1.885233E-011	4.052335E-012	0	0.000000E+000
1	422.12617809	4.052335E-012	1.885233E-011	1	0.000000E+000
1	422.12660770	1.885233E-011	4.052335E-012	0	0.000000E+000
1	422.12663286	4.052335E-012	1.885233E-011	1	0.000000E+000
1	422.12669649	1.885233E-011	4.052335E-012	0	0.000000E+000
1	422.12672556	4.052335E-012	1.885233E-011	1	0.000000E+000
1	422.12740327	1.885233E-011	4.052335E-012	0	0.000000E+000
1	422.12740671	4.052335E-012	1.885233E-011	1	0.000000E+000
1	422.12752275	1.885233E-011	4.052335E-012	0	0.000000E+000
1	422.12789161	4.052335E-012	1.885233E-011	1	0.000000E+000
1	422.12810074	1.885233E-011	4.052335E-012	0	0.000000E+000
1	422.12811139	4.052335E-012	1.885233E-011	1	0.000000E+000
1	422.12850579	1.885233E-011	4.052335E-012	0	0.000000E+000
1	422.12935613	4.052335E-012	1.885233E-011	1	0.000000E+000
1	422.12959698	1.885233E-011	4.052335E-012	0	0.000000E+000
1	422.13027084	4.052335E-012	1.885233E-011	1	0.000000E+000
1	422.13041552	1.885233E-011	4.052335E-012	0	0.000000E+000
1	422.13066346	4.052335E-012	1.885233E-011	1	0.000000E+000
1	422.13121322	1.885233E-011	4.052335E-012	0	0.000000E+000
1	422.13123639	4.052335E-012	1.885233E-011	1	0.000000E+000
1	422.13128779	1.885233E-011	4.052335E-012	0	0.000000E+000
1	422.13132365	4.052335E-012	1.885233E-011	1	0.000000E+000
1	422.13138697	1.885233E-011	4.052335E-012	0	0.000000E+000
1	422.13140071	4.052335E-012	1.885233E-011	1	0.000000E+000
1	422.13184306	1.885233E-011	4.052335E-012	0	0.000000E+000
1	422.13187714	4.052335E-012	1.885233E-011	1	0.000000E+000
1	422.13233824	1.885233E-011	4.052335E-012	0	0.000000E+000
1	422.13251932	4.052335E-012	1.885233E-011	1	0.000000E+000
1	422.13254997	1.885233E-011	4.052335E-012	0	0.000000E+000
1	422.13257388	4.052335E-012	1.885233E-011	1	0.000000E+000
1	422.13378732	1.885233E-011	4.052335E-012	0	0.000000E+000
1	422.13380154	4.052335E-012	1.885233E-011	1	0.000000E+000
1	422.13409096	1.885233E-011	4.052335E-012	0	0.000000E+000
1	422.13412101	4.052335E-012	1.885233E-011	1	0.000000E+000
1	422.13416316	1.885233E-011	4.052335E-012	0	0.000000E+000
1	422.13423000	4.052335E-012	1.885233E-011	1	0.000000E+000
1	422.13434952	1.885233E-011	4.052335E-012	0	0.000000E+000
1	422.13437058	4.052335E-012	1.885233E-011	1	0.000000E+000
1	422.13440625	1.885233E-011	4.052335E-012	0	0.000000E+000
1	422.13442491	4.052335E-012	1.885233E-011	1	0.000000E+000
1	422.13467142	1.885233E-011	4.052335E-012	0	0.000000E+000
1	422.13469764	4.052335E-012	1.885233E-011	1	0.000000E+000
1	422.13478508	1.885233E-011	4.052335E-012	0	0.000000E+000
1	422.13480290	4.052335E-012	1.885233E-011	1	0.000000E+000
1	422.13490971	1.885233E-011	4.052335E-012	0	0.000000E+000
1	422.13523460	4.052335E-012	1.885233E-011	1	0.000000E+000
1	422.13534894	1.885233E-011	4.052335E-012	0	0.000000E+000
1	422.13554066	4.052335E-012	1.885233E-011	1	0.000000E+000
1	422.13582543	1.885233E-011	4.052335E-012	0	0.000000E+000
1	422.13646838	4.052335E-012	1.885233E-011	1	0.000000E+000
1	422.13798892	1.885233E-011	4.052335E-012	0	0.000000E+000
1	422.13800326	4.052335E-012	1.885233E-011	1	0.000000E+000
1	422.13852358	1.885233E-011	4.052335E-012	0	0.000000E+000
1	422.13858541	4.052335E-012	1.885233E-011	1	0.000000E+000
1	422.13952245	1.885233E-011	4.052335E-012	0	0.000000E+000
1	422.13954084	4.052335E-012	1.885233E-011	1	0.000000E+000
1	422.13979950	1.885233E-011	4.052335E-012	0	0.000000E+000
1	422.13980326	4.052335E-012	1.885233E-011	1	0.000000E+000
1	422.14027322	1.885233E-011	4.052335E-012	0	0.000000E+000
1	422.14028483	4.052335E-012	1.885233E-011	1	0.000000E+000
1	422.14034312	1.885233E-011	4.052335E-012	0	0.000000E+000
1	422.14067491	4.052335E-012	1.885233E-011	1	0.000000E+000
1	422.14073186	1.885233E-011	4.052335E-012	0	0.000000E+000
1	422.14076172	4.052335E-012	1.885233E-011	1	0.000000E+000
1	422.14079714	1.885233E-011	4.052335E-012	0	0.000000E+000
1	422.14081683	4.052335E-012	1.885233E-011	1	0.000000E+000
1	422.14094710	1.885233E-011	4.052335E-012	0	0.000000E+000
1	422.14095139	4.052335E-012	1.885233E-011	1	0.000000E+000
1	422.14117911	1.885233E-011	4.052335E-012	0	0.000000E+000
1	422.14121272	4.052335E-012	1.885233E-011	1	0.000000E+000
1	422.14170864	1.885233E-011	4.052335E-012	0	0.000000E+000
1	422.14184464	4.052335E-012	1.885233E-011	1	0.000000E+000
1	422.14208083	1.885233E-011	4.052335E-012	0	0.000000E+000
1	422.14209515	4.052335E-012	1.885233E-011	1	0.000000E+000
1	422.14330445	1.885233E-011	4.052335E-012	0	0.000000E+000
1	422.14346772	4.052335E-012	1.885233E-011	1	0.000000E+000
1	422.14368768	1.885233E-011	4.052335E-012	0	0.000000E+000
1	422.14370976	4.052335E-012	1.885233E-011	1	0.000000E+000
1	422.14421919	1.885233E-011	4.052335E-012	0	0.000000E+000
1	422.14426349	4.052335E-012	1.885233E-011	1	0.000000E+000
1	422.14448186	1.885233E-011	4.052335E-012	0	0.000000E+000
1	422.14452440	4.052335E-012	1.885233E-011	1	0.000000E+000
1	422.14497808	1.885233E-011	4.052335E-012	0	0.000000E+000
1	422.14500261	4.052335E-012	1.885233E-011	1	0.000000E+000
1	422.14514672	1.885233E-011	4.052335E-012	0	0.000000E+000
1	422.14516167	4.052335E-012	1.885233E-011	1	0.000000E+000
1	422.14529211	1.885233E-011	4.052335E-012	0	0.000000E+000
1	422.14539032	4.052335E-012	1.885233E-011	1	0.000000E+000
1	422.14551049	1.885233E-011	4.052335E-012	0	0.000000E+000
1	422.14556724	4.052335E-012	1.885233E-011	1	0.000000E+000
1	422.14583946	1.885233E-011	4.052335E-012	0	0.000000E+000
1	422.14585726	4.052335E-012	1.885233E-011	1	0.000000E+000
1	422.14609641	1.885233E-011	4.052335E-012	0	0.000000E+000
1	422.14611734	4.052335E-012	1.885233E-011	1	0.000000E+000
1	422.14679518	1.885233E-011	4.052335E-012	0	0.000000E+000
1	422.14698705	4.052335E-012	1.885233E-011	1	0.000000E+000
1	422.14750879	1.885233E-011	4.052335E-012	0	0.000000E+000
1	422.14752775	4.052335E-012	1.885233E-011	1	0.000000E+000
1	422.14823030	1.885233E-011	4.052335E-012	0	0.000000E+000
1	422.15025502	4.052335E-012	1.885233E-011	1	0.000000E+000
1	422.15043398	1.885233E-011	4.052335E-012	0	0.000000E+000
1	422.15044478	4.052335E-012	1.885233E-011	1	0.000000E+000
1	422.15105859	1.885233E-011	4.052335E-012	0	0.000000E+000
1	422.15106458	4.052335E-012	1.885233E-011	1	0.000000E+000
1	422.15183523	1.885233E-011	4.052335E-012	0	0.000000E+000
1	422.15184658	4.052335E-012	1.885233E-011	1	0.000000E+000
1	422.15237284	1.885233E-011	4.052335E-012	0	0.000000E+000
1	422.15238151	4.052335E-012	1.885233E-011	1	0.000000E+000
1	422.15260765	1.885233E-011	4.052335E-012	0	0.000000E+000
1	422.15336560	4.052335E-012	1.885233E-011	1	0.000000E+000
1	422.15339106	1.885233E-011	4.052335E-012	0	0.000000E+000
1	422.15344997	4.052335E-012	1.885233E-011	1	0.000000E+000
1	422.15348680	1.885233E-011	4.052335E-012	0	0.000000E+000
1	422.15350091	4.052335E-012	1.885233E-011	1	0.000000E+000
1	422.15359508	1.885233E-011	4.052335E-012	0	0.000000E+000
1	422.15360654	4.052335E-012	1.885233E-011	1	0.000000E+000
1	422.15397077	1.885233E-011	4.052335E-012	0	0.000000E+000
1	422.15404418	4.052335E-012	1.885233E-011	1	0.000000E+000
1	422.15432690	1.885233E-011	4.052335E-012	0	0.000000E+000
1	422.15434598	4.052335E-012	1.885233E-011	1	0.000000E+000
1	422.15437132	1.885233E-011	4.052335E-012	0	0.000000E+000
1	422.15438297	4.052335E-012	1.885233E-011	1	0.000000E+000
1	422.15457524	1.885233E-011	4.052335E-012	0	0.000000E+000
1	422.15460584	4.052335E-012	1.885233E-011	1	0.000000E+000
1	422.15479171	1.885233E-011	4.052335E-012	0	0.000000E+000
1	422.15494384	4.052335E-012	1.885233E-011	1	0.000000E+000
1	422.15511395	1.885233E-011	4.052335E-012	0	0.000000E+000
1	422.15511911	4.052335E-012	1.885233E-011	1	0.000000E+000
1	422.15623166	1.885233E-011	4.052335E-012	0	0.000000E+000
1	422.15628233	4.052335E-012	1.885233E-011	1	0.000000E+000
1	422.15637209	1.885233E-011	4.052335E-012	0	0.000000E+000
1	422.15647544	4.052335E-012	1.885233E-011	1	0.000000E+000
1	422.15678712	1.885233E-011	4.052335E-012	0	0.000000E+000
1	422.15682339	4.052335E-012	1.885233E-011	1	0.000000E+000
1	422.15745756	1.885233E-011	4.052335E-012	0	0.000000E+000
1	422.15747998	4.052335E-012	1.885233E-011	1	0.000000E+000
1	422.15758279	1.885233E-011	4.052335E-012	0	0.000000E+000
1	422.15895101	4.052335E-012	1.885233E-011	1	0.000000E+000
1	422.15909205	1.885233E-011	4.052335E-012	0	0.000000E+000
1	422.15913585	4.052335E-012	1.885233E-011	1	0.000000E+000
1	422.15933281	1.885233E-011	4.052335E-012	0	0.000000E+000
1	422.15936468	4.052335E-012	1.885233E-011	1	0.000000E+000
1	422.15952675	1.885233E-011	4.052335E-012	0	0.000000E+000
1	422.15957884	4.052335E-012	1.885233E-011	1	0.000000E+000
1	422.15982033	1.885233E-011	4.052335E-012	0	0.000000E+000
1	422.15995780	4.052335E-012	1.885233E-011	1	0.000000E+000
1	422.16057545	1.885233E-011	4.052335E-012	0	0.000000E+000
1	422.16059557	4.052335E-012	1.885233E-011	1	0.000000E+000
1	422.16118989	1.885233E-011	4.052335E-012	0	0.000000E+000
1	422.16140712	4.052335E-012	1.885233E-011	1	0.000000E+000
1	422.16151517	1.885233E-011	4.052335E-012	0	0.000000E+000
1	422.16170918	4.052335E-012	1.885233E-011	1	0.000000E+000
1	422.16200036	1.885233E-011	4.052335E-012	0	0.000000E+000
1	422.16200841	4.052335E-012	1.885233E-011	1	0.000000E+000
1	422.16244324	1.885233E-011	4.052335E-012	0	0.000000E+000
1	422.16246585	4.052335E-012	1.885233E-011	1	0.000000E+000
1	422.16294903	1.885233E-011	4.052335E-012	0	0.000000E+000
1	422.16297271	4.052335E-012	1.885233E-011	1	0.000000E+000
1	422.16368982	1.885233E-011	4.052335E-012	0	0.000000E+000
1	422.16371860	4.052335E-012	1.885233E-011	1	0.000000E+000
1	422.16379684	1.885233E-011	4.052335E-012	0	0.000000E+000
1	422.16395761	4.052335E-012	1.885233E-011	1	0.000000E+000
1	422.16424186	1.885233E-011	4.052335E-012	0	0.000000E+000
1	422.16425671	4.052335E-012	1.885233E-011	1	0.000000E+000
1	422.16477045	1.885233E-011	4.052335E-012	0	0.000000E+000
1	422.16478018	4.052335E-012	1.885233E-011	1	0.000000E+000
1	422.16489228	1.885233E-011	4.052335E-012	0	0.000000E+000
1	422.16490311	4.052335E-012	1.885233E-011	1	0.000000E+000
1	422.16524995	1.885233E-011	4.052335E-012	0	0.000000E+000
1	422.16526261	4.052335E-012	1.885233E-011	1	0.000000E+000
1	422.16537553	1.885233E-011	4.052335E-012	0	0.000000E+000
1	422.16555258	4.052335E-012	1.885233E-011	1	0.000000E+000
1	422.16557331	1.885233E-011	4.052335E-012	0	0.000000E+000
1	422.16559849	4.052335E-012	1.885233E-011	1	0.000000E+000
1	422.16567262	1.885233E-011	4.052335E-012	0	0.000000E+000
1	422.16591392	4.052335E-012	1.885233E-011	1	0.000000E+000
1	422.16615611	1.885233E-011	4.052335E-012	0	0.000000E+000
1	422.16618363	4.052335E-012	1.885233E-011	1	0.000000E+000
1	422.16634887	1.885233E-011	4.052335E-012	0	0.000000E+000
1	422.16655984	4.052335E-012	1.885233E-011	1	0.000000E+000
1	422.16688732	1.885233E-011	4.052335E-012	0	0.000000E+000
1	422.16690726	4.052335E-012	1.885233E-011	1	0.000000E+000
1	422.16878850	1.885233E-011	4.052335E-012	0	0.000000E+000
1	422.16880603	4.052335E-012	1.885233E-011	1	0.000000E+000
1	422.16900785	1.885233E-011	4.052335E-012	0	0.000000E+000
1	422.16928177	4.052335E-012	1.885233E-011	1	0.000000E+000
1	422.16968073	1.885233E-011	4.052335E-012	0	0.000000E+000
1	422.16986522	4.052335E-012	1.885233E-011	1	0.000000E+000
1	422.17002049	1.885233E-011	4.052335E-012	0	0.000000E+000
1	422.17003153	4.052335E-012	1.885233E-011	1	0.000000E+000
1	422.17010515	1.885233E-011	4.052335E-012	0	0.000000E+000
1	422.17013344	4.052335E-012	1.885233E-011	1	0.000000E+000
1	422.17039316	1.885233E-011	4.052335E-012	0	0.000000E+000
1	422.17062560	4.052335E-012	1.885233E-011	1	0.000000E+000
1	422.17071212	1.885233E-011	4.052335E-012	0	0.000000E+000
1	422.17073425	4.052335E-012	1.885233E-011	1	0.000000E+000
1	422.17082673	1.885233E-011	4.052335E-012	0	0.000000E+000
1	422.17107583	4.052335E-012	1.885233E-011	1	0.000000E+000
1	422.17129713	1.885233E-011	4.052335E-012	0	0.000000E+000
1	422.17132957	4.052335E-012	1.885233E-011	1	0.000000E+000
1	422.17143877	1.885233E-011	4.052335E-012	0	0.000000E+000
1	422.17147863	4.052335E-012	1.885233E-011	1	0.000000E+000
1	422.17183941	1.885233E-011	4.052335E-012	0	0.000000E+000
1	422.17184498	4.052335E-012	1.885233E-011	1	0.000000E+000
1	422.17188111	1.885233E-011	4.052335E-012	0	0.000000E+000
1	422.17202717	4.052335E-012	1.885233E-011	1	0.000000E+000
1	422.17210663	1.885233E-011	4.052335E-012	0	0.000000E+000
1	422.17213073	4.052335E-012	1.885233E-011	1	0.000000E+000
1	422.17259755	1.885233E-011	4.052335E-012	0	0.000000E+000
1	422.17260106	4.052335E-012	1.885233E-011	1	0.000000E+000
1	422.17344562	1.885233E-011	4.052335E-012	0	0.000000E+000
1	422.17538697	4.052335E-012	1.885233E-011	1	0.000000E+000
1	422.17568288	1.885233E-011	4.052335E-012	0	0.000000E+000
1	422.17570401	4.052335E-012	1.885233E-011	1	0.000000E+000
1	422.17581258	1.885233E-011	4.052335E-012	0	0.000000E+000
1	422.17587361	4.052335E-012	1.885233E-011	1	0.000000E+000
1	422.17612471	1.885233E-011	4.052335E-012	0	0.000000E+000
1	422.17616806	4.052335E-012	1.885233E-011	1	0.000000E+000
1	422.17627066	1.885233E-011	4.052335E-012	0	0.000000E+000
1	422.17629030	4.052335E-012	1.885233E-011	1	0.000000E+000
1	422.17655212	1.885233E-011	4.052335E-012	0	0.000000E+000
1	422.17657169	4.052335E-012	1.885233E-011	1	0.000000E+000
1	422.17865523	1.885233E-011	4.052335E-012	0	0.000000E+000
1	422.17868691	4.052335E-012	1.885233E-011	1	0.000000E+000
1	422.17870536	1.885233E-011	4.052335E-012	0	0.000000E+000
1	422.17908316	4.052335E-012	1.885233E-011	1	0.000000E+000
1	422.17912381	1.885233E-011	4.052335E-012	0	0.000000E+000
1	422.17914009	4.052335E-012	1.885233E-011	1	0.000000E+000
1	422.17977381	1.885233E-011	4.052335E-012	0	0.000000E+000
1	422.18004098	4.052335E-012	1.885233E-011	1	0.000000E+000
1	422.18014565	1.885233E-011	4.052335E-012	0	0.000000E+000
1	422.18040663	4.052335E-012	1.885233E-011	1	0.000000E+000
1	422.18052824	1.885233E-011	4.052335E-012	0	0.000000E+000
1	422.18054440	4.052335E-012	1.885233E-011	1	0.000000E+000
1	422.18077770	1.885233E-011	4.052335E-012	0	0.000000E+000
1	422.18081424	4.052335E-012	1.885233E-011	1	0.000000E+000
1	422.18105966	1.885233E-011	4.052335E-012	0	0.000000E+000
1	422.18106822	4.052335E-012	1.885233E-011	1	0.000000E+000
1	422.18113300	1.885233E-011	4.052335E-012	0	0.000000E+000
1	422.18115235	4.052335E-012	1.885233E-011	1	0.000000E+000
1	422.18237726	1.885233E-011	4.052335E-012	0	0.000000E+000
1	422.18240008	4.052335E-012	1.885233E-011	1	0.000000E+000
1	422.18264963	1.885233E-011	4.052335E-012	0	0.000000E+000
1	422.18372835	4.052335E-012	1.885233E-011	1	0.000000E+000
1	422.18467530	1.885233E-011	4.052335E-012	0	0.000000E+000
1	422.18469243	4.052335E-012	1.885233E-011	1	0.000000E+000
1	422.18509356	1.885233E-011	4.052335E-012	0	0.000000E+000
1	422.18513138	4.052335E-012	1.885233E-011	1	0.000000E+000
1	422.18582751	1.885233E-011	4.052335E-012	0	0.000000E+000
1	422.18584978	4.052335E-012	1.885233E-011	1	0.000000E+000
1	422.18663413	1.885233E-011	4.052335E-012	0	0.000000E+000
1	422.18672635	4.052335E-012	1.885233E-011	1	0.000000E+000
1	422.18676414	1.885233E-011	4.052335E-012	0	0.000000E+000
1	422.18680175	4.052335E-012	1.885233E-011	1	0.000000E+000
1	422.18706812	1.885233E-011	4.052335E-012	0	0.000000E+000
1	422.18709568	4.052335E-012	1.885233E-011	1	0.000000E+000
1	422.18716424	1.885233E-011	4.052335E-012	0	0.000000E+000
1	422.18718799	4.052335E-012	1.885233E-011	1	0.000000E+000
1	422.18728651	1.885233E-011	4.052335E-012	0	0.000000E+000
1	422.18731948	4.052335E-012	1.885233E-011	1	0.000000E+000
1	422.18756353	1.885233E-011	4.052335E-012	0	0.000000E+000
1	422.18763601	4.052335E-012	1.885233E-011	1	0.000000E+000
1	422.18783371	1.885233E-011	4.052335E-012	0	0.000000E+000
1	422.18785515	4.052335E-012	1.885233E-011	1	0.000000E+000
1	422.18788027	1.885233E-011	4.052335E-012	0	0.000000E+000
1	422.18791466	4.052335E-012	1.885233E-011	1	0.000000E+000
1	422.18837289	1.885233E-011	4.052335E-012	0	0.000000E+000
1	422.18838305	4.052335E-012	1.885233E-011	1	0.000000E+000
1	422.18919000	1.885233E-011	4.052335E-012	0	0.000000E+000
1	422.18921756	4.052335E-012	1.885233E-011	1	0.000000E+000
1	422.18947612	1.885233E-011	4.052335E-012	0	0.000000E+000
1	422.18952023	4.052335E-012	1.885233E-011	1	0.000000E+000
1	422.18960586	1.885233E-011	4.052335E-012	0	0.000000E+000
1	422.19005427	4.052335E-012	1.885233E-011	1	0.000000E+000
1	422.19013352	1.885233E-011	4.052335E-012	0	0.000000E+000
1	422.19027414	4.052335E-012	1.885233E-011	1	0.000000E+000
1	422.19032442	1.885233E-011	4.052335E-012	0	0.000000E+000
1	422.19033224	4.052335E-012	1.885233E-011	1	0.000000E+000
1	422.19085400	1.885233E-011	4.052335E-012	0	0.000000E+000
1	422.19087045	4.052335E-012	1.885233E-011	1	0.000000E+000
1	422.19122766	1.885233E-011	4.052335E-012	0	0.000000E+000
1	422.19125219	4.052335E-012	1.885233E-011	1	0.000000E+000
1	422.19128318	1.885233E-011	4.052335E-012	0	0.000000E+000
1	422.19155862	4.052335E-012	1.885233E-011	1	0.000000E+000
1	422.19189162	1.885233E-011	4.052335E-012	0	0.000000E+000
1	422.19216324	4.052335E-012	1.885233E-011	1	0.000000E+000
1	422.19223797	1.885233E-011	4.052335E-012	0	0.000000E+000
1	422.19246385	4.052335E-012	1.885233E-011	1	0.000000E+000
1	422.19272083	1.885233E-011	4.052335E-012	0	0.000000E+000
1	422.19339368	4.052335E-012	1.885233E-011	1	0.000000E+000
1	422.19366900	1.885233E-011	4.052335E-012	0	0.000000E+000
1	422.19368965	4.052335E-012	1.885233E-011	1	0.000000E+000
1	422.19373618	1.885233E-011	4.052335E-012	0	0.000000E+000
1	422.19374822	4.052335E-012	1.885233E-011	1	0.000000E+000
1	422.19388293	1.885233E-011	4.052335E-012	0	0.000000E+000
1	422.19389842	4.052335E-012	1.885233E-011	1	0.000000E+000
1	422.19435374	1.885233E-011	4.052335E-012	0	0.000000E+000
1	422.19440220	4.052335E-012	1.885233E-011	1	0.000000E+000
1	422.19526869	1.885233E-011	4.052335E-012	0	0.000000E+000
1	422.19534343	4.052335E-012	1.885233E-011	1	0.000000E+000
1	422.19547953	1.885233E-011	4.052335E-012	0	0.000000E+000
1	422.19548776	4.052335E-012	1.885233E-011	1	0.000000E+000
1	422.19582702	1.885233E-011	4.052335E-012	0	0.000000E+000
1	422.19589533	4.052335E-012	1.885233E-011	1	0.000000E+000
1	422.19629322	1.885233E-011	4.052335E-012	0	0.000000E+000
1	422.19686510	4.052335E-012	1.885233E-011	1	0.000000E+000
1	422.19691950	1.885233E-011	4.052335E-012	0	0.000000E+000
1	422.19696547	4.052335E-012	1.885233E-011	1	0.000000E+000
1	422.19708843	1.885233E-011	4.052335E-012	0	0.000000E+000
1	422.19766494	4.052335E-012	1.885233E-011	1	0.000000E+000
1	422.19770192	1.885233E-011	4.052335E-012	0	0.000000E+000
1	422.19804787	4.052335E-012	1.885233E-011	1	0.000000E+000
1	422.19814334	1.885233E-011	4.052335E-012	0	0.000000E+000
1	422.19815686	4.052335E-012	1.885233E-011	1	0.000000E+000
1	422.19860989	1.885233E-011	4.052335E-012	0	0.000000E+000
1	422.19862146	4.052335E-012	1.885233E-011	1	0.000000E+000
1	422.19886847	1.885233E-011	4.052335E-012	0	0.000000E+000
1	422.19890977	4.052335E-012	1.885233E-011	1	0.000000E+000
1	422.19893538	1.885233E-011	4.052335E-012	0	0.000000E+000
1	422.19906809	4.052335E-012	1.885233E-011	1	0.000000E+000
1	422.19921746	1.885233E-011	4.052335E-012	0	0.000000E+000
1	422.19941205	4.052335E-012	1.885233E-011	1	0.000000E+000
1	422.20023610	1.885233E-011	4.052335E-012	0	0.000000E+000
1	422.20029662	4.052335E-012	1.885233E-011	1	0.000000E+000
1	422.20046443	1.885233E-011	4.052335E-012	0	0.000000E+000
1	422.20047318	4.052335E-012	1.885233E-011	1	0.000000E+000
1	422.20057105	1.885233E-011	4.052335E-012	0	0.000000E+000
1	422.20058816	4.052335E-012	1.885233E-011	1	0.000000E+000
1	422.20089394	1.885233E-011	4.052335E-012	0	0.000000E+000
1	422.20094866	4.052335E-012	1.885233E-011	1	0.000000E+000
1	422.20114216	1.885233E-011	4.052335E-012	0	0.000000E+000
1	422.20116190	4.052335E-012	1.885233E-011	1	0.000000E+000
1	422.20176190	1.885233E-011	4.052335E-012	0	0.000000E+000
1	422.20177102	4.052335E-012	1.885233E-011	1	0.000000E+000
1	422.20213596	1.885233E-011	4.052335E-012	0	0.000000E+000
1	422.20217595	4.052335E-012	1.885233E-011	1	0.000000E+000
1	422.20240289	1.885233E-011	4.052335E-012	0	0.000000E+000
1	422.20243019	4.052335E-012	1.885233E-011	1	0.000000E+000
1	422.20250422	1.885233E-011	4.052335E-012	0	0.000000E+000
1	422.20253949	4.052335E-012	1.885233E-011	1	0.000000E+000
1	422.20258722	1.885233E-011	4.052335E-012	0	0.000000E+000
1	422.20261458	4.052335E-012	1.885233E-011	1	0.000000E+000
1	422.20272925	1.885233E-011	4.052335E-012	0	0.000000E+000
1	422.20276299	4.052335E-012	1.885233E-011	1	0.000000E+000
1	422.20296145	1.885233E-011	4.052335E-012	0	0.000000E+000
1	422.20519074	4.052335E-012	1.885233E-011	1	0.000000E+000
1	422.20532380	1.885233E-011	4.052335E-012	0	0.000000E+000
1	422.20534225	4.052335E-012	1.885233E-011	1	0.000000E+000
1	422.20568283	1.885233E-011	4.052335E-012	0	0.000000E+000
1	422.20583718	4.052335E-012	1.885233E-011	1	0.000000E+000
1	422.20690039	1.885233E-011	4.052335E-012	0	0.000000E+000
1	422.20692063	4.052335E-012	1.885233E-011	1	0.000000E+000
1	422.20712463	1.885233E-011	4.052335E-012	0	0.000000E+000
1	422.20715241	4.052335E-012	1.885233E-011	1	0.000000E+000
1	422.20716910	1.885233E-011	4.052335E-012	0	0.000000E+000
1	422.20818072	4.052335E-012	1.885233E-011	1	0.000000E+000
1	422.20822435	1.885233E-011	4.052335E-012	0	0.000000E+000
1	422.20865902	4.052335E-012	1.885233E-011	1	0.000000E+000
1	422.20875850	1.885233E-011	4.052335E-012	0	0.000000E+000
1	422.20877943	4.052335E-012	1.885233E-011	1	0.000000E+000
1	422.20887084	1.885233E-011	4.052335E-012	0	0.000000E+000
1	422.20894057	4.052335E-012	1.885233E-011	1	0.000000E+000
1	422.20895764	1.885233E-011	4.052335E-012	0	0.000000E+000
1	422.20897756	4.052335E-012	1.885233E-011	1	0.000000E+000
1	422.20918937	1.885233E-011	4.052335E-012	0	0.000000E+000
1	422.20923209	4.052335E-012	1.885233E-011	1	0.000000E+000
1	422.20928318	1.885233E-011	4.052335E-012	0	0.000000E+000
1	422.20930536	4.052335E-012	1.885233E-011	1	0.000000E+000
1	422.21063731	1.885233E-011	4.052335E-012	0	0.000000E+000
1	422.21064864	4.052335E-012	1.885233E-011	1	0.000000E+000
1	422.21102354	1.885233E-011	4.052335E-012	0	0.000000E+000
1	422.21104196	4.052335E-012	1.885233E-011	1	0.000000E+000
1	422.21109053	1.885233E-011	4.052335E-012	0	0.000000E+000
1	422.21204543	4.052335E-012	1.885233E-011	1	0.000000E+000
1	422.21239127	1.885233E-011	4.052335E-012	0	0.000000E+000
1	422.21276253	4.052335E-012	1.885233E-011	1	0.000000E+000
1	422.21288622	1.885233E-011	4.052335E-012	0	0.000000E+000
1	422.21291428	4.052335E-012	1.885233E-011	1	0.000000E+000
1	422.21317009	1.885233E-011	4.052335E-012	0	0.000000E+000
1	422.21319923	4.052335E-012	1.885233E-011	1	0.000000E+000
1	422.21352318	1.885233E-011	4.052335E-012	0	0.000000E+000
1	422.21355163	4.052335E-012	1.885233E-011	1	0.000000E+000
1	422.21378978	1.885233E-011	4.052335E-012	0	0.000000E+000
1	422.21413560	4.052335E-012	1.885233E-011	1	0.000000E+000
1	422.21417969	1.885233E-011	4.052335E-012	0	0.000000E+000
1	422.21446104	4.052335E-012	1.885233E-011	1	0.000000E+000
1	422.21457854	1.885233E-011	4.052335E-012	0	0.000000E+000
1	422.21466115	4.052335E-012	1.885233E-011	1	0.000000E+000
1	422.21488827	1.885233E-011	4.052335E-012	0	0.000000E+000
1	422.21493828	4.052335E-012	1.885233E-011	1	0.000000E+000
1	422.21630526	1.885233E-011	4.052335E-012	0	0.000000E+000
1	422.21632180	4.052335E-012	1.885233E-011	1	0.000000E+000
1	422.21642845	1.885233E-011	4.052335E-012	0	0.000000E+000
1	422.21683120	4.052335E-012	1.885233E-011	1	0.000000E+000
1	422.21703530	1.885233E-011	4.052335E-012	0	0.000000E+000
1	422.21735273	4.052335E-012	1.885233E-011	1	0.000000E+000
1	422.21847835	1.885233E-011	4.052335E-012	0	0.000000E+000
1	422.21849288	4.052335E-012	1.885233E-011	1	0.000000E+000
1	422.21901742	1.885233E-011	4.052335E-012	0	0.000000E+000
1	422.21905714	4.052335E-012	1.885233E-011	1	0.000000E+000
1	422.21990890	1.885233E-011	4.052335E-012	0	0.000000E+000
1	422.21992678	4.052335E-012	1.885233E-011	1	0.000000E+000
1	422.22035112	1.885233E-011	4.052335E-012	0	0.000000E+000
1	422.22037670	4.052335E-012	1.885233E-011	1	0.000000E+000
1	422.22059905	1.885233E-011	4.052335E-012	0	0.000000E+000
1	422.22062350	4.052335E-012	1.885233E-011	1	0.000000E+000
1	422.22231493	1.885233E-011	4.052335E-012	0	0.000000E+000
1	422.22271481	4.052335E-012	1.885233E-011	1	0.000000E+000
1	422.22301644	1.885233E-011	4.052335E-012	0	0.000000E+000
1	422.22340753	4.052335E-012	1.885233E-011	1	0.000000E+000
1	422.22358836	1.885233E-011	4.052335E-012	0	0.000000E+000
1	422.22360124	4.052335E-012	1.885233E-011	1	0.000000E+000
1	422.22411231	1.885233E-011	4.052335E-012	0	0.000000E+000
1	422.22414932	4.052335E-012	1.885233E-011	1	0.000000E+000
1	422.22418359	1.885233E-011	4.052335E-012	0	0.000000E+000
1	422.22430622	4.052335E-012	1.885233E-011	1	0.000000E+000
1	422.22525361	1.885233E-011	4.052335E-012	0	0.000000E+000
1	422.22532261	4.052335E-012	1.885233E-011	1	0.000000E+000
1	422.22537708	1.885233E-011	4.052335E-012	0	0.000000E+000
1	422.22541864	4.052335E-012	1.885233E-011	1	0.000000E+000
1	422.22574460	1.885233E-011	4.052335E-012	0	0.000000E+000
1	422.22577275	4.052335E-012	1.885233E-011	1	0.000000E+000
1	422.22696206	1.885233E-011	4.052335E-012	0	0.000000E+000
1	422.22699173	4.052335E-012	1.885233E-011	1	0.000000E+000
1	422.22729519	1.885233E-011	4.052335E-012	0	0.000000E+000
1	422.22731080	4.052335E-012	1.885233E-011	1	0.000000E+000
1	422.22796568	1.885233E-011	4.052335E-012	0	0.000000E+000
1	422.22801895	4.052335E-012	1.885233E-011	1	0.000000E+000
1	422.22816315	1.885233E-011	4.052335E-012	0	0.000000E+000
1	422.22822149	4.052335E-012	1.885233E-011	1	0.000000E+000
1	422.22846913	1.885233E-011	4.052335E-012	0	0.000000E+000
1	422.22847927	4.052335E-012	1.885233E-011	1	0.000000E+000
1	422.22929599	1.885233E-011	4.052335E-012	0	0.000000E+000
1	422.22934710	4.052335E-012	1.885233E-011	1	0.000000E+000
1	422.23072502	1.885233E-011	4.052335E-012	0	0.000000E+000
1	422.23074821	4.052335E-012	1.885233E-011	1	0.000000E+000
1	422.23079117	1.885233E-011	4.052335E-012	0	0.000000E+000
1	422.23082327	4.052335E-012	1.885233E-011	1	0.000000E+000
1	422.23111423	1.885233E-011	4.052335E-012	0	0.000000E+000
1	422.23281630	4.052335E-012	1.885233E-011	1	0.000000E+000
1	422.23335045	1.885233E-011	4.052335E-012	0	0.000000E+000
1	422.23363575	4.052335E-012	1.885233E-011	1	0.000000E+000
1	422.23390477	1.885233E-011	4.052335E-012	0	0.000000E+000
1	422.23395560	4.052335E-012	1.885233E-011	1	0.000000E+000
1	422.23407543	1.885233E-011	4.052335E-012	0	0.000000E+000
1	422.23408327	4.052335E-012	1.885233E-011	1	0.000000E+000
1	422.23465478	1.885233E-011	4.052335E-012	0	0.000000E+000
1	422.23468811	4.052335E-012	1.885233E-011	1	0.000000E+000
1	422.23482275	1.885233E-011	4.052335E-012	0	0.000000E+000
1	422.23490103	4.052335E-012	1.885233E-011	1	0.000000E+000
1	422.23522332	1.885233E-011	4.052335E-012	0	0.000000E+000
1	422.23543175	4.052335E-012	1.885233E-011	1	0.000000E+000
1	422.23550086	1.885233E-011	4.052335E-012	0	0.000000E+000
1	422.23620009	4.052335E-012	1.885233E-011	1	0.000000E+000
1	422.23768835	1.885233E-011	4.052335E-012	0	0.000000E+000
1	422.23769026	4.052335E-012	1.885233E-011	1	0.000000E+000
1	422.23787149	1.885233E-011	4.052335E-012	0	0.000000E+000
1	422.23826114	4.052335E-012	1.885233E-011	1	0.000000E+000
1	422.23827385	1.885233E-011	4.052335E-012	0	0.000000E+000
1	422.23841664	4.052335E-012	1.885233E-011	1	0.000000E+000
1	422.23847615	1.885233E-011	4.052335E-012	0	0.000000E+000
1	422.23873850	4.052335E-012	1.885233E-011	1	0.000000E+000
1	422.23908191	1.885233E-011	4.052335E-012	0	0.000000E+000
1	422.23931013	4.052335E-012	1.885233E-011	1	0.000000E+000
1	422.24053987	1.885233E-011	4.052335E-012	0	0.000000E+000
1	422.24072970	4.052335E-012	1.885233E-011	1	0.000000E+000
1	422.24101978	1.885233E-011	4.052335E-012	0	0.000000E+000
1	422.24103885	4.052335E-012	1.885233E-011	1	0.000000E+000
1	422.24123905	1.885233E-011	4.052335E-012	0	0.000000E+000
1	422.24127126	4.052335E-012	1.885233E-011	1	0.000000E+000
1	422.24134613	1.885233E-011	4.052335E-012	0	0.000000E+000
1	422.24144450	4.052335E-012	1.885233E-011	1	0.000000E+000
1	422.24363840	1.885233E-011	4.052335E-012	0	0.000000E+000
1	422.24368651	4.052335E-012	1.885233E-011	1	0.000000E+000
1	422.24373267	1.885233E-011	4.052335E-012	0	0.000000E+000
1	422.24417767	4.052335E-012	1.885233E-011	1	0.000000E+000
1	422.24484363	1.885233E-011	4.052335E-012	0	0.000000E+000
1	422.24485922	4.052335E-012	1.885233E-011	1	0.000000E+000
1	422.24693486	1.885233E-011	4.052335E-012	0	0.000000E+000
1	422.24693962	4.052335E-012	1.885233E-011	1	0.000000E+000
1	422.24726443	1.885233E-011	4.052335E-012	0	0.000000E+000
1	422.24727628	4.052335E-012	1.885233E-011	1	0.000000E+000
1	422.24768392	1.885233E-011	4.052335E-012	0	0.000000E+000
1	422.24773900	4.052335E-012	1.885233E-011	1	0.000000E+000
1	422.24800875	1.885233E-011	4.052335E-012	0	0.000000E+000
1	422.24805451	4.052335E-012	1.885233E-011	1	0.000000E+000
1	422.24812148	1.885233E-011	4.052335E-012	0	0.000000E+000
1	422.24814040	4.052335E-012	1.885233E-011	1	0.000000E+000
1	422.24823422	1.885233E-011	4.052335E-012	0	0.000000E+000
1	422.24903688	4.052335E-012	1.885233E-011	1	0.000000E+000
1	422.24928495	1.885233E-011	4.052335E-012	0	0.000000E+000
1	422.24932140	4.052335E-012	1.885233E-011	1	0.000000E+000
1	422.24963796	1.885233E-011	4.052335E-012	0	0.000000E+000
1	422.24967924	4.052335E-012	1.885233E-011	1	0.000000E+000
1	422.24976015	1.885233E-011	4.052335E-012	0	0.000000E+000
1	422.24997759	4.052335E-012	1.885233E-011	1	0.000000E+000
1	422.25006012	1.885233E-011	4.052335E-012	0	0.000000E+000
1	422.25015890	4.052335E-012	1.885233E-011	1	0.000000E+000
1	422.25020608	1.885233E-011	4.052335E-012	0	0.000000E+000
1	422.25035417	4.052335E-012	1.885233E-011	1	0.000000E+000
1	422.25043834	1.885233E-011	4.052335E-012	0	0.000000E+000
1	422.25117844	4.052335E-012	1.885233E-011	1	0.000000E+000
1	422.25196376	1.885233E-011	4.052335E-012	0	0.000000E+000
1	422.25198900	4.052335E-012	1.885233E-011	1	0.000000E+000
1	422.25206673	1.885233E-011	4.052335E-012	0	0.000000E+000
1	422.25212909	4.052335E-012	1.885233E-011	1	0.000000E+000
1	422.25324930	1.885233E-011	4.052335E-012	0	0.000000E+000
1	422.25327591	4.052335E-012	1.885233E-011	1	0.000000E+000
1	422.25329546	1.885233E-011	4.052335E-012	0	0.000000E+000
1	422.25366568	4.052335E-012	1.885233E-011	1	0.000000E+000
1	422.25393710	1.885233E-011	4.052335E-012	0	0.000000E+000
1	422.25395939	4.052335E-012	1.885233E-011	1	0.000000E+000
1	422.25456792	1.885233E-011	4.052335E-012	0	0.000000E+000
1	422.25459146	4.052335E-012	1.885233E-011	1	0.000000E+000
1	422.25480433	1.885233E-011	4.052335E-012	0	0.000000E+000
1	422.25483614	4.052335E-012	1.885233E-011	1	0.000000E+000
1	422.25525348	1.885233E-011	4.052335E-012	0	0.000000E+000
1	422.25532882	4.052335E-012	1.885233E-011	1	0.000000E+000
1	422.25565637	1.885233E-011	4.052335E-012	0	0.000000E+000
1	422.25569667	4.052335E-012	1.885233E-011	1	0.000000E+000
1	422.25605774	1.885233E-011	4.052335E-012	0	0.000000E+000
1	422.25618094	4.052335E-012	1.885233E-011	1	0.000000E+000
1	422.25635615	1.885233E-011	4.052335E-012	0	0.000000E+000
1	422.25638247	4.052335E-012	1.885233E-011	1	0.000000E+000
1	422.25646687	1.885233E-011	4.052335E-012	0	0.000000E+000
1	422.25647282	4.052335E-012	1.885233E-011	1	0.000000E+000
1	422.25668161	1.885233E-011	4.052335E-012	0	0.000000E+000
1	422.25671995	4.052335E-012	1.885233E-011	1	0.000000E+000
1	422.25720988	1.885233E-011	4.052335E-012	0	0.000000E+000
1	422.25750618	4.052335E-012	1.885233E-011	1	0.000000E+000
1	422.25767613	1.885233E-011	4.052335E-012	0	0.000000E+000
1	422.25770124	4.052335E-012	1.885233E-011	1	0.000000E+000
1	422.25876691	1.885233E-011	4.052335E-012	0	0.000000E+000
1	422.25880075	4.052335E-012	1.885233E-011	1	0.000000E+000
1	422.26009184	1.885233E-011	4.052335E-012	0	0.000000E+000
1	422.26010490	4.052335E-012	1.885233E-011	1	0.000000E+000
1	422.26140409	1.885233E-011	4.052335E-012	0	0.000000E+000
1	422.26143233	4.052335E-012	1.885233E-011	1	0.000000E+000
1	422.26195999	1.885233E-011	4.052335E-012	0	0.000000E+000
1	422.26199223	4.052335E-012	1.885233E-011	1	0.000000E+000
1	422.26213650	1.885233E-011	4.052335E-012	0	0.000000E+000
1	422.26216103	4.052335E-012	1.885233E-011	1	0.000000E+000
1	422.26268824	1.885233E-011	4.052335E-012	0	0.000000E+000
1	422.26317160	4.052335E-012	1.885233E-011	1	0.000000E+000
1	422.26355662	1.885233E-011	4.052335E-012	0	0.000000E+000
1	422.26357739	4.052335E-012	1.885233E-011	1	0.000000E+000
1	422.26394473	1.885233E-011	4.052335E-012	0	0.000000E+000
1	422.26397849	4.052335E-012	1.885233E-011	1	0.000000E+000
1	422.26409837	1.885233E-011	4.052335E-012	0	0.000000E+000
1	422.26410470	4.052335E-012	1.885233E-011	1	0.000000E+000
1	422.26422051	1.885233E-011	4.052335E-012	0	0.000000E+000
1	422.26423782	4.052335E-012	1.885233E-011	1	0.000000E+000
1	422.26431032	1.885233E-011	4.052335E-012	0	0.000000E+000
1	422.26433207	4.052335E-012	1.885233E-011	1	0.000000E+000
1	422.26456476	1.885233E-011	4.052335E-012	0	0.000000E+000
1	422.26457156	4.052335E-012	1.885233E-011	1	0.000000E+000
1	422.26500715	1.885233E-011	4.052335E-012	0	0.000000E+000
1	422.26502555	4.052335E-012	1.885233E-011	1	0.000000E+000
1	422.26512866	1.885233E-011	4.052335E-012	0	0.000000E+000
1	422.26634984	4.052335E-012	1.885233E-011	1	0.000000E+000
1	422.26670673	1.885233E-011	4.052335E-012	0	0.000000E+000
1	422.26676690	4.052335E-012	1.885233E-011	1	0.000000E+000
1	422.26683106	1.885233E-011	4.052335E-012	0	0.000000E+000
1	422.26684117	4.052335E-012	1.885233E-011	1	0.000000E+000
1	422.26705499	1.885233E-011	4.052335E-012	0	0.000000E+000
1	422.26709007	4.052335E-012	1.885233E-011	1	0.000000E+000
1	422.26734681	1.885233E-011	4.052335E-012	0	0.000000E+000
1	422.26735148	4.052335E-012	1.885233E-011	1	0.000000E+000
1	422.26822241	1.885233E-011	4.052335E-012	0	0.000000E+000
1	422.26823683	4.052335E-012	1.885233E-011	1	0.000000E+000
1	422.26875749	1.885233E-011	4.052335E-012	0	0.000000E+000
1	422.26895659	4.052335E-012	1.885233E-011	1	0.000000E+000
1	422.26913308	1.885233E-011	4.052335E-012	0	0.000000E+000
1	422.26914602	4.052335E-012	1.885233E-011	1	0.000000E+000
1	422.27001641	1.885233E-011	4.052335E-012	0	0.000000E+000
1	422.27004211	4.052335E-012	1.885233E-011	1	0.000000E+000
1	422.27008211	1.885233E-011	4.052335E-012	0	0.000000E+000
1	422.27042589	4.052335E-012	1.885233E-011	1	0.000000E+000
1	422.27176885	1.885233E-011	4.052335E-012	0	0.000000E+000
1	422.27177203	4.052335E-012	1.885233E-011	1	0.000000E+000
1	422.27270033	1.885233E-011	4.052335E-012	0	0.000000E+000
1	422.27271613	4.052335E-012	1.885233E-011	1	0.000000E+000
1	422.27276363	1.885233E-011	4.052335E-012	0	0.000000E+000
1	422.27276720	4.052335E-012	1.885233E-011	1	0.000000E+000
1	422.27297309	1.885233E-011	4.052335E-012	0	0.000000E+000
1	422.27298558	4.052335E-012	1.885233E-011	1	0.000000E+000
1	422.27305987	1.885233E-011	4.052335E-012	0	0.000000E+000
1	422.27325069	4.052335E-012	1.885233E-011	1	0.000000E+000
1	422.27333100	1.885233E-011	4.052335E-012	0	0.000000E+000
1	422.27333956	4.052335E-012	1.885233E-011	1	0.000000E+000
1	422.27345791	1.885233E-011	4.052335E-012	0	0.000000E+000
1	422.27356155	4.052335E-012	1.885233E-011	1	0.000000E+000
1	422.27384319	1.885233E-011	4.052335E-012	0	0.000000E+000
1	422.27396591	4.052335E-012	1.885233E-011	1	0.000000E+000
1	422.27403953	1.885233E-011	4.052335E-012	0	0.000000E+000
1	422.27405691	4.052335E-012	1.885233E-011	1	0.000000E+000
1	422.27481388	1.885233E-011	4.052335E-012	0	0.000000E+000
1	422.27488208	4.052335E-012	1.885233E-011	1	0.000000E+000
1	422.27508495	1.885233E-011	4.052335E-012	0	0.000000E+000
1	422.27509845	4.052335E-012	1.885233E-011	1	0.000000E+000
1	422.27536949	1.885233E-011	4.052335E-012	0	0.000000E+000
1	422.27539438	4.052335E-012	1.885233E-011	1	0.000000E+000
1	422.27612134	1.885233E-011	4.052335E-012	0	0.000000E+000
1	422.27614404	4.052335E-012	1.885233E-011	1	0.000000E+000
1	422.27625026	1.885233E-011	4.052335E-012	0	0.000000E+000
1	422.27664074	4.052335E-012	1.885233E-011	1	0.000000E+000
1	422.27675546	1.885233E-011	4.052335E-012	0	0.000000E+000
1	422.27677821	4.052335E-012	1.885233E-011	1	0.000000E+000
1	422.27730651	1.885233E-011	4.052335E-012	0	0.000000E+000
1	422.27732054	4.052335E-012	1.885233E-011	1	0.000000E+000
1	422.27762644	1.885233E-011	4.052335E-012	0	0.000000E+000
1	422.27765056	4.052335E-012	1.885233E-011	1	0.000000E+000
1	422.27778073	1.885233E-011	4.052335E-012	0	0.000000E+000
1	422.27779677	4.052335E-012	1.885233E-011	1	0.000000E+000
1	422.27823560	1.885233E-011	4.052335E-012	0	0.000000E+000
1	422.27826836	4.052335E-012	1.885233E-011	1	0.000000E+000
1	422.27845810	1.885233E-011	4.052335E-012	0	0.000000E+000
1	422.27846988	4.052335E-012	1.885233E-011	1	0.000000E+000
1	422.27927631	1.885233E-011	4.052335E-012	0	0.000000E+000
1	422.27928406	4.052335E-012	1.885233E-011	1	0.000000E+000
1	422.27966331	1.885233E-011	4.052335E-012	0	0.000000E+000
1	422.27971254	4.052335E-012	1.885233E-011	1	0.000000E+000
1	422.28030820	1.885233E-011	4.052335E-012	0	0.000000E+000
1	422.28033449	4.052335E-012	1.885233E-011	1	0.000000E+000
1	422.28040559	1.885233E-011	4.052335E-012	0	0.000000E+000
1	422.28055274	4.052335E-012	1.885233E-011	1	0.000000E+000
1	422.28124694	1.885233E-011	4.052335E-012	0	0.000000E+000
1	422.28129033	4.052335E-012	1.885233E-011	1	0.000000E+000
1	422.28135242	1.885233E-011	4.052335E-012	0	0.000000E+000
1	422.28140743	4.052335E-012	1.885233E-011	1	0.000000E+000
1	422.28152233	1.885233E-011	4.052335E-012	0	0.000000E+000
1	422.28154636	4.052335E-012	1.885233E-011	1	0.000000E+000
1	422.28163465	1.885233E-011	4.052335E-012	0	0.000000E+000
1	422.28165927	4.052335E-012	1.885233E-011	1	0.000000E+000
1	422.28241396	1.885233E-011	4.052335E-012	0	0.000000E+000
1	422.28258470	4.052335E-012	1.885233E-011	1	0.000000E+000
1	422.28265875	1.885233E-011	4.052335E-012	0	0.000000E+000
1	422.28268707	4.052335E-012	1.885233E-011	1	0.000000E+000
1	422.28300655	1.885233E-011	4.052335E-012	0	0.000000E+000
1	422.28309199	4.052335E-012	1.885233E-011	1	0.000000E+000
1	422.28365815	1.885233E-011	4.052335E-012	0	0.000000E+000
1	422.28402832	4.052335E-012	1.885233E-011	1	0.000000E+000
1	422.28408564	1.885233E-011	4.052335E-012	0	0.000000E+000
1	422.28410894	4.052335E-012	1.885233E-011	1	0.000000E+000
1	422.28510372	1.885233E-011	4.052335E-012	0	0.000000E+000
1	422.28549938	4.052335E-012	1.885233E-011	1	0.000000E+000
1	422.28560496	1.885233E-011	4.052335E-012	0	0.000000E+000
1	422.28562712	4.052335E-012	1.885233E-011	1	0.000000E+000
1	422.28565586	1.885233E-011	4.052335E-012	0	0.000000E+000
1	422.28566942	4.052335E-012	1.885233E-011	1	0.000000E+000
1	422.28572093	1.885233E-011	4.052335E-012	0	0.000000E+000
1	422.28674790	4.052335E-012	1.885233E-011	1	0.000000E+000
1	422.28706277	1.885233E-011	4.052335E-012	0	0.000000E+000
1	422.28709618	4.052335E-012	1.885233E-011	1	0.000000E+000
1	422.28741077	1.885233E-011	4.052335E-012	0	0.000000E+000
1	422.28743752	4.052335E-012	1.885233E-011	1	0.000000E+000
1	422.28758392	1.885233E-011	4.052335E-012	0	0.000000E+000
1	422.28761488	4.052335E-012	1.885233E-011	1	0.000000E+000
1	422.28893694	1.885233E-011	4.052335E-012	0	0.000000E+000
1	422.28911687	4.052335E-012	1.885233E-011	1	0.000000E+000
1	422.28929037	1.885233E-011	4.052335E-012	0	0.000000E+000
1	422.28932004	4.052335E-012	1.885233E-011	1	0.000000E+000
1	422.28961221	1.885233E-011	4.052335E-012	0	0.000000E+000
1	422.28962775	4.052335E-012	1.885233E-011	1	0.000000E+000
1	422.28989448	1.885233E-011	4.052335E-012	0	0.000000E+000
1	422.28990473	4.052335E-012	1.885233E-011	1	0.000000E+000
1	422.29074507	1.885233E-011	4.052335E-012	0	0.000000E+000
1	422.29078783	4.052335E-012	1.885233E-011	1	0.000000E+000
1	422.29206004	1.885233E-011	4.052335E-012	0	0.000000E+000
1	422.29207803	4.052335E-012	1.885233E-011	1	0.000000E+000
1	422.29241776	1.885233E-011	4.052335E-012	0	0.000000E+000
1	422.29245876	4.052335E-012	1.885233E-011	1	0.000000E+000
1	422.29367063	1.885233E-011	4.052335E-012	0	0.000000E+000
1	422.29369944	4.052335E-012	1.885233E-011	1	0.000000E+000
1	422.29426495	1.885233E-011	4.052335E-012	0	0.000000E+000
1	422.29429038	4.052335E-012	1.885233E-011	1	0.000000E+000
1	422.29485565	1.885233E-011	4.052335E-012	0	0.000000E+000
1	422.29488946	4.052335E-012	1.885233E-011	1	0.000000E+000
1	422.29545134	1.885233E-011	4.052335E-012	0	0.000000E+000
1	422.29590969	4.052335E-012	1.885233E-011	1	0.000000E+000
1	422.29672436	1.885233E-011	4.052335E-012	0	0.000000E+000
1	422.29677398	4.052335E-012	1.885233E-011	1	0.000000E+000
1	422.29719984	1.885233E-011	4.052335E-012	0	0.000000E+000
1	422.29737268	4.052335E-012	1.885233E-011	1	0.000000E+000
1	422.29792427	1.885233E-011	4.052335E-012	0	0.000000E+000
1	422.29795876	4.052335E-012	1.885233E-011	1	0.000000E+000
1	422.29841115	1.885233E-011	4.052335E-012	0	0.000000E+000
1	422.29858581	4.052335E-012	1.885233E-011	1	0.000000E+000
1	422.29869468	1.885233E-011	4.052335E-012	0	0.000000E+000
1	422.29871277	4.052335E-012	1.885233E-011	1	0.000000E+000
1	422.29909173	1.885233E-011	4.052335E-012	0	0.000000E+000
1	422.29910211	4.052335E-012	1.885233E-011	1	0.000000E+000
1	422.29990659	1.885233E-011	4.052335E-012	0	0.000000E+000
1	422.30000760	4.052335E-012	1.885233E-011	1	0.000000E+000
1	422.30006754	1.885233E-011	4.052335E-012	0	0.000000E+000
1	422.30008604	4.052335E-012	1.885233E-011	1	0.000000E+000
1	422.30051253	1.885233E-011	4.052335E-012	0	0.000000E+000
1	422.30054018	4.052335E-012	1.885233E-011	1	0.000000E+000
1	422.30089678	1.885233E-011	4.052335E-012	0	0.000000E+000
1	422.30125379	4.052335E-012	1.885233E-011	1	0.000000E+000
1	422.30182306	1.885233E-011	4.052335E-012	0	0.000000E+000
1	422.30211110	4.052335E-012	1.885233E-011	1	0.000000E+000
1	422.30386521	1.885233E-011	4.052335E-012	0	0.000000E+000
1	422.30388434	4.052335E-012	1.885233E-011	1	0.000000E+000
1	422.30390759	1.885233E-011	4.052335E-012	0	0.000000E+000
1	422.30394691	4.052335E-012	1.885233E-011	1	0.000000E+000
1	422.30396644	1.885233E-011	4.052335E-012	0	0.000000E+000
1	422.30402716	4.052335E-012	1.885233E-011	1	0.000000E+000
1	422.30447612	1.885233E-011	4.052335E-012	0	0.000000E+000
1	422.30448263	4.052335E-012	1.885233E-011	1	0.000000E+000
1	422.30458475	1.885233E-011	4.052335E-012	0	0.000000E+000
1	422.30461804	4.052335E-012	1.885233E-011	1	0.000000E+000
1	422.30514960	1.885233E-011	4.052335E-012	0	0.000000E+000
1	422.30520770	4.052335E-012	1.885233E-011	1	0.000000E+000
1	422.30527925	1.885233E-011	4.052335E-012	0	0.000000E+000
1	422.30531073	4.052335E-012	1.885233E-011	1	0.000000E+000
1	422.30565918	1.885233E-011	4.052335E-012	0	0.000000E+000
1	422.30567816	4.052335E-012	1.885233E-011	1	0.000000E+000
1	422.30591201	1.885233E-011	4.052335E-012	0	0.000000E+000
1	422.30607406	4.052335E-012	1.885233E-011	1	0.000000E+000
1	422.30615427	1.885233E-011	4.052335E-012	0	0.000000E+000
1	422.30636807	4.052335E-012	1.885233E-011	1	0.000000E+000
1	422.30707547	1.885233E-011	4.052335E-012	0	0.000000E+000
1	422.30716528	4.052335E-012	1.885233E-011	1	0.000000E+000
1	422.30720189	1.885233E-011	4.052335E-012	0	0.000000E+000
1	422.30727523	4.052335E-012	1.885233E-011	1	0.000000E+000
1	422.30764031	1.885233E-011	4.052335E-012	0	0.000000E+000
1	422.30773706	4.052335E-012	1.885233E-011	1	0.000000E+000
1	422.30844899	1.885233E-011	4.052335E-012	0	0.000000E+000
1	422.30849228	4.052335E-012	1.885233E-011	1	0.000000E+000
1	422.30859435	1.885233E-011	4.052335E-012	0	0.000000E+000
1	422.30859950	4.052335E-012	1.885233E-011	1	0.000000E+000
1	422.30884685	1.885233E-011	4.052335E-012	0	0.000000E+000
1	422.30886232	4.052335E-012	1.885233E-011	1	0.000000E+000
1	422.30905617	1.885233E-011	4.052335E-012	0	0.000000E+000
1	422.30947600	4.052335E-012	1.885233E-011	1	0.000000E+000
1	422.30949441	1.885233E-011	4.052335E-012	0	0.000000E+000
1	422.31006375	4.052335E-012	1.885233E-011	1	0.000000E+000
1	422.31036847	1.885233E-011	4.052335E-012	0	0.000000E+000
1	422.31051181	4.052335E-012	1.885233E-011	1	0.000000E+000
1	422.31149928	1.885233E-011	4.052335E-012	0	0.000000E+000
1	422.31156706	4.052335E-012	1.885233E-011	1	0.000000E+000
1	422.31158849	1.885233E-011	4.052335E-012	0	0.000000E+000
1	422.31162310	4.052335E-012	1.885233E-011	1	0.000000E+000
1	422.31175190	1.885233E-011	4.052335E-012	0	0.000000E+000
1	422.31231578	4.052335E-012	1.885233E-011	1	0.000000E+000
1	422.31237785	1.885233E-011	4.052335E-012	0	0.000000E+000
1	422.31242036	4.052335E-012	1.885233E-011	1	0.000000E+000
1	422.31249752	1.885233E-011	4.052335E-012	0	0.000000E+000
1	422.31250618	4.052335E-012	1.885233E-011	1	0.000000E+000
1	422.31264077	1.885233E-011	4.052335E-012	0	0.000000E+000
1	422.31265929	4.052335E-012	1.885233E-011	1	0.000000E+000
1	422.31300071	1.885233E-011	4.052335E-012	0	0.000000E+000
1	422.31345030	4.052335E-012	1.885233E-011	1	0.000000E+000
1	422.31369914	1.885233E-011	4.052335E-012	0	0.000000E+000
1	422.31413599	4.052335E-012	1.885233E-011	1	0.000000E+000
1	422.31459640	1.885233E-011	4.052335E-012	0	0.000000E+000
1	422.31586861	4.052335E-012	1.885233E-011	1	0.000000E+000
1	422.31601496	1.885233E-011	4.052335E-012	0	0.000000E+000
1	422.31608900	4.052335E-012	1.885233E-011	1	0.000000E+000
1	422.31664113	1.885233E-011	4.052335E-012	0	0.000000E+000
1	422.31665636	4.052335E-012	1.885233E-011	1	0.000000E+000
1	422.31678328	1.885233E-011	4.052335E-012	0	0.000000E+000
1	422.31680956	4.052335E-012	1.885233E-011	1	0.000000E+000
1	422.31715664	1.885233E-011	4.052335E-012	0	0.000000E+000
1	422.31718033	4.052335E-012	1.885233E-011	1	0.000000E+000
1	422.31727185	1.885233E-011	4.052335E-012	0	0.000000E+000
1	422.31730528	4.052335E-012	1.885233E-011	1	0.000000E+000
1	422.31748644	1.885233E-011	4.052335E-012	0	0.000000E+000
1	422.31759019	4.052335E-012	1.885233E-011	1	0.000000E+000
1	422.31775063	1.885233E-011	4.052335E-012	0	0.000000E+000
1	422.31778914	4.052335E-012	1.885233E-011	1	0.000000E+000
1	422.31872439	1.885233E-011	4.052335E-012	0	0.000000E+000
1	422.31874560	4.052335E-012	1.885233E-011	1	0.000000E+000
1	422.31951087	1.885233E-011	4.052335E-012	0	0.000000E+000
1	422.31952124	4.052335E-012	1.885233E-011	1	0.000000E+000
1	422.31971987	1.885233E-011	4.052335E-012	0	0.000000E+000
1	422.31975932	4.052335E-012	1.885233E-011	1	0.000000E+000
1	422.31982530	1.885233E-011	4.052335E-012	0	0.000000E+000
1	422.31986049	4.052335E-012	1.885233E-011	1	0.000000E+000
1	422.32060065	1.885233E-011	4.052335E-012	0	0.000000E+000
1	422.32063779	4.052335E-012	1.885233E-011	1	0.000000E+000
1	422.32071944	1.885233E-011	4.052335E-012	0	0.000000E+000
1	422.32074606	4.052335E-012	1.885233E-011	1	0.000000E+000
1	422.32097813	1.885233E-011	4.052335E-012	0	0.000000E+000
1	422.32101393	4.052335E-012	1.885233E-011	1	0.000000E+000
1	422.32177716	1.885233E-011	4.052335E-012	0	0.000000E+000
1	422.32187509	4.052335E-012	1.885233E-011	1	0.000000E+000
1	422.32294209	1.885233E-011	4.052335E-012	0	0.000000E+000
1	422.32318756	4.052335E-012	1.885233E-011	1	0.000000E+000
1	422.32333974	1.885233E-011	4.052335E-012	0	0.000000E+000
1	422.32335452	4.052335E-012	1.885233E-011	1	0.000000E+000
1	422.32424241	1.885233E-011	4.052335E-012	0	0.000000E+000
1	422.32425556	4.052335E-012	1.885233E-011	1	0.000000E+000
1	422.32496174	1.885233E-011	4.052335E-012	0	0.000000E+000
1	422.32518471	4.052335E-012	1.885233E-011	1	0.000000E+000
1	422.32521725	1.885233E-011	4.052335E-012	0	0.000000E+000
1	422.32525130	4.052335E-012	1.885233E-011	1	0.000000E+000
1	422.32560800	1.885233E-011	4.052335E-012	0	0.000000E+000
1	422.32579991	4.052335E-012	1.885233E-011	1	0.000000E+000
1	422.32635466	1.885233E-011	4.052335E-012	0	0.000000E+000
1	422.32636496	4.052335E-012	1.885233E-011	1	0.000000E+000
1	422.32641652	1.885233E-011	4.052335E-012	0	0.000000E+000
1	422.32776611	4.052335E-012	1.885233E-011	1	0.000000E+000
1	422.32845044	1.885233E-011	4.052335E-012	0	0.000000E+000
1	422.32850614	4.052335E-012	1.885233E-011	1	0.000000E+000
1	422.32867016	1.885233E-011	4.052335E-012	0	0.000000E+000
1	422.32871460	4.052335E-012	1.885233E-011	1	0.000000E+000
1	422.32904046	1.885233E-011	4.052335E-012	0	0.000000E+000
1	422.32905715	4.052335E-012	1.885233E-011	1	0.000000E+000
1	422.32928386	1.885233E-011	4.052335E-012	0	0.000000E+000
1	422.32929781	4.052335E-012	1.885233E-011	1	0.000000E+000
1	422.32933490	1.885233E-011	4.052335E-012	0	0.000000E+000
1	422.32936268	4.052335E-012	1.885233E-011	1	0.000000E+000
1	422.33053088	1.885233E-011	4.052335E-012	0	0.000000E+000
1	422.33053582	4.052335E-012	1.885233E-011	1	0.000000E+000
1	422.33071932	1.885233E-011	4.052335E-012	0	0.000000E+000
1	422.33073719	4.052335E-012	1.885233E-011	1	0.000000E+000
1	422.33149201	1.885233E-011	4.052335E-012	0	0.000000E+000
1	422.33163409	4.052335E-012	1.885233E-011	1	0.000000E+000
1	422.33204346	1.885233E-011	4.052335E-012	0	0.000000E+000
1	422.33205366	4.052335E-012	1.885233E-011	1	0.000000E+000
1	422.33208281	1.885233E-011	4.052335E-012	0	0.000000E+000
1	422.33212453	4.052335E-012	1.885233E-011	1	0.000000E+000
1	422.33239207	1.885233E-011	4.052335E-012	0	0.000000E+000
1	422.33262290	4.052335E-012	1.885233E-011	1	0.000000E+000
1	422.33306605	1.885233E-011	4.052335E-012	0	0.000000E+000
1	422.33320728	4.052335E-012	1.885233E-011	1	0.000000E+000
1	422.33343757	1.885233E-011	4.052335E-012	0	0.000000E+000
1	422.33354845	4.052335E-012	1.885233E-011	1	0.000000E+000
1	422.33358915	1.885233E-011	4.052335E-012	0	0.000000E+000
1	422.33369962	4.052335E-012	1.885233E-011	1	0.000000E+000
1	422.33402898	1.885233E-011	4.052335E-012	0	0.000000E+000
1	422.33443721	4.052335E-012	1.885233E-011	1	0.000000E+000
1	422.33503734	1.885233E-011	4.052335E-012	0	0.000000E+000
1	422.33541310	4.052335E-012	1.885233E-011	1	0.000000E+000
1	422.33545843	1.885233E-011	4.052335E-012	0	0.000000E+000
1	422.33547860	4.052335E-012	1.885233E-011	1	0.000000E+000
1	422.33556275	1.885233E-011	4.052335E-012	0	0.000000E+000
1	422.33581326	4.052335E-012	1.885233E-011	1	0.000000E+000
1	422.33625211	1.885233E-011	4.052335E-012	0	0.000000E+000
1	422.33629238	4.052335E-012	1.885233E-011	1	0.000000E+000
1	422.33652592	1.885233E-011	4.052335E-012	0	0.000000E+000
1	422.33653203	4.052335E-012	1.885233E-011	1	0.000000E+000
1	422.33671763	1.885233E-011	4.052335E-012	0	0.000000E+000
[truncated: 692,071 more chars]
