# Supplementary material for: Ancestral acetylcholine receptor β-subunit forms homopentamers that prime before opening spontaneously
Source: eLife. 2022 Jul 4;11:e76504. doi: 10.7554/eLife.76504 (PMC9365395; doi:10.7554/eLife.76504)
Supplement: Figure 4—figure supplement 1—source data 1. — Detected single-channel event durations for the human adult muscle-type acetylcholine receptor in the presence of increasing concentrations of acetylcholine (ACh; 3 µM, 6 µM, 10 µM, 18 µM, 30 µM, 60 µM, 100 µM, and 180 µM). Compressed file includes 24 TAC 4.3.3 event files (*.evt format) of the single-channel detections for the three recordings for each acetylcholine concentration (fileA, fileB, and fileC in each case) in the presented kinetic analysis, as well as the associated R scripts (*.txt format) for defining and sorting bursts. [file elife-76504-fig4-figsupp1-data1.zip › F4S1-SD1/Source Data - Figure 4-figure supplement 1/Figure 4-figure supplement 1_WTMuscle60uMACh_fileB.evt]

5
File
Acquire	D:\Data\Christian\1-Single Channel Recordings\WTMuscle (control)\60uM ACh\Recordings\a2 - 17-07-12-WTMuscle-BRBS-PA60OOPS-120mV-3.acquire	0	
Sweeps
1	108.357742	0.000000	0.802117	0.0000000E+000	0.0000000E+000	
2	410.067993	0.000000	0.284741	0.0000000E+000	0.0000000E+000	
3	50.825365	0.000000	0.372092	0.0000000E+000	0.0000000E+000	
Segments
1	31	0.000000	0.802117	1.376025	1.621285	2.266186	3.429824	22.065762	22.918193	23.057798	23.363583	24.063527	24.492283	24.660694	24.839592	33.883713	35.191136	35.340293	37.356260	37.401338	38.905964	41.374596	42.283032	42.645560	42.867516	46.516083	46.669690	47.337712	47.943098	65.126401	65.300633	76.400696	76.918109	79.334141	79.575577	80.089106	81.068801	81.361654	81.765127	82.496042	83.603693	94.991257	95.501080	95.712595	96.092675	96.546059	96.767356	96.812190	96.939121	96.973562	97.653142	98.516555	100.729900	101.571267	102.144655	102.698314	103.615329	103.919862	104.086012	105.283023	105.480978	107.375085	108.357742	
2	56	0.000000	0.284741	0.624512	1.222613	1.293173	2.362553	19.481719	19.582851	34.338125	34.464476	34.814925	34.996163	106.879457	107.332698	108.556062	109.618576	133.887493	134.371384	134.401199	134.729028	135.515372	135.744947	145.761782	145.862282	156.254733	156.469120	180.464361	182.110614	186.646646	186.997241	187.085563	187.538689	190.506756	191.032389	192.872689	194.079518	194.083734	194.540948	194.769711	195.730566	211.856248	213.839325	214.256152	214.549122	215.194364	217.118975	217.152406	218.428152	233.944507	235.216202	235.491213	235.697158	235.699094	235.930927	236.123769	236.767837	238.760698	239.295465	281.772488	282.297420	284.698766	285.032501	285.047702	285.750312	285.967500	286.593827	286.684062	288.023303	299.722860	300.574395	300.829673	300.937953	319.739563	320.015163	320.524333	320.845702	320.895894	321.292247	402.285828	403.210134	403.274646	404.880610	405.096500	405.197707	405.241766	405.364147	405.407733	405.524780	405.687363	406.255998	406.294941	406.477458	406.485910	407.136235	407.366901	407.468281	407.468950	408.055003	408.058774	408.445788	408.810727	409.286064	409.303958	409.479979	409.500566	409.561913	409.568657	409.669583	409.707200	409.823973	409.828246	410.067993	
3	9	0.000000	0.372092	24.980352	25.247102	25.906411	26.246481	36.632956	38.331613	38.702531	38.818829	43.631723	43.732232	46.642961	47.501150	48.590527	49.033463	50.264235	50.825365	
Events
1	0.04871509	4.246228E-012	1.832623E-011	1	0.000000E+000
1	0.04907823	1.832623E-011	4.246228E-012	0	0.000000E+000
1	0.04919385	4.246228E-012	1.832623E-011	1	0.000000E+000
1	0.04940514	1.832623E-011	4.246228E-012	0	0.000000E+000
1	0.04970453	4.246228E-012	1.832623E-011	1	0.000000E+000
1	0.05044363	1.832623E-011	4.246228E-012	0	0.000000E+000
1	0.05048205	4.246228E-012	1.832623E-011	1	0.000000E+000
1	0.05069282	1.832623E-011	4.246228E-012	0	0.000000E+000
1	0.05070298	4.246228E-012	1.832623E-011	1	0.000000E+000
1	0.05078515	1.832623E-011	4.246228E-012	0	0.000000E+000
1	0.05082253	4.246228E-012	1.832623E-011	1	0.000000E+000
1	0.05150143	1.832623E-011	4.246228E-012	0	0.000000E+000
1	0.05152028	4.246228E-012	1.832623E-011	1	0.000000E+000
1	0.05162828	1.832623E-011	4.246228E-012	0	0.000000E+000
1	0.05165797	4.246228E-012	1.832623E-011	1	0.000000E+000
1	0.05217983	1.832623E-011	4.246228E-012	0	0.000000E+000
1	0.05218602	4.246228E-012	1.832623E-011	1	0.000000E+000
1	0.05282666	1.832623E-011	4.246228E-012	0	0.000000E+000
1	0.05285967	4.246228E-012	1.832623E-011	1	0.000000E+000
1	0.05316320	1.832623E-011	4.246228E-012	0	0.000000E+000
1	0.05317175	4.246228E-012	1.832623E-011	1	0.000000E+000
1	0.05335798	1.832623E-011	4.246228E-012	0	0.000000E+000
1	0.05346064	4.246228E-012	1.832623E-011	1	0.000000E+000
1	0.05392244	1.832623E-011	4.246228E-012	0	0.000000E+000
1	0.05395716	4.246228E-012	1.832623E-011	1	0.000000E+000
1	0.05426248	1.832623E-011	4.246228E-012	0	0.000000E+000
1	0.05428037	4.246228E-012	1.832623E-011	1	0.000000E+000
1	0.05534298	1.832623E-011	4.246228E-012	0	0.000000E+000
1	0.05537689	4.246228E-012	1.832623E-011	1	0.000000E+000
1	0.05566647	1.832623E-011	4.246228E-012	0	0.000000E+000
1	0.05619023	4.246228E-012	1.832623E-011	1	0.000000E+000
1	0.05626384	1.832623E-011	4.246228E-012	0	0.000000E+000
1	0.05631497	4.246228E-012	1.832623E-011	1	0.000000E+000
1	0.05657614	1.832623E-011	4.246228E-012	0	0.000000E+000
1	0.05662283	4.246228E-012	1.832623E-011	1	0.000000E+000
1	0.05673820	1.832623E-011	4.246228E-012	0	0.000000E+000
1	0.05675495	4.246228E-012	1.832623E-011	1	0.000000E+000
1	0.05689989	1.832623E-011	4.246228E-012	0	0.000000E+000
1	0.05693199	4.246228E-012	1.832623E-011	1	0.000000E+000
1	0.05817328	1.832623E-011	4.246228E-012	0	0.000000E+000
1	0.05823026	4.246228E-012	1.832623E-011	1	0.000000E+000
1	0.05902694	1.832623E-011	4.246228E-012	0	0.000000E+000
1	0.05906225	4.246228E-012	1.832623E-011	1	0.000000E+000
1	0.05912717	1.832623E-011	4.246228E-012	0	0.000000E+000
1	0.05916733	4.246228E-012	1.832623E-011	1	0.000000E+000
1	0.05977124	1.832623E-011	4.246228E-012	0	0.000000E+000
1	0.05978735	4.246228E-012	1.832623E-011	1	0.000000E+000
1	0.05986321	1.832623E-011	4.246228E-012	0	0.000000E+000
1	0.05989992	4.246228E-012	1.832623E-011	1	0.000000E+000
1	0.06002260	1.832623E-011	4.246228E-012	0	0.000000E+000
1	0.06006954	4.246228E-012	1.832623E-011	1	0.000000E+000
1	0.06030894	1.832623E-011	4.246228E-012	0	0.000000E+000
1	0.06031802	4.246228E-012	1.832623E-011	1	0.000000E+000
1	0.06048955	1.832623E-011	4.246228E-012	0	0.000000E+000
1	0.06059700	4.246228E-012	1.832623E-011	1	0.000000E+000
1	0.06112713	1.832623E-011	4.246228E-012	0	0.000000E+000
1	0.06115084	4.246228E-012	1.832623E-011	1	0.000000E+000
1	0.06136293	1.832623E-011	4.246228E-012	0	0.000000E+000
1	0.06179705	4.246228E-012	1.832623E-011	1	0.000000E+000
1	0.06380154	1.832623E-011	4.246228E-012	0	0.000000E+000
1	0.06387254	4.246228E-012	1.832623E-011	1	0.000000E+000
1	0.06413219	1.832623E-011	4.246228E-012	0	0.000000E+000
1	0.06417534	4.246228E-012	1.832623E-011	1	0.000000E+000
1	0.06425506	1.832623E-011	4.246228E-012	0	0.000000E+000
1	0.06426951	4.246228E-012	1.832623E-011	1	0.000000E+000
1	0.06497801	1.832623E-011	4.246228E-012	0	0.000000E+000
1	0.06502746	4.246228E-012	1.832623E-011	1	0.000000E+000
1	0.06509457	1.832623E-011	4.246228E-012	0	0.000000E+000
1	0.06521009	4.246228E-012	1.832623E-011	1	0.000000E+000
1	0.06537346	1.832623E-011	4.246228E-012	0	0.000000E+000
1	0.06538706	4.246228E-012	1.832623E-011	1	0.000000E+000
1	0.06568328	1.832623E-011	4.246228E-012	0	0.000000E+000
1	0.06571835	4.246228E-012	1.832623E-011	1	0.000000E+000
1	0.06579679	1.832623E-011	4.246228E-012	0	0.000000E+000
1	0.06580450	4.246228E-012	1.832623E-011	1	0.000000E+000
1	0.06589530	1.832623E-011	4.246228E-012	0	0.000000E+000
1	0.06594832	4.246228E-012	1.832623E-011	1	0.000000E+000
1	0.06612683	1.832623E-011	4.246228E-012	0	0.000000E+000
1	0.06614486	4.246228E-012	1.832623E-011	1	0.000000E+000
1	0.06662725	1.832623E-011	4.246228E-012	0	0.000000E+000
1	0.06664811	4.246228E-012	1.832623E-011	1	0.000000E+000
1	0.06681202	1.832623E-011	4.246228E-012	0	0.000000E+000
1	0.06685693	4.246228E-012	1.832623E-011	1	0.000000E+000
1	0.06691884	1.832623E-011	4.246228E-012	0	0.000000E+000
1	0.06696388	4.246228E-012	1.832623E-011	1	0.000000E+000
1	0.06750120	1.832623E-011	4.246228E-012	0	0.000000E+000
1	0.06871423	4.246228E-012	1.832623E-011	1	0.000000E+000
1	0.06893156	1.832623E-011	4.246228E-012	0	0.000000E+000
1	0.06900521	4.246228E-012	1.832623E-011	1	0.000000E+000
1	0.06907892	1.832623E-011	4.246228E-012	0	0.000000E+000
1	0.06922186	4.246228E-012	1.832623E-011	1	0.000000E+000
1	0.07063239	1.832623E-011	4.246228E-012	0	0.000000E+000
1	0.07066421	4.246228E-012	1.832623E-011	1	0.000000E+000
1	0.07067604	1.832623E-011	4.246228E-012	0	0.000000E+000
1	0.07071831	4.246228E-012	1.832623E-011	1	0.000000E+000
1	0.07078211	1.832623E-011	4.246228E-012	0	0.000000E+000
1	0.07081487	4.246228E-012	1.832623E-011	1	0.000000E+000
1	0.07130334	1.832623E-011	4.246228E-012	0	0.000000E+000
1	0.07131078	4.246228E-012	1.832623E-011	1	0.000000E+000
1	0.07135330	1.832623E-011	4.246228E-012	0	0.000000E+000
1	0.07168023	4.246228E-012	1.832623E-011	1	0.000000E+000
1	0.07181093	1.832623E-011	4.246228E-012	0	0.000000E+000
1	0.07183300	4.246228E-012	1.832623E-011	1	0.000000E+000
1	0.07234928	1.832623E-011	4.246228E-012	0	0.000000E+000
1	0.07239639	4.246228E-012	1.832623E-011	1	0.000000E+000
1	0.07264172	1.832623E-011	4.246228E-012	0	0.000000E+000
1	0.07305963	4.246228E-012	1.832623E-011	1	0.000000E+000
1	0.07328492	1.832623E-011	4.246228E-012	0	0.000000E+000
1	0.07345279	4.246228E-012	1.832623E-011	1	0.000000E+000
1	0.07405674	1.832623E-011	4.246228E-012	0	0.000000E+000
1	0.07409480	4.246228E-012	1.832623E-011	1	0.000000E+000
1	0.07412724	1.832623E-011	4.246228E-012	0	0.000000E+000
1	0.07414871	4.246228E-012	1.832623E-011	1	0.000000E+000
1	0.07459113	1.832623E-011	4.246228E-012	0	0.000000E+000
1	0.07461307	4.246228E-012	1.832623E-011	1	0.000000E+000
1	0.07511583	1.832623E-011	4.246228E-012	0	0.000000E+000
1	0.07515602	4.246228E-012	1.832623E-011	1	0.000000E+000
1	0.07617767	1.832623E-011	4.246228E-012	0	0.000000E+000
1	0.07620963	4.246228E-012	1.832623E-011	1	0.000000E+000
1	0.07630253	1.832623E-011	4.246228E-012	0	0.000000E+000
1	0.07671392	4.246228E-012	1.832623E-011	1	0.000000E+000
1	0.07726981	1.832623E-011	4.246228E-012	0	0.000000E+000
1	0.07730077	4.246228E-012	1.832623E-011	1	0.000000E+000
1	0.07740970	1.832623E-011	4.246228E-012	0	0.000000E+000
1	0.07742572	4.246228E-012	1.832623E-011	1	0.000000E+000
1	0.07938084	1.832623E-011	4.246228E-012	0	0.000000E+000
1	0.07941384	4.246228E-012	1.832623E-011	1	0.000000E+000
1	0.07948778	1.832623E-011	4.246228E-012	0	0.000000E+000
1	0.07987039	4.246228E-012	1.832623E-011	1	0.000000E+000
1	0.07990032	1.832623E-011	4.246228E-012	0	0.000000E+000
1	0.08011149	4.246228E-012	1.832623E-011	1	0.000000E+000
1	0.08020693	1.832623E-011	4.246228E-012	0	0.000000E+000
1	0.08024162	4.246228E-012	1.832623E-011	1	0.000000E+000
1	0.08033363	1.832623E-011	4.246228E-012	0	0.000000E+000
1	0.08035892	4.246228E-012	1.832623E-011	1	0.000000E+000
1	0.08048785	1.832623E-011	4.246228E-012	0	0.000000E+000
1	0.08054678	4.246228E-012	1.832623E-011	1	0.000000E+000
1	0.08081298	1.832623E-011	4.246228E-012	0	0.000000E+000
1	0.08082954	4.246228E-012	1.832623E-011	1	0.000000E+000
1	0.08090935	1.832623E-011	4.246228E-012	0	0.000000E+000
1	0.08096975	4.246228E-012	1.832623E-011	1	0.000000E+000
1	0.08114429	1.832623E-011	4.246228E-012	0	0.000000E+000
1	0.08114955	4.246228E-012	1.832623E-011	1	0.000000E+000
1	0.08172273	1.832623E-011	4.246228E-012	0	0.000000E+000
1	0.08173713	4.246228E-012	1.832623E-011	1	0.000000E+000
1	0.08225501	1.832623E-011	4.246228E-012	0	0.000000E+000
1	0.08237211	4.246228E-012	1.832623E-011	1	0.000000E+000
1	0.08251276	1.832623E-011	4.246228E-012	0	0.000000E+000
1	0.08271142	4.246228E-012	1.832623E-011	1	0.000000E+000
1	0.08308954	1.832623E-011	4.246228E-012	0	0.000000E+000
1	0.08313171	4.246228E-012	1.832623E-011	1	0.000000E+000
1	0.08344280	1.832623E-011	4.246228E-012	0	0.000000E+000
1	0.08373246	4.246228E-012	1.832623E-011	1	0.000000E+000
1	0.08379795	1.832623E-011	4.246228E-012	0	0.000000E+000
1	0.08416201	4.246228E-012	1.832623E-011	1	0.000000E+000
1	0.08431016	1.832623E-011	4.246228E-012	0	0.000000E+000
1	0.08432030	4.246228E-012	1.832623E-011	1	0.000000E+000
1	0.08459450	1.832623E-011	4.246228E-012	0	0.000000E+000
1	0.08462454	4.246228E-012	1.832623E-011	1	0.000000E+000
1	0.08598569	1.832623E-011	4.246228E-012	0	0.000000E+000
1	0.08601404	4.246228E-012	1.832623E-011	1	0.000000E+000
1	0.08606080	1.832623E-011	4.246228E-012	0	0.000000E+000
1	0.08611325	4.246228E-012	1.832623E-011	1	0.000000E+000
1	0.08632149	1.832623E-011	4.246228E-012	0	0.000000E+000
1	0.08634941	4.246228E-012	1.832623E-011	1	0.000000E+000
1	0.08650699	1.832623E-011	4.246228E-012	0	0.000000E+000
1	0.08652855	4.246228E-012	1.832623E-011	1	0.000000E+000
1	0.08657466	1.832623E-011	4.246228E-012	0	0.000000E+000
1	0.08659591	4.246228E-012	1.832623E-011	1	0.000000E+000
1	0.08679118	1.832623E-011	4.246228E-012	0	0.000000E+000
1	0.08687339	4.246228E-012	1.832623E-011	1	0.000000E+000
1	0.08707214	1.832623E-011	4.246228E-012	0	0.000000E+000
1	0.08710664	4.246228E-012	1.832623E-011	1	0.000000E+000
1	0.08724148	1.832623E-011	4.246228E-012	0	0.000000E+000
1	0.08725338	4.246228E-012	1.832623E-011	1	0.000000E+000
1	0.08753341	1.832623E-011	4.246228E-012	0	0.000000E+000
1	0.08755945	4.246228E-012	1.832623E-011	1	0.000000E+000
1	0.08764841	1.832623E-011	4.246228E-012	0	0.000000E+000
1	0.08771628	4.246228E-012	1.832623E-011	1	0.000000E+000
1	0.08933094	1.832623E-011	4.246228E-012	0	0.000000E+000
1	0.08940193	4.246228E-012	1.832623E-011	1	0.000000E+000
1	0.08958933	1.832623E-011	4.246228E-012	0	0.000000E+000
1	0.08961769	4.246228E-012	1.832623E-011	1	0.000000E+000
1	0.08983242	1.832623E-011	4.246228E-012	0	0.000000E+000
1	0.08985410	4.246228E-012	1.832623E-011	1	0.000000E+000
1	0.08999379	1.832623E-011	4.246228E-012	0	0.000000E+000
1	0.09001959	4.246228E-012	1.832623E-011	1	0.000000E+000
1	0.09004204	1.832623E-011	4.246228E-012	0	0.000000E+000
1	0.09006325	4.246228E-012	1.832623E-011	1	0.000000E+000
1	0.09011963	1.832623E-011	4.246228E-012	0	0.000000E+000
1	0.09016669	4.246228E-012	1.832623E-011	1	0.000000E+000
1	0.09030106	1.832623E-011	4.246228E-012	0	0.000000E+000
1	0.09038603	4.246228E-012	1.832623E-011	1	0.000000E+000
1	0.09060731	1.832623E-011	4.246228E-012	0	0.000000E+000
1	0.09062552	4.246228E-012	1.832623E-011	1	0.000000E+000
1	0.09066173	1.832623E-011	4.246228E-012	0	0.000000E+000
1	0.09082092	4.246228E-012	1.832623E-011	1	0.000000E+000
1	0.09084205	1.832623E-011	4.246228E-012	0	0.000000E+000
1	0.09116724	4.246228E-012	1.832623E-011	1	0.000000E+000
1	0.09258029	1.832623E-011	4.246228E-012	0	0.000000E+000
1	0.09261658	4.246228E-012	1.832623E-011	1	0.000000E+000
1	0.09265071	1.832623E-011	4.246228E-012	0	0.000000E+000
1	0.09279895	4.246228E-012	1.832623E-011	1	0.000000E+000
1	0.09294306	1.832623E-011	4.246228E-012	0	0.000000E+000
1	0.09416871	4.246228E-012	1.832623E-011	1	0.000000E+000
1	0.09422452	1.832623E-011	4.246228E-012	0	0.000000E+000
1	0.09424052	4.246228E-012	1.832623E-011	1	0.000000E+000
1	0.09446232	1.832623E-011	4.246228E-012	0	0.000000E+000
1	0.09448206	4.246228E-012	1.832623E-011	1	0.000000E+000
1	0.09456304	1.832623E-011	4.246228E-012	0	0.000000E+000
1	0.09469723	4.246228E-012	1.832623E-011	1	0.000000E+000
1	0.09550519	1.832623E-011	4.246228E-012	0	0.000000E+000
1	0.09552012	4.246228E-012	1.832623E-011	1	0.000000E+000
1	0.09561663	1.832623E-011	4.246228E-012	0	0.000000E+000
1	0.09593471	4.246228E-012	1.832623E-011	1	0.000000E+000
1	0.09611702	1.832623E-011	4.246228E-012	0	0.000000E+000
1	0.09613901	4.246228E-012	1.832623E-011	1	0.000000E+000
1	0.09647942	1.832623E-011	4.246228E-012	0	0.000000E+000
1	0.09648719	4.246228E-012	1.832623E-011	1	0.000000E+000
1	0.09701788	1.832623E-011	4.246228E-012	0	0.000000E+000
1	0.09703278	4.246228E-012	1.832623E-011	1	0.000000E+000
1	0.09795263	1.832623E-011	4.246228E-012	0	0.000000E+000
1	0.09815771	4.246228E-012	1.832623E-011	1	0.000000E+000
1	0.09821907	1.832623E-011	4.246228E-012	0	0.000000E+000
1	0.09838050	4.246228E-012	1.832623E-011	1	0.000000E+000
1	0.09855566	1.832623E-011	4.246228E-012	0	0.000000E+000
1	0.09859766	4.246228E-012	1.832623E-011	1	0.000000E+000
1	0.09881677	1.832623E-011	4.246228E-012	0	0.000000E+000
1	0.09883716	4.246228E-012	1.832623E-011	1	0.000000E+000
1	0.09907422	1.832623E-011	4.246228E-012	0	0.000000E+000
1	0.09909973	4.246228E-012	1.832623E-011	1	0.000000E+000
1	0.09952683	1.832623E-011	4.246228E-012	0	0.000000E+000
1	0.09955460	4.246228E-012	1.832623E-011	1	0.000000E+000
1	0.10017527	1.832623E-011	4.246228E-012	0	0.000000E+000
1	0.10033344	4.246228E-012	1.832623E-011	1	0.000000E+000
1	0.10072346	1.832623E-011	4.246228E-012	0	0.000000E+000
1	0.10074921	4.246228E-012	1.832623E-011	1	0.000000E+000
1	0.10086757	1.832623E-011	4.246228E-012	0	0.000000E+000
1	0.10089415	4.246228E-012	1.832623E-011	1	0.000000E+000
1	0.10140166	1.832623E-011	4.246228E-012	0	0.000000E+000
1	0.10144340	4.246228E-012	1.832623E-011	1	0.000000E+000
1	0.10224525	1.832623E-011	4.246228E-012	0	0.000000E+000
1	0.10227734	4.246228E-012	1.832623E-011	1	0.000000E+000
1	0.10233149	1.832623E-011	4.246228E-012	0	0.000000E+000
1	0.10234553	4.246228E-012	1.832623E-011	1	0.000000E+000
1	0.10281053	1.832623E-011	4.246228E-012	0	0.000000E+000
1	0.10303187	4.246228E-012	1.832623E-011	1	0.000000E+000
1	0.10330719	1.832623E-011	4.246228E-012	0	0.000000E+000
1	0.10333728	4.246228E-012	1.832623E-011	1	0.000000E+000
1	0.10340823	1.832623E-011	4.246228E-012	0	0.000000E+000
1	0.10347024	4.246228E-012	1.832623E-011	1	0.000000E+000
1	0.10444175	1.832623E-011	4.246228E-012	0	0.000000E+000
1	0.10445986	4.246228E-012	1.832623E-011	1	0.000000E+000
1	0.10482927	1.832623E-011	4.246228E-012	0	0.000000E+000
1	0.10483633	4.246228E-012	1.832623E-011	1	0.000000E+000
1	0.10499451	1.832623E-011	4.246228E-012	0	0.000000E+000
1	0.10513489	4.246228E-012	1.832623E-011	1	0.000000E+000
1	0.10522217	1.832623E-011	4.246228E-012	0	0.000000E+000
1	0.10524117	4.246228E-012	1.832623E-011	1	0.000000E+000
1	0.10646178	1.832623E-011	4.246228E-012	0	0.000000E+000
1	0.10648733	4.246228E-012	1.832623E-011	1	0.000000E+000
1	0.10670458	1.832623E-011	4.246228E-012	0	0.000000E+000
1	0.10671785	4.246228E-012	1.832623E-011	1	0.000000E+000
1	0.10689972	1.832623E-011	4.246228E-012	0	0.000000E+000
1	0.10693484	4.246228E-012	1.832623E-011	1	0.000000E+000
1	0.10712640	1.832623E-011	4.246228E-012	0	0.000000E+000
1	0.10716023	4.246228E-012	1.832623E-011	1	0.000000E+000
1	0.10795330	1.832623E-011	4.246228E-012	0	0.000000E+000
1	0.10798541	4.246228E-012	1.832623E-011	1	0.000000E+000
1	0.10813624	1.832623E-011	4.246228E-012	0	0.000000E+000
1	0.10844792	4.246228E-012	1.832623E-011	1	0.000000E+000
1	0.10859153	1.832623E-011	4.246228E-012	0	0.000000E+000
1	0.10872058	4.246228E-012	1.832623E-011	1	0.000000E+000
1	0.10876223	1.832623E-011	4.246228E-012	0	0.000000E+000
1	0.10877055	4.246228E-012	1.832623E-011	1	0.000000E+000
1	0.10886173	1.832623E-011	4.246228E-012	0	0.000000E+000
1	0.10887891	4.246228E-012	1.832623E-011	1	0.000000E+000
1	0.10959572	1.832623E-011	4.246228E-012	0	0.000000E+000
1	0.10961594	4.246228E-012	1.832623E-011	1	0.000000E+000
1	0.11043241	1.832623E-011	4.246228E-012	0	0.000000E+000
1	0.11043978	4.246228E-012	1.832623E-011	1	0.000000E+000
1	0.11085850	1.832623E-011	4.246228E-012	0	0.000000E+000
1	0.11093141	4.246228E-012	1.832623E-011	1	0.000000E+000
1	0.11110197	1.832623E-011	4.246228E-012	0	0.000000E+000
1	0.11164715	4.246228E-012	1.832623E-011	1	0.000000E+000
1	0.11174307	1.832623E-011	4.246228E-012	0	0.000000E+000
1	0.11176642	4.246228E-012	1.832623E-011	1	0.000000E+000
1	0.11188153	1.832623E-011	4.246228E-012	0	0.000000E+000
1	0.11190227	4.246228E-012	1.832623E-011	1	0.000000E+000
1	0.11234203	1.832623E-011	4.246228E-012	0	0.000000E+000
1	0.11237081	4.246228E-012	1.832623E-011	1	0.000000E+000
1	0.11241933	1.832623E-011	4.246228E-012	0	0.000000E+000
1	0.11255889	4.246228E-012	1.832623E-011	1	0.000000E+000
1	0.11262719	1.832623E-011	4.246228E-012	0	0.000000E+000
1	0.11266869	4.246228E-012	1.832623E-011	1	0.000000E+000
1	0.11325194	1.832623E-011	4.246228E-012	0	0.000000E+000
1	0.11327376	4.246228E-012	1.832623E-011	1	0.000000E+000
1	0.11343360	1.832623E-011	4.246228E-012	0	0.000000E+000
1	0.11364051	4.246228E-012	1.832623E-011	1	0.000000E+000
1	0.11373654	1.832623E-011	4.246228E-012	0	0.000000E+000
1	0.11399376	4.246228E-012	1.832623E-011	1	0.000000E+000
1	0.11441761	1.832623E-011	4.246228E-012	0	0.000000E+000
1	0.11446272	4.246228E-012	1.832623E-011	1	0.000000E+000
1	0.11502282	1.832623E-011	4.246228E-012	0	0.000000E+000
1	0.11504853	4.246228E-012	1.832623E-011	1	0.000000E+000
1	0.11538890	1.832623E-011	4.246228E-012	0	0.000000E+000
1	0.11584098	4.246228E-012	1.832623E-011	1	0.000000E+000
1	0.11656121	1.832623E-011	4.246228E-012	0	0.000000E+000
1	0.11660028	4.246228E-012	1.832623E-011	1	0.000000E+000
1	0.11663700	1.832623E-011	4.246228E-012	0	0.000000E+000
1	0.11665940	4.246228E-012	1.832623E-011	1	0.000000E+000
1	0.11723842	1.832623E-011	4.246228E-012	0	0.000000E+000
1	0.11888807	4.246228E-012	1.832623E-011	1	0.000000E+000
1	0.11905811	1.832623E-011	4.246228E-012	0	0.000000E+000
1	0.11911557	4.246228E-012	1.832623E-011	1	0.000000E+000
1	0.11975246	1.832623E-011	4.246228E-012	0	0.000000E+000
1	0.11977447	4.246228E-012	1.832623E-011	1	0.000000E+000
1	0.11991578	1.832623E-011	4.246228E-012	0	0.000000E+000
1	0.11994620	4.246228E-012	1.832623E-011	1	0.000000E+000
1	0.12011204	1.832623E-011	4.246228E-012	0	0.000000E+000
1	0.12015650	4.246228E-012	1.832623E-011	1	0.000000E+000
1	0.12049117	1.832623E-011	4.246228E-012	0	0.000000E+000
1	0.12066654	4.246228E-012	1.832623E-011	1	0.000000E+000
1	0.12103760	1.832623E-011	4.246228E-012	0	0.000000E+000
1	0.12106230	4.246228E-012	1.832623E-011	1	0.000000E+000
1	0.12137206	1.832623E-011	4.246228E-012	0	0.000000E+000
1	0.12163855	4.246228E-012	1.832623E-011	1	0.000000E+000
1	0.12197832	1.832623E-011	4.246228E-012	0	0.000000E+000
1	0.12229370	4.246228E-012	1.832623E-011	1	0.000000E+000
1	0.12245898	1.832623E-011	4.246228E-012	0	0.000000E+000
1	0.12248400	4.246228E-012	1.832623E-011	1	0.000000E+000
1	0.12282487	1.832623E-011	4.246228E-012	0	0.000000E+000
1	0.12286887	4.246228E-012	1.832623E-011	1	0.000000E+000
1	0.12388490	1.832623E-011	4.246228E-012	0	0.000000E+000
1	0.12392192	4.246228E-012	1.832623E-011	1	0.000000E+000
1	0.12422440	1.832623E-011	4.246228E-012	0	0.000000E+000
1	0.12429788	4.246228E-012	1.832623E-011	1	0.000000E+000
1	0.12479594	1.832623E-011	4.246228E-012	0	0.000000E+000
1	0.12545031	4.246228E-012	1.832623E-011	1	0.000000E+000
1	0.12578773	1.832623E-011	4.246228E-012	0	0.000000E+000
1	0.12613970	4.246228E-012	1.832623E-011	1	0.000000E+000
1	0.12646674	1.832623E-011	4.246228E-012	0	0.000000E+000
1	0.12647646	4.246228E-012	1.832623E-011	1	0.000000E+000
1	0.12654134	1.832623E-011	4.246228E-012	0	0.000000E+000
1	0.12655804	4.246228E-012	1.832623E-011	1	0.000000E+000
1	0.12734261	1.832623E-011	4.246228E-012	0	0.000000E+000
1	0.12752603	4.246228E-012	1.832623E-011	1	0.000000E+000
1	0.12757185	1.832623E-011	4.246228E-012	0	0.000000E+000
1	0.12765875	4.246228E-012	1.832623E-011	1	0.000000E+000
1	0.12831633	1.832623E-011	4.246228E-012	0	0.000000E+000
1	0.12835061	4.246228E-012	1.832623E-011	1	0.000000E+000
1	0.12862922	1.832623E-011	4.246228E-012	0	0.000000E+000
1	0.12864268	4.246228E-012	1.832623E-011	1	0.000000E+000
1	0.12877082	1.832623E-011	4.246228E-012	0	0.000000E+000
1	0.12878377	4.246228E-012	1.832623E-011	1	0.000000E+000
1	0.12893227	1.832623E-011	4.246228E-012	0	0.000000E+000
1	0.12896926	4.246228E-012	1.832623E-011	1	0.000000E+000
1	0.12949803	1.832623E-011	4.246228E-012	0	0.000000E+000
1	0.12950745	4.246228E-012	1.832623E-011	1	0.000000E+000
1	0.13009804	1.832623E-011	4.246228E-012	0	0.000000E+000
1	0.13015071	4.246228E-012	1.832623E-011	1	0.000000E+000
1	0.13084303	1.832623E-011	4.246228E-012	0	0.000000E+000
1	0.13089144	4.246228E-012	1.832623E-011	1	0.000000E+000
1	0.13094532	1.832623E-011	4.246228E-012	0	0.000000E+000
1	0.13105818	4.246228E-012	1.832623E-011	1	0.000000E+000
1	0.13124727	1.832623E-011	4.246228E-012	0	0.000000E+000
1	0.13145213	4.246228E-012	1.832623E-011	1	0.000000E+000
1	0.13172998	1.832623E-011	4.246228E-012	0	0.000000E+000
1	0.13176227	4.246228E-012	1.832623E-011	1	0.000000E+000
1	0.13179035	1.832623E-011	4.246228E-012	0	0.000000E+000
1	0.13209208	4.246228E-012	1.832623E-011	1	0.000000E+000
1	0.13258621	1.832623E-011	4.246228E-012	0	0.000000E+000
1	0.13294942	4.246228E-012	1.832623E-011	1	0.000000E+000
1	0.13300488	1.832623E-011	4.246228E-012	0	0.000000E+000
1	0.13303495	4.246228E-012	1.832623E-011	1	0.000000E+000
1	0.13334960	1.832623E-011	4.246228E-012	0	0.000000E+000
1	0.13339009	4.246228E-012	1.832623E-011	1	0.000000E+000
1	0.13353006	1.832623E-011	4.246228E-012	0	0.000000E+000
1	0.13355392	4.246228E-012	1.832623E-011	1	0.000000E+000
1	0.13365500	1.832623E-011	4.246228E-012	0	0.000000E+000
1	0.13370397	4.246228E-012	1.832623E-011	1	0.000000E+000
1	0.13403153	1.832623E-011	4.246228E-012	0	0.000000E+000
1	0.13404345	4.246228E-012	1.832623E-011	1	0.000000E+000
1	0.13410317	1.832623E-011	4.246228E-012	0	0.000000E+000
1	0.13415879	4.246228E-012	1.832623E-011	1	0.000000E+000
1	0.13427575	1.832623E-011	4.246228E-012	0	0.000000E+000
1	0.13428264	4.246228E-012	1.832623E-011	1	0.000000E+000
1	0.13507432	1.832623E-011	4.246228E-012	0	0.000000E+000
1	0.13529932	4.246228E-012	1.832623E-011	1	0.000000E+000
1	0.13609514	1.832623E-011	4.246228E-012	0	0.000000E+000
1	0.13610120	4.246228E-012	1.832623E-011	1	0.000000E+000
1	0.13646420	1.832623E-011	4.246228E-012	0	0.000000E+000
1	0.13649831	4.246228E-012	1.832623E-011	1	0.000000E+000
1	0.13701912	1.832623E-011	4.246228E-012	0	0.000000E+000
1	0.13703323	4.246228E-012	1.832623E-011	1	0.000000E+000
1	0.13716748	1.832623E-011	4.246228E-012	0	0.000000E+000
1	0.13719850	4.246228E-012	1.832623E-011	1	0.000000E+000
1	0.13726011	1.832623E-011	4.246228E-012	0	0.000000E+000
1	0.13727198	4.246228E-012	1.832623E-011	1	0.000000E+000
1	0.13787229	1.832623E-011	4.246228E-012	0	0.000000E+000
1	0.13792074	4.246228E-012	1.832623E-011	1	0.000000E+000
1	0.13988299	1.832623E-011	4.246228E-012	0	0.000000E+000
1	0.13989731	4.246228E-012	1.832623E-011	1	0.000000E+000
1	0.14014287	1.832623E-011	4.246228E-012	0	0.000000E+000
1	0.14015724	4.246228E-012	1.832623E-011	1	0.000000E+000
1	0.14023392	1.832623E-011	4.246228E-012	0	0.000000E+000
1	0.14069419	4.246228E-012	1.832623E-011	1	0.000000E+000
1	0.14092079	1.832623E-011	4.246228E-012	0	0.000000E+000
1	0.14092227	4.246228E-012	1.832623E-011	1	0.000000E+000
1	0.14102042	1.832623E-011	4.246228E-012	0	0.000000E+000
1	0.14119726	4.246228E-012	1.832623E-011	1	0.000000E+000
1	0.14167991	1.832623E-011	4.246228E-012	0	0.000000E+000
1	0.14170648	4.246228E-012	1.832623E-011	1	0.000000E+000
1	0.14183318	1.832623E-011	4.246228E-012	0	0.000000E+000
1	0.14186990	4.246228E-012	1.832623E-011	1	0.000000E+000
1	0.14229844	1.832623E-011	4.246228E-012	0	0.000000E+000
1	0.14231094	4.246228E-012	1.832623E-011	1	0.000000E+000
1	0.14238296	1.832623E-011	4.246228E-012	0	0.000000E+000
1	0.14240599	4.246228E-012	1.832623E-011	1	0.000000E+000
1	0.14271408	1.832623E-011	4.246228E-012	0	0.000000E+000
1	0.14276037	4.246228E-012	1.832623E-011	1	0.000000E+000
1	0.14354791	1.832623E-011	4.246228E-012	0	0.000000E+000
1	0.14360588	4.246228E-012	1.832623E-011	1	0.000000E+000
1	0.14485050	1.832623E-011	4.246228E-012	0	0.000000E+000
1	0.14525488	4.246228E-012	1.832623E-011	1	0.000000E+000
1	0.14560743	1.832623E-011	4.246228E-012	0	0.000000E+000
1	0.14584649	4.246228E-012	1.832623E-011	1	0.000000E+000
1	0.14622007	1.832623E-011	4.246228E-012	0	0.000000E+000
1	0.14625473	4.246228E-012	1.832623E-011	1	0.000000E+000
1	0.14636192	1.832623E-011	4.246228E-012	0	0.000000E+000
1	0.14639016	4.246228E-012	1.832623E-011	1	0.000000E+000
1	0.14650359	1.832623E-011	4.246228E-012	0	0.000000E+000
1	0.14653165	4.246228E-012	1.832623E-011	1	0.000000E+000
1	0.14665435	1.832623E-011	4.246228E-012	0	0.000000E+000
1	0.14669243	4.246228E-012	1.832623E-011	1	0.000000E+000
1	0.14736463	1.832623E-011	4.246228E-012	0	0.000000E+000
1	0.14776063	4.246228E-012	1.832623E-011	1	0.000000E+000
1	0.14777389	1.832623E-011	4.246228E-012	0	0.000000E+000
1	0.14780394	4.246228E-012	1.832623E-011	1	0.000000E+000
1	0.14817147	1.832623E-011	4.246228E-012	0	0.000000E+000
1	0.14872035	4.246228E-012	1.832623E-011	1	0.000000E+000
1	0.14874131	1.832623E-011	4.246228E-012	0	0.000000E+000
1	0.14904290	4.246228E-012	1.832623E-011	1	0.000000E+000
1	0.14935126	1.832623E-011	4.246228E-012	0	0.000000E+000
1	0.14936446	4.246228E-012	1.832623E-011	1	0.000000E+000
1	0.14951933	1.832623E-011	4.246228E-012	0	0.000000E+000
1	0.14955703	4.246228E-012	1.832623E-011	1	0.000000E+000
1	0.15063341	1.832623E-011	4.246228E-012	0	0.000000E+000
1	0.15066248	4.246228E-012	1.832623E-011	1	0.000000E+000
1	0.15091581	1.832623E-011	4.246228E-012	0	0.000000E+000
1	0.15099210	4.246228E-012	1.832623E-011	1	0.000000E+000
1	0.15101821	1.832623E-011	4.246228E-012	0	0.000000E+000
1	0.15104355	4.246228E-012	1.832623E-011	1	0.000000E+000
1	0.15235357	1.832623E-011	4.246228E-012	0	0.000000E+000
1	0.15262327	4.246228E-012	1.832623E-011	1	0.000000E+000
1	0.15279849	1.832623E-011	4.246228E-012	0	0.000000E+000
1	0.15293322	4.246228E-012	1.832623E-011	1	0.000000E+000
1	0.15295976	1.832623E-011	4.246228E-012	0	0.000000E+000
1	0.15297231	4.246228E-012	1.832623E-011	1	0.000000E+000
1	0.15308550	1.832623E-011	4.246228E-012	0	0.000000E+000
1	0.15310209	4.246228E-012	1.832623E-011	1	0.000000E+000
1	0.15324560	1.832623E-011	4.246228E-012	0	0.000000E+000
1	0.15389404	4.246228E-012	1.832623E-011	1	0.000000E+000
1	0.15436065	1.832623E-011	4.246228E-012	0	0.000000E+000
1	0.15439523	4.246228E-012	1.832623E-011	1	0.000000E+000
1	0.15507148	1.832623E-011	4.246228E-012	0	0.000000E+000
1	0.15509985	4.246228E-012	1.832623E-011	1	0.000000E+000
1	0.15567763	1.832623E-011	4.246228E-012	0	0.000000E+000
1	0.15586671	4.246228E-012	1.832623E-011	1	0.000000E+000
1	0.15628041	1.832623E-011	4.246228E-012	0	0.000000E+000
1	0.15629382	4.246228E-012	1.832623E-011	1	0.000000E+000
1	0.15772693	1.832623E-011	4.246228E-012	0	0.000000E+000
1	0.15806988	4.246228E-012	1.832623E-011	1	0.000000E+000
1	0.15830727	1.832623E-011	4.246228E-012	0	0.000000E+000
1	0.15834578	4.246228E-012	1.832623E-011	1	0.000000E+000
1	0.15840320	1.832623E-011	4.246228E-012	0	0.000000E+000
1	0.15843499	4.246228E-012	1.832623E-011	1	0.000000E+000
1	0.15853742	1.832623E-011	4.246228E-012	0	0.000000E+000
1	0.15854872	4.246228E-012	1.832623E-011	1	0.000000E+000
1	0.15873690	1.832623E-011	4.246228E-012	0	0.000000E+000
1	0.15874379	4.246228E-012	1.832623E-011	1	0.000000E+000
1	0.15880899	1.832623E-011	4.246228E-012	0	0.000000E+000
1	0.15885726	4.246228E-012	1.832623E-011	1	0.000000E+000
1	0.15885905	1.832623E-011	4.246228E-012	0	0.000000E+000
1	0.15890373	4.246228E-012	1.832623E-011	1	0.000000E+000
1	0.15923512	1.832623E-011	4.246228E-012	0	0.000000E+000
1	0.15927386	4.246228E-012	1.832623E-011	1	0.000000E+000
1	0.16028729	1.832623E-011	4.246228E-012	0	0.000000E+000
1	0.16031125	4.246228E-012	1.832623E-011	1	0.000000E+000
1	0.16073621	1.832623E-011	4.246228E-012	0	0.000000E+000
1	0.16074736	4.246228E-012	1.832623E-011	1	0.000000E+000
1	0.16125309	1.832623E-011	4.246228E-012	0	0.000000E+000
1	0.16129032	4.246228E-012	1.832623E-011	1	0.000000E+000
1	0.16174517	1.832623E-011	4.246228E-012	0	0.000000E+000
1	0.16255409	4.246228E-012	1.832623E-011	1	0.000000E+000
1	0.16279919	1.832623E-011	4.246228E-012	0	0.000000E+000
1	0.16284092	4.246228E-012	1.832623E-011	1	0.000000E+000
1	0.16318708	1.832623E-011	4.246228E-012	0	0.000000E+000
1	0.16320613	4.246228E-012	1.832623E-011	1	0.000000E+000
1	0.16332174	1.832623E-011	4.246228E-012	0	0.000000E+000
1	0.16334396	4.246228E-012	1.832623E-011	1	0.000000E+000
1	0.16339777	1.832623E-011	4.246228E-012	0	0.000000E+000
1	0.16425858	4.246228E-012	1.832623E-011	1	0.000000E+000
1	0.16472613	1.832623E-011	4.246228E-012	0	0.000000E+000
1	0.16476906	4.246228E-012	1.832623E-011	1	0.000000E+000
1	0.16547986	1.832623E-011	4.246228E-012	0	0.000000E+000
1	0.16548774	4.246228E-012	1.832623E-011	1	0.000000E+000
1	0.16606922	1.832623E-011	4.246228E-012	0	0.000000E+000
1	0.16608181	4.246228E-012	1.832623E-011	1	0.000000E+000
1	0.16615262	1.832623E-011	4.246228E-012	0	0.000000E+000
1	0.16616871	4.246228E-012	1.832623E-011	1	0.000000E+000
1	0.16624156	1.832623E-011	4.246228E-012	0	0.000000E+000
1	0.16624638	4.246228E-012	1.832623E-011	1	0.000000E+000
1	0.16673940	1.832623E-011	4.246228E-012	0	0.000000E+000
1	0.16675695	4.246228E-012	1.832623E-011	1	0.000000E+000
1	0.16763417	1.832623E-011	4.246228E-012	0	0.000000E+000
1	0.16764623	4.246228E-012	1.832623E-011	1	0.000000E+000
1	0.16845931	1.832623E-011	4.246228E-012	0	0.000000E+000
1	0.16847955	4.246228E-012	1.832623E-011	1	0.000000E+000
1	0.16871919	1.832623E-011	4.246228E-012	0	0.000000E+000
1	0.16901039	4.246228E-012	1.832623E-011	1	0.000000E+000
1	0.16906695	1.832623E-011	4.246228E-012	0	0.000000E+000
1	0.16910639	4.246228E-012	1.832623E-011	1	0.000000E+000
1	0.16954124	1.832623E-011	4.246228E-012	0	0.000000E+000
1	0.16954760	4.246228E-012	1.832623E-011	1	0.000000E+000
1	0.16975907	1.832623E-011	4.246228E-012	0	0.000000E+000
1	0.16978271	4.246228E-012	1.832623E-011	1	0.000000E+000
1	0.16979218	1.832623E-011	4.246228E-012	0	0.000000E+000
1	0.16983095	4.246228E-012	1.832623E-011	1	0.000000E+000
1	0.17004693	1.832623E-011	4.246228E-012	0	0.000000E+000
1	0.17041019	4.246228E-012	1.832623E-011	1	0.000000E+000
1	0.17051125	1.832623E-011	4.246228E-012	0	0.000000E+000
1	0.17061709	4.246228E-012	1.832623E-011	1	0.000000E+000
1	0.17170364	1.832623E-011	4.246228E-012	0	0.000000E+000
1	0.17173812	4.246228E-012	1.832623E-011	1	0.000000E+000
1	0.17182230	1.832623E-011	4.246228E-012	0	0.000000E+000
1	0.17184742	4.246228E-012	1.832623E-011	1	0.000000E+000
1	0.17198339	1.832623E-011	4.246228E-012	0	0.000000E+000
1	0.17216590	4.246228E-012	1.832623E-011	1	0.000000E+000
1	0.17267836	1.832623E-011	4.246228E-012	0	0.000000E+000
1	0.17268133	4.246228E-012	1.832623E-011	1	0.000000E+000
1	0.17274041	1.832623E-011	4.246228E-012	0	0.000000E+000
1	0.17292323	4.246228E-012	1.832623E-011	1	0.000000E+000
1	0.17295993	1.832623E-011	4.246228E-012	0	0.000000E+000
1	0.17300825	4.246228E-012	1.832623E-011	1	0.000000E+000
1	0.17366450	1.832623E-011	4.246228E-012	0	0.000000E+000
1	0.17367563	4.246228E-012	1.832623E-011	1	0.000000E+000
1	0.17370382	1.832623E-011	4.246228E-012	0	0.000000E+000
1	0.17375158	4.246228E-012	1.832623E-011	1	0.000000E+000
1	0.17428345	1.832623E-011	4.246228E-012	0	0.000000E+000
1	0.17430714	4.246228E-012	1.832623E-011	1	0.000000E+000
1	0.17438476	1.832623E-011	4.246228E-012	0	0.000000E+000
1	0.17439758	4.246228E-012	1.832623E-011	1	0.000000E+000
1	0.17457970	1.832623E-011	4.246228E-012	0	0.000000E+000
1	0.17460706	4.246228E-012	1.832623E-011	1	0.000000E+000
1	0.17502273	1.832623E-011	4.246228E-012	0	0.000000E+000
1	0.17503327	4.246228E-012	1.832623E-011	1	0.000000E+000
1	0.17509123	1.832623E-011	4.246228E-012	0	0.000000E+000
1	0.17511342	4.246228E-012	1.832623E-011	1	0.000000E+000
1	0.17551497	1.832623E-011	4.246228E-012	0	0.000000E+000
1	0.17552383	4.246228E-012	1.832623E-011	1	0.000000E+000
1	0.17584687	1.832623E-011	4.246228E-012	0	0.000000E+000
1	0.17589387	4.246228E-012	1.832623E-011	1	0.000000E+000
1	0.17692315	1.832623E-011	4.246228E-012	0	0.000000E+000
1	0.17701500	4.246228E-012	1.832623E-011	1	0.000000E+000
1	0.17743290	1.832623E-011	4.246228E-012	0	0.000000E+000
1	0.17745460	4.246228E-012	1.832623E-011	1	0.000000E+000
1	0.17819500	1.832623E-011	4.246228E-012	0	0.000000E+000
1	0.17823430	4.246228E-012	1.832623E-011	1	0.000000E+000
1	0.17866906	1.832623E-011	4.246228E-012	0	0.000000E+000
1	0.17877485	4.246228E-012	1.832623E-011	1	0.000000E+000
1	0.17882579	1.832623E-011	4.246228E-012	0	0.000000E+000
1	0.17884723	4.246228E-012	1.832623E-011	1	0.000000E+000
1	0.17893191	1.832623E-011	4.246228E-012	0	0.000000E+000
1	0.17897063	4.246228E-012	1.832623E-011	1	0.000000E+000
1	0.17929059	1.832623E-011	4.246228E-012	0	0.000000E+000
1	0.17932961	4.246228E-012	1.832623E-011	1	0.000000E+000
1	0.17969404	1.832623E-011	4.246228E-012	0	0.000000E+000
1	0.17971861	4.246228E-012	1.832623E-011	1	0.000000E+000
1	0.17973825	1.832623E-011	4.246228E-012	0	0.000000E+000
1	0.17975892	4.246228E-012	1.832623E-011	1	0.000000E+000
1	0.17980847	1.832623E-011	4.246228E-012	0	0.000000E+000
1	0.17983336	4.246228E-012	1.832623E-011	1	0.000000E+000
1	0.17996382	1.832623E-011	4.246228E-012	0	0.000000E+000
1	0.18002706	4.246228E-012	1.832623E-011	1	0.000000E+000
1	0.18050083	1.832623E-011	4.246228E-012	0	0.000000E+000
1	0.18055510	4.246228E-012	1.832623E-011	1	0.000000E+000
1	0.18099128	1.832623E-011	4.246228E-012	0	0.000000E+000
1	0.18101319	4.246228E-012	1.832623E-011	1	0.000000E+000
1	0.18147981	1.832623E-011	4.246228E-012	0	0.000000E+000
1	0.18150483	4.246228E-012	1.832623E-011	1	0.000000E+000
1	0.18155674	1.832623E-011	4.246228E-012	0	0.000000E+000
1	0.18164210	4.246228E-012	1.832623E-011	1	0.000000E+000
1	0.18258611	1.832623E-011	4.246228E-012	0	0.000000E+000
1	0.18260309	4.246228E-012	1.832623E-011	1	0.000000E+000
1	0.18294383	1.832623E-011	4.246228E-012	0	0.000000E+000
1	0.18338096	4.246228E-012	1.832623E-011	1	0.000000E+000
1	0.18372758	1.832623E-011	4.246228E-012	0	0.000000E+000
1	0.18376875	4.246228E-012	1.832623E-011	1	0.000000E+000
1	0.18381716	1.832623E-011	4.246228E-012	0	0.000000E+000
1	0.18383205	4.246228E-012	1.832623E-011	1	0.000000E+000
1	0.18387932	1.832623E-011	4.246228E-012	0	0.000000E+000
1	0.18400033	4.246228E-012	1.832623E-011	1	0.000000E+000
1	0.18476864	1.832623E-011	4.246228E-012	0	0.000000E+000
1	0.18480479	4.246228E-012	1.832623E-011	1	0.000000E+000
1	0.18509201	1.832623E-011	4.246228E-012	0	0.000000E+000
1	0.18518720	4.246228E-012	1.832623E-011	1	0.000000E+000
1	0.18544156	1.832623E-011	4.246228E-012	0	0.000000E+000
1	0.18546212	4.246228E-012	1.832623E-011	1	0.000000E+000
1	0.18558081	1.832623E-011	4.246228E-012	0	0.000000E+000
1	0.18561793	4.246228E-012	1.832623E-011	1	0.000000E+000
1	0.18587812	1.832623E-011	4.246228E-012	0	0.000000E+000
1	0.18591279	4.246228E-012	1.832623E-011	1	0.000000E+000
1	0.18625483	1.832623E-011	4.246228E-012	0	0.000000E+000
1	0.18626822	4.246228E-012	1.832623E-011	1	0.000000E+000
1	0.18686873	1.832623E-011	4.246228E-012	0	0.000000E+000
1	0.18691770	4.246228E-012	1.832623E-011	1	0.000000E+000
1	0.18714518	1.832623E-011	4.246228E-012	0	0.000000E+000
1	0.18716366	4.246228E-012	1.832623E-011	1	0.000000E+000
1	0.18742431	1.832623E-011	4.246228E-012	0	0.000000E+000
1	0.18752109	4.246228E-012	1.832623E-011	1	0.000000E+000
1	0.18796669	1.832623E-011	4.246228E-012	0	0.000000E+000
1	0.18799237	4.246228E-012	1.832623E-011	1	0.000000E+000
1	0.18857066	1.832623E-011	4.246228E-012	0	0.000000E+000
1	0.18858085	4.246228E-012	1.832623E-011	1	0.000000E+000
1	0.18959068	1.832623E-011	4.246228E-012	0	0.000000E+000
1	0.18962872	4.246228E-012	1.832623E-011	1	0.000000E+000
1	0.18994391	1.832623E-011	4.246228E-012	0	0.000000E+000
1	0.18998021	4.246228E-012	1.832623E-011	1	0.000000E+000
1	0.19029787	1.832623E-011	4.246228E-012	0	0.000000E+000
1	0.19033725	4.246228E-012	1.832623E-011	1	0.000000E+000
1	0.19098104	1.832623E-011	4.246228E-012	0	0.000000E+000
1	0.19100632	4.246228E-012	1.832623E-011	1	0.000000E+000
1	0.19215269	1.832623E-011	4.246228E-012	0	0.000000E+000
1	0.19261953	4.246228E-012	1.832623E-011	1	0.000000E+000
1	0.19313539	1.832623E-011	4.246228E-012	0	0.000000E+000
1	0.19322397	4.246228E-012	1.832623E-011	1	0.000000E+000
1	0.19358569	1.832623E-011	4.246228E-012	0	0.000000E+000
1	0.19361864	4.246228E-012	1.832623E-011	1	0.000000E+000
1	0.19408836	1.832623E-011	4.246228E-012	0	0.000000E+000
1	0.19473187	4.246228E-012	1.832623E-011	1	0.000000E+000
1	0.19481055	1.832623E-011	4.246228E-012	0	0.000000E+000
1	0.19483566	4.246228E-012	1.832623E-011	1	0.000000E+000
1	0.19494837	1.832623E-011	4.246228E-012	0	0.000000E+000
1	0.19498938	4.246228E-012	1.832623E-011	1	0.000000E+000
1	0.19517289	1.832623E-011	4.246228E-012	0	0.000000E+000
1	0.19522696	4.246228E-012	1.832623E-011	1	0.000000E+000
1	0.19530022	1.832623E-011	4.246228E-012	0	0.000000E+000
1	0.19563997	4.246228E-012	1.832623E-011	1	0.000000E+000
1	0.19615511	1.832623E-011	4.246228E-012	0	0.000000E+000
1	0.19618551	4.246228E-012	1.832623E-011	1	0.000000E+000
1	0.19632453	1.832623E-011	4.246228E-012	0	0.000000E+000
1	0.19636652	4.246228E-012	1.832623E-011	1	0.000000E+000
1	0.19704387	1.832623E-011	4.246228E-012	0	0.000000E+000
1	0.19713908	4.246228E-012	1.832623E-011	1	0.000000E+000
1	0.19743363	1.832623E-011	4.246228E-012	0	0.000000E+000
1	0.19745753	4.246228E-012	1.832623E-011	1	0.000000E+000
1	0.19785935	1.832623E-011	4.246228E-012	0	0.000000E+000
1	0.19787715	4.246228E-012	1.832623E-011	1	0.000000E+000
1	0.19794752	1.832623E-011	4.246228E-012	0	0.000000E+000
1	0.19797541	4.246228E-012	1.832623E-011	1	0.000000E+000
1	0.19838428	1.832623E-011	4.246228E-012	0	0.000000E+000
1	0.19840338	4.246228E-012	1.832623E-011	1	0.000000E+000
1	0.19844952	1.832623E-011	4.246228E-012	0	0.000000E+000
1	0.19847458	4.246228E-012	1.832623E-011	1	0.000000E+000
1	0.19878680	1.832623E-011	4.246228E-012	0	0.000000E+000
1	0.19910221	4.246228E-012	1.832623E-011	1	0.000000E+000
1	0.20030517	1.832623E-011	4.246228E-012	0	0.000000E+000
1	0.20047784	4.246228E-012	1.832623E-011	1	0.000000E+000
1	0.20091832	1.832623E-011	4.246228E-012	0	0.000000E+000
1	0.20095801	4.246228E-012	1.832623E-011	1	0.000000E+000
1	0.20132631	1.832623E-011	4.246228E-012	0	0.000000E+000
1	0.20134719	4.246228E-012	1.832623E-011	1	0.000000E+000
1	0.20183690	1.832623E-011	4.246228E-012	0	0.000000E+000
1	0.20191921	4.246228E-012	1.832623E-011	1	0.000000E+000
1	0.20213059	1.832623E-011	4.246228E-012	0	0.000000E+000
1	0.20216466	4.246228E-012	1.832623E-011	1	0.000000E+000
1	0.20248296	1.832623E-011	4.246228E-012	0	0.000000E+000
1	0.20302073	4.246228E-012	1.832623E-011	1	0.000000E+000
1	0.20315356	1.832623E-011	4.246228E-012	0	0.000000E+000
1	0.20317371	4.246228E-012	1.832623E-011	1	0.000000E+000
1	0.20355820	1.832623E-011	4.246228E-012	0	0.000000E+000
1	0.20359120	4.246228E-012	1.832623E-011	1	0.000000E+000
1	0.20396816	1.832623E-011	4.246228E-012	0	0.000000E+000
1	0.20408838	4.246228E-012	1.832623E-011	1	0.000000E+000
1	0.20467724	1.832623E-011	4.246228E-012	0	0.000000E+000
1	0.20471626	4.246228E-012	1.832623E-011	1	0.000000E+000
1	0.20482957	1.832623E-011	4.246228E-012	0	0.000000E+000
1	0.20485047	4.246228E-012	1.832623E-011	1	0.000000E+000
1	0.20496484	1.832623E-011	4.246228E-012	0	0.000000E+000
1	0.20508713	4.246228E-012	1.832623E-011	1	0.000000E+000
1	0.20513807	1.832623E-011	4.246228E-012	0	0.000000E+000
1	0.20514285	4.246228E-012	1.832623E-011	1	0.000000E+000
1	0.20528253	1.832623E-011	4.246228E-012	0	0.000000E+000
1	0.20529912	4.246228E-012	1.832623E-011	1	0.000000E+000
1	0.20559835	1.832623E-011	4.246228E-012	0	0.000000E+000
1	0.20575629	4.246228E-012	1.832623E-011	1	0.000000E+000
1	0.20578684	1.832623E-011	4.246228E-012	0	0.000000E+000
1	0.20580372	4.246228E-012	1.832623E-011	1	0.000000E+000
1	0.20585506	1.832623E-011	4.246228E-012	0	0.000000E+000
1	0.20650816	4.246228E-012	1.832623E-011	1	0.000000E+000
1	0.20654518	1.832623E-011	4.246228E-012	0	0.000000E+000
1	0.20656103	4.246228E-012	1.832623E-011	1	0.000000E+000
1	0.20684288	1.832623E-011	4.246228E-012	0	0.000000E+000
1	0.20686401	4.246228E-012	1.832623E-011	1	0.000000E+000
1	0.20707524	1.832623E-011	4.246228E-012	0	0.000000E+000
1	0.20732910	4.246228E-012	1.832623E-011	1	0.000000E+000
1	0.20909711	1.832623E-011	4.246228E-012	0	0.000000E+000
1	0.20919579	4.246228E-012	1.832623E-011	1	0.000000E+000
1	0.20929476	1.832623E-011	4.246228E-012	0	0.000000E+000
1	0.20930970	4.246228E-012	1.832623E-011	1	0.000000E+000
1	0.20963248	1.832623E-011	4.246228E-012	0	0.000000E+000
1	0.20968924	4.246228E-012	1.832623E-011	1	0.000000E+000
1	0.20983226	1.832623E-011	4.246228E-012	0	0.000000E+000
1	0.20983766	4.246228E-012	1.832623E-011	1	0.000000E+000
1	0.21003965	1.832623E-011	4.246228E-012	0	0.000000E+000
1	0.21010023	4.246228E-012	1.832623E-011	1	0.000000E+000
1	0.21037624	1.832623E-011	4.246228E-012	0	0.000000E+000
1	0.21058159	4.246228E-012	1.832623E-011	1	0.000000E+000
1	0.21111823	1.832623E-011	4.246228E-012	0	0.000000E+000
1	0.21112942	4.246228E-012	1.832623E-011	1	0.000000E+000
1	0.21123093	1.832623E-011	4.246228E-012	0	0.000000E+000
1	0.21133175	4.246228E-012	1.832623E-011	1	0.000000E+000
1	0.21163852	1.832623E-011	4.246228E-012	0	0.000000E+000
1	0.21165058	4.246228E-012	1.832623E-011	1	0.000000E+000
1	0.21169606	1.832623E-011	4.246228E-012	0	0.000000E+000
1	0.21177431	4.246228E-012	1.832623E-011	1	0.000000E+000
1	0.21212474	1.832623E-011	4.246228E-012	0	0.000000E+000
1	0.21214777	4.246228E-012	1.832623E-011	1	0.000000E+000
1	0.21222384	1.832623E-011	4.246228E-012	0	0.000000E+000
1	0.21224770	4.246228E-012	1.832623E-011	1	0.000000E+000
1	0.21229744	1.832623E-011	4.246228E-012	0	0.000000E+000
1	0.21230368	4.246228E-012	1.832623E-011	1	0.000000E+000
1	0.21327035	1.832623E-011	4.246228E-012	0	0.000000E+000
1	0.21330919	4.246228E-012	1.832623E-011	1	0.000000E+000
1	0.21343694	1.832623E-011	4.246228E-012	0	0.000000E+000
1	0.21344644	4.246228E-012	1.832623E-011	1	0.000000E+000
1	0.21350995	1.832623E-011	4.246228E-012	0	0.000000E+000
1	0.21354127	4.246228E-012	1.832623E-011	1	0.000000E+000
1	0.21453012	1.832623E-011	4.246228E-012	0	0.000000E+000
1	0.21460152	4.246228E-012	1.832623E-011	1	0.000000E+000
1	0.21505699	1.832623E-011	4.246228E-012	0	0.000000E+000
1	0.21516539	4.246228E-012	1.832623E-011	1	0.000000E+000
1	0.21551082	1.832623E-011	4.246228E-012	0	0.000000E+000
1	0.21557402	4.246228E-012	1.832623E-011	1	0.000000E+000
1	0.21590956	1.832623E-011	4.246228E-012	0	0.000000E+000
1	0.21591820	4.246228E-012	1.832623E-011	1	0.000000E+000
1	0.21640150	1.832623E-011	4.246228E-012	0	0.000000E+000
1	0.21749135	4.246228E-012	1.832623E-011	1	0.000000E+000
1	0.21776786	1.832623E-011	4.246228E-012	0	0.000000E+000
1	0.21780382	4.246228E-012	1.832623E-011	1	0.000000E+000
1	0.21833376	1.832623E-011	4.246228E-012	0	0.000000E+000
1	0.21835858	4.246228E-012	1.832623E-011	1	0.000000E+000
1	0.21850069	1.832623E-011	4.246228E-012	0	0.000000E+000
1	0.21901474	4.246228E-012	1.832623E-011	1	0.000000E+000
1	0.21920935	1.832623E-011	4.246228E-012	0	0.000000E+000
1	0.21924610	4.246228E-012	1.832623E-011	1	0.000000E+000
1	0.21943442	1.832623E-011	4.246228E-012	0	0.000000E+000
1	0.21944057	4.246228E-012	1.832623E-011	1	0.000000E+000
1	0.22042984	1.832623E-011	4.246228E-012	0	0.000000E+000
1	0.22068696	4.246228E-012	1.832623E-011	1	0.000000E+000
1	0.22097447	1.832623E-011	4.246228E-012	0	0.000000E+000
1	0.22099809	4.246228E-012	1.832623E-011	1	0.000000E+000
1	0.22133778	1.832623E-011	4.246228E-012	0	0.000000E+000
1	0.22135664	4.246228E-012	1.832623E-011	1	0.000000E+000
1	0.22213021	1.832623E-011	4.246228E-012	0	0.000000E+000
1	0.22214826	4.246228E-012	1.832623E-011	1	0.000000E+000
1	0.22268251	1.832623E-011	4.246228E-012	0	0.000000E+000
1	0.22284747	4.246228E-012	1.832623E-011	1	0.000000E+000
1	0.22300058	1.832623E-011	4.246228E-012	0	0.000000E+000
1	0.22305721	4.246228E-012	1.832623E-011	1	0.000000E+000
1	0.22358945	1.832623E-011	4.246228E-012	0	0.000000E+000
1	0.22360216	4.246228E-012	1.832623E-011	1	0.000000E+000
1	0.22388285	1.832623E-011	4.246228E-012	0	0.000000E+000
1	0.22391769	4.246228E-012	1.832623E-011	1	0.000000E+000
1	0.22428875	1.832623E-011	4.246228E-012	0	0.000000E+000
1	0.22432020	4.246228E-012	1.832623E-011	1	0.000000E+000
1	0.22499251	1.832623E-011	4.246228E-012	0	0.000000E+000
1	0.22501536	4.246228E-012	1.832623E-011	1	0.000000E+000
1	0.22502805	1.832623E-011	4.246228E-012	0	0.000000E+000
1	0.23078486	4.246228E-012	1.832623E-011	1	0.000000E+000
1	0.23091102	1.832623E-011	4.246228E-012	0	0.000000E+000
1	0.23093918	4.246228E-012	1.832623E-011	1	0.000000E+000
1	0.23105054	1.832623E-011	4.246228E-012	0	0.000000E+000
1	0.23111242	4.246228E-012	1.832623E-011	1	0.000000E+000
1	0.23144347	1.832623E-011	4.246228E-012	0	0.000000E+000
1	0.23172655	4.246228E-012	1.832623E-011	1	0.000000E+000
1	0.23239865	1.832623E-011	4.246228E-012	0	0.000000E+000
1	0.23242027	4.246228E-012	1.832623E-011	1	0.000000E+000
1	0.23254314	1.832623E-011	4.246228E-012	0	0.000000E+000
1	0.23256154	4.246228E-012	1.832623E-011	1	0.000000E+000
1	0.23294332	1.832623E-011	4.246228E-012	0	0.000000E+000
1	0.23344493	4.246228E-012	1.832623E-011	1	0.000000E+000
1	0.23355966	1.832623E-011	4.246228E-012	0	0.000000E+000
1	0.23361152	4.246228E-012	1.832623E-011	1	0.000000E+000
1	0.23420224	1.832623E-011	4.246228E-012	0	0.000000E+000
1	0.23422349	4.246228E-012	1.832623E-011	1	0.000000E+000
1	0.23490746	1.832623E-011	4.246228E-012	0	0.000000E+000
1	0.23512480	4.246228E-012	1.832623E-011	1	0.000000E+000
1	0.23527726	1.832623E-011	4.246228E-012	0	0.000000E+000
1	0.23532601	4.246228E-012	1.832623E-011	1	0.000000E+000
1	0.23554091	1.832623E-011	4.246228E-012	0	0.000000E+000
1	0.23555790	4.246228E-012	1.832623E-011	1	0.000000E+000
1	0.23570022	1.832623E-011	4.246228E-012	0	0.000000E+000
1	0.23572814	4.246228E-012	1.832623E-011	1	0.000000E+000
1	0.23612933	1.832623E-011	4.246228E-012	0	0.000000E+000
1	0.23615289	4.246228E-012	1.832623E-011	1	0.000000E+000
1	0.23619427	1.832623E-011	4.246228E-012	0	0.000000E+000
1	0.23621191	4.246228E-012	1.832623E-011	1	0.000000E+000
1	0.23697016	1.832623E-011	4.246228E-012	0	0.000000E+000
1	0.23699586	4.246228E-012	1.832623E-011	1	0.000000E+000
1	0.23731606	1.832623E-011	4.246228E-012	0	0.000000E+000
1	0.23748025	4.246228E-012	1.832623E-011	1	0.000000E+000
1	0.23760312	1.832623E-011	4.246228E-012	0	0.000000E+000
1	0.23762904	4.246228E-012	1.832623E-011	1	0.000000E+000
1	0.23770464	1.832623E-011	4.246228E-012	0	0.000000E+000
1	0.23771174	4.246228E-012	1.832623E-011	1	0.000000E+000
1	0.23809839	1.832623E-011	4.246228E-012	0	0.000000E+000
1	0.23866682	4.246228E-012	1.832623E-011	1	0.000000E+000
1	0.23898941	1.832623E-011	4.246228E-012	0	0.000000E+000
1	0.23909374	4.246228E-012	1.832623E-011	1	0.000000E+000
1	0.24028647	1.832623E-011	4.246228E-012	0	0.000000E+000
1	0.24043638	4.246228E-012	1.832623E-011	1	0.000000E+000
1	0.24071913	1.832623E-011	4.246228E-012	0	0.000000E+000
1	0.24081600	4.246228E-012	1.832623E-011	1	0.000000E+000
1	0.24101235	1.832623E-011	4.246228E-012	0	0.000000E+000
1	0.24106324	4.246228E-012	1.832623E-011	1	0.000000E+000
1	0.24115402	1.832623E-011	4.246228E-012	0	0.000000E+000
1	0.24119429	4.246228E-012	1.832623E-011	1	0.000000E+000
1	0.24133903	1.832623E-011	4.246228E-012	0	0.000000E+000
1	0.24137091	4.246228E-012	1.832623E-011	1	0.000000E+000
1	0.24153400	1.832623E-011	4.246228E-012	0	0.000000E+000
1	0.24179330	4.246228E-012	1.832623E-011	1	0.000000E+000
1	0.24185536	1.832623E-011	4.246228E-012	0	0.000000E+000
1	0.24188311	4.246228E-012	1.832623E-011	1	0.000000E+000
1	0.24223162	1.832623E-011	4.246228E-012	0	0.000000E+000
1	0.24226500	4.246228E-012	1.832623E-011	1	0.000000E+000
1	0.24252074	1.832623E-011	4.246228E-012	0	0.000000E+000
1	0.24274974	4.246228E-012	1.832623E-011	1	0.000000E+000
1	0.24345918	1.832623E-011	4.246228E-012	0	0.000000E+000
1	0.24350737	4.246228E-012	1.832623E-011	1	0.000000E+000
1	0.24423690	1.832623E-011	4.246228E-012	0	0.000000E+000
1	0.24427556	4.246228E-012	1.832623E-011	1	0.000000E+000
1	0.24453567	1.832623E-011	4.246228E-012	0	0.000000E+000
1	0.24454821	4.246228E-012	1.832623E-011	1	0.000000E+000
1	0.24509628	1.832623E-011	4.246228E-012	0	0.000000E+000
1	0.24513050	4.246228E-012	1.832623E-011	1	0.000000E+000
1	0.24581187	1.832623E-011	4.246228E-012	0	0.000000E+000
1	0.24581482	4.246228E-012	1.832623E-011	1	0.000000E+000
1	0.24593149	1.832623E-011	4.246228E-012	0	0.000000E+000
1	0.24594716	4.246228E-012	1.832623E-011	1	0.000000E+000
1	0.24675236	1.832623E-011	4.246228E-012	0	0.000000E+000
1	0.24679841	4.246228E-012	1.832623E-011	1	0.000000E+000
1	0.24704060	1.832623E-011	4.246228E-012	0	0.000000E+000
1	0.24707026	4.246228E-012	1.832623E-011	1	0.000000E+000
1	0.24736748	1.832623E-011	4.246228E-012	0	0.000000E+000
1	0.24738129	4.246228E-012	1.832623E-011	1	0.000000E+000
1	0.25017659	1.832623E-011	4.246228E-012	0	0.000000E+000
1	0.25019073	4.246228E-012	1.832623E-011	1	0.000000E+000
1	0.25022805	1.832623E-011	4.246228E-012	0	0.000000E+000
1	0.25041282	4.246228E-012	1.832623E-011	1	0.000000E+000
1	0.25060395	1.832623E-011	4.246228E-012	0	0.000000E+000
1	0.25061845	4.246228E-012	1.832623E-011	1	0.000000E+000
1	0.25064377	1.832623E-011	4.246228E-012	0	0.000000E+000
1	0.25065115	4.246228E-012	1.832623E-011	1	0.000000E+000
1	0.25070092	1.832623E-011	4.246228E-012	0	0.000000E+000
1	0.25071594	4.246228E-012	1.832623E-011	1	0.000000E+000
1	0.25130248	1.832623E-011	4.246228E-012	0	0.000000E+000
1	0.25135594	4.246228E-012	1.832623E-011	1	0.000000E+000
1	0.25145655	1.832623E-011	4.246228E-012	0	0.000000E+000
1	0.25148264	4.246228E-012	1.832623E-011	1	0.000000E+000
1	0.25226315	1.832623E-011	4.246228E-012	0	0.000000E+000
1	0.25229274	4.246228E-012	1.832623E-011	1	0.000000E+000
1	0.25239651	1.832623E-011	4.246228E-012	0	0.000000E+000
1	0.25240124	4.246228E-012	1.832623E-011	1	0.000000E+000
1	0.25329658	1.832623E-011	4.246228E-012	0	0.000000E+000
1	0.25330558	4.246228E-012	1.832623E-011	1	0.000000E+000
1	0.25342117	1.832623E-011	4.246228E-012	0	0.000000E+000
1	0.25343538	4.246228E-012	1.832623E-011	1	0.000000E+000
1	0.25371533	1.832623E-011	4.246228E-012	0	0.000000E+000
1	0.25421661	4.246228E-012	1.832623E-011	1	0.000000E+000
1	0.25463096	1.832623E-011	4.246228E-012	0	0.000000E+000
1	0.25464553	4.246228E-012	1.832623E-011	1	0.000000E+000
1	0.25508669	1.832623E-011	4.246228E-012	0	0.000000E+000
1	0.25528958	4.246228E-012	1.832623E-011	1	0.000000E+000
1	0.25656375	1.832623E-011	4.246228E-012	0	0.000000E+000
1	0.25675456	4.246228E-012	1.832623E-011	1	0.000000E+000
1	0.25713190	1.832623E-011	4.246228E-012	0	0.000000E+000
1	0.25715870	4.246228E-012	1.832623E-011	1	0.000000E+000
1	0.25722500	1.832623E-011	4.246228E-012	0	0.000000E+000
1	0.25725345	4.246228E-012	1.832623E-011	1	0.000000E+000
1	0.25761182	1.832623E-011	4.246228E-012	0	0.000000E+000
1	0.25764153	4.246228E-012	1.832623E-011	1	0.000000E+000
1	0.25790978	1.832623E-011	4.246228E-012	0	0.000000E+000
1	0.25794651	4.246228E-012	1.832623E-011	1	0.000000E+000
1	0.25828016	1.832623E-011	4.246228E-012	0	0.000000E+000
1	0.25840511	4.246228E-012	1.832623E-011	1	0.000000E+000
1	0.25962162	1.832623E-011	4.246228E-012	0	0.000000E+000
1	0.26032838	4.246228E-012	1.832623E-011	1	0.000000E+000
1	0.26089676	1.832623E-011	4.246228E-012	0	0.000000E+000
1	0.26095625	4.246228E-012	1.832623E-011	1	0.000000E+000
1	0.26099397	1.832623E-011	4.246228E-012	0	0.000000E+000
1	0.26102676	4.246228E-012	1.832623E-011	1	0.000000E+000
1	0.26249235	1.832623E-011	4.246228E-012	0	0.000000E+000
1	0.26250521	4.246228E-012	1.832623E-011	1	0.000000E+000
1	0.26257459	1.832623E-011	4.246228E-012	0	0.000000E+000
1	0.26269436	4.246228E-012	1.832623E-011	1	0.000000E+000
1	0.26281146	1.832623E-011	4.246228E-012	0	0.000000E+000
1	0.26284247	4.246228E-012	1.832623E-011	1	0.000000E+000
1	0.26289982	1.832623E-011	4.246228E-012	0	0.000000E+000
1	0.26293355	4.246228E-012	1.832623E-011	1	0.000000E+000
1	0.26336647	1.832623E-011	4.246228E-012	0	0.000000E+000
1	0.26353839	4.246228E-012	1.832623E-011	1	0.000000E+000
1	0.26371140	1.832623E-011	4.246228E-012	0	0.000000E+000
1	0.26379719	4.246228E-012	1.832623E-011	1	0.000000E+000
1	0.26408046	1.832623E-011	4.246228E-012	0	0.000000E+000
1	0.26424813	4.246228E-012	1.832623E-011	1	0.000000E+000
1	0.26486579	1.832623E-011	4.246228E-012	0	0.000000E+000
1	0.26487937	4.246228E-012	1.832623E-011	1	0.000000E+000
1	0.26502430	1.832623E-011	4.246228E-012	0	0.000000E+000
1	0.26506595	4.246228E-012	1.832623E-011	1	0.000000E+000
1	0.26532583	1.832623E-011	4.246228E-012	0	0.000000E+000
1	0.26535923	4.246228E-012	1.832623E-011	1	0.000000E+000
1	0.26557582	1.832623E-011	4.246228E-012	0	0.000000E+000
1	0.26560089	4.246228E-012	1.832623E-011	1	0.000000E+000
1	0.26648523	1.832623E-011	4.246228E-012	0	0.000000E+000
1	0.26652315	4.246228E-012	1.832623E-011	1	0.000000E+000
1	0.26671651	1.832623E-011	4.246228E-012	0	0.000000E+000
1	0.26679670	4.246228E-012	1.832623E-011	1	0.000000E+000
1	0.26755048	1.832623E-011	4.246228E-012	0	0.000000E+000
1	0.26801115	4.246228E-012	1.832623E-011	1	0.000000E+000
1	0.26810779	1.832623E-011	4.246228E-012	0	0.000000E+000
1	0.26813433	4.246228E-012	1.832623E-011	1	0.000000E+000
1	0.26892134	1.832623E-011	4.246228E-012	0	0.000000E+000
1	0.26893626	4.246228E-012	1.832623E-011	1	0.000000E+000
1	0.26933447	1.832623E-011	4.246228E-012	0	0.000000E+000
1	0.26934239	4.246228E-012	1.832623E-011	1	0.000000E+000
1	0.26949672	1.832623E-011	4.246228E-012	0	0.000000E+000
1	0.26981612	4.246228E-012	1.832623E-011	1	0.000000E+000
1	0.26997132	1.832623E-011	4.246228E-012	0	0.000000E+000
1	0.27000739	4.246228E-012	1.832623E-011	1	0.000000E+000
1	0.27015286	1.832623E-011	4.246228E-012	0	0.000000E+000
1	0.27018509	4.246228E-012	1.832623E-011	1	0.000000E+000
1	0.27069192	1.832623E-011	4.246228E-012	0	0.000000E+000
1	0.27072177	4.246228E-012	1.832623E-011	1	0.000000E+000
1	0.27090704	1.832623E-011	4.246228E-012	0	0.000000E+000
1	0.27096571	4.246228E-012	1.832623E-011	1	0.000000E+000
1	0.27157408	1.832623E-011	4.246228E-012	0	0.000000E+000
1	0.27189257	4.246228E-012	1.832623E-011	1	0.000000E+000
1	0.27326442	1.832623E-011	4.246228E-012	0	0.000000E+000
1	0.27337309	4.246228E-012	1.832623E-011	1	0.000000E+000
1	0.27354349	1.832623E-011	4.246228E-012	0	0.000000E+000
1	0.27358641	4.246228E-012	1.832623E-011	1	0.000000E+000
1	0.27395437	1.832623E-011	4.246228E-012	0	0.000000E+000
1	0.27396377	4.246228E-012	1.832623E-011	1	0.000000E+000
1	0.27438151	1.832623E-011	4.246228E-012	0	0.000000E+000
1	0.27440459	4.246228E-012	1.832623E-011	1	0.000000E+000
1	0.27455323	1.832623E-011	4.246228E-012	0	0.000000E+000
1	0.27474996	4.246228E-012	1.832623E-011	1	0.000000E+000
1	0.27574073	1.832623E-011	4.246228E-012	0	0.000000E+000
1	0.27576414	4.246228E-012	1.832623E-011	1	0.000000E+000
1	0.27587762	1.832623E-011	4.246228E-012	0	0.000000E+000
1	0.27590350	4.246228E-012	1.832623E-011	1	0.000000E+000
1	0.27616363	1.832623E-011	4.246228E-012	0	0.000000E+000
1	0.27618450	4.246228E-012	1.832623E-011	1	0.000000E+000
1	0.27622658	1.832623E-011	4.246228E-012	0	0.000000E+000
1	0.27627534	4.246228E-012	1.832623E-011	1	0.000000E+000
1	0.27679564	1.832623E-011	4.246228E-012	0	0.000000E+000
1	0.27683542	4.246228E-012	1.832623E-011	1	0.000000E+000
1	0.27735600	1.832623E-011	4.246228E-012	0	0.000000E+000
1	0.27737421	4.246228E-012	1.832623E-011	1	0.000000E+000
1	0.27757717	1.832623E-011	4.246228E-012	0	0.000000E+000
1	0.27758788	4.246228E-012	1.832623E-011	1	0.000000E+000
1	0.27773941	1.832623E-011	4.246228E-012	0	0.000000E+000
1	0.27820841	4.246228E-012	1.832623E-011	1	0.000000E+000
1	0.27845484	1.832623E-011	4.246228E-012	0	0.000000E+000
1	0.27846946	4.246228E-012	1.832623E-011	1	0.000000E+000
1	0.27852022	1.832623E-011	4.246228E-012	0	0.000000E+000
1	0.27881307	4.246228E-012	1.832623E-011	1	0.000000E+000
1	0.27938246	1.832623E-011	4.246228E-012	0	0.000000E+000
1	0.27940252	4.246228E-012	1.832623E-011	1	0.000000E+000
1	0.27943445	1.832623E-011	4.246228E-012	0	0.000000E+000
1	0.27943944	4.246228E-012	1.832623E-011	1	0.000000E+000
1	0.27964149	1.832623E-011	4.246228E-012	0	0.000000E+000
1	0.27970221	4.246228E-012	1.832623E-011	1	0.000000E+000
1	0.28051771	1.832623E-011	4.246228E-012	0	0.000000E+000
1	0.28056649	4.246228E-012	1.832623E-011	1	0.000000E+000
1	0.28067007	1.832623E-011	4.246228E-012	0	0.000000E+000
1	0.28071972	4.246228E-012	1.832623E-011	1	0.000000E+000
1	0.28108130	1.832623E-011	4.246228E-012	0	0.000000E+000
1	0.28113694	4.246228E-012	1.832623E-011	1	0.000000E+000
1	0.28135004	1.832623E-011	4.246228E-012	0	0.000000E+000
1	0.28137220	4.246228E-012	1.832623E-011	1	0.000000E+000
1	0.28160399	1.832623E-011	4.246228E-012	0	0.000000E+000
1	0.28161348	4.246228E-012	1.832623E-011	1	0.000000E+000
1	0.28224925	1.832623E-011	4.246228E-012	0	0.000000E+000
1	0.28229164	4.246228E-012	1.832623E-011	1	0.000000E+000
1	0.28267358	1.832623E-011	4.246228E-012	0	0.000000E+000
1	0.28292903	4.246228E-012	1.832623E-011	1	0.000000E+000
1	0.28323179	1.832623E-011	4.246228E-012	0	0.000000E+000
1	0.28324604	4.246228E-012	1.832623E-011	1	0.000000E+000
1	0.28337544	1.832623E-011	4.246228E-012	0	0.000000E+000
1	0.28338944	4.246228E-012	1.832623E-011	1	0.000000E+000
1	0.28357138	1.832623E-011	4.246228E-012	0	0.000000E+000
1	0.28358782	4.246228E-012	1.832623E-011	1	0.000000E+000
1	0.28389921	1.832623E-011	4.246228E-012	0	0.000000E+000
1	0.28392372	4.246228E-012	1.832623E-011	1	0.000000E+000
1	0.28398669	1.832623E-011	4.246228E-012	0	0.000000E+000
1	0.28523069	4.246228E-012	1.832623E-011	1	0.000000E+000
1	0.28554243	1.832623E-011	4.246228E-012	0	0.000000E+000
1	0.28570751	4.246228E-012	1.832623E-011	1	0.000000E+000
1	0.28609680	1.832623E-011	4.246228E-012	0	0.000000E+000
1	0.28616596	4.246228E-012	1.832623E-011	1	0.000000E+000
1	0.28622049	1.832623E-011	4.246228E-012	0	0.000000E+000
1	0.28625359	4.246228E-012	1.832623E-011	1	0.000000E+000
1	0.28627840	1.832623E-011	4.246228E-012	0	0.000000E+000
1	0.28644872	4.246228E-012	1.832623E-011	1	0.000000E+000
1	0.28657179	1.832623E-011	4.246228E-012	0	0.000000E+000
1	0.28659722	4.246228E-012	1.832623E-011	1	0.000000E+000
1	0.28734410	1.832623E-011	4.246228E-012	0	0.000000E+000
1	0.28751028	4.246228E-012	1.832623E-011	1	0.000000E+000
1	0.28767454	1.832623E-011	4.246228E-012	0	0.000000E+000
1	0.28793793	4.246228E-012	1.832623E-011	1	0.000000E+000
1	0.28813386	1.832623E-011	4.246228E-012	0	0.000000E+000
1	0.28826031	4.246228E-012	1.832623E-011	1	0.000000E+000
1	0.28844515	1.832623E-011	4.246228E-012	0	0.000000E+000
1	0.28873341	4.246228E-012	1.832623E-011	1	0.000000E+000
1	0.28922244	1.832623E-011	4.246228E-012	0	0.000000E+000
1	0.28934092	4.246228E-012	1.832623E-011	1	0.000000E+000
1	0.28943450	1.832623E-011	4.246228E-012	0	0.000000E+000
1	0.28944984	4.246228E-012	1.832623E-011	1	0.000000E+000
1	0.29071220	1.832623E-011	4.246228E-012	0	0.000000E+000
1	0.29284210	4.246228E-012	1.832623E-011	1	0.000000E+000
1	0.29300965	1.832623E-011	4.246228E-012	0	0.000000E+000
1	0.29308300	4.246228E-012	1.832623E-011	1	0.000000E+000
1	0.29343195	1.832623E-011	4.246228E-012	0	0.000000E+000
1	0.29397621	4.246228E-012	1.832623E-011	1	0.000000E+000
1	0.29400322	1.832623E-011	4.246228E-012	0	0.000000E+000
1	0.29405322	4.246228E-012	1.832623E-011	1	0.000000E+000
1	0.29410617	1.832623E-011	4.246228E-012	0	0.000000E+000
1	0.29412940	4.246228E-012	1.832623E-011	1	0.000000E+000
1	0.29424639	1.832623E-011	4.246228E-012	0	0.000000E+000
1	0.29442759	4.246228E-012	1.832623E-011	1	0.000000E+000
1	0.29535286	1.832623E-011	4.246228E-012	0	0.000000E+000
1	0.29551045	4.246228E-012	1.832623E-011	1	0.000000E+000
1	0.29615467	1.832623E-011	4.246228E-012	0	0.000000E+000
1	0.29618802	4.246228E-012	1.832623E-011	1	0.000000E+000
1	0.29640825	1.832623E-011	4.246228E-012	0	0.000000E+000
1	0.29645944	4.246228E-012	1.832623E-011	1	0.000000E+000
1	0.29647804	1.832623E-011	4.246228E-012	0	0.000000E+000
1	0.29651859	4.246228E-012	1.832623E-011	1	0.000000E+000
1	0.29706291	1.832623E-011	4.246228E-012	0	0.000000E+000
1	0.29798627	4.246228E-012	1.832623E-011	1	0.000000E+000
1	0.29815694	1.832623E-011	4.246228E-012	0	0.000000E+000
1	0.29816516	4.246228E-012	1.832623E-011	1	0.000000E+000
1	0.29821944	1.832623E-011	4.246228E-012	0	0.000000E+000
1	0.29826086	4.246228E-012	1.832623E-011	1	0.000000E+000
1	0.29829683	1.832623E-011	4.246228E-012	0	0.000000E+000
1	0.29928059	4.246228E-012	1.832623E-011	1	0.000000E+000
1	0.29945772	1.832623E-011	4.246228E-012	0	0.000000E+000
1	0.29946746	4.246228E-012	1.832623E-011	1	0.000000E+000
1	0.29983904	1.832623E-011	4.246228E-012	0	0.000000E+000
1	0.29991435	4.246228E-012	1.832623E-011	1	0.000000E+000
1	0.29993493	1.832623E-011	4.246228E-012	0	0.000000E+000
1	0.30013944	4.246228E-012	1.832623E-011	1	0.000000E+000
1	0.30217774	1.832623E-011	4.246228E-012	0	0.000000E+000
1	0.30218776	4.246228E-012	1.832623E-011	1	0.000000E+000
1	0.30226489	1.832623E-011	4.246228E-012	0	0.000000E+000
1	0.30228368	4.246228E-012	1.832623E-011	1	0.000000E+000
1	0.30303392	1.832623E-011	4.246228E-012	0	0.000000E+000
1	0.30311141	4.246228E-012	1.832623E-011	1	0.000000E+000
1	0.30389589	1.832623E-011	4.246228E-012	0	0.000000E+000
1	0.30394609	4.246228E-012	1.832623E-011	1	0.000000E+000
1	0.30470205	1.832623E-011	4.246228E-012	0	0.000000E+000
1	0.30479213	4.246228E-012	1.832623E-011	1	0.000000E+000
1	0.30605284	1.832623E-011	4.246228E-012	0	0.000000E+000
1	0.30606322	4.246228E-012	1.832623E-011	1	0.000000E+000
1	0.30629886	1.832623E-011	4.246228E-012	0	0.000000E+000
1	0.30630181	4.246228E-012	1.832623E-011	1	0.000000E+000
1	0.30667882	1.832623E-011	4.246228E-012	0	0.000000E+000
1	0.30670299	4.246228E-012	1.832623E-011	1	0.000000E+000
1	0.30698003	1.832623E-011	4.246228E-012	0	0.000000E+000
1	0.30698854	4.246228E-012	1.832623E-011	1	0.000000E+000
1	0.30781770	1.832623E-011	4.246228E-012	0	0.000000E+000
1	0.30859170	4.246228E-012	1.832623E-011	1	0.000000E+000
1	0.30864272	1.832623E-011	4.246228E-012	0	0.000000E+000
1	0.30865183	4.246228E-012	1.832623E-011	1	0.000000E+000
1	0.30877825	1.832623E-011	4.246228E-012	0	0.000000E+000
1	0.30883237	4.246228E-012	1.832623E-011	1	0.000000E+000
1	0.30917953	1.832623E-011	4.246228E-012	0	0.000000E+000
1	0.30920736	4.246228E-012	1.832623E-011	1	0.000000E+000
1	0.30968125	1.832623E-011	4.246228E-012	0	0.000000E+000
1	0.30971697	4.246228E-012	1.832623E-011	1	0.000000E+000
1	0.30979020	1.832623E-011	4.246228E-012	0	0.000000E+000
1	0.30982410	4.246228E-012	1.832623E-011	1	0.000000E+000
1	0.30985257	1.832623E-011	4.246228E-012	0	0.000000E+000
1	0.31063718	4.246228E-012	1.832623E-011	1	0.000000E+000
1	0.31126156	1.832623E-011	4.246228E-012	0	0.000000E+000
1	0.31129800	4.246228E-012	1.832623E-011	1	0.000000E+000
1	0.31135284	1.832623E-011	4.246228E-012	0	0.000000E+000
1	0.31136171	4.246228E-012	1.832623E-011	1	0.000000E+000
1	0.31179803	1.832623E-011	4.246228E-012	0	0.000000E+000
1	0.31182298	4.246228E-012	1.832623E-011	1	0.000000E+000
1	0.31212494	1.832623E-011	4.246228E-012	0	0.000000E+000
1	0.31214782	4.246228E-012	1.832623E-011	1	0.000000E+000
1	0.31222956	1.832623E-011	4.246228E-012	0	0.000000E+000
1	0.31228868	4.246228E-012	1.832623E-011	1	0.000000E+000
1	0.31252335	1.832623E-011	4.246228E-012	0	0.000000E+000
1	0.31266276	4.246228E-012	1.832623E-011	1	0.000000E+000
1	0.31327755	1.832623E-011	4.246228E-012	0	0.000000E+000
1	0.31383458	4.246228E-012	1.832623E-011	1	0.000000E+000
1	0.31388057	1.832623E-011	4.246228E-012	0	0.000000E+000
1	0.31465490	4.246228E-012	1.832623E-011	1	0.000000E+000
1	0.31524055	1.832623E-011	4.246228E-012	0	0.000000E+000
1	0.31549626	4.246228E-012	1.832623E-011	1	0.000000E+000
1	0.31573155	1.832623E-011	4.246228E-012	0	0.000000E+000
1	0.31574760	4.246228E-012	1.832623E-011	1	0.000000E+000
1	0.31585902	1.832623E-011	4.246228E-012	0	0.000000E+000
1	0.31590781	4.246228E-012	1.832623E-011	1	0.000000E+000
1	0.31744207	1.832623E-011	4.246228E-012	0	0.000000E+000
1	0.31748949	4.246228E-012	1.832623E-011	1	0.000000E+000
1	0.31753680	1.832623E-011	4.246228E-012	0	0.000000E+000
1	0.31755183	4.246228E-012	1.832623E-011	1	0.000000E+000
1	0.31807422	1.832623E-011	4.246228E-012	0	0.000000E+000
1	0.31809058	4.246228E-012	1.832623E-011	1	0.000000E+000
1	0.31938248	1.832623E-011	4.246228E-012	0	0.000000E+000
1	0.31946043	4.246228E-012	1.832623E-011	1	0.000000E+000
1	0.31958873	1.832623E-011	4.246228E-012	0	0.000000E+000
1	0.31959859	4.246228E-012	1.832623E-011	1	0.000000E+000
1	0.32054525	1.832623E-011	4.246228E-012	0	0.000000E+000
1	0.32056206	4.246228E-012	1.832623E-011	1	0.000000E+000
1	0.32086057	1.832623E-011	4.246228E-012	0	0.000000E+000
1	0.32106849	4.246228E-012	1.832623E-011	1	0.000000E+000
1	0.32144439	1.832623E-011	4.246228E-012	0	0.000000E+000
1	0.32146974	4.246228E-012	1.832623E-011	1	0.000000E+000
1	0.32195407	1.832623E-011	4.246228E-012	0	0.000000E+000
1	0.32200604	4.246228E-012	1.832623E-011	1	0.000000E+000
1	0.32204900	1.832623E-011	4.246228E-012	0	0.000000E+000
1	0.32209048	4.246228E-012	1.832623E-011	1	0.000000E+000
1	0.32214472	1.832623E-011	4.246228E-012	0	0.000000E+000
1	0.32230529	4.246228E-012	1.832623E-011	1	0.000000E+000
1	0.32234605	1.832623E-011	4.246228E-012	0	0.000000E+000
1	0.32259636	4.246228E-012	1.832623E-011	1	0.000000E+000
1	0.32269250	1.832623E-011	4.246228E-012	0	0.000000E+000
1	0.32280458	4.246228E-012	1.832623E-011	1	0.000000E+000
1	0.32323385	1.832623E-011	4.246228E-012	0	0.000000E+000
1	0.32327730	4.246228E-012	1.832623E-011	1	0.000000E+000
1	0.32339391	1.832623E-011	4.246228E-012	0	0.000000E+000
1	0.32343526	4.246228E-012	1.832623E-011	1	0.000000E+000
1	0.32348889	1.832623E-011	4.246228E-012	0	0.000000E+000
1	0.32355335	4.246228E-012	1.832623E-011	1	0.000000E+000
1	0.32360785	1.832623E-011	4.246228E-012	0	0.000000E+000
1	0.32396884	4.246228E-012	1.832623E-011	1	0.000000E+000
1	0.32407281	1.832623E-011	4.246228E-012	0	0.000000E+000
1	0.32412435	4.246228E-012	1.832623E-011	1	0.000000E+000
1	0.32415236	1.832623E-011	4.246228E-012	0	0.000000E+000
1	0.32417119	4.246228E-012	1.832623E-011	1	0.000000E+000
1	0.32465042	1.832623E-011	4.246228E-012	0	0.000000E+000
1	0.32467845	4.246228E-012	1.832623E-011	1	0.000000E+000
1	0.32482476	1.832623E-011	4.246228E-012	0	0.000000E+000
1	0.32504017	4.246228E-012	1.832623E-011	1	0.000000E+000
1	0.32527183	1.832623E-011	4.246228E-012	0	0.000000E+000
1	0.32530138	4.246228E-012	1.832623E-011	1	0.000000E+000
1	0.32573641	1.832623E-011	4.246228E-012	0	0.000000E+000
1	0.32643746	4.246228E-012	1.832623E-011	1	0.000000E+000
1	0.32755807	1.832623E-011	4.246228E-012	0	0.000000E+000
1	0.32759370	4.246228E-012	1.832623E-011	1	0.000000E+000
1	0.32807116	1.832623E-011	4.246228E-012	0	0.000000E+000
1	0.32810028	4.246228E-012	1.832623E-011	1	0.000000E+000
1	0.32820908	1.832623E-011	4.246228E-012	0	0.000000E+000
1	0.32824381	4.246228E-012	1.832623E-011	1	0.000000E+000
1	0.32849063	1.832623E-011	4.246228E-012	0	0.000000E+000
1	0.32880643	4.246228E-012	1.832623E-011	1	0.000000E+000
1	0.32889615	1.832623E-011	4.246228E-012	0	0.000000E+000
1	0.32893455	4.246228E-012	1.832623E-011	1	0.000000E+000
1	0.32940230	1.832623E-011	4.246228E-012	0	0.000000E+000
1	0.32941793	4.246228E-012	1.832623E-011	1	0.000000E+000
1	0.32952503	1.832623E-011	4.246228E-012	0	0.000000E+000
1	0.32966100	4.246228E-012	1.832623E-011	1	0.000000E+000
1	0.33001575	1.832623E-011	4.246228E-012	0	0.000000E+000
1	0.33002547	4.246228E-012	1.832623E-011	1	0.000000E+000
1	0.33009873	1.832623E-011	4.246228E-012	0	0.000000E+000
1	0.33016097	4.246228E-012	1.832623E-011	1	0.000000E+000
1	0.33031404	1.832623E-011	4.246228E-012	0	0.000000E+000
1	0.33032648	4.246228E-012	1.832623E-011	1	0.000000E+000
1	0.33061188	1.832623E-011	4.246228E-012	0	0.000000E+000
1	0.33061839	4.246228E-012	1.832623E-011	1	0.000000E+000
1	0.33106554	1.832623E-011	4.246228E-012	0	0.000000E+000
1	0.33131700	4.246228E-012	1.832623E-011	1	0.000000E+000
1	0.33264213	1.832623E-011	4.246228E-012	0	0.000000E+000
1	0.33293632	4.246228E-012	1.832623E-011	1	0.000000E+000
1	0.33325325	1.832623E-011	4.246228E-012	0	0.000000E+000
1	0.33326113	4.246228E-012	1.832623E-011	1	0.000000E+000
1	0.33406558	1.832623E-011	4.246228E-012	0	0.000000E+000
1	0.33419930	4.246228E-012	1.832623E-011	1	0.000000E+000
1	0.33421678	1.832623E-011	4.246228E-012	0	0.000000E+000
1	0.33430997	4.246228E-012	1.832623E-011	1	0.000000E+000
1	0.33581755	1.832623E-011	4.246228E-012	0	0.000000E+000
1	0.33594507	4.246228E-012	1.832623E-011	1	0.000000E+000
1	0.33628258	1.832623E-011	4.246228E-012	0	0.000000E+000
1	0.33632371	4.246228E-012	1.832623E-011	1	0.000000E+000
1	0.33640690	1.832623E-011	4.246228E-012	0	0.000000E+000
1	0.33643767	4.246228E-012	1.832623E-011	1	0.000000E+000
1	0.33656615	1.832623E-011	4.246228E-012	0	0.000000E+000
1	0.33657709	4.246228E-012	1.832623E-011	1	0.000000E+000
1	0.33703165	1.832623E-011	4.246228E-012	0	0.000000E+000
1	0.33705181	4.246228E-012	1.832623E-011	1	0.000000E+000
1	0.33743514	1.832623E-011	4.246228E-012	0	0.000000E+000
1	0.33830297	4.246228E-012	1.832623E-011	1	0.000000E+000
1	0.33891928	1.832623E-011	4.246228E-012	0	0.000000E+000
1	0.33967033	4.246228E-012	1.832623E-011	1	0.000000E+000
1	0.33983014	1.832623E-011	4.246228E-012	0	0.000000E+000
1	0.33986360	4.246228E-012	1.832623E-011	1	0.000000E+000
1	0.33997901	1.832623E-011	4.246228E-012	0	0.000000E+000
1	0.34010509	4.246228E-012	1.832623E-011	1	0.000000E+000
1	0.34019164	1.832623E-011	4.246228E-012	0	0.000000E+000
1	0.34021619	4.246228E-012	1.832623E-011	1	0.000000E+000
1	0.34097887	1.832623E-011	4.246228E-012	0	0.000000E+000
1	0.34119998	4.246228E-012	1.832623E-011	1	0.000000E+000
1	0.34158312	1.832623E-011	4.246228E-012	0	0.000000E+000
1	0.34160185	4.246228E-012	1.832623E-011	1	0.000000E+000
1	0.34188085	1.832623E-011	4.246228E-012	0	0.000000E+000
1	0.34188669	4.246228E-012	1.832623E-011	1	0.000000E+000
1	0.34196180	1.832623E-011	4.246228E-012	0	0.000000E+000
1	0.34196348	4.246228E-012	1.832623E-011	1	0.000000E+000
1	0.34337644	1.832623E-011	4.246228E-012	0	0.000000E+000
1	0.34340297	4.246228E-012	1.832623E-011	1	0.000000E+000
1	0.34365368	1.832623E-011	4.246228E-012	0	0.000000E+000
1	0.34368400	4.246228E-012	1.832623E-011	1	0.000000E+000
1	0.34395908	1.832623E-011	4.246228E-012	0	0.000000E+000
1	0.34410988	4.246228E-012	1.832623E-011	1	0.000000E+000
1	0.34451538	1.832623E-011	4.246228E-012	0	0.000000E+000
1	0.34473787	4.246228E-012	1.832623E-011	1	0.000000E+000
1	0.34476221	1.832623E-011	4.246228E-012	0	0.000000E+000
1	0.34478277	4.246228E-012	1.832623E-011	1	0.000000E+000
1	0.34484888	1.832623E-011	4.246228E-012	0	0.000000E+000
1	0.34486619	4.246228E-012	1.832623E-011	1	0.000000E+000
1	0.34556680	1.832623E-011	4.246228E-012	0	0.000000E+000
1	0.34567779	4.246228E-012	1.832623E-011	1	0.000000E+000
1	0.34578305	1.832623E-011	4.246228E-012	0	0.000000E+000
1	0.34581655	4.246228E-012	1.832623E-011	1	0.000000E+000
1	0.34586289	1.832623E-011	4.246228E-012	0	0.000000E+000
1	0.34586633	4.246228E-012	1.832623E-011	1	0.000000E+000
1	0.34598638	1.832623E-011	4.246228E-012	0	0.000000E+000
1	0.34602007	4.246228E-012	1.832623E-011	1	0.000000E+000
1	0.34622900	1.832623E-011	4.246228E-012	0	0.000000E+000
1	0.34626143	4.246228E-012	1.832623E-011	1	0.000000E+000
1	0.34717683	1.832623E-011	4.246228E-012	0	0.000000E+000
1	0.34719490	4.246228E-012	1.832623E-011	1	0.000000E+000
1	0.34738063	1.832623E-011	4.246228E-012	0	0.000000E+000
1	0.34742164	4.246228E-012	1.832623E-011	1	0.000000E+000
1	0.34807836	1.832623E-011	4.246228E-012	0	0.000000E+000
1	0.34844984	4.246228E-012	1.832623E-011	1	0.000000E+000
1	0.34867064	1.832623E-011	4.246228E-012	0	0.000000E+000
1	0.34869747	4.246228E-012	1.832623E-011	1	0.000000E+000
1	0.34901695	1.832623E-011	4.246228E-012	0	0.000000E+000
1	0.34947835	4.246228E-012	1.832623E-011	1	0.000000E+000
1	0.34958176	1.832623E-011	4.246228E-012	0	0.000000E+000
1	0.34969980	4.246228E-012	1.832623E-011	1	0.000000E+000
1	0.35016352	1.832623E-011	4.246228E-012	0	0.000000E+000
1	0.35016742	4.246228E-012	1.832623E-011	1	0.000000E+000
1	0.35045390	1.832623E-011	4.246228E-012	0	0.000000E+000
1	0.35047463	4.246228E-012	1.832623E-011	1	0.000000E+000
1	0.35066462	1.832623E-011	4.246228E-012	0	0.000000E+000
1	0.35067087	4.246228E-012	1.832623E-011	1	0.000000E+000
1	0.35084119	1.832623E-011	4.246228E-012	0	0.000000E+000
1	0.35087720	4.246228E-012	1.832623E-011	1	0.000000E+000
1	0.35096455	1.832623E-011	4.246228E-012	0	0.000000E+000
1	0.35098185	4.246228E-012	1.832623E-011	1	0.000000E+000
1	0.35112591	1.832623E-011	4.246228E-012	0	0.000000E+000
1	0.35146817	4.246228E-012	1.832623E-011	1	0.000000E+000
1	0.35156355	1.832623E-011	4.246228E-012	0	0.000000E+000
1	0.35158227	4.246228E-012	1.832623E-011	1	0.000000E+000
1	0.35209150	1.832623E-011	4.246228E-012	0	0.000000E+000
1	0.35211506	4.246228E-012	1.832623E-011	1	0.000000E+000
1	0.35244679	1.832623E-011	4.246228E-012	0	0.000000E+000
1	0.35246465	4.246228E-012	1.832623E-011	1	0.000000E+000
1	0.35272613	1.832623E-011	4.246228E-012	0	0.000000E+000
1	0.35274748	4.246228E-012	1.832623E-011	1	0.000000E+000
1	0.35297058	1.832623E-011	4.246228E-012	0	0.000000E+000
1	0.35332162	4.246228E-012	1.832623E-011	1	0.000000E+000
1	0.35368238	1.832623E-011	4.246228E-012	0	0.000000E+000
1	0.35369118	4.246228E-012	1.832623E-011	1	0.000000E+000
1	0.35385065	1.832623E-011	4.246228E-012	0	0.000000E+000
1	0.35386449	4.246228E-012	1.832623E-011	1	0.000000E+000
1	0.35397288	1.832623E-011	4.246228E-012	0	0.000000E+000
1	0.35407829	4.246228E-012	1.832623E-011	1	0.000000E+000
1	0.35456044	1.832623E-011	4.246228E-012	0	0.000000E+000
1	0.35458773	4.246228E-012	1.832623E-011	1	0.000000E+000
1	0.35495394	1.832623E-011	4.246228E-012	0	0.000000E+000
1	0.35498905	4.246228E-012	1.832623E-011	1	0.000000E+000
1	0.35517456	1.832623E-011	4.246228E-012	0	0.000000E+000
1	0.35518304	4.246228E-012	1.832623E-011	1	0.000000E+000
1	0.35521570	1.832623E-011	4.246228E-012	0	0.000000E+000
1	0.35525133	4.246228E-012	1.832623E-011	1	0.000000E+000
1	0.35578216	1.832623E-011	4.246228E-012	0	0.000000E+000
1	0.35579987	4.246228E-012	1.832623E-011	1	0.000000E+000
1	0.35582217	1.832623E-011	4.246228E-012	0	0.000000E+000
1	0.35584313	4.246228E-012	1.832623E-011	1	0.000000E+000
1	0.35601286	1.832623E-011	4.246228E-012	0	0.000000E+000
1	0.35605558	4.246228E-012	1.832623E-011	1	0.000000E+000
1	0.35642835	1.832623E-011	4.246228E-012	0	0.000000E+000
1	0.35644018	4.246228E-012	1.832623E-011	1	0.000000E+000
1	0.35696978	1.832623E-011	4.246228E-012	0	0.000000E+000
1	0.35699731	4.246228E-012	1.832623E-011	1	0.000000E+000
1	0.35766837	1.832623E-011	4.246228E-012	0	0.000000E+000
1	0.35767162	4.246228E-012	1.832623E-011	1	0.000000E+000
1	0.35861672	1.832623E-011	4.246228E-012	0	0.000000E+000
1	0.35869206	4.246228E-012	1.832623E-011	1	0.000000E+000
1	0.35898130	1.832623E-011	4.246228E-012	0	0.000000E+000
1	0.35899220	4.246228E-012	1.832623E-011	1	0.000000E+000
1	0.35911503	1.832623E-011	4.246228E-012	0	0.000000E+000
1	0.35913413	4.246228E-012	1.832623E-011	1	0.000000E+000
1	0.35920192	1.832623E-011	4.246228E-012	0	0.000000E+000
1	0.35922510	4.246228E-012	1.832623E-011	1	0.000000E+000
1	0.35940361	1.832623E-011	4.246228E-012	0	0.000000E+000
1	0.35944074	4.246228E-012	1.832623E-011	1	0.000000E+000
1	0.35967212	1.832623E-011	4.246228E-012	0	0.000000E+000
1	0.35985847	4.246228E-012	1.832623E-011	1	0.000000E+000
1	0.35996989	1.832623E-011	4.246228E-012	0	0.000000E+000
1	0.35998889	4.246228E-012	1.832623E-011	1	0.000000E+000
1	0.36006150	1.832623E-011	4.246228E-012	0	0.000000E+000
1	0.36007555	4.246228E-012	1.832623E-011	1	0.000000E+000
1	0.36026918	1.832623E-011	4.246228E-012	0	0.000000E+000
1	0.36028591	4.246228E-012	1.832623E-011	1	0.000000E+000
1	0.36050575	1.832623E-011	4.246228E-012	0	0.000000E+000
1	0.36057621	4.246228E-012	1.832623E-011	1	0.000000E+000
1	0.36222830	1.832623E-011	4.246228E-012	0	0.000000E+000
1	0.36239259	4.246228E-012	1.832623E-011	1	0.000000E+000
1	0.36254418	1.832623E-011	4.246228E-012	0	0.000000E+000
1	0.36255297	4.246228E-012	1.832623E-011	1	0.000000E+000
1	0.36274384	1.832623E-011	4.246228E-012	0	0.000000E+000
1	0.36275629	4.246228E-012	1.832623E-011	1	0.000000E+000
1	0.36296206	1.832623E-011	4.246228E-012	0	0.000000E+000
1	0.36297227	4.246228E-012	1.832623E-011	1	0.000000E+000
1	0.36316092	1.832623E-011	4.246228E-012	0	0.000000E+000
1	0.36319763	4.246228E-012	1.832623E-011	1	0.000000E+000
1	0.36363604	1.832623E-011	4.246228E-012	0	0.000000E+000
1	0.36406751	4.246228E-012	1.832623E-011	1	0.000000E+000
1	0.36419997	1.832623E-011	4.246228E-012	0	0.000000E+000
1	0.36443087	4.246228E-012	1.832623E-011	1	0.000000E+000
1	0.36486437	1.832623E-011	4.246228E-012	0	0.000000E+000
1	0.36490143	4.246228E-012	1.832623E-011	1	0.000000E+000
1	0.36531889	1.832623E-011	4.246228E-012	0	0.000000E+000
1	0.36535818	4.246228E-012	1.832623E-011	1	0.000000E+000
1	0.36665421	1.832623E-011	4.246228E-012	0	0.000000E+000
1	0.36672045	4.246228E-012	1.832623E-011	1	0.000000E+000
1	0.36680997	1.832623E-011	4.246228E-012	0	0.000000E+000
1	0.36693945	4.246228E-012	1.832623E-011	1	0.000000E+000
1	0.36697383	1.832623E-011	4.246228E-012	0	0.000000E+000
1	0.36701479	4.246228E-012	1.832623E-011	1	0.000000E+000
1	0.36711698	1.832623E-011	4.246228E-012	0	0.000000E+000
1	0.36714166	4.246228E-012	1.832623E-011	1	0.000000E+000
1	0.36718063	1.832623E-011	4.246228E-012	0	0.000000E+000
1	0.36722159	4.246228E-012	1.832623E-011	1	0.000000E+000
1	0.36748536	1.832623E-011	4.246228E-012	0	0.000000E+000
1	0.36750379	4.246228E-012	1.832623E-011	1	0.000000E+000
1	0.36754657	1.832623E-011	4.246228E-012	0	0.000000E+000
1	0.36814465	4.246228E-012	1.832623E-011	1	0.000000E+000
1	0.36843994	1.832623E-011	4.246228E-012	0	0.000000E+000
1	0.36850083	4.246228E-012	1.832623E-011	1	0.000000E+000
1	0.36863010	1.832623E-011	4.246228E-012	0	0.000000E+000
1	0.36867543	4.246228E-012	1.832623E-011	1	0.000000E+000
1	0.36874183	1.832623E-011	4.246228E-012	0	0.000000E+000
1	0.36887410	4.246228E-012	1.832623E-011	1	0.000000E+000
1	0.36925712	1.832623E-011	4.246228E-012	0	0.000000E+000
1	0.36945719	4.246228E-012	1.832623E-011	1	0.000000E+000
1	0.36962983	1.832623E-011	4.246228E-012	0	0.000000E+000
1	0.36965586	4.246228E-012	1.832623E-011	1	0.000000E+000
1	0.36976073	1.832623E-011	4.246228E-012	0	0.000000E+000
1	0.37020547	4.246228E-012	1.832623E-011	1	0.000000E+000
1	0.37091467	1.832623E-011	4.246228E-012	0	0.000000E+000
1	0.37093493	4.246228E-012	1.832623E-011	1	0.000000E+000
1	0.37155358	1.832623E-011	4.246228E-012	0	0.000000E+000
1	0.37159541	4.246228E-012	1.832623E-011	1	0.000000E+000
1	0.37179551	1.832623E-011	4.246228E-012	0	0.000000E+000
1	0.37181250	4.246228E-012	1.832623E-011	1	0.000000E+000
1	0.37182566	1.832623E-011	4.246228E-012	0	0.000000E+000
1	0.37206058	4.246228E-012	1.832623E-011	1	0.000000E+000
1	0.37281081	1.832623E-011	4.246228E-012	0	0.000000E+000
1	0.37284852	4.246228E-012	1.832623E-011	1	0.000000E+000
1	0.37292376	1.832623E-011	4.246228E-012	0	0.000000E+000
1	0.37292933	4.246228E-012	1.832623E-011	1	0.000000E+000
1	0.37314440	1.832623E-011	4.246228E-012	0	0.000000E+000
1	0.37322644	4.246228E-012	1.832623E-011	1	0.000000E+000
1	0.37330148	1.832623E-011	4.246228E-012	0	0.000000E+000
1	0.37405099	4.246228E-012	1.832623E-011	1	0.000000E+000
1	0.37415383	1.832623E-011	4.246228E-012	0	0.000000E+000
1	0.37418117	4.246228E-012	1.832623E-011	1	0.000000E+000
1	0.37463008	1.832623E-011	4.246228E-012	0	0.000000E+000
1	0.37464448	4.246228E-012	1.832623E-011	1	0.000000E+000
1	0.37470153	1.832623E-011	4.246228E-012	0	0.000000E+000
1	0.37472100	4.246228E-012	1.832623E-011	1	0.000000E+000
1	0.37475508	1.832623E-011	4.246228E-012	0	0.000000E+000
1	0.37478392	4.246228E-012	1.832623E-011	1	0.000000E+000
1	0.37487098	1.832623E-011	4.246228E-012	0	0.000000E+000
1	0.37506772	4.246228E-012	1.832623E-011	1	0.000000E+000
1	0.37613223	1.832623E-011	4.246228E-012	0	0.000000E+000
1	0.37615437	4.246228E-012	1.832623E-011	1	0.000000E+000
1	0.37657581	1.832623E-011	4.246228E-012	0	0.000000E+000
1	0.37659969	4.246228E-012	1.832623E-011	1	0.000000E+000
1	0.37694871	1.832623E-011	4.246228E-012	0	0.000000E+000
1	0.37695690	4.246228E-012	1.832623E-011	1	0.000000E+000
1	0.37718845	1.832623E-011	4.246228E-012	0	0.000000E+000
1	0.37737315	4.246228E-012	1.832623E-011	1	0.000000E+000
1	0.37777687	1.832623E-011	4.246228E-012	0	0.000000E+000
1	0.37779433	4.246228E-012	1.832623E-011	1	0.000000E+000
1	0.37821799	1.832623E-011	4.246228E-012	0	0.000000E+000
1	0.37855664	4.246228E-012	1.832623E-011	1	0.000000E+000
1	0.37858564	1.832623E-011	4.246228E-012	0	0.000000E+000
1	0.37864179	4.246228E-012	1.832623E-011	1	0.000000E+000
1	0.37912090	1.832623E-011	4.246228E-012	0	0.000000E+000
1	0.37917317	4.246228E-012	1.832623E-011	1	0.000000E+000
1	0.37942415	1.832623E-011	4.246228E-012	0	0.000000E+000
1	0.37960877	4.246228E-012	1.832623E-011	1	0.000000E+000
1	0.37975564	1.832623E-011	4.246228E-012	0	0.000000E+000
1	0.37996634	4.246228E-012	1.832623E-011	1	0.000000E+000
1	0.38006751	1.832623E-011	4.246228E-012	0	0.000000E+000
1	0.38008928	4.246228E-012	1.832623E-011	1	0.000000E+000
1	0.38029146	1.832623E-011	4.246228E-012	0	0.000000E+000
1	0.38035160	4.246228E-012	1.832623E-011	1	0.000000E+000
1	0.38081040	1.832623E-011	4.246228E-012	0	0.000000E+000
1	0.38110672	4.246228E-012	1.832623E-011	1	0.000000E+000
1	0.38138753	1.832623E-011	4.246228E-012	0	0.000000E+000
1	0.38140456	4.246228E-012	1.832623E-011	1	0.000000E+000
1	0.38216850	1.832623E-011	4.246228E-012	0	0.000000E+000
1	0.38220096	4.246228E-012	1.832623E-011	1	0.000000E+000
1	0.38234279	1.832623E-011	4.246228E-012	0	0.000000E+000
1	0.38237031	4.246228E-012	1.832623E-011	1	0.000000E+000
1	0.38252082	1.832623E-011	4.246228E-012	0	0.000000E+000
1	0.38254521	4.246228E-012	1.832623E-011	1	0.000000E+000
1	0.38267113	1.832623E-011	4.246228E-012	0	0.000000E+000
1	0.38268530	4.246228E-012	1.832623E-011	1	0.000000E+000
1	0.38270602	1.832623E-011	4.246228E-012	0	0.000000E+000
1	0.38273535	4.246228E-012	1.832623E-011	1	0.000000E+000
1	0.38302822	1.832623E-011	4.246228E-012	0	0.000000E+000
1	0.38305811	4.246228E-012	1.832623E-011	1	0.000000E+000
1	0.38320174	1.832623E-011	4.246228E-012	0	0.000000E+000
1	0.38322241	4.246228E-012	1.832623E-011	1	0.000000E+000
1	0.38339257	1.832623E-011	4.246228E-012	0	0.000000E+000
1	0.38341325	4.246228E-012	1.832623E-011	1	0.000000E+000
1	0.38474968	1.832623E-011	4.246228E-012	0	0.000000E+000
1	0.38479335	4.246228E-012	1.832623E-011	1	0.000000E+000
1	0.38551276	1.832623E-011	4.246228E-012	0	0.000000E+000
1	0.38604425	4.246228E-012	1.832623E-011	1	0.000000E+000
1	0.38631667	1.832623E-011	4.246228E-012	0	0.000000E+000
1	0.38631807	4.246228E-012	1.832623E-011	1	0.000000E+000
1	0.38734327	1.832623E-011	4.246228E-012	0	0.000000E+000
1	0.38736190	4.246228E-012	1.832623E-011	1	0.000000E+000
1	0.38755756	1.832623E-011	4.246228E-012	0	0.000000E+000
1	0.38756566	4.246228E-012	1.832623E-011	1	0.000000E+000
1	0.38803345	1.832623E-011	4.246228E-012	0	0.000000E+000
1	0.38805350	4.246228E-012	1.832623E-011	1	0.000000E+000
1	0.38820705	1.832623E-011	4.246228E-012	0	0.000000E+000
1	0.38839080	4.246228E-012	1.832623E-011	1	0.000000E+000
1	0.38852048	1.832623E-011	4.246228E-012	0	0.000000E+000
1	0.38853136	4.246228E-012	1.832623E-011	1	0.000000E+000
1	0.38955198	1.832623E-011	4.246228E-012	0	0.000000E+000
1	0.38958741	4.246228E-012	1.832623E-011	1	0.000000E+000
1	0.38976786	1.832623E-011	4.246228E-012	0	0.000000E+000
1	0.38990739	4.246228E-012	1.832623E-011	1	0.000000E+000
1	0.39043519	1.832623E-011	4.246228E-012	0	0.000000E+000
1	0.39045518	4.246228E-012	1.832623E-011	1	0.000000E+000
1	0.39107806	1.832623E-011	4.246228E-012	0	0.000000E+000
1	0.39127360	4.246228E-012	1.832623E-011	1	0.000000E+000
1	0.39166189	1.832623E-011	4.246228E-012	0	0.000000E+000
1	0.39169748	4.246228E-012	1.832623E-011	1	0.000000E+000
1	0.39180731	1.832623E-011	4.246228E-012	0	0.000000E+000
1	0.39183872	4.246228E-012	1.832623E-011	1	0.000000E+000
1	0.39197967	1.832623E-011	4.246228E-012	0	0.000000E+000
1	0.39231426	4.246228E-012	1.832623E-011	1	0.000000E+000
1	0.39262121	1.832623E-011	4.246228E-012	0	0.000000E+000
1	0.39265192	4.246228E-012	1.832623E-011	1	0.000000E+000
1	0.39330733	1.832623E-011	4.246228E-012	0	0.000000E+000
1	0.39331012	4.246228E-012	1.832623E-011	1	0.000000E+000
1	0.39345446	1.832623E-011	4.246228E-012	0	0.000000E+000
1	0.39448356	4.246228E-012	1.832623E-011	1	0.000000E+000
1	0.39484972	1.832623E-011	4.246228E-012	0	0.000000E+000
1	0.39531978	4.246228E-012	1.832623E-011	1	0.000000E+000
1	0.39616288	1.832623E-011	4.246228E-012	0	0.000000E+000
1	0.39623624	4.246228E-012	1.832623E-011	1	0.000000E+000
1	0.39700655	1.832623E-011	4.246228E-012	0	0.000000E+000
1	0.39701254	4.246228E-012	1.832623E-011	1	0.000000E+000
1	0.39743869	1.832623E-011	4.246228E-012	0	0.000000E+000
1	0.39747999	4.246228E-012	1.832623E-011	1	0.000000E+000
1	0.39781709	1.832623E-011	4.246228E-012	0	0.000000E+000
1	0.39812102	4.246228E-012	1.832623E-011	1	0.000000E+000
1	0.39820612	1.832623E-011	4.246228E-012	0	0.000000E+000
1	0.39824365	4.246228E-012	1.832623E-011	1	0.000000E+000
1	0.39951328	1.832623E-011	4.246228E-012	0	0.000000E+000
1	0.39981368	4.246228E-012	1.832623E-011	1	0.000000E+000
1	0.40009111	1.832623E-011	4.246228E-012	0	0.000000E+000
1	0.40013225	4.246228E-012	1.832623E-011	1	0.000000E+000
1	0.40016460	1.832623E-011	4.246228E-012	0	0.000000E+000
1	0.40019332	4.246228E-012	1.832623E-011	1	0.000000E+000
1	0.40034995	1.832623E-011	4.246228E-012	0	0.000000E+000
1	0.40039049	4.246228E-012	1.832623E-011	1	0.000000E+000
1	0.40050790	1.832623E-011	4.246228E-012	0	0.000000E+000
1	0.40052835	4.246228E-012	1.832623E-011	1	0.000000E+000
1	0.40096065	1.832623E-011	4.246228E-012	0	0.000000E+000
1	0.40097999	4.246228E-012	1.832623E-011	1	0.000000E+000
1	0.40105801	1.832623E-011	4.246228E-012	0	0.000000E+000
1	0.40107638	4.246228E-012	1.832623E-011	1	0.000000E+000
1	0.40121705	1.832623E-011	4.246228E-012	0	0.000000E+000
1	0.40124058	4.246228E-012	1.832623E-011	1	0.000000E+000
1	0.40182976	1.832623E-011	4.246228E-012	0	0.000000E+000
1	0.40185151	4.246228E-012	1.832623E-011	1	0.000000E+000
1	0.40251296	1.832623E-011	4.246228E-012	0	0.000000E+000
1	0.40252869	4.246228E-012	1.832623E-011	1	0.000000E+000
1	0.40254555	1.832623E-011	4.246228E-012	0	0.000000E+000
1	0.40284350	4.246228E-012	1.832623E-011	1	0.000000E+000
1	0.40382051	1.832623E-011	4.246228E-012	0	0.000000E+000
1	0.40390809	4.246228E-012	1.832623E-011	1	0.000000E+000
1	0.40493994	1.832623E-011	4.246228E-012	0	0.000000E+000
1	0.40497333	4.246228E-012	1.832623E-011	1	0.000000E+000
1	0.40518160	1.832623E-011	4.246228E-012	0	0.000000E+000
1	0.40520463	4.246228E-012	1.832623E-011	1	0.000000E+000
1	0.40539807	1.832623E-011	4.246228E-012	0	0.000000E+000
1	0.40542279	4.246228E-012	1.832623E-011	1	0.000000E+000
1	0.40640010	1.832623E-011	4.246228E-012	0	0.000000E+000
1	0.40652009	4.246228E-012	1.832623E-011	1	0.000000E+000
1	0.40681433	1.832623E-011	4.246228E-012	0	0.000000E+000
1	0.40689088	4.246228E-012	1.832623E-011	1	0.000000E+000
1	0.40717498	1.832623E-011	4.246228E-012	0	0.000000E+000
1	0.40719585	4.246228E-012	1.832623E-011	1	0.000000E+000
1	0.40744014	1.832623E-011	4.246228E-012	0	0.000000E+000
1	0.40748262	4.246228E-012	1.832623E-011	1	0.000000E+000
1	0.40776031	1.832623E-011	4.246228E-012	0	0.000000E+000
1	0.40809893	4.246228E-012	1.832623E-011	1	0.000000E+000
1	0.40826441	1.832623E-011	4.246228E-012	0	0.000000E+000
1	0.40830030	4.246228E-012	1.832623E-011	1	0.000000E+000
1	0.40832133	1.832623E-011	4.246228E-012	0	0.000000E+000
1	0.40835896	4.246228E-012	1.832623E-011	1	0.000000E+000
1	0.40895544	1.832623E-011	4.246228E-012	0	0.000000E+000
1	0.40896525	4.246228E-012	1.832623E-011	1	0.000000E+000
1	0.40922678	1.832623E-011	4.246228E-012	0	0.000000E+000
1	0.40939935	4.246228E-012	1.832623E-011	1	0.000000E+000
1	0.40997779	1.832623E-011	4.246228E-012	0	0.000000E+000
1	0.41037020	4.246228E-012	1.832623E-011	1	0.000000E+000
1	0.41093958	1.832623E-011	4.246228E-012	0	0.000000E+000
1	0.41097775	4.246228E-012	1.832623E-011	1	0.000000E+000
1	0.41106979	1.832623E-011	4.246228E-012	0	0.000000E+000
1	0.41110840	4.246228E-012	1.832623E-011	1	0.000000E+000
1	0.41112575	1.832623E-011	4.246228E-012	0	0.000000E+000
1	0.41115306	4.246228E-012	1.832623E-011	1	0.000000E+000
1	0.41139372	1.832623E-011	4.246228E-012	0	0.000000E+000
1	0.41161931	4.246228E-012	1.832623E-011	1	0.000000E+000
1	0.41254592	1.832623E-011	4.246228E-012	0	0.000000E+000
1	0.41259628	4.246228E-012	1.832623E-011	1	0.000000E+000
1	0.41266184	1.832623E-011	4.246228E-012	0	0.000000E+000
1	0.41286410	4.246228E-012	1.832623E-011	1	0.000000E+000
1	0.41289821	1.832623E-011	4.246228E-012	0	0.000000E+000
1	0.41295602	4.246228E-012	1.832623E-011	1	0.000000E+000
1	0.41342190	1.832623E-011	4.246228E-012	0	0.000000E+000
1	0.41344218	4.246228E-012	1.832623E-011	1	0.000000E+000
1	0.41402931	1.832623E-011	4.246228E-012	0	0.000000E+000
1	0.41406797	4.246228E-012	1.832623E-011	1	0.000000E+000
1	0.41421175	1.832623E-011	4.246228E-012	0	0.000000E+000
1	0.41436504	4.246228E-012	1.832623E-011	1	0.000000E+000
1	0.41458904	1.832623E-011	4.246228E-012	0	0.000000E+000
1	0.41484858	4.246228E-012	1.832623E-011	1	0.000000E+000
1	0.41501902	1.832623E-011	4.246228E-012	0	0.000000E+000
1	0.41505355	4.246228E-012	1.832623E-011	1	0.000000E+000
1	0.41519661	1.832623E-011	4.246228E-012	0	0.000000E+000
1	0.41522643	4.246228E-012	1.832623E-011	1	0.000000E+000
1	0.41551032	1.832623E-011	4.246228E-012	0	0.000000E+000
1	0.41553648	4.246228E-012	1.832623E-011	1	0.000000E+000
1	0.41578128	1.832623E-011	4.246228E-012	0	0.000000E+000
1	0.41579649	4.246228E-012	1.832623E-011	1	0.000000E+000
1	0.41596446	1.832623E-011	4.246228E-012	0	0.000000E+000
1	0.41597533	4.246228E-012	1.832623E-011	1	0.000000E+000
1	0.41606372	1.832623E-011	4.246228E-012	0	0.000000E+000
1	0.41610661	4.246228E-012	1.832623E-011	1	0.000000E+000
1	0.41617279	1.832623E-011	4.246228E-012	0	0.000000E+000
1	0.41617718	4.246228E-012	1.832623E-011	1	0.000000E+000
1	0.41623739	1.832623E-011	4.246228E-012	0	0.000000E+000
1	0.41627731	4.246228E-012	1.832623E-011	1	0.000000E+000
1	0.41667909	1.832623E-011	4.246228E-012	0	0.000000E+000
1	0.41669255	4.246228E-012	1.832623E-011	1	0.000000E+000
1	0.41701818	1.832623E-011	4.246228E-012	0	0.000000E+000
1	0.41721240	4.246228E-012	1.832623E-011	1	0.000000E+000
1	0.41745499	1.832623E-011	4.246228E-012	0	0.000000E+000
1	0.41748475	4.246228E-012	1.832623E-011	1	0.000000E+000
1	0.41776376	1.832623E-011	4.246228E-012	0	0.000000E+000
1	0.41778082	4.246228E-012	1.832623E-011	1	0.000000E+000
1	0.41832397	1.832623E-011	4.246228E-012	0	0.000000E+000
1	0.41839328	4.246228E-012	1.832623E-011	1	0.000000E+000
1	0.41880087	1.832623E-011	4.246228E-012	0	0.000000E+000
1	0.41882647	4.246228E-012	1.832623E-011	1	0.000000E+000
1	0.41893503	1.832623E-011	4.246228E-012	0	0.000000E+000
1	0.41894810	4.246228E-012	1.832623E-011	1	0.000000E+000
1	0.41924241	1.832623E-011	4.246228E-012	0	0.000000E+000
1	0.41927447	4.246228E-012	1.832623E-011	1	0.000000E+000
1	0.41929724	1.832623E-011	4.246228E-012	0	0.000000E+000
1	0.41932990	4.246228E-012	1.832623E-011	1	0.000000E+000
1	0.42043279	1.832623E-011	4.246228E-012	0	0.000000E+000
1	0.42045681	4.246228E-012	1.832623E-011	1	0.000000E+000
1	0.42054597	1.832623E-011	4.246228E-012	0	0.000000E+000
1	0.42056128	4.246228E-012	1.832623E-011	1	0.000000E+000
1	0.42118216	1.832623E-011	4.246228E-012	0	0.000000E+000
1	0.42118410	4.246228E-012	1.832623E-011	1	0.000000E+000
1	0.42121756	1.832623E-011	4.246228E-012	0	0.000000E+000
1	0.42131395	4.246228E-012	1.832623E-011	1	0.000000E+000
1	0.42142983	1.832623E-011	4.246228E-012	0	0.000000E+000
1	0.42186230	4.246228E-012	1.832623E-011	1	0.000000E+000
1	0.42214370	1.832623E-011	4.246228E-012	0	0.000000E+000
1	0.42249145	4.246228E-012	1.832623E-011	1	0.000000E+000
1	0.42265037	1.832623E-011	4.246228E-012	0	0.000000E+000
1	0.42266436	4.246228E-012	1.832623E-011	1	0.000000E+000
1	0.42294695	1.832623E-011	4.246228E-012	0	0.000000E+000
1	0.42302036	4.246228E-012	1.832623E-011	1	0.000000E+000
1	0.42370865	1.832623E-011	4.246228E-012	0	0.000000E+000
1	0.42371948	4.246228E-012	1.832623E-011	1	0.000000E+000
1	0.42423193	1.832623E-011	4.246228E-012	0	0.000000E+000
1	0.42424772	4.246228E-012	1.832623E-011	1	0.000000E+000
1	0.42428890	1.832623E-011	4.246228E-012	0	0.000000E+000
1	0.42432296	4.246228E-012	1.832623E-011	1	0.000000E+000
1	0.42456040	1.832623E-011	4.246228E-012	0	0.000000E+000
1	0.42457329	4.246228E-012	1.832623E-011	1	0.000000E+000
1	0.42477771	1.832623E-011	4.246228E-012	0	0.000000E+000
1	0.42523319	4.246228E-012	1.832623E-011	1	0.000000E+000
1	0.42544834	1.832623E-011	4.246228E-012	0	0.000000E+000
1	0.42547145	4.246228E-012	1.832623E-011	1	0.000000E+000
1	0.42560090	1.832623E-011	4.246228E-012	0	0.000000E+000
1	0.42562600	4.246228E-012	1.832623E-011	1	0.000000E+000
1	0.42576314	1.832623E-011	4.246228E-012	0	0.000000E+000
1	0.42576509	4.246228E-012	1.832623E-011	1	0.000000E+000
1	0.42598464	1.832623E-011	4.246228E-012	0	0.000000E+000
1	0.42600659	4.246228E-012	1.832623E-011	1	0.000000E+000
1	0.42670899	1.832623E-011	4.246228E-012	0	0.000000E+000
1	0.42672089	4.246228E-012	1.832623E-011	1	0.000000E+000
1	0.42683781	1.832623E-011	4.246228E-012	0	0.000000E+000
1	0.42687495	4.246228E-012	1.832623E-011	1	0.000000E+000
1	0.42718259	1.832623E-011	4.246228E-012	0	0.000000E+000
1	0.42718462	4.246228E-012	1.832623E-011	1	0.000000E+000
1	0.42723210	1.832623E-011	4.246228E-012	0	0.000000E+000
1	0.42726175	4.246228E-012	1.832623E-011	1	0.000000E+000
1	0.42793190	1.832623E-011	4.246228E-012	0	0.000000E+000
1	0.42802288	4.246228E-012	1.832623E-011	1	0.000000E+000
1	0.42806495	1.832623E-011	4.246228E-012	0	0.000000E+000
1	0.42810848	4.246228E-012	1.832623E-011	1	0.000000E+000
1	0.42825297	1.832623E-011	4.246228E-012	0	0.000000E+000
1	0.42825309	4.246228E-012	1.832623E-011	1	0.000000E+000
1	0.42842962	1.832623E-011	4.246228E-012	0	0.000000E+000
1	0.42870651	4.246228E-012	1.832623E-011	1	0.000000E+000
1	0.42882900	1.832623E-011	4.246228E-012	0	0.000000E+000
1	0.42884776	4.246228E-012	1.832623E-011	1	0.000000E+000
1	0.42888191	1.832623E-011	4.246228E-012	0	0.000000E+000
1	0.42890105	4.246228E-012	1.832623E-011	1	0.000000E+000
1	0.42912484	1.832623E-011	4.246228E-012	0	0.000000E+000
1	0.42915003	4.246228E-012	1.832623E-011	1	0.000000E+000
1	0.42915823	1.832623E-011	4.246228E-012	0	0.000000E+000
1	0.42923185	4.246228E-012	1.832623E-011	1	0.000000E+000
1	0.42983377	1.832623E-011	4.246228E-012	0	0.000000E+000
1	0.42984340	4.246228E-012	1.832623E-011	1	0.000000E+000
1	0.42994397	1.832623E-011	4.246228E-012	0	0.000000E+000
1	0.42996847	4.246228E-012	1.832623E-011	1	0.000000E+000
1	0.43017415	1.832623E-011	4.246228E-012	0	0.000000E+000
1	0.43017941	4.246228E-012	1.832623E-011	1	0.000000E+000
1	0.43036871	1.832623E-011	4.246228E-012	0	0.000000E+000
1	0.43048688	4.246228E-012	1.832623E-011	1	0.000000E+000
1	0.43074299	1.832623E-011	4.246228E-012	0	0.000000E+000
1	0.43078293	4.246228E-012	1.832623E-011	1	0.000000E+000
1	0.43092609	1.832623E-011	4.246228E-012	0	0.000000E+000
1	0.43094240	4.246228E-012	1.832623E-011	1	0.000000E+000
1	0.43207639	1.832623E-011	4.246228E-012	0	0.000000E+000
1	0.43250694	4.246228E-012	1.832623E-011	1	0.000000E+000
1	0.43252076	1.832623E-011	4.246228E-012	0	0.000000E+000
1	0.43260189	4.246228E-012	1.832623E-011	1	0.000000E+000
1	0.43271006	1.832623E-011	4.246228E-012	0	0.000000E+000
1	0.43334391	4.246228E-012	1.832623E-011	1	0.000000E+000
1	0.43358971	1.832623E-011	4.246228E-012	0	0.000000E+000
1	0.43361753	4.246228E-012	1.832623E-011	1	0.000000E+000
1	0.43369014	1.832623E-011	4.246228E-012	0	0.000000E+000
1	0.43372662	4.246228E-012	1.832623E-011	1	0.000000E+000
1	0.43418082	1.832623E-011	4.246228E-012	0	0.000000E+000
1	0.43420306	4.246228E-012	1.832623E-011	1	0.000000E+000
1	0.43508088	1.832623E-011	4.246228E-012	0	0.000000E+000
1	0.43509213	4.246228E-012	1.832623E-011	1	0.000000E+000
1	0.43578085	1.832623E-011	4.246228E-012	0	0.000000E+000
1	0.43581256	4.246228E-012	1.832623E-011	1	0.000000E+000
1	0.43594726	1.832623E-011	4.246228E-012	0	0.000000E+000
1	0.43611235	4.246228E-012	1.832623E-011	1	0.000000E+000
1	0.43621864	1.832623E-011	4.246228E-012	0	0.000000E+000
1	0.43627850	4.246228E-012	1.832623E-011	1	0.000000E+000
1	0.43658616	1.832623E-011	4.246228E-012	0	0.000000E+000
1	0.43658996	4.246228E-012	1.832623E-011	1	0.000000E+000
1	0.43748497	1.832623E-011	4.246228E-012	0	0.000000E+000
1	0.43748916	4.246228E-012	1.832623E-011	1	0.000000E+000
1	0.43772791	1.832623E-011	4.246228E-012	0	0.000000E+000
1	0.43774929	4.246228E-012	1.832623E-011	1	0.000000E+000
1	0.43797875	1.832623E-011	4.246228E-012	0	0.000000E+000
1	0.43800698	4.246228E-012	1.832623E-011	1	0.000000E+000
1	0.43814933	1.832623E-011	4.246228E-012	0	0.000000E+000
1	0.43817544	4.246228E-012	1.832623E-011	1	0.000000E+000
1	0.43823497	1.832623E-011	4.246228E-012	0	0.000000E+000
1	0.43824801	4.246228E-012	1.832623E-011	1	0.000000E+000
1	0.43842738	1.832623E-011	4.246228E-012	0	0.000000E+000
1	0.43847533	4.246228E-012	1.832623E-011	1	0.000000E+000
1	0.43857581	1.832623E-011	4.246228E-012	0	0.000000E+000
1	0.43858798	4.246228E-012	1.832623E-011	1	0.000000E+000
1	0.43915152	1.832623E-011	4.246228E-012	0	0.000000E+000
1	0.43918110	4.246228E-012	1.832623E-011	1	0.000000E+000
1	0.43958355	1.832623E-011	4.246228E-012	0	0.000000E+000
1	0.43960752	4.246228E-012	1.832623E-011	1	0.000000E+000
1	0.44025677	1.832623E-011	4.246228E-012	0	0.000000E+000
1	0.44026860	4.246228E-012	1.832623E-011	1	0.000000E+000
1	0.44059437	1.832623E-011	4.246228E-012	0	0.000000E+000
1	0.44071259	4.246228E-012	1.832623E-011	1	0.000000E+000
1	0.44086636	1.832623E-011	4.246228E-012	0	0.000000E+000
1	0.44089530	4.246228E-012	1.832623E-011	1	0.000000E+000
1	0.44174023	1.832623E-011	4.246228E-012	0	0.000000E+000
1	0.44175323	4.246228E-012	1.832623E-011	1	0.000000E+000
1	0.44215750	1.832623E-011	4.246228E-012	0	0.000000E+000
1	0.44220023	4.246228E-012	1.832623E-011	1	0.000000E+000
1	0.44224993	1.832623E-011	4.246228E-012	0	0.000000E+000
1	0.44227177	4.246228E-012	1.832623E-011	1	0.000000E+000
1	0.44246656	1.832623E-011	4.246228E-012	0	0.000000E+000
1	0.44292189	4.246228E-012	1.832623E-011	1	0.000000E+000
1	0.44297138	1.832623E-011	4.246228E-012	0	0.000000E+000
1	0.44299574	4.246228E-012	1.832623E-011	1	0.000000E+000
1	0.44307305	1.832623E-011	4.246228E-012	0	0.000000E+000
1	0.44341675	4.246228E-012	1.832623E-011	1	0.000000E+000
1	0.44356947	1.832623E-011	4.246228E-012	0	0.000000E+000
1	0.44359143	4.246228E-012	1.832623E-011	1	0.000000E+000
1	0.44487848	1.832623E-011	4.246228E-012	0	0.000000E+000
1	0.44489685	4.246228E-012	1.832623E-011	1	0.000000E+000
1	0.44521409	1.832623E-011	4.246228E-012	0	0.000000E+000
1	0.44522841	4.246228E-012	1.832623E-011	1	0.000000E+000
1	0.44526498	1.832623E-011	4.246228E-012	0	0.000000E+000
1	0.44529272	4.246228E-012	1.832623E-011	1	0.000000E+000
1	0.44575692	1.832623E-011	4.246228E-012	0	0.000000E+000
1	0.44612337	4.246228E-012	1.832623E-011	1	0.000000E+000
1	0.44631022	1.832623E-011	4.246228E-012	0	0.000000E+000
1	0.44633161	4.246228E-012	1.832623E-011	1	0.000000E+000
1	0.44776187	1.832623E-011	4.246228E-012	0	0.000000E+000
1	0.44779519	4.246228E-012	1.832623E-011	1	0.000000E+000
1	0.44783166	1.832623E-011	4.246228E-012	0	0.000000E+000
1	0.44787635	4.246228E-012	1.832623E-011	1	0.000000E+000
1	0.44790390	1.832623E-011	4.246228E-012	0	0.000000E+000
1	0.44822886	4.246228E-012	1.832623E-011	1	0.000000E+000
1	0.44828317	1.832623E-011	4.246228E-012	0	0.000000E+000
1	0.44834675	4.246228E-012	1.832623E-011	1	0.000000E+000
1	0.44836642	1.832623E-011	4.246228E-012	0	0.000000E+000
1	0.44861200	4.246228E-012	1.832623E-011	1	0.000000E+000
1	0.44992233	1.832623E-011	4.246228E-012	0	0.000000E+000
1	0.44997330	4.246228E-012	1.832623E-011	1	0.000000E+000
1	0.45025340	1.832623E-011	4.246228E-012	0	0.000000E+000
1	0.45027071	4.246228E-012	1.832623E-011	1	0.000000E+000
1	0.45084805	1.832623E-011	4.246228E-012	0	0.000000E+000
1	0.45087912	4.246228E-012	1.832623E-011	1	0.000000E+000
1	0.45127684	1.832623E-011	4.246228E-012	0	0.000000E+000
1	0.45129240	4.246228E-012	1.832623E-011	1	0.000000E+000
1	0.45203538	1.832623E-011	4.246228E-012	0	0.000000E+000
1	0.45241594	4.246228E-012	1.832623E-011	1	0.000000E+000
1	0.45284986	1.832623E-011	4.246228E-012	0	0.000000E+000
1	0.45286064	4.246228E-012	1.832623E-011	1	0.000000E+000
1	0.45390467	1.832623E-011	4.246228E-012	0	0.000000E+000
1	0.45392811	4.246228E-012	1.832623E-011	1	0.000000E+000
1	0.45481352	1.832623E-011	4.246228E-012	0	0.000000E+000
1	0.45482438	4.246228E-012	1.832623E-011	1	0.000000E+000
1	0.45501269	1.832623E-011	4.246228E-012	0	0.000000E+000
1	0.45503692	4.246228E-012	1.832623E-011	1	0.000000E+000
1	0.45531158	1.832623E-011	4.246228E-012	0	0.000000E+000
1	0.45533147	4.246228E-012	1.832623E-011	1	0.000000E+000
1	0.45562046	1.832623E-011	4.246228E-012	0	0.000000E+000
1	0.45574019	4.246228E-012	1.832623E-011	1	0.000000E+000
1	0.45656179	1.832623E-011	4.246228E-012	0	0.000000E+000
1	0.45656533	4.246228E-012	1.832623E-011	1	0.000000E+000
1	0.45675593	1.832623E-011	4.246228E-012	0	0.000000E+000
1	0.45676837	4.246228E-012	1.832623E-011	1	0.000000E+000
1	0.45700946	1.832623E-011	4.246228E-012	0	0.000000E+000
1	0.45703371	4.246228E-012	1.832623E-011	1	0.000000E+000
1	0.45716386	1.832623E-011	4.246228E-012	0	0.000000E+000
1	0.45719355	4.246228E-012	1.832623E-011	1	0.000000E+000
1	0.45728688	1.832623E-011	4.246228E-012	0	0.000000E+000
1	0.45730538	4.246228E-012	1.832623E-011	1	0.000000E+000
1	0.45802670	1.832623E-011	4.246228E-012	0	0.000000E+000
1	0.45806367	4.246228E-012	1.832623E-011	1	0.000000E+000
1	0.45810925	1.832623E-011	4.246228E-012	0	0.000000E+000
1	0.45815754	4.246228E-012	1.832623E-011	1	0.000000E+000
1	0.45835187	1.832623E-011	4.246228E-012	0	0.000000E+000
1	0.45837842	4.246228E-012	1.832623E-011	1	0.000000E+000
1	0.45854538	1.832623E-011	4.246228E-012	0	0.000000E+000
1	0.45886615	4.246228E-012	1.832623E-011	1	0.000000E+000
1	0.45893634	1.832623E-011	4.246228E-012	0	0.000000E+000
1	0.45896835	4.246228E-012	1.832623E-011	1	0.000000E+000
1	0.45927257	1.832623E-011	4.246228E-012	0	0.000000E+000
1	0.45933911	4.246228E-012	1.832623E-011	1	0.000000E+000
1	0.46032938	1.832623E-011	4.246228E-012	0	0.000000E+000
1	0.46037365	4.246228E-012	1.832623E-011	1	0.000000E+000
1	0.46150040	1.832623E-011	4.246228E-012	0	0.000000E+000
1	0.46150519	4.246228E-012	1.832623E-011	1	0.000000E+000
1	0.46237365	1.832623E-011	4.246228E-012	0	0.000000E+000
1	0.46238869	4.246228E-012	1.832623E-011	1	0.000000E+000
1	0.46258982	1.832623E-011	4.246228E-012	0	0.000000E+000
1	0.46261675	4.246228E-012	1.832623E-011	1	0.000000E+000
1	0.46282077	1.832623E-011	4.246228E-012	0	0.000000E+000
1	0.46288499	4.246228E-012	1.832623E-011	1	0.000000E+000
1	0.46337024	1.832623E-011	4.246228E-012	0	0.000000E+000
1	0.46374814	4.246228E-012	1.832623E-011	1	0.000000E+000
1	0.46383591	1.832623E-011	4.246228E-012	0	0.000000E+000
1	0.46411242	4.246228E-012	1.832623E-011	1	0.000000E+000
1	0.46461809	1.832623E-011	4.246228E-012	0	0.000000E+000
1	0.46469835	4.246228E-012	1.832623E-011	1	0.000000E+000
1	0.46500680	1.832623E-011	4.246228E-012	0	0.000000E+000
1	0.46503789	4.246228E-012	1.832623E-011	1	0.000000E+000
1	0.46510712	1.832623E-011	4.246228E-012	0	0.000000E+000
1	0.46559622	4.246228E-012	1.832623E-011	1	0.000000E+000
1	0.46593139	1.832623E-011	4.246228E-012	0	0.000000E+000
1	0.46596234	4.246228E-012	1.832623E-011	1	0.000000E+000
1	0.46602941	1.832623E-011	4.246228E-012	0	0.000000E+000
1	0.46621132	4.246228E-012	1.832623E-011	1	0.000000E+000
1	0.46703274	1.832623E-011	4.246228E-012	0	0.000000E+000
1	0.46706926	4.246228E-012	1.832623E-011	1	0.000000E+000
1	0.46714045	1.832623E-011	4.246228E-012	0	0.000000E+000
1	0.46717824	4.246228E-012	1.832623E-011	1	0.000000E+000
1	0.46721853	1.832623E-011	4.246228E-012	0	0.000000E+000
1	0.46725564	4.246228E-012	1.832623E-011	1	0.000000E+000
1	0.46730078	1.832623E-011	4.246228E-012	0	0.000000E+000
1	0.46733219	4.246228E-012	1.832623E-011	1	0.000000E+000
1	0.46838139	1.832623E-011	4.246228E-012	0	0.000000E+000
1	0.46877232	4.246228E-012	1.832623E-011	1	0.000000E+000
1	0.46899149	1.832623E-011	4.246228E-012	0	0.000000E+000
1	0.46903121	4.246228E-012	1.832623E-011	1	0.000000E+000
1	0.46949795	1.832623E-011	4.246228E-012	0	0.000000E+000
1	0.46952341	4.246228E-012	1.832623E-011	1	0.000000E+000
1	0.47020512	1.832623E-011	4.246228E-012	0	0.000000E+000
1	0.47036275	4.246228E-012	1.832623E-011	1	0.000000E+000
1	0.47045909	1.832623E-011	4.246228E-012	0	0.000000E+000
1	0.47047567	4.246228E-012	1.832623E-011	1	0.000000E+000
1	0.47102785	1.832623E-011	4.246228E-012	0	0.000000E+000
1	0.47117333	4.246228E-012	1.832623E-011	1	0.000000E+000
1	0.47275970	1.832623E-011	4.246228E-012	0	0.000000E+000
1	0.47276416	4.246228E-012	1.832623E-011	1	0.000000E+000
1	0.47286681	1.832623E-011	4.246228E-012	0	0.000000E+000
1	0.47288840	4.246228E-012	1.832623E-011	1	0.000000E+000
1	0.47365046	1.832623E-011	4.246228E-012	0	0.000000E+000
1	0.47366684	4.246228E-012	1.832623E-011	1	0.000000E+000
1	0.47458358	1.832623E-011	4.246228E-012	0	0.000000E+000
1	0.47460774	4.246228E-012	1.832623E-011	1	0.000000E+000
1	0.47502677	1.832623E-011	4.246228E-012	0	0.000000E+000
1	0.47603964	4.246228E-012	1.832623E-011	1	0.000000E+000
1	0.47639102	1.832623E-011	4.246228E-012	0	0.000000E+000
1	0.47695773	4.246228E-012	1.832623E-011	1	0.000000E+000
1	0.47760682	1.832623E-011	4.246228E-012	0	0.000000E+000
1	0.47807591	4.246228E-012	1.832623E-011	1	0.000000E+000
1	0.47895289	1.832623E-011	4.246228E-012	0	0.000000E+000
1	0.47905511	4.246228E-012	1.832623E-011	1	0.000000E+000
1	0.47929269	1.832623E-011	4.246228E-012	0	0.000000E+000
1	0.47955846	4.246228E-012	1.832623E-011	1	0.000000E+000
1	0.47962561	1.832623E-011	4.246228E-012	0	0.000000E+000
1	0.47963423	4.246228E-012	1.832623E-011	1	0.000000E+000
1	0.47973574	1.832623E-011	4.246228E-012	0	0.000000E+000
1	0.47978698	4.246228E-012	1.832623E-011	1	0.000000E+000
1	0.47989155	1.832623E-011	4.246228E-012	0	0.000000E+000
1	0.48013825	4.246228E-012	1.832623E-011	1	0.000000E+000
1	0.48046811	1.832623E-011	4.246228E-012	0	0.000000E+000
1	0.48049384	4.246228E-012	1.832623E-011	1	0.000000E+000
1	0.48071788	1.832623E-011	4.246228E-012	0	0.000000E+000
1	0.48074124	4.246228E-012	1.832623E-011	1	0.000000E+000
1	0.48123729	1.832623E-011	4.246228E-012	0	0.000000E+000
1	0.48144562	4.246228E-012	1.832623E-011	1	0.000000E+000
1	0.48151005	1.832623E-011	4.246228E-012	0	0.000000E+000
1	0.48152991	4.246228E-012	1.832623E-011	1	0.000000E+000
1	0.48199097	1.832623E-011	4.246228E-012	0	0.000000E+000
1	0.48201106	4.246228E-012	1.832623E-011	1	0.000000E+000
1	0.48269430	1.832623E-011	4.246228E-012	0	0.000000E+000
1	0.48271579	4.246228E-012	1.832623E-011	1	0.000000E+000
1	0.48286418	1.832623E-011	4.246228E-012	0	0.000000E+000
1	0.48287733	4.246228E-012	1.832623E-011	1	0.000000E+000
1	0.48296791	1.832623E-011	4.246228E-012	0	0.000000E+000
1	0.48299224	4.246228E-012	1.832623E-011	1	0.000000E+000
1	0.48326359	1.832623E-011	4.246228E-012	0	0.000000E+000
1	0.48329552	4.246228E-012	1.832623E-011	1	0.000000E+000
1	0.48394874	1.832623E-011	4.246228E-012	0	0.000000E+000
1	0.48396557	4.246228E-012	1.832623E-011	1	0.000000E+000
1	0.48447233	1.832623E-011	4.246228E-012	0	0.000000E+000
1	0.48451041	4.246228E-012	1.832623E-011	1	0.000000E+000
1	0.48484720	1.832623E-011	4.246228E-012	0	0.000000E+000
1	0.48490617	4.246228E-012	1.832623E-011	1	0.000000E+000
1	0.48504987	1.832623E-011	4.246228E-012	0	0.000000E+000
1	0.48519946	4.246228E-012	1.832623E-011	1	0.000000E+000
1	0.48541303	1.832623E-011	4.246228E-012	0	0.000000E+000
1	0.48542783	4.246228E-012	1.832623E-011	1	0.000000E+000
1	0.48546579	1.832623E-011	4.246228E-012	0	0.000000E+000
1	0.48555438	4.246228E-012	1.832623E-011	1	0.000000E+000
1	0.48572968	1.832623E-011	4.246228E-012	0	0.000000E+000
1	0.48574599	4.246228E-012	1.832623E-011	1	0.000000E+000
1	0.48580026	1.832623E-011	4.246228E-012	0	0.000000E+000
1	0.48597146	4.246228E-012	1.832623E-011	1	0.000000E+000
1	0.48621798	1.832623E-011	4.246228E-012	0	0.000000E+000
1	0.48651233	4.246228E-012	1.832623E-011	1	0.000000E+000
1	0.48664746	1.832623E-011	4.246228E-012	0	0.000000E+000
1	0.48665301	4.246228E-012	1.832623E-011	1	0.000000E+000
1	0.48682516	1.832623E-011	4.246228E-012	0	0.000000E+000
1	0.48684697	4.246228E-012	1.832623E-011	1	0.000000E+000
1	0.48725557	1.832623E-011	4.246228E-012	0	0.000000E+000
1	0.48727231	4.246228E-012	1.832623E-011	1	0.000000E+000
1	0.48745050	1.832623E-011	4.246228E-012	0	0.000000E+000
1	0.48746626	4.246228E-012	1.832623E-011	1	0.000000E+000
1	0.48848661	1.832623E-011	4.246228E-012	0	0.000000E+000
1	0.48849327	4.246228E-012	1.832623E-011	1	0.000000E+000
1	0.48873341	1.832623E-011	4.246228E-012	0	0.000000E+000
1	0.48874710	4.246228E-012	1.832623E-011	1	0.000000E+000
1	0.48894319	1.832623E-011	4.246228E-012	0	0.000000E+000
1	0.48908977	4.246228E-012	1.832623E-011	1	0.000000E+000
1	0.48916387	1.832623E-011	4.246228E-012	0	0.000000E+000
1	0.48942216	4.246228E-012	1.832623E-011	1	0.000000E+000
1	0.48961861	1.832623E-011	4.246228E-012	0	0.000000E+000
1	0.48995653	4.246228E-012	1.832623E-011	1	0.000000E+000
1	0.49129676	1.832623E-011	4.246228E-012	0	0.000000E+000
1	0.49132481	4.246228E-012	1.832623E-011	1	0.000000E+000
1	0.49141690	1.832623E-011	4.246228E-012	0	0.000000E+000
1	0.49143665	4.246228E-012	1.832623E-011	1	0.000000E+000
1	0.49192984	1.832623E-011	4.246228E-012	0	0.000000E+000
1	0.49195411	4.246228E-012	1.832623E-011	1	0.000000E+000
1	0.49260897	1.832623E-011	4.246228E-012	0	0.000000E+000
1	0.49281721	4.246228E-012	1.832623E-011	1	0.000000E+000
1	0.49366913	1.832623E-011	4.246228E-012	0	0.000000E+000
1	0.49396378	4.246228E-012	1.832623E-011	1	0.000000E+000
1	0.49572767	1.832623E-011	4.246228E-012	0	0.000000E+000
1	0.49576862	4.246228E-012	1.832623E-011	1	0.000000E+000
1	0.49619885	1.832623E-011	4.246228E-012	0	0.000000E+000
1	0.49649547	4.246228E-012	1.832623E-011	1	0.000000E+000
1	0.49674232	1.832623E-011	4.246228E-012	0	0.000000E+000
1	0.49695889	4.246228E-012	1.832623E-011	1	0.000000E+000
1	0.49751505	1.832623E-011	4.246228E-012	0	0.000000E+000
1	0.49757384	4.246228E-012	1.832623E-011	1	0.000000E+000
1	0.49767759	1.832623E-011	4.246228E-012	0	0.000000E+000
1	0.49810292	4.246228E-012	1.832623E-011	1	0.000000E+000
1	0.49846309	1.832623E-011	4.246228E-012	0	0.000000E+000
1	0.49866026	4.246228E-012	1.832623E-011	1	0.000000E+000
1	0.49886156	1.832623E-011	4.246228E-012	0	0.000000E+000
1	0.50103828	4.246228E-012	1.832623E-011	1	0.000000E+000
1	0.50118203	1.832623E-011	4.246228E-012	0	0.000000E+000
1	0.50127738	4.246228E-012	1.832623E-011	1	0.000000E+000
1	0.50149452	1.832623E-011	4.246228E-012	0	0.000000E+000
1	0.50152101	4.246228E-012	1.832623E-011	1	0.000000E+000
1	0.50158927	1.832623E-011	4.246228E-012	0	0.000000E+000
1	0.50161628	4.246228E-012	1.832623E-011	1	0.000000E+000
1	0.50167216	1.832623E-011	4.246228E-012	0	0.000000E+000
1	0.50177800	4.246228E-012	1.832623E-011	1	0.000000E+000
1	0.50198118	1.832623E-011	4.246228E-012	0	0.000000E+000
1	0.50200459	4.246228E-012	1.832623E-011	1	0.000000E+000
1	0.50350583	1.832623E-011	4.246228E-012	0	0.000000E+000
1	0.50351652	4.246228E-012	1.832623E-011	1	0.000000E+000
1	0.50370251	1.832623E-011	4.246228E-012	0	0.000000E+000
1	0.50371860	4.246228E-012	1.832623E-011	1	0.000000E+000
1	0.50375960	1.832623E-011	4.246228E-012	0	0.000000E+000
1	0.50387135	4.246228E-012	1.832623E-011	1	0.000000E+000
1	0.50469557	1.832623E-011	4.246228E-012	0	0.000000E+000
1	0.50471216	4.246228E-012	1.832623E-011	1	0.000000E+000
1	0.50583882	1.832623E-011	4.246228E-012	0	0.000000E+000
1	0.50587401	4.246228E-012	1.832623E-011	1	0.000000E+000
1	0.50644373	1.832623E-011	4.246228E-012	0	0.000000E+000
1	0.50645839	4.246228E-012	1.832623E-011	1	0.000000E+000
1	0.50753233	1.832623E-011	4.246228E-012	0	0.000000E+000
1	0.50787388	4.246228E-012	1.832623E-011	1	0.000000E+000
1	0.50810146	1.832623E-011	4.246228E-012	0	0.000000E+000
1	0.50822749	4.246228E-012	1.832623E-011	1	0.000000E+000
1	0.50869704	1.832623E-011	4.246228E-012	0	0.000000E+000
1	0.50872229	4.246228E-012	1.832623E-011	1	0.000000E+000
1	0.50877580	1.832623E-011	4.246228E-012	0	0.000000E+000
1	0.50880572	4.246228E-012	1.832623E-011	1	0.000000E+000
1	0.51013709	1.832623E-011	4.246228E-012	0	0.000000E+000
1	0.51019427	4.246228E-012	1.832623E-011	1	0.000000E+000
1	0.51048581	1.832623E-011	4.246228E-012	0	0.000000E+000
1	0.51049374	4.246228E-012	1.832623E-011	1	0.000000E+000
1	0.51052015	1.832623E-011	4.246228E-012	0	0.000000E+000
1	0.51076168	4.246228E-012	1.832623E-011	1	0.000000E+000
1	0.51083304	1.832623E-011	4.246228E-012	0	0.000000E+000
1	0.51083705	4.246228E-012	1.832623E-011	1	0.000000E+000
1	0.51091041	1.832623E-011	4.246228E-012	0	0.000000E+000
1	0.51093711	4.246228E-012	1.832623E-011	1	0.000000E+000
1	0.51110644	1.832623E-011	4.246228E-012	0	0.000000E+000
1	0.51112427	4.246228E-012	1.832623E-011	1	0.000000E+000
1	0.51132649	1.832623E-011	4.246228E-012	0	0.000000E+000
1	0.51138612	4.246228E-012	1.832623E-011	1	0.000000E+000
1	0.51197956	1.832623E-011	4.246228E-012	0	0.000000E+000
1	0.51201801	4.246228E-012	1.832623E-011	1	0.000000E+000
1	0.51229403	1.832623E-011	4.246228E-012	0	0.000000E+000
1	0.51232179	4.246228E-012	1.832623E-011	1	0.000000E+000
1	0.51245311	1.832623E-011	4.246228E-012	0	0.000000E+000
1	0.51248040	4.246228E-012	1.832623E-011	1	0.000000E+000
1	0.51302508	1.832623E-011	4.246228E-012	0	0.000000E+000
1	0.51303952	4.246228E-012	1.832623E-011	1	0.000000E+000
1	0.51356494	1.832623E-011	4.246228E-012	0	0.000000E+000
1	0.51374526	4.246228E-012	1.832623E-011	1	0.000000E+000
1	0.51407051	1.832623E-011	4.246228E-012	0	0.000000E+000
1	0.51409118	4.246228E-012	1.832623E-011	1	0.000000E+000
1	0.51425175	1.832623E-011	4.246228E-012	0	0.000000E+000
1	0.51440437	4.246228E-012	1.832623E-011	1	0.000000E+000
1	0.51450841	1.832623E-011	4.246228E-012	0	0.000000E+000
1	0.51457636	4.246228E-012	1.832623E-011	1	0.000000E+000
1	0.51462350	1.832623E-011	4.246228E-012	0	0.000000E+000
1	0.51463670	4.246228E-012	1.832623E-011	1	0.000000E+000
1	0.51481738	1.832623E-011	4.246228E-012	0	0.000000E+000
1	0.51560899	4.246228E-012	1.832623E-011	1	0.000000E+000
1	0.51574591	1.832623E-011	4.246228E-012	0	0.000000E+000
1	0.51575732	4.246228E-012	1.832623E-011	1	0.000000E+000
1	0.51577447	1.832623E-011	4.246228E-012	0	0.000000E+000
1	0.51589989	4.246228E-012	1.832623E-011	1	0.000000E+000
1	0.51627093	1.832623E-011	4.246228E-012	0	0.000000E+000
1	0.51628173	4.246228E-012	1.832623E-011	1	0.000000E+000
1	0.51632906	1.832623E-011	4.246228E-012	0	0.000000E+000
1	0.51656501	4.246228E-012	1.832623E-011	1	0.000000E+000
1	0.51662903	1.832623E-011	4.246228E-012	0	0.000000E+000
1	0.51685875	4.246228E-012	1.832623E-011	1	0.000000E+000
1	0.51699697	1.832623E-011	4.246228E-012	0	0.000000E+000
1	0.51702807	4.246228E-012	1.832623E-011	1	0.000000E+000
1	0.51722829	1.832623E-011	4.246228E-012	0	0.000000E+000
1	0.51723759	4.246228E-012	1.832623E-011	1	0.000000E+000
1	0.51758364	1.832623E-011	4.246228E-012	0	0.000000E+000
1	0.51759976	4.246228E-012	1.832623E-011	1	0.000000E+000
1	0.51798384	1.832623E-011	4.246228E-012	0	0.000000E+000
1	0.51800613	4.246228E-012	1.832623E-011	1	0.000000E+000
1	0.51846241	1.832623E-011	4.246228E-012	0	0.000000E+000
1	0.51898970	4.246228E-012	1.832623E-011	1	0.000000E+000
1	0.51947633	1.832623E-011	4.246228E-012	0	0.000000E+000
1	0.51948053	4.246228E-012	1.832623E-011	1	0.000000E+000
1	0.51968955	1.832623E-011	4.246228E-012	0	0.000000E+000
1	0.51971553	4.246228E-012	1.832623E-011	1	0.000000E+000
1	0.51980193	1.832623E-011	4.246228E-012	0	0.000000E+000
1	0.52005206	4.246228E-012	1.832623E-011	1	0.000000E+000
1	0.52031021	1.832623E-011	4.246228E-012	0	0.000000E+000
1	0.52076055	4.246228E-012	1.832623E-011	1	0.000000E+000
1	0.52130201	1.832623E-011	4.246228E-012	0	0.000000E+000
1	0.52133968	4.246228E-012	1.832623E-011	1	0.000000E+000
1	0.52278738	1.832623E-011	4.246228E-012	0	0.000000E+000
1	0.52278878	4.246228E-012	1.832623E-011	1	0.000000E+000
1	0.52323312	1.832623E-011	4.246228E-012	0	0.000000E+000
1	0.52333378	4.246228E-012	1.832623E-011	1	0.000000E+000
1	0.52337662	1.832623E-011	4.246228E-012	0	0.000000E+000
1	0.52365287	4.246228E-012	1.832623E-011	1	0.000000E+000
1	0.52386281	1.832623E-011	4.246228E-012	0	0.000000E+000
1	0.52422962	4.246228E-012	1.832623E-011	1	0.000000E+000
1	0.52489886	1.832623E-011	4.246228E-012	0	0.000000E+000
1	0.52492614	4.246228E-012	1.832623E-011	1	0.000000E+000
1	0.52529622	1.832623E-011	4.246228E-012	0	0.000000E+000
1	0.52544270	4.246228E-012	1.832623E-011	1	0.000000E+000
1	0.52598713	1.832623E-011	4.246228E-012	0	0.000000E+000
1	0.52600307	4.246228E-012	1.832623E-011	1	0.000000E+000
1	0.52689042	1.832623E-011	4.246228E-012	0	0.000000E+000
1	0.52690703	4.246228E-012	1.832623E-011	1	0.000000E+000
1	0.52695984	1.832623E-011	4.246228E-012	0	0.000000E+000
1	0.52698821	4.246228E-012	1.832623E-011	1	0.000000E+000
1	0.52736450	1.832623E-011	4.246228E-012	0	0.000000E+000
1	0.52737650	4.246228E-012	1.832623E-011	1	0.000000E+000
1	0.52754940	1.832623E-011	4.246228E-012	0	0.000000E+000
1	0.52756323	4.246228E-012	1.832623E-011	1	0.000000E+000
1	0.52763401	1.832623E-011	4.246228E-012	0	0.000000E+000
1	0.52828851	4.246228E-012	1.832623E-011	1	0.000000E+000
1	0.52959590	1.832623E-011	4.246228E-012	0	0.000000E+000
1	0.52964310	4.246228E-012	1.832623E-011	1	0.000000E+000
1	0.53034996	1.832623E-011	4.246228E-012	0	0.000000E+000
1	0.53039576	4.246228E-012	1.832623E-011	1	0.000000E+000
1	0.53126135	1.832623E-011	4.246228E-012	0	0.000000E+000
1	0.53158777	4.246228E-012	1.832623E-011	1	0.000000E+000
1	0.53209892	1.832623E-011	4.246228E-012	0	0.000000E+000
1	0.53250876	4.246228E-012	1.832623E-011	1	0.000000E+000
1	0.53265043	1.832623E-011	4.246228E-012	0	0.000000E+000
1	0.53270832	4.246228E-012	1.832623E-011	1	0.000000E+000
1	0.53389779	1.832623E-011	4.246228E-012	0	0.000000E+000
1	0.53395128	4.246228E-012	1.832623E-011	1	0.000000E+000
1	0.53405508	1.832623E-011	4.246228E-012	0	0.000000E+000
1	0.53417470	4.246228E-012	1.832623E-011	1	0.000000E+000
1	0.53420501	1.832623E-011	4.246228E-012	0	0.000000E+000
1	0.53434405	4.246228E-012	1.832623E-011	1	0.000000E+000
1	0.53516295	1.832623E-011	4.246228E-012	0	0.000000E+000
1	0.53525434	4.246228E-012	1.832623E-011	1	0.000000E+000
1	0.53565822	1.832623E-011	4.246228E-012	0	0.000000E+000
1	0.53569514	4.246228E-012	1.832623E-011	1	0.000000E+000
1	0.53573372	1.832623E-011	4.246228E-012	0	0.000000E+000
1	0.53575859	4.246228E-012	1.832623E-011	1	0.000000E+000
1	0.53624208	1.832623E-011	4.246228E-012	0	0.000000E+000
1	0.53625060	4.246228E-012	1.832623E-011	1	0.000000E+000
1	0.53667021	1.832623E-011	4.246228E-012	0	0.000000E+000
1	0.53672270	4.246228E-012	1.832623E-011	1	0.000000E+000
1	0.53700121	1.832623E-011	4.246228E-012	0	0.000000E+000
1	0.53701919	4.246228E-012	1.832623E-011	1	0.000000E+000
1	0.53725450	1.832623E-011	4.246228E-012	0	0.000000E+000
1	0.53728623	4.246228E-012	1.832623E-011	1	0.000000E+000
1	0.53752154	1.832623E-011	4.246228E-012	0	0.000000E+000
1	0.53761349	4.246228E-012	1.832623E-011	1	0.000000E+000
1	0.53771891	1.832623E-011	4.246228E-012	0	0.000000E+000
1	0.53773490	4.246228E-012	1.832623E-011	1	0.000000E+000
1	0.53823823	1.832623E-011	4.246228E-012	0	0.000000E+000
1	0.53825470	4.246228E-012	1.832623E-011	1	0.000000E+000
1	0.53838063	1.832623E-011	4.246228E-012	0	0.000000E+000
1	0.53839967	4.246228E-012	1.832623E-011	1	0.000000E+000
1	0.53918535	1.832623E-011	4.246228E-012	0	0.000000E+000
1	0.53919863	4.246228E-012	1.832623E-011	1	0.000000E+000
1	0.53967429	1.832623E-011	4.246228E-012	0	0.000000E+000
1	0.53984772	4.246228E-012	1.832623E-011	1	0.000000E+000
1	0.53987707	1.832623E-011	4.246228E-012	0	0.000000E+000
1	0.53990794	4.246228E-012	1.832623E-011	1	0.000000E+000
1	0.54007709	1.832623E-011	4.246228E-012	0	0.000000E+000
1	0.54015610	4.246228E-012	1.832623E-011	1	0.000000E+000
1	0.54073319	1.832623E-011	4.246228E-012	0	0.000000E+000
1	0.54077523	4.246228E-012	1.832623E-011	1	0.000000E+000
1	0.54127642	1.832623E-011	4.246228E-012	0	0.000000E+000
1	0.54149774	4.246228E-012	1.832623E-011	1	0.000000E+000
1	0.54188005	1.832623E-011	4.246228E-012	0	0.000000E+000
1	0.54206863	4.246228E-012	1.832623E-011	1	0.000000E+000
1	0.54308607	1.832623E-011	4.246228E-012	0	0.000000E+000
1	0.54310908	4.246228E-012	1.832623E-011	1	0.000000E+000
1	0.54379415	1.832623E-011	4.246228E-012	0	0.000000E+000
1	0.54382872	4.246228E-012	1.832623E-011	1	0.000000E+000
1	0.54445853	1.832623E-011	4.246228E-012	0	0.000000E+000
1	0.54447052	4.246228E-012	1.832623E-011	1	0.000000E+000
1	0.54528906	1.832623E-011	4.246228E-012	0	0.000000E+000
1	0.54530149	4.246228E-012	1.832623E-011	1	0.000000E+000
1	0.54559204	1.832623E-011	4.246228E-012	0	0.000000E+000
1	0.54563407	4.246228E-012	1.832623E-011	1	0.000000E+000
1	0.54568152	1.832623E-011	4.246228E-012	0	0.000000E+000
1	0.54571375	4.246228E-012	1.832623E-011	1	0.000000E+000
1	0.54617177	1.832623E-011	4.246228E-012	0	0.000000E+000
1	0.54620290	4.246228E-012	1.832623E-011	1	0.000000E+000
1	0.54654603	1.832623E-011	4.246228E-012	0	0.000000E+000
1	0.54660565	4.246228E-012	1.832623E-011	1	0.000000E+000
1	0.54671964	1.832623E-011	4.246228E-012	0	0.000000E+000
1	0.54681348	4.246228E-012	1.832623E-011	1	0.000000E+000
1	0.54703873	1.832623E-011	4.246228E-012	0	0.000000E+000
1	0.54705879	4.246228E-012	1.832623E-011	1	0.000000E+000
1	0.54708498	1.832623E-011	4.246228E-012	0	0.000000E+000
1	0.54709025	4.246228E-012	1.832623E-011	1	0.000000E+000
1	0.54756479	1.832623E-011	4.246228E-012	0	0.000000E+000
1	0.54789215	4.246228E-012	1.832623E-011	1	0.000000E+000
1	0.54806096	1.832623E-011	4.246228E-012	0	0.000000E+000
1	0.54807661	4.246228E-012	1.832623E-011	1	0.000000E+000
1	0.54834815	1.832623E-011	4.246228E-012	0	0.000000E+000
1	0.54842092	4.246228E-012	1.832623E-011	1	0.000000E+000
1	0.54844287	1.832623E-011	4.246228E-012	0	0.000000E+000
1	0.54855318	4.246228E-012	1.832623E-011	1	0.000000E+000
1	0.54862209	1.832623E-011	4.246228E-012	0	0.000000E+000
1	0.54903140	4.246228E-012	1.832623E-011	1	0.000000E+000
1	0.54951784	1.832623E-011	4.246228E-012	0	0.000000E+000
1	0.54953464	4.246228E-012	1.832623E-011	1	0.000000E+000
1	0.54957695	1.832623E-011	4.246228E-012	0	0.000000E+000
1	0.54958421	4.246228E-012	1.832623E-011	1	0.000000E+000
1	0.54976860	1.832623E-011	4.246228E-012	0	0.000000E+000
1	0.55040463	4.246228E-012	1.832623E-011	1	0.000000E+000
1	0.55077614	1.832623E-011	4.246228E-012	0	0.000000E+000
1	0.55090335	4.246228E-012	1.832623E-011	1	0.000000E+000
1	0.55192140	1.832623E-011	4.246228E-012	0	0.000000E+000
1	0.55195609	4.246228E-012	1.832623E-011	1	0.000000E+000
1	0.55211864	1.832623E-011	4.246228E-012	0	0.000000E+000
1	0.55261730	4.246228E-012	1.832623E-011	1	0.000000E+000
1	0.55364535	1.832623E-011	4.246228E-012	0	0.000000E+000
1	0.55366132	4.246228E-012	1.832623E-011	1	0.000000E+000
1	0.55374135	1.832623E-011	4.246228E-012	0	0.000000E+000
1	0.55378165	4.246228E-012	1.832623E-011	1	0.000000E+000
1	0.55528821	1.832623E-011	4.246228E-012	0	0.000000E+000
1	0.55553186	4.246228E-012	1.832623E-011	1	0.000000E+000
1	0.55559896	1.832623E-011	4.246228E-012	0	0.000000E+000
1	0.55565875	4.246228E-012	1.832623E-011	1	0.000000E+000
1	0.55594245	1.832623E-011	4.246228E-012	0	0.000000E+000
1	0.55608265	4.246228E-012	1.832623E-011	1	0.000000E+000
1	0.55647605	1.832623E-011	4.246228E-012	0	0.000000E+000
1	0.55649532	4.246228E-012	1.832623E-011	1	0.000000E+000
1	0.55724811	1.832623E-011	4.246228E-012	0	0.000000E+000
1	0.55727794	4.246228E-012	1.832623E-011	1	0.000000E+000
1	0.55731467	1.832623E-011	4.246228E-012	0	0.000000E+000
1	0.55743123	4.246228E-012	1.832623E-011	1	0.000000E+000
1	0.55857357	1.832623E-011	4.246228E-012	0	0.000000E+000
1	0.55859745	4.246228E-012	1.832623E-011	1	0.000000E+000
1	0.55869035	1.832623E-011	4.246228E-012	0	0.000000E+000
1	0.55871080	4.246228E-012	1.832623E-011	1	0.000000E+000
1	0.56003610	1.832623E-011	4.246228E-012	0	0.000000E+000
1	0.56006372	4.246228E-012	1.832623E-011	1	0.000000E+000
1	0.56024728	1.832623E-011	4.246228E-012	0	0.000000E+000
1	0.56049201	4.246228E-012	1.832623E-011	1	0.000000E+000
1	0.56089648	1.832623E-011	4.246228E-012	0	0.000000E+000
1	0.56093928	4.246228E-012	1.832623E-011	1	0.000000E+000
1	0.56114998	1.832623E-011	4.246228E-012	0	0.000000E+000
1	0.56127008	4.246228E-012	1.832623E-011	1	0.000000E+000
1	0.56142162	1.832623E-011	4.246228E-012	0	0.000000E+000
1	0.56144294	4.246228E-012	1.832623E-011	1	0.000000E+000
1	0.56155590	1.832623E-011	4.246228E-012	0	0.000000E+000
1	0.56158209	4.246228E-012	1.832623E-011	1	0.000000E+000
1	0.56195807	1.832623E-011	4.246228E-012	0	0.000000E+000
1	0.56198907	4.246228E-012	1.832623E-011	1	0.000000E+000
1	0.56202982	1.832623E-011	4.246228E-012	0	0.000000E+000
1	0.56216890	4.246228E-012	1.832623E-011	1	0.000000E+000
1	0.56292628	1.832623E-011	4.246228E-012	0	0.000000E+000
1	0.56296452	4.246228E-012	1.832623E-011	1	0.000000E+000
1	0.56326987	1.832623E-011	4.246228E-012	0	0.000000E+000
1	0.56340341	4.246228E-012	1.832623E-011	1	0.000000E+000
1	0.56374685	1.832623E-011	4.246228E-012	0	0.000000E+000
1	0.56376466	4.246228E-012	1.832623E-011	1	0.000000E+000
1	0.56526468	1.832623E-011	4.246228E-012	0	0.000000E+000
1	0.56529192	4.246228E-012	1.832623E-011	1	0.000000E+000
1	0.56612681	1.832623E-011	4.246228E-012	0	0.000000E+000
1	0.56615262	4.246228E-012	1.832623E-011	1	0.000000E+000
1	0.56657063	1.832623E-011	4.246228E-012	0	0.000000E+000
1	0.56676902	4.246228E-012	1.832623E-011	1	0.000000E+000
1	0.56734303	1.832623E-011	4.246228E-012	0	0.000000E+000
1	0.56735072	4.246228E-012	1.832623E-011	1	0.000000E+000
1	0.56767154	1.832623E-011	4.246228E-012	0	0.000000E+000
1	0.56768339	4.246228E-012	1.832623E-011	1	0.000000E+000
1	0.56802281	1.832623E-011	4.246228E-012	0	0.000000E+000
1	0.56803814	4.246228E-012	1.832623E-011	1	0.000000E+000
1	0.56854912	1.832623E-011	4.246228E-012	0	0.000000E+000
1	0.56858021	4.246228E-012	1.832623E-011	1	0.000000E+000
1	0.56875243	1.832623E-011	4.246228E-012	0	0.000000E+000
1	0.56877219	4.246228E-012	1.832623E-011	1	0.000000E+000
1	0.56893462	1.832623E-011	4.246228E-012	0	0.000000E+000
1	0.56894945	4.246228E-012	1.832623E-011	1	0.000000E+000
1	0.56919137	1.832623E-011	4.246228E-012	0	0.000000E+000
1	0.56931413	4.246228E-012	1.832623E-011	1	0.000000E+000
1	0.56952487	1.832623E-011	4.246228E-012	0	0.000000E+000
1	0.56955589	4.246228E-012	1.832623E-011	1	0.000000E+000
1	0.57019956	1.832623E-011	4.246228E-012	0	0.000000E+000
1	0.57021952	4.246228E-012	1.832623E-011	1	0.000000E+000
1	0.57035962	1.832623E-011	4.246228E-012	0	0.000000E+000
1	0.57037724	4.246228E-012	1.832623E-011	1	0.000000E+000
1	0.57061277	1.832623E-011	4.246228E-012	0	0.000000E+000
1	0.57076496	4.246228E-012	1.832623E-011	1	0.000000E+000
1	0.57108614	1.832623E-011	4.246228E-012	0	0.000000E+000
1	0.57110419	4.246228E-012	1.832623E-011	1	0.000000E+000
1	0.57146826	1.832623E-011	4.246228E-012	0	0.000000E+000
1	0.57149209	4.246228E-012	1.832623E-011	1	0.000000E+000
1	0.57210340	1.832623E-011	4.246228E-012	0	0.000000E+000
1	0.57213258	4.246228E-012	1.832623E-011	1	0.000000E+000
1	0.57217587	1.832623E-011	4.246228E-012	0	0.000000E+000
1	0.57220142	4.246228E-012	1.832623E-011	1	0.000000E+000
1	0.57243568	1.832623E-011	4.246228E-012	0	0.000000E+000
1	0.57244685	4.246228E-012	1.832623E-011	1	0.000000E+000
1	0.57311338	1.832623E-011	4.246228E-012	0	0.000000E+000
1	0.57312704	4.246228E-012	1.832623E-011	1	0.000000E+000
1	0.57361959	1.832623E-011	4.246228E-012	0	0.000000E+000
1	0.57364102	4.246228E-012	1.832623E-011	1	0.000000E+000
1	0.57424103	1.832623E-011	4.246228E-012	0	0.000000E+000
1	0.57432239	4.246228E-012	1.832623E-011	1	0.000000E+000
1	0.57463514	1.832623E-011	4.246228E-012	0	0.000000E+000
1	0.57465298	4.246228E-012	1.832623E-011	1	0.000000E+000
1	0.57487331	1.832623E-011	4.246228E-012	0	0.000000E+000
1	0.57488733	4.246228E-012	1.832623E-011	1	0.000000E+000
1	0.57510217	1.832623E-011	4.246228E-012	0	0.000000E+000
1	0.57548720	4.246228E-012	1.832623E-011	1	0.000000E+000
1	0.57585589	1.832623E-011	4.246228E-012	0	0.000000E+000
1	0.57588315	4.246228E-012	1.832623E-011	1	0.000000E+000
1	0.57607690	1.832623E-011	4.246228E-012	0	0.000000E+000
1	0.57611905	4.246228E-012	1.832623E-011	1	0.000000E+000
1	0.57689875	1.832623E-011	4.246228E-012	0	0.000000E+000
1	0.57695513	4.246228E-012	1.832623E-011	1	0.000000E+000
1	0.57750705	1.832623E-011	4.246228E-012	0	0.000000E+000
1	0.57755573	4.246228E-012	1.832623E-011	1	0.000000E+000
1	0.57780457	1.832623E-011	4.246228E-012	0	0.000000E+000
1	0.57784866	4.246228E-012	1.832623E-011	1	0.000000E+000
1	0.57826372	1.832623E-011	4.246228E-012	0	0.000000E+000
1	0.57828011	4.246228E-012	1.832623E-011	1	0.000000E+000
1	0.57834025	1.832623E-011	4.246228E-012	0	0.000000E+000
1	0.57837986	4.246228E-012	1.832623E-011	1	0.000000E+000
1	0.57861911	1.832623E-011	4.246228E-012	0	0.000000E+000
1	0.57866323	4.246228E-012	1.832623E-011	1	0.000000E+000
1	0.57875701	1.832623E-011	4.246228E-012	0	0.000000E+000
1	0.57890472	4.246228E-012	1.832623E-011	1	0.000000E+000
1	0.57923874	1.832623E-011	4.246228E-012	0	0.000000E+000
1	0.57949730	4.246228E-012	1.832623E-011	1	0.000000E+000
1	0.57988553	1.832623E-011	4.246228E-012	0	0.000000E+000
1	0.58074561	4.246228E-012	1.832623E-011	1	0.000000E+000
1	0.58153577	1.832623E-011	4.246228E-012	0	0.000000E+000
1	0.58154892	4.246228E-012	1.832623E-011	1	0.000000E+000
1	0.58186854	1.832623E-011	4.246228E-012	0	0.000000E+000
1	0.58189520	4.246228E-012	1.832623E-011	1	0.000000E+000
1	0.58208839	1.832623E-011	4.246228E-012	0	0.000000E+000
1	0.58210362	4.246228E-012	1.832623E-011	1	0.000000E+000
1	0.58271222	1.832623E-011	4.246228E-012	0	0.000000E+000
1	0.58274051	4.246228E-012	1.832623E-011	1	0.000000E+000
1	0.58377910	1.832623E-011	4.246228E-012	0	0.000000E+000
1	0.58379821	4.246228E-012	1.832623E-011	1	0.000000E+000
1	0.58398600	1.832623E-011	4.246228E-012	0	0.000000E+000
1	0.58400036	4.246228E-012	1.832623E-011	1	0.000000E+000
1	0.58516410	1.832623E-011	4.246228E-012	0	0.000000E+000
1	0.58519993	4.246228E-012	1.832623E-011	1	0.000000E+000
1	0.58656144	1.832623E-011	4.246228E-012	0	0.000000E+000
1	0.58673358	4.246228E-012	1.832623E-011	1	0.000000E+000
1	0.58710321	1.832623E-011	4.246228E-012	0	0.000000E+000
1	0.58713952	4.246228E-012	1.832623E-011	1	0.000000E+000
1	0.58721159	1.832623E-011	4.246228E-012	0	0.000000E+000
1	0.58723493	4.246228E-012	1.832623E-011	1	0.000000E+000
1	0.58745859	1.832623E-011	4.246228E-012	0	0.000000E+000
1	0.58746687	4.246228E-012	1.832623E-011	1	0.000000E+000
1	0.58778167	1.832623E-011	4.246228E-012	0	0.000000E+000
1	0.58800238	4.246228E-012	1.832623E-011	1	0.000000E+000
1	0.58819262	1.832623E-011	4.246228E-012	0	0.000000E+000
1	0.58847916	4.246228E-012	1.832623E-011	1	0.000000E+000
1	0.58859987	1.832623E-011	4.246228E-012	0	0.000000E+000
1	0.58861023	4.246228E-012	1.832623E-011	1	0.000000E+000
1	0.58866409	1.832623E-011	4.246228E-012	0	0.000000E+000
1	0.58869126	4.246228E-012	1.832623E-011	1	0.000000E+000
1	0.58886818	1.832623E-011	4.246228E-012	0	0.000000E+000
1	0.58889383	4.246228E-012	1.832623E-011	1	0.000000E+000
1	0.59007002	1.832623E-011	4.246228E-012	0	0.000000E+000
1	0.59011261	4.246228E-012	1.832623E-011	1	0.000000E+000
1	0.59041223	1.832623E-011	4.246228E-012	0	0.000000E+000
1	0.59044663	4.246228E-012	1.832623E-011	1	0.000000E+000
1	0.59157693	1.832623E-011	4.246228E-012	0	0.000000E+000
1	0.59213172	4.246228E-012	1.832623E-011	1	0.000000E+000
1	0.59248227	1.832623E-011	4.246228E-012	0	0.000000E+000
1	0.59250393	4.246228E-012	1.832623E-011	1	0.000000E+000
1	0.59262634	1.832623E-011	4.246228E-012	0	0.000000E+000
1	0.59263775	4.246228E-012	1.832623E-011	1	0.000000E+000
1	0.59389121	1.832623E-011	4.246228E-012	0	0.000000E+000
1	0.59392537	4.246228E-012	1.832623E-011	1	0.000000E+000
1	0.59426872	1.832623E-011	4.246228E-012	0	0.000000E+000
1	0.59429374	4.246228E-012	1.832623E-011	1	0.000000E+000
1	0.59439726	1.832623E-011	4.246228E-012	0	0.000000E+000
1	0.59464094	4.246228E-012	1.832623E-011	1	0.000000E+000
1	0.59505906	1.832623E-011	4.246228E-012	0	0.000000E+000
1	0.59506730	4.246228E-012	1.832623E-011	1	0.000000E+000
1	0.59558080	1.832623E-011	4.246228E-012	0	0.000000E+000
1	0.59560253	4.246228E-012	1.832623E-011	1	0.000000E+000
1	0.59564948	1.832623E-011	4.246228E-012	0	0.000000E+000
1	0.59567425	4.246228E-012	1.832623E-011	1	0.000000E+000
1	0.59618535	1.832623E-011	4.246228E-012	0	0.000000E+000
1	0.59621386	4.246228E-012	1.832623E-011	1	0.000000E+000
1	0.59641960	1.832623E-011	4.246228E-012	0	0.000000E+000
1	0.59645156	4.246228E-012	1.832623E-011	1	0.000000E+000
1	0.59656020	1.832623E-011	4.246228E-012	0	0.000000E+000
1	0.59658076	4.246228E-012	1.832623E-011	1	0.000000E+000
1	0.59791548	1.832623E-011	4.246228E-012	0	0.000000E+000
1	0.59794912	4.246228E-012	1.832623E-011	1	0.000000E+000
1	0.59844031	1.832623E-011	4.246228E-012	0	0.000000E+000
1	0.59846653	4.246228E-012	1.832623E-011	1	0.000000E+000
1	0.59929009	1.832623E-011	4.246228E-012	0	0.000000E+000
1	0.59929872	4.246228E-012	1.832623E-011	1	0.000000E+000
1	0.59956344	1.832623E-011	4.246228E-012	0	0.000000E+000
1	0.59960233	4.246228E-012	1.832623E-011	1	0.000000E+000
1	0.60023021	1.832623E-011	4.246228E-012	0	0.000000E+000
1	0.60040214	4.246228E-012	1.832623E-011	1	0.000000E+000
1	0.60070252	1.832623E-011	4.246228E-012	0	0.000000E+000
1	0.60075901	4.246228E-012	1.832623E-011	1	0.000000E+000
1	0.60150040	1.832623E-011	4.246228E-012	0	0.000000E+000
1	0.60152069	4.246228E-012	1.832623E-011	1	0.000000E+000
1	0.60168765	1.832623E-011	4.246228E-012	0	0.000000E+000
1	0.60170903	4.246228E-012	1.832623E-011	1	0.000000E+000
1	0.60217419	1.832623E-011	4.246228E-012	0	0.000000E+000
1	0.60226398	4.246228E-012	1.832623E-011	1	0.000000E+000
1	0.60229884	1.832623E-011	4.246228E-012	0	0.000000E+000
1	0.60255417	4.246228E-012	1.832623E-011	1	0.000000E+000
1	0.60279907	1.832623E-011	4.246228E-012	0	0.000000E+000
1	0.60280457	4.246228E-012	1.832623E-011	1	0.000000E+000
1	0.60291258	1.832623E-011	4.246228E-012	0	0.000000E+000
1	0.60295184	4.246228E-012	1.832623E-011	1	0.000000E+000
1	0.60324959	1.832623E-011	4.246228E-012	0	0.000000E+000
1	0.60327829	4.246228E-012	1.832623E-011	1	0.000000E+000
1	0.60441572	1.832623E-011	4.246228E-012	0	0.000000E+000
1	0.60445455	4.246228E-012	1.832623E-011	1	0.000000E+000
1	0.60466513	1.832623E-011	4.246228E-012	0	0.000000E+000
1	0.60469438	4.246228E-012	1.832623E-011	1	0.000000E+000
1	0.60492247	1.832623E-011	4.246228E-012	0	0.000000E+000
1	0.60495925	4.246228E-012	1.832623E-011	1	0.000000E+000
1	0.60516517	1.832623E-011	4.246228E-012	0	0.000000E+000
1	0.60554665	4.246228E-012	1.832623E-011	1	0.000000E+000
1	0.60566809	1.832623E-011	4.246228E-012	0	0.000000E+000
1	0.60568425	4.246228E-012	1.832623E-011	1	0.000000E+000
1	0.60599511	1.832623E-011	4.246228E-012	0	0.000000E+000
1	0.60708652	4.246228E-012	1.832623E-011	1	0.000000E+000
1	0.60724874	1.832623E-011	4.246228E-012	0	0.000000E+000
1	0.60731902	4.246228E-012	1.832623E-011	1	0.000000E+000
1	0.60736388	1.832623E-011	4.246228E-012	0	0.000000E+000
1	0.60738806	4.246228E-012	1.832623E-011	1	0.000000E+000
1	0.60799907	1.832623E-011	4.246228E-012	0	0.000000E+000
1	0.60809750	4.246228E-012	1.832623E-011	1	0.000000E+000
1	0.60827637	1.832623E-011	4.246228E-012	0	0.000000E+000
1	0.60832204	4.246228E-012	1.832623E-011	1	0.000000E+000
1	0.60942192	1.832623E-011	4.246228E-012	0	0.000000E+000
1	0.60946562	4.246228E-012	1.832623E-011	1	0.000000E+000
1	0.60966912	1.832623E-011	4.246228E-012	0	0.000000E+000
1	0.61047458	4.246228E-012	1.832623E-011	1	0.000000E+000
1	0.61070274	1.832623E-011	4.246228E-012	0	0.000000E+000
1	0.61084474	4.246228E-012	1.832623E-011	1	0.000000E+000
1	0.61086840	1.832623E-011	4.246228E-012	0	0.000000E+000
1	0.61093095	4.246228E-012	1.832623E-011	1	0.000000E+000
1	0.61134239	1.832623E-011	4.246228E-012	0	0.000000E+000
1	0.61135457	4.246228E-012	1.832623E-011	1	0.000000E+000
1	0.61178391	1.832623E-011	4.246228E-012	0	0.000000E+000
1	0.61196825	4.246228E-012	1.832623E-011	1	0.000000E+000
1	0.61206629	1.832623E-011	4.246228E-012	0	0.000000E+000
1	0.61215997	4.246228E-012	1.832623E-011	1	0.000000E+000
1	0.61248976	1.832623E-011	4.246228E-012	0	0.000000E+000
1	0.61250578	4.246228E-012	1.832623E-011	1	0.000000E+000
1	0.61254400	1.832623E-011	4.246228E-012	0	0.000000E+000
1	0.61258206	4.246228E-012	1.832623E-011	1	0.000000E+000
1	0.61269308	1.832623E-011	4.246228E-012	0	0.000000E+000
1	0.61274817	4.246228E-012	1.832623E-011	1	0.000000E+000
1	0.61314291	1.832623E-011	4.246228E-012	0	0.000000E+000
1	0.61315653	4.246228E-012	1.832623E-011	1	0.000000E+000
1	0.61319963	1.832623E-011	4.246228E-012	0	0.000000E+000
1	0.61322712	4.246228E-012	1.832623E-011	1	0.000000E+000
1	0.61369245	1.832623E-011	4.246228E-012	0	0.000000E+000
1	0.61369945	4.246228E-012	1.832623E-011	1	0.000000E+000
1	0.61387614	1.832623E-011	4.246228E-012	0	0.000000E+000
1	0.61398686	4.246228E-012	1.832623E-011	1	0.000000E+000
1	0.61412676	1.832623E-011	4.246228E-012	0	0.000000E+000
1	0.61451465	4.246228E-012	1.832623E-011	1	0.000000E+000
1	0.61486831	1.832623E-011	4.246228E-012	0	0.000000E+000
1	0.61487726	4.246228E-012	1.832623E-011	1	0.000000E+000
1	0.61493218	1.832623E-011	4.246228E-012	0	0.000000E+000
1	0.61495297	4.246228E-012	1.832623E-011	1	0.000000E+000
1	0.61550073	1.832623E-011	4.246228E-012	0	0.000000E+000
1	0.61576167	4.246228E-012	1.832623E-011	1	0.000000E+000
1	0.61587254	1.832623E-011	4.246228E-012	0	0.000000E+000
1	0.61592270	4.246228E-012	1.832623E-011	1	0.000000E+000
1	0.61600471	1.832623E-011	4.246228E-012	0	0.000000E+000
1	0.61622624	4.246228E-012	1.832623E-011	1	0.000000E+000
1	0.61660507	1.832623E-011	4.246228E-012	0	0.000000E+000
1	0.61661824	4.246228E-012	1.832623E-011	1	0.000000E+000
1	0.61670017	1.832623E-011	4.246228E-012	0	0.000000E+000
1	0.61684680	4.246228E-012	1.832623E-011	1	0.000000E+000
1	0.61713869	1.832623E-011	4.246228E-012	0	0.000000E+000
1	0.61715799	4.246228E-012	1.832623E-011	1	0.000000E+000
1	0.61727927	1.832623E-011	4.246228E-012	0	0.000000E+000
1	0.61728609	4.246228E-012	1.832623E-011	1	0.000000E+000
1	0.61735609	1.832623E-011	4.246228E-012	0	0.000000E+000
1	0.61774843	4.246228E-012	1.832623E-011	1	0.000000E+000
1	0.61799454	1.832623E-011	4.246228E-012	0	0.000000E+000
1	0.61809545	4.246228E-012	1.832623E-011	1	0.000000E+000
1	0.61822177	1.832623E-011	4.246228E-012	0	0.000000E+000
1	0.61825521	4.246228E-012	1.832623E-011	1	0.000000E+000
1	0.61835919	1.832623E-011	4.246228E-012	0	0.000000E+000
1	0.61839648	4.246228E-012	1.832623E-011	1	0.000000E+000
1	0.61978543	1.832623E-011	4.246228E-012	0	0.000000E+000
1	0.61984859	4.246228E-012	1.832623E-011	1	0.000000E+000
1	0.62049204	1.832623E-011	4.246228E-012	0	0.000000E+000
1	0.62049829	4.246228E-012	1.832623E-011	1	0.000000E+000
1	0.62134389	1.832623E-011	4.246228E-012	0	0.000000E+000
1	0.62137184	4.246228E-012	1.832623E-011	1	0.000000E+000
1	0.62172017	1.832623E-011	4.246228E-012	0	0.000000E+000
1	0.62174161	4.246228E-012	1.832623E-011	1	0.000000E+000
1	0.62190083	1.832623E-011	4.246228E-012	0	0.000000E+000
1	0.62221234	4.246228E-012	1.832623E-011	1	0.000000E+000
1	0.62234114	1.832623E-011	4.246228E-012	0	0.000000E+000
1	0.62237264	4.246228E-012	1.832623E-011	1	0.000000E+000
1	0.62257730	1.832623E-011	4.246228E-012	0	0.000000E+000
1	0.62259472	4.246228E-012	1.832623E-011	1	0.000000E+000
1	0.62269320	1.832623E-011	4.246228E-012	0	0.000000E+000
1	0.62270639	4.246228E-012	1.832623E-011	1	0.000000E+000
1	0.62277732	1.832623E-011	4.246228E-012	0	0.000000E+000
1	0.62339387	4.246228E-012	1.832623E-011	1	0.000000E+000
1	0.62386692	1.832623E-011	4.246228E-012	0	0.000000E+000
1	0.62387588	4.246228E-012	1.832623E-011	1	0.000000E+000
1	0.62425310	1.832623E-011	4.246228E-012	0	0.000000E+000
1	0.62427216	4.246228E-012	1.832623E-011	1	0.000000E+000
1	0.62528414	1.832623E-011	4.246228E-012	0	0.000000E+000
1	0.62530208	4.246228E-012	1.832623E-011	1	0.000000E+000
1	0.62579779	1.832623E-011	4.246228E-012	0	0.000000E+000
1	0.62582695	4.246228E-012	1.832623E-011	1	0.000000E+000
1	0.62622908	1.832623E-011	4.246228E-012	0	0.000000E+000
1	0.62625825	4.246228E-012	1.832623E-011	1	0.000000E+000
1	0.62641230	1.832623E-011	4.246228E-012	0	0.000000E+000
1	0.62662238	4.246228E-012	1.832623E-011	1	0.000000E+000
1	0.62682739	1.832623E-011	4.246228E-012	0	0.000000E+000
1	0.62753916	4.246228E-012	1.832623E-011	1	0.000000E+000
1	0.62770072	1.832623E-011	4.246228E-012	0	0.000000E+000
1	0.62824208	4.246228E-012	1.832623E-011	1	0.000000E+000
1	0.62854902	1.832623E-011	4.246228E-012	0	0.000000E+000
1	0.62866852	4.246228E-012	1.832623E-011	1	0.000000E+000
1	0.62874395	1.832623E-011	4.246228E-012	0	0.000000E+000
1	0.62878050	4.246228E-012	1.832623E-011	1	0.000000E+000
1	0.62904814	1.832623E-011	4.246228E-012	0	0.000000E+000
1	0.62905862	4.246228E-012	1.832623E-011	1	0.000000E+000
1	0.62994137	1.832623E-011	4.246228E-012	0	0.000000E+000
1	0.62997278	4.246228E-012	1.832623E-011	1	0.000000E+000
1	0.63119420	1.832623E-011	4.246228E-012	0	0.000000E+000
1	0.63120978	4.246228E-012	1.832623E-011	1	0.000000E+000
1	0.63127180	1.832623E-011	4.246228E-012	0	0.000000E+000
1	0.63186230	4.246228E-012	1.832623E-011	1	0.000000E+000
1	0.63217181	1.832623E-011	4.246228E-012	0	0.000000E+000
1	0.63221028	4.246228E-012	1.832623E-011	1	0.000000E+000
1	0.63235860	1.832623E-011	4.246228E-012	0	0.000000E+000
1	0.63237618	4.246228E-012	1.832623E-011	1	0.000000E+000
1	0.63275083	1.832623E-011	4.246228E-012	0	0.000000E+000
1	0.63278347	4.246228E-012	1.832623E-011	1	0.000000E+000
1	0.63283548	1.832623E-011	4.246228E-012	0	0.000000E+000
1	0.63287200	4.246228E-012	1.832623E-011	1	0.000000E+000
1	0.63335962	1.832623E-011	4.246228E-012	0	0.000000E+000
1	0.63337675	4.246228E-012	1.832623E-011	1	0.000000E+000
1	0.63389335	1.832623E-011	4.246228E-012	0	0.000000E+000
1	0.63395837	4.246228E-012	1.832623E-011	1	0.000000E+000
1	0.63411608	1.832623E-011	4.246228E-012	0	0.000000E+000
1	0.63414057	4.246228E-012	1.832623E-011	1	0.000000E+000
1	0.63419180	1.832623E-011	4.246228E-012	0	0.000000E+000
1	0.63421132	4.246228E-012	1.832623E-011	1	0.000000E+000
1	0.63432468	1.832623E-011	4.246228E-012	0	0.000000E+000
1	0.63435873	4.246228E-012	1.832623E-011	1	0.000000E+000
1	0.63440509	1.832623E-011	4.246228E-012	0	0.000000E+000
1	0.63501497	4.246228E-012	1.832623E-011	1	0.000000E+000
1	0.63525754	1.832623E-011	4.246228E-012	0	0.000000E+000
1	0.63529542	4.246228E-012	1.832623E-011	1	0.000000E+000
1	0.63532159	1.832623E-011	4.246228E-012	0	0.000000E+000
1	0.63533921	4.246228E-012	1.832623E-011	1	0.000000E+000
1	0.63577528	1.832623E-011	4.246228E-012	0	0.000000E+000
1	0.63589349	4.246228E-012	1.832623E-011	1	0.000000E+000
1	0.63654982	1.832623E-011	4.246228E-012	0	0.000000E+000
1	0.63672443	4.246228E-012	1.832623E-011	1	0.000000E+000
1	0.63677061	1.832623E-011	4.246228E-012	0	0.000000E+000
1	0.63682525	4.246228E-012	1.832623E-011	1	0.000000E+000
1	0.63689989	1.832623E-011	4.246228E-012	0	0.000000E+000
1	0.63693856	4.246228E-012	1.832623E-011	1	0.000000E+000
1	0.63704330	1.832623E-011	4.246228E-012	0	0.000000E+000
1	0.63705693	4.246228E-012	1.832623E-011	1	0.000000E+000
1	0.63709076	1.832623E-011	4.246228E-012	0	0.000000E+000
1	0.63727946	4.246228E-012	1.832623E-011	1	0.000000E+000
1	0.63731535	1.832623E-011	4.246228E-012	0	0.000000E+000
1	0.63732203	4.246228E-012	1.832623E-011	1	0.000000E+000
1	0.63747219	1.832623E-011	4.246228E-012	0	0.000000E+000
1	0.63749130	4.246228E-012	1.832623E-011	1	0.000000E+000
1	0.63927120	1.832623E-011	4.246228E-012	0	0.000000E+000
1	0.63929888	4.246228E-012	1.832623E-011	1	0.000000E+000
1	0.63946500	1.832623E-011	4.246228E-012	0	0.000000E+000
1	0.63947823	4.246228E-012	1.832623E-011	1	0.000000E+000
1	0.63962638	1.832623E-011	4.246228E-012	0	0.000000E+000
1	0.63975135	4.246228E-012	1.832623E-011	1	0.000000E+000
1	0.63986726	1.832623E-011	4.246228E-012	0	0.000000E+000
1	0.63992242	4.246228E-012	1.832623E-011	1	0.000000E+000
1	0.64027289	1.832623E-011	4.246228E-012	0	0.000000E+000
1	0.64038103	4.246228E-012	1.832623E-011	1	0.000000E+000
1	0.64044854	1.832623E-011	4.246228E-012	0	0.000000E+000
1	0.64083333	4.246228E-012	1.832623E-011	1	0.000000E+000
1	0.64084909	1.832623E-011	4.246228E-012	0	0.000000E+000
1	0.64087463	4.246228E-012	1.832623E-011	1	0.000000E+000
1	0.64090809	1.832623E-011	4.246228E-012	0	0.000000E+000
1	0.64097148	4.246228E-012	1.832623E-011	1	0.000000E+000
1	0.64104857	1.832623E-011	4.246228E-012	0	0.000000E+000
1	0.64109346	4.246228E-012	1.832623E-011	1	0.000000E+000
1	0.64146097	1.832623E-011	4.246228E-012	0	0.000000E+000
1	0.64148637	4.246228E-012	1.832623E-011	1	0.000000E+000
1	0.64232759	1.832623E-011	4.246228E-012	0	0.000000E+000
1	0.64234220	4.246228E-012	1.832623E-011	1	0.000000E+000
1	0.64318705	1.832623E-011	4.246228E-012	0	0.000000E+000
1	0.64332733	4.246228E-012	1.832623E-011	1	0.000000E+000
1	0.64348271	1.832623E-011	4.246228E-012	0	0.000000E+000
1	0.64350088	4.246228E-012	1.832623E-011	1	0.000000E+000
1	0.64383797	1.832623E-011	4.246228E-012	0	0.000000E+000
1	0.64402603	4.246228E-012	1.832623E-011	1	0.000000E+000
1	0.64420404	1.832623E-011	4.246228E-012	0	0.000000E+000
1	0.64421267	4.246228E-012	1.832623E-011	1	0.000000E+000
1	0.64597253	1.832623E-011	4.246228E-012	0	0.000000E+000
1	0.64622048	4.246228E-012	1.832623E-011	1	0.000000E+000
1	0.64665783	1.832623E-011	4.246228E-012	0	0.000000E+000
1	0.64667672	4.246228E-012	1.832623E-011	1	0.000000E+000
1	0.64853013	1.832623E-011	4.246228E-012	0	0.000000E+000
1	0.64858592	4.246228E-012	1.832623E-011	1	0.000000E+000
1	0.64884846	1.832623E-011	4.246228E-012	0	0.000000E+000
1	0.64894046	4.246228E-012	1.832623E-011	1	0.000000E+000
1	0.64915990	1.832623E-011	4.246228E-012	0	0.000000E+000
1	0.64918907	4.246228E-012	1.832623E-011	1	0.000000E+000
1	0.64926382	1.832623E-011	4.246228E-012	0	0.000000E+000
1	0.64942109	4.246228E-012	1.832623E-011	1	0.000000E+000
1	0.64955479	1.832623E-011	4.246228E-012	0	0.000000E+000
1	0.64957490	4.246228E-012	1.832623E-011	1	0.000000E+000
1	0.64968444	1.832623E-011	4.246228E-012	0	0.000000E+000
1	0.64970625	4.246228E-012	1.832623E-011	1	0.000000E+000
1	0.65023293	1.832623E-011	4.246228E-012	0	0.000000E+000
1	0.65046758	4.246228E-012	1.832623E-011	1	0.000000E+000
1	0.65053772	1.832623E-011	4.246228E-012	0	0.000000E+000
1	0.65054306	4.246228E-012	1.832623E-011	1	0.000000E+000
1	0.65108354	1.832623E-011	4.246228E-012	0	0.000000E+000
1	0.65111745	4.246228E-012	1.832623E-011	1	0.000000E+000
1	0.65147906	1.832623E-011	4.246228E-012	0	0.000000E+000
1	0.65150074	4.246228E-012	1.832623E-011	1	0.000000E+000
1	0.65210262	1.832623E-011	4.246228E-012	0	0.000000E+000
1	0.65300391	4.246228E-012	1.832623E-011	1	0.000000E+000
1	0.65307855	1.832623E-011	4.246228E-012	0	0.000000E+000
1	0.65318750	4.246228E-012	1.832623E-011	1	0.000000E+000
1	0.65328736	1.832623E-011	4.246228E-012	0	0.000000E+000
1	0.65330287	4.246228E-012	1.832623E-011	1	0.000000E+000
1	0.65337708	1.832623E-011	4.246228E-012	0	0.000000E+000
1	0.65340949	4.246228E-012	1.832623E-011	1	0.000000E+000
1	0.65382145	1.832623E-011	4.246228E-012	0	0.000000E+000
1	0.65390877	4.246228E-012	1.832623E-011	1	0.000000E+000
1	0.65428003	1.832623E-011	4.246228E-012	0	0.000000E+000
1	0.65431262	4.246228E-012	1.832623E-011	1	0.000000E+000
1	0.65437261	1.832623E-011	4.246228E-012	0	0.000000E+000
1	0.65450990	4.246228E-012	1.832623E-011	1	0.000000E+000
1	0.65534622	1.832623E-011	4.246228E-012	0	0.000000E+000
1	0.65546956	4.246228E-012	1.832623E-011	1	0.000000E+000
1	0.65561975	1.832623E-011	4.246228E-012	0	0.000000E+000
1	0.65564011	4.246228E-012	1.832623E-011	1	0.000000E+000
1	0.65670850	1.832623E-011	4.246228E-012	0	0.000000E+000
1	0.65673256	4.246228E-012	1.832623E-011	1	0.000000E+000
1	0.65683835	1.832623E-011	4.246228E-012	0	0.000000E+000
1	0.65764488	4.246228E-012	1.832623E-011	1	0.000000E+000
1	0.65784639	1.832623E-011	4.246228E-012	0	0.000000E+000
1	0.65790045	4.246228E-012	1.832623E-011	1	0.000000E+000
1	0.65834042	1.832623E-011	4.246228E-012	0	0.000000E+000
1	0.65837330	4.246228E-012	1.832623E-011	1	0.000000E+000
1	0.65900079	1.832623E-011	4.246228E-012	0	0.000000E+000
1	0.65901747	4.246228E-012	1.832623E-011	1	0.000000E+000
1	0.65952952	1.832623E-011	4.246228E-012	0	0.000000E+000
1	0.65971580	4.246228E-012	1.832623E-011	1	0.000000E+000
1	0.66013544	1.832623E-011	4.246228E-012	0	0.000000E+000
1	0.66017238	4.246228E-012	1.832623E-011	1	0.000000E+000
1	0.66038775	1.832623E-011	4.246228E-012	0	0.000000E+000
1	0.66062975	4.246228E-012	1.832623E-011	1	0.000000E+000
1	0.66084719	1.832623E-011	4.246228E-012	0	0.000000E+000
1	0.66086825	4.246228E-012	1.832623E-011	1	0.000000E+000
1	0.66136867	1.832623E-011	4.246228E-012	0	0.000000E+000
1	0.66138284	4.246228E-012	1.832623E-011	1	0.000000E+000
1	0.66153125	1.832623E-011	4.246228E-012	0	0.000000E+000
1	0.66173057	4.246228E-012	1.832623E-011	1	0.000000E+000
1	0.66215409	1.832623E-011	4.246228E-012	0	0.000000E+000
1	0.66216388	4.246228E-012	1.832623E-011	1	0.000000E+000
1	0.66225909	1.832623E-011	4.246228E-012	0	0.000000E+000
1	0.66240808	4.246228E-012	1.832623E-011	1	0.000000E+000
1	0.66257730	1.832623E-011	4.246228E-012	0	0.000000E+000
1	0.66259689	4.246228E-012	1.832623E-011	1	0.000000E+000
1	0.66263629	1.832623E-011	4.246228E-012	0	0.000000E+000
1	0.66263937	4.246228E-012	1.832623E-011	1	0.000000E+000
1	0.66266229	1.832623E-011	4.246228E-012	0	0.000000E+000
1	0.66293531	4.246228E-012	1.832623E-011	1	0.000000E+000
1	0.66334214	1.832623E-011	4.246228E-012	0	0.000000E+000
1	0.66341481	4.246228E-012	1.832623E-011	1	0.000000E+000
1	0.66346138	1.832623E-011	4.246228E-012	0	0.000000E+000
1	0.66352239	4.246228E-012	1.832623E-011	1	0.000000E+000
1	0.66363481	1.832623E-011	4.246228E-012	0	0.000000E+000
1	0.66364220	4.246228E-012	1.832623E-011	1	0.000000E+000
1	0.66406114	1.832623E-011	4.246228E-012	0	0.000000E+000
1	0.66410764	4.246228E-012	1.832623E-011	1	0.000000E+000
1	0.66436954	1.832623E-011	4.246228E-012	0	0.000000E+000
1	0.66438583	4.246228E-012	1.832623E-011	1	0.000000E+000
1	0.66447346	1.832623E-011	4.246228E-012	0	0.000000E+000
1	0.66505379	4.246228E-012	1.832623E-011	1	0.000000E+000
1	0.66592457	1.832623E-011	4.246228E-012	0	0.000000E+000
1	0.66596757	4.246228E-012	1.832623E-011	1	0.000000E+000
1	0.66597702	1.832623E-011	4.246228E-012	0	0.000000E+000
1	0.66652000	4.246228E-012	1.832623E-011	1	0.000000E+000
1	0.66695818	1.832623E-011	4.246228E-012	0	0.000000E+000
1	0.66698655	4.246228E-012	1.832623E-011	1	0.000000E+000
1	0.66773158	1.832623E-011	4.246228E-012	0	0.000000E+000
1	0.66773979	4.246228E-012	1.832623E-011	1	0.000000E+000
1	0.66786403	1.832623E-011	4.246228E-012	0	0.000000E+000
1	0.66789553	4.246228E-012	1.832623E-011	1	0.000000E+000
1	0.66803165	1.832623E-011	4.246228E-012	0	0.000000E+000
1	0.66807778	4.246228E-012	1.832623E-011	1	0.000000E+000
1	0.66819271	1.832623E-011	4.246228E-012	0	0.000000E+000
1	0.66829650	4.246228E-012	1.832623E-011	1	0.000000E+000
1	0.66894092	1.832623E-011	4.246228E-012	0	0.000000E+000
1	0.66896395	4.246228E-012	1.832623E-011	1	0.000000E+000
1	0.66955315	1.832623E-011	4.246228E-012	0	0.000000E+000
1	0.66955838	4.246228E-012	1.832623E-011	1	0.000000E+000
1	0.66978534	1.832623E-011	4.246228E-012	0	0.000000E+000
1	0.66982516	4.246228E-012	1.832623E-011	1	0.000000E+000
1	0.67096024	1.832623E-011	4.246228E-012	0	0.000000E+000
1	0.67126654	4.246228E-012	1.832623E-011	1	0.000000E+000
1	0.67158119	1.832623E-011	4.246228E-012	0	0.000000E+000
1	0.67161153	4.246228E-012	1.832623E-011	1	0.000000E+000
1	0.67162350	1.832623E-011	4.246228E-012	0	0.000000E+000
1	0.67169039	4.246228E-012	1.832623E-011	1	0.000000E+000
1	0.67257295	1.832623E-011	4.246228E-012	0	0.000000E+000
1	0.67259188	4.246228E-012	1.832623E-011	1	0.000000E+000
1	0.67346136	1.832623E-011	4.246228E-012	0	0.000000E+000
1	0.67357718	4.246228E-012	1.832623E-011	1	0.000000E+000
1	0.67383419	1.832623E-011	4.246228E-012	0	0.000000E+000
1	0.67392216	4.246228E-012	1.832623E-011	1	0.000000E+000
1	0.67450774	1.832623E-011	4.246228E-012	0	0.000000E+000
1	0.67469334	4.246228E-012	1.832623E-011	1	0.000000E+000
1	0.67494144	1.832623E-011	4.246228E-012	0	0.000000E+000
1	0.67496760	4.246228E-012	1.832623E-011	1	0.000000E+000
1	0.67520572	1.832623E-011	4.246228E-012	0	0.000000E+000
1	0.67523415	4.246228E-012	1.832623E-011	1	0.000000E+000
1	0.67665082	1.832623E-011	4.246228E-012	0	0.000000E+000
1	0.67667753	4.246228E-012	1.832623E-011	1	0.000000E+000
1	0.67710027	1.832623E-011	4.246228E-012	0	0.000000E+000
1	0.67717908	4.246228E-012	1.832623E-011	1	0.000000E+000
1	0.67721736	1.832623E-011	4.246228E-012	0	0.000000E+000
1	0.67723686	4.246228E-012	1.832623E-011	1	0.000000E+000
1	0.67764496	1.832623E-011	4.246228E-012	0	0.000000E+000
1	0.67764794	4.246228E-012	1.832623E-011	1	0.000000E+000
1	0.67863254	1.832623E-011	4.246228E-012	0	0.000000E+000
1	0.67865001	4.246228E-012	1.832623E-011	1	0.000000E+000
1	0.67971760	1.832623E-011	4.246228E-012	0	0.000000E+000
1	0.67974130	4.246228E-012	1.832623E-011	1	0.000000E+000
1	0.68059893	1.832623E-011	4.246228E-012	0	0.000000E+000
1	0.68065775	4.246228E-012	1.832623E-011	1	0.000000E+000
1	0.68070976	1.832623E-011	4.246228E-012	0	0.000000E+000
1	0.68073000	4.246228E-012	1.832623E-011	1	0.000000E+000
1	0.68158064	1.832623E-011	4.246228E-012	0	0.000000E+000
1	0.68159339	4.246228E-012	1.832623E-011	1	0.000000E+000
1	0.68164277	1.832623E-011	4.246228E-012	0	0.000000E+000
1	0.68168610	4.246228E-012	1.832623E-011	1	0.000000E+000
1	0.68171918	1.832623E-011	4.246228E-012	0	0.000000E+000
1	0.68173685	4.246228E-012	1.832623E-011	1	0.000000E+000
1	0.68223777	1.832623E-011	4.246228E-012	0	0.000000E+000
1	0.68225824	4.246228E-012	1.832623E-011	1	0.000000E+000
1	0.68237143	1.832623E-011	4.246228E-012	0	0.000000E+000
1	0.68241110	4.246228E-012	1.832623E-011	1	0.000000E+000
1	0.68273048	1.832623E-011	4.246228E-012	0	0.000000E+000
1	0.68312816	4.246228E-012	1.832623E-011	1	0.000000E+000
1	0.68315496	1.832623E-011	4.246228E-012	0	0.000000E+000
1	0.68317217	4.246228E-012	1.832623E-011	1	0.000000E+000
1	0.68355432	1.832623E-011	4.246228E-012	0	0.000000E+000
1	0.68357892	4.246228E-012	1.832623E-011	1	0.000000E+000
1	0.68366513	1.832623E-011	4.246228E-012	0	0.000000E+000
1	0.68370160	4.246228E-012	1.832623E-011	1	0.000000E+000
1	0.68393755	1.832623E-011	4.246228E-012	0	0.000000E+000
1	0.68420669	4.246228E-012	1.832623E-011	1	0.000000E+000
1	0.68425004	1.832623E-011	4.246228E-012	0	0.000000E+000
1	0.68507279	4.246228E-012	1.832623E-011	1	0.000000E+000
1	0.68509315	1.832623E-011	4.246228E-012	0	0.000000E+000
1	0.68514737	4.246228E-012	1.832623E-011	1	0.000000E+000
1	0.68519192	1.832623E-011	4.246228E-012	0	0.000000E+000
1	0.68540902	4.246228E-012	1.832623E-011	1	0.000000E+000
1	0.68635320	1.832623E-011	4.246228E-012	0	0.000000E+000
1	0.68637052	4.246228E-012	1.832623E-011	1	0.000000E+000
1	0.68669337	1.832623E-011	4.246228E-012	0	0.000000E+000
1	0.68669630	4.246228E-012	1.832623E-011	1	0.000000E+000
1	0.68725529	1.832623E-011	4.246228E-012	0	0.000000E+000
1	0.68731388	4.246228E-012	1.832623E-011	1	0.000000E+000
1	0.68798053	1.832623E-011	4.246228E-012	0	0.000000E+000
1	0.68804103	4.246228E-012	1.832623E-011	1	0.000000E+000
1	0.68926227	1.832623E-011	4.246228E-012	0	0.000000E+000
1	0.68929370	4.246228E-012	1.832623E-011	1	0.000000E+000
1	0.68954296	1.832623E-011	4.246228E-012	0	0.000000E+000
1	0.68957865	4.246228E-012	1.832623E-011	1	0.000000E+000
1	0.69009275	1.832623E-011	4.246228E-012	0	0.000000E+000
1	0.69041735	4.246228E-012	1.832623E-011	1	0.000000E+000
1	0.69071909	1.832623E-011	4.246228E-012	0	0.000000E+000
1	0.69080720	4.246228E-012	1.832623E-011	1	0.000000E+000
1	0.69085079	1.832623E-011	4.246228E-012	0	0.000000E+000
1	0.69087921	4.246228E-012	1.832623E-011	1	0.000000E+000
1	0.69103262	1.832623E-011	4.246228E-012	0	0.000000E+000
1	0.69112333	4.246228E-012	1.832623E-011	1	0.000000E+000
1	0.69124615	1.832623E-011	4.246228E-012	0	0.000000E+000
1	0.69125898	4.246228E-012	1.832623E-011	1	0.000000E+000
1	0.69142993	1.832623E-011	4.246228E-012	0	0.000000E+000
1	0.69144312	4.246228E-012	1.832623E-011	1	0.000000E+000
1	0.69153683	1.832623E-011	4.246228E-012	0	0.000000E+000
1	0.69156590	4.246228E-012	1.832623E-011	1	0.000000E+000
1	0.69162346	1.832623E-011	4.246228E-012	0	0.000000E+000
1	0.69200235	4.246228E-012	1.832623E-011	1	0.000000E+000
1	0.69230178	1.832623E-011	4.246228E-012	0	0.000000E+000
1	0.69234202	4.246228E-012	1.832623E-011	1	0.000000E+000
1	0.69281840	1.832623E-011	4.246228E-012	0	0.000000E+000
1	0.69282349	4.246228E-012	1.832623E-011	1	0.000000E+000
1	0.69309638	1.832623E-011	4.246228E-012	0	0.000000E+000
1	0.69312080	4.246228E-012	1.832623E-011	1	0.000000E+000
1	0.69339457	1.832623E-011	4.246228E-012	0	0.000000E+000
1	0.69342694	4.246228E-012	1.832623E-011	1	0.000000E+000
1	0.69365337	1.832623E-011	4.246228E-012	0	0.000000E+000
1	0.69382892	4.246228E-012	1.832623E-011	1	0.000000E+000
1	0.69419296	1.832623E-011	4.246228E-012	0	0.000000E+000
1	0.69425420	4.246228E-012	1.832623E-011	1	0.000000E+000
1	0.69516159	1.832623E-011	4.246228E-012	0	0.000000E+000
1	0.69516854	4.246228E-012	1.832623E-011	1	0.000000E+000
1	0.69521198	1.832623E-011	4.246228E-012	0	0.000000E+000
1	0.69534033	4.246228E-012	1.832623E-011	1	0.000000E+000
1	0.69555089	1.832623E-011	4.246228E-012	0	0.000000E+000
1	0.69569742	4.246228E-012	1.832623E-011	1	0.000000E+000
1	0.69628425	1.832623E-011	4.246228E-012	0	0.000000E+000
1	0.69633995	4.246228E-012	1.832623E-011	1	0.000000E+000
1	0.69646313	1.832623E-011	4.246228E-012	0	0.000000E+000
1	0.69650677	4.246228E-012	1.832623E-011	1	0.000000E+000
1	0.69664817	1.832623E-011	4.246228E-012	0	0.000000E+000
1	0.69702948	4.246228E-012	1.832623E-011	1	0.000000E+000
1	0.69721023	1.832623E-011	4.246228E-012	0	0.000000E+000
1	0.69756714	4.246228E-012	1.832623E-011	1	0.000000E+000
1	0.69935082	1.832623E-011	4.246228E-012	0	0.000000E+000
1	0.69942887	4.246228E-012	1.832623E-011	1	0.000000E+000
1	0.69945961	1.832623E-011	4.246228E-012	0	0.000000E+000
1	0.69948763	4.246228E-012	1.832623E-011	1	0.000000E+000
1	0.69990869	1.832623E-011	4.246228E-012	0	0.000000E+000
1	0.69992021	4.246228E-012	1.832623E-011	1	0.000000E+000
1	0.70011208	1.832623E-011	4.246228E-012	0	0.000000E+000
1	0.70012548	4.246228E-012	1.832623E-011	1	0.000000E+000
1	0.70038284	1.832623E-011	4.246228E-012	0	0.000000E+000
1	0.70056359	4.246228E-012	1.832623E-011	1	0.000000E+000
1	0.70113562	1.832623E-011	4.246228E-012	0	0.000000E+000
1	0.70116796	4.246228E-012	1.832623E-011	1	0.000000E+000
1	0.70149392	1.832623E-011	4.246228E-012	0	0.000000E+000
1	0.70237219	4.246228E-012	1.832623E-011	1	0.000000E+000
1	0.70247013	1.832623E-011	4.246228E-012	0	0.000000E+000
1	0.70249344	4.246228E-012	1.832623E-011	1	0.000000E+000
1	0.70337979	1.832623E-011	4.246228E-012	0	0.000000E+000
1	0.70341558	4.246228E-012	1.832623E-011	1	0.000000E+000
1	0.70384878	1.832623E-011	4.246228E-012	0	0.000000E+000
1	0.70389284	4.246228E-012	1.832623E-011	1	0.000000E+000
1	0.70442935	1.832623E-011	4.246228E-012	0	0.000000E+000
1	0.70456565	4.246228E-012	1.832623E-011	1	0.000000E+000
1	0.70498595	1.832623E-011	4.246228E-012	0	0.000000E+000
1	0.70501080	4.246228E-012	1.832623E-011	1	0.000000E+000
1	0.70524933	1.832623E-011	4.246228E-012	0	0.000000E+000
1	0.70527223	4.246228E-012	1.832623E-011	1	0.000000E+000
1	0.70566807	1.832623E-011	4.246228E-012	0	0.000000E+000
1	0.70568618	4.246228E-012	1.832623E-011	1	0.000000E+000
1	0.70614708	1.832623E-011	4.246228E-012	0	0.000000E+000
1	0.70620003	4.246228E-012	1.832623E-011	1	0.000000E+000
1	0.70696679	1.832623E-011	4.246228E-012	0	0.000000E+000
1	0.70698020	4.246228E-012	1.832623E-011	1	0.000000E+000
1	0.70722468	1.832623E-011	4.246228E-012	0	0.000000E+000
1	0.70725494	4.246228E-012	1.832623E-011	1	0.000000E+000
1	0.70786572	1.832623E-011	4.246228E-012	0	0.000000E+000
1	0.70795737	4.246228E-012	1.832623E-011	1	0.000000E+000
1	0.70803533	1.832623E-011	4.246228E-012	0	0.000000E+000
1	0.70884932	4.246228E-012	1.832623E-011	1	0.000000E+000
1	0.70911748	1.832623E-011	4.246228E-012	0	0.000000E+000
1	0.70927514	4.246228E-012	1.832623E-011	1	0.000000E+000
1	0.70960815	1.832623E-011	4.246228E-012	0	0.000000E+000
1	0.70962590	4.246228E-012	1.832623E-011	1	0.000000E+000
1	0.71007933	1.832623E-011	4.246228E-012	0	0.000000E+000
1	0.71060726	4.246228E-012	1.832623E-011	1	0.000000E+000
1	0.71061794	1.832623E-011	4.246228E-012	0	0.000000E+000
1	0.71065395	4.246228E-012	1.832623E-011	1	0.000000E+000
1	0.71077627	1.832623E-011	4.246228E-012	0	0.000000E+000
1	0.71084327	4.246228E-012	1.832623E-011	1	0.000000E+000
1	0.71235790	1.832623E-011	4.246228E-012	0	0.000000E+000
1	0.71238539	4.246228E-012	1.832623E-011	1	0.000000E+000
1	0.71324877	1.832623E-011	4.246228E-012	0	0.000000E+000
1	0.71328306	4.246228E-012	1.832623E-011	1	0.000000E+000
1	0.71339745	1.832623E-011	4.246228E-012	0	0.000000E+000
1	0.71341859	4.246228E-012	1.832623E-011	1	0.000000E+000
1	0.71359670	1.832623E-011	4.246228E-012	0	0.000000E+000
1	0.71360016	4.246228E-012	1.832623E-011	1	0.000000E+000
1	0.71369410	1.832623E-011	4.246228E-012	0	0.000000E+000
1	0.71371690	4.246228E-012	1.832623E-011	1	0.000000E+000
1	0.71378740	1.832623E-011	4.246228E-012	0	0.000000E+000
1	0.71379688	4.246228E-012	1.832623E-011	1	0.000000E+000
1	0.71436104	1.832623E-011	4.246228E-012	0	0.000000E+000
1	0.71441791	4.246228E-012	1.832623E-011	1	0.000000E+000
1	0.71500069	1.832623E-011	4.246228E-012	0	0.000000E+000
1	0.71501722	4.246228E-012	1.832623E-011	1	0.000000E+000
1	0.71528175	1.832623E-011	4.246228E-012	0	0.000000E+000
1	0.71531130	4.246228E-012	1.832623E-011	1	0.000000E+000
1	0.71552257	1.832623E-011	4.246228E-012	0	0.000000E+000
1	0.71567614	4.246228E-012	1.832623E-011	1	0.000000E+000
1	0.71615014	1.832623E-011	4.246228E-012	0	0.000000E+000
1	0.71633044	4.246228E-012	1.832623E-011	1	0.000000E+000
1	0.71718036	1.832623E-011	4.246228E-012	0	0.000000E+000
1	0.71722513	4.246228E-012	1.832623E-011	1	0.000000E+000
1	0.71748360	1.832623E-011	4.246228E-012	0	0.000000E+000
1	0.71751638	4.246228E-012	1.832623E-011	1	0.000000E+000
1	0.71788598	1.832623E-011	4.246228E-012	0	0.000000E+000
1	0.71791955	4.246228E-012	1.832623E-011	1	0.000000E+000
1	0.71794974	1.832623E-011	4.246228E-012	0	0.000000E+000
1	0.71797798	4.246228E-012	1.832623E-011	1	0.000000E+000
1	0.71812051	1.832623E-011	4.246228E-012	0	0.000000E+000
1	0.71818353	4.246228E-012	1.832623E-011	1	0.000000E+000
1	0.71821801	1.832623E-011	4.246228E-012	0	0.000000E+000
1	0.71824722	4.246228E-012	1.832623E-011	1	0.000000E+000
1	0.71849692	1.832623E-011	4.246228E-012	0	0.000000E+000
1	0.71851727	4.246228E-012	1.832623E-011	1	0.000000E+000
1	0.71890387	1.832623E-011	4.246228E-012	0	0.000000E+000
1	0.71923397	4.246228E-012	1.832623E-011	1	0.000000E+000
1	0.71981047	1.832623E-011	4.246228E-012	0	0.000000E+000
1	0.71983460	4.246228E-012	1.832623E-011	1	0.000000E+000
1	0.71993705	1.832623E-011	4.246228E-012	0	0.000000E+000
1	0.72042906	4.246228E-012	1.832623E-011	1	0.000000E+000
1	0.72048614	1.832623E-011	4.246228E-012	0	0.000000E+000
1	0.72052829	4.246228E-012	1.832623E-011	1	0.000000E+000
1	0.72115898	1.832623E-011	4.246228E-012	0	0.000000E+000
1	0.72117160	4.246228E-012	1.832623E-011	1	0.000000E+000
1	0.72123307	1.832623E-011	4.246228E-012	0	0.000000E+000
1	0.72134751	4.246228E-012	1.832623E-011	1	0.000000E+000
1	0.72142775	1.832623E-011	4.246228E-012	0	0.000000E+000
1	0.72145797	4.246228E-012	1.832623E-011	1	0.000000E+000
1	0.72149663	1.832623E-011	4.246228E-012	0	0.000000E+000
1	0.72154866	4.246228E-012	1.832623E-011	1	0.000000E+000
1	0.72160130	1.832623E-011	4.246228E-012	0	0.000000E+000
1	0.72162922	4.246228E-012	1.832623E-011	1	0.000000E+000
1	0.72319575	1.832623E-011	4.246228E-012	0	0.000000E+000
1	0.72323305	4.246228E-012	1.832623E-011	1	0.000000E+000
1	0.72362841	1.832623E-011	4.246228E-012	0	0.000000E+000
1	0.72382526	4.246228E-012	1.832623E-011	1	0.000000E+000
1	0.72386924	1.832623E-011	4.246228E-012	0	0.000000E+000
1	0.72401056	4.246228E-012	1.832623E-011	1	0.000000E+000
1	0.72436749	1.832623E-011	4.246228E-012	0	0.000000E+000
1	0.72475653	4.246228E-012	1.832623E-011	1	0.000000E+000
1	0.72499985	1.832623E-011	4.246228E-012	0	0.000000E+000
1	0.72503374	4.246228E-012	1.832623E-011	1	0.000000E+000
1	0.72540617	1.832623E-011	4.246228E-012	0	0.000000E+000
1	0.72540725	4.246228E-012	1.832623E-011	1	0.000000E+000
1	0.72555420	1.832623E-011	4.246228E-012	0	0.000000E+000
1	0.72582583	4.246228E-012	1.832623E-011	1	0.000000E+000
1	0.72593150	1.832623E-011	4.246228E-012	0	0.000000E+000
1	0.72597723	4.246228E-012	1.832623E-011	1	0.000000E+000
1	0.72603473	1.832623E-011	4.246228E-012	0	0.000000E+000
1	0.72604121	4.246228E-012	1.832623E-011	1	0.000000E+000
1	0.72677350	1.832623E-011	4.246228E-012	0	0.000000E+000
1	0.72706694	4.246228E-012	1.832623E-011	1	0.000000E+000
1	0.72710673	1.832623E-011	4.246228E-012	0	0.000000E+000
1	0.72714370	4.246228E-012	1.832623E-011	1	0.000000E+000
1	0.72756945	1.832623E-011	4.246228E-012	0	0.000000E+000
1	0.72759064	4.246228E-012	1.832623E-011	1	0.000000E+000
1	0.72761978	1.832623E-011	4.246228E-012	0	0.000000E+000
1	0.72763387	4.246228E-012	1.832623E-011	1	0.000000E+000
1	0.72804163	1.832623E-011	4.246228E-012	0	0.000000E+000
1	0.72804736	4.246228E-012	1.832623E-011	1	0.000000E+000
1	0.72817065	1.832623E-011	4.246228E-012	0	0.000000E+000
1	0.72820869	4.246228E-012	1.832623E-011	1	0.000000E+000
1	0.72850925	1.832623E-011	4.246228E-012	0	0.000000E+000
1	0.72852779	4.246228E-012	1.832623E-011	1	0.000000E+000
1	0.72854892	1.832623E-011	4.246228E-012	0	0.000000E+000
1	0.72857396	4.246228E-012	1.832623E-011	1	0.000000E+000
1	0.73053895	1.832623E-011	4.246228E-012	0	0.000000E+000
1	0.73113086	4.246228E-012	1.832623E-011	1	0.000000E+000
1	0.73120418	1.832623E-011	4.246228E-012	0	0.000000E+000
1	0.73142465	4.246228E-012	1.832623E-011	1	0.000000E+000
1	0.73210912	1.832623E-011	4.246228E-012	0	0.000000E+000
1	0.73212812	4.246228E-012	1.832623E-011	1	0.000000E+000
1	0.73224216	1.832623E-011	4.246228E-012	0	0.000000E+000
1	0.73229919	4.246228E-012	1.832623E-011	1	0.000000E+000
1	0.73258998	1.832623E-011	4.246228E-012	0	0.000000E+000
1	0.73260959	4.246228E-012	1.832623E-011	1	0.000000E+000
1	0.73314284	1.832623E-011	4.246228E-012	0	0.000000E+000
1	0.73318913	4.246228E-012	1.832623E-011	1	0.000000E+000
1	0.73403259	1.832623E-011	4.246228E-012	0	0.000000E+000
1	0.73404362	4.246228E-012	1.832623E-011	1	0.000000E+000
1	0.73470007	1.832623E-011	4.246228E-012	0	0.000000E+000
1	0.73492635	4.246228E-012	1.832623E-011	1	0.000000E+000
1	0.73503530	1.832623E-011	4.246228E-012	0	0.000000E+000
1	0.73506667	4.246228E-012	1.832623E-011	1	0.000000E+000
1	0.73543502	1.832623E-011	4.246228E-012	0	0.000000E+000
1	0.73545575	4.246228E-012	1.832623E-011	1	0.000000E+000
1	0.73557777	1.832623E-011	4.246228E-012	0	0.000000E+000
1	0.73561540	4.246228E-012	1.832623E-011	1	0.000000E+000
1	0.73566234	1.832623E-011	4.246228E-012	0	0.000000E+000
1	0.73569809	4.246228E-012	1.832623E-011	1	0.000000E+000
1	0.73607933	1.832623E-011	4.246228E-012	0	0.000000E+000
1	0.73611366	4.246228E-012	1.832623E-011	1	0.000000E+000
1	0.73625825	1.832623E-011	4.246228E-012	0	0.000000E+000
1	0.73651157	4.246228E-012	1.832623E-011	1	0.000000E+000
1	0.73674264	1.832623E-011	4.246228E-012	0	0.000000E+000
1	0.73676419	4.246228E-012	1.832623E-011	1	0.000000E+000
1	0.73738693	1.832623E-011	4.246228E-012	0	0.000000E+000
1	0.73742235	4.246228E-012	1.832623E-011	1	0.000000E+000
1	0.73892569	1.832623E-011	4.246228E-012	0	0.000000E+000
1	0.73962826	4.246228E-012	1.832623E-011	1	0.000000E+000
1	0.74007274	1.832623E-011	4.246228E-012	0	0.000000E+000
1	0.74028578	4.246228E-012	1.832623E-011	1	0.000000E+000
1	0.74052355	1.832623E-011	4.246228E-012	0	0.000000E+000
1	0.74075676	4.246228E-012	1.832623E-011	1	0.000000E+000
1	0.74125921	1.832623E-011	4.246228E-012	0	0.000000E+000
1	0.74126883	4.246228E-012	1.832623E-011	1	0.000000E+000
1	0.74132162	1.832623E-011	4.246228E-012	0	0.000000E+000
1	0.74136304	4.246228E-012	1.832623E-011	1	0.000000E+000
1	0.74155808	1.832623E-011	4.246228E-012	0	0.000000E+000
1	0.74157678	4.246228E-012	1.832623E-011	1	0.000000E+000
1	0.74218682	1.832623E-011	4.246228E-012	0	0.000000E+000
1	0.74219493	4.246228E-012	1.832623E-011	1	0.000000E+000
1	0.74290015	1.832623E-011	4.246228E-012	0	0.000000E+000
1	0.74293648	4.246228E-012	1.832623E-011	1	0.000000E+000
1	0.74327969	1.832623E-011	4.246228E-012	0	0.000000E+000
1	0.74331034	4.246228E-012	1.832623E-011	1	0.000000E+000
1	0.74338495	1.832623E-011	4.246228E-012	0	0.000000E+000
1	0.74399140	4.246228E-012	1.832623E-011	1	0.000000E+000
1	0.74405142	1.832623E-011	4.246228E-012	0	0.000000E+000
1	0.74406731	4.246228E-012	1.832623E-011	1	0.000000E+000
1	0.74413889	1.832623E-011	4.246228E-012	0	0.000000E+000
1	0.74416423	4.246228E-012	1.832623E-011	1	0.000000E+000
1	0.74434934	1.832623E-011	4.246228E-012	0	0.000000E+000
1	0.74437435	4.246228E-012	1.832623E-011	1	0.000000E+000
1	0.74449333	1.832623E-011	4.246228E-012	0	0.000000E+000
1	0.74452728	4.246228E-012	1.832623E-011	1	0.000000E+000
1	0.74489471	1.832623E-011	4.246228E-012	0	0.000000E+000
1	0.74493110	4.246228E-012	1.832623E-011	1	0.000000E+000
1	0.74515184	1.832623E-011	4.246228E-012	0	0.000000E+000
1	0.74545259	4.246228E-012	1.832623E-011	1	0.000000E+000
1	0.74628188	1.832623E-011	4.246228E-012	0	0.000000E+000
1	0.74630432	4.246228E-012	1.832623E-011	1	0.000000E+000
1	0.74678213	1.832623E-011	4.246228E-012	0	0.000000E+000
1	0.74679985	4.246228E-012	1.832623E-011	1	0.000000E+000
1	0.74703635	1.832623E-011	4.246228E-012	0	0.000000E+000
1	0.74708195	4.246228E-012	1.832623E-011	1	0.000000E+000
1	0.74747971	1.832623E-011	4.246228E-012	0	0.000000E+000
1	0.74750382	4.246228E-012	1.832623E-011	1	0.000000E+000
1	0.74768419	1.832623E-011	4.246228E-012	0	0.000000E+000
1	0.74769242	4.246228E-012	1.832623E-011	1	0.000000E+000
1	0.74872935	1.832623E-011	4.246228E-012	0	0.000000E+000
1	0.74875709	4.246228E-012	1.832623E-011	1	0.000000E+000
1	0.74928475	1.832623E-011	4.246228E-012	0	0.000000E+000
1	0.74933532	4.246228E-012	1.832623E-011	1	0.000000E+000
1	0.74970285	1.832623E-011	4.246228E-012	0	0.000000E+000
1	0.74972310	4.246228E-012	1.832623E-011	1	0.000000E+000
1	0.75050132	1.832623E-011	4.246228E-012	0	0.000000E+000
1	0.75053503	4.246228E-012	1.832623E-011	1	0.000000E+000
1	0.75138926	1.832623E-011	4.246228E-012	0	0.000000E+000
1	0.75142218	4.246228E-012	1.832623E-011	1	0.000000E+000
1	0.75163682	1.832623E-011	4.246228E-012	0	0.000000E+000
1	0.75164953	4.246228E-012	1.832623E-011	1	0.000000E+000
1	0.75180964	1.832623E-011	4.246228E-012	0	0.000000E+000
1	0.75182032	4.246228E-012	1.832623E-011	1	0.000000E+000
1	0.75186922	1.832623E-011	4.246228E-012	0	0.000000E+000
1	0.75188298	4.246228E-012	1.832623E-011	1	0.000000E+000
1	0.75222613	1.832623E-011	4.246228E-012	0	0.000000E+000
1	0.75225080	4.246228E-012	1.832623E-011	1	0.000000E+000
1	0.75237274	1.832623E-011	4.246228E-012	0	0.000000E+000
1	0.75248493	4.246228E-012	1.832623E-011	1	0.000000E+000
1	0.75257089	1.832623E-011	4.246228E-012	0	0.000000E+000
1	0.75317519	4.246228E-012	1.832623E-011	1	0.000000E+000
1	0.75320999	1.832623E-011	4.246228E-012	0	0.000000E+000
1	0.75367933	4.246228E-012	1.832623E-011	1	0.000000E+000
1	0.75369830	1.832623E-011	4.246228E-012	0	0.000000E+000
1	0.75476070	4.246228E-012	1.832623E-011	1	0.000000E+000
1	0.75484130	1.832623E-011	4.246228E-012	0	0.000000E+000
1	0.75506046	4.246228E-012	1.832623E-011	1	0.000000E+000
1	0.75508001	1.832623E-011	4.246228E-012	0	0.000000E+000
1	0.75509732	4.246228E-012	1.832623E-011	1	0.000000E+000
1	0.75512982	1.832623E-011	4.246228E-012	0	0.000000E+000
1	0.75533526	4.246228E-012	1.832623E-011	1	0.000000E+000
1	0.75539096	1.832623E-011	4.246228E-012	0	0.000000E+000
1	0.75540815	4.246228E-012	1.832623E-011	1	0.000000E+000
1	0.75561732	1.832623E-011	4.246228E-012	0	0.000000E+000
1	1.42492988	4.292762E-012	1.837276E-011	1	0.000000E+000
1	1.42515660	1.837276E-011	4.292762E-012	0	0.000000E+000
1	1.42516547	4.292762E-012	1.837276E-011	1	0.000000E+000
1	1.42548227	1.837276E-011	4.292762E-012	0	0.000000E+000
1	1.42550485	4.292762E-012	1.837276E-011	1	0.000000E+000
1	1.42551580	1.837276E-011	4.292762E-012	0	0.000000E+000
1	1.42575905	4.292762E-012	1.837276E-011	1	0.000000E+000
1	1.42584567	1.837276E-011	4.292762E-012	0	0.000000E+000
1	1.42587733	4.292762E-012	1.837276E-011	1	0.000000E+000
1	1.42760639	1.837276E-011	4.292762E-012	0	0.000000E+000
1	1.42780114	4.292762E-012	1.837276E-011	1	0.000000E+000
1	1.42788098	1.837276E-011	4.292762E-012	0	0.000000E+000
1	1.42822621	4.292762E-012	1.837276E-011	1	0.000000E+000
1	1.42878384	1.837276E-011	4.292762E-012	0	0.000000E+000
1	1.42881298	4.292762E-012	1.837276E-011	1	0.000000E+000
1	1.42921004	1.837276E-011	4.292762E-012	0	0.000000E+000
1	1.42923701	4.292762E-012	1.837276E-011	1	0.000000E+000
1	1.42931734	1.837276E-011	4.292762E-012	0	0.000000E+000
1	1.42935936	4.292762E-012	1.837276E-011	1	0.000000E+000
1	1.42974771	1.837276E-011	4.292762E-012	0	0.000000E+000
1	1.42976119	4.292762E-012	1.837276E-011	1	0.000000E+000
1	1.42977916	1.837276E-011	4.292762E-012	0	0.000000E+000
1	1.42981016	4.292762E-012	1.837276E-011	1	0.000000E+000
1	1.43010437	1.837276E-011	4.292762E-012	0	0.000000E+000
1	1.43010956	4.292762E-012	1.837276E-011	1	0.000000E+000
1	1.43039360	1.837276E-011	4.292762E-012	0	0.000000E+000
1	1.43043248	4.292762E-012	1.837276E-011	1	0.000000E+000
1	1.43045993	1.837276E-011	4.292762E-012	0	0.000000E+000
1	1.43051756	4.292762E-012	1.837276E-011	1	0.000000E+000
1	1.43080861	1.837276E-011	4.292762E-012	0	0.000000E+000
1	1.43102166	4.292762E-012	1.837276E-011	1	0.000000E+000
1	1.43131829	1.837276E-011	4.292762E-012	0	0.000000E+000
1	1.43133033	4.292762E-012	1.837276E-011	1	0.000000E+000
1	1.43153236	1.837276E-011	4.292762E-012	0	0.000000E+000
1	1.43155641	4.292762E-012	1.837276E-011	1	0.000000E+000
1	1.43214791	1.837276E-011	4.292762E-012	0	0.000000E+000
1	1.43225093	4.292762E-012	1.837276E-011	1	0.000000E+000
1	1.43285511	1.837276E-011	4.292762E-012	0	0.000000E+000
1	1.43335876	4.292762E-012	1.837276E-011	1	0.000000E+000
1	1.43338469	1.837276E-011	4.292762E-012	0	0.000000E+000
1	1.43342514	4.292762E-012	1.837276E-011	1	0.000000E+000
1	1.43351445	1.837276E-011	4.292762E-012	0	0.000000E+000
1	1.43353476	4.292762E-012	1.837276E-011	1	0.000000E+000
1	1.43367194	1.837276E-011	4.292762E-012	0	0.000000E+000
1	1.43412071	4.292762E-012	1.837276E-011	1	0.000000E+000
1	1.43414710	1.837276E-011	4.292762E-012	0	0.000000E+000
1	1.43496880	4.292762E-012	1.837276E-011	1	0.000000E+000
1	1.43500565	1.837276E-011	4.292762E-012	0	0.000000E+000
1	1.43501523	4.292762E-012	1.837276E-011	1	0.000000E+000
1	1.43517619	1.837276E-011	4.292762E-012	0	0.000000E+000
1	1.43518128	4.292762E-012	1.837276E-011	1	0.000000E+000
1	1.43568098	1.837276E-011	4.292762E-012	0	0.000000E+000
1	1.43570468	4.292762E-012	1.837276E-011	1	0.000000E+000
1	1.43571693	1.837276E-011	4.292762E-012	0	0.000000E+000
1	1.43574838	4.292762E-012	1.837276E-011	1	0.000000E+000
1	1.43608945	1.837276E-011	4.292762E-012	0	0.000000E+000
1	1.43609206	4.292762E-012	1.837276E-011	1	0.000000E+000
1	1.43676576	1.837276E-011	4.292762E-012	0	0.000000E+000
1	1.43679304	4.292762E-012	1.837276E-011	1	0.000000E+000
1	1.43723436	1.837276E-011	4.292762E-012	0	0.000000E+000
1	1.43725548	4.292762E-012	1.837276E-011	1	0.000000E+000
1	1.43768029	1.837276E-011	4.292762E-012	0	0.000000E+000
1	1.43772990	4.292762E-012	1.837276E-011	1	0.000000E+000
1	1.43782500	1.837276E-011	4.292762E-012	0	0.000000E+000
1	1.43796495	4.292762E-012	1.837276E-011	1	0.000000E+000
1	1.43835864	1.837276E-011	4.292762E-012	0	0.000000E+000
1	1.43837993	4.292762E-012	1.837276E-011	1	0.000000E+000
1	1.43889586	1.837276E-011	4.292762E-012	0	0.000000E+000
1	1.43912112	4.292762E-012	1.837276E-011	1	0.000000E+000
1	1.43918843	1.837276E-011	4.292762E-012	0	0.000000E+000
1	1.43964290	4.292762E-012	1.837276E-011	1	0.000000E+000
1	1.43967981	1.837276E-011	4.292762E-012	0	0.000000E+000
1	1.43982545	4.292762E-012	1.837276E-011	1	0.000000E+000
1	1.44038571	1.837276E-011	4.292762E-012	0	0.000000E+000
1	1.44067503	4.292762E-012	1.837276E-011	1	0.000000E+000
1	1.44129999	1.837276E-011	4.292762E-012	0	0.000000E+000
1	1.44183833	4.292762E-012	1.837276E-011	1	0.000000E+000
1	1.44200417	1.837276E-011	4.292762E-012	0	0.000000E+000
1	1.44201548	4.292762E-012	1.837276E-011	1	0.000000E+000
1	1.44306816	1.837276E-011	4.292762E-012	0	0.000000E+000
1	1.44309636	4.292762E-012	1.837276E-011	1	0.000000E+000
1	1.44338637	1.837276E-011	4.292762E-012	0	0.000000E+000
1	1.44340505	4.292762E-012	1.837276E-011	1	0.000000E+000
1	1.44375505	1.837276E-011	4.292762E-012	0	0.000000E+000
1	1.44376176	4.292762E-012	1.837276E-011	1	0.000000E+000
1	1.44411543	1.837276E-011	4.292762E-012	0	0.000000E+000
1	1.44426132	4.292762E-012	1.837276E-011	1	0.000000E+000
1	1.44443673	1.837276E-011	4.292762E-012	0	0.000000E+000
1	1.44454771	4.292762E-012	1.837276E-011	1	0.000000E+000
1	1.44461186	1.837276E-011	4.292762E-012	0	0.000000E+000
1	1.44464393	4.292762E-012	1.837276E-011	1	0.000000E+000
1	1.44576040	1.837276E-011	4.292762E-012	0	0.000000E+000
1	1.44579077	4.292762E-012	1.837276E-011	1	0.000000E+000
1	1.44602805	1.837276E-011	4.292762E-012	0	0.000000E+000
1	1.44605439	4.292762E-012	1.837276E-011	1	0.000000E+000
1	1.44627488	1.837276E-011	4.292762E-012	0	0.000000E+000
1	1.44629942	4.292762E-012	1.837276E-011	1	0.000000E+000
1	1.44632761	1.837276E-011	4.292762E-012	0	0.000000E+000
1	1.44794829	4.292762E-012	1.837276E-011	1	0.000000E+000
1	1.44930907	1.837276E-011	4.292762E-012	0	0.000000E+000
1	1.44936545	4.292762E-012	1.837276E-011	1	0.000000E+000
1	1.44989301	1.837276E-011	4.292762E-012	0	0.000000E+000
1	1.45003567	4.292762E-012	1.837276E-011	1	0.000000E+000
1	1.45028865	1.837276E-011	4.292762E-012	0	0.000000E+000
1	1.45059978	4.292762E-012	1.837276E-011	1	0.000000E+000
1	1.45161024	1.837276E-011	4.292762E-012	0	0.000000E+000
1	1.45163713	4.292762E-012	1.837276E-011	1	0.000000E+000
1	1.45330828	1.837276E-011	4.292762E-012	0	0.000000E+000
1	1.45333352	4.292762E-012	1.837276E-011	1	0.000000E+000
1	1.45363704	1.837276E-011	4.292762E-012	0	0.000000E+000
1	1.45365319	4.292762E-012	1.837276E-011	1	0.000000E+000
1	1.45390833	1.837276E-011	4.292762E-012	0	0.000000E+000
1	1.45393781	4.292762E-012	1.837276E-011	1	0.000000E+000
1	1.45405527	1.837276E-011	4.292762E-012	0	0.000000E+000
1	1.45408087	4.292762E-012	1.837276E-011	1	0.000000E+000
1	1.45422354	1.837276E-011	4.292762E-012	0	0.000000E+000
1	1.45424777	4.292762E-012	1.837276E-011	1	0.000000E+000
1	1.45535301	1.837276E-011	4.292762E-012	0	0.000000E+000
1	1.45560312	4.292762E-012	1.837276E-011	1	0.000000E+000
1	1.45582954	1.837276E-011	4.292762E-012	0	0.000000E+000
1	1.45658138	4.292762E-012	1.837276E-011	1	0.000000E+000
1	1.45697068	1.837276E-011	4.292762E-012	0	0.000000E+000
1	1.45702922	4.292762E-012	1.837276E-011	1	0.000000E+000
1	1.45717381	1.837276E-011	4.292762E-012	0	0.000000E+000
1	1.45719001	4.292762E-012	1.837276E-011	1	0.000000E+000
1	1.45778198	1.837276E-011	4.292762E-012	0	0.000000E+000
1	1.45780617	4.292762E-012	1.837276E-011	1	0.000000E+000
1	1.45802990	1.837276E-011	4.292762E-012	0	0.000000E+000
1	1.45839932	4.292762E-012	1.837276E-011	1	0.000000E+000
1	1.45899108	1.837276E-011	4.292762E-012	0	0.000000E+000
1	1.45927581	4.292762E-012	1.837276E-011	1	0.000000E+000
1	1.45932815	1.837276E-011	4.292762E-012	0	0.000000E+000
1	1.45964486	4.292762E-012	1.837276E-011	1	0.000000E+000
1	1.46001799	1.837276E-011	4.292762E-012	0	0.000000E+000
1	1.46004224	4.292762E-012	1.837276E-011	1	0.000000E+000
1	1.46013085	1.837276E-011	4.292762E-012	0	0.000000E+000
1	1.46014677	4.292762E-012	1.837276E-011	1	0.000000E+000
1	1.46116722	1.837276E-011	4.292762E-012	0	0.000000E+000
1	1.46119438	4.292762E-012	1.837276E-011	1	0.000000E+000
1	1.46204522	1.837276E-011	4.292762E-012	0	0.000000E+000
1	1.46205229	4.292762E-012	1.837276E-011	1	0.000000E+000
1	1.46222503	1.837276E-011	4.292762E-012	0	0.000000E+000
1	1.46242071	4.292762E-012	1.837276E-011	1	0.000000E+000
1	1.46245755	1.837276E-011	4.292762E-012	0	0.000000E+000
1	1.46249388	4.292762E-012	1.837276E-011	1	0.000000E+000
1	1.46261039	1.837276E-011	4.292762E-012	0	0.000000E+000
1	1.46262221	4.292762E-012	1.837276E-011	1	0.000000E+000
1	1.46278115	1.837276E-011	4.292762E-012	0	0.000000E+000
1	1.46280669	4.292762E-012	1.837276E-011	1	0.000000E+000
1	1.46307529	1.837276E-011	4.292762E-012	0	0.000000E+000
1	1.46326179	4.292762E-012	1.837276E-011	1	0.000000E+000
1	1.46413244	1.837276E-011	4.292762E-012	0	0.000000E+000
1	1.46416902	4.292762E-012	1.837276E-011	1	0.000000E+000
1	1.46453162	1.837276E-011	4.292762E-012	0	0.000000E+000
1	1.46458729	4.292762E-012	1.837276E-011	1	0.000000E+000
1	1.46479037	1.837276E-011	4.292762E-012	0	0.000000E+000
1	1.46509057	4.292762E-012	1.837276E-011	1	0.000000E+000
1	1.46596576	1.837276E-011	4.292762E-012	0	0.000000E+000
1	1.46612543	4.292762E-012	1.837276E-011	1	0.000000E+000
1	1.46679371	1.837276E-011	4.292762E-012	0	0.000000E+000
1	1.46680202	4.292762E-012	1.837276E-011	1	0.000000E+000
1	1.46690360	1.837276E-011	4.292762E-012	0	0.000000E+000
1	1.46694579	4.292762E-012	1.837276E-011	1	0.000000E+000
1	1.46730971	1.837276E-011	4.292762E-012	0	0.000000E+000
1	1.46738580	4.292762E-012	1.837276E-011	1	0.000000E+000
1	1.46754002	1.837276E-011	4.292762E-012	0	0.000000E+000
1	1.46757283	4.292762E-012	1.837276E-011	1	0.000000E+000
1	1.46923716	1.837276E-011	4.292762E-012	0	0.000000E+000
1	1.46944591	4.292762E-012	1.837276E-011	1	0.000000E+000
1	1.46949522	1.837276E-011	4.292762E-012	0	0.000000E+000
1	1.46952680	4.292762E-012	1.837276E-011	1	0.000000E+000
1	1.46955889	1.837276E-011	4.292762E-012	0	0.000000E+000
1	1.47024769	4.292762E-012	1.837276E-011	1	0.000000E+000
1	1.47068872	1.837276E-011	4.292762E-012	0	0.000000E+000
1	1.47075164	4.292762E-012	1.837276E-011	1	0.000000E+000
1	1.47171662	1.837276E-011	4.292762E-012	0	0.000000E+000
1	1.47173305	4.292762E-012	1.837276E-011	1	0.000000E+000
1	1.47213015	1.837276E-011	4.292762E-012	0	0.000000E+000
1	1.47226174	4.292762E-012	1.837276E-011	1	0.000000E+000
1	1.47232392	1.837276E-011	4.292762E-012	0	0.000000E+000
1	1.47236325	4.292762E-012	1.837276E-011	1	0.000000E+000
1	1.47282989	1.837276E-011	4.292762E-012	0	0.000000E+000
1	1.47295802	4.292762E-012	1.837276E-011	1	0.000000E+000
1	1.47328831	1.837276E-011	4.292762E-012	0	0.000000E+000
1	1.47370837	4.292762E-012	1.837276E-011	1	0.000000E+000
1	1.47497467	1.837276E-011	4.292762E-012	0	0.000000E+000
1	1.47500678	4.292762E-012	1.837276E-011	1	0.000000E+000
1	1.47504250	1.837276E-011	4.292762E-012	0	0.000000E+000
1	1.47507385	4.292762E-012	1.837276E-011	1	0.000000E+000
1	1.47508867	1.837276E-011	4.292762E-012	0	0.000000E+000
1	1.47512328	4.292762E-012	1.837276E-011	1	0.000000E+000
1	1.47543097	1.837276E-011	4.292762E-012	0	0.000000E+000
1	1.47595036	4.292762E-012	1.837276E-011	1	0.000000E+000
1	1.47607929	1.837276E-011	4.292762E-012	0	0.000000E+000
1	1.47619646	4.292762E-012	1.837276E-011	1	0.000000E+000
1	1.47626072	1.837276E-011	4.292762E-012	0	0.000000E+000
1	1.47652606	4.292762E-012	1.837276E-011	1	0.000000E+000
1	1.47729303	1.837276E-011	4.292762E-012	0	0.000000E+000
1	1.47736235	4.292762E-012	1.837276E-011	1	0.000000E+000
1	1.47765009	1.837276E-011	4.292762E-012	0	0.000000E+000
1	1.47766038	4.292762E-012	1.837276E-011	1	0.000000E+000
1	1.47789187	1.837276E-011	4.292762E-012	0	0.000000E+000
1	1.47791710	4.292762E-012	1.837276E-011	1	0.000000E+000
1	1.47844395	1.837276E-011	4.292762E-012	0	0.000000E+000
1	1.47851014	4.292762E-012	1.837276E-011	1	0.000000E+000
1	1.47853762	1.837276E-011	4.292762E-012	0	0.000000E+000
1	1.47889179	4.292762E-012	1.837276E-011	1	0.000000E+000
1	1.47892360	1.837276E-011	4.292762E-012	0	0.000000E+000
1	1.47902775	4.292762E-012	1.837276E-011	1	0.000000E+000
1	1.47934214	1.837276E-011	4.292762E-012	0	0.000000E+000
1	1.47937260	4.292762E-012	1.837276E-011	1	0.000000E+000
1	1.47939766	1.837276E-011	4.292762E-012	0	0.000000E+000
1	1.47962549	4.292762E-012	1.837276E-011	1	0.000000E+000
1	1.47971889	1.837276E-011	4.292762E-012	0	0.000000E+000
1	1.47990445	4.292762E-012	1.837276E-011	1	0.000000E+000
1	1.48004718	1.837276E-011	4.292762E-012	0	0.000000E+000
1	1.48037011	4.292762E-012	1.837276E-011	1	0.000000E+000
1	1.48081710	1.837276E-011	4.292762E-012	0	0.000000E+000
1	1.48086978	4.292762E-012	1.837276E-011	1	0.000000E+000
1	1.48089152	1.837276E-011	4.292762E-012	0	0.000000E+000
1	1.48140151	4.292762E-012	1.837276E-011	1	0.000000E+000
1	1.48145242	1.837276E-011	4.292762E-012	0	0.000000E+000
1	1.48147188	4.292762E-012	1.837276E-011	1	0.000000E+000
1	1.48170611	1.837276E-011	4.292762E-012	0	0.000000E+000
1	1.48175835	4.292762E-012	1.837276E-011	1	0.000000E+000
1	1.48180027	1.837276E-011	4.292762E-012	0	0.000000E+000
1	1.48204979	4.292762E-012	1.837276E-011	1	0.000000E+000
1	1.48290522	1.837276E-011	4.292762E-012	0	0.000000E+000
1	1.48293106	4.292762E-012	1.837276E-011	1	0.000000E+000
1	1.48375647	1.837276E-011	4.292762E-012	0	0.000000E+000
1	1.48400371	4.292762E-012	1.837276E-011	1	0.000000E+000
1	1.48422427	1.837276E-011	4.292762E-012	0	0.000000E+000
1	1.48423778	4.292762E-012	1.837276E-011	1	0.000000E+000
1	1.48428962	1.837276E-011	4.292762E-012	0	0.000000E+000
1	1.48448255	4.292762E-012	1.837276E-011	1	0.000000E+000
1	1.48495544	1.837276E-011	4.292762E-012	0	0.000000E+000
1	1.48526549	4.292762E-012	1.837276E-011	1	0.000000E+000
1	1.48569604	1.837276E-011	4.292762E-012	0	0.000000E+000
1	1.48572226	4.292762E-012	1.837276E-011	1	0.000000E+000
1	1.48584567	1.837276E-011	4.292762E-012	0	0.000000E+000
1	1.48587144	4.292762E-012	1.837276E-011	1	0.000000E+000
1	1.48626005	1.837276E-011	4.292762E-012	0	0.000000E+000
1	1.48631310	4.292762E-012	1.837276E-011	1	0.000000E+000
1	1.48643524	1.837276E-011	4.292762E-012	0	0.000000E+000
1	1.48648483	4.292762E-012	1.837276E-011	1	0.000000E+000
1	1.48719005	1.837276E-011	4.292762E-012	0	0.000000E+000
1	1.48721125	4.292762E-012	1.837276E-011	1	0.000000E+000
1	1.48767329	1.837276E-011	4.292762E-012	0	0.000000E+000
1	1.48865929	4.292762E-012	1.837276E-011	1	0.000000E+000
1	1.48957292	1.837276E-011	4.292762E-012	0	0.000000E+000
1	1.48965201	4.292762E-012	1.837276E-011	1	0.000000E+000
1	1.48988366	1.837276E-011	4.292762E-012	0	0.000000E+000
1	1.48988901	4.292762E-012	1.837276E-011	1	0.000000E+000
1	1.48997445	1.837276E-011	4.292762E-012	0	0.000000E+000
1	1.48998447	4.292762E-012	1.837276E-011	1	0.000000E+000
1	1.49022838	1.837276E-011	4.292762E-012	0	0.000000E+000
1	1.49085328	4.292762E-012	1.837276E-011	1	0.000000E+000
1	1.49098157	1.837276E-011	4.292762E-012	0	0.000000E+000
1	1.49139117	4.292762E-012	1.837276E-011	1	0.000000E+000
1	1.49198757	1.837276E-011	4.292762E-012	0	0.000000E+000
1	1.49211347	4.292762E-012	1.837276E-011	1	0.000000E+000
1	1.49244450	1.837276E-011	4.292762E-012	0	0.000000E+000
1	1.49246930	4.292762E-012	1.837276E-011	1	0.000000E+000
1	1.49262635	1.837276E-011	4.292762E-012	0	0.000000E+000
1	1.49285153	4.292762E-012	1.837276E-011	1	0.000000E+000
1	1.49300291	1.837276E-011	4.292762E-012	0	0.000000E+000
1	1.49313472	4.292762E-012	1.837276E-011	1	0.000000E+000
1	1.49343700	1.837276E-011	4.292762E-012	0	0.000000E+000
1	1.49373628	4.292762E-012	1.837276E-011	1	0.000000E+000
1	1.49377517	1.837276E-011	4.292762E-012	0	0.000000E+000
1	1.49382122	4.292762E-012	1.837276E-011	1	0.000000E+000
1	1.49386348	1.837276E-011	4.292762E-012	0	0.000000E+000
1	1.49392209	4.292762E-012	1.837276E-011	1	0.000000E+000
1	1.49394351	1.837276E-011	4.292762E-012	0	0.000000E+000
1	1.49395285	4.292762E-012	1.837276E-011	1	0.000000E+000
1	1.49405664	1.837276E-011	4.292762E-012	0	0.000000E+000
1	1.49407172	4.292762E-012	1.837276E-011	1	0.000000E+000
1	1.49453685	1.837276E-011	4.292762E-012	0	0.000000E+000
1	1.49458451	4.292762E-012	1.837276E-011	1	0.000000E+000
1	1.49520949	1.837276E-011	4.292762E-012	0	0.000000E+000
1	1.49524090	4.292762E-012	1.837276E-011	1	0.000000E+000
1	1.49572259	1.837276E-011	4.292762E-012	0	0.000000E+000
1	1.49575999	4.292762E-012	1.837276E-011	1	0.000000E+000
1	1.49589210	1.837276E-011	4.292762E-012	0	0.000000E+000
1	1.49592247	4.292762E-012	1.837276E-011	1	0.000000E+000
1	1.49622489	1.837276E-011	4.292762E-012	0	0.000000E+000
1	1.49638862	4.292762E-012	1.837276E-011	1	0.000000E+000
1	1.49652558	1.837276E-011	4.292762E-012	0	0.000000E+000
1	1.49656401	4.292762E-012	1.837276E-011	1	0.000000E+000
1	1.49687792	1.837276E-011	4.292762E-012	0	0.000000E+000
1	1.49731281	4.292762E-012	1.837276E-011	1	0.000000E+000
1	1.49777163	1.837276E-011	4.292762E-012	0	0.000000E+000
1	1.49782485	4.292762E-012	1.837276E-011	1	0.000000E+000
1	1.49791602	1.837276E-011	4.292762E-012	0	0.000000E+000
1	1.49793298	4.292762E-012	1.837276E-011	1	0.000000E+000
1	1.49799344	1.837276E-011	4.292762E-012	0	0.000000E+000
1	1.49803046	4.292762E-012	1.837276E-011	1	0.000000E+000
1	1.49843384	1.837276E-011	4.292762E-012	0	0.000000E+000
1	1.49846500	4.292762E-012	1.837276E-011	1	0.000000E+000
1	1.49851789	1.837276E-011	4.292762E-012	0	0.000000E+000
1	1.49852598	4.292762E-012	1.837276E-011	1	0.000000E+000
1	1.49869478	1.837276E-011	4.292762E-012	0	0.000000E+000
1	1.49874226	4.292762E-012	1.837276E-011	1	0.000000E+000
1	1.49892500	1.837276E-011	4.292762E-012	0	0.000000E+000
1	1.49914003	4.292762E-012	1.837276E-011	1	0.000000E+000
1	1.49944932	1.837276E-011	4.292762E-012	0	0.000000E+000
1	1.49945291	4.292762E-012	1.837276E-011	1	0.000000E+000
1	1.49962244	1.837276E-011	4.292762E-012	0	0.000000E+000
1	1.49963983	4.292762E-012	1.837276E-011	1	0.000000E+000
1	1.50006877	1.837276E-011	4.292762E-012	0	0.000000E+000
1	1.50008568	4.292762E-012	1.837276E-011	1	0.000000E+000
1	1.50096691	1.837276E-011	4.292762E-012	0	0.000000E+000
1	1.50098824	4.292762E-012	1.837276E-011	1	0.000000E+000
1	1.50104829	1.837276E-011	4.292762E-012	0	0.000000E+000
1	1.50106112	4.292762E-012	1.837276E-011	1	0.000000E+000
1	1.50133724	1.837276E-011	4.292762E-012	0	0.000000E+000
1	1.50152270	4.292762E-012	1.837276E-011	1	0.000000E+000
1	1.50152693	1.837276E-011	4.292762E-012	0	0.000000E+000
1	1.50153241	4.292762E-012	1.837276E-011	1	0.000000E+000
1	1.50187086	1.837276E-011	4.292762E-012	0	0.000000E+000
1	1.50189240	4.292762E-012	1.837276E-011	1	0.000000E+000
1	1.50232837	1.837276E-011	4.292762E-012	0	0.000000E+000
1	1.50235666	4.292762E-012	1.837276E-011	1	0.000000E+000
1	1.50265941	1.837276E-011	4.292762E-012	0	0.000000E+000
1	1.50282092	4.292762E-012	1.837276E-011	1	0.000000E+000
1	1.50283679	1.837276E-011	4.292762E-012	0	0.000000E+000
1	1.50326022	4.292762E-012	1.837276E-011	1	0.000000E+000
1	1.50390739	1.837276E-011	4.292762E-012	0	0.000000E+000
1	1.50397012	4.292762E-012	1.837276E-011	1	0.000000E+000
1	1.50424088	1.837276E-011	4.292762E-012	0	0.000000E+000
1	1.50441862	4.292762E-012	1.837276E-011	1	0.000000E+000
1	1.50493959	1.837276E-011	4.292762E-012	0	0.000000E+000
1	1.50524514	4.292762E-012	1.837276E-011	1	0.000000E+000
1	1.50533831	1.837276E-011	4.292762E-012	0	0.000000E+000
1	1.50546030	4.292762E-012	1.837276E-011	1	0.000000E+000
1	1.50550844	1.837276E-011	4.292762E-012	0	0.000000E+000
1	1.50553099	4.292762E-012	1.837276E-011	1	0.000000E+000
1	1.50582476	1.837276E-011	4.292762E-012	0	0.000000E+000
1	1.50601289	4.292762E-012	1.837276E-011	1	0.000000E+000
1	1.50630033	1.837276E-011	4.292762E-012	0	0.000000E+000
1	1.50632924	4.292762E-012	1.837276E-011	1	0.000000E+000
1	1.50643877	1.837276E-011	4.292762E-012	0	0.000000E+000
1	1.50674669	4.292762E-012	1.837276E-011	1	0.000000E+000
1	1.50678173	1.837276E-011	4.292762E-012	0	0.000000E+000
1	1.50681955	4.292762E-012	1.837276E-011	1	0.000000E+000
1	1.50689244	1.837276E-011	4.292762E-012	0	0.000000E+000
1	1.50691533	4.292762E-012	1.837276E-011	1	0.000000E+000
1	1.50693857	1.837276E-011	4.292762E-012	0	0.000000E+000
1	1.50700641	4.292762E-012	1.837276E-011	1	0.000000E+000
1	1.50741083	1.837276E-011	4.292762E-012	0	0.000000E+000
1	1.50743734	4.292762E-012	1.837276E-011	1	0.000000E+000
1	1.50829549	1.837276E-011	4.292762E-012	0	0.000000E+000
1	1.50882963	4.292762E-012	1.837276E-011	1	0.000000E+000
1	1.50888048	1.837276E-011	4.292762E-012	0	0.000000E+000
1	1.50890949	4.292762E-012	1.837276E-011	1	0.000000E+000
1	1.50915625	1.837276E-011	4.292762E-012	0	0.000000E+000
1	1.50924190	4.292762E-012	1.837276E-011	1	0.000000E+000
1	1.51058553	1.837276E-011	4.292762E-012	0	0.000000E+000
1	1.51139793	4.292762E-012	1.837276E-011	1	0.000000E+000
1	1.51178029	1.837276E-011	4.292762E-012	0	0.000000E+000
1	1.51194989	4.292762E-012	1.837276E-011	1	0.000000E+000
1	1.51216194	1.837276E-011	4.292762E-012	0	0.000000E+000
1	1.51216658	4.292762E-012	1.837276E-011	1	0.000000E+000
1	1.51269833	1.837276E-011	4.292762E-012	0	0.000000E+000
1	1.51272360	4.292762E-012	1.837276E-011	1	0.000000E+000
1	1.51384984	1.837276E-011	4.292762E-012	0	0.000000E+000
1	1.51397618	4.292762E-012	1.837276E-011	1	0.000000E+000
1	1.51431520	1.837276E-011	4.292762E-012	0	0.000000E+000
1	1.51445530	4.292762E-012	1.837276E-011	1	0.000000E+000
1	1.51480983	1.837276E-011	4.292762E-012	0	0.000000E+000
1	1.51483620	4.292762E-012	1.837276E-011	1	0.000000E+000
1	1.51542205	1.837276E-011	4.292762E-012	0	0.000000E+000
1	1.51545590	4.292762E-012	1.837276E-011	1	0.000000E+000
1	1.51556376	1.837276E-011	4.292762E-012	0	0.000000E+000
1	1.51559048	4.292762E-012	1.837276E-011	1	0.000000E+000
1	1.51572745	1.837276E-011	4.292762E-012	0	0.000000E+000
1	1.51574916	4.292762E-012	1.837276E-011	1	0.000000E+000
1	1.51608039	1.837276E-011	4.292762E-012	0	0.000000E+000
1	1.51613084	4.292762E-012	1.837276E-011	1	0.000000E+000
1	1.51631633	1.837276E-011	4.292762E-012	0	0.000000E+000
1	1.51635593	4.292762E-012	1.837276E-011	1	0.000000E+000
1	1.51683021	1.837276E-011	4.292762E-012	0	0.000000E+000
1	1.51688949	4.292762E-012	1.837276E-011	1	0.000000E+000
1	1.51758658	1.837276E-011	4.292762E-012	0	0.000000E+000
1	1.51774331	4.292762E-012	1.837276E-011	1	0.000000E+000
1	1.51806706	1.837276E-011	4.292762E-012	0	0.000000E+000
1	1.51839751	4.292762E-012	1.837276E-011	1	0.000000E+000
1	1.51845831	1.837276E-011	4.292762E-012	0	0.000000E+000
1	1.51854984	4.292762E-012	1.837276E-011	1	0.000000E+000
1	1.51893622	1.837276E-011	4.292762E-012	0	0.000000E+000
1	1.51897048	4.292762E-012	1.837276E-011	1	0.000000E+000
1	1.51992084	1.837276E-011	4.292762E-012	0	0.000000E+000
1	1.51995771	4.292762E-012	1.837276E-011	1	0.000000E+000
1	1.51996213	1.837276E-011	4.292762E-012	0	0.000000E+000
1	1.52000666	4.292762E-012	1.837276E-011	1	0.000000E+000
1	1.52027287	1.837276E-011	4.292762E-012	0	0.000000E+000
1	1.52029700	4.292762E-012	1.837276E-011	1	0.000000E+000
1	1.52042612	1.837276E-011	4.292762E-012	0	0.000000E+000
1	1.52058733	4.292762E-012	1.837276E-011	1	0.000000E+000
1	1.52124185	1.837276E-011	4.292762E-012	0	0.000000E+000
1	1.52186975	4.292762E-012	1.837276E-011	1	0.000000E+000
1	1.52189901	1.837276E-011	4.292762E-012	0	0.000000E+000
1	1.52298149	4.292762E-012	1.837276E-011	1	0.000000E+000
1	1.52320336	1.837276E-011	4.292762E-012	0	0.000000E+000
1	1.52347477	4.292762E-012	1.837276E-011	1	0.000000E+000
1	1.52350845	1.837276E-011	4.292762E-012	0	0.000000E+000
1	1.52376688	4.292762E-012	1.837276E-011	1	0.000000E+000
1	1.52386422	1.837276E-011	4.292762E-012	0	0.000000E+000
1	1.52401900	4.292762E-012	1.837276E-011	1	0.000000E+000
1	1.52408570	1.837276E-011	4.292762E-012	0	0.000000E+000
1	1.52410660	4.292762E-012	1.837276E-011	1	0.000000E+000
1	1.52475935	1.837276E-011	4.292762E-012	0	0.000000E+000
1	1.52481098	4.292762E-012	1.837276E-011	1	0.000000E+000
1	1.52487738	1.837276E-011	4.292762E-012	0	0.000000E+000
1	1.52512956	4.292762E-012	1.837276E-011	1	0.000000E+000
1	1.52576821	1.837276E-011	4.292762E-012	0	0.000000E+000
1	1.52581230	4.292762E-012	1.837276E-011	1	0.000000E+000
1	1.52597915	1.837276E-011	4.292762E-012	0	0.000000E+000
1	1.52601651	4.292762E-012	1.837276E-011	1	0.000000E+000
1	1.52609331	1.837276E-011	4.292762E-012	0	0.000000E+000
1	1.52613750	4.292762E-012	1.837276E-011	1	0.000000E+000
1	1.52660249	1.837276E-011	4.292762E-012	0	0.000000E+000
1	1.52666918	4.292762E-012	1.837276E-011	1	0.000000E+000
1	1.52731209	1.837276E-011	4.292762E-012	0	0.000000E+000
1	1.52735835	4.292762E-012	1.837276E-011	1	0.000000E+000
1	1.52796850	1.837276E-011	4.292762E-012	0	0.000000E+000
1	1.52804096	4.292762E-012	1.837276E-011	1	0.000000E+000
1	1.52806883	1.837276E-011	4.292762E-012	0	0.000000E+000
1	1.52808571	4.292762E-012	1.837276E-011	1	0.000000E+000
1	1.52888396	1.837276E-011	4.292762E-012	0	0.000000E+000
1	1.52896000	4.292762E-012	1.837276E-011	1	0.000000E+000
1	1.52902943	1.837276E-011	4.292762E-012	0	0.000000E+000
1	1.52927329	4.292762E-012	1.837276E-011	1	0.000000E+000
1	1.52977926	1.837276E-011	4.292762E-012	0	0.000000E+000
1	1.52979868	4.292762E-012	1.837276E-011	1	0.000000E+000
1	1.53010436	1.837276E-011	4.292762E-012	0	0.000000E+000
1	1.53012344	4.292762E-012	1.837276E-011	1	0.000000E+000
1	1.53214401	1.837276E-011	4.292762E-012	0	0.000000E+000
1	1.53216966	4.292762E-012	1.837276E-011	1	0.000000E+000
1	1.53257451	1.837276E-011	4.292762E-012	0	0.000000E+000
1	1.53260338	4.292762E-012	1.837276E-011	1	0.000000E+000
1	1.53278303	1.837276E-011	4.292762E-012	0	0.000000E+000
1	1.53281356	4.292762E-012	1.837276E-011	1	0.000000E+000
1	1.53290458	1.837276E-011	4.292762E-012	0	0.000000E+000
1	1.53291271	4.292762E-012	1.837276E-011	1	0.000000E+000
1	1.53295290	1.837276E-011	4.292762E-012	0	0.000000E+000
1	1.53299788	4.292762E-012	1.837276E-011	1	0.000000E+000
1	1.53303971	1.837276E-011	4.292762E-012	0	0.000000E+000
1	1.53307486	4.292762E-012	1.837276E-011	1	0.000000E+000
1	1.53309441	1.837276E-011	4.292762E-012	0	0.000000E+000
1	1.53312780	4.292762E-012	1.837276E-011	1	0.000000E+000
1	1.53340493	1.837276E-011	4.292762E-012	0	0.000000E+000
1	1.53341373	4.292762E-012	1.837276E-011	1	0.000000E+000
1	1.53381257	1.837276E-011	4.292762E-012	0	0.000000E+000
1	1.53383023	4.292762E-012	1.837276E-011	1	0.000000E+000
1	1.53441701	1.837276E-011	4.292762E-012	0	0.000000E+000
1	1.53443444	4.292762E-012	1.837276E-011	1	0.000000E+000
1	1.53530067	1.837276E-011	4.292762E-012	0	0.000000E+000
1	1.53534771	4.292762E-012	1.837276E-011	1	0.000000E+000
1	1.53544037	1.837276E-011	4.292762E-012	0	0.000000E+000
1	1.53549932	4.292762E-012	1.837276E-011	1	0.000000E+000
1	1.53590849	1.837276E-011	4.292762E-012	0	0.000000E+000
1	1.53595731	4.292762E-012	1.837276E-011	1	0.000000E+000
1	1.53616197	1.837276E-011	4.292762E-012	0	0.000000E+000
1	1.53661886	4.292762E-012	1.837276E-011	1	0.000000E+000
1	1.53669951	1.837276E-011	4.292762E-012	0	0.000000E+000
1	1.53693777	4.292762E-012	1.837276E-011	1	0.000000E+000
1	1.53705274	1.837276E-011	4.292762E-012	0	0.000000E+000
1	1.53705510	4.292762E-012	1.837276E-011	1	0.000000E+000
1	1.53722788	1.837276E-011	4.292762E-012	0	0.000000E+000
1	1.53772993	4.292762E-012	1.837276E-011	1	0.000000E+000
1	1.53795593	1.837276E-011	4.292762E-012	0	0.000000E+000
1	1.53800097	4.292762E-012	1.837276E-011	1	0.000000E+000
1	1.53825758	1.837276E-011	4.292762E-012	0	0.000000E+000
1	1.53828042	4.292762E-012	1.837276E-011	1	0.000000E+000
1	1.53846382	1.837276E-011	4.292762E-012	0	0.000000E+000
1	1.53849107	4.292762E-012	1.837276E-011	1	0.000000E+000
1	1.53947188	1.837276E-011	4.292762E-012	0	0.000000E+000
1	1.53949794	4.292762E-012	1.837276E-011	1	0.000000E+000
1	1.53955035	1.837276E-011	4.292762E-012	0	0.000000E+000
1	1.53962817	4.292762E-012	1.837276E-011	1	0.000000E+000
1	1.54075234	1.837276E-011	4.292762E-012	0	0.000000E+000
1	1.54080445	4.292762E-012	1.837276E-011	1	0.000000E+000
1	1.54114032	1.837276E-011	4.292762E-012	0	0.000000E+000
1	1.54116764	4.292762E-012	1.837276E-011	1	0.000000E+000
1	1.54148658	1.837276E-011	4.292762E-012	0	0.000000E+000
1	1.54162478	4.292762E-012	1.837276E-011	1	0.000000E+000
1	1.54207685	1.837276E-011	4.292762E-012	0	0.000000E+000
1	1.54209260	4.292762E-012	1.837276E-011	1	0.000000E+000
1	1.54221259	1.837276E-011	4.292762E-012	0	0.000000E+000
1	1.54224333	4.292762E-012	1.837276E-011	1	0.000000E+000
1	1.54270312	1.837276E-011	4.292762E-012	0	0.000000E+000
1	1.54275029	4.292762E-012	1.837276E-011	1	0.000000E+000
1	1.54283945	1.837276E-011	4.292762E-012	0	0.000000E+000
1	1.54286429	4.292762E-012	1.837276E-011	1	0.000000E+000
1	1.54294062	1.837276E-011	4.292762E-012	0	0.000000E+000
1	1.54296553	4.292762E-012	1.837276E-011	1	0.000000E+000
1	1.54339922	1.837276E-011	4.292762E-012	0	0.000000E+000
1	1.54353864	4.292762E-012	1.837276E-011	1	0.000000E+000
1	1.54390588	1.837276E-011	4.292762E-012	0	0.000000E+000
1	1.54406930	4.292762E-012	1.837276E-011	1	0.000000E+000
1	1.54424199	1.837276E-011	4.292762E-012	0	0.000000E+000
1	1.54443112	4.292762E-012	1.837276E-011	1	0.000000E+000
1	1.54464679	1.837276E-011	4.292762E-012	0	0.000000E+000
1	1.54465350	4.292762E-012	1.837276E-011	1	0.000000E+000
1	1.54469546	1.837276E-011	4.292762E-012	0	0.000000E+000
1	1.54471224	4.292762E-012	1.837276E-011	1	0.000000E+000
1	1.54520638	1.837276E-011	4.292762E-012	0	0.000000E+000
1	1.54521163	4.292762E-012	1.837276E-011	1	0.000000E+000
1	1.54527106	1.837276E-011	4.292762E-012	0	0.000000E+000
1	1.54528163	4.292762E-012	1.837276E-011	1	0.000000E+000
1	1.54534625	1.837276E-011	4.292762E-012	0	0.000000E+000
1	1.54540108	4.292762E-012	1.837276E-011	1	0.000000E+000
1	1.54570952	1.837276E-011	4.292762E-012	0	0.000000E+000
1	1.54573724	4.292762E-012	1.837276E-011	1	0.000000E+000
1	1.54606178	1.837276E-011	4.292762E-012	0	0.000000E+000
1	1.54606912	4.292762E-012	1.837276E-011	1	0.000000E+000
1	1.54673447	1.837276E-011	4.292762E-012	0	0.000000E+000
1	1.54678229	4.292762E-012	1.837276E-011	1	0.000000E+000
1	1.54702099	1.837276E-011	4.292762E-012	0	0.000000E+000
1	1.54741421	4.292762E-012	1.837276E-011	1	0.000000E+000
1	1.54745696	1.837276E-011	4.292762E-012	0	0.000000E+000
1	1.54754448	4.292762E-012	1.837276E-011	1	0.000000E+000
1	1.54758898	1.837276E-011	4.292762E-012	0	0.000000E+000
1	1.54762783	4.292762E-012	1.837276E-011	1	0.000000E+000
1	1.54881763	1.837276E-011	4.292762E-012	0	0.000000E+000
1	1.54887152	4.292762E-012	1.837276E-011	1	0.000000E+000
1	1.54898492	1.837276E-011	4.292762E-012	0	0.000000E+000
1	1.54900586	4.292762E-012	1.837276E-011	1	0.000000E+000
1	1.54954999	1.837276E-011	4.292762E-012	0	0.000000E+000
1	1.54957828	4.292762E-012	1.837276E-011	1	0.000000E+000
1	1.55011892	1.837276E-011	4.292762E-012	0	0.000000E+000
1	1.55018397	4.292762E-012	1.837276E-011	1	0.000000E+000
1	1.55018706	1.837276E-011	4.292762E-012	0	0.000000E+000
1	1.55021736	4.292762E-012	1.837276E-011	1	0.000000E+000
1	1.55037353	1.837276E-011	4.292762E-012	0	0.000000E+000
1	1.55067420	4.292762E-012	1.837276E-011	1	0.000000E+000
1	1.55136106	1.837276E-011	4.292762E-012	0	0.000000E+000
1	1.55137485	4.292762E-012	1.837276E-011	1	0.000000E+000
1	1.55147376	1.837276E-011	4.292762E-012	0	0.000000E+000
1	1.55157361	4.292762E-012	1.837276E-011	1	0.000000E+000
1	1.55160529	1.837276E-011	4.292762E-012	0	0.000000E+000
1	1.55182989	4.292762E-012	1.837276E-011	1	0.000000E+000
1	1.55244281	1.837276E-011	4.292762E-012	0	0.000000E+000
1	1.55247319	4.292762E-012	1.837276E-011	1	0.000000E+000
1	1.55267089	1.837276E-011	4.292762E-012	0	0.000000E+000
1	1.55269410	4.292762E-012	1.837276E-011	1	0.000000E+000
1	1.55285930	1.837276E-011	4.292762E-012	0	0.000000E+000
1	1.55304654	4.292762E-012	1.837276E-011	1	0.000000E+000
1	1.55313059	1.837276E-011	4.292762E-012	0	0.000000E+000
1	1.55318485	4.292762E-012	1.837276E-011	1	0.000000E+000
1	1.55355001	1.837276E-011	4.292762E-012	0	0.000000E+000
1	1.55401259	4.292762E-012	1.837276E-011	1	0.000000E+000
1	1.55409064	1.837276E-011	4.292762E-012	0	0.000000E+000
1	1.55529133	4.292762E-012	1.837276E-011	1	0.000000E+000
1	1.55561469	1.837276E-011	4.292762E-012	0	0.000000E+000
1	1.55563202	4.292762E-012	1.837276E-011	1	0.000000E+000
1	1.55567420	1.837276E-011	4.292762E-012	0	0.000000E+000
1	1.55570779	4.292762E-012	1.837276E-011	1	0.000000E+000
1	1.55582195	1.837276E-011	4.292762E-012	0	0.000000E+000
1	1.55585799	4.292762E-012	1.837276E-011	1	0.000000E+000
1	1.55596830	1.837276E-011	4.292762E-012	0	0.000000E+000
1	1.55625465	4.292762E-012	1.837276E-011	1	0.000000E+000
1	1.55633114	1.837276E-011	4.292762E-012	0	0.000000E+000
1	1.55643027	4.292762E-012	1.837276E-011	1	0.000000E+000
1	1.55671011	1.837276E-011	4.292762E-012	0	0.000000E+000
1	1.55686118	4.292762E-012	1.837276E-011	1	0.000000E+000
1	1.55706861	1.837276E-011	4.292762E-012	0	0.000000E+000
1	1.55710950	4.292762E-012	1.837276E-011	1	0.000000E+000
1	1.55712915	1.837276E-011	4.292762E-012	0	0.000000E+000
1	1.55724724	4.292762E-012	1.837276E-011	1	0.000000E+000
1	1.55726949	1.837276E-011	4.292762E-012	0	0.000000E+000
1	1.55760736	4.292762E-012	1.837276E-011	1	0.000000E+000
1	1.55761596	1.837276E-011	4.292762E-012	0	0.000000E+000
1	1.55764791	4.292762E-012	1.837276E-011	1	0.000000E+000
1	1.55769429	1.837276E-011	4.292762E-012	0	0.000000E+000
1	1.55775078	4.292762E-012	1.837276E-011	1	0.000000E+000
1	1.55796213	1.837276E-011	4.292762E-012	0	0.000000E+000
1	1.55854652	4.292762E-012	1.837276E-011	1	0.000000E+000
1	1.55858770	1.837276E-011	4.292762E-012	0	0.000000E+000
1	1.55909379	4.292762E-012	1.837276E-011	1	0.000000E+000
1	1.55938283	1.837276E-011	4.292762E-012	0	0.000000E+000
1	1.55941067	4.292762E-012	1.837276E-011	1	0.000000E+000
1	1.55993809	1.837276E-011	4.292762E-012	0	0.000000E+000
1	1.56015809	4.292762E-012	1.837276E-011	1	0.000000E+000
1	1.56032648	1.837276E-011	4.292762E-012	0	0.000000E+000
1	1.56035943	4.292762E-012	1.837276E-011	1	0.000000E+000
1	1.56039509	1.837276E-011	4.292762E-012	0	0.000000E+000
1	1.56056901	4.292762E-012	1.837276E-011	1	0.000000E+000
1	1.56079309	1.837276E-011	4.292762E-012	0	0.000000E+000
1	1.56120309	4.292762E-012	1.837276E-011	1	0.000000E+000
1	1.56130733	1.837276E-011	4.292762E-012	0	0.000000E+000
1	1.56134173	4.292762E-012	1.837276E-011	1	0.000000E+000
1	1.56140624	1.837276E-011	4.292762E-012	0	0.000000E+000
1	1.56147811	4.292762E-012	1.837276E-011	1	0.000000E+000
1	1.56161403	1.837276E-011	4.292762E-012	0	0.000000E+000
1	1.56164981	4.292762E-012	1.837276E-011	1	0.000000E+000
1	1.56198703	1.837276E-011	4.292762E-012	0	0.000000E+000
1	1.56213326	4.292762E-012	1.837276E-011	1	0.000000E+000
1	1.56225858	1.837276E-011	4.292762E-012	0	0.000000E+000
1	1.56287227	4.292762E-012	1.837276E-011	1	0.000000E+000
1	1.56309555	1.837276E-011	4.292762E-012	0	0.000000E+000
1	1.56313243	4.292762E-012	1.837276E-011	1	0.000000E+000
1	1.56335925	1.837276E-011	4.292762E-012	0	0.000000E+000
1	1.56339688	4.292762E-012	1.837276E-011	1	0.000000E+000
1	1.56365646	1.837276E-011	4.292762E-012	0	0.000000E+000
1	1.56381484	4.292762E-012	1.837276E-011	1	0.000000E+000
1	1.56474630	1.837276E-011	4.292762E-012	0	0.000000E+000
1	1.56477344	4.292762E-012	1.837276E-011	1	0.000000E+000
1	1.56588673	1.837276E-011	4.292762E-012	0	0.000000E+000
1	1.56590724	4.292762E-012	1.837276E-011	1	0.000000E+000
1	1.56618176	1.837276E-011	4.292762E-012	0	0.000000E+000
1	1.56626261	4.292762E-012	1.837276E-011	1	0.000000E+000
1	1.56640358	1.837276E-011	4.292762E-012	0	0.000000E+000
1	1.56644308	4.292762E-012	1.837276E-011	1	0.000000E+000
1	1.56733969	1.837276E-011	4.292762E-012	0	0.000000E+000
1	1.56735645	4.292762E-012	1.837276E-011	1	0.000000E+000
1	1.56759358	1.837276E-011	4.292762E-012	0	0.000000E+000
1	1.56761727	4.292762E-012	1.837276E-011	1	0.000000E+000
1	1.56894320	1.837276E-011	4.292762E-012	0	0.000000E+000
1	1.56897111	4.292762E-012	1.837276E-011	1	0.000000E+000
1	1.56904838	1.837276E-011	4.292762E-012	0	0.000000E+000
1	1.56906311	4.292762E-012	1.837276E-011	1	0.000000E+000
1	1.56933207	1.837276E-011	4.292762E-012	0	0.000000E+000
1	1.56936216	4.292762E-012	1.837276E-011	1	0.000000E+000
1	1.57099799	1.837276E-011	4.292762E-012	0	0.000000E+000
1	1.57100825	4.292762E-012	1.837276E-011	1	0.000000E+000
1	1.57154736	1.837276E-011	4.292762E-012	0	0.000000E+000
1	42.69510914	4.064049E-012	1.814405E-011	1	0.000000E+000
1	42.69532959	1.814405E-011	4.064049E-012	0	0.000000E+000
1	42.69536444	4.064049E-012	1.814405E-011	1	0.000000E+000
1	42.69544888	1.814405E-011	4.064049E-012	0	0.000000E+000
1	42.69547952	4.064049E-012	1.814405E-011	1	0.000000E+000
1	42.69554404	1.814405E-011	4.064049E-012	0	0.000000E+000
1	42.69557786	4.064049E-012	1.814405E-011	1	0.000000E+000
1	42.69566183	1.814405E-011	4.064049E-012	0	0.000000E+000
1	42.69568025	4.064049E-012	1.814405E-011	1	0.000000E+000
1	42.69576983	1.814405E-011	4.064049E-012	0	0.000000E+000
1	42.69586565	4.064049E-012	1.814405E-011	1	0.000000E+000
1	42.69610725	1.814405E-011	4.064049E-012	0	0.000000E+000
1	42.69615057	4.064049E-012	1.814405E-011	1	0.000000E+000
1	42.69657512	1.814405E-011	4.064049E-012	0	0.000000E+000
1	42.69678679	4.064049E-012	1.814405E-011	1	0.000000E+000
1	42.69747058	1.814405E-011	4.064049E-012	0	0.000000E+000
1	42.69748790	4.064049E-012	1.814405E-011	1	0.000000E+000
1	42.69804178	1.814405E-011	4.064049E-012	0	0.000000E+000
1	42.69809363	4.064049E-012	1.814405E-011	1	0.000000E+000
1	42.69837280	1.814405E-011	4.064049E-012	0	0.000000E+000
1	42.69838184	4.064049E-012	1.814405E-011	1	0.000000E+000
1	42.69906990	1.814405E-011	4.064049E-012	0	0.000000E+000
1	42.69910000	4.064049E-012	1.814405E-011	1	0.000000E+000
1	42.69936605	1.814405E-011	4.064049E-012	0	0.000000E+000
1	42.69948114	4.064049E-012	1.814405E-011	1	0.000000E+000
1	42.69953906	1.814405E-011	4.064049E-012	0	0.000000E+000
1	42.69979592	4.064049E-012	1.814405E-011	1	0.000000E+000
1	42.69989060	1.814405E-011	4.064049E-012	0	0.000000E+000
1	42.69993100	4.064049E-012	1.814405E-011	1	0.000000E+000
1	42.70010504	1.814405E-011	4.064049E-012	0	0.000000E+000
1	42.70014470	4.064049E-012	1.814405E-011	1	0.000000E+000
1	42.70037431	1.814405E-011	4.064049E-012	0	0.000000E+000
1	42.70037910	4.064049E-012	1.814405E-011	1	0.000000E+000
1	42.70043592	1.814405E-011	4.064049E-012	0	0.000000E+000
1	42.70047063	4.064049E-012	1.814405E-011	1	0.000000E+000
1	42.70061093	1.814405E-011	4.064049E-012	0	0.000000E+000
1	42.70062221	4.064049E-012	1.814405E-011	1	0.000000E+000
1	42.70111401	1.814405E-011	4.064049E-012	0	0.000000E+000
1	42.70146969	4.064049E-012	1.814405E-011	1	0.000000E+000
1	42.70150235	1.814405E-011	4.064049E-012	0	0.000000E+000
1	42.70171721	4.064049E-012	1.814405E-011	1	0.000000E+000
1	42.70280042	1.814405E-011	4.064049E-012	0	0.000000E+000
1	42.70283042	4.064049E-012	1.814405E-011	1	0.000000E+000
1	42.70295408	1.814405E-011	4.064049E-012	0	0.000000E+000
1	42.70297741	4.064049E-012	1.814405E-011	1	0.000000E+000
1	42.70318458	1.814405E-011	4.064049E-012	0	0.000000E+000
1	42.70323899	4.064049E-012	1.814405E-011	1	0.000000E+000
1	42.70336693	1.814405E-011	4.064049E-012	0	0.000000E+000
1	42.70352445	4.064049E-012	1.814405E-011	1	0.000000E+000
1	42.70377880	1.814405E-011	4.064049E-012	0	0.000000E+000
1	42.70400794	4.064049E-012	1.814405E-011	1	0.000000E+000
1	42.70426124	1.814405E-011	4.064049E-012	0	0.000000E+000
1	42.70426224	4.064049E-012	1.814405E-011	1	0.000000E+000
1	42.70500280	1.814405E-011	4.064049E-012	0	0.000000E+000
1	42.70501762	4.064049E-012	1.814405E-011	1	0.000000E+000
1	42.70504617	1.814405E-011	4.064049E-012	0	0.000000E+000
1	42.70514004	4.064049E-012	1.814405E-011	1	0.000000E+000
1	42.70523328	1.814405E-011	4.064049E-012	0	0.000000E+000
1	42.70524588	4.064049E-012	1.814405E-011	1	0.000000E+000
1	42.70549371	1.814405E-011	4.064049E-012	0	0.000000E+000
1	42.70553231	4.064049E-012	1.814405E-011	1	0.000000E+000
1	42.70660457	1.814405E-011	4.064049E-012	0	0.000000E+000
1	42.70665290	4.064049E-012	1.814405E-011	1	0.000000E+000
1	42.70674749	1.814405E-011	4.064049E-012	0	0.000000E+000
1	42.70720706	4.064049E-012	1.814405E-011	1	0.000000E+000
1	42.70738908	1.814405E-011	4.064049E-012	0	0.000000E+000
1	42.70745548	4.064049E-012	1.814405E-011	1	0.000000E+000
1	42.70758734	1.814405E-011	4.064049E-012	0	0.000000E+000
1	42.70764224	4.064049E-012	1.814405E-011	1	0.000000E+000
1	42.70776330	1.814405E-011	4.064049E-012	0	0.000000E+000
1	42.70784481	4.064049E-012	1.814405E-011	1	0.000000E+000
1	42.70854184	1.814405E-011	4.064049E-012	0	0.000000E+000
1	42.70868134	4.064049E-012	1.814405E-011	1	0.000000E+000
1	42.70971099	1.814405E-011	4.064049E-012	0	0.000000E+000
1	42.70974774	4.064049E-012	1.814405E-011	1	0.000000E+000
1	42.70992354	1.814405E-011	4.064049E-012	0	0.000000E+000
1	42.70996100	4.064049E-012	1.814405E-011	1	0.000000E+000
1	42.71000243	1.814405E-011	4.064049E-012	0	0.000000E+000
1	42.71022480	4.064049E-012	1.814405E-011	1	0.000000E+000
1	42.71030605	1.814405E-011	4.064049E-012	0	0.000000E+000
1	42.71046032	4.064049E-012	1.814405E-011	1	0.000000E+000
1	42.71073551	1.814405E-011	4.064049E-012	0	0.000000E+000
1	42.71078054	4.064049E-012	1.814405E-011	1	0.000000E+000
1	42.71081012	1.814405E-011	4.064049E-012	0	0.000000E+000
1	42.71084115	4.064049E-012	1.814405E-011	1	0.000000E+000
1	42.71086631	1.814405E-011	4.064049E-012	0	0.000000E+000
1	42.71112823	4.064049E-012	1.814405E-011	1	0.000000E+000
1	42.71139449	1.814405E-011	4.064049E-012	0	0.000000E+000
1	42.71142564	4.064049E-012	1.814405E-011	1	0.000000E+000
1	42.71184125	1.814405E-011	4.064049E-012	0	0.000000E+000
1	42.71195598	4.064049E-012	1.814405E-011	1	0.000000E+000
1	42.71209675	1.814405E-011	4.064049E-012	0	0.000000E+000
1	42.71210697	4.064049E-012	1.814405E-011	1	0.000000E+000
1	42.71234543	1.814405E-011	4.064049E-012	0	0.000000E+000
1	42.71236680	4.064049E-012	1.814405E-011	1	0.000000E+000
1	42.71255103	1.814405E-011	4.064049E-012	0	0.000000E+000
1	42.71262030	4.064049E-012	1.814405E-011	1	0.000000E+000
1	42.71283317	1.814405E-011	4.064049E-012	0	0.000000E+000
1	42.71302029	4.064049E-012	1.814405E-011	1	0.000000E+000
1	42.71356014	1.814405E-011	4.064049E-012	0	0.000000E+000
1	42.71370324	4.064049E-012	1.814405E-011	1	0.000000E+000
1	42.71402798	1.814405E-011	4.064049E-012	0	0.000000E+000
1	42.71409119	4.064049E-012	1.814405E-011	1	0.000000E+000
1	42.71422566	1.814405E-011	4.064049E-012	0	0.000000E+000
1	42.71450022	4.064049E-012	1.814405E-011	1	0.000000E+000
1	42.71500006	1.814405E-011	4.064049E-012	0	0.000000E+000
1	42.71503281	4.064049E-012	1.814405E-011	1	0.000000E+000
1	42.71525554	1.814405E-011	4.064049E-012	0	0.000000E+000
1	42.71557233	4.064049E-012	1.814405E-011	1	0.000000E+000
1	42.71561622	1.814405E-011	4.064049E-012	0	0.000000E+000
1	42.71565168	4.064049E-012	1.814405E-011	1	0.000000E+000
1	42.71604760	1.814405E-011	4.064049E-012	0	0.000000E+000
1	42.71604843	4.064049E-012	1.814405E-011	1	0.000000E+000
1	42.71663210	1.814405E-011	4.064049E-012	0	0.000000E+000
1	42.71695861	4.064049E-012	1.814405E-011	1	0.000000E+000
1	42.71796523	1.814405E-011	4.064049E-012	0	0.000000E+000
1	42.71870407	4.064049E-012	1.814405E-011	1	0.000000E+000
1	42.72007063	1.814405E-011	4.064049E-012	0	0.000000E+000
1	42.72015481	4.064049E-012	1.814405E-011	1	0.000000E+000
1	42.72055196	1.814405E-011	4.064049E-012	0	0.000000E+000
1	42.72057538	4.064049E-012	1.814405E-011	1	0.000000E+000
1	42.72143116	1.814405E-011	4.064049E-012	0	0.000000E+000
1	42.72144430	4.064049E-012	1.814405E-011	1	0.000000E+000
1	42.72149479	1.814405E-011	4.064049E-012	0	0.000000E+000
1	42.72151877	4.064049E-012	1.814405E-011	1	0.000000E+000
1	42.72225397	1.814405E-011	4.064049E-012	0	0.000000E+000
1	42.72247777	4.064049E-012	1.814405E-011	1	0.000000E+000
1	42.72292035	1.814405E-011	4.064049E-012	0	0.000000E+000
1	42.72295739	4.064049E-012	1.814405E-011	1	0.000000E+000
1	42.72343935	1.814405E-011	4.064049E-012	0	0.000000E+000
1	42.72345594	4.064049E-012	1.814405E-011	1	0.000000E+000
1	42.72368931	1.814405E-011	4.064049E-012	0	0.000000E+000
1	42.72371888	4.064049E-012	1.814405E-011	1	0.000000E+000
1	42.72402587	1.814405E-011	4.064049E-012	0	0.000000E+000
1	42.72405376	4.064049E-012	1.814405E-011	1	0.000000E+000
1	42.72484314	1.814405E-011	4.064049E-012	0	0.000000E+000
1	42.72485154	4.064049E-012	1.814405E-011	1	0.000000E+000
1	42.72496522	1.814405E-011	4.064049E-012	0	0.000000E+000
1	42.72497982	4.064049E-012	1.814405E-011	1	0.000000E+000
1	42.72546858	1.814405E-011	4.064049E-012	0	0.000000E+000
1	42.72595853	4.064049E-012	1.814405E-011	1	0.000000E+000
1	42.72659282	1.814405E-011	4.064049E-012	0	0.000000E+000
1	42.72660903	4.064049E-012	1.814405E-011	1	0.000000E+000
1	42.72706749	1.814405E-011	4.064049E-012	0	0.000000E+000
1	42.72708419	4.064049E-012	1.814405E-011	1	0.000000E+000
1	42.72723466	1.814405E-011	4.064049E-012	0	0.000000E+000
1	42.72757658	4.064049E-012	1.814405E-011	1	0.000000E+000
1	42.72782680	1.814405E-011	4.064049E-012	0	0.000000E+000
1	42.72784040	4.064049E-012	1.814405E-011	1	0.000000E+000
1	42.72787645	1.814405E-011	4.064049E-012	0	0.000000E+000
1	42.72791810	4.064049E-012	1.814405E-011	1	0.000000E+000
1	42.72861352	1.814405E-011	4.064049E-012	0	0.000000E+000
1	42.72863491	4.064049E-012	1.814405E-011	1	0.000000E+000
1	42.72875037	1.814405E-011	4.064049E-012	0	0.000000E+000
1	42.72879330	4.064049E-012	1.814405E-011	1	0.000000E+000
1	42.72886984	1.814405E-011	4.064049E-012	0	0.000000E+000
1	42.72895735	4.064049E-012	1.814405E-011	1	0.000000E+000
1	42.72921852	1.814405E-011	4.064049E-012	0	0.000000E+000
1	42.72928650	4.064049E-012	1.814405E-011	1	0.000000E+000
1	42.72998686	1.814405E-011	4.064049E-012	0	0.000000E+000
1	42.73004579	4.064049E-012	1.814405E-011	1	0.000000E+000
1	42.73039336	1.814405E-011	4.064049E-012	0	0.000000E+000
1	42.73062731	4.064049E-012	1.814405E-011	1	0.000000E+000
1	42.73066631	1.814405E-011	4.064049E-012	0	0.000000E+000
1	42.73068519	4.064049E-012	1.814405E-011	1	0.000000E+000
1	42.73119049	1.814405E-011	4.064049E-012	0	0.000000E+000
1	42.73138145	4.064049E-012	1.814405E-011	1	0.000000E+000
1	42.73148970	1.814405E-011	4.064049E-012	0	0.000000E+000
1	42.73158666	4.064049E-012	1.814405E-011	1	0.000000E+000
1	42.73167408	1.814405E-011	4.064049E-012	0	0.000000E+000
1	42.73168783	4.064049E-012	1.814405E-011	1	0.000000E+000
1	42.73220347	1.814405E-011	4.064049E-012	0	0.000000E+000
1	42.73223687	4.064049E-012	1.814405E-011	1	0.000000E+000
1	42.73231573	1.814405E-011	4.064049E-012	0	0.000000E+000
1	42.73234717	4.064049E-012	1.814405E-011	1	0.000000E+000
1	42.73373336	1.814405E-011	4.064049E-012	0	0.000000E+000
1	42.73374775	4.064049E-012	1.814405E-011	1	0.000000E+000
1	42.73429532	1.814405E-011	4.064049E-012	0	0.000000E+000
1	42.73433998	4.064049E-012	1.814405E-011	1	0.000000E+000
1	42.73458635	1.814405E-011	4.064049E-012	0	0.000000E+000
1	42.73462185	4.064049E-012	1.814405E-011	1	0.000000E+000
1	42.73573336	1.814405E-011	4.064049E-012	0	0.000000E+000
1	42.73577549	4.064049E-012	1.814405E-011	1	0.000000E+000
1	42.73597917	1.814405E-011	4.064049E-012	0	0.000000E+000
1	42.73618462	4.064049E-012	1.814405E-011	1	0.000000E+000
1	42.73710515	1.814405E-011	4.064049E-012	0	0.000000E+000
1	42.73751961	4.064049E-012	1.814405E-011	1	0.000000E+000
1	42.73791384	1.814405E-011	4.064049E-012	0	0.000000E+000
1	42.73819618	4.064049E-012	1.814405E-011	1	0.000000E+000
1	42.73835994	1.814405E-011	4.064049E-012	0	0.000000E+000
1	42.73838326	4.064049E-012	1.814405E-011	1	0.000000E+000
1	42.73851191	1.814405E-011	4.064049E-012	0	0.000000E+000
1	42.73857148	4.064049E-012	1.814405E-011	1	0.000000E+000
1	42.73864759	1.814405E-011	4.064049E-012	0	0.000000E+000
1	42.73867596	4.064049E-012	1.814405E-011	1	0.000000E+000
1	42.73879052	1.814405E-011	4.064049E-012	0	0.000000E+000
1	42.73887215	4.064049E-012	1.814405E-011	1	0.000000E+000
1	42.73973289	1.814405E-011	4.064049E-012	0	0.000000E+000
1	42.74036380	4.064049E-012	1.814405E-011	1	0.000000E+000
1	42.74052205	1.814405E-011	4.064049E-012	0	0.000000E+000
1	42.74054697	4.064049E-012	1.814405E-011	1	0.000000E+000
1	42.74124872	1.814405E-011	4.064049E-012	0	0.000000E+000
1	42.74164165	4.064049E-012	1.814405E-011	1	0.000000E+000
1	42.74172516	1.814405E-011	4.064049E-012	0	0.000000E+000
1	42.74173525	4.064049E-012	1.814405E-011	1	0.000000E+000
1	42.74181228	1.814405E-011	4.064049E-012	0	0.000000E+000
1	42.74201812	4.064049E-012	1.814405E-011	1	0.000000E+000
1	42.74205778	1.814405E-011	4.064049E-012	0	0.000000E+000
1	42.74206929	4.064049E-012	1.814405E-011	1	0.000000E+000
1	42.74370970	1.814405E-011	4.064049E-012	0	0.000000E+000
1	42.74379309	4.064049E-012	1.814405E-011	1	0.000000E+000
1	42.74405905	1.814405E-011	4.064049E-012	0	0.000000E+000
1	42.74424598	4.064049E-012	1.814405E-011	1	0.000000E+000
1	42.74465162	1.814405E-011	4.064049E-012	0	0.000000E+000
1	42.74561717	4.064049E-012	1.814405E-011	1	0.000000E+000
1	42.74587302	1.814405E-011	4.064049E-012	0	0.000000E+000
1	42.74615821	4.064049E-012	1.814405E-011	1	0.000000E+000
1	42.74650057	1.814405E-011	4.064049E-012	0	0.000000E+000
1	42.74655180	4.064049E-012	1.814405E-011	1	0.000000E+000
1	42.74678546	1.814405E-011	4.064049E-012	0	0.000000E+000
1	42.74678735	4.064049E-012	1.814405E-011	1	0.000000E+000
1	42.74685102	1.814405E-011	4.064049E-012	0	0.000000E+000
1	42.74688432	4.064049E-012	1.814405E-011	1	0.000000E+000
1	42.74692277	1.814405E-011	4.064049E-012	0	0.000000E+000
1	42.74694235	4.064049E-012	1.814405E-011	1	0.000000E+000
1	42.74800989	1.814405E-011	4.064049E-012	0	0.000000E+000
1	42.74805287	4.064049E-012	1.814405E-011	1	0.000000E+000
1	42.74857974	1.814405E-011	4.064049E-012	0	0.000000E+000
1	42.74861521	4.064049E-012	1.814405E-011	1	0.000000E+000
1	42.74873566	1.814405E-011	4.064049E-012	0	0.000000E+000
1	42.74882672	4.064049E-012	1.814405E-011	1	0.000000E+000
1	42.74912286	1.814405E-011	4.064049E-012	0	0.000000E+000
1	42.74920345	4.064049E-012	1.814405E-011	1	0.000000E+000
1	42.74939695	1.814405E-011	4.064049E-012	0	0.000000E+000
1	42.74943715	4.064049E-012	1.814405E-011	1	0.000000E+000
1	42.75002650	1.814405E-011	4.064049E-012	0	0.000000E+000
1	42.75004420	4.064049E-012	1.814405E-011	1	0.000000E+000
1	42.75030246	1.814405E-011	4.064049E-012	0	0.000000E+000
1	42.75037731	4.064049E-012	1.814405E-011	1	0.000000E+000
1	42.75055692	1.814405E-011	4.064049E-012	0	0.000000E+000
1	42.75092018	4.064049E-012	1.814405E-011	1	0.000000E+000
1	42.75094905	1.814405E-011	4.064049E-012	0	0.000000E+000
1	42.75099291	4.064049E-012	1.814405E-011	1	0.000000E+000
1	42.75117816	1.814405E-011	4.064049E-012	0	0.000000E+000
1	42.75150261	4.064049E-012	1.814405E-011	1	0.000000E+000
1	42.75157334	1.814405E-011	4.064049E-012	0	0.000000E+000
1	42.75265869	4.064049E-012	1.814405E-011	1	0.000000E+000
1	42.75302986	1.814405E-011	4.064049E-012	0	0.000000E+000
1	42.75304568	4.064049E-012	1.814405E-011	1	0.000000E+000
1	42.75307685	1.814405E-011	4.064049E-012	0	0.000000E+000
1	42.75313375	4.064049E-012	1.814405E-011	1	0.000000E+000
1	42.75438010	1.814405E-011	4.064049E-012	0	0.000000E+000
1	42.75439917	4.064049E-012	1.814405E-011	1	0.000000E+000
1	42.75464751	1.814405E-011	4.064049E-012	0	0.000000E+000
1	42.75478225	4.064049E-012	1.814405E-011	1	0.000000E+000
1	42.75480567	1.814405E-011	4.064049E-012	0	0.000000E+000
1	42.75487637	4.064049E-012	1.814405E-011	1	0.000000E+000
1	42.75516726	1.814405E-011	4.064049E-012	0	0.000000E+000
1	42.75519161	4.064049E-012	1.814405E-011	1	0.000000E+000
1	42.75535422	1.814405E-011	4.064049E-012	0	0.000000E+000
1	42.75540451	4.064049E-012	1.814405E-011	1	0.000000E+000
1	42.75564442	1.814405E-011	4.064049E-012	0	0.000000E+000
1	42.75566094	4.064049E-012	1.814405E-011	1	0.000000E+000
1	42.75568863	1.814405E-011	4.064049E-012	0	0.000000E+000
1	42.75601690	4.064049E-012	1.814405E-011	1	0.000000E+000
1	42.75622710	1.814405E-011	4.064049E-012	0	0.000000E+000
1	42.75676329	4.064049E-012	1.814405E-011	1	0.000000E+000
1	42.75789833	1.814405E-011	4.064049E-012	0	0.000000E+000
1	42.75808582	4.064049E-012	1.814405E-011	1	0.000000E+000
1	42.75816115	1.814405E-011	4.064049E-012	0	0.000000E+000
1	42.75839797	4.064049E-012	1.814405E-011	1	0.000000E+000
1	42.75865143	1.814405E-011	4.064049E-012	0	0.000000E+000
1	42.75884023	4.064049E-012	1.814405E-011	1	0.000000E+000
1	42.75892748	1.814405E-011	4.064049E-012	0	0.000000E+000
1	42.75893430	4.064049E-012	1.814405E-011	1	0.000000E+000
1	42.75935622	1.814405E-011	4.064049E-012	0	0.000000E+000
1	42.75973213	4.064049E-012	1.814405E-011	1	0.000000E+000
1	42.76038607	1.814405E-011	4.064049E-012	0	0.000000E+000
1	42.76044167	4.064049E-012	1.814405E-011	1	0.000000E+000
1	42.76094760	1.814405E-011	4.064049E-012	0	0.000000E+000
1	42.76097569	4.064049E-012	1.814405E-011	1	0.000000E+000
1	42.76109175	1.814405E-011	4.064049E-012	0	0.000000E+000
1	42.76112879	4.064049E-012	1.814405E-011	1	0.000000E+000
1	42.76131330	1.814405E-011	4.064049E-012	0	0.000000E+000
1	42.76134720	4.064049E-012	1.814405E-011	1	0.000000E+000
1	42.76355979	1.814405E-011	4.064049E-012	0	0.000000E+000
1	42.76358961	4.064049E-012	1.814405E-011	1	0.000000E+000
1	42.76423082	1.814405E-011	4.064049E-012	0	0.000000E+000
1	42.76423117	4.064049E-012	1.814405E-011	1	0.000000E+000
1	42.76429648	1.814405E-011	4.064049E-012	0	0.000000E+000
1	42.76431344	4.064049E-012	1.814405E-011	1	0.000000E+000
1	42.76501247	1.814405E-011	4.064049E-012	0	0.000000E+000
1	42.76503274	4.064049E-012	1.814405E-011	1	0.000000E+000
1	42.76520651	1.814405E-011	4.064049E-012	0	0.000000E+000
1	42.76521051	4.064049E-012	1.814405E-011	1	0.000000E+000
1	42.76552208	1.814405E-011	4.064049E-012	0	0.000000E+000
1	42.76579755	4.064049E-012	1.814405E-011	1	0.000000E+000
1	42.76665683	1.814405E-011	4.064049E-012	0	0.000000E+000
1	42.76679905	4.064049E-012	1.814405E-011	1	0.000000E+000
1	42.76746391	1.814405E-011	4.064049E-012	0	0.000000E+000
1	42.76847252	4.064049E-012	1.814405E-011	1	0.000000E+000
1	42.76866267	1.814405E-011	4.064049E-012	0	0.000000E+000
1	42.76868124	4.064049E-012	1.814405E-011	1	0.000000E+000
1	42.76967482	1.814405E-011	4.064049E-012	0	0.000000E+000
1	42.76968052	4.064049E-012	1.814405E-011	1	0.000000E+000
1	42.77005179	1.814405E-011	4.064049E-012	0	0.000000E+000
1	42.77016406	4.064049E-012	1.814405E-011	1	0.000000E+000
1	42.77042376	1.814405E-011	4.064049E-012	0	0.000000E+000
1	42.77045792	4.064049E-012	1.814405E-011	1	0.000000E+000
1	42.77055528	1.814405E-011	4.064049E-012	0	0.000000E+000
1	42.77059034	4.064049E-012	1.814405E-011	1	0.000000E+000
1	42.77086507	1.814405E-011	4.064049E-012	0	0.000000E+000
1	42.77155509	4.064049E-012	1.814405E-011	1	0.000000E+000
1	42.77184477	1.814405E-011	4.064049E-012	0	0.000000E+000
1	42.77187306	4.064049E-012	1.814405E-011	1	0.000000E+000
1	42.77234248	1.814405E-011	4.064049E-012	0	0.000000E+000
1	42.77235783	4.064049E-012	1.814405E-011	1	0.000000E+000
1	42.77267317	1.814405E-011	4.064049E-012	0	0.000000E+000
1	42.77268847	4.064049E-012	1.814405E-011	1	0.000000E+000
1	42.77333849	1.814405E-011	4.064049E-012	0	0.000000E+000
1	42.77361723	4.064049E-012	1.814405E-011	1	0.000000E+000
1	42.77368346	1.814405E-011	4.064049E-012	0	0.000000E+000
1	42.77369789	4.064049E-012	1.814405E-011	1	0.000000E+000
1	42.77405251	1.814405E-011	4.064049E-012	0	0.000000E+000
1	42.77407402	4.064049E-012	1.814405E-011	1	0.000000E+000
1	42.77463577	1.814405E-011	4.064049E-012	0	0.000000E+000
1	42.77464446	4.064049E-012	1.814405E-011	1	0.000000E+000
1	42.77528657	1.814405E-011	4.064049E-012	0	0.000000E+000
1	42.77529146	4.064049E-012	1.814405E-011	1	0.000000E+000
1	42.77559590	1.814405E-011	4.064049E-012	0	0.000000E+000
1	42.77560449	4.064049E-012	1.814405E-011	1	0.000000E+000
1	42.77585127	1.814405E-011	4.064049E-012	0	0.000000E+000
1	42.77586684	4.064049E-012	1.814405E-011	1	0.000000E+000
1	42.77626804	1.814405E-011	4.064049E-012	0	0.000000E+000
1	42.77645453	4.064049E-012	1.814405E-011	1	0.000000E+000
1	42.77816392	1.814405E-011	4.064049E-012	0	0.000000E+000
1	42.77831664	4.064049E-012	1.814405E-011	1	0.000000E+000
1	42.77843012	1.814405E-011	4.064049E-012	0	0.000000E+000
1	42.77846515	4.064049E-012	1.814405E-011	1	0.000000E+000
1	42.77887560	1.814405E-011	4.064049E-012	0	0.000000E+000
1	42.77888959	4.064049E-012	1.814405E-011	1	0.000000E+000
1	42.77919785	1.814405E-011	4.064049E-012	0	0.000000E+000
1	42.77923190	4.064049E-012	1.814405E-011	1	0.000000E+000
1	42.77957174	1.814405E-011	4.064049E-012	0	0.000000E+000
1	42.77961016	4.064049E-012	1.814405E-011	1	0.000000E+000
1	42.77967942	1.814405E-011	4.064049E-012	0	0.000000E+000
1	42.78007054	4.064049E-012	1.814405E-011	1	0.000000E+000
1	42.78026124	1.814405E-011	4.064049E-012	0	0.000000E+000
1	42.78026943	4.064049E-012	1.814405E-011	1	0.000000E+000
1	42.78043841	1.814405E-011	4.064049E-012	0	0.000000E+000
1	42.78045468	4.064049E-012	1.814405E-011	1	0.000000E+000
1	42.78049603	1.814405E-011	4.064049E-012	0	0.000000E+000
1	42.78054020	4.064049E-012	1.814405E-011	1	0.000000E+000
1	42.78081617	1.814405E-011	4.064049E-012	0	0.000000E+000
1	42.78099789	4.064049E-012	1.814405E-011	1	0.000000E+000
1	42.78121870	1.814405E-011	4.064049E-012	0	0.000000E+000
1	42.78123636	4.064049E-012	1.814405E-011	1	0.000000E+000
1	42.78142690	1.814405E-011	4.064049E-012	0	0.000000E+000
1	42.78145963	4.064049E-012	1.814405E-011	1	0.000000E+000
1	42.78218689	1.814405E-011	4.064049E-012	0	0.000000E+000
1	42.78221524	4.064049E-012	1.814405E-011	1	0.000000E+000
1	42.78227213	1.814405E-011	4.064049E-012	0	0.000000E+000
1	42.78229685	4.064049E-012	1.814405E-011	1	0.000000E+000
1	42.78256176	1.814405E-011	4.064049E-012	0	0.000000E+000
1	42.78273662	4.064049E-012	1.814405E-011	1	0.000000E+000
1	42.78294897	1.814405E-011	4.064049E-012	0	0.000000E+000
1	42.78296581	4.064049E-012	1.814405E-011	1	0.000000E+000
1	42.78309460	1.814405E-011	4.064049E-012	0	0.000000E+000
1	42.78438310	4.064049E-012	1.814405E-011	1	0.000000E+000
1	42.78457181	1.814405E-011	4.064049E-012	0	0.000000E+000
1	42.78457434	4.064049E-012	1.814405E-011	1	0.000000E+000
1	42.78464972	1.814405E-011	4.064049E-012	0	0.000000E+000
1	42.78487208	4.064049E-012	1.814405E-011	1	0.000000E+000
1	42.78497749	1.814405E-011	4.064049E-012	0	0.000000E+000
1	42.78522308	4.064049E-012	1.814405E-011	1	0.000000E+000
1	42.78724839	1.814405E-011	4.064049E-012	0	0.000000E+000
1	42.78731732	4.064049E-012	1.814405E-011	1	0.000000E+000
1	42.78749831	1.814405E-011	4.064049E-012	0	0.000000E+000
1	42.78753171	4.064049E-012	1.814405E-011	1	0.000000E+000
1	42.78798095	1.814405E-011	4.064049E-012	0	0.000000E+000
1	42.78848128	4.064049E-012	1.814405E-011	1	0.000000E+000
1	42.78855395	1.814405E-011	4.064049E-012	0	0.000000E+000
1	42.78858696	4.064049E-012	1.814405E-011	1	0.000000E+000
1	42.78891005	1.814405E-011	4.064049E-012	0	0.000000E+000
1	42.78893072	4.064049E-012	1.814405E-011	1	0.000000E+000
1	42.78920201	1.814405E-011	4.064049E-012	0	0.000000E+000
1	42.78922643	4.064049E-012	1.814405E-011	1	0.000000E+000
1	42.78946743	1.814405E-011	4.064049E-012	0	0.000000E+000
1	42.78963431	4.064049E-012	1.814405E-011	1	0.000000E+000
1	42.79005832	1.814405E-011	4.064049E-012	0	0.000000E+000
1	42.79008213	4.064049E-012	1.814405E-011	1	0.000000E+000
1	42.79018483	1.814405E-011	4.064049E-012	0	0.000000E+000
1	42.79029839	4.064049E-012	1.814405E-011	1	0.000000E+000
1	42.79056573	1.814405E-011	4.064049E-012	0	0.000000E+000
1	42.79079349	4.064049E-012	1.814405E-011	1	0.000000E+000
1	42.79122916	1.814405E-011	4.064049E-012	0	0.000000E+000
1	42.79126441	4.064049E-012	1.814405E-011	1	0.000000E+000
1	42.79240852	1.814405E-011	4.064049E-012	0	0.000000E+000
1	42.79242863	4.064049E-012	1.814405E-011	1	0.000000E+000
1	42.79253209	1.814405E-011	4.064049E-012	0	0.000000E+000
1	42.79255992	4.064049E-012	1.814405E-011	1	0.000000E+000
1	42.79318520	1.814405E-011	4.064049E-012	0	0.000000E+000
1	42.79319773	4.064049E-012	1.814405E-011	1	0.000000E+000
1	42.79335654	1.814405E-011	4.064049E-012	0	0.000000E+000
1	42.79338829	4.064049E-012	1.814405E-011	1	0.000000E+000
1	42.79355334	1.814405E-011	4.064049E-012	0	0.000000E+000
1	42.79356700	4.064049E-012	1.814405E-011	1	0.000000E+000
1	42.79398359	1.814405E-011	4.064049E-012	0	0.000000E+000
1	42.79400481	4.064049E-012	1.814405E-011	1	0.000000E+000
1	42.79402649	1.814405E-011	4.064049E-012	0	0.000000E+000
1	42.79421361	4.064049E-012	1.814405E-011	1	0.000000E+000
1	42.79438265	1.814405E-011	4.064049E-012	0	0.000000E+000
1	42.79484006	4.064049E-012	1.814405E-011	1	0.000000E+000
1	42.79493175	1.814405E-011	4.064049E-012	0	0.000000E+000
1	42.79526477	4.064049E-012	1.814405E-011	1	0.000000E+000
1	42.79564015	1.814405E-011	4.064049E-012	0	0.000000E+000
1	42.79568059	4.064049E-012	1.814405E-011	1	0.000000E+000
1	42.79602697	1.814405E-011	4.064049E-012	0	0.000000E+000
1	42.79606037	4.064049E-012	1.814405E-011	1	0.000000E+000
1	42.79743724	1.814405E-011	4.064049E-012	0	0.000000E+000
1	42.79746164	4.064049E-012	1.814405E-011	1	0.000000E+000
1	42.79777772	1.814405E-011	4.064049E-012	0	0.000000E+000
1	42.79781335	4.064049E-012	1.814405E-011	1	0.000000E+000
1	42.79834163	1.814405E-011	4.064049E-012	0	0.000000E+000
1	42.79834901	4.064049E-012	1.814405E-011	1	0.000000E+000
1	42.79882695	1.814405E-011	4.064049E-012	0	0.000000E+000
1	42.79884974	4.064049E-012	1.814405E-011	1	0.000000E+000
1	42.79928894	1.814405E-011	4.064049E-012	0	0.000000E+000
1	42.79931375	4.064049E-012	1.814405E-011	1	0.000000E+000
1	42.80049739	1.814405E-011	4.064049E-012	0	0.000000E+000
1	42.80051360	4.064049E-012	1.814405E-011	1	0.000000E+000
1	42.80088988	1.814405E-011	4.064049E-012	0	0.000000E+000
1	42.80111133	4.064049E-012	1.814405E-011	1	0.000000E+000
1	42.80277482	1.814405E-011	4.064049E-012	0	0.000000E+000
1	42.80279670	4.064049E-012	1.814405E-011	1	0.000000E+000
1	42.80307283	1.814405E-011	4.064049E-012	0	0.000000E+000
1	42.80309592	4.064049E-012	1.814405E-011	1	0.000000E+000
1	42.80351416	1.814405E-011	4.064049E-012	0	0.000000E+000
1	42.80357334	4.064049E-012	1.814405E-011	1	0.000000E+000
1	42.80394269	1.814405E-011	4.064049E-012	0	0.000000E+000
1	42.80401898	4.064049E-012	1.814405E-011	1	0.000000E+000
1	42.80434848	1.814405E-011	4.064049E-012	0	0.000000E+000
1	42.80441586	4.064049E-012	1.814405E-011	1	0.000000E+000
1	42.80499790	1.814405E-011	4.064049E-012	0	0.000000E+000
1	42.80505181	4.064049E-012	1.814405E-011	1	0.000000E+000
1	42.80512784	1.814405E-011	4.064049E-012	0	0.000000E+000
1	42.80515204	4.064049E-012	1.814405E-011	1	0.000000E+000
1	42.80579877	1.814405E-011	4.064049E-012	0	0.000000E+000
1	42.80581840	4.064049E-012	1.814405E-011	1	0.000000E+000
1	42.80669985	1.814405E-011	4.064049E-012	0	0.000000E+000
1	42.80672539	4.064049E-012	1.814405E-011	1	0.000000E+000
1	42.80690195	1.814405E-011	4.064049E-012	0	0.000000E+000
1	42.80690934	4.064049E-012	1.814405E-011	1	0.000000E+000
1	42.80727123	1.814405E-011	4.064049E-012	0	0.000000E+000
1	42.80729384	4.064049E-012	1.814405E-011	1	0.000000E+000
1	42.80802174	1.814405E-011	4.064049E-012	0	0.000000E+000
1	42.80805965	4.064049E-012	1.814405E-011	1	0.000000E+000
1	42.80886245	1.814405E-011	4.064049E-012	0	0.000000E+000
1	42.80894883	4.064049E-012	1.814405E-011	1	0.000000E+000
1	42.80923900	1.814405E-011	4.064049E-012	0	0.000000E+000
1	42.80926092	4.064049E-012	1.814405E-011	1	0.000000E+000
1	42.80933406	1.814405E-011	4.064049E-012	0	0.000000E+000
1	42.80935224	4.064049E-012	1.814405E-011	1	0.000000E+000
1	42.80949661	1.814405E-011	4.064049E-012	0	0.000000E+000
1	42.80953460	4.064049E-012	1.814405E-011	1	0.000000E+000
1	42.80984083	1.814405E-011	4.064049E-012	0	0.000000E+000
1	42.81066358	4.064049E-012	1.814405E-011	1	0.000000E+000
1	42.81116814	1.814405E-011	4.064049E-012	0	0.000000E+000
1	42.81117798	4.064049E-012	1.814405E-011	1	0.000000E+000
1	42.81131542	1.814405E-011	4.064049E-012	0	0.000000E+000
1	42.81174947	4.064049E-012	1.814405E-011	1	0.000000E+000
1	42.81223517	1.814405E-011	4.064049E-012	0	0.000000E+000
1	42.81226976	4.064049E-012	1.814405E-011	1	0.000000E+000
1	42.81253210	1.814405E-011	4.064049E-012	0	0.000000E+000
1	42.81268964	4.064049E-012	1.814405E-011	1	0.000000E+000
1	42.81274371	1.814405E-011	4.064049E-012	0	0.000000E+000
1	42.81275604	4.064049E-012	1.814405E-011	1	0.000000E+000
1	42.81301794	1.814405E-011	4.064049E-012	0	0.000000E+000
1	42.81305468	4.064049E-012	1.814405E-011	1	0.000000E+000
1	42.81319213	1.814405E-011	4.064049E-012	0	0.000000E+000
1	42.81326717	4.064049E-012	1.814405E-011	1	0.000000E+000
1	42.81335607	1.814405E-011	4.064049E-012	0	0.000000E+000
1	42.81337831	4.064049E-012	1.814405E-011	1	0.000000E+000
1	42.81342683	1.814405E-011	4.064049E-012	0	0.000000E+000
1	42.81345233	4.064049E-012	1.814405E-011	1	0.000000E+000
1	42.81399125	1.814405E-011	4.064049E-012	0	0.000000E+000
1	42.81401743	4.064049E-012	1.814405E-011	1	0.000000E+000
1	42.81432269	1.814405E-011	4.064049E-012	0	0.000000E+000
1	42.81433757	4.064049E-012	1.814405E-011	1	0.000000E+000
1	42.81441606	1.814405E-011	4.064049E-012	0	0.000000E+000
1	42.81450705	4.064049E-012	1.814405E-011	1	0.000000E+000
1	42.81503301	1.814405E-011	4.064049E-012	0	0.000000E+000
1	42.81506153	4.064049E-012	1.814405E-011	1	0.000000E+000
1	42.81509371	1.814405E-011	4.064049E-012	0	0.000000E+000
1	42.81511922	4.064049E-012	1.814405E-011	1	0.000000E+000
1	42.81519492	1.814405E-011	4.064049E-012	0	0.000000E+000
1	42.81522068	4.064049E-012	1.814405E-011	1	0.000000E+000
1	42.81542774	1.814405E-011	4.064049E-012	0	0.000000E+000
1	42.81545596	4.064049E-012	1.814405E-011	1	0.000000E+000
1	42.81581292	1.814405E-011	4.064049E-012	0	0.000000E+000
1	42.81583552	4.064049E-012	1.814405E-011	1	0.000000E+000
1	42.81608659	1.814405E-011	4.064049E-012	0	0.000000E+000
1	42.81610781	4.064049E-012	1.814405E-011	1	0.000000E+000
1	42.81692360	1.814405E-011	4.064049E-012	0	0.000000E+000
1	42.81695767	4.064049E-012	1.814405E-011	1	0.000000E+000
1	42.81696810	1.814405E-011	4.064049E-012	0	0.000000E+000
1	42.81699737	4.064049E-012	1.814405E-011	1	0.000000E+000
1	42.81728766	1.814405E-011	4.064049E-012	0	0.000000E+000
1	42.81731165	4.064049E-012	1.814405E-011	1	0.000000E+000
1	42.81773990	1.814405E-011	4.064049E-012	0	0.000000E+000
1	42.81863610	4.064049E-012	1.814405E-011	1	0.000000E+000
1	42.81893497	1.814405E-011	4.064049E-012	0	0.000000E+000
1	42.81896902	4.064049E-012	1.814405E-011	1	0.000000E+000
1	42.81902688	1.814405E-011	4.064049E-012	0	0.000000E+000
1	42.81905091	4.064049E-012	1.814405E-011	1	0.000000E+000
1	42.81912032	1.814405E-011	4.064049E-012	0	0.000000E+000
1	42.81939871	4.064049E-012	1.814405E-011	1	0.000000E+000
1	42.81943707	1.814405E-011	4.064049E-012	0	0.000000E+000
1	42.81947540	4.064049E-012	1.814405E-011	1	0.000000E+000
1	42.81957705	1.814405E-011	4.064049E-012	0	0.000000E+000
1	42.81958728	4.064049E-012	1.814405E-011	1	0.000000E+000
1	42.81961854	1.814405E-011	4.064049E-012	0	0.000000E+000
1	42.81964575	4.064049E-012	1.814405E-011	1	0.000000E+000
1	42.81982836	1.814405E-011	4.064049E-012	0	0.000000E+000
1	46.56574704	3.948057E-012	1.802806E-011	1	0.000000E+000
1	46.56584059	1.802806E-011	3.948057E-012	0	0.000000E+000
1	46.56587783	3.948057E-012	1.802806E-011	1	0.000000E+000
1	46.56603303	1.802806E-011	3.948057E-012	0	0.000000E+000
1	46.56604920	3.948057E-012	1.802806E-011	1	0.000000E+000
1	46.56661786	1.802806E-011	3.948057E-012	0	0.000000E+000
1	46.56665018	3.948057E-012	1.802806E-011	1	0.000000E+000
1	46.56710324	1.802806E-011	3.948057E-012	0	0.000000E+000
1	46.56711275	3.948057E-012	1.802806E-011	1	0.000000E+000
1	46.56731794	1.802806E-011	3.948057E-012	0	0.000000E+000
1	46.56748162	3.948057E-012	1.802806E-011	1	0.000000E+000
1	46.56760480	1.802806E-011	3.948057E-012	0	0.000000E+000
1	46.56762836	3.948057E-012	1.802806E-011	1	0.000000E+000
1	46.56795823	1.802806E-011	3.948057E-012	0	0.000000E+000
1	46.56800264	3.948057E-012	1.802806E-011	1	0.000000E+000
1	46.56854877	1.802806E-011	3.948057E-012	0	0.000000E+000
1	46.56858495	3.948057E-012	1.802806E-011	1	0.000000E+000
1	46.56909715	1.802806E-011	3.948057E-012	0	0.000000E+000
1	46.56911446	3.948057E-012	1.802806E-011	1	0.000000E+000
1	46.56923737	1.802806E-011	3.948057E-012	0	0.000000E+000
1	46.56926442	3.948057E-012	1.802806E-011	1	0.000000E+000
1	46.57041608	1.802806E-011	3.948057E-012	0	0.000000E+000
1	46.57042845	3.948057E-012	1.802806E-011	1	0.000000E+000
1	46.57045720	1.802806E-011	3.948057E-012	0	0.000000E+000
1	46.57066932	3.948057E-012	1.802806E-011	1	0.000000E+000
1	46.57281802	1.802806E-011	3.948057E-012	0	0.000000E+000
1	46.57285531	3.948057E-012	1.802806E-011	1	0.000000E+000
1	46.57295717	1.802806E-011	3.948057E-012	0	0.000000E+000
1	46.57297306	3.948057E-012	1.802806E-011	1	0.000000E+000
1	46.57441408	1.802806E-011	3.948057E-012	0	0.000000E+000
1	46.57520256	3.948057E-012	1.802806E-011	1	0.000000E+000
1	46.57525843	1.802806E-011	3.948057E-012	0	0.000000E+000
1	46.57548540	3.948057E-012	1.802806E-011	1	0.000000E+000
1	46.57555966	1.802806E-011	3.948057E-012	0	0.000000E+000
1	46.57556961	3.948057E-012	1.802806E-011	1	0.000000E+000
1	46.57599405	1.802806E-011	3.948057E-012	0	0.000000E+000
1	46.57604224	3.948057E-012	1.802806E-011	1	0.000000E+000
1	46.57672322	1.802806E-011	3.948057E-012	0	0.000000E+000
1	46.57674315	3.948057E-012	1.802806E-011	1	0.000000E+000
1	46.57694924	1.802806E-011	3.948057E-012	0	0.000000E+000
1	46.57704507	3.948057E-012	1.802806E-011	1	0.000000E+000
1	46.57705289	1.802806E-011	3.948057E-012	0	0.000000E+000
1	46.57708137	3.948057E-012	1.802806E-011	1	0.000000E+000
1	46.57750178	1.802806E-011	3.948057E-012	0	0.000000E+000
1	46.57779617	3.948057E-012	1.802806E-011	1	0.000000E+000
1	46.57795546	1.802806E-011	3.948057E-012	0	0.000000E+000
1	46.57796722	3.948057E-012	1.802806E-011	1	0.000000E+000
1	46.57873361	1.802806E-011	3.948057E-012	0	0.000000E+000
1	46.57874995	3.948057E-012	1.802806E-011	1	0.000000E+000
1	46.57975166	1.802806E-011	3.948057E-012	0	0.000000E+000
1	46.57981091	3.948057E-012	1.802806E-011	1	0.000000E+000
1	46.58023052	1.802806E-011	3.948057E-012	0	0.000000E+000
1	46.58028872	3.948057E-012	1.802806E-011	1	0.000000E+000
1	46.58041531	1.802806E-011	3.948057E-012	0	0.000000E+000
1	46.58043950	3.948057E-012	1.802806E-011	1	0.000000E+000
1	46.58110899	1.802806E-011	3.948057E-012	0	0.000000E+000
1	46.58124361	3.948057E-012	1.802806E-011	1	0.000000E+000
1	46.58169591	1.802806E-011	3.948057E-012	0	0.000000E+000
1	46.58171831	3.948057E-012	1.802806E-011	1	0.000000E+000
1	46.58174781	1.802806E-011	3.948057E-012	0	0.000000E+000
1	46.58222005	3.948057E-012	1.802806E-011	1	0.000000E+000
1	46.58291956	1.802806E-011	3.948057E-012	0	0.000000E+000
1	46.58304984	3.948057E-012	1.802806E-011	1	0.000000E+000
1	46.58337720	1.802806E-011	3.948057E-012	0	0.000000E+000
1	46.58339079	3.948057E-012	1.802806E-011	1	0.000000E+000
1	46.58371499	1.802806E-011	3.948057E-012	0	0.000000E+000
1	46.58371878	3.948057E-012	1.802806E-011	1	0.000000E+000
1	46.58538434	1.802806E-011	3.948057E-012	0	0.000000E+000
1	46.58540391	3.948057E-012	1.802806E-011	1	0.000000E+000
1	46.58556047	1.802806E-011	3.948057E-012	0	0.000000E+000
1	46.58559293	3.948057E-012	1.802806E-011	1	0.000000E+000
1	46.58719093	1.802806E-011	3.948057E-012	0	0.000000E+000
1	46.58719948	3.948057E-012	1.802806E-011	1	0.000000E+000
1	46.58758642	1.802806E-011	3.948057E-012	0	0.000000E+000
1	46.58762378	3.948057E-012	1.802806E-011	1	0.000000E+000
1	46.58799269	1.802806E-011	3.948057E-012	0	0.000000E+000
1	46.58803266	3.948057E-012	1.802806E-011	1	0.000000E+000
1	46.58811831	1.802806E-011	3.948057E-012	0	0.000000E+000
1	46.58813450	3.948057E-012	1.802806E-011	1	0.000000E+000
1	46.58866929	1.802806E-011	3.948057E-012	0	0.000000E+000
1	46.58881616	3.948057E-012	1.802806E-011	1	0.000000E+000
1	46.58912265	1.802806E-011	3.948057E-012	0	0.000000E+000
1	46.58914802	3.948057E-012	1.802806E-011	1	0.000000E+000
1	46.58926925	1.802806E-011	3.948057E-012	0	0.000000E+000
1	46.58927924	3.948057E-012	1.802806E-011	1	0.000000E+000
1	46.58946149	1.802806E-011	3.948057E-012	0	0.000000E+000
1	46.58951013	3.948057E-012	1.802806E-011	1	0.000000E+000
1	46.59049042	1.802806E-011	3.948057E-012	0	0.000000E+000
1	46.59052103	3.948057E-012	1.802806E-011	1	0.000000E+000
1	46.59164292	1.802806E-011	3.948057E-012	0	0.000000E+000
1	46.59167401	3.948057E-012	1.802806E-011	1	0.000000E+000
1	46.59190656	1.802806E-011	3.948057E-012	0	0.000000E+000
1	46.59193885	3.948057E-012	1.802806E-011	1	0.000000E+000
1	46.59202647	1.802806E-011	3.948057E-012	0	0.000000E+000
1	46.59214894	3.948057E-012	1.802806E-011	1	0.000000E+000
1	46.59262354	1.802806E-011	3.948057E-012	0	0.000000E+000
1	46.59263573	3.948057E-012	1.802806E-011	1	0.000000E+000
1	46.59323964	1.802806E-011	3.948057E-012	0	0.000000E+000
1	46.59325782	3.948057E-012	1.802806E-011	1	0.000000E+000
1	46.59459355	1.802806E-011	3.948057E-012	0	0.000000E+000
1	46.59484136	3.948057E-012	1.802806E-011	1	0.000000E+000
1	46.59505877	1.802806E-011	3.948057E-012	0	0.000000E+000
1	46.59526595	3.948057E-012	1.802806E-011	1	0.000000E+000
1	46.59548842	1.802806E-011	3.948057E-012	0	0.000000E+000
1	46.59550349	3.948057E-012	1.802806E-011	1	0.000000E+000
1	46.59570740	1.802806E-011	3.948057E-012	0	0.000000E+000
1	46.59573260	3.948057E-012	1.802806E-011	1	0.000000E+000
1	46.59586470	1.802806E-011	3.948057E-012	0	0.000000E+000
1	46.59593092	3.948057E-012	1.802806E-011	1	0.000000E+000
1	46.59609534	1.802806E-011	3.948057E-012	0	0.000000E+000
1	46.59611698	3.948057E-012	1.802806E-011	1	0.000000E+000
1	46.59618857	1.802806E-011	3.948057E-012	0	0.000000E+000
1	46.59621123	3.948057E-012	1.802806E-011	1	0.000000E+000
1	46.59659649	1.802806E-011	3.948057E-012	0	0.000000E+000
1	46.59664102	3.948057E-012	1.802806E-011	1	0.000000E+000
1	46.59681253	1.802806E-011	3.948057E-012	0	0.000000E+000
1	46.59685386	3.948057E-012	1.802806E-011	1	0.000000E+000
1	46.59853413	1.802806E-011	3.948057E-012	0	0.000000E+000
1	46.59920551	3.948057E-012	1.802806E-011	1	0.000000E+000
1	46.59960685	1.802806E-011	3.948057E-012	0	0.000000E+000
1	46.59963610	3.948057E-012	1.802806E-011	1	0.000000E+000
1	46.59988525	1.802806E-011	3.948057E-012	0	0.000000E+000
1	46.59989075	3.948057E-012	1.802806E-011	1	0.000000E+000
1	46.60006584	1.802806E-011	3.948057E-012	0	0.000000E+000
1	46.60009277	3.948057E-012	1.802806E-011	1	0.000000E+000
1	46.60016512	1.802806E-011	3.948057E-012	0	0.000000E+000
1	46.60018901	3.948057E-012	1.802806E-011	1	0.000000E+000
1	46.60025689	1.802806E-011	3.948057E-012	0	0.000000E+000
1	46.60026660	3.948057E-012	1.802806E-011	1	0.000000E+000
1	46.60159989	1.802806E-011	3.948057E-012	0	0.000000E+000
1	46.60162880	3.948057E-012	1.802806E-011	1	0.000000E+000
1	46.60191272	1.802806E-011	3.948057E-012	0	0.000000E+000
1	46.60227187	3.948057E-012	1.802806E-011	1	0.000000E+000
1	46.60241605	1.802806E-011	3.948057E-012	0	0.000000E+000
1	46.60245425	3.948057E-012	1.802806E-011	1	0.000000E+000
1	46.60269826	1.802806E-011	3.948057E-012	0	0.000000E+000
1	46.60271835	3.948057E-012	1.802806E-011	1	0.000000E+000
1	46.60302993	1.802806E-011	3.948057E-012	0	0.000000E+000
1	46.60304868	3.948057E-012	1.802806E-011	1	0.000000E+000
1	46.60385609	1.802806E-011	3.948057E-012	0	0.000000E+000
1	46.60388773	3.948057E-012	1.802806E-011	1	0.000000E+000
1	46.60398480	1.802806E-011	3.948057E-012	0	0.000000E+000
1	46.60402600	3.948057E-012	1.802806E-011	1	0.000000E+000
1	46.60443424	1.802806E-011	3.948057E-012	0	0.000000E+000
1	46.60456545	3.948057E-012	1.802806E-011	1	0.000000E+000
1	46.60511759	1.802806E-011	3.948057E-012	0	0.000000E+000
1	46.60593794	3.948057E-012	1.802806E-011	1	0.000000E+000
1	46.60626849	1.802806E-011	3.948057E-012	0	0.000000E+000
1	46.60629768	3.948057E-012	1.802806E-011	1	0.000000E+000
1	46.60665539	1.802806E-011	3.948057E-012	0	0.000000E+000
1	46.60756972	3.948057E-012	1.802806E-011	1	0.000000E+000
1	46.60763451	1.802806E-011	3.948057E-012	0	0.000000E+000
1	46.60766204	3.948057E-012	1.802806E-011	1	0.000000E+000
1	46.60786726	1.802806E-011	3.948057E-012	0	0.000000E+000
1	46.60940848	3.948057E-012	1.802806E-011	1	0.000000E+000
1	46.60961797	1.802806E-011	3.948057E-012	0	0.000000E+000
1	46.60968484	3.948057E-012	1.802806E-011	1	0.000000E+000
1	46.60999961	1.802806E-011	3.948057E-012	0	0.000000E+000
1	46.61003010	3.948057E-012	1.802806E-011	1	0.000000E+000
1	46.61036985	1.802806E-011	3.948057E-012	0	0.000000E+000
1	46.61039288	3.948057E-012	1.802806E-011	1	0.000000E+000
1	46.61062948	1.802806E-011	3.948057E-012	0	0.000000E+000
1	46.61064372	3.948057E-012	1.802806E-011	1	0.000000E+000
1	46.61074656	1.802806E-011	3.948057E-012	0	0.000000E+000
1	46.61076376	3.948057E-012	1.802806E-011	1	0.000000E+000
1	46.61104886	1.802806E-011	3.948057E-012	0	0.000000E+000
1	46.61105925	3.948057E-012	1.802806E-011	1	0.000000E+000
1	46.61115086	1.802806E-011	3.948057E-012	0	0.000000E+000
1	46.61118330	3.948057E-012	1.802806E-011	1	0.000000E+000
1	46.61167023	1.802806E-011	3.948057E-012	0	0.000000E+000
1	46.61181366	3.948057E-012	1.802806E-011	1	0.000000E+000
1	46.61190352	1.802806E-011	3.948057E-012	0	0.000000E+000
1	46.61192104	3.948057E-012	1.802806E-011	1	0.000000E+000
1	46.61206958	1.802806E-011	3.948057E-012	0	0.000000E+000
1	46.61220430	3.948057E-012	1.802806E-011	1	0.000000E+000
1	46.61232688	1.802806E-011	3.948057E-012	0	0.000000E+000
1	46.61233330	3.948057E-012	1.802806E-011	1	0.000000E+000
1	46.61306310	1.802806E-011	3.948057E-012	0	0.000000E+000
1	46.61309298	3.948057E-012	1.802806E-011	1	0.000000E+000
1	46.61320941	1.802806E-011	3.948057E-012	0	0.000000E+000
1	46.61323190	3.948057E-012	1.802806E-011	1	0.000000E+000
1	46.61334414	1.802806E-011	3.948057E-012	0	0.000000E+000
1	46.61336200	3.948057E-012	1.802806E-011	1	0.000000E+000
1	46.61441104	1.802806E-011	3.948057E-012	0	0.000000E+000
1	46.61446345	3.948057E-012	1.802806E-011	1	0.000000E+000
1	46.61464012	1.802806E-011	3.948057E-012	0	0.000000E+000
1	46.61467384	3.948057E-012	1.802806E-011	1	0.000000E+000
1	46.61548987	1.802806E-011	3.948057E-012	0	0.000000E+000
1	46.61551609	3.948057E-012	1.802806E-011	1	0.000000E+000
1	46.61555154	1.802806E-011	3.948057E-012	0	0.000000E+000
1	46.61558485	3.948057E-012	1.802806E-011	1	0.000000E+000
1	46.61561653	1.802806E-011	3.948057E-012	0	0.000000E+000
1	46.61565736	3.948057E-012	1.802806E-011	1	0.000000E+000
1	46.61574210	1.802806E-011	3.948057E-012	0	0.000000E+000
1	46.61580203	3.948057E-012	1.802806E-011	1	0.000000E+000
1	46.61608485	1.802806E-011	3.948057E-012	0	0.000000E+000
1	46.61609312	3.948057E-012	1.802806E-011	1	0.000000E+000
1	46.61647399	1.802806E-011	3.948057E-012	0	0.000000E+000
1	46.61648005	3.948057E-012	1.802806E-011	1	0.000000E+000
1	46.61697876	1.802806E-011	3.948057E-012	0	0.000000E+000
1	46.61701070	3.948057E-012	1.802806E-011	1	0.000000E+000
1	46.61708830	1.802806E-011	3.948057E-012	0	0.000000E+000
1	46.61726380	3.948057E-012	1.802806E-011	1	0.000000E+000
1	46.61810085	1.802806E-011	3.948057E-012	0	0.000000E+000
1	46.61810896	3.948057E-012	1.802806E-011	1	0.000000E+000
1	46.61831171	1.802806E-011	3.948057E-012	0	0.000000E+000
1	46.61832701	3.948057E-012	1.802806E-011	1	0.000000E+000
1	46.61847378	1.802806E-011	3.948057E-012	0	0.000000E+000
1	46.61853180	3.948057E-012	1.802806E-011	1	0.000000E+000
1	46.61907722	1.802806E-011	3.948057E-012	0	0.000000E+000
1	46.61909811	3.948057E-012	1.802806E-011	1	0.000000E+000
1	46.61966797	1.802806E-011	3.948057E-012	0	0.000000E+000
1	46.61980733	3.948057E-012	1.802806E-011	1	0.000000E+000
1	46.61999156	1.802806E-011	3.948057E-012	0	0.000000E+000
1	46.62001211	3.948057E-012	1.802806E-011	1	0.000000E+000
1	46.62004725	1.802806E-011	3.948057E-012	0	0.000000E+000
1	46.62009884	3.948057E-012	1.802806E-011	1	0.000000E+000
1	46.62017327	1.802806E-011	3.948057E-012	0	0.000000E+000
1	46.62031466	3.948057E-012	1.802806E-011	1	0.000000E+000
1	46.62043187	1.802806E-011	3.948057E-012	0	0.000000E+000
1	46.62057657	3.948057E-012	1.802806E-011	1	0.000000E+000
1	46.62086759	1.802806E-011	3.948057E-012	0	0.000000E+000
1	46.62094897	3.948057E-012	1.802806E-011	1	0.000000E+000
1	46.62102698	1.802806E-011	3.948057E-012	0	0.000000E+000
1	65.17613722	3.963875E-012	1.804387E-011	1	0.000000E+000
1	65.17662147	1.804387E-011	3.963875E-012	0	0.000000E+000
1	65.17663905	3.963875E-012	1.804387E-011	1	0.000000E+000
1	65.17730242	1.804387E-011	3.963875E-012	0	0.000000E+000
1	65.17730717	3.963875E-012	1.804387E-011	1	0.000000E+000
1	65.17737644	1.804387E-011	3.963875E-012	0	0.000000E+000
1	65.17831233	3.963875E-012	1.804387E-011	1	0.000000E+000
1	65.17857853	1.804387E-011	3.963875E-012	0	0.000000E+000
1	65.17858766	3.963875E-012	1.804387E-011	1	0.000000E+000
1	65.17875629	1.804387E-011	3.963875E-012	0	0.000000E+000
1	65.17879824	3.963875E-012	1.804387E-011	1	0.000000E+000
1	65.17999275	1.804387E-011	3.963875E-012	0	0.000000E+000
1	65.18001289	3.963875E-012	1.804387E-011	1	0.000000E+000
1	65.18022257	1.804387E-011	3.963875E-012	0	0.000000E+000
1	65.18027709	3.963875E-012	1.804387E-011	1	0.000000E+000
1	65.18042784	1.804387E-011	3.963875E-012	0	0.000000E+000
1	65.18043162	3.963875E-012	1.804387E-011	1	0.000000E+000
1	65.18116938	1.804387E-011	3.963875E-012	0	0.000000E+000
1	65.18119828	3.963875E-012	1.804387E-011	1	0.000000E+000
1	65.18201798	1.804387E-011	3.963875E-012	0	0.000000E+000
1	65.18203273	3.963875E-012	1.804387E-011	1	0.000000E+000
1	65.18212442	1.804387E-011	3.963875E-012	0	0.000000E+000
1	65.18213705	3.963875E-012	1.804387E-011	1	0.000000E+000
1	65.18266626	1.804387E-011	3.963875E-012	0	0.000000E+000
1	65.18270381	3.963875E-012	1.804387E-011	1	0.000000E+000
1	65.18314000	1.804387E-011	3.963875E-012	0	0.000000E+000
1	65.18318006	3.963875E-012	1.804387E-011	1	0.000000E+000
1	65.18350841	1.804387E-011	3.963875E-012	0	0.000000E+000
1	65.18353340	3.963875E-012	1.804387E-011	1	0.000000E+000
1	65.18432705	1.804387E-011	3.963875E-012	0	0.000000E+000
1	65.18434556	3.963875E-012	1.804387E-011	1	0.000000E+000
1	65.18479080	1.804387E-011	3.963875E-012	0	0.000000E+000
1	65.18526211	3.963875E-012	1.804387E-011	1	0.000000E+000
1	65.18546590	1.804387E-011	3.963875E-012	0	0.000000E+000
1	65.18548819	3.963875E-012	1.804387E-011	1	0.000000E+000
1	65.18558510	1.804387E-011	3.963875E-012	0	0.000000E+000
1	65.18564908	3.963875E-012	1.804387E-011	1	0.000000E+000
1	65.18592289	1.804387E-011	3.963875E-012	0	0.000000E+000
1	65.18598601	3.963875E-012	1.804387E-011	1	0.000000E+000
1	65.18612074	1.804387E-011	3.963875E-012	0	0.000000E+000
1	65.18614814	3.963875E-012	1.804387E-011	1	0.000000E+000
1	65.18627960	1.804387E-011	3.963875E-012	0	0.000000E+000
1	65.18630480	3.963875E-012	1.804387E-011	1	0.000000E+000
1	65.18727060	1.804387E-011	3.963875E-012	0	0.000000E+000
1	65.18729359	3.963875E-012	1.804387E-011	1	0.000000E+000
1	65.18737609	1.804387E-011	3.963875E-012	0	0.000000E+000
1	65.18739964	3.963875E-012	1.804387E-011	1	0.000000E+000
1	65.18778247	1.804387E-011	3.963875E-012	0	0.000000E+000
1	65.18783552	3.963875E-012	1.804387E-011	1	0.000000E+000
1	65.18799558	1.804387E-011	3.963875E-012	0	0.000000E+000
1	65.18800714	3.963875E-012	1.804387E-011	1	0.000000E+000
1	65.18809061	1.804387E-011	3.963875E-012	0	0.000000E+000
1	65.18814346	3.963875E-012	1.804387E-011	1	0.000000E+000
1	65.18838487	1.804387E-011	3.963875E-012	0	0.000000E+000
1	65.18840603	3.963875E-012	1.804387E-011	1	0.000000E+000
1	65.18893643	1.804387E-011	3.963875E-012	0	0.000000E+000
1	65.18896671	3.963875E-012	1.804387E-011	1	0.000000E+000
1	65.18956042	1.804387E-011	3.963875E-012	0	0.000000E+000
1	65.18964499	3.963875E-012	1.804387E-011	1	0.000000E+000
1	65.19154079	1.804387E-011	3.963875E-012	0	0.000000E+000
1	65.19158523	3.963875E-012	1.804387E-011	1	0.000000E+000
1	65.19189933	1.804387E-011	3.963875E-012	0	0.000000E+000
1	65.19191645	3.963875E-012	1.804387E-011	1	0.000000E+000
1	65.19226030	1.804387E-011	3.963875E-012	0	0.000000E+000
1	65.19270705	3.963875E-012	1.804387E-011	1	0.000000E+000
1	65.19338506	1.804387E-011	3.963875E-012	0	0.000000E+000
1	65.19357251	3.963875E-012	1.804387E-011	1	0.000000E+000
1	65.19370335	1.804387E-011	3.963875E-012	0	0.000000E+000
1	65.19374502	3.963875E-012	1.804387E-011	1	0.000000E+000
1	65.19410623	1.804387E-011	3.963875E-012	0	0.000000E+000
1	65.19411550	3.963875E-012	1.804387E-011	1	0.000000E+000
1	65.19425574	1.804387E-011	3.963875E-012	0	0.000000E+000
1	65.19428671	3.963875E-012	1.804387E-011	1	0.000000E+000
1	65.19434475	1.804387E-011	3.963875E-012	0	0.000000E+000
1	65.19437509	3.963875E-012	1.804387E-011	1	0.000000E+000
1	65.19464170	1.804387E-011	3.963875E-012	0	0.000000E+000
1	65.19470969	3.963875E-012	1.804387E-011	1	0.000000E+000
1	65.19502969	1.804387E-011	3.963875E-012	0	0.000000E+000
1	65.19503984	3.963875E-012	1.804387E-011	1	0.000000E+000
1	65.19574251	1.804387E-011	3.963875E-012	0	0.000000E+000
1	65.19594631	3.963875E-012	1.804387E-011	1	0.000000E+000
1	65.19623985	1.804387E-011	3.963875E-012	0	0.000000E+000
1	65.19674163	3.963875E-012	1.804387E-011	1	0.000000E+000
1	65.19703616	1.804387E-011	3.963875E-012	0	0.000000E+000
1	65.19705907	3.963875E-012	1.804387E-011	1	0.000000E+000
1	65.19721759	1.804387E-011	3.963875E-012	0	0.000000E+000
1	65.19728060	3.963875E-012	1.804387E-011	1	0.000000E+000
1	65.19746451	1.804387E-011	3.963875E-012	0	0.000000E+000
1	65.19747132	3.963875E-012	1.804387E-011	1	0.000000E+000
1	65.19816362	1.804387E-011	3.963875E-012	0	0.000000E+000
1	65.19821536	3.963875E-012	1.804387E-011	1	0.000000E+000
1	65.19834668	1.804387E-011	3.963875E-012	0	0.000000E+000
1	65.19839197	3.963875E-012	1.804387E-011	1	0.000000E+000
1	65.19869214	1.804387E-011	3.963875E-012	0	0.000000E+000
1	65.19871030	3.963875E-012	1.804387E-011	1	0.000000E+000
1	65.19887140	1.804387E-011	3.963875E-012	0	0.000000E+000
1	65.19888947	3.963875E-012	1.804387E-011	1	0.000000E+000
1	65.19969101	1.804387E-011	3.963875E-012	0	0.000000E+000
1	65.19979057	3.963875E-012	1.804387E-011	1	0.000000E+000
1	65.19990458	1.804387E-011	3.963875E-012	0	0.000000E+000
1	65.19993317	3.963875E-012	1.804387E-011	1	0.000000E+000
1	65.20017053	1.804387E-011	3.963875E-012	0	0.000000E+000
1	65.20026872	3.963875E-012	1.804387E-011	1	0.000000E+000
1	65.20074171	1.804387E-011	3.963875E-012	0	0.000000E+000
1	65.20076462	3.963875E-012	1.804387E-011	1	0.000000E+000
1	65.20145674	1.804387E-011	3.963875E-012	0	0.000000E+000
1	65.20187640	3.963875E-012	1.804387E-011	1	0.000000E+000
1	65.20213676	1.804387E-011	3.963875E-012	0	0.000000E+000
1	65.20216263	3.963875E-012	1.804387E-011	1	0.000000E+000
1	65.20489264	1.804387E-011	3.963875E-012	0	0.000000E+000
1	65.20491606	3.963875E-012	1.804387E-011	1	0.000000E+000
1	65.20574750	1.804387E-011	3.963875E-012	0	0.000000E+000
1	65.20577291	3.963875E-012	1.804387E-011	1	0.000000E+000
1	65.20614201	1.804387E-011	3.963875E-012	0	0.000000E+000
1	65.20619839	3.963875E-012	1.804387E-011	1	0.000000E+000
1	65.20641411	1.804387E-011	3.963875E-012	0	0.000000E+000
1	65.20655236	3.963875E-012	1.804387E-011	1	0.000000E+000
1	65.20662074	1.804387E-011	3.963875E-012	0	0.000000E+000
1	65.20666116	3.963875E-012	1.804387E-011	1	0.000000E+000
1	65.20682867	1.804387E-011	3.963875E-012	0	0.000000E+000
1	65.20685490	3.963875E-012	1.804387E-011	1	0.000000E+000
1	65.20750649	1.804387E-011	3.963875E-012	0	0.000000E+000
1	65.20753378	3.963875E-012	1.804387E-011	1	0.000000E+000
1	65.20811881	1.804387E-011	3.963875E-012	0	0.000000E+000
1	65.20812930	3.963875E-012	1.804387E-011	1	0.000000E+000
1	65.20878906	1.804387E-011	3.963875E-012	0	0.000000E+000
1	65.20883512	3.963875E-012	1.804387E-011	1	0.000000E+000
1	65.20887309	1.804387E-011	3.963875E-012	0	0.000000E+000
1	65.20892050	3.963875E-012	1.804387E-011	1	0.000000E+000
1	65.20955847	1.804387E-011	3.963875E-012	0	0.000000E+000
1	65.20990049	3.963875E-012	1.804387E-011	1	0.000000E+000
1	65.21070507	1.804387E-011	3.963875E-012	0	0.000000E+000
1	65.21077566	3.963875E-012	1.804387E-011	1	0.000000E+000
1	65.21099212	1.804387E-011	3.963875E-012	0	0.000000E+000
1	65.21158687	3.963875E-012	1.804387E-011	1	0.000000E+000
1	65.21183217	1.804387E-011	3.963875E-012	0	0.000000E+000
1	65.21197308	3.963875E-012	1.804387E-011	1	0.000000E+000
1	65.21210354	1.804387E-011	3.963875E-012	0	0.000000E+000
1	65.21210644	3.963875E-012	1.804387E-011	1	0.000000E+000
1	65.21248430	1.804387E-011	3.963875E-012	0	0.000000E+000
1	65.21270715	3.963875E-012	1.804387E-011	1	0.000000E+000
1	65.21301937	1.804387E-011	3.963875E-012	0	0.000000E+000
1	65.21317257	3.963875E-012	1.804387E-011	1	0.000000E+000
1	65.21344828	1.804387E-011	3.963875E-012	0	0.000000E+000
1	65.21382496	3.963875E-012	1.804387E-011	1	0.000000E+000
1	65.21390201	1.804387E-011	3.963875E-012	0	0.000000E+000
1	65.21392131	3.963875E-012	1.804387E-011	1	0.000000E+000
1	65.21465781	1.804387E-011	3.963875E-012	0	0.000000E+000
1	65.21474489	3.963875E-012	1.804387E-011	1	0.000000E+000
1	65.21492018	1.804387E-011	3.963875E-012	0	0.000000E+000
1	65.21497431	3.963875E-012	1.804387E-011	1	0.000000E+000
1	65.21679669	1.804387E-011	3.963875E-012	0	0.000000E+000
1	65.21689949	3.963875E-012	1.804387E-011	1	0.000000E+000
1	65.21710947	1.804387E-011	3.963875E-012	0	0.000000E+000
1	65.21714208	3.963875E-012	1.804387E-011	1	0.000000E+000
1	65.21716445	1.804387E-011	3.963875E-012	0	0.000000E+000
1	65.21745455	3.963875E-012	1.804387E-011	1	0.000000E+000
1	65.21822796	1.804387E-011	3.963875E-012	0	0.000000E+000
1	65.21824584	3.963875E-012	1.804387E-011	1	0.000000E+000
1	65.21860809	1.804387E-011	3.963875E-012	0	0.000000E+000
1	65.21867139	3.963875E-012	1.804387E-011	1	0.000000E+000
1	65.21903020	1.804387E-011	3.963875E-012	0	0.000000E+000
1	65.21904315	3.963875E-012	1.804387E-011	1	0.000000E+000
1	65.21906043	1.804387E-011	3.963875E-012	0	0.000000E+000
1	65.21923015	3.963875E-012	1.804387E-011	1	0.000000E+000
1	65.22018025	1.804387E-011	3.963875E-012	0	0.000000E+000
1	65.22021240	3.963875E-012	1.804387E-011	1	0.000000E+000
1	65.22037156	1.804387E-011	3.963875E-012	0	0.000000E+000
1	65.22037837	3.963875E-012	1.804387E-011	1	0.000000E+000
1	65.22050590	1.804387E-011	3.963875E-012	0	0.000000E+000
1	65.22053155	3.963875E-012	1.804387E-011	1	0.000000E+000
1	65.22072888	1.804387E-011	3.963875E-012	0	0.000000E+000
1	65.22074881	3.963875E-012	1.804387E-011	1	0.000000E+000
1	65.22093330	1.804387E-011	3.963875E-012	0	0.000000E+000
1	65.22096802	3.963875E-012	1.804387E-011	1	0.000000E+000
1	65.22108496	1.804387E-011	3.963875E-012	0	0.000000E+000
1	65.22111690	3.963875E-012	1.804387E-011	1	0.000000E+000
1	65.22139860	1.804387E-011	3.963875E-012	0	0.000000E+000
1	65.22141869	3.963875E-012	1.804387E-011	1	0.000000E+000
1	65.22145028	1.804387E-011	3.963875E-012	0	0.000000E+000
1	65.22149571	3.963875E-012	1.804387E-011	1	0.000000E+000
1	65.22195264	1.804387E-011	3.963875E-012	0	0.000000E+000
1	65.22197473	3.963875E-012	1.804387E-011	1	0.000000E+000
1	65.22296741	1.804387E-011	3.963875E-012	0	0.000000E+000
1	65.22298235	3.963875E-012	1.804387E-011	1	0.000000E+000
1	65.22322593	1.804387E-011	3.963875E-012	0	0.000000E+000
1	65.22342528	3.963875E-012	1.804387E-011	1	0.000000E+000
1	65.22400151	1.804387E-011	3.963875E-012	0	0.000000E+000
1	65.22417787	3.963875E-012	1.804387E-011	1	0.000000E+000
1	65.22455642	1.804387E-011	3.963875E-012	0	0.000000E+000
1	65.22485990	3.963875E-012	1.804387E-011	1	0.000000E+000
1	65.22527451	1.804387E-011	3.963875E-012	0	0.000000E+000
1	65.22542639	3.963875E-012	1.804387E-011	1	0.000000E+000
1	65.22555072	1.804387E-011	3.963875E-012	0	0.000000E+000
1	65.22556709	3.963875E-012	1.804387E-011	1	0.000000E+000
1	65.22650580	1.804387E-011	3.963875E-012	0	0.000000E+000
1	65.22654785	3.963875E-012	1.804387E-011	1	0.000000E+000
1	65.22680090	1.804387E-011	3.963875E-012	0	0.000000E+000
1	65.22685184	3.963875E-012	1.804387E-011	1	0.000000E+000
1	65.22694010	1.804387E-011	3.963875E-012	0	0.000000E+000
1	65.22698670	3.963875E-012	1.804387E-011	1	0.000000E+000
1	65.22761902	1.804387E-011	3.963875E-012	0	0.000000E+000
1	65.22763752	3.963875E-012	1.804387E-011	1	0.000000E+000
1	65.22784609	1.804387E-011	3.963875E-012	0	0.000000E+000
1	65.22795753	3.963875E-012	1.804387E-011	1	0.000000E+000
1	65.22883363	1.804387E-011	3.963875E-012	0	0.000000E+000
1	65.22891503	3.963875E-012	1.804387E-011	1	0.000000E+000
1	65.22912619	1.804387E-011	3.963875E-012	0	0.000000E+000
1	65.22935778	3.963875E-012	1.804387E-011	1	0.000000E+000
1	65.22942982	1.804387E-011	3.963875E-012	0	0.000000E+000
1	65.22948678	3.963875E-012	1.804387E-011	1	0.000000E+000
1	65.22951400	1.804387E-011	3.963875E-012	0	0.000000E+000
1	65.22953990	3.963875E-012	1.804387E-011	1	0.000000E+000
1	65.23016730	1.804387E-011	3.963875E-012	0	0.000000E+000
1	65.23019844	3.963875E-012	1.804387E-011	1	0.000000E+000
1	65.23063245	1.804387E-011	3.963875E-012	0	0.000000E+000
1	65.23079416	3.963875E-012	1.804387E-011	1	0.000000E+000
1	65.23099787	1.804387E-011	3.963875E-012	0	0.000000E+000
1	65.23107205	3.963875E-012	1.804387E-011	1	0.000000E+000
1	65.23114267	1.804387E-011	3.963875E-012	0	0.000000E+000
1	65.23117575	3.963875E-012	1.804387E-011	1	0.000000E+000
1	65.23177470	1.804387E-011	3.963875E-012	0	0.000000E+000
1	65.23207674	3.963875E-012	1.804387E-011	1	0.000000E+000
1	65.23229548	1.804387E-011	3.963875E-012	0	0.000000E+000
1	65.23230840	3.963875E-012	1.804387E-011	1	0.000000E+000
1	65.23257103	1.804387E-011	3.963875E-012	0	0.000000E+000
1	65.23275576	3.963875E-012	1.804387E-011	1	0.000000E+000
1	65.23294682	1.804387E-011	3.963875E-012	0	0.000000E+000
1	65.23296638	3.963875E-012	1.804387E-011	1	0.000000E+000
1	65.23396161	1.804387E-011	3.963875E-012	0	0.000000E+000
1	65.23417063	3.963875E-012	1.804387E-011	1	0.000000E+000
1	65.23472792	1.804387E-011	3.963875E-012	0	0.000000E+000
1	65.23477496	3.963875E-012	1.804387E-011	1	0.000000E+000
1	65.23481173	1.804387E-011	3.963875E-012	0	0.000000E+000
1	65.23481451	3.963875E-012	1.804387E-011	1	0.000000E+000
1	65.23545621	1.804387E-011	3.963875E-012	0	0.000000E+000
1	65.23550730	3.963875E-012	1.804387E-011	1	0.000000E+000
1	65.23558048	1.804387E-011	3.963875E-012	0	0.000000E+000
1	65.23562167	3.963875E-012	1.804387E-011	1	0.000000E+000
1	65.23577624	1.804387E-011	3.963875E-012	0	0.000000E+000
1	65.23665040	3.963875E-012	1.804387E-011	1	0.000000E+000
1	65.23703108	1.804387E-011	3.963875E-012	0	0.000000E+000
1	65.23706700	3.963875E-012	1.804387E-011	1	0.000000E+000
1	65.23707613	1.804387E-011	3.963875E-012	0	0.000000E+000
1	65.23713843	3.963875E-012	1.804387E-011	1	0.000000E+000
1	65.23718902	1.804387E-011	3.963875E-012	0	0.000000E+000
1	65.23721654	3.963875E-012	1.804387E-011	1	0.000000E+000
1	65.23768532	1.804387E-011	3.963875E-012	0	0.000000E+000
1	65.23785380	3.963875E-012	1.804387E-011	1	0.000000E+000
1	65.23825032	1.804387E-011	3.963875E-012	0	0.000000E+000
1	65.23826960	3.963875E-012	1.804387E-011	1	0.000000E+000
1	65.23856690	1.804387E-011	3.963875E-012	0	0.000000E+000
1	65.23927854	3.963875E-012	1.804387E-011	1	0.000000E+000
1	65.23965908	1.804387E-011	3.963875E-012	0	0.000000E+000
1	65.23967796	3.963875E-012	1.804387E-011	1	0.000000E+000
1	65.24046270	1.804387E-011	3.963875E-012	0	0.000000E+000
1	65.24048148	3.963875E-012	1.804387E-011	1	0.000000E+000
1	65.24066424	1.804387E-011	3.963875E-012	0	0.000000E+000
1	65.24157599	3.963875E-012	1.804387E-011	1	0.000000E+000
1	65.24248120	1.804387E-011	3.963875E-012	0	0.000000E+000
1	65.24249627	3.963875E-012	1.804387E-011	1	0.000000E+000
1	65.24252573	1.804387E-011	3.963875E-012	0	0.000000E+000
1	65.24256061	3.963875E-012	1.804387E-011	1	0.000000E+000
1	65.24258945	1.804387E-011	3.963875E-012	0	0.000000E+000
1	65.24276382	3.963875E-012	1.804387E-011	1	0.000000E+000
1	65.24314070	1.804387E-011	3.963875E-012	0	0.000000E+000
1	65.24317727	3.963875E-012	1.804387E-011	1	0.000000E+000
1	65.24378146	1.804387E-011	3.963875E-012	0	0.000000E+000
1	65.24381137	3.963875E-012	1.804387E-011	1	0.000000E+000
1	65.24409054	1.804387E-011	3.963875E-012	0	0.000000E+000
1	65.24413750	3.963875E-012	1.804387E-011	1	0.000000E+000
1	65.24459342	1.804387E-011	3.963875E-012	0	0.000000E+000
1	65.24463608	3.963875E-012	1.804387E-011	1	0.000000E+000
1	65.24470717	1.804387E-011	3.963875E-012	0	0.000000E+000
1	65.24471808	3.963875E-012	1.804387E-011	1	0.000000E+000
1	65.24489187	1.804387E-011	3.963875E-012	0	0.000000E+000
1	65.24510851	3.963875E-012	1.804387E-011	1	0.000000E+000
1	65.24522535	1.804387E-011	3.963875E-012	0	0.000000E+000
1	65.24526577	3.963875E-012	1.804387E-011	1	0.000000E+000
1	65.24549220	1.804387E-011	3.963875E-012	0	0.000000E+000
1	65.24550353	3.963875E-012	1.804387E-011	1	0.000000E+000
1	65.24569968	1.804387E-011	3.963875E-012	0	0.000000E+000
1	65.24579197	3.963875E-012	1.804387E-011	1	0.000000E+000
1	65.24607987	1.804387E-011	3.963875E-012	0	0.000000E+000
1	65.24609472	3.963875E-012	1.804387E-011	1	0.000000E+000
1	65.24703744	1.804387E-011	3.963875E-012	0	0.000000E+000
1	65.24739415	3.963875E-012	1.804387E-011	1	0.000000E+000
1	65.24759109	1.804387E-011	3.963875E-012	0	0.000000E+000
1	65.24760302	3.963875E-012	1.804387E-011	1	0.000000E+000
1	65.24767317	1.804387E-011	3.963875E-012	0	0.000000E+000
1	65.24772027	3.963875E-012	1.804387E-011	1	0.000000E+000
1	65.24798776	1.804387E-011	3.963875E-012	0	0.000000E+000
1	65.24851578	3.963875E-012	1.804387E-011	1	0.000000E+000
1	65.24860656	1.804387E-011	3.963875E-012	0	0.000000E+000
1	65.24861610	3.963875E-012	1.804387E-011	1	0.000000E+000
1	65.24882234	1.804387E-011	3.963875E-012	0	0.000000E+000
1	65.24883597	3.963875E-012	1.804387E-011	1	0.000000E+000
1	65.24986711	1.804387E-011	3.963875E-012	0	0.000000E+000
1	65.25012855	3.963875E-012	1.804387E-011	1	0.000000E+000
1	65.25026497	1.804387E-011	3.963875E-012	0	0.000000E+000
1	65.25028489	3.963875E-012	1.804387E-011	1	0.000000E+000
1	65.25058231	1.804387E-011	3.963875E-012	0	0.000000E+000
1	65.25060353	3.963875E-012	1.804387E-011	1	0.000000E+000
1	65.25088430	1.804387E-011	3.963875E-012	0	0.000000E+000
1	65.25096605	3.963875E-012	1.804387E-011	1	0.000000E+000
1	65.25101792	1.804387E-011	3.963875E-012	0	0.000000E+000
1	65.25189298	3.963875E-012	1.804387E-011	1	0.000000E+000
1	65.25189992	1.804387E-011	3.963875E-012	0	0.000000E+000
1	65.25200864	3.963875E-012	1.804387E-011	1	0.000000E+000
1	65.25252609	1.804387E-011	3.963875E-012	0	0.000000E+000
1	65.25343768	3.963875E-012	1.804387E-011	1	0.000000E+000
1	65.25369823	1.804387E-011	3.963875E-012	0	0.000000E+000
1	65.25444147	3.963875E-012	1.804387E-011	1	0.000000E+000
1	65.25475358	1.804387E-011	3.963875E-012	0	0.000000E+000
1	76.45037735	3.897395E-012	1.797740E-011	1	0.000000E+000
1	76.45054539	1.797740E-011	3.897395E-012	0	0.000000E+000
1	76.45057071	3.897395E-012	1.797740E-011	1	0.000000E+000
1	76.45058510	1.797740E-011	3.897395E-012	0	0.000000E+000
1	76.45061954	3.897395E-012	1.797740E-011	1	0.000000E+000
1	76.45110997	1.797740E-011	3.897395E-012	0	0.000000E+000
1	76.45114049	3.897395E-012	1.797740E-011	1	0.000000E+000
1	76.45194093	1.797740E-011	3.897395E-012	0	0.000000E+000
1	76.45223661	3.897395E-012	1.797740E-011	1	0.000000E+000
1	76.45246654	1.797740E-011	3.897395E-012	0	0.000000E+000
1	76.45249416	3.897395E-012	1.797740E-011	1	0.000000E+000
1	76.45267653	1.797740E-011	3.897395E-012	0	0.000000E+000
1	76.45271752	3.897395E-012	1.797740E-011	1	0.000000E+000
1	76.45340779	1.797740E-011	3.897395E-012	0	0.000000E+000
1	76.45350940	3.897395E-012	1.797740E-011	1	0.000000E+000
1	76.45383609	1.797740E-011	3.897395E-012	0	0.000000E+000
1	76.45406589	3.897395E-012	1.797740E-011	1	0.000000E+000
1	76.45468571	1.797740E-011	3.897395E-012	0	0.000000E+000
1	76.45470080	3.897395E-012	1.797740E-011	1	0.000000E+000
1	76.45476208	1.797740E-011	3.897395E-012	0	0.000000E+000
1	76.45479161	3.897395E-012	1.797740E-011	1	0.000000E+000
1	76.45482695	1.797740E-011	3.897395E-012	0	0.000000E+000
1	76.45486207	3.897395E-012	1.797740E-011	1	0.000000E+000
1	76.45554049	1.797740E-011	3.897395E-012	0	0.000000E+000
1	76.45556901	3.897395E-012	1.797740E-011	1	0.000000E+000
1	76.45585085	1.797740E-011	3.897395E-012	0	0.000000E+000
1	76.45586713	3.897395E-012	1.797740E-011	1	0.000000E+000
1	76.45595869	1.797740E-011	3.897395E-012	0	0.000000E+000
1	76.45596615	3.897395E-012	1.797740E-011	1	0.000000E+000
1	76.45667681	1.797740E-011	3.897395E-012	0	0.000000E+000
1	76.45669108	3.897395E-012	1.797740E-011	1	0.000000E+000
1	76.45750601	1.797740E-011	3.897395E-012	0	0.000000E+000
1	76.45757524	3.897395E-012	1.797740E-011	1	0.000000E+000
1	76.45781814	1.797740E-011	3.897395E-012	0	0.000000E+000
1	76.45784441	3.897395E-012	1.797740E-011	1	0.000000E+000
1	76.45801253	1.797740E-011	3.897395E-012	0	0.000000E+000
1	76.45804105	3.897395E-012	1.797740E-011	1	0.000000E+000
1	76.45860299	1.797740E-011	3.897395E-012	0	0.000000E+000
1	76.45863638	3.897395E-012	1.797740E-011	1	0.000000E+000
1	76.45870816	1.797740E-011	3.897395E-012	0	0.000000E+000
1	76.45873355	3.897395E-012	1.797740E-011	1	0.000000E+000
1	76.45976355	1.797740E-011	3.897395E-012	0	0.000000E+000
1	76.45988045	3.897395E-012	1.797740E-011	1	0.000000E+000
1	76.46037262	1.797740E-011	3.897395E-012	0	0.000000E+000
1	76.46039594	3.897395E-012	1.797740E-011	1	0.000000E+000
1	76.46072004	1.797740E-011	3.897395E-012	0	0.000000E+000
1	76.46073847	3.897395E-012	1.797740E-011	1	0.000000E+000
1	76.46106307	1.797740E-011	3.897395E-012	0	0.000000E+000
1	76.46120158	3.897395E-012	1.797740E-011	1	0.000000E+000
1	76.46134565	1.797740E-011	3.897395E-012	0	0.000000E+000
1	76.46136144	3.897395E-012	1.797740E-011	1	0.000000E+000
1	76.46154275	1.797740E-011	3.897395E-012	0	0.000000E+000
1	76.46155598	3.897395E-012	1.797740E-011	1	0.000000E+000
1	76.46228605	1.797740E-011	3.897395E-012	0	0.000000E+000
1	76.46234237	3.897395E-012	1.797740E-011	1	0.000000E+000
1	76.46276522	1.797740E-011	3.897395E-012	0	0.000000E+000
1	76.46278845	3.897395E-012	1.797740E-011	1	0.000000E+000
1	76.46299186	1.797740E-011	3.897395E-012	0	0.000000E+000
1	76.46303251	3.897395E-012	1.797740E-011	1	0.000000E+000
1	76.46320075	1.797740E-011	3.897395E-012	0	0.000000E+000
1	76.46373830	3.897395E-012	1.797740E-011	1	0.000000E+000
1	76.46382630	1.797740E-011	3.897395E-012	0	0.000000E+000
1	76.46386160	3.897395E-012	1.797740E-011	1	0.000000E+000
1	76.46426988	1.797740E-011	3.897395E-012	0	0.000000E+000
1	76.46427482	3.897395E-012	1.797740E-011	1	0.000000E+000
1	76.46451039	1.797740E-011	3.897395E-012	0	0.000000E+000
1	76.46452737	3.897395E-012	1.797740E-011	1	0.000000E+000
1	76.46531728	1.797740E-011	3.897395E-012	0	0.000000E+000
1	76.46534359	3.897395E-012	1.797740E-011	1	0.000000E+000
1	76.46596433	1.797740E-011	3.897395E-012	0	0.000000E+000
1	76.46600394	3.897395E-012	1.797740E-011	1	0.000000E+000
1	76.46604188	1.797740E-011	3.897395E-012	0	0.000000E+000
1	76.46607011	3.897395E-012	1.797740E-011	1	0.000000E+000
1	76.46646395	1.797740E-011	3.897395E-012	0	0.000000E+000
1	76.46650584	3.897395E-012	1.797740E-011	1	0.000000E+000
1	76.46666299	1.797740E-011	3.897395E-012	0	0.000000E+000
1	76.46668406	3.897395E-012	1.797740E-011	1	0.000000E+000
1	76.46689669	1.797740E-011	3.897395E-012	0	0.000000E+000
1	76.46729158	3.897395E-012	1.797740E-011	1	0.000000E+000
1	76.46734563	1.797740E-011	3.897395E-012	0	0.000000E+000
1	76.46737363	3.897395E-012	1.797740E-011	1	0.000000E+000
1	76.46747746	1.797740E-011	3.897395E-012	0	0.000000E+000
1	76.46752301	3.897395E-012	1.797740E-011	1	0.000000E+000
1	76.46770289	1.797740E-011	3.897395E-012	0	0.000000E+000
1	76.46794062	3.897395E-012	1.797740E-011	1	0.000000E+000
1	76.46810529	1.797740E-011	3.897395E-012	0	0.000000E+000
1	76.46831431	3.897395E-012	1.797740E-011	1	0.000000E+000
1	76.46835378	1.797740E-011	3.897395E-012	0	0.000000E+000
1	76.46836383	3.897395E-012	1.797740E-011	1	0.000000E+000
1	76.46857207	1.797740E-011	3.897395E-012	0	0.000000E+000
1	76.46858448	3.897395E-012	1.797740E-011	1	0.000000E+000
1	76.46870184	1.797740E-011	3.897395E-012	0	0.000000E+000
1	76.46871307	3.897395E-012	1.797740E-011	1	0.000000E+000
1	76.46884799	1.797740E-011	3.897395E-012	0	0.000000E+000
1	76.46886144	3.897395E-012	1.797740E-011	1	0.000000E+000
1	76.46926583	1.797740E-011	3.897395E-012	0	0.000000E+000
1	76.46943046	3.897395E-012	1.797740E-011	1	0.000000E+000
1	76.46953478	1.797740E-011	3.897395E-012	0	0.000000E+000
1	76.46955390	3.897395E-012	1.797740E-011	1	0.000000E+000
1	76.47008072	1.797740E-011	3.897395E-012	0	0.000000E+000
1	76.47011419	3.897395E-012	1.797740E-011	1	0.000000E+000
1	76.47019771	1.797740E-011	3.897395E-012	0	0.000000E+000
1	76.47048932	3.897395E-012	1.797740E-011	1	0.000000E+000
1	76.47076074	1.797740E-011	3.897395E-012	0	0.000000E+000
1	76.47084624	3.897395E-012	1.797740E-011	1	0.000000E+000
1	76.47085957	1.797740E-011	3.897395E-012	0	0.000000E+000
1	76.47090391	3.897395E-012	1.797740E-011	1	0.000000E+000
1	76.47092978	1.797740E-011	3.897395E-012	0	0.000000E+000
1	76.47096941	3.897395E-012	1.797740E-011	1	0.000000E+000
1	76.47107244	1.797740E-011	3.897395E-012	0	0.000000E+000
1	76.47108820	3.897395E-012	1.797740E-011	1	0.000000E+000
1	76.47204787	1.797740E-011	3.897395E-012	0	0.000000E+000
1	76.47205864	3.897395E-012	1.797740E-011	1	0.000000E+000
1	76.47253183	1.797740E-011	3.897395E-012	0	0.000000E+000
1	76.47257266	3.897395E-012	1.797740E-011	1	0.000000E+000
1	76.47358412	1.797740E-011	3.897395E-012	0	0.000000E+000
1	76.47360894	3.897395E-012	1.797740E-011	1	0.000000E+000
1	76.47471205	1.797740E-011	3.897395E-012	0	0.000000E+000
1	76.47479267	3.897395E-012	1.797740E-011	1	0.000000E+000
1	76.47494116	1.797740E-011	3.897395E-012	0	0.000000E+000
1	76.47496634	3.897395E-012	1.797740E-011	1	0.000000E+000
1	76.47513668	1.797740E-011	3.897395E-012	0	0.000000E+000
1	76.47515340	3.897395E-012	1.797740E-011	1	0.000000E+000
1	76.47524031	1.797740E-011	3.897395E-012	0	0.000000E+000
1	76.47527797	3.897395E-012	1.797740E-011	1	0.000000E+000
1	76.47575942	1.797740E-011	3.897395E-012	0	0.000000E+000
1	76.47578885	3.897395E-012	1.797740E-011	1	0.000000E+000
1	76.47611491	1.797740E-011	3.897395E-012	0	0.000000E+000
1	76.47611898	3.897395E-012	1.797740E-011	1	0.000000E+000
1	76.47688453	1.797740E-011	3.897395E-012	0	0.000000E+000
1	76.47698284	3.897395E-012	1.797740E-011	1	0.000000E+000
1	76.47754038	1.797740E-011	3.897395E-012	0	0.000000E+000
1	76.47786638	3.897395E-012	1.797740E-011	1	0.000000E+000
1	76.47800924	1.797740E-011	3.897395E-012	0	0.000000E+000
1	76.47808340	3.897395E-012	1.797740E-011	1	0.000000E+000
1	76.47894599	1.797740E-011	3.897395E-012	0	0.000000E+000
1	76.47895745	3.897395E-012	1.797740E-011	1	0.000000E+000
1	76.47961014	1.797740E-011	3.897395E-012	0	0.000000E+000
1	76.47969827	3.897395E-012	1.797740E-011	1	0.000000E+000
1	76.47983569	1.797740E-011	3.897395E-012	0	0.000000E+000
1	76.48004499	3.897395E-012	1.797740E-011	1	0.000000E+000
1	76.48036088	1.797740E-011	3.897395E-012	0	0.000000E+000
1	76.48037432	3.897395E-012	1.797740E-011	1	0.000000E+000
1	76.48082401	1.797740E-011	3.897395E-012	0	0.000000E+000
1	76.48082769	3.897395E-012	1.797740E-011	1	0.000000E+000
1	76.48094572	1.797740E-011	3.897395E-012	0	0.000000E+000
1	76.48124836	3.897395E-012	1.797740E-011	1	0.000000E+000
1	76.48135491	1.797740E-011	3.897395E-012	0	0.000000E+000
1	76.48137123	3.897395E-012	1.797740E-011	1	0.000000E+000
1	76.48278594	1.797740E-011	3.897395E-012	0	0.000000E+000
1	76.48285337	3.897395E-012	1.797740E-011	1	0.000000E+000
1	76.48307129	1.797740E-011	3.897395E-012	0	0.000000E+000
1	76.48308319	3.897395E-012	1.797740E-011	1	0.000000E+000
1	76.48346227	1.797740E-011	3.897395E-012	0	0.000000E+000
1	76.48355797	3.897395E-012	1.797740E-011	1	0.000000E+000
1	76.48435888	1.797740E-011	3.897395E-012	0	0.000000E+000
1	76.48436235	3.897395E-012	1.797740E-011	1	0.000000E+000
1	76.48451711	1.797740E-011	3.897395E-012	0	0.000000E+000
1	76.48458433	3.897395E-012	1.797740E-011	1	0.000000E+000
1	76.48484378	1.797740E-011	3.897395E-012	0	0.000000E+000
1	76.48511606	3.897395E-012	1.797740E-011	1	0.000000E+000
1	76.48514104	1.797740E-011	3.897395E-012	0	0.000000E+000
1	76.48545070	3.897395E-012	1.797740E-011	1	0.000000E+000
1	76.48571703	1.797740E-011	3.897395E-012	0	0.000000E+000
1	76.48572980	3.897395E-012	1.797740E-011	1	0.000000E+000
1	76.48583075	1.797740E-011	3.897395E-012	0	0.000000E+000
1	76.48584796	3.897395E-012	1.797740E-011	1	0.000000E+000
1	76.48588135	1.797740E-011	3.897395E-012	0	0.000000E+000
1	76.48595670	3.897395E-012	1.797740E-011	1	0.000000E+000
1	76.48601315	1.797740E-011	3.897395E-012	0	0.000000E+000
1	76.48697770	3.897395E-012	1.797740E-011	1	0.000000E+000
1	76.48711179	1.797740E-011	3.897395E-012	0	0.000000E+000
1	76.48727961	3.897395E-012	1.797740E-011	1	0.000000E+000
1	76.48783810	1.797740E-011	3.897395E-012	0	0.000000E+000
1	76.48788124	3.897395E-012	1.797740E-011	1	0.000000E+000
1	76.49041216	1.797740E-011	3.897395E-012	0	0.000000E+000
1	76.49044310	3.897395E-012	1.797740E-011	1	0.000000E+000
1	76.49057864	1.797740E-011	3.897395E-012	0	0.000000E+000
1	76.49061759	3.897395E-012	1.797740E-011	1	0.000000E+000
1	76.49100015	1.797740E-011	3.897395E-012	0	0.000000E+000
1	76.49102508	3.897395E-012	1.797740E-011	1	0.000000E+000
1	76.49115188	1.797740E-011	3.897395E-012	0	0.000000E+000
1	76.49117731	3.897395E-012	1.797740E-011	1	0.000000E+000
1	76.49152542	1.797740E-011	3.897395E-012	0	0.000000E+000
1	76.49185202	3.897395E-012	1.797740E-011	1	0.000000E+000
1	76.49220903	1.797740E-011	3.897395E-012	0	0.000000E+000
1	76.49225693	3.897395E-012	1.797740E-011	1	0.000000E+000
1	76.49241444	1.797740E-011	3.897395E-012	0	0.000000E+000
1	76.49256783	3.897395E-012	1.797740E-011	1	0.000000E+000
1	76.49258399	1.797740E-011	3.897395E-012	0	0.000000E+000
1	76.49294225	3.897395E-012	1.797740E-011	1	0.000000E+000
1	76.49352363	1.797740E-011	3.897395E-012	0	0.000000E+000
1	76.49353063	3.897395E-012	1.797740E-011	1	0.000000E+000
1	76.49357721	1.797740E-011	3.897395E-012	0	0.000000E+000
1	76.49358831	3.897395E-012	1.797740E-011	1	0.000000E+000
1	76.49364453	1.797740E-011	3.897395E-012	0	0.000000E+000
1	76.49367685	3.897395E-012	1.797740E-011	1	0.000000E+000
1	76.49406102	1.797740E-011	3.897395E-012	0	0.000000E+000
1	76.49409303	3.897395E-012	1.797740E-011	1	0.000000E+000
1	76.49426322	1.797740E-011	3.897395E-012	0	0.000000E+000
1	76.49430657	3.897395E-012	1.797740E-011	1	0.000000E+000
1	76.49432363	1.797740E-011	3.897395E-012	0	0.000000E+000
1	76.49434880	3.897395E-012	1.797740E-011	1	0.000000E+000
1	76.49454186	1.797740E-011	3.897395E-012	0	0.000000E+000
1	76.49456425	3.897395E-012	1.797740E-011	1	0.000000E+000
1	76.49476828	1.797740E-011	3.897395E-012	0	0.000000E+000
1	76.49478038	3.897395E-012	1.797740E-011	1	0.000000E+000
1	76.49495695	1.797740E-011	3.897395E-012	0	0.000000E+000
1	76.49499834	3.897395E-012	1.797740E-011	1	0.000000E+000
1	76.49561912	1.797740E-011	3.897395E-012	0	0.000000E+000
1	76.49565619	3.897395E-012	1.797740E-011	1	0.000000E+000
1	76.49571529	1.797740E-011	3.897395E-012	0	0.000000E+000
1	76.49572575	3.897395E-012	1.797740E-011	1	0.000000E+000
1	76.49575930	1.797740E-011	3.897395E-012	0	0.000000E+000
1	76.49579159	3.897395E-012	1.797740E-011	1	0.000000E+000
1	76.49633373	1.797740E-011	3.897395E-012	0	0.000000E+000
1	76.49637243	3.897395E-012	1.797740E-011	1	0.000000E+000
1	76.49698734	1.797740E-011	3.897395E-012	0	0.000000E+000
1	76.49703225	3.897395E-012	1.797740E-011	1	0.000000E+000
1	76.49714269	1.797740E-011	3.897395E-012	0	0.000000E+000
1	76.49736734	3.897395E-012	1.797740E-011	1	0.000000E+000
1	76.49743930	1.797740E-011	3.897395E-012	0	0.000000E+000
1	76.49827033	3.897395E-012	1.797740E-011	1	0.000000E+000
1	76.49865138	1.797740E-011	3.897395E-012	0	0.000000E+000
1	76.49867616	3.897395E-012	1.797740E-011	1	0.000000E+000
1	76.49877161	1.797740E-011	3.897395E-012	0	0.000000E+000
1	76.49878641	3.897395E-012	1.797740E-011	1	0.000000E+000
1	76.49884764	1.797740E-011	3.897395E-012	0	0.000000E+000
1	76.49892938	3.897395E-012	1.797740E-011	1	0.000000E+000
1	76.49913436	1.797740E-011	3.897395E-012	0	0.000000E+000
1	76.49942795	3.897395E-012	1.797740E-011	1	0.000000E+000
1	76.49991672	1.797740E-011	3.897395E-012	0	0.000000E+000
1	76.50019251	3.897395E-012	1.797740E-011	1	0.000000E+000
1	76.50057046	1.797740E-011	3.897395E-012	0	0.000000E+000
1	76.50061060	3.897395E-012	1.797740E-011	1	0.000000E+000
1	76.50068415	1.797740E-011	3.897395E-012	0	0.000000E+000
1	76.50083891	3.897395E-012	1.797740E-011	1	0.000000E+000
1	76.50188372	1.797740E-011	3.897395E-012	0	0.000000E+000
1	76.50190288	3.897395E-012	1.797740E-011	1	0.000000E+000
1	76.50208228	1.797740E-011	3.897395E-012	0	0.000000E+000
1	76.50218868	3.897395E-012	1.797740E-011	1	0.000000E+000
1	76.50256834	1.797740E-011	3.897395E-012	0	0.000000E+000
1	76.50259234	3.897395E-012	1.797740E-011	1	0.000000E+000
1	76.50270034	1.797740E-011	3.897395E-012	0	0.000000E+000
1	76.50282456	3.897395E-012	1.797740E-011	1	0.000000E+000
1	76.50313064	1.797740E-011	3.897395E-012	0	0.000000E+000
1	76.50316065	3.897395E-012	1.797740E-011	1	0.000000E+000
1	76.50403614	1.797740E-011	3.897395E-012	0	0.000000E+000
1	76.50440272	3.897395E-012	1.797740E-011	1	0.000000E+000
1	76.50454740	1.797740E-011	3.897395E-012	0	0.000000E+000
1	76.50457238	3.897395E-012	1.797740E-011	1	0.000000E+000
1	76.50509625	1.797740E-011	3.897395E-012	0	0.000000E+000
1	76.50511242	3.897395E-012	1.797740E-011	1	0.000000E+000
1	76.50595841	1.797740E-011	3.897395E-012	0	0.000000E+000
1	76.50598026	3.897395E-012	1.797740E-011	1	0.000000E+000
1	76.50611733	1.797740E-011	3.897395E-012	0	0.000000E+000
1	76.50614734	3.897395E-012	1.797740E-011	1	0.000000E+000
1	76.50648379	1.797740E-011	3.897395E-012	0	0.000000E+000
1	76.50652628	3.897395E-012	1.797740E-011	1	0.000000E+000
1	76.50727010	1.797740E-011	3.897395E-012	0	0.000000E+000
1	76.50729438	3.897395E-012	1.797740E-011	1	0.000000E+000
1	76.50811677	1.797740E-011	3.897395E-012	0	0.000000E+000
1	76.50813152	3.897395E-012	1.797740E-011	1	0.000000E+000
1	76.50823450	1.797740E-011	3.897395E-012	0	0.000000E+000
1	76.50830030	3.897395E-012	1.797740E-011	1	0.000000E+000
1	76.50863640	1.797740E-011	3.897395E-012	0	0.000000E+000
1	76.50870408	3.897395E-012	1.797740E-011	1	0.000000E+000
1	76.50959549	1.797740E-011	3.897395E-012	0	0.000000E+000
1	76.50964269	3.897395E-012	1.797740E-011	1	0.000000E+000
1	76.50978833	1.797740E-011	3.897395E-012	0	0.000000E+000
1	76.50981874	3.897395E-012	1.797740E-011	1	0.000000E+000
1	76.51040050	1.797740E-011	3.897395E-012	0	0.000000E+000
1	76.51045067	3.897395E-012	1.797740E-011	1	0.000000E+000
1	76.51048159	1.797740E-011	3.897395E-012	0	0.000000E+000
1	76.51072414	3.897395E-012	1.797740E-011	1	0.000000E+000
1	76.51080741	1.797740E-011	3.897395E-012	0	0.000000E+000
1	76.51169194	3.897395E-012	1.797740E-011	1	0.000000E+000
1	76.51232489	1.797740E-011	3.897395E-012	0	0.000000E+000
1	76.51234149	3.897395E-012	1.797740E-011	1	0.000000E+000
1	76.51240445	1.797740E-011	3.897395E-012	0	0.000000E+000
1	76.51242125	3.897395E-012	1.797740E-011	1	0.000000E+000
1	76.51260569	1.797740E-011	3.897395E-012	0	0.000000E+000
1	76.51262351	3.897395E-012	1.797740E-011	1	0.000000E+000
1	76.51288273	1.797740E-011	3.897395E-012	0	0.000000E+000
1	76.51290706	3.897395E-012	1.797740E-011	1	0.000000E+000
1	76.51316165	1.797740E-011	3.897395E-012	0	0.000000E+000
1	76.51318325	3.897395E-012	1.797740E-011	1	0.000000E+000
1	76.51363420	1.797740E-011	3.897395E-012	0	0.000000E+000
1	76.51367251	3.897395E-012	1.797740E-011	1	0.000000E+000
1	76.51370120	1.797740E-011	3.897395E-012	0	0.000000E+000
1	76.51373658	3.897395E-012	1.797740E-011	1	0.000000E+000
1	76.51410212	1.797740E-011	3.897395E-012	0	0.000000E+000
1	76.51415989	3.897395E-012	1.797740E-011	1	0.000000E+000
1	76.51451353	1.797740E-011	3.897395E-012	0	0.000000E+000
1	76.51471532	3.897395E-012	1.797740E-011	1	0.000000E+000
1	76.51480553	1.797740E-011	3.897395E-012	0	0.000000E+000
1	76.51483392	3.897395E-012	1.797740E-011	1	0.000000E+000
1	76.51504336	1.797740E-011	3.897395E-012	0	0.000000E+000
1	76.51504524	3.897395E-012	1.797740E-011	1	0.000000E+000
1	76.51534712	1.797740E-011	3.897395E-012	0	0.000000E+000
1	76.51563861	3.897395E-012	1.797740E-011	1	0.000000E+000
1	76.51603974	1.797740E-011	3.897395E-012	0	0.000000E+000
1	76.51615456	3.897395E-012	1.797740E-011	1	0.000000E+000
1	76.51660875	1.797740E-011	3.897395E-012	0	0.000000E+000
1	76.51664400	3.897395E-012	1.797740E-011	1	0.000000E+000
1	76.51691587	1.797740E-011	3.897395E-012	0	0.000000E+000
1	76.51693567	3.897395E-012	1.797740E-011	1	0.000000E+000
1	76.51732620	1.797740E-011	3.897395E-012	0	0.000000E+000
1	76.51735332	3.897395E-012	1.797740E-011	1	0.000000E+000
1	76.51771002	1.797740E-011	3.897395E-012	0	0.000000E+000
1	76.51777414	3.897395E-012	1.797740E-011	1	0.000000E+000
1	76.51876395	1.797740E-011	3.897395E-012	0	0.000000E+000
1	76.51878494	3.897395E-012	1.797740E-011	1	0.000000E+000
1	76.51906305	1.797740E-011	3.897395E-012	0	0.000000E+000
1	76.51914487	3.897395E-012	1.797740E-011	1	0.000000E+000
1	76.51957632	1.797740E-011	3.897395E-012	0	0.000000E+000
1	76.52005016	3.897395E-012	1.797740E-011	1	0.000000E+000
1	76.52054923	1.797740E-011	3.897395E-012	0	0.000000E+000
1	76.52055909	3.897395E-012	1.797740E-011	1	0.000000E+000
1	76.52086151	1.797740E-011	3.897395E-012	0	0.000000E+000
1	76.52095889	3.897395E-012	1.797740E-011	1	0.000000E+000
1	76.52148472	1.797740E-011	3.897395E-012	0	0.000000E+000
1	76.52151863	3.897395E-012	1.797740E-011	1	0.000000E+000
1	76.52173236	1.797740E-011	3.897395E-012	0	0.000000E+000
1	76.52194534	3.897395E-012	1.797740E-011	1	0.000000E+000
1	76.52326418	1.797740E-011	3.897395E-012	0	0.000000E+000
1	76.52327584	3.897395E-012	1.797740E-011	1	0.000000E+000
1	76.52341922	1.797740E-011	3.897395E-012	0	0.000000E+000
1	76.52343307	3.897395E-012	1.797740E-011	1	0.000000E+000
1	76.52366486	1.797740E-011	3.897395E-012	0	0.000000E+000
1	76.52371575	3.897395E-012	1.797740E-011	1	0.000000E+000
1	76.52424224	1.797740E-011	3.897395E-012	0	0.000000E+000
1	76.52445909	3.897395E-012	1.797740E-011	1	0.000000E+000
1	76.52470687	1.797740E-011	3.897395E-012	0	0.000000E+000
1	76.52473774	3.897395E-012	1.797740E-011	1	0.000000E+000
1	76.52499499	1.797740E-011	3.897395E-012	0	0.000000E+000
1	76.52502303	3.897395E-012	1.797740E-011	1	0.000000E+000
1	76.52555921	1.797740E-011	3.897395E-012	0	0.000000E+000
1	76.52560004	3.897395E-012	1.797740E-011	1	0.000000E+000
1	76.52582635	1.797740E-011	3.897395E-012	0	0.000000E+000
1	76.52583771	3.897395E-012	1.797740E-011	1	0.000000E+000
1	76.52600041	1.797740E-011	3.897395E-012	0	0.000000E+000
1	76.52601482	3.897395E-012	1.797740E-011	1	0.000000E+000
1	76.52694603	1.797740E-011	3.897395E-012	0	0.000000E+000
1	76.52696184	3.897395E-012	1.797740E-011	1	0.000000E+000
1	76.52719238	1.797740E-011	3.897395E-012	0	0.000000E+000
1	76.52722701	3.897395E-012	1.797740E-011	1	0.000000E+000
1	76.52753139	1.797740E-011	3.897395E-012	0	0.000000E+000
1	76.52753666	3.897395E-012	1.797740E-011	1	0.000000E+000
1	76.52811119	1.797740E-011	3.897395E-012	0	0.000000E+000
1	76.52815449	3.897395E-012	1.797740E-011	1	0.000000E+000
1	76.52819937	1.797740E-011	3.897395E-012	0	0.000000E+000
1	76.52823677	3.897395E-012	1.797740E-011	1	0.000000E+000
1	76.52849787	1.797740E-011	3.897395E-012	0	0.000000E+000
1	76.52887582	3.897395E-012	1.797740E-011	1	0.000000E+000
1	76.52908777	1.797740E-011	3.897395E-012	0	0.000000E+000
1	76.52914835	3.897395E-012	1.797740E-011	1	0.000000E+000
1	76.52936505	1.797740E-011	3.897395E-012	0	0.000000E+000
1	76.52939029	3.897395E-012	1.797740E-011	1	0.000000E+000
1	76.52974433	1.797740E-011	3.897395E-012	0	0.000000E+000
1	76.52976889	3.897395E-012	1.797740E-011	1	0.000000E+000
1	76.53021884	1.797740E-011	3.897395E-012	0	0.000000E+000
1	76.53065261	3.897395E-012	1.797740E-011	1	0.000000E+000
1	76.53209100	1.797740E-011	3.897395E-012	0	0.000000E+000
1	76.53212730	3.897395E-012	1.797740E-011	1	0.000000E+000
1	76.53225398	1.797740E-011	3.897395E-012	0	0.000000E+000
1	76.53244806	3.897395E-012	1.797740E-011	1	0.000000E+000
1	76.53260493	1.797740E-011	3.897395E-012	0	0.000000E+000
1	76.53263598	3.897395E-012	1.797740E-011	1	0.000000E+000
1	76.53274384	1.797740E-011	3.897395E-012	0	0.000000E+000
1	76.53276434	3.897395E-012	1.797740E-011	1	0.000000E+000
1	76.53306259	1.797740E-011	3.897395E-012	0	0.000000E+000
1	76.53306567	3.897395E-012	1.797740E-011	1	0.000000E+000
1	76.53329009	1.797740E-011	3.897395E-012	0	0.000000E+000
1	76.53330945	3.897395E-012	1.797740E-011	1	0.000000E+000
1	76.53356756	1.797740E-011	3.897395E-012	0	0.000000E+000
1	76.53358572	3.897395E-012	1.797740E-011	1	0.000000E+000
1	76.53382225	1.797740E-011	3.897395E-012	0	0.000000E+000
1	76.53384142	3.897395E-012	1.797740E-011	1	0.000000E+000
1	76.53417180	1.797740E-011	3.897395E-012	0	0.000000E+000
1	76.53432994	3.897395E-012	1.797740E-011	1	0.000000E+000
1	76.53441984	1.797740E-011	3.897395E-012	0	0.000000E+000
1	76.53442036	3.897395E-012	1.797740E-011	1	0.000000E+000
1	76.53580319	1.797740E-011	3.897395E-012	0	0.000000E+000
1	76.53581829	3.897395E-012	1.797740E-011	1	0.000000E+000
1	76.53643580	1.797740E-011	3.897395E-012	0	0.000000E+000
1	76.53647648	3.897395E-012	1.797740E-011	1	0.000000E+000
1	76.53685730	1.797740E-011	3.897395E-012	0	0.000000E+000
1	76.53689864	3.897395E-012	1.797740E-011	1	0.000000E+000
1	76.53695852	1.797740E-011	3.897395E-012	0	0.000000E+000
1	76.53704651	3.897395E-012	1.797740E-011	1	0.000000E+000
1	76.53721261	1.797740E-011	3.897395E-012	0	0.000000E+000
1	76.53722799	3.897395E-012	1.797740E-011	1	0.000000E+000
1	76.53787525	1.797740E-011	3.897395E-012	0	0.000000E+000
1	76.53817834	3.897395E-012	1.797740E-011	1	0.000000E+000
1	76.53824341	1.797740E-011	3.897395E-012	0	0.000000E+000
1	76.53842690	3.897395E-012	1.797740E-011	1	0.000000E+000
1	76.53846969	1.797740E-011	3.897395E-012	0	0.000000E+000
1	76.53850465	3.897395E-012	1.797740E-011	1	0.000000E+000
1	76.53852006	1.797740E-011	3.897395E-012	0	0.000000E+000
1	76.53854417	3.897395E-012	1.797740E-011	1	0.000000E+000
1	76.53876233	1.797740E-011	3.897395E-012	0	0.000000E+000
1	76.53878241	3.897395E-012	1.797740E-011	1	0.000000E+000
1	76.53890434	1.797740E-011	3.897395E-012	0	0.000000E+000
1	76.53912516	3.897395E-012	1.797740E-011	1	0.000000E+000
1	76.54030552	1.797740E-011	3.897395E-012	0	0.000000E+000
1	76.54033255	3.897395E-012	1.797740E-011	1	0.000000E+000
1	76.54038712	1.797740E-011	3.897395E-012	0	0.000000E+000
1	76.54043049	3.897395E-012	1.797740E-011	1	0.000000E+000
1	76.54046558	1.797740E-011	3.897395E-012	0	0.000000E+000
1	76.54047028	3.897395E-012	1.797740E-011	1	0.000000E+000
1	76.54066855	1.797740E-011	3.897395E-012	0	0.000000E+000
1	76.54071068	3.897395E-012	1.797740E-011	1	0.000000E+000
1	76.54130103	1.797740E-011	3.897395E-012	0	0.000000E+000
1	76.54133662	3.897395E-012	1.797740E-011	1	0.000000E+000
1	76.54140225	1.797740E-011	3.897395E-012	0	0.000000E+000
1	76.54150526	3.897395E-012	1.797740E-011	1	0.000000E+000
1	76.54180384	1.797740E-011	3.897395E-012	0	0.000000E+000
1	76.54181174	3.897395E-012	1.797740E-011	1	0.000000E+000
1	76.54249784	1.797740E-011	3.897395E-012	0	0.000000E+000
1	76.54251689	3.897395E-012	1.797740E-011	1	0.000000E+000
1	76.54261069	1.797740E-011	3.897395E-012	0	0.000000E+000
1	76.54265241	3.897395E-012	1.797740E-011	1	0.000000E+000
1	76.54283341	1.797740E-011	3.897395E-012	0	0.000000E+000
1	76.54285426	3.897395E-012	1.797740E-011	1	0.000000E+000
1	76.54289035	1.797740E-011	3.897395E-012	0	0.000000E+000
1	76.54292806	3.897395E-012	1.797740E-011	1	0.000000E+000
1	76.54308898	1.797740E-011	3.897395E-012	0	0.000000E+000
1	76.54310229	3.897395E-012	1.797740E-011	1	0.000000E+000
1	76.54339994	1.797740E-011	3.897395E-012	0	0.000000E+000
1	76.54345540	3.897395E-012	1.797740E-011	1	0.000000E+000
1	76.54348397	1.797740E-011	3.897395E-012	0	0.000000E+000
1	76.54415614	3.897395E-012	1.797740E-011	1	0.000000E+000
1	76.54495883	1.797740E-011	3.897395E-012	0	0.000000E+000
1	76.54503387	3.897395E-012	1.797740E-011	1	0.000000E+000
1	76.54509316	1.797740E-011	3.897395E-012	0	0.000000E+000
1	76.54523891	3.897395E-012	1.797740E-011	1	0.000000E+000
1	76.54579785	1.797740E-011	3.897395E-012	0	0.000000E+000
1	76.54668217	3.897395E-012	1.797740E-011	1	0.000000E+000
1	76.54677916	1.797740E-011	3.897395E-012	0	0.000000E+000
1	76.54678942	3.897395E-012	1.797740E-011	1	0.000000E+000
1	76.54695266	1.797740E-011	3.897395E-012	0	0.000000E+000
1	76.54697549	3.897395E-012	1.797740E-011	1	0.000000E+000
1	76.54705218	1.797740E-011	3.897395E-012	0	0.000000E+000
1	76.54741898	3.897395E-012	1.797740E-011	1	0.000000E+000
1	76.54765519	1.797740E-011	3.897395E-012	0	0.000000E+000
1	76.54809087	3.897395E-012	1.797740E-011	1	0.000000E+000
1	76.54832137	1.797740E-011	3.897395E-012	0	0.000000E+000
1	76.54834218	3.897395E-012	1.797740E-011	1	0.000000E+000
1	76.54848029	1.797740E-011	3.897395E-012	0	0.000000E+000
1	76.54962774	3.897395E-012	1.797740E-011	1	0.000000E+000
1	76.54980318	1.797740E-011	3.897395E-012	0	0.000000E+000
1	76.54981034	3.897395E-012	1.797740E-011	1	0.000000E+000
1	76.55034692	1.797740E-011	3.897395E-012	0	0.000000E+000
1	76.55041081	3.897395E-012	1.797740E-011	1	0.000000E+000
1	76.55065506	1.797740E-011	3.897395E-012	0	0.000000E+000
1	76.55070162	3.897395E-012	1.797740E-011	1	0.000000E+000
1	76.55126998	1.797740E-011	3.897395E-012	0	0.000000E+000
1	76.55129960	3.897395E-012	1.797740E-011	1	0.000000E+000
1	76.55176579	1.797740E-011	3.897395E-012	0	0.000000E+000
1	76.55178518	3.897395E-012	1.797740E-011	1	0.000000E+000
1	76.55196953	1.797740E-011	3.897395E-012	0	0.000000E+000
1	76.55211327	3.897395E-012	1.797740E-011	1	0.000000E+000
1	76.55228091	1.797740E-011	3.897395E-012	0	0.000000E+000
1	76.55236280	3.897395E-012	1.797740E-011	1	0.000000E+000
1	76.55255428	1.797740E-011	3.897395E-012	0	0.000000E+000
1	76.55304297	3.897395E-012	1.797740E-011	1	0.000000E+000
1	76.55312745	1.797740E-011	3.897395E-012	0	0.000000E+000
1	76.55373148	3.897395E-012	1.797740E-011	1	0.000000E+000
1	76.55441715	1.797740E-011	3.897395E-012	0	0.000000E+000
1	76.55443939	3.897395E-012	1.797740E-011	1	0.000000E+000
1	76.55449585	1.797740E-011	3.897395E-012	0	0.000000E+000
1	76.55498565	3.897395E-012	1.797740E-011	1	0.000000E+000
1	76.55503956	1.797740E-011	3.897395E-012	0	0.000000E+000
1	76.55506359	3.897395E-012	1.797740E-011	1	0.000000E+000
1	76.55585098	1.797740E-011	3.897395E-012	0	0.000000E+000
1	76.55588062	3.897395E-012	1.797740E-011	1	0.000000E+000
1	76.55597685	1.797740E-011	3.897395E-012	0	0.000000E+000
1	76.55608269	3.897395E-012	1.797740E-011	1	0.000000E+000
1	76.55613066	1.797740E-011	3.897395E-012	0	0.000000E+000
1	76.55647850	3.897395E-012	1.797740E-011	1	0.000000E+000
1	76.55662748	1.797740E-011	3.897395E-012	0	0.000000E+000
1	76.55672422	3.897395E-012	1.797740E-011	1	0.000000E+000
1	76.55688634	1.797740E-011	3.897395E-012	0	0.000000E+000
1	76.55690782	3.897395E-012	1.797740E-011	1	0.000000E+000
1	76.55698759	1.797740E-011	3.897395E-012	0	0.000000E+000
1	76.55699408	3.897395E-012	1.797740E-011	1	0.000000E+000
1	76.55731266	1.797740E-011	3.897395E-012	0	0.000000E+000
1	76.55734411	3.897395E-012	1.797740E-011	1	0.000000E+000
1	76.55739800	1.797740E-011	3.897395E-012	0	0.000000E+000
1	76.55786246	3.897395E-012	1.797740E-011	1	0.000000E+000
1	76.55826259	1.797740E-011	3.897395E-012	0	0.000000E+000
1	76.55827072	3.897395E-012	1.797740E-011	1	0.000000E+000
1	76.55839234	1.797740E-011	3.897395E-012	0	0.000000E+000
1	76.55844138	3.897395E-012	1.797740E-011	1	0.000000E+000
1	76.55907329	1.797740E-011	3.897395E-012	0	0.000000E+000
1	76.55923952	3.897395E-012	1.797740E-011	1	0.000000E+000
1	76.55972362	1.797740E-011	3.897395E-012	0	0.000000E+000
1	76.55973739	3.897395E-012	1.797740E-011	1	0.000000E+000
1	76.55985547	1.797740E-011	3.897395E-012	0	0.000000E+000
1	76.56011670	3.897395E-012	1.797740E-011	1	0.000000E+000
1	76.56058750	1.797740E-011	3.897395E-012	0	0.000000E+000
1	76.56096082	3.897395E-012	1.797740E-011	1	0.000000E+000
1	76.56143997	1.797740E-011	3.897395E-012	0	0.000000E+000
1	76.56151396	3.897395E-012	1.797740E-011	1	0.000000E+000
1	76.56315330	1.797740E-011	3.897395E-012	0	0.000000E+000
1	76.56316363	3.897395E-012	1.797740E-011	1	0.000000E+000
1	76.56351433	1.797740E-011	3.897395E-012	0	0.000000E+000
1	76.56370384	3.897395E-012	1.797740E-011	1	0.000000E+000
1	76.56374910	1.797740E-011	3.897395E-012	0	0.000000E+000
1	76.56377282	3.897395E-012	1.797740E-011	1	0.000000E+000
1	76.56458081	1.797740E-011	3.897395E-012	0	0.000000E+000
1	76.56460540	3.897395E-012	1.797740E-011	1	0.000000E+000
1	76.56470056	1.797740E-011	3.897395E-012	0	0.000000E+000
1	76.56494456	3.897395E-012	1.797740E-011	1	0.000000E+000
1	76.56543215	1.797740E-011	3.897395E-012	0	0.000000E+000
1	76.56546122	3.897395E-012	1.797740E-011	1	0.000000E+000
1	76.56556158	1.797740E-011	3.897395E-012	0	0.000000E+000
1	76.56642640	3.897395E-012	1.797740E-011	1	0.000000E+000
1	76.56673363	1.797740E-011	3.897395E-012	0	0.000000E+000
1	76.56709953	3.897395E-012	1.797740E-011	1	0.000000E+000
1	76.56762238	1.797740E-011	3.897395E-012	0	0.000000E+000
1	76.56765167	3.897395E-012	1.797740E-011	1	0.000000E+000
1	76.56808423	1.797740E-011	3.897395E-012	0	0.000000E+000
1	76.56810811	3.897395E-012	1.797740E-011	1	0.000000E+000
1	76.56832725	1.797740E-011	3.897395E-012	0	0.000000E+000
1	76.56843288	3.897395E-012	1.797740E-011	1	0.000000E+000
1	76.56882159	1.797740E-011	3.897395E-012	0	0.000000E+000
1	76.56883383	3.897395E-012	1.797740E-011	1	0.000000E+000
1	76.56896965	1.797740E-011	3.897395E-012	0	0.000000E+000
1	76.56899433	3.897395E-012	1.797740E-011	1	0.000000E+000
1	76.56934156	1.797740E-011	3.897395E-012	0	0.000000E+000
1	76.56936051	3.897395E-012	1.797740E-011	1	0.000000E+000
1	76.56985477	1.797740E-011	3.897395E-012	0	0.000000E+000
1	76.56987054	3.897395E-012	1.797740E-011	1	0.000000E+000
1	76.56991885	1.797740E-011	3.897395E-012	0	0.000000E+000
1	76.57078407	3.897395E-012	1.797740E-011	1	0.000000E+000
1	76.57081539	1.797740E-011	3.897395E-012	0	0.000000E+000
1	76.57097412	3.897395E-012	1.797740E-011	1	0.000000E+000
1	76.57159009	1.797740E-011	3.897395E-012	0	0.000000E+000
1	76.57160980	3.897395E-012	1.797740E-011	1	0.000000E+000
1	76.57229645	1.797740E-011	3.897395E-012	0	0.000000E+000
1	76.57231392	3.897395E-012	1.797740E-011	1	0.000000E+000
1	76.57330621	1.797740E-011	3.897395E-012	0	0.000000E+000
1	76.57345477	3.897395E-012	1.797740E-011	1	0.000000E+000
1	76.57436104	1.797740E-011	3.897395E-012	0	0.000000E+000
1	76.57437702	3.897395E-012	1.797740E-011	1	0.000000E+000
1	76.57478307	1.797740E-011	3.897395E-012	0	0.000000E+000
1	76.57482217	3.897395E-012	1.797740E-011	1	0.000000E+000
1	76.57528434	1.797740E-011	3.897395E-012	0	0.000000E+000
1	76.57532279	3.897395E-012	1.797740E-011	1	0.000000E+000
1	76.57652445	1.797740E-011	3.897395E-012	0	0.000000E+000
1	76.57655044	3.897395E-012	1.797740E-011	1	0.000000E+000
1	76.57680180	1.797740E-011	3.897395E-012	0	0.000000E+000
1	76.57684648	3.897395E-012	1.797740E-011	1	0.000000E+000
1	76.57734081	1.797740E-011	3.897395E-012	0	0.000000E+000
1	76.57735152	3.897395E-012	1.797740E-011	1	0.000000E+000
1	76.57741327	1.797740E-011	3.897395E-012	0	0.000000E+000
1	76.57759744	3.897395E-012	1.797740E-011	1	0.000000E+000
1	76.57770201	1.797740E-011	3.897395E-012	0	0.000000E+000
1	76.57774334	3.897395E-012	1.797740E-011	1	0.000000E+000
1	76.57804756	1.797740E-011	3.897395E-012	0	0.000000E+000
1	76.57877678	3.897395E-012	1.797740E-011	1	0.000000E+000
1	76.57890249	1.797740E-011	3.897395E-012	0	0.000000E+000
1	76.57894681	3.897395E-012	1.797740E-011	1	0.000000E+000
1	76.58061129	1.797740E-011	3.897395E-012	0	0.000000E+000
1	76.58061945	3.897395E-012	1.797740E-011	1	0.000000E+000
1	76.58090968	1.797740E-011	3.897395E-012	0	0.000000E+000
1	76.58131165	3.897395E-012	1.797740E-011	1	0.000000E+000
1	76.58157364	1.797740E-011	3.897395E-012	0	0.000000E+000
1	76.58159153	3.897395E-012	1.797740E-011	1	0.000000E+000
1	76.58200219	1.797740E-011	3.897395E-012	0	0.000000E+000
1	76.58234120	3.897395E-012	1.797740E-011	1	0.000000E+000
1	76.58278800	1.797740E-011	3.897395E-012	0	0.000000E+000
1	76.58282083	3.897395E-012	1.797740E-011	1	0.000000E+000
1	76.58318346	1.797740E-011	3.897395E-012	0	0.000000E+000
1	76.58320131	3.897395E-012	1.797740E-011	1	0.000000E+000
1	76.58351396	1.797740E-011	3.897395E-012	0	0.000000E+000
1	76.58376431	3.897395E-012	1.797740E-011	1	0.000000E+000
1	76.58456179	1.797740E-011	3.897395E-012	0	0.000000E+000
1	76.58492656	3.897395E-012	1.797740E-011	1	0.000000E+000
1	76.58544394	1.797740E-011	3.897395E-012	0	0.000000E+000
1	76.58545498	3.897395E-012	1.797740E-011	1	0.000000E+000
1	76.58561385	1.797740E-011	3.897395E-012	0	0.000000E+000
1	76.58565163	3.897395E-012	1.797740E-011	1	0.000000E+000
1	76.58681137	1.797740E-011	3.897395E-012	0	0.000000E+000
1	76.58740648	3.897395E-012	1.797740E-011	1	0.000000E+000
1	76.58783878	1.797740E-011	3.897395E-012	0	0.000000E+000
1	76.58849175	3.897395E-012	1.797740E-011	1	0.000000E+000
1	76.58854897	1.797740E-011	3.897395E-012	0	0.000000E+000
1	76.58863255	3.897395E-012	1.797740E-011	1	0.000000E+000
1	76.58876779	1.797740E-011	3.897395E-012	0	0.000000E+000
1	76.58914402	3.897395E-012	1.797740E-011	1	0.000000E+000
1	76.58945051	1.797740E-011	3.897395E-012	0	0.000000E+000
1	76.58945602	3.897395E-012	1.797740E-011	1	0.000000E+000
1	76.58966256	1.797740E-011	3.897395E-012	0	0.000000E+000
1	76.58967432	3.897395E-012	1.797740E-011	1	0.000000E+000
1	76.58975466	1.797740E-011	3.897395E-012	0	0.000000E+000
1	76.59030439	3.897395E-012	1.797740E-011	1	0.000000E+000
1	76.59049416	1.797740E-011	3.897395E-012	0	0.000000E+000
1	76.59050150	3.897395E-012	1.797740E-011	1	0.000000E+000
1	76.59072947	1.797740E-011	3.897395E-012	0	0.000000E+000
1	76.59082637	3.897395E-012	1.797740E-011	1	0.000000E+000
1	76.59126383	1.797740E-011	3.897395E-012	0	0.000000E+000
1	76.59244774	3.897395E-012	1.797740E-011	1	0.000000E+000
1	76.59280687	1.797740E-011	3.897395E-012	0	0.000000E+000
1	76.59322885	3.897395E-012	1.797740E-011	1	0.000000E+000
1	76.59328961	1.797740E-011	3.897395E-012	0	0.000000E+000
1	76.59333019	3.897395E-012	1.797740E-011	1	0.000000E+000
1	76.59340511	1.797740E-011	3.897395E-012	0	0.000000E+000
1	76.59345751	3.897395E-012	1.797740E-011	1	0.000000E+000
1	76.59413165	1.797740E-011	3.897395E-012	0	0.000000E+000
1	76.59414674	3.897395E-012	1.797740E-011	1	0.000000E+000
1	76.59501942	1.797740E-011	3.897395E-012	0	0.000000E+000
1	76.59504219	3.897395E-012	1.797740E-011	1	0.000000E+000
1	76.59524241	1.797740E-011	3.897395E-012	0	0.000000E+000
1	76.59528514	3.897395E-012	1.797740E-011	1	0.000000E+000
1	76.59637771	1.797740E-011	3.897395E-012	0	0.000000E+000
1	76.59639784	3.897395E-012	1.797740E-011	1	0.000000E+000
1	76.59655372	1.797740E-011	3.897395E-012	0	0.000000E+000
1	76.59664645	3.897395E-012	1.797740E-011	1	0.000000E+000
1	76.59692333	1.797740E-011	3.897395E-012	0	0.000000E+000
1	76.59722907	3.897395E-012	1.797740E-011	1	0.000000E+000
1	76.59737688	1.797740E-011	3.897395E-012	0	0.000000E+000
1	76.59740227	3.897395E-012	1.797740E-011	1	0.000000E+000
1	76.59742199	1.797740E-011	3.897395E-012	0	0.000000E+000
1	76.59745971	3.897395E-012	1.797740E-011	1	0.000000E+000
1	76.59769960	1.797740E-011	3.897395E-012	0	0.000000E+000
1	76.59771627	3.897395E-012	1.797740E-011	1	0.000000E+000
1	76.59867572	1.797740E-011	3.897395E-012	0	0.000000E+000
1	76.59868587	3.897395E-012	1.797740E-011	1	0.000000E+000
1	76.59873199	1.797740E-011	3.897395E-012	0	0.000000E+000
1	76.59875713	3.897395E-012	1.797740E-011	1	0.000000E+000
1	76.59939625	1.797740E-011	3.897395E-012	0	0.000000E+000
1	76.59941682	3.897395E-012	1.797740E-011	1	0.000000E+000
1	76.59949841	1.797740E-011	3.897395E-012	0	0.000000E+000
1	76.59953416	3.897395E-012	1.797740E-011	1	0.000000E+000
1	76.59998582	1.797740E-011	3.897395E-012	0	0.000000E+000
1	76.60001464	3.897395E-012	1.797740E-011	1	0.000000E+000
1	76.60138234	1.797740E-011	3.897395E-012	0	0.000000E+000
1	76.60139399	3.897395E-012	1.797740E-011	1	0.000000E+000
1	76.60178920	1.797740E-011	3.897395E-012	0	0.000000E+000
1	76.60187417	3.897395E-012	1.797740E-011	1	0.000000E+000
1	76.60192001	1.797740E-011	3.897395E-012	0	0.000000E+000
1	76.60205132	3.897395E-012	1.797740E-011	1	0.000000E+000
1	76.60227959	1.797740E-011	3.897395E-012	0	0.000000E+000
1	76.60279456	3.897395E-012	1.797740E-011	1	0.000000E+000
1	76.60288012	1.797740E-011	3.897395E-012	0	0.000000E+000
1	76.60305170	3.897395E-012	1.797740E-011	1	0.000000E+000
1	76.60308706	1.797740E-011	3.897395E-012	0	0.000000E+000
1	76.60319036	3.897395E-012	1.797740E-011	1	0.000000E+000
1	76.60325179	1.797740E-011	3.897395E-012	0	0.000000E+000
1	76.60329534	3.897395E-012	1.797740E-011	1	0.000000E+000
1	76.60340356	1.797740E-011	3.897395E-012	0	0.000000E+000
1	76.60342892	3.897395E-012	1.797740E-011	1	0.000000E+000
1	76.60350902	1.797740E-011	3.897395E-012	0	0.000000E+000
1	76.60490619	3.897395E-012	1.797740E-011	1	0.000000E+000
1	76.60496573	1.797740E-011	3.897395E-012	0	0.000000E+000
1	76.60497043	3.897395E-012	1.797740E-011	1	0.000000E+000
1	76.60525617	1.797740E-011	3.897395E-012	0	0.000000E+000
1	76.60526732	3.897395E-012	1.797740E-011	1	0.000000E+000
1	76.60578288	1.797740E-011	3.897395E-012	0	0.000000E+000
1	76.60580336	3.897395E-012	1.797740E-011	1	0.000000E+000
1	76.60613112	1.797740E-011	3.897395E-012	0	0.000000E+000
1	76.60618573	3.897395E-012	1.797740E-011	1	0.000000E+000
1	76.60634304	1.797740E-011	3.897395E-012	0	0.000000E+000
1	76.60654624	3.897395E-012	1.797740E-011	1	0.000000E+000
1	76.60658228	1.797740E-011	3.897395E-012	0	0.000000E+000
1	76.60670311	3.897395E-012	1.797740E-011	1	0.000000E+000
1	76.60707388	1.797740E-011	3.897395E-012	0	0.000000E+000
1	76.60710416	3.897395E-012	1.797740E-011	1	0.000000E+000
1	76.60744467	1.797740E-011	3.897395E-012	0	0.000000E+000
1	76.60749440	3.897395E-012	1.797740E-011	1	0.000000E+000
1	76.60811112	1.797740E-011	3.897395E-012	0	0.000000E+000
1	76.60816194	3.897395E-012	1.797740E-011	1	0.000000E+000
1	76.60841888	1.797740E-011	3.897395E-012	0	0.000000E+000
1	76.60869363	3.897395E-012	1.797740E-011	1	0.000000E+000
1	76.60888603	1.797740E-011	3.897395E-012	0	0.000000E+000
1	76.60890622	3.897395E-012	1.797740E-011	1	0.000000E+000
1	76.60955601	1.797740E-011	3.897395E-012	0	0.000000E+000
1	76.61007854	3.897395E-012	1.797740E-011	1	0.000000E+000
1	76.61021929	1.797740E-011	3.897395E-012	0	0.000000E+000
1	76.61024061	3.897395E-012	1.797740E-011	1	0.000000E+000
1	76.61082252	1.797740E-011	3.897395E-012	0	0.000000E+000
1	76.61087773	3.897395E-012	1.797740E-011	1	0.000000E+000
1	76.61093910	1.797740E-011	3.897395E-012	0	0.000000E+000
1	76.61095876	3.897395E-012	1.797740E-011	1	0.000000E+000
1	76.61176677	1.797740E-011	3.897395E-012	0	0.000000E+000
1	76.61178310	3.897395E-012	1.797740E-011	1	0.000000E+000
1	76.61187753	1.797740E-011	3.897395E-012	0	0.000000E+000
1	76.61189210	3.897395E-012	1.797740E-011	1	0.000000E+000
1	76.61192642	1.797740E-011	3.897395E-012	0	0.000000E+000
1	76.61196073	3.897395E-012	1.797740E-011	1	0.000000E+000
1	76.61313041	1.797740E-011	3.897395E-012	0	0.000000E+000
1	76.61315855	3.897395E-012	1.797740E-011	1	0.000000E+000
1	76.61321780	1.797740E-011	3.897395E-012	0	0.000000E+000
1	76.61324279	3.897395E-012	1.797740E-011	1	0.000000E+000
1	76.61347270	1.797740E-011	3.897395E-012	0	0.000000E+000
1	76.61350956	3.897395E-012	1.797740E-011	1	0.000000E+000
1	76.61474750	1.797740E-011	3.897395E-012	0	0.000000E+000
1	76.61479300	3.897395E-012	1.797740E-011	1	0.000000E+000
1	76.61499033	1.797740E-011	3.897395E-012	0	0.000000E+000
1	76.61523642	3.897395E-012	1.797740E-011	1	0.000000E+000
1	76.61527487	1.797740E-011	3.897395E-012	0	0.000000E+000
1	76.61530485	3.897395E-012	1.797740E-011	1	0.000000E+000
1	76.61550875	1.797740E-011	3.897395E-012	0	0.000000E+000
1	76.61551630	3.897395E-012	1.797740E-011	1	0.000000E+000
1	76.61587735	1.797740E-011	3.897395E-012	0	0.000000E+000
1	76.61600558	3.897395E-012	1.797740E-011	1	0.000000E+000
1	76.61617183	1.797740E-011	3.897395E-012	0	0.000000E+000
1	76.61619430	3.897395E-012	1.797740E-011	1	0.000000E+000
1	76.61634784	1.797740E-011	3.897395E-012	0	0.000000E+000
1	76.61639127	3.897395E-012	1.797740E-011	1	0.000000E+000
1	76.61646111	1.797740E-011	3.897395E-012	0	0.000000E+000
1	76.61691732	3.897395E-012	1.797740E-011	1	0.000000E+000
1	76.61698062	1.797740E-011	3.897395E-012	0	0.000000E+000
1	76.61700077	3.897395E-012	1.797740E-011	1	0.000000E+000
1	76.61737815	1.797740E-011	3.897395E-012	0	0.000000E+000
1	76.61749679	3.897395E-012	1.797740E-011	1	0.000000E+000
1	76.61826665	1.797740E-011	3.897395E-012	0	0.000000E+000
1	76.61843197	3.897395E-012	1.797740E-011	1	0.000000E+000
1	76.61848365	1.797740E-011	3.897395E-012	0	0.000000E+000
1	76.61852630	3.897395E-012	1.797740E-011	1	0.000000E+000
1	76.61897125	1.797740E-011	3.897395E-012	0	0.000000E+000
1	76.61991446	3.897395E-012	1.797740E-011	1	0.000000E+000
1	76.62014536	1.797740E-011	3.897395E-012	0	0.000000E+000
1	76.62016885	3.897395E-012	1.797740E-011	1	0.000000E+000
1	76.62183565	1.797740E-011	3.897395E-012	0	0.000000E+000
1	76.62186544	3.897395E-012	1.797740E-011	1	0.000000E+000
1	76.62190693	1.797740E-011	3.897395E-012	0	0.000000E+000
1	76.62193052	3.897395E-012	1.797740E-011	1	0.000000E+000
1	76.62204803	1.797740E-011	3.897395E-012	0	0.000000E+000
1	76.62206102	3.897395E-012	1.797740E-011	1	0.000000E+000
1	76.62215207	1.797740E-011	3.897395E-012	0	0.000000E+000
1	76.62216746	3.897395E-012	1.797740E-011	1	0.000000E+000
1	76.62227510	1.797740E-011	3.897395E-012	0	0.000000E+000
1	76.62230643	3.897395E-012	1.797740E-011	1	0.000000E+000
1	76.62237910	1.797740E-011	3.897395E-012	0	0.000000E+000
1	76.62296862	3.897395E-012	1.797740E-011	1	0.000000E+000
1	76.62299646	1.797740E-011	3.897395E-012	0	0.000000E+000
1	76.62357335	3.897395E-012	1.797740E-011	1	0.000000E+000
1	76.62407755	1.797740E-011	3.897395E-012	0	0.000000E+000
1	76.62419607	3.897395E-012	1.797740E-011	1	0.000000E+000
1	76.62468362	1.797740E-011	3.897395E-012	0	0.000000E+000
1	76.62471318	3.897395E-012	1.797740E-011	1	0.000000E+000
1	76.62504001	1.797740E-011	3.897395E-012	0	0.000000E+000
1	76.62507290	3.897395E-012	1.797740E-011	1	0.000000E+000
1	76.62527289	1.797740E-011	3.897395E-012	0	0.000000E+000
1	76.62548900	3.897395E-012	1.797740E-011	1	0.000000E+000
1	76.62554158	1.797740E-011	3.897395E-012	0	0.000000E+000
1	76.62558227	3.897395E-012	1.797740E-011	1	0.000000E+000
1	76.62561927	1.797740E-011	3.897395E-012	0	0.000000E+000
1	76.62579362	3.897395E-012	1.797740E-011	1	0.000000E+000
1	76.62623512	1.797740E-011	3.897395E-012	0	0.000000E+000
1	76.62626161	3.897395E-012	1.797740E-011	1	0.000000E+000
1	76.62630570	1.797740E-011	3.897395E-012	0	0.000000E+000
1	76.62634371	3.897395E-012	1.797740E-011	1	0.000000E+000
1	76.62656797	1.797740E-011	3.897395E-012	0	0.000000E+000
1	76.62657873	3.897395E-012	1.797740E-011	1	0.000000E+000
1	76.62683631	1.797740E-011	3.897395E-012	0	0.000000E+000
1	76.62684878	3.897395E-012	1.797740E-011	1	0.000000E+000
1	76.62742918	1.797740E-011	3.897395E-012	0	0.000000E+000
1	76.62745172	3.897395E-012	1.797740E-011	1	0.000000E+000
1	76.62747220	1.797740E-011	3.897395E-012	0	0.000000E+000
1	76.62750783	3.897395E-012	1.797740E-011	1	0.000000E+000
1	76.62794015	1.797740E-011	3.897395E-012	0	0.000000E+000
1	76.62808738	3.897395E-012	1.797740E-011	1	0.000000E+000
1	76.62859801	1.797740E-011	3.897395E-012	0	0.000000E+000
1	76.62860741	3.897395E-012	1.797740E-011	1	0.000000E+000
1	76.62945402	1.797740E-011	3.897395E-012	0	0.000000E+000
1	76.62948528	3.897395E-012	1.797740E-011	1	0.000000E+000
1	76.62956408	1.797740E-011	3.897395E-012	0	0.000000E+000
1	76.62982666	3.897395E-012	1.797740E-011	1	0.000000E+000
1	76.62998799	1.797740E-011	3.897395E-012	0	0.000000E+000
1	76.63000018	3.897395E-012	1.797740E-011	1	0.000000E+000
1	76.63049860	1.797740E-011	3.897395E-012	0	0.000000E+000
1	76.63059079	3.897395E-012	1.797740E-011	1	0.000000E+000
1	76.63137909	1.797740E-011	3.897395E-012	0	0.000000E+000
1	76.63140807	3.897395E-012	1.797740E-011	1	0.000000E+000
1	76.63160427	1.797740E-011	3.897395E-012	0	0.000000E+000
1	76.63161777	3.897395E-012	1.797740E-011	1	0.000000E+000
1	76.63237892	1.797740E-011	3.897395E-012	0	0.000000E+000
1	76.63238982	3.897395E-012	1.797740E-011	1	0.000000E+000
1	76.63248467	1.797740E-011	3.897395E-012	0	0.000000E+000
1	76.63248928	3.897395E-012	1.797740E-011	1	0.000000E+000
1	76.63362395	1.797740E-011	3.897395E-012	0	0.000000E+000
1	76.63368277	3.897395E-012	1.797740E-011	1	0.000000E+000
1	76.63389871	1.797740E-011	3.897395E-012	0	0.000000E+000
1	76.63398356	3.897395E-012	1.797740E-011	1	0.000000E+000
1	76.63448010	1.797740E-011	3.897395E-012	0	0.000000E+000
1	76.63448808	3.897395E-012	1.797740E-011	1	0.000000E+000
1	76.63462333	1.797740E-011	3.897395E-012	0	0.000000E+000
1	76.63529044	3.897395E-012	1.797740E-011	1	0.000000E+000
1	76.63599062	1.797740E-011	3.897395E-012	0	0.000000E+000
1	76.63600373	3.897395E-012	1.797740E-011	1	0.000000E+000
1	76.63649946	1.797740E-011	3.897395E-012	0	0.000000E+000
1	76.63653948	3.897395E-012	1.797740E-011	1	0.000000E+000
1	76.63660484	1.797740E-011	3.897395E-012	0	0.000000E+000
1	76.63676979	3.897395E-012	1.797740E-011	1	0.000000E+000
1	76.63692993	1.797740E-011	3.897395E-012	0	0.000000E+000
1	76.63693745	3.897395E-012	1.797740E-011	1	0.000000E+000
1	76.63800732	1.797740E-011	3.897395E-012	0	0.000000E+000
1	76.63803546	3.897395E-012	1.797740E-011	1	0.000000E+000
1	76.63840920	1.797740E-011	3.897395E-012	0	0.000000E+000
1	76.63841419	3.897395E-012	1.797740E-011	1	0.000000E+000
1	76.63845450	1.797740E-011	3.897395E-012	0	0.000000E+000
1	76.63851919	3.897395E-012	1.797740E-011	1	0.000000E+000
1	76.63862610	1.797740E-011	3.897395E-012	0	0.000000E+000
1	76.63870949	3.897395E-012	1.797740E-011	1	0.000000E+000
1	76.63955882	1.797740E-011	3.897395E-012	0	0.000000E+000
1	76.63994286	3.897395E-012	1.797740E-011	1	0.000000E+000
1	76.63999170	1.797740E-011	3.897395E-012	0	0.000000E+000
1	76.64002317	3.897395E-012	1.797740E-011	1	0.000000E+000
1	76.64016677	1.797740E-011	3.897395E-012	0	0.000000E+000
1	76.64018878	3.897395E-012	1.797740E-011	1	0.000000E+000
1	76.64030223	1.797740E-011	3.897395E-012	0	0.000000E+000
1	76.64034427	3.897395E-012	1.797740E-011	1	0.000000E+000
1	76.64049934	1.797740E-011	3.897395E-012	0	0.000000E+000
1	76.64091762	3.897395E-012	1.797740E-011	1	0.000000E+000
1	76.64130530	1.797740E-011	3.897395E-012	0	0.000000E+000
1	76.64132200	3.897395E-012	1.797740E-011	1	0.000000E+000
1	76.64204377	1.797740E-011	3.897395E-012	0	0.000000E+000
1	76.64209520	3.897395E-012	1.797740E-011	1	0.000000E+000
1	76.64211280	1.797740E-011	3.897395E-012	0	0.000000E+000
1	76.64213999	3.897395E-012	1.797740E-011	1	0.000000E+000
1	76.64218418	1.797740E-011	3.897395E-012	0	0.000000E+000
1	76.64244938	3.897395E-012	1.797740E-011	1	0.000000E+000
1	76.64289550	1.797740E-011	3.897395E-012	0	0.000000E+000
1	76.64308964	3.897395E-012	1.797740E-011	1	0.000000E+000
1	76.64326445	1.797740E-011	3.897395E-012	0	0.000000E+000
1	76.64327747	3.897395E-012	1.797740E-011	1	0.000000E+000
1	76.64374746	1.797740E-011	3.897395E-012	0	0.000000E+000
1	76.64378427	3.897395E-012	1.797740E-011	1	0.000000E+000
1	76.64398053	1.797740E-011	3.897395E-012	0	0.000000E+000
1	76.64413012	3.897395E-012	1.797740E-011	1	0.000000E+000
1	76.64474836	1.797740E-011	3.897395E-012	0	0.000000E+000
1	76.64481147	3.897395E-012	1.797740E-011	1	0.000000E+000
1	76.64602558	1.797740E-011	3.897395E-012	0	0.000000E+000
1	76.64604565	3.897395E-012	1.797740E-011	1	0.000000E+000
1	76.64668274	1.797740E-011	3.897395E-012	0	0.000000E+000
1	76.64677737	3.897395E-012	1.797740E-011	1	0.000000E+000
1	76.64698130	1.797740E-011	3.897395E-012	0	0.000000E+000
1	76.64699520	3.897395E-012	1.797740E-011	1	0.000000E+000
1	76.64725181	1.797740E-011	3.897395E-012	0	0.000000E+000
1	76.64726111	3.897395E-012	1.797740E-011	1	0.000000E+000
1	76.64775238	1.797740E-011	3.897395E-012	0	0.000000E+000
1	76.64776916	3.897395E-012	1.797740E-011	1	0.000000E+000
1	76.64790991	1.797740E-011	3.897395E-012	0	0.000000E+000
1	76.64809703	3.897395E-012	1.797740E-011	1	0.000000E+000
1	76.64815140	1.797740E-011	3.897395E-012	0	0.000000E+000
1	76.64819088	3.897395E-012	1.797740E-011	1	0.000000E+000
1	76.64882865	1.797740E-011	3.897395E-012	0	0.000000E+000
1	76.64884124	3.897395E-012	1.797740E-011	1	0.000000E+000
1	76.64888418	1.797740E-011	3.897395E-012	0	0.000000E+000
1	76.64891397	3.897395E-012	1.797740E-011	1	0.000000E+000
1	76.64903724	1.797740E-011	3.897395E-012	0	0.000000E+000
1	76.64921681	3.897395E-012	1.797740E-011	1	0.000000E+000
1	76.64925500	1.797740E-011	3.897395E-012	0	0.000000E+000
1	76.64931906	3.897395E-012	1.797740E-011	1	0.000000E+000
1	76.64974914	1.797740E-011	3.897395E-012	0	0.000000E+000
1	76.64998573	3.897395E-012	1.797740E-011	1	0.000000E+000
1	76.65009009	1.797740E-011	3.897395E-012	0	0.000000E+000
1	76.65010401	3.897395E-012	1.797740E-011	1	0.000000E+000
1	76.65028910	1.797740E-011	3.897395E-012	0	0.000000E+000
1	76.65077168	3.897395E-012	1.797740E-011	1	0.000000E+000
1	76.65089075	1.797740E-011	3.897395E-012	0	0.000000E+000
1	76.65091022	3.897395E-012	1.797740E-011	1	0.000000E+000
1	76.65144531	1.797740E-011	3.897395E-012	0	0.000000E+000
1	76.65148458	3.897395E-012	1.797740E-011	1	0.000000E+000
1	76.65161804	1.797740E-011	3.897395E-012	0	0.000000E+000
1	76.65163266	3.897395E-012	1.797740E-011	1	0.000000E+000
1	76.65166564	1.797740E-011	3.897395E-012	0	0.000000E+000
1	76.65185644	3.897395E-012	1.797740E-011	1	0.000000E+000
1	76.65219354	1.797740E-011	3.897395E-012	0	0.000000E+000
1	76.65228433	3.897395E-012	1.797740E-011	1	0.000000E+000
1	76.65244294	1.797740E-011	3.897395E-012	0	0.000000E+000
1	76.65263899	3.897395E-012	1.797740E-011	1	0.000000E+000
1	76.65272807	1.797740E-011	3.897395E-012	0	0.000000E+000
1	76.65303989	3.897395E-012	1.797740E-011	1	0.000000E+000
1	76.65326864	1.797740E-011	3.897395E-012	0	0.000000E+000
1	76.65332292	3.897395E-012	1.797740E-011	1	0.000000E+000
1	76.65353876	1.797740E-011	3.897395E-012	0	0.000000E+000
1	76.65372725	3.897395E-012	1.797740E-011	1	0.000000E+000
1	76.65486532	1.797740E-011	3.897395E-012	0	0.000000E+000
1	76.65487948	3.897395E-012	1.797740E-011	1	0.000000E+000
1	76.65514595	1.797740E-011	3.897395E-012	0	0.000000E+000
1	76.65518693	3.897395E-012	1.797740E-011	1	0.000000E+000
1	76.65549354	1.797740E-011	3.897395E-012	0	0.000000E+000
1	76.65550979	3.897395E-012	1.797740E-011	1	0.000000E+000
1	76.65559243	1.797740E-011	3.897395E-012	0	0.000000E+000
1	76.65562888	3.897395E-012	1.797740E-011	1	0.000000E+000
1	76.65603243	1.797740E-011	3.897395E-012	0	0.000000E+000
1	76.65608780	3.897395E-012	1.797740E-011	1	0.000000E+000
1	76.65611531	1.797740E-011	3.897395E-012	0	0.000000E+000
1	76.65614371	3.897395E-012	1.797740E-011	1	0.000000E+000
1	76.65645199	1.797740E-011	3.897395E-012	0	0.000000E+000
1	76.65650527	3.897395E-012	1.797740E-011	1	0.000000E+000
1	76.65659927	1.797740E-011	3.897395E-012	0	0.000000E+000
1	76.65662724	3.897395E-012	1.797740E-011	1	0.000000E+000
1	76.65684023	1.797740E-011	3.897395E-012	0	0.000000E+000
1	76.65690277	3.897395E-012	1.797740E-011	1	0.000000E+000
1	76.65719613	1.797740E-011	3.897395E-012	0	0.000000E+000
1	76.65750427	3.897395E-012	1.797740E-011	1	0.000000E+000
1	76.65794160	1.797740E-011	3.897395E-012	0	0.000000E+000
1	76.65819735	3.897395E-012	1.797740E-011	1	0.000000E+000
1	76.65838159	1.797740E-011	3.897395E-012	0	0.000000E+000
1	76.65841943	3.897395E-012	1.797740E-011	1	0.000000E+000
1	76.65882999	1.797740E-011	3.897395E-012	0	0.000000E+000
1	76.65885908	3.897395E-012	1.797740E-011	1	0.000000E+000
1	76.65905529	1.797740E-011	3.897395E-012	0	0.000000E+000
1	76.65906823	3.897395E-012	1.797740E-011	1	0.000000E+000
1	76.65934771	1.797740E-011	3.897395E-012	0	0.000000E+000
1	76.65936073	3.897395E-012	1.797740E-011	1	0.000000E+000
1	76.65976104	1.797740E-011	3.897395E-012	0	0.000000E+000
1	76.65979730	3.897395E-012	1.797740E-011	1	0.000000E+000
1	76.66033645	1.797740E-011	3.897395E-012	0	0.000000E+000
1	76.66036257	3.897395E-012	1.797740E-011	1	0.000000E+000
1	76.66049026	1.797740E-011	3.897395E-012	0	0.000000E+000
1	76.66050009	3.897395E-012	1.797740E-011	1	0.000000E+000
1	76.66120819	1.797740E-011	3.897395E-012	0	0.000000E+000
1	76.66124676	3.897395E-012	1.797740E-011	1	0.000000E+000
1	76.66197586	1.797740E-011	3.897395E-012	0	0.000000E+000
1	76.66206275	3.897395E-012	1.797740E-011	1	0.000000E+000
1	76.66213057	1.797740E-011	3.897395E-012	0	0.000000E+000
1	76.66221382	3.897395E-012	1.797740E-011	1	0.000000E+000
1	76.66232034	1.797740E-011	3.897395E-012	0	0.000000E+000
1	76.66234958	3.897395E-012	1.797740E-011	1	0.000000E+000
1	76.66250424	1.797740E-011	3.897395E-012	0	0.000000E+000
1	76.66253012	3.897395E-012	1.797740E-011	1	0.000000E+000
1	76.66274534	1.797740E-011	3.897395E-012	0	0.000000E+000
1	76.66276982	3.897395E-012	1.797740E-011	1	0.000000E+000
1	76.66322637	1.797740E-011	3.897395E-012	0	0.000000E+000
1	76.66324193	3.897395E-012	1.797740E-011	1	0.000000E+000
1	76.66332501	1.797740E-011	3.897395E-012	0	0.000000E+000
1	76.66380826	3.897395E-012	1.797740E-011	1	0.000000E+000
1	76.66451675	1.797740E-011	3.897395E-012	0	0.000000E+000
1	76.66460406	3.897395E-012	1.797740E-011	1	0.000000E+000
1	76.66558821	1.797740E-011	3.897395E-012	0	0.000000E+000
1	76.66595732	3.897395E-012	1.797740E-011	1	0.000000E+000
1	76.66681102	1.797740E-011	3.897395E-012	0	0.000000E+000
1	76.66690304	3.897395E-012	1.797740E-011	1	0.000000E+000
1	76.66713376	1.797740E-011	3.897395E-012	0	0.000000E+000
1	76.66714578	3.897395E-012	1.797740E-011	1	0.000000E+000
1	76.66760373	1.797740E-011	3.897395E-012	0	0.000000E+000
1	76.66762268	3.897395E-012	1.797740E-011	1	0.000000E+000
1	76.66804417	1.797740E-011	3.897395E-012	0	0.000000E+000
1	76.66813552	3.897395E-012	1.797740E-011	1	0.000000E+000
1	76.66869657	1.797740E-011	3.897395E-012	0	0.000000E+000
1	76.66888729	3.897395E-012	1.797740E-011	1	0.000000E+000
1	76.66941552	1.797740E-011	3.897395E-012	0	0.000000E+000
1	76.66944572	3.897395E-012	1.797740E-011	1	0.000000E+000
1	76.66965073	1.797740E-011	3.897395E-012	0	0.000000E+000
1	76.66970134	3.897395E-012	1.797740E-011	1	0.000000E+000
1	76.67044284	1.797740E-011	3.897395E-012	0	0.000000E+000
1	76.67520902	3.897395E-012	1.797740E-011	1	0.000000E+000
1	76.67532253	1.797740E-011	3.897395E-012	0	0.000000E+000
1	76.67547832	3.897395E-012	1.797740E-011	1	0.000000E+000
1	76.67560032	1.797740E-011	3.897395E-012	0	0.000000E+000
1	76.67563678	3.897395E-012	1.797740E-011	1	0.000000E+000
1	76.67576128	1.797740E-011	3.897395E-012	0	0.000000E+000
1	76.67579571	3.897395E-012	1.797740E-011	1	0.000000E+000
1	76.67582566	1.797740E-011	3.897395E-012	0	0.000000E+000
1	76.67592728	3.897395E-012	1.797740E-011	1	0.000000E+000
1	76.67627416	1.797740E-011	3.897395E-012	0	0.000000E+000
1	76.67631894	3.897395E-012	1.797740E-011	1	0.000000E+000
1	76.67647195	1.797740E-011	3.897395E-012	0	0.000000E+000
1	76.67648940	3.897395E-012	1.797740E-011	1	0.000000E+000
1	76.67757666	1.797740E-011	3.897395E-012	0	0.000000E+000
1	76.67760790	3.897395E-012	1.797740E-011	1	0.000000E+000
1	76.67764353	1.797740E-011	3.897395E-012	0	0.000000E+000
1	76.67776247	3.897395E-012	1.797740E-011	1	0.000000E+000
1	76.67800659	1.797740E-011	3.897395E-012	0	0.000000E+000
1	76.67801850	3.897395E-012	1.797740E-011	1	0.000000E+000
1	76.67898519	1.797740E-011	3.897395E-012	0	0.000000E+000
1	76.67900098	3.897395E-012	1.797740E-011	1	0.000000E+000
1	76.67998169	1.797740E-011	3.897395E-012	0	0.000000E+000
1	76.68000234	3.897395E-012	1.797740E-011	1	0.000000E+000
1	76.68012400	1.797740E-011	3.897395E-012	0	0.000000E+000
1	76.68014302	3.897395E-012	1.797740E-011	1	0.000000E+000
1	76.68047188	1.797740E-011	3.897395E-012	0	0.000000E+000
1	76.68049329	3.897395E-012	1.797740E-011	1	0.000000E+000
1	76.68091199	1.797740E-011	3.897395E-012	0	0.000000E+000
1	76.68093172	3.897395E-012	1.797740E-011	1	0.000000E+000
1	76.68163537	1.797740E-011	3.897395E-012	0	0.000000E+000
1	76.68167509	3.897395E-012	1.797740E-011	1	0.000000E+000
1	76.68192822	1.797740E-011	3.897395E-012	0	0.000000E+000
1	76.68195547	3.897395E-012	1.797740E-011	1	0.000000E+000
1	76.68260573	1.797740E-011	3.897395E-012	0	0.000000E+000
1	76.68262010	3.897395E-012	1.797740E-011	1	0.000000E+000
1	76.68314542	1.797740E-011	3.897395E-012	0	0.000000E+000
1	76.68317234	3.897395E-012	1.797740E-011	1	0.000000E+000
1	76.68330010	1.797740E-011	3.897395E-012	0	0.000000E+000
1	76.68330312	3.897395E-012	1.797740E-011	1	0.000000E+000
1	76.68492735	1.797740E-011	3.897395E-012	0	0.000000E+000
1	76.68499239	3.897395E-012	1.797740E-011	1	0.000000E+000
1	76.68524215	1.797740E-011	3.897395E-012	0	0.000000E+000
1	76.68526414	3.897395E-012	1.797740E-011	1	0.000000E+000
1	76.68693599	1.797740E-011	3.897395E-012	0	0.000000E+000
1	76.68695809	3.897395E-012	1.797740E-011	1	0.000000E+000
1	76.68706577	1.797740E-011	3.897395E-012	0	0.000000E+000
1	76.68709660	3.897395E-012	1.797740E-011	1	0.000000E+000
1	76.68768322	1.797740E-011	3.897395E-012	0	0.000000E+000
1	76.68773741	3.897395E-012	1.797740E-011	1	0.000000E+000
1	76.68808680	1.797740E-011	3.897395E-012	0	0.000000E+000
1	76.68813789	3.897395E-012	1.797740E-011	1	0.000000E+000
1	76.68907755	1.797740E-011	3.897395E-012	0	0.000000E+000
1	76.68910682	3.897395E-012	1.797740E-011	1	0.000000E+000
1	76.68973323	1.797740E-011	3.897395E-012	0	0.000000E+000
1	76.68975339	3.897395E-012	1.797740E-011	1	0.000000E+000
1	76.68994350	1.797740E-011	3.897395E-012	0	0.000000E+000
1	76.68996580	3.897395E-012	1.797740E-011	1	0.000000E+000
1	76.69004103	1.797740E-011	3.897395E-012	0	0.000000E+000
1	76.69005441	3.897395E-012	1.797740E-011	1	0.000000E+000
1	76.69014480	1.797740E-011	3.897395E-012	0	0.000000E+000
1	76.69030007	3.897395E-012	1.797740E-011	1	0.000000E+000
1	76.69051763	1.797740E-011	3.897395E-012	0	0.000000E+000
1	76.69052587	3.897395E-012	1.797740E-011	1	0.000000E+000
1	76.69067125	1.797740E-011	3.897395E-012	0	0.000000E+000
1	76.69068213	3.897395E-012	1.797740E-011	1	0.000000E+000
1	76.69076715	1.797740E-011	3.897395E-012	0	0.000000E+000
1	76.69080173	3.897395E-012	1.797740E-011	1	0.000000E+000
1	76.69099406	1.797740E-011	3.897395E-012	0	0.000000E+000
1	76.69136997	3.897395E-012	1.797740E-011	1	0.000000E+000
1	76.69179778	1.797740E-011	3.897395E-012	0	0.000000E+000
1	76.69183580	3.897395E-012	1.797740E-011	1	0.000000E+000
1	76.69218262	1.797740E-011	3.897395E-012	0	0.000000E+000
1	76.69236860	3.897395E-012	1.797740E-011	1	0.000000E+000
1	76.69241775	1.797740E-011	3.897395E-012	0	0.000000E+000
1	76.69245485	3.897395E-012	1.797740E-011	1	0.000000E+000
1	76.69299738	1.797740E-011	3.897395E-012	0	0.000000E+000
1	76.69319417	3.897395E-012	1.797740E-011	1	0.000000E+000
1	76.69360747	1.797740E-011	3.897395E-012	0	0.000000E+000
1	76.69376858	3.897395E-012	1.797740E-011	1	0.000000E+000
1	76.69439713	1.797740E-011	3.897395E-012	0	0.000000E+000
1	76.69442236	3.897395E-012	1.797740E-011	1	0.000000E+000
1	76.69488629	1.797740E-011	3.897395E-012	0	0.000000E+000
1	76.69490971	3.897395E-012	1.797740E-011	1	0.000000E+000
1	76.69515601	1.797740E-011	3.897395E-012	0	0.000000E+000
1	76.69527441	3.897395E-012	1.797740E-011	1	0.000000E+000
1	76.69592171	1.797740E-011	3.897395E-012	0	0.000000E+000
1	76.69593460	3.897395E-012	1.797740E-011	1	0.000000E+000
1	76.69597637	1.797740E-011	3.897395E-012	0	0.000000E+000
1	76.69615756	3.897395E-012	1.797740E-011	1	0.000000E+000
1	76.69679473	1.797740E-011	3.897395E-012	0	0.000000E+000
1	76.69690549	3.897395E-012	1.797740E-011	1	0.000000E+000
1	76.69701790	1.797740E-011	3.897395E-012	0	0.000000E+000
1	76.69756212	3.897395E-012	1.797740E-011	1	0.000000E+000
1	76.69839133	1.797740E-011	3.897395E-012	0	0.000000E+000
1	76.69905243	3.897395E-012	1.797740E-011	1	0.000000E+000
1	76.69916469	1.797740E-011	3.897395E-012	0	0.000000E+000
1	76.69934547	3.897395E-012	1.797740E-011	1	0.000000E+000
1	76.69939121	1.797740E-011	3.897395E-012	0	0.000000E+000
1	76.69961080	3.897395E-012	1.797740E-011	1	0.000000E+000
1	76.69973547	1.797740E-011	3.897395E-012	0	0.000000E+000
1	76.70041402	3.897395E-012	1.797740E-011	1	0.000000E+000
1	76.70196925	1.797740E-011	3.897395E-012	0	0.000000E+000
1	76.70199801	3.897395E-012	1.797740E-011	1	0.000000E+000
1	76.70259426	1.797740E-011	3.897395E-012	0	0.000000E+000
1	76.70261453	3.897395E-012	1.797740E-011	1	0.000000E+000
1	76.70310551	1.797740E-011	3.897395E-012	0	0.000000E+000
1	76.70328422	3.897395E-012	1.797740E-011	1	0.000000E+000
1	76.70373364	1.797740E-011	3.897395E-012	0	0.000000E+000
1	76.70374462	3.897395E-012	1.797740E-011	1	0.000000E+000
1	76.70428648	1.797740E-011	3.897395E-012	0	0.000000E+000
1	76.70435010	3.897395E-012	1.797740E-011	1	0.000000E+000
1	76.70497737	1.797740E-011	3.897395E-012	0	0.000000E+000
1	76.70503514	3.897395E-012	1.797740E-011	1	0.000000E+000
1	76.70507874	1.797740E-011	3.897395E-012	0	0.000000E+000
1	76.70509145	3.897395E-012	1.797740E-011	1	0.000000E+000
1	76.70569931	1.797740E-011	3.897395E-012	0	0.000000E+000
1	76.70596321	3.897395E-012	1.797740E-011	1	0.000000E+000
1	76.70649972	1.797740E-011	3.897395E-012	0	0.000000E+000
1	76.70651734	3.897395E-012	1.797740E-011	1	0.000000E+000
1	76.70678915	1.797740E-011	3.897395E-012	0	0.000000E+000
1	76.70681742	3.897395E-012	1.797740E-011	1	0.000000E+000
1	76.70706583	1.797740E-011	3.897395E-012	0	0.000000E+000
1	76.70711857	3.897395E-012	1.797740E-011	1	0.000000E+000
1	76.70721740	1.797740E-011	3.897395E-012	0	0.000000E+000
1	76.70723012	3.897395E-012	1.797740E-011	1	0.000000E+000
1	76.70801790	1.797740E-011	3.897395E-012	0	0.000000E+000
1	76.70812984	3.897395E-012	1.797740E-011	1	0.000000E+000
1	76.70835079	1.797740E-011	3.897395E-012	0	0.000000E+000
1	76.70841910	3.897395E-012	1.797740E-011	1	0.000000E+000
1	76.70860758	1.797740E-011	3.897395E-012	0	0.000000E+000
1	76.70893336	3.897395E-012	1.797740E-011	1	0.000000E+000
1	76.70924075	1.797740E-011	3.897395E-012	0	0.000000E+000
1	76.70934313	3.897395E-012	1.797740E-011	1	0.000000E+000
1	76.70969531	1.797740E-011	3.897395E-012	0	0.000000E+000
1	76.70976142	3.897395E-012	1.797740E-011	1	0.000000E+000
1	76.71006637	1.797740E-011	3.897395E-012	0	0.000000E+000
1	76.71010754	3.897395E-012	1.797740E-011	1	0.000000E+000
1	76.71014141	1.797740E-011	3.897395E-012	0	0.000000E+000
1	76.71018095	3.897395E-012	1.797740E-011	1	0.000000E+000
1	76.71064292	1.797740E-011	3.897395E-012	0	0.000000E+000
1	76.71066779	3.897395E-012	1.797740E-011	1	0.000000E+000
1	76.71105457	1.797740E-011	3.897395E-012	0	0.000000E+000
1	76.71109100	3.897395E-012	1.797740E-011	1	0.000000E+000
1	76.71133755	1.797740E-011	3.897395E-012	0	0.000000E+000
1	76.71137670	3.897395E-012	1.797740E-011	1	0.000000E+000
1	76.71214893	1.797740E-011	3.897395E-012	0	0.000000E+000
1	76.71215588	3.897395E-012	1.797740E-011	1	0.000000E+000
1	76.71245163	1.797740E-011	3.897395E-012	0	0.000000E+000
1	76.71247140	3.897395E-012	1.797740E-011	1	0.000000E+000
1	76.71300028	1.797740E-011	3.897395E-012	0	0.000000E+000
1	76.71317851	3.897395E-012	1.797740E-011	1	0.000000E+000
1	76.71352223	1.797740E-011	3.897395E-012	0	0.000000E+000
1	76.71355254	3.897395E-012	1.797740E-011	1	0.000000E+000
1	76.71376053	1.797740E-011	3.897395E-012	0	0.000000E+000
1	76.71377357	3.897395E-012	1.797740E-011	1	0.000000E+000
1	76.71403842	1.797740E-011	3.897395E-012	0	0.000000E+000
1	76.71405615	3.897395E-012	1.797740E-011	1	0.000000E+000
1	76.71504163	1.797740E-011	3.897395E-012	0	0.000000E+000
1	76.71504410	3.897395E-012	1.797740E-011	1	0.000000E+000
1	76.71703627	1.797740E-011	3.897395E-012	0	0.000000E+000
1	76.71706909	3.897395E-012	1.797740E-011	1	0.000000E+000
1	76.71783595	1.797740E-011	3.897395E-012	0	0.000000E+000
1	76.71801683	3.897395E-012	1.797740E-011	1	0.000000E+000
1	76.71820685	1.797740E-011	3.897395E-012	0	0.000000E+000
1	76.71823269	3.897395E-012	1.797740E-011	1	0.000000E+000
1	76.71854060	1.797740E-011	3.897395E-012	0	0.000000E+000
1	76.71856321	3.897395E-012	1.797740E-011	1	0.000000E+000
1	76.71898966	1.797740E-011	3.897395E-012	0	0.000000E+000
1	76.71908036	3.897395E-012	1.797740E-011	1	0.000000E+000
1	76.71964052	1.797740E-011	3.897395E-012	0	0.000000E+000
1	76.71965688	3.897395E-012	1.797740E-011	1	0.000000E+000
1	76.71972183	1.797740E-011	3.897395E-012	0	0.000000E+000
1	76.71977844	3.897395E-012	1.797740E-011	1	0.000000E+000
1	76.71991756	1.797740E-011	3.897395E-012	0	0.000000E+000
1	76.71993143	3.897395E-012	1.797740E-011	1	0.000000E+000
1	76.72016208	1.797740E-011	3.897395E-012	0	0.000000E+000
1	76.72018111	3.897395E-012	1.797740E-011	1	0.000000E+000
1	76.72107770	1.797740E-011	3.897395E-012	0	0.000000E+000
1	76.72170890	3.897395E-012	1.797740E-011	1	0.000000E+000
1	76.72190804	1.797740E-011	3.897395E-012	0	0.000000E+000
1	76.72192909	3.897395E-012	1.797740E-011	1	0.000000E+000
1	76.72204865	1.797740E-011	3.897395E-012	0	0.000000E+000
1	76.72223591	3.897395E-012	1.797740E-011	1	0.000000E+000
1	76.72266928	1.797740E-011	3.897395E-012	0	0.000000E+000
1	76.72285830	3.897395E-012	1.797740E-011	1	0.000000E+000
1	76.72324643	1.797740E-011	3.897395E-012	0	0.000000E+000
1	76.72327111	3.897395E-012	1.797740E-011	1	0.000000E+000
1	76.72354511	1.797740E-011	3.897395E-012	0	0.000000E+000
1	76.72358666	3.897395E-012	1.797740E-011	1	0.000000E+000
1	76.72375186	1.797740E-011	3.897395E-012	0	0.000000E+000
1	76.72378393	3.897395E-012	1.797740E-011	1	0.000000E+000
1	76.72391768	1.797740E-011	3.897395E-012	0	0.000000E+000
1	76.72396777	3.897395E-012	1.797740E-011	1	0.000000E+000
1	76.72420202	1.797740E-011	3.897395E-012	0	0.000000E+000
1	76.72427862	3.897395E-012	1.797740E-011	1	0.000000E+000
1	76.72430406	1.797740E-011	3.897395E-012	0	0.000000E+000
1	76.72432417	3.897395E-012	1.797740E-011	1	0.000000E+000
1	76.72441081	1.797740E-011	3.897395E-012	0	0.000000E+000
1	76.72456352	3.897395E-012	1.797740E-011	1	0.000000E+000
1	76.72541660	1.797740E-011	3.897395E-012	0	0.000000E+000
1	76.72582314	3.897395E-012	1.797740E-011	1	0.000000E+000
1	76.72604870	1.797740E-011	3.897395E-012	0	0.000000E+000
1	76.72606180	3.897395E-012	1.797740E-011	1	0.000000E+000
1	76.72638805	1.797740E-011	3.897395E-012	0	0.000000E+000
1	76.72678619	3.897395E-012	1.797740E-011	1	0.000000E+000
1	76.72782546	1.797740E-011	3.897395E-012	0	0.000000E+000
1	76.72787490	3.897395E-012	1.797740E-011	1	0.000000E+000
1	76.72849465	1.797740E-011	3.897395E-012	0	0.000000E+000
1	76.72851125	3.897395E-012	1.797740E-011	1	0.000000E+000
1	76.72893782	1.797740E-011	3.897395E-012	0	0.000000E+000
1	76.72903028	3.897395E-012	1.797740E-011	1	0.000000E+000
1	76.72950133	1.797740E-011	3.897395E-012	0	0.000000E+000
1	76.72952268	3.897395E-012	1.797740E-011	1	0.000000E+000
1	76.72993842	1.797740E-011	3.897395E-012	0	0.000000E+000
1	76.73023518	3.897395E-012	1.797740E-011	1	0.000000E+000
1	76.73056856	1.797740E-011	3.897395E-012	0	0.000000E+000
1	76.73069172	3.897395E-012	1.797740E-011	1	0.000000E+000
1	76.73105686	1.797740E-011	3.897395E-012	0	0.000000E+000
1	76.73110851	3.897395E-012	1.797740E-011	1	0.000000E+000
1	76.73141219	1.797740E-011	3.897395E-012	0	0.000000E+000
1	76.73144306	3.897395E-012	1.797740E-011	1	0.000000E+000
1	76.73212062	1.797740E-011	3.897395E-012	0	0.000000E+000
1	76.73214683	3.897395E-012	1.797740E-011	1	0.000000E+000
1	76.73261573	1.797740E-011	3.897395E-012	0	0.000000E+000
1	76.73263640	3.897395E-012	1.797740E-011	1	0.000000E+000
1	76.73280286	1.797740E-011	3.897395E-012	0	0.000000E+000
1	76.73288840	3.897395E-012	1.797740E-011	1	0.000000E+000
1	76.73306072	1.797740E-011	3.897395E-012	0	0.000000E+000
1	76.73307609	3.897395E-012	1.797740E-011	1	0.000000E+000
1	76.73441292	1.797740E-011	3.897395E-012	0	0.000000E+000
1	76.73465033	3.897395E-012	1.797740E-011	1	0.000000E+000
1	76.73491770	1.797740E-011	3.897395E-012	0	0.000000E+000
1	76.73496886	3.897395E-012	1.797740E-011	1	0.000000E+000
1	76.73509065	1.797740E-011	3.897395E-012	0	0.000000E+000
1	76.73510560	3.897395E-012	1.797740E-011	1	0.000000E+000
1	76.73583226	1.797740E-011	3.897395E-012	0	0.000000E+000
1	76.73597214	3.897395E-012	1.797740E-011	1	0.000000E+000
1	76.73598509	1.797740E-011	3.897395E-012	0	0.000000E+000
1	76.73611296	3.897395E-012	1.797740E-011	1	0.000000E+000
1	76.73689396	1.797740E-011	3.897395E-012	0	0.000000E+000
1	76.73694994	3.897395E-012	1.797740E-011	1	0.000000E+000
1	76.73707538	1.797740E-011	3.897395E-012	0	0.000000E+000
1	76.73709175	3.897395E-012	1.797740E-011	1	0.000000E+000
1	76.73736152	1.797740E-011	3.897395E-012	0	0.000000E+000
1	76.73738372	3.897395E-012	1.797740E-011	1	0.000000E+000
1	76.73775453	1.797740E-011	3.897395E-012	0	0.000000E+000
1	76.73776703	3.897395E-012	1.797740E-011	1	0.000000E+000
1	76.73781453	1.797740E-011	3.897395E-012	0	0.000000E+000
1	76.73826074	3.897395E-012	1.797740E-011	1	0.000000E+000
1	76.73902934	1.797740E-011	3.897395E-012	0	0.000000E+000
1	76.73935418	3.897395E-012	1.797740E-011	1	0.000000E+000
1	76.73995294	1.797740E-011	3.897395E-012	0	0.000000E+000
1	76.73996473	3.897395E-012	1.797740E-011	1	0.000000E+000
1	76.74025854	1.797740E-011	3.897395E-012	0	0.000000E+000
1	76.74032146	3.897395E-012	1.797740E-011	1	0.000000E+000
1	76.74052065	1.797740E-011	3.897395E-012	0	0.000000E+000
1	76.74086062	3.897395E-012	1.797740E-011	1	0.000000E+000
1	76.74110651	1.797740E-011	3.897395E-012	0	0.000000E+000
1	76.74138084	3.897395E-012	1.797740E-011	1	0.000000E+000
1	76.74145546	1.797740E-011	3.897395E-012	0	0.000000E+000
1	76.74152003	3.897395E-012	1.797740E-011	1	0.000000E+000
1	76.74172066	1.797740E-011	3.897395E-012	0	0.000000E+000
1	76.74173493	3.897395E-012	1.797740E-011	1	0.000000E+000
1	76.74203305	1.797740E-011	3.897395E-012	0	0.000000E+000
1	76.74216603	3.897395E-012	1.797740E-011	1	0.000000E+000
1	76.74224849	1.797740E-011	3.897395E-012	0	0.000000E+000
1	76.74227865	3.897395E-012	1.797740E-011	1	0.000000E+000
1	76.74246145	1.797740E-011	3.897395E-012	0	0.000000E+000
1	76.74249268	3.897395E-012	1.797740E-011	1	0.000000E+000
1	76.74258602	1.797740E-011	3.897395E-012	0	0.000000E+000
1	76.74261521	3.897395E-012	1.797740E-011	1	0.000000E+000
1	76.74293244	1.797740E-011	3.897395E-012	0	0.000000E+000
1	76.74308791	3.897395E-012	1.797740E-011	1	0.000000E+000
1	76.74320370	1.797740E-011	3.897395E-012	0	0.000000E+000
1	76.74321144	3.897395E-012	1.797740E-011	1	0.000000E+000
1	76.74389590	1.797740E-011	3.897395E-012	0	0.000000E+000
1	76.74390395	3.897395E-012	1.797740E-011	1	0.000000E+000
1	76.74433074	1.797740E-011	3.897395E-012	0	0.000000E+000
1	76.74433606	3.897395E-012	1.797740E-011	1	0.000000E+000
1	76.74443670	1.797740E-011	3.897395E-012	0	0.000000E+000
1	76.74444134	3.897395E-012	1.797740E-011	1	0.000000E+000
1	76.74469193	1.797740E-011	3.897395E-012	0	0.000000E+000
1	76.74470654	3.897395E-012	1.797740E-011	1	0.000000E+000
1	76.74475645	1.797740E-011	3.897395E-012	0	0.000000E+000
1	76.74480015	3.897395E-012	1.797740E-011	1	0.000000E+000
1	76.74533877	1.797740E-011	3.897395E-012	0	0.000000E+000
1	76.74536345	3.897395E-012	1.797740E-011	1	0.000000E+000
1	76.74536910	1.797740E-011	3.897395E-012	0	0.000000E+000
1	76.74543863	3.897395E-012	1.797740E-011	1	0.000000E+000
1	76.74550643	1.797740E-011	3.897395E-012	0	0.000000E+000
1	76.74559247	3.897395E-012	1.797740E-011	1	0.000000E+000
1	76.74576487	1.797740E-011	3.897395E-012	0	0.000000E+000
1	76.74580919	3.897395E-012	1.797740E-011	1	0.000000E+000
1	76.74611053	1.797740E-011	3.897395E-012	0	0.000000E+000
1	76.74612259	3.897395E-012	1.797740E-011	1	0.000000E+000
1	76.74631207	1.797740E-011	3.897395E-012	0	0.000000E+000
1	76.74634709	3.897395E-012	1.797740E-011	1	0.000000E+000
1	76.74738297	1.797740E-011	3.897395E-012	0	0.000000E+000
1	76.74741839	3.897395E-012	1.797740E-011	1	0.000000E+000
1	76.74755292	1.797740E-011	3.897395E-012	0	0.000000E+000
1	76.74769527	3.897395E-012	1.797740E-011	1	0.000000E+000
1	76.74787061	1.797740E-011	3.897395E-012	0	0.000000E+000
1	76.74802194	3.897395E-012	1.797740E-011	1	0.000000E+000
1	76.74822350	1.797740E-011	3.897395E-012	0	0.000000E+000
1	76.74828092	3.897395E-012	1.797740E-011	1	0.000000E+000
1	76.74852388	1.797740E-011	3.897395E-012	0	0.000000E+000
1	76.74852626	3.897395E-012	1.797740E-011	1	0.000000E+000
1	76.75033822	1.797740E-011	3.897395E-012	0	0.000000E+000
1	76.75035914	3.897395E-012	1.797740E-011	1	0.000000E+000
1	76.75056275	1.797740E-011	3.897395E-012	0	0.000000E+000
1	76.75066440	3.897395E-012	1.797740E-011	1	0.000000E+000
1	76.75098857	1.797740E-011	3.897395E-012	0	0.000000E+000
1	76.75099427	3.897395E-012	1.797740E-011	1	0.000000E+000
1	76.75108084	1.797740E-011	3.897395E-012	0	0.000000E+000
1	76.75109385	3.897395E-012	1.797740E-011	1	0.000000E+000
1	76.75177924	1.797740E-011	3.897395E-012	0	0.000000E+000
1	76.75182877	3.897395E-012	1.797740E-011	1	0.000000E+000
1	76.75278457	1.797740E-011	3.897395E-012	0	0.000000E+000
1	76.75279251	3.897395E-012	1.797740E-011	1	0.000000E+000
1	76.75287824	1.797740E-011	3.897395E-012	0	0.000000E+000
1	76.75290852	3.897395E-012	1.797740E-011	1	0.000000E+000
1	76.75296182	1.797740E-011	3.897395E-012	0	0.000000E+000
1	76.75309557	3.897395E-012	1.797740E-011	1	0.000000E+000
1	76.75318725	1.797740E-011	3.897395E-012	0	0.000000E+000
1	76.75323368	3.897395E-012	1.797740E-011	1	0.000000E+000
1	76.75327780	1.797740E-011	3.897395E-012	0	0.000000E+000
1	76.75333523	3.897395E-012	1.797740E-011	1	0.000000E+000
1	76.75339314	1.797740E-011	3.897395E-012	0	0.000000E+000
1	76.75344274	3.897395E-012	1.797740E-011	1	0.000000E+000
1	76.75470942	1.797740E-011	3.897395E-012	0	0.000000E+000
1	76.75472058	3.897395E-012	1.797740E-011	1	0.000000E+000
1	76.75600315	1.797740E-011	3.897395E-012	0	0.000000E+000
1	76.75602350	3.897395E-012	1.797740E-011	1	0.000000E+000
1	76.75646160	1.797740E-011	3.897395E-012	0	0.000000E+000
1	76.75647266	3.897395E-012	1.797740E-011	1	0.000000E+000
1	76.75682303	1.797740E-011	3.897395E-012	0	0.000000E+000
1	76.75684458	3.897395E-012	1.797740E-011	1	0.000000E+000
1	76.75738082	1.797740E-011	3.897395E-012	0	0.000000E+000
1	76.75740755	3.897395E-012	1.797740E-011	1	0.000000E+000
1	76.75770577	1.797740E-011	3.897395E-012	0	0.000000E+000
1	76.75782052	3.897395E-012	1.797740E-011	1	0.000000E+000
1	76.75810904	1.797740E-011	3.897395E-012	0	0.000000E+000
1	76.75820738	3.897395E-012	1.797740E-011	1	0.000000E+000
1	76.75861100	1.797740E-011	3.897395E-012	0	0.000000E+000
1	76.75865424	3.897395E-012	1.797740E-011	1	0.000000E+000
1	76.75910024	1.797740E-011	3.897395E-012	0	0.000000E+000
1	76.75926273	3.897395E-012	1.797740E-011	1	0.000000E+000
1	76.75964498	1.797740E-011	3.897395E-012	0	0.000000E+000
1	76.75969360	3.897395E-012	1.797740E-011	1	0.000000E+000
1	76.75980774	1.797740E-011	3.897395E-012	0	0.000000E+000
1	76.75984434	3.897395E-012	1.797740E-011	1	0.000000E+000
1	76.76021591	1.797740E-011	3.897395E-012	0	0.000000E+000
1	76.76024739	3.897395E-012	1.797740E-011	1	0.000000E+000
1	76.76057831	1.797740E-011	3.897395E-012	0	0.000000E+000
1	76.76060724	3.897395E-012	1.797740E-011	1	0.000000E+000
1	76.76078542	1.797740E-011	3.897395E-012	0	0.000000E+000
1	76.76118799	3.897395E-012	1.797740E-011	1	0.000000E+000
1	76.76194979	1.797740E-011	3.897395E-012	0	0.000000E+000
1	76.76197247	3.897395E-012	1.797740E-011	1	0.000000E+000
1	76.76286771	1.797740E-011	3.897395E-012	0	0.000000E+000
1	76.76333643	3.897395E-012	1.797740E-011	1	0.000000E+000
1	76.76390194	1.797740E-011	3.897395E-012	0	0.000000E+000
1	76.76392500	3.897395E-012	1.797740E-011	1	0.000000E+000
1	76.76423559	1.797740E-011	3.897395E-012	0	0.000000E+000
1	76.76433561	3.897395E-012	1.797740E-011	1	0.000000E+000
1	76.76515397	1.797740E-011	3.897395E-012	0	0.000000E+000
1	76.76515997	3.897395E-012	1.797740E-011	1	0.000000E+000
1	76.76571199	1.797740E-011	3.897395E-012	0	0.000000E+000
1	76.76572345	3.897395E-012	1.797740E-011	1	0.000000E+000
1	76.76646199	1.797740E-011	3.897395E-012	0	0.000000E+000
1	76.76649091	3.897395E-012	1.797740E-011	1	0.000000E+000
1	76.76657113	1.797740E-011	3.897395E-012	0	0.000000E+000
1	76.76664551	3.897395E-012	1.797740E-011	1	0.000000E+000
1	76.76726596	1.797740E-011	3.897395E-012	0	0.000000E+000
1	76.76731872	3.897395E-012	1.797740E-011	1	0.000000E+000
1	76.76864057	1.797740E-011	3.897395E-012	0	0.000000E+000
1	76.76864660	3.897395E-012	1.797740E-011	1	0.000000E+000
1	76.76879807	1.797740E-011	3.897395E-012	0	0.000000E+000
1	76.76899029	3.897395E-012	1.797740E-011	1	0.000000E+000
1	76.77006316	1.797740E-011	3.897395E-012	0	0.000000E+000
1	76.77008242	3.897395E-012	1.797740E-011	1	0.000000E+000
1	76.77032155	1.797740E-011	3.897395E-012	0	0.000000E+000
1	76.77037970	3.897395E-012	1.797740E-011	1	0.000000E+000
1	76.77081826	1.797740E-011	3.897395E-012	0	0.000000E+000
1	76.77087359	3.897395E-012	1.797740E-011	1	0.000000E+000
1	76.77098777	1.797740E-011	3.897395E-012	0	0.000000E+000
1	76.77106876	3.897395E-012	1.797740E-011	1	0.000000E+000
1	76.77112994	1.797740E-011	3.897395E-012	0	0.000000E+000
1	76.77115294	3.897395E-012	1.797740E-011	1	0.000000E+000
1	76.77233534	1.797740E-011	3.897395E-012	0	0.000000E+000
1	76.77234379	3.897395E-012	1.797740E-011	1	0.000000E+000
1	76.77290181	1.797740E-011	3.897395E-012	0	0.000000E+000
1	76.77321262	3.897395E-012	1.797740E-011	1	0.000000E+000
1	76.77426521	1.797740E-011	3.897395E-012	0	0.000000E+000
1	76.77430468	3.897395E-012	1.797740E-011	1	0.000000E+000
1	76.77503930	1.797740E-011	3.897395E-012	0	0.000000E+000
1	76.77504661	3.897395E-012	1.797740E-011	1	0.000000E+000
1	76.77514591	1.797740E-011	3.897395E-012	0	0.000000E+000
1	76.77522612	3.897395E-012	1.797740E-011	1	0.000000E+000
1	76.77530484	1.797740E-011	3.897395E-012	0	0.000000E+000
1	76.77534338	3.897395E-012	1.797740E-011	1	0.000000E+000
1	76.77540649	1.797740E-011	3.897395E-012	0	0.000000E+000
1	76.77590254	3.897395E-012	1.797740E-011	1	0.000000E+000
1	76.77592555	1.797740E-011	3.897395E-012	0	0.000000E+000
1	76.77602740	3.897395E-012	1.797740E-011	1	0.000000E+000
1	76.77658041	1.797740E-011	3.897395E-012	0	0.000000E+000
1	76.77697327	3.897395E-012	1.797740E-011	1	0.000000E+000
1	76.77729534	1.797740E-011	3.897395E-012	0	0.000000E+000
1	76.77785678	3.897395E-012	1.797740E-011	1	0.000000E+000
1	76.77792390	1.797740E-011	3.897395E-012	0	0.000000E+000
1	76.77820043	3.897395E-012	1.797740E-011	1	0.000000E+000
1	76.77846910	1.797740E-011	3.897395E-012	0	0.000000E+000
1	76.77848149	3.897395E-012	1.797740E-011	1	0.000000E+000
1	76.77900505	1.797740E-011	3.897395E-012	0	0.000000E+000
1	76.77902952	3.897395E-012	1.797740E-011	1	0.000000E+000
1	76.77913474	1.797740E-011	3.897395E-012	0	0.000000E+000
1	76.77927610	3.897395E-012	1.797740E-011	1	0.000000E+000
1	76.77931546	1.797740E-011	3.897395E-012	0	0.000000E+000
1	76.77939093	3.897395E-012	1.797740E-011	1	0.000000E+000
1	76.77946219	1.797740E-011	3.897395E-012	0	0.000000E+000
1	76.77948534	3.897395E-012	1.797740E-011	1	0.000000E+000
1	76.78023096	1.797740E-011	3.897395E-012	0	0.000000E+000
1	76.78033015	3.897395E-012	1.797740E-011	1	0.000000E+000
1	76.78045900	1.797740E-011	3.897395E-012	0	0.000000E+000
1	76.78049482	3.897395E-012	1.797740E-011	1	0.000000E+000
1	76.78085527	1.797740E-011	3.897395E-012	0	0.000000E+000
1	76.78108512	3.897395E-012	1.797740E-011	1	0.000000E+000
1	76.78120144	1.797740E-011	3.897395E-012	0	0.000000E+000
1	76.78123971	3.897395E-012	1.797740E-011	1	0.000000E+000
1	76.78176544	1.797740E-011	3.897395E-012	0	0.000000E+000
1	76.78224218	3.897395E-012	1.797740E-011	1	0.000000E+000
1	76.78230377	1.797740E-011	3.897395E-012	0	0.000000E+000
1	76.78232305	3.897395E-012	1.797740E-011	1	0.000000E+000
1	76.78276767	1.797740E-011	3.897395E-012	0	0.000000E+000
1	76.78277555	3.897395E-012	1.797740E-011	1	0.000000E+000
1	76.78326463	1.797740E-011	3.897395E-012	0	0.000000E+000
1	76.78330021	3.897395E-012	1.797740E-011	1	0.000000E+000
1	76.78345896	1.797740E-011	3.897395E-012	0	0.000000E+000
1	76.78356241	3.897395E-012	1.797740E-011	1	0.000000E+000
1	76.78503676	1.797740E-011	3.897395E-012	0	0.000000E+000
1	76.78505120	3.897395E-012	1.797740E-011	1	0.000000E+000
1	76.78512714	1.797740E-011	3.897395E-012	0	0.000000E+000
1	76.78515484	3.897395E-012	1.797740E-011	1	0.000000E+000
1	76.78546646	1.797740E-011	3.897395E-012	0	0.000000E+000
1	76.78550429	3.897395E-012	1.797740E-011	1	0.000000E+000
1	76.78705856	1.797740E-011	3.897395E-012	0	0.000000E+000
1	76.78707805	3.897395E-012	1.797740E-011	1	0.000000E+000
1	76.78750944	1.797740E-011	3.897395E-012	0	0.000000E+000
1	76.78752101	3.897395E-012	1.797740E-011	1	0.000000E+000
1	76.78758092	1.797740E-011	3.897395E-012	0	0.000000E+000
1	76.78759138	3.897395E-012	1.797740E-011	1	0.000000E+000
1	76.78762012	1.797740E-011	3.897395E-012	0	0.000000E+000
1	76.78763209	3.897395E-012	1.797740E-011	1	0.000000E+000
1	76.78777165	1.797740E-011	3.897395E-012	0	0.000000E+000
1	76.78781086	3.897395E-012	1.797740E-011	1	0.000000E+000
1	76.78795441	1.797740E-011	3.897395E-012	0	0.000000E+000
1	76.78797257	3.897395E-012	1.797740E-011	1	0.000000E+000
1	76.78854376	1.797740E-011	3.897395E-012	0	0.000000E+000
1	76.78854869	3.897395E-012	1.797740E-011	1	0.000000E+000
1	76.78867662	1.797740E-011	3.897395E-012	0	0.000000E+000
1	76.78929448	3.897395E-012	1.797740E-011	1	0.000000E+000
1	76.78936860	1.797740E-011	3.897395E-012	0	0.000000E+000
1	76.78946128	3.897395E-012	1.797740E-011	1	0.000000E+000
1	76.79044799	1.797740E-011	3.897395E-012	0	0.000000E+000
1	76.79158596	3.897395E-012	1.797740E-011	1	0.000000E+000
1	76.79209641	1.797740E-011	3.897395E-012	0	0.000000E+000
1	76.79212694	3.897395E-012	1.797740E-011	1	0.000000E+000
1	76.79225442	1.797740E-011	3.897395E-012	0	0.000000E+000
1	76.79226707	3.897395E-012	1.797740E-011	1	0.000000E+000
1	76.79237082	1.797740E-011	3.897395E-012	0	0.000000E+000
1	76.79238727	3.897395E-012	1.797740E-011	1	0.000000E+000
1	76.79252127	1.797740E-011	3.897395E-012	0	0.000000E+000
1	76.79252611	3.897395E-012	1.797740E-011	1	0.000000E+000
1	76.79260173	1.797740E-011	3.897395E-012	0	0.000000E+000
1	76.79263272	3.897395E-012	1.797740E-011	1	0.000000E+000
1	76.79289564	1.797740E-011	3.897395E-012	0	0.000000E+000
1	76.79289793	3.897395E-012	1.797740E-011	1	0.000000E+000
1	76.79399122	1.797740E-011	3.897395E-012	0	0.000000E+000
1	76.79404254	3.897395E-012	1.797740E-011	1	0.000000E+000
1	76.79424268	1.797740E-011	3.897395E-012	0	0.000000E+000
1	76.79426350	3.897395E-012	1.797740E-011	1	0.000000E+000
1	76.79442049	1.797740E-011	3.897395E-012	0	0.000000E+000
1	76.79446692	3.897395E-012	1.797740E-011	1	0.000000E+000
1	76.79512415	1.797740E-011	3.897395E-012	0	0.000000E+000
1	76.79515624	3.897395E-012	1.797740E-011	1	0.000000E+000
1	76.79519337	1.797740E-011	3.897395E-012	0	0.000000E+000
1	76.79524882	3.897395E-012	1.797740E-011	1	0.000000E+000
1	76.79551669	1.797740E-011	3.897395E-012	0	0.000000E+000
1	76.79554335	3.897395E-012	1.797740E-011	1	0.000000E+000
1	76.79608987	1.797740E-011	3.897395E-012	0	0.000000E+000
1	76.79611225	3.897395E-012	1.797740E-011	1	0.000000E+000
1	76.79622445	1.797740E-011	3.897395E-012	0	0.000000E+000
1	76.79627290	3.897395E-012	1.797740E-011	1	0.000000E+000
1	76.79652547	1.797740E-011	3.897395E-012	0	0.000000E+000
1	76.79658789	3.897395E-012	1.797740E-011	1	0.000000E+000
1	76.79675144	1.797740E-011	3.897395E-012	0	0.000000E+000
1	76.79683066	3.897395E-012	1.797740E-011	1	0.000000E+000
1	76.79692553	1.797740E-011	3.897395E-012	0	0.000000E+000
1	76.79694897	3.897395E-012	1.797740E-011	1	0.000000E+000
1	76.79713821	1.797740E-011	3.897395E-012	0	0.000000E+000
1	76.79722109	3.897395E-012	1.797740E-011	1	0.000000E+000
1	76.79750573	1.797740E-011	3.897395E-012	0	0.000000E+000
1	76.79786943	3.897395E-012	1.797740E-011	1	0.000000E+000
1	76.79837170	1.797740E-011	3.897395E-012	0	0.000000E+000
1	76.79853521	3.897395E-012	1.797740E-011	1	0.000000E+000
1	76.79860323	1.797740E-011	3.897395E-012	0	0.000000E+000
1	76.79862647	3.897395E-012	1.797740E-011	1	0.000000E+000
1	76.79946025	1.797740E-011	3.897395E-012	0	0.000000E+000
1	76.79952165	3.897395E-012	1.797740E-011	1	0.000000E+000
1	76.79965288	1.797740E-011	3.897395E-012	0	0.000000E+000
1	76.80003273	3.897395E-012	1.797740E-011	1	0.000000E+000
1	76.80007565	1.797740E-011	3.897395E-012	0	0.000000E+000
1	76.80014245	3.897395E-012	1.797740E-011	1	0.000000E+000
1	76.80034591	1.797740E-011	3.897395E-012	0	0.000000E+000
1	76.80038599	3.897395E-012	1.797740E-011	1	0.000000E+000
1	76.80066995	1.797740E-011	3.897395E-012	0	0.000000E+000
1	76.80075667	3.897395E-012	1.797740E-011	1	0.000000E+000
1	76.80084995	1.797740E-011	3.897395E-012	0	0.000000E+000
1	76.80120544	3.897395E-012	1.797740E-011	1	0.000000E+000
1	76.80122431	1.797740E-011	3.897395E-012	0	0.000000E+000
1	76.80147326	3.897395E-012	1.797740E-011	1	0.000000E+000
1	76.80154263	1.797740E-011	3.897395E-012	0	0.000000E+000
1	76.80158008	3.897395E-012	1.797740E-011	1	0.000000E+000
1	76.80163462	1.797740E-011	3.897395E-012	0	0.000000E+000
1	76.80165806	3.897395E-012	1.797740E-011	1	0.000000E+000
1	76.80221100	1.797740E-011	3.897395E-012	0	0.000000E+000
1	76.80223559	3.897395E-012	1.797740E-011	1	0.000000E+000
1	76.80253011	1.797740E-011	3.897395E-012	0	0.000000E+000
1	76.80254792	3.897395E-012	1.797740E-011	1	0.000000E+000
1	76.80256430	1.797740E-011	3.897395E-012	0	0.000000E+000
1	76.80260886	3.897395E-012	1.797740E-011	1	0.000000E+000
1	76.80286881	1.797740E-011	3.897395E-012	0	0.000000E+000
1	76.80290176	3.897395E-012	1.797740E-011	1	0.000000E+000
1	76.80304332	1.797740E-011	3.897395E-012	0	0.000000E+000
1	76.80306268	3.897395E-012	1.797740E-011	1	0.000000E+000
1	76.80333875	1.797740E-011	3.897395E-012	0	0.000000E+000
1	76.80372622	3.897395E-012	1.797740E-011	1	0.000000E+000
1	76.80448027	1.797740E-011	3.897395E-012	0	0.000000E+000
1	76.80451294	3.897395E-012	1.797740E-011	1	0.000000E+000
1	76.80530236	1.797740E-011	3.897395E-012	0	0.000000E+000
1	76.80532485	3.897395E-012	1.797740E-011	1	0.000000E+000
1	76.80660858	1.797740E-011	3.897395E-012	0	0.000000E+000
1	76.80662387	3.897395E-012	1.797740E-011	1	0.000000E+000
1	76.80683863	1.797740E-011	3.897395E-012	0	0.000000E+000
1	76.80707130	3.897395E-012	1.797740E-011	1	0.000000E+000
1	76.80724724	1.797740E-011	3.897395E-012	0	0.000000E+000
1	76.80792239	3.897395E-012	1.797740E-011	1	0.000000E+000
1	76.80823947	1.797740E-011	3.897395E-012	0	0.000000E+000
1	76.80825609	3.897395E-012	1.797740E-011	1	0.000000E+000
1	76.80863837	1.797740E-011	3.897395E-012	0	0.000000E+000
1	76.80881390	3.897395E-012	1.797740E-011	1	0.000000E+000
1	76.80938453	1.797740E-011	3.897395E-012	0	0.000000E+000
1	76.80954540	3.897395E-012	1.797740E-011	1	0.000000E+000
1	76.81012404	1.797740E-011	3.897395E-012	0	0.000000E+000
1	76.81026495	3.897395E-012	1.797740E-011	1	0.000000E+000
1	76.81035683	1.797740E-011	3.897395E-012	0	0.000000E+000
1	76.81050811	3.897395E-012	1.797740E-011	1	0.000000E+000
1	76.81072782	1.797740E-011	3.897395E-012	0	0.000000E+000
1	76.81078851	3.897395E-012	1.797740E-011	1	0.000000E+000
1	76.81090500	1.797740E-011	3.897395E-012	0	0.000000E+000
1	76.81127746	3.897395E-012	1.797740E-011	1	0.000000E+000
1	76.81148236	1.797740E-011	3.897395E-012	0	0.000000E+000
1	76.81173003	3.897395E-012	1.797740E-011	1	0.000000E+000
1	76.81211733	1.797740E-011	3.897395E-012	0	0.000000E+000
1	76.81212812	3.897395E-012	1.797740E-011	1	0.000000E+000
1	76.81291553	1.797740E-011	3.897395E-012	0	0.000000E+000
1	76.81293068	3.897395E-012	1.797740E-011	1	0.000000E+000
1	76.81326774	1.797740E-011	3.897395E-012	0	0.000000E+000
1	76.81331217	3.897395E-012	1.797740E-011	1	0.000000E+000
1	76.81365883	1.797740E-011	3.897395E-012	0	0.000000E+000
1	76.81420254	3.897395E-012	1.797740E-011	1	0.000000E+000
1	76.81422768	1.797740E-011	3.897395E-012	0	0.000000E+000
1	76.81423815	3.897395E-012	1.797740E-011	1	0.000000E+000
1	76.81437938	1.797740E-011	3.897395E-012	0	0.000000E+000
1	76.81440302	3.897395E-012	1.797740E-011	1	0.000000E+000
1	76.81466557	1.797740E-011	3.897395E-012	0	0.000000E+000
1	76.81467410	3.897395E-012	1.797740E-011	1	0.000000E+000
1	76.81477942	1.797740E-011	3.897395E-012	0	0.000000E+000
1	76.81490289	3.897395E-012	1.797740E-011	1	0.000000E+000
1	76.81612834	1.797740E-011	3.897395E-012	0	0.000000E+000
1	76.81614875	3.897395E-012	1.797740E-011	1	0.000000E+000
1	76.81658665	1.797740E-011	3.897395E-012	0	0.000000E+000
1	76.81663475	3.897395E-012	1.797740E-011	1	0.000000E+000
1	76.81685630	1.797740E-011	3.897395E-012	0	0.000000E+000
1	76.81687524	3.897395E-012	1.797740E-011	1	0.000000E+000
1	76.81706655	1.797740E-011	3.897395E-012	0	0.000000E+000
1	76.81730492	3.897395E-012	1.797740E-011	1	0.000000E+000
1	76.81733152	1.797740E-011	3.897395E-012	0	0.000000E+000
1	76.81796932	3.897395E-012	1.797740E-011	1	0.000000E+000
1	76.81801655	1.797740E-011	3.897395E-012	0	0.000000E+000
1	76.81912365	3.897395E-012	1.797740E-011	1	0.000000E+000
1	76.81938073	1.797740E-011	3.897395E-012	0	0.000000E+000
1	76.81940649	3.897395E-012	1.797740E-011	1	0.000000E+000
1	76.81948596	1.797740E-011	3.897395E-012	0	0.000000E+000
1	76.81951325	3.897395E-012	1.797740E-011	1	0.000000E+000
1	76.82038434	1.797740E-011	3.897395E-012	0	0.000000E+000
1	76.82046348	3.897395E-012	1.797740E-011	1	0.000000E+000
1	76.82064335	1.797740E-011	3.897395E-012	0	0.000000E+000
1	76.82157348	3.897395E-012	1.797740E-011	1	0.000000E+000
1	76.82174515	1.797740E-011	3.897395E-012	0	0.000000E+000
1	76.82176596	3.897395E-012	1.797740E-011	1	0.000000E+000
1	76.82191582	1.797740E-011	3.897395E-012	0	0.000000E+000
1	76.82313215	3.897395E-012	1.797740E-011	1	0.000000E+000
1	76.82369389	1.797740E-011	3.897395E-012	0	0.000000E+000
1	76.82370419	3.897395E-012	1.797740E-011	1	0.000000E+000
1	76.82406709	1.797740E-011	3.897395E-012	0	0.000000E+000
1	76.82409051	3.897395E-012	1.797740E-011	1	0.000000E+000
1	76.82446728	1.797740E-011	3.897395E-012	0	0.000000E+000
1	76.82471341	3.897395E-012	1.797740E-011	1	0.000000E+000
1	76.82545822	1.797740E-011	3.897395E-012	0	0.000000E+000
1	76.82546367	3.897395E-012	1.797740E-011	1	0.000000E+000
1	76.82568712	1.797740E-011	3.897395E-012	0	0.000000E+000
1	76.82574066	3.897395E-012	1.797740E-011	1	0.000000E+000
1	76.82757937	1.797740E-011	3.897395E-012	0	0.000000E+000
1	76.82862312	3.897395E-012	1.797740E-011	1	0.000000E+000
1	76.82975086	1.797740E-011	3.897395E-012	0	0.000000E+000
1	76.82980206	3.897395E-012	1.797740E-011	1	0.000000E+000
1	76.83022503	1.797740E-011	3.897395E-012	0	0.000000E+000
1	76.83022745	3.897395E-012	1.797740E-011	1	0.000000E+000
1	76.83076267	1.797740E-011	3.897395E-012	0	0.000000E+000
1	76.83091855	3.897395E-012	1.797740E-011	1	0.000000E+000
1	76.83095729	1.797740E-011	3.897395E-012	0	0.000000E+000
1	76.83098724	3.897395E-012	1.797740E-011	1	0.000000E+000
1	76.83107973	1.797740E-011	3.897395E-012	0	0.000000E+000
1	76.83133076	3.897395E-012	1.797740E-011	1	0.000000E+000
1	76.83161635	1.797740E-011	3.897395E-012	0	0.000000E+000
1	76.83164054	3.897395E-012	1.797740E-011	1	0.000000E+000
1	76.83186724	1.797740E-011	3.897395E-012	0	0.000000E+000
1	76.83216155	3.897395E-012	1.797740E-011	1	0.000000E+000
1	76.83285314	1.797740E-011	3.897395E-012	0	0.000000E+000
1	76.83288965	3.897395E-012	1.797740E-011	1	0.000000E+000
1	76.83336672	1.797740E-011	3.897395E-012	0	0.000000E+000
1	76.83338368	3.897395E-012	1.797740E-011	1	0.000000E+000
1	76.83404826	1.797740E-011	3.897395E-012	0	0.000000E+000
1	76.83408013	3.897395E-012	1.797740E-011	1	0.000000E+000
1	76.83418480	1.797740E-011	3.897395E-012	0	0.000000E+000
1	76.83422332	3.897395E-012	1.797740E-011	1	0.000000E+000
1	76.83444063	1.797740E-011	3.897395E-012	0	0.000000E+000
1	76.83450194	3.897395E-012	1.797740E-011	1	0.000000E+000
1	76.83459265	1.797740E-011	3.897395E-012	0	0.000000E+000
1	76.83460270	3.897395E-012	1.797740E-011	1	0.000000E+000
1	76.83479076	1.797740E-011	3.897395E-012	0	0.000000E+000
1	76.83503734	3.897395E-012	1.797740E-011	1	0.000000E+000
1	76.83541962	1.797740E-011	3.897395E-012	0	0.000000E+000
1	76.83545542	3.897395E-012	1.797740E-011	1	0.000000E+000
1	76.83575344	1.797740E-011	3.897395E-012	0	0.000000E+000
1	76.83578165	3.897395E-012	1.797740E-011	1	0.000000E+000
1	76.83583514	1.797740E-011	3.897395E-012	0	0.000000E+000
1	76.83585006	3.897395E-012	1.797740E-011	1	0.000000E+000
1	76.83622510	1.797740E-011	3.897395E-012	0	0.000000E+000
1	76.83624383	3.897395E-012	1.797740E-011	1	0.000000E+000
1	76.83655542	1.797740E-011	3.897395E-012	0	0.000000E+000
1	76.83705201	3.897395E-012	1.797740E-011	1	0.000000E+000
1	76.83718339	1.797740E-011	3.897395E-012	0	0.000000E+000
1	76.83742253	3.897395E-012	1.797740E-011	1	0.000000E+000
1	76.83787738	1.797740E-011	3.897395E-012	0	0.000000E+000
1	76.83792616	3.897395E-012	1.797740E-011	1	0.000000E+000
1	76.83913208	1.797740E-011	3.897395E-012	0	0.000000E+000
1	76.83915690	3.897395E-012	1.797740E-011	1	0.000000E+000
1	76.83919598	1.797740E-011	3.897395E-012	0	0.000000E+000
1	76.83921260	3.897395E-012	1.797740E-011	1	0.000000E+000
1	76.83993571	1.797740E-011	3.897395E-012	0	0.000000E+000
1	76.83995028	3.897395E-012	1.797740E-011	1	0.000000E+000
1	76.84059634	1.797740E-011	3.897395E-012	0	0.000000E+000
1	76.84066514	3.897395E-012	1.797740E-011	1	0.000000E+000
1	76.84093998	1.797740E-011	3.897395E-012	0	0.000000E+000
1	76.84096926	3.897395E-012	1.797740E-011	1	0.000000E+000
1	76.84144059	1.797740E-011	3.897395E-012	0	0.000000E+000
1	76.84148709	3.897395E-012	1.797740E-011	1	0.000000E+000
1	76.84189120	1.797740E-011	3.897395E-012	0	0.000000E+000
1	76.84193986	3.897395E-012	1.797740E-011	1	0.000000E+000
1	76.84252025	1.797740E-011	3.897395E-012	0	0.000000E+000
1	76.84254441	3.897395E-012	1.797740E-011	1	0.000000E+000
1	76.84282047	1.797740E-011	3.897395E-012	0	0.000000E+000
1	76.84303380	3.897395E-012	1.797740E-011	1	0.000000E+000
1	76.84326763	1.797740E-011	3.897395E-012	0	0.000000E+000
1	76.84331604	3.897395E-012	1.797740E-011	1	0.000000E+000
1	76.84334745	1.797740E-011	3.897395E-012	0	0.000000E+000
1	76.84338031	3.897395E-012	1.797740E-011	1	0.000000E+000
1	76.84363929	1.797740E-011	3.897395E-012	0	0.000000E+000
1	76.84391488	3.897395E-012	1.797740E-011	1	0.000000E+000
1	76.84405951	1.797740E-011	3.897395E-012	0	0.000000E+000
1	76.84427055	3.897395E-012	1.797740E-011	1	0.000000E+000
1	76.84466524	1.797740E-011	3.897395E-012	0	0.000000E+000
1	76.84468742	3.897395E-012	1.797740E-011	1	0.000000E+000
1	76.84486105	1.797740E-011	3.897395E-012	0	0.000000E+000
1	76.84487120	3.897395E-012	1.797740E-011	1	0.000000E+000
1	76.84509531	1.797740E-011	3.897395E-012	0	0.000000E+000
1	76.84512258	3.897395E-012	1.797740E-011	1	0.000000E+000
1	76.84534418	1.797740E-011	3.897395E-012	0	0.000000E+000
1	76.84536900	3.897395E-012	1.797740E-011	1	0.000000E+000
1	76.84609850	1.797740E-011	3.897395E-012	0	0.000000E+000
1	76.84618361	3.897395E-012	1.797740E-011	1	0.000000E+000
1	76.84665149	1.797740E-011	3.897395E-012	0	0.000000E+000
1	76.84666400	3.897395E-012	1.797740E-011	1	0.000000E+000
1	76.84726883	1.797740E-011	3.897395E-012	0	0.000000E+000
1	76.84729094	3.897395E-012	1.797740E-011	1	0.000000E+000
1	76.84779642	1.797740E-011	3.897395E-012	0	0.000000E+000
1	76.84786112	3.897395E-012	1.797740E-011	1	0.000000E+000
1	76.84793436	1.797740E-011	3.897395E-012	0	0.000000E+000
1	76.84795063	3.897395E-012	1.797740E-011	1	0.000000E+000
1	76.84811930	1.797740E-011	3.897395E-012	0	0.000000E+000
1	76.84817142	3.897395E-012	1.797740E-011	1	0.000000E+000
1	76.84854829	1.797740E-011	3.897395E-012	0	0.000000E+000
1	76.84856076	3.897395E-012	1.797740E-011	1	0.000000E+000
1	76.84889110	1.797740E-011	3.897395E-012	0	0.000000E+000
1	76.84891252	3.897395E-012	1.797740E-011	1	0.000000E+000
1	76.84896613	1.797740E-011	3.897395E-012	0	0.000000E+000
1	76.84899521	3.897395E-012	1.797740E-011	1	0.000000E+000
1	76.84902470	1.797740E-011	3.897395E-012	0	0.000000E+000
1	76.84934836	3.897395E-012	1.797740E-011	1	0.000000E+000
1	76.84961231	1.797740E-011	3.897395E-012	0	0.000000E+000
1	76.84964139	3.897395E-012	1.797740E-011	1	0.000000E+000
1	76.85068596	1.797740E-011	3.897395E-012	0	0.000000E+000
1	76.85071077	3.897395E-012	1.797740E-011	1	0.000000E+000
1	76.85192933	1.797740E-011	3.897395E-012	0	0.000000E+000
1	76.85196165	3.897395E-012	1.797740E-011	1	0.000000E+000
1	76.85226978	1.797740E-011	3.897395E-012	0	0.000000E+000
1	76.85229474	3.897395E-012	1.797740E-011	1	0.000000E+000
1	76.85328241	1.797740E-011	3.897395E-012	0	0.000000E+000
1	76.85334260	3.897395E-012	1.797740E-011	1	0.000000E+000
1	76.85357224	1.797740E-011	3.897395E-012	0	0.000000E+000
1	76.85357840	3.897395E-012	1.797740E-011	1	0.000000E+000
1	76.85365701	1.797740E-011	3.897395E-012	0	0.000000E+000
1	76.85366819	3.897395E-012	1.797740E-011	1	0.000000E+000
1	76.85386067	1.797740E-011	3.897395E-012	0	0.000000E+000
1	76.85389917	3.897395E-012	1.797740E-011	1	0.000000E+000
1	76.85423913	1.797740E-011	3.897395E-012	0	0.000000E+000
1	76.85425358	3.897395E-012	1.797740E-011	1	0.000000E+000
1	76.85449047	1.797740E-011	3.897395E-012	0	0.000000E+000
1	76.85451407	3.897395E-012	1.797740E-011	1	0.000000E+000
1	76.85496459	1.797740E-011	3.897395E-012	0	0.000000E+000
1	76.85515782	3.897395E-012	1.797740E-011	1	0.000000E+000
1	76.85548293	1.797740E-011	3.897395E-012	0	0.000000E+000
1	76.85548811	3.897395E-012	1.797740E-011	1	0.000000E+000
1	76.85576225	1.797740E-011	3.897395E-012	0	0.000000E+000
1	76.85579216	3.897395E-012	1.797740E-011	1	0.000000E+000
1	76.85623380	1.797740E-011	3.897395E-012	0	0.000000E+000
1	76.85629863	3.897395E-012	1.797740E-011	1	0.000000E+000
1	76.85635011	1.797740E-011	3.897395E-012	0	0.000000E+000
1	76.85646014	3.897395E-012	1.797740E-011	1	0.000000E+000
1	76.85647862	1.797740E-011	3.897395E-012	0	0.000000E+000
1	76.85668298	3.897395E-012	1.797740E-011	1	0.000000E+000
1	76.85718165	1.797740E-011	3.897395E-012	0	0.000000E+000
1	76.85721556	3.897395E-012	1.797740E-011	1	0.000000E+000
1	76.85760558	1.797740E-011	3.897395E-012	0	0.000000E+000
1	76.85762784	3.897395E-012	1.797740E-011	1	0.000000E+000
1	76.85771104	1.797740E-011	3.897395E-012	0	0.000000E+000
1	76.85773530	3.897395E-012	1.797740E-011	1	0.000000E+000
1	76.85836247	1.797740E-011	3.897395E-012	0	0.000000E+000
1	76.85837107	3.897395E-012	1.797740E-011	1	0.000000E+000
1	76.85891080	1.797740E-011	3.897395E-012	0	0.000000E+000
1	76.85908881	3.897395E-012	1.797740E-011	1	0.000000E+000
1	76.85914891	1.797740E-011	3.897395E-012	0	0.000000E+000
1	76.85965362	3.897395E-012	1.797740E-011	1	0.000000E+000
1	76.85967036	1.797740E-011	3.897395E-012	0	0.000000E+000
1	76.86015308	3.897395E-012	1.797740E-011	1	0.000000E+000
1	76.86033004	1.797740E-011	3.897395E-012	0	0.000000E+000
1	76.86035974	3.897395E-012	1.797740E-011	1	0.000000E+000
1	76.86064132	1.797740E-011	3.897395E-012	0	0.000000E+000
1	76.86065866	3.897395E-012	1.797740E-011	1	0.000000E+000
1	76.86099640	1.797740E-011	3.897395E-012	0	0.000000E+000
1	76.86140706	3.897395E-012	1.797740E-011	1	0.000000E+000
1	76.86143906	1.797740E-011	3.897395E-012	0	0.000000E+000
1	76.86150191	3.897395E-012	1.797740E-011	1	0.000000E+000
1	76.86161604	1.797740E-011	3.897395E-012	0	0.000000E+000
1	76.86170953	3.897395E-012	1.797740E-011	1	0.000000E+000
1	76.86219255	1.797740E-011	3.897395E-012	0	0.000000E+000
1	76.86274608	3.897395E-012	1.797740E-011	1	0.000000E+000
1	76.86346194	1.797740E-011	3.897395E-012	0	0.000000E+000
1	76.86370586	3.897395E-012	1.797740E-011	1	0.000000E+000
1	76.86568274	1.797740E-011	3.897395E-012	0	0.000000E+000
1	76.86592830	3.897395E-012	1.797740E-011	1	0.000000E+000
1	76.86672290	1.797740E-011	3.897395E-012	0	0.000000E+000
1	76.86758101	3.897395E-012	1.797740E-011	1	0.000000E+000
1	76.86779086	1.797740E-011	3.897395E-012	0	0.000000E+000
1	76.86780580	3.897395E-012	1.797740E-011	1	0.000000E+000
1	76.86802469	1.797740E-011	3.897395E-012	0	0.000000E+000
1	76.86808712	3.897395E-012	1.797740E-011	1	0.000000E+000
1	76.86836133	1.797740E-011	3.897395E-012	0	0.000000E+000
1	76.86837545	3.897395E-012	1.797740E-011	1	0.000000E+000
1	76.86842485	1.797740E-011	3.897395E-012	0	0.000000E+000
1	79.38373748	3.967598E-012	1.804760E-011	1	0.000000E+000
1	79.38395735	1.804760E-011	3.967598E-012	0	0.000000E+000
1	79.38401175	3.967598E-012	1.804760E-011	1	0.000000E+000
1	79.38429762	1.804760E-011	3.967598E-012	0	0.000000E+000
1	79.38431576	3.967598E-012	1.804760E-011	1	0.000000E+000
1	79.38454909	1.804760E-011	3.967598E-012	0	0.000000E+000
1	79.38458605	3.967598E-012	1.804760E-011	1	0.000000E+000
1	79.38479397	1.804760E-011	3.967598E-012	0	0.000000E+000
1	79.38480393	3.967598E-012	1.804760E-011	1	0.000000E+000
1	79.38487379	1.804760E-011	3.967598E-012	0	0.000000E+000
1	79.38496781	3.967598E-012	1.804760E-011	1	0.000000E+000
1	79.38497927	1.804760E-011	3.967598E-012	0	0.000000E+000
1	79.38500846	3.967598E-012	1.804760E-011	1	0.000000E+000
1	79.38536383	1.804760E-011	3.967598E-012	0	0.000000E+000
1	79.38540647	3.967598E-012	1.804760E-011	1	0.000000E+000
1	79.38548463	1.804760E-011	3.967598E-012	0	0.000000E+000
1	79.38577653	3.967598E-012	1.804760E-011	1	0.000000E+000
1	79.38587307	1.804760E-011	3.967598E-012	0	0.000000E+000
1	79.38590593	3.967598E-012	1.804760E-011	1	0.000000E+000
1	79.38628652	1.804760E-011	3.967598E-012	0	0.000000E+000
1	79.38630113	3.967598E-012	1.804760E-011	1	0.000000E+000
1	79.38635259	1.804760E-011	3.967598E-012	0	0.000000E+000
1	79.38636265	3.967598E-012	1.804760E-011	1	0.000000E+000
1	79.38654799	1.804760E-011	3.967598E-012	0	0.000000E+000
1	79.38656585	3.967598E-012	1.804760E-011	1	0.000000E+000
1	79.38666248	1.804760E-011	3.967598E-012	0	0.000000E+000
1	79.38667518	3.967598E-012	1.804760E-011	1	0.000000E+000
1	79.38703300	1.804760E-011	3.967598E-012	0	0.000000E+000
1	79.38704182	3.967598E-012	1.804760E-011	1	0.000000E+000
1	79.38751299	1.804760E-011	3.967598E-012	0	0.000000E+000
1	79.38752580	3.967598E-012	1.804760E-011	1	0.000000E+000
1	79.38809310	1.804760E-011	3.967598E-012	0	0.000000E+000
1	79.38815711	3.967598E-012	1.804760E-011	1	0.000000E+000
1	79.38839144	1.804760E-011	3.967598E-012	0	0.000000E+000
1	79.38841524	3.967598E-012	1.804760E-011	1	0.000000E+000
1	79.38942655	1.804760E-011	3.967598E-012	0	0.000000E+000
1	79.38944109	3.967598E-012	1.804760E-011	1	0.000000E+000
1	79.38958471	1.804760E-011	3.967598E-012	0	0.000000E+000
1	79.38999083	3.967598E-012	1.804760E-011	1	0.000000E+000
1	79.39061068	1.804760E-011	3.967598E-012	0	0.000000E+000
1	79.39079976	3.967598E-012	1.804760E-011	1	0.000000E+000
1	79.39106412	1.804760E-011	3.967598E-012	0	0.000000E+000
1	79.39113242	3.967598E-012	1.804760E-011	1	0.000000E+000
1	79.39119444	1.804760E-011	3.967598E-012	0	0.000000E+000
1	79.39120936	3.967598E-012	1.804760E-011	1	0.000000E+000
1	79.39217398	1.804760E-011	3.967598E-012	0	0.000000E+000
1	79.39239788	3.967598E-012	1.804760E-011	1	0.000000E+000
1	79.39251288	1.804760E-011	3.967598E-012	0	0.000000E+000
1	79.39285055	3.967598E-012	1.804760E-011	1	0.000000E+000
1	79.39348060	1.804760E-011	3.967598E-012	0	0.000000E+000
1	79.39348712	3.967598E-012	1.804760E-011	1	0.000000E+000
1	79.39356131	1.804760E-011	3.967598E-012	0	0.000000E+000
1	79.39359283	3.967598E-012	1.804760E-011	1	0.000000E+000
1	79.39380238	1.804760E-011	3.967598E-012	0	0.000000E+000
1	79.39382275	3.967598E-012	1.804760E-011	1	0.000000E+000
1	79.39440894	1.804760E-011	3.967598E-012	0	0.000000E+000
1	79.39441265	3.967598E-012	1.804760E-011	1	0.000000E+000
1	79.39466154	1.804760E-011	3.967598E-012	0	0.000000E+000
1	79.39470020	3.967598E-012	1.804760E-011	1	0.000000E+000
1	79.39520856	1.804760E-011	3.967598E-012	0	0.000000E+000
1	79.39523755	3.967598E-012	1.804760E-011	1	0.000000E+000
1	79.39542079	1.804760E-011	3.967598E-012	0	0.000000E+000
1	79.39549730	3.967598E-012	1.804760E-011	1	0.000000E+000
1	79.39575343	1.804760E-011	3.967598E-012	0	0.000000E+000
1	79.39576317	3.967598E-012	1.804760E-011	1	0.000000E+000
1	79.39655763	1.804760E-011	3.967598E-012	0	0.000000E+000
1	79.39667224	3.967598E-012	1.804760E-011	1	0.000000E+000
1	79.39793426	1.804760E-011	3.967598E-012	0	0.000000E+000
1	79.39808662	3.967598E-012	1.804760E-011	1	0.000000E+000
1	79.39819503	1.804760E-011	3.967598E-012	0	0.000000E+000
1	79.39821259	3.967598E-012	1.804760E-011	1	0.000000E+000
1	79.39831496	1.804760E-011	3.967598E-012	0	0.000000E+000
1	79.39854862	3.967598E-012	1.804760E-011	1	0.000000E+000
1	79.39873106	1.804760E-011	3.967598E-012	0	0.000000E+000
1	79.39894807	3.967598E-012	1.804760E-011	1	0.000000E+000
1	79.39924566	1.804760E-011	3.967598E-012	0	0.000000E+000
1	79.39953152	3.967598E-012	1.804760E-011	1	0.000000E+000
1	79.40021183	1.804760E-011	3.967598E-012	0	0.000000E+000
1	79.40044584	3.967598E-012	1.804760E-011	1	0.000000E+000
1	79.40067777	1.804760E-011	3.967598E-012	0	0.000000E+000
1	79.40068754	3.967598E-012	1.804760E-011	1	0.000000E+000
1	79.40097175	1.804760E-011	3.967598E-012	0	0.000000E+000
1	79.40099704	3.967598E-012	1.804760E-011	1	0.000000E+000
1	79.40110782	1.804760E-011	3.967598E-012	0	0.000000E+000
1	79.40113322	3.967598E-012	1.804760E-011	1	0.000000E+000
1	79.40124233	1.804760E-011	3.967598E-012	0	0.000000E+000
1	79.40172841	3.967598E-012	1.804760E-011	1	0.000000E+000
1	79.40231757	1.804760E-011	3.967598E-012	0	0.000000E+000
1	79.40241549	3.967598E-012	1.804760E-011	1	0.000000E+000
1	79.40382862	1.804760E-011	3.967598E-012	0	0.000000E+000
1	79.40386355	3.967598E-012	1.804760E-011	1	0.000000E+000
1	79.40419304	1.804760E-011	3.967598E-012	0	0.000000E+000
1	79.40424393	3.967598E-012	1.804760E-011	1	0.000000E+000
1	79.40436381	1.804760E-011	3.967598E-012	0	0.000000E+000
1	79.40439563	3.967598E-012	1.804760E-011	1	0.000000E+000
1	79.40481961	1.804760E-011	3.967598E-012	0	0.000000E+000
1	79.40482736	3.967598E-012	1.804760E-011	1	0.000000E+000
1	79.40535363	1.804760E-011	3.967598E-012	0	0.000000E+000
1	79.40537041	3.967598E-012	1.804760E-011	1	0.000000E+000
1	79.40659060	1.804760E-011	3.967598E-012	0	0.000000E+000
1	79.40670763	3.967598E-012	1.804760E-011	1	0.000000E+000
1	79.40674111	1.804760E-011	3.967598E-012	0	0.000000E+000
1	79.40675466	3.967598E-012	1.804760E-011	1	0.000000E+000
1	79.40729909	1.804760E-011	3.967598E-012	0	0.000000E+000
1	79.40733785	3.967598E-012	1.804760E-011	1	0.000000E+000
1	79.40764149	1.804760E-011	3.967598E-012	0	0.000000E+000
1	79.40818683	3.967598E-012	1.804760E-011	1	0.000000E+000
1	79.40904406	1.804760E-011	3.967598E-012	0	0.000000E+000
1	79.41015242	3.967598E-012	1.804760E-011	1	0.000000E+000
1	79.41026382	1.804760E-011	3.967598E-012	0	0.000000E+000
1	79.41030964	3.967598E-012	1.804760E-011	1	0.000000E+000
1	79.41143479	1.804760E-011	3.967598E-012	0	0.000000E+000
1	79.41145161	3.967598E-012	1.804760E-011	1	0.000000E+000
1	79.41151811	1.804760E-011	3.967598E-012	0	0.000000E+000
1	79.41156907	3.967598E-012	1.804760E-011	1	0.000000E+000
1	79.41160020	1.804760E-011	3.967598E-012	0	0.000000E+000
1	79.41169308	3.967598E-012	1.804760E-011	1	0.000000E+000
1	79.41173400	1.804760E-011	3.967598E-012	0	0.000000E+000
1	79.41192178	3.967598E-012	1.804760E-011	1	0.000000E+000
1	79.41301862	1.804760E-011	3.967598E-012	0	0.000000E+000
1	79.41305789	3.967598E-012	1.804760E-011	1	0.000000E+000
1	79.41309930	1.804760E-011	3.967598E-012	0	0.000000E+000
1	79.41373189	3.967598E-012	1.804760E-011	1	0.000000E+000
1	79.41375593	1.804760E-011	3.967598E-012	0	0.000000E+000
1	79.41384900	3.967598E-012	1.804760E-011	1	0.000000E+000
1	79.41396518	1.804760E-011	3.967598E-012	0	0.000000E+000
1	79.41409576	3.967598E-012	1.804760E-011	1	0.000000E+000
1	79.41434597	1.804760E-011	3.967598E-012	0	0.000000E+000
1	79.41438287	3.967598E-012	1.804760E-011	1	0.000000E+000
1	79.41443855	1.804760E-011	3.967598E-012	0	0.000000E+000
1	79.41465260	3.967598E-012	1.804760E-011	1	0.000000E+000
1	79.41469677	1.804760E-011	3.967598E-012	0	0.000000E+000
1	79.41577230	3.967598E-012	1.804760E-011	1	0.000000E+000
1	79.41600268	1.804760E-011	3.967598E-012	0	0.000000E+000
1	79.41601827	3.967598E-012	1.804760E-011	1	0.000000E+000
1	79.41612520	1.804760E-011	3.967598E-012	0	0.000000E+000
1	79.41615558	3.967598E-012	1.804760E-011	1	0.000000E+000
1	79.41636608	1.804760E-011	3.967598E-012	0	0.000000E+000
1	79.41641892	3.967598E-012	1.804760E-011	1	0.000000E+000
1	79.41644621	1.804760E-011	3.967598E-012	0	0.000000E+000
1	79.41644952	3.967598E-012	1.804760E-011	1	0.000000E+000
1	79.41650213	1.804760E-011	3.967598E-012	0	0.000000E+000
1	79.41653024	3.967598E-012	1.804760E-011	1	0.000000E+000
1	79.41668233	1.804760E-011	3.967598E-012	0	0.000000E+000
1	79.41674796	3.967598E-012	1.804760E-011	1	0.000000E+000
1	79.41755066	1.804760E-011	3.967598E-012	0	0.000000E+000
1	79.41759493	3.967598E-012	1.804760E-011	1	0.000000E+000
1	79.41773156	1.804760E-011	3.967598E-012	0	0.000000E+000
1	79.41775989	3.967598E-012	1.804760E-011	1	0.000000E+000
1	79.41835771	1.804760E-011	3.967598E-012	0	0.000000E+000
1	79.41842200	3.967598E-012	1.804760E-011	1	0.000000E+000
1	79.41847776	1.804760E-011	3.967598E-012	0	0.000000E+000
1	79.41848880	3.967598E-012	1.804760E-011	1	0.000000E+000
1	79.41896488	1.804760E-011	3.967598E-012	0	0.000000E+000
1	79.41897928	3.967598E-012	1.804760E-011	1	0.000000E+000
1	79.41906999	1.804760E-011	3.967598E-012	0	0.000000E+000
1	79.41908439	3.967598E-012	1.804760E-011	1	0.000000E+000
1	79.41911580	1.804760E-011	3.967598E-012	0	0.000000E+000
1	79.41948215	3.967598E-012	1.804760E-011	1	0.000000E+000
1	79.41953621	1.804760E-011	3.967598E-012	0	0.000000E+000
1	79.41955372	3.967598E-012	1.804760E-011	1	0.000000E+000
1	79.41995869	1.804760E-011	3.967598E-012	0	0.000000E+000
1	79.42000447	3.967598E-012	1.804760E-011	1	0.000000E+000
1	79.42057557	1.804760E-011	3.967598E-012	0	0.000000E+000
1	79.42062137	3.967598E-012	1.804760E-011	1	0.000000E+000
1	79.42084965	1.804760E-011	3.967598E-012	0	0.000000E+000
1	79.42088475	3.967598E-012	1.804760E-011	1	0.000000E+000
1	79.42111635	1.804760E-011	3.967598E-012	0	0.000000E+000
1	79.42112099	3.967598E-012	1.804760E-011	1	0.000000E+000
1	79.42200194	1.804760E-011	3.967598E-012	0	0.000000E+000
1	79.42202914	3.967598E-012	1.804760E-011	1	0.000000E+000
1	79.42217810	1.804760E-011	3.967598E-012	0	0.000000E+000
1	79.42219208	3.967598E-012	1.804760E-011	1	0.000000E+000
1	79.42230396	1.804760E-011	3.967598E-012	0	0.000000E+000
1	79.42233474	3.967598E-012	1.804760E-011	1	0.000000E+000
1	79.42246742	1.804760E-011	3.967598E-012	0	0.000000E+000
1	79.42249120	3.967598E-012	1.804760E-011	1	0.000000E+000
1	79.42257299	1.804760E-011	3.967598E-012	0	0.000000E+000
1	79.42259933	3.967598E-012	1.804760E-011	1	0.000000E+000
1	79.42296498	1.804760E-011	3.967598E-012	0	0.000000E+000
1	79.42299272	3.967598E-012	1.804760E-011	1	0.000000E+000
1	79.42310450	1.804760E-011	3.967598E-012	0	0.000000E+000
1	79.42319726	3.967598E-012	1.804760E-011	1	0.000000E+000
1	79.42336747	1.804760E-011	3.967598E-012	0	0.000000E+000
1	79.42362451	3.967598E-012	1.804760E-011	1	0.000000E+000
1	79.42402866	1.804760E-011	3.967598E-012	0	0.000000E+000
1	79.42404294	3.967598E-012	1.804760E-011	1	0.000000E+000
1	79.42440950	1.804760E-011	3.967598E-012	0	0.000000E+000
1	79.42452884	3.967598E-012	1.804760E-011	1	0.000000E+000
1	79.42464998	1.804760E-011	3.967598E-012	0	0.000000E+000
1	79.42467350	3.967598E-012	1.804760E-011	1	0.000000E+000
1	79.42490155	1.804760E-011	3.967598E-012	0	0.000000E+000
1	79.42493130	3.967598E-012	1.804760E-011	1	0.000000E+000
1	79.42498602	1.804760E-011	3.967598E-012	0	0.000000E+000
1	79.42501354	3.967598E-012	1.804760E-011	1	0.000000E+000
1	79.42526100	1.804760E-011	3.967598E-012	0	0.000000E+000
1	79.42527518	3.967598E-012	1.804760E-011	1	0.000000E+000
1	79.42553053	1.804760E-011	3.967598E-012	0	0.000000E+000
1	79.42559188	3.967598E-012	1.804760E-011	1	0.000000E+000
1	79.42588790	1.804760E-011	3.967598E-012	0	0.000000E+000
1	79.42591433	3.967598E-012	1.804760E-011	1	0.000000E+000
1	79.42601539	1.804760E-011	3.967598E-012	0	0.000000E+000
1	79.42605483	3.967598E-012	1.804760E-011	1	0.000000E+000
1	79.42782839	1.804760E-011	3.967598E-012	0	0.000000E+000
1	79.42800504	3.967598E-012	1.804760E-011	1	0.000000E+000
1	79.42817707	1.804760E-011	3.967598E-012	0	0.000000E+000
1	79.42825356	3.967598E-012	1.804760E-011	1	0.000000E+000
1	79.42840380	1.804760E-011	3.967598E-012	0	0.000000E+000
1	79.42843727	3.967598E-012	1.804760E-011	1	0.000000E+000
1	79.42870471	1.804760E-011	3.967598E-012	0	0.000000E+000
1	79.42882093	3.967598E-012	1.804760E-011	1	0.000000E+000
1	79.42896267	1.804760E-011	3.967598E-012	0	0.000000E+000
1	79.42896718	3.967598E-012	1.804760E-011	1	0.000000E+000
1	79.42903612	1.804760E-011	3.967598E-012	0	0.000000E+000
1	79.42905311	3.967598E-012	1.804760E-011	1	0.000000E+000
1	79.43034108	1.804760E-011	3.967598E-012	0	0.000000E+000
1	79.43034625	3.967598E-012	1.804760E-011	1	0.000000E+000
1	79.43043175	1.804760E-011	3.967598E-012	0	0.000000E+000
1	79.43044773	3.967598E-012	1.804760E-011	1	0.000000E+000
1	79.43060957	1.804760E-011	3.967598E-012	0	0.000000E+000
1	79.43061808	3.967598E-012	1.804760E-011	1	0.000000E+000
1	79.43084886	1.804760E-011	3.967598E-012	0	0.000000E+000
1	79.43088381	3.967598E-012	1.804760E-011	1	0.000000E+000
1	79.43165747	1.804760E-011	3.967598E-012	0	0.000000E+000
1	79.43171667	3.967598E-012	1.804760E-011	1	0.000000E+000
1	79.43237759	1.804760E-011	3.967598E-012	0	0.000000E+000
1	79.43240631	3.967598E-012	1.804760E-011	1	0.000000E+000
1	79.43325566	1.804760E-011	3.967598E-012	0	0.000000E+000
1	79.43326815	3.967598E-012	1.804760E-011	1	0.000000E+000
1	79.43388732	1.804760E-011	3.967598E-012	0	0.000000E+000
1	79.43390223	3.967598E-012	1.804760E-011	1	0.000000E+000
1	79.43412073	1.804760E-011	3.967598E-012	0	0.000000E+000
1	79.43416505	3.967598E-012	1.804760E-011	1	0.000000E+000
1	79.43457784	1.804760E-011	3.967598E-012	0	0.000000E+000
1	79.43460547	3.967598E-012	1.804760E-011	1	0.000000E+000
1	79.43478139	1.804760E-011	3.967598E-012	0	0.000000E+000
1	79.43482865	3.967598E-012	1.804760E-011	1	0.000000E+000
1	79.43620047	1.804760E-011	3.967598E-012	0	0.000000E+000
1	79.43623011	3.967598E-012	1.804760E-011	1	0.000000E+000
1	79.43626483	1.804760E-011	3.967598E-012	0	0.000000E+000
1	79.43643184	3.967598E-012	1.804760E-011	1	0.000000E+000
1	79.43722690	1.804760E-011	3.967598E-012	0	0.000000E+000
1	79.43725480	3.967598E-012	1.804760E-011	1	0.000000E+000
1	79.43729041	1.804760E-011	3.967598E-012	0	0.000000E+000
1	79.43776313	3.967598E-012	1.804760E-011	1	0.000000E+000
1	79.43788298	1.804760E-011	3.967598E-012	0	0.000000E+000
1	79.43791772	3.967598E-012	1.804760E-011	1	0.000000E+000
1	79.43799020	1.804760E-011	3.967598E-012	0	0.000000E+000
1	79.43801468	3.967598E-012	1.804760E-011	1	0.000000E+000
1	79.43861381	1.804760E-011	3.967598E-012	0	0.000000E+000
1	79.43864181	3.967598E-012	1.804760E-011	1	0.000000E+000
1	79.43875294	1.804760E-011	3.967598E-012	0	0.000000E+000
1	79.43911039	3.967598E-012	1.804760E-011	1	0.000000E+000
1	79.44128385	1.804760E-011	3.967598E-012	0	0.000000E+000
1	79.44133314	3.967598E-012	1.804760E-011	1	0.000000E+000
1	79.44191244	1.804760E-011	3.967598E-012	0	0.000000E+000
1	79.44194025	3.967598E-012	1.804760E-011	1	0.000000E+000
1	79.44259808	1.804760E-011	3.967598E-012	0	0.000000E+000
1	79.44282705	3.967598E-012	1.804760E-011	1	0.000000E+000
1	79.44295788	1.804760E-011	3.967598E-012	0	0.000000E+000
1	79.44296417	3.967598E-012	1.804760E-011	1	0.000000E+000
1	79.44317461	1.804760E-011	3.967598E-012	0	0.000000E+000
1	79.44320914	3.967598E-012	1.804760E-011	1	0.000000E+000
1	79.44358581	1.804760E-011	3.967598E-012	0	0.000000E+000
1	79.44376589	3.967598E-012	1.804760E-011	1	0.000000E+000
1	79.44446630	1.804760E-011	3.967598E-012	0	0.000000E+000
1	79.44451004	3.967598E-012	1.804760E-011	1	0.000000E+000
1	79.44459550	1.804760E-011	3.967598E-012	0	0.000000E+000
1	79.44498582	3.967598E-012	1.804760E-011	1	0.000000E+000
1	79.44509628	1.804760E-011	3.967598E-012	0	0.000000E+000
1	79.44587588	3.967598E-012	1.804760E-011	1	0.000000E+000
1	79.44628649	1.804760E-011	3.967598E-012	0	0.000000E+000
1	79.44630688	3.967598E-012	1.804760E-011	1	0.000000E+000
1	79.44633110	1.804760E-011	3.967598E-012	0	0.000000E+000
1	79.44638924	3.967598E-012	1.804760E-011	1	0.000000E+000
1	79.44677327	1.804760E-011	3.967598E-012	0	0.000000E+000
1	79.44688200	3.967598E-012	1.804760E-011	1	0.000000E+000
1	79.44718228	1.804760E-011	3.967598E-012	0	0.000000E+000
1	79.44722496	3.967598E-012	1.804760E-011	1	0.000000E+000
1	79.44761498	1.804760E-011	3.967598E-012	0	0.000000E+000
1	79.44764996	3.967598E-012	1.804760E-011	1	0.000000E+000
1	79.44782396	1.804760E-011	3.967598E-012	0	0.000000E+000
1	79.44783499	3.967598E-012	1.804760E-011	1	0.000000E+000
1	79.44796969	1.804760E-011	3.967598E-012	0	0.000000E+000
1	79.44815049	3.967598E-012	1.804760E-011	1	0.000000E+000
1	79.44845631	1.804760E-011	3.967598E-012	0	0.000000E+000
1	79.44846993	3.967598E-012	1.804760E-011	1	0.000000E+000
1	79.44859514	1.804760E-011	3.967598E-012	0	0.000000E+000
1	79.44867699	3.967598E-012	1.804760E-011	1	0.000000E+000
1	79.44869450	1.804760E-011	3.967598E-012	0	0.000000E+000
1	79.44903177	3.967598E-012	1.804760E-011	1	0.000000E+000
1	79.44917288	1.804760E-011	3.967598E-012	0	0.000000E+000
1	79.44931377	3.967598E-012	1.804760E-011	1	0.000000E+000
1	79.44946548	1.804760E-011	3.967598E-012	0	0.000000E+000
1	79.44947869	3.967598E-012	1.804760E-011	1	0.000000E+000
1	79.44968396	1.804760E-011	3.967598E-012	0	0.000000E+000
1	79.44971617	3.967598E-012	1.804760E-011	1	0.000000E+000
1	79.45008682	1.804760E-011	3.967598E-012	0	0.000000E+000
1	79.45025607	3.967598E-012	1.804760E-011	1	0.000000E+000
1	79.45042652	1.804760E-011	3.967598E-012	0	0.000000E+000
1	79.45045738	3.967598E-012	1.804760E-011	1	0.000000E+000
1	79.45096422	1.804760E-011	3.967598E-012	0	0.000000E+000
1	79.45098692	3.967598E-012	1.804760E-011	1	0.000000E+000
1	79.45107653	1.804760E-011	3.967598E-012	0	0.000000E+000
1	79.45118043	3.967598E-012	1.804760E-011	1	0.000000E+000
1	79.45128108	1.804760E-011	3.967598E-012	0	0.000000E+000
1	79.45130189	3.967598E-012	1.804760E-011	1	0.000000E+000
1	79.45172528	1.804760E-011	3.967598E-012	0	0.000000E+000
1	79.45189592	3.967598E-012	1.804760E-011	1	0.000000E+000
1	79.45263244	1.804760E-011	3.967598E-012	0	0.000000E+000
1	79.45265971	3.967598E-012	1.804760E-011	1	0.000000E+000
1	79.45273023	1.804760E-011	3.967598E-012	0	0.000000E+000
1	79.45287167	3.967598E-012	1.804760E-011	1	0.000000E+000
1	79.45310566	1.804760E-011	3.967598E-012	0	0.000000E+000
1	79.45311867	3.967598E-012	1.804760E-011	1	0.000000E+000
1	79.45330060	1.804760E-011	3.967598E-012	0	0.000000E+000
1	79.45331658	3.967598E-012	1.804760E-011	1	0.000000E+000
1	79.45338619	1.804760E-011	3.967598E-012	0	0.000000E+000
1	79.45385654	3.967598E-012	1.804760E-011	1	0.000000E+000
1	79.45401209	1.804760E-011	3.967598E-012	0	0.000000E+000
1	79.45403084	3.967598E-012	1.804760E-011	1	0.000000E+000
1	79.45418674	1.804760E-011	3.967598E-012	0	0.000000E+000
1	79.45420245	3.967598E-012	1.804760E-011	1	0.000000E+000
1	79.45445487	1.804760E-011	3.967598E-012	0	0.000000E+000
1	79.45449036	3.967598E-012	1.804760E-011	1	0.000000E+000
1	79.45455428	1.804760E-011	3.967598E-012	0	0.000000E+000
1	79.45472024	3.967598E-012	1.804760E-011	1	0.000000E+000
1	79.45497122	1.804760E-011	3.967598E-012	0	0.000000E+000
1	79.45499010	3.967598E-012	1.804760E-011	1	0.000000E+000
1	79.45561525	1.804760E-011	3.967598E-012	0	0.000000E+000
1	79.45562947	3.967598E-012	1.804760E-011	1	0.000000E+000
1	79.45571065	1.804760E-011	3.967598E-012	0	0.000000E+000
1	79.45571745	3.967598E-012	1.804760E-011	1	0.000000E+000
1	79.45636784	1.804760E-011	3.967598E-012	0	0.000000E+000
1	79.45638551	3.967598E-012	1.804760E-011	1	0.000000E+000
1	79.45649719	1.804760E-011	3.967598E-012	0	0.000000E+000
1	79.45651595	3.967598E-012	1.804760E-011	1	0.000000E+000
1	79.45680791	1.804760E-011	3.967598E-012	0	0.000000E+000
1	79.45684248	3.967598E-012	1.804760E-011	1	0.000000E+000
1	79.45767189	1.804760E-011	3.967598E-012	0	0.000000E+000
1	79.45769872	3.967598E-012	1.804760E-011	1	0.000000E+000
1	79.45842741	1.804760E-011	3.967598E-012	0	0.000000E+000
1	79.45846191	3.967598E-012	1.804760E-011	1	0.000000E+000
1	79.45877362	1.804760E-011	3.967598E-012	0	0.000000E+000
1	79.45878964	3.967598E-012	1.804760E-011	1	0.000000E+000
1	79.45911847	1.804760E-011	3.967598E-012	0	0.000000E+000
1	79.45912424	3.967598E-012	1.804760E-011	1	0.000000E+000
1	79.45917555	1.804760E-011	3.967598E-012	0	0.000000E+000
1	79.45939744	3.967598E-012	1.804760E-011	1	0.000000E+000
1	79.45973085	1.804760E-011	3.967598E-012	0	0.000000E+000
1	79.45974717	3.967598E-012	1.804760E-011	1	0.000000E+000
1	79.45982429	1.804760E-011	3.967598E-012	0	0.000000E+000
1	79.45983834	3.967598E-012	1.804760E-011	1	0.000000E+000
1	79.46001586	1.804760E-011	3.967598E-012	0	0.000000E+000
1	79.46004011	3.967598E-012	1.804760E-011	1	0.000000E+000
1	79.46096008	1.804760E-011	3.967598E-012	0	0.000000E+000
1	79.46129387	3.967598E-012	1.804760E-011	1	0.000000E+000
1	79.46146505	1.804760E-011	3.967598E-012	0	0.000000E+000
1	79.46148643	3.967598E-012	1.804760E-011	1	0.000000E+000
1	79.46231747	1.804760E-011	3.967598E-012	0	0.000000E+000
1	79.46262226	3.967598E-012	1.804760E-011	1	0.000000E+000
1	79.46271439	1.804760E-011	3.967598E-012	0	0.000000E+000
1	79.46272934	3.967598E-012	1.804760E-011	1	0.000000E+000
1	79.46396169	1.804760E-011	3.967598E-012	0	0.000000E+000
1	79.46396661	3.967598E-012	1.804760E-011	1	0.000000E+000
1	79.46486685	1.804760E-011	3.967598E-012	0	0.000000E+000
1	79.46512920	3.967598E-012	1.804760E-011	1	0.000000E+000
1	79.46526563	1.804760E-011	3.967598E-012	0	0.000000E+000
1	79.46528606	3.967598E-012	1.804760E-011	1	0.000000E+000
1	79.46536867	1.804760E-011	3.967598E-012	0	0.000000E+000
1	79.46538807	3.967598E-012	1.804760E-011	1	0.000000E+000
1	79.46563884	1.804760E-011	3.967598E-012	0	0.000000E+000
1	79.46565565	3.967598E-012	1.804760E-011	1	0.000000E+000
1	79.46643590	1.804760E-011	3.967598E-012	0	0.000000E+000
1	79.46646963	3.967598E-012	1.804760E-011	1	0.000000E+000
1	79.46688263	1.804760E-011	3.967598E-012	0	0.000000E+000
1	79.46725638	3.967598E-012	1.804760E-011	1	0.000000E+000
1	79.46741316	1.804760E-011	3.967598E-012	0	0.000000E+000
1	79.46741905	3.967598E-012	1.804760E-011	1	0.000000E+000
1	79.46777200	1.804760E-011	3.967598E-012	0	0.000000E+000
1	79.46798233	3.967598E-012	1.804760E-011	1	0.000000E+000
1	79.46819396	1.804760E-011	3.967598E-012	0	0.000000E+000
1	79.46825249	3.967598E-012	1.804760E-011	1	0.000000E+000
1	79.46832532	1.804760E-011	3.967598E-012	0	0.000000E+000
1	79.46844248	3.967598E-012	1.804760E-011	1	0.000000E+000
1	79.46850456	1.804760E-011	3.967598E-012	0	0.000000E+000
1	79.46853108	3.967598E-012	1.804760E-011	1	0.000000E+000
1	79.46862540	1.804760E-011	3.967598E-012	0	0.000000E+000
1	79.46866220	3.967598E-012	1.804760E-011	1	0.000000E+000
1	79.46884134	1.804760E-011	3.967598E-012	0	0.000000E+000
1	79.46898223	3.967598E-012	1.804760E-011	1	0.000000E+000
1	79.47052734	1.804760E-011	3.967598E-012	0	0.000000E+000
1	79.47074780	3.967598E-012	1.804760E-011	1	0.000000E+000
1	79.47143259	1.804760E-011	3.967598E-012	0	0.000000E+000
1	79.47145971	3.967598E-012	1.804760E-011	1	0.000000E+000
1	79.47172343	1.804760E-011	3.967598E-012	0	0.000000E+000
1	79.47172919	3.967598E-012	1.804760E-011	1	0.000000E+000
1	79.47192827	1.804760E-011	3.967598E-012	0	0.000000E+000
1	79.47207369	3.967598E-012	1.804760E-011	1	0.000000E+000
1	79.47248025	1.804760E-011	3.967598E-012	0	0.000000E+000
1	79.47253777	3.967598E-012	1.804760E-011	1	0.000000E+000
1	79.47268570	1.804760E-011	3.967598E-012	0	0.000000E+000
1	79.47307548	3.967598E-012	1.804760E-011	1	0.000000E+000
1	79.47330374	1.804760E-011	3.967598E-012	0	0.000000E+000
1	79.47334632	3.967598E-012	1.804760E-011	1	0.000000E+000
1	79.47355433	1.804760E-011	3.967598E-012	0	0.000000E+000
1	79.47358551	3.967598E-012	1.804760E-011	1	0.000000E+000
1	79.47463014	1.804760E-011	3.967598E-012	0	0.000000E+000
1	79.47464610	3.967598E-012	1.804760E-011	1	0.000000E+000
1	79.47581174	1.804760E-011	3.967598E-012	0	0.000000E+000
1	79.47582487	3.967598E-012	1.804760E-011	1	0.000000E+000
1	79.47599893	1.804760E-011	3.967598E-012	0	0.000000E+000
1	79.47610217	3.967598E-012	1.804760E-011	1	0.000000E+000
1	79.47612796	1.804760E-011	3.967598E-012	0	0.000000E+000
1	79.47618940	3.967598E-012	1.804760E-011	1	0.000000E+000
1	79.47625051	1.804760E-011	3.967598E-012	0	0.000000E+000
1	79.47625949	3.967598E-012	1.804760E-011	1	0.000000E+000
1	79.47633223	1.804760E-011	3.967598E-012	0	0.000000E+000
1	79.47635711	3.967598E-012	1.804760E-011	1	0.000000E+000
1	79.47777534	1.804760E-011	3.967598E-012	0	0.000000E+000
1	79.47778797	3.967598E-012	1.804760E-011	1	0.000000E+000
1	79.47792745	1.804760E-011	3.967598E-012	0	0.000000E+000
1	79.47793019	3.967598E-012	1.804760E-011	1	0.000000E+000
1	79.47799892	1.804760E-011	3.967598E-012	0	0.000000E+000
1	79.47811387	3.967598E-012	1.804760E-011	1	0.000000E+000
1	79.47854883	1.804760E-011	3.967598E-012	0	0.000000E+000
1	79.47898145	3.967598E-012	1.804760E-011	1	0.000000E+000
1	79.47934065	1.804760E-011	3.967598E-012	0	0.000000E+000
1	79.47934497	3.967598E-012	1.804760E-011	1	0.000000E+000
1	79.47990925	1.804760E-011	3.967598E-012	0	0.000000E+000
1	79.48006518	3.967598E-012	1.804760E-011	1	0.000000E+000
1	79.48036403	1.804760E-011	3.967598E-012	0	0.000000E+000
1	79.48037371	3.967598E-012	1.804760E-011	1	0.000000E+000
1	79.48174136	1.804760E-011	3.967598E-012	0	0.000000E+000
1	79.48182072	3.967598E-012	1.804760E-011	1	0.000000E+000
1	79.48260938	1.804760E-011	3.967598E-012	0	0.000000E+000
1	79.48262051	3.967598E-012	1.804760E-011	1	0.000000E+000
1	79.48327480	1.804760E-011	3.967598E-012	0	0.000000E+000
1	79.48329390	3.967598E-012	1.804760E-011	1	0.000000E+000
1	79.48686709	1.804760E-011	3.967598E-012	0	0.000000E+000
1	79.48690808	3.967598E-012	1.804760E-011	1	0.000000E+000
1	79.48696883	1.804760E-011	3.967598E-012	0	0.000000E+000
1	79.48699053	3.967598E-012	1.804760E-011	1	0.000000E+000
1	79.48730313	1.804760E-011	3.967598E-012	0	0.000000E+000
1	79.48770708	3.967598E-012	1.804760E-011	1	0.000000E+000
1	79.48792005	1.804760E-011	3.967598E-012	0	0.000000E+000
1	79.48793043	3.967598E-012	1.804760E-011	1	0.000000E+000
1	79.48803760	1.804760E-011	3.967598E-012	0	0.000000E+000
1	79.48807331	3.967598E-012	1.804760E-011	1	0.000000E+000
1	79.48827140	1.804760E-011	3.967598E-012	0	0.000000E+000
1	79.48836578	3.967598E-012	1.804760E-011	1	0.000000E+000
1	79.48845574	1.804760E-011	3.967598E-012	0	0.000000E+000
1	79.48846381	3.967598E-012	1.804760E-011	1	0.000000E+000
1	79.48857878	1.804760E-011	3.967598E-012	0	0.000000E+000
1	79.48862090	3.967598E-012	1.804760E-011	1	0.000000E+000
1	79.48883780	1.804760E-011	3.967598E-012	0	0.000000E+000
1	79.48928233	3.967598E-012	1.804760E-011	1	0.000000E+000
1	79.48939160	1.804760E-011	3.967598E-012	0	0.000000E+000
1	79.48940041	3.967598E-012	1.804760E-011	1	0.000000E+000
1	79.48946294	1.804760E-011	3.967598E-012	0	0.000000E+000
1	79.48965439	3.967598E-012	1.804760E-011	1	0.000000E+000
1	79.48979248	1.804760E-011	3.967598E-012	0	0.000000E+000
1	79.48981396	3.967598E-012	1.804760E-011	1	0.000000E+000
1	79.49006080	1.804760E-011	3.967598E-012	0	0.000000E+000
1	79.49007467	3.967598E-012	1.804760E-011	1	0.000000E+000
1	79.49052972	1.804760E-011	3.967598E-012	0	0.000000E+000
1	79.49055948	3.967598E-012	1.804760E-011	1	0.000000E+000
1	79.49098196	1.804760E-011	3.967598E-012	0	0.000000E+000
1	79.49100516	3.967598E-012	1.804760E-011	1	0.000000E+000
1	79.49130301	1.804760E-011	3.967598E-012	0	0.000000E+000
1	79.49134852	3.967598E-012	1.804760E-011	1	0.000000E+000
1	79.49196711	1.804760E-011	3.967598E-012	0	0.000000E+000
1	79.49198683	3.967598E-012	1.804760E-011	1	0.000000E+000
1	79.49275654	1.804760E-011	3.967598E-012	0	0.000000E+000
1	79.49278212	3.967598E-012	1.804760E-011	1	0.000000E+000
1	79.49293093	1.804760E-011	3.967598E-012	0	0.000000E+000
1	79.49296793	3.967598E-012	1.804760E-011	1	0.000000E+000
1	79.49308128	1.804760E-011	3.967598E-012	0	0.000000E+000
1	79.49309729	3.967598E-012	1.804760E-011	1	0.000000E+000
1	79.49372481	1.804760E-011	3.967598E-012	0	0.000000E+000
1	79.49391555	3.967598E-012	1.804760E-011	1	0.000000E+000
1	79.49395309	1.804760E-011	3.967598E-012	0	0.000000E+000
1	79.49399773	3.967598E-012	1.804760E-011	1	0.000000E+000
1	79.49444306	1.804760E-011	3.967598E-012	0	0.000000E+000
1	79.49449987	3.967598E-012	1.804760E-011	1	0.000000E+000
[truncated: 554,887 more chars]
