# Supplementary material for: Ancestral acetylcholine receptor β-subunit forms homopentamers that prime before opening spontaneously
Source: eLife. 2022 Jul 4;11:e76504. doi: 10.7554/eLife.76504 (PMC9365395; doi:10.7554/eLife.76504)
Supplement: Figure 4—figure supplement 1—source data 1. — Detected single-channel event durations for the human adult muscle-type acetylcholine receptor in the presence of increasing concentrations of acetylcholine (ACh; 3 µM, 6 µM, 10 µM, 18 µM, 30 µM, 60 µM, 100 µM, and 180 µM). Compressed file includes 24 TAC 4.3.3 event files (*.evt format) of the single-channel detections for the three recordings for each acetylcholine concentration (fileA, fileB, and fileC in each case) in the presented kinetic analysis, as well as the associated R scripts (*.txt format) for defining and sorting bursts. [file elife-76504-fig4-figsupp1-data1.zip › F4S1-SD1/Source Data - Figure 4-figure supplement 1/Figure 4-figure supplement 1_WTMuscle60uMACh_fileC.evt]

5
File
Acquire	D:\Data\Christian\1-Single Channel Recordings\WTMuscle (control)\60uM ACh\Recordings\a3 - 17-07-18-WTMuscle- BRBS-PA60OOPS-120mV-1.acquire	0	
Sweeps
1	87.335828	0.000000	0.383318	0.0000000E+000	0.0000000E+000	
2	25.361703	0.000000	0.111681	0.0000000E+000	0.0000000E+000	
3	148.675827	0.000000	0.121279	0.0000000E+000	0.0000000E+000	
4	77.112438	0.000000	0.100941	0.0000000E+000	0.0000000E+000	
5	0.357956	0.000000	0.357956	0.0000000E+000	0.0000000E+000	
Segments
1	16	0.000000	0.383318	0.401297	0.531791	22.785290	23.130243	42.013433	42.350748	45.578254	45.753976	47.448713	47.565619	47.594482	47.797891	51.795867	51.902375	52.530282	52.745871	54.357491	54.569315	77.667076	77.927067	79.911253	80.015810	80.860379	81.083663	85.799887	86.019631	86.325698	86.734519	87.209531	87.335828	
2	17	0.000000	0.111681	0.130572	0.318013	0.356106	0.656653	11.875376	12.268229	12.678458	12.813499	13.137357	13.324365	13.368844	13.667709	14.014929	14.155024	14.167165	14.385729	19.804000	20.501841	20.512268	20.565725	20.577804	22.149728	22.356158	22.457093	22.478348	22.786460	22.806028	22.863876	25.078214	25.189424	25.260518	25.361703	
3	32	0.000000	0.121279	16.074711	16.363293	25.063986	25.168469	25.529703	25.660799	25.688318	25.871299	27.825811	28.111556	44.280148	44.405313	44.784410	44.917777	50.676077	50.815672	50.856708	51.014023	51.544899	52.434094	57.055933	57.289177	58.215731	58.468646	70.225038	70.390800	75.988277	76.251838	87.333214	87.454551	87.488766	87.601313	88.325787	88.445194	91.224911	91.325696	96.205956	96.307141	101.473084	101.596339	141.902227	142.314029	144.004156	144.109101	144.558465	144.659074	144.711043	144.812020	144.900923	145.029160	145.093482	145.238782	145.306926	145.511842	145.583527	145.709838	146.187831	146.352778	147.830474	147.937482	148.574007	148.675827	
4	12	0.000000	0.100941	9.163887	9.801344	9.937032	10.120470	10.602309	10.828242	16.721518	16.882617	29.499712	29.629399	31.803029	32.042342	32.064330	32.296322	32.569423	32.729276	75.946302	76.134868	76.416954	76.576624	76.972060	77.112438	
5	1	0.000000	0.357956	
Events
1	0.04999805	7.292988E-012	2.207299E-011	1	0.000000E+000
1	0.05140774	2.207299E-011	7.292988E-012	0	0.000000E+000
1	0.05143965	7.292988E-012	2.207299E-011	1	0.000000E+000
1	0.05155269	2.207299E-011	7.292988E-012	0	0.000000E+000
1	0.05156693	7.292988E-012	2.207299E-011	1	0.000000E+000
1	0.05197148	2.207299E-011	7.292988E-012	0	0.000000E+000
1	0.05199725	7.292988E-012	2.207299E-011	1	0.000000E+000
1	0.05214853	2.207299E-011	7.292988E-012	0	0.000000E+000
1	0.05217527	7.292988E-012	2.207299E-011	1	0.000000E+000
1	0.05382743	2.207299E-011	7.292988E-012	0	0.000000E+000
1	0.05383317	7.292988E-012	2.207299E-011	1	0.000000E+000
1	0.05393367	2.207299E-011	7.292988E-012	0	0.000000E+000
1	0.05414121	7.292988E-012	2.207299E-011	1	0.000000E+000
1	0.05430117	2.207299E-011	7.292988E-012	0	0.000000E+000
1	0.05434640	7.292988E-012	2.207299E-011	1	0.000000E+000
1	0.05470896	2.207299E-011	7.292988E-012	0	0.000000E+000
1	0.05471519	7.292988E-012	2.207299E-011	1	0.000000E+000
1	0.05490120	2.207299E-011	7.292988E-012	0	0.000000E+000
1	0.05491912	7.292988E-012	2.207299E-011	1	0.000000E+000
1	0.05587463	2.207299E-011	7.292988E-012	0	0.000000E+000
1	0.05588536	7.292988E-012	2.207299E-011	1	0.000000E+000
1	0.05651614	2.207299E-011	7.292988E-012	0	0.000000E+000
1	0.05652961	7.292988E-012	2.207299E-011	1	0.000000E+000
1	0.05670715	2.207299E-011	7.292988E-012	0	0.000000E+000
1	0.05674138	7.292988E-012	2.207299E-011	1	0.000000E+000
1	0.05706006	2.207299E-011	7.292988E-012	0	0.000000E+000
1	0.05724392	7.292988E-012	2.207299E-011	1	0.000000E+000
1	0.05801347	2.207299E-011	7.292988E-012	0	0.000000E+000
1	0.05805286	7.292988E-012	2.207299E-011	1	0.000000E+000
1	0.05905643	2.207299E-011	7.292988E-012	0	0.000000E+000
1	0.05906316	7.292988E-012	2.207299E-011	1	0.000000E+000
1	0.05924070	2.207299E-011	7.292988E-012	0	0.000000E+000
1	0.05931792	7.292988E-012	2.207299E-011	1	0.000000E+000
1	0.05933959	2.207299E-011	7.292988E-012	0	0.000000E+000
1	0.05935909	7.292988E-012	2.207299E-011	1	0.000000E+000
1	0.05949238	2.207299E-011	7.292988E-012	0	0.000000E+000
1	0.05956460	7.292988E-012	2.207299E-011	1	0.000000E+000
1	0.05971507	2.207299E-011	7.292988E-012	0	0.000000E+000
1	0.05974441	7.292988E-012	2.207299E-011	1	0.000000E+000
1	0.05986279	2.207299E-011	7.292988E-012	0	0.000000E+000
1	0.05989288	7.292988E-012	2.207299E-011	1	0.000000E+000
1	0.06011851	2.207299E-011	7.292988E-012	0	0.000000E+000
1	0.06015152	7.292988E-012	2.207299E-011	1	0.000000E+000
1	0.06044604	2.207299E-011	7.292988E-012	0	0.000000E+000
1	0.06048969	7.292988E-012	2.207299E-011	1	0.000000E+000
1	0.06177328	2.207299E-011	7.292988E-012	0	0.000000E+000
1	0.06178053	7.292988E-012	2.207299E-011	1	0.000000E+000
1	0.06217456	2.207299E-011	7.292988E-012	0	0.000000E+000
1	0.06219839	7.292988E-012	2.207299E-011	1	0.000000E+000
1	0.06263089	2.207299E-011	7.292988E-012	0	0.000000E+000
1	0.06265963	7.292988E-012	2.207299E-011	1	0.000000E+000
1	0.06312325	2.207299E-011	7.292988E-012	0	0.000000E+000
1	0.06352069	7.292988E-012	2.207299E-011	1	0.000000E+000
1	0.06455754	2.207299E-011	7.292988E-012	0	0.000000E+000
1	0.06494779	7.292988E-012	2.207299E-011	1	0.000000E+000
1	0.06501587	2.207299E-011	7.292988E-012	0	0.000000E+000
1	0.06557178	7.292988E-012	2.207299E-011	1	0.000000E+000
1	0.06632591	2.207299E-011	7.292988E-012	0	0.000000E+000
1	0.06710023	7.292988E-012	2.207299E-011	1	0.000000E+000
1	0.06737480	2.207299E-011	7.292988E-012	0	0.000000E+000
1	0.06821555	7.292988E-012	2.207299E-011	1	0.000000E+000
1	0.06830374	2.207299E-011	7.292988E-012	0	0.000000E+000
1	0.06832378	7.292988E-012	2.207299E-011	1	0.000000E+000
1	0.06932109	2.207299E-011	7.292988E-012	0	0.000000E+000
1	0.06937023	7.292988E-012	2.207299E-011	1	0.000000E+000
1	0.06971625	2.207299E-011	7.292988E-012	0	0.000000E+000
1	0.07014020	7.292988E-012	2.207299E-011	1	0.000000E+000
1	0.07025463	2.207299E-011	7.292988E-012	0	0.000000E+000
1	0.07044376	7.292988E-012	2.207299E-011	1	0.000000E+000
1	0.07056612	2.207299E-011	7.292988E-012	0	0.000000E+000
1	0.07067073	7.292988E-012	2.207299E-011	1	0.000000E+000
1	0.07117555	2.207299E-011	7.292988E-012	0	0.000000E+000
1	0.07135402	7.292988E-012	2.207299E-011	1	0.000000E+000
1	0.07137439	2.207299E-011	7.292988E-012	0	0.000000E+000
1	0.07158640	7.292988E-012	2.207299E-011	1	0.000000E+000
1	0.07170321	2.207299E-011	7.292988E-012	0	0.000000E+000
1	0.07240193	7.292988E-012	2.207299E-011	1	0.000000E+000
1	0.07289054	2.207299E-011	7.292988E-012	0	0.000000E+000
1	0.07294732	7.292988E-012	2.207299E-011	1	0.000000E+000
1	0.07345593	2.207299E-011	7.292988E-012	0	0.000000E+000
1	0.07353380	7.292988E-012	2.207299E-011	1	0.000000E+000
1	0.07359895	2.207299E-011	7.292988E-012	0	0.000000E+000
1	0.07368633	7.292988E-012	2.207299E-011	1	0.000000E+000
1	0.07406570	2.207299E-011	7.292988E-012	0	0.000000E+000
1	0.07409194	7.292988E-012	2.207299E-011	1	0.000000E+000
1	0.07446140	2.207299E-011	7.292988E-012	0	0.000000E+000
1	0.07448888	7.292988E-012	2.207299E-011	1	0.000000E+000
1	0.07485643	2.207299E-011	7.292988E-012	0	0.000000E+000
1	0.07490853	7.292988E-012	2.207299E-011	1	0.000000E+000
1	0.07517126	2.207299E-011	7.292988E-012	0	0.000000E+000
1	0.07520531	7.292988E-012	2.207299E-011	1	0.000000E+000
1	0.07550296	2.207299E-011	7.292988E-012	0	0.000000E+000
1	0.07550935	7.292988E-012	2.207299E-011	1	0.000000E+000
1	0.07601260	2.207299E-011	7.292988E-012	0	0.000000E+000
1	0.07604117	7.292988E-012	2.207299E-011	1	0.000000E+000
1	0.07633462	2.207299E-011	7.292988E-012	0	0.000000E+000
1	0.07637135	7.292988E-012	2.207299E-011	1	0.000000E+000
1	0.07708551	2.207299E-011	7.292988E-012	0	0.000000E+000
1	0.07711348	7.292988E-012	2.207299E-011	1	0.000000E+000
1	0.07757362	2.207299E-011	7.292988E-012	0	0.000000E+000
1	0.07760187	7.292988E-012	2.207299E-011	1	0.000000E+000
1	0.07781899	2.207299E-011	7.292988E-012	0	0.000000E+000
1	0.07801281	7.292988E-012	2.207299E-011	1	0.000000E+000
1	0.07817392	2.207299E-011	7.292988E-012	0	0.000000E+000
1	0.07843123	7.292988E-012	2.207299E-011	1	0.000000E+000
1	0.07845591	2.207299E-011	7.292988E-012	0	0.000000E+000
1	0.07868427	7.292988E-012	2.207299E-011	1	0.000000E+000
1	0.07873461	2.207299E-011	7.292988E-012	0	0.000000E+000
1	0.07878085	7.292988E-012	2.207299E-011	1	0.000000E+000
1	0.07892477	2.207299E-011	7.292988E-012	0	0.000000E+000
1	0.07894835	7.292988E-012	2.207299E-011	1	0.000000E+000
1	0.07960946	2.207299E-011	7.292988E-012	0	0.000000E+000
1	0.07963245	7.292988E-012	2.207299E-011	1	0.000000E+000
1	0.07971036	2.207299E-011	7.292988E-012	0	0.000000E+000
1	0.07972397	7.292988E-012	2.207299E-011	1	0.000000E+000
1	0.07975693	2.207299E-011	7.292988E-012	0	0.000000E+000
1	0.07992213	7.292988E-012	2.207299E-011	1	0.000000E+000
1	0.08007456	2.207299E-011	7.292988E-012	0	0.000000E+000
1	0.08177213	7.292988E-012	2.207299E-011	1	0.000000E+000
1	0.08192761	2.207299E-011	7.292988E-012	0	0.000000E+000
1	0.08194494	7.292988E-012	2.207299E-011	1	0.000000E+000
1	0.08202531	2.207299E-011	7.292988E-012	0	0.000000E+000
1	0.08208146	7.292988E-012	2.207299E-011	1	0.000000E+000
1	0.08305083	2.207299E-011	7.292988E-012	0	0.000000E+000
1	0.08306923	7.292988E-012	2.207299E-011	1	0.000000E+000
1	0.08354803	2.207299E-011	7.292988E-012	0	0.000000E+000
1	0.08374933	7.292988E-012	2.207299E-011	1	0.000000E+000
1	0.08413496	2.207299E-011	7.292988E-012	0	0.000000E+000
1	0.08414976	7.292988E-012	2.207299E-011	1	0.000000E+000
1	0.08484452	2.207299E-011	7.292988E-012	0	0.000000E+000
1	0.08488490	7.292988E-012	2.207299E-011	1	0.000000E+000
1	0.08513958	2.207299E-011	7.292988E-012	0	0.000000E+000
1	0.08517411	7.292988E-012	2.207299E-011	1	0.000000E+000
1	0.08552444	2.207299E-011	7.292988E-012	0	0.000000E+000
1	0.08578100	7.292988E-012	2.207299E-011	1	0.000000E+000
1	0.08591900	2.207299E-011	7.292988E-012	0	0.000000E+000
1	0.08606673	7.292988E-012	2.207299E-011	1	0.000000E+000
1	0.08620713	2.207299E-011	7.292988E-012	0	0.000000E+000
1	0.08625654	7.292988E-012	2.207299E-011	1	0.000000E+000
1	0.08746966	2.207299E-011	7.292988E-012	0	0.000000E+000
1	0.08787200	7.292988E-012	2.207299E-011	1	0.000000E+000
1	0.08853276	2.207299E-011	7.292988E-012	0	0.000000E+000
1	0.08855178	7.292988E-012	2.207299E-011	1	0.000000E+000
1	0.08871055	2.207299E-011	7.292988E-012	0	0.000000E+000
1	0.08875589	7.292988E-012	2.207299E-011	1	0.000000E+000
1	0.08950572	2.207299E-011	7.292988E-012	0	0.000000E+000
1	0.08951613	7.292988E-012	2.207299E-011	1	0.000000E+000
1	0.08968447	2.207299E-011	7.292988E-012	0	0.000000E+000
1	0.09090216	7.292988E-012	2.207299E-011	1	0.000000E+000
1	0.09149557	2.207299E-011	7.292988E-012	0	0.000000E+000
1	0.09155229	7.292988E-012	2.207299E-011	1	0.000000E+000
1	0.09159432	2.207299E-011	7.292988E-012	0	0.000000E+000
1	0.09179802	7.292988E-012	2.207299E-011	1	0.000000E+000
1	0.09183503	2.207299E-011	7.292988E-012	0	0.000000E+000
1	0.09195249	7.292988E-012	2.207299E-011	1	0.000000E+000
1	0.09226109	2.207299E-011	7.292988E-012	0	0.000000E+000
1	0.09228092	7.292988E-012	2.207299E-011	1	0.000000E+000
1	0.09263239	2.207299E-011	7.292988E-012	0	0.000000E+000
1	0.09298055	7.292988E-012	2.207299E-011	1	0.000000E+000
1	0.09361075	2.207299E-011	7.292988E-012	0	0.000000E+000
1	0.09365883	7.292988E-012	2.207299E-011	1	0.000000E+000
1	0.09508314	2.207299E-011	7.292988E-012	0	0.000000E+000
1	0.09509189	7.292988E-012	2.207299E-011	1	0.000000E+000
1	0.09551597	2.207299E-011	7.292988E-012	0	0.000000E+000
1	0.09556075	7.292988E-012	2.207299E-011	1	0.000000E+000
1	0.09597995	2.207299E-011	7.292988E-012	0	0.000000E+000
1	0.09599905	7.292988E-012	2.207299E-011	1	0.000000E+000
1	0.09639544	2.207299E-011	7.292988E-012	0	0.000000E+000
1	0.09642100	7.292988E-012	2.207299E-011	1	0.000000E+000
1	0.09667347	2.207299E-011	7.292988E-012	0	0.000000E+000
1	0.09669217	7.292988E-012	2.207299E-011	1	0.000000E+000
1	0.09675952	2.207299E-011	7.292988E-012	0	0.000000E+000
1	0.09679832	7.292988E-012	2.207299E-011	1	0.000000E+000
1	0.09705656	2.207299E-011	7.292988E-012	0	0.000000E+000
1	0.09706047	7.292988E-012	2.207299E-011	1	0.000000E+000
1	0.09744676	2.207299E-011	7.292988E-012	0	0.000000E+000
1	0.09747186	7.292988E-012	2.207299E-011	1	0.000000E+000
1	0.09760245	2.207299E-011	7.292988E-012	0	0.000000E+000
1	0.09763371	7.292988E-012	2.207299E-011	1	0.000000E+000
1	0.09772443	2.207299E-011	7.292988E-012	0	0.000000E+000
1	0.09790907	7.292988E-012	2.207299E-011	1	0.000000E+000
1	0.09814044	2.207299E-011	7.292988E-012	0	0.000000E+000
1	0.09814913	7.292988E-012	2.207299E-011	1	0.000000E+000
1	0.09857792	2.207299E-011	7.292988E-012	0	0.000000E+000
1	0.09863472	7.292988E-012	2.207299E-011	1	0.000000E+000
1	0.09878948	2.207299E-011	7.292988E-012	0	0.000000E+000
1	0.09920570	7.292988E-012	2.207299E-011	1	0.000000E+000
1	0.09981791	2.207299E-011	7.292988E-012	0	0.000000E+000
1	0.09983979	7.292988E-012	2.207299E-011	1	0.000000E+000
1	0.10014637	2.207299E-011	7.292988E-012	0	0.000000E+000
1	0.10015840	7.292988E-012	2.207299E-011	1	0.000000E+000
1	0.10067602	2.207299E-011	7.292988E-012	0	0.000000E+000
1	0.10108530	7.292988E-012	2.207299E-011	1	0.000000E+000
1	0.10132863	2.207299E-011	7.292988E-012	0	0.000000E+000
1	0.10162713	7.292988E-012	2.207299E-011	1	0.000000E+000
1	0.10236700	2.207299E-011	7.292988E-012	0	0.000000E+000
1	0.10248342	7.292988E-012	2.207299E-011	1	0.000000E+000
1	0.10272879	2.207299E-011	7.292988E-012	0	0.000000E+000
1	0.10303862	7.292988E-012	2.207299E-011	1	0.000000E+000
1	0.10318243	2.207299E-011	7.292988E-012	0	0.000000E+000
1	0.10323405	7.292988E-012	2.207299E-011	1	0.000000E+000
1	0.10351258	2.207299E-011	7.292988E-012	0	0.000000E+000
1	0.10352747	7.292988E-012	2.207299E-011	1	0.000000E+000
1	0.10381812	2.207299E-011	7.292988E-012	0	0.000000E+000
1	0.10386084	7.292988E-012	2.207299E-011	1	0.000000E+000
1	0.10412313	2.207299E-011	7.292988E-012	0	0.000000E+000
1	0.10426405	7.292988E-012	2.207299E-011	1	0.000000E+000
1	0.10444933	2.207299E-011	7.292988E-012	0	0.000000E+000
1	0.10467965	7.292988E-012	2.207299E-011	1	0.000000E+000
1	0.10482669	2.207299E-011	7.292988E-012	0	0.000000E+000
1	0.10535470	7.292988E-012	2.207299E-011	1	0.000000E+000
1	0.10539043	2.207299E-011	7.292988E-012	0	0.000000E+000
1	0.10540535	7.292988E-012	2.207299E-011	1	0.000000E+000
1	0.10569760	2.207299E-011	7.292988E-012	0	0.000000E+000
1	0.10576490	7.292988E-012	2.207299E-011	1	0.000000E+000
1	0.10586614	2.207299E-011	7.292988E-012	0	0.000000E+000
1	0.10588487	7.292988E-012	2.207299E-011	1	0.000000E+000
1	0.10674390	2.207299E-011	7.292988E-012	0	0.000000E+000
1	0.10676769	7.292988E-012	2.207299E-011	1	0.000000E+000
1	0.10682049	2.207299E-011	7.292988E-012	0	0.000000E+000
1	0.10683967	7.292988E-012	2.207299E-011	1	0.000000E+000
1	0.10751488	2.207299E-011	7.292988E-012	0	0.000000E+000
1	0.10757989	7.292988E-012	2.207299E-011	1	0.000000E+000
1	0.10775495	2.207299E-011	7.292988E-012	0	0.000000E+000
1	0.10780431	7.292988E-012	2.207299E-011	1	0.000000E+000
1	0.10783110	2.207299E-011	7.292988E-012	0	0.000000E+000
1	0.10803200	7.292988E-012	2.207299E-011	1	0.000000E+000
1	0.10896157	2.207299E-011	7.292988E-012	0	0.000000E+000
1	0.10940214	7.292988E-012	2.207299E-011	1	0.000000E+000
1	0.10984057	2.207299E-011	7.292988E-012	0	0.000000E+000
1	0.11016936	7.292988E-012	2.207299E-011	1	0.000000E+000
1	0.11036747	2.207299E-011	7.292988E-012	0	0.000000E+000
1	0.11038226	7.292988E-012	2.207299E-011	1	0.000000E+000
1	0.11047748	2.207299E-011	7.292988E-012	0	0.000000E+000
1	0.11058507	7.292988E-012	2.207299E-011	1	0.000000E+000
1	0.11078499	2.207299E-011	7.292988E-012	0	0.000000E+000
1	0.11081443	7.292988E-012	2.207299E-011	1	0.000000E+000
1	0.11100464	2.207299E-011	7.292988E-012	0	0.000000E+000
1	0.11101500	7.292988E-012	2.207299E-011	1	0.000000E+000
1	0.11123233	2.207299E-011	7.292988E-012	0	0.000000E+000
1	0.11125719	7.292988E-012	2.207299E-011	1	0.000000E+000
1	0.11136178	2.207299E-011	7.292988E-012	0	0.000000E+000
1	0.11162167	7.292988E-012	2.207299E-011	1	0.000000E+000
1	0.11171429	2.207299E-011	7.292988E-012	0	0.000000E+000
1	0.11172727	7.292988E-012	2.207299E-011	1	0.000000E+000
1	0.11183401	2.207299E-011	7.292988E-012	0	0.000000E+000
1	0.11204493	7.292988E-012	2.207299E-011	1	0.000000E+000
1	0.11216790	2.207299E-011	7.292988E-012	0	0.000000E+000
1	0.11218625	7.292988E-012	2.207299E-011	1	0.000000E+000
1	0.11241894	2.207299E-011	7.292988E-012	0	0.000000E+000
1	0.11385145	7.292988E-012	2.207299E-011	1	0.000000E+000
1	0.11410620	2.207299E-011	7.292988E-012	0	0.000000E+000
1	0.11414256	7.292988E-012	2.207299E-011	1	0.000000E+000
1	0.11497365	2.207299E-011	7.292988E-012	0	0.000000E+000
1	0.11501474	7.292988E-012	2.207299E-011	1	0.000000E+000
1	0.11522581	2.207299E-011	7.292988E-012	0	0.000000E+000
1	0.11525032	7.292988E-012	2.207299E-011	1	0.000000E+000
1	0.11537533	2.207299E-011	7.292988E-012	0	0.000000E+000
1	0.11539263	7.292988E-012	2.207299E-011	1	0.000000E+000
1	0.11547724	2.207299E-011	7.292988E-012	0	0.000000E+000
1	0.11570123	7.292988E-012	2.207299E-011	1	0.000000E+000
1	0.11592791	2.207299E-011	7.292988E-012	0	0.000000E+000
1	0.11596370	7.292988E-012	2.207299E-011	1	0.000000E+000
1	0.11611463	2.207299E-011	7.292988E-012	0	0.000000E+000
1	0.11613586	7.292988E-012	2.207299E-011	1	0.000000E+000
1	0.11621723	2.207299E-011	7.292988E-012	0	0.000000E+000
1	0.11649327	7.292988E-012	2.207299E-011	1	0.000000E+000
1	0.11654495	2.207299E-011	7.292988E-012	0	0.000000E+000
1	0.11667737	7.292988E-012	2.207299E-011	1	0.000000E+000
1	0.11685763	2.207299E-011	7.292988E-012	0	0.000000E+000
1	0.11689485	7.292988E-012	2.207299E-011	1	0.000000E+000
1	0.11710262	2.207299E-011	7.292988E-012	0	0.000000E+000
1	0.11732902	7.292988E-012	2.207299E-011	1	0.000000E+000
1	0.11748890	2.207299E-011	7.292988E-012	0	0.000000E+000
1	0.11752933	7.292988E-012	2.207299E-011	1	0.000000E+000
1	0.11831643	2.207299E-011	7.292988E-012	0	0.000000E+000
1	0.11834055	7.292988E-012	2.207299E-011	1	0.000000E+000
1	0.11839618	2.207299E-011	7.292988E-012	0	0.000000E+000
1	0.11841901	7.292988E-012	2.207299E-011	1	0.000000E+000
1	0.11846993	2.207299E-011	7.292988E-012	0	0.000000E+000
1	0.11847673	7.292988E-012	2.207299E-011	1	0.000000E+000
1	0.11884104	2.207299E-011	7.292988E-012	0	0.000000E+000
1	0.11887761	7.292988E-012	2.207299E-011	1	0.000000E+000
1	0.12018480	2.207299E-011	7.292988E-012	0	0.000000E+000
1	0.12031175	7.292988E-012	2.207299E-011	1	0.000000E+000
1	0.12046173	2.207299E-011	7.292988E-012	0	0.000000E+000
1	0.12047585	7.292988E-012	2.207299E-011	1	0.000000E+000
1	0.12050103	2.207299E-011	7.292988E-012	0	0.000000E+000
1	0.12067124	7.292988E-012	2.207299E-011	1	0.000000E+000
1	0.12106091	2.207299E-011	7.292988E-012	0	0.000000E+000
1	0.12107363	7.292988E-012	2.207299E-011	1	0.000000E+000
1	0.12118046	2.207299E-011	7.292988E-012	0	0.000000E+000
1	0.12123509	7.292988E-012	2.207299E-011	1	0.000000E+000
1	0.12149834	2.207299E-011	7.292988E-012	0	0.000000E+000
1	0.12153868	7.292988E-012	2.207299E-011	1	0.000000E+000
1	0.12168508	2.207299E-011	7.292988E-012	0	0.000000E+000
1	0.12219039	7.292988E-012	2.207299E-011	1	0.000000E+000
1	0.12248146	2.207299E-011	7.292988E-012	0	0.000000E+000
1	0.12253633	7.292988E-012	2.207299E-011	1	0.000000E+000
1	0.12293732	2.207299E-011	7.292988E-012	0	0.000000E+000
1	0.12295625	7.292988E-012	2.207299E-011	1	0.000000E+000
1	0.12332864	2.207299E-011	7.292988E-012	0	0.000000E+000
1	0.12334768	7.292988E-012	2.207299E-011	1	0.000000E+000
1	0.12376048	2.207299E-011	7.292988E-012	0	0.000000E+000
1	0.12381587	7.292988E-012	2.207299E-011	1	0.000000E+000
1	0.12387265	2.207299E-011	7.292988E-012	0	0.000000E+000
1	0.12390260	7.292988E-012	2.207299E-011	1	0.000000E+000
1	0.12505922	2.207299E-011	7.292988E-012	0	0.000000E+000
1	0.12527350	7.292988E-012	2.207299E-011	1	0.000000E+000
1	0.12594929	2.207299E-011	7.292988E-012	0	0.000000E+000
1	0.12597262	7.292988E-012	2.207299E-011	1	0.000000E+000
1	0.12612230	2.207299E-011	7.292988E-012	0	0.000000E+000
1	0.12636968	7.292988E-012	2.207299E-011	1	0.000000E+000
1	0.12645839	2.207299E-011	7.292988E-012	0	0.000000E+000
1	0.12682672	7.292988E-012	2.207299E-011	1	0.000000E+000
1	0.12687774	2.207299E-011	7.292988E-012	0	0.000000E+000
1	0.12689195	7.292988E-012	2.207299E-011	1	0.000000E+000
1	0.12691981	2.207299E-011	7.292988E-012	0	0.000000E+000
1	0.12799102	7.292988E-012	2.207299E-011	1	0.000000E+000
1	0.12816073	2.207299E-011	7.292988E-012	0	0.000000E+000
1	0.12819484	7.292988E-012	2.207299E-011	1	0.000000E+000
1	0.12898563	2.207299E-011	7.292988E-012	0	0.000000E+000
1	0.12899744	7.292988E-012	2.207299E-011	1	0.000000E+000
1	0.12904429	2.207299E-011	7.292988E-012	0	0.000000E+000
1	0.12907347	7.292988E-012	2.207299E-011	1	0.000000E+000
1	0.12941521	2.207299E-011	7.292988E-012	0	0.000000E+000
1	0.12941853	7.292988E-012	2.207299E-011	1	0.000000E+000
1	0.12950096	2.207299E-011	7.292988E-012	0	0.000000E+000
1	0.12954311	7.292988E-012	2.207299E-011	1	0.000000E+000
1	0.13049961	2.207299E-011	7.292988E-012	0	0.000000E+000
1	0.13051986	7.292988E-012	2.207299E-011	1	0.000000E+000
1	0.13063571	2.207299E-011	7.292988E-012	0	0.000000E+000
1	0.13184924	7.292988E-012	2.207299E-011	1	0.000000E+000
1	0.13212851	2.207299E-011	7.292988E-012	0	0.000000E+000
1	0.13218589	7.292988E-012	2.207299E-011	1	0.000000E+000
1	0.13224602	2.207299E-011	7.292988E-012	0	0.000000E+000
1	0.13236488	7.292988E-012	2.207299E-011	1	0.000000E+000
1	0.13353933	2.207299E-011	7.292988E-012	0	0.000000E+000
1	0.13414468	7.292988E-012	2.207299E-011	1	0.000000E+000
1	0.13418314	2.207299E-011	7.292988E-012	0	0.000000E+000
1	0.13437583	7.292988E-012	2.207299E-011	1	0.000000E+000
1	0.13556362	2.207299E-011	7.292988E-012	0	0.000000E+000
1	0.13566518	7.292988E-012	2.207299E-011	1	0.000000E+000
1	0.13602563	2.207299E-011	7.292988E-012	0	0.000000E+000
1	0.13605154	7.292988E-012	2.207299E-011	1	0.000000E+000
1	0.13636264	2.207299E-011	7.292988E-012	0	0.000000E+000
1	0.13638522	7.292988E-012	2.207299E-011	1	0.000000E+000
1	0.13642548	2.207299E-011	7.292988E-012	0	0.000000E+000
1	0.13644548	7.292988E-012	2.207299E-011	1	0.000000E+000
1	0.13701969	2.207299E-011	7.292988E-012	0	0.000000E+000
1	0.13703231	7.292988E-012	2.207299E-011	1	0.000000E+000
1	0.13754090	2.207299E-011	7.292988E-012	0	0.000000E+000
1	0.13757474	7.292988E-012	2.207299E-011	1	0.000000E+000
1	0.13796284	2.207299E-011	7.292988E-012	0	0.000000E+000
1	0.13806046	7.292988E-012	2.207299E-011	1	0.000000E+000
1	0.13816366	2.207299E-011	7.292988E-012	0	0.000000E+000
1	0.13818842	7.292988E-012	2.207299E-011	1	0.000000E+000
1	0.13822689	2.207299E-011	7.292988E-012	0	0.000000E+000
1	0.13830563	7.292988E-012	2.207299E-011	1	0.000000E+000
1	0.13840706	2.207299E-011	7.292988E-012	0	0.000000E+000
1	0.13847567	7.292988E-012	2.207299E-011	1	0.000000E+000
1	0.13857265	2.207299E-011	7.292988E-012	0	0.000000E+000
1	0.13864222	7.292988E-012	2.207299E-011	1	0.000000E+000
1	0.13953440	2.207299E-011	7.292988E-012	0	0.000000E+000
1	0.13954992	7.292988E-012	2.207299E-011	1	0.000000E+000
1	0.13977399	2.207299E-011	7.292988E-012	0	0.000000E+000
1	0.13978985	7.292988E-012	2.207299E-011	1	0.000000E+000
1	0.13987710	2.207299E-011	7.292988E-012	0	0.000000E+000
1	0.13990964	7.292988E-012	2.207299E-011	1	0.000000E+000
1	0.14047037	2.207299E-011	7.292988E-012	0	0.000000E+000
1	0.14088082	7.292988E-012	2.207299E-011	1	0.000000E+000
1	0.14089272	2.207299E-011	7.292988E-012	0	0.000000E+000
1	0.14093518	7.292988E-012	2.207299E-011	1	0.000000E+000
1	0.14097727	2.207299E-011	7.292988E-012	0	0.000000E+000
1	0.14110510	7.292988E-012	2.207299E-011	1	0.000000E+000
1	0.14148901	2.207299E-011	7.292988E-012	0	0.000000E+000
1	0.14154958	7.292988E-012	2.207299E-011	1	0.000000E+000
1	0.14159446	2.207299E-011	7.292988E-012	0	0.000000E+000
1	0.14160131	7.292988E-012	2.207299E-011	1	0.000000E+000
1	0.14169480	2.207299E-011	7.292988E-012	0	0.000000E+000
1	0.14182885	7.292988E-012	2.207299E-011	1	0.000000E+000
1	0.14206193	2.207299E-011	7.292988E-012	0	0.000000E+000
1	0.14207676	7.292988E-012	2.207299E-011	1	0.000000E+000
1	0.14266191	2.207299E-011	7.292988E-012	0	0.000000E+000
1	0.14273947	7.292988E-012	2.207299E-011	1	0.000000E+000
1	0.14275832	2.207299E-011	7.292988E-012	0	0.000000E+000
1	0.14286002	7.292988E-012	2.207299E-011	1	0.000000E+000
1	0.14308205	2.207299E-011	7.292988E-012	0	0.000000E+000
1	0.14329615	7.292988E-012	2.207299E-011	1	0.000000E+000
1	0.14359419	2.207299E-011	7.292988E-012	0	0.000000E+000
1	0.14359728	7.292988E-012	2.207299E-011	1	0.000000E+000
1	0.14433143	2.207299E-011	7.292988E-012	0	0.000000E+000
1	0.14434924	7.292988E-012	2.207299E-011	1	0.000000E+000
1	0.14464000	2.207299E-011	7.292988E-012	0	0.000000E+000
1	0.14484734	7.292988E-012	2.207299E-011	1	0.000000E+000
1	0.14532271	2.207299E-011	7.292988E-012	0	0.000000E+000
1	0.14551580	7.292988E-012	2.207299E-011	1	0.000000E+000
1	0.14562339	2.207299E-011	7.292988E-012	0	0.000000E+000
1	0.14595879	7.292988E-012	2.207299E-011	1	0.000000E+000
1	0.14601638	2.207299E-011	7.292988E-012	0	0.000000E+000
1	0.14611299	7.292988E-012	2.207299E-011	1	0.000000E+000
1	0.14666927	2.207299E-011	7.292988E-012	0	0.000000E+000
1	0.14708346	7.292988E-012	2.207299E-011	1	0.000000E+000
1	0.14732849	2.207299E-011	7.292988E-012	0	0.000000E+000
1	0.14734829	7.292988E-012	2.207299E-011	1	0.000000E+000
1	0.14745246	2.207299E-011	7.292988E-012	0	0.000000E+000
1	0.14747869	7.292988E-012	2.207299E-011	1	0.000000E+000
1	0.14757255	2.207299E-011	7.292988E-012	0	0.000000E+000
1	0.14760260	7.292988E-012	2.207299E-011	1	0.000000E+000
1	0.14799163	2.207299E-011	7.292988E-012	0	0.000000E+000
1	0.14800690	7.292988E-012	2.207299E-011	1	0.000000E+000
1	0.14851046	2.207299E-011	7.292988E-012	0	0.000000E+000
1	0.14875111	7.292988E-012	2.207299E-011	1	0.000000E+000
1	0.14877233	2.207299E-011	7.292988E-012	0	0.000000E+000
1	0.14909423	7.292988E-012	2.207299E-011	1	0.000000E+000
1	0.15013016	2.207299E-011	7.292988E-012	0	0.000000E+000
1	0.15027482	7.292988E-012	2.207299E-011	1	0.000000E+000
1	0.15059487	2.207299E-011	7.292988E-012	0	0.000000E+000
1	0.15072437	7.292988E-012	2.207299E-011	1	0.000000E+000
1	0.15075445	2.207299E-011	7.292988E-012	0	0.000000E+000
1	0.15078137	7.292988E-012	2.207299E-011	1	0.000000E+000
1	0.15115922	2.207299E-011	7.292988E-012	0	0.000000E+000
1	0.15119554	7.292988E-012	2.207299E-011	1	0.000000E+000
1	0.15174688	2.207299E-011	7.292988E-012	0	0.000000E+000
1	0.15179972	7.292988E-012	2.207299E-011	1	0.000000E+000
1	0.15206125	2.207299E-011	7.292988E-012	0	0.000000E+000
1	0.15268628	7.292988E-012	2.207299E-011	1	0.000000E+000
1	0.15286649	2.207299E-011	7.292988E-012	0	0.000000E+000
1	0.15312655	7.292988E-012	2.207299E-011	1	0.000000E+000
1	0.15341033	2.207299E-011	7.292988E-012	0	0.000000E+000
1	0.15343193	7.292988E-012	2.207299E-011	1	0.000000E+000
1	0.15353829	2.207299E-011	7.292988E-012	0	0.000000E+000
1	0.15380526	7.292988E-012	2.207299E-011	1	0.000000E+000
1	0.15442174	2.207299E-011	7.292988E-012	0	0.000000E+000
1	0.15506705	7.292988E-012	2.207299E-011	1	0.000000E+000
1	0.15539367	2.207299E-011	7.292988E-012	0	0.000000E+000
1	0.15541705	7.292988E-012	2.207299E-011	1	0.000000E+000
1	0.15571913	2.207299E-011	7.292988E-012	0	0.000000E+000
1	0.15572981	7.292988E-012	2.207299E-011	1	0.000000E+000
1	0.15617883	2.207299E-011	7.292988E-012	0	0.000000E+000
1	0.15631274	7.292988E-012	2.207299E-011	1	0.000000E+000
1	0.15723481	2.207299E-011	7.292988E-012	0	0.000000E+000
1	0.15725857	7.292988E-012	2.207299E-011	1	0.000000E+000
1	0.15782145	2.207299E-011	7.292988E-012	0	0.000000E+000
1	0.15787096	7.292988E-012	2.207299E-011	1	0.000000E+000
1	0.15875175	2.207299E-011	7.292988E-012	0	0.000000E+000
1	0.15878871	7.292988E-012	2.207299E-011	1	0.000000E+000
1	0.15894544	2.207299E-011	7.292988E-012	0	0.000000E+000
1	0.15911189	7.292988E-012	2.207299E-011	1	0.000000E+000
1	0.15967468	2.207299E-011	7.292988E-012	0	0.000000E+000
1	0.15969085	7.292988E-012	2.207299E-011	1	0.000000E+000
1	0.15999690	2.207299E-011	7.292988E-012	0	0.000000E+000
1	0.16002131	7.292988E-012	2.207299E-011	1	0.000000E+000
1	0.16099075	2.207299E-011	7.292988E-012	0	0.000000E+000
1	0.16132635	7.292988E-012	2.207299E-011	1	0.000000E+000
1	0.16142983	2.207299E-011	7.292988E-012	0	0.000000E+000
1	0.16158490	7.292988E-012	2.207299E-011	1	0.000000E+000
1	0.16200234	2.207299E-011	7.292988E-012	0	0.000000E+000
1	0.16202135	7.292988E-012	2.207299E-011	1	0.000000E+000
1	0.16215689	2.207299E-011	7.292988E-012	0	0.000000E+000
1	0.16218107	7.292988E-012	2.207299E-011	1	0.000000E+000
1	0.16296914	2.207299E-011	7.292988E-012	0	0.000000E+000
1	0.16301754	7.292988E-012	2.207299E-011	1	0.000000E+000
1	0.16304095	2.207299E-011	7.292988E-012	0	0.000000E+000
1	0.16308456	7.292988E-012	2.207299E-011	1	0.000000E+000
1	0.16384202	2.207299E-011	7.292988E-012	0	0.000000E+000
1	0.16423583	7.292988E-012	2.207299E-011	1	0.000000E+000
1	0.16431784	2.207299E-011	7.292988E-012	0	0.000000E+000
1	0.16433652	7.292988E-012	2.207299E-011	1	0.000000E+000
1	0.16437109	2.207299E-011	7.292988E-012	0	0.000000E+000
1	0.16437984	7.292988E-012	2.207299E-011	1	0.000000E+000
1	0.16446790	2.207299E-011	7.292988E-012	0	0.000000E+000
1	0.16448460	7.292988E-012	2.207299E-011	1	0.000000E+000
1	0.16457414	2.207299E-011	7.292988E-012	0	0.000000E+000
1	0.16459982	7.292988E-012	2.207299E-011	1	0.000000E+000
1	0.16461128	2.207299E-011	7.292988E-012	0	0.000000E+000
1	0.16464843	7.292988E-012	2.207299E-011	1	0.000000E+000
1	0.16509245	2.207299E-011	7.292988E-012	0	0.000000E+000
1	0.16510109	7.292988E-012	2.207299E-011	1	0.000000E+000
1	0.16554311	2.207299E-011	7.292988E-012	0	0.000000E+000
1	0.16620897	7.292988E-012	2.207299E-011	1	0.000000E+000
1	0.16649679	2.207299E-011	7.292988E-012	0	0.000000E+000
1	0.16653674	7.292988E-012	2.207299E-011	1	0.000000E+000
1	0.16691982	2.207299E-011	7.292988E-012	0	0.000000E+000
1	0.16693494	7.292988E-012	2.207299E-011	1	0.000000E+000
1	0.16784804	2.207299E-011	7.292988E-012	0	0.000000E+000
1	0.16786568	7.292988E-012	2.207299E-011	1	0.000000E+000
1	0.16799071	2.207299E-011	7.292988E-012	0	0.000000E+000
1	0.16801382	7.292988E-012	2.207299E-011	1	0.000000E+000
1	0.16837746	2.207299E-011	7.292988E-012	0	0.000000E+000
1	0.16846772	7.292988E-012	2.207299E-011	1	0.000000E+000
1	0.16867736	2.207299E-011	7.292988E-012	0	0.000000E+000
1	0.16870183	7.292988E-012	2.207299E-011	1	0.000000E+000
1	0.16917501	2.207299E-011	7.292988E-012	0	0.000000E+000
1	0.16924034	7.292988E-012	2.207299E-011	1	0.000000E+000
1	0.16972354	2.207299E-011	7.292988E-012	0	0.000000E+000
1	0.16973323	7.292988E-012	2.207299E-011	1	0.000000E+000
1	0.16993771	2.207299E-011	7.292988E-012	0	0.000000E+000
1	0.16996162	7.292988E-012	2.207299E-011	1	0.000000E+000
1	0.17017731	2.207299E-011	7.292988E-012	0	0.000000E+000
1	0.17022587	7.292988E-012	2.207299E-011	1	0.000000E+000
1	0.17029299	2.207299E-011	7.292988E-012	0	0.000000E+000
1	0.17046661	7.292988E-012	2.207299E-011	1	0.000000E+000
1	0.17057083	2.207299E-011	7.292988E-012	0	0.000000E+000
1	0.17059736	7.292988E-012	2.207299E-011	1	0.000000E+000
1	0.17068844	2.207299E-011	7.292988E-012	0	0.000000E+000
1	0.17071436	7.292988E-012	2.207299E-011	1	0.000000E+000
1	0.17081179	2.207299E-011	7.292988E-012	0	0.000000E+000
1	0.17084439	7.292988E-012	2.207299E-011	1	0.000000E+000
1	0.17101922	2.207299E-011	7.292988E-012	0	0.000000E+000
1	0.17105714	7.292988E-012	2.207299E-011	1	0.000000E+000
1	0.17196855	2.207299E-011	7.292988E-012	0	0.000000E+000
1	0.17199630	7.292988E-012	2.207299E-011	1	0.000000E+000
1	0.17218808	2.207299E-011	7.292988E-012	0	0.000000E+000
1	0.17232598	7.292988E-012	2.207299E-011	1	0.000000E+000
1	0.17306116	2.207299E-011	7.292988E-012	0	0.000000E+000
1	0.17308731	7.292988E-012	2.207299E-011	1	0.000000E+000
1	0.17325102	2.207299E-011	7.292988E-012	0	0.000000E+000
1	0.17330421	7.292988E-012	2.207299E-011	1	0.000000E+000
1	0.17449718	2.207299E-011	7.292988E-012	0	0.000000E+000
1	0.17452630	7.292988E-012	2.207299E-011	1	0.000000E+000
1	0.17456766	2.207299E-011	7.292988E-012	0	0.000000E+000
1	0.17467210	7.292988E-012	2.207299E-011	1	0.000000E+000
1	0.17478722	2.207299E-011	7.292988E-012	0	0.000000E+000
1	0.17485357	7.292988E-012	2.207299E-011	1	0.000000E+000
1	0.17498435	2.207299E-011	7.292988E-012	0	0.000000E+000
1	0.17530919	7.292988E-012	2.207299E-011	1	0.000000E+000
1	0.17561645	2.207299E-011	7.292988E-012	0	0.000000E+000
1	0.17562925	7.292988E-012	2.207299E-011	1	0.000000E+000
1	0.17609894	2.207299E-011	7.292988E-012	0	0.000000E+000
1	0.17611333	7.292988E-012	2.207299E-011	1	0.000000E+000
1	0.17636616	2.207299E-011	7.292988E-012	0	0.000000E+000
1	0.17639717	7.292988E-012	2.207299E-011	1	0.000000E+000
1	0.17662599	2.207299E-011	7.292988E-012	0	0.000000E+000
1	0.17665641	7.292988E-012	2.207299E-011	1	0.000000E+000
1	0.17709913	2.207299E-011	7.292988E-012	0	0.000000E+000
1	0.17712515	7.292988E-012	2.207299E-011	1	0.000000E+000
1	0.17725218	2.207299E-011	7.292988E-012	0	0.000000E+000
1	0.17740916	7.292988E-012	2.207299E-011	1	0.000000E+000
1	0.17760519	2.207299E-011	7.292988E-012	0	0.000000E+000
1	0.17761807	7.292988E-012	2.207299E-011	1	0.000000E+000
1	0.17764804	2.207299E-011	7.292988E-012	0	0.000000E+000
1	0.17798839	7.292988E-012	2.207299E-011	1	0.000000E+000
1	0.17892337	2.207299E-011	7.292988E-012	0	0.000000E+000
1	0.17892636	7.292988E-012	2.207299E-011	1	0.000000E+000
1	0.17895181	2.207299E-011	7.292988E-012	0	0.000000E+000
1	0.17924442	7.292988E-012	2.207299E-011	1	0.000000E+000
1	0.18037885	2.207299E-011	7.292988E-012	0	0.000000E+000
1	0.18039742	7.292988E-012	2.207299E-011	1	0.000000E+000
1	0.18073626	2.207299E-011	7.292988E-012	0	0.000000E+000
1	0.18087994	7.292988E-012	2.207299E-011	1	0.000000E+000
1	0.18142548	2.207299E-011	7.292988E-012	0	0.000000E+000
1	0.18144785	7.292988E-012	2.207299E-011	1	0.000000E+000
1	0.18233900	2.207299E-011	7.292988E-012	0	0.000000E+000
1	0.18294381	7.292988E-012	2.207299E-011	1	0.000000E+000
1	0.18354078	2.207299E-011	7.292988E-012	0	0.000000E+000
1	0.18366626	7.292988E-012	2.207299E-011	1	0.000000E+000
1	0.18369471	2.207299E-011	7.292988E-012	0	0.000000E+000
1	0.18370783	7.292988E-012	2.207299E-011	1	0.000000E+000
1	0.18449504	2.207299E-011	7.292988E-012	0	0.000000E+000
1	0.18453460	7.292988E-012	2.207299E-011	1	0.000000E+000
1	0.18520683	2.207299E-011	7.292988E-012	0	0.000000E+000
1	0.18522754	7.292988E-012	2.207299E-011	1	0.000000E+000
1	0.18547698	2.207299E-011	7.292988E-012	0	0.000000E+000
1	0.18552212	7.292988E-012	2.207299E-011	1	0.000000E+000
1	0.18586878	2.207299E-011	7.292988E-012	0	0.000000E+000
1	0.18589346	7.292988E-012	2.207299E-011	1	0.000000E+000
1	0.18601112	2.207299E-011	7.292988E-012	0	0.000000E+000
1	0.18605956	7.292988E-012	2.207299E-011	1	0.000000E+000
1	0.18732938	2.207299E-011	7.292988E-012	0	0.000000E+000
1	0.18735040	7.292988E-012	2.207299E-011	1	0.000000E+000
1	0.18765836	2.207299E-011	7.292988E-012	0	0.000000E+000
1	0.18766100	7.292988E-012	2.207299E-011	1	0.000000E+000
1	0.18783752	2.207299E-011	7.292988E-012	0	0.000000E+000
1	0.18785917	7.292988E-012	2.207299E-011	1	0.000000E+000
1	0.18808662	2.207299E-011	7.292988E-012	0	0.000000E+000
1	0.18811555	7.292988E-012	2.207299E-011	1	0.000000E+000
1	0.18825944	2.207299E-011	7.292988E-012	0	0.000000E+000
1	0.18828759	7.292988E-012	2.207299E-011	1	0.000000E+000
1	0.18858377	2.207299E-011	7.292988E-012	0	0.000000E+000
1	0.18866480	7.292988E-012	2.207299E-011	1	0.000000E+000
1	0.18883410	2.207299E-011	7.292988E-012	0	0.000000E+000
1	0.18887015	7.292988E-012	2.207299E-011	1	0.000000E+000
1	0.18919090	2.207299E-011	7.292988E-012	0	0.000000E+000
1	0.18972082	7.292988E-012	2.207299E-011	1	0.000000E+000
1	0.19014199	2.207299E-011	7.292988E-012	0	0.000000E+000
1	0.19016665	7.292988E-012	2.207299E-011	1	0.000000E+000
1	0.19019874	2.207299E-011	7.292988E-012	0	0.000000E+000
1	0.19021847	7.292988E-012	2.207299E-011	1	0.000000E+000
1	0.19047831	2.207299E-011	7.292988E-012	0	0.000000E+000
1	0.19050423	7.292988E-012	2.207299E-011	1	0.000000E+000
1	0.19060897	2.207299E-011	7.292988E-012	0	0.000000E+000
1	0.19061750	7.292988E-012	2.207299E-011	1	0.000000E+000
1	0.19086026	2.207299E-011	7.292988E-012	0	0.000000E+000
1	0.19088049	7.292988E-012	2.207299E-011	1	0.000000E+000
1	0.19115537	2.207299E-011	7.292988E-012	0	0.000000E+000
1	0.19118713	7.292988E-012	2.207299E-011	1	0.000000E+000
1	0.19119964	2.207299E-011	7.292988E-012	0	0.000000E+000
1	0.19195743	7.292988E-012	2.207299E-011	1	0.000000E+000
1	0.19236537	2.207299E-011	7.292988E-012	0	0.000000E+000
1	0.19242877	7.292988E-012	2.207299E-011	1	0.000000E+000
1	0.19266132	2.207299E-011	7.292988E-012	0	0.000000E+000
1	0.19267168	7.292988E-012	2.207299E-011	1	0.000000E+000
1	0.19338632	2.207299E-011	7.292988E-012	0	0.000000E+000
1	0.19342142	7.292988E-012	2.207299E-011	1	0.000000E+000
1	0.19394684	2.207299E-011	7.292988E-012	0	0.000000E+000
1	0.19398967	7.292988E-012	2.207299E-011	1	0.000000E+000
1	0.19412816	2.207299E-011	7.292988E-012	0	0.000000E+000
1	0.19414034	7.292988E-012	2.207299E-011	1	0.000000E+000
1	0.19415716	2.207299E-011	7.292988E-012	0	0.000000E+000
1	0.19444823	7.292988E-012	2.207299E-011	1	0.000000E+000
1	0.19447164	2.207299E-011	7.292988E-012	0	0.000000E+000
1	0.19450645	7.292988E-012	2.207299E-011	1	0.000000E+000
1	0.19483460	2.207299E-011	7.292988E-012	0	0.000000E+000
1	0.19502883	7.292988E-012	2.207299E-011	1	0.000000E+000
1	0.19517709	2.207299E-011	7.292988E-012	0	0.000000E+000
1	0.19520663	7.292988E-012	2.207299E-011	1	0.000000E+000
1	0.19546132	2.207299E-011	7.292988E-012	0	0.000000E+000
1	0.19578666	7.292988E-012	2.207299E-011	1	0.000000E+000
1	0.19597930	2.207299E-011	7.292988E-012	0	0.000000E+000
1	0.19633253	7.292988E-012	2.207299E-011	1	0.000000E+000
1	0.19690661	2.207299E-011	7.292988E-012	0	0.000000E+000
1	0.19719748	7.292988E-012	2.207299E-011	1	0.000000E+000
1	0.19729624	2.207299E-011	7.292988E-012	0	0.000000E+000
1	0.19733428	7.292988E-012	2.207299E-011	1	0.000000E+000
1	0.19758926	2.207299E-011	7.292988E-012	0	0.000000E+000
1	0.19759406	7.292988E-012	2.207299E-011	1	0.000000E+000
1	0.19798585	2.207299E-011	7.292988E-012	0	0.000000E+000
1	0.19801499	7.292988E-012	2.207299E-011	1	0.000000E+000
1	0.19852429	2.207299E-011	7.292988E-012	0	0.000000E+000
1	0.19858965	7.292988E-012	2.207299E-011	1	0.000000E+000
1	0.19875629	2.207299E-011	7.292988E-012	0	0.000000E+000
1	0.19879541	7.292988E-012	2.207299E-011	1	0.000000E+000
1	0.19927969	2.207299E-011	7.292988E-012	0	0.000000E+000
1	0.19929775	7.292988E-012	2.207299E-011	1	0.000000E+000
1	0.19947197	2.207299E-011	7.292988E-012	0	0.000000E+000
1	0.20017349	7.292988E-012	2.207299E-011	1	0.000000E+000
1	0.20031795	2.207299E-011	7.292988E-012	0	0.000000E+000
1	0.20043110	7.292988E-012	2.207299E-011	1	0.000000E+000
1	0.20048370	2.207299E-011	7.292988E-012	0	0.000000E+000
1	0.20051037	7.292988E-012	2.207299E-011	1	0.000000E+000
1	0.20067866	2.207299E-011	7.292988E-012	0	0.000000E+000
1	0.20097463	7.292988E-012	2.207299E-011	1	0.000000E+000
1	0.20260195	2.207299E-011	7.292988E-012	0	0.000000E+000
1	0.20264985	7.292988E-012	2.207299E-011	1	0.000000E+000
1	0.20292391	2.207299E-011	7.292988E-012	0	0.000000E+000
1	0.20294522	7.292988E-012	2.207299E-011	1	0.000000E+000
1	0.20315865	2.207299E-011	7.292988E-012	0	0.000000E+000
1	0.20327967	7.292988E-012	2.207299E-011	1	0.000000E+000
1	0.20334841	2.207299E-011	7.292988E-012	0	0.000000E+000
1	0.20358976	7.292988E-012	2.207299E-011	1	0.000000E+000
1	0.20374829	2.207299E-011	7.292988E-012	0	0.000000E+000
1	0.20394913	7.292988E-012	2.207299E-011	1	0.000000E+000
1	0.20525693	2.207299E-011	7.292988E-012	0	0.000000E+000
1	0.20528703	7.292988E-012	2.207299E-011	1	0.000000E+000
1	0.20537711	2.207299E-011	7.292988E-012	0	0.000000E+000
1	0.20554066	7.292988E-012	2.207299E-011	1	0.000000E+000
1	0.20625471	2.207299E-011	7.292988E-012	0	0.000000E+000
1	0.20627068	7.292988E-012	2.207299E-011	1	0.000000E+000
1	0.20678828	2.207299E-011	7.292988E-012	0	0.000000E+000
1	0.20680182	7.292988E-012	2.207299E-011	1	0.000000E+000
1	0.20718431	2.207299E-011	7.292988E-012	0	0.000000E+000
1	0.20719559	7.292988E-012	2.207299E-011	1	0.000000E+000
1	0.20723953	2.207299E-011	7.292988E-012	0	0.000000E+000
1	0.20727675	7.292988E-012	2.207299E-011	1	0.000000E+000
1	0.20817195	2.207299E-011	7.292988E-012	0	0.000000E+000
1	0.20836762	7.292988E-012	2.207299E-011	1	0.000000E+000
1	0.20925349	2.207299E-011	7.292988E-012	0	0.000000E+000
1	0.20930762	7.292988E-012	2.207299E-011	1	0.000000E+000
1	0.20955757	2.207299E-011	7.292988E-012	0	0.000000E+000
1	0.20980499	7.292988E-012	2.207299E-011	1	0.000000E+000
1	0.21017594	2.207299E-011	7.292988E-012	0	0.000000E+000
1	0.21019840	7.292988E-012	2.207299E-011	1	0.000000E+000
1	0.21076170	2.207299E-011	7.292988E-012	0	0.000000E+000
1	0.21080413	7.292988E-012	2.207299E-011	1	0.000000E+000
1	0.21156029	2.207299E-011	7.292988E-012	0	0.000000E+000
1	0.21158025	7.292988E-012	2.207299E-011	1	0.000000E+000
1	0.21180185	2.207299E-011	7.292988E-012	0	0.000000E+000
1	0.21182668	7.292988E-012	2.207299E-011	1	0.000000E+000
1	0.21199667	2.207299E-011	7.292988E-012	0	0.000000E+000
1	0.21200006	7.292988E-012	2.207299E-011	1	0.000000E+000
1	0.21210295	2.207299E-011	7.292988E-012	0	0.000000E+000
1	0.21216384	7.292988E-012	2.207299E-011	1	0.000000E+000
1	0.21255332	2.207299E-011	7.292988E-012	0	0.000000E+000
1	0.21265607	7.292988E-012	2.207299E-011	1	0.000000E+000
1	0.21270146	2.207299E-011	7.292988E-012	0	0.000000E+000
1	0.21273721	7.292988E-012	2.207299E-011	1	0.000000E+000
1	0.21301720	2.207299E-011	7.292988E-012	0	0.000000E+000
1	0.21323590	7.292988E-012	2.207299E-011	1	0.000000E+000
1	0.21364037	2.207299E-011	7.292988E-012	0	0.000000E+000
1	0.21398177	7.292988E-012	2.207299E-011	1	0.000000E+000
1	0.21507620	2.207299E-011	7.292988E-012	0	0.000000E+000
1	0.21531906	7.292988E-012	2.207299E-011	1	0.000000E+000
1	0.21621228	2.207299E-011	7.292988E-012	0	0.000000E+000
1	0.21637729	7.292988E-012	2.207299E-011	1	0.000000E+000
1	0.21641923	2.207299E-011	7.292988E-012	0	0.000000E+000
1	0.21644488	7.292988E-012	2.207299E-011	1	0.000000E+000
1	0.21657468	2.207299E-011	7.292988E-012	0	0.000000E+000
1	0.21659829	7.292988E-012	2.207299E-011	1	0.000000E+000
1	0.21726263	2.207299E-011	7.292988E-012	0	0.000000E+000
1	0.21729257	7.292988E-012	2.207299E-011	1	0.000000E+000
1	0.21788094	2.207299E-011	7.292988E-012	0	0.000000E+000
1	0.21824233	7.292988E-012	2.207299E-011	1	0.000000E+000
1	0.21877710	2.207299E-011	7.292988E-012	0	0.000000E+000
1	0.21878875	7.292988E-012	2.207299E-011	1	0.000000E+000
1	0.21894126	2.207299E-011	7.292988E-012	0	0.000000E+000
1	0.21927822	7.292988E-012	2.207299E-011	1	0.000000E+000
1	0.21935978	2.207299E-011	7.292988E-012	0	0.000000E+000
1	0.21937226	7.292988E-012	2.207299E-011	1	0.000000E+000
1	0.22004878	2.207299E-011	7.292988E-012	0	0.000000E+000
1	0.22010098	7.292988E-012	2.207299E-011	1	0.000000E+000
1	0.22016398	2.207299E-011	7.292988E-012	0	0.000000E+000
1	0.22018297	7.292988E-012	2.207299E-011	1	0.000000E+000
1	0.22056022	2.207299E-011	7.292988E-012	0	0.000000E+000
1	0.22065281	7.292988E-012	2.207299E-011	1	0.000000E+000
1	0.22114405	2.207299E-011	7.292988E-012	0	0.000000E+000
1	0.22116529	7.292988E-012	2.207299E-011	1	0.000000E+000
1	0.22131450	2.207299E-011	7.292988E-012	0	0.000000E+000
1	0.22134919	7.292988E-012	2.207299E-011	1	0.000000E+000
1	0.22143307	2.207299E-011	7.292988E-012	0	0.000000E+000
1	0.22146324	7.292988E-012	2.207299E-011	1	0.000000E+000
1	0.22187363	2.207299E-011	7.292988E-012	0	0.000000E+000
1	0.22189800	7.292988E-012	2.207299E-011	1	0.000000E+000
1	0.22303573	2.207299E-011	7.292988E-012	0	0.000000E+000
1	0.22306468	7.292988E-012	2.207299E-011	1	0.000000E+000
1	0.22353200	2.207299E-011	7.292988E-012	0	0.000000E+000
1	0.22354484	7.292988E-012	2.207299E-011	1	0.000000E+000
1	0.22381340	2.207299E-011	7.292988E-012	0	0.000000E+000
1	0.22453730	7.292988E-012	2.207299E-011	1	0.000000E+000
1	0.22540212	2.207299E-011	7.292988E-012	0	0.000000E+000
1	0.22545414	7.292988E-012	2.207299E-011	1	0.000000E+000
1	0.22649952	2.207299E-011	7.292988E-012	0	0.000000E+000
1	0.22657903	7.292988E-012	2.207299E-011	1	0.000000E+000
1	0.22691934	2.207299E-011	7.292988E-012	0	0.000000E+000
1	0.22775651	7.292988E-012	2.207299E-011	1	0.000000E+000
1	0.22789043	2.207299E-011	7.292988E-012	0	0.000000E+000
1	0.22810207	7.292988E-012	2.207299E-011	1	0.000000E+000
1	0.22881751	2.207299E-011	7.292988E-012	0	0.000000E+000
1	0.22883199	7.292988E-012	2.207299E-011	1	0.000000E+000
1	0.22900355	2.207299E-011	7.292988E-012	0	0.000000E+000
1	0.22901496	7.292988E-012	2.207299E-011	1	0.000000E+000
1	0.22913574	2.207299E-011	7.292988E-012	0	0.000000E+000
1	0.22964664	7.292988E-012	2.207299E-011	1	0.000000E+000
1	0.23001717	2.207299E-011	7.292988E-012	0	0.000000E+000
1	0.23011062	7.292988E-012	2.207299E-011	1	0.000000E+000
1	0.23014983	2.207299E-011	7.292988E-012	0	0.000000E+000
1	0.23044935	7.292988E-012	2.207299E-011	1	0.000000E+000
1	0.23139339	2.207299E-011	7.292988E-012	0	0.000000E+000
1	0.23145276	7.292988E-012	2.207299E-011	1	0.000000E+000
1	0.23201051	2.207299E-011	7.292988E-012	0	0.000000E+000
1	0.23239830	7.292988E-012	2.207299E-011	1	0.000000E+000
1	0.23282425	2.207299E-011	7.292988E-012	0	0.000000E+000
1	0.23306381	7.292988E-012	2.207299E-011	1	0.000000E+000
1	0.23311292	2.207299E-011	7.292988E-012	0	0.000000E+000
1	0.23364320	7.292988E-012	2.207299E-011	1	0.000000E+000
1	0.23433556	2.207299E-011	7.292988E-012	0	0.000000E+000
1	0.23451843	7.292988E-012	2.207299E-011	1	0.000000E+000
1	0.23562333	2.207299E-011	7.292988E-012	0	0.000000E+000
1	0.23584079	7.292988E-012	2.207299E-011	1	0.000000E+000
1	0.23692011	2.207299E-011	7.292988E-012	0	0.000000E+000
1	0.23694245	7.292988E-012	2.207299E-011	1	0.000000E+000
1	0.23733097	2.207299E-011	7.292988E-012	0	0.000000E+000
1	0.23735848	7.292988E-012	2.207299E-011	1	0.000000E+000
1	0.23740651	2.207299E-011	7.292988E-012	0	0.000000E+000
1	0.23751538	7.292988E-012	2.207299E-011	1	0.000000E+000
1	0.23757279	2.207299E-011	7.292988E-012	0	0.000000E+000
1	0.23759842	7.292988E-012	2.207299E-011	1	0.000000E+000
1	0.23772976	2.207299E-011	7.292988E-012	0	0.000000E+000
1	0.23807595	7.292988E-012	2.207299E-011	1	0.000000E+000
1	0.23815665	2.207299E-011	7.292988E-012	0	0.000000E+000
1	0.23837989	7.292988E-012	2.207299E-011	1	0.000000E+000
1	0.23840228	2.207299E-011	7.292988E-012	0	0.000000E+000
1	0.23846226	7.292988E-012	2.207299E-011	1	0.000000E+000
1	0.23893649	2.207299E-011	7.292988E-012	0	0.000000E+000
1	0.23898306	7.292988E-012	2.207299E-011	1	0.000000E+000
1	0.23904560	2.207299E-011	7.292988E-012	0	0.000000E+000
1	0.23907807	7.292988E-012	2.207299E-011	1	0.000000E+000
1	0.24076618	2.207299E-011	7.292988E-012	0	0.000000E+000
1	0.24123962	7.292988E-012	2.207299E-011	1	0.000000E+000
1	0.24153405	2.207299E-011	7.292988E-012	0	0.000000E+000
1	0.24154730	7.292988E-012	2.207299E-011	1	0.000000E+000
1	0.24187248	2.207299E-011	7.292988E-012	0	0.000000E+000
1	0.24200247	7.292988E-012	2.207299E-011	1	0.000000E+000
1	0.24207917	2.207299E-011	7.292988E-012	0	0.000000E+000
1	0.24210625	7.292988E-012	2.207299E-011	1	0.000000E+000
1	0.24253786	2.207299E-011	7.292988E-012	0	0.000000E+000
1	0.24264441	7.292988E-012	2.207299E-011	1	0.000000E+000
1	0.24269027	2.207299E-011	7.292988E-012	0	0.000000E+000
1	0.24271212	7.292988E-012	2.207299E-011	1	0.000000E+000
1	0.24340688	2.207299E-011	7.292988E-012	0	0.000000E+000
1	0.24351351	7.292988E-012	2.207299E-011	1	0.000000E+000
1	0.24356590	2.207299E-011	7.292988E-012	0	0.000000E+000
1	0.24359059	7.292988E-012	2.207299E-011	1	0.000000E+000
1	0.24369637	2.207299E-011	7.292988E-012	0	0.000000E+000
1	0.24387537	7.292988E-012	2.207299E-011	1	0.000000E+000
1	0.24407334	2.207299E-011	7.292988E-012	0	0.000000E+000
1	0.24415425	7.292988E-012	2.207299E-011	1	0.000000E+000
1	0.24448130	2.207299E-011	7.292988E-012	0	0.000000E+000
1	0.24452677	7.292988E-012	2.207299E-011	1	0.000000E+000
1	0.24458665	2.207299E-011	7.292988E-012	0	0.000000E+000
1	0.24466568	7.292988E-012	2.207299E-011	1	0.000000E+000
1	0.24485301	2.207299E-011	7.292988E-012	0	0.000000E+000
1	0.24487912	7.292988E-012	2.207299E-011	1	0.000000E+000
1	0.24530761	2.207299E-011	7.292988E-012	0	0.000000E+000
1	0.24532294	7.292988E-012	2.207299E-011	1	0.000000E+000
1	0.24571872	2.207299E-011	7.292988E-012	0	0.000000E+000
1	0.24576950	7.292988E-012	2.207299E-011	1	0.000000E+000
1	0.24598536	2.207299E-011	7.292988E-012	0	0.000000E+000
1	0.24603749	7.292988E-012	2.207299E-011	1	0.000000E+000
1	0.24607526	2.207299E-011	7.292988E-012	0	0.000000E+000
1	0.24608882	7.292988E-012	2.207299E-011	1	0.000000E+000
1	0.24720075	2.207299E-011	7.292988E-012	0	0.000000E+000
1	0.24722817	7.292988E-012	2.207299E-011	1	0.000000E+000
1	0.24748155	2.207299E-011	7.292988E-012	0	0.000000E+000
1	0.24749004	7.292988E-012	2.207299E-011	1	0.000000E+000
1	0.24805256	2.207299E-011	7.292988E-012	0	0.000000E+000
1	0.24820600	7.292988E-012	2.207299E-011	1	0.000000E+000
1	0.24835553	2.207299E-011	7.292988E-012	0	0.000000E+000
1	0.24837039	7.292988E-012	2.207299E-011	1	0.000000E+000
1	0.24852830	2.207299E-011	7.292988E-012	0	0.000000E+000
1	0.24855114	7.292988E-012	2.207299E-011	1	0.000000E+000
1	0.24863990	2.207299E-011	7.292988E-012	0	0.000000E+000
1	0.24867427	7.292988E-012	2.207299E-011	1	0.000000E+000
1	0.24930574	2.207299E-011	7.292988E-012	0	0.000000E+000
1	0.24998485	7.292988E-012	2.207299E-011	1	0.000000E+000
1	0.25013454	2.207299E-011	7.292988E-012	0	0.000000E+000
1	0.25033551	7.292988E-012	2.207299E-011	1	0.000000E+000
1	0.25060935	2.207299E-011	7.292988E-012	0	0.000000E+000
1	0.25063819	7.292988E-012	2.207299E-011	1	0.000000E+000
1	0.25088975	2.207299E-011	7.292988E-012	0	0.000000E+000
1	0.25094816	7.292988E-012	2.207299E-011	1	0.000000E+000
1	0.25112073	2.207299E-011	7.292988E-012	0	0.000000E+000
1	0.25114605	7.292988E-012	2.207299E-011	1	0.000000E+000
1	0.25145354	2.207299E-011	7.292988E-012	0	0.000000E+000
1	0.25151180	7.292988E-012	2.207299E-011	1	0.000000E+000
1	0.25233168	2.207299E-011	7.292988E-012	0	0.000000E+000
1	0.25242494	7.292988E-012	2.207299E-011	1	0.000000E+000
1	0.25321546	2.207299E-011	7.292988E-012	0	0.000000E+000
1	0.25324574	7.292988E-012	2.207299E-011	1	0.000000E+000
1	0.25336840	2.207299E-011	7.292988E-012	0	0.000000E+000
1	0.25341537	7.292988E-012	2.207299E-011	1	0.000000E+000
1	0.25362205	2.207299E-011	7.292988E-012	0	0.000000E+000
1	0.25363469	7.292988E-012	2.207299E-011	1	0.000000E+000
1	0.25384021	2.207299E-011	7.292988E-012	0	0.000000E+000
1	0.25404690	7.292988E-012	2.207299E-011	1	0.000000E+000
1	0.25428043	2.207299E-011	7.292988E-012	0	0.000000E+000
1	0.25430184	7.292988E-012	2.207299E-011	1	0.000000E+000
1	0.25459350	2.207299E-011	7.292988E-012	0	0.000000E+000
1	0.25465433	7.292988E-012	2.207299E-011	1	0.000000E+000
1	0.25469693	2.207299E-011	7.292988E-012	0	0.000000E+000
1	0.25471787	7.292988E-012	2.207299E-011	1	0.000000E+000
1	0.25516368	2.207299E-011	7.292988E-012	0	0.000000E+000
1	0.25549095	7.292988E-012	2.207299E-011	1	0.000000E+000
1	0.25621821	2.207299E-011	7.292988E-012	0	0.000000E+000
1	0.25626273	7.292988E-012	2.207299E-011	1	0.000000E+000
1	0.25661291	2.207299E-011	7.292988E-012	0	0.000000E+000
1	0.25663651	7.292988E-012	2.207299E-011	1	0.000000E+000
1	0.25685717	2.207299E-011	7.292988E-012	0	0.000000E+000
1	0.25688317	7.292988E-012	2.207299E-011	1	0.000000E+000
1	0.25708970	2.207299E-011	7.292988E-012	0	0.000000E+000
1	0.25713121	7.292988E-012	2.207299E-011	1	0.000000E+000
1	0.25740551	2.207299E-011	7.292988E-012	0	0.000000E+000
1	0.25799474	7.292988E-012	2.207299E-011	1	0.000000E+000
1	0.25876368	2.207299E-011	7.292988E-012	0	0.000000E+000
1	0.25888072	7.292988E-012	2.207299E-011	1	0.000000E+000
1	0.25892214	2.207299E-011	7.292988E-012	0	0.000000E+000
1	0.25895846	7.292988E-012	2.207299E-011	1	0.000000E+000
1	0.25941973	2.207299E-011	7.292988E-012	0	0.000000E+000
1	0.25951170	7.292988E-012	2.207299E-011	1	0.000000E+000
1	0.25980915	2.207299E-011	7.292988E-012	0	0.000000E+000
1	0.25983656	7.292988E-012	2.207299E-011	1	0.000000E+000
1	0.26074120	2.207299E-011	7.292988E-012	0	0.000000E+000
1	0.26076265	7.292988E-012	2.207299E-011	1	0.000000E+000
1	0.26084680	2.207299E-011	7.292988E-012	0	0.000000E+000
1	0.26096423	7.292988E-012	2.207299E-011	1	0.000000E+000
1	0.26118237	2.207299E-011	7.292988E-012	0	0.000000E+000
1	0.26135484	7.292988E-012	2.207299E-011	1	0.000000E+000
1	0.26221102	2.207299E-011	7.292988E-012	0	0.000000E+000
1	0.26222219	7.292988E-012	2.207299E-011	1	0.000000E+000
1	0.26328928	2.207299E-011	7.292988E-012	0	0.000000E+000
1	0.26332732	7.292988E-012	2.207299E-011	1	0.000000E+000
1	0.26346116	2.207299E-011	7.292988E-012	0	0.000000E+000
1	0.26346761	7.292988E-012	2.207299E-011	1	0.000000E+000
1	0.26356272	2.207299E-011	7.292988E-012	0	0.000000E+000
1	0.26407594	7.292988E-012	2.207299E-011	1	0.000000E+000
1	0.26448658	2.207299E-011	7.292988E-012	0	0.000000E+000
1	0.26454419	7.292988E-012	2.207299E-011	1	0.000000E+000
1	0.26464032	2.207299E-011	7.292988E-012	0	0.000000E+000
1	0.26482708	7.292988E-012	2.207299E-011	1	0.000000E+000
1	0.26609538	2.207299E-011	7.292988E-012	0	0.000000E+000
1	0.26610626	7.292988E-012	2.207299E-011	1	0.000000E+000
1	0.26664677	2.207299E-011	7.292988E-012	0	0.000000E+000
1	0.26672569	7.292988E-012	2.207299E-011	1	0.000000E+000
1	0.26675646	2.207299E-011	7.292988E-012	0	0.000000E+000
1	0.26728671	7.292988E-012	2.207299E-011	1	0.000000E+000
1	0.26830000	2.207299E-011	7.292988E-012	0	0.000000E+000
1	0.26832695	7.292988E-012	2.207299E-011	1	0.000000E+000
1	0.26848044	2.207299E-011	7.292988E-012	0	0.000000E+000
1	0.26898386	7.292988E-012	2.207299E-011	1	0.000000E+000
1	0.26965720	2.207299E-011	7.292988E-012	0	0.000000E+000
1	0.26966684	7.292988E-012	2.207299E-011	1	0.000000E+000
1	0.26981030	2.207299E-011	7.292988E-012	0	0.000000E+000
1	0.26991402	7.292988E-012	2.207299E-011	1	0.000000E+000
1	0.27002317	2.207299E-011	7.292988E-012	0	0.000000E+000
1	0.27029092	7.292988E-012	2.207299E-011	1	0.000000E+000
1	0.27032744	2.207299E-011	7.292988E-012	0	0.000000E+000
1	0.27067911	7.292988E-012	2.207299E-011	1	0.000000E+000
1	0.27084210	2.207299E-011	7.292988E-012	0	0.000000E+000
1	0.27087575	7.292988E-012	2.207299E-011	1	0.000000E+000
1	0.27159629	2.207299E-011	7.292988E-012	0	0.000000E+000
1	0.27165944	7.292988E-012	2.207299E-011	1	0.000000E+000
1	0.27242079	2.207299E-011	7.292988E-012	0	0.000000E+000
1	0.27245160	7.292988E-012	2.207299E-011	1	0.000000E+000
1	0.27295359	2.207299E-011	7.292988E-012	0	0.000000E+000
1	0.27296644	7.292988E-012	2.207299E-011	1	0.000000E+000
1	0.27301609	2.207299E-011	7.292988E-012	0	0.000000E+000
1	0.27305173	7.292988E-012	2.207299E-011	1	0.000000E+000
1	0.27350383	2.207299E-011	7.292988E-012	0	0.000000E+000
1	0.27365038	7.292988E-012	2.207299E-011	1	0.000000E+000
1	0.27375671	2.207299E-011	7.292988E-012	0	0.000000E+000
1	0.27378097	7.292988E-012	2.207299E-011	1	0.000000E+000
1	0.27501508	2.207299E-011	7.292988E-012	0	0.000000E+000
1	0.27503076	7.292988E-012	2.207299E-011	1	0.000000E+000
1	0.27527611	2.207299E-011	7.292988E-012	0	0.000000E+000
1	0.27575097	7.292988E-012	2.207299E-011	1	0.000000E+000
1	0.27586650	2.207299E-011	7.292988E-012	0	0.000000E+000
1	0.27591706	7.292988E-012	2.207299E-011	1	0.000000E+000
1	0.27645863	2.207299E-011	7.292988E-012	0	0.000000E+000
1	0.27648781	7.292988E-012	2.207299E-011	1	0.000000E+000
1	0.27652489	2.207299E-011	7.292988E-012	0	0.000000E+000
1	0.27755652	7.292988E-012	2.207299E-011	1	0.000000E+000
1	0.27845597	2.207299E-011	7.292988E-012	0	0.000000E+000
1	0.27847702	7.292988E-012	2.207299E-011	1	0.000000E+000
1	0.27871036	2.207299E-011	7.292988E-012	0	0.000000E+000
1	0.27877834	7.292988E-012	2.207299E-011	1	0.000000E+000
1	0.27879851	2.207299E-011	7.292988E-012	0	0.000000E+000
1	0.27914266	7.292988E-012	2.207299E-011	1	0.000000E+000
1	0.27933965	2.207299E-011	7.292988E-012	0	0.000000E+000
1	0.27937624	7.292988E-012	2.207299E-011	1	0.000000E+000
1	0.27973083	2.207299E-011	7.292988E-012	0	0.000000E+000
1	0.27975894	7.292988E-012	2.207299E-011	1	0.000000E+000
1	0.28017054	2.207299E-011	7.292988E-012	0	0.000000E+000
1	0.28028066	7.292988E-012	2.207299E-011	1	0.000000E+000
1	0.28032887	2.207299E-011	7.292988E-012	0	0.000000E+000
1	0.28095059	7.292988E-012	2.207299E-011	1	0.000000E+000
1	0.28110571	2.207299E-011	7.292988E-012	0	0.000000E+000
1	0.28118688	7.292988E-012	2.207299E-011	1	0.000000E+000
1	0.28134764	2.207299E-011	7.292988E-012	0	0.000000E+000
1	0.28192692	7.292988E-012	2.207299E-011	1	0.000000E+000
1	0.28302421	2.207299E-011	7.292988E-012	0	0.000000E+000
1	0.28304818	7.292988E-012	2.207299E-011	1	0.000000E+000
1	0.28314371	2.207299E-011	7.292988E-012	0	0.000000E+000
1	0.28315132	7.292988E-012	2.207299E-011	1	0.000000E+000
1	0.28390207	2.207299E-011	7.292988E-012	0	0.000000E+000
1	0.28392934	7.292988E-012	2.207299E-011	1	0.000000E+000
1	0.28410227	2.207299E-011	7.292988E-012	0	0.000000E+000
1	0.28411756	7.292988E-012	2.207299E-011	1	0.000000E+000
1	0.28474983	2.207299E-011	7.292988E-012	0	0.000000E+000
1	0.28536916	7.292988E-012	2.207299E-011	1	0.000000E+000
1	0.28577889	2.207299E-011	7.292988E-012	0	0.000000E+000
1	0.28580173	7.292988E-012	2.207299E-011	1	0.000000E+000
1	0.28599219	2.207299E-011	7.292988E-012	0	0.000000E+000
1	0.28619211	7.292988E-012	2.207299E-011	1	0.000000E+000
1	0.28666038	2.207299E-011	7.292988E-012	0	0.000000E+000
1	0.28672919	7.292988E-012	2.207299E-011	1	0.000000E+000
1	0.28678595	2.207299E-011	7.292988E-012	0	0.000000E+000
1	0.28684745	7.292988E-012	2.207299E-011	1	0.000000E+000
1	0.28702689	2.207299E-011	7.292988E-012	0	0.000000E+000
1	0.28707331	7.292988E-012	2.207299E-011	1	0.000000E+000
1	0.28724650	2.207299E-011	7.292988E-012	0	0.000000E+000
1	0.28729008	7.292988E-012	2.207299E-011	1	0.000000E+000
1	0.28761113	2.207299E-011	7.292988E-012	0	0.000000E+000
1	0.28761546	7.292988E-012	2.207299E-011	1	0.000000E+000
1	0.28769725	2.207299E-011	7.292988E-012	0	0.000000E+000
1	0.28782686	7.292988E-012	2.207299E-011	1	0.000000E+000
1	0.28796628	2.207299E-011	7.292988E-012	0	0.000000E+000
1	0.28811373	7.292988E-012	2.207299E-011	1	0.000000E+000
1	0.28861059	2.207299E-011	7.292988E-012	0	0.000000E+000
1	0.28864906	7.292988E-012	2.207299E-011	1	0.000000E+000
1	0.28894093	2.207299E-011	7.292988E-012	0	0.000000E+000
1	0.28942559	7.292988E-012	2.207299E-011	1	0.000000E+000
1	0.28972501	2.207299E-011	7.292988E-012	0	0.000000E+000
1	0.29000499	7.292988E-012	2.207299E-011	1	0.000000E+000
1	0.29037839	2.207299E-011	7.292988E-012	0	0.000000E+000
1	0.29039166	7.292988E-012	2.207299E-011	1	0.000000E+000
1	0.29042255	2.207299E-011	7.292988E-012	0	0.000000E+000
1	0.29045291	7.292988E-012	2.207299E-011	1	0.000000E+000
1	0.29058597	2.207299E-011	7.292988E-012	0	0.000000E+000
1	0.29062300	7.292988E-012	2.207299E-011	1	0.000000E+000
1	0.29084145	2.207299E-011	7.292988E-012	0	0.000000E+000
1	0.29161799	7.292988E-012	2.207299E-011	1	0.000000E+000
1	0.29167846	2.207299E-011	7.292988E-012	0	0.000000E+000
1	0.29188416	7.292988E-012	2.207299E-011	1	0.000000E+000
1	0.29191952	2.207299E-011	7.292988E-012	0	0.000000E+000
1	0.29194592	7.292988E-012	2.207299E-011	1	0.000000E+000
1	0.29210013	2.207299E-011	7.292988E-012	0	0.000000E+000
1	0.29257912	7.292988E-012	2.207299E-011	1	0.000000E+000
1	0.29271177	2.207299E-011	7.292988E-012	0	0.000000E+000
1	0.29278755	7.292988E-012	2.207299E-011	1	0.000000E+000
1	0.29347224	2.207299E-011	7.292988E-012	0	0.000000E+000
1	0.29350914	7.292988E-012	2.207299E-011	1	0.000000E+000
1	0.29367187	2.207299E-011	7.292988E-012	0	0.000000E+000
1	0.29408589	7.292988E-012	2.207299E-011	1	0.000000E+000
1	0.29434555	2.207299E-011	7.292988E-012	0	0.000000E+000
1	0.29438266	7.292988E-012	2.207299E-011	1	0.000000E+000
1	0.29489178	2.207299E-011	7.292988E-012	0	0.000000E+000
1	0.29509864	7.292988E-012	2.207299E-011	1	0.000000E+000
1	0.29539959	2.207299E-011	7.292988E-012	0	0.000000E+000
1	0.29541359	7.292988E-012	2.207299E-011	1	0.000000E+000
1	0.29551702	2.207299E-011	7.292988E-012	0	0.000000E+000
1	0.29576975	7.292988E-012	2.207299E-011	1	0.000000E+000
1	0.29585859	2.207299E-011	7.292988E-012	0	0.000000E+000
1	0.29588894	7.292988E-012	2.207299E-011	1	0.000000E+000
1	0.29602198	2.207299E-011	7.292988E-012	0	0.000000E+000
1	0.29607388	7.292988E-012	2.207299E-011	1	0.000000E+000
1	0.29660912	2.207299E-011	7.292988E-012	0	0.000000E+000
1	0.29684560	7.292988E-012	2.207299E-011	1	0.000000E+000
1	0.29700765	2.207299E-011	7.292988E-012	0	0.000000E+000
1	0.29702241	7.292988E-012	2.207299E-011	1	0.000000E+000
1	0.29742221	2.207299E-011	7.292988E-012	0	0.000000E+000
1	0.29787118	7.292988E-012	2.207299E-011	1	0.000000E+000
1	0.29789252	2.207299E-011	7.292988E-012	0	0.000000E+000
1	0.29790760	7.292988E-012	2.207299E-011	1	0.000000E+000
1	0.29800045	2.207299E-011	7.292988E-012	0	0.000000E+000
1	0.29822083	7.292988E-012	2.207299E-011	1	0.000000E+000
1	0.29842533	2.207299E-011	7.292988E-012	0	0.000000E+000
1	0.29844557	7.292988E-012	2.207299E-011	1	0.000000E+000
1	0.29875475	2.207299E-011	7.292988E-012	0	0.000000E+000
1	0.29877687	7.292988E-012	2.207299E-011	1	0.000000E+000
1	0.29984735	2.207299E-011	7.292988E-012	0	0.000000E+000
1	0.29986802	7.292988E-012	2.207299E-011	1	0.000000E+000
1	0.30073254	2.207299E-011	7.292988E-012	0	0.000000E+000
1	0.30077075	7.292988E-012	2.207299E-011	1	0.000000E+000
1	0.30104498	2.207299E-011	7.292988E-012	0	0.000000E+000
1	0.30105615	7.292988E-012	2.207299E-011	1	0.000000E+000
1	0.30144152	2.207299E-011	7.292988E-012	0	0.000000E+000
1	0.30144622	7.292988E-012	2.207299E-011	1	0.000000E+000
1	0.30184845	2.207299E-011	7.292988E-012	0	0.000000E+000
1	0.30211623	7.292988E-012	2.207299E-011	1	0.000000E+000
1	0.30289381	2.207299E-011	7.292988E-012	0	0.000000E+000
1	0.30291265	7.292988E-012	2.207299E-011	1	0.000000E+000
1	0.30332636	2.207299E-011	7.292988E-012	0	0.000000E+000
1	0.30352803	7.292988E-012	2.207299E-011	1	0.000000E+000
1	0.30361021	2.207299E-011	7.292988E-012	0	0.000000E+000
1	0.30440109	7.292988E-012	2.207299E-011	1	0.000000E+000
1	0.30656956	2.207299E-011	7.292988E-012	0	0.000000E+000
1	0.30659395	7.292988E-012	2.207299E-011	1	0.000000E+000
1	0.30667800	2.207299E-011	7.292988E-012	0	0.000000E+000
1	0.30668232	7.292988E-012	2.207299E-011	1	0.000000E+000
1	0.30838449	2.207299E-011	7.292988E-012	0	0.000000E+000
1	0.30847844	7.292988E-012	2.207299E-011	1	0.000000E+000
1	0.30908443	2.207299E-011	7.292988E-012	0	0.000000E+000
1	0.30912681	7.292988E-012	2.207299E-011	1	0.000000E+000
1	0.30937711	2.207299E-011	7.292988E-012	0	0.000000E+000
1	0.30938980	7.292988E-012	2.207299E-011	1	0.000000E+000
1	0.30944194	2.207299E-011	7.292988E-012	0	0.000000E+000
1	0.30967959	7.292988E-012	2.207299E-011	1	0.000000E+000
1	0.31089778	2.207299E-011	7.292988E-012	0	0.000000E+000
1	0.31092807	7.292988E-012	2.207299E-011	1	0.000000E+000
1	0.31181502	2.207299E-011	7.292988E-012	0	0.000000E+000
1	0.31182230	7.292988E-012	2.207299E-011	1	0.000000E+000
1	0.31194581	2.207299E-011	7.292988E-012	0	0.000000E+000
1	0.31197321	7.292988E-012	2.207299E-011	1	0.000000E+000
1	0.31253935	2.207299E-011	7.292988E-012	0	0.000000E+000
1	0.31255789	7.292988E-012	2.207299E-011	1	0.000000E+000
1	0.31270930	2.207299E-011	7.292988E-012	0	0.000000E+000
1	0.31275487	7.292988E-012	2.207299E-011	1	0.000000E+000
1	0.31322284	2.207299E-011	7.292988E-012	0	0.000000E+000
1	0.31324657	7.292988E-012	2.207299E-011	1	0.000000E+000
1	0.31325133	2.207299E-011	7.292988E-012	0	0.000000E+000
1	0.31340398	7.292988E-012	2.207299E-011	1	0.000000E+000
1	0.31376468	2.207299E-011	7.292988E-012	0	0.000000E+000
1	0.31395336	7.292988E-012	2.207299E-011	1	0.000000E+000
1	0.31424605	2.207299E-011	7.292988E-012	0	0.000000E+000
1	0.31426154	7.292988E-012	2.207299E-011	1	0.000000E+000
1	0.31442000	2.207299E-011	7.292988E-012	0	0.000000E+000
1	0.31443116	7.292988E-012	2.207299E-011	1	0.000000E+000
1	0.31464456	2.207299E-011	7.292988E-012	0	0.000000E+000
1	0.31465005	7.292988E-012	2.207299E-011	1	0.000000E+000
1	0.31472894	2.207299E-011	7.292988E-012	0	0.000000E+000
1	0.31474617	7.292988E-012	2.207299E-011	1	0.000000E+000
1	0.31509732	2.207299E-011	7.292988E-012	0	0.000000E+000
1	0.31511114	7.292988E-012	2.207299E-011	1	0.000000E+000
1	0.31555389	2.207299E-011	7.292988E-012	0	0.000000E+000
1	0.31561512	7.292988E-012	2.207299E-011	1	0.000000E+000
1	0.31711283	2.207299E-011	7.292988E-012	0	0.000000E+000
1	0.31721312	7.292988E-012	2.207299E-011	1	0.000000E+000
1	0.31726129	2.207299E-011	7.292988E-012	0	0.000000E+000
1	0.31727939	7.292988E-012	2.207299E-011	1	0.000000E+000
1	0.31742115	2.207299E-011	7.292988E-012	0	0.000000E+000
1	0.31743312	7.292988E-012	2.207299E-011	1	0.000000E+000
1	0.31812520	2.207299E-011	7.292988E-012	0	0.000000E+000
1	0.31828413	7.292988E-012	2.207299E-011	1	0.000000E+000
1	0.31841502	2.207299E-011	7.292988E-012	0	0.000000E+000
1	0.31880177	7.292988E-012	2.207299E-011	1	0.000000E+000
1	0.31991165	2.207299E-011	7.292988E-012	0	0.000000E+000
1	0.32020120	7.292988E-012	2.207299E-011	1	0.000000E+000
1	0.32086792	2.207299E-011	7.292988E-012	0	0.000000E+000
1	0.32089848	7.292988E-012	2.207299E-011	1	0.000000E+000
1	0.32106077	2.207299E-011	7.292988E-012	0	0.000000E+000
1	0.32145460	7.292988E-012	2.207299E-011	1	0.000000E+000
1	0.32174851	2.207299E-011	7.292988E-012	0	0.000000E+000
1	0.32177797	7.292988E-012	2.207299E-011	1	0.000000E+000
1	0.32220984	2.207299E-011	7.292988E-012	0	0.000000E+000
1	0.32232816	7.292988E-012	2.207299E-011	1	0.000000E+000
1	0.32335776	2.207299E-011	7.292988E-012	0	0.000000E+000
1	0.32337146	7.292988E-012	2.207299E-011	1	0.000000E+000
1	0.32344280	2.207299E-011	7.292988E-012	0	0.000000E+000
1	0.32346616	7.292988E-012	2.207299E-011	1	0.000000E+000
1	0.32414174	2.207299E-011	7.292988E-012	0	0.000000E+000
1	0.32416152	7.292988E-012	2.207299E-011	1	0.000000E+000
1	0.32463843	2.207299E-011	7.292988E-012	0	0.000000E+000
1	0.32466370	7.292988E-012	2.207299E-011	1	0.000000E+000
1	0.32486218	2.207299E-011	7.292988E-012	0	0.000000E+000
1	0.32486957	7.292988E-012	2.207299E-011	1	0.000000E+000
1	0.32599447	2.207299E-011	7.292988E-012	0	0.000000E+000
1	0.32601577	7.292988E-012	2.207299E-011	1	0.000000E+000
1	0.32602574	2.207299E-011	7.292988E-012	0	0.000000E+000
1	0.32619443	7.292988E-012	2.207299E-011	1	0.000000E+000
1	0.32777294	2.207299E-011	7.292988E-012	0	0.000000E+000
1	0.32833979	7.292988E-012	2.207299E-011	1	0.000000E+000
1	0.32848537	2.207299E-011	7.292988E-012	0	0.000000E+000
1	0.32850522	7.292988E-012	2.207299E-011	1	0.000000E+000
1	0.32913795	2.207299E-011	7.292988E-012	0	0.000000E+000
1	0.32919013	7.292988E-012	2.207299E-011	1	0.000000E+000
1	0.32921742	2.207299E-011	7.292988E-012	0	0.000000E+000
1	0.32924123	7.292988E-012	2.207299E-011	1	0.000000E+000
1	0.32945350	2.207299E-011	7.292988E-012	0	0.000000E+000
1	0.32947122	7.292988E-012	2.207299E-011	1	0.000000E+000
1	0.33052595	2.207299E-011	7.292988E-012	0	0.000000E+000
1	0.33062164	7.292988E-012	2.207299E-011	1	0.000000E+000
1	0.33067655	2.207299E-011	7.292988E-012	0	0.000000E+000
1	0.33070085	7.292988E-012	2.207299E-011	1	0.000000E+000
1	0.33121317	2.207299E-011	7.292988E-012	0	0.000000E+000
1	0.33133319	7.292988E-012	2.207299E-011	1	0.000000E+000
1	0.33166314	2.207299E-011	7.292988E-012	0	0.000000E+000
1	0.33168824	7.292988E-012	2.207299E-011	1	0.000000E+000
1	0.33194614	2.207299E-011	7.292988E-012	0	0.000000E+000
1	0.33218557	7.292988E-012	2.207299E-011	1	0.000000E+000
1	0.33327009	2.207299E-011	7.292988E-012	0	0.000000E+000
1	0.43818562	7.220914E-012	2.200091E-011	1	0.000000E+000
1	0.43824199	2.200091E-011	7.220914E-012	0	0.000000E+000
1	0.43830245	7.220914E-012	2.200091E-011	1	0.000000E+000
1	0.43865252	2.200091E-011	7.220914E-012	0	0.000000E+000
1	0.43869341	7.220914E-012	2.200091E-011	1	0.000000E+000
1	0.43919569	2.200091E-011	7.220914E-012	0	0.000000E+000
1	0.43922388	7.220914E-012	2.200091E-011	1	0.000000E+000
1	0.43929921	2.200091E-011	7.220914E-012	0	0.000000E+000
1	0.43932416	7.220914E-012	2.200091E-011	1	0.000000E+000
1	0.44049761	2.200091E-011	7.220914E-012	0	0.000000E+000
1	0.44050444	7.220914E-012	2.200091E-011	1	0.000000E+000
1	0.44073019	2.200091E-011	7.220914E-012	0	0.000000E+000
1	0.44076269	7.220914E-012	2.200091E-011	1	0.000000E+000
1	0.44144948	2.200091E-011	7.220914E-012	0	0.000000E+000
1	0.44151279	7.220914E-012	2.200091E-011	1	0.000000E+000
1	0.44199318	2.200091E-011	7.220914E-012	0	0.000000E+000
1	0.44207740	7.220914E-012	2.200091E-011	1	0.000000E+000
1	0.44388124	2.200091E-011	7.220914E-012	0	0.000000E+000
1	0.44390272	7.220914E-012	2.200091E-011	1	0.000000E+000
1	0.44393186	2.200091E-011	7.220914E-012	0	0.000000E+000
1	0.44411000	7.220914E-012	2.200091E-011	1	0.000000E+000
1	0.44437221	2.200091E-011	7.220914E-012	0	0.000000E+000
1	0.44440134	7.220914E-012	2.200091E-011	1	0.000000E+000
1	0.44450320	2.200091E-011	7.220914E-012	0	0.000000E+000
1	0.44453555	7.220914E-012	2.200091E-011	1	0.000000E+000
1	0.44488345	2.200091E-011	7.220914E-012	0	0.000000E+000
1	0.44489921	7.220914E-012	2.200091E-011	1	0.000000E+000
1	0.44524921	2.200091E-011	7.220914E-012	0	0.000000E+000
1	0.44527974	7.220914E-012	2.200091E-011	1	0.000000E+000
1	0.44540145	2.200091E-011	7.220914E-012	0	0.000000E+000
1	0.44585959	7.220914E-012	2.200091E-011	1	0.000000E+000
1	0.44598951	2.200091E-011	7.220914E-012	0	0.000000E+000
1	0.44631071	7.220914E-012	2.200091E-011	1	0.000000E+000
1	0.44649103	2.200091E-011	7.220914E-012	0	0.000000E+000
1	0.44651590	7.220914E-012	2.200091E-011	1	0.000000E+000
1	0.44810832	2.200091E-011	7.220914E-012	0	0.000000E+000
1	0.44838296	7.220914E-012	2.200091E-011	1	0.000000E+000
1	0.44854790	2.200091E-011	7.220914E-012	0	0.000000E+000
1	0.44855583	7.220914E-012	2.200091E-011	1	0.000000E+000
1	0.44902201	2.200091E-011	7.220914E-012	0	0.000000E+000
1	0.44910991	7.220914E-012	2.200091E-011	1	0.000000E+000
1	0.45039745	2.200091E-011	7.220914E-012	0	0.000000E+000
1	0.45040967	7.220914E-012	2.200091E-011	1	0.000000E+000
1	0.45044923	2.200091E-011	7.220914E-012	0	0.000000E+000
1	0.45056122	7.220914E-012	2.200091E-011	1	0.000000E+000
1	0.45122234	2.200091E-011	7.220914E-012	0	0.000000E+000
1	0.45126754	7.220914E-012	2.200091E-011	1	0.000000E+000
1	0.45457888	2.200091E-011	7.220914E-012	0	0.000000E+000
1	0.45460360	7.220914E-012	2.200091E-011	1	0.000000E+000
1	0.45462465	2.200091E-011	7.220914E-012	0	0.000000E+000
1	0.45465925	7.220914E-012	2.200091E-011	1	0.000000E+000
1	0.45479731	2.200091E-011	7.220914E-012	0	0.000000E+000
1	0.45498880	7.220914E-012	2.200091E-011	1	0.000000E+000
1	0.45540007	2.200091E-011	7.220914E-012	0	0.000000E+000
1	0.45540408	7.220914E-012	2.200091E-011	1	0.000000E+000
1	0.45666665	2.200091E-011	7.220914E-012	0	0.000000E+000
1	0.45669842	7.220914E-012	2.200091E-011	1	0.000000E+000
1	0.45831414	2.200091E-011	7.220914E-012	0	0.000000E+000
1	0.45871228	7.220914E-012	2.200091E-011	1	0.000000E+000
1	0.45922444	2.200091E-011	7.220914E-012	0	0.000000E+000
1	0.45923387	7.220914E-012	2.200091E-011	1	0.000000E+000
1	0.45964845	2.200091E-011	7.220914E-012	0	0.000000E+000
1	0.45967356	7.220914E-012	2.200091E-011	1	0.000000E+000
1	0.46041767	2.200091E-011	7.220914E-012	0	0.000000E+000
1	0.46044018	7.220914E-012	2.200091E-011	1	0.000000E+000
1	0.46168417	2.200091E-011	7.220914E-012	0	0.000000E+000
1	0.46171055	7.220914E-012	2.200091E-011	1	0.000000E+000
1	0.46214056	2.200091E-011	7.220914E-012	0	0.000000E+000
1	0.46221478	7.220914E-012	2.200091E-011	1	0.000000E+000
1	0.46295700	2.200091E-011	7.220914E-012	0	0.000000E+000
1	0.46298138	7.220914E-012	2.200091E-011	1	0.000000E+000
1	0.46324727	2.200091E-011	7.220914E-012	0	0.000000E+000
1	0.46328305	7.220914E-012	2.200091E-011	1	0.000000E+000
1	0.46372174	2.200091E-011	7.220914E-012	0	0.000000E+000
1	0.46387076	7.220914E-012	2.200091E-011	1	0.000000E+000
1	0.46398973	2.200091E-011	7.220914E-012	0	0.000000E+000
1	0.46402429	7.220914E-012	2.200091E-011	1	0.000000E+000
1	0.46410135	2.200091E-011	7.220914E-012	0	0.000000E+000
1	0.46411983	7.220914E-012	2.200091E-011	1	0.000000E+000
1	0.46605584	2.200091E-011	7.220914E-012	0	0.000000E+000
1	0.46611040	7.220914E-012	2.200091E-011	1	0.000000E+000
1	0.46636390	2.200091E-011	7.220914E-012	0	0.000000E+000
1	0.46637542	7.220914E-012	2.200091E-011	1	0.000000E+000
1	0.46688169	2.200091E-011	7.220914E-012	0	0.000000E+000
1	0.46710877	7.220914E-012	2.200091E-011	1	0.000000E+000
1	0.46720161	2.200091E-011	7.220914E-012	0	0.000000E+000
1	0.46723239	7.220914E-012	2.200091E-011	1	0.000000E+000
1	0.46725934	2.200091E-011	7.220914E-012	0	0.000000E+000
1	0.46769679	7.220914E-012	2.200091E-011	1	0.000000E+000
1	0.46799468	2.200091E-011	7.220914E-012	0	0.000000E+000
1	0.46809042	7.220914E-012	2.200091E-011	1	0.000000E+000
1	0.46821964	2.200091E-011	7.220914E-012	0	0.000000E+000
1	0.46828763	7.220914E-012	2.200091E-011	1	0.000000E+000
1	0.46834757	2.200091E-011	7.220914E-012	0	0.000000E+000
1	0.46835899	7.220914E-012	2.200091E-011	1	0.000000E+000
1	0.46872610	2.200091E-011	7.220914E-012	0	0.000000E+000
1	0.46920580	7.220914E-012	2.200091E-011	1	0.000000E+000
1	0.47076733	2.200091E-011	7.220914E-012	0	0.000000E+000
1	0.47144860	7.220914E-012	2.200091E-011	1	0.000000E+000
1	0.47227050	2.200091E-011	7.220914E-012	0	0.000000E+000
1	0.47232736	7.220914E-012	2.200091E-011	1	0.000000E+000
1	0.47294347	2.200091E-011	7.220914E-012	0	0.000000E+000
1	0.47382284	7.220914E-012	2.200091E-011	1	0.000000E+000
1	0.47557215	2.200091E-011	7.220914E-012	0	0.000000E+000
1	0.47560331	7.220914E-012	2.200091E-011	1	0.000000E+000
1	0.47569505	2.200091E-011	7.220914E-012	0	0.000000E+000
1	0.47576179	7.220914E-012	2.200091E-011	1	0.000000E+000
1	0.47658399	2.200091E-011	7.220914E-012	0	0.000000E+000
1	0.47661963	7.220914E-012	2.200091E-011	1	0.000000E+000
1	0.47690080	2.200091E-011	7.220914E-012	0	0.000000E+000
1	0.47693228	7.220914E-012	2.200091E-011	1	0.000000E+000
1	0.47714356	2.200091E-011	7.220914E-012	0	0.000000E+000
1	0.47715934	7.220914E-012	2.200091E-011	1	0.000000E+000
1	0.47736100	2.200091E-011	7.220914E-012	0	0.000000E+000
1	0.47743782	7.220914E-012	2.200091E-011	1	0.000000E+000
1	0.47806240	2.200091E-011	7.220914E-012	0	0.000000E+000
1	0.47807856	7.220914E-012	2.200091E-011	1	0.000000E+000
1	0.47836750	2.200091E-011	7.220914E-012	0	0.000000E+000
1	0.47838868	7.220914E-012	2.200091E-011	1	0.000000E+000
1	0.48053680	2.200091E-011	7.220914E-012	0	0.000000E+000
1	0.48055133	7.220914E-012	2.200091E-011	1	0.000000E+000
1	0.48059077	2.200091E-011	7.220914E-012	0	0.000000E+000
1	0.48060697	7.220914E-012	2.200091E-011	1	0.000000E+000
1	0.48115160	2.200091E-011	7.220914E-012	0	0.000000E+000
1	0.48117450	7.220914E-012	2.200091E-011	1	0.000000E+000
1	0.48125139	2.200091E-011	7.220914E-012	0	0.000000E+000
1	0.48126823	7.220914E-012	2.200091E-011	1	0.000000E+000
1	0.48180463	2.200091E-011	7.220914E-012	0	0.000000E+000
1	42.06327081	6.945079E-012	2.172508E-011	1	0.000000E+000
1	42.06348091	2.172508E-011	6.945079E-012	0	0.000000E+000
1	42.06362265	6.945079E-012	2.172508E-011	1	0.000000E+000
1	42.06389595	2.172508E-011	6.945079E-012	0	0.000000E+000
1	42.06391737	6.945079E-012	2.172508E-011	1	0.000000E+000
1	42.06509495	2.172508E-011	6.945079E-012	0	0.000000E+000
1	42.06514025	6.945079E-012	2.172508E-011	1	0.000000E+000
1	42.06521601	2.172508E-011	6.945079E-012	0	0.000000E+000
1	42.06524603	6.945079E-012	2.172508E-011	1	0.000000E+000
1	42.06554743	2.172508E-011	6.945079E-012	0	0.000000E+000
1	42.06621277	6.945079E-012	2.172508E-011	1	0.000000E+000
1	42.06624775	2.172508E-011	6.945079E-012	0	0.000000E+000
1	42.06626807	6.945079E-012	2.172508E-011	1	0.000000E+000
1	42.06657137	2.172508E-011	6.945079E-012	0	0.000000E+000
1	42.06658012	6.945079E-012	2.172508E-011	1	0.000000E+000
1	42.06676915	2.172508E-011	6.945079E-012	0	0.000000E+000
1	42.06679528	6.945079E-012	2.172508E-011	1	0.000000E+000
1	42.06705307	2.172508E-011	6.945079E-012	0	0.000000E+000
1	42.06707439	6.945079E-012	2.172508E-011	1	0.000000E+000
1	42.06729321	2.172508E-011	6.945079E-012	0	0.000000E+000
1	42.06793096	6.945079E-012	2.172508E-011	1	0.000000E+000
1	42.06819134	2.172508E-011	6.945079E-012	0	0.000000E+000
1	42.06825147	6.945079E-012	2.172508E-011	1	0.000000E+000
1	42.06857572	2.172508E-011	6.945079E-012	0	0.000000E+000
1	42.06861887	6.945079E-012	2.172508E-011	1	0.000000E+000
1	42.06872236	2.172508E-011	6.945079E-012	0	0.000000E+000
1	42.06906920	6.945079E-012	2.172508E-011	1	0.000000E+000
1	42.06911650	2.172508E-011	6.945079E-012	0	0.000000E+000
1	42.06952981	6.945079E-012	2.172508E-011	1	0.000000E+000
1	42.07001585	2.172508E-011	6.945079E-012	0	0.000000E+000
1	42.07003439	6.945079E-012	2.172508E-011	1	0.000000E+000
1	42.07064803	2.172508E-011	6.945079E-012	0	0.000000E+000
1	42.07067824	6.945079E-012	2.172508E-011	1	0.000000E+000
1	42.07077687	2.172508E-011	6.945079E-012	0	0.000000E+000
1	42.07080360	6.945079E-012	2.172508E-011	1	0.000000E+000
1	42.07091731	2.172508E-011	6.945079E-012	0	0.000000E+000
1	42.07094294	6.945079E-012	2.172508E-011	1	0.000000E+000
1	42.07128443	2.172508E-011	6.945079E-012	0	0.000000E+000
1	42.07129266	6.945079E-012	2.172508E-011	1	0.000000E+000
1	42.07133730	2.172508E-011	6.945079E-012	0	0.000000E+000
1	42.07137852	6.945079E-012	2.172508E-011	1	0.000000E+000
1	42.07168835	2.172508E-011	6.945079E-012	0	0.000000E+000
1	42.07222403	6.945079E-012	2.172508E-011	1	0.000000E+000
1	42.07317121	2.172508E-011	6.945079E-012	0	0.000000E+000
1	42.07323212	6.945079E-012	2.172508E-011	1	0.000000E+000
1	42.07331765	2.172508E-011	6.945079E-012	0	0.000000E+000
1	42.07378508	6.945079E-012	2.172508E-011	1	0.000000E+000
1	42.07445169	2.172508E-011	6.945079E-012	0	0.000000E+000
1	42.07447209	6.945079E-012	2.172508E-011	1	0.000000E+000
1	42.07460382	2.172508E-011	6.945079E-012	0	0.000000E+000
1	42.07463898	6.945079E-012	2.172508E-011	1	0.000000E+000
1	42.07485743	2.172508E-011	6.945079E-012	0	0.000000E+000
1	42.07610178	6.945079E-012	2.172508E-011	1	0.000000E+000
1	42.07653546	2.172508E-011	6.945079E-012	0	0.000000E+000
1	42.07655491	6.945079E-012	2.172508E-011	1	0.000000E+000
1	42.07680961	2.172508E-011	6.945079E-012	0	0.000000E+000
1	42.07682644	6.945079E-012	2.172508E-011	1	0.000000E+000
1	42.07684652	2.172508E-011	6.945079E-012	0	0.000000E+000
1	42.07688134	6.945079E-012	2.172508E-011	1	0.000000E+000
1	42.07704057	2.172508E-011	6.945079E-012	0	0.000000E+000
1	42.07705431	6.945079E-012	2.172508E-011	1	0.000000E+000
1	42.07711342	2.172508E-011	6.945079E-012	0	0.000000E+000
1	42.07714539	6.945079E-012	2.172508E-011	1	0.000000E+000
1	42.07716955	2.172508E-011	6.945079E-012	0	0.000000E+000
1	42.07718273	6.945079E-012	2.172508E-011	1	0.000000E+000
1	42.07721992	2.172508E-011	6.945079E-012	0	0.000000E+000
1	42.07726324	6.945079E-012	2.172508E-011	1	0.000000E+000
1	42.07800477	2.172508E-011	6.945079E-012	0	0.000000E+000
1	42.07806861	6.945079E-012	2.172508E-011	1	0.000000E+000
1	42.07808809	2.172508E-011	6.945079E-012	0	0.000000E+000
1	42.07812201	6.945079E-012	2.172508E-011	1	0.000000E+000
1	42.07817012	2.172508E-011	6.945079E-012	0	0.000000E+000
1	42.07822787	6.945079E-012	2.172508E-011	1	0.000000E+000
1	42.07854245	2.172508E-011	6.945079E-012	0	0.000000E+000
1	42.07856467	6.945079E-012	2.172508E-011	1	0.000000E+000
1	42.07886413	2.172508E-011	6.945079E-012	0	0.000000E+000
1	42.07889188	6.945079E-012	2.172508E-011	1	0.000000E+000
1	42.07904136	2.172508E-011	6.945079E-012	0	0.000000E+000
1	42.07905490	6.945079E-012	2.172508E-011	1	0.000000E+000
1	42.08056441	2.172508E-011	6.945079E-012	0	0.000000E+000
1	42.08062628	6.945079E-012	2.172508E-011	1	0.000000E+000
1	42.08065524	2.172508E-011	6.945079E-012	0	0.000000E+000
1	42.08071302	6.945079E-012	2.172508E-011	1	0.000000E+000
1	42.08121790	2.172508E-011	6.945079E-012	0	0.000000E+000
1	42.08122708	6.945079E-012	2.172508E-011	1	0.000000E+000
1	42.08140154	2.172508E-011	6.945079E-012	0	0.000000E+000
1	42.08144770	6.945079E-012	2.172508E-011	1	0.000000E+000
1	42.08190881	2.172508E-011	6.945079E-012	0	0.000000E+000
1	42.08197358	6.945079E-012	2.172508E-011	1	0.000000E+000
1	42.08321374	2.172508E-011	6.945079E-012	0	0.000000E+000
1	42.08322966	6.945079E-012	2.172508E-011	1	0.000000E+000
1	42.08373375	2.172508E-011	6.945079E-012	0	0.000000E+000
1	42.08376001	6.945079E-012	2.172508E-011	1	0.000000E+000
1	42.08380533	2.172508E-011	6.945079E-012	0	0.000000E+000
1	42.08382620	6.945079E-012	2.172508E-011	1	0.000000E+000
1	42.08397536	2.172508E-011	6.945079E-012	0	0.000000E+000
1	42.08400069	6.945079E-012	2.172508E-011	1	0.000000E+000
1	42.08411025	2.172508E-011	6.945079E-012	0	0.000000E+000
1	42.08413127	6.945079E-012	2.172508E-011	1	0.000000E+000
1	42.08462101	2.172508E-011	6.945079E-012	0	0.000000E+000
1	42.08472900	6.945079E-012	2.172508E-011	1	0.000000E+000
1	42.08475889	2.172508E-011	6.945079E-012	0	0.000000E+000
1	42.08479822	6.945079E-012	2.172508E-011	1	0.000000E+000
1	42.08508138	2.172508E-011	6.945079E-012	0	0.000000E+000
1	42.08517678	6.945079E-012	2.172508E-011	1	0.000000E+000
1	42.08561430	2.172508E-011	6.945079E-012	0	0.000000E+000
1	42.08562740	6.945079E-012	2.172508E-011	1	0.000000E+000
1	42.08666165	2.172508E-011	6.945079E-012	0	0.000000E+000
1	42.08711635	6.945079E-012	2.172508E-011	1	0.000000E+000
1	42.08779948	2.172508E-011	6.945079E-012	0	0.000000E+000
1	42.08782775	6.945079E-012	2.172508E-011	1	0.000000E+000
1	42.08889328	2.172508E-011	6.945079E-012	0	0.000000E+000
1	42.08893804	6.945079E-012	2.172508E-011	1	0.000000E+000
1	42.08901372	2.172508E-011	6.945079E-012	0	0.000000E+000
1	42.08940536	6.945079E-012	2.172508E-011	1	0.000000E+000
1	42.08949580	2.172508E-011	6.945079E-012	0	0.000000E+000
1	42.08951115	6.945079E-012	2.172508E-011	1	0.000000E+000
1	42.09067513	2.172508E-011	6.945079E-012	0	0.000000E+000
1	42.09072933	6.945079E-012	2.172508E-011	1	0.000000E+000
1	42.09125063	2.172508E-011	6.945079E-012	0	0.000000E+000
1	42.09140881	6.945079E-012	2.172508E-011	1	0.000000E+000
1	42.09173208	2.172508E-011	6.945079E-012	0	0.000000E+000
1	42.09174063	6.945079E-012	2.172508E-011	1	0.000000E+000
1	42.09216744	2.172508E-011	6.945079E-012	0	0.000000E+000
1	42.09227617	6.945079E-012	2.172508E-011	1	0.000000E+000
1	42.09265998	2.172508E-011	6.945079E-012	0	0.000000E+000
1	42.09266004	6.945079E-012	2.172508E-011	1	0.000000E+000
1	42.09295802	2.172508E-011	6.945079E-012	0	0.000000E+000
1	42.09298023	6.945079E-012	2.172508E-011	1	0.000000E+000
1	42.09406010	2.172508E-011	6.945079E-012	0	0.000000E+000
1	42.09407700	6.945079E-012	2.172508E-011	1	0.000000E+000
1	42.09433646	2.172508E-011	6.945079E-012	0	0.000000E+000
1	42.09438447	6.945079E-012	2.172508E-011	1	0.000000E+000
1	42.09464410	2.172508E-011	6.945079E-012	0	0.000000E+000
1	42.09465830	6.945079E-012	2.172508E-011	1	0.000000E+000
1	42.09483072	2.172508E-011	6.945079E-012	0	0.000000E+000
1	42.09483240	6.945079E-012	2.172508E-011	1	0.000000E+000
1	42.09515577	2.172508E-011	6.945079E-012	0	0.000000E+000
1	42.09564255	6.945079E-012	2.172508E-011	1	0.000000E+000
1	42.09579275	2.172508E-011	6.945079E-012	0	0.000000E+000
1	42.09583593	6.945079E-012	2.172508E-011	1	0.000000E+000
1	42.09644688	2.172508E-011	6.945079E-012	0	0.000000E+000
1	42.09645174	6.945079E-012	2.172508E-011	1	0.000000E+000
1	42.09666001	2.172508E-011	6.945079E-012	0	0.000000E+000
1	42.09670303	6.945079E-012	2.172508E-011	1	0.000000E+000
1	42.09678776	2.172508E-011	6.945079E-012	0	0.000000E+000
1	42.09681273	6.945079E-012	2.172508E-011	1	0.000000E+000
1	42.09691893	2.172508E-011	6.945079E-012	0	0.000000E+000
1	42.09694357	6.945079E-012	2.172508E-011	1	0.000000E+000
1	42.09732039	2.172508E-011	6.945079E-012	0	0.000000E+000
1	42.09733863	6.945079E-012	2.172508E-011	1	0.000000E+000
1	42.09882682	2.172508E-011	6.945079E-012	0	0.000000E+000
1	42.09906968	6.945079E-012	2.172508E-011	1	0.000000E+000
1	42.10099714	2.172508E-011	6.945079E-012	0	0.000000E+000
1	42.10104086	6.945079E-012	2.172508E-011	1	0.000000E+000
1	42.10145654	2.172508E-011	6.945079E-012	0	0.000000E+000
1	42.10157557	6.945079E-012	2.172508E-011	1	0.000000E+000
1	42.10195245	2.172508E-011	6.945079E-012	0	0.000000E+000
1	42.10245495	6.945079E-012	2.172508E-011	1	0.000000E+000
1	42.10247449	2.172508E-011	6.945079E-012	0	0.000000E+000
1	42.10249986	6.945079E-012	2.172508E-011	1	0.000000E+000
1	42.10305125	2.172508E-011	6.945079E-012	0	0.000000E+000
1	42.10306452	6.945079E-012	2.172508E-011	1	0.000000E+000
1	42.10352669	2.172508E-011	6.945079E-012	0	0.000000E+000
1	42.10366463	6.945079E-012	2.172508E-011	1	0.000000E+000
1	42.10381927	2.172508E-011	6.945079E-012	0	0.000000E+000
1	42.10385883	6.945079E-012	2.172508E-011	1	0.000000E+000
1	42.10455518	2.172508E-011	6.945079E-012	0	0.000000E+000
1	42.10456886	6.945079E-012	2.172508E-011	1	0.000000E+000
1	42.10504033	2.172508E-011	6.945079E-012	0	0.000000E+000
1	42.10506329	6.945079E-012	2.172508E-011	1	0.000000E+000
1	42.10540744	2.172508E-011	6.945079E-012	0	0.000000E+000
1	42.10542803	6.945079E-012	2.172508E-011	1	0.000000E+000
1	42.10577631	2.172508E-011	6.945079E-012	0	0.000000E+000
1	42.10585321	6.945079E-012	2.172508E-011	1	0.000000E+000
1	42.10675062	2.172508E-011	6.945079E-012	0	0.000000E+000
1	42.10675963	6.945079E-012	2.172508E-011	1	0.000000E+000
1	42.10738006	2.172508E-011	6.945079E-012	0	0.000000E+000
1	42.10753929	6.945079E-012	2.172508E-011	1	0.000000E+000
1	42.10791724	2.172508E-011	6.945079E-012	0	0.000000E+000
1	42.10812994	6.945079E-012	2.172508E-011	1	0.000000E+000
1	42.10835249	2.172508E-011	6.945079E-012	0	0.000000E+000
1	42.10929543	6.945079E-012	2.172508E-011	1	0.000000E+000
1	42.10937711	2.172508E-011	6.945079E-012	0	0.000000E+000
1	42.10940353	6.945079E-012	2.172508E-011	1	0.000000E+000
1	42.10968730	2.172508E-011	6.945079E-012	0	0.000000E+000
1	42.10971341	6.945079E-012	2.172508E-011	1	0.000000E+000
1	42.11031814	2.172508E-011	6.945079E-012	0	0.000000E+000
1	42.11033090	6.945079E-012	2.172508E-011	1	0.000000E+000
1	42.11037011	2.172508E-011	6.945079E-012	0	0.000000E+000
1	42.11040644	6.945079E-012	2.172508E-011	1	0.000000E+000
1	42.11098615	2.172508E-011	6.945079E-012	0	0.000000E+000
1	42.11110616	6.945079E-012	2.172508E-011	1	0.000000E+000
1	42.11171580	2.172508E-011	6.945079E-012	0	0.000000E+000
1	42.11173678	6.945079E-012	2.172508E-011	1	0.000000E+000
1	42.11185549	2.172508E-011	6.945079E-012	0	0.000000E+000
1	42.11208403	6.945079E-012	2.172508E-011	1	0.000000E+000
1	42.11215678	2.172508E-011	6.945079E-012	0	0.000000E+000
1	42.11219848	6.945079E-012	2.172508E-011	1	0.000000E+000
1	42.11228002	2.172508E-011	6.945079E-012	0	0.000000E+000
1	42.11280425	6.945079E-012	2.172508E-011	1	0.000000E+000
1	42.11309430	2.172508E-011	6.945079E-012	0	0.000000E+000
1	42.11323447	6.945079E-012	2.172508E-011	1	0.000000E+000
1	42.11338917	2.172508E-011	6.945079E-012	0	0.000000E+000
1	42.11365245	6.945079E-012	2.172508E-011	1	0.000000E+000
1	42.11392583	2.172508E-011	6.945079E-012	0	0.000000E+000
1	42.11395286	6.945079E-012	2.172508E-011	1	0.000000E+000
1	42.11414510	2.172508E-011	6.945079E-012	0	0.000000E+000
1	42.11417554	6.945079E-012	2.172508E-011	1	0.000000E+000
1	42.11428377	2.172508E-011	6.945079E-012	0	0.000000E+000
1	42.11431320	6.945079E-012	2.172508E-011	1	0.000000E+000
1	42.11434618	2.172508E-011	6.945079E-012	0	0.000000E+000
1	42.11458092	6.945079E-012	2.172508E-011	1	0.000000E+000
1	42.11472695	2.172508E-011	6.945079E-012	0	0.000000E+000
1	42.11475745	6.945079E-012	2.172508E-011	1	0.000000E+000
1	42.11509839	2.172508E-011	6.945079E-012	0	0.000000E+000
1	42.11513919	6.945079E-012	2.172508E-011	1	0.000000E+000
1	42.11521312	2.172508E-011	6.945079E-012	0	0.000000E+000
1	42.11523388	6.945079E-012	2.172508E-011	1	0.000000E+000
1	42.11576411	2.172508E-011	6.945079E-012	0	0.000000E+000
1	42.11579740	6.945079E-012	2.172508E-011	1	0.000000E+000
1	42.11622094	2.172508E-011	6.945079E-012	0	0.000000E+000
1	42.11623993	6.945079E-012	2.172508E-011	1	0.000000E+000
1	42.11662821	2.172508E-011	6.945079E-012	0	0.000000E+000
1	42.11664538	6.945079E-012	2.172508E-011	1	0.000000E+000
1	42.11696464	2.172508E-011	6.945079E-012	0	0.000000E+000
1	42.11715125	6.945079E-012	2.172508E-011	1	0.000000E+000
1	42.11727814	2.172508E-011	6.945079E-012	0	0.000000E+000
1	42.11772980	6.945079E-012	2.172508E-011	1	0.000000E+000
1	42.11789902	2.172508E-011	6.945079E-012	0	0.000000E+000
1	42.11796030	6.945079E-012	2.172508E-011	1	0.000000E+000
1	42.11806556	2.172508E-011	6.945079E-012	0	0.000000E+000
1	42.11812812	6.945079E-012	2.172508E-011	1	0.000000E+000
1	42.11819434	2.172508E-011	6.945079E-012	0	0.000000E+000
1	42.11822225	6.945079E-012	2.172508E-011	1	0.000000E+000
1	42.11832926	2.172508E-011	6.945079E-012	0	0.000000E+000
1	42.11833981	6.945079E-012	2.172508E-011	1	0.000000E+000
1	42.11874190	2.172508E-011	6.945079E-012	0	0.000000E+000
1	42.11886659	6.945079E-012	2.172508E-011	1	0.000000E+000
1	42.11893030	2.172508E-011	6.945079E-012	0	0.000000E+000
1	42.11903276	6.945079E-012	2.172508E-011	1	0.000000E+000
1	42.12011661	2.172508E-011	6.945079E-012	0	0.000000E+000
1	42.12017241	6.945079E-012	2.172508E-011	1	0.000000E+000
1	42.12079578	2.172508E-011	6.945079E-012	0	0.000000E+000
1	42.12080053	6.945079E-012	2.172508E-011	1	0.000000E+000
1	42.12128101	2.172508E-011	6.945079E-012	0	0.000000E+000
1	42.12131224	6.945079E-012	2.172508E-011	1	0.000000E+000
1	42.12161658	2.172508E-011	6.945079E-012	0	0.000000E+000
1	42.12242520	6.945079E-012	2.172508E-011	1	0.000000E+000
1	42.12245250	2.172508E-011	6.945079E-012	0	0.000000E+000
1	42.12291971	6.945079E-012	2.172508E-011	1	0.000000E+000
1	42.12310101	2.172508E-011	6.945079E-012	0	0.000000E+000
1	42.12311715	6.945079E-012	2.172508E-011	1	0.000000E+000
1	42.12317681	2.172508E-011	6.945079E-012	0	0.000000E+000
1	42.12351696	6.945079E-012	2.172508E-011	1	0.000000E+000
1	42.12465992	2.172508E-011	6.945079E-012	0	0.000000E+000
1	42.12466452	6.945079E-012	2.172508E-011	1	0.000000E+000
1	42.12498133	2.172508E-011	6.945079E-012	0	0.000000E+000
1	42.12501203	6.945079E-012	2.172508E-011	1	0.000000E+000
1	42.12626342	2.172508E-011	6.945079E-012	0	0.000000E+000
1	42.12665389	6.945079E-012	2.172508E-011	1	0.000000E+000
1	42.12715256	2.172508E-011	6.945079E-012	0	0.000000E+000
1	42.12731141	6.945079E-012	2.172508E-011	1	0.000000E+000
1	42.12742584	2.172508E-011	6.945079E-012	0	0.000000E+000
1	42.12744606	6.945079E-012	2.172508E-011	1	0.000000E+000
1	42.12763309	2.172508E-011	6.945079E-012	0	0.000000E+000
1	42.12766828	6.945079E-012	2.172508E-011	1	0.000000E+000
1	42.12806367	2.172508E-011	6.945079E-012	0	0.000000E+000
1	42.12810310	6.945079E-012	2.172508E-011	1	0.000000E+000
1	42.12813161	2.172508E-011	6.945079E-012	0	0.000000E+000
1	42.12813653	6.945079E-012	2.172508E-011	1	0.000000E+000
1	42.12823808	2.172508E-011	6.945079E-012	0	0.000000E+000
1	42.12824738	6.945079E-012	2.172508E-011	1	0.000000E+000
1	42.12924819	2.172508E-011	6.945079E-012	0	0.000000E+000
1	42.12928340	6.945079E-012	2.172508E-011	1	0.000000E+000
1	42.12949833	2.172508E-011	6.945079E-012	0	0.000000E+000
1	42.12983469	6.945079E-012	2.172508E-011	1	0.000000E+000
1	42.13014593	2.172508E-011	6.945079E-012	0	0.000000E+000
1	42.13112865	6.945079E-012	2.172508E-011	1	0.000000E+000
1	42.13141267	2.172508E-011	6.945079E-012	0	0.000000E+000
1	42.13142829	6.945079E-012	2.172508E-011	1	0.000000E+000
1	42.13195113	2.172508E-011	6.945079E-012	0	0.000000E+000
1	42.13225731	6.945079E-012	2.172508E-011	1	0.000000E+000
1	42.13376237	2.172508E-011	6.945079E-012	0	0.000000E+000
1	42.13406024	6.945079E-012	2.172508E-011	1	0.000000E+000
1	42.13454894	2.172508E-011	6.945079E-012	0	0.000000E+000
1	42.13456415	6.945079E-012	2.172508E-011	1	0.000000E+000
1	42.13490603	2.172508E-011	6.945079E-012	0	0.000000E+000
1	42.13494817	6.945079E-012	2.172508E-011	1	0.000000E+000
1	42.13693824	2.172508E-011	6.945079E-012	0	0.000000E+000
1	42.13703459	6.945079E-012	2.172508E-011	1	0.000000E+000
1	42.13761249	2.172508E-011	6.945079E-012	0	0.000000E+000
1	42.13764682	6.945079E-012	2.172508E-011	1	0.000000E+000
1	42.13827224	2.172508E-011	6.945079E-012	0	0.000000E+000
1	42.13828585	6.945079E-012	2.172508E-011	1	0.000000E+000
1	42.13910311	2.172508E-011	6.945079E-012	0	0.000000E+000
1	42.13915416	6.945079E-012	2.172508E-011	1	0.000000E+000
1	42.13954378	2.172508E-011	6.945079E-012	0	0.000000E+000
1	42.13995047	6.945079E-012	2.172508E-011	1	0.000000E+000
1	42.14000719	2.172508E-011	6.945079E-012	0	0.000000E+000
1	42.14003140	6.945079E-012	2.172508E-011	1	0.000000E+000
1	42.14066006	2.172508E-011	6.945079E-012	0	0.000000E+000
1	42.14068597	6.945079E-012	2.172508E-011	1	0.000000E+000
1	42.14079346	2.172508E-011	6.945079E-012	0	0.000000E+000
1	42.14081385	6.945079E-012	2.172508E-011	1	0.000000E+000
1	42.14085746	2.172508E-011	6.945079E-012	0	0.000000E+000
1	42.14088317	6.945079E-012	2.172508E-011	1	0.000000E+000
1	42.14147358	2.172508E-011	6.945079E-012	0	0.000000E+000
1	42.14148689	6.945079E-012	2.172508E-011	1	0.000000E+000
1	42.14174866	2.172508E-011	6.945079E-012	0	0.000000E+000
1	42.14192571	6.945079E-012	2.172508E-011	1	0.000000E+000
1	42.14232163	2.172508E-011	6.945079E-012	0	0.000000E+000
1	42.14246958	6.945079E-012	2.172508E-011	1	0.000000E+000
1	42.14370166	2.172508E-011	6.945079E-012	0	0.000000E+000
1	42.14393351	6.945079E-012	2.172508E-011	1	0.000000E+000
1	42.14458338	2.172508E-011	6.945079E-012	0	0.000000E+000
1	42.14467383	6.945079E-012	2.172508E-011	1	0.000000E+000
1	42.14482485	2.172508E-011	6.945079E-012	0	0.000000E+000
1	42.14486231	6.945079E-012	2.172508E-011	1	0.000000E+000
1	42.14488449	2.172508E-011	6.945079E-012	0	0.000000E+000
1	42.14492895	6.945079E-012	2.172508E-011	1	0.000000E+000
1	42.14533379	2.172508E-011	6.945079E-012	0	0.000000E+000
1	42.14534329	6.945079E-012	2.172508E-011	1	0.000000E+000
1	42.14577935	2.172508E-011	6.945079E-012	0	0.000000E+000
1	42.14579206	6.945079E-012	2.172508E-011	1	0.000000E+000
1	42.14585864	2.172508E-011	6.945079E-012	0	0.000000E+000
1	42.14588848	6.945079E-012	2.172508E-011	1	0.000000E+000
1	42.14610029	2.172508E-011	6.945079E-012	0	0.000000E+000
1	42.14619985	6.945079E-012	2.172508E-011	1	0.000000E+000
1	42.14658047	2.172508E-011	6.945079E-012	0	0.000000E+000
1	42.14665077	6.945079E-012	2.172508E-011	1	0.000000E+000
1	42.14767934	2.172508E-011	6.945079E-012	0	0.000000E+000
1	42.14785195	6.945079E-012	2.172508E-011	1	0.000000E+000
1	42.14790029	2.172508E-011	6.945079E-012	0	0.000000E+000
1	42.14802905	6.945079E-012	2.172508E-011	1	0.000000E+000
1	42.14803457	2.172508E-011	6.945079E-012	0	0.000000E+000
1	42.14823543	6.945079E-012	2.172508E-011	1	0.000000E+000
1	42.14846034	2.172508E-011	6.945079E-012	0	0.000000E+000
1	42.14869603	6.945079E-012	2.172508E-011	1	0.000000E+000
1	42.14929341	2.172508E-011	6.945079E-012	0	0.000000E+000
1	42.14932961	6.945079E-012	2.172508E-011	1	0.000000E+000
1	42.15005693	2.172508E-011	6.945079E-012	0	0.000000E+000
1	42.15009558	6.945079E-012	2.172508E-011	1	0.000000E+000
1	42.15012563	2.172508E-011	6.945079E-012	0	0.000000E+000
1	42.15012900	6.945079E-012	2.172508E-011	1	0.000000E+000
1	42.15034751	2.172508E-011	6.945079E-012	0	0.000000E+000
1	42.15037466	6.945079E-012	2.172508E-011	1	0.000000E+000
1	42.15113194	2.172508E-011	6.945079E-012	0	0.000000E+000
1	42.15117484	6.945079E-012	2.172508E-011	1	0.000000E+000
1	42.15144698	2.172508E-011	6.945079E-012	0	0.000000E+000
1	42.15151724	6.945079E-012	2.172508E-011	1	0.000000E+000
1	42.15177596	2.172508E-011	6.945079E-012	0	0.000000E+000
1	42.15207380	6.945079E-012	2.172508E-011	1	0.000000E+000
1	42.15317609	2.172508E-011	6.945079E-012	0	0.000000E+000
1	42.15320320	6.945079E-012	2.172508E-011	1	0.000000E+000
1	42.15324974	2.172508E-011	6.945079E-012	0	0.000000E+000
1	42.15361620	6.945079E-012	2.172508E-011	1	0.000000E+000
1	42.15372769	2.172508E-011	6.945079E-012	0	0.000000E+000
1	42.15374063	6.945079E-012	2.172508E-011	1	0.000000E+000
1	42.15426585	2.172508E-011	6.945079E-012	0	0.000000E+000
1	42.15429705	6.945079E-012	2.172508E-011	1	0.000000E+000
1	42.15455657	2.172508E-011	6.945079E-012	0	0.000000E+000
1	42.15487053	6.945079E-012	2.172508E-011	1	0.000000E+000
1	42.15582722	2.172508E-011	6.945079E-012	0	0.000000E+000
1	42.15669815	6.945079E-012	2.172508E-011	1	0.000000E+000
1	42.15782941	2.172508E-011	6.945079E-012	0	0.000000E+000
1	42.15796369	6.945079E-012	2.172508E-011	1	0.000000E+000
1	42.15905453	2.172508E-011	6.945079E-012	0	0.000000E+000
1	42.15908780	6.945079E-012	2.172508E-011	1	0.000000E+000
1	42.15951408	2.172508E-011	6.945079E-012	0	0.000000E+000
1	42.15955852	6.945079E-012	2.172508E-011	1	0.000000E+000
1	42.15963878	2.172508E-011	6.945079E-012	0	0.000000E+000
1	42.15967596	6.945079E-012	2.172508E-011	1	0.000000E+000
1	42.15973498	2.172508E-011	6.945079E-012	0	0.000000E+000
1	42.15974878	6.945079E-012	2.172508E-011	1	0.000000E+000
1	42.15980432	2.172508E-011	6.945079E-012	0	0.000000E+000
1	42.15982444	6.945079E-012	2.172508E-011	1	0.000000E+000
1	42.15996899	2.172508E-011	6.945079E-012	0	0.000000E+000
1	42.16043162	6.945079E-012	2.172508E-011	1	0.000000E+000
1	42.16123634	2.172508E-011	6.945079E-012	0	0.000000E+000
1	42.16147430	6.945079E-012	2.172508E-011	1	0.000000E+000
1	42.16273004	2.172508E-011	6.945079E-012	0	0.000000E+000
1	42.16275180	6.945079E-012	2.172508E-011	1	0.000000E+000
1	42.16312786	2.172508E-011	6.945079E-012	0	0.000000E+000
1	42.16316558	6.945079E-012	2.172508E-011	1	0.000000E+000
1	42.16434402	2.172508E-011	6.945079E-012	0	0.000000E+000
1	42.16437694	6.945079E-012	2.172508E-011	1	0.000000E+000
1	42.16459793	2.172508E-011	6.945079E-012	0	0.000000E+000
1	42.16474230	6.945079E-012	2.172508E-011	1	0.000000E+000
1	42.16529566	2.172508E-011	6.945079E-012	0	0.000000E+000
1	42.16532233	6.945079E-012	2.172508E-011	1	0.000000E+000
1	42.16551721	2.172508E-011	6.945079E-012	0	0.000000E+000
1	42.16553235	6.945079E-012	2.172508E-011	1	0.000000E+000
1	42.16557299	2.172508E-011	6.945079E-012	0	0.000000E+000
1	42.16568387	6.945079E-012	2.172508E-011	1	0.000000E+000
1	42.16600217	2.172508E-011	6.945079E-012	0	0.000000E+000
1	42.16603194	6.945079E-012	2.172508E-011	1	0.000000E+000
1	42.16609812	2.172508E-011	6.945079E-012	0	0.000000E+000
1	42.16613944	6.945079E-012	2.172508E-011	1	0.000000E+000
1	42.16659288	2.172508E-011	6.945079E-012	0	0.000000E+000
1	42.16659847	6.945079E-012	2.172508E-011	1	0.000000E+000
1	42.16672068	2.172508E-011	6.945079E-012	0	0.000000E+000
1	42.16751844	6.945079E-012	2.172508E-011	1	0.000000E+000
1	42.16820709	2.172508E-011	6.945079E-012	0	0.000000E+000
1	42.16827695	6.945079E-012	2.172508E-011	1	0.000000E+000
1	42.16880151	2.172508E-011	6.945079E-012	0	0.000000E+000
1	42.16940016	6.945079E-012	2.172508E-011	1	0.000000E+000
1	42.16944350	2.172508E-011	6.945079E-012	0	0.000000E+000
1	42.16945215	6.945079E-012	2.172508E-011	1	0.000000E+000
1	42.17041826	2.172508E-011	6.945079E-012	0	0.000000E+000
1	42.17047294	6.945079E-012	2.172508E-011	1	0.000000E+000
1	42.17059939	2.172508E-011	6.945079E-012	0	0.000000E+000
1	42.17062183	6.945079E-012	2.172508E-011	1	0.000000E+000
1	42.17072551	2.172508E-011	6.945079E-012	0	0.000000E+000
1	42.17077075	6.945079E-012	2.172508E-011	1	0.000000E+000
1	42.17211240	2.172508E-011	6.945079E-012	0	0.000000E+000
1	42.17275414	6.945079E-012	2.172508E-011	1	0.000000E+000
1	42.17333882	2.172508E-011	6.945079E-012	0	0.000000E+000
1	42.17334787	6.945079E-012	2.172508E-011	1	0.000000E+000
1	42.17374452	2.172508E-011	6.945079E-012	0	0.000000E+000
1	42.17405253	6.945079E-012	2.172508E-011	1	0.000000E+000
1	42.17472316	2.172508E-011	6.945079E-012	0	0.000000E+000
1	42.17473591	6.945079E-012	2.172508E-011	1	0.000000E+000
1	42.17513328	2.172508E-011	6.945079E-012	0	0.000000E+000
1	42.17514106	6.945079E-012	2.172508E-011	1	0.000000E+000
1	42.17552478	2.172508E-011	6.945079E-012	0	0.000000E+000
1	42.17576442	6.945079E-012	2.172508E-011	1	0.000000E+000
1	42.17591752	2.172508E-011	6.945079E-012	0	0.000000E+000
1	42.17646746	6.945079E-012	2.172508E-011	1	0.000000E+000
1	42.17704508	2.172508E-011	6.945079E-012	0	0.000000E+000
1	42.17723217	6.945079E-012	2.172508E-011	1	0.000000E+000
1	42.17848166	2.172508E-011	6.945079E-012	0	0.000000E+000
1	42.17878953	6.945079E-012	2.172508E-011	1	0.000000E+000
1	42.17884079	2.172508E-011	6.945079E-012	0	0.000000E+000
1	42.17976953	6.945079E-012	2.172508E-011	1	0.000000E+000
1	42.18045219	2.172508E-011	6.945079E-012	0	0.000000E+000
1	42.18046300	6.945079E-012	2.172508E-011	1	0.000000E+000
1	42.18143920	2.172508E-011	6.945079E-012	0	0.000000E+000
1	42.18146102	6.945079E-012	2.172508E-011	1	0.000000E+000
1	42.18177696	2.172508E-011	6.945079E-012	0	0.000000E+000
1	42.18204396	6.945079E-012	2.172508E-011	1	0.000000E+000
1	42.18213886	2.172508E-011	6.945079E-012	0	0.000000E+000
1	42.18230502	6.945079E-012	2.172508E-011	1	0.000000E+000
1	42.18264903	2.172508E-011	6.945079E-012	0	0.000000E+000
1	42.18266213	6.945079E-012	2.172508E-011	1	0.000000E+000
1	42.18297763	2.172508E-011	6.945079E-012	0	0.000000E+000
1	42.18312948	6.945079E-012	2.172508E-011	1	0.000000E+000
1	42.18405200	2.172508E-011	6.945079E-012	0	0.000000E+000
1	42.18410540	6.945079E-012	2.172508E-011	1	0.000000E+000
1	42.18568034	2.172508E-011	6.945079E-012	0	0.000000E+000
1	42.18680420	6.945079E-012	2.172508E-011	1	0.000000E+000
1	42.18744292	2.172508E-011	6.945079E-012	0	0.000000E+000
1	42.18756495	6.945079E-012	2.172508E-011	1	0.000000E+000
1	42.18787186	2.172508E-011	6.945079E-012	0	0.000000E+000
1	42.18788969	6.945079E-012	2.172508E-011	1	0.000000E+000
1	42.18821875	2.172508E-011	6.945079E-012	0	0.000000E+000
1	42.18826402	6.945079E-012	2.172508E-011	1	0.000000E+000
1	42.18855723	2.172508E-011	6.945079E-012	0	0.000000E+000
1	42.18858141	6.945079E-012	2.172508E-011	1	0.000000E+000
1	42.18885490	2.172508E-011	6.945079E-012	0	0.000000E+000
1	42.18888561	6.945079E-012	2.172508E-011	1	0.000000E+000
1	42.18893058	2.172508E-011	6.945079E-012	0	0.000000E+000
1	42.18894519	6.945079E-012	2.172508E-011	1	0.000000E+000
1	42.18929190	2.172508E-011	6.945079E-012	0	0.000000E+000
1	42.18939923	6.945079E-012	2.172508E-011	1	0.000000E+000
1	42.18982422	2.172508E-011	6.945079E-012	0	0.000000E+000
1	42.18986143	6.945079E-012	2.172508E-011	1	0.000000E+000
1	42.19027844	2.172508E-011	6.945079E-012	0	0.000000E+000
1	42.19028671	6.945079E-012	2.172508E-011	1	0.000000E+000
1	42.19057384	2.172508E-011	6.945079E-012	0	0.000000E+000
1	42.19058116	6.945079E-012	2.172508E-011	1	0.000000E+000
1	42.19070319	2.172508E-011	6.945079E-012	0	0.000000E+000
1	42.19079805	6.945079E-012	2.172508E-011	1	0.000000E+000
1	42.19128546	2.172508E-011	6.945079E-012	0	0.000000E+000
1	42.19157384	6.945079E-012	2.172508E-011	1	0.000000E+000
1	42.19188034	2.172508E-011	6.945079E-012	0	0.000000E+000
1	42.19189206	6.945079E-012	2.172508E-011	1	0.000000E+000
1	42.19270181	2.172508E-011	6.945079E-012	0	0.000000E+000
1	42.19272331	6.945079E-012	2.172508E-011	1	0.000000E+000
1	42.19279176	2.172508E-011	6.945079E-012	0	0.000000E+000
1	42.19413095	6.945079E-012	2.172508E-011	1	0.000000E+000
1	42.19419959	2.172508E-011	6.945079E-012	0	0.000000E+000
1	42.19449251	6.945079E-012	2.172508E-011	1	0.000000E+000
1	42.19501967	2.172508E-011	6.945079E-012	0	0.000000E+000
1	42.19527528	6.945079E-012	2.172508E-011	1	0.000000E+000
1	42.19534951	2.172508E-011	6.945079E-012	0	0.000000E+000
1	42.19535382	6.945079E-012	2.172508E-011	1	0.000000E+000
1	42.19547181	2.172508E-011	6.945079E-012	0	0.000000E+000
1	42.19570438	6.945079E-012	2.172508E-011	1	0.000000E+000
1	42.19613251	2.172508E-011	6.945079E-012	0	0.000000E+000
1	42.19617882	6.945079E-012	2.172508E-011	1	0.000000E+000
1	42.19671257	2.172508E-011	6.945079E-012	0	0.000000E+000
1	42.19675345	6.945079E-012	2.172508E-011	1	0.000000E+000
1	42.19702474	2.172508E-011	6.945079E-012	0	0.000000E+000
1	42.19713292	6.945079E-012	2.172508E-011	1	0.000000E+000
1	42.19722473	2.172508E-011	6.945079E-012	0	0.000000E+000
1	42.19724005	6.945079E-012	2.172508E-011	1	0.000000E+000
1	42.19742008	2.172508E-011	6.945079E-012	0	0.000000E+000
1	42.19745214	6.945079E-012	2.172508E-011	1	0.000000E+000
1	42.19749820	2.172508E-011	6.945079E-012	0	0.000000E+000
1	42.19751863	6.945079E-012	2.172508E-011	1	0.000000E+000
1	42.19776905	2.172508E-011	6.945079E-012	0	0.000000E+000
1	42.19821849	6.945079E-012	2.172508E-011	1	0.000000E+000
1	42.19827010	2.172508E-011	6.945079E-012	0	0.000000E+000
1	42.19829039	6.945079E-012	2.172508E-011	1	0.000000E+000
1	42.19849367	2.172508E-011	6.945079E-012	0	0.000000E+000
1	42.19858839	6.945079E-012	2.172508E-011	1	0.000000E+000
1	42.19864624	2.172508E-011	6.945079E-012	0	0.000000E+000
1	42.19892735	6.945079E-012	2.172508E-011	1	0.000000E+000
1	42.19907255	2.172508E-011	6.945079E-012	0	0.000000E+000
1	42.19916433	6.945079E-012	2.172508E-011	1	0.000000E+000
1	42.19936331	2.172508E-011	6.945079E-012	0	0.000000E+000
1	42.19938009	6.945079E-012	2.172508E-011	1	0.000000E+000
1	42.19943407	2.172508E-011	6.945079E-012	0	0.000000E+000
1	42.19948797	6.945079E-012	2.172508E-011	1	0.000000E+000
1	42.19953573	2.172508E-011	6.945079E-012	0	0.000000E+000
1	42.19956324	6.945079E-012	2.172508E-011	1	0.000000E+000
1	42.19982555	2.172508E-011	6.945079E-012	0	0.000000E+000
1	42.20045314	6.945079E-012	2.172508E-011	1	0.000000E+000
1	42.20056385	2.172508E-011	6.945079E-012	0	0.000000E+000
1	42.20060203	6.945079E-012	2.172508E-011	1	0.000000E+000
1	42.20095962	2.172508E-011	6.945079E-012	0	0.000000E+000
1	42.20098023	6.945079E-012	2.172508E-011	1	0.000000E+000
1	42.20101506	2.172508E-011	6.945079E-012	0	0.000000E+000
1	42.20164213	6.945079E-012	2.172508E-011	1	0.000000E+000
1	42.20284193	2.172508E-011	6.945079E-012	0	0.000000E+000
1	42.20285112	6.945079E-012	2.172508E-011	1	0.000000E+000
1	42.20329454	2.172508E-011	6.945079E-012	0	0.000000E+000
1	42.20331426	6.945079E-012	2.172508E-011	1	0.000000E+000
1	42.20352421	2.172508E-011	6.945079E-012	0	0.000000E+000
1	42.20356071	6.945079E-012	2.172508E-011	1	0.000000E+000
1	42.20388885	2.172508E-011	6.945079E-012	0	0.000000E+000
1	42.20392104	6.945079E-012	2.172508E-011	1	0.000000E+000
1	42.20423825	2.172508E-011	6.945079E-012	0	0.000000E+000
1	42.20424952	6.945079E-012	2.172508E-011	1	0.000000E+000
1	42.20434388	2.172508E-011	6.945079E-012	0	0.000000E+000
1	42.20437736	6.945079E-012	2.172508E-011	1	0.000000E+000
1	42.20476534	2.172508E-011	6.945079E-012	0	0.000000E+000
1	42.20478601	6.945079E-012	2.172508E-011	1	0.000000E+000
1	42.20479921	2.172508E-011	6.945079E-012	0	0.000000E+000
1	42.20485277	6.945079E-012	2.172508E-011	1	0.000000E+000
1	42.20516913	2.172508E-011	6.945079E-012	0	0.000000E+000
1	42.20539104	6.945079E-012	2.172508E-011	1	0.000000E+000
1	42.20548526	2.172508E-011	6.945079E-012	0	0.000000E+000
1	42.20555816	6.945079E-012	2.172508E-011	1	0.000000E+000
1	42.20559413	2.172508E-011	6.945079E-012	0	0.000000E+000
1	42.20561404	6.945079E-012	2.172508E-011	1	0.000000E+000
1	42.20601981	2.172508E-011	6.945079E-012	0	0.000000E+000
1	42.20647217	6.945079E-012	2.172508E-011	1	0.000000E+000
1	42.20680285	2.172508E-011	6.945079E-012	0	0.000000E+000
1	42.20770378	6.945079E-012	2.172508E-011	1	0.000000E+000
1	42.20783933	2.172508E-011	6.945079E-012	0	0.000000E+000
1	42.20829929	6.945079E-012	2.172508E-011	1	0.000000E+000
1	42.20848391	2.172508E-011	6.945079E-012	0	0.000000E+000
1	42.20851573	6.945079E-012	2.172508E-011	1	0.000000E+000
1	42.20854760	2.172508E-011	6.945079E-012	0	0.000000E+000
1	42.20860714	6.945079E-012	2.172508E-011	1	0.000000E+000
1	42.20879338	2.172508E-011	6.945079E-012	0	0.000000E+000
1	42.20884148	6.945079E-012	2.172508E-011	1	0.000000E+000
1	42.20893668	2.172508E-011	6.945079E-012	0	0.000000E+000
1	42.20915796	6.945079E-012	2.172508E-011	1	0.000000E+000
1	42.20929456	2.172508E-011	6.945079E-012	0	0.000000E+000
1	42.20935116	6.945079E-012	2.172508E-011	1	0.000000E+000
1	42.20979182	2.172508E-011	6.945079E-012	0	0.000000E+000
1	42.20981665	6.945079E-012	2.172508E-011	1	0.000000E+000
1	42.21000388	2.172508E-011	6.945079E-012	0	0.000000E+000
1	42.21002243	6.945079E-012	2.172508E-011	1	0.000000E+000
1	42.21062106	2.172508E-011	6.945079E-012	0	0.000000E+000
1	42.21064297	6.945079E-012	2.172508E-011	1	0.000000E+000
1	42.21086039	2.172508E-011	6.945079E-012	0	0.000000E+000
1	42.21118829	6.945079E-012	2.172508E-011	1	0.000000E+000
1	42.21136460	2.172508E-011	6.945079E-012	0	0.000000E+000
1	42.21145507	6.945079E-012	2.172508E-011	1	0.000000E+000
1	42.21151966	2.172508E-011	6.945079E-012	0	0.000000E+000
1	42.21156002	6.945079E-012	2.172508E-011	1	0.000000E+000
1	42.21168353	2.172508E-011	6.945079E-012	0	0.000000E+000
1	42.21169477	6.945079E-012	2.172508E-011	1	0.000000E+000
1	42.21251198	2.172508E-011	6.945079E-012	0	0.000000E+000
1	42.21384368	6.945079E-012	2.172508E-011	1	0.000000E+000
1	42.21408475	2.172508E-011	6.945079E-012	0	0.000000E+000
1	42.21430127	6.945079E-012	2.172508E-011	1	0.000000E+000
1	42.21467651	2.172508E-011	6.945079E-012	0	0.000000E+000
1	42.21474678	6.945079E-012	2.172508E-011	1	0.000000E+000
1	42.21522998	2.172508E-011	6.945079E-012	0	0.000000E+000
1	42.21525682	6.945079E-012	2.172508E-011	1	0.000000E+000
1	42.21575898	2.172508E-011	6.945079E-012	0	0.000000E+000
1	42.21604015	6.945079E-012	2.172508E-011	1	0.000000E+000
1	42.21625164	2.172508E-011	6.945079E-012	0	0.000000E+000
1	42.21627161	6.945079E-012	2.172508E-011	1	0.000000E+000
1	42.21634639	2.172508E-011	6.945079E-012	0	0.000000E+000
1	42.21698231	6.945079E-012	2.172508E-011	1	0.000000E+000
1	42.21724162	2.172508E-011	6.945079E-012	0	0.000000E+000
1	42.21728158	6.945079E-012	2.172508E-011	1	0.000000E+000
1	42.21736981	2.172508E-011	6.945079E-012	0	0.000000E+000
1	42.21740516	6.945079E-012	2.172508E-011	1	0.000000E+000
1	42.21757170	2.172508E-011	6.945079E-012	0	0.000000E+000
1	42.21760650	6.945079E-012	2.172508E-011	1	0.000000E+000
1	42.21797619	2.172508E-011	6.945079E-012	0	0.000000E+000
1	42.21801789	6.945079E-012	2.172508E-011	1	0.000000E+000
1	42.21811566	2.172508E-011	6.945079E-012	0	0.000000E+000
1	42.21811921	6.945079E-012	2.172508E-011	1	0.000000E+000
1	42.21903380	2.172508E-011	6.945079E-012	0	0.000000E+000
1	42.21922985	6.945079E-012	2.172508E-011	1	0.000000E+000
1	42.21931140	2.172508E-011	6.945079E-012	0	0.000000E+000
1	42.21932349	6.945079E-012	2.172508E-011	1	0.000000E+000
1	42.22094356	2.172508E-011	6.945079E-012	0	0.000000E+000
1	42.22096436	6.945079E-012	2.172508E-011	1	0.000000E+000
1	42.22111753	2.172508E-011	6.945079E-012	0	0.000000E+000
1	42.22116969	6.945079E-012	2.172508E-011	1	0.000000E+000
1	42.22142756	2.172508E-011	6.945079E-012	0	0.000000E+000
1	42.22145803	6.945079E-012	2.172508E-011	1	0.000000E+000
1	42.22156835	2.172508E-011	6.945079E-012	0	0.000000E+000
1	42.22159441	6.945079E-012	2.172508E-011	1	0.000000E+000
1	42.22166021	2.172508E-011	6.945079E-012	0	0.000000E+000
1	42.22169084	6.945079E-012	2.172508E-011	1	0.000000E+000
1	42.22212797	2.172508E-011	6.945079E-012	0	0.000000E+000
1	42.22218043	6.945079E-012	2.172508E-011	1	0.000000E+000
1	42.22243005	2.172508E-011	6.945079E-012	0	0.000000E+000
1	42.22282839	6.945079E-012	2.172508E-011	1	0.000000E+000
1	42.22320800	2.172508E-011	6.945079E-012	0	0.000000E+000
1	42.22321837	6.945079E-012	2.172508E-011	1	0.000000E+000
1	42.22329666	2.172508E-011	6.945079E-012	0	0.000000E+000
1	42.22330842	6.945079E-012	2.172508E-011	1	0.000000E+000
1	42.22372631	2.172508E-011	6.945079E-012	0	0.000000E+000
1	42.22436811	6.945079E-012	2.172508E-011	1	0.000000E+000
1	42.22464635	2.172508E-011	6.945079E-012	0	0.000000E+000
1	42.22466978	6.945079E-012	2.172508E-011	1	0.000000E+000
1	42.22503356	2.172508E-011	6.945079E-012	0	0.000000E+000
1	42.22505785	6.945079E-012	2.172508E-011	1	0.000000E+000
1	42.22517503	2.172508E-011	6.945079E-012	0	0.000000E+000
1	42.22521475	6.945079E-012	2.172508E-011	1	0.000000E+000
1	42.22539454	2.172508E-011	6.945079E-012	0	0.000000E+000
1	42.22547795	6.945079E-012	2.172508E-011	1	0.000000E+000
1	42.22582991	2.172508E-011	6.945079E-012	0	0.000000E+000
1	42.22584875	6.945079E-012	2.172508E-011	1	0.000000E+000
1	42.22666647	2.172508E-011	6.945079E-012	0	0.000000E+000
1	42.22669541	6.945079E-012	2.172508E-011	1	0.000000E+000
1	42.22697900	2.172508E-011	6.945079E-012	0	0.000000E+000
1	42.22701452	6.945079E-012	2.172508E-011	1	0.000000E+000
1	42.22722183	2.172508E-011	6.945079E-012	0	0.000000E+000
1	42.22724605	6.945079E-012	2.172508E-011	1	0.000000E+000
1	42.22750769	2.172508E-011	6.945079E-012	0	0.000000E+000
1	42.22754082	6.945079E-012	2.172508E-011	1	0.000000E+000
1	42.22774964	2.172508E-011	6.945079E-012	0	0.000000E+000
1	42.22778496	6.945079E-012	2.172508E-011	1	0.000000E+000
1	42.22843627	2.172508E-011	6.945079E-012	0	0.000000E+000
1	42.22845532	6.945079E-012	2.172508E-011	1	0.000000E+000
1	42.22872048	2.172508E-011	6.945079E-012	0	0.000000E+000
1	42.22896472	6.945079E-012	2.172508E-011	1	0.000000E+000
1	42.22903224	2.172508E-011	6.945079E-012	0	0.000000E+000
1	42.22905028	6.945079E-012	2.172508E-011	1	0.000000E+000
1	42.22920942	2.172508E-011	6.945079E-012	0	0.000000E+000
1	42.22964192	6.945079E-012	2.172508E-011	1	0.000000E+000
1	42.22991006	2.172508E-011	6.945079E-012	0	0.000000E+000
1	42.22994041	6.945079E-012	2.172508E-011	1	0.000000E+000
1	42.23002417	2.172508E-011	6.945079E-012	0	0.000000E+000
1	42.23005831	6.945079E-012	2.172508E-011	1	0.000000E+000
1	42.23040558	2.172508E-011	6.945079E-012	0	0.000000E+000
1	42.23041871	6.945079E-012	2.172508E-011	1	0.000000E+000
1	42.23046085	2.172508E-011	6.945079E-012	0	0.000000E+000
1	42.23047925	6.945079E-012	2.172508E-011	1	0.000000E+000
1	42.23057621	2.172508E-011	6.945079E-012	0	0.000000E+000
1	42.23089801	6.945079E-012	2.172508E-011	1	0.000000E+000
1	42.23131426	2.172508E-011	6.945079E-012	0	0.000000E+000
1	42.23134662	6.945079E-012	2.172508E-011	1	0.000000E+000
1	42.23218800	2.172508E-011	6.945079E-012	0	0.000000E+000
1	42.23219308	6.945079E-012	2.172508E-011	1	0.000000E+000
1	42.23309432	2.172508E-011	6.945079E-012	0	0.000000E+000
1	42.23313863	6.945079E-012	2.172508E-011	1	0.000000E+000
1	42.23321703	2.172508E-011	6.945079E-012	0	0.000000E+000
1	42.23322834	6.945079E-012	2.172508E-011	1	0.000000E+000
1	42.23334033	2.172508E-011	6.945079E-012	0	0.000000E+000
1	42.23354148	6.945079E-012	2.172508E-011	1	0.000000E+000
1	42.23382658	2.172508E-011	6.945079E-012	0	0.000000E+000
1	42.23383662	6.945079E-012	2.172508E-011	1	0.000000E+000
1	42.23428664	2.172508E-011	6.945079E-012	0	0.000000E+000
1	42.23431727	6.945079E-012	2.172508E-011	1	0.000000E+000
1	42.23489938	2.172508E-011	6.945079E-012	0	0.000000E+000
1	42.23494412	6.945079E-012	2.172508E-011	1	0.000000E+000
1	42.23533349	2.172508E-011	6.945079E-012	0	0.000000E+000
1	42.23539702	6.945079E-012	2.172508E-011	1	0.000000E+000
1	42.23563474	2.172508E-011	6.945079E-012	0	0.000000E+000
1	42.23564152	6.945079E-012	2.172508E-011	1	0.000000E+000
1	42.23598331	2.172508E-011	6.945079E-012	0	0.000000E+000
1	42.23608590	6.945079E-012	2.172508E-011	1	0.000000E+000
1	42.23656472	2.172508E-011	6.945079E-012	0	0.000000E+000
1	42.23661003	6.945079E-012	2.172508E-011	1	0.000000E+000
1	42.23759927	2.172508E-011	6.945079E-012	0	0.000000E+000
1	42.23762521	6.945079E-012	2.172508E-011	1	0.000000E+000
1	42.23823429	2.172508E-011	6.945079E-012	0	0.000000E+000
1	42.23830452	6.945079E-012	2.172508E-011	1	0.000000E+000
1	42.24016135	2.172508E-011	6.945079E-012	0	0.000000E+000
1	42.24017157	6.945079E-012	2.172508E-011	1	0.000000E+000
1	42.24029821	2.172508E-011	6.945079E-012	0	0.000000E+000
1	42.24031273	6.945079E-012	2.172508E-011	1	0.000000E+000
1	42.24039142	2.172508E-011	6.945079E-012	0	0.000000E+000
1	42.24043866	6.945079E-012	2.172508E-011	1	0.000000E+000
1	42.24089852	2.172508E-011	6.945079E-012	0	0.000000E+000
1	42.24090873	6.945079E-012	2.172508E-011	1	0.000000E+000
1	42.24146232	2.172508E-011	6.945079E-012	0	0.000000E+000
1	42.24153076	6.945079E-012	2.172508E-011	1	0.000000E+000
1	42.24178774	2.172508E-011	6.945079E-012	0	0.000000E+000
1	42.24193112	6.945079E-012	2.172508E-011	1	0.000000E+000
1	42.24221187	2.172508E-011	6.945079E-012	0	0.000000E+000
1	42.24221623	6.945079E-012	2.172508E-011	1	0.000000E+000
1	42.24231418	2.172508E-011	6.945079E-012	0	0.000000E+000
1	42.24235175	6.945079E-012	2.172508E-011	1	0.000000E+000
1	42.24241929	2.172508E-011	6.945079E-012	0	0.000000E+000
1	42.24246716	6.945079E-012	2.172508E-011	1	0.000000E+000
1	42.24261303	2.172508E-011	6.945079E-012	0	0.000000E+000
1	42.24263895	6.945079E-012	2.172508E-011	1	0.000000E+000
1	42.24266865	2.172508E-011	6.945079E-012	0	0.000000E+000
1	42.24288043	6.945079E-012	2.172508E-011	1	0.000000E+000
1	42.24389544	2.172508E-011	6.945079E-012	0	0.000000E+000
1	42.24389907	6.945079E-012	2.172508E-011	1	0.000000E+000
1	42.24413458	2.172508E-011	6.945079E-012	0	0.000000E+000
1	42.24417013	6.945079E-012	2.172508E-011	1	0.000000E+000
1	42.24525158	2.172508E-011	6.945079E-012	0	0.000000E+000
1	42.24528761	6.945079E-012	2.172508E-011	1	0.000000E+000
1	42.24582273	2.172508E-011	6.945079E-012	0	0.000000E+000
1	42.24594971	6.945079E-012	2.172508E-011	1	0.000000E+000
1	42.24621995	2.172508E-011	6.945079E-012	0	0.000000E+000
1	42.24626564	6.945079E-012	2.172508E-011	1	0.000000E+000
1	42.24755247	2.172508E-011	6.945079E-012	0	0.000000E+000
1	42.24756059	6.945079E-012	2.172508E-011	1	0.000000E+000
1	42.24770468	2.172508E-011	6.945079E-012	0	0.000000E+000
1	42.24772923	6.945079E-012	2.172508E-011	1	0.000000E+000
1	42.24783357	2.172508E-011	6.945079E-012	0	0.000000E+000
1	42.24785524	6.945079E-012	2.172508E-011	1	0.000000E+000
1	42.24791781	2.172508E-011	6.945079E-012	0	0.000000E+000
1	42.24810361	6.945079E-012	2.172508E-011	1	0.000000E+000
1	42.24918692	2.172508E-011	6.945079E-012	0	0.000000E+000
1	42.24919832	6.945079E-012	2.172508E-011	1	0.000000E+000
1	42.24973988	2.172508E-011	6.945079E-012	0	0.000000E+000
1	42.24974140	6.945079E-012	2.172508E-011	1	0.000000E+000
1	42.25026690	2.172508E-011	6.945079E-012	0	0.000000E+000
1	42.25046489	6.945079E-012	2.172508E-011	1	0.000000E+000
1	42.25064210	2.172508E-011	6.945079E-012	0	0.000000E+000
1	42.25064821	6.945079E-012	2.172508E-011	1	0.000000E+000
1	42.25146498	2.172508E-011	6.945079E-012	0	0.000000E+000
1	42.25159539	6.945079E-012	2.172508E-011	1	0.000000E+000
1	42.25244351	2.172508E-011	6.945079E-012	0	0.000000E+000
1	42.25247171	6.945079E-012	2.172508E-011	1	0.000000E+000
1	42.25259787	2.172508E-011	6.945079E-012	0	0.000000E+000
1	42.25272533	6.945079E-012	2.172508E-011	1	0.000000E+000
1	42.25282325	2.172508E-011	6.945079E-012	0	0.000000E+000
1	42.25321568	6.945079E-012	2.172508E-011	1	0.000000E+000
1	42.25339573	2.172508E-011	6.945079E-012	0	0.000000E+000
1	42.25343151	6.945079E-012	2.172508E-011	1	0.000000E+000
1	42.25382855	2.172508E-011	6.945079E-012	0	0.000000E+000
1	42.25426850	6.945079E-012	2.172508E-011	1	0.000000E+000
1	42.25429893	2.172508E-011	6.945079E-012	0	0.000000E+000
1	42.25430742	6.945079E-012	2.172508E-011	1	0.000000E+000
1	42.25464677	2.172508E-011	6.945079E-012	0	0.000000E+000
1	42.25488658	6.945079E-012	2.172508E-011	1	0.000000E+000
1	42.25505844	2.172508E-011	6.945079E-012	0	0.000000E+000
1	42.25508799	6.945079E-012	2.172508E-011	1	0.000000E+000
1	42.25571923	2.172508E-011	6.945079E-012	0	0.000000E+000
1	42.25610382	6.945079E-012	2.172508E-011	1	0.000000E+000
1	42.25633879	2.172508E-011	6.945079E-012	0	0.000000E+000
1	42.25635396	6.945079E-012	2.172508E-011	1	0.000000E+000
1	42.25663821	2.172508E-011	6.945079E-012	0	0.000000E+000
1	42.25676791	6.945079E-012	2.172508E-011	1	0.000000E+000
1	42.25686424	2.172508E-011	6.945079E-012	0	0.000000E+000
1	42.25688148	6.945079E-012	2.172508E-011	1	0.000000E+000
1	42.25695343	2.172508E-011	6.945079E-012	0	0.000000E+000
1	42.25697324	6.945079E-012	2.172508E-011	1	0.000000E+000
1	42.25712818	2.172508E-011	6.945079E-012	0	0.000000E+000
1	42.25716014	6.945079E-012	2.172508E-011	1	0.000000E+000
1	42.25717973	2.172508E-011	6.945079E-012	0	0.000000E+000
1	42.25719077	6.945079E-012	2.172508E-011	1	0.000000E+000
1	42.25727827	2.172508E-011	6.945079E-012	0	0.000000E+000
1	42.25731484	6.945079E-012	2.172508E-011	1	0.000000E+000
1	42.25766449	2.172508E-011	6.945079E-012	0	0.000000E+000
1	42.25768659	6.945079E-012	2.172508E-011	1	0.000000E+000
1	42.25778628	2.172508E-011	6.945079E-012	0	0.000000E+000
1	42.25801151	6.945079E-012	2.172508E-011	1	0.000000E+000
1	42.25849954	2.172508E-011	6.945079E-012	0	0.000000E+000
1	42.25852168	6.945079E-012	2.172508E-011	1	0.000000E+000
1	42.25893169	2.172508E-011	6.945079E-012	0	0.000000E+000
1	42.25896824	6.945079E-012	2.172508E-011	1	0.000000E+000
1	42.25904865	2.172508E-011	6.945079E-012	0	0.000000E+000
1	42.25910826	6.945079E-012	2.172508E-011	1	0.000000E+000
1	42.25931357	2.172508E-011	6.945079E-012	0	0.000000E+000
1	42.25944260	6.945079E-012	2.172508E-011	1	0.000000E+000
1	42.25957490	2.172508E-011	6.945079E-012	0	0.000000E+000
1	42.25968393	6.945079E-012	2.172508E-011	1	0.000000E+000
1	42.25978961	2.172508E-011	6.945079E-012	0	0.000000E+000
1	42.25984449	6.945079E-012	2.172508E-011	1	0.000000E+000
1	42.25989573	2.172508E-011	6.945079E-012	0	0.000000E+000
1	42.25994152	6.945079E-012	2.172508E-011	1	0.000000E+000
1	42.26168834	2.172508E-011	6.945079E-012	0	0.000000E+000
1	42.26170792	6.945079E-012	2.172508E-011	1	0.000000E+000
1	42.26196477	2.172508E-011	6.945079E-012	0	0.000000E+000
1	42.26197677	6.945079E-012	2.172508E-011	1	0.000000E+000
1	42.26205133	2.172508E-011	6.945079E-012	0	0.000000E+000
1	42.26208712	6.945079E-012	2.172508E-011	1	0.000000E+000
1	42.26216187	2.172508E-011	6.945079E-012	0	0.000000E+000
1	42.26219303	6.945079E-012	2.172508E-011	1	0.000000E+000
1	42.26306520	2.172508E-011	6.945079E-012	0	0.000000E+000
1	42.26307274	6.945079E-012	2.172508E-011	1	0.000000E+000
1	42.26440914	2.172508E-011	6.945079E-012	0	0.000000E+000
1	42.26445822	6.945079E-012	2.172508E-011	1	0.000000E+000
1	42.26514740	2.172508E-011	6.945079E-012	0	0.000000E+000
1	42.26523624	6.945079E-012	2.172508E-011	1	0.000000E+000
1	42.26597941	2.172508E-011	6.945079E-012	0	0.000000E+000
1	42.26622851	6.945079E-012	2.172508E-011	1	0.000000E+000
1	42.26630516	2.172508E-011	6.945079E-012	0	0.000000E+000
1	42.26670146	6.945079E-012	2.172508E-011	1	0.000000E+000
1	42.26680424	2.172508E-011	6.945079E-012	0	0.000000E+000
1	42.26682836	6.945079E-012	2.172508E-011	1	0.000000E+000
1	42.26706527	2.172508E-011	6.945079E-012	0	0.000000E+000
1	42.26707618	6.945079E-012	2.172508E-011	1	0.000000E+000
1	42.26775913	2.172508E-011	6.945079E-012	0	0.000000E+000
1	42.26778153	6.945079E-012	2.172508E-011	1	0.000000E+000
1	42.26803040	2.172508E-011	6.945079E-012	0	0.000000E+000
1	42.26805205	6.945079E-012	2.172508E-011	1	0.000000E+000
1	42.26836894	2.172508E-011	6.945079E-012	0	0.000000E+000
1	42.26901242	6.945079E-012	2.172508E-011	1	0.000000E+000
1	42.26974056	2.172508E-011	6.945079E-012	0	0.000000E+000
1	42.26974786	6.945079E-012	2.172508E-011	1	0.000000E+000
1	42.26991208	2.172508E-011	6.945079E-012	0	0.000000E+000
1	42.26992590	6.945079E-012	2.172508E-011	1	0.000000E+000
1	42.27024586	2.172508E-011	6.945079E-012	0	0.000000E+000
1	42.27026921	6.945079E-012	2.172508E-011	1	0.000000E+000
1	42.27056151	2.172508E-011	6.945079E-012	0	0.000000E+000
1	42.27057461	6.945079E-012	2.172508E-011	1	0.000000E+000
1	42.27083942	2.172508E-011	6.945079E-012	0	0.000000E+000
1	42.27089795	6.945079E-012	2.172508E-011	1	0.000000E+000
1	42.27153938	2.172508E-011	6.945079E-012	0	0.000000E+000
1	42.27156485	6.945079E-012	2.172508E-011	1	0.000000E+000
1	42.27158629	2.172508E-011	6.945079E-012	0	0.000000E+000
1	42.27185642	6.945079E-012	2.172508E-011	1	0.000000E+000
1	42.27251808	2.172508E-011	6.945079E-012	0	0.000000E+000
1	42.27254405	6.945079E-012	2.172508E-011	1	0.000000E+000
1	42.27281822	2.172508E-011	6.945079E-012	0	0.000000E+000
1	42.27282812	6.945079E-012	2.172508E-011	1	0.000000E+000
1	42.27288651	2.172508E-011	6.945079E-012	0	0.000000E+000
1	42.27311772	6.945079E-012	2.172508E-011	1	0.000000E+000
1	42.27327154	2.172508E-011	6.945079E-012	0	0.000000E+000
1	42.27330096	6.945079E-012	2.172508E-011	1	0.000000E+000
1	42.27332203	2.172508E-011	6.945079E-012	0	0.000000E+000
1	42.27335404	6.945079E-012	2.172508E-011	1	0.000000E+000
1	42.27346205	2.172508E-011	6.945079E-012	0	0.000000E+000
1	42.27354865	6.945079E-012	2.172508E-011	1	0.000000E+000
1	42.27371483	2.172508E-011	6.945079E-012	0	0.000000E+000
1	42.27374947	6.945079E-012	2.172508E-011	1	0.000000E+000
1	42.27515705	2.172508E-011	6.945079E-012	0	0.000000E+000
1	42.27518227	6.945079E-012	2.172508E-011	1	0.000000E+000
1	42.27523817	2.172508E-011	6.945079E-012	0	0.000000E+000
1	42.27528255	6.945079E-012	2.172508E-011	1	0.000000E+000
1	42.27586471	2.172508E-011	6.945079E-012	0	0.000000E+000
1	42.27607521	6.945079E-012	2.172508E-011	1	0.000000E+000
1	42.27667810	2.172508E-011	6.945079E-012	0	0.000000E+000
1	42.27702703	6.945079E-012	2.172508E-011	1	0.000000E+000
1	42.27730270	2.172508E-011	6.945079E-012	0	0.000000E+000
1	42.27733471	6.945079E-012	2.172508E-011	1	0.000000E+000
1	42.27791938	2.172508E-011	6.945079E-012	0	0.000000E+000
1	42.27807374	6.945079E-012	2.172508E-011	1	0.000000E+000
1	42.27857391	2.172508E-011	6.945079E-012	0	0.000000E+000
1	42.27865746	6.945079E-012	2.172508E-011	1	0.000000E+000
1	42.27886826	2.172508E-011	6.945079E-012	0	0.000000E+000
1	42.27889359	6.945079E-012	2.172508E-011	1	0.000000E+000
1	42.27909935	2.172508E-011	6.945079E-012	0	0.000000E+000
1	42.27913635	6.945079E-012	2.172508E-011	1	0.000000E+000
1	42.27988867	2.172508E-011	6.945079E-012	0	0.000000E+000
1	42.27992713	6.945079E-012	2.172508E-011	1	0.000000E+000
1	42.28028707	2.172508E-011	6.945079E-012	0	0.000000E+000
1	42.28031950	6.945079E-012	2.172508E-011	1	0.000000E+000
1	42.28085969	2.172508E-011	6.945079E-012	0	0.000000E+000
1	42.28089587	6.945079E-012	2.172508E-011	1	0.000000E+000
1	42.28212793	2.172508E-011	6.945079E-012	0	0.000000E+000
1	42.28214602	6.945079E-012	2.172508E-011	1	0.000000E+000
1	42.28219554	2.172508E-011	6.945079E-012	0	0.000000E+000
1	42.28226908	6.945079E-012	2.172508E-011	1	0.000000E+000
1	42.28262022	2.172508E-011	6.945079E-012	0	0.000000E+000
1	42.28266930	6.945079E-012	2.172508E-011	1	0.000000E+000
1	42.28276857	2.172508E-011	6.945079E-012	0	0.000000E+000
1	42.28280640	6.945079E-012	2.172508E-011	1	0.000000E+000
1	42.28282577	2.172508E-011	6.945079E-012	0	0.000000E+000
1	42.28284912	6.945079E-012	2.172508E-011	1	0.000000E+000
1	42.28332693	2.172508E-011	6.945079E-012	0	0.000000E+000
1	42.28342345	6.945079E-012	2.172508E-011	1	0.000000E+000
1	42.28396512	2.172508E-011	6.945079E-012	0	0.000000E+000
1	42.28399039	6.945079E-012	2.172508E-011	1	0.000000E+000
1	42.28469427	2.172508E-011	6.945079E-012	0	0.000000E+000
1	42.28484564	6.945079E-012	2.172508E-011	1	0.000000E+000
1	42.28501280	2.172508E-011	6.945079E-012	0	0.000000E+000
1	42.28557151	6.945079E-012	2.172508E-011	1	0.000000E+000
1	42.28563243	2.172508E-011	6.945079E-012	0	0.000000E+000
1	42.28567133	6.945079E-012	2.172508E-011	1	0.000000E+000
1	42.28649911	2.172508E-011	6.945079E-012	0	0.000000E+000
1	42.28651782	6.945079E-012	2.172508E-011	1	0.000000E+000
1	42.28703290	2.172508E-011	6.945079E-012	0	0.000000E+000
1	42.28722831	6.945079E-012	2.172508E-011	1	0.000000E+000
1	42.28785858	2.172508E-011	6.945079E-012	0	0.000000E+000
1	42.28786795	6.945079E-012	2.172508E-011	1	0.000000E+000
1	42.28800533	2.172508E-011	6.945079E-012	0	0.000000E+000
1	42.28802618	6.945079E-012	2.172508E-011	1	0.000000E+000
1	42.28830588	2.172508E-011	6.945079E-012	0	0.000000E+000
1	42.28836610	6.945079E-012	2.172508E-011	1	0.000000E+000
1	42.28849093	2.172508E-011	6.945079E-012	0	0.000000E+000
1	42.28863681	6.945079E-012	2.172508E-011	1	0.000000E+000
1	42.28944668	2.172508E-011	6.945079E-012	0	0.000000E+000
1	42.28970333	6.945079E-012	2.172508E-011	1	0.000000E+000
1	42.29019308	2.172508E-011	6.945079E-012	0	0.000000E+000
1	42.29059057	6.945079E-012	2.172508E-011	1	0.000000E+000
1	42.29127260	2.172508E-011	6.945079E-012	0	0.000000E+000
1	42.29129875	6.945079E-012	2.172508E-011	1	0.000000E+000
1	42.29137977	2.172508E-011	6.945079E-012	0	0.000000E+000
1	42.29145490	6.945079E-012	2.172508E-011	1	0.000000E+000
1	42.29160551	2.172508E-011	6.945079E-012	0	0.000000E+000
1	42.29168610	6.945079E-012	2.172508E-011	1	0.000000E+000
1	42.29178621	2.172508E-011	6.945079E-012	0	0.000000E+000
1	42.29196109	6.945079E-012	2.172508E-011	1	0.000000E+000
1	42.29243813	2.172508E-011	6.945079E-012	0	0.000000E+000
1	42.29270139	6.945079E-012	2.172508E-011	1	0.000000E+000
1	42.29292370	2.172508E-011	6.945079E-012	0	0.000000E+000
1	42.29296597	6.945079E-012	2.172508E-011	1	0.000000E+000
1	42.29298909	2.172508E-011	6.945079E-012	0	0.000000E+000
1	42.29342113	6.945079E-012	2.172508E-011	1	0.000000E+000
1	42.29360090	2.172508E-011	6.945079E-012	0	0.000000E+000
1	42.29386693	6.945079E-012	2.172508E-011	1	0.000000E+000
1	42.29396003	2.172508E-011	6.945079E-012	0	0.000000E+000
1	42.29398757	6.945079E-012	2.172508E-011	1	0.000000E+000
1	42.29491566	2.172508E-011	6.945079E-012	0	0.000000E+000
1	42.29516351	6.945079E-012	2.172508E-011	1	0.000000E+000
1	42.29527879	2.172508E-011	6.945079E-012	0	0.000000E+000
1	42.29569908	6.945079E-012	2.172508E-011	1	0.000000E+000
1	42.29620492	2.172508E-011	6.945079E-012	0	0.000000E+000
1	42.29641215	6.945079E-012	2.172508E-011	1	0.000000E+000
1	42.29646625	2.172508E-011	6.945079E-012	0	0.000000E+000
1	42.29648705	6.945079E-012	2.172508E-011	1	0.000000E+000
1	42.29655423	2.172508E-011	6.945079E-012	0	0.000000E+000
1	42.29666026	6.945079E-012	2.172508E-011	1	0.000000E+000
1	42.29708012	2.172508E-011	6.945079E-012	0	0.000000E+000
1	42.29722630	6.945079E-012	2.172508E-011	1	0.000000E+000
1	42.29739561	2.172508E-011	6.945079E-012	0	0.000000E+000
1	42.29761865	6.945079E-012	2.172508E-011	1	0.000000E+000
1	42.29792657	2.172508E-011	6.945079E-012	0	0.000000E+000
1	42.29793489	6.945079E-012	2.172508E-011	1	0.000000E+000
1	42.29887698	2.172508E-011	6.945079E-012	0	0.000000E+000
1	42.29889109	6.945079E-012	2.172508E-011	1	0.000000E+000
1	42.29926984	2.172508E-011	6.945079E-012	0	0.000000E+000
1	42.29931857	6.945079E-012	2.172508E-011	1	0.000000E+000
1	42.29982377	2.172508E-011	6.945079E-012	0	0.000000E+000
1	42.30015493	6.945079E-012	2.172508E-011	1	0.000000E+000
1	42.30046411	2.172508E-011	6.945079E-012	0	0.000000E+000
1	42.30047946	6.945079E-012	2.172508E-011	1	0.000000E+000
1	42.30077746	2.172508E-011	6.945079E-012	0	0.000000E+000
1	47.64407647	6.680640E-012	2.146064E-011	1	0.000000E+000
1	47.64417830	2.146064E-011	6.680640E-012	0	0.000000E+000
1	47.64418217	6.680640E-012	2.146064E-011	1	0.000000E+000
1	47.64448182	2.146064E-011	6.680640E-012	0	0.000000E+000
1	47.64486425	6.680640E-012	2.146064E-011	1	0.000000E+000
1	47.64500599	2.146064E-011	6.680640E-012	0	0.000000E+000
1	47.64502488	6.680640E-012	2.146064E-011	1	0.000000E+000
1	47.64538435	2.146064E-011	6.680640E-012	0	0.000000E+000
1	47.64543767	6.680640E-012	2.146064E-011	1	0.000000E+000
1	47.64607587	2.146064E-011	6.680640E-012	0	0.000000E+000
1	47.64610385	6.680640E-012	2.146064E-011	1	0.000000E+000
1	47.64618845	2.146064E-011	6.680640E-012	0	0.000000E+000
1	47.64638024	6.680640E-012	2.146064E-011	1	0.000000E+000
1	47.64672472	2.146064E-011	6.680640E-012	0	0.000000E+000
1	47.64674274	6.680640E-012	2.146064E-011	1	0.000000E+000
1	47.64727374	2.146064E-011	6.680640E-012	0	0.000000E+000
1	47.64728746	6.680640E-012	2.146064E-011	1	0.000000E+000
1	47.64804250	2.146064E-011	6.680640E-012	0	0.000000E+000
1	47.64818998	6.680640E-012	2.146064E-011	1	0.000000E+000
1	47.64850518	2.146064E-011	6.680640E-012	0	0.000000E+000
1	47.64851653	6.680640E-012	2.146064E-011	1	0.000000E+000
1	47.64895693	2.146064E-011	6.680640E-012	0	0.000000E+000
1	47.64896492	6.680640E-012	2.146064E-011	1	0.000000E+000
1	47.64957893	2.146064E-011	6.680640E-012	0	0.000000E+000
1	47.64959691	6.680640E-012	2.146064E-011	1	0.000000E+000
1	47.64960842	2.146064E-011	6.680640E-012	0	0.000000E+000
1	47.65022469	6.680640E-012	2.146064E-011	1	0.000000E+000
1	47.65026926	2.146064E-011	6.680640E-012	0	0.000000E+000
1	47.65030648	6.680640E-012	2.146064E-011	1	0.000000E+000
1	47.65041918	2.146064E-011	6.680640E-012	0	0.000000E+000
1	47.65045448	6.680640E-012	2.146064E-011	1	0.000000E+000
1	47.65056245	2.146064E-011	6.680640E-012	0	0.000000E+000
1	47.65083519	6.680640E-012	2.146064E-011	1	0.000000E+000
1	47.65127734	2.146064E-011	6.680640E-012	0	0.000000E+000
1	47.65130341	6.680640E-012	2.146064E-011	1	0.000000E+000
1	47.65341531	2.146064E-011	6.680640E-012	0	0.000000E+000
1	47.65366224	6.680640E-012	2.146064E-011	1	0.000000E+000
1	47.65384590	2.146064E-011	6.680640E-012	0	0.000000E+000
1	47.65387573	6.680640E-012	2.146064E-011	1	0.000000E+000
1	47.65407271	2.146064E-011	6.680640E-012	0	0.000000E+000
1	47.65408791	6.680640E-012	2.146064E-011	1	0.000000E+000
1	47.65457482	2.146064E-011	6.680640E-012	0	0.000000E+000
1	47.65458185	6.680640E-012	2.146064E-011	1	0.000000E+000
1	47.65464624	2.146064E-011	6.680640E-012	0	0.000000E+000
1	47.65465666	6.680640E-012	2.146064E-011	1	0.000000E+000
1	47.65482653	2.146064E-011	6.680640E-012	0	0.000000E+000
1	47.65507747	6.680640E-012	2.146064E-011	1	0.000000E+000
1	47.65579772	2.146064E-011	6.680640E-012	0	0.000000E+000
1	47.65580879	6.680640E-012	2.146064E-011	1	0.000000E+000
1	47.65588833	2.146064E-011	6.680640E-012	0	0.000000E+000
1	47.65593139	6.680640E-012	2.146064E-011	1	0.000000E+000
1	47.65622701	2.146064E-011	6.680640E-012	0	0.000000E+000
1	47.65688316	6.680640E-012	2.146064E-011	1	0.000000E+000
1	47.65695952	2.146064E-011	6.680640E-012	0	0.000000E+000
1	47.65699059	6.680640E-012	2.146064E-011	1	0.000000E+000
1	47.65702295	2.146064E-011	6.680640E-012	0	0.000000E+000
1	47.65705052	6.680640E-012	2.146064E-011	1	0.000000E+000
1	47.65722755	2.146064E-011	6.680640E-012	0	0.000000E+000
1	47.65747506	6.680640E-012	2.146064E-011	1	0.000000E+000
1	47.65796749	2.146064E-011	6.680640E-012	0	0.000000E+000
1	47.65800355	6.680640E-012	2.146064E-011	1	0.000000E+000
1	47.65819982	2.146064E-011	6.680640E-012	0	0.000000E+000
1	47.65830575	6.680640E-012	2.146064E-011	1	0.000000E+000
1	47.65868120	2.146064E-011	6.680640E-012	0	0.000000E+000
1	47.65873010	6.680640E-012	2.146064E-011	1	0.000000E+000
1	47.65893003	2.146064E-011	6.680640E-012	0	0.000000E+000
1	47.65894712	6.680640E-012	2.146064E-011	1	0.000000E+000
1	47.65900425	2.146064E-011	6.680640E-012	0	0.000000E+000
1	47.65903077	6.680640E-012	2.146064E-011	1	0.000000E+000
1	47.65935731	2.146064E-011	6.680640E-012	0	0.000000E+000
1	47.65980357	6.680640E-012	2.146064E-011	1	0.000000E+000
1	47.65989846	2.146064E-011	6.680640E-012	0	0.000000E+000
1	47.66006335	6.680640E-012	2.146064E-011	1	0.000000E+000
1	47.66074956	2.146064E-011	6.680640E-012	0	0.000000E+000
1	47.66076645	6.680640E-012	2.146064E-011	1	0.000000E+000
1	47.66083271	2.146064E-011	6.680640E-012	0	0.000000E+000
1	47.66084848	6.680640E-012	2.146064E-011	1	0.000000E+000
1	47.66093630	2.146064E-011	6.680640E-012	0	0.000000E+000
1	47.66179398	6.680640E-012	2.146064E-011	1	0.000000E+000
1	47.66239333	2.146064E-011	6.680640E-012	0	0.000000E+000
1	47.66240427	6.680640E-012	2.146064E-011	1	0.000000E+000
1	47.66286305	2.146064E-011	6.680640E-012	0	0.000000E+000
1	47.66307282	6.680640E-012	2.146064E-011	1	0.000000E+000
1	47.66371826	2.146064E-011	6.680640E-012	0	0.000000E+000
1	47.66375894	6.680640E-012	2.146064E-011	1	0.000000E+000
1	47.66463787	2.146064E-011	6.680640E-012	0	0.000000E+000
1	47.66483233	6.680640E-012	2.146064E-011	1	0.000000E+000
1	47.66495956	2.146064E-011	6.680640E-012	0	0.000000E+000
1	47.66509612	6.680640E-012	2.146064E-011	1	0.000000E+000
1	47.66548278	2.146064E-011	6.680640E-012	0	0.000000E+000
1	47.66585483	6.680640E-012	2.146064E-011	1	0.000000E+000
1	47.66674588	2.146064E-011	6.680640E-012	0	0.000000E+000
1	47.66677368	6.680640E-012	2.146064E-011	1	0.000000E+000
1	47.66754993	2.146064E-011	6.680640E-012	0	0.000000E+000
1	47.66756703	6.680640E-012	2.146064E-011	1	0.000000E+000
1	47.66834746	2.146064E-011	6.680640E-012	0	0.000000E+000
1	47.66842767	6.680640E-012	2.146064E-011	1	0.000000E+000
1	47.66871260	2.146064E-011	6.680640E-012	0	0.000000E+000
1	47.66873854	6.680640E-012	2.146064E-011	1	0.000000E+000
1	47.66888180	2.146064E-011	6.680640E-012	0	0.000000E+000
1	47.66888714	6.680640E-012	2.146064E-011	1	0.000000E+000
1	47.66901315	2.146064E-011	6.680640E-012	0	0.000000E+000
1	47.66921801	6.680640E-012	2.146064E-011	1	0.000000E+000
1	47.67021005	2.146064E-011	6.680640E-012	0	0.000000E+000
1	47.67052229	6.680640E-012	2.146064E-011	1	0.000000E+000
1	47.67070781	2.146064E-011	6.680640E-012	0	0.000000E+000
1	47.67076788	6.680640E-012	2.146064E-011	1	0.000000E+000
1	47.67109823	2.146064E-011	6.680640E-012	0	0.000000E+000
1	47.67114269	6.680640E-012	2.146064E-011	1	0.000000E+000
1	47.67118664	2.146064E-011	6.680640E-012	0	0.000000E+000
1	47.67120908	6.680640E-012	2.146064E-011	1	0.000000E+000
1	47.67196173	2.146064E-011	6.680640E-012	0	0.000000E+000
1	47.67197992	6.680640E-012	2.146064E-011	1	0.000000E+000
1	47.67230224	2.146064E-011	6.680640E-012	0	0.000000E+000
1	47.67232180	6.680640E-012	2.146064E-011	1	0.000000E+000
1	47.67287165	2.146064E-011	6.680640E-012	0	0.000000E+000
1	47.67306153	6.680640E-012	2.146064E-011	1	0.000000E+000
1	47.67360182	2.146064E-011	6.680640E-012	0	0.000000E+000
1	47.67374245	6.680640E-012	2.146064E-011	1	0.000000E+000
1	47.67463814	2.146064E-011	6.680640E-012	0	0.000000E+000
1	47.67464829	6.680640E-012	2.146064E-011	1	0.000000E+000
1	47.67487527	2.146064E-011	6.680640E-012	0	0.000000E+000
1	47.67490859	6.680640E-012	2.146064E-011	1	0.000000E+000
1	47.67497321	2.146064E-011	6.680640E-012	0	0.000000E+000
1	47.67503160	6.680640E-012	2.146064E-011	1	0.000000E+000
1	47.67536280	2.146064E-011	6.680640E-012	0	0.000000E+000
1	47.67538519	6.680640E-012	2.146064E-011	1	0.000000E+000
1	47.67566195	2.146064E-011	6.680640E-012	0	0.000000E+000
1	47.67609800	6.680640E-012	2.146064E-011	1	0.000000E+000
1	47.67645410	2.146064E-011	6.680640E-012	0	0.000000E+000
1	47.67678845	6.680640E-012	2.146064E-011	1	0.000000E+000
1	47.67769079	2.146064E-011	6.680640E-012	0	0.000000E+000
1	47.67771607	6.680640E-012	2.146064E-011	1	0.000000E+000
1	47.67832388	2.146064E-011	6.680640E-012	0	0.000000E+000
1	47.67834904	6.680640E-012	2.146064E-011	1	0.000000E+000
1	47.67839965	2.146064E-011	6.680640E-012	0	0.000000E+000
1	47.67856449	6.680640E-012	2.146064E-011	1	0.000000E+000
1	47.67992283	2.146064E-011	6.680640E-012	0	0.000000E+000
1	47.68071130	6.680640E-012	2.146064E-011	1	0.000000E+000
1	47.68082129	2.146064E-011	6.680640E-012	0	0.000000E+000
1	47.68095239	6.680640E-012	2.146064E-011	1	0.000000E+000
1	47.68167023	2.146064E-011	6.680640E-012	0	0.000000E+000
1	47.68188111	6.680640E-012	2.146064E-011	1	0.000000E+000
1	47.68191719	2.146064E-011	6.680640E-012	0	0.000000E+000
1	47.68198920	6.680640E-012	2.146064E-011	1	0.000000E+000
1	47.68200683	2.146064E-011	6.680640E-012	0	0.000000E+000
1	47.68204235	6.680640E-012	2.146064E-011	1	0.000000E+000
1	47.68336424	2.146064E-011	6.680640E-012	0	0.000000E+000
1	47.68340176	6.680640E-012	2.146064E-011	1	0.000000E+000
1	47.68604576	2.146064E-011	6.680640E-012	0	0.000000E+000
1	47.68625834	6.680640E-012	2.146064E-011	1	0.000000E+000
1	47.68627861	2.146064E-011	6.680640E-012	0	0.000000E+000
1	47.68634585	6.680640E-012	2.146064E-011	1	0.000000E+000
1	47.68721682	2.146064E-011	6.680640E-012	0	0.000000E+000
1	47.68723817	6.680640E-012	2.146064E-011	1	0.000000E+000
1	47.68738034	2.146064E-011	6.680640E-012	0	0.000000E+000
1	47.68741926	6.680640E-012	2.146064E-011	1	0.000000E+000
1	47.68756989	2.146064E-011	6.680640E-012	0	0.000000E+000
1	47.68759382	6.680640E-012	2.146064E-011	1	0.000000E+000
1	47.68795922	2.146064E-011	6.680640E-012	0	0.000000E+000
1	47.68796982	6.680640E-012	2.146064E-011	1	0.000000E+000
1	47.68820435	2.146064E-011	6.680640E-012	0	0.000000E+000
1	47.68822317	6.680640E-012	2.146064E-011	1	0.000000E+000
1	47.68836553	2.146064E-011	6.680640E-012	0	0.000000E+000
1	47.68841759	6.680640E-012	2.146064E-011	1	0.000000E+000
1	47.68898895	2.146064E-011	6.680640E-012	0	0.000000E+000
1	47.68905685	6.680640E-012	2.146064E-011	1	0.000000E+000
1	47.68948965	2.146064E-011	6.680640E-012	0	0.000000E+000
1	47.68951568	6.680640E-012	2.146064E-011	1	0.000000E+000
1	47.68975073	2.146064E-011	6.680640E-012	0	0.000000E+000
1	47.68979587	6.680640E-012	2.146064E-011	1	0.000000E+000
1	47.69012480	2.146064E-011	6.680640E-012	0	0.000000E+000
1	47.69076567	6.680640E-012	2.146064E-011	1	0.000000E+000
1	47.69103846	2.146064E-011	6.680640E-012	0	0.000000E+000
1	47.69106384	6.680640E-012	2.146064E-011	1	0.000000E+000
1	47.69128892	2.146064E-011	6.680640E-012	0	0.000000E+000
1	47.69132574	6.680640E-012	2.146064E-011	1	0.000000E+000
1	47.69134044	2.146064E-011	6.680640E-012	0	0.000000E+000
1	47.69172747	6.680640E-012	2.146064E-011	1	0.000000E+000
1	47.69221310	2.146064E-011	6.680640E-012	0	0.000000E+000
1	47.69237749	6.680640E-012	2.146064E-011	1	0.000000E+000
1	47.69263268	2.146064E-011	6.680640E-012	0	0.000000E+000
1	47.69264663	6.680640E-012	2.146064E-011	1	0.000000E+000
1	47.69296038	2.146064E-011	6.680640E-012	0	0.000000E+000
1	47.69325890	6.680640E-012	2.146064E-011	1	0.000000E+000
1	47.69335526	2.146064E-011	6.680640E-012	0	0.000000E+000
1	47.69342733	6.680640E-012	2.146064E-011	1	0.000000E+000
1	47.69364465	2.146064E-011	6.680640E-012	0	0.000000E+000
1	47.69367751	6.680640E-012	2.146064E-011	1	0.000000E+000
1	47.69372907	2.146064E-011	6.680640E-012	0	0.000000E+000
1	47.69383674	6.680640E-012	2.146064E-011	1	0.000000E+000
1	47.69394333	2.146064E-011	6.680640E-012	0	0.000000E+000
1	47.69394569	6.680640E-012	2.146064E-011	1	0.000000E+000
1	47.69451407	2.146064E-011	6.680640E-012	0	0.000000E+000
1	47.69508870	6.680640E-012	2.146064E-011	1	0.000000E+000
1	47.69627966	2.146064E-011	6.680640E-012	0	0.000000E+000
1	47.69630639	6.680640E-012	2.146064E-011	1	0.000000E+000
1	47.69650007	2.146064E-011	6.680640E-012	0	0.000000E+000
1	47.69654427	6.680640E-012	2.146064E-011	1	0.000000E+000
1	47.69662917	2.146064E-011	6.680640E-012	0	0.000000E+000
1	47.69663488	6.680640E-012	2.146064E-011	1	0.000000E+000
1	47.69784374	2.146064E-011	6.680640E-012	0	0.000000E+000
1	47.69799676	6.680640E-012	2.146064E-011	1	0.000000E+000
1	47.69855155	2.146064E-011	6.680640E-012	0	0.000000E+000
1	47.69856330	6.680640E-012	2.146064E-011	1	0.000000E+000
1	47.69889090	2.146064E-011	6.680640E-012	0	0.000000E+000
1	47.69909463	6.680640E-012	2.146064E-011	1	0.000000E+000
1	47.70055243	2.146064E-011	6.680640E-012	0	0.000000E+000
1	47.70084907	6.680640E-012	2.146064E-011	1	0.000000E+000
1	47.70107880	2.146064E-011	6.680640E-012	0	0.000000E+000
1	47.70111232	6.680640E-012	2.146064E-011	1	0.000000E+000
1	47.70117831	2.146064E-011	6.680640E-012	0	0.000000E+000
1	47.70129795	6.680640E-012	2.146064E-011	1	0.000000E+000
1	47.70218125	2.146064E-011	6.680640E-012	0	0.000000E+000
1	47.70230580	6.680640E-012	2.146064E-011	1	0.000000E+000
1	47.70334613	2.146064E-011	6.680640E-012	0	0.000000E+000
1	47.70346846	6.680640E-012	2.146064E-011	1	0.000000E+000
1	47.70363239	2.146064E-011	6.680640E-012	0	0.000000E+000
1	47.70364778	6.680640E-012	2.146064E-011	1	0.000000E+000
1	47.70377830	2.146064E-011	6.680640E-012	0	0.000000E+000
1	47.70446315	6.680640E-012	2.146064E-011	1	0.000000E+000
1	47.70457579	2.146064E-011	6.680640E-012	0	0.000000E+000
1	47.70500856	6.680640E-012	2.146064E-011	1	0.000000E+000
1	47.70581472	2.146064E-011	6.680640E-012	0	0.000000E+000
1	47.70586987	6.680640E-012	2.146064E-011	1	0.000000E+000
1	47.70628752	2.146064E-011	6.680640E-012	0	0.000000E+000
1	47.70629569	6.680640E-012	2.146064E-011	1	0.000000E+000
1	47.70675499	2.146064E-011	6.680640E-012	0	0.000000E+000
1	47.70686150	6.680640E-012	2.146064E-011	1	0.000000E+000
1	47.70793461	2.146064E-011	6.680640E-012	0	0.000000E+000
1	47.70794488	6.680640E-012	2.146064E-011	1	0.000000E+000
1	47.70832310	2.146064E-011	6.680640E-012	0	0.000000E+000
1	47.70835164	6.680640E-012	2.146064E-011	1	0.000000E+000
1	47.70873414	2.146064E-011	6.680640E-012	0	0.000000E+000
1	47.70876549	6.680640E-012	2.146064E-011	1	0.000000E+000
1	47.70976897	2.146064E-011	6.680640E-012	0	0.000000E+000
1	47.70978956	6.680640E-012	2.146064E-011	1	0.000000E+000
1	47.71165841	2.146064E-011	6.680640E-012	0	0.000000E+000
1	47.71167968	6.680640E-012	2.146064E-011	1	0.000000E+000
1	47.71171292	2.146064E-011	6.680640E-012	0	0.000000E+000
1	47.71252710	6.680640E-012	2.146064E-011	1	0.000000E+000
1	47.71264929	2.146064E-011	6.680640E-012	0	0.000000E+000
1	47.71268409	6.680640E-012	2.146064E-011	1	0.000000E+000
1	47.71274735	2.146064E-011	6.680640E-012	0	0.000000E+000
1	47.71279475	6.680640E-012	2.146064E-011	1	0.000000E+000
1	47.71325349	2.146064E-011	6.680640E-012	0	0.000000E+000
1	47.71328623	6.680640E-012	2.146064E-011	1	0.000000E+000
1	47.71338900	2.146064E-011	6.680640E-012	0	0.000000E+000
1	47.71341428	6.680640E-012	2.146064E-011	1	0.000000E+000
1	47.71404803	2.146064E-011	6.680640E-012	0	0.000000E+000
1	47.71410572	6.680640E-012	2.146064E-011	1	0.000000E+000
1	47.71416129	2.146064E-011	6.680640E-012	0	0.000000E+000
1	47.71416979	6.680640E-012	2.146064E-011	1	0.000000E+000
1	47.71427412	2.146064E-011	6.680640E-012	0	0.000000E+000
1	47.71427816	6.680640E-012	2.146064E-011	1	0.000000E+000
1	47.71441216	2.146064E-011	6.680640E-012	0	0.000000E+000
1	47.71444918	6.680640E-012	2.146064E-011	1	0.000000E+000
1	47.71566803	2.146064E-011	6.680640E-012	0	0.000000E+000
1	47.71568428	6.680640E-012	2.146064E-011	1	0.000000E+000
1	47.71572404	2.146064E-011	6.680640E-012	0	0.000000E+000
1	47.71574582	6.680640E-012	2.146064E-011	1	0.000000E+000
1	47.71614036	2.146064E-011	6.680640E-012	0	0.000000E+000
1	47.71616404	6.680640E-012	2.146064E-011	1	0.000000E+000
1	47.71672701	2.146064E-011	6.680640E-012	0	0.000000E+000
1	47.71689295	6.680640E-012	2.146064E-011	1	0.000000E+000
1	47.71754441	2.146064E-011	6.680640E-012	0	0.000000E+000
1	47.71760953	6.680640E-012	2.146064E-011	1	0.000000E+000
1	47.71786851	2.146064E-011	6.680640E-012	0	0.000000E+000
1	47.71894283	6.680640E-012	2.146064E-011	1	0.000000E+000
1	47.71939158	2.146064E-011	6.680640E-012	0	0.000000E+000
1	47.71940528	6.680640E-012	2.146064E-011	1	0.000000E+000
1	47.72014467	2.146064E-011	6.680640E-012	0	0.000000E+000
1	47.72017052	6.680640E-012	2.146064E-011	1	0.000000E+000
1	47.72026186	2.146064E-011	6.680640E-012	0	0.000000E+000
1	47.72029058	6.680640E-012	2.146064E-011	1	0.000000E+000
1	47.72036058	2.146064E-011	6.680640E-012	0	0.000000E+000
1	47.72038690	6.680640E-012	2.146064E-011	1	0.000000E+000
1	47.72091685	2.146064E-011	6.680640E-012	0	0.000000E+000
1	47.72094338	6.680640E-012	2.146064E-011	1	0.000000E+000
1	47.72118182	2.146064E-011	6.680640E-012	0	0.000000E+000
1	47.72121478	6.680640E-012	2.146064E-011	1	0.000000E+000
1	47.72194089	2.146064E-011	6.680640E-012	0	0.000000E+000
1	47.72195932	6.680640E-012	2.146064E-011	1	0.000000E+000
1	47.72280809	2.146064E-011	6.680640E-012	0	0.000000E+000
1	47.72282549	6.680640E-012	2.146064E-011	1	0.000000E+000
1	47.72332399	2.146064E-011	6.680640E-012	0	0.000000E+000
1	47.72334558	6.680640E-012	2.146064E-011	1	0.000000E+000
1	47.72364016	2.146064E-011	6.680640E-012	0	0.000000E+000
1	47.72366212	6.680640E-012	2.146064E-011	1	0.000000E+000
1	47.72404684	2.146064E-011	6.680640E-012	0	0.000000E+000
1	47.72414033	6.680640E-012	2.146064E-011	1	0.000000E+000
1	47.72419364	2.146064E-011	6.680640E-012	0	0.000000E+000
1	47.72431102	6.680640E-012	2.146064E-011	1	0.000000E+000
1	47.72617774	2.146064E-011	6.680640E-012	0	0.000000E+000
1	47.72705593	6.680640E-012	2.146064E-011	1	0.000000E+000
1	47.72729917	2.146064E-011	6.680640E-012	0	0.000000E+000
1	47.72733524	6.680640E-012	2.146064E-011	1	0.000000E+000
1	47.72748202	2.146064E-011	6.680640E-012	0	0.000000E+000
1	47.72750987	6.680640E-012	2.146064E-011	1	0.000000E+000
1	47.72785061	2.146064E-011	6.680640E-012	0	0.000000E+000
1	47.72813456	6.680640E-012	2.146064E-011	1	0.000000E+000
1	47.72860555	2.146064E-011	6.680640E-012	0	0.000000E+000
1	47.72866395	6.680640E-012	2.146064E-011	1	0.000000E+000
1	47.72871381	2.146064E-011	6.680640E-012	0	0.000000E+000
1	47.72881922	6.680640E-012	2.146064E-011	1	0.000000E+000
1	47.72888005	2.146064E-011	6.680640E-012	0	0.000000E+000
1	47.72889475	6.680640E-012	2.146064E-011	1	0.000000E+000
1	47.72913308	2.146064E-011	6.680640E-012	0	0.000000E+000
1	47.72917742	6.680640E-012	2.146064E-011	1	0.000000E+000
1	47.72944157	2.146064E-011	6.680640E-012	0	0.000000E+000
1	47.72946262	6.680640E-012	2.146064E-011	1	0.000000E+000
1	47.72952926	2.146064E-011	6.680640E-012	0	0.000000E+000
1	47.72956016	6.680640E-012	2.146064E-011	1	0.000000E+000
1	47.72960992	2.146064E-011	6.680640E-012	0	0.000000E+000
1	47.72996544	6.680640E-012	2.146064E-011	1	0.000000E+000
1	47.73006995	2.146064E-011	6.680640E-012	0	0.000000E+000
1	47.73007843	6.680640E-012	2.146064E-011	1	0.000000E+000
1	47.73118498	2.146064E-011	6.680640E-012	0	0.000000E+000
1	47.73119929	6.680640E-012	2.146064E-011	1	0.000000E+000
1	47.73131238	2.146064E-011	6.680640E-012	0	0.000000E+000
1	47.73132259	6.680640E-012	2.146064E-011	1	0.000000E+000
1	47.73137316	2.146064E-011	6.680640E-012	0	0.000000E+000
1	47.73138643	6.680640E-012	2.146064E-011	1	0.000000E+000
1	47.73142325	2.146064E-011	6.680640E-012	0	0.000000E+000
1	47.73145175	6.680640E-012	2.146064E-011	1	0.000000E+000
1	47.73265470	2.146064E-011	6.680640E-012	0	0.000000E+000
1	47.73267369	6.680640E-012	2.146064E-011	1	0.000000E+000
1	47.73288077	2.146064E-011	6.680640E-012	0	0.000000E+000
1	47.73289514	6.680640E-012	2.146064E-011	1	0.000000E+000
1	47.73322794	2.146064E-011	6.680640E-012	0	0.000000E+000
1	47.73327305	6.680640E-012	2.146064E-011	1	0.000000E+000
1	47.73328974	2.146064E-011	6.680640E-012	0	0.000000E+000
1	47.73335541	6.680640E-012	2.146064E-011	1	0.000000E+000
1	47.73377694	2.146064E-011	6.680640E-012	0	0.000000E+000
1	47.73378618	6.680640E-012	2.146064E-011	1	0.000000E+000
1	47.73437801	2.146064E-011	6.680640E-012	0	0.000000E+000
1	47.73439995	6.680640E-012	2.146064E-011	1	0.000000E+000
1	47.73468835	2.146064E-011	6.680640E-012	0	0.000000E+000
1	47.73472022	6.680640E-012	2.146064E-011	1	0.000000E+000
1	47.73502263	2.146064E-011	6.680640E-012	0	0.000000E+000
1	47.73506893	6.680640E-012	2.146064E-011	1	0.000000E+000
1	47.73536513	2.146064E-011	6.680640E-012	0	0.000000E+000
1	47.73539304	6.680640E-012	2.146064E-011	1	0.000000E+000
1	47.73608137	2.146064E-011	6.680640E-012	0	0.000000E+000
1	47.73609248	6.680640E-012	2.146064E-011	1	0.000000E+000
1	47.73626248	2.146064E-011	6.680640E-012	0	0.000000E+000
1	47.73663612	6.680640E-012	2.146064E-011	1	0.000000E+000
1	47.73680672	2.146064E-011	6.680640E-012	0	0.000000E+000
1	47.73683102	6.680640E-012	2.146064E-011	1	0.000000E+000
1	47.73709728	2.146064E-011	6.680640E-012	0	0.000000E+000
1	47.73724228	6.680640E-012	2.146064E-011	1	0.000000E+000
1	47.73731478	2.146064E-011	6.680640E-012	0	0.000000E+000
1	47.73768153	6.680640E-012	2.146064E-011	1	0.000000E+000
1	47.73812687	2.146064E-011	6.680640E-012	0	0.000000E+000
1	47.73813671	6.680640E-012	2.146064E-011	1	0.000000E+000
1	47.73866256	2.146064E-011	6.680640E-012	0	0.000000E+000
1	47.73878216	6.680640E-012	2.146064E-011	1	0.000000E+000
1	47.73881151	2.146064E-011	6.680640E-012	0	0.000000E+000
1	47.73896541	6.680640E-012	2.146064E-011	1	0.000000E+000
1	47.73921286	2.146064E-011	6.680640E-012	0	0.000000E+000
1	47.73932727	6.680640E-012	2.146064E-011	1	0.000000E+000
1	47.73973899	2.146064E-011	6.680640E-012	0	0.000000E+000
1	47.73976366	6.680640E-012	2.146064E-011	1	0.000000E+000
1	47.74064177	2.146064E-011	6.680640E-012	0	0.000000E+000
1	47.74065383	6.680640E-012	2.146064E-011	1	0.000000E+000
1	47.74128193	2.146064E-011	6.680640E-012	0	0.000000E+000
1	47.74140499	6.680640E-012	2.146064E-011	1	0.000000E+000
1	47.74194555	2.146064E-011	6.680640E-012	0	0.000000E+000
1	47.74196085	6.680640E-012	2.146064E-011	1	0.000000E+000
1	47.74223662	2.146064E-011	6.680640E-012	0	0.000000E+000
1	47.74252803	6.680640E-012	2.146064E-011	1	0.000000E+000
1	47.74259613	2.146064E-011	6.680640E-012	0	0.000000E+000
1	47.74284344	6.680640E-012	2.146064E-011	1	0.000000E+000
1	47.74316304	2.146064E-011	6.680640E-012	0	0.000000E+000
1	47.74319595	6.680640E-012	2.146064E-011	1	0.000000E+000
1	47.74375927	2.146064E-011	6.680640E-012	0	0.000000E+000
1	47.74389183	6.680640E-012	2.146064E-011	1	0.000000E+000
1	47.74401945	2.146064E-011	6.680640E-012	0	0.000000E+000
1	47.74440095	6.680640E-012	2.146064E-011	1	0.000000E+000
1	47.74441858	2.146064E-011	6.680640E-012	0	0.000000E+000
1	47.74532490	6.680640E-012	2.146064E-011	1	0.000000E+000
1	47.74719182	2.146064E-011	6.680640E-012	0	0.000000E+000
1	47.74721196	6.680640E-012	2.146064E-011	1	0.000000E+000
1	47.74777472	2.146064E-011	6.680640E-012	0	0.000000E+000
1	47.74779822	6.680640E-012	2.146064E-011	1	0.000000E+000
1	47.74793229	2.146064E-011	6.680640E-012	0	0.000000E+000
1	52.58023133	6.616320E-012	2.139632E-011	1	0.000000E+000
1	52.58143417	2.139632E-011	6.616320E-012	0	0.000000E+000
1	52.58170469	6.616320E-012	2.139632E-011	1	0.000000E+000
1	52.58179867	2.139632E-011	6.616320E-012	0	0.000000E+000
1	52.58182524	6.616320E-012	2.139632E-011	1	0.000000E+000
1	52.58206321	2.139632E-011	6.616320E-012	0	0.000000E+000
1	52.58222326	6.616320E-012	2.139632E-011	1	0.000000E+000
1	52.58274245	2.139632E-011	6.616320E-012	0	0.000000E+000
1	52.58310461	6.616320E-012	2.139632E-011	1	0.000000E+000
1	52.58319481	2.139632E-011	6.616320E-012	0	0.000000E+000
1	52.58324176	6.616320E-012	2.139632E-011	1	0.000000E+000
1	52.58328187	2.139632E-011	6.616320E-012	0	0.000000E+000
1	52.58330556	6.616320E-012	2.139632E-011	1	0.000000E+000
1	52.58336059	2.139632E-011	6.616320E-012	0	0.000000E+000
1	52.58338361	6.616320E-012	2.139632E-011	1	0.000000E+000
1	52.58393663	2.139632E-011	6.616320E-012	0	0.000000E+000
1	52.58431368	6.616320E-012	2.139632E-011	1	0.000000E+000
1	52.58454856	2.139632E-011	6.616320E-012	0	0.000000E+000
1	52.58457441	6.616320E-012	2.139632E-011	1	0.000000E+000
1	52.58474125	2.139632E-011	6.616320E-012	0	0.000000E+000
1	52.58477147	6.616320E-012	2.139632E-011	1	0.000000E+000
1	52.58488250	2.139632E-011	6.616320E-012	0	0.000000E+000
1	52.58492193	6.616320E-012	2.139632E-011	1	0.000000E+000
1	52.58574986	2.139632E-011	6.616320E-012	0	0.000000E+000
1	52.58577991	6.616320E-012	2.139632E-011	1	0.000000E+000
1	52.58599828	2.139632E-011	6.616320E-012	0	0.000000E+000
1	52.58610553	6.616320E-012	2.139632E-011	1	0.000000E+000
1	52.58665640	2.139632E-011	6.616320E-012	0	0.000000E+000
1	52.58669396	6.616320E-012	2.139632E-011	1	0.000000E+000
1	52.58724288	2.139632E-011	6.616320E-012	0	0.000000E+000
1	52.58726665	6.616320E-012	2.139632E-011	1	0.000000E+000
1	52.58740768	2.139632E-011	6.616320E-012	0	0.000000E+000
1	52.58742594	6.616320E-012	2.139632E-011	1	0.000000E+000
1	52.58766242	2.139632E-011	6.616320E-012	0	0.000000E+000
1	52.58771564	6.616320E-012	2.139632E-011	1	0.000000E+000
1	52.58781803	2.139632E-011	6.616320E-012	0	0.000000E+000
1	52.58801033	6.616320E-012	2.139632E-011	1	0.000000E+000
1	52.58876112	2.139632E-011	6.616320E-012	0	0.000000E+000
1	52.58887821	6.616320E-012	2.139632E-011	1	0.000000E+000
1	52.58904014	2.139632E-011	6.616320E-012	0	0.000000E+000
1	52.58913275	6.616320E-012	2.139632E-011	1	0.000000E+000
1	52.58958395	2.139632E-011	6.616320E-012	0	0.000000E+000
1	52.58964713	6.616320E-012	2.139632E-011	1	0.000000E+000
1	52.59037606	2.139632E-011	6.616320E-012	0	0.000000E+000
1	52.59082300	6.616320E-012	2.139632E-011	1	0.000000E+000
1	52.59095960	2.139632E-011	6.616320E-012	0	0.000000E+000
1	52.59104842	6.616320E-012	2.139632E-011	1	0.000000E+000
1	52.59171303	2.139632E-011	6.616320E-012	0	0.000000E+000
1	52.59196557	6.616320E-012	2.139632E-011	1	0.000000E+000
1	52.59201328	2.139632E-011	6.616320E-012	0	0.000000E+000
1	52.59228214	6.616320E-012	2.139632E-011	1	0.000000E+000
1	52.59230265	2.139632E-011	6.616320E-012	0	0.000000E+000
1	52.59234518	6.616320E-012	2.139632E-011	1	0.000000E+000
1	52.59248837	2.139632E-011	6.616320E-012	0	0.000000E+000
1	52.59250087	6.616320E-012	2.139632E-011	1	0.000000E+000
1	52.59255789	2.139632E-011	6.616320E-012	0	0.000000E+000
1	52.59257337	6.616320E-012	2.139632E-011	1	0.000000E+000
1	52.59263302	2.139632E-011	6.616320E-012	0	0.000000E+000
1	52.59282795	6.616320E-012	2.139632E-011	1	0.000000E+000
1	52.59312901	2.139632E-011	6.616320E-012	0	0.000000E+000
1	52.59315987	6.616320E-012	2.139632E-011	1	0.000000E+000
1	52.59359864	2.139632E-011	6.616320E-012	0	0.000000E+000
1	52.59398848	6.616320E-012	2.139632E-011	1	0.000000E+000
1	52.59402469	2.139632E-011	6.616320E-012	0	0.000000E+000
1	52.59425653	6.616320E-012	2.139632E-011	1	0.000000E+000
1	52.59472614	2.139632E-011	6.616320E-012	0	0.000000E+000
1	52.59509969	6.616320E-012	2.139632E-011	1	0.000000E+000
1	52.59542681	2.139632E-011	6.616320E-012	0	0.000000E+000
1	52.59621170	6.616320E-012	2.139632E-011	1	0.000000E+000
1	52.59631968	2.139632E-011	6.616320E-012	0	0.000000E+000
1	52.59647943	6.616320E-012	2.139632E-011	1	0.000000E+000
1	52.59652331	2.139632E-011	6.616320E-012	0	0.000000E+000
1	52.59688499	6.616320E-012	2.139632E-011	1	0.000000E+000
1	52.59752712	2.139632E-011	6.616320E-012	0	0.000000E+000
1	52.59755152	6.616320E-012	2.139632E-011	1	0.000000E+000
1	52.59777296	2.139632E-011	6.616320E-012	0	0.000000E+000
1	52.59779155	6.616320E-012	2.139632E-011	1	0.000000E+000
1	52.59787517	2.139632E-011	6.616320E-012	0	0.000000E+000
1	52.59788219	6.616320E-012	2.139632E-011	1	0.000000E+000
1	52.59798791	2.139632E-011	6.616320E-012	0	0.000000E+000
1	52.59801656	6.616320E-012	2.139632E-011	1	0.000000E+000
1	52.59856676	2.139632E-011	6.616320E-012	0	0.000000E+000
1	52.59873429	6.616320E-012	2.139632E-011	1	0.000000E+000
1	52.59902286	2.139632E-011	6.616320E-012	0	0.000000E+000
1	52.59922393	6.616320E-012	2.139632E-011	1	0.000000E+000
1	52.59947445	2.139632E-011	6.616320E-012	0	0.000000E+000
1	52.59957154	6.616320E-012	2.139632E-011	1	0.000000E+000
1	52.59962911	2.139632E-011	6.616320E-012	0	0.000000E+000
1	52.59964618	6.616320E-012	2.139632E-011	1	0.000000E+000
1	52.59972127	2.139632E-011	6.616320E-012	0	0.000000E+000
1	52.59975604	6.616320E-012	2.139632E-011	1	0.000000E+000
1	52.59980103	2.139632E-011	6.616320E-012	0	0.000000E+000
1	52.60001357	6.616320E-012	2.139632E-011	1	0.000000E+000
1	52.60005351	2.139632E-011	6.616320E-012	0	0.000000E+000
1	52.60007868	6.616320E-012	2.139632E-011	1	0.000000E+000
1	52.60072509	2.139632E-011	6.616320E-012	0	0.000000E+000
1	52.60077390	6.616320E-012	2.139632E-011	1	0.000000E+000
1	52.60083884	2.139632E-011	6.616320E-012	0	0.000000E+000
1	52.60084410	6.616320E-012	2.139632E-011	1	0.000000E+000
1	52.60099733	2.139632E-011	6.616320E-012	0	0.000000E+000
1	52.60099869	6.616320E-012	2.139632E-011	1	0.000000E+000
1	52.60107372	2.139632E-011	6.616320E-012	0	0.000000E+000
1	52.60174883	6.616320E-012	2.139632E-011	1	0.000000E+000
1	52.60233572	2.139632E-011	6.616320E-012	0	0.000000E+000
1	52.60237384	6.616320E-012	2.139632E-011	1	0.000000E+000
1	52.60242931	2.139632E-011	6.616320E-012	0	0.000000E+000
1	52.60245812	6.616320E-012	2.139632E-011	1	0.000000E+000
1	52.60302113	2.139632E-011	6.616320E-012	0	0.000000E+000
1	52.60307008	6.616320E-012	2.139632E-011	1	0.000000E+000
1	52.60366059	2.139632E-011	6.616320E-012	0	0.000000E+000
1	52.60382887	6.616320E-012	2.139632E-011	1	0.000000E+000
1	52.60416624	2.139632E-011	6.616320E-012	0	0.000000E+000
1	52.60418041	6.616320E-012	2.139632E-011	1	0.000000E+000
1	52.60455571	2.139632E-011	6.616320E-012	0	0.000000E+000
1	52.60457682	6.616320E-012	2.139632E-011	1	0.000000E+000
1	52.60484626	2.139632E-011	6.616320E-012	0	0.000000E+000
1	52.60486887	6.616320E-012	2.139632E-011	1	0.000000E+000
1	52.60564563	2.139632E-011	6.616320E-012	0	0.000000E+000
1	52.60608734	6.616320E-012	2.139632E-011	1	0.000000E+000
1	52.60623078	2.139632E-011	6.616320E-012	0	0.000000E+000
1	52.60625776	6.616320E-012	2.139632E-011	1	0.000000E+000
1	52.60710488	2.139632E-011	6.616320E-012	0	0.000000E+000
1	52.60758837	6.616320E-012	2.139632E-011	1	0.000000E+000
1	52.60791075	2.139632E-011	6.616320E-012	0	0.000000E+000
1	52.60796720	6.616320E-012	2.139632E-011	1	0.000000E+000
1	52.60809553	2.139632E-011	6.616320E-012	0	0.000000E+000
1	52.60811198	6.616320E-012	2.139632E-011	1	0.000000E+000
1	52.60888063	2.139632E-011	6.616320E-012	0	0.000000E+000
1	52.60912733	6.616320E-012	2.139632E-011	1	0.000000E+000
1	52.61010053	2.139632E-011	6.616320E-012	0	0.000000E+000
1	52.61012064	6.616320E-012	2.139632E-011	1	0.000000E+000
1	52.61125692	2.139632E-011	6.616320E-012	0	0.000000E+000
1	52.61132927	6.616320E-012	2.139632E-011	1	0.000000E+000
1	52.61141672	2.139632E-011	6.616320E-012	0	0.000000E+000
1	52.61145029	6.616320E-012	2.139632E-011	1	0.000000E+000
1	52.61154755	2.139632E-011	6.616320E-012	0	0.000000E+000
1	52.61158480	6.616320E-012	2.139632E-011	1	0.000000E+000
1	52.61173592	2.139632E-011	6.616320E-012	0	0.000000E+000
1	52.61176766	6.616320E-012	2.139632E-011	1	0.000000E+000
1	52.61224958	2.139632E-011	6.616320E-012	0	0.000000E+000
1	52.61227614	6.616320E-012	2.139632E-011	1	0.000000E+000
1	52.61279229	2.139632E-011	6.616320E-012	0	0.000000E+000
1	52.61284270	6.616320E-012	2.139632E-011	1	0.000000E+000
1	52.61387917	2.139632E-011	6.616320E-012	0	0.000000E+000
1	52.61398987	6.616320E-012	2.139632E-011	1	0.000000E+000
1	52.61472456	2.139632E-011	6.616320E-012	0	0.000000E+000
1	52.61480552	6.616320E-012	2.139632E-011	1	0.000000E+000
1	52.61620618	2.139632E-011	6.616320E-012	0	0.000000E+000
1	52.61625574	6.616320E-012	2.139632E-011	1	0.000000E+000
1	52.61631634	2.139632E-011	6.616320E-012	0	0.000000E+000
1	52.61652950	6.616320E-012	2.139632E-011	1	0.000000E+000
1	52.61667341	2.139632E-011	6.616320E-012	0	0.000000E+000
1	52.61668805	6.616320E-012	2.139632E-011	1	0.000000E+000
1	52.61692033	2.139632E-011	6.616320E-012	0	0.000000E+000
1	52.61694042	6.616320E-012	2.139632E-011	1	0.000000E+000
1	52.61699126	2.139632E-011	6.616320E-012	0	0.000000E+000
1	52.61702107	6.616320E-012	2.139632E-011	1	0.000000E+000
1	52.61764581	2.139632E-011	6.616320E-012	0	0.000000E+000
1	52.61766452	6.616320E-012	2.139632E-011	1	0.000000E+000
1	52.61862041	2.139632E-011	6.616320E-012	0	0.000000E+000
1	52.61882294	6.616320E-012	2.139632E-011	1	0.000000E+000
1	52.61894793	2.139632E-011	6.616320E-012	0	0.000000E+000
1	52.61896657	6.616320E-012	2.139632E-011	1	0.000000E+000
1	52.61921576	2.139632E-011	6.616320E-012	0	0.000000E+000
1	52.61922999	6.616320E-012	2.139632E-011	1	0.000000E+000
1	52.61925782	2.139632E-011	6.616320E-012	0	0.000000E+000
1	52.61928179	6.616320E-012	2.139632E-011	1	0.000000E+000
1	52.61968321	2.139632E-011	6.616320E-012	0	0.000000E+000
1	52.61977639	6.616320E-012	2.139632E-011	1	0.000000E+000
1	52.62046083	2.139632E-011	6.616320E-012	0	0.000000E+000
1	52.62048574	6.616320E-012	2.139632E-011	1	0.000000E+000
1	52.62214767	2.139632E-011	6.616320E-012	0	0.000000E+000
1	52.62216968	6.616320E-012	2.139632E-011	1	0.000000E+000
1	52.62293454	2.139632E-011	6.616320E-012	0	0.000000E+000
1	52.62337734	6.616320E-012	2.139632E-011	1	0.000000E+000
1	52.62382173	2.139632E-011	6.616320E-012	0	0.000000E+000
1	52.62382454	6.616320E-012	2.139632E-011	1	0.000000E+000
1	52.62455704	2.139632E-011	6.616320E-012	0	0.000000E+000
1	52.62457663	6.616320E-012	2.139632E-011	1	0.000000E+000
1	52.62481930	2.139632E-011	6.616320E-012	0	0.000000E+000
1	52.62485678	6.616320E-012	2.139632E-011	1	0.000000E+000
1	52.62498737	2.139632E-011	6.616320E-012	0	0.000000E+000
1	52.62506738	6.616320E-012	2.139632E-011	1	0.000000E+000
1	52.62547965	2.139632E-011	6.616320E-012	0	0.000000E+000
1	52.62583171	6.616320E-012	2.139632E-011	1	0.000000E+000
1	52.62640635	2.139632E-011	6.616320E-012	0	0.000000E+000
1	52.62644300	6.616320E-012	2.139632E-011	1	0.000000E+000
1	52.62702164	2.139632E-011	6.616320E-012	0	0.000000E+000
1	52.62710523	6.616320E-012	2.139632E-011	1	0.000000E+000
1	52.62711375	2.139632E-011	6.616320E-012	0	0.000000E+000
1	52.62752552	6.616320E-012	2.139632E-011	1	0.000000E+000
1	52.62898343	2.139632E-011	6.616320E-012	0	0.000000E+000
1	52.62904359	6.616320E-012	2.139632E-011	1	0.000000E+000
1	52.63014977	2.139632E-011	6.616320E-012	0	0.000000E+000
1	52.63017037	6.616320E-012	2.139632E-011	1	0.000000E+000
1	52.63076206	2.139632E-011	6.616320E-012	0	0.000000E+000
1	52.63115799	6.616320E-012	2.139632E-011	1	0.000000E+000
1	52.63149413	2.139632E-011	6.616320E-012	0	0.000000E+000
1	52.63151563	6.616320E-012	2.139632E-011	1	0.000000E+000
1	52.63164893	2.139632E-011	6.616320E-012	0	0.000000E+000
1	52.63166166	6.616320E-012	2.139632E-011	1	0.000000E+000
1	52.63305649	2.139632E-011	6.616320E-012	0	0.000000E+000
1	52.63307425	6.616320E-012	2.139632E-011	1	0.000000E+000
1	52.63321085	2.139632E-011	6.616320E-012	0	0.000000E+000
1	52.63323278	6.616320E-012	2.139632E-011	1	0.000000E+000
1	52.63328194	2.139632E-011	6.616320E-012	0	0.000000E+000
1	52.63331718	6.616320E-012	2.139632E-011	1	0.000000E+000
1	52.63407968	2.139632E-011	6.616320E-012	0	0.000000E+000
1	52.63411573	6.616320E-012	2.139632E-011	1	0.000000E+000
1	52.63423205	2.139632E-011	6.616320E-012	0	0.000000E+000
1	52.63435902	6.616320E-012	2.139632E-011	1	0.000000E+000
1	52.63449763	2.139632E-011	6.616320E-012	0	0.000000E+000
1	52.63451976	6.616320E-012	2.139632E-011	1	0.000000E+000
1	52.63504829	2.139632E-011	6.616320E-012	0	0.000000E+000
1	52.63551311	6.616320E-012	2.139632E-011	1	0.000000E+000
1	52.63589745	2.139632E-011	6.616320E-012	0	0.000000E+000
1	52.63594276	6.616320E-012	2.139632E-011	1	0.000000E+000
1	52.63651309	2.139632E-011	6.616320E-012	0	0.000000E+000
1	52.63655486	6.616320E-012	2.139632E-011	1	0.000000E+000
1	52.63682740	2.139632E-011	6.616320E-012	0	0.000000E+000
1	52.63686535	6.616320E-012	2.139632E-011	1	0.000000E+000
1	52.63778037	2.139632E-011	6.616320E-012	0	0.000000E+000
1	52.63786270	6.616320E-012	2.139632E-011	1	0.000000E+000
1	52.63792782	2.139632E-011	6.616320E-012	0	0.000000E+000
1	52.63793846	6.616320E-012	2.139632E-011	1	0.000000E+000
1	52.63823554	2.139632E-011	6.616320E-012	0	0.000000E+000
1	52.63825638	6.616320E-012	2.139632E-011	1	0.000000E+000
1	52.63859887	2.139632E-011	6.616320E-012	0	0.000000E+000
1	52.63864615	6.616320E-012	2.139632E-011	1	0.000000E+000
1	52.63874152	2.139632E-011	6.616320E-012	0	0.000000E+000
1	52.63879511	6.616320E-012	2.139632E-011	1	0.000000E+000
1	52.63950910	2.139632E-011	6.616320E-012	0	0.000000E+000
1	52.63952316	6.616320E-012	2.139632E-011	1	0.000000E+000
1	52.63991745	2.139632E-011	6.616320E-012	0	0.000000E+000
1	52.63999614	6.616320E-012	2.139632E-011	1	0.000000E+000
1	52.64010959	2.139632E-011	6.616320E-012	0	0.000000E+000
1	52.64024221	6.616320E-012	2.139632E-011	1	0.000000E+000
1	52.64082513	2.139632E-011	6.616320E-012	0	0.000000E+000
1	52.64087090	6.616320E-012	2.139632E-011	1	0.000000E+000
1	52.64100978	2.139632E-011	6.616320E-012	0	0.000000E+000
1	52.64125327	6.616320E-012	2.139632E-011	1	0.000000E+000
1	52.64140587	2.139632E-011	6.616320E-012	0	0.000000E+000
1	52.64145010	6.616320E-012	2.139632E-011	1	0.000000E+000
1	52.64166345	2.139632E-011	6.616320E-012	0	0.000000E+000
1	52.64180991	6.616320E-012	2.139632E-011	1	0.000000E+000
1	52.64206776	2.139632E-011	6.616320E-012	0	0.000000E+000
1	52.64221493	6.616320E-012	2.139632E-011	1	0.000000E+000
1	52.64223323	2.139632E-011	6.616320E-012	0	0.000000E+000
1	52.64294884	6.616320E-012	2.139632E-011	1	0.000000E+000
1	52.64296636	2.139632E-011	6.616320E-012	0	0.000000E+000
1	52.64303981	6.616320E-012	2.139632E-011	1	0.000000E+000
1	52.64307990	2.139632E-011	6.616320E-012	0	0.000000E+000
1	52.64309524	6.616320E-012	2.139632E-011	1	0.000000E+000
1	52.64316938	2.139632E-011	6.616320E-012	0	0.000000E+000
1	52.64319349	6.616320E-012	2.139632E-011	1	0.000000E+000
1	52.64343153	2.139632E-011	6.616320E-012	0	0.000000E+000
1	52.64355702	6.616320E-012	2.139632E-011	1	0.000000E+000
1	52.64362278	2.139632E-011	6.616320E-012	0	0.000000E+000
1	52.64364838	6.616320E-012	2.139632E-011	1	0.000000E+000
1	52.64452302	2.139632E-011	6.616320E-012	0	0.000000E+000
1	52.64455271	6.616320E-012	2.139632E-011	1	0.000000E+000
1	52.64489103	2.139632E-011	6.616320E-012	0	0.000000E+000
1	52.64492471	6.616320E-012	2.139632E-011	1	0.000000E+000
1	52.64556844	2.139632E-011	6.616320E-012	0	0.000000E+000
1	52.64570689	6.616320E-012	2.139632E-011	1	0.000000E+000
1	52.64581718	2.139632E-011	6.616320E-012	0	0.000000E+000
1	52.64585355	6.616320E-012	2.139632E-011	1	0.000000E+000
1	52.64607355	2.139632E-011	6.616320E-012	0	0.000000E+000
1	52.64654337	6.616320E-012	2.139632E-011	1	0.000000E+000
1	52.64741784	2.139632E-011	6.616320E-012	0	0.000000E+000
1	52.64742927	6.616320E-012	2.139632E-011	1	0.000000E+000
1	52.64822587	2.139632E-011	6.616320E-012	0	0.000000E+000
1	52.64822610	6.616320E-012	2.139632E-011	1	0.000000E+000
1	52.64871355	2.139632E-011	6.616320E-012	0	0.000000E+000
1	52.64898180	6.616320E-012	2.139632E-011	1	0.000000E+000
1	52.64949572	2.139632E-011	6.616320E-012	0	0.000000E+000
1	52.64987095	6.616320E-012	2.139632E-011	1	0.000000E+000
1	52.65016853	2.139632E-011	6.616320E-012	0	0.000000E+000
1	52.65018826	6.616320E-012	2.139632E-011	1	0.000000E+000
1	52.65031773	2.139632E-011	6.616320E-012	0	0.000000E+000
1	52.65035642	6.616320E-012	2.139632E-011	1	0.000000E+000
1	52.65047426	2.139632E-011	6.616320E-012	0	0.000000E+000
1	52.65067165	6.616320E-012	2.139632E-011	1	0.000000E+000
1	52.65071212	2.139632E-011	6.616320E-012	0	0.000000E+000
1	52.65073248	6.616320E-012	2.139632E-011	1	0.000000E+000
1	52.65110932	2.139632E-011	6.616320E-012	0	0.000000E+000
1	52.65111968	6.616320E-012	2.139632E-011	1	0.000000E+000
1	52.65117083	2.139632E-011	6.616320E-012	0	0.000000E+000
1	52.65118676	6.616320E-012	2.139632E-011	1	0.000000E+000
1	52.65178846	2.139632E-011	6.616320E-012	0	0.000000E+000
1	52.65183031	6.616320E-012	2.139632E-011	1	0.000000E+000
1	52.65215605	2.139632E-011	6.616320E-012	0	0.000000E+000
1	52.65219637	6.616320E-012	2.139632E-011	1	0.000000E+000
1	52.65269150	2.139632E-011	6.616320E-012	0	0.000000E+000
1	52.65269444	6.616320E-012	2.139632E-011	1	0.000000E+000
1	52.65315777	2.139632E-011	6.616320E-012	0	0.000000E+000
1	52.65315926	6.616320E-012	2.139632E-011	1	0.000000E+000
1	52.65480316	2.139632E-011	6.616320E-012	0	0.000000E+000
1	52.65498070	6.616320E-012	2.139632E-011	1	0.000000E+000
1	52.65559770	2.139632E-011	6.616320E-012	0	0.000000E+000
1	52.65560876	6.616320E-012	2.139632E-011	1	0.000000E+000
1	52.65611797	2.139632E-011	6.616320E-012	0	0.000000E+000
1	52.65615753	6.616320E-012	2.139632E-011	1	0.000000E+000
1	52.65644972	2.139632E-011	6.616320E-012	0	0.000000E+000
1	52.65667707	6.616320E-012	2.139632E-011	1	0.000000E+000
1	52.65907025	2.139632E-011	6.616320E-012	0	0.000000E+000
1	52.65911416	6.616320E-012	2.139632E-011	1	0.000000E+000
1	52.65992744	2.139632E-011	6.616320E-012	0	0.000000E+000
1	52.65998741	6.616320E-012	2.139632E-011	1	0.000000E+000
1	52.66183705	2.139632E-011	6.616320E-012	0	0.000000E+000
1	52.66184274	6.616320E-012	2.139632E-011	1	0.000000E+000
1	52.66367669	2.139632E-011	6.616320E-012	0	0.000000E+000
1	52.66448101	6.616320E-012	2.139632E-011	1	0.000000E+000
1	52.66478807	2.139632E-011	6.616320E-012	0	0.000000E+000
1	52.66481488	6.616320E-012	2.139632E-011	1	0.000000E+000
1	52.66582573	2.139632E-011	6.616320E-012	0	0.000000E+000
1	52.66594817	6.616320E-012	2.139632E-011	1	0.000000E+000
1	52.66606464	2.139632E-011	6.616320E-012	0	0.000000E+000
1	52.66633968	6.616320E-012	2.139632E-011	1	0.000000E+000
1	52.66666394	2.139632E-011	6.616320E-012	0	0.000000E+000
1	52.66670195	6.616320E-012	2.139632E-011	1	0.000000E+000
1	52.66730420	2.139632E-011	6.616320E-012	0	0.000000E+000
1	52.66747863	6.616320E-012	2.139632E-011	1	0.000000E+000
1	52.66769293	2.139632E-011	6.616320E-012	0	0.000000E+000
1	52.66772570	6.616320E-012	2.139632E-011	1	0.000000E+000
1	52.66914507	2.139632E-011	6.616320E-012	0	0.000000E+000
1	52.67013428	6.616320E-012	2.139632E-011	1	0.000000E+000
1	52.67054017	2.139632E-011	6.616320E-012	0	0.000000E+000
1	52.67057503	6.616320E-012	2.139632E-011	1	0.000000E+000
1	52.67087812	2.139632E-011	6.616320E-012	0	0.000000E+000
1	52.67117798	6.616320E-012	2.139632E-011	1	0.000000E+000
1	52.67263236	2.139632E-011	6.616320E-012	0	0.000000E+000
1	52.67320238	6.616320E-012	2.139632E-011	1	0.000000E+000
1	52.67413623	2.139632E-011	6.616320E-012	0	0.000000E+000
1	52.67414872	6.616320E-012	2.139632E-011	1	0.000000E+000
1	52.67439437	2.139632E-011	6.616320E-012	0	0.000000E+000
1	52.67496500	6.616320E-012	2.139632E-011	1	0.000000E+000
1	52.67497215	2.139632E-011	6.616320E-012	0	0.000000E+000
1	52.67506517	6.616320E-012	2.139632E-011	1	0.000000E+000
1	52.67664007	2.139632E-011	6.616320E-012	0	0.000000E+000
1	52.67667973	6.616320E-012	2.139632E-011	1	0.000000E+000
1	52.67677784	2.139632E-011	6.616320E-012	0	0.000000E+000
1	52.67679389	6.616320E-012	2.139632E-011	1	0.000000E+000
1	52.67730305	2.139632E-011	6.616320E-012	0	0.000000E+000
1	52.67733483	6.616320E-012	2.139632E-011	1	0.000000E+000
1	52.67750537	2.139632E-011	6.616320E-012	0	0.000000E+000
1	52.67754015	6.616320E-012	2.139632E-011	1	0.000000E+000
1	52.67764771	2.139632E-011	6.616320E-012	0	0.000000E+000
1	52.67790005	6.616320E-012	2.139632E-011	1	0.000000E+000
1	52.67812165	2.139632E-011	6.616320E-012	0	0.000000E+000
1	52.67820745	6.616320E-012	2.139632E-011	1	0.000000E+000
1	52.67864210	2.139632E-011	6.616320E-012	0	0.000000E+000
1	52.67866175	6.616320E-012	2.139632E-011	1	0.000000E+000
1	52.67952042	2.139632E-011	6.616320E-012	0	0.000000E+000
1	52.67969895	6.616320E-012	2.139632E-011	1	0.000000E+000
1	52.67976525	2.139632E-011	6.616320E-012	0	0.000000E+000
1	52.68004355	6.616320E-012	2.139632E-011	1	0.000000E+000
1	52.68020415	2.139632E-011	6.616320E-012	0	0.000000E+000
1	52.68042035	6.616320E-012	2.139632E-011	1	0.000000E+000
1	52.68061232	2.139632E-011	6.616320E-012	0	0.000000E+000
1	52.68063584	6.616320E-012	2.139632E-011	1	0.000000E+000
1	52.68094886	2.139632E-011	6.616320E-012	0	0.000000E+000
1	52.68096452	6.616320E-012	2.139632E-011	1	0.000000E+000
1	52.68173086	2.139632E-011	6.616320E-012	0	0.000000E+000
1	52.68224800	6.616320E-012	2.139632E-011	1	0.000000E+000
1	52.68315029	2.139632E-011	6.616320E-012	0	0.000000E+000
1	52.68316872	6.616320E-012	2.139632E-011	1	0.000000E+000
1	52.68330416	2.139632E-011	6.616320E-012	0	0.000000E+000
1	52.68336201	6.616320E-012	2.139632E-011	1	0.000000E+000
1	52.68369741	2.139632E-011	6.616320E-012	0	0.000000E+000
1	52.68374482	6.616320E-012	2.139632E-011	1	0.000000E+000
1	52.68523450	2.139632E-011	6.616320E-012	0	0.000000E+000
1	52.68529625	6.616320E-012	2.139632E-011	1	0.000000E+000
1	52.68530660	2.139632E-011	6.616320E-012	0	0.000000E+000
1	52.68541469	6.616320E-012	2.139632E-011	1	0.000000E+000
1	52.68563719	2.139632E-011	6.616320E-012	0	0.000000E+000
1	52.68564979	6.616320E-012	2.139632E-011	1	0.000000E+000
1	52.68573910	2.139632E-011	6.616320E-012	0	0.000000E+000
1	52.68574932	6.616320E-012	2.139632E-011	1	0.000000E+000
1	52.68686887	2.139632E-011	6.616320E-012	0	0.000000E+000
1	52.68688539	6.616320E-012	2.139632E-011	1	0.000000E+000
1	52.68730348	2.139632E-011	6.616320E-012	0	0.000000E+000
1	52.68761751	6.616320E-012	2.139632E-011	1	0.000000E+000
1	52.68850853	2.139632E-011	6.616320E-012	0	0.000000E+000
1	52.68865636	6.616320E-012	2.139632E-011	1	0.000000E+000
1	52.68965446	2.139632E-011	6.616320E-012	0	0.000000E+000
1	52.68969960	6.616320E-012	2.139632E-011	1	0.000000E+000
1	52.68976556	2.139632E-011	6.616320E-012	0	0.000000E+000
1	52.68990726	6.616320E-012	2.139632E-011	1	0.000000E+000
1	52.68994113	2.139632E-011	6.616320E-012	0	0.000000E+000
1	52.68996068	6.616320E-012	2.139632E-011	1	0.000000E+000
1	52.69148502	2.139632E-011	6.616320E-012	0	0.000000E+000
1	52.69154119	6.616320E-012	2.139632E-011	1	0.000000E+000
1	52.69160521	2.139632E-011	6.616320E-012	0	0.000000E+000
1	52.69217131	6.616320E-012	2.139632E-011	1	0.000000E+000
1	52.69238919	2.139632E-011	6.616320E-012	0	0.000000E+000
1	52.69244046	6.616320E-012	2.139632E-011	1	0.000000E+000
1	52.69341769	2.139632E-011	6.616320E-012	0	0.000000E+000
1	52.69344757	6.616320E-012	2.139632E-011	1	0.000000E+000
1	52.69367190	2.139632E-011	6.616320E-012	0	0.000000E+000
1	52.69371853	6.616320E-012	2.139632E-011	1	0.000000E+000
1	52.69409339	2.139632E-011	6.616320E-012	0	0.000000E+000
1	52.69410516	6.616320E-012	2.139632E-011	1	0.000000E+000
1	52.69439547	2.139632E-011	6.616320E-012	0	0.000000E+000
1	52.69440377	6.616320E-012	2.139632E-011	1	0.000000E+000
1	52.69489375	2.139632E-011	6.616320E-012	0	0.000000E+000
1	52.69508144	6.616320E-012	2.139632E-011	1	0.000000E+000
1	52.69559954	2.139632E-011	6.616320E-012	0	0.000000E+000
1	52.69565572	6.616320E-012	2.139632E-011	1	0.000000E+000
1	52.69572302	2.139632E-011	6.616320E-012	0	0.000000E+000
1	52.69576363	6.616320E-012	2.139632E-011	1	0.000000E+000
1	52.69595719	2.139632E-011	6.616320E-012	0	0.000000E+000
1	77.71706409	6.559507E-012	2.133951E-011	1	0.000000E+000
1	77.71854183	2.133951E-011	6.559507E-012	0	0.000000E+000
1	77.71856233	6.559507E-012	2.133951E-011	1	0.000000E+000
1	77.71878170	2.133951E-011	6.559507E-012	0	0.000000E+000
1	77.71923861	6.559507E-012	2.133951E-011	1	0.000000E+000
1	77.71996280	2.133951E-011	6.559507E-012	0	0.000000E+000
1	77.72026318	6.559507E-012	2.133951E-011	1	0.000000E+000
1	77.72032866	2.133951E-011	6.559507E-012	0	0.000000E+000
1	77.72042084	6.559507E-012	2.133951E-011	1	0.000000E+000
1	77.72073941	2.133951E-011	6.559507E-012	0	0.000000E+000
1	77.72093664	6.559507E-012	2.133951E-011	1	0.000000E+000
1	77.72122181	2.133951E-011	6.559507E-012	0	0.000000E+000
1	77.72124870	6.559507E-012	2.133951E-011	1	0.000000E+000
1	77.72126521	2.133951E-011	6.559507E-012	0	0.000000E+000
1	77.72129686	6.559507E-012	2.133951E-011	1	0.000000E+000
1	77.72142891	2.133951E-011	6.559507E-012	0	0.000000E+000
1	77.72152416	6.559507E-012	2.133951E-011	1	0.000000E+000
1	77.72186218	2.133951E-011	6.559507E-012	0	0.000000E+000
1	77.72194313	6.559507E-012	2.133951E-011	1	0.000000E+000
1	77.72197884	2.133951E-011	6.559507E-012	0	0.000000E+000
1	77.72200239	6.559507E-012	2.133951E-011	1	0.000000E+000
1	77.72212187	2.133951E-011	6.559507E-012	0	0.000000E+000
1	77.72216113	6.559507E-012	2.133951E-011	1	0.000000E+000
1	77.72245037	2.133951E-011	6.559507E-012	0	0.000000E+000
1	77.72252305	6.559507E-012	2.133951E-011	1	0.000000E+000
1	77.72260785	2.133951E-011	6.559507E-012	0	0.000000E+000
1	77.72261791	6.559507E-012	2.133951E-011	1	0.000000E+000
1	77.72301735	2.133951E-011	6.559507E-012	0	0.000000E+000
1	77.72317401	6.559507E-012	2.133951E-011	1	0.000000E+000
1	77.72379919	2.133951E-011	6.559507E-012	0	0.000000E+000
1	77.72402622	6.559507E-012	2.133951E-011	1	0.000000E+000
1	77.72453554	2.133951E-011	6.559507E-012	0	0.000000E+000
1	77.72455100	6.559507E-012	2.133951E-011	1	0.000000E+000
1	77.72467506	2.133951E-011	6.559507E-012	0	0.000000E+000
1	77.72468784	6.559507E-012	2.133951E-011	1	0.000000E+000
1	77.72532812	2.133951E-011	6.559507E-012	0	0.000000E+000
1	77.72536232	6.559507E-012	2.133951E-011	1	0.000000E+000
1	77.72601729	2.133951E-011	6.559507E-012	0	0.000000E+000
1	77.72619678	6.559507E-012	2.133951E-011	1	0.000000E+000
1	77.72642695	2.133951E-011	6.559507E-012	0	0.000000E+000
1	77.72643543	6.559507E-012	2.133951E-011	1	0.000000E+000
1	77.72667648	2.133951E-011	6.559507E-012	0	0.000000E+000
1	77.72699982	6.559507E-012	2.133951E-011	1	0.000000E+000
1	77.72723477	2.133951E-011	6.559507E-012	0	0.000000E+000
1	77.72726135	6.559507E-012	2.133951E-011	1	0.000000E+000
1	77.72730240	2.133951E-011	6.559507E-012	0	0.000000E+000
1	77.72731759	6.559507E-012	2.133951E-011	1	0.000000E+000
1	77.72796901	2.133951E-011	6.559507E-012	0	0.000000E+000
1	77.72807417	6.559507E-012	2.133951E-011	1	0.000000E+000
1	77.72812720	2.133951E-011	6.559507E-012	0	0.000000E+000
1	77.72858296	6.559507E-012	2.133951E-011	1	0.000000E+000
1	77.72884521	2.133951E-011	6.559507E-012	0	0.000000E+000
1	77.72890280	6.559507E-012	2.133951E-011	1	0.000000E+000
1	77.72938694	2.133951E-011	6.559507E-012	0	0.000000E+000
1	77.72976654	6.559507E-012	2.133951E-011	1	0.000000E+000
1	77.73044939	2.133951E-011	6.559507E-012	0	0.000000E+000
1	77.73068077	6.559507E-012	2.133951E-011	1	0.000000E+000
1	77.73070290	2.133951E-011	6.559507E-012	0	0.000000E+000
1	77.73077410	6.559507E-012	2.133951E-011	1	0.000000E+000
1	77.73096223	2.133951E-011	6.559507E-012	0	0.000000E+000
1	77.73098179	6.559507E-012	2.133951E-011	1	0.000000E+000
1	77.73107914	2.133951E-011	6.559507E-012	0	0.000000E+000
1	77.73131518	6.559507E-012	2.133951E-011	1	0.000000E+000
1	77.73133663	2.133951E-011	6.559507E-012	0	0.000000E+000
1	77.73136111	6.559507E-012	2.133951E-011	1	0.000000E+000
1	77.73183855	2.133951E-011	6.559507E-012	0	0.000000E+000
1	77.73193114	6.559507E-012	2.133951E-011	1	0.000000E+000
1	77.73230019	2.133951E-011	6.559507E-012	0	0.000000E+000
1	77.73231714	6.559507E-012	2.133951E-011	1	0.000000E+000
1	77.73255968	2.133951E-011	6.559507E-012	0	0.000000E+000
1	77.73256611	6.559507E-012	2.133951E-011	1	0.000000E+000
1	77.73270576	2.133951E-011	6.559507E-012	0	0.000000E+000
1	77.73272220	6.559507E-012	2.133951E-011	1	0.000000E+000
1	77.73352991	2.133951E-011	6.559507E-012	0	0.000000E+000
1	77.73353392	6.559507E-012	2.133951E-011	1	0.000000E+000
1	77.73381133	2.133951E-011	6.559507E-012	0	0.000000E+000
1	77.73387509	6.559507E-012	2.133951E-011	1	0.000000E+000
1	77.73393208	2.133951E-011	6.559507E-012	0	0.000000E+000
1	77.73404483	6.559507E-012	2.133951E-011	1	0.000000E+000
1	77.73424300	2.133951E-011	6.559507E-012	0	0.000000E+000
1	77.73431006	6.559507E-012	2.133951E-011	1	0.000000E+000
1	77.73442799	2.133951E-011	6.559507E-012	0	0.000000E+000
1	77.73444702	6.559507E-012	2.133951E-011	1	0.000000E+000
1	77.73499535	2.133951E-011	6.559507E-012	0	0.000000E+000
1	77.73523248	6.559507E-012	2.133951E-011	1	0.000000E+000
1	77.73541508	2.133951E-011	6.559507E-012	0	0.000000E+000
1	77.73553115	6.559507E-012	2.133951E-011	1	0.000000E+000
1	77.73569051	2.133951E-011	6.559507E-012	0	0.000000E+000
1	77.73571976	6.559507E-012	2.133951E-011	1	0.000000E+000
1	77.73575278	2.133951E-011	6.559507E-012	0	0.000000E+000
1	77.73581054	6.559507E-012	2.133951E-011	1	0.000000E+000
1	77.73584939	2.133951E-011	6.559507E-012	0	0.000000E+000
1	77.73592667	6.559507E-012	2.133951E-011	1	0.000000E+000
1	77.73645783	2.133951E-011	6.559507E-012	0	0.000000E+000
1	77.73646641	6.559507E-012	2.133951E-011	1	0.000000E+000
1	77.73674977	2.133951E-011	6.559507E-012	0	0.000000E+000
1	77.73676741	6.559507E-012	2.133951E-011	1	0.000000E+000
1	77.73686377	2.133951E-011	6.559507E-012	0	0.000000E+000
1	77.73695631	6.559507E-012	2.133951E-011	1	0.000000E+000
1	77.73730262	2.133951E-011	6.559507E-012	0	0.000000E+000
1	77.73755510	6.559507E-012	2.133951E-011	1	0.000000E+000
1	77.73772184	2.133951E-011	6.559507E-012	0	0.000000E+000
1	77.73774845	6.559507E-012	2.133951E-011	1	0.000000E+000
1	77.73864898	2.133951E-011	6.559507E-012	0	0.000000E+000
1	77.73880600	6.559507E-012	2.133951E-011	1	0.000000E+000
1	77.73896339	2.133951E-011	6.559507E-012	0	0.000000E+000
1	77.73916457	6.559507E-012	2.133951E-011	1	0.000000E+000
1	77.73990306	2.133951E-011	6.559507E-012	0	0.000000E+000
1	77.74037057	6.559507E-012	2.133951E-011	1	0.000000E+000
1	77.74042967	2.133951E-011	6.559507E-012	0	0.000000E+000
1	77.74059709	6.559507E-012	2.133951E-011	1	0.000000E+000
1	77.74098874	2.133951E-011	6.559507E-012	0	0.000000E+000
1	77.74110362	6.559507E-012	2.133951E-011	1	0.000000E+000
1	77.74162061	2.133951E-011	6.559507E-012	0	0.000000E+000
1	77.74172071	6.559507E-012	2.133951E-011	1	0.000000E+000
1	77.74185464	2.133951E-011	6.559507E-012	0	0.000000E+000
1	77.74187722	6.559507E-012	2.133951E-011	1	0.000000E+000
1	77.74291328	2.133951E-011	6.559507E-012	0	0.000000E+000
1	77.74293480	6.559507E-012	2.133951E-011	1	0.000000E+000
1	77.74438079	2.133951E-011	6.559507E-012	0	0.000000E+000
1	77.74449757	6.559507E-012	2.133951E-011	1	0.000000E+000
1	77.74482521	2.133951E-011	6.559507E-012	0	0.000000E+000
1	77.74486007	6.559507E-012	2.133951E-011	1	0.000000E+000
1	77.74498345	2.133951E-011	6.559507E-012	0	0.000000E+000
1	77.74500876	6.559507E-012	2.133951E-011	1	0.000000E+000
1	77.74562583	2.133951E-011	6.559507E-012	0	0.000000E+000
1	77.74565477	6.559507E-012	2.133951E-011	1	0.000000E+000
1	77.74574117	2.133951E-011	6.559507E-012	0	0.000000E+000
1	77.74599156	6.559507E-012	2.133951E-011	1	0.000000E+000
1	77.74605587	2.133951E-011	6.559507E-012	0	0.000000E+000
1	77.74606316	6.559507E-012	2.133951E-011	1	0.000000E+000
1	77.74656817	2.133951E-011	6.559507E-012	0	0.000000E+000
1	77.74658470	6.559507E-012	2.133951E-011	1	0.000000E+000
1	77.74714905	2.133951E-011	6.559507E-012	0	0.000000E+000
1	77.74783543	6.559507E-012	2.133951E-011	1	0.000000E+000
1	77.74847547	2.133951E-011	6.559507E-012	0	0.000000E+000
1	77.74852583	6.559507E-012	2.133951E-011	1	0.000000E+000
1	77.74865330	2.133951E-011	6.559507E-012	0	0.000000E+000
1	77.74879665	6.559507E-012	2.133951E-011	1	0.000000E+000
1	77.74922827	2.133951E-011	6.559507E-012	0	0.000000E+000
1	77.74925031	6.559507E-012	2.133951E-011	1	0.000000E+000
1	77.74948926	2.133951E-011	6.559507E-012	0	0.000000E+000
1	77.74953805	6.559507E-012	2.133951E-011	1	0.000000E+000
1	77.75045447	2.133951E-011	6.559507E-012	0	0.000000E+000
1	77.75047966	6.559507E-012	2.133951E-011	1	0.000000E+000
1	77.75089604	2.133951E-011	6.559507E-012	0	0.000000E+000
1	77.75090710	6.559507E-012	2.133951E-011	1	0.000000E+000
1	77.75117038	2.133951E-011	6.559507E-012	0	0.000000E+000
1	77.75118695	6.559507E-012	2.133951E-011	1	0.000000E+000
1	77.75124865	2.133951E-011	6.559507E-012	0	0.000000E+000
1	77.75128647	6.559507E-012	2.133951E-011	1	0.000000E+000
1	77.75136334	2.133951E-011	6.559507E-012	0	0.000000E+000
1	77.75138348	6.559507E-012	2.133951E-011	1	0.000000E+000
1	77.75157944	2.133951E-011	6.559507E-012	0	0.000000E+000
1	77.75166486	6.559507E-012	2.133951E-011	1	0.000000E+000
1	77.75178954	2.133951E-011	6.559507E-012	0	0.000000E+000
1	77.75218782	6.559507E-012	2.133951E-011	1	0.000000E+000
1	77.75237548	2.133951E-011	6.559507E-012	0	0.000000E+000
1	77.75240723	6.559507E-012	2.133951E-011	1	0.000000E+000
1	77.75275610	2.133951E-011	6.559507E-012	0	0.000000E+000
1	77.75282748	6.559507E-012	2.133951E-011	1	0.000000E+000
1	77.75287850	2.133951E-011	6.559507E-012	0	0.000000E+000
1	77.75292996	6.559507E-012	2.133951E-011	1	0.000000E+000
1	77.75390119	2.133951E-011	6.559507E-012	0	0.000000E+000
1	77.75405349	6.559507E-012	2.133951E-011	1	0.000000E+000
1	77.75412293	2.133951E-011	6.559507E-012	0	0.000000E+000
1	77.75440299	6.559507E-012	2.133951E-011	1	0.000000E+000
1	77.75456290	2.133951E-011	6.559507E-012	0	0.000000E+000
1	77.75462923	6.559507E-012	2.133951E-011	1	0.000000E+000
1	77.75531834	2.133951E-011	6.559507E-012	0	0.000000E+000
1	77.75534741	6.559507E-012	2.133951E-011	1	0.000000E+000
1	77.75557135	2.133951E-011	6.559507E-012	0	0.000000E+000
1	77.75559845	6.559507E-012	2.133951E-011	1	0.000000E+000
1	77.75574061	2.133951E-011	6.559507E-012	0	0.000000E+000
1	77.75575200	6.559507E-012	2.133951E-011	1	0.000000E+000
1	77.75608894	2.133951E-011	6.559507E-012	0	0.000000E+000
1	77.75617491	6.559507E-012	2.133951E-011	1	0.000000E+000
1	77.75666426	2.133951E-011	6.559507E-012	0	0.000000E+000
1	77.75671574	6.559507E-012	2.133951E-011	1	0.000000E+000
1	77.75699132	2.133951E-011	6.559507E-012	0	0.000000E+000
1	77.75701983	6.559507E-012	2.133951E-011	1	0.000000E+000
1	77.75705015	2.133951E-011	6.559507E-012	0	0.000000E+000
1	77.75724696	6.559507E-012	2.133951E-011	1	0.000000E+000
1	77.75732008	2.133951E-011	6.559507E-012	0	0.000000E+000
1	77.75775480	6.559507E-012	2.133951E-011	1	0.000000E+000
1	77.75857851	2.133951E-011	6.559507E-012	0	0.000000E+000
1	77.75860877	6.559507E-012	2.133951E-011	1	0.000000E+000
1	77.75861437	2.133951E-011	6.559507E-012	0	0.000000E+000
1	77.75866579	6.559507E-012	2.133951E-011	1	0.000000E+000
1	77.75869747	2.133951E-011	6.559507E-012	0	0.000000E+000
1	77.75871104	6.559507E-012	2.133951E-011	1	0.000000E+000
1	77.75878265	2.133951E-011	6.559507E-012	0	0.000000E+000
1	77.75938252	6.559507E-012	2.133951E-011	1	0.000000E+000
1	77.75986740	2.133951E-011	6.559507E-012	0	0.000000E+000
1	77.75986851	6.559507E-012	2.133951E-011	1	0.000000E+000
1	77.76022151	2.133951E-011	6.559507E-012	0	0.000000E+000
1	77.76023048	6.559507E-012	2.133951E-011	1	0.000000E+000
1	77.76083432	2.133951E-011	6.559507E-012	0	0.000000E+000
1	77.76090606	6.559507E-012	2.133951E-011	1	0.000000E+000
1	77.76137351	2.133951E-011	6.559507E-012	0	0.000000E+000
1	77.76229698	6.559507E-012	2.133951E-011	1	0.000000E+000
1	77.76305197	2.133951E-011	6.559507E-012	0	0.000000E+000
1	77.76318267	6.559507E-012	2.133951E-011	1	0.000000E+000
1	77.76335501	2.133951E-011	6.559507E-012	0	0.000000E+000
1	77.76339145	6.559507E-012	2.133951E-011	1	0.000000E+000
1	77.76341278	2.133951E-011	6.559507E-012	0	0.000000E+000
1	77.76344394	6.559507E-012	2.133951E-011	1	0.000000E+000
1	77.76366855	2.133951E-011	6.559507E-012	0	0.000000E+000
1	77.76369353	6.559507E-012	2.133951E-011	1	0.000000E+000
1	77.76374489	2.133951E-011	6.559507E-012	0	0.000000E+000
1	77.76375217	6.559507E-012	2.133951E-011	1	0.000000E+000
1	77.76381547	2.133951E-011	6.559507E-012	0	0.000000E+000
1	77.76406418	6.559507E-012	2.133951E-011	1	0.000000E+000
1	77.76441741	2.133951E-011	6.559507E-012	0	0.000000E+000
1	77.76444427	6.559507E-012	2.133951E-011	1	0.000000E+000
1	77.76484220	2.133951E-011	6.559507E-012	0	0.000000E+000
1	77.76490015	6.559507E-012	2.133951E-011	1	0.000000E+000
1	77.76582069	2.133951E-011	6.559507E-012	0	0.000000E+000
1	77.76589018	6.559507E-012	2.133951E-011	1	0.000000E+000
1	77.76596454	2.133951E-011	6.559507E-012	0	0.000000E+000
1	77.76600870	6.559507E-012	2.133951E-011	1	0.000000E+000
1	77.76602208	2.133951E-011	6.559507E-012	0	0.000000E+000
1	77.76624486	6.559507E-012	2.133951E-011	1	0.000000E+000
1	77.76749404	2.133951E-011	6.559507E-012	0	0.000000E+000
1	77.76750432	6.559507E-012	2.133951E-011	1	0.000000E+000
1	77.76769674	2.133951E-011	6.559507E-012	0	0.000000E+000
1	77.76811292	6.559507E-012	2.133951E-011	1	0.000000E+000
1	77.76812850	2.133951E-011	6.559507E-012	0	0.000000E+000
1	77.76814293	6.559507E-012	2.133951E-011	1	0.000000E+000
1	77.76841113	2.133951E-011	6.559507E-012	0	0.000000E+000
1	77.76851574	6.559507E-012	2.133951E-011	1	0.000000E+000
1	77.76853576	2.133951E-011	6.559507E-012	0	0.000000E+000
1	77.76894883	6.559507E-012	2.133951E-011	1	0.000000E+000
1	77.76931227	2.133951E-011	6.559507E-012	0	0.000000E+000
1	77.76934005	6.559507E-012	2.133951E-011	1	0.000000E+000
1	77.76956461	2.133951E-011	6.559507E-012	0	0.000000E+000
1	77.77000947	6.559507E-012	2.133951E-011	1	0.000000E+000
1	77.77022619	2.133951E-011	6.559507E-012	0	0.000000E+000
1	77.77030356	6.559507E-012	2.133951E-011	1	0.000000E+000
1	77.77067437	2.133951E-011	6.559507E-012	0	0.000000E+000
1	77.77095835	6.559507E-012	2.133951E-011	1	0.000000E+000
1	77.77105144	2.133951E-011	6.559507E-012	0	0.000000E+000
1	77.77106847	6.559507E-012	2.133951E-011	1	0.000000E+000
1	77.77110087	2.133951E-011	6.559507E-012	0	0.000000E+000
1	77.77112114	6.559507E-012	2.133951E-011	1	0.000000E+000
1	77.77185707	2.133951E-011	6.559507E-012	0	0.000000E+000
1	77.77191425	6.559507E-012	2.133951E-011	1	0.000000E+000
1	77.77201779	2.133951E-011	6.559507E-012	0	0.000000E+000
1	77.77203845	6.559507E-012	2.133951E-011	1	0.000000E+000
1	77.77235155	2.133951E-011	6.559507E-012	0	0.000000E+000
1	77.77236997	6.559507E-012	2.133951E-011	1	0.000000E+000
1	77.77284178	2.133951E-011	6.559507E-012	0	0.000000E+000
1	77.77315615	6.559507E-012	2.133951E-011	1	0.000000E+000
1	77.77320995	2.133951E-011	6.559507E-012	0	0.000000E+000
1	77.77323497	6.559507E-012	2.133951E-011	1	0.000000E+000
1	77.77339823	2.133951E-011	6.559507E-012	0	0.000000E+000
1	77.77342757	6.559507E-012	2.133951E-011	1	0.000000E+000
1	77.77349475	2.133951E-011	6.559507E-012	0	0.000000E+000
1	77.77363161	6.559507E-012	2.133951E-011	1	0.000000E+000
1	77.77457183	2.133951E-011	6.559507E-012	0	0.000000E+000
1	77.77472190	6.559507E-012	2.133951E-011	1	0.000000E+000
1	77.77482505	2.133951E-011	6.559507E-012	0	0.000000E+000
1	77.77492973	6.559507E-012	2.133951E-011	1	0.000000E+000
1	77.77505060	2.133951E-011	6.559507E-012	0	0.000000E+000
1	77.77508342	6.559507E-012	2.133951E-011	1	0.000000E+000
1	77.77521045	2.133951E-011	6.559507E-012	0	0.000000E+000
1	77.77528389	6.559507E-012	2.133951E-011	1	0.000000E+000
1	77.77551248	2.133951E-011	6.559507E-012	0	0.000000E+000
1	77.77569331	6.559507E-012	2.133951E-011	1	0.000000E+000
1	77.77616009	2.133951E-011	6.559507E-012	0	0.000000E+000
1	77.77638415	6.559507E-012	2.133951E-011	1	0.000000E+000
1	77.77641294	2.133951E-011	6.559507E-012	0	0.000000E+000
1	77.77655150	6.559507E-012	2.133951E-011	1	0.000000E+000
1	77.77693921	2.133951E-011	6.559507E-012	0	0.000000E+000
1	77.77729526	6.559507E-012	2.133951E-011	1	0.000000E+000
1	77.77758935	2.133951E-011	6.559507E-012	0	0.000000E+000
1	77.77775772	6.559507E-012	2.133951E-011	1	0.000000E+000
1	77.77801326	2.133951E-011	6.559507E-012	0	0.000000E+000
1	77.77803690	6.559507E-012	2.133951E-011	1	0.000000E+000
1	77.77808092	2.133951E-011	6.559507E-012	0	0.000000E+000
1	77.77833568	6.559507E-012	2.133951E-011	1	0.000000E+000
1	77.77840615	2.133951E-011	6.559507E-012	0	0.000000E+000
1	77.77848463	6.559507E-012	2.133951E-011	1	0.000000E+000
1	77.77875566	2.133951E-011	6.559507E-012	0	0.000000E+000
1	77.77878418	6.559507E-012	2.133951E-011	1	0.000000E+000
1	77.77886194	2.133951E-011	6.559507E-012	0	0.000000E+000
1	77.77916272	6.559507E-012	2.133951E-011	1	0.000000E+000
1	77.77923863	2.133951E-011	6.559507E-012	0	0.000000E+000
1	77.77927977	6.559507E-012	2.133951E-011	1	0.000000E+000
1	77.77932820	2.133951E-011	6.559507E-012	0	0.000000E+000
1	77.77935764	6.559507E-012	2.133951E-011	1	0.000000E+000
1	77.77967964	2.133951E-011	6.559507E-012	0	0.000000E+000
1	77.77969168	6.559507E-012	2.133951E-011	1	0.000000E+000
1	77.78005784	2.133951E-011	6.559507E-012	0	0.000000E+000
1	77.78038762	6.559507E-012	2.133951E-011	1	0.000000E+000
1	77.78040453	2.133951E-011	6.559507E-012	0	0.000000E+000
1	77.78041860	6.559507E-012	2.133951E-011	1	0.000000E+000
1	77.78063031	2.133951E-011	6.559507E-012	0	0.000000E+000
1	77.78068825	6.559507E-012	2.133951E-011	1	0.000000E+000
1	77.78089356	2.133951E-011	6.559507E-012	0	0.000000E+000
1	77.78155756	6.559507E-012	2.133951E-011	1	0.000000E+000
1	77.78182650	2.133951E-011	6.559507E-012	0	0.000000E+000
1	77.78214017	6.559507E-012	2.133951E-011	1	0.000000E+000
1	77.78220079	2.133951E-011	6.559507E-012	0	0.000000E+000
1	77.78283438	6.559507E-012	2.133951E-011	1	0.000000E+000
1	77.78326577	2.133951E-011	6.559507E-012	0	0.000000E+000
1	77.78329613	6.559507E-012	2.133951E-011	1	0.000000E+000
1	77.78350483	2.133951E-011	6.559507E-012	0	0.000000E+000
1	77.78359960	6.559507E-012	2.133951E-011	1	0.000000E+000
1	77.78365048	2.133951E-011	6.559507E-012	0	0.000000E+000
1	77.78374366	6.559507E-012	2.133951E-011	1	0.000000E+000
1	77.78436061	2.133951E-011	6.559507E-012	0	0.000000E+000
1	77.78437510	6.559507E-012	2.133951E-011	1	0.000000E+000
1	77.78475077	2.133951E-011	6.559507E-012	0	0.000000E+000
1	77.78476976	6.559507E-012	2.133951E-011	1	0.000000E+000
1	77.78480510	2.133951E-011	6.559507E-012	0	0.000000E+000
1	77.78484603	6.559507E-012	2.133951E-011	1	0.000000E+000
1	77.78490893	2.133951E-011	6.559507E-012	0	0.000000E+000
1	77.78512705	6.559507E-012	2.133951E-011	1	0.000000E+000
1	77.78513400	2.133951E-011	6.559507E-012	0	0.000000E+000
1	77.78519108	6.559507E-012	2.133951E-011	1	0.000000E+000
1	77.78566862	2.133951E-011	6.559507E-012	0	0.000000E+000
1	77.78567413	6.559507E-012	2.133951E-011	1	0.000000E+000
1	77.78597155	2.133951E-011	6.559507E-012	0	0.000000E+000
1	77.78599989	6.559507E-012	2.133951E-011	1	0.000000E+000
1	77.78605504	2.133951E-011	6.559507E-012	0	0.000000E+000
1	77.78606885	6.559507E-012	2.133951E-011	1	0.000000E+000
1	77.78614167	2.133951E-011	6.559507E-012	0	0.000000E+000
1	77.78615087	6.559507E-012	2.133951E-011	1	0.000000E+000
1	77.78631452	2.133951E-011	6.559507E-012	0	0.000000E+000
1	77.78643485	6.559507E-012	2.133951E-011	1	0.000000E+000
1	77.78672141	2.133951E-011	6.559507E-012	0	0.000000E+000
1	77.78689666	6.559507E-012	2.133951E-011	1	0.000000E+000
1	77.78692837	2.133951E-011	6.559507E-012	0	0.000000E+000
1	77.78699228	6.559507E-012	2.133951E-011	1	0.000000E+000
1	77.78717352	2.133951E-011	6.559507E-012	0	0.000000E+000
1	77.78758660	6.559507E-012	2.133951E-011	1	0.000000E+000
1	77.78766048	2.133951E-011	6.559507E-012	0	0.000000E+000
1	77.78770017	6.559507E-012	2.133951E-011	1	0.000000E+000
1	77.78819275	2.133951E-011	6.559507E-012	0	0.000000E+000
1	77.78865271	6.559507E-012	2.133951E-011	1	0.000000E+000
1	77.78868294	2.133951E-011	6.559507E-012	0	0.000000E+000
1	77.78877156	6.559507E-012	2.133951E-011	1	0.000000E+000
1	77.78881109	2.133951E-011	6.559507E-012	0	0.000000E+000
1	77.78885000	6.559507E-012	2.133951E-011	1	0.000000E+000
1	77.78918547	2.133951E-011	6.559507E-012	0	0.000000E+000
1	77.78921153	6.559507E-012	2.133951E-011	1	0.000000E+000
1	77.78999910	2.133951E-011	6.559507E-012	0	0.000000E+000
1	77.79025232	6.559507E-012	2.133951E-011	1	0.000000E+000
1	77.79027018	2.133951E-011	6.559507E-012	0	0.000000E+000
1	77.79039640	6.559507E-012	2.133951E-011	1	0.000000E+000
1	77.79089469	2.133951E-011	6.559507E-012	0	0.000000E+000
1	77.79101452	6.559507E-012	2.133951E-011	1	0.000000E+000
1	77.79152146	2.133951E-011	6.559507E-012	0	0.000000E+000
1	77.79160455	6.559507E-012	2.133951E-011	1	0.000000E+000
1	77.79166878	2.133951E-011	6.559507E-012	0	0.000000E+000
1	77.79178712	6.559507E-012	2.133951E-011	1	0.000000E+000
1	77.79226981	2.133951E-011	6.559507E-012	0	0.000000E+000
1	77.79261817	6.559507E-012	2.133951E-011	1	0.000000E+000
1	77.79265338	2.133951E-011	6.559507E-012	0	0.000000E+000
1	77.79266307	6.559507E-012	2.133951E-011	1	0.000000E+000
1	77.79274552	2.133951E-011	6.559507E-012	0	0.000000E+000
1	77.79287048	6.559507E-012	2.133951E-011	1	0.000000E+000
1	77.79294795	2.133951E-011	6.559507E-012	0	0.000000E+000
1	77.79296911	6.559507E-012	2.133951E-011	1	0.000000E+000
1	77.79348266	2.133951E-011	6.559507E-012	0	0.000000E+000
1	77.79367790	6.559507E-012	2.133951E-011	1	0.000000E+000
1	77.79373960	2.133951E-011	6.559507E-012	0	0.000000E+000
1	77.79402569	6.559507E-012	2.133951E-011	1	0.000000E+000
1	77.79440351	2.133951E-011	6.559507E-012	0	0.000000E+000
1	77.79444296	6.559507E-012	2.133951E-011	1	0.000000E+000
1	77.79475962	2.133951E-011	6.559507E-012	0	0.000000E+000
1	77.79497781	6.559507E-012	2.133951E-011	1	0.000000E+000
1	77.79519061	2.133951E-011	6.559507E-012	0	0.000000E+000
1	77.79522392	6.559507E-012	2.133951E-011	1	0.000000E+000
1	77.79527285	2.133951E-011	6.559507E-012	0	0.000000E+000
1	77.79531188	6.559507E-012	2.133951E-011	1	0.000000E+000
1	77.79559369	2.133951E-011	6.559507E-012	0	0.000000E+000
1	77.79561087	6.559507E-012	2.133951E-011	1	0.000000E+000
1	77.79619455	2.133951E-011	6.559507E-012	0	0.000000E+000
1	77.79620380	6.559507E-012	2.133951E-011	1	0.000000E+000
1	77.79625359	2.133951E-011	6.559507E-012	0	0.000000E+000
1	77.79642569	6.559507E-012	2.133951E-011	1	0.000000E+000
1	77.79663946	2.133951E-011	6.559507E-012	0	0.000000E+000
1	77.79668445	6.559507E-012	2.133951E-011	1	0.000000E+000
1	77.79738564	2.133951E-011	6.559507E-012	0	0.000000E+000
1	77.79745694	6.559507E-012	2.133951E-011	1	0.000000E+000
1	77.79823694	2.133951E-011	6.559507E-012	0	0.000000E+000
1	77.79828614	6.559507E-012	2.133951E-011	1	0.000000E+000
1	77.79840849	2.133951E-011	6.559507E-012	0	0.000000E+000
1	77.79847311	6.559507E-012	2.133951E-011	1	0.000000E+000
1	77.79853155	2.133951E-011	6.559507E-012	0	0.000000E+000
1	77.79856010	6.559507E-012	2.133951E-011	1	0.000000E+000
1	77.79884065	2.133951E-011	6.559507E-012	0	0.000000E+000
1	77.79886548	6.559507E-012	2.133951E-011	1	0.000000E+000
1	77.79962219	2.133951E-011	6.559507E-012	0	0.000000E+000
1	77.79965341	6.559507E-012	2.133951E-011	1	0.000000E+000
1	77.79982994	2.133951E-011	6.559507E-012	0	0.000000E+000
1	77.79990276	6.559507E-012	2.133951E-011	1	0.000000E+000
1	77.80008430	2.133951E-011	6.559507E-012	0	0.000000E+000
1	77.80010561	6.559507E-012	2.133951E-011	1	0.000000E+000
1	77.80011538	2.133951E-011	6.559507E-012	0	0.000000E+000
1	77.80040331	6.559507E-012	2.133951E-011	1	0.000000E+000
1	77.80044874	2.133951E-011	6.559507E-012	0	0.000000E+000
1	77.80060285	6.559507E-012	2.133951E-011	1	0.000000E+000
1	77.80074968	2.133951E-011	6.559507E-012	0	0.000000E+000
1	77.80082009	6.559507E-012	2.133951E-011	1	0.000000E+000
1	77.80097215	2.133951E-011	6.559507E-012	0	0.000000E+000
1	77.80112556	6.559507E-012	2.133951E-011	1	0.000000E+000
1	77.80120012	2.133951E-011	6.559507E-012	0	0.000000E+000
1	77.80151174	6.559507E-012	2.133951E-011	1	0.000000E+000
1	77.80182355	2.133951E-011	6.559507E-012	0	0.000000E+000
1	77.80188769	6.559507E-012	2.133951E-011	1	0.000000E+000
1	77.80192079	2.133951E-011	6.559507E-012	0	0.000000E+000
1	77.80197214	6.559507E-012	2.133951E-011	1	0.000000E+000
1	77.80231572	2.133951E-011	6.559507E-012	0	0.000000E+000
1	77.80246970	6.559507E-012	2.133951E-011	1	0.000000E+000
1	77.80274411	2.133951E-011	6.559507E-012	0	0.000000E+000
1	77.80275079	6.559507E-012	2.133951E-011	1	0.000000E+000
1	77.80281057	2.133951E-011	6.559507E-012	0	0.000000E+000
1	77.80282604	6.559507E-012	2.133951E-011	1	0.000000E+000
1	77.80302831	2.133951E-011	6.559507E-012	0	0.000000E+000
1	77.80304970	6.559507E-012	2.133951E-011	1	0.000000E+000
1	77.80400633	2.133951E-011	6.559507E-012	0	0.000000E+000
1	77.80429506	6.559507E-012	2.133951E-011	1	0.000000E+000
1	77.80448341	2.133951E-011	6.559507E-012	0	0.000000E+000
1	77.80452324	6.559507E-012	2.133951E-011	1	0.000000E+000
1	77.80488280	2.133951E-011	6.559507E-012	0	0.000000E+000
1	77.80491081	6.559507E-012	2.133951E-011	1	0.000000E+000
1	77.80498875	2.133951E-011	6.559507E-012	0	0.000000E+000
1	77.80502359	6.559507E-012	2.133951E-011	1	0.000000E+000
1	77.80506682	2.133951E-011	6.559507E-012	0	0.000000E+000
1	77.80507955	6.559507E-012	2.133951E-011	1	0.000000E+000
1	77.80524016	2.133951E-011	6.559507E-012	0	0.000000E+000
1	77.80532050	6.559507E-012	2.133951E-011	1	0.000000E+000
1	77.80546713	2.133951E-011	6.559507E-012	0	0.000000E+000
1	77.80549401	6.559507E-012	2.133951E-011	1	0.000000E+000
1	77.80569339	2.133951E-011	6.559507E-012	0	0.000000E+000
1	77.80575803	6.559507E-012	2.133951E-011	1	0.000000E+000
1	77.80583134	2.133951E-011	6.559507E-012	0	0.000000E+000
1	77.80593145	6.559507E-012	2.133951E-011	1	0.000000E+000
1	77.80616184	2.133951E-011	6.559507E-012	0	0.000000E+000
1	77.80621453	6.559507E-012	2.133951E-011	1	0.000000E+000
1	77.80633500	2.133951E-011	6.559507E-012	0	0.000000E+000
1	77.80640264	6.559507E-012	2.133951E-011	1	0.000000E+000
1	77.80651900	2.133951E-011	6.559507E-012	0	0.000000E+000
1	77.80652536	6.559507E-012	2.133951E-011	1	0.000000E+000
1	77.80667927	2.133951E-011	6.559507E-012	0	0.000000E+000
1	77.80675462	6.559507E-012	2.133951E-011	1	0.000000E+000
1	77.80725469	2.133951E-011	6.559507E-012	0	0.000000E+000
1	77.80727074	6.559507E-012	2.133951E-011	1	0.000000E+000
1	77.80739738	2.133951E-011	6.559507E-012	0	0.000000E+000
1	77.80763094	6.559507E-012	2.133951E-011	1	0.000000E+000
1	77.80765746	2.133951E-011	6.559507E-012	0	0.000000E+000
1	77.80810141	6.559507E-012	2.133951E-011	1	0.000000E+000
1	77.80815221	2.133951E-011	6.559507E-012	0	0.000000E+000
1	77.80816093	6.559507E-012	2.133951E-011	1	0.000000E+000
1	77.80822011	2.133951E-011	6.559507E-012	0	0.000000E+000
1	77.80833369	6.559507E-012	2.133951E-011	1	0.000000E+000
1	77.80892852	2.133951E-011	6.559507E-012	0	0.000000E+000
1	77.80895921	6.559507E-012	2.133951E-011	1	0.000000E+000
1	77.80923881	2.133951E-011	6.559507E-012	0	0.000000E+000
1	77.80926026	6.559507E-012	2.133951E-011	1	0.000000E+000
1	77.80982041	2.133951E-011	6.559507E-012	0	0.000000E+000
1	77.80985537	6.559507E-012	2.133951E-011	1	0.000000E+000
1	77.81042634	2.133951E-011	6.559507E-012	0	0.000000E+000
1	77.81044031	6.559507E-012	2.133951E-011	1	0.000000E+000
1	77.81047238	2.133951E-011	6.559507E-012	0	0.000000E+000
1	77.81050170	6.559507E-012	2.133951E-011	1	0.000000E+000
1	77.81113354	2.133951E-011	6.559507E-012	0	0.000000E+000
1	77.81114876	6.559507E-012	2.133951E-011	1	0.000000E+000
1	77.81151322	2.133951E-011	6.559507E-012	0	0.000000E+000
1	77.81155640	6.559507E-012	2.133951E-011	1	0.000000E+000
1	77.81203265	2.133951E-011	6.559507E-012	0	0.000000E+000
1	77.81208035	6.559507E-012	2.133951E-011	1	0.000000E+000
1	77.81236043	2.133951E-011	6.559507E-012	0	0.000000E+000
1	77.81238978	6.559507E-012	2.133951E-011	1	0.000000E+000
1	77.81250036	2.133951E-011	6.559507E-012	0	0.000000E+000
1	77.81252856	6.559507E-012	2.133951E-011	1	0.000000E+000
1	77.81259272	2.133951E-011	6.559507E-012	0	0.000000E+000
1	77.81260881	6.559507E-012	2.133951E-011	1	0.000000E+000
1	77.81268421	2.133951E-011	6.559507E-012	0	0.000000E+000
1	77.81293195	6.559507E-012	2.133951E-011	1	0.000000E+000
1	77.81355612	2.133951E-011	6.559507E-012	0	0.000000E+000
1	77.81372350	6.559507E-012	2.133951E-011	1	0.000000E+000
1	77.81434232	2.133951E-011	6.559507E-012	0	0.000000E+000
1	77.81438376	6.559507E-012	2.133951E-011	1	0.000000E+000
1	77.81444299	2.133951E-011	6.559507E-012	0	0.000000E+000
1	77.81445044	6.559507E-012	2.133951E-011	1	0.000000E+000
1	77.81464681	2.133951E-011	6.559507E-012	0	0.000000E+000
1	77.81465303	6.559507E-012	2.133951E-011	1	0.000000E+000
1	77.81527181	2.133951E-011	6.559507E-012	0	0.000000E+000
1	77.81549664	6.559507E-012	2.133951E-011	1	0.000000E+000
1	77.81554009	2.133951E-011	6.559507E-012	0	0.000000E+000
1	77.81561661	6.559507E-012	2.133951E-011	1	0.000000E+000
1	77.81606775	2.133951E-011	6.559507E-012	0	0.000000E+000
1	77.81618739	6.559507E-012	2.133951E-011	1	0.000000E+000
1	77.81642178	2.133951E-011	6.559507E-012	0	0.000000E+000
1	77.81643405	6.559507E-012	2.133951E-011	1	0.000000E+000
1	77.81678051	2.133951E-011	6.559507E-012	0	0.000000E+000
1	77.81679559	6.559507E-012	2.133951E-011	1	0.000000E+000
1	77.81705845	2.133951E-011	6.559507E-012	0	0.000000E+000
1	77.81707796	6.559507E-012	2.133951E-011	1	0.000000E+000
1	77.81747944	2.133951E-011	6.559507E-012	0	0.000000E+000
1	77.81753119	6.559507E-012	2.133951E-011	1	0.000000E+000
1	77.81767476	2.133951E-011	6.559507E-012	0	0.000000E+000
1	77.81789945	6.559507E-012	2.133951E-011	1	0.000000E+000
1	77.81797404	2.133951E-011	6.559507E-012	0	0.000000E+000
1	77.81801203	6.559507E-012	2.133951E-011	1	0.000000E+000
1	77.81815739	2.133951E-011	6.559507E-012	0	0.000000E+000
1	77.81822467	6.559507E-012	2.133951E-011	1	0.000000E+000
1	77.81824350	2.133951E-011	6.559507E-012	0	0.000000E+000
1	77.81826402	6.559507E-012	2.133951E-011	1	0.000000E+000
1	77.81896044	2.133951E-011	6.559507E-012	0	0.000000E+000
1	77.81898333	6.559507E-012	2.133951E-011	1	0.000000E+000
1	77.81959788	2.133951E-011	6.559507E-012	0	0.000000E+000
1	77.81962560	6.559507E-012	2.133951E-011	1	0.000000E+000
1	77.81969970	2.133951E-011	6.559507E-012	0	0.000000E+000
1	77.81994800	6.559507E-012	2.133951E-011	1	0.000000E+000
1	77.82015722	2.133951E-011	6.559507E-012	0	0.000000E+000
1	77.82043378	6.559507E-012	2.133951E-011	1	0.000000E+000
1	77.82079843	2.133951E-011	6.559507E-012	0	0.000000E+000
1	77.82080829	6.559507E-012	2.133951E-011	1	0.000000E+000
1	77.82087969	2.133951E-011	6.559507E-012	0	0.000000E+000
1	77.82090216	6.559507E-012	2.133951E-011	1	0.000000E+000
1	77.82096606	2.133951E-011	6.559507E-012	0	0.000000E+000
1	77.82098818	6.559507E-012	2.133951E-011	1	0.000000E+000
1	77.82128287	2.133951E-011	6.559507E-012	0	0.000000E+000
1	77.82145097	6.559507E-012	2.133951E-011	1	0.000000E+000
1	77.82204849	2.133951E-011	6.559507E-012	0	0.000000E+000
1	77.82206287	6.559507E-012	2.133951E-011	1	0.000000E+000
1	77.82222679	2.133951E-011	6.559507E-012	0	0.000000E+000
1	77.82229246	6.559507E-012	2.133951E-011	1	0.000000E+000
1	77.82265802	2.133951E-011	6.559507E-012	0	0.000000E+000
1	77.82268631	6.559507E-012	2.133951E-011	1	0.000000E+000
1	77.82289496	2.133951E-011	6.559507E-012	0	0.000000E+000
1	77.82300743	6.559507E-012	2.133951E-011	1	0.000000E+000
1	77.82306553	2.133951E-011	6.559507E-012	0	0.000000E+000
1	77.82333031	6.559507E-012	2.133951E-011	1	0.000000E+000
1	77.82338443	2.133951E-011	6.559507E-012	0	0.000000E+000
1	77.82347587	6.559507E-012	2.133951E-011	1	0.000000E+000
1	77.82352506	2.133951E-011	6.559507E-012	0	0.000000E+000
1	77.82358637	6.559507E-012	2.133951E-011	1	0.000000E+000
1	77.82406673	2.133951E-011	6.559507E-012	0	0.000000E+000
1	77.82410686	6.559507E-012	2.133951E-011	1	0.000000E+000
1	77.82416034	2.133951E-011	6.559507E-012	0	0.000000E+000
1	77.82421130	6.559507E-012	2.133951E-011	1	0.000000E+000
1	77.82455857	2.133951E-011	6.559507E-012	0	0.000000E+000
1	77.82459679	6.559507E-012	2.133951E-011	1	0.000000E+000
1	77.82497094	2.133951E-011	6.559507E-012	0	0.000000E+000
1	77.82501569	6.559507E-012	2.133951E-011	1	0.000000E+000
1	77.82542439	2.133951E-011	6.559507E-012	0	0.000000E+000
1	77.82549311	6.559507E-012	2.133951E-011	1	0.000000E+000
1	77.82569014	2.133951E-011	6.559507E-012	0	0.000000E+000
1	77.82573446	6.559507E-012	2.133951E-011	1	0.000000E+000
1	77.82594364	2.133951E-011	6.559507E-012	0	0.000000E+000
1	77.82596988	6.559507E-012	2.133951E-011	1	0.000000E+000
1	77.82628113	2.133951E-011	6.559507E-012	0	0.000000E+000
1	77.82633784	6.559507E-012	2.133951E-011	1	0.000000E+000
1	77.82640421	2.133951E-011	6.559507E-012	0	0.000000E+000
1	77.82651782	6.559507E-012	2.133951E-011	1	0.000000E+000
1	77.82659891	2.133951E-011	6.559507E-012	0	0.000000E+000
1	77.82676205	6.559507E-012	2.133951E-011	1	0.000000E+000
1	77.82678216	2.133951E-011	6.559507E-012	0	0.000000E+000
1	77.82713875	6.559507E-012	2.133951E-011	1	0.000000E+000
1	77.82716458	2.133951E-011	6.559507E-012	0	0.000000E+000
1	77.82730956	6.559507E-012	2.133951E-011	1	0.000000E+000
1	77.82732092	2.133951E-011	6.559507E-012	0	0.000000E+000
1	77.82749694	6.559507E-012	2.133951E-011	1	0.000000E+000
1	77.82780563	2.133951E-011	6.559507E-012	0	0.000000E+000
1	77.82787956	6.559507E-012	2.133951E-011	1	0.000000E+000
1	77.82790109	2.133951E-011	6.559507E-012	0	0.000000E+000
1	77.82807378	6.559507E-012	2.133951E-011	1	0.000000E+000
1	77.82817154	2.133951E-011	6.559507E-012	0	0.000000E+000
1	77.82851114	6.559507E-012	2.133951E-011	1	0.000000E+000
1	77.82911429	2.133951E-011	6.559507E-012	0	0.000000E+000
1	77.82913997	6.559507E-012	2.133951E-011	1	0.000000E+000
1	77.82949431	2.133951E-011	6.559507E-012	0	0.000000E+000
1	77.82950760	6.559507E-012	2.133951E-011	1	0.000000E+000
1	77.82986358	2.133951E-011	6.559507E-012	0	0.000000E+000
1	77.82987826	6.559507E-012	2.133951E-011	1	0.000000E+000
1	77.83008443	2.133951E-011	6.559507E-012	0	0.000000E+000
1	77.83009213	6.559507E-012	2.133951E-011	1	0.000000E+000
1	77.83017644	2.133951E-011	6.559507E-012	0	0.000000E+000
1	77.83020549	6.559507E-012	2.133951E-011	1	0.000000E+000
1	77.83033319	2.133951E-011	6.559507E-012	0	0.000000E+000
1	77.83042907	6.559507E-012	2.133951E-011	1	0.000000E+000
1	77.83055413	2.133951E-011	6.559507E-012	0	0.000000E+000
1	77.83056652	6.559507E-012	2.133951E-011	1	0.000000E+000
1	77.83077462	2.133951E-011	6.559507E-012	0	0.000000E+000
1	77.83078549	6.559507E-012	2.133951E-011	1	0.000000E+000
1	77.83084745	2.133951E-011	6.559507E-012	0	0.000000E+000
1	77.83086382	6.559507E-012	2.133951E-011	1	0.000000E+000
1	77.83132235	2.133951E-011	6.559507E-012	0	0.000000E+000
1	77.83144509	6.559507E-012	2.133951E-011	1	0.000000E+000
1	77.83159541	2.133951E-011	6.559507E-012	0	0.000000E+000
1	77.83173805	6.559507E-012	2.133951E-011	1	0.000000E+000
1	77.83182455	2.133951E-011	6.559507E-012	0	0.000000E+000
1	77.83205184	6.559507E-012	2.133951E-011	1	0.000000E+000
1	77.83250914	2.133951E-011	6.559507E-012	0	0.000000E+000
1	77.83275203	6.559507E-012	2.133951E-011	1	0.000000E+000
1	77.83289824	2.133951E-011	6.559507E-012	0	0.000000E+000
1	77.83313353	6.559507E-012	2.133951E-011	1	0.000000E+000
1	77.83316002	2.133951E-011	6.559507E-012	0	0.000000E+000
1	77.83326826	6.559507E-012	2.133951E-011	1	0.000000E+000
1	77.83376388	2.133951E-011	6.559507E-012	0	0.000000E+000
1	77.83378548	6.559507E-012	2.133951E-011	1	0.000000E+000
1	77.83404417	2.133951E-011	6.559507E-012	0	0.000000E+000
1	77.83421718	6.559507E-012	2.133951E-011	1	0.000000E+000
1	77.83446412	2.133951E-011	6.559507E-012	0	0.000000E+000
1	77.83448962	6.559507E-012	2.133951E-011	1	0.000000E+000
1	77.83575639	2.133951E-011	6.559507E-012	0	0.000000E+000
1	77.83579538	6.559507E-012	2.133951E-011	1	0.000000E+000
1	77.83594780	2.133951E-011	6.559507E-012	0	0.000000E+000
1	77.83645527	6.559507E-012	2.133951E-011	1	0.000000E+000
1	77.83672475	2.133951E-011	6.559507E-012	0	0.000000E+000
1	77.83696684	6.559507E-012	2.133951E-011	1	0.000000E+000
1	77.83702299	2.133951E-011	6.559507E-012	0	0.000000E+000
1	77.83707501	6.559507E-012	2.133951E-011	1	0.000000E+000
1	77.83710932	2.133951E-011	6.559507E-012	0	0.000000E+000
1	77.83719958	6.559507E-012	2.133951E-011	1	0.000000E+000
1	77.83733492	2.133951E-011	6.559507E-012	0	0.000000E+000
1	77.83743638	6.559507E-012	2.133951E-011	1	0.000000E+000
1	77.83759470	2.133951E-011	6.559507E-012	0	0.000000E+000
1	77.83763185	6.559507E-012	2.133951E-011	1	0.000000E+000
1	77.83789327	2.133951E-011	6.559507E-012	0	0.000000E+000
1	77.83813519	6.559507E-012	2.133951E-011	1	0.000000E+000
1	77.83824370	2.133951E-011	6.559507E-012	0	0.000000E+000
1	77.83826118	6.559507E-012	2.133951E-011	1	0.000000E+000
1	77.83843114	2.133951E-011	6.559507E-012	0	0.000000E+000
1	77.83867468	6.559507E-012	2.133951E-011	1	0.000000E+000
1	77.83885738	2.133951E-011	6.559507E-012	0	0.000000E+000
1	77.83890877	6.559507E-012	2.133951E-011	1	0.000000E+000
1	77.83893641	2.133951E-011	6.559507E-012	0	0.000000E+000
1	77.83915745	6.559507E-012	2.133951E-011	1	0.000000E+000
1	77.83976755	2.133951E-011	6.559507E-012	0	0.000000E+000
1	77.83978030	6.559507E-012	2.133951E-011	1	0.000000E+000
1	77.83997117	2.133951E-011	6.559507E-012	0	0.000000E+000
1	77.83998862	6.559507E-012	2.133951E-011	1	0.000000E+000
1	77.84065977	2.133951E-011	6.559507E-012	0	0.000000E+000
1	77.84068739	6.559507E-012	2.133951E-011	1	0.000000E+000
1	77.84089369	2.133951E-011	6.559507E-012	0	0.000000E+000
1	77.84098615	6.559507E-012	2.133951E-011	1	0.000000E+000
1	77.84125095	2.133951E-011	6.559507E-012	0	0.000000E+000
1	77.84128294	6.559507E-012	2.133951E-011	1	0.000000E+000
1	77.84152554	2.133951E-011	6.559507E-012	0	0.000000E+000
1	77.84216945	6.559507E-012	2.133951E-011	1	0.000000E+000
1	77.84259971	2.133951E-011	6.559507E-012	0	0.000000E+000
1	77.84264717	6.559507E-012	2.133951E-011	1	0.000000E+000
1	77.84271375	2.133951E-011	6.559507E-012	0	0.000000E+000
1	77.84317812	6.559507E-012	2.133951E-011	1	0.000000E+000
1	77.84344831	2.133951E-011	6.559507E-012	0	0.000000E+000
1	77.84381831	6.559507E-012	2.133951E-011	1	0.000000E+000
1	77.84405566	2.133951E-011	6.559507E-012	0	0.000000E+000
1	77.84432847	6.559507E-012	2.133951E-011	1	0.000000E+000
1	77.84460846	2.133951E-011	6.559507E-012	0	0.000000E+000
1	77.84462788	6.559507E-012	2.133951E-011	1	0.000000E+000
1	77.84491427	2.133951E-011	6.559507E-012	0	0.000000E+000
1	77.84503087	6.559507E-012	2.133951E-011	1	0.000000E+000
1	77.84509006	2.133951E-011	6.559507E-012	0	0.000000E+000
1	77.84511582	6.559507E-012	2.133951E-011	1	0.000000E+000
1	77.84525296	2.133951E-011	6.559507E-012	0	0.000000E+000
1	77.84531990	6.559507E-012	2.133951E-011	1	0.000000E+000
1	77.84537726	2.133951E-011	6.559507E-012	0	0.000000E+000
1	77.84552684	6.559507E-012	2.133951E-011	1	0.000000E+000
1	77.84564550	2.133951E-011	6.559507E-012	0	0.000000E+000
1	77.84597392	6.559507E-012	2.133951E-011	1	0.000000E+000
1	77.84634150	2.133951E-011	6.559507E-012	0	0.000000E+000
1	77.84644248	6.559507E-012	2.133951E-011	1	0.000000E+000
1	77.84706418	2.133951E-011	6.559507E-012	0	0.000000E+000
1	77.84707500	6.559507E-012	2.133951E-011	1	0.000000E+000
1	77.84737936	2.133951E-011	6.559507E-012	0	0.000000E+000
1	77.84740361	6.559507E-012	2.133951E-011	1	0.000000E+000
1	77.84740719	2.133951E-011	6.559507E-012	0	0.000000E+000
1	77.84745544	6.559507E-012	2.133951E-011	1	0.000000E+000
1	77.84816706	2.133951E-011	6.559507E-012	0	0.000000E+000
1	77.84818963	6.559507E-012	2.133951E-011	1	0.000000E+000
1	77.84832315	2.133951E-011	6.559507E-012	0	0.000000E+000
1	77.84835091	6.559507E-012	2.133951E-011	1	0.000000E+000
1	77.84848314	2.133951E-011	6.559507E-012	0	0.000000E+000
1	77.84850865	6.559507E-012	2.133951E-011	1	0.000000E+000
1	77.84890970	2.133951E-011	6.559507E-012	0	0.000000E+000
1	77.84899718	6.559507E-012	2.133951E-011	1	0.000000E+000
1	77.84929352	2.133951E-011	6.559507E-012	0	0.000000E+000
1	77.84933914	6.559507E-012	2.133951E-011	1	0.000000E+000
1	77.85002323	2.133951E-011	6.559507E-012	0	0.000000E+000
1	77.85006009	6.559507E-012	2.133951E-011	1	0.000000E+000
1	77.85070808	2.133951E-011	6.559507E-012	0	0.000000E+000
1	77.85073919	6.559507E-012	2.133951E-011	1	0.000000E+000
1	77.85091792	2.133951E-011	6.559507E-012	0	0.000000E+000
1	77.85172554	6.559507E-012	2.133951E-011	1	0.000000E+000
1	77.85188216	2.133951E-011	6.559507E-012	0	0.000000E+000
1	77.85250980	6.559507E-012	2.133951E-011	1	0.000000E+000
1	77.85288205	2.133951E-011	6.559507E-012	0	0.000000E+000
1	77.85304622	6.559507E-012	2.133951E-011	1	0.000000E+000
1	77.85315131	2.133951E-011	6.559507E-012	0	0.000000E+000
1	77.85339284	6.559507E-012	2.133951E-011	1	0.000000E+000
1	77.85438506	2.133951E-011	6.559507E-012	0	0.000000E+000
1	77.85439774	6.559507E-012	2.133951E-011	1	0.000000E+000
1	77.85451811	2.133951E-011	6.559507E-012	0	0.000000E+000
1	77.85457642	6.559507E-012	2.133951E-011	1	0.000000E+000
1	77.85516589	2.133951E-011	6.559507E-012	0	0.000000E+000
1	77.85521020	6.559507E-012	2.133951E-011	1	0.000000E+000
1	77.85571120	2.133951E-011	6.559507E-012	0	0.000000E+000
1	77.85615176	6.559507E-012	2.133951E-011	1	0.000000E+000
1	77.85623816	2.133951E-011	6.559507E-012	0	0.000000E+000
1	77.85624710	6.559507E-012	2.133951E-011	1	0.000000E+000
1	77.85628711	2.133951E-011	6.559507E-012	0	0.000000E+000
1	77.85630816	6.559507E-012	2.133951E-011	1	0.000000E+000
1	77.85653198	2.133951E-011	6.559507E-012	0	0.000000E+000
1	77.85659057	6.559507E-012	2.133951E-011	1	0.000000E+000
1	77.85701146	2.133951E-011	6.559507E-012	0	0.000000E+000
1	77.85725931	6.559507E-012	2.133951E-011	1	0.000000E+000
1	77.85755492	2.133951E-011	6.559507E-012	0	0.000000E+000
1	77.85759218	6.559507E-012	2.133951E-011	1	0.000000E+000
1	77.85806233	2.133951E-011	6.559507E-012	0	0.000000E+000
1	77.85807563	6.559507E-012	2.133951E-011	1	0.000000E+000
1	77.85820475	2.133951E-011	6.559507E-012	0	0.000000E+000
1	77.85829786	6.559507E-012	2.133951E-011	1	0.000000E+000
1	77.85841628	2.133951E-011	6.559507E-012	0	0.000000E+000
1	77.85857528	6.559507E-012	2.133951E-011	1	0.000000E+000
1	77.85901018	2.133951E-011	6.559507E-012	0	0.000000E+000
1	77.85903175	6.559507E-012	2.133951E-011	1	0.000000E+000
1	77.85946514	2.133951E-011	6.559507E-012	0	0.000000E+000
1	77.85950344	6.559507E-012	2.133951E-011	1	0.000000E+000
1	77.85988689	2.133951E-011	6.559507E-012	0	0.000000E+000
1	77.85990214	6.559507E-012	2.133951E-011	1	0.000000E+000
1	77.86009025	2.133951E-011	6.559507E-012	0	0.000000E+000
1	77.86011967	6.559507E-012	2.133951E-011	1	0.000000E+000
1	77.86014227	2.133951E-011	6.559507E-012	0	0.000000E+000
1	77.86018606	6.559507E-012	2.133951E-011	1	0.000000E+000
1	77.86064106	2.133951E-011	6.559507E-012	0	0.000000E+000
1	77.86071998	6.559507E-012	2.133951E-011	1	0.000000E+000
1	77.86077185	2.133951E-011	6.559507E-012	0	0.000000E+000
1	77.86109278	6.559507E-012	2.133951E-011	1	0.000000E+000
1	77.86112776	2.133951E-011	6.559507E-012	0	0.000000E+000
1	77.86113906	6.559507E-012	2.133951E-011	1	0.000000E+000
1	77.86143057	2.133951E-011	6.559507E-012	0	0.000000E+000
1	77.86144231	6.559507E-012	2.133951E-011	1	0.000000E+000
1	77.86147188	2.133951E-011	6.559507E-012	0	0.000000E+000
1	77.86151311	6.559507E-012	2.133951E-011	1	0.000000E+000
1	77.86162951	2.133951E-011	6.559507E-012	0	0.000000E+000
1	77.86176832	6.559507E-012	2.133951E-011	1	0.000000E+000
1	77.86178586	2.133951E-011	6.559507E-012	0	0.000000E+000
1	77.86188228	6.559507E-012	2.133951E-011	1	0.000000E+000
1	77.86219500	2.133951E-011	6.559507E-012	0	0.000000E+000
1	77.86221156	6.559507E-012	2.133951E-011	1	0.000000E+000
1	77.86287176	2.133951E-011	6.559507E-012	0	0.000000E+000
1	77.86294392	6.559507E-012	2.133951E-011	1	0.000000E+000
1	77.86331092	2.133951E-011	6.559507E-012	0	0.000000E+000
1	77.86353316	6.559507E-012	2.133951E-011	1	0.000000E+000
1	77.86434535	2.133951E-011	6.559507E-012	0	0.000000E+000
1	77.86450268	6.559507E-012	2.133951E-011	1	0.000000E+000
1	77.86457630	2.133951E-011	6.559507E-012	0	0.000000E+000
1	77.86477558	6.559507E-012	2.133951E-011	1	0.000000E+000
1	77.86512060	2.133951E-011	6.559507E-012	0	0.000000E+000
1	77.86513461	6.559507E-012	2.133951E-011	1	0.000000E+000
1	77.86536304	2.133951E-011	6.559507E-012	0	0.000000E+000
1	77.86539758	6.559507E-012	2.133951E-011	1	0.000000E+000
1	77.86546059	2.133951E-011	6.559507E-012	0	0.000000E+000
1	77.86569805	6.559507E-012	2.133951E-011	1	0.000000E+000
1	77.86574130	2.133951E-011	6.559507E-012	0	0.000000E+000
1	77.86608755	6.559507E-012	2.133951E-011	1	0.000000E+000
1	77.86626073	2.133951E-011	6.559507E-012	0	0.000000E+000
1	77.86627623	6.559507E-012	2.133951E-011	1	0.000000E+000
1	77.86651856	2.133951E-011	6.559507E-012	0	0.000000E+000
1	77.86659956	6.559507E-012	2.133951E-011	1	0.000000E+000
1	77.86720506	2.133951E-011	6.559507E-012	0	0.000000E+000
1	77.86745955	6.559507E-012	2.133951E-011	1	0.000000E+000
1	77.86760783	2.133951E-011	6.559507E-012	0	0.000000E+000
1	77.86768536	6.559507E-012	2.133951E-011	1	0.000000E+000
1	77.86796380	2.133951E-011	6.559507E-012	0	0.000000E+000
1	77.86801748	6.559507E-012	2.133951E-011	1	0.000000E+000
1	77.86846041	2.133951E-011	6.559507E-012	0	0.000000E+000
1	77.86853639	6.559507E-012	2.133951E-011	1	0.000000E+000
1	77.86875574	2.133951E-011	6.559507E-012	0	0.000000E+000
1	77.86878235	6.559507E-012	2.133951E-011	1	0.000000E+000
1	77.86913218	2.133951E-011	6.559507E-012	0	0.000000E+000
1	77.86916065	6.559507E-012	2.133951E-011	1	0.000000E+000
1	77.86929235	2.133951E-011	6.559507E-012	0	0.000000E+000
1	77.86930004	6.559507E-012	2.133951E-011	1	0.000000E+000
1	77.86934190	2.133951E-011	6.559507E-012	0	0.000000E+000
1	77.86938896	6.559507E-012	2.133951E-011	1	0.000000E+000
1	77.86961602	2.133951E-011	6.559507E-012	0	0.000000E+000
1	77.86964089	6.559507E-012	2.133951E-011	1	0.000000E+000
1	77.87010359	2.133951E-011	6.559507E-012	0	0.000000E+000
1	77.87012302	6.559507E-012	2.133951E-011	1	0.000000E+000
1	77.87026021	2.133951E-011	6.559507E-012	0	0.000000E+000
1	77.87069140	6.559507E-012	2.133951E-011	1	0.000000E+000
1	77.87143033	2.133951E-011	6.559507E-012	0	0.000000E+000
1	77.87144526	6.559507E-012	2.133951E-011	1	0.000000E+000
1	77.87187404	2.133951E-011	6.559507E-012	0	0.000000E+000
1	77.87212993	6.559507E-012	2.133951E-011	1	0.000000E+000
1	77.87257461	2.133951E-011	6.559507E-012	0	0.000000E+000
1	77.87281124	6.559507E-012	2.133951E-011	1	0.000000E+000
1	77.87283409	2.133951E-011	6.559507E-012	0	0.000000E+000
1	77.87291531	6.559507E-012	2.133951E-011	1	0.000000E+000
1	77.87294857	2.133951E-011	6.559507E-012	0	0.000000E+000
1	77.87298722	6.559507E-012	2.133951E-011	1	0.000000E+000
1	77.87301280	2.133951E-011	6.559507E-012	0	0.000000E+000
1	77.87303440	6.559507E-012	2.133951E-011	1	0.000000E+000
1	77.87335893	2.133951E-011	6.559507E-012	0	0.000000E+000
1	77.87369725	6.559507E-012	2.133951E-011	1	0.000000E+000
1	77.87408496	2.133951E-011	6.559507E-012	0	0.000000E+000
1	77.87430031	6.559507E-012	2.133951E-011	1	0.000000E+000
1	77.87442416	2.133951E-011	6.559507E-012	0	0.000000E+000
1	77.87443364	6.559507E-012	2.133951E-011	1	0.000000E+000
1	77.87472852	2.133951E-011	6.559507E-012	0	0.000000E+000
1	77.87486997	6.559507E-012	2.133951E-011	1	0.000000E+000
1	77.87537584	2.133951E-011	6.559507E-012	0	0.000000E+000
1	77.87556199	6.559507E-012	2.133951E-011	1	0.000000E+000
1	77.87572767	2.133951E-011	6.559507E-012	0	0.000000E+000
1	77.87575236	6.559507E-012	2.133951E-011	1	0.000000E+000
1	77.87593435	2.133951E-011	6.559507E-012	0	0.000000E+000
1	77.87594979	6.559507E-012	2.133951E-011	1	0.000000E+000
1	77.87640670	2.133951E-011	6.559507E-012	0	0.000000E+000
1	77.87643000	6.559507E-012	2.133951E-011	1	0.000000E+000
1	77.87681613	2.133951E-011	6.559507E-012	0	0.000000E+000
1	77.87685336	6.559507E-012	2.133951E-011	1	0.000000E+000
1	77.87690464	2.133951E-011	6.559507E-012	0	0.000000E+000
1	77.87691043	6.559507E-012	2.133951E-011	1	0.000000E+000
1	77.87709476	2.133951E-011	6.559507E-012	0	0.000000E+000
1	77.87723059	6.559507E-012	2.133951E-011	1	0.000000E+000
1	77.87726191	2.133951E-011	6.559507E-012	0	0.000000E+000
1	77.87765437	6.559507E-012	2.133951E-011	1	0.000000E+000
1	77.87784125	2.133951E-011	6.559507E-012	0	0.000000E+000
1	80.90919046	6.406581E-012	2.118658E-011	1	0.000000E+000
1	80.90947334	2.118658E-011	6.406581E-012	0	0.000000E+000
1	80.90964086	6.406581E-012	2.118658E-011	1	0.000000E+000
1	80.90974172	2.118658E-011	6.406581E-012	0	0.000000E+000
1	80.91022643	6.406581E-012	2.118658E-011	1	0.000000E+000
1	80.91038409	2.118658E-011	6.406581E-012	0	0.000000E+000
1	80.91040776	6.406581E-012	2.118658E-011	1	0.000000E+000
1	80.91068412	2.118658E-011	6.406581E-012	0	0.000000E+000
1	80.91075344	6.406581E-012	2.118658E-011	1	0.000000E+000
1	80.91080954	2.118658E-011	6.406581E-012	0	0.000000E+000
1	80.91084811	6.406581E-012	2.118658E-011	1	0.000000E+000
1	80.91147716	2.118658E-011	6.406581E-012	0	0.000000E+000
1	80.91181850	6.406581E-012	2.118658E-011	1	0.000000E+000
1	80.91195332	2.118658E-011	6.406581E-012	0	0.000000E+000
1	80.91200673	6.406581E-012	2.118658E-011	1	0.000000E+000
1	80.91255945	2.118658E-011	6.406581E-012	0	0.000000E+000
1	80.91268767	6.406581E-012	2.118658E-011	1	0.000000E+000
1	80.91354437	2.118658E-011	6.406581E-012	0	0.000000E+000
1	80.91363572	6.406581E-012	2.118658E-011	1	0.000000E+000
1	80.91403930	2.118658E-011	6.406581E-012	0	0.000000E+000
1	80.91409556	6.406581E-012	2.118658E-011	1	0.000000E+000
1	80.91413591	2.118658E-011	6.406581E-012	0	0.000000E+000
1	80.91437080	6.406581E-012	2.118658E-011	1	0.000000E+000
1	80.91459245	2.118658E-011	6.406581E-012	0	0.000000E+000
1	80.91460848	6.406581E-012	2.118658E-011	1	0.000000E+000
1	80.91463714	2.118658E-011	6.406581E-012	0	0.000000E+000
1	80.91465155	6.406581E-012	2.118658E-011	1	0.000000E+000
1	80.91526772	2.118658E-011	6.406581E-012	0	0.000000E+000
1	80.91578913	6.406581E-012	2.118658E-011	1	0.000000E+000
1	80.91581648	2.118658E-011	6.406581E-012	0	0.000000E+000
1	80.91637636	6.406581E-012	2.118658E-011	1	0.000000E+000
1	80.91663716	2.118658E-011	6.406581E-012	0	0.000000E+000
1	80.91665944	6.406581E-012	2.118658E-011	1	0.000000E+000
1	80.91692040	2.118658E-011	6.406581E-012	0	0.000000E+000
1	80.91694356	6.406581E-012	2.118658E-011	1	0.000000E+000
1	80.91715662	2.118658E-011	6.406581E-012	0	0.000000E+000
1	80.91763634	6.406581E-012	2.118658E-011	1	0.000000E+000
1	80.91767567	2.118658E-011	6.406581E-012	0	0.000000E+000
1	80.91825987	6.406581E-012	2.118658E-011	1	0.000000E+000
1	80.91895446	2.118658E-011	6.406581E-012	0	0.000000E+000
1	80.91897479	6.406581E-012	2.118658E-011	1	0.000000E+000
1	80.91912603	2.118658E-011	6.406581E-012	0	0.000000E+000
1	80.91934660	6.406581E-012	2.118658E-011	1	0.000000E+000
1	80.91936140	2.118658E-011	6.406581E-012	0	0.000000E+000
1	80.91938363	6.406581E-012	2.118658E-011	1	0.000000E+000
1	80.91961101	2.118658E-011	6.406581E-012	0	0.000000E+000
1	80.91965624	6.406581E-012	2.118658E-011	1	0.000000E+000
1	80.92004862	2.118658E-011	6.406581E-012	0	0.000000E+000
1	80.92005973	6.406581E-012	2.118658E-011	1	0.000000E+000
1	80.92015017	2.118658E-011	6.406581E-012	0	0.000000E+000
1	80.92052261	6.406581E-012	2.118658E-011	1	0.000000E+000
1	80.92073505	2.118658E-011	6.406581E-012	0	0.000000E+000
1	80.92075665	6.406581E-012	2.118658E-011	1	0.000000E+000
1	80.92108407	2.118658E-011	6.406581E-012	0	0.000000E+000
1	80.92111786	6.406581E-012	2.118658E-011	1	0.000000E+000
1	80.92113436	2.118658E-011	6.406581E-012	0	0.000000E+000
1	80.92115835	6.406581E-012	2.118658E-011	1	0.000000E+000
1	80.92234017	2.118658E-011	6.406581E-012	0	0.000000E+000
1	80.92234561	6.406581E-012	2.118658E-011	1	0.000000E+000
1	80.92271745	2.118658E-011	6.406581E-012	0	0.000000E+000
1	80.92306975	6.406581E-012	2.118658E-011	1	0.000000E+000
1	80.92319049	2.118658E-011	6.406581E-012	0	0.000000E+000
1	80.92325136	6.406581E-012	2.118658E-011	1	0.000000E+000
1	80.92348565	2.118658E-011	6.406581E-012	0	0.000000E+000
1	80.92352526	6.406581E-012	2.118658E-011	1	0.000000E+000
1	80.92370889	2.118658E-011	6.406581E-012	0	0.000000E+000
1	80.92373693	6.406581E-012	2.118658E-011	1	0.000000E+000
1	80.92426964	2.118658E-011	6.406581E-012	0	0.000000E+000
1	80.92434640	6.406581E-012	2.118658E-011	1	0.000000E+000
1	80.92442246	2.118658E-011	6.406581E-012	0	0.000000E+000
1	80.92468450	6.406581E-012	2.118658E-011	1	0.000000E+000
1	80.92476700	2.118658E-011	6.406581E-012	0	0.000000E+000
1	80.92478064	6.406581E-012	2.118658E-011	1	0.000000E+000
1	80.92504099	2.118658E-011	6.406581E-012	0	0.000000E+000
1	80.92504800	6.406581E-012	2.118658E-011	1	0.000000E+000
1	80.92510044	2.118658E-011	6.406581E-012	0	0.000000E+000
1	80.92595838	6.406581E-012	2.118658E-011	1	0.000000E+000
1	80.92630929	2.118658E-011	6.406581E-012	0	0.000000E+000
1	80.92635972	6.406581E-012	2.118658E-011	1	0.000000E+000
1	80.92638210	2.118658E-011	6.406581E-012	0	0.000000E+000
1	80.92643196	6.406581E-012	2.118658E-011	1	0.000000E+000
1	80.92676915	2.118658E-011	6.406581E-012	0	0.000000E+000
1	80.92679422	6.406581E-012	2.118658E-011	1	0.000000E+000
1	80.92769521	2.118658E-011	6.406581E-012	0	0.000000E+000
1	80.92772158	6.406581E-012	2.118658E-011	1	0.000000E+000
1	80.92832016	2.118658E-011	6.406581E-012	0	0.000000E+000
1	80.92841961	6.406581E-012	2.118658E-011	1	0.000000E+000
1	80.92844741	2.118658E-011	6.406581E-012	0	0.000000E+000
1	80.92846134	6.406581E-012	2.118658E-011	1	0.000000E+000
1	80.92851268	2.118658E-011	6.406581E-012	0	0.000000E+000
1	80.92876288	6.406581E-012	2.118658E-011	1	0.000000E+000
1	80.92899990	2.118658E-011	6.406581E-012	0	0.000000E+000
1	80.92902345	6.406581E-012	2.118658E-011	1	0.000000E+000
1	80.92929138	2.118658E-011	6.406581E-012	0	0.000000E+000
1	80.92941892	6.406581E-012	2.118658E-011	1	0.000000E+000
1	80.92963732	2.118658E-011	6.406581E-012	0	0.000000E+000
1	80.92975496	6.406581E-012	2.118658E-011	1	0.000000E+000
1	80.92986431	2.118658E-011	6.406581E-012	0	0.000000E+000
1	80.92989950	6.406581E-012	2.118658E-011	1	0.000000E+000
1	80.93033704	2.118658E-011	6.406581E-012	0	0.000000E+000
1	80.93038108	6.406581E-012	2.118658E-011	1	0.000000E+000
1	80.93058315	2.118658E-011	6.406581E-012	0	0.000000E+000
1	80.93122736	6.406581E-012	2.118658E-011	1	0.000000E+000
1	80.93150974	2.118658E-011	6.406581E-012	0	0.000000E+000
1	80.93153481	6.406581E-012	2.118658E-011	1	0.000000E+000
1	80.93181246	2.118658E-011	6.406581E-012	0	0.000000E+000
1	80.93183123	6.406581E-012	2.118658E-011	1	0.000000E+000
1	80.93197280	2.118658E-011	6.406581E-012	0	0.000000E+000
1	80.93198924	6.406581E-012	2.118658E-011	1	0.000000E+000
1	80.93213284	2.118658E-011	6.406581E-012	0	0.000000E+000
1	80.93235441	6.406581E-012	2.118658E-011	1	0.000000E+000
1	80.93267861	2.118658E-011	6.406581E-012	0	0.000000E+000
1	80.93290451	6.406581E-012	2.118658E-011	1	0.000000E+000
1	80.93392604	2.118658E-011	6.406581E-012	0	0.000000E+000
1	80.93393774	6.406581E-012	2.118658E-011	1	0.000000E+000
1	80.93412412	2.118658E-011	6.406581E-012	0	0.000000E+000
1	80.93418376	6.406581E-012	2.118658E-011	1	0.000000E+000
1	80.93478702	2.118658E-011	6.406581E-012	0	0.000000E+000
1	80.93480742	6.406581E-012	2.118658E-011	1	0.000000E+000
1	80.93571355	2.118658E-011	6.406581E-012	0	0.000000E+000
1	80.93573963	6.406581E-012	2.118658E-011	1	0.000000E+000
1	80.93718841	2.118658E-011	6.406581E-012	0	0.000000E+000
1	80.93733997	6.406581E-012	2.118658E-011	1	0.000000E+000
1	80.93764950	2.118658E-011	6.406581E-012	0	0.000000E+000
1	80.93765762	6.406581E-012	2.118658E-011	1	0.000000E+000
1	80.93913380	2.118658E-011	6.406581E-012	0	0.000000E+000
1	80.93915031	6.406581E-012	2.118658E-011	1	0.000000E+000
1	80.93947332	2.118658E-011	6.406581E-012	0	0.000000E+000
1	80.93950840	6.406581E-012	2.118658E-011	1	0.000000E+000
1	80.93959426	2.118658E-011	6.406581E-012	0	0.000000E+000
1	80.93960178	6.406581E-012	2.118658E-011	1	0.000000E+000
1	80.94001319	2.118658E-011	6.406581E-012	0	0.000000E+000
1	80.94003472	6.406581E-012	2.118658E-011	1	0.000000E+000
1	80.94053905	2.118658E-011	6.406581E-012	0	0.000000E+000
1	80.94054704	6.406581E-012	2.118658E-011	1	0.000000E+000
1	80.94074255	2.118658E-011	6.406581E-012	0	0.000000E+000
1	80.94085019	6.406581E-012	2.118658E-011	1	0.000000E+000
1	80.94096744	2.118658E-011	6.406581E-012	0	0.000000E+000
1	80.94099702	6.406581E-012	2.118658E-011	1	0.000000E+000
1	80.94131622	2.118658E-011	6.406581E-012	0	0.000000E+000
1	80.94133038	6.406581E-012	2.118658E-011	1	0.000000E+000
1	80.94279910	2.118658E-011	6.406581E-012	0	0.000000E+000
1	80.94283941	6.406581E-012	2.118658E-011	1	0.000000E+000
1	80.94294676	2.118658E-011	6.406581E-012	0	0.000000E+000
1	80.94318472	6.406581E-012	2.118658E-011	1	0.000000E+000
1	80.94523755	2.118658E-011	6.406581E-012	0	0.000000E+000
1	80.94538088	6.406581E-012	2.118658E-011	1	0.000000E+000
1	80.94643321	2.118658E-011	6.406581E-012	0	0.000000E+000
1	80.94649525	6.406581E-012	2.118658E-011	1	0.000000E+000
1	80.94695080	2.118658E-011	6.406581E-012	0	0.000000E+000
1	80.94699055	6.406581E-012	2.118658E-011	1	0.000000E+000
1	80.94743625	2.118658E-011	6.406581E-012	0	0.000000E+000
1	80.94762993	6.406581E-012	2.118658E-011	1	0.000000E+000
1	80.94779528	2.118658E-011	6.406581E-012	0	0.000000E+000
1	80.94780783	6.406581E-012	2.118658E-011	1	0.000000E+000
1	80.94793511	2.118658E-011	6.406581E-012	0	0.000000E+000
1	80.94795185	6.406581E-012	2.118658E-011	1	0.000000E+000
1	80.94851404	2.118658E-011	6.406581E-012	0	0.000000E+000
1	80.94889575	6.406581E-012	2.118658E-011	1	0.000000E+000
1	80.94932183	2.118658E-011	6.406581E-012	0	0.000000E+000
1	80.94938522	6.406581E-012	2.118658E-011	1	0.000000E+000
1	80.94977946	2.118658E-011	6.406581E-012	0	0.000000E+000
1	80.94999428	6.406581E-012	2.118658E-011	1	0.000000E+000
1	80.95032966	2.118658E-011	6.406581E-012	0	0.000000E+000
1	80.95034463	6.406581E-012	2.118658E-011	1	0.000000E+000
1	80.95038513	2.118658E-011	6.406581E-012	0	0.000000E+000
1	80.95039510	6.406581E-012	2.118658E-011	1	0.000000E+000
1	80.95133160	2.118658E-011	6.406581E-012	0	0.000000E+000
1	80.95156425	6.406581E-012	2.118658E-011	1	0.000000E+000
1	80.95249024	2.118658E-011	6.406581E-012	0	0.000000E+000
1	80.95251490	6.406581E-012	2.118658E-011	1	0.000000E+000
1	80.95255734	2.118658E-011	6.406581E-012	0	0.000000E+000
1	80.95257966	6.406581E-012	2.118658E-011	1	0.000000E+000
1	80.95324809	2.118658E-011	6.406581E-012	0	0.000000E+000
1	80.95326096	6.406581E-012	2.118658E-011	1	0.000000E+000
1	80.95343199	2.118658E-011	6.406581E-012	0	0.000000E+000
1	80.95396517	6.406581E-012	2.118658E-011	1	0.000000E+000
1	80.95468658	2.118658E-011	6.406581E-012	0	0.000000E+000
1	80.95484417	6.406581E-012	2.118658E-011	1	0.000000E+000
1	80.95492404	2.118658E-011	6.406581E-012	0	0.000000E+000
1	80.95516630	6.406581E-012	2.118658E-011	1	0.000000E+000
1	80.95528198	2.118658E-011	6.406581E-012	0	0.000000E+000
1	80.95530625	6.406581E-012	2.118658E-011	1	0.000000E+000
1	80.95533478	2.118658E-011	6.406581E-012	0	0.000000E+000
1	80.95537531	6.406581E-012	2.118658E-011	1	0.000000E+000
1	80.95588790	2.118658E-011	6.406581E-012	0	0.000000E+000
1	80.95654288	6.406581E-012	2.118658E-011	1	0.000000E+000
1	80.95679404	2.118658E-011	6.406581E-012	0	0.000000E+000
1	80.95680128	6.406581E-012	2.118658E-011	1	0.000000E+000
1	80.95740879	2.118658E-011	6.406581E-012	0	0.000000E+000
1	80.95742567	6.406581E-012	2.118658E-011	1	0.000000E+000
1	80.95798717	2.118658E-011	6.406581E-012	0	0.000000E+000
1	80.95820088	6.406581E-012	2.118658E-011	1	0.000000E+000
1	80.95960221	2.118658E-011	6.406581E-012	0	0.000000E+000
1	80.95962207	6.406581E-012	2.118658E-011	1	0.000000E+000
1	80.95971634	2.118658E-011	6.406581E-012	0	0.000000E+000
1	80.95984140	6.406581E-012	2.118658E-011	1	0.000000E+000
1	80.95998435	2.118658E-011	6.406581E-012	0	0.000000E+000
1	80.96005686	6.406581E-012	2.118658E-011	1	0.000000E+000
1	80.96028690	2.118658E-011	6.406581E-012	0	0.000000E+000
1	80.96032624	6.406581E-012	2.118658E-011	1	0.000000E+000
1	80.96049995	2.118658E-011	6.406581E-012	0	0.000000E+000
1	80.96077132	6.406581E-012	2.118658E-011	1	0.000000E+000
1	80.96176274	2.118658E-011	6.406581E-012	0	0.000000E+000
1	80.96177409	6.406581E-012	2.118658E-011	1	0.000000E+000
1	80.96202222	2.118658E-011	6.406581E-012	0	0.000000E+000
1	80.96203023	6.406581E-012	2.118658E-011	1	0.000000E+000
1	80.96210994	2.118658E-011	6.406581E-012	0	0.000000E+000
1	80.96237730	6.406581E-012	2.118658E-011	1	0.000000E+000
1	80.96241550	2.118658E-011	6.406581E-012	0	0.000000E+000
1	80.96261369	6.406581E-012	2.118658E-011	1	0.000000E+000
1	80.96271092	2.118658E-011	6.406581E-012	0	0.000000E+000
1	80.96273299	6.406581E-012	2.118658E-011	1	0.000000E+000
1	80.96357674	2.118658E-011	6.406581E-012	0	0.000000E+000
1	80.96370072	6.406581E-012	2.118658E-011	1	0.000000E+000
1	80.96385570	2.118658E-011	6.406581E-012	0	0.000000E+000
1	80.96455641	6.406581E-012	2.118658E-011	1	0.000000E+000
1	80.96488135	2.118658E-011	6.406581E-012	0	0.000000E+000
1	80.96488496	6.406581E-012	2.118658E-011	1	0.000000E+000
1	80.96500550	2.118658E-011	6.406581E-012	0	0.000000E+000
1	80.96503192	6.406581E-012	2.118658E-011	1	0.000000E+000
1	80.96531030	2.118658E-011	6.406581E-012	0	0.000000E+000
1	80.96533167	6.406581E-012	2.118658E-011	1	0.000000E+000
1	80.96542413	2.118658E-011	6.406581E-012	0	0.000000E+000
1	80.96562610	6.406581E-012	2.118658E-011	1	0.000000E+000
1	80.96563872	2.118658E-011	6.406581E-012	0	0.000000E+000
1	80.96591513	6.406581E-012	2.118658E-011	1	0.000000E+000
1	80.96614507	2.118658E-011	6.406581E-012	0	0.000000E+000
1	80.96654188	6.406581E-012	2.118658E-011	1	0.000000E+000
1	80.96676589	2.118658E-011	6.406581E-012	0	0.000000E+000
1	80.96725875	6.406581E-012	2.118658E-011	1	0.000000E+000
1	80.96751742	2.118658E-011	6.406581E-012	0	0.000000E+000
1	80.96757025	6.406581E-012	2.118658E-011	1	0.000000E+000
1	80.96759094	2.118658E-011	6.406581E-012	0	0.000000E+000
1	80.96761322	6.406581E-012	2.118658E-011	1	0.000000E+000
1	80.96768180	2.118658E-011	6.406581E-012	0	0.000000E+000
1	80.96776378	6.406581E-012	2.118658E-011	1	0.000000E+000
1	80.96782062	2.118658E-011	6.406581E-012	0	0.000000E+000
1	80.96799489	6.406581E-012	2.118658E-011	1	0.000000E+000
1	80.96903230	2.118658E-011	6.406581E-012	0	0.000000E+000
1	80.96905141	6.406581E-012	2.118658E-011	1	0.000000E+000
1	80.96918403	2.118658E-011	6.406581E-012	0	0.000000E+000
1	80.96920671	6.406581E-012	2.118658E-011	1	0.000000E+000
1	80.96931001	2.118658E-011	6.406581E-012	0	0.000000E+000
1	80.96933482	6.406581E-012	2.118658E-011	1	0.000000E+000
1	80.96940891	2.118658E-011	6.406581E-012	0	0.000000E+000
1	80.96943463	6.406581E-012	2.118658E-011	1	0.000000E+000
1	80.96947436	2.118658E-011	6.406581E-012	0	0.000000E+000
1	80.96981523	6.406581E-012	2.118658E-011	1	0.000000E+000
1	80.97007034	2.118658E-011	6.406581E-012	0	0.000000E+000
1	80.97038044	6.406581E-012	2.118658E-011	1	0.000000E+000
1	80.97176389	2.118658E-011	6.406581E-012	0	0.000000E+000
1	80.97180074	6.406581E-012	2.118658E-011	1	0.000000E+000
1	80.97320693	2.118658E-011	6.406581E-012	0	0.000000E+000
1	80.97320960	6.406581E-012	2.118658E-011	1	0.000000E+000
1	80.97326912	2.118658E-011	6.406581E-012	0	0.000000E+000
1	80.97335446	6.406581E-012	2.118658E-011	1	0.000000E+000
1	80.97425197	2.118658E-011	6.406581E-012	0	0.000000E+000
1	80.97427613	6.406581E-012	2.118658E-011	1	0.000000E+000
1	80.97500811	2.118658E-011	6.406581E-012	0	0.000000E+000
1	80.97504569	6.406581E-012	2.118658E-011	1	0.000000E+000
1	80.97543200	2.118658E-011	6.406581E-012	0	0.000000E+000
1	80.97544737	6.406581E-012	2.118658E-011	1	0.000000E+000
1	80.97576691	2.118658E-011	6.406581E-012	0	0.000000E+000
1	80.97580216	6.406581E-012	2.118658E-011	1	0.000000E+000
1	80.97601443	2.118658E-011	6.406581E-012	0	0.000000E+000
1	80.97634013	6.406581E-012	2.118658E-011	1	0.000000E+000
1	80.97726481	2.118658E-011	6.406581E-012	0	0.000000E+000
1	80.97728470	6.406581E-012	2.118658E-011	1	0.000000E+000
1	80.97762097	2.118658E-011	6.406581E-012	0	0.000000E+000
1	80.97774091	6.406581E-012	2.118658E-011	1	0.000000E+000
1	80.97789316	2.118658E-011	6.406581E-012	0	0.000000E+000
1	80.97793954	6.406581E-012	2.118658E-011	1	0.000000E+000
1	80.97799023	2.118658E-011	6.406581E-012	0	0.000000E+000
1	80.97800306	6.406581E-012	2.118658E-011	1	0.000000E+000
1	80.97937459	2.118658E-011	6.406581E-012	0	0.000000E+000
1	80.97937906	6.406581E-012	2.118658E-011	1	0.000000E+000
1	80.97980038	2.118658E-011	6.406581E-012	0	0.000000E+000
1	80.97982549	6.406581E-012	2.118658E-011	1	0.000000E+000
1	80.97987839	2.118658E-011	6.406581E-012	0	0.000000E+000
1	80.97990525	6.406581E-012	2.118658E-011	1	0.000000E+000
1	80.98021387	2.118658E-011	6.406581E-012	0	0.000000E+000
1	80.98023083	6.406581E-012	2.118658E-011	1	0.000000E+000
1	80.98098439	2.118658E-011	6.406581E-012	0	0.000000E+000
1	80.98121665	6.406581E-012	2.118658E-011	1	0.000000E+000
1	80.98216980	2.118658E-011	6.406581E-012	0	0.000000E+000
1	80.98221110	6.406581E-012	2.118658E-011	1	0.000000E+000
1	80.98455457	2.118658E-011	6.406581E-012	0	0.000000E+000
1	80.98456780	6.406581E-012	2.118658E-011	1	0.000000E+000
1	80.98502225	2.118658E-011	6.406581E-012	0	0.000000E+000
1	80.98505594	6.406581E-012	2.118658E-011	1	0.000000E+000
1	80.98627102	2.118658E-011	6.406581E-012	0	0.000000E+000
1	80.98637724	6.406581E-012	2.118658E-011	1	0.000000E+000
1	80.98679559	2.118658E-011	6.406581E-012	0	0.000000E+000
1	80.98683137	6.406581E-012	2.118658E-011	1	0.000000E+000
1	80.98688262	2.118658E-011	6.406581E-012	0	0.000000E+000
1	80.98697910	6.406581E-012	2.118658E-011	1	0.000000E+000
1	80.98738561	2.118658E-011	6.406581E-012	0	0.000000E+000
1	80.98743599	6.406581E-012	2.118658E-011	1	0.000000E+000
1	80.98804974	2.118658E-011	6.406581E-012	0	0.000000E+000
1	80.98807918	6.406581E-012	2.118658E-011	1	0.000000E+000
1	80.98824785	2.118658E-011	6.406581E-012	0	0.000000E+000
1	80.98840670	6.406581E-012	2.118658E-011	1	0.000000E+000
1	80.98884048	2.118658E-011	6.406581E-012	0	0.000000E+000
1	80.98886764	6.406581E-012	2.118658E-011	1	0.000000E+000
1	80.98893807	2.118658E-011	6.406581E-012	0	0.000000E+000
1	80.98914908	6.406581E-012	2.118658E-011	1	0.000000E+000
1	80.99012268	2.118658E-011	6.406581E-012	0	0.000000E+000
1	80.99033935	6.406581E-012	2.118658E-011	1	0.000000E+000
1	80.99039259	2.118658E-011	6.406581E-012	0	0.000000E+000
1	80.99048083	6.406581E-012	2.118658E-011	1	0.000000E+000
1	80.99058573	2.118658E-011	6.406581E-012	0	0.000000E+000
1	80.99060833	6.406581E-012	2.118658E-011	1	0.000000E+000
1	80.99077093	2.118658E-011	6.406581E-012	0	0.000000E+000
1	80.99084770	6.406581E-012	2.118658E-011	1	0.000000E+000
1	80.99114478	2.118658E-011	6.406581E-012	0	0.000000E+000
1	80.99116457	6.406581E-012	2.118658E-011	1	0.000000E+000
1	80.99207522	2.118658E-011	6.406581E-012	0	0.000000E+000
1	80.99209825	6.406581E-012	2.118658E-011	1	0.000000E+000
1	80.99223585	2.118658E-011	6.406581E-012	0	0.000000E+000
1	80.99231919	6.406581E-012	2.118658E-011	1	0.000000E+000
1	80.99286080	2.118658E-011	6.406581E-012	0	0.000000E+000
1	80.99286578	6.406581E-012	2.118658E-011	1	0.000000E+000
1	80.99323176	2.118658E-011	6.406581E-012	0	0.000000E+000
1	80.99325020	6.406581E-012	2.118658E-011	1	0.000000E+000
1	80.99350310	2.118658E-011	6.406581E-012	0	0.000000E+000
1	80.99415958	6.406581E-012	2.118658E-011	1	0.000000E+000
1	80.99486666	2.118658E-011	6.406581E-012	0	0.000000E+000
1	80.99495168	6.406581E-012	2.118658E-011	1	0.000000E+000
1	80.99499186	2.118658E-011	6.406581E-012	0	0.000000E+000
1	80.99499611	6.406581E-012	2.118658E-011	1	0.000000E+000
1	80.99532946	2.118658E-011	6.406581E-012	0	0.000000E+000
1	80.99568707	6.406581E-012	2.118658E-011	1	0.000000E+000
1	80.99707296	2.118658E-011	6.406581E-012	0	0.000000E+000
1	80.99708770	6.406581E-012	2.118658E-011	1	0.000000E+000
1	80.99771699	2.118658E-011	6.406581E-012	0	0.000000E+000
1	80.99773485	6.406581E-012	2.118658E-011	1	0.000000E+000
1	80.99820335	2.118658E-011	6.406581E-012	0	0.000000E+000
1	80.99866172	6.406581E-012	2.118658E-011	1	0.000000E+000
1	80.99907998	2.118658E-011	6.406581E-012	0	0.000000E+000
1	80.99911615	6.406581E-012	2.118658E-011	1	0.000000E+000
1	80.99930226	2.118658E-011	6.406581E-012	0	0.000000E+000
1	80.99938221	6.406581E-012	2.118658E-011	1	0.000000E+000
1	80.99958210	2.118658E-011	6.406581E-012	0	0.000000E+000
1	80.99993964	6.406581E-012	2.118658E-011	1	0.000000E+000
1	80.99995895	2.118658E-011	6.406581E-012	0	0.000000E+000
1	81.00096721	6.406581E-012	2.118658E-011	1	0.000000E+000
1	81.00112435	2.118658E-011	6.406581E-012	0	0.000000E+000
1	81.00129286	6.406581E-012	2.118658E-011	1	0.000000E+000
1	81.00182285	2.118658E-011	6.406581E-012	0	0.000000E+000
1	81.00186872	6.406581E-012	2.118658E-011	1	0.000000E+000
1	81.00205918	2.118658E-011	6.406581E-012	0	0.000000E+000
1	81.00206548	6.406581E-012	2.118658E-011	1	0.000000E+000
1	81.00209840	2.118658E-011	6.406581E-012	0	0.000000E+000
1	81.00232862	6.406581E-012	2.118658E-011	1	0.000000E+000
1	81.00305959	2.118658E-011	6.406581E-012	0	0.000000E+000
1	81.00308938	6.406581E-012	2.118658E-011	1	0.000000E+000
1	81.00338159	2.118658E-011	6.406581E-012	0	0.000000E+000
1	81.00342092	6.406581E-012	2.118658E-011	1	0.000000E+000
1	81.00348116	2.118658E-011	6.406581E-012	0	0.000000E+000
1	81.00349361	6.406581E-012	2.118658E-011	1	0.000000E+000
1	81.00404779	2.118658E-011	6.406581E-012	0	0.000000E+000
1	81.00413732	6.406581E-012	2.118658E-011	1	0.000000E+000
1	81.00444190	2.118658E-011	6.406581E-012	0	0.000000E+000
1	81.00447276	6.406581E-012	2.118658E-011	1	0.000000E+000
1	81.00454943	2.118658E-011	6.406581E-012	0	0.000000E+000
1	81.00455548	6.406581E-012	2.118658E-011	1	0.000000E+000
1	81.00496846	2.118658E-011	6.406581E-012	0	0.000000E+000
1	81.00516376	6.406581E-012	2.118658E-011	1	0.000000E+000
1	81.00525432	2.118658E-011	6.406581E-012	0	0.000000E+000
1	81.00527236	6.406581E-012	2.118658E-011	1	0.000000E+000
1	81.00554556	2.118658E-011	6.406581E-012	0	0.000000E+000
1	81.00556102	6.406581E-012	2.118658E-011	1	0.000000E+000
1	81.00576639	2.118658E-011	6.406581E-012	0	0.000000E+000
1	81.00585039	6.406581E-012	2.118658E-011	1	0.000000E+000
1	81.00639368	2.118658E-011	6.406581E-012	0	0.000000E+000
1	81.00640763	6.406581E-012	2.118658E-011	1	0.000000E+000
1	81.00680278	2.118658E-011	6.406581E-012	0	0.000000E+000
1	81.00685783	6.406581E-012	2.118658E-011	1	0.000000E+000
1	81.00708179	2.118658E-011	6.406581E-012	0	0.000000E+000
1	81.00709331	6.406581E-012	2.118658E-011	1	0.000000E+000
1	81.00769307	2.118658E-011	6.406581E-012	0	0.000000E+000
1	81.00876756	6.406581E-012	2.118658E-011	1	0.000000E+000
1	81.00906570	2.118658E-011	6.406581E-012	0	0.000000E+000
1	81.00945177	6.406581E-012	2.118658E-011	1	0.000000E+000
1	81.00957370	2.118658E-011	6.406581E-012	0	0.000000E+000
1	81.00972769	6.406581E-012	2.118658E-011	1	0.000000E+000
1	81.01009996	2.118658E-011	6.406581E-012	0	0.000000E+000
1	81.01011780	6.406581E-012	2.118658E-011	1	0.000000E+000
1	81.01018655	2.118658E-011	6.406581E-012	0	0.000000E+000
1	81.01021374	6.406581E-012	2.118658E-011	1	0.000000E+000
1	81.01115619	2.118658E-011	6.406581E-012	0	0.000000E+000
1	81.01145918	6.406581E-012	2.118658E-011	1	0.000000E+000
1	81.01170965	2.118658E-011	6.406581E-012	0	0.000000E+000
1	81.01172220	6.406581E-012	2.118658E-011	1	0.000000E+000
1	81.01178955	2.118658E-011	6.406581E-012	0	0.000000E+000
1	81.01242497	6.406581E-012	2.118658E-011	1	0.000000E+000
1	81.01262435	2.118658E-011	6.406581E-012	0	0.000000E+000
1	81.01278839	6.406581E-012	2.118658E-011	1	0.000000E+000
1	81.01331833	2.118658E-011	6.406581E-012	0	0.000000E+000
1	81.01361591	6.406581E-012	2.118658E-011	1	0.000000E+000
1	81.01398872	2.118658E-011	6.406581E-012	0	0.000000E+000
1	81.01413556	6.406581E-012	2.118658E-011	1	0.000000E+000
1	81.01442632	2.118658E-011	6.406581E-012	0	0.000000E+000
1	81.01443356	6.406581E-012	2.118658E-011	1	0.000000E+000
1	81.01452222	2.118658E-011	6.406581E-012	0	0.000000E+000
1	81.01453274	6.406581E-012	2.118658E-011	1	0.000000E+000
1	81.01497604	2.118658E-011	6.406581E-012	0	0.000000E+000
1	81.01533675	6.406581E-012	2.118658E-011	1	0.000000E+000
1	81.01574509	2.118658E-011	6.406581E-012	0	0.000000E+000
1	81.01707978	6.406581E-012	2.118658E-011	1	0.000000E+000
1	81.01718379	2.118658E-011	6.406581E-012	0	0.000000E+000
1	81.01720386	6.406581E-012	2.118658E-011	1	0.000000E+000
1	81.01753641	2.118658E-011	6.406581E-012	0	0.000000E+000
1	81.01782520	6.406581E-012	2.118658E-011	1	0.000000E+000
1	81.01796415	2.118658E-011	6.406581E-012	0	0.000000E+000
1	81.01832757	6.406581E-012	2.118658E-011	1	0.000000E+000
1	81.01892744	2.118658E-011	6.406581E-012	0	0.000000E+000
1	81.01898636	6.406581E-012	2.118658E-011	1	0.000000E+000
1	81.01919482	2.118658E-011	6.406581E-012	0	0.000000E+000
1	81.01931709	6.406581E-012	2.118658E-011	1	0.000000E+000
1	81.01961319	2.118658E-011	6.406581E-012	0	0.000000E+000
1	81.01962473	6.406581E-012	2.118658E-011	1	0.000000E+000
1	81.01999635	2.118658E-011	6.406581E-012	0	0.000000E+000
1	81.02000306	6.406581E-012	2.118658E-011	1	0.000000E+000
1	81.02052395	2.118658E-011	6.406581E-012	0	0.000000E+000
1	81.02057597	6.406581E-012	2.118658E-011	1	0.000000E+000
1	81.02075941	2.118658E-011	6.406581E-012	0	0.000000E+000
1	81.02078508	6.406581E-012	2.118658E-011	1	0.000000E+000
1	81.02142123	2.118658E-011	6.406581E-012	0	0.000000E+000
1	81.02143067	6.406581E-012	2.118658E-011	1	0.000000E+000
1	81.02162147	2.118658E-011	6.406581E-012	0	0.000000E+000
1	81.02166550	6.406581E-012	2.118658E-011	1	0.000000E+000
1	81.02171989	2.118658E-011	6.406581E-012	0	0.000000E+000
1	81.02182232	6.406581E-012	2.118658E-011	1	0.000000E+000
1	81.02222086	2.118658E-011	6.406581E-012	0	0.000000E+000
1	81.02256332	6.406581E-012	2.118658E-011	1	0.000000E+000
1	81.02283725	2.118658E-011	6.406581E-012	0	0.000000E+000
1	81.02287019	6.406581E-012	2.118658E-011	1	0.000000E+000
1	81.02346093	2.118658E-011	6.406581E-012	0	0.000000E+000
1	81.02349184	6.406581E-012	2.118658E-011	1	0.000000E+000
1	81.02435152	2.118658E-011	6.406581E-012	0	0.000000E+000
1	81.02491731	6.406581E-012	2.118658E-011	1	0.000000E+000
1	81.02515298	2.118658E-011	6.406581E-012	0	0.000000E+000
1	81.02518351	6.406581E-012	2.118658E-011	1	0.000000E+000
1	81.02538072	2.118658E-011	6.406581E-012	0	0.000000E+000
1	81.02539834	6.406581E-012	2.118658E-011	1	0.000000E+000
1	81.02546421	2.118658E-011	6.406581E-012	0	0.000000E+000
1	81.02553052	6.406581E-012	2.118658E-011	1	0.000000E+000
1	81.02679692	2.118658E-011	6.406581E-012	0	0.000000E+000
1	81.02681083	6.406581E-012	2.118658E-011	1	0.000000E+000
1	81.02706889	2.118658E-011	6.406581E-012	0	0.000000E+000
1	81.02707219	6.406581E-012	2.118658E-011	1	0.000000E+000
1	81.02788337	2.118658E-011	6.406581E-012	0	0.000000E+000
1	81.02790216	6.406581E-012	2.118658E-011	1	0.000000E+000
1	81.02878882	2.118658E-011	6.406581E-012	0	0.000000E+000
1	81.02882716	6.406581E-012	2.118658E-011	1	0.000000E+000
1	81.02889511	2.118658E-011	6.406581E-012	0	0.000000E+000
1	81.02890516	6.406581E-012	2.118658E-011	1	0.000000E+000
1	81.02895960	2.118658E-011	6.406581E-012	0	0.000000E+000
1	81.02897808	6.406581E-012	2.118658E-011	1	0.000000E+000
1	81.02909337	2.118658E-011	6.406581E-012	0	0.000000E+000
1	81.02925786	6.406581E-012	2.118658E-011	1	0.000000E+000
1	81.02961703	2.118658E-011	6.406581E-012	0	0.000000E+000
1	81.02965152	6.406581E-012	2.118658E-011	1	0.000000E+000
1	81.02970578	2.118658E-011	6.406581E-012	0	0.000000E+000
1	81.02974483	6.406581E-012	2.118658E-011	1	0.000000E+000
1	81.02984441	2.118658E-011	6.406581E-012	0	0.000000E+000
1	81.03050716	6.406581E-012	2.118658E-011	1	0.000000E+000
1	81.03058145	2.118658E-011	6.406581E-012	0	0.000000E+000
1	81.03059718	6.406581E-012	2.118658E-011	1	0.000000E+000
1	81.03061217	2.118658E-011	6.406581E-012	0	0.000000E+000
1	81.03066749	6.406581E-012	2.118658E-011	1	0.000000E+000
1	81.03134720	2.118658E-011	6.406581E-012	0	0.000000E+000
1	81.03137230	6.406581E-012	2.118658E-011	1	0.000000E+000
1	81.03140779	2.118658E-011	6.406581E-012	0	0.000000E+000
1	81.03142379	6.406581E-012	2.118658E-011	1	0.000000E+000
1	81.03176114	2.118658E-011	6.406581E-012	0	0.000000E+000
1	81.03186886	6.406581E-012	2.118658E-011	1	0.000000E+000
1	81.03237885	2.118658E-011	6.406581E-012	0	0.000000E+000
1	81.03259459	6.406581E-012	2.118658E-011	1	0.000000E+000
1	81.03327721	2.118658E-011	6.406581E-012	0	0.000000E+000
1	81.03328499	6.406581E-012	2.118658E-011	1	0.000000E+000
1	81.03364283	2.118658E-011	6.406581E-012	0	0.000000E+000
1	81.03382296	6.406581E-012	2.118658E-011	1	0.000000E+000
1	81.03389686	2.118658E-011	6.406581E-012	0	0.000000E+000
1	81.03424444	6.406581E-012	2.118658E-011	1	0.000000E+000
1	81.03460936	2.118658E-011	6.406581E-012	0	0.000000E+000
1	81.03461699	6.406581E-012	2.118658E-011	1	0.000000E+000
1	81.03473573	2.118658E-011	6.406581E-012	0	0.000000E+000
1	85.84954287	6.606997E-012	2.138700E-011	1	0.000000E+000
1	85.84959202	2.138700E-011	6.606997E-012	0	0.000000E+000
1	85.84965432	6.606997E-012	2.138700E-011	1	0.000000E+000
1	85.84987381	2.138700E-011	6.606997E-012	0	0.000000E+000
1	85.85010999	6.606997E-012	2.138700E-011	1	0.000000E+000
1	85.85017488	2.138700E-011	6.606997E-012	0	0.000000E+000
1	85.85018934	6.606997E-012	2.138700E-011	1	0.000000E+000
1	85.85024851	2.138700E-011	6.606997E-012	0	0.000000E+000
1	85.85026134	6.606997E-012	2.138700E-011	1	0.000000E+000
1	85.85053895	2.138700E-011	6.606997E-012	0	0.000000E+000
1	85.85054252	6.606997E-012	2.138700E-011	1	0.000000E+000
1	85.85107135	2.138700E-011	6.606997E-012	0	0.000000E+000
1	85.85118197	6.606997E-012	2.138700E-011	1	0.000000E+000
1	85.85192443	2.138700E-011	6.606997E-012	0	0.000000E+000
1	85.85194641	6.606997E-012	2.138700E-011	1	0.000000E+000
1	85.85214846	2.138700E-011	6.606997E-012	0	0.000000E+000
1	85.85241464	6.606997E-012	2.138700E-011	1	0.000000E+000
1	85.85244270	2.138700E-011	6.606997E-012	0	0.000000E+000
1	85.85250029	6.606997E-012	2.138700E-011	1	0.000000E+000
1	85.85257471	2.138700E-011	6.606997E-012	0	0.000000E+000
1	85.85277888	6.606997E-012	2.138700E-011	1	0.000000E+000
1	85.85305167	2.138700E-011	6.606997E-012	0	0.000000E+000
1	85.85339313	6.606997E-012	2.138700E-011	1	0.000000E+000
1	85.85345779	2.138700E-011	6.606997E-012	0	0.000000E+000
1	85.85347690	6.606997E-012	2.138700E-011	1	0.000000E+000
1	85.85370611	2.138700E-011	6.606997E-012	0	0.000000E+000
1	85.85372339	6.606997E-012	2.138700E-011	1	0.000000E+000
1	85.85389255	2.138700E-011	6.606997E-012	0	0.000000E+000
1	85.85392336	6.606997E-012	2.138700E-011	1	0.000000E+000
1	85.85400872	2.138700E-011	6.606997E-012	0	0.000000E+000
1	85.85403650	6.606997E-012	2.138700E-011	1	0.000000E+000
1	85.85440976	2.138700E-011	6.606997E-012	0	0.000000E+000
1	85.85490749	6.606997E-012	2.138700E-011	1	0.000000E+000
1	85.85517239	2.138700E-011	6.606997E-012	0	0.000000E+000
1	85.85518637	6.606997E-012	2.138700E-011	1	0.000000E+000
1	85.85545147	2.138700E-011	6.606997E-012	0	0.000000E+000
1	85.85547288	6.606997E-012	2.138700E-011	1	0.000000E+000
1	85.85559296	2.138700E-011	6.606997E-012	0	0.000000E+000
1	85.85669483	6.606997E-012	2.138700E-011	1	0.000000E+000
1	85.85723165	2.138700E-011	6.606997E-012	0	0.000000E+000
1	85.85738326	6.606997E-012	2.138700E-011	1	0.000000E+000
1	85.85780469	2.138700E-011	6.606997E-012	0	0.000000E+000
1	85.85813293	6.606997E-012	2.138700E-011	1	0.000000E+000
1	85.85948110	2.138700E-011	6.606997E-012	0	0.000000E+000
1	85.85949553	6.606997E-012	2.138700E-011	1	0.000000E+000
1	85.86026210	2.138700E-011	6.606997E-012	0	0.000000E+000
1	85.86026910	6.606997E-012	2.138700E-011	1	0.000000E+000
1	85.86040422	2.138700E-011	6.606997E-012	0	0.000000E+000
1	85.86042161	6.606997E-012	2.138700E-011	1	0.000000E+000
1	85.86045961	2.138700E-011	6.606997E-012	0	0.000000E+000
1	85.86058767	6.606997E-012	2.138700E-011	1	0.000000E+000
1	85.86189331	2.138700E-011	6.606997E-012	0	0.000000E+000
1	85.86234143	6.606997E-012	2.138700E-011	1	0.000000E+000
1	85.86259726	2.138700E-011	6.606997E-012	0	0.000000E+000
1	85.86264437	6.606997E-012	2.138700E-011	1	0.000000E+000
1	85.86380007	2.138700E-011	6.606997E-012	0	0.000000E+000
1	85.86386010	6.606997E-012	2.138700E-011	1	0.000000E+000
1	85.86425274	2.138700E-011	6.606997E-012	0	0.000000E+000
1	85.86427529	6.606997E-012	2.138700E-011	1	0.000000E+000
1	85.86470488	2.138700E-011	6.606997E-012	0	0.000000E+000
1	85.86474025	6.606997E-012	2.138700E-011	1	0.000000E+000
1	85.86526457	2.138700E-011	6.606997E-012	0	0.000000E+000
1	85.86529253	6.606997E-012	2.138700E-011	1	0.000000E+000
1	85.86537214	2.138700E-011	6.606997E-012	0	0.000000E+000
1	85.86545987	6.606997E-012	2.138700E-011	1	0.000000E+000
1	85.86549213	2.138700E-011	6.606997E-012	0	0.000000E+000
1	85.86553546	6.606997E-012	2.138700E-011	1	0.000000E+000
1	85.86558218	2.138700E-011	6.606997E-012	0	0.000000E+000
1	85.86562397	6.606997E-012	2.138700E-011	1	0.000000E+000
1	85.86569637	2.138700E-011	6.606997E-012	0	0.000000E+000
1	85.86573008	6.606997E-012	2.138700E-011	1	0.000000E+000
1	85.86616251	2.138700E-011	6.606997E-012	0	0.000000E+000
1	85.86641748	6.606997E-012	2.138700E-011	1	0.000000E+000
1	85.86662357	2.138700E-011	6.606997E-012	0	0.000000E+000
1	85.86668077	6.606997E-012	2.138700E-011	1	0.000000E+000
1	85.86685748	2.138700E-011	6.606997E-012	0	0.000000E+000
1	85.86688591	6.606997E-012	2.138700E-011	1	0.000000E+000
1	85.86723035	2.138700E-011	6.606997E-012	0	0.000000E+000
1	85.86747533	6.606997E-012	2.138700E-011	1	0.000000E+000
1	85.86751164	2.138700E-011	6.606997E-012	0	0.000000E+000
1	85.86753367	6.606997E-012	2.138700E-011	1	0.000000E+000
1	85.86819244	2.138700E-011	6.606997E-012	0	0.000000E+000
1	85.86822166	6.606997E-012	2.138700E-011	1	0.000000E+000
1	85.86847063	2.138700E-011	6.606997E-012	0	0.000000E+000
1	85.86849491	6.606997E-012	2.138700E-011	1	0.000000E+000
1	85.86912079	2.138700E-011	6.606997E-012	0	0.000000E+000
1	85.86917301	6.606997E-012	2.138700E-011	1	0.000000E+000
1	85.86927274	2.138700E-011	6.606997E-012	0	0.000000E+000
1	85.86929202	6.606997E-012	2.138700E-011	1	0.000000E+000
1	85.87006567	2.138700E-011	6.606997E-012	0	0.000000E+000
1	85.87039191	6.606997E-012	2.138700E-011	1	0.000000E+000
1	85.87168443	2.138700E-011	6.606997E-012	0	0.000000E+000
1	85.87171146	6.606997E-012	2.138700E-011	1	0.000000E+000
1	85.87203065	2.138700E-011	6.606997E-012	0	0.000000E+000
1	85.87204431	6.606997E-012	2.138700E-011	1	0.000000E+000
1	85.87246905	2.138700E-011	6.606997E-012	0	0.000000E+000
1	85.87248850	6.606997E-012	2.138700E-011	1	0.000000E+000
1	85.87277708	2.138700E-011	6.606997E-012	0	0.000000E+000
1	85.87277989	6.606997E-012	2.138700E-011	1	0.000000E+000
1	85.87300464	2.138700E-011	6.606997E-012	0	0.000000E+000
1	85.87304999	6.606997E-012	2.138700E-011	1	0.000000E+000
1	85.87306346	2.138700E-011	6.606997E-012	0	0.000000E+000
1	85.87307524	6.606997E-012	2.138700E-011	1	0.000000E+000
1	85.87398146	2.138700E-011	6.606997E-012	0	0.000000E+000
1	85.87435658	6.606997E-012	2.138700E-011	1	0.000000E+000
1	85.87440568	2.138700E-011	6.606997E-012	0	0.000000E+000
1	85.87442794	6.606997E-012	2.138700E-011	1	0.000000E+000
1	85.87464509	2.138700E-011	6.606997E-012	0	0.000000E+000
1	85.87467389	6.606997E-012	2.138700E-011	1	0.000000E+000
1	85.87547811	2.138700E-011	6.606997E-012	0	0.000000E+000
1	85.87554505	6.606997E-012	2.138700E-011	1	0.000000E+000
1	85.87582605	2.138700E-011	6.606997E-012	0	0.000000E+000
1	85.87620909	6.606997E-012	2.138700E-011	1	0.000000E+000
1	85.87686408	2.138700E-011	6.606997E-012	0	0.000000E+000
1	85.87703469	6.606997E-012	2.138700E-011	1	0.000000E+000
1	85.87825720	2.138700E-011	6.606997E-012	0	0.000000E+000
1	85.87870752	6.606997E-012	2.138700E-011	1	0.000000E+000
1	85.87892269	2.138700E-011	6.606997E-012	0	0.000000E+000
1	85.87940045	6.606997E-012	2.138700E-011	1	0.000000E+000
1	85.87962257	2.138700E-011	6.606997E-012	0	0.000000E+000
1	85.87963436	6.606997E-012	2.138700E-011	1	0.000000E+000
1	85.88022788	2.138700E-011	6.606997E-012	0	0.000000E+000
1	85.88024202	6.606997E-012	2.138700E-011	1	0.000000E+000
1	85.88100828	2.138700E-011	6.606997E-012	0	0.000000E+000
1	85.88143286	6.606997E-012	2.138700E-011	1	0.000000E+000
1	85.88212887	2.138700E-011	6.606997E-012	0	0.000000E+000
1	85.88214331	6.606997E-012	2.138700E-011	1	0.000000E+000
1	85.88268566	2.138700E-011	6.606997E-012	0	0.000000E+000
1	85.88282414	6.606997E-012	2.138700E-011	1	0.000000E+000
1	85.88364089	2.138700E-011	6.606997E-012	0	0.000000E+000
1	85.88365117	6.606997E-012	2.138700E-011	1	0.000000E+000
1	85.88396133	2.138700E-011	6.606997E-012	0	0.000000E+000
1	85.88398524	6.606997E-012	2.138700E-011	1	0.000000E+000
1	85.88513471	2.138700E-011	6.606997E-012	0	0.000000E+000
1	85.88513737	6.606997E-012	2.138700E-011	1	0.000000E+000
1	85.88538009	2.138700E-011	6.606997E-012	0	0.000000E+000
1	85.88555069	6.606997E-012	2.138700E-011	1	0.000000E+000
1	85.88611134	2.138700E-011	6.606997E-012	0	0.000000E+000
1	85.88612805	6.606997E-012	2.138700E-011	1	0.000000E+000
1	85.88638486	2.138700E-011	6.606997E-012	0	0.000000E+000
1	85.88652455	6.606997E-012	2.138700E-011	1	0.000000E+000
1	85.88654434	2.138700E-011	6.606997E-012	0	0.000000E+000
1	85.88657526	6.606997E-012	2.138700E-011	1	0.000000E+000
1	85.88708944	2.138700E-011	6.606997E-012	0	0.000000E+000
1	85.88714004	6.606997E-012	2.138700E-011	1	0.000000E+000
1	85.88801194	2.138700E-011	6.606997E-012	0	0.000000E+000
1	85.88801260	6.606997E-012	2.138700E-011	1	0.000000E+000
1	85.88810304	2.138700E-011	6.606997E-012	0	0.000000E+000
1	85.88814854	6.606997E-012	2.138700E-011	1	0.000000E+000
1	85.88842944	2.138700E-011	6.606997E-012	0	0.000000E+000
1	85.88854379	6.606997E-012	2.138700E-011	1	0.000000E+000
1	85.88862273	2.138700E-011	6.606997E-012	0	0.000000E+000
1	85.88863067	6.606997E-012	2.138700E-011	1	0.000000E+000
1	85.88875081	2.138700E-011	6.606997E-012	0	0.000000E+000
1	85.88880900	6.606997E-012	2.138700E-011	1	0.000000E+000
1	85.88902445	2.138700E-011	6.606997E-012	0	0.000000E+000
1	85.88905545	6.606997E-012	2.138700E-011	1	0.000000E+000
1	85.88921142	2.138700E-011	6.606997E-012	0	0.000000E+000
1	85.88923664	6.606997E-012	2.138700E-011	1	0.000000E+000
1	85.88963976	2.138700E-011	6.606997E-012	0	0.000000E+000
1	85.88965292	6.606997E-012	2.138700E-011	1	0.000000E+000
1	85.89004260	2.138700E-011	6.606997E-012	0	0.000000E+000
1	85.89020343	6.606997E-012	2.138700E-011	1	0.000000E+000
1	85.89059522	2.138700E-011	6.606997E-012	0	0.000000E+000
1	85.89062926	6.606997E-012	2.138700E-011	1	0.000000E+000
1	85.89072708	2.138700E-011	6.606997E-012	0	0.000000E+000
1	85.89077265	6.606997E-012	2.138700E-011	1	0.000000E+000
1	85.89091807	2.138700E-011	6.606997E-012	0	0.000000E+000
1	85.89095634	6.606997E-012	2.138700E-011	1	0.000000E+000
1	85.89096705	2.138700E-011	6.606997E-012	0	0.000000E+000
1	85.89098197	6.606997E-012	2.138700E-011	1	0.000000E+000
1	85.89113980	2.138700E-011	6.606997E-012	0	0.000000E+000
1	85.89124533	6.606997E-012	2.138700E-011	1	0.000000E+000
1	85.89129451	2.138700E-011	6.606997E-012	0	0.000000E+000
1	85.89132024	6.606997E-012	2.138700E-011	1	0.000000E+000
1	85.89179593	2.138700E-011	6.606997E-012	0	0.000000E+000
1	85.89181323	6.606997E-012	2.138700E-011	1	0.000000E+000
1	85.89198940	2.138700E-011	6.606997E-012	0	0.000000E+000
1	85.89207826	6.606997E-012	2.138700E-011	1	0.000000E+000
1	85.89303785	2.138700E-011	6.606997E-012	0	0.000000E+000
1	85.89328735	6.606997E-012	2.138700E-011	1	0.000000E+000
1	85.89351359	2.138700E-011	6.606997E-012	0	0.000000E+000
1	85.89352626	6.606997E-012	2.138700E-011	1	0.000000E+000
1	85.89377583	2.138700E-011	6.606997E-012	0	0.000000E+000
1	85.89407670	6.606997E-012	2.138700E-011	1	0.000000E+000
1	85.89447078	2.138700E-011	6.606997E-012	0	0.000000E+000
1	85.89451652	6.606997E-012	2.138700E-011	1	0.000000E+000
1	85.89512711	2.138700E-011	6.606997E-012	0	0.000000E+000
1	85.89515193	6.606997E-012	2.138700E-011	1	0.000000E+000
1	85.89539371	2.138700E-011	6.606997E-012	0	0.000000E+000
1	85.89544261	6.606997E-012	2.138700E-011	1	0.000000E+000
1	85.89546932	2.138700E-011	6.606997E-012	0	0.000000E+000
1	85.89551030	6.606997E-012	2.138700E-011	1	0.000000E+000
1	85.89572629	2.138700E-011	6.606997E-012	0	0.000000E+000
1	85.89576091	6.606997E-012	2.138700E-011	1	0.000000E+000
1	85.89637447	2.138700E-011	6.606997E-012	0	0.000000E+000
1	85.89706582	6.606997E-012	2.138700E-011	1	0.000000E+000
1	85.89726786	2.138700E-011	6.606997E-012	0	0.000000E+000
1	85.89728259	6.606997E-012	2.138700E-011	1	0.000000E+000
1	85.89793301	2.138700E-011	6.606997E-012	0	0.000000E+000
1	85.89794517	6.606997E-012	2.138700E-011	1	0.000000E+000
1	85.89835174	2.138700E-011	6.606997E-012	0	0.000000E+000
1	85.89838054	6.606997E-012	2.138700E-011	1	0.000000E+000
1	85.89841483	2.138700E-011	6.606997E-012	0	0.000000E+000
1	85.89848417	6.606997E-012	2.138700E-011	1	0.000000E+000
1	85.89882942	2.138700E-011	6.606997E-012	0	0.000000E+000
1	85.89887077	6.606997E-012	2.138700E-011	1	0.000000E+000
1	85.89957174	2.138700E-011	6.606997E-012	0	0.000000E+000
1	85.89960210	6.606997E-012	2.138700E-011	1	0.000000E+000
1	85.89976997	2.138700E-011	6.606997E-012	0	0.000000E+000
1	85.89978038	6.606997E-012	2.138700E-011	1	0.000000E+000
1	85.90052317	2.138700E-011	6.606997E-012	0	0.000000E+000
1	85.90059377	6.606997E-012	2.138700E-011	1	0.000000E+000
1	85.90072557	2.138700E-011	6.606997E-012	0	0.000000E+000
1	85.90078411	6.606997E-012	2.138700E-011	1	0.000000E+000
1	85.90090420	2.138700E-011	6.606997E-012	0	0.000000E+000
1	85.90091792	6.606997E-012	2.138700E-011	1	0.000000E+000
1	85.90127870	2.138700E-011	6.606997E-012	0	0.000000E+000
1	85.90135951	6.606997E-012	2.138700E-011	1	0.000000E+000
1	85.90163859	2.138700E-011	6.606997E-012	0	0.000000E+000
1	85.90164314	6.606997E-012	2.138700E-011	1	0.000000E+000
1	85.90179930	2.138700E-011	6.606997E-012	0	0.000000E+000
1	85.90185708	6.606997E-012	2.138700E-011	1	0.000000E+000
1	85.90273922	2.138700E-011	6.606997E-012	0	0.000000E+000
1	85.90282219	6.606997E-012	2.138700E-011	1	0.000000E+000
1	85.90309526	2.138700E-011	6.606997E-012	0	0.000000E+000
1	85.90311147	6.606997E-012	2.138700E-011	1	0.000000E+000
1	85.90336479	2.138700E-011	6.606997E-012	0	0.000000E+000
1	85.90339382	6.606997E-012	2.138700E-011	1	0.000000E+000
1	85.90346203	2.138700E-011	6.606997E-012	0	0.000000E+000
1	85.90350773	6.606997E-012	2.138700E-011	1	0.000000E+000
1	85.90363332	2.138700E-011	6.606997E-012	0	0.000000E+000
1	85.90363605	6.606997E-012	2.138700E-011	1	0.000000E+000
1	85.90370371	2.138700E-011	6.606997E-012	0	0.000000E+000
1	85.90488424	6.606997E-012	2.138700E-011	1	0.000000E+000
1	85.90600848	2.138700E-011	6.606997E-012	0	0.000000E+000
1	85.90601800	6.606997E-012	2.138700E-011	1	0.000000E+000
1	85.90607378	2.138700E-011	6.606997E-012	0	0.000000E+000
1	85.90659234	6.606997E-012	2.138700E-011	1	0.000000E+000
1	85.90717621	2.138700E-011	6.606997E-012	0	0.000000E+000
1	85.90719933	6.606997E-012	2.138700E-011	1	0.000000E+000
1	85.90731386	2.138700E-011	6.606997E-012	0	0.000000E+000
1	85.90738607	6.606997E-012	2.138700E-011	1	0.000000E+000
1	85.90771713	2.138700E-011	6.606997E-012	0	0.000000E+000
1	85.90773352	6.606997E-012	2.138700E-011	1	0.000000E+000
1	85.90894715	2.138700E-011	6.606997E-012	0	0.000000E+000
1	85.90932502	6.606997E-012	2.138700E-011	1	0.000000E+000
1	85.90956741	2.138700E-011	6.606997E-012	0	0.000000E+000
1	85.90959277	6.606997E-012	2.138700E-011	1	0.000000E+000
1	85.90998935	2.138700E-011	6.606997E-012	0	0.000000E+000
1	85.91005902	6.606997E-012	2.138700E-011	1	0.000000E+000
1	85.91026048	2.138700E-011	6.606997E-012	0	0.000000E+000
1	85.91027806	6.606997E-012	2.138700E-011	1	0.000000E+000
1	85.91081593	2.138700E-011	6.606997E-012	0	0.000000E+000
1	85.91138890	6.606997E-012	2.138700E-011	1	0.000000E+000
1	85.91141803	2.138700E-011	6.606997E-012	0	0.000000E+000
1	85.91145986	6.606997E-012	2.138700E-011	1	0.000000E+000
1	85.91174413	2.138700E-011	6.606997E-012	0	0.000000E+000
1	85.91177315	6.606997E-012	2.138700E-011	1	0.000000E+000
1	85.91185153	2.138700E-011	6.606997E-012	0	0.000000E+000
1	85.91189501	6.606997E-012	2.138700E-011	1	0.000000E+000
1	85.91196652	2.138700E-011	6.606997E-012	0	0.000000E+000
1	85.91256843	6.606997E-012	2.138700E-011	1	0.000000E+000
1	85.91276913	2.138700E-011	6.606997E-012	0	0.000000E+000
1	85.91281839	6.606997E-012	2.138700E-011	1	0.000000E+000
1	85.91293571	2.138700E-011	6.606997E-012	0	0.000000E+000
1	85.91295198	6.606997E-012	2.138700E-011	1	0.000000E+000
1	85.91303027	2.138700E-011	6.606997E-012	0	0.000000E+000
1	85.91303205	6.606997E-012	2.138700E-011	1	0.000000E+000
1	85.91326648	2.138700E-011	6.606997E-012	0	0.000000E+000
1	85.91350533	6.606997E-012	2.138700E-011	1	0.000000E+000
1	85.91384053	2.138700E-011	6.606997E-012	0	0.000000E+000
1	85.91387260	6.606997E-012	2.138700E-011	1	0.000000E+000
1	85.91451611	2.138700E-011	6.606997E-012	0	0.000000E+000
1	85.91453378	6.606997E-012	2.138700E-011	1	0.000000E+000
1	85.91456843	2.138700E-011	6.606997E-012	0	0.000000E+000
1	85.91473458	6.606997E-012	2.138700E-011	1	0.000000E+000
1	85.91614576	2.138700E-011	6.606997E-012	0	0.000000E+000
1	85.91617031	6.606997E-012	2.138700E-011	1	0.000000E+000
1	85.91630060	2.138700E-011	6.606997E-012	0	0.000000E+000
1	85.91630616	6.606997E-012	2.138700E-011	1	0.000000E+000
1	85.91688289	2.138700E-011	6.606997E-012	0	0.000000E+000
1	85.91690760	6.606997E-012	2.138700E-011	1	0.000000E+000
1	85.91703649	2.138700E-011	6.606997E-012	0	0.000000E+000
1	85.91705518	6.606997E-012	2.138700E-011	1	0.000000E+000
1	85.91730649	2.138700E-011	6.606997E-012	0	0.000000E+000
1	85.91733211	6.606997E-012	2.138700E-011	1	0.000000E+000
1	85.91775988	2.138700E-011	6.606997E-012	0	0.000000E+000
1	85.91800694	6.606997E-012	2.138700E-011	1	0.000000E+000
1	85.91820493	2.138700E-011	6.606997E-012	0	0.000000E+000
1	85.91824452	6.606997E-012	2.138700E-011	1	0.000000E+000
1	85.91843863	2.138700E-011	6.606997E-012	0	0.000000E+000
1	85.91846296	6.606997E-012	2.138700E-011	1	0.000000E+000
1	85.91859676	2.138700E-011	6.606997E-012	0	0.000000E+000
1	85.91862562	6.606997E-012	2.138700E-011	1	0.000000E+000
1	85.92043863	2.138700E-011	6.606997E-012	0	0.000000E+000
1	85.92046294	6.606997E-012	2.138700E-011	1	0.000000E+000
1	85.92124677	2.138700E-011	6.606997E-012	0	0.000000E+000
1	85.92128402	6.606997E-012	2.138700E-011	1	0.000000E+000
1	85.92160063	2.138700E-011	6.606997E-012	0	0.000000E+000
1	85.92162857	6.606997E-012	2.138700E-011	1	0.000000E+000
1	85.92187903	2.138700E-011	6.606997E-012	0	0.000000E+000
1	85.92239164	6.606997E-012	2.138700E-011	1	0.000000E+000
1	85.92280013	2.138700E-011	6.606997E-012	0	0.000000E+000
1	85.92283205	6.606997E-012	2.138700E-011	1	0.000000E+000
1	85.92283954	2.138700E-011	6.606997E-012	0	0.000000E+000
1	85.92286572	6.606997E-012	2.138700E-011	1	0.000000E+000
1	85.92291327	2.138700E-011	6.606997E-012	0	0.000000E+000
1	85.92319454	6.606997E-012	2.138700E-011	1	0.000000E+000
1	85.92403145	2.138700E-011	6.606997E-012	0	0.000000E+000
1	85.92406100	6.606997E-012	2.138700E-011	1	0.000000E+000
1	85.92442288	2.138700E-011	6.606997E-012	0	0.000000E+000
1	85.92444225	6.606997E-012	2.138700E-011	1	0.000000E+000
1	85.92447082	2.138700E-011	6.606997E-012	0	0.000000E+000
1	85.92449063	6.606997E-012	2.138700E-011	1	0.000000E+000
1	85.92492356	2.138700E-011	6.606997E-012	0	0.000000E+000
1	85.92513553	6.606997E-012	2.138700E-011	1	0.000000E+000
1	85.92564718	2.138700E-011	6.606997E-012	0	0.000000E+000
1	85.92567576	6.606997E-012	2.138700E-011	1	0.000000E+000
1	85.92641282	2.138700E-011	6.606997E-012	0	0.000000E+000
1	85.92669064	6.606997E-012	2.138700E-011	1	0.000000E+000
1	85.92694820	2.138700E-011	6.606997E-012	0	0.000000E+000
1	85.92717085	6.606997E-012	2.138700E-011	1	0.000000E+000
1	85.92788374	2.138700E-011	6.606997E-012	0	0.000000E+000
1	85.92790045	6.606997E-012	2.138700E-011	1	0.000000E+000
1	85.92894046	2.138700E-011	6.606997E-012	0	0.000000E+000
1	85.92895567	6.606997E-012	2.138700E-011	1	0.000000E+000
1	85.92930595	2.138700E-011	6.606997E-012	0	0.000000E+000
1	85.92936022	6.606997E-012	2.138700E-011	1	0.000000E+000
1	85.92966283	2.138700E-011	6.606997E-012	0	0.000000E+000
1	85.93016313	6.606997E-012	2.138700E-011	1	0.000000E+000
1	85.93072008	2.138700E-011	6.606997E-012	0	0.000000E+000
1	85.93074091	6.606997E-012	2.138700E-011	1	0.000000E+000
1	85.93102843	2.138700E-011	6.606997E-012	0	0.000000E+000
1	85.93123895	6.606997E-012	2.138700E-011	1	0.000000E+000
1	85.93130504	2.138700E-011	6.606997E-012	0	0.000000E+000
1	85.93207420	6.606997E-012	2.138700E-011	1	0.000000E+000
1	85.93223115	2.138700E-011	6.606997E-012	0	0.000000E+000
1	85.93228283	6.606997E-012	2.138700E-011	1	0.000000E+000
1	85.93301455	2.138700E-011	6.606997E-012	0	0.000000E+000
1	85.93302222	6.606997E-012	2.138700E-011	1	0.000000E+000
1	85.93352837	2.138700E-011	6.606997E-012	0	0.000000E+000
1	85.93361041	6.606997E-012	2.138700E-011	1	0.000000E+000
1	85.93385856	2.138700E-011	6.606997E-012	0	0.000000E+000
1	85.93398969	6.606997E-012	2.138700E-011	1	0.000000E+000
1	85.93410243	2.138700E-011	6.606997E-012	0	0.000000E+000
1	85.93415887	6.606997E-012	2.138700E-011	1	0.000000E+000
1	85.93427635	2.138700E-011	6.606997E-012	0	0.000000E+000
1	85.93428857	6.606997E-012	2.138700E-011	1	0.000000E+000
1	85.93476679	2.138700E-011	6.606997E-012	0	0.000000E+000
1	85.93486714	6.606997E-012	2.138700E-011	1	0.000000E+000
1	85.93515258	2.138700E-011	6.606997E-012	0	0.000000E+000
1	85.93517465	6.606997E-012	2.138700E-011	1	0.000000E+000
1	85.93521265	2.138700E-011	6.606997E-012	0	0.000000E+000
1	85.93538645	6.606997E-012	2.138700E-011	1	0.000000E+000
1	85.93563588	2.138700E-011	6.606997E-012	0	0.000000E+000
1	85.93567930	6.606997E-012	2.138700E-011	1	0.000000E+000
1	85.93570553	2.138700E-011	6.606997E-012	0	0.000000E+000
1	85.93575876	6.606997E-012	2.138700E-011	1	0.000000E+000
1	85.93630079	2.138700E-011	6.606997E-012	0	0.000000E+000
1	85.93631611	6.606997E-012	2.138700E-011	1	0.000000E+000
1	85.93652565	2.138700E-011	6.606997E-012	0	0.000000E+000
1	85.93654627	6.606997E-012	2.138700E-011	1	0.000000E+000
1	85.93742000	2.138700E-011	6.606997E-012	0	0.000000E+000
1	85.93773380	6.606997E-012	2.138700E-011	1	0.000000E+000
1	85.93800893	2.138700E-011	6.606997E-012	0	0.000000E+000
1	85.93802489	6.606997E-012	2.138700E-011	1	0.000000E+000
1	85.93806888	2.138700E-011	6.606997E-012	0	0.000000E+000
1	85.93830395	6.606997E-012	2.138700E-011	1	0.000000E+000
1	85.93832504	2.138700E-011	6.606997E-012	0	0.000000E+000
1	85.93840291	6.606997E-012	2.138700E-011	1	0.000000E+000
1	85.93862373	2.138700E-011	6.606997E-012	0	0.000000E+000
1	85.93862922	6.606997E-012	2.138700E-011	1	0.000000E+000
1	85.93911168	2.138700E-011	6.606997E-012	0	0.000000E+000
1	85.93944027	6.606997E-012	2.138700E-011	1	0.000000E+000
1	85.93954524	2.138700E-011	6.606997E-012	0	0.000000E+000
1	85.93957511	6.606997E-012	2.138700E-011	1	0.000000E+000
1	85.93973216	2.138700E-011	6.606997E-012	0	0.000000E+000
1	85.93977210	6.606997E-012	2.138700E-011	1	0.000000E+000
1	85.93993064	2.138700E-011	6.606997E-012	0	0.000000E+000
1	85.93996390	6.606997E-012	2.138700E-011	1	0.000000E+000
1	85.94054656	2.138700E-011	6.606997E-012	0	0.000000E+000
1	85.94060179	6.606997E-012	2.138700E-011	1	0.000000E+000
1	85.94077755	2.138700E-011	6.606997E-012	0	0.000000E+000
1	85.94082121	6.606997E-012	2.138700E-011	1	0.000000E+000
1	85.94085351	2.138700E-011	6.606997E-012	0	0.000000E+000
1	85.94090039	6.606997E-012	2.138700E-011	1	0.000000E+000
1	85.94104954	2.138700E-011	6.606997E-012	0	0.000000E+000
1	85.94106643	6.606997E-012	2.138700E-011	1	0.000000E+000
1	85.94165887	2.138700E-011	6.606997E-012	0	0.000000E+000
1	85.94166710	6.606997E-012	2.138700E-011	1	0.000000E+000
1	85.94196036	2.138700E-011	6.606997E-012	0	0.000000E+000
1	85.94199001	6.606997E-012	2.138700E-011	1	0.000000E+000
1	85.94207025	2.138700E-011	6.606997E-012	0	0.000000E+000
1	85.94268527	6.606997E-012	2.138700E-011	1	0.000000E+000
1	85.94364534	2.138700E-011	6.606997E-012	0	0.000000E+000
1	85.94365421	6.606997E-012	2.138700E-011	1	0.000000E+000
1	85.94379746	2.138700E-011	6.606997E-012	0	0.000000E+000
1	85.94389026	6.606997E-012	2.138700E-011	1	0.000000E+000
1	85.94446559	2.138700E-011	6.606997E-012	0	0.000000E+000
1	85.94448490	6.606997E-012	2.138700E-011	1	0.000000E+000
1	85.94473717	2.138700E-011	6.606997E-012	0	0.000000E+000
1	85.94475944	6.606997E-012	2.138700E-011	1	0.000000E+000
1	85.94500319	2.138700E-011	6.606997E-012	0	0.000000E+000
1	85.94504197	6.606997E-012	2.138700E-011	1	0.000000E+000
1	85.94576671	2.138700E-011	6.606997E-012	0	0.000000E+000
1	85.94626395	6.606997E-012	2.138700E-011	1	0.000000E+000
1	85.94699934	2.138700E-011	6.606997E-012	0	0.000000E+000
1	85.94705532	6.606997E-012	2.138700E-011	1	0.000000E+000
1	85.94720614	2.138700E-011	6.606997E-012	0	0.000000E+000
1	85.94722770	6.606997E-012	2.138700E-011	1	0.000000E+000
1	85.94894920	2.138700E-011	6.606997E-012	0	0.000000E+000
1	85.94900275	6.606997E-012	2.138700E-011	1	0.000000E+000
1	85.95005064	2.138700E-011	6.606997E-012	0	0.000000E+000
1	85.95006324	6.606997E-012	2.138700E-011	1	0.000000E+000
1	85.95078885	2.138700E-011	6.606997E-012	0	0.000000E+000
1	85.95082294	6.606997E-012	2.138700E-011	1	0.000000E+000
1	85.95119217	2.138700E-011	6.606997E-012	0	0.000000E+000
1	85.95123457	6.606997E-012	2.138700E-011	1	0.000000E+000
1	85.95151770	2.138700E-011	6.606997E-012	0	0.000000E+000
1	85.95152752	6.606997E-012	2.138700E-011	1	0.000000E+000
1	85.95285398	2.138700E-011	6.606997E-012	0	0.000000E+000
1	85.95286568	6.606997E-012	2.138700E-011	1	0.000000E+000
1	85.95298405	2.138700E-011	6.606997E-012	0	0.000000E+000
1	85.95300953	6.606997E-012	2.138700E-011	1	0.000000E+000
1	85.95316063	2.138700E-011	6.606997E-012	0	0.000000E+000
1	85.95318146	6.606997E-012	2.138700E-011	1	0.000000E+000
1	85.95326362	2.138700E-011	6.606997E-012	0	0.000000E+000
1	85.95326614	6.606997E-012	2.138700E-011	1	0.000000E+000
1	85.95373672	2.138700E-011	6.606997E-012	0	0.000000E+000
1	85.95374941	6.606997E-012	2.138700E-011	1	0.000000E+000
1	85.95407086	2.138700E-011	6.606997E-012	0	0.000000E+000
1	85.95409764	6.606997E-012	2.138700E-011	1	0.000000E+000
1	85.95499521	2.138700E-011	6.606997E-012	0	0.000000E+000
1	85.95523017	6.606997E-012	2.138700E-011	1	0.000000E+000
1	85.95528632	2.138700E-011	6.606997E-012	0	0.000000E+000
1	85.95538518	6.606997E-012	2.138700E-011	1	0.000000E+000
1	85.95542842	2.138700E-011	6.606997E-012	0	0.000000E+000
1	85.95548093	6.606997E-012	2.138700E-011	1	0.000000E+000
1	85.95594334	2.138700E-011	6.606997E-012	0	0.000000E+000
1	85.95618355	6.606997E-012	2.138700E-011	1	0.000000E+000
1	85.95635187	2.138700E-011	6.606997E-012	0	0.000000E+000
1	85.95636615	6.606997E-012	2.138700E-011	1	0.000000E+000
1	85.95656440	2.138700E-011	6.606997E-012	0	0.000000E+000
1	85.95677528	6.606997E-012	2.138700E-011	1	0.000000E+000
1	85.95703100	2.138700E-011	6.606997E-012	0	0.000000E+000
1	85.95724606	6.606997E-012	2.138700E-011	1	0.000000E+000
1	85.95737477	2.138700E-011	6.606997E-012	0	0.000000E+000
1	85.95742285	6.606997E-012	2.138700E-011	1	0.000000E+000
1	85.95770945	2.138700E-011	6.606997E-012	0	0.000000E+000
1	85.95776320	6.606997E-012	2.138700E-011	1	0.000000E+000
1	85.95808257	2.138700E-011	6.606997E-012	0	0.000000E+000
1	85.95844090	6.606997E-012	2.138700E-011	1	0.000000E+000
1	85.95849559	2.138700E-011	6.606997E-012	0	0.000000E+000
1	85.95886802	6.606997E-012	2.138700E-011	1	0.000000E+000
1	85.96045292	2.138700E-011	6.606997E-012	0	0.000000E+000
1	85.96052981	6.606997E-012	2.138700E-011	1	0.000000E+000
1	85.96109397	2.138700E-011	6.606997E-012	0	0.000000E+000
1	85.96111818	6.606997E-012	2.138700E-011	1	0.000000E+000
1	85.96144869	2.138700E-011	6.606997E-012	0	0.000000E+000
1	85.96147147	6.606997E-012	2.138700E-011	1	0.000000E+000
1	85.96167618	2.138700E-011	6.606997E-012	0	0.000000E+000
1	85.96169763	6.606997E-012	2.138700E-011	1	0.000000E+000
1	85.96185026	2.138700E-011	6.606997E-012	0	0.000000E+000
1	85.96204780	6.606997E-012	2.138700E-011	1	0.000000E+000
1	85.96261731	2.138700E-011	6.606997E-012	0	0.000000E+000
1	85.96270777	6.606997E-012	2.138700E-011	1	0.000000E+000
1	85.96308458	2.138700E-011	6.606997E-012	0	0.000000E+000
1	85.96320402	6.606997E-012	2.138700E-011	1	0.000000E+000
1	85.96341595	2.138700E-011	6.606997E-012	0	0.000000E+000
1	85.96370884	6.606997E-012	2.138700E-011	1	0.000000E+000
1	85.96374998	2.138700E-011	6.606997E-012	0	0.000000E+000
1	85.96375678	6.606997E-012	2.138700E-011	1	0.000000E+000
1	85.96379254	2.138700E-011	6.606997E-012	0	0.000000E+000
1	85.96382165	6.606997E-012	2.138700E-011	1	0.000000E+000
1	85.96393233	2.138700E-011	6.606997E-012	0	0.000000E+000
1	85.96395051	6.606997E-012	2.138700E-011	1	0.000000E+000
1	85.96443554	2.138700E-011	6.606997E-012	0	0.000000E+000
1	85.96448208	6.606997E-012	2.138700E-011	1	0.000000E+000
1	85.96477158	2.138700E-011	6.606997E-012	0	0.000000E+000
1	85.96478763	6.606997E-012	2.138700E-011	1	0.000000E+000
1	85.96482972	2.138700E-011	6.606997E-012	0	0.000000E+000
1	85.96520372	6.606997E-012	2.138700E-011	1	0.000000E+000
1	85.96554457	2.138700E-011	6.606997E-012	0	0.000000E+000
1	85.96569793	6.606997E-012	2.138700E-011	1	0.000000E+000
1	85.96579765	2.138700E-011	6.606997E-012	0	0.000000E+000
1	85.96582500	6.606997E-012	2.138700E-011	1	0.000000E+000
1	85.96595967	2.138700E-011	6.606997E-012	0	0.000000E+000
1	85.96598385	6.606997E-012	2.138700E-011	1	0.000000E+000
1	85.96670274	2.138700E-011	6.606997E-012	0	0.000000E+000
1	85.96672172	6.606997E-012	2.138700E-011	1	0.000000E+000
1	85.96691104	2.138700E-011	6.606997E-012	0	0.000000E+000
1	85.96696079	6.606997E-012	2.138700E-011	1	0.000000E+000
1	85.96716873	2.138700E-011	6.606997E-012	0	0.000000E+000
1	85.96732739	6.606997E-012	2.138700E-011	1	0.000000E+000
1	85.96838947	2.138700E-011	6.606997E-012	0	0.000000E+000
1	85.96842621	6.606997E-012	2.138700E-011	1	0.000000E+000
1	85.96862096	2.138700E-011	6.606997E-012	0	0.000000E+000
1	85.96864015	6.606997E-012	2.138700E-011	1	0.000000E+000
1	85.96917454	2.138700E-011	6.606997E-012	0	0.000000E+000
1	85.96919563	6.606997E-012	2.138700E-011	1	0.000000E+000
1	85.96944136	2.138700E-011	6.606997E-012	0	0.000000E+000
1	85.96961829	6.606997E-012	2.138700E-011	1	0.000000E+000
1	85.96988188	2.138700E-011	6.606997E-012	0	0.000000E+000
1	85.97018668	6.606997E-012	2.138700E-011	1	0.000000E+000
1	85.97038294	2.138700E-011	6.606997E-012	0	0.000000E+000
2	0.16644154	5.733634E-012	2.051363E-011	1	0.000000E+000
2	0.16660612	2.051363E-011	5.733634E-012	0	0.000000E+000
2	0.16666223	5.733634E-012	2.051363E-011	1	0.000000E+000
2	0.16668933	2.051363E-011	5.733634E-012	0	0.000000E+000
2	0.16723579	5.733634E-012	2.051363E-011	1	0.000000E+000
2	0.16727520	2.051363E-011	5.733634E-012	0	0.000000E+000
2	0.16754550	5.733634E-012	2.051363E-011	1	0.000000E+000
2	0.16759142	2.051363E-011	5.733634E-012	0	0.000000E+000
2	0.16760452	5.733634E-012	2.051363E-011	1	0.000000E+000
2	0.16769475	2.051363E-011	5.733634E-012	0	0.000000E+000
2	0.16772500	5.733634E-012	2.051363E-011	1	0.000000E+000
2	0.16778007	2.051363E-011	5.733634E-012	0	0.000000E+000
2	0.16804095	5.733634E-012	2.051363E-011	1	0.000000E+000
2	0.16814209	2.051363E-011	5.733634E-012	0	0.000000E+000
2	0.16821297	5.733634E-012	2.051363E-011	1	0.000000E+000
2	0.16828738	2.051363E-011	5.733634E-012	0	0.000000E+000
2	0.16831578	5.733634E-012	2.051363E-011	1	0.000000E+000
2	0.16874215	2.051363E-011	5.733634E-012	0	0.000000E+000
2	0.16901011	5.733634E-012	2.051363E-011	1	0.000000E+000
2	0.16918103	2.051363E-011	5.733634E-012	0	0.000000E+000
2	0.16922737	5.733634E-012	2.051363E-011	1	0.000000E+000
2	0.16925435	2.051363E-011	5.733634E-012	0	0.000000E+000
2	0.16946528	5.733634E-012	2.051363E-011	1	0.000000E+000
2	0.17004748	2.051363E-011	5.733634E-012	0	0.000000E+000
2	0.17005779	5.733634E-012	2.051363E-011	1	0.000000E+000
2	0.17020831	2.051363E-011	5.733634E-012	0	0.000000E+000
2	0.17057808	5.733634E-012	2.051363E-011	1	0.000000E+000
2	0.17061291	2.051363E-011	5.733634E-012	0	0.000000E+000
2	0.17066716	5.733634E-012	2.051363E-011	1	0.000000E+000
2	0.17072895	2.051363E-011	5.733634E-012	0	0.000000E+000
2	0.17080245	5.733634E-012	2.051363E-011	1	0.000000E+000
2	0.17087165	2.051363E-011	5.733634E-012	0	0.000000E+000
2	0.17089557	5.733634E-012	2.051363E-011	1	0.000000E+000
2	0.17119659	2.051363E-011	5.733634E-012	0	0.000000E+000
2	0.17121571	5.733634E-012	2.051363E-011	1	0.000000E+000
2	0.17123032	2.051363E-011	5.733634E-012	0	0.000000E+000
2	0.17137948	5.733634E-012	2.051363E-011	1	0.000000E+000
2	0.17158545	2.051363E-011	5.733634E-012	0	0.000000E+000
2	0.17164201	5.733634E-012	2.051363E-011	1	0.000000E+000
2	0.17183953	2.051363E-011	5.733634E-012	0	0.000000E+000
2	0.17189731	5.733634E-012	2.051363E-011	1	0.000000E+000
2	0.17194005	2.051363E-011	5.733634E-012	0	0.000000E+000
2	0.17209395	5.733634E-012	2.051363E-011	1	0.000000E+000
2	0.17231014	2.051363E-011	5.733634E-012	0	0.000000E+000
2	0.17265171	5.733634E-012	2.051363E-011	1	0.000000E+000
2	0.17267698	2.051363E-011	5.733634E-012	0	0.000000E+000
2	0.17286797	5.733634E-012	2.051363E-011	1	0.000000E+000
2	0.17289353	2.051363E-011	5.733634E-012	0	0.000000E+000
2	0.17290503	5.733634E-012	2.051363E-011	1	0.000000E+000
2	0.17294243	2.051363E-011	5.733634E-012	0	0.000000E+000
2	0.17296105	5.733634E-012	2.051363E-011	1	0.000000E+000
2	0.17335131	2.051363E-011	5.733634E-012	0	0.000000E+000
2	0.17337647	5.733634E-012	2.051363E-011	1	0.000000E+000
2	0.17376355	2.051363E-011	5.733634E-012	0	0.000000E+000
2	0.17383559	5.733634E-012	2.051363E-011	1	0.000000E+000
2	0.17394030	2.051363E-011	5.733634E-012	0	0.000000E+000
2	0.17406518	5.733634E-012	2.051363E-011	1	0.000000E+000
2	0.17414031	2.051363E-011	5.733634E-012	0	0.000000E+000
2	0.17426154	5.733634E-012	2.051363E-011	1	0.000000E+000
2	0.17429286	2.051363E-011	5.733634E-012	0	0.000000E+000
2	0.17431214	5.733634E-012	2.051363E-011	1	0.000000E+000
2	0.17438910	2.051363E-011	5.733634E-012	0	0.000000E+000
2	0.17441141	5.733634E-012	2.051363E-011	1	0.000000E+000
2	0.17451067	2.051363E-011	5.733634E-012	0	0.000000E+000
2	0.17459914	5.733634E-012	2.051363E-011	1	0.000000E+000
2	0.17482482	2.051363E-011	5.733634E-012	0	0.000000E+000
2	0.17484929	5.733634E-012	2.051363E-011	1	0.000000E+000
2	0.17491884	2.051363E-011	5.733634E-012	0	0.000000E+000
2	0.17495314	5.733634E-012	2.051363E-011	1	0.000000E+000
2	0.17497938	2.051363E-011	5.733634E-012	0	0.000000E+000
2	0.17500992	5.733634E-012	2.051363E-011	1	0.000000E+000
2	0.17543848	2.051363E-011	5.733634E-012	0	0.000000E+000
2	0.17544268	5.733634E-012	2.051363E-011	1	0.000000E+000
2	0.17597012	2.051363E-011	5.733634E-012	0	0.000000E+000
2	0.17598238	5.733634E-012	2.051363E-011	1	0.000000E+000
2	0.17614080	2.051363E-011	5.733634E-012	0	0.000000E+000
2	0.17637460	5.733634E-012	2.051363E-011	1	0.000000E+000
2	0.17670456	2.051363E-011	5.733634E-012	0	0.000000E+000
2	0.17754615	5.733634E-012	2.051363E-011	1	0.000000E+000
2	0.17756994	2.051363E-011	5.733634E-012	0	0.000000E+000
2	0.17759056	5.733634E-012	2.051363E-011	1	0.000000E+000
2	0.17794869	2.051363E-011	5.733634E-012	0	0.000000E+000
2	0.17796741	5.733634E-012	2.051363E-011	1	0.000000E+000
2	0.17829610	2.051363E-011	5.733634E-012	0	0.000000E+000
2	0.17859858	5.733634E-012	2.051363E-011	1	0.000000E+000
2	0.17879775	2.051363E-011	5.733634E-012	0	0.000000E+000
2	0.17941518	5.733634E-012	2.051363E-011	1	0.000000E+000
2	0.17948543	2.051363E-011	5.733634E-012	0	0.000000E+000
2	0.17982351	5.733634E-012	2.051363E-011	1	0.000000E+000
2	0.17989583	2.051363E-011	5.733634E-012	0	0.000000E+000
2	0.17995887	5.733634E-012	2.051363E-011	1	0.000000E+000
2	0.18011241	2.051363E-011	5.733634E-012	0	0.000000E+000
2	0.18014087	5.733634E-012	2.051363E-011	1	0.000000E+000
2	0.18088348	2.051363E-011	5.733634E-012	0	0.000000E+000
2	0.18102100	5.733634E-012	2.051363E-011	1	0.000000E+000
2	0.18104177	2.051363E-011	5.733634E-012	0	0.000000E+000
2	0.18130302	5.733634E-012	2.051363E-011	1	0.000000E+000
2	0.18142404	2.051363E-011	5.733634E-012	0	0.000000E+000
2	0.18144046	5.733634E-012	2.051363E-011	1	0.000000E+000
2	0.18175742	2.051363E-011	5.733634E-012	0	0.000000E+000
2	0.18182766	5.733634E-012	2.051363E-011	1	0.000000E+000
2	0.18194406	2.051363E-011	5.733634E-012	0	0.000000E+000
2	0.18231516	5.733634E-012	2.051363E-011	1	0.000000E+000
2	0.18254972	2.051363E-011	5.733634E-012	0	0.000000E+000
2	0.18270722	5.733634E-012	2.051363E-011	1	0.000000E+000
2	0.18277564	2.051363E-011	5.733634E-012	0	0.000000E+000
2	0.18290934	5.733634E-012	2.051363E-011	1	0.000000E+000
2	0.18294652	2.051363E-011	5.733634E-012	0	0.000000E+000
2	0.18296624	5.733634E-012	2.051363E-011	1	0.000000E+000
2	0.18333076	2.051363E-011	5.733634E-012	0	0.000000E+000
2	0.18334607	5.733634E-012	2.051363E-011	1	0.000000E+000
2	0.18377898	2.051363E-011	5.733634E-012	0	0.000000E+000
2	0.18413913	5.733634E-012	2.051363E-011	1	0.000000E+000
2	0.18415662	2.051363E-011	5.733634E-012	0	0.000000E+000
2	0.18491877	5.733634E-012	2.051363E-011	1	0.000000E+000
2	0.18513215	2.051363E-011	5.733634E-012	0	0.000000E+000
2	0.18514033	5.733634E-012	2.051363E-011	1	0.000000E+000
2	0.18546575	2.051363E-011	5.733634E-012	0	0.000000E+000
2	0.18571012	5.733634E-012	2.051363E-011	1	0.000000E+000
2	0.18589416	2.051363E-011	5.733634E-012	0	0.000000E+000
2	0.18604811	5.733634E-012	2.051363E-011	1	0.000000E+000
2	0.18605043	2.051363E-011	5.733634E-012	0	0.000000E+000
2	0.18617891	5.733634E-012	2.051363E-011	1	0.000000E+000
2	0.18629205	2.051363E-011	5.733634E-012	0	0.000000E+000
2	0.18637961	5.733634E-012	2.051363E-011	1	0.000000E+000
2	0.18657257	2.051363E-011	5.733634E-012	0	0.000000E+000
2	0.18657935	5.733634E-012	2.051363E-011	1	0.000000E+000
2	0.18664856	2.051363E-011	5.733634E-012	0	0.000000E+000
2	0.18683382	5.733634E-012	2.051363E-011	1	0.000000E+000
2	0.18705196	2.051363E-011	5.733634E-012	0	0.000000E+000
2	0.18710922	5.733634E-012	2.051363E-011	1	0.000000E+000
2	0.18740267	2.051363E-011	5.733634E-012	0	0.000000E+000
2	0.18744152	5.733634E-012	2.051363E-011	1	0.000000E+000
2	0.18810982	2.051363E-011	5.733634E-012	0	0.000000E+000
2	0.18811547	5.733634E-012	2.051363E-011	1	0.000000E+000
2	0.18852359	2.051363E-011	5.733634E-012	0	0.000000E+000
2	0.18859310	5.733634E-012	2.051363E-011	1	0.000000E+000
2	0.18891131	2.051363E-011	5.733634E-012	0	0.000000E+000
2	0.18899605	5.733634E-012	2.051363E-011	1	0.000000E+000
2	0.18902717	2.051363E-011	5.733634E-012	0	0.000000E+000
2	0.18906481	5.733634E-012	2.051363E-011	1	0.000000E+000
2	0.18942370	2.051363E-011	5.733634E-012	0	0.000000E+000
2	0.19000552	5.733634E-012	2.051363E-011	1	0.000000E+000
2	0.19005550	2.051363E-011	5.733634E-012	0	0.000000E+000
2	0.19026632	5.733634E-012	2.051363E-011	1	0.000000E+000
2	0.19048195	2.051363E-011	5.733634E-012	0	0.000000E+000
2	0.19050488	5.733634E-012	2.051363E-011	1	0.000000E+000
2	0.19092295	2.051363E-011	5.733634E-012	0	0.000000E+000
2	0.19102818	5.733634E-012	2.051363E-011	1	0.000000E+000
2	0.19107961	2.051363E-011	5.733634E-012	0	0.000000E+000
2	0.19110397	5.733634E-012	2.051363E-011	1	0.000000E+000
2	0.19144978	2.051363E-011	5.733634E-012	0	0.000000E+000
2	0.19151637	5.733634E-012	2.051363E-011	1	0.000000E+000
2	0.19183826	2.051363E-011	5.733634E-012	0	0.000000E+000
2	0.19187242	5.733634E-012	2.051363E-011	1	0.000000E+000
2	0.19211312	2.051363E-011	5.733634E-012	0	0.000000E+000
2	0.19212666	5.733634E-012	2.051363E-011	1	0.000000E+000
2	0.19217970	2.051363E-011	5.733634E-012	0	0.000000E+000
2	0.19248401	5.733634E-012	2.051363E-011	1	0.000000E+000
2	0.19301491	2.051363E-011	5.733634E-012	0	0.000000E+000
2	0.19306461	5.733634E-012	2.051363E-011	1	0.000000E+000
2	0.19348597	2.051363E-011	5.733634E-012	0	0.000000E+000
2	0.19351502	5.733634E-012	2.051363E-011	1	0.000000E+000
2	0.19400493	2.051363E-011	5.733634E-012	0	0.000000E+000
2	0.19416842	5.733634E-012	2.051363E-011	1	0.000000E+000
2	0.19435287	2.051363E-011	5.733634E-012	0	0.000000E+000
2	0.19438591	5.733634E-012	2.051363E-011	1	0.000000E+000
2	0.19478007	2.051363E-011	5.733634E-012	0	0.000000E+000
2	0.19481934	5.733634E-012	2.051363E-011	1	0.000000E+000
2	0.19495894	2.051363E-011	5.733634E-012	0	0.000000E+000
2	0.19571565	5.733634E-012	2.051363E-011	1	0.000000E+000
2	0.19575100	2.051363E-011	5.733634E-012	0	0.000000E+000
2	0.19585032	5.733634E-012	2.051363E-011	1	0.000000E+000
2	0.19590785	2.051363E-011	5.733634E-012	0	0.000000E+000
2	0.19592382	5.733634E-012	2.051363E-011	1	0.000000E+000
2	0.19599698	2.051363E-011	5.733634E-012	0	0.000000E+000
2	0.19633662	5.733634E-012	2.051363E-011	1	0.000000E+000
2	0.19639493	2.051363E-011	5.733634E-012	0	0.000000E+000
2	0.19648603	5.733634E-012	2.051363E-011	1	0.000000E+000
2	0.19671140	2.051363E-011	5.733634E-012	0	0.000000E+000
2	0.19688123	5.733634E-012	2.051363E-011	1	0.000000E+000
2	0.19692582	2.051363E-011	5.733634E-012	0	0.000000E+000
2	0.19699316	5.733634E-012	2.051363E-011	1	0.000000E+000
2	0.19700217	2.051363E-011	5.733634E-012	0	0.000000E+000
2	0.19710433	5.733634E-012	2.051363E-011	1	0.000000E+000
2	0.19725571	2.051363E-011	5.733634E-012	0	0.000000E+000
2	0.19728227	5.733634E-012	2.051363E-011	1	0.000000E+000
2	0.19750791	2.051363E-011	5.733634E-012	0	0.000000E+000
2	0.19773336	5.733634E-012	2.051363E-011	1	0.000000E+000
2	0.19783334	2.051363E-011	5.733634E-012	0	0.000000E+000
2	0.19788624	5.733634E-012	2.051363E-011	1	0.000000E+000
2	0.19812956	2.051363E-011	5.733634E-012	0	0.000000E+000
2	0.19818064	5.733634E-012	2.051363E-011	1	0.000000E+000
2	0.19825560	2.051363E-011	5.733634E-012	0	0.000000E+000
2	0.19827901	5.733634E-012	2.051363E-011	1	0.000000E+000
2	0.19959774	2.051363E-011	5.733634E-012	0	0.000000E+000
2	0.19960171	5.733634E-012	2.051363E-011	1	0.000000E+000
2	0.19983105	2.051363E-011	5.733634E-012	0	0.000000E+000
2	0.19993244	5.733634E-012	2.051363E-011	1	0.000000E+000
2	0.20002864	2.051363E-011	5.733634E-012	0	0.000000E+000
2	0.20035662	5.733634E-012	2.051363E-011	1	0.000000E+000
2	0.20044766	2.051363E-011	5.733634E-012	0	0.000000E+000
2	0.20044992	5.733634E-012	2.051363E-011	1	0.000000E+000
2	0.20122921	2.051363E-011	5.733634E-012	0	0.000000E+000
2	0.20139706	5.733634E-012	2.051363E-011	1	0.000000E+000
2	0.20145779	2.051363E-011	5.733634E-012	0	0.000000E+000
2	0.20150673	5.733634E-012	2.051363E-011	1	0.000000E+000
2	0.20152903	2.051363E-011	5.733634E-012	0	0.000000E+000
2	0.20173597	5.733634E-012	2.051363E-011	1	0.000000E+000
2	0.20175789	2.051363E-011	5.733634E-012	0	0.000000E+000
2	0.20201736	5.733634E-012	2.051363E-011	1	0.000000E+000
2	0.20204549	2.051363E-011	5.733634E-012	0	0.000000E+000
2	0.20207172	5.733634E-012	2.051363E-011	1	0.000000E+000
2	0.20228435	2.051363E-011	5.733634E-012	0	0.000000E+000
2	0.20246076	5.733634E-012	2.051363E-011	1	0.000000E+000
2	0.20273071	2.051363E-011	5.733634E-012	0	0.000000E+000
2	0.20285320	5.733634E-012	2.051363E-011	1	0.000000E+000
2	0.20302553	2.051363E-011	5.733634E-012	0	0.000000E+000
2	0.20314647	5.733634E-012	2.051363E-011	1	0.000000E+000
2	0.20329446	2.051363E-011	5.733634E-012	0	0.000000E+000
2	0.20385711	5.733634E-012	2.051363E-011	1	0.000000E+000
2	0.20398276	2.051363E-011	5.733634E-012	0	0.000000E+000
2	0.20401768	5.733634E-012	2.051363E-011	1	0.000000E+000
2	0.20417182	2.051363E-011	5.733634E-012	0	0.000000E+000
2	0.20419471	5.733634E-012	2.051363E-011	1	0.000000E+000
2	0.20426683	2.051363E-011	5.733634E-012	0	0.000000E+000
2	0.20469622	5.733634E-012	2.051363E-011	1	0.000000E+000
2	0.20478778	2.051363E-011	5.733634E-012	0	0.000000E+000
2	0.20481617	5.733634E-012	2.051363E-011	1	0.000000E+000
2	0.20524719	2.051363E-011	5.733634E-012	0	0.000000E+000
2	0.20535451	5.733634E-012	2.051363E-011	1	0.000000E+000
2	0.20539490	2.051363E-011	5.733634E-012	0	0.000000E+000
2	0.20553099	5.733634E-012	2.051363E-011	1	0.000000E+000
2	0.20570126	2.051363E-011	5.733634E-012	0	0.000000E+000
2	0.20573205	5.733634E-012	2.051363E-011	1	0.000000E+000
2	0.20674404	2.051363E-011	5.733634E-012	0	0.000000E+000
2	0.20677882	5.733634E-012	2.051363E-011	1	0.000000E+000
2	0.20706981	2.051363E-011	5.733634E-012	0	0.000000E+000
2	0.20708291	5.733634E-012	2.051363E-011	1	0.000000E+000
2	0.20749263	2.051363E-011	5.733634E-012	0	0.000000E+000
2	0.20751446	5.733634E-012	2.051363E-011	1	0.000000E+000
2	0.20781217	2.051363E-011	5.733634E-012	0	0.000000E+000
2	0.20795207	5.733634E-012	2.051363E-011	1	0.000000E+000
2	0.20799867	2.051363E-011	5.733634E-012	0	0.000000E+000
2	0.20828333	5.733634E-012	2.051363E-011	1	0.000000E+000
2	0.20852798	2.051363E-011	5.733634E-012	0	0.000000E+000
2	0.20855154	5.733634E-012	2.051363E-011	1	0.000000E+000
2	0.20892701	2.051363E-011	5.733634E-012	0	0.000000E+000
2	0.20895430	5.733634E-012	2.051363E-011	1	0.000000E+000
2	0.20909028	2.051363E-011	5.733634E-012	0	0.000000E+000
2	0.20912361	5.733634E-012	2.051363E-011	1	0.000000E+000
2	0.20924928	2.051363E-011	5.733634E-012	0	0.000000E+000
2	0.20960630	5.733634E-012	2.051363E-011	1	0.000000E+000
2	0.20981426	2.051363E-011	5.733634E-012	0	0.000000E+000
2	0.20995563	5.733634E-012	2.051363E-011	1	0.000000E+000
2	0.21039807	2.051363E-011	5.733634E-012	0	0.000000E+000
2	0.21052171	5.733634E-012	2.051363E-011	1	0.000000E+000
2	0.21075091	2.051363E-011	5.733634E-012	0	0.000000E+000
2	0.21077980	5.733634E-012	2.051363E-011	1	0.000000E+000
2	0.21125575	2.051363E-011	5.733634E-012	0	0.000000E+000
2	0.21128425	5.733634E-012	2.051363E-011	1	0.000000E+000
2	0.21140133	2.051363E-011	5.733634E-012	0	0.000000E+000
2	0.21154234	5.733634E-012	2.051363E-011	1	0.000000E+000
2	0.21162044	2.051363E-011	5.733634E-012	0	0.000000E+000
2	0.21165470	5.733634E-012	2.051363E-011	1	0.000000E+000
2	0.21187244	2.051363E-011	5.733634E-012	0	0.000000E+000
2	0.21188287	5.733634E-012	2.051363E-011	1	0.000000E+000
2	0.21207395	2.051363E-011	5.733634E-012	0	0.000000E+000
2	0.21230095	5.733634E-012	2.051363E-011	1	0.000000E+000
2	0.21239890	2.051363E-011	5.733634E-012	0	0.000000E+000
2	0.21249546	5.733634E-012	2.051363E-011	1	0.000000E+000
2	0.21253792	2.051363E-011	5.733634E-012	0	0.000000E+000
2	0.21263107	5.733634E-012	2.051363E-011	1	0.000000E+000
2	0.21272269	2.051363E-011	5.733634E-012	0	0.000000E+000
2	0.21278975	5.733634E-012	2.051363E-011	1	0.000000E+000
2	0.21291644	2.051363E-011	5.733634E-012	0	0.000000E+000
2	0.21296443	5.733634E-012	2.051363E-011	1	0.000000E+000
2	0.21303464	2.051363E-011	5.733634E-012	0	0.000000E+000
2	0.21353642	5.733634E-012	2.051363E-011	1	0.000000E+000
2	0.21365347	2.051363E-011	5.733634E-012	0	0.000000E+000
2	0.21376167	5.733634E-012	2.051363E-011	1	0.000000E+000
2	0.21383366	2.051363E-011	5.733634E-012	0	0.000000E+000
2	0.21406120	5.733634E-012	2.051363E-011	1	0.000000E+000
2	0.21419749	2.051363E-011	5.733634E-012	0	0.000000E+000
2	0.21455515	5.733634E-012	2.051363E-011	1	0.000000E+000
2	0.21458785	2.051363E-011	5.733634E-012	0	0.000000E+000
2	0.21467815	5.733634E-012	2.051363E-011	1	0.000000E+000
2	0.21472468	2.051363E-011	5.733634E-012	0	0.000000E+000
2	0.21476115	5.733634E-012	2.051363E-011	1	0.000000E+000
2	0.21510943	2.051363E-011	5.733634E-012	0	0.000000E+000
2	0.21512886	5.733634E-012	2.051363E-011	1	0.000000E+000
2	0.21526785	2.051363E-011	5.733634E-012	0	0.000000E+000
2	0.21530545	5.733634E-012	2.051363E-011	1	0.000000E+000
2	0.21537196	2.051363E-011	5.733634E-012	0	0.000000E+000
2	0.21555015	5.733634E-012	2.051363E-011	1	0.000000E+000
2	0.21586837	2.051363E-011	5.733634E-012	0	0.000000E+000
2	0.21623276	5.733634E-012	2.051363E-011	1	0.000000E+000
2	0.21641259	2.051363E-011	5.733634E-012	0	0.000000E+000
2	0.21689279	5.733634E-012	2.051363E-011	1	0.000000E+000
2	0.21766077	2.051363E-011	5.733634E-012	0	0.000000E+000
2	0.21796180	5.733634E-012	2.051363E-011	1	0.000000E+000
2	0.21864647	2.051363E-011	5.733634E-012	0	0.000000E+000
2	0.21867296	5.733634E-012	2.051363E-011	1	0.000000E+000
2	0.21880559	2.051363E-011	5.733634E-012	0	0.000000E+000
2	0.21882121	5.733634E-012	2.051363E-011	1	0.000000E+000
2	0.21893319	2.051363E-011	5.733634E-012	0	0.000000E+000
2	0.21898759	5.733634E-012	2.051363E-011	1	0.000000E+000
2	0.21915521	2.051363E-011	5.733634E-012	0	0.000000E+000
2	0.21933158	5.733634E-012	2.051363E-011	1	0.000000E+000
2	0.21941560	2.051363E-011	5.733634E-012	0	0.000000E+000
2	0.21948852	5.733634E-012	2.051363E-011	1	0.000000E+000
2	0.21953867	2.051363E-011	5.733634E-012	0	0.000000E+000
2	0.21954596	5.733634E-012	2.051363E-011	1	0.000000E+000
2	0.21959599	2.051363E-011	5.733634E-012	0	0.000000E+000
2	0.21990819	5.733634E-012	2.051363E-011	1	0.000000E+000
2	0.21998286	2.051363E-011	5.733634E-012	0	0.000000E+000
2	0.22001416	5.733634E-012	2.051363E-011	1	0.000000E+000
2	0.22003524	2.051363E-011	5.733634E-012	0	0.000000E+000
2	0.22053609	5.733634E-012	2.051363E-011	1	0.000000E+000
2	0.22070977	2.051363E-011	5.733634E-012	0	0.000000E+000
2	0.22071259	5.733634E-012	2.051363E-011	1	0.000000E+000
2	0.22101818	2.051363E-011	5.733634E-012	0	0.000000E+000
2	0.22106155	5.733634E-012	2.051363E-011	1	0.000000E+000
2	0.22110034	2.051363E-011	5.733634E-012	0	0.000000E+000
2	0.22113245	5.733634E-012	2.051363E-011	1	0.000000E+000
2	0.22161552	2.051363E-011	5.733634E-012	0	0.000000E+000
2	0.22172493	5.733634E-012	2.051363E-011	1	0.000000E+000
2	0.22205442	2.051363E-011	5.733634E-012	0	0.000000E+000
2	0.22244593	5.733634E-012	2.051363E-011	1	0.000000E+000
2	0.22263504	2.051363E-011	5.733634E-012	0	0.000000E+000
2	0.22267606	5.733634E-012	2.051363E-011	1	0.000000E+000
2	0.22310866	2.051363E-011	5.733634E-012	0	0.000000E+000
2	0.22337851	5.733634E-012	2.051363E-011	1	0.000000E+000
2	0.22355202	2.051363E-011	5.733634E-012	0	0.000000E+000
2	0.22384864	5.733634E-012	2.051363E-011	1	0.000000E+000
2	0.22399918	2.051363E-011	5.733634E-012	0	0.000000E+000
2	0.22418813	5.733634E-012	2.051363E-011	1	0.000000E+000
2	0.22424056	2.051363E-011	5.733634E-012	0	0.000000E+000
2	0.22426988	5.733634E-012	2.051363E-011	1	0.000000E+000
2	0.22434525	2.051363E-011	5.733634E-012	0	0.000000E+000
2	0.22459212	5.733634E-012	2.051363E-011	1	0.000000E+000
2	0.22477855	2.051363E-011	5.733634E-012	0	0.000000E+000
2	0.22486097	5.733634E-012	2.051363E-011	1	0.000000E+000
2	0.22490959	2.051363E-011	5.733634E-012	0	0.000000E+000
2	0.22493007	5.733634E-012	2.051363E-011	1	0.000000E+000
2	0.22545294	2.051363E-011	5.733634E-012	0	0.000000E+000
2	0.22550609	5.733634E-012	2.051363E-011	1	0.000000E+000
2	0.22599503	2.051363E-011	5.733634E-012	0	0.000000E+000
2	0.22600147	5.733634E-012	2.051363E-011	1	0.000000E+000
2	0.22615431	2.051363E-011	5.733634E-012	0	0.000000E+000
2	0.22618788	5.733634E-012	2.051363E-011	1	0.000000E+000
2	0.22628711	2.051363E-011	5.733634E-012	0	0.000000E+000
2	0.22641456	5.733634E-012	2.051363E-011	1	0.000000E+000
2	0.22706116	2.051363E-011	5.733634E-012	0	0.000000E+000
2	0.22707494	5.733634E-012	2.051363E-011	1	0.000000E+000
2	0.22712662	2.051363E-011	5.733634E-012	0	0.000000E+000
2	0.22720137	5.733634E-012	2.051363E-011	1	0.000000E+000
2	0.22742433	2.051363E-011	5.733634E-012	0	0.000000E+000
2	0.22746287	5.733634E-012	2.051363E-011	1	0.000000E+000
2	0.22759171	2.051363E-011	5.733634E-012	0	0.000000E+000
2	0.22776965	5.733634E-012	2.051363E-011	1	0.000000E+000
2	0.22822419	2.051363E-011	5.733634E-012	0	0.000000E+000
2	0.22824896	5.733634E-012	2.051363E-011	1	0.000000E+000
2	0.22828391	2.051363E-011	5.733634E-012	0	0.000000E+000
2	0.22836957	5.733634E-012	2.051363E-011	1	0.000000E+000
2	0.22855009	2.051363E-011	5.733634E-012	0	0.000000E+000
2	0.22864470	5.733634E-012	2.051363E-011	1	0.000000E+000
2	0.22884311	2.051363E-011	5.733634E-012	0	0.000000E+000
2	0.22884768	5.733634E-012	2.051363E-011	1	0.000000E+000
2	0.22906845	2.051363E-011	5.733634E-012	0	0.000000E+000
2	0.22926636	5.733634E-012	2.051363E-011	1	0.000000E+000
2	0.22930610	2.051363E-011	5.733634E-012	0	0.000000E+000
2	0.22931384	5.733634E-012	2.051363E-011	1	0.000000E+000
2	0.22974910	2.051363E-011	5.733634E-012	0	0.000000E+000
2	0.22976766	5.733634E-012	2.051363E-011	1	0.000000E+000
2	0.22995493	2.051363E-011	5.733634E-012	0	0.000000E+000
2	0.22996980	5.733634E-012	2.051363E-011	1	0.000000E+000
2	0.23004436	2.051363E-011	5.733634E-012	0	0.000000E+000
2	0.23038561	5.733634E-012	2.051363E-011	1	0.000000E+000
2	0.23051041	2.051363E-011	5.733634E-012	0	0.000000E+000
2	0.23055677	5.733634E-012	2.051363E-011	1	0.000000E+000
2	0.23058596	2.051363E-011	5.733634E-012	0	0.000000E+000
2	0.23080242	5.733634E-012	2.051363E-011	1	0.000000E+000
2	0.23106961	2.051363E-011	5.733634E-012	0	0.000000E+000
2	0.23157322	5.733634E-012	2.051363E-011	1	0.000000E+000
2	0.23181772	2.051363E-011	5.733634E-012	0	0.000000E+000
2	0.23194831	5.733634E-012	2.051363E-011	1	0.000000E+000
2	0.23205551	2.051363E-011	5.733634E-012	0	0.000000E+000
2	0.23210330	5.733634E-012	2.051363E-011	1	0.000000E+000
2	0.23226536	2.051363E-011	5.733634E-012	0	0.000000E+000
2	0.23229727	5.733634E-012	2.051363E-011	1	0.000000E+000
2	0.23237351	2.051363E-011	5.733634E-012	0	0.000000E+000
2	0.23250913	5.733634E-012	2.051363E-011	1	0.000000E+000
2	0.23278990	2.051363E-011	5.733634E-012	0	0.000000E+000
2	0.23287112	5.733634E-012	2.051363E-011	1	0.000000E+000
2	0.23349276	2.051363E-011	5.733634E-012	0	0.000000E+000
2	0.23382504	5.733634E-012	2.051363E-011	1	0.000000E+000
2	0.23386748	2.051363E-011	5.733634E-012	0	0.000000E+000
2	0.23389548	5.733634E-012	2.051363E-011	1	0.000000E+000
2	0.23392959	2.051363E-011	5.733634E-012	0	0.000000E+000
2	0.23395543	5.733634E-012	2.051363E-011	1	0.000000E+000
2	0.23408296	2.051363E-011	5.733634E-012	0	0.000000E+000
2	0.23415053	5.733634E-012	2.051363E-011	1	0.000000E+000
2	0.23450471	2.051363E-011	5.733634E-012	0	0.000000E+000
2	0.23453314	5.733634E-012	2.051363E-011	1	0.000000E+000
2	0.23470898	2.051363E-011	5.733634E-012	0	0.000000E+000
2	0.23502861	5.733634E-012	2.051363E-011	1	0.000000E+000
2	0.23532041	2.051363E-011	5.733634E-012	0	0.000000E+000
2	0.23532501	5.733634E-012	2.051363E-011	1	0.000000E+000
2	0.23543070	2.051363E-011	5.733634E-012	0	0.000000E+000
2	0.23553782	5.733634E-012	2.051363E-011	1	0.000000E+000
2	0.23580118	2.051363E-011	5.733634E-012	0	0.000000E+000
2	0.23586382	5.733634E-012	2.051363E-011	1	0.000000E+000
2	0.23598801	2.051363E-011	5.733634E-012	0	0.000000E+000
2	0.23603583	5.733634E-012	2.051363E-011	1	0.000000E+000
2	0.23610895	2.051363E-011	5.733634E-012	0	0.000000E+000
2	0.23623407	5.733634E-012	2.051363E-011	1	0.000000E+000
2	0.23643204	2.051363E-011	5.733634E-012	0	0.000000E+000
2	0.23680806	5.733634E-012	2.051363E-011	1	0.000000E+000
2	0.23720215	2.051363E-011	5.733634E-012	0	0.000000E+000
2	0.23784382	5.733634E-012	2.051363E-011	1	0.000000E+000
2	0.23816741	2.051363E-011	5.733634E-012	0	0.000000E+000
2	0.23830696	5.733634E-012	2.051363E-011	1	0.000000E+000
2	0.23841622	2.051363E-011	5.733634E-012	0	0.000000E+000
2	0.23842484	5.733634E-012	2.051363E-011	1	0.000000E+000
2	0.23910284	2.051363E-011	5.733634E-012	0	0.000000E+000
2	0.23952489	5.733634E-012	2.051363E-011	1	0.000000E+000
2	0.23958240	2.051363E-011	5.733634E-012	0	0.000000E+000
2	0.23961909	5.733634E-012	2.051363E-011	1	0.000000E+000
2	0.24054637	2.051363E-011	5.733634E-012	0	0.000000E+000
2	0.24056917	5.733634E-012	2.051363E-011	1	0.000000E+000
2	0.24061852	2.051363E-011	5.733634E-012	0	0.000000E+000
2	0.24097433	5.733634E-012	2.051363E-011	1	0.000000E+000
2	0.24144790	2.051363E-011	5.733634E-012	0	0.000000E+000
2	0.24147891	5.733634E-012	2.051363E-011	1	0.000000E+000
2	0.24159239	2.051363E-011	5.733634E-012	0	0.000000E+000
2	0.24209155	5.733634E-012	2.051363E-011	1	0.000000E+000
2	0.24238860	2.051363E-011	5.733634E-012	0	0.000000E+000
2	0.24252066	5.733634E-012	2.051363E-011	1	0.000000E+000
2	0.24259605	2.051363E-011	5.733634E-012	0	0.000000E+000
2	0.24271220	5.733634E-012	2.051363E-011	1	0.000000E+000
2	0.24287044	2.051363E-011	5.733634E-012	0	0.000000E+000
2	0.24293123	5.733634E-012	2.051363E-011	1	0.000000E+000
2	0.24338394	2.051363E-011	5.733634E-012	0	0.000000E+000
2	0.24401978	5.733634E-012	2.051363E-011	1	0.000000E+000
2	0.24414185	2.051363E-011	5.733634E-012	0	0.000000E+000
2	0.24417402	5.733634E-012	2.051363E-011	1	0.000000E+000
2	0.24460908	2.051363E-011	5.733634E-012	0	0.000000E+000
2	0.24479123	5.733634E-012	2.051363E-011	1	0.000000E+000
2	0.24491201	2.051363E-011	5.733634E-012	0	0.000000E+000
2	0.24495076	5.733634E-012	2.051363E-011	1	0.000000E+000
2	0.24518493	2.051363E-011	5.733634E-012	0	0.000000E+000
2	0.24525142	5.733634E-012	2.051363E-011	1	0.000000E+000
2	0.24547233	2.051363E-011	5.733634E-012	0	0.000000E+000
2	0.24575165	5.733634E-012	2.051363E-011	1	0.000000E+000
2	0.24653377	2.051363E-011	5.733634E-012	0	0.000000E+000
2	0.24657687	5.733634E-012	2.051363E-011	1	0.000000E+000
2	0.24667084	2.051363E-011	5.733634E-012	0	0.000000E+000
2	0.24670681	5.733634E-012	2.051363E-011	1	0.000000E+000
2	0.24676133	2.051363E-011	5.733634E-012	0	0.000000E+000
2	0.24686381	5.733634E-012	2.051363E-011	1	0.000000E+000
2	0.24695078	2.051363E-011	5.733634E-012	0	0.000000E+000
2	0.24695429	5.733634E-012	2.051363E-011	1	0.000000E+000
2	0.24713573	2.051363E-011	5.733634E-012	0	0.000000E+000
2	0.24739788	5.733634E-012	2.051363E-011	1	0.000000E+000
2	0.24744620	2.051363E-011	5.733634E-012	0	0.000000E+000
2	0.24752721	5.733634E-012	2.051363E-011	1	0.000000E+000
2	0.24763390	2.051363E-011	5.733634E-012	0	0.000000E+000
2	0.24766008	5.733634E-012	2.051363E-011	1	0.000000E+000
2	0.24773477	2.051363E-011	5.733634E-012	0	0.000000E+000
2	0.24786556	5.733634E-012	2.051363E-011	1	0.000000E+000
2	0.24790724	2.051363E-011	5.733634E-012	0	0.000000E+000
2	0.24797807	5.733634E-012	2.051363E-011	1	0.000000E+000
2	0.24855780	2.051363E-011	5.733634E-012	0	0.000000E+000
2	0.24860221	5.733634E-012	2.051363E-011	1	0.000000E+000
2	0.24878649	2.051363E-011	5.733634E-012	0	0.000000E+000
2	0.24881005	5.733634E-012	2.051363E-011	1	0.000000E+000
2	0.24922494	2.051363E-011	5.733634E-012	0	0.000000E+000
2	0.24923844	5.733634E-012	2.051363E-011	1	0.000000E+000
2	0.24948658	2.051363E-011	5.733634E-012	0	0.000000E+000
2	0.24953303	5.733634E-012	2.051363E-011	1	0.000000E+000
2	0.24958632	2.051363E-011	5.733634E-012	0	0.000000E+000
2	0.24960438	5.733634E-012	2.051363E-011	1	0.000000E+000
2	0.24977489	2.051363E-011	5.733634E-012	0	0.000000E+000
2	0.25019262	5.733634E-012	2.051363E-011	1	0.000000E+000
2	0.25079787	2.051363E-011	5.733634E-012	0	0.000000E+000
2	0.25109678	5.733634E-012	2.051363E-011	1	0.000000E+000
2	0.25138563	2.051363E-011	5.733634E-012	0	0.000000E+000
2	0.25139333	5.733634E-012	2.051363E-011	1	0.000000E+000
2	0.25194151	2.051363E-011	5.733634E-012	0	0.000000E+000
2	0.25196232	5.733634E-012	2.051363E-011	1	0.000000E+000
2	0.25225438	2.051363E-011	5.733634E-012	0	0.000000E+000
2	0.25256259	5.733634E-012	2.051363E-011	1	0.000000E+000
2	0.25259300	2.051363E-011	5.733634E-012	0	0.000000E+000
2	0.25260369	5.733634E-012	2.051363E-011	1	0.000000E+000
2	0.25318102	2.051363E-011	5.733634E-012	0	0.000000E+000
2	0.25340582	5.733634E-012	2.051363E-011	1	0.000000E+000
2	0.25364981	2.051363E-011	5.733634E-012	0	0.000000E+000
2	0.25387305	5.733634E-012	2.051363E-011	1	0.000000E+000
2	0.25405400	2.051363E-011	5.733634E-012	0	0.000000E+000
2	0.25410583	5.733634E-012	2.051363E-011	1	0.000000E+000
2	0.25424258	2.051363E-011	5.733634E-012	0	0.000000E+000
2	0.25426039	5.733634E-012	2.051363E-011	1	0.000000E+000
2	0.25438552	2.051363E-011	5.733634E-012	0	0.000000E+000
2	0.25441839	5.733634E-012	2.051363E-011	1	0.000000E+000
2	0.25451651	2.051363E-011	5.733634E-012	0	0.000000E+000
2	0.25454112	5.733634E-012	2.051363E-011	1	0.000000E+000
2	0.25485397	2.051363E-011	5.733634E-012	0	0.000000E+000
2	0.25488303	5.733634E-012	2.051363E-011	1	0.000000E+000
2	0.25499208	2.051363E-011	5.733634E-012	0	0.000000E+000
2	0.25521498	5.733634E-012	2.051363E-011	1	0.000000E+000
2	0.25523540	2.051363E-011	5.733634E-012	0	0.000000E+000
2	0.25612507	5.733634E-012	2.051363E-011	1	0.000000E+000
2	0.25627832	2.051363E-011	5.733634E-012	0	0.000000E+000
2	0.25651896	5.733634E-012	2.051363E-011	1	0.000000E+000
2	0.25665387	2.051363E-011	5.733634E-012	0	0.000000E+000
2	0.25670967	5.733634E-012	2.051363E-011	1	0.000000E+000
2	0.25674466	2.051363E-011	5.733634E-012	0	0.000000E+000
2	0.25676718	5.733634E-012	2.051363E-011	1	0.000000E+000
2	0.25689724	2.051363E-011	5.733634E-012	0	0.000000E+000
2	0.25698064	5.733634E-012	2.051363E-011	1	0.000000E+000
2	0.25731190	2.051363E-011	5.733634E-012	0	0.000000E+000
2	0.25775047	5.733634E-012	2.051363E-011	1	0.000000E+000
2	0.25814694	2.051363E-011	5.733634E-012	0	0.000000E+000
2	0.25827465	5.733634E-012	2.051363E-011	1	0.000000E+000
2	0.25837152	2.051363E-011	5.733634E-012	0	0.000000E+000
2	0.25875352	5.733634E-012	2.051363E-011	1	0.000000E+000
2	0.25875889	2.051363E-011	5.733634E-012	0	0.000000E+000
2	0.25890251	5.733634E-012	2.051363E-011	1	0.000000E+000
2	0.25926575	2.051363E-011	5.733634E-012	0	0.000000E+000
2	0.25962159	5.733634E-012	2.051363E-011	1	0.000000E+000
2	0.25966088	2.051363E-011	5.733634E-012	0	0.000000E+000
2	0.25967143	5.733634E-012	2.051363E-011	1	0.000000E+000
2	0.25978205	2.051363E-011	5.733634E-012	0	0.000000E+000
2	0.25994464	5.733634E-012	2.051363E-011	1	0.000000E+000
2	0.26004352	2.051363E-011	5.733634E-012	0	0.000000E+000
2	0.26007021	5.733634E-012	2.051363E-011	1	0.000000E+000
2	0.26024225	2.051363E-011	5.733634E-012	0	0.000000E+000
2	0.26027086	5.733634E-012	2.051363E-011	1	0.000000E+000
2	0.26030202	2.051363E-011	5.733634E-012	0	0.000000E+000
2	0.26087874	5.733634E-012	2.051363E-011	1	0.000000E+000
2	0.26109792	2.051363E-011	5.733634E-012	0	0.000000E+000
2	0.26117429	5.733634E-012	2.051363E-011	1	0.000000E+000
2	0.26177624	2.051363E-011	5.733634E-012	0	0.000000E+000
2	0.26180944	5.733634E-012	2.051363E-011	1	0.000000E+000
2	0.26206463	2.051363E-011	5.733634E-012	0	0.000000E+000
2	0.26209323	5.733634E-012	2.051363E-011	1	0.000000E+000
2	0.26240887	2.051363E-011	5.733634E-012	0	0.000000E+000
2	0.26245570	5.733634E-012	2.051363E-011	1	0.000000E+000
2	0.26249074	2.051363E-011	5.733634E-012	0	0.000000E+000
2	0.26251357	5.733634E-012	2.051363E-011	1	0.000000E+000
2	0.26256151	2.051363E-011	5.733634E-012	0	0.000000E+000
2	0.26271327	5.733634E-012	2.051363E-011	1	0.000000E+000
2	0.26302171	2.051363E-011	5.733634E-012	0	0.000000E+000
2	0.26306599	5.733634E-012	2.051363E-011	1	0.000000E+000
2	0.26320403	2.051363E-011	5.733634E-012	0	0.000000E+000
2	0.26322248	5.733634E-012	2.051363E-011	1	0.000000E+000
2	0.26337473	2.051363E-011	5.733634E-012	0	0.000000E+000
2	0.26351392	5.733634E-012	2.051363E-011	1	0.000000E+000
2	0.26362025	2.051363E-011	5.733634E-012	0	0.000000E+000
2	0.26363303	5.733634E-012	2.051363E-011	1	0.000000E+000
2	0.26368713	2.051363E-011	5.733634E-012	0	0.000000E+000
2	0.26377337	5.733634E-012	2.051363E-011	1	0.000000E+000
2	0.26387924	2.051363E-011	5.733634E-012	0	0.000000E+000
2	0.26390325	5.733634E-012	2.051363E-011	1	0.000000E+000
2	0.26395783	2.051363E-011	5.733634E-012	0	0.000000E+000
2	0.26414099	5.733634E-012	2.051363E-011	1	0.000000E+000
2	0.26449739	2.051363E-011	5.733634E-012	0	0.000000E+000
2	0.26453593	5.733634E-012	2.051363E-011	1	0.000000E+000
2	0.26513928	2.051363E-011	5.733634E-012	0	0.000000E+000
2	0.26515914	5.733634E-012	2.051363E-011	1	0.000000E+000
2	0.26619672	2.051363E-011	5.733634E-012	0	0.000000E+000
2	0.26636776	5.733634E-012	2.051363E-011	1	0.000000E+000
2	0.26643968	2.051363E-011	5.733634E-012	0	0.000000E+000
2	0.26646255	5.733634E-012	2.051363E-011	1	0.000000E+000
2	0.26666481	2.051363E-011	5.733634E-012	0	0.000000E+000
2	0.26675585	5.733634E-012	2.051363E-011	1	0.000000E+000
2	0.26687833	2.051363E-011	5.733634E-012	0	0.000000E+000
2	0.26709024	5.733634E-012	2.051363E-011	1	0.000000E+000
2	0.26753385	2.051363E-011	5.733634E-012	0	0.000000E+000
2	0.26756200	5.733634E-012	2.051363E-011	1	0.000000E+000
2	0.26771378	2.051363E-011	5.733634E-012	0	0.000000E+000
2	0.26784435	5.733634E-012	2.051363E-011	1	0.000000E+000
2	0.26792535	2.051363E-011	5.733634E-012	0	0.000000E+000
2	0.26821378	5.733634E-012	2.051363E-011	1	0.000000E+000
2	0.26834601	2.051363E-011	5.733634E-012	0	0.000000E+000
2	0.26839888	5.733634E-012	2.051363E-011	1	0.000000E+000
2	0.26846137	2.051363E-011	5.733634E-012	0	0.000000E+000
2	0.26859058	5.733634E-012	2.051363E-011	1	0.000000E+000
2	0.26863836	2.051363E-011	5.733634E-012	0	0.000000E+000
2	0.26869995	5.733634E-012	2.051363E-011	1	0.000000E+000
2	0.26874487	2.051363E-011	5.733634E-012	0	0.000000E+000
2	0.26883026	5.733634E-012	2.051363E-011	1	0.000000E+000
2	0.26885894	2.051363E-011	5.733634E-012	0	0.000000E+000
2	0.26902995	5.733634E-012	2.051363E-011	1	0.000000E+000
2	0.26904227	2.051363E-011	5.733634E-012	0	0.000000E+000
2	0.26911552	5.733634E-012	2.051363E-011	1	0.000000E+000
2	0.26912917	2.051363E-011	5.733634E-012	0	0.000000E+000
2	0.26941080	5.733634E-012	2.051363E-011	1	0.000000E+000
2	0.26944900	2.051363E-011	5.733634E-012	0	0.000000E+000
2	0.26967860	5.733634E-012	2.051363E-011	1	0.000000E+000
2	0.26970834	2.051363E-011	5.733634E-012	0	0.000000E+000
2	0.26972797	5.733634E-012	2.051363E-011	1	0.000000E+000
2	0.26989471	2.051363E-011	5.733634E-012	0	0.000000E+000
2	0.40614055	5.540819E-012	2.032082E-011	1	0.000000E+000
2	0.40661237	2.032082E-011	5.540819E-012	0	0.000000E+000
2	0.40665267	5.540819E-012	2.032082E-011	1	0.000000E+000
2	0.40686743	2.032082E-011	5.540819E-012	0	0.000000E+000
2	0.40689825	5.540819E-012	2.032082E-011	1	0.000000E+000
2	0.40732157	2.032082E-011	5.540819E-012	0	0.000000E+000
2	0.40735370	5.540819E-012	2.032082E-011	1	0.000000E+000
2	0.40769278	2.032082E-011	5.540819E-012	0	0.000000E+000
2	0.40770593	5.540819E-012	2.032082E-011	1	0.000000E+000
2	0.40785127	2.032082E-011	5.540819E-012	0	0.000000E+000
2	0.40787466	5.540819E-012	2.032082E-011	1	0.000000E+000
2	0.40799223	2.032082E-011	5.540819E-012	0	0.000000E+000
2	0.40817739	5.540819E-012	2.032082E-011	1	0.000000E+000
2	0.40874948	2.032082E-011	5.540819E-012	0	0.000000E+000
2	0.40885558	5.540819E-012	2.032082E-011	1	0.000000E+000
2	0.40898101	2.032082E-011	5.540819E-012	0	0.000000E+000
2	0.40905672	5.540819E-012	2.032082E-011	1	0.000000E+000
2	0.40944512	2.032082E-011	5.540819E-012	0	0.000000E+000
2	0.40982854	5.540819E-012	2.032082E-011	1	0.000000E+000
2	0.40994737	2.032082E-011	5.540819E-012	0	0.000000E+000
2	0.41000957	5.540819E-012	2.032082E-011	1	0.000000E+000
2	0.41079683	2.032082E-011	5.540819E-012	0	0.000000E+000
2	0.41089997	5.540819E-012	2.032082E-011	1	0.000000E+000
2	0.41102393	2.032082E-011	5.540819E-012	0	0.000000E+000
2	0.41103877	5.540819E-012	2.032082E-011	1	0.000000E+000
2	0.41137530	2.032082E-011	5.540819E-012	0	0.000000E+000
2	0.41149091	5.540819E-012	2.032082E-011	1	0.000000E+000
2	0.41151693	2.032082E-011	5.540819E-012	0	0.000000E+000
2	0.41180590	5.540819E-012	2.032082E-011	1	0.000000E+000
2	0.41267715	2.032082E-011	5.540819E-012	0	0.000000E+000
2	0.41271475	5.540819E-012	2.032082E-011	1	0.000000E+000
2	0.41298069	2.032082E-011	5.540819E-012	0	0.000000E+000
2	0.41333432	5.540819E-012	2.032082E-011	1	0.000000E+000
2	0.41346668	2.032082E-011	5.540819E-012	0	0.000000E+000
2	0.41356354	5.540819E-012	2.032082E-011	1	0.000000E+000
2	0.41384384	2.032082E-011	5.540819E-012	0	0.000000E+000
2	0.41446284	5.540819E-012	2.032082E-011	1	0.000000E+000
2	0.41473734	2.032082E-011	5.540819E-012	0	0.000000E+000
2	0.41480521	5.540819E-012	2.032082E-011	1	0.000000E+000
2	0.41481021	2.032082E-011	5.540819E-012	0	0.000000E+000
2	0.41501112	5.540819E-012	2.032082E-011	1	0.000000E+000
2	0.41564072	2.032082E-011	5.540819E-012	0	0.000000E+000
2	0.41566189	5.540819E-012	2.032082E-011	1	0.000000E+000
2	0.41594275	2.032082E-011	5.540819E-012	0	0.000000E+000
2	0.41597714	5.540819E-012	2.032082E-011	1	0.000000E+000
2	0.41683972	2.032082E-011	5.540819E-012	0	0.000000E+000
2	0.41703603	5.540819E-012	2.032082E-011	1	0.000000E+000
2	0.41705304	2.032082E-011	5.540819E-012	0	0.000000E+000
2	0.41710736	5.540819E-012	2.032082E-011	1	0.000000E+000
2	0.41769001	2.032082E-011	5.540819E-012	0	0.000000E+000
2	0.41777419	5.540819E-012	2.032082E-011	1	0.000000E+000
2	0.41897265	2.032082E-011	5.540819E-012	0	0.000000E+000
2	0.41898714	5.540819E-012	2.032082E-011	1	0.000000E+000
2	0.41941760	2.032082E-011	5.540819E-012	0	0.000000E+000
2	0.41943463	5.540819E-012	2.032082E-011	1	0.000000E+000
2	0.41945466	2.032082E-011	5.540819E-012	0	0.000000E+000
2	0.41971428	5.540819E-012	2.032082E-011	1	0.000000E+000
2	0.42052060	2.032082E-011	5.540819E-012	0	0.000000E+000
2	0.42060477	5.540819E-012	2.032082E-011	1	0.000000E+000
2	0.42123408	2.032082E-011	5.540819E-012	0	0.000000E+000
2	0.42127072	5.540819E-012	2.032082E-011	1	0.000000E+000
2	0.42134671	2.032082E-011	5.540819E-012	0	0.000000E+000
2	0.42147230	5.540819E-012	2.032082E-011	1	0.000000E+000
2	0.42218874	2.032082E-011	5.540819E-012	0	0.000000E+000
2	0.42219888	5.540819E-012	2.032082E-011	1	0.000000E+000
2	0.42227668	2.032082E-011	5.540819E-012	0	0.000000E+000
2	0.42229470	5.540819E-012	2.032082E-011	1	0.000000E+000
2	0.42355425	2.032082E-011	5.540819E-012	0	0.000000E+000
2	0.42357362	5.540819E-012	2.032082E-011	1	0.000000E+000
2	0.42399610	2.032082E-011	5.540819E-012	0	0.000000E+000
2	0.42404511	5.540819E-012	2.032082E-011	1	0.000000E+000
2	0.42477600	2.032082E-011	5.540819E-012	0	0.000000E+000
2	0.42490332	5.540819E-012	2.032082E-011	1	0.000000E+000
2	0.42507194	2.032082E-011	5.540819E-012	0	0.000000E+000
2	0.42518237	5.540819E-012	2.032082E-011	1	0.000000E+000
2	0.42581227	2.032082E-011	5.540819E-012	0	0.000000E+000
2	0.42587478	5.540819E-012	2.032082E-011	1	0.000000E+000
2	0.42600620	2.032082E-011	5.540819E-012	0	0.000000E+000
2	0.42601305	5.540819E-012	2.032082E-011	1	0.000000E+000
2	0.42655802	2.032082E-011	5.540819E-012	0	0.000000E+000
2	0.42658299	5.540819E-012	2.032082E-011	1	0.000000E+000
2	0.42676219	2.032082E-011	5.540819E-012	0	0.000000E+000
2	0.42689470	5.540819E-012	2.032082E-011	1	0.000000E+000
2	0.42707297	2.032082E-011	5.540819E-012	0	0.000000E+000
2	0.42707662	5.540819E-012	2.032082E-011	1	0.000000E+000
2	0.42720626	2.032082E-011	5.540819E-012	0	0.000000E+000
2	0.42725233	5.540819E-012	2.032082E-011	1	0.000000E+000
2	0.42838819	2.032082E-011	5.540819E-012	0	0.000000E+000
2	0.42841879	5.540819E-012	2.032082E-011	1	0.000000E+000
2	0.42890597	2.032082E-011	5.540819E-012	0	0.000000E+000
2	0.42895676	5.540819E-012	2.032082E-011	1	0.000000E+000
2	0.42897807	2.032082E-011	5.540819E-012	0	0.000000E+000
2	0.42898529	5.540819E-012	2.032082E-011	1	0.000000E+000
2	0.42905025	2.032082E-011	5.540819E-012	0	0.000000E+000
2	0.42906091	5.540819E-012	2.032082E-011	1	0.000000E+000
2	0.42923717	2.032082E-011	5.540819E-012	0	0.000000E+000
2	0.42929626	5.540819E-012	2.032082E-011	1	0.000000E+000
2	0.42939373	2.032082E-011	5.540819E-012	0	0.000000E+000
2	0.42972702	5.540819E-012	2.032082E-011	1	0.000000E+000
2	0.43003216	2.032082E-011	5.540819E-012	0	0.000000E+000
2	0.43009521	5.540819E-012	2.032082E-011	1	0.000000E+000
2	0.43027028	2.032082E-011	5.540819E-012	0	0.000000E+000
2	0.43032392	5.540819E-012	2.032082E-011	1	0.000000E+000
2	0.43037376	2.032082E-011	5.540819E-012	0	0.000000E+000
2	0.43043638	5.540819E-012	2.032082E-011	1	0.000000E+000
2	0.43063492	2.032082E-011	5.540819E-012	0	0.000000E+000
2	0.43099505	5.540819E-012	2.032082E-011	1	0.000000E+000
2	0.43102389	2.032082E-011	5.540819E-012	0	0.000000E+000
2	0.43113330	5.540819E-012	2.032082E-011	1	0.000000E+000
2	0.43135235	2.032082E-011	5.540819E-012	0	0.000000E+000
2	0.43142706	5.540819E-012	2.032082E-011	1	0.000000E+000
2	0.43148144	2.032082E-011	5.540819E-012	0	0.000000E+000
2	0.43150592	5.540819E-012	2.032082E-011	1	0.000000E+000
2	0.43160824	2.032082E-011	5.540819E-012	0	0.000000E+000
2	0.43172157	5.540819E-012	2.032082E-011	1	0.000000E+000
2	0.43253088	2.032082E-011	5.540819E-012	0	0.000000E+000
2	0.43254686	5.540819E-012	2.032082E-011	1	0.000000E+000
2	0.43267600	2.032082E-011	5.540819E-012	0	0.000000E+000
2	0.43276002	5.540819E-012	2.032082E-011	1	0.000000E+000
2	0.43300960	2.032082E-011	5.540819E-012	0	0.000000E+000
2	0.43307574	5.540819E-012	2.032082E-011	1	0.000000E+000
2	0.43465375	2.032082E-011	5.540819E-012	0	0.000000E+000
2	0.43504830	5.540819E-012	2.032082E-011	1	0.000000E+000
2	0.43644372	2.032082E-011	5.540819E-012	0	0.000000E+000
2	0.43648704	5.540819E-012	2.032082E-011	1	0.000000E+000
2	0.43649935	2.032082E-011	5.540819E-012	0	0.000000E+000
2	0.43657945	5.540819E-012	2.032082E-011	1	0.000000E+000
2	0.43675056	2.032082E-011	5.540819E-012	0	0.000000E+000
2	0.43699537	5.540819E-012	2.032082E-011	1	0.000000E+000
2	0.43712745	2.032082E-011	5.540819E-012	0	0.000000E+000
2	0.43714173	5.540819E-012	2.032082E-011	1	0.000000E+000
2	0.43720352	2.032082E-011	5.540819E-012	0	0.000000E+000
2	0.43730609	5.540819E-012	2.032082E-011	1	0.000000E+000
2	0.43740708	2.032082E-011	5.540819E-012	0	0.000000E+000
2	0.43744317	5.540819E-012	2.032082E-011	1	0.000000E+000
2	0.43748339	2.032082E-011	5.540819E-012	0	0.000000E+000
2	0.43752115	5.540819E-012	2.032082E-011	1	0.000000E+000
2	0.43755967	2.032082E-011	5.540819E-012	0	0.000000E+000
2	0.43797751	5.540819E-012	2.032082E-011	1	0.000000E+000
2	0.43808079	2.032082E-011	5.540819E-012	0	0.000000E+000
2	0.43808235	5.540819E-012	2.032082E-011	1	0.000000E+000
2	0.43832038	2.032082E-011	5.540819E-012	0	0.000000E+000
2	0.43853965	5.540819E-012	2.032082E-011	1	0.000000E+000
2	0.43862375	2.032082E-011	5.540819E-012	0	0.000000E+000
2	0.43866936	5.540819E-012	2.032082E-011	1	0.000000E+000
2	0.43877527	2.032082E-011	5.540819E-012	0	0.000000E+000
2	0.43877836	5.540819E-012	2.032082E-011	1	0.000000E+000
2	0.43895346	2.032082E-011	5.540819E-012	0	0.000000E+000
2	0.43925123	5.540819E-012	2.032082E-011	1	0.000000E+000
2	0.43929971	2.032082E-011	5.540819E-012	0	0.000000E+000
2	0.43932166	5.540819E-012	2.032082E-011	1	0.000000E+000
2	0.43947620	2.032082E-011	5.540819E-012	0	0.000000E+000
2	0.43979993	5.540819E-012	2.032082E-011	1	0.000000E+000
2	0.43990525	2.032082E-011	5.540819E-012	0	0.000000E+000
2	0.43993233	5.540819E-012	2.032082E-011	1	0.000000E+000
2	0.44023057	2.032082E-011	5.540819E-012	0	0.000000E+000
2	0.44026063	5.540819E-012	2.032082E-011	1	0.000000E+000
2	0.44030155	2.032082E-011	5.540819E-012	0	0.000000E+000
2	0.44033028	5.540819E-012	2.032082E-011	1	0.000000E+000
2	0.44052828	2.032082E-011	5.540819E-012	0	0.000000E+000
2	0.44058599	5.540819E-012	2.032082E-011	1	0.000000E+000
2	0.44091781	2.032082E-011	5.540819E-012	0	0.000000E+000
2	0.44124377	5.540819E-012	2.032082E-011	1	0.000000E+000
2	0.44235195	2.032082E-011	5.540819E-012	0	0.000000E+000
2	0.44262835	5.540819E-012	2.032082E-011	1	0.000000E+000
2	0.44266161	2.032082E-011	5.540819E-012	0	0.000000E+000
2	0.44312380	5.540819E-012	2.032082E-011	1	0.000000E+000
2	0.44331463	2.032082E-011	5.540819E-012	0	0.000000E+000
2	0.44337138	5.540819E-012	2.032082E-011	1	0.000000E+000
2	0.44360900	2.032082E-011	5.540819E-012	0	0.000000E+000
2	0.44375455	5.540819E-012	2.032082E-011	1	0.000000E+000
2	0.44392426	2.032082E-011	5.540819E-012	0	0.000000E+000
2	0.44405114	5.540819E-012	2.032082E-011	1	0.000000E+000
2	0.44415724	2.032082E-011	5.540819E-012	0	0.000000E+000
2	0.44441431	5.540819E-012	2.032082E-011	1	0.000000E+000
2	0.44445935	2.032082E-011	5.540819E-012	0	0.000000E+000
2	0.44459014	5.540819E-012	2.032082E-011	1	0.000000E+000
2	0.44478024	2.032082E-011	5.540819E-012	0	0.000000E+000
2	0.44479045	5.540819E-012	2.032082E-011	1	0.000000E+000
2	0.44498758	2.032082E-011	5.540819E-012	0	0.000000E+000
2	0.44500331	5.540819E-012	2.032082E-011	1	0.000000E+000
2	0.44511090	2.032082E-011	5.540819E-012	0	0.000000E+000
2	0.44514791	5.540819E-012	2.032082E-011	1	0.000000E+000
2	0.44535501	2.032082E-011	5.540819E-012	0	0.000000E+000
2	0.44538654	5.540819E-012	2.032082E-011	1	0.000000E+000
2	0.44541238	2.032082E-011	5.540819E-012	0	0.000000E+000
2	0.44551009	5.540819E-012	2.032082E-011	1	0.000000E+000
2	0.44555465	2.032082E-011	5.540819E-012	0	0.000000E+000
2	0.44564875	5.540819E-012	2.032082E-011	1	0.000000E+000
2	0.44574344	2.032082E-011	5.540819E-012	0	0.000000E+000
2	0.44575036	5.540819E-012	2.032082E-011	1	0.000000E+000
2	0.44578902	2.032082E-011	5.540819E-012	0	0.000000E+000
2	0.44582990	5.540819E-012	2.032082E-011	1	0.000000E+000
2	0.44588393	2.032082E-011	5.540819E-012	0	0.000000E+000
2	0.44601223	5.540819E-012	2.032082E-011	1	0.000000E+000
2	0.44604147	2.032082E-011	5.540819E-012	0	0.000000E+000
2	0.44641193	5.540819E-012	2.032082E-011	1	0.000000E+000
2	0.44679165	2.032082E-011	5.540819E-012	0	0.000000E+000
2	0.44680320	5.540819E-012	2.032082E-011	1	0.000000E+000
2	0.44714857	2.032082E-011	5.540819E-012	0	0.000000E+000
2	0.44722799	5.540819E-012	2.032082E-011	1	0.000000E+000
2	0.44744555	2.032082E-011	5.540819E-012	0	0.000000E+000
2	0.44779443	5.540819E-012	2.032082E-011	1	0.000000E+000
2	0.44786410	2.032082E-011	5.540819E-012	0	0.000000E+000
2	0.44790273	5.540819E-012	2.032082E-011	1	0.000000E+000
2	0.44810610	2.032082E-011	5.540819E-012	0	0.000000E+000
2	0.44826128	5.540819E-012	2.032082E-011	1	0.000000E+000
2	0.44851880	2.032082E-011	5.540819E-012	0	0.000000E+000
2	0.44872667	5.540819E-012	2.032082E-011	1	0.000000E+000
2	0.44897222	2.032082E-011	5.540819E-012	0	0.000000E+000
2	0.44900244	5.540819E-012	2.032082E-011	1	0.000000E+000
2	0.44911667	2.032082E-011	5.540819E-012	0	0.000000E+000
2	0.44921574	5.540819E-012	2.032082E-011	1	0.000000E+000
2	0.44927875	2.032082E-011	5.540819E-012	0	0.000000E+000
2	0.44930675	5.540819E-012	2.032082E-011	1	0.000000E+000
2	0.44936796	2.032082E-011	5.540819E-012	0	0.000000E+000
2	0.44956513	5.540819E-012	2.032082E-011	1	0.000000E+000
2	0.44993900	2.032082E-011	5.540819E-012	0	0.000000E+000
2	0.44994501	5.540819E-012	2.032082E-011	1	0.000000E+000
2	0.45008805	2.032082E-011	5.540819E-012	0	0.000000E+000
2	0.45011616	5.540819E-012	2.032082E-011	1	0.000000E+000
2	0.45076466	2.032082E-011	5.540819E-012	0	0.000000E+000
2	0.45088383	5.540819E-012	2.032082E-011	1	0.000000E+000
2	0.45095990	2.032082E-011	5.540819E-012	0	0.000000E+000
2	0.45140352	5.540819E-012	2.032082E-011	1	0.000000E+000
2	0.45165399	2.032082E-011	5.540819E-012	0	0.000000E+000
2	0.45167505	5.540819E-012	2.032082E-011	1	0.000000E+000
2	0.45227590	2.032082E-011	5.540819E-012	0	0.000000E+000
2	0.45230331	5.540819E-012	2.032082E-011	1	0.000000E+000
2	0.45275562	2.032082E-011	5.540819E-012	0	0.000000E+000
2	0.45309980	5.540819E-012	2.032082E-011	1	0.000000E+000
2	0.45318582	2.032082E-011	5.540819E-012	0	0.000000E+000
2	0.45327425	5.540819E-012	2.032082E-011	1	0.000000E+000
2	0.45344308	2.032082E-011	5.540819E-012	0	0.000000E+000
2	0.45349618	5.540819E-012	2.032082E-011	1	0.000000E+000
2	0.45351662	2.032082E-011	5.540819E-012	0	0.000000E+000
2	0.45364378	5.540819E-012	2.032082E-011	1	0.000000E+000
2	0.45368721	2.032082E-011	5.540819E-012	0	0.000000E+000
2	0.45369697	5.540819E-012	2.032082E-011	1	0.000000E+000
2	0.45428044	2.032082E-011	5.540819E-012	0	0.000000E+000
2	0.45440575	5.540819E-012	2.032082E-011	1	0.000000E+000
2	0.45461718	2.032082E-011	5.540819E-012	0	0.000000E+000
2	0.45466702	5.540819E-012	2.032082E-011	1	0.000000E+000
2	0.45479655	2.032082E-011	5.540819E-012	0	0.000000E+000
2	0.45481152	5.540819E-012	2.032082E-011	1	0.000000E+000
2	0.45485049	2.032082E-011	5.540819E-012	0	0.000000E+000
2	0.45494826	5.540819E-012	2.032082E-011	1	0.000000E+000
2	0.45499816	2.032082E-011	5.540819E-012	0	0.000000E+000
2	0.45503818	5.540819E-012	2.032082E-011	1	0.000000E+000
2	0.45504752	2.032082E-011	5.540819E-012	0	0.000000E+000
2	0.45505700	5.540819E-012	2.032082E-011	1	0.000000E+000
2	0.45534744	2.032082E-011	5.540819E-012	0	0.000000E+000
2	0.45536450	5.540819E-012	2.032082E-011	1	0.000000E+000
2	0.45542950	2.032082E-011	5.540819E-012	0	0.000000E+000
2	0.45546003	5.540819E-012	2.032082E-011	1	0.000000E+000
2	0.45561225	2.032082E-011	5.540819E-012	0	0.000000E+000
2	0.45565434	5.540819E-012	2.032082E-011	1	0.000000E+000
2	0.45579327	2.032082E-011	5.540819E-012	0	0.000000E+000
2	0.45581845	5.540819E-012	2.032082E-011	1	0.000000E+000
2	0.45587071	2.032082E-011	5.540819E-012	0	0.000000E+000
2	0.45634073	5.540819E-012	2.032082E-011	1	0.000000E+000
2	0.45642027	2.032082E-011	5.540819E-012	0	0.000000E+000
2	0.45644853	5.540819E-012	2.032082E-011	1	0.000000E+000
2	0.45647856	2.032082E-011	5.540819E-012	0	0.000000E+000
2	0.45651687	5.540819E-012	2.032082E-011	1	0.000000E+000
2	0.45666086	2.032082E-011	5.540819E-012	0	0.000000E+000
2	0.45698629	5.540819E-012	2.032082E-011	1	0.000000E+000
2	0.45702272	2.032082E-011	5.540819E-012	0	0.000000E+000
2	0.45704796	5.540819E-012	2.032082E-011	1	0.000000E+000
2	0.45797894	2.032082E-011	5.540819E-012	0	0.000000E+000
2	0.45812452	5.540819E-012	2.032082E-011	1	0.000000E+000
2	0.45814129	2.032082E-011	5.540819E-012	0	0.000000E+000
2	0.45816503	5.540819E-012	2.032082E-011	1	0.000000E+000
2	0.45865497	2.032082E-011	5.540819E-012	0	0.000000E+000
2	0.45874075	5.540819E-012	2.032082E-011	1	0.000000E+000
2	0.45922618	2.032082E-011	5.540819E-012	0	0.000000E+000
2	0.45972333	5.540819E-012	2.032082E-011	1	0.000000E+000
2	0.45981698	2.032082E-011	5.540819E-012	0	0.000000E+000
2	0.46016937	5.540819E-012	2.032082E-011	1	0.000000E+000
2	0.46049111	2.032082E-011	5.540819E-012	0	0.000000E+000
2	0.46060826	5.540819E-012	2.032082E-011	1	0.000000E+000
2	0.46072813	2.032082E-011	5.540819E-012	0	0.000000E+000
2	0.46090012	5.540819E-012	2.032082E-011	1	0.000000E+000
2	0.46145155	2.032082E-011	5.540819E-012	0	0.000000E+000
2	0.46158610	5.540819E-012	2.032082E-011	1	0.000000E+000
2	0.46167822	2.032082E-011	5.540819E-012	0	0.000000E+000
2	0.46168769	5.540819E-012	2.032082E-011	1	0.000000E+000
2	0.46181213	2.032082E-011	5.540819E-012	0	0.000000E+000
2	0.46195444	5.540819E-012	2.032082E-011	1	0.000000E+000
2	0.46258286	2.032082E-011	5.540819E-012	0	0.000000E+000
2	0.46260322	5.540819E-012	2.032082E-011	1	0.000000E+000
2	0.46290081	2.032082E-011	5.540819E-012	0	0.000000E+000
2	0.46295910	5.540819E-012	2.032082E-011	1	0.000000E+000
2	0.46306607	2.032082E-011	5.540819E-012	0	0.000000E+000
2	0.46309761	5.540819E-012	2.032082E-011	1	0.000000E+000
2	0.46320017	2.032082E-011	5.540819E-012	0	0.000000E+000
2	0.46322331	5.540819E-012	2.032082E-011	1	0.000000E+000
2	0.46323849	2.032082E-011	5.540819E-012	0	0.000000E+000
2	0.46350121	5.540819E-012	2.032082E-011	1	0.000000E+000
2	0.46373553	2.032082E-011	5.540819E-012	0	0.000000E+000
2	0.46376369	5.540819E-012	2.032082E-011	1	0.000000E+000
2	0.46521203	2.032082E-011	5.540819E-012	0	0.000000E+000
2	0.46535952	5.540819E-012	2.032082E-011	1	0.000000E+000
2	0.46546251	2.032082E-011	5.540819E-012	0	0.000000E+000
2	0.46547862	5.540819E-012	2.032082E-011	1	0.000000E+000
2	0.46581820	2.032082E-011	5.540819E-012	0	0.000000E+000
2	0.46587482	5.540819E-012	2.032082E-011	1	0.000000E+000
2	0.46602158	2.032082E-011	5.540819E-012	0	0.000000E+000
2	0.46607311	5.540819E-012	2.032082E-011	1	0.000000E+000
2	0.46620958	2.032082E-011	5.540819E-012	0	0.000000E+000
2	0.46623281	5.540819E-012	2.032082E-011	1	0.000000E+000
2	0.46640735	2.032082E-011	5.540819E-012	0	0.000000E+000
2	0.46662175	5.540819E-012	2.032082E-011	1	0.000000E+000
2	0.46675489	2.032082E-011	5.540819E-012	0	0.000000E+000
2	0.46706444	5.540819E-012	2.032082E-011	1	0.000000E+000
2	0.46760794	2.032082E-011	5.540819E-012	0	0.000000E+000
2	0.46764184	5.540819E-012	2.032082E-011	1	0.000000E+000
2	0.46772389	2.032082E-011	5.540819E-012	0	0.000000E+000
2	0.46774915	5.540819E-012	2.032082E-011	1	0.000000E+000
2	0.46798551	2.032082E-011	5.540819E-012	0	0.000000E+000
2	0.46801400	5.540819E-012	2.032082E-011	1	0.000000E+000
2	0.46833433	2.032082E-011	5.540819E-012	0	0.000000E+000
2	0.46835604	5.540819E-012	2.032082E-011	1	0.000000E+000
2	0.46838351	2.032082E-011	5.540819E-012	0	0.000000E+000
2	0.46842258	5.540819E-012	2.032082E-011	1	0.000000E+000
2	0.46848214	2.032082E-011	5.540819E-012	0	0.000000E+000
2	0.46855014	5.540819E-012	2.032082E-011	1	0.000000E+000
2	0.46928621	2.032082E-011	5.540819E-012	0	0.000000E+000
2	0.46930622	5.540819E-012	2.032082E-011	1	0.000000E+000
2	0.46936256	2.032082E-011	5.540819E-012	0	0.000000E+000
2	0.46953986	5.540819E-012	2.032082E-011	1	0.000000E+000
2	0.46970729	2.032082E-011	5.540819E-012	0	0.000000E+000
2	0.46974921	5.540819E-012	2.032082E-011	1	0.000000E+000
2	0.46992514	2.032082E-011	5.540819E-012	0	0.000000E+000
2	0.47000165	5.540819E-012	2.032082E-011	1	0.000000E+000
2	0.47041677	2.032082E-011	5.540819E-012	0	0.000000E+000
2	0.47098989	5.540819E-012	2.032082E-011	1	0.000000E+000
2	0.47100733	2.032082E-011	5.540819E-012	0	0.000000E+000
2	0.47103579	5.540819E-012	2.032082E-011	1	0.000000E+000
2	0.47187488	2.032082E-011	5.540819E-012	0	0.000000E+000
2	0.47201059	5.540819E-012	2.032082E-011	1	0.000000E+000
2	0.47205439	2.032082E-011	5.540819E-012	0	0.000000E+000
2	0.47211445	5.540819E-012	2.032082E-011	1	0.000000E+000
2	0.47244200	2.032082E-011	5.540819E-012	0	0.000000E+000
2	0.47251585	5.540819E-012	2.032082E-011	1	0.000000E+000
2	0.47396056	2.032082E-011	5.540819E-012	0	0.000000E+000
2	0.47403385	5.540819E-012	2.032082E-011	1	0.000000E+000
2	0.47425216	2.032082E-011	5.540819E-012	0	0.000000E+000
2	0.47425833	5.540819E-012	2.032082E-011	1	0.000000E+000
2	0.47433016	2.032082E-011	5.540819E-012	0	0.000000E+000
2	0.47434423	5.540819E-012	2.032082E-011	1	0.000000E+000
2	0.47487729	2.032082E-011	5.540819E-012	0	0.000000E+000
2	0.47509386	5.540819E-012	2.032082E-011	1	0.000000E+000
2	0.47545073	2.032082E-011	5.540819E-012	0	0.000000E+000
2	0.47559154	5.540819E-012	2.032082E-011	1	0.000000E+000
2	0.47583948	2.032082E-011	5.540819E-012	0	0.000000E+000
2	0.47589933	5.540819E-012	2.032082E-011	1	0.000000E+000
2	0.47600293	2.032082E-011	5.540819E-012	0	0.000000E+000
2	0.47632038	5.540819E-012	2.032082E-011	1	0.000000E+000
2	0.47646001	2.032082E-011	5.540819E-012	0	0.000000E+000
2	0.47649233	5.540819E-012	2.032082E-011	1	0.000000E+000
2	0.47653520	2.032082E-011	5.540819E-012	0	0.000000E+000
2	0.47664937	5.540819E-012	2.032082E-011	1	0.000000E+000
2	0.47683020	2.032082E-011	5.540819E-012	0	0.000000E+000
2	0.47700075	5.540819E-012	2.032082E-011	1	0.000000E+000
2	0.47722801	2.032082E-011	5.540819E-012	0	0.000000E+000
2	0.47727005	5.540819E-012	2.032082E-011	1	0.000000E+000
2	0.47735792	2.032082E-011	5.540819E-012	0	0.000000E+000
2	0.47737518	5.540819E-012	2.032082E-011	1	0.000000E+000
2	0.47757151	2.032082E-011	5.540819E-012	0	0.000000E+000
2	0.47768678	5.540819E-012	2.032082E-011	1	0.000000E+000
2	0.47781568	2.032082E-011	5.540819E-012	0	0.000000E+000
2	0.47783297	5.540819E-012	2.032082E-011	1	0.000000E+000
2	0.47793609	2.032082E-011	5.540819E-012	0	0.000000E+000
2	0.47808750	5.540819E-012	2.032082E-011	1	0.000000E+000
2	0.47837573	2.032082E-011	5.540819E-012	0	0.000000E+000
2	0.47844173	5.540819E-012	2.032082E-011	1	0.000000E+000
2	0.47861243	2.032082E-011	5.540819E-012	0	0.000000E+000
2	0.47865183	5.540819E-012	2.032082E-011	1	0.000000E+000
2	0.47879065	2.032082E-011	5.540819E-012	0	0.000000E+000
2	0.47882174	5.540819E-012	2.032082E-011	1	0.000000E+000
2	0.47924499	2.032082E-011	5.540819E-012	0	0.000000E+000
2	0.47926297	5.540819E-012	2.032082E-011	1	0.000000E+000
2	0.47930050	2.032082E-011	5.540819E-012	0	0.000000E+000
2	0.47935391	5.540819E-012	2.032082E-011	1	0.000000E+000
2	0.47939854	2.032082E-011	5.540819E-012	0	0.000000E+000
2	0.47956885	5.540819E-012	2.032082E-011	1	0.000000E+000
2	0.47961225	2.032082E-011	5.540819E-012	0	0.000000E+000
2	0.47984221	5.540819E-012	2.032082E-011	1	0.000000E+000
2	0.48005130	2.032082E-011	5.540819E-012	0	0.000000E+000
2	0.48014112	5.540819E-012	2.032082E-011	1	0.000000E+000
2	0.48125730	2.032082E-011	5.540819E-012	0	0.000000E+000
2	0.48129322	5.540819E-012	2.032082E-011	1	0.000000E+000
2	0.48171643	2.032082E-011	5.540819E-012	0	0.000000E+000
2	0.48174797	5.540819E-012	2.032082E-011	1	0.000000E+000
2	0.48340400	2.032082E-011	5.540819E-012	0	0.000000E+000
2	0.48344244	5.540819E-012	2.032082E-011	1	0.000000E+000
2	0.48486889	2.032082E-011	5.540819E-012	0	0.000000E+000
2	0.48489408	5.540819E-012	2.032082E-011	1	0.000000E+000
2	0.48548358	2.032082E-011	5.540819E-012	0	0.000000E+000
2	0.48551083	5.540819E-012	2.032082E-011	1	0.000000E+000
2	0.48560934	2.032082E-011	5.540819E-012	0	0.000000E+000
2	0.48562654	5.540819E-012	2.032082E-011	1	0.000000E+000
2	0.48567582	2.032082E-011	5.540819E-012	0	0.000000E+000
2	0.48568928	5.540819E-012	2.032082E-011	1	0.000000E+000
2	0.48571928	2.032082E-011	5.540819E-012	0	0.000000E+000
2	0.48574532	5.540819E-012	2.032082E-011	1	0.000000E+000
2	0.48601299	2.032082E-011	5.540819E-012	0	0.000000E+000
2	0.48603016	5.540819E-012	2.032082E-011	1	0.000000E+000
2	0.48611647	2.032082E-011	5.540819E-012	0	0.000000E+000
2	0.48613049	5.540819E-012	2.032082E-011	1	0.000000E+000
2	0.48623975	2.032082E-011	5.540819E-012	0	0.000000E+000
2	0.48632548	5.540819E-012	2.032082E-011	1	0.000000E+000
2	0.48669591	2.032082E-011	5.540819E-012	0	0.000000E+000
2	0.48672712	5.540819E-012	2.032082E-011	1	0.000000E+000
2	0.48705951	2.032082E-011	5.540819E-012	0	0.000000E+000
2	0.48709593	5.540819E-012	2.032082E-011	1	0.000000E+000
2	0.48730114	2.032082E-011	5.540819E-012	0	0.000000E+000
2	0.48763251	5.540819E-012	2.032082E-011	1	0.000000E+000
2	0.48802148	2.032082E-011	5.540819E-012	0	0.000000E+000
2	0.48810658	5.540819E-012	2.032082E-011	1	0.000000E+000
2	0.48825029	2.032082E-011	5.540819E-012	0	0.000000E+000
2	0.48828460	5.540819E-012	2.032082E-011	1	0.000000E+000
2	0.48861421	2.032082E-011	5.540819E-012	0	0.000000E+000
2	0.48873912	5.540819E-012	2.032082E-011	1	0.000000E+000
2	0.48908223	2.032082E-011	5.540819E-012	0	0.000000E+000
2	0.48912951	5.540819E-012	2.032082E-011	1	0.000000E+000
2	0.48914062	2.032082E-011	5.540819E-012	0	0.000000E+000
2	0.48936418	5.540819E-012	2.032082E-011	1	0.000000E+000
2	0.48985471	2.032082E-011	5.540819E-012	0	0.000000E+000
2	0.49016007	5.540819E-012	2.032082E-011	1	0.000000E+000
2	0.49042827	2.032082E-011	5.540819E-012	0	0.000000E+000
2	0.49044158	5.540819E-012	2.032082E-011	1	0.000000E+000
2	0.49055026	2.032082E-011	5.540819E-012	0	0.000000E+000
2	0.49057783	5.540819E-012	2.032082E-011	1	0.000000E+000
2	0.49077506	2.032082E-011	5.540819E-012	0	0.000000E+000
2	0.49090159	5.540819E-012	2.032082E-011	1	0.000000E+000
2	0.49112308	2.032082E-011	5.540819E-012	0	0.000000E+000
2	0.49113329	5.540819E-012	2.032082E-011	1	0.000000E+000
2	0.49193882	2.032082E-011	5.540819E-012	0	0.000000E+000
2	0.49193923	5.540819E-012	2.032082E-011	1	0.000000E+000
2	0.49217150	2.032082E-011	5.540819E-012	0	0.000000E+000
2	0.49218941	5.540819E-012	2.032082E-011	1	0.000000E+000
2	0.49274309	2.032082E-011	5.540819E-012	0	0.000000E+000
2	0.49300294	5.540819E-012	2.032082E-011	1	0.000000E+000
2	0.49341115	2.032082E-011	5.540819E-012	0	0.000000E+000
2	0.49347305	5.540819E-012	2.032082E-011	1	0.000000E+000
2	0.49411992	2.032082E-011	5.540819E-012	0	0.000000E+000
2	0.49425834	5.540819E-012	2.032082E-011	1	0.000000E+000
2	0.49435104	2.032082E-011	5.540819E-012	0	0.000000E+000
2	0.49476453	5.540819E-012	2.032082E-011	1	0.000000E+000
2	0.49480271	2.032082E-011	5.540819E-012	0	0.000000E+000
2	0.49548787	5.540819E-012	2.032082E-011	1	0.000000E+000
2	0.49567170	2.032082E-011	5.540819E-012	0	0.000000E+000
2	0.49571734	5.540819E-012	2.032082E-011	1	0.000000E+000
2	0.49577368	2.032082E-011	5.540819E-012	0	0.000000E+000
2	0.49586705	5.540819E-012	2.032082E-011	1	0.000000E+000
2	0.49600551	2.032082E-011	5.540819E-012	0	0.000000E+000
2	0.49622992	5.540819E-012	2.032082E-011	1	0.000000E+000
2	0.49647316	2.032082E-011	5.540819E-012	0	0.000000E+000
2	0.49650493	5.540819E-012	2.032082E-011	1	0.000000E+000
2	0.49685358	2.032082E-011	5.540819E-012	0	0.000000E+000
2	0.49735277	5.540819E-012	2.032082E-011	1	0.000000E+000
2	0.49751400	2.032082E-011	5.540819E-012	0	0.000000E+000
2	0.49752864	5.540819E-012	2.032082E-011	1	0.000000E+000
2	0.49760433	2.032082E-011	5.540819E-012	0	0.000000E+000
2	0.49764182	5.540819E-012	2.032082E-011	1	0.000000E+000
2	0.49768206	2.032082E-011	5.540819E-012	0	0.000000E+000
2	0.49773236	5.540819E-012	2.032082E-011	1	0.000000E+000
2	0.49785230	2.032082E-011	5.540819E-012	0	0.000000E+000
2	0.49786453	5.540819E-012	2.032082E-011	1	0.000000E+000
2	0.49843507	2.032082E-011	5.540819E-012	0	0.000000E+000
2	0.49845807	5.540819E-012	2.032082E-011	1	0.000000E+000
2	0.49917125	2.032082E-011	5.540819E-012	0	0.000000E+000
2	0.49924942	5.540819E-012	2.032082E-011	1	0.000000E+000
2	0.49928253	2.032082E-011	5.540819E-012	0	0.000000E+000
2	0.49930257	5.540819E-012	2.032082E-011	1	0.000000E+000
2	0.49949451	2.032082E-011	5.540819E-012	0	0.000000E+000
2	0.49951100	5.540819E-012	2.032082E-011	1	0.000000E+000
2	0.50021486	2.032082E-011	5.540819E-012	0	0.000000E+000
2	0.50025917	5.540819E-012	2.032082E-011	1	0.000000E+000
2	0.50028469	2.032082E-011	5.540819E-012	0	0.000000E+000
2	0.50100185	5.540819E-012	2.032082E-011	1	0.000000E+000
2	0.50111949	2.032082E-011	5.540819E-012	0	0.000000E+000
2	0.50129200	5.540819E-012	2.032082E-011	1	0.000000E+000
2	0.50154282	2.032082E-011	5.540819E-012	0	0.000000E+000
2	0.50155849	5.540819E-012	2.032082E-011	1	0.000000E+000
2	0.50172876	2.032082E-011	5.540819E-012	0	0.000000E+000
2	0.50181361	5.540819E-012	2.032082E-011	1	0.000000E+000
2	0.50189812	2.032082E-011	5.540819E-012	0	0.000000E+000
2	0.50200319	5.540819E-012	2.032082E-011	1	0.000000E+000
2	0.50212510	2.032082E-011	5.540819E-012	0	0.000000E+000
2	0.50217561	5.540819E-012	2.032082E-011	1	0.000000E+000
2	0.50249412	2.032082E-011	5.540819E-012	0	0.000000E+000
2	0.50250207	5.540819E-012	2.032082E-011	1	0.000000E+000
2	0.50257215	2.032082E-011	5.540819E-012	0	0.000000E+000
2	0.50261608	5.540819E-012	2.032082E-011	1	0.000000E+000
2	0.50285007	2.032082E-011	5.540819E-012	0	0.000000E+000
2	0.50296462	5.540819E-012	2.032082E-011	1	0.000000E+000
2	0.50381378	2.032082E-011	5.540819E-012	0	0.000000E+000
2	0.50399891	5.540819E-012	2.032082E-011	1	0.000000E+000
2	0.50428942	2.032082E-011	5.540819E-012	0	0.000000E+000
2	0.50432668	5.540819E-012	2.032082E-011	1	0.000000E+000
2	0.50441444	2.032082E-011	5.540819E-012	0	0.000000E+000
2	0.50451949	5.540819E-012	2.032082E-011	1	0.000000E+000
2	0.50458093	2.032082E-011	5.540819E-012	0	0.000000E+000
2	0.50497652	5.540819E-012	2.032082E-011	1	0.000000E+000
2	0.50628378	2.032082E-011	5.540819E-012	0	0.000000E+000
2	0.50630802	5.540819E-012	2.032082E-011	1	0.000000E+000
2	0.50665933	2.032082E-011	5.540819E-012	0	0.000000E+000
2	0.50690373	5.540819E-012	2.032082E-011	1	0.000000E+000
2	0.50719416	2.032082E-011	5.540819E-012	0	0.000000E+000
2	0.50724193	5.540819E-012	2.032082E-011	1	0.000000E+000
2	0.50757546	2.032082E-011	5.540819E-012	0	0.000000E+000
2	0.50764654	5.540819E-012	2.032082E-011	1	0.000000E+000
2	0.50768705	2.032082E-011	5.540819E-012	0	0.000000E+000
2	0.50771974	5.540819E-012	2.032082E-011	1	0.000000E+000
2	0.50779141	2.032082E-011	5.540819E-012	0	0.000000E+000
2	0.50786967	5.540819E-012	2.032082E-011	1	0.000000E+000
2	0.50849855	2.032082E-011	5.540819E-012	0	0.000000E+000
2	0.50853779	5.540819E-012	2.032082E-011	1	0.000000E+000
2	0.50873328	2.032082E-011	5.540819E-012	0	0.000000E+000
2	0.50877673	5.540819E-012	2.032082E-011	1	0.000000E+000
2	0.50889444	2.032082E-011	5.540819E-012	0	0.000000E+000
2	0.50897979	5.540819E-012	2.032082E-011	1	0.000000E+000
2	0.50907994	2.032082E-011	5.540819E-012	0	0.000000E+000
2	0.50911990	5.540819E-012	2.032082E-011	1	0.000000E+000
2	0.50923468	2.032082E-011	5.540819E-012	0	0.000000E+000
2	0.50925314	5.540819E-012	2.032082E-011	1	0.000000E+000
2	0.50944777	2.032082E-011	5.540819E-012	0	0.000000E+000
2	0.50945505	5.540819E-012	2.032082E-011	1	0.000000E+000
2	0.50952321	2.032082E-011	5.540819E-012	0	0.000000E+000
2	0.50954351	5.540819E-012	2.032082E-011	1	0.000000E+000
2	0.50980918	2.032082E-011	5.540819E-012	0	0.000000E+000
2	0.51010945	5.540819E-012	2.032082E-011	1	0.000000E+000
2	0.51018179	2.032082E-011	5.540819E-012	0	0.000000E+000
2	0.51020061	5.540819E-012	2.032082E-011	1	0.000000E+000
2	0.51044132	2.032082E-011	5.540819E-012	0	0.000000E+000
2	0.51045665	5.540819E-012	2.032082E-011	1	0.000000E+000
2	0.51057598	2.032082E-011	5.540819E-012	0	0.000000E+000
2	0.51063444	5.540819E-012	2.032082E-011	1	0.000000E+000
2	0.51071512	2.032082E-011	5.540819E-012	0	0.000000E+000
2	0.51073717	5.540819E-012	2.032082E-011	1	0.000000E+000
2	0.51074501	2.032082E-011	5.540819E-012	0	0.000000E+000
2	0.51083640	5.540819E-012	2.032082E-011	1	0.000000E+000
2	0.51092185	2.032082E-011	5.540819E-012	0	0.000000E+000
2	0.51106861	5.540819E-012	2.032082E-011	1	0.000000E+000
2	0.51176396	2.032082E-011	5.540819E-012	0	0.000000E+000
2	0.51177511	5.540819E-012	2.032082E-011	1	0.000000E+000
2	0.51239964	2.032082E-011	5.540819E-012	0	0.000000E+000
2	0.51242129	5.540819E-012	2.032082E-011	1	0.000000E+000
2	0.51282727	2.032082E-011	5.540819E-012	0	0.000000E+000
2	0.51309496	5.540819E-012	2.032082E-011	1	0.000000E+000
2	0.51351529	2.032082E-011	5.540819E-012	0	0.000000E+000
2	0.51355835	5.540819E-012	2.032082E-011	1	0.000000E+000
2	0.51366108	2.032082E-011	5.540819E-012	0	0.000000E+000
2	0.51371181	5.540819E-012	2.032082E-011	1	0.000000E+000
2	0.51378201	2.032082E-011	5.540819E-012	0	0.000000E+000
2	0.51380756	5.540819E-012	2.032082E-011	1	0.000000E+000
2	0.51395949	2.032082E-011	5.540819E-012	0	0.000000E+000
2	0.51403090	5.540819E-012	2.032082E-011	1	0.000000E+000
2	0.51425720	2.032082E-011	5.540819E-012	0	0.000000E+000
2	0.51438514	5.540819E-012	2.032082E-011	1	0.000000E+000
2	0.51481502	2.032082E-011	5.540819E-012	0	0.000000E+000
2	0.51483937	5.540819E-012	2.032082E-011	1	0.000000E+000
2	0.51513826	2.032082E-011	5.540819E-012	0	0.000000E+000
2	0.51516113	5.540819E-012	2.032082E-011	1	0.000000E+000
2	0.51556085	2.032082E-011	5.540819E-012	0	0.000000E+000
2	0.51559069	5.540819E-012	2.032082E-011	1	0.000000E+000
2	0.51582435	2.032082E-011	5.540819E-012	0	0.000000E+000
2	0.51583011	5.540819E-012	2.032082E-011	1	0.000000E+000
2	0.51605768	2.032082E-011	5.540819E-012	0	0.000000E+000
2	0.51646475	5.540819E-012	2.032082E-011	1	0.000000E+000
2	0.51669114	2.032082E-011	5.540819E-012	0	0.000000E+000
2	0.51682632	5.540819E-012	2.032082E-011	1	0.000000E+000
2	0.51778615	2.032082E-011	5.540819E-012	0	0.000000E+000
2	0.51781300	5.540819E-012	2.032082E-011	1	0.000000E+000
2	0.51794778	2.032082E-011	5.540819E-012	0	0.000000E+000
2	0.51804138	5.540819E-012	2.032082E-011	1	0.000000E+000
2	0.51855591	2.032082E-011	5.540819E-012	0	0.000000E+000
2	0.51870802	5.540819E-012	2.032082E-011	1	0.000000E+000
2	0.51889096	2.032082E-011	5.540819E-012	0	0.000000E+000
2	0.51891241	5.540819E-012	2.032082E-011	1	0.000000E+000
2	0.51918852	2.032082E-011	5.540819E-012	0	0.000000E+000
2	0.51925071	5.540819E-012	2.032082E-011	1	0.000000E+000
2	0.51959246	2.032082E-011	5.540819E-012	0	0.000000E+000
2	0.51972864	5.540819E-012	2.032082E-011	1	0.000000E+000
2	0.51980137	2.032082E-011	5.540819E-012	0	0.000000E+000
2	0.51990751	5.540819E-012	2.032082E-011	1	0.000000E+000
2	0.52005492	2.032082E-011	5.540819E-012	0	0.000000E+000
2	0.52007176	5.540819E-012	2.032082E-011	1	0.000000E+000
2	0.52019159	2.032082E-011	5.540819E-012	0	0.000000E+000
2	0.52024570	5.540819E-012	2.032082E-011	1	0.000000E+000
2	0.52073108	2.032082E-011	5.540819E-012	0	0.000000E+000
2	0.52094547	5.540819E-012	2.032082E-011	1	0.000000E+000
2	0.52139852	2.032082E-011	5.540819E-012	0	0.000000E+000
2	0.52163095	5.540819E-012	2.032082E-011	1	0.000000E+000
2	0.52170222	2.032082E-011	5.540819E-012	0	0.000000E+000
2	0.52181564	5.540819E-012	2.032082E-011	1	0.000000E+000
2	0.52234540	2.032082E-011	5.540819E-012	0	0.000000E+000
2	0.52266789	5.540819E-012	2.032082E-011	1	0.000000E+000
2	0.52302334	2.032082E-011	5.540819E-012	0	0.000000E+000
2	0.52316935	5.540819E-012	2.032082E-011	1	0.000000E+000
2	0.52320934	2.032082E-011	5.540819E-012	0	0.000000E+000
2	0.52326916	5.540819E-012	2.032082E-011	1	0.000000E+000
2	0.52342079	2.032082E-011	5.540819E-012	0	0.000000E+000
2	0.52347087	5.540819E-012	2.032082E-011	1	0.000000E+000
2	0.52361012	2.032082E-011	5.540819E-012	0	0.000000E+000
2	0.52364052	5.540819E-012	2.032082E-011	1	0.000000E+000
2	0.52368461	2.032082E-011	5.540819E-012	0	0.000000E+000
2	0.52369801	5.540819E-012	2.032082E-011	1	0.000000E+000
2	0.52407194	2.032082E-011	5.540819E-012	0	0.000000E+000
2	0.52408166	5.540819E-012	2.032082E-011	1	0.000000E+000
2	0.52454875	2.032082E-011	5.540819E-012	0	0.000000E+000
2	0.52456063	5.540819E-012	2.032082E-011	1	0.000000E+000
2	0.52493185	2.032082E-011	5.540819E-012	0	0.000000E+000
2	0.52495716	5.540819E-012	2.032082E-011	1	0.000000E+000
2	0.52503377	2.032082E-011	5.540819E-012	0	0.000000E+000
2	0.52504031	5.540819E-012	2.032082E-011	1	0.000000E+000
2	0.52513101	2.032082E-011	5.540819E-012	0	0.000000E+000
2	0.52514307	5.540819E-012	2.032082E-011	1	0.000000E+000
2	0.52526829	2.032082E-011	5.540819E-012	0	0.000000E+000
2	0.52556633	5.540819E-012	2.032082E-011	1	0.000000E+000
2	0.52600206	2.032082E-011	5.540819E-012	0	0.000000E+000
2	0.52601937	5.540819E-012	2.032082E-011	1	0.000000E+000
2	0.52609793	2.032082E-011	5.540819E-012	0	0.000000E+000
2	0.52612304	5.540819E-012	2.032082E-011	1	0.000000E+000
2	0.52683476	2.032082E-011	5.540819E-012	0	0.000000E+000
2	0.52690259	5.540819E-012	2.032082E-011	1	0.000000E+000
2	0.52716471	2.032082E-011	5.540819E-012	0	0.000000E+000
2	0.52733242	5.540819E-012	2.032082E-011	1	0.000000E+000
2	0.52748876	2.032082E-011	5.540819E-012	0	0.000000E+000
2	0.52773919	5.540819E-012	2.032082E-011	1	0.000000E+000
2	0.52788673	2.032082E-011	5.540819E-012	0	0.000000E+000
2	0.52805784	5.540819E-012	2.032082E-011	1	0.000000E+000
2	0.52816160	2.032082E-011	5.540819E-012	0	0.000000E+000
2	0.52827725	5.540819E-012	2.032082E-011	1	0.000000E+000
2	0.52830608	2.032082E-011	5.540819E-012	0	0.000000E+000
2	0.52832408	5.540819E-012	2.032082E-011	1	0.000000E+000
2	0.52835855	2.032082E-011	5.540819E-012	0	0.000000E+000
2	0.52840989	5.540819E-012	2.032082E-011	1	0.000000E+000
2	0.52845986	2.032082E-011	5.540819E-012	0	0.000000E+000
2	0.52880644	5.540819E-012	2.032082E-011	1	0.000000E+000
2	0.52896804	2.032082E-011	5.540819E-012	0	0.000000E+000
2	0.52910093	5.540819E-012	2.032082E-011	1	0.000000E+000
2	0.52943700	2.032082E-011	5.540819E-012	0	0.000000E+000
2	0.52944621	5.540819E-012	2.032082E-011	1	0.000000E+000
2	0.53008231	2.032082E-011	5.540819E-012	0	0.000000E+000
2	0.53011604	5.540819E-012	2.032082E-011	1	0.000000E+000
2	0.53053378	2.032082E-011	5.540819E-012	0	0.000000E+000
2	0.53059284	5.540819E-012	2.032082E-011	1	0.000000E+000
2	0.53076711	2.032082E-011	5.540819E-012	0	0.000000E+000
2	0.53117533	5.540819E-012	2.032082E-011	1	0.000000E+000
2	0.53122239	2.032082E-011	5.540819E-012	0	0.000000E+000
2	0.53125017	5.540819E-012	2.032082E-011	1	0.000000E+000
2	0.53137123	2.032082E-011	5.540819E-012	0	0.000000E+000
2	0.53161208	5.540819E-012	2.032082E-011	1	0.000000E+000
2	0.53168244	2.032082E-011	5.540819E-012	0	0.000000E+000
2	0.53180141	5.540819E-012	2.032082E-011	1	0.000000E+000
2	0.53183065	2.032082E-011	5.540819E-012	0	0.000000E+000
2	0.53187156	5.540819E-012	2.032082E-011	1	0.000000E+000
2	0.53216638	2.032082E-011	5.540819E-012	0	0.000000E+000
2	0.53223234	5.540819E-012	2.032082E-011	1	0.000000E+000
2	0.53316180	2.032082E-011	5.540819E-012	0	0.000000E+000
2	0.53352754	5.540819E-012	2.032082E-011	1	0.000000E+000
2	0.53392786	2.032082E-011	5.540819E-012	0	0.000000E+000
2	0.53394703	5.540819E-012	2.032082E-011	1	0.000000E+000
2	0.53405649	2.032082E-011	5.540819E-012	0	0.000000E+000
2	0.53409578	5.540819E-012	2.032082E-011	1	0.000000E+000
2	0.53467576	2.032082E-011	5.540819E-012	0	0.000000E+000
2	0.53473333	5.540819E-012	2.032082E-011	1	0.000000E+000
2	0.53475442	2.032082E-011	5.540819E-012	0	0.000000E+000
2	0.53481773	5.540819E-012	2.032082E-011	1	0.000000E+000
2	0.53624857	2.032082E-011	5.540819E-012	0	0.000000E+000
2	0.53632970	5.540819E-012	2.032082E-011	1	0.000000E+000
2	0.53660486	2.032082E-011	5.540819E-012	0	0.000000E+000
2	0.53688983	5.540819E-012	2.032082E-011	1	0.000000E+000
2	0.53697570	2.032082E-011	5.540819E-012	0	0.000000E+000
2	0.53699835	5.540819E-012	2.032082E-011	1	0.000000E+000
2	0.53739896	2.032082E-011	5.540819E-012	0	0.000000E+000
2	0.53743210	5.540819E-012	2.032082E-011	1	0.000000E+000
2	0.53807740	2.032082E-011	5.540819E-012	0	0.000000E+000
2	0.53808706	5.540819E-012	2.032082E-011	1	0.000000E+000
2	0.53830007	2.032082E-011	5.540819E-012	0	0.000000E+000
2	0.53831757	5.540819E-012	2.032082E-011	1	0.000000E+000
2	0.53841980	2.032082E-011	5.540819E-012	0	0.000000E+000
2	0.53890871	5.540819E-012	2.032082E-011	1	0.000000E+000
2	0.53953889	2.032082E-011	5.540819E-012	0	0.000000E+000
2	0.53990062	5.540819E-012	2.032082E-011	1	0.000000E+000
2	0.54011492	2.032082E-011	5.540819E-012	0	0.000000E+000
2	0.54017172	5.540819E-012	2.032082E-011	1	0.000000E+000
2	0.54036401	2.032082E-011	5.540819E-012	0	0.000000E+000
2	0.54039786	5.540819E-012	2.032082E-011	1	0.000000E+000
2	0.54049759	2.032082E-011	5.540819E-012	0	0.000000E+000
2	0.54050564	5.540819E-012	2.032082E-011	1	0.000000E+000
2	0.54076015	2.032082E-011	5.540819E-012	0	0.000000E+000
2	0.54079342	5.540819E-012	2.032082E-011	1	0.000000E+000
2	0.54103220	2.032082E-011	5.540819E-012	0	0.000000E+000
2	0.54111244	5.540819E-012	2.032082E-011	1	0.000000E+000
2	0.54127499	2.032082E-011	5.540819E-012	0	0.000000E+000
2	0.54132618	5.540819E-012	2.032082E-011	1	0.000000E+000
2	0.54205230	2.032082E-011	5.540819E-012	0	0.000000E+000
2	0.54216715	5.540819E-012	2.032082E-011	1	0.000000E+000
2	0.54244581	2.032082E-011	5.540819E-012	0	0.000000E+000
2	0.54259765	5.540819E-012	2.032082E-011	1	0.000000E+000
2	0.54270047	2.032082E-011	5.540819E-012	0	0.000000E+000
2	0.54273321	5.540819E-012	2.032082E-011	1	0.000000E+000
2	0.54349824	2.032082E-011	5.540819E-012	0	0.000000E+000
2	0.54355038	5.540819E-012	2.032082E-011	1	0.000000E+000
2	0.54367024	2.032082E-011	5.540819E-012	0	0.000000E+000
2	0.54373404	5.540819E-012	2.032082E-011	1	0.000000E+000
2	0.54379523	2.032082E-011	5.540819E-012	0	0.000000E+000
2	0.54381081	5.540819E-012	2.032082E-011	1	0.000000E+000
2	0.54393858	2.032082E-011	5.540819E-012	0	0.000000E+000
2	0.54394069	5.540819E-012	2.032082E-011	1	0.000000E+000
2	0.54401032	2.032082E-011	5.540819E-012	0	0.000000E+000
2	0.54414454	5.540819E-012	2.032082E-011	1	0.000000E+000
2	0.54419075	2.032082E-011	5.540819E-012	0	0.000000E+000
2	0.54427261	5.540819E-012	2.032082E-011	1	0.000000E+000
2	0.54561079	2.032082E-011	5.540819E-012	0	0.000000E+000
2	0.54571164	5.540819E-012	2.032082E-011	1	0.000000E+000
2	0.54605775	2.032082E-011	5.540819E-012	0	0.000000E+000
2	0.54611363	5.540819E-012	2.032082E-011	1	0.000000E+000
2	0.54629492	2.032082E-011	5.540819E-012	0	0.000000E+000
2	0.54632006	5.540819E-012	2.032082E-011	1	0.000000E+000
2	0.54747869	2.032082E-011	5.540819E-012	0	0.000000E+000
2	0.54747909	5.540819E-012	2.032082E-011	1	0.000000E+000
2	0.54758104	2.032082E-011	5.540819E-012	0	0.000000E+000
2	0.54829104	5.540819E-012	2.032082E-011	1	0.000000E+000
2	0.54863953	2.032082E-011	5.540819E-012	0	0.000000E+000
2	0.54865799	5.540819E-012	2.032082E-011	1	0.000000E+000
2	0.54940664	2.032082E-011	5.540819E-012	0	0.000000E+000
2	0.54946433	5.540819E-012	2.032082E-011	1	0.000000E+000
2	0.54961914	2.032082E-011	5.540819E-012	0	0.000000E+000
2	0.54966395	5.540819E-012	2.032082E-011	1	0.000000E+000
2	0.54986748	2.032082E-011	5.540819E-012	0	0.000000E+000
2	0.54989121	5.540819E-012	2.032082E-011	1	0.000000E+000
2	0.55092447	2.032082E-011	5.540819E-012	0	0.000000E+000
2	0.55094511	5.540819E-012	2.032082E-011	1	0.000000E+000
2	0.55099947	2.032082E-011	5.540819E-012	0	0.000000E+000
2	0.55104950	5.540819E-012	2.032082E-011	1	0.000000E+000
2	0.55118903	2.032082E-011	5.540819E-012	0	0.000000E+000
2	0.55122354	5.540819E-012	2.032082E-011	1	0.000000E+000
2	0.55136642	2.032082E-011	5.540819E-012	0	0.000000E+000
2	0.55139087	5.540819E-012	2.032082E-011	1	0.000000E+000
2	0.55161383	2.032082E-011	5.540819E-012	0	0.000000E+000
2	0.55162364	5.540819E-012	2.032082E-011	1	0.000000E+000
2	0.55266735	2.032082E-011	5.540819E-012	0	0.000000E+000
2	0.55291675	5.540819E-012	2.032082E-011	1	0.000000E+000
2	0.55318226	2.032082E-011	5.540819E-012	0	0.000000E+000
2	0.55329761	5.540819E-012	2.032082E-011	1	0.000000E+000
2	0.55382598	2.032082E-011	5.540819E-012	0	0.000000E+000
2	0.55392533	5.540819E-012	2.032082E-011	1	0.000000E+000
2	0.55400188	2.032082E-011	5.540819E-012	0	0.000000E+000
2	0.55407714	5.540819E-012	2.032082E-011	1	0.000000E+000
2	0.55434628	2.032082E-011	5.540819E-012	0	0.000000E+000
2	0.55451259	5.540819E-012	2.032082E-011	1	0.000000E+000
2	0.55462176	2.032082E-011	5.540819E-012	0	0.000000E+000
2	0.55464699	5.540819E-012	2.032082E-011	1	0.000000E+000
2	0.55471554	2.032082E-011	5.540819E-012	0	0.000000E+000
2	0.55511220	5.540819E-012	2.032082E-011	1	0.000000E+000
2	0.55538090	2.032082E-011	5.540819E-012	0	0.000000E+000
2	0.55540532	5.540819E-012	2.032082E-011	1	0.000000E+000
2	0.55563621	2.032082E-011	5.540819E-012	0	0.000000E+000
2	0.55566008	5.540819E-012	2.032082E-011	1	0.000000E+000
2	0.55615027	2.032082E-011	5.540819E-012	0	0.000000E+000
2	0.55630945	5.540819E-012	2.032082E-011	1	0.000000E+000
2	0.55658190	2.032082E-011	5.540819E-012	0	0.000000E+000
2	0.55658438	5.540819E-012	2.032082E-011	1	0.000000E+000
2	0.55667599	2.032082E-011	5.540819E-012	0	0.000000E+000
2	0.55674735	5.540819E-012	2.032082E-011	1	0.000000E+000
2	0.55708171	2.032082E-011	5.540819E-012	0	0.000000E+000
2	0.55710292	5.540819E-012	2.032082E-011	1	0.000000E+000
2	0.55718760	2.032082E-011	5.540819E-012	0	0.000000E+000
2	0.55719994	5.540819E-012	2.032082E-011	1	0.000000E+000
2	0.55738222	2.032082E-011	5.540819E-012	0	0.000000E+000
2	0.55740238	5.540819E-012	2.032082E-011	1	0.000000E+000
2	0.55804066	2.032082E-011	5.540819E-012	0	0.000000E+000
2	0.55836985	5.540819E-012	2.032082E-011	1	0.000000E+000
2	0.55844545	2.032082E-011	5.540819E-012	0	0.000000E+000
2	0.55846414	5.540819E-012	2.032082E-011	1	0.000000E+000
2	0.55875945	2.032082E-011	5.540819E-012	0	0.000000E+000
2	0.55904956	5.540819E-012	2.032082E-011	1	0.000000E+000
2	0.55929968	2.032082E-011	5.540819E-012	0	0.000000E+000
2	0.55987256	5.540819E-012	2.032082E-011	1	0.000000E+000
2	0.56048804	2.032082E-011	5.540819E-012	0	0.000000E+000
2	0.56053906	5.540819E-012	2.032082E-011	1	0.000000E+000
2	0.56064260	2.032082E-011	5.540819E-012	0	0.000000E+000
2	0.56068239	5.540819E-012	2.032082E-011	1	0.000000E+000
2	0.56116186	2.032082E-011	5.540819E-012	0	0.000000E+000
2	0.56117687	5.540819E-012	2.032082E-011	1	0.000000E+000
2	0.56128417	2.032082E-011	5.540819E-012	0	0.000000E+000
2	0.56129598	5.540819E-012	2.032082E-011	1	0.000000E+000
2	0.56161528	2.032082E-011	5.540819E-012	0	0.000000E+000
2	0.56175320	5.540819E-012	2.032082E-011	1	0.000000E+000
2	0.56180220	2.032082E-011	5.540819E-012	0	0.000000E+000
2	0.56189785	5.540819E-012	2.032082E-011	1	0.000000E+000
2	0.56198722	2.032082E-011	5.540819E-012	0	0.000000E+000
2	0.56210552	5.540819E-012	2.032082E-011	1	0.000000E+000
2	0.56217340	2.032082E-011	5.540819E-012	0	0.000000E+000
2	0.56219229	5.540819E-012	2.032082E-011	1	0.000000E+000
2	0.56222125	2.032082E-011	5.540819E-012	0	0.000000E+000
2	0.56227923	5.540819E-012	2.032082E-011	1	0.000000E+000
2	0.56246631	2.032082E-011	5.540819E-012	0	0.000000E+000
2	0.56253912	5.540819E-012	2.032082E-011	1	0.000000E+000
2	0.56273824	2.032082E-011	5.540819E-012	0	0.000000E+000
2	0.56274790	5.540819E-012	2.032082E-011	1	0.000000E+000
2	0.56348535	2.032082E-011	5.540819E-012	0	0.000000E+000
2	0.56349109	5.540819E-012	2.032082E-011	1	0.000000E+000
2	0.56364441	2.032082E-011	5.540819E-012	0	0.000000E+000
2	0.56378405	5.540819E-012	2.032082E-011	1	0.000000E+000
2	0.56408425	2.032082E-011	5.540819E-012	0	0.000000E+000
2	0.56417276	5.540819E-012	2.032082E-011	1	0.000000E+000
2	0.56426530	2.032082E-011	5.540819E-012	0	0.000000E+000
2	0.56429375	5.540819E-012	2.032082E-011	1	0.000000E+000
2	0.56431096	2.032082E-011	5.540819E-012	0	0.000000E+000
2	0.56451017	5.540819E-012	2.032082E-011	1	0.000000E+000
2	0.56484609	2.032082E-011	5.540819E-012	0	0.000000E+000
2	0.56490056	5.540819E-012	2.032082E-011	1	0.000000E+000
2	0.56492654	2.032082E-011	5.540819E-012	0	0.000000E+000
2	0.56495810	5.540819E-012	2.032082E-011	1	0.000000E+000
2	0.56546730	2.032082E-011	5.540819E-012	0	0.000000E+000
2	0.56547658	5.540819E-012	2.032082E-011	1	0.000000E+000
2	0.56554985	2.032082E-011	5.540819E-012	0	0.000000E+000
2	0.56566604	5.540819E-012	2.032082E-011	1	0.000000E+000
2	0.56576417	2.032082E-011	5.540819E-012	0	0.000000E+000
2	0.56603417	5.540819E-012	2.032082E-011	1	0.000000E+000
2	0.56637942	2.032082E-011	5.540819E-012	0	0.000000E+000
2	0.56655490	5.540819E-012	2.032082E-011	1	0.000000E+000
2	0.56658436	2.032082E-011	5.540819E-012	0	0.000000E+000
2	0.56661248	5.540819E-012	2.032082E-011	1	0.000000E+000
2	0.56663453	2.032082E-011	5.540819E-012	0	0.000000E+000
2	0.56670567	5.540819E-012	2.032082E-011	1	0.000000E+000
2	0.56685644	2.032082E-011	5.540819E-012	0	0.000000E+000
2	0.56694247	5.540819E-012	2.032082E-011	1	0.000000E+000
2	0.56739190	2.032082E-011	5.540819E-012	0	0.000000E+000
2	0.56740513	5.540819E-012	2.032082E-011	1	0.000000E+000
2	0.56767415	2.032082E-011	5.540819E-012	0	0.000000E+000
2	0.56770761	5.540819E-012	2.032082E-011	1	0.000000E+000
2	0.56775071	2.032082E-011	5.540819E-012	0	0.000000E+000
2	0.56778343	5.540819E-012	2.032082E-011	1	0.000000E+000
2	0.56782371	2.032082E-011	5.540819E-012	0	0.000000E+000
2	0.56795093	5.540819E-012	2.032082E-011	1	0.000000E+000
2	0.56798534	2.032082E-011	5.540819E-012	0	0.000000E+000
2	0.56827183	5.540819E-012	2.032082E-011	1	0.000000E+000
2	0.56838711	2.032082E-011	5.540819E-012	0	0.000000E+000
2	0.56840795	5.540819E-012	2.032082E-011	1	0.000000E+000
2	0.56859540	2.032082E-011	5.540819E-012	0	0.000000E+000
2	0.56863639	5.540819E-012	2.032082E-011	1	0.000000E+000
2	0.56933528	2.032082E-011	5.540819E-012	0	0.000000E+000
2	0.56942433	5.540819E-012	2.032082E-011	1	0.000000E+000
2	0.56951992	2.032082E-011	5.540819E-012	0	0.000000E+000
2	0.56994031	5.540819E-012	2.032082E-011	1	0.000000E+000
2	0.57009268	2.032082E-011	5.540819E-012	0	0.000000E+000
2	0.57019398	5.540819E-012	2.032082E-011	1	0.000000E+000
2	0.57029353	2.032082E-011	5.540819E-012	0	0.000000E+000
2	0.57053411	5.540819E-012	2.032082E-011	1	0.000000E+000
2	0.57065819	2.032082E-011	5.540819E-012	0	0.000000E+000
2	0.57088443	5.540819E-012	2.032082E-011	1	0.000000E+000
2	0.57097363	2.032082E-011	5.540819E-012	0	0.000000E+000
2	0.57101680	5.540819E-012	2.032082E-011	1	0.000000E+000
2	0.57106030	2.032082E-011	5.540819E-012	0	0.000000E+000
2	0.57124208	5.540819E-012	2.032082E-011	1	0.000000E+000
2	0.57126020	2.032082E-011	5.540819E-012	0	0.000000E+000
2	0.57129899	5.540819E-012	2.032082E-011	1	0.000000E+000
2	0.57132418	2.032082E-011	5.540819E-012	0	0.000000E+000
2	0.57154845	5.540819E-012	2.032082E-011	1	0.000000E+000
2	0.57164728	2.032082E-011	5.540819E-012	0	0.000000E+000
2	0.57175129	5.540819E-012	2.032082E-011	1	0.000000E+000
2	0.57189014	2.032082E-011	5.540819E-012	0	0.000000E+000
2	0.57232448	5.540819E-012	2.032082E-011	1	0.000000E+000
2	0.57246655	2.032082E-011	5.540819E-012	0	0.000000E+000
2	0.57250220	5.540819E-012	2.032082E-011	1	0.000000E+000
2	0.57300058	2.032082E-011	5.540819E-012	0	0.000000E+000
2	0.57303098	5.540819E-012	2.032082E-011	1	0.000000E+000
2	0.57347174	2.032082E-011	5.540819E-012	0	0.000000E+000
2	0.57353566	5.540819E-012	2.032082E-011	1	0.000000E+000
2	0.57379191	2.032082E-011	5.540819E-012	0	0.000000E+000
2	0.57409668	5.540819E-012	2.032082E-011	1	0.000000E+000
2	0.57414954	2.032082E-011	5.540819E-012	0	0.000000E+000
2	0.57449209	5.540819E-012	2.032082E-011	1	0.000000E+000
2	0.57453267	2.032082E-011	5.540819E-012	0	0.000000E+000
2	0.57454858	5.540819E-012	2.032082E-011	1	0.000000E+000
2	0.57477184	2.032082E-011	5.540819E-012	0	0.000000E+000
2	0.57478795	5.540819E-012	2.032082E-011	1	0.000000E+000
2	0.57481200	2.032082E-011	5.540819E-012	0	0.000000E+000
2	0.57506719	5.540819E-012	2.032082E-011	1	0.000000E+000
2	0.57514554	2.032082E-011	5.540819E-012	0	0.000000E+000
2	0.57521061	5.540819E-012	2.032082E-011	1	0.000000E+000
2	0.57530625	2.032082E-011	5.540819E-012	0	0.000000E+000
2	0.57538557	5.540819E-012	2.032082E-011	1	0.000000E+000
2	0.57552777	2.032082E-011	5.540819E-012	0	0.000000E+000
2	0.57560974	5.540819E-012	2.032082E-011	1	0.000000E+000
2	0.57579512	2.032082E-011	5.540819E-012	0	0.000000E+000
2	0.57580957	5.540819E-012	2.032082E-011	1	0.000000E+000
2	0.57582726	2.032082E-011	5.540819E-012	0	0.000000E+000
2	0.57590302	5.540819E-012	2.032082E-011	1	0.000000E+000
2	0.57616881	2.032082E-011	5.540819E-012	0	0.000000E+000
2	0.57623317	5.540819E-012	2.032082E-011	1	0.000000E+000
2	0.57641873	2.032082E-011	5.540819E-012	0	0.000000E+000
2	0.57646556	5.540819E-012	2.032082E-011	1	0.000000E+000
2	0.57686000	2.032082E-011	5.540819E-012	0	0.000000E+000
2	0.57703259	5.540819E-012	2.032082E-011	1	0.000000E+000
2	0.57750508	2.032082E-011	5.540819E-012	0	0.000000E+000
2	0.57757548	5.540819E-012	2.032082E-011	1	0.000000E+000
2	0.57773046	2.032082E-011	5.540819E-012	0	0.000000E+000
2	0.57778022	5.540819E-012	2.032082E-011	1	0.000000E+000
2	0.57799940	2.032082E-011	5.540819E-012	0	0.000000E+000
2	0.57824406	5.540819E-012	2.032082E-011	1	0.000000E+000
2	0.57826330	2.032082E-011	5.540819E-012	0	0.000000E+000
2	0.57834685	5.540819E-012	2.032082E-011	1	0.000000E+000
2	0.57841990	2.032082E-011	5.540819E-012	0	0.000000E+000
2	0.57842979	5.540819E-012	2.032082E-011	1	0.000000E+000
2	0.57866121	2.032082E-011	5.540819E-012	0	0.000000E+000
2	0.57873912	5.540819E-012	2.032082E-011	1	0.000000E+000
2	0.57895024	2.032082E-011	5.540819E-012	0	0.000000E+000
2	0.57901511	5.540819E-012	2.032082E-011	1	0.000000E+000
2	0.57910918	2.032082E-011	5.540819E-012	0	0.000000E+000
2	0.57912066	5.540819E-012	2.032082E-011	1	0.000000E+000
2	0.57941510	2.032082E-011	5.540819E-012	0	0.000000E+000
2	0.57945683	5.540819E-012	2.032082E-011	1	0.000000E+000
2	0.57969389	2.032082E-011	5.540819E-012	0	0.000000E+000
2	0.57990327	5.540819E-012	2.032082E-011	1	0.000000E+000
2	0.58017900	2.032082E-011	5.540819E-012	0	0.000000E+000
2	0.58021448	5.540819E-012	2.032082E-011	1	0.000000E+000
2	0.58085218	2.032082E-011	5.540819E-012	0	0.000000E+000
2	0.58090933	5.540819E-012	2.032082E-011	1	0.000000E+000
2	0.58153226	2.032082E-011	5.540819E-012	0	0.000000E+000
2	0.58167877	5.540819E-012	2.032082E-011	1	0.000000E+000
2	0.58256235	2.032082E-011	5.540819E-012	0	0.000000E+000
2	0.58275066	5.540819E-012	2.032082E-011	1	0.000000E+000
2	0.58282878	2.032082E-011	5.540819E-012	0	0.000000E+000
2	0.58285731	5.540819E-012	2.032082E-011	1	0.000000E+000
2	0.58318121	2.032082E-011	5.540819E-012	0	0.000000E+000
2	0.58319470	5.540819E-012	2.032082E-011	1	0.000000E+000
2	0.58337421	2.032082E-011	5.540819E-012	0	0.000000E+000
2	0.58357776	5.540819E-012	2.032082E-011	1	0.000000E+000
2	0.58362308	2.032082E-011	5.540819E-012	0	0.000000E+000
2	0.58389976	5.540819E-012	2.032082E-011	1	0.000000E+000
2	0.58416812	2.032082E-011	5.540819E-012	0	0.000000E+000
2	0.58432669	5.540819E-012	2.032082E-011	1	0.000000E+000
2	0.58471837	2.032082E-011	5.540819E-012	0	0.000000E+000
2	0.58472664	5.540819E-012	2.032082E-011	1	0.000000E+000
2	0.58484073	2.032082E-011	5.540819E-012	0	0.000000E+000
2	0.58485734	5.540819E-012	2.032082E-011	1	0.000000E+000
2	0.58495082	2.032082E-011	5.540819E-012	0	0.000000E+000
2	0.58509828	5.540819E-012	2.032082E-011	1	0.000000E+000
2	0.58513646	2.032082E-011	5.540819E-012	0	0.000000E+000
2	0.58523391	5.540819E-012	2.032082E-011	1	0.000000E+000
2	0.58543083	2.032082E-011	5.540819E-012	0	0.000000E+000
2	0.58572808	5.540819E-012	2.032082E-011	1	0.000000E+000
2	0.58577510	2.032082E-011	5.540819E-012	0	0.000000E+000
2	0.58587933	5.540819E-012	2.032082E-011	1	0.000000E+000
2	0.58597368	2.032082E-011	5.540819E-012	0	0.000000E+000
2	0.58601951	5.540819E-012	2.032082E-011	1	0.000000E+000
2	0.58642446	2.032082E-011	5.540819E-012	0	0.000000E+000
2	0.58653321	5.540819E-012	2.032082E-011	1	0.000000E+000
2	0.58665878	2.032082E-011	5.540819E-012	0	0.000000E+000
2	0.58669925	5.540819E-012	2.032082E-011	1	0.000000E+000
2	0.58680300	2.032082E-011	5.540819E-012	0	0.000000E+000
2	0.58681389	5.540819E-012	2.032082E-011	1	0.000000E+000
2	0.58715741	2.032082E-011	5.540819E-012	0	0.000000E+000
2	0.58724944	5.540819E-012	2.032082E-011	1	0.000000E+000
2	0.58821468	2.032082E-011	5.540819E-012	0	0.000000E+000
2	0.58827501	5.540819E-012	2.032082E-011	1	0.000000E+000
2	0.58840030	2.032082E-011	5.540819E-012	0	0.000000E+000
2	0.58849866	5.540819E-012	2.032082E-011	1	0.000000E+000
2	0.58867132	2.032082E-011	5.540819E-012	0	0.000000E+000
2	0.58868865	5.540819E-012	2.032082E-011	1	0.000000E+000
2	0.58913245	2.032082E-011	5.540819E-012	0	0.000000E+000
2	0.58918937	5.540819E-012	2.032082E-011	1	0.000000E+000
2	0.58994927	2.032082E-011	5.540819E-012	0	0.000000E+000
2	0.58998145	5.540819E-012	2.032082E-011	1	0.000000E+000
2	0.59022671	2.032082E-011	5.540819E-012	0	0.000000E+000
2	0.59036247	5.540819E-012	2.032082E-011	1	0.000000E+000
2	0.59043121	2.032082E-011	5.540819E-012	0	0.000000E+000
2	0.59048575	5.540819E-012	2.032082E-011	1	0.000000E+000
2	0.59089217	2.032082E-011	5.540819E-012	0	0.000000E+000
2	0.59108295	5.540819E-012	2.032082E-011	1	0.000000E+000
2	0.59119999	2.032082E-011	5.540819E-012	0	0.000000E+000
2	0.59166018	5.540819E-012	2.032082E-011	1	0.000000E+000
2	0.59189132	2.032082E-011	5.540819E-012	0	0.000000E+000
2	0.59193212	5.540819E-012	2.032082E-011	1	0.000000E+000
2	0.59201861	2.032082E-011	5.540819E-012	0	0.000000E+000
2	0.59204981	5.540819E-012	2.032082E-011	1	0.000000E+000
2	0.59216374	2.032082E-011	5.540819E-012	0	0.000000E+000
2	0.59225650	5.540819E-012	2.032082E-011	1	0.000000E+000
2	0.59242451	2.032082E-011	5.540819E-012	0	0.000000E+000
2	0.59243911	5.540819E-012	2.032082E-011	1	0.000000E+000
2	0.59256444	2.032082E-011	5.540819E-012	0	0.000000E+000
2	0.59263201	5.540819E-012	2.032082E-011	1	0.000000E+000
2	0.59279323	2.032082E-011	5.540819E-012	0	0.000000E+000
2	0.59288899	5.540819E-012	2.032082E-011	1	0.000000E+000
2	0.59308381	2.032082E-011	5.540819E-012	0	0.000000E+000
2	0.59315934	5.540819E-012	2.032082E-011	1	0.000000E+000
2	0.59327398	2.032082E-011	5.540819E-012	0	0.000000E+000
2	0.59334228	5.540819E-012	2.032082E-011	1	0.000000E+000
2	0.59343223	2.032082E-011	5.540819E-012	0	0.000000E+000
2	0.59345922	5.540819E-012	2.032082E-011	1	0.000000E+000
2	0.59350987	2.032082E-011	5.540819E-012	0	0.000000E+000
2	0.59354260	5.540819E-012	2.032082E-011	1	0.000000E+000
2	0.59448434	2.032082E-011	5.540819E-012	0	0.000000E+000
2	0.59500027	5.540819E-012	2.032082E-011	1	0.000000E+000
2	0.59512382	2.032082E-011	5.540819E-012	0	0.000000E+000
2	0.59513238	5.540819E-012	2.032082E-011	1	0.000000E+000
2	0.59519168	2.032082E-011	5.540819E-012	0	0.000000E+000
2	0.59522549	5.540819E-012	2.032082E-011	1	0.000000E+000
2	0.59531138	2.032082E-011	5.540819E-012	0	0.000000E+000
2	0.59534156	5.540819E-012	2.032082E-011	1	0.000000E+000
2	0.59569994	2.032082E-011	5.540819E-012	0	0.000000E+000
2	0.59572067	5.540819E-012	2.032082E-011	1	0.000000E+000
2	0.59579340	2.032082E-011	5.540819E-012	0	0.000000E+000
2	0.59597209	5.540819E-012	2.032082E-011	1	0.000000E+000
2	0.59632741	2.032082E-011	5.540819E-012	0	0.000000E+000
2	0.59634934	5.540819E-012	2.032082E-011	1	0.000000E+000
2	0.59639721	2.032082E-011	5.540819E-012	0	0.000000E+000
2	0.59642567	5.540819E-012	2.032082E-011	1	0.000000E+000
2	0.59647600	2.032082E-011	5.540819E-012	0	0.000000E+000
2	0.59670140	5.540819E-012	2.032082E-011	1	0.000000E+000
2	0.59679581	2.032082E-011	5.540819E-012	0	0.000000E+000
2	0.59681904	5.540819E-012	2.032082E-011	1	0.000000E+000
2	0.59778410	2.032082E-011	5.540819E-012	0	0.000000E+000
2	0.59781951	5.540819E-012	2.032082E-011	1	0.000000E+000
2	0.59791037	2.032082E-011	5.540819E-012	0	0.000000E+000
2	0.59792896	5.540819E-012	2.032082E-011	1	0.000000E+000
2	0.59809797	2.032082E-011	5.540819E-012	0	0.000000E+000
2	0.59818722	5.540819E-012	2.032082E-011	1	0.000000E+000
2	0.59843561	2.032082E-011	5.540819E-012	0	0.000000E+000
2	0.59864748	5.540819E-012	2.032082E-011	1	0.000000E+000
2	0.59868650	2.032082E-011	5.540819E-012	0	0.000000E+000
2	0.59880123	5.540819E-012	2.032082E-011	1	0.000000E+000
2	0.59913775	2.032082E-011	5.540819E-012	0	0.000000E+000
2	0.59932109	5.540819E-012	2.032082E-011	1	0.000000E+000
2	0.59933815	2.032082E-011	5.540819E-012	0	0.000000E+000
2	0.59935055	5.540819E-012	2.032082E-011	1	0.000000E+000
2	0.59939321	2.032082E-011	5.540819E-012	0	0.000000E+000
2	0.59940071	5.540819E-012	2.032082E-011	1	0.000000E+000
2	0.59985634	2.032082E-011	5.540819E-012	0	0.000000E+000
2	0.59987049	5.540819E-012	2.032082E-011	1	0.000000E+000
2	0.59992556	2.032082E-011	5.540819E-012	0	0.000000E+000
2	0.60002705	5.540819E-012	2.032082E-011	1	0.000000E+000
2	0.60004878	2.032082E-011	5.540819E-012	0	0.000000E+000
2	0.60040877	5.540819E-012	2.032082E-011	1	0.000000E+000
2	0.60058006	2.032082E-011	5.540819E-012	0	0.000000E+000
2	0.60068342	5.540819E-012	2.032082E-011	1	0.000000E+000
2	0.60140566	2.032082E-011	5.540819E-012	0	0.000000E+000
2	0.60154665	5.540819E-012	2.032082E-011	1	0.000000E+000
2	0.60171838	2.032082E-011	5.540819E-012	0	0.000000E+000
2	0.60175380	5.540819E-012	2.032082E-011	1	0.000000E+000
2	0.60192310	2.032082E-011	5.540819E-012	0	0.000000E+000
2	0.60194034	5.540819E-012	2.032082E-011	1	0.000000E+000
2	0.60212433	2.032082E-011	5.540819E-012	0	0.000000E+000
2	0.60214318	5.540819E-012	2.032082E-011	1	0.000000E+000
2	0.60235482	2.032082E-011	5.540819E-012	0	0.000000E+000
2	0.60236826	5.540819E-012	2.032082E-011	1	0.000000E+000
2	0.60288974	2.032082E-011	5.540819E-012	0	0.000000E+000
2	0.60291075	5.540819E-012	2.032082E-011	1	0.000000E+000
2	0.60293858	2.032082E-011	5.540819E-012	0	0.000000E+000
2	0.60359030	5.540819E-012	2.032082E-011	1	0.000000E+000
2	0.60366434	2.032082E-011	5.540819E-012	0	0.000000E+000
2	0.60386477	5.540819E-012	2.032082E-011	1	0.000000E+000
2	0.60419544	2.032082E-011	5.540819E-012	0	0.000000E+000
2	0.60422882	5.540819E-012	2.032082E-011	1	0.000000E+000
2	0.60444748	2.032082E-011	5.540819E-012	0	0.000000E+000
2	0.60461040	5.540819E-012	2.032082E-011	1	0.000000E+000
2	0.60499622	2.032082E-011	5.540819E-012	0	0.000000E+000
2	0.60517171	5.540819E-012	2.032082E-011	1	0.000000E+000
2	0.60520909	2.032082E-011	5.540819E-012	0	0.000000E+000
2	0.60522969	5.540819E-012	2.032082E-011	1	0.000000E+000
2	0.60532484	2.032082E-011	5.540819E-012	0	0.000000E+000
2	0.60605886	5.540819E-012	2.032082E-011	1	0.000000E+000
2	0.60661601	2.032082E-011	5.540819E-012	0	0.000000E+000
2	11.92520093	5.684772E-012	2.046477E-011	1	0.000000E+000
2	11.92533939	2.046477E-011	5.684772E-012	0	0.000000E+000
2	11.92557241	5.684772E-012	2.046477E-011	1	0.000000E+000
2	11.92617158	2.046477E-011	5.684772E-012	0	0.000000E+000
2	11.92619573	5.684772E-012	2.046477E-011	1	0.000000E+000
2	11.92728087	2.046477E-011	5.684772E-012	0	0.000000E+000
2	11.92758458	5.684772E-012	2.046477E-011	1	0.000000E+000
2	11.92763714	2.046477E-011	5.684772E-012	0	0.000000E+000
2	11.92766140	5.684772E-012	2.046477E-011	1	0.000000E+000
2	11.92783959	2.046477E-011	5.684772E-012	0	0.000000E+000
2	11.92807546	5.684772E-012	2.046477E-011	1	0.000000E+000
2	11.92810273	2.046477E-011	5.684772E-012	0	0.000000E+000
2	11.92811687	5.684772E-012	2.046477E-011	1	0.000000E+000
2	11.92891749	2.046477E-011	5.684772E-012	0	0.000000E+000
2	11.92894735	5.684772E-012	2.046477E-011	1	0.000000E+000
2	11.92901892	2.046477E-011	5.684772E-012	0	0.000000E+000
2	11.92941001	5.684772E-012	2.046477E-011	1	0.000000E+000
2	11.92984965	2.046477E-011	5.684772E-012	0	0.000000E+000
2	11.93009062	5.684772E-012	2.046477E-011	1	0.000000E+000
2	11.93011673	2.046477E-011	5.684772E-012	0	0.000000E+000
2	11.93080435	5.684772E-012	2.046477E-011	1	0.000000E+000
2	11.93115880	2.046477E-011	5.684772E-012	0	0.000000E+000
2	11.93117297	5.684772E-012	2.046477E-011	1	0.000000E+000
2	11.93133374	2.046477E-011	5.684772E-012	0	0.000000E+000
2	11.93135753	5.684772E-012	2.046477E-011	1	0.000000E+000
2	11.93161162	2.046477E-011	5.684772E-012	0	0.000000E+000
2	11.93203489	5.684772E-012	2.046477E-011	1	0.000000E+000
2	11.93207677	2.046477E-011	5.684772E-012	0	0.000000E+000
2	11.93225796	5.684772E-012	2.046477E-011	1	0.000000E+000
2	11.93234825	2.046477E-011	5.684772E-012	0	0.000000E+000
2	11.93239100	5.684772E-012	2.046477E-011	1	0.000000E+000
2	11.93242126	2.046477E-011	5.684772E-012	0	0.000000E+000
2	11.93256900	5.684772E-012	2.046477E-011	1	0.000000E+000
2	11.93297287	2.046477E-011	5.684772E-012	0	0.000000E+000
2	11.93302200	5.684772E-012	2.046477E-011	1	0.000000E+000
2	11.93336542	2.046477E-011	5.684772E-012	0	0.000000E+000
2	11.93343550	5.684772E-012	2.046477E-011	1	0.000000E+000
2	11.93424861	2.046477E-011	5.684772E-012	0	0.000000E+000
2	11.93429362	5.684772E-012	2.046477E-011	1	0.000000E+000
2	11.93480120	2.046477E-011	5.684772E-012	0	0.000000E+000
2	11.93482450	5.684772E-012	2.046477E-011	1	0.000000E+000
2	11.93499279	2.046477E-011	5.684772E-012	0	0.000000E+000
2	11.93502932	5.684772E-012	2.046477E-011	1	0.000000E+000
2	11.93515262	2.046477E-011	5.684772E-012	0	0.000000E+000
2	11.93515734	5.684772E-012	2.046477E-011	1	0.000000E+000
2	11.93551194	2.046477E-011	5.684772E-012	0	0.000000E+000
2	11.93553204	5.684772E-012	2.046477E-011	1	0.000000E+000
2	11.93645228	2.046477E-011	5.684772E-012	0	0.000000E+000
2	11.93648490	5.684772E-012	2.046477E-011	1	0.000000E+000
2	11.93651222	2.046477E-011	5.684772E-012	0	0.000000E+000
2	11.93694048	5.684772E-012	2.046477E-011	1	0.000000E+000
2	11.93742066	2.046477E-011	5.684772E-012	0	0.000000E+000
2	11.93743051	5.684772E-012	2.046477E-011	1	0.000000E+000
2	11.93814953	2.046477E-011	5.684772E-012	0	0.000000E+000
2	11.93824935	5.684772E-012	2.046477E-011	1	0.000000E+000
2	11.93872185	2.046477E-011	5.684772E-012	0	0.000000E+000
2	11.93898695	5.684772E-012	2.046477E-011	1	0.000000E+000
2	11.93926116	2.046477E-011	5.684772E-012	0	0.000000E+000
2	11.93939927	5.684772E-012	2.046477E-011	1	0.000000E+000
2	11.94080978	2.046477E-011	5.684772E-012	0	0.000000E+000
2	11.94082818	5.684772E-012	2.046477E-011	1	0.000000E+000
2	11.94126203	2.046477E-011	5.684772E-012	0	0.000000E+000
2	11.94133116	5.684772E-012	2.046477E-011	1	0.000000E+000
2	11.94190261	2.046477E-011	5.684772E-012	0	0.000000E+000
2	11.94194608	5.684772E-012	2.046477E-011	1	0.000000E+000
2	11.94283253	2.046477E-011	5.684772E-012	0	0.000000E+000
2	11.94290954	5.684772E-012	2.046477E-011	1	0.000000E+000
2	11.94293870	2.046477E-011	5.684772E-012	0	0.000000E+000
2	11.94299469	5.684772E-012	2.046477E-011	1	0.000000E+000
2	11.94304874	2.046477E-011	5.684772E-012	0	0.000000E+000
2	11.94310273	5.684772E-012	2.046477E-011	1	0.000000E+000
2	11.94371565	2.046477E-011	5.684772E-012	0	0.000000E+000
2	11.94373052	5.684772E-012	2.046477E-011	1	0.000000E+000
2	11.94383756	2.046477E-011	5.684772E-012	0	0.000000E+000
2	11.94416690	5.684772E-012	2.046477E-011	1	0.000000E+000
2	11.94422643	2.046477E-011	5.684772E-012	0	0.000000E+000
2	11.94424755	5.684772E-012	2.046477E-011	1	0.000000E+000
2	11.94466380	2.046477E-011	5.684772E-012	0	0.000000E+000
2	11.94476450	5.684772E-012	2.046477E-011	1	0.000000E+000
2	11.94485486	2.046477E-011	5.684772E-012	0	0.000000E+000
2	11.94500308	5.684772E-012	2.046477E-011	1	0.000000E+000
2	11.94512176	2.046477E-011	5.684772E-012	0	0.000000E+000
2	11.94515197	5.684772E-012	2.046477E-011	1	0.000000E+000
2	11.94537941	2.046477E-011	5.684772E-012	0	0.000000E+000
2	11.94544819	5.684772E-012	2.046477E-011	1	0.000000E+000
2	11.94548872	2.046477E-011	5.684772E-012	0	0.000000E+000
2	11.94551830	5.684772E-012	2.046477E-011	1	0.000000E+000
2	11.94621834	2.046477E-011	5.684772E-012	0	0.000000E+000
2	11.94624257	5.684772E-012	2.046477E-011	1	0.000000E+000
2	11.94683388	2.046477E-011	5.684772E-012	0	0.000000E+000
2	11.94686778	5.684772E-012	2.046477E-011	1	0.000000E+000
2	11.94690172	2.046477E-011	5.684772E-012	0	0.000000E+000
2	11.94699919	5.684772E-012	2.046477E-011	1	0.000000E+000
2	11.94736047	2.046477E-011	5.684772E-012	0	0.000000E+000
2	11.94739555	5.684772E-012	2.046477E-011	1	0.000000E+000
2	11.94816314	2.046477E-011	5.684772E-012	0	0.000000E+000
2	11.94818688	5.684772E-012	2.046477E-011	1	0.000000E+000
2	11.94904049	2.046477E-011	5.684772E-012	0	0.000000E+000
2	11.94929189	5.684772E-012	2.046477E-011	1	0.000000E+000
2	11.94936862	2.046477E-011	5.684772E-012	0	0.000000E+000
2	11.94939131	5.684772E-012	2.046477E-011	1	0.000000E+000
2	11.94979423	2.046477E-011	5.684772E-012	0	0.000000E+000
2	11.94983025	5.684772E-012	2.046477E-011	1	0.000000E+000
2	11.94997017	2.046477E-011	5.684772E-012	0	0.000000E+000
2	11.95044401	5.684772E-012	2.046477E-011	1	0.000000E+000
2	11.95091670	2.046477E-011	5.684772E-012	0	0.000000E+000
2	11.95092519	5.684772E-012	2.046477E-011	1	0.000000E+000
2	11.95113815	2.046477E-011	5.684772E-012	0	0.000000E+000
2	11.95117544	5.684772E-012	2.046477E-011	1	0.000000E+000
2	11.95120010	2.046477E-011	5.684772E-012	0	0.000000E+000
2	11.95124623	5.684772E-012	2.046477E-011	1	0.000000E+000
2	11.95127430	2.046477E-011	5.684772E-012	0	0.000000E+000
2	11.95133886	5.684772E-012	2.046477E-011	1	0.000000E+000
2	11.95148286	2.046477E-011	5.684772E-012	0	0.000000E+000
2	11.95160339	5.684772E-012	2.046477E-011	1	0.000000E+000
2	11.95165889	2.046477E-011	5.684772E-012	0	0.000000E+000
2	11.95173517	5.684772E-012	2.046477E-011	1	0.000000E+000
2	11.95177477	2.046477E-011	5.684772E-012	0	0.000000E+000
2	11.95180563	5.684772E-012	2.046477E-011	1	0.000000E+000
2	11.95188506	2.046477E-011	5.684772E-012	0	0.000000E+000
2	11.95211620	5.684772E-012	2.046477E-011	1	0.000000E+000
2	11.95224383	2.046477E-011	5.684772E-012	0	0.000000E+000
2	11.95226708	5.684772E-012	2.046477E-011	1	0.000000E+000
2	11.95299981	2.046477E-011	5.684772E-012	0	0.000000E+000
2	11.95301316	5.684772E-012	2.046477E-011	1	0.000000E+000
2	11.95317908	2.046477E-011	5.684772E-012	0	0.000000E+000
2	11.95325561	5.684772E-012	2.046477E-011	1	0.000000E+000
2	11.95336156	2.046477E-011	5.684772E-012	0	0.000000E+000
2	11.95369322	5.684772E-012	2.046477E-011	1	0.000000E+000
2	11.95375339	2.046477E-011	5.684772E-012	0	0.000000E+000
2	11.95376224	5.684772E-012	2.046477E-011	1	0.000000E+000
2	11.95457798	2.046477E-011	5.684772E-012	0	0.000000E+000
2	11.95471125	5.684772E-012	2.046477E-011	1	0.000000E+000
2	11.95476016	2.046477E-011	5.684772E-012	0	0.000000E+000
2	11.96371776	5.684772E-012	2.046477E-011	1	0.000000E+000
2	11.96380658	2.046477E-011	5.684772E-012	0	0.000000E+000
2	11.96383003	5.684772E-012	2.046477E-011	1	0.000000E+000
2	11.96478163	2.046477E-011	5.684772E-012	0	0.000000E+000
2	11.96488745	5.684772E-012	2.046477E-011	1	0.000000E+000
2	11.96504011	2.046477E-011	5.684772E-012	0	0.000000E+000
2	11.96513399	5.684772E-012	2.046477E-011	1	0.000000E+000
2	11.96541021	2.046477E-011	5.684772E-012	0	0.000000E+000
2	11.96544989	5.684772E-012	2.046477E-011	1	0.000000E+000
2	11.96550450	2.046477E-011	5.684772E-012	0	0.000000E+000
2	11.96552268	5.684772E-012	2.046477E-011	1	0.000000E+000
2	11.96607751	2.046477E-011	5.684772E-012	0	0.000000E+000
2	11.96675161	5.684772E-012	2.046477E-011	1	0.000000E+000
2	11.96676554	2.046477E-011	5.684772E-012	0	0.000000E+000
2	11.96695422	5.684772E-012	2.046477E-011	1	0.000000E+000
2	11.96697797	2.046477E-011	5.684772E-012	0	0.000000E+000
2	11.96698533	5.684772E-012	2.046477E-011	1	0.000000E+000
2	11.96718202	2.046477E-011	5.684772E-012	0	0.000000E+000
2	11.96721901	5.684772E-012	2.046477E-011	1	0.000000E+000
2	11.96743412	2.046477E-011	5.684772E-012	0	0.000000E+000
2	11.96744184	5.684772E-012	2.046477E-011	1	0.000000E+000
2	11.96769423	2.046477E-011	5.684772E-012	0	0.000000E+000
2	11.96772538	5.684772E-012	2.046477E-011	1	0.000000E+000
2	11.96797681	2.046477E-011	5.684772E-012	0	0.000000E+000
2	11.96817231	5.684772E-012	2.046477E-011	1	0.000000E+000
2	11.96821238	2.046477E-011	5.684772E-012	0	0.000000E+000
2	11.96862407	5.684772E-012	2.046477E-011	1	0.000000E+000
2	11.96911375	2.046477E-011	5.684772E-012	0	0.000000E+000
2	11.96913418	5.684772E-012	2.046477E-011	1	0.000000E+000
2	11.96929065	2.046477E-011	5.684772E-012	0	0.000000E+000
2	11.96930962	5.684772E-012	2.046477E-011	1	0.000000E+000
2	11.96941157	2.046477E-011	5.684772E-012	0	0.000000E+000
2	11.96959728	5.684772E-012	2.046477E-011	1	0.000000E+000
2	11.97001571	2.046477E-011	5.684772E-012	0	0.000000E+000
2	11.97003346	5.684772E-012	2.046477E-011	1	0.000000E+000
2	11.97006809	2.046477E-011	5.684772E-012	0	0.000000E+000
2	11.97011549	5.684772E-012	2.046477E-011	1	0.000000E+000
2	11.97116243	2.046477E-011	5.684772E-012	0	0.000000E+000
2	11.97134069	5.684772E-012	2.046477E-011	1	0.000000E+000
2	11.97202910	2.046477E-011	5.684772E-012	0	0.000000E+000
2	11.97261278	5.684772E-012	2.046477E-011	1	0.000000E+000
2	11.97314041	2.046477E-011	5.684772E-012	0	0.000000E+000
2	11.97318238	5.684772E-012	2.046477E-011	1	0.000000E+000
2	11.97321394	2.046477E-011	5.684772E-012	0	0.000000E+000
2	11.97322882	5.684772E-012	2.046477E-011	1	0.000000E+000
2	11.97386221	2.046477E-011	5.684772E-012	0	0.000000E+000
2	11.97390435	5.684772E-012	2.046477E-011	1	0.000000E+000
2	11.97453733	2.046477E-011	5.684772E-012	0	0.000000E+000
2	11.97462876	5.684772E-012	2.046477E-011	1	0.000000E+000
2	11.97512980	2.046477E-011	5.684772E-012	0	0.000000E+000
2	11.97514097	5.684772E-012	2.046477E-011	1	0.000000E+000
2	11.97534160	2.046477E-011	5.684772E-012	0	0.000000E+000
2	11.97549694	5.684772E-012	2.046477E-011	1	0.000000E+000
2	11.97566362	2.046477E-011	5.684772E-012	0	0.000000E+000
2	11.97581308	5.684772E-012	2.046477E-011	1	0.000000E+000
2	11.97596094	2.046477E-011	5.684772E-012	0	0.000000E+000
2	11.97598146	5.684772E-012	2.046477E-011	1	0.000000E+000
2	11.97622569	2.046477E-011	5.684772E-012	0	0.000000E+000
2	11.97629279	5.684772E-012	2.046477E-011	1	0.000000E+000
2	11.97656180	2.046477E-011	5.684772E-012	0	0.000000E+000
2	11.97657695	5.684772E-012	2.046477E-011	1	0.000000E+000
2	11.97710159	2.046477E-011	5.684772E-012	0	0.000000E+000
2	11.97757710	5.684772E-012	2.046477E-011	1	0.000000E+000
2	11.97789812	2.046477E-011	5.684772E-012	0	0.000000E+000
2	11.97807232	5.684772E-012	2.046477E-011	1	0.000000E+000
2	11.97868506	2.046477E-011	5.684772E-012	0	0.000000E+000
2	11.97870686	5.684772E-012	2.046477E-011	1	0.000000E+000
2	11.97890268	2.046477E-011	5.684772E-012	0	0.000000E+000
2	11.97893213	5.684772E-012	2.046477E-011	1	0.000000E+000
2	11.97902353	2.046477E-011	5.684772E-012	0	0.000000E+000
2	11.97905247	5.684772E-012	2.046477E-011	1	0.000000E+000
2	11.97917945	2.046477E-011	5.684772E-012	0	0.000000E+000
2	11.97920199	5.684772E-012	2.046477E-011	1	0.000000E+000
2	11.97968355	2.046477E-011	5.684772E-012	0	0.000000E+000
2	11.97969884	5.684772E-012	2.046477E-011	1	0.000000E+000
2	11.98015390	2.046477E-011	5.684772E-012	0	0.000000E+000
2	11.98027767	5.684772E-012	2.046477E-011	1	0.000000E+000
2	11.98231940	2.046477E-011	5.684772E-012	0	0.000000E+000
2	11.98237175	5.684772E-012	2.046477E-011	1	0.000000E+000
2	11.98278418	2.046477E-011	5.684772E-012	0	0.000000E+000
2	11.98281071	5.684772E-012	2.046477E-011	1	0.000000E+000
2	11.98335319	2.046477E-011	5.684772E-012	0	0.000000E+000
2	11.98382023	5.684772E-012	2.046477E-011	1	0.000000E+000
2	11.98442692	2.046477E-011	5.684772E-012	0	0.000000E+000
2	11.98471046	5.684772E-012	2.046477E-011	1	0.000000E+000
2	11.98487387	2.046477E-011	5.684772E-012	0	0.000000E+000
2	11.98490533	5.684772E-012	2.046477E-011	1	0.000000E+000
2	11.98521533	2.046477E-011	5.684772E-012	0	0.000000E+000
2	11.98525848	5.684772E-012	2.046477E-011	1	0.000000E+000
2	11.98570423	2.046477E-011	5.684772E-012	0	0.000000E+000
2	11.98571635	5.684772E-012	2.046477E-011	1	0.000000E+000
2	11.98684668	2.046477E-011	5.684772E-012	0	0.000000E+000
2	11.98687758	5.684772E-012	2.046477E-011	1	0.000000E+000
2	11.98731050	2.046477E-011	5.684772E-012	0	0.000000E+000
2	11.98736873	5.684772E-012	2.046477E-011	1	0.000000E+000
2	11.98768416	2.046477E-011	5.684772E-012	0	0.000000E+000
2	11.98769536	5.684772E-012	2.046477E-011	1	0.000000E+000
2	11.98820103	2.046477E-011	5.684772E-012	0	0.000000E+000
2	11.98822166	5.684772E-012	2.046477E-011	1	0.000000E+000
2	11.98840399	2.046477E-011	5.684772E-012	0	0.000000E+000
2	11.98841960	5.684772E-012	2.046477E-011	1	0.000000E+000
2	11.98860612	2.046477E-011	5.684772E-012	0	0.000000E+000
2	11.98863342	5.684772E-012	2.046477E-011	1	0.000000E+000
2	11.98889312	2.046477E-011	5.684772E-012	0	0.000000E+000
2	11.98890880	5.684772E-012	2.046477E-011	1	0.000000E+000
2	11.98993374	2.046477E-011	5.684772E-012	0	0.000000E+000
2	11.98997890	5.684772E-012	2.046477E-011	1	0.000000E+000
2	11.99004275	2.046477E-011	5.684772E-012	0	0.000000E+000
2	11.99006779	5.684772E-012	2.046477E-011	1	0.000000E+000
2	11.99069482	2.046477E-011	5.684772E-012	0	0.000000E+000
2	11.99072634	5.684772E-012	2.046477E-011	1	0.000000E+000
2	11.99160934	2.046477E-011	5.684772E-012	0	0.000000E+000
2	11.99161616	5.684772E-012	2.046477E-011	1	0.000000E+000
2	11.99256211	2.046477E-011	5.684772E-012	0	0.000000E+000
2	11.99264634	5.684772E-012	2.046477E-011	1	0.000000E+000
2	11.99276841	2.046477E-011	5.684772E-012	0	0.000000E+000
2	11.99278939	5.684772E-012	2.046477E-011	1	0.000000E+000
2	11.99312058	2.046477E-011	5.684772E-012	0	0.000000E+000
2	11.99316249	5.684772E-012	2.046477E-011	1	0.000000E+000
2	11.99371261	2.046477E-011	5.684772E-012	0	0.000000E+000
2	11.99398853	5.684772E-012	2.046477E-011	1	0.000000E+000
2	11.99400066	2.046477E-011	5.684772E-012	0	0.000000E+000
2	11.99410614	5.684772E-012	2.046477E-011	1	0.000000E+000
2	11.99424059	2.046477E-011	5.684772E-012	0	0.000000E+000
2	11.99426903	5.684772E-012	2.046477E-011	1	0.000000E+000
2	11.99449170	2.046477E-011	5.684772E-012	0	0.000000E+000
2	11.99456627	5.684772E-012	2.046477E-011	1	0.000000E+000
2	11.99469790	2.046477E-011	5.684772E-012	0	0.000000E+000
2	11.99543583	5.684772E-012	2.046477E-011	1	0.000000E+000
2	11.99601251	2.046477E-011	5.684772E-012	0	0.000000E+000
2	11.99610296	5.684772E-012	2.046477E-011	1	0.000000E+000
2	11.99623810	2.046477E-011	5.684772E-012	0	0.000000E+000
2	11.99632329	5.684772E-012	2.046477E-011	1	0.000000E+000
2	11.99648066	2.046477E-011	5.684772E-012	0	0.000000E+000
2	11.99654664	5.684772E-012	2.046477E-011	1	0.000000E+000
2	11.99657668	2.046477E-011	5.684772E-012	0	0.000000E+000
2	11.99685279	5.684772E-012	2.046477E-011	1	0.000000E+000
2	11.99700508	2.046477E-011	5.684772E-012	0	0.000000E+000
2	11.99760359	5.684772E-012	2.046477E-011	1	0.000000E+000
2	11.99780366	2.046477E-011	5.684772E-012	0	0.000000E+000
2	11.99802228	5.684772E-012	2.046477E-011	1	0.000000E+000
2	11.99805356	2.046477E-011	5.684772E-012	0	0.000000E+000
2	11.99806626	5.684772E-012	2.046477E-011	1	0.000000E+000
2	11.99818462	2.046477E-011	5.684772E-012	0	0.000000E+000
2	11.99823431	5.684772E-012	2.046477E-011	1	0.000000E+000
2	11.99832606	2.046477E-011	5.684772E-012	0	0.000000E+000
2	11.99834928	5.684772E-012	2.046477E-011	1	0.000000E+000
2	11.99844602	2.046477E-011	5.684772E-012	0	0.000000E+000
2	11.99847291	5.684772E-012	2.046477E-011	1	0.000000E+000
2	11.99873199	2.046477E-011	5.684772E-012	0	0.000000E+000
2	11.99899486	5.684772E-012	2.046477E-011	1	0.000000E+000
2	11.99912623	2.046477E-011	5.684772E-012	0	0.000000E+000
2	11.99918392	5.684772E-012	2.046477E-011	1	0.000000E+000
2	11.99923878	2.046477E-011	5.684772E-012	0	0.000000E+000
2	11.99924245	5.684772E-012	2.046477E-011	1	0.000000E+000
2	11.99947403	2.046477E-011	5.684772E-012	0	0.000000E+000
2	11.99952099	5.684772E-012	2.046477E-011	1	0.000000E+000
2	12.00022340	2.046477E-011	5.684772E-012	0	0.000000E+000
2	12.00048864	5.684772E-012	2.046477E-011	1	0.000000E+000
2	12.00070913	2.046477E-011	5.684772E-012	0	0.000000E+000
2	12.00128047	5.684772E-012	2.046477E-011	1	0.000000E+000
2	12.00167070	2.046477E-011	5.684772E-012	0	0.000000E+000
2	12.00184823	5.684772E-012	2.046477E-011	1	0.000000E+000
2	12.00194581	2.046477E-011	5.684772E-012	0	0.000000E+000
2	12.00197097	5.684772E-012	2.046477E-011	1	0.000000E+000
2	12.00236110	2.046477E-011	5.684772E-012	0	0.000000E+000
2	12.00238105	5.684772E-012	2.046477E-011	1	0.000000E+000
2	12.00303525	2.046477E-011	5.684772E-012	0	0.000000E+000
2	12.00338289	5.684772E-012	2.046477E-011	1	0.000000E+000
2	12.00361809	2.046477E-011	5.684772E-012	0	0.000000E+000
2	12.00383755	5.684772E-012	2.046477E-011	1	0.000000E+000
2	12.00397513	2.046477E-011	5.684772E-012	0	0.000000E+000
2	12.00447231	5.684772E-012	2.046477E-011	1	0.000000E+000
2	12.00449914	2.046477E-011	5.684772E-012	0	0.000000E+000
2	12.00477547	5.684772E-012	2.046477E-011	1	0.000000E+000
2	12.00572808	2.046477E-011	5.684772E-012	0	0.000000E+000
2	12.00573825	5.684772E-012	2.046477E-011	1	0.000000E+000
2	12.00639604	2.046477E-011	5.684772E-012	0	0.000000E+000
2	12.00641430	5.684772E-012	2.046477E-011	1	0.000000E+000
2	12.00688011	2.046477E-011	5.684772E-012	0	0.000000E+000
2	12.00702327	5.684772E-012	2.046477E-011	1	0.000000E+000
2	12.00707012	2.046477E-011	5.684772E-012	0	0.000000E+000
2	12.00710369	5.684772E-012	2.046477E-011	1	0.000000E+000
2	12.00769028	2.046477E-011	5.684772E-012	0	0.000000E+000
2	12.00771419	5.684772E-012	2.046477E-011	1	0.000000E+000
2	12.00793713	2.046477E-011	5.684772E-012	0	0.000000E+000
2	12.00806099	5.684772E-012	2.046477E-011	1	0.000000E+000
2	12.00834232	2.046477E-011	5.684772E-012	0	0.000000E+000
2	12.00881571	5.684772E-012	2.046477E-011	1	0.000000E+000
2	12.00940108	2.046477E-011	5.684772E-012	0	0.000000E+000
2	12.00943106	5.684772E-012	2.046477E-011	1	0.000000E+000
2	12.00946470	2.046477E-011	5.684772E-012	0	0.000000E+000
2	12.00946940	5.684772E-012	2.046477E-011	1	0.000000E+000
2	12.00978367	2.046477E-011	5.684772E-012	0	0.000000E+000
2	12.00981452	5.684772E-012	2.046477E-011	1	0.000000E+000
2	12.01008743	2.046477E-011	5.684772E-012	0	0.000000E+000
2	12.01088740	5.684772E-012	2.046477E-011	1	0.000000E+000
2	12.01096460	2.046477E-011	5.684772E-012	0	0.000000E+000
2	12.01113951	5.684772E-012	2.046477E-011	1	0.000000E+000
2	12.01131123	2.046477E-011	5.684772E-012	0	0.000000E+000
2	12.01132862	5.684772E-012	2.046477E-011	1	0.000000E+000
2	12.01148971	2.046477E-011	5.684772E-012	0	0.000000E+000
2	12.01161557	5.684772E-012	2.046477E-011	1	0.000000E+000
2	12.01237429	2.046477E-011	5.684772E-012	0	0.000000E+000
2	12.01262248	5.684772E-012	2.046477E-011	1	0.000000E+000
2	12.01292642	2.046477E-011	5.684772E-012	0	0.000000E+000
2	12.01325920	5.684772E-012	2.046477E-011	1	0.000000E+000
2	12.01376268	2.046477E-011	5.684772E-012	0	0.000000E+000
2	12.01377833	5.684772E-012	2.046477E-011	1	0.000000E+000
2	12.01473811	2.046477E-011	5.684772E-012	0	0.000000E+000
2	12.01476626	5.684772E-012	2.046477E-011	1	0.000000E+000
2	12.01480792	2.046477E-011	5.684772E-012	0	0.000000E+000
2	12.01482706	5.684772E-012	2.046477E-011	1	0.000000E+000
2	12.01561104	2.046477E-011	5.684772E-012	0	0.000000E+000
2	12.01561819	5.684772E-012	2.046477E-011	1	0.000000E+000
2	12.01598879	2.046477E-011	5.684772E-012	0	0.000000E+000
2	12.01618601	5.684772E-012	2.046477E-011	1	0.000000E+000
2	12.01630698	2.046477E-011	5.684772E-012	0	0.000000E+000
2	12.01633474	5.684772E-012	2.046477E-011	1	0.000000E+000
2	12.01638480	2.046477E-011	5.684772E-012	0	0.000000E+000
2	12.01641898	5.684772E-012	2.046477E-011	1	0.000000E+000
2	12.01644616	2.046477E-011	5.684772E-012	0	0.000000E+000
2	12.01673132	5.684772E-012	2.046477E-011	1	0.000000E+000
2	12.01674994	2.046477E-011	5.684772E-012	0	0.000000E+000
2	12.01687975	5.684772E-012	2.046477E-011	1	0.000000E+000
2	12.01750696	2.046477E-011	5.684772E-012	0	0.000000E+000
2	12.01785764	5.684772E-012	2.046477E-011	1	0.000000E+000
2	12.01799779	2.046477E-011	5.684772E-012	0	0.000000E+000
2	12.01801888	5.684772E-012	2.046477E-011	1	0.000000E+000
2	12.01842096	2.046477E-011	5.684772E-012	0	0.000000E+000
2	12.01843941	5.684772E-012	2.046477E-011	1	0.000000E+000
2	12.01868658	2.046477E-011	5.684772E-012	0	0.000000E+000
2	12.01888337	5.684772E-012	2.046477E-011	1	0.000000E+000
2	12.01933985	2.046477E-011	5.684772E-012	0	0.000000E+000
2	12.01967130	5.684772E-012	2.046477E-011	1	0.000000E+000
2	12.01980020	2.046477E-011	5.684772E-012	0	0.000000E+000
2	12.01983404	5.684772E-012	2.046477E-011	1	0.000000E+000
2	12.01985816	2.046477E-011	5.684772E-012	0	0.000000E+000
2	12.02002454	5.684772E-012	2.046477E-011	1	0.000000E+000
2	12.02052316	2.046477E-011	5.684772E-012	0	0.000000E+000
2	12.02053009	5.684772E-012	2.046477E-011	1	0.000000E+000
2	12.02082275	2.046477E-011	5.684772E-012	0	0.000000E+000
2	12.02084677	5.684772E-012	2.046477E-011	1	0.000000E+000
2	12.02097483	2.046477E-011	5.684772E-012	0	0.000000E+000
2	12.02121506	5.684772E-012	2.046477E-011	1	0.000000E+000
2	12.02165461	2.046477E-011	5.684772E-012	0	0.000000E+000
2	12.02168206	5.684772E-012	2.046477E-011	1	0.000000E+000
2	12.02249789	2.046477E-011	5.684772E-012	0	0.000000E+000
2	12.02258136	5.684772E-012	2.046477E-011	1	0.000000E+000
2	12.02324050	2.046477E-011	5.684772E-012	0	0.000000E+000
2	12.02326914	5.684772E-012	2.046477E-011	1	0.000000E+000
2	12.02328128	2.046477E-011	5.684772E-012	0	0.000000E+000
2	12.02336361	5.684772E-012	2.046477E-011	1	0.000000E+000
2	12.02347286	2.046477E-011	5.684772E-012	0	0.000000E+000
2	12.02368359	5.684772E-012	2.046477E-011	1	0.000000E+000
2	12.02406206	2.046477E-011	5.684772E-012	0	0.000000E+000
2	12.02434442	5.684772E-012	2.046477E-011	1	0.000000E+000
2	12.02442126	2.046477E-011	5.684772E-012	0	0.000000E+000
2	12.02444334	5.684772E-012	2.046477E-011	1	0.000000E+000
2	12.02446975	2.046477E-011	5.684772E-012	0	0.000000E+000
2	12.02449709	5.684772E-012	2.046477E-011	1	0.000000E+000
2	12.02460073	2.046477E-011	5.684772E-012	0	0.000000E+000
2	12.02460924	5.684772E-012	2.046477E-011	1	0.000000E+000
[truncated: 304,001 more chars]
