# Supplementary material for: Ancestral acetylcholine receptor β-subunit forms homopentamers that prime before opening spontaneously
Source: eLife. 2022 Jul 4;11:e76504. doi: 10.7554/eLife.76504 (PMC9365395; doi:10.7554/eLife.76504)
Supplement: Figure 4—figure supplement 1—source data 1. — Detected single-channel event durations for the human adult muscle-type acetylcholine receptor in the presence of increasing concentrations of acetylcholine (ACh; 3 µM, 6 µM, 10 µM, 18 µM, 30 µM, 60 µM, 100 µM, and 180 µM). Compressed file includes 24 TAC 4.3.3 event files (*.evt format) of the single-channel detections for the three recordings for each acetylcholine concentration (fileA, fileB, and fileC in each case) in the presented kinetic analysis, as well as the associated R scripts (*.txt format) for defining and sorting bursts. [file elife-76504-fig4-figsupp1-data1.zip › F4S1-SD1/Source Data - Figure 4-figure supplement 1/Figure 4-figure supplement 1_WTMuscle6uMACh_fileA.evt]

5
File
Acquire	D:\Data\Christian\1-Single Channel Recordings\WTMuscle (control)\6uM ACh\Recordings\a1 - 17-08-08-WTmuscle-BRBS-PA6OOPS-120mV-3.acquire	0	
Sweeps
1	533.105632	0.000000	0.121236	0.0000000E+000	0.0000000E+000	
Segments
1	184	0.000000	0.121236	0.478781	0.627534	4.761450	5.139873	6.745849	7.002510	7.290597	7.400804	7.982938	8.296736	12.615859	12.912508	13.614778	13.810502	14.419887	14.622908	15.150552	15.397832	18.626418	18.734298	19.768586	19.911078	20.254382	20.461552	20.497914	20.598720	23.353169	23.513778	24.392789	24.707677	33.110109	33.254287	34.116484	35.545018	39.075688	39.258246	44.545363	45.326455	45.462253	45.638068	48.666550	48.817233	50.342602	50.633887	50.714875	50.856411	51.289316	51.780228	53.928009	54.049491	60.374972	60.541117	61.006170	61.560371	75.755271	75.856711	75.919204	76.043551	76.381351	76.570673	77.192290	77.822769	84.974802	85.494398	87.789605	87.918534	87.921354	88.121062	89.300867	89.492644	89.706952	90.331279	90.374659	90.660990	92.421303	92.561992	92.989505	93.320400	93.451438	93.743247	95.058269	95.284412	96.364076	96.701269	96.893296	97.107922	97.262476	98.170816	99.450825	99.551356	99.586762	99.820935	106.273426	106.473889	111.883648	111.991272	117.954952	118.216830	118.374694	118.480183	118.822646	119.032978	119.713472	119.991309	120.033994	120.216492	120.230602	120.497307	127.469563	127.571165	134.625172	134.770672	134.804448	135.250855	139.738870	139.839623	140.130668	140.578713	140.612298	140.778850	146.298608	146.417485	146.918854	147.133752	149.146811	149.452244	151.021987	151.190434	151.284231	151.417501	151.956280	152.083550	154.126292	154.558505	154.571466	154.769258	154.876912	155.188576	155.226826	155.299483	155.530098	155.630511	156.602528	156.744217	163.392126	163.538822	176.057859	176.261756	179.104209	179.998309	180.034049	180.240923	180.369832	180.858801	185.224242	185.325113	185.449204	185.662662	189.129816	189.430572	190.371050	190.540070	190.550730	190.716660	192.273134	192.377041	196.234987	196.627355	196.894369	197.069701	197.260104	197.494236	203.302642	203.509138	203.554435	203.654876	203.678122	203.800916	203.801592	204.037724	204.051146	204.121458	204.200054	204.885786	208.887033	209.089424	209.955056	210.201943	210.233657	210.443782	210.812030	211.006020	217.943601	218.316654	220.673583	221.139278	223.216591	223.355945	229.393104	229.684514	231.024450	231.152225	232.534647	232.900777	241.078798	241.617308	242.340337	242.640143	253.279616	253.746812	258.983018	259.144486	259.421189	259.569571	259.625674	259.733332	259.772318	259.969313	260.054647	260.157644	260.625896	260.744981	261.953794	262.133115	264.115236	264.258829	270.195981	270.383944	270.736822	270.974590	273.150429	273.404169	283.038901	283.353230	283.415242	283.547952	288.239328	288.612916	288.720471	289.317520	289.778425	289.938247	296.805646	297.117621	302.635579	303.690776	304.208704	304.546976	306.758466	307.144526	315.446414	315.568937	318.275697	318.415933	319.924915	320.364486	323.008244	323.252069	328.939254	329.454839	333.470979	333.668223	334.066928	334.172425	336.785701	337.076284	337.787744	337.910820	344.540774	344.706601	346.292859	346.394031	346.395338	346.582866	346.608174	347.024798	352.794883	352.995824	355.961374	356.157549	356.299565	356.734758	356.750026	356.827291	361.136566	361.396796	361.512828	361.638770	366.907652	367.046073	367.913292	368.516986	370.502657	370.626317	372.710603	372.867788	373.252737	373.394989	375.960676	376.193758	381.429884	381.537925	394.155541	394.395450	395.112229	395.490019	396.017083	396.385743	404.999335	405.250436	409.060865	409.493876	409.587466	409.825618	412.215675	412.329499	416.765218	416.865720	423.438508	423.660883	424.393080	424.570640	426.202814	426.337765	427.396102	427.586460	428.564733	429.021870	447.868366	448.079470	448.117782	448.219510	451.022413	451.288135	458.988498	459.110765	459.643402	460.023920	461.670510	461.893760	462.015689	462.163282	466.245578	466.537131	467.097817	467.277739	492.370016	492.713209	493.125473	493.252993	493.953376	494.146231	496.013180	496.175175	497.486077	498.028476	508.329742	508.456716	509.071670	509.254664	522.241099	522.366123	524.507953	524.936601	529.087505	533.105632	
Events
1	0.03574273	3.333097E-012	1.758310E-011	1	0.000000E+000
1	0.03588353	1.758310E-011	3.333097E-012	0	0.000000E+000
1	0.04630834	3.333097E-012	1.758310E-011	1	0.000000E+000
1	0.04662435	1.758310E-011	3.333097E-012	0	0.000000E+000
1	0.05001439	3.333097E-012	1.758310E-011	1	0.000000E+000
1	0.05111021	1.758310E-011	3.333097E-012	0	0.000000E+000
1	0.05112237	3.333097E-012	1.758310E-011	1	0.000000E+000
1	0.05251928	1.758310E-011	3.333097E-012	0	0.000000E+000
1	0.05257690	3.333097E-012	1.758310E-011	1	0.000000E+000
1	0.05400361	1.758310E-011	3.333097E-012	0	0.000000E+000
1	0.06260546	3.333097E-012	1.758310E-011	1	0.000000E+000
1	0.06409071	1.758310E-011	3.333097E-012	0	0.000000E+000
1	0.06792180	3.333097E-012	1.758310E-011	1	0.000000E+000
1	0.06844976	1.758310E-011	3.333097E-012	0	0.000000E+000
1	0.06846470	3.333097E-012	1.758310E-011	1	0.000000E+000
1	0.06997311	1.758310E-011	3.333097E-012	0	0.000000E+000
1	0.07017913	3.333097E-012	1.758310E-011	1	0.000000E+000
1	0.07118380	1.758310E-011	3.333097E-012	0	0.000000E+000
1	0.52880600	3.302632E-012	1.755263E-011	1	0.000000E+000
1	0.53006434	1.755263E-011	3.302632E-012	0	0.000000E+000
1	0.53576656	3.302632E-012	1.755263E-011	1	0.000000E+000
1	0.53751009	1.755263E-011	3.302632E-012	0	0.000000E+000
1	0.54706772	3.302632E-012	1.755263E-011	1	0.000000E+000
1	0.54720724	1.755263E-011	3.302632E-012	0	0.000000E+000
1	0.54721042	3.302632E-012	1.755263E-011	1	0.000000E+000
1	0.54746463	1.755263E-011	3.302632E-012	0	0.000000E+000
1	0.56493952	3.302632E-012	1.755263E-011	1	0.000000E+000
1	0.56498711	1.755263E-011	3.302632E-012	0	0.000000E+000
1	0.56947966	3.302632E-012	1.755263E-011	1	0.000000E+000
1	0.57104339	1.755263E-011	3.302632E-012	0	0.000000E+000
1	0.57481165	3.302632E-012	1.755263E-011	1	0.000000E+000
1	0.57503542	1.755263E-011	3.302632E-012	0	0.000000E+000
1	0.57506957	3.302632E-012	1.755263E-011	1	0.000000E+000
1	0.57751878	1.755263E-011	3.302632E-012	0	0.000000E+000
1	4.81146680	3.107606E-012	1.735761E-011	1	0.000000E+000
1	4.81385345	1.735761E-011	3.107606E-012	0	0.000000E+000
1	4.81386090	3.107606E-012	1.735761E-011	1	0.000000E+000
1	4.81468347	1.735761E-011	3.107606E-012	0	0.000000E+000
1	4.81469686	3.107606E-012	1.735761E-011	1	0.000000E+000
1	4.81489613	1.735761E-011	3.107606E-012	0	0.000000E+000
1	4.81667536	3.107606E-012	1.735761E-011	1	0.000000E+000
1	4.81699800	1.735761E-011	3.107606E-012	0	0.000000E+000
1	4.82399286	3.107606E-012	1.735761E-011	1	0.000000E+000
1	4.82660127	1.735761E-011	3.107606E-012	0	0.000000E+000
1	4.82662507	3.107606E-012	1.735761E-011	1	0.000000E+000
1	4.82803663	1.735761E-011	3.107606E-012	0	0.000000E+000
1	4.82808630	3.107606E-012	1.735761E-011	1	0.000000E+000
1	4.82849818	1.735761E-011	3.107606E-012	0	0.000000E+000
1	4.82855885	3.107606E-012	1.735761E-011	1	0.000000E+000
1	4.82858666	1.735761E-011	3.107606E-012	0	0.000000E+000
1	4.82989243	3.107606E-012	1.735761E-011	1	0.000000E+000
1	4.83165746	1.735761E-011	3.107606E-012	0	0.000000E+000
1	4.83168739	3.107606E-012	1.735761E-011	1	0.000000E+000
1	4.83302263	1.735761E-011	3.107606E-012	0	0.000000E+000
1	4.83720454	3.107606E-012	1.735761E-011	1	0.000000E+000
1	4.84041927	1.735761E-011	3.107606E-012	0	0.000000E+000
1	4.84969614	3.107606E-012	1.735761E-011	1	0.000000E+000
1	4.84997684	1.735761E-011	3.107606E-012	0	0.000000E+000
1	4.85000039	3.107606E-012	1.735761E-011	1	0.000000E+000
1	4.85051489	1.735761E-011	3.107606E-012	0	0.000000E+000
1	4.85053996	3.107606E-012	1.735761E-011	1	0.000000E+000
1	4.85168961	1.735761E-011	3.107606E-012	0	0.000000E+000
1	4.85517908	3.107606E-012	1.735761E-011	1	0.000000E+000
1	4.85593632	1.735761E-011	3.107606E-012	0	0.000000E+000
1	4.85709823	3.107606E-012	1.735761E-011	1	0.000000E+000
1	4.85836977	1.735761E-011	3.107606E-012	0	0.000000E+000
1	4.86176215	3.107606E-012	1.735761E-011	1	0.000000E+000
1	4.86254068	1.735761E-011	3.107606E-012	0	0.000000E+000
1	4.86947443	3.107606E-012	1.735761E-011	1	0.000000E+000
1	4.87091737	1.735761E-011	3.107606E-012	0	0.000000E+000
1	4.87094375	3.107606E-012	1.735761E-011	1	0.000000E+000
1	4.87105826	1.735761E-011	3.107606E-012	0	0.000000E+000
1	4.88144615	3.107606E-012	1.735761E-011	1	0.000000E+000
1	4.88154167	1.735761E-011	3.107606E-012	0	0.000000E+000
1	4.88651434	3.107606E-012	1.735761E-011	1	0.000000E+000
1	4.88679728	1.735761E-011	3.107606E-012	0	0.000000E+000
1	4.89239649	3.107606E-012	1.735761E-011	1	0.000000E+000
1	4.89247142	1.735761E-011	3.107606E-012	0	0.000000E+000
1	4.90920930	3.107606E-012	1.735761E-011	1	0.000000E+000
1	4.91077071	1.735761E-011	3.107606E-012	0	0.000000E+000
1	4.91086368	3.107606E-012	1.735761E-011	1	0.000000E+000
1	4.91105593	1.735761E-011	3.107606E-012	0	0.000000E+000
1	4.91111615	3.107606E-012	1.735761E-011	1	0.000000E+000
1	4.91168917	1.735761E-011	3.107606E-012	0	0.000000E+000
1	4.91170958	3.107606E-012	1.735761E-011	1	0.000000E+000
1	4.91258060	1.735761E-011	3.107606E-012	0	0.000000E+000
1	4.92256714	3.107606E-012	1.735761E-011	1	0.000000E+000
1	4.92260247	1.735761E-011	3.107606E-012	0	0.000000E+000
1	4.92270485	3.107606E-012	1.735761E-011	1	0.000000E+000
1	4.92384357	1.735761E-011	3.107606E-012	0	0.000000E+000
1	4.92480265	3.107606E-012	1.735761E-011	1	0.000000E+000
1	4.92712365	1.735761E-011	3.107606E-012	0	0.000000E+000
1	4.92810995	3.107606E-012	1.735761E-011	1	0.000000E+000
1	4.92873893	1.735761E-011	3.107606E-012	0	0.000000E+000
1	4.93301759	3.107606E-012	1.735761E-011	1	0.000000E+000
1	4.93378867	1.735761E-011	3.107606E-012	0	0.000000E+000
1	4.93385474	3.107606E-012	1.735761E-011	1	0.000000E+000
1	4.93417049	1.735761E-011	3.107606E-012	0	0.000000E+000
1	4.93817155	3.107606E-012	1.735761E-011	1	0.000000E+000
1	4.93868305	1.735761E-011	3.107606E-012	0	0.000000E+000
1	4.94115947	3.107606E-012	1.735761E-011	1	0.000000E+000
1	4.94164303	1.735761E-011	3.107606E-012	0	0.000000E+000
1	4.94230463	3.107606E-012	1.735761E-011	1	0.000000E+000
1	4.94233079	1.735761E-011	3.107606E-012	0	0.000000E+000
1	4.94303057	3.107606E-012	1.735761E-011	1	0.000000E+000
1	4.94346921	1.735761E-011	3.107606E-012	0	0.000000E+000
1	4.94622007	3.107606E-012	1.735761E-011	1	0.000000E+000
1	4.94776432	1.735761E-011	3.107606E-012	0	0.000000E+000
1	4.94822473	3.107606E-012	1.735761E-011	1	0.000000E+000
1	4.94829392	1.735761E-011	3.107606E-012	0	0.000000E+000
1	4.95290154	3.107606E-012	1.735761E-011	1	0.000000E+000
1	4.95296832	1.735761E-011	3.107606E-012	0	0.000000E+000
1	4.95299317	3.107606E-012	1.735761E-011	1	0.000000E+000
1	4.95310218	1.735761E-011	3.107606E-012	0	0.000000E+000
1	4.95317820	3.107606E-012	1.735761E-011	1	0.000000E+000
1	4.95324126	1.735761E-011	3.107606E-012	0	0.000000E+000
1	4.95324607	3.107606E-012	1.735761E-011	1	0.000000E+000
1	4.95408341	1.735761E-011	3.107606E-012	0	0.000000E+000
1	4.98169582	3.107606E-012	1.735761E-011	1	0.000000E+000
1	4.98235812	1.735761E-011	3.107606E-012	0	0.000000E+000
1	4.98236920	3.107606E-012	1.735761E-011	1	0.000000E+000
1	4.98493003	1.735761E-011	3.107606E-012	0	0.000000E+000
1	4.98497318	3.107606E-012	1.735761E-011	1	0.000000E+000
1	4.98847381	1.735761E-011	3.107606E-012	0	0.000000E+000
1	4.99652510	3.107606E-012	1.735761E-011	1	0.000000E+000
1	4.99747159	1.735761E-011	3.107606E-012	0	0.000000E+000
1	5.04231864	3.107606E-012	1.735761E-011	1	0.000000E+000
1	5.04431366	1.735761E-011	3.107606E-012	0	0.000000E+000
1	5.04927592	3.107606E-012	1.735761E-011	1	0.000000E+000
1	5.05073375	1.735761E-011	3.107606E-012	0	0.000000E+000
1	5.05081003	3.107606E-012	1.735761E-011	1	0.000000E+000
1	5.05099519	1.735761E-011	3.107606E-012	0	0.000000E+000
1	5.05101706	3.107606E-012	1.735761E-011	1	0.000000E+000
1	5.05137786	1.735761E-011	3.107606E-012	0	0.000000E+000
1	5.06443871	3.107606E-012	1.735761E-011	1	0.000000E+000
1	5.06709491	1.735761E-011	3.107606E-012	0	0.000000E+000
1	5.08923646	3.107606E-012	1.735761E-011	1	0.000000E+000
1	5.08985576	1.735761E-011	3.107606E-012	0	0.000000E+000
1	6.79586586	3.093480E-012	1.734348E-011	1	0.000000E+000
1	6.79741094	1.734348E-011	3.093480E-012	0	0.000000E+000
1	6.79782024	3.093480E-012	1.734348E-011	1	0.000000E+000
1	6.79896802	1.734348E-011	3.093480E-012	0	0.000000E+000
1	6.79899227	3.093480E-012	1.734348E-011	1	0.000000E+000
1	6.79935808	1.734348E-011	3.093480E-012	0	0.000000E+000
1	6.82103162	3.093480E-012	1.734348E-011	1	0.000000E+000
1	6.82129972	1.734348E-011	3.093480E-012	0	0.000000E+000
1	6.82134865	3.093480E-012	1.734348E-011	1	0.000000E+000
1	6.82167845	1.734348E-011	3.093480E-012	0	0.000000E+000
1	6.82341762	3.093480E-012	1.734348E-011	1	0.000000E+000
1	6.82458474	1.734348E-011	3.093480E-012	0	0.000000E+000
1	6.82673375	3.093480E-012	1.734348E-011	1	0.000000E+000
1	6.82678192	1.734348E-011	3.093480E-012	0	0.000000E+000
1	6.82681150	3.093480E-012	1.734348E-011	1	0.000000E+000
1	6.82787404	1.734348E-011	3.093480E-012	0	0.000000E+000
1	6.82807296	3.093480E-012	1.734348E-011	1	0.000000E+000
1	6.82818314	1.734348E-011	3.093480E-012	0	0.000000E+000
1	6.82820773	3.093480E-012	1.734348E-011	1	0.000000E+000
1	6.82984343	1.734348E-011	3.093480E-012	0	0.000000E+000
1	6.82990109	3.093480E-012	1.734348E-011	1	0.000000E+000
1	6.83222773	1.734348E-011	3.093480E-012	0	0.000000E+000
1	6.83314916	3.093480E-012	1.734348E-011	1	0.000000E+000
1	6.83324903	1.734348E-011	3.093480E-012	0	0.000000E+000
1	6.83589430	3.093480E-012	1.734348E-011	1	0.000000E+000
1	6.83672893	1.734348E-011	3.093480E-012	0	0.000000E+000
1	6.83679390	3.093480E-012	1.734348E-011	1	0.000000E+000
1	6.83724854	1.734348E-011	3.093480E-012	0	0.000000E+000
1	6.84008632	3.093480E-012	1.734348E-011	1	0.000000E+000
1	6.84031620	1.734348E-011	3.093480E-012	0	0.000000E+000
1	6.84302977	3.093480E-012	1.734348E-011	1	0.000000E+000
1	6.84618920	1.734348E-011	3.093480E-012	0	0.000000E+000
1	6.86016956	3.093480E-012	1.734348E-011	1	0.000000E+000
1	6.86020993	1.734348E-011	3.093480E-012	0	0.000000E+000
1	6.86022956	3.093480E-012	1.734348E-011	1	0.000000E+000
1	6.86026007	1.734348E-011	3.093480E-012	0	0.000000E+000
1	6.87723090	3.093480E-012	1.734348E-011	1	0.000000E+000
1	6.87761501	1.734348E-011	3.093480E-012	0	0.000000E+000
1	6.88158541	3.093480E-012	1.734348E-011	1	0.000000E+000
1	6.88227095	1.734348E-011	3.093480E-012	0	0.000000E+000
1	6.89036392	3.093480E-012	1.734348E-011	1	0.000000E+000
1	6.89083647	1.734348E-011	3.093480E-012	0	0.000000E+000
1	6.90055157	3.093480E-012	1.734348E-011	1	0.000000E+000
1	6.90188600	1.734348E-011	3.093480E-012	0	0.000000E+000
1	6.90189024	3.093480E-012	1.734348E-011	1	0.000000E+000
1	6.90305297	1.734348E-011	3.093480E-012	0	0.000000E+000
1	6.90498340	3.093480E-012	1.734348E-011	1	0.000000E+000
1	6.90565042	1.734348E-011	3.093480E-012	0	0.000000E+000
1	6.91014216	3.093480E-012	1.734348E-011	1	0.000000E+000
1	6.91146676	1.734348E-011	3.093480E-012	0	0.000000E+000
1	6.91578633	3.093480E-012	1.734348E-011	1	0.000000E+000
1	6.91631026	1.734348E-011	3.093480E-012	0	0.000000E+000
1	6.91633103	3.093480E-012	1.734348E-011	1	0.000000E+000
1	6.91641914	1.734348E-011	3.093480E-012	0	0.000000E+000
1	6.91646611	3.093480E-012	1.734348E-011	1	0.000000E+000
1	6.91663127	1.734348E-011	3.093480E-012	0	0.000000E+000
1	6.93171082	3.093480E-012	1.734348E-011	1	0.000000E+000
1	6.93201783	1.734348E-011	3.093480E-012	0	0.000000E+000
1	6.93243883	3.093480E-012	1.734348E-011	1	0.000000E+000
1	6.93362603	1.734348E-011	3.093480E-012	0	0.000000E+000
1	6.93365389	3.093480E-012	1.734348E-011	1	0.000000E+000
1	6.93436974	1.734348E-011	3.093480E-012	0	0.000000E+000
1	6.94292840	3.093480E-012	1.734348E-011	1	0.000000E+000
1	6.94360932	1.734348E-011	3.093480E-012	0	0.000000E+000
1	6.94362643	3.093480E-012	1.734348E-011	1	0.000000E+000
1	6.94641879	1.734348E-011	3.093480E-012	0	0.000000E+000
1	6.95075405	3.093480E-012	1.734348E-011	1	0.000000E+000
1	6.95249229	1.734348E-011	3.093480E-012	0	0.000000E+000
1	7.34058822	3.247773E-012	1.749777E-011	1	0.000000E+000
1	7.34166530	1.749777E-011	3.247773E-012	0	0.000000E+000
1	7.34262449	3.247773E-012	1.749777E-011	1	0.000000E+000
1	7.34288296	1.749777E-011	3.247773E-012	0	0.000000E+000
1	7.34484603	3.247773E-012	1.749777E-011	1	0.000000E+000
1	7.34773195	1.749777E-011	3.247773E-012	0	0.000000E+000
1	7.34960740	3.247773E-012	1.749777E-011	1	0.000000E+000
1	7.35081138	1.749777E-011	3.247773E-012	0	0.000000E+000
1	8.03293657	3.221046E-012	1.747105E-011	1	0.000000E+000
1	8.03361484	1.747105E-011	3.221046E-012	0	0.000000E+000
1	8.03365974	3.221046E-012	1.747105E-011	1	0.000000E+000
1	8.03377200	1.747105E-011	3.221046E-012	0	0.000000E+000
1	8.03381291	3.221046E-012	1.747105E-011	1	0.000000E+000
1	8.03469191	1.747105E-011	3.221046E-012	0	0.000000E+000
1	8.03474541	3.221046E-012	1.747105E-011	1	0.000000E+000
1	8.03577339	1.747105E-011	3.221046E-012	0	0.000000E+000
1	8.03580851	3.221046E-012	1.747105E-011	1	0.000000E+000
1	8.03850208	1.747105E-011	3.221046E-012	0	0.000000E+000
1	8.04236150	3.221046E-012	1.747105E-011	1	0.000000E+000
1	8.04557307	1.747105E-011	3.221046E-012	0	0.000000E+000
1	8.04787251	3.221046E-012	1.747105E-011	1	0.000000E+000
1	8.04945894	1.747105E-011	3.221046E-012	0	0.000000E+000
1	8.08863775	3.221046E-012	1.747105E-011	1	0.000000E+000
1	8.09211148	1.747105E-011	3.221046E-012	0	0.000000E+000
1	8.09216953	3.221046E-012	1.747105E-011	1	0.000000E+000
1	8.09398985	1.747105E-011	3.221046E-012	0	0.000000E+000
1	8.09579808	3.221046E-012	1.747105E-011	1	0.000000E+000
1	8.09657461	1.747105E-011	3.221046E-012	0	0.000000E+000
1	8.09659851	3.221046E-012	1.747105E-011	1	0.000000E+000
1	8.09675206	1.747105E-011	3.221046E-012	0	0.000000E+000
1	8.10232211	3.221046E-012	1.747105E-011	1	0.000000E+000
1	8.10347405	1.747105E-011	3.221046E-012	0	0.000000E+000
1	8.10347864	3.221046E-012	1.747105E-011	1	0.000000E+000
1	8.10354283	1.747105E-011	3.221046E-012	0	0.000000E+000
1	8.10424061	3.221046E-012	1.747105E-011	1	0.000000E+000
1	8.10480729	1.747105E-011	3.221046E-012	0	0.000000E+000
1	8.10836500	3.221046E-012	1.747105E-011	1	0.000000E+000
1	8.10925662	1.747105E-011	3.221046E-012	0	0.000000E+000
1	8.11580420	3.221046E-012	1.747105E-011	1	0.000000E+000
1	8.11604978	1.747105E-011	3.221046E-012	0	0.000000E+000
1	8.11612747	3.221046E-012	1.747105E-011	1	0.000000E+000
1	8.11750027	1.747105E-011	3.221046E-012	0	0.000000E+000
1	8.13179365	3.221046E-012	1.747105E-011	1	0.000000E+000
1	8.13183524	1.747105E-011	3.221046E-012	0	0.000000E+000
1	8.13971512	3.221046E-012	1.747105E-011	1	0.000000E+000
1	8.14025251	1.747105E-011	3.221046E-012	0	0.000000E+000
1	8.14592334	3.221046E-012	1.747105E-011	1	0.000000E+000
1	8.14746682	1.747105E-011	3.221046E-012	0	0.000000E+000
1	8.15522108	3.221046E-012	1.747105E-011	1	0.000000E+000
1	8.15569458	1.747105E-011	3.221046E-012	0	0.000000E+000
1	8.15570606	3.221046E-012	1.747105E-011	1	0.000000E+000
1	8.15591159	1.747105E-011	3.221046E-012	0	0.000000E+000
1	8.15635528	3.221046E-012	1.747105E-011	1	0.000000E+000
1	8.15706000	1.747105E-011	3.221046E-012	0	0.000000E+000
1	8.16043720	3.221046E-012	1.747105E-011	1	0.000000E+000
1	8.16106232	1.747105E-011	3.221046E-012	0	0.000000E+000
1	8.16167560	3.221046E-012	1.747105E-011	1	0.000000E+000
1	8.16208621	1.747105E-011	3.221046E-012	0	0.000000E+000
1	8.17132915	3.221046E-012	1.747105E-011	1	0.000000E+000
1	8.17140601	1.747105E-011	3.221046E-012	0	0.000000E+000
1	8.17709379	3.221046E-012	1.747105E-011	1	0.000000E+000
1	8.17712144	1.747105E-011	3.221046E-012	0	0.000000E+000
1	8.17720387	3.221046E-012	1.747105E-011	1	0.000000E+000
1	8.17958051	1.747105E-011	3.221046E-012	0	0.000000E+000
1	8.17959791	3.221046E-012	1.747105E-011	1	0.000000E+000
1	8.17979041	1.747105E-011	3.221046E-012	0	0.000000E+000
1	8.18134944	3.221046E-012	1.747105E-011	1	0.000000E+000
1	8.18233276	1.747105E-011	3.221046E-012	0	0.000000E+000
1	8.18545209	3.221046E-012	1.747105E-011	1	0.000000E+000
1	8.18550430	1.747105E-011	3.221046E-012	0	0.000000E+000
1	8.18617692	3.221046E-012	1.747105E-011	1	0.000000E+000
1	8.18669736	1.747105E-011	3.221046E-012	0	0.000000E+000
1	8.18681415	3.221046E-012	1.747105E-011	1	0.000000E+000
1	8.18699367	1.747105E-011	3.221046E-012	0	0.000000E+000
1	8.19209731	3.221046E-012	1.747105E-011	1	0.000000E+000
1	8.19225950	1.747105E-011	3.221046E-012	0	0.000000E+000
1	8.19504807	3.221046E-012	1.747105E-011	1	0.000000E+000
1	8.19571164	1.747105E-011	3.221046E-012	0	0.000000E+000
1	8.21226271	3.221046E-012	1.747105E-011	1	0.000000E+000
1	8.21293758	1.747105E-011	3.221046E-012	0	0.000000E+000
1	8.21544124	3.221046E-012	1.747105E-011	1	0.000000E+000
1	8.21565447	1.747105E-011	3.221046E-012	0	0.000000E+000
1	8.22257215	3.221046E-012	1.747105E-011	1	0.000000E+000
1	8.22320879	1.747105E-011	3.221046E-012	0	0.000000E+000
1	8.22335733	3.221046E-012	1.747105E-011	1	0.000000E+000
1	8.22472739	1.747105E-011	3.221046E-012	0	0.000000E+000
1	8.22644202	3.221046E-012	1.747105E-011	1	0.000000E+000
1	8.22683515	1.747105E-011	3.221046E-012	0	0.000000E+000
1	8.22685873	3.221046E-012	1.747105E-011	1	0.000000E+000
1	8.22784731	1.747105E-011	3.221046E-012	0	0.000000E+000
1	8.22787527	3.221046E-012	1.747105E-011	1	0.000000E+000
1	8.22875347	1.747105E-011	3.221046E-012	0	0.000000E+000
1	8.23149386	3.221046E-012	1.747105E-011	1	0.000000E+000
1	8.23233019	1.747105E-011	3.221046E-012	0	0.000000E+000
1	8.23255328	3.221046E-012	1.747105E-011	1	0.000000E+000
1	8.23265455	1.747105E-011	3.221046E-012	0	0.000000E+000
1	8.24559377	3.221046E-012	1.747105E-011	1	0.000000E+000
1	8.24675172	1.747105E-011	3.221046E-012	0	0.000000E+000
1	12.64357022	3.241194E-012	1.749119E-011	1	0.000000E+000
1	12.64391376	1.749119E-011	3.241194E-012	0	0.000000E+000
1	12.66584626	3.241194E-012	1.749119E-011	1	0.000000E+000
1	12.66646423	1.749119E-011	3.241194E-012	0	0.000000E+000
1	12.66648486	3.241194E-012	1.749119E-011	1	0.000000E+000
1	12.66728490	1.749119E-011	3.241194E-012	0	0.000000E+000
1	12.67084834	3.241194E-012	1.749119E-011	1	0.000000E+000
1	12.67129238	1.749119E-011	3.241194E-012	0	0.000000E+000
1	12.68379747	3.241194E-012	1.749119E-011	1	0.000000E+000
1	12.68416685	1.749119E-011	3.241194E-012	0	0.000000E+000
1	12.68583787	3.241194E-012	1.749119E-011	1	0.000000E+000
1	12.68597671	1.749119E-011	3.241194E-012	0	0.000000E+000
1	12.68838637	3.241194E-012	1.749119E-011	1	0.000000E+000
1	12.68852371	1.749119E-011	3.241194E-012	0	0.000000E+000
1	12.68971242	3.241194E-012	1.749119E-011	1	0.000000E+000
1	12.69020026	1.749119E-011	3.241194E-012	0	0.000000E+000
1	12.69323875	3.241194E-012	1.749119E-011	1	0.000000E+000
1	12.69430013	1.749119E-011	3.241194E-012	0	0.000000E+000
1	12.69712040	3.241194E-012	1.749119E-011	1	0.000000E+000
1	12.69730177	1.749119E-011	3.241194E-012	0	0.000000E+000
1	12.71498177	3.241194E-012	1.749119E-011	1	0.000000E+000
1	12.71525049	1.749119E-011	3.241194E-012	0	0.000000E+000
1	12.71978063	3.241194E-012	1.749119E-011	1	0.000000E+000
1	12.72024061	1.749119E-011	3.241194E-012	0	0.000000E+000
1	12.72077808	3.241194E-012	1.749119E-011	1	0.000000E+000
1	12.72084944	1.749119E-011	3.241194E-012	0	0.000000E+000
1	12.72227282	3.241194E-012	1.749119E-011	1	0.000000E+000
1	12.72591964	1.749119E-011	3.241194E-012	0	0.000000E+000
1	12.72593922	3.241194E-012	1.749119E-011	1	0.000000E+000
1	12.72733879	1.749119E-011	3.241194E-012	0	0.000000E+000
1	12.75835701	3.241194E-012	1.749119E-011	1	0.000000E+000
1	12.75846782	1.749119E-011	3.241194E-012	0	0.000000E+000
1	12.75878185	3.241194E-012	1.749119E-011	1	0.000000E+000
1	12.75884125	1.749119E-011	3.241194E-012	0	0.000000E+000
1	12.76083331	3.241194E-012	1.749119E-011	1	0.000000E+000
1	12.76097323	1.749119E-011	3.241194E-012	0	0.000000E+000
1	12.76621074	3.241194E-012	1.749119E-011	1	0.000000E+000
1	12.76636350	1.749119E-011	3.241194E-012	0	0.000000E+000
1	12.76842409	3.241194E-012	1.749119E-011	1	0.000000E+000
1	12.76853675	1.749119E-011	3.241194E-012	0	0.000000E+000
1	12.77120636	3.241194E-012	1.749119E-011	1	0.000000E+000
1	12.77272359	1.749119E-011	3.241194E-012	0	0.000000E+000
1	12.77284879	3.241194E-012	1.749119E-011	1	0.000000E+000
1	12.77576722	1.749119E-011	3.241194E-012	0	0.000000E+000
1	12.77679833	3.241194E-012	1.749119E-011	1	0.000000E+000
1	12.77717862	1.749119E-011	3.241194E-012	0	0.000000E+000
1	12.78035906	3.241194E-012	1.749119E-011	1	0.000000E+000
1	12.78055531	1.749119E-011	3.241194E-012	0	0.000000E+000
1	12.78743940	3.241194E-012	1.749119E-011	1	0.000000E+000
1	12.78778781	1.749119E-011	3.241194E-012	0	0.000000E+000
1	12.78878331	3.241194E-012	1.749119E-011	1	0.000000E+000
1	12.79068619	1.749119E-011	3.241194E-012	0	0.000000E+000
1	12.79996078	3.241194E-012	1.749119E-011	1	0.000000E+000
1	12.80048759	1.749119E-011	3.241194E-012	0	0.000000E+000
1	12.80083927	3.241194E-012	1.749119E-011	1	0.000000E+000
1	12.80158643	1.749119E-011	3.241194E-012	0	0.000000E+000
1	12.80160230	3.241194E-012	1.749119E-011	1	0.000000E+000
1	12.80224476	1.749119E-011	3.241194E-012	0	0.000000E+000
1	12.80319592	3.241194E-012	1.749119E-011	1	0.000000E+000
1	12.80358540	1.749119E-011	3.241194E-012	0	0.000000E+000
1	12.80615637	3.241194E-012	1.749119E-011	1	0.000000E+000
1	12.80629459	1.749119E-011	3.241194E-012	0	0.000000E+000
1	12.80664884	3.241194E-012	1.749119E-011	1	0.000000E+000
1	12.80860957	1.749119E-011	3.241194E-012	0	0.000000E+000
1	12.80861887	3.241194E-012	1.749119E-011	1	0.000000E+000
1	12.81155735	1.749119E-011	3.241194E-012	0	0.000000E+000
1	12.81452829	3.241194E-012	1.749119E-011	1	0.000000E+000
1	12.81465981	1.749119E-011	3.241194E-012	0	0.000000E+000
1	12.81605733	3.241194E-012	1.749119E-011	1	0.000000E+000
1	12.81677950	1.749119E-011	3.241194E-012	0	0.000000E+000
1	12.81681395	3.241194E-012	1.749119E-011	1	0.000000E+000
1	12.81908584	1.749119E-011	3.241194E-012	0	0.000000E+000
1	12.83220055	3.241194E-012	1.749119E-011	1	0.000000E+000
1	12.83365982	1.749119E-011	3.241194E-012	0	0.000000E+000
1	12.84121875	3.241194E-012	1.749119E-011	1	0.000000E+000
1	12.84392424	1.749119E-011	3.241194E-012	0	0.000000E+000
1	12.84400378	3.241194E-012	1.749119E-011	1	0.000000E+000
1	12.84413043	1.749119E-011	3.241194E-012	0	0.000000E+000
1	12.84505870	3.241194E-012	1.749119E-011	1	0.000000E+000
1	12.84546736	1.749119E-011	3.241194E-012	0	0.000000E+000
1	12.84552327	3.241194E-012	1.749119E-011	1	0.000000E+000
1	12.84612310	1.749119E-011	3.241194E-012	0	0.000000E+000
1	12.84850073	3.241194E-012	1.749119E-011	1	0.000000E+000
1	12.84895265	1.749119E-011	3.241194E-012	0	0.000000E+000
1	12.85342390	3.241194E-012	1.749119E-011	1	0.000000E+000
1	12.85395367	1.749119E-011	3.241194E-012	0	0.000000E+000
1	12.85639280	3.241194E-012	1.749119E-011	1	0.000000E+000
1	12.85739499	1.749119E-011	3.241194E-012	0	0.000000E+000
1	12.86200435	3.241194E-012	1.749119E-011	1	0.000000E+000
1	12.86249358	1.749119E-011	3.241194E-012	0	0.000000E+000
1	13.66478078	2.937265E-012	1.718727E-011	1	0.000000E+000
1	13.66697634	1.718727E-011	2.937265E-012	0	0.000000E+000
1	13.67244897	2.937265E-012	1.718727E-011	1	0.000000E+000
1	13.67469604	1.718727E-011	2.937265E-012	0	0.000000E+000
1	13.67949382	2.937265E-012	1.718727E-011	1	0.000000E+000
1	13.68113741	1.718727E-011	2.937265E-012	0	0.000000E+000
1	13.68119334	2.937265E-012	1.718727E-011	1	0.000000E+000
1	13.68129699	1.718727E-011	2.937265E-012	0	0.000000E+000
1	13.69164930	2.937265E-012	1.718727E-011	1	0.000000E+000
1	13.69273314	1.718727E-011	2.937265E-012	0	0.000000E+000
1	13.70006766	2.937265E-012	1.718727E-011	1	0.000000E+000
1	13.70096896	1.718727E-011	2.937265E-012	0	0.000000E+000
1	13.70099955	2.937265E-012	1.718727E-011	1	0.000000E+000
1	13.70176158	1.718727E-011	2.937265E-012	0	0.000000E+000
1	13.71139179	2.937265E-012	1.718727E-011	1	0.000000E+000
1	13.71154705	1.718727E-011	2.937265E-012	0	0.000000E+000
1	13.71157784	2.937265E-012	1.718727E-011	1	0.000000E+000
1	13.71294952	1.718727E-011	2.937265E-012	0	0.000000E+000
1	13.71743005	2.937265E-012	1.718727E-011	1	0.000000E+000
1	13.71837832	1.718727E-011	2.937265E-012	0	0.000000E+000
1	13.73840508	2.937265E-012	1.718727E-011	1	0.000000E+000
1	13.73858247	1.718727E-011	2.937265E-012	0	0.000000E+000
1	13.74467667	2.937265E-012	1.718727E-011	1	0.000000E+000
1	13.74524337	1.718727E-011	2.937265E-012	0	0.000000E+000
1	13.75983957	2.937265E-012	1.718727E-011	1	0.000000E+000
1	13.76049560	1.718727E-011	2.937265E-012	0	0.000000E+000
1	14.46991543	3.231221E-012	1.748122E-011	1	0.000000E+000
1	14.47124425	1.748122E-011	3.231221E-012	0	0.000000E+000
1	14.48102369	3.231221E-012	1.748122E-011	1	0.000000E+000
1	14.48217927	1.748122E-011	3.231221E-012	0	0.000000E+000
1	14.49301273	3.231221E-012	1.748122E-011	1	0.000000E+000
1	14.49436790	1.748122E-011	3.231221E-012	0	0.000000E+000
1	14.49994409	3.231221E-012	1.748122E-011	1	0.000000E+000
1	14.49995119	1.748122E-011	3.231221E-012	0	0.000000E+000
1	14.50063916	3.231221E-012	1.748122E-011	1	0.000000E+000
1	14.50101785	1.748122E-011	3.231221E-012	0	0.000000E+000
1	14.50115289	3.231221E-012	1.748122E-011	1	0.000000E+000
1	14.50119988	1.748122E-011	3.231221E-012	0	0.000000E+000
1	14.50269842	3.231221E-012	1.748122E-011	1	0.000000E+000
1	14.50333945	1.748122E-011	3.231221E-012	0	0.000000E+000
1	14.50627986	3.231221E-012	1.748122E-011	1	0.000000E+000
1	14.50642884	1.748122E-011	3.231221E-012	0	0.000000E+000
1	14.50968924	3.231221E-012	1.748122E-011	1	0.000000E+000
1	14.51006474	1.748122E-011	3.231221E-012	0	0.000000E+000
1	14.51009396	3.231221E-012	1.748122E-011	1	0.000000E+000
1	14.51124139	1.748122E-011	3.231221E-012	0	0.000000E+000
1	14.51126985	3.231221E-012	1.748122E-011	1	0.000000E+000
1	14.51170210	1.748122E-011	3.231221E-012	0	0.000000E+000
1	14.52870323	3.231221E-012	1.748122E-011	1	0.000000E+000
1	14.52875920	1.748122E-011	3.231221E-012	0	0.000000E+000
1	14.53494395	3.231221E-012	1.748122E-011	1	0.000000E+000
1	14.53619021	1.748122E-011	3.231221E-012	0	0.000000E+000
1	14.53622169	3.231221E-012	1.748122E-011	1	0.000000E+000
1	14.53682961	1.748122E-011	3.231221E-012	0	0.000000E+000
1	14.53684432	3.231221E-012	1.748122E-011	1	0.000000E+000
1	14.53710840	1.748122E-011	3.231221E-012	0	0.000000E+000
1	14.55034981	3.231221E-012	1.748122E-011	1	0.000000E+000
1	14.55085199	1.748122E-011	3.231221E-012	0	0.000000E+000
1	14.55088396	3.231221E-012	1.748122E-011	1	0.000000E+000
1	14.55163999	1.748122E-011	3.231221E-012	0	0.000000E+000
1	14.55292256	3.231221E-012	1.748122E-011	1	0.000000E+000
1	14.55368304	1.748122E-011	3.231221E-012	0	0.000000E+000
1	14.55368981	3.231221E-012	1.748122E-011	1	0.000000E+000
1	14.55472728	1.748122E-011	3.231221E-012	0	0.000000E+000
1	14.56312983	3.231221E-012	1.748122E-011	1	0.000000E+000
1	14.56386010	1.748122E-011	3.231221E-012	0	0.000000E+000
1	14.56388010	3.231221E-012	1.748122E-011	1	0.000000E+000
1	14.56457458	1.748122E-011	3.231221E-012	0	0.000000E+000
1	14.56594616	3.231221E-012	1.748122E-011	1	0.000000E+000
1	14.56621821	1.748122E-011	3.231221E-012	0	0.000000E+000
1	14.57065833	3.231221E-012	1.748122E-011	1	0.000000E+000
1	14.57289014	1.748122E-011	3.231221E-012	0	0.000000E+000
1	14.57435754	3.231221E-012	1.748122E-011	1	0.000000E+000
1	14.57439824	1.748122E-011	3.231221E-012	0	0.000000E+000
1	15.18685289	3.224669E-012	1.747467E-011	1	0.000000E+000
1	15.18698413	1.747467E-011	3.224669E-012	0	0.000000E+000
1	15.20051131	3.224669E-012	1.747467E-011	1	0.000000E+000
1	15.20068219	1.747467E-011	3.224669E-012	0	0.000000E+000
1	15.20071828	3.224669E-012	1.747467E-011	1	0.000000E+000
1	15.20121591	1.747467E-011	3.224669E-012	0	0.000000E+000
1	15.20124780	3.224669E-012	1.747467E-011	1	0.000000E+000
1	15.20185414	1.747467E-011	3.224669E-012	0	0.000000E+000
1	15.21253324	3.224669E-012	1.747467E-011	1	0.000000E+000
1	15.21395718	1.747467E-011	3.224669E-012	0	0.000000E+000
1	15.21932462	3.224669E-012	1.747467E-011	1	0.000000E+000
1	15.22244189	1.747467E-011	3.224669E-012	0	0.000000E+000
1	15.22258184	3.224669E-012	1.747467E-011	1	0.000000E+000
1	15.22274506	1.747467E-011	3.224669E-012	0	0.000000E+000
1	15.22337336	3.224669E-012	1.747467E-011	1	0.000000E+000
1	15.22376013	1.747467E-011	3.224669E-012	0	0.000000E+000
1	15.22894944	3.224669E-012	1.747467E-011	1	0.000000E+000
1	15.23005681	1.747467E-011	3.224669E-012	0	0.000000E+000
1	15.23006763	3.224669E-012	1.747467E-011	1	0.000000E+000
1	15.23053890	1.747467E-011	3.224669E-012	0	0.000000E+000
1	15.23265338	3.224669E-012	1.747467E-011	1	0.000000E+000
1	15.23300693	1.747467E-011	3.224669E-012	0	0.000000E+000
1	15.23304407	3.224669E-012	1.747467E-011	1	0.000000E+000
1	15.23315747	1.747467E-011	3.224669E-012	0	0.000000E+000
1	15.23668530	3.224669E-012	1.747467E-011	1	0.000000E+000
1	15.23702615	1.747467E-011	3.224669E-012	0	0.000000E+000
1	15.23814800	3.224669E-012	1.747467E-011	1	0.000000E+000
1	15.23955490	1.747467E-011	3.224669E-012	0	0.000000E+000
1	15.25161310	3.224669E-012	1.747467E-011	1	0.000000E+000
1	15.25361122	1.747467E-011	3.224669E-012	0	0.000000E+000
1	15.25658400	3.224669E-012	1.747467E-011	1	0.000000E+000
1	15.25752030	1.747467E-011	3.224669E-012	0	0.000000E+000
1	15.26910615	3.224669E-012	1.747467E-011	1	0.000000E+000
1	15.27178401	1.747467E-011	3.224669E-012	0	0.000000E+000
1	15.27186872	3.224669E-012	1.747467E-011	1	0.000000E+000
1	15.27270362	1.747467E-011	3.224669E-012	0	0.000000E+000
1	15.27325154	3.224669E-012	1.747467E-011	1	0.000000E+000
1	15.27560631	1.747467E-011	3.224669E-012	0	0.000000E+000
1	15.28992256	3.224669E-012	1.747467E-011	1	0.000000E+000
1	15.29123961	1.747467E-011	3.224669E-012	0	0.000000E+000
1	15.29511207	3.224669E-012	1.747467E-011	1	0.000000E+000
1	15.29670204	1.747467E-011	3.224669E-012	0	0.000000E+000
1	15.29766913	3.224669E-012	1.747467E-011	1	0.000000E+000
1	15.29819951	1.747467E-011	3.224669E-012	0	0.000000E+000
1	15.30835917	3.224669E-012	1.747467E-011	1	0.000000E+000
1	15.30879084	1.747467E-011	3.224669E-012	0	0.000000E+000
1	15.30903920	3.224669E-012	1.747467E-011	1	0.000000E+000
1	15.30907878	1.747467E-011	3.224669E-012	0	0.000000E+000
1	15.31803453	3.224669E-012	1.747467E-011	1	0.000000E+000
1	15.31967043	1.747467E-011	3.224669E-012	0	0.000000E+000
1	15.32425924	3.224669E-012	1.747467E-011	1	0.000000E+000
1	15.32948104	1.747467E-011	3.224669E-012	0	0.000000E+000
1	15.33219067	3.224669E-012	1.747467E-011	1	0.000000E+000
1	15.33388902	1.747467E-011	3.224669E-012	0	0.000000E+000
1	15.33391470	3.224669E-012	1.747467E-011	1	0.000000E+000
1	15.33406843	1.747467E-011	3.224669E-012	0	0.000000E+000
1	15.33888573	3.224669E-012	1.747467E-011	1	0.000000E+000
1	15.33932853	1.747467E-011	3.224669E-012	0	0.000000E+000
1	15.33938666	3.224669E-012	1.747467E-011	1	0.000000E+000
1	15.33948347	1.747467E-011	3.224669E-012	0	0.000000E+000
1	15.33949689	3.224669E-012	1.747467E-011	1	0.000000E+000
1	15.34045812	1.747467E-011	3.224669E-012	0	0.000000E+000
1	15.34053809	3.224669E-012	1.747467E-011	1	0.000000E+000
1	15.34060074	1.747467E-011	3.224669E-012	0	0.000000E+000
1	15.34123107	3.224669E-012	1.747467E-011	1	0.000000E+000
1	15.34221851	1.747467E-011	3.224669E-012	0	0.000000E+000
1	15.34733620	3.224669E-012	1.747467E-011	1	0.000000E+000
1	15.34780977	1.747467E-011	3.224669E-012	0	0.000000E+000
1	15.34878662	3.224669E-012	1.747467E-011	1	0.000000E+000
1	15.34913743	1.747467E-011	3.224669E-012	0	0.000000E+000
1	15.39017362	3.224669E-012	1.747467E-011	1	0.000000E+000
1	15.39025675	1.747467E-011	3.224669E-012	0	0.000000E+000
1	18.67644025	3.174730E-012	1.742473E-011	1	0.000000E+000
1	18.68021744	1.742473E-011	3.174730E-012	0	0.000000E+000
1	18.68085814	3.174730E-012	1.742473E-011	1	0.000000E+000
1	18.68164057	1.742473E-011	3.174730E-012	0	0.000000E+000
1	18.68229824	3.174730E-012	1.742473E-011	1	0.000000E+000
1	18.68428462	1.742473E-011	3.174730E-012	0	0.000000E+000
1	19.81524570	3.092781E-012	1.734278E-011	1	0.000000E+000
1	19.81554417	1.734278E-011	3.092781E-012	0	0.000000E+000
1	19.81859205	3.092781E-012	1.734278E-011	1	0.000000E+000
1	19.81968084	1.734278E-011	3.092781E-012	0	0.000000E+000
1	19.83142325	3.092781E-012	1.734278E-011	1	0.000000E+000
1	19.83352049	1.734278E-011	3.092781E-012	0	0.000000E+000
1	19.83353968	3.092781E-012	1.734278E-011	1	0.000000E+000
1	19.83414464	1.734278E-011	3.092781E-012	0	0.000000E+000
1	19.83697491	3.092781E-012	1.734278E-011	1	0.000000E+000
1	19.83712757	1.734278E-011	3.092781E-012	0	0.000000E+000
1	19.83953654	3.092781E-012	1.734278E-011	1	0.000000E+000
1	19.84120354	1.734278E-011	3.092781E-012	0	0.000000E+000
1	19.84401688	3.092781E-012	1.734278E-011	1	0.000000E+000
1	19.84435961	1.734278E-011	3.092781E-012	0	0.000000E+000
1	19.85658458	3.092781E-012	1.734278E-011	1	0.000000E+000
1	19.85704188	1.734278E-011	3.092781E-012	0	0.000000E+000
1	19.85814113	3.092781E-012	1.734278E-011	1	0.000000E+000
1	19.86110082	1.734278E-011	3.092781E-012	0	0.000000E+000
1	19.86370064	3.092781E-012	1.734278E-011	1	0.000000E+000
1	19.86401034	1.734278E-011	3.092781E-012	0	0.000000E+000
1	20.30439034	3.014612E-012	1.726461E-011	1	0.000000E+000
1	20.31087221	1.726461E-011	3.014612E-012	0	0.000000E+000
1	20.31168136	3.014612E-012	1.726461E-011	1	0.000000E+000
1	20.31231191	1.726461E-011	3.014612E-012	0	0.000000E+000
1	20.31232977	3.014612E-012	1.726461E-011	1	0.000000E+000
1	20.31398131	1.726461E-011	3.014612E-012	0	0.000000E+000
1	20.31399319	3.014612E-012	1.726461E-011	1	0.000000E+000
1	20.31458210	1.726461E-011	3.014612E-012	0	0.000000E+000
1	20.31459254	3.014612E-012	1.726461E-011	1	0.000000E+000
1	20.31493311	1.726461E-011	3.014612E-012	0	0.000000E+000
1	20.31727996	3.014612E-012	1.726461E-011	1	0.000000E+000
1	20.31762442	1.726461E-011	3.014612E-012	0	0.000000E+000
1	20.31764894	3.014612E-012	1.726461E-011	1	0.000000E+000
1	20.32129201	1.726461E-011	3.014612E-012	0	0.000000E+000
1	20.32131617	3.014612E-012	1.726461E-011	1	0.000000E+000
1	20.32215136	1.726461E-011	3.014612E-012	0	0.000000E+000
1	20.32969720	3.014612E-012	1.726461E-011	1	0.000000E+000
1	20.33176775	1.726461E-011	3.014612E-012	0	0.000000E+000
1	20.33178309	3.014612E-012	1.726461E-011	1	0.000000E+000
1	20.33247815	1.726461E-011	3.014612E-012	0	0.000000E+000
1	20.33249715	3.014612E-012	1.726461E-011	1	0.000000E+000
1	20.33296347	1.726461E-011	3.014612E-012	0	0.000000E+000
1	20.33610556	3.014612E-012	1.726461E-011	1	0.000000E+000
1	20.33641612	1.726461E-011	3.014612E-012	0	0.000000E+000
1	20.33643049	3.014612E-012	1.726461E-011	1	0.000000E+000
1	20.33671200	1.726461E-011	3.014612E-012	0	0.000000E+000
1	20.33672524	3.014612E-012	1.726461E-011	1	0.000000E+000
1	20.33769061	1.726461E-011	3.014612E-012	0	0.000000E+000
1	20.33771489	3.014612E-012	1.726461E-011	1	0.000000E+000
1	20.33925274	1.726461E-011	3.014612E-012	0	0.000000E+000
1	20.34265521	3.014612E-012	1.726461E-011	1	0.000000E+000
1	20.34442937	1.726461E-011	3.014612E-012	0	0.000000E+000
1	20.34620583	3.014612E-012	1.726461E-011	1	0.000000E+000
1	20.34642436	1.726461E-011	3.014612E-012	0	0.000000E+000
1	20.34643237	3.014612E-012	1.726461E-011	1	0.000000E+000
1	20.34672139	1.726461E-011	3.014612E-012	0	0.000000E+000
1	20.34822052	3.014612E-012	1.726461E-011	1	0.000000E+000
1	20.34913795	1.726461E-011	3.014612E-012	0	0.000000E+000
1	20.34914996	3.014612E-012	1.726461E-011	1	0.000000E+000
1	20.35057886	1.726461E-011	3.014612E-012	0	0.000000E+000
1	20.35403227	3.014612E-012	1.726461E-011	1	0.000000E+000
1	20.35451670	1.726461E-011	3.014612E-012	0	0.000000E+000
1	20.35452823	3.014612E-012	1.726461E-011	1	0.000000E+000
1	20.35513498	1.726461E-011	3.014612E-012	0	0.000000E+000
1	20.36305878	3.014612E-012	1.726461E-011	1	0.000000E+000
1	20.36450812	1.726461E-011	3.014612E-012	0	0.000000E+000
1	20.36453872	3.014612E-012	1.726461E-011	1	0.000000E+000
1	20.36553874	1.726461E-011	3.014612E-012	0	0.000000E+000
1	20.36554606	3.014612E-012	1.726461E-011	1	0.000000E+000
1	20.36647477	1.726461E-011	3.014612E-012	0	0.000000E+000
1	20.37149229	3.014612E-012	1.726461E-011	1	0.000000E+000
1	20.37199103	1.726461E-011	3.014612E-012	0	0.000000E+000
1	20.37201373	3.014612E-012	1.726461E-011	1	0.000000E+000
1	20.37229103	1.726461E-011	3.014612E-012	0	0.000000E+000
1	20.37468788	3.014612E-012	1.726461E-011	1	0.000000E+000
1	20.37473097	1.726461E-011	3.014612E-012	0	0.000000E+000
1	20.37476881	3.014612E-012	1.726461E-011	1	0.000000E+000
1	20.37478690	1.726461E-011	3.014612E-012	0	0.000000E+000
1	20.37584545	3.014612E-012	1.726461E-011	1	0.000000E+000
1	20.37592928	1.726461E-011	3.014612E-012	0	0.000000E+000
1	20.37598345	3.014612E-012	1.726461E-011	1	0.000000E+000
1	20.37599792	1.726461E-011	3.014612E-012	0	0.000000E+000
1	20.38235480	3.014612E-012	1.726461E-011	1	0.000000E+000
1	20.38239615	1.726461E-011	3.014612E-012	0	0.000000E+000
1	20.38843120	3.014612E-012	1.726461E-011	1	0.000000E+000
1	20.38898606	1.726461E-011	3.014612E-012	0	0.000000E+000
1	20.39250409	3.014612E-012	1.726461E-011	1	0.000000E+000
1	20.39255716	1.726461E-011	3.014612E-012	0	0.000000E+000
1	20.40990713	3.014612E-012	1.726461E-011	1	0.000000E+000
1	20.41155103	1.726461E-011	3.014612E-012	0	0.000000E+000
1	23.36638407	2.943800E-012	1.719380E-011	1	0.000000E+000
1	23.36639319	1.719380E-011	2.943800E-012	0	0.000000E+000
1	23.40317934	2.943800E-012	1.719380E-011	1	0.000000E+000
1	23.40527935	1.719380E-011	2.943800E-012	0	0.000000E+000
1	23.41085378	2.943800E-012	1.719380E-011	1	0.000000E+000
1	23.41102460	1.719380E-011	2.943800E-012	0	0.000000E+000
1	23.41106363	2.943800E-012	1.719380E-011	1	0.000000E+000
1	23.41108876	1.719380E-011	2.943800E-012	0	0.000000E+000
1	23.42367544	2.943800E-012	1.719380E-011	1	0.000000E+000
1	23.42474330	1.719380E-011	2.943800E-012	0	0.000000E+000
1	23.43529255	2.943800E-012	1.719380E-011	1	0.000000E+000
1	23.43612363	1.719380E-011	2.943800E-012	0	0.000000E+000
1	23.44208457	2.943800E-012	1.719380E-011	1	0.000000E+000
1	23.44806013	1.719380E-011	2.943800E-012	0	0.000000E+000
1	23.45225063	2.943800E-012	1.719380E-011	1	0.000000E+000
1	23.45244576	1.719380E-011	2.943800E-012	0	0.000000E+000
1	23.45246141	2.943800E-012	1.719380E-011	1	0.000000E+000
1	23.45339681	1.719380E-011	2.943800E-012	0	0.000000E+000
1	23.45674343	2.943800E-012	1.719380E-011	1	0.000000E+000
1	23.45935471	1.719380E-011	2.943800E-012	0	0.000000E+000
1	23.45938064	2.943800E-012	1.719380E-011	1	0.000000E+000
1	23.45948577	1.719380E-011	2.943800E-012	0	0.000000E+000
1	23.46104570	2.943800E-012	1.719380E-011	1	0.000000E+000
1	23.46221032	1.719380E-011	2.943800E-012	0	0.000000E+000
1	23.46243337	2.943800E-012	1.719380E-011	1	0.000000E+000
1	23.46377451	1.719380E-011	2.943800E-012	0	0.000000E+000
1	24.43761572	2.958846E-012	1.720885E-011	1	0.000000E+000
1	24.43775896	1.720885E-011	2.958846E-012	0	0.000000E+000
1	24.43776610	2.958846E-012	1.720885E-011	1	0.000000E+000
1	24.43803092	1.720885E-011	2.958846E-012	0	0.000000E+000
1	24.44279990	2.958846E-012	1.720885E-011	1	0.000000E+000
1	24.44392614	1.720885E-011	2.958846E-012	0	0.000000E+000
1	24.44490848	2.958846E-012	1.720885E-011	1	0.000000E+000
1	24.44498060	1.720885E-011	2.958846E-012	0	0.000000E+000
1	24.44718361	2.958846E-012	1.720885E-011	1	0.000000E+000
1	24.44731092	1.720885E-011	2.958846E-012	0	0.000000E+000
1	24.45470156	2.958846E-012	1.720885E-011	1	0.000000E+000
1	24.45543039	1.720885E-011	2.958846E-012	0	0.000000E+000
1	24.45544575	2.958846E-012	1.720885E-011	1	0.000000E+000
1	24.45767249	1.720885E-011	2.958846E-012	0	0.000000E+000
1	24.45770373	2.958846E-012	1.720885E-011	1	0.000000E+000
1	24.45773089	1.720885E-011	2.958846E-012	0	0.000000E+000
1	24.45780493	2.958846E-012	1.720885E-011	1	0.000000E+000
1	24.45799914	1.720885E-011	2.958846E-012	0	0.000000E+000
1	24.45867369	2.958846E-012	1.720885E-011	1	0.000000E+000
1	24.45979461	1.720885E-011	2.958846E-012	0	0.000000E+000
1	24.46179080	2.958846E-012	1.720885E-011	1	0.000000E+000
1	24.46317157	1.720885E-011	2.958846E-012	0	0.000000E+000
1	24.47084590	2.958846E-012	1.720885E-011	1	0.000000E+000
1	24.47095624	1.720885E-011	2.958846E-012	0	0.000000E+000
1	24.47099326	2.958846E-012	1.720885E-011	1	0.000000E+000
1	24.47133344	1.720885E-011	2.958846E-012	0	0.000000E+000
1	24.47139343	2.958846E-012	1.720885E-011	1	0.000000E+000
1	24.47160865	1.720885E-011	2.958846E-012	0	0.000000E+000
1	24.47872770	2.958846E-012	1.720885E-011	1	0.000000E+000
1	24.47946146	1.720885E-011	2.958846E-012	0	0.000000E+000
1	24.48118016	2.958846E-012	1.720885E-011	1	0.000000E+000
1	24.48123607	1.720885E-011	2.958846E-012	0	0.000000E+000
1	24.48142948	2.958846E-012	1.720885E-011	1	0.000000E+000
1	24.48165522	1.720885E-011	2.958846E-012	0	0.000000E+000
1	24.49853465	2.958846E-012	1.720885E-011	1	0.000000E+000
1	24.49876467	1.720885E-011	2.958846E-012	0	0.000000E+000
1	24.49900994	2.958846E-012	1.720885E-011	1	0.000000E+000
1	24.50039203	1.720885E-011	2.958846E-012	0	0.000000E+000
1	24.50199576	2.958846E-012	1.720885E-011	1	0.000000E+000
1	24.50346084	1.720885E-011	2.958846E-012	0	0.000000E+000
1	24.50664723	2.958846E-012	1.720885E-011	1	0.000000E+000
1	24.50745458	1.720885E-011	2.958846E-012	0	0.000000E+000
1	24.50748904	2.958846E-012	1.720885E-011	1	0.000000E+000
1	24.50780581	1.720885E-011	2.958846E-012	0	0.000000E+000
1	24.50784739	2.958846E-012	1.720885E-011	1	0.000000E+000
1	24.50869995	1.720885E-011	2.958846E-012	0	0.000000E+000
1	24.51907313	2.958846E-012	1.720885E-011	1	0.000000E+000
1	24.52064422	1.720885E-011	2.958846E-012	0	0.000000E+000
1	24.52341344	2.958846E-012	1.720885E-011	1	0.000000E+000
1	24.52360115	1.720885E-011	2.958846E-012	0	0.000000E+000
1	24.52788445	2.958846E-012	1.720885E-011	1	0.000000E+000
1	24.52853931	1.720885E-011	2.958846E-012	0	0.000000E+000
1	24.52855519	2.958846E-012	1.720885E-011	1	0.000000E+000
1	24.52870112	1.720885E-011	2.958846E-012	0	0.000000E+000
1	24.53124953	2.958846E-012	1.720885E-011	1	0.000000E+000
1	24.53235091	1.720885E-011	2.958846E-012	0	0.000000E+000
1	24.53239371	2.958846E-012	1.720885E-011	1	0.000000E+000
1	24.53269987	1.720885E-011	2.958846E-012	0	0.000000E+000
1	24.53271253	2.958846E-012	1.720885E-011	1	0.000000E+000
1	24.53358584	1.720885E-011	2.958846E-012	0	0.000000E+000
1	24.54177525	2.958846E-012	1.720885E-011	1	0.000000E+000
1	24.54200995	1.720885E-011	2.958846E-012	0	0.000000E+000
1	24.54202414	2.958846E-012	1.720885E-011	1	0.000000E+000
1	24.54208955	1.720885E-011	2.958846E-012	0	0.000000E+000
1	24.54215228	2.958846E-012	1.720885E-011	1	0.000000E+000
1	24.54221175	1.720885E-011	2.958846E-012	0	0.000000E+000
1	24.55232738	2.958846E-012	1.720885E-011	1	0.000000E+000
1	24.55282268	1.720885E-011	2.958846E-012	0	0.000000E+000
1	24.55289773	2.958846E-012	1.720885E-011	1	0.000000E+000
1	24.55290501	1.720885E-011	2.958846E-012	0	0.000000E+000
1	24.55304293	2.958846E-012	1.720885E-011	1	0.000000E+000
1	24.55398233	1.720885E-011	2.958846E-012	0	0.000000E+000
1	24.55671938	2.958846E-012	1.720885E-011	1	0.000000E+000
1	24.55824778	1.720885E-011	2.958846E-012	0	0.000000E+000
1	24.55826828	2.958846E-012	1.720885E-011	1	0.000000E+000
1	24.56128599	1.720885E-011	2.958846E-012	0	0.000000E+000
1	24.56130745	2.958846E-012	1.720885E-011	1	0.000000E+000
1	24.56166309	1.720885E-011	2.958846E-012	0	0.000000E+000
1	24.56167183	2.958846E-012	1.720885E-011	1	0.000000E+000
1	24.56232430	1.720885E-011	2.958846E-012	0	0.000000E+000
1	24.56420231	2.958846E-012	1.720885E-011	1	0.000000E+000
1	24.56426177	1.720885E-011	2.958846E-012	0	0.000000E+000
1	24.58374136	2.958846E-012	1.720885E-011	1	0.000000E+000
1	24.58494479	1.720885E-011	2.958846E-012	0	0.000000E+000
1	24.58499061	2.958846E-012	1.720885E-011	1	0.000000E+000
1	24.58503304	1.720885E-011	2.958846E-012	0	0.000000E+000
1	24.58917681	2.958846E-012	1.720885E-011	1	0.000000E+000
1	24.59137933	1.720885E-011	2.958846E-012	0	0.000000E+000
1	24.60160974	2.958846E-012	1.720885E-011	1	0.000000E+000
1	24.60230928	1.720885E-011	2.958846E-012	0	0.000000E+000
1	24.60317735	2.958846E-012	1.720885E-011	1	0.000000E+000
1	24.60786652	1.720885E-011	2.958846E-012	0	0.000000E+000
1	24.61213125	2.958846E-012	1.720885E-011	1	0.000000E+000
1	24.61246294	1.720885E-011	2.958846E-012	0	0.000000E+000
1	24.62025287	2.958846E-012	1.720885E-011	1	0.000000E+000
1	24.62038173	1.720885E-011	2.958846E-012	0	0.000000E+000
1	24.62582021	2.958846E-012	1.720885E-011	1	0.000000E+000
1	24.62640849	1.720885E-011	2.958846E-012	0	0.000000E+000
1	24.63647748	2.958846E-012	1.720885E-011	1	0.000000E+000
1	24.63778824	1.720885E-011	2.958846E-012	0	0.000000E+000
1	24.64405350	2.958846E-012	1.720885E-011	1	0.000000E+000
1	24.64447009	1.720885E-011	2.958846E-012	0	0.000000E+000
1	24.65571765	2.958846E-012	1.720885E-011	1	0.000000E+000
1	24.65764975	1.720885E-011	2.958846E-012	0	0.000000E+000
1	33.16009212	2.919099E-012	1.716910E-011	1	0.000000E+000
1	33.16020012	1.716910E-011	2.919099E-012	0	0.000000E+000
1	33.16020768	2.919099E-012	1.716910E-011	1	0.000000E+000
1	33.16090633	1.716910E-011	2.919099E-012	0	0.000000E+000
1	33.16954087	2.919099E-012	1.716910E-011	1	0.000000E+000
1	33.16979479	1.716910E-011	2.919099E-012	0	0.000000E+000
1	33.16980323	2.919099E-012	1.716910E-011	1	0.000000E+000
1	33.17137016	1.716910E-011	2.919099E-012	0	0.000000E+000
1	33.17428967	2.919099E-012	1.716910E-011	1	0.000000E+000
1	33.17447821	1.716910E-011	2.919099E-012	0	0.000000E+000
1	33.17449153	2.919099E-012	1.716910E-011	1	0.000000E+000
1	33.17466236	1.716910E-011	2.919099E-012	0	0.000000E+000
1	33.17747898	2.919099E-012	1.716910E-011	1	0.000000E+000
1	33.17785267	1.716910E-011	2.919099E-012	0	0.000000E+000
1	33.17837407	2.919099E-012	1.716910E-011	1	0.000000E+000
1	33.17893941	1.716910E-011	2.919099E-012	0	0.000000E+000
1	33.18641028	2.919099E-012	1.716910E-011	1	0.000000E+000
1	33.18894432	1.716910E-011	2.919099E-012	0	0.000000E+000
1	33.18894995	2.919099E-012	1.716910E-011	1	0.000000E+000
1	33.19002319	1.716910E-011	2.919099E-012	0	0.000000E+000
1	33.19276017	2.919099E-012	1.716910E-011	1	0.000000E+000
1	33.19428539	1.716910E-011	2.919099E-012	0	0.000000E+000
1	33.19430873	2.919099E-012	1.716910E-011	1	0.000000E+000
1	33.19464057	1.716910E-011	2.919099E-012	0	0.000000E+000
1	33.19466475	2.919099E-012	1.716910E-011	1	0.000000E+000
1	33.19498042	1.716910E-011	2.919099E-012	0	0.000000E+000
1	33.20047719	2.919099E-012	1.716910E-011	1	0.000000E+000
1	33.20193069	1.716910E-011	2.919099E-012	0	0.000000E+000
1	33.20193720	2.919099E-012	1.716910E-011	1	0.000000E+000
1	33.20196958	1.716910E-011	2.919099E-012	0	0.000000E+000
1	33.20199007	2.919099E-012	1.716910E-011	1	0.000000E+000
1	33.20286157	1.716910E-011	2.919099E-012	0	0.000000E+000
1	33.20289190	2.919099E-012	1.716910E-011	1	0.000000E+000
1	33.20387367	1.716910E-011	2.919099E-012	0	0.000000E+000
1	33.20390447	2.919099E-012	1.716910E-011	1	0.000000E+000
1	33.20398372	1.716910E-011	2.919099E-012	0	0.000000E+000
1	33.20401370	2.919099E-012	1.716910E-011	1	0.000000E+000
1	33.20435336	1.716910E-011	2.919099E-012	0	0.000000E+000
1	34.16647255	2.924143E-012	1.717414E-011	1	0.000000E+000
1	34.16816125	1.717414E-011	2.924143E-012	0	0.000000E+000
1	34.16819862	2.924143E-012	1.717414E-011	1	0.000000E+000
1	34.16821802	1.717414E-011	2.924143E-012	0	0.000000E+000
1	34.17048036	2.924143E-012	1.717414E-011	1	0.000000E+000
1	34.17120964	1.717414E-011	2.924143E-012	0	0.000000E+000
1	34.17584563	2.924143E-012	1.717414E-011	1	0.000000E+000
1	34.17611376	1.717414E-011	2.924143E-012	0	0.000000E+000
1	34.17614473	2.924143E-012	1.717414E-011	1	0.000000E+000
1	34.17704825	1.717414E-011	2.924143E-012	0	0.000000E+000
1	34.17705750	2.924143E-012	1.717414E-011	1	0.000000E+000
1	34.17736447	1.717414E-011	2.924143E-012	0	0.000000E+000
1	34.17737844	2.924143E-012	1.717414E-011	1	0.000000E+000
1	34.17888320	1.717414E-011	2.924143E-012	0	0.000000E+000
1	34.17889033	2.924143E-012	1.717414E-011	1	0.000000E+000
1	34.17936335	1.717414E-011	2.924143E-012	0	0.000000E+000
1	34.18178868	2.924143E-012	1.717414E-011	1	0.000000E+000
1	34.18208879	1.717414E-011	2.924143E-012	0	0.000000E+000
1	34.19434727	2.924143E-012	1.717414E-011	1	0.000000E+000
1	34.19559335	1.717414E-011	2.924143E-012	0	0.000000E+000
1	34.19975894	2.924143E-012	1.717414E-011	1	0.000000E+000
1	34.19979608	1.717414E-011	2.924143E-012	0	0.000000E+000
1	34.21212457	2.924143E-012	1.717414E-011	1	0.000000E+000
1	34.21228270	1.717414E-011	2.924143E-012	0	0.000000E+000
1	34.21753350	2.924143E-012	1.717414E-011	1	0.000000E+000
1	34.21856537	1.717414E-011	2.924143E-012	0	0.000000E+000
1	34.21858698	2.924143E-012	1.717414E-011	1	0.000000E+000
1	34.21892806	1.717414E-011	2.924143E-012	0	0.000000E+000
1	34.21894763	2.924143E-012	1.717414E-011	1	0.000000E+000
1	34.21982748	1.717414E-011	2.924143E-012	0	0.000000E+000
1	34.23348148	2.924143E-012	1.717414E-011	1	0.000000E+000
1	34.23353175	1.717414E-011	2.924143E-012	0	0.000000E+000
1	34.24166199	2.924143E-012	1.717414E-011	1	0.000000E+000
1	34.24189077	1.717414E-011	2.924143E-012	0	0.000000E+000
1	34.24191477	2.924143E-012	1.717414E-011	1	0.000000E+000
1	34.24405439	1.717414E-011	2.924143E-012	0	0.000000E+000
1	34.24407835	2.924143E-012	1.717414E-011	1	0.000000E+000
1	34.24879468	1.717414E-011	2.924143E-012	0	0.000000E+000
1	34.24881122	2.924143E-012	1.717414E-011	1	0.000000E+000
1	34.25097572	1.717414E-011	2.924143E-012	0	0.000000E+000
1	34.25575533	2.924143E-012	1.717414E-011	1	0.000000E+000
1	34.25590789	1.717414E-011	2.924143E-012	0	0.000000E+000
1	34.25762639	2.924143E-012	1.717414E-011	1	0.000000E+000
1	34.25862100	1.717414E-011	2.924143E-012	0	0.000000E+000
1	34.26190217	2.924143E-012	1.717414E-011	1	0.000000E+000
1	34.26265191	1.717414E-011	2.924143E-012	0	0.000000E+000
1	34.26702300	2.924143E-012	1.717414E-011	1	0.000000E+000
1	34.27129747	1.717414E-011	2.924143E-012	0	0.000000E+000
1	34.30709540	2.924143E-012	1.717414E-011	1	0.000000E+000
1	34.30775503	1.717414E-011	2.924143E-012	0	0.000000E+000
1	34.31526331	2.924143E-012	1.717414E-011	1	0.000000E+000
1	34.31672222	1.717414E-011	2.924143E-012	0	0.000000E+000
1	34.34048822	2.924143E-012	1.717414E-011	1	0.000000E+000
1	34.34062544	1.717414E-011	2.924143E-012	0	0.000000E+000
1	34.34067194	2.924143E-012	1.717414E-011	1	0.000000E+000
1	34.34201443	1.717414E-011	2.924143E-012	0	0.000000E+000
1	34.34819709	2.924143E-012	1.717414E-011	1	0.000000E+000
1	34.34833656	1.717414E-011	2.924143E-012	0	0.000000E+000
1	34.34836240	2.924143E-012	1.717414E-011	1	0.000000E+000
1	34.34856737	1.717414E-011	2.924143E-012	0	0.000000E+000
1	34.34857881	2.924143E-012	1.717414E-011	1	0.000000E+000
1	34.34924978	1.717414E-011	2.924143E-012	0	0.000000E+000
1	34.34927582	2.924143E-012	1.717414E-011	1	0.000000E+000
1	34.34968295	1.717414E-011	2.924143E-012	0	0.000000E+000
1	34.35927327	2.924143E-012	1.717414E-011	1	0.000000E+000
1	34.36077790	1.717414E-011	2.924143E-012	0	0.000000E+000
1	34.36078409	2.924143E-012	1.717414E-011	1	0.000000E+000
1	34.36090509	1.717414E-011	2.924143E-012	0	0.000000E+000
1	34.36092732	2.924143E-012	1.717414E-011	1	0.000000E+000
1	34.36450588	1.717414E-011	2.924143E-012	0	0.000000E+000
1	34.36451551	2.924143E-012	1.717414E-011	1	0.000000E+000
1	34.36647458	1.717414E-011	2.924143E-012	0	0.000000E+000
1	34.37283112	2.924143E-012	1.717414E-011	1	0.000000E+000
1	34.37465654	1.717414E-011	2.924143E-012	0	0.000000E+000
1	34.38609175	2.924143E-012	1.717414E-011	1	0.000000E+000
1	34.38688634	1.717414E-011	2.924143E-012	0	0.000000E+000
1	34.39214288	2.924143E-012	1.717414E-011	1	0.000000E+000
1	34.39331571	1.717414E-011	2.924143E-012	0	0.000000E+000
1	34.39333357	2.924143E-012	1.717414E-011	1	0.000000E+000
1	34.39417255	1.717414E-011	2.924143E-012	0	0.000000E+000
1	34.39419865	2.924143E-012	1.717414E-011	1	0.000000E+000
1	34.39609909	1.717414E-011	2.924143E-012	0	0.000000E+000
1	34.39744800	2.924143E-012	1.717414E-011	1	0.000000E+000
1	34.39760850	1.717414E-011	2.924143E-012	0	0.000000E+000
1	34.40551807	2.924143E-012	1.717414E-011	1	0.000000E+000
1	34.40559100	1.717414E-011	2.924143E-012	0	0.000000E+000
1	34.40560905	2.924143E-012	1.717414E-011	1	0.000000E+000
1	34.40595284	1.717414E-011	2.924143E-012	0	0.000000E+000
1	34.40623064	2.924143E-012	1.717414E-011	1	0.000000E+000
1	34.41163689	1.717414E-011	2.924143E-012	0	0.000000E+000
1	34.41167244	2.924143E-012	1.717414E-011	1	0.000000E+000
1	34.41225082	1.717414E-011	2.924143E-012	0	0.000000E+000
1	34.41455667	2.924143E-012	1.717414E-011	1	0.000000E+000
1	34.41502139	1.717414E-011	2.924143E-012	0	0.000000E+000
1	34.41785073	2.924143E-012	1.717414E-011	1	0.000000E+000
1	34.41819810	1.717414E-011	2.924143E-012	0	0.000000E+000
1	34.42043690	2.924143E-012	1.717414E-011	1	0.000000E+000
1	34.42080436	1.717414E-011	2.924143E-012	0	0.000000E+000
1	34.43151510	2.924143E-012	1.717414E-011	1	0.000000E+000
1	34.43432069	1.717414E-011	2.924143E-012	0	0.000000E+000
1	34.43436281	2.924143E-012	1.717414E-011	1	0.000000E+000
1	34.43500865	1.717414E-011	2.924143E-012	0	0.000000E+000
1	34.43511985	2.924143E-012	1.717414E-011	1	0.000000E+000
1	34.43725817	1.717414E-011	2.924143E-012	0	0.000000E+000
1	34.43971457	2.924143E-012	1.717414E-011	1	0.000000E+000
1	34.43983238	1.717414E-011	2.924143E-012	0	0.000000E+000
1	34.44304875	2.924143E-012	1.717414E-011	1	0.000000E+000
1	34.44320976	1.717414E-011	2.924143E-012	0	0.000000E+000
1	34.45112404	2.924143E-012	1.717414E-011	1	0.000000E+000
1	34.45184397	1.717414E-011	2.924143E-012	0	0.000000E+000
1	34.45924103	2.924143E-012	1.717414E-011	1	0.000000E+000
1	34.45994580	1.717414E-011	2.924143E-012	0	0.000000E+000
1	34.46730967	2.924143E-012	1.717414E-011	1	0.000000E+000
1	34.46792336	1.717414E-011	2.924143E-012	0	0.000000E+000
1	34.47176843	2.924143E-012	1.717414E-011	1	0.000000E+000
1	34.47191871	1.717414E-011	2.924143E-012	0	0.000000E+000
1	34.47202910	2.924143E-012	1.717414E-011	1	0.000000E+000
1	34.47270374	1.717414E-011	2.924143E-012	0	0.000000E+000
1	34.47984704	2.924143E-012	1.717414E-011	1	0.000000E+000
1	34.48025200	1.717414E-011	2.924143E-012	0	0.000000E+000
1	34.48206171	2.924143E-012	1.717414E-011	1	0.000000E+000
1	34.48239215	1.717414E-011	2.924143E-012	0	0.000000E+000
1	34.48998038	2.924143E-012	1.717414E-011	1	0.000000E+000
1	34.49033613	1.717414E-011	2.924143E-012	0	0.000000E+000
1	34.49036203	2.924143E-012	1.717414E-011	1	0.000000E+000
1	34.49119545	1.717414E-011	2.924143E-012	0	0.000000E+000
1	34.49195028	2.924143E-012	1.717414E-011	1	0.000000E+000
1	34.49219326	1.717414E-011	2.924143E-012	0	0.000000E+000
1	34.49222214	2.924143E-012	1.717414E-011	1	0.000000E+000
1	34.49277998	1.717414E-011	2.924143E-012	0	0.000000E+000
1	34.49814444	2.924143E-012	1.717414E-011	1	0.000000E+000
1	34.49959846	1.717414E-011	2.924143E-012	0	0.000000E+000
1	34.50488463	2.924143E-012	1.717414E-011	1	0.000000E+000
1	34.50596980	1.717414E-011	2.924143E-012	0	0.000000E+000
1	34.50737751	2.924143E-012	1.717414E-011	1	0.000000E+000
1	34.51019043	1.717414E-011	2.924143E-012	0	0.000000E+000
1	34.51050759	2.924143E-012	1.717414E-011	1	0.000000E+000
1	34.51207539	1.717414E-011	2.924143E-012	0	0.000000E+000
1	34.51462353	2.924143E-012	1.717414E-011	1	0.000000E+000
1	34.51755717	1.717414E-011	2.924143E-012	0	0.000000E+000
1	34.51757264	2.924143E-012	1.717414E-011	1	0.000000E+000
1	34.51927406	1.717414E-011	2.924143E-012	0	0.000000E+000
1	34.52647698	2.924143E-012	1.717414E-011	1	0.000000E+000
1	34.52980047	1.717414E-011	2.924143E-012	0	0.000000E+000
1	34.52982520	2.924143E-012	1.717414E-011	1	0.000000E+000
1	34.53251799	1.717414E-011	2.924143E-012	0	0.000000E+000
1	34.53863504	2.924143E-012	1.717414E-011	1	0.000000E+000
1	34.53939187	1.717414E-011	2.924143E-012	0	0.000000E+000
1	34.53941277	2.924143E-012	1.717414E-011	1	0.000000E+000
1	34.54002619	1.717414E-011	2.924143E-012	0	0.000000E+000
1	34.54005753	2.924143E-012	1.717414E-011	1	0.000000E+000
1	34.54014255	1.717414E-011	2.924143E-012	0	0.000000E+000
1	34.54899271	2.924143E-012	1.717414E-011	1	0.000000E+000
1	34.55028357	1.717414E-011	2.924143E-012	0	0.000000E+000
1	34.55203004	2.924143E-012	1.717414E-011	1	0.000000E+000
1	34.55334031	1.717414E-011	2.924143E-012	0	0.000000E+000
1	34.55335117	2.924143E-012	1.717414E-011	1	0.000000E+000
1	34.55464475	1.717414E-011	2.924143E-012	0	0.000000E+000
1	34.55865837	2.924143E-012	1.717414E-011	1	0.000000E+000
1	34.55875480	1.717414E-011	2.924143E-012	0	0.000000E+000
1	34.55985688	2.924143E-012	1.717414E-011	1	0.000000E+000
1	34.56049198	1.717414E-011	2.924143E-012	0	0.000000E+000
1	34.56062923	2.924143E-012	1.717414E-011	1	0.000000E+000
1	34.56227179	1.717414E-011	2.924143E-012	0	0.000000E+000
1	34.56285593	2.924143E-012	1.717414E-011	1	0.000000E+000
1	34.56323100	1.717414E-011	2.924143E-012	0	0.000000E+000
1	34.56601824	2.924143E-012	1.717414E-011	1	0.000000E+000
1	34.56664533	1.717414E-011	2.924143E-012	0	0.000000E+000
1	34.57278776	2.924143E-012	1.717414E-011	1	0.000000E+000
1	34.57287983	1.717414E-011	2.924143E-012	0	0.000000E+000
1	34.57380474	2.924143E-012	1.717414E-011	1	0.000000E+000
1	34.57419778	1.717414E-011	2.924143E-012	0	0.000000E+000
1	34.57437776	2.924143E-012	1.717414E-011	1	0.000000E+000
1	34.57824368	1.717414E-011	2.924143E-012	0	0.000000E+000
1	34.58331054	2.924143E-012	1.717414E-011	1	0.000000E+000
1	34.58379997	1.717414E-011	2.924143E-012	0	0.000000E+000
1	34.58385882	2.924143E-012	1.717414E-011	1	0.000000E+000
1	34.58430986	1.717414E-011	2.924143E-012	0	0.000000E+000
1	34.58433199	2.924143E-012	1.717414E-011	1	0.000000E+000
1	34.58467574	1.717414E-011	2.924143E-012	0	0.000000E+000
1	34.58694060	2.924143E-012	1.717414E-011	1	0.000000E+000
1	34.58706495	1.717414E-011	2.924143E-012	0	0.000000E+000
1	34.59014004	2.924143E-012	1.717414E-011	1	0.000000E+000
1	34.59068308	1.717414E-011	2.924143E-012	0	0.000000E+000
1	34.59905164	2.924143E-012	1.717414E-011	1	0.000000E+000
1	34.60185525	1.717414E-011	2.924143E-012	0	0.000000E+000
1	34.60187730	2.924143E-012	1.717414E-011	1	0.000000E+000
1	34.60199557	1.717414E-011	2.924143E-012	0	0.000000E+000
1	34.60265860	2.924143E-012	1.717414E-011	1	0.000000E+000
1	34.60550159	1.717414E-011	2.924143E-012	0	0.000000E+000
1	34.60593969	2.924143E-012	1.717414E-011	1	0.000000E+000
1	34.60661443	1.717414E-011	2.924143E-012	0	0.000000E+000
1	34.60894242	2.924143E-012	1.717414E-011	1	0.000000E+000
1	34.60920926	1.717414E-011	2.924143E-012	0	0.000000E+000
1	34.61308003	2.924143E-012	1.717414E-011	1	0.000000E+000
1	34.61371268	1.717414E-011	2.924143E-012	0	0.000000E+000
1	34.61372569	2.924143E-012	1.717414E-011	1	0.000000E+000
1	34.61509643	1.717414E-011	2.924143E-012	0	0.000000E+000
1	34.61644387	2.924143E-012	1.717414E-011	1	0.000000E+000
1	34.61674593	1.717414E-011	2.924143E-012	0	0.000000E+000
1	34.61678102	2.924143E-012	1.717414E-011	1	0.000000E+000
1	34.61769422	1.717414E-011	2.924143E-012	0	0.000000E+000
1	34.61774759	2.924143E-012	1.717414E-011	1	0.000000E+000
1	34.61845666	1.717414E-011	2.924143E-012	0	0.000000E+000
1	34.61847743	2.924143E-012	1.717414E-011	1	0.000000E+000
1	34.62019376	1.717414E-011	2.924143E-012	0	0.000000E+000
1	34.62320494	2.924143E-012	1.717414E-011	1	0.000000E+000
1	34.62417696	1.717414E-011	2.924143E-012	0	0.000000E+000
1	34.62418711	2.924143E-012	1.717414E-011	1	0.000000E+000
1	34.62498377	1.717414E-011	2.924143E-012	0	0.000000E+000
1	34.63538498	2.924143E-012	1.717414E-011	1	0.000000E+000
1	34.63698971	1.717414E-011	2.924143E-012	0	0.000000E+000
1	34.64831401	2.924143E-012	1.717414E-011	1	0.000000E+000
1	34.64857759	1.717414E-011	2.924143E-012	0	0.000000E+000
1	34.64859354	2.924143E-012	1.717414E-011	1	0.000000E+000
1	34.64981693	1.717414E-011	2.924143E-012	0	0.000000E+000
1	34.64985667	2.924143E-012	1.717414E-011	1	0.000000E+000
1	34.65039997	1.717414E-011	2.924143E-012	0	0.000000E+000
1	34.65259407	2.924143E-012	1.717414E-011	1	0.000000E+000
1	34.65282270	1.717414E-011	2.924143E-012	0	0.000000E+000
1	34.65314614	2.924143E-012	1.717414E-011	1	0.000000E+000
1	34.65326776	1.717414E-011	2.924143E-012	0	0.000000E+000
1	34.65481840	2.924143E-012	1.717414E-011	1	0.000000E+000
1	34.65488603	1.717414E-011	2.924143E-012	0	0.000000E+000
1	34.65767845	2.924143E-012	1.717414E-011	1	0.000000E+000
1	34.65802288	1.717414E-011	2.924143E-012	0	0.000000E+000
1	34.66018456	2.924143E-012	1.717414E-011	1	0.000000E+000
1	34.66033080	1.717414E-011	2.924143E-012	0	0.000000E+000
1	34.66323102	2.924143E-012	1.717414E-011	1	0.000000E+000
1	34.66373637	1.717414E-011	2.924143E-012	0	0.000000E+000
1	34.66379425	2.924143E-012	1.717414E-011	1	0.000000E+000
1	34.66419563	1.717414E-011	2.924143E-012	0	0.000000E+000
1	34.66771552	2.924143E-012	1.717414E-011	1	0.000000E+000
1	34.66989256	1.717414E-011	2.924143E-012	0	0.000000E+000
1	34.68241718	2.924143E-012	1.717414E-011	1	0.000000E+000
1	34.68288347	1.717414E-011	2.924143E-012	0	0.000000E+000
1	34.68289078	2.924143E-012	1.717414E-011	1	0.000000E+000
1	34.68594783	1.717414E-011	2.924143E-012	0	0.000000E+000
1	34.68597483	2.924143E-012	1.717414E-011	1	0.000000E+000
1	34.68729043	1.717414E-011	2.924143E-012	0	0.000000E+000
1	34.69546303	2.924143E-012	1.717414E-011	1	0.000000E+000
1	34.69690722	1.717414E-011	2.924143E-012	0	0.000000E+000
1	34.70195341	2.924143E-012	1.717414E-011	1	0.000000E+000
1	34.70327287	1.717414E-011	2.924143E-012	0	0.000000E+000
1	34.71037618	2.924143E-012	1.717414E-011	1	0.000000E+000
1	34.71087471	1.717414E-011	2.924143E-012	0	0.000000E+000
1	34.71749153	2.924143E-012	1.717414E-011	1	0.000000E+000
1	34.71753576	1.717414E-011	2.924143E-012	0	0.000000E+000
1	34.71754929	2.924143E-012	1.717414E-011	1	0.000000E+000
1	34.71855547	1.717414E-011	2.924143E-012	0	0.000000E+000
1	34.72385635	2.924143E-012	1.717414E-011	1	0.000000E+000
1	34.72449998	1.717414E-011	2.924143E-012	0	0.000000E+000
1	34.72519795	2.924143E-012	1.717414E-011	1	0.000000E+000
1	34.72571084	1.717414E-011	2.924143E-012	0	0.000000E+000
1	34.72689438	2.924143E-012	1.717414E-011	1	0.000000E+000
1	34.72707139	1.717414E-011	2.924143E-012	0	0.000000E+000
1	34.72709017	2.924143E-012	1.717414E-011	1	0.000000E+000
1	34.72740392	1.717414E-011	2.924143E-012	0	0.000000E+000
1	34.72748923	2.924143E-012	1.717414E-011	1	0.000000E+000
1	34.72774700	1.717414E-011	2.924143E-012	0	0.000000E+000
1	34.73775138	2.924143E-012	1.717414E-011	1	0.000000E+000
1	34.73797051	1.717414E-011	2.924143E-012	0	0.000000E+000
1	34.73831796	2.924143E-012	1.717414E-011	1	0.000000E+000
1	34.73849467	1.717414E-011	2.924143E-012	0	0.000000E+000
1	34.73997243	2.924143E-012	1.717414E-011	1	0.000000E+000
1	34.74123790	1.717414E-011	2.924143E-012	0	0.000000E+000
1	34.74126198	2.924143E-012	1.717414E-011	1	0.000000E+000
1	34.74208783	1.717414E-011	2.924143E-012	0	0.000000E+000
1	34.74209438	2.924143E-012	1.717414E-011	1	0.000000E+000
1	34.74281817	1.717414E-011	2.924143E-012	0	0.000000E+000
1	34.74782591	2.924143E-012	1.717414E-011	1	0.000000E+000
1	34.75019194	1.717414E-011	2.924143E-012	0	0.000000E+000
1	34.75487708	2.924143E-012	1.717414E-011	1	0.000000E+000
1	34.75495197	1.717414E-011	2.924143E-012	0	0.000000E+000
1	34.76020284	2.924143E-012	1.717414E-011	1	0.000000E+000
1	34.76093525	1.717414E-011	2.924143E-012	0	0.000000E+000
1	34.76455117	2.924143E-012	1.717414E-011	1	0.000000E+000
1	34.76584200	1.717414E-011	2.924143E-012	0	0.000000E+000
1	34.76607057	2.924143E-012	1.717414E-011	1	0.000000E+000
1	34.76811828	1.717414E-011	2.924143E-012	0	0.000000E+000
1	34.76857989	2.924143E-012	1.717414E-011	1	0.000000E+000
1	34.76892671	1.717414E-011	2.924143E-012	0	0.000000E+000
1	34.77947036	2.924143E-012	1.717414E-011	1	0.000000E+000
1	34.78025251	1.717414E-011	2.924143E-012	0	0.000000E+000
1	34.78026573	2.924143E-012	1.717414E-011	1	0.000000E+000
1	34.78113371	1.717414E-011	2.924143E-012	0	0.000000E+000
1	34.78599186	2.924143E-012	1.717414E-011	1	0.000000E+000
1	34.78628876	1.717414E-011	2.924143E-012	0	0.000000E+000
1	34.78630194	2.924143E-012	1.717414E-011	1	0.000000E+000
1	34.78786704	1.717414E-011	2.924143E-012	0	0.000000E+000
1	34.81195488	2.924143E-012	1.717414E-011	1	0.000000E+000
1	34.81357290	1.717414E-011	2.924143E-012	0	0.000000E+000
1	34.81360539	2.924143E-012	1.717414E-011	1	0.000000E+000
1	34.81377718	1.717414E-011	2.924143E-012	0	0.000000E+000
1	34.87688511	2.924143E-012	1.717414E-011	1	0.000000E+000
1	34.87840472	1.717414E-011	2.924143E-012	0	0.000000E+000
1	34.87841743	2.924143E-012	1.717414E-011	1	0.000000E+000
1	34.87892374	1.717414E-011	2.924143E-012	0	0.000000E+000
1	34.88167173	2.924143E-012	1.717414E-011	1	0.000000E+000
1	34.88272548	1.717414E-011	2.924143E-012	0	0.000000E+000
1	34.88275937	2.924143E-012	1.717414E-011	1	0.000000E+000
1	34.88346142	1.717414E-011	2.924143E-012	0	0.000000E+000
1	34.88354027	2.924143E-012	1.717414E-011	1	0.000000E+000
1	34.88376814	1.717414E-011	2.924143E-012	0	0.000000E+000
1	34.88378174	2.924143E-012	1.717414E-011	1	0.000000E+000
1	34.88448132	1.717414E-011	2.924143E-012	0	0.000000E+000
1	34.89752730	2.924143E-012	1.717414E-011	1	0.000000E+000
1	34.89778151	1.717414E-011	2.924143E-012	0	0.000000E+000
1	34.89779636	2.924143E-012	1.717414E-011	1	0.000000E+000
1	34.89787325	1.717414E-011	2.924143E-012	0	0.000000E+000
1	34.90795913	2.924143E-012	1.717414E-011	1	0.000000E+000
1	34.90915704	1.717414E-011	2.924143E-012	0	0.000000E+000
1	34.92353124	2.924143E-012	1.717414E-011	1	0.000000E+000
1	34.92521964	1.717414E-011	2.924143E-012	0	0.000000E+000
1	34.93098391	2.924143E-012	1.717414E-011	1	0.000000E+000
1	34.93143840	1.717414E-011	2.924143E-012	0	0.000000E+000
1	34.94709826	2.924143E-012	1.717414E-011	1	0.000000E+000
1	34.94724836	1.717414E-011	2.924143E-012	0	0.000000E+000
1	34.94764267	2.924143E-012	1.717414E-011	1	0.000000E+000
1	34.94780099	1.717414E-011	2.924143E-012	0	0.000000E+000
1	34.95416180	2.924143E-012	1.717414E-011	1	0.000000E+000
1	34.95456956	1.717414E-011	2.924143E-012	0	0.000000E+000
1	34.95543883	2.924143E-012	1.717414E-011	1	0.000000E+000
1	34.95669803	1.717414E-011	2.924143E-012	0	0.000000E+000
1	34.95804339	2.924143E-012	1.717414E-011	1	0.000000E+000
1	34.95842367	1.717414E-011	2.924143E-012	0	0.000000E+000
1	34.95845909	2.924143E-012	1.717414E-011	1	0.000000E+000
1	34.95939126	1.717414E-011	2.924143E-012	0	0.000000E+000
1	34.96523384	2.924143E-012	1.717414E-011	1	0.000000E+000
1	34.96576039	1.717414E-011	2.924143E-012	0	0.000000E+000
1	34.96594494	2.924143E-012	1.717414E-011	1	0.000000E+000
1	34.96965436	1.717414E-011	2.924143E-012	0	0.000000E+000
1	34.97540721	2.924143E-012	1.717414E-011	1	0.000000E+000
1	34.97548197	1.717414E-011	2.924143E-012	0	0.000000E+000
1	34.97947010	2.924143E-012	1.717414E-011	1	0.000000E+000
1	34.97993269	1.717414E-011	2.924143E-012	0	0.000000E+000
1	34.98036257	2.924143E-012	1.717414E-011	1	0.000000E+000
1	34.98111244	1.717414E-011	2.924143E-012	0	0.000000E+000
1	34.98876260	2.924143E-012	1.717414E-011	1	0.000000E+000
1	34.99018140	1.717414E-011	2.924143E-012	0	0.000000E+000
1	34.99943431	2.924143E-012	1.717414E-011	1	0.000000E+000
1	34.99959227	1.717414E-011	2.924143E-012	0	0.000000E+000
1	35.00485354	2.924143E-012	1.717414E-011	1	0.000000E+000
1	35.00551864	1.717414E-011	2.924143E-012	0	0.000000E+000
1	35.01539053	2.924143E-012	1.717414E-011	1	0.000000E+000
1	35.01549600	1.717414E-011	2.924143E-012	0	0.000000E+000
1	35.02623309	2.924143E-012	1.717414E-011	1	0.000000E+000
1	35.02789297	1.717414E-011	2.924143E-012	0	0.000000E+000
1	35.03282465	2.924143E-012	1.717414E-011	1	0.000000E+000
1	35.03454334	1.717414E-011	2.924143E-012	0	0.000000E+000
1	35.03658397	2.924143E-012	1.717414E-011	1	0.000000E+000
1	35.03788561	1.717414E-011	2.924143E-012	0	0.000000E+000
1	35.04368300	2.924143E-012	1.717414E-011	1	0.000000E+000
1	35.04419351	1.717414E-011	2.924143E-012	0	0.000000E+000
1	35.04451986	2.924143E-012	1.717414E-011	1	0.000000E+000
1	35.04467624	1.717414E-011	2.924143E-012	0	0.000000E+000
1	35.05297988	2.924143E-012	1.717414E-011	1	0.000000E+000
1	35.05370387	1.717414E-011	2.924143E-012	0	0.000000E+000
1	35.05531989	2.924143E-012	1.717414E-011	1	0.000000E+000
1	35.05693953	1.717414E-011	2.924143E-012	0	0.000000E+000
1	35.05697565	2.924143E-012	1.717414E-011	1	0.000000E+000
1	35.05897145	1.717414E-011	2.924143E-012	0	0.000000E+000
1	35.06129592	2.924143E-012	1.717414E-011	1	0.000000E+000
1	35.06158285	1.717414E-011	2.924143E-012	0	0.000000E+000
1	35.06630647	2.924143E-012	1.717414E-011	1	0.000000E+000
1	35.06780294	1.717414E-011	2.924143E-012	0	0.000000E+000
1	35.07344043	2.924143E-012	1.717414E-011	1	0.000000E+000
1	35.07741637	1.717414E-011	2.924143E-012	0	0.000000E+000
1	35.07744671	2.924143E-012	1.717414E-011	1	0.000000E+000
1	35.07976866	1.717414E-011	2.924143E-012	0	0.000000E+000
1	35.08157939	2.924143E-012	1.717414E-011	1	0.000000E+000
1	35.08162503	1.717414E-011	2.924143E-012	0	0.000000E+000
1	35.08174069	2.924143E-012	1.717414E-011	1	0.000000E+000
1	35.08181073	1.717414E-011	2.924143E-012	0	0.000000E+000
1	35.08182390	2.924143E-012	1.717414E-011	1	0.000000E+000
1	35.08231648	1.717414E-011	2.924143E-012	0	0.000000E+000
1	35.09375453	2.924143E-012	1.717414E-011	1	0.000000E+000
1	35.09625180	1.717414E-011	2.924143E-012	0	0.000000E+000
1	35.09692447	2.924143E-012	1.717414E-011	1	0.000000E+000
1	35.09857494	1.717414E-011	2.924143E-012	0	0.000000E+000
1	35.09861732	2.924143E-012	1.717414E-011	1	0.000000E+000
1	35.09903237	1.717414E-011	2.924143E-012	0	0.000000E+000
1	35.10252846	2.924143E-012	1.717414E-011	1	0.000000E+000
1	35.10313892	1.717414E-011	2.924143E-012	0	0.000000E+000
1	35.10694871	2.924143E-012	1.717414E-011	1	0.000000E+000
1	35.10730622	1.717414E-011	2.924143E-012	0	0.000000E+000
1	35.11111132	2.924143E-012	1.717414E-011	1	0.000000E+000
1	35.11116134	1.717414E-011	2.924143E-012	0	0.000000E+000
1	35.11572805	2.924143E-012	1.717414E-011	1	0.000000E+000
1	35.11595290	1.717414E-011	2.924143E-012	0	0.000000E+000
1	35.12184559	2.924143E-012	1.717414E-011	1	0.000000E+000
1	35.12500993	1.717414E-011	2.924143E-012	0	0.000000E+000
1	35.12716713	2.924143E-012	1.717414E-011	1	0.000000E+000
1	35.12843417	1.717414E-011	2.924143E-012	0	0.000000E+000
1	35.12845891	2.924143E-012	1.717414E-011	1	0.000000E+000
1	35.13017075	1.717414E-011	2.924143E-012	0	0.000000E+000
1	35.13087364	2.924143E-012	1.717414E-011	1	0.000000E+000
1	35.13215953	1.717414E-011	2.924143E-012	0	0.000000E+000
1	35.13217158	2.924143E-012	1.717414E-011	1	0.000000E+000
1	35.13246546	1.717414E-011	2.924143E-012	0	0.000000E+000
1	35.13247290	2.924143E-012	1.717414E-011	1	0.000000E+000
1	35.13432334	1.717414E-011	2.924143E-012	0	0.000000E+000
1	35.13437833	2.924143E-012	1.717414E-011	1	0.000000E+000
1	35.13612810	1.717414E-011	2.924143E-012	0	0.000000E+000
1	35.16084644	2.924143E-012	1.717414E-011	1	0.000000E+000
1	35.16087451	1.717414E-011	2.924143E-012	0	0.000000E+000
1	35.16712120	2.924143E-012	1.717414E-011	1	0.000000E+000
1	35.16928011	1.717414E-011	2.924143E-012	0	0.000000E+000
1	35.16992416	2.924143E-012	1.717414E-011	1	0.000000E+000
1	35.17186965	1.717414E-011	2.924143E-012	0	0.000000E+000
1	35.17189358	2.924143E-012	1.717414E-011	1	0.000000E+000
1	35.17215133	1.717414E-011	2.924143E-012	0	0.000000E+000
1	35.17216326	2.924143E-012	1.717414E-011	1	0.000000E+000
1	35.17283589	1.717414E-011	2.924143E-012	0	0.000000E+000
1	35.17942177	2.924143E-012	1.717414E-011	1	0.000000E+000
1	35.17989348	1.717414E-011	2.924143E-012	0	0.000000E+000
1	35.18654793	2.924143E-012	1.717414E-011	1	0.000000E+000
1	35.18906840	1.717414E-011	2.924143E-012	0	0.000000E+000
1	35.18908681	2.924143E-012	1.717414E-011	1	0.000000E+000
1	35.18967779	1.717414E-011	2.924143E-012	0	0.000000E+000
1	35.19603390	2.924143E-012	1.717414E-011	1	0.000000E+000
1	35.19739922	1.717414E-011	2.924143E-012	0	0.000000E+000
1	35.20143852	2.924143E-012	1.717414E-011	1	0.000000E+000
1	35.20280316	1.717414E-011	2.924143E-012	0	0.000000E+000
1	35.20284385	2.924143E-012	1.717414E-011	1	0.000000E+000
1	35.20316376	1.717414E-011	2.924143E-012	0	0.000000E+000
1	35.21122824	2.924143E-012	1.717414E-011	1	0.000000E+000
1	35.21150839	1.717414E-011	2.924143E-012	0	0.000000E+000
1	35.22726950	2.924143E-012	1.717414E-011	1	0.000000E+000
1	35.22730656	1.717414E-011	2.924143E-012	0	0.000000E+000
1	35.23172073	2.924143E-012	1.717414E-011	1	0.000000E+000
1	35.23194513	1.717414E-011	2.924143E-012	0	0.000000E+000
1	35.23335546	2.924143E-012	1.717414E-011	1	0.000000E+000
1	35.23483722	1.717414E-011	2.924143E-012	0	0.000000E+000
1	35.24274501	2.924143E-012	1.717414E-011	1	0.000000E+000
1	35.24360066	1.717414E-011	2.924143E-012	0	0.000000E+000
1	35.24365091	2.924143E-012	1.717414E-011	1	0.000000E+000
1	35.24372387	1.717414E-011	2.924143E-012	0	0.000000E+000
1	35.24376394	2.924143E-012	1.717414E-011	1	0.000000E+000
1	35.24398057	1.717414E-011	2.924143E-012	0	0.000000E+000
1	35.25757763	2.924143E-012	1.717414E-011	1	0.000000E+000
1	35.25875166	1.717414E-011	2.924143E-012	0	0.000000E+000
1	35.26993761	2.924143E-012	1.717414E-011	1	0.000000E+000
1	35.26997638	1.717414E-011	2.924143E-012	0	0.000000E+000
1	35.27536200	2.924143E-012	1.717414E-011	1	0.000000E+000
1	35.27544225	1.717414E-011	2.924143E-012	0	0.000000E+000
1	35.27548475	2.924143E-012	1.717414E-011	1	0.000000E+000
1	35.27631163	1.717414E-011	2.924143E-012	0	0.000000E+000
1	35.27878068	2.924143E-012	1.717414E-011	1	0.000000E+000
1	35.27998034	1.717414E-011	2.924143E-012	0	0.000000E+000
1	35.28000236	2.924143E-012	1.717414E-011	1	0.000000E+000
1	35.28019606	1.717414E-011	2.924143E-012	0	0.000000E+000
1	35.29124746	2.924143E-012	1.717414E-011	1	0.000000E+000
1	35.29172607	1.717414E-011	2.924143E-012	0	0.000000E+000
1	35.29174728	2.924143E-012	1.717414E-011	1	0.000000E+000
1	35.29380111	1.717414E-011	2.924143E-012	0	0.000000E+000
1	35.29382712	2.924143E-012	1.717414E-011	1	0.000000E+000
1	35.29416577	1.717414E-011	2.924143E-012	0	0.000000E+000
1	35.29441499	2.924143E-012	1.717414E-011	1	0.000000E+000
1	35.29586170	1.717414E-011	2.924143E-012	0	0.000000E+000
1	35.30311910	2.924143E-012	1.717414E-011	1	0.000000E+000
1	35.30319153	1.717414E-011	2.924143E-012	0	0.000000E+000
1	35.30332466	2.924143E-012	1.717414E-011	1	0.000000E+000
1	35.30394080	1.717414E-011	2.924143E-012	0	0.000000E+000
1	35.30896766	2.924143E-012	1.717414E-011	1	0.000000E+000
1	35.30952632	1.717414E-011	2.924143E-012	0	0.000000E+000
1	35.31870450	2.924143E-012	1.717414E-011	1	0.000000E+000
1	35.31949594	1.717414E-011	2.924143E-012	0	0.000000E+000
1	35.31994966	2.924143E-012	1.717414E-011	1	0.000000E+000
1	35.31996397	1.717414E-011	2.924143E-012	0	0.000000E+000
1	35.32001535	2.924143E-012	1.717414E-011	1	0.000000E+000
1	35.32049741	1.717414E-011	2.924143E-012	0	0.000000E+000
1	35.32076852	2.924143E-012	1.717414E-011	1	0.000000E+000
1	35.32198283	1.717414E-011	2.924143E-012	0	0.000000E+000
1	35.33001289	2.924143E-012	1.717414E-011	1	0.000000E+000
1	35.33114511	1.717414E-011	2.924143E-012	0	0.000000E+000
1	35.33202454	2.924143E-012	1.717414E-011	1	0.000000E+000
1	35.33229646	1.717414E-011	2.924143E-012	0	0.000000E+000
1	35.33235544	2.924143E-012	1.717414E-011	1	0.000000E+000
1	35.33365491	1.717414E-011	2.924143E-012	0	0.000000E+000
1	35.33631184	2.924143E-012	1.717414E-011	1	0.000000E+000
1	35.33642348	1.717414E-011	2.924143E-012	0	0.000000E+000
1	35.34560372	2.924143E-012	1.717414E-011	1	0.000000E+000
1	35.34628168	1.717414E-011	2.924143E-012	0	0.000000E+000
1	35.35751064	2.924143E-012	1.717414E-011	1	0.000000E+000
1	35.36362821	1.717414E-011	2.924143E-012	0	0.000000E+000
1	35.36895947	2.924143E-012	1.717414E-011	1	0.000000E+000
1	35.36993558	1.717414E-011	2.924143E-012	0	0.000000E+000
1	35.37000877	2.924143E-012	1.717414E-011	1	0.000000E+000
1	35.37162013	1.717414E-011	2.924143E-012	0	0.000000E+000
1	35.37456464	2.924143E-012	1.717414E-011	1	0.000000E+000
1	35.37895791	1.717414E-011	2.924143E-012	0	0.000000E+000
1	35.38505556	2.924143E-012	1.717414E-011	1	0.000000E+000
1	35.38563818	1.717414E-011	2.924143E-012	0	0.000000E+000
1	35.38740915	2.924143E-012	1.717414E-011	1	0.000000E+000
1	35.38748737	1.717414E-011	2.924143E-012	0	0.000000E+000
1	35.39495353	2.924143E-012	1.717414E-011	1	0.000000E+000
1	35.39516523	1.717414E-011	2.924143E-012	0	0.000000E+000
1	35.39519835	2.924143E-012	1.717414E-011	1	0.000000E+000
1	35.39811886	1.717414E-011	2.924143E-012	0	0.000000E+000
1	35.40010099	2.924143E-012	1.717414E-011	1	0.000000E+000
1	35.40058461	1.717414E-011	2.924143E-012	0	0.000000E+000
1	35.40333227	2.924143E-012	1.717414E-011	1	0.000000E+000
1	35.40352596	1.717414E-011	2.924143E-012	0	0.000000E+000
1	35.40356419	2.924143E-012	1.717414E-011	1	0.000000E+000
1	35.40456732	1.717414E-011	2.924143E-012	0	0.000000E+000
1	35.40458021	2.924143E-012	1.717414E-011	1	0.000000E+000
1	35.40537378	1.717414E-011	2.924143E-012	0	0.000000E+000
1	35.41422603	2.924143E-012	1.717414E-011	1	0.000000E+000
1	35.41503065	1.717414E-011	2.924143E-012	0	0.000000E+000
1	35.42440370	2.924143E-012	1.717414E-011	1	0.000000E+000
1	35.42535933	1.717414E-011	2.924143E-012	0	0.000000E+000
1	35.42560424	2.924143E-012	1.717414E-011	1	0.000000E+000
1	35.42886311	1.717414E-011	2.924143E-012	0	0.000000E+000
1	35.43653012	2.924143E-012	1.717414E-011	1	0.000000E+000
1	35.44275025	1.717414E-011	2.924143E-012	0	0.000000E+000
1	35.44439674	2.924143E-012	1.717414E-011	1	0.000000E+000
1	35.44800306	1.717414E-011	2.924143E-012	0	0.000000E+000
1	35.44941582	2.924143E-012	1.717414E-011	1	0.000000E+000
1	35.45082646	1.717414E-011	2.924143E-012	0	0.000000E+000
1	35.45650176	2.924143E-012	1.717414E-011	1	0.000000E+000
1	35.45762874	1.717414E-011	2.924143E-012	0	0.000000E+000
1	35.45766316	2.924143E-012	1.717414E-011	1	0.000000E+000
1	35.45904146	1.717414E-011	2.924143E-012	0	0.000000E+000
1	35.46004059	2.924143E-012	1.717414E-011	1	0.000000E+000
1	35.46046443	1.717414E-011	2.924143E-012	0	0.000000E+000
1	35.46052959	2.924143E-012	1.717414E-011	1	0.000000E+000
1	35.46278241	1.717414E-011	2.924143E-012	0	0.000000E+000
1	35.47043645	2.924143E-012	1.717414E-011	1	0.000000E+000
1	35.47126843	1.717414E-011	2.924143E-012	0	0.000000E+000
1	35.47127368	2.924143E-012	1.717414E-011	1	0.000000E+000
1	35.47161612	1.717414E-011	2.924143E-012	0	0.000000E+000
1	35.47164397	2.924143E-012	1.717414E-011	1	0.000000E+000
1	35.47212508	1.717414E-011	2.924143E-012	0	0.000000E+000
1	35.48498050	2.924143E-012	1.717414E-011	1	0.000000E+000
1	35.48643458	1.717414E-011	2.924143E-012	0	0.000000E+000
1	35.48644092	2.924143E-012	1.717414E-011	1	0.000000E+000
1	35.48684603	1.717414E-011	2.924143E-012	0	0.000000E+000
1	35.48723094	2.924143E-012	1.717414E-011	1	0.000000E+000
1	35.49130554	1.717414E-011	2.924143E-012	0	0.000000E+000
1	35.49341764	2.924143E-012	1.717414E-011	1	0.000000E+000
1	35.49352617	1.717414E-011	2.924143E-012	0	0.000000E+000
1	35.49358326	2.924143E-012	1.717414E-011	1	0.000000E+000
1	35.49372071	1.717414E-011	2.924143E-012	0	0.000000E+000
1	35.49373530	2.924143E-012	1.717414E-011	1	0.000000E+000
1	35.49486643	1.717414E-011	2.924143E-012	0	0.000000E+000
1	35.49489796	2.924143E-012	1.717414E-011	1	0.000000E+000
1	35.49506407	1.717414E-011	2.924143E-012	0	0.000000E+000
1	35.49915568	2.924143E-012	1.717414E-011	1	0.000000E+000
1	35.49933724	1.717414E-011	2.924143E-012	0	0.000000E+000
1	35.52706200	2.924143E-012	1.717414E-011	1	0.000000E+000
1	35.52719930	1.717414E-011	2.924143E-012	0	0.000000E+000
1	39.12558055	2.837062E-012	1.708706E-011	1	0.000000E+000
1	39.12587518	1.708706E-011	2.837062E-012	0	0.000000E+000
1	39.12599933	2.837062E-012	1.708706E-011	1	0.000000E+000
1	39.12682646	1.708706E-011	2.837062E-012	0	0.000000E+000
1	39.12798338	2.837062E-012	1.708706E-011	1	0.000000E+000
1	39.12811891	1.708706E-011	2.837062E-012	0	0.000000E+000
1	39.12901153	2.837062E-012	1.708706E-011	1	0.000000E+000
1	39.12922790	1.708706E-011	2.837062E-012	0	0.000000E+000
1	39.17557219	2.837062E-012	1.708706E-011	1	0.000000E+000
1	39.17731829	1.708706E-011	2.837062E-012	0	0.000000E+000
1	39.17732359	2.837062E-012	1.708706E-011	1	0.000000E+000
1	39.17739868	1.708706E-011	2.837062E-012	0	0.000000E+000
1	39.17742511	2.837062E-012	1.708706E-011	1	0.000000E+000
1	39.17749697	1.708706E-011	2.837062E-012	0	0.000000E+000
1	39.19394891	2.837062E-012	1.708706E-011	1	0.000000E+000
1	39.19484886	1.708706E-011	2.837062E-012	0	0.000000E+000
1	39.20645900	2.837062E-012	1.708706E-011	1	0.000000E+000
1	39.20824050	1.708706E-011	2.837062E-012	0	0.000000E+000
1	39.21198817	2.837062E-012	1.708706E-011	1	0.000000E+000
1	39.21238016	1.708706E-011	2.837062E-012	0	0.000000E+000
1	44.59534434	2.828153E-012	1.707815E-011	1	0.000000E+000
1	44.59606553	1.707815E-011	2.828153E-012	0	0.000000E+000
1	44.59608223	2.828153E-012	1.707815E-011	1	0.000000E+000
1	44.59662337	1.707815E-011	2.828153E-012	0	0.000000E+000
1	44.61396133	2.828153E-012	1.707815E-011	1	0.000000E+000
1	44.61453174	1.707815E-011	2.828153E-012	0	0.000000E+000
1	44.61660270	2.828153E-012	1.707815E-011	1	0.000000E+000
1	44.61667644	1.707815E-011	2.828153E-012	0	0.000000E+000
1	44.62734369	2.828153E-012	1.707815E-011	1	0.000000E+000
1	44.62780632	1.707815E-011	2.828153E-012	0	0.000000E+000
1	44.63699666	2.828153E-012	1.707815E-011	1	0.000000E+000
1	44.63880230	1.707815E-011	2.828153E-012	0	0.000000E+000
1	44.63977925	2.828153E-012	1.707815E-011	1	0.000000E+000
1	44.64001081	1.707815E-011	2.828153E-012	0	0.000000E+000
1	44.64207226	2.828153E-012	1.707815E-011	1	0.000000E+000
1	44.64225017	1.707815E-011	2.828153E-012	0	0.000000E+000
1	44.64226533	2.828153E-012	1.707815E-011	1	0.000000E+000
1	44.64280623	1.707815E-011	2.828153E-012	0	0.000000E+000
1	44.64282061	2.828153E-012	1.707815E-011	1	0.000000E+000
1	44.64317697	1.707815E-011	2.828153E-012	0	0.000000E+000
1	44.65091646	2.828153E-012	1.707815E-011	1	0.000000E+000
1	44.65104328	1.707815E-011	2.828153E-012	0	0.000000E+000
1	44.65107150	2.828153E-012	1.707815E-011	1	0.000000E+000
1	44.65107710	1.707815E-011	2.828153E-012	0	0.000000E+000
1	44.65679224	2.828153E-012	1.707815E-011	1	0.000000E+000
1	44.65717666	1.707815E-011	2.828153E-012	0	0.000000E+000
1	44.67099097	2.828153E-012	1.707815E-011	1	0.000000E+000
1	44.67213388	1.707815E-011	2.828153E-012	0	0.000000E+000
1	44.68728463	2.828153E-012	1.707815E-011	1	0.000000E+000
1	44.68783696	1.707815E-011	2.828153E-012	0	0.000000E+000
1	44.68881164	2.828153E-012	1.707815E-011	1	0.000000E+000
1	44.68904296	1.707815E-011	2.828153E-012	0	0.000000E+000
1	44.70030182	2.828153E-012	1.707815E-011	1	0.000000E+000
1	44.70036386	1.707815E-011	2.828153E-012	0	0.000000E+000
1	44.71547542	2.828153E-012	1.707815E-011	1	0.000000E+000
1	44.71572415	1.707815E-011	2.828153E-012	0	0.000000E+000
1	44.72268996	2.828153E-012	1.707815E-011	1	0.000000E+000
1	44.72272416	1.707815E-011	2.828153E-012	0	0.000000E+000
1	44.72528853	2.828153E-012	1.707815E-011	1	0.000000E+000
1	44.72867076	1.707815E-011	2.828153E-012	0	0.000000E+000
1	44.73116686	2.828153E-012	1.707815E-011	1	0.000000E+000
1	44.73257272	1.707815E-011	2.828153E-012	0	0.000000E+000
1	44.76019963	2.828153E-012	1.707815E-011	1	0.000000E+000
1	44.76043245	1.707815E-011	2.828153E-012	0	0.000000E+000
1	44.76056801	2.828153E-012	1.707815E-011	1	0.000000E+000
1	44.76065157	1.707815E-011	2.828153E-012	0	0.000000E+000
1	44.78036161	2.828153E-012	1.707815E-011	1	0.000000E+000
1	44.78089811	1.707815E-011	2.828153E-012	0	0.000000E+000
1	44.78573629	2.828153E-012	1.707815E-011	1	0.000000E+000
1	44.78668427	1.707815E-011	2.828153E-012	0	0.000000E+000
1	44.80720961	2.828153E-012	1.707815E-011	1	0.000000E+000
1	44.80735830	1.707815E-011	2.828153E-012	0	0.000000E+000
1	44.82048133	2.828153E-012	1.707815E-011	1	0.000000E+000
1	44.82158306	1.707815E-011	2.828153E-012	0	0.000000E+000
1	44.83321052	2.828153E-012	1.707815E-011	1	0.000000E+000
1	44.83329373	1.707815E-011	2.828153E-012	0	0.000000E+000
1	44.83333651	2.828153E-012	1.707815E-011	1	0.000000E+000
1	44.83336513	1.707815E-011	2.828153E-012	0	0.000000E+000
1	44.83339485	2.828153E-012	1.707815E-011	1	0.000000E+000
1	44.83350475	1.707815E-011	2.828153E-012	0	0.000000E+000
1	44.83352467	2.828153E-012	1.707815E-011	1	0.000000E+000
1	44.83356299	1.707815E-011	2.828153E-012	0	0.000000E+000
1	44.83362087	2.828153E-012	1.707815E-011	1	0.000000E+000
1	44.83384014	1.707815E-011	2.828153E-012	0	0.000000E+000
1	44.84156902	2.828153E-012	1.707815E-011	1	0.000000E+000
1	44.84177425	1.707815E-011	2.828153E-012	0	0.000000E+000
1	44.84183330	2.828153E-012	1.707815E-011	1	0.000000E+000
1	44.84232401	1.707815E-011	2.828153E-012	0	0.000000E+000
1	44.84239084	2.828153E-012	1.707815E-011	1	0.000000E+000
1	44.84276103	1.707815E-011	2.828153E-012	0	0.000000E+000
1	44.84456349	2.828153E-012	1.707815E-011	1	0.000000E+000
1	44.84629294	1.707815E-011	2.828153E-012	0	0.000000E+000
1	44.84630406	2.828153E-012	1.707815E-011	1	0.000000E+000
1	44.84732305	1.707815E-011	2.828153E-012	0	0.000000E+000
1	44.85853654	2.828153E-012	1.707815E-011	1	0.000000E+000
1	44.85863774	1.707815E-011	2.828153E-012	0	0.000000E+000
1	44.86365381	2.828153E-012	1.707815E-011	1	0.000000E+000
1	44.86409210	1.707815E-011	2.828153E-012	0	0.000000E+000
1	44.86457237	2.828153E-012	1.707815E-011	1	0.000000E+000
1	44.86470790	1.707815E-011	2.828153E-012	0	0.000000E+000
1	44.86829850	2.828153E-012	1.707815E-011	1	0.000000E+000
1	44.86860878	1.707815E-011	2.828153E-012	0	0.000000E+000
1	44.87846298	2.828153E-012	1.707815E-011	1	0.000000E+000
1	44.88046263	1.707815E-011	2.828153E-012	0	0.000000E+000
1	44.88048308	2.828153E-012	1.707815E-011	1	0.000000E+000
1	44.88098262	1.707815E-011	2.828153E-012	0	0.000000E+000
1	44.89136236	2.828153E-012	1.707815E-011	1	0.000000E+000
1	44.89166724	1.707815E-011	2.828153E-012	0	0.000000E+000
1	44.89167704	2.828153E-012	1.707815E-011	1	0.000000E+000
1	44.89544785	1.707815E-011	2.828153E-012	0	0.000000E+000
1	44.89819904	2.828153E-012	1.707815E-011	1	0.000000E+000
1	44.90097314	1.707815E-011	2.828153E-012	0	0.000000E+000
1	44.90944046	2.828153E-012	1.707815E-011	1	0.000000E+000
1	44.90947699	1.707815E-011	2.828153E-012	0	0.000000E+000
1	44.91830357	2.828153E-012	1.707815E-011	1	0.000000E+000
1	44.91857454	1.707815E-011	2.828153E-012	0	0.000000E+000
1	44.92091001	2.828153E-012	1.707815E-011	1	0.000000E+000
1	44.92144459	1.707815E-011	2.828153E-012	0	0.000000E+000
1	44.92284082	2.828153E-012	1.707815E-011	1	0.000000E+000
1	44.92323246	1.707815E-011	2.828153E-012	0	0.000000E+000
1	44.92991890	2.828153E-012	1.707815E-011	1	0.000000E+000
1	44.93050270	1.707815E-011	2.828153E-012	0	0.000000E+000
1	44.93051482	2.828153E-012	1.707815E-011	1	0.000000E+000
1	44.93073163	1.707815E-011	2.828153E-012	0	0.000000E+000
1	44.93076151	2.828153E-012	1.707815E-011	1	0.000000E+000
1	44.93117531	1.707815E-011	2.828153E-012	0	0.000000E+000
1	44.93681144	2.828153E-012	1.707815E-011	1	0.000000E+000
1	44.93686956	1.707815E-011	2.828153E-012	0	0.000000E+000
1	44.93853010	2.828153E-012	1.707815E-011	1	0.000000E+000
1	44.94031875	1.707815E-011	2.828153E-012	0	0.000000E+000
1	44.94535228	2.828153E-012	1.707815E-011	1	0.000000E+000
1	44.94548026	1.707815E-011	2.828153E-012	0	0.000000E+000
1	44.95769935	2.828153E-012	1.707815E-011	1	0.000000E+000
1	44.95840617	1.707815E-011	2.828153E-012	0	0.000000E+000
1	44.95842630	2.828153E-012	1.707815E-011	1	0.000000E+000
1	44.95879515	1.707815E-011	2.828153E-012	0	0.000000E+000
1	44.97182498	2.828153E-012	1.707815E-011	1	0.000000E+000
1	44.97301495	1.707815E-011	2.828153E-012	0	0.000000E+000
1	44.98240632	2.828153E-012	1.707815E-011	1	0.000000E+000
1	44.98290811	1.707815E-011	2.828153E-012	0	0.000000E+000
1	44.98514991	2.828153E-012	1.707815E-011	1	0.000000E+000
1	44.98529070	1.707815E-011	2.828153E-012	0	0.000000E+000
1	44.99554557	2.828153E-012	1.707815E-011	1	0.000000E+000
1	44.99564035	1.707815E-011	2.828153E-012	0	0.000000E+000
1	45.00795663	2.828153E-012	1.707815E-011	1	0.000000E+000
1	45.00803958	1.707815E-011	2.828153E-012	0	0.000000E+000
1	45.01263409	2.828153E-012	1.707815E-011	1	0.000000E+000
1	45.01306494	1.707815E-011	2.828153E-012	0	0.000000E+000
1	45.01374418	2.828153E-012	1.707815E-011	1	0.000000E+000
1	45.01376888	1.707815E-011	2.828153E-012	0	0.000000E+000
1	45.01378910	2.828153E-012	1.707815E-011	1	0.000000E+000
1	45.01398493	1.707815E-011	2.828153E-012	0	0.000000E+000
1	45.02856503	2.828153E-012	1.707815E-011	1	0.000000E+000
1	45.02914792	1.707815E-011	2.828153E-012	0	0.000000E+000
1	45.05046229	2.828153E-012	1.707815E-011	1	0.000000E+000
1	45.05070660	1.707815E-011	2.828153E-012	0	0.000000E+000
1	45.05212038	2.828153E-012	1.707815E-011	1	0.000000E+000
1	45.05227293	1.707815E-011	2.828153E-012	0	0.000000E+000
1	45.05450108	2.828153E-012	1.707815E-011	1	0.000000E+000
1	45.05519505	1.707815E-011	2.828153E-012	0	0.000000E+000
1	45.06744532	2.828153E-012	1.707815E-011	1	0.000000E+000
1	45.06758547	1.707815E-011	2.828153E-012	0	0.000000E+000
1	45.07342286	2.828153E-012	1.707815E-011	1	0.000000E+000
1	45.07423473	1.707815E-011	2.828153E-012	0	0.000000E+000
1	45.07431172	2.828153E-012	1.707815E-011	1	0.000000E+000
1	45.07436021	1.707815E-011	2.828153E-012	0	0.000000E+000
1	45.07438107	2.828153E-012	1.707815E-011	1	0.000000E+000
1	45.07498943	1.707815E-011	2.828153E-012	0	0.000000E+000
1	45.08690885	2.828153E-012	1.707815E-011	1	0.000000E+000
1	45.08783482	1.707815E-011	2.828153E-012	0	0.000000E+000
1	45.08785618	2.828153E-012	1.707815E-011	1	0.000000E+000
1	45.08802565	1.707815E-011	2.828153E-012	0	0.000000E+000
1	45.08984479	2.828153E-012	1.707815E-011	1	0.000000E+000
1	45.09011104	1.707815E-011	2.828153E-012	0	0.000000E+000
1	45.16328672	2.828153E-012	1.707815E-011	1	0.000000E+000
1	45.16337764	1.707815E-011	2.828153E-012	0	0.000000E+000
1	45.16968636	2.828153E-012	1.707815E-011	1	0.000000E+000
1	45.16991005	1.707815E-011	2.828153E-012	0	0.000000E+000
1	45.16995062	2.828153E-012	1.707815E-011	1	0.000000E+000
1	45.17072543	1.707815E-011	2.828153E-012	0	0.000000E+000
1	45.17075342	2.828153E-012	1.707815E-011	1	0.000000E+000
1	45.17279447	1.707815E-011	2.828153E-012	0	0.000000E+000
1	45.23351727	2.828153E-012	1.707815E-011	1	0.000000E+000
1	45.23411566	1.707815E-011	2.828153E-012	0	0.000000E+000
1	45.24015505	2.828153E-012	1.707815E-011	1	0.000000E+000
1	45.24026442	1.707815E-011	2.828153E-012	0	0.000000E+000
1	45.24035126	2.828153E-012	1.707815E-011	1	0.000000E+000
1	45.24093877	1.707815E-011	2.828153E-012	0	0.000000E+000
1	45.24095161	2.828153E-012	1.707815E-011	1	0.000000E+000
1	45.24108991	1.707815E-011	2.828153E-012	0	0.000000E+000
1	45.24110195	2.828153E-012	1.707815E-011	1	0.000000E+000
1	45.24296459	1.707815E-011	2.828153E-012	0	0.000000E+000
1	45.25742398	2.828153E-012	1.707815E-011	1	0.000000E+000
1	45.25817396	1.707815E-011	2.828153E-012	0	0.000000E+000
1	45.27055924	2.828153E-012	1.707815E-011	1	0.000000E+000
1	45.27228349	1.707815E-011	2.828153E-012	0	0.000000E+000
1	45.27401944	2.828153E-012	1.707815E-011	1	0.000000E+000
1	45.27439755	1.707815E-011	2.828153E-012	0	0.000000E+000
1	45.27582188	2.828153E-012	1.707815E-011	1	0.000000E+000
1	45.27638281	1.707815E-011	2.828153E-012	0	0.000000E+000
1	45.27647587	2.828153E-012	1.707815E-011	1	0.000000E+000
1	45.27655251	1.707815E-011	2.828153E-012	0	0.000000E+000
1	45.28426049	2.828153E-012	1.707815E-011	1	0.000000E+000
1	45.28470387	1.707815E-011	2.828153E-012	0	0.000000E+000
1	45.29710019	2.828153E-012	1.707815E-011	1	0.000000E+000
1	45.29726384	1.707815E-011	2.828153E-012	0	0.000000E+000
1	45.50947904	2.824747E-012	1.707475E-011	1	0.000000E+000
1	45.50957957	1.707475E-011	2.824747E-012	0	0.000000E+000
1	45.51222750	2.824747E-012	1.707475E-011	1	0.000000E+000
1	45.51288010	1.707475E-011	2.824747E-012	0	0.000000E+000
1	45.51454581	2.824747E-012	1.707475E-011	1	0.000000E+000
1	45.51485734	1.707475E-011	2.824747E-012	0	0.000000E+000
1	45.51958754	2.824747E-012	1.707475E-011	1	0.000000E+000
1	45.52236210	1.707475E-011	2.824747E-012	0	0.000000E+000
1	45.52689214	2.824747E-012	1.707475E-011	1	0.000000E+000
1	45.52700121	1.707475E-011	2.824747E-012	0	0.000000E+000
1	45.52913687	2.824747E-012	1.707475E-011	1	0.000000E+000
1	45.52945538	1.707475E-011	2.824747E-012	0	0.000000E+000
1	45.53020682	2.824747E-012	1.707475E-011	1	0.000000E+000
1	45.53027110	1.707475E-011	2.824747E-012	0	0.000000E+000
1	45.53433362	2.824747E-012	1.707475E-011	1	0.000000E+000
1	45.53466565	1.707475E-011	2.824747E-012	0	0.000000E+000
1	45.53904329	2.824747E-012	1.707475E-011	1	0.000000E+000
1	45.53927511	1.707475E-011	2.824747E-012	0	0.000000E+000
1	45.54149590	2.824747E-012	1.707475E-011	1	0.000000E+000
1	45.54203135	1.707475E-011	2.824747E-012	0	0.000000E+000
1	45.54204529	2.824747E-012	1.707475E-011	1	0.000000E+000
1	45.54236241	1.707475E-011	2.824747E-012	0	0.000000E+000
1	45.57300830	2.824747E-012	1.707475E-011	1	0.000000E+000
1	45.57449180	1.707475E-011	2.824747E-012	0	0.000000E+000
1	45.57455302	2.824747E-012	1.707475E-011	1	0.000000E+000
1	45.57842207	1.707475E-011	2.824747E-012	0	0.000000E+000
1	45.57847290	2.824747E-012	1.707475E-011	1	0.000000E+000
1	45.58806443	1.707475E-011	2.824747E-012	0	0.000000E+000
1	48.71655043	2.909006E-012	1.715901E-011	1	0.000000E+000
1	48.71779325	1.715901E-011	2.909006E-012	0	0.000000E+000
1	48.71780840	2.909006E-012	1.715901E-011	1	0.000000E+000
1	48.71798478	1.715901E-011	2.909006E-012	0	0.000000E+000
1	48.71799306	2.909006E-012	1.715901E-011	1	0.000000E+000
1	48.71812097	1.715901E-011	2.909006E-012	0	0.000000E+000
1	48.72164462	2.909006E-012	1.715901E-011	1	0.000000E+000
1	48.72294845	1.715901E-011	2.909006E-012	0	0.000000E+000
1	48.72296796	2.909006E-012	1.715901E-011	1	0.000000E+000
1	48.72301732	1.715901E-011	2.909006E-012	0	0.000000E+000
1	48.72304150	2.909006E-012	1.715901E-011	1	0.000000E+000
1	48.72517280	1.715901E-011	2.909006E-012	0	0.000000E+000
1	48.72666206	2.909006E-012	1.715901E-011	1	0.000000E+000
1	48.72706116	1.715901E-011	2.909006E-012	0	0.000000E+000
1	48.74763995	2.909006E-012	1.715901E-011	1	0.000000E+000
1	48.74765512	1.715901E-011	2.909006E-012	0	0.000000E+000
1	48.74767183	2.909006E-012	1.715901E-011	1	0.000000E+000
1	48.74839835	1.715901E-011	2.909006E-012	0	0.000000E+000
1	48.74850639	2.909006E-012	1.715901E-011	1	0.000000E+000
1	48.74868344	1.715901E-011	2.909006E-012	0	0.000000E+000
1	48.74871278	2.909006E-012	1.715901E-011	1	0.000000E+000
1	48.74983844	1.715901E-011	2.909006E-012	0	0.000000E+000
1	48.75792893	2.909006E-012	1.715901E-011	1	0.000000E+000
1	48.75864045	1.715901E-011	2.909006E-012	0	0.000000E+000
1	48.75866644	2.909006E-012	1.715901E-011	1	0.000000E+000
1	48.75903652	1.715901E-011	2.909006E-012	0	0.000000E+000
1	48.75905228	2.909006E-012	1.715901E-011	1	0.000000E+000
1	48.75943228	1.715901E-011	2.909006E-012	0	0.000000E+000
1	48.76012853	2.909006E-012	1.715901E-011	1	0.000000E+000
1	48.76040162	1.715901E-011	2.909006E-012	0	0.000000E+000
1	48.76592979	2.909006E-012	1.715901E-011	1	0.000000E+000
1	48.76606330	1.715901E-011	2.909006E-012	0	0.000000E+000
1	48.76612800	2.909006E-012	1.715901E-011	1	0.000000E+000
1	48.76705463	1.715901E-011	2.909006E-012	0	0.000000E+000
1	48.76740582	2.909006E-012	1.715901E-011	1	0.000000E+000
1	48.76761663	1.715901E-011	2.909006E-012	0	0.000000E+000
1	50.39050360	2.900177E-012	1.715018E-011	1	0.000000E+000
1	50.39086184	1.715018E-011	2.900177E-012	0	0.000000E+000
1	50.39258798	2.900177E-012	1.715018E-011	1	0.000000E+000
1	50.39324284	1.715018E-011	2.900177E-012	0	0.000000E+000
1	50.39327249	2.900177E-012	1.715018E-011	1	0.000000E+000
1	50.39347490	1.715018E-011	2.900177E-012	0	0.000000E+000
1	50.40132851	2.900177E-012	1.715018E-011	1	0.000000E+000
1	50.40149416	1.715018E-011	2.900177E-012	0	0.000000E+000
1	50.40152164	2.900177E-012	1.715018E-011	1	0.000000E+000
1	50.40209292	1.715018E-011	2.900177E-012	0	0.000000E+000
1	50.40212158	2.900177E-012	1.715018E-011	1	0.000000E+000
1	50.40220171	1.715018E-011	2.900177E-012	0	0.000000E+000
1	50.41795445	2.900177E-012	1.715018E-011	1	0.000000E+000
1	50.41870700	1.715018E-011	2.900177E-012	0	0.000000E+000
1	50.42281739	2.900177E-012	1.715018E-011	1	0.000000E+000
1	50.42325897	1.715018E-011	2.900177E-012	0	0.000000E+000
1	50.42330104	2.900177E-012	1.715018E-011	1	0.000000E+000
1	50.42517596	1.715018E-011	2.900177E-012	0	0.000000E+000
1	50.42642155	2.900177E-012	1.715018E-011	1	0.000000E+000
1	50.42689580	1.715018E-011	2.900177E-012	0	0.000000E+000
1	50.43049603	2.900177E-012	1.715018E-011	1	0.000000E+000
1	50.43196895	1.715018E-011	2.900177E-012	0	0.000000E+000
1	50.44240548	2.900177E-012	1.715018E-011	1	0.000000E+000
1	50.44255533	1.715018E-011	2.900177E-012	0	0.000000E+000
1	50.45392597	2.900177E-012	1.715018E-011	1	0.000000E+000
1	50.45523376	1.715018E-011	2.900177E-012	0	0.000000E+000
1	50.46062365	2.900177E-012	1.715018E-011	1	0.000000E+000
1	50.46227936	1.715018E-011	2.900177E-012	0	0.000000E+000
1	50.47059427	2.900177E-012	1.715018E-011	1	0.000000E+000
1	50.47148899	1.715018E-011	2.900177E-012	0	0.000000E+000
1	50.49345487	2.900177E-012	1.715018E-011	1	0.000000E+000
1	50.49363890	1.715018E-011	2.900177E-012	0	0.000000E+000
1	50.49365099	2.900177E-012	1.715018E-011	1	0.000000E+000
1	50.49481576	1.715018E-011	2.900177E-012	0	0.000000E+000
1	50.49484756	2.900177E-012	1.715018E-011	1	0.000000E+000
1	50.49552687	1.715018E-011	2.900177E-012	0	0.000000E+000
1	50.50334075	2.900177E-012	1.715018E-011	1	0.000000E+000
1	50.50414251	1.715018E-011	2.900177E-012	0	0.000000E+000
1	50.50763644	2.900177E-012	1.715018E-011	1	0.000000E+000
1	50.50907991	1.715018E-011	2.900177E-012	0	0.000000E+000
1	50.51338015	2.900177E-012	1.715018E-011	1	0.000000E+000
1	50.51371334	1.715018E-011	2.900177E-012	0	0.000000E+000
1	50.51492389	2.900177E-012	1.715018E-011	1	0.000000E+000
1	50.51527654	1.715018E-011	2.900177E-012	0	0.000000E+000
1	50.52164564	2.900177E-012	1.715018E-011	1	0.000000E+000
1	50.52197615	1.715018E-011	2.900177E-012	0	0.000000E+000
1	50.52201118	2.900177E-012	1.715018E-011	1	0.000000E+000
1	50.52378105	1.715018E-011	2.900177E-012	0	0.000000E+000
1	50.52445101	2.900177E-012	1.715018E-011	1	0.000000E+000
1	50.52460063	1.715018E-011	2.900177E-012	0	0.000000E+000
1	50.52463704	2.900177E-012	1.715018E-011	1	0.000000E+000
1	50.52584258	1.715018E-011	2.900177E-012	0	0.000000E+000
1	50.53048266	2.900177E-012	1.715018E-011	1	0.000000E+000
1	50.53104347	1.715018E-011	2.900177E-012	0	0.000000E+000
1	50.53300388	2.900177E-012	1.715018E-011	1	0.000000E+000
1	50.53361283	1.715018E-011	2.900177E-012	0	0.000000E+000
1	50.53825035	2.900177E-012	1.715018E-011	1	0.000000E+000
1	50.53935420	1.715018E-011	2.900177E-012	0	0.000000E+000
1	50.53945635	2.900177E-012	1.715018E-011	1	0.000000E+000
1	50.54150973	1.715018E-011	2.900177E-012	0	0.000000E+000
1	50.54415856	2.900177E-012	1.715018E-011	1	0.000000E+000
1	50.54425468	1.715018E-011	2.900177E-012	0	0.000000E+000
1	50.54787015	2.900177E-012	1.715018E-011	1	0.000000E+000
1	50.54850241	1.715018E-011	2.900177E-012	0	0.000000E+000
1	50.55462784	2.900177E-012	1.715018E-011	1	0.000000E+000
1	50.55498482	1.715018E-011	2.900177E-012	0	0.000000E+000
1	50.55513237	2.900177E-012	1.715018E-011	1	0.000000E+000
1	50.55612929	1.715018E-011	2.900177E-012	0	0.000000E+000
1	50.55857796	2.900177E-012	1.715018E-011	1	0.000000E+000
1	50.55876418	1.715018E-011	2.900177E-012	0	0.000000E+000
1	50.55892741	2.900177E-012	1.715018E-011	1	0.000000E+000
1	50.55942048	1.715018E-011	2.900177E-012	0	0.000000E+000
1	50.56307717	2.900177E-012	1.715018E-011	1	0.000000E+000
1	50.56338782	1.715018E-011	2.900177E-012	0	0.000000E+000
1	50.57003238	2.900177E-012	1.715018E-011	1	0.000000E+000
1	50.57004448	1.715018E-011	2.900177E-012	0	0.000000E+000
1	50.58142858	2.900177E-012	1.715018E-011	1	0.000000E+000
1	50.58390160	1.715018E-011	2.900177E-012	0	0.000000E+000
1	50.58888246	2.900177E-012	1.715018E-011	1	0.000000E+000
1	50.58894310	1.715018E-011	2.900177E-012	0	0.000000E+000
1	50.76484309	2.804981E-012	1.705498E-011	1	0.000000E+000
1	50.76657947	1.705498E-011	2.804981E-012	0	0.000000E+000
1	50.76741329	2.804981E-012	1.705498E-011	1	0.000000E+000
1	50.76894184	1.705498E-011	2.804981E-012	0	0.000000E+000
1	50.76910477	2.804981E-012	1.705498E-011	1	0.000000E+000
1	50.76929779	1.705498E-011	2.804981E-012	0	0.000000E+000
1	50.77199156	2.804981E-012	1.705498E-011	1	0.000000E+000
1	50.77284347	1.705498E-011	2.804981E-012	0	0.000000E+000
1	50.77539386	2.804981E-012	1.705498E-011	1	0.000000E+000
1	50.77597254	1.705498E-011	2.804981E-012	0	0.000000E+000
1	50.77600484	2.804981E-012	1.705498E-011	1	0.000000E+000
1	50.77747224	1.705498E-011	2.804981E-012	0	0.000000E+000
1	50.77957256	2.804981E-012	1.705498E-011	1	0.000000E+000
1	50.77961890	1.705498E-011	2.804981E-012	0	0.000000E+000
1	50.78470257	2.804981E-012	1.705498E-011	1	0.000000E+000
1	50.78557117	1.705498E-011	2.804981E-012	0	0.000000E+000
1	50.78855763	2.804981E-012	1.705498E-011	1	0.000000E+000
1	50.78879466	1.705498E-011	2.804981E-012	0	0.000000E+000
1	50.79319406	2.804981E-012	1.705498E-011	1	0.000000E+000
1	50.79322494	1.705498E-011	2.804981E-012	0	0.000000E+000
1	50.80324967	2.804981E-012	1.705498E-011	1	0.000000E+000
1	50.80525688	1.705498E-011	2.804981E-012	0	0.000000E+000
1	50.80530241	2.804981E-012	1.705498E-011	1	0.000000E+000
1	50.80554879	1.705498E-011	2.804981E-012	0	0.000000E+000
1	50.80556649	2.804981E-012	1.705498E-011	1	0.000000E+000
1	50.80642050	1.705498E-011	2.804981E-012	0	0.000000E+000
1	51.33930988	2.594119E-012	1.684412E-011	1	0.000000E+000
1	51.34019397	1.684412E-011	2.594119E-012	0	0.000000E+000
1	51.34020129	2.594119E-012	1.684412E-011	1	0.000000E+000
1	51.34142646	1.684412E-011	2.594119E-012	0	0.000000E+000
1	51.34899371	2.594119E-012	1.684412E-011	1	0.000000E+000
1	51.35045159	1.684412E-011	2.594119E-012	0	0.000000E+000
1	51.35048060	2.594119E-012	1.684412E-011	1	0.000000E+000
1	51.35217442	1.684412E-011	2.594119E-012	0	0.000000E+000
1	51.35768816	2.594119E-012	1.684412E-011	1	0.000000E+000
1	51.35823537	1.684412E-011	2.594119E-012	0	0.000000E+000
1	51.35934992	2.594119E-012	1.684412E-011	1	0.000000E+000
1	51.36063501	1.684412E-011	2.594119E-012	0	0.000000E+000
1	51.36642059	2.594119E-012	1.684412E-011	1	0.000000E+000
1	51.36706691	1.684412E-011	2.594119E-012	0	0.000000E+000
1	51.37135421	2.594119E-012	1.684412E-011	1	0.000000E+000
1	51.37247954	1.684412E-011	2.594119E-012	0	0.000000E+000
1	51.37840412	2.594119E-012	1.684412E-011	1	0.000000E+000
1	51.38080293	1.684412E-011	2.594119E-012	0	0.000000E+000
1	51.38579579	2.594119E-012	1.684412E-011	1	0.000000E+000
1	51.38683335	1.684412E-011	2.594119E-012	0	0.000000E+000
1	51.39292059	2.594119E-012	1.684412E-011	1	0.000000E+000
1	51.39332775	1.684412E-011	2.594119E-012	0	0.000000E+000
1	51.42017156	2.594119E-012	1.684412E-011	1	0.000000E+000
1	51.42133975	1.684412E-011	2.594119E-012	0	0.000000E+000
1	51.43373312	2.594119E-012	1.684412E-011	1	0.000000E+000
1	51.43383199	1.684412E-011	2.594119E-012	0	0.000000E+000
1	51.43526830	2.594119E-012	1.684412E-011	1	0.000000E+000
1	51.43531132	1.684412E-011	2.594119E-012	0	0.000000E+000
1	51.43761795	2.594119E-012	1.684412E-011	1	0.000000E+000
1	51.43812089	1.684412E-011	2.594119E-012	0	0.000000E+000
1	51.47372212	2.594119E-012	1.684412E-011	1	0.000000E+000
1	51.47581027	1.684412E-011	2.594119E-012	0	0.000000E+000
1	51.47582174	2.594119E-012	1.684412E-011	1	0.000000E+000
1	51.47629971	1.684412E-011	2.594119E-012	0	0.000000E+000
1	51.48984894	2.594119E-012	1.684412E-011	1	0.000000E+000
1	51.49026730	1.684412E-011	2.594119E-012	0	0.000000E+000
1	51.49029569	2.594119E-012	1.684412E-011	1	0.000000E+000
1	51.49057969	1.684412E-011	2.594119E-012	0	0.000000E+000
1	51.49061456	2.594119E-012	1.684412E-011	1	0.000000E+000
1	51.49199237	1.684412E-011	2.594119E-012	0	0.000000E+000
1	51.49829197	2.594119E-012	1.684412E-011	1	0.000000E+000
1	51.49873167	1.684412E-011	2.594119E-012	0	0.000000E+000
1	51.50594062	2.594119E-012	1.684412E-011	1	0.000000E+000
1	51.50642497	1.684412E-011	2.594119E-012	0	0.000000E+000
1	51.50648208	2.594119E-012	1.684412E-011	1	0.000000E+000
1	51.50757107	1.684412E-011	2.594119E-012	0	0.000000E+000
1	51.51282976	2.594119E-012	1.684412E-011	1	0.000000E+000
1	51.51364424	1.684412E-011	2.594119E-012	0	0.000000E+000
1	51.51539389	2.594119E-012	1.684412E-011	1	0.000000E+000
1	51.51625393	1.684412E-011	2.594119E-012	0	0.000000E+000
1	51.51628914	2.594119E-012	1.684412E-011	1	0.000000E+000
1	51.51656311	1.684412E-011	2.594119E-012	0	0.000000E+000
1	51.51843936	2.594119E-012	1.684412E-011	1	0.000000E+000
1	51.52019893	1.684412E-011	2.594119E-012	0	0.000000E+000
1	51.52905237	2.594119E-012	1.684412E-011	1	0.000000E+000
1	51.52926149	1.684412E-011	2.594119E-012	0	0.000000E+000
1	51.53022955	2.594119E-012	1.684412E-011	1	0.000000E+000
1	51.53027146	1.684412E-011	2.594119E-012	0	0.000000E+000
1	51.53254348	2.594119E-012	1.684412E-011	1	0.000000E+000
1	51.53261502	1.684412E-011	2.594119E-012	0	0.000000E+000
1	51.53263887	2.594119E-012	1.684412E-011	1	0.000000E+000
1	51.53382532	1.684412E-011	2.594119E-012	0	0.000000E+000
1	51.53949143	2.594119E-012	1.684412E-011	1	0.000000E+000
1	51.53994987	1.684412E-011	2.594119E-012	0	0.000000E+000
1	51.53998167	2.594119E-012	1.684412E-011	1	0.000000E+000
1	51.54042131	1.684412E-011	2.594119E-012	0	0.000000E+000
1	51.54059802	2.594119E-012	1.684412E-011	1	0.000000E+000
1	51.54136722	1.684412E-011	2.594119E-012	0	0.000000E+000
1	51.54332480	2.594119E-012	1.684412E-011	1	0.000000E+000
1	51.54612850	1.684412E-011	2.594119E-012	0	0.000000E+000
1	51.54614384	2.594119E-012	1.684412E-011	1	0.000000E+000
1	51.54660501	1.684412E-011	2.594119E-012	0	0.000000E+000
1	51.54682643	2.594119E-012	1.684412E-011	1	0.000000E+000
1	51.54739942	1.684412E-011	2.594119E-012	0	0.000000E+000
1	51.54881850	2.594119E-012	1.684412E-011	1	0.000000E+000
1	51.54953830	1.684412E-011	2.594119E-012	0	0.000000E+000
1	51.55068441	2.594119E-012	1.684412E-011	1	0.000000E+000
1	51.55089108	1.684412E-011	2.594119E-012	0	0.000000E+000
1	51.55159177	2.594119E-012	1.684412E-011	1	0.000000E+000
1	51.55228319	1.684412E-011	2.594119E-012	0	0.000000E+000
1	51.56208934	2.594119E-012	1.684412E-011	1	0.000000E+000
1	51.56224618	1.684412E-011	2.594119E-012	0	0.000000E+000
1	51.56660181	2.594119E-012	1.684412E-011	1	0.000000E+000
1	51.56705883	1.684412E-011	2.594119E-012	0	0.000000E+000
1	51.56910006	2.594119E-012	1.684412E-011	1	0.000000E+000
1	51.57060552	1.684412E-011	2.594119E-012	0	0.000000E+000
1	51.57062817	2.594119E-012	1.684412E-011	1	0.000000E+000
1	51.57451647	1.684412E-011	2.594119E-012	0	0.000000E+000
1	51.58466746	2.594119E-012	1.684412E-011	1	0.000000E+000
1	51.58673647	1.684412E-011	2.594119E-012	0	0.000000E+000
1	51.58773307	2.594119E-012	1.684412E-011	1	0.000000E+000
1	51.58954829	1.684412E-011	2.594119E-012	0	0.000000E+000
1	51.59295946	2.594119E-012	1.684412E-011	1	0.000000E+000
1	51.59372326	1.684412E-011	2.594119E-012	0	0.000000E+000
1	51.59374221	2.594119E-012	1.684412E-011	1	0.000000E+000
1	51.59387255	1.684412E-011	2.594119E-012	0	0.000000E+000
1	51.59390122	2.594119E-012	1.684412E-011	1	0.000000E+000
1	51.59394286	1.684412E-011	2.594119E-012	0	0.000000E+000
1	51.59397036	2.594119E-012	1.684412E-011	1	0.000000E+000
1	51.59426208	1.684412E-011	2.594119E-012	0	0.000000E+000
1	51.59675167	2.594119E-012	1.684412E-011	1	0.000000E+000
1	51.59697878	1.684412E-011	2.594119E-012	0	0.000000E+000
1	51.60143847	2.594119E-012	1.684412E-011	1	0.000000E+000
1	51.60164419	1.684412E-011	2.594119E-012	0	0.000000E+000
1	51.60497996	2.594119E-012	1.684412E-011	1	0.000000E+000
1	51.60507371	1.684412E-011	2.594119E-012	0	0.000000E+000
1	51.61495921	2.594119E-012	1.684412E-011	1	0.000000E+000
1	51.61549165	1.684412E-011	2.594119E-012	0	0.000000E+000
1	51.62483492	2.594119E-012	1.684412E-011	1	0.000000E+000
1	51.62749932	1.684412E-011	2.594119E-012	0	0.000000E+000
1	51.63852584	2.594119E-012	1.684412E-011	1	0.000000E+000
1	51.63966361	1.684412E-011	2.594119E-012	0	0.000000E+000
1	51.64325337	2.594119E-012	1.684412E-011	1	0.000000E+000
1	51.64370196	1.684412E-011	2.594119E-012	0	0.000000E+000
1	51.64597678	2.594119E-012	1.684412E-011	1	0.000000E+000
1	51.64638273	1.684412E-011	2.594119E-012	0	0.000000E+000
1	51.65195857	2.594119E-012	1.684412E-011	1	0.000000E+000
1	51.65225864	1.684412E-011	2.594119E-012	0	0.000000E+000
1	51.65653844	2.594119E-012	1.684412E-011	1	0.000000E+000
1	51.65699406	1.684412E-011	2.594119E-012	0	0.000000E+000
1	51.65995337	2.594119E-012	1.684412E-011	1	0.000000E+000
1	51.65998932	1.684412E-011	2.594119E-012	0	0.000000E+000
1	51.67602238	2.594119E-012	1.684412E-011	1	0.000000E+000
1	51.67678364	1.684412E-011	2.594119E-012	0	0.000000E+000
1	51.67995556	2.594119E-012	1.684412E-011	1	0.000000E+000
1	51.68035132	1.684412E-011	2.594119E-012	0	0.000000E+000
1	51.68039117	2.594119E-012	1.684412E-011	1	0.000000E+000
1	51.68094856	1.684412E-011	2.594119E-012	0	0.000000E+000
1	51.69701543	2.594119E-012	1.684412E-011	1	0.000000E+000
1	51.69843408	1.684412E-011	2.594119E-012	0	0.000000E+000
1	51.70841762	2.594119E-012	1.684412E-011	1	0.000000E+000
1	51.70947575	1.684412E-011	2.594119E-012	0	0.000000E+000
1	51.70949937	2.594119E-012	1.684412E-011	1	0.000000E+000
1	51.71229801	1.684412E-011	2.594119E-012	0	0.000000E+000
1	51.72969116	2.594119E-012	1.684412E-011	1	0.000000E+000
1	51.73023460	1.684412E-011	2.594119E-012	0	0.000000E+000
1	51.73674819	2.594119E-012	1.684412E-011	1	0.000000E+000
1	51.73678375	1.684412E-011	2.594119E-012	0	0.000000E+000
1	53.97801039	2.702007E-012	1.695201E-011	1	0.000000E+000
1	53.98068401	1.695201E-011	2.702007E-012	0	0.000000E+000
1	53.98069799	2.702007E-012	1.695201E-011	1	0.000000E+000
1	53.98773202	1.695201E-011	2.702007E-012	0	0.000000E+000
1	53.98776148	2.702007E-012	1.695201E-011	1	0.000000E+000
1	53.99296712	1.695201E-011	2.702007E-012	0	0.000000E+000
1	53.99377637	2.702007E-012	1.695201E-011	1	0.000000E+000
1	53.99947889	1.695201E-011	2.702007E-012	0	0.000000E+000
1	60.42494656	2.548684E-012	1.679868E-011	1	0.000000E+000
1	60.42561283	1.679868E-011	2.548684E-012	0	0.000000E+000
1	60.42564074	2.548684E-012	1.679868E-011	1	0.000000E+000
1	60.42589848	1.679868E-011	2.548684E-012	0	0.000000E+000
1	60.42868117	2.548684E-012	1.679868E-011	1	0.000000E+000
1	60.43137659	1.679868E-011	2.548684E-012	0	0.000000E+000
1	60.43662030	2.548684E-012	1.679868E-011	1	0.000000E+000
1	60.43750310	1.679868E-011	2.548684E-012	0	0.000000E+000
1	60.43902330	2.548684E-012	1.679868E-011	1	0.000000E+000
1	60.43969757	1.679868E-011	2.548684E-012	0	0.000000E+000
1	60.44106112	2.548684E-012	1.679868E-011	1	0.000000E+000
1	60.44158229	1.679868E-011	2.548684E-012	0	0.000000E+000
1	60.44159763	2.548684E-012	1.679868E-011	1	0.000000E+000
1	60.44354258	1.679868E-011	2.548684E-012	0	0.000000E+000
1	60.44355028	2.548684E-012	1.679868E-011	1	0.000000E+000
1	60.44401115	1.679868E-011	2.548684E-012	0	0.000000E+000
1	60.44403604	2.548684E-012	1.679868E-011	1	0.000000E+000
1	60.44571151	1.679868E-011	2.548684E-012	0	0.000000E+000
1	60.47088325	2.548684E-012	1.679868E-011	1	0.000000E+000
1	60.47120297	1.679868E-011	2.548684E-012	0	0.000000E+000
1	60.47123088	2.548684E-012	1.679868E-011	1	0.000000E+000
1	60.47278020	1.679868E-011	2.548684E-012	0	0.000000E+000
1	60.47287069	2.548684E-012	1.679868E-011	1	0.000000E+000
1	60.47385607	1.679868E-011	2.548684E-012	0	0.000000E+000
1	60.47576622	2.548684E-012	1.679868E-011	1	0.000000E+000
1	60.47743553	1.679868E-011	2.548684E-012	0	0.000000E+000
1	60.47898040	2.548684E-012	1.679868E-011	1	0.000000E+000
1	60.47942233	1.679868E-011	2.548684E-012	0	0.000000E+000
1	60.49008608	2.548684E-012	1.679868E-011	1	0.000000E+000
1	60.49060356	1.679868E-011	2.548684E-012	0	0.000000E+000
1	60.49061217	2.548684E-012	1.679868E-011	1	0.000000E+000
1	60.49112261	1.679868E-011	2.548684E-012	0	0.000000E+000
1	61.03753289	2.664423E-012	1.691442E-011	1	0.000000E+000
1	61.03774206	1.691442E-011	2.664423E-012	0	0.000000E+000
1	61.05040083	2.664423E-012	1.691442E-011	1	0.000000E+000
1	61.05045812	1.691442E-011	2.664423E-012	0	0.000000E+000
1	61.05048368	2.664423E-012	1.691442E-011	1	0.000000E+000
1	61.05073610	1.691442E-011	2.664423E-012	0	0.000000E+000
1	61.05615763	2.664423E-012	1.691442E-011	1	0.000000E+000
1	61.05725905	1.691442E-011	2.664423E-012	0	0.000000E+000
1	61.05726790	2.664423E-012	1.691442E-011	1	0.000000E+000
1	61.05741099	1.691442E-011	2.664423E-012	0	0.000000E+000
1	61.05745158	2.664423E-012	1.691442E-011	1	0.000000E+000
1	61.05867066	1.691442E-011	2.664423E-012	0	0.000000E+000
1	61.06467881	2.664423E-012	1.691442E-011	1	0.000000E+000
1	61.06473279	1.691442E-011	2.664423E-012	0	0.000000E+000
1	61.06882578	2.664423E-012	1.691442E-011	1	0.000000E+000
1	61.06890197	1.691442E-011	2.664423E-012	0	0.000000E+000
1	61.06893373	2.664423E-012	1.691442E-011	1	0.000000E+000
1	61.06925554	1.691442E-011	2.664423E-012	0	0.000000E+000
1	61.07943637	2.664423E-012	1.691442E-011	1	0.000000E+000
1	61.07975814	1.691442E-011	2.664423E-012	0	0.000000E+000
1	61.08676691	2.664423E-012	1.691442E-011	1	0.000000E+000
1	61.08682736	1.691442E-011	2.664423E-012	0	0.000000E+000
1	61.08897455	2.664423E-012	1.691442E-011	1	0.000000E+000
1	61.09159469	1.691442E-011	2.664423E-012	0	0.000000E+000
1	61.11097572	2.664423E-012	1.691442E-011	1	0.000000E+000
1	61.11211188	1.691442E-011	2.664423E-012	0	0.000000E+000
1	61.12106724	2.664423E-012	1.691442E-011	1	0.000000E+000
1	61.12132314	1.691442E-011	2.664423E-012	0	0.000000E+000
1	61.12171722	2.664423E-012	1.691442E-011	1	0.000000E+000
1	61.12236904	1.691442E-011	2.664423E-012	0	0.000000E+000
1	61.12724786	2.664423E-012	1.691442E-011	1	0.000000E+000
1	61.12977578	1.691442E-011	2.664423E-012	0	0.000000E+000
1	61.12979460	2.664423E-012	1.691442E-011	1	0.000000E+000
1	61.13112742	1.691442E-011	2.664423E-012	0	0.000000E+000
1	61.13867417	2.664423E-012	1.691442E-011	1	0.000000E+000
1	61.13962142	1.691442E-011	2.664423E-012	0	0.000000E+000
1	61.13966669	2.664423E-012	1.691442E-011	1	0.000000E+000
1	61.14039018	1.691442E-011	2.664423E-012	0	0.000000E+000
1	61.14140064	2.664423E-012	1.691442E-011	1	0.000000E+000
1	61.14223165	1.691442E-011	2.664423E-012	0	0.000000E+000
1	61.14280766	2.664423E-012	1.691442E-011	1	0.000000E+000
1	61.14496460	1.691442E-011	2.664423E-012	0	0.000000E+000
1	61.14497158	2.664423E-012	1.691442E-011	1	0.000000E+000
1	61.14578724	1.691442E-011	2.664423E-012	0	0.000000E+000
1	61.15056525	2.664423E-012	1.691442E-011	1	0.000000E+000
1	61.15074558	1.691442E-011	2.664423E-012	0	0.000000E+000
1	61.15214993	2.664423E-012	1.691442E-011	1	0.000000E+000
1	61.15383492	1.691442E-011	2.664423E-012	0	0.000000E+000
1	61.15573850	2.664423E-012	1.691442E-011	1	0.000000E+000
1	61.15674035	1.691442E-011	2.664423E-012	0	0.000000E+000
1	61.18048807	2.664423E-012	1.691442E-011	1	0.000000E+000
1	61.18106565	1.691442E-011	2.664423E-012	0	0.000000E+000
1	61.18796634	2.664423E-012	1.691442E-011	1	0.000000E+000
1	61.18825368	1.691442E-011	2.664423E-012	0	0.000000E+000
1	61.18842991	2.664423E-012	1.691442E-011	1	0.000000E+000
1	61.18895761	1.691442E-011	2.664423E-012	0	0.000000E+000
1	61.18898543	2.664423E-012	1.691442E-011	1	0.000000E+000
1	61.19066052	1.691442E-011	2.664423E-012	0	0.000000E+000
1	61.20300846	2.664423E-012	1.691442E-011	1	0.000000E+000
1	61.20306415	1.691442E-011	2.664423E-012	0	0.000000E+000
1	61.20517999	2.664423E-012	1.691442E-011	1	0.000000E+000
1	61.20625643	1.691442E-011	2.664423E-012	0	0.000000E+000
1	61.20747243	2.664423E-012	1.691442E-011	1	0.000000E+000
1	61.20819045	1.691442E-011	2.664423E-012	0	0.000000E+000
1	61.21587339	2.664423E-012	1.691442E-011	1	0.000000E+000
1	61.21841601	1.691442E-011	2.664423E-012	0	0.000000E+000
1	61.22579675	2.664423E-012	1.691442E-011	1	0.000000E+000
1	61.22624787	1.691442E-011	2.664423E-012	0	0.000000E+000
1	61.22627211	2.664423E-012	1.691442E-011	1	0.000000E+000
1	61.22657384	1.691442E-011	2.664423E-012	0	0.000000E+000
1	61.22944973	2.664423E-012	1.691442E-011	1	0.000000E+000
1	61.22977466	1.691442E-011	2.664423E-012	0	0.000000E+000
1	61.23077092	2.664423E-012	1.691442E-011	1	0.000000E+000
1	61.23100766	1.691442E-011	2.664423E-012	0	0.000000E+000
1	61.23102372	2.664423E-012	1.691442E-011	1	0.000000E+000
1	61.23113490	1.691442E-011	2.664423E-012	0	0.000000E+000
1	61.23119166	2.664423E-012	1.691442E-011	1	0.000000E+000
1	61.23165624	1.691442E-011	2.664423E-012	0	0.000000E+000
1	61.23340370	2.664423E-012	1.691442E-011	1	0.000000E+000
1	61.23366123	1.691442E-011	2.664423E-012	0	0.000000E+000
1	61.24177801	2.664423E-012	1.691442E-011	1	0.000000E+000
1	61.24260671	1.691442E-011	2.664423E-012	0	0.000000E+000
1	61.24264215	2.664423E-012	1.691442E-011	1	0.000000E+000
1	61.24268698	1.691442E-011	2.664423E-012	0	0.000000E+000
1	61.24377074	2.664423E-012	1.691442E-011	1	0.000000E+000
1	61.24426763	1.691442E-011	2.664423E-012	0	0.000000E+000
1	61.24429170	2.664423E-012	1.691442E-011	1	0.000000E+000
1	61.24455475	1.691442E-011	2.664423E-012	0	0.000000E+000
1	61.27029069	2.664423E-012	1.691442E-011	1	0.000000E+000
1	61.27032667	1.691442E-011	2.664423E-012	0	0.000000E+000
1	61.27043493	2.664423E-012	1.691442E-011	1	0.000000E+000
1	61.27179886	1.691442E-011	2.664423E-012	0	0.000000E+000
1	61.28002892	2.664423E-012	1.691442E-011	1	0.000000E+000
1	61.28048299	1.691442E-011	2.664423E-012	0	0.000000E+000
1	61.28051318	2.664423E-012	1.691442E-011	1	0.000000E+000
1	61.28068918	1.691442E-011	2.664423E-012	0	0.000000E+000
1	61.29302688	2.664423E-012	1.691442E-011	1	0.000000E+000
1	61.29432252	1.691442E-011	2.664423E-012	0	0.000000E+000
1	61.29567085	2.664423E-012	1.691442E-011	1	0.000000E+000
1	61.29656883	1.691442E-011	2.664423E-012	0	0.000000E+000
1	61.29658593	2.664423E-012	1.691442E-011	1	0.000000E+000
1	61.29737704	1.691442E-011	2.664423E-012	0	0.000000E+000
1	61.30094278	2.664423E-012	1.691442E-011	1	0.000000E+000
1	61.30282842	1.691442E-011	2.664423E-012	0	0.000000E+000
1	61.30286183	2.664423E-012	1.691442E-011	1	0.000000E+000
1	61.30290578	1.691442E-011	2.664423E-012	0	0.000000E+000
1	61.30310461	2.664423E-012	1.691442E-011	1	0.000000E+000
1	61.30313046	1.691442E-011	2.664423E-012	0	0.000000E+000
1	61.30944829	2.664423E-012	1.691442E-011	1	0.000000E+000
1	61.30952406	1.691442E-011	2.664423E-012	0	0.000000E+000
1	61.31357270	2.664423E-012	1.691442E-011	1	0.000000E+000
1	61.31369556	1.691442E-011	2.664423E-012	0	0.000000E+000
1	61.31762204	2.664423E-012	1.691442E-011	1	0.000000E+000
1	61.31883896	1.691442E-011	2.664423E-012	0	0.000000E+000
1	61.31889168	2.664423E-012	1.691442E-011	1	0.000000E+000
1	61.32055356	1.691442E-011	2.664423E-012	0	0.000000E+000
1	61.32417647	2.664423E-012	1.691442E-011	1	0.000000E+000
1	61.32538219	1.691442E-011	2.664423E-012	0	0.000000E+000
1	61.32692580	2.664423E-012	1.691442E-011	1	0.000000E+000
1	61.32879361	1.691442E-011	2.664423E-012	0	0.000000E+000
1	61.33279695	2.664423E-012	1.691442E-011	1	0.000000E+000
1	61.33474752	1.691442E-011	2.664423E-012	0	0.000000E+000
1	61.33751460	2.664423E-012	1.691442E-011	1	0.000000E+000
1	61.33806593	1.691442E-011	2.664423E-012	0	0.000000E+000
1	61.33859100	2.664423E-012	1.691442E-011	1	0.000000E+000
1	61.33877900	1.691442E-011	2.664423E-012	0	0.000000E+000
1	61.34142273	2.664423E-012	1.691442E-011	1	0.000000E+000
1	61.34333574	1.691442E-011	2.664423E-012	0	0.000000E+000
1	61.34375798	2.664423E-012	1.691442E-011	1	0.000000E+000
1	61.34412095	1.691442E-011	2.664423E-012	0	0.000000E+000
1	61.34442778	2.664423E-012	1.691442E-011	1	0.000000E+000
1	61.34519537	1.691442E-011	2.664423E-012	0	0.000000E+000
1	61.34593078	2.664423E-012	1.691442E-011	1	0.000000E+000
1	61.34751214	1.691442E-011	2.664423E-012	0	0.000000E+000
1	61.34755367	2.664423E-012	1.691442E-011	1	0.000000E+000
1	61.34789112	1.691442E-011	2.664423E-012	0	0.000000E+000
1	61.35278597	2.664423E-012	1.691442E-011	1	0.000000E+000
1	61.35293613	1.691442E-011	2.664423E-012	0	0.000000E+000
1	61.35404617	2.664423E-012	1.691442E-011	1	0.000000E+000
1	61.35480732	1.691442E-011	2.664423E-012	0	0.000000E+000
1	61.35789100	2.664423E-012	1.691442E-011	1	0.000000E+000
1	61.35820659	1.691442E-011	2.664423E-012	0	0.000000E+000
1	61.36336701	2.664423E-012	1.691442E-011	1	0.000000E+000
1	61.36344504	1.691442E-011	2.664423E-012	0	0.000000E+000
1	61.36444730	2.664423E-012	1.691442E-011	1	0.000000E+000
1	61.36640983	1.691442E-011	2.664423E-012	0	0.000000E+000
1	61.36642643	2.664423E-012	1.691442E-011	1	0.000000E+000
1	61.36662988	1.691442E-011	2.664423E-012	0	0.000000E+000
1	61.36878764	2.664423E-012	1.691442E-011	1	0.000000E+000
1	61.37084656	1.691442E-011	2.664423E-012	0	0.000000E+000
1	61.37085313	2.664423E-012	1.691442E-011	1	0.000000E+000
1	61.37134262	1.691442E-011	2.664423E-012	0	0.000000E+000
1	61.37135555	2.664423E-012	1.691442E-011	1	0.000000E+000
1	61.37484121	1.691442E-011	2.664423E-012	0	0.000000E+000
1	61.37701740	2.664423E-012	1.691442E-011	1	0.000000E+000
1	61.37723573	1.691442E-011	2.664423E-012	0	0.000000E+000
1	61.37992924	2.664423E-012	1.691442E-011	1	0.000000E+000
1	61.38022723	1.691442E-011	2.664423E-012	0	0.000000E+000
1	61.38467957	2.664423E-012	1.691442E-011	1	0.000000E+000
1	61.38483756	1.691442E-011	2.664423E-012	0	0.000000E+000
1	61.38487209	2.664423E-012	1.691442E-011	1	0.000000E+000
1	61.38564534	1.691442E-011	2.664423E-012	0	0.000000E+000
1	61.39306341	2.664423E-012	1.691442E-011	1	0.000000E+000
1	61.39413939	1.691442E-011	2.664423E-012	0	0.000000E+000
1	61.39416486	2.664423E-012	1.691442E-011	1	0.000000E+000
1	61.39488884	1.691442E-011	2.664423E-012	0	0.000000E+000
1	61.39492057	2.664423E-012	1.691442E-011	1	0.000000E+000
1	61.39527616	1.691442E-011	2.664423E-012	0	0.000000E+000
1	61.39533711	2.664423E-012	1.691442E-011	1	0.000000E+000
1	61.39543896	1.691442E-011	2.664423E-012	0	0.000000E+000
1	61.39712612	2.664423E-012	1.691442E-011	1	0.000000E+000
1	61.39721750	1.691442E-011	2.664423E-012	0	0.000000E+000
1	61.42558843	2.664423E-012	1.691442E-011	1	0.000000E+000
1	61.42676885	1.691442E-011	2.664423E-012	0	0.000000E+000
1	61.42678568	2.664423E-012	1.691442E-011	1	0.000000E+000
1	61.42888896	1.691442E-011	2.664423E-012	0	0.000000E+000
1	61.42900056	2.664423E-012	1.691442E-011	1	0.000000E+000
1	61.42940485	1.691442E-011	2.664423E-012	0	0.000000E+000
1	61.43361661	2.664423E-012	1.691442E-011	1	0.000000E+000
1	61.43408649	1.691442E-011	2.664423E-012	0	0.000000E+000
1	61.45021646	2.664423E-012	1.691442E-011	1	0.000000E+000
1	61.45030554	1.691442E-011	2.664423E-012	0	0.000000E+000
1	61.47027517	2.664423E-012	1.691442E-011	1	0.000000E+000
1	61.47137651	1.691442E-011	2.664423E-012	0	0.000000E+000
1	61.47807146	2.664423E-012	1.691442E-011	1	0.000000E+000
1	61.47828668	1.691442E-011	2.664423E-012	0	0.000000E+000
1	61.47829734	2.664423E-012	1.691442E-011	1	0.000000E+000
1	61.47934388	1.691442E-011	2.664423E-012	0	0.000000E+000
1	61.47940140	2.664423E-012	1.691442E-011	1	0.000000E+000
1	61.47950580	1.691442E-011	2.664423E-012	0	0.000000E+000
1	61.48169156	2.664423E-012	1.691442E-011	1	0.000000E+000
1	61.48225754	1.691442E-011	2.664423E-012	0	0.000000E+000
1	61.49381768	2.664423E-012	1.691442E-011	1	0.000000E+000
1	61.49423437	1.691442E-011	2.664423E-012	0	0.000000E+000
1	61.50027879	2.664423E-012	1.691442E-011	1	0.000000E+000
1	61.50204943	1.691442E-011	2.664423E-012	0	0.000000E+000
1	61.50206308	2.664423E-012	1.691442E-011	1	0.000000E+000
1	61.50290313	1.691442E-011	2.664423E-012	0	0.000000E+000
1	61.50340046	2.664423E-012	1.691442E-011	1	0.000000E+000
1	61.50430707	1.691442E-011	2.664423E-012	0	0.000000E+000
1	61.50840829	2.664423E-012	1.691442E-011	1	0.000000E+000
1	61.50861287	1.691442E-011	2.664423E-012	0	0.000000E+000
1	61.50864559	2.664423E-012	1.691442E-011	1	0.000000E+000
1	61.51039606	1.691442E-011	2.664423E-012	0	0.000000E+000
1	75.79407274	2.671031E-012	1.692103E-011	1	0.000000E+000
1	75.79425549	1.692103E-011	2.671031E-012	0	0.000000E+000
1	75.79772841	2.671031E-012	1.692103E-011	1	0.000000E+000
1	75.79815390	1.692103E-011	2.671031E-012	0	0.000000E+000
1	75.80525176	2.671031E-012	1.692103E-011	1	0.000000E+000
1	75.80615340	1.692103E-011	2.671031E-012	0	0.000000E+000
1	75.80617599	2.671031E-012	1.692103E-011	1	0.000000E+000
1	75.80676658	1.692103E-011	2.671031E-012	0	0.000000E+000
1	75.96913141	2.673904E-012	1.692390E-011	1	0.000000E+000
1	75.96918029	1.692390E-011	2.673904E-012	0	0.000000E+000
1	75.96923816	2.673904E-012	1.692390E-011	1	0.000000E+000
1	75.97031701	1.692390E-011	2.673904E-012	0	0.000000E+000
1	75.97114052	2.673904E-012	1.692390E-011	1	0.000000E+000
1	75.97205863	1.692390E-011	2.673904E-012	0	0.000000E+000
1	75.97313327	2.673904E-012	1.692390E-011	1	0.000000E+000
1	75.97663018	1.692390E-011	2.673904E-012	0	0.000000E+000
1	75.97664223	2.673904E-012	1.692390E-011	1	0.000000E+000
1	75.97668162	1.692390E-011	2.673904E-012	0	0.000000E+000
1	75.97668402	2.673904E-012	1.692390E-011	1	0.000000E+000
1	75.97676421	1.692390E-011	2.673904E-012	0	0.000000E+000
1	75.97711782	2.673904E-012	1.692390E-011	1	0.000000E+000
1	75.97759847	1.692390E-011	2.673904E-012	0	0.000000E+000
1	75.97760724	2.673904E-012	1.692390E-011	1	0.000000E+000
1	75.97908889	1.692390E-011	2.673904E-012	0	0.000000E+000
1	75.97909801	2.673904E-012	1.692390E-011	1	0.000000E+000
1	75.98028785	1.692390E-011	2.673904E-012	0	0.000000E+000
1	75.99127774	2.673904E-012	1.692390E-011	1	0.000000E+000
1	75.99197876	1.692390E-011	2.673904E-012	0	0.000000E+000
1	75.99208875	2.673904E-012	1.692390E-011	1	0.000000E+000
1	75.99356575	1.692390E-011	2.673904E-012	0	0.000000E+000
1	76.00763747	2.673904E-012	1.692390E-011	1	0.000000E+000
1	76.00769344	1.692390E-011	2.673904E-012	0	0.000000E+000
1	76.00773886	2.673904E-012	1.692390E-011	1	0.000000E+000
1	76.00802077	1.692390E-011	2.673904E-012	0	0.000000E+000
1	76.01265105	2.673904E-012	1.692390E-011	1	0.000000E+000
1	76.01272431	1.692390E-011	2.673904E-012	0	0.000000E+000
1	76.41772159	2.643318E-012	1.689332E-011	1	0.000000E+000
1	76.41814047	1.689332E-011	2.643318E-012	0	0.000000E+000
1	76.41816629	2.643318E-012	1.689332E-011	1	0.000000E+000
1	76.41820335	1.689332E-011	2.643318E-012	0	0.000000E+000
1	76.42004435	2.643318E-012	1.689332E-011	1	0.000000E+000
1	76.42014994	1.689332E-011	2.643318E-012	0	0.000000E+000
1	76.42883482	2.643318E-012	1.689332E-011	1	0.000000E+000
1	76.42931351	1.689332E-011	2.643318E-012	0	0.000000E+000
1	76.43134144	2.643318E-012	1.689332E-011	1	0.000000E+000
1	76.43213665	1.689332E-011	2.643318E-012	0	0.000000E+000
1	76.44286132	2.643318E-012	1.689332E-011	1	0.000000E+000
1	76.44306488	1.689332E-011	2.643318E-012	0	0.000000E+000
1	76.44861396	2.643318E-012	1.689332E-011	1	0.000000E+000
1	76.44975893	1.689332E-011	2.643318E-012	0	0.000000E+000
1	76.44994135	2.643318E-012	1.689332E-011	1	0.000000E+000
1	76.45043116	1.689332E-011	2.643318E-012	0	0.000000E+000
1	76.45172831	2.643318E-012	1.689332E-011	1	0.000000E+000
1	76.45233127	1.689332E-011	2.643318E-012	0	0.000000E+000
1	76.46029879	2.643318E-012	1.689332E-011	1	0.000000E+000
1	76.46325731	1.689332E-011	2.643318E-012	0	0.000000E+000
1	76.46327900	2.643318E-012	1.689332E-011	1	0.000000E+000
1	76.46333457	1.689332E-011	2.643318E-012	0	0.000000E+000
1	76.46421574	2.643318E-012	1.689332E-011	1	0.000000E+000
1	76.46433610	1.689332E-011	2.643318E-012	0	0.000000E+000
1	76.47623334	2.643318E-012	1.689332E-011	1	0.000000E+000
1	76.47689411	1.689332E-011	2.643318E-012	0	0.000000E+000
1	76.47697783	2.643318E-012	1.689332E-011	1	0.000000E+000
1	76.47774312	1.689332E-011	2.643318E-012	0	0.000000E+000
1	76.47956750	2.643318E-012	1.689332E-011	1	0.000000E+000
1	76.48269302	1.689332E-011	2.643318E-012	0	0.000000E+000
1	76.49919457	2.643318E-012	1.689332E-011	1	0.000000E+000
1	76.50124005	1.689332E-011	2.643318E-012	0	0.000000E+000
1	76.50132616	2.643318E-012	1.689332E-011	1	0.000000E+000
1	76.50174733	1.689332E-011	2.643318E-012	0	0.000000E+000
1	76.50267650	2.643318E-012	1.689332E-011	1	0.000000E+000
1	76.50421378	1.689332E-011	2.643318E-012	0	0.000000E+000
1	76.50423745	2.643318E-012	1.689332E-011	1	0.000000E+000
1	76.50493807	1.689332E-011	2.643318E-012	0	0.000000E+000
1	76.51313436	2.643318E-012	1.689332E-011	1	0.000000E+000
1	76.51526838	1.689332E-011	2.643318E-012	0	0.000000E+000
1	76.51889897	2.643318E-012	1.689332E-011	1	0.000000E+000
1	76.52069303	1.689332E-011	2.643318E-012	0	0.000000E+000
1	76.52178290	2.643318E-012	1.689332E-011	1	0.000000E+000
1	76.52223632	1.689332E-011	2.643318E-012	0	0.000000E+000
1	76.52516092	2.643318E-012	1.689332E-011	1	0.000000E+000
1	76.52526112	1.689332E-011	2.643318E-012	0	0.000000E+000
1	77.24227886	2.799243E-012	1.704924E-011	1	0.000000E+000
1	77.24306448	1.704924E-011	2.799243E-012	0	0.000000E+000
1	77.24309660	2.799243E-012	1.704924E-011	1	0.000000E+000
1	77.24426062	1.704924E-011	2.799243E-012	0	0.000000E+000
1	77.24429994	2.799243E-012	1.704924E-011	1	0.000000E+000
1	77.24450383	1.704924E-011	2.799243E-012	0	0.000000E+000
1	77.24628660	2.799243E-012	1.704924E-011	1	0.000000E+000
1	77.24784642	1.704924E-011	2.799243E-012	0	0.000000E+000
1	77.25016499	2.799243E-012	1.704924E-011	1	0.000000E+000
1	77.25387549	1.704924E-011	2.799243E-012	0	0.000000E+000
1	77.25448414	2.799243E-012	1.704924E-011	1	0.000000E+000
1	77.25484591	1.704924E-011	2.799243E-012	0	0.000000E+000
1	77.25957479	2.799243E-012	1.704924E-011	1	0.000000E+000
1	77.26018771	1.704924E-011	2.799243E-012	0	0.000000E+000
1	77.28058308	2.799243E-012	1.704924E-011	1	0.000000E+000
1	77.28125486	1.704924E-011	2.799243E-012	0	0.000000E+000
1	77.28131427	2.799243E-012	1.704924E-011	1	0.000000E+000
1	77.28208432	1.704924E-011	2.799243E-012	0	0.000000E+000
1	77.28748366	2.799243E-012	1.704924E-011	1	0.000000E+000
1	77.28935565	1.704924E-011	2.799243E-012	0	0.000000E+000
1	77.29204251	2.799243E-012	1.704924E-011	1	0.000000E+000
1	77.29343489	1.704924E-011	2.799243E-012	0	0.000000E+000
1	77.29890795	2.799243E-012	1.704924E-011	1	0.000000E+000
1	77.30036047	1.704924E-011	2.799243E-012	0	0.000000E+000
1	77.31097070	2.799243E-012	1.704924E-011	1	0.000000E+000
1	77.31165983	1.704924E-011	2.799243E-012	0	0.000000E+000
1	77.31230723	2.799243E-012	1.704924E-011	1	0.000000E+000
1	77.31233432	1.704924E-011	2.799243E-012	0	0.000000E+000
1	77.31283134	2.799243E-012	1.704924E-011	1	0.000000E+000
1	77.31294081	1.704924E-011	2.799243E-012	0	0.000000E+000
1	77.33392006	2.799243E-012	1.704924E-011	1	0.000000E+000
1	77.33396164	1.704924E-011	2.799243E-012	0	0.000000E+000
1	77.33636542	2.799243E-012	1.704924E-011	1	0.000000E+000
1	77.33652654	1.704924E-011	2.799243E-012	0	0.000000E+000
1	77.35221869	2.799243E-012	1.704924E-011	1	0.000000E+000
1	77.35265429	1.704924E-011	2.799243E-012	0	0.000000E+000
1	77.36063571	2.799243E-012	1.704924E-011	1	0.000000E+000
1	77.36130254	1.704924E-011	2.799243E-012	0	0.000000E+000
1	77.36132097	2.799243E-012	1.704924E-011	1	0.000000E+000
1	77.36143918	1.704924E-011	2.799243E-012	0	0.000000E+000
1	77.36146195	2.799243E-012	1.704924E-011	1	0.000000E+000
1	77.36149284	1.704924E-011	2.799243E-012	0	0.000000E+000
1	77.38163591	2.799243E-012	1.704924E-011	1	0.000000E+000
1	77.38292465	1.704924E-011	2.799243E-012	0	0.000000E+000
1	77.38294703	2.799243E-012	1.704924E-011	1	0.000000E+000
1	77.38306438	1.704924E-011	2.799243E-012	0	0.000000E+000
1	77.38382145	2.799243E-012	1.704924E-011	1	0.000000E+000
1	77.38424170	1.704924E-011	2.799243E-012	0	0.000000E+000
1	77.39891646	2.799243E-012	1.704924E-011	1	0.000000E+000
1	77.39964929	1.704924E-011	2.799243E-012	0	0.000000E+000
1	77.40160625	2.799243E-012	1.704924E-011	1	0.000000E+000
1	77.40456042	1.704924E-011	2.799243E-012	0	0.000000E+000
1	77.40647467	2.799243E-012	1.704924E-011	1	0.000000E+000
1	77.40679822	1.704924E-011	2.799243E-012	0	0.000000E+000
1	77.40680532	2.799243E-012	1.704924E-011	1	0.000000E+000
1	77.40749277	1.704924E-011	2.799243E-012	0	0.000000E+000
1	77.43097365	2.799243E-012	1.704924E-011	1	0.000000E+000
1	77.43110700	1.704924E-011	2.799243E-012	0	0.000000E+000
1	77.44830087	2.799243E-012	1.704924E-011	1	0.000000E+000
1	77.44851253	1.704924E-011	2.799243E-012	0	0.000000E+000
1	77.45412366	2.799243E-012	1.704924E-011	1	0.000000E+000
1	77.45420486	1.704924E-011	2.799243E-012	0	0.000000E+000
1	77.45420761	2.799243E-012	1.704924E-011	1	0.000000E+000
1	77.45466072	1.704924E-011	2.799243E-012	0	0.000000E+000
1	77.45468423	2.799243E-012	1.704924E-011	1	0.000000E+000
1	77.45486730	1.704924E-011	2.799243E-012	0	0.000000E+000
1	77.45488778	2.799243E-012	1.704924E-011	1	0.000000E+000
1	77.45521891	1.704924E-011	2.799243E-012	0	0.000000E+000
1	77.47044313	2.799243E-012	1.704924E-011	1	0.000000E+000
1	77.47112100	1.704924E-011	2.799243E-012	0	0.000000E+000
1	77.49706104	2.799243E-012	1.704924E-011	1	0.000000E+000
1	77.49730140	1.704924E-011	2.799243E-012	0	0.000000E+000
1	77.49801846	2.799243E-012	1.704924E-011	1	0.000000E+000
1	77.49854492	1.704924E-011	2.799243E-012	0	0.000000E+000
1	77.50595963	2.799243E-012	1.704924E-011	1	0.000000E+000
1	77.50682702	1.704924E-011	2.799243E-012	0	0.000000E+000
1	77.50992892	2.799243E-012	1.704924E-011	1	0.000000E+000
1	77.51019570	1.704924E-011	2.799243E-012	0	0.000000E+000
1	77.51491661	2.799243E-012	1.704924E-011	1	0.000000E+000
1	77.51627406	1.704924E-011	2.799243E-012	0	0.000000E+000
1	77.52135971	2.799243E-012	1.704924E-011	1	0.000000E+000
1	77.52228790	1.704924E-011	2.799243E-012	0	0.000000E+000
1	77.52344255	2.799243E-012	1.704924E-011	1	0.000000E+000
1	77.52445155	1.704924E-011	2.799243E-012	0	0.000000E+000
1	77.53768238	2.799243E-012	1.704924E-011	1	0.000000E+000
1	77.53866383	1.704924E-011	2.799243E-012	0	0.000000E+000
1	77.53868906	2.799243E-012	1.704924E-011	1	0.000000E+000
1	77.53917662	1.704924E-011	2.799243E-012	0	0.000000E+000
1	77.54418290	2.799243E-012	1.704924E-011	1	0.000000E+000
1	77.54518392	1.704924E-011	2.799243E-012	0	0.000000E+000
1	77.55103477	2.799243E-012	1.704924E-011	1	0.000000E+000
1	77.55176087	1.704924E-011	2.799243E-012	0	0.000000E+000
1	77.57370037	2.799243E-012	1.704924E-011	1	0.000000E+000
1	77.57457950	1.704924E-011	2.799243E-012	0	0.000000E+000
1	77.57821476	2.799243E-012	1.704924E-011	1	0.000000E+000
1	77.57883462	1.704924E-011	2.799243E-012	0	0.000000E+000
1	77.58927640	2.799243E-012	1.704924E-011	1	0.000000E+000
1	77.58930456	1.704924E-011	2.799243E-012	0	0.000000E+000
1	77.59304277	2.799243E-012	1.704924E-011	1	0.000000E+000
1	77.59414113	1.704924E-011	2.799243E-012	0	0.000000E+000
1	77.60995930	2.799243E-012	1.704924E-011	1	0.000000E+000
1	77.61022252	1.704924E-011	2.799243E-012	0	0.000000E+000
1	77.61022988	2.799243E-012	1.704924E-011	1	0.000000E+000
1	77.61081208	1.704924E-011	2.799243E-012	0	0.000000E+000
1	77.61082692	2.799243E-012	1.704924E-011	1	0.000000E+000
1	77.61201807	1.704924E-011	2.799243E-012	0	0.000000E+000
1	77.61205318	2.799243E-012	1.704924E-011	1	0.000000E+000
1	77.61287698	1.704924E-011	2.799243E-012	0	0.000000E+000
1	77.62728261	2.799243E-012	1.704924E-011	1	0.000000E+000
1	77.62844436	1.704924E-011	2.799243E-012	0	0.000000E+000
1	77.62846372	2.799243E-012	1.704924E-011	1	0.000000E+000
1	77.62939076	1.704924E-011	2.799243E-012	0	0.000000E+000
1	77.63457143	2.799243E-012	1.704924E-011	1	0.000000E+000
1	77.63537891	1.704924E-011	2.799243E-012	0	0.000000E+000
1	77.64294257	2.799243E-012	1.704924E-011	1	0.000000E+000
1	77.64395510	1.704924E-011	2.799243E-012	0	0.000000E+000
1	77.64400289	2.799243E-012	1.704924E-011	1	0.000000E+000
1	77.64567799	1.704924E-011	2.799243E-012	0	0.000000E+000
1	77.65141163	2.799243E-012	1.704924E-011	1	0.000000E+000
1	77.65212161	1.704924E-011	2.799243E-012	0	0.000000E+000
1	77.65433984	2.799243E-012	1.704924E-011	1	0.000000E+000
1	77.65513888	1.704924E-011	2.799243E-012	0	0.000000E+000
1	77.65516662	2.799243E-012	1.704924E-011	1	0.000000E+000
1	77.65562061	1.704924E-011	2.799243E-012	0	0.000000E+000
1	77.66044867	2.799243E-012	1.704924E-011	1	0.000000E+000
1	77.66203137	1.704924E-011	2.799243E-012	0	0.000000E+000
1	77.68147143	2.799243E-012	1.704924E-011	1	0.000000E+000
1	77.68515691	1.704924E-011	2.799243E-012	0	0.000000E+000
1	77.68902269	2.799243E-012	1.704924E-011	1	0.000000E+000
1	77.69067221	1.704924E-011	2.799243E-012	0	0.000000E+000
1	77.69070595	2.799243E-012	1.704924E-011	1	0.000000E+000
1	77.69238420	1.704924E-011	2.799243E-012	0	0.000000E+000
1	77.69281827	2.799243E-012	1.704924E-011	1	0.000000E+000
1	77.69314334	1.704924E-011	2.799243E-012	0	0.000000E+000
1	77.69324260	2.799243E-012	1.704924E-011	1	0.000000E+000
1	77.69487012	1.704924E-011	2.799243E-012	0	0.000000E+000
1	77.69995369	2.799243E-012	1.704924E-011	1	0.000000E+000
1	77.70149952	1.704924E-011	2.799243E-012	0	0.000000E+000
1	77.70273185	2.799243E-012	1.704924E-011	1	0.000000E+000
1	77.70367923	1.704924E-011	2.799243E-012	0	0.000000E+000
1	77.70384817	2.799243E-012	1.704924E-011	1	0.000000E+000
1	77.70496126	1.704924E-011	2.799243E-012	0	0.000000E+000
1	77.70498231	2.799243E-012	1.704924E-011	1	0.000000E+000
1	77.70521288	1.704924E-011	2.799243E-012	0	0.000000E+000
1	77.70525308	2.799243E-012	1.704924E-011	1	0.000000E+000
1	77.70550435	1.704924E-011	2.799243E-012	0	0.000000E+000
1	77.72898592	2.799243E-012	1.704924E-011	1	0.000000E+000
1	77.72915702	1.704924E-011	2.799243E-012	0	0.000000E+000
1	77.72942647	2.799243E-012	1.704924E-011	1	0.000000E+000
1	77.72974192	1.704924E-011	2.799243E-012	0	0.000000E+000
1	77.72977078	2.799243E-012	1.704924E-011	1	0.000000E+000
1	77.73023480	1.704924E-011	2.799243E-012	0	0.000000E+000
1	77.73307511	2.799243E-012	1.704924E-011	1	0.000000E+000
1	77.73471677	1.704924E-011	2.799243E-012	0	0.000000E+000
1	77.74331097	2.799243E-012	1.704924E-011	1	0.000000E+000
1	77.74338428	1.704924E-011	2.799243E-012	0	0.000000E+000
1	77.74342382	2.799243E-012	1.704924E-011	1	0.000000E+000
1	77.74410694	1.704924E-011	2.799243E-012	0	0.000000E+000
1	77.76355159	2.799243E-012	1.704924E-011	1	0.000000E+000
1	77.76427063	1.704924E-011	2.799243E-012	0	0.000000E+000
1	77.76447458	2.799243E-012	1.704924E-011	1	0.000000E+000
1	77.76450162	1.704924E-011	2.799243E-012	0	0.000000E+000
1	77.76452876	2.799243E-012	1.704924E-011	1	0.000000E+000
1	77.76470579	1.704924E-011	2.799243E-012	0	0.000000E+000
1	77.77139329	2.799243E-012	1.704924E-011	1	0.000000E+000
1	77.77279880	1.704924E-011	2.799243E-012	0	0.000000E+000
1	77.78016986	2.799243E-012	1.704924E-011	1	0.000000E+000
1	77.78038523	1.704924E-011	2.799243E-012	0	0.000000E+000
1	87.79859793	2.674224E-012	1.692422E-011	1	0.000000E+000
1	87.79861556	1.692422E-011	2.674224E-012	0	0.000000E+000
1	87.83956664	2.674224E-012	1.692422E-011	1	0.000000E+000
1	87.84076480	1.692422E-011	2.674224E-012	0	0.000000E+000
1	87.84322011	2.674224E-012	1.692422E-011	1	0.000000E+000
1	87.84451975	1.692422E-011	2.674224E-012	0	0.000000E+000
1	87.84478556	2.674224E-012	1.692422E-011	1	0.000000E+000
1	87.84601637	1.692422E-011	2.674224E-012	0	0.000000E+000
1	87.85104925	2.674224E-012	1.692422E-011	1	0.000000E+000
1	87.85143207	1.692422E-011	2.674224E-012	0	0.000000E+000
1	87.85145754	2.674224E-012	1.692422E-011	1	0.000000E+000
1	87.85197186	1.692422E-011	2.674224E-012	0	0.000000E+000
1	87.85310124	2.674224E-012	1.692422E-011	1	0.000000E+000
1	87.85347799	1.692422E-011	2.674224E-012	0	0.000000E+000
1	87.85392364	2.674224E-012	1.692422E-011	1	0.000000E+000
1	87.85437682	1.692422E-011	2.674224E-012	0	0.000000E+000
1	87.86154764	2.674224E-012	1.692422E-011	1	0.000000E+000
1	87.86254884	1.692422E-011	2.674224E-012	0	0.000000E+000
1	87.86258077	2.674224E-012	1.692422E-011	1	0.000000E+000
1	87.86514215	1.692422E-011	2.674224E-012	0	0.000000E+000
1	87.86517077	2.674224E-012	1.692422E-011	1	0.000000E+000
1	87.86572370	1.692422E-011	2.674224E-012	0	0.000000E+000
1	87.86576277	2.674224E-012	1.692422E-011	1	0.000000E+000
1	87.86659604	1.692422E-011	2.674224E-012	0	0.000000E+000
1	87.86664878	2.674224E-012	1.692422E-011	1	0.000000E+000
1	87.86671720	1.692422E-011	2.674224E-012	0	0.000000E+000
1	87.86674401	2.674224E-012	1.692422E-011	1	0.000000E+000
1	87.86737286	1.692422E-011	2.674224E-012	0	0.000000E+000
1	87.86739167	2.674224E-012	1.692422E-011	1	0.000000E+000
1	87.86854480	1.692422E-011	2.674224E-012	0	0.000000E+000
1	87.89840996	2.674224E-012	1.692422E-011	1	0.000000E+000
1	87.89841615	1.692422E-011	2.674224E-012	0	0.000000E+000
1	87.93706405	2.548416E-012	1.679842E-011	1	0.000000E+000
1	87.93713579	1.679842E-011	2.548416E-012	0	0.000000E+000
1	87.94168537	2.548416E-012	1.679842E-011	1	0.000000E+000
1	87.94234668	1.679842E-011	2.548416E-012	0	0.000000E+000
1	87.94237020	2.548416E-012	1.679842E-011	1	0.000000E+000
1	87.94306463	1.679842E-011	2.548416E-012	0	0.000000E+000
1	87.94307205	2.548416E-012	1.679842E-011	1	0.000000E+000
1	87.94435595	1.679842E-011	2.548416E-012	0	0.000000E+000
1	87.95717115	2.548416E-012	1.679842E-011	1	0.000000E+000
1	87.95814313	1.679842E-011	2.548416E-012	0	0.000000E+000
1	87.97270735	2.548416E-012	1.679842E-011	1	0.000000E+000
1	87.97385605	1.679842E-011	2.548416E-012	0	0.000000E+000
1	88.00164594	2.548416E-012	1.679842E-011	1	0.000000E+000
1	88.00377057	1.679842E-011	2.548416E-012	0	0.000000E+000
1	88.00505682	2.548416E-012	1.679842E-011	1	0.000000E+000
1	88.00509617	1.679842E-011	2.548416E-012	0	0.000000E+000
1	88.00713122	2.548416E-012	1.679842E-011	1	0.000000E+000
1	88.00760985	1.679842E-011	2.548416E-012	0	0.000000E+000
1	88.01250677	2.548416E-012	1.679842E-011	1	0.000000E+000
1	88.01492782	1.679842E-011	2.548416E-012	0	0.000000E+000
1	88.01494511	2.548416E-012	1.679842E-011	1	0.000000E+000
1	88.01681575	1.679842E-011	2.548416E-012	0	0.000000E+000
1	88.01811260	2.548416E-012	1.679842E-011	1	0.000000E+000
1	88.01865074	1.679842E-011	2.548416E-012	0	0.000000E+000
1	88.02184700	2.548416E-012	1.679842E-011	1	0.000000E+000
1	88.02217709	1.679842E-011	2.548416E-012	0	0.000000E+000
1	88.03540465	2.548416E-012	1.679842E-011	1	0.000000E+000
1	88.03590423	1.679842E-011	2.548416E-012	0	0.000000E+000
1	88.03630901	2.548416E-012	1.679842E-011	1	0.000000E+000
1	88.03662566	1.679842E-011	2.548416E-012	0	0.000000E+000
1	88.03910489	2.548416E-012	1.679842E-011	1	0.000000E+000
1	88.04071356	1.679842E-011	2.548416E-012	0	0.000000E+000
1	88.04097281	2.548416E-012	1.679842E-011	1	0.000000E+000
1	88.04100886	1.679842E-011	2.548416E-012	0	0.000000E+000
1	88.04101940	2.548416E-012	1.679842E-011	1	0.000000E+000
1	88.04195276	1.679842E-011	2.548416E-012	0	0.000000E+000
1	88.04196928	2.548416E-012	1.679842E-011	1	0.000000E+000
1	88.04420959	1.679842E-011	2.548416E-012	0	0.000000E+000
1	88.05021542	2.548416E-012	1.679842E-011	1	0.000000E+000
1	88.05096465	1.679842E-011	2.548416E-012	0	0.000000E+000
1	88.05099382	2.548416E-012	1.679842E-011	1	0.000000E+000
1	88.05191389	1.679842E-011	2.548416E-012	0	0.000000E+000
1	88.05416430	2.548416E-012	1.679842E-011	1	0.000000E+000
1	88.05626677	1.679842E-011	2.548416E-012	0	0.000000E+000
1	88.05629063	2.548416E-012	1.679842E-011	1	0.000000E+000
1	88.05753775	1.679842E-011	2.548416E-012	0	0.000000E+000
1	88.05754888	2.548416E-012	1.679842E-011	1	0.000000E+000
1	88.05891656	1.679842E-011	2.548416E-012	0	0.000000E+000
1	88.05894375	2.548416E-012	1.679842E-011	1	0.000000E+000
1	88.05897590	1.679842E-011	2.548416E-012	0	0.000000E+000
1	88.06687725	2.548416E-012	1.679842E-011	1	0.000000E+000
1	88.06742743	1.679842E-011	2.548416E-012	0	0.000000E+000
1	88.06745155	2.548416E-012	1.679842E-011	1	0.000000E+000
1	88.07110400	1.679842E-011	2.548416E-012	0	0.000000E+000
1	88.08177974	2.548416E-012	1.679842E-011	1	0.000000E+000
1	88.08188984	1.679842E-011	2.548416E-012	0	0.000000E+000
1	88.08192808	2.548416E-012	1.679842E-011	1	0.000000E+000
1	88.08214197	1.679842E-011	2.548416E-012	0	0.000000E+000
1	89.35084022	2.487170E-012	1.673717E-011	1	0.000000E+000
1	89.35274757	1.673717E-011	2.487170E-012	0	0.000000E+000
1	89.35704675	2.487170E-012	1.673717E-011	1	0.000000E+000
1	89.35719029	1.673717E-011	2.487170E-012	0	0.000000E+000
1	89.35721876	2.487170E-012	1.673717E-011	1	0.000000E+000
1	89.35758030	1.673717E-011	2.487170E-012	0	0.000000E+000
1	89.36382015	2.487170E-012	1.673717E-011	1	0.000000E+000
1	89.36395307	1.673717E-011	2.487170E-012	0	0.000000E+000
1	89.36398307	2.487170E-012	1.673717E-011	1	0.000000E+000
1	89.36458346	1.673717E-011	2.487170E-012	0	0.000000E+000
1	89.36459702	2.487170E-012	1.673717E-011	1	0.000000E+000
1	89.36466524	1.673717E-011	2.487170E-012	0	0.000000E+000
1	89.36468894	2.487170E-012	1.673717E-011	1	0.000000E+000
1	89.36495635	1.673717E-011	2.487170E-012	0	0.000000E+000
1	89.37406383	2.487170E-012	1.673717E-011	1	0.000000E+000
1	89.37591777	1.673717E-011	2.487170E-012	0	0.000000E+000
1	89.37681179	2.487170E-012	1.673717E-011	1	0.000000E+000
1	89.37749815	1.673717E-011	2.487170E-012	0	0.000000E+000
1	89.37756865	2.487170E-012	1.673717E-011	1	0.000000E+000
1	89.37774568	1.673717E-011	2.487170E-012	0	0.000000E+000
1	89.37897485	2.487170E-012	1.673717E-011	1	0.000000E+000
1	89.37998118	1.673717E-011	2.487170E-012	0	0.000000E+000
1	89.38109560	2.487170E-012	1.673717E-011	1	0.000000E+000
1	89.38142387	1.673717E-011	2.487170E-012	0	0.000000E+000
1	89.38145419	2.487170E-012	1.673717E-011	1	0.000000E+000
1	89.38148055	1.673717E-011	2.487170E-012	0	0.000000E+000
1	89.38155434	2.487170E-012	1.673717E-011	1	0.000000E+000
1	89.38286873	1.673717E-011	2.487170E-012	0	0.000000E+000
1	89.38682804	2.487170E-012	1.673717E-011	1	0.000000E+000
1	89.38688188	1.673717E-011	2.487170E-012	0	0.000000E+000
1	89.38855329	2.487170E-012	1.673717E-011	1	0.000000E+000
1	89.38863741	1.673717E-011	2.487170E-012	0	0.000000E+000
1	89.39469730	2.487170E-012	1.673717E-011	1	0.000000E+000
1	89.39559851	1.673717E-011	2.487170E-012	0	0.000000E+000
1	89.39561382	2.487170E-012	1.673717E-011	1	0.000000E+000
1	89.39824294	1.673717E-011	2.487170E-012	0	0.000000E+000
1	89.40355316	2.487170E-012	1.673717E-011	1	0.000000E+000
1	89.40390475	1.673717E-011	2.487170E-012	0	0.000000E+000
1	89.41445200	2.487170E-012	1.673717E-011	1	0.000000E+000
1	89.41622960	1.673717E-011	2.487170E-012	0	0.000000E+000
1	89.41862587	2.487170E-012	1.673717E-011	1	0.000000E+000
1	89.41866545	1.673717E-011	2.487170E-012	0	0.000000E+000
1	89.42326315	2.487170E-012	1.673717E-011	1	0.000000E+000
1	89.42385490	1.673717E-011	2.487170E-012	0	0.000000E+000
1	89.42619521	2.487170E-012	1.673717E-011	1	0.000000E+000
1	89.42635172	1.673717E-011	2.487170E-012	0	0.000000E+000
1	89.42641616	2.487170E-012	1.673717E-011	1	0.000000E+000
1	89.43187989	1.673717E-011	2.487170E-012	0	0.000000E+000
1	89.43192724	2.487170E-012	1.673717E-011	1	0.000000E+000
1	89.43306698	1.673717E-011	2.487170E-012	0	0.000000E+000
1	89.43839549	2.487170E-012	1.673717E-011	1	0.000000E+000
1	89.44261701	1.673717E-011	2.487170E-012	0	0.000000E+000
1	89.44262296	2.487170E-012	1.673717E-011	1	0.000000E+000
1	89.44269037	1.673717E-011	2.487170E-012	0	0.000000E+000
1	90.37965006	2.746276E-012	1.699628E-011	1	0.000000E+000
1	90.37967808	1.699628E-011	2.746276E-012	0	0.000000E+000
1	90.42464213	2.746276E-012	1.699628E-011	1	0.000000E+000
1	90.42517720	1.699628E-011	2.746276E-012	0	0.000000E+000
1	90.42675214	2.746276E-012	1.699628E-011	1	0.000000E+000
1	90.42842879	1.699628E-011	2.746276E-012	0	0.000000E+000
1	90.44342000	2.746276E-012	1.699628E-011	1	0.000000E+000
1	90.44397010	1.699628E-011	2.746276E-012	0	0.000000E+000
1	90.44776382	2.746276E-012	1.699628E-011	1	0.000000E+000
1	90.44864410	1.699628E-011	2.746276E-012	0	0.000000E+000
1	90.45138340	2.746276E-012	1.699628E-011	1	0.000000E+000
1	90.45141603	1.699628E-011	2.746276E-012	0	0.000000E+000
1	90.45145812	2.746276E-012	1.699628E-011	1	0.000000E+000
1	90.45333633	1.699628E-011	2.746276E-012	0	0.000000E+000
1	90.46175421	2.746276E-012	1.699628E-011	1	0.000000E+000
1	90.46185660	1.699628E-011	2.746276E-012	0	0.000000E+000
1	90.46448989	2.746276E-012	1.699628E-011	1	0.000000E+000
1	90.46474329	1.699628E-011	2.746276E-012	0	0.000000E+000
1	90.46917672	2.746276E-012	1.699628E-011	1	0.000000E+000
1	90.46948815	1.699628E-011	2.746276E-012	0	0.000000E+000
1	90.48485427	2.746276E-012	1.699628E-011	1	0.000000E+000
1	90.48490291	1.699628E-011	2.746276E-012	0	0.000000E+000
1	90.48738108	2.746276E-012	1.699628E-011	1	0.000000E+000
1	90.48806251	1.699628E-011	2.746276E-012	0	0.000000E+000
1	90.49965098	2.746276E-012	1.699628E-011	1	0.000000E+000
1	90.50052720	1.699628E-011	2.746276E-012	0	0.000000E+000
1	90.50054700	2.746276E-012	1.699628E-011	1	0.000000E+000
1	90.50078291	1.699628E-011	2.746276E-012	0	0.000000E+000
1	90.50078919	2.746276E-012	1.699628E-011	1	0.000000E+000
1	90.50110948	1.699628E-011	2.746276E-012	0	0.000000E+000
1	90.50622974	2.746276E-012	1.699628E-011	1	0.000000E+000
1	90.51036355	1.699628E-011	2.746276E-012	0	0.000000E+000
1	90.51264555	2.746276E-012	1.699628E-011	1	0.000000E+000
1	90.51279095	1.699628E-011	2.746276E-012	0	0.000000E+000
1	90.51281545	2.746276E-012	1.699628E-011	1	0.000000E+000
1	90.51335192	1.699628E-011	2.746276E-012	0	0.000000E+000
1	90.51337715	2.746276E-012	1.699628E-011	1	0.000000E+000
1	90.51397567	1.699628E-011	2.746276E-012	0	0.000000E+000
1	90.53210918	2.746276E-012	1.699628E-011	1	0.000000E+000
1	90.53604882	1.699628E-011	2.746276E-012	0	0.000000E+000
1	90.54665945	2.746276E-012	1.699628E-011	1	0.000000E+000
1	90.54754768	1.699628E-011	2.746276E-012	0	0.000000E+000
1	90.54983986	2.746276E-012	1.699628E-011	1	0.000000E+000
1	90.54993854	1.699628E-011	2.746276E-012	0	0.000000E+000
1	90.54999914	2.746276E-012	1.699628E-011	1	0.000000E+000
1	90.55260003	1.699628E-011	2.746276E-012	0	0.000000E+000
1	90.56242668	2.746276E-012	1.699628E-011	1	0.000000E+000
1	90.56257205	1.699628E-011	2.746276E-012	0	0.000000E+000
1	90.56550204	2.746276E-012	1.699628E-011	1	0.000000E+000
1	90.56561804	1.699628E-011	2.746276E-012	0	0.000000E+000
1	90.58078727	2.746276E-012	1.699628E-011	1	0.000000E+000
1	90.58177992	1.699628E-011	2.746276E-012	0	0.000000E+000
1	90.58300820	2.746276E-012	1.699628E-011	1	0.000000E+000
1	90.58315919	1.699628E-011	2.746276E-012	0	0.000000E+000
1	90.58319103	2.746276E-012	1.699628E-011	1	0.000000E+000
1	90.58338748	1.699628E-011	2.746276E-012	0	0.000000E+000
1	90.58340559	2.746276E-012	1.699628E-011	1	0.000000E+000
1	90.58363123	1.699628E-011	2.746276E-012	0	0.000000E+000
1	90.58666833	2.746276E-012	1.699628E-011	1	0.000000E+000
1	90.58727200	1.699628E-011	2.746276E-012	0	0.000000E+000
1	90.60157544	2.746276E-012	1.699628E-011	1	0.000000E+000
1	90.60309652	1.699628E-011	2.746276E-012	0	0.000000E+000
1	90.60314675	2.746276E-012	1.699628E-011	1	0.000000E+000
1	90.60334785	1.699628E-011	2.746276E-012	0	0.000000E+000
1	90.60372718	2.746276E-012	1.699628E-011	1	0.000000E+000
1	90.60426006	1.699628E-011	2.746276E-012	0	0.000000E+000
1	90.60454537	2.746276E-012	1.699628E-011	1	0.000000E+000
1	90.60494961	1.699628E-011	2.746276E-012	0	0.000000E+000
1	90.60533528	2.746276E-012	1.699628E-011	1	0.000000E+000
1	90.60633406	1.699628E-011	2.746276E-012	0	0.000000E+000
1	90.60815947	2.746276E-012	1.699628E-011	1	0.000000E+000
1	90.61101235	1.699628E-011	2.746276E-012	0	0.000000E+000
1	92.47128113	2.591486E-012	1.684149E-011	1	0.000000E+000
1	92.47234782	1.684149E-011	2.591486E-012	0	0.000000E+000
1	92.47240254	2.591486E-012	1.684149E-011	1	0.000000E+000
1	92.47253055	1.684149E-011	2.591486E-012	0	0.000000E+000
1	92.47253967	2.591486E-012	1.684149E-011	1	0.000000E+000
1	92.47419146	1.684149E-011	2.591486E-012	0	0.000000E+000
1	92.48362972	2.591486E-012	1.684149E-011	1	0.000000E+000
1	92.48393379	1.684149E-011	2.591486E-012	0	0.000000E+000
1	92.48606380	2.591486E-012	1.684149E-011	1	0.000000E+000
1	92.48693842	1.684149E-011	2.591486E-012	0	0.000000E+000
1	92.48695631	2.591486E-012	1.684149E-011	1	0.000000E+000
1	92.48714808	1.684149E-011	2.591486E-012	0	0.000000E+000
1	92.48717201	2.591486E-012	1.684149E-011	1	0.000000E+000
1	92.48738805	1.684149E-011	2.591486E-012	0	0.000000E+000
1	92.49018085	2.591486E-012	1.684149E-011	1	0.000000E+000
1	92.49026666	1.684149E-011	2.591486E-012	0	0.000000E+000
1	92.49152207	2.591486E-012	1.684149E-011	1	0.000000E+000
1	92.49608709	1.684149E-011	2.591486E-012	0	0.000000E+000
1	92.49979720	2.591486E-012	1.684149E-011	1	0.000000E+000
1	92.50046830	1.684149E-011	2.591486E-012	0	0.000000E+000
1	92.50050261	2.591486E-012	1.684149E-011	1	0.000000E+000
1	92.50364713	1.684149E-011	2.591486E-012	0	0.000000E+000
1	92.50366178	2.591486E-012	1.684149E-011	1	0.000000E+000
1	92.50403797	1.684149E-011	2.591486E-012	0	0.000000E+000
1	92.50423322	2.591486E-012	1.684149E-011	1	0.000000E+000
1	92.50749091	1.684149E-011	2.591486E-012	0	0.000000E+000
1	92.50768893	2.591486E-012	1.684149E-011	1	0.000000E+000
1	92.50962171	1.684149E-011	2.591486E-012	0	0.000000E+000
1	92.51110550	2.591486E-012	1.684149E-011	1	0.000000E+000
1	92.51202491	1.684149E-011	2.591486E-012	0	0.000000E+000
1	92.51621447	2.591486E-012	1.684149E-011	1	0.000000E+000
1	92.51630010	1.684149E-011	2.591486E-012	0	0.000000E+000
1	92.51631703	2.591486E-012	1.684149E-011	1	0.000000E+000
1	92.51673000	1.684149E-011	2.591486E-012	0	0.000000E+000
1	92.52274891	2.591486E-012	1.684149E-011	1	0.000000E+000
1	92.52280249	1.684149E-011	2.591486E-012	0	0.000000E+000
1	92.52406432	2.591486E-012	1.684149E-011	1	0.000000E+000
1	92.52415786	1.684149E-011	2.591486E-012	0	0.000000E+000
1	93.03947157	2.485162E-012	1.673516E-011	1	0.000000E+000
1	93.04153529	1.673516E-011	2.485162E-012	0	0.000000E+000
1	93.04437242	2.485162E-012	1.673516E-011	1	0.000000E+000
1	93.04455789	1.673516E-011	2.485162E-012	0	0.000000E+000
1	93.05261948	2.485162E-012	1.673516E-011	1	0.000000E+000
1	93.05308516	1.673516E-011	2.485162E-012	0	0.000000E+000
1	93.05882153	2.485162E-012	1.673516E-011	1	0.000000E+000
1	93.06087909	1.673516E-011	2.485162E-012	0	0.000000E+000
1	93.06090464	2.485162E-012	1.673516E-011	1	0.000000E+000
1	93.06276524	1.673516E-011	2.485162E-012	0	0.000000E+000
1	93.06575493	2.485162E-012	1.673516E-011	1	0.000000E+000
1	93.06580765	1.673516E-011	2.485162E-012	0	0.000000E+000
1	93.07490065	2.485162E-012	1.673516E-011	1	0.000000E+000
1	93.07593538	1.673516E-011	2.485162E-012	0	0.000000E+000
1	93.07625142	2.485162E-012	1.673516E-011	1	0.000000E+000
1	93.07692239	1.673516E-011	2.485162E-012	0	0.000000E+000
1	93.07697167	2.485162E-012	1.673516E-011	1	0.000000E+000
1	93.07746674	1.673516E-011	2.485162E-012	0	0.000000E+000
1	93.08246719	2.485162E-012	1.673516E-011	1	0.000000E+000
1	93.08557148	1.673516E-011	2.485162E-012	0	0.000000E+000
1	93.08582705	2.485162E-012	1.673516E-011	1	0.000000E+000
1	93.08592018	1.673516E-011	2.485162E-012	0	0.000000E+000
1	93.08630929	2.485162E-012	1.673516E-011	1	0.000000E+000
1	93.08654018	1.673516E-011	2.485162E-012	0	0.000000E+000
1	93.11275769	2.485162E-012	1.673516E-011	1	0.000000E+000
1	93.11304812	1.673516E-011	2.485162E-012	0	0.000000E+000
1	93.12135030	2.485162E-012	1.673516E-011	1	0.000000E+000
1	93.12260173	1.673516E-011	2.485162E-012	0	0.000000E+000
1	93.12260602	2.485162E-012	1.673516E-011	1	0.000000E+000
1	93.12296221	1.673516E-011	2.485162E-012	0	0.000000E+000
1	93.13728945	2.485162E-012	1.673516E-011	1	0.000000E+000
1	93.13801347	1.673516E-011	2.485162E-012	0	0.000000E+000
1	93.14119631	2.485162E-012	1.673516E-011	1	0.000000E+000
1	93.14291244	1.673516E-011	2.485162E-012	0	0.000000E+000
1	93.14299580	2.485162E-012	1.673516E-011	1	0.000000E+000
1	93.14342945	1.673516E-011	2.485162E-012	0	0.000000E+000
1	93.14344999	2.485162E-012	1.673516E-011	1	0.000000E+000
1	93.14366315	1.673516E-011	2.485162E-012	0	0.000000E+000
1	93.14513736	2.485162E-012	1.673516E-011	1	0.000000E+000
1	93.14530012	1.673516E-011	2.485162E-012	0	0.000000E+000
1	93.14873603	2.485162E-012	1.673516E-011	1	0.000000E+000
1	93.14909838	1.673516E-011	2.485162E-012	0	0.000000E+000
1	93.15771842	2.485162E-012	1.673516E-011	1	0.000000E+000
1	93.16012129	1.673516E-011	2.485162E-012	0	0.000000E+000
1	93.16364079	2.485162E-012	1.673516E-011	1	0.000000E+000
1	93.16602226	1.673516E-011	2.485162E-012	0	0.000000E+000
1	93.21586663	2.485162E-012	1.673516E-011	1	0.000000E+000
1	93.21678865	1.673516E-011	2.485162E-012	0	0.000000E+000
1	93.22944367	2.485162E-012	1.673516E-011	1	0.000000E+000
1	93.22985986	1.673516E-011	2.485162E-012	0	0.000000E+000
1	93.23445733	2.485162E-012	1.673516E-011	1	0.000000E+000
1	93.23492890	1.673516E-011	2.485162E-012	0	0.000000E+000
1	93.23615609	2.485162E-012	1.673516E-011	1	0.000000E+000
1	93.24015837	1.673516E-011	2.485162E-012	0	0.000000E+000
1	93.24071891	2.485162E-012	1.673516E-011	1	0.000000E+000
1	93.24113650	1.673516E-011	2.485162E-012	0	0.000000E+000
1	93.26355120	2.485162E-012	1.673516E-011	1	0.000000E+000
1	93.26455751	1.673516E-011	2.485162E-012	0	0.000000E+000
1	93.26701999	2.485162E-012	1.673516E-011	1	0.000000E+000
1	93.26798834	1.673516E-011	2.485162E-012	0	0.000000E+000
1	93.26803750	2.485162E-012	1.673516E-011	1	0.000000E+000
1	93.27043598	1.673516E-011	2.485162E-012	0	0.000000E+000
1	93.49601778	2.698115E-012	1.694812E-011	1	0.000000E+000
1	93.49636298	1.694812E-011	2.698115E-012	0	0.000000E+000
1	93.50141016	2.698115E-012	1.694812E-011	1	0.000000E+000
1	93.50229896	1.694812E-011	2.698115E-012	0	0.000000E+000
1	93.50372840	2.698115E-012	1.694812E-011	1	0.000000E+000
1	93.50468625	1.694812E-011	2.698115E-012	0	0.000000E+000
1	93.50471219	2.698115E-012	1.694812E-011	1	0.000000E+000
1	93.50715094	1.694812E-011	2.698115E-012	0	0.000000E+000
1	93.51132039	2.698115E-012	1.694812E-011	1	0.000000E+000
1	93.51142371	1.694812E-011	2.698115E-012	0	0.000000E+000
1	93.51272145	2.698115E-012	1.694812E-011	1	0.000000E+000
1	93.51475845	1.694812E-011	2.698115E-012	0	0.000000E+000
1	93.51874258	2.698115E-012	1.694812E-011	1	0.000000E+000
1	93.52018809	1.694812E-011	2.698115E-012	0	0.000000E+000
1	93.53451083	2.698115E-012	1.694812E-011	1	0.000000E+000
1	93.53531486	1.694812E-011	2.698115E-012	0	0.000000E+000
1	93.53631840	2.698115E-012	1.694812E-011	1	0.000000E+000
1	93.53663304	1.694812E-011	2.698115E-012	0	0.000000E+000
1	93.54296715	2.698115E-012	1.694812E-011	1	0.000000E+000
1	93.54358887	1.694812E-011	2.698115E-012	0	0.000000E+000
1	93.54360076	2.698115E-012	1.694812E-011	1	0.000000E+000
1	93.54581619	1.694812E-011	2.698115E-012	0	0.000000E+000
1	93.55042591	2.698115E-012	1.694812E-011	1	0.000000E+000
1	93.55085688	1.694812E-011	2.698115E-012	0	0.000000E+000
1	93.55623814	2.698115E-012	1.694812E-011	1	0.000000E+000
1	93.55634023	1.694812E-011	2.698115E-012	0	0.000000E+000
1	93.55749278	2.698115E-012	1.694812E-011	1	0.000000E+000
1	93.55889491	1.694812E-011	2.698115E-012	0	0.000000E+000
1	93.55891453	2.698115E-012	1.694812E-011	1	0.000000E+000
1	93.55970134	1.694812E-011	2.698115E-012	0	0.000000E+000
1	93.56457029	2.698115E-012	1.694812E-011	1	0.000000E+000
1	93.56621519	1.694812E-011	2.698115E-012	0	0.000000E+000
1	93.57800850	2.698115E-012	1.694812E-011	1	0.000000E+000
1	93.57859550	1.694812E-011	2.698115E-012	0	0.000000E+000
1	93.57861026	2.698115E-012	1.694812E-011	1	0.000000E+000
1	93.57878973	1.694812E-011	2.698115E-012	0	0.000000E+000
1	93.57884036	2.698115E-012	1.694812E-011	1	0.000000E+000
1	93.57891979	1.694812E-011	2.698115E-012	0	0.000000E+000
1	93.58280255	2.698115E-012	1.694812E-011	1	0.000000E+000
1	93.58503332	1.694812E-011	2.698115E-012	0	0.000000E+000
1	93.58504903	2.698115E-012	1.694812E-011	1	0.000000E+000
1	93.58719973	1.694812E-011	2.698115E-012	0	0.000000E+000
1	93.58725234	2.698115E-012	1.694812E-011	1	0.000000E+000
1	93.58740302	1.694812E-011	2.698115E-012	0	0.000000E+000
1	93.58742303	2.698115E-012	1.694812E-011	1	0.000000E+000
1	93.58775522	1.694812E-011	2.698115E-012	0	0.000000E+000
1	93.58956739	2.698115E-012	1.694812E-011	1	0.000000E+000
1	93.59021794	1.694812E-011	2.698115E-012	0	0.000000E+000
1	93.60540668	2.698115E-012	1.694812E-011	1	0.000000E+000
1	93.60601997	1.694812E-011	2.698115E-012	0	0.000000E+000
1	93.61151541	2.698115E-012	1.694812E-011	1	0.000000E+000
1	93.61196450	1.694812E-011	2.698115E-012	0	0.000000E+000
1	93.61610046	2.698115E-012	1.694812E-011	1	0.000000E+000
1	93.61619107	1.694812E-011	2.698115E-012	0	0.000000E+000
1	93.63004072	2.698115E-012	1.694812E-011	1	0.000000E+000
1	93.63115530	1.694812E-011	2.698115E-012	0	0.000000E+000
1	93.63125167	2.698115E-012	1.694812E-011	1	0.000000E+000
1	93.63171959	1.694812E-011	2.698115E-012	0	0.000000E+000
1	93.63605652	2.698115E-012	1.694812E-011	1	0.000000E+000
1	93.63703862	1.694812E-011	2.698115E-012	0	0.000000E+000
1	93.64364212	2.698115E-012	1.694812E-011	1	0.000000E+000
1	93.64368034	1.694812E-011	2.698115E-012	0	0.000000E+000
1	93.66859513	2.698115E-012	1.694812E-011	1	0.000000E+000
1	93.66884324	1.694812E-011	2.698115E-012	0	0.000000E+000
1	93.67994029	2.698115E-012	1.694812E-011	1	0.000000E+000
1	93.67997182	1.694812E-011	2.698115E-012	0	0.000000E+000
1	93.68001185	2.698115E-012	1.694812E-011	1	0.000000E+000
1	93.68224559	1.694812E-011	2.698115E-012	0	0.000000E+000
1	93.68370651	2.698115E-012	1.694812E-011	1	0.000000E+000
1	93.68471417	1.694812E-011	2.698115E-012	0	0.000000E+000
1	93.69249318	2.698115E-012	1.694812E-011	1	0.000000E+000
1	93.69325306	1.694812E-011	2.698115E-012	0	0.000000E+000
1	96.40938929	2.486772E-012	1.673677E-011	1	0.000000E+000
1	96.40944044	1.673677E-011	2.486772E-012	0	0.000000E+000
1	96.40948995	2.486772E-012	1.673677E-011	1	0.000000E+000
1	96.40950861	1.673677E-011	2.486772E-012	0	0.000000E+000
1	96.41402416	2.486772E-012	1.673677E-011	1	0.000000E+000
1	96.41477258	1.673677E-011	2.486772E-012	0	0.000000E+000
1	96.41865072	2.486772E-012	1.673677E-011	1	0.000000E+000
1	96.42085960	1.673677E-011	2.486772E-012	0	0.000000E+000
1	96.43052286	2.486772E-012	1.673677E-011	1	0.000000E+000
1	96.43075194	1.673677E-011	2.486772E-012	0	0.000000E+000
1	96.43425048	2.486772E-012	1.673677E-011	1	0.000000E+000
1	96.43443700	1.673677E-011	2.486772E-012	0	0.000000E+000
1	96.43716807	2.486772E-012	1.673677E-011	1	0.000000E+000
1	96.43737666	1.673677E-011	2.486772E-012	0	0.000000E+000
1	96.44238592	2.486772E-012	1.673677E-011	1	0.000000E+000
1	96.44264269	1.673677E-011	2.486772E-012	0	0.000000E+000
1	96.44266864	2.486772E-012	1.673677E-011	1	0.000000E+000
1	96.44278704	1.673677E-011	2.486772E-012	0	0.000000E+000
1	96.44481519	2.486772E-012	1.673677E-011	1	0.000000E+000
1	96.44533858	1.673677E-011	2.486772E-012	0	0.000000E+000
1	96.44542590	2.486772E-012	1.673677E-011	1	0.000000E+000
1	96.44764347	1.673677E-011	2.486772E-012	0	0.000000E+000
1	96.50319874	2.486772E-012	1.673677E-011	1	0.000000E+000
1	96.50324128	1.673677E-011	2.486772E-012	0	0.000000E+000
1	96.50325147	2.486772E-012	1.673677E-011	1	0.000000E+000
1	96.50481256	1.673677E-011	2.486772E-012	0	0.000000E+000
1	96.50696144	2.486772E-012	1.673677E-011	1	0.000000E+000
1	96.50713537	1.673677E-011	2.486772E-012	0	0.000000E+000
1	96.50716414	2.486772E-012	1.673677E-011	1	0.000000E+000
1	96.50732439	1.673677E-011	2.486772E-012	0	0.000000E+000
1	96.51059021	2.486772E-012	1.673677E-011	1	0.000000E+000
1	96.51208540	1.673677E-011	2.486772E-012	0	0.000000E+000
1	96.51894182	2.486772E-012	1.673677E-011	1	0.000000E+000
1	96.51936455	1.673677E-011	2.486772E-012	0	0.000000E+000
1	96.52157124	2.486772E-012	1.673677E-011	1	0.000000E+000
1	96.52291869	1.673677E-011	2.486772E-012	0	0.000000E+000
1	96.53537760	2.486772E-012	1.673677E-011	1	0.000000E+000
1	96.53595557	1.673677E-011	2.486772E-012	0	0.000000E+000
1	96.54896914	2.486772E-012	1.673677E-011	1	0.000000E+000
1	96.54941526	1.673677E-011	2.486772E-012	0	0.000000E+000
1	96.55351656	2.486772E-012	1.673677E-011	1	0.000000E+000
1	96.55397128	1.673677E-011	2.486772E-012	0	0.000000E+000
1	96.55398796	2.486772E-012	1.673677E-011	1	0.000000E+000
1	96.55618822	1.673677E-011	2.486772E-012	0	0.000000E+000
1	96.55810649	2.486772E-012	1.673677E-011	1	0.000000E+000
1	96.56123124	1.673677E-011	2.486772E-012	0	0.000000E+000
1	96.56125075	2.486772E-012	1.673677E-011	1	0.000000E+000
1	96.56420342	1.673677E-011	2.486772E-012	0	0.000000E+000
1	96.56496867	2.486772E-012	1.673677E-011	1	0.000000E+000
1	96.56524701	1.673677E-011	2.486772E-012	0	0.000000E+000
1	96.56525130	2.486772E-012	1.673677E-011	1	0.000000E+000
1	96.56579273	1.673677E-011	2.486772E-012	0	0.000000E+000
1	96.56707468	2.486772E-012	1.673677E-011	1	0.000000E+000
1	96.56791395	1.673677E-011	2.486772E-012	0	0.000000E+000
1	96.57318256	2.486772E-012	1.673677E-011	1	0.000000E+000
1	96.57354929	1.673677E-011	2.486772E-012	0	0.000000E+000
1	96.57662401	2.486772E-012	1.673677E-011	1	0.000000E+000
1	96.57680070	1.673677E-011	2.486772E-012	0	0.000000E+000
1	96.57916678	2.486772E-012	1.673677E-011	1	0.000000E+000
1	96.57994071	1.673677E-011	2.486772E-012	0	0.000000E+000
1	96.57997121	2.486772E-012	1.673677E-011	1	0.000000E+000
1	96.58053577	1.673677E-011	2.486772E-012	0	0.000000E+000
1	96.61008192	2.486772E-012	1.673677E-011	1	0.000000E+000
1	96.61103415	1.673677E-011	2.486772E-012	0	0.000000E+000
1	96.61164204	2.486772E-012	1.673677E-011	1	0.000000E+000
1	96.61193162	1.673677E-011	2.486772E-012	0	0.000000E+000
1	96.61198799	2.486772E-012	1.673677E-011	1	0.000000E+000
1	96.61210052	1.673677E-011	2.486772E-012	0	0.000000E+000
1	96.62424094	2.486772E-012	1.673677E-011	1	0.000000E+000
1	96.62533681	1.673677E-011	2.486772E-012	0	0.000000E+000
1	96.62881705	2.486772E-012	1.673677E-011	1	0.000000E+000
1	96.62888091	1.673677E-011	2.486772E-012	0	0.000000E+000
1	96.62889613	2.486772E-012	1.673677E-011	1	0.000000E+000
1	96.62923127	1.673677E-011	2.486772E-012	0	0.000000E+000
1	96.63256375	2.486772E-012	1.673677E-011	1	0.000000E+000
1	96.63366310	1.673677E-011	2.486772E-012	0	0.000000E+000
1	96.63489448	2.486772E-012	1.673677E-011	1	0.000000E+000
1	96.63563537	1.673677E-011	2.486772E-012	0	0.000000E+000
1	96.63724942	2.486772E-012	1.673677E-011	1	0.000000E+000
1	96.63750532	1.673677E-011	2.486772E-012	0	0.000000E+000
1	96.64074082	2.486772E-012	1.673677E-011	1	0.000000E+000
1	96.64110428	1.673677E-011	2.486772E-012	0	0.000000E+000
1	96.64977947	2.486772E-012	1.673677E-011	1	0.000000E+000
1	96.65128935	1.673677E-011	2.486772E-012	0	0.000000E+000
1	96.65604193	2.486772E-012	1.673677E-011	1	0.000000E+000
1	96.65625091	1.673677E-011	2.486772E-012	0	0.000000E+000
1	96.93289936	2.449493E-012	1.669949E-011	1	0.000000E+000
1	96.93295115	1.669949E-011	2.449493E-012	0	0.000000E+000
1	96.94324609	2.449493E-012	1.669949E-011	1	0.000000E+000
1	96.94400164	1.669949E-011	2.449493E-012	0	0.000000E+000
1	96.95403886	2.449493E-012	1.669949E-011	1	0.000000E+000
1	96.95416405	1.669949E-011	2.449493E-012	0	0.000000E+000
1	96.95662167	2.449493E-012	1.669949E-011	1	0.000000E+000
1	96.95767692	1.669949E-011	2.449493E-012	0	0.000000E+000
1	96.96376175	2.449493E-012	1.669949E-011	1	0.000000E+000
1	96.96381549	1.669949E-011	2.449493E-012	0	0.000000E+000
1	96.96621683	2.449493E-012	1.669949E-011	1	0.000000E+000
1	96.96640841	1.669949E-011	2.449493E-012	0	0.000000E+000
1	96.96641745	2.449493E-012	1.669949E-011	1	0.000000E+000
1	96.96694198	1.669949E-011	2.449493E-012	0	0.000000E+000
1	96.96942536	2.449493E-012	1.669949E-011	1	0.000000E+000
1	96.97165102	1.669949E-011	2.449493E-012	0	0.000000E+000
1	96.97598052	2.449493E-012	1.669949E-011	1	0.000000E+000
1	96.97637617	1.669949E-011	2.449493E-012	0	0.000000E+000
1	96.97643966	2.449493E-012	1.669949E-011	1	0.000000E+000
1	96.97663898	1.669949E-011	2.449493E-012	0	0.000000E+000
1	96.97792596	2.449493E-012	1.669949E-011	1	0.000000E+000
1	96.97927929	1.669949E-011	2.449493E-012	0	0.000000E+000
1	96.98605768	2.449493E-012	1.669949E-011	1	0.000000E+000
1	96.98628198	1.669949E-011	2.449493E-012	0	0.000000E+000
1	96.99355833	2.449493E-012	1.669949E-011	1	0.000000E+000
1	96.99364946	1.669949E-011	2.449493E-012	0	0.000000E+000
1	96.99721888	2.449493E-012	1.669949E-011	1	0.000000E+000
1	96.99758056	1.669949E-011	2.449493E-012	0	0.000000E+000
1	97.00039462	2.449493E-012	1.669949E-011	1	0.000000E+000
1	97.00150723	1.669949E-011	2.449493E-012	0	0.000000E+000
1	97.00165842	2.449493E-012	1.669949E-011	1	0.000000E+000
1	97.00214772	1.669949E-011	2.449493E-012	0	0.000000E+000
1	97.00216046	2.449493E-012	1.669949E-011	1	0.000000E+000
1	97.00283775	1.669949E-011	2.449493E-012	0	0.000000E+000
1	97.01728237	2.449493E-012	1.669949E-011	1	0.000000E+000
1	97.01739974	1.669949E-011	2.449493E-012	0	0.000000E+000
1	97.01776950	2.449493E-012	1.669949E-011	1	0.000000E+000
1	97.01874636	1.669949E-011	2.449493E-012	0	0.000000E+000
1	97.01876168	2.449493E-012	1.669949E-011	1	0.000000E+000
1	97.02017632	1.669949E-011	2.449493E-012	0	0.000000E+000
1	97.03678304	2.449493E-012	1.669949E-011	1	0.000000E+000
1	97.03955894	1.669949E-011	2.449493E-012	0	0.000000E+000
1	97.03957272	2.449493E-012	1.669949E-011	1	0.000000E+000
1	97.04032552	1.669949E-011	2.449493E-012	0	0.000000E+000
1	97.04035672	2.449493E-012	1.669949E-011	1	0.000000E+000
1	97.04386085	1.669949E-011	2.449493E-012	0	0.000000E+000
1	97.05071649	2.449493E-012	1.669949E-011	1	0.000000E+000
1	97.05113441	1.669949E-011	2.449493E-012	0	0.000000E+000
1	97.05544682	2.449493E-012	1.669949E-011	1	0.000000E+000
1	97.05794026	1.669949E-011	2.449493E-012	0	0.000000E+000
1	97.31246617	2.496788E-012	1.674679E-011	1	0.000000E+000
1	97.31303723	1.674679E-011	2.496788E-012	0	0.000000E+000
1	97.31970507	2.496788E-012	1.674679E-011	1	0.000000E+000
1	97.32055061	1.674679E-011	2.496788E-012	0	0.000000E+000
1	97.32464124	2.496788E-012	1.674679E-011	1	0.000000E+000
1	97.32466640	1.674679E-011	2.496788E-012	0	0.000000E+000
1	97.32670679	2.496788E-012	1.674679E-011	1	0.000000E+000
1	97.32776700	1.674679E-011	2.496788E-012	0	0.000000E+000
1	97.33749647	2.496788E-012	1.674679E-011	1	0.000000E+000
1	97.34211107	1.674679E-011	2.496788E-012	0	0.000000E+000
1	97.34213777	2.496788E-012	1.674679E-011	1	0.000000E+000
1	97.34334428	1.674679E-011	2.496788E-012	0	0.000000E+000
1	97.34411282	2.496788E-012	1.674679E-011	1	0.000000E+000
1	97.34578934	1.674679E-011	2.496788E-012	0	0.000000E+000
1	97.35782927	2.496788E-012	1.674679E-011	1	0.000000E+000
1	97.35920219	1.674679E-011	2.496788E-012	0	0.000000E+000
1	97.37531802	2.496788E-012	1.674679E-011	1	0.000000E+000
1	97.37775294	1.674679E-011	2.496788E-012	0	0.000000E+000
1	97.38178010	2.496788E-012	1.674679E-011	1	0.000000E+000
1	97.38238423	1.674679E-011	2.496788E-012	0	0.000000E+000
1	97.38240314	2.496788E-012	1.674679E-011	1	0.000000E+000
1	97.38294239	1.674679E-011	2.496788E-012	0	0.000000E+000
1	97.38300797	2.496788E-012	1.674679E-011	1	0.000000E+000
1	97.38417144	1.674679E-011	2.496788E-012	0	0.000000E+000
1	97.39060392	2.496788E-012	1.674679E-011	1	0.000000E+000
1	97.39063734	1.674679E-011	2.496788E-012	0	0.000000E+000
1	97.39067948	2.496788E-012	1.674679E-011	1	0.000000E+000
1	97.39131671	1.674679E-011	2.496788E-012	0	0.000000E+000
1	97.39134325	2.496788E-012	1.674679E-011	1	0.000000E+000
1	97.39149160	1.674679E-011	2.496788E-012	0	0.000000E+000
1	97.39152292	2.496788E-012	1.674679E-011	1	0.000000E+000
1	97.39328260	1.674679E-011	2.496788E-012	0	0.000000E+000
1	97.41735510	2.496788E-012	1.674679E-011	1	0.000000E+000
1	97.41741602	1.674679E-011	2.496788E-012	0	0.000000E+000
1	97.41742300	2.496788E-012	1.674679E-011	1	0.000000E+000
1	97.41765918	1.674679E-011	2.496788E-012	0	0.000000E+000
1	97.44633043	2.496788E-012	1.674679E-011	1	0.000000E+000
1	97.44643037	1.674679E-011	2.496788E-012	0	0.000000E+000
1	97.45323355	2.496788E-012	1.674679E-011	1	0.000000E+000
1	97.45455966	1.674679E-011	2.496788E-012	0	0.000000E+000
1	97.45587586	2.496788E-012	1.674679E-011	1	0.000000E+000
1	97.45612937	1.674679E-011	2.496788E-012	0	0.000000E+000
1	97.45622442	2.496788E-012	1.674679E-011	1	0.000000E+000
1	97.45648327	1.674679E-011	2.496788E-012	0	0.000000E+000
1	97.46010867	2.496788E-012	1.674679E-011	1	0.000000E+000
1	97.46033955	1.674679E-011	2.496788E-012	0	0.000000E+000
1	97.46214120	2.496788E-012	1.674679E-011	1	0.000000E+000
1	97.46277040	1.674679E-011	2.496788E-012	0	0.000000E+000
1	97.46840597	2.496788E-012	1.674679E-011	1	0.000000E+000
1	97.47072371	1.674679E-011	2.496788E-012	0	0.000000E+000
1	97.47266448	2.496788E-012	1.674679E-011	1	0.000000E+000
1	97.47275552	1.674679E-011	2.496788E-012	0	0.000000E+000
1	97.47524058	2.496788E-012	1.674679E-011	1	0.000000E+000
1	97.47652791	1.674679E-011	2.496788E-012	0	0.000000E+000
1	97.47689753	2.496788E-012	1.674679E-011	1	0.000000E+000
1	97.47848022	1.674679E-011	2.496788E-012	0	0.000000E+000
1	97.48663584	2.496788E-012	1.674679E-011	1	0.000000E+000
1	97.48676367	1.674679E-011	2.496788E-012	0	0.000000E+000
1	97.48796080	2.496788E-012	1.674679E-011	1	0.000000E+000
1	97.48848639	1.674679E-011	2.496788E-012	0	0.000000E+000
1	97.48852926	2.496788E-012	1.674679E-011	1	0.000000E+000
1	97.48907043	1.674679E-011	2.496788E-012	0	0.000000E+000
1	97.49917150	2.496788E-012	1.674679E-011	1	0.000000E+000
1	97.49929889	1.674679E-011	2.496788E-012	0	0.000000E+000
1	97.49931285	2.496788E-012	1.674679E-011	1	0.000000E+000
1	97.50020040	1.674679E-011	2.496788E-012	0	0.000000E+000
1	97.50024814	2.496788E-012	1.674679E-011	1	0.000000E+000
1	97.50030794	1.674679E-011	2.496788E-012	0	0.000000E+000
1	97.50046199	2.496788E-012	1.674679E-011	1	0.000000E+000
1	97.50123967	1.674679E-011	2.496788E-012	0	0.000000E+000
1	97.50433529	2.496788E-012	1.674679E-011	1	0.000000E+000
1	97.50508394	1.674679E-011	2.496788E-012	0	0.000000E+000
1	97.50647700	2.496788E-012	1.674679E-011	1	0.000000E+000
1	97.50686440	1.674679E-011	2.496788E-012	0	0.000000E+000
1	97.51214069	2.496788E-012	1.674679E-011	1	0.000000E+000
1	97.51226828	1.674679E-011	2.496788E-012	0	0.000000E+000
1	97.51274239	2.496788E-012	1.674679E-011	1	0.000000E+000
1	97.51305634	1.674679E-011	2.496788E-012	0	0.000000E+000
1	97.51308423	2.496788E-012	1.674679E-011	1	0.000000E+000
1	97.51380634	1.674679E-011	2.496788E-012	0	0.000000E+000
1	97.51832024	2.496788E-012	1.674679E-011	1	0.000000E+000
1	97.51845928	1.674679E-011	2.496788E-012	0	0.000000E+000
1	97.51849360	2.496788E-012	1.674679E-011	1	0.000000E+000
1	97.51855440	1.674679E-011	2.496788E-012	0	0.000000E+000
1	97.51857031	2.496788E-012	1.674679E-011	1	0.000000E+000
1	97.51870987	1.674679E-011	2.496788E-012	0	0.000000E+000
1	97.52403749	2.496788E-012	1.674679E-011	1	0.000000E+000
1	97.52407032	1.674679E-011	2.496788E-012	0	0.000000E+000
1	97.53244514	2.496788E-012	1.674679E-011	1	0.000000E+000
1	97.53257467	1.674679E-011	2.496788E-012	0	0.000000E+000
1	97.53260244	2.496788E-012	1.674679E-011	1	0.000000E+000
1	97.53267760	1.674679E-011	2.496788E-012	0	0.000000E+000
1	97.53272209	2.496788E-012	1.674679E-011	1	0.000000E+000
1	97.53287557	1.674679E-011	2.496788E-012	0	0.000000E+000
1	97.53296157	2.496788E-012	1.674679E-011	1	0.000000E+000
1	97.53321411	1.674679E-011	2.496788E-012	0	0.000000E+000
1	97.53707520	2.496788E-012	1.674679E-011	1	0.000000E+000
1	97.53725882	1.674679E-011	2.496788E-012	0	0.000000E+000
1	97.53727860	2.496788E-012	1.674679E-011	1	0.000000E+000
1	97.54027141	1.674679E-011	2.496788E-012	0	0.000000E+000
1	97.54647169	2.496788E-012	1.674679E-011	1	0.000000E+000
1	97.54713481	1.674679E-011	2.496788E-012	0	0.000000E+000
1	97.54717781	2.496788E-012	1.674679E-011	1	0.000000E+000
1	97.54809874	1.674679E-011	2.496788E-012	0	0.000000E+000
1	97.54812485	2.496788E-012	1.674679E-011	1	0.000000E+000
1	97.54847199	1.674679E-011	2.496788E-012	0	0.000000E+000
1	97.56887821	2.496788E-012	1.674679E-011	1	0.000000E+000
1	97.56989661	1.674679E-011	2.496788E-012	0	0.000000E+000
1	97.57147589	2.496788E-012	1.674679E-011	1	0.000000E+000
1	97.57167571	1.674679E-011	2.496788E-012	0	0.000000E+000
1	97.57169239	2.496788E-012	1.674679E-011	1	0.000000E+000
1	97.57339429	1.674679E-011	2.496788E-012	0	0.000000E+000
1	97.57345237	2.496788E-012	1.674679E-011	1	0.000000E+000
1	97.57469440	1.674679E-011	2.496788E-012	0	0.000000E+000
1	97.57564919	2.496788E-012	1.674679E-011	1	0.000000E+000
1	97.57567341	1.674679E-011	2.496788E-012	0	0.000000E+000
1	97.57745627	2.496788E-012	1.674679E-011	1	0.000000E+000
1	97.57754952	1.674679E-011	2.496788E-012	0	0.000000E+000
1	97.58193084	2.496788E-012	1.674679E-011	1	0.000000E+000
1	97.58201286	1.674679E-011	2.496788E-012	0	0.000000E+000
1	97.60636856	2.496788E-012	1.674679E-011	1	0.000000E+000
1	97.60675982	1.674679E-011	2.496788E-012	0	0.000000E+000
1	97.60950613	2.496788E-012	1.674679E-011	1	0.000000E+000
1	97.60975148	1.674679E-011	2.496788E-012	0	0.000000E+000
1	97.60978019	2.496788E-012	1.674679E-011	1	0.000000E+000
1	97.61004269	1.674679E-011	2.496788E-012	0	0.000000E+000
1	97.61014925	2.496788E-012	1.674679E-011	1	0.000000E+000
1	97.61018769	1.674679E-011	2.496788E-012	0	0.000000E+000
1	97.61622452	2.496788E-012	1.674679E-011	1	0.000000E+000
1	97.61798055	1.674679E-011	2.496788E-012	0	0.000000E+000
1	97.62400931	2.496788E-012	1.674679E-011	1	0.000000E+000
1	97.62993685	1.674679E-011	2.496788E-012	0	0.000000E+000
1	97.63134061	2.496788E-012	1.674679E-011	1	0.000000E+000
1	97.63251905	1.674679E-011	2.496788E-012	0	0.000000E+000
1	97.63255849	2.496788E-012	1.674679E-011	1	0.000000E+000
1	97.63366210	1.674679E-011	2.496788E-012	0	0.000000E+000
1	97.63682878	2.496788E-012	1.674679E-011	1	0.000000E+000
1	97.63700053	1.674679E-011	2.496788E-012	0	0.000000E+000
1	97.63764549	2.496788E-012	1.674679E-011	1	0.000000E+000
1	97.63868767	1.674679E-011	2.496788E-012	0	0.000000E+000
1	97.64162194	2.496788E-012	1.674679E-011	1	0.000000E+000
1	97.64246509	1.674679E-011	2.496788E-012	0	0.000000E+000
1	97.64772503	2.496788E-012	1.674679E-011	1	0.000000E+000
1	97.65053512	1.674679E-011	2.496788E-012	0	0.000000E+000
1	97.65058202	2.496788E-012	1.674679E-011	1	0.000000E+000
1	97.65059169	1.674679E-011	2.496788E-012	0	0.000000E+000
1	97.65477623	2.496788E-012	1.674679E-011	1	0.000000E+000
1	97.65502741	1.674679E-011	2.496788E-012	0	0.000000E+000
1	97.66547504	2.496788E-012	1.674679E-011	1	0.000000E+000
1	97.66549373	1.674679E-011	2.496788E-012	0	0.000000E+000
1	97.69465289	2.496788E-012	1.674679E-011	1	0.000000E+000
1	97.69494616	1.674679E-011	2.496788E-012	0	0.000000E+000
1	97.69497806	2.496788E-012	1.674679E-011	1	0.000000E+000
1	97.69516798	1.674679E-011	2.496788E-012	0	0.000000E+000
1	97.71230678	2.496788E-012	1.674679E-011	1	0.000000E+000
1	97.71234708	1.674679E-011	2.496788E-012	0	0.000000E+000
1	97.71238179	2.496788E-012	1.674679E-011	1	0.000000E+000
1	97.71382948	1.674679E-011	2.496788E-012	0	0.000000E+000
1	97.71412004	2.496788E-012	1.674679E-011	1	0.000000E+000
1	97.71438244	1.674679E-011	2.496788E-012	0	0.000000E+000
1	97.73834866	2.496788E-012	1.674679E-011	1	0.000000E+000
1	97.73851531	1.674679E-011	2.496788E-012	0	0.000000E+000
1	97.74070019	2.496788E-012	1.674679E-011	1	0.000000E+000
1	97.74092728	1.674679E-011	2.496788E-012	0	0.000000E+000
1	97.74443577	2.496788E-012	1.674679E-011	1	0.000000E+000
1	97.74456832	1.674679E-011	2.496788E-012	0	0.000000E+000
1	97.74466304	2.496788E-012	1.674679E-011	1	0.000000E+000
1	97.74567366	1.674679E-011	2.496788E-012	0	0.000000E+000
1	97.75083772	2.496788E-012	1.674679E-011	1	0.000000E+000
1	97.75094636	1.674679E-011	2.496788E-012	0	0.000000E+000
1	97.75097700	2.496788E-012	1.674679E-011	1	0.000000E+000
1	97.75179200	1.674679E-011	2.496788E-012	0	0.000000E+000
1	97.75244457	2.496788E-012	1.674679E-011	1	0.000000E+000
1	97.75362949	1.674679E-011	2.496788E-012	0	0.000000E+000
1	97.75366373	2.496788E-012	1.674679E-011	1	0.000000E+000
1	97.75387161	1.674679E-011	2.496788E-012	0	0.000000E+000
1	97.75740457	2.496788E-012	1.674679E-011	1	0.000000E+000
1	97.75772363	1.674679E-011	2.496788E-012	0	0.000000E+000
1	97.75774491	2.496788E-012	1.674679E-011	1	0.000000E+000
1	97.75811913	1.674679E-011	2.496788E-012	0	0.000000E+000
1	97.76133118	2.496788E-012	1.674679E-011	1	0.000000E+000
1	97.76440689	1.674679E-011	2.496788E-012	0	0.000000E+000
1	97.76770588	2.496788E-012	1.674679E-011	1	0.000000E+000
1	97.76815705	1.674679E-011	2.496788E-012	0	0.000000E+000
1	97.76954516	2.496788E-012	1.674679E-011	1	0.000000E+000
1	97.77034247	1.674679E-011	2.496788E-012	0	0.000000E+000
1	97.77036017	2.496788E-012	1.674679E-011	1	0.000000E+000
1	97.77079563	1.674679E-011	2.496788E-012	0	0.000000E+000
1	97.77084194	2.496788E-012	1.674679E-011	1	0.000000E+000
1	97.77110058	1.674679E-011	2.496788E-012	0	0.000000E+000
1	97.77628943	2.496788E-012	1.674679E-011	1	0.000000E+000
1	97.77692578	1.674679E-011	2.496788E-012	0	0.000000E+000
1	97.77872516	2.496788E-012	1.674679E-011	1	0.000000E+000
1	97.77954175	1.674679E-011	2.496788E-012	0	0.000000E+000
1	97.78609659	2.496788E-012	1.674679E-011	1	0.000000E+000
1	97.78674118	1.674679E-011	2.496788E-012	0	0.000000E+000
1	97.79101539	2.496788E-012	1.674679E-011	1	0.000000E+000
1	97.79140371	1.674679E-011	2.496788E-012	0	0.000000E+000
1	97.79400672	2.496788E-012	1.674679E-011	1	0.000000E+000
1	97.79407797	1.674679E-011	2.496788E-012	0	0.000000E+000
1	97.79412760	2.496788E-012	1.674679E-011	1	0.000000E+000
1	97.79520044	1.674679E-011	2.496788E-012	0	0.000000E+000
1	97.80361849	2.496788E-012	1.674679E-011	1	0.000000E+000
1	97.80366145	1.674679E-011	2.496788E-012	0	0.000000E+000
1	97.84874808	2.496788E-012	1.674679E-011	1	0.000000E+000
1	97.84959043	1.674679E-011	2.496788E-012	0	0.000000E+000
1	97.90279835	2.496788E-012	1.674679E-011	1	0.000000E+000
1	97.90417750	1.674679E-011	2.496788E-012	0	0.000000E+000
1	97.91531384	2.496788E-012	1.674679E-011	1	0.000000E+000
1	97.91536484	1.674679E-011	2.496788E-012	0	0.000000E+000
1	97.91581053	2.496788E-012	1.674679E-011	1	0.000000E+000
1	97.91585168	1.674679E-011	2.496788E-012	0	0.000000E+000
1	97.91890375	2.496788E-012	1.674679E-011	1	0.000000E+000
1	97.91971845	1.674679E-011	2.496788E-012	0	0.000000E+000
1	97.91974491	2.496788E-012	1.674679E-011	1	0.000000E+000
1	97.92194425	1.674679E-011	2.496788E-012	0	0.000000E+000
1	97.92199341	2.496788E-012	1.674679E-011	1	0.000000E+000
1	97.92215076	1.674679E-011	2.496788E-012	0	0.000000E+000
1	97.92366019	2.496788E-012	1.674679E-011	1	0.000000E+000
1	97.92424884	1.674679E-011	2.496788E-012	0	0.000000E+000
1	97.92429988	2.496788E-012	1.674679E-011	1	0.000000E+000
1	97.92456461	1.674679E-011	2.496788E-012	0	0.000000E+000
1	97.92841057	2.496788E-012	1.674679E-011	1	0.000000E+000
1	97.92894007	1.674679E-011	2.496788E-012	0	0.000000E+000
1	97.95770060	2.496788E-012	1.674679E-011	1	0.000000E+000
1	97.95870444	1.674679E-011	2.496788E-012	0	0.000000E+000
1	97.95961408	2.496788E-012	1.674679E-011	1	0.000000E+000
1	97.95970287	1.674679E-011	2.496788E-012	0	0.000000E+000
1	97.96040059	2.496788E-012	1.674679E-011	1	0.000000E+000
1	97.96071591	1.674679E-011	2.496788E-012	0	0.000000E+000
1	97.96084309	2.496788E-012	1.674679E-011	1	0.000000E+000
1	97.96115625	1.674679E-011	2.496788E-012	0	0.000000E+000
1	97.97356781	2.496788E-012	1.674679E-011	1	0.000000E+000
1	97.97373797	1.674679E-011	2.496788E-012	0	0.000000E+000
1	97.97579859	2.496788E-012	1.674679E-011	1	0.000000E+000
1	97.97626455	1.674679E-011	2.496788E-012	0	0.000000E+000
1	97.97855534	2.496788E-012	1.674679E-011	1	0.000000E+000
1	97.98089496	1.674679E-011	2.496788E-012	0	0.000000E+000
1	97.98583428	2.496788E-012	1.674679E-011	1	0.000000E+000
1	97.98652811	1.674679E-011	2.496788E-012	0	0.000000E+000
1	97.98658911	2.496788E-012	1.674679E-011	1	0.000000E+000
1	97.98689830	1.674679E-011	2.496788E-012	0	0.000000E+000
1	97.99752092	2.496788E-012	1.674679E-011	1	0.000000E+000
1	97.99809983	1.674679E-011	2.496788E-012	0	0.000000E+000
1	97.99985529	2.496788E-012	1.674679E-011	1	0.000000E+000
1	98.00028715	1.674679E-011	2.496788E-012	0	0.000000E+000
1	98.02061657	2.496788E-012	1.674679E-011	1	0.000000E+000
1	98.02093324	1.674679E-011	2.496788E-012	0	0.000000E+000
1	98.02096505	2.496788E-012	1.674679E-011	1	0.000000E+000
1	98.02162838	1.674679E-011	2.496788E-012	0	0.000000E+000
1	98.02809156	2.496788E-012	1.674679E-011	1	0.000000E+000
1	98.02824378	1.674679E-011	2.496788E-012	0	0.000000E+000
1	98.03007401	2.496788E-012	1.674679E-011	1	0.000000E+000
1	98.03070955	1.674679E-011	2.496788E-012	0	0.000000E+000
1	98.03072009	2.496788E-012	1.674679E-011	1	0.000000E+000
1	98.03088916	1.674679E-011	2.496788E-012	0	0.000000E+000
1	98.03090363	2.496788E-012	1.674679E-011	1	0.000000E+000
1	98.03093612	1.674679E-011	2.496788E-012	0	0.000000E+000
1	98.03534030	2.496788E-012	1.674679E-011	1	0.000000E+000
1	98.03558110	1.674679E-011	2.496788E-012	0	0.000000E+000
1	98.04294061	2.496788E-012	1.674679E-011	1	0.000000E+000
1	98.04297047	1.674679E-011	2.496788E-012	0	0.000000E+000
1	98.04297797	2.496788E-012	1.674679E-011	1	0.000000E+000
1	98.04309650	1.674679E-011	2.496788E-012	0	0.000000E+000
1	98.05668103	2.496788E-012	1.674679E-011	1	0.000000E+000
1	98.05770124	1.674679E-011	2.496788E-012	0	0.000000E+000
1	98.05771771	2.496788E-012	1.674679E-011	1	0.000000E+000
1	98.05859464	1.674679E-011	2.496788E-012	0	0.000000E+000
1	98.06970636	2.496788E-012	1.674679E-011	1	0.000000E+000
1	98.06980342	1.674679E-011	2.496788E-012	0	0.000000E+000
1	98.07088611	2.496788E-012	1.674679E-011	1	0.000000E+000
1	98.07248971	1.674679E-011	2.496788E-012	0	0.000000E+000
1	98.07250381	2.496788E-012	1.674679E-011	1	0.000000E+000
1	98.07254818	1.674679E-011	2.496788E-012	0	0.000000E+000
1	98.07257905	2.496788E-012	1.674679E-011	1	0.000000E+000
1	98.07342887	1.674679E-011	2.496788E-012	0	0.000000E+000
1	98.08646897	2.496788E-012	1.674679E-011	1	0.000000E+000
1	98.08661370	1.674679E-011	2.496788E-012	0	0.000000E+000
1	98.08665747	2.496788E-012	1.674679E-011	1	0.000000E+000
1	98.08742601	1.674679E-011	2.496788E-012	0	0.000000E+000
1	98.10648209	2.496788E-012	1.674679E-011	1	0.000000E+000
1	98.10652434	1.674679E-011	2.496788E-012	0	0.000000E+000
1	98.10905190	2.496788E-012	1.674679E-011	1	0.000000E+000
1	98.10930594	1.674679E-011	2.496788E-012	0	0.000000E+000
1	98.11648627	2.496788E-012	1.674679E-011	1	0.000000E+000
1	98.11809226	1.674679E-011	2.496788E-012	0	0.000000E+000
1	98.11993104	2.496788E-012	1.674679E-011	1	0.000000E+000
1	98.12084149	1.674679E-011	2.496788E-012	0	0.000000E+000
1	99.61551188	2.700241E-012	1.695024E-011	1	0.000000E+000
1	99.61555695	1.695024E-011	2.700241E-012	0	0.000000E+000
1	99.61562824	2.700241E-012	1.695024E-011	1	0.000000E+000
1	99.61570416	1.695024E-011	2.700241E-012	0	0.000000E+000
1	99.61573879	2.700241E-012	1.695024E-011	1	0.000000E+000
1	99.61785687	1.695024E-011	2.700241E-012	0	0.000000E+000
1	99.62035265	2.700241E-012	1.695024E-011	1	0.000000E+000
1	99.62118017	1.695024E-011	2.700241E-012	0	0.000000E+000
1	99.62907282	2.700241E-012	1.695024E-011	1	0.000000E+000
1	99.62923787	1.695024E-011	2.700241E-012	0	0.000000E+000
1	99.62926601	2.700241E-012	1.695024E-011	1	0.000000E+000
1	99.63075251	1.695024E-011	2.700241E-012	0	0.000000E+000
1	99.63995443	2.700241E-012	1.695024E-011	1	0.000000E+000
1	99.64007287	1.695024E-011	2.700241E-012	0	0.000000E+000
1	99.64010007	2.700241E-012	1.695024E-011	1	0.000000E+000
1	99.64022490	1.695024E-011	2.700241E-012	0	0.000000E+000
1	99.64426243	2.700241E-012	1.695024E-011	1	0.000000E+000
1	99.64463226	1.695024E-011	2.700241E-012	0	0.000000E+000
1	99.64818990	2.700241E-012	1.695024E-011	1	0.000000E+000
1	99.64852689	1.695024E-011	2.700241E-012	0	0.000000E+000
1	99.64982081	2.700241E-012	1.695024E-011	1	0.000000E+000
1	99.65010090	1.695024E-011	2.700241E-012	0	0.000000E+000
1	99.65425175	2.700241E-012	1.695024E-011	1	0.000000E+000
1	99.65504700	1.695024E-011	2.700241E-012	0	0.000000E+000
1	99.65507732	2.700241E-012	1.695024E-011	1	0.000000E+000
1	99.65682221	1.695024E-011	2.700241E-012	0	0.000000E+000
1	99.65685728	2.700241E-012	1.695024E-011	1	0.000000E+000
1	99.65692693	1.695024E-011	2.700241E-012	0	0.000000E+000
1	99.66233549	2.700241E-012	1.695024E-011	1	0.000000E+000
1	99.66252074	1.695024E-011	2.700241E-012	0	0.000000E+000
1	99.66253522	2.700241E-012	1.695024E-011	1	0.000000E+000
1	99.66390146	1.695024E-011	2.700241E-012	0	0.000000E+000
1	99.66397468	2.700241E-012	1.695024E-011	1	0.000000E+000
1	99.66409332	1.695024E-011	2.700241E-012	0	0.000000E+000
1	99.68192924	2.700241E-012	1.695024E-011	1	0.000000E+000
1	99.68261061	1.695024E-011	2.700241E-012	0	0.000000E+000
1	99.70660264	2.700241E-012	1.695024E-011	1	0.000000E+000
1	99.70728351	1.695024E-011	2.700241E-012	0	0.000000E+000
1	99.70729841	2.700241E-012	1.695024E-011	1	0.000000E+000
1	99.70752937	1.695024E-011	2.700241E-012	0	0.000000E+000
1	99.71307923	2.700241E-012	1.695024E-011	1	0.000000E+000
1	99.71407943	1.695024E-011	2.700241E-012	0	0.000000E+000
1	99.71869566	2.700241E-012	1.695024E-011	1	0.000000E+000
1	99.71891859	1.695024E-011	2.700241E-012	0	0.000000E+000
1	99.71906751	2.700241E-012	1.695024E-011	1	0.000000E+000
1	99.72114572	1.695024E-011	2.700241E-012	0	0.000000E+000
1	99.72117061	2.700241E-012	1.695024E-011	1	0.000000E+000
1	99.72145902	1.695024E-011	2.700241E-012	0	0.000000E+000
1	99.72782322	2.700241E-012	1.695024E-011	1	0.000000E+000
1	99.72816475	1.695024E-011	2.700241E-012	0	0.000000E+000
1	99.72983986	2.700241E-012	1.695024E-011	1	0.000000E+000
1	99.73086870	1.695024E-011	2.700241E-012	0	0.000000E+000
1	99.73303661	2.700241E-012	1.695024E-011	1	0.000000E+000
1	99.73349650	1.695024E-011	2.700241E-012	0	0.000000E+000
1	99.73668165	2.700241E-012	1.695024E-011	1	0.000000E+000
1	99.73676211	1.695024E-011	2.700241E-012	0	0.000000E+000
1	99.73790014	2.700241E-012	1.695024E-011	1	0.000000E+000
1	99.73824402	1.695024E-011	2.700241E-012	0	0.000000E+000
1	99.73825609	2.700241E-012	1.695024E-011	1	0.000000E+000
1	99.73984009	1.695024E-011	2.700241E-012	0	0.000000E+000
1	99.73990207	2.700241E-012	1.695024E-011	1	0.000000E+000
1	99.74052772	1.695024E-011	2.700241E-012	0	0.000000E+000
1	99.74171723	2.700241E-012	1.695024E-011	1	0.000000E+000
1	99.74314507	1.695024E-011	2.700241E-012	0	0.000000E+000
1	99.74347924	2.700241E-012	1.695024E-011	1	0.000000E+000
1	99.74457514	1.695024E-011	2.700241E-012	0	0.000000E+000
1	99.74457961	2.700241E-012	1.695024E-011	1	0.000000E+000
1	99.74557137	1.695024E-011	2.700241E-012	0	0.000000E+000
1	99.75689139	2.700241E-012	1.695024E-011	1	0.000000E+000
1	99.75747079	1.695024E-011	2.700241E-012	0	0.000000E+000
1	99.75893212	2.700241E-012	1.695024E-011	1	0.000000E+000
1	99.75911516	1.695024E-011	2.700241E-012	0	0.000000E+000
1	99.75912382	2.700241E-012	1.695024E-011	1	0.000000E+000
1	99.75914883	1.695024E-011	2.700241E-012	0	0.000000E+000
1	99.76712102	2.700241E-012	1.695024E-011	1	0.000000E+000
1	99.77096703	1.695024E-011	2.700241E-012	0	0.000000E+000
1	106.32334066	2.507579E-012	1.675758E-011	1	0.000000E+000
1	106.32353963	1.675758E-011	2.507579E-012	0	0.000000E+000
1	106.32355233	2.507579E-012	1.675758E-011	1	0.000000E+000
1	106.32365277	1.675758E-011	2.507579E-012	0	0.000000E+000
1	106.32365912	2.507579E-012	1.675758E-011	1	0.000000E+000
1	106.32461215	1.675758E-011	2.507579E-012	0	0.000000E+000
1	106.32463728	2.507579E-012	1.675758E-011	1	0.000000E+000
1	106.32506049	1.675758E-011	2.507579E-012	0	0.000000E+000
1	106.32511664	2.507579E-012	1.675758E-011	1	0.000000E+000
1	106.32540927	1.675758E-011	2.507579E-012	0	0.000000E+000
1	106.33395059	2.507579E-012	1.675758E-011	1	0.000000E+000
1	106.33414137	1.675758E-011	2.507579E-012	0	0.000000E+000
1	106.33414867	2.507579E-012	1.675758E-011	1	0.000000E+000
1	106.33421341	1.675758E-011	2.507579E-012	0	0.000000E+000
1	106.33424680	2.507579E-012	1.675758E-011	1	0.000000E+000
1	106.33532512	1.675758E-011	2.507579E-012	0	0.000000E+000
1	106.33762689	2.507579E-012	1.675758E-011	1	0.000000E+000
1	106.33791093	1.675758E-011	2.507579E-012	0	0.000000E+000
1	106.34358565	2.507579E-012	1.675758E-011	1	0.000000E+000
1	106.34441650	1.675758E-011	2.507579E-012	0	0.000000E+000
1	106.34445758	2.507579E-012	1.675758E-011	1	0.000000E+000
1	106.34656186	1.675758E-011	2.507579E-012	0	0.000000E+000
1	106.34716096	2.507579E-012	1.675758E-011	1	0.000000E+000
1	106.34785762	1.675758E-011	2.507579E-012	0	0.000000E+000
1	106.34789263	2.507579E-012	1.675758E-011	1	0.000000E+000
1	106.35102298	1.675758E-011	2.507579E-012	0	0.000000E+000
1	106.35306196	2.507579E-012	1.675758E-011	1	0.000000E+000
1	106.35313502	1.675758E-011	2.507579E-012	0	0.000000E+000
1	106.37367587	2.507579E-012	1.675758E-011	1	0.000000E+000
1	106.37543603	1.675758E-011	2.507579E-012	0	0.000000E+000
1	106.38816826	2.507579E-012	1.675758E-011	1	0.000000E+000
1	106.38990102	1.675758E-011	2.507579E-012	0	0.000000E+000
1	106.38992915	2.507579E-012	1.675758E-011	1	0.000000E+000
1	106.39010321	1.675758E-011	2.507579E-012	0	0.000000E+000
1	106.39647637	2.507579E-012	1.675758E-011	1	0.000000E+000
1	106.40473133	1.675758E-011	2.507579E-012	0	0.000000E+000
1	106.40991236	2.507579E-012	1.675758E-011	1	0.000000E+000
1	106.41007454	1.675758E-011	2.507579E-012	0	0.000000E+000
1	106.41009237	2.507579E-012	1.675758E-011	1	0.000000E+000
1	106.41026914	1.675758E-011	2.507579E-012	0	0.000000E+000
1	106.41061392	2.507579E-012	1.675758E-011	1	0.000000E+000
1	106.41140638	1.675758E-011	2.507579E-012	0	0.000000E+000
1	106.41688474	2.507579E-012	1.675758E-011	1	0.000000E+000
1	106.42211443	1.675758E-011	2.507579E-012	0	0.000000E+000
1	106.42212793	2.507579E-012	1.675758E-011	1	0.000000E+000
1	106.42258340	1.675758E-011	2.507579E-012	0	0.000000E+000
1	106.42259788	2.507579E-012	1.675758E-011	1	0.000000E+000
1	106.42382648	1.675758E-011	2.507579E-012	0	0.000000E+000
1	106.42390671	2.507579E-012	1.675758E-011	1	0.000000E+000
1	106.42401538	1.675758E-011	2.507579E-012	0	0.000000E+000
1	111.93360075	2.386204E-012	1.663620E-011	1	0.000000E+000
1	111.93426617	1.663620E-011	2.386204E-012	0	0.000000E+000
1	111.93932387	2.386204E-012	1.663620E-011	1	0.000000E+000
1	111.94130125	1.663620E-011	2.386204E-012	0	0.000000E+000
1	111.94516028	2.386204E-012	1.663620E-011	1	0.000000E+000
1	111.94565541	1.663620E-011	2.386204E-012	0	0.000000E+000
1	118.00460835	2.420866E-012	1.667087E-011	1	0.000000E+000
1	118.00482570	1.667087E-011	2.420866E-012	0	0.000000E+000
1	118.00512145	2.420866E-012	1.667087E-011	1	0.000000E+000
1	118.00679793	1.667087E-011	2.420866E-012	0	0.000000E+000
1	118.00893918	2.420866E-012	1.667087E-011	1	0.000000E+000
1	118.00921915	1.667087E-011	2.420866E-012	0	0.000000E+000
1	118.01497714	2.420866E-012	1.667087E-011	1	0.000000E+000
1	118.01506471	1.667087E-011	2.420866E-012	0	0.000000E+000
1	118.01614090	2.420866E-012	1.667087E-011	1	0.000000E+000
1	118.01626454	1.667087E-011	2.420866E-012	0	0.000000E+000
1	118.01627198	2.420866E-012	1.667087E-011	1	0.000000E+000
1	118.02032337	1.667087E-011	2.420866E-012	0	0.000000E+000
1	118.04497464	2.420866E-012	1.667087E-011	1	0.000000E+000
1	118.04766702	1.667087E-011	2.420866E-012	0	0.000000E+000
1	118.04961396	2.420866E-012	1.667087E-011	1	0.000000E+000
1	118.04963027	1.667087E-011	2.420866E-012	0	0.000000E+000
1	118.05502132	2.420866E-012	1.667087E-011	1	0.000000E+000
1	118.05538722	1.667087E-011	2.420866E-012	0	0.000000E+000
1	118.05753787	2.420866E-012	1.667087E-011	1	0.000000E+000
1	118.05944548	1.667087E-011	2.420866E-012	0	0.000000E+000
1	118.06025765	2.420866E-012	1.667087E-011	1	0.000000E+000
1	118.06056384	1.667087E-011	2.420866E-012	0	0.000000E+000
1	118.06332724	2.420866E-012	1.667087E-011	1	0.000000E+000
1	118.06509293	1.667087E-011	2.420866E-012	0	0.000000E+000
1	118.06511694	2.420866E-012	1.667087E-011	1	0.000000E+000
1	118.06691682	1.667087E-011	2.420866E-012	0	0.000000E+000
1	118.06693295	2.420866E-012	1.667087E-011	1	0.000000E+000
1	118.06738545	1.667087E-011	2.420866E-012	0	0.000000E+000
1	118.07275465	2.420866E-012	1.667087E-011	1	0.000000E+000
1	118.07414757	1.667087E-011	2.420866E-012	0	0.000000E+000
1	118.07670485	2.420866E-012	1.667087E-011	1	0.000000E+000
1	118.07747086	1.667087E-011	2.420866E-012	0	0.000000E+000
1	118.08531345	2.420866E-012	1.667087E-011	1	0.000000E+000
1	118.08548620	1.667087E-011	2.420866E-012	0	0.000000E+000
1	118.08955378	2.420866E-012	1.667087E-011	1	0.000000E+000
1	118.09030819	1.667087E-011	2.420866E-012	0	0.000000E+000
1	118.09322439	2.420866E-012	1.667087E-011	1	0.000000E+000
1	118.09596107	1.667087E-011	2.420866E-012	0	0.000000E+000
1	118.09600468	2.420866E-012	1.667087E-011	1	0.000000E+000
1	118.09657998	1.667087E-011	2.420866E-012	0	0.000000E+000
1	118.09660496	2.420866E-012	1.667087E-011	1	0.000000E+000
1	118.09811826	1.667087E-011	2.420866E-012	0	0.000000E+000
1	118.10238174	2.420866E-012	1.667087E-011	1	0.000000E+000
1	118.10272634	1.667087E-011	2.420866E-012	0	0.000000E+000
1	118.10519300	2.420866E-012	1.667087E-011	1	0.000000E+000
1	118.10581555	1.667087E-011	2.420866E-012	0	0.000000E+000
1	118.10749039	2.420866E-012	1.667087E-011	1	0.000000E+000
1	118.10865960	1.667087E-011	2.420866E-012	0	0.000000E+000
1	118.11053544	2.420866E-012	1.667087E-011	1	0.000000E+000
1	118.11158043	1.667087E-011	2.420866E-012	0	0.000000E+000
1	118.11344418	2.420866E-012	1.667087E-011	1	0.000000E+000
1	118.11416231	1.667087E-011	2.420866E-012	0	0.000000E+000
1	118.11864788	2.420866E-012	1.667087E-011	1	0.000000E+000
1	118.12045226	1.667087E-011	2.420866E-012	0	0.000000E+000
1	118.14662583	2.420866E-012	1.667087E-011	1	0.000000E+000
1	118.14691160	1.667087E-011	2.420866E-012	0	0.000000E+000
1	118.15358173	2.420866E-012	1.667087E-011	1	0.000000E+000
1	118.15436963	1.667087E-011	2.420866E-012	0	0.000000E+000
1	118.15702860	2.420866E-012	1.667087E-011	1	0.000000E+000
1	118.15899392	1.667087E-011	2.420866E-012	0	0.000000E+000
1	118.16027813	2.420866E-012	1.667087E-011	1	0.000000E+000
1	118.16352787	1.667087E-011	2.420866E-012	0	0.000000E+000
1	118.16520007	2.420866E-012	1.667087E-011	1	0.000000E+000
1	118.16676044	1.667087E-011	2.420866E-012	0	0.000000E+000
1	118.16677643	2.420866E-012	1.667087E-011	1	0.000000E+000
1	118.16689319	1.667087E-011	2.420866E-012	0	0.000000E+000
1	118.42464318	2.344776E-012	1.659478E-011	1	0.000000E+000
1	118.42768652	1.659478E-011	2.344776E-012	0	0.000000E+000
1	118.42857537	2.344776E-012	1.659478E-011	1	0.000000E+000
1	118.43021459	1.659478E-011	2.344776E-012	0	0.000000E+000
1	118.43105565	2.344776E-012	1.659478E-011	1	0.000000E+000
1	118.43115144	1.659478E-011	2.344776E-012	0	0.000000E+000
1	118.43118194	2.344776E-012	1.659478E-011	1	0.000000E+000
1	118.43124858	1.659478E-011	2.344776E-012	0	0.000000E+000
1	118.43125856	2.344776E-012	1.659478E-011	1	0.000000E+000
1	118.43151215	1.659478E-011	2.344776E-012	0	0.000000E+000
1	118.87258668	2.445278E-012	1.669528E-011	1	0.000000E+000
1	118.87270007	1.669528E-011	2.445278E-012	0	0.000000E+000
1	118.87272387	2.445278E-012	1.669528E-011	1	0.000000E+000
1	118.87320053	1.669528E-011	2.445278E-012	0	0.000000E+000
1	118.87390939	2.445278E-012	1.669528E-011	1	0.000000E+000
1	118.87457737	1.669528E-011	2.445278E-012	0	0.000000E+000
1	118.87806690	2.445278E-012	1.669528E-011	1	0.000000E+000
1	118.87808583	1.669528E-011	2.445278E-012	0	0.000000E+000
1	118.88022741	2.445278E-012	1.669528E-011	1	0.000000E+000
1	118.88116134	1.669528E-011	2.445278E-012	0	0.000000E+000
1	118.89421310	2.445278E-012	1.669528E-011	1	0.000000E+000
1	118.89428573	1.669528E-011	2.445278E-012	0	0.000000E+000
1	118.89663499	2.445278E-012	1.669528E-011	1	0.000000E+000
1	118.89664843	1.669528E-011	2.445278E-012	0	0.000000E+000
1	118.90090815	2.445278E-012	1.669528E-011	1	0.000000E+000
1	118.90099815	1.669528E-011	2.445278E-012	0	0.000000E+000
1	118.90102337	2.445278E-012	1.669528E-011	1	0.000000E+000
1	118.90217262	1.669528E-011	2.445278E-012	0	0.000000E+000
1	118.90222389	2.445278E-012	1.669528E-011	1	0.000000E+000
1	118.90258529	1.669528E-011	2.445278E-012	0	0.000000E+000
1	118.90797458	2.445278E-012	1.669528E-011	1	0.000000E+000
1	118.90921862	1.669528E-011	2.445278E-012	0	0.000000E+000
1	118.91215297	2.445278E-012	1.669528E-011	1	0.000000E+000
1	118.91226818	1.669528E-011	2.445278E-012	0	0.000000E+000
1	118.92598173	2.445278E-012	1.669528E-011	1	0.000000E+000
1	118.92679128	1.669528E-011	2.445278E-012	0	0.000000E+000
1	118.92919661	2.445278E-012	1.669528E-011	1	0.000000E+000
1	118.93162674	1.669528E-011	2.445278E-012	0	0.000000E+000
1	118.93168551	2.445278E-012	1.669528E-011	1	0.000000E+000
1	118.93415188	1.669528E-011	2.445278E-012	0	0.000000E+000
1	118.93418443	2.445278E-012	1.669528E-011	1	0.000000E+000
1	118.93436701	1.669528E-011	2.445278E-012	0	0.000000E+000
1	118.93843421	2.445278E-012	1.669528E-011	1	0.000000E+000
1	118.93854627	1.669528E-011	2.445278E-012	0	0.000000E+000
1	118.94991762	2.445278E-012	1.669528E-011	1	0.000000E+000
1	118.95007645	1.669528E-011	2.445278E-012	0	0.000000E+000
1	118.95425674	2.445278E-012	1.669528E-011	1	0.000000E+000
1	118.95449546	1.669528E-011	2.445278E-012	0	0.000000E+000
1	118.97244941	2.445278E-012	1.669528E-011	1	0.000000E+000
1	118.97370092	1.669528E-011	2.445278E-012	0	0.000000E+000
1	118.97373716	2.445278E-012	1.669528E-011	1	0.000000E+000
1	118.97391090	1.669528E-011	2.445278E-012	0	0.000000E+000
1	118.97802967	2.445278E-012	1.669528E-011	1	0.000000E+000
1	118.97819106	1.669528E-011	2.445278E-012	0	0.000000E+000
1	118.97822493	2.445278E-012	1.669528E-011	1	0.000000E+000
1	118.97859837	1.669528E-011	2.445278E-012	0	0.000000E+000
1	118.98237863	2.445278E-012	1.669528E-011	1	0.000000E+000
1	118.98302081	1.669528E-011	2.445278E-012	0	0.000000E+000
1	118.99938917	2.445278E-012	1.669528E-011	1	0.000000E+000
1	118.99940775	1.669528E-011	2.445278E-012	0	0.000000E+000
1	119.76344764	2.307439E-012	1.655744E-011	1	0.000000E+000
1	119.76455842	1.655744E-011	2.307439E-012	0	0.000000E+000
1	119.77317752	2.307439E-012	1.655744E-011	1	0.000000E+000
1	119.77434579	1.655744E-011	2.307439E-012	0	0.000000E+000
1	119.77856572	2.307439E-012	1.655744E-011	1	0.000000E+000
1	119.77861791	1.655744E-011	2.307439E-012	0	0.000000E+000
1	119.77866909	2.307439E-012	1.655744E-011	1	0.000000E+000
1	119.77870598	1.655744E-011	2.307439E-012	0	0.000000E+000
1	119.77871544	2.307439E-012	1.655744E-011	1	0.000000E+000
1	119.77873399	1.655744E-011	2.307439E-012	0	0.000000E+000
1	119.78529385	2.307439E-012	1.655744E-011	1	0.000000E+000
1	119.78574433	1.655744E-011	2.307439E-012	0	0.000000E+000
1	119.78761228	2.307439E-012	1.655744E-011	1	0.000000E+000
1	119.78881743	1.655744E-011	2.307439E-012	0	0.000000E+000
1	119.78885714	2.307439E-012	1.655744E-011	1	0.000000E+000
1	119.78959855	1.655744E-011	2.307439E-012	0	0.000000E+000
1	119.78977142	2.307439E-012	1.655744E-011	1	0.000000E+000
1	119.78996953	1.655744E-011	2.307439E-012	0	0.000000E+000
1	119.78998539	2.307439E-012	1.655744E-011	1	0.000000E+000
1	119.79020286	1.655744E-011	2.307439E-012	0	0.000000E+000
1	119.79295345	2.307439E-012	1.655744E-011	1	0.000000E+000
1	119.79480391	1.655744E-011	2.307439E-012	0	0.000000E+000
1	119.79603605	2.307439E-012	1.655744E-011	1	0.000000E+000
1	119.79881508	1.655744E-011	2.307439E-012	0	0.000000E+000
1	119.79885426	2.307439E-012	1.655744E-011	1	0.000000E+000
1	119.79981794	1.655744E-011	2.307439E-012	0	0.000000E+000
1	119.80812669	2.307439E-012	1.655744E-011	1	0.000000E+000
1	119.80903480	1.655744E-011	2.307439E-012	0	0.000000E+000
1	119.80912641	2.307439E-012	1.655744E-011	1	0.000000E+000
1	119.81236475	1.655744E-011	2.307439E-012	0	0.000000E+000
1	119.81732353	2.307439E-012	1.655744E-011	1	0.000000E+000
1	119.81742021	1.655744E-011	2.307439E-012	0	0.000000E+000
1	119.82263078	2.307439E-012	1.655744E-011	1	0.000000E+000
1	119.82325158	1.655744E-011	2.307439E-012	0	0.000000E+000
1	119.83215866	2.307439E-012	1.655744E-011	1	0.000000E+000
1	119.83292503	1.655744E-011	2.307439E-012	0	0.000000E+000
1	119.83365173	2.307439E-012	1.655744E-011	1	0.000000E+000
1	119.83777576	1.655744E-011	2.307439E-012	0	0.000000E+000
1	119.83783022	2.307439E-012	1.655744E-011	1	0.000000E+000
1	119.83816121	1.655744E-011	2.307439E-012	0	0.000000E+000
1	119.84488730	2.307439E-012	1.655744E-011	1	0.000000E+000
1	119.84833180	1.655744E-011	2.307439E-012	0	0.000000E+000
1	119.86211003	2.307439E-012	1.655744E-011	1	0.000000E+000
1	119.86286185	1.655744E-011	2.307439E-012	0	0.000000E+000
1	119.86409811	2.307439E-012	1.655744E-011	1	0.000000E+000
1	119.86420576	1.655744E-011	2.307439E-012	0	0.000000E+000
1	119.86423067	2.307439E-012	1.655744E-011	1	0.000000E+000
1	119.86454432	1.655744E-011	2.307439E-012	0	0.000000E+000
1	119.86456496	2.307439E-012	1.655744E-011	1	0.000000E+000
1	119.86565826	1.655744E-011	2.307439E-012	0	0.000000E+000
1	119.87059152	2.307439E-012	1.655744E-011	1	0.000000E+000
1	119.87283807	1.655744E-011	2.307439E-012	0	0.000000E+000
1	119.88258049	2.307439E-012	1.655744E-011	1	0.000000E+000
1	119.88266262	1.655744E-011	2.307439E-012	0	0.000000E+000
1	119.88270324	2.307439E-012	1.655744E-011	1	0.000000E+000
1	119.88469250	1.655744E-011	2.307439E-012	0	0.000000E+000
1	119.88629022	2.307439E-012	1.655744E-011	1	0.000000E+000
1	119.88674529	1.655744E-011	2.307439E-012	0	0.000000E+000
1	119.89603113	2.307439E-012	1.655744E-011	1	0.000000E+000
1	119.89740643	1.655744E-011	2.307439E-012	0	0.000000E+000
1	119.89742955	2.307439E-012	1.655744E-011	1	0.000000E+000
1	119.89951507	1.655744E-011	2.307439E-012	0	0.000000E+000
1	119.89957617	2.307439E-012	1.655744E-011	1	0.000000E+000
1	119.90008275	1.655744E-011	2.307439E-012	0	0.000000E+000
1	119.92860074	2.307439E-012	1.655744E-011	1	0.000000E+000
1	119.93042985	1.655744E-011	2.307439E-012	0	0.000000E+000
1	119.93241276	2.307439E-012	1.655744E-011	1	0.000000E+000
1	119.93353384	1.655744E-011	2.307439E-012	0	0.000000E+000
1	119.94012183	2.307439E-012	1.655744E-011	1	0.000000E+000
1	119.94134570	1.655744E-011	2.307439E-012	0	0.000000E+000
1	120.04144131	2.247522E-012	1.649752E-011	1	0.000000E+000
1	120.04220121	1.649752E-011	2.247522E-012	0	0.000000E+000
1	120.05468523	2.247522E-012	1.649752E-011	1	0.000000E+000
1	120.05471976	1.649752E-011	2.247522E-012	0	0.000000E+000
1	120.05577356	2.247522E-012	1.649752E-011	1	0.000000E+000
1	120.05604317	1.649752E-011	2.247522E-012	0	0.000000E+000
1	120.05605410	2.247522E-012	1.649752E-011	1	0.000000E+000
1	120.05650391	1.649752E-011	2.247522E-012	0	0.000000E+000
1	120.06503540	2.247522E-012	1.649752E-011	1	0.000000E+000
1	120.06624063	1.649752E-011	2.247522E-012	0	0.000000E+000
1	120.07992714	2.247522E-012	1.649752E-011	1	0.000000E+000
1	120.08169360	1.649752E-011	2.247522E-012	0	0.000000E+000
1	120.08996053	2.247522E-012	1.649752E-011	1	0.000000E+000
1	120.08999868	1.649752E-011	2.247522E-012	0	0.000000E+000
1	120.09006742	2.247522E-012	1.649752E-011	1	0.000000E+000
1	120.09024637	1.649752E-011	2.247522E-012	0	0.000000E+000
1	120.09036232	2.247522E-012	1.649752E-011	1	0.000000E+000
1	120.09093278	1.649752E-011	2.247522E-012	0	0.000000E+000
1	120.09095121	2.247522E-012	1.649752E-011	1	0.000000E+000
1	120.09155936	1.649752E-011	2.247522E-012	0	0.000000E+000
1	120.09157612	2.247522E-012	1.649752E-011	1	0.000000E+000
1	120.09272668	1.649752E-011	2.247522E-012	0	0.000000E+000
1	120.09285930	2.247522E-012	1.649752E-011	1	0.000000E+000
1	120.09322340	1.649752E-011	2.247522E-012	0	0.000000E+000
1	120.09334822	2.247522E-012	1.649752E-011	1	0.000000E+000
1	120.09461757	1.649752E-011	2.247522E-012	0	0.000000E+000
1	120.11804797	2.247522E-012	1.649752E-011	1	0.000000E+000
1	120.11827578	1.649752E-011	2.247522E-012	0	0.000000E+000
1	120.12548840	2.247522E-012	1.649752E-011	1	0.000000E+000
1	120.12590633	1.649752E-011	2.247522E-012	0	0.000000E+000
1	120.12678588	2.247522E-012	1.649752E-011	1	0.000000E+000
1	120.12700891	1.649752E-011	2.247522E-012	0	0.000000E+000
1	120.12707708	2.247522E-012	1.649752E-011	1	0.000000E+000
1	120.12717931	1.649752E-011	2.247522E-012	0	0.000000E+000
1	120.12719920	2.247522E-012	1.649752E-011	1	0.000000E+000
1	120.12746213	1.649752E-011	2.247522E-012	0	0.000000E+000
1	120.13804014	2.247522E-012	1.649752E-011	1	0.000000E+000
1	120.13939546	1.649752E-011	2.247522E-012	0	0.000000E+000
1	120.15484081	2.247522E-012	1.649752E-011	1	0.000000E+000
1	120.15714980	1.649752E-011	2.247522E-012	0	0.000000E+000
1	120.16460463	2.247522E-012	1.649752E-011	1	0.000000E+000
1	120.16465461	1.649752E-011	2.247522E-012	0	0.000000E+000
1	120.16468109	2.247522E-012	1.649752E-011	1	0.000000E+000
1	120.16608084	1.649752E-011	2.247522E-012	0	0.000000E+000
1	120.16631481	2.247522E-012	1.649752E-011	1	0.000000E+000
1	120.16677026	1.649752E-011	2.247522E-012	0	0.000000E+000
1	120.18568196	2.247522E-012	1.649752E-011	1	0.000000E+000
1	120.18578638	1.649752E-011	2.247522E-012	0	0.000000E+000
1	120.19977299	2.247522E-012	1.649752E-011	1	0.000000E+000
1	120.20000572	1.649752E-011	2.247522E-012	0	0.000000E+000
1	120.23487326	2.460296E-012	1.671030E-011	1	0.000000E+000
1	120.23489408	1.671030E-011	2.460296E-012	0	0.000000E+000
1	120.23687927	2.460296E-012	1.671030E-011	1	0.000000E+000
1	120.23885251	1.671030E-011	2.460296E-012	0	0.000000E+000
1	120.24152689	2.460296E-012	1.671030E-011	1	0.000000E+000
1	120.24236044	1.671030E-011	2.460296E-012	0	0.000000E+000
1	120.24549176	2.460296E-012	1.671030E-011	1	0.000000E+000
1	120.24600201	1.671030E-011	2.460296E-012	0	0.000000E+000
1	120.25469333	2.460296E-012	1.671030E-011	1	0.000000E+000
1	120.25509045	1.671030E-011	2.460296E-012	0	0.000000E+000
1	120.25513477	2.460296E-012	1.671030E-011	1	0.000000E+000
1	120.25516562	1.671030E-011	2.460296E-012	0	0.000000E+000
1	120.25772598	2.460296E-012	1.671030E-011	1	0.000000E+000
1	120.25778793	1.671030E-011	2.460296E-012	0	0.000000E+000
1	120.25781982	2.460296E-012	1.671030E-011	1	0.000000E+000
1	120.25794679	1.671030E-011	2.460296E-012	0	0.000000E+000
1	120.25796833	2.460296E-012	1.671030E-011	1	0.000000E+000
1	120.26120539	1.671030E-011	2.460296E-012	0	0.000000E+000
1	120.26127678	2.460296E-012	1.671030E-011	1	0.000000E+000
1	120.26210679	1.671030E-011	2.460296E-012	0	0.000000E+000
1	120.26825768	2.460296E-012	1.671030E-011	1	0.000000E+000
1	120.27072531	1.671030E-011	2.460296E-012	0	0.000000E+000
1	120.27073497	2.460296E-012	1.671030E-011	1	0.000000E+000
1	120.27161330	1.671030E-011	2.460296E-012	0	0.000000E+000
1	120.27248665	2.460296E-012	1.671030E-011	1	0.000000E+000
1	120.27263784	1.671030E-011	2.460296E-012	0	0.000000E+000
1	120.28144290	2.460296E-012	1.671030E-011	1	0.000000E+000
1	120.28289693	1.671030E-011	2.460296E-012	0	0.000000E+000
1	120.28431824	2.460296E-012	1.671030E-011	1	0.000000E+000
1	120.28632385	1.671030E-011	2.460296E-012	0	0.000000E+000
1	120.28634641	2.460296E-012	1.671030E-011	1	0.000000E+000
1	120.28675632	1.671030E-011	2.460296E-012	0	0.000000E+000
1	120.28677635	2.460296E-012	1.671030E-011	1	0.000000E+000
1	120.28752159	1.671030E-011	2.460296E-012	0	0.000000E+000
1	120.28753044	2.460296E-012	1.671030E-011	1	0.000000E+000
1	120.28774764	1.671030E-011	2.460296E-012	0	0.000000E+000
1	120.28780247	2.460296E-012	1.671030E-011	1	0.000000E+000
1	120.29008066	1.671030E-011	2.460296E-012	0	0.000000E+000
1	120.29033210	2.460296E-012	1.671030E-011	1	0.000000E+000
1	120.29063909	1.671030E-011	2.460296E-012	0	0.000000E+000
1	120.31080224	2.460296E-012	1.671030E-011	1	0.000000E+000
1	120.31100802	1.671030E-011	2.460296E-012	0	0.000000E+000
1	120.31102939	2.460296E-012	1.671030E-011	1	0.000000E+000
1	120.31142098	1.671030E-011	2.460296E-012	0	0.000000E+000
1	120.31164919	2.460296E-012	1.671030E-011	1	0.000000E+000
1	120.31247425	1.671030E-011	2.460296E-012	0	0.000000E+000
1	120.31612267	2.460296E-012	1.671030E-011	1	0.000000E+000
1	120.31668283	1.671030E-011	2.460296E-012	0	0.000000E+000
1	120.31902237	2.460296E-012	1.671030E-011	1	0.000000E+000
1	120.31915924	1.671030E-011	2.460296E-012	0	0.000000E+000
1	120.31917815	2.460296E-012	1.671030E-011	1	0.000000E+000
1	120.32006487	1.671030E-011	2.460296E-012	0	0.000000E+000
1	120.32007793	2.460296E-012	1.671030E-011	1	0.000000E+000
1	120.32030328	1.671030E-011	2.460296E-012	0	0.000000E+000
1	120.32320917	2.460296E-012	1.671030E-011	1	0.000000E+000
1	120.32524175	1.671030E-011	2.460296E-012	0	0.000000E+000
1	120.32589533	2.460296E-012	1.671030E-011	1	0.000000E+000
1	120.32845422	1.671030E-011	2.460296E-012	0	0.000000E+000
1	120.34218618	2.460296E-012	1.671030E-011	1	0.000000E+000
1	120.34220406	1.671030E-011	2.460296E-012	0	0.000000E+000
1	120.34221006	2.460296E-012	1.671030E-011	1	0.000000E+000
1	120.34480846	1.671030E-011	2.460296E-012	0	0.000000E+000
1	120.35579371	2.460296E-012	1.671030E-011	1	0.000000E+000
1	120.35672297	1.671030E-011	2.460296E-012	0	0.000000E+000
1	120.35716569	2.460296E-012	1.671030E-011	1	0.000000E+000
1	120.35721149	1.671030E-011	2.460296E-012	0	0.000000E+000
1	120.35726063	2.460296E-012	1.671030E-011	1	0.000000E+000
1	120.35861698	1.671030E-011	2.460296E-012	0	0.000000E+000
1	120.36104039	2.460296E-012	1.671030E-011	1	0.000000E+000
1	120.36193699	1.671030E-011	2.460296E-012	0	0.000000E+000
1	120.36196267	2.460296E-012	1.671030E-011	1	0.000000E+000
1	120.36214438	1.671030E-011	2.460296E-012	0	0.000000E+000
1	120.36218166	2.460296E-012	1.671030E-011	1	0.000000E+000
1	120.36398293	1.671030E-011	2.460296E-012	0	0.000000E+000
1	120.36400208	2.460296E-012	1.671030E-011	1	0.000000E+000
1	120.36440390	1.671030E-011	2.460296E-012	0	0.000000E+000
1	120.36482521	2.460296E-012	1.671030E-011	1	0.000000E+000
1	120.36516059	1.671030E-011	2.460296E-012	0	0.000000E+000
1	120.37801070	2.460296E-012	1.671030E-011	1	0.000000E+000
1	120.37803596	1.671030E-011	2.460296E-012	0	0.000000E+000
1	120.37806394	2.460296E-012	1.671030E-011	1	0.000000E+000
1	120.37852832	1.671030E-011	2.460296E-012	0	0.000000E+000
1	120.38869372	2.460296E-012	1.671030E-011	1	0.000000E+000
1	120.38899570	1.671030E-011	2.460296E-012	0	0.000000E+000
1	120.39612379	2.460296E-012	1.671030E-011	1	0.000000E+000
1	120.39672842	1.671030E-011	2.460296E-012	0	0.000000E+000
1	120.40446576	2.460296E-012	1.671030E-011	1	0.000000E+000
1	120.40555675	1.671030E-011	2.460296E-012	0	0.000000E+000
1	120.43195130	2.460296E-012	1.671030E-011	1	0.000000E+000
1	120.43208539	1.671030E-011	2.460296E-012	0	0.000000E+000
1	120.43233047	2.460296E-012	1.671030E-011	1	0.000000E+000
1	120.43236440	1.671030E-011	2.460296E-012	0	0.000000E+000
1	120.43785982	2.460296E-012	1.671030E-011	1	0.000000E+000
1	120.43870803	1.671030E-011	2.460296E-012	0	0.000000E+000
1	120.44664695	2.460296E-012	1.671030E-011	1	0.000000E+000
1	120.44736214	1.671030E-011	2.460296E-012	0	0.000000E+000
1	120.44856282	2.460296E-012	1.671030E-011	1	0.000000E+000
1	120.44888355	1.671030E-011	2.460296E-012	0	0.000000E+000
1	120.45003384	2.460296E-012	1.671030E-011	1	0.000000E+000
1	120.45023919	1.671030E-011	2.460296E-012	0	0.000000E+000
1	120.46293402	2.460296E-012	1.671030E-011	1	0.000000E+000
1	120.46338956	1.671030E-011	2.460296E-012	0	0.000000E+000
1	127.51948617	2.454717E-012	1.670472E-011	1	0.000000E+000
1	127.51958000	1.670472E-011	2.454717E-012	0	0.000000E+000
1	127.51960029	2.454717E-012	1.670472E-011	1	0.000000E+000
1	127.52119147	1.670472E-011	2.454717E-012	0	0.000000E+000
1	127.52248550	2.454717E-012	1.670472E-011	1	0.000000E+000
1	127.52260947	1.670472E-011	2.454717E-012	0	0.000000E+000
1	127.53228940	2.454717E-012	1.670472E-011	1	0.000000E+000
1	127.53234840	1.670472E-011	2.454717E-012	0	0.000000E+000
1	127.53550150	2.454717E-012	1.670472E-011	1	0.000000E+000
1	127.53556774	1.670472E-011	2.454717E-012	0	0.000000E+000
1	134.67358622	2.370750E-012	1.662075E-011	1	0.000000E+000
1	134.67410069	1.662075E-011	2.370750E-012	0	0.000000E+000
1	134.67508164	2.370750E-012	1.662075E-011	1	0.000000E+000
1	134.67514526	1.662075E-011	2.370750E-012	0	0.000000E+000
1	134.67517236	2.370750E-012	1.662075E-011	1	0.000000E+000
1	134.67583265	1.662075E-011	2.370750E-012	0	0.000000E+000
1	134.68247435	2.370750E-012	1.662075E-011	1	0.000000E+000
1	134.68272814	1.662075E-011	2.370750E-012	0	0.000000E+000
1	134.68357756	2.370750E-012	1.662075E-011	1	0.000000E+000
1	134.68468943	1.662075E-011	2.370750E-012	0	0.000000E+000
1	134.68472599	2.370750E-012	1.662075E-011	1	0.000000E+000
1	134.68775906	1.662075E-011	2.370750E-012	0	0.000000E+000
1	134.69489733	2.370750E-012	1.662075E-011	1	0.000000E+000
1	134.69500728	1.662075E-011	2.370750E-012	0	0.000000E+000
1	134.69533645	2.370750E-012	1.662075E-011	1	0.000000E+000
1	134.69566134	1.662075E-011	2.370750E-012	0	0.000000E+000
1	134.69584285	2.370750E-012	1.662075E-011	1	0.000000E+000
1	134.69598091	1.662075E-011	2.370750E-012	0	0.000000E+000
1	134.70497822	2.370750E-012	1.662075E-011	1	0.000000E+000
1	134.70516867	1.662075E-011	2.370750E-012	0	0.000000E+000
1	134.70519400	2.370750E-012	1.662075E-011	1	0.000000E+000
1	134.70668789	1.662075E-011	2.370750E-012	0	0.000000E+000
1	134.71149746	2.370750E-012	1.662075E-011	1	0.000000E+000
1	134.71153800	1.662075E-011	2.370750E-012	0	0.000000E+000
1	134.71183298	2.370750E-012	1.662075E-011	1	0.000000E+000
1	134.71200000	1.662075E-011	2.370750E-012	0	0.000000E+000
1	134.71872317	2.370750E-012	1.662075E-011	1	0.000000E+000
1	134.71894061	1.662075E-011	2.370750E-012	0	0.000000E+000
1	134.72000476	2.370750E-012	1.662075E-011	1	0.000000E+000
1	134.72072664	1.662075E-011	2.370750E-012	0	0.000000E+000
1	134.83540409	2.450165E-012	1.670016E-011	1	0.000000E+000
1	134.83560283	1.670016E-011	2.450165E-012	0	0.000000E+000
1	134.83671428	2.450165E-012	1.670016E-011	1	0.000000E+000
1	134.83687621	1.670016E-011	2.450165E-012	0	0.000000E+000
1	134.83742286	2.450165E-012	1.670016E-011	1	0.000000E+000
1	134.83771177	1.670016E-011	2.450165E-012	0	0.000000E+000
1	134.83871110	2.450165E-012	1.670016E-011	1	0.000000E+000
1	134.83876051	1.670016E-011	2.450165E-012	0	0.000000E+000
1	134.83878972	2.450165E-012	1.670016E-011	1	0.000000E+000
1	134.83920461	1.670016E-011	2.450165E-012	0	0.000000E+000
1	134.84277053	2.450165E-012	1.670016E-011	1	0.000000E+000
1	134.84279156	1.670016E-011	2.450165E-012	0	0.000000E+000
1	134.84291714	2.450165E-012	1.670016E-011	1	0.000000E+000
1	134.84303079	1.670016E-011	2.450165E-012	0	0.000000E+000
1	134.85435758	2.450165E-012	1.670016E-011	1	0.000000E+000
1	134.85477304	1.670016E-011	2.450165E-012	0	0.000000E+000
1	134.85480219	2.450165E-012	1.670016E-011	1	0.000000E+000
1	134.85511228	1.670016E-011	2.450165E-012	0	0.000000E+000
1	134.86219727	2.450165E-012	1.670016E-011	1	0.000000E+000
1	134.86265102	1.670016E-011	2.450165E-012	0	0.000000E+000
1	134.86457368	2.450165E-012	1.670016E-011	1	0.000000E+000
1	134.86473076	1.670016E-011	2.450165E-012	0	0.000000E+000
1	134.86856495	2.450165E-012	1.670016E-011	1	0.000000E+000
1	134.87110973	1.670016E-011	2.450165E-012	0	0.000000E+000
1	134.87112960	2.450165E-012	1.670016E-011	1	0.000000E+000
1	134.87135490	1.670016E-011	2.450165E-012	0	0.000000E+000
1	134.88299946	2.450165E-012	1.670016E-011	1	0.000000E+000
1	134.88504431	1.670016E-011	2.450165E-012	0	0.000000E+000
1	134.89857347	2.450165E-012	1.670016E-011	1	0.000000E+000
1	134.89872258	1.670016E-011	2.450165E-012	0	0.000000E+000
1	134.89874374	2.450165E-012	1.670016E-011	1	0.000000E+000
1	134.89993081	1.670016E-011	2.450165E-012	0	0.000000E+000
1	134.91825972	2.450165E-012	1.670016E-011	1	0.000000E+000
1	134.91853667	1.670016E-011	2.450165E-012	0	0.000000E+000
1	134.92331716	2.450165E-012	1.670016E-011	1	0.000000E+000
1	134.92435907	1.670016E-011	2.450165E-012	0	0.000000E+000
1	134.92437832	2.450165E-012	1.670016E-011	1	0.000000E+000
1	134.92469485	1.670016E-011	2.450165E-012	0	0.000000E+000
1	134.92473697	2.450165E-012	1.670016E-011	1	0.000000E+000
1	134.92476036	1.670016E-011	2.450165E-012	0	0.000000E+000
1	134.92479287	2.450165E-012	1.670016E-011	1	0.000000E+000
1	134.92563207	1.670016E-011	2.450165E-012	0	0.000000E+000
1	134.92568063	2.450165E-012	1.670016E-011	1	0.000000E+000
1	134.92671179	1.670016E-011	2.450165E-012	0	0.000000E+000
1	134.92673769	2.450165E-012	1.670016E-011	1	0.000000E+000
1	134.92683396	1.670016E-011	2.450165E-012	0	0.000000E+000
1	134.92685263	2.450165E-012	1.670016E-011	1	0.000000E+000
1	134.92875860	1.670016E-011	2.450165E-012	0	0.000000E+000
1	134.92876737	2.450165E-012	1.670016E-011	1	0.000000E+000
1	134.92897346	1.670016E-011	2.450165E-012	0	0.000000E+000
1	134.93521785	2.450165E-012	1.670016E-011	1	0.000000E+000
1	134.93694877	1.670016E-011	2.450165E-012	0	0.000000E+000
1	134.93738713	2.450165E-012	1.670016E-011	1	0.000000E+000
1	134.93871281	1.670016E-011	2.450165E-012	0	0.000000E+000
1	134.93872329	2.450165E-012	1.670016E-011	1	0.000000E+000
1	134.93914246	1.670016E-011	2.450165E-012	0	0.000000E+000
1	134.95224542	2.450165E-012	1.670016E-011	1	0.000000E+000
1	134.95274585	1.670016E-011	2.450165E-012	0	0.000000E+000
1	134.95959344	2.450165E-012	1.670016E-011	1	0.000000E+000
1	134.96122542	1.670016E-011	2.450165E-012	0	0.000000E+000
1	134.97147826	2.450165E-012	1.670016E-011	1	0.000000E+000
1	134.97267302	1.670016E-011	2.450165E-012	0	0.000000E+000
1	134.97269789	2.450165E-012	1.670016E-011	1	0.000000E+000
1	134.97390469	1.670016E-011	2.450165E-012	0	0.000000E+000
1	134.97400877	2.450165E-012	1.670016E-011	1	0.000000E+000
1	134.97507130	1.670016E-011	2.450165E-012	0	0.000000E+000
1	134.97616705	2.450165E-012	1.670016E-011	1	0.000000E+000
1	134.97684946	1.670016E-011	2.450165E-012	0	0.000000E+000
1	134.97723938	2.450165E-012	1.670016E-011	1	0.000000E+000
1	134.98075873	1.670016E-011	2.450165E-012	0	0.000000E+000
1	134.98820510	2.450165E-012	1.670016E-011	1	0.000000E+000
1	134.98843113	1.670016E-011	2.450165E-012	0	0.000000E+000
1	134.98846551	2.450165E-012	1.670016E-011	1	0.000000E+000
1	134.98853408	1.670016E-011	2.450165E-012	0	0.000000E+000
1	134.98971005	2.450165E-012	1.670016E-011	1	0.000000E+000
1	134.99124952	1.670016E-011	2.450165E-012	0	0.000000E+000
1	135.00006692	2.450165E-012	1.670016E-011	1	0.000000E+000
1	135.00062790	1.670016E-011	2.450165E-012	0	0.000000E+000
1	135.00064410	2.450165E-012	1.670016E-011	1	0.000000E+000
1	135.00067721	1.670016E-011	2.450165E-012	0	0.000000E+000
1	135.00132611	2.450165E-012	1.670016E-011	1	0.000000E+000
1	135.00141508	1.670016E-011	2.450165E-012	0	0.000000E+000
1	135.00143732	2.450165E-012	1.670016E-011	1	0.000000E+000
1	135.00148835	1.670016E-011	2.450165E-012	0	0.000000E+000
1	135.00150842	2.450165E-012	1.670016E-011	1	0.000000E+000
1	135.00414705	1.670016E-011	2.450165E-012	0	0.000000E+000
1	135.00477325	2.450165E-012	1.670016E-011	1	0.000000E+000
1	135.00686579	1.670016E-011	2.450165E-012	0	0.000000E+000
1	135.01175661	2.450165E-012	1.670016E-011	1	0.000000E+000
1	135.01248228	1.670016E-011	2.450165E-012	0	0.000000E+000
1	135.01282313	2.450165E-012	1.670016E-011	1	0.000000E+000
1	135.01347963	1.670016E-011	2.450165E-012	0	0.000000E+000
1	135.01770918	2.450165E-012	1.670016E-011	1	0.000000E+000
1	135.01982262	1.670016E-011	2.450165E-012	0	0.000000E+000
1	135.03750362	2.450165E-012	1.670016E-011	1	0.000000E+000
1	135.03928324	1.670016E-011	2.450165E-012	0	0.000000E+000
1	135.04620059	2.450165E-012	1.670016E-011	1	0.000000E+000
1	135.04761494	1.670016E-011	2.450165E-012	0	0.000000E+000
1	135.05870992	2.450165E-012	1.670016E-011	1	0.000000E+000
1	135.05970084	1.670016E-011	2.450165E-012	0	0.000000E+000
1	135.06301337	2.450165E-012	1.670016E-011	1	0.000000E+000
1	135.06344123	1.670016E-011	2.450165E-012	0	0.000000E+000
1	135.06767309	2.450165E-012	1.670016E-011	1	0.000000E+000
1	135.06870439	1.670016E-011	2.450165E-012	0	0.000000E+000
1	135.06946680	2.450165E-012	1.670016E-011	1	0.000000E+000
1	135.07125143	1.670016E-011	2.450165E-012	0	0.000000E+000
1	135.07811969	2.450165E-012	1.670016E-011	1	0.000000E+000
1	135.08057910	1.670016E-011	2.450165E-012	0	0.000000E+000
1	135.08059899	2.450165E-012	1.670016E-011	1	0.000000E+000
1	135.08237496	1.670016E-011	2.450165E-012	0	0.000000E+000
1	135.11144579	2.450165E-012	1.670016E-011	1	0.000000E+000
1	135.11626237	1.670016E-011	2.450165E-012	0	0.000000E+000
1	135.12832855	2.450165E-012	1.670016E-011	1	0.000000E+000
1	135.13012888	1.670016E-011	2.450165E-012	0	0.000000E+000
1	135.13434281	2.450165E-012	1.670016E-011	1	0.000000E+000
1	135.13440744	1.670016E-011	2.450165E-012	0	0.000000E+000
1	135.13479157	2.450165E-012	1.670016E-011	1	0.000000E+000
1	135.13508658	1.670016E-011	2.450165E-012	0	0.000000E+000
1	135.13905307	2.450165E-012	1.670016E-011	1	0.000000E+000
1	135.13921082	1.670016E-011	2.450165E-012	0	0.000000E+000
1	135.13925202	2.450165E-012	1.670016E-011	1	0.000000E+000
1	135.13934134	1.670016E-011	2.450165E-012	0	0.000000E+000
1	135.13936254	2.450165E-012	1.670016E-011	1	0.000000E+000
1	135.13977186	1.670016E-011	2.450165E-012	0	0.000000E+000
1	135.13984503	2.450165E-012	1.670016E-011	1	0.000000E+000
1	135.14082640	1.670016E-011	2.450165E-012	0	0.000000E+000
1	135.14146403	2.450165E-012	1.670016E-011	1	0.000000E+000
1	135.14167716	1.670016E-011	2.450165E-012	0	0.000000E+000
1	135.14170833	2.450165E-012	1.670016E-011	1	0.000000E+000
1	135.14221892	1.670016E-011	2.450165E-012	0	0.000000E+000
1	135.14425762	2.450165E-012	1.670016E-011	1	0.000000E+000
1	135.14849637	1.670016E-011	2.450165E-012	0	0.000000E+000
1	135.15282499	2.450165E-012	1.670016E-011	1	0.000000E+000
1	135.15285714	1.670016E-011	2.450165E-012	0	0.000000E+000
1	135.15594055	2.450165E-012	1.670016E-011	1	0.000000E+000
1	135.15610825	1.670016E-011	2.450165E-012	0	0.000000E+000
1	135.15613143	2.450165E-012	1.670016E-011	1	0.000000E+000
1	135.15684602	1.670016E-011	2.450165E-012	0	0.000000E+000
1	135.15689898	2.450165E-012	1.670016E-011	1	0.000000E+000
1	135.15905964	1.670016E-011	2.450165E-012	0	0.000000E+000
1	135.16253400	2.450165E-012	1.670016E-011	1	0.000000E+000
1	135.16373722	1.670016E-011	2.450165E-012	0	0.000000E+000
1	135.16383647	2.450165E-012	1.670016E-011	1	0.000000E+000
1	135.16400659	1.670016E-011	2.450165E-012	0	0.000000E+000
1	135.16742615	2.450165E-012	1.670016E-011	1	0.000000E+000
1	135.16844359	1.670016E-011	2.450165E-012	0	0.000000E+000
1	135.17751352	2.450165E-012	1.670016E-011	1	0.000000E+000
1	135.17804155	1.670016E-011	2.450165E-012	0	0.000000E+000
1	135.18068124	2.450165E-012	1.670016E-011	1	0.000000E+000
1	135.18094845	1.670016E-011	2.450165E-012	0	0.000000E+000
1	135.19439888	2.450165E-012	1.670016E-011	1	0.000000E+000
1	135.19713279	1.670016E-011	2.450165E-012	0	0.000000E+000
1	135.19949855	2.450165E-012	1.670016E-011	1	0.000000E+000
1	135.20002754	1.670016E-011	2.450165E-012	0	0.000000E+000
1	135.20007384	2.450165E-012	1.670016E-011	1	0.000000E+000
1	135.20091032	1.670016E-011	2.450165E-012	0	0.000000E+000
1	140.15565300	2.287590E-012	1.653759E-011	1	0.000000E+000
1	140.15579603	1.653759E-011	2.287590E-012	0	0.000000E+000
1	140.17905520	2.287590E-012	1.653759E-011	1	0.000000E+000
1	140.17937937	1.653759E-011	2.287590E-012	0	0.000000E+000
1	140.18060696	2.287590E-012	1.653759E-011	1	0.000000E+000
1	140.18133012	1.653759E-011	2.287590E-012	0	0.000000E+000
1	140.19341820	2.287590E-012	1.653759E-011	1	0.000000E+000
1	140.19509634	1.653759E-011	2.287590E-012	0	0.000000E+000
1	140.19870982	2.287590E-012	1.653759E-011	1	0.000000E+000
1	140.19988512	1.653759E-011	2.287590E-012	0	0.000000E+000
1	140.20032887	2.287590E-012	1.653759E-011	1	0.000000E+000
1	140.20286174	1.653759E-011	2.287590E-012	0	0.000000E+000
1	140.20737353	2.287590E-012	1.653759E-011	1	0.000000E+000
1	140.20860575	1.653759E-011	2.287590E-012	0	0.000000E+000
1	140.21310317	2.287590E-012	1.653759E-011	1	0.000000E+000
1	140.21752312	1.653759E-011	2.287590E-012	0	0.000000E+000
1	140.21755354	2.287590E-012	1.653759E-011	1	0.000000E+000
1	140.21945938	1.653759E-011	2.287590E-012	0	0.000000E+000
1	140.21946824	2.287590E-012	1.653759E-011	1	0.000000E+000
1	140.21967528	1.653759E-011	2.287590E-012	0	0.000000E+000
1	140.22218293	2.287590E-012	1.653759E-011	1	0.000000E+000
1	140.22342861	1.653759E-011	2.287590E-012	0	0.000000E+000
1	140.22889409	2.287590E-012	1.653759E-011	1	0.000000E+000
1	140.22995707	1.653759E-011	2.287590E-012	0	0.000000E+000
1	140.23564631	2.287590E-012	1.653759E-011	1	0.000000E+000
1	140.23571227	1.653759E-011	2.287590E-012	0	0.000000E+000
1	140.23574014	2.287590E-012	1.653759E-011	1	0.000000E+000
1	140.23717507	1.653759E-011	2.287590E-012	0	0.000000E+000
1	140.24301367	2.287590E-012	1.653759E-011	1	0.000000E+000
1	140.24942984	1.653759E-011	2.287590E-012	0	0.000000E+000
1	140.24945934	2.287590E-012	1.653759E-011	1	0.000000E+000
1	140.25022772	1.653759E-011	2.287590E-012	0	0.000000E+000
1	140.25324938	2.287590E-012	1.653759E-011	1	0.000000E+000
1	140.25398107	1.653759E-011	2.287590E-012	0	0.000000E+000
1	140.25404863	2.287590E-012	1.653759E-011	1	0.000000E+000
1	140.25737443	1.653759E-011	2.287590E-012	0	0.000000E+000
1	140.25872083	2.287590E-012	1.653759E-011	1	0.000000E+000
1	140.26089933	1.653759E-011	2.287590E-012	0	0.000000E+000
1	140.27857544	2.287590E-012	1.653759E-011	1	0.000000E+000
1	140.27958680	1.653759E-011	2.287590E-012	0	0.000000E+000
1	140.28245945	2.287590E-012	1.653759E-011	1	0.000000E+000
1	140.28286119	1.653759E-011	2.287590E-012	0	0.000000E+000
1	140.28630069	2.287590E-012	1.653759E-011	1	0.000000E+000
1	140.28635977	1.653759E-011	2.287590E-012	0	0.000000E+000
1	140.28869436	2.287590E-012	1.653759E-011	1	0.000000E+000
1	140.28871826	1.653759E-011	2.287590E-012	0	0.000000E+000
1	140.29157051	2.287590E-012	1.653759E-011	1	0.000000E+000
1	140.29194542	1.653759E-011	2.287590E-012	0	0.000000E+000
1	140.29372346	2.287590E-012	1.653759E-011	1	0.000000E+000
1	140.29385241	1.653759E-011	2.287590E-012	0	0.000000E+000
1	140.30180407	2.287590E-012	1.653759E-011	1	0.000000E+000
1	140.30216037	1.653759E-011	2.287590E-012	0	0.000000E+000
1	140.30219460	2.287590E-012	1.653759E-011	1	0.000000E+000
1	140.30261227	1.653759E-011	2.287590E-012	0	0.000000E+000
1	140.30830894	2.287590E-012	1.653759E-011	1	0.000000E+000
1	140.31079883	1.653759E-011	2.287590E-012	0	0.000000E+000
1	140.31104476	2.287590E-012	1.653759E-011	1	0.000000E+000
1	140.31129507	1.653759E-011	2.287590E-012	0	0.000000E+000
1	140.31146835	2.287590E-012	1.653759E-011	1	0.000000E+000
1	140.31182134	1.653759E-011	2.287590E-012	0	0.000000E+000
1	140.31185020	2.287590E-012	1.653759E-011	1	0.000000E+000
1	140.31191262	1.653759E-011	2.287590E-012	0	0.000000E+000
1	140.31191683	2.287590E-012	1.653759E-011	1	0.000000E+000
1	140.31239927	1.653759E-011	2.287590E-012	0	0.000000E+000
1	140.31241983	2.287590E-012	1.653759E-011	1	0.000000E+000
1	140.31285305	1.653759E-011	2.287590E-012	0	0.000000E+000
1	140.33408004	2.287590E-012	1.653759E-011	1	0.000000E+000
1	140.33656302	1.653759E-011	2.287590E-012	0	0.000000E+000
1	140.33662356	2.287590E-012	1.653759E-011	1	0.000000E+000
1	140.33876858	1.653759E-011	2.287590E-012	0	0.000000E+000
1	140.33979807	2.287590E-012	1.653759E-011	1	0.000000E+000
1	140.33987335	1.653759E-011	2.287590E-012	0	0.000000E+000
1	140.34285393	2.287590E-012	1.653759E-011	1	0.000000E+000
1	140.34300136	1.653759E-011	2.287590E-012	0	0.000000E+000
1	140.34307807	2.287590E-012	1.653759E-011	1	0.000000E+000
1	140.34314080	1.653759E-011	2.287590E-012	0	0.000000E+000
1	140.34381101	2.287590E-012	1.653759E-011	1	0.000000E+000
1	140.34538629	1.653759E-011	2.287590E-012	0	0.000000E+000
1	140.34826617	2.287590E-012	1.653759E-011	1	0.000000E+000
1	140.34828623	1.653759E-011	2.287590E-012	0	0.000000E+000
1	140.35741574	2.287590E-012	1.653759E-011	1	0.000000E+000
1	140.35758651	1.653759E-011	2.287590E-012	0	0.000000E+000
1	140.35769853	2.287590E-012	1.653759E-011	1	0.000000E+000
1	140.35827037	1.653759E-011	2.287590E-012	0	0.000000E+000
1	140.36455285	2.287590E-012	1.653759E-011	1	0.000000E+000
1	140.36483532	1.653759E-011	2.287590E-012	0	0.000000E+000
1	140.36818069	2.287590E-012	1.653759E-011	1	0.000000E+000
1	140.36833007	1.653759E-011	2.287590E-012	0	0.000000E+000
1	140.37687087	2.287590E-012	1.653759E-011	1	0.000000E+000
1	140.37785269	1.653759E-011	2.287590E-012	0	0.000000E+000
1	140.38026943	2.287590E-012	1.653759E-011	1	0.000000E+000
1	140.38100702	1.653759E-011	2.287590E-012	0	0.000000E+000
1	140.40563678	2.287590E-012	1.653759E-011	1	0.000000E+000
1	140.40706202	1.653759E-011	2.287590E-012	0	0.000000E+000
1	140.40748741	2.287590E-012	1.653759E-011	1	0.000000E+000
1	140.40794327	1.653759E-011	2.287590E-012	0	0.000000E+000
1	140.40795921	2.287590E-012	1.653759E-011	1	0.000000E+000
1	140.40958833	1.653759E-011	2.287590E-012	0	0.000000E+000
1	140.40962562	2.287590E-012	1.653759E-011	1	0.000000E+000
1	140.40981290	1.653759E-011	2.287590E-012	0	0.000000E+000
1	140.41196877	2.287590E-012	1.653759E-011	1	0.000000E+000
1	140.41266833	1.653759E-011	2.287590E-012	0	0.000000E+000
1	140.41270101	2.287590E-012	1.653759E-011	1	0.000000E+000
1	140.41395400	1.653759E-011	2.287590E-012	0	0.000000E+000
1	140.43199348	2.287590E-012	1.653759E-011	1	0.000000E+000
1	140.43205161	1.653759E-011	2.287590E-012	0	0.000000E+000
1	140.43215508	2.287590E-012	1.653759E-011	1	0.000000E+000
1	140.43344678	1.653759E-011	2.287590E-012	0	0.000000E+000
1	140.43529927	2.287590E-012	1.653759E-011	1	0.000000E+000
1	140.43597227	1.653759E-011	2.287590E-012	0	0.000000E+000
1	140.43600147	2.287590E-012	1.653759E-011	1	0.000000E+000
1	140.43634262	1.653759E-011	2.287590E-012	0	0.000000E+000
1	140.43635632	2.287590E-012	1.653759E-011	1	0.000000E+000
1	140.43766514	1.653759E-011	2.287590E-012	0	0.000000E+000
1	140.43769757	2.287590E-012	1.653759E-011	1	0.000000E+000
1	140.43859415	1.653759E-011	2.287590E-012	0	0.000000E+000
1	140.43863135	2.287590E-012	1.653759E-011	1	0.000000E+000
1	140.44018646	1.653759E-011	2.287590E-012	0	0.000000E+000
1	140.44215860	2.287590E-012	1.653759E-011	1	0.000000E+000
1	140.44331050	1.653759E-011	2.287590E-012	0	0.000000E+000
1	140.45002679	2.287590E-012	1.653759E-011	1	0.000000E+000
1	140.45015145	1.653759E-011	2.287590E-012	0	0.000000E+000
1	140.46162353	2.287590E-012	1.653759E-011	1	0.000000E+000
1	140.46306323	1.653759E-011	2.287590E-012	0	0.000000E+000
1	140.46408434	2.287590E-012	1.653759E-011	1	0.000000E+000
1	140.46662561	1.653759E-011	2.287590E-012	0	0.000000E+000
1	140.46932139	2.287590E-012	1.653759E-011	1	0.000000E+000
1	140.46963680	1.653759E-011	2.287590E-012	0	0.000000E+000
1	140.48399826	2.287590E-012	1.653759E-011	1	0.000000E+000
1	140.48425809	1.653759E-011	2.287590E-012	0	0.000000E+000
1	140.48428481	2.287590E-012	1.653759E-011	1	0.000000E+000
1	140.48522263	1.653759E-011	2.287590E-012	0	0.000000E+000
1	140.52196584	2.287590E-012	1.653759E-011	1	0.000000E+000
1	140.52199233	1.653759E-011	2.287590E-012	0	0.000000E+000
1	140.52516944	2.287590E-012	1.653759E-011	1	0.000000E+000
1	140.52520145	1.653759E-011	2.287590E-012	0	0.000000E+000
1	140.52816047	2.287590E-012	1.653759E-011	1	0.000000E+000
1	140.52876371	1.653759E-011	2.287590E-012	0	0.000000E+000
1	140.62090743	2.390496E-012	1.664050E-011	1	0.000000E+000
1	140.62129427	1.664050E-011	2.390496E-012	0	0.000000E+000
1	140.62133899	2.390496E-012	1.664050E-011	1	0.000000E+000
1	140.62152163	1.664050E-011	2.390496E-012	0	0.000000E+000
1	140.64490232	2.390496E-012	1.664050E-011	1	0.000000E+000
1	140.64498245	1.664050E-011	2.390496E-012	0	0.000000E+000
1	140.64746122	2.390496E-012	1.664050E-011	1	0.000000E+000
1	140.64756158	1.664050E-011	2.390496E-012	0	0.000000E+000
1	140.64840892	2.390496E-012	1.664050E-011	1	0.000000E+000
1	140.65032071	1.664050E-011	2.390496E-012	0	0.000000E+000
1	140.65035022	2.390496E-012	1.664050E-011	1	0.000000E+000
1	140.65066706	1.664050E-011	2.390496E-012	0	0.000000E+000
1	140.65524766	2.390496E-012	1.664050E-011	1	0.000000E+000
1	140.65664289	1.664050E-011	2.390496E-012	0	0.000000E+000
1	140.65665363	2.390496E-012	1.664050E-011	1	0.000000E+000
1	140.65768927	1.664050E-011	2.390496E-012	0	0.000000E+000
1	140.65839031	2.390496E-012	1.664050E-011	1	0.000000E+000
1	140.66173448	1.664050E-011	2.390496E-012	0	0.000000E+000
1	140.66265886	2.390496E-012	1.664050E-011	1	0.000000E+000
1	140.66274736	1.664050E-011	2.390496E-012	0	0.000000E+000
1	140.66278536	2.390496E-012	1.664050E-011	1	0.000000E+000
1	140.66356189	1.664050E-011	2.390496E-012	0	0.000000E+000
1	140.66358019	2.390496E-012	1.664050E-011	1	0.000000E+000
1	140.66369563	1.664050E-011	2.390496E-012	0	0.000000E+000
1	140.69032663	2.390496E-012	1.664050E-011	1	0.000000E+000
1	140.69034797	1.664050E-011	2.390496E-012	0	0.000000E+000
1	140.69134716	2.390496E-012	1.664050E-011	1	0.000000E+000
1	140.69238494	1.664050E-011	2.390496E-012	0	0.000000E+000
1	140.69892781	2.390496E-012	1.664050E-011	1	0.000000E+000
1	140.69949503	1.664050E-011	2.390496E-012	0	0.000000E+000
1	140.69952522	2.390496E-012	1.664050E-011	1	0.000000E+000
1	140.70028167	1.664050E-011	2.390496E-012	0	0.000000E+000
1	140.71138200	2.390496E-012	1.664050E-011	1	0.000000E+000
1	140.71150443	1.664050E-011	2.390496E-012	0	0.000000E+000
1	140.72795599	2.390496E-012	1.664050E-011	1	0.000000E+000
1	140.72889761	1.664050E-011	2.390496E-012	0	0.000000E+000
1	146.32884078	2.357247E-012	1.660725E-011	1	0.000000E+000
1	146.32897804	1.660725E-011	2.357247E-012	0	0.000000E+000
1	146.34857652	2.357247E-012	1.660725E-011	1	0.000000E+000
1	146.34999155	1.660725E-011	2.357247E-012	0	0.000000E+000
1	146.35983429	2.357247E-012	1.660725E-011	1	0.000000E+000
1	146.35985576	1.660725E-011	2.357247E-012	0	0.000000E+000
1	146.36043935	2.357247E-012	1.660725E-011	1	0.000000E+000
1	146.36047521	1.660725E-011	2.357247E-012	0	0.000000E+000
1	146.36526993	2.357247E-012	1.660725E-011	1	0.000000E+000
1	146.36550185	1.660725E-011	2.357247E-012	0	0.000000E+000
1	146.36551489	2.357247E-012	1.660725E-011	1	0.000000E+000
1	146.36735825	1.660725E-011	2.357247E-012	0	0.000000E+000
1	146.36737402	2.357247E-012	1.660725E-011	1	0.000000E+000
1	146.36755005	1.660725E-011	2.357247E-012	0	0.000000E+000
1	146.37788129	2.357247E-012	1.660725E-011	1	0.000000E+000
1	146.37798586	1.660725E-011	2.357247E-012	0	0.000000E+000
1	146.96881254	2.249265E-012	1.649926E-011	1	0.000000E+000
1	146.96947594	1.649926E-011	2.249265E-012	0	0.000000E+000
1	146.96949747	2.249265E-012	1.649926E-011	1	0.000000E+000
1	146.97120160	1.649926E-011	2.249265E-012	0	0.000000E+000
1	146.97122184	2.249265E-012	1.649926E-011	1	0.000000E+000
1	146.97213835	1.649926E-011	2.249265E-012	0	0.000000E+000
1	146.97583146	2.249265E-012	1.649926E-011	1	0.000000E+000
1	146.97657501	1.649926E-011	2.249265E-012	0	0.000000E+000
1	146.97730908	2.249265E-012	1.649926E-011	1	0.000000E+000
1	146.97820512	1.649926E-011	2.249265E-012	0	0.000000E+000
1	146.97822853	2.249265E-012	1.649926E-011	1	0.000000E+000
1	146.98070652	1.649926E-011	2.249265E-012	0	0.000000E+000
1	146.98074084	2.249265E-012	1.649926E-011	1	0.000000E+000
1	146.98128021	1.649926E-011	2.249265E-012	0	0.000000E+000
1	146.98766966	2.249265E-012	1.649926E-011	1	0.000000E+000
1	146.98773874	1.649926E-011	2.249265E-012	0	0.000000E+000
1	146.99394163	2.249265E-012	1.649926E-011	1	0.000000E+000
1	146.99400559	1.649926E-011	2.249265E-012	0	0.000000E+000
1	147.01222000	2.249265E-012	1.649926E-011	1	0.000000E+000
1	147.01243096	1.649926E-011	2.249265E-012	0	0.000000E+000
1	147.01641812	2.249265E-012	1.649926E-011	1	0.000000E+000
1	147.01653672	1.649926E-011	2.249265E-012	0	0.000000E+000
1	147.01654184	2.249265E-012	1.649926E-011	1	0.000000E+000
1	147.01659075	1.649926E-011	2.249265E-012	0	0.000000E+000
1	147.02091841	2.249265E-012	1.649926E-011	1	0.000000E+000
1	147.02095801	1.649926E-011	2.249265E-012	0	0.000000E+000
1	147.02263117	2.249265E-012	1.649926E-011	1	0.000000E+000
1	147.02268774	1.649926E-011	2.249265E-012	0	0.000000E+000
1	147.03208737	2.249265E-012	1.649926E-011	1	0.000000E+000
1	147.03349431	1.649926E-011	2.249265E-012	0	0.000000E+000
1	147.04919190	2.249265E-012	1.649926E-011	1	0.000000E+000
1	147.04921350	1.649926E-011	2.249265E-012	0	0.000000E+000
1	147.05481155	2.249265E-012	1.649926E-011	1	0.000000E+000
1	147.05492180	1.649926E-011	2.249265E-012	0	0.000000E+000
1	147.05492911	2.249265E-012	1.649926E-011	1	0.000000E+000
1	147.05615902	1.649926E-011	2.249265E-012	0	0.000000E+000
1	147.05617693	2.249265E-012	1.649926E-011	1	0.000000E+000
1	147.05689515	1.649926E-011	2.249265E-012	0	0.000000E+000
1	147.06486174	2.249265E-012	1.649926E-011	1	0.000000E+000
1	147.06489680	1.649926E-011	2.249265E-012	0	0.000000E+000
1	147.06917315	2.249265E-012	1.649926E-011	1	0.000000E+000
1	147.07014784	1.649926E-011	2.249265E-012	0	0.000000E+000
1	147.08285103	2.249265E-012	1.649926E-011	1	0.000000E+000
1	147.08380095	1.649926E-011	2.249265E-012	0	0.000000E+000
1	149.14884929	2.195341E-012	1.644534E-011	1	0.000000E+000
1	149.14891657	1.644534E-011	2.195341E-012	0	0.000000E+000
1	149.14972909	2.195341E-012	1.644534E-011	1	0.000000E+000
1	149.14979756	1.644534E-011	2.195341E-012	0	0.000000E+000
1	149.16937247	2.195341E-012	1.644534E-011	1	0.000000E+000
1	149.16955366	1.644534E-011	2.195341E-012	0	0.000000E+000
1	149.16958464	2.195341E-012	1.644534E-011	1	0.000000E+000
1	149.16964743	1.644534E-011	2.195341E-012	0	0.000000E+000
1	149.19674480	2.195341E-012	1.644534E-011	1	0.000000E+000
1	149.19922863	1.644534E-011	2.195341E-012	0	0.000000E+000
1	149.20046988	2.195341E-012	1.644534E-011	1	0.000000E+000
1	149.20093513	1.644534E-011	2.195341E-012	0	0.000000E+000
1	149.20744132	2.195341E-012	1.644534E-011	1	0.000000E+000
1	149.20783839	1.644534E-011	2.195341E-012	0	0.000000E+000
1	149.22147829	2.195341E-012	1.644534E-011	1	0.000000E+000
1	149.22153120	1.644534E-011	2.195341E-012	0	0.000000E+000
1	149.25795628	2.195341E-012	1.644534E-011	1	0.000000E+000
1	149.25806227	1.644534E-011	2.195341E-012	0	0.000000E+000
1	149.26058345	2.195341E-012	1.644534E-011	1	0.000000E+000
1	149.26186992	1.644534E-011	2.195341E-012	0	0.000000E+000
1	149.26901200	2.195341E-012	1.644534E-011	1	0.000000E+000
1	149.26985445	1.644534E-011	2.195341E-012	0	0.000000E+000
1	149.27029194	2.195341E-012	1.644534E-011	1	0.000000E+000
1	149.27088486	1.644534E-011	2.195341E-012	0	0.000000E+000
1	149.27561846	2.195341E-012	1.644534E-011	1	0.000000E+000
1	149.27632203	1.644534E-011	2.195341E-012	0	0.000000E+000
1	149.27641379	2.195341E-012	1.644534E-011	1	0.000000E+000
1	149.27694535	1.644534E-011	2.195341E-012	0	0.000000E+000
1	149.27707573	2.195341E-012	1.644534E-011	1	0.000000E+000
1	149.27851451	1.644534E-011	2.195341E-012	0	0.000000E+000
1	149.27854852	2.195341E-012	1.644534E-011	1	0.000000E+000
1	149.27977308	1.644534E-011	2.195341E-012	0	0.000000E+000
1	149.28507657	2.195341E-012	1.644534E-011	1	0.000000E+000
1	149.28596623	1.644534E-011	2.195341E-012	0	0.000000E+000
1	149.29232164	2.195341E-012	1.644534E-011	1	0.000000E+000
1	149.29313333	1.644534E-011	2.195341E-012	0	0.000000E+000
1	149.29342695	2.195341E-012	1.644534E-011	1	0.000000E+000
1	149.29408344	1.644534E-011	2.195341E-012	0	0.000000E+000
1	149.30424490	2.195341E-012	1.644534E-011	1	0.000000E+000
1	149.30663472	1.644534E-011	2.195341E-012	0	0.000000E+000
1	149.30665052	2.195341E-012	1.644534E-011	1	0.000000E+000
1	149.30728464	1.644534E-011	2.195341E-012	0	0.000000E+000
1	149.31140971	2.195341E-012	1.644534E-011	1	0.000000E+000
1	149.31232236	1.644534E-011	2.195341E-012	0	0.000000E+000
1	149.31582325	2.195341E-012	1.644534E-011	1	0.000000E+000
1	149.31626794	1.644534E-011	2.195341E-012	0	0.000000E+000
1	149.32172157	2.195341E-012	1.644534E-011	1	0.000000E+000
1	149.32194898	1.644534E-011	2.195341E-012	0	0.000000E+000
1	149.32196843	2.195341E-012	1.644534E-011	1	0.000000E+000
1	149.32285432	1.644534E-011	2.195341E-012	0	0.000000E+000
1	149.33088468	2.195341E-012	1.644534E-011	1	0.000000E+000
1	149.33092935	1.644534E-011	2.195341E-012	0	0.000000E+000
1	149.36441652	2.195341E-012	1.644534E-011	1	0.000000E+000
1	149.36477044	1.644534E-011	2.195341E-012	0	0.000000E+000
1	149.36627030	2.195341E-012	1.644534E-011	1	0.000000E+000
1	149.36647272	1.644534E-011	2.195341E-012	0	0.000000E+000
1	149.36652607	2.195341E-012	1.644534E-011	1	0.000000E+000
1	149.36813423	1.644534E-011	2.195341E-012	0	0.000000E+000
1	149.36816105	2.195341E-012	1.644534E-011	1	0.000000E+000
1	149.36862013	1.644534E-011	2.195341E-012	0	0.000000E+000
1	149.37881177	2.195341E-012	1.644534E-011	1	0.000000E+000
1	149.38114566	1.644534E-011	2.195341E-012	0	0.000000E+000
1	149.38153023	2.195341E-012	1.644534E-011	1	0.000000E+000
1	149.38181560	1.644534E-011	2.195341E-012	0	0.000000E+000
1	149.38377559	2.195341E-012	1.644534E-011	1	0.000000E+000
1	149.38542435	1.644534E-011	2.195341E-012	0	0.000000E+000
1	149.38544219	2.195341E-012	1.644534E-011	1	0.000000E+000
1	149.38604146	1.644534E-011	2.195341E-012	0	0.000000E+000
1	149.38754080	2.195341E-012	1.644534E-011	1	0.000000E+000
1	149.38845047	1.644534E-011	2.195341E-012	0	0.000000E+000
1	149.38845703	2.195341E-012	1.644534E-011	1	0.000000E+000
1	149.39110374	1.644534E-011	2.195341E-012	0	0.000000E+000
1	149.40171367	2.195341E-012	1.644534E-011	1	0.000000E+000
1	149.40229618	1.644534E-011	2.195341E-012	0	0.000000E+000
1	151.05473346	2.189425E-012	1.643943E-011	1	0.000000E+000
1	151.05474948	1.643943E-011	2.189425E-012	0	0.000000E+000
1	151.07012608	2.189425E-012	1.643943E-011	1	0.000000E+000
1	151.07040214	1.643943E-011	2.189425E-012	0	0.000000E+000
1	151.07189976	2.189425E-012	1.643943E-011	1	0.000000E+000
1	151.07199405	1.643943E-011	2.189425E-012	0	0.000000E+000
1	151.07202093	2.189425E-012	1.643943E-011	1	0.000000E+000
1	151.07276972	1.643943E-011	2.189425E-012	0	0.000000E+000
1	151.07684940	2.189425E-012	1.643943E-011	1	0.000000E+000
1	151.07924358	1.643943E-011	2.189425E-012	0	0.000000E+000
1	151.08354705	2.189425E-012	1.643943E-011	1	0.000000E+000
1	151.08432209	1.643943E-011	2.189425E-012	0	0.000000E+000
1	151.09125418	2.189425E-012	1.643943E-011	1	0.000000E+000
1	151.09380977	1.643943E-011	2.189425E-012	0	0.000000E+000
1	151.09382432	2.189425E-012	1.643943E-011	1	0.000000E+000
1	151.09409170	1.643943E-011	2.189425E-012	0	0.000000E+000
1	151.12069166	2.189425E-012	1.643943E-011	1	0.000000E+000
1	151.12232507	1.643943E-011	2.189425E-012	0	0.000000E+000
1	151.12966292	2.189425E-012	1.643943E-011	1	0.000000E+000
1	151.13045478	1.643943E-011	2.189425E-012	0	0.000000E+000
1	151.13050056	2.189425E-012	1.643943E-011	1	0.000000E+000
1	151.13101718	1.643943E-011	2.189425E-012	0	0.000000E+000
1	151.13456878	2.189425E-012	1.643943E-011	1	0.000000E+000
1	151.13533108	1.643943E-011	2.189425E-012	0	0.000000E+000
1	151.13761440	2.189425E-012	1.643943E-011	1	0.000000E+000
1	151.13808345	1.643943E-011	2.189425E-012	0	0.000000E+000
1	151.13896706	2.189425E-012	1.643943E-011	1	0.000000E+000
1	151.13982608	1.643943E-011	2.189425E-012	0	0.000000E+000
1	151.13984962	2.189425E-012	1.643943E-011	1	0.000000E+000
1	151.14049020	1.643943E-011	2.189425E-012	0	0.000000E+000
1	151.30545336	2.275630E-012	1.652563E-011	1	0.000000E+000
1	151.30569888	1.652563E-011	2.275630E-012	0	0.000000E+000
1	151.30778727	2.275630E-012	1.652563E-011	1	0.000000E+000
1	151.30810266	1.652563E-011	2.275630E-012	0	0.000000E+000
1	151.33418752	2.275630E-012	1.652563E-011	1	0.000000E+000
1	151.33477995	1.652563E-011	2.275630E-012	0	0.000000E+000
1	151.34244107	2.275630E-012	1.652563E-011	1	0.000000E+000
1	151.34303679	1.652563E-011	2.275630E-012	0	0.000000E+000
1	151.36162844	2.275630E-012	1.652563E-011	1	0.000000E+000
1	151.36168129	1.652563E-011	2.275630E-012	0	0.000000E+000
1	151.36170027	2.275630E-012	1.652563E-011	1	0.000000E+000
1	151.36187749	1.652563E-011	2.275630E-012	0	0.000000E+000
1	151.36189044	2.275630E-012	1.652563E-011	1	0.000000E+000
1	151.36193201	1.652563E-011	2.275630E-012	0	0.000000E+000
1	151.36511263	2.275630E-012	1.652563E-011	1	0.000000E+000
1	151.36569616	1.652563E-011	2.275630E-012	0	0.000000E+000
1	151.36571342	2.275630E-012	1.652563E-011	1	0.000000E+000
1	151.36679858	1.652563E-011	2.275630E-012	0	0.000000E+000
1	151.36680433	2.275630E-012	1.652563E-011	1	0.000000E+000
1	151.36754781	1.652563E-011	2.275630E-012	0	0.000000E+000
1	152.00621807	2.311017E-012	1.656102E-011	1	0.000000E+000
1	152.00699919	1.656102E-011	2.311017E-012	0	0.000000E+000
1	152.01811507	2.311017E-012	1.656102E-011	1	0.000000E+000
1	152.01893186	1.656102E-011	2.311017E-012	0	0.000000E+000
1	152.01950482	2.311017E-012	1.656102E-011	1	0.000000E+000
1	152.01990819	1.656102E-011	2.311017E-012	0	0.000000E+000
1	152.02692446	2.311017E-012	1.656102E-011	1	0.000000E+000
1	152.02788676	1.656102E-011	2.311017E-012	0	0.000000E+000
1	152.02793556	2.311017E-012	1.656102E-011	1	0.000000E+000
1	152.03057371	1.656102E-011	2.311017E-012	0	0.000000E+000
1	152.03223029	2.311017E-012	1.656102E-011	1	0.000000E+000
1	152.03362305	1.656102E-011	2.311017E-012	0	0.000000E+000
1	154.17624580	2.153794E-012	1.640379E-011	1	0.000000E+000
1	154.17734335	1.640379E-011	2.153794E-012	0	0.000000E+000
1	154.17735198	2.153794E-012	1.640379E-011	1	0.000000E+000
1	154.17799512	1.640379E-011	2.153794E-012	0	0.000000E+000
1	154.18832862	2.153794E-012	1.640379E-011	1	0.000000E+000
1	154.18834077	1.640379E-011	2.153794E-012	0	0.000000E+000
1	154.20444459	2.153794E-012	1.640379E-011	1	0.000000E+000
1	154.20462343	1.640379E-011	2.153794E-012	0	0.000000E+000
1	154.20593263	2.153794E-012	1.640379E-011	1	0.000000E+000
1	154.20641320	1.640379E-011	2.153794E-012	0	0.000000E+000
1	154.20684748	2.153794E-012	1.640379E-011	1	0.000000E+000
1	154.20703119	1.640379E-011	2.153794E-012	0	0.000000E+000
1	154.20704979	2.153794E-012	1.640379E-011	1	0.000000E+000
1	154.20727126	1.640379E-011	2.153794E-012	0	0.000000E+000
1	154.21137437	2.153794E-012	1.640379E-011	1	0.000000E+000
1	154.21142576	1.640379E-011	2.153794E-012	0	0.000000E+000
1	154.21285622	2.153794E-012	1.640379E-011	1	0.000000E+000
1	154.21302347	1.640379E-011	2.153794E-012	0	0.000000E+000
1	154.21314829	2.153794E-012	1.640379E-011	1	0.000000E+000
1	154.21404322	1.640379E-011	2.153794E-012	0	0.000000E+000
1	154.21404984	2.153794E-012	1.640379E-011	1	0.000000E+000
1	154.21462777	1.640379E-011	2.153794E-012	0	0.000000E+000
1	154.21543931	2.153794E-012	1.640379E-011	1	0.000000E+000
1	154.21566958	1.640379E-011	2.153794E-012	0	0.000000E+000
1	154.21788124	2.153794E-012	1.640379E-011	1	0.000000E+000
1	154.21791421	1.640379E-011	2.153794E-012	0	0.000000E+000
1	154.21800099	2.153794E-012	1.640379E-011	1	0.000000E+000
1	154.21899089	1.640379E-011	2.153794E-012	0	0.000000E+000
1	154.22381511	2.153794E-012	1.640379E-011	1	0.000000E+000
1	154.22469130	1.640379E-011	2.153794E-012	0	0.000000E+000
1	154.24546386	2.153794E-012	1.640379E-011	1	0.000000E+000
1	154.24814518	1.640379E-011	2.153794E-012	0	0.000000E+000
1	154.24815567	2.153794E-012	1.640379E-011	1	0.000000E+000
1	154.24933365	1.640379E-011	2.153794E-012	0	0.000000E+000
1	154.26036218	2.153794E-012	1.640379E-011	1	0.000000E+000
1	154.26038099	1.640379E-011	2.153794E-012	0	0.000000E+000
1	154.26072684	2.153794E-012	1.640379E-011	1	0.000000E+000
1	154.26083956	1.640379E-011	2.153794E-012	0	0.000000E+000
1	154.26110862	2.153794E-012	1.640379E-011	1	0.000000E+000
1	154.26205931	1.640379E-011	2.153794E-012	0	0.000000E+000
1	154.30245176	2.153794E-012	1.640379E-011	1	0.000000E+000
1	154.30262563	1.640379E-011	2.153794E-012	0	0.000000E+000
1	154.30264556	2.153794E-012	1.640379E-011	1	0.000000E+000
1	154.30392725	1.640379E-011	2.153794E-012	0	0.000000E+000
1	154.31160449	2.153794E-012	1.640379E-011	1	0.000000E+000
1	154.31251813	1.640379E-011	2.153794E-012	0	0.000000E+000
1	154.31260273	2.153794E-012	1.640379E-011	1	0.000000E+000
1	154.31265837	1.640379E-011	2.153794E-012	0	0.000000E+000
1	154.32443390	2.153794E-012	1.640379E-011	1	0.000000E+000
1	154.32489580	1.640379E-011	2.153794E-012	0	0.000000E+000
1	154.32782093	2.153794E-012	1.640379E-011	1	0.000000E+000
1	154.32912517	1.640379E-011	2.153794E-012	0	0.000000E+000
1	154.32915283	2.153794E-012	1.640379E-011	1	0.000000E+000
1	154.32943816	1.640379E-011	2.153794E-012	0	0.000000E+000
1	154.34352488	2.153794E-012	1.640379E-011	1	0.000000E+000
1	154.34415650	1.640379E-011	2.153794E-012	0	0.000000E+000
1	154.34421415	2.153794E-012	1.640379E-011	1	0.000000E+000
1	154.34440966	1.640379E-011	2.153794E-012	0	0.000000E+000
1	154.34442417	2.153794E-012	1.640379E-011	1	0.000000E+000
1	154.34449926	1.640379E-011	2.153794E-012	0	0.000000E+000
1	154.37634946	2.153794E-012	1.640379E-011	1	0.000000E+000
1	154.37729187	1.640379E-011	2.153794E-012	0	0.000000E+000
1	154.37736537	2.153794E-012	1.640379E-011	1	0.000000E+000
1	154.37762598	1.640379E-011	2.153794E-012	0	0.000000E+000
1	154.38463794	2.153794E-012	1.640379E-011	1	0.000000E+000
1	154.38471154	1.640379E-011	2.153794E-012	0	0.000000E+000
1	154.39355784	2.153794E-012	1.640379E-011	1	0.000000E+000
1	154.39487937	1.640379E-011	2.153794E-012	0	0.000000E+000
1	154.39491249	2.153794E-012	1.640379E-011	1	0.000000E+000
1	154.39569670	1.640379E-011	2.153794E-012	0	0.000000E+000
1	154.39571646	2.153794E-012	1.640379E-011	1	0.000000E+000
1	154.39764771	1.640379E-011	2.153794E-012	0	0.000000E+000
1	154.39768763	2.153794E-012	1.640379E-011	1	0.000000E+000
1	154.39787260	1.640379E-011	2.153794E-012	0	0.000000E+000
1	154.39791563	2.153794E-012	1.640379E-011	1	0.000000E+000
1	154.40091618	1.640379E-011	2.153794E-012	0	0.000000E+000
1	154.40284850	2.153794E-012	1.640379E-011	1	0.000000E+000
1	154.40347292	1.640379E-011	2.153794E-012	0	0.000000E+000
1	154.40687001	2.153794E-012	1.640379E-011	1	0.000000E+000
1	154.40825720	1.640379E-011	2.153794E-012	0	0.000000E+000
1	154.45024381	2.153794E-012	1.640379E-011	1	0.000000E+000
1	154.45061663	1.640379E-011	2.153794E-012	0	0.000000E+000
1	154.45499734	2.153794E-012	1.640379E-011	1	0.000000E+000
1	154.45609187	1.640379E-011	2.153794E-012	0	0.000000E+000
1	154.45877520	2.153794E-012	1.640379E-011	1	0.000000E+000
1	154.46075851	1.640379E-011	2.153794E-012	0	0.000000E+000
1	154.46106029	2.153794E-012	1.640379E-011	1	0.000000E+000
1	154.46130374	1.640379E-011	2.153794E-012	0	0.000000E+000
1	154.47282828	2.153794E-012	1.640379E-011	1	0.000000E+000
1	154.47360440	1.640379E-011	2.153794E-012	0	0.000000E+000
1	154.47363552	2.153794E-012	1.640379E-011	1	0.000000E+000
1	154.47446152	1.640379E-011	2.153794E-012	0	0.000000E+000
1	154.48651002	2.153794E-012	1.640379E-011	1	0.000000E+000
1	154.48667663	1.640379E-011	2.153794E-012	0	0.000000E+000
1	154.48695603	2.153794E-012	1.640379E-011	1	0.000000E+000
1	154.48740167	1.640379E-011	2.153794E-012	0	0.000000E+000
1	154.48746212	2.153794E-012	1.640379E-011	1	0.000000E+000
1	154.48776342	1.640379E-011	2.153794E-012	0	0.000000E+000
1	154.49347676	2.153794E-012	1.640379E-011	1	0.000000E+000
1	154.49438503	1.640379E-011	2.153794E-012	0	0.000000E+000
1	154.50202379	2.153794E-012	1.640379E-011	1	0.000000E+000
1	154.50308234	1.640379E-011	2.153794E-012	0	0.000000E+000
1	154.50318706	2.153794E-012	1.640379E-011	1	0.000000E+000
1	154.50377607	1.640379E-011	2.153794E-012	0	0.000000E+000
1	154.50400130	2.153794E-012	1.640379E-011	1	0.000000E+000
1	154.50503878	1.640379E-011	2.153794E-012	0	0.000000E+000
1	154.50665429	2.153794E-012	1.640379E-011	1	0.000000E+000
1	154.50856138	1.640379E-011	2.153794E-012	0	0.000000E+000
1	154.51372977	2.153794E-012	1.640379E-011	1	0.000000E+000
1	154.51392744	1.640379E-011	2.153794E-012	0	0.000000E+000
1	154.51637686	2.153794E-012	1.640379E-011	1	0.000000E+000
1	154.51665771	1.640379E-011	2.153794E-012	0	0.000000E+000
1	154.54145736	2.153794E-012	1.640379E-011	1	0.000000E+000
1	154.54158530	1.640379E-011	2.153794E-012	0	0.000000E+000
1	154.54162246	2.153794E-012	1.640379E-011	1	0.000000E+000
1	154.54174307	1.640379E-011	2.153794E-012	0	0.000000E+000
1	154.57217680	2.371798E-012	1.662180E-011	1	0.000000E+000
1	154.57296740	1.662180E-011	2.371798E-012	0	0.000000E+000
1	154.57638296	2.371798E-012	1.662180E-011	1	0.000000E+000
1	154.57645343	1.662180E-011	2.371798E-012	0	0.000000E+000
1	154.57654267	2.371798E-012	1.662180E-011	1	0.000000E+000
1	154.57764649	1.662180E-011	2.371798E-012	0	0.000000E+000
1	154.58176595	2.371798E-012	1.662180E-011	1	0.000000E+000
1	154.58430041	1.662180E-011	2.371798E-012	0	0.000000E+000
1	154.58526709	2.371798E-012	1.662180E-011	1	0.000000E+000
1	154.58589003	1.662180E-011	2.371798E-012	0	0.000000E+000
1	154.58613958	2.371798E-012	1.662180E-011	1	0.000000E+000
1	154.58717177	1.662180E-011	2.371798E-012	0	0.000000E+000
1	154.58722199	2.371798E-012	1.662180E-011	1	0.000000E+000
1	154.59030393	1.662180E-011	2.371798E-012	0	0.000000E+000
1	154.59378626	2.371798E-012	1.662180E-011	1	0.000000E+000
1	154.59546865	1.662180E-011	2.371798E-012	0	0.000000E+000
1	154.59602894	2.371798E-012	1.662180E-011	1	0.000000E+000
1	154.59688414	1.662180E-011	2.371798E-012	0	0.000000E+000
1	154.59833075	2.371798E-012	1.662180E-011	1	0.000000E+000
1	154.59877092	1.662180E-011	2.371798E-012	0	0.000000E+000
1	154.60075867	2.371798E-012	1.662180E-011	1	0.000000E+000
1	154.60120763	1.662180E-011	2.371798E-012	0	0.000000E+000
1	154.60123439	2.371798E-012	1.662180E-011	1	0.000000E+000
1	154.60367989	1.662180E-011	2.371798E-012	0	0.000000E+000
1	154.62057842	2.371798E-012	1.662180E-011	1	0.000000E+000
1	154.62233744	1.662180E-011	2.371798E-012	0	0.000000E+000
1	154.62754960	2.371798E-012	1.662180E-011	1	0.000000E+000
1	154.62857202	1.662180E-011	2.371798E-012	0	0.000000E+000
1	154.64187986	2.371798E-012	1.662180E-011	1	0.000000E+000
1	154.64384430	1.662180E-011	2.371798E-012	0	0.000000E+000
1	154.64531575	2.371798E-012	1.662180E-011	1	0.000000E+000
1	154.64560147	1.662180E-011	2.371798E-012	0	0.000000E+000
1	154.64789814	2.371798E-012	1.662180E-011	1	0.000000E+000
1	154.65054344	1.662180E-011	2.371798E-012	0	0.000000E+000
1	154.66007369	2.371798E-012	1.662180E-011	1	0.000000E+000
1	154.66047532	1.662180E-011	2.371798E-012	0	0.000000E+000
1	154.66545310	2.371798E-012	1.662180E-011	1	0.000000E+000
1	154.67254234	1.662180E-011	2.371798E-012	0	0.000000E+000
1	154.67997627	2.371798E-012	1.662180E-011	1	0.000000E+000
1	154.68033816	1.662180E-011	2.371798E-012	0	0.000000E+000
1	154.70072690	2.371798E-012	1.662180E-011	1	0.000000E+000
1	154.70079247	1.662180E-011	2.371798E-012	0	0.000000E+000
1	154.70080827	2.371798E-012	1.662180E-011	1	0.000000E+000
1	154.70149136	1.662180E-011	2.371798E-012	0	0.000000E+000
1	154.70363283	2.371798E-012	1.662180E-011	1	0.000000E+000
1	154.70369449	1.662180E-011	2.371798E-012	0	0.000000E+000
1	154.71076608	2.371798E-012	1.662180E-011	1	0.000000E+000
1	154.71157070	1.662180E-011	2.371798E-012	0	0.000000E+000
1	154.71738387	2.371798E-012	1.662180E-011	1	0.000000E+000
1	154.71746286	1.662180E-011	2.371798E-012	0	0.000000E+000
1	154.71845038	2.371798E-012	1.662180E-011	1	0.000000E+000
1	154.71930074	1.662180E-011	2.371798E-012	0	0.000000E+000
1	154.88594638	2.363652E-012	1.661365E-011	1	0.000000E+000
1	154.88627833	1.661365E-011	2.363652E-012	0	0.000000E+000
1	154.88630461	2.363652E-012	1.661365E-011	1	0.000000E+000
1	154.88634748	1.661365E-011	2.363652E-012	0	0.000000E+000
1	154.89351967	2.363652E-012	1.661365E-011	1	0.000000E+000
1	154.89355441	1.661365E-011	2.363652E-012	0	0.000000E+000
1	154.92555822	2.363652E-012	1.661365E-011	1	0.000000E+000
1	154.92558033	1.661365E-011	2.363652E-012	0	0.000000E+000
1	154.92560968	2.363652E-012	1.661365E-011	1	0.000000E+000
1	154.92566358	1.661365E-011	2.363652E-012	0	0.000000E+000
1	154.92568789	2.363652E-012	1.661365E-011	1	0.000000E+000
1	154.92573606	1.661365E-011	2.363652E-012	0	0.000000E+000
1	154.92582523	2.363652E-012	1.661365E-011	1	0.000000E+000
1	154.92587877	1.661365E-011	2.363652E-012	0	0.000000E+000
1	154.92654994	2.363652E-012	1.661365E-011	1	0.000000E+000
1	154.92658444	1.661365E-011	2.363652E-012	0	0.000000E+000
1	154.92660150	2.363652E-012	1.661365E-011	1	0.000000E+000
1	154.92696474	1.661365E-011	2.363652E-012	0	0.000000E+000
1	154.92723320	2.363652E-012	1.661365E-011	1	0.000000E+000
1	154.92755100	1.661365E-011	2.363652E-012	0	0.000000E+000
1	154.92757483	2.363652E-012	1.661365E-011	1	0.000000E+000
1	154.92843053	1.661365E-011	2.363652E-012	0	0.000000E+000
1	154.93004124	2.363652E-012	1.661365E-011	1	0.000000E+000
1	154.93149851	1.661365E-011	2.363652E-012	0	0.000000E+000
1	154.94182905	2.363652E-012	1.661365E-011	1	0.000000E+000
1	154.94214752	1.661365E-011	2.363652E-012	0	0.000000E+000
1	154.94802075	2.363652E-012	1.661365E-011	1	0.000000E+000
1	154.94865211	1.661365E-011	2.363652E-012	0	0.000000E+000
1	154.94898938	2.363652E-012	1.661365E-011	1	0.000000E+000
1	154.94909538	1.661365E-011	2.363652E-012	0	0.000000E+000
1	154.95148749	2.363652E-012	1.661365E-011	1	0.000000E+000
1	154.95155243	1.661365E-011	2.363652E-012	0	0.000000E+000
1	154.95448431	2.363652E-012	1.661365E-011	1	0.000000E+000
1	154.95513904	1.661365E-011	2.363652E-012	0	0.000000E+000
1	154.95517791	2.363652E-012	1.661365E-011	1	0.000000E+000
1	154.95539081	1.661365E-011	2.363652E-012	0	0.000000E+000
1	154.95541484	2.363652E-012	1.661365E-011	1	0.000000E+000
1	154.95555909	1.661365E-011	2.363652E-012	0	0.000000E+000
1	154.96101910	2.363652E-012	1.661365E-011	1	0.000000E+000
1	154.96124239	1.661365E-011	2.363652E-012	0	0.000000E+000
1	154.98444583	2.363652E-012	1.661365E-011	1	0.000000E+000
1	154.98523967	1.661365E-011	2.363652E-012	0	0.000000E+000
1	154.98527518	2.363652E-012	1.661365E-011	1	0.000000E+000
1	154.98548136	1.661365E-011	2.363652E-012	0	0.000000E+000
1	154.99263203	2.363652E-012	1.661365E-011	1	0.000000E+000
1	154.99287605	1.661365E-011	2.363652E-012	0	0.000000E+000
1	155.00413915	2.363652E-012	1.661365E-011	1	0.000000E+000
1	155.00422684	1.661365E-011	2.363652E-012	0	0.000000E+000
1	155.01128896	2.363652E-012	1.661365E-011	1	0.000000E+000
1	155.01150793	1.661365E-011	2.363652E-012	0	0.000000E+000
1	155.02016866	2.363652E-012	1.661365E-011	1	0.000000E+000
1	155.02155596	1.661365E-011	2.363652E-012	0	0.000000E+000
1	155.02747855	2.363652E-012	1.661365E-011	1	0.000000E+000
1	155.02770367	1.661365E-011	2.363652E-012	0	0.000000E+000
1	155.02807559	2.363652E-012	1.661365E-011	1	0.000000E+000
1	155.02810033	1.661365E-011	2.363652E-012	0	0.000000E+000
1	155.02811755	2.363652E-012	1.661365E-011	1	0.000000E+000
1	155.02821123	1.661365E-011	2.363652E-012	0	0.000000E+000
1	155.02864580	2.363652E-012	1.661365E-011	1	0.000000E+000
1	155.02893111	1.661365E-011	2.363652E-012	0	0.000000E+000
1	155.03046413	2.363652E-012	1.661365E-011	1	0.000000E+000
1	155.03089264	1.661365E-011	2.363652E-012	0	0.000000E+000
1	155.03242469	2.363652E-012	1.661365E-011	1	0.000000E+000
1	155.03528486	1.661365E-011	2.363652E-012	0	0.000000E+000
1	155.05072912	2.363652E-012	1.661365E-011	1	0.000000E+000
1	155.05131462	1.661365E-011	2.363652E-012	0	0.000000E+000
1	155.05211699	2.363652E-012	1.661365E-011	1	0.000000E+000
1	155.05353512	1.661365E-011	2.363652E-012	0	0.000000E+000
1	155.05356079	2.363652E-012	1.661365E-011	1	0.000000E+000
1	155.05406321	1.661365E-011	2.363652E-012	0	0.000000E+000
1	155.05408575	2.363652E-012	1.661365E-011	1	0.000000E+000
1	155.05523746	1.661365E-011	2.363652E-012	0	0.000000E+000
1	155.05526737	2.363652E-012	1.661365E-011	1	0.000000E+000
1	155.05532197	1.661365E-011	2.363652E-012	0	0.000000E+000
1	155.07383271	2.363652E-012	1.661365E-011	1	0.000000E+000
1	155.07416711	1.661365E-011	2.363652E-012	0	0.000000E+000
1	155.08863635	2.363652E-012	1.661365E-011	1	0.000000E+000
1	155.08868793	1.661365E-011	2.363652E-012	0	0.000000E+000
1	155.08872126	2.363652E-012	1.661365E-011	1	0.000000E+000
1	155.08889115	1.661365E-011	2.363652E-012	0	0.000000E+000
1	155.10511139	2.363652E-012	1.661365E-011	1	0.000000E+000
1	155.10537032	1.661365E-011	2.363652E-012	0	0.000000E+000
1	155.10598076	2.363652E-012	1.661365E-011	1	0.000000E+000
1	155.10603897	1.661365E-011	2.363652E-012	0	0.000000E+000
1	155.10936378	2.363652E-012	1.661365E-011	1	0.000000E+000
1	155.11100084	1.661365E-011	2.363652E-012	0	0.000000E+000
1	155.11303007	2.363652E-012	1.661365E-011	1	0.000000E+000
1	155.11304873	1.661365E-011	2.363652E-012	0	0.000000E+000
1	155.11592960	2.363652E-012	1.661365E-011	1	0.000000E+000
1	155.11640390	1.661365E-011	2.363652E-012	0	0.000000E+000
1	155.11641232	2.363652E-012	1.661365E-011	1	0.000000E+000
1	155.11670467	1.661365E-011	2.363652E-012	0	0.000000E+000
1	155.12361873	2.363652E-012	1.661365E-011	1	0.000000E+000
1	155.12371540	1.661365E-011	2.363652E-012	0	0.000000E+000
1	155.12375147	2.363652E-012	1.661365E-011	1	0.000000E+000
1	155.12378838	1.661365E-011	2.363652E-012	0	0.000000E+000
1	155.12598880	2.363652E-012	1.661365E-011	1	0.000000E+000
1	155.12689564	1.661365E-011	2.363652E-012	0	0.000000E+000
1	155.13358939	2.363652E-012	1.661365E-011	1	0.000000E+000
1	155.13429384	1.661365E-011	2.363652E-012	0	0.000000E+000
1	155.13431855	2.363652E-012	1.661365E-011	1	0.000000E+000
1	155.13862416	1.661365E-011	2.363652E-012	0	0.000000E+000
1	155.17611729	2.363652E-012	1.661365E-011	1	0.000000E+000
1	155.17623798	1.661365E-011	2.363652E-012	0	0.000000E+000
1	155.17625119	2.363652E-012	1.661365E-011	1	0.000000E+000
1	155.17657471	1.661365E-011	2.363652E-012	0	0.000000E+000
1	155.24833499	2.330007E-012	1.658001E-011	1	0.000000E+000
1	155.24880709	1.658001E-011	2.330007E-012	0	0.000000E+000
1	155.24887411	2.330007E-012	1.658001E-011	1	0.000000E+000
1	155.24955571	1.658001E-011	2.330007E-012	0	0.000000E+000
1	155.25430804	2.330007E-012	1.658001E-011	1	0.000000E+000
1	155.25484611	1.658001E-011	2.330007E-012	0	0.000000E+000
1	155.26857008	2.330007E-012	1.658001E-011	1	0.000000E+000
1	155.26864553	1.658001E-011	2.330007E-012	0	0.000000E+000
1	155.29392153	2.330007E-012	1.658001E-011	1	0.000000E+000
1	155.29436491	1.658001E-011	2.330007E-012	0	0.000000E+000
1	155.29440071	2.330007E-012	1.658001E-011	1	0.000000E+000
1	155.29444684	1.658001E-011	2.330007E-012	0	0.000000E+000
1	155.29446299	2.330007E-012	1.658001E-011	1	0.000000E+000
1	155.29449353	1.658001E-011	2.330007E-012	0	0.000000E+000
1	155.53546844	2.520870E-012	1.677087E-011	1	0.000000E+000
1	155.53560573	1.677087E-011	2.520870E-012	0	0.000000E+000
1	155.56111438	2.520870E-012	1.677087E-011	1	0.000000E+000
1	155.56135050	1.677087E-011	2.520870E-012	0	0.000000E+000
1	155.56138374	2.520870E-012	1.677087E-011	1	0.000000E+000
1	155.56143418	1.677087E-011	2.520870E-012	0	0.000000E+000
1	155.57996293	2.520870E-012	1.677087E-011	1	0.000000E+000
1	155.58048159	1.677087E-011	2.520870E-012	0	0.000000E+000
1	155.58053516	2.520870E-012	1.677087E-011	1	0.000000E+000
1	155.58064492	1.677087E-011	2.520870E-012	0	0.000000E+000
1	155.58684165	2.520870E-012	1.677087E-011	1	0.000000E+000
1	155.58694919	1.677087E-011	2.520870E-012	0	0.000000E+000
1	155.60806607	2.520870E-012	1.677087E-011	1	0.000000E+000
1	155.60840267	1.677087E-011	2.520870E-012	0	0.000000E+000
1	155.62161823	2.520870E-012	1.677087E-011	1	0.000000E+000
1	155.62189332	1.677087E-011	2.520870E-012	0	0.000000E+000
1	155.62192659	2.520870E-012	1.677087E-011	1	0.000000E+000
1	155.62198765	1.677087E-011	2.520870E-012	0	0.000000E+000
1	155.62688872	2.520870E-012	1.677087E-011	1	0.000000E+000
1	155.62696110	1.677087E-011	2.520870E-012	0	0.000000E+000
1	156.65249918	2.188980E-012	1.643898E-011	1	0.000000E+000
1	156.65337757	1.643898E-011	2.188980E-012	0	0.000000E+000
1	156.67902613	2.188980E-012	1.643898E-011	1	0.000000E+000
1	156.68036388	1.643898E-011	2.188980E-012	0	0.000000E+000
1	156.69256968	2.188980E-012	1.643898E-011	1	0.000000E+000
1	156.69315832	1.643898E-011	2.188980E-012	0	0.000000E+000
1	156.69367357	2.188980E-012	1.643898E-011	1	0.000000E+000
1	156.69425569	1.643898E-011	2.188980E-012	0	0.000000E+000
1	156.69794013	2.188980E-012	1.643898E-011	1	0.000000E+000
1	156.69800661	1.643898E-011	2.188980E-012	0	0.000000E+000
1	163.44208447	2.111927E-012	1.636193E-011	1	0.000000E+000
1	163.44314605	1.636193E-011	2.111927E-012	0	0.000000E+000
1	163.44598891	2.111927E-012	1.636193E-011	1	0.000000E+000
1	163.44678327	1.636193E-011	2.111927E-012	0	0.000000E+000
1	163.45220205	2.111927E-012	1.636193E-011	1	0.000000E+000
1	163.45224772	1.636193E-011	2.111927E-012	0	0.000000E+000
1	163.48104253	2.111927E-012	1.636193E-011	1	0.000000E+000
1	163.48164185	1.636193E-011	2.111927E-012	0	0.000000E+000
1	163.48674602	2.111927E-012	1.636193E-011	1	0.000000E+000
1	163.48885333	1.636193E-011	2.111927E-012	0	0.000000E+000
1	176.10779049	2.087182E-012	1.633718E-011	1	0.000000E+000
1	176.10827533	1.633718E-011	2.087182E-012	0	0.000000E+000
1	176.10830078	2.087182E-012	1.633718E-011	1	0.000000E+000
1	176.10906368	1.633718E-011	2.087182E-012	0	0.000000E+000
1	176.10909126	2.087182E-012	1.633718E-011	1	0.000000E+000
1	176.11033659	1.633718E-011	2.087182E-012	0	0.000000E+000
1	176.13195122	2.087182E-012	1.633718E-011	1	0.000000E+000
1	176.13282712	1.633718E-011	2.087182E-012	0	0.000000E+000
1	176.13285439	2.087182E-012	1.633718E-011	1	0.000000E+000
1	176.13310224	1.633718E-011	2.087182E-012	0	0.000000E+000
1	176.14048256	2.087182E-012	1.633718E-011	1	0.000000E+000
1	176.14070890	1.633718E-011	2.087182E-012	0	0.000000E+000
1	176.14166129	2.087182E-012	1.633718E-011	1	0.000000E+000
1	176.14217514	1.633718E-011	2.087182E-012	0	0.000000E+000
1	176.14503872	2.087182E-012	1.633718E-011	1	0.000000E+000
1	176.14849525	1.633718E-011	2.087182E-012	0	0.000000E+000
1	176.14928468	2.087182E-012	1.633718E-011	1	0.000000E+000
1	176.15022102	1.633718E-011	2.087182E-012	0	0.000000E+000
1	176.15383430	2.087182E-012	1.633718E-011	1	0.000000E+000
1	176.15456496	1.633718E-011	2.087182E-012	0	0.000000E+000
1	176.16414529	2.087182E-012	1.633718E-011	1	0.000000E+000
1	176.16434887	1.633718E-011	2.087182E-012	0	0.000000E+000
1	176.16653231	2.087182E-012	1.633718E-011	1	0.000000E+000
1	176.16742283	1.633718E-011	2.087182E-012	0	0.000000E+000
1	176.16747669	2.087182E-012	1.633718E-011	1	0.000000E+000
1	176.16753394	1.633718E-011	2.087182E-012	0	0.000000E+000
1	176.16828974	2.087182E-012	1.633718E-011	1	0.000000E+000
1	176.16859919	1.633718E-011	2.087182E-012	0	0.000000E+000
1	176.17200644	2.087182E-012	1.633718E-011	1	0.000000E+000
1	176.17226710	1.633718E-011	2.087182E-012	0	0.000000E+000
1	176.17228392	2.087182E-012	1.633718E-011	1	0.000000E+000
1	176.17250019	1.633718E-011	2.087182E-012	0	0.000000E+000
1	176.17503011	2.087182E-012	1.633718E-011	1	0.000000E+000
1	176.17514284	1.633718E-011	2.087182E-012	0	0.000000E+000
1	176.17585040	2.087182E-012	1.633718E-011	1	0.000000E+000
1	176.17645628	1.633718E-011	2.087182E-012	0	0.000000E+000
1	176.17695532	2.087182E-012	1.633718E-011	1	0.000000E+000
1	176.17814961	1.633718E-011	2.087182E-012	0	0.000000E+000
1	176.19051086	2.087182E-012	1.633718E-011	1	0.000000E+000
1	176.19111171	1.633718E-011	2.087182E-012	0	0.000000E+000
1	176.19116040	2.087182E-012	1.633718E-011	1	0.000000E+000
1	176.19274037	1.633718E-011	2.087182E-012	0	0.000000E+000
1	176.19277789	2.087182E-012	1.633718E-011	1	0.000000E+000
1	176.19520340	1.633718E-011	2.087182E-012	0	0.000000E+000
1	176.19522278	2.087182E-012	1.633718E-011	1	0.000000E+000
1	176.19615893	1.633718E-011	2.087182E-012	0	0.000000E+000
1	176.20014906	2.087182E-012	1.633718E-011	1	0.000000E+000
1	176.20042095	1.633718E-011	2.087182E-012	0	0.000000E+000
1	176.20909396	2.087182E-012	1.633718E-011	1	0.000000E+000
1	176.20976844	1.633718E-011	2.087182E-012	0	0.000000E+000
1	176.21091791	2.087182E-012	1.633718E-011	1	0.000000E+000
1	176.21182072	1.633718E-011	2.087182E-012	0	0.000000E+000
1	176.21491603	2.087182E-012	1.633718E-011	1	0.000000E+000
1	176.21497138	1.633718E-011	2.087182E-012	0	0.000000E+000
1	176.22638131	2.087182E-012	1.633718E-011	1	0.000000E+000
1	176.22683149	1.633718E-011	2.087182E-012	0	0.000000E+000
1	176.24704101	2.087182E-012	1.633718E-011	1	0.000000E+000
1	176.24708326	1.633718E-011	2.087182E-012	0	0.000000E+000
1	180.41972140	2.121658E-012	1.637166E-011	1	0.000000E+000
1	180.41975766	1.637166E-011	2.121658E-012	0	0.000000E+000
1	180.41978289	2.121658E-012	1.637166E-011	1	0.000000E+000
1	180.41997166	1.637166E-011	2.121658E-012	0	0.000000E+000
1	180.41998400	2.121658E-012	1.637166E-011	1	0.000000E+000
1	180.42007896	1.637166E-011	2.121658E-012	0	0.000000E+000
1	180.42010400	2.121658E-012	1.637166E-011	1	0.000000E+000
1	180.42139099	1.637166E-011	2.121658E-012	0	0.000000E+000
1	180.42166095	2.121658E-012	1.637166E-011	1	0.000000E+000
1	180.42279902	1.637166E-011	2.121658E-012	0	0.000000E+000
1	180.42281012	2.121658E-012	1.637166E-011	1	0.000000E+000
1	180.42321390	1.637166E-011	2.121658E-012	0	0.000000E+000
1	180.43530643	2.121658E-012	1.637166E-011	1	0.000000E+000
1	180.43637030	1.637166E-011	2.121658E-012	0	0.000000E+000
1	180.43638899	2.121658E-012	1.637166E-011	1	0.000000E+000
1	180.43797004	1.637166E-011	2.121658E-012	0	0.000000E+000
1	180.44236228	2.121658E-012	1.637166E-011	1	0.000000E+000
1	180.44638031	1.637166E-011	2.121658E-012	0	0.000000E+000
1	180.44682384	2.121658E-012	1.637166E-011	1	0.000000E+000
1	180.45100562	1.637166E-011	2.121658E-012	0	0.000000E+000
1	180.46110819	2.121658E-012	1.637166E-011	1	0.000000E+000
1	180.46138525	1.637166E-011	2.121658E-012	0	0.000000E+000
1	180.46146069	2.121658E-012	1.637166E-011	1	0.000000E+000
1	180.46204576	1.637166E-011	2.121658E-012	0	0.000000E+000
1	180.46996744	2.121658E-012	1.637166E-011	1	0.000000E+000
1	180.47104115	1.637166E-011	2.121658E-012	0	0.000000E+000
1	180.47106464	2.121658E-012	1.637166E-011	1	0.000000E+000
1	180.47346325	1.637166E-011	2.121658E-012	0	0.000000E+000
1	180.47468758	2.121658E-012	1.637166E-011	1	0.000000E+000
1	180.47492878	1.637166E-011	2.121658E-012	0	0.000000E+000
1	180.47534707	2.121658E-012	1.637166E-011	1	0.000000E+000
1	180.47582920	1.637166E-011	2.121658E-012	0	0.000000E+000
1	180.47585132	2.121658E-012	1.637166E-011	1	0.000000E+000
1	180.47661062	1.637166E-011	2.121658E-012	0	0.000000E+000
1	180.47662121	2.121658E-012	1.637166E-011	1	0.000000E+000
1	180.47806390	1.637166E-011	2.121658E-012	0	0.000000E+000
1	180.47810170	2.121658E-012	1.637166E-011	1	0.000000E+000
1	180.47983639	1.637166E-011	2.121658E-012	0	0.000000E+000
1	180.48082471	2.121658E-012	1.637166E-011	1	0.000000E+000
1	180.48234663	1.637166E-011	2.121658E-012	0	0.000000E+000
1	180.48234818	2.121658E-012	1.637166E-011	1	0.000000E+000
1	180.48279044	1.637166E-011	2.121658E-012	0	0.000000E+000
1	180.53345419	2.121658E-012	1.637166E-011	1	0.000000E+000
1	180.53437906	1.637166E-011	2.121658E-012	0	0.000000E+000
1	180.54806567	2.121658E-012	1.637166E-011	1	0.000000E+000
1	180.54864824	1.637166E-011	2.121658E-012	0	0.000000E+000
1	180.54979878	2.121658E-012	1.637166E-011	1	0.000000E+000
1	180.55026166	1.637166E-011	2.121658E-012	0	0.000000E+000
1	180.55123793	2.121658E-012	1.637166E-011	1	0.000000E+000
1	180.55205005	1.637166E-011	2.121658E-012	0	0.000000E+000
1	180.55220684	2.121658E-012	1.637166E-011	1	0.000000E+000
1	180.55301433	1.637166E-011	2.121658E-012	0	0.000000E+000
1	180.55303987	2.121658E-012	1.637166E-011	1	0.000000E+000
1	180.55542633	1.637166E-011	2.121658E-012	0	0.000000E+000
1	180.55545738	2.121658E-012	1.637166E-011	1	0.000000E+000
1	180.55562229	1.637166E-011	2.121658E-012	0	0.000000E+000
1	180.55796148	2.121658E-012	1.637166E-011	1	0.000000E+000
1	180.55968288	1.637166E-011	2.121658E-012	0	0.000000E+000
1	180.56639096	2.121658E-012	1.637166E-011	1	0.000000E+000
1	180.56781720	1.637166E-011	2.121658E-012	0	0.000000E+000
1	180.57211065	2.121658E-012	1.637166E-011	1	0.000000E+000
1	180.57233336	1.637166E-011	2.121658E-012	0	0.000000E+000
1	180.57766265	2.121658E-012	1.637166E-011	1	0.000000E+000
1	180.58039977	1.637166E-011	2.121658E-012	0	0.000000E+000
1	180.58040740	2.121658E-012	1.637166E-011	1	0.000000E+000
1	180.58429804	1.637166E-011	2.121658E-012	0	0.000000E+000
1	180.58887248	2.121658E-012	1.637166E-011	1	0.000000E+000
1	180.59016264	1.637166E-011	2.121658E-012	0	0.000000E+000
1	180.62087512	2.121658E-012	1.637166E-011	1	0.000000E+000
1	180.62164737	1.637166E-011	2.121658E-012	0	0.000000E+000
1	180.62219862	2.121658E-012	1.637166E-011	1	0.000000E+000
1	180.62223451	1.637166E-011	2.121658E-012	0	0.000000E+000
1	180.62907391	2.121658E-012	1.637166E-011	1	0.000000E+000
1	180.63113501	1.637166E-011	2.121658E-012	0	0.000000E+000
1	180.63806100	2.121658E-012	1.637166E-011	1	0.000000E+000
1	180.63836344	1.637166E-011	2.121658E-012	0	0.000000E+000
1	180.63837390	2.121658E-012	1.637166E-011	1	0.000000E+000
1	180.63928501	1.637166E-011	2.121658E-012	0	0.000000E+000
1	180.63930741	2.121658E-012	1.637166E-011	1	0.000000E+000
1	180.63961968	1.637166E-011	2.121658E-012	0	0.000000E+000
1	180.64908631	2.121658E-012	1.637166E-011	1	0.000000E+000
1	180.65097000	1.637166E-011	2.121658E-012	0	0.000000E+000
1	180.65671006	2.121658E-012	1.637166E-011	1	0.000000E+000
1	180.65674783	1.637166E-011	2.121658E-012	0	0.000000E+000
1	180.65779013	2.121658E-012	1.637166E-011	1	0.000000E+000
1	180.65828369	1.637166E-011	2.121658E-012	0	0.000000E+000
1	180.65831361	2.121658E-012	1.637166E-011	1	0.000000E+000
1	180.65862327	1.637166E-011	2.121658E-012	0	0.000000E+000
1	180.65867078	2.121658E-012	1.637166E-011	1	0.000000E+000
1	180.66018237	1.637166E-011	2.121658E-012	0	0.000000E+000
1	180.66020555	2.121658E-012	1.637166E-011	1	0.000000E+000
1	180.66032453	1.637166E-011	2.121658E-012	0	0.000000E+000
1	180.66034445	2.121658E-012	1.637166E-011	1	0.000000E+000
1	180.66187437	1.637166E-011	2.121658E-012	0	0.000000E+000
1	180.67264559	2.121658E-012	1.637166E-011	1	0.000000E+000
1	180.67318691	1.637166E-011	2.121658E-012	0	0.000000E+000
1	180.67570889	2.121658E-012	1.637166E-011	1	0.000000E+000
1	180.67683715	1.637166E-011	2.121658E-012	0	0.000000E+000
1	180.67720840	2.121658E-012	1.637166E-011	1	0.000000E+000
1	180.67748634	1.637166E-011	2.121658E-012	0	0.000000E+000
1	180.68373984	2.121658E-012	1.637166E-011	1	0.000000E+000
1	180.68380416	1.637166E-011	2.121658E-012	0	0.000000E+000
1	180.68382184	2.121658E-012	1.637166E-011	1	0.000000E+000
1	180.68389236	1.637166E-011	2.121658E-012	0	0.000000E+000
1	180.68391125	2.121658E-012	1.637166E-011	1	0.000000E+000
1	180.68420786	1.637166E-011	2.121658E-012	0	0.000000E+000
1	180.68422808	2.121658E-012	1.637166E-011	1	0.000000E+000
1	180.68558270	1.637166E-011	2.121658E-012	0	0.000000E+000
1	180.69256190	2.121658E-012	1.637166E-011	1	0.000000E+000
1	180.69264005	1.637166E-011	2.121658E-012	0	0.000000E+000
1	180.69445900	2.121658E-012	1.637166E-011	1	0.000000E+000
1	180.69523231	1.637166E-011	2.121658E-012	0	0.000000E+000
1	180.69703748	2.121658E-012	1.637166E-011	1	0.000000E+000
1	180.69795444	1.637166E-011	2.121658E-012	0	0.000000E+000
1	180.69799170	2.121658E-012	1.637166E-011	1	0.000000E+000
1	180.69899307	1.637166E-011	2.121658E-012	0	0.000000E+000
1	180.69901974	2.121658E-012	1.637166E-011	1	0.000000E+000
1	180.69934815	1.637166E-011	2.121658E-012	0	0.000000E+000
1	180.69937236	2.121658E-012	1.637166E-011	1	0.000000E+000
1	180.69945196	1.637166E-011	2.121658E-012	0	0.000000E+000
1	180.70035022	2.121658E-012	1.637166E-011	1	0.000000E+000
1	180.70162426	1.637166E-011	2.121658E-012	0	0.000000E+000
1	180.70177184	2.121658E-012	1.637166E-011	1	0.000000E+000
1	180.70455314	1.637166E-011	2.121658E-012	0	0.000000E+000
1	180.71365781	2.121658E-012	1.637166E-011	1	0.000000E+000
1	180.71513257	1.637166E-011	2.121658E-012	0	0.000000E+000
1	180.71516348	2.121658E-012	1.637166E-011	1	0.000000E+000
1	180.71691686	1.637166E-011	2.121658E-012	0	0.000000E+000
1	180.71692850	2.121658E-012	1.637166E-011	1	0.000000E+000
1	180.71732446	1.637166E-011	2.121658E-012	0	0.000000E+000
1	180.72645486	2.121658E-012	1.637166E-011	1	0.000000E+000
1	180.72651169	1.637166E-011	2.121658E-012	0	0.000000E+000
1	180.73974298	2.121658E-012	1.637166E-011	1	0.000000E+000
1	180.74038815	1.637166E-011	2.121658E-012	0	0.000000E+000
1	180.74040114	2.121658E-012	1.637166E-011	1	0.000000E+000
1	180.74062428	1.637166E-011	2.121658E-012	0	0.000000E+000
1	180.76038430	2.121658E-012	1.637166E-011	1	0.000000E+000
1	180.76347353	1.637166E-011	2.121658E-012	0	0.000000E+000
1	180.76349023	2.121658E-012	1.637166E-011	1	0.000000E+000
1	180.76502334	1.637166E-011	2.121658E-012	0	0.000000E+000
1	180.77277183	2.121658E-012	1.637166E-011	1	0.000000E+000
1	180.77442251	1.637166E-011	2.121658E-012	0	0.000000E+000
1	180.78557302	2.121658E-012	1.637166E-011	1	0.000000E+000
1	180.78583911	1.637166E-011	2.121658E-012	0	0.000000E+000
1	180.78693245	2.121658E-012	1.637166E-011	1	0.000000E+000
1	180.78821537	1.637166E-011	2.121658E-012	0	0.000000E+000
1	180.78863443	2.121658E-012	1.637166E-011	1	0.000000E+000
1	180.78913109	1.637166E-011	2.121658E-012	0	0.000000E+000
1	180.78916833	2.121658E-012	1.637166E-011	1	0.000000E+000
1	180.78924153	1.637166E-011	2.121658E-012	0	0.000000E+000
1	180.79050152	2.121658E-012	1.637166E-011	1	0.000000E+000
1	180.79054151	1.637166E-011	2.121658E-012	0	0.000000E+000
1	180.79056306	2.121658E-012	1.637166E-011	1	0.000000E+000
1	180.79137752	1.637166E-011	2.121658E-012	0	0.000000E+000
1	180.79975064	2.121658E-012	1.637166E-011	1	0.000000E+000
1	180.80093019	1.637166E-011	2.121658E-012	0	0.000000E+000
1	180.80098680	2.121658E-012	1.637166E-011	1	0.000000E+000
1	180.80130415	1.637166E-011	2.121658E-012	0	0.000000E+000
1	180.80133239	2.121658E-012	1.637166E-011	1	0.000000E+000
1	180.80458167	1.637166E-011	2.121658E-012	0	0.000000E+000
1	180.80462143	2.121658E-012	1.637166E-011	1	0.000000E+000
1	180.80623815	1.637166E-011	2.121658E-012	0	0.000000E+000
1	180.80624216	2.121658E-012	1.637166E-011	1	0.000000E+000
1	180.80886008	1.637166E-011	2.121658E-012	0	0.000000E+000
1	185.26699672	2.087377E-012	1.633738E-011	1	0.000000E+000
1	185.26725222	1.633738E-011	2.087377E-012	0	0.000000E+000
1	185.27281698	2.087377E-012	1.633738E-011	1	0.000000E+000
1	185.27325587	1.633738E-011	2.087377E-012	0	0.000000E+000
1	185.27376768	2.087377E-012	1.633738E-011	1	0.000000E+000
1	185.27386176	1.633738E-011	2.087377E-012	0	0.000000E+000
1	185.27427513	2.087377E-012	1.633738E-011	1	0.000000E+000
1	185.27516124	1.633738E-011	2.087377E-012	0	0.000000E+000
1	185.49914190	2.194669E-012	1.644467E-011	1	0.000000E+000
1	185.50103284	1.644467E-011	2.194669E-012	0	0.000000E+000
1	185.50828510	2.194669E-012	1.644467E-011	1	0.000000E+000
1	185.50851026	1.644467E-011	2.194669E-012	0	0.000000E+000
1	185.51040612	2.194669E-012	1.644467E-011	1	0.000000E+000
1	185.51054320	1.644467E-011	2.194669E-012	0	0.000000E+000
1	185.51135757	2.194669E-012	1.644467E-011	1	0.000000E+000
1	185.51151341	1.644467E-011	2.194669E-012	0	0.000000E+000
1	185.51741614	2.194669E-012	1.644467E-011	1	0.000000E+000
1	185.51759087	1.644467E-011	2.194669E-012	0	0.000000E+000
1	185.52531410	2.194669E-012	1.644467E-011	1	0.000000E+000
1	185.52588863	1.644467E-011	2.194669E-012	0	0.000000E+000
1	185.52593020	2.194669E-012	1.644467E-011	1	0.000000E+000
1	185.52700326	1.644467E-011	2.194669E-012	0	0.000000E+000
1	185.52957184	2.194669E-012	1.644467E-011	1	0.000000E+000
1	185.53151491	1.644467E-011	2.194669E-012	0	0.000000E+000
1	185.53160260	2.194669E-012	1.644467E-011	1	0.000000E+000
1	185.53218093	1.644467E-011	2.194669E-012	0	0.000000E+000
1	185.53219335	2.194669E-012	1.644467E-011	1	0.000000E+000
1	185.53228608	1.644467E-011	2.194669E-012	0	0.000000E+000
1	185.53568766	2.194669E-012	1.644467E-011	1	0.000000E+000
1	185.53657414	1.644467E-011	2.194669E-012	0	0.000000E+000
1	185.53784693	2.194669E-012	1.644467E-011	1	0.000000E+000
1	185.53861889	1.644467E-011	2.194669E-012	0	0.000000E+000
1	185.54702703	2.194669E-012	1.644467E-011	1	0.000000E+000
1	185.54740887	1.644467E-011	2.194669E-012	0	0.000000E+000
1	185.55232008	2.194669E-012	1.644467E-011	1	0.000000E+000
1	185.55333695	1.644467E-011	2.194669E-012	0	0.000000E+000
1	185.55925394	2.194669E-012	1.644467E-011	1	0.000000E+000
1	185.56090908	1.644467E-011	2.194669E-012	0	0.000000E+000
1	185.56233746	2.194669E-012	1.644467E-011	1	0.000000E+000
1	185.56408467	1.644467E-011	2.194669E-012	0	0.000000E+000
1	185.56409648	2.194669E-012	1.644467E-011	1	0.000000E+000
1	185.56632088	1.644467E-011	2.194669E-012	0	0.000000E+000
1	185.56638550	2.194669E-012	1.644467E-011	1	0.000000E+000
1	185.56944708	1.644467E-011	2.194669E-012	0	0.000000E+000
1	185.57015873	2.194669E-012	1.644467E-011	1	0.000000E+000
1	185.57114686	1.644467E-011	2.194669E-012	0	0.000000E+000
1	185.57293390	2.194669E-012	1.644467E-011	1	0.000000E+000
1	185.57399839	1.644467E-011	2.194669E-012	0	0.000000E+000
1	185.59758907	2.194669E-012	1.644467E-011	1	0.000000E+000
1	185.60022002	1.644467E-011	2.194669E-012	0	0.000000E+000
1	185.60119983	2.194669E-012	1.644467E-011	1	0.000000E+000
1	185.60146622	1.644467E-011	2.194669E-012	0	0.000000E+000
1	185.61161370	2.194669E-012	1.644467E-011	1	0.000000E+000
1	185.61268611	1.644467E-011	2.194669E-012	0	0.000000E+000
1	189.17976095	2.147221E-012	1.639722E-011	1	0.000000E+000
1	189.18230075	1.639722E-011	2.147221E-012	0	0.000000E+000
1	189.18231511	2.147221E-012	1.639722E-011	1	0.000000E+000
1	189.18392135	1.639722E-011	2.147221E-012	0	0.000000E+000
1	189.19698094	2.147221E-012	1.639722E-011	1	0.000000E+000
1	189.19814577	1.639722E-011	2.147221E-012	0	0.000000E+000
1	189.19814755	2.147221E-012	1.639722E-011	1	0.000000E+000
1	189.20016001	1.639722E-011	2.147221E-012	0	0.000000E+000
1	189.20552804	2.147221E-012	1.639722E-011	1	0.000000E+000
1	189.20580333	1.639722E-011	2.147221E-012	0	0.000000E+000
1	189.21170075	2.147221E-012	1.639722E-011	1	0.000000E+000
1	189.21870069	1.639722E-011	2.147221E-012	0	0.000000E+000
1	189.22814189	2.147221E-012	1.639722E-011	1	0.000000E+000
1	189.22921109	1.639722E-011	2.147221E-012	0	0.000000E+000
1	189.22923705	2.147221E-012	1.639722E-011	1	0.000000E+000
1	189.23003661	1.639722E-011	2.147221E-012	0	0.000000E+000
1	189.23522626	2.147221E-012	1.639722E-011	1	0.000000E+000
1	189.23693738	1.639722E-011	2.147221E-012	0	0.000000E+000
1	189.23816289	2.147221E-012	1.639722E-011	1	0.000000E+000
1	189.23817260	1.639722E-011	2.147221E-012	0	0.000000E+000
1	189.23819595	2.147221E-012	1.639722E-011	1	0.000000E+000
1	189.23939808	1.639722E-011	2.147221E-012	0	0.000000E+000
1	189.23942823	2.147221E-012	1.639722E-011	1	0.000000E+000
1	189.23972558	1.639722E-011	2.147221E-012	0	0.000000E+000
1	189.23975101	2.147221E-012	1.639722E-011	1	0.000000E+000
1	189.24249906	1.639722E-011	2.147221E-012	0	0.000000E+000
1	189.24254006	2.147221E-012	1.639722E-011	1	0.000000E+000
1	189.24297566	1.639722E-011	2.147221E-012	0	0.000000E+000
1	189.24300885	2.147221E-012	1.639722E-011	1	0.000000E+000
1	189.24452844	1.639722E-011	2.147221E-012	0	0.000000E+000
1	189.24456386	2.147221E-012	1.639722E-011	1	0.000000E+000
1	189.24458348	1.639722E-011	2.147221E-012	0	0.000000E+000
1	189.24461506	2.147221E-012	1.639722E-011	1	0.000000E+000
1	189.24685533	1.639722E-011	2.147221E-012	0	0.000000E+000
1	189.24688468	2.147221E-012	1.639722E-011	1	0.000000E+000
1	189.24724685	1.639722E-011	2.147221E-012	0	0.000000E+000
1	189.24842671	2.147221E-012	1.639722E-011	1	0.000000E+000
1	189.24894436	1.639722E-011	2.147221E-012	0	0.000000E+000
1	189.24894943	2.147221E-012	1.639722E-011	1	0.000000E+000
1	189.25032572	1.639722E-011	2.147221E-012	0	0.000000E+000
1	189.25034409	2.147221E-012	1.639722E-011	1	0.000000E+000
1	189.25191571	1.639722E-011	2.147221E-012	0	0.000000E+000
1	189.25556713	2.147221E-012	1.639722E-011	1	0.000000E+000
1	189.25569404	1.639722E-011	2.147221E-012	0	0.000000E+000
1	189.25570674	2.147221E-012	1.639722E-011	1	0.000000E+000
1	189.25667575	1.639722E-011	2.147221E-012	0	0.000000E+000
1	189.25670520	2.147221E-012	1.639722E-011	1	0.000000E+000
1	189.25959836	1.639722E-011	2.147221E-012	0	0.000000E+000
1	189.26329871	2.147221E-012	1.639722E-011	1	0.000000E+000
1	189.26463575	1.639722E-011	2.147221E-012	0	0.000000E+000
1	189.26466222	2.147221E-012	1.639722E-011	1	0.000000E+000
1	189.26473454	1.639722E-011	2.147221E-012	0	0.000000E+000
1	189.26478180	2.147221E-012	1.639722E-011	1	0.000000E+000
1	189.26545007	1.639722E-011	2.147221E-012	0	0.000000E+000
1	189.26547673	2.147221E-012	1.639722E-011	1	0.000000E+000
1	189.26614547	1.639722E-011	2.147221E-012	0	0.000000E+000
1	189.28159899	2.147221E-012	1.639722E-011	1	0.000000E+000
1	189.28166905	1.639722E-011	2.147221E-012	0	0.000000E+000
1	189.28251730	2.147221E-012	1.639722E-011	1	0.000000E+000
1	189.28311041	1.639722E-011	2.147221E-012	0	0.000000E+000
1	189.28312719	2.147221E-012	1.639722E-011	1	0.000000E+000
1	189.28392538	1.639722E-011	2.147221E-012	0	0.000000E+000
1	189.28509947	2.147221E-012	1.639722E-011	1	0.000000E+000
1	189.28542778	1.639722E-011	2.147221E-012	0	0.000000E+000
1	189.28770420	2.147221E-012	1.639722E-011	1	0.000000E+000
1	189.28823574	1.639722E-011	2.147221E-012	0	0.000000E+000
1	189.29066813	2.147221E-012	1.639722E-011	1	0.000000E+000
1	189.29127117	1.639722E-011	2.147221E-012	0	0.000000E+000
1	189.29130516	2.147221E-012	1.639722E-011	1	0.000000E+000
1	189.29177577	1.639722E-011	2.147221E-012	0	0.000000E+000
1	189.30141178	2.147221E-012	1.639722E-011	1	0.000000E+000
1	189.30160491	1.639722E-011	2.147221E-012	0	0.000000E+000
1	189.30763645	2.147221E-012	1.639722E-011	1	0.000000E+000
1	189.30992225	1.639722E-011	2.147221E-012	0	0.000000E+000
1	189.30997548	2.147221E-012	1.639722E-011	1	0.000000E+000
1	189.31006662	1.639722E-011	2.147221E-012	0	0.000000E+000
1	189.31009476	2.147221E-012	1.639722E-011	1	0.000000E+000
1	189.31013633	1.639722E-011	2.147221E-012	0	0.000000E+000
1	189.31033017	2.147221E-012	1.639722E-011	1	0.000000E+000
1	189.31034745	1.639722E-011	2.147221E-012	0	0.000000E+000
1	189.31669529	2.147221E-012	1.639722E-011	1	0.000000E+000
1	189.31727459	1.639722E-011	2.147221E-012	0	0.000000E+000
1	189.32151320	2.147221E-012	1.639722E-011	1	0.000000E+000
1	189.32168990	1.639722E-011	2.147221E-012	0	0.000000E+000
1	189.32586612	2.147221E-012	1.639722E-011	1	0.000000E+000
1	189.32611935	1.639722E-011	2.147221E-012	0	0.000000E+000
1	189.32615626	2.147221E-012	1.639722E-011	1	0.000000E+000
1	189.32722242	1.639722E-011	2.147221E-012	0	0.000000E+000
1	189.33069728	2.147221E-012	1.639722E-011	1	0.000000E+000
1	189.33154667	1.639722E-011	2.147221E-012	0	0.000000E+000
1	189.33162541	2.147221E-012	1.639722E-011	1	0.000000E+000
1	189.33165760	1.639722E-011	2.147221E-012	0	0.000000E+000
1	189.33166747	2.147221E-012	1.639722E-011	1	0.000000E+000
1	189.33194242	1.639722E-011	2.147221E-012	0	0.000000E+000
1	189.33196895	2.147221E-012	1.639722E-011	1	0.000000E+000
1	189.33205683	1.639722E-011	2.147221E-012	0	0.000000E+000
1	189.33209374	2.147221E-012	1.639722E-011	1	0.000000E+000
1	189.33317747	1.639722E-011	2.147221E-012	0	0.000000E+000
1	189.33542481	2.147221E-012	1.639722E-011	1	0.000000E+000
1	189.33843626	1.639722E-011	2.147221E-012	0	0.000000E+000
1	189.35751839	2.147221E-012	1.639722E-011	1	0.000000E+000
1	189.35756274	1.639722E-011	2.147221E-012	0	0.000000E+000
1	189.36759812	2.147221E-012	1.639722E-011	1	0.000000E+000
1	189.36779044	1.639722E-011	2.147221E-012	0	0.000000E+000
1	189.37322725	2.147221E-012	1.639722E-011	1	0.000000E+000
1	189.37397907	1.639722E-011	2.147221E-012	0	0.000000E+000
1	189.37832472	2.147221E-012	1.639722E-011	1	0.000000E+000
1	189.37847984	1.639722E-011	2.147221E-012	0	0.000000E+000
1	189.37852512	2.147221E-012	1.639722E-011	1	0.000000E+000
1	189.37864686	1.639722E-011	2.147221E-012	0	0.000000E+000
1	189.38001404	2.147221E-012	1.639722E-011	1	0.000000E+000
1	189.38063574	1.639722E-011	2.147221E-012	0	0.000000E+000
1	190.41691544	2.209808E-012	1.645981E-011	1	0.000000E+000
1	190.41702742	1.645981E-011	2.209808E-012	0	0.000000E+000
1	190.41775428	2.209808E-012	1.645981E-011	1	0.000000E+000
1	190.41826082	1.645981E-011	2.209808E-012	0	0.000000E+000
1	190.42099895	2.209808E-012	1.645981E-011	1	0.000000E+000
1	190.42156003	1.645981E-011	2.209808E-012	0	0.000000E+000
1	190.42157665	2.209808E-012	1.645981E-011	1	0.000000E+000
1	190.42170783	1.645981E-011	2.209808E-012	0	0.000000E+000
1	190.42179099	2.209808E-012	1.645981E-011	1	0.000000E+000
1	190.42244683	1.645981E-011	2.209808E-012	0	0.000000E+000
1	190.43238992	2.209808E-012	1.645981E-011	1	0.000000E+000
1	190.43276518	1.645981E-011	2.209808E-012	0	0.000000E+000
1	190.43549722	2.209808E-012	1.645981E-011	1	0.000000E+000
1	190.43550664	1.645981E-011	2.209808E-012	0	0.000000E+000
1	190.43552721	2.209808E-012	1.645981E-011	1	0.000000E+000
1	190.43558120	1.645981E-011	2.209808E-012	0	0.000000E+000
1	190.43613571	2.209808E-012	1.645981E-011	1	0.000000E+000
1	190.43754074	1.645981E-011	2.209808E-012	0	0.000000E+000
1	190.43756297	2.209808E-012	1.645981E-011	1	0.000000E+000
1	190.44114988	1.645981E-011	2.209808E-012	0	0.000000E+000
1	190.44122115	2.209808E-012	1.645981E-011	1	0.000000E+000
1	190.44148967	1.645981E-011	2.209808E-012	0	0.000000E+000
1	190.44149153	2.209808E-012	1.645981E-011	1	0.000000E+000
1	190.44172982	1.645981E-011	2.209808E-012	0	0.000000E+000
1	190.44174753	2.209808E-012	1.645981E-011	1	0.000000E+000
1	190.44194157	1.645981E-011	2.209808E-012	0	0.000000E+000
1	190.44336379	2.209808E-012	1.645981E-011	1	0.000000E+000
1	190.44347737	1.645981E-011	2.209808E-012	0	0.000000E+000
1	190.44352625	2.209808E-012	1.645981E-011	1	0.000000E+000
1	190.44546354	1.645981E-011	2.209808E-012	0	0.000000E+000
1	190.44817082	2.209808E-012	1.645981E-011	1	0.000000E+000
1	190.44996708	1.645981E-011	2.209808E-012	0	0.000000E+000
1	190.45383473	2.209808E-012	1.645981E-011	1	0.000000E+000
1	190.45655881	1.645981E-011	2.209808E-012	0	0.000000E+000
1	190.46056096	2.209808E-012	1.645981E-011	1	0.000000E+000
1	190.46122040	1.645981E-011	2.209808E-012	0	0.000000E+000
1	190.46250917	2.209808E-012	1.645981E-011	1	0.000000E+000
1	190.46352754	1.645981E-011	2.209808E-012	0	0.000000E+000
1	190.46356362	2.209808E-012	1.645981E-011	1	0.000000E+000
1	190.46388136	1.645981E-011	2.209808E-012	0	0.000000E+000
1	190.46434134	2.209808E-012	1.645981E-011	1	0.000000E+000
1	190.47009364	1.645981E-011	2.209808E-012	0	0.000000E+000
1	190.47010492	2.209808E-012	1.645981E-011	1	0.000000E+000
1	190.47119941	1.645981E-011	2.209808E-012	0	0.000000E+000
1	190.47950860	2.209808E-012	1.645981E-011	1	0.000000E+000
1	190.47971032	1.645981E-011	2.209808E-012	0	0.000000E+000
1	190.47972517	2.209808E-012	1.645981E-011	1	0.000000E+000
1	190.47990085	1.645981E-011	2.209808E-012	0	0.000000E+000
1	190.47991338	2.209808E-012	1.645981E-011	1	0.000000E+000
1	190.48060572	1.645981E-011	2.209808E-012	0	0.000000E+000
1	190.48062127	2.209808E-012	1.645981E-011	1	0.000000E+000
1	190.48093405	1.645981E-011	2.209808E-012	0	0.000000E+000
1	190.48099902	2.209808E-012	1.645981E-011	1	0.000000E+000
1	190.48212211	1.645981E-011	2.209808E-012	0	0.000000E+000
1	190.48777286	2.209808E-012	1.645981E-011	1	0.000000E+000
1	190.48783583	1.645981E-011	2.209808E-012	0	0.000000E+000
1	190.48926004	2.209808E-012	1.645981E-011	1	0.000000E+000
1	190.49013313	1.645981E-011	2.209808E-012	0	0.000000E+000
1	190.49597639	2.209808E-012	1.645981E-011	1	0.000000E+000
1	190.49631766	1.645981E-011	2.209808E-012	0	0.000000E+000
1	190.53740691	2.209808E-012	1.645981E-011	1	0.000000E+000
1	190.53770741	1.645981E-011	2.209808E-012	0	0.000000E+000
1	190.58590199	2.054768E-012	1.630477E-011	1	0.000000E+000
1	190.58592130	1.630477E-011	2.054768E-012	0	0.000000E+000
1	190.58827136	2.054768E-012	1.630477E-011	1	0.000000E+000
1	190.58943157	1.630477E-011	2.054768E-012	0	0.000000E+000
1	190.59061519	2.054768E-012	1.630477E-011	1	0.000000E+000
1	190.59072793	1.630477E-011	2.054768E-012	0	0.000000E+000
1	190.59655725	2.054768E-012	1.630477E-011	1	0.000000E+000
1	190.59784596	1.630477E-011	2.054768E-012	0	0.000000E+000
1	190.59786365	2.054768E-012	1.630477E-011	1	0.000000E+000
1	190.59850917	1.630477E-011	2.054768E-012	0	0.000000E+000
1	190.61965525	2.054768E-012	1.630477E-011	1	0.000000E+000
1	190.62004761	1.630477E-011	2.054768E-012	0	0.000000E+000
1	190.62206856	2.054768E-012	1.630477E-011	1	0.000000E+000
1	190.62214707	1.630477E-011	2.054768E-012	0	0.000000E+000
1	190.63246929	2.054768E-012	1.630477E-011	1	0.000000E+000
1	190.63249475	1.630477E-011	2.054768E-012	0	0.000000E+000
1	190.63333794	2.054768E-012	1.630477E-011	1	0.000000E+000
1	190.63383469	1.630477E-011	2.054768E-012	0	0.000000E+000
1	190.64959261	2.054768E-012	1.630477E-011	1	0.000000E+000
1	190.65006743	1.630477E-011	2.054768E-012	0	0.000000E+000
1	190.65008945	2.054768E-012	1.630477E-011	1	0.000000E+000
1	190.65257832	1.630477E-011	2.054768E-012	0	0.000000E+000
1	190.65528878	2.054768E-012	1.630477E-011	1	0.000000E+000
1	190.65599318	1.630477E-011	2.054768E-012	0	0.000000E+000
1	190.65628169	2.054768E-012	1.630477E-011	1	0.000000E+000
1	190.65751962	1.630477E-011	2.054768E-012	0	0.000000E+000
1	190.66029574	2.054768E-012	1.630477E-011	1	0.000000E+000
1	190.66175585	1.630477E-011	2.054768E-012	0	0.000000E+000
1	190.66253624	2.054768E-012	1.630477E-011	1	0.000000E+000
1	190.66272436	1.630477E-011	2.054768E-012	0	0.000000E+000
1	190.66308614	2.054768E-012	1.630477E-011	1	0.000000E+000
1	190.66346432	1.630477E-011	2.054768E-012	0	0.000000E+000
1	190.66543329	2.054768E-012	1.630477E-011	1	0.000000E+000
1	190.66671343	1.630477E-011	2.054768E-012	0	0.000000E+000
1	192.32307409	2.295115E-012	1.654511E-011	1	0.000000E+000
1	192.32700907	1.654511E-011	2.295115E-012	0	0.000000E+000
1	192.32739538	2.295115E-012	1.654511E-011	1	0.000000E+000
1	192.32746929	1.654511E-011	2.295115E-012	0	0.000000E+000
1	192.33046250	2.295115E-012	1.654511E-011	1	0.000000E+000
1	192.33066164	1.654511E-011	2.295115E-012	0	0.000000E+000
1	192.33699886	2.295115E-012	1.654511E-011	1	0.000000E+000
1	192.33709160	1.654511E-011	2.295115E-012	0	0.000000E+000
1	196.92488081	2.101250E-012	1.635125E-011	1	0.000000E+000
1	196.92514700	1.635125E-011	2.101250E-012	0	0.000000E+000
1	196.92544309	2.101250E-012	1.635125E-011	1	0.000000E+000
1	196.92567415	1.635125E-011	2.101250E-012	0	0.000000E+000
1	196.93709698	2.101250E-012	1.635125E-011	1	0.000000E+000
1	196.93723665	1.635125E-011	2.101250E-012	0	0.000000E+000
1	196.93731614	2.101250E-012	1.635125E-011	1	0.000000E+000
1	196.93770053	1.635125E-011	2.101250E-012	0	0.000000E+000
1	196.94430235	2.101250E-012	1.635125E-011	1	0.000000E+000
1	196.94490192	1.635125E-011	2.101250E-012	0	0.000000E+000
1	196.94493391	2.101250E-012	1.635125E-011	1	0.000000E+000
1	196.94542232	1.635125E-011	2.101250E-012	0	0.000000E+000
1	196.94823416	2.101250E-012	1.635125E-011	1	0.000000E+000
1	196.94826880	1.635125E-011	2.101250E-012	0	0.000000E+000
1	196.94830046	2.101250E-012	1.635125E-011	1	0.000000E+000
1	196.94889245	1.635125E-011	2.101250E-012	0	0.000000E+000
1	196.95477673	2.101250E-012	1.635125E-011	1	0.000000E+000
1	196.95552094	1.635125E-011	2.101250E-012	0	0.000000E+000
1	196.95659632	2.101250E-012	1.635125E-011	1	0.000000E+000
1	196.95731697	1.635125E-011	2.101250E-012	0	0.000000E+000
1	196.95734752	2.101250E-012	1.635125E-011	1	0.000000E+000
1	196.95750059	1.635125E-011	2.101250E-012	0	0.000000E+000
1	196.96718705	2.101250E-012	1.635125E-011	1	0.000000E+000
1	196.96775534	1.635125E-011	2.101250E-012	0	0.000000E+000
1	196.96784509	2.101250E-012	1.635125E-011	1	0.000000E+000
1	196.96846431	1.635125E-011	2.101250E-012	0	0.000000E+000
1	196.97417040	2.101250E-012	1.635125E-011	1	0.000000E+000
1	196.97420156	1.635125E-011	2.101250E-012	0	0.000000E+000
1	196.98920350	2.101250E-012	1.635125E-011	1	0.000000E+000
1	196.98964991	1.635125E-011	2.101250E-012	0	0.000000E+000
1	196.99693003	2.101250E-012	1.635125E-011	1	0.000000E+000
1	196.99779997	1.635125E-011	2.101250E-012	0	0.000000E+000
1	196.99868534	2.101250E-012	1.635125E-011	1	0.000000E+000
1	196.99941235	1.635125E-011	2.101250E-012	0	0.000000E+000
1	197.01834748	2.101250E-012	1.635125E-011	1	0.000000E+000
1	197.01976042	1.635125E-011	2.101250E-012	0	0.000000E+000
1	197.06588627	2.101250E-012	1.635125E-011	1	0.000000E+000
1	197.06598814	1.635125E-011	2.101250E-012	0	0.000000E+000
1	197.30861123	2.053386E-012	1.630339E-011	1	0.000000E+000
1	197.30897235	1.630339E-011	2.053386E-012	0	0.000000E+000
1	197.30931903	2.053386E-012	1.630339E-011	1	0.000000E+000
1	197.30934776	1.630339E-011	2.053386E-012	0	0.000000E+000
1	197.31007088	2.053386E-012	1.630339E-011	1	0.000000E+000
1	197.31112888	1.630339E-011	2.053386E-012	0	0.000000E+000
1	197.34281208	2.053386E-012	1.630339E-011	1	0.000000E+000
1	197.34289159	1.630339E-011	2.053386E-012	0	0.000000E+000
1	197.34849459	2.053386E-012	1.630339E-011	1	0.000000E+000
1	197.34948008	1.630339E-011	2.053386E-012	0	0.000000E+000
1	197.36074184	2.053386E-012	1.630339E-011	1	0.000000E+000
1	197.36077291	1.630339E-011	2.053386E-012	0	0.000000E+000
1	197.36570819	2.053386E-012	1.630339E-011	1	0.000000E+000
1	197.36588899	1.630339E-011	2.053386E-012	0	0.000000E+000
1	197.37141593	2.053386E-012	1.630339E-011	1	0.000000E+000
1	197.37151594	1.630339E-011	2.053386E-012	0	0.000000E+000
1	197.37424434	2.053386E-012	1.630339E-011	1	0.000000E+000
1	197.37463096	1.630339E-011	2.053386E-012	0	0.000000E+000
1	197.37588251	2.053386E-012	1.630339E-011	1	0.000000E+000
1	197.37593139	1.630339E-011	2.053386E-012	0	0.000000E+000
1	197.37955317	2.053386E-012	1.630339E-011	1	0.000000E+000
1	197.37971128	1.630339E-011	2.053386E-012	0	0.000000E+000
1	197.37973950	2.053386E-012	1.630339E-011	1	0.000000E+000
1	197.37991897	1.630339E-011	2.053386E-012	0	0.000000E+000
1	197.37993954	2.053386E-012	1.630339E-011	1	0.000000E+000
1	197.38040235	1.630339E-011	2.053386E-012	0	0.000000E+000
1	197.38041933	2.053386E-012	1.630339E-011	1	0.000000E+000
1	197.38082492	1.630339E-011	2.053386E-012	0	0.000000E+000
1	197.38580736	2.053386E-012	1.630339E-011	1	0.000000E+000
1	197.38590019	1.630339E-011	2.053386E-012	0	0.000000E+000
1	197.38596479	2.053386E-012	1.630339E-011	1	0.000000E+000
1	197.38797695	1.630339E-011	2.053386E-012	0	0.000000E+000
1	197.40154134	2.053386E-012	1.630339E-011	1	0.000000E+000
1	197.40163721	1.630339E-011	2.053386E-012	0	0.000000E+000
1	197.40307333	2.053386E-012	1.630339E-011	1	0.000000E+000
1	197.40348947	1.630339E-011	2.053386E-012	0	0.000000E+000
1	197.40451416	2.053386E-012	1.630339E-011	1	0.000000E+000
1	197.40528098	1.630339E-011	2.053386E-012	0	0.000000E+000
1	197.40539395	2.053386E-012	1.630339E-011	1	0.000000E+000
1	197.40775764	1.630339E-011	2.053386E-012	0	0.000000E+000
1	197.40807773	2.053386E-012	1.630339E-011	1	0.000000E+000
1	197.40819553	1.630339E-011	2.053386E-012	0	0.000000E+000
1	197.41943634	2.053386E-012	1.630339E-011	1	0.000000E+000
1	197.42103606	1.630339E-011	2.053386E-012	0	0.000000E+000
1	197.42104063	2.053386E-012	1.630339E-011	1	0.000000E+000
1	197.42378872	1.630339E-011	2.053386E-012	0	0.000000E+000
1	197.42381382	2.053386E-012	1.630339E-011	1	0.000000E+000
1	197.42526649	1.630339E-011	2.053386E-012	0	0.000000E+000
1	197.42530482	2.053386E-012	1.630339E-011	1	0.000000E+000
1	197.42744766	1.630339E-011	2.053386E-012	0	0.000000E+000
1	197.42758010	2.053386E-012	1.630339E-011	1	0.000000E+000
1	197.42769271	1.630339E-011	2.053386E-012	0	0.000000E+000
1	197.42845499	2.053386E-012	1.630339E-011	1	0.000000E+000
1	197.42960850	1.630339E-011	2.053386E-012	0	0.000000E+000
1	197.42965085	2.053386E-012	1.630339E-011	1	0.000000E+000
1	197.43351167	1.630339E-011	2.053386E-012	0	0.000000E+000
1	197.44261327	2.053386E-012	1.630339E-011	1	0.000000E+000
1	197.44296932	1.630339E-011	2.053386E-012	0	0.000000E+000
1	197.44299181	2.053386E-012	1.630339E-011	1	0.000000E+000
1	197.44428415	1.630339E-011	2.053386E-012	0	0.000000E+000
1	203.34031100	2.108355E-012	1.635836E-011	1	0.000000E+000
1	203.34035681	1.635836E-011	2.108355E-012	0	0.000000E+000
1	203.35230408	2.108355E-012	1.635836E-011	1	0.000000E+000
1	203.35264687	1.635836E-011	2.108355E-012	0	0.000000E+000
1	203.35290378	2.108355E-012	1.635836E-011	1	0.000000E+000
1	203.35301252	1.635836E-011	2.108355E-012	0	0.000000E+000
1	203.35302487	2.108355E-012	1.635836E-011	1	0.000000E+000
1	203.35315966	1.635836E-011	2.108355E-012	0	0.000000E+000
1	203.35317083	2.108355E-012	1.635836E-011	1	0.000000E+000
1	203.35319521	1.635836E-011	2.108355E-012	0	0.000000E+000
1	203.35343559	2.108355E-012	1.635836E-011	1	0.000000E+000
1	203.35347512	1.635836E-011	2.108355E-012	0	0.000000E+000
1	203.35351935	2.108355E-012	1.635836E-011	1	0.000000E+000
1	203.35368661	1.635836E-011	2.108355E-012	0	0.000000E+000
1	203.37025851	2.108355E-012	1.635836E-011	1	0.000000E+000
1	203.37237152	1.635836E-011	2.108355E-012	0	0.000000E+000
1	203.40138990	2.108355E-012	1.635836E-011	1	0.000000E+000
1	203.40165625	1.635836E-011	2.108355E-012	0	0.000000E+000
1	203.40702118	2.108355E-012	1.635836E-011	1	0.000000E+000
1	203.40709611	1.635836E-011	2.108355E-012	0	0.000000E+000
1	203.43813857	2.108355E-012	1.635836E-011	1	0.000000E+000
1	203.43818965	1.635836E-011	2.108355E-012	0	0.000000E+000
1	203.44502949	2.108355E-012	1.635836E-011	1	0.000000E+000
1	203.44505870	1.635836E-011	2.108355E-012	0	0.000000E+000
1	203.45798298	2.108355E-012	1.635836E-011	1	0.000000E+000
1	203.45919440	1.635836E-011	2.108355E-012	0	0.000000E+000
1	203.50045854	2.108355E-012	1.635836E-011	1	0.000000E+000
1	203.50093365	1.635836E-011	2.108355E-012	0	0.000000E+000
1	203.50297812	2.108355E-012	1.635836E-011	1	0.000000E+000
1	203.50311699	1.635836E-011	2.108355E-012	0	0.000000E+000
1	203.50582789	2.108355E-012	1.635836E-011	1	0.000000E+000
1	203.50590557	1.635836E-011	2.108355E-012	0	0.000000E+000
1	203.72799892	2.045480E-012	1.629548E-011	1	0.000000E+000
1	203.72810885	1.629548E-011	2.045480E-012	0	0.000000E+000
1	203.72815691	2.045480E-012	1.629548E-011	1	0.000000E+000
1	203.73151723	1.629548E-011	2.045480E-012	0	0.000000E+000
1	203.73584250	2.045480E-012	1.629548E-011	1	0.000000E+000
1	203.73616883	1.629548E-011	2.045480E-012	0	0.000000E+000
1	203.74993712	2.045480E-012	1.629548E-011	1	0.000000E+000
1	203.75062142	1.629548E-011	2.045480E-012	0	0.000000E+000
1	203.75062361	2.045480E-012	1.629548E-011	1	0.000000E+000
1	203.75096102	1.629548E-011	2.045480E-012	0	0.000000E+000
1	203.75101615	2.045480E-012	1.629548E-011	1	0.000000E+000
1	203.75106405	1.629548E-011	2.045480E-012	0	0.000000E+000
1	203.77134720	2.045480E-012	1.629548E-011	1	0.000000E+000
1	203.77160166	1.629548E-011	2.045480E-012	0	0.000000E+000
1	203.77335110	2.045480E-012	1.629548E-011	1	0.000000E+000
1	203.77341403	1.629548E-011	2.045480E-012	0	0.000000E+000
1	203.77589335	2.045480E-012	1.629548E-011	1	0.000000E+000
1	203.77592333	1.629548E-011	2.045480E-012	0	0.000000E+000
1	203.77596415	2.045480E-012	1.629548E-011	1	0.000000E+000
1	203.77598853	1.629548E-011	2.045480E-012	0	0.000000E+000
1	203.77599611	2.045480E-012	1.629548E-011	1	0.000000E+000
1	203.77610851	1.629548E-011	2.045480E-012	0	0.000000E+000
1	203.78427944	2.045480E-012	1.629548E-011	1	0.000000E+000
1	203.78432476	1.629548E-011	2.045480E-012	0	0.000000E+000
1	203.78434011	2.045480E-012	1.629548E-011	1	0.000000E+000
1	203.78443137	1.629548E-011	2.045480E-012	0	0.000000E+000
1	203.78762030	2.045480E-012	1.629548E-011	1	0.000000E+000
1	203.78784824	1.629548E-011	2.045480E-012	0	0.000000E+000
1	203.80283716	2.221431E-012	1.647143E-011	1	0.000000E+000
1	203.80292932	1.647143E-011	2.221431E-012	0	0.000000E+000
1	203.82379915	2.221431E-012	1.647143E-011	1	0.000000E+000
1	203.82385975	1.647143E-011	2.221431E-012	0	0.000000E+000
1	203.83575692	2.221431E-012	1.647143E-011	1	0.000000E+000
1	203.83588903	1.647143E-011	2.221431E-012	0	0.000000E+000
1	203.84618888	2.221431E-012	1.647143E-011	1	0.000000E+000
1	203.84619610	1.647143E-011	2.221431E-012	0	0.000000E+000
1	203.85149812	2.221431E-012	1.647143E-011	1	0.000000E+000
1	203.85243947	1.647143E-011	2.221431E-012	0	0.000000E+000
1	203.85248672	2.221431E-012	1.647143E-011	1	0.000000E+000
1	203.85257370	1.647143E-011	2.221431E-012	0	0.000000E+000
1	203.86685963	2.221431E-012	1.647143E-011	1	0.000000E+000
1	203.86712860	1.647143E-011	2.221431E-012	0	0.000000E+000
1	203.86935462	2.221431E-012	1.647143E-011	1	0.000000E+000
1	203.86946464	1.647143E-011	2.221431E-012	0	0.000000E+000
1	203.86950501	2.221431E-012	1.647143E-011	1	0.000000E+000
1	203.86956951	1.647143E-011	2.221431E-012	0	0.000000E+000
1	203.87378765	2.221431E-012	1.647143E-011	1	0.000000E+000
1	203.87393610	1.647143E-011	2.221431E-012	0	0.000000E+000
1	203.87871022	2.221431E-012	1.647143E-011	1	0.000000E+000
1	203.87943059	1.647143E-011	2.221431E-012	0	0.000000E+000
1	203.90962275	2.221431E-012	1.647143E-011	1	0.000000E+000
1	203.90971528	1.647143E-011	2.221431E-012	0	0.000000E+000
1	203.91030045	2.221431E-012	1.647143E-011	1	0.000000E+000
1	203.91117312	1.647143E-011	2.221431E-012	0	0.000000E+000
1	203.94779672	2.221431E-012	1.647143E-011	1	0.000000E+000
1	203.94789574	1.647143E-011	2.221431E-012	0	0.000000E+000
1	203.96030279	2.221431E-012	1.647143E-011	1	0.000000E+000
1	203.96069192	1.647143E-011	2.221431E-012	0	0.000000E+000
1	203.96071201	2.221431E-012	1.647143E-011	1	0.000000E+000
1	203.96173624	1.647143E-011	2.221431E-012	0	0.000000E+000
1	203.98537894	2.221431E-012	1.647143E-011	1	0.000000E+000
1	203.98600396	1.647143E-011	2.221431E-012	0	0.000000E+000
1	203.98608343	2.221431E-012	1.647143E-011	1	0.000000E+000
1	203.98644329	1.647143E-011	2.221431E-012	0	0.000000E+000
1	203.98646212	2.221431E-012	1.647143E-011	1	0.000000E+000
1	203.98779180	1.647143E-011	2.221431E-012	0	0.000000E+000
1	203.99107153	2.221431E-012	1.647143E-011	1	0.000000E+000
1	203.99125198	1.647143E-011	2.221431E-012	0	0.000000E+000
1	203.99128644	2.221431E-012	1.647143E-011	1	0.000000E+000
1	203.99132835	1.647143E-011	2.221431E-012	0	0.000000E+000
1	204.00440322	2.221431E-012	1.647143E-011	1	0.000000E+000
1	204.00470047	1.647143E-011	2.221431E-012	0	0.000000E+000
1	204.00681363	2.221431E-012	1.647143E-011	1	0.000000E+000
1	204.00685041	1.647143E-011	2.221431E-012	0	0.000000E+000
1	204.03583478	2.221431E-012	1.647143E-011	1	0.000000E+000
1	204.03590094	1.647143E-011	2.221431E-012	0	0.000000E+000
1	204.05506874	2.400086E-012	1.665009E-011	1	0.000000E+000
1	204.05531258	1.665009E-011	2.400086E-012	0	0.000000E+000
1	204.05533196	2.400086E-012	1.665009E-011	1	0.000000E+000
1	204.05536066	1.665009E-011	2.400086E-012	0	0.000000E+000
1	204.05539122	2.400086E-012	1.665009E-011	1	0.000000E+000
1	204.05569959	1.665009E-011	2.400086E-012	0	0.000000E+000
1	204.05812030	2.400086E-012	1.665009E-011	1	0.000000E+000
1	204.05840802	1.665009E-011	2.400086E-012	0	0.000000E+000
1	204.05843970	2.400086E-012	1.665009E-011	1	0.000000E+000
1	204.05847958	1.665009E-011	2.400086E-012	0	0.000000E+000
1	204.07072370	2.400086E-012	1.665009E-011	1	0.000000E+000
1	204.07153572	1.665009E-011	2.400086E-012	0	0.000000E+000
1	204.09124779	2.400086E-012	1.665009E-011	1	0.000000E+000
1	204.09144672	1.665009E-011	2.400086E-012	0	0.000000E+000
1	204.20019047	1.969919E-012	1.621992E-011	1	0.000000E+000
1	204.20045912	1.621992E-011	1.969919E-012	0	0.000000E+000
1	204.21827512	1.969919E-012	1.621992E-011	1	0.000000E+000
1	204.21871311	1.621992E-011	1.969919E-012	0	0.000000E+000
1	204.24995639	1.969919E-012	1.621992E-011	1	0.000000E+000
1	204.25052118	1.621992E-011	1.969919E-012	0	0.000000E+000
1	204.25053649	1.969919E-012	1.621992E-011	1	0.000000E+000
1	204.25071735	1.621992E-011	1.969919E-012	0	0.000000E+000
1	204.25663793	1.969919E-012	1.621992E-011	1	0.000000E+000
1	204.25684547	1.621992E-011	1.969919E-012	0	0.000000E+000
1	204.26501763	1.969919E-012	1.621992E-011	1	0.000000E+000
1	204.26515401	1.621992E-011	1.969919E-012	0	0.000000E+000
1	204.27212935	1.969919E-012	1.621992E-011	1	0.000000E+000
1	204.27521508	1.621992E-011	1.969919E-012	0	0.000000E+000
1	204.28057725	1.969919E-012	1.621992E-011	1	0.000000E+000
1	204.28086068	1.621992E-011	1.969919E-012	0	0.000000E+000
1	204.30026547	1.969919E-012	1.621992E-011	1	0.000000E+000
1	204.30031235	1.621992E-011	1.969919E-012	0	0.000000E+000
1	204.30650223	1.969919E-012	1.621992E-011	1	0.000000E+000
1	204.30694474	1.621992E-011	1.969919E-012	0	0.000000E+000
1	204.30772064	1.969919E-012	1.621992E-011	1	0.000000E+000
1	204.30775028	1.621992E-011	1.969919E-012	0	0.000000E+000
1	204.31374671	1.969919E-012	1.621992E-011	1	0.000000E+000
1	204.31397191	1.621992E-011	1.969919E-012	0	0.000000E+000
1	204.32561543	1.969919E-012	1.621992E-011	1	0.000000E+000
1	204.32564654	1.621992E-011	1.969919E-012	0	0.000000E+000
1	204.33408129	1.969919E-012	1.621992E-011	1	0.000000E+000
1	204.33465769	1.621992E-011	1.969919E-012	0	0.000000E+000
1	204.34283177	1.969919E-012	1.621992E-011	1	0.000000E+000
1	204.34485132	1.621992E-011	1.969919E-012	0	0.000000E+000
1	204.34487605	1.969919E-012	1.621992E-011	1	0.000000E+000
1	204.34751130	1.621992E-011	1.969919E-012	0	0.000000E+000
1	204.34783083	1.969919E-012	1.621992E-011	1	0.000000E+000
1	204.34809032	1.621992E-011	1.969919E-012	0	0.000000E+000
1	204.35047603	1.969919E-012	1.621992E-011	1	0.000000E+000
1	204.35096158	1.621992E-011	1.969919E-012	0	0.000000E+000
1	204.35097663	1.969919E-012	1.621992E-011	1	0.000000E+000
1	204.35106116	1.621992E-011	1.969919E-012	0	0.000000E+000
1	204.35256212	1.969919E-012	1.621992E-011	1	0.000000E+000
1	204.35261560	1.621992E-011	1.969919E-012	0	0.000000E+000
1	204.35268464	1.969919E-012	1.621992E-011	1	0.000000E+000
1	204.35455627	1.621992E-011	1.969919E-012	0	0.000000E+000
1	204.35572647	1.969919E-012	1.621992E-011	1	0.000000E+000
1	204.35576148	1.621992E-011	1.969919E-012	0	0.000000E+000
1	204.35578093	1.969919E-012	1.621992E-011	1	0.000000E+000
1	204.35579810	1.621992E-011	1.969919E-012	0	0.000000E+000
1	204.36195268	1.969919E-012	1.621992E-011	1	0.000000E+000
1	204.36299353	1.621992E-011	1.969919E-012	0	0.000000E+000
1	204.36300723	1.969919E-012	1.621992E-011	1	0.000000E+000
1	204.36436267	1.621992E-011	1.969919E-012	0	0.000000E+000
1	204.36438691	1.969919E-012	1.621992E-011	1	0.000000E+000
1	204.36458850	1.621992E-011	1.969919E-012	0	0.000000E+000
1	204.36676303	1.969919E-012	1.621992E-011	1	0.000000E+000
1	204.36705457	1.621992E-011	1.969919E-012	0	0.000000E+000
1	204.38183087	1.969919E-012	1.621992E-011	1	0.000000E+000
1	204.38185489	1.621992E-011	1.969919E-012	0	0.000000E+000
1	204.38556866	1.969919E-012	1.621992E-011	1	0.000000E+000
1	204.38593131	1.621992E-011	1.969919E-012	0	0.000000E+000
1	204.38761622	1.969919E-012	1.621992E-011	1	0.000000E+000
1	204.38864370	1.621992E-011	1.969919E-012	0	0.000000E+000
1	204.41196688	1.969919E-012	1.621992E-011	1	0.000000E+000
1	204.41228463	1.621992E-011	1.969919E-012	0	0.000000E+000
1	204.41233806	1.969919E-012	1.621992E-011	1	0.000000E+000
1	204.41356254	1.621992E-011	1.969919E-012	0	0.000000E+000
1	204.41697685	1.969919E-012	1.621992E-011	1	0.000000E+000
1	204.41705151	1.621992E-011	1.969919E-012	0	0.000000E+000
1	204.41708042	1.969919E-012	1.621992E-011	1	0.000000E+000
1	204.41796487	1.621992E-011	1.969919E-012	0	0.000000E+000
1	204.41797587	1.969919E-012	1.621992E-011	1	0.000000E+000
1	204.41873351	1.621992E-011	1.969919E-012	0	0.000000E+000
1	204.43294469	1.969919E-012	1.621992E-011	1	0.000000E+000
1	204.43542805	1.621992E-011	1.969919E-012	0	0.000000E+000
1	204.44373055	1.969919E-012	1.621992E-011	1	0.000000E+000
1	204.44391281	1.621992E-011	1.969919E-012	0	0.000000E+000
1	204.44391695	1.969919E-012	1.621992E-011	1	0.000000E+000
1	204.44548956	1.621992E-011	1.969919E-012	0	0.000000E+000
1	204.44549490	1.969919E-012	1.621992E-011	1	0.000000E+000
1	204.44580598	1.621992E-011	1.969919E-012	0	0.000000E+000
1	204.44859641	1.969919E-012	1.621992E-011	1	0.000000E+000
1	204.45027051	1.621992E-011	1.969919E-012	0	0.000000E+000
1	204.45109350	1.969919E-012	1.621992E-011	1	0.000000E+000
1	204.45158081	1.621992E-011	1.969919E-012	0	0.000000E+000
1	204.45159449	1.969919E-012	1.621992E-011	1	0.000000E+000
1	204.45198391	1.621992E-011	1.969919E-012	0	0.000000E+000
1	204.45994589	1.969919E-012	1.621992E-011	1	0.000000E+000
1	204.46063249	1.621992E-011	1.969919E-012	0	0.000000E+000
1	204.47760380	1.969919E-012	1.621992E-011	1	0.000000E+000
1	204.47788257	1.621992E-011	1.969919E-012	0	0.000000E+000
1	204.47789416	1.969919E-012	1.621992E-011	1	0.000000E+000
1	204.47840294	1.621992E-011	1.969919E-012	0	0.000000E+000
1	204.47843292	1.969919E-012	1.621992E-011	1	0.000000E+000
1	204.48017033	1.621992E-011	1.969919E-012	0	0.000000E+000
1	204.48017639	1.969919E-012	1.621992E-011	1	0.000000E+000
1	204.48050116	1.621992E-011	1.969919E-012	0	0.000000E+000
1	204.49046833	1.969919E-012	1.621992E-011	1	0.000000E+000
1	204.49089820	1.621992E-011	1.969919E-012	0	0.000000E+000
1	204.49091634	1.969919E-012	1.621992E-011	1	0.000000E+000
1	204.49143334	1.621992E-011	1.969919E-012	0	0.000000E+000
1	204.51039489	1.969919E-012	1.621992E-011	1	0.000000E+000
1	204.51063450	1.621992E-011	1.969919E-012	0	0.000000E+000
1	204.51169230	1.969919E-012	1.621992E-011	1	0.000000E+000
1	204.51460985	1.621992E-011	1.969919E-012	0	0.000000E+000
1	204.51465127	1.969919E-012	1.621992E-011	1	0.000000E+000
1	204.51482562	1.621992E-011	1.969919E-012	0	0.000000E+000
1	204.52308939	1.969919E-012	1.621992E-011	1	0.000000E+000
1	204.52316989	1.621992E-011	1.969919E-012	0	0.000000E+000
1	204.52318513	1.969919E-012	1.621992E-011	1	0.000000E+000
1	204.52493468	1.621992E-011	1.969919E-012	0	0.000000E+000
1	204.52496010	1.969919E-012	1.621992E-011	1	0.000000E+000
1	204.52890258	1.621992E-011	1.969919E-012	0	0.000000E+000
1	204.53893746	1.969919E-012	1.621992E-011	1	0.000000E+000
1	204.54036098	1.621992E-011	1.969919E-012	0	0.000000E+000
1	204.54093761	1.969919E-012	1.621992E-011	1	0.000000E+000
1	204.54203583	1.621992E-011	1.969919E-012	0	0.000000E+000
1	204.54257863	1.969919E-012	1.621992E-011	1	0.000000E+000
1	204.54371289	1.621992E-011	1.969919E-012	0	0.000000E+000
1	204.54373227	1.969919E-012	1.621992E-011	1	0.000000E+000
1	204.54406310	1.621992E-011	1.969919E-012	0	0.000000E+000
1	204.57495976	1.969919E-012	1.621992E-011	1	0.000000E+000
1	204.58067778	1.621992E-011	1.969919E-012	0	0.000000E+000
1	204.58068103	1.969919E-012	1.621992E-011	1	0.000000E+000
1	204.58439289	1.621992E-011	1.969919E-012	0	0.000000E+000
1	204.58443154	1.969919E-012	1.621992E-011	1	0.000000E+000
1	204.58535695	1.621992E-011	1.969919E-012	0	0.000000E+000
1	204.58772385	1.969919E-012	1.621992E-011	1	0.000000E+000
1	204.59047255	1.621992E-011	1.969919E-012	0	0.000000E+000
1	204.59048235	1.969919E-012	1.621992E-011	1	0.000000E+000
1	204.59143260	1.621992E-011	1.969919E-012	0	0.000000E+000
1	204.59148143	1.969919E-012	1.621992E-011	1	0.000000E+000
1	204.59184090	1.621992E-011	1.969919E-012	0	0.000000E+000
1	204.59715197	1.969919E-012	1.621992E-011	1	0.000000E+000
1	204.59726292	1.621992E-011	1.969919E-012	0	0.000000E+000
1	204.61731000	1.969919E-012	1.621992E-011	1	0.000000E+000
1	204.61896215	1.621992E-011	1.969919E-012	0	0.000000E+000
1	204.64134219	1.969919E-012	1.621992E-011	1	0.000000E+000
1	204.64244806	1.621992E-011	1.969919E-012	0	0.000000E+000
1	204.65048017	1.969919E-012	1.621992E-011	1	0.000000E+000
1	204.65174174	1.621992E-011	1.969919E-012	0	0.000000E+000
1	204.65410053	1.969919E-012	1.621992E-011	1	0.000000E+000
1	204.65903627	1.621992E-011	1.969919E-012	0	0.000000E+000
1	204.65905254	1.969919E-012	1.621992E-011	1	0.000000E+000
1	204.66065757	1.621992E-011	1.969919E-012	0	0.000000E+000
1	204.67103597	1.969919E-012	1.621992E-011	1	0.000000E+000
1	204.67128185	1.621992E-011	1.969919E-012	0	0.000000E+000
1	204.67738083	1.969919E-012	1.621992E-011	1	0.000000E+000
1	204.67740223	1.621992E-011	1.969919E-012	0	0.000000E+000
1	204.67868282	1.969919E-012	1.621992E-011	1	0.000000E+000
1	204.68046062	1.621992E-011	1.969919E-012	0	0.000000E+000
1	204.68716558	1.969919E-012	1.621992E-011	1	0.000000E+000
1	204.68724770	1.621992E-011	1.969919E-012	0	0.000000E+000
1	204.69127679	1.969919E-012	1.621992E-011	1	0.000000E+000
1	204.69160142	1.621992E-011	1.969919E-012	0	0.000000E+000
1	204.69161379	1.969919E-012	1.621992E-011	1	0.000000E+000
1	204.69348462	1.621992E-011	1.969919E-012	0	0.000000E+000
1	204.69807666	1.969919E-012	1.621992E-011	1	0.000000E+000
1	204.69899687	1.621992E-011	1.969919E-012	0	0.000000E+000
1	204.71392253	1.969919E-012	1.621992E-011	1	0.000000E+000
1	204.71423548	1.621992E-011	1.969919E-012	0	0.000000E+000
1	204.72062010	1.969919E-012	1.621992E-011	1	0.000000E+000
1	204.72070119	1.621992E-011	1.969919E-012	0	0.000000E+000
1	204.72330763	1.969919E-012	1.621992E-011	1	0.000000E+000
1	204.72390911	1.621992E-011	1.969919E-012	0	0.000000E+000
1	204.72938286	1.969919E-012	1.621992E-011	1	0.000000E+000
1	204.72962612	1.621992E-011	1.969919E-012	0	0.000000E+000
1	204.73029062	1.969919E-012	1.621992E-011	1	0.000000E+000
1	204.73079009	1.621992E-011	1.969919E-012	0	0.000000E+000
1	204.73791685	1.969919E-012	1.621992E-011	1	0.000000E+000
1	204.74207301	1.621992E-011	1.969919E-012	0	0.000000E+000
1	204.74212373	1.969919E-012	1.621992E-011	1	0.000000E+000
1	204.74341239	1.621992E-011	1.969919E-012	0	0.000000E+000
1	204.74345120	1.969919E-012	1.621992E-011	1	0.000000E+000
1	204.74353276	1.621992E-011	1.969919E-012	0	0.000000E+000
1	204.75326894	1.969919E-012	1.621992E-011	1	0.000000E+000
1	204.75487253	1.621992E-011	1.969919E-012	0	0.000000E+000
1	204.75490108	1.969919E-012	1.621992E-011	1	0.000000E+000
1	204.75598901	1.621992E-011	1.969919E-012	0	0.000000E+000
1	204.76290914	1.969919E-012	1.621992E-011	1	0.000000E+000
1	204.76332059	1.621992E-011	1.969919E-012	0	0.000000E+000
1	204.77043100	1.969919E-012	1.621992E-011	1	0.000000E+000
1	204.77079736	1.621992E-011	1.969919E-012	0	0.000000E+000
1	204.77080834	1.969919E-012	1.621992E-011	1	0.000000E+000
1	204.77138912	1.621992E-011	1.969919E-012	0	0.000000E+000
1	204.77141015	1.969919E-012	1.621992E-011	1	0.000000E+000
1	204.77358892	1.621992E-011	1.969919E-012	0	0.000000E+000
1	204.77362923	1.969919E-012	1.621992E-011	1	0.000000E+000
1	204.77412921	1.621992E-011	1.969919E-012	0	0.000000E+000
1	204.77414878	1.969919E-012	1.621992E-011	1	0.000000E+000
1	204.77441631	1.621992E-011	1.969919E-012	0	0.000000E+000
1	204.77443069	1.969919E-012	1.621992E-011	1	0.000000E+000
1	204.77471411	1.621992E-011	1.969919E-012	0	0.000000E+000
1	204.78450491	1.969919E-012	1.621992E-011	1	0.000000E+000
1	204.78545688	1.621992E-011	1.969919E-012	0	0.000000E+000
1	204.78548592	1.969919E-012	1.621992E-011	1	0.000000E+000
1	204.78602724	1.621992E-011	1.969919E-012	0	0.000000E+000
1	204.78604014	1.969919E-012	1.621992E-011	1	0.000000E+000
1	204.78708521	1.621992E-011	1.969919E-012	0	0.000000E+000
1	204.78797040	1.969919E-012	1.621992E-011	1	0.000000E+000
1	204.78846248	1.621992E-011	1.969919E-012	0	0.000000E+000
1	204.78847587	1.969919E-012	1.621992E-011	1	0.000000E+000
1	204.78884080	1.621992E-011	1.969919E-012	0	0.000000E+000
1	204.78884817	1.969919E-012	1.621992E-011	1	0.000000E+000
1	204.78893437	1.621992E-011	1.969919E-012	0	0.000000E+000
1	204.80249470	1.969919E-012	1.621992E-011	1	0.000000E+000
1	204.80282299	1.621992E-011	1.969919E-012	0	0.000000E+000
1	204.80642035	1.969919E-012	1.621992E-011	1	0.000000E+000
1	204.80663215	1.621992E-011	1.969919E-012	0	0.000000E+000
1	204.80803160	1.969919E-012	1.621992E-011	1	0.000000E+000
1	204.80828798	1.621992E-011	1.969919E-012	0	0.000000E+000
1	204.81340118	1.969919E-012	1.621992E-011	1	0.000000E+000
1	204.81380453	1.621992E-011	1.969919E-012	0	0.000000E+000
1	204.81382581	1.969919E-012	1.621992E-011	1	0.000000E+000
1	204.81561567	1.621992E-011	1.969919E-012	0	0.000000E+000
1	204.81564537	1.969919E-012	1.621992E-011	1	0.000000E+000
1	204.81716781	1.621992E-011	1.969919E-012	0	0.000000E+000
1	204.81726106	1.969919E-012	1.621992E-011	1	0.000000E+000
1	204.81765027	1.621992E-011	1.969919E-012	0	0.000000E+000
1	204.81875432	1.969919E-012	1.621992E-011	1	0.000000E+000
1	204.81933812	1.621992E-011	1.969919E-012	0	0.000000E+000
1	204.82480121	1.969919E-012	1.621992E-011	1	0.000000E+000
1	204.82520354	1.621992E-011	1.969919E-012	0	0.000000E+000
1	204.82528872	1.969919E-012	1.621992E-011	1	0.000000E+000
1	204.82623261	1.621992E-011	1.969919E-012	0	0.000000E+000
1	204.82835002	1.969919E-012	1.621992E-011	1	0.000000E+000
1	204.82973748	1.621992E-011	1.969919E-012	0	0.000000E+000
1	204.82978596	1.969919E-012	1.621992E-011	1	0.000000E+000
1	204.83023632	1.621992E-011	1.969919E-012	0	0.000000E+000
1	204.83412310	1.969919E-012	1.621992E-011	1	0.000000E+000
1	204.83572904	1.621992E-011	1.969919E-012	0	0.000000E+000
1	204.83575639	1.969919E-012	1.621992E-011	1	0.000000E+000
1	204.83588832	1.621992E-011	1.969919E-012	0	0.000000E+000
1	208.91877374	2.105606E-012	1.635561E-011	1	0.000000E+000
1	208.91881205	1.635561E-011	2.105606E-012	0	0.000000E+000
1	208.92943646	2.105606E-012	1.635561E-011	1	0.000000E+000
1	208.92980299	1.635561E-011	2.105606E-012	0	0.000000E+000
1	208.92981792	2.105606E-012	1.635561E-011	1	0.000000E+000
1	208.92986086	1.635561E-011	2.105606E-012	0	0.000000E+000
1	208.93697157	2.105606E-012	1.635561E-011	1	0.000000E+000
1	208.93815033	1.635561E-011	2.105606E-012	0	0.000000E+000
1	208.93847968	2.105606E-012	1.635561E-011	1	0.000000E+000
1	208.93878630	1.635561E-011	2.105606E-012	0	0.000000E+000
1	208.96262200	2.105606E-012	1.635561E-011	1	0.000000E+000
1	208.96373796	1.635561E-011	2.105606E-012	0	0.000000E+000
1	208.96376089	2.105606E-012	1.635561E-011	1	0.000000E+000
1	208.96446828	1.635561E-011	2.105606E-012	0	0.000000E+000
1	208.96910047	2.105606E-012	1.635561E-011	1	0.000000E+000
1	208.97372538	1.635561E-011	2.105606E-012	0	0.000000E+000
1	208.97374226	2.105606E-012	1.635561E-011	1	0.000000E+000
1	208.97380205	1.635561E-011	2.105606E-012	0	0.000000E+000
1	208.98444716	2.105606E-012	1.635561E-011	1	0.000000E+000
1	208.98954757	1.635561E-011	2.105606E-012	0	0.000000E+000
1	208.98957394	2.105606E-012	1.635561E-011	1	0.000000E+000
1	208.98973993	1.635561E-011	2.105606E-012	0	0.000000E+000
1	208.99908442	2.105606E-012	1.635561E-011	1	0.000000E+000
1	209.00094750	1.635561E-011	2.105606E-012	0	0.000000E+000
1	209.00099739	2.105606E-012	1.635561E-011	1	0.000000E+000
1	209.00403643	1.635561E-011	2.105606E-012	0	0.000000E+000
1	209.00410409	2.105606E-012	1.635561E-011	1	0.000000E+000
1	209.00553485	1.635561E-011	2.105606E-012	0	0.000000E+000
1	209.00748851	2.105606E-012	1.635561E-011	1	0.000000E+000
1	209.00757503	1.635561E-011	2.105606E-012	0	0.000000E+000
1	209.00972126	2.105606E-012	1.635561E-011	1	0.000000E+000
1	209.01037375	1.635561E-011	2.105606E-012	0	0.000000E+000
1	209.01042006	2.105606E-012	1.635561E-011	1	0.000000E+000
1	209.01055676	1.635561E-011	2.105606E-012	0	0.000000E+000
1	209.01059782	2.105606E-012	1.635561E-011	1	0.000000E+000
1	209.01091604	1.635561E-011	2.105606E-012	0	0.000000E+000
1	209.01095585	2.105606E-012	1.635561E-011	1	0.000000E+000
1	209.01142580	1.635561E-011	2.105606E-012	0	0.000000E+000
1	209.01344989	2.105606E-012	1.635561E-011	1	0.000000E+000
1	209.01653605	1.635561E-011	2.105606E-012	0	0.000000E+000
1	209.01654907	2.105606E-012	1.635561E-011	1	0.000000E+000
1	209.01709824	1.635561E-011	2.105606E-012	0	0.000000E+000
1	209.01717319	2.105606E-012	1.635561E-011	1	0.000000E+000
1	209.01804174	1.635561E-011	2.105606E-012	0	0.000000E+000
1	209.03422555	2.105606E-012	1.635561E-011	1	0.000000E+000
1	209.03805565	1.635561E-011	2.105606E-012	0	0.000000E+000
1	209.03845132	2.105606E-012	1.635561E-011	1	0.000000E+000
1	209.03949362	1.635561E-011	2.105606E-012	0	0.000000E+000
1	209.97382179	1.992052E-012	1.624205E-011	1	0.000000E+000
1	209.97436752	1.624205E-011	1.992052E-012	0	0.000000E+000
1	209.99767256	1.992052E-012	1.624205E-011	1	0.000000E+000
1	209.99783357	1.624205E-011	1.992052E-012	0	0.000000E+000
1	210.00497946	1.992052E-012	1.624205E-011	1	0.000000E+000
1	210.00658474	1.624205E-011	1.992052E-012	0	0.000000E+000
1	210.00891427	1.992052E-012	1.624205E-011	1	0.000000E+000
1	210.01120731	1.624205E-011	1.992052E-012	0	0.000000E+000
1	210.02779163	1.992052E-012	1.624205E-011	1	0.000000E+000
1	210.02803507	1.624205E-011	1.992052E-012	0	0.000000E+000
1	210.02949659	1.992052E-012	1.624205E-011	1	0.000000E+000
1	210.02955417	1.624205E-011	1.992052E-012	0	0.000000E+000
1	210.03097264	1.992052E-012	1.624205E-011	1	0.000000E+000
1	210.03100388	1.624205E-011	1.992052E-012	0	0.000000E+000
1	210.03265624	1.992052E-012	1.624205E-011	1	0.000000E+000
1	210.03519964	1.624205E-011	1.992052E-012	0	0.000000E+000
1	210.03522872	1.992052E-012	1.624205E-011	1	0.000000E+000
1	210.03608639	1.624205E-011	1.992052E-012	0	0.000000E+000
1	210.04349336	1.992052E-012	1.624205E-011	1	0.000000E+000
1	210.04526800	1.624205E-011	1.992052E-012	0	0.000000E+000
1	210.04530801	1.992052E-012	1.624205E-011	1	0.000000E+000
1	210.04580729	1.624205E-011	1.992052E-012	0	0.000000E+000
1	210.04583273	1.992052E-012	1.624205E-011	1	0.000000E+000
1	210.04706164	1.624205E-011	1.992052E-012	0	0.000000E+000
1	210.05383344	1.992052E-012	1.624205E-011	1	0.000000E+000
1	210.05421388	1.624205E-011	1.992052E-012	0	0.000000E+000
1	210.06126335	1.992052E-012	1.624205E-011	1	0.000000E+000
1	210.06284076	1.624205E-011	1.992052E-012	0	0.000000E+000
1	210.06292450	1.992052E-012	1.624205E-011	1	0.000000E+000
1	210.06435336	1.624205E-011	1.992052E-012	0	0.000000E+000
1	210.06436221	1.992052E-012	1.624205E-011	1	0.000000E+000
1	210.06447579	1.624205E-011	1.992052E-012	0	0.000000E+000
1	210.07104629	1.992052E-012	1.624205E-011	1	0.000000E+000
1	210.07111305	1.624205E-011	1.992052E-012	0	0.000000E+000
1	210.07160210	1.992052E-012	1.624205E-011	1	0.000000E+000
1	210.07252200	1.624205E-011	1.992052E-012	0	0.000000E+000
1	210.07519985	1.992052E-012	1.624205E-011	1	0.000000E+000
1	210.07539889	1.624205E-011	1.992052E-012	0	0.000000E+000
1	210.08328860	1.992052E-012	1.624205E-011	1	0.000000E+000
1	210.08416703	1.624205E-011	1.992052E-012	0	0.000000E+000
1	210.08419545	1.992052E-012	1.624205E-011	1	0.000000E+000
1	210.08451542	1.624205E-011	1.992052E-012	0	0.000000E+000
1	210.08454657	1.992052E-012	1.624205E-011	1	0.000000E+000
1	210.08459710	1.624205E-011	1.992052E-012	0	0.000000E+000
1	210.09039482	1.992052E-012	1.624205E-011	1	0.000000E+000
1	210.09068135	1.624205E-011	1.992052E-012	0	0.000000E+000
1	210.09070073	1.992052E-012	1.624205E-011	1	0.000000E+000
1	210.09072474	1.624205E-011	1.992052E-012	0	0.000000E+000
1	210.09075175	1.992052E-012	1.624205E-011	1	0.000000E+000
1	210.09102482	1.624205E-011	1.992052E-012	0	0.000000E+000
1	210.11558623	1.992052E-012	1.624205E-011	1	0.000000E+000
1	210.11581759	1.624205E-011	1.992052E-012	0	0.000000E+000
1	210.11610265	1.992052E-012	1.624205E-011	1	0.000000E+000
1	210.11769467	1.624205E-011	1.992052E-012	0	0.000000E+000
1	210.12673553	1.992052E-012	1.624205E-011	1	0.000000E+000
1	210.12744553	1.624205E-011	1.992052E-012	0	0.000000E+000
1	210.12746440	1.992052E-012	1.624205E-011	1	0.000000E+000
1	210.12786005	1.624205E-011	1.992052E-012	0	0.000000E+000
1	210.14001473	1.992052E-012	1.624205E-011	1	0.000000E+000
1	210.14202727	1.624205E-011	1.992052E-012	0	0.000000E+000
1	210.14219798	1.992052E-012	1.624205E-011	1	0.000000E+000
1	210.14348425	1.624205E-011	1.992052E-012	0	0.000000E+000
1	210.14441106	1.992052E-012	1.624205E-011	1	0.000000E+000
1	210.14544942	1.624205E-011	1.992052E-012	0	0.000000E+000
1	210.14547762	1.992052E-012	1.624205E-011	1	0.000000E+000
1	210.14550460	1.624205E-011	1.992052E-012	0	0.000000E+000
1	210.14563205	1.992052E-012	1.624205E-011	1	0.000000E+000
1	210.14604964	1.624205E-011	1.992052E-012	0	0.000000E+000
1	210.15108425	1.992052E-012	1.624205E-011	1	0.000000E+000
1	210.15201158	1.624205E-011	1.992052E-012	0	0.000000E+000
1	210.28358793	2.099724E-012	1.634972E-011	1	0.000000E+000
1	210.28652911	1.634972E-011	2.099724E-012	0	0.000000E+000
1	210.29743270	2.099724E-012	1.634972E-011	1	0.000000E+000
1	210.29971316	1.634972E-011	2.099724E-012	0	0.000000E+000
1	210.29979661	2.099724E-012	1.634972E-011	1	0.000000E+000
1	210.30144431	1.634972E-011	2.099724E-012	0	0.000000E+000
1	210.31288861	2.099724E-012	1.634972E-011	1	0.000000E+000
1	210.31307616	1.634972E-011	2.099724E-012	0	0.000000E+000
1	210.32927370	2.099724E-012	1.634972E-011	1	0.000000E+000
1	210.33189938	1.634972E-011	2.099724E-012	0	0.000000E+000
1	210.33192133	2.099724E-012	1.634972E-011	1	0.000000E+000
1	210.33219605	1.634972E-011	2.099724E-012	0	0.000000E+000
1	210.34133923	2.099724E-012	1.634972E-011	1	0.000000E+000
1	210.34350188	1.634972E-011	2.099724E-012	0	0.000000E+000
1	210.34350581	2.099724E-012	1.634972E-011	1	0.000000E+000
1	210.34497913	1.634972E-011	2.099724E-012	0	0.000000E+000
1	210.35596566	2.099724E-012	1.634972E-011	1	0.000000E+000
1	210.35792755	1.634972E-011	2.099724E-012	0	0.000000E+000
1	210.35793952	2.099724E-012	1.634972E-011	1	0.000000E+000
1	210.35817249	1.634972E-011	2.099724E-012	0	0.000000E+000
1	210.36838097	2.099724E-012	1.634972E-011	1	0.000000E+000
1	210.36865848	1.634972E-011	2.099724E-012	0	0.000000E+000
1	210.36875790	2.099724E-012	1.634972E-011	1	0.000000E+000
1	210.36879730	1.634972E-011	2.099724E-012	0	0.000000E+000
1	210.38830967	2.099724E-012	1.634972E-011	1	0.000000E+000
1	210.38920441	1.634972E-011	2.099724E-012	0	0.000000E+000
1	210.39261479	2.099724E-012	1.634972E-011	1	0.000000E+000
1	210.39384233	1.634972E-011	2.099724E-012	0	0.000000E+000
1	210.86195774	1.867146E-012	1.611715E-011	1	0.000000E+000
1	210.86255146	1.611715E-011	1.867146E-012	0	0.000000E+000
1	210.86256552	1.867146E-012	1.611715E-011	1	0.000000E+000
1	210.86353693	1.611715E-011	1.867146E-012	0	0.000000E+000
1	210.86354616	1.867146E-012	1.611715E-011	1	0.000000E+000
1	210.86563778	1.611715E-011	1.867146E-012	0	0.000000E+000
1	210.86566417	1.867146E-012	1.611715E-011	1	0.000000E+000
1	210.86669017	1.611715E-011	1.867146E-012	0	0.000000E+000
1	210.87079362	1.867146E-012	1.611715E-011	1	0.000000E+000
1	210.87140095	1.611715E-011	1.867146E-012	0	0.000000E+000
1	210.88412811	1.867146E-012	1.611715E-011	1	0.000000E+000
1	210.88417314	1.611715E-011	1.867146E-012	0	0.000000E+000
1	210.89296420	1.867146E-012	1.611715E-011	1	0.000000E+000
1	210.89352451	1.611715E-011	1.867146E-012	0	0.000000E+000
1	210.89783367	1.867146E-012	1.611715E-011	1	0.000000E+000
1	210.89854412	1.611715E-011	1.867146E-012	0	0.000000E+000
1	210.89927621	1.867146E-012	1.611715E-011	1	0.000000E+000
1	210.89935367	1.611715E-011	1.867146E-012	0	0.000000E+000
1	210.89940240	1.867146E-012	1.611715E-011	1	0.000000E+000
1	210.89950592	1.611715E-011	1.867146E-012	0	0.000000E+000
1	210.89953088	1.867146E-012	1.611715E-011	1	0.000000E+000
1	210.89965365	1.611715E-011	1.867146E-012	0	0.000000E+000
1	210.90156247	1.867146E-012	1.611715E-011	1	0.000000E+000
1	210.90417416	1.611715E-011	1.867146E-012	0	0.000000E+000
1	210.90956724	1.867146E-012	1.611715E-011	1	0.000000E+000
1	210.91031224	1.611715E-011	1.867146E-012	0	0.000000E+000
1	210.91032226	1.867146E-012	1.611715E-011	1	0.000000E+000
1	210.91039956	1.611715E-011	1.867146E-012	0	0.000000E+000
1	210.91042260	1.867146E-012	1.611715E-011	1	0.000000E+000
1	210.91049901	1.611715E-011	1.867146E-012	0	0.000000E+000
1	210.91055364	1.867146E-012	1.611715E-011	1	0.000000E+000
1	210.91116423	1.611715E-011	1.867146E-012	0	0.000000E+000
1	210.91794874	1.867146E-012	1.611715E-011	1	0.000000E+000
1	210.91817478	1.611715E-011	1.867146E-012	0	0.000000E+000
1	210.92062886	1.867146E-012	1.611715E-011	1	0.000000E+000
1	210.92356944	1.611715E-011	1.867146E-012	0	0.000000E+000
1	210.93264670	1.867146E-012	1.611715E-011	1	0.000000E+000
1	210.93866833	1.611715E-011	1.867146E-012	0	0.000000E+000
1	210.93869491	1.867146E-012	1.611715E-011	1	0.000000E+000
1	210.94125234	1.611715E-011	1.867146E-012	0	0.000000E+000
1	210.94953337	1.867146E-012	1.611715E-011	1	0.000000E+000
1	210.95007100	1.611715E-011	1.867146E-012	0	0.000000E+000
1	210.95157810	1.867146E-012	1.611715E-011	1	0.000000E+000
1	210.95227434	1.611715E-011	1.867146E-012	0	0.000000E+000
1	210.95508879	1.867146E-012	1.611715E-011	1	0.000000E+000
1	210.95608093	1.611715E-011	1.867146E-012	0	0.000000E+000
1	217.97370392	2.108976E-012	1.635898E-011	1	0.000000E+000
1	217.97373178	1.635898E-011	2.108976E-012	0	0.000000E+000
1	217.98811741	2.108976E-012	1.635898E-011	1	0.000000E+000
1	217.98842094	1.635898E-011	2.108976E-012	0	0.000000E+000
1	217.99354135	2.108976E-012	1.635898E-011	1	0.000000E+000
1	217.99451708	1.635898E-011	2.108976E-012	0	0.000000E+000
1	217.99531062	2.108976E-012	1.635898E-011	1	0.000000E+000
1	217.99823603	1.635898E-011	2.108976E-012	0	0.000000E+000
1	218.00438596	2.108976E-012	1.635898E-011	1	0.000000E+000
1	218.00538209	1.635898E-011	2.108976E-012	0	0.000000E+000
1	218.00909071	2.108976E-012	1.635898E-011	1	0.000000E+000
1	218.01018996	1.635898E-011	2.108976E-012	0	0.000000E+000
1	218.01019578	2.108976E-012	1.635898E-011	1	0.000000E+000
1	218.01120165	1.635898E-011	2.108976E-012	0	0.000000E+000
1	218.01176398	2.108976E-012	1.635898E-011	1	0.000000E+000
1	218.01184104	1.635898E-011	2.108976E-012	0	0.000000E+000
1	218.01395410	2.108976E-012	1.635898E-011	1	0.000000E+000
1	218.01736504	1.635898E-011	2.108976E-012	0	0.000000E+000
1	218.02021031	2.108976E-012	1.635898E-011	1	0.000000E+000
1	218.02055387	1.635898E-011	2.108976E-012	0	0.000000E+000
1	218.02593136	2.108976E-012	1.635898E-011	1	0.000000E+000
1	218.02735643	1.635898E-011	2.108976E-012	0	0.000000E+000
1	218.02984221	2.108976E-012	1.635898E-011	1	0.000000E+000
1	218.03013341	1.635898E-011	2.108976E-012	0	0.000000E+000
1	218.03946571	2.108976E-012	1.635898E-011	1	0.000000E+000
1	218.03954284	1.635898E-011	2.108976E-012	0	0.000000E+000
1	218.04583568	2.108976E-012	1.635898E-011	1	0.000000E+000
1	218.04641307	1.635898E-011	2.108976E-012	0	0.000000E+000
1	218.04646644	2.108976E-012	1.635898E-011	1	0.000000E+000
1	218.04705632	1.635898E-011	2.108976E-012	0	0.000000E+000
1	218.05880937	2.108976E-012	1.635898E-011	1	0.000000E+000
1	218.05905359	1.635898E-011	2.108976E-012	0	0.000000E+000
1	218.05907000	2.108976E-012	1.635898E-011	1	0.000000E+000
1	218.06056299	1.635898E-011	2.108976E-012	0	0.000000E+000
1	218.06060510	2.108976E-012	1.635898E-011	1	0.000000E+000
1	218.06101980	1.635898E-011	2.108976E-012	0	0.000000E+000
1	218.06103925	2.108976E-012	1.635898E-011	1	0.000000E+000
1	218.06396758	1.635898E-011	2.108976E-012	0	0.000000E+000
1	218.06400465	2.108976E-012	1.635898E-011	1	0.000000E+000
1	218.06446907	1.635898E-011	2.108976E-012	0	0.000000E+000
1	218.07738674	2.108976E-012	1.635898E-011	1	0.000000E+000
1	218.07747062	1.635898E-011	2.108976E-012	0	0.000000E+000
1	218.08724934	2.108976E-012	1.635898E-011	1	0.000000E+000
1	218.08843451	1.635898E-011	2.108976E-012	0	0.000000E+000
1	218.09587386	2.108976E-012	1.635898E-011	1	0.000000E+000
1	218.09773638	1.635898E-011	2.108976E-012	0	0.000000E+000
1	218.09775121	2.108976E-012	1.635898E-011	1	0.000000E+000
1	218.10141866	1.635898E-011	2.108976E-012	0	0.000000E+000
1	218.11097148	2.108976E-012	1.635898E-011	1	0.000000E+000
1	218.11120672	1.635898E-011	2.108976E-012	0	0.000000E+000
1	218.11849979	2.108976E-012	1.635898E-011	1	0.000000E+000
1	218.11932117	1.635898E-011	2.108976E-012	0	0.000000E+000
1	218.12106235	2.108976E-012	1.635898E-011	1	0.000000E+000
1	218.12119239	1.635898E-011	2.108976E-012	0	0.000000E+000
1	218.12121679	2.108976E-012	1.635898E-011	1	0.000000E+000
1	218.12175184	1.635898E-011	2.108976E-012	0	0.000000E+000
1	218.13460509	2.108976E-012	1.635898E-011	1	0.000000E+000
1	218.13584891	1.635898E-011	2.108976E-012	0	0.000000E+000
1	218.16284377	2.108976E-012	1.635898E-011	1	0.000000E+000
1	218.16310579	1.635898E-011	2.108976E-012	0	0.000000E+000
1	218.17255165	2.108976E-012	1.635898E-011	1	0.000000E+000
1	218.17380244	1.635898E-011	2.108976E-012	0	0.000000E+000
1	218.17721366	2.108976E-012	1.635898E-011	1	0.000000E+000
1	218.17849675	1.635898E-011	2.108976E-012	0	0.000000E+000
1	218.17956645	2.108976E-012	1.635898E-011	1	0.000000E+000
1	218.18039455	1.635898E-011	2.108976E-012	0	0.000000E+000
1	218.18051337	2.108976E-012	1.635898E-011	1	0.000000E+000
1	218.18129637	1.635898E-011	2.108976E-012	0	0.000000E+000
1	218.18627107	2.108976E-012	1.635898E-011	1	0.000000E+000
1	218.18655062	1.635898E-011	2.108976E-012	0	0.000000E+000
1	218.19257061	2.108976E-012	1.635898E-011	1	0.000000E+000
1	218.19270353	1.635898E-011	2.108976E-012	0	0.000000E+000
1	218.19627626	2.108976E-012	1.635898E-011	1	0.000000E+000
1	218.19631619	1.635898E-011	2.108976E-012	0	0.000000E+000
1	218.19711602	2.108976E-012	1.635898E-011	1	0.000000E+000
1	218.19726124	1.635898E-011	2.108976E-012	0	0.000000E+000
1	218.19761525	2.108976E-012	1.635898E-011	1	0.000000E+000
1	218.19798489	1.635898E-011	2.108976E-012	0	0.000000E+000
1	218.20695531	2.108976E-012	1.635898E-011	1	0.000000E+000
1	218.20888655	1.635898E-011	2.108976E-012	0	0.000000E+000
1	218.20909933	2.108976E-012	1.635898E-011	1	0.000000E+000
1	218.20960606	1.635898E-011	2.108976E-012	0	0.000000E+000
1	218.21082346	2.108976E-012	1.635898E-011	1	0.000000E+000
1	218.21090548	1.635898E-011	2.108976E-012	0	0.000000E+000
1	218.23744467	2.108976E-012	1.635898E-011	1	0.000000E+000
1	218.23838015	1.635898E-011	2.108976E-012	0	0.000000E+000
1	218.24659485	2.108976E-012	1.635898E-011	1	0.000000E+000
1	218.24664730	1.635898E-011	2.108976E-012	0	0.000000E+000
1	218.25195630	2.108976E-012	1.635898E-011	1	0.000000E+000
1	218.25333415	1.635898E-011	2.108976E-012	0	0.000000E+000
1	218.25609678	2.108976E-012	1.635898E-011	1	0.000000E+000
1	218.25900511	1.635898E-011	2.108976E-012	0	0.000000E+000
1	218.26437480	2.108976E-012	1.635898E-011	1	0.000000E+000
1	218.26670578	1.635898E-011	2.108976E-012	0	0.000000E+000
1	218.26781036	2.108976E-012	1.635898E-011	1	0.000000E+000
1	218.26787882	1.635898E-011	2.108976E-012	0	0.000000E+000
1	218.26808984	2.108976E-012	1.635898E-011	1	0.000000E+000
1	218.26811038	1.635898E-011	2.108976E-012	0	0.000000E+000
1	220.72352549	2.122188E-012	1.637219E-011	1	0.000000E+000
1	220.72418838	1.637219E-011	2.122188E-012	0	0.000000E+000
1	220.72562641	2.122188E-012	1.637219E-011	1	0.000000E+000
1	220.72583551	1.637219E-011	2.122188E-012	0	0.000000E+000
1	220.74041241	2.122188E-012	1.637219E-011	1	0.000000E+000
1	220.74223749	1.637219E-011	2.122188E-012	0	0.000000E+000
1	220.75217267	2.122188E-012	1.637219E-011	1	0.000000E+000
1	220.75368400	1.637219E-011	2.122188E-012	0	0.000000E+000
1	220.76314305	2.122188E-012	1.637219E-011	1	0.000000E+000
1	220.76398432	1.637219E-011	2.122188E-012	0	0.000000E+000
1	220.76400639	2.122188E-012	1.637219E-011	1	0.000000E+000
1	220.76544490	1.637219E-011	2.122188E-012	0	0.000000E+000
1	220.76548092	2.122188E-012	1.637219E-011	1	0.000000E+000
1	220.76554771	1.637219E-011	2.122188E-012	0	0.000000E+000
1	220.76559491	2.122188E-012	1.637219E-011	1	0.000000E+000
1	220.76797241	1.637219E-011	2.122188E-012	0	0.000000E+000
1	220.77121064	2.122188E-012	1.637219E-011	1	0.000000E+000
1	220.77156924	1.637219E-011	2.122188E-012	0	0.000000E+000
1	220.78513003	2.122188E-012	1.637219E-011	1	0.000000E+000
1	220.78581462	1.637219E-011	2.122188E-012	0	0.000000E+000
1	220.78676253	2.122188E-012	1.637219E-011	1	0.000000E+000
1	220.78735855	1.637219E-011	2.122188E-012	0	0.000000E+000
1	220.79148494	2.122188E-012	1.637219E-011	1	0.000000E+000
1	220.79152824	1.637219E-011	2.122188E-012	0	0.000000E+000
1	220.80189036	2.122188E-012	1.637219E-011	1	0.000000E+000
1	220.80452649	1.637219E-011	2.122188E-012	0	0.000000E+000
1	220.80548554	2.122188E-012	1.637219E-011	1	0.000000E+000
1	220.80773210	1.637219E-011	2.122188E-012	0	0.000000E+000
1	220.80921812	2.122188E-012	1.637219E-011	1	0.000000E+000
1	220.80999074	1.637219E-011	2.122188E-012	0	0.000000E+000
1	220.82016940	2.122188E-012	1.637219E-011	1	0.000000E+000
1	220.82511263	1.637219E-011	2.122188E-012	0	0.000000E+000
1	220.82513171	2.122188E-012	1.637219E-011	1	0.000000E+000
1	220.82643154	1.637219E-011	2.122188E-012	0	0.000000E+000
1	220.84000351	2.122188E-012	1.637219E-011	1	0.000000E+000
1	220.84289020	1.637219E-011	2.122188E-012	0	0.000000E+000
1	220.84493110	2.122188E-012	1.637219E-011	1	0.000000E+000
1	220.84542799	1.637219E-011	2.122188E-012	0	0.000000E+000
1	220.86565276	2.122188E-012	1.637219E-011	1	0.000000E+000
1	220.86659577	1.637219E-011	2.122188E-012	0	0.000000E+000
1	220.86720456	2.122188E-012	1.637219E-011	1	0.000000E+000
1	220.86827452	1.637219E-011	2.122188E-012	0	0.000000E+000
1	220.86830882	2.122188E-012	1.637219E-011	1	0.000000E+000
1	220.86835488	1.637219E-011	2.122188E-012	0	0.000000E+000
1	220.88146202	2.122188E-012	1.637219E-011	1	0.000000E+000
1	220.88147765	1.637219E-011	2.122188E-012	0	0.000000E+000
1	220.88628847	2.122188E-012	1.637219E-011	1	0.000000E+000
1	220.88641451	1.637219E-011	2.122188E-012	0	0.000000E+000
1	220.89570208	2.122188E-012	1.637219E-011	1	0.000000E+000
1	220.89671259	1.637219E-011	2.122188E-012	0	0.000000E+000
1	220.92754129	2.122188E-012	1.637219E-011	1	0.000000E+000
1	220.92762512	1.637219E-011	2.122188E-012	0	0.000000E+000
1	220.93198823	2.122188E-012	1.637219E-011	1	0.000000E+000
1	220.93222363	1.637219E-011	2.122188E-012	0	0.000000E+000
1	220.93224155	2.122188E-012	1.637219E-011	1	0.000000E+000
1	220.93226732	1.637219E-011	2.122188E-012	0	0.000000E+000
1	220.93230096	2.122188E-012	1.637219E-011	1	0.000000E+000
1	220.93275427	1.637219E-011	2.122188E-012	0	0.000000E+000
1	220.93276662	2.122188E-012	1.637219E-011	1	0.000000E+000
1	220.93301954	1.637219E-011	2.122188E-012	0	0.000000E+000
1	220.93303169	2.122188E-012	1.637219E-011	1	0.000000E+000
1	220.93396552	1.637219E-011	2.122188E-012	0	0.000000E+000
1	220.93400758	2.122188E-012	1.637219E-011	1	0.000000E+000
1	220.93416899	1.637219E-011	2.122188E-012	0	0.000000E+000
1	220.93418718	2.122188E-012	1.637219E-011	1	0.000000E+000
1	220.93585890	1.637219E-011	2.122188E-012	0	0.000000E+000
1	220.94801824	2.122188E-012	1.637219E-011	1	0.000000E+000
1	220.94926720	1.637219E-011	2.122188E-012	0	0.000000E+000
1	220.95993939	2.122188E-012	1.637219E-011	1	0.000000E+000
1	220.96087617	1.637219E-011	2.122188E-012	0	0.000000E+000
1	220.96565291	2.122188E-012	1.637219E-011	1	0.000000E+000
1	220.96576767	1.637219E-011	2.122188E-012	0	0.000000E+000
1	220.96584577	2.122188E-012	1.637219E-011	1	0.000000E+000
1	220.96815086	1.637219E-011	2.122188E-012	0	0.000000E+000
1	220.97147326	2.122188E-012	1.637219E-011	1	0.000000E+000
1	220.97176478	1.637219E-011	2.122188E-012	0	0.000000E+000
1	220.97318632	2.122188E-012	1.637219E-011	1	0.000000E+000
1	220.97324646	1.637219E-011	2.122188E-012	0	0.000000E+000
1	220.97326505	2.122188E-012	1.637219E-011	1	0.000000E+000
1	220.97348689	1.637219E-011	2.122188E-012	0	0.000000E+000
1	220.98954094	2.122188E-012	1.637219E-011	1	0.000000E+000
1	220.99062852	1.637219E-011	2.122188E-012	0	0.000000E+000
1	220.99634293	2.122188E-012	1.637219E-011	1	0.000000E+000
1	220.99712116	1.637219E-011	2.122188E-012	0	0.000000E+000
1	220.99963265	2.122188E-012	1.637219E-011	1	0.000000E+000
1	221.00014927	1.637219E-011	2.122188E-012	0	0.000000E+000
1	221.05032167	2.122188E-012	1.637219E-011	1	0.000000E+000
1	221.05303165	1.637219E-011	2.122188E-012	0	0.000000E+000
1	221.06439022	2.122188E-012	1.637219E-011	1	0.000000E+000
1	221.06852362	1.637219E-011	2.122188E-012	0	0.000000E+000
1	221.06860835	2.122188E-012	1.637219E-011	1	0.000000E+000
1	221.06878344	1.637219E-011	2.122188E-012	0	0.000000E+000
1	221.07727427	2.122188E-012	1.637219E-011	1	0.000000E+000
1	221.07741824	1.637219E-011	2.122188E-012	0	0.000000E+000
1	221.08273863	2.122188E-012	1.637219E-011	1	0.000000E+000
1	221.08554722	1.637219E-011	2.122188E-012	0	0.000000E+000
1	221.08562905	2.122188E-012	1.637219E-011	1	0.000000E+000
1	221.08837331	1.637219E-011	2.122188E-012	0	0.000000E+000
1	221.08838492	2.122188E-012	1.637219E-011	1	0.000000E+000
1	221.08844345	1.637219E-011	2.122188E-012	0	0.000000E+000
1	221.08845580	2.122188E-012	1.637219E-011	1	0.000000E+000
1	221.08891745	1.637219E-011	2.122188E-012	0	0.000000E+000
1	221.08895983	2.122188E-012	1.637219E-011	1	0.000000E+000
1	221.08936359	1.637219E-011	2.122188E-012	0	0.000000E+000
1	223.26654040	1.950586E-012	1.620059E-011	1	0.000000E+000
1	223.26730429	1.620059E-011	1.950586E-012	0	0.000000E+000
1	223.27934238	1.950586E-012	1.620059E-011	1	0.000000E+000
1	223.28045875	1.620059E-011	1.950586E-012	0	0.000000E+000
1	223.28121206	1.950586E-012	1.620059E-011	1	0.000000E+000
1	223.28131648	1.620059E-011	1.950586E-012	0	0.000000E+000
1	223.28343417	1.950586E-012	1.620059E-011	1	0.000000E+000
1	223.28364220	1.620059E-011	1.950586E-012	0	0.000000E+000
1	223.28445814	1.950586E-012	1.620059E-011	1	0.000000E+000
1	223.28473508	1.620059E-011	1.950586E-012	0	0.000000E+000
1	223.29127278	1.950586E-012	1.620059E-011	1	0.000000E+000
1	223.29193764	1.620059E-011	1.950586E-012	0	0.000000E+000
1	223.29195256	1.950586E-012	1.620059E-011	1	0.000000E+000
1	223.29339310	1.620059E-011	1.950586E-012	0	0.000000E+000
1	223.29341154	1.950586E-012	1.620059E-011	1	0.000000E+000
1	223.29539574	1.620059E-011	1.950586E-012	0	0.000000E+000
1	223.29539751	1.950586E-012	1.620059E-011	1	0.000000E+000
1	223.29720457	1.620059E-011	1.950586E-012	0	0.000000E+000
1	223.30114831	1.950586E-012	1.620059E-011	1	0.000000E+000
1	223.30213348	1.620059E-011	1.950586E-012	0	0.000000E+000
1	223.30328426	1.950586E-012	1.620059E-011	1	0.000000E+000
1	223.30549867	1.620059E-011	1.950586E-012	0	0.000000E+000
1	223.30555343	1.950586E-012	1.620059E-011	1	0.000000E+000
1	223.30608301	1.620059E-011	1.950586E-012	0	0.000000E+000
1	229.44302405	1.867871E-012	1.611787E-011	1	0.000000E+000
1	229.44446254	1.611787E-011	1.867871E-012	0	0.000000E+000
1	229.44928524	1.867871E-012	1.611787E-011	1	0.000000E+000
1	229.45337546	1.611787E-011	1.867871E-012	0	0.000000E+000
1	229.45358507	1.867871E-012	1.611787E-011	1	0.000000E+000
1	229.45479948	1.611787E-011	1.867871E-012	0	0.000000E+000
1	229.45745806	1.867871E-012	1.611787E-011	1	0.000000E+000
1	229.45816786	1.611787E-011	1.867871E-012	0	0.000000E+000
1	229.45819404	1.867871E-012	1.611787E-011	1	0.000000E+000
1	229.45844884	1.611787E-011	1.867871E-012	0	0.000000E+000
1	229.46622340	1.867871E-012	1.611787E-011	1	0.000000E+000
1	229.46643302	1.611787E-011	1.867871E-012	0	0.000000E+000
1	229.46844525	1.867871E-012	1.611787E-011	1	0.000000E+000
1	229.46985181	1.611787E-011	1.867871E-012	0	0.000000E+000
1	229.47293009	1.867871E-012	1.611787E-011	1	0.000000E+000
1	229.47386630	1.611787E-011	1.867871E-012	0	0.000000E+000
1	229.47544969	1.867871E-012	1.611787E-011	1	0.000000E+000
1	229.47662074	1.611787E-011	1.867871E-012	0	0.000000E+000
1	229.47930443	1.867871E-012	1.611787E-011	1	0.000000E+000
1	229.48180581	1.611787E-011	1.867871E-012	0	0.000000E+000
1	229.48183607	1.867871E-012	1.611787E-011	1	0.000000E+000
1	229.48244745	1.611787E-011	1.867871E-012	0	0.000000E+000
1	229.50339878	1.867871E-012	1.611787E-011	1	0.000000E+000
1	229.50403615	1.611787E-011	1.867871E-012	0	0.000000E+000
1	229.51918004	1.867871E-012	1.611787E-011	1	0.000000E+000
1	229.51944844	1.611787E-011	1.867871E-012	0	0.000000E+000
1	229.51948652	1.867871E-012	1.611787E-011	1	0.000000E+000
1	229.52023734	1.611787E-011	1.867871E-012	0	0.000000E+000
1	229.52026520	1.867871E-012	1.611787E-011	1	0.000000E+000
1	229.52233260	1.611787E-011	1.867871E-012	0	0.000000E+000
1	229.52235899	1.867871E-012	1.611787E-011	1	0.000000E+000
1	229.52319508	1.611787E-011	1.867871E-012	0	0.000000E+000
1	229.52408603	1.867871E-012	1.611787E-011	1	0.000000E+000
1	229.52415214	1.611787E-011	1.867871E-012	0	0.000000E+000
1	229.53102490	1.867871E-012	1.611787E-011	1	0.000000E+000
1	229.53148137	1.611787E-011	1.867871E-012	0	0.000000E+000
1	229.53224322	1.867871E-012	1.611787E-011	1	0.000000E+000
1	229.53261594	1.611787E-011	1.867871E-012	0	0.000000E+000
1	229.55558909	1.867871E-012	1.611787E-011	1	0.000000E+000
1	229.55585936	1.611787E-011	1.867871E-012	0	0.000000E+000
1	229.59303829	1.867871E-012	1.611787E-011	1	0.000000E+000
1	229.59418941	1.611787E-011	1.867871E-012	0	0.000000E+000
1	229.59422045	1.867871E-012	1.611787E-011	1	0.000000E+000
1	229.59585799	1.611787E-011	1.867871E-012	0	0.000000E+000
1	229.59657478	1.867871E-012	1.611787E-011	1	0.000000E+000
1	229.59684441	1.611787E-011	1.867871E-012	0	0.000000E+000
1	229.60190166	1.867871E-012	1.611787E-011	1	0.000000E+000
1	229.60363101	1.611787E-011	1.867871E-012	0	0.000000E+000
1	229.60911294	1.867871E-012	1.611787E-011	1	0.000000E+000
1	229.60967013	1.611787E-011	1.867871E-012	0	0.000000E+000
1	229.61043758	1.867871E-012	1.611787E-011	1	0.000000E+000
1	229.61349192	1.611787E-011	1.867871E-012	0	0.000000E+000
1	229.62033130	1.867871E-012	1.611787E-011	1	0.000000E+000
1	229.62048204	1.611787E-011	1.867871E-012	0	0.000000E+000
1	229.63309926	1.867871E-012	1.611787E-011	1	0.000000E+000
1	229.63377548	1.611787E-011	1.867871E-012	0	0.000000E+000
1	229.63396444	1.867871E-012	1.611787E-011	1	0.000000E+000
1	229.63457901	1.611787E-011	1.867871E-012	0	0.000000E+000
1	231.07438276	1.926922E-012	1.617692E-011	1	0.000000E+000
1	231.07595348	1.617692E-011	1.926922E-012	0	0.000000E+000
1	231.08126965	1.926922E-012	1.617692E-011	1	0.000000E+000
1	231.08146011	1.617692E-011	1.926922E-012	0	0.000000E+000
1	231.08151608	1.926922E-012	1.617692E-011	1	0.000000E+000
1	231.08298809	1.617692E-011	1.926922E-012	0	0.000000E+000
1	231.08780409	1.926922E-012	1.617692E-011	1	0.000000E+000
1	231.08893974	1.617692E-011	1.926922E-012	0	0.000000E+000
1	231.08898587	1.926922E-012	1.617692E-011	1	0.000000E+000
1	231.08971916	1.617692E-011	1.926922E-012	0	0.000000E+000
1	231.08973671	1.926922E-012	1.617692E-011	1	0.000000E+000
1	231.09214535	1.617692E-011	1.926922E-012	0	0.000000E+000
1	231.09812054	1.926922E-012	1.617692E-011	1	0.000000E+000
1	231.09819521	1.617692E-011	1.926922E-012	0	0.000000E+000
1	231.10084406	1.926922E-012	1.617692E-011	1	0.000000E+000
1	231.10089001	1.617692E-011	1.926922E-012	0	0.000000E+000
1	231.10092689	1.926922E-012	1.617692E-011	1	0.000000E+000
1	231.10216593	1.617692E-011	1.926922E-012	0	0.000000E+000
1	231.10238193	1.926922E-012	1.617692E-011	1	0.000000E+000
1	231.10249535	1.617692E-011	1.926922E-012	0	0.000000E+000
1	232.58458571	2.034055E-012	1.628406E-011	1	0.000000E+000
1	232.58702026	1.628406E-011	2.034055E-012	0	0.000000E+000
1	232.58901069	2.034055E-012	1.628406E-011	1	0.000000E+000
1	232.58995024	1.628406E-011	2.034055E-012	0	0.000000E+000
1	232.59116976	2.034055E-012	1.628406E-011	1	0.000000E+000
1	232.59147505	1.628406E-011	2.034055E-012	0	0.000000E+000
1	232.59525595	2.034055E-012	1.628406E-011	1	0.000000E+000
1	232.59575236	1.628406E-011	2.034055E-012	0	0.000000E+000
1	232.59844544	2.034055E-012	1.628406E-011	1	0.000000E+000
1	232.59863430	1.628406E-011	2.034055E-012	0	0.000000E+000
1	232.61049528	2.034055E-012	1.628406E-011	1	0.000000E+000
1	232.61062475	1.628406E-011	2.034055E-012	0	0.000000E+000
1	232.61064558	2.034055E-012	1.628406E-011	1	0.000000E+000
1	232.61070467	1.628406E-011	2.034055E-012	0	0.000000E+000
1	232.61075908	2.034055E-012	1.628406E-011	1	0.000000E+000
1	232.61119429	1.628406E-011	2.034055E-012	0	0.000000E+000
1	232.61155325	2.034055E-012	1.628406E-011	1	0.000000E+000
1	232.61172477	1.628406E-011	2.034055E-012	0	0.000000E+000
1	232.61403556	2.034055E-012	1.628406E-011	1	0.000000E+000
1	232.61417494	1.628406E-011	2.034055E-012	0	0.000000E+000
1	232.61420511	2.034055E-012	1.628406E-011	1	0.000000E+000
1	232.61642310	1.628406E-011	2.034055E-012	0	0.000000E+000
1	232.62043048	2.034055E-012	1.628406E-011	1	0.000000E+000
1	232.62137053	1.628406E-011	2.034055E-012	0	0.000000E+000
1	232.62291888	2.034055E-012	1.628406E-011	1	0.000000E+000
1	232.62299584	1.628406E-011	2.034055E-012	0	0.000000E+000
1	232.62918480	2.034055E-012	1.628406E-011	1	0.000000E+000
1	232.63105030	1.628406E-011	2.034055E-012	0	0.000000E+000
1	232.64368743	2.034055E-012	1.628406E-011	1	0.000000E+000
1	232.64376584	1.628406E-011	2.034055E-012	0	0.000000E+000
1	232.64378117	2.034055E-012	1.628406E-011	1	0.000000E+000
1	232.64500451	1.628406E-011	2.034055E-012	0	0.000000E+000
1	232.64502682	2.034055E-012	1.628406E-011	1	0.000000E+000
1	232.64637343	1.628406E-011	2.034055E-012	0	0.000000E+000
1	232.64641717	2.034055E-012	1.628406E-011	1	0.000000E+000
1	232.64649378	1.628406E-011	2.034055E-012	0	0.000000E+000
1	232.64876482	2.034055E-012	1.628406E-011	1	0.000000E+000
1	232.64935787	1.628406E-011	2.034055E-012	0	0.000000E+000
1	232.64939692	2.034055E-012	1.628406E-011	1	0.000000E+000
1	232.64946687	1.628406E-011	2.034055E-012	0	0.000000E+000
1	232.65931346	2.034055E-012	1.628406E-011	1	0.000000E+000
1	232.65966212	1.628406E-011	2.034055E-012	0	0.000000E+000
1	232.66563138	2.034055E-012	1.628406E-011	1	0.000000E+000
1	232.66633391	1.628406E-011	2.034055E-012	0	0.000000E+000
1	232.66639842	2.034055E-012	1.628406E-011	1	0.000000E+000
1	232.66709227	1.628406E-011	2.034055E-012	0	0.000000E+000
1	232.66785546	2.034055E-012	1.628406E-011	1	0.000000E+000
1	232.66786350	1.628406E-011	2.034055E-012	0	0.000000E+000
1	232.66912603	2.034055E-012	1.628406E-011	1	0.000000E+000
1	232.66963085	1.628406E-011	2.034055E-012	0	0.000000E+000
1	232.67212817	2.034055E-012	1.628406E-011	1	0.000000E+000
1	232.67216382	1.628406E-011	2.034055E-012	0	0.000000E+000
1	232.68466319	2.034055E-012	1.628406E-011	1	0.000000E+000
1	232.68518966	1.628406E-011	2.034055E-012	0	0.000000E+000
1	232.69129858	2.034055E-012	1.628406E-011	1	0.000000E+000
1	232.69146687	1.628406E-011	2.034055E-012	0	0.000000E+000
1	232.69151251	2.034055E-012	1.628406E-011	1	0.000000E+000
1	232.69278353	1.628406E-011	2.034055E-012	0	0.000000E+000
1	232.70991721	2.034055E-012	1.628406E-011	1	0.000000E+000
1	232.71054883	1.628406E-011	2.034055E-012	0	0.000000E+000
1	232.71598096	2.034055E-012	1.628406E-011	1	0.000000E+000
1	232.71671284	1.628406E-011	2.034055E-012	0	0.000000E+000
1	232.71676184	2.034055E-012	1.628406E-011	1	0.000000E+000
1	232.71744138	1.628406E-011	2.034055E-012	0	0.000000E+000
1	232.74772084	2.034055E-012	1.628406E-011	1	0.000000E+000
1	232.74782698	1.628406E-011	2.034055E-012	0	0.000000E+000
1	232.74977529	2.034055E-012	1.628406E-011	1	0.000000E+000
1	232.74997111	1.628406E-011	2.034055E-012	0	0.000000E+000
1	232.75060259	2.034055E-012	1.628406E-011	1	0.000000E+000
1	232.75067087	1.628406E-011	2.034055E-012	0	0.000000E+000
1	232.77565227	2.034055E-012	1.628406E-011	1	0.000000E+000
1	232.77570823	1.628406E-011	2.034055E-012	0	0.000000E+000
1	232.78237845	2.034055E-012	1.628406E-011	1	0.000000E+000
1	232.78241794	1.628406E-011	2.034055E-012	0	0.000000E+000
1	232.78296157	2.034055E-012	1.628406E-011	1	0.000000E+000
1	232.78303237	1.628406E-011	2.034055E-012	0	0.000000E+000
1	232.78307059	2.034055E-012	1.628406E-011	1	0.000000E+000
1	232.78348233	1.628406E-011	2.034055E-012	0	0.000000E+000
1	232.78807119	2.034055E-012	1.628406E-011	1	0.000000E+000
1	232.78888968	1.628406E-011	2.034055E-012	0	0.000000E+000
1	232.80149427	2.034055E-012	1.628406E-011	1	0.000000E+000
1	232.80479126	1.628406E-011	2.034055E-012	0	0.000000E+000
1	232.81395533	2.034055E-012	1.628406E-011	1	0.000000E+000
1	232.81415822	1.628406E-011	2.034055E-012	0	0.000000E+000
1	232.81453537	2.034055E-012	1.628406E-011	1	0.000000E+000
1	232.81509073	1.628406E-011	2.034055E-012	0	0.000000E+000
1	232.82063599	2.034055E-012	1.628406E-011	1	0.000000E+000
1	232.82240889	1.628406E-011	2.034055E-012	0	0.000000E+000
1	232.82324001	2.034055E-012	1.628406E-011	1	0.000000E+000
1	232.82342356	1.628406E-011	2.034055E-012	0	0.000000E+000
1	232.83688747	2.034055E-012	1.628406E-011	1	0.000000E+000
1	232.83706838	1.628406E-011	2.034055E-012	0	0.000000E+000
1	232.83812027	2.034055E-012	1.628406E-011	1	0.000000E+000
1	232.83829551	1.628406E-011	2.034055E-012	0	0.000000E+000
1	232.84938981	2.034055E-012	1.628406E-011	1	0.000000E+000
1	232.85086325	1.628406E-011	2.034055E-012	0	0.000000E+000
1	241.12873041	1.936723E-012	1.618672E-011	1	0.000000E+000
1	241.12960380	1.618672E-011	1.936723E-012	0	0.000000E+000
1	241.13126467	1.936723E-012	1.618672E-011	1	0.000000E+000
1	241.13221113	1.618672E-011	1.936723E-012	0	0.000000E+000
1	241.13340847	1.936723E-012	1.618672E-011	1	0.000000E+000
1	241.13388618	1.618672E-011	1.936723E-012	0	0.000000E+000
1	241.14551340	1.936723E-012	1.618672E-011	1	0.000000E+000
1	241.14651328	1.618672E-011	1.936723E-012	0	0.000000E+000
1	241.15696496	1.936723E-012	1.618672E-011	1	0.000000E+000
1	241.15852552	1.618672E-011	1.936723E-012	0	0.000000E+000
1	241.18966965	1.936723E-012	1.618672E-011	1	0.000000E+000
1	241.19116329	1.618672E-011	1.936723E-012	0	0.000000E+000
1	241.19119537	1.936723E-012	1.618672E-011	1	0.000000E+000
1	241.19302643	1.618672E-011	1.936723E-012	0	0.000000E+000
1	241.19303429	1.936723E-012	1.618672E-011	1	0.000000E+000
1	241.19888009	1.618672E-011	1.936723E-012	0	0.000000E+000
1	241.20643794	1.936723E-012	1.618672E-011	1	0.000000E+000
1	241.20779171	1.618672E-011	1.936723E-012	0	0.000000E+000
1	241.21652486	1.936723E-012	1.618672E-011	1	0.000000E+000
1	241.21821474	1.618672E-011	1.936723E-012	0	0.000000E+000
1	241.21823627	1.936723E-012	1.618672E-011	1	0.000000E+000
1	241.21891548	1.618672E-011	1.936723E-012	0	0.000000E+000
1	241.24599498	1.936723E-012	1.618672E-011	1	0.000000E+000
1	241.24700198	1.618672E-011	1.936723E-012	0	0.000000E+000
1	241.24701591	1.936723E-012	1.618672E-011	1	0.000000E+000
1	241.24801994	1.618672E-011	1.936723E-012	0	0.000000E+000
1	241.25106961	1.936723E-012	1.618672E-011	1	0.000000E+000
1	241.25192452	1.618672E-011	1.936723E-012	0	0.000000E+000
1	241.25347130	1.936723E-012	1.618672E-011	1	0.000000E+000
1	241.25453033	1.618672E-011	1.936723E-012	0	0.000000E+000
1	241.25454121	1.936723E-012	1.618672E-011	1	0.000000E+000
1	241.25492624	1.618672E-011	1.936723E-012	0	0.000000E+000
1	241.25693754	1.936723E-012	1.618672E-011	1	0.000000E+000
1	241.25927378	1.618672E-011	1.936723E-012	0	0.000000E+000
1	241.26138890	1.936723E-012	1.618672E-011	1	0.000000E+000
1	241.26145808	1.618672E-011	1.936723E-012	0	0.000000E+000
1	241.26301532	1.936723E-012	1.618672E-011	1	0.000000E+000
1	241.26485892	1.618672E-011	1.936723E-012	0	0.000000E+000
1	241.26611399	1.936723E-012	1.618672E-011	1	0.000000E+000
1	241.26678733	1.618672E-011	1.936723E-012	0	0.000000E+000
1	241.26891165	1.936723E-012	1.618672E-011	1	0.000000E+000
1	241.27089224	1.618672E-011	1.936723E-012	0	0.000000E+000
1	241.27684243	1.936723E-012	1.618672E-011	1	0.000000E+000
1	241.27774803	1.618672E-011	1.936723E-012	0	0.000000E+000
1	241.28892691	1.936723E-012	1.618672E-011	1	0.000000E+000
1	241.29112246	1.618672E-011	1.936723E-012	0	0.000000E+000
1	241.30065037	1.936723E-012	1.618672E-011	1	0.000000E+000
1	241.30072464	1.618672E-011	1.936723E-012	0	0.000000E+000
1	241.30321175	1.936723E-012	1.618672E-011	1	0.000000E+000
1	241.30345810	1.618672E-011	1.936723E-012	0	0.000000E+000
1	241.30553124	1.936723E-012	1.618672E-011	1	0.000000E+000
1	241.30631966	1.618672E-011	1.936723E-012	0	0.000000E+000
1	241.31272197	1.936723E-012	1.618672E-011	1	0.000000E+000
1	241.31287340	1.618672E-011	1.936723E-012	0	0.000000E+000
1	241.33394403	1.936723E-012	1.618672E-011	1	0.000000E+000
1	241.33427402	1.618672E-011	1.936723E-012	0	0.000000E+000
1	241.33430150	1.936723E-012	1.618672E-011	1	0.000000E+000
1	241.33493423	1.618672E-011	1.936723E-012	0	0.000000E+000
1	241.34323144	1.936723E-012	1.618672E-011	1	0.000000E+000
1	241.34417173	1.618672E-011	1.936723E-012	0	0.000000E+000
1	241.34688192	1.936723E-012	1.618672E-011	1	0.000000E+000
1	241.34703848	1.618672E-011	1.936723E-012	0	0.000000E+000
1	241.36009379	1.936723E-012	1.618672E-011	1	0.000000E+000
1	241.36041516	1.618672E-011	1.936723E-012	0	0.000000E+000
1	241.36043710	1.936723E-012	1.618672E-011	1	0.000000E+000
1	241.36258152	1.618672E-011	1.936723E-012	0	0.000000E+000
1	241.36682122	1.936723E-012	1.618672E-011	1	0.000000E+000
1	241.36807929	1.618672E-011	1.936723E-012	0	0.000000E+000
1	241.38104677	1.936723E-012	1.618672E-011	1	0.000000E+000
1	241.38215329	1.618672E-011	1.936723E-012	0	0.000000E+000
1	241.38377662	1.936723E-012	1.618672E-011	1	0.000000E+000
1	241.38611367	1.618672E-011	1.936723E-012	0	0.000000E+000
1	241.39461057	1.936723E-012	1.618672E-011	1	0.000000E+000
1	241.39760194	1.618672E-011	1.936723E-012	0	0.000000E+000
1	241.39762246	1.936723E-012	1.618672E-011	1	0.000000E+000
1	241.39806500	1.618672E-011	1.936723E-012	0	0.000000E+000
1	241.40030281	1.936723E-012	1.618672E-011	1	0.000000E+000
1	241.40097427	1.618672E-011	1.936723E-012	0	0.000000E+000
1	241.40927723	1.936723E-012	1.618672E-011	1	0.000000E+000
1	241.41090970	1.618672E-011	1.936723E-012	0	0.000000E+000
1	241.42023080	1.936723E-012	1.618672E-011	1	0.000000E+000
1	241.42385589	1.618672E-011	1.936723E-012	0	0.000000E+000
1	241.42611274	1.936723E-012	1.618672E-011	1	0.000000E+000
1	241.42650497	1.618672E-011	1.936723E-012	0	0.000000E+000
1	241.43608726	1.936723E-012	1.618672E-011	1	0.000000E+000
1	241.43653685	1.618672E-011	1.936723E-012	0	0.000000E+000
1	241.43656327	1.936723E-012	1.618672E-011	1	0.000000E+000
1	241.43686052	1.618672E-011	1.936723E-012	0	0.000000E+000
1	241.43689543	1.936723E-012	1.618672E-011	1	0.000000E+000
1	241.43785266	1.618672E-011	1.936723E-012	0	0.000000E+000
1	241.43789117	1.936723E-012	1.618672E-011	1	0.000000E+000
1	241.43881558	1.618672E-011	1.936723E-012	0	0.000000E+000
1	241.43926564	1.936723E-012	1.618672E-011	1	0.000000E+000
1	241.43956215	1.618672E-011	1.936723E-012	0	0.000000E+000
1	241.43961243	1.936723E-012	1.618672E-011	1	0.000000E+000
1	241.44039199	1.618672E-011	1.936723E-012	0	0.000000E+000
1	241.44040383	1.936723E-012	1.618672E-011	1	0.000000E+000
1	241.44050653	1.618672E-011	1.936723E-012	0	0.000000E+000
1	241.44054085	1.936723E-012	1.618672E-011	1	0.000000E+000
1	241.44531365	1.618672E-011	1.936723E-012	0	0.000000E+000
1	241.44600590	1.936723E-012	1.618672E-011	1	0.000000E+000
1	241.44627860	1.618672E-011	1.936723E-012	0	0.000000E+000
1	241.44631032	1.936723E-012	1.618672E-011	1	0.000000E+000
1	241.44816911	1.618672E-011	1.936723E-012	0	0.000000E+000
1	241.44817371	1.936723E-012	1.618672E-011	1	0.000000E+000
1	241.45127737	1.618672E-011	1.936723E-012	0	0.000000E+000
1	241.45239177	1.936723E-012	1.618672E-011	1	0.000000E+000
1	241.45363994	1.618672E-011	1.936723E-012	0	0.000000E+000
1	241.45366059	1.936723E-012	1.618672E-011	1	0.000000E+000
1	241.45404876	1.618672E-011	1.936723E-012	0	0.000000E+000
1	241.47718274	1.936723E-012	1.618672E-011	1	0.000000E+000
1	241.47991960	1.618672E-011	1.936723E-012	0	0.000000E+000
1	241.47994746	1.936723E-012	1.618672E-011	1	0.000000E+000
1	241.48128198	1.618672E-011	1.936723E-012	0	0.000000E+000
1	241.48582775	1.936723E-012	1.618672E-011	1	0.000000E+000
1	241.48930610	1.618672E-011	1.936723E-012	0	0.000000E+000
1	241.49229911	1.936723E-012	1.618672E-011	1	0.000000E+000
1	241.49242841	1.618672E-011	1.936723E-012	0	0.000000E+000
1	241.49246353	1.936723E-012	1.618672E-011	1	0.000000E+000
1	241.49393894	1.618672E-011	1.936723E-012	0	0.000000E+000
1	241.50430721	1.936723E-012	1.618672E-011	1	0.000000E+000
1	241.50507439	1.618672E-011	1.936723E-012	0	0.000000E+000
1	241.51102905	1.936723E-012	1.618672E-011	1	0.000000E+000
1	241.51223216	1.618672E-011	1.936723E-012	0	0.000000E+000
1	241.51769029	1.936723E-012	1.618672E-011	1	0.000000E+000
1	241.51771646	1.618672E-011	1.936723E-012	0	0.000000E+000
1	241.56580717	1.936723E-012	1.618672E-011	1	0.000000E+000
1	241.56696670	1.618672E-011	1.936723E-012	0	0.000000E+000
1	241.56698476	1.936723E-012	1.618672E-011	1	0.000000E+000
1	241.56742061	1.618672E-011	1.936723E-012	0	0.000000E+000
1	242.39025913	1.976620E-012	1.622662E-011	1	0.000000E+000
1	242.39100254	1.622662E-011	1.976620E-012	0	0.000000E+000
1	242.40456573	1.976620E-012	1.622662E-011	1	0.000000E+000
1	242.40487448	1.622662E-011	1.976620E-012	0	0.000000E+000
1	242.40489878	1.976620E-012	1.622662E-011	1	0.000000E+000
1	242.40534028	1.622662E-011	1.976620E-012	0	0.000000E+000
1	242.43539341	1.976620E-012	1.622662E-011	1	0.000000E+000
1	242.43540234	1.622662E-011	1.976620E-012	0	0.000000E+000
1	242.43695044	1.976620E-012	1.622662E-011	1	0.000000E+000
1	242.43710269	1.622662E-011	1.976620E-012	0	0.000000E+000
1	242.43966741	1.976620E-012	1.622662E-011	1	0.000000E+000
1	242.44118200	1.622662E-011	1.976620E-012	0	0.000000E+000
1	242.44120733	1.976620E-012	1.622662E-011	1	0.000000E+000
1	242.44128952	1.622662E-011	1.976620E-012	0	0.000000E+000
1	242.44134537	1.976620E-012	1.622662E-011	1	0.000000E+000
1	242.44254697	1.622662E-011	1.976620E-012	0	0.000000E+000
1	242.44258442	1.976620E-012	1.622662E-011	1	0.000000E+000
1	242.44341959	1.622662E-011	1.976620E-012	0	0.000000E+000
1	242.45071950	1.976620E-012	1.622662E-011	1	0.000000E+000
1	242.45089156	1.622662E-011	1.976620E-012	0	0.000000E+000
1	242.45530768	1.976620E-012	1.622662E-011	1	0.000000E+000
1	242.45560664	1.622662E-011	1.976620E-012	0	0.000000E+000
1	242.45745355	1.976620E-012	1.622662E-011	1	0.000000E+000
1	242.45910564	1.622662E-011	1.976620E-012	0	0.000000E+000
1	242.46100601	1.976620E-012	1.622662E-011	1	0.000000E+000
1	242.46109891	1.622662E-011	1.976620E-012	0	0.000000E+000
1	242.47355801	1.976620E-012	1.622662E-011	1	0.000000E+000
1	242.47492756	1.622662E-011	1.976620E-012	0	0.000000E+000
1	242.47493930	1.976620E-012	1.622662E-011	1	0.000000E+000
1	242.47578477	1.622662E-011	1.976620E-012	0	0.000000E+000
1	242.49223558	1.976620E-012	1.622662E-011	1	0.000000E+000
1	242.49230902	1.622662E-011	1.976620E-012	0	0.000000E+000
1	242.49235017	1.976620E-012	1.622662E-011	1	0.000000E+000
1	242.49262553	1.622662E-011	1.976620E-012	0	0.000000E+000
1	242.49266818	1.976620E-012	1.622662E-011	1	0.000000E+000
1	242.49322428	1.622662E-011	1.976620E-012	0	0.000000E+000
1	242.49959729	1.976620E-012	1.622662E-011	1	0.000000E+000
1	242.50000899	1.622662E-011	1.976620E-012	0	0.000000E+000
1	242.50004639	1.976620E-012	1.622662E-011	1	0.000000E+000
1	242.50415946	1.622662E-011	1.976620E-012	0	0.000000E+000
1	242.50574780	1.976620E-012	1.622662E-011	1	0.000000E+000
1	242.50880267	1.622662E-011	1.976620E-012	0	0.000000E+000
1	242.53372814	1.976620E-012	1.622662E-011	1	0.000000E+000
1	242.53386551	1.622662E-011	1.976620E-012	0	0.000000E+000
1	242.54119615	1.976620E-012	1.622662E-011	1	0.000000E+000
1	242.54225455	1.622662E-011	1.976620E-012	0	0.000000E+000
1	242.56034501	1.976620E-012	1.622662E-011	1	0.000000E+000
1	242.56079775	1.622662E-011	1.976620E-012	0	0.000000E+000
1	242.56082690	1.976620E-012	1.622662E-011	1	0.000000E+000
1	242.56228956	1.622662E-011	1.976620E-012	0	0.000000E+000
1	242.56230399	1.976620E-012	1.622662E-011	1	0.000000E+000
1	242.56258869	1.622662E-011	1.976620E-012	0	0.000000E+000
1	242.56262069	1.976620E-012	1.622662E-011	1	0.000000E+000
1	242.56332503	1.622662E-011	1.976620E-012	0	0.000000E+000
1	242.56727162	1.976620E-012	1.622662E-011	1	0.000000E+000
1	242.56756445	1.622662E-011	1.976620E-012	0	0.000000E+000
1	242.56763935	1.976620E-012	1.622662E-011	1	0.000000E+000
1	242.56914794	1.622662E-011	1.976620E-012	0	0.000000E+000
1	242.56917145	1.976620E-012	1.622662E-011	1	0.000000E+000
1	242.57031712	1.622662E-011	1.976620E-012	0	0.000000E+000
1	242.57057319	1.976620E-012	1.622662E-011	1	0.000000E+000
1	242.57098346	1.622662E-011	1.976620E-012	0	0.000000E+000
1	242.57291786	1.976620E-012	1.622662E-011	1	0.000000E+000
1	242.57300486	1.622662E-011	1.976620E-012	0	0.000000E+000
1	242.58895577	1.976620E-012	1.622662E-011	1	0.000000E+000
1	242.59019410	1.622662E-011	1.976620E-012	0	0.000000E+000
1	242.59274624	1.976620E-012	1.622662E-011	1	0.000000E+000
1	242.59323113	1.622662E-011	1.976620E-012	0	0.000000E+000
1	242.59952610	1.976620E-012	1.622662E-011	1	0.000000E+000
1	242.59974909	1.622662E-011	1.976620E-012	0	0.000000E+000
1	253.32958493	2.091190E-012	1.634119E-011	1	0.000000E+000
1	253.33062444	1.634119E-011	2.091190E-012	0	0.000000E+000
1	253.33258671	2.091190E-012	1.634119E-011	1	0.000000E+000
1	253.33409547	1.634119E-011	2.091190E-012	0	0.000000E+000
1	253.33820055	2.091190E-012	1.634119E-011	1	0.000000E+000
1	253.33829013	1.634119E-011	2.091190E-012	0	0.000000E+000
1	253.34033136	2.091190E-012	1.634119E-011	1	0.000000E+000
1	253.34341185	1.634119E-011	2.091190E-012	0	0.000000E+000
1	253.34344748	2.091190E-012	1.634119E-011	1	0.000000E+000
1	253.34362617	1.634119E-011	2.091190E-012	0	0.000000E+000
1	253.34810491	2.091190E-012	1.634119E-011	1	0.000000E+000
1	253.34821804	1.634119E-011	2.091190E-012	0	0.000000E+000
1	253.34891032	2.091190E-012	1.634119E-011	1	0.000000E+000
1	253.34934976	1.634119E-011	2.091190E-012	0	0.000000E+000
1	253.36252896	2.091190E-012	1.634119E-011	1	0.000000E+000
1	253.36309101	1.634119E-011	2.091190E-012	0	0.000000E+000
1	253.37059698	2.091190E-012	1.634119E-011	1	0.000000E+000
1	253.37127200	1.634119E-011	2.091190E-012	0	0.000000E+000
1	253.37173306	2.091190E-012	1.634119E-011	1	0.000000E+000
1	253.37261448	1.634119E-011	2.091190E-012	0	0.000000E+000
1	253.37290872	2.091190E-012	1.634119E-011	1	0.000000E+000
1	253.37445629	1.634119E-011	2.091190E-012	0	0.000000E+000
1	253.37490859	2.091190E-012	1.634119E-011	1	0.000000E+000
1	253.37611321	1.634119E-011	2.091190E-012	0	0.000000E+000
1	253.37613341	2.091190E-012	1.634119E-011	1	0.000000E+000
1	253.37617330	1.634119E-011	2.091190E-012	0	0.000000E+000
1	253.37871882	2.091190E-012	1.634119E-011	1	0.000000E+000
1	253.37969951	1.634119E-011	2.091190E-012	0	0.000000E+000
1	253.38365885	2.091190E-012	1.634119E-011	1	0.000000E+000
1	253.38404785	1.634119E-011	2.091190E-012	0	0.000000E+000
1	253.38828324	2.091190E-012	1.634119E-011	1	0.000000E+000
1	253.38920104	1.634119E-011	2.091190E-012	0	0.000000E+000
1	253.40139230	2.091190E-012	1.634119E-011	1	0.000000E+000
1	253.40179325	1.634119E-011	2.091190E-012	0	0.000000E+000
1	253.40181978	2.091190E-012	1.634119E-011	1	0.000000E+000
1	253.40256460	1.634119E-011	2.091190E-012	0	0.000000E+000
1	253.41864866	2.091190E-012	1.634119E-011	1	0.000000E+000
1	253.41972661	1.634119E-011	2.091190E-012	0	0.000000E+000
1	253.42661214	2.091190E-012	1.634119E-011	1	0.000000E+000
1	253.42687151	1.634119E-011	2.091190E-012	0	0.000000E+000
1	253.42688802	2.091190E-012	1.634119E-011	1	0.000000E+000
1	253.42712236	1.634119E-011	2.091190E-012	0	0.000000E+000
1	253.42714146	2.091190E-012	1.634119E-011	1	0.000000E+000
1	253.42846991	1.634119E-011	2.091190E-012	0	0.000000E+000
1	253.43098945	2.091190E-012	1.634119E-011	1	0.000000E+000
1	253.43197513	1.634119E-011	2.091190E-012	0	0.000000E+000
1	253.44106314	2.091190E-012	1.634119E-011	1	0.000000E+000
1	253.44190984	1.634119E-011	2.091190E-012	0	0.000000E+000
1	253.44292181	2.091190E-012	1.634119E-011	1	0.000000E+000
1	253.44411414	1.634119E-011	2.091190E-012	0	0.000000E+000
1	253.44627406	2.091190E-012	1.634119E-011	1	0.000000E+000
1	253.44790556	1.634119E-011	2.091190E-012	0	0.000000E+000
1	253.45076036	2.091190E-012	1.634119E-011	1	0.000000E+000
1	253.45230348	1.634119E-011	2.091190E-012	0	0.000000E+000
1	253.45464590	2.091190E-012	1.634119E-011	1	0.000000E+000
1	253.45535611	1.634119E-011	2.091190E-012	0	0.000000E+000
1	253.46918054	2.091190E-012	1.634119E-011	1	0.000000E+000
1	253.46960080	1.634119E-011	2.091190E-012	0	0.000000E+000
1	253.47111071	2.091190E-012	1.634119E-011	1	0.000000E+000
1	253.47242333	1.634119E-011	2.091190E-012	0	0.000000E+000
1	253.47243135	2.091190E-012	1.634119E-011	1	0.000000E+000
1	253.47263103	1.634119E-011	2.091190E-012	0	0.000000E+000
1	253.48161015	2.091190E-012	1.634119E-011	1	0.000000E+000
1	253.48566506	1.634119E-011	2.091190E-012	0	0.000000E+000
1	253.48686353	2.091190E-012	1.634119E-011	1	0.000000E+000
1	253.48852364	1.634119E-011	2.091190E-012	0	0.000000E+000
1	253.48856001	2.091190E-012	1.634119E-011	1	0.000000E+000
1	253.48887830	1.634119E-011	2.091190E-012	0	0.000000E+000
1	253.48963193	2.091190E-012	1.634119E-011	1	0.000000E+000
1	253.49268634	1.634119E-011	2.091190E-012	0	0.000000E+000
1	253.49875720	2.091190E-012	1.634119E-011	1	0.000000E+000
1	253.49960416	1.634119E-011	2.091190E-012	0	0.000000E+000
1	253.50298770	2.091190E-012	1.634119E-011	1	0.000000E+000
1	253.50364216	1.634119E-011	2.091190E-012	0	0.000000E+000
1	253.51001265	2.091190E-012	1.634119E-011	1	0.000000E+000
1	253.51042054	1.634119E-011	2.091190E-012	0	0.000000E+000
1	253.51685831	2.091190E-012	1.634119E-011	1	0.000000E+000
1	253.51719367	1.634119E-011	2.091190E-012	0	0.000000E+000
1	253.52827144	2.091190E-012	1.634119E-011	1	0.000000E+000
1	253.53031244	1.634119E-011	2.091190E-012	0	0.000000E+000
1	253.53139538	2.091190E-012	1.634119E-011	1	0.000000E+000
1	253.53215941	1.634119E-011	2.091190E-012	0	0.000000E+000
1	253.54682269	2.091190E-012	1.634119E-011	1	0.000000E+000
1	253.54921789	1.634119E-011	2.091190E-012	0	0.000000E+000
1	253.55069591	2.091190E-012	1.634119E-011	1	0.000000E+000
1	253.55229984	1.634119E-011	2.091190E-012	0	0.000000E+000
1	253.55730398	2.091190E-012	1.634119E-011	1	0.000000E+000
1	253.55751002	1.634119E-011	2.091190E-012	0	0.000000E+000
1	253.55753107	2.091190E-012	1.634119E-011	1	0.000000E+000
1	253.55820222	1.634119E-011	2.091190E-012	0	0.000000E+000
1	253.55927472	2.091190E-012	1.634119E-011	1	0.000000E+000
1	253.56042807	1.634119E-011	2.091190E-012	0	0.000000E+000
1	253.56697914	2.091190E-012	1.634119E-011	1	0.000000E+000
1	253.56869638	1.634119E-011	2.091190E-012	0	0.000000E+000
1	253.56871708	2.091190E-012	1.634119E-011	1	0.000000E+000
1	253.56977428	1.634119E-011	2.091190E-012	0	0.000000E+000
1	253.57896974	2.091190E-012	1.634119E-011	1	0.000000E+000
1	253.57924639	1.634119E-011	2.091190E-012	0	0.000000E+000
1	253.60368336	2.091190E-012	1.634119E-011	1	0.000000E+000
1	253.60390309	1.634119E-011	2.091190E-012	0	0.000000E+000
1	253.60548201	2.091190E-012	1.634119E-011	1	0.000000E+000
1	253.60564617	1.634119E-011	2.091190E-012	0	0.000000E+000
1	253.60569345	2.091190E-012	1.634119E-011	1	0.000000E+000
1	253.60593068	1.634119E-011	2.091190E-012	0	0.000000E+000
1	253.61693636	2.091190E-012	1.634119E-011	1	0.000000E+000
1	253.61904661	1.634119E-011	2.091190E-012	0	0.000000E+000
1	253.61922008	2.091190E-012	1.634119E-011	1	0.000000E+000
1	253.62029391	1.634119E-011	2.091190E-012	0	0.000000E+000
1	253.62679473	2.091190E-012	1.634119E-011	1	0.000000E+000
1	253.62869141	1.634119E-011	2.091190E-012	0	0.000000E+000
1	253.62874475	2.091190E-012	1.634119E-011	1	0.000000E+000
1	253.63088801	1.634119E-011	2.091190E-012	0	0.000000E+000
1	253.64272993	2.091190E-012	1.634119E-011	1	0.000000E+000
1	253.64275957	1.634119E-011	2.091190E-012	0	0.000000E+000
1	253.64283074	2.091190E-012	1.634119E-011	1	0.000000E+000
1	253.64373763	1.634119E-011	2.091190E-012	0	0.000000E+000
1	253.64435302	2.091190E-012	1.634119E-011	1	0.000000E+000
1	253.64475457	1.634119E-011	2.091190E-012	0	0.000000E+000
1	253.64981004	2.091190E-012	1.634119E-011	1	0.000000E+000
1	253.65219875	1.634119E-011	2.091190E-012	0	0.000000E+000
1	253.65225637	2.091190E-012	1.634119E-011	1	0.000000E+000
1	253.65250452	1.634119E-011	2.091190E-012	0	0.000000E+000
1	253.66239290	2.091190E-012	1.634119E-011	1	0.000000E+000
1	253.66265407	1.634119E-011	2.091190E-012	0	0.000000E+000
1	253.68014247	2.091190E-012	1.634119E-011	1	0.000000E+000
1	253.68461586	1.634119E-011	2.091190E-012	0	0.000000E+000
1	253.69118944	2.091190E-012	1.634119E-011	1	0.000000E+000
1	253.69138375	1.634119E-011	2.091190E-012	0	0.000000E+000
1	253.69280039	2.091190E-012	1.634119E-011	1	0.000000E+000
1	253.69292197	1.634119E-011	2.091190E-012	0	0.000000E+000
1	253.69295046	2.091190E-012	1.634119E-011	1	0.000000E+000
1	253.69688085	1.634119E-011	2.091190E-012	0	0.000000E+000
1	259.03132718	1.912624E-012	1.616262E-011	1	0.000000E+000
1	259.03150452	1.616262E-011	1.912624E-012	0	0.000000E+000
1	259.03151118	1.912624E-012	1.616262E-011	1	0.000000E+000
1	259.03153404	1.616262E-011	1.912624E-012	0	0.000000E+000
1	259.03156976	1.912624E-012	1.616262E-011	1	0.000000E+000
1	259.03158013	1.616262E-011	1.912624E-012	0	0.000000E+000
1	259.03295068	1.912624E-012	1.616262E-011	1	0.000000E+000
1	259.03511388	1.616262E-011	1.912624E-012	0	0.000000E+000
1	259.03709830	1.912624E-012	1.616262E-011	1	0.000000E+000
1	259.03718083	1.616262E-011	1.912624E-012	0	0.000000E+000
1	259.04113341	1.912624E-012	1.616262E-011	1	0.000000E+000
1	259.04353215	1.616262E-011	1.912624E-012	0	0.000000E+000
1	259.05544771	1.912624E-012	1.616262E-011	1	0.000000E+000
1	259.05682887	1.616262E-011	1.912624E-012	0	0.000000E+000
1	259.05685462	1.912624E-012	1.616262E-011	1	0.000000E+000
1	259.05814878	1.616262E-011	1.912624E-012	0	0.000000E+000
1	259.05819010	1.912624E-012	1.616262E-011	1	0.000000E+000
1	259.05994865	1.616262E-011	1.912624E-012	0	0.000000E+000
1	259.05996492	1.912624E-012	1.616262E-011	1	0.000000E+000
1	259.06018939	1.616262E-011	1.912624E-012	0	0.000000E+000
1	259.06033023	1.912624E-012	1.616262E-011	1	0.000000E+000
1	259.06090638	1.616262E-011	1.912624E-012	0	0.000000E+000
1	259.06096268	1.912624E-012	1.616262E-011	1	0.000000E+000
1	259.06127376	1.616262E-011	1.912624E-012	0	0.000000E+000
1	259.06523177	1.912624E-012	1.616262E-011	1	0.000000E+000
1	259.06559915	1.616262E-011	1.912624E-012	0	0.000000E+000
1	259.06564093	1.912624E-012	1.616262E-011	1	0.000000E+000
1	259.06590038	1.616262E-011	1.912624E-012	0	0.000000E+000
1	259.06684655	1.912624E-012	1.616262E-011	1	0.000000E+000
1	259.06702499	1.616262E-011	1.912624E-012	0	0.000000E+000
1	259.08320353	1.912624E-012	1.616262E-011	1	0.000000E+000
1	259.08386919	1.616262E-011	1.912624E-012	0	0.000000E+000
1	259.08389531	1.912624E-012	1.616262E-011	1	0.000000E+000
1	259.08528440	1.616262E-011	1.912624E-012	0	0.000000E+000
1	259.09338366	1.912624E-012	1.616262E-011	1	0.000000E+000
1	259.09456280	1.616262E-011	1.912624E-012	0	0.000000E+000
1	259.47110548	1.882222E-012	1.613222E-011	1	0.000000E+000
1	259.47114812	1.613222E-011	1.882222E-012	0	0.000000E+000
1	259.47117675	1.882222E-012	1.613222E-011	1	0.000000E+000
1	259.47183314	1.613222E-011	1.882222E-012	0	0.000000E+000
1	259.47932346	1.882222E-012	1.613222E-011	1	0.000000E+000
1	259.47965780	1.613222E-011	1.882222E-012	0	0.000000E+000
1	259.48011879	1.882222E-012	1.613222E-011	1	0.000000E+000
1	259.48180245	1.613222E-011	1.882222E-012	0	0.000000E+000
1	259.48181258	1.882222E-012	1.613222E-011	1	0.000000E+000
1	259.48189321	1.613222E-011	1.882222E-012	0	0.000000E+000
1	259.48834708	1.882222E-012	1.613222E-011	1	0.000000E+000
1	259.48878739	1.613222E-011	1.882222E-012	0	0.000000E+000
1	259.48880799	1.882222E-012	1.613222E-011	1	0.000000E+000
1	259.48903071	1.613222E-011	1.882222E-012	0	0.000000E+000
1	259.50615444	1.882222E-012	1.613222E-011	1	0.000000E+000
1	259.50763889	1.613222E-011	1.882222E-012	0	0.000000E+000
1	259.50765698	1.882222E-012	1.613222E-011	1	0.000000E+000
1	259.50812495	1.613222E-011	1.882222E-012	0	0.000000E+000
1	259.51880013	1.882222E-012	1.613222E-011	1	0.000000E+000
1	259.51956969	1.613222E-011	1.882222E-012	0	0.000000E+000
1	259.51957545	1.882222E-012	1.613222E-011	1	0.000000E+000
1	259.51964324	1.613222E-011	1.882222E-012	0	0.000000E+000
1	259.54175017	1.882222E-012	1.613222E-011	1	0.000000E+000
1	259.54217383	1.613222E-011	1.882222E-012	0	0.000000E+000
1	259.64566137	2.124140E-012	1.637414E-011	1	0.000000E+000
1	259.64609964	1.637414E-011	2.124140E-012	0	0.000000E+000
1	259.64613036	2.124140E-012	1.637414E-011	1	0.000000E+000
1	259.64689080	1.637414E-011	2.124140E-012	0	0.000000E+000
1	259.64693134	2.124140E-012	1.637414E-011	1	0.000000E+000
1	259.64777472	1.637414E-011	2.124140E-012	0	0.000000E+000
1	259.64831806	2.124140E-012	1.637414E-011	1	0.000000E+000
1	259.64835150	1.637414E-011	2.124140E-012	0	0.000000E+000
1	259.64838748	2.124140E-012	1.637414E-011	1	0.000000E+000
1	259.64919368	1.637414E-011	2.124140E-012	0	0.000000E+000
1	259.64921109	2.124140E-012	1.637414E-011	1	0.000000E+000
1	259.65026422	1.637414E-011	2.124140E-012	0	0.000000E+000
1	259.65028292	2.124140E-012	1.637414E-011	1	0.000000E+000
1	259.65183354	1.637414E-011	2.124140E-012	0	0.000000E+000
1	259.65184916	2.124140E-012	1.637414E-011	1	0.000000E+000
1	259.65333989	1.637414E-011	2.124140E-012	0	0.000000E+000
1	259.65349456	2.124140E-012	1.637414E-011	1	0.000000E+000
1	259.65454041	1.637414E-011	2.124140E-012	0	0.000000E+000
1	259.67343343	2.124140E-012	1.637414E-011	1	0.000000E+000
1	259.67368621	1.637414E-011	2.124140E-012	0	0.000000E+000
1	259.68053742	2.124140E-012	1.637414E-011	1	0.000000E+000
1	259.68066118	1.637414E-011	2.124140E-012	0	0.000000E+000
1	259.68118253	2.124140E-012	1.637414E-011	1	0.000000E+000
1	259.68125880	1.637414E-011	2.124140E-012	0	0.000000E+000
1	259.68129007	2.124140E-012	1.637414E-011	1	0.000000E+000
1	259.68339468	1.637414E-011	2.124140E-012	0	0.000000E+000
1	259.82224657	2.014473E-012	1.626447E-011	1	0.000000E+000
1	259.82317935	1.626447E-011	2.014473E-012	0	0.000000E+000
1	259.83000567	2.014473E-012	1.626447E-011	1	0.000000E+000
1	259.83032691	1.626447E-011	2.014473E-012	0	0.000000E+000
1	259.83870758	2.014473E-012	1.626447E-011	1	0.000000E+000
1	259.83968483	1.626447E-011	2.014473E-012	0	0.000000E+000
1	259.84131255	2.014473E-012	1.626447E-011	1	0.000000E+000
1	259.84235817	1.626447E-011	2.014473E-012	0	0.000000E+000
1	259.86113550	2.014473E-012	1.626447E-011	1	0.000000E+000
1	259.86217980	1.626447E-011	2.014473E-012	0	0.000000E+000
1	259.86224966	2.014473E-012	1.626447E-011	1	0.000000E+000
1	259.86357859	1.626447E-011	2.014473E-012	0	0.000000E+000
1	259.86383773	2.014473E-012	1.626447E-011	1	0.000000E+000
1	259.86387635	1.626447E-011	2.014473E-012	0	0.000000E+000
1	259.86389474	2.014473E-012	1.626447E-011	1	0.000000E+000
1	259.86418623	1.626447E-011	2.014473E-012	0	0.000000E+000
1	259.87016399	2.014473E-012	1.626447E-011	1	0.000000E+000
1	259.87085706	1.626447E-011	2.014473E-012	0	0.000000E+000
1	259.87193933	2.014473E-012	1.626447E-011	1	0.000000E+000
1	259.87212571	1.626447E-011	2.014473E-012	0	0.000000E+000
1	259.87217576	2.014473E-012	1.626447E-011	1	0.000000E+000
1	259.87244339	1.626447E-011	2.014473E-012	0	0.000000E+000
1	259.88994315	2.014473E-012	1.626447E-011	1	0.000000E+000
1	259.89000283	1.626447E-011	2.014473E-012	0	0.000000E+000
1	259.89113522	2.014473E-012	1.626447E-011	1	0.000000E+000
1	259.89130979	1.626447E-011	2.014473E-012	0	0.000000E+000
1	259.89133852	2.014473E-012	1.626447E-011	1	0.000000E+000
1	259.89193153	1.626447E-011	2.014473E-012	0	0.000000E+000
1	259.89496793	2.014473E-012	1.626447E-011	1	0.000000E+000
1	259.89581203	1.626447E-011	2.014473E-012	0	0.000000E+000
1	259.90845257	2.014473E-012	1.626447E-011	1	0.000000E+000
1	259.90868711	1.626447E-011	2.014473E-012	0	0.000000E+000
1	259.91342049	2.014473E-012	1.626447E-011	1	0.000000E+000
1	259.91401949	1.626447E-011	2.014473E-012	0	0.000000E+000
1	259.91406552	2.014473E-012	1.626447E-011	1	0.000000E+000
1	259.91409692	1.626447E-011	2.014473E-012	0	0.000000E+000
1	259.91653716	2.014473E-012	1.626447E-011	1	0.000000E+000
1	259.91865835	1.626447E-011	2.014473E-012	0	0.000000E+000
1	259.91870317	2.014473E-012	1.626447E-011	1	0.000000E+000
1	259.91937560	1.626447E-011	2.014473E-012	0	0.000000E+000
1	260.10458305	1.990193E-012	1.624019E-011	1	0.000000E+000
1	260.10581880	1.624019E-011	1.990193E-012	0	0.000000E+000
1	260.10633119	1.990193E-012	1.624019E-011	1	0.000000E+000
1	260.10770213	1.624019E-011	1.990193E-012	0	0.000000E+000
1	260.10987074	1.990193E-012	1.624019E-011	1	0.000000E+000
1	260.11011744	1.624019E-011	1.990193E-012	0	0.000000E+000
1	260.67580079	1.823248E-012	1.607325E-011	1	0.000000E+000
1	260.67617032	1.607325E-011	1.823248E-012	0	0.000000E+000
1	260.67618379	1.823248E-012	1.607325E-011	1	0.000000E+000
1	260.67642099	1.607325E-011	1.823248E-012	0	0.000000E+000
1	260.69039027	1.823248E-012	1.607325E-011	1	0.000000E+000
1	260.69045811	1.607325E-011	1.823248E-012	0	0.000000E+000
1	260.69365182	1.823248E-012	1.607325E-011	1	0.000000E+000
1	260.69506719	1.607325E-011	1.823248E-012	0	0.000000E+000
1	262.00371031	2.028629E-012	1.627863E-011	1	0.000000E+000
1	262.00471133	1.627863E-011	2.028629E-012	0	0.000000E+000
1	262.00669829	2.028629E-012	1.627863E-011	1	0.000000E+000
1	262.00765599	1.627863E-011	2.028629E-012	0	0.000000E+000
1	262.00792757	2.028629E-012	1.627863E-011	1	0.000000E+000
1	262.00825508	1.627863E-011	2.028629E-012	0	0.000000E+000
1	262.01127452	2.028629E-012	1.627863E-011	1	0.000000E+000
1	262.01240671	1.627863E-011	2.028629E-012	0	0.000000E+000
1	262.01519433	2.028629E-012	1.627863E-011	1	0.000000E+000
1	262.01547636	1.627863E-011	2.028629E-012	0	0.000000E+000
1	262.01551742	2.028629E-012	1.627863E-011	1	0.000000E+000
1	262.01603242	1.627863E-011	2.028629E-012	0	0.000000E+000
1	262.01604653	2.028629E-012	1.627863E-011	1	0.000000E+000
1	262.01693905	1.627863E-011	2.028629E-012	0	0.000000E+000
1	262.03068661	2.028629E-012	1.627863E-011	1	0.000000E+000
1	262.03110604	1.627863E-011	2.028629E-012	0	0.000000E+000
1	262.03111717	2.028629E-012	1.627863E-011	1	0.000000E+000
1	262.03160542	1.627863E-011	2.028629E-012	0	0.000000E+000
1	262.03161052	2.028629E-012	1.627863E-011	1	0.000000E+000
1	262.03174715	1.627863E-011	2.028629E-012	0	0.000000E+000
1	262.03981038	2.028629E-012	1.627863E-011	1	0.000000E+000
1	262.03992669	1.627863E-011	2.028629E-012	0	0.000000E+000
1	262.04000754	2.028629E-012	1.627863E-011	1	0.000000E+000
1	262.04030013	1.627863E-011	2.028629E-012	0	0.000000E+000
1	262.04043874	2.028629E-012	1.627863E-011	1	0.000000E+000
1	262.04051142	1.627863E-011	2.028629E-012	0	0.000000E+000
1	262.04165472	2.028629E-012	1.627863E-011	1	0.000000E+000
1	262.04355165	1.627863E-011	2.028629E-012	0	0.000000E+000
1	262.05047328	2.028629E-012	1.627863E-011	1	0.000000E+000
1	262.05089805	1.627863E-011	2.028629E-012	0	0.000000E+000
1	262.05091919	2.028629E-012	1.627863E-011	1	0.000000E+000
1	262.05701382	1.627863E-011	2.028629E-012	0	0.000000E+000
1	262.06744324	2.028629E-012	1.627863E-011	1	0.000000E+000
1	262.06763045	1.627863E-011	2.028629E-012	0	0.000000E+000
1	262.06764856	2.028629E-012	1.627863E-011	1	0.000000E+000
1	262.06796874	1.627863E-011	2.028629E-012	0	0.000000E+000
1	262.06799068	2.028629E-012	1.627863E-011	1	0.000000E+000
1	262.06873646	1.627863E-011	2.028629E-012	0	0.000000E+000
1	262.07010437	2.028629E-012	1.627863E-011	1	0.000000E+000
1	262.07022211	1.627863E-011	2.028629E-012	0	0.000000E+000
1	262.07025065	2.028629E-012	1.627863E-011	1	0.000000E+000
1	262.07027958	1.627863E-011	2.028629E-012	0	0.000000E+000
1	262.07098940	2.028629E-012	1.627863E-011	1	0.000000E+000
1	262.07282396	1.627863E-011	2.028629E-012	0	0.000000E+000
1	262.07848687	2.028629E-012	1.627863E-011	1	0.000000E+000
1	262.07866829	1.627863E-011	2.028629E-012	0	0.000000E+000
1	262.08103098	2.028629E-012	1.627863E-011	1	0.000000E+000
1	262.08113448	1.627863E-011	2.028629E-012	0	0.000000E+000
1	262.08116328	2.028629E-012	1.627863E-011	1	0.000000E+000
1	262.08287292	1.627863E-011	2.028629E-012	0	0.000000E+000
1	262.08292423	2.028629E-012	1.627863E-011	1	0.000000E+000
1	262.08323668	1.627863E-011	2.028629E-012	0	0.000000E+000
1	264.16512799	2.100377E-012	1.635038E-011	1	0.000000E+000
1	264.16540086	1.635038E-011	2.100377E-012	0	0.000000E+000
1	264.16542032	2.100377E-012	1.635038E-011	1	0.000000E+000
1	264.16599049	1.635038E-011	2.100377E-012	0	0.000000E+000
1	264.16600753	2.100377E-012	1.635038E-011	1	0.000000E+000
1	264.16952259	1.635038E-011	2.100377E-012	0	0.000000E+000
1	264.17055355	2.100377E-012	1.635038E-011	1	0.000000E+000
1	264.18403223	1.635038E-011	2.100377E-012	0	0.000000E+000
1	264.18578238	2.100377E-012	1.635038E-011	1	0.000000E+000
1	264.18579790	1.635038E-011	2.100377E-012	0	0.000000E+000
1	264.19190503	2.100377E-012	1.635038E-011	1	0.000000E+000
1	264.19304355	1.635038E-011	2.100377E-012	0	0.000000E+000
1	264.20765436	2.100377E-012	1.635038E-011	1	0.000000E+000
1	264.20863789	1.635038E-011	2.100377E-012	0	0.000000E+000
1	264.20864650	2.100377E-012	1.635038E-011	1	0.000000E+000
1	264.20891434	1.635038E-011	2.100377E-012	0	0.000000E+000
1	270.24584005	1.902542E-012	1.615254E-011	1	0.000000E+000
1	270.24610613	1.615254E-011	1.902542E-012	0	0.000000E+000
1	270.24616640	1.902542E-012	1.615254E-011	1	0.000000E+000
1	270.24651722	1.615254E-011	1.902542E-012	0	0.000000E+000
1	270.25411228	1.902542E-012	1.615254E-011	1	0.000000E+000
1	270.25416524	1.615254E-011	1.902542E-012	0	0.000000E+000
1	270.25952291	1.902542E-012	1.615254E-011	1	0.000000E+000
1	270.26096374	1.615254E-011	1.902542E-012	0	0.000000E+000
1	270.27045619	1.902542E-012	1.615254E-011	1	0.000000E+000
1	270.27065857	1.615254E-011	1.902542E-012	0	0.000000E+000
1	270.27137188	1.902542E-012	1.615254E-011	1	0.000000E+000
1	270.27141450	1.615254E-011	1.902542E-012	0	0.000000E+000
1	270.27935427	1.902542E-012	1.615254E-011	1	0.000000E+000
1	270.28127620	1.615254E-011	1.902542E-012	0	0.000000E+000
1	270.28638106	1.902542E-012	1.615254E-011	1	0.000000E+000
1	270.28771635	1.615254E-011	1.902542E-012	0	0.000000E+000
1	270.30167455	1.902542E-012	1.615254E-011	1	0.000000E+000
1	270.30184740	1.615254E-011	1.902542E-012	0	0.000000E+000
1	270.30186878	1.902542E-012	1.615254E-011	1	0.000000E+000
1	270.30206095	1.615254E-011	1.902542E-012	0	0.000000E+000
1	270.30220965	1.902542E-012	1.615254E-011	1	0.000000E+000
1	270.30300453	1.615254E-011	1.902542E-012	0	0.000000E+000
1	270.30413350	1.902542E-012	1.615254E-011	1	0.000000E+000
1	270.30423920	1.615254E-011	1.902542E-012	0	0.000000E+000
1	270.30426269	1.902542E-012	1.615254E-011	1	0.000000E+000
1	270.30646627	1.615254E-011	1.902542E-012	0	0.000000E+000
1	270.31039560	1.902542E-012	1.615254E-011	1	0.000000E+000
1	270.31080608	1.615254E-011	1.902542E-012	0	0.000000E+000
1	270.33222313	1.902542E-012	1.615254E-011	1	0.000000E+000
1	270.33399255	1.615254E-011	1.902542E-012	0	0.000000E+000
1	270.78675348	2.029191E-012	1.627919E-011	1	0.000000E+000
1	270.78788589	1.627919E-011	2.029191E-012	0	0.000000E+000
1	270.78926034	2.029191E-012	1.627919E-011	1	0.000000E+000
1	270.78994827	1.627919E-011	2.029191E-012	0	0.000000E+000
1	270.79641534	2.029191E-012	1.627919E-011	1	0.000000E+000
1	270.79735939	1.627919E-011	2.029191E-012	0	0.000000E+000
1	270.80424993	2.029191E-012	1.627919E-011	1	0.000000E+000
1	270.80576821	1.627919E-011	2.029191E-012	0	0.000000E+000
1	270.80692628	2.029191E-012	1.627919E-011	1	0.000000E+000
1	270.80732836	1.627919E-011	2.029191E-012	0	0.000000E+000
1	270.81021112	2.029191E-012	1.627919E-011	1	0.000000E+000
1	270.81027295	1.627919E-011	2.029191E-012	0	0.000000E+000
1	270.82721985	2.029191E-012	1.627919E-011	1	0.000000E+000
1	270.82797987	1.627919E-011	2.029191E-012	0	0.000000E+000
1	270.82802930	2.029191E-012	1.627919E-011	1	0.000000E+000
1	270.82815738	1.627919E-011	2.029191E-012	0	0.000000E+000
1	270.83359403	2.029191E-012	1.627919E-011	1	0.000000E+000
1	270.83381541	1.627919E-011	2.029191E-012	0	0.000000E+000
1	270.83384202	2.029191E-012	1.627919E-011	1	0.000000E+000
1	270.83436132	1.627919E-011	2.029191E-012	0	0.000000E+000
1	270.84603438	2.029191E-012	1.627919E-011	1	0.000000E+000
1	270.84623122	1.627919E-011	2.029191E-012	0	0.000000E+000
1	270.84795474	2.029191E-012	1.627919E-011	1	0.000000E+000
1	270.84838251	1.627919E-011	2.029191E-012	0	0.000000E+000
1	270.84841750	2.029191E-012	1.627919E-011	1	0.000000E+000
1	270.85013259	1.627919E-011	2.029191E-012	0	0.000000E+000
1	270.87648796	2.029191E-012	1.627919E-011	1	0.000000E+000
1	270.87731602	1.627919E-011	2.029191E-012	0	0.000000E+000
1	270.87733356	2.029191E-012	1.627919E-011	1	0.000000E+000
1	270.87812000	1.627919E-011	2.029191E-012	0	0.000000E+000
1	270.87985296	2.029191E-012	1.627919E-011	1	0.000000E+000
1	270.88147715	1.627919E-011	2.029191E-012	0	0.000000E+000
1	270.88153340	2.029191E-012	1.627919E-011	1	0.000000E+000
1	270.88206165	1.627919E-011	2.029191E-012	0	0.000000E+000
1	270.89244629	2.029191E-012	1.627919E-011	1	0.000000E+000
1	270.89270761	1.627919E-011	2.029191E-012	0	0.000000E+000
1	270.89328116	2.029191E-012	1.627919E-011	1	0.000000E+000
1	270.89480575	1.627919E-011	2.029191E-012	0	0.000000E+000
1	270.89483095	2.029191E-012	1.627919E-011	1	0.000000E+000
1	270.89527662	1.627919E-011	2.029191E-012	0	0.000000E+000
1	270.89539390	2.029191E-012	1.627919E-011	1	0.000000E+000
1	270.89717255	1.627919E-011	2.029191E-012	0	0.000000E+000
1	270.89720377	2.029191E-012	1.627919E-011	1	0.000000E+000
1	270.89748552	1.627919E-011	2.029191E-012	0	0.000000E+000
1	270.91282916	2.029191E-012	1.627919E-011	1	0.000000E+000
1	270.91308138	1.627919E-011	2.029191E-012	0	0.000000E+000
1	270.91431321	2.029191E-012	1.627919E-011	1	0.000000E+000
1	270.91645260	1.627919E-011	2.029191E-012	0	0.000000E+000
1	270.91656950	2.029191E-012	1.627919E-011	1	0.000000E+000
1	270.91663361	1.627919E-011	2.029191E-012	0	0.000000E+000
1	270.91666490	2.029191E-012	1.627919E-011	1	0.000000E+000
1	270.91759038	1.627919E-011	2.029191E-012	0	0.000000E+000
1	270.91764464	2.029191E-012	1.627919E-011	1	0.000000E+000
1	270.91943841	1.627919E-011	2.029191E-012	0	0.000000E+000
1	270.91945329	2.029191E-012	1.627919E-011	1	0.000000E+000
1	270.92000753	1.627919E-011	2.029191E-012	0	0.000000E+000
1	270.92004283	2.029191E-012	1.627919E-011	1	0.000000E+000
1	270.92174043	1.627919E-011	2.029191E-012	0	0.000000E+000
1	270.92178003	2.029191E-012	1.627919E-011	1	0.000000E+000
1	270.92465799	1.627919E-011	2.029191E-012	0	0.000000E+000
1	273.20039983	2.124516E-012	1.637452E-011	1	0.000000E+000
1	273.20138335	1.637452E-011	2.124516E-012	0	0.000000E+000
1	273.20229408	2.124516E-012	1.637452E-011	1	0.000000E+000
1	273.20268691	1.637452E-011	2.124516E-012	0	0.000000E+000
1	273.20270856	2.124516E-012	1.637452E-011	1	0.000000E+000
1	273.20344354	1.637452E-011	2.124516E-012	0	0.000000E+000
1	273.21524047	2.124516E-012	1.637452E-011	1	0.000000E+000
1	273.21715186	1.637452E-011	2.124516E-012	0	0.000000E+000
1	273.21734588	2.124516E-012	1.637452E-011	1	0.000000E+000
1	273.21814472	1.637452E-011	2.124516E-012	0	0.000000E+000
1	273.21816034	2.124516E-012	1.637452E-011	1	0.000000E+000
1	273.22014655	1.637452E-011	2.124516E-012	0	0.000000E+000
1	273.23566609	2.124516E-012	1.637452E-011	1	0.000000E+000
1	273.23687838	1.637452E-011	2.124516E-012	0	0.000000E+000
1	273.24621749	2.124516E-012	1.637452E-011	1	0.000000E+000
1	273.24628392	1.637452E-011	2.124516E-012	0	0.000000E+000
1	273.24784363	2.124516E-012	1.637452E-011	1	0.000000E+000
1	273.25389265	1.637452E-011	2.124516E-012	0	0.000000E+000
1	273.25982012	2.124516E-012	1.637452E-011	1	0.000000E+000
1	273.26041144	1.637452E-011	2.124516E-012	0	0.000000E+000
1	273.26046879	2.124516E-012	1.637452E-011	1	0.000000E+000
1	273.26054340	1.637452E-011	2.124516E-012	0	0.000000E+000
1	273.26966736	2.124516E-012	1.637452E-011	1	0.000000E+000
1	273.27059861	1.637452E-011	2.124516E-012	0	0.000000E+000
1	273.27061227	2.124516E-012	1.637452E-011	1	0.000000E+000
1	273.27135399	1.637452E-011	2.124516E-012	0	0.000000E+000
1	273.27138313	2.124516E-012	1.637452E-011	1	0.000000E+000
1	273.27270714	1.637452E-011	2.124516E-012	0	0.000000E+000
1	273.27537298	2.124516E-012	1.637452E-011	1	0.000000E+000
1	273.27553144	1.637452E-011	2.124516E-012	0	0.000000E+000
1	273.27827502	2.124516E-012	1.637452E-011	1	0.000000E+000
1	273.27920087	1.637452E-011	2.124516E-012	0	0.000000E+000
1	273.28737090	2.124516E-012	1.637452E-011	1	0.000000E+000
1	273.28806725	1.637452E-011	2.124516E-012	0	0.000000E+000
1	273.28921253	2.124516E-012	1.637452E-011	1	0.000000E+000
1	273.28933539	1.637452E-011	2.124516E-012	0	0.000000E+000
1	273.29025860	2.124516E-012	1.637452E-011	1	0.000000E+000
1	273.29089905	1.637452E-011	2.124516E-012	0	0.000000E+000
1	273.29092055	2.124516E-012	1.637452E-011	1	0.000000E+000
1	273.29117300	1.637452E-011	2.124516E-012	0	0.000000E+000
1	273.29670284	2.124516E-012	1.637452E-011	1	0.000000E+000
1	273.29675708	1.637452E-011	2.124516E-012	0	0.000000E+000
1	273.29679037	2.124516E-012	1.637452E-011	1	0.000000E+000
1	273.29736809	1.637452E-011	2.124516E-012	0	0.000000E+000
1	273.29860974	2.124516E-012	1.637452E-011	1	0.000000E+000
1	273.30004940	1.637452E-011	2.124516E-012	0	0.000000E+000
1	273.30220444	2.124516E-012	1.637452E-011	1	0.000000E+000
1	273.30224130	1.637452E-011	2.124516E-012	0	0.000000E+000
1	273.30226568	2.124516E-012	1.637452E-011	1	0.000000E+000
1	273.30380556	1.637452E-011	2.124516E-012	0	0.000000E+000
1	273.30657019	2.124516E-012	1.637452E-011	1	0.000000E+000
1	273.30776639	1.637452E-011	2.124516E-012	0	0.000000E+000
1	273.31932167	2.124516E-012	1.637452E-011	1	0.000000E+000
1	273.32064385	1.637452E-011	2.124516E-012	0	0.000000E+000
[truncated: 261,843 more chars]
